# Supplementary material for: On the Potential of Surfers to Monitor Environmental Indicators in the Coastal Zone
Source: PLoS One. 2015 Jul 8;10(7):e0127706. doi: 10.1371/journal.pone.0127706 (PMC4496071; doi:10.1371/journal.pone.0127706)
Supplement: S1 Data — Contains 85 GPS tracks (comma separated files) used to estimate surfing performance statistics in the manuscript. (ZIP) [file pone.0127706.s001.zip]

Archive with 87 entries (86 files):
- S1 Data GPS Tracks/
- S1 Data GPS Tracks/20140105_Wembury.csv
- S1 Data GPS Tracks/20140111_Newquay.csv
- S1 Data GPS Tracks/20140112_Wembury.csv
- S1 Data GPS Tracks/20140117_Wembury.csv
- S1 Data GPS Tracks/20140125_Wembury.csv
- S1 Data GPS Tracks/20140126_Seaton.csv
- S1 Data GPS Tracks/20140130_Wembury.csv
- S1 Data GPS Tracks/20140216_Wembury.csv
- S1 Data GPS Tracks/20140218_Newquay.csv
- S1 Data GPS Tracks/20140219_Newquay.csv
- S1 Data GPS Tracks/20140220_Wembury.csv
- S1 Data GPS Tracks/20140222_Wembury.csv
- S1 Data GPS Tracks/20140301_Wembury.csv
- S1 Data GPS Tracks/20140309_Wembury.csv
- S1 Data GPS Tracks/20140313_Wembury.csv
- S1 Data GPS Tracks/20140323_Wembury.csv
- S1 Data GPS Tracks/20140329_Wembury.csv
- S1 Data GPS Tracks/20140406_Wembury.csv
- S1 Data GPS Tracks/20140414_Wembury.csv
- S1 Data GPS Tracks/20140421_Wembury.csv
- S1 Data GPS Tracks/20140424_Wembury.csv
- S1 Data GPS Tracks/20140427_Wembury.csv
- S1 Data GPS Tracks/20140430_Bovisand.csv
- S1 Data GPS Tracks/20140504_Porthtowan.csv
- S1 Data GPS Tracks/20140505_Wembury.csv
- S1 Data GPS Tracks/20140507_Wembury.csv
- S1 Data GPS Tracks/20140510_Wembury.csv
- S1 Data GPS Tracks/20140518_Wembury.csv
- S1 Data GPS Tracks/20140525_Wembury.csv
- S1 Data GPS Tracks/20140531_Wembury.csv
- S1 Data GPS Tracks/20140605_Wembury.csv
- S1 Data GPS Tracks/20140607_Bovisand.csv
- S1 Data GPS Tracks/20140608_Bovisand.csv
- S1 Data GPS Tracks/20140608_Wembury.csv
- S1 Data GPS Tracks/20140609_Bovisand.csv
- S1 Data GPS Tracks/20140611_Bovisand.csv
- S1 Data GPS Tracks/20140614_Wembury.csv
- S1 Data GPS Tracks/20140622_Wembury.csv
- S1 Data GPS Tracks/20140628_Wembury.csv
- S1 Data GPS Tracks/20140701_Wembury.csv
- S1 Data GPS Tracks/20140706_Wembury.csv
- S1 Data GPS Tracks/20140713_Wembury.csv
- S1 Data GPS Tracks/20140718_Wembury.csv
- S1 Data GPS Tracks/20140726_Wembury.csv
- S1 Data GPS Tracks/20140801_Wembury.csv
- S1 Data GPS Tracks/20140810_Wembury.csv
- S1 Data GPS Tracks/20140811_Wembury.csv
- S1 Data GPS Tracks/20140817_Wembury.csv
- S1 Data GPS Tracks/20140822_Wembury.csv
- S1 Data GPS Tracks/20140825_Bovisand.csv
- S1 Data GPS Tracks/20140825_Wembury.csv
- S1 Data GPS Tracks/20140830_Wembury.csv
- S1 Data GPS Tracks/20140906_Wembury.csv
- S1 Data GPS Tracks/20140913_Wembury.csv
- S1 Data GPS Tracks/20140914_Bovisand.csv
- S1 Data GPS Tracks/20140919_Wembury.csv
- S1 Data GPS Tracks/20140920_Wembury.csv
- S1 Data GPS Tracks/20140922_Widemouth.csv
- S1 Data GPS Tracks/20140923_Sandymouth.csv
- S1 Data GPS Tracks/20140924_CrackingtonHaven.csv
- S1 Data GPS Tracks/20140925_Northcottmouth.csv
- S1 Data GPS Tracks/20140926_MorganPorth.csv
- S1 Data GPS Tracks/20140927_Newquay.csv
- S1 Data GPS Tracks/20140928_Newquay.csv
- S1 Data GPS Tracks/20140929_Wembury.csv
- S1 Data GPS Tracks/20141004_Wembury.csv
- S1 Data GPS Tracks/20141011_Wembury.csv
- S1 Data GPS Tracks/20141018_Wembury.csv
- S1 Data GPS Tracks/20141022_Wembury.csv
- S1 Data GPS Tracks/20141101_Wembury.csv
- S1 Data GPS Tracks/20141102_Bovisand.csv
- S1 Data GPS Tracks/20141108_Wembury.csv
- S1 Data GPS Tracks/20141115_Wembury.csv
- S1 Data GPS Tracks/20141116_Wembury.csv
- S1 Data GPS Tracks/20141122_Wembury.csv
- S1 Data GPS Tracks/20141129_Wembury.csv
- S1 Data GPS Tracks/20141130_Wembury.csv
- S1 Data GPS Tracks/20141207_Wembury.csv
- S1 Data GPS Tracks/20141213_Wembury.csv
- S1 Data GPS Tracks/20141220_Wembury.csv
- S1 Data GPS Tracks/20141223_Wembury.csv
- S1 Data GPS Tracks/20141224_Bovisand.csv
- S1 Data GPS Tracks/20141225_Bovisand.csv
- S1 Data GPS Tracks/20141226_Wembury.csv
- S1 Data GPS Tracks/20150104_Wembury.csv
- S1 Data GPS Tracks/Readme.txt
