# Supplementary material for: On the Potential of Surfers to Monitor Environmental Indicators in the Coastal Zone
Source: PLoS One. 2015 Jul 8;10(7):e0127706. doi: 10.1371/journal.pone.0127706 (PMC4496071; doi:10.1371/journal.pone.0127706)
Supplement: S1 Data — Contains 85 GPS tracks (comma separated files) used to estimate surfing performance statistics in the manuscript. (ZIP) [file pone.0127706.s001.zip › S1 Data GPS Tracks/20140105_Wembury.csv]

No	Latitude	Longitude	Speed	Course	Date	Time
1	50.317236	-4.083208	0	0	2014-01-05	13:03:49
2	50.317288	-4.083201	0.2	5	2014-01-05	13:04:19
3	50.317631	-4.083492	1.45	331.5	2014-01-05	13:04:49
4	50.317539	-4.084232	1.79	258.9	2014-01-05	13:05:19
5	50.317551	-4.08422	0.05	31.7	2014-01-05	13:05:48
6	50.317551	-4.08423	0.02	270	2014-01-05	13:06:19
7	50.317554	-4.084221	0.03	63.7	2014-01-05	13:06:49
8	50.317553	-4.084233	0.03	265.1	2014-01-05	13:07:19
9	50.317558	-4.084223	0.03	48.8	2014-01-05	13:07:49
10	50.317502	-4.084426	0.52	246.5	2014-01-05	13:08:19
11	50.31728	-4.085044	1.68	240.6	2014-01-05	13:08:49
12	50.316959	-4.085248	1.29	202.1	2014-01-05	13:09:19
13	50.316778	-4.085269	0.67	184.3	2014-01-05	13:09:49
14	50.316559	-4.085411	0.88	202.3	2014-01-05	13:10:19
15	50.316347	-4.085467	0.79	189.7	2014-01-05	13:10:49
16	50.316304	-4.085508	0.19	210.9	2014-01-05	13:11:19
17	50.31609	-4.085452	0.8	170.6	2014-01-05	13:11:49
18	50.315921	-4.085302	0.72	150.5	2014-01-05	13:12:19
19	50.315884	-4.085254	0.18	140.3	2014-01-05	13:12:49
20	50.316171	-4.084933	1.31	35.5	2014-01-05	13:13:19
21	50.315849	-4.085223	1.38	209.9	2014-01-05	13:13:49
22	50.315709	-4.085367	0.62	213.4	2014-01-05	13:14:19
23	50.315661	-4.085589	0.56	251.4	2014-01-05	13:14:49
24	50.315102	-4.084972	0.28	144.8	2014-01-05	13:19:18
25	50.315287	-4.084754	0.83	36.9	2014-01-05	13:19:49
26	50.315231	-4.084817	0.26	215.6	2014-01-05	13:20:19
27	50.315009	-4.085262	1.34	232.1	2014-01-05	13:20:49
28	50.315091	-4.084847	1.03	72.9	2014-01-05	13:21:19
29	50.315011	-4.085222	0.94	251.5	2014-01-05	13:21:49
30	50.314917	-4.085409	0.56	231.9	2014-01-05	13:22:19
31	50.315069	-4.085603	0.73	320.7	2014-01-05	13:22:49
32	50.315145	-4.085599	0.28	1.9	2014-01-05	13:23:19
33	50.315083	-4.085641	0.25	203.4	2014-01-05	13:23:49
34	50.3151	-4.085542	0.08	74.7	2014-01-05	13:25:19
35	50.314992	-4.085496	0.42	165	2014-01-05	13:25:49
36	50.315025	-4.085414	0.23	57.8	2014-01-05	13:26:19
37	50.315134	-4.085476	0.43	340.1	2014-01-05	13:26:49
38	50.315152	-4.085309	0.4	80.3	2014-01-05	13:27:19
39	50.314984	-4.085469	0.73	211.3	2014-01-05	13:27:49
40	50.315042	-4.085642	0.46	297.7	2014-01-05	13:28:19
41	50.31487	-4.0857	0.66	192.1	2014-01-05	13:28:49
42	50.314862	-4.08588	0.43	265.9	2014-01-05	13:29:19
43	50.314861	-4.085967	0.21	269	2014-01-05	13:29:49
44	50.315545	-4.085329	0.99	30.8	2014-01-05	13:31:19
45	50.315574	-4.085367	0.15	319.9	2014-01-05	13:31:48
46	50.31552	-4.085379	0.19	188.2	2014-01-05	13:32:19
47	50.315455	-4.085271	0.35	133.6	2014-01-05	13:32:49
48	50.315428	-4.085261	0.1	166.5	2014-01-05	13:33:19
49	50.315475	-4.085371	0.31	303.6	2014-01-05	13:33:49
50	50.315709	-4.08553	0.71	336.6	2014-01-05	13:34:29
51	50.315569	-4.085692	0.65	216.4	2014-01-05	13:34:59
52	50.315628	-4.085905	0.55	293.5	2014-01-05	13:35:29
53	50.315609	-4.086298	0.31	265.7	2014-01-05	13:36:59
54	50.315665	-4.086287	0.21	7.2	2014-01-05	13:37:29
55	50.315644	-4.086392	0.26	252.5	2014-01-05	13:37:59
56	50.315594	-4.086539	0.4	241.9	2014-01-05	13:38:29
57	50.315541	-4.086707	0.44	243.8	2014-01-05	13:38:59
58	50.31591	-4.086504	1.45	19.4	2014-01-05	13:39:29
59	50.316025	-4.086104	1.04	65.8	2014-01-05	13:39:59
60	50.315991	-4.086001	0.28	117.7	2014-01-05	13:40:29
61	50.31596	-4.085842	0.23	106.7	2014-01-05	13:41:21
62	50.315954	-4.085819	0.06	113.7	2014-01-05	13:41:52
63	50.316088	-4.085843	0.5	353.5	2014-01-05	13:42:22
64	50.315765	-4.086154	1.41	211.6	2014-01-05	13:42:52
65	50.315726	-4.086179	0.16	202.6	2014-01-05	13:43:22
66	50.315908	-4.085852	1.03	48.9	2014-01-05	13:43:52
67	50.315851	-4.085968	0.35	232	2014-01-05	13:44:22
68	50.315819	-4.086195	0.55	257.7	2014-01-05	13:44:52
69	50.31565	-4.086338	0.71	208.3	2014-01-05	13:45:22
70	50.31541	-4.086757	0.41	228.2	2014-01-05	13:47:00
71	50.315574	-4.08656	0.31	37.4	2014-01-05	13:48:14
72	50.316013	-4.086255	0.89	23.9	2014-01-05	13:49:14
73	50.316284	-4.085861	0.7	42.9	2014-01-05	13:50:13
74	50.316415	-4.085817	0.48	12	2014-01-05	13:50:44
75	50.31667	-4.085678	1	19.3	2014-01-05	13:51:14
76	50.31702	-4.085353	1.51	30.7	2014-01-05	13:51:44
77	50.317362	-4.084968	1.56	35.7	2014-01-05	13:52:14
78	50.317599	-4.084456	1.5	54.1	2014-01-05	13:52:44
79	50.317652	-4.08391	1.31	81.2	2014-01-05	13:53:14
80	50.317659	-4.083475	1.03	88.5	2014-01-05	13:53:44
