# Supplementary material for: On the Potential of Surfers to Monitor Environmental Indicators in the Coastal Zone
Source: PLoS One. 2015 Jul 8;10(7):e0127706. doi: 10.1371/journal.pone.0127706 (PMC4496071; doi:10.1371/journal.pone.0127706)
Supplement: S1 Data — Contains 85 GPS tracks (comma separated files) used to estimate surfing performance statistics in the manuscript. (ZIP) [file pone.0127706.s001.zip › S1 Data GPS Tracks/20140111_Newquay.csv]

No	Latitude	Longitude	Speed	Course	Date	Time
1	50.412479	-5.102027	0	0	2014-01-11	09:58:15
2	50.412479	-5.102027	0.03	286.6	2014-01-11	09:58:16
3	50.412479	-5.102027	0.04	104.1	2014-01-11	09:58:17
4	50.412479	-5.102027	0.02	212.5	2014-01-11	09:58:18
5	50.412479	-5.102027	0.02	147.5	2014-01-11	09:58:19
6	50.412479	-5.102027	0.01	180	2014-01-11	09:58:20
7	50.412479	-5.102027	0.04	227	2014-01-11	09:58:21
8	50.412479	-5.102027	0.01	180	2014-01-11	09:58:22
9	50.412479	-5.102027	0.04	90	2014-01-11	09:58:23
10	50.412478	-5.102027	0.03	249.7	2014-01-11	09:58:24
11	50.412478	-5.102027	0	0	2014-01-11	09:58:25
12	50.412478	-5.102027	0.02	228.6	2014-01-11	09:58:26
13	50.412479	-5.102027	0.02	327.5	2014-01-11	09:58:27
14	50.412479	-5.102027	0.03	11.5	2014-01-11	09:58:28
15	50.412479	-5.102028	0.04	319.9	2014-01-11	09:58:29
16	50.412479	-5.102028	0.02	31	2014-01-11	09:58:30
17	50.412479	-5.102028	0.01	231.9	2014-01-11	09:58:31
18	50.412479	-5.102027	0.04	75.9	2014-01-11	09:58:32
19	50.412479	-5.102027	0.03	23.4	2014-01-11	09:58:33
20	50.41248	-5.102027	0.03	336.6	2014-01-11	09:58:34
21	50.41248	-5.102027	0.03	11.1	2014-01-11	09:58:35
22	50.41248	-5.102027	0.03	211.5	2014-01-11	09:58:36
23	50.41248	-5.102027	0.02	160.3	2014-01-11	09:58:37
24	50.412479	-5.102027	0.02	149	2014-01-11	09:58:38
25	50.412479	-5.102027	0.02	90	2014-01-11	09:58:39
26	50.41248	-5.102025	0.11	53.7	2014-01-11	09:58:40
27	50.412481	-5.102027	0.19	322.7	2014-01-11	09:58:41
28	50.412481	-5.102021	0.23	97.2	2014-01-11	09:58:43
29	50.412482	-5.102021	0.09	348.2	2014-01-11	09:58:44
30	50.412482	-5.102021	0.01	35.6	2014-01-11	09:58:45
31	50.412482	-5.102021	0.04	334	2014-01-11	09:58:46
32	50.412483	-5.102021	0.12	18	2014-01-11	09:58:47
33	50.412483	-5.102021	0.04	8.5	2014-01-11	09:58:48
34	50.412484	-5.102021	0.05	0	2014-01-11	09:58:49
35	50.412483	-5.102021	0.06	231.5	2014-01-11	09:58:50
36	50.412483	-5.102022	0.03	253.4	2014-01-11	09:58:51
37	50.412483	-5.102021	0.06	70.7	2014-01-11	09:58:52
38	50.412484	-5.10202	0.04	77.8	2014-01-11	09:58:53
39	50.412484	-5.102019	0.09	56.9	2014-01-11	09:58:54
40	50.412484	-5.102019	0.07	54.6	2014-01-11	09:58:55
41	50.412486	-5.102017	0.18	32.5	2014-01-11	09:58:56
42	50.412486	-5.102017	0.06	12.2	2014-01-11	09:58:57
43	50.412487	-5.102017	0.08	17.9	2014-01-11	09:58:58
44	50.412488	-5.102016	0.12	29.9	2014-01-11	09:58:59
45	50.412488	-5.102016	0.04	0	2014-01-11	09:59:00
46	50.412489	-5.102016	0.07	15.9	2014-01-11	09:59:01
47	50.412489	-5.102015	0.04	40.1	2014-01-11	09:59:02
48	50.412489	-5.102015	0.02	327.5	2014-01-11	09:59:03
49	50.41249	-5.102015	0.05	0	2014-01-11	09:59:04
50	50.41249	-5.102016	0.02	311.4	2014-01-11	09:59:05
51	50.41249	-5.102016	0.05	270	2014-01-11	09:59:06
52	50.412489	-5.102017	0.08	248	2014-01-11	09:59:07
53	50.41249	-5.102018	0.06	312.1	2014-01-11	09:59:08
54	50.41249	-5.102018	0.05	321	2014-01-11	09:59:09
55	50.41249	-5.102019	0.03	309	2014-01-11	09:59:10
56	50.412491	-5.102018	0.11	22.2	2014-01-11	09:59:11
57	50.412492	-5.102017	0.16	32.3	2014-01-11	09:59:12
58	50.412493	-5.102016	0.12	44.8	2014-01-11	09:59:13
59	50.412493	-5.102015	0.04	32.5	2014-01-11	09:59:14
60	50.412498	-5.10201	0.68	35	2014-01-11	09:59:15
61	50.412504	-5.102006	0.31	24.7	2014-01-11	09:59:17
62	50.412504	-5.102006	0.06	5.8	2014-01-11	09:59:18
63	50.412505	-5.102006	0.11	357.1	2014-01-11	09:59:19
64	50.412506	-5.102006	0.12	357	2014-01-11	09:59:20
65	50.412507	-5.102006	0.12	3	2014-01-11	09:59:21
66	50.412508	-5.102006	0.06	0	2014-01-11	09:59:22
67	50.412508	-5.102006	0.05	0	2014-01-11	09:59:23
68	50.412508	-5.102006	0.03	0	2014-01-11	09:59:24
69	50.412509	-5.102006	0.07	349.6	2014-01-11	09:59:25
70	50.41251	-5.102006	0.07	4.4	2014-01-11	09:59:26
71	50.41251	-5.102006	0.04	26	2014-01-11	09:59:27
72	50.412511	-5.102006	0.07	355.1	2014-01-11	09:59:28
73	50.412511	-5.102006	0.05	7.8	2014-01-11	09:59:29
74	50.412511	-5.102006	0.04	25.8	2014-01-11	09:59:30
75	50.412512	-5.102005	0.03	51	2014-01-11	09:59:31
76	50.412512	-5.102005	0.03	43.1	2014-01-11	09:59:32
77	50.412512	-5.102005	0.03	69.7	2014-01-11	09:59:33
78	50.412512	-5.102004	0.05	65.7	2014-01-11	09:59:34
79	50.412512	-5.102004	0.05	51.9	2014-01-11	09:59:35
80	50.412512	-5.102003	0.03	73.4	2014-01-11	09:59:36
81	50.412513	-5.102003	0.02	16.7	2014-01-11	09:59:37
82	50.412513	-5.102003	0.02	60.5	2014-01-11	09:59:38
83	50.412512	-5.102003	0.02	180	2014-01-11	09:59:39
84	50.412512	-5.102003	0.01	90	2014-01-11	09:59:40
85	50.412512	-5.102003	0.02	119.5	2014-01-11	09:59:41
86	50.412512	-5.102002	0.07	105.3	2014-01-11	09:59:42
87	50.412511	-5.102001	0.11	142.1	2014-01-11	09:59:43
88	50.412511	-5.102	0.02	116.7	2014-01-11	09:59:44
89	50.412511	-5.102	0.04	139.9	2014-01-11	09:59:45
90	50.412511	-5.102	0.02	119.5	2014-01-11	09:59:46
91	50.412511	-5.102	0.02	50.3	2014-01-11	09:59:47
92	50.412511	-5.102	0.04	341.8	2014-01-11	09:59:48
93	50.412512	-5.102	0.05	321.8	2014-01-11	09:59:49
94	50.412512	-5.102001	0.02	270	2014-01-11	09:59:50
95	50.412512	-5.102001	0.05	304.1	2014-01-11	09:59:51
96	50.412512	-5.102002	0.04	302.4	2014-01-11	09:59:52
97	50.412512	-5.102002	0.05	245.7	2014-01-11	09:59:53
98	50.412512	-5.102003	0.05	259.4	2014-01-11	09:59:54
99	50.412512	-5.102003	0.05	230.8	2014-01-11	09:59:55
100	50.412512	-5.102004	0.02	270	2014-01-11	09:59:56
101	50.412512	-5.102004	0.02	18.6	2014-01-11	09:59:57
102	50.412512	-5.102003	0.03	22.2	2014-01-11	09:59:58
103	50.412512	-5.102003	0.01	90	2014-01-11	09:59:59
104	50.412512	-5.102004	0.03	270	2014-01-11	10:00:00
105	50.412512	-5.102004	0.02	199.7	2014-01-11	10:00:01
106	50.412512	-5.102003	0.03	90	2014-01-11	10:00:02
107	50.412512	-5.102003	0.03	46	2014-01-11	10:00:03
108	50.412512	-5.102003	0.02	60.5	2014-01-11	10:00:04
109	50.412512	-5.102002	0.04	77.8	2014-01-11	10:00:05
110	50.412512	-5.102002	0.01	270	2014-01-11	10:00:06
111	50.412513	-5.102002	0.08	59.9	2014-01-11	10:00:07
112	50.412513	-5.102001	0.02	34.1	2014-01-11	10:00:08
113	50.412513	-5.102001	0.04	8.5	2014-01-11	10:00:09
114	50.412514	-5.102001	0.05	0	2014-01-11	10:00:10
115	50.412514	-5.102001	0.05	353.1	2014-01-11	10:00:11
116	50.412514	-5.102001	0.01	90	2014-01-11	10:00:12
117	50.412514	-5.102002	0.03	290.8	2014-01-11	10:00:13
118	50.412514	-5.102001	0.01	147.5	2014-01-11	10:00:14
119	50.412514	-5.102001	0.01	90	2014-01-11	10:00:15
120	50.412514	-5.102001	0.01	150.5	2014-01-11	10:00:16
121	50.412514	-5.102001	0.01	90	2014-01-11	10:00:17
122	50.412514	-5.102	0.08	82.6	2014-01-11	10:00:18
123	50.412514	-5.101999	0.07	82.8	2014-01-11	10:00:19
124	50.412514	-5.101999	0.02	147.5	2014-01-11	10:00:20
125	50.412513	-5.101998	0.07	139.5	2014-01-11	10:00:21
126	50.412513	-5.101998	0.04	171.5	2014-01-11	10:00:22
127	50.412512	-5.101998	0.06	185	2014-01-11	10:00:23
128	50.412512	-5.101998	0.07	184.4	2014-01-11	10:00:24
129	50.412511	-5.101998	0.06	162.7	2014-01-11	10:00:25
130	50.412511	-5.101998	0.03	106.6	2014-01-11	10:00:26
131	50.412511	-5.101997	0.04	147.5	2014-01-11	10:00:27
132	50.412511	-5.101997	0.06	121.3	2014-01-11	10:00:28
133	50.41251	-5.101996	0.07	164.6	2014-01-11	10:00:29
134	50.41251	-5.101996	0.06	162	2014-01-11	10:00:30
135	50.41251	-5.101996	0.02	31	2014-01-11	10:00:31
136	50.41251	-5.101996	0.02	161.4	2014-01-11	10:00:32
137	50.412509	-5.101996	0.01	180	2014-01-11	10:00:33
138	50.41251	-5.101996	0.02	63.3	2014-01-11	10:00:34
139	50.41251	-5.101996	0.03	316.9	2014-01-11	10:00:35
140	50.41251	-5.101996	0.01	29.5	2014-01-11	10:00:36
141	50.41251	-5.101996	0.02	34.1	2014-01-11	10:00:37
142	50.41251	-5.101995	0.01	90	2014-01-11	10:00:38
143	50.41251	-5.101996	0.02	298.5	2014-01-11	10:00:39
144	50.41251	-5.101996	0.02	343.3	2014-01-11	10:00:40
145	50.41251	-5.101995	0.02	90	2014-01-11	10:00:41
146	50.41251	-5.101995	0.02	0	2014-01-11	10:00:42
147	50.412511	-5.101995	0.04	40.1	2014-01-11	10:00:43
148	50.412511	-5.101995	0.01	270	2014-01-11	10:00:44
149	50.412511	-5.101996	0.03	288.6	2014-01-11	10:00:45
150	50.412511	-5.101996	0.05	308.1	2014-01-11	10:00:46
151	50.412511	-5.101997	0.07	277.2	2014-01-11	10:00:47
152	50.412511	-5.101998	0.06	289.3	2014-01-11	10:00:48
153	50.412511	-5.101999	0.08	276.1	2014-01-11	10:00:49
154	50.412511	-5.102	0.07	240.6	2014-01-11	10:00:50
155	50.412511	-5.102	0.01	90	2014-01-11	10:00:51
156	50.412511	-5.102	0.03	223.1	2014-01-11	10:00:52
157	50.41251	-5.102	0.04	188.8	2014-01-11	10:00:53
158	50.41251	-5.101999	0.09	147.5	2014-01-11	10:00:54
159	50.41251	-5.102	0.02	196.7	2014-01-11	10:00:55
160	50.41251	-5.101999	0.01	90	2014-01-11	10:00:56
161	50.41251	-5.102	0.04	282.2	2014-01-11	10:00:57
162	50.41251	-5.102001	0.05	294.3	2014-01-11	10:00:58
163	50.41251	-5.102001	0.03	249.7	2014-01-11	10:00:59
164	50.41251	-5.102001	0.01	270	2014-01-11	10:01:00
165	50.41251	-5.102001	0.04	75.9	2014-01-11	10:01:01
166	50.41251	-5.102001	0.06	300.4	2014-01-11	10:01:02
167	50.41251	-5.102	0.08	117.4	2014-01-11	10:01:03
168	50.41251	-5.101999	0.07	90	2014-01-11	10:01:04
169	50.41251	-5.102	0.08	270	2014-01-11	10:01:05
170	50.41251	-5.101999	0.1	73.7	2014-01-11	10:01:06
171	50.41251	-5.102	0.08	308.1	2014-01-11	10:01:07
172	50.412511	-5.101999	0.08	83.9	2014-01-11	10:01:08
173	50.412511	-5.101998	0.05	90	2014-01-11	10:01:09
174	50.412511	-5.101996	0.1	90	2014-01-11	10:01:10
175	50.41251	-5.101996	0.06	98.6	2014-01-11	10:01:11
176	50.41251	-5.101995	0.04	90	2014-01-11	10:01:12
177	50.41251	-5.101995	0.02	90	2014-01-11	10:01:13
178	50.41251	-5.101994	0.06	99.5	2014-01-11	10:01:14
179	50.41251	-5.101994	0.01	327.5	2014-01-11	10:01:15
180	50.412511	-5.101994	0.02	34.1	2014-01-11	10:01:16
181	50.412511	-5.101993	0.03	71.4	2014-01-11	10:01:17
182	50.412511	-5.101993	0.02	16.7	2014-01-11	10:01:18
183	50.412511	-5.101993	0.02	90	2014-01-11	10:01:19
184	50.412511	-5.101993	0.02	90	2014-01-11	10:01:20
185	50.412511	-5.101993	0.01	53.6	2014-01-11	10:01:21
186	50.412511	-5.101992	0.02	63.3	2014-01-11	10:01:22
187	50.412511	-5.101992	0.03	43.1	2014-01-11	10:01:23
188	50.412511	-5.101992	0.02	343.3	2014-01-11	10:01:24
189	50.412512	-5.101992	0.02	16.7	2014-01-11	10:01:25
190	50.412512	-5.101992	0.01	0	2014-01-11	10:01:26
191	50.412512	-5.101992	0.01	327.5	2014-01-11	10:01:27
192	50.412512	-5.101993	0.04	270	2014-01-11	10:01:28
193	50.412512	-5.101993	0.02	243.3	2014-01-11	10:01:29
194	50.412512	-5.101993	0.01	212.5	2014-01-11	10:01:30
195	50.412512	-5.101992	0.04	90	2014-01-11	10:01:31
196	50.412512	-5.101993	0.03	270	2014-01-11	10:01:32
197	50.412511	-5.101993	0.03	246.8	2014-01-11	10:01:33
198	50.412511	-5.101994	0.03	270	2014-01-11	10:01:34
199	50.412511	-5.101994	0.03	253.4	2014-01-11	10:01:35
200	50.412511	-5.101995	0.03	261.3	2014-01-11	10:01:37
201	50.412511	-5.101996	0.05	259.5	2014-01-11	10:01:38
202	50.412511	-5.101996	0.02	270	2014-01-11	10:01:39
203	50.412511	-5.101996	0.06	228.2	2014-01-11	10:01:40
204	50.412511	-5.101997	0.02	270	2014-01-11	10:01:41
205	50.412511	-5.101997	0.03	270	2014-01-11	10:01:42
206	50.412511	-5.101998	0.04	241.9	2014-01-11	10:01:43
207	50.412511	-5.101998	0.03	251.4	2014-01-11	10:01:44
208	50.412511	-5.101999	0.05	259.4	2014-01-11	10:01:45
209	50.41251	-5.101999	0.03	253.4	2014-01-11	10:01:46
210	50.41251	-5.102	0.08	223.1	2014-01-11	10:01:47
211	50.41251	-5.102	0.03	168.5	2014-01-11	10:01:48
212	50.412509	-5.102	0.03	191.5	2014-01-11	10:01:49
213	50.412509	-5.102	0.03	168.5	2014-01-11	10:01:50
214	50.412509	-5.102	0.04	205.1	2014-01-11	10:01:51
215	50.412509	-5.102	0.04	198.2	2014-01-11	10:01:52
216	50.412508	-5.102	0.09	183.5	2014-01-11	10:01:53
217	50.412507	-5.102001	0.11	196.2	2014-01-11	10:01:54
218	50.412506	-5.102001	0.04	162.3	2014-01-11	10:01:55
219	50.412506	-5.102001	0.05	259.4	2014-01-11	10:01:56
220	50.412506	-5.102002	0.05	260.6	2014-01-11	10:01:57
221	50.412506	-5.102002	0.03	202.6	2014-01-11	10:01:58
222	50.412506	-5.102002	0.03	191.5	2014-01-11	10:01:59
223	50.412506	-5.102002	0.04	90	2014-01-11	10:02:00
224	50.412506	-5.102001	0.04	122.4	2014-01-11	10:02:01
225	50.412506	-5.102001	0.03	107	2014-01-11	10:02:02
226	50.412506	-5.102	0.07	90	2014-01-11	10:02:03
227	50.412506	-5.101999	0.06	90	2014-01-11	10:02:04
228	50.412505	-5.101998	0.07	112.9	2014-01-11	10:02:05
229	50.412505	-5.101998	0.01	32.5	2014-01-11	10:02:06
230	50.412506	-5.101998	0.02	327.5	2014-01-11	10:02:07
231	50.412506	-5.101998	0.01	327.5	2014-01-11	10:02:08
232	50.412506	-5.101998	0.03	90	2014-01-11	10:02:09
233	50.412506	-5.101998	0.02	90	2014-01-11	10:02:10
234	50.412506	-5.101998	0.01	90	2014-01-11	10:02:11
235	50.412506	-5.101997	0.01	29.5	2014-01-11	10:02:12
236	50.412506	-5.101997	0.03	128.1	2014-01-11	10:02:13
237	50.412505	-5.101996	0.07	119.4	2014-01-11	10:02:14
238	50.412505	-5.101996	0.02	198.6	2014-01-11	10:02:15
239	50.412505	-5.101997	0.02	240.5	2014-01-11	10:02:16
240	50.412505	-5.101997	0.05	259.4	2014-01-11	10:02:17
241	50.412505	-5.101997	0.01	233.6	2014-01-11	10:02:18
242	50.412505	-5.101998	0.03	290.8	2014-01-11	10:02:19
243	50.412505	-5.101998	0.06	300.4	2014-01-11	10:02:20
244	50.412505	-5.101999	0.06	261.5	2014-01-11	10:02:21
245	50.412505	-5.102	0.04	302.4	2014-01-11	10:02:22
246	50.412505	-5.102	0.03	300.9	2014-01-11	10:02:23
247	50.412506	-5.102	0.05	353.1	2014-01-11	10:02:24
248	50.412506	-5.102	0.02	50.3	2014-01-11	10:02:25
249	50.412506	-5.102	0.03	11.5	2014-01-11	10:02:26
250	50.412506	-5.102	0.03	51.9	2014-01-11	10:02:27
251	50.412506	-5.101999	0.02	90	2014-01-11	10:02:28
252	50.412506	-5.101999	0.02	90	2014-01-11	10:02:29
253	50.412506	-5.101999	0.02	90	2014-01-11	10:02:30
254	50.412506	-5.101998	0.02	64.2	2014-01-11	10:02:31
255	50.412506	-5.101998	0.01	90	2014-01-11	10:02:32
256	50.412507	-5.101998	0.04	61.9	2014-01-11	10:02:33
257	50.412507	-5.101998	0.03	53.6	2014-01-11	10:02:34
258	50.412507	-5.101997	0.05	65.3	2014-01-11	10:02:35
259	50.412507	-5.101996	0.04	90	2014-01-11	10:02:36
260	50.412507	-5.101996	0.01	90	2014-01-11	10:02:37
261	50.412507	-5.101996	0.02	32.5	2014-01-11	10:02:38
262	50.412507	-5.101996	0.02	16.7	2014-01-11	10:02:39
263	50.412507	-5.101996	0.01	32.5	2014-01-11	10:02:40
264	50.412507	-5.101996	0.02	50.3	2014-01-11	10:02:41
265	50.412507	-5.101995	0.04	90	2014-01-11	10:02:42
266	50.412507	-5.101995	0.01	90	2014-01-11	10:02:43
267	50.412507	-5.101996	0.04	283.8	2014-01-11	10:02:44
268	50.412508	-5.101995	0.01	53.6	2014-01-11	10:02:45
269	50.412508	-5.101995	0.02	50.3	2014-01-11	10:02:46
270	50.412508	-5.101995	0.03	69.7	2014-01-11	10:02:47
271	50.412508	-5.101994	0.04	102.2	2014-01-11	10:02:48
272	50.412508	-5.101996	0.12	293.6	2014-01-11	10:02:49
273	50.412502	-5.101998	0.32	192.5	2014-01-11	10:02:51
274	50.412505	-5.101999	0.26	334.1	2014-01-11	10:02:52
275	50.412509	-5.102001	0.48	348.7	2014-01-11	10:02:53
276	50.41251	-5.102007	0.22	289.8	2014-01-11	10:02:55
277	50.412512	-5.10201	0.14	306.5	2014-01-11	10:02:57
278	50.412512	-5.10201	0.05	332.7	2014-01-11	10:02:58
279	50.412512	-5.102014	0.15	275.5	2014-01-11	10:03:00
280	50.412511	-5.102016	0.14	221.1	2014-01-11	10:03:01
281	50.41251	-5.102016	0.16	203.6	2014-01-11	10:03:02
282	50.412509	-5.102017	0.11	210	2014-01-11	10:03:03
283	50.412508	-5.102018	0.14	208.3	2014-01-11	10:03:04
284	50.412508	-5.102019	0.12	230.2	2014-01-11	10:03:05
285	50.412507	-5.102021	0.13	241.4	2014-01-11	10:03:06
286	50.412506	-5.102023	0.14	246.6	2014-01-11	10:03:07
287	50.412506	-5.102025	0.16	260.2	2014-01-11	10:03:08
288	50.412506	-5.102026	0.09	270	2014-01-11	10:03:09
289	50.412507	-5.102027	0.06	312.6	2014-01-11	10:03:10
290	50.412507	-5.102027	0.03	327.5	2014-01-11	10:03:11
291	50.412507	-5.102026	0.1	105.4	2014-01-11	10:03:12
292	50.412506	-5.102025	0.08	109.8	2014-01-11	10:03:13
293	50.412507	-5.102024	0.06	44.8	2014-01-11	10:03:15
294	50.412507	-5.102023	0.07	90	2014-01-11	10:03:16
295	50.412507	-5.102023	0.02	343.3	2014-01-11	10:03:17
296	50.412508	-5.102023	0.11	334.8	2014-01-11	10:03:18
297	50.412509	-5.102024	0.09	324.5	2014-01-11	10:03:19
298	50.412509	-5.102025	0.06	250.4	2014-01-11	10:03:20
299	50.412508	-5.102025	0.03	203.4	2014-01-11	10:03:21
300	50.412508	-5.102026	0.04	282	2014-01-11	10:03:22
301	50.412509	-5.102025	0.06	32.5	2014-01-11	10:03:23
302	50.412509	-5.102025	0.03	10.4	2014-01-11	10:03:25
303	50.412509	-5.102026	0.09	222.2	2014-01-11	10:03:26
304	50.41251	-5.102027	0.13	310	2014-01-11	10:03:27
305	50.41251	-5.102029	0.13	300.1	2014-01-11	10:03:28
306	50.412511	-5.102031	0.16	294.4	2014-01-11	10:03:29
307	50.412511	-5.102032	0.09	276.4	2014-01-11	10:03:30
308	50.41251	-5.102033	0.07	204.4	2014-01-11	10:03:31
309	50.41251	-5.102033	0.03	253	2014-01-11	10:03:32
310	50.41251	-5.102033	0.02	198.6	2014-01-11	10:03:33
311	50.41251	-5.102033	0.01	270	2014-01-11	10:03:34
312	50.41251	-5.102033	0.04	162.3	2014-01-11	10:03:35
313	50.41251	-5.102034	0.02	283.5	2014-01-11	10:03:37
314	50.41251	-5.102033	0.08	33	2014-01-11	10:03:38
315	50.41251	-5.102033	0.01	90	2014-01-11	10:03:39
316	50.41251	-5.102033	0.08	201.8	2014-01-11	10:03:40
317	50.41251	-5.102034	0.02	270	2014-01-11	10:03:41
318	50.41251	-5.102033	0.01	147.5	2014-01-11	10:03:42
319	50.412509	-5.102034	0.09	202.7	2014-01-11	10:03:43
320	50.412509	-5.102034	0.02	16.7	2014-01-11	10:03:44
321	50.412509	-5.102034	0.02	116.7	2014-01-11	10:03:45
322	50.412509	-5.102034	0.01	308.1	2014-01-11	10:03:46
323	50.412509	-5.102034	0.04	258	2014-01-11	10:03:47
324	50.412509	-5.102035	0.05	258.1	2014-01-11	10:03:48
325	50.412509	-5.102036	0.07	284.8	2014-01-11	10:03:49
326	50.412509	-5.102036	0.02	270	2014-01-11	10:03:50
327	50.412509	-5.102037	0.07	270	2014-01-11	10:03:51
328	50.412509	-5.102038	0.04	270	2014-01-11	10:03:52
329	50.412509	-5.102038	0.05	291.7	2014-01-11	10:03:53
330	50.412509	-5.102039	0.06	300.4	2014-01-11	10:03:54
331	50.412509	-5.10204	0.04	270	2014-01-11	10:03:55
332	50.41251	-5.10204	0.04	342.3	2014-01-11	10:03:56
333	50.41251	-5.10204	0.02	270	2014-01-11	10:03:57
334	50.41251	-5.10204	0.01	270	2014-01-11	10:03:58
335	50.41251	-5.102041	0.03	251.4	2014-01-11	10:03:59
336	50.41251	-5.102041	0.05	270	2014-01-11	10:04:00
337	50.41251	-5.102041	0.02	311.4	2014-01-11	10:04:01
338	50.41251	-5.102042	0.06	300.4	2014-01-11	10:04:02
339	50.412511	-5.102042	0.08	342.1	2014-01-11	10:04:03
340	50.412511	-5.102042	0.06	59.6	2014-01-11	10:04:04
341	50.412511	-5.102042	0.01	212.5	2014-01-11	10:04:05
342	50.412511	-5.102042	0	0	2014-01-11	10:04:06
343	50.412511	-5.102042	0.04	8.8	2014-01-11	10:04:07
344	50.412511	-5.102042	0.01	90	2014-01-11	10:04:08
345	50.412511	-5.102042	0.01	147.5	2014-01-11	10:04:09
346	50.412511	-5.102041	0.02	90	2014-01-11	10:04:10
347	50.412511	-5.102041	0.02	0	2014-01-11	10:04:11
348	50.412512	-5.102042	0.05	339.2	2014-01-11	10:04:12
349	50.412512	-5.102042	0.06	0	2014-01-11	10:04:13
350	50.412512	-5.102041	0.03	12.9	2014-01-11	10:04:14
351	50.412513	-5.102041	0.03	11.5	2014-01-11	10:04:15
352	50.412512	-5.102041	0.07	134.5	2014-01-11	10:04:16
353	50.412512	-5.102041	0.02	270	2014-01-11	10:04:17
354	50.412512	-5.102041	0.02	0	2014-01-11	10:04:18
355	50.412513	-5.102041	0.04	284.1	2014-01-11	10:04:19
356	50.412513	-5.102042	0.04	297.6	2014-01-11	10:04:20
357	50.412513	-5.102042	0.06	0	2014-01-11	10:04:21
358	50.412514	-5.102043	0.07	320.1	2014-01-11	10:04:22
359	50.412513	-5.102042	0.06	147.5	2014-01-11	10:04:23
360	50.41251	-5.10204	0.44	159.4	2014-01-11	10:04:24
361	50.412508	-5.102039	0.18	158.8	2014-01-11	10:04:25
362	50.412508	-5.102039	0.01	18.6	2014-01-11	10:04:27
363	50.412508	-5.102039	0.02	270	2014-01-11	10:04:28
364	50.412508	-5.102039	0	0	2014-01-11	10:04:29
365	50.412508	-5.102039	0	0	2014-01-11	10:04:30
366	50.412508	-5.102039	0.03	157.8	2014-01-11	10:04:31
367	50.412508	-5.102039	0.01	270	2014-01-11	10:04:32
368	50.412508	-5.102039	0.01	180	2014-01-11	10:04:33
369	50.412512	-5.102053	1.04	293.3	2014-01-11	10:04:34
370	50.412514	-5.102068	1.11	285.7	2014-01-11	10:04:35
371	50.412518	-5.102087	1.43	284.4	2014-01-11	10:04:36
372	50.412521	-5.102115	1.99	282.4	2014-01-11	10:04:37
373	50.412524	-5.102142	1.93	278.4	2014-01-11	10:04:38
374	50.412527	-5.102165	1.66	281.6	2014-01-11	10:04:39
375	50.412532	-5.102185	1.56	291.8	2014-01-11	10:04:40
376	50.412538	-5.102205	1.58	293.3	2014-01-11	10:04:41
377	50.412543	-5.102231	1.93	288.6	2014-01-11	10:04:42
378	50.412551	-5.102266	2.6	289.1	2014-01-11	10:04:43
379	50.41256	-5.102302	2.77	292.6	2014-01-11	10:04:44
380	50.412569	-5.102343	3.09	288.5	2014-01-11	10:04:45
381	50.412578	-5.102385	3.16	288.1	2014-01-11	10:04:46
382	50.412586	-5.102417	2.43	291	2014-01-11	10:04:47
383	50.412594	-5.102446	2.21	295	2014-01-11	10:04:48
384	50.412602	-5.10249	3.26	285.1	2014-01-11	10:04:49
385	50.412609	-5.102528	2.8	287.4	2014-01-11	10:04:50
386	50.412618	-5.102559	2.4	292.4	2014-01-11	10:04:51
387	50.412626	-5.102576	1.53	306.3	2014-01-11	10:04:52
388	50.412633	-5.102588	1.19	314.8	2014-01-11	10:04:53
389	50.412638	-5.102597	0.83	309.7	2014-01-11	10:04:54
390	50.412643	-5.102598	0.55	351.9	2014-01-11	10:04:55
391	50.412649	-5.102597	0.68	9.5	2014-01-11	10:04:56
392	50.412654	-5.102592	0.7	28.8	2014-01-11	10:04:57
393	50.412659	-5.102588	0.59	31	2014-01-11	10:04:58
394	50.412664	-5.102583	0.65	31.6	2014-01-11	10:04:59
395	50.412669	-5.102581	0.56	14.8	2014-01-11	10:05:00
396	50.412673	-5.102581	0.43	359.2	2014-01-11	10:05:01
397	50.412674	-5.102582	0.15	325.6	2014-01-11	10:05:02
398	50.412679	-5.102587	0.31	331.1	2014-01-11	10:05:04
399	50.412701	-5.102602	2.75	337.1	2014-01-11	10:05:05
400	50.41272	-5.102617	2.36	332.2	2014-01-11	10:05:06
401	50.412739	-5.102627	2.22	341.2	2014-01-11	10:05:07
402	50.412758	-5.102635	2.2	345	2014-01-11	10:05:08
403	50.412775	-5.102641	1.94	347.3	2014-01-11	10:05:09
404	50.412793	-5.102649	2.06	345.1	2014-01-11	10:05:10
405	50.412812	-5.102674	2.74	318.8	2014-01-11	10:05:11
406	50.412837	-5.102687	2.99	342.1	2014-01-11	10:05:12
407	50.41286	-5.102686	2.51	2.3	2014-01-11	10:05:13
408	50.412875	-5.102673	1.94	27.2	2014-01-11	10:05:14
409	50.412889	-5.102658	1.87	36.5	2014-01-11	10:05:15
410	50.412899	-5.102642	1.58	44.2	2014-01-11	10:05:16
411	50.412909	-5.102625	1.68	46.5	2014-01-11	10:05:17
412	50.412924	-5.102607	2.06	38.7	2014-01-11	10:05:18
413	50.412936	-5.102591	1.73	40.2	2014-01-11	10:05:19
414	50.412952	-5.102567	2.49	43.3	2014-01-11	10:05:20
415	50.412967	-5.102546	2.24	40.5	2014-01-11	10:05:21
416	50.41298	-5.102534	1.68	32.7	2014-01-11	10:05:22
417	50.412987	-5.10253	0.84	15.2	2014-01-11	10:05:23
418	50.412994	-5.102531	0.75	354.9	2014-01-11	10:05:24
419	50.413004	-5.102523	1.26	27.2	2014-01-11	10:05:25
420	50.413016	-5.102514	1.46	27.2	2014-01-11	10:05:26
421	50.413029	-5.102506	1.61	20.3	2014-01-11	10:05:27
422	50.413044	-5.102497	1.74	20.4	2014-01-11	10:05:28
423	50.413056	-5.10249	1.42	23.2	2014-01-11	10:05:29
424	50.413066	-5.10246	2.42	61.7	2014-01-11	10:05:30
425	50.413077	-5.102365	6.84	79.7	2014-01-11	10:05:31
426	50.413085	-5.10231	2	77.3	2014-01-11	10:05:33
427	50.413084	-5.1023	0.67	93.1	2014-01-11	10:05:34
428	50.413084	-5.102293	0.52	97.2	2014-01-11	10:05:35
429	50.413089	-5.10229	0.64	20.7	2014-01-11	10:05:36
430	50.413093	-5.10229	0.46	357	2014-01-11	10:05:37
431	50.413095	-5.102303	0.89	279.7	2014-01-11	10:05:38
432	50.413102	-5.102306	0.9	342.7	2014-01-11	10:05:39
433	50.41311	-5.102305	0.87	5.5	2014-01-11	10:05:40
434	50.413117	-5.102304	0.81	3.8	2014-01-11	10:05:41
435	50.413113	-5.102313	0.75	231.6	2014-01-11	10:05:42
436	50.413113	-5.102326	0.93	270	2014-01-11	10:05:43
437	50.413114	-5.102347	1.48	273.2	2014-01-11	10:05:44
438	50.413112	-5.102367	1.44	260.3	2014-01-11	10:05:45
439	50.413113	-5.102373	0.44	284.9	2014-01-11	10:05:46
440	50.413107	-5.102384	1.05	231.1	2014-01-11	10:05:47
441	50.413105	-5.102385	0.26	201.4	2014-01-11	10:05:48
442	50.413106	-5.102388	0.24	303.6	2014-01-11	10:05:49
443	50.413101	-5.102392	0.31	204.7	2014-01-11	10:05:51
444	50.41309	-5.102398	1.31	199.7	2014-01-11	10:05:52
445	50.413086	-5.102407	0.71	238.1	2014-01-11	10:05:53
446	50.413087	-5.102414	0.54	282	2014-01-11	10:05:54
447	50.413089	-5.102421	0.52	292.1	2014-01-11	10:05:55
448	50.413093	-5.102432	0.9	299	2014-01-11	10:05:56
449	50.413105	-5.102441	1.54	334.2	2014-01-11	10:05:57
450	50.413123	-5.102448	2.01	346.5	2014-01-11	10:05:58
451	50.413144	-5.102452	2.35	353.5	2014-01-11	10:05:59
452	50.413167	-5.102458	2.55	349.5	2014-01-11	10:06:00
453	50.413186	-5.102469	2.3	340.1	2014-01-11	10:06:01
454	50.4132	-5.102484	1.91	327.6	2014-01-11	10:06:02
455	50.413211	-5.102498	1.55	318.4	2014-01-11	10:06:03
456	50.413218	-5.102513	1.33	307.5	2014-01-11	10:06:04
457	50.413226	-5.10253	1.48	304.7	2014-01-11	10:06:05
458	50.413233	-5.10255	1.56	299.7	2014-01-11	10:06:06
459	50.413244	-5.102568	1.81	314.4	2014-01-11	10:06:07
460	50.413257	-5.102577	1.53	335.2	2014-01-11	10:06:08
461	50.413269	-5.102587	1.5	332.7	2014-01-11	10:06:09
462	50.413282	-5.102594	1.63	340.1	2014-01-11	10:06:10
463	50.4133	-5.102603	2.12	342.3	2014-01-11	10:06:11
464	50.413326	-5.102609	2.89	352	2014-01-11	10:06:12
465	50.413345	-5.102611	2.12	357.3	2014-01-11	10:06:13
466	50.413364	-5.102618	2.12	346.4	2014-01-11	10:06:14
467	50.413382	-5.102624	2.14	348	2014-01-11	10:06:15
468	50.4134	-5.102633	2.02	342.2	2014-01-11	10:06:16
469	50.413417	-5.102646	2.15	333.9	2014-01-11	10:06:17
470	50.413435	-5.10265	2.04	351.1	2014-01-11	10:06:18
471	50.413452	-5.102655	1.95	350.2	2014-01-11	10:06:19
472	50.413471	-5.102661	2.14	347.8	2014-01-11	10:06:20
473	50.41349	-5.102669	2.16	345.2	2014-01-11	10:06:21
474	50.413509	-5.102679	2.24	341.5	2014-01-11	10:06:22
475	50.413527	-5.10269	2.08	338.9	2014-01-11	10:06:23
476	50.413546	-5.102697	2.27	346.2	2014-01-11	10:06:24
477	50.413565	-5.102705	2.1	345.4	2014-01-11	10:06:25
478	50.413584	-5.102711	2.19	349.5	2014-01-11	10:06:26
479	50.413603	-5.102717	2.21	347.7	2014-01-11	10:06:27
480	50.413621	-5.102724	2.05	346.4	2014-01-11	10:06:28
481	50.41364	-5.102729	2.06	350.7	2014-01-11	10:06:29
482	50.413659	-5.102729	2.16	359.2	2014-01-11	10:06:30
483	50.413674	-5.102734	1.77	347.9	2014-01-11	10:06:31
484	50.413691	-5.102741	1.88	345.5	2014-01-11	10:06:32
485	50.413709	-5.102747	2.03	347.6	2014-01-11	10:06:33
486	50.413727	-5.102751	2.05	352.5	2014-01-11	10:06:34
487	50.413743	-5.102754	1.86	352.3	2014-01-11	10:06:35
488	50.413762	-5.102757	2.1	354.3	2014-01-11	10:06:36
489	50.413781	-5.102759	2.08	357.2	2014-01-11	10:06:37
490	50.413799	-5.102766	2.1	346.4	2014-01-11	10:06:38
491	50.413815	-5.102777	1.92	334.3	2014-01-11	10:06:39
492	50.413828	-5.102788	1.68	334.4	2014-01-11	10:06:40
493	50.413844	-5.102797	1.83	338.9	2014-01-11	10:06:41
494	50.41386	-5.102806	1.91	340.4	2014-01-11	10:06:42
495	50.413875	-5.102817	1.85	334.9	2014-01-11	10:06:43
496	50.413889	-5.102826	1.69	336.5	2014-01-11	10:06:44
497	50.413902	-5.102838	1.66	331.8	2014-01-11	10:06:45
498	50.413915	-5.102843	1.5	345.8	2014-01-11	10:06:46
499	50.413922	-5.102845	0.38	349.3	2014-01-11	10:06:48
500	50.413925	-5.102842	0.38	24.9	2014-01-11	10:06:49
501	50.413928	-5.102839	0.41	39.5	2014-01-11	10:06:50
502	50.41393	-5.102834	0.4	60.4	2014-01-11	10:06:51
503	50.413931	-5.102829	0.38	71.2	2014-01-11	10:06:52
504	50.413932	-5.102824	0.41	66	2014-01-11	10:06:53
505	50.413933	-5.102819	0.36	68.5	2014-01-11	10:06:54
506	50.413933	-5.102815	0.29	92	2014-01-11	10:06:55
507	50.413933	-5.102813	0.11	80.5	2014-01-11	10:06:56
508	50.413936	-5.102813	0.3	10.1	2014-01-11	10:06:57
509	50.413941	-5.102813	0.5	354.5	2014-01-11	10:06:58
510	50.413944	-5.102811	0.39	21.5	2014-01-11	10:06:59
511	50.413949	-5.102807	0.59	28.6	2014-01-11	10:07:00
512	50.413953	-5.102804	0.53	21.7	2014-01-11	10:07:01
513	50.413957	-5.102801	0.52	26.4	2014-01-11	10:07:02
514	50.41396	-5.102798	0.41	36.7	2014-01-11	10:07:03
515	50.413963	-5.102794	0.46	40.7	2014-01-11	10:07:04
516	50.413965	-5.102791	0.31	38.1	2014-01-11	10:07:05
517	50.413966	-5.10279	0.1	41.5	2014-01-11	10:07:06
518	50.413967	-5.102792	0.2	303.7	2014-01-11	10:07:07
519	50.413973	-5.102796	0.76	337.8	2014-01-11	10:07:08
520	50.414008	-5.102789	1.96	7.8	2014-01-11	10:07:10
521	50.414015	-5.102777	0.58	48	2014-01-11	10:07:12
522	50.414017	-5.102772	0.38	62.4	2014-01-11	10:07:13
523	50.414018	-5.102769	0.23	54.8	2014-01-11	10:07:14
524	50.414019	-5.102767	0.23	55.4	2014-01-11	10:07:15
525	50.414027	-5.102755	0.58	43.4	2014-01-11	10:07:17
526	50.414028	-5.102754	0.1	21.7	2014-01-11	10:07:19
527	50.414035	-5.102755	0.39	354.8	2014-01-11	10:07:21
528	50.414037	-5.102754	0.19	16	2014-01-11	10:07:22
529	50.414043	-5.102768	1.2	305	2014-01-11	10:07:23
530	50.414049	-5.102783	1.19	302.6	2014-01-11	10:07:24
531	50.414054	-5.102794	0.99	301.9	2014-01-11	10:07:25
532	50.414064	-5.102803	1.24	331.7	2014-01-11	10:07:26
533	50.414073	-5.102814	1.3	321	2014-01-11	10:07:27
534	50.414082	-5.102827	1.39	319	2014-01-11	10:07:28
535	50.414092	-5.10284	1.43	318.8	2014-01-11	10:07:29
536	50.414105	-5.102853	1.75	329.3	2014-01-11	10:07:30
537	50.414116	-5.102868	1.61	319.3	2014-01-11	10:07:31
538	50.414127	-5.102883	1.65	317.2	2014-01-11	10:07:32
539	50.414139	-5.1029	1.82	319.9	2014-01-11	10:07:33
540	50.414153	-5.102917	1.92	319.8	2014-01-11	10:07:34
541	50.414165	-5.102933	1.78	321.7	2014-01-11	10:07:35
542	50.414178	-5.102946	1.73	328	2014-01-11	10:07:36
543	50.41419	-5.10296	1.59	321.7	2014-01-11	10:07:37
544	50.4142	-5.102973	1.47	319.1	2014-01-11	10:07:38
545	50.414209	-5.102986	1.4	319.4	2014-01-11	10:07:39
546	50.414219	-5.103001	1.47	315.7	2014-01-11	10:07:40
547	50.414227	-5.103018	1.55	305.7	2014-01-11	10:07:41
548	50.414235	-5.103034	1.43	310.2	2014-01-11	10:07:42
549	50.414243	-5.103049	1.43	310.6	2014-01-11	10:07:43
550	50.414252	-5.103064	1.42	310.6	2014-01-11	10:07:44
551	50.414259	-5.10308	1.41	306.9	2014-01-11	10:07:45
552	50.414268	-5.103096	1.47	311.3	2014-01-11	10:07:46
553	50.414276	-5.103112	1.47	308.1	2014-01-11	10:07:47
554	50.414285	-5.103129	1.52	307.8	2014-01-11	10:07:48
555	50.414292	-5.103144	1.32	309.1	2014-01-11	10:07:49
556	50.414299	-5.103159	1.37	306	2014-01-11	10:07:50
557	50.414307	-5.103175	1.41	305	2014-01-11	10:07:51
558	50.414314	-5.103191	1.37	305.4	2014-01-11	10:07:52
559	50.414321	-5.103208	1.43	305.1	2014-01-11	10:07:53
560	50.414329	-5.103222	1.33	309.5	2014-01-11	10:07:54
561	50.414337	-5.103237	1.38	310.9	2014-01-11	10:07:55
562	50.414346	-5.103253	1.54	311.4	2014-01-11	10:07:56
563	50.414355	-5.103271	1.57	308.5	2014-01-11	10:07:57
564	50.414364	-5.10329	1.71	306.5	2014-01-11	10:07:58
565	50.414373	-5.103308	1.66	307.1	2014-01-11	10:07:59
566	50.414382	-5.103328	1.69	306.5	2014-01-11	10:08:00
567	50.414392	-5.103349	1.86	306	2014-01-11	10:08:01
568	50.414401	-5.103367	1.63	307.4	2014-01-11	10:08:02
569	50.414409	-5.103382	1.38	311.3	2014-01-11	10:08:03
570	50.414417	-5.103393	1.24	318.7	2014-01-11	10:08:04
571	50.41442	-5.103402	0.69	301.1	2014-01-11	10:08:05
572	50.414422	-5.103405	0.31	304.7	2014-01-11	10:08:06
573	50.414425	-5.103404	0.35	17.7	2014-01-11	10:08:07
574	50.414427	-5.103403	0.21	6.5	2014-01-11	10:08:08
575	50.414429	-5.103404	0.27	344.7	2014-01-11	10:08:09
576	50.414431	-5.103406	0.24	324	2014-01-11	10:08:10
577	50.414434	-5.103411	0.47	313.9	2014-01-11	10:08:11
578	50.414436	-5.103416	0.37	305.3	2014-01-11	10:08:12
579	50.414437	-5.103418	0.23	294.2	2014-01-11	10:08:13
580	50.414438	-5.103423	0.34	301.3	2014-01-11	10:08:14
581	50.414445	-5.103437	1.29	308.4	2014-01-11	10:08:15
582	50.414455	-5.103455	1.71	310	2014-01-11	10:08:16
583	50.414466	-5.103474	1.72	311.4	2014-01-11	10:08:17
584	50.414476	-5.103492	1.77	312	2014-01-11	10:08:18
585	50.414487	-5.103512	1.85	310.2	2014-01-11	10:08:19
586	50.414498	-5.10353	1.77	313.7	2014-01-11	10:08:20
587	50.414506	-5.103548	1.54	304.3	2014-01-11	10:08:21
588	50.414512	-5.103562	1.25	305.6	2014-01-11	10:08:22
589	50.414521	-5.103575	1.29	317.7	2014-01-11	10:08:23
590	50.414526	-5.103584	0.91	313.5	2014-01-11	10:08:24
591	50.414532	-5.103596	1.05	302.7	2014-01-11	10:08:25
592	50.414535	-5.103605	0.74	305.6	2014-01-11	10:08:26
593	50.414535	-5.103607	0.13	261.4	2014-01-11	10:08:27
594	50.414536	-5.103608	0.1	291.1	2014-01-11	10:08:28
595	50.414542	-5.103619	1.06	312.7	2014-01-11	10:08:29
596	50.414549	-5.103626	0.91	325.2	2014-01-11	10:08:30
597	50.414555	-5.103636	0.97	316.5	2014-01-11	10:08:31
598	50.414559	-5.103648	1	294.2	2014-01-11	10:08:32
599	50.414564	-5.10366	1.02	305.6	2014-01-11	10:08:33
600	50.414569	-5.103674	1.13	298	2014-01-11	10:08:34
601	50.414574	-5.103689	1.19	301.6	2014-01-11	10:08:35
602	50.414579	-5.103702	1.06	299.5	2014-01-11	10:08:36
603	50.414584	-5.103712	0.97	308.1	2014-01-11	10:08:37
604	50.414591	-5.103726	1.18	305.8	2014-01-11	10:08:38
605	50.414596	-5.103739	1.11	304.7	2014-01-11	10:08:39
606	50.414601	-5.103753	1.15	297.5	2014-01-11	10:08:40
607	50.414606	-5.103762	0.83	313.2	2014-01-11	10:08:41
608	50.414612	-5.10377	0.82	315.5	2014-01-11	10:08:42
609	50.414617	-5.103777	0.77	319.6	2014-01-11	10:08:43
610	50.41462	-5.103785	0.64	297.8	2014-01-11	10:08:44
611	50.414621	-5.103794	0.65	283.2	2014-01-11	10:08:45
612	50.414621	-5.103806	0.89	268.8	2014-01-11	10:08:46
613	50.414625	-5.103819	0.97	296.3	2014-01-11	10:08:47
614	50.41463	-5.10383	1	309.2	2014-01-11	10:08:48
615	50.414635	-5.103841	0.97	304.5	2014-01-11	10:08:49
616	50.41464	-5.103853	1.05	303.9	2014-01-11	10:08:50
617	50.414647	-5.103868	1.25	302.5	2014-01-11	10:08:51
618	50.41465	-5.10388	0.95	294.9	2014-01-11	10:08:52
619	50.41465	-5.103881	0.04	237.2	2014-01-11	10:08:54
620	50.414652	-5.103883	0.33	339.7	2014-01-11	10:08:55
621	50.414656	-5.10389	0.64	303.6	2014-01-11	10:08:56
622	50.41466	-5.103897	0.71	317.3	2014-01-11	10:08:57
623	50.414666	-5.1039	0.65	340.8	2014-01-11	10:08:58
624	50.414671	-5.103911	0.94	306.3	2014-01-11	10:08:59
625	50.414676	-5.103924	1.08	302.9	2014-01-11	10:09:00
626	50.414682	-5.103932	0.85	314.6	2014-01-11	10:09:01
627	50.414685	-5.103942	0.82	301.4	2014-01-11	10:09:02
628	50.41469	-5.103953	0.87	301.6	2014-01-11	10:09:03
629	50.414696	-5.10397	1.45	299.4	2014-01-11	10:09:04
630	50.414701	-5.10399	1.52	294	2014-01-11	10:09:05
631	50.414703	-5.103998	0.63	284.7	2014-01-11	10:09:06
632	50.414706	-5.104007	0.74	299.6	2014-01-11	10:09:07
633	50.414712	-5.10402	1.09	305.6	2014-01-11	10:09:08
634	50.414718	-5.104031	1	310.6	2014-01-11	10:09:09
635	50.414724	-5.104039	0.93	318.6	2014-01-11	10:09:10
636	50.414733	-5.104047	1.18	331.1	2014-01-11	10:09:11
637	50.414741	-5.104056	1.04	324.2	2014-01-11	10:09:12
638	50.414747	-5.104062	0.84	332.3	2014-01-11	10:09:13
639	50.414753	-5.104069	0.84	321	2014-01-11	10:09:14
640	50.414759	-5.104073	0.71	334	2014-01-11	10:09:15
641	50.414767	-5.104074	0.86	358	2014-01-11	10:09:16
642	50.414774	-5.104074	0.82	359.6	2014-01-11	10:09:17
643	50.414779	-5.104074	0.58	357	2014-01-11	10:09:18
644	50.414783	-5.10407	0.51	37.6	2014-01-11	10:09:19
645	50.414787	-5.104065	0.56	40.2	2014-01-11	10:09:20
646	50.414792	-5.104065	0.56	1.8	2014-01-11	10:09:21
647	50.414797	-5.104072	0.81	319.3	2014-01-11	10:09:22
648	50.414804	-5.104083	1.09	315.1	2014-01-11	10:09:23
649	50.414812	-5.104096	1.22	311.6	2014-01-11	10:09:24
650	50.414822	-5.104111	1.56	315.3	2014-01-11	10:09:25
651	50.414832	-5.104129	1.7	311.6	2014-01-11	10:09:26
652	50.414841	-5.104147	1.59	308.8	2014-01-11	10:09:27
653	50.41485	-5.104165	1.64	308.8	2014-01-11	10:09:28
654	50.414857	-5.104181	1.44	305.3	2014-01-11	10:09:29
655	50.414866	-5.104196	1.44	312.5	2014-01-11	10:09:30
656	50.414873	-5.104208	1.12	313.5	2014-01-11	10:09:31
657	50.414878	-5.104218	0.89	303.9	2014-01-11	10:09:32
658	50.414878	-5.104221	0.21	280	2014-01-11	10:09:33
659	50.414881	-5.104219	0.38	25.8	2014-01-11	10:09:34
660	50.414889	-5.104218	0.91	1.1	2014-01-11	10:09:35
661	50.4149	-5.104218	1.18	2	2014-01-11	10:09:36
662	50.414912	-5.104221	1.37	351	2014-01-11	10:09:37
663	50.414924	-5.104227	1.45	343.5	2014-01-11	10:09:38
664	50.414936	-5.104233	1.35	342.1	2014-01-11	10:09:39
665	50.414947	-5.104243	1.46	328.5	2014-01-11	10:09:40
666	50.41496	-5.104245	1.46	354.9	2014-01-11	10:09:41
667	50.414971	-5.104245	1.18	359.4	2014-01-11	10:09:42
668	50.414977	-5.104245	0.77	4	2014-01-11	10:09:43
669	50.414984	-5.104245	0.76	358.7	2014-01-11	10:09:44
670	50.414988	-5.104247	0.49	340	2014-01-11	10:09:45
671	50.414992	-5.104255	0.65	303.9	2014-01-11	10:09:46
672	50.414996	-5.104266	0.94	298	2014-01-11	10:09:47
673	50.415	-5.104278	0.95	302.1	2014-01-11	10:09:48
674	50.415005	-5.104287	0.86	307.7	2014-01-11	10:09:49
675	50.41501	-5.104289	0.63	351.9	2014-01-11	10:09:50
676	50.415017	-5.104284	0.84	22.1	2014-01-11	10:09:51
677	50.415023	-5.104284	0.57	359.4	2014-01-11	10:09:52
678	50.415027	-5.104288	0.61	333.2	2014-01-11	10:09:53
679	50.415032	-5.104293	0.64	325.3	2014-01-11	10:09:54
680	50.415036	-5.104304	0.88	299.7	2014-01-11	10:09:55
681	50.41504	-5.104317	1.03	295.8	2014-01-11	10:09:56
682	50.415043	-5.104326	0.76	297.2	2014-01-11	10:09:57
683	50.415046	-5.104326	0.27	10	2014-01-11	10:09:58
684	50.415049	-5.104322	0.41	35.3	2014-01-11	10:09:59
685	50.415052	-5.104323	0.42	350.1	2014-01-11	10:10:00
686	50.415057	-5.104332	0.8	313.4	2014-01-11	10:10:01
687	50.41506	-5.104346	1.04	287.7	2014-01-11	10:10:02
688	50.415062	-5.104365	1.35	279.1	2014-01-11	10:10:03
689	50.415065	-5.104384	1.44	282.3	2014-01-11	10:10:04
690	50.415069	-5.104404	1.47	287.8	2014-01-11	10:10:05
691	50.415073	-5.104421	1.24	289.7	2014-01-11	10:10:06
692	50.415078	-5.104432	0.98	305.4	2014-01-11	10:10:07
693	50.415082	-5.104439	0.68	315.2	2014-01-11	10:10:08
694	50.415088	-5.104432	0.8	39.7	2014-01-11	10:10:09
695	50.415094	-5.104425	0.83	34.9	2014-01-11	10:10:10
696	50.4151	-5.104422	0.79	16.2	2014-01-11	10:10:11
697	50.41511	-5.104427	1.09	340.5	2014-01-11	10:10:12
698	50.415116	-5.104438	1.07	309.1	2014-01-11	10:10:13
699	50.415124	-5.104452	1.34	313	2014-01-11	10:10:14
700	50.415134	-5.104468	1.59	315.3	2014-01-11	10:10:15
701	50.415146	-5.104481	1.6	324.3	2014-01-11	10:10:16
702	50.415157	-5.104493	1.49	326.9	2014-01-11	10:10:17
703	50.415168	-5.104495	1.2	352	2014-01-11	10:10:18
704	50.415177	-5.104491	1.13	15.2	2014-01-11	10:10:19
705	50.415181	-5.104473	1.37	70.9	2014-01-11	10:10:20
706	50.415181	-5.104457	1.1	90	2014-01-11	10:10:21
707	50.41518	-5.104448	0.67	99.6	2014-01-11	10:10:22
708	50.415181	-5.104445	0.24	74.4	2014-01-11	10:10:23
709	50.415182	-5.104448	0.24	293	2014-01-11	10:10:24
710	50.415182	-5.104456	0.59	269.1	2014-01-11	10:10:25
711	50.415181	-5.104467	0.78	265.9	2014-01-11	10:10:26
712	50.415181	-5.104478	0.78	270	2014-01-11	10:10:27
713	50.415184	-5.104491	0.97	288.6	2014-01-11	10:10:28
714	50.415188	-5.104502	0.92	297.1	2014-01-11	10:10:29
715	50.415174	-5.104496	0.4	162.5	2014-01-11	10:10:33
716	50.415188	-5.104544	0.94	293.8	2014-01-11	10:10:37
717	50.415278	-5.104617	0.75	332.6	2014-01-11	10:10:52
718	50.415284	-5.104628	0.11	313.1	2014-01-11	10:11:01
719	50.415317	-5.104731	0.51	296.3	2014-01-11	10:11:17
720	50.415336	-5.104837	1.11	285.6	2014-01-11	10:11:24
721	50.41536	-5.104926	0.49	293.5	2014-01-11	10:11:38
722	50.415368	-5.104949	0.92	298.6	2014-01-11	10:11:40
723	50.415389	-5.105068	0.67	285.4	2014-01-11	10:11:53
724	50.415435	-5.105166	0.58	306.5	2014-01-11	10:12:08
725	50.415454	-5.105326	0.96	280.6	2014-01-11	10:12:20
726	50.415434	-5.105388	0.99	243	2014-01-11	10:12:25
727	50.41545	-5.10553	0.64	279.8	2014-01-11	10:12:41
728	50.415502	-5.105651	0.69	303.8	2014-01-11	10:12:56
729	50.41551	-5.105793	0.53	275.4	2014-01-11	10:13:15
730	50.415501	-5.1058	0.55	203.9	2014-01-11	10:13:17
731	50.415493	-5.105884	0.43	261.6	2014-01-11	10:13:31
732	50.41557	-5.105782	0.05	40.3	2014-01-11	10:17:02
733	50.415561	-5.105785	0.09	192.8	2014-01-11	10:17:13
734	50.415546	-5.105885	2.42	256.9	2014-01-11	10:17:16
735	50.415446	-5.10598	1.31	211.2	2014-01-11	10:17:26
736	50.415326	-5.106091	1.11	210.6	2014-01-11	10:17:40
737	50.415232	-5.106185	1.03	212.2	2014-01-11	10:17:52
738	50.415169	-5.106266	0.9	219.9	2014-01-11	10:18:02
739	50.415156	-5.106299	0.4	237.2	2014-01-11	10:18:09
740	50.415218	-5.106309	0.41	354.3	2014-01-11	10:18:26
741	50.415156	-5.106373	0.55	213.2	2014-01-11	10:18:41
742	50.41515	-5.106396	0.88	250.1	2014-01-11	10:18:43
743	50.415106	-5.106382	0.63	169.2	2014-01-11	10:18:51
744	50.415144	-5.106333	0.46	40.2	2014-01-11	10:19:03
745	50.415145	-5.106344	0.85	280.2	2014-01-11	10:19:04
746	50.415251	-5.106548	0.89	309.2	2014-01-11	10:19:25
747	50.415094	-5.106541	0.79	178.4	2014-01-11	10:19:47
748	50.415069	-5.106427	4.29	109	2014-01-11	10:19:49
749	50.415238	-5.105642	8.39	71.3	2014-01-11	10:19:56
750	50.415669	-5.104899	0.63	47.7	2014-01-11	10:21:50
751	50.415887	-5.105064	2.07	334.2	2014-01-11	10:22:03
752	50.416041	-5.105576	3.09	295.3	2014-01-11	10:22:16
753	50.416348	-5.106039	2.97	316.1	2014-01-11	10:22:32
754	50.416526	-5.106092	1.26	349.4	2014-01-11	10:22:48
755	50.416133	-5.105253	4.35	126.4	2014-01-11	10:23:05
756	50.416235	-5.105662	1.73	291.4	2014-01-11	10:23:23
757	50.416308	-5.106051	1.69	286.4	2014-01-11	10:23:40
758	50.416206	-5.106213	0.77	225.4	2014-01-11	10:24:01
759	50.415557	-5.107148	0.97	222.5	2014-01-11	10:25:42
760	50.414793	-5.105898	4.39	133.8	2014-01-11	10:26:10
761	50.414867	-5.106133	1.16	296.4	2014-01-11	10:26:26
762	50.414918	-5.106253	0.79	303.6	2014-01-11	10:26:39
763	50.4149	-5.106354	0.44	254	2014-01-11	10:26:56
764	50.414955	-5.106493	0.68	302.1	2014-01-11	10:27:13
765	50.414989	-5.106551	0.28	312.2	2014-01-11	10:27:33
766	50.414889	-5.105857	0.62	102.8	2014-01-11	10:28:54
767	50.414919	-5.106065	0.89	283.1	2014-01-11	10:29:11
768	50.414959	-5.106332	1.02	283.2	2014-01-11	10:29:30
769	50.414837	-5.106257	1.04	158.7	2014-01-11	10:29:44
770	50.414662	-5.106208	0.66	169.9	2014-01-11	10:30:14
771	50.414712	-5.106056	0.47	62.3	2014-01-11	10:30:40
772	50.414994	-5.106523	0.35	313.4	2014-01-11	10:32:49
773	50.415041	-5.106508	0.41	11.9	2014-01-11	10:33:02
774	50.415064	-5.106523	0.17	337.1	2014-01-11	10:33:18
775	50.415046	-5.106437	0.71	107.5	2014-01-11	10:33:27
776	50.415025	-5.106301	0.34	103.6	2014-01-11	10:33:56
777	50.414981	-5.106149	1.32	114.3	2014-01-11	10:34:05
778	50.415016	-5.106192	0.26	321.3	2014-01-11	10:34:24
779	50.41507	-5.106576	0.5	282.4	2014-01-11	10:35:20
780	50.415042	-5.106441	0.5	107.7	2014-01-11	10:35:40
781	50.415018	-5.106525	0.31	245.6	2014-01-11	10:36:01
782	50.41495	-5.106364	0.49	123.6	2014-01-11	10:36:29
783	50.414984	-5.106316	0.28	41.7	2014-01-11	10:36:47
784	50.414995	-5.106314	0.15	8	2014-01-11	10:36:55
785	50.414865	-5.105296	2.23	101.3	2014-01-11	10:37:28
786	50.414876	-5.105361	0.68	284.8	2014-01-11	10:37:35
787	50.41516	-5.10542	1.45	352.4	2014-01-11	10:37:57
788	50.415166	-5.105433	1.13	307.2	2014-01-11	10:37:58
789	50.415172	-5.105589	0.74	273.3	2014-01-11	10:38:13
790	50.415196	-5.105582	0.69	10.9	2014-01-11	10:38:17
791	50.415173	-5.105698	1.44	252.4	2014-01-11	10:38:23
792	50.415024	-5.106031	1.44	235	2014-01-11	10:38:43
793	50.41527	-5.106258	0.21	329.5	2014-01-11	10:41:16
794	50.41515	-5.10629	1.05	189.7	2014-01-11	10:41:29
795	50.415093	-5.106377	0.29	224.3	2014-01-11	10:41:59
796	50.415061	-5.106447	0.36	234.8	2014-01-11	10:42:16
797	50.415062	-5.106448	0.01	314	2014-01-11	10:42:28
798	50.415063	-5.106488	0.94	272.8	2014-01-11	10:42:31
799	50.415078	-5.106607	0.54	281.2	2014-01-11	10:42:47
800	50.415054	-5.106637	0.25	218.2	2014-01-11	10:43:01
801	50.414834	-5.10641	0.7	146.7	2014-01-11	10:43:43
802	50.414873	-5.106577	0.85	290.2	2014-01-11	10:43:58
803	50.414897	-5.106631	0.39	305.3	2014-01-11	10:44:10
804	50.414922	-5.10661	0.23	29.1	2014-01-11	10:44:24
805	50.414911	-5.106611	0.11	185.1	2014-01-11	10:44:36
806	50.414969	-5.106641	0.46	342	2014-01-11	10:44:51
807	50.415021	-5.106663	0.46	345.3	2014-01-11	10:45:04
808	50.415003	-5.106807	0.32	258.9	2014-01-11	10:45:37
809	50.414966	-5.106833	0.35	203.9	2014-01-11	10:45:50
810	50.414904	-5.106835	0.53	181.3	2014-01-11	10:46:03
811	50.414879	-5.106705	0.46	106.8	2014-01-11	10:46:24
812	50.414971	-5.106663	0.51	16.2	2014-01-11	10:46:45
813	50.414974	-5.106648	0.05	75.1	2014-01-11	10:47:09
814	50.414974	-5.106648	0.08	3.8	2014-01-11	10:47:10
815	50.414974	-5.106476	3.04	90.2	2014-01-11	10:47:14
816	50.414988	-5.105919	1.8	87.8	2014-01-11	10:47:36
817	50.41503	-5.106046	0.68	297.7	2014-01-11	10:47:51
818	50.415078	-5.106186	0.94	298.4	2014-01-11	10:48:03
819	50.415091	-5.106224	0.28	297.9	2014-01-11	10:48:14
820	50.415028	-5.106325	0.84	225.8	2014-01-11	10:48:26
821	50.415007	-5.106415	0.52	250.1	2014-01-11	10:48:39
822	50.415013	-5.106401	0.11	55.9	2014-01-11	10:48:50
823	50.414958	-5.10626	1.18	121.6	2014-01-11	10:49:00
824	50.415017	-5.10634	0.67	318.9	2014-01-11	10:49:13
825	50.415039	-5.106309	0.21	41.4	2014-01-11	10:49:29
826	50.415046	-5.106279	0.14	70.6	2014-01-11	10:49:45
827	50.415041	-5.106363	0.37	264.8	2014-01-11	10:50:01
828	50.415151	-5.106333	0.69	10	2014-01-11	10:50:19
829	50.415166	-5.106446	0.23	281.6	2014-01-11	10:50:54
830	50.415177	-5.106531	0.51	281.7	2014-01-11	10:51:06
831	50.415121	-5.106458	0.48	140.1	2014-01-11	10:51:23
832	50.415106	-5.106568	0.67	258	2014-01-11	10:51:35
833	50.415015	-5.106558	0.41	175.8	2014-01-11	10:52:00
834	50.414998	-5.10656	0.91	185.6	2014-01-11	10:52:02
835	50.414927	-5.106574	0.47	187.3	2014-01-11	10:52:19
836	50.414797	-5.106541	0.43	170.8	2014-01-11	10:52:53
837	50.414827	-5.106595	0.15	311	2014-01-11	10:53:27
838	50.41495	-5.10663	0.26	349.6	2014-01-11	10:54:20
839	50.414835	-5.105831	0.44	102.7	2014-01-11	10:56:31
840	50.414904	-5.105866	0.45	342.5	2014-01-11	10:56:49
841	50.414998	-5.105936	0.61	334.4	2014-01-11	10:57:08
842	50.41507	-5.106099	0.74	304.6	2014-01-11	10:57:27
843	50.415089	-5.106168	0.48	293.7	2014-01-11	10:57:38
844	50.41521	-5.105769	0.63	64.4	2014-01-11	10:58:28
845	50.415232	-5.105776	0.5	349.1	2014-01-11	10:58:33
846	50.415378	-5.10624	1.93	296.2	2014-01-11	10:58:52
847	50.415387	-5.106402	0.3	274.9	2014-01-11	10:59:31
848	50.415247	-5.106272	2.01	149.4	2014-01-11	10:59:40
849	50.415235	-5.106382	0.72	260	2014-01-11	10:59:51
850	50.415213	-5.106502	0.63	254.4	2014-01-11	11:00:05
851	50.41515	-5.106637	0.3	233.8	2014-01-11	11:00:45
852	50.414987	-5.105765	0.46	106.4	2014-01-11	11:03:04
853	50.41484	-5.105168	4.12	111	2014-01-11	11:03:15
854	50.414829	-5.105274	3.83	260.7	2014-01-11	11:03:17
855	50.414893	-5.105514	2.3	292.5	2014-01-11	11:03:25
856	50.414941	-5.105651	1.58	298.8	2014-01-11	11:03:32
857	50.414952	-5.105792	0.84	277.3	2014-01-11	11:03:44
858	50.414952	-5.105797	0.33	268.4	2014-01-11	11:03:45
859	50.414943	-5.10582	0.94	239.2	2014-01-11	11:03:47
860	50.414937	-5.105936	0.75	265.2	2014-01-11	11:03:58
861	50.414992	-5.105855	0.64	43.5	2014-01-11	11:04:11
862	50.415011	-5.105845	0.2	17.7	2014-01-11	11:04:22
863	50.415092	-5.105882	0.67	343.8	2014-01-11	11:04:36
864	50.415032	-5.105841	0.39	156.8	2014-01-11	11:04:55
865	50.415104	-5.105905	0.51	331	2014-01-11	11:05:13
866	50.415127	-5.105984	0.38	294	2014-01-11	11:05:29
867	50.415098	-5.106038	0.31	230	2014-01-11	11:05:45
868	50.415062	-5.105983	0.33	135.5	2014-01-11	11:06:02
869	50.415222	-5.106298	1.5	308.6	2014-01-11	11:06:21
870	50.415188	-5.106186	0.52	115.5	2014-01-11	11:06:38
871	50.415319	-5.106391	1.38	315.2	2014-01-11	11:06:53
872	50.415257	-5.106317	0.26	143	2014-01-11	11:07:27
873	50.415192	-5.106258	0.11	150.2	2014-01-11	11:08:43
874	50.415234	-5.10636	0.24	302.7	2014-01-11	11:09:18
875	50.415241	-5.106373	1.2	310.4	2014-01-11	11:09:19
876	50.415301	-5.106152	0.17	66.8	2014-01-11	11:11:02
877	50.415299	-5.106159	0.05	247.1	2014-01-11	11:11:12
878	50.415235	-5.106226	0.66	213.2	2014-01-11	11:11:25
879	50.415262	-5.106201	0.15	29.4	2014-01-11	11:11:48
880	50.415266	-5.105989	1.68	88.5	2014-01-11	11:11:57
881	50.415176	-5.106152	0.31	229.2	2014-01-11	11:12:46
882	50.415208	-5.10627	0.7	292.9	2014-01-11	11:12:59
883	50.415163	-5.106364	0.31	233.2	2014-01-11	11:13:26
884	50.415195	-5.106168	0.23	75.8	2014-01-11	11:14:29
885	50.415197	-5.106181	0.1	289.4	2014-01-11	11:14:38
886	50.415264	-5.106058	2.87	49.5	2014-01-11	11:14:42
887	50.415455	-5.1055	7.48	61.7	2014-01-11	11:14:48
888	50.415494	-5.105213	6.93	78.1	2014-01-11	11:14:51
889	50.415421	-5.105205	0.74	176	2014-01-11	11:15:02
890	50.415417	-5.105213	0.66	231.2	2014-01-11	11:15:03
891	50.415387	-5.105384	0.9	254.2	2014-01-11	11:15:17
892	50.415313	-5.105523	0.76	230.2	2014-01-11	11:15:34
893	50.415329	-5.105829	0.38	274.6	2014-01-11	11:16:32
894	50.415307	-5.105987	1.14	257.6	2014-01-11	11:16:42
895	50.415301	-5.106037	1.2	260.5	2014-01-11	11:16:45
896	50.415215	-5.106022	0.19	173.8	2014-01-11	11:17:35
897	50.415049	-5.106019	0.15	179.4	2014-01-11	11:19:35
898	50.41503	-5.106057	0.03	231.1	2014-01-11	11:21:42
899	50.415081	-5.10604	0.98	12	2014-01-11	11:21:48
900	50.415092	-5.105945	0.4	79.8	2014-01-11	11:22:05
901	50.415133	-5.106012	1.09	314	2014-01-11	11:22:11
902	50.414947	-5.105967	0.19	171.3	2014-01-11	11:24:01
903	50.414972	-5.10612	0.17	284.2	2014-01-11	11:25:07
904	50.415064	-5.106098	0.2	8.6	2014-01-11	11:25:58
905	50.415076	-5.105974	2.22	81.2	2014-01-11	11:26:02
906	50.415056	-5.105891	0.91	110.8	2014-01-11	11:26:09
907	50.415028	-5.106071	0.69	256.2	2014-01-11	11:26:28
908	50.415112	-5.106134	0.95	334.4	2014-01-11	11:26:39
909	50.414976	-5.106237	0.35	205.6	2014-01-11	11:27:27
910	50.414833	-5.10621	0.42	173.3	2014-01-11	11:28:05
911	50.414987	-5.106141	0.37	16.2	2014-01-11	11:28:53
912	50.414948	-5.106163	0.35	200.5	2014-01-11	11:29:06
913	50.414947	-5.105871	1.89	90.3	2014-01-11	11:29:17
914	50.415116	-5.104899	1.05	74.7	2014-01-11	11:30:25
915	50.415244	-5.105328	1.6	295.1	2014-01-11	11:30:46
916	50.415247	-5.105389	0.27	274.3	2014-01-11	11:31:02
917	50.415185	-5.105471	0.45	220.2	2014-01-11	11:31:22
918	50.415199	-5.105526	0.3	291.7	2014-01-11	11:31:36
919	50.415294	-5.105612	0.94	329.8	2014-01-11	11:31:49
920	50.415297	-5.105714	0.45	272.5	2014-01-11	11:32:05
921	50.41516	-5.105724	0.15	182.9	2014-01-11	11:33:45
922	50.415079	-5.105693	0.25	166	2014-01-11	11:34:22
923	50.415127	-5.105607	0.62	48.6	2014-01-11	11:34:35
924	50.415091	-5.105334	0.94	101.6	2014-01-11	11:34:56
925	50.415165	-5.105739	4.27	286	2014-01-11	11:35:03
926	50.415209	-5.105818	1.85	311	2014-01-11	11:35:07
927	50.415192	-5.10581	0.11	164.6	2014-01-11	11:35:24
928	50.415249	-5.105874	2.58	324.3	2014-01-11	11:35:27
929	50.41533	-5.10594	1.27	332.7	2014-01-11	11:35:35
930	50.415347	-5.105855	0.9	72.5	2014-01-11	11:35:42
931	50.415395	-5.105935	1.94	313.1	2014-01-11	11:35:46
932	50.415393	-5.105901	0.8	94.7	2014-01-11	11:35:49
933	50.415463	-5.105866	0.63	17.9	2014-01-11	11:36:02
934	50.415307	-5.105666	0.43	140.8	2014-01-11	11:36:54
935	50.41532	-5.105678	0.85	327.3	2014-01-11	11:36:56
936	50.415348	-5.105714	0.99	321.1	2014-01-11	11:37:00
937	50.415366	-5.105717	0.99	354	2014-01-11	11:37:02
938	50.415346	-5.105258	6.52	93.9	2014-01-11	11:37:07
939	50.415063	-5.103701	5.75	105.9	2014-01-11	11:37:27
940	50.415305	-5.104973	10.47	286.6	2014-01-11	11:37:36
941	50.415255	-5.104888	0.69	132.6	2014-01-11	11:37:48
942	50.41535	-5.105009	0.2	320.9	2014-01-11	11:38:57
943	50.415398	-5.105092	0.57	312	2014-01-11	11:39:11
944	50.415439	-5.105276	1.15	289.2	2014-01-11	11:39:23
945	50.415453	-5.105378	0.67	282.1	2014-01-11	11:39:34
946	50.415464	-5.105528	0.9	276.5	2014-01-11	11:39:46
947	50.4151	-5.105552	0.13	182.3	2014-01-11	11:44:54
948	50.415128	-5.105524	0.42	31.7	2014-01-11	11:45:03
949	50.415205	-5.104603	9.42	82.5	2014-01-11	11:45:10
950	50.415215	-5.10449	8.05	82	2014-01-11	11:45:11
951	50.415284	-5.10382	2.01	80.9	2014-01-11	11:45:35
952	50.415319	-5.103909	1.87	302.3	2014-01-11	11:45:39
953	50.415405	-5.104133	1.32	300.9	2014-01-11	11:45:53
954	50.415394	-5.104353	1.05	265.5	2014-01-11	11:46:08
955	50.415395	-5.104403	1.18	272	2014-01-11	11:46:11
956	50.415386	-5.104501	0.7	262.1	2014-01-11	11:46:21
957	50.415387	-5.104533	1.13	274.3	2014-01-11	11:46:23
958	50.415409	-5.104696	0.91	281.6	2014-01-11	11:46:36
959	50.415381	-5.104764	0.34	237.2	2014-01-11	11:46:53
960	50.415363	-5.104888	0.75	257.3	2014-01-11	11:47:05
961	50.415308	-5.105027	0.48	238.1	2014-01-11	11:47:29
962	50.415301	-5.104893	0.48	94.3	2014-01-11	11:47:49
963	50.415291	-5.104973	0.32	258.5	2014-01-11	11:48:07
964	50.415255	-5.105116	0.78	248.2	2014-01-11	11:48:21
965	50.415415	-5.104867	0.23	44.7	2014-01-11	11:50:08
966	50.415001	-5.104542	1.07	153.4	2014-01-11	11:50:56
967	50.415103	-5.104754	4.71	306.9	2014-01-11	11:51:00
968	50.415085	-5.104938	0.83	261.3	2014-01-11	11:51:16
969	50.415091	-5.104955	0.02	299.4	2014-01-11	11:52:29
970	50.415104	-5.105	0.21	294.7	2014-01-11	11:52:46
971	50.415083	-5.10499	0.15	162.8	2014-01-11	11:53:03
972	50.41513	-5.104869	0.72	59	2014-01-11	11:53:17
973	50.415131	-5.104872	0.04	311.7	2014-01-11	11:53:25
974	50.415161	-5.10502	1.1	287.6	2014-01-11	11:53:35
975	50.415181	-5.105109	0.35	289.6	2014-01-11	11:53:54
976	50.415169	-5.105044	0.08	106.9	2014-01-11	11:54:52
977	50.415176	-5.105161	1.19	275.2	2014-01-11	11:54:59
978	50.414936	-5.104049	0.71	108.7	2014-01-11	11:56:56
979	50.415013	-5.103767	4.35	67	2014-01-11	11:57:01
980	50.415136	-5.103621	1.32	37	2014-01-11	11:57:14
981	50.415205	-5.103747	0.84	311	2014-01-11	11:57:28
982	50.415245	-5.103835	0.48	305.4	2014-01-11	11:57:44
983	50.415262	-5.103844	0.48	341.3	2014-01-11	11:57:48
984	50.415302	-5.103865	0.28	341.6	2014-01-11	11:58:05
985	50.41535	-5.103831	0.34	24.8	2014-01-11	11:58:22
986	50.415385	-5.103991	0.2	288.9	2014-01-11	11:59:21
987	50.415674	-5.104237	0.94	331.5	2014-01-11	12:00:00
988	50.415485	-5.104255	1.32	183.5	2014-01-11	12:00:16
989	50.415353	-5.104273	0.74	184.9	2014-01-11	12:00:36
990	50.415506	-5.104268	0.78	1.3	2014-01-11	12:00:58
991	50.415562	-5.103808	11.06	79.2	2014-01-11	12:01:01
992	50.415379	-5.102525	7.17	102.7	2014-01-11	12:01:14
993	50.415029	-5.10153	5.04	118.9	2014-01-11	12:01:30
994	50.414742	-5.100948	2.9	127.8	2014-01-11	12:01:48
995	50.414747	-5.100976	0.23	286.3	2014-01-11	12:01:57
996	50.414499	-5.101148	1.37	203.9	2014-01-11	12:02:19
997	50.414185	-5.101313	1.61	198.5	2014-01-11	12:02:42
998	50.413893	-5.101486	1.65	200.7	2014-01-11	12:03:03
999	50.413681	-5.101667	1.49	208.6	2014-01-11	12:03:21
1000	50.41351	-5.101756	1.25	198.3	2014-01-11	12:03:37
1001	50.41341	-5.101941	0.96	229.8	2014-01-11	12:03:55
1002	50.413411	-5.101955	0.96	271.1	2014-01-11	12:03:56
1003	50.413343	-5.102069	1.39	226.9	2014-01-11	12:04:04
1004	50.413188	-5.102187	1.47	206.1	2014-01-11	12:04:17
1005	50.413153	-5.102276	0.35	238.2	2014-01-11	12:04:38
1006	50.413126	-5.102269	0.11	170.7	2014-01-11	12:05:06
1007	50.413098	-5.102264	0.35	173.1	2014-01-11	12:05:15
1008	50.412879	-5.102627	1.42	226.7	2014-01-11	12:05:40
1009	50.412764	-5.102623	0.71	178.7	2014-01-11	12:05:58
1010	50.412741	-5.102584	0.38	133	2014-01-11	12:06:08
1011	50.412611	-5.102307	1.53	126.4	2014-01-11	12:06:24
1012	50.412538	-5.102059	0.92	114.8	2014-01-11	12:06:45
1013	50.412537	-5.102074	0.05	263.3	2014-01-11	12:07:07
1014	50.412528	-5.102056	0.06	127.7	2014-01-11	12:07:32
1015	50.41252	-5.102044	0.06	137.2	2014-01-11	12:07:53
1016	50.412517	-5.102042	0.01	163	2014-01-11	12:08:14
1017	50.412517	-5.102043	0	249.5	2014-01-11	12:08:41
1018	50.412513	-5.102048	0.02	217.4	2014-01-11	12:09:12
1019	50.412512	-5.10205	0.01	233.8	2014-01-11	12:09:35
1020	50.412507	-5.102051	0.01	183.3	2014-01-11	12:10:10
1021	50.412504	-5.102049	0.01	155.2	2014-01-11	12:10:36
1022	50.412503	-5.102045	0.01	109.4	2014-01-11	12:11:04
1023	50.412501	-5.102037	0.02	114.8	2014-01-11	12:11:40
1024	50.412506	-5.10203	0.03	39.6	2014-01-11	12:12:09
1025	50.41251	-5.102032	0.01	340.6	2014-01-11	12:12:48
1026	50.412513	-5.10204	0.02	301.9	2014-01-11	12:13:28
1027	50.412516	-5.102045	0.02	310.8	2014-01-11	12:13:57
1028	50.412515	-5.102048	0.01	242.3	2014-01-11	12:14:27
1029	50.412512	-5.102053	0.01	226.8	2014-01-11	12:15:02
1030	50.412511	-5.102053	0	176.1	2014-01-11	12:15:31
1031	50.412506	-5.102056	0.01	201.8	2014-01-11	12:16:13
1032	50.412502	-5.102057	0.01	187.1	2014-01-11	12:16:51
1033	50.412498	-5.102054	0.02	154.3	2014-01-11	12:17:18
1034	50.412499	-5.102055	0.01	327.5	2014-01-11	12:17:41
1035	50.412498	-5.102058	0.02	251.3	2014-01-11	12:17:52
1036	50.412491	-5.102046	0.03	132.9	2014-01-11	12:18:26
1037	50.412492	-5.102048	0.01	300.9	2014-01-11	12:18:50
1038	50.412482	-5.102042	0.11	157.4	2014-01-11	12:19:01
