# Supplementary material for: On the Potential of Surfers to Monitor Environmental Indicators in the Coastal Zone
Source: PLoS One. 2015 Jul 8;10(7):e0127706. doi: 10.1371/journal.pone.0127706 (PMC4496071; doi:10.1371/journal.pone.0127706)
Supplement: S1 Data — Contains 85 GPS tracks (comma separated files) used to estimate surfing performance statistics in the manuscript. (ZIP) [file pone.0127706.s001.zip › S1 Data GPS Tracks/20140112_Wembury.csv]

No	Latitude	Longitude	Speed	Course	Date	Time
1	50.317284	-4.083284	0	0	2014-01-12	10:13:18
2	50.317267	-4.083249	0.27	127.9	2014-01-12	10:13:30
3	50.317249	-4.083215	0.44	129.2	2014-01-12	10:13:37
4	50.317249	-4.08319	0.14	90.6	2014-01-12	10:13:49
5	50.31725	-4.083167	0.18	86.2	2014-01-12	10:13:58
6	50.317264	-4.083161	0.2	16.5	2014-01-12	10:14:06
7	50.317256	-4.083172	0.12	223.2	2014-01-12	10:14:16
8	50.31726	-4.083164	0.07	52.8	2014-01-12	10:14:26
9	50.317261	-4.083169	0.04	278.3	2014-01-12	10:14:37
10	50.317262	-4.08317	0.02	337.5	2014-01-12	10:14:49
11	50.317269	-4.083185	0.11	303	2014-01-12	10:15:00
12	50.317266	-4.083214	0.17	263.2	2014-01-12	10:15:12
13	50.317265	-4.083218	0.04	236.7	2014-01-12	10:15:22
14	50.317261	-4.083215	0.05	148.8	2014-01-12	10:15:31
15	50.317262	-4.083216	0.02	325.4	2014-01-12	10:15:40
16	50.317267	-4.083213	0.04	24.5	2014-01-12	10:15:56
17	50.317272	-4.083219	0.04	321.3	2014-01-12	10:16:12
18	50.317277	-4.083213	0.05	30.6	2014-01-12	10:16:28
19	50.31728	-4.083211	0.03	30.6	2014-01-12	10:16:39
20	50.31728	-4.083212	0	331.8	2014-01-12	10:16:54
21	50.317277	-4.083206	0.07	131.8	2014-01-12	10:17:02
22	50.317279	-4.083208	0.02	332.8	2014-01-12	10:17:19
23	50.31728	-4.083205	0.01	60.1	2014-01-12	10:17:38
24	50.317277	-4.083201	0.06	142.4	2014-01-12	10:17:46
25	50.317265	-4.083199	0.08	172.9	2014-01-12	10:18:03
26	50.317264	-4.083214	0.09	259.6	2014-01-12	10:18:15
27	50.317259	-4.083232	0.12	246.2	2014-01-12	10:18:27
28	50.317253	-4.083228	0.03	154.5	2014-01-12	10:18:52
29	50.317246	-4.083228	0.04	183.1	2014-01-12	10:19:12
30	50.317236	-4.083242	0.07	221.1	2014-01-12	10:19:35
31	50.317241	-4.083229	0.09	59.2	2014-01-12	10:19:47
32	50.317253	-4.083215	0.21	34.9	2014-01-12	10:19:55
33	50.317361	-4.083198	1.5	5.6	2014-01-12	10:20:03
34	50.317515	-4.08328	1.65	341.5	2014-01-12	10:20:14
35	50.317605	-4.083325	1.75	342.1	2014-01-12	10:20:20
36	50.317635	-4.083369	1.14	317	2014-01-12	10:20:24
37	50.317661	-4.083505	1.44	286.7	2014-01-12	10:20:31
38	50.317667	-4.083613	1.29	275.1	2014-01-12	10:20:37
39	50.317664	-4.083742	1.31	267.5	2014-01-12	10:20:44
40	50.317671	-4.083861	1.42	275.4	2014-01-12	10:20:50
41	50.317664	-4.084009	2.11	265.6	2014-01-12	10:20:55
42	50.317664	-4.084035	1.85	271.4	2014-01-12	10:20:56
43	50.317673	-4.084231	1.99	274	2014-01-12	10:21:03
44	50.317665	-4.084306	2.71	260.2	2014-01-12	10:21:05
45	50.317594	-4.084424	1.92	226.9	2014-01-12	10:21:11
46	50.317541	-4.084518	1.26	228.9	2014-01-12	10:21:18
47	50.317502	-4.084654	1.77	245.7	2014-01-12	10:21:24
48	50.317492	-4.084753	1.77	260.4	2014-01-12	10:21:28
49	50.317438	-4.084967	1.49	248.7	2014-01-12	10:21:39
50	50.317442	-4.085023	0.67	276.1	2014-01-12	10:21:45
51	50.317437	-4.085035	0.06	237.6	2014-01-12	10:22:00
52	50.317437	-4.08504	0.03	267.2	2014-01-12	10:22:13
53	50.317439	-4.08505	0.05	283.8	2014-01-12	10:22:27
54	50.317434	-4.085068	0.2	248.8	2014-01-12	10:22:34
55	50.317431	-4.085066	0.08	154	2014-01-12	10:22:39
56	50.317331	-4.085223	1.75	225.3	2014-01-12	10:22:48
57	50.317203	-4.085376	2.56	217.2	2014-01-12	10:22:55
58	50.317117	-4.085445	1.8	207.2	2014-01-12	10:23:01
59	50.317075	-4.085487	1.11	211.9	2014-01-12	10:23:06
60	50.317039	-4.085508	0.71	200.5	2014-01-12	10:23:12
61	50.317003	-4.085524	1.02	196.6	2014-01-12	10:23:16
62	50.316957	-4.085565	0.84	209.3	2014-01-12	10:23:23
63	50.316913	-4.085586	1.04	196.9	2014-01-12	10:23:28
64	50.316887	-4.085606	0.53	206.4	2014-01-12	10:23:34
65	50.316873	-4.085607	0.39	183.5	2014-01-12	10:23:38
66	50.316813	-4.08564	0.88	199.5	2014-01-12	10:23:46
67	50.316651	-4.085699	1.68	193	2014-01-12	10:23:57
68	50.316619	-4.0857	0.35	181.2	2014-01-12	10:24:07
69	50.316702	-4.085643	1.25	23.9	2014-01-12	10:24:15
70	50.316687	-4.08562	0.39	135.9	2014-01-12	10:24:21
71	50.316672	-4.085611	0.29	160.9	2014-01-12	10:24:27
72	50.316625	-4.085614	0.87	181.9	2014-01-12	10:24:33
73	50.316609	-4.085621	0.37	196	2014-01-12	10:24:38
74	50.316587	-4.08561	0.36	162.2	2014-01-12	10:24:45
75	50.316581	-4.085602	0.15	139	2014-01-12	10:24:51
76	50.316527	-4.085594	0.56	174.5	2014-01-12	10:25:02
77	50.316516	-4.085583	0.36	149	2014-01-12	10:25:06
78	50.316489	-4.085559	0.57	150	2014-01-12	10:25:12
79	50.316472	-4.085573	0.53	206.6	2014-01-12	10:25:16
80	50.316438	-4.085592	0.66	199.8	2014-01-12	10:25:22
81	50.31643	-4.085591	0.95	176	2014-01-12	10:25:23
82	50.316385	-4.085603	0.72	189.8	2014-01-12	10:25:30
83	50.316344	-4.085651	0.71	216.8	2014-01-12	10:25:38
84	50.316311	-4.085683	0.54	211.8	2014-01-12	10:25:46
85	50.316304	-4.085697	0.43	231.3	2014-01-12	10:25:49
86	50.316363	-4.085724	1.38	343.9	2014-01-12	10:25:54
87	50.316334	-4.085677	0.77	133.9	2014-01-12	10:26:00
88	50.316312	-4.085688	0.43	197	2014-01-12	10:26:06
89	50.316297	-4.085713	0.35	226.7	2014-01-12	10:26:13
90	50.316283	-4.08573	0.65	218	2014-01-12	10:26:16
91	50.316308	-4.085727	1.43	4	2014-01-12	10:26:18
92	50.316466	-4.085606	4.88	26.1	2014-01-12	10:26:22
93	50.316588	-4.085457	2.15	38	2014-01-12	10:26:30
94	50.316482	-4.085554	2.27	210.4	2014-01-12	10:26:36
95	50.31647	-4.085559	1.37	194.1	2014-01-12	10:26:37
96	50.316421	-4.085587	1.16	200.3	2014-01-12	10:26:42
97	50.316402	-4.085602	1.19	207.4	2014-01-12	10:26:44
98	50.31639	-4.085702	1.44	258.7	2014-01-12	10:26:49
99	50.316363	-4.085677	0.7	149.7	2014-01-12	10:26:54
100	50.316339	-4.085694	0.48	204.5	2014-01-12	10:27:00
101	50.31633	-4.085715	0.46	236.5	2014-01-12	10:27:04
102	50.316331	-4.085723	0.15	287.7	2014-01-12	10:27:08
103	50.316369	-4.085717	0.35	6.2	2014-01-12	10:27:20
104	50.316356	-4.085748	0.88	237.8	2014-01-12	10:27:23
105	50.316337	-4.085768	1.26	214.3	2014-01-12	10:27:25
106	50.316299	-4.085772	0.62	184.2	2014-01-12	10:27:32
107	50.31631	-4.085752	0.96	49.6	2014-01-12	10:27:34
108	50.316303	-4.085711	1.01	104.8	2014-01-12	10:27:37
109	50.316359	-4.085686	1.3	15.3	2014-01-12	10:27:42
110	50.316336	-4.08571	0.51	213.9	2014-01-12	10:27:48
111	50.316304	-4.085749	0.74	217.7	2014-01-12	10:27:54
112	50.316294	-4.085775	0.45	237.3	2014-01-12	10:27:59
113	50.31631	-4.085736	0.22	56.6	2014-01-12	10:28:14
114	50.316288	-4.085728	0.83	166.5	2014-01-12	10:28:17
115	50.316305	-4.08574	0.26	335.9	2014-01-12	10:28:25
116	50.316246	-4.085758	1.36	191.1	2014-01-12	10:28:30
117	50.316197	-4.085788	0.96	201.1	2014-01-12	10:28:36
118	50.316182	-4.085801	0.5	208.8	2014-01-12	10:28:40
119	50.316251	-4.085731	1.02	32.7	2014-01-12	10:28:49
120	50.316249	-4.085785	1.27	266.9	2014-01-12	10:28:52
121	50.316413	-4.085824	3.69	351.3	2014-01-12	10:28:57
122	50.316447	-4.085826	3.81	358.2	2014-01-12	10:28:58
123	50.316412	-4.085711	0.41	115.6	2014-01-12	10:29:20
124	50.316388	-4.085699	0.68	161.9	2014-01-12	10:29:24
125	50.316349	-4.085681	0.77	164.1	2014-01-12	10:29:30
126	50.316316	-4.085678	0.74	177.2	2014-01-12	10:29:35
127	50.31629	-4.085713	0.63	220.8	2014-01-12	10:29:41
128	50.316295	-4.085717	0.12	334.7	2014-01-12	10:29:46
129	50.316423	-4.08561	4.06	28	2014-01-12	10:29:50
130	50.316548	-4.08548	5.57	33.5	2014-01-12	10:29:53
131	50.316698	-4.085272	1.71	41.6	2014-01-12	10:30:06
132	50.316552	-4.085432	4.96	215	2014-01-12	10:30:10
133	50.316508	-4.085475	1.15	211.9	2014-01-12	10:30:15
134	50.316496	-4.085493	0.62	222	2014-01-12	10:30:18
135	50.316452	-4.085524	0.89	205	2014-01-12	10:30:24
136	50.316422	-4.085571	0.79	224.4	2014-01-12	10:30:30
137	50.316394	-4.085608	0.81	220.2	2014-01-12	10:30:35
138	50.316369	-4.085639	0.71	218.4	2014-01-12	10:30:40
139	50.316358	-4.085666	0.57	237.2	2014-01-12	10:30:44
140	50.316316	-4.085728	0.8	223.7	2014-01-12	10:30:52
141	50.316307	-4.085735	0.28	204.4	2014-01-12	10:30:56
142	50.316268	-4.085758	0.77	201.2	2014-01-12	10:31:02
143	50.316254	-4.08577	0.6	206.9	2014-01-12	10:31:05
144	50.31627	-4.085773	0.15	352.6	2014-01-12	10:31:17
145	50.316251	-4.085883	0.74	254.5	2014-01-12	10:31:28
146	50.31633	-4.085896	0.98	353.9	2014-01-12	10:31:37
147	50.316296	-4.085846	1.29	136.7	2014-01-12	10:31:41
148	50.316232	-4.085865	1.04	190.8	2014-01-12	10:31:48
149	50.3162	-4.085909	0.78	221.4	2014-01-12	10:31:54
150	50.316206	-4.085912	0.11	340.7	2014-01-12	10:32:00
151	50.31622	-4.085897	0.17	34.3	2014-01-12	10:32:11
152	50.316221	-4.086021	0.35	271	2014-01-12	10:32:36
153	50.316143	-4.086275	0.84	244.3	2014-01-12	10:33:00
154	50.316034	-4.08625	1.12	171.8	2014-01-12	10:33:11
155	50.31612	-4.0861	2.88	48	2014-01-12	10:33:16
156	50.316333	-4.086024	6.08	12.8	2014-01-12	10:33:20
157	50.316457	-4.086087	4.84	342	2014-01-12	10:33:23
158	50.316483	-4.086172	2.23	295	2014-01-12	10:33:26
159	50.316462	-4.086154	1.31	150.1	2014-01-12	10:33:28
160	50.31642	-4.086092	1.6	136.7	2014-01-12	10:33:32
161	50.316359	-4.085996	1.61	134.7	2014-01-12	10:33:38
162	50.316362	-4.085953	0.51	83.7	2014-01-12	10:33:44
163	50.316415	-4.085941	1.49	7.9	2014-01-12	10:33:48
164	50.316388	-4.085908	1.29	142.6	2014-01-12	10:33:51
165	50.316361	-4.085847	1.06	124.3	2014-01-12	10:33:56
166	50.316342	-4.085828	0.82	147.9	2014-01-12	10:33:59
167	50.316309	-4.085806	1.33	156.9	2014-01-12	10:34:02
168	50.316305	-4.085769	0.67	99	2014-01-12	10:34:06
169	50.316285	-4.085733	0.57	131.8	2014-01-12	10:34:12
170	50.316282	-4.085745	0.46	248.3	2014-01-12	10:34:14
171	50.31646	-4.085669	4.1	15.3	2014-01-12	10:34:19
172	50.316501	-4.085653	4.7	14	2014-01-12	10:34:20
173	50.316548	-4.085591	0.49	39.7	2014-01-12	10:34:34
174	50.316488	-4.085604	1.69	187.4	2014-01-12	10:34:38
175	50.316445	-4.08554	0.94	136.7	2014-01-12	10:34:45
176	50.316425	-4.085575	0.82	228.2	2014-01-12	10:34:49
177	50.316382	-4.085613	0.79	209.4	2014-01-12	10:34:56
178	50.31637	-4.08563	0.61	222.6	2014-01-12	10:34:59
179	50.316357	-4.085669	0.52	241.4	2014-01-12	10:35:05
180	50.316341	-4.085666	0.36	174.4	2014-01-12	10:35:10
181	50.316327	-4.085668	0.76	185.2	2014-01-12	10:35:12
182	50.316303	-4.085655	0.56	159.6	2014-01-12	10:35:17
183	50.316337	-4.085603	0.44	44.8	2014-01-12	10:35:29
184	50.316361	-4.08558	0.29	31.2	2014-01-12	10:35:40
185	50.316305	-4.085657	0.46	221.4	2014-01-12	10:35:58
186	50.316281	-4.085681	0.63	212	2014-01-12	10:36:03
187	50.316268	-4.085686	0.25	195.4	2014-01-12	10:36:09
188	50.316244	-4.085711	0.54	212.7	2014-01-12	10:36:15
189	50.316239	-4.085714	0.53	206.6	2014-01-12	10:36:16
190	50.316283	-4.085709	0.4	4.6	2014-01-12	10:36:28
191	50.316269	-4.085719	0.87	205.1	2014-01-12	10:36:30
192	50.316294	-4.08569	1.75	36.5	2014-01-12	10:36:32
193	50.316488	-4.085445	5.55	38.8	2014-01-12	10:36:37
194	50.31654	-4.085387	3.54	35.5	2014-01-12	10:36:39
195	50.316583	-4.085365	1.01	18.6	2014-01-12	10:36:44
196	50.316563	-4.08538	1.27	206	2014-01-12	10:36:46
197	50.316495	-4.085419	1.34	200	2014-01-12	10:36:52
198	50.316469	-4.085435	0.78	201.2	2014-01-12	10:36:56
199	50.316418	-4.085498	0.9	218.3	2014-01-12	10:37:04
200	50.316379	-4.085539	0.87	214	2014-01-12	10:37:10
201	50.316352	-4.085573	0.77	219.6	2014-01-12	10:37:15
202	50.316332	-4.085592	0.52	210.6	2014-01-12	10:37:20
203	50.316304	-4.085593	1.05	181	2014-01-12	10:37:23
204	50.316267	-4.085623	0.65	207.7	2014-01-12	10:37:30
205	50.316235	-4.085628	0.71	185.7	2014-01-12	10:37:35
206	50.316206	-4.085664	0.69	217.9	2014-01-12	10:37:41
207	50.316176	-4.085671	0.56	189	2014-01-12	10:37:47
208	50.316161	-4.085778	0.21	257.6	2014-01-12	10:38:24
209	50.316173	-4.085795	0.9	317.7	2014-01-12	10:38:26
210	50.316167	-4.085806	0.51	230.3	2014-01-12	10:38:28
211	50.316183	-4.085829	1.2	317.7	2014-01-12	10:38:30
212	50.316171	-4.085862	0.44	240.9	2014-01-12	10:38:36
213	50.316169	-4.085886	0.87	259.5	2014-01-12	10:38:38
214	50.316164	-4.085904	0.2	247.4	2014-01-12	10:38:45
215	50.31622	-4.085845	0.33	33.9	2014-01-12	10:39:08
216	50.316293	-4.085825	0.82	9.5	2014-01-12	10:39:18
217	50.31615	-4.08587	0.85	191.2	2014-01-12	10:39:37
218	50.316159	-4.085884	0.18	317.2	2014-01-12	10:39:45
219	50.316169	-4.085932	0.6	287.9	2014-01-12	10:39:51
220	50.316223	-4.08592	0.87	8.1	2014-01-12	10:39:58
221	50.316139	-4.085909	1.34	175.3	2014-01-12	10:40:05
222	50.316176	-4.085926	0.85	343.7	2014-01-12	10:40:10
223	50.316287	-4.085953	3.13	351.2	2014-01-12	10:40:14
224	50.316337	-4.085975	5.72	344.1	2014-01-12	10:40:15
225	50.316456	-4.086056	4.84	336.5	2014-01-12	10:40:18
226	50.316618	-4.086083	4.53	354	2014-01-12	10:40:22
227	50.316699	-4.086058	4.6	11.1	2014-01-12	10:40:24
228	50.316849	-4.086084	4.19	353.7	2014-01-12	10:40:28
229	50.316918	-4.086206	2.9	311.5	2014-01-12	10:40:32
230	50.316761	-4.08615	1.2	167.1	2014-01-12	10:40:47
231	50.316728	-4.086151	1.21	181.8	2014-01-12	10:40:50
232	50.316644	-4.086154	1.34	181.1	2014-01-12	10:40:57
233	50.316588	-4.086097	1.06	146.8	2014-01-12	10:41:04
234	50.316537	-4.086094	1.42	177.8	2014-01-12	10:41:08
235	50.31651	-4.086077	0.81	158.1	2014-01-12	10:41:12
236	50.316501	-4.086039	0.72	110.2	2014-01-12	10:41:16
237	50.316493	-4.085999	1	108.1	2014-01-12	10:41:19
238	50.31646	-4.085964	1.49	146.2	2014-01-12	10:41:22
239	50.316455	-4.085932	1.17	101.8	2014-01-12	10:41:24
240	50.31643	-4.085856	1.02	118.1	2014-01-12	10:41:30
241	50.316391	-4.085803	0.82	138.7	2014-01-12	10:41:37
242	50.316371	-4.085769	0.81	132.7	2014-01-12	10:41:41
243	50.316455	-4.085728	2.46	17.5	2014-01-12	10:41:45
244	50.316449	-4.08571	0.49	119.5	2014-01-12	10:41:48
245	50.316398	-4.085653	1.16	145	2014-01-12	10:41:54
246	50.316388	-4.085622	0.62	116.3	2014-01-12	10:41:58
247	50.316358	-4.08562	0.55	177.2	2014-01-12	10:42:04
248	50.316375	-4.085609	0.25	23.7	2014-01-12	10:42:12
249	50.316405	-4.085644	2.08	322.4	2014-01-12	10:42:14
250	50.316539	-4.08581	4.75	321.8	2014-01-12	10:42:18
251	50.316506	-4.085736	0.36	125	2014-01-12	10:42:36
252	50.316493	-4.085686	0.64	111.9	2014-01-12	10:42:42
253	50.316487	-4.085672	0.4	126.3	2014-01-12	10:42:45
254	50.316455	-4.085651	0.76	156.4	2014-01-12	10:42:50
255	50.31644	-4.085633	0.53	143.9	2014-01-12	10:42:54
256	50.316395	-4.085637	0.84	183.3	2014-01-12	10:43:00
257	50.316346	-4.085623	0.78	169.5	2014-01-12	10:43:07
258	50.316325	-4.085619	0.79	173.4	2014-01-12	10:43:10
259	50.316275	-4.085617	0.79	178.6	2014-01-12	10:43:17
260	50.316234	-4.08563	0.78	190.6	2014-01-12	10:43:23
261	50.316228	-4.085627	0.16	163.7	2014-01-12	10:43:27
262	50.316185	-4.085618	0.98	172.8	2014-01-12	10:43:32
263	50.316129	-4.085646	0.93	197.3	2014-01-12	10:43:39
264	50.316136	-4.085628	0.36	57.6	2014-01-12	10:43:43
265	50.316141	-4.085633	0.22	329.2	2014-01-12	10:43:46
266	50.316182	-4.085658	0.99	339.1	2014-01-12	10:43:51
267	50.31622	-4.08569	0.95	331.3	2014-01-12	10:43:56
268	50.316317	-4.085668	0.19	8.1	2014-01-12	10:44:53
269	50.316488	-4.085736	3.93	345.7	2014-01-12	10:44:58
270	50.316424	-4.085702	1.25	161.2	2014-01-12	10:45:04
271	50.316395	-4.085665	0.6	140.7	2014-01-12	10:45:11
272	50.316382	-4.085635	0.5	123.3	2014-01-12	10:45:16
273	50.316358	-4.085599	0.54	136.9	2014-01-12	10:45:23
274	50.316328	-4.08558	0.61	157.4	2014-01-12	10:45:29
275	50.316355	-4.08557	0.52	13.2	2014-01-12	10:45:35
276	50.316457	-4.085552	0.77	6.3	2014-01-12	10:45:50
277	50.316345	-4.085589	0.53	191.7	2014-01-12	10:46:14
278	50.316446	-4.085488	3.33	32.5	2014-01-12	10:46:18
279	50.316559	-4.085371	5.04	33.5	2014-01-12	10:46:21
280	50.316649	-4.085266	2.5	36.4	2014-01-12	10:46:26
281	50.316575	-4.085279	1.19	186.3	2014-01-12	10:46:33
282	50.316558	-4.085278	0.62	177.8	2014-01-12	10:46:36
283	50.3165	-4.085336	1.09	212.7	2014-01-12	10:46:43
284	50.316451	-4.085412	0.96	224.4	2014-01-12	10:46:51
285	50.316413	-4.085472	0.75	225.5	2014-01-12	10:46:59
286	50.316377	-4.085523	0.9	222.6	2014-01-12	10:47:05
287	50.316361	-4.085569	0.75	240.9	2014-01-12	10:47:10
288	50.316319	-4.085612	0.8	213.4	2014-01-12	10:47:17
289	50.316293	-4.085644	0.73	217.8	2014-01-12	10:47:22
290	50.316276	-4.08565	0.27	192.1	2014-01-12	10:47:29
291	50.316277	-4.085651	0.01	289.4	2014-01-12	10:47:45
292	50.316339	-4.085629	3.57	12.7	2014-01-12	10:47:47
293	50.316523	-4.085404	5.19	38	2014-01-12	10:47:52
294	50.316623	-4.085304	4.4	32.6	2014-01-12	10:47:55
295	50.31668	-4.085255	1.21	28.5	2014-01-12	10:48:01
296	50.316661	-4.085276	1.31	213.3	2014-01-12	10:48:03
297	50.316609	-4.085316	1.08	206.2	2014-01-12	10:48:09
298	50.316571	-4.085346	1.18	207	2014-01-12	10:48:13
299	50.316576	-4.085347	0.17	353.1	2014-01-12	10:48:16
300	50.316545	-4.085373	0.55	208.8	2014-01-12	10:48:23
301	50.31653	-4.085395	0.58	223.2	2014-01-12	10:48:27
302	50.316513	-4.085414	0.46	215.1	2014-01-12	10:48:32
303	50.316474	-4.085448	0.83	209.7	2014-01-12	10:48:38
304	50.316474	-4.085449	0.1	227.3	2014-01-12	10:48:39
305	50.316446	-4.085483	0.65	218.3	2014-01-12	10:48:45
306	50.316423	-4.085507	0.52	213	2014-01-12	10:48:51
307	50.31639	-4.085595	0.66	239.2	2014-01-12	10:49:02
308	50.316371	-4.085588	0.35	165.1	2014-01-12	10:49:08
309	50.31637	-4.085585	0.24	131.7	2014-01-12	10:49:09
310	50.316354	-4.08558	0.46	168.5	2014-01-12	10:49:13
311	50.316524	-4.085571	3.8	1.9	2014-01-12	10:49:18
312	50.316532	-4.085571	0.21	0.4	2014-01-12	10:49:22
313	50.316499	-4.085577	0.73	187.2	2014-01-12	10:49:27
314	50.316479	-4.085565	0.41	159.5	2014-01-12	10:49:33
315	50.316488	-4.085574	0.21	329.5	2014-01-12	10:49:39
316	50.316457	-4.085569	0.59	174.4	2014-01-12	10:49:45
317	50.316448	-4.085568	1.02	172.6	2014-01-12	10:49:46
318	50.316442	-4.085543	0.36	110.1	2014-01-12	10:49:51
319	50.316418	-4.085557	0.95	199.6	2014-01-12	10:49:54
320	50.316367	-4.085589	0.88	202.1	2014-01-12	10:50:01
321	50.316367	-4.08559	0.01	270	2014-01-12	10:50:02
322	50.316343	-4.085605	0.96	202.1	2014-01-12	10:50:05
323	50.316339	-4.08563	0.31	254.3	2014-01-12	10:50:11
324	50.316419	-4.085635	2.99	357.7	2014-01-12	10:50:14
325	50.316628	-4.085722	4.82	345	2014-01-12	10:50:19
326	50.316798	-4.085944	4.11	320.3	2014-01-12	10:50:25
327	50.316765	-4.085899	0.11	139.6	2014-01-12	10:51:08
328	50.316756	-4.085889	1.22	142.9	2014-01-12	10:51:09
329	50.316735	-4.085873	1.28	153.4	2014-01-12	10:51:11
330	50.316705	-4.085832	0.74	139.3	2014-01-12	10:51:17
331	50.316691	-4.08581	0.37	133.7	2014-01-12	10:51:23
332	50.316676	-4.085791	0.55	141.8	2014-01-12	10:51:27
333	50.316661	-4.085735	0.61	113.2	2014-01-12	10:51:34
334	50.316654	-4.085688	0.57	102.1	2014-01-12	10:51:40
335	50.316609	-4.08564	1.01	146.2	2014-01-12	10:51:46
336	50.316593	-4.085613	0.43	132.3	2014-01-12	10:51:52
337	50.316574	-4.08557	0.47	124.2	2014-01-12	10:52:00
338	50.316573	-4.085518	0.61	92.1	2014-01-12	10:52:06
339	50.316546	-4.08548	0.58	137.6	2014-01-12	10:52:13
340	50.316514	-4.085439	0.77	140.5	2014-01-12	10:52:19
341	50.316484	-4.085414	0.76	152.3	2014-01-12	10:52:24
342	50.316457	-4.085399	0.64	160.1	2014-01-12	10:52:29
343	50.316487	-4.085394	0.67	5.4	2014-01-12	10:52:34
344	50.316568	-4.085298	2.83	37.2	2014-01-12	10:52:38
345	50.316686	-4.085089	4.96	48.4	2014-01-12	10:52:42
346	50.316753	-4.084999	3.29	40.5	2014-01-12	10:52:45
347	50.31682	-4.084964	0.78	18.8	2014-01-12	10:52:55
348	50.316727	-4.085037	1.93	206.5	2014-01-12	10:53:01
349	50.316652	-4.085128	1.51	218.1	2014-01-12	10:53:08
350	50.31662	-4.085167	0.89	217.7	2014-01-12	10:53:13
351	50.316571	-4.08523	1.01	219.7	2014-01-12	10:53:20
352	50.316527	-4.085277	0.74	214.1	2014-01-12	10:53:28
353	50.316492	-4.085341	0.86	229.3	2014-01-12	10:53:35
354	50.316461	-4.085405	0.95	232.7	2014-01-12	10:53:41
355	50.316429	-4.085451	0.8	222.5	2014-01-12	10:53:47
356	50.316388	-4.085496	0.79	215.5	2014-01-12	10:53:54
357	50.316382	-4.085511	0.43	237	2014-01-12	10:53:57
358	50.316344	-4.085548	0.99	212.1	2014-01-12	10:54:02
359	50.316323	-4.085558	0.82	196.5	2014-01-12	10:54:05
360	50.316285	-4.085578	0.75	198.6	2014-01-12	10:54:11
361	50.316234	-4.085631	0.97	213.6	2014-01-12	10:54:18
362	50.316189	-4.085635	1.01	183.2	2014-01-12	10:54:23
363	50.316175	-4.085653	0.34	219.1	2014-01-12	10:54:29
364	50.316242	-4.085677	0.77	347	2014-01-12	10:54:39
365	50.316021	-4.086341	0.57	242.5	2014-01-12	10:56:12
366	50.316603	-4.085558	8.54	40.7	2014-01-12	10:56:22
367	50.316611	-4.085591	0.63	292	2014-01-12	10:56:26
368	50.316572	-4.085601	0.63	189.2	2014-01-12	10:56:33
369	50.316552	-4.085591	0.78	162.8	2014-01-12	10:56:36
370	50.316498	-4.0856	0.76	186.2	2014-01-12	10:56:44
371	50.316463	-4.085612	0.65	192.6	2014-01-12	10:56:50
372	50.316456	-4.085609	0.82	166.5	2014-01-12	10:56:51
373	50.316433	-4.085606	0.86	174.1	2014-01-12	10:56:54
374	50.316386	-4.085619	0.67	190	2014-01-12	10:57:02
375	50.316375	-4.085621	0.16	186.8	2014-01-12	10:57:10
376	50.31632	-4.085657	0.83	202.6	2014-01-12	10:57:18
377	50.316325	-4.085612	0.46	80.1	2014-01-12	10:57:25
378	50.316273	-4.085659	0.37	210.3	2014-01-12	10:57:43
379	50.316243	-4.085678	0.6	202.3	2014-01-12	10:57:49
380	50.316188	-4.085715	0.84	203.2	2014-01-12	10:57:57
381	50.316185	-4.085754	0.46	263	2014-01-12	10:58:03
382	50.316184	-4.085763	0.09	256.9	2014-01-12	10:58:10
383	50.316151	-4.085793	0.6	211.1	2014-01-12	10:58:17
384	50.316132	-4.085868	0.81	248.4	2014-01-12	10:58:24
385	50.316138	-4.08587	0.64	347.1	2014-01-12	10:58:25
386	50.316308	-4.085813	4.85	12.1	2014-01-12	10:58:29
387	50.316429	-4.085726	3.7	24.7	2014-01-12	10:58:33
388	50.316452	-4.085701	1.57	34.7	2014-01-12	10:58:35
389	50.316391	-4.085687	0.98	171.7	2014-01-12	10:58:42
390	50.316356	-4.085735	0.86	221.8	2014-01-12	10:58:48
391	50.316348	-4.085753	0.81	232.9	2014-01-12	10:58:50
392	50.316308	-4.085807	0.98	220.4	2014-01-12	10:58:56
393	50.316268	-4.085848	0.89	213.4	2014-01-12	10:59:02
394	50.316236	-4.085871	0.64	205.4	2014-01-12	10:59:08
395	50.316189	-4.085911	0.85	208.3	2014-01-12	10:59:15
396	50.316158	-4.085951	0.75	218.7	2014-01-12	10:59:21
397	50.31611	-4.086001	0.91	214	2014-01-12	10:59:28
398	50.316096	-4.08602	0.3	221.4	2014-01-12	10:59:35
399	50.316086	-4.086047	0.2	239.3	2014-01-12	10:59:46
400	50.31607	-4.086107	0.94	247.2	2014-01-12	10:59:51
401	50.316064	-4.086091	0.19	120.9	2014-01-12	10:59:58
402	50.316084	-4.086086	0.28	10.3	2014-01-12	11:00:06
403	50.316072	-4.086109	0.3	231.3	2014-01-12	11:00:13
404	50.316069	-4.086122	0.16	253.3	2014-01-12	11:00:19
405	50.316062	-4.086133	0.18	225.7	2014-01-12	11:00:25
406	50.316068	-4.08614	0.13	325.6	2014-01-12	11:00:31
407	50.316066	-4.086147	0.08	239.5	2014-01-12	11:00:38
408	50.316122	-4.086137	0.79	6.6	2014-01-12	11:00:46
409	50.316128	-4.086186	0.36	280	2014-01-12	11:00:56
410	50.316103	-4.086288	0.7	249.3	2014-01-12	11:01:07
411	50.316091	-4.086341	0.66	251	2014-01-12	11:01:13
412	50.316083	-4.086362	0.36	236.8	2014-01-12	11:01:18
413	50.316078	-4.086357	0.07	144.4	2014-01-12	11:01:27
414	50.316063	-4.086341	0.41	146.2	2014-01-12	11:01:32
415	50.316029	-4.086342	1.25	181.5	2014-01-12	11:01:35
416	50.316234	-4.086451	0.15	341.3	2014-01-12	11:04:21
417	50.316221	-4.086446	0.13	167.5	2014-01-12	11:04:32
418	50.316301	-4.086481	1.16	344.6	2014-01-12	11:04:40
419	50.316444	-4.086423	4.11	14.4	2014-01-12	11:04:44
420	50.316421	-4.086382	1.29	131.4	2014-01-12	11:04:47
421	50.316388	-4.086285	1.32	118.4	2014-01-12	11:04:53
422	50.316379	-4.086203	0.98	99.4	2014-01-12	11:04:59
423	50.316387	-4.086156	1.16	74.2	2014-01-12	11:05:02
424	50.316399	-4.086084	0.67	76	2014-01-12	11:05:10
425	50.316415	-4.086063	0.26	38.2	2014-01-12	11:05:19
426	50.316527	-4.086116	3.25	343.3	2014-01-12	11:05:23
427	50.316626	-4.086111	5.51	1.9	2014-01-12	11:05:25
428	50.316713	-4.086153	2.53	343	2014-01-12	11:05:29
429	50.316663	-4.086151	1.12	178.8	2014-01-12	11:05:34
430	50.316629	-4.086103	1.03	137.8	2014-01-12	11:05:39
431	50.316606	-4.086056	1.04	127.5	2014-01-12	11:05:43
432	50.316574	-4.085984	1.26	125.2	2014-01-12	11:05:48
433	50.316533	-4.085888	1.17	123.8	2014-01-12	11:05:55
434	50.316505	-4.085802	1.14	116.8	2014-01-12	11:06:01
435	50.316514	-4.085771	0.81	64.9	2014-01-12	11:06:04
436	50.316462	-4.085726	0.74	150.8	2014-01-12	11:06:13
437	50.316457	-4.085711	0.23	116.3	2014-01-12	11:06:18
438	50.316457	-4.085702	0.21	97.7	2014-01-12	11:06:21
439	50.316414	-4.085738	0.78	208	2014-01-12	11:06:28
440	50.316392	-4.085732	0.34	170	2014-01-12	11:06:35
441	50.31639	-4.085732	0.12	177	2014-01-12	11:06:37
442	50.316562	-4.085529	3.99	37.2	2014-01-12	11:06:43
443	50.316621	-4.085428	4.85	47.6	2014-01-12	11:06:45
444	50.316718	-4.08536	1.7	24	2014-01-12	11:06:52
445	50.316698	-4.085375	0.82	205.7	2014-01-12	11:06:55
446	50.316643	-4.085405	0.93	199.3	2014-01-12	11:07:02
447	50.316631	-4.085429	0.56	230.5	2014-01-12	11:07:06
448	50.316579	-4.085499	0.95	220.8	2014-01-12	11:07:14
449	50.316555	-4.085526	0.47	215.8	2014-01-12	11:07:21
450	50.316541	-4.08554	0.3	213.8	2014-01-12	11:07:27
451	50.316538	-4.085553	0.19	249.8	2014-01-12	11:07:32
452	50.316514	-4.085584	0.7	219.5	2014-01-12	11:07:37
453	50.316505	-4.085606	0.3	237.8	2014-01-12	11:07:43
454	50.316474	-4.085637	0.82	213	2014-01-12	11:07:48
455	50.31642	-4.085651	0.88	189.1	2014-01-12	11:07:55
456	50.316365	-4.085658	0.47	184.9	2014-01-12	11:08:08
457	50.316367	-4.085658	0.04	14.3	2014-01-12	11:08:13
458	50.316342	-4.085646	0.58	163	2014-01-12	11:08:18
459	50.316397	-4.085629	0.9	10.9	2014-01-12	11:08:25
460	50.316437	-4.085639	0.21	351.3	2014-01-12	11:08:46
461	50.316414	-4.085576	1.03	119.8	2014-01-12	11:08:51
462	50.316391	-4.085559	0.93	154.8	2014-01-12	11:08:54
463	50.316361	-4.085549	0.68	167.7	2014-01-12	11:08:59
464	50.316543	-4.085185	0.67	51.9	2014-01-12	11:09:48
465	50.316613	-4.08522	1.01	342.5	2014-01-12	11:09:56
466	50.316602	-4.085222	1.14	187.5	2014-01-12	11:09:57
467	50.316546	-4.08529	1.33	217.7	2014-01-12	11:10:03
468	50.31652	-4.085349	0.85	235	2014-01-12	11:10:09
469	50.316471	-4.085423	1.08	223.9	2014-01-12	11:10:16
470	50.316449	-4.085458	0.86	226.9	2014-01-12	11:10:20
471	50.316432	-4.085502	0.61	238.6	2014-01-12	11:10:26
472	50.316414	-4.085532	0.73	226.5	2014-01-12	11:10:30
473	50.316654	-4.085469	2.08	9.5	2014-01-12	11:10:43
474	50.316471	-4.085606	2.05	205.5	2014-01-12	11:10:54
475	50.316408	-4.085652	1.11	205.2	2014-01-12	11:11:01
476	50.316378	-4.085688	0.52	217.9	2014-01-12	11:11:09
477	50.316365	-4.085687	0.18	175.4	2014-01-12	11:11:17
478	50.316357	-4.085678	0.18	146.6	2014-01-12	11:11:23
479	50.316381	-4.085618	0.42	58.3	2014-01-12	11:11:35
480	50.316396	-4.085696	0.72	287	2014-01-12	11:11:43
481	50.316426	-4.085741	1.15	316.6	2014-01-12	11:11:47
482	50.316386	-4.085752	0.9	190.6	2014-01-12	11:11:52
483	50.316403	-4.08572	0.49	50.5	2014-01-12	11:11:58
484	50.316388	-4.085726	0.35	192.5	2014-01-12	11:12:03
485	50.316335	-4.085743	0.86	191.7	2014-01-12	11:12:10
486	50.31632	-4.08574	0.27	173.4	2014-01-12	11:12:16
487	50.316306	-4.085683	0.4	111.9	2014-01-12	11:12:27
488	50.316354	-4.085483	1.91	69.1	2014-01-12	11:12:35
489	50.316436	-4.085431	9.82	21.8	2014-01-12	11:12:36
490	50.316633	-4.085384	5.55	8.8	2014-01-12	11:12:40
491	50.316688	-4.085409	1.06	343.4	2014-01-12	11:12:46
492	50.316645	-4.085433	0.85	199.4	2014-01-12	11:12:52
493	50.316609	-4.085442	0.81	189.1	2014-01-12	11:12:57
494	50.316573	-4.085449	0.79	187	2014-01-12	11:13:02
495	50.316529	-4.085441	0.83	173.4	2014-01-12	11:13:08
496	50.316507	-4.085447	0.49	190.6	2014-01-12	11:13:13
497	50.316464	-4.085478	0.75	204.5	2014-01-12	11:13:20
498	50.316422	-4.085543	0.82	225.1	2014-01-12	11:13:28
499	50.316407	-4.085569	0.83	228.1	2014-01-12	11:13:31
500	50.316383	-4.085604	0.62	221.8	2014-01-12	11:13:37
501	50.316364	-4.085633	0.32	226	2014-01-12	11:13:46
502	50.316371	-4.085659	0.21	290.7	2014-01-12	11:13:55
503	50.316374	-4.085677	0.66	284.8	2014-01-12	11:13:57
504	50.316503	-4.085693	2.41	355.4	2014-01-12	11:14:03
505	50.316463	-4.085691	0.89	177.8	2014-01-12	11:14:08
506	50.316416	-4.085672	0.67	165.7	2014-01-12	11:14:16
507	50.316376	-4.085673	0.74	180.8	2014-01-12	11:14:22
508	50.31634	-4.085687	0.52	194.2	2014-01-12	11:14:30
509	50.316328	-4.085693	0.15	197.1	2014-01-12	11:14:39
510	50.316428	-4.085663	1.26	10.6	2014-01-12	11:14:48
511	50.316479	-4.085694	1.21	339	2014-01-12	11:14:53
512	50.316646	-4.085793	4.96	339.1	2014-01-12	11:14:57
513	50.316754	-4.08591	4.89	325.4	2014-01-12	11:15:00
514	50.31676	-4.085921	0.1	310.7	2014-01-12	11:15:09
515	50.316704	-4.085909	1.04	172.5	2014-01-12	11:15:15
516	50.316698	-4.085903	0.88	148.1	2014-01-12	11:15:16
517	50.316665	-4.085908	0.91	186.2	2014-01-12	11:15:20
518	50.316638	-4.085888	0.56	154.2	2014-01-12	11:15:26
519	50.316619	-4.085864	0.67	140.4	2014-01-12	11:15:30
520	50.316587	-4.085809	0.76	132.7	2014-01-12	11:15:37
521	50.316549	-4.085793	1.46	165	2014-01-12	11:15:40
522	50.316541	-4.085758	0.33	109.3	2014-01-12	11:15:48
523	50.316533	-4.08573	0.44	113.1	2014-01-12	11:15:53
524	50.316498	-4.085688	0.71	143.1	2014-01-12	11:16:00
525	50.316462	-4.08565	0.79	145.5	2014-01-12	11:16:06
526	50.316448	-4.085627	0.57	135.5	2014-01-12	11:16:10
527	50.316424	-4.085625	0.53	176.1	2014-01-12	11:16:15
528	50.316406	-4.085625	0.67	180.9	2014-01-12	11:16:18
529	50.316408	-4.085612	0.13	76.5	2014-01-12	11:16:25
530	50.316416	-4.085648	0.07	289.4	2014-01-12	11:17:03
531	50.316381	-4.085635	0.8	165.9	2014-01-12	11:17:08
532	50.316392	-4.085645	0.18	330.3	2014-01-12	11:17:16
533	50.316343	-4.085666	0.94	195.5	2014-01-12	11:17:22
534	50.316332	-4.085692	0.33	235.8	2014-01-12	11:17:29
535	50.316257	-4.085737	0.69	201	2014-01-12	11:17:42
536	50.316596	-4.08584	0.92	349.1	2014-01-12	11:18:24
537	50.316637	-4.08592	1.82	308.7	2014-01-12	11:18:28
538	50.316616	-4.085914	2.38	170.5	2014-01-12	11:18:29
539	50.316568	-4.08588	0.98	155.4	2014-01-12	11:18:35
540	50.316535	-4.085819	1.14	130.6	2014-01-12	11:18:40
541	50.316524	-4.085792	0.76	122.6	2014-01-12	11:18:43
542	50.316493	-4.085756	1.08	143	2014-01-12	11:18:47
543	50.316449	-4.085691	0.96	136.7	2014-01-12	11:18:54
544	50.31652	-4.085666	0.74	12.2	2014-01-12	11:19:05
545	50.316525	-4.085775	0.17	273.7	2014-01-12	11:19:50
546	50.316451	-4.08565	2.01	132.9	2014-01-12	11:19:56
547	50.316427	-4.08567	0.43	207.4	2014-01-12	11:20:03
548	50.31642	-4.085687	0.1	241	2014-01-12	11:20:17
549	50.316463	-4.085699	0.68	350.2	2014-01-12	11:20:24
550	50.316437	-4.085748	0.65	231	2014-01-12	11:20:31
551	50.316431	-4.08575	0.72	189.1	2014-01-12	11:20:32
552	50.316363	-4.085747	1.09	178.3	2014-01-12	11:20:39
553	50.316345	-4.08575	0.32	185.7	2014-01-12	11:20:45
554	50.316559	-4.08558	1.07	26.9	2014-01-12	11:21:10
555	50.316621	-4.085455	5.63	51.9	2014-01-12	11:21:12
556	50.316802	-4.085248	4.16	36.2	2014-01-12	11:21:18
557	50.316958	-4.085019	3.96	43.3	2014-01-12	11:21:24
558	50.316997	-4.084925	4.02	56.7	2014-01-12	11:21:26
559	50.31704	-4.084894	1.04	24.8	2014-01-12	11:21:31
560	50.317058	-4.084886	0.23	15.7	2014-01-12	11:21:40
561	50.317152	-4.084831	2.24	20.2	2014-01-12	11:21:45
562	50.317198	-4.084769	0.75	41.1	2014-01-12	11:21:54
563	50.317221	-4.084812	0.5	309.2	2014-01-12	11:22:02
564	50.317242	-4.084808	0.34	7.1	2014-01-12	11:22:09
565	50.317271	-4.084847	0.71	319.8	2014-01-12	11:22:15
566	50.317298	-4.084791	0.22	52.9	2014-01-12	11:22:38
567	50.317309	-4.084784	0.17	22.3	2014-01-12	11:22:46
568	50.317322	-4.084782	0.17	4.5	2014-01-12	11:22:54
569	50.317335	-4.084772	0.21	26.3	2014-01-12	11:23:02
570	50.317343	-4.084764	0.15	31.8	2014-01-12	11:23:09
571	50.317349	-4.084758	0.13	32.5	2014-01-12	11:23:15
572	50.317365	-4.084733	0.36	44.4	2014-01-12	11:23:22
573	50.317409	-4.08464	1.37	53.3	2014-01-12	11:23:28
574	50.317436	-4.0845	1.16	73.3	2014-01-12	11:23:37
575	50.317445	-4.084427	1.32	79.2	2014-01-12	11:23:41
576	50.317476	-4.084383	1.56	42.2	2014-01-12	11:23:44
577	50.317505	-4.084322	0.77	53.3	2014-01-12	11:23:51
578	50.31756	-4.084169	1.38	60.8	2014-01-12	11:24:00
579	50.317608	-4.084033	1.23	60.9	2014-01-12	11:24:09
580	50.317647	-4.083909	1.23	64	2014-01-12	11:24:17
581	50.317656	-4.083853	1.03	75.8	2014-01-12	11:24:21
582	50.317667	-4.083664	1.22	84.8	2014-01-12	11:24:32
583	50.317659	-4.083557	0.96	96.4	2014-01-12	11:24:40
584	50.31766	-4.083427	1.16	89.3	2014-01-12	11:24:48
585	50.317636	-4.083362	0.76	120.1	2014-01-12	11:24:55
586	50.317573	-4.083319	1.28	156.7	2014-01-12	11:25:01
587	50.317435	-4.083265	1.44	165.9	2014-01-12	11:25:12
588	50.317362	-4.083233	1.42	164.1	2014-01-12	11:25:18
589	50.317263	-4.083214	1.23	173.3	2014-01-12	11:25:27
590	50.317244	-4.083251	0.48	230.1	2014-01-12	11:25:34
591	50.317234	-4.08325	0.21	176.7	2014-01-12	11:25:39
592	50.317228	-4.083212	0.56	105.3	2014-01-12	11:25:44
593	50.317223	-4.083208	0.04	148	2014-01-12	11:25:58
594	50.317222	-4.083209	0.08	209.1	2014-01-12	11:26:00
595	50.31722	-4.083228	0.17	258.3	2014-01-12	11:26:08
596	50.317216	-4.083235	0.04	229.7	2014-01-12	11:26:25
597	50.317216	-4.083238	0.01	270	2014-01-12	11:26:46
598	50.317215	-4.08324	0.01	222.5	2014-01-12	11:27:04
599	50.317215	-4.08324	0	5.8	2014-01-12	11:27:20
600	50.317216	-4.083241	0.01	339.9	2014-01-12	11:27:39
601	50.317217	-4.083239	0.01	60.9	2014-01-12	11:27:53
602	50.317216	-4.083238	0.01	140	2014-01-12	11:28:12
603	50.317216	-4.08324	0.01	292.9	2014-01-12	11:28:35
604	50.317216	-4.083239	0.01	153	2014-01-12	11:28:50
605	50.317215	-4.08324	0	212.6	2014-01-12	11:29:07
606	50.317214	-4.083236	0.02	123.8	2014-01-12	11:29:23
607	50.317214	-4.083238	0.01	308.1	2014-01-12	11:29:44
608	50.317213	-4.083237	0.01	147.4	2014-01-12	11:29:59
609	50.317214	-4.083239	0.01	277.9	2014-01-12	11:30:16
610	50.317213	-4.083241	0.01	266.4	2014-01-12	11:30:34
611	50.31721	-4.083246	0.04	226.7	2014-01-12	11:30:48
612	50.317208	-4.083244	0.02	153.9	2014-01-12	11:31:00
613	50.317213	-4.083241	0.03	24	2014-01-12	11:31:17
614	50.317213	-4.083243	0.01	292.5	2014-01-12	11:31:36
615	50.317214	-4.083243	0.01	351.1	2014-01-12	11:31:57
616	50.317212	-4.083243	0.02	183.2	2014-01-12	11:32:14
617	50.31721	-4.083245	0.01	207.9	2014-01-12	11:32:41
618	50.317224	-4.08325	0.53	348.2	2014-01-12	11:32:44
619	50.31723	-4.083211	0.58	74.8	2014-01-12	11:32:49
620	50.317241	-4.083202	0.11	27.8	2014-01-12	11:33:02
621	50.317252	-4.083197	0.08	15.2	2014-01-12	11:33:19
622	50.317258	-4.083192	0.04	25.8	2014-01-12	11:33:39
623	50.317257	-4.083185	0.02	107	2014-01-12	11:34:01
624	50.317255	-4.083185	0.01	174.3	2014-01-12	11:34:17
625	50.317252	-4.083188	0.02	214.8	2014-01-12	11:34:34
626	50.317257	-4.083187	0.02	10	2014-01-12	11:34:57
627	50.317254	-4.083192	0.03	240.5	2014-01-12	11:35:14
628	50.317251	-4.083195	0.03	212.6	2014-01-12	11:35:29
629	50.317254	-4.083195	0.01	1.5	2014-01-12	11:35:46
630	50.317253	-4.083197	0.01	218.8	2014-01-12	11:35:59
631	50.317251	-4.083194	0.03	135.9	2014-01-12	11:36:07
632	50.317251	-4.083198	0.03	268.3	2014-01-12	11:36:16
633	50.317258	-4.083189	0.07	41.7	2014-01-12	11:36:31
634	50.317257	-4.083179	0.08	95.6	2014-01-12	11:36:39
635	50.31726	-4.083182	0.04	321.6	2014-01-12	11:36:47
636	50.317269	-4.083189	0.11	335.9	2014-01-12	11:36:58
637	50.317274	-4.083197	0.05	311.7	2014-01-12	11:37:14
638	50.317265	-4.08321	0.1	222.3	2014-01-12	11:37:27
639	50.317257	-4.083221	0.2	218.5	2014-01-12	11:37:33
640	50.317255	-4.083219	0.02	151.5	2014-01-12	11:37:45
641	50.317253	-4.083219	0.01	171.7	2014-01-12	11:37:58
642	50.317251	-4.083221	0.03	211.7	2014-01-12	11:38:10
643	50.317237	-4.083224	0.31	187.8	2014-01-12	11:38:15
644	50.317229	-4.083239	0.05	229.3	2014-01-12	11:38:41
645	50.317232	-4.083239	0.02	353.4	2014-01-12	11:39:04
646	50.317227	-4.083242	0.04	195.4	2014-01-12	11:39:22
647	50.31722	-4.083232	0.05	135.2	2014-01-12	11:39:44
648	50.317217	-4.083225	0.02	130.9	2014-01-12	11:40:14
649	50.317212	-4.083232	0.03	223.9	2014-01-12	11:40:38
650	50.317215	-4.083237	0.02	310.1	2014-01-12	11:41:09
651	50.317213	-4.08323	0.03	116.8	2014-01-12	11:41:33
652	50.317212	-4.083227	0.01	118.1	2014-01-12	11:42:00
653	50.31721	-4.083227	0.01	181.5	2014-01-12	11:42:20
654	50.317213	-4.08323	0.01	338.9	2014-01-12	11:42:50
655	50.317215	-4.083228	0.01	30.3	2014-01-12	11:43:12
656	50.317212	-4.083228	0.02	180	2014-01-12	11:43:30
657	50.317202	-4.083235	0.07	204.3	2014-01-12	11:43:48
658	50.317208	-4.083235	0.03	356.9	2014-01-12	11:44:09
659	50.31721	-4.083235	0.02	15.5	2014-01-12	11:44:19
660	50.317209	-4.083234	0.01	147.7	2014-01-12	11:44:31
661	50.317205	-4.083232	0.02	168.5	2014-01-12	11:44:49
