# Supplementary material for: On the Potential of Surfers to Monitor Environmental Indicators in the Coastal Zone
Source: PLoS One. 2015 Jul 8;10(7):e0127706. doi: 10.1371/journal.pone.0127706 (PMC4496071; doi:10.1371/journal.pone.0127706)
Supplement: S1 Data — Contains 85 GPS tracks (comma separated files) used to estimate surfing performance statistics in the manuscript. (ZIP) [file pone.0127706.s001.zip › S1 Data GPS Tracks/20140117_Wembury.csv]

No	Latitude	Longitude	Speed	Course	Date	Time
1	50.317113	-4.083062	0	0	2014-01-17	12:47:34
2	50.317117	-4.083064	0.45	339.7	2014-01-17	12:47:35
3	50.317113	-4.083058	0.55	131.5	2014-01-17	12:47:36
4	50.317115	-4.083057	0.2	16.9	2014-01-17	12:47:37
5	50.317117	-4.083063	0.43	291.8	2014-01-17	12:47:38
6	50.317117	-4.083062	0.04	90	2014-01-17	12:47:39
7	50.317117	-4.083064	0.09	282.8	2014-01-17	12:47:40
8	50.317117	-4.083062	0.11	48.1	2014-01-17	12:47:41
9	50.31712	-4.083062	0.29	12.1	2014-01-17	12:47:42
10	50.317122	-4.083063	0.25	340.3	2014-01-17	12:47:43
11	50.317123	-4.083064	0.14	311.3	2014-01-17	12:47:44
12	50.317123	-4.083065	0.1	321.3	2014-01-17	12:47:45
13	50.317126	-4.083065	0.32	355.6	2014-01-17	12:47:46
14	50.317128	-4.083065	0.21	3.2	2014-01-17	12:47:47
15	50.31713	-4.083064	0.2	35.4	2014-01-17	12:47:48
16	50.31713	-4.083063	0.08	60.7	2014-01-17	12:47:49
17	50.317131	-4.083063	0.06	12	2014-01-17	12:47:50
18	50.317131	-4.083063	0.11	325	2014-01-17	12:47:51
19	50.317134	-4.083065	0.32	334.6	2014-01-17	12:47:52
20	50.317136	-4.083068	0.26	325.3	2014-01-17	12:47:53
21	50.317138	-4.083068	0.27	357.4	2014-01-17	12:47:54
22	50.31714	-4.083067	0.15	13.4	2014-01-17	12:47:55
23	50.317142	-4.083068	0.25	346.2	2014-01-17	12:47:56
24	50.317143	-4.083068	0.12	349.1	2014-01-17	12:47:57
25	50.317142	-4.083069	0.04	219.6	2014-01-17	12:48:00
26	50.31714	-4.08307	0.22	183.1	2014-01-17	12:48:01
27	50.317139	-4.083071	0.11	215	2014-01-17	12:48:02
28	50.317139	-4.083071	0.04	258	2014-01-17	12:48:03
29	50.317139	-4.083072	0.09	296	2014-01-17	12:48:04
30	50.317139	-4.083074	0.15	231.8	2014-01-17	12:48:05
31	50.31714	-4.083074	0.12	342	2014-01-17	12:48:06
32	50.317139	-4.083075	0.12	200.3	2014-01-17	12:48:07
33	50.317138	-4.083075	0.02	198.7	2014-01-17	12:48:08
34	50.317138	-4.083077	0.15	234.9	2014-01-17	12:48:09
35	50.317135	-4.083077	0.29	184.8	2014-01-17	12:48:10
36	50.317134	-4.083075	0.2	146.1	2014-01-17	12:48:11
37	50.317133	-4.083075	0.04	180	2014-01-17	12:48:12
38	50.317132	-4.083076	0.18	181.8	2014-01-17	12:48:13
39	50.317131	-4.083078	0.18	242.5	2014-01-17	12:48:14
40	50.31713	-4.08308	0.23	225.4	2014-01-17	12:48:15
41	50.31713	-4.083081	0.07	331.6	2014-01-17	12:48:16
42	50.317131	-4.08308	0.13	5.3	2014-01-17	12:48:17
43	50.317132	-4.083082	0.13	320.9	2014-01-17	12:48:18
44	50.317131	-4.083081	0.11	164.1	2014-01-17	12:48:19
45	50.317131	-4.083079	0.14	82.1	2014-01-17	12:48:20
46	50.317134	-4.083076	0.35	42.3	2014-01-17	12:48:21
47	50.317136	-4.083073	0.33	38.7	2014-01-17	12:48:22
48	50.317134	-4.083076	0.34	226.4	2014-01-17	12:48:23
49	50.317132	-4.083079	0.31	216.2	2014-01-17	12:48:24
50	50.317131	-4.083082	0.25	259.4	2014-01-17	12:48:25
51	50.317131	-4.083081	0.12	142.8	2014-01-17	12:48:26
52	50.317131	-4.08308	0.12	39.6	2014-01-17	12:48:27
53	50.317131	-4.083081	0.07	195.1	2014-01-17	12:48:28
54	50.317131	-4.083081	0.03	223.2	2014-01-17	12:48:29
55	50.317131	-4.083081	0.03	51.1	2014-01-17	12:48:30
56	50.31713	-4.083081	0.09	229.6	2014-01-17	12:48:31
57	50.317129	-4.083082	0.15	205	2014-01-17	12:48:32
58	50.317129	-4.083081	0.13	77.5	2014-01-17	12:48:33
59	50.31713	-4.08308	0.1	38.7	2014-01-17	12:48:34
60	50.317128	-4.083086	0.47	248.1	2014-01-17	12:48:35
61	50.317128	-4.083091	0.38	265.8	2014-01-17	12:48:36
62	50.31713	-4.083099	0.61	291.6	2014-01-17	12:48:37
63	50.317129	-4.083105	0.41	258.2	2014-01-17	12:48:38
64	50.317128	-4.083113	0.57	257.6	2014-01-17	12:48:39
65	50.317128	-4.083118	0.37	263	2014-01-17	12:48:40
66	50.31713	-4.083122	0.34	306.8	2014-01-17	12:48:41
67	50.317132	-4.083122	0.29	355.2	2014-01-17	12:48:42
68	50.317135	-4.083122	0.35	357.1	2014-01-17	12:48:43
69	50.317135	-4.083121	0.15	129.6	2014-01-17	12:48:44
70	50.317136	-4.083119	0.21	27	2014-01-17	12:48:45
71	50.317139	-4.083118	0.38	15.6	2014-01-17	12:48:46
72	50.317142	-4.083116	0.28	31.5	2014-01-17	12:48:47
73	50.317142	-4.083115	0.08	39.9	2014-01-17	12:48:48
74	50.317142	-4.083114	0.13	116.2	2014-01-17	12:48:49
75	50.31714	-4.083113	0.19	169.2	2014-01-17	12:48:50
76	50.317139	-4.083116	0.28	235	2014-01-17	12:48:51
77	50.31714	-4.083114	0.27	43.3	2014-01-17	12:48:52
78	50.317143	-4.083111	0.36	37.3	2014-01-17	12:48:53
79	50.317146	-4.083109	0.33	16.7	2014-01-17	12:48:54
80	50.317146	-4.08311	0.03	270	2014-01-17	12:48:55
81	50.317146	-4.083109	0.06	37.2	2014-01-17	12:48:56
82	50.317147	-4.083111	0.15	280.6	2014-01-17	12:48:57
83	50.317149	-4.083113	0.29	334.3	2014-01-17	12:48:58
84	50.317149	-4.083116	0.21	280.3	2014-01-17	12:48:59
85	50.31715	-4.083117	0.14	337.7	2014-01-17	12:49:00
86	50.31715	-4.083118	0.11	239.7	2014-01-17	12:49:01
87	50.317149	-4.083118	0.09	187.4	2014-01-17	12:49:02
88	50.31713	-4.083108	2.25	161.4	2014-01-17	12:49:03
89	50.317123	-4.083103	0.8	154.3	2014-01-17	12:49:04
90	50.317119	-4.083101	0.49	160.9	2014-01-17	12:49:05
91	50.317117	-4.0831	0.23	166.6	2014-01-17	12:49:06
92	50.317116	-4.083099	0.17	150.9	2014-01-17	12:49:07
93	50.317116	-4.0831	0.04	257.8	2014-01-17	12:49:08
94	50.317115	-4.083098	0.15	112.5	2014-01-17	12:49:09
95	50.317115	-4.083099	0.09	236.9	2014-01-17	12:49:10
96	50.317115	-4.0831	0.07	270	2014-01-17	12:49:11
97	50.317114	-4.083101	0.1	228	2014-01-17	12:49:12
98	50.317114	-4.083101	0.1	218.7	2014-01-17	12:49:13
99	50.317113	-4.083101	0.1	173.3	2014-01-17	12:49:14
100	50.317111	-4.083101	0.17	163.2	2014-01-17	12:49:15
101	50.31711	-4.083101	0.09	191.9	2014-01-17	12:49:16
102	50.31711	-4.083101	0.02	233.6	2014-01-17	12:49:17
103	50.31711	-4.083099	0.15	93.4	2014-01-17	12:49:18
104	50.317111	-4.083098	0.1	38.7	2014-01-17	12:49:19
105	50.317112	-4.083096	0.18	65.1	2014-01-17	12:49:20
106	50.317112	-4.083096	0.02	53.6	2014-01-17	12:49:21
107	50.317112	-4.083094	0.09	83.6	2014-01-17	12:49:22
108	50.317112	-4.083093	0.13	63.9	2014-01-17	12:49:23
109	50.317113	-4.083092	0.06	62.4	2014-01-17	12:49:24
110	50.317113	-4.083091	0.08	90	2014-01-17	12:49:25
111	50.317113	-4.08309	0.04	90	2014-01-17	12:49:26
112	50.317112	-4.08309	0.06	128.5	2014-01-17	12:49:27
113	50.317113	-4.083089	0.06	58.7	2014-01-17	12:49:28
114	50.317113	-4.083088	0.06	52.4	2014-01-17	12:49:29
115	50.317113	-4.083088	0.03	51.1	2014-01-17	12:49:30
116	50.317113	-4.083088	0.02	115.7	2014-01-17	12:49:31
117	50.317113	-4.083088	0.05	194.5	2014-01-17	12:49:32
118	50.317112	-4.083088	0.01	180	2014-01-17	12:49:33
119	50.317113	-4.083088	0.02	0	2014-01-17	12:49:34
120	50.317113	-4.083088	0.02	116.6	2014-01-17	12:49:35
121	50.317112	-4.083088	0.07	237.6	2014-01-17	12:49:36
122	50.317113	-4.083089	0.04	342.3	2014-01-17	12:49:37
123	50.317113	-4.083089	0.02	327.4	2014-01-17	12:49:38
124	50.317113	-4.083089	0.02	341.3	2014-01-17	12:49:39
125	50.317113	-4.08309	0.05	259.4	2014-01-17	12:49:40
126	50.317113	-4.08309	0.03	223.2	2014-01-17	12:49:41
127	50.317112	-4.08309	0.04	154.8	2014-01-17	12:49:42
128	50.317112	-4.08309	0.03	180	2014-01-17	12:49:43
129	50.317112	-4.08309	0.04	188.8	2014-01-17	12:49:44
130	50.317111	-4.08309	0.02	180	2014-01-17	12:49:45
131	50.317111	-4.08309	0.04	221	2014-01-17	12:49:46
132	50.317111	-4.08309	0.05	159.2	2014-01-17	12:49:47
133	50.31711	-4.08309	0.04	180	2014-01-17	12:49:48
134	50.31711	-4.083089	0.02	115.7	2014-01-17	12:49:49
135	50.31711	-4.08309	0.06	232.4	2014-01-17	12:49:50
136	50.31711	-4.083091	0.05	303.6	2014-01-17	12:49:51
137	50.317111	-4.083091	0.05	303.6	2014-01-17	12:49:52
138	50.31711	-4.083092	0.06	250.5	2014-01-17	12:49:53
139	50.317111	-4.083093	0.05	316.2	2014-01-17	12:49:54
140	50.317111	-4.083093	0.05	258.1	2014-01-17	12:49:55
141	50.317111	-4.083094	0.03	249.2	2014-01-17	12:49:56
142	50.317111	-4.083094	0.04	270	2014-01-17	12:49:57
143	50.317111	-4.083095	0.02	270	2014-01-17	12:49:58
144	50.317111	-4.083095	0.07	295	2014-01-17	12:49:59
145	50.317111	-4.083097	0.1	291.1	2014-01-17	12:50:00
146	50.317111	-4.083097	0.02	126.4	2014-01-17	12:50:01
147	50.317111	-4.083097	0.02	306.4	2014-01-17	12:50:02
148	50.317111	-4.083097	0.02	270	2014-01-17	12:50:03
149	50.317111	-4.083097	0.01	327.4	2014-01-17	12:50:04
150	50.317111	-4.083097	0	0	2014-01-17	12:50:05
151	50.317111	-4.083097	0.03	308.9	2014-01-17	12:50:06
152	50.317112	-4.083097	0.02	32.6	2014-01-17	12:50:07
153	50.317112	-4.083097	0.05	339.2	2014-01-17	12:50:08
154	50.317113	-4.083098	0.07	350.2	2014-01-17	12:50:09
155	50.317113	-4.083097	0.06	51.5	2014-01-17	12:50:10
156	50.317113	-4.083096	0.07	36.5	2014-01-17	12:50:11
157	50.317113	-4.083097	0.03	290.8	2014-01-17	12:50:12
158	50.317114	-4.083097	0.03	347.1	2014-01-17	12:50:13
159	50.317114	-4.083097	0.04	319.9	2014-01-17	12:50:14
160	50.317114	-4.083097	0	0	2014-01-17	12:50:15
161	50.317114	-4.083098	0.03	270	2014-01-17	12:50:16
162	50.317114	-4.083098	0.04	255.9	2014-01-17	12:50:17
163	50.317114	-4.083098	0.03	11.5	2014-01-17	12:50:18
164	50.317114	-4.083098	0.02	309.7	2014-01-17	12:50:19
165	50.317114	-4.083098	0.02	0	2014-01-17	12:50:20
166	50.317114	-4.083098	0	0	2014-01-17	12:50:21
167	50.317114	-4.083098	0	0	2014-01-17	12:50:22
168	50.317115	-4.083098	0.03	51.9	2014-01-17	12:50:23
169	50.317115	-4.083098	0.01	90	2014-01-17	12:50:24
170	50.317115	-4.083098	0.01	29.6	2014-01-17	12:50:25
171	50.317115	-4.083097	0.01	90	2014-01-17	12:50:26
172	50.317115	-4.083097	0.01	90	2014-01-17	12:50:27
173	50.317115	-4.083097	0.01	327.4	2014-01-17	12:50:28
174	50.317115	-4.083097	0.03	147.4	2014-01-17	12:50:29
175	50.317115	-4.083097	0.01	32.6	2014-01-17	12:50:30
176	50.317115	-4.083097	0.03	23.5	2014-01-17	12:50:31
177	50.317115	-4.083097	0.04	17.7	2014-01-17	12:50:32
178	50.317116	-4.083096	0.04	32.6	2014-01-17	12:50:33
179	50.317116	-4.083096	0.03	31.5	2014-01-17	12:50:34
180	50.317116	-4.083096	0.02	34.2	2014-01-17	12:50:35
181	50.317116	-4.083096	0.03	32.6	2014-01-17	12:50:36
182	50.317117	-4.083096	0.07	10.4	2014-01-17	12:50:37
183	50.317117	-4.083095	0.03	11.5	2014-01-17	12:50:38
184	50.317117	-4.083095	0.01	144.3	2014-01-17	12:50:39
185	50.317117	-4.083095	0.05	141.7	2014-01-17	12:50:40
186	50.317117	-4.083094	0.04	74.3	2014-01-17	12:50:41
187	50.317117	-4.083094	0.04	90	2014-01-17	12:50:42
188	50.317117	-4.083093	0.04	77.8	2014-01-17	12:50:43
189	50.317117	-4.083092	0.08	76.3	2014-01-17	12:50:44
190	50.317117	-4.083092	0.05	52.5	2014-01-17	12:50:45
191	50.317117	-4.083092	0.01	128.1	2014-01-17	12:50:46
192	50.317117	-4.083092	0.01	180	2014-01-17	12:50:47
193	50.317117	-4.083091	0.01	90	2014-01-17	12:50:48
194	50.317117	-4.083091	0.02	16.7	2014-01-17	12:50:49
195	50.317117	-4.083091	0.02	32.6	2014-01-17	12:50:50
196	50.317117	-4.083091	0.02	90	2014-01-17	12:50:51
197	50.317117	-4.083091	0.02	119.4	2014-01-17	12:50:52
198	50.317117	-4.083091	0.01	32.6	2014-01-17	12:50:53
199	50.317117	-4.083091	0.02	198.7	2014-01-17	12:50:54
200	50.317117	-4.083091	0.02	0	2014-01-17	12:50:55
201	50.317118	-4.083091	0.05	0	2014-01-17	12:50:56
202	50.317118	-4.083091	0.01	35.7	2014-01-17	12:50:57
203	50.317118	-4.083091	0.01	215.7	2014-01-17	12:50:58
204	50.317118	-4.08309	0.02	129.7	2014-01-17	12:50:59
205	50.317118	-4.08309	0.04	57.6	2014-01-17	12:51:00
206	50.317118	-4.08309	0.02	90	2014-01-17	12:51:01
207	50.317118	-4.08309	0.01	0	2014-01-17	12:51:02
208	50.317118	-4.083089	0.02	115.7	2014-01-17	12:51:03
209	50.317118	-4.083089	0.01	90	2014-01-17	12:51:04
210	50.317118	-4.083089	0.02	329	2014-01-17	12:51:05
211	50.317118	-4.083089	0.01	51.9	2014-01-17	12:51:06
212	50.317118	-4.083089	0.06	70.7	2014-01-17	12:51:07
213	50.317118	-4.083089	0	0	2014-01-17	12:51:08
214	50.317118	-4.083088	0.01	32.6	2014-01-17	12:51:09
215	50.317118	-4.083088	0.01	0	2014-01-17	12:51:10
216	50.317118	-4.083088	0.01	90	2014-01-17	12:51:11
217	50.317119	-4.083088	0.01	324.3	2014-01-17	12:51:12
218	50.317119	-4.083088	0.01	90	2014-01-17	12:51:13
219	50.317119	-4.083088	0.02	31	2014-01-17	12:51:14
220	50.317119	-4.083088	0.01	35.7	2014-01-17	12:51:15
221	50.317119	-4.083088	0.01	0	2014-01-17	12:51:16
222	50.317118	-4.083087	0.12	119.4	2014-01-17	12:51:17
223	50.317118	-4.083085	0.12	124.1	2014-01-17	12:51:18
224	50.317117	-4.083084	0.11	122.4	2014-01-17	12:51:19
225	50.317117	-4.083083	0.07	115	2014-01-17	12:51:20
226	50.317116	-4.08308	0.28	111.3	2014-01-17	12:51:21
227	50.317116	-4.083079	0.08	125.6	2014-01-17	12:51:22
228	50.317115	-4.083078	0.07	113.1	2014-01-17	12:51:23
229	50.317115	-4.083077	0.09	123.1	2014-01-17	12:51:24
230	50.317114	-4.083076	0.09	138.1	2014-01-17	12:51:25
231	50.317114	-4.083075	0.07	150.7	2014-01-17	12:51:26
232	50.317114	-4.083075	0.05	90	2014-01-17	12:51:27
233	50.317114	-4.083074	0.04	77.8	2014-01-17	12:51:28
234	50.317114	-4.083073	0.08	119.1	2014-01-17	12:51:29
235	50.317113	-4.083073	0.05	111.7	2014-01-17	12:51:30
236	50.317113	-4.083071	0.15	112.1	2014-01-17	12:51:31
237	50.317113	-4.08307	0.04	134.8	2014-01-17	12:51:32
238	50.317112	-4.083068	0.15	123.7	2014-01-17	12:51:33
239	50.317111	-4.083067	0.1	123.6	2014-01-17	12:51:34
240	50.317111	-4.083067	0.06	121.3	2014-01-17	12:51:35
241	50.317111	-4.083066	0.06	137.4	2014-01-17	12:51:36
242	50.31711	-4.083066	0.05	142.4	2014-01-17	12:51:37
243	50.31711	-4.083065	0.06	138.1	2014-01-17	12:51:38
244	50.31711	-4.083065	0.03	106.6	2014-01-17	12:51:39
245	50.317109	-4.083063	0.12	113.5	2014-01-17	12:51:40
246	50.317109	-4.083062	0.05	114.3	2014-01-17	12:51:41
247	50.31711	-4.083062	0.06	62.4	2014-01-17	12:51:42
248	50.317109	-4.08306	0.12	99	2014-01-17	12:51:43
249	50.317109	-4.083058	0.14	105.1	2014-01-17	12:51:44
250	50.317109	-4.083056	0.14	78.5	2014-01-17	12:51:45
251	50.317109	-4.083054	0.14	90	2014-01-17	12:51:46
252	50.317109	-4.083052	0.14	82.5	2014-01-17	12:51:47
253	50.31711	-4.08305	0.14	82.1	2014-01-17	12:51:48
254	50.31711	-4.083049	0.09	78	2014-01-17	12:51:49
255	50.31711	-4.083048	0.07	90	2014-01-17	12:51:50
256	50.31711	-4.083048	0.02	50.3	2014-01-17	12:51:51
257	50.31711	-4.083048	0.06	11.5	2014-01-17	12:51:52
258	50.317111	-4.083048	0.07	4.9	2014-01-17	12:51:53
259	50.317112	-4.083047	0.08	17.5	2014-01-17	12:51:54
260	50.317112	-4.083047	0.06	12.2	2014-01-17	12:51:55
261	50.317112	-4.083047	0.02	16.7	2014-01-17	12:51:56
262	50.317113	-4.083048	0.06	332.8	2014-01-17	12:51:57
263	50.317113	-4.083047	0.06	5.8	2014-01-17	12:51:58
264	50.317114	-4.083048	0.04	334.2	2014-01-17	12:51:59
265	50.317114	-4.083048	0.04	334.8	2014-01-17	12:52:00
266	50.317115	-4.083049	0.06	318.1	2014-01-17	12:52:01
267	50.317115	-4.083049	0.04	326.7	2014-01-17	12:52:02
268	50.317115	-4.083049	0.06	332.8	2014-01-17	12:52:03
269	50.317116	-4.08305	0.08	338.2	2014-01-17	12:52:04
270	50.317116	-4.08305	0.05	332.7	2014-01-17	12:52:05
271	50.317117	-4.08305	0.03	327.4	2014-01-17	12:52:06
272	50.317117	-4.08305	0.06	0	2014-01-17	12:52:07
273	50.317118	-4.083051	0.05	345.5	2014-01-17	12:52:08
274	50.317118	-4.083051	0.03	327.4	2014-01-17	12:52:09
275	50.317118	-4.083051	0.07	328	2014-01-17	12:52:10
276	50.317119	-4.083051	0.07	36.5	2014-01-17	12:52:11
277	50.317119	-4.08305	0.03	33.6	2014-01-17	12:52:12
278	50.317119	-4.08305	0.04	74.3	2014-01-17	12:52:13
279	50.317119	-4.08305	0.01	32.6	2014-01-17	12:52:14
280	50.31712	-4.083049	0.05	52.5	2014-01-17	12:52:15
281	50.31712	-4.083049	0.04	62	2014-01-17	12:52:16
282	50.31712	-4.083048	0.04	47	2014-01-17	12:52:17
283	50.31712	-4.083048	0.05	38.3	2014-01-17	12:52:18
284	50.317121	-4.083047	0.07	64.7	2014-01-17	12:52:19
285	50.317121	-4.083046	0.07	55.8	2014-01-17	12:52:20
286	50.317121	-4.083046	0.06	59.7	2014-01-17	12:52:21
287	50.317122	-4.083045	0.07	40	2014-01-17	12:52:22
288	50.317122	-4.083045	0.05	39.1	2014-01-17	12:52:23
289	50.317122	-4.083044	0.06	47.9	2014-01-17	12:52:24
290	50.317123	-4.083043	0.07	45.5	2014-01-17	12:52:25
291	50.317123	-4.083042	0.09	56.7	2014-01-17	12:52:26
292	50.317124	-4.083041	0.1	48	2014-01-17	12:52:27
293	50.317124	-4.083041	0.04	90	2014-01-17	12:52:28
294	50.317124	-4.08304	0.03	90	2014-01-17	12:52:29
295	50.317124	-4.08304	0.07	32.6	2014-01-17	12:52:30
296	50.317125	-4.083039	0.05	43.8	2014-01-17	12:52:31
297	50.317125	-4.083039	0.05	38.3	2014-01-17	12:52:32
298	50.317125	-4.083038	0.07	49.4	2014-01-17	12:52:33
299	50.317125	-4.083038	0.02	50.3	2014-01-17	12:52:34
300	50.317126	-4.083038	0.02	63.4	2014-01-17	12:52:35
301	50.317125	-4.083038	0.02	163.3	2014-01-17	12:52:36
302	50.317125	-4.083038	0.02	299.4	2014-01-17	12:52:37
303	50.317126	-4.083038	0.03	73.4	2014-01-17	12:52:38
304	50.317126	-4.083037	0.03	67.5	2014-01-17	12:52:39
305	50.317125	-4.083038	0.1	191.2	2014-01-17	12:52:40
306	50.317125	-4.083045	0.28	277.7	2014-01-17	12:52:42
307	50.317125	-4.083045	0.1	165.5	2014-01-17	12:52:43
308	50.317124	-4.083046	0.12	207.8	2014-01-17	12:52:44
309	50.317122	-4.083047	0.23	212.6	2014-01-17	12:52:45
310	50.31712	-4.08305	0.15	222.4	2014-01-17	12:52:47
311	50.317119	-4.08305	0.09	164.3	2014-01-17	12:52:48
312	50.317119	-4.083049	0.05	69.5	2014-01-17	12:52:49
313	50.31712	-4.083048	0.07	55	2014-01-17	12:52:50
314	50.31712	-4.083048	0.05	20.8	2014-01-17	12:52:51
315	50.317127	-4.083037	1.08	47.6	2014-01-17	12:52:52
316	50.317129	-4.083033	0.39	42.9	2014-01-17	12:52:53
317	50.317131	-4.083037	0.29	299.3	2014-01-17	12:52:54
318	50.317134	-4.083035	0.43	19.6	2014-01-17	12:52:55
319	50.317139	-4.083034	0.28	4.4	2014-01-17	12:52:57
320	50.31714	-4.083034	0.06	342.3	2014-01-17	12:52:58
321	50.31714	-4.083034	0.02	116.6	2014-01-17	12:52:59
322	50.31714	-4.083035	0.04	313	2014-01-17	12:53:00
323	50.31714	-4.083035	0.05	294.3	2014-01-17	12:53:01
324	50.31714	-4.083036	0.06	287.8	2014-01-17	12:53:02
325	50.31714	-4.083037	0.05	290.5	2014-01-17	12:53:03
326	50.31714	-4.083036	0.02	147.4	2014-01-17	12:53:04
327	50.31714	-4.083038	0.1	292.5	2014-01-17	12:53:05
328	50.317138	-4.083028	0.71	112.3	2014-01-17	12:53:06
329	50.317129	-4.083033	1.1	197.7	2014-01-17	12:53:07
330	50.31712	-4.083043	1.23	216.3	2014-01-17	12:53:08
331	50.317114	-4.083045	0.68	191	2014-01-17	12:53:09
332	50.317109	-4.083042	0.3	156.1	2014-01-17	12:53:11
333	50.317105	-4.08304	0.24	163.3	2014-01-17	12:53:13
334	50.317107	-4.083037	0.36	38.9	2014-01-17	12:53:14
335	50.317108	-4.083032	0.34	77.2	2014-01-17	12:53:15
336	50.317104	-4.083028	0.54	145.9	2014-01-17	12:53:16
337	50.317099	-4.083031	0.59	202.7	2014-01-17	12:53:17
338	50.317097	-4.083033	0.14	212.7	2014-01-17	12:53:19
339	50.317097	-4.083032	0.04	118	2014-01-17	12:53:20
340	50.317095	-4.083028	0.36	114.5	2014-01-17	12:53:21
341	50.3171	-4.083025	0.52	19.3	2014-01-17	12:53:22
342	50.317108	-4.08302	0.97	22.1	2014-01-17	12:53:23
343	50.317113	-4.083018	0.65	14.9	2014-01-17	12:53:24
344	50.317119	-4.083019	0.6	350.3	2014-01-17	12:53:25
345	50.317123	-4.083019	0.25	5.5	2014-01-17	12:53:27
346	50.317123	-4.083019	0.01	90	2014-01-17	12:53:28
347	50.317123	-4.083018	0.01	32.6	2014-01-17	12:53:29
348	50.317123	-4.083018	0.02	0	2014-01-17	12:53:30
349	50.317123	-4.083018	0.05	101.9	2014-01-17	12:53:31
350	50.317123	-4.083018	0.01	144.3	2014-01-17	12:53:32
351	50.317123	-4.083019	0.09	257.3	2014-01-17	12:53:33
352	50.317123	-4.08302	0.09	270	2014-01-17	12:53:34
353	50.317123	-4.083021	0.09	270	2014-01-17	12:53:35
354	50.317123	-4.083022	0.05	270	2014-01-17	12:53:36
355	50.317123	-4.083023	0.04	257.8	2014-01-17	12:53:37
356	50.317123	-4.083024	0.05	253.8	2014-01-17	12:53:39
357	50.317123	-4.083025	0.08	270	2014-01-17	12:53:40
358	50.317123	-4.083027	0.09	270	2014-01-17	12:53:41
359	50.317123	-4.083029	0.17	270	2014-01-17	12:53:42
360	50.317123	-4.08303	0.05	258.1	2014-01-17	12:53:43
361	50.317123	-4.083031	0.09	270	2014-01-17	12:53:44
362	50.317123	-4.083031	0.03	288.6	2014-01-17	12:53:45
363	50.317123	-4.083032	0.07	246.1	2014-01-17	12:53:46
364	50.317123	-4.083034	0.06	278.6	2014-01-17	12:53:48
365	50.317123	-4.083035	0.05	294.3	2014-01-17	12:53:49
366	50.317123	-4.083035	0.07	245	2014-01-17	12:53:50
367	50.317123	-4.083037	0.09	275.7	2014-01-17	12:53:51
368	50.317122	-4.083038	0.08	242.9	2014-01-17	12:53:52
369	50.317122	-4.083038	0.04	227	2014-01-17	12:53:53
370	50.317122	-4.083038	0.01	150.4	2014-01-17	12:53:54
371	50.317123	-4.083038	0.06	6.6	2014-01-17	12:53:55
372	50.317123	-4.083038	0.1	14.1	2014-01-17	12:53:56
373	50.317124	-4.083037	0.04	9.6	2014-01-17	12:53:57
374	50.317117	-4.083043	0.89	206.1	2014-01-17	12:53:58
375	50.31711	-4.083045	0.71	190.1	2014-01-17	12:53:59
376	50.317103	-4.083045	0.78	182.6	2014-01-17	12:54:00
377	50.317099	-4.083047	0.26	198	2014-01-17	12:54:02
378	50.317103	-4.083041	0.67	47.2	2014-01-17	12:54:03
379	50.317106	-4.083033	0.66	58.6	2014-01-17	12:54:04
380	50.317111	-4.083031	0.58	7.6	2014-01-17	12:54:05
381	50.317112	-4.08303	0.12	55.4	2014-01-17	12:54:06
382	50.317107	-4.083029	0.57	169.8	2014-01-17	12:54:07
383	50.317104	-4.083032	0.42	220.2	2014-01-17	12:54:08
384	50.317097	-4.083033	0.72	185.7	2014-01-17	12:54:09
385	50.317091	-4.083033	0.7	178.5	2014-01-17	12:54:10
386	50.317088	-4.083033	0.35	174.1	2014-01-17	12:54:11
387	50.31708	-4.083036	0.43	193.2	2014-01-17	12:54:13
388	50.317082	-4.08303	0.42	62.4	2014-01-17	12:54:14
389	50.317082	-4.083031	0.08	205.9	2014-01-17	12:54:15
390	50.317081	-4.083031	0.08	193.4	2014-01-17	12:54:16
391	50.317088	-4.083027	0.81	19.7	2014-01-17	12:54:17
392	50.317092	-4.083024	0.5	23.2	2014-01-17	12:54:18
393	50.317094	-4.083023	0.15	18.3	2014-01-17	12:54:20
394	50.317091	-4.08303	0.64	232.3	2014-01-17	12:54:21
395	50.317086	-4.083037	0.68	221.4	2014-01-17	12:54:22
396	50.317086	-4.083047	0.38	266.5	2014-01-17	12:54:24
397	50.317085	-4.083053	0.42	248.8	2014-01-17	12:54:25
398	50.317084	-4.083058	0.4	256.6	2014-01-17	12:54:26
399	50.317098	-4.083063	1.66	348.2	2014-01-17	12:54:27
400	50.31711	-4.083065	0.66	351.6	2014-01-17	12:54:29
401	50.317114	-4.083068	0.44	338.6	2014-01-17	12:54:30
402	50.317124	-4.083066	1.16	6.5	2014-01-17	12:54:31
403	50.317128	-4.083072	0.57	314.7	2014-01-17	12:54:32
404	50.317131	-4.08307	0.19	18.2	2014-01-17	12:54:34
405	50.317134	-4.083073	0.23	328.1	2014-01-17	12:54:36
406	50.317136	-4.083075	0.2	328.8	2014-01-17	12:54:37
407	50.317132	-4.083071	0.46	150.6	2014-01-17	12:54:38
408	50.317135	-4.08307	0.35	16.7	2014-01-17	12:54:39
409	50.317142	-4.08307	0.71	0.5	2014-01-17	12:54:40
410	50.317153	-4.083076	1.3	340.1	2014-01-17	12:54:41
411	50.317171	-4.083092	2.36	332	2014-01-17	12:54:42
412	50.317195	-4.083111	2.98	333	2014-01-17	12:54:43
413	50.317221	-4.08313	3.23	335.1	2014-01-17	12:54:44
414	50.317243	-4.083147	2.73	332.9	2014-01-17	12:54:45
415	50.317259	-4.08316	1.98	333.9	2014-01-17	12:54:46
416	50.317274	-4.083167	1.75	341.7	2014-01-17	12:54:47
417	50.317289	-4.083175	1.78	343.3	2014-01-17	12:54:48
418	50.317303	-4.083183	1.67	338.7	2014-01-17	12:54:49
419	50.317317	-4.083194	1.73	333.6	2014-01-17	12:54:50
420	50.317332	-4.083207	1.85	330.4	2014-01-17	12:54:51
421	50.317349	-4.083217	2.05	338.2	2014-01-17	12:54:52
422	50.317366	-4.083231	2.09	333.2	2014-01-17	12:54:53
423	50.317384	-4.083242	2.22	338.6	2014-01-17	12:54:54
424	50.317403	-4.083253	2.18	339.2	2014-01-17	12:54:55
425	50.317422	-4.083261	2.26	345.8	2014-01-17	12:54:56
426	50.317443	-4.083269	2.36	345.7	2014-01-17	12:54:57
427	50.317462	-4.083278	2.2	342.1	2014-01-17	12:54:58
428	50.317481	-4.083289	2.24	340.8	2014-01-17	12:54:59
429	50.317498	-4.083298	2.09	341.7	2014-01-17	12:55:00
430	50.317517	-4.083306	2.11	345.3	2014-01-17	12:55:01
431	50.317534	-4.083316	2.06	339.8	2014-01-17	12:55:02
432	50.317552	-4.083327	2.09	337.9	2014-01-17	12:55:03
433	50.317565	-4.083337	1.7	334.9	2014-01-17	12:55:04
434	50.317573	-4.083347	1.16	319.2	2014-01-17	12:55:05
435	50.317576	-4.083361	1.03	286.8	2014-01-17	12:55:06
436	50.31758	-4.08338	1.41	288.5	2014-01-17	12:55:07
437	50.317583	-4.083399	1.37	282.2	2014-01-17	12:55:08
438	50.317586	-4.083423	1.74	283.6	2014-01-17	12:55:09
439	50.317587	-4.083444	1.53	272.8	2014-01-17	12:55:10
440	50.317585	-4.083464	1.38	260.3	2014-01-17	12:55:11
441	50.317584	-4.083483	1.39	265.7	2014-01-17	12:55:12
442	50.317585	-4.083504	1.49	274.3	2014-01-17	12:55:13
443	50.317586	-4.083528	1.69	275.7	2014-01-17	12:55:14
444	50.317586	-4.083557	2.05	268.4	2014-01-17	12:55:15
445	50.317584	-4.083591	2.46	265	2014-01-17	12:55:16
446	50.31758	-4.083625	2.45	259.9	2014-01-17	12:55:17
447	50.317577	-4.08366	2.53	261.3	2014-01-17	12:55:18
448	50.317569	-4.083695	2.65	250.6	2014-01-17	12:55:19
449	50.317561	-4.083729	2.58	249.2	2014-01-17	12:55:20
450	50.317559	-4.083762	2.36	266.4	2014-01-17	12:55:21
451	50.317559	-4.083795	2.33	268.9	2014-01-17	12:55:22
452	50.317554	-4.083828	2.41	256.6	2014-01-17	12:55:23
453	50.317547	-4.083861	2.44	253.1	2014-01-17	12:55:24
454	50.317544	-4.083886	1.81	258.1	2014-01-17	12:55:25
455	50.317544	-4.083909	1.66	268.4	2014-01-17	12:55:26
456	50.317542	-4.083932	1.6	262.7	2014-01-17	12:55:27
457	50.317538	-4.083956	1.76	255.6	2014-01-17	12:55:28
458	50.317534	-4.08398	1.78	255.4	2014-01-17	12:55:29
459	50.317528	-4.084007	2.03	252.9	2014-01-17	12:55:30
460	50.317524	-4.084038	2.24	258.5	2014-01-17	12:55:31
461	50.317517	-4.084057	1.58	237.4	2014-01-17	12:55:32
462	50.317507	-4.084076	1.78	230.5	2014-01-17	12:55:33
463	50.317498	-4.0841	1.96	239.6	2014-01-17	12:55:34
464	50.317491	-4.084122	1.76	245.3	2014-01-17	12:55:35
465	50.317487	-4.084148	1.88	255.4	2014-01-17	12:55:36
466	50.317484	-4.084175	1.91	259.6	2014-01-17	12:55:37
467	50.31748	-4.084198	1.71	255.4	2014-01-17	12:55:38
468	50.317473	-4.08422	1.72	245	2014-01-17	12:55:39
469	50.317465	-4.084245	2.01	242.6	2014-01-17	12:55:40
470	50.317456	-4.084263	1.64	233	2014-01-17	12:55:41
471	50.317449	-4.084284	1.67	241.2	2014-01-17	12:55:42
472	50.31744	-4.084306	1.85	237.6	2014-01-17	12:55:43
473	50.317433	-4.084326	1.63	242.5	2014-01-17	12:55:44
474	50.317426	-4.084352	2.03	247.6	2014-01-17	12:55:45
475	50.317411	-4.084379	2.53	228.3	2014-01-17	12:55:46
476	50.317395	-4.08441	2.81	231.1	2014-01-17	12:55:47
477	50.317385	-4.084441	2.51	243.3	2014-01-17	12:55:48
478	50.317372	-4.08448	3.1	242.5	2014-01-17	12:55:49
479	50.317362	-4.084518	2.94	247.6	2014-01-17	12:55:50
480	50.317351	-4.084551	2.65	240.5	2014-01-17	12:55:51
481	50.317338	-4.084578	2.42	233.6	2014-01-17	12:55:52
482	50.317323	-4.084607	2.63	230.7	2014-01-17	12:55:53
483	50.317307	-4.08463	2.39	222.5	2014-01-17	12:55:54
484	50.317297	-4.084648	1.71	231.6	2014-01-17	12:55:55
485	50.317291	-4.084663	1.25	234.3	2014-01-17	12:55:56
486	50.317283	-4.084684	1.76	241.6	2014-01-17	12:55:57
487	50.317273	-4.084703	1.79	228.9	2014-01-17	12:55:58
488	50.317264	-4.084722	1.64	235.4	2014-01-17	12:55:59
489	50.317258	-4.084743	1.66	243.9	2014-01-17	12:56:00
490	50.317253	-4.084759	1.2	245.2	2014-01-17	12:56:01
491	50.317251	-4.084769	0.81	247.7	2014-01-17	12:56:02
492	50.317247	-4.08479	1.54	254.1	2014-01-17	12:56:03
493	50.317238	-4.084812	1.81	237.7	2014-01-17	12:56:04
494	50.31723	-4.084832	1.71	237.2	2014-01-17	12:56:05
495	50.317222	-4.084852	1.64	239.6	2014-01-17	12:56:06
496	50.317214	-4.084874	1.81	239.6	2014-01-17	12:56:07
497	50.317207	-4.084896	1.73	244.5	2014-01-17	12:56:08
498	50.317202	-4.084917	1.62	250.1	2014-01-17	12:56:09
499	50.3172	-4.084936	1.39	257.3	2014-01-17	12:56:10
500	50.317198	-4.084958	1.58	261.8	2014-01-17	12:56:11
501	50.317193	-4.084981	1.69	252.9	2014-01-17	12:56:12
502	50.317191	-4.085006	1.77	261.5	2014-01-17	12:56:13
503	50.317192	-4.085032	1.88	272.9	2014-01-17	12:56:14
504	50.317192	-4.085057	1.81	272.6	2014-01-17	12:56:15
505	50.31719	-4.085089	2.28	263.7	2014-01-17	12:56:16
506	50.317185	-4.085117	2.08	253.9	2014-01-17	12:56:17
507	50.317179	-4.085141	1.83	246.9	2014-01-17	12:56:18
508	50.317173	-4.08517	2.18	253.6	2014-01-17	12:56:19
509	50.317165	-4.085196	2.03	244.2	2014-01-17	12:56:20
510	50.317161	-4.085224	2.04	256	2014-01-17	12:56:21
511	50.317153	-4.085251	2.1	246.4	2014-01-17	12:56:22
512	50.317141	-4.085274	2.07	231.6	2014-01-17	12:56:23
513	50.317125	-4.085297	2.47	221.8	2014-01-17	12:56:24
514	50.317105	-4.085326	3.01	222.9	2014-01-17	12:56:25
515	50.317086	-4.085355	2.96	224	2014-01-17	12:56:26
516	50.317059	-4.085375	3.33	205.6	2014-01-17	12:56:27
517	50.317034	-4.0854	3.33	211.3	2014-01-17	12:56:28
518	50.317027	-4.085436	2.66	254.3	2014-01-17	12:56:29
519	50.317012	-4.085466	2.74	231.7	2014-01-17	12:56:30
520	50.316997	-4.085493	2.56	229	2014-01-17	12:56:31
521	50.316982	-4.085518	2.4	228.6	2014-01-17	12:56:32
522	50.316967	-4.085541	2.32	223.7	2014-01-17	12:56:33
523	50.316953	-4.085563	2.25	225.7	2014-01-17	12:56:34
524	50.316942	-4.085581	1.79	225	2014-01-17	12:56:35
525	50.316929	-4.085596	1.81	216.4	2014-01-17	12:56:36
526	50.316915	-4.085611	1.83	215.4	2014-01-17	12:56:37
527	50.316904	-4.085623	1.56	212	2014-01-17	12:56:38
528	50.316889	-4.085632	1.77	202.4	2014-01-17	12:56:39
529	50.316873	-4.085645	1.97	208	2014-01-17	12:56:40
530	50.316857	-4.085658	1.97	206.4	2014-01-17	12:56:41
531	50.316844	-4.085673	1.84	216.8	2014-01-17	12:56:42
532	50.316833	-4.085688	1.63	221.1	2014-01-17	12:56:43
533	50.316834	-4.085694	0.2	277.9	2014-01-17	12:56:45
534	50.316833	-4.085693	0.14	145.4	2014-01-17	12:56:46
535	50.316832	-4.085694	0.06	232.4	2014-01-17	12:56:47
536	50.316837	-4.085689	0.31	31.1	2014-01-17	12:56:49
537	50.316836	-4.085687	0.18	131.5	2014-01-17	12:56:50
538	50.316834	-4.085689	0.3	205.8	2014-01-17	12:56:51
539	50.316824	-4.085693	1.09	194	2014-01-17	12:56:52
540	50.31681	-4.085702	1.65	202.6	2014-01-17	12:56:53
541	50.316792	-4.085719	2.42	210.5	2014-01-17	12:56:54
542	50.31677	-4.085742	2.94	214.9	2014-01-17	12:56:55
543	50.316744	-4.085769	3.42	213.4	2014-01-17	12:56:56
544	50.316717	-4.085798	3.66	214.1	2014-01-17	12:56:57
545	50.31669	-4.085825	3.61	212.9	2014-01-17	12:56:58
546	50.316663	-4.08585	3.44	209.9	2014-01-17	12:56:59
547	50.316638	-4.085868	3.06	205	2014-01-17	12:57:00
548	50.316614	-4.08588	2.89	197.8	2014-01-17	12:57:01
549	50.316589	-4.085889	2.81	193	2014-01-17	12:57:02
550	50.316565	-4.085898	2.71	194.3	2014-01-17	12:57:03
551	50.316543	-4.085908	2.59	196	2014-01-17	12:57:04
552	50.316527	-4.085916	1.86	196.9	2014-01-17	12:57:05
553	50.316517	-4.085922	1.16	202.1	2014-01-17	12:57:06
554	50.316509	-4.085932	1.14	218.7	2014-01-17	12:57:07
555	50.316502	-4.085938	0.92	205	2014-01-17	12:57:08
556	50.316494	-4.085939	0.89	186.9	2014-01-17	12:57:09
557	50.316485	-4.085945	1.12	200.2	2014-01-17	12:57:10
558	50.316478	-4.085949	0.39	205.2	2014-01-17	12:57:12
559	50.316471	-4.085953	0.85	195.8	2014-01-17	12:57:13
560	50.316463	-4.085961	1.05	212.6	2014-01-17	12:57:14
561	50.316455	-4.085964	0.88	197	2014-01-17	12:57:15
562	50.316447	-4.085965	0.93	185.9	2014-01-17	12:57:16
563	50.316439	-4.085969	0.95	195.7	2014-01-17	12:57:17
564	50.316429	-4.085974	1.15	196.8	2014-01-17	12:57:18
565	50.31641	-4.085978	2.14	187.2	2014-01-17	12:57:19
566	50.316388	-4.085985	2.49	191.6	2014-01-17	12:57:20
567	50.31637	-4.085993	2.12	197	2014-01-17	12:57:21
568	50.316353	-4.085997	1.94	188.7	2014-01-17	12:57:22
569	50.316349	-4.085993	0.53	139.7	2014-01-17	12:57:23
570	50.316351	-4.085983	0.71	68.4	2014-01-17	12:57:24
571	50.316346	-4.085982	0.55	173.2	2014-01-17	12:57:25
572	50.31634	-4.085985	0.7	197.3	2014-01-17	12:57:26
573	50.31634	-4.085986	0.04	270	2014-01-17	12:57:27
574	50.316343	-4.085981	0.23	42.4	2014-01-17	12:57:29
575	50.316343	-4.085982	0.1	197.7	2014-01-17	12:57:30
576	50.316342	-4.085983	0.06	221.9	2014-01-17	12:57:31
577	50.316338	-4.085983	0.43	182.4	2014-01-17	12:57:32
578	50.316334	-4.085986	0.5	208.5	2014-01-17	12:57:33
579	50.316331	-4.08599	0.45	215.9	2014-01-17	12:57:34
580	50.316328	-4.085995	0.47	230.1	2014-01-17	12:57:35
581	50.316328	-4.085996	0.06	242.4	2014-01-17	12:57:36
582	50.316324	-4.086002	0.69	221.8	2014-01-17	12:57:37
583	50.31632	-4.08601	0.71	230.8	2014-01-17	12:57:38
584	50.316318	-4.086011	0.21	201.6	2014-01-17	12:57:39
585	50.316311	-4.086016	0.89	205.1	2014-01-17	12:57:40
586	50.316302	-4.086018	1	187.9	2014-01-17	12:57:41
587	50.316292	-4.086014	1.12	164.3	2014-01-17	12:57:42
588	50.316283	-4.086007	1.12	154.4	2014-01-17	12:57:43
589	50.31627	-4.086003	1.48	169.6	2014-01-17	12:57:44
590	50.316258	-4.086004	1.33	182.6	2014-01-17	12:57:45
591	50.316243	-4.086005	1.64	183.3	2014-01-17	12:57:46
592	50.316226	-4.086	1.92	169.4	2014-01-17	12:57:47
593	50.316209	-4.085997	1.89	173.1	2014-01-17	12:57:48
594	50.316194	-4.085993	1.74	170.7	2014-01-17	12:57:49
595	50.316178	-4.08599	1.77	172.5	2014-01-17	12:57:50
596	50.316165	-4.08599	1.45	180	2014-01-17	12:57:51
597	50.316158	-4.085988	0.78	167.7	2014-01-17	12:57:52
598	50.316153	-4.085988	0.62	180	2014-01-17	12:57:53
599	50.316142	-4.085993	1.22	199.4	2014-01-17	12:57:54
600	50.316132	-4.085996	1.23	190	2014-01-17	12:57:55
601	50.316119	-4.085999	1.4	188.6	2014-01-17	12:57:56
602	50.316106	-4.086002	1.47	187	2014-01-17	12:57:57
603	50.316096	-4.086001	1.13	177	2014-01-17	12:57:58
604	50.316093	-4.085996	0.46	133.6	2014-01-17	12:57:59
605	50.316093	-4.08599	0.47	93.4	2014-01-17	12:58:00
606	50.316086	-4.085988	0.81	170.7	2014-01-17	12:58:01
607	50.316077	-4.08599	1	188.2	2014-01-17	12:58:02
608	50.316066	-4.085989	1.19	177.2	2014-01-17	12:58:03
609	50.316055	-4.085992	1.2	188.8	2014-01-17	12:58:04
610	50.316043	-4.085993	1.39	183.7	2014-01-17	12:58:05
611	50.316029	-4.085993	1.51	180.5	2014-01-17	12:58:06
612	50.316014	-4.085999	1.71	195.3	2014-01-17	12:58:07
613	50.316002	-4.086004	1.46	193.9	2014-01-17	12:58:08
614	50.315994	-4.086006	0.92	185.2	2014-01-17	12:58:09
615	50.315989	-4.086005	0.54	176.8	2014-01-17	12:58:10
616	50.315984	-4.086007	0.54	195.9	2014-01-17	12:58:11
617	50.315977	-4.086014	0.92	210.7	2014-01-17	12:58:12
618	50.31597	-4.086023	0.99	219.5	2014-01-17	12:58:13
619	50.315964	-4.086028	0.74	211.8	2014-01-17	12:58:14
620	50.315964	-4.086028	0.03	224.9	2014-01-17	12:58:15
621	50.315956	-4.086034	1.03	201	2014-01-17	12:58:16
622	50.315952	-4.086037	0.43	213.2	2014-01-17	12:58:17
623	50.315951	-4.086039	0.22	231.1	2014-01-17	12:58:18
624	50.315947	-4.08605	0.93	237.8	2014-01-17	12:58:19
625	50.315943	-4.086058	0.68	229.2	2014-01-17	12:58:20
626	50.315944	-4.086056	0.24	30.2	2014-01-17	12:58:21
627	50.315944	-4.086058	0.13	270	2014-01-17	12:58:22
628	50.315937	-4.086069	1.17	222.2	2014-01-17	12:58:23
629	50.315927	-4.086084	1.47	225.2	2014-01-17	12:58:24
630	50.315921	-4.086094	1.02	228.2	2014-01-17	12:58:25
631	50.315918	-4.086103	0.71	245	2014-01-17	12:58:26
632	50.31592	-4.086112	0.66	284.6	2014-01-17	12:58:27
633	50.315927	-4.086111	0.74	8.8	2014-01-17	12:58:28
634	50.315934	-4.086103	0.96	34.6	2014-01-17	12:58:29
635	50.315935	-4.086098	0.21	66.7	2014-01-17	12:58:31
636	50.31593	-4.086102	0.63	208.4	2014-01-17	12:58:32
637	50.315923	-4.086109	0.97	212.2	2014-01-17	12:58:33
638	50.315915	-4.086117	1.05	213.7	2014-01-17	12:58:34
639	50.315909	-4.086127	0.98	225	2014-01-17	12:58:35
640	50.3159	-4.086136	1.12	212	2014-01-17	12:58:36
641	50.315891	-4.086143	1.18	206.9	2014-01-17	12:58:37
642	50.315883	-4.08615	0.96	209.9	2014-01-17	12:58:38
643	50.315882	-4.086156	0.46	245.9	2014-01-17	12:58:39
644	50.315877	-4.086158	0.51	198.4	2014-01-17	12:58:40
645	50.315866	-4.086163	1.27	197.2	2014-01-17	12:58:41
646	50.315855	-4.08617	1.3	200.3	2014-01-17	12:58:42
647	50.315847	-4.086175	0.95	202.5	2014-01-17	12:58:43
648	50.315844	-4.086179	0.46	217.6	2014-01-17	12:58:44
649	50.315844	-4.086179	0.06	239.7	2014-01-17	12:58:45
650	50.315836	-4.086184	0.95	202.5	2014-01-17	12:58:46
651	50.315825	-4.086195	1.49	211.8	2014-01-17	12:58:47
652	50.315815	-4.086207	1.41	216.7	2014-01-17	12:58:48
653	50.315806	-4.086217	1.16	217.3	2014-01-17	12:58:49
654	50.315798	-4.086226	1.07	215	2014-01-17	12:58:50
655	50.315795	-4.086232	0.57	231.3	2014-01-17	12:58:51
656	50.315796	-4.086231	0.08	54.4	2014-01-17	12:58:52
657	50.315803	-4.086222	1.05	40.1	2014-01-17	12:58:53
658	50.315815	-4.086207	1.67	38.4	2014-01-17	12:58:54
659	50.315825	-4.086202	1.21	18.4	2014-01-17	12:58:55
660	50.315834	-4.086203	1.03	356	2014-01-17	12:58:56
661	50.315843	-4.086208	1.08	340.9	2014-01-17	12:58:57
662	50.315852	-4.086212	1.01	342.2	2014-01-17	12:58:58
663	50.315856	-4.086217	0.57	321.4	2014-01-17	12:58:59
664	50.315853	-4.086219	0.18	200.4	2014-01-17	12:59:01
665	50.315852	-4.086219	0.06	162.3	2014-01-17	12:59:02
666	50.315848	-4.086219	0.53	181.3	2014-01-17	12:59:03
667	50.31583	-4.08623	2.1	202.7	2014-01-17	12:59:04
668	50.315823	-4.086235	0.85	202.3	2014-01-17	12:59:05
669	50.315827	-4.086239	0.54	327.5	2014-01-17	12:59:06
670	50.315851	-4.086227	2.76	16.9	2014-01-17	12:59:07
671	50.31589	-4.086201	4.76	23.1	2014-01-17	12:59:08
672	50.315935	-4.086172	5.4	22.7	2014-01-17	12:59:09
673	50.315979	-4.08614	5.41	25	2014-01-17	12:59:10
674	50.316021	-4.086101	5.4	30.5	2014-01-17	12:59:11
675	50.316055	-4.086049	5.29	44.2	2014-01-17	12:59:12
676	50.316088	-4.08599	5.58	48.4	2014-01-17	12:59:13
677	50.316122	-4.085933	5.53	48	2014-01-17	12:59:14
678	50.316144	-4.085882	4.33	55.5	2014-01-17	12:59:15
679	50.316158	-4.085839	3.45	63.1	2014-01-17	12:59:16
680	50.316173	-4.085797	3.43	60.6	2014-01-17	12:59:17
681	50.316188	-4.085756	3.38	60.6	2014-01-17	12:59:18
682	50.31619	-4.085712	0.62	85	2014-01-17	12:59:23
683	50.316175	-4.085749	3.09	238.1	2014-01-17	12:59:24
684	50.316146	-4.085799	4.81	227.6	2014-01-17	12:59:25
685	50.316143	-4.085815	1.2	250.4	2014-01-17	12:59:26
686	50.316144	-4.085817	0.17	315.6	2014-01-17	12:59:27
687	50.316135	-4.085825	1.13	211.8	2014-01-17	12:59:28
688	50.316118	-4.085838	2.08	206.6	2014-01-17	12:59:29
689	50.316104	-4.085845	1.71	195.3	2014-01-17	12:59:30
690	50.316087	-4.085859	2.11	209.6	2014-01-17	12:59:31
691	50.316069	-4.085879	2.44	215.7	2014-01-17	12:59:32
692	50.316052	-4.085899	2.43	215.6	2014-01-17	12:59:33
693	50.31604	-4.085913	1.61	216.2	2014-01-17	12:59:34
694	50.316041	-4.085919	0.47	289.6	2014-01-17	12:59:35
695	50.316042	-4.085924	0.35	277.7	2014-01-17	12:59:36
696	50.316035	-4.085934	1.03	224.6	2014-01-17	12:59:37
697	50.316028	-4.085944	1.04	224.8	2014-01-17	12:59:38
698	50.316018	-4.085951	1.26	201.1	2014-01-17	12:59:39
699	50.316006	-4.085953	1.3	189.2	2014-01-17	12:59:40
700	50.315996	-4.085956	1.2	188.6	2014-01-17	12:59:41
701	50.315985	-4.085961	1.21	195.9	2014-01-17	12:59:42
702	50.31598	-4.085969	0.87	223.5	2014-01-17	12:59:43
703	50.31598	-4.085971	0.11	290.4	2014-01-17	12:59:44
704	50.315984	-4.085973	0.5	336.8	2014-01-17	12:59:45
705	50.315984	-4.085973	0.01	270	2014-01-17	12:59:46
706	50.315976	-4.08598	1.05	207.3	2014-01-17	12:59:47
707	50.315964	-4.085987	1.33	201.5	2014-01-17	12:59:48
708	50.315956	-4.085995	1.12	211.5	2014-01-17	12:59:49
709	50.315949	-4.086003	0.95	213.1	2014-01-17	12:59:50
710	50.315938	-4.086011	1.31	206.4	2014-01-17	12:59:51
711	50.315928	-4.086016	1.15	198.1	2014-01-17	12:59:52
712	50.315924	-4.086019	0.27	207.9	2014-01-17	12:59:54
713	50.315926	-4.086009	0.39	72	2014-01-17	12:59:56
714	50.31592	-4.08602	1.05	225.9	2014-01-17	12:59:57
715	50.315913	-4.086025	0.87	209.2	2014-01-17	12:59:58
716	50.315908	-4.086027	0.58	189.5	2014-01-17	12:59:59
717	50.315901	-4.08603	0.73	197	2014-01-17	13:00:00
718	50.315894	-4.08604	1.08	223.3	2014-01-17	13:00:01
719	50.315887	-4.086055	1.37	230.1	2014-01-17	13:00:02
720	50.315879	-4.086069	1.31	228.1	2014-01-17	13:00:03
721	50.315872	-4.086084	1.3	235	2014-01-17	13:00:04
722	50.315868	-4.086094	0.84	236.2	2014-01-17	13:00:05
723	50.315865	-4.0861	0.59	231.9	2014-01-17	13:00:06
724	50.315858	-4.086112	1.12	227.7	2014-01-17	13:00:07
725	50.315849	-4.086126	1.39	227.8	2014-01-17	13:00:08
726	50.315849	-4.08613	0.3	264.7	2014-01-17	13:00:09
727	50.31585	-4.086131	0.11	337.7	2014-01-17	13:00:10
728	50.315843	-4.086139	0.93	218.5	2014-01-17	13:00:11
729	50.315836	-4.08615	1.1	224.6	2014-01-17	13:00:12
730	50.315838	-4.08615	0.21	356.6	2014-01-17	13:00:13
731	50.315839	-4.086148	0.21	54	2014-01-17	13:00:14
732	50.315833	-4.086155	0.86	214.9	2014-01-17	13:00:15
733	50.315826	-4.086168	1.21	230.7	2014-01-17	13:00:16
734	50.315819	-4.086183	1.33	235.3	2014-01-17	13:00:17
735	50.315811	-4.086196	1.26	224.7	2014-01-17	13:00:18
736	50.315802	-4.086206	1.3	213.5	2014-01-17	13:00:19
737	50.315793	-4.086221	1.42	227.3	2014-01-17	13:00:20
738	50.315786	-4.086234	1.22	233.9	2014-01-17	13:00:21
739	50.315784	-4.086244	0.73	247.4	2014-01-17	13:00:22
740	50.315781	-4.086252	0.67	243.6	2014-01-17	13:00:23
741	50.315774	-4.086264	1.17	226.2	2014-01-17	13:00:24
742	50.315767	-4.086277	1.21	227.8	2014-01-17	13:00:25
743	50.315759	-4.086287	1.14	220.9	2014-01-17	13:00:26
744	50.315749	-4.086297	1.29	211.2	2014-01-17	13:00:27
745	50.315739	-4.086309	1.41	219.7	2014-01-17	13:00:28
746	50.315732	-4.086319	1.11	219.3	2014-01-17	13:00:29
747	50.315731	-4.086324	0.38	257.3	2014-01-17	13:00:30
748	50.315731	-4.086325	0.05	321.6	2014-01-17	13:00:31
749	50.315725	-4.086319	0.84	152.6	2014-01-17	13:00:32
750	50.315718	-4.086313	0.85	150.1	2014-01-17	13:00:33
751	50.315711	-4.086308	0.83	150.2	2014-01-17	13:00:34
752	50.315676	-4.086272	0.95	147.4	2014-01-17	13:00:39
753	50.31567	-4.086312	0.59	258.5	2014-01-17	13:00:44
754	50.315669	-4.086318	0.38	254.5	2014-01-17	13:00:45
755	50.315667	-4.086323	0.42	235.9	2014-01-17	13:00:46
756	50.315664	-4.086324	0.37	199.1	2014-01-17	13:00:47
757	50.315662	-4.086326	0.26	201.4	2014-01-17	13:00:48
758	50.31566	-4.086322	0.33	138.8	2014-01-17	13:00:49
759	50.315658	-4.086321	0.26	155.3	2014-01-17	13:00:50
760	50.315648	-4.086329	1.29	207.9	2014-01-17	13:00:51
761	50.315641	-4.086344	1.25	233.8	2014-01-17	13:00:52
762	50.315636	-4.086356	1.09	237.8	2014-01-17	13:00:53
763	50.315628	-4.08637	1.27	230.1	2014-01-17	13:00:54
764	50.315621	-4.086385	1.35	232.4	2014-01-17	13:00:55
765	50.315638	-4.086411	2.66	315.7	2014-01-17	13:00:56
766	50.315665	-4.086425	1.6	341.9	2014-01-17	13:00:58
767	50.315666	-4.086428	0.2	297.6	2014-01-17	13:00:59
768	50.315662	-4.086442	1.09	244.2	2014-01-17	13:01:00
769	50.315658	-4.086458	1.25	251.2	2014-01-17	13:01:01
770	50.315654	-4.086474	1.22	247.6	2014-01-17	13:01:02
771	50.315651	-4.086486	0.91	247.7	2014-01-17	13:01:03
772	50.315652	-4.086493	0.51	278.4	2014-01-17	13:01:04
773	50.315651	-4.086502	0.64	257.4	2014-01-17	13:01:05
774	50.315646	-4.086511	0.79	232	2014-01-17	13:01:06
775	50.315644	-4.086514	0.39	223.7	2014-01-17	13:01:07
776	50.31564	-4.086524	0.8	237.8	2014-01-17	13:01:08
777	50.315632	-4.08654	1.45	231.3	2014-01-17	13:01:09
778	50.315626	-4.086555	1.26	238.8	2014-01-17	13:01:10
779	50.315629	-4.086561	0.54	308.9	2014-01-17	13:01:11
780	50.31563	-4.086559	0.22	35.3	2014-01-17	13:01:12
781	50.315624	-4.086557	0.74	167	2014-01-17	13:01:13
782	50.315618	-4.086554	0.7	162.3	2014-01-17	13:01:14
783	50.315613	-4.086549	0.7	149.1	2014-01-17	13:01:15
784	50.31561	-4.086537	0.85	106.5	2014-01-17	13:01:16
785	50.31561	-4.086528	0.65	89.2	2014-01-17	13:01:17
786	50.315612	-4.086521	0.51	76.2	2014-01-17	13:01:18
787	50.315614	-4.086517	0.4	50.9	2014-01-17	13:01:19
788	50.315617	-4.086514	0.39	36.9	2014-01-17	13:01:20
789	50.31562	-4.08651	0.45	31.3	2014-01-17	13:01:21
790	50.315587	-4.086759	0.95	258.3	2014-01-17	13:01:40
791	50.315585	-4.086757	0.31	148.4	2014-01-17	13:01:41
792	50.315604	-4.08675	2.14	12.1	2014-01-17	13:01:42
793	50.315611	-4.086743	0.99	30	2014-01-17	13:01:43
794	50.315609	-4.086741	0.31	150.2	2014-01-17	13:01:44
795	50.315597	-4.086734	1.42	159.7	2014-01-17	13:01:45
796	50.315596	-4.086728	0.45	103.2	2014-01-17	13:01:46
797	50.315598	-4.086718	0.36	71.3	2014-01-17	13:01:48
798	50.315615	-4.086703	2.12	30	2014-01-17	13:01:49
799	50.31565	-4.08668	4.23	22.9	2014-01-17	13:01:50
800	50.315698	-4.086667	5.48	10.3	2014-01-17	13:01:51
801	50.315751	-4.08666	5.87	4.7	2014-01-17	13:01:52
802	50.315802	-4.086649	5.76	7.9	2014-01-17	13:01:53
803	50.315852	-4.086638	5.61	7.8	2014-01-17	13:01:54
804	50.315898	-4.086638	5.13	359.5	2014-01-17	13:01:55
805	50.315934	-4.086645	4.07	353.9	2014-01-17	13:01:56
806	50.315958	-4.086641	2.66	4.9	2014-01-17	13:01:57
807	50.31597	-4.086633	1.45	24	2014-01-17	13:01:58
808	50.31597	-4.086626	0.54	95	2014-01-17	13:01:59
809	50.315959	-4.08662	1.24	161.5	2014-01-17	13:02:00
810	50.315947	-4.08661	1.51	150.5	2014-01-17	13:02:01
811	50.315932	-4.086603	1.81	164	2014-01-17	13:02:02
812	50.315918	-4.086598	1.53	168.6	2014-01-17	13:02:03
813	50.315905	-4.086592	1.49	163.7	2014-01-17	13:02:04
814	50.315894	-4.08659	1.29	173.3	2014-01-17	13:02:05
815	50.315883	-4.086592	1.15	185	2014-01-17	13:02:06
816	50.315874	-4.086586	1.12	159.9	2014-01-17	13:02:07
817	50.315869	-4.086581	0.66	147	2014-01-17	13:02:08
818	50.31586	-4.08658	0.98	176.8	2014-01-17	13:02:09
819	50.315849	-4.086578	1.31	172.9	2014-01-17	13:02:10
820	50.315841	-4.086577	0.84	171.8	2014-01-17	13:02:11
821	50.315832	-4.086577	1	180	2014-01-17	13:02:12
822	50.315825	-4.086579	0.83	192	2014-01-17	13:02:13
823	50.315818	-4.086586	0.94	211.9	2014-01-17	13:02:14
824	50.31581	-4.086596	1.11	218.8	2014-01-17	13:02:15
825	50.315803	-4.086598	0.83	192.4	2014-01-17	13:02:16
826	50.315793	-4.086598	1.03	179.3	2014-01-17	13:02:17
827	50.315786	-4.086602	0.87	196.8	2014-01-17	13:02:18
828	50.315776	-4.086604	1.17	187.9	2014-01-17	13:02:19
829	50.315767	-4.086609	0.98	199.8	2014-01-17	13:02:20
830	50.315768	-4.086612	0.22	284.8	2014-01-17	13:02:21
831	50.315769	-4.086614	0.21	306	2014-01-17	13:02:22
832	50.315764	-4.086622	0.74	227	2014-01-17	13:02:23
833	50.315756	-4.086629	1.03	208.9	2014-01-17	13:02:24
834	50.31575	-4.086638	0.93	223.5	2014-01-17	13:02:25
835	50.315746	-4.086641	0.49	207.8	2014-01-17	13:02:26
836	50.315738	-4.086648	1.01	208.6	2014-01-17	13:02:27
837	50.315731	-4.086658	1.13	219.7	2014-01-17	13:02:28
838	50.315724	-4.086666	0.96	215.6	2014-01-17	13:02:29
839	50.315714	-4.086676	1.31	215.9	2014-01-17	13:02:30
840	50.315701	-4.086687	1.62	208.8	2014-01-17	13:02:31
841	50.315696	-4.086697	0.92	230.8	2014-01-17	13:02:32
842	50.315697	-4.086704	0.51	279.5	2014-01-17	13:02:33
843	50.315692	-4.08671	0.65	217.5	2014-01-17	13:02:34
844	50.315686	-4.086718	0.87	220.5	2014-01-17	13:02:35
845	50.315683	-4.086725	0.59	235.5	2014-01-17	13:02:36
846	50.315677	-4.086731	0.77	213.7	2014-01-17	13:02:37
847	50.31567	-4.086733	0.89	191.6	2014-01-17	13:02:38
848	50.315664	-4.086735	0.64	191.4	2014-01-17	13:02:39
849	50.315655	-4.08674	1.05	199.2	2014-01-17	13:02:40
850	50.315643	-4.086748	1.51	201.8	2014-01-17	13:02:41
851	50.315631	-4.086757	1.46	207	2014-01-17	13:02:42
852	50.315629	-4.086767	0.74	251.7	2014-01-17	13:02:43
853	50.315628	-4.086778	0.76	266.5	2014-01-17	13:02:44
854	50.315619	-4.086788	1.26	216.9	2014-01-17	13:02:45
855	50.31561	-4.086792	1.04	193.9	2014-01-17	13:02:46
856	50.315606	-4.086795	0.57	199.8	2014-01-17	13:02:47
857	50.315603	-4.086799	0.45	224.9	2014-01-17	13:02:48
858	50.315596	-4.086801	0.78	191	2014-01-17	13:02:49
859	50.315588	-4.086801	0.91	178.2	2014-01-17	13:02:50
860	50.315579	-4.086801	0.92	180.4	2014-01-17	13:02:51
861	50.315572	-4.0868	0.85	174.8	2014-01-17	13:02:52
862	50.315571	-4.086793	0.51	99.5	2014-01-17	13:02:53
863	50.315568	-4.086788	0.43	130.9	2014-01-17	13:02:54
864	50.315559	-4.086793	1.1	198.3	2014-01-17	13:02:55
865	50.315547	-4.086798	1.42	195.9	2014-01-17	13:02:56
866	50.315533	-4.086806	1.63	198.3	2014-01-17	13:02:57
867	50.315525	-4.086815	1.12	216.7	2014-01-17	13:02:58
868	50.315524	-4.086823	0.6	261.1	2014-01-17	13:02:59
869	50.315522	-4.086835	0.86	258.1	2014-01-17	13:03:00
870	50.315519	-4.086848	0.97	247.3	2014-01-17	13:03:01
871	50.315523	-4.086848	0.47	1.5	2014-01-17	13:03:02
872	50.315535	-4.08684	1.46	22.3	2014-01-17	13:03:03
873	50.315548	-4.086833	1.48	18.8	2014-01-17	13:03:04
874	50.315561	-4.086826	1.54	20.3	2014-01-17	13:03:05
875	50.315571	-4.086816	1.26	31	2014-01-17	13:03:06
876	50.315584	-4.086796	2.08	44.8	2014-01-17	13:03:07
877	50.315604	-4.086763	3.26	45.7	2014-01-17	13:03:08
878	50.315624	-4.08673	3.22	47.1	2014-01-17	13:03:09
879	50.315646	-4.086697	3.33	44.5	2014-01-17	13:03:10
880	50.315708	-4.086768	0.61	323.9	2014-01-17	13:03:24
881	50.315683	-4.086801	3.59	220.9	2014-01-17	13:03:25
882	50.315673	-4.086812	1.38	214.3	2014-01-17	13:03:26
883	50.315663	-4.086821	1.28	208.3	2014-01-17	13:03:27
884	50.315655	-4.086829	1.06	216.6	2014-01-17	13:03:28
885	50.31565	-4.086833	0.66	203.8	2014-01-17	13:03:29
886	50.315646	-4.086833	0.47	178.5	2014-01-17	13:03:30
887	50.31564	-4.086829	0.7	157.4	2014-01-17	13:03:31
888	50.315628	-4.086829	1.34	178.4	2014-01-17	13:03:32
889	50.315611	-4.086835	1.89	194.3	2014-01-17	13:03:33
890	50.3156	-4.086837	1.31	184.2	2014-01-17	13:03:34
891	50.315587	-4.086835	1.43	174.2	2014-01-17	13:03:35
892	50.315576	-4.086831	1.26	169.4	2014-01-17	13:03:36
893	50.315567	-4.086829	0.95	168.5	2014-01-17	13:03:37
894	50.315564	-4.086825	0.51	147.5	2014-01-17	13:03:38
895	50.315561	-4.086821	0.38	131.3	2014-01-17	13:03:39
896	50.31556	-4.086805	1.12	96.2	2014-01-17	13:03:40
897	50.315559	-4.086791	0.98	98.2	2014-01-17	13:03:41
898	50.315557	-4.086787	0.33	122.3	2014-01-17	13:03:42
899	50.315555	-4.086791	0.4	222.5	2014-01-17	13:03:43
900	50.315558	-4.0868	0.69	299.1	2014-01-17	13:03:44
901	50.315552	-4.086818	1.45	243.7	2014-01-17	13:03:45
902	50.315543	-4.086835	1.53	231.5	2014-01-17	13:03:46
903	50.315536	-4.086847	1.19	227.7	2014-01-17	13:03:47
904	50.315526	-4.086857	1.32	210.2	2014-01-17	13:03:48
905	50.315519	-4.086864	0.94	214.4	2014-01-17	13:03:49
906	50.315516	-4.086871	0.57	233.7	2014-01-17	13:03:50
907	50.31551	-4.086871	0.68	180	2014-01-17	13:03:51
908	50.315502	-4.086865	0.92	155	2014-01-17	13:03:52
909	50.315497	-4.086863	0.56	165.8	2014-01-17	13:03:53
910	50.315498	-4.086864	0.1	349.2	2014-01-17	13:03:54
911	50.315498	-4.086863	0.02	16.7	2014-01-17	13:03:55
912	50.315496	-4.086855	0.65	118.3	2014-01-17	13:03:56
913	50.315493	-4.086855	0.34	181	2014-01-17	13:03:57
914	50.315494	-4.086864	0.6	288.9	2014-01-17	13:03:58
915	50.315512	-4.086866	1.96	355.5	2014-01-17	13:03:59
916	50.315546	-4.086863	3.79	3.3	2014-01-17	13:04:00
917	50.315587	-4.08685	4.7	11.2	2014-01-17	13:04:01
918	50.315637	-4.08683	5.65	14.4	2014-01-17	13:04:02
919	50.315684	-4.086822	5.28	6.2	2014-01-17	13:04:03
920	50.315719	-4.086831	3.98	351.1	2014-01-17	13:04:04
921	50.315739	-4.086836	2.3	350.8	2014-01-17	13:04:05
922	50.315751	-4.086834	1.33	4.6	2014-01-17	13:04:06
923	50.315765	-4.086834	1.52	2	2014-01-17	13:04:07
924	50.315772	-4.086824	1.08	39.8	2014-01-17	13:04:08
925	50.31577	-4.08682	0.38	139.2	2014-01-17	13:04:09
926	50.315761	-4.086817	1.07	167.7	2014-01-17	13:04:10
927	50.315754	-4.086812	0.83	151.6	2014-01-17	13:04:11
928	50.315747	-4.086805	0.88	147.1	2014-01-17	13:04:12
929	50.315735	-4.086801	1.39	168.6	2014-01-17	13:04:13
930	50.315724	-4.086795	1.29	158.9	2014-01-17	13:04:14
931	50.315716	-4.08679	0.92	160.7	2014-01-17	13:04:15
932	50.315707	-4.086788	1.07	170.7	2014-01-17	13:04:16
933	50.315694	-4.086788	1.46	180	2014-01-17	13:04:17
934	50.315681	-4.086788	1.48	180.5	2014-01-17	13:04:18
935	50.31567	-4.08679	1.19	185.2	2014-01-17	13:04:19
936	50.315662	-4.086791	0.84	184.9	2014-01-17	13:04:20
937	50.315657	-4.086788	0.61	164.1	2014-01-17	13:04:21
938	50.315654	-4.086784	0.49	138	2014-01-17	13:04:22
939	50.315648	-4.08678	0.72	161.2	2014-01-17	13:04:23
940	50.31564	-4.086781	0.88	182.3	2014-01-17	13:04:24
941	50.315628	-4.086783	1.35	186.6	2014-01-17	13:04:25
942	50.315616	-4.086786	1.32	187.8	2014-01-17	13:04:26
943	50.315613	-4.086785	0.38	170.1	2014-01-17	13:04:27
944	50.31561	-4.086781	0.39	139.3	2014-01-17	13:04:28
945	50.315611	-4.086774	0.52	75.6	2014-01-17	13:04:29
946	50.315605	-4.086768	0.8	145.6	2014-01-17	13:04:30
947	50.315596	-4.086767	0.97	178.6	2014-01-17	13:04:31
948	50.315587	-4.086771	1.1	194.8	2014-01-17	13:04:32
949	50.315579	-4.086776	0.92	201.6	2014-01-17	13:04:33
950	50.315579	-4.086774	0.16	99.8	2014-01-17	13:04:34
951	50.315575	-4.08677	0.5	151.4	2014-01-17	13:04:35
952	50.31557	-4.08677	0.53	180.7	2014-01-17	13:04:36
953	50.315568	-4.086766	0.38	123.1	2014-01-17	13:04:37
954	50.315567	-4.086759	0.53	105.3	2014-01-17	13:04:38
955	50.315566	-4.086748	0.75	99.2	2014-01-17	13:04:39
956	50.315563	-4.086739	0.77	119.6	2014-01-17	13:04:40
957	50.315555	-4.086733	0.94	152	2014-01-17	13:04:41
958	50.315546	-4.086723	1.24	145.1	2014-01-17	13:04:42
959	50.315534	-4.086716	1.38	159.6	2014-01-17	13:04:43
960	50.31552	-4.086716	1.55	179.3	2014-01-17	13:04:44
961	50.315507	-4.086713	1.49	172.6	2014-01-17	13:04:45
962	50.315499	-4.086709	0.94	164.2	2014-01-17	13:04:46
963	50.315496	-4.086706	0.36	145	2014-01-17	13:04:47
964	50.315489	-4.086708	0.89	188.1	2014-01-17	13:04:48
965	50.315491	-4.0867	0.64	62.9	2014-01-17	13:04:49
966	50.315489	-4.086689	0.87	108.6	2014-01-17	13:04:50
967	50.315491	-4.086681	0.57	66.9	2014-01-17	13:04:51
968	50.315484	-4.086676	0.85	156	2014-01-17	13:04:52
969	50.315478	-4.086674	0.64	163.8	2014-01-17	13:04:53
970	50.315466	-4.086679	1.41	195.2	2014-01-17	13:04:54
971	50.315454	-4.086689	1.55	208.1	2014-01-17	13:04:55
972	50.315442	-4.086701	1.57	212.9	2014-01-17	13:04:56
973	50.315429	-4.086715	1.71	213.7	2014-01-17	13:04:57
974	50.315416	-4.086728	1.75	212.2	2014-01-17	13:04:58
975	50.315405	-4.086738	1.4	212.8	2014-01-17	13:04:59
976	50.315396	-4.086748	1.26	212.6	2014-01-17	13:05:00
977	50.315385	-4.086762	1.51	221.7	2014-01-17	13:05:01
978	50.315377	-4.086771	1.13	214.3	2014-01-17	13:05:02
979	50.315374	-4.086768	0.37	145.9	2014-01-17	13:05:03
980	50.315369	-4.086766	0.64	168.1	2014-01-17	13:05:04
981	50.315372	-4.08676	0.56	53	2014-01-17	13:05:05
982	50.315371	-4.086759	0.12	118.7	2014-01-17	13:05:06
983	50.315375	-4.086755	0.55	30.5	2014-01-17	13:05:07
984	50.315376	-4.086752	0.22	69.8	2014-01-17	13:05:08
985	50.315374	-4.086749	0.33	137.8	2014-01-17	13:05:09
986	50.315366	-4.086751	0.85	190.9	2014-01-17	13:05:10
987	50.315359	-4.086757	0.89	206.7	2014-01-17	13:05:11
988	50.315346	-4.086772	1.81	217.5	2014-01-17	13:05:12
989	50.315337	-4.086783	1.29	216.6	2014-01-17	13:05:13
990	50.315327	-4.086797	1.51	220.4	2014-01-17	13:05:14
991	50.31532	-4.086801	0.83	202.4	2014-01-17	13:05:15
992	50.315312	-4.086796	0.91	156.9	2014-01-17	13:05:16
993	50.315309	-4.086792	0.47	138.9	2014-01-17	13:05:17
994	50.315301	-4.08679	0.9	173.9	2014-01-17	13:05:18
995	50.315293	-4.086793	0.94	190.6	2014-01-17	13:05:19
996	50.315286	-4.086793	0.79	180.4	2014-01-17	13:05:20
997	50.315282	-4.086791	0.47	160.9	2014-01-17	13:05:21
998	50.315272	-4.086792	1.03	183.7	2014-01-17	13:05:22
999	50.315266	-4.086788	0.79	158.4	2014-01-17	13:05:23
1000	50.315254	-4.086793	1.33	197.5	2014-01-17	13:05:24
1001	50.315249	-4.086796	0.68	194.6	2014-01-17	13:05:25
1002	50.315236	-4.086809	1.7	214.2	2014-01-17	13:05:26
1003	50.315226	-4.086825	1.61	224.5	2014-01-17	13:05:27
1004	50.31521	-4.086841	2.09	213	2014-01-17	13:05:28
1005	50.315205	-4.086854	1.07	243.1	2014-01-17	13:05:29
1006	50.3152	-4.08687	1.22	242.1	2014-01-17	13:05:30
1007	50.315201	-4.086879	0.7	277.7	2014-01-17	13:05:31
1008	50.315201	-4.086887	0.57	268.1	2014-01-17	13:05:32
1009	50.315199	-4.086892	0.38	232.6	2014-01-17	13:05:33
1010	50.315195	-4.086897	0.62	219	2014-01-17	13:05:34
1011	50.31519	-4.086898	0.48	186.5	2014-01-17	13:05:35
1012	50.315187	-4.086904	0.59	225.9	2014-01-17	13:05:36
1013	50.315183	-4.086908	0.45	219.5	2014-01-17	13:05:37
1014	50.315179	-4.086917	0.83	231.9	2014-01-17	13:05:38
1015	50.315176	-4.086922	0.5	224.8	2014-01-17	13:05:39
1016	50.315183	-4.086911	1.12	42.1	2014-01-17	13:05:40
1017	50.315202	-4.086878	3.18	47.6	2014-01-17	13:05:41
1018	50.315218	-4.08687	1.79	18.6	2014-01-17	13:05:42
1019	50.315237	-4.086856	2.34	25.6	2014-01-17	13:05:43
1020	50.315243	-4.086842	1.28	53.7	2014-01-17	13:05:44
1021	50.315246	-4.086835	0.56	57.6	2014-01-17	13:05:45
1022	50.315245	-4.086834	0.05	133.9	2014-01-17	13:05:47
1023	50.315234	-4.086825	1.37	152.9	2014-01-17	13:05:48
1024	50.315229	-4.086821	0.73	154.2	2014-01-17	13:05:49
1025	50.31522	-4.086813	1.05	150.7	2014-01-17	13:05:50
1026	50.315209	-4.086812	1.26	176.2	2014-01-17	13:05:51
1027	50.315196	-4.086811	1.45	175.8	2014-01-17	13:05:52
1028	50.315185	-4.086811	1.23	181.4	2014-01-17	13:05:53
1029	50.315173	-4.086809	1.32	171.9	2014-01-17	13:05:54
1030	50.31516	-4.086803	1.58	164.7	2014-01-17	13:05:55
1031	50.315145	-4.0868	1.69	172.7	2014-01-17	13:05:56
1032	50.315132	-4.086796	1.42	170.1	2014-01-17	13:05:57
1033	50.31512	-4.086795	1.31	176.3	2014-01-17	13:05:58
1034	50.315118	-4.086799	0.34	226.4	2014-01-17	13:05:59
1035	50.315112	-4.086802	0.66	198.9	2014-01-17	13:06:00
1036	50.315108	-4.08681	0.8	232.4	2014-01-17	13:06:01
1037	50.315112	-4.086817	0.67	312.8	2014-01-17	13:06:02
1038	50.315114	-4.086818	0.15	357.8	2014-01-17	13:06:03
1039	50.315115	-4.086817	0.15	2.2	2014-01-17	13:06:04
1040	50.315115	-4.086817	0.02	16.7	2014-01-17	13:06:05
1041	50.315118	-4.086817	0.32	7.5	2014-01-17	13:06:06
1042	50.315118	-4.086818	0.08	316.2	2014-01-17	13:06:07
1043	50.315119	-4.086817	0.09	28.9	2014-01-17	13:06:08
1044	50.315126	-4.086809	0.98	37	2014-01-17	13:06:09
1045	50.315158	-4.086792	3.73	18.8	2014-01-17	13:06:10
1046	50.315181	-4.086778	2.73	21	2014-01-17	13:06:11
1047	50.3152	-4.086765	2.33	22.9	2014-01-17	13:06:12
1048	50.315219	-4.086753	2.26	22.8	2014-01-17	13:06:13
1049	50.315235	-4.086761	1.92	342.6	2014-01-17	13:06:14
1050	50.315253	-4.086756	2.04	9.7	2014-01-17	13:06:15
1051	50.31527	-4.086747	1.97	18.7	2014-01-17	13:06:16
1052	50.315287	-4.086742	1.89	10.7	2014-01-17	13:06:17
1053	50.315301	-4.086736	1.69	14.5	2014-01-17	13:06:18
1054	50.315316	-4.086731	1.71	11.9	2014-01-17	13:06:19
1055	50.315332	-4.086723	1.85	18	2014-01-17	13:06:20
1056	50.315345	-4.086714	1.54	25.2	2014-01-17	13:06:21
1057	50.315356	-4.086705	1.46	27.2	2014-01-17	13:06:22
1058	50.315365	-4.086696	1.13	34.1	2014-01-17	13:06:23
1059	50.315373	-4.086685	1.2	40.5	2014-01-17	13:06:24
1060	50.315372	-4.086694	0.63	260.6	2014-01-17	13:06:25
1061	50.315371	-4.086693	0.15	166.6	2014-01-17	13:06:26
1062	50.315373	-4.086688	0.49	53.6	2014-01-17	13:06:27
1063	50.315367	-4.086709	1.66	245.4	2014-01-17	13:06:28
1064	50.315371	-4.086751	3.02	277.5	2014-01-17	13:06:29
1065	50.315419	-4.086789	6.08	333.3	2014-01-17	13:06:30
1066	50.315456	-4.086849	5.88	313.9	2014-01-17	13:06:31
1067	50.31551	-4.086881	6.41	339.1	2014-01-17	13:06:32
1068	50.315561	-4.086907	5.96	341.8	2014-01-17	13:06:33
1069	50.315587	-4.086933	3.43	327.3	2014-01-17	13:06:34
1070	50.315598	-4.086945	1.5	325.3	2014-01-17	13:06:35
1071	50.315601	-4.086954	0.72	297.1	2014-01-17	13:06:36
1072	50.315602	-4.086963	0.62	285.8	2014-01-17	13:06:37
1073	50.315601	-4.086969	0.49	252.4	2014-01-17	13:06:38
1074	50.315599	-4.086976	0.5	247.8	2014-01-17	13:06:39
1075	50.315595	-4.086976	0.51	180	2014-01-17	13:06:40
1076	50.315587	-4.086974	0.88	173.4	2014-01-17	13:06:41
1077	50.315575	-4.086973	1.28	175.5	2014-01-17	13:06:42
1078	50.315562	-4.08697	1.43	172.1	2014-01-17	13:06:43
1079	50.315549	-4.086966	1.57	170	2014-01-17	13:06:44
1080	50.315534	-4.086962	1.61	168.7	2014-01-17	13:06:45
1081	50.315522	-4.086961	1.39	177.5	2014-01-17	13:06:46
1082	50.315514	-4.086964	0.85	192.9	2014-01-17	13:06:47
1083	50.315507	-4.086965	0.81	186	2014-01-17	13:06:48
1084	50.315508	-4.086963	0.14	73.9	2014-01-17	13:06:49
1085	50.315503	-4.086962	0.49	173.7	2014-01-17	13:06:50
1086	50.315496	-4.086965	0.8	195.5	2014-01-17	13:06:51
1087	50.31549	-4.086966	0.69	184.4	2014-01-17	13:06:52
1088	50.315482	-4.086962	0.89	163.2	2014-01-17	13:06:53
1089	50.315475	-4.086958	0.91	160.9	2014-01-17	13:06:54
1090	50.315467	-4.086955	0.88	165.8	2014-01-17	13:06:55
1091	50.315461	-4.086956	0.73	183.2	2014-01-17	13:06:56
1092	50.315454	-4.086961	0.77	205.8	2014-01-17	13:06:57
1093	50.315452	-4.086965	0.37	233.1	2014-01-17	13:06:58
1094	50.315448	-4.08697	0.6	223.1	2014-01-17	13:06:59
1095	50.315441	-4.086977	0.96	208.7	2014-01-17	13:07:00
1096	50.315435	-4.08698	0.71	200.2	2014-01-17	13:07:01
1097	50.315425	-4.086985	1.17	197.4	2014-01-17	13:07:02
1098	50.315416	-4.086989	1.04	193.6	2014-01-17	13:07:03
1099	50.315412	-4.086992	0.5	208.5	2014-01-17	13:07:04
1100	50.315415	-4.086989	0.43	26.5	2014-01-17	13:07:05
1101	50.315421	-4.086977	0.55	51.3	2014-01-17	13:07:07
1102	50.315411	-4.086974	1.24	168.1	2014-01-17	13:07:08
1103	50.315398	-4.08697	1.41	168.5	2014-01-17	13:07:09
1104	50.315387	-4.086963	1.31	158.3	2014-01-17	13:07:10
1105	50.315378	-4.086956	1.16	153.1	2014-01-17	13:07:11
1106	50.315364	-4.086952	1.55	170.9	2014-01-17	13:07:12
1107	50.315352	-4.086952	1.32	180	2014-01-17	13:07:13
1108	50.315294	-4.086951	1.61	179	2014-01-17	13:07:17
1109	50.315283	-4.086946	1.3	165.9	2014-01-17	13:07:18
1110	50.315275	-4.086943	0.91	167.9	2014-01-17	13:07:19
1111	50.315267	-4.086942	0.86	174.5	2014-01-17	13:07:20
1112	50.315261	-4.086943	0.66	184.1	2014-01-17	13:07:21
1113	50.315256	-4.086943	0.6	178.2	2014-01-17	13:07:22
1114	50.315253	-4.086941	0.4	159	2014-01-17	13:07:23
1115	50.315255	-4.086943	0.37	326.7	2014-01-17	13:07:24
1116	50.315259	-4.086946	0.42	335.7	2014-01-17	13:07:25
1117	50.315255	-4.08695	0.49	215.6	2014-01-17	13:07:26
1118	50.315249	-4.086951	0.69	189	2014-01-17	13:07:27
1119	50.315254	-4.086957	0.65	318.6	2014-01-17	13:07:28
1120	50.315248	-4.086957	0.63	178.9	2014-01-17	13:07:29
1121	50.315246	-4.086958	0.24	187	2014-01-17	13:07:30
1122	50.315241	-4.086962	0.63	208.9	2014-01-17	13:07:31
1123	50.315238	-4.086966	0.42	217.4	2014-01-17	13:07:32
1124	50.315233	-4.08697	0.65	207.2	2014-01-17	13:07:33
1125	50.315226	-4.086971	0.7	189.3	2014-01-17	13:07:34
1126	50.315218	-4.086973	0.95	188.7	2014-01-17	13:07:35
1127	50.315207	-4.086974	1.22	182.5	2014-01-17	13:07:36
1128	50.315194	-4.086975	1.41	181.2	2014-01-17	13:07:37
1129	50.315189	-4.086968	0.74	138	2014-01-17	13:07:38
1130	50.31518	-4.086969	1.04	183.6	2014-01-17	13:07:39
1131	50.315178	-4.086962	0.5	112.9	2014-01-17	13:07:40
1132	50.315172	-4.086961	0.67	175.4	2014-01-17	13:07:41
1133	50.315168	-4.08696	0.52	170.2	2014-01-17	13:07:42
1134	50.315156	-4.086958	1.32	175.3	2014-01-17	13:07:43
1135	50.315144	-4.086957	1.28	175.2	2014-01-17	13:07:44
1136	50.315053	-4.086857	1.38	145.1	2014-01-17	13:07:53
1137	50.315046	-4.08683	2.11	111.8	2014-01-17	13:07:54
1138	50.315062	-4.086686	2.08	80.3	2014-01-17	13:07:59
1139	50.315313	-4.086996	1.55	321.7	2014-01-17	13:08:22
1140	50.31536	-4.086996	5.28	359.8	2014-01-17	13:08:23
1141	50.315418	-4.087012	6.55	349.9	2014-01-17	13:08:24
1142	50.315472	-4.087042	6.4	340.7	2014-01-17	13:08:25
1143	50.315529	-4.087079	6.87	337.7	2014-01-17	13:08:26
1144	50.315584	-4.087121	6.76	334	2014-01-17	13:08:27
1145	50.315644	-4.087148	6.92	343.8	2014-01-17	13:08:28
1146	50.315704	-4.08717	6.93	346.6	2014-01-17	13:08:29
1147	50.31575	-4.087193	5.37	342.2	2014-01-17	13:08:30
1148	50.315779	-4.087203	3.32	348.6	2014-01-17	13:08:31
1149	50.315798	-4.08721	2.1	346.2	2014-01-17	13:08:32
1150	50.315812	-4.087213	1.66	352.7	2014-01-17	13:08:33
1151	50.315818	-4.087207	0.71	32.6	2014-01-17	13:08:34
1152	50.315813	-4.087206	0.58	173	2014-01-17	13:08:35
1153	50.315806	-4.08721	0.8	197.3	2014-01-17	13:08:36
1154	50.315797	-4.087204	1.08	159.7	2014-01-17	13:08:37
1155	50.315788	-4.087201	1	168	2014-01-17	13:08:38
1156	50.315779	-4.087199	1.04	170.1	2014-01-17	13:08:39
1157	50.315772	-4.087195	0.75	161	2014-01-17	13:08:40
1158	50.315767	-4.087194	0.55	166.8	2014-01-17	13:08:41
1159	50.315762	-4.087191	0.63	160.8	2014-01-17	13:08:42
1160	50.315757	-4.087184	0.75	138.5	2014-01-17	13:08:43
1161	50.315752	-4.087175	0.85	131.7	2014-01-17	13:08:44
1162	50.315746	-4.087164	1.01	131	2014-01-17	13:08:45
1163	50.315736	-4.087157	1.19	154.9	2014-01-17	13:08:46
1164	50.315727	-4.087149	1.14	151.7	2014-01-17	13:08:47
1165	50.315718	-4.087137	1.33	140.3	2014-01-17	13:08:48
1166	50.315708	-4.087126	1.39	142.9	2014-01-17	13:08:49
1167	50.315697	-4.087114	1.51	147.1	2014-01-17	13:08:50
1168	50.315689	-4.087106	1	147.4	2014-01-17	13:08:51
1169	50.315689	-4.087101	0.39	81.8	2014-01-17	13:08:52
1170	50.315694	-4.087088	1.06	59.3	2014-01-17	13:08:53
1171	50.315699	-4.087072	1.28	65.4	2014-01-17	13:08:54
1172	50.315703	-4.087054	1.34	73	2014-01-17	13:08:55
1173	50.315702	-4.087041	0.92	95.2	2014-01-17	13:08:56
1174	50.315698	-4.08703	0.86	117	2014-01-17	13:08:57
1175	50.315693	-4.087017	1.11	124.3	2014-01-17	13:08:58
1176	50.315684	-4.087009	1.11	146.7	2014-01-17	13:08:59
1177	50.315677	-4.086998	1.1	137.7	2014-01-17	13:09:00
1178	50.315675	-4.086982	1.16	104.4	2014-01-17	13:09:01
1179	50.315677	-4.086965	1.25	75.3	2014-01-17	13:09:02
1180	50.315678	-4.086957	0.63	84	2014-01-17	13:09:03
1181	50.315673	-4.086947	0.88	131.2	2014-01-17	13:09:04
1182	50.315665	-4.086936	1.18	138.6	2014-01-17	13:09:05
1183	50.315655	-4.08693	1.23	157.3	2014-01-17	13:09:06
1184	50.315649	-4.086924	0.76	151.6	2014-01-17	13:09:07
1185	50.315645	-4.086918	0.58	131.4	2014-01-17	13:09:08
1186	50.315638	-4.086909	1.03	138.7	2014-01-17	13:09:09
1187	50.315631	-4.086906	0.8	163.5	2014-01-17	13:09:10
1188	50.315631	-4.086906	0.01	308.1	2014-01-17	13:09:11
1189	50.31563	-4.086903	0.27	132.5	2014-01-17	13:09:12
1190	50.31563	-4.086902	0.05	51.9	2014-01-17	13:09:13
1191	50.315629	-4.086898	0.3	104.6	2014-01-17	13:09:14
1192	50.315629	-4.086898	0.01	90	2014-01-17	13:09:15
1193	50.315628	-4.086893	0.4	106.2	2014-01-17	13:09:16
1194	50.315628	-4.086887	0.45	93.6	2014-01-17	13:09:17
1195	50.315651	-4.086873	0.38	20.7	2014-01-17	13:09:24
1196	50.315647	-4.086871	0.47	159.2	2014-01-17	13:09:25
1197	50.315638	-4.086866	1.01	160	2014-01-17	13:09:26
1198	50.315629	-4.086867	1.07	183.9	2014-01-17	13:09:27
1199	50.315614	-4.086863	1.65	170.7	2014-01-17	13:09:28
1200	50.3156	-4.086861	1.55	174.7	2014-01-17	13:09:29
1201	50.31559	-4.086858	1.2	169.1	2014-01-17	13:09:30
1202	50.315577	-4.086855	1.4	169.7	2014-01-17	13:09:31
1203	50.315558	-4.086852	2.13	175.8	2014-01-17	13:09:32
1204	50.315545	-4.086847	1.44	165.6	2014-01-17	13:09:33
1205	50.315541	-4.086839	0.72	128.3	2014-01-17	13:09:34
1206	50.315538	-4.086829	0.81	119.6	2014-01-17	13:09:35
1207	50.315531	-4.086821	0.94	138.8	2014-01-17	13:09:36
1208	50.315527	-4.086811	0.86	129.7	2014-01-17	13:09:37
1209	50.315527	-4.086801	0.72	83.3	2014-01-17	13:09:38
1210	50.315526	-4.086798	0.25	114.3	2014-01-17	13:09:39
1211	50.315524	-4.086793	0.42	125.5	2014-01-17	13:09:40
1212	50.31552	-4.086787	0.64	136.6	2014-01-17	13:09:41
1213	50.315513	-4.086783	0.81	158.1	2014-01-17	13:09:42
1214	50.315506	-4.08678	0.85	168.2	2014-01-17	13:09:43
1215	50.315496	-4.086778	1.09	170.2	2014-01-17	13:09:44
1216	50.315489	-4.086773	0.85	158	2014-01-17	13:09:45
1217	50.315487	-4.086762	0.82	107.2	2014-01-17	13:09:46
1218	50.315487	-4.086751	0.77	90	2014-01-17	13:09:47
1219	50.315483	-4.086748	0.49	148.1	2014-01-17	13:09:48
1220	50.315478	-4.086747	0.6	176.5	2014-01-17	13:09:49
1221	50.315474	-4.086745	0.51	160	2014-01-17	13:09:50
1222	50.315471	-4.086749	0.42	218.8	2014-01-17	13:09:51
1223	50.315468	-4.086757	0.66	246.5	2014-01-17	13:09:52
1224	50.315465	-4.086758	0.36	197.2	2014-01-17	13:09:53
1225	50.315469	-4.086759	0.42	357.5	2014-01-17	13:09:54
1226	50.315486	-4.086749	2.09	20.1	2014-01-17	13:09:55
1227	50.31552	-4.086711	4.57	35.8	2014-01-17	13:09:56
1228	50.315558	-4.08664	6.59	49.6	2014-01-17	13:09:57
1229	50.315584	-4.086569	5.83	60.3	2014-01-17	13:09:58
1230	50.315601	-4.086506	4.87	67.2	2014-01-17	13:09:59
1231	50.315617	-4.086445	4.69	67.7	2014-01-17	13:10:00
1232	50.315633	-4.086386	4.57	67.1	2014-01-17	13:10:01
1233	50.315648	-4.086328	4.45	68.2	2014-01-17	13:10:02
1234	50.315643	-4.086335	0.19	222.3	2014-01-17	13:10:06
1235	50.315618	-4.086388	4.66	234	2014-01-17	13:10:07
1236	50.315597	-4.086429	3.76	230.9	2014-01-17	13:10:08
1237	50.315579	-4.086465	3.24	231.2	2014-01-17	13:10:09
1238	50.315564	-4.086486	2.25	222.4	2014-01-17	13:10:10
1239	50.315557	-4.086494	0.89	219.4	2014-01-17	13:10:11
1240	50.315547	-4.086506	1.46	215.5	2014-01-17	13:10:12
1241	50.31554	-4.086514	0.92	217.9	2014-01-17	13:10:13
1242	50.315535	-4.086519	0.74	210.3	2014-01-17	13:10:14
1243	50.315524	-4.086525	1.23	200.5	2014-01-17	13:10:15
1244	50.315513	-4.086534	1.37	206	2014-01-17	13:10:16
1245	50.315502	-4.086543	1.45	208.4	2014-01-17	13:10:17
1246	50.315488	-4.086552	1.6	202.1	2014-01-17	13:10:18
1247	50.315475	-4.086561	1.67	202.7	2014-01-17	13:10:19
1248	50.31546	-4.086568	1.74	196.5	2014-01-17	13:10:20
1249	50.315445	-4.08657	1.58	185.6	2014-01-17	13:10:21
1250	50.315431	-4.086567	1.6	172.9	2014-01-17	13:10:22
1251	50.315418	-4.086567	1.42	180.2	2014-01-17	13:10:23
1252	50.315415	-4.086567	0.37	180.9	2014-01-17	13:10:24
1253	50.31541	-4.086572	0.7	209.7	2014-01-17	13:10:25
1254	50.315402	-4.086578	0.94	204	2014-01-17	13:10:26
1255	50.315394	-4.086579	0.84	186.9	2014-01-17	13:10:27
1256	50.315393	-4.08658	0.18	214.3	2014-01-17	13:10:28
1257	50.315388	-4.086587	0.71	222.3	2014-01-17	13:10:29
1258	50.315384	-4.086593	0.68	218.9	2014-01-17	13:10:30
1259	50.315381	-4.086595	0.34	204.1	2014-01-17	13:10:31
1260	50.315375	-4.086598	0.68	200.6	2014-01-17	13:10:32
1261	50.315369	-4.086599	0.73	181.4	2014-01-17	13:10:33
1262	50.315361	-4.086599	0.87	180.4	2014-01-17	13:10:34
1263	50.315354	-4.0866	0.8	187.7	2014-01-17	13:10:35
1264	50.315348	-4.086602	0.66	189.9	2014-01-17	13:10:36
1265	50.315345	-4.086607	0.48	225.3	2014-01-17	13:10:37
1266	50.31534	-4.086611	0.66	207.4	2014-01-17	13:10:38
1267	50.315338	-4.086616	0.37	247.6	2014-01-17	13:10:39
1268	50.315331	-4.086616	0.8	182.1	2014-01-17	13:10:40
1269	50.315326	-4.086619	0.27	199.7	2014-01-17	13:10:42
1270	50.315327	-4.086618	0.11	38.1	2014-01-17	13:10:43
1271	50.315327	-4.086621	0.12	256.2	2014-01-17	13:10:45
1272	50.315328	-4.086632	0.78	277.5	2014-01-17	13:10:46
1273	50.315329	-4.086642	0.76	282.7	2014-01-17	13:10:47
1274	50.315337	-4.086637	0.16	21.6	2014-01-17	13:10:53
1275	50.315329	-4.086635	0.87	166.6	2014-01-17	13:10:54
1276	50.315325	-4.086633	0.47	170.6	2014-01-17	13:10:55
1277	50.31532	-4.08663	0.61	154	2014-01-17	13:10:56
1278	50.315312	-4.086632	0.92	192	2014-01-17	13:10:57
1279	50.315304	-4.086638	1.06	204.2	2014-01-17	13:10:58
1280	50.315293	-4.086642	1.16	191.8	2014-01-17	13:10:59
1281	50.315285	-4.086644	0.99	188	2014-01-17	13:11:00
1282	50.315272	-4.08664	1.43	168.4	2014-01-17	13:11:01
1283	50.315266	-4.086634	0.81	152.1	2014-01-17	13:11:02
1284	50.31526	-4.086629	0.7	144.1	2014-01-17	13:11:03
1285	50.315254	-4.086625	0.76	159.3	2014-01-17	13:11:04
1286	50.315247	-4.086622	0.79	163.7	2014-01-17	13:11:05
1287	50.315243	-4.086619	0.54	158.1	2014-01-17	13:11:06
1288	50.315237	-4.08662	0.64	184.3	2014-01-17	13:11:07
1289	50.315231	-4.086621	0.72	189.6	2014-01-17	13:11:08
1290	50.315225	-4.086624	0.65	199.7	2014-01-17	13:11:09
1291	50.31522	-4.086629	0.69	207.6	2014-01-17	13:11:10
1292	50.315213	-4.086633	0.82	202	2014-01-17	13:11:11
1293	50.315207	-4.08664	0.75	218.7	2014-01-17	13:11:12
1294	50.315199	-4.086637	1.01	167	2014-01-17	13:11:13
1295	50.315192	-4.086635	0.79	170.5	2014-01-17	13:11:14
1296	50.315184	-4.086636	0.84	187.4	2014-01-17	13:11:15
1297	50.315176	-4.086639	0.96	192.1	2014-01-17	13:11:16
1298	50.315167	-4.086652	1.31	222.2	2014-01-17	13:11:17
1299	50.315158	-4.086662	1.28	217.3	2014-01-17	13:11:18
1300	50.31515	-4.086671	1.03	215.9	2014-01-17	13:11:19
1301	50.315145	-4.086679	0.85	221	2014-01-17	13:11:20
1302	50.315139	-4.086685	0.78	216.3	2014-01-17	13:11:21
1303	50.315241	-4.086736	0.54	342.5	2014-01-17	13:11:43
1304	50.315268	-4.086741	3.09	352.8	2014-01-17	13:11:44
1305	50.315268	-4.086741	0.1	173.3	2014-01-17	13:11:45
1306	50.315262	-4.086739	0.59	166.7	2014-01-17	13:11:46
1307	50.315256	-4.086735	0.72	157.1	2014-01-17	13:11:47
1308	50.315251	-4.08673	0.69	150.4	2014-01-17	13:11:48
1309	50.315247	-4.086727	0.47	151.1	2014-01-17	13:11:49
1310	50.315244	-4.086727	0.42	181.6	2014-01-17	13:11:50
1311	50.315236	-4.086719	0.99	144.2	2014-01-17	13:11:51
1312	50.315219	-4.086717	1.97	175.8	2014-01-17	13:11:52
1313	50.315205	-4.086715	1.57	175	2014-01-17	13:11:53
1314	50.315193	-4.086717	1.28	185.3	2014-01-17	13:11:54
1315	50.315188	-4.086715	0.59	168.3	2014-01-17	13:11:55
1316	50.31518	-4.086717	0.9	188.4	2014-01-17	13:11:56
1317	50.31517	-4.086721	1.13	195.9	2014-01-17	13:11:57
1318	50.315162	-4.08673	1.06	214.7	2014-01-17	13:11:58
1319	50.315154	-4.08674	1.14	218.4	2014-01-17	13:11:59
1320	50.315148	-4.086746	0.81	214.3	2014-01-17	13:12:00
1321	50.315144	-4.086754	0.74	225.9	2014-01-17	13:12:01
1322	50.31514	-4.08676	0.57	227.8	2014-01-17	13:12:02
1323	50.315145	-4.086768	0.78	311.3	2014-01-17	13:12:03
1324	50.315145	-4.086775	0.5	275.4	2014-01-17	13:12:04
1325	50.315142	-4.086784	0.79	239.4	2014-01-17	13:12:05
1326	50.315134	-4.086794	1.08	217.4	2014-01-17	13:12:06
1327	50.315126	-4.086805	1.25	222.1	2014-01-17	13:12:07
1328	50.315115	-4.086811	1.27	198.1	2014-01-17	13:12:08
1329	50.315103	-4.086821	1.53	206.7	2014-01-17	13:12:09
1330	50.315086	-4.086833	2.11	205.8	2014-01-17	13:12:10
1331	50.315069	-4.086845	2.04	203.5	2014-01-17	13:12:11
1332	50.315053	-4.086856	1.96	203.3	2014-01-17	13:12:12
1333	50.315035	-4.086866	2.08	200.8	2014-01-17	13:12:13
1334	50.315018	-4.086882	2.18	210.2	2014-01-17	13:12:14
1335	50.315001	-4.086894	2.14	203.9	2014-01-17	13:12:15
1336	50.314984	-4.086905	1.97	202.7	2014-01-17	13:12:16
1337	50.314916	-4.086922	1.28	189.3	2014-01-17	13:12:22
1338	50.314936	-4.086913	2.3	16.3	2014-01-17	13:12:23
1339	50.314963	-4.086884	3.7	34.4	2014-01-17	13:12:24
1340	50.315013	-4.086797	8.25	48	2014-01-17	13:12:25
1341	50.315087	-4.086684	11.59	44.2	2014-01-17	13:12:26
1342	50.315116	-4.086598	6.88	62.1	2014-01-17	13:12:27
1343	50.315147	-4.086503	7.57	63.1	2014-01-17	13:12:28
1344	50.315172	-4.08641	7.19	67.7	2014-01-17	13:12:29
1345	50.315197	-4.086331	6.32	62.8	2014-01-17	13:12:30
1346	50.315209	-4.086276	4.1	71.5	2014-01-17	13:12:31
1347	50.315216	-4.08623	3.39	76.3	2014-01-17	13:12:32
1348	50.315223	-4.086183	3.39	76.8	2014-01-17	13:12:33
1349	50.315291	-4.085927	3.29	67.5	2014-01-17	13:12:39
1350	50.315265	-4.086019	7.14	246.2	2014-01-17	13:12:40
1351	50.315258	-4.086051	2.4	251.9	2014-01-17	13:12:41
1352	50.315253	-4.086082	2.3	253.6	2014-01-17	13:12:42
1353	50.315244	-4.086119	2.82	249.5	2014-01-17	13:12:43
1354	50.315232	-4.086143	2.15	232.6	2014-01-17	13:12:44
1355	50.315219	-4.086158	1.85	215.8	2014-01-17	13:12:45
1356	50.315205	-4.086173	1.82	214.5	2014-01-17	13:12:46
1357	50.315192	-4.08619	1.92	218.4	2014-01-17	13:12:47
1358	50.315177	-4.086202	1.79	209	2014-01-17	13:12:48
1359	50.315174	-4.08621	0.73	235.1	2014-01-17	13:12:49
1360	50.315168	-4.086217	0.74	218.4	2014-01-17	13:12:50
1361	50.315165	-4.086233	1.2	251	2014-01-17	13:12:51
1362	50.315161	-4.086248	1.18	247.2	2014-01-17	13:12:52
1363	50.315154	-4.086261	1.21	231.2	2014-01-17	13:12:53
1364	50.315149	-4.086279	1.34	245.4	2014-01-17	13:12:54
1365	50.315137	-4.086289	1.52	208.2	2014-01-17	13:12:55
1366	50.315126	-4.086306	1.73	224.6	2014-01-17	13:12:56
1367	50.315113	-4.086318	1.7	210.5	2014-01-17	13:12:57
1368	50.315099	-4.086331	1.77	211.4	2014-01-17	13:12:58
1369	50.315085	-4.086345	1.85	213.8	2014-01-17	13:12:59
1370	50.315074	-4.086357	1.5	213.5	2014-01-17	13:13:00
1371	50.315066	-4.086366	1.07	214.7	2014-01-17	13:13:01
1372	50.31506	-4.086374	0.94	217.2	2014-01-17	13:13:02
1373	50.315055	-4.086382	0.81	230.9	2014-01-17	13:13:03
1374	50.315051	-4.086394	0.95	239.3	2014-01-17	13:13:04
1375	50.315049	-4.086406	0.86	260.6	2014-01-17	13:13:05
1376	50.315046	-4.086423	1.27	252.4	2014-01-17	13:13:06
1377	50.315042	-4.08644	1.27	252	2014-01-17	13:13:07
1378	50.315038	-4.086453	1.02	242.9	2014-01-17	13:13:08
1379	50.315038	-4.086461	0.57	264.4	2014-01-17	13:13:09
1380	50.315034	-4.086469	0.68	236.6	2014-01-17	13:13:10
1381	50.315029	-4.086476	0.8	219.8	2014-01-17	13:13:11
1382	50.31503	-4.086481	0.36	283.4	2014-01-17	13:13:12
1383	50.315028	-4.086484	0.26	235.2	2014-01-17	13:13:13
1384	50.315026	-4.08649	0.55	238.1	2014-01-17	13:13:14
1385	50.315024	-4.086501	0.8	257.2	2014-01-17	13:13:15
1386	50.315022	-4.086509	0.63	245.4	2014-01-17	13:13:16
1387	50.315017	-4.086515	0.67	216.4	2014-01-17	13:13:17
1388	50.315023	-4.086519	0.76	338.4	2014-01-17	13:13:18
1389	50.315027	-4.086525	0.56	313	2014-01-17	13:13:19
1390	50.315029	-4.086532	0.61	298.2	2014-01-17	13:13:20
1391	50.315032	-4.086541	0.68	300.4	2014-01-17	13:13:21
1392	50.315034	-4.086549	0.63	282.8	2014-01-17	13:13:22
1393	50.315034	-4.086557	0.58	276.6	2014-01-17	13:13:23
1394	50.315034	-4.086565	0.55	270.9	2014-01-17	13:13:24
1395	50.315046	-4.086594	0.3	301.4	2014-01-17	13:13:32
1396	50.315056	-4.086598	1.19	344.9	2014-01-17	13:13:33
1397	50.315073	-4.086617	2.36	325.6	2014-01-17	13:13:34
1398	50.31508	-4.086631	1.22	307.7	2014-01-17	13:13:35
1399	50.315092	-4.086638	1.46	338.2	2014-01-17	13:13:36
1400	50.315112	-4.086639	2.16	358.7	2014-01-17	13:13:37
1401	50.315128	-4.086631	1.93	17.8	2014-01-17	13:13:38
1402	50.315145	-4.086621	2.01	20.6	2014-01-17	13:13:39
1403	50.315161	-4.08661	1.92	22.6	2014-01-17	13:13:40
1404	50.315156	-4.086614	0.63	201.1	2014-01-17	13:13:41
1405	50.315145	-4.086625	1.41	214.8	2014-01-17	13:13:42
1406	50.315139	-4.086635	0.98	224.7	2014-01-17	13:13:43
1407	50.315129	-4.08664	1.18	199.1	2014-01-17	13:13:44
1408	50.315118	-4.086648	1.35	205.3	2014-01-17	13:13:45
1409	50.315109	-4.086652	1.04	195.4	2014-01-17	13:13:46
1410	50.315102	-4.086657	0.85	202.3	2014-01-17	13:13:47
1411	50.315095	-4.086659	0.79	190.5	2014-01-17	13:13:48
1412	50.315088	-4.086661	0.82	193.5	2014-01-17	13:13:49
1413	50.315081	-4.086663	0.72	187.7	2014-01-17	13:13:50
1414	50.315073	-4.086668	1.06	201.1	2014-01-17	13:13:51
1415	50.315065	-4.086676	0.98	215.8	2014-01-17	13:13:52
1416	50.315063	-4.08668	0.45	222.9	2014-01-17	13:13:53
1417	50.315062	-4.08668	0.02	126.4	2014-01-17	13:13:54
1418	50.315063	-4.086692	0.81	276.6	2014-01-17	13:13:55
1419	50.315064	-4.086703	0.81	277.9	2014-01-17	13:13:56
1420	50.315064	-4.086707	0.31	261.6	2014-01-17	13:13:57
1421	50.315066	-4.086708	0.2	343.1	2014-01-17	13:13:58
1422	50.315069	-4.086709	0.39	353.9	2014-01-17	13:13:59
1423	50.315073	-4.086709	0.42	356.8	2014-01-17	13:14:00
1424	50.315077	-4.08671	0.43	349.5	2014-01-17	13:14:01
1425	50.315081	-4.086711	0.5	349.7	2014-01-17	13:14:02
1426	50.315086	-4.086713	0.6	349.7	2014-01-17	13:14:03
1427	50.315093	-4.086714	0.74	351.7	2014-01-17	13:14:04
1428	50.315101	-4.086716	0.88	353	2014-01-17	13:14:05
1429	50.315108	-4.086713	0.78	12.3	2014-01-17	13:14:06
1430	50.315106	-4.086721	0.62	246.8	2014-01-17	13:14:07
1431	50.315103	-4.086736	1.1	256.7	2014-01-17	13:14:08
1432	50.315114	-4.086743	1.24	337.7	2014-01-17	13:14:09
1433	50.315134	-4.086738	2.31	9.2	2014-01-17	13:14:10
1434	50.315155	-4.086731	2.39	12.1	2014-01-17	13:14:11
1435	50.315161	-4.086728	0.62	16.6	2014-01-17	13:14:12
1436	50.315163	-4.086722	0.54	52.8	2014-01-17	13:14:13
1437	50.315166	-4.086717	0.48	58	2014-01-17	13:14:14
1438	50.315166	-4.086711	0.41	78.3	2014-01-17	13:14:15
1439	50.315166	-4.086703	0.56	91.9	2014-01-17	13:14:16
1440	50.315166	-4.086694	0.64	92.5	2014-01-17	13:14:17
1441	50.315142	-4.086642	0.57	125.4	2014-01-17	13:14:25
1442	50.315138	-4.086649	0.69	229.5	2014-01-17	13:14:26
1443	50.315194	-4.086847	0.9	293.9	2014-01-17	13:14:43
1444	50.315186	-4.086868	1.76	238.3	2014-01-17	13:14:44
1445	50.315181	-4.086879	0.97	233.9	2014-01-17	13:14:45
1446	50.315185	-4.086892	1.05	297.4	2014-01-17	13:14:46
1447	50.31519	-4.086892	0.49	0	2014-01-17	13:14:47
1448	50.315195	-4.086891	0.63	8.7	2014-01-17	13:14:48
1449	50.315199	-4.086886	0.51	35.4	2014-01-17	13:14:49
1450	50.315203	-4.08688	0.65	40.6	2014-01-17	13:14:50
1451	50.315207	-4.086875	0.58	41	2014-01-17	13:14:51
1452	50.315237	-4.086828	0.67	45.6	2014-01-17	13:14:58
1453	50.315241	-4.086819	0.74	53.9	2014-01-17	13:14:59
1454	50.315246	-4.086817	0.32	16.1	2014-01-17	13:15:01
1455	50.315249	-4.086819	0.28	334.7	2014-01-17	13:15:02
1456	50.315248	-4.086829	0.78	267.2	2014-01-17	13:15:03
1457	50.315251	-4.086858	1.02	278.7	2014-01-17	13:15:05
1458	50.315248	-4.086859	0.31	194.6	2014-01-17	13:15:06
1459	50.315245	-4.086858	0.36	170.5	2014-01-17	13:15:07
1460	50.31524	-4.086866	0.77	227	2014-01-17	13:15:08
1461	50.315233	-4.086868	0.84	192.3	2014-01-17	13:15:09
1462	50.315231	-4.086876	0.59	251.6	2014-01-17	13:15:10
1463	50.315232	-4.086887	0.77	272.1	2014-01-17	13:15:11
1464	50.315228	-4.086888	0.44	185.5	2014-01-17	13:15:12
1465	50.315195	-4.086881	0.61	172.1	2014-01-17	13:15:18
1466	50.31519	-4.086885	0.65	208.6	2014-01-17	13:15:19
1467	50.315305	-4.086951	0.42	339.8	2014-01-17	13:15:52
1468	50.315347	-4.086927	4.94	20.2	2014-01-17	13:15:53
1469	50.315384	-4.086889	4.92	33.8	2014-01-17	13:15:54
1470	50.31541	-4.086834	4.89	53.5	2014-01-17	13:15:55
1471	50.315431	-4.08679	3.89	52.8	2014-01-17	13:15:56
1472	50.315448	-4.086761	2.8	46.9	2014-01-17	13:15:57
1473	50.315463	-4.086741	2.18	41.9	2014-01-17	13:15:58
1474	50.315476	-4.086722	1.92	42.5	2014-01-17	13:15:59
1475	50.31548	-4.086731	0.78	305.7	2014-01-17	13:16:00
1476	50.31547	-4.086748	1.6	226	2014-01-17	13:16:01
1477	50.315464	-4.08676	1.13	233.4	2014-01-17	13:16:02
1478	50.315451	-4.086776	1.77	219.7	2014-01-17	13:16:03
1479	50.315434	-4.08679	2.12	206.3	2014-01-17	13:16:04
1480	50.315426	-4.086805	1.45	231.3	2014-01-17	13:16:05
1481	50.315421	-4.08682	1.22	239.2	2014-01-17	13:16:06
1482	50.315412	-4.086828	1.12	210	2014-01-17	13:16:07
1483	50.315398	-4.08684	1.75	209.3	2014-01-17	13:16:08
1484	50.315384	-4.086856	1.98	214.9	2014-01-17	13:16:09
1485	50.315377	-4.086867	1.06	226.8	2014-01-17	13:16:10
1486	50.315378	-4.086873	0.45	290.9	2014-01-17	13:16:11
1487	50.315381	-4.086879	0.52	304	2014-01-17	13:16:12
1488	50.315385	-4.086885	0.64	313.3	2014-01-17	13:16:13
1489	50.315384	-4.086892	0.5	253.8	2014-01-17	13:16:14
1490	50.315378	-4.086907	1.26	237.3	2014-01-17	13:16:15
1491	50.315367	-4.086925	1.72	228.6	2014-01-17	13:16:16
1492	50.315359	-4.086948	1.91	238.9	2014-01-17	13:16:17
1493	50.315351	-4.086969	1.72	240.8	2014-01-17	13:16:18
1494	50.315338	-4.086984	1.75	216	2014-01-17	13:16:19
1495	50.315324	-4.086993	1.68	203.2	2014-01-17	13:16:20
1496	50.315318	-4.086996	0.77	196.2	2014-01-17	13:16:21
1497	50.315314	-4.086992	0.55	143.8	2014-01-17	13:16:22
1498	50.315307	-4.086987	0.78	155.2	2014-01-17	13:16:23
1499	50.315299	-4.086986	0.95	174.6	2014-01-17	13:16:24
1500	50.315289	-4.086987	1.07	183.5	2014-01-17	13:16:25
1501	50.315281	-4.086985	0.96	173.6	2014-01-17	13:16:26
1502	50.315272	-4.086982	1	164.8	2014-01-17	13:16:27
1503	50.315261	-4.086976	1.33	163.6	2014-01-17	13:16:28
1504	50.315253	-4.086971	0.92	158.4	2014-01-17	13:16:29
1505	50.315248	-4.086965	0.71	142.2	2014-01-17	13:16:30
1506	50.315244	-4.08696	0.57	140.8	2014-01-17	13:16:31
1507	50.315239	-4.086957	0.58	158.9	2014-01-17	13:16:32
1508	50.315233	-4.086956	0.66	173.7	2014-01-17	13:16:33
1509	50.315229	-4.086956	0.43	180.8	2014-01-17	13:16:34
1510	50.315226	-4.086954	0.38	156.7	2014-01-17	13:16:35
1511	50.315221	-4.086953	0.63	171.3	2014-01-17	13:16:36
1512	50.315216	-4.086953	0.56	182.4	2014-01-17	13:16:37
1513	50.315219	-4.086955	0.35	340.8	2014-01-17	13:16:38
1514	50.315227	-4.086956	0.94	354.9	2014-01-17	13:16:39
1515	50.315235	-4.086959	0.96	347	2014-01-17	13:16:40
1516	50.315244	-4.086963	1.03	346.3	2014-01-17	13:16:41
1517	50.315254	-4.086964	1.03	352.7	2014-01-17	13:16:42
1518	50.315264	-4.086967	1.15	352	2014-01-17	13:16:43
1519	50.315303	-4.086951	0.91	13.9	2014-01-17	13:16:48
1520	50.315309	-4.086945	0.76	35.9	2014-01-17	13:16:49
1521	50.315315	-4.08694	0.79	29.7	2014-01-17	13:16:50
1522	50.315321	-4.086934	0.79	28.9	2014-01-17	13:16:51
1523	50.315326	-4.08693	0.62	32.1	2014-01-17	13:16:52
1524	50.315328	-4.086928	0.26	27.2	2014-01-17	13:16:53
1525	50.31533	-4.086929	0.1	339.9	2014-01-17	13:16:55
1526	50.31533	-4.086928	0.04	116.6	2014-01-17	13:16:56
1527	50.315329	-4.086928	0.13	156	2014-01-17	13:16:57
1528	50.315326	-4.086925	0.36	151.4	2014-01-17	13:16:58
1529	50.315288	-4.086923	1.05	177.4	2014-01-17	13:17:02
1530	50.315275	-4.086922	1.4	179.7	2014-01-17	13:17:03
1531	50.315264	-4.086922	1.31	177.4	2014-01-17	13:17:04
1532	50.315253	-4.08692	1.2	176	2014-01-17	13:17:05
1533	50.315247	-4.086922	0.65	187.4	2014-01-17	13:17:06
1534	50.315239	-4.086923	0.96	186.8	2014-01-17	13:17:07
1535	50.315231	-4.086927	0.85	197.5	2014-01-17	13:17:08
1536	50.315221	-4.086956	0.8	240.3	2014-01-17	13:17:11
1537	50.31526	-4.086981	0.59	338.4	2014-01-17	13:17:19
1538	50.315295	-4.086916	6.03	49.9	2014-01-17	13:17:20
1539	50.315338	-4.08684	7.19	48.5	2014-01-17	13:17:21
1540	50.315368	-4.086752	7.13	62.1	2014-01-17	13:17:22
1541	50.315391	-4.086666	6.56	67.6	2014-01-17	13:17:23
1542	50.315416	-4.086587	6.32	62.9	2014-01-17	13:17:24
1543	50.315446	-4.086515	6.08	57.6	2014-01-17	13:17:25
1544	50.315474	-4.086454	5.32	54.2	2014-01-17	13:17:26
1545	50.315503	-4.086397	5.24	51.2	2014-01-17	13:17:27
1546	50.315531	-4.086339	5.13	53.3	2014-01-17	13:17:28
1547	50.315557	-4.086281	5.02	54.8	2014-01-17	13:17:29
1548	50.315582	-4.086225	4.91	55.2	2014-01-17	13:17:30
1549	50.315621	-4.086092	1.3	65.1	2014-01-17	13:17:38
1550	50.315555	-4.08623	12.25	233.2	2014-01-17	13:17:39
1551	50.315495	-4.08632	9.27	223.8	2014-01-17	13:17:40
1552	50.315466	-4.086362	4.39	222.2	2014-01-17	13:17:41
1553	50.315446	-4.086389	2.96	221.6	2014-01-17	13:17:42
1554	50.315428	-4.086408	2.39	214.6	2014-01-17	13:17:43
1555	50.315413	-4.086424	2.05	211.7	2014-01-17	13:17:44
1556	50.315405	-4.08644	1.45	232.8	2014-01-17	13:17:45
1557	50.315399	-4.086449	0.89	226.3	2014-01-17	13:17:46
1558	50.315393	-4.086456	0.83	217.1	2014-01-17	13:17:47
1559	50.315386	-4.086464	1.01	216.6	2014-01-17	13:17:48
1560	50.315374	-4.086475	1.54	209.9	2014-01-17	13:17:49
1561	50.315359	-4.08649	1.93	211.7	2014-01-17	13:17:50
1562	50.315348	-4.086501	1.49	213.1	2014-01-17	13:17:51
1563	50.315338	-4.086518	1.63	228.1	2014-01-17	13:17:52
1564	50.315332	-4.086533	1.27	235.6	2014-01-17	13:17:53
1565	50.315334	-4.086542	0.73	289.5	2014-01-17	13:17:54
1566	50.315336	-4.086551	0.64	287.9	2014-01-17	13:17:55
1567	50.31533	-4.08656	0.89	222.9	2014-01-17	13:17:56
1568	50.315323	-4.086568	0.96	221.4	2014-01-17	13:17:57
1569	50.315318	-4.086576	0.81	220.3	2014-01-17	13:17:58
1570	50.315309	-4.086582	1.06	202.8	2014-01-17	13:17:59
1571	50.315297	-4.086593	1.54	211	2014-01-17	13:18:00
1572	50.315288	-4.086603	1.24	217	2014-01-17	13:18:01
1573	50.315279	-4.086612	1.16	210.6	2014-01-17	13:18:02
1574	50.315272	-4.086624	1.2	228.6	2014-01-17	13:18:03
1575	50.315264	-4.086636	1.23	223.3	2014-01-17	13:18:04
1576	50.315252	-4.086647	1.53	211.8	2014-01-17	13:18:05
1577	50.315242	-4.086656	1.33	208	2014-01-17	13:18:06
1578	50.315233	-4.086664	1.12	210.5	2014-01-17	13:18:07
1579	50.315233	-4.08667	0.45	266.4	2014-01-17	13:18:08
1580	50.315233	-4.086676	0.39	263.1	2014-01-17	13:18:09
1581	50.315226	-4.086684	0.9	219	2014-01-17	13:18:10
1582	50.315219	-4.086695	1.12	225.5	2014-01-17	13:18:11
1583	50.315215	-4.086705	0.83	233.4	2014-01-17	13:18:12
1584	50.31521	-4.086711	0.68	219	2014-01-17	13:18:13
1585	50.315202	-4.08672	1.13	215.8	2014-01-17	13:18:14
1586	50.31519	-4.086732	1.58	213.8	2014-01-17	13:18:15
1587	50.315177	-4.086745	1.71	212.4	2014-01-17	13:18:16
1588	50.315166	-4.086755	1.39	209.9	2014-01-17	13:18:17
1589	50.315162	-4.086761	0.59	223.3	2014-01-17	13:18:18
1590	50.315159	-4.086768	0.6	236.9	2014-01-17	13:18:19
1591	50.315154	-4.086774	0.79	217.7	2014-01-17	13:18:20
1592	50.315154	-4.086778	0.22	279.7	2014-01-17	13:18:21
1593	50.315154	-4.086776	0.08	90	2014-01-17	13:18:22
1594	50.315164	-4.086775	1.08	6.3	2014-01-17	13:18:23
1595	50.315174	-4.086774	1.1	1.9	2014-01-17	13:18:24
1596	50.315184	-4.086775	1.15	356.1	2014-01-17	13:18:25
1597	50.315194	-4.086778	1.15	349.5	2014-01-17	13:18:26
1598	50.315154	-4.086853	0.35	229.8	2014-01-17	13:18:46
1599	50.315156	-4.086841	0.85	71.5	2014-01-17	13:18:47
1600	50.315165	-4.086835	1.12	25.9	2014-01-17	13:18:48
1601	50.31517	-4.086835	0.26	356.1	2014-01-17	13:18:50
1602	50.315161	-4.086856	1.77	237.1	2014-01-17	13:18:51
1603	50.315147	-4.086872	1.98	215.8	2014-01-17	13:18:52
1604	50.315138	-4.08688	1.2	209	2014-01-17	13:18:53
1605	50.315132	-4.086889	0.85	224.5	2014-01-17	13:18:54
1606	50.315125	-4.086897	0.99	214.3	2014-01-17	13:18:55
1607	50.315116	-4.086904	1.12	207.2	2014-01-17	13:18:56
1608	50.315109	-4.086908	0.84	198.1	2014-01-17	13:18:57
1609	50.315098	-4.086912	1.24	194.2	2014-01-17	13:18:58
1610	50.315086	-4.086915	1.33	190.1	2014-01-17	13:18:59
1611	50.315078	-4.086923	1.04	211.7	2014-01-17	13:19:00
1612	50.31508	-4.086929	0.25	293.1	2014-01-17	13:19:02
1613	50.315081	-4.086932	0.26	316.3	2014-01-17	13:19:03
1614	50.31508	-4.086936	0.35	235.6	2014-01-17	13:19:04
1615	50.315072	-4.086938	0.91	190.5	2014-01-17	13:19:05
1616	50.315059	-4.086943	1.51	193.7	2014-01-17	13:19:06
1617	50.315045	-4.086948	1.53	192.4	2014-01-17	13:19:07
1618	50.315031	-4.086952	1.59	190.6	2014-01-17	13:19:08
1619	50.315016	-4.086956	1.66	188.9	2014-01-17	13:19:09
1620	50.315001	-4.086958	1.76	186.2	2014-01-17	13:19:10
1621	50.314986	-4.086957	1.59	177	2014-01-17	13:19:11
1622	50.314973	-4.086961	1.51	191.1	2014-01-17	13:19:12
1623	50.314959	-4.086962	1.56	183.1	2014-01-17	13:19:13
1624	50.314945	-4.086964	1.58	183.2	2014-01-17	13:19:14
1625	50.314931	-4.086965	1.56	184.1	2014-01-17	13:19:15
1626	50.314928	-4.086953	0.95	112.5	2014-01-17	13:19:16
1627	50.314929	-4.086939	1.03	80.1	2014-01-17	13:19:17
1628	50.314956	-4.086935	1.51	5.2	2014-01-17	13:19:19
1629	50.314957	-4.086937	0.2	298.4	2014-01-17	13:19:20
1630	50.314958	-4.086939	0.19	313.5	2014-01-17	13:19:21
1631	50.31496	-4.086941	0.23	317.3	2014-01-17	13:19:22
1632	50.314963	-4.086965	0.42	280.8	2014-01-17	13:19:26
1633	50.314965	-4.086982	1.24	281.8	2014-01-17	13:19:27
1634	50.314966	-4.086996	1.04	276.2	2014-01-17	13:19:28
1635	50.314961	-4.087005	0.86	226.8	2014-01-17	13:19:29
1636	50.315063	-4.087067	0.14	338.9	2014-01-17	13:20:57
1637	50.315067	-4.087082	1.19	297.2	2014-01-17	13:20:58
1638	50.315087	-4.087081	2.15	1.9	2014-01-17	13:20:59
1639	50.315103	-4.087076	1.83	11.1	2014-01-17	13:21:00
1640	50.315114	-4.087071	1.23	14.7	2014-01-17	13:21:01
1641	50.315123	-4.087061	1.31	32.4	2014-01-17	13:21:02
1642	50.31513	-4.08705	1.09	50.8	2014-01-17	13:21:03
1643	50.315135	-4.087038	1	54.7	2014-01-17	13:21:04
1644	50.315141	-4.087026	1.1	51.7	2014-01-17	13:21:05
1645	50.315148	-4.087016	1.03	44.1	2014-01-17	13:21:06
1646	50.315155	-4.087007	1.06	38	2014-01-17	13:21:07
1647	50.315175	-4.086948	0.94	61.6	2014-01-17	13:21:12
1648	50.315178	-4.086939	0.74	70	2014-01-17	13:21:13
1649	50.315179	-4.086933	0.44	75.1	2014-01-17	13:21:14
1650	50.31518	-4.086923	0.17	79.6	2014-01-17	13:21:18
1651	50.315178	-4.086918	0.43	118.6	2014-01-17	13:21:19
1652	50.315177	-4.086917	0.11	114.7	2014-01-17	13:21:20
1653	50.315176	-4.086915	0.17	142.5	2014-01-17	13:21:21
1654	50.315173	-4.086913	0.37	148.9	2014-01-17	13:21:22
1655	50.315168	-4.086911	0.65	167.9	2014-01-17	13:21:23
1656	50.31516	-4.086909	0.84	174.3	2014-01-17	13:21:24
1657	50.315152	-4.086908	0.89	173.9	2014-01-17	13:21:25
1658	50.315099	-4.087005	9.07	229.5	2014-01-17	13:21:26
1659	50.315104	-4.087047	3.02	280.3	2014-01-17	13:21:27
1660	50.315115	-4.087068	1.91	309.2	2014-01-17	13:21:28
1661	50.315124	-4.087072	1.01	343.9	2014-01-17	13:21:29
1662	50.315145	-4.087068	2.38	6.6	2014-01-17	13:21:30
1663	50.315189	-4.087047	5.15	16.9	2014-01-17	13:21:31
1664	50.315231	-4.087017	5.13	24.1	2014-01-17	13:21:32
1665	50.315283	-4.087006	5.87	8.1	2014-01-17	13:21:33
1666	50.315338	-4.087024	6.22	348.1	2014-01-17	13:21:34
1667	50.315395	-4.087044	6.5	347.2	2014-01-17	13:21:35
1668	50.315452	-4.087069	6.56	344.5	2014-01-17	13:21:36
1669	50.315498	-4.087102	5.69	335.5	2014-01-17	13:21:37
1670	50.315531	-4.087137	4.45	326.3	2014-01-17	13:21:38
1671	50.315543	-4.087149	1.6	326.6	2014-01-17	13:21:39
1672	50.315537	-4.087148	0.7	172.6	2014-01-17	13:21:40
1673	50.315525	-4.087145	1.33	170.5	2014-01-17	13:21:41
1674	50.315514	-4.087144	1.29	178.4	2014-01-17	13:21:42
1675	50.315503	-4.087142	1.19	173.7	2014-01-17	13:21:43
1676	50.315494	-4.08714	1.01	170.1	2014-01-17	13:21:44
1677	50.315486	-4.087135	1.01	158.1	2014-01-17	13:21:45
1678	50.31548	-4.087129	0.76	150.9	2014-01-17	13:21:46
1679	50.315471	-4.087126	1.02	167.6	2014-01-17	13:21:47
1680	50.315458	-4.087127	1.42	180.9	2014-01-17	13:21:48
1681	50.315446	-4.087124	1.43	172.3	2014-01-17	13:21:49
1682	50.315432	-4.087128	1.55	189.7	2014-01-17	13:21:50
1683	50.315413	-4.087136	2.14	196.8	2014-01-17	13:21:51
1684	50.315398	-4.087143	1.71	195.5	2014-01-17	13:21:52
1685	50.315397	-4.08714	0.28	129.5	2014-01-17	13:21:53
1686	50.315399	-4.08713	0.74	68.5	2014-01-17	13:21:54
1687	50.315395	-4.087123	0.73	134.7	2014-01-17	13:21:55
1688	50.315393	-4.087116	0.54	111.4	2014-01-17	13:21:56
1689	50.315386	-4.087114	0.77	170.6	2014-01-17	13:21:57
1690	50.315376	-4.087113	1.18	176.8	2014-01-17	13:21:58
1691	50.315364	-4.087111	1.25	172.9	2014-01-17	13:21:59
1692	50.315352	-4.087107	1.38	167.6	2014-01-17	13:22:00
1693	50.315342	-4.087101	1.18	158.3	2014-01-17	13:22:01
1694	50.315336	-4.087094	0.9	149	2014-01-17	13:22:02
1695	50.315327	-4.087087	1.02	151.7	2014-01-17	13:22:03
1696	50.315321	-4.08708	0.9	143.6	2014-01-17	13:22:04
1697	50.315313	-4.087072	1.01	148.6	2014-01-17	13:22:05
1698	50.315303	-4.087068	1.22	165.9	2014-01-17	13:22:06
1699	50.315291	-4.087069	1.31	181.6	2014-01-17	13:22:07
1700	50.315283	-4.087063	0.93	153.4	2014-01-17	13:22:08
1701	50.315279	-4.087055	0.78	130.5	2014-01-17	13:22:09
1702	50.315273	-4.087052	0.67	163.4	2014-01-17	13:22:10
1703	50.315264	-4.087049	1.02	169.6	2014-01-17	13:22:11
1704	50.315256	-4.087044	0.99	155.9	2014-01-17	13:22:12
1705	50.31525	-4.087037	0.85	145.4	2014-01-17	13:22:13
1706	50.315243	-4.087032	0.82	154.5	2014-01-17	13:22:14
1707	50.315237	-4.087029	0.66	161.1	2014-01-17	13:22:15
1708	50.315231	-4.087026	0.74	164.1	2014-01-17	13:22:16
1709	50.315221	-4.087025	1.15	176.2	2014-01-17	13:22:17
1710	50.315207	-4.087024	1.51	176.6	2014-01-17	13:22:18
1711	50.315197	-4.087022	1.19	174	2014-01-17	13:22:19
1712	50.315191	-4.08702	0.68	169.9	2014-01-17	13:22:20
1713	50.315184	-4.087019	0.74	170.2	2014-01-17	13:22:21
1714	50.315178	-4.087011	0.86	143.4	2014-01-17	13:22:22
1715	50.315174	-4.087003	0.75	124.8	2014-01-17	13:22:23
1716	50.315172	-4.086994	0.66	109.8	2014-01-17	13:22:24
1717	50.315168	-4.086986	0.7	126.6	2014-01-17	13:22:25
1718	50.315163	-4.086981	0.67	149.6	2014-01-17	13:22:26
1719	50.315156	-4.086977	0.81	161.1	2014-01-17	13:22:27
1720	50.315148	-4.086975	0.91	170.5	2014-01-17	13:22:28
1721	50.315137	-4.086973	1.24	171.1	2014-01-17	13:22:29
1722	50.315126	-4.086969	1.22	169	2014-01-17	13:22:30
1723	50.315114	-4.086976	1.41	198.3	2014-01-17	13:22:31
1724	50.315104	-4.086986	1.32	212.4	2014-01-17	13:22:32
1725	50.315096	-4.086996	1.2	216.6	2014-01-17	13:22:33
1726	50.315089	-4.087005	1.04	220.3	2014-01-17	13:22:34
1727	50.315082	-4.087015	1.04	225.4	2014-01-17	13:22:35
1728	50.315075	-4.087026	1.03	225.2	2014-01-17	13:22:36
1729	50.31505	-4.087055	0.88	215.8	2014-01-17	13:22:40
1730	50.315047	-4.087051	0.37	134.9	2014-01-17	13:22:41
1731	50.315046	-4.087041	0.72	106.6	2014-01-17	13:22:42
1732	50.315043	-4.087033	0.68	115.9	2014-01-17	13:22:43
1733	50.315039	-4.087025	0.69	127.4	2014-01-17	13:22:44
1734	50.31505	-4.087016	1.36	27.1	2014-01-17	13:22:45
1735	50.315047	-4.087004	0.92	110.9	2014-01-17	13:22:46
1736	50.315052	-4.086995	0.86	51.9	2014-01-17	13:22:47
1737	50.315057	-4.086996	0.6	353.2	2014-01-17	13:22:48
1738	50.315058	-4.086996	0.04	350.4	2014-01-17	13:22:49
1739	50.315058	-4.086996	0.02	0	2014-01-17	13:22:50
1740	50.315054	-4.086994	0.47	168.2	2014-01-17	13:22:51
1741	50.315053	-4.086997	0.19	240.7	2014-01-17	13:22:52
1742	50.315051	-4.087	0.28	232.7	2014-01-17	13:22:53
1743	50.315048	-4.087001	0.42	192.3	2014-01-17	13:22:54
1744	50.315059	-4.086999	1.28	5.9	2014-01-17	13:22:55
1745	50.315056	-4.087003	0.44	218.4	2014-01-17	13:22:56
1746	50.315047	-4.087006	1.05	191.8	2014-01-17	13:22:57
1747	50.315038	-4.087007	0.91	181.5	2014-01-17	13:22:58
1748	50.31503	-4.087007	0.94	180.7	2014-01-17	13:22:59
1749	50.315022	-4.087003	0.97	166.5	2014-01-17	13:23:00
1750	50.315012	-4.087002	1.07	174.2	2014-01-17	13:23:01
1751	50.314926	-4.087019	1.21	187.1	2014-01-17	13:23:09
1752	50.314921	-4.087015	0.59	152.4	2014-01-17	13:23:10
1753	50.314932	-4.087013	1.21	7.1	2014-01-17	13:23:11
1754	50.314938	-4.086998	1.29	55.5	2014-01-17	13:23:12
1755	50.314941	-4.086985	0.93	71.8	2014-01-17	13:23:13
1756	50.314941	-4.086974	0.83	91.3	2014-01-17	13:23:14
1757	50.314942	-4.086962	0.86	84.3	2014-01-17	13:23:15
1758	50.314942	-4.086951	0.8	89.4	2014-01-17	13:23:16
1759	50.315072	-4.086973	0.7	353.6	2014-01-17	13:23:37
1760	50.315075	-4.086968	0.54	47.7	2014-01-17	13:23:38
1761	50.315073	-4.086964	0.42	132.2	2014-01-17	13:23:39
1762	50.315075	-4.086958	0.21	56.8	2014-01-17	13:23:41
1763	50.315079	-4.086954	0.53	40.8	2014-01-17	13:23:42
1764	50.315076	-4.086949	0.41	128	2014-01-17	13:23:43
1765	50.315067	-4.086942	1.13	154.8	2014-01-17	13:23:44
1766	50.315056	-4.086938	1.26	164.6	2014-01-17	13:23:45
1767	50.315048	-4.086933	0.91	160.1	2014-01-17	13:23:46
1768	50.315043	-4.086928	0.71	148.3	2014-01-17	13:23:47
1769	50.315039	-4.086925	0.52	154.1	2014-01-17	13:23:48
1770	50.315032	-4.086918	0.88	148.1	2014-01-17	13:23:49
1771	50.315029	-4.086915	0.44	143.6	2014-01-17	13:23:50
1772	50.315034	-4.086912	0.59	19.4	2014-01-17	13:23:51
1773	50.315043	-4.086909	1.07	10.6	2014-01-17	13:23:52
1774	50.315054	-4.086908	1.19	2.6	2014-01-17	13:23:53
1775	50.315065	-4.086909	1.18	358.6	2014-01-17	13:23:54
1776	50.315075	-4.08691	1.17	355.1	2014-01-17	13:23:55
1777	50.315085	-4.086912	1.07	351.3	2014-01-17	13:23:56
1778	50.315074	-4.086925	1.48	219	2014-01-17	13:23:57
1779	50.315071	-4.086936	0.84	242.9	2014-01-17	13:23:58
1780	50.315083	-4.086934	1.35	5.1	2014-01-17	13:23:59
1781	50.3151	-4.086926	2.02	16.7	2014-01-17	13:24:00
1782	50.315116	-4.086914	1.9	26.8	2014-01-17	13:24:01
1783	50.315124	-4.0869	1.4	46.7	2014-01-17	13:24:02
1784	50.315132	-4.086893	0.97	30.2	2014-01-17	13:24:03
1785	50.315139	-4.086894	0.83	352.5	2014-01-17	13:24:04
1786	50.315142	-4.086894	0.33	2.1	2014-01-17	13:24:05
1787	50.315137	-4.086893	0.53	172.2	2014-01-17	13:24:06
1788	50.315131	-4.086899	0.83	207.4	2014-01-17	13:24:07
1789	50.315128	-4.086896	0.4	152.4	2014-01-17	13:24:08
1790	50.315142	-4.086885	1.73	25.9	2014-01-17	13:24:09
1791	50.315171	-4.086874	3.37	14.3	2014-01-17	13:24:10
1792	50.315196	-4.086859	2.98	20.5	2014-01-17	13:24:11
1793	50.315218	-4.08684	2.73	28.7	2014-01-17	13:24:12
1794	50.315239	-4.086823	2.67	28.2	2014-01-17	13:24:13
1795	50.315252	-4.086811	1.69	30	2014-01-17	13:24:14
1796	50.315251	-4.08681	0.11	133.9	2014-01-17	13:24:15
1797	50.315243	-4.086805	0.99	161.5	2014-01-17	13:24:16
1798	50.315228	-4.086803	1.65	174.8	2014-01-17	13:24:17
1799	50.315216	-4.086794	1.52	153.7	2014-01-17	13:24:18
1800	50.315217	-4.086778	1.15	83.5	2014-01-17	13:24:19
1801	50.315223	-4.086765	1.11	55	2014-01-17	13:24:20
1802	50.31522	-4.086759	0.48	124.5	2014-01-17	13:24:21
1803	50.315209	-4.086762	1.22	189.3	2014-01-17	13:24:22
1804	50.315198	-4.08677	1.41	202.7	2014-01-17	13:24:23
1805	50.315182	-4.086778	1.79	198.8	2014-01-17	13:24:24
1806	50.315168	-4.086784	1.7	196.1	2014-01-17	13:24:25
1807	50.315153	-4.086791	1.72	195.6	2014-01-17	13:24:26
1808	50.315061	-4.086844	1.82	200.1	2014-01-17	13:24:32
1809	50.315049	-4.086856	1.61	214.2	2014-01-17	13:24:33
1810	50.315038	-4.086865	1.35	208.1	2014-01-17	13:24:34
1811	50.315028	-4.086874	1.26	207.5	2014-01-17	13:24:35
1812	50.315018	-4.08688	1.17	204	2014-01-17	13:24:36
1813	50.315009	-4.086886	1.09	200.6	2014-01-17	13:24:37
1814	50.315	-4.086947	0.28	256.8	2014-01-17	13:24:53
1815	50.315002	-4.086932	1.08	75.9	2014-01-17	13:24:54
1816	50.315123	-4.086723	3.34	47.9	2014-01-17	13:25:00
1817	50.315218	-4.086668	1.87	20.1	2014-01-17	13:25:06
1818	50.31523	-4.086668	1.39	1	2014-01-17	13:25:07
1819	50.315242	-4.08667	1.32	354.3	2014-01-17	13:25:08
1820	50.315254	-4.086672	1.35	354.7	2014-01-17	13:25:09
1821	50.315247	-4.086709	2.79	253.3	2014-01-17	13:25:10
1822	50.315267	-4.086732	2.72	323.8	2014-01-17	13:25:11
1823	50.31529	-4.086774	4	310.8	2014-01-17	13:25:12
1824	50.315304	-4.086801	2.44	310	2014-01-17	13:25:13
1825	50.315313	-4.086822	1.79	303.8	2014-01-17	13:25:14
1826	50.315259	-4.08682	6.01	179	2014-01-17	13:25:15
1827	50.315239	-4.086805	2.5	154.4	2014-01-17	13:25:16
1828	50.315222	-4.08679	2.15	149.6	2014-01-17	13:25:17
1829	50.315211	-4.086778	1.55	147.4	2014-01-17	13:25:18
1830	50.315206	-4.086771	0.73	135	2014-01-17	13:25:19
1831	50.315212	-4.086762	0.88	45.5	2014-01-17	13:25:20
1832	50.315214	-4.086759	0.31	39	2014-01-17	13:25:21
1833	50.315209	-4.086758	0.58	171.1	2014-01-17	13:25:22
1834	50.315208	-4.086753	0.35	105.7	2014-01-17	13:25:23
1835	50.315209	-4.086746	0.5	76.9	2014-01-17	13:25:24
1836	50.315204	-4.08674	0.64	139.7	2014-01-17	13:25:25
1837	50.3152	-4.086734	0.69	141.6	2014-01-17	13:25:26
1838	50.315199	-4.086726	0.6	97.1	2014-01-17	13:25:27
1839	50.315204	-4.086718	0.79	44.3	2014-01-17	13:25:28
1840	50.315225	-4.086714	2.4	7.6	2014-01-17	13:25:29
1841	50.315263	-4.086708	4.23	5.2	2014-01-17	13:25:30
1842	50.315315	-4.086696	5.89	8.6	2014-01-17	13:25:31
1843	50.315372	-4.086701	6.33	357.1	2014-01-17	13:25:32
1844	50.315424	-4.08673	6.08	339.9	2014-01-17	13:25:33
1845	50.315478	-4.086761	6.39	340.1	2014-01-17	13:25:34
1846	50.315533	-4.086774	6.23	350.8	2014-01-17	13:25:35
1847	50.31559	-4.08675	6.55	15.3	2014-01-17	13:25:36
1848	50.31564	-4.086694	6.84	35.6	2014-01-17	13:25:37
1849	50.31568	-4.086629	6.46	46	2014-01-17	13:25:38
1850	50.31572	-4.086563	6.47	46.3	2014-01-17	13:25:39
1851	50.31576	-4.086496	6.5	47	2014-01-17	13:25:40
1852	50.315797	-4.086531	0.35	328.6	2014-01-17	13:25:54
1853	50.315829	-4.08652	3.68	12.5	2014-01-17	13:25:55
1854	50.315843	-4.086519	1.5	3.6	2014-01-17	13:25:56
1855	50.315846	-4.086519	0.33	353.8	2014-01-17	13:25:57
1856	50.315852	-4.086519	0.72	2.8	2014-01-17	13:25:58
1857	50.315859	-4.086518	0.78	4.4	2014-01-17	13:25:59
1858	50.315866	-4.086518	0.78	0	2014-01-17	13:26:00
1859	50.315873	-4.086519	0.8	357.5	2014-01-17	13:26:01
1860	50.315879	-4.086517	0.67	8.2	2014-01-17	13:26:02
1861	50.315881	-4.086513	0.35	52.7	2014-01-17	13:26:03
1862	50.315881	-4.086508	0.38	95.5	2014-01-17	13:26:04
1863	50.31588	-4.086501	0.47	96.8	2014-01-17	13:26:05
1864	50.31588	-4.086495	0.47	91.2	2014-01-17	13:26:06
1865	50.315881	-4.086489	0.42	86.2	2014-01-17	13:26:07
1866	50.315885	-4.086491	0.57	343.4	2014-01-17	13:26:08
1867	50.315887	-4.0865	0.66	288	2014-01-17	13:26:09
1868	50.31589	-4.086504	0.45	315.1	2014-01-17	13:26:10
1869	50.315901	-4.086493	1.43	34.2	2014-01-17	13:26:11
1870	50.315919	-4.086478	2.29	27.8	2014-01-17	13:26:12
1871	50.315949	-4.086451	3.82	29.7	2014-01-17	13:26:13
1872	50.315984	-4.086412	4.84	35	2014-01-17	13:26:14
1873	50.316018	-4.086363	5.15	42.8	2014-01-17	13:26:15
1874	50.316051	-4.086307	5.45	47.4	2014-01-17	13:26:16
1875	50.316085	-4.086247	5.7	48.4	2014-01-17	13:26:17
1876	50.316122	-4.086182	6.12	48.2	2014-01-17	13:26:18
1877	50.316159	-4.086126	5.73	43.9	2014-01-17	13:26:19
1878	50.316199	-4.086077	5.64	38.2	2014-01-17	13:26:20
1879	50.316239	-4.08603	5.59	37.2	2014-01-17	13:26:21
1880	50.316279	-4.085992	5.24	31.1	2014-01-17	13:26:22
1881	50.316322	-4.085967	5.11	20.5	2014-01-17	13:26:23
1882	50.316362	-4.08595	4.63	15.2	2014-01-17	13:26:24
1883	50.3164	-4.085931	4.39	17	2014-01-17	13:26:25
1884	50.316437	-4.08591	4.35	20.2	2014-01-17	13:26:26
1885	50.316471	-4.08589	4.03	21.5	2014-01-17	13:26:27
1886	50.316502	-4.085873	3.68	18.4	2014-01-17	13:26:28
1887	50.316531	-4.085856	3.45	20.3	2014-01-17	13:26:29
1888	50.316556	-4.085839	3.02	23.4	2014-01-17	13:26:30
1889	50.316578	-4.085819	2.89	29.6	2014-01-17	13:26:31
1890	50.316599	-4.0858	2.69	30.4	2014-01-17	13:26:32
1891	50.316618	-4.085784	2.35	28.8	2014-01-17	13:26:33
1892	50.316628	-4.085777	1.24	24.4	2014-01-17	13:26:34
1893	50.316634	-4.085773	0.7	21.9	2014-01-17	13:26:35
1894	50.316633	-4.085773	0.05	153	2014-01-17	13:26:37
1895	50.31663	-4.085772	0.31	175.6	2014-01-17	13:26:38
1896	50.316629	-4.085772	0.2	168	2014-01-17	13:26:39
1897	50.316628	-4.085773	0.15	227.8	2014-01-17	13:26:40
1898	50.31663	-4.085774	0.22	355.5	2014-01-17	13:26:41
1899	50.316633	-4.08577	0.43	37.1	2014-01-17	13:26:42
1900	50.316636	-4.085762	0.65	55.2	2014-01-17	13:26:43
1901	50.316641	-4.085754	0.84	45.7	2014-01-17	13:26:44
1902	50.316646	-4.085744	0.93	53.6	2014-01-17	13:26:45
1903	50.316653	-4.085734	0.98	42.9	2014-01-17	13:26:46
1904	50.31666	-4.085724	1.04	42.8	2014-01-17	13:26:47
1905	50.316665	-4.085711	1.1	56	2014-01-17	13:26:48
1906	50.316668	-4.085697	1.1	71.7	2014-01-17	13:26:49
1907	50.31667	-4.085682	1.08	78	2014-01-17	13:26:50
1908	50.316675	-4.085668	1.14	61.8	2014-01-17	13:26:51
1909	50.316683	-4.085653	1.34	48.7	2014-01-17	13:26:52
1910	50.316692	-4.08564	1.39	44.2	2014-01-17	13:26:53
1911	50.316703	-4.085629	1.41	31.5	2014-01-17	13:26:54
1912	50.316715	-4.085619	1.5	28.2	2014-01-17	13:26:55
1913	50.316727	-4.085608	1.59	30.7	2014-01-17	13:26:56
1914	50.31674	-4.085598	1.61	26.8	2014-01-17	13:26:57
1915	50.316753	-4.085588	1.62	26.2	2014-01-17	13:26:58
1916	50.316766	-4.085575	1.74	30.2	2014-01-17	13:26:59
1917	50.316777	-4.085558	1.68	46.2	2014-01-17	13:27:00
1918	50.316786	-4.085541	1.63	50.1	2014-01-17	13:27:01
1919	50.316798	-4.085525	1.74	40.4	2014-01-17	13:27:02
1920	50.316812	-4.08551	1.86	35.2	2014-01-17	13:27:03
1921	50.316825	-4.085494	1.82	37.3	2014-01-17	13:27:04
1922	50.316838	-4.085478	1.81	38.4	2014-01-17	13:27:05
1923	50.316851	-4.085462	1.86	38.1	2014-01-17	13:27:06
1924	50.316865	-4.085446	1.93	37.6	2014-01-17	13:27:07
1925	50.316878	-4.085427	2.01	40.5	2014-01-17	13:27:08
1926	50.316892	-4.08541	1.97	39.8	2014-01-17	13:27:09
1927	50.316906	-4.085391	2.04	40.5	2014-01-17	13:27:10
1928	50.316919	-4.085371	2.02	44.6	2014-01-17	13:27:11
1929	50.316931	-4.085352	1.91	44.4	2014-01-17	13:27:12
1930	50.316944	-4.085334	1.92	43.1	2014-01-17	13:27:13
1931	50.316955	-4.085315	1.88	46.3	2014-01-17	13:27:14
1932	50.316967	-4.085297	1.78	43.8	2014-01-17	13:27:15
1933	50.31698	-4.08528	1.88	40.1	2014-01-17	13:27:16
1934	50.316992	-4.085261	1.89	45.3	2014-01-17	13:27:17
1935	50.317001	-4.085242	1.71	52.1	2014-01-17	13:27:18
1936	50.317009	-4.085225	1.5	53.5	2014-01-17	13:27:19
1937	50.317018	-4.085212	1.39	43.1	2014-01-17	13:27:20
1938	50.317029	-4.085197	1.59	40.7	2014-01-17	13:27:21
1939	50.317039	-4.085182	1.56	44.1	2014-01-17	13:27:22
1940	50.31705	-4.085169	1.51	39	2014-01-17	13:27:23
1941	50.317061	-4.085157	1.52	34	2014-01-17	13:27:24
1942	50.317071	-4.085145	1.41	34.8	2014-01-17	13:27:25
1943	50.317081	-4.08513	1.49	45.8	2014-01-17	13:27:26
1944	50.317091	-4.085115	1.56	44.6	2014-01-17	13:27:27
1945	50.317102	-4.085102	1.58	35.4	2014-01-17	13:27:28
1946	50.317114	-4.085091	1.56	29.5	2014-01-17	13:27:29
1947	50.317127	-4.08508	1.65	30.5	2014-01-17	13:27:30
1948	50.317139	-4.085068	1.58	32	2014-01-17	13:27:31
1949	50.31715	-4.085055	1.53	36.5	2014-01-17	13:27:32
1950	50.317163	-4.085042	1.69	32.7	2014-01-17	13:27:33
1951	50.317175	-4.085029	1.57	34.9	2014-01-17	13:27:34
1952	50.317184	-4.085017	1.32	40.2	2014-01-17	13:27:35
1953	50.317192	-4.085003	1.43	46.8	2014-01-17	13:27:36
1954	50.317199	-4.084985	1.47	62	2014-01-17	13:27:37
1955	50.317204	-4.084967	1.39	65.4	2014-01-17	13:27:38
1956	50.31721	-4.084952	1.23	59	2014-01-17	13:27:39
1957	50.317215	-4.08494	1.05	52.3	2014-01-17	13:27:40
1958	50.317218	-4.08493	0.78	64.4	2014-01-17	13:27:41
1959	50.317218	-4.084919	0.81	91.3	2014-01-17	13:27:42
1960	50.317218	-4.08491	0.61	87.4	2014-01-17	13:27:43
1961	50.317221	-4.084905	0.43	56.8	2014-01-17	13:27:44
1962	50.317225	-4.084898	0.7	45	2014-01-17	13:27:45
1963	50.317231	-4.084888	0.99	45.1	2014-01-17	13:27:46
1964	50.317239	-4.084875	1.28	48.3	2014-01-17	13:27:47
1965	50.317245	-4.084861	1.21	53.7	2014-01-17	13:27:48
1966	50.317252	-4.084848	1.23	52.3	2014-01-17	13:27:49
1967	50.317257	-4.084833	1.17	59.4	2014-01-17	13:27:50
1968	50.317261	-4.084818	1.13	70.2	2014-01-17	13:27:51
1969	50.317263	-4.084806	0.88	78.4	2014-01-17	13:27:52
1970	50.317264	-4.084794	0.88	77.1	2014-01-17	13:27:53
1971	50.317268	-4.084782	0.97	61.1	2014-01-17	13:27:54
1972	50.317275	-4.084771	1.07	49.5	2014-01-17	13:27:55
1973	50.317278	-4.084756	1.11	67.8	2014-01-17	13:27:56
1974	50.317281	-4.084734	1.63	78.5	2014-01-17	13:27:57
1975	50.317283	-4.084715	1.34	82.4	2014-01-17	13:27:58
1976	50.317285	-4.084703	0.93	74.3	2014-01-17	13:27:59
1977	50.317289	-4.084692	0.9	60.8	2014-01-17	13:28:00
1978	50.317296	-4.084682	0.99	40.4	2014-01-17	13:28:01
1979	50.317304	-4.08467	1.29	43.3	2014-01-17	13:28:02
1980	50.317312	-4.084656	1.34	49.1	2014-01-17	13:28:03
1981	50.317318	-4.084638	1.42	62.1	2014-01-17	13:28:04
1982	50.317323	-4.084623	1.22	63.1	2014-01-17	13:28:05
1983	50.317325	-4.084609	1.01	81.5	2014-01-17	13:28:06
1984	50.317327	-4.084597	0.89	70.5	2014-01-17	13:28:07
1985	50.317337	-4.084588	1.25	30.3	2014-01-17	13:28:08
1986	50.317349	-4.084584	1.34	13.1	2014-01-17	13:28:09
1987	50.317357	-4.08458	1	16.3	2014-01-17	13:28:10
1988	50.317362	-4.084571	0.84	47.4	2014-01-17	13:28:11
1989	50.317366	-4.084561	0.82	65.1	2014-01-17	13:28:12
1990	50.317372	-4.084552	0.94	43.9	2014-01-17	13:28:13
1991	50.31738	-4.084541	1.22	39.9	2014-01-17	13:28:14
1992	50.317387	-4.08453	1.08	42.2	2014-01-17	13:28:15
1993	50.317393	-4.084519	1.06	50.7	2014-01-17	13:28:16
1994	50.317399	-4.084506	1.1	57.9	2014-01-17	13:28:17
1995	50.317403	-4.084492	1.09	64.1	2014-01-17	13:28:18
1996	50.317408	-4.084477	1.19	63.4	2014-01-17	13:28:19
1997	50.317411	-4.084462	1.11	67.3	2014-01-17	13:28:20
1998	50.317413	-4.084449	0.95	82.7	2014-01-17	13:28:21
1999	50.317414	-4.084434	1.07	80.5	2014-01-17	13:28:22
[truncated: 411 more rows]
