# Supplementary material for: On the Potential of Surfers to Monitor Environmental Indicators in the Coastal Zone
Source: PLoS One. 2015 Jul 8;10(7):e0127706. doi: 10.1371/journal.pone.0127706 (PMC4496071; doi:10.1371/journal.pone.0127706)
Supplement: S1 Data — Contains 85 GPS tracks (comma separated files) used to estimate surfing performance statistics in the manuscript. (ZIP) [file pone.0127706.s001.zip › S1 Data GPS Tracks/20140125_Wembury.csv]

No	Latitude	Longitude	Speed	Course	Date	Time
1	50.317348	-4.083305	0	0	2014-01-25	10:36:58
2	50.317341	-4.083305	0.79	179.6	2014-01-25	10:36:59
3	50.317337	-4.083304	0.44	171.4	2014-01-25	10:37:00
4	50.317336	-4.08331	0.41	259.4	2014-01-25	10:37:01
5	50.317332	-4.083312	0.48	200.4	2014-01-25	10:37:02
6	50.317333	-4.083313	0.06	331.8	2014-01-25	10:37:03
7	50.317332	-4.083311	0.19	129.9	2014-01-25	10:37:04
8	50.317331	-4.083306	0.33	101.3	2014-01-25	10:37:05
9	50.317329	-4.083298	0.6	110	2014-01-25	10:37:06
10	50.317328	-4.083293	0.35	116.6	2014-01-25	10:37:07
11	50.317327	-4.083287	0.49	104.3	2014-01-25	10:37:08
12	50.317325	-4.08328	0.54	113.2	2014-01-25	10:37:09
13	50.317323	-4.083271	0.67	110.2	2014-01-25	10:37:10
14	50.31732	-4.083263	0.65	116.4	2014-01-25	10:37:11
15	50.317316	-4.083251	0.95	116.2	2014-01-25	10:37:12
16	50.317315	-4.08324	0.77	96.3	2014-01-25	10:37:13
17	50.317316	-4.083246	0.41	272.6	2014-01-25	10:37:14
18	50.317314	-4.083243	0.25	124.7	2014-01-25	10:37:15
19	50.317314	-4.083241	0.11	84.7	2014-01-25	10:37:16
20	50.317316	-4.083243	0.17	318.9	2014-01-25	10:37:17
21	50.317318	-4.083247	0.42	317.8	2014-01-25	10:37:18
22	50.31732	-4.083248	0.23	335.1	2014-01-25	10:37:19
23	50.317321	-4.083247	0.13	24	2014-01-25	10:37:20
24	50.317322	-4.083247	0.06	48.3	2014-01-25	10:37:21
25	50.317323	-4.083247	0.1	3.5	2014-01-25	10:37:22
26	50.317323	-4.083245	0.16	65.7	2014-01-25	10:37:23
27	50.317324	-4.083242	0.18	65.9	2014-01-25	10:37:24
28	50.317326	-4.083241	0.22	28.7	2014-01-25	10:37:25
29	50.317327	-4.083239	0.21	32.4	2014-01-25	10:37:26
30	50.317327	-4.083239	0.05	39.1	2014-01-25	10:37:27
31	50.31733	-4.083241	0.3	331.4	2014-01-25	10:37:28
32	50.317331	-4.083242	0.14	327.4	2014-01-25	10:37:29
33	50.317331	-4.08324	0.11	99.5	2014-01-25	10:37:30
34	50.317332	-4.08324	0.17	1.9	2014-01-25	10:37:31
35	50.317333	-4.083241	0.06	300.3	2014-01-25	10:37:32
36	50.317332	-4.083244	0.18	261.1	2014-01-25	10:37:33
37	50.317331	-4.083247	0.29	243.1	2014-01-25	10:37:34
38	50.31733	-4.083249	0.15	227.5	2014-01-25	10:37:35
39	50.317328	-4.083248	0.28	170.3	2014-01-25	10:37:36
40	50.317326	-4.083247	0.2	156	2014-01-25	10:37:37
41	50.317325	-4.083246	0.11	150	2014-01-25	10:37:38
42	50.317325	-4.083247	0.06	253.4	2014-01-25	10:37:39
43	50.317326	-4.083247	0.07	355.6	2014-01-25	10:37:40
44	50.317327	-4.083247	0.14	355.1	2014-01-25	10:37:41
45	50.31733	-4.083252	0.48	316.5	2014-01-25	10:37:42
46	50.317332	-4.083257	0.42	299	2014-01-25	10:37:43
47	50.317334	-4.083262	0.43	301.6	2014-01-25	10:37:44
48	50.317335	-4.083261	0.18	22.9	2014-01-25	10:37:45
49	50.317335	-4.083259	0.16	117.4	2014-01-25	10:37:46
50	50.317337	-4.083258	0.24	23.1	2014-01-25	10:37:47
51	50.317338	-4.083249	0.6	80.2	2014-01-25	10:37:48
52	50.31734	-4.08325	0.25	348.9	2014-01-25	10:37:49
53	50.31734	-4.083251	0.09	324.1	2014-01-25	10:37:50
54	50.317343	-4.083252	0.25	334.5	2014-01-25	10:37:51
55	50.317347	-4.083252	0.55	6.8	2014-01-25	10:37:52
56	50.317352	-4.083249	0.51	24.1	2014-01-25	10:37:53
57	50.317354	-4.083251	0.28	324.2	2014-01-25	10:37:54
58	50.317358	-4.083256	0.57	318.9	2014-01-25	10:37:55
59	50.317357	-4.083259	0.25	245.6	2014-01-25	10:37:56
60	50.317354	-4.083257	0.34	150.8	2014-01-25	10:37:57
61	50.317348	-4.083249	0.86	138.4	2014-01-25	10:37:58
62	50.317348	-4.083241	0.55	92.9	2014-01-25	10:37:59
63	50.317354	-4.083241	0.74	2.8	2014-01-25	10:38:00
64	50.317356	-4.083236	0.37	56.4	2014-01-25	10:38:01
65	50.317359	-4.083232	0.41	41.7	2014-01-25	10:38:02
66	50.317366	-4.083235	0.85	346.1	2014-01-25	10:38:03
67	50.317371	-4.083238	0.53	341.6	2014-01-25	10:38:04
68	50.317377	-4.083237	0.72	6.1	2014-01-25	10:38:05
69	50.317385	-4.083236	0.89	2.7	2014-01-25	10:38:06
70	50.317392	-4.083236	0.78	357.4	2014-01-25	10:38:07
71	50.317398	-4.083237	0.6	353.7	2014-01-25	10:38:08
72	50.3174	-4.083232	0.44	60.6	2014-01-25	10:38:09
73	50.317405	-4.083237	0.67	328.3	2014-01-25	10:38:10
74	50.317407	-4.083243	0.5	300.5	2014-01-25	10:38:11
75	50.317409	-4.083249	0.49	303.4	2014-01-25	10:38:12
76	50.31741	-4.083255	0.44	273.7	2014-01-25	10:38:13
77	50.317411	-4.08326	0.41	296.7	2014-01-25	10:38:14
78	50.317414	-4.083267	0.51	298.2	2014-01-25	10:38:15
79	50.317414	-4.083269	0.17	295.7	2014-01-25	10:38:16
80	50.317414	-4.083269	0.08	213	2014-01-25	10:38:17
81	50.317415	-4.08327	0.13	329.6	2014-01-25	10:38:18
82	50.317415	-4.08327	0.01	0	2014-01-25	10:38:19
83	50.317414	-4.083273	0.18	255.3	2014-01-25	10:38:20
84	50.317412	-4.083271	0.3	148.4	2014-01-25	10:38:21
85	50.31741	-4.083266	0.44	126.2	2014-01-25	10:38:22
86	50.317407	-4.08326	0.49	130.7	2014-01-25	10:38:23
87	50.317402	-4.083251	0.82	129.4	2014-01-25	10:38:24
88	50.3174	-4.083248	0.32	125.9	2014-01-25	10:38:25
89	50.3174	-4.083251	0.24	265.5	2014-01-25	10:38:26
90	50.317402	-4.083257	0.44	287.4	2014-01-25	10:38:27
91	50.317401	-4.083259	0.18	238.2	2014-01-25	10:38:28
92	50.317402	-4.083261	0.18	316.2	2014-01-25	10:38:29
93	50.317404	-4.083264	0.3	315	2014-01-25	10:38:30
94	50.317403	-4.083261	0.22	130	2014-01-25	10:38:31
95	50.317402	-4.083262	0.02	212.6	2014-01-25	10:38:32
96	50.317386	-4.083199	4.81	112.2	2014-01-25	10:38:33
97	50.317384	-4.083182	1.24	98.2	2014-01-25	10:38:34
98	50.317384	-4.083173	0.61	95.3	2014-01-25	10:38:35
99	50.317383	-4.083169	0.32	101.5	2014-01-25	10:38:36
100	50.317383	-4.08317	0.12	261	2014-01-25	10:38:37
101	50.317384	-4.083173	0.18	294.9	2014-01-25	10:38:38
102	50.317383	-4.083173	0.07	235	2014-01-25	10:38:39
103	50.317383	-4.083173	0.06	127.6	2014-01-25	10:38:40
104	50.317382	-4.083171	0.14	122	2014-01-25	10:38:41
105	50.317383	-4.08317	0.12	66.5	2014-01-25	10:38:42
106	50.317383	-4.083169	0.08	47	2014-01-25	10:38:43
107	50.317384	-4.083168	0.1	27	2014-01-25	10:38:44
108	50.317385	-4.083168	0.09	23.1	2014-01-25	10:38:45
109	50.317386	-4.083167	0.12	12.1	2014-01-25	10:38:46
110	50.317387	-4.083166	0.12	46.8	2014-01-25	10:38:47
111	50.317388	-4.083166	0.08	356.2	2014-01-25	10:38:48
112	50.317388	-4.083167	0.1	318.8	2014-01-25	10:38:49
113	50.317389	-4.083168	0.08	327	2014-01-25	10:38:50
114	50.317389	-4.083168	0.04	328.2	2014-01-25	10:38:51
115	50.31739	-4.083169	0.12	307.9	2014-01-25	10:38:52
116	50.31739	-4.08317	0.1	302.1	2014-01-25	10:38:53
117	50.317391	-4.083171	0.07	292.8	2014-01-25	10:38:54
118	50.317391	-4.083173	0.15	281	2014-01-25	10:38:55
119	50.317392	-4.083177	0.25	294.3	2014-01-25	10:38:56
120	50.317392	-4.083178	0.1	318.8	2014-01-25	10:38:57
121	50.317394	-4.08318	0.22	309.1	2014-01-25	10:38:58
122	50.317396	-4.083184	0.36	314.5	2014-01-25	10:38:59
123	50.317396	-4.083185	0.1	264	2014-01-25	10:39:00
124	50.317396	-4.083187	0.14	274.2	2014-01-25	10:39:01
125	50.317396	-4.083187	0.03	308.1	2014-01-25	10:39:02
126	50.317396	-4.083187	0.04	351.2	2014-01-25	10:39:03
127	50.317397	-4.083187	0.03	0	2014-01-25	10:39:04
128	50.317397	-4.083187	0.01	29.6	2014-01-25	10:39:05
129	50.317397	-4.083187	0.06	17.7	2014-01-25	10:39:06
130	50.317398	-4.083187	0.07	355.1	2014-01-25	10:39:07
131	50.317398	-4.083188	0.05	258.1	2014-01-25	10:39:08
132	50.317398	-4.083189	0.11	300.8	2014-01-25	10:39:09
133	50.317398	-4.083191	0.13	282.5	2014-01-25	10:39:10
134	50.317399	-4.083192	0.11	274.7	2014-01-25	10:39:11
135	50.317399	-4.083194	0.14	288.8	2014-01-25	10:39:12
136	50.317399	-4.083196	0.13	270	2014-01-25	10:39:13
137	50.317399	-4.083198	0.11	245.3	2014-01-25	10:39:14
138	50.317398	-4.083199	0.13	219.1	2014-01-25	10:39:15
139	50.317397	-4.083199	0.03	212.6	2014-01-25	10:39:16
140	50.317397	-4.083199	0.09	164.5	2014-01-25	10:39:17
141	50.317394	-4.083198	0.25	162.3	2014-01-25	10:39:18
142	50.317392	-4.083197	0.26	167.9	2014-01-25	10:39:19
143	50.317391	-4.083196	0.13	152	2014-01-25	10:39:20
144	50.31739	-4.083195	0.1	156	2014-01-25	10:39:21
145	50.31739	-4.083195	0.04	180	2014-01-25	10:39:22
146	50.31739	-4.083195	0.04	133	2014-01-25	10:39:23
147	50.31739	-4.083194	0.06	120.3	2014-01-25	10:39:24
148	50.317389	-4.083194	0.06	117.3	2014-01-25	10:39:25
149	50.317389	-4.083193	0.09	131	2014-01-25	10:39:26
150	50.317388	-4.083192	0.08	158.2	2014-01-25	10:39:27
151	50.317388	-4.083192	0.05	165.5	2014-01-25	10:39:28
152	50.317387	-4.083191	0.06	127.6	2014-01-25	10:39:29
153	50.317387	-4.083191	0.07	155.6	2014-01-25	10:39:30
154	50.317387	-4.083191	0.01	215.7	2014-01-25	10:39:31
155	50.317386	-4.083191	0.06	173.4	2014-01-25	10:39:32
156	50.317386	-4.083191	0.03	148.5	2014-01-25	10:39:33
157	50.317386	-4.08319	0.03	157.8	2014-01-25	10:39:34
158	50.317386	-4.08319	0	0	2014-01-25	10:39:35
159	50.317386	-4.08319	0.02	126.4	2014-01-25	10:39:36
160	50.317386	-4.08319	0.03	348.5	2014-01-25	10:39:37
161	50.317386	-4.083191	0.02	306.4	2014-01-25	10:39:38
162	50.317386	-4.083191	0.04	302.4	2014-01-25	10:39:39
163	50.317386	-4.083192	0.06	261.5	2014-01-25	10:39:40
164	50.317386	-4.083192	0.04	270	2014-01-25	10:39:41
165	50.317386	-4.083193	0.05	320.9	2014-01-25	10:39:42
166	50.317386	-4.083192	0.05	90	2014-01-25	10:39:43
167	50.317386	-4.083191	0.05	123.6	2014-01-25	10:39:44
168	50.317386	-4.083191	0.08	125.6	2014-01-25	10:39:45
169	50.317386	-4.08319	0.03	71.4	2014-01-25	10:39:46
170	50.317386	-4.08319	0.02	296.6	2014-01-25	10:39:47
171	50.317384	-4.08319	0.18	166.9	2014-01-25	10:39:48
172	50.317384	-4.08319	0.02	180	2014-01-25	10:39:49
173	50.31738	-4.08319	0.45	181.5	2014-01-25	10:39:50
174	50.317378	-4.083189	0.24	170	2014-01-25	10:39:51
175	50.317378	-4.083189	0.04	9.6	2014-01-25	10:39:52
176	50.317378	-4.08319	0.05	223.8	2014-01-25	10:39:53
177	50.317377	-4.083191	0.12	241.1	2014-01-25	10:39:54
178	50.317378	-4.083192	0.07	277.1	2014-01-25	10:39:55
179	50.317377	-4.083192	0.02	211	2014-01-25	10:39:56
180	50.317377	-4.083193	0.07	278.6	2014-01-25	10:39:57
181	50.317377	-4.083195	0.08	270	2014-01-25	10:39:58
182	50.317378	-4.083195	0.04	298	2014-01-25	10:39:59
183	50.317378	-4.083196	0.07	277.1	2014-01-25	10:40:00
184	50.317378	-4.083197	0.04	282.2	2014-01-25	10:40:01
185	50.317378	-4.083197	0.05	270	2014-01-25	10:40:02
186	50.317378	-4.083198	0.05	281.9	2014-01-25	10:40:03
187	50.317378	-4.083199	0.05	279.5	2014-01-25	10:40:04
188	50.317378	-4.0832	0.13	287.6	2014-01-25	10:40:05
189	50.317379	-4.083202	0.11	284.5	2014-01-25	10:40:06
190	50.317379	-4.083202	0.03	0	2014-01-25	10:40:07
191	50.317378	-4.083201	0.14	157.5	2014-01-25	10:40:08
192	50.317377	-4.083201	0.09	168.1	2014-01-25	10:40:09
193	50.317377	-4.0832	0.05	140.9	2014-01-25	10:40:10
194	50.317376	-4.0832	0.05	173.1	2014-01-25	10:40:11
195	50.317375	-4.0832	0.09	180	2014-01-25	10:40:12
196	50.317375	-4.083201	0.06	212.6	2014-01-25	10:40:13
197	50.317375	-4.083201	0.03	167.1	2014-01-25	10:40:14
198	50.317374	-4.0832	0.1	165.9	2014-01-25	10:40:15
199	50.317373	-4.0832	0.07	180	2014-01-25	10:40:16
200	50.317373	-4.083201	0.06	191.5	2014-01-25	10:40:17
201	50.317372	-4.083201	0.06	192.2	2014-01-25	10:40:18
202	50.317372	-4.083201	0.04	180	2014-01-25	10:40:19
203	50.317372	-4.0832	0.04	139.9	2014-01-25	10:40:20
204	50.317371	-4.083201	0.08	201.8	2014-01-25	10:40:21
205	50.31737	-4.083202	0.11	245.1	2014-01-25	10:40:22
206	50.31737	-4.083202	0.03	203.5	2014-01-25	10:40:23
207	50.31737	-4.083203	0.06	250.5	2014-01-25	10:40:24
208	50.31737	-4.083204	0.07	255.2	2014-01-25	10:40:25
209	50.31737	-4.083205	0.04	270	2014-01-25	10:40:26
210	50.31737	-4.083205	0.03	253.4	2014-01-25	10:40:27
211	50.31737	-4.083205	0.03	168.5	2014-01-25	10:40:28
212	50.317369	-4.083205	0.05	223.2	2014-01-25	10:40:29
213	50.317369	-4.083205	0.02	116.6	2014-01-25	10:40:30
214	50.317369	-4.083206	0.05	223.2	2014-01-25	10:40:31
215	50.317369	-4.083206	0.01	90	2014-01-25	10:40:32
216	50.317364	-4.083204	0.55	170.6	2014-01-25	10:40:33
217	50.317361	-4.083204	0.38	170.9	2014-01-25	10:40:34
218	50.317357	-4.083203	0.39	175.6	2014-01-25	10:40:35
219	50.317355	-4.083204	0.21	193.1	2014-01-25	10:40:36
220	50.317354	-4.083205	0.17	202.6	2014-01-25	10:40:37
221	50.317353	-4.083205	0.04	205.8	2014-01-25	10:40:38
222	50.317352	-4.083206	0.17	196.7	2014-01-25	10:40:39
223	50.317351	-4.083206	0.09	183.5	2014-01-25	10:40:40
224	50.317351	-4.083205	0.05	159.2	2014-01-25	10:40:41
225	50.317351	-4.083205	0.03	168.5	2014-01-25	10:40:42
226	50.317349	-4.083206	0.16	186.4	2014-01-25	10:40:43
227	50.317348	-4.083208	0.21	243.2	2014-01-25	10:40:44
228	50.317347	-4.08321	0.2	212.4	2014-01-25	10:40:45
229	50.317345	-4.083211	0.1	211.2	2014-01-25	10:40:47
230	50.317345	-4.083211	0.02	212.6	2014-01-25	10:40:48
231	50.317345	-4.083211	0.02	60.6	2014-01-25	10:40:49
232	50.317342	-4.08321	0.17	172	2014-01-25	10:40:51
233	50.317342	-4.083211	0.07	237.6	2014-01-25	10:40:52
234	50.317342	-4.083212	0.06	252.4	2014-01-25	10:40:53
235	50.317342	-4.083213	0.05	280.5	2014-01-25	10:40:54
236	50.317342	-4.083214	0.08	297.3	2014-01-25	10:40:55
237	50.317342	-4.083214	0.05	294.3	2014-01-25	10:40:56
238	50.317342	-4.083215	0.01	270	2014-01-25	10:40:57
239	50.317342	-4.083215	0.04	282.2	2014-01-25	10:40:58
240	50.317342	-4.083216	0.06	270	2014-01-25	10:40:59
241	50.317342	-4.083217	0.04	285.7	2014-01-25	10:41:00
242	50.317342	-4.083217	0.04	283.8	2014-01-25	10:41:01
243	50.317342	-4.083217	0.02	243.4	2014-01-25	10:41:02
244	50.317342	-4.083217	0.01	90	2014-01-25	10:41:03
245	50.317342	-4.083217	0.02	131.4	2014-01-25	10:41:04
246	50.317343	-4.083217	0.03	12.5	2014-01-25	10:41:05
247	50.317343	-4.083217	0.01	0	2014-01-25	10:41:06
248	50.317343	-4.083217	0.03	316.8	2014-01-25	10:41:07
249	50.317343	-4.083217	0.02	131.4	2014-01-25	10:41:08
250	50.317343	-4.083217	0.03	288.6	2014-01-25	10:41:09
251	50.317343	-4.083218	0.05	248.3	2014-01-25	10:41:10
252	50.317343	-4.083218	0.04	103.8	2014-01-25	10:41:11
253	50.317342	-4.083217	0.05	136.8	2014-01-25	10:41:12
254	50.317341	-4.083217	0.12	165.1	2014-01-25	10:41:13
255	50.317343	-4.083216	0.24	16.9	2014-01-25	10:41:14
256	50.317343	-4.083214	0.09	78.1	2014-01-25	10:41:15
257	50.317343	-4.083214	0.07	134.5	2014-01-25	10:41:16
258	50.317343	-4.083213	0.09	121.1	2014-01-25	10:41:17
259	50.317343	-4.083212	0.05	44.6	2014-01-25	10:41:18
260	50.317337	-4.083227	1.22	239.6	2014-01-25	10:41:19
261	50.317332	-4.083251	0.91	249.5	2014-01-25	10:41:21
262	50.317332	-4.083254	0.13	268	2014-01-25	10:41:23
263	50.317328	-4.083253	0.45	166.2	2014-01-25	10:41:24
264	50.317327	-4.083252	0.11	141.9	2014-01-25	10:41:25
265	50.317325	-4.083246	0.24	110.9	2014-01-25	10:41:27
266	50.317324	-4.083241	0.21	118.8	2014-01-25	10:41:29
267	50.317324	-4.083239	0.13	45.7	2014-01-25	10:41:30
268	50.317326	-4.083238	0.15	26.7	2014-01-25	10:41:31
269	50.317326	-4.083237	0.13	34.5	2014-01-25	10:41:32
270	50.317327	-4.083236	0.07	76.1	2014-01-25	10:41:33
271	50.317325	-4.083232	0.36	128.6	2014-01-25	10:41:34
272	50.317324	-4.083232	0.11	167.1	2014-01-25	10:41:35
273	50.317323	-4.083231	0.09	150.7	2014-01-25	10:41:36
274	50.317322	-4.083231	0.08	162	2014-01-25	10:41:37
275	50.317327	-4.083232	0.48	354.3	2014-01-25	10:41:38
276	50.317327	-4.083231	0.04	39	2014-01-25	10:41:39
277	50.317331	-4.083232	0.46	351.1	2014-01-25	10:41:40
278	50.317341	-4.083235	1.11	349.5	2014-01-25	10:41:41
279	50.317352	-4.083236	1.23	356.4	2014-01-25	10:41:42
280	50.317358	-4.083239	0.72	347.5	2014-01-25	10:41:43
281	50.317361	-4.083244	0.51	312.1	2014-01-25	10:41:44
282	50.317366	-4.083248	0.56	328	2014-01-25	10:41:45
283	50.317371	-4.083252	0.63	334.8	2014-01-25	10:41:46
284	50.317377	-4.083256	0.79	336.6	2014-01-25	10:41:47
285	50.317384	-4.083264	0.93	324.6	2014-01-25	10:41:48
286	50.317391	-4.083266	0.75	350.4	2014-01-25	10:41:49
287	50.3174	-4.083273	1.14	330.7	2014-01-25	10:41:50
288	50.317409	-4.083281	1.16	331.9	2014-01-25	10:41:51
289	50.317423	-4.083289	1.62	341.1	2014-01-25	10:41:52
290	50.317437	-4.083296	1.72	341.2	2014-01-25	10:41:53
291	50.317452	-4.0833	1.71	352	2014-01-25	10:41:54
292	50.317466	-4.083305	1.61	346.1	2014-01-25	10:41:55
293	50.317483	-4.083312	1.88	344.5	2014-01-25	10:41:56
294	50.317497	-4.083321	1.76	338.6	2014-01-25	10:41:57
295	50.317512	-4.083329	1.75	341.7	2014-01-25	10:41:58
296	50.317529	-4.083335	1.9	347.9	2014-01-25	10:41:59
297	50.317544	-4.083338	1.69	350.9	2014-01-25	10:42:00
298	50.317557	-4.083345	1.47	342.1	2014-01-25	10:42:01
299	50.317567	-4.083351	1.23	339.7	2014-01-25	10:42:02
300	50.317573	-4.083357	0.8	324.2	2014-01-25	10:42:03
301	50.317579	-4.083365	0.89	320.3	2014-01-25	10:42:04
302	50.317585	-4.083373	0.85	319	2014-01-25	10:42:05
303	50.317587	-4.083383	0.71	289.1	2014-01-25	10:42:06
304	50.317587	-4.083392	0.64	266.7	2014-01-25	10:42:07
305	50.31759	-4.083406	1.06	288.4	2014-01-25	10:42:08
306	50.317592	-4.083426	1.43	281.7	2014-01-25	10:42:09
307	50.317599	-4.083439	1.21	307.4	2014-01-25	10:42:10
308	50.317607	-4.083451	1.26	317.8	2014-01-25	10:42:11
309	50.31761	-4.083468	1.24	285.6	2014-01-25	10:42:12
310	50.317614	-4.083481	1.05	293.6	2014-01-25	10:42:13
311	50.317617	-4.083495	1.02	291.9	2014-01-25	10:42:14
312	50.317619	-4.083509	1.04	278.3	2014-01-25	10:42:15
313	50.317619	-4.083525	1.1	269.1	2014-01-25	10:42:16
314	50.31762	-4.083541	1.18	277.7	2014-01-25	10:42:17
315	50.317621	-4.083559	1.28	275.9	2014-01-25	10:42:18
316	50.317623	-4.083582	1.62	275.3	2014-01-25	10:42:19
317	50.317625	-4.083606	1.74	278.4	2014-01-25	10:42:20
318	50.317628	-4.083627	1.54	284	2014-01-25	10:42:21
319	50.31763	-4.083647	1.41	278.8	2014-01-25	10:42:22
320	50.31763	-4.083666	1.37	271.2	2014-01-25	10:42:23
321	50.31763	-4.083684	1.32	268.8	2014-01-25	10:42:24
322	50.31763	-4.083706	1.51	268.6	2014-01-25	10:42:25
323	50.317628	-4.083725	1.36	261.7	2014-01-25	10:42:26
324	50.317627	-4.08375	1.82	266.2	2014-01-25	10:42:27
325	50.317629	-4.083773	1.66	278.4	2014-01-25	10:42:28
326	50.317632	-4.083793	1.46	283.3	2014-01-25	10:42:29
327	50.317627	-4.083812	1.4	248.4	2014-01-25	10:42:30
328	50.317617	-4.08383	1.74	229.9	2014-01-25	10:42:31
329	50.317601	-4.083842	1.98	204	2014-01-25	10:42:32
330	50.317585	-4.083852	2	202.3	2014-01-25	10:42:33
331	50.317571	-4.083862	1.71	204.7	2014-01-25	10:42:34
332	50.31756	-4.083869	1.28	201	2014-01-25	10:42:35
333	50.317551	-4.083875	1.09	203.2	2014-01-25	10:42:36
334	50.317544	-4.083882	0.88	214.9	2014-01-25	10:42:37
335	50.31754	-4.083889	0.7	225.9	2014-01-25	10:42:38
336	50.317537	-4.083896	0.59	240.5	2014-01-25	10:42:39
337	50.317535	-4.083904	0.66	245	2014-01-25	10:42:40
338	50.317532	-4.083912	0.62	243.2	2014-01-25	10:42:41
339	50.317529	-4.083917	0.5	224.7	2014-01-25	10:42:42
340	50.317527	-4.08392	0.34	211.7	2014-01-25	10:42:43
341	50.317527	-4.08392	0.04	256.6	2014-01-25	10:42:44
342	50.317526	-4.08392	0.02	161.3	2014-01-25	10:42:45
343	50.317525	-4.083925	0.2	249.4	2014-01-25	10:42:47
344	50.317526	-4.08394	0.51	274.2	2014-01-25	10:42:49
345	50.317527	-4.083944	0.32	290.5	2014-01-25	10:42:50
346	50.317527	-4.083947	0.23	288.7	2014-01-25	10:42:51
347	50.317528	-4.083951	0.27	284.1	2014-01-25	10:42:52
348	50.31753	-4.083962	0.83	288.3	2014-01-25	10:42:53
349	50.31754	-4.084017	4.07	286	2014-01-25	10:42:54
350	50.317538	-4.084025	0.65	249.9	2014-01-25	10:42:55
351	50.31753	-4.084037	1.2	222.4	2014-01-25	10:42:56
352	50.31752	-4.084053	1.58	224.8	2014-01-25	10:42:57
353	50.31751	-4.084068	1.59	222.2	2014-01-25	10:42:58
354	50.317503	-4.08408	1.2	226.7	2014-01-25	10:42:59
355	50.317499	-4.084094	1.05	248.1	2014-01-25	10:43:00
356	50.317497	-4.084108	1.02	260	2014-01-25	10:43:01
357	50.317492	-4.08412	1.04	237.6	2014-01-25	10:43:02
358	50.317485	-4.084131	1.13	222.6	2014-01-25	10:43:03
359	50.317477	-4.084142	1.15	221.1	2014-01-25	10:43:04
360	50.317471	-4.084153	1.05	233.5	2014-01-25	10:43:05
361	50.317465	-4.084163	0.97	222.1	2014-01-25	10:43:06
362	50.317458	-4.084172	0.97	220.8	2014-01-25	10:43:07
363	50.317451	-4.084183	1.1	225.4	2014-01-25	10:43:08
364	50.317444	-4.084194	1.16	225	2014-01-25	10:43:09
365	50.317437	-4.084202	0.93	216.3	2014-01-25	10:43:10
366	50.317431	-4.084209	0.82	216.1	2014-01-25	10:43:11
367	50.317426	-4.084209	0.62	184.9	2014-01-25	10:43:12
368	50.31742	-4.084213	0.74	202.8	2014-01-25	10:43:13
369	50.317412	-4.084217	0.92	197	2014-01-25	10:43:14
370	50.317404	-4.084226	1.04	215	2014-01-25	10:43:15
371	50.317396	-4.084235	1.08	216.3	2014-01-25	10:43:16
372	50.317383	-4.084243	1.56	201.4	2014-01-25	10:43:17
373	50.317374	-4.084255	1.41	218.9	2014-01-25	10:43:18
374	50.317368	-4.084272	1.32	242.7	2014-01-25	10:43:19
375	50.317358	-4.08429	1.72	230.6	2014-01-25	10:43:20
376	50.317345	-4.08431	2.05	224.3	2014-01-25	10:43:21
377	50.317331	-4.084336	2.36	229.6	2014-01-25	10:43:22
378	50.317318	-4.084357	2.13	226.5	2014-01-25	10:43:23
379	50.317308	-4.084371	1.48	219.4	2014-01-25	10:43:24
380	50.3173	-4.084378	1.03	209.8	2014-01-25	10:43:25
381	50.31729	-4.084388	1.27	214.8	2014-01-25	10:43:26
382	50.317278	-4.084407	1.99	223.8	2014-01-25	10:43:27
383	50.317269	-4.084437	2.32	245.2	2014-01-25	10:43:28
384	50.317258	-4.084453	1.64	222.6	2014-01-25	10:43:29
385	50.317255	-4.084472	1.41	257.7	2014-01-25	10:43:30
386	50.317263	-4.084488	1.43	308.4	2014-01-25	10:43:31
387	50.317269	-4.084505	1.37	295.8	2014-01-25	10:43:32
388	50.317267	-4.084521	1.14	258.2	2014-01-25	10:43:33
389	50.317261	-4.084536	1.25	242.8	2014-01-25	10:43:34
390	50.317253	-4.084551	1.37	228.7	2014-01-25	10:43:35
391	50.317244	-4.084571	1.77	235.7	2014-01-25	10:43:36
392	50.317232	-4.084592	1.99	227.9	2014-01-25	10:43:37
393	50.317225	-4.084614	1.74	242.6	2014-01-25	10:43:38
394	50.317223	-4.084626	0.89	257.2	2014-01-25	10:43:39
395	50.317221	-4.084634	0.63	245.6	2014-01-25	10:43:40
396	50.317217	-4.084639	0.54	220.1	2014-01-25	10:43:41
397	50.317211	-4.084646	0.8	215.8	2014-01-25	10:43:42
398	50.317206	-4.084652	0.79	216.2	2014-01-25	10:43:43
399	50.3172	-4.084658	0.74	211	2014-01-25	10:43:44
400	50.317192	-4.084663	0.97	204.2	2014-01-25	10:43:45
401	50.317186	-4.084664	0.71	184.4	2014-01-25	10:43:46
402	50.317179	-4.084662	0.75	170.4	2014-01-25	10:43:47
403	50.31717	-4.084664	1	186.8	2014-01-25	10:43:48
404	50.317166	-4.084661	0.52	151.9	2014-01-25	10:43:49
405	50.317162	-4.084662	0.44	191.8	2014-01-25	10:43:50
406	50.317156	-4.084671	0.94	224.6	2014-01-25	10:43:51
407	50.317149	-4.084684	1.23	228.5	2014-01-25	10:43:52
408	50.317143	-4.084696	1.07	231.7	2014-01-25	10:43:53
409	50.317143	-4.084704	0.55	265.1	2014-01-25	10:43:54
410	50.317147	-4.084709	0.61	318.4	2014-01-25	10:43:55
411	50.317145	-4.084715	0.48	243.5	2014-01-25	10:43:56
412	50.31714	-4.084724	0.83	225.5	2014-01-25	10:43:57
413	50.317136	-4.084729	0.58	224	2014-01-25	10:43:58
414	50.317136	-4.084729	0.03	73.4	2014-01-25	10:43:59
415	50.317136	-4.084728	0.03	51.5	2014-01-25	10:44:01
416	50.317136	-4.084728	0.01	327.4	2014-01-25	10:44:02
417	50.317137	-4.084729	0.09	314.8	2014-01-25	10:44:03
418	50.317139	-4.084731	0.26	334.1	2014-01-25	10:44:04
419	50.317137	-4.084741	0.74	251.7	2014-01-25	10:44:05
420	50.317132	-4.084746	0.67	213	2014-01-25	10:44:06
421	50.317127	-4.084752	0.68	216.3	2014-01-25	10:44:07
422	50.317119	-4.084756	0.91	199.9	2014-01-25	10:44:08
423	50.31711	-4.08476	1.04	195.4	2014-01-25	10:44:09
424	50.317107	-4.084763	0.44	216.5	2014-01-25	10:44:10
425	50.317108	-4.084762	0.16	26.9	2014-01-25	10:44:11
426	50.317102	-4.084757	0.76	152.4	2014-01-25	10:44:12
427	50.317096	-4.084756	0.73	173.9	2014-01-25	10:44:13
428	50.317091	-4.084755	0.58	168.2	2014-01-25	10:44:14
429	50.317085	-4.084752	0.7	164.6	2014-01-25	10:44:15
430	50.317079	-4.084753	0.63	183.8	2014-01-25	10:44:16
431	50.317076	-4.084757	0.5	220.1	2014-01-25	10:44:17
432	50.317076	-4.084759	0.17	300.6	2014-01-25	10:44:18
433	50.317076	-4.084759	0.02	90	2014-01-25	10:44:20
434	50.317076	-4.084758	0.02	90	2014-01-25	10:44:21
435	50.317076	-4.084758	0.02	129.7	2014-01-25	10:44:22
436	50.317076	-4.084758	0.01	270	2014-01-25	10:44:23
437	50.317074	-4.084752	0.53	120.5	2014-01-25	10:44:24
438	50.31707	-4.084744	0.69	127.7	2014-01-25	10:44:25
439	50.317068	-4.084736	0.6	110.1	2014-01-25	10:44:26
440	50.317066	-4.084727	0.68	110.9	2014-01-25	10:44:27
441	50.317064	-4.084719	0.65	108.4	2014-01-25	10:44:28
442	50.317063	-4.084711	0.57	99.4	2014-01-25	10:44:29
443	50.317061	-4.084698	0.92	104	2014-01-25	10:44:30
444	50.317062	-4.084685	0.95	87.2	2014-01-25	10:44:31
445	50.317061	-4.084673	0.84	93.8	2014-01-25	10:44:32
446	50.317061	-4.084664	0.64	95.9	2014-01-25	10:44:33
447	50.317065	-4.084654	0.82	56.8	2014-01-25	10:44:34
448	50.317071	-4.084648	0.86	30.6	2014-01-25	10:44:35
449	50.317078	-4.084642	0.88	33.2	2014-01-25	10:44:36
450	50.317083	-4.084634	0.83	41	2014-01-25	10:44:37
451	50.317089	-4.084625	0.86	49.5	2014-01-25	10:44:38
452	50.317094	-4.084617	0.85	42	2014-01-25	10:44:39
453	50.317101	-4.084608	0.92	39.5	2014-01-25	10:44:40
454	50.317085	-4.084658	0.2	243.3	2014-01-25	10:45:00
455	50.317088	-4.084644	0.53	67.3	2014-01-25	10:45:02
456	50.31708	-4.084642	0.97	173.6	2014-01-25	10:45:03
457	50.317074	-4.08465	0.86	220.6	2014-01-25	10:45:04
458	50.317071	-4.084662	0.94	246.1	2014-01-25	10:45:05
459	50.317069	-4.084668	0.44	246.4	2014-01-25	10:45:06
460	50.317068	-4.084679	0.74	264.2	2014-01-25	10:45:07
461	50.31707	-4.084694	1.09	278.9	2014-01-25	10:45:08
462	50.317079	-4.084706	1.37	320.9	2014-01-25	10:45:09
463	50.317092	-4.084717	1.64	332	2014-01-25	10:45:10
464	50.317109	-4.084732	2.16	329.3	2014-01-25	10:45:11
465	50.317142	-4.084743	3.74	348.4	2014-01-25	10:45:12
466	50.317186	-4.084747	4.93	356.2	2014-01-25	10:45:13
467	50.317224	-4.08475	4.17	357.6	2014-01-25	10:45:14
468	50.317253	-4.084748	3.24	2.4	2014-01-25	10:45:15
469	50.317257	-4.084756	0.81	310.9	2014-01-25	10:45:16
470	50.317258	-4.084761	0.33	278.1	2014-01-25	10:45:17
471	50.317257	-4.08476	0.14	137.1	2014-01-25	10:45:18
472	50.317256	-4.084753	0.46	104.1	2014-01-25	10:45:19
473	50.31725	-4.08475	0.66	159.8	2014-01-25	10:45:20
474	50.31724	-4.084748	1.19	171.4	2014-01-25	10:45:21
475	50.31723	-4.084744	1.08	166.4	2014-01-25	10:45:22
476	50.317226	-4.084739	0.6	146	2014-01-25	10:45:23
477	50.317224	-4.084732	0.61	113.4	2014-01-25	10:45:24
478	50.317221	-4.084728	0.37	142.9	2014-01-25	10:45:25
479	50.317215	-4.084728	0.62	177.8	2014-01-25	10:45:26
480	50.317209	-4.084728	0.72	177.2	2014-01-25	10:45:27
481	50.317207	-4.084731	0.36	227.2	2014-01-25	10:45:28
482	50.317212	-4.084736	0.7	332.8	2014-01-25	10:45:29
483	50.317226	-4.084735	1.54	2.4	2014-01-25	10:45:30
484	50.317253	-4.084721	3.18	18.1	2014-01-25	10:45:31
485	50.317295	-4.08472	4.59	0.6	2014-01-25	10:45:32
486	50.317339	-4.084732	4.98	350.3	2014-01-25	10:45:33
487	50.317385	-4.084734	5.17	358.8	2014-01-25	10:45:34
488	50.31743	-4.084742	5.05	353.3	2014-01-25	10:45:35
489	50.317461	-4.084756	3.6	344.1	2014-01-25	10:45:36
490	50.317476	-4.08477	1.97	328.6	2014-01-25	10:45:37
491	50.317478	-4.084785	1.11	281.7	2014-01-25	10:45:38
492	50.317468	-4.084798	1.47	216.3	2014-01-25	10:45:39
493	50.317456	-4.084804	1.38	198.9	2014-01-25	10:45:40
494	50.317447	-4.084803	1.03	176.7	2014-01-25	10:45:41
495	50.317438	-4.084798	1.05	161.1	2014-01-25	10:45:42
496	50.317429	-4.084793	1.09	158.1	2014-01-25	10:45:43
497	50.317419	-4.084789	1.08	165.3	2014-01-25	10:45:44
498	50.317405	-4.084792	1.65	187.7	2014-01-25	10:45:45
499	50.317391	-4.084795	1.5	188.2	2014-01-25	10:45:46
500	50.317379	-4.084795	1.44	180.7	2014-01-25	10:45:47
501	50.317368	-4.08479	1.26	162.2	2014-01-25	10:45:48
502	50.31736	-4.084784	0.99	154.7	2014-01-25	10:45:49
503	50.317349	-4.084777	1.26	158.3	2014-01-25	10:45:50
504	50.31734	-4.08477	1.12	153.4	2014-01-25	10:45:51
505	50.317331	-4.084765	1.15	159.3	2014-01-25	10:45:52
506	50.31732	-4.084762	1.16	170.9	2014-01-25	10:45:53
507	50.317317	-4.084755	0.61	127.7	2014-01-25	10:45:54
508	50.317312	-4.084752	0.64	156.4	2014-01-25	10:45:55
509	50.317302	-4.084749	1.11	171.4	2014-01-25	10:45:56
510	50.317291	-4.084746	1.19	167.6	2014-01-25	10:45:57
511	50.31728	-4.084744	1.28	174.4	2014-01-25	10:45:58
512	50.317268	-4.084742	1.28	174.1	2014-01-25	10:45:59
513	50.317258	-4.084735	1.28	157.2	2014-01-25	10:46:00
514	50.317248	-4.084732	1.14	169.5	2014-01-25	10:46:01
515	50.317238	-4.08473	1.09	170.8	2014-01-25	10:46:02
516	50.31723	-4.084726	0.96	162.6	2014-01-25	10:46:03
517	50.31722	-4.084726	1.08	180.6	2014-01-25	10:46:04
518	50.317212	-4.084725	0.94	177.1	2014-01-25	10:46:05
519	50.317206	-4.084721	0.67	155.7	2014-01-25	10:46:06
520	50.317199	-4.084719	0.79	168.3	2014-01-25	10:46:07
521	50.31719	-4.084721	1.07	186.1	2014-01-25	10:46:08
522	50.317181	-4.084721	0.95	181.5	2014-01-25	10:46:09
523	50.317175	-4.084716	0.81	156.3	2014-01-25	10:46:10
524	50.317166	-4.084713	0.99	165.4	2014-01-25	10:46:11
525	50.317156	-4.084713	1.14	180	2014-01-25	10:46:12
526	50.317148	-4.084709	0.88	159.9	2014-01-25	10:46:13
527	50.317146	-4.0847	0.69	116.7	2014-01-25	10:46:14
528	50.317144	-4.084688	0.86	98.8	2014-01-25	10:46:15
529	50.317141	-4.084676	0.92	116.4	2014-01-25	10:46:16
530	50.317135	-4.084667	0.88	131.2	2014-01-25	10:46:17
531	50.317129	-4.084659	0.94	141	2014-01-25	10:46:18
532	50.317123	-4.084653	0.8	150.3	2014-01-25	10:46:19
533	50.317117	-4.084647	0.79	148.2	2014-01-25	10:46:20
534	50.31711	-4.084643	0.8	155.7	2014-01-25	10:46:21
535	50.317104	-4.084637	0.8	147.5	2014-01-25	10:46:22
536	50.3171	-4.08463	0.67	136.6	2014-01-25	10:46:23
537	50.317101	-4.084627	0.27	67.7	2014-01-25	10:46:24
538	50.317105	-4.084625	0.49	17	2014-01-25	10:46:25
539	50.317109	-4.084623	0.52	16.1	2014-01-25	10:46:26
540	50.317114	-4.084619	0.58	28.6	2014-01-25	10:46:27
541	50.317117	-4.084616	0.42	25.8	2014-01-25	10:46:28
542	50.317122	-4.084614	0.49	13.3	2014-01-25	10:46:29
543	50.317126	-4.084615	0.55	353.2	2014-01-25	10:46:30
544	50.317131	-4.08462	0.58	329	2014-01-25	10:46:31
545	50.317132	-4.084624	0.36	286.5	2014-01-25	10:46:32
546	50.317135	-4.084633	0.69	303.7	2014-01-25	10:46:33
547	50.31714	-4.084645	1.08	301.2	2014-01-25	10:46:34
548	50.317144	-4.08466	1.11	290.6	2014-01-25	10:46:35
549	50.317149	-4.084674	1.18	300.9	2014-01-25	10:46:36
550	50.317152	-4.084691	1.25	285.6	2014-01-25	10:46:37
551	50.317155	-4.084706	1.1	287.2	2014-01-25	10:46:38
552	50.317157	-4.084722	1.13	282.4	2014-01-25	10:46:39
553	50.317159	-4.084739	1.22	280.6	2014-01-25	10:46:40
554	50.317161	-4.084757	1.33	279.7	2014-01-25	10:46:41
555	50.317164	-4.084776	1.39	281.6	2014-01-25	10:46:42
556	50.317066	-4.084635	0.71	137.4	2014-01-25	10:47:03
557	50.317054	-4.08463	1.39	165.9	2014-01-25	10:47:04
558	50.317044	-4.084631	1.12	181.8	2014-01-25	10:47:05
559	50.317033	-4.084634	1.24	191.7	2014-01-25	10:47:06
560	50.317023	-4.084642	1.23	207.7	2014-01-25	10:47:07
561	50.317027	-4.084639	0.5	27.9	2014-01-25	10:47:08
562	50.317034	-4.084633	0.94	25.8	2014-01-25	10:47:09
563	50.317038	-4.084632	0.42	10.7	2014-01-25	10:47:10
564	50.317034	-4.08463	0.43	163.8	2014-01-25	10:47:11
565	50.317023	-4.084636	1.32	196.9	2014-01-25	10:47:12
566	50.317016	-4.084636	0.79	182.2	2014-01-25	10:47:13
567	50.317009	-4.084639	0.85	194.2	2014-01-25	10:47:14
568	50.316999	-4.084645	1.15	203.2	2014-01-25	10:47:15
569	50.316988	-4.084649	1.29	192.5	2014-01-25	10:47:16
570	50.316974	-4.084655	1.59	195.4	2014-01-25	10:47:17
571	50.316965	-4.084665	1.24	212.1	2014-01-25	10:47:18
572	50.316966	-4.084672	0.56	284.5	2014-01-25	10:47:19
573	50.316968	-4.084678	0.5	300.4	2014-01-25	10:47:20
574	50.316963	-4.084682	0.64	205.9	2014-01-25	10:47:21
575	50.316956	-4.084683	0.75	186.4	2014-01-25	10:47:22
576	50.316946	-4.084686	1.13	190.1	2014-01-25	10:47:23
577	50.316932	-4.084692	1.65	193.2	2014-01-25	10:47:24
578	50.316922	-4.084697	1.2	198.2	2014-01-25	10:47:25
579	50.316917	-4.084699	0.55	198.9	2014-01-25	10:47:26
580	50.316911	-4.084698	0.71	169.9	2014-01-25	10:47:27
581	50.316905	-4.084692	0.76	149.3	2014-01-25	10:47:28
582	50.316898	-4.084689	0.79	164.2	2014-01-25	10:47:29
583	50.31689	-4.084688	0.85	175.2	2014-01-25	10:47:30
584	50.316885	-4.084688	0.61	179.5	2014-01-25	10:47:31
585	50.316885	-4.084683	0.35	94.6	2014-01-25	10:47:32
586	50.316885	-4.084678	0.36	82.5	2014-01-25	10:47:33
587	50.316885	-4.084673	0.37	87.1	2014-01-25	10:47:34
588	50.316885	-4.084667	0.39	94	2014-01-25	10:47:35
589	50.316884	-4.084662	0.38	108.4	2014-01-25	10:47:36
590	50.31688	-4.084658	0.5	141.2	2014-01-25	10:47:37
591	50.316877	-4.084655	0.45	153.2	2014-01-25	10:47:38
592	50.316877	-4.084655	0	0	2014-01-25	10:47:39
593	50.316877	-4.084655	0	180	2014-01-25	10:47:41
594	50.316873	-4.084645	0.1	117.8	2014-01-25	10:47:49
595	50.316876	-4.084656	0.81	287.5	2014-01-25	10:47:50
596	50.316877	-4.084684	2.02	274	2014-01-25	10:47:51
597	50.316873	-4.084703	1.42	252.8	2014-01-25	10:47:52
598	50.316871	-4.084722	1.41	259.7	2014-01-25	10:47:53
599	50.316876	-4.08473	0.78	314.9	2014-01-25	10:47:54
600	50.316878	-4.084735	0.44	310.9	2014-01-25	10:47:55
601	50.316885	-4.084739	0.84	340.2	2014-01-25	10:47:56
602	50.316904	-4.084733	2.08	11.2	2014-01-25	10:47:57
603	50.316935	-4.084723	3.54	12.5	2014-01-25	10:47:58
604	50.316957	-4.084713	2.55	15.7	2014-01-25	10:47:59
605	50.316968	-4.084703	1.38	30.3	2014-01-25	10:48:00
606	50.316975	-4.08469	1.21	50.2	2014-01-25	10:48:01
607	50.31698	-4.084677	1.11	53.8	2014-01-25	10:48:02
608	50.316986	-4.084667	0.97	52.6	2014-01-25	10:48:03
609	50.31699	-4.084657	0.82	58.6	2014-01-25	10:48:04
610	50.316986	-4.084661	0.49	217.2	2014-01-25	10:48:05
611	50.316966	-4.08468	2.62	211.1	2014-01-25	10:48:06
612	50.316956	-4.084677	1.07	168.8	2014-01-25	10:48:07
613	50.316952	-4.084671	0.65	141.2	2014-01-25	10:48:08
614	50.316947	-4.084672	0.6	185.2	2014-01-25	10:48:09
615	50.31694	-4.084674	0.76	190.8	2014-01-25	10:48:10
616	50.31693	-4.084677	1.16	189.7	2014-01-25	10:48:11
617	50.316919	-4.084676	1.22	176.6	2014-01-25	10:48:12
618	50.316911	-4.084678	0.86	189.2	2014-01-25	10:48:13
619	50.316905	-4.084676	0.66	167.5	2014-01-25	10:48:14
620	50.316898	-4.084666	1.07	140.1	2014-01-25	10:48:15
621	50.316891	-4.084657	1	137.6	2014-01-25	10:48:16
622	50.316886	-4.084648	0.82	134	2014-01-25	10:48:17
623	50.316892	-4.084654	0.76	330.1	2014-01-25	10:48:18
624	50.316897	-4.08466	0.68	318.6	2014-01-25	10:48:19
625	50.316892	-4.084678	1.33	249.5	2014-01-25	10:48:20
626	50.316892	-4.084692	1.02	265.8	2014-01-25	10:48:21
627	50.316894	-4.084704	0.91	286.7	2014-01-25	10:48:22
628	50.316896	-4.084706	0.24	317.8	2014-01-25	10:48:23
629	50.316897	-4.084709	0.22	312.8	2014-01-25	10:48:24
630	50.316897	-4.084697	0.79	88.6	2014-01-25	10:48:25
631	50.3169	-4.0847	0.34	320.6	2014-01-25	10:48:26
632	50.316903	-4.084715	1.12	290.9	2014-01-25	10:48:27
633	50.316911	-4.084724	1.1	324.3	2014-01-25	10:48:28
634	50.316933	-4.084722	2.42	3.5	2014-01-25	10:48:29
635	50.31697	-4.084709	4.19	12.5	2014-01-25	10:48:30
636	50.317018	-4.084702	5.36	5.9	2014-01-25	10:48:31
637	50.317072	-4.084707	6.12	356.3	2014-01-25	10:48:32
638	50.317122	-4.084726	5.71	346.6	2014-01-25	10:48:33
639	50.317166	-4.084743	4.98	345.9	2014-01-25	10:48:34
640	50.317208	-4.084757	4.85	347.7	2014-01-25	10:48:35
641	50.317254	-4.084771	5.21	349.2	2014-01-25	10:48:36
642	50.317302	-4.084781	5.36	352.3	2014-01-25	10:48:37
643	50.317348	-4.084789	5.12	354.3	2014-01-25	10:48:38
644	50.317392	-4.084795	4.95	354.5	2014-01-25	10:48:39
645	50.317434	-4.084805	4.68	351.1	2014-01-25	10:48:40
646	50.31747	-4.084821	4.18	344.8	2014-01-25	10:48:41
647	50.31749	-4.084834	2.48	337.5	2014-01-25	10:48:42
648	50.317498	-4.08484	0.97	335.2	2014-01-25	10:48:43
649	50.317503	-4.084844	0.6	333.3	2014-01-25	10:48:44
650	50.317503	-4.084844	0.02	240.6	2014-01-25	10:48:45
651	50.317503	-4.084844	0	0	2014-01-25	10:48:46
652	50.317503	-4.084844	0.01	270	2014-01-25	10:48:47
653	50.317503	-4.084844	0.01	29.6	2014-01-25	10:48:48
654	50.317501	-4.084844	0.18	183.9	2014-01-25	10:48:49
655	50.31749	-4.084856	1.56	213.7	2014-01-25	10:48:50
656	50.317474	-4.08487	1.99	210.4	2014-01-25	10:48:51
657	50.317458	-4.084884	2.08	207.3	2014-01-25	10:48:52
658	50.317443	-4.084891	1.7	198.2	2014-01-25	10:48:53
659	50.317431	-4.084893	1.33	185.6	2014-01-25	10:48:54
660	50.317421	-4.084894	1.2	184	2014-01-25	10:48:55
661	50.317408	-4.084895	1.38	180.7	2014-01-25	10:48:56
662	50.317398	-4.084891	1.14	166.1	2014-01-25	10:48:57
663	50.317389	-4.084884	1.15	155.5	2014-01-25	10:48:58
664	50.317385	-4.084873	0.86	116.2	2014-01-25	10:48:59
665	50.317383	-4.084859	1	105.2	2014-01-25	10:49:00
666	50.317372	-4.084855	1.3	165.7	2014-01-25	10:49:01
667	50.317359	-4.084849	1.5	164.8	2014-01-25	10:49:02
668	50.317347	-4.084845	1.39	166.9	2014-01-25	10:49:03
669	50.317336	-4.084841	1.18	165.7	2014-01-25	10:49:04
670	50.317328	-4.084834	1.03	153.1	2014-01-25	10:49:05
671	50.317325	-4.084823	0.83	110.3	2014-01-25	10:49:06
672	50.317326	-4.084812	0.84	81.7	2014-01-25	10:49:07
673	50.31732	-4.084801	1.05	131.9	2014-01-25	10:49:08
674	50.317311	-4.084795	1.14	159.4	2014-01-25	10:49:09
675	50.317301	-4.084791	1.07	163.5	2014-01-25	10:49:10
676	50.317292	-4.084785	1.1	157.4	2014-01-25	10:49:11
677	50.317284	-4.084777	1.03	149.4	2014-01-25	10:49:12
678	50.317275	-4.084772	1.07	160.5	2014-01-25	10:49:13
679	50.317266	-4.084766	1.11	155.5	2014-01-25	10:49:14
680	50.317262	-4.084754	0.92	117.2	2014-01-25	10:49:15
681	50.317259	-4.084743	0.9	113.9	2014-01-25	10:49:16
682	50.317251	-4.084736	1.05	150.4	2014-01-25	10:49:17
683	50.317246	-4.084726	0.88	130.2	2014-01-25	10:49:18
684	50.317245	-4.084715	0.79	97.4	2014-01-25	10:49:19
685	50.317242	-4.084705	0.77	112.6	2014-01-25	10:49:20
686	50.317241	-4.084696	0.62	103	2014-01-25	10:49:21
687	50.317237	-4.084691	0.58	138	2014-01-25	10:49:22
688	50.317229	-4.084689	0.9	170.8	2014-01-25	10:49:23
689	50.31722	-4.084687	0.99	173.5	2014-01-25	10:49:24
690	50.317211	-4.084686	1.02	173.7	2014-01-25	10:49:25
691	50.317203	-4.084683	0.98	167.4	2014-01-25	10:49:26
692	50.317196	-4.084678	0.76	153.9	2014-01-25	10:49:27
693	50.317189	-4.084675	0.87	164.1	2014-01-25	10:49:28
694	50.317181	-4.084676	0.92	184.5	2014-01-25	10:49:29
695	50.317174	-4.084678	0.79	193.1	2014-01-25	10:49:30
696	50.317168	-4.084679	0.59	184.1	2014-01-25	10:49:31
697	50.317162	-4.084679	0.71	181.4	2014-01-25	10:49:32
698	50.317154	-4.084682	0.98	193	2014-01-25	10:49:33
699	50.317144	-4.084684	1.09	186.9	2014-01-25	10:49:34
700	50.317133	-4.084688	1.26	192.8	2014-01-25	10:49:35
701	50.317126	-4.084688	0.75	178.1	2014-01-25	10:49:36
702	50.31712	-4.084687	0.62	178.4	2014-01-25	10:49:37
703	50.317113	-4.084692	0.9	203	2014-01-25	10:49:38
704	50.317104	-4.084694	0.97	186	2014-01-25	10:49:39
705	50.317096	-4.084693	0.95	176	2014-01-25	10:49:40
706	50.31709	-4.084691	0.72	167.5	2014-01-25	10:49:41
707	50.317089	-4.084685	0.39	102.3	2014-01-25	10:49:42
708	50.317088	-4.084682	0.28	111.4	2014-01-25	10:49:43
709	50.317081	-4.084684	0.77	195.2	2014-01-25	10:49:44
710	50.317074	-4.084684	0.76	177.3	2014-01-25	10:49:45
711	50.317067	-4.084681	0.86	164.4	2014-01-25	10:49:46
712	50.317056	-4.084682	1.22	183.4	2014-01-25	10:49:47
713	50.317046	-4.084679	1.18	171	2014-01-25	10:49:48
714	50.317038	-4.084677	0.84	170.6	2014-01-25	10:49:49
715	50.317033	-4.084677	0.58	179.4	2014-01-25	10:49:50
716	50.317029	-4.084675	0.23	155.8	2014-01-25	10:49:52
717	50.317029	-4.084674	0.06	157.1	2014-01-25	10:49:53
718	50.317029	-4.084663	0.77	90	2014-01-25	10:49:54
719	50.317029	-4.084652	0.8	89.4	2014-01-25	10:49:55
720	50.317029	-4.08464	0.88	88.2	2014-01-25	10:49:56
721	50.31703	-4.084628	0.84	84.9	2014-01-25	10:49:57
722	50.317032	-4.084618	0.76	69.9	2014-01-25	10:49:58
723	50.317037	-4.084627	0.91	311.8	2014-01-25	10:49:59
724	50.317033	-4.084667	2.82	260.1	2014-01-25	10:50:00
725	50.317028	-4.084679	1.03	238.9	2014-01-25	10:50:01
726	50.317023	-4.084689	0.93	226.7	2014-01-25	10:50:02
727	50.317016	-4.084702	1.2	231.4	2014-01-25	10:50:03
728	50.317013	-4.084712	0.8	243.8	2014-01-25	10:50:04
729	50.317015	-4.084719	0.54	294.3	2014-01-25	10:50:05
730	50.317013	-4.084722	0.33	227.5	2014-01-25	10:50:06
731	50.317009	-4.084719	0.52	153.6	2014-01-25	10:50:07
732	50.317004	-4.084715	0.58	153.3	2014-01-25	10:50:08
733	50.316999	-4.084712	0.56	155.6	2014-01-25	10:50:09
734	50.316995	-4.084711	0.46	167.2	2014-01-25	10:50:10
735	50.316987	-4.084722	1.22	222.8	2014-01-25	10:50:11
736	50.316982	-4.084737	1.19	242.4	2014-01-25	10:50:12
737	50.31698	-4.084733	0.35	131	2014-01-25	10:50:13
738	50.316979	-4.084729	0.3	112.3	2014-01-25	10:50:14
739	50.316979	-4.084725	0.32	91.6	2014-01-25	10:50:15
740	50.316971	-4.084727	0.89	188.5	2014-01-25	10:50:16
741	50.316964	-4.08473	0.88	195.7	2014-01-25	10:50:17
742	50.316955	-4.084733	1.01	192.2	2014-01-25	10:50:18
743	50.316946	-4.084737	1.04	194.6	2014-01-25	10:50:19
744	50.316935	-4.084742	1.24	196.8	2014-01-25	10:50:20
745	50.316927	-4.084748	0.96	204.5	2014-01-25	10:50:21
746	50.316928	-4.084753	0.22	288.6	2014-01-25	10:50:23
747	50.316925	-4.084757	0.43	220.6	2014-01-25	10:50:24
748	50.316924	-4.08476	0.12	223.7	2014-01-25	10:50:26
749	50.31692	-4.084776	1.23	248.7	2014-01-25	10:50:27
750	50.316917	-4.084792	1.2	254.2	2014-01-25	10:50:28
751	50.316917	-4.084809	1.21	269.1	2014-01-25	10:50:29
752	50.316919	-4.08483	1.48	278	2014-01-25	10:50:30
753	50.316922	-4.084835	0.56	317.6	2014-01-25	10:50:31
754	50.316924	-4.08483	0.43	55.4	2014-01-25	10:50:32
755	50.316929	-4.084818	0.95	60.1	2014-01-25	10:50:33
756	50.316934	-4.084808	0.93	54.4	2014-01-25	10:50:34
757	50.316938	-4.084799	0.79	54.6	2014-01-25	10:50:35
758	50.31694	-4.084791	0.64	64.9	2014-01-25	10:50:36
759	50.316943	-4.084781	0.71	68.2	2014-01-25	10:50:37
760	50.316944	-4.084772	0.68	77.4	2014-01-25	10:50:38
761	50.316946	-4.084764	0.57	70.8	2014-01-25	10:50:39
762	50.316946	-4.084755	0.69	85.4	2014-01-25	10:50:40
763	50.316946	-4.08475	0.32	81.7	2014-01-25	10:50:41
764	50.316946	-4.084745	0.35	100.8	2014-01-25	10:50:42
765	50.316943	-4.084758	1	249.3	2014-01-25	10:50:43
766	50.316931	-4.084784	2.27	234	2014-01-25	10:50:44
767	50.31693	-4.084804	1.42	267.4	2014-01-25	10:50:45
768	50.316932	-4.084818	1.01	279	2014-01-25	10:50:46
769	50.316938	-4.084836	1.44	300.9	2014-01-25	10:50:47
770	50.31695	-4.084837	1.31	354.8	2014-01-25	10:50:48
771	50.316978	-4.084833	3.11	6.3	2014-01-25	10:50:49
772	50.317018	-4.084817	4.59	13.8	2014-01-25	10:50:50
773	50.317064	-4.084799	5.26	14.2	2014-01-25	10:50:51
774	50.317117	-4.084796	5.99	1.9	2014-01-25	10:50:52
775	50.317169	-4.084813	5.85	348.4	2014-01-25	10:50:53
776	50.317212	-4.08483	4.94	345.8	2014-01-25	10:50:54
777	50.317245	-4.084844	3.87	344.9	2014-01-25	10:50:55
778	50.317263	-4.08485	2.06	347.4	2014-01-25	10:50:56
779	50.317269	-4.084853	0.68	345.2	2014-01-25	10:50:57
780	50.317266	-4.084856	0.41	216.8	2014-01-25	10:50:58
781	50.317257	-4.084858	1.09	188.1	2014-01-25	10:50:59
782	50.317243	-4.084859	1.57	182.4	2014-01-25	10:51:00
783	50.317226	-4.084861	1.82	184.5	2014-01-25	10:51:01
784	50.31721	-4.084861	1.75	178.6	2014-01-25	10:51:02
785	50.317198	-4.084855	1.46	163.6	2014-01-25	10:51:03
786	50.317192	-4.084847	0.86	137.4	2014-01-25	10:51:04
787	50.317187	-4.084838	0.9	134.2	2014-01-25	10:51:05
788	50.317176	-4.084835	1.18	172.2	2014-01-25	10:51:06
789	50.317167	-4.084834	1.06	176.1	2014-01-25	10:51:07
790	50.317157	-4.084834	1.09	179.4	2014-01-25	10:51:08
791	50.317146	-4.084834	1.16	178.2	2014-01-25	10:51:09
792	50.31714	-4.084833	0.77	175.5	2014-01-25	10:51:10
793	50.317135	-4.084828	0.61	146	2014-01-25	10:51:11
794	50.317127	-4.084825	0.9	168.1	2014-01-25	10:51:12
795	50.317118	-4.084825	0.97	178.2	2014-01-25	10:51:13
796	50.31711	-4.084823	0.98	172.7	2014-01-25	10:51:14
797	50.317102	-4.084823	0.83	176.7	2014-01-25	10:51:15
798	50.317097	-4.084821	0.61	171.6	2014-01-25	10:51:16
799	50.317092	-4.084819	0.53	165	2014-01-25	10:51:17
800	50.317087	-4.084821	0.6	193.9	2014-01-25	10:51:18
801	50.317081	-4.084827	0.81	209	2014-01-25	10:51:19
802	50.317069	-4.084834	1.4	200.4	2014-01-25	10:51:20
803	50.317057	-4.084839	1.43	195.8	2014-01-25	10:51:21
804	50.317047	-4.084843	1.05	193.5	2014-01-25	10:51:22
805	50.317044	-4.084842	0.19	178.3	2014-01-25	10:51:24
806	50.317044	-4.084842	0.05	7.8	2014-01-25	10:51:25
807	50.31704	-4.084838	0.59	150.3	2014-01-25	10:51:26
808	50.317032	-4.084838	0.82	178	2014-01-25	10:51:27
809	50.317022	-4.084837	1.11	176.6	2014-01-25	10:51:28
810	50.317011	-4.084834	1.24	170.6	2014-01-25	10:51:29
811	50.317	-4.084833	1.26	177.6	2014-01-25	10:51:30
812	50.316991	-4.084832	1	174.9	2014-01-25	10:51:31
813	50.316984	-4.084831	0.82	174.1	2014-01-25	10:51:32
814	50.316978	-4.084832	0.61	187.8	2014-01-25	10:51:33
815	50.316978	-4.084829	0.23	94.8	2014-01-25	10:51:34
816	50.316983	-4.084826	0.52	22.5	2014-01-25	10:51:35
817	50.316985	-4.084829	0.36	325.8	2014-01-25	10:51:36
818	50.316987	-4.084834	0.42	291.1	2014-01-25	10:51:37
819	50.316988	-4.08484	0.43	286.5	2014-01-25	10:51:38
820	50.316989	-4.084846	0.43	282.5	2014-01-25	10:51:39
821	50.317225	-4.084647	0.71	28.3	2014-01-25	10:52:21
822	50.3172	-4.084705	0.84	236	2014-01-25	10:52:27
823	50.317239	-4.084702	4.35	2.8	2014-01-25	10:52:28
824	50.317282	-4.0847	4.77	2.4	2014-01-25	10:52:29
825	50.31732	-4.08469	4.32	8.8	2014-01-25	10:52:30
826	50.317356	-4.084676	4.17	14.4	2014-01-25	10:52:31
827	50.317392	-4.08466	4.13	16	2014-01-25	10:52:32
828	50.317427	-4.084643	4.11	16.8	2014-01-25	10:52:33
829	50.317496	-4.084564	1.35	36.3	2014-01-25	10:52:40
830	50.317413	-4.084645	5.42	212.1	2014-01-25	10:52:42
831	50.317387	-4.084667	3.27	207.5	2014-01-25	10:52:43
832	50.317367	-4.084675	2.33	193.9	2014-01-25	10:52:44
833	50.317347	-4.084681	2.27	190.9	2014-01-25	10:52:45
834	50.317325	-4.084684	2.4	185.3	2014-01-25	10:52:46
835	50.317308	-4.084681	1.9	174.6	2014-01-25	10:52:47
836	50.317292	-4.084687	1.84	192.7	2014-01-25	10:52:48
837	50.317279	-4.084695	1.54	202.2	2014-01-25	10:52:49
838	50.317267	-4.084703	1.47	203.3	2014-01-25	10:52:50
839	50.317263	-4.084707	0.56	208.5	2014-01-25	10:52:51
840	50.317265	-4.08471	0.29	325.5	2014-01-25	10:52:52
841	50.317263	-4.084713	0.28	230.3	2014-01-25	10:52:53
842	50.317256	-4.084711	0.81	169.7	2014-01-25	10:52:54
843	50.31725	-4.084707	0.67	159.2	2014-01-25	10:52:55
844	50.317241	-4.084709	1.03	186	2014-01-25	10:52:56
845	50.31723	-4.084711	1.24	188.3	2014-01-25	10:52:57
846	50.31722	-4.084714	1.14	191.2	2014-01-25	10:52:58
847	50.317211	-4.084717	1.09	190.7	2014-01-25	10:52:59
848	50.317202	-4.08472	1.01	190.1	2014-01-25	10:53:00
849	50.317195	-4.084721	0.78	185.7	2014-01-25	10:53:01
850	50.317188	-4.084719	0.79	170.4	2014-01-25	10:53:02
851	50.317181	-4.084717	0.78	169.8	2014-01-25	10:53:03
852	50.317173	-4.084714	0.87	167.7	2014-01-25	10:53:04
853	50.317166	-4.084712	0.82	170.4	2014-01-25	10:53:05
854	50.31716	-4.084709	0.72	160.3	2014-01-25	10:53:06
855	50.317154	-4.084708	0.59	175.9	2014-01-25	10:53:07
856	50.317146	-4.08471	0.98	185.9	2014-01-25	10:53:08
857	50.317138	-4.084712	0.91	187.9	2014-01-25	10:53:09
858	50.317131	-4.084712	0.74	182.3	2014-01-25	10:53:10
859	50.317122	-4.08471	1.05	170.9	2014-01-25	10:53:11
860	50.317111	-4.084709	1.15	178.5	2014-01-25	10:53:12
861	50.317102	-4.084709	0.99	180.7	2014-01-25	10:53:13
862	50.317094	-4.084711	0.99	185.9	2014-01-25	10:53:14
863	50.317086	-4.084713	0.85	188.9	2014-01-25	10:53:15
864	50.317081	-4.084714	0.57	190.3	2014-01-25	10:53:16
865	50.317073	-4.084718	0.94	197.4	2014-01-25	10:53:17
866	50.317065	-4.084723	0.99	199	2014-01-25	10:53:18
867	50.317055	-4.084727	1.06	197	2014-01-25	10:53:19
868	50.317046	-4.084734	1.14	207	2014-01-25	10:53:20
869	50.31704	-4.084742	0.87	219.2	2014-01-25	10:53:21
870	50.317034	-4.084744	0.69	193.5	2014-01-25	10:53:22
871	50.317029	-4.084746	0.58	196	2014-01-25	10:53:23
872	50.317024	-4.08475	0.66	202.1	2014-01-25	10:53:24
873	50.317016	-4.084756	0.99	207.6	2014-01-25	10:53:25
874	50.317009	-4.084764	0.92	218.2	2014-01-25	10:53:26
875	50.31701	-4.084766	0.15	300.1	2014-01-25	10:53:27
876	50.317019	-4.084761	1.07	18.9	2014-01-25	10:53:28
877	50.317031	-4.084756	1.37	16.1	2014-01-25	10:53:29
878	50.317043	-4.084751	1.36	15.6	2014-01-25	10:53:30
879	50.317053	-4.084746	1.17	17.4	2014-01-25	10:53:31
880	50.31704	-4.08475	0.69	190.5	2014-01-25	10:53:33
881	50.317047	-4.084744	0.85	28.8	2014-01-25	10:53:34
882	50.317065	-4.084726	2.33	33.7	2014-01-25	10:53:35
883	50.317092	-4.084687	4.04	42.1	2014-01-25	10:53:36
884	50.317119	-4.084637	4.72	49.1	2014-01-25	10:53:37
885	50.317146	-4.08459	4.5	47.8	2014-01-25	10:53:38
886	50.317174	-4.084541	4.69	48.8	2014-01-25	10:53:39
887	50.317354	-4.084388	2.85	28.5	2014-01-25	10:53:47
888	50.317314	-4.084423	5.05	209.4	2014-01-25	10:53:48
889	50.317225	-4.08451	11.72	211.7	2014-01-25	10:53:49
890	50.317191	-4.084541	4.36	210.6	2014-01-25	10:53:50
891	50.317172	-4.084561	2.54	214.3	2014-01-25	10:53:51
892	50.317157	-4.084575	1.93	210.5	2014-01-25	10:53:52
893	50.317141	-4.084588	2.03	206.9	2014-01-25	10:53:53
894	50.317126	-4.084604	2.06	213.3	2014-01-25	10:53:54
895	50.317115	-4.084612	1.35	207	2014-01-25	10:53:55
896	50.317106	-4.084621	1.18	210.9	2014-01-25	10:53:56
897	50.3171	-4.084629	0.85	222.7	2014-01-25	10:53:57
898	50.317096	-4.084636	0.65	227.4	2014-01-25	10:53:58
899	50.31709	-4.084642	0.88	213.9	2014-01-25	10:53:59
900	50.317086	-4.084649	0.67	227.9	2014-01-25	10:54:00
901	50.317082	-4.084654	0.54	217.3	2014-01-25	10:54:01
902	50.317076	-4.084661	0.77	220	2014-01-25	10:54:02
903	50.317071	-4.084669	0.86	223.1	2014-01-25	10:54:03
904	50.317063	-4.084677	1.04	210.9	2014-01-25	10:54:04
905	50.317057	-4.084686	0.94	222.1	2014-01-25	10:54:05
906	50.317049	-4.084693	0.97	211.1	2014-01-25	10:54:06
907	50.317041	-4.084698	0.95	202.8	2014-01-25	10:54:07
908	50.317038	-4.084703	0.26	223.7	2014-01-25	10:54:09
909	50.317034	-4.084708	0.55	217.8	2014-01-25	10:54:10
910	50.317027	-4.084715	0.94	215.6	2014-01-25	10:54:11
911	50.317023	-4.084722	0.66	225.8	2014-01-25	10:54:12
912	50.317016	-4.084732	1.01	222.6	2014-01-25	10:54:13
913	50.317008	-4.084743	1.22	223.5	2014-01-25	10:54:14
914	50.316999	-4.084756	1.36	223.2	2014-01-25	10:54:15
915	50.316995	-4.084765	0.73	233.3	2014-01-25	10:54:16
916	50.316995	-4.08477	0.37	270	2014-01-25	10:54:17
917	50.316993	-4.084779	0.68	250.8	2014-01-25	10:54:18
918	50.31699	-4.084787	0.69	238.1	2014-01-25	10:54:19
919	50.316987	-4.084799	0.94	245.9	2014-01-25	10:54:20
920	50.316982	-4.084811	0.99	236.8	2014-01-25	10:54:21
921	50.316976	-4.084821	0.95	229.7	2014-01-25	10:54:22
922	50.316971	-4.08483	0.83	227.6	2014-01-25	10:54:23
923	50.316968	-4.084837	0.61	239.5	2014-01-25	10:54:24
924	50.316966	-4.084845	0.64	244.2	2014-01-25	10:54:25
925	50.31696	-4.084857	1.11	229.9	2014-01-25	10:54:26
926	50.316954	-4.084867	0.92	229.6	2014-01-25	10:54:27
927	50.316953	-4.084874	0.51	250.8	2014-01-25	10:54:28
928	50.316953	-4.084878	0.29	281.5	2014-01-25	10:54:29
929	50.316953	-4.084878	0.02	325.8	2014-01-25	10:54:30
930	50.316954	-4.084884	0.46	278.3	2014-01-25	10:54:31
931	50.316948	-4.084893	0.91	221.4	2014-01-25	10:54:32
932	50.316939	-4.084904	1.27	219.6	2014-01-25	10:54:33
933	50.31693	-4.084916	1.33	220	2014-01-25	10:54:34
934	50.316923	-4.084927	1.09	226.4	2014-01-25	10:54:35
935	50.316922	-4.084934	0.24	252.1	2014-01-25	10:54:37
936	50.316924	-4.084942	0.58	292.8	2014-01-25	10:54:38
937	50.316919	-4.084952	0.94	232.2	2014-01-25	10:54:39
938	50.316915	-4.084963	0.92	241.6	2014-01-25	10:54:40
939	50.316914	-4.084972	0.63	266.6	2014-01-25	10:54:41
940	50.316916	-4.084978	0.47	294.9	2014-01-25	10:54:42
941	50.316918	-4.084985	0.5	292.2	2014-01-25	10:54:43
942	50.316923	-4.084989	0.64	328.8	2014-01-25	10:54:44
943	50.316932	-4.084992	1.02	351.3	2014-01-25	10:54:45
944	50.31694	-4.084993	0.98	352.3	2014-01-25	10:54:46
945	50.31695	-4.084995	1.03	354	2014-01-25	10:54:47
946	50.316959	-4.084995	1.07	0.6	2014-01-25	10:54:48
947	50.316942	-4.084952	0.06	121.6	2014-01-25	10:55:50
948	50.316956	-4.084973	1.08	315.9	2014-01-25	10:55:52
949	50.316953	-4.08498	0.3	234.8	2014-01-25	10:55:54
950	50.316949	-4.084986	0.61	224.4	2014-01-25	10:55:55
951	50.316942	-4.084983	0.43	164.6	2014-01-25	10:55:57
952	50.316945	-4.084977	0.54	44.9	2014-01-25	10:55:58
953	50.316951	-4.084967	0.98	46.1	2014-01-25	10:55:59
954	50.316954	-4.084965	0.29	36.6	2014-01-25	10:56:00
955	50.316953	-4.084964	0.05	129.2	2014-01-25	10:56:01
956	50.316955	-4.084964	0.08	25	2014-01-25	10:56:03
957	50.31695	-4.084965	0.52	191.1	2014-01-25	10:56:04
958	50.316943	-4.084964	0.78	175.2	2014-01-25	10:56:05
959	50.316939	-4.084959	0.52	140.2	2014-01-25	10:56:06
960	50.316938	-4.084949	0.78	102.5	2014-01-25	10:56:07
961	50.316936	-4.08494	0.64	112.4	2014-01-25	10:56:08
962	50.316933	-4.084933	0.59	118	2014-01-25	10:56:09
963	50.316929	-4.08493	0.47	156.7	2014-01-25	10:56:10
964	50.316922	-4.084931	0.77	184	2014-01-25	10:56:11
965	50.316916	-4.084928	0.72	162.7	2014-01-25	10:56:12
966	50.31691	-4.084924	0.72	155.5	2014-01-25	10:56:13
967	50.316904	-4.084922	0.75	168.5	2014-01-25	10:56:14
968	50.316899	-4.08492	0.61	164.7	2014-01-25	10:56:15
969	50.316901	-4.084915	0.39	53.6	2014-01-25	10:56:16
970	50.316908	-4.084915	0.84	2.5	2014-01-25	10:56:17
971	50.316917	-4.084917	0.97	350.8	2014-01-25	10:56:18
972	50.316925	-4.084918	0.9	353.2	2014-01-25	10:56:19
973	50.316933	-4.084919	0.88	356.1	2014-01-25	10:56:20
974	50.317038	-4.084941	0.91	352.6	2014-01-25	10:56:33
975	50.317139	-4.085103	2.02	314.5	2014-01-25	10:56:41
976	50.317163	-4.085128	3.15	324.8	2014-01-25	10:56:42
977	50.317184	-4.085154	3.02	322	2014-01-25	10:56:43
978	50.317203	-4.085183	2.93	316.5	2014-01-25	10:56:44
979	50.317221	-4.085209	2.75	316.9	2014-01-25	10:56:45
980	50.317235	-4.085233	2.31	312.8	2014-01-25	10:56:46
981	50.317246	-4.085254	1.87	308.5	2014-01-25	10:56:47
982	50.317253	-4.085269	1.36	306.7	2014-01-25	10:56:48
983	50.316999	-4.084712	0.47	125.6	2014-01-25	10:58:31
984	50.317231	-4.084742	4.33	355.4	2014-01-25	10:58:37
985	50.317282	-4.084755	5.73	350.4	2014-01-25	10:58:38
986	50.31733	-4.084764	5.35	353.4	2014-01-25	10:58:39
987	50.317378	-4.084767	5.44	357.9	2014-01-25	10:58:40
988	50.317419	-4.084759	4.53	6.6	2014-01-25	10:58:41
989	50.317452	-4.084754	3.75	5.3	2014-01-25	10:58:42
990	50.317469	-4.084756	1.84	357.4	2014-01-25	10:58:43
991	50.317478	-4.084751	1.1	16.9	2014-01-25	10:58:44
992	50.317489	-4.084745	1.26	19	2014-01-25	10:58:45
993	50.3175	-4.084739	1.32	18.2	2014-01-25	10:58:46
994	50.317456	-4.084788	1.2	215.3	2014-01-25	10:58:51
995	50.317438	-4.084797	2.15	196.7	2014-01-25	10:58:52
996	50.31742	-4.084789	2.04	163.7	2014-01-25	10:58:53
997	50.317402	-4.084783	2.1	169.5	2014-01-25	10:58:54
998	50.317387	-4.084783	1.65	179.2	2014-01-25	10:58:55
999	50.317373	-4.084782	1.55	176.9	2014-01-25	10:58:56
1000	50.317358	-4.084778	1.75	169.6	2014-01-25	10:58:57
1001	50.317339	-4.084776	2.04	177.3	2014-01-25	10:58:58
1002	50.317329	-4.084769	1.2	155.4	2014-01-25	10:58:59
1003	50.317324	-4.084759	0.98	131.7	2014-01-25	10:59:00
1004	50.317311	-4.084754	1.48	167	2014-01-25	10:59:01
1005	50.317299	-4.084749	1.32	163.2	2014-01-25	10:59:02
1006	50.317289	-4.084742	1.28	157.6	2014-01-25	10:59:03
1007	50.317276	-4.084739	1.46	171.1	2014-01-25	10:59:04
1008	50.317266	-4.084734	1.14	164.2	2014-01-25	10:59:05
1009	50.317259	-4.08473	0.79	154.7	2014-01-25	10:59:06
1010	50.31725	-4.084724	1.1	160.1	2014-01-25	10:59:07
1011	50.317239	-4.084718	1.29	158	2014-01-25	10:59:08
1012	50.317227	-4.084713	1.38	167.5	2014-01-25	10:59:09
1013	50.317218	-4.08471	1.06	165.7	2014-01-25	10:59:10
1014	50.317214	-4.0847	0.83	127.3	2014-01-25	10:59:11
1015	50.317208	-4.084693	0.79	139.1	2014-01-25	10:59:12
1016	50.317201	-4.084688	0.83	154	2014-01-25	10:59:13
1017	50.317193	-4.084684	0.95	162.8	2014-01-25	10:59:14
1018	50.317183	-4.084683	1.11	176.3	2014-01-25	10:59:15
1019	50.317174	-4.084684	1.09	184.7	2014-01-25	10:59:16
1020	50.317167	-4.084685	0.73	187	2014-01-25	10:59:17
1021	50.317168	-4.084678	0.51	79.5	2014-01-25	10:59:18
1022	50.317168	-4.084671	0.55	87.1	2014-01-25	10:59:19
1023	50.317163	-4.084666	0.65	152.3	2014-01-25	10:59:20
1024	50.317157	-4.084662	0.78	154.1	2014-01-25	10:59:21
1025	50.317146	-4.08466	1.15	172.8	2014-01-25	10:59:22
1026	50.317133	-4.084664	1.54	190.5	2014-01-25	10:59:23
1027	50.317118	-4.084671	1.72	197.5	2014-01-25	10:59:24
1028	50.317105	-4.084678	1.54	200.6	2014-01-25	10:59:25
1029	50.317092	-4.084687	1.6	202.8	2014-01-25	10:59:26
1030	50.317082	-4.084691	1.11	193.6	2014-01-25	10:59:27
1031	50.317078	-4.084686	0.53	141.4	2014-01-25	10:59:28
1032	50.317072	-4.084685	0.75	175.4	2014-01-25	10:59:29
1033	50.317061	-4.084688	1.21	188	2014-01-25	10:59:30
1034	50.317052	-4.084688	1.04	181.3	2014-01-25	10:59:31
1035	50.317048	-4.084685	0.49	152.7	2014-01-25	10:59:32
1036	50.317045	-4.084677	0.66	119.4	2014-01-25	10:59:33
1037	50.317041	-4.084672	0.56	141.8	2014-01-25	10:59:34
1038	50.317034	-4.08467	0.74	172.2	2014-01-25	10:59:35
1039	50.317028	-4.084668	0.75	168.5	2014-01-25	10:59:36
1040	50.317019	-4.084668	0.98	176.9	2014-01-25	10:59:37
1041	50.317009	-4.084674	1.13	201.8	2014-01-25	10:59:38
1042	50.317001	-4.084678	0.95	198.2	2014-01-25	10:59:39
1043	50.316999	-4.08468	0.33	207.2	2014-01-25	10:59:40
1044	50.317	-4.084677	0.22	53.9	2014-01-25	10:59:41
1045	50.316998	-4.08467	0.6	113.9	2014-01-25	10:59:42
1046	50.316995	-4.084663	0.56	117.8	2014-01-25	10:59:43
1047	50.316994	-4.084656	0.52	111.2	2014-01-25	10:59:44
1048	50.316993	-4.08465	0.44	92.5	2014-01-25	10:59:45
1049	50.317002	-4.084652	0.99	350.7	2014-01-25	10:59:46
1050	50.316995	-4.084659	0.97	209.9	2014-01-25	10:59:47
1051	50.316987	-4.084658	0.85	177.6	2014-01-25	10:59:48
1052	50.316981	-4.08466	0.64	190.1	2014-01-25	10:59:49
1053	50.316973	-4.084661	0.93	184.4	2014-01-25	10:59:50
1054	50.316963	-4.084662	1.15	184.5	2014-01-25	10:59:51
1055	50.31695	-4.084662	1.44	180.2	2014-01-25	10:59:52
1056	50.316942	-4.084663	0.89	181.6	2014-01-25	10:59:53
1057	50.316935	-4.084658	0.8	156.4	2014-01-25	10:59:54
1058	50.316932	-4.084654	0.46	139.2	2014-01-25	10:59:55
1059	50.316923	-4.084651	0.99	169.2	2014-01-25	10:59:56
1060	50.316912	-4.084652	1.27	182.4	2014-01-25	10:59:57
1061	50.316905	-4.084648	0.85	160.4	2014-01-25	10:59:58
1062	50.316901	-4.084643	0.52	139.1	2014-01-25	10:59:59
1063	50.316895	-4.084645	0.69	189.9	2014-01-25	11:00:00
1064	50.316888	-4.084646	0.77	184.5	2014-01-25	11:00:01
1065	50.316882	-4.084652	0.88	211.2	2014-01-25	11:00:02
1066	50.316877	-4.08466	0.39	228.5	2014-01-25	11:00:04
1067	50.316874	-4.08466	0.31	171.2	2014-01-25	11:00:05
1068	50.316872	-4.084654	0.5	119	2014-01-25	11:00:06
1069	50.316868	-4.084645	0.7	124.1	2014-01-25	11:00:07
1070	50.316865	-4.084637	0.69	124.5	2014-01-25	11:00:08
1071	50.316862	-4.084629	0.69	117.3	2014-01-25	11:00:09
1072	50.316859	-4.084619	0.73	114.7	2014-01-25	11:00:10
1073	50.316858	-4.084615	0.36	109.7	2014-01-25	11:00:11
1074	50.316865	-4.084616	0.4	354	2014-01-25	11:00:13
1075	50.316874	-4.084639	1.91	302.1	2014-01-25	11:00:14
1076	50.316876	-4.08467	2.21	274.4	2014-01-25	11:00:15
1077	50.316878	-4.084689	1.43	279.8	2014-01-25	11:00:16
1078	50.316877	-4.084708	1.33	265.2	2014-01-25	11:00:17
1079	50.316873	-4.08473	1.62	254.7	2014-01-25	11:00:18
1080	50.316876	-4.084736	0.54	306.9	2014-01-25	11:00:19
1081	50.316883	-4.084732	0.85	20	2014-01-25	11:00:20
1082	50.316892	-4.084727	1.01	20.8	2014-01-25	11:00:21
1083	50.3169	-4.084722	0.96	21.9	2014-01-25	11:00:22
1084	50.316907	-4.084718	0.86	19.4	2014-01-25	11:00:23
1085	50.316914	-4.084716	0.79	12.2	2014-01-25	11:00:24
1086	50.316826	-4.084649	0.38	154.2	2014-01-25	11:00:53
1087	50.316832	-4.08462	0.54	72.5	2014-01-25	11:00:57
1088	50.316823	-4.084608	1.35	138.9	2014-01-25	11:00:58
1089	50.316819	-4.084599	0.76	126.1	2014-01-25	11:00:59
1090	50.31681	-4.084588	1.26	141	2014-01-25	11:01:00
1091	50.316801	-4.084585	1.03	167.4	2014-01-25	11:01:01
1092	50.316795	-4.084585	0.65	183.6	2014-01-25	11:01:02
1093	50.316795	-4.084579	0.44	85.2	2014-01-25	11:01:03
1094	50.316799	-4.084569	0.87	58.2	2014-01-25	11:01:04
1095	50.316805	-4.084561	0.82	45.3	2014-01-25	11:01:05
1096	50.316807	-4.08456	0.32	9.7	2014-01-25	11:01:06
1097	50.31681	-4.084572	0.89	290.8	2014-01-25	11:01:07
1098	50.316813	-4.084583	0.84	293.5	2014-01-25	11:01:08
1099	50.316818	-4.084587	0.56	328.5	2014-01-25	11:01:09
1100	50.316829	-4.084581	1.38	17.8	2014-01-25	11:01:10
1101	50.316857	-4.084564	3.27	21.5	2014-01-25	11:01:11
1102	50.316886	-4.084543	3.6	24.5	2014-01-25	11:01:12
1103	50.316904	-4.084528	2.26	27.5	2014-01-25	11:01:13
1104	50.31692	-4.084527	1.73	3	2014-01-25	11:01:14
1105	50.316938	-4.084529	2.06	356.4	2014-01-25	11:01:15
1106	50.316956	-4.084531	2.04	356.5	2014-01-25	11:01:16
1107	50.316975	-4.084532	2.06	357.2	2014-01-25	11:01:17
1108	50.316993	-4.084533	2.06	358.2	2014-01-25	11:01:18
1109	50.316845	-4.08466	0.09	208.7	2014-01-25	11:04:40
1110	50.316845	-4.084666	0.42	264.8	2014-01-25	11:04:41
1111	50.316848	-4.084666	0.41	0	2014-01-25	11:04:42
1112	50.316852	-4.084671	0.57	318.4	2014-01-25	11:04:43
1113	50.316851	-4.084682	0.76	263.6	2014-01-25	11:04:44
1114	50.316847	-4.084689	0.66	226.3	2014-01-25	11:04:45
1115	50.316848	-4.084696	0.51	273.1	2014-01-25	11:04:46
1116	50.316846	-4.084704	0.6	252.8	2014-01-25	11:04:47
1117	50.316844	-4.08471	0.52	239.6	2014-01-25	11:04:48
1118	50.316841	-4.084714	0.42	216	2014-01-25	11:04:49
1119	50.316834	-4.084715	0.74	189.8	2014-01-25	11:04:50
1120	50.316826	-4.08471	1.01	159.6	2014-01-25	11:04:51
1121	50.316823	-4.084703	0.59	114.1	2014-01-25	11:04:52
1122	50.316825	-4.084697	0.42	67.8	2014-01-25	11:04:53
1123	50.316826	-4.084693	0.37	64.5	2014-01-25	11:04:54
1124	50.316827	-4.084695	0.18	304.6	2014-01-25	11:04:55
1125	50.316826	-4.084709	1.01	264.7	2014-01-25	11:04:56
1126	50.316827	-4.084727	1.27	274.6	2014-01-25	11:04:57
1127	50.31683	-4.084743	1.24	285.3	2014-01-25	11:04:58
1128	50.316839	-4.084747	1.03	344.5	2014-01-25	11:04:59
1129	50.316869	-4.084745	3.35	2.7	2014-01-25	11:05:00
1130	50.316918	-4.084751	5.4	355.2	2014-01-25	11:05:01
1131	50.316969	-4.084765	5.85	350.5	2014-01-25	11:05:02
1132	50.317022	-4.084783	5.98	347.8	2014-01-25	11:05:03
1133	50.317071	-4.084813	5.83	338.6	2014-01-25	11:05:04
1134	50.317119	-4.084843	5.81	338.5	2014-01-25	11:05:05
1135	50.317169	-4.084868	5.83	342.1	2014-01-25	11:05:06
1136	50.317217	-4.084875	5.4	354.9	2014-01-25	11:05:07
1137	50.317262	-4.084864	4.98	9.3	2014-01-25	11:05:08
1138	50.317303	-4.084847	4.81	14.1	2014-01-25	11:05:09
1139	50.317346	-4.08483	4.83	14.1	2014-01-25	11:05:10
1140	50.317387	-4.084812	4.82	15.7	2014-01-25	11:05:11
1141	50.317257	-4.084809	1.21	179	2014-01-25	11:05:23
1142	50.317248	-4.084814	0.99	203.3	2014-01-25	11:05:24
1143	50.317239	-4.084811	1.08	168.2	2014-01-25	11:05:25
1144	50.317231	-4.084812	0.88	185	2014-01-25	11:05:26
1145	50.317226	-4.084809	0.61	155.9	2014-01-25	11:05:27
1146	50.317222	-4.084806	0.46	153	2014-01-25	11:05:28
1147	50.317215	-4.084808	0.83	190.3	2014-01-25	11:05:29
1148	50.317209	-4.084808	0.69	179	2014-01-25	11:05:30
1149	50.317201	-4.084804	0.93	162.1	2014-01-25	11:05:31
1150	50.317197	-4.084797	0.63	127.7	2014-01-25	11:05:32
1151	50.317196	-4.084794	0.25	139.2	2014-01-25	11:05:33
1152	50.317196	-4.08479	0.31	79.6	2014-01-25	11:05:34
1153	50.317194	-4.084782	0.59	112.2	2014-01-25	11:05:35
1154	50.317186	-4.084775	1.04	149.4	2014-01-25	11:05:36
1155	50.317173	-4.084773	1.49	174.5	2014-01-25	11:05:37
1156	50.317164	-4.084768	1.09	162.2	2014-01-25	11:05:38
1157	50.317155	-4.084764	0.96	162.3	2014-01-25	11:05:39
1158	50.317147	-4.084762	0.91	171.3	2014-01-25	11:05:40
1159	50.317143	-4.084759	0.49	153.9	2014-01-25	11:05:41
1160	50.31714	-4.084753	0.55	132.2	2014-01-25	11:05:42
1161	50.317133	-4.084746	0.89	145.8	2014-01-25	11:05:43
1162	50.317125	-4.084741	1.02	159.9	2014-01-25	11:05:44
1163	50.317114	-4.084739	1.2	171.7	2014-01-25	11:05:45
1164	50.317104	-4.084735	1.2	164.5	2014-01-25	11:05:46
1165	50.317095	-4.08473	0.99	161.5	2014-01-25	11:05:47
1166	50.317089	-4.084727	0.78	164	2014-01-25	11:05:48
1167	50.317078	-4.084727	1.18	179.4	2014-01-25	11:05:49
1168	50.317066	-4.084726	1.37	178.8	2014-01-25	11:05:50
1169	50.317058	-4.084721	0.91	154.4	2014-01-25	11:05:51
1170	50.317052	-4.084711	0.94	133.2	2014-01-25	11:05:52
1171	50.317044	-4.084707	1.04	162.3	2014-01-25	11:05:53
1172	50.317033	-4.08471	1.21	189.3	2014-01-25	11:05:54
1173	50.317026	-4.084708	0.82	173.7	2014-01-25	11:05:55
1174	50.31702	-4.084702	0.79	142.4	2014-01-25	11:05:56
1175	50.317013	-4.084698	0.84	162.6	2014-01-25	11:05:57
1176	50.317001	-4.084698	1.26	179.5	2014-01-25	11:05:58
1177	50.316989	-4.084699	1.43	182.1	2014-01-25	11:05:59
1178	50.316977	-4.084702	1.35	190.1	2014-01-25	11:06:00
1179	50.316967	-4.084704	1.12	188.3	2014-01-25	11:06:01
1180	50.316961	-4.084701	0.7	160.2	2014-01-25	11:06:02
1181	50.316955	-4.084699	0.65	171.1	2014-01-25	11:06:03
1182	50.316947	-4.084703	0.87	196.4	2014-01-25	11:06:04
1183	50.316941	-4.084706	0.77	195.2	2014-01-25	11:06:05
1184	50.316933	-4.084709	0.9	196.6	2014-01-25	11:06:06
1185	50.316925	-4.084712	0.92	189.7	2014-01-25	11:06:07
1186	50.31692	-4.084711	0.53	172.2	2014-01-25	11:06:08
1187	50.316916	-4.084711	0.52	184.6	2014-01-25	11:06:09
1188	50.316908	-4.084715	0.88	199.7	2014-01-25	11:06:10
1189	50.316896	-4.084721	1.34	196	2014-01-25	11:06:11
1190	50.316885	-4.084728	1.37	204.1	2014-01-25	11:06:12
1191	50.316879	-4.084738	0.93	224.7	2014-01-25	11:06:13
1192	50.316876	-4.084744	0.61	230.9	2014-01-25	11:06:14
1193	50.316874	-4.084748	0.35	235.4	2014-01-25	11:06:15
1194	50.316874	-4.084753	0.31	261.5	2014-01-25	11:06:16
1195	50.316875	-4.084757	0.17	294.6	2014-01-25	11:06:18
1196	50.316874	-4.084757	0.11	183.3	2014-01-25	11:06:19
1197	50.316872	-4.084755	0.24	154.7	2014-01-25	11:06:20
1198	50.31687	-4.084754	0.26	155.3	2014-01-25	11:06:21
1199	50.316867	-4.084752	0.3	156.3	2014-01-25	11:06:22
1200	50.316866	-4.08475	0.27	139.9	2014-01-25	11:06:23
1201	50.316865	-4.084747	0.19	95.7	2014-01-25	11:06:24
1202	50.316865	-4.084745	0.17	96.3	2014-01-25	11:06:25
1203	50.316867	-4.084742	0.25	41.6	2014-01-25	11:06:26
1204	50.31687	-4.084743	0.18	349.6	2014-01-25	11:06:28
1205	50.31687	-4.084747	0.25	263.4	2014-01-25	11:06:29
1206	50.316869	-4.084752	0.35	260.8	2014-01-25	11:06:30
1207	50.316869	-4.084758	0.43	257.4	2014-01-25	11:06:31
1208	50.316729	-4.08455	0.46	136.5	2014-01-25	11:07:18
1209	50.316792	-4.084846	5.55	288.4	2014-01-25	11:07:22
1210	50.316797	-4.084857	0.91	304.2	2014-01-25	11:07:23
1211	50.316792	-4.084862	0.62	215.3	2014-01-25	11:07:24
1212	50.316785	-4.084866	0.83	202.8	2014-01-25	11:07:25
1213	50.316778	-4.08487	0.79	198.1	2014-01-25	11:07:26
1214	50.316774	-4.084874	0.6	209.2	2014-01-25	11:07:27
1215	50.316767	-4.084881	0.88	216.5	2014-01-25	11:07:28
1216	50.316762	-4.08489	0.86	226	2014-01-25	11:07:29
1217	50.316758	-4.084897	0.67	226	2014-01-25	11:07:30
1218	50.316764	-4.0849	0.71	339.8	2014-01-25	11:07:31
1219	50.316776	-4.084899	1.38	5.2	2014-01-25	11:07:32
1220	50.316788	-4.084892	1.37	21.4	2014-01-25	11:07:33
1221	50.316799	-4.084884	1.33	22.4	2014-01-25	11:07:34
1222	50.31681	-4.084877	1.34	22.2	2014-01-25	11:07:35
1223	50.316821	-4.084869	1.4	23.5	2014-01-25	11:07:36
1224	50.316834	-4.08486	1.5	24.9	2014-01-25	11:07:37
1225	50.316847	-4.084852	1.57	23	2014-01-25	11:07:38
1226	50.31686	-4.084843	1.67	22.9	2014-01-25	11:07:39
1227	50.316875	-4.084832	1.85	24.8	2014-01-25	11:07:40
1228	50.316892	-4.084818	2.06	27.4	2014-01-25	11:07:41
1229	50.316964	-4.084752	1.87	30.5	2014-01-25	11:07:46
1230	50.316971	-4.08475	0.72	10.9	2014-01-25	11:07:47
1231	50.316911	-4.084773	6.86	194.2	2014-01-25	11:07:48
1232	50.316823	-4.0848	10	191	2014-01-25	11:07:49
1233	50.316803	-4.08481	2.31	196.9	2014-01-25	11:07:50
1234	50.316795	-4.084798	1.23	136.3	2014-01-25	11:07:51
1235	50.316795	-4.084779	1.34	92	2014-01-25	11:07:52
1236	50.316794	-4.084767	0.84	95.1	2014-01-25	11:07:53
1237	50.316791	-4.084756	0.85	114	2014-01-25	11:07:54
1238	50.316789	-4.084746	0.79	108.7	2014-01-25	11:07:55
1239	50.316792	-4.084732	1.05	70.9	2014-01-25	11:07:56
1240	50.316795	-4.084717	1.13	71.2	2014-01-25	11:07:57
1241	50.316796	-4.084702	1.03	84.8	2014-01-25	11:07:58
1242	50.3168	-4.084691	0.96	62.8	2014-01-25	11:07:59
1243	50.316803	-4.084682	0.7	61.3	2014-01-25	11:08:00
1244	50.316801	-4.08468	0.23	133.4	2014-01-25	11:08:01
1245	50.316799	-4.084678	0.28	151.7	2014-01-25	11:08:02
1246	50.316795	-4.084679	0.52	193.9	2014-01-25	11:08:03
1247	50.31679	-4.084682	0.56	195.4	2014-01-25	11:08:04
1248	50.316785	-4.084685	0.57	205.5	2014-01-25	11:08:05
1249	50.316781	-4.084691	0.61	221.5	2014-01-25	11:08:06
1250	50.316778	-4.084698	0.64	237.5	2014-01-25	11:08:07
1251	50.316776	-4.084707	0.63	251.8	2014-01-25	11:08:08
1252	50.316776	-4.084717	0.75	266.4	2014-01-25	11:08:09
1253	50.316777	-4.08473	0.95	278.5	2014-01-25	11:08:10
1254	50.31678	-4.084746	1.13	286.7	2014-01-25	11:08:11
1255	50.316784	-4.084762	1.25	290.6	2014-01-25	11:08:12
1256	50.316831	-4.084658	0.2	54.8	2014-01-25	11:08:58
1257	50.316831	-4.084618	0.93	90.6	2014-01-25	11:09:01
1258	50.316833	-4.084625	0.28	302.4	2014-01-25	11:09:03
1259	50.316833	-4.084627	0.12	261.1	2014-01-25	11:09:04
1260	50.316833	-4.084629	0.15	255.2	2014-01-25	11:09:05
1261	50.316833	-4.084528	0.13	89.6	2014-01-25	11:10:01
1262	50.316839	-4.084532	0.66	337.1	2014-01-25	11:10:02
1263	50.316834	-4.084532	0.5	186.2	2014-01-25	11:10:03
1264	50.316841	-4.084529	0.76	20.1	2014-01-25	11:10:04
1265	50.316847	-4.084525	0.74	20.3	2014-01-25	11:10:05
1266	50.316853	-4.084521	0.74	19.7	2014-01-25	11:10:06
1267	50.316859	-4.084518	0.73	19.5	2014-01-25	11:10:07
1268	50.316866	-4.084514	0.76	21.9	2014-01-25	11:10:08
1269	50.316872	-4.084511	0.75	16.6	2014-01-25	11:10:09
1270	50.316932	-4.084487	0.86	14.5	2014-01-25	11:10:17
1271	50.316944	-4.084481	1.32	18.2	2014-01-25	11:10:18
1272	50.316956	-4.084475	1.46	16.1	2014-01-25	11:10:19
1273	50.31697	-4.08447	1.54	14.3	2014-01-25	11:10:20
1274	50.316983	-4.084467	1.54	7.1	2014-01-25	11:10:21
1275	50.316997	-4.084467	1.52	359.5	2014-01-25	11:10:22
1276	50.31701	-4.084469	1.5	356.1	2014-01-25	11:10:23
1277	50.317024	-4.08447	1.5	357.3	2014-01-25	11:10:24
1278	50.317038	-4.084469	1.56	0.9	2014-01-25	11:10:25
1279	50.317048	-4.084471	1.16	355.6	2014-01-25	11:10:26
1280	50.317061	-4.084474	1.39	349.1	2014-01-25	11:10:27
1281	50.317047	-4.084505	2.64	235.8	2014-01-25	11:10:28
1282	50.317052	-4.084522	1.36	294.8	2014-01-25	11:10:29
1283	50.317063	-4.084532	1.31	329.6	2014-01-25	11:10:30
1284	50.317071	-4.084543	1.24	319.5	2014-01-25	11:10:31
1285	50.317079	-4.084554	1.16	317	2014-01-25	11:10:32
1286	50.317083	-4.084564	0.88	308	2014-01-25	11:10:33
1287	50.317087	-4.084571	0.66	311.9	2014-01-25	11:10:34
1288	50.317089	-4.084575	0.38	298.1	2014-01-25	11:10:35
1289	50.317089	-4.084581	0.42	268.6	2014-01-25	11:10:36
1290	50.317087	-4.084588	0.53	248.4	2014-01-25	11:10:37
1291	50.317082	-4.084603	1.24	240.3	2014-01-25	11:10:38
1292	50.317076	-4.084616	1.13	234.7	2014-01-25	11:10:39
1293	50.31681	-4.084634	1.41	182.4	2014-01-25	11:11:00
1294	50.316811	-4.084627	0.5	73.6	2014-01-25	11:11:01
1295	50.316814	-4.084622	0.48	50.2	2014-01-25	11:11:02
1296	50.316817	-4.084613	0.76	57.2	2014-01-25	11:11:03
1297	50.316821	-4.084604	0.8	56.1	2014-01-25	11:11:04
1298	50.316826	-4.084595	0.78	52.5	2014-01-25	11:11:05
1299	50.31683	-4.084586	0.78	56	2014-01-25	11:11:06
1300	50.316831	-4.084576	0.76	78.7	2014-01-25	11:11:07
1301	50.316833	-4.08457	0.47	55.1	2014-01-25	11:11:08
1302	50.316837	-4.08457	0.39	5.3	2014-01-25	11:11:09
1303	50.316839	-4.08457	0.29	349.4	2014-01-25	11:11:10
1304	50.316828	-4.084609	3.01	246	2014-01-25	11:11:11
1305	50.316822	-4.084634	1.86	249.2	2014-01-25	11:11:12
1306	50.316818	-4.084655	1.57	252.7	2014-01-25	11:11:13
1307	50.316822	-4.084662	0.64	307.7	2014-01-25	11:11:14
1308	50.316837	-4.084669	1.73	343.2	2014-01-25	11:11:15
1309	50.316855	-4.08467	2.04	358	2014-01-25	11:11:16
1310	50.316868	-4.08467	1.48	0	2014-01-25	11:11:17
1311	50.316872	-4.084671	0.19	341.4	2014-01-25	11:11:19
1312	50.316874	-4.084669	0.29	27.8	2014-01-25	11:11:20
1313	50.316876	-4.084668	0.29	20.5	2014-01-25	11:11:21
1314	50.316879	-4.084668	0.27	0	2014-01-25	11:11:22
1315	50.316881	-4.084669	0.32	342.8	2014-01-25	11:11:23
1316	50.316884	-4.084672	0.3	329.4	2014-01-25	11:11:24
1317	50.316885	-4.084674	0.25	306.4	2014-01-25	11:11:25
1318	50.316885	-4.084678	0.26	276.1	2014-01-25	11:11:26
1319	50.316885	-4.084682	0.32	256.4	2014-01-25	11:11:27
1320	50.316869	-4.084715	0.42	232.1	2014-01-25	11:11:34
1321	50.316867	-4.084721	0.46	248.3	2014-01-25	11:11:35
1322	50.316867	-4.084727	0.44	262.7	2014-01-25	11:11:36
1323	50.316869	-4.084732	0.44	300.5	2014-01-25	11:11:37
1324	50.316872	-4.084738	0.49	310.2	2014-01-25	11:11:38
1325	50.316874	-4.084742	0.45	311.8	2014-01-25	11:11:39
1326	50.316879	-4.084745	0.57	337.1	2014-01-25	11:11:40
1327	50.316886	-4.084749	0.85	342.9	2014-01-25	11:11:41
1328	50.316896	-4.084754	1.12	342.7	2014-01-25	11:11:42
1329	50.316908	-4.08476	1.43	342.8	2014-01-25	11:11:43
1330	50.316923	-4.084768	1.71	340.7	2014-01-25	11:11:44
1331	50.316939	-4.084776	1.98	341.7	2014-01-25	11:11:45
1332	50.316958	-4.084786	2.2	341.7	2014-01-25	11:11:46
1333	50.316979	-4.084796	2.41	342.2	2014-01-25	11:11:47
1334	50.316897	-4.084828	0.22	193.8	2014-01-25	11:12:30
1335	50.316893	-4.084802	1.86	105.4	2014-01-25	11:12:31
1336	50.31692	-4.084798	3.01	6.2	2014-01-25	11:12:32
1337	50.316955	-4.084771	4.4	25.2	2014-01-25	11:12:33
1338	50.317002	-4.084749	5.4	17.1	2014-01-25	11:12:34
1339	50.317046	-4.084738	5.01	9.3	2014-01-25	11:12:35
1340	50.317089	-4.08472	4.96	14.5	2014-01-25	11:12:36
1341	50.317133	-4.084713	4.92	6.1	2014-01-25	11:12:37
1342	50.317175	-4.084707	4.66	5.1	2014-01-25	11:12:38
1343	50.317218	-4.084696	4.9	9.1	2014-01-25	11:12:39
1344	50.317259	-4.084693	4.54	3	2014-01-25	11:12:40
1345	50.317306	-4.084702	5.25	352.6	2014-01-25	11:12:41
1346	50.317351	-4.084721	5.22	345.5	2014-01-25	11:12:42
1347	50.317396	-4.084748	5.37	339	2014-01-25	11:12:43
1348	50.317439	-4.084776	5.15	337.6	2014-01-25	11:12:44
1349	50.317473	-4.084796	4.08	338.7	2014-01-25	11:12:45
1350	50.317499	-4.084812	3.13	338.8	2014-01-25	11:12:46
1351	50.317522	-4.084827	2.7	337	2014-01-25	11:12:47
1352	50.317531	-4.084843	1.57	313.7	2014-01-25	11:12:48
1353	50.317522	-4.084857	1.45	225.1	2014-01-25	11:12:49
1354	50.317502	-4.084863	2.32	189.8	2014-01-25	11:12:50
1355	50.317481	-4.084865	2.27	182.9	2014-01-25	11:12:51
1356	50.317462	-4.084865	2.16	180	2014-01-25	11:12:52
1357	50.317446	-4.08486	1.83	169.5	2014-01-25	11:12:53
1358	50.317431	-4.084856	1.69	170.5	2014-01-25	11:12:54
1359	50.317419	-4.084853	1.27	170	2014-01-25	11:12:55
1360	50.317408	-4.084847	1.31	160	2014-01-25	11:12:56
1361	50.317395	-4.084841	1.59	166.1	2014-01-25	11:12:57
1362	50.31738	-4.084839	1.63	173.7	2014-01-25	11:12:58
1363	50.317364	-4.084835	1.76	172.4	2014-01-25	11:12:59
1364	50.317349	-4.08483	1.71	166.3	2014-01-25	11:13:00
1365	50.31734	-4.084818	1.33	142.7	2014-01-25	11:13:01
1366	50.317333	-4.084804	1.28	127.7	2014-01-25	11:13:02
1367	50.317322	-4.084793	1.45	146.1	2014-01-25	11:13:03
1368	50.317309	-4.084784	1.54	156.2	2014-01-25	11:13:04
1369	50.317298	-4.084773	1.55	148.2	2014-01-25	11:13:05
1370	50.317289	-4.084757	1.49	131	2014-01-25	11:13:06
1371	50.317283	-4.084745	1.04	126.2	2014-01-25	11:13:07
1372	50.317274	-4.084742	1.07	168.7	2014-01-25	11:13:08
1373	50.317268	-4.084734	0.83	136	2014-01-25	11:13:09
1374	50.317265	-4.084725	0.7	120.5	2014-01-25	11:13:10
1375	50.317258	-4.084724	0.78	171.2	2014-01-25	11:13:11
1376	50.31725	-4.084724	0.97	180.4	2014-01-25	11:13:12
1377	50.317241	-4.08472	1	162.3	2014-01-25	11:13:13
1378	50.317232	-4.084716	1.1	165.6	2014-01-25	11:13:14
1379	50.317225	-4.084715	0.72	176.7	2014-01-25	11:13:15
1380	50.317222	-4.084716	0.37	196	2014-01-25	11:13:16
1381	50.317216	-4.084715	0.7	170.6	2014-01-25	11:13:17
1382	50.317208	-4.084711	0.86	160.6	2014-01-25	11:13:18
1383	50.317199	-4.084707	1.03	165.3	2014-01-25	11:13:19
1384	50.317189	-4.084706	1.22	176.6	2014-01-25	11:13:20
1385	50.317178	-4.084703	1.15	169.2	2014-01-25	11:13:21
1386	50.317169	-4.084699	1.13	164	2014-01-25	11:13:22
1387	50.317159	-4.084698	1.09	176.9	2014-01-25	11:13:23
1388	50.317152	-4.084695	0.83	162.9	2014-01-25	11:13:24
1389	50.317146	-4.08469	0.73	155.8	2014-01-25	11:13:25
1390	50.317141	-4.084687	0.59	158.2	2014-01-25	11:13:26
1391	50.317135	-4.084684	0.67	160.8	2014-01-25	11:13:27
1392	50.317127	-4.08468	0.92	162	2014-01-25	11:13:28
1393	50.317123	-4.084675	0.61	142.7	2014-01-25	11:13:29
1394	50.317129	-4.084659	1.29	58.5	2014-01-25	11:13:30
1395	50.317148	-4.084636	2.66	38.6	2014-01-25	11:13:31
1396	50.317173	-4.084603	3.71	39.3	2014-01-25	11:13:32
1397	50.317203	-4.084551	4.98	48.3	2014-01-25	11:13:33
1398	50.317229	-4.0845	4.61	50.7	2014-01-25	11:13:34
1399	50.317253	-4.084451	4.41	52.9	2014-01-25	11:13:35
1400	50.317273	-4.084407	3.78	54.8	2014-01-25	11:13:36
1401	50.317294	-4.084378	3.1	42	2014-01-25	11:13:37
1402	50.317316	-4.084357	2.96	31	2014-01-25	11:13:38
1403	50.317339	-4.084337	2.86	29.8	2014-01-25	11:13:39
1404	50.317361	-4.084318	2.85	27.7	2014-01-25	11:13:40
1405	50.317384	-4.084301	2.81	25.4	2014-01-25	11:13:41
1406	50.317394	-4.084278	1.97	57.7	2014-01-25	11:13:42
1407	50.317404	-4.084255	1.97	53.7	2014-01-25	11:13:43
1408	50.317415	-4.084235	1.86	50.5	2014-01-25	11:13:44
1409	50.317425	-4.084215	1.79	51.7	2014-01-25	11:13:45
1410	50.317432	-4.084196	1.6	58	2014-01-25	11:13:46
1411	50.317438	-4.084181	1.27	59.1	2014-01-25	11:13:47
1412	50.317406	-4.084215	4.34	214.3	2014-01-25	11:13:48
1413	50.317356	-4.084286	7.5	221.8	2014-01-25	11:13:49
1414	50.317332	-4.084339	4.65	234.7	2014-01-25	11:13:50
1415	50.317285	-4.084384	6.05	211.6	2014-01-25	11:13:51
1416	50.31726	-4.084386	2.81	183.4	2014-01-25	11:13:52
1417	50.317232	-4.084399	3.21	196.7	2014-01-25	11:13:53
1418	50.317215	-4.084405	1.96	191.6	2014-01-25	11:13:54
1419	50.317204	-4.084409	1.26	194.8	2014-01-25	11:13:55
1420	50.317194	-4.084415	1.25	198.9	2014-01-25	11:13:56
1421	50.317183	-4.084418	1.21	191.4	2014-01-25	11:13:57
1422	50.31717	-4.084417	1.43	175.9	2014-01-25	11:13:58
1423	50.317154	-4.08442	1.86	187.9	2014-01-25	11:13:59
1424	50.317143	-4.08443	1.4	208.4	2014-01-25	11:14:00
1425	50.317132	-4.084436	1.22	200.6	2014-01-25	11:14:01
1426	50.317124	-4.084441	0.98	200.7	2014-01-25	11:14:02
1427	50.317115	-4.084446	1.12	199.3	2014-01-25	11:14:03
1428	50.317103	-4.084454	1.39	204.7	2014-01-25	11:14:04
1429	50.31709	-4.084462	1.57	200.7	2014-01-25	11:14:05
1430	50.317078	-4.08447	1.48	204.5	2014-01-25	11:14:06
1431	50.31707	-4.084476	0.95	204.4	2014-01-25	11:14:07
1432	50.317065	-4.084481	0.71	213.4	2014-01-25	11:14:08
1433	50.317058	-4.084485	0.78	199.2	2014-01-25	11:14:09
1434	50.317051	-4.08449	0.87	205.6	2014-01-25	11:14:10
1435	50.317045	-4.084491	0.73	181.4	2014-01-25	11:14:11
1436	50.317038	-4.08449	0.77	178.2	2014-01-25	11:14:12
1437	50.31703	-4.084494	0.89	197.2	2014-01-25	11:14:13
1438	50.317021	-4.084499	1.03	199.9	2014-01-25	11:14:14
1439	50.317011	-4.084507	1.36	206.8	2014-01-25	11:14:15
1440	50.317	-4.084517	1.41	209.5	2014-01-25	11:14:16
1441	50.316994	-4.084524	0.8	217.3	2014-01-25	11:14:17
1442	50.316988	-4.084531	0.85	215.3	2014-01-25	11:14:18
1443	50.31698	-4.084538	1	209.4	2014-01-25	11:14:19
1444	50.316975	-4.084544	0.75	218	2014-01-25	11:14:20
1445	50.316967	-4.084552	1	215.1	2014-01-25	11:14:21
1446	50.316961	-4.084566	1.18	233.2	2014-01-25	11:14:22
1447	50.316957	-4.084578	1.01	241.8	2014-01-25	11:14:23
1448	50.316953	-4.084589	0.88	245.5	2014-01-25	11:14:24
1449	50.316953	-4.084599	0.68	266.1	2014-01-25	11:14:25
1450	50.316954	-4.084608	0.62	281.3	2014-01-25	11:14:26
1451	50.316952	-4.084618	0.76	257.2	2014-01-25	11:14:27
1452	50.316947	-4.084629	0.95	234.8	2014-01-25	11:14:28
1453	50.316941	-4.084639	0.99	224.9	2014-01-25	11:14:29
1454	50.316932	-4.084655	1.56	226.5	2014-01-25	11:14:30
1455	50.316926	-4.084666	1.08	231.4	2014-01-25	11:14:31
1456	50.316925	-4.084677	0.72	265.5	2014-01-25	11:14:32
1457	50.316927	-4.084686	0.67	284.5	2014-01-25	11:14:33
1458	50.316924	-4.084694	0.64	243.2	2014-01-25	11:14:34
1459	50.316919	-4.084702	0.86	226.4	2014-01-25	11:14:35
1460	50.316918	-4.084711	0.6	266.4	2014-01-25	11:14:36
1461	50.316918	-4.084719	0.54	273.1	2014-01-25	11:14:37
1462	50.316916	-4.084721	0.16	214.2	2014-01-25	11:14:39
1463	50.316916	-4.084721	0.01	270	2014-01-25	11:14:40
1464	50.316916	-4.084721	0.01	90	2014-01-25	11:14:41
1465	50.316916	-4.08472	0.1	73.2	2014-01-25	11:14:42
1466	50.316916	-4.08472	0.01	270	2014-01-25	11:14:43
1467	50.316925	-4.08472	0.96	1.1	2014-01-25	11:14:44
1468	50.316931	-4.084714	0.76	30	2014-01-25	11:14:45
1469	50.316934	-4.084715	0.39	349.4	2014-01-25	11:14:46
1470	50.31694	-4.084715	0.6	0.6	2014-01-25	11:14:47
1471	50.316945	-4.084709	0.72	40.1	2014-01-25	11:14:48
1472	50.316947	-4.084706	0.33	34.3	2014-01-25	11:14:49
1473	50.316941	-4.084716	0.99	228.1	2014-01-25	11:14:50
1474	50.316941	-4.084722	0.43	261.3	2014-01-25	11:14:51
1475	50.316933	-4.084729	0.93	208.8	2014-01-25	11:14:52
1476	50.316925	-4.084737	1.14	213.1	2014-01-25	11:14:53
1477	50.316919	-4.08475	1.12	232.5	2014-01-25	11:14:54
1478	50.316917	-4.084761	0.79	259.7	2014-01-25	11:14:55
1479	50.316914	-4.084769	0.68	239.4	2014-01-25	11:14:56
1480	50.316909	-4.084777	0.83	222	2014-01-25	11:14:57
1481	50.316902	-4.084786	0.96	223.1	2014-01-25	11:14:58
1482	50.316896	-4.084793	0.88	212.3	2014-01-25	11:14:59
1483	50.316888	-4.084797	0.92	200	2014-01-25	11:15:00
1484	50.31688	-4.084801	0.91	196.3	2014-01-25	11:15:01
1485	50.316876	-4.084806	0.58	218.6	2014-01-25	11:15:02
1486	50.31687	-4.084813	0.87	216.8	2014-01-25	11:15:03
1487	50.316866	-4.084822	0.7	238.8	2014-01-25	11:15:04
1488	50.316864	-4.084829	0.59	244.6	2014-01-25	11:15:05
1489	50.316857	-4.084834	0.83	205.6	2014-01-25	11:15:06
1490	50.316849	-4.084837	0.99	190.4	2014-01-25	11:15:07
1491	50.316842	-4.084832	0.8	157.2	2014-01-25	11:15:08
1492	50.316838	-4.084825	0.69	133.9	2014-01-25	11:15:09
1493	50.316834	-4.084817	0.73	128.1	2014-01-25	11:15:10
1494	50.31683	-4.084809	0.72	128.6	2014-01-25	11:15:11
1495	50.316844	-4.084695	0.08	78.7	2014-01-25	11:16:49
1496	50.316997	-4.084657	3.44	9	2014-01-25	11:16:54
1497	50.317033	-4.08468	4.34	338.8	2014-01-25	11:16:55
1498	50.317074	-4.084709	5.03	335.5	2014-01-25	11:16:56
1499	50.317117	-4.084723	4.88	348.1	2014-01-25	11:16:57
1500	50.317159	-4.08473	4.68	353.6	2014-01-25	11:16:58
1501	50.317198	-4.084738	4.38	352.8	2014-01-25	11:16:59
1502	50.317234	-4.084743	4.07	354.8	2014-01-25	11:17:00
1503	50.317272	-4.08474	4.14	3.6	2014-01-25	11:17:01
1504	50.31731	-4.084734	4.29	5.3	2014-01-25	11:17:02
1505	50.317349	-4.084734	4.33	0.2	2014-01-25	11:17:03
1506	50.317383	-4.084745	3.89	347.9	2014-01-25	11:17:04
1507	50.3174	-4.084758	2.04	334.2	2014-01-25	11:17:05
1508	50.317401	-4.084757	0.07	26.7	2014-01-25	11:17:07
1509	50.317397	-4.084754	0.44	148.8	2014-01-25	11:17:08
1510	50.317387	-4.084757	1.19	190.4	2014-01-25	11:17:09
1511	50.317373	-4.084758	1.52	185	2014-01-25	11:17:10
1512	50.31736	-4.084761	1.54	186.6	2014-01-25	11:17:11
1513	50.317344	-4.084762	1.71	182	2014-01-25	11:17:12
1514	50.317329	-4.084761	1.74	177.3	2014-01-25	11:17:13
1515	50.317317	-4.084764	1.35	189.9	2014-01-25	11:17:14
1516	50.317309	-4.084764	0.88	178.4	2014-01-25	11:17:15
1517	50.317304	-4.084757	0.77	139.9	2014-01-25	11:17:16
1518	50.317297	-4.084752	0.85	155.6	2014-01-25	11:17:17
1519	50.317289	-4.084748	0.88	164.3	2014-01-25	11:17:18
1520	50.317282	-4.084749	0.75	182.3	2014-01-25	11:17:19
1521	50.317272	-4.08475	1.12	185.2	2014-01-25	11:17:20
1522	50.317259	-4.084757	1.54	197.1	2014-01-25	11:17:21
1523	50.317248	-4.084766	1.34	209.3	2014-01-25	11:17:22
1524	50.317241	-4.084775	1.08	218.2	2014-01-25	11:17:23
1525	50.317234	-4.084786	1.12	223.6	2014-01-25	11:17:24
1526	50.317228	-4.084793	0.83	216.4	2014-01-25	11:17:25
1527	50.317221	-4.084792	0.69	173.5	2014-01-25	11:17:26
1528	50.31721	-4.084791	1.22	176.9	2014-01-25	11:17:27
1529	50.317199	-4.08479	1.28	177.6	2014-01-25	11:17:28
1530	50.317192	-4.084787	0.85	165.7	2014-01-25	11:17:29
1531	50.317181	-4.084785	1.19	171.6	2014-01-25	11:17:30
1532	50.317165	-4.084784	1.78	177.5	2014-01-25	11:17:31
1533	50.31715	-4.084777	1.69	164.5	2014-01-25	11:17:32
1534	50.317139	-4.08477	1.4	156.7	2014-01-25	11:17:33
1535	50.317131	-4.084765	0.98	159.3	2014-01-25	11:17:34
1536	50.317121	-4.084763	1.08	174.3	2014-01-25	11:17:35
1537	50.317109	-4.084765	1.36	184.3	2014-01-25	11:17:36
1538	50.317095	-4.084761	1.51	170.5	2014-01-25	11:17:37
1539	50.317082	-4.084754	1.54	160.4	2014-01-25	11:17:38
1540	50.317073	-4.084747	1.13	154.1	2014-01-25	11:17:39
1541	50.317067	-4.084739	0.91	141.8	2014-01-25	11:17:40
1542	50.31706	-4.084732	0.88	147.8	2014-01-25	11:17:41
1543	50.317056	-4.084723	0.78	124.8	2014-01-25	11:17:42
1544	50.317045	-4.084717	1.29	160.3	2014-01-25	11:17:43
1545	50.317035	-4.084711	1.25	158.1	2014-01-25	11:17:44
1546	50.317024	-4.084706	1.18	164.2	2014-01-25	11:17:45
1547	50.317017	-4.0847	0.92	153	2014-01-25	11:17:46
1548	50.31701	-4.084694	0.87	147.8	2014-01-25	11:17:47
1549	50.317004	-4.084688	0.85	150.8	2014-01-25	11:17:48
1550	50.316997	-4.084683	0.83	156.4	2014-01-25	11:17:49
1551	50.316993	-4.084678	0.6	140.8	2014-01-25	11:17:50
1552	50.316993	-4.084672	0.39	83.1	2014-01-25	11:17:51
1553	50.316995	-4.084668	0.4	51.3	2014-01-25	11:17:52
1554	50.316997	-4.084668	0.22	355.3	2014-01-25	11:17:53
1555	50.317002	-4.084679	0.91	305.2	2014-01-25	11:17:54
1556	50.317001	-4.084691	0.91	262.9	2014-01-25	11:17:55
1557	50.316997	-4.084703	0.95	243.3	2014-01-25	11:17:56
1558	50.316988	-4.084707	0.55	195.5	2014-01-25	11:17:58
1559	50.316982	-4.084708	0.61	186.7	2014-01-25	11:17:59
1560	50.316978	-4.084708	0.41	174.2	2014-01-25	11:18:00
1561	50.316971	-4.084721	1.25	230.4	2014-01-25	11:18:01
1562	50.316969	-4.084721	0.22	173.5	2014-01-25	11:18:02
1563	50.316967	-4.084715	0.48	120.2	2014-01-25	11:18:03
1564	50.316967	-4.084703	0.87	91.2	2014-01-25	11:18:04
1565	50.316965	-4.084691	0.87	102.9	2014-01-25	11:18:05
1566	50.316959	-4.084682	0.91	139.5	2014-01-25	11:18:06
1567	50.31695	-4.084677	1.1	157.7	2014-01-25	11:18:07
1568	50.316939	-4.084672	1.29	164.2	2014-01-25	11:18:08
1569	50.316926	-4.084671	1.42	177.4	2014-01-25	11:18:09
1570	50.316916	-4.08467	1.08	178.7	2014-01-25	11:18:10
1571	50.316911	-4.084664	0.7	142.9	2014-01-25	11:18:11
1572	50.316908	-4.084658	0.61	133.2	2014-01-25	11:18:12
1573	50.316903	-4.084657	0.46	172.6	2014-01-25	11:18:13
1574	50.316901	-4.084656	0.28	161.1	2014-01-25	11:18:14
1575	50.316895	-4.084652	0.76	159.7	2014-01-25	11:18:15
1576	50.316885	-4.084652	1.06	176.8	2014-01-25	11:18:16
1577	50.316874	-4.084654	1.26	187.6	2014-01-25	11:18:17
1578	50.316862	-4.084657	1.37	190	2014-01-25	11:18:18
1579	50.31685	-4.084661	1.29	190.6	2014-01-25	11:18:19
1580	50.316844	-4.084663	0.76	192.7	2014-01-25	11:18:20
1581	50.316838	-4.084664	0.62	187.8	2014-01-25	11:18:21
1582	50.316833	-4.084664	0.58	179.4	2014-01-25	11:18:22
1583	50.316831	-4.084662	0.3	157	2014-01-25	11:18:23
1584	50.31684	-4.084687	0.34	300.3	2014-01-25	11:18:29
1585	50.316844	-4.084693	0.62	320	2014-01-25	11:18:30
1586	50.316854	-4.084689	1.09	13.9	2014-01-25	11:18:31
1587	50.316858	-4.084681	0.72	50.8	2014-01-25	11:18:32
1588	50.316862	-4.084673	0.76	54.2	2014-01-25	11:18:33
1589	50.316896	-4.084624	1.29	41.8	2014-01-25	11:18:37
1590	50.316898	-4.084617	0.56	66.4	2014-01-25	11:18:38
1591	50.316899	-4.084617	0.07	40	2014-01-25	11:18:39
1592	50.316888	-4.084618	1.22	185.3	2014-01-25	11:18:40
1593	50.316873	-4.084623	1.68	191.7	2014-01-25	11:18:41
1594	50.31686	-4.084628	1.5	193.3	2014-01-25	11:18:42
1595	50.31685	-4.084648	1.78	232.2	2014-01-25	11:18:43
1596	50.316849	-4.084654	0.49	252.2	2014-01-25	11:18:44
1597	50.316845	-4.08466	0.61	222.5	2014-01-25	11:18:45
1598	50.31684	-4.084663	0.6	200.5	2014-01-25	11:18:46
1599	50.316833	-4.084664	0.73	186.1	2014-01-25	11:18:47
1600	50.316826	-4.084663	0.79	176.1	2014-01-25	11:18:48
1601	50.316821	-4.084664	0.57	187.2	2014-01-25	11:18:49
1602	50.316816	-4.084665	0.52	185.8	2014-01-25	11:18:50
1603	50.316813	-4.084665	0.44	177.7	2014-01-25	11:18:51
1604	50.31676	-4.084702	0.05	204.3	2014-01-25	11:21:02
1605	50.317094	-4.084285	0.25	38.5	2014-01-25	11:24:15
1606	50.317067	-4.084338	0.97	230.3	2014-01-25	11:24:20
1607	50.317057	-4.084342	1.15	193.8	2014-01-25	11:24:21
1608	50.317053	-4.084345	0.44	209.2	2014-01-25	11:24:22
1609	50.317051	-4.084345	0.2	180	2014-01-25	11:24:23
1610	50.317044	-4.084346	0.77	184.9	2014-01-25	11:24:24
1611	50.317038	-4.084345	0.71	173.8	2014-01-25	11:24:25
1612	50.317031	-4.084352	0.97	212	2014-01-25	11:24:26
1613	50.317022	-4.084359	1.11	208.4	2014-01-25	11:24:27
1614	50.317009	-4.084367	1.5	200.7	2014-01-25	11:24:28
1615	50.316999	-4.084376	1.32	209.3	2014-01-25	11:24:29
1616	50.316989	-4.08438	1.12	195.1	2014-01-25	11:24:30
1617	50.31698	-4.084386	1.11	204	2014-01-25	11:24:31
1618	50.31697	-4.084388	1.17	187.1	2014-01-25	11:24:32
1619	50.316959	-4.084393	1.26	194.2	2014-01-25	11:24:33
1620	50.316946	-4.084401	1.55	201.4	2014-01-25	11:24:34
1621	50.316931	-4.084408	1.69	199.1	2014-01-25	11:24:35
1622	50.316918	-4.084416	1.61	199.9	2014-01-25	11:24:36
1623	50.316905	-4.084424	1.56	201.6	2014-01-25	11:24:37
1624	50.316899	-4.084433	0.88	226.4	2014-01-25	11:24:38
1625	50.316896	-4.08444	0.63	228.3	2014-01-25	11:24:39
1626	50.316892	-4.084444	0.53	218.6	2014-01-25	11:24:40
1627	50.316885	-4.08445	0.84	207.1	2014-01-25	11:24:41
1628	50.316879	-4.084455	0.85	208.5	2014-01-25	11:24:42
1629	50.31688	-4.084459	0.31	298.5	2014-01-25	11:24:43
1630	50.316884	-4.084456	0.47	27.1	2014-01-25	11:24:44
1631	50.316887	-4.084452	0.45	38.3	2014-01-25	11:24:45
1632	50.316889	-4.084448	0.42	46.5	2014-01-25	11:24:46
1633	50.316885	-4.084564	0.55	266.3	2014-01-25	11:25:01
1634	50.316879	-4.084573	0.92	222.3	2014-01-25	11:25:02
1635	50.316873	-4.08458	0.82	220.3	2014-01-25	11:25:03
1636	50.316871	-4.084584	0.36	234.9	2014-01-25	11:25:04
1637	50.316867	-4.084591	0.64	225.7	2014-01-25	11:25:05
1638	50.316867	-4.084598	0.25	270	2014-01-25	11:25:07
1639	50.316865	-4.0846	0.28	217.7	2014-01-25	11:25:08
1640	50.316861	-4.084604	0.55	208.9	2014-01-25	11:25:09
1641	50.316856	-4.084607	0.62	202.4	2014-01-25	11:25:10
1642	50.316853	-4.08461	0.36	211.7	2014-01-25	11:25:11
1643	50.31685	-4.084612	0.29	206.7	2014-01-25	11:25:12
1644	50.316849	-4.084597	0.13	95.7	2014-01-25	11:25:20
1645	50.31689	-4.084742	0.16	293.7	2014-01-25	11:26:32
1646	50.317054	-4.084703	4.63	8.6	2014-01-25	11:26:36
1647	50.317108	-4.084729	6.21	342.7	2014-01-25	11:26:37
1648	50.317158	-4.084754	5.89	342.8	2014-01-25	11:26:38
1649	50.317197	-4.084759	4.3	355.2	2014-01-25	11:26:39
1650	50.31723	-4.084746	3.87	13.4	2014-01-25	11:26:40
1651	50.317273	-4.084752	4.76	355.3	2014-01-25	11:26:41
1652	50.317315	-4.084763	4.8	350.4	2014-01-25	11:26:42
1653	50.31736	-4.084781	5.18	345.4	2014-01-25	11:26:43
1654	50.317403	-4.08481	5.14	336.9	2014-01-25	11:26:44
1655	50.317434	-4.084847	4.37	322.6	2014-01-25	11:26:45
1656	50.317461	-4.084886	4.12	317.5	2014-01-25	11:26:46
1657	50.317489	-4.084928	4.28	316.1	2014-01-25	11:26:47
1658	50.317515	-4.084968	4.09	315.2	2014-01-25	11:26:48
1659	50.317533	-4.085001	3.05	309.3	2014-01-25	11:26:49
1660	50.31754	-4.085025	1.89	295.5	2014-01-25	11:26:50
1661	50.317532	-4.08503	0.92	201.6	2014-01-25	11:26:51
1662	50.317522	-4.085026	1.11	165.9	2014-01-25	11:26:52
1663	50.317513	-4.085024	1.1	170.4	2014-01-25	11:26:53
1664	50.317495	-4.085012	2.14	156.2	2014-01-25	11:26:54
1665	50.317478	-4.084996	2.24	150	2014-01-25	11:26:55
1666	50.317463	-4.084978	2.01	142	2014-01-25	11:26:56
1667	50.317447	-4.084958	2.29	141.1	2014-01-25	11:26:57
1668	50.317437	-4.08494	1.76	132.7	2014-01-25	11:26:58
1669	50.317425	-4.084922	1.83	136.4	2014-01-25	11:26:59
1670	50.317407	-4.084899	2.58	140.1	2014-01-25	11:27:00
1671	50.317392	-4.084886	1.91	151.7	2014-01-25	11:27:01
1672	50.317377	-4.084873	1.9	151.4	2014-01-25	11:27:02
1673	50.317361	-4.08486	2.01	152.5	2014-01-25	11:27:03
1674	50.317347	-4.084852	1.7	158.7	2014-01-25	11:27:04
1675	50.31733	-4.08483	2.41	141.2	2014-01-25	11:27:05
1676	50.31732	-4.084817	1.44	138.4	2014-01-25	11:27:06
1677	50.317314	-4.084801	1.37	122.7	2014-01-25	11:27:07
1678	50.31731	-4.084789	0.93	116.7	2014-01-25	11:27:08
1679	50.317308	-4.084778	0.79	105.1	2014-01-25	11:27:09
1680	50.317308	-4.08477	0.6	89	2014-01-25	11:27:10
1681	50.317309	-4.08476	0.69	77.5	2014-01-25	11:27:11
1682	50.317312	-4.084753	0.56	64.1	2014-01-25	11:27:12
1683	50.31731	-4.084745	0.65	108.4	2014-01-25	11:27:13
1684	50.317305	-4.084739	0.65	142.5	2014-01-25	11:27:14
1685	50.317298	-4.084739	0.77	178.2	2014-01-25	11:27:15
1686	50.317276	-4.08474	2.46	182	2014-01-25	11:27:16
1687	50.317263	-4.084741	1.43	184	2014-01-25	11:27:17
1688	50.31725	-4.084743	1.49	184.1	2014-01-25	11:27:18
1689	50.317236	-4.084744	1.52	182.5	2014-01-25	11:27:19
1690	50.317219	-4.084735	1.99	161.3	2014-01-25	11:27:20
1691	50.317215	-4.08473	0.61	146	2014-01-25	11:27:21
1692	50.31721	-4.084726	0.62	153.5	2014-01-25	11:27:22
1693	50.317205	-4.084726	0.5	178	2014-01-25	11:27:23
1694	50.317202	-4.084725	0.18	170.7	2014-01-25	11:27:25
1695	50.317199	-4.084724	0.4	163.6	2014-01-25	11:27:26
1696	50.317195	-4.084725	0.44	197.3	2014-01-25	11:27:27
1697	50.317187	-4.084729	0.95	196.4	2014-01-25	11:27:28
1698	50.317175	-4.084738	1.43	206.9	2014-01-25	11:27:29
1699	50.317158	-4.084746	2.02	195.5	2014-01-25	11:27:30
1700	50.31714	-4.084751	2.03	190.6	2014-01-25	11:27:31
1701	50.317125	-4.084755	1.7	187.8	2014-01-25	11:27:32
1702	50.317112	-4.084761	1.48	198.3	2014-01-25	11:27:33
1703	50.317102	-4.084766	1.17	196	2014-01-25	11:27:34
1704	50.317093	-4.084771	1.01	202.9	2014-01-25	11:27:35
1705	50.317085	-4.084775	1.03	194.4	2014-01-25	11:27:36
1706	50.317076	-4.084776	0.94	186.9	2014-01-25	11:27:37
1707	50.317069	-4.084777	0.8	184.3	2014-01-25	11:27:38
1708	50.317058	-4.084778	1.24	183	2014-01-25	11:27:39
1709	50.317048	-4.084779	1.06	182.3	2014-01-25	11:27:40
1710	50.31704	-4.084785	1.01	207.1	2014-01-25	11:27:41
1711	50.317035	-4.084791	0.72	213.8	2014-01-25	11:27:42
1712	50.317028	-4.084798	0.94	212.6	2014-01-25	11:27:43
1713	50.317022	-4.084801	0.68	202.3	2014-01-25	11:27:44
1714	50.317024	-4.084812	0.74	284	2014-01-25	11:27:45
1715	50.317044	-4.084803	2.31	16	2014-01-25	11:27:46
1716	50.317107	-4.084758	7.73	24.1	2014-01-25	11:27:47
1717	50.317198	-4.084759	10.11	359.8	2014-01-25	11:27:48
1718	50.317228	-4.084751	3.38	9	2014-01-25	11:27:49
1719	50.317253	-4.08475	2.83	1.6	2014-01-25	11:27:50
1720	50.317266	-4.084748	1.37	7.5	2014-01-25	11:27:51
1721	50.317267	-4.084741	0.24	68.5	2014-01-25	11:27:53
1722	50.317259	-4.084741	0.93	176.7	2014-01-25	11:27:54
1723	50.31725	-4.084739	1.05	172.5	2014-01-25	11:27:55
1724	50.317239	-4.084736	1.23	172.8	2014-01-25	11:27:56
1725	50.317228	-4.084735	1.19	174.6	2014-01-25	11:27:57
1726	50.317218	-4.08473	1.2	161.7	2014-01-25	11:27:58
1727	50.317213	-4.084723	0.72	141.4	2014-01-25	11:27:59
1728	50.317208	-4.08472	0.58	152.4	2014-01-25	11:28:00
1729	50.3172	-4.084715	0.92	161.4	2014-01-25	11:28:01
1730	50.317192	-4.08471	1.05	157.9	2014-01-25	11:28:02
1731	50.317183	-4.084703	1.03	153.6	2014-01-25	11:28:03
1732	50.317175	-4.084698	0.95	158.1	2014-01-25	11:28:04
1733	50.317166	-4.084695	1.03	164.5	2014-01-25	11:28:05
1734	50.317156	-4.084691	1.15	167.4	2014-01-25	11:28:06
1735	50.317145	-4.084687	1.26	166.8	2014-01-25	11:28:07
1736	50.317133	-4.084684	1.4	170	2014-01-25	11:28:08
1737	50.317121	-4.084683	1.33	178.2	2014-01-25	11:28:09
1738	50.317111	-4.084683	1.12	180.3	2014-01-25	11:28:10
1739	50.317103	-4.084681	0.9	170.1	2014-01-25	11:28:11
1740	50.317097	-4.084685	0.74	204	2014-01-25	11:28:12
1741	50.317094	-4.08469	0.46	229.6	2014-01-25	11:28:13
1742	50.317094	-4.084701	0.79	268.7	2014-01-25	11:28:14
1743	50.317092	-4.084714	0.96	257.7	2014-01-25	11:28:15
1744	50.31709	-4.084724	0.7	249.7	2014-01-25	11:28:16
1745	50.317088	-4.084736	0.88	254.7	2014-01-25	11:28:17
1746	50.317085	-4.08475	1.08	252.3	2014-01-25	11:28:18
1747	50.317083	-4.084762	0.85	252.9	2014-01-25	11:28:19
1748	50.317086	-4.084783	1.59	283.9	2014-01-25	11:28:20
1749	50.31709	-4.084806	1.67	285.2	2014-01-25	11:28:21
1750	50.317088	-4.084821	1.09	255.7	2014-01-25	11:28:22
1751	50.31708	-4.084835	1.29	229.3	2014-01-25	11:28:23
1752	50.317077	-4.084842	0.61	240.9	2014-01-25	11:28:24
1753	50.317077	-4.084846	0.25	250.7	2014-01-25	11:28:25
1754	50.317078	-4.084851	0.42	296.4	2014-01-25	11:28:26
1755	50.317036	-4.084735	0.08	119.8	2014-01-25	11:30:33
1756	50.317089	-4.084666	1.53	39.3	2014-01-25	11:30:38
1757	50.317136	-4.084673	5.23	355.2	2014-01-25	11:30:39
1758	50.317181	-4.084691	5.22	345.5	2014-01-25	11:30:40
1759	50.317227	-4.084711	5.24	344.4	2014-01-25	11:30:41
1760	50.317268	-4.084719	4.67	352.4	2014-01-25	11:30:42
1761	50.317307	-4.084719	4.26	0.2	2014-01-25	11:30:43
1762	50.317343	-4.084724	4.12	355.4	2014-01-25	11:30:44
1763	50.317378	-4.084737	3.96	346.2	2014-01-25	11:30:45
1764	50.31741	-4.084739	3.57	357.3	2014-01-25	11:30:46
1765	50.317434	-4.084742	2.67	356.3	2014-01-25	11:30:47
1766	50.317448	-4.084753	1.77	333.6	2014-01-25	11:30:48
1767	50.317461	-4.084766	1.69	327.3	2014-01-25	11:30:49
1768	50.317473	-4.084778	1.67	327.1	2014-01-25	11:30:50
1769	50.31756	-4.084788	1.21	356.1	2014-01-25	11:30:58
1770	50.317567	-4.084746	3.06	75.5	2014-01-25	11:30:59
1771	50.317573	-4.084739	0.79	38	2014-01-25	11:31:00
1772	50.317563	-4.08473	1.27	150.4	2014-01-25	11:31:01
1773	50.317561	-4.08472	0.79	104.4	2014-01-25	11:31:02
1774	50.317558	-4.084711	0.7	116	2014-01-25	11:31:03
1775	50.317558	-4.084705	0.4	100.7	2014-01-25	11:31:04
1776	50.317551	-4.084699	0.45	152.2	2014-01-25	11:31:06
1777	50.317543	-4.084696	0.45	167.1	2014-01-25	11:31:08
1778	50.317535	-4.084692	0.9	159.1	2014-01-25	11:31:09
1779	50.317531	-4.084691	0.51	173.2	2014-01-25	11:31:10
1780	50.317531	-4.084693	0.18	294.2	2014-01-25	11:31:11
1781	50.317532	-4.084695	0.15	292.1	2014-01-25	11:31:12
1782	50.317532	-4.084697	0.16	293.7	2014-01-25	11:31:13
1783	50.317533	-4.084701	0.27	285.9	2014-01-25	11:31:14
1784	50.317536	-4.084704	0.35	324.9	2014-01-25	11:31:15
1785	50.317541	-4.084701	0.61	20.1	2014-01-25	11:31:16
1786	50.317546	-4.084696	0.68	35.1	2014-01-25	11:31:17
1787	50.317551	-4.084686	0.91	48	2014-01-25	11:31:18
1788	50.317558	-4.084672	1.26	49.9	2014-01-25	11:31:19
1789	50.317568	-4.084654	1.71	50.4	2014-01-25	11:31:20
1790	50.317577	-4.084635	1.68	54.3	2014-01-25	11:31:21
1791	50.317588	-4.084607	2.27	58.8	2014-01-25	11:31:22
1792	50.317598	-4.084573	2.73	64.5	2014-01-25	11:31:23
1793	50.317607	-4.084529	3.3	71.9	2014-01-25	11:31:24
1794	50.317614	-4.084476	3.79	78.2	2014-01-25	11:31:25
1795	50.317618	-4.084424	3.74	84.3	2014-01-25	11:31:26
1796	50.317623	-4.084371	3.81	80.6	2014-01-25	11:31:27
1797	50.317632	-4.084325	3.44	73.9	2014-01-25	11:31:28
1798	50.31764	-4.08429	2.61	69.9	2014-01-25	11:31:29
1799	50.317644	-4.084263	2	78.2	2014-01-25	11:31:30
1800	50.317646	-4.084241	1.54	81	2014-01-25	11:31:31
1801	50.317652	-4.08422	1.64	66.1	2014-01-25	11:31:32
1802	50.317658	-4.084196	1.82	69	2014-01-25	11:31:33
1803	50.317662	-4.084172	1.77	72.6	2014-01-25	11:31:34
1804	50.317664	-4.084149	1.67	83.3	2014-01-25	11:31:35
1805	50.317662	-4.084128	1.54	98.7	2014-01-25	11:31:36
1806	50.317658	-4.084105	1.64	105.9	2014-01-25	11:31:37
1807	50.317652	-4.084081	1.81	110.5	2014-01-25	11:31:38
1808	50.317648	-4.084063	1.44	111.3	2014-01-25	11:31:39
1809	50.317644	-4.084044	1.38	105.3	2014-01-25	11:31:40
1810	50.317641	-4.084023	1.49	102.6	2014-01-25	11:31:41
1811	50.317642	-4.084001	1.6	87.3	2014-01-25	11:31:42
1812	50.317644	-4.08398	1.53	81.2	2014-01-25	11:31:43
1813	50.317648	-4.083959	1.57	75.1	2014-01-25	11:31:44
1814	50.317652	-4.083936	1.66	75.7	2014-01-25	11:31:45
1815	50.317654	-4.083921	1.12	76.1	2014-01-25	11:31:46
1816	50.317661	-4.083907	1.2	50.9	2014-01-25	11:31:47
1817	50.317668	-4.083891	1.43	54.4	2014-01-25	11:31:48
1818	50.317676	-4.083873	1.52	56.9	2014-01-25	11:31:49
1819	50.31768	-4.083854	1.48	68.9	2014-01-25	11:31:50
1820	50.317682	-4.083828	1.84	83.6	2014-01-25	11:31:51
1821	50.317685	-4.083803	1.82	81.1	2014-01-25	11:31:52
1822	50.317687	-4.083784	1.4	79.2	2014-01-25	11:31:53
1823	50.31769	-4.083766	1.28	74.4	2014-01-25	11:31:54
1824	50.317691	-4.083749	1.21	85.2	2014-01-25	11:31:55
1825	50.317692	-4.083729	1.41	88.1	2014-01-25	11:31:56
1826	50.317691	-4.083707	1.56	94.1	2014-01-25	11:31:57
1827	50.317692	-4.083683	1.77	86.7	2014-01-25	11:31:58
1828	50.317692	-4.083658	1.73	87.2	2014-01-25	11:31:59
1829	50.317692	-4.083639	1.35	90	2014-01-25	11:32:00
1830	50.31769	-4.083623	1.21	102.4	2014-01-25	11:32:01
1831	50.317685	-4.083605	1.36	112.2	2014-01-25	11:32:02
1832	50.317685	-4.083586	1.35	91.2	2014-01-25	11:32:03
1833	50.317685	-4.083569	1.23	87.8	2014-01-25	11:32:04
1834	50.317683	-4.083549	1.44	100.4	2014-01-25	11:32:05
1835	50.317682	-4.08353	1.34	94	2014-01-25	11:32:06
1836	50.317683	-4.083512	1.27	88.7	2014-01-25	11:32:07
1837	50.317682	-4.083492	1.44	91.1	2014-01-25	11:32:08
1838	50.317681	-4.083472	1.45	94.1	2014-01-25	11:32:09
1839	50.317683	-4.083448	1.66	84.5	2014-01-25	11:32:10
1840	50.317684	-4.083427	1.52	86.8	2014-01-25	11:32:11
1841	50.317683	-4.083407	1.44	94.5	2014-01-25	11:32:12
1842	50.317681	-4.083387	1.41	96.1	2014-01-25	11:32:13
1843	50.317679	-4.083372	1.08	105.6	2014-01-25	11:32:14
1844	50.317675	-4.083363	0.75	118.5	2014-01-25	11:32:15
1845	50.317671	-4.083355	0.79	129.6	2014-01-25	11:32:16
1846	50.317665	-4.083343	1.03	126.8	2014-01-25	11:32:17
1847	50.317657	-4.083329	1.4	133.5	2014-01-25	11:32:18
1848	50.317645	-4.083315	1.65	143.6	2014-01-25	11:32:19
1849	50.317633	-4.0833	1.69	142.2	2014-01-25	11:32:20
1850	50.31762	-4.083288	1.73	149.1	2014-01-25	11:32:21
1851	50.317607	-4.083276	1.61	148.7	2014-01-25	11:32:22
1852	50.317595	-4.083265	1.55	149.3	2014-01-25	11:32:23
1853	50.317583	-4.083257	1.48	158	2014-01-25	11:32:24
1854	50.317571	-4.083253	1.38	166.1	2014-01-25	11:32:25
1855	50.317558	-4.083247	1.53	164.6	2014-01-25	11:32:26
1856	50.317543	-4.083238	1.7	156.9	2014-01-25	11:32:27
1857	50.317528	-4.083228	1.85	157.6	2014-01-25	11:32:28
1858	50.31751	-4.083218	2.11	160.9	2014-01-25	11:32:29
1859	50.317493	-4.083209	1.99	160.4	2014-01-25	11:32:30
1860	50.317478	-4.083199	1.83	159.4	2014-01-25	11:32:31
1861	50.317464	-4.083195	1.56	169	2014-01-25	11:32:32
1862	50.317452	-4.083191	1.39	168.2	2014-01-25	11:32:33
1863	50.317437	-4.083182	1.74	158.3	2014-01-25	11:32:34
1864	50.317422	-4.083179	1.79	172.7	2014-01-25	11:32:35
1865	50.317402	-4.08318	2.2	182	2014-01-25	11:32:36
1866	50.317386	-4.083183	1.79	186.3	2014-01-25	11:32:37
1867	50.317373	-4.083188	1.47	193.6	2014-01-25	11:32:38
1868	50.317364	-4.083193	1.11	200.8	2014-01-25	11:32:39
1869	50.317355	-4.083194	0.48	182.5	2014-01-25	11:32:41
1870	50.317353	-4.083193	0.25	161.6	2014-01-25	11:32:42
1871	50.317352	-4.083194	0.1	221.2	2014-01-25	11:32:43
1872	50.317351	-4.083194	0.12	200.5	2014-01-25	11:32:44
1873	50.317351	-4.083195	0.07	195.4	2014-01-25	11:32:45
1874	50.317349	-4.083197	0.11	232.7	2014-01-25	11:32:47
1875	50.31735	-4.083198	0.1	286.3	2014-01-25	11:32:48
1876	50.317343	-4.083194	0.85	161.1	2014-01-25	11:32:49
1877	50.317332	-4.0832	0.63	197.7	2014-01-25	11:32:51
1878	50.317329	-4.083202	0.3	205.8	2014-01-25	11:32:52
1879	50.317328	-4.083203	0.21	203.2	2014-01-25	11:32:53
1880	50.317327	-4.083204	0.09	236.7	2014-01-25	11:32:54
1881	50.317326	-4.083203	0.12	159.9	2014-01-25	11:32:55
1882	50.317326	-4.083204	0.11	233.5	2014-01-25	11:32:56
1883	50.317325	-4.083205	0.02	244.3	2014-01-25	11:32:57
1884	50.317326	-4.083205	0.02	343.3	2014-01-25	11:32:58
1885	50.317326	-4.083204	0.12	50.2	2014-01-25	11:32:59
1886	50.317326	-4.083202	0.13	98.6	2014-01-25	11:33:00
1887	50.317326	-4.083201	0.05	123.6	2014-01-25	11:33:01
1888	50.317326	-4.083201	0.06	128.5	2014-01-25	11:33:02
1889	50.317325	-4.083201	0.05	187.5	2014-01-25	11:33:04
1890	50.317325	-4.083202	0.08	276.6	2014-01-25	11:33:05
1891	50.317326	-4.083204	0.16	302.4	2014-01-25	11:33:06
1892	50.317326	-4.083205	0.1	291.7	2014-01-25	11:33:07
1893	50.317329	-4.083206	0.17	353.2	2014-01-25	11:33:09
1894	50.317329	-4.083207	0.07	277.7	2014-01-25	11:33:10
1895	50.317328	-4.083209	0.11	238	2014-01-25	11:33:12
1896	50.317328	-4.083209	0.01	90	2014-01-25	11:33:13
1897	50.317328	-4.083209	0.05	186.9	2014-01-25	11:33:14
1898	50.317327	-4.083209	0.07	195.1	2014-01-25	11:33:15
1899	50.317326	-4.08321	0.07	200.5	2014-01-25	11:33:16
1900	50.317326	-4.083209	0.01	90	2014-01-25	11:33:17
1901	50.317326	-4.083209	0.01	90	2014-01-25	11:33:18
1902	50.317326	-4.083209	0.02	129.7	2014-01-25	11:33:19
1903	50.317326	-4.083209	0.05	200.8	2014-01-25	11:33:20
1904	50.317326	-4.08321	0.03	232.8	2014-01-25	11:33:21
1905	50.317326	-4.08321	0	0	2014-01-25	11:33:22
1906	50.317326	-4.083211	0.06	252.4	2014-01-25	11:33:23
1907	50.317326	-4.083211	0.04	256.6	2014-01-25	11:33:24
1908	50.317326	-4.083212	0.04	270	2014-01-25	11:33:25
1909	50.317326	-4.083213	0.05	270	2014-01-25	11:33:26
1910	50.317326	-4.083213	0.01	0	2014-01-25	11:33:27
1911	50.317326	-4.083213	0.04	256.6	2014-01-25	11:33:28
1912	50.317326	-4.083214	0.04	285.7	2014-01-25	11:33:29
1913	50.317325	-4.083214	0.05	248.3	2014-01-25	11:33:30
1914	50.317325	-4.083215	0.05	260.5	2014-01-25	11:33:31
1915	50.317325	-4.083216	0.07	270	2014-01-25	11:33:32
1916	50.317325	-4.083217	0.05	280.6	2014-01-25	11:33:33
1917	50.317325	-4.083217	0.06	231.5	2014-01-25	11:33:34
1918	50.317325	-4.083218	0.02	299.4	2014-01-25	11:33:35
1919	50.317325	-4.083218	0.02	230.3	2014-01-25	11:33:36
1920	50.317325	-4.083218	0.03	233.6	2014-01-25	11:33:37
1921	50.317325	-4.083218	0.02	240.6	2014-01-25	11:33:38
1922	50.317325	-4.083218	0.04	0	2014-01-25	11:33:39
1923	50.317325	-4.083218	0.01	90	2014-01-25	11:33:40
1924	50.317325	-4.083218	0.01	270	2014-01-25	11:33:41
1925	50.317325	-4.083218	0.01	32.6	2014-01-25	11:33:42
1926	50.317325	-4.083218	0.01	180	2014-01-25	11:33:43
1927	50.317325	-4.083218	0.02	129.7	2014-01-25	11:33:44
1928	50.317325	-4.083218	0.04	161.8	2014-01-25	11:33:45
1929	50.317325	-4.083218	0.03	168.5	2014-01-25	11:33:46
1930	50.317324	-4.083217	0.05	123.6	2014-01-25	11:33:47
1931	50.317324	-4.083217	0.04	122.4	2014-01-25	11:33:48
1932	50.317324	-4.083217	0.04	148.2	2014-01-25	11:33:49
1933	50.317324	-4.083217	0.02	214.2	2014-01-25	11:33:50
1934	50.317323	-4.083217	0.03	167.5	2014-01-25	11:33:51
1935	50.317323	-4.083217	0.02	243.4	2014-01-25	11:33:52
1936	50.317323	-4.083217	0.03	249.8	2014-01-25	11:33:53
1937	50.317323	-4.083217	0.02	212.6	2014-01-25	11:33:54
1938	50.317323	-4.083218	0.03	223.2	2014-01-25	11:33:55
1939	50.317323	-4.083218	0.04	242	2014-01-25	11:33:56
1940	50.317323	-4.083219	0.04	255.9	2014-01-25	11:33:57
1941	50.317323	-4.083219	0.03	270	2014-01-25	11:33:58
1942	50.317322	-4.083219	0.02	180	2014-01-25	11:33:59
1943	50.317322	-4.083219	0.03	156.5	2014-01-25	11:34:00
1944	50.317322	-4.083219	0.02	149	2014-01-25	11:34:01
1945	50.317322	-4.083219	0.03	147.4	2014-01-25	11:34:02
1946	50.317322	-4.083218	0.04	139	2014-01-25	11:34:03
1947	50.317321	-4.083218	0.06	142.8	2014-01-25	11:34:04
1948	50.317321	-4.083217	0.05	152.7	2014-01-25	11:34:05
1949	50.31732	-4.083217	0.05	135.9	2014-01-25	11:34:06
1950	50.31732	-4.083217	0.04	147.4	2014-01-25	11:34:07
1951	50.31732	-4.083216	0.03	157.8	2014-01-25	11:34:08
1952	50.31732	-4.083216	0.01	180	2014-01-25	11:34:09
1953	50.31732	-4.083216	0.01	180	2014-01-25	11:34:10
1954	50.31732	-4.083217	0.02	270	2014-01-25	11:34:11
1955	50.31732	-4.083217	0.01	270	2014-01-25	11:34:12
1956	50.31732	-4.083217	0.01	180	2014-01-25	11:34:13
1957	50.31732	-4.083217	0.01	270	2014-01-25	11:34:14
1958	50.31732	-4.083217	0.01	270	2014-01-25	11:34:15
1959	50.317319	-4.083217	0.01	231.9	2014-01-25	11:34:16
1960	50.31732	-4.083217	0.02	0	2014-01-25	11:34:17
1961	50.31732	-4.083217	0.01	90	2014-01-25	11:34:18
1962	50.31732	-4.083217	0.01	330.4	2014-01-25	11:34:19
1963	50.31732	-4.083217	0.02	270	2014-01-25	11:34:20
1964	50.31732	-4.083218	0.03	306.4	2014-01-25	11:34:21
1965	50.31732	-4.083218	0.04	285.7	2014-01-25	11:34:22
1966	50.31732	-4.083219	0.04	298	2014-01-25	11:34:23
1967	50.31732	-4.083219	0.02	325.8	2014-01-25	11:34:24
1968	50.31732	-4.083219	0.02	309.7	2014-01-25	11:34:25
1969	50.31732	-4.083219	0.01	0	2014-01-25	11:34:26
1970	50.317321	-4.083219	0.05	20.8	2014-01-25	11:34:27
1971	50.317321	-4.083218	0.03	90	2014-01-25	11:34:28
1972	50.317321	-4.083218	0.04	170.1	2014-01-25	11:34:29
1973	50.31732	-4.083219	0.02	241.5	2014-01-25	11:34:30
1974	50.31732	-4.083219	0.01	231.9	2014-01-25	11:34:31
1975	50.31732	-4.083219	0.02	212.6	2014-01-25	11:34:32
1976	50.31732	-4.083219	0.03	180	2014-01-25	11:34:33
1977	50.31732	-4.083219	0.04	221	2014-01-25	11:34:34
1978	50.31732	-4.083219	0.02	211	2014-01-25	11:34:35
1979	50.317319	-4.08322	0.03	212.6	2014-01-25	11:34:36
1980	50.317319	-4.08322	0.07	212.6	2014-01-25	11:34:37
1981	50.317318	-4.083221	0.07	226.2	2014-01-25	11:34:38
1982	50.317318	-4.083221	0.06	197.4	2014-01-25	11:34:39
1983	50.317318	-4.083221	0.04	205.8	2014-01-25	11:34:40
1984	50.317317	-4.083222	0.04	256.6	2014-01-25	11:34:41
1985	50.317317	-4.083222	0.03	249.2	2014-01-25	11:34:42
1986	50.317318	-4.083222	0.05	6.9	2014-01-25	11:34:43
1987	50.317318	-4.083222	0.04	47	2014-01-25	11:34:44
1988	50.317319	-4.083221	0.07	40.6	2014-01-25	11:34:45
1989	50.317319	-4.083221	0.04	62	2014-01-25	11:34:46
1990	50.317319	-4.08322	0.03	51.9	2014-01-25	11:34:47
1991	50.317319	-4.08322	0.04	32.6	2014-01-25	11:34:48
1992	50.317319	-4.08322	0.01	32.6	2014-01-25	11:34:49
1993	50.31732	-4.08322	0.05	320.9	2014-01-25	11:34:50
1994	50.31732	-4.083221	0.05	270	2014-01-25	11:34:51
1995	50.31732	-4.083221	0.03	347.1	2014-01-25	11:34:52
1996	50.31732	-4.083221	0.01	90	2014-01-25	11:34:53
1997	50.31732	-4.083221	0.02	197.7	2014-01-25	11:34:54
1998	50.31732	-4.083221	0.03	290.2	2014-01-25	11:34:55
1999	50.31732	-4.083221	0.02	126.4	2014-01-25	11:34:56
[truncated: 414 more rows]
