# Supplementary material for: On the Potential of Surfers to Monitor Environmental Indicators in the Coastal Zone
Source: PLoS One. 2015 Jul 8;10(7):e0127706. doi: 10.1371/journal.pone.0127706 (PMC4496071; doi:10.1371/journal.pone.0127706)
Supplement: S1 Data — Contains 85 GPS tracks (comma separated files) used to estimate surfing performance statistics in the manuscript. (ZIP) [file pone.0127706.s001.zip › S1 Data GPS Tracks/20140126_Seaton.csv]

No	Latitude	Longitude	Speed	Course	Date	Time
1	50.364723	-4.384809	0	0	2014-01-26	11:39:10
2	50.364731	-4.384807	0.9	6.8	2014-01-26	11:39:11
3	50.364731	-4.384821	0.96	271.1	2014-01-26	11:39:12
4	50.364724	-4.384817	0.77	161	2014-01-26	11:39:13
5	50.364727	-4.384835	1.25	281.6	2014-01-26	11:39:14
6	50.364735	-4.384847	1.32	317.2	2014-01-26	11:39:15
7	50.364746	-4.384847	1.21	359.4	2014-01-26	11:39:16
8	50.364753	-4.384843	0.84	22.6	2014-01-26	11:39:17
9	50.364759	-4.384838	0.73	28.2	2014-01-26	11:39:18
10	50.364764	-4.384829	0.85	48	2014-01-26	11:39:19
11	50.364771	-4.38482	1.02	39	2014-01-26	11:39:20
12	50.364777	-4.384808	1.06	54.4	2014-01-26	11:39:21
13	50.364779	-4.384796	0.91	73.4	2014-01-26	11:39:22
14	50.364781	-4.384778	1.25	80.1	2014-01-26	11:39:23
15	50.364785	-4.384763	1.18	69.7	2014-01-26	11:39:24
16	50.364791	-4.38475	1.12	54.9	2014-01-26	11:39:25
17	50.364795	-4.384735	1.14	66.4	2014-01-26	11:39:26
18	50.364795	-4.384722	0.92	86.5	2014-01-26	11:39:27
19	50.36479	-4.384709	1.04	121.2	2014-01-26	11:39:28
20	50.364783	-4.384701	0.95	143.2	2014-01-26	11:39:29
21	50.36478	-4.384693	0.68	121.6	2014-01-26	11:39:30
22	50.364777	-4.384682	0.85	111.1	2014-01-26	11:39:31
23	50.364773	-4.384675	0.68	132.1	2014-01-26	11:39:32
24	50.364767	-4.384672	0.38	162.1	2014-01-26	11:39:34
25	50.364766	-4.38467	0.05	121.9	2014-01-26	11:39:36
26	50.36477	-4.384671	0.39	352.9	2014-01-26	11:39:37
27	50.364772	-4.384671	0.29	1.1	2014-01-26	11:39:38
28	50.364773	-4.38467	0.11	55.8	2014-01-26	11:39:39
29	50.364769	-4.384666	0.5	146.3	2014-01-26	11:39:40
30	50.364766	-4.384664	0.38	157.9	2014-01-26	11:39:41
31	50.364765	-4.384664	0.17	190.1	2014-01-26	11:39:42
32	50.364763	-4.384663	0.16	162.3	2014-01-26	11:39:43
33	50.364763	-4.384662	0.1	100.6	2014-01-26	11:39:44
34	50.364764	-4.384663	0.15	343.6	2014-01-26	11:39:45
35	50.364763	-4.384666	0.29	229.7	2014-01-26	11:39:46
36	50.364765	-4.384671	0.46	308.6	2014-01-26	11:39:47
37	50.364769	-4.384672	0.43	348.8	2014-01-26	11:39:48
38	50.364767	-4.384672	0.2	178.4	2014-01-26	11:39:49
39	50.364768	-4.38467	0.19	57.5	2014-01-26	11:39:50
40	50.364769	-4.384671	0.16	306.8	2014-01-26	11:39:51
41	50.364771	-4.384673	0.27	342.3	2014-01-26	11:39:52
42	50.364775	-4.384665	0.63	52.5	2014-01-26	11:39:53
43	50.364781	-4.384656	0.92	44.5	2014-01-26	11:39:54
44	50.364783	-4.38466	0.17	311.7	2014-01-26	11:39:56
45	50.364778	-4.384658	0.53	167	2014-01-26	11:39:57
46	50.364772	-4.384656	0.35	166.5	2014-01-26	11:39:59
47	50.364771	-4.384657	0.17	196.9	2014-01-26	11:40:00
48	50.364769	-4.384656	0.19	161.4	2014-01-26	11:40:01
49	50.364768	-4.384657	0.06	197.5	2014-01-26	11:40:03
50	50.36477	-4.384658	0.24	341	2014-01-26	11:40:04
51	50.364772	-4.384658	0.18	358.2	2014-01-26	11:40:05
52	50.364773	-4.384657	0.12	32.5	2014-01-26	11:40:06
53	50.364773	-4.384657	0.11	335.1	2014-01-26	11:40:07
54	50.364773	-4.384657	0.05	90	2014-01-26	11:40:08
55	50.364773	-4.384655	0.14	135.4	2014-01-26	11:40:09
56	50.364772	-4.384654	0.14	126.3	2014-01-26	11:40:10
57	50.364772	-4.384654	0.04	0	2014-01-26	11:40:11
58	50.364772	-4.384654	0.02	16.7	2014-01-26	11:40:12
59	50.364773	-4.384654	0.05	316	2014-01-26	11:40:13
60	50.364772	-4.384654	0.09	173	2014-01-26	11:40:14
61	50.364771	-4.384655	0.08	247.8	2014-01-26	11:40:15
62	50.364772	-4.384656	0.06	279.5	2014-01-26	11:40:16
63	50.364771	-4.384658	0.13	261.8	2014-01-26	11:40:17
64	50.364771	-4.384658	0.06	208.2	2014-01-26	11:40:18
65	50.364772	-4.384658	0.08	21.8	2014-01-26	11:40:19
66	50.364772	-4.384657	0.06	72.2	2014-01-26	11:40:20
67	50.364771	-4.384656	0.08	110.5	2014-01-26	11:40:21
68	50.364773	-4.384657	0.13	327.7	2014-01-26	11:40:22
69	50.364773	-4.384658	0.05	270	2014-01-26	11:40:23
70	50.364772	-4.384658	0.02	196.7	2014-01-26	11:40:24
71	50.364773	-4.384658	0.1	330.6	2014-01-26	11:40:25
72	50.364772	-4.384659	0.1	204.1	2014-01-26	11:40:26
73	50.364769	-4.384659	0.31	176.7	2014-01-26	11:40:27
74	50.364767	-4.384659	0.26	187.8	2014-01-26	11:40:28
75	50.364765	-4.38466	0.24	201.7	2014-01-26	11:40:29
76	50.364763	-4.384661	0.21	188.1	2014-01-26	11:40:30
77	50.364761	-4.38466	0.29	175.4	2014-01-26	11:40:31
78	50.364758	-4.38466	0.33	176.9	2014-01-26	11:40:32
79	50.364756	-4.384659	0.26	159.8	2014-01-26	11:40:33
80	50.364755	-4.384657	0.12	117.4	2014-01-26	11:40:34
81	50.364756	-4.384661	0.28	304.2	2014-01-26	11:40:35
82	50.364758	-4.384663	0.22	304.1	2014-01-26	11:40:36
83	50.364757	-4.384666	0.2	256.6	2014-01-26	11:40:37
84	50.36476	-4.384668	0.34	330.8	2014-01-26	11:40:38
85	50.364763	-4.384669	0.3	351	2014-01-26	11:40:39
86	50.364763	-4.384669	0.1	6.7	2014-01-26	11:40:40
87	50.364764	-4.384669	0.05	294.3	2014-01-26	11:40:41
88	50.364767	-4.384669	0.33	1.1	2014-01-26	11:40:42
89	50.364766	-4.384668	0.13	126.5	2014-01-26	11:40:43
90	50.364765	-4.384668	0.12	171.7	2014-01-26	11:40:44
91	50.364763	-4.384669	0.19	210.9	2014-01-26	11:40:45
92	50.36476	-4.384672	0.41	214.7	2014-01-26	11:40:46
93	50.36476	-4.384673	0.12	219.6	2014-01-26	11:40:47
94	50.36476	-4.384673	0.01	35.7	2014-01-26	11:40:48
95	50.364758	-4.384674	0.14	197.8	2014-01-26	11:40:49
96	50.364757	-4.384676	0.24	213.7	2014-01-26	11:40:50
97	50.364754	-4.384677	0.3	193.9	2014-01-26	11:40:51
98	50.364754	-4.384677	0.03	249.8	2014-01-26	11:40:52
99	50.364755	-4.384677	0.12	0	2014-01-26	11:40:53
100	50.364757	-4.384678	0.23	341.6	2014-01-26	11:40:54
101	50.364759	-4.384678	0.18	0	2014-01-26	11:40:55
102	50.364759	-4.384678	0.09	10.9	2014-01-26	11:40:56
103	50.364761	-4.384678	0.2	347.9	2014-01-26	11:40:57
104	50.364763	-4.38468	0.21	324.8	2014-01-26	11:40:58
105	50.364764	-4.38468	0.15	350.8	2014-01-26	11:40:59
106	50.364765	-4.38468	0.13	24	2014-01-26	11:41:00
107	50.364765	-4.384679	0.02	90	2014-01-26	11:41:01
108	50.364765	-4.384679	0.05	152.1	2014-01-26	11:41:02
109	50.364764	-4.384679	0.04	189.6	2014-01-26	11:41:03
110	50.364765	-4.384679	0.07	350.2	2014-01-26	11:41:04
111	50.364766	-4.384679	0.09	356	2014-01-26	11:41:05
112	50.364765	-4.384679	0.05	158.7	2014-01-26	11:41:06
113	50.364765	-4.384679	0.09	176.1	2014-01-26	11:41:07
114	50.364765	-4.384679	0.01	90	2014-01-26	11:41:08
115	50.364765	-4.384679	0.01	90	2014-01-26	11:41:09
116	50.364765	-4.384679	0.05	294.3	2014-01-26	11:41:10
117	50.364765	-4.38468	0.07	277.1	2014-01-26	11:41:11
118	50.364765	-4.384681	0.04	313	2014-01-26	11:41:12
119	50.364764	-4.38468	0.14	162.5	2014-01-26	11:41:13
120	50.364764	-4.384681	0.09	257.2	2014-01-26	11:41:14
121	50.364764	-4.384682	0.05	294.3	2014-01-26	11:41:15
122	50.364764	-4.384683	0.09	308.1	2014-01-26	11:41:16
123	50.364765	-4.384683	0.04	327.5	2014-01-26	11:41:17
124	50.364765	-4.384683	0.06	6.6	2014-01-26	11:41:18
125	50.364765	-4.384685	0.11	284.5	2014-01-26	11:41:19
126	50.364767	-4.384685	0.13	0	2014-01-26	11:41:20
127	50.364767	-4.384686	0.09	270	2014-01-26	11:41:21
128	50.364767	-4.384686	0.03	23.4	2014-01-26	11:41:22
129	50.364767	-4.384685	0.07	73.8	2014-01-26	11:41:23
130	50.364767	-4.384685	0.03	136.8	2014-01-26	11:41:24
131	50.364768	-4.384686	0.16	316.4	2014-01-26	11:41:25
132	50.364768	-4.384691	0.32	281.8	2014-01-26	11:41:26
133	50.364762	-4.384695	0.82	202.6	2014-01-26	11:41:27
134	50.364806	-4.384739	5.79	327.8	2014-01-26	11:41:28
135	50.36479	-4.384757	2.19	216.8	2014-01-26	11:41:29
136	50.364769	-4.384769	2.53	199.8	2014-01-26	11:41:30
137	50.36473	-4.384778	4.38	188.6	2014-01-26	11:41:31
138	50.364695	-4.384782	3.82	183.7	2014-01-26	11:41:32
139	50.364669	-4.384786	2.95	186.3	2014-01-26	11:41:33
140	50.364647	-4.384788	2.46	182.8	2014-01-26	11:41:34
141	50.364627	-4.384796	2.27	194.9	2014-01-26	11:41:35
142	50.364612	-4.384795	1.73	177.4	2014-01-26	11:41:36
143	50.364595	-4.384797	1.89	184.2	2014-01-26	11:41:37
144	50.364581	-4.384795	1.52	174.2	2014-01-26	11:41:38
145	50.364567	-4.38479	1.58	167.8	2014-01-26	11:41:39
146	50.364553	-4.38479	1.59	178.5	2014-01-26	11:41:40
147	50.364538	-4.384796	1.8	195.4	2014-01-26	11:41:41
148	50.364524	-4.384797	1.52	180.9	2014-01-26	11:41:42
149	50.364507	-4.384792	1.91	170.3	2014-01-26	11:41:43
150	50.364489	-4.384786	2.08	167.4	2014-01-26	11:41:44
151	50.364472	-4.384778	1.94	164.2	2014-01-26	11:41:45
152	50.364449	-4.384773	2.61	172.1	2014-01-26	11:41:46
153	50.364429	-4.384761	2.41	158.5	2014-01-26	11:41:47
154	50.364412	-4.384746	2.13	150.9	2014-01-26	11:41:48
155	50.364394	-4.384736	2.17	160.8	2014-01-26	11:41:49
156	50.364379	-4.384724	1.86	151.8	2014-01-26	11:41:50
157	50.364364	-4.384711	1.88	151.3	2014-01-26	11:41:51
158	50.364353	-4.384701	1.43	150.3	2014-01-26	11:41:52
159	50.364341	-4.384689	1.56	145.4	2014-01-26	11:41:53
160	50.364333	-4.384674	1.42	132.1	2014-01-26	11:41:54
161	50.364324	-4.384663	1.2	140.8	2014-01-26	11:41:55
162	50.364318	-4.384656	0.9	145.2	2014-01-26	11:41:56
163	50.364314	-4.384642	0.52	113.6	2014-01-26	11:41:58
164	50.364312	-4.384635	0.55	109.9	2014-01-26	11:41:59
165	50.364309	-4.384626	0.73	122.3	2014-01-26	11:42:00
166	50.364302	-4.384619	0.89	142.3	2014-01-26	11:42:01
167	50.364293	-4.38461	1.19	148	2014-01-26	11:42:02
168	50.364268	-4.384625	3.06	200.1	2014-01-26	11:42:03
169	50.364252	-4.384615	1.83	157.4	2014-01-26	11:42:04
170	50.364239	-4.384602	1.73	149	2014-01-26	11:42:05
171	50.364227	-4.384592	1.49	151.3	2014-01-26	11:42:06
172	50.364213	-4.384588	1.61	170.2	2014-01-26	11:42:07
173	50.364196	-4.384592	1.86	187.3	2014-01-26	11:42:08
174	50.364187	-4.38459	1.05	175.8	2014-01-26	11:42:09
175	50.364178	-4.384588	0.99	169.9	2014-01-26	11:42:10
176	50.364165	-4.384588	1.49	180	2014-01-26	11:42:11
177	50.364152	-4.384587	1.42	177.4	2014-01-26	11:42:12
178	50.36414	-4.384583	1.41	167.6	2014-01-26	11:42:13
179	50.364129	-4.384577	1.34	160.5	2014-01-26	11:42:14
180	50.364107	-4.384573	1.23	173.5	2014-01-26	11:42:16
181	50.364101	-4.384571	0.64	170.4	2014-01-26	11:42:17
182	50.3641	-4.384569	0.07	120.8	2014-01-26	11:42:19
183	50.364099	-4.38457	0.13	212.3	2014-01-26	11:42:20
184	50.364097	-4.384572	0.28	206.4	2014-01-26	11:42:21
185	50.364093	-4.38457	0.44	159.4	2014-01-26	11:42:22
186	50.364091	-4.384568	0.26	139.7	2014-01-26	11:42:23
187	50.364091	-4.384568	0.07	212.5	2014-01-26	11:42:24
188	50.364091	-4.384568	0.05	194.5	2014-01-26	11:42:25
189	50.364091	-4.384567	0.07	90	2014-01-26	11:42:26
190	50.364085	-4.384548	1.5	116.2	2014-01-26	11:42:27
191	50.364085	-4.384542	0.47	85.5	2014-01-26	11:42:28
192	50.364081	-4.384537	0.58	142.5	2014-01-26	11:42:29
193	50.364081	-4.384531	0.42	88.8	2014-01-26	11:42:30
194	50.36408	-4.384529	0.18	129.4	2014-01-26	11:42:31
195	50.364079	-4.384528	0.09	153.4	2014-01-26	11:42:32
196	50.364078	-4.384528	0.09	168	2014-01-26	11:42:33
197	50.364079	-4.384526	0.19	56.5	2014-01-26	11:42:34
198	50.36408	-4.384523	0.25	68.1	2014-01-26	11:42:35
199	50.364077	-4.384521	0.35	155.8	2014-01-26	11:42:36
200	50.364077	-4.384523	0.14	242.3	2014-01-26	11:42:37
201	50.364079	-4.384526	0.33	310.7	2014-01-26	11:42:38
202	50.364082	-4.384528	0.36	334.6	2014-01-26	11:42:39
203	50.364082	-4.384526	0.15	86.6	2014-01-26	11:42:40
204	50.364079	-4.384525	0.29	163.3	2014-01-26	11:42:41
205	50.364076	-4.384523	0.37	152.1	2014-01-26	11:42:42
206	50.364072	-4.38452	0.55	162.4	2014-01-26	11:42:43
207	50.364068	-4.384519	0.37	171.6	2014-01-26	11:42:44
208	50.364066	-4.384521	0.24	200.5	2014-01-26	11:42:45
209	50.364066	-4.384522	0.13	249.5	2014-01-26	11:42:46
210	50.364065	-4.384522	0.12	168.7	2014-01-26	11:42:47
211	50.364064	-4.384522	0.11	192.2	2014-01-26	11:42:48
212	50.364063	-4.384522	0.14	162.3	2014-01-26	11:42:49
213	50.364062	-4.384523	0.1	264.7	2014-01-26	11:42:50
214	50.36406	-4.384524	0.27	190.3	2014-01-26	11:42:51
215	50.364059	-4.384525	0.15	212.5	2014-01-26	11:42:52
216	50.364057	-4.384525	0.22	175.3	2014-01-26	11:42:53
217	50.364056	-4.384524	0.07	155.6	2014-01-26	11:42:54
218	50.364055	-4.384525	0.15	208.8	2014-01-26	11:42:55
219	50.364053	-4.384526	0.22	196.9	2014-01-26	11:42:56
220	50.364052	-4.384527	0.18	193.3	2014-01-26	11:42:57
221	50.36405	-4.384525	0.29	147.5	2014-01-26	11:42:58
222	50.36405	-4.384522	0.1	87.2	2014-01-26	11:43:00
223	50.364049	-4.384525	0.1	264.7	2014-01-26	11:43:02
224	50.364047	-4.384523	0.29	150.5	2014-01-26	11:43:03
225	50.364045	-4.384522	0.21	161.6	2014-01-26	11:43:04
226	50.364042	-4.384523	0.41	189.3	2014-01-26	11:43:05
227	50.364039	-4.384525	0.34	215	2014-01-26	11:43:06
228	50.36404	-4.38453	0.31	278.5	2014-01-26	11:43:07
229	50.364039	-4.384533	0.28	248.2	2014-01-26	11:43:08
230	50.364038	-4.384533	0.09	176.5	2014-01-26	11:43:09
231	50.364037	-4.384531	0.17	122.9	2014-01-26	11:43:10
232	50.364037	-4.38453	0.09	121.1	2014-01-26	11:43:11
233	50.364037	-4.38453	0.05	14.5	2014-01-26	11:43:12
234	50.364035	-4.384532	0.16	205.3	2014-01-26	11:43:14
235	50.364032	-4.384528	0.37	139	2014-01-26	11:43:15
236	50.364026	-4.384525	0.7	159	2014-01-26	11:43:16
237	50.364019	-4.384523	0.78	168.2	2014-01-26	11:43:17
238	50.364015	-4.384518	0.59	145.5	2014-01-26	11:43:18
239	50.364008	-4.384507	1.05	134.7	2014-01-26	11:43:19
240	50.364002	-4.384504	0.77	161.5	2014-01-26	11:43:20
241	50.363998	-4.384502	0.23	163	2014-01-26	11:43:22
242	50.363989	-4.384502	0.94	178.6	2014-01-26	11:43:23
243	50.363981	-4.384504	0.98	190.5	2014-01-26	11:43:24
244	50.363971	-4.38451	1.15	199.9	2014-01-26	11:43:25
245	50.36396	-4.384515	1.25	197.7	2014-01-26	11:43:26
246	50.363949	-4.38452	1.28	196.4	2014-01-26	11:43:27
247	50.363938	-4.384525	1.25	194.6	2014-01-26	11:43:28
248	50.363926	-4.384529	1.4	192.8	2014-01-26	11:43:29
249	50.363916	-4.384532	1.18	191.1	2014-01-26	11:43:30
250	50.363907	-4.384533	0.93	183.7	2014-01-26	11:43:31
251	50.363898	-4.384539	1.13	201.3	2014-01-26	11:43:32
252	50.363889	-4.384546	1.07	206.3	2014-01-26	11:43:33
253	50.363881	-4.38455	0.92	199.6	2014-01-26	11:43:34
254	50.363872	-4.384554	1.13	195	2014-01-26	11:43:35
255	50.363862	-4.384559	1.16	198.2	2014-01-26	11:43:36
256	50.363855	-4.384561	0.79	190	2014-01-26	11:43:37
257	50.363847	-4.384566	0.91	203.6	2014-01-26	11:43:38
258	50.363839	-4.384577	1.25	219.9	2014-01-26	11:43:39
259	50.363825	-4.384587	0.83	204.9	2014-01-26	11:43:41
260	50.363818	-4.384592	0.86	200.7	2014-01-26	11:43:42
261	50.36381	-4.384596	0.97	196.8	2014-01-26	11:43:43
262	50.3638	-4.3846	1.1	197.4	2014-01-26	11:43:44
263	50.363792	-4.384605	1.02	200.1	2014-01-26	11:43:45
264	50.363782	-4.38461	1.16	195.8	2014-01-26	11:43:46
265	50.363769	-4.384612	1.46	185.6	2014-01-26	11:43:47
266	50.363757	-4.384615	1.34	190	2014-01-26	11:43:48
267	50.36374	-4.384623	0.95	198.2	2014-01-26	11:43:50
268	50.363732	-4.384625	0.98	187.3	2014-01-26	11:43:51
269	50.36372	-4.384627	1.34	184.8	2014-01-26	11:43:52
270	50.363701	-4.384628	2.05	183	2014-01-26	11:43:53
271	50.363685	-4.384631	1.8	186.1	2014-01-26	11:43:54
272	50.363669	-4.384637	1.85	193.9	2014-01-26	11:43:55
273	50.363655	-4.384645	1.65	200.9	2014-01-26	11:43:56
274	50.363645	-4.384649	1.16	194.9	2014-01-26	11:43:57
275	50.363637	-4.384655	1	203.9	2014-01-26	11:43:58
276	50.363627	-4.384658	1.14	189.3	2014-01-26	11:43:59
277	50.363619	-4.384662	0.91	197.2	2014-01-26	11:44:00
278	50.363612	-4.384663	0.85	188.1	2014-01-26	11:44:01
279	50.363602	-4.38467	1.19	203.6	2014-01-26	11:44:02
280	50.363586	-4.384683	2.02	207.2	2014-01-26	11:44:03
281	50.363567	-4.384695	2.23	202.6	2014-01-26	11:44:04
282	50.363548	-4.38471	2.39	206.7	2014-01-26	11:44:05
283	50.363534	-4.384717	0.82	197.5	2014-01-26	11:44:07
284	50.363536	-4.384717	0.24	2.8	2014-01-26	11:44:08
285	50.363536	-4.38471	0.49	86.7	2014-01-26	11:44:09
286	50.363533	-4.384706	0.48	142.6	2014-01-26	11:44:10
287	50.363525	-4.384706	0.91	180.8	2014-01-26	11:44:11
288	50.363517	-4.384705	0.83	174.2	2014-01-26	11:44:12
289	50.363513	-4.384699	0.61	138.5	2014-01-26	11:44:13
290	50.363511	-4.384693	0.5	112.9	2014-01-26	11:44:14
291	50.363507	-4.384688	0.61	146	2014-01-26	11:44:15
292	50.3635	-4.384686	0.73	170.6	2014-01-26	11:44:16
293	50.363487	-4.384685	1.54	176.7	2014-01-26	11:44:17
294	50.363468	-4.384682	2.06	173	2014-01-26	11:44:18
295	50.363454	-4.384674	1.73	161.7	2014-01-26	11:44:19
296	50.36344	-4.384667	1.56	160.6	2014-01-26	11:44:20
297	50.363372	-4.384568	0.74	137.5	2014-01-26	11:44:34
298	50.363364	-4.384568	0.88	180	2014-01-26	11:44:35
299	50.363356	-4.384567	0.86	174	2014-01-26	11:44:36
300	50.363349	-4.384564	0.83	168.4	2014-01-26	11:44:37
301	50.363351	-4.38454	1.73	81.6	2014-01-26	11:44:38
302	50.363358	-4.384524	1.4	54.6	2014-01-26	11:44:39
303	50.363367	-4.384508	1.52	49.3	2014-01-26	11:44:40
304	50.363376	-4.384498	1.23	33.5	2014-01-26	11:44:41
305	50.363387	-4.384484	1.59	39.1	2014-01-26	11:44:42
306	50.363395	-4.384474	1.15	39.3	2014-01-26	11:44:43
307	50.363389	-4.384471	0.79	165.6	2014-01-26	11:44:44
308	50.36338	-4.384468	0.96	164.1	2014-01-26	11:44:45
309	50.363373	-4.384465	0.82	164.5	2014-01-26	11:44:46
310	50.363366	-4.384458	0.96	148.9	2014-01-26	11:44:47
311	50.36336	-4.384451	0.77	141.9	2014-01-26	11:44:48
312	50.363362	-4.384438	0.97	76.6	2014-01-26	11:44:49
313	50.363359	-4.384433	0.52	142.5	2014-01-26	11:44:50
314	50.363359	-4.384439	0.42	280.1	2014-01-26	11:44:51
315	50.363357	-4.384455	1.2	256.5	2014-01-26	11:44:52
316	50.363354	-4.384468	0.98	249.9	2014-01-26	11:44:53
317	50.363353	-4.384472	0.27	259.9	2014-01-26	11:44:54
318	50.363351	-4.384479	0.59	238.3	2014-01-26	11:44:55
319	50.363351	-4.384488	0.62	273.5	2014-01-26	11:44:56
320	50.363353	-4.384495	0.58	296.8	2014-01-26	11:44:57
321	50.36337	-4.384487	0.95	18.5	2014-01-26	11:44:59
322	50.363389	-4.384475	1.14	20.2	2014-01-26	11:45:01
323	50.363389	-4.384475	0.01	90	2014-01-26	11:45:02
324	50.363389	-4.384475	0.02	116.6	2014-01-26	11:45:03
325	50.363396	-4.384458	1.44	56.5	2014-01-26	11:45:04
326	50.363404	-4.384451	0.5	30.2	2014-01-26	11:45:06
327	50.36341	-4.384452	0.68	352.4	2014-01-26	11:45:07
328	50.363408	-4.384461	0.6	256.6	2014-01-26	11:45:08
329	50.363405	-4.384469	0.71	239.1	2014-01-26	11:45:09
330	50.363401	-4.384478	0.79	234.6	2014-01-26	11:45:10
331	50.363397	-4.384485	0.68	229.8	2014-01-26	11:45:11
332	50.363397	-4.384487	0.15	255.1	2014-01-26	11:45:12
333	50.363398	-4.384492	0.37	295.5	2014-01-26	11:45:13
334	50.363401	-4.384497	0.47	312.6	2014-01-26	11:45:14
335	50.363399	-4.384499	0.27	216.9	2014-01-26	11:45:15
336	50.363394	-4.384508	0.86	224	2014-01-26	11:45:16
337	50.363385	-4.384519	1.23	220	2014-01-26	11:45:17
338	50.363374	-4.384526	1.35	201.2	2014-01-26	11:45:18
339	50.363363	-4.384525	1.22	177.5	2014-01-26	11:45:19
340	50.363355	-4.384516	1.08	142.1	2014-01-26	11:45:20
341	50.363346	-4.384506	1.19	145.8	2014-01-26	11:45:21
342	50.363345	-4.384489	1.26	94.3	2014-01-26	11:45:22
343	50.363344	-4.384471	1.29	97.5	2014-01-26	11:45:23
344	50.363337	-4.384461	1.01	137.1	2014-01-26	11:45:24
345	50.363328	-4.384458	1.01	169.1	2014-01-26	11:45:25
346	50.363318	-4.384446	1.47	144.5	2014-01-26	11:45:26
347	50.363307	-4.384431	1.61	136.5	2014-01-26	11:45:27
348	50.363297	-4.384421	1.35	149.6	2014-01-26	11:45:28
349	50.363278	-4.384415	2.18	169.3	2014-01-26	11:45:29
350	50.363257	-4.384414	2.27	177.7	2014-01-26	11:45:30
351	50.363242	-4.384412	1.68	174.9	2014-01-26	11:45:31
352	50.363229	-4.384408	1.52	169.6	2014-01-26	11:45:32
353	50.363216	-4.384406	1.44	173.6	2014-01-26	11:45:33
354	50.363201	-4.384406	1.66	181.6	2014-01-26	11:45:34
355	50.363183	-4.384409	2.02	184.7	2014-01-26	11:45:35
356	50.363168	-4.384409	1.66	179.8	2014-01-26	11:45:36
357	50.363155	-4.384406	1.48	173.8	2014-01-26	11:45:37
358	50.363144	-4.384404	1.24	170.3	2014-01-26	11:45:38
359	50.363135	-4.384399	1.08	162.6	2014-01-26	11:45:39
360	50.363124	-4.384402	1.23	188.7	2014-01-26	11:45:40
361	50.363112	-4.384405	1.27	192.2	2014-01-26	11:45:41
362	50.363099	-4.384409	1.49	189.4	2014-01-26	11:45:42
363	50.363088	-4.384409	1.28	179.5	2014-01-26	11:45:43
364	50.363079	-4.38441	0.98	185.9	2014-01-26	11:45:44
365	50.363071	-4.384412	0.89	189.3	2014-01-26	11:45:45
366	50.363066	-4.384412	0.6	176.6	2014-01-26	11:45:46
367	50.363061	-4.384413	0.59	190	2014-01-26	11:45:47
368	50.363057	-4.384418	0.55	220.3	2014-01-26	11:45:48
369	50.363056	-4.384424	0.45	259.3	2014-01-26	11:45:49
370	50.363052	-4.384433	0.76	232.2	2014-01-26	11:45:50
371	50.363053	-4.38444	0.53	287.3	2014-01-26	11:45:51
372	50.363057	-4.384448	0.72	306.7	2014-01-26	11:45:52
373	50.363061	-4.384459	0.93	299.9	2014-01-26	11:45:53
374	50.363067	-4.384471	1.04	307.5	2014-01-26	11:45:54
375	50.363074	-4.384483	1.16	313.2	2014-01-26	11:45:55
376	50.363088	-4.384487	1.6	348.4	2014-01-26	11:45:56
377	50.363097	-4.384493	1.05	336	2014-01-26	11:45:57
378	50.363104	-4.384499	0.87	331.4	2014-01-26	11:45:58
379	50.363112	-4.384508	1.05	325.8	2014-01-26	11:45:59
380	50.36312	-4.384513	0.95	337.2	2014-01-26	11:46:00
381	50.363124	-4.38452	0.71	314.8	2014-01-26	11:46:01
382	50.363125	-4.384528	0.59	275.5	2014-01-26	11:46:02
383	50.363127	-4.384529	0.27	351.2	2014-01-26	11:46:03
384	50.363134	-4.384525	0.83	16.7	2014-01-26	11:46:04
385	50.363143	-4.384523	1.02	11.1	2014-01-26	11:46:05
386	50.363148	-4.384529	0.68	318.6	2014-01-26	11:46:06
387	50.363149	-4.384539	0.7	284.6	2014-01-26	11:46:07
388	50.363145	-4.384549	0.83	238.8	2014-01-26	11:46:08
389	50.36314	-4.384559	0.96	230.8	2014-01-26	11:46:09
390	50.363135	-4.384572	1.12	238.3	2014-01-26	11:46:10
391	50.363131	-4.384585	0.95	245.7	2014-01-26	11:46:11
392	50.36313	-4.384593	0.58	262.6	2014-01-26	11:46:12
393	50.36313	-4.384598	0.39	263.1	2014-01-26	11:46:13
394	50.363128	-4.384607	0.67	250.4	2014-01-26	11:46:14
395	50.363123	-4.384617	0.91	232	2014-01-26	11:46:15
396	50.36312	-4.384625	0.65	235.1	2014-01-26	11:46:16
397	50.363118	-4.384634	0.71	255.6	2014-01-26	11:46:17
398	50.363116	-4.384647	0.9	258.6	2014-01-26	11:46:18
399	50.363115	-4.384654	0.58	248.1	2014-01-26	11:46:19
400	50.363118	-4.384657	0.47	332.9	2014-01-26	11:46:20
401	50.363127	-4.384659	0.95	352.1	2014-01-26	11:46:21
402	50.363134	-4.384662	0.77	345.3	2014-01-26	11:46:22
403	50.363135	-4.384668	0.5	294.5	2014-01-26	11:46:23
404	50.363129	-4.384682	1.17	235.7	2014-01-26	11:46:24
405	50.363118	-4.384701	1.86	227.1	2014-01-26	11:46:25
406	50.363107	-4.384714	1.57	216	2014-01-26	11:46:26
407	50.363094	-4.384718	1.39	189.8	2014-01-26	11:46:27
408	50.363081	-4.384718	1.47	180.5	2014-01-26	11:46:28
409	50.363069	-4.384717	1.34	176.7	2014-01-26	11:46:29
410	50.36306	-4.384714	0.98	170.6	2014-01-26	11:46:30
411	50.363056	-4.384717	0.49	204.3	2014-01-26	11:46:31
412	50.363058	-4.384725	0.58	288.9	2014-01-26	11:46:32
413	50.363057	-4.384735	0.74	263.4	2014-01-26	11:46:33
414	50.363058	-4.384744	0.63	279.4	2014-01-26	11:46:34
415	50.363072	-4.384748	1.51	348.9	2014-01-26	11:46:35
416	50.363086	-4.384751	1.57	351.7	2014-01-26	11:46:36
417	50.363094	-4.384758	1.05	334.9	2014-01-26	11:46:37
418	50.363104	-4.384762	1.19	344.4	2014-01-26	11:46:38
419	50.363112	-4.384763	0.85	356	2014-01-26	11:46:39
420	50.363121	-4.384763	0.99	358.6	2014-01-26	11:46:40
421	50.363133	-4.384755	1.43	24.9	2014-01-26	11:46:41
422	50.363148	-4.384744	1.9	22.9	2014-01-26	11:46:42
423	50.363158	-4.384738	1.19	21.4	2014-01-26	11:46:43
424	50.363168	-4.384733	1.14	18.8	2014-01-26	11:46:44
425	50.363177	-4.384728	1.09	18.7	2014-01-26	11:46:45
426	50.363186	-4.384725	0.97	13.9	2014-01-26	11:46:46
427	50.363261	-4.384712	0.38	6.4	2014-01-26	11:47:08
428	50.363264	-4.384717	0.49	310.2	2014-01-26	11:47:09
429	50.363268	-4.384719	0.57	342.9	2014-01-26	11:47:10
430	50.363275	-4.384712	0.93	34.4	2014-01-26	11:47:11
431	50.363282	-4.384705	0.89	35.1	2014-01-26	11:47:12
432	50.363292	-4.3847	0.62	17.4	2014-01-26	11:47:14
433	50.36329	-4.384703	0.39	218.4	2014-01-26	11:47:15
434	50.363286	-4.384709	0.29	231.6	2014-01-26	11:47:17
435	50.363286	-4.38471	0.05	293	2014-01-26	11:47:18
436	50.363284	-4.384719	0.69	242	2014-01-26	11:47:19
437	50.363282	-4.38472	0.19	206.3	2014-01-26	11:47:20
438	50.363274	-4.384724	0.89	199.2	2014-01-26	11:47:21
439	50.363265	-4.384728	1.12	195.4	2014-01-26	11:47:22
440	50.36326	-4.384724	0.59	149.9	2014-01-26	11:47:23
441	50.36326	-4.38472	0.14	86.1	2014-01-26	11:47:25
442	50.363261	-4.38472	0.04	40.1	2014-01-26	11:47:26
443	50.363258	-4.384726	0.57	235.2	2014-01-26	11:47:27
444	50.363253	-4.384737	0.95	233.9	2014-01-26	11:47:28
445	50.363243	-4.38475	1.46	220.9	2014-01-26	11:47:29
446	50.363234	-4.384763	1.32	220.6	2014-01-26	11:47:30
447	50.363233	-4.384772	0.66	266.8	2014-01-26	11:47:31
448	50.363236	-4.38478	0.62	292.1	2014-01-26	11:47:32
449	50.363236	-4.38478	0.08	324.1	2014-01-26	11:47:33
450	50.363236	-4.38478	0.03	0	2014-01-26	11:47:34
451	50.363231	-4.384786	0.69	218	2014-01-26	11:47:35
452	50.363231	-4.384789	0.19	240.7	2014-01-26	11:47:36
453	50.363231	-4.384788	0.03	32.5	2014-01-26	11:47:38
454	50.363235	-4.384789	0.46	353.4	2014-01-26	11:47:39
455	50.363235	-4.38479	0.05	270	2014-01-26	11:47:40
456	50.363229	-4.384799	0.89	223.9	2014-01-26	11:47:41
457	50.363223	-4.38481	1.08	227.8	2014-01-26	11:47:42
458	50.363215	-4.384819	1.06	216.9	2014-01-26	11:47:43
459	50.363213	-4.384829	0.76	250.7	2014-01-26	11:47:44
460	50.363214	-4.38484	0.77	279.9	2014-01-26	11:47:45
461	50.363218	-4.384847	0.66	309.3	2014-01-26	11:47:46
462	50.363228	-4.384844	1.17	9.7	2014-01-26	11:47:47
463	50.363256	-4.38483	3.25	17.8	2014-01-26	11:47:48
464	50.363294	-4.384795	4.85	30.9	2014-01-26	11:47:49
465	50.363329	-4.384736	5.77	46.4	2014-01-26	11:47:50
466	50.36335	-4.38468	4.66	59.6	2014-01-26	11:47:51
467	50.363356	-4.384646	2.48	75	2014-01-26	11:47:52
468	50.363355	-4.384628	1.26	95.5	2014-01-26	11:47:53
469	50.363352	-4.384614	1.09	111.1	2014-01-26	11:47:54
470	50.363346	-4.384609	0.75	150.2	2014-01-26	11:47:55
471	50.363342	-4.384605	0.45	147.4	2014-01-26	11:47:56
472	50.363332	-4.38461	1.23	197.8	2014-01-26	11:47:57
473	50.363316	-4.384623	1.97	206.2	2014-01-26	11:47:58
474	50.363299	-4.384635	2.09	205.3	2014-01-26	11:47:59
475	50.363287	-4.384644	1.5	205.6	2014-01-26	11:48:00
476	50.363281	-4.384649	0.74	207.4	2014-01-26	11:48:01
477	50.363275	-4.384655	0.76	214.8	2014-01-26	11:48:02
478	50.363268	-4.384666	1.15	221.6	2014-01-26	11:48:03
479	50.363255	-4.384678	1.65	212.4	2014-01-26	11:48:04
480	50.363242	-4.384689	1.64	206.2	2014-01-26	11:48:05
481	50.363231	-4.384694	1.22	196.8	2014-01-26	11:48:06
482	50.363221	-4.384696	1.19	187.1	2014-01-26	11:48:07
483	50.363214	-4.3847	0.83	201.4	2014-01-26	11:48:08
484	50.363209	-4.384705	0.61	212.5	2014-01-26	11:48:09
485	50.363206	-4.384707	0.45	206.7	2014-01-26	11:48:10
486	50.363202	-4.38471	0.46	203.7	2014-01-26	11:48:11
487	50.363199	-4.384713	0.43	209.8	2014-01-26	11:48:12
488	50.363196	-4.384716	0.37	218	2014-01-26	11:48:13
489	50.363193	-4.38472	0.38	222.3	2014-01-26	11:48:14
490	50.363188	-4.384727	0.77	219.3	2014-01-26	11:48:15
491	50.363177	-4.384736	1.43	207.9	2014-01-26	11:48:16
492	50.363164	-4.384747	1.64	208.2	2014-01-26	11:48:17
493	50.363151	-4.384755	1.56	200.1	2014-01-26	11:48:18
494	50.363138	-4.384761	1.49	198.4	2014-01-26	11:48:19
495	50.363127	-4.384765	1.29	193.6	2014-01-26	11:48:20
496	50.363117	-4.38477	1.07	196.8	2014-01-26	11:48:21
497	50.363112	-4.384776	0.73	216.1	2014-01-26	11:48:22
498	50.363108	-4.384777	0.52	191.2	2014-01-26	11:48:23
499	50.3631	-4.384778	0.85	184.4	2014-01-26	11:48:24
500	50.363091	-4.384781	1.06	192.6	2014-01-26	11:48:25
501	50.363082	-4.384786	1.06	197.4	2014-01-26	11:48:26
502	50.363077	-4.384789	0.58	201.6	2014-01-26	11:48:27
503	50.363071	-4.384794	0.79	210	2014-01-26	11:48:28
504	50.363067	-4.3848	0.56	220.2	2014-01-26	11:48:29
505	50.363064	-4.384806	0.54	235.3	2014-01-26	11:48:30
506	50.363065	-4.38481	0.34	287.8	2014-01-26	11:48:31
507	50.363066	-4.384814	0.29	284.9	2014-01-26	11:48:32
508	50.363063	-4.384819	0.43	228	2014-01-26	11:48:33
509	50.363063	-4.384817	0.13	90	2014-01-26	11:48:34
510	50.363076	-4.384808	0.79	22.5	2014-01-26	11:48:36
511	50.363084	-4.384808	0.88	3.8	2014-01-26	11:48:37
512	50.36309	-4.384806	0.69	11.5	2014-01-26	11:48:38
513	50.363086	-4.384807	0.45	195.4	2014-01-26	11:48:39
514	50.363079	-4.384809	0.85	186.9	2014-01-26	11:48:40
515	50.36307	-4.38481	0.93	183.3	2014-01-26	11:48:41
516	50.363065	-4.384808	0.59	172.5	2014-01-26	11:48:42
517	50.363063	-4.384806	0.34	143.2	2014-01-26	11:48:43
518	50.363064	-4.384801	0.36	59	2014-01-26	11:48:44
519	50.363076	-4.384794	0.71	22.6	2014-01-26	11:48:46
520	50.363082	-4.38479	0.76	17.8	2014-01-26	11:48:47
521	50.363086	-4.384785	0.54	43.8	2014-01-26	11:48:48
522	50.363087	-4.384784	0.19	32.5	2014-01-26	11:48:49
523	50.36309	-4.384783	0.28	13.6	2014-01-26	11:48:50
524	50.36309	-4.384783	0.03	348.5	2014-01-26	11:48:51
525	50.363094	-4.384777	0.6	42.7	2014-01-26	11:48:52
526	50.363099	-4.384774	0.55	23.6	2014-01-26	11:48:53
527	50.363103	-4.384772	0.52	13.3	2014-01-26	11:48:54
528	50.363101	-4.384778	0.48	248	2014-01-26	11:48:55
529	50.3631	-4.384783	0.36	247.3	2014-01-26	11:48:56
530	50.363096	-4.384789	0.61	226.8	2014-01-26	11:48:57
531	50.363093	-4.384796	0.58	230	2014-01-26	11:48:58
532	50.363092	-4.384798	0.19	244.2	2014-01-26	11:48:59
533	50.363101	-4.384797	0.49	6.6	2014-01-26	11:49:01
534	50.363107	-4.384801	0.67	333.5	2014-01-26	11:49:02
535	50.363109	-4.384805	0.43	316	2014-01-26	11:49:03
536	50.363108	-4.384808	0.26	244.8	2014-01-26	11:49:04
537	50.363109	-4.384807	0.14	58	2014-01-26	11:49:05
538	50.363112	-4.384801	0.52	51	2014-01-26	11:49:06
539	50.363119	-4.384795	0.87	31.2	2014-01-26	11:49:07
540	50.363125	-4.384789	0.77	28.5	2014-01-26	11:49:08
541	50.363123	-4.38479	0.23	185.9	2014-01-26	11:49:09
542	50.363117	-4.384796	0.77	212.1	2014-01-26	11:49:10
543	50.36311	-4.384798	0.78	193.3	2014-01-26	11:49:11
544	50.363108	-4.384798	0.22	184.7	2014-01-26	11:49:12
545	50.363102	-4.384802	0.76	201.5	2014-01-26	11:49:13
546	50.363095	-4.384806	0.84	200.4	2014-01-26	11:49:14
547	50.363092	-4.384808	0.33	204.7	2014-01-26	11:49:15
548	50.363095	-4.384808	0.35	5.9	2014-01-26	11:49:16
549	50.363095	-4.384807	0.03	128.1	2014-01-26	11:49:17
550	50.363099	-4.384804	0.56	27.9	2014-01-26	11:49:18
551	50.363106	-4.384799	0.81	22.1	2014-01-26	11:49:19
552	50.363148	-4.384805	0.52	355.5	2014-01-26	11:49:28
553	50.363136	-4.384815	1.51	208.2	2014-01-26	11:49:29
554	50.363126	-4.384828	1.41	220.3	2014-01-26	11:49:30
555	50.36312	-4.384836	0.94	218.7	2014-01-26	11:49:31
556	50.363113	-4.384841	0.8	206	2014-01-26	11:49:32
557	50.363108	-4.384841	0.54	184.4	2014-01-26	11:49:33
558	50.363105	-4.38484	0.34	166.7	2014-01-26	11:49:34
559	50.3631	-4.384838	0.6	162.6	2014-01-26	11:49:35
560	50.363091	-4.384833	1.07	159.9	2014-01-26	11:49:36
561	50.363085	-4.384828	0.37	154	2014-01-26	11:49:38
562	50.363085	-4.384828	0.02	90	2014-01-26	11:49:39
563	50.363089	-4.384823	0.54	37.3	2014-01-26	11:49:40
564	50.363094	-4.384816	0.77	42.3	2014-01-26	11:49:41
565	50.363098	-4.384799	1.27	68.4	2014-01-26	11:49:42
566	50.36309	-4.384791	1.15	148.5	2014-01-26	11:49:43
567	50.36308	-4.384787	1.05	165.5	2014-01-26	11:49:44
568	50.363072	-4.384782	1.03	159	2014-01-26	11:49:45
569	50.363062	-4.384774	1.19	153.2	2014-01-26	11:49:46
570	50.363059	-4.384754	1.46	105.2	2014-01-26	11:49:47
571	50.363068	-4.384729	2.08	61.4	2014-01-26	11:49:48
572	50.363091	-4.384702	3.21	36.3	2014-01-26	11:49:49
573	50.363127	-4.384688	4.14	13.6	2014-01-26	11:49:50
574	50.363169	-4.38469	4.65	358.5	2014-01-26	11:49:51
575	50.363205	-4.384689	4.04	0.7	2014-01-26	11:49:52
576	50.363239	-4.384686	3.76	3.8	2014-01-26	11:49:53
577	50.36327	-4.384682	3.46	4.3	2014-01-26	11:49:54
578	50.3633	-4.384676	3.42	7.5	2014-01-26	11:49:55
579	50.363723	-4.384582	1.83	8	2014-01-26	11:50:21
580	50.363342	-4.384574	1.7	179.3	2014-01-26	11:50:46
581	50.363331	-4.384569	1.29	162.3	2014-01-26	11:50:47
582	50.363321	-4.384563	1.14	157.6	2014-01-26	11:50:48
583	50.363317	-4.384564	0.24	192.3	2014-01-26	11:50:50
584	50.363316	-4.384566	0.2	225.5	2014-01-26	11:50:51
585	50.363305	-4.384578	1.5	213.3	2014-01-26	11:50:52
586	50.36329	-4.384584	1.65	194.2	2014-01-26	11:50:53
587	50.363274	-4.384581	1.8	173.9	2014-01-26	11:50:54
588	50.363261	-4.38458	1.46	177.9	2014-01-26	11:50:55
589	50.363253	-4.384574	0.98	153	2014-01-26	11:50:56
590	50.36325	-4.384567	0.64	130.1	2014-01-26	11:50:57
591	50.363243	-4.384562	0.79	151.8	2014-01-26	11:50:58
592	50.363233	-4.384563	1.19	184.3	2014-01-26	11:50:59
593	50.363219	-4.384567	1.57	191.4	2014-01-26	11:51:00
594	50.363207	-4.384571	1.35	189.9	2014-01-26	11:51:01
595	50.363198	-4.384571	0.98	180.4	2014-01-26	11:51:02
596	50.363196	-4.384567	0.16	133.9	2014-01-26	11:51:04
597	50.363196	-4.384566	0.08	90	2014-01-26	11:51:05
598	50.363186	-4.384568	1.11	184.9	2014-01-26	11:51:06
599	50.363175	-4.384572	1.29	192.8	2014-01-26	11:51:07
600	50.363164	-4.384575	1.23	190.5	2014-01-26	11:51:08
601	50.363155	-4.384575	0.97	180	2014-01-26	11:51:09
602	50.363151	-4.38457	0.54	145.3	2014-01-26	11:51:10
603	50.363151	-4.38457	0.02	116.6	2014-01-26	11:51:11
604	50.363151	-4.38457	0.05	125.1	2014-01-26	11:51:12
605	50.363151	-4.38457	0.01	180	2014-01-26	11:51:13
606	50.363148	-4.384564	0.49	129	2014-01-26	11:51:14
607	50.363133	-4.38453	0.32	124.6	2014-01-26	11:51:23
608	50.363132	-4.384544	1	263	2014-01-26	11:51:24
609	50.363127	-4.384562	1.33	247.4	2014-01-26	11:51:25
610	50.363123	-4.384579	1.3	248.5	2014-01-26	11:51:26
611	50.363115	-4.384597	1.58	234.3	2014-01-26	11:51:27
612	50.363104	-4.384608	1.41	214.1	2014-01-26	11:51:28
613	50.363092	-4.384619	1.56	210.2	2014-01-26	11:51:29
614	50.363082	-4.38463	1.4	214.4	2014-01-26	11:51:30
615	50.363073	-4.38464	1.15	216	2014-01-26	11:51:31
616	50.363064	-4.384649	1.25	210.7	2014-01-26	11:51:32
617	50.363056	-4.384658	1.09	219.1	2014-01-26	11:51:33
618	50.363054	-4.384666	0.62	242.9	2014-01-26	11:51:34
619	50.363052	-4.384671	0.41	245.5	2014-01-26	11:51:35
620	50.363049	-4.384674	0.36	211.8	2014-01-26	11:51:36
621	50.363046	-4.384675	0.35	195.9	2014-01-26	11:51:37
622	50.363043	-4.384673	0.45	157.6	2014-01-26	11:51:38
623	50.363032	-4.384668	1.19	162.6	2014-01-26	11:51:39
624	50.363024	-4.384665	1	167.7	2014-01-26	11:51:40
625	50.36302	-4.384659	0.59	137.7	2014-01-26	11:51:41
626	50.363019	-4.384644	1.05	92.5	2014-01-26	11:51:42
627	50.363019	-4.384621	1.66	91.9	2014-01-26	11:51:43
628	50.363025	-4.384591	2.23	70.7	2014-01-26	11:51:44
629	50.363039	-4.384566	2.38	48.5	2014-01-26	11:51:45
630	50.36306	-4.384538	3.1	41.2	2014-01-26	11:51:46
631	50.363088	-4.38451	3.6	32.5	2014-01-26	11:51:47
632	50.363112	-4.384488	3.17	29.3	2014-01-26	11:51:48
633	50.363133	-4.384485	2.27	7.1	2014-01-26	11:51:49
634	50.363139	-4.384497	1.16	310.1	2014-01-26	11:51:50
635	50.363138	-4.384509	0.84	259.7	2014-01-26	11:51:51
636	50.363134	-4.384518	0.8	235.1	2014-01-26	11:51:52
637	50.363133	-4.38452	0.16	241.4	2014-01-26	11:51:53
638	50.363132	-4.384518	0.2	153.2	2014-01-26	11:51:54
639	50.363127	-4.384521	0.61	200.1	2014-01-26	11:51:55
640	50.363118	-4.384528	1.03	206.7	2014-01-26	11:51:56
641	50.363109	-4.384542	1.45	224.1	2014-01-26	11:51:57
642	50.363098	-4.384555	1.51	216.5	2014-01-26	11:51:58
643	50.363092	-4.384566	1.02	228.6	2014-01-26	11:51:59
644	50.363086	-4.384568	0.71	192.1	2014-01-26	11:52:00
645	50.363078	-4.384571	0.92	196.1	2014-01-26	11:52:01
646	50.363069	-4.384577	1.03	201.3	2014-01-26	11:52:02
647	50.363061	-4.384582	0.99	203.3	2014-01-26	11:52:03
648	50.363054	-4.384587	0.88	202.3	2014-01-26	11:52:04
649	50.363044	-4.384595	1.26	208	2014-01-26	11:52:05
650	50.363028	-4.384603	1.83	198.9	2014-01-26	11:52:06
651	50.363014	-4.384609	1.61	195.2	2014-01-26	11:52:07
652	50.363003	-4.384614	1.24	194.4	2014-01-26	11:52:08
653	50.362992	-4.384617	1.3	190.3	2014-01-26	11:52:09
654	50.362977	-4.384622	1.63	192.2	2014-01-26	11:52:10
655	50.362966	-4.384627	1.34	196.2	2014-01-26	11:52:11
656	50.362956	-4.384632	1.16	196.4	2014-01-26	11:52:12
657	50.362948	-4.384633	0.93	184.4	2014-01-26	11:52:13
658	50.362939	-4.384631	0.97	172.6	2014-01-26	11:52:14
659	50.362932	-4.384629	0.77	166.5	2014-01-26	11:52:15
660	50.36293	-4.384631	0.27	224.3	2014-01-26	11:52:16
661	50.362925	-4.384634	0.65	195.9	2014-01-26	11:52:17
662	50.362921	-4.384642	0.73	235.7	2014-01-26	11:52:18
663	50.362929	-4.384648	0.98	332.8	2014-01-26	11:52:19
664	50.362927	-4.384656	0.58	242.4	2014-01-26	11:52:20
665	50.362924	-4.38466	0.43	222	2014-01-26	11:52:21
666	50.362915	-4.384666	1.05	202.9	2014-01-26	11:52:22
667	50.362906	-4.384671	1.08	201.3	2014-01-26	11:52:23
668	50.362899	-4.384674	0.77	193.1	2014-01-26	11:52:24
669	50.362894	-4.384672	0.63	169	2014-01-26	11:52:25
670	50.362889	-4.384671	0.54	173.1	2014-01-26	11:52:26
671	50.362887	-4.384671	0.19	181.7	2014-01-26	11:52:27
672	50.362885	-4.384673	0.29	215.5	2014-01-26	11:52:28
673	50.362879	-4.384679	0.77	211	2014-01-26	11:52:29
674	50.362874	-4.384687	0.79	227.9	2014-01-26	11:52:30
675	50.36287	-4.384695	0.77	226.2	2014-01-26	11:52:31
676	50.362863	-4.384702	0.85	216.3	2014-01-26	11:52:32
677	50.362858	-4.384709	0.8	219.4	2014-01-26	11:52:33
678	50.36285	-4.384723	1.31	230.1	2014-01-26	11:52:34
679	50.362844	-4.384731	0.94	216.8	2014-01-26	11:52:35
680	50.362839	-4.384738	0.72	224.3	2014-01-26	11:52:36
681	50.362838	-4.384738	0.07	175.6	2014-01-26	11:52:37
682	50.362835	-4.384748	0.76	239.1	2014-01-26	11:52:38
683	50.362839	-4.384755	0.75	314.3	2014-01-26	11:52:39
684	50.362847	-4.384749	0.93	27.3	2014-01-26	11:52:40
685	50.362862	-4.384743	0.86	15.3	2014-01-26	11:52:42
686	50.362862	-4.384743	0.03	293.1	2014-01-26	11:52:43
687	50.363128	-4.384655	2.16	12	2014-01-26	11:52:57
688	50.363177	-4.384654	5.5	0.8	2014-01-26	11:52:58
689	50.363234	-4.384659	6.37	356.3	2014-01-26	11:52:59
690	50.363293	-4.384678	6.64	348.6	2014-01-26	11:53:00
691	50.36333	-4.384696	4.37	342.5	2014-01-26	11:53:01
692	50.363337	-4.384716	1.59	298.8	2014-01-26	11:53:02
693	50.363359	-4.384716	2.49	359.7	2014-01-26	11:53:03
694	50.363353	-4.384719	0.79	197.1	2014-01-26	11:53:04
695	50.363341	-4.384726	1.35	200.1	2014-01-26	11:53:05
696	50.363334	-4.384723	0.79	167.8	2014-01-26	11:53:06
697	50.363327	-4.384726	0.84	194.4	2014-01-26	11:53:07
698	50.363327	-4.38473	0.25	261.4	2014-01-26	11:53:08
699	50.363318	-4.384729	0.94	176	2014-01-26	11:53:09
700	50.363303	-4.384732	1.71	186.2	2014-01-26	11:53:10
701	50.363289	-4.384732	1.52	181.8	2014-01-26	11:53:11
702	50.363281	-4.384724	1.09	148.5	2014-01-26	11:53:12
703	50.363267	-4.384719	1.6	166.5	2014-01-26	11:53:13
704	50.363252	-4.384716	1.72	172.5	2014-01-26	11:53:14
705	50.363237	-4.384708	1.67	160.7	2014-01-26	11:53:15
706	50.363222	-4.384705	1.75	173.9	2014-01-26	11:53:16
707	50.36321	-4.384706	1.28	182.9	2014-01-26	11:53:17
708	50.363201	-4.38471	1.06	193	2014-01-26	11:53:18
709	50.363191	-4.384712	1.1	187.2	2014-01-26	11:53:19
710	50.363179	-4.384713	1.33	184.9	2014-01-26	11:53:20
711	50.36317	-4.384713	1.06	181.3	2014-01-26	11:53:21
712	50.363157	-4.384711	1.47	172.3	2014-01-26	11:53:22
713	50.363148	-4.384702	1.13	146.5	2014-01-26	11:53:23
714	50.363144	-4.384692	0.84	126.1	2014-01-26	11:53:24
715	50.363141	-4.384688	0.38	133.7	2014-01-26	11:53:25
716	50.363134	-4.384688	0.8	176.6	2014-01-26	11:53:26
717	50.363124	-4.384686	1.12	174.8	2014-01-26	11:53:27
718	50.363111	-4.384684	1.46	172	2014-01-26	11:53:28
719	50.363103	-4.384678	0.97	156.1	2014-01-26	11:53:29
720	50.363099	-4.384678	0.41	180.8	2014-01-26	11:53:30
721	50.363096	-4.384677	0.36	172.3	2014-01-26	11:53:31
722	50.363095	-4.384668	0.71	99.9	2014-01-26	11:53:32
723	50.363096	-4.384657	0.36	84.9	2014-01-26	11:53:34
724	50.363096	-4.384656	0.08	90	2014-01-26	11:53:35
725	50.363096	-4.384656	0.03	120.8	2014-01-26	11:53:36
726	50.36309	-4.384664	0.81	224	2014-01-26	11:53:37
727	50.363085	-4.384672	0.85	225.5	2014-01-26	11:53:38
728	50.363082	-4.384678	0.56	226.6	2014-01-26	11:53:39
729	50.363083	-4.384688	0.72	278.9	2014-01-26	11:53:40
730	50.363081	-4.384697	0.66	256.2	2014-01-26	11:53:41
731	50.363075	-4.384706	0.93	225.6	2014-01-26	11:53:42
732	50.363069	-4.384718	1.09	231.5	2014-01-26	11:53:43
733	50.363062	-4.384728	1.01	220.8	2014-01-26	11:53:44
734	50.363061	-4.384734	0.48	245.7	2014-01-26	11:53:45
735	50.363055	-4.384736	0.59	196.9	2014-01-26	11:53:46
736	50.363052	-4.384731	0.52	134.1	2014-01-26	11:53:47
737	50.36305	-4.384729	0.31	153	2014-01-26	11:53:48
738	50.363047	-4.384729	0.25	172	2014-01-26	11:53:49
739	50.363043	-4.384733	0.6	210.6	2014-01-26	11:53:50
740	50.363038	-4.384738	0.64	214.3	2014-01-26	11:53:51
741	50.363025	-4.384745	0.51	199.9	2014-01-26	11:53:54
742	50.363114	-4.384712	0.44	13.3	2014-01-26	11:54:17
743	50.363113	-4.384709	0.23	103.8	2014-01-26	11:54:18
744	50.363118	-4.384702	0.78	44.4	2014-01-26	11:54:19
745	50.363119	-4.384703	0.17	306.8	2014-01-26	11:54:20
746	50.363116	-4.384711	0.62	233.9	2014-01-26	11:54:21
747	50.363113	-4.38472	0.76	241.4	2014-01-26	11:54:22
748	50.36311	-4.384729	0.72	246.3	2014-01-26	11:54:23
749	50.36311	-4.384734	0.32	270	2014-01-26	11:54:24
750	50.363106	-4.384736	0.51	202.8	2014-01-26	11:54:25
751	50.363098	-4.384738	0.84	187.8	2014-01-26	11:54:26
752	50.363097	-4.384738	0.21	168.4	2014-01-26	11:54:27
753	50.3631	-4.384734	0.48	30.7	2014-01-26	11:54:28
754	50.363105	-4.384733	0.56	10.4	2014-01-26	11:54:29
755	50.363106	-4.384733	0.07	345.8	2014-01-26	11:54:31
756	50.3631	-4.384739	0.87	209.2	2014-01-26	11:54:32
757	50.36309	-4.384747	1.19	206.7	2014-01-26	11:54:33
758	50.363084	-4.384752	0.83	208.7	2014-01-26	11:54:34
759	50.363084	-4.384756	0.26	273.9	2014-01-26	11:54:35
760	50.363088	-4.384762	0.66	321.9	2014-01-26	11:54:36
761	50.36309	-4.384773	0.78	281.6	2014-01-26	11:54:37
762	50.363095	-4.384786	1.14	299.5	2014-01-26	11:54:38
763	50.363099	-4.384794	0.72	306.9	2014-01-26	11:54:39
764	50.363104	-4.384797	0.57	340.6	2014-01-26	11:54:40
765	50.36311	-4.384799	0.68	350.9	2014-01-26	11:54:41
766	50.363116	-4.384799	0.66	358.5	2014-01-26	11:54:42
767	50.363122	-4.384795	0.79	20.4	2014-01-26	11:54:43
768	50.363129	-4.384792	0.77	18.5	2014-01-26	11:54:44
769	50.363137	-4.384788	0.98	15.5	2014-01-26	11:54:45
770	50.363146	-4.384783	1	19.1	2014-01-26	11:54:46
771	50.363188	-4.384765	0.98	15.1	2014-01-26	11:54:51
772	50.363201	-4.384749	0.45	39.4	2014-01-26	11:54:55
773	50.363182	-4.38476	2.18	201	2014-01-26	11:54:56
774	50.363165	-4.38477	2.05	200.7	2014-01-26	11:54:57
775	50.363158	-4.384781	1.11	221.8	2014-01-26	11:54:58
776	50.363151	-4.38479	0.99	222.1	2014-01-26	11:54:59
777	50.363142	-4.384798	1.12	208.2	2014-01-26	11:55:00
778	50.363131	-4.384803	1.32	195.7	2014-01-26	11:55:01
779	50.36312	-4.384807	1.27	193.9	2014-01-26	11:55:02
780	50.363106	-4.38482	1.79	209.9	2014-01-26	11:55:03
781	50.363094	-4.38483	1.57	209.1	2014-01-26	11:55:04
782	50.363086	-4.384834	0.85	199.6	2014-01-26	11:55:05
783	50.363085	-4.384835	0.17	191.9	2014-01-26	11:55:06
784	50.363075	-4.384847	1.37	219.9	2014-01-26	11:55:07
785	50.363071	-4.384854	0.69	221.3	2014-01-26	11:55:08
786	50.363081	-4.384848	1.27	18.6	2014-01-26	11:55:09
787	50.363088	-4.384841	0.43	34.9	2014-01-26	11:55:11
788	50.363083	-4.384836	0.62	141.9	2014-01-26	11:55:12
789	50.363078	-4.384829	0.77	141.5	2014-01-26	11:55:13
790	50.363146	-4.384781	0.35	24.1	2014-01-26	11:55:37
791	50.363207	-4.384821	7.37	337.3	2014-01-26	11:55:38
792	50.363256	-4.384851	5.86	338.9	2014-01-26	11:55:39
793	50.363309	-4.384876	6.1	343.3	2014-01-26	11:55:40
794	50.363364	-4.384901	6.43	344	2014-01-26	11:55:41
795	50.363418	-4.384929	6.27	341.5	2014-01-26	11:55:42
796	50.363448	-4.384962	4.14	324.7	2014-01-26	11:55:43
797	50.363476	-4.384998	4.03	321.5	2014-01-26	11:55:44
798	50.363503	-4.38503	3.77	322.6	2014-01-26	11:55:45
799	50.363527	-4.385056	3.22	325.3	2014-01-26	11:55:46
800	50.36355	-4.38508	3.07	326.1	2014-01-26	11:55:47
801	50.363571	-4.385103	2.88	325.1	2014-01-26	11:55:48
802	50.363663	-4.385238	2.01	316.8	2014-01-26	11:55:55
803	50.363671	-4.385228	1.18	40.8	2014-01-26	11:55:56
804	50.36365	-4.385143	3.22	110.9	2014-01-26	11:55:58
805	50.363634	-4.385135	1.96	164.3	2014-01-26	11:55:59
806	50.363618	-4.38514	1.75	190.8	2014-01-26	11:56:00
807	50.363605	-4.385151	1.65	208	2014-01-26	11:56:01
808	50.363592	-4.385168	1.85	219.9	2014-01-26	11:56:02
809	50.363397	-4.384878	0.52	136.5	2014-01-26	11:56:59
810	50.363405	-4.384825	0.77	76.9	2014-01-26	11:57:04
811	50.363377	-4.384827	3.13	182.6	2014-01-26	11:57:05
812	50.363357	-4.384823	2.31	173.5	2014-01-26	11:57:06
813	50.363336	-4.38482	2.28	174.8	2014-01-26	11:57:07
814	50.36332	-4.384818	1.86	174.7	2014-01-26	11:57:08
815	50.363325	-4.384811	0.8	36.5	2014-01-26	11:57:09
816	50.363321	-4.384811	0.48	174.3	2014-01-26	11:57:10
817	50.363316	-4.384816	0.65	216.9	2014-01-26	11:57:11
818	50.363307	-4.38482	1.07	195.8	2014-01-26	11:57:12
819	50.363308	-4.384819	0.17	32.3	2014-01-26	11:57:13
820	50.363312	-4.384818	0.39	9.8	2014-01-26	11:57:14
821	50.363314	-4.384821	0.27	316.7	2014-01-26	11:57:15
822	50.363313	-4.384825	0.34	252.5	2014-01-26	11:57:16
823	50.363305	-4.384828	0.89	193.1	2014-01-26	11:57:17
824	50.363293	-4.384831	1.38	188.9	2014-01-26	11:57:18
825	50.363276	-4.384837	1.85	193.2	2014-01-26	11:57:19
826	50.363262	-4.384842	1.61	192.2	2014-01-26	11:57:20
827	50.36325	-4.384845	1.41	188.8	2014-01-26	11:57:21
828	50.363241	-4.384847	1.01	189.8	2014-01-26	11:57:22
829	50.363232	-4.384853	1.06	202.7	2014-01-26	11:57:23
830	50.363221	-4.38486	1.34	200.8	2014-01-26	11:57:24
831	50.36321	-4.384867	1.29	201.7	2014-01-26	11:57:25
832	50.363201	-4.384873	1.07	204.4	2014-01-26	11:57:26
833	50.363195	-4.384879	0.78	213.7	2014-01-26	11:57:27
834	50.363194	-4.384885	0.46	243.7	2014-01-26	11:57:28
835	50.363193	-4.384892	0.54	268	2014-01-26	11:57:29
836	50.363191	-4.384903	0.81	246.2	2014-01-26	11:57:30
837	50.363189	-4.384916	0.95	260.4	2014-01-26	11:57:31
838	50.363182	-4.384931	1.33	233.5	2014-01-26	11:57:32
839	50.363175	-4.384944	1.16	230.1	2014-01-26	11:57:33
840	50.363169	-4.384949	0.79	208.5	2014-01-26	11:57:34
841	50.363164	-4.384953	0.59	208.2	2014-01-26	11:57:35
842	50.36316	-4.384958	0.62	219	2014-01-26	11:57:36
843	50.363156	-4.384962	0.55	208.4	2014-01-26	11:57:37
844	50.363148	-4.384966	0.85	198.4	2014-01-26	11:57:38
845	50.36314	-4.384968	0.94	188	2014-01-26	11:57:39
846	50.363131	-4.38497	1.01	188.1	2014-01-26	11:57:40
847	50.363125	-4.384974	0.76	205.4	2014-01-26	11:57:41
848	50.36312	-4.384979	0.63	211.2	2014-01-26	11:57:42
849	50.363117	-4.384983	0.47	222.4	2014-01-26	11:57:43
850	50.363111	-4.384986	0.66	197.5	2014-01-26	11:57:44
851	50.363105	-4.384989	0.68	196.7	2014-01-26	11:57:45
852	50.363101	-4.384994	0.64	214.4	2014-01-26	11:57:46
853	50.363097	-4.384999	0.58	221	2014-01-26	11:57:47
854	50.363096	-4.385003	0.29	255.1	2014-01-26	11:57:48
855	50.363096	-4.385009	0.38	264.2	2014-01-26	11:57:49
856	50.363096	-4.385015	0.44	278.6	2014-01-26	11:57:50
857	50.363129	-4.385055	0.51	321.7	2014-01-26	11:57:59
858	50.363139	-4.385044	1.37	34	2014-01-26	11:58:00
859	50.363144	-4.385032	1.02	57.3	2014-01-26	11:58:01
860	50.363139	-4.385022	0.83	125.6	2014-01-26	11:58:02
861	50.363135	-4.385015	0.75	135.9	2014-01-26	11:58:03
862	50.363128	-4.385007	0.9	141.1	2014-01-26	11:58:04
863	50.363121	-4.384998	1.03	142.2	2014-01-26	11:58:05
864	50.363113	-4.384987	1.16	139.2	2014-01-26	11:58:06
865	50.363105	-4.384974	1.28	133.7	2014-01-26	11:58:07
866	50.363104	-4.384945	2.05	91.8	2014-01-26	11:58:08
867	50.363095	-4.384927	1.66	127.8	2014-01-26	11:58:09
868	50.363088	-4.384912	1.35	126.5	2014-01-26	11:58:10
869	50.363084	-4.384898	1.07	118.6	2014-01-26	11:58:11
870	50.363073	-4.384899	1.19	180.9	2014-01-26	11:58:12
871	50.363063	-4.3849	1.08	184.1	2014-01-26	11:58:13
872	50.363054	-4.384902	0.99	190	2014-01-26	11:58:14
873	50.363045	-4.384903	1.04	183.7	2014-01-26	11:58:15
874	50.363038	-4.384905	0.79	187.3	2014-01-26	11:58:16
875	50.363034	-4.384912	0.72	226.6	2014-01-26	11:58:17
876	50.363029	-4.384919	0.69	226.8	2014-01-26	11:58:18
877	50.363028	-4.384926	0.5	247.8	2014-01-26	11:58:19
878	50.363027	-4.384928	0.22	241.7	2014-01-26	11:58:20
879	50.363029	-4.384928	0.24	5.9	2014-01-26	11:58:21
880	50.363035	-4.38493	0.73	346.8	2014-01-26	11:58:22
881	50.363048	-4.384932	0.7	356.1	2014-01-26	11:58:24
882	50.363051	-4.384937	0.53	317.2	2014-01-26	11:58:25
883	50.363053	-4.384946	0.65	284.2	2014-01-26	11:58:26
884	50.363051	-4.384952	0.54	246.5	2014-01-26	11:58:27
885	50.36305	-4.384961	0.61	263.8	2014-01-26	11:58:28
886	50.363052	-4.384966	0.44	303.3	2014-01-26	11:58:29
887	50.363059	-4.384968	0.75	350.4	2014-01-26	11:58:30
888	50.363063	-4.384973	0.57	316.3	2014-01-26	11:58:31
889	50.363067	-4.384976	0.46	334.9	2014-01-26	11:58:32
890	50.363071	-4.38498	0.58	335.9	2014-01-26	11:58:33
891	50.363072	-4.384981	0.11	313.9	2014-01-26	11:58:34
892	50.363071	-4.384987	0.42	259.9	2014-01-26	11:58:35
893	50.363069	-4.384993	0.5	241.1	2014-01-26	11:58:36
894	50.363066	-4.384998	0.5	225.3	2014-01-26	11:58:37
895	50.363062	-4.385003	0.53	220.7	2014-01-26	11:58:38
896	50.363059	-4.385009	0.61	229.2	2014-01-26	11:58:39
897	50.363054	-4.385014	0.66	214.7	2014-01-26	11:58:40
898	50.363047	-4.385021	0.88	212.8	2014-01-26	11:58:41
899	50.363117	-4.385107	0.34	322	2014-01-26	11:59:10
900	50.363112	-4.385111	0.63	209.9	2014-01-26	11:59:11
901	50.363115	-4.385116	0.44	307.6	2014-01-26	11:59:12
902	50.363121	-4.38512	0.72	337.5	2014-01-26	11:59:13
903	50.363123	-4.385121	0.33	339.9	2014-01-26	11:59:14
904	50.363131	-4.385124	0.84	348.1	2014-01-26	11:59:15
905	50.363157	-4.385097	0.87	33.3	2014-01-26	11:59:19
906	50.363166	-4.385086	1.27	36.2	2014-01-26	11:59:20
907	50.363174	-4.385075	1.2	40.4	2014-01-26	11:59:21
908	50.363183	-4.385062	1.35	45.9	2014-01-26	11:59:22
909	50.363194	-4.385052	1.43	30.5	2014-01-26	11:59:23
910	50.3632	-4.385039	1.17	50.5	2014-01-26	11:59:24
911	50.363204	-4.385033	0.62	45.7	2014-01-26	11:59:25
912	50.363206	-4.385035	0.28	323.4	2014-01-26	11:59:26
913	50.363207	-4.385035	0.1	353.3	2014-01-26	11:59:27
914	50.36321	-4.385035	0.27	358.8	2014-01-26	11:59:28
915	50.36321	-4.385034	0.06	70.4	2014-01-26	11:59:29
916	50.363206	-4.385039	0.26	219.2	2014-01-26	11:59:31
917	50.363202	-4.385041	0.52	197.4	2014-01-26	11:59:32
918	50.363191	-4.385051	1.33	210.2	2014-01-26	11:59:33
919	50.363184	-4.385058	0.98	211.9	2014-01-26	11:59:34
920	50.363178	-4.385065	0.88	217.2	2014-01-26	11:59:35
921	50.363172	-4.38507	0.67	206.9	2014-01-26	11:59:36
922	50.363167	-4.38507	0.32	182.7	2014-01-26	11:59:38
923	50.363163	-4.385073	0.43	211.2	2014-01-26	11:59:39
924	50.36316	-4.385071	0.38	155.9	2014-01-26	11:59:40
925	50.363145	-4.385083	0.92	207.5	2014-01-26	11:59:42
926	50.363145	-4.38508	0.23	116.2	2014-01-26	11:59:43
927	50.363148	-4.385074	0.55	50.8	2014-01-26	11:59:44
928	50.363151	-4.385069	0.49	49.3	2014-01-26	11:59:45
929	50.363154	-4.385064	0.5	40.5	2014-01-26	11:59:46
930	50.363184	-4.385039	0.21	28	2014-01-26	12:00:04
931	50.363177	-4.385047	0.91	214.1	2014-01-26	12:00:05
932	50.363171	-4.385056	0.94	225.2	2014-01-26	12:00:06
933	50.363167	-4.38506	0.57	213.1	2014-01-26	12:00:07
934	50.363164	-4.385061	0.32	194.1	2014-01-26	12:00:08
935	50.363162	-4.385062	0.27	185	2014-01-26	12:00:09
936	50.363158	-4.385062	0.47	179.3	2014-01-26	12:00:10
937	50.363153	-4.385062	0.54	185	2014-01-26	12:00:11
938	50.363158	-4.385055	0.73	42.4	2014-01-26	12:00:12
939	50.363176	-4.385044	2.25	21.4	2014-01-26	12:00:13
940	50.363202	-4.385034	2.88	13.6	2014-01-26	12:00:14
941	50.363229	-4.385023	3.2	14.4	2014-01-26	12:00:15
942	50.363257	-4.385014	3.18	12.2	2014-01-26	12:00:16
943	50.363287	-4.385004	3.35	12	2014-01-26	12:00:17
944	50.363526	-4.384943	3.38	9.2	2014-01-26	12:00:25
945	50.363557	-4.384939	3.49	4.7	2014-01-26	12:00:26
946	50.363588	-4.384933	3.48	7	2014-01-26	12:00:27
947	50.36362	-4.384929	3.49	4.7	2014-01-26	12:00:28
948	50.363599	-4.384918	2.45	160.3	2014-01-26	12:00:29
949	50.363575	-4.384913	2.72	173.7	2014-01-26	12:00:30
950	50.363493	-4.384929	9.2	186.7	2014-01-26	12:00:31
951	50.363442	-4.384935	5.69	185	2014-01-26	12:00:32
952	50.363406	-4.384934	4.02	178.3	2014-01-26	12:00:33
953	50.363376	-4.384935	3.29	181.6	2014-01-26	12:00:34
954	50.363347	-4.384941	3.21	187	2014-01-26	12:00:35
955	50.363308	-4.38495	4.43	189	2014-01-26	12:00:36
956	50.363292	-4.384956	1.8	192.2	2014-01-26	12:00:37
957	50.363277	-4.38496	1.71	191	2014-01-26	12:00:38
958	50.363264	-4.384966	1.48	195.8	2014-01-26	12:00:39
959	50.363228	-4.384976	1.04	189.4	2014-01-26	12:00:43
960	50.363221	-4.38498	0.78	206.2	2014-01-26	12:00:44
961	50.363218	-4.384982	0.38	199.4	2014-01-26	12:00:45
962	50.363205	-4.384989	1.58	197.3	2014-01-26	12:00:46
963	50.363192	-4.384997	1.5	201.4	2014-01-26	12:00:47
964	50.363183	-4.385	1.06	194.3	2014-01-26	12:00:48
965	50.363181	-4.385	0.26	168	2014-01-26	12:00:49
966	50.363189	-4.384993	1.01	25.8	2014-01-26	12:00:50
967	50.363198	-4.384986	1.2	27	2014-01-26	12:00:51
968	50.363211	-4.384987	1.35	355.4	2014-01-26	12:00:52
969	50.363214	-4.384991	0.48	322.7	2014-01-26	12:00:53
970	50.363216	-4.384996	0.43	302.7	2014-01-26	12:00:54
971	50.363217	-4.385008	0.84	275.2	2014-01-26	12:00:55
972	50.363216	-4.385021	0.9	262.3	2014-01-26	12:00:56
973	50.363219	-4.38503	0.76	296.3	2014-01-26	12:00:57
974	50.36322	-4.385037	0.52	281.4	2014-01-26	12:00:58
975	50.363223	-4.385046	0.72	300.1	2014-01-26	12:00:59
976	50.363224	-4.385056	0.68	283.6	2014-01-26	12:01:00
977	50.363226	-4.385062	0.47	289.5	2014-01-26	12:01:01
978	50.363228	-4.385065	0.33	322.3	2014-01-26	12:01:02
979	50.36324	-4.385061	0.66	11.3	2014-01-26	12:01:04
980	50.363245	-4.385056	0.71	30.9	2014-01-26	12:01:05
981	50.363247	-4.385053	0.26	49.6	2014-01-26	12:01:06
982	50.363246	-4.385054	0.07	262.9	2014-01-26	12:01:07
983	50.363242	-4.385058	0.56	207	2014-01-26	12:01:08
984	50.363235	-4.385062	0.8	204.2	2014-01-26	12:01:09
985	50.363228	-4.385067	0.87	202.9	2014-01-26	12:01:10
986	50.363224	-4.385068	0.52	185.3	2014-01-26	12:01:11
987	50.363221	-4.385069	0.26	189.5	2014-01-26	12:01:12
988	50.363221	-4.385075	0.44	263.9	2014-01-26	12:01:13
989	50.36322	-4.385083	0.61	262.9	2014-01-26	12:01:14
990	50.363214	-4.385092	0.96	218.5	2014-01-26	12:01:15
991	50.363205	-4.385101	1.2	213.5	2014-01-26	12:01:16
992	50.363199	-4.38511	0.92	226.4	2014-01-26	12:01:17
993	50.363198	-4.385114	0.15	260.9	2014-01-26	12:01:19
994	50.363199	-4.385114	0.01	0	2014-01-26	12:01:20
995	50.363198	-4.385114	0.01	180	2014-01-26	12:01:21
996	50.363198	-4.385114	0.01	147.5	2014-01-26	12:01:22
997	50.363198	-4.385114	0.01	144.3	2014-01-26	12:01:23
998	50.363207	-4.385097	1.58	50.3	2014-01-26	12:01:24
999	50.363231	-4.385072	3.21	33.5	2014-01-26	12:01:25
1000	50.363269	-4.385047	4.57	22.8	2014-01-26	12:01:26
1001	50.363318	-4.385046	5.42	1.1	2014-01-26	12:01:27
1002	50.363369	-4.385073	5.96	341.2	2014-01-26	12:01:28
1003	50.363402	-4.385098	4.09	333.7	2014-01-26	12:01:29
1004	50.363405	-4.385107	0.72	299.5	2014-01-26	12:01:30
1005	50.363405	-4.385118	0.75	270.8	2014-01-26	12:01:31
1006	50.363405	-4.385126	0.59	270.9	2014-01-26	12:01:32
1007	50.3634	-4.385132	0.72	216.5	2014-01-26	12:01:33
1008	50.363388	-4.385133	1.33	181.5	2014-01-26	12:01:34
1009	50.363374	-4.385133	1.52	181.6	2014-01-26	12:01:35
1010	50.363361	-4.385136	1.51	189.1	2014-01-26	12:01:36
1011	50.363348	-4.385143	1.49	199.1	2014-01-26	12:01:37
1012	50.363337	-4.385151	1.34	202.4	2014-01-26	12:01:38
1013	50.36333	-4.38516	1.03	222	2014-01-26	12:01:39
1014	50.363327	-4.385169	0.69	241.1	2014-01-26	12:01:40
1015	50.363325	-4.385178	0.71	248.2	2014-01-26	12:01:41
1016	50.363322	-4.385189	0.81	246.3	2014-01-26	12:01:42
1017	50.363321	-4.385202	0.94	267.7	2014-01-26	12:01:43
1018	50.363317	-4.385211	0.83	233.5	2014-01-26	12:01:44
1019	50.363314	-4.385218	0.56	235.3	2014-01-26	12:01:45
1020	50.363315	-4.385221	0.26	295.8	2014-01-26	12:01:46
1021	50.363317	-4.385226	0.44	297.5	2014-01-26	12:01:47
1022	50.363318	-4.385228	0.19	332.2	2014-01-26	12:01:48
1023	50.363317	-4.385232	0.38	238.7	2014-01-26	12:01:49
1024	50.363313	-4.385235	0.42	209.8	2014-01-26	12:01:50
1025	50.363311	-4.38524	0.43	226.6	2014-01-26	12:01:51
1026	50.363311	-4.385235	0.33	80.4	2014-01-26	12:01:52
1027	50.363312	-4.385227	0.59	79	2014-01-26	12:01:53
1028	50.36332	-4.385225	0.91	8.2	2014-01-26	12:01:54
1029	50.36332	-4.385225	0.01	270	2014-01-26	12:01:56
1030	50.363321	-4.385225	0.02	325.9	2014-01-26	12:01:57
1031	50.363321	-4.385225	0.01	330.4	2014-01-26	12:01:58
1032	50.363321	-4.385225	0.02	0	2014-01-26	12:01:59
1033	50.363335	-4.385227	1.61	355.1	2014-01-26	12:02:00
1034	50.363357	-4.385223	2.45	7.1	2014-01-26	12:02:01
1035	50.36338	-4.385222	2.55	2.4	2014-01-26	12:02:02
1036	50.363402	-4.385224	2.46	356	2014-01-26	12:02:03
1037	50.36342	-4.385226	2.04	356.8	2014-01-26	12:02:04
1038	50.363445	-4.385221	2.82	6.8	2014-01-26	12:02:05
1039	50.363469	-4.385215	2.62	10	2014-01-26	12:02:06
1040	50.36349	-4.385207	2.4	12.2	2014-01-26	12:02:07
1041	50.363516	-4.385182	3.41	31.8	2014-01-26	12:02:08
1042	50.363534	-4.385173	2.2	17.3	2014-01-26	12:02:09
1043	50.363551	-4.385165	1.88	16.6	2014-01-26	12:02:10
1044	50.363564	-4.385157	1.64	21.3	2014-01-26	12:02:11
1045	50.363575	-4.38515	1.28	22.4	2014-01-26	12:02:12
1046	50.363508	-4.385121	0.15	164.3	2014-01-26	12:03:03
1047	50.363501	-4.385117	0.89	162.5	2014-01-26	12:03:04
1048	50.363496	-4.385112	0.65	145.2	2014-01-26	12:03:05
1049	50.363495	-4.385085	1.89	93.4	2014-01-26	12:03:06
1050	50.363492	-4.385077	0.64	116	2014-01-26	12:03:07
1051	50.363489	-4.385068	0.72	116.3	2014-01-26	12:03:08
1052	50.363486	-4.385059	0.75	119.1	2014-01-26	12:03:09
1053	50.363437	-4.38457	2.19	99	2014-01-26	12:03:25
1054	50.363436	-4.384562	0.64	101.9	2014-01-26	12:03:26
1055	50.363439	-4.384543	1.35	76.4	2014-01-26	12:03:27
1056	50.363442	-4.384526	1.29	71.4	2014-01-26	12:03:28
1057	50.363448	-4.384512	1.16	59.1	2014-01-26	12:03:29
1058	50.363454	-4.384499	1.17	50.3	2014-01-26	12:03:30
1059	50.363518	-4.38455	0.4	333.2	2014-01-26	12:03:50
1060	50.36336	-4.384973	0.23	239.6	2014-01-26	12:06:20
1061	50.363297	-4.384931	1.91	156.7	2014-01-26	12:06:24
1062	50.363291	-4.384945	1.2	235.4	2014-01-26	12:06:25
1063	50.363277	-4.384953	1.71	199.5	2014-01-26	12:06:26
1064	50.363262	-4.384961	1.73	200.3	2014-01-26	12:06:27
1065	50.363246	-4.384967	1.81	193.9	2014-01-26	12:06:28
1066	50.363232	-4.384972	1.62	192.6	2014-01-26	12:06:29
1067	50.363222	-4.384974	1.09	185	2014-01-26	12:06:30
1068	50.363217	-4.384973	0.58	174.7	2014-01-26	12:06:31
1069	50.363216	-4.384975	0.19	236.5	2014-01-26	12:06:32
1070	50.363215	-4.384981	0.44	252.7	2014-01-26	12:06:33
1071	50.363214	-4.384986	0.35	257.6	2014-01-26	12:06:34
1072	50.363208	-4.384987	0.68	187.6	2014-01-26	12:06:35
1073	50.363208	-4.384986	0.12	140.4	2014-01-26	12:06:36
1074	50.363206	-4.384988	0.25	214.9	2014-01-26	12:06:37
1075	50.363203	-4.384993	0.43	229.4	2014-01-26	12:06:38
1076	50.363201	-4.384994	0.25	204.4	2014-01-26	12:06:39
1077	50.363197	-4.384996	0.49	194.1	2014-01-26	12:06:40
1078	50.363192	-4.385	0.68	208.3	2014-01-26	12:06:41
1079	50.363189	-4.385001	0.29	192.1	2014-01-26	12:06:42
1080	50.363185	-4.384998	0.28	156.4	2014-01-26	12:06:44
1081	50.363185	-4.384997	0.11	70.1	2014-01-26	12:06:45
1082	50.363181	-4.384992	0.52	145.2	2014-01-26	12:06:46
1083	50.363173	-4.384987	0.47	158.2	2014-01-26	12:06:48
1084	50.363169	-4.384988	0.46	184.4	2014-01-26	12:06:49
1085	50.363163	-4.38499	0.66	195.2	2014-01-26	12:06:50
1086	50.363159	-4.384991	0.49	184.9	2014-01-26	12:06:51
1087	50.363154	-4.384991	0.54	180	2014-01-26	12:06:52
1088	50.363151	-4.38499	0.34	165.6	2014-01-26	12:06:53
1089	50.363147	-4.384988	0.46	160.3	2014-01-26	12:06:54
1090	50.363142	-4.38499	0.6	193.9	2014-01-26	12:06:55
1091	50.363132	-4.384994	1.16	196.1	2014-01-26	12:06:56
1092	50.363124	-4.384994	0.91	180	2014-01-26	12:06:57
1093	50.363121	-4.384987	0.58	121.2	2014-01-26	12:06:58
1094	50.363122	-4.384983	0.31	76.2	2014-01-26	12:06:59
1095	50.363121	-4.384981	0.19	116.9	2014-01-26	12:07:00
1096	50.363121	-4.384982	0.14	247	2014-01-26	12:07:01
1097	50.363119	-4.384987	0.38	248.2	2014-01-26	12:07:02
1098	50.363115	-4.384994	0.68	220.7	2014-01-26	12:07:03
1099	50.363111	-4.384998	0.55	216.7	2014-01-26	12:07:04
1100	50.363107	-4.385002	0.55	212	2014-01-26	12:07:05
1101	50.363103	-4.385006	0.48	216.8	2014-01-26	12:07:06
1102	50.363101	-4.38501	0.38	218.6	2014-01-26	12:07:07
1103	50.363098	-4.385014	0.39	224.5	2014-01-26	12:07:08
1104	50.36298	-4.384946	0.39	160	2014-01-26	12:07:44
1105	50.362992	-4.384943	1.39	9.9	2014-01-26	12:07:45
1106	50.362993	-4.384943	0.12	329.8	2014-01-26	12:07:46
1107	50.362984	-4.384951	1.13	209	2014-01-26	12:07:47
1108	50.362982	-4.384954	0.33	215.2	2014-01-26	12:07:48
1109	50.362976	-4.384953	0.65	176.8	2014-01-26	12:07:49
1110	50.36297	-4.384955	0.71	187.7	2014-01-26	12:07:50
1111	50.362966	-4.384953	0.46	165.2	2014-01-26	12:07:51
1112	50.362958	-4.384953	0.83	180	2014-01-26	12:07:52
1113	50.36295	-4.384953	0.93	181.1	2014-01-26	12:07:53
1114	50.362941	-4.384955	0.97	188.4	2014-01-26	12:07:54
1115	50.363163	-4.384944	0.64	1.9	2014-01-26	12:08:33
1116	50.363042	-4.384866	1.33	157.8	2014-01-26	12:08:44
1117	50.363042	-4.384868	0.12	299.4	2014-01-26	12:08:45
1118	50.363033	-4.384874	1.12	203.5	2014-01-26	12:08:46
1119	50.36302	-4.384881	1.58	199.6	2014-01-26	12:08:47
1120	50.363017	-4.384883	0.34	204	2014-01-26	12:08:48
1121	50.363005	-4.384887	1.44	191.2	2014-01-26	12:08:49
1122	50.362997	-4.38489	0.87	195.4	2014-01-26	12:08:50
1123	50.362998	-4.384895	0.34	294.4	2014-01-26	12:08:51
1124	50.363003	-4.384901	0.72	318.6	2014-01-26	12:08:52
1125	50.363007	-4.3849	0.45	15.5	2014-01-26	12:08:53
1126	50.363009	-4.384896	0.37	41.1	2014-01-26	12:08:54
1127	50.363012	-4.384905	0.7	294.2	2014-01-26	12:08:55
1128	50.363052	-4.384942	5.17	330.1	2014-01-26	12:08:56
1129	50.363086	-4.384997	5.43	313.8	2014-01-26	12:08:57
1130	50.363156	-4.385029	8.06	343.6	2014-01-26	12:08:58
1131	50.363231	-4.385044	8.48	352.6	2014-01-26	12:08:59
1132	50.363302	-4.385046	7.86	359	2014-01-26	12:09:00
1133	50.363357	-4.385045	6.22	1.1	2014-01-26	12:09:01
1134	50.363397	-4.385048	4.37	356.7	2014-01-26	12:09:02
1135	50.36343	-4.385052	3.7	355.8	2014-01-26	12:09:03
1136	50.363462	-4.385057	3.62	355	2014-01-26	12:09:04
1137	50.363653	-4.385099	0.38	352	2014-01-26	12:10:00
1138	50.363559	-4.385052	2.19	162.5	2014-01-26	12:10:05
1139	50.363559	-4.385045	0.55	89.1	2014-01-26	12:10:06
1140	50.36356	-4.385036	0.65	83.4	2014-01-26	12:10:07
1141	50.363553	-4.385027	0.96	138.7	2014-01-26	12:10:08
1142	50.363545	-4.385021	1.06	157.5	2014-01-26	12:10:09
1143	50.363537	-4.385015	1	153.8	2014-01-26	12:10:10
1144	50.363533	-4.385007	0.68	121.6	2014-01-26	12:10:11
1145	50.363529	-4.384998	0.8	132.5	2014-01-26	12:10:12
1146	50.363528	-4.384989	0.66	99.6	2014-01-26	12:10:13
1147	50.363528	-4.384978	0.83	83.6	2014-01-26	12:10:14
1148	50.363528	-4.384969	0.62	90	2014-01-26	12:10:15
1149	50.363528	-4.384961	0.54	96.8	2014-01-26	12:10:16
1150	50.363526	-4.384957	0.32	121.5	2014-01-26	12:10:17
1151	50.363526	-4.384951	0.44	92.5	2014-01-26	12:10:18
1152	50.363521	-4.384947	0.66	153.9	2014-01-26	12:10:19
1153	50.363514	-4.384944	0.78	160.9	2014-01-26	12:10:20
1154	50.363507	-4.384941	0.81	165.5	2014-01-26	12:10:21
1155	50.363499	-4.384941	0.87	179.6	2014-01-26	12:10:22
1156	50.363491	-4.38494	0.94	178.5	2014-01-26	12:10:23
1157	50.36348	-4.384937	1.22	170.2	2014-01-26	12:10:24
1158	50.363467	-4.384937	1.42	178.3	2014-01-26	12:10:25
1159	50.363456	-4.384935	1.27	174.6	2014-01-26	12:10:26
1160	50.363447	-4.384935	1.04	180.4	2014-01-26	12:10:27
1161	50.363437	-4.384932	1.1	169.1	2014-01-26	12:10:28
1162	50.363425	-4.384931	1.29	175.5	2014-01-26	12:10:29
1163	50.363414	-4.384929	1.27	174.9	2014-01-26	12:10:30
1164	50.363402	-4.384927	1.31	174.3	2014-01-26	12:10:31
1165	50.363391	-4.384924	1.24	169.8	2014-01-26	12:10:32
1166	50.363387	-4.384917	0.72	132.2	2014-01-26	12:10:33
1167	50.363383	-4.384906	0.89	119	2014-01-26	12:10:34
1168	50.36338	-4.38489	1.18	108.9	2014-01-26	12:10:35
1169	50.36337	-4.384883	1.22	156	2014-01-26	12:10:36
1170	50.363364	-4.384875	0.87	136.5	2014-01-26	12:10:37
1171	50.363362	-4.384864	0.81	106	2014-01-26	12:10:38
1172	50.363364	-4.384854	0.73	75.1	2014-01-26	12:10:39
1173	50.363369	-4.384845	0.82	47	2014-01-26	12:10:40
1174	50.363374	-4.384834	1.04	51.7	2014-01-26	12:10:41
1175	50.363378	-4.384821	0.99	67.8	2014-01-26	12:10:42
1176	50.363381	-4.384809	0.89	69.2	2014-01-26	12:10:43
1177	50.363383	-4.384801	0.66	64.8	2014-01-26	12:10:44
1178	50.36338	-4.384795	0.58	128.8	2014-01-26	12:10:45
1179	50.363374	-4.384789	0.75	145.5	2014-01-26	12:10:46
1180	50.363371	-4.38478	0.73	120.9	2014-01-26	12:10:47
1181	50.363369	-4.384772	0.6	106.4	2014-01-26	12:10:48
1182	50.36337	-4.38476	0.85	83	2014-01-26	12:10:49
1183	50.363365	-4.384752	0.85	134.9	2014-01-26	12:10:50
1184	50.363366	-4.384744	0.54	77.1	2014-01-26	12:10:51
1185	50.363368	-4.384741	0.29	46.8	2014-01-26	12:10:52
1186	50.363367	-4.384738	0.27	112.3	2014-01-26	12:10:53
1187	50.36336	-4.384734	0.78	160	2014-01-26	12:10:54
1188	50.363356	-4.38473	0.58	150.5	2014-01-26	12:10:55
1189	50.363353	-4.384726	0.47	139.4	2014-01-26	12:10:56
1190	50.363352	-4.384723	0.19	123.8	2014-01-26	12:10:57
1191	50.363353	-4.38472	0.32	56.4	2014-01-26	12:10:58
1192	50.363354	-4.384717	0.21	52	2014-01-26	12:10:59
1193	50.363348	-4.384713	0.77	156.8	2014-01-26	12:11:00
1194	50.363342	-4.384711	0.7	167.7	2014-01-26	12:11:01
1195	50.363337	-4.384711	0.53	177.5	2014-01-26	12:11:02
1196	50.363334	-4.38471	0.39	175.6	2014-01-26	12:11:03
1197	50.363338	-4.38471	0.52	3.3	2014-01-26	12:11:04
1198	50.36336	-4.384719	2.47	343.6	2014-01-26	12:11:05
1199	50.363372	-4.384721	1.33	355.9	2014-01-26	12:11:06
1200	50.363375	-4.384721	0.4	355.7	2014-01-26	12:11:07
1201	50.363379	-4.384721	0.37	1	2014-01-26	12:11:08
1202	50.363378	-4.38472	0.13	145.6	2014-01-26	12:11:09
1203	50.363373	-4.384725	0.59	217.9	2014-01-26	12:11:10
1204	50.363364	-4.384725	1.06	177.7	2014-01-26	12:11:11
1205	50.363356	-4.384724	0.89	176.6	2014-01-26	12:11:12
1206	50.363347	-4.384726	1.02	188.7	2014-01-26	12:11:13
1207	50.36334	-4.384732	0.91	208.4	2014-01-26	12:11:14
1208	50.36333	-4.384734	1.06	188	2014-01-26	12:11:15
1209	50.363322	-4.384735	0.93	185.2	2014-01-26	12:11:16
1210	50.363311	-4.384737	1.27	184	2014-01-26	12:11:17
1211	50.3633	-4.384735	1.2	175.4	2014-01-26	12:11:18
1212	50.363264	-4.384747	0.81	192.1	2014-01-26	12:11:23
1213	50.363257	-4.384748	0.83	183.3	2014-01-26	12:11:24
1214	50.363251	-4.384746	0.72	171.4	2014-01-26	12:11:25
1215	50.36325	-4.384739	0.54	97	2014-01-26	12:11:26
1216	50.36325	-4.384733	0.43	93.7	2014-01-26	12:11:27
1217	50.36326	-4.384706	2.24	58.1	2014-01-26	12:11:28
1218	50.363257	-4.384689	1.25	107.4	2014-01-26	12:11:29
1219	50.363254	-4.384675	1.05	109.7	2014-01-26	12:11:30
1220	50.363248	-4.384669	0.81	144.6	2014-01-26	12:11:31
1221	50.363241	-4.384671	0.79	193.6	2014-01-26	12:11:32
1222	50.363233	-4.384677	0.93	204.5	2014-01-26	12:11:33
1223	50.363226	-4.384684	1	209.9	2014-01-26	12:11:34
1224	50.363218	-4.384691	0.95	210.4	2014-01-26	12:11:35
1225	50.363212	-4.384701	1.06	226.2	2014-01-26	12:11:36
1226	50.363204	-4.384713	1.17	223.4	2014-01-26	12:11:37
1227	50.363198	-4.384727	1.21	239.1	2014-01-26	12:11:38
1228	50.363198	-4.38473	0.18	254.8	2014-01-26	12:11:39
1229	50.363201	-4.384726	0.47	36.2	2014-01-26	12:11:40
1230	50.3632	-4.384729	0.24	237	2014-01-26	12:11:41
1231	50.363195	-4.384731	0.57	198.3	2014-01-26	12:11:42
1232	50.363189	-4.384743	1.1	231.2	2014-01-26	12:11:43
1233	50.363188	-4.384751	0.55	251.3	2014-01-26	12:11:44
1234	50.363181	-4.384764	1.19	235.1	2014-01-26	12:11:45
1235	50.363172	-4.384776	1.34	218.1	2014-01-26	12:11:46
1236	50.363161	-4.384788	1.48	214.3	2014-01-26	12:11:47
1237	50.363152	-4.384797	1.2	213.7	2014-01-26	12:11:48
1238	50.363145	-4.384804	0.95	209.8	2014-01-26	12:11:49
1239	50.363136	-4.384811	1.1	205.7	2014-01-26	12:11:50
1240	50.363128	-4.384817	0.97	207.8	2014-01-26	12:11:51
1241	50.363123	-4.384823	0.75	216.4	2014-01-26	12:11:52
1242	50.363118	-4.384827	0.59	210.5	2014-01-26	12:11:53
1243	50.363119	-4.38483	0.22	290.2	2014-01-26	12:11:54
1244	50.363123	-4.384835	0.56	325.4	2014-01-26	12:11:55
1245	50.363122	-4.384837	0.17	247	2014-01-26	12:11:56
1246	50.363123	-4.384841	0.3	275.2	2014-01-26	12:11:57
1247	50.363121	-4.384844	0.27	240.7	2014-01-26	12:11:58
1248	50.363107	-4.384849	1.59	192.4	2014-01-26	12:11:59
1249	50.363109	-4.384855	0.44	293.6	2014-01-26	12:12:00
1250	50.363107	-4.384861	0.54	238.5	2014-01-26	12:12:01
1251	50.363098	-4.384872	1.22	216.8	2014-01-26	12:12:02
1252	50.363087	-4.384884	1.48	215.5	2014-01-26	12:12:03
1253	50.363084	-4.384893	0.69	245.4	2014-01-26	12:12:04
1254	50.363082	-4.384897	0.36	229.6	2014-01-26	12:12:05
1255	50.363088	-4.384908	1	307.9	2014-01-26	12:12:06
1256	50.363092	-4.384916	0.78	307.5	2014-01-26	12:12:07
1257	50.363094	-4.384925	0.69	290.7	2014-01-26	12:12:08
1258	50.363091	-4.384934	0.72	242.2	2014-01-26	12:12:09
1259	50.363084	-4.384944	1.06	221.5	2014-01-26	12:12:10
1260	50.36308	-4.384956	0.96	240.5	2014-01-26	12:12:11
1261	50.363074	-4.384968	1.03	233.9	2014-01-26	12:12:12
1262	50.363068	-4.384981	1.16	231.7	2014-01-26	12:12:13
1263	50.363063	-4.384992	0.99	233	2014-01-26	12:12:14
1264	50.363059	-4.385002	0.84	242.7	2014-01-26	12:12:15
1265	50.363057	-4.385011	0.68	245.9	2014-01-26	12:12:16
1266	50.363055	-4.385015	0.36	231.4	2014-01-26	12:12:17
1267	50.363047	-4.385023	0.99	213.1	2014-01-26	12:12:18
1268	50.363042	-4.385029	0.72	220.5	2014-01-26	12:12:19
1269	50.363042	-4.385029	0.05	166.3	2014-01-26	12:12:20
1270	50.363037	-4.385026	0.28	156.2	2014-01-26	12:12:22
1271	50.363037	-4.385026	0.02	90	2014-01-26	12:12:23
1272	50.363037	-4.385026	0.01	90	2014-01-26	12:12:24
1273	50.363351	-4.38469	1.01	34.3	2014-01-26	12:13:06
1274	50.363344	-4.384628	4.5	99.5	2014-01-26	12:13:07
1275	50.363342	-4.38462	0.59	111.4	2014-01-26	12:13:08
1276	50.36333	-4.384637	1.73	222.9	2014-01-26	12:13:09
1277	50.363313	-4.384661	2.61	220.8	2014-01-26	12:13:10
1278	50.363299	-4.384689	2.55	232.1	2014-01-26	12:13:11
1279	50.363286	-4.384712	2.18	229.1	2014-01-26	12:13:12
1280	50.363271	-4.384741	2.63	231.6	2014-01-26	12:13:13
1281	50.363261	-4.384755	1.5	219.7	2014-01-26	12:13:14
1282	50.363251	-4.384767	1.41	217.9	2014-01-26	12:13:15
1283	50.363243	-4.384781	1.35	227.9	2014-01-26	12:13:16
1284	50.363236	-4.384792	1.06	225.3	2014-01-26	12:13:17
1285	50.363228	-4.384807	1.44	230.5	2014-01-26	12:13:18
1286	50.363218	-4.38482	1.42	219.2	2014-01-26	12:13:19
1287	50.363212	-4.384827	0.83	215.6	2014-01-26	12:13:20
1288	50.363206	-4.384828	0.68	189.1	2014-01-26	12:13:21
1289	50.363202	-4.384829	0.4	183.3	2014-01-26	12:13:22
1290	50.363198	-4.38483	0.43	196.9	2014-01-26	12:13:23
1291	50.363194	-4.384838	0.76	223.9	2014-01-26	12:13:24
1292	50.36319	-4.384847	0.76	238.2	2014-01-26	12:13:25
1293	50.363182	-4.384861	1.31	228.4	2014-01-26	12:13:26
1294	50.363174	-4.384879	1.54	235.3	2014-01-26	12:13:27
1295	50.36317	-4.384895	1.28	246.4	2014-01-26	12:13:28
1296	50.363163	-4.384913	1.47	241.5	2014-01-26	12:13:29
1297	50.363156	-4.384928	1.3	231.9	2014-01-26	12:13:30
1298	50.363149	-4.384936	1.05	216.1	2014-01-26	12:13:31
1299	50.363139	-4.384944	1.19	208.7	2014-01-26	12:13:32
1300	50.36313	-4.384953	1.21	211.1	2014-01-26	12:13:33
1301	50.36312	-4.384958	1.17	197.5	2014-01-26	12:13:34
1302	50.363107	-4.384967	1.54	203.2	2014-01-26	12:13:35
1303	50.363097	-4.384965	1.14	172.8	2014-01-26	12:13:36
1304	50.363088	-4.384962	0.97	170.4	2014-01-26	12:13:37
1305	50.363084	-4.38496	0.55	163.5	2014-01-26	12:13:38
1306	50.363081	-4.384963	0.36	206.2	2014-01-26	12:13:39
1307	50.363075	-4.384966	0.65	199.9	2014-01-26	12:13:40
1308	50.363068	-4.384972	0.93	211.3	2014-01-26	12:13:41
1309	50.36306	-4.38498	1.08	210.4	2014-01-26	12:13:42
1310	50.363046	-4.384989	1.65	203.4	2014-01-26	12:13:43
1311	50.363032	-4.384997	1.71	198.9	2014-01-26	12:13:44
1312	50.363017	-4.385004	1.73	196.8	2014-01-26	12:13:45
1313	50.363005	-4.385015	1.55	209.9	2014-01-26	12:13:46
1314	50.362998	-4.385022	0.93	214.4	2014-01-26	12:13:47
1315	50.362989	-4.385029	1.13	204.3	2014-01-26	12:13:48
1316	50.362978	-4.385036	1.27	203	2014-01-26	12:13:49
1317	50.362969	-4.385043	1.12	204.8	2014-01-26	12:13:50
1318	50.362962	-4.385051	0.96	219.1	2014-01-26	12:13:51
1319	50.362958	-4.38506	0.83	232.6	2014-01-26	12:13:52
1320	50.362954	-4.38507	0.83	236	2014-01-26	12:13:53
1321	50.362951	-4.385081	0.83	246.8	2014-01-26	12:13:54
1322	50.362949	-4.385094	0.97	260	2014-01-26	12:13:55
1323	50.362945	-4.385114	1.43	252.6	2014-01-26	12:13:56
1324	50.362942	-4.385134	1.46	256.7	2014-01-26	12:13:57
1325	50.362978	-4.385132	4	2	2014-01-26	12:13:58
1326	50.362992	-4.385137	1.57	346.7	2014-01-26	12:13:59
1327	50.363014	-4.385138	2.43	358.3	2014-01-26	12:14:00
1328	50.36303	-4.385145	1.87	344.1	2014-01-26	12:14:01
1329	50.363038	-4.385149	0.96	341.6	2014-01-26	12:14:02
1330	50.363053	-4.385146	1.62	9.1	2014-01-26	12:14:03
1331	50.363059	-4.385148	0.71	344.4	2014-01-26	12:14:04
1332	50.363063	-4.385149	0.48	356.4	2014-01-26	12:14:05
1333	50.363067	-4.385148	0.4	11.2	2014-01-26	12:14:06
1334	50.36307	-4.385147	0.38	4.5	2014-01-26	12:14:07
1335	50.363071	-4.385146	0.06	51.9	2014-01-26	12:14:09
1336	50.363069	-4.385145	0.23	169.4	2014-01-26	12:14:10
1337	50.363067	-4.385146	0.18	201.2	2014-01-26	12:14:11
1338	50.363067	-4.38515	0.27	275.9	2014-01-26	12:14:12
1339	50.363141	-4.385045	0.2	42.4	2014-01-26	12:15:08
1340	50.36321	-4.38507	1.32	347.4	2014-01-26	12:15:14
1341	50.363211	-4.385085	1.13	276.2	2014-01-26	12:15:15
1342	50.36321	-4.385083	0.23	118.8	2014-01-26	12:15:16
1343	50.363207	-4.385083	0.36	188.5	2014-01-26	12:15:17
1344	50.363202	-4.385088	0.62	213.5	2014-01-26	12:15:18
1345	50.363172	-4.385098	3.44	192.3	2014-01-26	12:15:19
1346	50.363153	-4.385104	2.14	191.5	2014-01-26	12:15:20
1347	50.363139	-4.385111	1.67	196.1	2014-01-26	12:15:21
1348	50.36313	-4.385113	1.01	189.8	2014-01-26	12:15:22
1349	50.363123	-4.385114	0.8	180.9	2014-01-26	12:15:23
1350	50.363117	-4.385114	0.64	180.6	2014-01-26	12:15:24
1351	50.363111	-4.385112	0.7	172.1	2014-01-26	12:15:25
1352	50.363104	-4.385111	0.76	174.2	2014-01-26	12:15:26
1353	50.363043	-4.384964	0.54	122.8	2014-01-26	12:15:49
1354	50.363044	-4.384947	1.19	85	2014-01-26	12:15:50
1355	50.363047	-4.384932	1.08	75.1	2014-01-26	12:15:51
1356	50.363051	-4.384918	1.13	62.4	2014-01-26	12:15:52
1357	50.36306	-4.384914	1.02	17	2014-01-26	12:15:53
1358	50.36307	-4.384918	1.1	343.3	2014-01-26	12:15:54
1359	50.363092	-4.384929	1.29	343	2014-01-26	12:15:56
1360	50.363098	-4.384932	0.68	340.2	2014-01-26	12:15:57
1361	50.363102	-4.384939	0.71	314.9	2014-01-26	12:15:58
1362	50.363105	-4.384945	0.5	311.1	2014-01-26	12:15:59
1363	50.36312	-4.384949	1.71	349	2014-01-26	12:16:00
1364	50.363114	-4.384956	0.87	214.2	2014-01-26	12:16:01
1365	50.363108	-4.384962	0.74	212.2	2014-01-26	12:16:02
1366	50.363107	-4.384963	0.18	207.6	2014-01-26	12:16:03
1367	50.363105	-4.384962	0.14	168	2014-01-26	12:16:04
1368	50.363104	-4.384966	0.26	247.3	2014-01-26	12:16:05
1369	50.363103	-4.384975	0.67	254.7	2014-01-26	12:16:06
1370	50.363105	-4.384986	0.87	288.2	2014-01-26	12:16:07
1371	50.36311	-4.384988	0.29	348.8	2014-01-26	12:16:09
1372	50.363113	-4.384983	0.43	55.3	2014-01-26	12:16:10
1373	50.36311	-4.384979	0.36	132.8	2014-01-26	12:16:11
1374	50.363107	-4.384979	0.41	171.5	2014-01-26	12:16:12
1375	50.363102	-4.384979	0.5	186.9	2014-01-26	12:16:13
1376	50.363098	-4.384984	0.6	216.4	2014-01-26	12:16:14
1377	50.363097	-4.384993	0.63	257.1	2014-01-26	12:16:15
1378	50.363095	-4.385002	0.69	256.7	2014-01-26	12:16:16
1379	50.363093	-4.38501	0.62	243.9	2014-01-26	12:16:17
1380	50.36309	-4.385018	0.6	241.2	2014-01-26	12:16:18
1381	50.363087	-4.385024	0.61	232.2	2014-01-26	12:16:19
1382	50.363083	-4.385031	0.65	229.1	2014-01-26	12:16:20
1383	50.363079	-4.385039	0.74	229.1	2014-01-26	12:16:21
1384	50.363073	-4.385049	0.92	226.4	2014-01-26	12:16:22
1385	50.363077	-4.385044	0.51	38.3	2014-01-26	12:16:23
1386	50.363074	-4.385048	0.39	218.5	2014-01-26	12:16:24
1387	50.363072	-4.385058	0.75	251.1	2014-01-26	12:16:25
1388	50.363072	-4.38507	0.89	269.4	2014-01-26	12:16:26
1389	50.363072	-4.385084	1.01	270	2014-01-26	12:16:27
1390	50.363065	-4.3851	1.34	236.3	2014-01-26	12:16:28
1391	50.363063	-4.385108	0.61	254.1	2014-01-26	12:16:29
1392	50.363062	-4.385113	0.35	249.7	2014-01-26	12:16:30
1393	50.36306	-4.385118	0.4	234.1	2014-01-26	12:16:31
1394	50.363058	-4.38512	0.35	216.7	2014-01-26	12:16:32
1395	50.363058	-4.385122	0.1	275	2014-01-26	12:16:33
1396	50.363058	-4.385125	0.22	267.7	2014-01-26	12:16:34
1397	50.363055	-4.385126	0.18	189.6	2014-01-26	12:16:36
1398	50.363052	-4.385124	0.29	153.5	2014-01-26	12:16:37
1399	50.36305	-4.385124	0.24	178.5	2014-01-26	12:16:38
1400	50.363048	-4.385125	0.26	195.9	2014-01-26	12:16:39
1401	50.363032	-4.385125	0.34	180.2	2014-01-26	12:16:44
1402	50.363033	-4.385128	0.1	277.8	2014-01-26	12:16:46
1403	50.363037	-4.385135	0.69	314.5	2014-01-26	12:16:47
1404	50.363041	-4.385136	0.45	348.5	2014-01-26	12:16:48
1405	50.363043	-4.385135	0.27	19.6	2014-01-26	12:16:49
1406	50.363062	-4.385107	0.4	44	2014-01-26	12:16:56
1407	50.363065	-4.385114	0.62	311.5	2014-01-26	12:16:57
1408	50.363068	-4.385122	0.69	298	2014-01-26	12:16:58
1409	50.363072	-4.385132	0.82	306.3	2014-01-26	12:16:59
1410	50.363088	-4.38513	1.7	4.6	2014-01-26	12:17:00
1411	50.363099	-4.385136	1.36	340.3	2014-01-26	12:17:01
1412	50.363125	-4.38514	2.88	354.4	2014-01-26	12:17:02
1413	50.36313	-4.385148	0.79	313.5	2014-01-26	12:17:03
1414	50.36313	-4.385157	0.6	272.7	2014-01-26	12:17:04
1415	50.363128	-4.385161	0.38	240.3	2014-01-26	12:17:05
1416	50.363125	-4.385166	0.47	223.7	2014-01-26	12:17:06
1417	50.363123	-4.38517	0.39	226	2014-01-26	12:17:07
1418	50.363125	-4.385172	0.31	327.5	2014-01-26	12:17:08
1419	50.363119	-4.385175	0.68	197.2	2014-01-26	12:17:09
1420	50.362986	-4.385267	0.49	203.7	2014-01-26	12:17:42
1421	50.363159	-4.385206	6.59	12.7	2014-01-26	12:17:45
1422	50.363164	-4.385213	0.73	317.6	2014-01-26	12:17:46
1423	50.363163	-4.385228	1.08	269.1	2014-01-26	12:17:47
1424	50.363162	-4.385241	0.95	259.8	2014-01-26	12:17:48
1425	50.363161	-4.385243	0.08	217.7	2014-01-26	12:17:50
1426	50.36316	-4.385239	0.25	121.3	2014-01-26	12:17:51
1427	50.363152	-4.385242	0.83	194.2	2014-01-26	12:17:52
1428	50.363147	-4.385247	0.71	206.9	2014-01-26	12:17:53
1429	50.363137	-4.385247	1.08	178.7	2014-01-26	12:17:54
1430	50.363128	-4.385244	1.07	168.7	2014-01-26	12:17:55
1431	50.36312	-4.385231	1.2	132.1	2014-01-26	12:17:56
1432	50.363119	-4.385206	1.81	95.9	2014-01-26	12:17:57
1433	50.363122	-4.385159	3.32	83.5	2014-01-26	12:17:58
1434	50.363132	-4.385083	5.5	78.8	2014-01-26	12:17:59
1435	50.363141	-4.384995	6.32	80.6	2014-01-26	12:18:00
1436	50.363165	-4.384923	5.77	63	2014-01-26	12:18:01
1437	50.363197	-4.384878	4.84	41.4	2014-01-26	12:18:02
1438	50.36323	-4.384854	4.08	25	2014-01-26	12:18:03
1439	50.363261	-4.384832	3.79	23.9	2014-01-26	12:18:04
1440	50.363294	-4.384812	3.86	21.8	2014-01-26	12:18:05
1441	50.363485	-4.3847	1.42	20.4	2014-01-26	12:18:21
1442	50.363467	-4.384703	2.05	186.7	2014-01-26	12:18:22
1443	50.363448	-4.38471	2.14	191.9	2014-01-26	12:18:23
1444	50.363427	-4.384719	2.49	195.3	2014-01-26	12:18:24
1445	50.363408	-4.384727	2.19	195.3	2014-01-26	12:18:25
1446	50.363389	-4.384732	2.1	189.2	2014-01-26	12:18:26
1447	50.363372	-4.384738	1.91	193	2014-01-26	12:18:27
1448	50.363353	-4.384744	2.16	191	2014-01-26	12:18:28
1449	50.363333	-4.384751	2.31	192.5	2014-01-26	12:18:29
1450	50.363321	-4.384756	1.42	197	2014-01-26	12:18:30
1451	50.363309	-4.384762	1.43	197.2	2014-01-26	12:18:31
1452	50.363294	-4.38477	1.69	198.5	2014-01-26	12:18:32
1453	50.363279	-4.384776	1.77	193.4	2014-01-26	12:18:33
1454	50.363264	-4.384782	1.66	195.4	2014-01-26	12:18:34
1455	50.363252	-4.38479	1.44	202.6	2014-01-26	12:18:35
1456	50.363243	-4.384796	1.18	203.5	2014-01-26	12:18:36
1457	50.36324	-4.384799	0.37	204.7	2014-01-26	12:18:37
1458	50.363237	-4.384802	0.43	219.9	2014-01-26	12:18:38
1459	50.363236	-4.384812	0.66	260.4	2014-01-26	12:18:39
1460	50.363234	-4.384822	0.76	259.4	2014-01-26	12:18:40
1461	50.363231	-4.384833	0.87	244	2014-01-26	12:18:41
1462	50.363224	-4.384841	0.97	215.2	2014-01-26	12:18:42
1463	50.363217	-4.38485	0.95	220.8	2014-01-26	12:18:43
1464	50.36321	-4.384863	1.2	228.7	2014-01-26	12:18:44
1465	50.363204	-4.384873	1.01	224.6	2014-01-26	12:18:45
1466	50.363196	-4.384884	1.15	222.9	2014-01-26	12:18:46
1467	50.363189	-4.384899	1.35	235.8	2014-01-26	12:18:47
1468	50.363181	-4.384912	1.34	222.5	2014-01-26	12:18:48
1469	50.363174	-4.384922	1	225	2014-01-26	12:18:49
1470	50.36317	-4.384931	0.8	231.7	2014-01-26	12:18:50
1471	50.363165	-4.384938	0.73	222.9	2014-01-26	12:18:51
1472	50.363159	-4.384944	0.82	213.6	2014-01-26	12:18:52
1473	50.363155	-4.384951	0.7	226.2	2014-01-26	12:18:53
1474	50.363147	-4.38496	0.99	217.8	2014-01-26	12:18:54
1475	50.363138	-4.384969	1.22	213.2	2014-01-26	12:18:55
1476	50.36313	-4.384972	0.91	194.3	2014-01-26	12:18:56
1477	50.363123	-4.384974	0.8	187.3	2014-01-26	12:18:57
1478	50.363118	-4.384973	0.58	178.2	2014-01-26	12:18:58
1479	50.363116	-4.384975	0.3	205.8	2014-01-26	12:18:59
1480	50.363115	-4.384982	0.46	260.8	2014-01-26	12:19:00
1481	50.363116	-4.384994	0.88	274.3	2014-01-26	12:19:01
1482	50.363116	-4.385013	1.32	274	2014-01-26	12:19:02
1483	50.363117	-4.385029	1.17	270.9	2014-01-26	12:19:03
1484	50.363116	-4.385039	0.7	262.3	2014-01-26	12:19:04
1485	50.363123	-4.385038	0.43	5.2	2014-01-26	12:19:06
1486	50.363142	-4.385031	2.13	13.6	2014-01-26	12:19:07
1487	50.363195	-4.385046	6.04	349.6	2014-01-26	12:19:08
1488	50.363244	-4.385092	6.3	329.1	2014-01-26	12:19:09
1489	50.363304	-4.385132	7.24	336.6	2014-01-26	12:19:10
1490	50.363343	-4.385174	5.26	326.1	2014-01-26	12:19:11
1491	50.363375	-4.385214	4.54	321	2014-01-26	12:19:12
1492	50.363401	-4.385253	4.06	316.5	2014-01-26	12:19:13
1493	50.363424	-4.385293	3.81	311.3	2014-01-26	12:19:14
1494	50.363473	-4.385285	0.35	5.9	2014-01-26	12:19:30
1495	50.363461	-4.385257	2.47	125.1	2014-01-26	12:19:31
1496	50.363445	-4.385226	2.76	128.2	2014-01-26	12:19:32
1497	50.363434	-4.385203	2.07	127.2	2014-01-26	12:19:33
1498	50.363423	-4.385183	1.9	131.6	2014-01-26	12:19:34
1499	50.363401	-4.385171	2.58	160.7	2014-01-26	12:19:35
1500	50.363378	-4.385167	2.57	172.7	2014-01-26	12:19:36
1501	50.363364	-4.385164	1.6	172.7	2014-01-26	12:19:37
1502	50.363348	-4.385161	1.73	172.9	2014-01-26	12:19:38
1503	50.363334	-4.385162	1.61	182.3	2014-01-26	12:19:39
1504	50.363321	-4.385162	1.4	180	2014-01-26	12:19:40
1505	50.363314	-4.385162	0.85	180.4	2014-01-26	12:19:41
1506	50.363306	-4.385168	1.01	204	2014-01-26	12:19:42
1507	50.3633	-4.385174	0.77	218.5	2014-01-26	12:19:43
1508	50.363296	-4.385182	0.76	228.6	2014-01-26	12:19:44
1509	50.363296	-4.385192	0.69	277	2014-01-26	12:19:45
1510	50.363296	-4.385204	0.83	265.5	2014-01-26	12:19:46
1511	50.363295	-4.385208	0.27	258.3	2014-01-26	12:19:47
1512	50.36329	-4.385209	0.57	187.7	2014-01-26	12:19:48
1513	50.363283	-4.385215	0.9	207.4	2014-01-26	12:19:49
1514	50.363272	-4.385223	1.38	206.1	2014-01-26	12:19:50
1515	50.36326	-4.385233	1.46	208.6	2014-01-26	12:19:51
1516	50.363253	-4.385236	0.83	193.8	2014-01-26	12:19:52
1517	50.363246	-4.385235	0.73	176.3	2014-01-26	12:19:53
1518	50.36324	-4.385237	0.74	190.6	2014-01-26	12:19:54
1519	50.363233	-4.385241	0.83	202	2014-01-26	12:19:55
1520	50.363228	-4.385248	0.74	223.1	2014-01-26	12:19:56
1521	50.36322	-4.385261	1.27	223.4	2014-01-26	12:19:57
1522	50.36321	-4.385275	1.49	224	2014-01-26	12:19:58
1523	50.363204	-4.385285	0.99	226	2014-01-26	12:19:59
1524	50.3632	-4.385292	0.68	227	2014-01-26	12:20:00
1525	50.363199	-4.385297	0.35	249.7	2014-01-26	12:20:01
1526	50.3632	-4.385304	0.55	283.8	2014-01-26	12:20:02
1527	50.363199	-4.385314	0.69	261.4	2014-01-26	12:20:03
1528	50.363194	-4.385323	0.82	231.1	2014-01-26	12:20:04
1529	50.36319	-4.385331	0.75	232.4	2014-01-26	12:20:05
1530	50.363183	-4.385338	0.91	211.6	2014-01-26	12:20:06
1531	50.363178	-4.385339	0.63	187.1	2014-01-26	12:20:07
1532	50.363169	-4.385347	1.15	208	2014-01-26	12:20:08
1533	50.363159	-4.38536	1.38	221.5	2014-01-26	12:20:09
1534	50.363149	-4.385371	1.39	215.6	2014-01-26	12:20:10
1535	50.363139	-4.38538	1.3	210.1	2014-01-26	12:20:11
1536	50.363024	-4.385386	0.58	181.8	2014-01-26	12:20:33
1537	50.363039	-4.385391	1.63	348.4	2014-01-26	12:20:34
1538	50.363053	-4.385393	1.61	354.7	2014-01-26	12:20:35
1539	50.36306	-4.385394	0.79	351.3	2014-01-26	12:20:36
1540	50.363063	-4.385394	0.3	10.3	2014-01-26	12:20:37
1541	50.36307	-4.385388	0.93	27	2014-01-26	12:20:38
1542	50.363073	-4.385387	0.27	7.5	2014-01-26	12:20:39
1543	50.363092	-4.385376	2.3	20.3	2014-01-26	12:20:40
1544	50.363105	-4.385366	0.82	25.8	2014-01-26	12:20:42
1545	50.363105	-4.385366	0.01	0	2014-01-26	12:20:43
1546	50.363105	-4.385366	0	0	2014-01-26	12:20:44
1547	50.363174	-4.385317	0.44	24.4	2014-01-26	12:21:03
1548	50.363212	-4.38534	4.45	338.6	2014-01-26	12:21:04
1549	50.36327	-4.385359	6.65	348	2014-01-26	12:21:05
1550	50.363283	-4.385354	1.5	13.1	2014-01-26	12:21:06
1551	50.363303	-4.385357	2.27	355.5	2014-01-26	12:21:07
1552	50.363329	-4.385358	2.88	358.5	2014-01-26	12:21:08
1553	50.363339	-4.385361	1.11	348.5	2014-01-26	12:21:09
1554	50.363337	-4.38537	0.65	252.4	2014-01-26	12:21:10
1555	50.363332	-4.385373	0.67	199.9	2014-01-26	12:21:11
1556	50.363328	-4.385365	0.66	124.3	2014-01-26	12:21:12
1557	50.363331	-4.385364	0.34	13	2014-01-26	12:21:13
1558	50.363333	-4.385365	0.21	338.4	2014-01-26	12:21:14
1559	50.363332	-4.38536	0.39	115.2	2014-01-26	12:21:15
1560	50.36333	-4.385357	0.27	118.9	2014-01-26	12:21:16
1561	50.363326	-4.385361	0.57	208	2014-01-26	12:21:17
1562	50.363324	-4.385355	0.47	117.3	2014-01-26	12:21:18
1563	50.363324	-4.385345	0.72	89.3	2014-01-26	12:21:19
1564	50.363321	-4.385337	0.66	122.6	2014-01-26	12:21:20
1565	50.36331	-4.385331	1.29	159.6	2014-01-26	12:21:21
1566	50.363293	-4.385332	1.89	182.4	2014-01-26	12:21:22
1567	50.363277	-4.385337	1.8	192	2014-01-26	12:21:23
1568	50.363261	-4.385342	1.87	191.2	2014-01-26	12:21:24
1569	50.363245	-4.385347	1.82	190.7	2014-01-26	12:21:25
1570	50.363234	-4.385358	1.42	213.4	2014-01-26	12:21:26
1571	50.36323	-4.385366	0.74	236.2	2014-01-26	12:21:27
1572	50.363226	-4.385374	0.75	226.5	2014-01-26	12:21:28
1573	50.363213	-4.385378	1.44	190.9	2014-01-26	12:21:29
1574	50.363206	-4.385377	0.78	176.9	2014-01-26	12:21:30
1575	50.363201	-4.38538	0.58	199.7	2014-01-26	12:21:31
1576	50.363197	-4.385387	0.68	227.9	2014-01-26	12:21:32
1577	50.363188	-4.385391	1.06	195.7	2014-01-26	12:21:33
1578	50.363182	-4.385388	0.68	162	2014-01-26	12:21:34
1579	50.363173	-4.385387	1.03	174.7	2014-01-26	12:21:35
1580	50.363168	-4.38539	0.54	201.3	2014-01-26	12:21:36
1581	50.363158	-4.385394	1.2	195.5	2014-01-26	12:21:37
1582	50.363147	-4.385402	1.3	205.4	2014-01-26	12:21:38
1583	50.363132	-4.385413	1.88	203.9	2014-01-26	12:21:39
1584	50.363118	-4.38542	1.63	197.7	2014-01-26	12:21:40
1585	50.36312	-4.385417	0.14	46.4	2014-01-26	12:21:42
1586	50.363119	-4.385417	0.03	180	2014-01-26	12:21:43
1587	50.363119	-4.385417	0	0	2014-01-26	12:21:44
1588	50.363069	-4.385242	0.14	114.1	2014-01-26	12:23:25
1589	50.362896	-4.385205	3.89	172.3	2014-01-26	12:23:30
1590	50.362884	-4.385229	2.15	232.6	2014-01-26	12:23:31
1591	50.362868	-4.385228	1.8	177.7	2014-01-26	12:23:32
1592	50.363121	-4.385221	0.74	1	2014-01-26	12:24:10
1593	50.363116	-4.385239	1.38	245.3	2014-01-26	12:24:11
1594	50.363105	-4.385248	1.34	210.4	2014-01-26	12:24:12
1595	50.363098	-4.385256	0.98	212.8	2014-01-26	12:24:13
1596	50.363091	-4.385263	0.96	212.2	2014-01-26	12:24:14
1597	50.363085	-4.385272	0.91	221.4	2014-01-26	12:24:15
1598	50.363083	-4.38528	0.66	254.5	2014-01-26	12:24:16
1599	50.363082	-4.385287	0.47	255.2	2014-01-26	12:24:17
1600	50.363083	-4.385295	0.59	281	2014-01-26	12:24:18
1601	50.363087	-4.385304	0.81	308.6	2014-01-26	12:24:19
1602	50.363101	-4.385308	1.58	349.3	2014-01-26	12:24:20
1603	50.363114	-4.385317	1.57	337.2	2014-01-26	12:24:21
1604	50.363126	-4.385328	1.56	329.8	2014-01-26	12:24:22
1605	50.363134	-4.385329	0.89	355.8	2014-01-26	12:24:23
1606	50.363141	-4.385321	0.9	35.8	2014-01-26	12:24:24
1607	50.36315	-4.385315	1.08	25.8	2014-01-26	12:24:25
1608	50.363166	-4.385308	1.87	14.7	2014-01-26	12:24:26
1609	50.363183	-4.385303	1.97	10.1	2014-01-26	12:24:27
1610	50.3632	-4.385298	1.93	11.4	2014-01-26	12:24:28
1611	50.363484	-4.385191	1.25	13.5	2014-01-26	12:24:54
1612	50.36334	-4.385233	4.08	190.4	2014-01-26	12:24:58
1613	50.36334	-4.385224	0.57	89.1	2014-01-26	12:24:59
1614	50.363344	-4.385215	0.79	54.6	2014-01-26	12:25:00
1615	50.363349	-4.385207	0.85	48	2014-01-26	12:25:01
1616	50.363346	-4.385207	0.4	181.7	2014-01-26	12:25:02
1617	50.363343	-4.385202	0.47	131.3	2014-01-26	12:25:03
1618	50.363337	-4.3852	0.71	168.9	2014-01-26	12:25:04
1619	50.363331	-4.385199	0.67	175	2014-01-26	12:25:05
1620	50.363325	-4.385196	0.69	164.9	2014-01-26	12:25:06
1621	50.363317	-4.385196	0.9	176.6	2014-01-26	12:25:07
1622	50.363311	-4.385198	0.7	193.7	2014-01-26	12:25:08
1623	50.363305	-4.385202	0.68	205.4	2014-01-26	12:25:09
1624	50.363291	-4.385214	1.79	207.7	2014-01-26	12:25:10
1625	50.363277	-4.38523	1.89	217.6	2014-01-26	12:25:11
1626	50.363268	-4.385245	1.49	226.4	2014-01-26	12:25:12
1627	50.363261	-4.385259	1.25	228.9	2014-01-26	12:25:13
1628	50.363255	-4.385267	0.9	223.7	2014-01-26	12:25:14
1629	50.363252	-4.385278	0.8	246.8	2014-01-26	12:25:15
1630	50.363251	-4.385291	0.97	266.2	2014-01-26	12:25:16
1631	50.363247	-4.385303	0.98	238.6	2014-01-26	12:25:17
1632	50.363241	-4.385316	1.09	234.4	2014-01-26	12:25:18
1633	50.363236	-4.385324	0.79	228.4	2014-01-26	12:25:19
1634	50.363228	-4.385328	1	197.7	2014-01-26	12:25:20
1635	50.363222	-4.385332	0.7	203.1	2014-01-26	12:25:21
1636	50.363217	-4.385336	0.59	204.6	2014-01-26	12:25:22
1637	50.363205	-4.385335	0.34	179.5	2014-01-26	12:25:26
1638	50.363208	-4.385334	0.33	19.1	2014-01-26	12:25:27
1639	50.363211	-4.385334	0.39	358.3	2014-01-26	12:25:28
1640	50.363216	-4.385334	0.55	4.3	2014-01-26	12:25:29
1641	50.363222	-4.385338	0.64	331.9	2014-01-26	12:25:30
1642	50.363228	-4.385342	0.8	339.8	2014-01-26	12:25:31
1643	50.363236	-4.385346	0.88	338.6	2014-01-26	12:25:32
1644	50.363241	-4.38535	0.62	336.8	2014-01-26	12:25:33
1645	50.363242	-4.385356	0.43	286.2	2014-01-26	12:25:34
1646	50.363238	-4.385359	0.51	211.4	2014-01-26	12:25:35
1647	50.363229	-4.385365	1.05	201.7	2014-01-26	12:25:36
1648	50.363216	-4.385371	1.56	196.3	2014-01-26	12:25:37
1649	50.363203	-4.385375	1.4	191.5	2014-01-26	12:25:38
1650	50.363192	-4.385377	1.23	187.8	2014-01-26	12:25:39
1651	50.363184	-4.385376	0.94	175.3	2014-01-26	12:25:40
1652	50.363177	-4.385375	0.72	173.4	2014-01-26	12:25:41
1653	50.36317	-4.385372	0.82	164.9	2014-01-26	12:25:42
1654	50.363164	-4.385369	0.7	160.2	2014-01-26	12:25:43
1655	50.36316	-4.385367	0.5	169.8	2014-01-26	12:25:44
1656	50.363157	-4.385365	0.4	150.4	2014-01-26	12:25:45
1657	50.363156	-4.385362	0.21	130.9	2014-01-26	12:25:46
1658	50.363159	-4.385364	0.36	342.8	2014-01-26	12:25:47
1659	50.363161	-4.385367	0.31	315.4	2014-01-26	12:25:48
1660	50.363159	-4.385372	0.4	243.6	2014-01-26	12:25:49
1661	50.363157	-4.385379	0.56	251.5	2014-01-26	12:25:50
1662	50.363159	-4.385385	0.45	289.2	2014-01-26	12:25:51
1663	50.363162	-4.38539	0.47	311.2	2014-01-26	12:25:52
1664	50.363164	-4.385396	0.47	308.1	2014-01-26	12:25:53
1665	50.363163	-4.385402	0.47	257.4	2014-01-26	12:25:54
1666	50.363159	-4.38541	0.72	234.5	2014-01-26	12:25:55
1667	50.363153	-4.38542	0.99	222.8	2014-01-26	12:25:56
1668	50.363146	-4.385426	0.87	210.8	2014-01-26	12:25:57
1669	50.363138	-4.385429	0.91	194.3	2014-01-26	12:25:58
1670	50.363141	-4.385426	0.19	34.1	2014-01-26	12:26:00
1671	50.36315	-4.385424	1.05	8.2	2014-01-26	12:26:01
1672	50.36316	-4.385421	1.13	12.8	2014-01-26	12:26:02
1673	50.363169	-4.385417	0.98	16.5	2014-01-26	12:26:03
1674	50.363171	-4.385411	0.48	61.2	2014-01-26	12:26:04
1675	50.363173	-4.385407	0.36	53.1	2014-01-26	12:26:05
1676	50.363175	-4.385404	0.34	29.1	2014-01-26	12:26:06
1677	50.363178	-4.385402	0.3	28.6	2014-01-26	12:26:07
1678	50.363184	-4.385411	0.15	318.6	2014-01-26	12:26:13
1679	50.363181	-4.385422	0.88	246.9	2014-01-26	12:26:14
1680	50.363147	-4.38532	0.17	117.2	2014-01-26	12:27:01
1681	50.363125	-4.385325	0.61	189	2014-01-26	12:27:05
1682	50.363128	-4.385306	1.42	78.3	2014-01-26	12:27:06
1683	50.363127	-4.38529	1.1	93.9	2014-01-26	12:27:07
1684	50.363123	-4.385282	0.71	129.3	2014-01-26	12:27:08
1685	50.363126	-4.385282	0.29	9.3	2014-01-26	12:27:09
1686	50.363129	-4.385277	0.51	43.3	2014-01-26	12:27:10
1687	50.363129	-4.385264	0.89	90	2014-01-26	12:27:11
1688	50.363126	-4.385254	0.8	117.2	2014-01-26	12:27:12
1689	50.363121	-4.385246	0.83	132.2	2014-01-26	12:27:13
1690	50.363118	-4.385239	0.62	127	2014-01-26	12:27:14
1691	50.363115	-4.385233	0.49	126.4	2014-01-26	12:27:15
1692	50.363113	-4.38523	0.33	135.1	2014-01-26	12:27:16
1693	50.363111	-4.385225	0.19	118.5	2014-01-26	12:27:18
1694	50.363111	-4.385217	0.57	92.8	2014-01-26	12:27:19
1695	50.363107	-4.385216	0.43	164.9	2014-01-26	12:27:20
1696	50.363102	-4.385218	0.66	195.7	2014-01-26	12:27:21
1697	50.363098	-4.385219	0.47	192.5	2014-01-26	12:27:22
1698	50.363095	-4.38522	0.32	184.2	2014-01-26	12:27:23
1699	50.363096	-4.385202	1.29	84.6	2014-01-26	12:27:24
1700	50.363102	-4.385155	3.37	78.3	2014-01-26	12:27:25
1701	50.363116	-4.385084	5.29	73.3	2014-01-26	12:27:26
1702	50.363138	-4.385011	5.74	64.8	2014-01-26	12:27:27
1703	50.363166	-4.384925	6.89	62.2	2014-01-26	12:27:28
1704	50.363198	-4.384833	7.41	62.1	2014-01-26	12:27:29
1705	50.363226	-4.384759	6.17	58.6	2014-01-26	12:27:30
1706	50.363258	-4.384686	6.21	55.8	2014-01-26	12:27:31
1707	50.363289	-4.384615	6.16	55.7	2014-01-26	12:27:32
1708	50.36332	-4.384544	6.1	55.6	2014-01-26	12:27:33
1709	50.363498	-4.384596	0.37	349.3	2014-01-26	12:28:28
1710	50.363614	-4.384605	1.29	357.1	2014-01-26	12:28:38
1711	50.36363	-4.384589	2.16	33.1	2014-01-26	12:28:39
1712	50.363651	-4.384571	2.61	28.7	2014-01-26	12:28:40
1713	50.363664	-4.384561	1.63	26.7	2014-01-26	12:28:41
1714	50.363679	-4.384547	1.99	30.5	2014-01-26	12:28:42
1715	50.363694	-4.384536	1.79	25.1	2014-01-26	12:28:43
1716	50.363703	-4.384532	1.09	15.5	2014-01-26	12:28:44
1717	50.363712	-4.384531	0.94	1.1	2014-01-26	12:28:45
1718	50.363719	-4.384536	0.44	339.4	2014-01-26	12:28:47
1719	50.36372	-4.384532	0.28	80.5	2014-01-26	12:28:48
1720	50.363726	-4.384523	0.92	43	2014-01-26	12:28:49
1721	50.363732	-4.38451	1.2	52.8	2014-01-26	12:28:50
1722	50.363742	-4.384492	1.61	49.2	2014-01-26	12:28:51
1723	50.363752	-4.384478	1.52	43	2014-01-26	12:28:52
1724	50.363763	-4.384461	1.74	43.5	2014-01-26	12:28:53
1725	50.363772	-4.384444	1.61	49.2	2014-01-26	12:28:54
1726	50.363781	-4.384428	1.49	49.9	2014-01-26	12:28:55
1727	50.36379	-4.384415	1.32	43.5	2014-01-26	12:28:56
1728	50.363799	-4.384408	1.14	25	2014-01-26	12:28:57
1729	50.36381	-4.384402	1.33	19	2014-01-26	12:28:58
1730	50.363821	-4.384391	1.42	32.7	2014-01-26	12:28:59
1731	50.363831	-4.384379	1.39	38.3	2014-01-26	12:29:00
1732	50.363841	-4.384367	1.42	38.6	2014-01-26	12:29:01
1733	50.363851	-4.384352	1.53	42.1	2014-01-26	12:29:02
1734	50.363858	-4.384337	1.36	53.9	2014-01-26	12:29:03
1735	50.363865	-4.384324	1.17	48.5	2014-01-26	12:29:04
1736	50.363877	-4.384314	1.54	28.8	2014-01-26	12:29:05
1737	50.363882	-4.38431	0.57	25.5	2014-01-26	12:29:06
1738	50.363877	-4.38431	0.26	175.5	2014-01-26	12:29:08
1739	50.363874	-4.384308	0.33	160.8	2014-01-26	12:29:09
1740	50.363876	-4.384308	0.07	14.2	2014-01-26	12:29:11
1741	50.363877	-4.384306	0.18	35.7	2014-01-26	12:29:12
1742	50.363878	-4.384307	0.17	327.7	2014-01-26	12:29:13
1743	50.36388	-4.384307	0.22	6	2014-01-26	12:29:14
1744	50.363882	-4.384306	0.21	16.2	2014-01-26	12:29:15
1745	50.363883	-4.384306	0.1	0	2014-01-26	12:29:16
1746	50.363885	-4.384306	0.2	13.6	2014-01-26	12:29:17
1747	50.363886	-4.384305	0.13	19	2014-01-26	12:29:18
1748	50.363887	-4.384306	0.07	330.7	2014-01-26	12:29:19
1749	50.363887	-4.384307	0.1	299.4	2014-01-26	12:29:20
1750	50.363888	-4.384306	0.11	24.9	2014-01-26	12:29:21
1751	50.363889	-4.384306	0.09	356.5	2014-01-26	12:29:22
1752	50.363889	-4.384306	0.01	90	2014-01-26	12:29:23
1753	50.363888	-4.384306	0.08	162.6	2014-01-26	12:29:24
1754	50.363888	-4.384306	0.02	270	2014-01-26	12:29:25
1755	50.363888	-4.384306	0.04	40.1	2014-01-26	12:29:26
1756	50.363889	-4.384304	0.09	58.9	2014-01-26	12:29:27
1757	50.363889	-4.384303	0.09	51.6	2014-01-26	12:29:28
1758	50.36389	-4.384304	0.09	330.7	2014-01-26	12:29:29
1759	50.36389	-4.384304	0.04	241.9	2014-01-26	12:29:30
1760	50.36389	-4.384305	0.04	270	2014-01-26	12:29:31
1761	50.363889	-4.384305	0.03	147.5	2014-01-26	12:29:32
1762	50.36389	-4.384304	0.06	41.9	2014-01-26	12:29:33
1763	50.36389	-4.384305	0.06	331.8	2014-01-26	12:29:34
1764	50.36389	-4.384305	0.03	192.9	2014-01-26	12:29:35
1765	50.36389	-4.384303	0.09	114.3	2014-01-26	12:29:36
1766	50.363889	-4.384302	0.1	132.3	2014-01-26	12:29:37
1767	50.363888	-4.384302	0.16	156.5	2014-01-26	12:29:38
1768	50.363887	-4.3843	0.17	134.2	2014-01-26	12:29:39
1769	50.363886	-4.3843	0.07	212.5	2014-01-26	12:29:40
1770	50.363885	-4.384298	0.17	127.9	2014-01-26	12:29:41
1771	50.363884	-4.3843	0.15	218.3	2014-01-26	12:29:42
1772	50.363884	-4.384301	0.07	270	2014-01-26	12:29:43
1773	50.363884	-4.384302	0.13	233.7	2014-01-26	12:29:44
1774	50.363884	-4.384304	0.14	273.7	2014-01-26	12:29:45
1775	50.363884	-4.384306	0.15	305.3	2014-01-26	12:29:46
1776	50.363886	-4.384309	0.28	302.7	2014-01-26	12:29:47
1777	50.363887	-4.384312	0.24	295.5	2014-01-26	12:29:48
1778	50.363888	-4.384312	0.13	12.9	2014-01-26	12:29:49
1779	50.363888	-4.384312	0.06	308.5	2014-01-26	12:29:50
1780	50.363888	-4.38431	0.16	80.2	2014-01-26	12:29:51
1781	50.363888	-4.384308	0.17	96.3	2014-01-26	12:29:52
1782	50.363888	-4.384306	0.13	106.3	2014-01-26	12:29:53
1783	50.363887	-4.384304	0.2	137.6	2014-01-26	12:29:54
1784	50.363887	-4.384303	0.09	96.4	2014-01-26	12:29:55
1785	50.363886	-4.3843	0.18	104.7	2014-01-26	12:29:56
1786	50.363884	-4.384301	0.19	187.2	2014-01-26	12:29:57
1787	50.363884	-4.384301	0.08	189.2	2014-01-26	12:29:58
1788	50.363885	-4.3843	0.1	14.5	2014-01-26	12:29:59
1789	50.363884	-4.384302	0.16	237.2	2014-01-26	12:30:00
1790	50.363883	-4.384304	0.18	218.8	2014-01-26	12:30:01
1791	50.363882	-4.384305	0.15	230.7	2014-01-26	12:30:02
1792	50.363882	-4.384305	0.06	52.3	2014-01-26	12:30:03
1793	50.363883	-4.384303	0.15	59.2	2014-01-26	12:30:04
1794	50.363882	-4.384301	0.16	134.6	2014-01-26	12:30:05
1795	50.363881	-4.384299	0.15	101.5	2014-01-26	12:30:06
1796	50.363883	-4.384301	0.17	312	2014-01-26	12:30:07
1797	50.363883	-4.384303	0.14	312.8	2014-01-26	12:30:08
1798	50.363884	-4.384302	0.13	23.7	2014-01-26	12:30:09
1799	50.363885	-4.384303	0.1	275.3	2014-01-26	12:30:10
1800	50.363883	-4.384302	0.18	142.6	2014-01-26	12:30:11
1801	50.363881	-4.384301	0.22	160.7	2014-01-26	12:30:12
1802	50.36388	-4.384297	0.28	118.1	2014-01-26	12:30:13
1803	50.363881	-4.384295	0.22	53	2014-01-26	12:30:14
1804	50.363881	-4.384294	0.11	160.5	2014-01-26	12:30:15
1805	50.363882	-4.384295	0.14	331.4	2014-01-26	12:30:16
1806	50.363883	-4.384294	0.13	28.2	2014-01-26	12:30:17
1807	50.363883	-4.384293	0.09	65.7	2014-01-26	12:30:18
1808	50.363887	-4.384292	0.22	7.1	2014-01-26	12:30:20
1809	50.363887	-4.384293	0.04	334.9	2014-01-26	12:30:21
1810	50.363888	-4.384293	0.05	0	2014-01-26	12:30:22
1811	50.363889	-4.384293	0.07	349.5	2014-01-26	12:30:24
1812	50.363889	-4.384293	0.06	327.5	2014-01-26	12:30:25
1813	50.36389	-4.384294	0.11	327.8	2014-01-26	12:30:26
1814	50.36389	-4.384295	0.04	327.5	2014-01-26	12:30:27
1815	50.36389	-4.384295	0.01	180	2014-01-26	12:30:28
1816	50.36389	-4.384294	0.01	90	2014-01-26	12:30:29
1817	50.36389	-4.384295	0.02	327.5	2014-01-26	12:30:30
1818	50.363891	-4.384295	0.04	341.8	2014-01-26	12:30:31
1819	50.363891	-4.384295	0.02	343.3	2014-01-26	12:30:32
1820	50.363891	-4.384295	0.05	308.1	2014-01-26	12:30:33
1821	50.363891	-4.384296	0.03	336.5	2014-01-26	12:30:34
1822	50.363892	-4.384296	0.02	327.5	2014-01-26	12:30:35
1823	50.363892	-4.384296	0.04	270	2014-01-26	12:30:36
1824	50.363892	-4.384296	0.01	270	2014-01-26	12:30:37
1825	50.363892	-4.384297	0.04	285.8	2014-01-26	12:30:38
1826	50.363892	-4.384297	0.05	320.9	2014-01-26	12:30:39
1827	50.363893	-4.384298	0.1	330.6	2014-01-26	12:30:40
1828	50.363893	-4.384307	0.64	268.3	2014-01-26	12:30:41
1829	50.363894	-4.384321	0.99	278.6	2014-01-26	12:30:42
1830	50.363895	-4.384339	1.28	273.7	2014-01-26	12:30:43
1831	50.363892	-4.384367	2.01	262.3	2014-01-26	12:30:44
1832	50.363886	-4.384402	2.6	255.3	2014-01-26	12:30:45
1833	50.36388	-4.384437	2.56	254.4	2014-01-26	12:30:46
1834	50.363872	-4.38447	2.49	250	2014-01-26	12:30:47
1835	50.363866	-4.384496	2	248.4	2014-01-26	12:30:48
1836	50.363857	-4.384517	1.78	234.4	2014-01-26	12:30:49
1837	50.363849	-4.384533	1.45	233.2	2014-01-26	12:30:50
1838	50.363843	-4.384548	1.24	236.3	2014-01-26	12:30:51
1839	50.363843	-4.384558	0.76	272.8	2014-01-26	12:30:52
1840	50.363843	-4.384573	1.05	271.6	2014-01-26	12:30:53
1841	50.363841	-4.384591	1.3	260.9	2014-01-26	12:30:54
1842	50.363838	-4.384608	1.28	252.6	2014-01-26	12:30:55
1843	50.363832	-4.384625	1.36	240.5	2014-01-26	12:30:56
1844	50.363825	-4.384644	1.55	240.8	2014-01-26	12:30:57
1845	50.363818	-4.384666	1.74	244.3	2014-01-26	12:30:58
1846	50.363811	-4.384689	1.81	245.4	2014-01-26	12:30:59
1847	50.363804	-4.384712	1.82	243.5	2014-01-26	12:31:00
1848	50.363797	-4.384736	1.86	243.1	2014-01-26	12:31:01
1849	50.363788	-4.384755	1.68	235.5	2014-01-26	12:31:02
1850	50.363779	-4.384772	1.57	230	2014-01-26	12:31:03
1851	50.363772	-4.384791	1.6	239.2	2014-01-26	12:31:04
1852	50.363768	-4.384807	1.14	250.4	2014-01-26	12:31:05
1853	50.363766	-4.384821	1.05	257.2	2014-01-26	12:31:06
1854	50.363763	-4.384834	1.01	247.7	2014-01-26	12:31:07
1855	50.363758	-4.384848	1.12	241.6	2014-01-26	12:31:08
1856	50.363751	-4.384862	1.24	234.1	2014-01-26	12:31:09
1857	50.363743	-4.384879	1.48	232.9	2014-01-26	12:31:10
1858	50.363736	-4.384893	1.3	231.4	2014-01-26	12:31:11
1859	50.363732	-4.384905	0.94	238.9	2014-01-26	12:31:12
1860	50.363728	-4.384917	0.98	246.9	2014-01-26	12:31:13
1861	50.363725	-4.384927	0.79	246.4	2014-01-26	12:31:14
1862	50.363722	-4.38494	0.95	245.6	2014-01-26	12:31:15
1863	50.363714	-4.384955	1.35	232.1	2014-01-26	12:31:16
1864	50.36371	-4.384965	0.91	233.3	2014-01-26	12:31:17
1865	50.363707	-4.384974	0.73	245.9	2014-01-26	12:31:18
1866	50.363707	-4.384984	0.69	268.4	2014-01-26	12:31:19
1867	50.363705	-4.384994	0.72	259.5	2014-01-26	12:31:20
1868	50.363702	-4.385004	0.82	243.6	2014-01-26	12:31:21
1869	50.363702	-4.38501	0.43	270	2014-01-26	12:31:22
1870	50.363699	-4.385018	0.68	232.8	2014-01-26	12:31:23
1871	50.363695	-4.385028	0.79	240.2	2014-01-26	12:31:24
1872	50.363692	-4.385035	0.62	242.1	2014-01-26	12:31:25
1873	50.363689	-4.385044	0.73	235.9	2014-01-26	12:31:26
1874	50.363683	-4.385054	0.98	228.3	2014-01-26	12:31:27
1875	50.363679	-4.385066	0.94	244.8	2014-01-26	12:31:28
1876	50.363679	-4.385079	0.91	269.4	2014-01-26	12:31:29
1877	50.363679	-4.385096	1.19	268.2	2014-01-26	12:31:30
1878	50.363676	-4.385109	1.01	250	2014-01-26	12:31:31
1879	50.363673	-4.385128	1.4	259.2	2014-01-26	12:31:32
1880	50.363672	-4.385148	1.42	262.1	2014-01-26	12:31:33
1881	50.363671	-4.385169	1.48	266.4	2014-01-26	12:31:34
1882	50.36367	-4.38518	0.8	262.6	2014-01-26	12:31:35
1883	50.363672	-4.385184	0.37	315.6	2014-01-26	12:31:36
1884	50.363673	-4.385186	0.16	289.9	2014-01-26	12:31:37
1885	50.363673	-4.385189	0.19	278.3	2014-01-26	12:31:38
1886	50.363672	-4.385183	0.44	111	2014-01-26	12:31:39
1887	50.363669	-4.385172	0.81	112.9	2014-01-26	12:31:40
1888	50.363665	-4.385164	0.7	121.2	2014-01-26	12:31:41
1889	50.363658	-4.385162	0.88	171.4	2014-01-26	12:31:42
1890	50.363648	-4.385162	1.04	179.7	2014-01-26	12:31:43
1891	50.36364	-4.385165	0.95	191.2	2014-01-26	12:31:44
1892	50.363639	-4.385167	0.12	234.6	2014-01-26	12:31:46
1893	50.363639	-4.385167	0.01	0	2014-01-26	12:31:47
1894	50.363639	-4.385173	0.43	272.5	2014-01-26	12:31:48
1895	50.363635	-4.38518	0.64	229.9	2014-01-26	12:31:49
1896	50.363634	-4.385186	0.46	249.8	2014-01-26	12:31:50
1897	50.363631	-4.385194	0.65	239.7	2014-01-26	12:31:51
1898	50.363628	-4.385201	0.58	233.3	2014-01-26	12:31:52
1899	50.363627	-4.385202	0.12	231.9	2014-01-26	12:31:53
1900	50.363626	-4.385202	0.03	180	2014-01-26	12:31:55
1901	50.36362	-4.385205	0.78	197.3	2014-01-26	12:31:56
1902	50.363612	-4.38521	0.97	200.9	2014-01-26	12:31:57
1903	50.363606	-4.385214	0.68	201.1	2014-01-26	12:31:58
1904	50.3636	-4.385218	0.74	204.3	2014-01-26	12:31:59
1905	50.363593	-4.385225	0.95	212.2	2014-01-26	12:32:00
1906	50.363586	-4.385229	0.84	198.7	2014-01-26	12:32:01
1907	50.363574	-4.385232	1.32	190.7	2014-01-26	12:32:02
1908	50.363566	-4.385233	0.88	185.8	2014-01-26	12:32:03
1909	50.363557	-4.385237	1.02	195.3	2014-01-26	12:32:04
1910	50.363548	-4.385243	1.12	202.4	2014-01-26	12:32:05
1911	50.363543	-4.385245	0.6	189.2	2014-01-26	12:32:06
1912	50.363544	-4.385243	0.14	44.2	2014-01-26	12:32:07
1913	50.363544	-4.385247	0.28	285.3	2014-01-26	12:32:08
1914	50.363545	-4.385255	0.57	274.7	2014-01-26	12:32:09
1915	50.363542	-4.385262	0.59	236.1	2014-01-26	12:32:10
1916	50.363541	-4.385264	0.21	234	2014-01-26	12:32:11
1917	50.363537	-4.385269	0.1	217	2014-01-26	12:32:16
1918	50.363542	-4.385262	0.73	39.7	2014-01-26	12:32:17
1919	50.363546	-4.385255	0.66	47.4	2014-01-26	12:32:18
1920	50.363555	-4.38524	1.46	46.7	2014-01-26	12:32:19
1921	50.363552	-4.385231	0.73	115	2014-01-26	12:32:20
1922	50.363552	-4.385224	0.5	96.4	2014-01-26	12:32:21
1923	50.363555	-4.385214	0.8	62.2	2014-01-26	12:32:22
1924	50.363557	-4.385206	0.61	68.6	2014-01-26	12:32:23
1925	50.363558	-4.385198	0.58	77.9	2014-01-26	12:32:24
1926	50.363558	-4.385186	0.86	89.4	2014-01-26	12:32:25
1927	50.363555	-4.385186	0.37	175.4	2014-01-26	12:32:26
1928	50.363551	-4.385191	0.55	223.1	2014-01-26	12:32:27
1929	50.363546	-4.385196	0.67	211.2	2014-01-26	12:32:28
1930	50.363541	-4.385201	0.69	214.2	2014-01-26	12:32:29
1931	50.363536	-4.385207	0.72	216.5	2014-01-26	12:32:30
1932	50.363533	-4.385209	0.38	195.5	2014-01-26	12:32:31
1933	50.363532	-4.385201	0.53	102.3	2014-01-26	12:32:32
1934	50.363537	-4.38519	1.04	50.9	2014-01-26	12:32:33
1935	50.363532	-4.385186	0.62	152.1	2014-01-26	12:32:34
1936	50.363531	-4.385176	0.73	100.3	2014-01-26	12:32:35
1937	50.363533	-4.385163	0.95	78.7	2014-01-26	12:32:36
1938	50.363535	-4.385148	1.05	79.7	2014-01-26	12:32:37
1939	50.363536	-4.385136	0.91	79.9	2014-01-26	12:32:38
1940	50.363545	-4.385128	1.15	29.8	2014-01-26	12:32:39
1941	50.363552	-4.385128	0.8	355.3	2014-01-26	12:32:40
1942	50.363557	-4.385131	0.58	342	2014-01-26	12:32:41
1943	50.363555	-4.385137	0.44	245	2014-01-26	12:32:42
1944	50.363551	-4.385142	0.67	215.6	2014-01-26	12:32:43
1945	50.363548	-4.38514	0.29	153.5	2014-01-26	12:32:44
1946	50.36355	-4.385134	0.49	71.2	2014-01-26	12:32:45
1947	50.363554	-4.385128	0.62	36.7	2014-01-26	12:32:46
1948	50.363558	-4.385126	0.51	19	2014-01-26	12:32:47
1949	50.363563	-4.385125	0.56	8	2014-01-26	12:32:48
1950	50.363567	-4.385124	0.39	12.2	2014-01-26	12:32:49
1951	50.363569	-4.385122	0.24	23	2014-01-26	12:32:50
1952	50.36357	-4.385122	0.16	10.7	2014-01-26	12:32:51
1953	50.363575	-4.385121	0.26	10.1	2014-01-26	12:32:53
1954	50.363577	-4.385121	0.24	2.7	2014-01-26	12:32:54
1955	50.363584	-4.385126	0.87	335.7	2014-01-26	12:32:55
1956	50.36359	-4.385131	0.72	327.5	2014-01-26	12:32:56
1957	50.363592	-4.385134	0.32	320.2	2014-01-26	12:32:57
1958	50.363587	-4.385137	0.58	202.1	2014-01-26	12:32:58
1959	50.363582	-4.385139	0.54	195.4	2014-01-26	12:32:59
1960	50.36358	-4.385137	0.27	145.5	2014-01-26	12:33:00
1961	50.363578	-4.385132	0.43	119.7	2014-01-26	12:33:01
1962	50.363582	-4.385119	0.48	67.3	2014-01-26	12:33:03
1963	50.363582	-4.385119	0.04	17.2	2014-01-26	12:33:04
1964	50.363581	-4.385119	0.1	186.3	2014-01-26	12:33:05
1965	50.36358	-4.385119	0.11	186.2	2014-01-26	12:33:06
1966	50.36358	-4.385116	0.23	94.7	2014-01-26	12:33:07
1967	50.363583	-4.385112	0.46	37.5	2014-01-26	12:33:08
1968	50.363587	-4.385106	0.62	42.7	2014-01-26	12:33:09
1969	50.363588	-4.385106	0.09	3.5	2014-01-26	12:33:10
1970	50.363588	-4.385105	0.09	90	2014-01-26	12:33:11
1971	50.363585	-4.3851	0.47	132.6	2014-01-26	12:33:12
1972	50.363584	-4.385093	0.53	107.3	2014-01-26	12:33:13
1973	50.363584	-4.385085	0.58	84.5	2014-01-26	12:33:14
1974	50.363585	-4.385073	0.86	87.5	2014-01-26	12:33:15
1975	50.36359	-4.385056	1.34	64.4	2014-01-26	12:33:16
1976	50.363595	-4.385042	1.08	59.7	2014-01-26	12:33:17
1977	50.363595	-4.385025	1.21	88.3	2014-01-26	12:33:18
1978	50.363594	-4.385017	0.62	102.1	2014-01-26	12:33:19
1979	50.363592	-4.38501	0.54	110.1	2014-01-26	12:33:20
1980	50.363592	-4.385001	0.63	90.8	2014-01-26	12:33:21
1981	50.363594	-4.384992	0.67	76.3	2014-01-26	12:33:22
1982	50.363596	-4.384985	0.54	53.8	2014-01-26	12:33:23
1983	50.363597	-4.384981	0.31	86.5	2014-01-26	12:33:24
1984	50.363595	-4.38498	0.22	167.5	2014-01-26	12:33:25
1985	50.363587	-4.384982	0.83	186.2	2014-01-26	12:33:26
1986	50.363579	-4.384983	0.91	187.5	2014-01-26	12:33:27
1987	50.363572	-4.384982	0.81	174.9	2014-01-26	12:33:28
1988	50.363565	-4.384981	0.83	173.4	2014-01-26	12:33:29
1989	50.363562	-4.38498	0.32	170.5	2014-01-26	12:33:30
1990	50.363562	-4.384976	0.34	78.8	2014-01-26	12:33:31
1991	50.36356	-4.384968	0.58	111.8	2014-01-26	12:33:32
1992	50.363557	-4.384958	0.78	117.2	2014-01-26	12:33:33
1993	50.363551	-4.384951	0.84	140.2	2014-01-26	12:33:34
1994	50.363549	-4.384943	0.62	115.1	2014-01-26	12:33:35
1995	50.363542	-4.384934	0.99	139	2014-01-26	12:33:36
1996	50.363538	-4.384923	0.88	122.6	2014-01-26	12:33:37
1997	50.363532	-4.384917	0.81	146.4	2014-01-26	12:33:38
1998	50.363525	-4.384912	0.84	154.7	2014-01-26	12:33:39
1999	50.363519	-4.384904	0.93	142.8	2014-01-26	12:33:40
[truncated: 1,336 more rows]
