# Supplementary material for: On the Potential of Surfers to Monitor Environmental Indicators in the Coastal Zone
Source: PLoS One. 2015 Jul 8;10(7):e0127706. doi: 10.1371/journal.pone.0127706 (PMC4496071; doi:10.1371/journal.pone.0127706)
Supplement: S1 Data — Contains 85 GPS tracks (comma separated files) used to estimate surfing performance statistics in the manuscript. (ZIP) [file pone.0127706.s001.zip › S1 Data GPS Tracks/20140130_Wembury.csv]

No	Latitude	Longitude	Speed	Course	Date	Time
1	50.317228	-4.083023	0	0	2014-01-30	12:47:11
2	50.317247	-4.083088	5.09	295.1	2014-01-30	12:47:12
3	50.317283	-4.08326	12.84	288.1	2014-01-30	12:47:13
4	50.31729	-4.083294	2.57	289.3	2014-01-30	12:47:14
5	50.317296	-4.08332	2	289.9	2014-01-30	12:47:15
6	50.317303	-4.083342	1.69	295.1	2014-01-30	12:47:16
7	50.317308	-4.083357	1.2	298.3	2014-01-30	12:47:17
8	50.317312	-4.083368	0.91	302	2014-01-30	12:47:18
9	50.317318	-4.083378	0.96	310.1	2014-01-30	12:47:19
10	50.317323	-4.083386	0.83	312.7	2014-01-30	12:47:20
11	50.317328	-4.083393	0.74	323.9	2014-01-30	12:47:21
12	50.317333	-4.083397	0.64	330.1	2014-01-30	12:47:22
13	50.317337	-4.083401	0.53	323.1	2014-01-30	12:47:23
14	50.317341	-4.083405	0.49	333.3	2014-01-30	12:47:24
15	50.317345	-4.083408	0.47	330.4	2014-01-30	12:47:25
16	50.317348	-4.083411	0.42	328.2	2014-01-30	12:47:26
17	50.317351	-4.083414	0.42	329.5	2014-01-30	12:47:27
18	50.317354	-4.083417	0.38	321.4	2014-01-30	12:47:28
19	50.317356	-4.083419	0.31	333.9	2014-01-30	12:47:29
20	50.317359	-4.08342	0.31	354.5	2014-01-30	12:47:30
21	50.317362	-4.083419	0.28	6.1	2014-01-30	12:47:31
22	50.317363	-4.08342	0.2	351.3	2014-01-30	12:47:32
23	50.317332	-4.083375	4.74	138.1	2014-01-30	12:47:33
24	50.317306	-4.083341	3.8	139.8	2014-01-30	12:47:34
25	50.317292	-4.083316	2.32	131	2014-01-30	12:47:35
26	50.317284	-4.083296	1.68	120	2014-01-30	12:47:36
27	50.317274	-4.08327	2.16	122	2014-01-30	12:47:37
28	50.317263	-4.083256	1.58	143.3	2014-01-30	12:47:38
29	50.317255	-4.083258	0.89	187.7	2014-01-30	12:47:39
30	50.31725	-4.083265	0.71	222.4	2014-01-30	12:47:40
31	50.317247	-4.083272	0.65	232.9	2014-01-30	12:47:41
32	50.317244	-4.083278	0.55	232.7	2014-01-30	12:47:42
33	50.317241	-4.083283	0.45	232.9	2014-01-30	12:47:43
34	50.31724	-4.083286	0.19	243.1	2014-01-30	12:47:44
35	50.31724	-4.083288	0.15	259.4	2014-01-30	12:47:45
36	50.317241	-4.083289	0.14	306.8	2014-01-30	12:47:46
37	50.317241	-4.083292	0.17	286.2	2014-01-30	12:47:47
38	50.317242	-4.083293	0.1	303.6	2014-01-30	12:47:48
39	50.317242	-4.083293	0.05	333.4	2014-01-30	12:47:49
40	50.317242	-4.083292	0.09	71.5	2014-01-30	12:47:50
41	50.317232	-4.083274	1.68	132.2	2014-01-30	12:47:51
42	50.317223	-4.083261	1.42	139.1	2014-01-30	12:47:52
43	50.31722	-4.083255	0.55	126.2	2014-01-30	12:47:53
44	50.317218	-4.083248	0.56	115.5	2014-01-30	12:47:54
45	50.317212	-4.08324	0.86	140.7	2014-01-30	12:47:55
46	50.317205	-4.083238	0.79	166.9	2014-01-30	12:47:56
47	50.317201	-4.083236	0.48	165	2014-01-30	12:47:57
48	50.317195	-4.083239	0.67	200.4	2014-01-30	12:47:58
49	50.317188	-4.083241	0.76	189.9	2014-01-30	12:47:59
50	50.317182	-4.083238	0.72	160.7	2014-01-30	12:48:00
51	50.317179	-4.083231	0.59	130.6	2014-01-30	12:48:01
52	50.317178	-4.083225	0.49	98.7	2014-01-30	12:48:02
53	50.317179	-4.083222	0.21	71.6	2014-01-30	12:48:03
54	50.317179	-4.083219	0.22	85.1	2014-01-30	12:48:04
55	50.317178	-4.083216	0.22	120.5	2014-01-30	12:48:05
56	50.317176	-4.083214	0.24	137.8	2014-01-30	12:48:06
57	50.317175	-4.083208	0.44	111.4	2014-01-30	12:48:07
58	50.317174	-4.083196	0.86	95	2014-01-30	12:48:08
59	50.317173	-4.083191	0.39	116.8	2014-01-30	12:48:09
60	50.317171	-4.083188	0.31	128.7	2014-01-30	12:48:10
61	50.317169	-4.083184	0.35	129.2	2014-01-30	12:48:11
62	50.317168	-4.083182	0.17	139.1	2014-01-30	12:48:12
63	50.317167	-4.08318	0.21	116.8	2014-01-30	12:48:13
64	50.317166	-4.083179	0.07	125.4	2014-01-30	12:48:14
65	50.317166	-4.08318	0.09	231.9	2014-01-30	12:48:15
66	50.317163	-4.083181	0.29	189.5	2014-01-30	12:48:16
67	50.31716	-4.08318	0.41	172.5	2014-01-30	12:48:17
68	50.317155	-4.08318	0.49	179.3	2014-01-30	12:48:18
69	50.317152	-4.083178	0.35	154	2014-01-30	12:48:19
70	50.31715	-4.083176	0.25	154.4	2014-01-30	12:48:20
71	50.317149	-4.083172	0.3	121.6	2014-01-30	12:48:21
72	50.317148	-4.083167	0.4	100.7	2014-01-30	12:48:22
73	50.317149	-4.083162	0.36	82.5	2014-01-30	12:48:23
74	50.317149	-4.083157	0.35	79.4	2014-01-30	12:48:24
75	50.317151	-4.083152	0.41	70.1	2014-01-30	12:48:25
76	50.317152	-4.083145	0.47	75.2	2014-01-30	12:48:26
77	50.317152	-4.08314	0.38	84.5	2014-01-30	12:48:27
78	50.317152	-4.083136	0.29	84.3	2014-01-30	12:48:28
79	50.317153	-4.083131	0.32	80	2014-01-30	12:48:29
80	50.317153	-4.083128	0.26	85.8	2014-01-30	12:48:30
81	50.317153	-4.083124	0.26	86	2014-01-30	12:48:31
82	50.317154	-4.083121	0.21	71.6	2014-01-30	12:48:32
83	50.317154	-4.08312	0.11	53.7	2014-01-30	12:48:33
84	50.317154	-4.083117	0.19	90	2014-01-30	12:48:34
85	50.317155	-4.083114	0.21	77.3	2014-01-30	12:48:35
86	50.317155	-4.083111	0.22	90	2014-01-30	12:48:36
87	50.317156	-4.08311	0.17	36.1	2014-01-30	12:48:37
88	50.317158	-4.083107	0.29	41.6	2014-01-30	12:48:38
89	50.31716	-4.083106	0.23	14.9	2014-01-30	12:48:39
90	50.31716	-4.083108	0.1	297.6	2014-01-30	12:48:40
91	50.317161	-4.083108	0.1	339.2	2014-01-30	12:48:41
92	50.317163	-4.083108	0.16	355.7	2014-01-30	12:48:42
93	50.317164	-4.083108	0.2	10.3	2014-01-30	12:48:43
94	50.317165	-4.083107	0.14	24.6	2014-01-30	12:48:44
95	50.317167	-4.083106	0.19	24.7	2014-01-30	12:48:45
96	50.317168	-4.083105	0.14	26.2	2014-01-30	12:48:46
97	50.317168	-4.083106	0.08	276.6	2014-01-30	12:48:47
98	50.317168	-4.083106	0.03	0	2014-01-30	12:48:48
99	50.31717	-4.083105	0.17	29.1	2014-01-30	12:48:49
100	50.317171	-4.083102	0.24	51.8	2014-01-30	12:48:50
101	50.317172	-4.083101	0.16	36.2	2014-01-30	12:48:51
102	50.317173	-4.083101	0.09	340.3	2014-01-30	12:48:52
103	50.317173	-4.083101	0.01	0	2014-01-30	12:48:53
104	50.317173	-4.0831	0.12	72.8	2014-01-30	12:48:54
105	50.317174	-4.083098	0.1	84.4	2014-01-30	12:48:55
106	50.317174	-4.083097	0.1	84.7	2014-01-30	12:48:56
107	50.317174	-4.083094	0.2	74.2	2014-01-30	12:48:57
108	50.317173	-4.083094	0.1	191.2	2014-01-30	12:48:58
109	50.317173	-4.083094	0.08	171.8	2014-01-30	12:48:59
110	50.317172	-4.083094	0.09	163.9	2014-01-30	12:49:00
111	50.317172	-4.083094	0.01	270	2014-01-30	12:49:01
112	50.317171	-4.083095	0.05	223.2	2014-01-30	12:49:02
113	50.317171	-4.083094	0.05	100.6	2014-01-30	12:49:03
114	50.317171	-4.083092	0.12	85.7	2014-01-30	12:49:04
115	50.317172	-4.083091	0.08	47	2014-01-30	12:49:05
116	50.317172	-4.083091	0.01	0	2014-01-30	12:49:06
117	50.317171	-4.083091	0.07	159.8	2014-01-30	12:49:07
118	50.317171	-4.083091	0.01	270	2014-01-30	12:49:08
119	50.317172	-4.083091	0.03	43.2	2014-01-30	12:49:09
120	50.317172	-4.083091	0.02	240.6	2014-01-30	12:49:10
121	50.317171	-4.083092	0.04	227	2014-01-30	12:49:11
122	50.317171	-4.083092	0.06	197.7	2014-01-30	12:49:12
123	50.317171	-4.083091	0.06	109.3	2014-01-30	12:49:13
124	50.317171	-4.08309	0.04	104.1	2014-01-30	12:49:14
125	50.31717	-4.083091	0.05	236.4	2014-01-30	12:49:15
126	50.317169	-4.083091	0.12	180	2014-01-30	12:49:16
127	50.317168	-4.083091	0.09	187.7	2014-01-30	12:49:17
128	50.317168	-4.083092	0.1	201.4	2014-01-30	12:49:18
129	50.317167	-4.083092	0.09	208.6	2014-01-30	12:49:19
130	50.317167	-4.083093	0.06	261.5	2014-01-30	12:49:20
131	50.317167	-4.083093	0.02	296.6	2014-01-30	12:49:21
132	50.317167	-4.083093	0.04	147.4	2014-01-30	12:49:22
133	50.317167	-4.083093	0.02	32.6	2014-01-30	12:49:23
134	50.317167	-4.083094	0.06	252.4	2014-01-30	12:49:24
135	50.317166	-4.083095	0.06	252.4	2014-01-30	12:49:25
136	50.317166	-4.083094	0.03	156.5	2014-01-30	12:49:26
137	50.317166	-4.083094	0.01	147.4	2014-01-30	12:49:27
138	50.317166	-4.083095	0.07	220	2014-01-30	12:49:28
139	50.317165	-4.083096	0.07	244.7	2014-01-30	12:49:29
140	50.317165	-4.083097	0.11	244	2014-01-30	12:49:30
141	50.317165	-4.083098	0.09	257.9	2014-01-30	12:49:31
142	50.317164	-4.0831	0.12	246.5	2014-01-30	12:49:32
143	50.317163	-4.083101	0.12	217.2	2014-01-30	12:49:33
144	50.317162	-4.083102	0.15	218.1	2014-01-30	12:49:34
145	50.317161	-4.083103	0.15	216.4	2014-01-30	12:49:35
146	50.317159	-4.083104	0.26	194.6	2014-01-30	12:49:36
147	50.317156	-4.083105	0.3	184.6	2014-01-30	12:49:37
148	50.317155	-4.083105	0.11	202.3	2014-01-30	12:49:38
149	50.317154	-4.083107	0.14	224.6	2014-01-30	12:49:39
150	50.317161	-4.083112	0.39	332.6	2014-01-30	12:49:41
151	50.317167	-4.083112	0.71	359	2014-01-30	12:49:42
152	50.317171	-4.083111	0.44	6.2	2014-01-30	12:49:43
153	50.317174	-4.083109	0.2	19.4	2014-01-30	12:49:45
154	50.317177	-4.083105	0.42	54.4	2014-01-30	12:49:46
155	50.317174	-4.083103	0.27	159.1	2014-01-30	12:49:47
156	50.317165	-4.083104	0.5	184.8	2014-01-30	12:49:49
157	50.317161	-4.083102	0.27	164.4	2014-01-30	12:49:51
158	50.317158	-4.083103	0.29	182.3	2014-01-30	12:49:52
159	50.317157	-4.083103	0.18	193.2	2014-01-30	12:49:53
160	50.317155	-4.083103	0.22	172	2014-01-30	12:49:54
161	50.317154	-4.083103	0.09	172.6	2014-01-30	12:49:55
162	50.317153	-4.083103	0.13	177.5	2014-01-30	12:49:56
163	50.317152	-4.083103	0.07	195.1	2014-01-30	12:49:57
164	50.317151	-4.083102	0.1	165.9	2014-01-30	12:49:58
165	50.31715	-4.083104	0.2	208.3	2014-01-30	12:49:59
166	50.317149	-4.083104	0.04	205.2	2014-01-30	12:50:00
167	50.317149	-4.083105	0.09	231.9	2014-01-30	12:50:01
168	50.317148	-4.083106	0.06	200.5	2014-01-30	12:50:03
169	50.317148	-4.083105	0.03	156.5	2014-01-30	12:50:04
170	50.317148	-4.083106	0.01	270	2014-01-30	12:50:05
171	50.317148	-4.083105	0.02	90	2014-01-30	12:50:06
172	50.317148	-4.083105	0.05	90	2014-01-30	12:50:07
173	50.317147	-4.083104	0.05	99.4	2014-01-30	12:50:08
174	50.317147	-4.083104	0.03	136.8	2014-01-30	12:50:09
175	50.317146	-4.083103	0.07	147.4	2014-01-30	12:50:11
176	50.317145	-4.083103	0.05	190.8	2014-01-30	12:50:13
177	50.317145	-4.083103	0.03	203.5	2014-01-30	12:50:14
178	50.317146	-4.083103	0.02	0	2014-01-30	12:50:16
179	50.317146	-4.083102	0.08	59.9	2014-01-30	12:50:17
180	50.317146	-4.083101	0.07	58.4	2014-01-30	12:50:18
181	50.317147	-4.0831	0.1	41.2	2014-01-30	12:50:19
182	50.317147	-4.0831	0.05	26.6	2014-01-30	12:50:20
183	50.317148	-4.0831	0.06	18.4	2014-01-30	12:50:21
184	50.317148	-4.083099	0.06	51.5	2014-01-30	12:50:22
185	50.317151	-4.083096	0.43	35.3	2014-01-30	12:50:23
186	50.317154	-4.083094	0.28	27.4	2014-01-30	12:50:24
187	50.317154	-4.083093	0.07	24.8	2014-01-30	12:50:25
188	50.317155	-4.083093	0.05	14.5	2014-01-30	12:50:26
189	50.317154	-4.083093	0.02	180	2014-01-30	12:50:27
190	50.317152	-4.083092	0.14	154.8	2014-01-30	12:50:29
191	50.317151	-4.083091	0.09	144.1	2014-01-30	12:50:30
192	50.317151	-4.08309	0.04	90	2014-01-30	12:50:31
193	50.317152	-4.083089	0.11	51.7	2014-01-30	12:50:32
194	50.317153	-4.08309	0.17	324.1	2014-01-30	12:50:33
195	50.317157	-4.083099	0.37	302.6	2014-01-30	12:50:35
196	50.317158	-4.083104	0.37	293.7	2014-01-30	12:50:36
197	50.317159	-4.083108	0.29	294.3	2014-01-30	12:50:37
198	50.317166	-4.083105	0.36	13.9	2014-01-30	12:50:39
199	50.317167	-4.083104	0.16	34.5	2014-01-30	12:50:40
200	50.317168	-4.083105	0.1	330.6	2014-01-30	12:50:41
201	50.317168	-4.083105	0.05	0	2014-01-30	12:50:42
202	50.317168	-4.083104	0.03	43.2	2014-01-30	12:50:43
203	50.317168	-4.083103	0.09	123.1	2014-01-30	12:50:44
204	50.317166	-4.083102	0.2	153.2	2014-01-30	12:50:45
205	50.317164	-4.083101	0.21	161.5	2014-01-30	12:50:46
206	50.317162	-4.083099	0.16	148.3	2014-01-30	12:50:48
207	50.31716	-4.083098	0.11	171	2014-01-30	12:50:50
208	50.317159	-4.083095	0.23	104.2	2014-01-30	12:50:51
209	50.317158	-4.083093	0.21	122.8	2014-01-30	12:50:52
210	50.317158	-4.08309	0.19	119.2	2014-01-30	12:50:53
211	50.317156	-4.08309	0.16	165.2	2014-01-30	12:50:54
212	50.317155	-4.08309	0.15	186.8	2014-01-30	12:50:55
213	50.317155	-4.08309	0.02	163.3	2014-01-30	12:50:56
214	50.317154	-4.083089	0.07	143	2014-01-30	12:50:57
215	50.317153	-4.083089	0.15	164.6	2014-01-30	12:50:58
216	50.317152	-4.083088	0.13	163.4	2014-01-30	12:50:59
217	50.317152	-4.083088	0.02	116.6	2014-01-30	12:51:00
218	50.317152	-4.083088	0.01	51.9	2014-01-30	12:51:01
219	50.317152	-4.083088	0.02	53.6	2014-01-30	12:51:02
220	50.317152	-4.083088	0.02	0	2014-01-30	12:51:03
221	50.317152	-4.083088	0.03	270	2014-01-30	12:51:04
222	50.317152	-4.083089	0.05	291.7	2014-01-30	12:51:05
223	50.317153	-4.083089	0.08	351.3	2014-01-30	12:51:06
224	50.317153	-4.083089	0.01	0	2014-01-30	12:51:07
225	50.317153	-4.083089	0.01	90	2014-01-30	12:51:08
226	50.317153	-4.083088	0.07	115	2014-01-30	12:51:09
227	50.317157	-4.083083	0.61	36.8	2014-01-30	12:51:10
228	50.317163	-4.083078	0.79	28.5	2014-01-30	12:51:11
229	50.31717	-4.083077	0.72	5.2	2014-01-30	12:51:12
230	50.317179	-4.083082	1.06	340.6	2014-01-30	12:51:13
231	50.317191	-4.083086	1.43	347.5	2014-01-30	12:51:14
232	50.317201	-4.083086	1.15	0.6	2014-01-30	12:51:15
233	50.317212	-4.083084	1.23	7.2	2014-01-30	12:51:16
234	50.317224	-4.083084	1.24	359.4	2014-01-30	12:51:17
235	50.317234	-4.083085	1.15	357	2014-01-30	12:51:18
236	50.317245	-4.083086	1.25	356.2	2014-01-30	12:51:19
237	50.317259	-4.083093	1.58	342.4	2014-01-30	12:51:20
238	50.31727	-4.083101	1.4	335.9	2014-01-30	12:51:21
239	50.31728	-4.083109	1.2	331.5	2014-01-30	12:51:22
240	50.317292	-4.083121	1.67	329.2	2014-01-30	12:51:23
241	50.317304	-4.08313	1.42	331.5	2014-01-30	12:51:24
242	50.317314	-4.083138	1.3	335.7	2014-01-30	12:51:25
243	50.317331	-4.083155	2.27	327.2	2014-01-30	12:51:26
244	50.317346	-4.08316	1.65	349	2014-01-30	12:51:27
245	50.317362	-4.083166	1.87	346.9	2014-01-30	12:51:28
246	50.317379	-4.083174	1.93	341.8	2014-01-30	12:51:29
247	50.317396	-4.083186	2.07	336.7	2014-01-30	12:51:30
248	50.317414	-4.083196	2.2	340.1	2014-01-30	12:51:31
249	50.317434	-4.083206	2.23	341.5	2014-01-30	12:51:32
250	50.317451	-4.083216	2.11	340.4	2014-01-30	12:51:33
251	50.31747	-4.083226	2.15	341.1	2014-01-30	12:51:34
252	50.317483	-4.083237	1.72	333.2	2014-01-30	12:51:35
253	50.317501	-4.083246	2.08	341.1	2014-01-30	12:51:36
254	50.317517	-4.083258	1.94	335.3	2014-01-30	12:51:37
255	50.317526	-4.083271	1.42	316.4	2014-01-30	12:51:38
256	50.317529	-4.083291	1.41	282.2	2014-01-30	12:51:39
257	50.317532	-4.083323	2.31	279.5	2014-01-30	12:51:40
258	50.317545	-4.083338	1.81	324.2	2014-01-30	12:51:41
259	50.317556	-4.08336	1.97	308	2014-01-30	12:51:42
260	50.317568	-4.083366	0.67	341.4	2014-01-30	12:51:44
261	50.317573	-4.083388	1.71	289.1	2014-01-30	12:51:45
262	50.317574	-4.08341	1.55	274.8	2014-01-30	12:51:46
263	50.317575	-4.083439	2.03	274.5	2014-01-30	12:51:47
264	50.317577	-4.083474	2.55	273.3	2014-01-30	12:51:48
265	50.317578	-4.083513	2.72	271.8	2014-01-30	12:51:49
266	50.31758	-4.083554	2.92	275.5	2014-01-30	12:51:50
267	50.317584	-4.083593	2.86	279.9	2014-01-30	12:51:51
268	50.317589	-4.083628	2.52	280.5	2014-01-30	12:51:52
269	50.317592	-4.083657	2.12	278.9	2014-01-30	12:51:53
270	50.317592	-4.083685	1.98	271.4	2014-01-30	12:51:54
271	50.317588	-4.083709	1.72	254.6	2014-01-30	12:51:55
272	50.317588	-4.08374	2.23	269.8	2014-01-30	12:51:56
273	50.317586	-4.083767	1.95	264.8	2014-01-30	12:51:57
274	50.317579	-4.083782	1.36	231.8	2014-01-30	12:51:58
275	50.317572	-4.083792	0.96	223.4	2014-01-30	12:51:59
276	50.317566	-4.0838	0.88	219.8	2014-01-30	12:52:00
277	50.317562	-4.083825	1.87	256.4	2014-01-30	12:52:01
278	50.317559	-4.083852	1.94	259.7	2014-01-30	12:52:02
279	50.317558	-4.083879	1.89	267.2	2014-01-30	12:52:03
280	50.317559	-4.08391	2.25	270.7	2014-01-30	12:52:04
281	50.317555	-4.083937	1.97	258.3	2014-01-30	12:52:05
282	50.317551	-4.083976	2.76	261.7	2014-01-30	12:52:06
283	50.317546	-4.084008	2.35	255.5	2014-01-30	12:52:07
284	50.31754	-4.084035	2.05	251.6	2014-01-30	12:52:08
285	50.317535	-4.084063	2.08	254.6	2014-01-30	12:52:09
286	50.31753	-4.084092	2.13	254.2	2014-01-30	12:52:10
287	50.317524	-4.084118	1.96	250.8	2014-01-30	12:52:11
288	50.317519	-4.084142	1.83	248.8	2014-01-30	12:52:12
289	50.317515	-4.08417	2.01	257.4	2014-01-30	12:52:13
290	50.317511	-4.084197	2	258.9	2014-01-30	12:52:14
291	50.317508	-4.084226	2.02	261.5	2014-01-30	12:52:15
292	50.317505	-4.084254	2.02	259.1	2014-01-30	12:52:16
293	50.317501	-4.084283	2.11	259.3	2014-01-30	12:52:17
294	50.317499	-4.084312	2.13	261.2	2014-01-30	12:52:18
295	50.317493	-4.084336	1.78	250.7	2014-01-30	12:52:19
296	50.317486	-4.084357	1.72	242.1	2014-01-30	12:52:20
297	50.317478	-4.084378	1.71	237	2014-01-30	12:52:21
298	50.31747	-4.0844	1.77	242.6	2014-01-30	12:52:22
299	50.317463	-4.084421	1.76	241.1	2014-01-30	12:52:23
300	50.317455	-4.084443	1.76	239.4	2014-01-30	12:52:24
301	50.317447	-4.084463	1.7	238.6	2014-01-30	12:52:25
302	50.317438	-4.084485	1.84	236.8	2014-01-30	12:52:26
303	50.317431	-4.084508	1.82	246.2	2014-01-30	12:52:27
304	50.317427	-4.084534	1.92	255.1	2014-01-30	12:52:28
305	50.317421	-4.08456	1.9	252.3	2014-01-30	12:52:29
306	50.317415	-4.084585	1.95	249.5	2014-01-30	12:52:30
307	50.317409	-4.08461	1.87	247.4	2014-01-30	12:52:31
308	50.317403	-4.084633	1.77	247	2014-01-30	12:52:32
309	50.3174	-4.084654	1.58	257.7	2014-01-30	12:52:33
310	50.317396	-4.084675	1.53	254.1	2014-01-30	12:52:34
311	50.317392	-4.084696	1.55	252.1	2014-01-30	12:52:35
312	50.317386	-4.084717	1.63	246.8	2014-01-30	12:52:36
313	50.317381	-4.084741	1.79	250.8	2014-01-30	12:52:37
314	50.317376	-4.084764	1.72	253.3	2014-01-30	12:52:38
315	50.317369	-4.084789	1.94	245	2014-01-30	12:52:39
316	50.317361	-4.084809	1.7	238.2	2014-01-30	12:52:40
317	50.317354	-4.084829	1.63	242.7	2014-01-30	12:52:41
318	50.317346	-4.08485	1.74	237.5	2014-01-30	12:52:42
319	50.31734	-4.084864	1.19	238.8	2014-01-30	12:52:43
320	50.317334	-4.084874	0.98	222.3	2014-01-30	12:52:44
321	50.317324	-4.084884	1.24	215.6	2014-01-30	12:52:45
322	50.317315	-4.084896	1.41	219.5	2014-01-30	12:52:46
323	50.317305	-4.08491	1.48	222.3	2014-01-30	12:52:47
324	50.317296	-4.084922	1.3	219	2014-01-30	12:52:48
325	50.317285	-4.084934	1.47	216.3	2014-01-30	12:52:49
326	50.317273	-4.084949	1.68	217.9	2014-01-30	12:52:50
327	50.317261	-4.084962	1.66	215.9	2014-01-30	12:52:51
328	50.31725	-4.084975	1.58	215.3	2014-01-30	12:52:52
329	50.317238	-4.08499	1.67	220.5	2014-01-30	12:52:53
330	50.317228	-4.085006	1.55	224.3	2014-01-30	12:52:54
331	50.317217	-4.085017	1.46	212.6	2014-01-30	12:52:55
332	50.317206	-4.085026	1.4	208.8	2014-01-30	12:52:56
333	50.317196	-4.085037	1.41	213	2014-01-30	12:52:57
334	50.317183	-4.08505	1.63	213.8	2014-01-30	12:52:58
335	50.317171	-4.085064	1.68	216.3	2014-01-30	12:52:59
336	50.317159	-4.085079	1.77	218.9	2014-01-30	12:53:00
337	50.317147	-4.085095	1.73	221.3	2014-01-30	12:53:01
338	50.317138	-4.085113	1.65	231.4	2014-01-30	12:53:02
339	50.317127	-4.085131	1.74	225.7	2014-01-30	12:53:03
340	50.317117	-4.085149	1.75	227.7	2014-01-30	12:53:04
341	50.317109	-4.085164	1.38	231.5	2014-01-30	12:53:05
342	50.317101	-4.085175	1.13	222.8	2014-01-30	12:53:06
343	50.317091	-4.085186	1.38	215.1	2014-01-30	12:53:07
344	50.317081	-4.085196	1.31	213.4	2014-01-30	12:53:08
345	50.317074	-4.085205	1.08	216.3	2014-01-30	12:53:09
346	50.317064	-4.085208	0.53	190.1	2014-01-30	12:53:11
347	50.317062	-4.08521	0.28	216.7	2014-01-30	12:53:12
348	50.317059	-4.085227	0.61	251.7	2014-01-30	12:53:14
349	50.317055	-4.085237	0.85	240.9	2014-01-30	12:53:15
350	50.317053	-4.085243	0.45	244.2	2014-01-30	12:53:16
351	50.317052	-4.085246	0.33	233.8	2014-01-30	12:53:17
352	50.317042	-4.085253	1.14	202.7	2014-01-30	12:53:18
353	50.317033	-4.085266	1.33	223.2	2014-01-30	12:53:19
354	50.317023	-4.085277	1.44	213.6	2014-01-30	12:53:20
355	50.31701	-4.085287	1.61	205.9	2014-01-30	12:53:21
356	50.316997	-4.085297	1.54	208.1	2014-01-30	12:53:22
357	50.316985	-4.08531	1.65	214	2014-01-30	12:53:23
358	50.316974	-4.085321	1.5	210.6	2014-01-30	12:53:24
359	50.316961	-4.085329	1.55	203.8	2014-01-30	12:53:25
360	50.316949	-4.085337	1.44	202.1	2014-01-30	12:53:26
361	50.31694	-4.085344	1.11	208.1	2014-01-30	12:53:27
362	50.316933	-4.08535	0.91	208.1	2014-01-30	12:53:28
363	50.316924	-4.085357	1.1	205.4	2014-01-30	12:53:29
364	50.316914	-4.085364	1.22	204.8	2014-01-30	12:53:30
365	50.316903	-4.085372	1.39	204.8	2014-01-30	12:53:31
366	50.316894	-4.08538	1.09	208.9	2014-01-30	12:53:32
367	50.316886	-4.085384	0.92	199	2014-01-30	12:53:33
368	50.316875	-4.085389	1.35	195.6	2014-01-30	12:53:34
369	50.316859	-4.085393	1.79	189.6	2014-01-30	12:53:35
370	50.31684	-4.085404	2.27	199.4	2014-01-30	12:53:36
371	50.316823	-4.085417	2.08	206.5	2014-01-30	12:53:37
372	50.316805	-4.085425	2.02	196.7	2014-01-30	12:53:38
373	50.316787	-4.085435	2.17	199.9	2014-01-30	12:53:39
374	50.31677	-4.085447	2.06	203.3	2014-01-30	12:53:40
375	50.31676	-4.08545	1.17	191.7	2014-01-30	12:53:41
376	50.31675	-4.085452	1.11	185.3	2014-01-30	12:53:42
377	50.31674	-4.085453	1.11	183	2014-01-30	12:53:43
378	50.31673	-4.085457	1.13	197.9	2014-01-30	12:53:44
379	50.31672	-4.085459	1.11	186.2	2014-01-30	12:53:45
380	50.31671	-4.085462	1.14	190.6	2014-01-30	12:53:46
381	50.31669	-4.085471	2.33	195.4	2014-01-30	12:53:47
382	50.316659	-4.085487	3.65	198	2014-01-30	12:53:48
383	50.316632	-4.085497	3.05	194.4	2014-01-30	12:53:49
384	50.316612	-4.085502	2.29	187.9	2014-01-30	12:53:50
385	50.316596	-4.085505	1.84	188	2014-01-30	12:53:51
386	50.31658	-4.085513	1.77	196.8	2014-01-30	12:53:52
387	50.316568	-4.085515	1.36	188.8	2014-01-30	12:53:53
388	50.316557	-4.085515	1.32	178.5	2014-01-30	12:53:54
389	50.316542	-4.085519	1.67	189.2	2014-01-30	12:53:55
390	50.316525	-4.085521	1.89	185	2014-01-30	12:53:56
391	50.316511	-4.085523	1.53	184.7	2014-01-30	12:53:57
392	50.316501	-4.085521	1.14	173.7	2014-01-30	12:53:58
393	50.316492	-4.085517	1	164.1	2014-01-30	12:53:59
394	50.316481	-4.085515	1.22	172.2	2014-01-30	12:54:00
395	50.316472	-4.085513	1.04	173.4	2014-01-30	12:54:01
396	50.316462	-4.085514	1.12	181.9	2014-01-30	12:54:02
397	50.316453	-4.085513	1.03	175.3	2014-01-30	12:54:03
398	50.316444	-4.085511	1.04	172.4	2014-01-30	12:54:04
399	50.316433	-4.085507	1.19	168.7	2014-01-30	12:54:05
400	50.31642	-4.085508	1.48	181.2	2014-01-30	12:54:06
401	50.316407	-4.085506	1.38	175.5	2014-01-30	12:54:07
402	50.316398	-4.085505	1.01	175.2	2014-01-30	12:54:08
403	50.316392	-4.085501	0.78	155.6	2014-01-30	12:54:09
404	50.316386	-4.085499	0.71	168.5	2014-01-30	12:54:10
405	50.316379	-4.085495	0.8	159.4	2014-01-30	12:54:11
406	50.31637	-4.085491	0.99	166.4	2014-01-30	12:54:12
407	50.316363	-4.085488	0.86	162.6	2014-01-30	12:54:13
408	50.316357	-4.085483	0.74	151.7	2014-01-30	12:54:14
409	50.316354	-4.085483	0.19	177.3	2014-01-30	12:54:16
410	50.316349	-4.085487	0.6	212.5	2014-01-30	12:54:17
411	50.316345	-4.085491	0.56	214.7	2014-01-30	12:54:18
412	50.31634	-4.085488	0.65	160.8	2014-01-30	12:54:19
413	50.316334	-4.085485	0.65	158.6	2014-01-30	12:54:20
414	50.316333	-4.085479	0.45	109.4	2014-01-30	12:54:21
415	50.316332	-4.085474	0.42	106.9	2014-01-30	12:54:22
416	50.316327	-4.085469	0.64	146.5	2014-01-30	12:54:23
417	50.316327	-4.085469	0.01	90	2014-01-30	12:54:24
418	50.316327	-4.085469	0	0	2014-01-30	12:54:25
419	50.316322	-4.085469	0.1	182.1	2014-01-30	12:54:30
420	50.316315	-4.085472	0.82	196.9	2014-01-30	12:54:31
421	50.31631	-4.085473	0.63	188.7	2014-01-30	12:54:32
422	50.316302	-4.085476	0.9	193.8	2014-01-30	12:54:33
423	50.316291	-4.08548	1.19	191.3	2014-01-30	12:54:34
424	50.316286	-4.085479	0.32	173.7	2014-01-30	12:54:36
425	50.316289	-4.085468	0.87	63.2	2014-01-30	12:54:37
426	50.316292	-4.085457	0.86	69.7	2014-01-30	12:54:38
427	50.316295	-4.085447	0.76	62.9	2014-01-30	12:54:39
428	50.316299	-4.08544	0.67	51.3	2014-01-30	12:54:40
429	50.316304	-4.085433	0.73	42.4	2014-01-30	12:54:41
430	50.316309	-4.085427	0.76	31.8	2014-01-30	12:54:42
431	50.316319	-4.085428	1.11	355.1	2014-01-30	12:54:43
432	50.316328	-4.08543	0.95	355.3	2014-01-30	12:54:44
433	50.316339	-4.085429	1.18	1.1	2014-01-30	12:54:45
434	50.316349	-4.085432	1.19	350	2014-01-30	12:54:46
435	50.316359	-4.08543	1.06	7.7	2014-01-30	12:54:47
436	50.316367	-4.08543	0.89	358.4	2014-01-30	12:54:48
437	50.316374	-4.085435	0.87	337.1	2014-01-30	12:54:49
438	50.316373	-4.085433	0.13	106.8	2014-01-30	12:54:50
439	50.316375	-4.08543	0.33	57.5	2014-01-30	12:54:51
440	50.316371	-4.085426	0.49	149.3	2014-01-30	12:54:52
441	50.316364	-4.085428	0.81	188.9	2014-01-30	12:54:53
442	50.316361	-4.085427	0.31	173.4	2014-01-30	12:54:54
443	50.316361	-4.085427	0.02	163.3	2014-01-30	12:54:55
444	50.316353	-4.085428	0.15	181.9	2014-01-30	12:55:01
445	50.316353	-4.085428	0.02	161.3	2014-01-30	12:55:02
446	50.316353	-4.085428	0	0	2014-01-30	12:55:03
447	50.316284	-4.085317	0.09	134.1	2014-01-30	12:57:00
448	50.316329	-4.085383	2.28	316.3	2014-01-30	12:57:03
449	50.316322	-4.085394	1.07	223.1	2014-01-30	12:57:04
450	50.316335	-4.085403	1.63	337	2014-01-30	12:57:05
451	50.31633	-4.085407	0.68	211.3	2014-01-30	12:57:06
452	50.316321	-4.085411	1.02	195.6	2014-01-30	12:57:07
453	50.31632	-4.085434	1.6	264	2014-01-30	12:57:08
454	50.316314	-4.085444	1.01	227.3	2014-01-30	12:57:09
455	50.316309	-4.085463	1.39	250	2014-01-30	12:57:10
456	50.316306	-4.085478	1.15	253.9	2014-01-30	12:57:11
457	50.316308	-4.08549	0.84	278.3	2014-01-30	12:57:12
458	50.316312	-4.085493	0.52	334.7	2014-01-30	12:57:13
459	50.316317	-4.085491	0.65	12.7	2014-01-30	12:57:14
460	50.31633	-4.085487	1.37	11	2014-01-30	12:57:15
461	50.316353	-4.085474	2.79	19.3	2014-01-30	12:57:16
462	50.316388	-4.085459	4.04	15.4	2014-01-30	12:57:17
463	50.316426	-4.085448	4.34	10.6	2014-01-30	12:57:18
464	50.316466	-4.085446	4.4	1.4	2014-01-30	12:57:19
465	50.316506	-4.085455	4.54	352.6	2014-01-30	12:57:20
466	50.316547	-4.085467	4.65	348.6	2014-01-30	12:57:21
467	50.316587	-4.085495	4.77	336.2	2014-01-30	12:57:22
468	50.316623	-4.085524	4.56	332.9	2014-01-30	12:57:23
469	50.316655	-4.085546	3.88	336.3	2014-01-30	12:57:24
470	50.316686	-4.085562	3.62	341.3	2014-01-30	12:57:25
471	50.316712	-4.085572	3	346.8	2014-01-30	12:57:26
472	50.316723	-4.085578	1.35	340.7	2014-01-30	12:57:27
473	50.31672	-4.085581	0.44	207.3	2014-01-30	12:57:28
474	50.316712	-4.085581	0.88	182.3	2014-01-30	12:57:29
475	50.316701	-4.085581	1.2	179.4	2014-01-30	12:57:30
476	50.316691	-4.085582	1.09	181.6	2014-01-30	12:57:31
477	50.316682	-4.085582	1.02	181	2014-01-30	12:57:32
478	50.316672	-4.085579	1.2	172	2014-01-30	12:57:33
479	50.316662	-4.085576	1.16	166.9	2014-01-30	12:57:34
480	50.316652	-4.085573	1.06	169.3	2014-01-30	12:57:35
481	50.316643	-4.085567	1.07	158	2014-01-30	12:57:36
482	50.316631	-4.085562	1.41	163.3	2014-01-30	12:57:37
483	50.316609	-4.085565	2.52	184.9	2014-01-30	12:57:38
484	50.316593	-4.085561	1.73	172.1	2014-01-30	12:57:39
485	50.316578	-4.085558	1.73	171.5	2014-01-30	12:57:40
486	50.316558	-4.085556	2.17	177	2014-01-30	12:57:41
487	50.316541	-4.085553	1.95	172.5	2014-01-30	12:57:42
488	50.316522	-4.085547	2.21	169.1	2014-01-30	12:57:43
489	50.316501	-4.085546	2.28	178.2	2014-01-30	12:57:44
490	50.316481	-4.085543	2.25	175.4	2014-01-30	12:57:45
491	50.316463	-4.085539	2.05	170.7	2014-01-30	12:57:46
492	50.316447	-4.085536	1.82	174.2	2014-01-30	12:57:47
493	50.316438	-4.085531	1.01	158.9	2014-01-30	12:57:48
494	50.316432	-4.085526	0.78	154.8	2014-01-30	12:57:49
495	50.316421	-4.085528	1.24	185.8	2014-01-30	12:57:50
496	50.31641	-4.085532	1.26	193.7	2014-01-30	12:57:51
497	50.316399	-4.085537	1.3	196.8	2014-01-30	12:57:52
498	50.31639	-4.085545	1.1	209.4	2014-01-30	12:57:53
499	50.316383	-4.085553	0.94	219	2014-01-30	12:57:54
500	50.316379	-4.085556	0.52	201.5	2014-01-30	12:57:55
501	50.316376	-4.085556	0.3	185.7	2014-01-30	12:57:56
502	50.316372	-4.08556	0.52	205.9	2014-01-30	12:57:57
503	50.316367	-4.085561	0.56	193	2014-01-30	12:57:58
504	50.316363	-4.085561	0.47	181.4	2014-01-30	12:57:59
505	50.316363	-4.085557	0.15	80.9	2014-01-30	12:58:01
506	50.316365	-4.085559	0.19	322.8	2014-01-30	12:58:02
507	50.316367	-4.085563	0.4	316.5	2014-01-30	12:58:03
508	50.31637	-4.085569	0.48	302.8	2014-01-30	12:58:04
509	50.316364	-4.085609	0.59	257	2014-01-30	12:58:09
510	50.316365	-4.085615	0.46	281.7	2014-01-30	12:58:10
511	50.316367	-4.085622	0.56	293.6	2014-01-30	12:58:11
512	50.316367	-4.085597	0.91	88.8	2014-01-30	12:58:13
513	50.316369	-4.085581	1.11	80.3	2014-01-30	12:58:14
514	50.316367	-4.085572	0.7	108.6	2014-01-30	12:58:15
515	50.316358	-4.08556	1.28	139.1	2014-01-30	12:58:16
516	50.31635	-4.085552	1.02	146	2014-01-30	12:58:17
517	50.316344	-4.085527	1.9	110.1	2014-01-30	12:58:18
518	50.316348	-4.08551	1.26	69.1	2014-01-30	12:58:19
519	50.316345	-4.085499	0.92	117.8	2014-01-30	12:58:20
520	50.316343	-4.085486	0.95	98.5	2014-01-30	12:58:21
521	50.316343	-4.08547	1.12	92.8	2014-01-30	12:58:22
522	50.316343	-4.085456	1	91.6	2014-01-30	12:58:23
523	50.316345	-4.085443	0.92	76.5	2014-01-30	12:58:24
524	50.316346	-4.085431	0.89	82.2	2014-01-30	12:58:25
525	50.316346	-4.085421	0.72	84.8	2014-01-30	12:58:26
526	50.316345	-4.085411	0.37	98.6	2014-01-30	12:58:28
527	50.316346	-4.085408	0.24	56.5	2014-01-30	12:58:29
528	50.316348	-4.085402	0.45	58.5	2014-01-30	12:58:30
529	50.316351	-4.085396	0.52	61.2	2014-01-30	12:58:31
530	50.316353	-4.085389	0.6	61.4	2014-01-30	12:58:32
531	50.316357	-4.085382	0.65	50.6	2014-01-30	12:58:33
532	50.316361	-4.085375	0.62	43.8	2014-01-30	12:58:34
533	50.316365	-4.085368	0.67	51.3	2014-01-30	12:58:35
534	50.316394	-4.085359	0.82	11.5	2014-01-30	12:58:39
535	50.3164	-4.085357	0.75	10.1	2014-01-30	12:58:40
536	50.316407	-4.085354	0.76	16	2014-01-30	12:58:41
537	50.316414	-4.085351	0.85	14.6	2014-01-30	12:58:42
538	50.316272	-4.085378	0.47	186.9	2014-01-30	12:59:16
539	50.316268	-4.085384	0.57	223.7	2014-01-30	12:59:17
540	50.316254	-4.085391	1.65	199	2014-01-30	12:59:18
541	50.316253	-4.085392	0.17	205.5	2014-01-30	12:59:19
542	50.316256	-4.085392	0.33	4.1	2014-01-30	12:59:20
543	50.316257	-4.085389	0.25	63	2014-01-30	12:59:21
544	50.316256	-4.085388	0.06	117.3	2014-01-30	12:59:22
545	50.316254	-4.085389	0.33	195.8	2014-01-30	12:59:23
546	50.316249	-4.085393	0.56	204.4	2014-01-30	12:59:24
547	50.316248	-4.085388	0.37	107.5	2014-01-30	12:59:25
548	50.316246	-4.085385	0.3	137.8	2014-01-30	12:59:26
549	50.316249	-4.085387	0.4	336.2	2014-01-30	12:59:27
550	50.316253	-4.085391	0.53	325.8	2014-01-30	12:59:28
551	50.31626	-4.0854	0.93	320.3	2014-01-30	12:59:29
552	50.316261	-4.085405	0.43	298.8	2014-01-30	12:59:30
553	50.316269	-4.085403	0.81	6.8	2014-01-30	12:59:31
554	50.31628	-4.0854	1.24	12.5	2014-01-30	12:59:32
555	50.316288	-4.085395	1.01	19.6	2014-01-30	12:59:33
556	50.316293	-4.08539	0.69	30.5	2014-01-30	12:59:34
557	50.316297	-4.085384	0.6	41.7	2014-01-30	12:59:35
558	50.316297	-4.085383	0.09	127.8	2014-01-30	12:59:36
559	50.316291	-4.085377	0.78	146.7	2014-01-30	12:59:37
560	50.316285	-4.085369	0.89	141	2014-01-30	12:59:38
561	50.316279	-4.085359	0.97	131.1	2014-01-30	12:59:39
562	50.316274	-4.085347	0.99	123	2014-01-30	12:59:40
563	50.316272	-4.085334	0.97	102.3	2014-01-30	12:59:41
564	50.316269	-4.085322	0.95	111.4	2014-01-30	12:59:42
565	50.316266	-4.085306	1.17	107.2	2014-01-30	12:59:43
566	50.31626	-4.085291	1.29	122.8	2014-01-30	12:59:44
567	50.316256	-4.085274	1.28	108.2	2014-01-30	12:59:45
568	50.316254	-4.085258	1.14	103.2	2014-01-30	12:59:46
569	50.316252	-4.085244	1.02	100.5	2014-01-30	12:59:47
570	50.316251	-4.085229	1.09	96.4	2014-01-30	12:59:48
571	50.316252	-4.085211	1.24	87.9	2014-01-30	12:59:49
572	50.316253	-4.085198	0.94	83.6	2014-01-30	12:59:50
573	50.316252	-4.085187	0.83	93.9	2014-01-30	12:59:51
574	50.31625	-4.085176	0.77	103.9	2014-01-30	12:59:52
575	50.316249	-4.085164	0.86	101.2	2014-01-30	12:59:53
576	50.316246	-4.085151	0.95	107.7	2014-01-30	12:59:54
577	50.316242	-4.085138	1.09	118.1	2014-01-30	12:59:55
578	50.316238	-4.085125	1.02	116.7	2014-01-30	12:59:56
579	50.316234	-4.085112	1.01	116.3	2014-01-30	12:59:57
580	50.316229	-4.085102	0.89	126.7	2014-01-30	12:59:58
581	50.316224	-4.085092	0.92	127.6	2014-01-30	12:59:59
582	50.31622	-4.085081	0.91	118.8	2014-01-30	13:00:00
583	50.316217	-4.085068	0.94	106.2	2014-01-30	13:00:01
584	50.316214	-4.085056	0.92	112.6	2014-01-30	13:00:02
585	50.316213	-4.085045	0.82	101.8	2014-01-30	13:00:03
586	50.31621	-4.085036	0.74	118.4	2014-01-30	13:00:04
587	50.316205	-4.085027	0.78	130.6	2014-01-30	13:00:05
588	50.316201	-4.08502	0.7	132	2014-01-30	13:00:06
589	50.316198	-4.085018	0.31	152.2	2014-01-30	13:00:07
590	50.316199	-4.085015	0.22	67.6	2014-01-30	13:00:08
591	50.316202	-4.085016	0.33	347.2	2014-01-30	13:00:09
592	50.316205	-4.085019	0.35	330	2014-01-30	13:00:10
593	50.316207	-4.085021	0.32	332	2014-01-30	13:00:11
594	50.31621	-4.085022	0.29	335.5	2014-01-30	13:00:12
595	50.316212	-4.085023	0.14	354.9	2014-01-30	13:00:14
596	50.316213	-4.085022	0.07	33.1	2014-01-30	13:00:15
597	50.316213	-4.085023	0.09	336.8	2014-01-30	13:00:16
598	50.316212	-4.085017	0.45	114.8	2014-01-30	13:00:17
599	50.31621	-4.085013	0.34	121.2	2014-01-30	13:00:18
600	50.316208	-4.085013	0.2	190.3	2014-01-30	13:00:19
601	50.316204	-4.085021	0.72	233.1	2014-01-30	13:00:20
602	50.3162	-4.085025	0.26	212	2014-01-30	13:00:22
603	50.316201	-4.085025	0.11	21.9	2014-01-30	13:00:23
604	50.316202	-4.085023	0.17	44.5	2014-01-30	13:00:24
605	50.316203	-4.085018	0.38	77.1	2014-01-30	13:00:25
606	50.316199	-4.085007	0.86	121.3	2014-01-30	13:00:26
607	50.316195	-4.084996	0.92	120.3	2014-01-30	13:00:27
608	50.316193	-4.084987	0.72	108.2	2014-01-30	13:00:28
609	50.316188	-4.08498	0.76	139.8	2014-01-30	13:00:29
610	50.316181	-4.084978	0.82	168.7	2014-01-30	13:00:30
611	50.316173	-4.084975	0.81	169.3	2014-01-30	13:00:31
612	50.316169	-4.084971	0.62	150.2	2014-01-30	13:00:32
613	50.316164	-4.084969	0.53	165.7	2014-01-30	13:00:33
614	50.31616	-4.084968	0.51	166.4	2014-01-30	13:00:34
615	50.316157	-4.084963	0.45	133.8	2014-01-30	13:00:35
616	50.316155	-4.084959	0.35	131.6	2014-01-30	13:00:36
617	50.316152	-4.084958	0.28	164	2014-01-30	13:00:37
618	50.316149	-4.084956	0.39	153.5	2014-01-30	13:00:38
619	50.316149	-4.084961	0.4	272.7	2014-01-30	13:00:39
620	50.31614	-4.084983	1.86	234	2014-01-30	13:00:40
621	50.316139	-4.08498	0.21	111.3	2014-01-30	13:00:41
622	50.316136	-4.084978	0.35	155.8	2014-01-30	13:00:42
623	50.316133	-4.084975	0.4	149.6	2014-01-30	13:00:43
624	50.31614	-4.084993	0.75	299.6	2014-01-30	13:00:45
625	50.316143	-4.084989	0.5	34.3	2014-01-30	13:00:46
626	50.316146	-4.084987	0.33	29.1	2014-01-30	13:00:47
627	50.316148	-4.084986	0.27	23.1	2014-01-30	13:00:48
628	50.316151	-4.084985	0.28	9.6	2014-01-30	13:00:49
629	50.316156	-4.084989	0.36	334.7	2014-01-30	13:00:51
630	50.316158	-4.084991	0.22	312.9	2014-01-30	13:00:52
631	50.316157	-4.084992	0.1	228	2014-01-30	13:00:53
632	50.316156	-4.084992	0.12	157	2014-01-30	13:00:54
633	50.316154	-4.084993	0.22	199.1	2014-01-30	13:00:55
634	50.316154	-4.084994	0.07	270	2014-01-30	13:00:56
635	50.316146	-4.085008	1.4	226.1	2014-01-30	13:00:57
636	50.31614	-4.085016	0.81	223.3	2014-01-30	13:00:58
637	50.316144	-4.085073	2.05	275.7	2014-01-30	13:01:00
638	50.316149	-4.085086	1.08	299	2014-01-30	13:01:01
639	50.316146	-4.0851	1.04	252.2	2014-01-30	13:01:02
640	50.316142	-4.085114	1.02	248.6	2014-01-30	13:01:03
641	50.316139	-4.085119	0.55	221.5	2014-01-30	13:01:04
642	50.316139	-4.08513	0.81	273.3	2014-01-30	13:01:05
643	50.316142	-4.085143	0.94	286.7	2014-01-30	13:01:06
644	50.316147	-4.085159	1.25	296.1	2014-01-30	13:01:07
645	50.316154	-4.085174	1.35	307.1	2014-01-30	13:01:08
646	50.316164	-4.085184	1.3	326.1	2014-01-30	13:01:09
647	50.316175	-4.085189	1.34	343.8	2014-01-30	13:01:10
648	50.316197	-4.085184	2.42	8.5	2014-01-30	13:01:11
649	50.316225	-4.085174	3.25	13.5	2014-01-30	13:01:12
650	50.316245	-4.085167	2.21	11.7	2014-01-30	13:01:13
651	50.316252	-4.085164	0.86	17.3	2014-01-30	13:01:14
652	50.316256	-4.08516	0.5	33.2	2014-01-30	13:01:15
653	50.316258	-4.085154	0.43	61.7	2014-01-30	13:01:16
654	50.316257	-4.085154	0.02	147.4	2014-01-30	13:01:17
655	50.316257	-4.085155	0.02	243.4	2014-01-30	13:01:18
656	50.316257	-4.085155	0.02	270	2014-01-30	13:01:19
657	50.316255	-4.085157	0.25	208.1	2014-01-30	13:01:20
658	50.316256	-4.085171	1.05	274.6	2014-01-30	13:01:21
659	50.31626	-4.08518	0.77	305.6	2014-01-30	13:01:22
660	50.316262	-4.085187	0.58	297.8	2014-01-30	13:01:23
661	50.316271	-4.085187	0.97	2.8	2014-01-30	13:01:24
662	50.316298	-4.085183	3	5	2014-01-30	13:01:25
663	50.31634	-4.085179	4.71	3.7	2014-01-30	13:01:26
664	50.316381	-4.085189	4.59	350.4	2014-01-30	13:01:27
665	50.316419	-4.085216	4.61	336.1	2014-01-30	13:01:28
666	50.316462	-4.085245	5.27	337	2014-01-30	13:01:29
667	50.316507	-4.085271	5.34	339.3	2014-01-30	13:01:30
668	50.316549	-4.085295	4.97	339.9	2014-01-30	13:01:31
669	50.316588	-4.085316	4.6	340.9	2014-01-30	13:01:32
670	50.316624	-4.085337	4.24	339.7	2014-01-30	13:01:33
671	50.316653	-4.085357	3.54	336.3	2014-01-30	13:01:34
672	50.316666	-4.085371	1.76	326.3	2014-01-30	13:01:35
673	50.316666	-4.085378	0.53	272	2014-01-30	13:01:36
674	50.316661	-4.085388	0.95	228.2	2014-01-30	13:01:37
675	50.316646	-4.085404	1.93	214	2014-01-30	13:01:38
676	50.316627	-4.085417	2.38	203.7	2014-01-30	13:01:39
677	50.316611	-4.085424	1.86	196.4	2014-01-30	13:01:40
678	50.316595	-4.085433	1.86	199.3	2014-01-30	13:01:41
679	50.316579	-4.085439	1.79	192.9	2014-01-30	13:01:42
680	50.316564	-4.085437	1.75	176.1	2014-01-30	13:01:43
681	50.316549	-4.085433	1.6	169.5	2014-01-30	13:01:44
682	50.316545	-4.085427	0.63	140.5	2014-01-30	13:01:45
683	50.316542	-4.085421	0.6	127.4	2014-01-30	13:01:46
684	50.316531	-4.085415	1.27	162.6	2014-01-30	13:01:47
685	50.316518	-4.085413	1.46	174.4	2014-01-30	13:01:48
686	50.316506	-4.085413	1.34	180.8	2014-01-30	13:01:49
687	50.316493	-4.085411	1.4	171.9	2014-01-30	13:01:50
688	50.316481	-4.085412	1.37	184	2014-01-30	13:01:51
689	50.31647	-4.085422	1.43	208.7	2014-01-30	13:01:52
690	50.316465	-4.085431	0.9	230.5	2014-01-30	13:01:53
691	50.316464	-4.085439	0.55	259.3	2014-01-30	13:01:54
692	50.316471	-4.085444	0.86	333.2	2014-01-30	13:01:55
693	50.316497	-4.085444	2.89	0.8	2014-01-30	13:01:56
694	50.316537	-4.085441	4.55	2.5	2014-01-30	13:01:57
695	50.316581	-4.085448	4.89	353.9	2014-01-30	13:01:58
696	50.316626	-4.085475	5.33	339	2014-01-30	13:01:59
697	50.316663	-4.08551	4.78	329.2	2014-01-30	13:02:00
698	50.316687	-4.085535	3.23	325.7	2014-01-30	13:02:01
699	50.316696	-4.085542	1.09	335.9	2014-01-30	13:02:02
700	50.316696	-4.085546	0.28	277.6	2014-01-30	13:02:03
701	50.316691	-4.085556	0.9	231.7	2014-01-30	13:02:04
702	50.316684	-4.085568	1.16	231.6	2014-01-30	13:02:05
703	50.316678	-4.08558	1.11	231.6	2014-01-30	13:02:06
704	50.316672	-4.085585	0.73	204.6	2014-01-30	13:02:07
705	50.316664	-4.08559	1.04	202.9	2014-01-30	13:02:08
706	50.316658	-4.085592	0.65	191.6	2014-01-30	13:02:09
707	50.31665	-4.085597	0.94	198.4	2014-01-30	13:02:10
708	50.316639	-4.085596	1.22	179.7	2014-01-30	13:02:11
709	50.316632	-4.085597	0.79	180.9	2014-01-30	13:02:12
710	50.316631	-4.085595	0.09	134.7	2014-01-30	13:02:14
711	50.316616	-4.085597	1.58	186.3	2014-01-30	13:02:15
712	50.316599	-4.085598	1.94	181.6	2014-01-30	13:02:16
713	50.316581	-4.085602	2.03	188.3	2014-01-30	13:02:17
714	50.316565	-4.085603	1.75	183.1	2014-01-30	13:02:18
715	50.316553	-4.085597	1.46	163	2014-01-30	13:02:19
716	50.31654	-4.085594	1.44	170	2014-01-30	13:02:20
717	50.316526	-4.085594	1.58	179.6	2014-01-30	13:02:21
718	50.316513	-4.085588	1.5	163.4	2014-01-30	13:02:22
719	50.316512	-4.085578	0.69	101.7	2014-01-30	13:02:23
720	50.316514	-4.085569	0.67	68.8	2014-01-30	13:02:24
721	50.316511	-4.08556	0.74	115.4	2014-01-30	13:02:25
722	50.316503	-4.085553	1.03	151.4	2014-01-30	13:02:26
723	50.316494	-4.085548	1.03	161	2014-01-30	13:02:27
724	50.316487	-4.085544	0.81	158.5	2014-01-30	13:02:28
725	50.316479	-4.08554	0.93	160.9	2014-01-30	13:02:29
726	50.316469	-4.085536	1.25	168.1	2014-01-30	13:02:30
727	50.316456	-4.085535	1.41	175.6	2014-01-30	13:02:31
728	50.316443	-4.085533	1.42	174.7	2014-01-30	13:02:32
729	50.316433	-4.085528	1.13	163.2	2014-01-30	13:02:33
730	50.316434	-4.085516	0.86	86.9	2014-01-30	13:02:34
731	50.316436	-4.085503	0.96	75.9	2014-01-30	13:02:35
732	50.316431	-4.085493	0.93	129.2	2014-01-30	13:02:36
733	50.316425	-4.085483	0.96	132.3	2014-01-30	13:02:37
734	50.316419	-4.085472	1.01	131.8	2014-01-30	13:02:38
735	50.316412	-4.08546	1.14	131	2014-01-30	13:02:39
736	50.316406	-4.085448	1.15	128	2014-01-30	13:02:40
737	50.316397	-4.085437	1.26	142.9	2014-01-30	13:02:41
738	50.316388	-4.085427	1.24	144.4	2014-01-30	13:02:42
739	50.316379	-4.085416	1.19	140.2	2014-01-30	13:02:43
740	50.316374	-4.085404	1.07	127.6	2014-01-30	13:02:44
741	50.316366	-4.085393	1.14	134	2014-01-30	13:02:45
742	50.316363	-4.085381	0.92	115.2	2014-01-30	13:02:46
743	50.316363	-4.08537	0.8	90.6	2014-01-30	13:02:47
744	50.316362	-4.085358	0.82	99.9	2014-01-30	13:02:48
745	50.316357	-4.085349	0.83	129.1	2014-01-30	13:02:49
746	50.316351	-4.08534	0.91	135.1	2014-01-30	13:02:50
747	50.316343	-4.085333	1.05	150.1	2014-01-30	13:02:51
748	50.316335	-4.085326	1.01	151.1	2014-01-30	13:02:52
749	50.316328	-4.085317	1	138.8	2014-01-30	13:02:53
750	50.316323	-4.085307	0.9	133.2	2014-01-30	13:02:54
751	50.316318	-4.085297	0.91	127.4	2014-01-30	13:02:55
752	50.316311	-4.085286	1.12	133.7	2014-01-30	13:02:56
753	50.316305	-4.085275	1.01	129.5	2014-01-30	13:02:57
754	50.3163	-4.085263	0.99	123.8	2014-01-30	13:02:58
755	50.316293	-4.085257	0.9	149	2014-01-30	13:02:59
756	50.316283	-4.085256	1.14	176.7	2014-01-30	13:03:00
757	50.316272	-4.085259	1.18	192.8	2014-01-30	13:03:01
758	50.316268	-4.085265	0.6	216.4	2014-01-30	13:03:02
759	50.316267	-4.085272	0.54	252.9	2014-01-30	13:03:03
760	50.316267	-4.08528	0.57	270	2014-01-30	13:03:04
761	50.316269	-4.085284	0.43	313.9	2014-01-30	13:03:05
762	50.31627	-4.085284	0.05	333.4	2014-01-30	13:03:06
763	50.316268	-4.085291	0.53	250.3	2014-01-30	13:03:07
764	50.316266	-4.085299	0.64	241.9	2014-01-30	13:03:08
765	50.316268	-4.085305	0.45	299.8	2014-01-30	13:03:09
766	50.316274	-4.085312	0.87	322.8	2014-01-30	13:03:10
767	50.316279	-4.08532	0.86	317.7	2014-01-30	13:03:11
768	50.316285	-4.085334	1.14	303.8	2014-01-30	13:03:12
769	50.316291	-4.08534	0.76	322.9	2014-01-30	13:03:13
770	50.316301	-4.085337	1.13	11.2	2014-01-30	13:03:14
771	50.316319	-4.085333	2.1	6.9	2014-01-30	13:03:15
772	50.316343	-4.085333	2.67	0.6	2014-01-30	13:03:16
773	50.316357	-4.08533	1.5	9.1	2014-01-30	13:03:17
774	50.316361	-4.085321	0.83	50.9	2014-01-30	13:03:18
775	50.316366	-4.085311	0.85	50.7	2014-01-30	13:03:19
776	50.316371	-4.085303	0.81	50.6	2014-01-30	13:03:20
777	50.316374	-4.085294	0.71	60.9	2014-01-30	13:03:21
778	50.316375	-4.085285	0.64	73	2014-01-30	13:03:22
779	50.316377	-4.085277	0.62	75.1	2014-01-30	13:03:23
780	50.316378	-4.085269	0.55	80.2	2014-01-30	13:03:24
781	50.316378	-4.085262	0.48	83.3	2014-01-30	13:03:25
782	50.316378	-4.085254	0.6	90	2014-01-30	13:03:26
783	50.316378	-4.085241	0.96	88.9	2014-01-30	13:03:27
784	50.316379	-4.085224	1.19	88.7	2014-01-30	13:03:28
785	50.316379	-4.085204	1.44	87.8	2014-01-30	13:03:29
786	50.31638	-4.08518	1.69	87.5	2014-01-30	13:03:30
787	50.316296	-4.085274	1.44	215.5	2014-01-30	13:03:38
788	50.316298	-4.085285	0.85	285.9	2014-01-30	13:03:39
789	50.316297	-4.085301	1.11	263.8	2014-01-30	13:03:40
790	50.316297	-4.085313	0.88	270	2014-01-30	13:03:41
791	50.316295	-4.085323	0.74	254.5	2014-01-30	13:03:42
792	50.316293	-4.08533	0.48	247.2	2014-01-30	13:03:43
793	50.316289	-4.08534	0.88	238.8	2014-01-30	13:03:44
794	50.316282	-4.085351	1.08	223.3	2014-01-30	13:03:45
795	50.316274	-4.08536	1.1	218	2014-01-30	13:03:46
796	50.316268	-4.085371	0.99	228.5	2014-01-30	13:03:47
797	50.316262	-4.085383	1.17	231	2014-01-30	13:03:48
798	50.316255	-4.085392	0.96	219.8	2014-01-30	13:03:49
799	50.316251	-4.085398	0.32	223.6	2014-01-30	13:03:51
800	50.31625	-4.085384	0.98	96	2014-01-30	13:03:52
801	50.316251	-4.08537	1.06	86.4	2014-01-30	13:03:53
802	50.316253	-4.085354	1.11	78	2014-01-30	13:03:54
803	50.316255	-4.085338	1.17	75.7	2014-01-30	13:03:55
804	50.316274	-4.085328	2.24	19.7	2014-01-30	13:03:56
805	50.316279	-4.085341	1.11	298.7	2014-01-30	13:03:57
806	50.316282	-4.085369	1.98	279.5	2014-01-30	13:03:58
807	50.316288	-4.085384	1.26	304.2	2014-01-30	13:03:59
808	50.316296	-4.085398	1.31	307.2	2014-01-30	13:04:00
809	50.316305	-4.085409	1.27	323.8	2014-01-30	13:04:01
810	50.316311	-4.085419	0.98	314.7	2014-01-30	13:04:02
811	50.316319	-4.085427	1.06	326.1	2014-01-30	13:04:03
812	50.316328	-4.085431	1.07	344.1	2014-01-30	13:04:04
813	50.316347	-4.085427	2.09	8	2014-01-30	13:04:05
814	50.316377	-4.085413	3.53	16.5	2014-01-30	13:04:06
815	50.316414	-4.085396	4.29	16.6	2014-01-30	13:04:07
816	50.316451	-4.085379	4.3	16.2	2014-01-30	13:04:08
817	50.316491	-4.085368	4.53	9.3	2014-01-30	13:04:09
818	50.316535	-4.085374	4.88	355.5	2014-01-30	13:04:10
819	50.316576	-4.085388	4.67	347.4	2014-01-30	13:04:11
820	50.316613	-4.0854	4.21	348.6	2014-01-30	13:04:12
821	50.316648	-4.085412	4.05	347.5	2014-01-30	13:04:13
822	50.316678	-4.085426	3.42	343	2014-01-30	13:04:14
823	50.316683	-4.085428	0.58	346.3	2014-01-30	13:04:15
824	50.316668	-4.085425	1.63	172.6	2014-01-30	13:04:16
825	50.316642	-4.085425	2.99	179.3	2014-01-30	13:04:17
826	50.31661	-4.08543	3.54	186.6	2014-01-30	13:04:18
827	50.316586	-4.085436	2.7	188.4	2014-01-30	13:04:19
828	50.316566	-4.085438	2.23	184.1	2014-01-30	13:04:20
829	50.31655	-4.085439	1.8	181.7	2014-01-30	13:04:21
830	50.316542	-4.085433	0.97	154.9	2014-01-30	13:04:22
831	50.316533	-4.08543	0.99	167.6	2014-01-30	13:04:23
832	50.31652	-4.085429	1.43	178.1	2014-01-30	13:04:24
833	50.316507	-4.085428	1.53	175.3	2014-01-30	13:04:25
834	50.316493	-4.085428	1.55	180.4	2014-01-30	13:04:26
835	50.316483	-4.085428	1.05	180	2014-01-30	13:04:27
836	50.316474	-4.085426	1.01	172.5	2014-01-30	13:04:28
837	50.316465	-4.085423	1.05	168.9	2014-01-30	13:04:29
838	50.316457	-4.085419	0.97	163.3	2014-01-30	13:04:30
839	50.316451	-4.085416	0.65	162.8	2014-01-30	13:04:31
840	50.316447	-4.085417	0.48	182.1	2014-01-30	13:04:32
841	50.316443	-4.085419	0.5	198	2014-01-30	13:04:33
842	50.316438	-4.085421	0.53	194.3	2014-01-30	13:04:34
843	50.316432	-4.085422	0.62	189.9	2014-01-30	13:04:35
844	50.31643	-4.08542	0.36	149.1	2014-01-30	13:04:36
845	50.316427	-4.085417	0.34	149.2	2014-01-30	13:04:37
846	50.316422	-4.085415	0.56	164.6	2014-01-30	13:04:38
847	50.316415	-4.08541	0.84	154.7	2014-01-30	13:04:39
848	50.316406	-4.085401	1.18	148.6	2014-01-30	13:04:40
849	50.316407	-4.085392	0.66	87.6	2014-01-30	13:04:41
850	50.316408	-4.085387	0.39	70.4	2014-01-30	13:04:42
851	50.316408	-4.085386	0.1	85	2014-01-30	13:04:43
852	50.316405	-4.085387	0.34	202.5	2014-01-30	13:04:44
853	50.316405	-4.085387	0.06	12.2	2014-01-30	13:04:45
854	50.316406	-4.085388	0.02	283.4	2014-01-30	13:04:47
855	50.316406	-4.085391	0.11	280	2014-01-30	13:04:49
856	50.316406	-4.085391	0.05	270	2014-01-30	13:04:50
857	50.316406	-4.085392	0.03	316.8	2014-01-30	13:04:51
858	50.316406	-4.085392	0.03	336.5	2014-01-30	13:04:52
859	50.316406	-4.085392	0	0	2014-01-30	13:04:53
860	50.316461	-4.085366	0.11	17.1	2014-01-30	13:05:53
861	50.316541	-4.085332	3.09	15.1	2014-01-30	13:05:56
862	50.316568	-4.085291	4.18	43.6	2014-01-30	13:05:57
863	50.316583	-4.085252	3.27	59.1	2014-01-30	13:05:58
864	50.316596	-4.085224	2.44	54.2	2014-01-30	13:05:59
865	50.316612	-4.085207	2.08	34.8	2014-01-30	13:06:00
866	50.316625	-4.085192	1.84	34.9	2014-01-30	13:06:01
867	50.31661	-4.085225	1.45	234	2014-01-30	13:06:03
868	50.316588	-4.085248	2.89	213.4	2014-01-30	13:06:04
869	50.316571	-4.085262	2.21	208.3	2014-01-30	13:06:05
870	50.316555	-4.085279	2.15	213.6	2014-01-30	13:06:06
871	50.316546	-4.085285	1.05	202.1	2014-01-30	13:06:07
872	50.316537	-4.08529	1.09	201.9	2014-01-30	13:06:08
873	50.316528	-4.085297	1.08	206.7	2014-01-30	13:06:09
874	50.316517	-4.085302	1.24	194.8	2014-01-30	13:06:10
875	50.316506	-4.085307	1.37	195.4	2014-01-30	13:06:11
876	50.316493	-4.085314	1.45	200.8	2014-01-30	13:06:12
877	50.316484	-4.085316	1.01	187.1	2014-01-30	13:06:13
878	50.316476	-4.085319	0.98	193.7	2014-01-30	13:06:14
879	50.316467	-4.085325	1.04	205.1	2014-01-30	13:06:15
880	50.316461	-4.085329	0.78	199.1	2014-01-30	13:06:16
881	50.316454	-4.085329	0.79	183.9	2014-01-30	13:06:17
882	50.316449	-4.085327	0.53	161.7	2014-01-30	13:06:18
883	50.316444	-4.085325	0.59	162.9	2014-01-30	13:06:19
884	50.316435	-4.085325	1.03	182.7	2014-01-30	13:06:20
885	50.316426	-4.085326	0.97	182.4	2014-01-30	13:06:21
886	50.316419	-4.085328	0.78	192.3	2014-01-30	13:06:22
887	50.316412	-4.085328	0.85	177.6	2014-01-30	13:06:23
888	50.316403	-4.085331	1.01	192.2	2014-01-30	13:06:24
889	50.316392	-4.085336	1.22	198.3	2014-01-30	13:06:25
890	50.316383	-4.085344	1.16	210.1	2014-01-30	13:06:26
891	50.316376	-4.08535	0.92	206	2014-01-30	13:06:27
892	50.31637	-4.085353	0.75	197	2014-01-30	13:06:28
893	50.316365	-4.085357	0.56	205.9	2014-01-30	13:06:29
894	50.316363	-4.085356	0.26	176.1	2014-01-30	13:06:30
895	50.316364	-4.085355	0.17	34.2	2014-01-30	13:06:31
896	50.316371	-4.085348	0.93	31.6	2014-01-30	13:06:32
897	50.316381	-4.085338	1.35	31.5	2014-01-30	13:06:33
898	50.316392	-4.08533	1.32	26.4	2014-01-30	13:06:34
899	50.316403	-4.085323	1.35	21.2	2014-01-30	13:06:35
900	50.316415	-4.085317	1.36	18.1	2014-01-30	13:06:36
901	50.316352	-4.085381	0.44	212.8	2014-01-30	13:06:55
902	50.316362	-4.085395	1.52	319.1	2014-01-30	13:06:56
903	50.316375	-4.085397	1.51	354.4	2014-01-30	13:06:57
904	50.316384	-4.0854	0.92	349.9	2014-01-30	13:06:58
905	50.316394	-4.085403	1.22	348.5	2014-01-30	13:06:59
906	50.316412	-4.085397	2	11.5	2014-01-30	13:07:00
907	50.316438	-4.085378	3.22	24.9	2014-01-30	13:07:01
908	50.316466	-4.085343	3.98	39.3	2014-01-30	13:07:02
909	50.316488	-4.085295	4.22	53.4	2014-01-30	13:07:03
910	50.316507	-4.085235	4.73	64.1	2014-01-30	13:07:04
911	50.316522	-4.085171	4.9	69.6	2014-01-30	13:07:05
912	50.316539	-4.085104	5.04	69	2014-01-30	13:07:06
913	50.316556	-4.085039	5.02	67.1	2014-01-30	13:07:07
914	50.316581	-4.084985	4.8	54	2014-01-30	13:07:08
915	50.316613	-4.084958	3.99	28.7	2014-01-30	13:07:09
916	50.316633	-4.084951	2.34	11.2	2014-01-30	13:07:10
917	50.316641	-4.084941	1.14	39.4	2014-01-30	13:07:11
918	50.316641	-4.084938	0.24	92.1	2014-01-30	13:07:12
919	50.316636	-4.08494	0.59	193.3	2014-01-30	13:07:13
920	50.316622	-4.084949	1.71	201.5	2014-01-30	13:07:14
921	50.316603	-4.084963	2.3	206.3	2014-01-30	13:07:15
922	50.316589	-4.084975	1.83	207	2014-01-30	13:07:16
923	50.316575	-4.08499	1.85	215.2	2014-01-30	13:07:17
924	50.316564	-4.085	1.46	211.2	2014-01-30	13:07:18
925	50.316558	-4.085008	0.89	219.7	2014-01-30	13:07:19
926	50.316554	-4.085017	0.77	234.1	2014-01-30	13:07:20
927	50.316551	-4.085021	0.21	225.5	2014-01-30	13:07:22
928	50.316546	-4.085025	0.59	204.7	2014-01-30	13:07:23
929	50.31654	-4.085027	0.67	196	2014-01-30	13:07:24
930	50.316533	-4.085033	0.87	205.9	2014-01-30	13:07:25
931	50.316525	-4.085036	0.92	195.4	2014-01-30	13:07:26
932	50.316516	-4.085043	1.17	204.4	2014-01-30	13:07:27
933	50.316506	-4.085051	1.22	206.2	2014-01-30	13:07:28
934	50.316496	-4.085059	1.25	207.3	2014-01-30	13:07:29
935	50.316487	-4.085068	1.23	211.6	2014-01-30	13:07:30
936	50.316476	-4.085078	1.38	213.6	2014-01-30	13:07:31
937	50.316465	-4.085089	1.48	211	2014-01-30	13:07:32
938	50.316457	-4.085095	1	205.4	2014-01-30	13:07:33
939	50.316453	-4.085099	0.48	213.8	2014-01-30	13:07:34
940	50.316446	-4.085104	0.87	206.6	2014-01-30	13:07:35
941	50.316439	-4.085111	0.97	207.5	2014-01-30	13:07:36
942	50.316431	-4.085118	0.99	212	2014-01-30	13:07:37
943	50.316427	-4.085118	0.21	180	2014-01-30	13:07:39
944	50.316427	-4.085114	0.3	100.6	2014-01-30	13:07:40
945	50.316426	-4.08511	0.33	115.2	2014-01-30	13:07:41
946	50.316424	-4.085107	0.26	140.8	2014-01-30	13:07:42
947	50.316421	-4.085106	0.33	169.7	2014-01-30	13:07:43
948	50.316418	-4.085106	0.36	175.2	2014-01-30	13:07:44
949	50.316413	-4.085105	0.5	169.1	2014-01-30	13:07:45
950	50.316408	-4.085103	0.56	167.2	2014-01-30	13:07:46
951	50.316403	-4.085103	0.57	182.4	2014-01-30	13:07:47
952	50.316407	-4.085095	0.73	55.8	2014-01-30	13:07:48
953	50.316404	-4.085099	0.38	226.5	2014-01-30	13:07:49
954	50.316398	-4.085109	1	226.2	2014-01-30	13:07:50
955	50.316389	-4.085118	1.17	212.6	2014-01-30	13:07:51
956	50.316383	-4.085122	0.82	202.7	2014-01-30	13:07:52
957	50.316375	-4.085129	0.98	212.2	2014-01-30	13:07:53
958	50.316369	-4.085132	0.75	195.8	2014-01-30	13:07:54
959	50.316366	-4.085137	0.43	227.5	2014-01-30	13:07:55
960	50.31636	-4.085142	0.74	212.2	2014-01-30	13:07:56
961	50.316352	-4.085154	1.23	222.2	2014-01-30	13:07:57
962	50.316344	-4.085166	1.24	225.4	2014-01-30	13:07:58
963	50.316337	-4.085178	1.17	225.5	2014-01-30	13:07:59
964	50.316334	-4.085182	0.4	221.1	2014-01-30	13:08:00
965	50.31633	-4.085192	0.82	237.8	2014-01-30	13:08:01
966	50.316328	-4.085201	0.75	248	2014-01-30	13:08:02
967	50.316328	-4.085212	0.77	266.5	2014-01-30	13:08:03
968	50.316329	-4.085224	0.83	279	2014-01-30	13:08:04
969	50.316331	-4.085235	0.85	284.6	2014-01-30	13:08:05
970	50.316333	-4.085245	0.78	291.1	2014-01-30	13:08:06
971	50.316359	-4.085201	4.32	47.6	2014-01-30	13:08:07
972	50.316358	-4.085183	1.26	97.7	2014-01-30	13:08:08
973	50.31636	-4.085173	0.71	72.4	2014-01-30	13:08:09
974	50.316358	-4.085174	0.21	181.5	2014-01-30	13:08:10
975	50.316354	-4.085179	0.51	223.3	2014-01-30	13:08:11
976	50.316352	-4.085186	0.59	247.6	2014-01-30	13:08:12
977	50.316356	-4.085195	0.73	300.8	2014-01-30	13:08:13
978	50.31636	-4.085205	0.9	303.8	2014-01-30	13:08:14
979	50.316367	-4.085214	0.9	320.4	2014-01-30	13:08:15
980	50.316374	-4.085217	0.87	342.1	2014-01-30	13:08:16
981	50.31639	-4.085217	1.79	0	2014-01-30	13:08:17
982	50.316421	-4.085216	3.43	1.9	2014-01-30	13:08:18
983	50.316461	-4.085214	4.44	1.4	2014-01-30	13:08:19
984	50.3165	-4.085211	4.34	2.9	2014-01-30	13:08:20
985	50.316538	-4.085218	4.33	353.6	2014-01-30	13:08:21
986	50.316575	-4.085239	4.37	340.1	2014-01-30	13:08:22
987	50.316612	-4.085255	4.21	344	2014-01-30	13:08:23
988	50.316649	-4.085262	4.21	353.2	2014-01-30	13:08:24
989	50.316688	-4.085269	4.32	353.2	2014-01-30	13:08:25
990	50.316721	-4.085275	3.77	354.2	2014-01-30	13:08:26
991	50.316749	-4.085279	3.08	353.8	2014-01-30	13:08:27
992	50.31677	-4.085286	2.42	348.9	2014-01-30	13:08:28
993	50.316776	-4.085288	0.67	345	2014-01-30	13:08:29
994	50.316769	-4.085286	0.75	168.6	2014-01-30	13:08:30
995	50.316763	-4.085283	0.74	161.1	2014-01-30	13:08:31
996	50.316757	-4.085282	0.65	176.3	2014-01-30	13:08:32
997	50.31675	-4.085285	0.85	191.8	2014-01-30	13:08:33
998	50.316733	-4.085292	1.99	194	2014-01-30	13:08:34
999	50.316712	-4.0853	2.41	195.1	2014-01-30	13:08:35
1000	50.316701	-4.085305	1.21	196.3	2014-01-30	13:08:36
1001	50.316692	-4.085307	1.04	186.5	2014-01-30	13:08:37
1002	50.316682	-4.085309	1.13	186.1	2014-01-30	13:08:38
1003	50.316673	-4.085312	1.05	193.8	2014-01-30	13:08:39
1004	50.316669	-4.08531	0.44	165.3	2014-01-30	13:08:40
1005	50.316662	-4.085309	0.71	173.3	2014-01-30	13:08:41
1006	50.316651	-4.08531	1.28	183.8	2014-01-30	13:08:42
1007	50.316641	-4.085312	1.1	185.9	2014-01-30	13:08:43
1008	50.316632	-4.085314	1	187.5	2014-01-30	13:08:44
1009	50.316622	-4.085312	1.2	175.2	2014-01-30	13:08:45
1010	50.31661	-4.085311	1.25	175.6	2014-01-30	13:08:46
1011	50.316599	-4.085312	1.24	184.4	2014-01-30	13:08:47
1012	50.316599	-4.085305	0.52	97.2	2014-01-30	13:08:48
1013	50.3166	-4.085299	0.45	69.5	2014-01-30	13:08:49
1014	50.316595	-4.085296	0.65	161.3	2014-01-30	13:08:50
1015	50.316585	-4.085299	1.1	190.6	2014-01-30	13:08:51
1016	50.316574	-4.085303	1.21	193.7	2014-01-30	13:08:52
1017	50.316562	-4.085306	1.35	189.9	2014-01-30	13:08:53
1018	50.316548	-4.085314	1.66	198.6	2014-01-30	13:08:54
1019	50.316533	-4.085324	1.82	202.4	2014-01-30	13:08:55
1020	50.316521	-4.085328	1.42	193.3	2014-01-30	13:08:56
1021	50.316508	-4.085335	1.5	197.4	2014-01-30	13:08:57
1022	50.316503	-4.085332	0.58	162.6	2014-01-30	13:08:58
1023	50.316502	-4.085324	0.56	99.6	2014-01-30	13:08:59
1024	50.316497	-4.085322	0.61	163.1	2014-01-30	13:09:00
1025	50.316489	-4.085322	0.88	180	2014-01-30	13:09:01
1026	50.31648	-4.085323	1.01	186.4	2014-01-30	13:09:02
1027	50.316468	-4.085326	1.31	188.9	2014-01-30	13:09:03
1028	50.316457	-4.085327	1.25	181.6	2014-01-30	13:09:04
1029	50.316446	-4.085327	1.19	181.4	2014-01-30	13:09:05
1030	50.316433	-4.085329	1.44	184	2014-01-30	13:09:06
1031	50.316423	-4.085328	1.11	178.8	2014-01-30	13:09:07
1032	50.316415	-4.085325	0.95	164.7	2014-01-30	13:09:08
1033	50.31641	-4.085319	0.7	142.1	2014-01-30	13:09:09
1034	50.316405	-4.085313	0.73	144.3	2014-01-30	13:09:10
1035	50.316399	-4.085311	0.61	171.6	2014-01-30	13:09:11
1036	50.316396	-4.085311	0.38	174.6	2014-01-30	13:09:12
1037	50.316397	-4.085309	0.22	45.9	2014-01-30	13:09:13
1038	50.316398	-4.085309	0.01	17.7	2014-01-30	13:09:15
1039	50.316398	-4.085309	0	0	2014-01-30	13:09:16
1040	50.316398	-4.085309	0	0	2014-01-30	13:09:17
1041	50.316398	-4.085308	0.01	67.5	2014-01-30	13:09:22
1042	50.3164	-4.085306	0.15	28.7	2014-01-30	13:09:24
1043	50.3164	-4.085306	0.01	29.6	2014-01-30	13:09:25
1044	50.3164	-4.085306	0	0	2014-01-30	13:09:26
1045	50.316398	-4.085312	0.5	235.7	2014-01-30	13:09:27
1046	50.316394	-4.08532	0.73	235.1	2014-01-30	13:09:28
1047	50.316397	-4.085324	0.45	330.6	2014-01-30	13:09:29
1048	50.316406	-4.085319	0.98	18.9	2014-01-30	13:09:30
1049	50.316412	-4.085322	0.78	344.4	2014-01-30	13:09:31
1050	50.316421	-4.085327	1.03	340.7	2014-01-30	13:09:32
1051	50.316447	-4.085322	2.86	6.3	2014-01-30	13:09:33
1052	50.316487	-4.085328	4.51	355.3	2014-01-30	13:09:34
1053	50.316533	-4.085343	5.28	348	2014-01-30	13:09:35
1054	50.316577	-4.085377	5.4	333.3	2014-01-30	13:09:36
1055	50.316617	-4.085417	5.34	327.6	2014-01-30	13:09:37
1056	50.316659	-4.085451	5.23	333	2014-01-30	13:09:38
1057	50.316695	-4.085484	4.65	329.4	2014-01-30	13:09:39
1058	50.31671	-4.085501	2.07	325.1	2014-01-30	13:09:40
1059	50.316713	-4.085504	0.39	321.6	2014-01-30	13:09:41
1060	50.316708	-4.08551	0.68	215.9	2014-01-30	13:09:42
1061	50.316701	-4.085513	0.86	194	2014-01-30	13:09:43
1062	50.316685	-4.085517	1.72	189.2	2014-01-30	13:09:44
1063	50.316665	-4.085521	2.32	188.6	2014-01-30	13:09:45
1064	50.316651	-4.085522	1.58	180.4	2014-01-30	13:09:46
1065	50.316641	-4.085521	1.04	177.1	2014-01-30	13:09:47
1066	50.31663	-4.085519	1.21	173.8	2014-01-30	13:09:48
1067	50.316619	-4.085519	1.24	178.6	2014-01-30	13:09:49
1068	50.316607	-4.085517	1.36	176	2014-01-30	13:09:50
1069	50.316599	-4.085511	1.03	154.2	2014-01-30	13:09:51
1070	50.316597	-4.085501	0.72	106.6	2014-01-30	13:09:52
1071	50.316593	-4.085497	0.57	142.4	2014-01-30	13:09:53
1072	50.316586	-4.085493	0.8	164.1	2014-01-30	13:09:54
1073	50.316578	-4.085487	1	153.5	2014-01-30	13:09:55
1074	50.316569	-4.085482	1.06	161.7	2014-01-30	13:09:56
1075	50.316559	-4.085476	1.17	157.9	2014-01-30	13:09:57
1076	50.316548	-4.085471	1.25	161.6	2014-01-30	13:09:58
1077	50.31654	-4.085463	1.07	150.6	2014-01-30	13:09:59
1078	50.316531	-4.085458	1.1	160.1	2014-01-30	13:10:00
1079	50.316521	-4.085451	1.2	156.6	2014-01-30	13:10:01
1080	50.316514	-4.085445	0.95	149.8	2014-01-30	13:10:02
1081	50.316508	-4.085435	0.91	128.1	2014-01-30	13:10:03
1082	50.316505	-4.085426	0.74	121.2	2014-01-30	13:10:04
1083	50.316501	-4.085419	0.68	133.3	2014-01-30	13:10:05
1084	50.316494	-4.085413	0.88	153.4	2014-01-30	13:10:06
1085	50.316485	-4.085405	1.1	149.3	2014-01-30	13:10:07
1086	50.316475	-4.0854	1.19	161.6	2014-01-30	13:10:08
1087	50.316467	-4.085395	1.03	157.6	2014-01-30	13:10:09
1088	50.31646	-4.085389	0.84	154.9	2014-01-30	13:10:10
1089	50.316452	-4.085386	0.88	162.3	2014-01-30	13:10:11
1090	50.316443	-4.085382	1.06	163.7	2014-01-30	13:10:12
1091	50.316433	-4.085375	1.21	158.4	2014-01-30	13:10:13
1092	50.316423	-4.085369	1.15	156.8	2014-01-30	13:10:14
1093	50.316416	-4.085362	0.98	150.4	2014-01-30	13:10:15
1094	50.316413	-4.085351	0.88	113.7	2014-01-30	13:10:16
1095	50.316411	-4.085342	0.63	110	2014-01-30	13:10:17
1096	50.316407	-4.085334	0.67	122.8	2014-01-30	13:10:18
1097	50.316401	-4.085331	0.79	161.5	2014-01-30	13:10:19
1098	50.316393	-4.085326	0.93	157.1	2014-01-30	13:10:20
1099	50.316384	-4.085319	1.11	152.9	2014-01-30	13:10:21
1100	50.316375	-4.085313	1.1	156.6	2014-01-30	13:10:22
1101	50.316366	-4.085306	1.13	154.1	2014-01-30	13:10:23
1102	50.316357	-4.085298	1.16	154.1	2014-01-30	13:10:24
1103	50.316349	-4.08529	1.06	145	2014-01-30	13:10:25
1104	50.316342	-4.085283	0.94	146.2	2014-01-30	13:10:26
1105	50.316338	-4.085269	1.04	117.1	2014-01-30	13:10:27
1106	50.316337	-4.085257	0.9	93	2014-01-30	13:10:28
1107	50.316336	-4.085249	0.58	102.1	2014-01-30	13:10:29
1108	50.316335	-4.085248	0.03	159.8	2014-01-30	13:10:31
1109	50.316335	-4.085248	0	0	2014-01-30	13:10:32
1110	50.316335	-4.085248	0	0	2014-01-30	13:10:33
1111	50.316335	-4.085248	0	0	2014-01-30	13:10:34
1112	50.316335	-4.085248	0	0	2014-01-30	13:10:35
1113	50.316335	-4.085248	0	0	2014-01-30	13:10:36
1114	50.316335	-4.085248	0.02	149	2014-01-30	13:10:37
1115	50.31634	-4.08525	0.56	348.4	2014-01-30	13:10:38
1116	50.316341	-4.085237	0.95	83.3	2014-01-30	13:10:39
1117	50.316344	-4.085216	1.49	75.8	2014-01-30	13:10:40
1118	50.316361	-4.085207	1.96	20.7	2014-01-30	13:10:41
1119	50.316395	-4.085191	3.94	16	2014-01-30	13:10:42
1120	50.316434	-4.085182	4.43	8.3	2014-01-30	13:10:43
1121	50.316475	-4.085183	4.53	359.8	2014-01-30	13:10:44
1122	50.316513	-4.085192	4.26	351.1	2014-01-30	13:10:45
1123	50.316551	-4.085205	4.33	347.4	2014-01-30	13:10:46
1124	50.316593	-4.085209	4.75	356.4	2014-01-30	13:10:47
1125	50.316638	-4.085215	5.03	355	2014-01-30	13:10:48
1126	50.316665	-4.085233	3.24	337.2	2014-01-30	13:10:49
1127	50.316676	-4.085245	1.47	326.1	2014-01-30	13:10:50
1128	50.316682	-4.085252	0.43	324.4	2014-01-30	13:10:52
1129	50.316682	-4.085254	0.18	245.2	2014-01-30	13:10:53
1130	50.316682	-4.085256	0.17	279.2	2014-01-30	13:10:54
1131	50.316676	-4.08526	0.76	198.8	2014-01-30	13:10:55
1132	50.316669	-4.085263	0.76	197.7	2014-01-30	13:10:56
1133	50.31666	-4.085263	0.95	181.1	2014-01-30	13:10:57
1134	50.31665	-4.085266	1.18	190.5	2014-01-30	13:10:58
1135	50.316642	-4.085267	0.91	184.1	2014-01-30	13:10:59
1136	50.316635	-4.085272	0.86	201.1	2014-01-30	13:11:00
1137	50.316628	-4.085274	0.78	194.1	2014-01-30	13:11:01
1138	50.316618	-4.085278	1.12	193.2	2014-01-30	13:11:02
1139	50.316608	-4.085279	1.12	184.2	2014-01-30	13:11:03
1140	50.316602	-4.085277	0.72	168.6	2014-01-30	13:11:04
1141	50.316594	-4.085276	0.84	173.5	2014-01-30	13:11:05
1142	50.316583	-4.085274	1.27	174.9	2014-01-30	13:11:06
1143	50.316572	-4.085273	1.22	176.3	2014-01-30	13:11:07
1144	50.31656	-4.085273	1.3	180.8	2014-01-30	13:11:08
1145	50.31655	-4.08527	1.19	170	2014-01-30	13:11:09
1146	50.316539	-4.085269	1.21	173.8	2014-01-30	13:11:10
1147	50.316529	-4.085265	1.14	167.6	2014-01-30	13:11:11
1148	50.316519	-4.085262	1.14	167.6	2014-01-30	13:11:12
1149	50.31651	-4.085259	1.07	167.8	2014-01-30	13:11:13
1150	50.316502	-4.085256	0.87	166.6	2014-01-30	13:11:14
1151	50.316498	-4.08525	0.63	139.2	2014-01-30	13:11:15
1152	50.316491	-4.085244	0.89	151	2014-01-30	13:11:16
1153	50.31648	-4.08524	1.18	166	2014-01-30	13:11:17
1154	50.31647	-4.085236	1.24	166.9	2014-01-30	13:11:18
1155	50.316457	-4.085233	1.37	171.7	2014-01-30	13:11:19
1156	50.316444	-4.085229	1.51	170	2014-01-30	13:11:20
1157	50.316431	-4.085229	1.5	179.1	2014-01-30	13:11:21
1158	50.316417	-4.085228	1.49	177.7	2014-01-30	13:11:22
1159	50.316407	-4.085226	1.15	171.1	2014-01-30	13:11:23
1160	50.3164	-4.085222	0.78	157.5	2014-01-30	13:11:24
1161	50.316396	-4.085219	0.49	158.6	2014-01-30	13:11:25
1162	50.31639	-4.085219	0.74	181.4	2014-01-30	13:11:26
1163	50.316381	-4.085218	1.03	174.3	2014-01-30	13:11:27
1164	50.31637	-4.085217	1.15	178.5	2014-01-30	13:11:28
1165	50.31636	-4.085216	1.17	173.9	2014-01-30	13:11:29
1166	50.316349	-4.085213	1.2	169.7	2014-01-30	13:11:30
1167	50.316339	-4.085211	1.12	173.3	2014-01-30	13:11:31
1168	50.316328	-4.085209	1.22	173.3	2014-01-30	13:11:32
1169	50.31632	-4.085207	0.95	170.6	2014-01-30	13:11:33
1170	50.316309	-4.085204	1.17	171.2	2014-01-30	13:11:34
1171	50.316299	-4.085202	1.22	173	2014-01-30	13:11:35
1172	50.316293	-4.085196	0.71	145.4	2014-01-30	13:11:36
1173	50.316291	-4.085191	0.41	122.9	2014-01-30	13:11:37
1174	50.31629	-4.085187	0.32	108.6	2014-01-30	13:11:38
1175	50.31629	-4.085188	0.02	245.7	2014-01-30	13:11:40
1176	50.316289	-4.085182	0.45	104.5	2014-01-30	13:11:41
1177	50.316289	-4.085174	0.54	95	2014-01-30	13:11:42
1178	50.316289	-4.085165	0.67	90	2014-01-30	13:11:43
1179	50.31629	-4.085153	0.81	82	2014-01-30	13:11:44
1180	50.316352	-4.085007	0.83	56.3	2014-01-30	13:11:59
1181	50.316284	-4.084929	0.07	143.4	2014-01-30	13:14:13
1182	50.316274	-4.084928	1.11	177.8	2014-01-30	13:14:14
1183	50.316271	-4.08493	0.41	200.6	2014-01-30	13:14:15
1184	50.316278	-4.084932	0.8	348.8	2014-01-30	13:14:16
1185	50.316277	-4.084938	0.39	261.8	2014-01-30	13:14:17
1186	50.316272	-4.084944	0.38	216.7	2014-01-30	13:14:19
1187	50.31627	-4.084945	0.2	193.7	2014-01-30	13:14:20
1188	50.316268	-4.084946	0.23	206.4	2014-01-30	13:14:21
1189	50.316267	-4.084948	0.25	215.8	2014-01-30	13:14:22
1190	50.316268	-4.084932	0.2	80	2014-01-30	13:14:28
1191	50.316269	-4.084925	0.47	79.7	2014-01-30	13:14:29
1192	50.316271	-4.084921	0.35	57.9	2014-01-30	13:14:30
1193	50.316273	-4.084918	0.37	41.2	2014-01-30	13:14:31
1194	50.316276	-4.084913	0.44	47.6	2014-01-30	13:14:32
1195	50.316279	-4.084906	0.59	56.3	2014-01-30	13:14:33
1196	50.316283	-4.084899	0.68	50.7	2014-01-30	13:14:34
1197	50.316362	-4.084795	1.44	39.8	2014-01-30	13:14:42
1198	50.316373	-4.084776	1.79	50.1	2014-01-30	13:14:43
1199	50.316382	-4.084758	1.62	50.4	2014-01-30	13:14:44
1200	50.316391	-4.084743	1.46	46.9	2014-01-30	13:14:45
1201	50.316401	-4.08473	1.43	40.4	2014-01-30	13:14:46
1202	50.316406	-4.084742	1.05	307.1	2014-01-30	13:14:47
1203	50.316411	-4.084748	0.66	320.9	2014-01-30	13:14:48
1204	50.316418	-4.08474	0.96	37.1	2014-01-30	13:14:49
1205	50.316421	-4.08474	0.38	359	2014-01-30	13:14:50
1206	50.31642	-4.084746	0.43	249.5	2014-01-30	13:14:51
1207	50.316418	-4.084747	0.24	199.1	2014-01-30	13:14:52
1208	50.316419	-4.084744	0.24	67	2014-01-30	13:14:53
1209	50.31642	-4.084739	0.37	66.3	2014-01-30	13:14:54
1210	50.316423	-4.084732	0.61	57.8	2014-01-30	13:14:55
1211	50.316443	-4.084676	0.76	60.7	2014-01-30	13:15:01
1212	50.316444	-4.084667	0.66	82.7	2014-01-30	13:15:02
1213	50.316443	-4.084659	0.57	94.7	2014-01-30	13:15:03
1214	50.316441	-4.084653	0.49	128.4	2014-01-30	13:15:04
1215	50.316423	-4.084654	1.98	182.1	2014-01-30	13:15:05
1216	50.3164	-4.084651	2.59	174	2014-01-30	13:15:06
1217	50.316391	-4.084647	1.04	166.1	2014-01-30	13:15:07
1218	50.316382	-4.08464	1.12	153.6	2014-01-30	13:15:08
1219	50.316372	-4.084633	1.15	154.5	2014-01-30	13:15:09
1220	50.316318	-4.084642	1.51	185.9	2014-01-30	13:15:13
1221	50.316305	-4.08465	1.55	202.7	2014-01-30	13:15:14
1222	50.316279	-4.084695	4.35	226.7	2014-01-30	13:15:15
1223	50.316187	-4.084827	13.83	222.8	2014-01-30	13:15:16
1224	50.316169	-4.084819	2.12	165.3	2014-01-30	13:15:17
1225	50.316155	-4.084817	1.56	174.1	2014-01-30	13:15:18
1226	50.316148	-4.084812	0.8	154.3	2014-01-30	13:15:19
1227	50.31614	-4.084817	1.04	199.4	2014-01-30	13:15:20
1228	50.316167	-4.084844	3.62	328.1	2014-01-30	13:15:21
1229	50.316191	-4.084844	2.68	359.5	2014-01-30	13:15:22
1230	50.316216	-4.08486	2.97	338.7	2014-01-30	13:15:23
1231	50.316225	-4.08486	0.96	358.9	2014-01-30	13:15:24
1232	50.31624	-4.084876	2.02	325.7	2014-01-30	13:15:25
1233	50.316254	-4.084892	1.91	324.1	2014-01-30	13:15:26
1234	50.316282	-4.084895	3.11	355.9	2014-01-30	13:15:27
1235	50.316318	-4.084881	4.19	13.6	2014-01-30	13:15:28
1236	50.316352	-4.084866	3.89	15.8	2014-01-30	13:15:29
1237	50.316386	-4.084853	3.89	13.5	2014-01-30	13:15:30
1238	50.3164	-4.084852	1.56	3.3	2014-01-30	13:15:31
1239	50.316401	-4.084859	0.25	287.4	2014-01-30	13:15:33
1240	50.316396	-4.084866	0.79	218.8	2014-01-30	13:15:34
1241	50.316388	-4.084871	0.97	204.8	2014-01-30	13:15:35
1242	50.316378	-4.084881	1.24	213.5	2014-01-30	13:15:36
1243	50.31637	-4.084887	1.06	203.1	2014-01-30	13:15:37
1244	50.316363	-4.08489	0.74	195.9	2014-01-30	13:15:38
1245	50.316356	-4.084894	0.86	199.8	2014-01-30	13:15:39
1246	50.316347	-4.084897	0.98	191.9	2014-01-30	13:15:40
1247	50.316338	-4.0849	1.07	193.5	2014-01-30	13:15:41
1248	50.316329	-4.084905	1.1	199.6	2014-01-30	13:15:42
1249	50.316322	-4.084907	0.73	189.9	2014-01-30	13:15:43
1250	50.316318	-4.084909	0.52	192.6	2014-01-30	13:15:44
1251	50.316313	-4.084911	0.57	198.3	2014-01-30	13:15:45
1252	50.316307	-4.084912	0.69	186.4	2014-01-30	13:15:46
1253	50.3163	-4.084915	0.74	194.4	2014-01-30	13:15:47
1254	50.316293	-4.084917	0.8	191.2	2014-01-30	13:15:48
1255	50.316284	-4.08492	1.01	191.9	2014-01-30	13:15:49
1256	50.316273	-4.084925	1.3	196	2014-01-30	13:15:50
1257	50.316263	-4.08493	1.17	196	2014-01-30	13:15:51
1258	50.316254	-4.084935	1.05	200.2	2014-01-30	13:15:52
1259	50.316249	-4.084936	0.62	189.3	2014-01-30	13:15:53
1260	50.316244	-4.084937	0.49	187.7	2014-01-30	13:15:54
1261	50.316241	-4.084938	0.42	189.9	2014-01-30	13:15:55
1262	50.316237	-4.084942	0.49	219.6	2014-01-30	13:15:56
1263	50.316232	-4.084943	0.54	184.4	2014-01-30	13:15:57
1264	50.316227	-4.084942	0.56	174	2014-01-30	13:15:58
1265	50.316222	-4.084943	0.58	187	2014-01-30	13:15:59
1266	50.316216	-4.084947	0.71	203.7	2014-01-30	13:16:00
1267	50.316209	-4.084951	0.86	200.4	2014-01-30	13:16:01
1268	50.316201	-4.084957	0.95	206.1	2014-01-30	13:16:02
1269	50.316196	-4.084962	0.68	207.9	2014-01-30	13:16:03
1270	50.316191	-4.084965	0.58	207	2014-01-30	13:16:04
1271	50.316187	-4.084968	0.49	206.1	2014-01-30	13:16:05
1272	50.316186	-4.084969	0.2	185.2	2014-01-30	13:16:06
1273	50.316185	-4.084965	0.28	111.3	2014-01-30	13:16:07
1274	50.316185	-4.084962	0.11	97.6	2014-01-30	13:16:09
1275	50.316185	-4.084962	0.05	326.8	2014-01-30	13:16:10
1276	50.316185	-4.084963	0.04	334.8	2014-01-30	13:16:11
1277	50.316185	-4.084963	0.04	302.4	2014-01-30	13:16:12
1278	50.316185	-4.084963	0	0	2014-01-30	13:16:13
1279	50.316183	-4.085033	0.07	266.3	2014-01-30	13:17:21
1280	50.316243	-4.08505	2.27	350.1	2014-01-30	13:17:24
1281	50.316223	-4.085014	1.69	131.2	2014-01-30	13:17:26
1282	50.316217	-4.085017	0.64	198.9	2014-01-30	13:17:27
1283	50.316211	-4.085017	0.75	180	2014-01-30	13:17:28
1284	50.316207	-4.085021	0.44	216.5	2014-01-30	13:17:29
1285	50.316206	-4.085024	0.23	237.5	2014-01-30	13:17:30
1286	50.316204	-4.085025	0.33	200.2	2014-01-30	13:17:31
1287	50.316199	-4.085027	0.48	194.3	2014-01-30	13:17:32
1288	50.316197	-4.085027	0.31	188.8	2014-01-30	13:17:33
1289	50.316193	-4.085029	0.39	194.3	2014-01-30	13:17:34
1290	50.31619	-4.085029	0.34	181.1	2014-01-30	13:17:35
1291	50.316189	-4.085032	0.13	225.5	2014-01-30	13:17:37
1292	50.316274	-4.085162	0.37	316	2014-01-30	13:18:13
1293	50.316344	-4.084918	0.22	65.7	2014-01-30	13:19:41
1294	50.316484	-4.084863	4.01	14.2	2014-01-30	13:19:45
1295	50.316518	-4.084855	3.78	8.4	2014-01-30	13:19:46
1296	50.31655	-4.084851	3.57	5.7	2014-01-30	13:19:47
1297	50.316575	-4.084838	2.95	17.5	2014-01-30	13:19:48
1298	50.316601	-4.084826	3.04	16.7	2014-01-30	13:19:49
1299	50.316627	-4.084814	2.98	15.5	2014-01-30	13:19:50
1300	50.316651	-4.0848	2.86	20.4	2014-01-30	13:19:51
1301	50.31667	-4.084792	2.22	15.4	2014-01-30	13:19:52
1302	50.316684	-4.084793	1.5	357	2014-01-30	13:19:53
1303	50.316697	-4.084798	1.55	346.4	2014-01-30	13:19:54
1304	50.31671	-4.084801	1.47	353.3	2014-01-30	13:19:55
1305	50.316723	-4.084806	1.52	346.6	2014-01-30	13:19:56
1306	50.316602	-4.084983	1.03	223	2014-01-30	13:20:14
1307	50.316596	-4.084999	1.3	238.4	2014-01-30	13:20:15
1308	50.316598	-4.08501	0.84	282.8	2014-01-30	13:20:16
1309	50.316621	-4.085012	2.62	357.3	2014-01-30	13:20:17
1310	50.316654	-4.085014	3.61	357.7	2014-01-30	13:20:18
1311	50.316694	-4.085012	4.47	2.1	2014-01-30	13:20:19
1312	50.31673	-4.08501	4.04	1.7	2014-01-30	13:20:20
1313	50.316756	-4.085006	2.9	5.1	2014-01-30	13:20:21
1314	50.31677	-4.085002	1.63	11.6	2014-01-30	13:20:22
1315	50.316778	-4.084999	0.87	14.2	2014-01-30	13:20:23
1316	50.31678	-4.085	0.28	347.6	2014-01-30	13:20:24
1317	50.316779	-4.085007	0.53	258.8	2014-01-30	13:20:25
1318	50.316779	-4.085014	0.5	262.6	2014-01-30	13:20:26
1319	50.31678	-4.085025	0.81	279.9	2014-01-30	13:20:27
1320	50.316781	-4.085035	0.72	279.7	2014-01-30	13:20:28
1321	50.31678	-4.085044	0.64	260	2014-01-30	13:20:29
1322	50.316777	-4.085053	0.75	239.5	2014-01-30	13:20:30
1323	50.316775	-4.085061	0.57	251	2014-01-30	13:20:31
1324	50.316773	-4.085067	0.53	240.4	2014-01-30	13:20:32
1325	50.316783	-4.085073	0.59	339.2	2014-01-30	13:20:34
1326	50.3168	-4.08508	2.03	346.6	2014-01-30	13:20:35
1327	50.316817	-4.08509	1.95	337.5	2014-01-30	13:20:36
1328	50.316837	-4.085093	2.34	354.4	2014-01-30	13:20:37
1329	50.316861	-4.085085	2.64	13.3	2014-01-30	13:20:38
1330	50.316882	-4.085074	2.49	17.5	2014-01-30	13:20:39
1331	50.316903	-4.085066	2.37	14.4	2014-01-30	13:20:40
1332	50.316921	-4.085058	2.17	15.9	2014-01-30	13:20:41
1333	50.316932	-4.085051	1.3	20.5	2014-01-30	13:20:42
1334	50.316934	-4.085043	0.61	72.2	2014-01-30	13:20:43
1335	50.316935	-4.085043	0.11	357.1	2014-01-30	13:20:44
1336	50.316938	-4.085049	0.56	308.4	2014-01-30	13:20:45
1337	50.316942	-4.085048	0.42	13.8	2014-01-30	13:20:46
1338	50.31694	-4.085039	0.34	106	2014-01-30	13:20:48
1339	50.316944	-4.085041	0.44	338.6	2014-01-30	13:20:49
1340	50.316948	-4.085046	0.59	320.6	2014-01-30	13:20:50
1341	50.316953	-4.08505	0.7	334.4	2014-01-30	13:20:51
1342	50.316959	-4.085054	0.67	335.2	2014-01-30	13:20:52
1343	50.316964	-4.085055	0.53	354.3	2014-01-30	13:20:53
1344	50.316968	-4.085056	0.48	348.6	2014-01-30	13:20:54
1345	50.316972	-4.085056	0.4	6	2014-01-30	13:20:55
1346	50.316975	-4.085058	0.45	336.5	2014-01-30	13:20:56
1347	50.31698	-4.08506	0.52	350.7	2014-01-30	13:20:57
1348	50.316986	-4.08506	0.73	356.3	2014-01-30	13:20:58
1349	50.316994	-4.085063	0.84	347.7	2014-01-30	13:20:59
1350	50.317001	-4.085067	0.87	339.1	2014-01-30	13:21:00
1351	50.317005	-4.085067	0.43	357.6	2014-01-30	13:21:01
1352	50.31701	-4.085072	0.71	329	2014-01-30	13:21:02
1353	50.317016	-4.085079	0.79	325.3	2014-01-30	13:21:03
1354	50.317023	-4.085082	0.82	343.1	2014-01-30	13:21:04
1355	50.317031	-4.08508	0.82	9.2	2014-01-30	13:21:05
1356	50.317037	-4.08508	0.67	1.5	2014-01-30	13:21:06
1357	50.317043	-4.085079	0.7	5.8	2014-01-30	13:21:07
1358	50.317051	-4.085076	0.88	15.7	2014-01-30	13:21:08
1359	50.317058	-4.08507	0.95	24.6	2014-01-30	13:21:09
1360	50.317066	-4.085062	1.09	33.3	2014-01-30	13:21:10
1361	50.317073	-4.08505	1.15	48.5	2014-01-30	13:21:11
1362	50.317082	-4.085039	1.21	39.7	2014-01-30	13:21:12
1363	50.317091	-4.085029	1.26	31.7	2014-01-30	13:21:13
1364	50.317104	-4.085018	1.59	29.6	2014-01-30	13:21:14
1365	50.317116	-4.085009	1.55	25.5	2014-01-30	13:21:15
1366	50.317128	-4.084999	1.48	29.4	2014-01-30	13:21:16
1367	50.317142	-4.08499	1.64	22.4	2014-01-30	13:21:17
1368	50.317156	-4.084985	1.68	11.9	2014-01-30	13:21:18
1369	50.317167	-4.084978	1.33	23	2014-01-30	13:21:19
1370	50.317177	-4.084968	1.31	32.3	2014-01-30	13:21:20
1371	50.31719	-4.08496	1.52	21.4	2014-01-30	13:21:21
1372	50.317202	-4.084955	1.43	14.5	2014-01-30	13:21:22
1373	50.317216	-4.084951	1.56	11.9	2014-01-30	13:21:23
1374	50.317229	-4.084946	1.46	13.3	2014-01-30	13:21:24
1375	50.317238	-4.084936	1.23	33.7	2014-01-30	13:21:25
1376	50.317248	-4.084922	1.46	43.8	2014-01-30	13:21:26
1377	50.317257	-4.084907	1.5	45.2	2014-01-30	13:21:27
1378	50.317266	-4.084893	1.39	45.7	2014-01-30	13:21:28
1379	50.317275	-4.084878	1.51	45.6	2014-01-30	13:21:29
1380	50.317284	-4.084861	1.52	50.8	2014-01-30	13:21:30
1381	50.31729	-4.084843	1.46	62.6	2014-01-30	13:21:31
1382	50.317297	-4.084824	1.53	60.1	2014-01-30	13:21:32
1383	50.317302	-4.084807	1.35	66.9	2014-01-30	13:21:33
1384	50.317306	-4.084791	1.24	64.5	2014-01-30	13:21:34
1385	50.317312	-4.084773	1.46	64.3	2014-01-30	13:21:35
1386	50.317316	-4.084754	1.42	69.6	2014-01-30	13:21:36
1387	50.317321	-4.084737	1.26	67.9	2014-01-30	13:21:37
1388	50.317324	-4.08472	1.28	75.6	2014-01-30	13:21:38
1389	50.317328	-4.084703	1.32	66.6	2014-01-30	13:21:39
1390	50.317336	-4.084689	1.32	49.6	2014-01-30	13:21:40
1391	50.317344	-4.084673	1.43	49.9	2014-01-30	13:21:41
1392	50.317349	-4.084656	1.38	65.2	2014-01-30	13:21:42
1393	50.317357	-4.084639	1.43	54.9	2014-01-30	13:21:43
1394	50.317366	-4.084623	1.56	47.5	2014-01-30	13:21:44
1395	50.317375	-4.084605	1.6	52.2	2014-01-30	13:21:45
1396	50.317383	-4.084588	1.52	54.4	2014-01-30	13:21:46
1397	50.317389	-4.084573	1.27	58.5	2014-01-30	13:21:47
1398	50.317397	-4.084557	1.44	50.1	2014-01-30	13:21:48
1399	50.317408	-4.084544	1.55	38.5	2014-01-30	13:21:49
1400	50.317419	-4.084531	1.52	37.5	2014-01-30	13:21:50
1401	50.317428	-4.084515	1.53	47.2	2014-01-30	13:21:51
1402	50.317438	-4.084501	1.48	41.8	2014-01-30	13:21:52
1403	50.317448	-4.084486	1.56	44.1	2014-01-30	13:21:53
1404	50.317456	-4.084471	1.36	50.7	2014-01-30	13:21:54
1405	50.317463	-4.084453	1.46	59.6	2014-01-30	13:21:55
1406	50.317471	-4.084439	1.37	47.5	2014-01-30	13:21:56
1407	50.317481	-4.084426	1.44	39.2	2014-01-30	13:21:57
1408	50.31749	-4.084412	1.39	46.8	2014-01-30	13:21:58
1409	50.317496	-4.084399	1.17	54.3	2014-01-30	13:21:59
1410	50.3175	-4.084383	1.23	65.9	2014-01-30	13:22:00
1411	50.317506	-4.084366	1.36	61.9	2014-01-30	13:22:01
1412	50.317512	-4.084348	1.43	63.3	2014-01-30	13:22:02
1413	50.317517	-4.08433	1.4	64.8	2014-01-30	13:22:03
1414	50.317523	-4.084315	1.28	59.2	2014-01-30	13:22:04
1415	50.317528	-4.084298	1.3	64	2014-01-30	13:22:05
1416	50.317535	-4.08428	1.53	60.4	2014-01-30	13:22:06
1417	50.317542	-4.084261	1.54	57.3	2014-01-30	13:22:07
1418	50.31755	-4.084243	1.57	56.9	2014-01-30	13:22:08
1419	50.317557	-4.084222	1.66	64	2014-01-30	13:22:09
1420	50.317561	-4.084201	1.56	69.7	2014-01-30	13:22:10
1421	50.317566	-4.08418	1.61	72.4	2014-01-30	13:22:11
1422	50.31757	-4.084157	1.66	74.6	2014-01-30	13:22:12
1423	50.317575	-4.084136	1.59	69.4	2014-01-30	13:22:13
1424	50.317582	-4.084116	1.69	61.7	2014-01-30	13:22:14
1425	50.31759	-4.084096	1.66	58.1	2014-01-30	13:22:15
1426	50.317597	-4.084078	1.46	59.3	2014-01-30	13:22:16
1427	50.317604	-4.08406	1.5	58.9	2014-01-30	13:22:17
1428	50.31761	-4.084043	1.42	60	2014-01-30	13:22:18
1429	50.317616	-4.084027	1.35	57.3	2014-01-30	13:22:19
1430	50.317624	-4.084009	1.56	55.7	2014-01-30	13:22:20
1431	50.317631	-4.083992	1.39	57.1	2014-01-30	13:22:21
1432	50.317636	-4.083977	1.21	64.4	2014-01-30	13:22:22
1433	50.317641	-4.083962	1.18	60	2014-01-30	13:22:23
1434	50.317647	-4.083949	1.16	57.4	2014-01-30	13:22:24
1435	50.317651	-4.083935	1.09	63.6	2014-01-30	13:22:25
1436	50.317653	-4.083918	1.2	78.8	2014-01-30	13:22:26
1437	50.317656	-4.083903	1.13	73.3	2014-01-30	13:22:27
1438	50.317658	-4.08389	0.93	77.3	2014-01-30	13:22:28
1439	50.317656	-4.083876	1.03	98.9	2014-01-30	13:22:29
1440	50.317655	-4.083861	1.09	96.9	2014-01-30	13:22:30
1441	50.317655	-4.083845	1.14	89.1	2014-01-30	13:22:31
1442	50.317656	-4.08383	1.06	86.5	2014-01-30	13:22:32
1443	50.317658	-4.083814	1.11	79.8	2014-01-30	13:22:33
1444	50.31766	-4.083797	1.29	77.4	2014-01-30	13:22:34
1445	50.317664	-4.083782	1.12	67.4	2014-01-30	13:22:35
1446	50.317671	-4.08377	1.19	48.2	2014-01-30	13:22:36
1447	50.317679	-4.08376	1.08	38.4	2014-01-30	13:22:37
1448	50.317686	-4.083748	1.2	47.4	2014-01-30	13:22:38
1449	50.31769	-4.08373	1.37	71.8	2014-01-30	13:22:39
1450	50.317694	-4.083717	1.01	64.2	2014-01-30	13:22:40
1451	50.317698	-4.083719	0.48	338.9	2014-01-30	13:22:41
1452	50.317699	-4.083736	1.19	276.3	2014-01-30	13:22:42
1453	50.317697	-4.083756	1.44	259.9	2014-01-30	13:22:43
1454	50.317693	-4.083777	1.57	253.4	2014-01-30	13:22:44
1455	50.317682	-4.083787	1.41	208.7	2014-01-30	13:22:45
1456	50.317671	-4.083781	1.21	162.8	2014-01-30	13:22:46
1457	50.317669	-4.083767	1.1	105.3	2014-01-30	13:22:47
1458	50.317669	-4.08375	1.16	90.4	2014-01-30	13:22:48
1459	50.317668	-4.083732	1.29	91.7	2014-01-30	13:22:49
1460	50.317669	-4.083714	1.28	87.9	2014-01-30	13:22:50
1461	50.317668	-4.083697	1.22	92.2	2014-01-30	13:22:51
1462	50.317667	-4.083682	1.09	97.3	2014-01-30	13:22:52
1463	50.317666	-4.083665	1.22	95.3	2014-01-30	13:22:53
1464	50.317667	-4.083651	0.96	83.3	2014-01-30	13:22:54
1465	50.317667	-4.083635	1.12	91.9	2014-01-30	13:22:55
1466	50.317664	-4.083622	1.03	105.3	2014-01-30	13:22:56
1467	50.317663	-4.083604	1.26	95.5	2014-01-30	13:22:57
1468	50.317662	-4.083585	1.39	97.7	2014-01-30	13:22:58
1469	50.31766	-4.083568	1.16	96.9	2014-01-30	13:22:59
1470	50.317661	-4.083547	1.49	88.6	2014-01-30	13:23:00
1471	50.317662	-4.08353	1.25	85.7	2014-01-30	13:23:01
1472	50.317661	-4.083515	1.05	95.1	2014-01-30	13:23:02
1473	50.31766	-4.083499	1.17	95.4	2014-01-30	13:23:03
1474	50.31766	-4.083479	1.41	90.4	2014-01-30	13:23:04
1475	50.317659	-4.083461	1.25	92.2	2014-01-30	13:23:05
1476	50.317659	-4.083443	1.31	90	2014-01-30	13:23:06
1477	50.31766	-4.083424	1.34	88	2014-01-30	13:23:07
1478	50.317659	-4.083409	1.11	92.4	2014-01-30	13:23:08
1479	50.317657	-4.083396	0.95	107.1	2014-01-30	13:23:09
1480	50.317653	-4.083387	0.75	123.9	2014-01-30	13:23:10
1481	50.317649	-4.083381	0.61	137.1	2014-01-30	13:23:11
1482	50.317644	-4.083377	0.61	149.8	2014-01-30	13:23:12
1483	50.317635	-4.083374	1.01	170.5	2014-01-30	13:23:13
1484	50.317623	-4.083375	1.33	180.2	2014-01-30	13:23:14
1485	50.31761	-4.083371	1.45	170.3	2014-01-30	13:23:15
1486	50.317597	-4.083367	1.55	169.3	2014-01-30	13:23:16
1487	50.317582	-4.083359	1.76	160.2	2014-01-30	13:23:17
1488	50.317567	-4.083352	1.68	163.9	2014-01-30	13:23:18
1489	50.317552	-4.083342	1.84	157.5	2014-01-30	13:23:19
1490	50.317538	-4.083331	1.74	153.2	2014-01-30	13:23:20
1491	50.317524	-4.083319	1.81	152.4	2014-01-30	13:23:21
1492	50.317511	-4.083309	1.61	152.7	2014-01-30	13:23:22
1493	50.317497	-4.0833	1.71	158.3	2014-01-30	13:23:23
1494	50.317483	-4.083292	1.65	158.7	2014-01-30	13:23:24
1495	50.317468	-4.083285	1.66	163.3	2014-01-30	13:23:25
1496	50.317456	-4.083276	1.54	156.3	2014-01-30	13:23:26
1497	50.317443	-4.083268	1.53	158.6	2014-01-30	13:23:27
1498	50.31743	-4.083259	1.56	154.9	2014-01-30	13:23:28
1499	50.317417	-4.083252	1.59	162.8	2014-01-30	13:23:29
1500	50.317402	-4.083245	1.68	161.6	2014-01-30	13:23:30
1501	50.317389	-4.083235	1.68	155	2014-01-30	13:23:31
1502	50.317376	-4.083225	1.6	153.4	2014-01-30	13:23:32
1503	50.317367	-4.083213	1.31	141.5	2014-01-30	13:23:33
1504	50.317356	-4.083203	1.37	146	2014-01-30	13:23:34
1505	50.317346	-4.083192	1.33	146.6	2014-01-30	13:23:35
1506	50.317335	-4.083185	1.35	157.5	2014-01-30	13:23:36
1507	50.317324	-4.083179	1.36	162.9	2014-01-30	13:23:37
1508	50.317312	-4.083174	1.36	165.1	2014-01-30	13:23:38
1509	50.317301	-4.083165	1.35	149.5	2014-01-30	13:23:39
1510	50.317291	-4.083154	1.41	147.4	2014-01-30	13:23:40
1511	50.317278	-4.083143	1.58	150.2	2014-01-30	13:23:41
1512	50.317266	-4.083131	1.6	148.2	2014-01-30	13:23:42
1513	50.317256	-4.083122	1.3	149	2014-01-30	13:23:43
1514	50.317246	-4.083116	1.16	158.2	2014-01-30	13:23:44
1515	50.317234	-4.08311	1.49	164.5	2014-01-30	13:23:45
1516	50.317218	-4.083105	1.82	167.9	2014-01-30	13:23:46
1517	50.317201	-4.083099	1.87	167.1	2014-01-30	13:23:47
1518	50.317185	-4.083094	1.79	168.3	2014-01-30	13:23:48
1519	50.317172	-4.083086	1.58	160.4	2014-01-30	13:23:49
1520	50.317161	-4.083087	1.19	182.6	2014-01-30	13:23:50
1521	50.317151	-4.083097	1.34	211.3	2014-01-30	13:23:51
1522	50.317143	-4.08311	1.31	224.5	2014-01-30	13:23:52
1523	50.317138	-4.083116	0.64	220.7	2014-01-30	13:23:53
1524	50.317137	-4.08312	0.36	243.9	2014-01-30	13:23:54
1525	50.317138	-4.083122	0.14	308.1	2014-01-30	13:23:55
1526	50.317135	-4.083119	0.18	146.6	2014-01-30	13:23:57
1527	50.317135	-4.083119	0.02	131.4	2014-01-30	13:23:58
1528	50.317142	-4.083119	0.78	359.6	2014-01-30	13:23:59
1529	50.317145	-4.083119	0.2	356.6	2014-01-30	13:24:01
1530	50.317143	-4.083125	0.49	241.4	2014-01-30	13:24:02
1531	50.317137	-4.083127	0.69	192	2014-01-30	13:24:03
1532	50.317135	-4.083125	0.14	150.5	2014-01-30	13:24:05
1533	50.317136	-4.083124	0.19	40	2014-01-30	13:24:06
1534	50.317137	-4.083122	0.13	53.5	2014-01-30	13:24:07
1535	50.317137	-4.083122	0	0	2014-01-30	13:24:08
1536	50.317138	-4.083122	0.06	32.6	2014-01-30	13:24:09
1537	50.317138	-4.083122	0.04	341.8	2014-01-30	13:24:10
1538	50.317138	-4.083122	0.03	270	2014-01-30	13:24:11
1539	50.317137	-4.083123	0.09	231.9	2014-01-30	13:24:12
1540	50.317137	-4.083123	0.02	163.3	2014-01-30	13:24:13
1541	50.317137	-4.083123	0.04	198.2	2014-01-30	13:24:14
1542	50.317137	-4.083123	0.04	162.3	2014-01-30	13:24:15
1543	50.317136	-4.083123	0.04	122.4	2014-01-30	13:24:16
1544	50.317136	-4.083122	0.04	90	2014-01-30	13:24:17
1545	50.317136	-4.083122	0.04	74.6	2014-01-30	13:24:18
1546	50.317136	-4.083121	0.05	159.2	2014-01-30	13:24:19
1547	50.317135	-4.083121	0.08	154.5	2014-01-30	13:24:20
1548	50.317135	-4.083121	0.02	230.3	2014-01-30	13:24:21
1549	50.317135	-4.083122	0.06	251.5	2014-01-30	13:24:22
1550	50.317135	-4.083122	0.04	212.6	2014-01-30	13:24:23
1551	50.317134	-4.083123	0.1	212.6	2014-01-30	13:24:24
1552	50.317134	-4.083123	0.02	147.4	2014-01-30	13:24:25
1553	50.317134	-4.083123	0.02	180	2014-01-30	13:24:26
1554	50.317133	-4.083123	0.03	213.6	2014-01-30	13:24:27
1555	50.317133	-4.083123	0.01	212.6	2014-01-30	13:24:28
1556	50.317134	-4.083123	0.02	325.8	2014-01-30	13:24:29
1557	50.317134	-4.083123	0.01	0	2014-01-30	13:24:31
1558	50.317134	-4.083123	0.05	68.3	2014-01-30	13:24:32
1559	50.317134	-4.083122	0.05	111.7	2014-01-30	13:24:33
1560	50.317134	-4.083122	0.02	32.6	2014-01-30	13:24:34
1561	50.317134	-4.083122	0.02	53.6	2014-01-30	13:24:35
1562	50.317134	-4.083121	0.04	57.6	2014-01-30	13:24:36
1563	50.317134	-4.083121	0.04	154.8	2014-01-30	13:24:37
1564	50.317133	-4.083121	0.04	154.2	2014-01-30	13:24:38
1565	50.317133	-4.08312	0.1	144.8	2014-01-30	13:24:39
1566	50.317132	-4.08312	0.06	162.3	2014-01-30	13:24:40
1567	50.317132	-4.083119	0.05	128.1	2014-01-30	13:24:41
1568	50.317131	-4.083119	0.06	156.5	2014-01-30	13:24:42
1569	50.317131	-4.083119	0.07	190.4	2014-01-30	13:24:43
1570	50.31713	-4.083119	0.09	188.1	2014-01-30	13:24:44
1571	50.31713	-4.083119	0.05	158	2014-01-30	13:24:45
1572	50.317129	-4.083119	0.05	187.8	2014-01-30	13:24:46
1573	50.317129	-4.083119	0.04	211.8	2014-01-30	13:24:47
1574	50.317129	-4.083119	0.04	189.9	2014-01-30	13:24:48
1575	50.317128	-4.08312	0.03	211.5	2014-01-30	13:24:49
1576	50.317128	-4.08312	0.05	231.9	2014-01-30	13:24:50
1577	50.317128	-4.08312	0.02	270	2014-01-30	13:24:51
1578	50.317128	-4.083121	0.02	270	2014-01-30	13:24:52
1579	50.317128	-4.083121	0.03	249.2	2014-01-30	13:24:53
1580	50.317128	-4.083121	0.04	189.6	2014-01-30	13:24:54
1581	50.317128	-4.083121	0.03	51.9	2014-01-30	13:24:55
1582	50.317128	-4.08312	0.05	68.3	2014-01-30	13:24:56
1583	50.317128	-4.08312	0.03	0	2014-01-30	13:24:57
1584	50.317128	-4.08312	0.05	65.7	2014-01-30	13:24:58
1585	50.317129	-4.083119	0.04	62	2014-01-30	13:24:59
1586	50.317129	-4.083119	0.04	63.4	2014-01-30	13:25:00
1587	50.317129	-4.083118	0.05	14.5	2014-01-30	13:25:01
1588	50.31713	-4.083118	0.06	37.2	2014-01-30	13:25:02
1589	50.31713	-4.083118	0.03	348.5	2014-01-30	13:25:03
1590	50.31713	-4.083118	0.04	0	2014-01-30	13:25:04
1591	50.31713	-4.083118	0.03	0	2014-01-30	13:25:05
1592	50.317131	-4.083118	0.02	16.7	2014-01-30	13:25:06
1593	50.317131	-4.083118	0.01	270	2014-01-30	13:25:07
1594	50.317131	-4.083118	0.02	296.6	2014-01-30	13:25:08
1595	50.317131	-4.083118	0.01	90	2014-01-30	13:25:09
1596	50.317131	-4.083118	0.01	180	2014-01-30	13:25:10
1597	50.31713	-4.083118	0.03	203.5	2014-01-30	13:25:11
1598	50.31713	-4.083119	0.04	219.9	2014-01-30	13:25:12
1599	50.31713	-4.083119	0.01	231.9	2014-01-30	13:25:13
1600	50.31713	-4.083119	0.03	231.9	2014-01-30	13:25:14
1601	50.31713	-4.08312	0.04	227	2014-01-30	13:25:15
1602	50.317129	-4.08312	0.06	232.4	2014-01-30	13:25:16
1603	50.317129	-4.08312	0.04	197.7	2014-01-30	13:25:17
1604	50.317129	-4.083121	0.03	191.5	2014-01-30	13:25:18
1605	50.317128	-4.083121	0.02	196.7	2014-01-30	13:25:19
1606	50.317128	-4.083121	0.03	213.6	2014-01-30	13:25:20
1607	50.317128	-4.083121	0.01	270	2014-01-30	13:25:21
1608	50.317128	-4.083121	0.02	244.3	2014-01-30	13:25:22
1609	50.317128	-4.083121	0.03	0	2014-01-30	13:25:23
1610	50.317129	-4.083122	0.04	334.2	2014-01-30	13:25:24
1611	50.317129	-4.083121	0.04	9.6	2014-01-30	13:25:25
1612	50.317129	-4.083121	0	0	2014-01-30	13:25:26
1613	50.317129	-4.083122	0.01	324.3	2014-01-30	13:25:27
1614	50.317129	-4.083121	0.02	90	2014-01-30	13:25:28
1615	50.317129	-4.083121	0.01	90	2014-01-30	13:25:29
1616	50.317129	-4.083121	0.01	0	2014-01-30	13:25:30
1617	50.317129	-4.083121	0.02	129.7	2014-01-30	13:25:31
1618	50.317129	-4.083121	0.04	139	2014-01-30	13:25:32
1619	50.317129	-4.08312	0.03	128.9	2014-01-30	13:25:33
1620	50.317128	-4.08312	0.03	168.5	2014-01-30	13:25:34
1621	50.317128	-4.08312	0.02	115.7	2014-01-30	13:25:35
1622	50.317128	-4.08312	0.01	150.4	2014-01-30	13:25:36
1623	50.317128	-4.08312	0.03	135.1	2014-01-30	13:25:37
1624	50.317128	-4.083119	0.02	119.4	2014-01-30	13:25:38
1625	50.317128	-4.083119	0.02	126.4	2014-01-30	13:25:39
1626	50.317128	-4.083119	0.02	90	2014-01-30	13:25:40
1627	50.317128	-4.083119	0.02	126.4	2014-01-30	13:25:41
1628	50.317128	-4.083119	0.02	163.3	2014-01-30	13:25:42
1629	50.317128	-4.083119	0.01	180	2014-01-30	13:25:43
1630	50.317127	-4.083119	0.02	180	2014-01-30	13:25:44
1631	50.317127	-4.083119	0.01	0	2014-01-30	13:25:45
1632	50.317127	-4.083119	0.01	270	2014-01-30	13:25:46
1633	50.317127	-4.083119	0.01	270	2014-01-30	13:25:47
1634	50.317127	-4.083119	0.02	243.4	2014-01-30	13:25:48
1635	50.317127	-4.083119	0.02	196.7	2014-01-30	13:25:49
1636	50.317127	-4.083119	0.03	347.1	2014-01-30	13:25:50
1637	50.317127	-4.08312	0.02	270	2014-01-30	13:25:51
1638	50.317128	-4.08312	0.03	0	2014-01-30	13:25:52
1639	50.317128	-4.08312	0.05	307.5	2014-01-30	13:25:53
1640	50.317128	-4.08312	0.02	329	2014-01-30	13:25:54
1641	50.317128	-4.08312	0.01	32.6	2014-01-30	13:25:55
1642	50.317128	-4.08312	0.02	0	2014-01-30	13:25:56
1643	50.317129	-4.083121	0.05	321.7	2014-01-30	13:25:57
1644	50.317129	-4.083121	0.05	345.5	2014-01-30	13:25:58
1645	50.317129	-4.083121	0.02	270	2014-01-30	13:25:59
1646	50.317129	-4.083121	0.02	325.8	2014-01-30	13:26:00
1647	50.31713	-4.083122	0.05	309.2	2014-01-30	13:26:01
1648	50.31713	-4.083122	0.04	350.1	2014-01-30	13:26:02
1649	50.31713	-4.083123	0.05	316.8	2014-01-30	13:26:03
1650	50.317131	-4.083123	0.04	327.4	2014-01-30	13:26:04
1651	50.317131	-4.083123	0.02	306.4	2014-01-30	13:26:05
1652	50.317131	-4.083123	0.02	341.3	2014-01-30	13:26:06
1653	50.317131	-4.083123	0.02	270	2014-01-30	13:26:07
1654	50.317131	-4.083123	0.01	212.6	2014-01-30	13:26:08
1655	50.317131	-4.083124	0.01	327.4	2014-01-30	13:26:09
1656	50.317131	-4.083124	0.03	288.6	2014-01-30	13:26:10
1657	50.317131	-4.083124	0.01	324.3	2014-01-30	13:26:11
1658	50.317131	-4.083124	0.02	0	2014-01-30	13:26:12
1659	50.317131	-4.083124	0.02	230.3	2014-01-30	13:26:13
1660	50.317131	-4.083124	0.01	90	2014-01-30	13:26:14
1661	50.317131	-4.083124	0.01	180	2014-01-30	13:26:15
1662	50.317131	-4.083124	0.02	147.4	2014-01-30	13:26:16
1663	50.317131	-4.083124	0.01	147.4	2014-01-30	13:26:17
1664	50.317131	-4.083124	0.03	136.8	2014-01-30	13:26:18
1665	50.31713	-4.083124	0.03	203.5	2014-01-30	13:26:19
1666	50.31713	-4.083124	0	0	2014-01-30	13:26:20
1667	50.31713	-4.083123	0.02	90	2014-01-30	13:26:21
1668	50.31713	-4.083123	0.03	156.5	2014-01-30	13:26:22
1669	50.31713	-4.083123	0.06	128.5	2014-01-30	13:26:23
1670	50.317129	-4.083122	0.04	161.8	2014-01-30	13:26:24
1671	50.317129	-4.083122	0.03	168.5	2014-01-30	13:26:25
1672	50.317129	-4.083122	0.06	157.6	2014-01-30	13:26:26
1673	50.317128	-4.083122	0.04	188.8	2014-01-30	13:26:27
1674	50.317128	-4.083122	0.02	196.7	2014-01-30	13:26:28
1675	50.317128	-4.083122	0.02	149	2014-01-30	13:26:29
1676	50.317128	-4.083122	0.01	231.9	2014-01-30	13:26:30
1677	50.317128	-4.083122	0.03	212.6	2014-01-30	13:26:31
1678	50.317127	-4.083123	0.02	198.7	2014-01-30	13:26:32
1679	50.317127	-4.083122	0.03	156.5	2014-01-30	13:26:33
1680	50.317127	-4.083123	0.03	212.6	2014-01-30	13:26:34
1681	50.317127	-4.083123	0.02	163.3	2014-01-30	13:26:35
1682	50.317127	-4.083122	0.05	90	2014-01-30	13:26:36
1683	50.317127	-4.083122	0.02	63.4	2014-01-30	13:26:37
1684	50.317127	-4.083121	0.03	51.9	2014-01-30	13:26:38
1685	50.317127	-4.083121	0.03	23.5	2014-01-30	13:26:39
1686	50.317128	-4.083121	0.04	0	2014-01-30	13:26:40
1687	50.317128	-4.083121	0.03	113.1	2014-01-30	13:26:41
1688	50.317127	-4.08312	0.03	135.1	2014-01-30	13:26:42
1689	50.317127	-4.08312	0.01	0	2014-01-30	13:26:43
1690	50.317128	-4.08312	0.01	0	2014-01-30	13:26:44
1691	50.317127	-4.083121	0.02	197.7	2014-01-30	13:26:45
1692	50.317127	-4.083121	0	0	2014-01-30	13:26:46
1693	50.317127	-4.08312	0.01	150.4	2014-01-30	13:26:47
1694	50.317127	-4.08312	0.01	32.6	2014-01-30	13:26:48
1695	50.317127	-4.08312	0.01	32.6	2014-01-30	13:26:49
1696	50.317128	-4.08312	0.02	53.6	2014-01-30	13:26:50
1697	50.317128	-4.08312	0	0	2014-01-30	13:26:51
1698	50.317127	-4.08312	0.02	243.4	2014-01-30	13:26:52
1699	50.317127	-4.08312	0	0	2014-01-30	13:26:53
1700	50.317128	-4.08312	0.01	0	2014-01-30	13:26:54
1701	50.317128	-4.08312	0.01	29.6	2014-01-30	13:26:55
1702	50.317128	-4.08312	0.01	270	2014-01-30	13:26:56
1703	50.317128	-4.083121	0.02	306.4	2014-01-30	13:26:57
1704	50.317128	-4.083121	0.06	322.8	2014-01-30	13:26:58
1705	50.317128	-4.083122	0.04	270	2014-01-30	13:26:59
1706	50.317128	-4.083122	0.02	343.3	2014-01-30	13:27:00
1707	50.317129	-4.083121	0.03	23.5	2014-01-30	13:27:01
1708	50.317129	-4.083122	0.03	336.5	2014-01-30	13:27:02
1709	50.317129	-4.083122	0.04	298	2014-01-30	13:27:03
1710	50.317129	-4.083123	0.03	286.6	2014-01-30	13:27:04
1711	50.317129	-4.083123	0.04	350.4	2014-01-30	13:27:05
1712	50.31713	-4.083123	0.02	343.3	2014-01-30	13:27:06
1713	50.31713	-4.083123	0.03	327.4	2014-01-30	13:27:07
1714	50.31713	-4.083123	0.01	324.3	2014-01-30	13:27:08
1715	50.31713	-4.083124	0.05	322.4	2014-01-30	13:27:09
1716	50.317131	-4.083124	0.04	319	2014-01-30	13:27:10
1717	50.317131	-4.083124	0.04	341.8	2014-01-30	13:27:11
1718	50.317131	-4.083124	0.03	316.8	2014-01-30	13:27:12
1719	50.317131	-4.083124	0.02	233.6	2014-01-30	13:27:13
1720	50.317131	-4.083124	0.01	0	2014-01-30	13:27:14
1721	50.317131	-4.083125	0.01	270	2014-01-30	13:27:15
1722	50.317131	-4.083125	0.03	286.6	2014-01-30	13:27:16
1723	50.317131	-4.083125	0.03	203.5	2014-01-30	13:27:17
1724	50.31713	-4.083125	0.05	186.9	2014-01-30	13:27:18
1725	50.31713	-4.083125	0.03	224.9	2014-01-30	13:27:19
1726	50.31713	-4.083126	0.01	324.3	2014-01-30	13:27:20
1727	50.31713	-4.083126	0.02	270	2014-01-30	13:27:21
1728	50.31713	-4.083126	0.03	286.6	2014-01-30	13:27:22
1729	50.31713	-4.083126	0.01	270	2014-01-30	13:27:23
1730	50.317131	-4.083126	0.05	6.9	2014-01-30	13:27:24
1731	50.317131	-4.083126	0	0	2014-01-30	13:27:25
1732	50.317131	-4.083126	0.03	0	2014-01-30	13:27:26
1733	50.317131	-4.083126	0.01	270	2014-01-30	13:27:27
1734	50.317131	-4.083126	0.03	31.5	2014-01-30	13:27:28
1735	50.317132	-4.083126	0.02	32.6	2014-01-30	13:27:29
1736	50.317132	-4.083126	0.02	343.3	2014-01-30	13:27:30
1737	50.317132	-4.083126	0.02	306.4	2014-01-30	13:27:31
1738	50.317132	-4.083126	0.01	330.4	2014-01-30	13:27:32
1739	50.317132	-4.083126	0.01	0	2014-01-30	13:27:33
1740	50.317132	-4.083126	0.03	11.5	2014-01-30	13:27:34
1741	50.317133	-4.083126	0.05	38.3	2014-01-30	13:27:35
1742	50.317133	-4.083126	0.01	90	2014-01-30	13:27:36
1743	50.317133	-4.083126	0.02	296.6	2014-01-30	13:27:37
1744	50.317133	-4.083126	0.03	308.1	2014-01-30	13:27:38
1745	50.317133	-4.083126	0.01	231.9	2014-01-30	13:27:39
1746	50.317133	-4.083126	0.01	180	2014-01-30	13:27:40
1747	50.317133	-4.083127	0.03	292.5	2014-01-30	13:27:41
1748	50.317133	-4.083127	0.05	258.1	2014-01-30	13:27:42
1749	50.317133	-4.083128	0.02	270	2014-01-30	13:27:43
1750	50.317132	-4.083128	0.02	197.7	2014-01-30	13:27:44
1751	50.317132	-4.083128	0.05	258.1	2014-01-30	13:27:45
1752	50.317132	-4.083129	0.05	236.4	2014-01-30	13:27:46
1753	50.317132	-4.08313	0.04	242	2014-01-30	13:27:47
1754	50.317132	-4.08313	0.05	259.4	2014-01-30	13:27:48
1755	50.317132	-4.083131	0.03	251.4	2014-01-30	13:27:49
1756	50.317132	-4.083131	0.02	197.7	2014-01-30	13:27:50
1757	50.317132	-4.083131	0.02	270	2014-01-30	13:27:51
1758	50.317132	-4.083131	0.03	326.4	2014-01-30	13:27:52
1759	50.317132	-4.083131	0.02	0	2014-01-30	13:27:53
1760	50.317132	-4.083131	0.01	35.7	2014-01-30	13:27:54
1761	50.317132	-4.083131	0.04	350.4	2014-01-30	13:27:55
1762	50.317133	-4.083131	0.05	14.8	2014-01-30	13:27:56
1763	50.317133	-4.08313	0.05	55.4	2014-01-30	13:27:57
1764	50.317134	-4.08313	0.08	9.2	2014-01-30	13:27:58
1765	50.317134	-4.08313	0.04	8.8	2014-01-30	13:27:59
1766	50.317134	-4.08313	0.03	348.5	2014-01-30	13:28:00
1767	50.317135	-4.083131	0.05	338.4	2014-01-30	13:28:01
1768	50.317135	-4.08313	0.06	6.6	2014-01-30	13:28:02
1769	50.317136	-4.08313	0.06	12	2014-01-30	13:28:03
1770	50.317136	-4.08313	0.03	32.6	2014-01-30	13:28:04
1771	50.317136	-4.08313	0.03	43.2	2014-01-30	13:28:05
1772	50.317136	-4.08313	0.02	53.6	2014-01-30	13:28:06
1773	50.317137	-4.08313	0.03	347.1	2014-01-30	13:28:07
1774	50.317137	-4.08313	0.01	0	2014-01-30	13:28:08
1775	50.317137	-4.08313	0.03	300.8	2014-01-30	13:28:09
1776	50.317137	-4.083131	0.04	283.7	2014-01-30	13:28:10
1777	50.317137	-4.083131	0.02	306.4	2014-01-30	13:28:11
1778	50.317137	-4.083131	0.02	327.4	2014-01-30	13:28:12
1779	50.317137	-4.083131	0.03	223.2	2014-01-30	13:28:13
1780	50.317137	-4.083132	0.03	223.2	2014-01-30	13:28:14
1781	50.317137	-4.083132	0.02	343.3	2014-01-30	13:28:15
1782	50.317137	-4.083132	0.03	249.8	2014-01-30	13:28:16
1783	50.317137	-4.083132	0.03	223.2	2014-01-30	13:28:17
1784	50.317136	-4.083132	0.03	212.6	2014-01-30	13:28:18
1785	50.317136	-4.083132	0.01	180	2014-01-30	13:28:19
1786	50.317136	-4.083133	0.03	224.9	2014-01-30	13:28:20
1787	50.317136	-4.083133	0.03	224.3	2014-01-30	13:28:21
1788	50.317136	-4.083133	0.03	69.8	2014-01-30	13:28:22
1789	50.317136	-4.083132	0.02	50.3	2014-01-30	13:28:23
1790	50.317136	-4.083132	0.04	139.9	2014-01-30	13:28:24
1791	50.317136	-4.083132	0.03	23.5	2014-01-30	13:28:25
1792	50.317136	-4.083132	0.02	0	2014-01-30	13:28:26
1793	50.317137	-4.083132	0.04	8.5	2014-01-30	13:28:27
1794	50.317137	-4.083132	0.03	33.6	2014-01-30	13:28:28
1795	50.317137	-4.083131	0.02	48.6	2014-01-30	13:28:29
1796	50.317137	-4.083132	0.02	327.4	2014-01-30	13:28:30
1797	50.317137	-4.083131	0.02	31	2014-01-30	13:28:31
1798	50.317137	-4.083131	0.02	53.6	2014-01-30	13:28:32
1799	50.317138	-4.083131	0.03	22.7	2014-01-30	13:28:33
1800	50.317138	-4.083131	0.01	32.6	2014-01-30	13:28:34
1801	50.317138	-4.083131	0.01	144.3	2014-01-30	13:28:35
1802	50.317138	-4.083131	0.02	149	2014-01-30	13:28:36
1803	50.317137	-4.083131	0.02	129.7	2014-01-30	13:28:37
1804	50.317137	-4.083131	0.03	270	2014-01-30	13:28:38
1805	50.317138	-4.083131	0.02	309.7	2014-01-30	13:28:39
1806	50.317138	-4.083131	0.01	35.7	2014-01-30	13:28:41
1807	50.317137	-4.083131	0.03	180	2014-01-30	13:28:42
1808	50.317137	-4.083131	0.04	180	2014-01-30	13:28:43
1809	50.317137	-4.083131	0.04	205.2	2014-01-30	13:28:44
1810	50.317137	-4.083132	0.02	270	2014-01-30	13:28:45
1811	50.317137	-4.083132	0.01	0	2014-01-30	13:28:46
1812	50.317137	-4.083132	0.04	17.7	2014-01-30	13:28:47
1813	50.317137	-4.083132	0.03	308.1	2014-01-30	13:28:48
1814	50.317137	-4.083132	0.03	270	2014-01-30	13:28:49
1815	50.317137	-4.083132	0.02	19.8	2014-01-30	13:28:50
1816	50.317138	-4.083132	0.02	309.7	2014-01-30	13:28:51
1817	50.317138	-4.083133	0.02	327.4	2014-01-30	13:28:52
1818	50.317138	-4.083133	0.03	307.2	2014-01-30	13:28:53
1819	50.317138	-4.083133	0.01	90	2014-01-30	13:28:54
1820	50.317138	-4.083133	0.04	319	2014-01-30	13:28:55
1821	50.317145	-4.083126	0.95	30.7	2014-01-30	13:28:56
1822	50.31715	-4.083122	0.58	28.1	2014-01-30	13:28:57
1823	50.317154	-4.083121	0.23	13.1	2014-01-30	13:28:59
1824	50.317155	-4.083117	0.15	73.8	2014-01-30	13:29:01
1825	50.317155	-4.083117	0.03	156.5	2014-01-30	13:29:02
1826	50.317154	-4.083117	0.04	180	2014-01-30	13:29:03
1827	50.317154	-4.083117	0.06	174.2	2014-01-30	13:29:04
1828	50.317154	-4.083116	0.04	139	2014-01-30	13:29:05
1829	50.317154	-4.083119	0.1	294.3	2014-01-30	13:29:07
1830	50.317153	-4.083118	0.07	169.8	2014-01-30	13:29:09
1831	50.317153	-4.083118	0.07	169.6	2014-01-30	13:29:10
1832	50.317152	-4.083118	0.06	192.2	2014-01-30	13:29:11
1833	50.317151	-4.083118	0.07	169.6	2014-01-30	13:29:12
1834	50.317151	-4.083118	0.05	165.5	2014-01-30	13:29:13
1835	50.317151	-4.083118	0.03	147.4	2014-01-30	13:29:14
1836	50.31715	-4.083118	0.05	165.5	2014-01-30	13:29:15
1837	50.31715	-4.083118	0.04	171.2	2014-01-30	13:29:16
1838	50.31715	-4.083117	0.05	165.5	2014-01-30	13:29:17
1839	50.317149	-4.083117	0.05	123.6	2014-01-30	13:29:18
1840	50.31715	-4.083116	0.04	63.4	2014-01-30	13:29:19
1841	50.31715	-4.083116	0.05	6.9	2014-01-30	13:29:20
1842	50.31715	-4.083116	0.02	0	2014-01-30	13:29:21
1843	50.31715	-4.083117	0.02	270	2014-01-30	13:29:22
1844	50.31715	-4.083117	0.02	180	2014-01-30	13:29:23
1845	50.31715	-4.083117	0.02	214.2	2014-01-30	13:29:24
1846	50.31715	-4.083117	0.02	351.2	2014-01-30	13:29:26
1847	50.31715	-4.083117	0.02	126.4	2014-01-30	13:29:27
1848	50.31715	-4.083117	0.01	90	2014-01-30	13:29:28
1849	50.31715	-4.083117	0.01	0	2014-01-30	13:29:29
1850	50.31715	-4.083116	0.02	161.3	2014-01-30	13:29:30
1851	50.31715	-4.083116	0.02	162.3	2014-01-30	13:29:31
1852	50.31715	-4.083116	0.01	180	2014-01-30	13:29:32
1853	50.31715	-4.083116	0.01	212.6	2014-01-30	13:29:33
1854	50.317149	-4.083117	0.03	231.9	2014-01-30	13:29:34
1855	50.31715	-4.083117	0.05	280.6	2014-01-30	13:29:35
1856	50.31715	-4.083118	0.02	270	2014-01-30	13:29:36
1857	50.317149	-4.083118	0.04	189.9	2014-01-30	13:29:37
1858	50.317149	-4.083118	0.01	270	2014-01-30	13:29:38
1859	50.317149	-4.083118	0.02	270	2014-01-30	13:29:39
1860	50.317149	-4.083118	0.01	212.6	2014-01-30	13:29:40
1861	50.317149	-4.083119	0.03	231.9	2014-01-30	13:29:41
1862	50.317149	-4.083119	0.03	251.4	2014-01-30	13:29:42
1863	50.317149	-4.083119	0.02	197.7	2014-01-30	13:29:43
1864	50.317149	-4.08312	0.05	315.9	2014-01-30	13:29:44
1865	50.317149	-4.08312	0.02	147.4	2014-01-30	13:29:45
1866	50.317149	-4.08312	0.02	302.4	2014-01-30	13:29:47
1867	50.317149	-4.08312	0.01	327.4	2014-01-30	13:29:48
1868	50.317149	-4.08312	0.01	90	2014-01-30	13:29:49
1869	50.317149	-4.08312	0.01	270	2014-01-30	13:29:50
1870	50.317149	-4.08312	0.01	270	2014-01-30	13:29:51
1871	50.317149	-4.08312	0.01	209.6	2014-01-30	13:29:52
1872	50.317148	-4.08312	0.05	141.3	2014-01-30	13:29:54
1873	50.317148	-4.083119	0.05	124	2014-01-30	13:29:55
1874	50.317148	-4.083119	0.05	159.2	2014-01-30	13:29:56
1875	50.317147	-4.083119	0.03	156.5	2014-01-30	13:29:57
1876	50.317147	-4.083118	0.03	112.5	2014-01-30	13:29:58
1877	50.317147	-4.083118	0.05	90	2014-01-30	13:29:59
1878	50.317147	-4.083117	0.02	162.3	2014-01-30	13:30:00
1879	50.317147	-4.083117	0.02	129.7	2014-01-30	13:30:01
1880	50.317147	-4.083117	0.03	156.5	2014-01-30	13:30:02
1881	50.317147	-4.083117	0.01	147.4	2014-01-30	13:30:03
1882	50.317147	-4.083117	0.03	136.8	2014-01-30	13:30:04
1883	50.317146	-4.083116	0.04	122.4	2014-01-30	13:30:05
1884	50.317146	-4.083116	0.06	167.8	2014-01-30	13:30:06
1885	50.317146	-4.083116	0.04	189.6	2014-01-30	13:30:07
1886	50.317145	-4.083116	0.03	167.1	2014-01-30	13:30:08
1887	50.317145	-4.083116	0.03	180	2014-01-30	13:30:09
1888	50.317145	-4.083116	0.02	126.4	2014-01-30	13:30:10
1889	50.317145	-4.083116	0.02	149	2014-01-30	13:30:11
1890	50.317145	-4.083116	0.01	231.9	2014-01-30	13:30:12
1891	50.317145	-4.083116	0.02	241.5	2014-01-30	13:30:13
1892	50.317145	-4.083116	0.02	212.6	2014-01-30	13:30:14
1893	50.317144	-4.083117	0.03	202.7	2014-01-30	13:30:15
1894	50.317144	-4.083116	0.01	90	2014-01-30	13:30:16
1895	50.317144	-4.083116	0.01	29.6	2014-01-30	13:30:17
1896	50.317144	-4.083116	0.01	90	2014-01-30	13:30:18
1897	50.317144	-4.083116	0.04	180	2014-01-30	13:30:19
1898	50.317144	-4.083116	0.01	144.3	2014-01-30	13:30:20
1899	50.317144	-4.083116	0.01	0	2014-01-30	13:30:21
1900	50.317144	-4.083116	0.02	16.7	2014-01-30	13:30:22
1901	50.317144	-4.083116	0.01	270	2014-01-30	13:30:23
1902	50.317144	-4.083116	0.01	0	2014-01-30	13:30:24
1903	50.317144	-4.083116	0.02	327.4	2014-01-30	13:30:25
1904	50.317144	-4.083117	0.02	270	2014-01-30	13:30:26
1905	50.317145	-4.083117	0.02	341.3	2014-01-30	13:30:27
1906	50.317145	-4.083117	0.01	327.4	2014-01-30	13:30:28
1907	50.317145	-4.083117	0.01	90	2014-01-30	13:30:29
1908	50.317145	-4.083117	0.02	50.3	2014-01-30	13:30:30
1909	50.317145	-4.083117	0.01	270	2014-01-30	13:30:31
1910	50.317145	-4.083117	0.01	327.4	2014-01-30	13:30:32
1911	50.317145	-4.083117	0.01	270	2014-01-30	13:30:33
1912	50.317145	-4.083117	0.01	0	2014-01-30	13:30:34
1913	50.317145	-4.083117	0	0	2014-01-30	13:30:35
1914	50.317145	-4.083117	0.01	270	2014-01-30	13:30:36
1915	50.317145	-4.083117	0.01	212.6	2014-01-30	13:30:37
1916	50.317144	-4.083117	0.09	164.3	2014-01-30	13:30:38
1917	50.317144	-4.083117	0.03	206.6	2014-01-30	13:30:40
1918	50.317144	-4.083117	0.02	196.7	2014-01-30	13:30:41
1919	50.317143	-4.083117	0.03	224.3	2014-01-30	13:30:42
1920	50.317143	-4.083117	0.01	212.6	2014-01-30	13:30:43
1921	50.317143	-4.083118	0.05	186.9	2014-01-30	13:30:44
1922	50.317142	-4.083118	0.04	198	2014-01-30	13:30:46
1923	50.317142	-4.083118	0.02	212.6	2014-01-30	13:30:47
1924	50.317142	-4.083118	0.04	237.6	2014-01-30	13:30:48
1925	50.317141	-4.083119	0.05	200.8	2014-01-30	13:30:49
1926	50.317141	-4.083119	0.04	220.1	2014-01-30	13:30:50
1927	50.317141	-4.083119	0.03	249.8	2014-01-30	13:30:51
1928	50.317141	-4.08312	0.04	211.8	2014-01-30	13:30:52
1929	50.317141	-4.08312	0.04	256.2	2014-01-30	13:30:53
