# Supplementary material for: On the Potential of Surfers to Monitor Environmental Indicators in the Coastal Zone
Source: PLoS One. 2015 Jul 8;10(7):e0127706. doi: 10.1371/journal.pone.0127706 (PMC4496071; doi:10.1371/journal.pone.0127706)
Supplement: S1 Data — Contains 85 GPS tracks (comma separated files) used to estimate surfing performance statistics in the manuscript. (ZIP) [file pone.0127706.s001.zip › S1 Data GPS Tracks/20140216_Wembury.csv]

No	Latitude	Longitude	Speed	Course	Date	Time
1	50.317303	-4.083186	0	0	2014-02-16	13:47:52
2	50.317301	-4.08319	0.39	240	2014-02-16	13:47:53
3	50.317299	-4.083189	0.24	148.6	2014-02-16	13:47:54
4	50.317304	-4.08319	0.56	351.3	2014-02-16	13:47:55
5	50.317303	-4.083202	0.91	262.3	2014-02-16	13:47:56
6	50.317301	-4.08321	0.62	239.4	2014-02-16	13:47:57
7	50.317299	-4.083213	0.26	244.9	2014-02-16	13:47:58
8	50.317305	-4.083218	0.66	329.6	2014-02-16	13:47:59
9	50.317305	-4.083225	0.51	270	2014-02-16	13:48:00
10	50.317306	-4.083225	0.18	354.3	2014-02-16	13:48:01
11	50.317309	-4.083226	0.27	347.1	2014-02-16	13:48:02
12	50.317311	-4.083226	0.3	9.1	2014-02-16	13:48:03
13	50.317314	-4.083226	0.3	357.8	2014-02-16	13:48:04
14	50.317316	-4.083223	0.34	34.2	2014-02-16	13:48:05
15	50.317321	-4.083217	0.7	38.7	2014-02-16	13:48:06
16	50.317331	-4.083219	1.06	353.5	2014-02-16	13:48:07
17	50.317339	-4.083228	1.13	324.2	2014-02-16	13:48:08
18	50.317344	-4.083232	0.66	334.4	2014-02-16	13:48:09
19	50.317348	-4.083237	0.56	321.3	2014-02-16	13:48:10
20	50.317354	-4.083246	0.89	311.4	2014-02-16	13:48:11
21	50.31736	-4.083256	1	313.8	2014-02-16	13:48:12
22	50.317363	-4.083255	0.37	20.9	2014-02-16	13:48:13
23	50.317363	-4.083253	0.09	102.8	2014-02-16	13:48:14
24	50.317362	-4.083253	0.14	164.7	2014-02-16	13:48:15
25	50.317361	-4.083251	0.17	136.9	2014-02-16	13:48:16
26	50.317359	-4.08325	0.2	159.2	2014-02-16	13:48:17
27	50.31736	-4.083248	0.19	53	2014-02-16	13:48:18
28	50.317363	-4.083247	0.35	15.9	2014-02-16	13:48:19
29	50.317366	-4.083245	0.39	21.4	2014-02-16	13:48:20
30	50.317369	-4.083243	0.38	21.1	2014-02-16	13:48:21
31	50.317372	-4.083243	0.32	355.6	2014-02-16	13:48:22
32	50.317375	-4.083245	0.32	341.8	2014-02-16	13:48:23
33	50.317376	-4.083246	0.14	325.4	2014-02-16	13:48:24
34	50.317377	-4.083244	0.17	51.9	2014-02-16	13:48:25
35	50.317378	-4.083243	0.14	34.6	2014-02-16	13:48:26
36	50.317379	-4.083242	0.09	26.7	2014-02-16	13:48:27
37	50.317379	-4.083242	0.09	26	2014-02-16	13:48:28
38	50.317381	-4.08324	0.19	26.7	2014-02-16	13:48:29
39	50.317385	-4.083241	0.47	353.4	2014-02-16	13:48:30
40	50.317388	-4.08324	0.35	19.2	2014-02-16	13:48:31
41	50.317392	-4.083239	0.4	5.1	2014-02-16	13:48:32
42	50.317395	-4.083236	0.45	24.2	2014-02-16	13:48:33
43	50.3174	-4.083234	0.53	16.1	2014-02-16	13:48:34
44	50.317402	-4.08323	0.37	58.2	2014-02-16	13:48:35
45	50.317405	-4.083226	0.48	38.6	2014-02-16	13:48:36
46	50.317409	-4.083219	0.65	47.4	2014-02-16	13:48:37
47	50.317412	-4.083216	0.46	33.2	2014-02-16	13:48:38
48	50.317417	-4.083215	0.48	7.1	2014-02-16	13:48:39
49	50.317421	-4.083213	0.46	18.1	2014-02-16	13:48:40
50	50.317421	-4.08321	0.24	67	2014-02-16	13:48:41
51	50.317424	-4.083207	0.32	43.3	2014-02-16	13:48:42
52	50.317424	-4.083204	0.17	60.8	2014-02-16	13:48:43
53	50.317426	-4.083202	0.23	40	2014-02-16	13:48:44
54	50.317424	-4.083201	0.21	144.8	2014-02-16	13:48:45
55	50.31742	-4.083201	0.52	182.6	2014-02-16	13:48:46
56	50.317415	-4.083201	0.54	176.8	2014-02-16	13:48:47
57	50.317414	-4.083202	0.16	210.9	2014-02-16	13:48:48
58	50.317411	-4.083201	0.25	176	2014-02-16	13:48:49
59	50.317408	-4.083201	0.34	168.9	2014-02-16	13:48:50
60	50.317404	-4.083201	0.45	180	2014-02-16	13:48:51
61	50.317399	-4.083204	0.58	202.2	2014-02-16	13:48:52
62	50.317396	-4.083204	0.42	184.8	2014-02-16	13:48:53
63	50.317392	-4.083205	0.38	194.7	2014-02-16	13:48:54
64	50.317388	-4.083207	0.47	193.2	2014-02-16	13:48:55
65	50.317384	-4.08321	0.53	202.3	2014-02-16	13:48:56
66	50.31738	-4.083214	0.51	216.5	2014-02-16	13:48:57
67	50.317377	-4.083218	0.48	219.7	2014-02-16	13:48:58
68	50.317373	-4.08322	0.49	197	2014-02-16	13:48:59
69	50.317369	-4.083225	0.5	217.1	2014-02-16	13:49:00
70	50.317368	-4.083228	0.25	253	2014-02-16	13:49:01
71	50.317369	-4.08323	0.16	294.6	2014-02-16	13:49:02
72	50.317372	-4.083228	0.36	21.4	2014-02-16	13:49:03
73	50.317374	-4.083226	0.32	31.6	2014-02-16	13:49:04
74	50.317376	-4.083223	0.28	46	2014-02-16	13:49:05
75	50.317377	-4.08322	0.26	57.8	2014-02-16	13:49:06
76	50.317378	-4.083219	0.11	63.9	2014-02-16	13:49:07
77	50.31738	-4.083215	0.32	50.5	2014-02-16	13:49:08
78	50.317383	-4.083215	0.33	7.2	2014-02-16	13:49:09
79	50.317385	-4.083215	0.31	352.4	2014-02-16	13:49:10
80	50.317387	-4.083213	0.25	30.3	2014-02-16	13:49:11
81	50.31739	-4.083213	0.32	8.5	2014-02-16	13:49:12
82	50.317393	-4.083214	0.37	344	2014-02-16	13:49:13
83	50.317394	-4.083214	0.03	32.6	2014-02-16	13:49:14
84	50.317395	-4.083218	0.35	299	2014-02-16	13:49:15
85	50.317394	-4.083219	0.1	223.9	2014-02-16	13:49:16
86	50.317393	-4.083215	0.32	108.6	2014-02-16	13:49:17
87	50.31739	-4.083206	0.74	119.5	2014-02-16	13:49:18
88	50.317388	-4.0832	0.45	116.9	2014-02-16	13:49:19
89	50.317388	-4.083194	0.42	102.7	2014-02-16	13:49:20
90	50.317384	-4.083187	0.69	128.4	2014-02-16	13:49:21
91	50.317383	-4.083182	0.35	94.6	2014-02-16	13:49:22
92	50.317384	-4.083183	0.15	321.9	2014-02-16	13:49:23
93	50.317386	-4.083184	0.14	352.8	2014-02-16	13:49:24
94	50.317387	-4.083183	0.15	15.7	2014-02-16	13:49:25
95	50.317388	-4.083182	0.16	30.9	2014-02-16	13:49:26
96	50.317389	-4.083182	0.1	333	2014-02-16	13:49:27
97	50.317388	-4.083187	0.39	241.7	2014-02-16	13:49:28
98	50.317386	-4.083195	0.54	255	2014-02-16	13:49:29
99	50.317384	-4.083199	0.4	227.8	2014-02-16	13:49:30
100	50.317381	-4.083202	0.39	217.7	2014-02-16	13:49:31
101	50.317377	-4.083208	0.63	216.7	2014-02-16	13:49:32
102	50.317373	-4.08321	0.4	210.3	2014-02-16	13:49:33
103	50.317368	-4.083213	0.61	197.7	2014-02-16	13:49:34
104	50.317364	-4.083215	0.51	196.4	2014-02-16	13:49:35
105	50.31736	-4.083218	0.52	206.5	2014-02-16	13:49:36
106	50.317356	-4.08322	0.42	198.8	2014-02-16	13:49:37
107	50.317354	-4.083222	0.31	206.2	2014-02-16	13:49:38
108	50.317352	-4.083225	0.24	237.3	2014-02-16	13:49:39
109	50.317352	-4.083227	0.17	246.9	2014-02-16	13:49:40
110	50.317352	-4.08323	0.2	272.5	2014-02-16	13:49:41
111	50.317351	-4.083231	0.17	219.5	2014-02-16	13:49:42
112	50.317349	-4.083234	0.23	232.8	2014-02-16	13:49:43
113	50.317348	-4.083235	0.15	214.7	2014-02-16	13:49:44
114	50.317349	-4.083235	0.12	14.9	2014-02-16	13:49:45
115	50.31735	-4.083234	0.09	35.9	2014-02-16	13:49:46
116	50.31735	-4.083234	0.01	147.4	2014-02-16	13:49:47
117	50.317351	-4.083235	0.14	333.8	2014-02-16	13:49:48
118	50.317352	-4.083236	0.16	313.2	2014-02-16	13:49:49
119	50.317352	-4.083238	0.09	246.3	2014-02-16	13:49:50
120	50.317351	-4.08324	0.15	243.3	2014-02-16	13:49:51
121	50.31735	-4.083241	0.17	224.5	2014-02-16	13:49:52
122	50.317349	-4.083242	0.13	212.3	2014-02-16	13:49:53
123	50.317348	-4.083243	0.16	214.5	2014-02-16	13:49:54
124	50.317346	-4.083246	0.27	216.8	2014-02-16	13:49:55
125	50.317344	-4.083248	0.26	211.5	2014-02-16	13:49:56
126	50.317343	-4.083249	0.14	233.5	2014-02-16	13:49:57
127	50.317343	-4.083251	0.09	258.1	2014-02-16	13:49:58
128	50.317343	-4.083252	0.1	292.3	2014-02-16	13:49:59
129	50.317343	-4.083252	0.05	270	2014-02-16	13:50:00
130	50.317343	-4.083253	0.06	217.2	2014-02-16	13:50:01
131	50.317343	-4.083253	0.03	224.9	2014-02-16	13:50:02
132	50.317343	-4.083253	0.01	180	2014-02-16	13:50:03
133	50.317343	-4.083253	0.02	60.6	2014-02-16	13:50:04
134	50.317343	-4.083253	0.03	348.5	2014-02-16	13:50:05
135	50.317344	-4.083253	0.07	4.9	2014-02-16	13:50:06
136	50.317345	-4.083253	0.19	9.1	2014-02-16	13:50:07
137	50.317346	-4.083253	0.12	357	2014-02-16	13:50:08
138	50.317347	-4.083253	0.12	339.9	2014-02-16	13:50:09
139	50.317348	-4.083253	0.11	6.2	2014-02-16	13:50:10
140	50.317349	-4.083253	0.04	0	2014-02-16	13:50:11
141	50.317349	-4.083253	0.04	0	2014-02-16	13:50:12
142	50.317349	-4.083253	0.01	270	2014-02-16	13:50:13
143	50.317349	-4.083253	0.01	90	2014-02-16	13:50:14
144	50.317349	-4.083253	0.01	90	2014-02-16	13:50:15
145	50.317349	-4.083253	0.01	29.6	2014-02-16	13:50:16
146	50.317349	-4.083253	0.02	163.3	2014-02-16	13:50:17
147	50.317349	-4.083253	0.01	270	2014-02-16	13:50:18
148	50.317349	-4.083253	0.02	306.4	2014-02-16	13:50:19
149	50.317347	-4.083251	0.29	143.4	2014-02-16	13:50:20
150	50.317347	-4.083251	0.03	247.5	2014-02-16	13:50:21
151	50.317347	-4.083251	0.04	197.2	2014-02-16	13:50:22
152	50.317346	-4.083251	0.05	180	2014-02-16	13:50:23
153	50.317346	-4.083252	0.04	206	2014-02-16	13:50:24
154	50.317346	-4.083252	0.05	305.1	2014-02-16	13:50:25
155	50.31735	-4.083257	0.54	319.9	2014-02-16	13:50:26
156	50.31735	-4.083259	0.13	283	2014-02-16	13:50:27
157	50.31735	-4.083259	0.06	288.2	2014-02-16	13:50:28
158	50.317351	-4.083259	0.07	4.4	2014-02-16	13:50:29
159	50.317352	-4.08326	0.18	342.4	2014-02-16	13:50:30
160	50.317353	-4.083261	0.1	316.1	2014-02-16	13:50:31
161	50.317353	-4.083262	0.09	282.8	2014-02-16	13:50:32
162	50.317353	-4.083263	0.05	236.4	2014-02-16	13:50:33
163	50.317353	-4.083263	0.03	308.9	2014-02-16	13:50:34
164	50.317353	-4.083264	0.04	326.7	2014-02-16	13:50:35
165	50.317353	-4.083264	0.04	255.9	2014-02-16	13:50:36
166	50.317354	-4.083264	0.06	337.1	2014-02-16	13:50:37
167	50.317354	-4.083265	0.03	253.4	2014-02-16	13:50:38
168	50.317354	-4.083266	0.1	275	2014-02-16	13:50:39
169	50.317354	-4.083267	0.08	291.4	2014-02-16	13:50:40
170	50.317354	-4.083269	0.12	246.5	2014-02-16	13:50:41
171	50.317353	-4.08327	0.16	220	2014-02-16	13:50:42
172	50.317351	-4.083272	0.22	211.3	2014-02-16	13:50:43
173	50.317348	-4.083273	0.32	191.6	2014-02-16	13:50:44
174	50.317346	-4.083273	0.27	188.8	2014-02-16	13:50:45
175	50.317344	-4.083273	0.21	181.6	2014-02-16	13:50:46
176	50.317342	-4.083273	0.15	182.5	2014-02-16	13:50:47
177	50.317341	-4.083274	0.12	188.3	2014-02-16	13:50:48
178	50.31734	-4.083274	0.1	197.7	2014-02-16	13:50:49
179	50.31734	-4.083275	0.07	228.7	2014-02-16	13:50:50
180	50.31734	-4.083275	0.04	227	2014-02-16	13:50:51
181	50.31734	-4.083275	0.02	180	2014-02-16	13:50:52
182	50.317339	-4.083275	0.07	184.4	2014-02-16	13:50:53
183	50.317338	-4.083274	0.12	140.4	2014-02-16	13:50:54
184	50.317338	-4.083271	0.26	88.1	2014-02-16	13:50:55
185	50.317338	-4.08327	0.09	140.6	2014-02-16	13:50:56
186	50.317338	-4.08327	0.03	337.3	2014-02-16	13:50:57
187	50.317338	-4.08327	0.01	180	2014-02-16	13:50:58
188	50.317337	-4.08327	0.04	180	2014-02-16	13:50:59
189	50.317338	-4.08327	0.03	11.5	2014-02-16	13:51:00
190	50.317338	-4.08327	0.07	10.6	2014-02-16	13:51:01
191	50.317339	-4.08327	0.08	4.3	2014-02-16	13:51:02
192	50.31734	-4.08327	0.12	354.3	2014-02-16	13:51:03
193	50.317341	-4.08327	0.1	342.3	2014-02-16	13:51:04
194	50.317341	-4.083271	0.06	297.3	2014-02-16	13:51:05
195	50.317341	-4.083271	0.03	270	2014-02-16	13:51:06
196	50.317341	-4.083272	0.04	270	2014-02-16	13:51:07
197	50.317341	-4.083272	0.06	192.2	2014-02-16	13:51:08
198	50.31734	-4.083272	0.09	187.4	2014-02-16	13:51:09
199	50.317338	-4.083272	0.2	180	2014-02-16	13:51:10
200	50.317337	-4.083272	0.17	163.3	2014-02-16	13:51:11
201	50.317335	-4.083271	0.16	171.3	2014-02-16	13:51:12
202	50.317334	-4.083271	0.15	182.5	2014-02-16	13:51:13
203	50.317333	-4.083272	0.09	208.9	2014-02-16	13:51:14
204	50.317333	-4.083273	0.07	220	2014-02-16	13:51:15
205	50.317332	-4.083273	0.05	224.6	2014-02-16	13:51:16
206	50.317332	-4.083274	0.06	211.9	2014-02-16	13:51:17
207	50.317331	-4.083273	0.07	160.3	2014-02-16	13:51:18
208	50.317332	-4.083272	0.1	38.7	2014-02-16	13:51:19
209	50.317332	-4.083272	0.04	147.4	2014-02-16	13:51:20
210	50.317331	-4.083272	0.06	168	2014-02-16	13:51:21
211	50.317331	-4.083272	0.01	32.6	2014-02-16	13:51:22
212	50.317332	-4.083272	0.03	32.6	2014-02-16	13:51:23
213	50.317332	-4.083272	0.03	336.5	2014-02-16	13:51:24
214	50.317332	-4.083272	0.07	323	2014-02-16	13:51:25
215	50.317334	-4.083273	0.18	334	2014-02-16	13:51:26
216	50.317334	-4.083274	0.09	327.4	2014-02-16	13:51:27
217	50.317334	-4.083274	0.06	132.1	2014-02-16	13:51:28
218	50.317334	-4.083274	0.01	270	2014-02-16	13:51:29
219	50.317335	-4.083275	0.11	311.9	2014-02-16	13:51:30
220	50.317336	-4.083276	0.13	316.2	2014-02-16	13:51:31
221	50.317336	-4.083277	0.07	311.3	2014-02-16	13:51:32
222	50.317336	-4.083277	0.03	308.1	2014-02-16	13:51:33
223	50.317336	-4.083277	0	0	2014-02-16	13:51:34
224	50.317336	-4.083278	0.05	308.1	2014-02-16	13:51:35
225	50.317337	-4.083278	0.03	286.6	2014-02-16	13:51:36
226	50.317337	-4.083279	0.04	270	2014-02-16	13:51:37
227	50.317336	-4.083279	0.07	184.4	2014-02-16	13:51:38
228	50.317336	-4.083279	0.01	90	2014-02-16	13:51:39
229	50.317336	-4.083279	0.01	90	2014-02-16	13:51:40
230	50.317336	-4.083279	0.03	337.3	2014-02-16	13:51:41
231	50.317336	-4.083279	0.02	327.4	2014-02-16	13:51:42
232	50.317336	-4.083278	0.04	102.2	2014-02-16	13:51:43
233	50.317336	-4.083278	0.04	78	2014-02-16	13:51:44
234	50.317337	-4.083278	0.07	349.6	2014-02-16	13:51:45
235	50.317337	-4.083278	0.02	90	2014-02-16	13:51:46
236	50.317336	-4.083277	0.05	165.5	2014-02-16	13:51:47
237	50.317336	-4.083276	0.12	117.4	2014-02-16	13:51:48
238	50.317336	-4.083273	0.19	84.3	2014-02-16	13:51:49
239	50.317337	-4.083264	0.68	85.3	2014-02-16	13:51:50
240	50.31734	-4.083254	0.76	60.6	2014-02-16	13:51:51
241	50.317342	-4.083248	0.55	63.6	2014-02-16	13:51:52
242	50.317345	-4.08324	0.6	57.2	2014-02-16	13:51:53
243	50.317347	-4.083234	0.48	61.1	2014-02-16	13:51:54
244	50.317349	-4.08323	0.41	57.1	2014-02-16	13:51:55
245	50.31735	-4.083225	0.34	67.6	2014-02-16	13:51:56
246	50.317352	-4.083224	0.15	21.1	2014-02-16	13:51:57
247	50.317354	-4.083223	0.26	18.9	2014-02-16	13:51:58
248	50.317355	-4.08322	0.25	65.7	2014-02-16	13:51:59
249	50.317356	-4.083217	0.24	54.4	2014-02-16	13:52:00
250	50.317357	-4.083213	0.35	73.2	2014-02-16	13:52:01
251	50.317356	-4.083212	0.13	149.6	2014-02-16	13:52:02
252	50.317347	-4.083233	1.81	235.9	2014-02-16	13:52:03
253	50.317344	-4.08324	0.6	239	2014-02-16	13:52:04
254	50.317342	-4.083244	0.37	234.8	2014-02-16	13:52:05
255	50.317339	-4.083247	0.38	214.8	2014-02-16	13:52:06
256	50.317339	-4.083248	0.03	270	2014-02-16	13:52:07
257	50.317339	-4.083248	0.02	180	2014-02-16	13:52:08
258	50.317339	-4.083248	0.05	270	2014-02-16	13:52:09
259	50.317339	-4.083248	0.04	102.2	2014-02-16	13:52:10
260	50.317339	-4.083248	0.05	231.9	2014-02-16	13:52:11
261	50.317339	-4.083249	0.06	270	2014-02-16	13:52:12
262	50.317339	-4.08325	0.07	311.3	2014-02-16	13:52:13
263	50.31734	-4.083251	0.09	317.2	2014-02-16	13:52:14
264	50.31734	-4.083251	0.04	327.4	2014-02-16	13:52:15
265	50.31734	-4.083251	0.04	0	2014-02-16	13:52:16
266	50.317341	-4.083252	0.07	320	2014-02-16	13:52:17
267	50.317342	-4.083252	0.08	350.8	2014-02-16	13:52:18
268	50.317342	-4.083252	0.06	328.1	2014-02-16	13:52:19
269	50.317342	-4.083252	0.03	347.1	2014-02-16	13:52:20
270	50.317342	-4.083252	0.02	129.7	2014-02-16	13:52:21
271	50.317342	-4.083252	0.02	60.6	2014-02-16	13:52:22
272	50.317342	-4.083252	0.01	90	2014-02-16	13:52:23
273	50.317343	-4.083252	0.02	32.6	2014-02-16	13:52:24
274	50.317343	-4.083251	0.04	75.9	2014-02-16	13:52:25
275	50.317343	-4.08325	0.06	61.1	2014-02-16	13:52:27
276	50.317342	-4.083249	0.11	137.1	2014-02-16	13:52:28
277	50.317344	-4.083247	0.2	24.3	2014-02-16	13:52:29
278	50.317347	-4.083246	0.33	22.1	2014-02-16	13:52:30
279	50.317347	-4.083243	0.17	76.7	2014-02-16	13:52:31
280	50.317348	-4.083242	0.12	61.3	2014-02-16	13:52:32
281	50.317348	-4.083241	0.04	90	2014-02-16	13:52:33
282	50.317348	-4.083244	0.17	270	2014-02-16	13:52:34
283	50.317348	-4.083246	0.14	281.5	2014-02-16	13:52:35
284	50.317348	-4.083248	0.13	282.5	2014-02-16	13:52:36
285	50.31735	-4.083241	0.52	66.6	2014-02-16	13:52:37
286	50.317355	-4.083236	0.65	29	2014-02-16	13:52:38
287	50.317363	-4.083233	0.96	13.7	2014-02-16	13:52:39
288	50.317373	-4.083232	1.09	3.4	2014-02-16	13:52:40
289	50.317382	-4.083235	1.05	349.1	2014-02-16	13:52:41
290	50.317392	-4.083239	1.12	344.2	2014-02-16	13:52:42
291	50.317402	-4.083246	1.16	336.4	2014-02-16	13:52:43
292	50.317411	-4.083253	1.15	335.5	2014-02-16	13:52:44
293	50.317419	-4.083257	0.91	339.6	2014-02-16	13:52:45
294	50.317426	-4.083261	0.83	342.5	2014-02-16	13:52:46
295	50.317435	-4.083265	1.02	343.1	2014-02-16	13:52:47
296	50.317444	-4.08327	1.14	342.3	2014-02-16	13:52:48
297	50.317453	-4.083272	0.98	349.1	2014-02-16	13:52:49
298	50.317461	-4.083276	0.9	343.6	2014-02-16	13:52:50
299	50.317469	-4.083278	0.92	352.2	2014-02-16	13:52:51
300	50.317475	-4.083279	0.69	353.6	2014-02-16	13:52:52
301	50.317483	-4.083283	0.92	341.6	2014-02-16	13:52:53
302	50.317493	-4.083287	1.16	344.8	2014-02-16	13:52:54
303	50.317504	-4.08329	1.24	350.9	2014-02-16	13:52:55
304	50.317515	-4.083293	1.29	350.9	2014-02-16	13:52:56
305	50.317527	-4.083297	1.36	348.1	2014-02-16	13:52:57
306	50.317539	-4.083301	1.34	345.8	2014-02-16	13:52:58
307	50.31755	-4.083304	1.25	350.9	2014-02-16	13:52:59
308	50.317559	-4.083305	0.99	356.2	2014-02-16	13:53:00
309	50.317565	-4.083306	0.71	353.8	2014-02-16	13:53:01
310	50.317574	-4.083309	0.93	347.4	2014-02-16	13:53:02
311	50.317583	-4.083314	1.08	340.4	2014-02-16	13:53:03
312	50.317592	-4.083317	1.04	346.4	2014-02-16	13:53:04
313	50.317603	-4.083319	1.24	355.3	2014-02-16	13:53:05
314	50.317613	-4.083322	1.18	350.1	2014-02-16	13:53:06
315	50.317623	-4.083326	1.14	343.6	2014-02-16	13:53:07
316	50.317632	-4.083332	1.09	337.2	2014-02-16	13:53:08
317	50.317641	-4.08334	1.15	331	2014-02-16	13:53:09
318	50.317648	-4.08335	1.02	313.2	2014-02-16	13:53:10
319	50.317652	-4.083362	0.95	300.7	2014-02-16	13:53:11
320	50.317653	-4.08337	0.61	285.1	2014-02-16	13:53:12
321	50.317649	-4.083376	0.67	219	2014-02-16	13:53:13
322	50.317645	-4.083383	0.6	233.7	2014-02-16	13:53:14
323	50.317643	-4.083393	0.81	246.9	2014-02-16	13:53:15
324	50.31764	-4.083407	0.99	256.4	2014-02-16	13:53:16
325	50.317638	-4.083419	0.87	251.9	2014-02-16	13:53:17
326	50.317636	-4.083431	0.93	253	2014-02-16	13:53:18
327	50.317633	-4.083443	0.89	250.3	2014-02-16	13:53:19
328	50.317634	-4.083454	0.78	275.5	2014-02-16	13:53:20
329	50.317636	-4.08347	1.15	284.6	2014-02-16	13:53:21
330	50.317639	-4.083481	0.85	289.3	2014-02-16	13:53:22
331	50.317639	-4.083489	0.58	275.5	2014-02-16	13:53:23
332	50.31764	-4.083498	0.68	278.8	2014-02-16	13:53:24
333	50.317641	-4.083508	0.73	280.9	2014-02-16	13:53:25
334	50.317644	-4.083519	0.79	292.2	2014-02-16	13:53:26
335	50.317647	-4.08353	0.87	291.9	2014-02-16	13:53:27
336	50.317649	-4.083547	1.23	280.5	2014-02-16	13:53:28
337	50.317652	-4.083565	1.33	284.2	2014-02-16	13:53:29
338	50.317653	-4.083582	1.18	273.1	2014-02-16	13:53:30
339	50.317652	-4.083601	1.34	266.8	2014-02-16	13:53:31
340	50.317652	-4.08362	1.36	268.5	2014-02-16	13:53:32
341	50.317652	-4.083637	1.24	270	2014-02-16	13:53:33
342	50.317651	-4.083655	1.24	269.5	2014-02-16	13:53:34
343	50.317652	-4.083671	1.15	273.3	2014-02-16	13:53:35
344	50.317653	-4.083686	1.06	275.5	2014-02-16	13:53:36
345	50.317654	-4.083702	1.19	273.6	2014-02-16	13:53:37
346	50.317653	-4.08372	1.29	267.1	2014-02-16	13:53:38
347	50.317651	-4.083734	1	258.7	2014-02-16	13:53:39
348	50.317651	-4.083748	1	265.7	2014-02-16	13:53:40
349	50.317652	-4.083762	0.97	276.6	2014-02-16	13:53:41
350	50.317651	-4.083776	1.02	266.9	2014-02-16	13:53:42
351	50.317651	-4.083792	1.11	270.9	2014-02-16	13:53:43
352	50.317649	-4.083807	1.08	259.1	2014-02-16	13:53:44
353	50.317646	-4.08382	1	248	2014-02-16	13:53:45
354	50.317644	-4.083832	0.88	257.8	2014-02-16	13:53:46
355	50.317644	-4.083836	0.29	268.3	2014-02-16	13:53:47
356	50.31764	-4.083846	0.42	235.2	2014-02-16	13:53:49
357	50.317639	-4.083848	0.17	247	2014-02-16	13:53:50
358	50.317639	-4.083851	0.22	272.6	2014-02-16	13:53:51
359	50.317639	-4.083855	0.16	252.6	2014-02-16	13:53:53
360	50.317639	-4.083857	0.11	280	2014-02-16	13:53:54
361	50.317639	-4.083858	0.06	278.5	2014-02-16	13:53:55
362	50.317629	-4.08386	1.1	186.8	2014-02-16	13:53:56
363	50.317618	-4.083863	1.24	191.7	2014-02-16	13:53:57
364	50.317608	-4.083873	1.35	210.2	2014-02-16	13:53:58
365	50.317598	-4.083884	1.39	216.9	2014-02-16	13:53:59
366	50.317588	-4.083898	1.49	221.1	2014-02-16	13:54:00
367	50.31758	-4.083912	1.33	229.2	2014-02-16	13:54:01
368	50.317574	-4.083924	1.05	232.9	2014-02-16	13:54:02
369	50.317569	-4.083936	1.03	234	2014-02-16	13:54:03
370	50.317563	-4.083947	1.01	234.4	2014-02-16	13:54:04
371	50.317557	-4.083962	1.22	235.9	2014-02-16	13:54:05
372	50.317552	-4.083981	1.54	245.2	2014-02-16	13:54:06
373	50.317546	-4.084	1.43	246.2	2014-02-16	13:54:07
374	50.317543	-4.084021	1.55	256.8	2014-02-16	13:54:08
375	50.317537	-4.084026	0.79	207.8	2014-02-16	13:54:09
376	50.31753	-4.08403	0.85	199.6	2014-02-16	13:54:10
377	50.317526	-4.08405	1.45	253.2	2014-02-16	13:54:11
378	50.317518	-4.084062	1.19	225.2	2014-02-16	13:54:12
379	50.317509	-4.084071	1.29	211.9	2014-02-16	13:54:13
380	50.317499	-4.084076	1.12	199	2014-02-16	13:54:14
381	50.317491	-4.084082	0.99	205.6	2014-02-16	13:54:15
382	50.317481	-4.084089	1.24	202.5	2014-02-16	13:54:16
383	50.317472	-4.084095	1.1	204.4	2014-02-16	13:54:17
384	50.317462	-4.084101	1.16	201.3	2014-02-16	13:54:18
385	50.317452	-4.084108	1.25	203.8	2014-02-16	13:54:19
386	50.317442	-4.084117	1.23	208.1	2014-02-16	13:54:20
387	50.317431	-4.084124	1.29	203.6	2014-02-16	13:54:21
388	50.31742	-4.084131	1.36	203.2	2014-02-16	13:54:22
389	50.317409	-4.08414	1.43	205.5	2014-02-16	13:54:23
390	50.317396	-4.084149	1.5	204.3	2014-02-16	13:54:24
391	50.317383	-4.084159	1.62	207.9	2014-02-16	13:54:25
392	50.317373	-4.08417	1.34	214.2	2014-02-16	13:54:26
393	50.317367	-4.084176	0.89	210.3	2014-02-16	13:54:27
394	50.317359	-4.084185	0.99	216.9	2014-02-16	13:54:28
395	50.317349	-4.084193	1.27	209.2	2014-02-16	13:54:29
396	50.317338	-4.084202	1.41	205.8	2014-02-16	13:54:30
397	50.317331	-4.084214	1.19	225.7	2014-02-16	13:54:31
398	50.317324	-4.084222	0.9	219.3	2014-02-16	13:54:32
399	50.317319	-4.084225	0.66	198.4	2014-02-16	13:54:33
400	50.317312	-4.084228	0.72	197.3	2014-02-16	13:54:34
401	50.317305	-4.08423	0.88	189.7	2014-02-16	13:54:35
402	50.317296	-4.084232	0.98	189.8	2014-02-16	13:54:36
403	50.317288	-4.084244	1.26	222.7	2014-02-16	13:54:37
404	50.31728	-4.08425	0.99	203.8	2014-02-16	13:54:38
405	50.317273	-4.084258	0.91	216.4	2014-02-16	13:54:39
406	50.317266	-4.084268	1.02	223.6	2014-02-16	13:54:40
407	50.31726	-4.084275	0.91	217.7	2014-02-16	13:54:41
408	50.317254	-4.084282	0.77	217.4	2014-02-16	13:54:42
409	50.317249	-4.08429	0.86	222.3	2014-02-16	13:54:43
410	50.317241	-4.084297	0.98	211.7	2014-02-16	13:54:44
411	50.317234	-4.084304	0.98	210.2	2014-02-16	13:54:45
412	50.317227	-4.08431	0.85	210.9	2014-02-16	13:54:46
413	50.317222	-4.084314	0.64	203.1	2014-02-16	13:54:47
414	50.317217	-4.084318	0.62	206.1	2014-02-16	13:54:48
415	50.317211	-4.084323	0.72	210.9	2014-02-16	13:54:49
416	50.317206	-4.08433	0.76	219.1	2014-02-16	13:54:50
417	50.3172	-4.084335	0.8	211.1	2014-02-16	13:54:51
418	50.317192	-4.084344	1.1	214.9	2014-02-16	13:54:52
419	50.317183	-4.084353	1.14	212.3	2014-02-16	13:54:53
420	50.317176	-4.08436	0.98	212	2014-02-16	13:54:54
421	50.317169	-4.084366	0.84	207.4	2014-02-16	13:54:55
422	50.317161	-4.084365	0.89	177.7	2014-02-16	13:54:56
423	50.317148	-4.084368	1.41	188.5	2014-02-16	13:54:57
424	50.317134	-4.084376	1.66	199.8	2014-02-16	13:54:58
425	50.317123	-4.084382	1.3	198.1	2014-02-16	13:54:59
426	50.317117	-4.084388	0.89	212.9	2014-02-16	13:55:00
427	50.31711	-4.084395	0.85	212.6	2014-02-16	13:55:01
428	50.317103	-4.0844	0.86	205.8	2014-02-16	13:55:02
429	50.317096	-4.0844	0.81	177.1	2014-02-16	13:55:03
430	50.317088	-4.084401	0.85	188.5	2014-02-16	13:55:04
431	50.31708	-4.08441	1.06	215.3	2014-02-16	13:55:05
432	50.317073	-4.084421	1.18	222.1	2014-02-16	13:55:06
433	50.317065	-4.084431	1.08	222.1	2014-02-16	13:55:07
434	50.317061	-4.084439	0.75	230	2014-02-16	13:55:08
435	50.317055	-4.084449	0.97	224.6	2014-02-16	13:55:09
436	50.317049	-4.084458	0.91	223.6	2014-02-16	13:55:10
437	50.317043	-4.084466	0.83	220.5	2014-02-16	13:55:11
438	50.317033	-4.084471	1.17	199	2014-02-16	13:55:12
439	50.317028	-4.084479	0.78	225.2	2014-02-16	13:55:13
440	50.317023	-4.084489	0.92	232	2014-02-16	13:55:14
441	50.317015	-4.084499	1.19	217.6	2014-02-16	13:55:15
442	50.317008	-4.084512	1.13	231.7	2014-02-16	13:55:16
443	50.317	-4.084521	1.19	215.7	2014-02-16	13:55:17
444	50.316989	-4.084527	1.23	200.5	2014-02-16	13:55:18
445	50.316981	-4.084535	1.1	207.1	2014-02-16	13:55:19
446	50.316977	-4.084543	0.69	236.2	2014-02-16	13:55:20
447	50.316971	-4.084549	0.85	213.9	2014-02-16	13:55:21
448	50.316963	-4.084555	0.97	204.2	2014-02-16	13:55:22
449	50.316957	-4.084561	0.82	214.3	2014-02-16	13:55:23
450	50.31695	-4.084568	0.91	212.5	2014-02-16	13:55:24
451	50.316944	-4.084576	0.88	219.4	2014-02-16	13:55:25
452	50.316938	-4.084586	0.96	230	2014-02-16	13:55:26
453	50.316934	-4.084597	0.9	236.9	2014-02-16	13:55:27
454	50.31693	-4.084606	0.73	238.3	2014-02-16	13:55:28
455	50.316929	-4.084616	0.71	255.6	2014-02-16	13:55:29
456	50.316928	-4.084631	1.1	266.6	2014-02-16	13:55:30
457	50.316927	-4.084649	1.27	263.7	2014-02-16	13:55:31
458	50.316919	-4.084663	1.33	229.4	2014-02-16	13:55:32
459	50.316907	-4.084677	1.65	216.4	2014-02-16	13:55:33
460	50.316902	-4.084689	1.09	234.8	2014-02-16	13:55:34
461	50.316895	-4.084703	1.19	234.1	2014-02-16	13:55:35
462	50.31689	-4.084717	1.18	240.5	2014-02-16	13:55:36
463	50.316884	-4.084731	1.18	236.4	2014-02-16	13:55:37
464	50.316878	-4.08474	0.94	222.7	2014-02-16	13:55:38
465	50.316873	-4.08475	0.94	231.5	2014-02-16	13:55:39
466	50.316868	-4.084763	1.05	240.8	2014-02-16	13:55:40
467	50.316862	-4.084777	1.21	236.1	2014-02-16	13:55:41
468	50.316861	-4.084791	0.98	260.7	2014-02-16	13:55:42
469	50.316861	-4.084801	0.7	271.5	2014-02-16	13:55:43
470	50.316862	-4.084815	1.02	280	2014-02-16	13:55:44
471	50.316864	-4.08483	1.06	278.6	2014-02-16	13:55:45
472	50.316864	-4.084845	1.05	272	2014-02-16	13:55:46
473	50.316864	-4.084862	1.23	271.3	2014-02-16	13:55:47
474	50.316865	-4.084877	1.05	275.6	2014-02-16	13:55:48
475	50.316867	-4.084889	0.93	282.8	2014-02-16	13:55:49
476	50.316865	-4.084902	0.93	256.6	2014-02-16	13:55:50
477	50.316864	-4.084921	1.34	266	2014-02-16	13:55:51
478	50.316863	-4.084939	1.34	263.2	2014-02-16	13:55:52
479	50.316859	-4.084951	0.98	239.5	2014-02-16	13:55:53
480	50.316854	-4.08496	0.84	229	2014-02-16	13:55:54
481	50.316845	-4.084964	0.96	197.7	2014-02-16	13:55:55
482	50.316838	-4.084974	1.02	221.4	2014-02-16	13:55:56
483	50.316831	-4.084983	1.07	217.1	2014-02-16	13:55:57
484	50.316825	-4.084988	0.76	211.8	2014-02-16	13:55:58
485	50.316824	-4.084993	0.17	247.2	2014-02-16	13:56:00
486	50.316819	-4.085006	1.08	238	2014-02-16	13:56:01
487	50.316817	-4.085012	0.48	252	2014-02-16	13:56:02
488	50.316817	-4.085012	0.05	169.2	2014-02-16	13:56:04
489	50.316817	-4.085013	0.07	270	2014-02-16	13:56:05
490	50.316811	-4.085016	0.34	202.7	2014-02-16	13:56:07
491	50.316812	-4.085021	0.3	282.4	2014-02-16	13:56:08
492	50.316812	-4.085025	0.31	280.4	2014-02-16	13:56:09
493	50.316813	-4.085031	0.46	277	2014-02-16	13:56:10
494	50.316813	-4.085033	0.13	282	2014-02-16	13:56:11
495	50.316812	-4.085034	0.1	242.4	2014-02-16	13:56:12
496	50.316812	-4.085037	0.18	251.6	2014-02-16	13:56:13
497	50.316812	-4.08504	0.25	259.1	2014-02-16	13:56:14
498	50.31681	-4.085044	0.13	243.1	2014-02-16	13:56:16
499	50.316809	-4.085046	0.12	241.2	2014-02-16	13:56:18
500	50.316808	-4.085046	0.16	173.6	2014-02-16	13:56:19
501	50.316807	-4.085047	0.16	208.9	2014-02-16	13:56:20
502	50.316806	-4.085048	0.13	198.8	2014-02-16	13:56:21
503	50.316805	-4.085049	0.13	210.4	2014-02-16	13:56:22
504	50.316804	-4.08505	0.13	223.8	2014-02-16	13:56:23
505	50.316803	-4.085051	0.1	212.9	2014-02-16	13:56:24
506	50.316802	-4.085052	0.11	222.5	2014-02-16	13:56:25
507	50.316803	-4.085054	0.07	281	2014-02-16	13:56:27
508	50.316803	-4.085056	0.07	290.5	2014-02-16	13:56:29
509	50.316803	-4.085056	0.02	270	2014-02-16	13:56:30
510	50.316803	-4.085056	0.05	140.9	2014-02-16	13:56:31
511	50.316803	-4.085055	0.01	90	2014-02-16	13:56:32
512	50.316802	-4.085056	0.06	207.7	2014-02-16	13:56:33
513	50.316797	-4.085061	0.7	211.3	2014-02-16	13:56:34
514	50.316792	-4.085068	0.7	225.4	2014-02-16	13:56:35
515	50.316788	-4.085075	0.7	229.2	2014-02-16	13:56:36
516	50.316785	-4.085084	0.69	239.9	2014-02-16	13:56:37
517	50.316783	-4.085096	0.88	250.9	2014-02-16	13:56:38
518	50.316781	-4.085109	0.96	261.1	2014-02-16	13:56:39
519	50.316779	-4.08512	0.83	251	2014-02-16	13:56:40
520	50.316776	-4.085128	0.63	244.4	2014-02-16	13:56:41
521	50.316774	-4.085133	0.43	235.8	2014-02-16	13:56:42
522	50.316772	-4.085136	0.35	214.2	2014-02-16	13:56:43
523	50.316771	-4.085136	0.01	249.2	2014-02-16	13:56:45
524	50.316768	-4.08514	0.24	210.7	2014-02-16	13:56:47
525	50.316767	-4.085141	0.09	225.7	2014-02-16	13:56:48
526	50.316764	-4.085145	0.43	226.6	2014-02-16	13:56:49
527	50.316764	-4.085146	0.09	245.5	2014-02-16	13:56:50
528	50.316761	-4.08515	0.42	216.7	2014-02-16	13:56:51
529	50.316756	-4.085151	0.53	186.4	2014-02-16	13:56:52
530	50.316752	-4.08515	0.25	173.9	2014-02-16	13:56:54
531	50.316746	-4.085148	0.61	171	2014-02-16	13:56:55
532	50.316746	-4.085148	0.04	147.4	2014-02-16	13:56:57
533	50.316746	-4.085148	0.01	147.4	2014-02-16	13:56:59
534	50.316741	-4.085156	0.81	226.9	2014-02-16	13:57:00
535	50.316736	-4.085165	0.8	234.3	2014-02-16	13:57:01
536	50.316734	-4.085178	0.97	254.9	2014-02-16	13:57:02
537	50.31673	-4.08519	1	241	2014-02-16	13:57:03
538	50.316725	-4.085203	1.01	239.5	2014-02-16	13:57:04
539	50.316719	-4.085216	1.15	233.1	2014-02-16	13:57:05
540	50.316713	-4.085226	0.98	227.6	2014-02-16	13:57:06
541	50.316708	-4.085235	0.82	229.7	2014-02-16	13:57:07
542	50.316704	-4.08524	0.6	219.3	2014-02-16	13:57:08
543	50.316699	-4.085245	0.69	214.2	2014-02-16	13:57:09
544	50.316694	-4.085252	0.73	218.9	2014-02-16	13:57:10
545	50.316691	-4.085262	0.75	246.5	2014-02-16	13:57:11
546	50.316689	-4.085272	0.78	256.1	2014-02-16	13:57:12
547	50.316688	-4.085281	0.61	257.7	2014-02-16	13:57:13
548	50.316685	-4.08529	0.75	241.5	2014-02-16	13:57:14
549	50.31668	-4.085299	0.84	231	2014-02-16	13:57:15
550	50.316675	-4.085306	0.79	220.2	2014-02-16	13:57:16
551	50.316668	-4.085314	0.96	214	2014-02-16	13:57:17
552	50.316661	-4.085321	0.91	213.2	2014-02-16	13:57:18
553	50.316657	-4.085325	0.52	211.5	2014-02-16	13:57:19
554	50.316652	-4.085327	0.55	195	2014-02-16	13:57:20
555	50.316647	-4.08533	0.57	206	2014-02-16	13:57:21
556	50.316643	-4.085335	0.6	215.4	2014-02-16	13:57:22
557	50.316642	-4.085338	0.27	231.1	2014-02-16	13:57:23
558	50.316642	-4.085338	0.09	11.9	2014-02-16	13:57:24
559	50.316639	-4.085344	0.59	231.9	2014-02-16	13:57:25
560	50.316636	-4.085348	0.42	224.3	2014-02-16	13:57:26
561	50.316636	-4.08535	0.12	224.9	2014-02-16	13:57:27
562	50.316631	-4.085355	0.69	216.7	2014-02-16	13:57:28
563	50.316623	-4.085365	1.14	218.7	2014-02-16	13:57:29
564	50.316621	-4.085371	0.46	244.8	2014-02-16	13:57:30
565	50.316623	-4.085372	0.13	348.5	2014-02-16	13:57:32
566	50.316619	-4.085378	0.64	223	2014-02-16	13:57:33
567	50.316613	-4.085386	0.85	220.7	2014-02-16	13:57:34
568	50.316607	-4.085395	0.96	224.7	2014-02-16	13:57:35
569	50.3166	-4.085404	0.99	216.6	2014-02-16	13:57:36
570	50.316594	-4.08541	0.85	210.9	2014-02-16	13:57:37
571	50.316585	-4.085416	1.04	203.4	2014-02-16	13:57:38
572	50.316576	-4.08542	1.02	198.7	2014-02-16	13:57:39
573	50.316569	-4.085425	0.9	204.6	2014-02-16	13:57:40
574	50.316564	-4.085431	0.72	215.3	2014-02-16	13:57:41
575	50.31656	-4.085436	0.52	224.3	2014-02-16	13:57:42
576	50.316555	-4.085442	0.69	214.2	2014-02-16	13:57:43
577	50.316548	-4.085447	0.84	204.3	2014-02-16	13:57:44
578	50.316539	-4.085456	1.24	213.3	2014-02-16	13:57:45
579	50.316531	-4.085463	1.03	208.1	2014-02-16	13:57:46
580	50.316525	-4.085469	0.81	211.1	2014-02-16	13:57:47
581	50.316519	-4.085474	0.79	210	2014-02-16	13:57:48
582	50.316513	-4.085478	0.66	201.1	2014-02-16	13:57:49
583	50.316505	-4.085482	0.92	198.1	2014-02-16	13:57:50
584	50.316497	-4.085488	0.97	206.3	2014-02-16	13:57:51
585	50.316488	-4.085494	1.12	201.2	2014-02-16	13:57:52
586	50.316479	-4.085498	1.06	198.3	2014-02-16	13:57:53
587	50.316472	-4.085501	0.81	192.7	2014-02-16	13:57:54
588	50.316468	-4.085506	0.58	219.6	2014-02-16	13:57:55
589	50.316461	-4.085515	0.96	219.1	2014-02-16	13:57:56
590	50.31646	-4.085518	0.14	251.3	2014-02-16	13:57:58
591	50.316457	-4.08552	0.37	193	2014-02-16	13:57:59
592	50.316454	-4.085517	0.33	149.2	2014-02-16	13:58:00
593	50.316454	-4.085516	0.07	115	2014-02-16	13:58:02
594	50.316454	-4.085518	0.2	275.3	2014-02-16	13:58:03
595	50.316454	-4.085518	0.03	180	2014-02-16	13:58:04
596	50.316454	-4.085518	0.02	163.3	2014-02-16	13:58:05
597	50.316447	-4.085519	0.78	182.2	2014-02-16	13:58:06
598	50.316439	-4.085519	0.83	180.8	2014-02-16	13:58:07
599	50.316433	-4.08552	0.67	184.6	2014-02-16	13:58:08
600	50.316426	-4.085522	0.86	192.4	2014-02-16	13:58:09
601	50.316419	-4.085522	0.68	178	2014-02-16	13:58:10
602	50.316414	-4.08552	0.64	166.1	2014-02-16	13:58:11
603	50.316409	-4.08552	0.53	178.8	2014-02-16	13:58:12
604	50.316405	-4.08552	0.41	186.6	2014-02-16	13:58:13
605	50.316399	-4.085522	0.73	187.5	2014-02-16	13:58:14
606	50.316394	-4.085525	0.63	203.8	2014-02-16	13:58:15
607	50.31639	-4.08553	0.54	224.5	2014-02-16	13:58:16
608	50.316383	-4.085537	0.93	207.9	2014-02-16	13:58:17
609	50.316382	-4.08554	0.28	256.5	2014-02-16	13:58:18
610	50.316387	-4.085538	0.3	18.3	2014-02-16	13:58:20
611	50.316388	-4.085538	0.02	0	2014-02-16	13:58:21
612	50.316378	-4.085553	1.54	225	2014-02-16	13:58:22
613	50.316366	-4.085567	1.67	215.9	2014-02-16	13:58:23
614	50.316354	-4.085579	1.61	213.8	2014-02-16	13:58:24
615	50.316343	-4.08559	1.38	213.2	2014-02-16	13:58:25
616	50.316332	-4.085597	1.34	202	2014-02-16	13:58:26
617	50.316323	-4.085598	1.01	182.3	2014-02-16	13:58:27
618	50.316317	-4.085595	0.72	164.1	2014-02-16	13:58:28
619	50.316312	-4.085592	0.6	158	2014-02-16	13:58:29
620	50.316309	-4.085592	0.36	181	2014-02-16	13:58:30
621	50.316302	-4.085594	0.72	193.4	2014-02-16	13:58:31
622	50.316296	-4.085594	0.69	181.5	2014-02-16	13:58:32
623	50.316292	-4.085596	0.43	193.5	2014-02-16	13:58:33
624	50.316287	-4.085594	0.29	164	2014-02-16	13:58:35
625	50.316288	-4.085594	0.03	0	2014-02-16	13:58:36
626	50.316288	-4.085594	0.05	353.1	2014-02-16	13:58:37
627	50.316288	-4.085594	0.02	0	2014-02-16	13:58:38
628	50.316287	-4.08559	0.29	112.8	2014-02-16	13:58:39
629	50.316285	-4.085587	0.33	139.5	2014-02-16	13:58:40
630	50.316285	-4.085588	0.1	286.3	2014-02-16	13:58:41
631	50.31628	-4.085592	0.67	202.6	2014-02-16	13:58:42
632	50.31627	-4.085601	1.21	210.6	2014-02-16	13:58:43
633	50.316257	-4.085604	1.47	190.7	2014-02-16	13:58:44
634	50.316242	-4.085603	1.71	177.6	2014-02-16	13:58:45
635	50.316228	-4.085603	1.58	179.8	2014-02-16	13:58:46
636	50.316215	-4.085602	1.36	176.7	2014-02-16	13:58:47
637	50.316209	-4.085597	0.82	153.8	2014-02-16	13:58:48
638	50.316208	-4.085589	0.59	96.2	2014-02-16	13:58:49
639	50.316205	-4.085582	0.61	126.3	2014-02-16	13:58:50
640	50.3162	-4.085581	0.51	174	2014-02-16	13:58:51
641	50.316195	-4.085582	0.65	184.2	2014-02-16	13:58:52
642	50.316187	-4.08558	0.81	171.5	2014-02-16	13:58:53
643	50.316181	-4.085582	0.68	188.6	2014-02-16	13:58:54
644	50.316175	-4.085587	0.79	208.5	2014-02-16	13:58:55
645	50.316166	-4.085593	1.12	201.5	2014-02-16	13:58:56
646	50.316156	-4.085596	1.13	190.9	2014-02-16	13:58:57
647	50.316152	-4.085595	0.48	177.9	2014-02-16	13:58:58
648	50.316147	-4.085596	0.49	186.3	2014-02-16	13:58:59
649	50.316139	-4.085602	0.99	205	2014-02-16	13:59:00
650	50.316131	-4.085608	1.03	202.8	2014-02-16	13:59:01
651	50.316122	-4.085614	1.05	205.4	2014-02-16	13:59:02
652	50.316119	-4.085623	0.69	242.4	2014-02-16	13:59:03
653	50.316122	-4.085623	0.29	355.4	2014-02-16	13:59:04
654	50.316123	-4.085625	0.2	318.8	2014-02-16	13:59:05
655	50.316122	-4.085629	0.36	238.4	2014-02-16	13:59:06
656	50.316114	-4.085637	1.01	214.8	2014-02-16	13:59:07
657	50.316107	-4.085643	0.87	211.3	2014-02-16	13:59:08
658	50.3161	-4.085651	0.98	211.7	2014-02-16	13:59:09
659	50.316093	-4.085655	0.82	204.5	2014-02-16	13:59:10
660	50.316088	-4.085662	0.73	220	2014-02-16	13:59:11
661	50.316083	-4.085669	0.74	218.4	2014-02-16	13:59:12
662	50.316081	-4.085673	0.41	228.4	2014-02-16	13:59:13
663	50.316085	-4.085674	0.5	349.1	2014-02-16	13:59:14
664	50.316085	-4.085674	0.02	90	2014-02-16	13:59:15
665	50.316079	-4.085676	0.7	193.8	2014-02-16	13:59:16
666	50.316071	-4.085682	1	205.7	2014-02-16	13:59:17
667	50.316064	-4.085692	1.02	221.6	2014-02-16	13:59:18
668	50.31606	-4.0857	0.72	236.3	2014-02-16	13:59:19
669	50.316057	-4.085709	0.76	238.1	2014-02-16	13:59:20
670	50.316053	-4.085718	0.73	240.9	2014-02-16	13:59:21
671	50.31605	-4.085725	0.62	230.9	2014-02-16	13:59:22
672	50.316045	-4.085732	0.77	221.2	2014-02-16	13:59:23
673	50.316037	-4.085739	1.05	209.3	2014-02-16	13:59:24
674	50.316031	-4.085747	0.86	221.4	2014-02-16	13:59:25
675	50.316026	-4.085751	0.59	209.1	2014-02-16	13:59:26
676	50.316026	-4.085751	0.02	147.4	2014-02-16	13:59:27
677	50.316023	-4.085756	0.42	228.5	2014-02-16	13:59:28
678	50.316016	-4.085764	1.05	215.9	2014-02-16	13:59:29
679	50.31601	-4.085774	0.92	229.6	2014-02-16	13:59:30
680	50.316012	-4.08578	0.48	292	2014-02-16	13:59:31
681	50.316014	-4.085785	0.34	301.2	2014-02-16	13:59:32
682	50.316008	-4.085789	0.71	209.3	2014-02-16	13:59:33
683	50.316003	-4.085795	0.68	213.4	2014-02-16	13:59:34
684	50.315996	-4.085802	0.91	214.8	2014-02-16	13:59:35
685	50.31599	-4.08581	0.9	221.8	2014-02-16	13:59:36
686	50.315992	-4.085817	0.53	297	2014-02-16	13:59:37
687	50.315999	-4.085822	0.79	334	2014-02-16	13:59:38
688	50.316	-4.085827	0.43	295.8	2014-02-16	13:59:39
689	50.316	-4.085827	0.07	175.1	2014-02-16	13:59:40
690	50.315992	-4.085835	0.99	212.3	2014-02-16	13:59:41
691	50.315984	-4.085841	1	206.5	2014-02-16	13:59:42
692	50.315978	-4.085848	0.81	216.1	2014-02-16	13:59:43
693	50.315977	-4.085852	0.18	239.5	2014-02-16	13:59:45
694	50.315977	-4.085855	0.22	279.5	2014-02-16	13:59:46
695	50.315973	-4.085862	0.71	224.5	2014-02-16	13:59:47
696	50.315965	-4.08587	1	212.6	2014-02-16	13:59:48
697	50.31596	-4.085879	0.89	228.6	2014-02-16	13:59:49
698	50.315955	-4.085887	0.78	227.9	2014-02-16	13:59:50
699	50.315948	-4.085894	0.95	211.1	2014-02-16	13:59:51
700	50.31594	-4.0859	0.92	207.5	2014-02-16	13:59:52
701	50.315936	-4.085909	0.77	233.6	2014-02-16	13:59:53
702	50.315934	-4.085915	0.54	238.6	2014-02-16	13:59:54
703	50.31593	-4.08592	0.5	218.8	2014-02-16	13:59:55
704	50.315933	-4.085925	0.51	311.4	2014-02-16	13:59:56
705	50.31594	-4.085928	0.73	345	2014-02-16	13:59:57
706	50.315942	-4.08593	0.25	332.1	2014-02-16	13:59:58
707	50.315934	-4.085933	0.84	194.8	2014-02-16	13:59:59
708	50.315926	-4.085937	1	196.6	2014-02-16	14:00:00
709	50.315918	-4.085941	0.95	200.1	2014-02-16	14:00:01
710	50.315912	-4.085946	0.76	207.6	2014-02-16	14:00:02
711	50.315903	-4.085952	1.07	203.9	2014-02-16	14:00:03
712	50.315893	-4.085957	1.16	196.7	2014-02-16	14:00:04
713	50.315885	-4.085964	0.99	210.5	2014-02-16	14:00:05
714	50.31588	-4.085971	0.79	216.9	2014-02-16	14:00:06
715	50.315876	-4.085977	0.58	230.2	2014-02-16	14:00:07
716	50.315876	-4.085977	0.01	90	2014-02-16	14:00:08
717	50.315881	-4.085981	0.56	329.5	2014-02-16	14:00:09
718	50.31588	-4.085986	0.42	253.1	2014-02-16	14:00:10
719	50.315875	-4.085992	0.66	217.3	2014-02-16	14:00:11
720	50.315871	-4.085997	0.53	221.9	2014-02-16	14:00:12
721	50.315866	-4.086004	0.76	220.2	2014-02-16	14:00:13
722	50.315859	-4.086013	1.06	217.7	2014-02-16	14:00:14
723	50.315851	-4.086021	0.99	214.3	2014-02-16	14:00:15
724	50.315844	-4.08603	1.03	217.3	2014-02-16	14:00:16
725	50.315835	-4.086036	1.09	203	2014-02-16	14:00:17
726	50.315826	-4.086043	1.08	209.6	2014-02-16	14:00:18
727	50.31582	-4.086052	0.98	219.6	2014-02-16	14:00:19
728	50.31582	-4.08606	0.55	272	2014-02-16	14:00:20
729	50.315822	-4.086065	0.44	300.4	2014-02-16	14:00:21
730	50.315817	-4.086073	0.76	226.4	2014-02-16	14:00:22
731	50.315809	-4.086082	1.08	219	2014-02-16	14:00:23
732	50.315805	-4.086093	0.89	234.6	2014-02-16	14:00:24
733	50.315802	-4.0861	0.6	236.1	2014-02-16	14:00:25
734	50.315798	-4.086108	0.76	233.8	2014-02-16	14:00:26
735	50.315793	-4.086118	0.88	232.7	2014-02-16	14:00:27
736	50.315788	-4.086126	0.81	223.6	2014-02-16	14:00:28
737	50.315782	-4.086135	0.93	223.4	2014-02-16	14:00:29
738	50.315775	-4.086145	0.99	224.5	2014-02-16	14:00:30
739	50.315769	-4.086155	0.96	226.5	2014-02-16	14:00:31
740	50.315766	-4.086163	0.72	237.8	2014-02-16	14:00:32
741	50.315764	-4.086172	0.63	250.3	2014-02-16	14:00:33
742	50.315761	-4.086182	0.8	245.2	2014-02-16	14:00:34
743	50.315757	-4.086194	0.98	245.3	2014-02-16	14:00:35
744	50.315753	-4.086206	0.94	240.1	2014-02-16	14:00:36
745	50.315749	-4.086216	0.86	239.5	2014-02-16	14:00:37
746	50.315747	-4.086224	0.58	246.4	2014-02-16	14:00:38
747	50.315751	-4.086227	0.5	329.2	2014-02-16	14:00:39
748	50.315754	-4.086233	0.48	306.8	2014-02-16	14:00:40
749	50.31575	-4.086242	0.72	240.7	2014-02-16	14:00:41
750	50.315747	-4.086247	0.51	229.1	2014-02-16	14:00:42
751	50.315745	-4.086251	0.39	229.1	2014-02-16	14:00:43
752	50.315743	-4.08626	0.64	246.9	2014-02-16	14:00:44
753	50.315741	-4.086269	0.7	253.6	2014-02-16	14:00:45
754	50.315736	-4.086278	0.88	225.7	2014-02-16	14:00:46
755	50.315728	-4.086288	1.1	221.7	2014-02-16	14:00:47
756	50.315723	-4.086298	0.92	229.7	2014-02-16	14:00:48
757	50.315715	-4.086306	1	213.1	2014-02-16	14:00:49
758	50.31571	-4.086312	0.71	219.5	2014-02-16	14:00:50
759	50.315707	-4.086316	0.45	222.9	2014-02-16	14:00:51
760	50.315707	-4.086322	0.43	268.8	2014-02-16	14:00:52
761	50.315706	-4.086322	0.11	167.1	2014-02-16	14:00:53
762	50.315702	-4.08633	0.73	230.5	2014-02-16	14:00:54
763	50.315702	-4.086333	0.21	270	2014-02-16	14:00:55
764	50.315702	-4.086336	0.2	251	2014-02-16	14:00:56
765	50.315695	-4.08634	0.78	202.5	2014-02-16	14:00:57
766	50.315687	-4.086345	1.02	200.6	2014-02-16	14:00:58
767	50.315678	-4.08635	1.06	199.4	2014-02-16	14:00:59
768	50.31567	-4.086352	0.87	190.6	2014-02-16	14:01:00
769	50.315663	-4.086353	0.82	184.2	2014-02-16	14:01:01
770	50.315656	-4.086352	0.71	173.3	2014-02-16	14:01:02
771	50.315649	-4.086348	0.8	160.1	2014-02-16	14:01:03
772	50.315642	-4.086344	0.89	163.7	2014-02-16	14:01:04
773	50.315635	-4.086342	0.8	168.8	2014-02-16	14:01:05
774	50.315633	-4.086347	0.19	248.2	2014-02-16	14:01:07
775	50.315635	-4.086349	0.12	325	2014-02-16	14:01:09
776	50.315629	-4.086347	0.65	167.8	2014-02-16	14:01:10
777	50.31562	-4.086345	1.11	170.4	2014-02-16	14:01:11
778	50.31561	-4.086339	1.15	159.6	2014-02-16	14:01:12
779	50.3156	-4.086337	1.11	171.1	2014-02-16	14:01:13
780	50.315593	-4.086335	0.78	172.5	2014-02-16	14:01:14
781	50.315587	-4.086336	0.66	185.2	2014-02-16	14:01:15
782	50.315581	-4.086341	0.75	211.4	2014-02-16	14:01:16
783	50.315579	-4.086346	0.19	234.7	2014-02-16	14:01:18
784	50.315583	-4.086343	0.46	26.3	2014-02-16	14:01:19
785	50.315584	-4.086342	0.13	19.1	2014-02-16	14:01:20
786	50.315586	-4.086329	0.97	78.3	2014-02-16	14:01:21
787	50.315585	-4.086322	0.55	106.6	2014-02-16	14:01:22
788	50.315583	-4.086315	0.49	114.8	2014-02-16	14:01:23
789	50.315584	-4.08631	0.21	71.8	2014-02-16	14:01:25
790	50.315584	-4.08631	0.03	43.2	2014-02-16	14:01:26
791	50.315585	-4.086308	0.1	50.2	2014-02-16	14:01:27
792	50.315593	-4.08629	1.64	53.3	2014-02-16	14:01:28
793	50.31561	-4.08627	2.33	37.9	2014-02-16	14:01:29
794	50.315636	-4.086249	3.2	27.1	2014-02-16	14:01:30
795	50.315655	-4.086234	2.41	27.4	2014-02-16	14:01:31
796	50.31566	-4.08623	0.68	25.8	2014-02-16	14:01:32
797	50.315662	-4.086229	0.09	20.5	2014-02-16	14:01:34
798	50.315661	-4.086231	0.23	240.3	2014-02-16	14:01:35
799	50.315657	-4.086236	0.54	218.5	2014-02-16	14:01:36
800	50.315651	-4.086238	0.69	191.4	2014-02-16	14:01:37
801	50.315645	-4.086238	0.71	179.5	2014-02-16	14:01:38
802	50.315639	-4.086239	0.63	184.4	2014-02-16	14:01:39
803	50.315633	-4.086242	0.7	198.8	2014-02-16	14:01:40
804	50.31563	-4.086245	0.44	213.3	2014-02-16	14:01:41
805	50.315626	-4.086247	0.39	195.1	2014-02-16	14:01:42
806	50.315627	-4.086247	0.03	316.8	2014-02-16	14:01:43
807	50.315623	-4.086251	0.46	221.4	2014-02-16	14:01:44
808	50.31562	-4.086258	0.66	228.1	2014-02-16	14:01:45
809	50.315614	-4.086263	0.7	213	2014-02-16	14:01:46
810	50.315607	-4.086265	0.78	189.7	2014-02-16	14:01:47
811	50.315603	-4.086271	0.61	219.7	2014-02-16	14:01:48
812	50.315601	-4.086275	0.41	235.5	2014-02-16	14:01:49
813	50.3156	-4.086281	0.39	248.9	2014-02-16	14:01:50
814	50.315599	-4.086286	0.42	253.1	2014-02-16	14:01:51
815	50.315597	-4.086294	0.59	246	2014-02-16	14:01:52
816	50.315593	-4.086302	0.69	233.5	2014-02-16	14:01:53
817	50.315586	-4.086307	0.83	209.7	2014-02-16	14:01:54
818	50.31558	-4.086314	0.81	213.7	2014-02-16	14:01:55
819	50.315574	-4.086319	0.79	210.7	2014-02-16	14:01:56
820	50.315571	-4.086326	0.61	232.6	2014-02-16	14:01:57
821	50.315568	-4.086333	0.62	236	2014-02-16	14:01:58
822	50.315564	-4.086341	0.65	234.8	2014-02-16	14:01:59
823	50.31556	-4.086349	0.75	229.4	2014-02-16	14:02:00
824	50.315556	-4.086356	0.68	231.1	2014-02-16	14:02:01
825	50.315555	-4.086363	0.49	255.5	2014-02-16	14:02:02
826	50.315552	-4.086367	0.43	226.1	2014-02-16	14:02:03
827	50.315549	-4.086372	0.54	217.8	2014-02-16	14:02:04
828	50.315545	-4.086379	0.61	232	2014-02-16	14:02:05
829	50.31554	-4.086387	0.78	226.3	2014-02-16	14:02:06
830	50.315534	-4.086391	0.75	204.1	2014-02-16	14:02:07
831	50.315527	-4.086394	0.85	197.1	2014-02-16	14:02:08
832	50.315523	-4.0864	0.61	217.7	2014-02-16	14:02:09
833	50.315522	-4.086401	0.09	258.1	2014-02-16	14:02:10
834	50.315522	-4.086401	0.02	180	2014-02-16	14:02:11
835	50.31552	-4.086404	0.36	221.4	2014-02-16	14:02:12
836	50.315515	-4.086406	0.54	192	2014-02-16	14:02:13
837	50.315508	-4.086413	0.97	209.9	2014-02-16	14:02:14
838	50.315497	-4.086421	1.3	205.9	2014-02-16	14:02:15
839	50.315487	-4.086426	1.21	198.7	2014-02-16	14:02:16
840	50.315476	-4.086435	1.36	206.9	2014-02-16	14:02:17
841	50.315467	-4.086441	1.08	202.4	2014-02-16	14:02:18
842	50.31546	-4.086439	0.79	173.1	2014-02-16	14:02:19
843	50.315455	-4.086437	0.55	166.1	2014-02-16	14:02:20
844	50.315451	-4.086441	0.49	209.6	2014-02-16	14:02:21
845	50.315447	-4.086445	0.57	209.5	2014-02-16	14:02:22
846	50.315442	-4.086446	0.57	189.1	2014-02-16	14:02:23
847	50.315435	-4.086446	0.75	177.7	2014-02-16	14:02:24
848	50.315429	-4.086444	0.66	171.7	2014-02-16	14:02:25
849	50.315428	-4.08644	0.16	115.2	2014-02-16	14:02:27
850	50.315425	-4.086438	0.4	157.4	2014-02-16	14:02:28
851	50.31542	-4.086437	0.55	171.2	2014-02-16	14:02:29
852	50.315416	-4.086437	0.21	183.3	2014-02-16	14:02:31
853	50.315415	-4.086442	0.35	250	2014-02-16	14:02:32
854	50.315413	-4.086446	0.31	241.3	2014-02-16	14:02:33
855	50.315413	-4.086445	0.01	90	2014-02-16	14:02:34
856	50.315412	-4.086449	0.14	245.2	2014-02-16	14:02:36
857	50.315413	-4.086449	0.06	32.6	2014-02-16	14:02:37
858	50.315422	-4.086441	1.16	27.1	2014-02-16	14:02:38
859	50.315431	-4.086431	1.19	36.2	2014-02-16	14:02:39
860	50.315439	-4.08642	1.21	42.3	2014-02-16	14:02:40
861	50.315493	-4.086413	0.34	4.3	2014-02-16	14:02:58
862	50.31549	-4.08643	1.24	255.6	2014-02-16	14:02:59
863	50.315484	-4.086442	1.08	229.6	2014-02-16	14:03:00
864	50.315478	-4.086449	0.81	220.7	2014-02-16	14:03:01
865	50.315477	-4.086453	0.15	242.4	2014-02-16	14:03:03
866	50.315481	-4.086457	0.54	326.4	2014-02-16	14:03:04
867	50.315482	-4.086459	0.11	301.9	2014-02-16	14:03:05
868	50.315479	-4.086467	0.66	246.7	2014-02-16	14:03:06
869	50.315475	-4.086474	0.66	224	2014-02-16	14:03:07
870	50.315475	-4.086478	0.17	268.3	2014-02-16	14:03:09
871	50.315478	-4.086474	0.48	44.1	2014-02-16	14:03:10
872	50.315481	-4.086465	0.68	59.3	2014-02-16	14:03:11
873	50.315484	-4.086456	0.75	62.4	2014-02-16	14:03:12
874	50.315489	-4.086444	0.97	60	2014-02-16	14:03:13
875	50.315493	-4.08643	1.1	64.3	2014-02-16	14:03:14
876	50.315497	-4.086418	1.01	64.8	2014-02-16	14:03:15
877	50.315494	-4.086411	0.51	121.9	2014-02-16	14:03:16
878	50.31549	-4.086402	0.82	121.6	2014-02-16	14:03:17
879	50.315491	-4.086391	0.75	85.7	2014-02-16	14:03:18
880	50.315503	-4.086382	1.51	25.5	2014-02-16	14:03:19
881	50.31554	-4.086368	4.23	13.4	2014-02-16	14:03:20
882	50.315582	-4.086337	5.14	25.5	2014-02-16	14:03:21
883	50.315622	-4.086306	5.04	26.3	2014-02-16	14:03:22
884	50.315659	-4.086284	4.37	20.3	2014-02-16	14:03:23
885	50.315682	-4.086275	2.61	14.3	2014-02-16	14:03:24
886	50.315694	-4.086284	1.45	335	2014-02-16	14:03:25
887	50.315703	-4.0863	1.52	311.4	2014-02-16	14:03:26
888	50.3157	-4.086316	1.17	252.4	2014-02-16	14:03:27
889	50.315687	-4.086317	1.45	183.1	2014-02-16	14:03:28
890	50.315663	-4.086321	2.59	185.9	2014-02-16	14:03:29
891	50.315643	-4.086324	2.3	186.4	2014-02-16	14:03:30
892	50.315625	-4.086327	2	184.8	2014-02-16	14:03:31
893	50.315612	-4.086321	1.51	164.9	2014-02-16	14:03:32
894	50.3156	-4.086313	1.41	155.6	2014-02-16	14:03:33
895	50.315592	-4.086314	0.98	183.8	2014-02-16	14:03:34
896	50.315589	-4.086321	0.6	239	2014-02-16	14:03:35
897	50.315589	-4.086327	0.46	270	2014-02-16	14:03:36
898	50.31559	-4.086329	0.14	307.9	2014-02-16	14:03:37
899	50.315588	-4.086337	0.59	252.5	2014-02-16	14:03:38
900	50.315583	-4.086344	0.75	224.6	2014-02-16	14:03:39
901	50.315576	-4.086353	1.01	217.2	2014-02-16	14:03:40
902	50.315572	-4.08636	0.67	230.3	2014-02-16	14:03:41
903	50.31557	-4.086369	0.71	247.7	2014-02-16	14:03:42
904	50.315573	-4.086375	0.53	309.7	2014-02-16	14:03:43
905	50.315576	-4.086379	0.48	324.4	2014-02-16	14:03:44
906	50.315577	-4.086379	0.05	345.5	2014-02-16	14:03:45
907	50.315573	-4.086386	0.61	233.3	2014-02-16	14:03:46
908	50.315567	-4.086394	0.87	218.2	2014-02-16	14:03:47
909	50.31556	-4.086401	0.96	215	2014-02-16	14:03:48
910	50.315551	-4.086406	1.04	198	2014-02-16	14:03:49
911	50.315542	-4.086411	1.05	199.6	2014-02-16	14:03:50
912	50.315537	-4.086411	0.65	182.7	2014-02-16	14:03:51
913	50.315537	-4.08641	0.06	60.8	2014-02-16	14:03:53
914	50.315533	-4.086413	0.48	204.8	2014-02-16	14:03:54
915	50.315528	-4.086416	0.63	202.9	2014-02-16	14:03:55
916	50.315523	-4.086418	0.57	193.4	2014-02-16	14:03:56
917	50.315517	-4.086421	0.72	199.3	2014-02-16	14:03:57
918	50.315509	-4.086427	1.01	204.8	2014-02-16	14:03:58
919	50.3155	-4.086433	0.99	202.6	2014-02-16	14:03:59
920	50.315494	-4.086437	0.8	203.6	2014-02-16	14:04:00
921	50.31549	-4.086437	0.39	184.4	2014-02-16	14:04:01
922	50.315486	-4.086438	0.48	185.7	2014-02-16	14:04:02
923	50.315483	-4.086439	0.3	187.9	2014-02-16	14:04:03
924	50.315483	-4.086439	0	0	2014-02-16	14:04:04
925	50.315478	-4.086441	0.61	196.4	2014-02-16	14:04:05
926	50.315471	-4.086445	0.88	197.7	2014-02-16	14:04:06
927	50.315462	-4.086448	0.99	190.8	2014-02-16	14:04:07
928	50.315455	-4.08645	0.72	191.8	2014-02-16	14:04:08
929	50.315453	-4.086452	0.17	215.2	2014-02-16	14:04:10
930	50.315453	-4.086452	0.01	212.6	2014-02-16	14:04:12
931	50.31545	-4.086455	0.18	205.4	2014-02-16	14:04:14
932	50.31545	-4.086455	0.03	231.9	2014-02-16	14:04:15
933	50.315446	-4.086457	0.39	197.7	2014-02-16	14:04:16
934	50.315443	-4.086459	0.45	197.7	2014-02-16	14:04:17
935	50.315439	-4.086456	0.38	156.6	2014-02-16	14:04:18
936	50.315437	-4.086452	0.44	128.1	2014-02-16	14:04:19
937	50.315434	-4.086447	0.45	132.8	2014-02-16	14:04:20
938	50.315431	-4.086443	0.44	139.6	2014-02-16	14:04:21
939	50.315428	-4.086439	0.44	141.5	2014-02-16	14:04:22
940	50.315425	-4.086435	0.45	139.7	2014-02-16	14:04:23
941	50.315421	-4.086413	0.54	106.8	2014-02-16	14:04:26
942	50.315421	-4.086414	0.02	280.6	2014-02-16	14:04:28
943	50.315427	-4.086433	1.51	298.4	2014-02-16	14:04:29
944	50.315435	-4.086446	1.29	309.7	2014-02-16	14:04:30
945	50.31544	-4.086464	1.35	295.5	2014-02-16	14:04:31
946	50.315445	-4.086471	0.75	315.4	2014-02-16	14:04:32
947	50.315452	-4.086479	0.99	326.3	2014-02-16	14:04:33
948	50.315459	-4.086489	1.06	318.5	2014-02-16	14:04:34
949	50.31547	-4.086497	1.29	332.5	2014-02-16	14:04:35
950	50.315481	-4.086502	1.34	343.8	2014-02-16	14:04:36
951	50.315489	-4.086509	1.03	332.8	2014-02-16	14:04:37
952	50.315489	-4.086514	0.41	256.8	2014-02-16	14:04:38
953	50.315487	-4.08652	0.44	252.7	2014-02-16	14:04:39
954	50.315484	-4.086527	0.6	228.1	2014-02-16	14:04:40
955	50.315478	-4.08653	0.63	199.7	2014-02-16	14:04:41
956	50.315474	-4.086533	0.59	206.2	2014-02-16	14:04:42
957	50.31547	-4.086536	0.42	210.5	2014-02-16	14:04:43
958	50.315468	-4.086538	0.31	209.8	2014-02-16	14:04:44
959	50.315466	-4.086541	0.3	209.7	2014-02-16	14:04:45
960	50.315466	-4.08654	0.01	90	2014-02-16	14:04:47
961	50.315465	-4.086539	0.08	119.8	2014-02-16	14:04:48
962	50.315454	-4.086544	1.3	196.2	2014-02-16	14:04:49
963	50.31544	-4.086549	1.62	191.1	2014-02-16	14:04:50
964	50.315427	-4.086553	1.44	193.4	2014-02-16	14:04:51
965	50.315418	-4.086558	1.12	195.8	2014-02-16	14:04:52
966	50.315409	-4.08656	0.96	191.8	2014-02-16	14:04:53
967	50.315405	-4.086559	0.44	165.9	2014-02-16	14:04:54
968	50.315401	-4.086558	0.51	170.6	2014-02-16	14:04:55
969	50.315395	-4.086559	0.63	187.1	2014-02-16	14:04:56
970	50.315395	-4.086558	0.03	120.8	2014-02-16	14:04:57
971	50.315389	-4.086559	0.68	185.6	2014-02-16	14:04:58
972	50.315381	-4.086561	0.86	188.4	2014-02-16	14:04:59
973	50.315373	-4.086563	0.95	186.2	2014-02-16	14:05:00
974	50.315362	-4.086566	1.18	191.3	2014-02-16	14:05:01
975	50.315351	-4.086568	1.31	185.5	2014-02-16	14:05:02
976	50.315341	-4.086565	1.06	170	2014-02-16	14:05:03
977	50.315337	-4.086558	0.67	133	2014-02-16	14:05:04
978	50.315338	-4.086557	0.07	49.4	2014-02-16	14:05:05
979	50.315334	-4.086552	0.53	135.3	2014-02-16	14:05:06
980	50.315333	-4.086549	0.27	114.5	2014-02-16	14:05:07
981	50.315333	-4.086549	0	0	2014-02-16	14:05:08
982	50.315333	-4.086549	0.02	53.6	2014-02-16	14:05:09
983	50.315336	-4.086543	0.49	56.7	2014-02-16	14:05:10
984	50.315361	-4.086498	1.07	48.5	2014-02-16	14:05:14
985	50.315369	-4.086486	1.18	43.9	2014-02-16	14:05:15
986	50.315374	-4.086476	0.95	50.1	2014-02-16	14:05:16
987	50.315379	-4.086466	0.91	55.1	2014-02-16	14:05:17
988	50.315382	-4.086456	0.76	66.2	2014-02-16	14:05:18
989	50.315381	-4.086445	0.76	91.3	2014-02-16	14:05:19
990	50.315379	-4.086432	0.97	108.5	2014-02-16	14:05:20
991	50.315373	-4.086415	1.35	117.2	2014-02-16	14:05:21
992	50.315342	-4.086483	0.33	234.2	2014-02-16	14:05:39
993	50.315361	-4.086508	2.76	319.3	2014-02-16	14:05:40
994	50.315378	-4.086531	2.48	319.3	2014-02-16	14:05:41
995	50.315383	-4.086551	1.52	291.6	2014-02-16	14:05:42
996	50.315386	-4.086565	1.07	293.6	2014-02-16	14:05:43
997	50.31539	-4.086578	1.01	290.5	2014-02-16	14:05:44
998	50.315396	-4.086595	1.41	298.1	2014-02-16	14:05:45
999	50.315399	-4.086612	1.25	289.2	2014-02-16	14:05:46
1000	50.315399	-4.086622	0.73	271.4	2014-02-16	14:05:47
1001	50.315404	-4.086632	0.86	307.6	2014-02-16	14:05:48
1002	50.315412	-4.086642	1.1	319	2014-02-16	14:05:49
1003	50.315416	-4.086653	0.88	301.9	2014-02-16	14:05:50
1004	50.315421	-4.086665	1.08	304.9	2014-02-16	14:05:51
1005	50.315429	-4.086682	1.44	304.9	2014-02-16	14:05:52
1006	50.315433	-4.0867	1.35	288.6	2014-02-16	14:05:53
1007	50.315435	-4.086714	1.07	286.7	2014-02-16	14:05:54
1008	50.315441	-4.086724	0.97	313.3	2014-02-16	14:05:55
1009	50.315452	-4.086727	1.23	348.3	2014-02-16	14:05:56
1010	50.315474	-4.086722	2.51	8.7	2014-02-16	14:05:57
1011	50.315515	-4.086694	4.92	23.8	2014-02-16	14:05:58
1012	50.31556	-4.086643	6.19	35.6	2014-02-16	14:05:59
1013	50.315597	-4.086583	5.93	46	2014-02-16	14:06:00
1014	50.315629	-4.086538	4.84	42.1	2014-02-16	14:06:01
1015	50.315661	-4.086511	4.06	27.9	2014-02-16	14:06:02
1016	50.315684	-4.086497	2.71	20.9	2014-02-16	14:06:03
1017	50.315699	-4.086489	1.78	18.7	2014-02-16	14:06:04
1018	50.31571	-4.086485	1.18	15.8	2014-02-16	14:06:05
1019	50.315712	-4.086489	0.43	314	2014-02-16	14:06:06
1020	50.31571	-4.0865	0.81	248.9	2014-02-16	14:06:07
1021	50.315705	-4.086512	1.02	239.2	2014-02-16	14:06:08
1022	50.315701	-4.086525	1.01	245.4	2014-02-16	14:06:09
1023	50.3157	-4.086532	0.55	254.2	2014-02-16	14:06:10
1024	50.315702	-4.086539	0.48	294.2	2014-02-16	14:06:11
1025	50.315702	-4.086547	0.6	274.4	2014-02-16	14:06:12
1026	50.3157	-4.086557	0.75	254.9	2014-02-16	14:06:13
1027	50.315697	-4.086565	0.66	235.5	2014-02-16	14:06:14
1028	50.315696	-4.086571	0.46	260.6	2014-02-16	14:06:15
1029	50.315697	-4.086572	0.04	313	2014-02-16	14:06:16
1030	50.315697	-4.086572	0.02	299.4	2014-02-16	14:06:17
1031	50.315697	-4.086572	0.02	296.6	2014-02-16	14:06:18
1032	50.315697	-4.086572	0.04	350.1	2014-02-16	14:06:19
1033	50.315701	-4.086571	0.46	12.8	2014-02-16	14:06:20
1034	50.315708	-4.086566	0.81	25.7	2014-02-16	14:06:21
1035	50.315713	-4.086566	0.63	358.9	2014-02-16	14:06:22
1036	50.315716	-4.08657	0.44	322.2	2014-02-16	14:06:23
1037	50.315716	-4.086573	0.25	252.6	2014-02-16	14:06:24
1038	50.31571	-4.086579	0.7	213.4	2014-02-16	14:06:25
1039	50.315704	-4.086585	0.86	213.5	2014-02-16	14:06:26
1040	50.315695	-4.086592	1.12	205.1	2014-02-16	14:06:27
1041	50.315685	-4.086601	1.26	212.1	2014-02-16	14:06:28
1042	50.315678	-4.086607	0.87	208.9	2014-02-16	14:06:29
1043	50.315676	-4.086609	0.31	196.7	2014-02-16	14:06:30
1044	50.315676	-4.086608	0.05	100.6	2014-02-16	14:06:31
1045	50.315672	-4.086613	0.56	218.7	2014-02-16	14:06:32
1046	50.315666	-4.086619	0.8	214	2014-02-16	14:06:33
1047	50.315659	-4.086626	0.85	213.6	2014-02-16	14:06:34
1048	50.315653	-4.086631	0.76	208	2014-02-16	14:06:35
1049	50.315646	-4.086636	0.93	203.5	2014-02-16	14:06:36
1050	50.315641	-4.086641	0.32	214.8	2014-02-16	14:06:38
1051	50.315639	-4.086642	0.21	191.4	2014-02-16	14:06:39
1052	50.315639	-4.086643	0.07	245	2014-02-16	14:06:40
1053	50.315639	-4.086647	0.33	261.7	2014-02-16	14:06:41
1054	50.315632	-4.08665	0.78	197.3	2014-02-16	14:06:42
1055	50.315623	-4.086655	1.05	199.6	2014-02-16	14:06:43
1056	50.315616	-4.086659	0.81	199.3	2014-02-16	14:06:44
1057	50.315614	-4.086662	0.17	221.9	2014-02-16	14:06:46
1058	50.315612	-4.086662	0.2	166.3	2014-02-16	14:06:47
1059	50.315607	-4.086662	0.54	184.4	2014-02-16	14:06:48
1060	50.3156	-4.086665	0.81	191.9	2014-02-16	14:06:49
1061	50.31559	-4.086667	1.12	190.7	2014-02-16	14:06:50
1062	50.315581	-4.086671	1.02	195.3	2014-02-16	14:06:51
1063	50.315575	-4.086676	0.84	206.1	2014-02-16	14:06:52
1064	50.315565	-4.086684	1.15	207	2014-02-16	14:06:53
1065	50.315555	-4.086692	1.25	207.5	2014-02-16	14:06:54
1066	50.315547	-4.086695	0.96	194.3	2014-02-16	14:06:55
1067	50.315541	-4.086694	0.71	173.8	2014-02-16	14:06:56
1068	50.315539	-4.08669	0.36	111.5	2014-02-16	14:06:57
1069	50.315542	-4.086683	0.52	62.1	2014-02-16	14:06:58
1070	50.31554	-4.086679	0.34	119.4	2014-02-16	14:06:59
1071	50.315536	-4.086673	0.65	140.3	2014-02-16	14:07:00
1072	50.315531	-4.086667	0.62	137.6	2014-02-16	14:07:01
1073	50.315524	-4.086659	0.98	146	2014-02-16	14:07:02
1074	50.315513	-4.086651	1.42	156.2	2014-02-16	14:07:03
1075	50.315495	-4.086644	1.99	164	2014-02-16	14:07:04
1076	50.315478	-4.086633	2.1	159.4	2014-02-16	14:07:05
1077	50.315465	-4.086621	1.63	148.3	2014-02-16	14:07:06
1078	50.315457	-4.086608	1.35	135.4	2014-02-16	14:07:07
1079	50.315446	-4.086594	1.54	140.9	2014-02-16	14:07:08
1080	50.315433	-4.086584	1.59	152.3	2014-02-16	14:07:09
1081	50.315424	-4.086593	1.18	211.6	2014-02-16	14:07:10
1082	50.31542	-4.086601	0.79	231.9	2014-02-16	14:07:11
1083	50.315412	-4.086603	0.85	186.4	2014-02-16	14:07:12
1084	50.315406	-4.086602	0.71	174.3	2014-02-16	14:07:13
1085	50.315401	-4.086604	0.6	197.4	2014-02-16	14:07:14
1086	50.315392	-4.08661	1.03	205.8	2014-02-16	14:07:15
1087	50.315383	-4.086612	1.04	188.2	2014-02-16	14:07:16
1088	50.315379	-4.086613	0.5	186.2	2014-02-16	14:07:17
1089	50.315375	-4.086612	0.4	170.4	2014-02-16	14:07:18
1090	50.315374	-4.086608	0.31	114.5	2014-02-16	14:07:19
1091	50.315372	-4.086604	0.4	125.5	2014-02-16	14:07:20
1092	50.315369	-4.086597	0.59	125.6	2014-02-16	14:07:21
1093	50.315363	-4.086589	0.85	139	2014-02-16	14:07:22
1094	50.31536	-4.086581	0.68	122.5	2014-02-16	14:07:23
1095	50.315356	-4.086571	0.78	119.2	2014-02-16	14:07:24
1096	50.315355	-4.086561	0.76	97.1	2014-02-16	14:07:25
1097	50.315366	-4.086545	1.61	45	2014-02-16	14:07:26
1098	50.315399	-4.086508	4.5	35.5	2014-02-16	14:07:27
1099	50.315444	-4.086451	6.5	38.4	2014-02-16	14:07:28
1100	50.31549	-4.086382	7.04	44.1	2014-02-16	14:07:29
1101	50.315529	-4.086308	6.81	50.7	2014-02-16	14:07:30
1102	50.31556	-4.08624	5.98	54.3	2014-02-16	14:07:31
1103	50.315595	-4.086193	5.19	40.3	2014-02-16	14:07:32
1104	50.315631	-4.086149	5.06	37.9	2014-02-16	14:07:33
1105	50.315662	-4.0861	4.88	45	2014-02-16	14:07:34
1106	50.315692	-4.08605	4.81	47.5	2014-02-16	14:07:35
1107	50.315722	-4.086004	4.73	44.6	2014-02-16	14:07:36
1108	50.315752	-4.085966	4.29	38.1	2014-02-16	14:07:37
1109	50.315782	-4.085941	3.83	28.4	2014-02-16	14:07:38
1110	50.315811	-4.085918	3.6	27	2014-02-16	14:07:39
1111	50.31584	-4.085895	3.56	27.1	2014-02-16	14:07:40
1112	50.315868	-4.085872	3.54	27	2014-02-16	14:07:41
1113	50.315896	-4.08585	3.51	26.3	2014-02-16	14:07:42
1114	50.31597	-4.085799	2.99	24	2014-02-16	14:07:45
1115	50.315962	-4.0858	0.45	184.5	2014-02-16	14:07:47
1116	50.315957	-4.085809	0.86	227.6	2014-02-16	14:07:48
1117	50.315946	-4.08583	1.94	231.4	2014-02-16	14:07:49
1118	50.315924	-4.085857	3.11	217.6	2014-02-16	14:07:50
1119	50.315905	-4.085878	2.56	215	2014-02-16	14:07:51
1120	50.315892	-4.085896	1.87	223.4	2014-02-16	14:07:52
1121	50.31588	-4.08591	1.72	214.6	2014-02-16	14:07:53
1122	50.315866	-4.085927	2.02	218.7	2014-02-16	14:07:54
1123	50.315848	-4.085938	2.12	200.1	2014-02-16	14:07:55
1124	50.315829	-4.085947	2.12	197.6	2014-02-16	14:07:56
1125	50.315815	-4.085958	1.81	205.7	2014-02-16	14:07:57
1126	50.3158	-4.08596	0.81	185.5	2014-02-16	14:07:59
1127	50.315802	-4.085966	0.48	294.2	2014-02-16	14:08:00
1128	50.315794	-4.085976	1.15	216.6	2014-02-16	14:08:01
1129	50.315784	-4.085984	1.21	208.5	2014-02-16	14:08:02
1130	50.315773	-4.085994	1.46	209.4	2014-02-16	14:08:03
1131	50.315763	-4.085998	1.14	193.3	2014-02-16	14:08:04
1132	50.315751	-4.086007	1.48	205.8	2014-02-16	14:08:05
1133	50.315739	-4.086012	1.39	197	2014-02-16	14:08:06
1134	50.315727	-4.086019	1.37	199.9	2014-02-16	14:08:07
1135	50.315714	-4.086027	1.64	200.9	2014-02-16	14:08:08
1136	50.315702	-4.086034	1.41	199	2014-02-16	14:08:09
1137	50.315692	-4.086041	1.22	203.9	2014-02-16	14:08:10
1138	50.315685	-4.086047	0.83	213.6	2014-02-16	14:08:11
1139	50.315679	-4.086053	0.87	211.3	2014-02-16	14:08:12
1140	50.315673	-4.086055	0.58	188.2	2014-02-16	14:08:13
1141	50.315668	-4.086061	0.82	216.4	2014-02-16	14:08:14
1142	50.315658	-4.086069	1.15	208.8	2014-02-16	14:08:15
1143	50.315648	-4.08608	1.43	211.7	2014-02-16	14:08:16
1144	50.315637	-4.086088	1.27	206	2014-02-16	14:08:17
1145	50.315628	-4.086096	1.23	207.7	2014-02-16	14:08:18
1146	50.315619	-4.086106	1.18	217.2	2014-02-16	14:08:19
1147	50.315612	-4.086114	1	216.6	2014-02-16	14:08:20
1148	50.31561	-4.086118	0.17	236.4	2014-02-16	14:08:22
1149	50.315606	-4.086124	0.64	225.6	2014-02-16	14:08:23
1150	50.315599	-4.086131	0.9	210.3	2014-02-16	14:08:24
1151	50.315592	-4.086148	1.44	237.8	2014-02-16	14:08:25
1152	50.315586	-4.086172	1.82	248.4	2014-02-16	14:08:26
1153	50.315582	-4.086183	0.91	239.1	2014-02-16	14:08:27
1154	50.315581	-4.086183	0.1	176.4	2014-02-16	14:08:28
1155	50.315582	-4.08619	0.55	284.7	2014-02-16	14:08:29
1156	50.315582	-4.0862	0.68	266.9	2014-02-16	14:08:30
1157	50.315581	-4.086207	0.52	258.6	2014-02-16	14:08:31
1158	50.31558	-4.086218	0.83	258.4	2014-02-16	14:08:32
1159	50.315579	-4.08623	0.87	263.9	2014-02-16	14:08:33
1160	50.315575	-4.086243	1	241.5	2014-02-16	14:08:34
1161	50.315567	-4.086251	1	216	2014-02-16	14:08:35
1162	50.315556	-4.086262	1.48	211.4	2014-02-16	14:08:36
1163	50.315542	-4.086276	1.9	212.4	2014-02-16	14:08:37
1164	50.315531	-4.086289	1.51	215.4	2014-02-16	14:08:38
1165	50.315521	-4.086298	1.29	211.7	2014-02-16	14:08:39
1166	50.315515	-4.086307	0.9	226.5	2014-02-16	14:08:40
1167	50.315514	-4.086316	0.62	257	2014-02-16	14:08:41
1168	50.315507	-4.08633	1.23	234.1	2014-02-16	14:08:42
1169	50.315501	-4.086343	1.17	234.8	2014-02-16	14:08:43
1170	50.315496	-4.086354	0.97	233.2	2014-02-16	14:08:44
1171	50.315496	-4.086368	0.98	268.4	2014-02-16	14:08:45
1172	50.315493	-4.086382	1.05	255.1	2014-02-16	14:08:46
1173	50.315494	-4.086396	0.98	271.6	2014-02-16	14:08:47
1174	50.315492	-4.086409	0.99	255.8	2014-02-16	14:08:48
1175	50.315485	-4.086422	1.14	233.8	2014-02-16	14:08:49
1176	50.315479	-4.086437	1.26	236.3	2014-02-16	14:08:50
1177	50.315476	-4.086451	1.06	247.2	2014-02-16	14:08:51
1178	50.315477	-4.086462	0.84	280.2	2014-02-16	14:08:52
1179	50.315479	-4.086469	0.54	298.8	2014-02-16	14:08:53
1180	50.315485	-4.086475	0.72	327.8	2014-02-16	14:08:54
1181	50.315485	-4.086482	0.54	276.9	2014-02-16	14:08:55
1182	50.315488	-4.086494	0.89	293.5	2014-02-16	14:08:56
1183	50.315487	-4.086504	0.76	257.3	2014-02-16	14:08:57
1184	50.315489	-4.086516	0.86	281.8	2014-02-16	14:08:58
1185	50.315489	-4.086531	1.04	270	2014-02-16	14:08:59
1186	50.315488	-4.08654	0.66	269.2	2014-02-16	14:09:00
1187	50.315491	-4.086548	0.65	294.4	2014-02-16	14:09:01
1188	50.315494	-4.086558	0.81	296	2014-02-16	14:09:02
1189	50.315499	-4.086567	0.84	311.6	2014-02-16	14:09:03
1190	50.315502	-4.086578	0.8	291.9	2014-02-16	14:09:04
1191	50.315506	-4.086594	1.26	291.8	2014-02-16	14:09:05
1192	50.315508	-4.086613	1.37	281.8	2014-02-16	14:09:06
1193	50.315512	-4.086627	1.11	293.3	2014-02-16	14:09:07
1194	50.315518	-4.086639	1.02	305.2	2014-02-16	14:09:08
1195	50.315522	-4.086651	0.96	300.4	2014-02-16	14:09:09
1196	50.315526	-4.086661	0.84	302.8	2014-02-16	14:09:10
1197	50.315526	-4.086673	0.86	270	2014-02-16	14:09:11
1198	50.315523	-4.086686	1.04	248.9	2014-02-16	14:09:12
1199	50.315516	-4.086699	1.2	228.8	2014-02-16	14:09:13
1200	50.31551	-4.08671	0.96	231.8	2014-02-16	14:09:14
1201	50.315506	-4.08672	0.88	236.7	2014-02-16	14:09:15
1202	50.315504	-4.086736	1.11	256.9	2014-02-16	14:09:16
1203	50.315499	-4.086744	0.8	230.4	2014-02-16	14:09:17
1204	50.315495	-4.086749	0.6	213.1	2014-02-16	14:09:18
1205	50.31549	-4.086752	0.54	205	2014-02-16	14:09:19
1206	50.315485	-4.086754	0.6	196.1	2014-02-16	14:09:20
1207	50.315479	-4.086757	0.72	192.9	2014-02-16	14:09:21
1208	50.315473	-4.086765	0.89	221	2014-02-16	14:09:22
1209	50.315468	-4.086773	0.73	229.7	2014-02-16	14:09:23
1210	50.315467	-4.086779	0.48	247.3	2014-02-16	14:09:24
1211	50.315465	-4.086789	0.72	256.4	2014-02-16	14:09:25
1212	50.315461	-4.086792	0.24	204.8	2014-02-16	14:09:27
1213	50.315457	-4.086794	0.51	196.4	2014-02-16	14:09:28
1214	50.315451	-4.086792	0.66	169	2014-02-16	14:09:29
1215	50.315443	-4.086789	0.89	168	2014-02-16	14:09:30
1216	50.315431	-4.086789	1.34	178.7	2014-02-16	14:09:31
1217	50.315416	-4.086792	1.75	186	2014-02-16	14:09:32
1218	50.315407	-4.086788	0.95	163.7	2014-02-16	14:09:33
1219	50.315407	-4.086782	0.44	97.4	2014-02-16	14:09:34
1220	50.315406	-4.086779	0.19	107.3	2014-02-16	14:09:35
1221	50.315407	-4.086782	0.25	289.3	2014-02-16	14:09:36
1222	50.315405	-4.086787	0.39	233.6	2014-02-16	14:09:37
1223	50.315405	-4.086796	0.63	273.4	2014-02-16	14:09:38
1224	50.315406	-4.0868	0.34	273.2	2014-02-16	14:09:39
1225	50.315402	-4.086811	0.82	245	2014-02-16	14:09:40
1226	50.315397	-4.086825	1.15	238.2	2014-02-16	14:09:41
1227	50.315392	-4.086836	0.98	235.1	2014-02-16	14:09:42
1228	50.315387	-4.086847	0.99	234.9	2014-02-16	14:09:43
1229	50.315381	-4.086859	1.06	233.1	2014-02-16	14:09:44
1230	50.315374	-4.086869	1.02	223	2014-02-16	14:09:45
1231	50.315369	-4.086875	0.69	214.3	2014-02-16	14:09:46
1232	50.315367	-4.086872	0.29	142.5	2014-02-16	14:09:47
1233	50.315362	-4.086876	0.63	208.8	2014-02-16	14:09:48
1234	50.315355	-4.086872	0.84	157.1	2014-02-16	14:09:49
1235	50.31535	-4.086873	0.58	192.9	2014-02-16	14:09:50
1236	50.315355	-4.086872	0.29	7	2014-02-16	14:09:52
1237	50.315356	-4.086872	0.02	18.7	2014-02-16	14:09:53
1238	50.315356	-4.086872	0.01	90	2014-02-16	14:09:54
1239	50.315353	-4.086866	0.56	124.3	2014-02-16	14:09:55
1240	50.31535	-4.08686	0.53	132.5	2014-02-16	14:09:56
1241	50.315345	-4.086853	0.69	133.9	2014-02-16	14:09:57
1242	50.315342	-4.086855	0.39	200.7	2014-02-16	14:09:58
1243	50.315338	-4.08685	0.56	139.7	2014-02-16	14:09:59
1244	50.315336	-4.086843	0.52	113	2014-02-16	14:10:00
1245	50.315357	-4.086847	2.27	354.3	2014-02-16	14:10:01
1246	50.315383	-4.086833	3.15	17.9	2014-02-16	14:10:02
1247	50.315399	-4.086819	1.99	30.7	2014-02-16	14:10:03
1248	50.315413	-4.086802	2	37.5	2014-02-16	14:10:04
1249	50.315428	-4.086785	2.03	35.7	2014-02-16	14:10:05
1250	50.315578	-4.086553	2.93	44.6	2014-02-16	14:10:13
1251	50.315624	-4.08646	8.32	52.4	2014-02-16	14:10:14
1252	50.315655	-4.086405	5.29	47.9	2014-02-16	14:10:15
1253	50.315687	-4.086352	5.15	47.5	2014-02-16	14:10:16
1254	50.315713	-4.0863	4.7	50.7	2014-02-16	14:10:17
1255	50.315742	-4.086253	4.63	46.4	2014-02-16	14:10:18
1256	50.31577	-4.086213	4.26	42.9	2014-02-16	14:10:19
1257	50.315798	-4.086177	4.01	38.5	2014-02-16	14:10:20
1258	50.315824	-4.086143	3.81	40.3	2014-02-16	14:10:21
1259	50.315853	-4.08613	3.29	16.3	2014-02-16	14:10:22
1260	50.315873	-4.08611	2.65	31.8	2014-02-16	14:10:23
1261	50.315892	-4.086108	2.17	3.9	2014-02-16	14:10:24
1262	50.31591	-4.086129	2.42	322.8	2014-02-16	14:10:25
1263	50.315895	-4.086159	2.72	233.6	2014-02-16	14:10:26
1264	50.31583	-4.08624	9.3	218.2	2014-02-16	14:10:27
1265	50.315797	-4.08628	4.64	217.8	2014-02-16	14:10:28
1266	50.315763	-4.086304	4.16	204.4	2014-02-16	14:10:29
1267	50.315755	-4.08631	0.9	204.2	2014-02-16	14:10:30
1268	50.31575	-4.086315	0.73	210.2	2014-02-16	14:10:31
1269	50.315741	-4.086321	1.06	203.5	2014-02-16	14:10:32
1270	50.315733	-4.086325	0.99	199	2014-02-16	14:10:33
1271	50.315725	-4.086324	0.83	173.4	2014-02-16	14:10:34
1272	50.315722	-4.086321	0.22	155.2	2014-02-16	14:10:36
1273	50.315721	-4.086321	0.03	167.1	2014-02-16	14:10:37
1274	50.315721	-4.086335	0.97	268.9	2014-02-16	14:10:38
1275	50.315722	-4.086365	2.12	273.8	2014-02-16	14:10:39
1276	50.315724	-4.086395	2.18	273.7	2014-02-16	14:10:40
1277	50.315727	-4.086405	0.81	302.1	2014-02-16	14:10:41
1278	50.315708	-4.086413	2.28	194.5	2014-02-16	14:10:42
1279	50.315708	-4.086424	0.8	269.3	2014-02-16	14:10:43
1280	50.315709	-4.086431	0.52	284.6	2014-02-16	14:10:44
1281	50.315776	-4.086834	0.27	284.7	2014-02-16	14:12:32
1282	50.315793	-4.086824	2.07	21.2	2014-02-16	14:12:33
1283	50.3158	-4.086805	0.75	59.1	2014-02-16	14:12:35
1284	50.315793	-4.086809	0.8	196.1	2014-02-16	14:12:36
1285	50.315786	-4.086808	0.81	179.2	2014-02-16	14:12:37
1286	50.315771	-4.08681	1.64	184	2014-02-16	14:12:38
1287	50.315763	-4.086814	1.02	196.9	2014-02-16	14:12:39
1288	50.315754	-4.086817	0.97	190	2014-02-16	14:12:40
1289	50.315745	-4.086818	1.05	186.2	2014-02-16	14:12:41
1290	50.315737	-4.08682	0.91	188.3	2014-02-16	14:12:42
1291	50.315732	-4.086819	0.55	169.4	2014-02-16	14:12:43
1292	50.315725	-4.086816	0.81	168.1	2014-02-16	14:12:44
1293	50.315719	-4.08681	0.76	143.2	2014-02-16	14:12:45
1294	50.315718	-4.086796	1.01	96.9	2014-02-16	14:12:46
1295	50.315708	-4.086784	1.4	142.5	2014-02-16	14:12:47
1296	50.315699	-4.086775	1.22	149.6	2014-02-16	14:12:48
1297	50.31569	-4.086771	1	163.1	2014-02-16	14:12:49
1298	50.315683	-4.086774	0.83	195.7	2014-02-16	14:12:50
1299	50.315678	-4.086774	0.57	178.9	2014-02-16	14:12:51
1300	50.315673	-4.086771	0.6	163.4	2014-02-16	14:12:52
1301	50.315669	-4.086768	0.42	146.8	2014-02-16	14:12:53
1302	50.315667	-4.086768	0.31	172.2	2014-02-16	14:12:54
1303	50.31566	-4.086759	0.98	141.3	2014-02-16	14:12:55
1304	50.315652	-4.086751	1.06	148.5	2014-02-16	14:12:56
1305	50.315646	-4.086747	0.76	153.9	2014-02-16	14:12:57
1306	50.315638	-4.086742	0.95	159.7	2014-02-16	14:12:58
1307	50.315629	-4.086738	1.04	164.6	2014-02-16	14:12:59
1308	50.315619	-4.086731	1.16	156.1	2014-02-16	14:13:00
1309	50.315612	-4.086722	1.07	140.7	2014-02-16	14:13:01
1310	50.315608	-4.086714	0.7	129.5	2014-02-16	14:13:02
1311	50.315598	-4.086707	1.19	153.9	2014-02-16	14:13:03
1312	50.315589	-4.086702	1.05	159.8	2014-02-16	14:13:04
1313	50.315578	-4.086696	1.29	161.9	2014-02-16	14:13:05
1314	50.315568	-4.086692	1.18	165.3	2014-02-16	14:13:06
1315	50.315558	-4.086687	1.19	161.9	2014-02-16	14:13:07
1316	50.315558	-4.086684	0.23	66.5	2014-02-16	14:13:08
1317	50.315552	-4.086675	0.94	139.5	2014-02-16	14:13:09
1318	50.315546	-4.086674	0.7	172.2	2014-02-16	14:13:10
1319	50.315539	-4.086669	0.86	158.2	2014-02-16	14:13:11
1320	50.315532	-4.086668	0.74	171.1	2014-02-16	14:13:12
1321	50.315525	-4.086679	1.13	223.3	2014-02-16	14:13:13
1322	50.315516	-4.086681	1.03	190	2014-02-16	14:13:14
1323	50.315505	-4.086686	1.23	195.7	2014-02-16	14:13:15
1324	50.315497	-4.086691	0.98	201.7	2014-02-16	14:13:16
1325	50.315489	-4.086694	0.91	195.6	2014-02-16	14:13:17
1326	50.315483	-4.086697	0.72	194.3	2014-02-16	14:13:18
1327	50.315478	-4.086695	0.57	167.4	2014-02-16	14:13:19
1328	50.315471	-4.086693	0.7	168.3	2014-02-16	14:13:20
1329	50.315463	-4.08668	1.27	133.5	2014-02-16	14:13:21
1330	50.315457	-4.086675	0.74	153.3	2014-02-16	14:13:22
1331	50.315452	-4.086669	0.78	147.4	2014-02-16	14:13:23
1332	50.315446	-4.086667	0.7	163.2	2014-02-16	14:13:24
1333	50.31544	-4.086666	0.57	174	2014-02-16	14:13:25
1334	50.315436	-4.086666	0.45	177.7	2014-02-16	14:13:26
1335	50.315433	-4.086664	0.42	165.4	2014-02-16	14:13:27
1336	50.315428	-4.086663	0.49	171.6	2014-02-16	14:13:28
1337	50.315424	-4.086662	0.54	175.6	2014-02-16	14:13:29
1338	50.315418	-4.086662	0.58	177	2014-02-16	14:13:30
1339	50.315412	-4.086663	0.66	184.7	2014-02-16	14:13:31
1340	50.315406	-4.086663	0.67	181.5	2014-02-16	14:13:32
1341	50.3154	-4.086662	0.67	175	2014-02-16	14:13:33
1342	50.315394	-4.086661	0.7	170.2	2014-02-16	14:13:34
1343	50.315388	-4.086659	0.7	170.7	2014-02-16	14:13:35
1344	50.315381	-4.086656	0.78	166.7	2014-02-16	14:13:36
1345	50.315373	-4.086652	0.95	160.6	2014-02-16	14:13:37
1346	50.315364	-4.086647	1.13	162.4	2014-02-16	14:13:38
1347	50.315351	-4.086641	1.41	163	2014-02-16	14:13:39
1348	50.315339	-4.086637	1.45	168.4	2014-02-16	14:13:40
1349	50.315296	-4.086733	1.66	235.1	2014-02-16	14:13:45
1350	50.315303	-4.086772	2.89	286.7	2014-02-16	14:13:46
1351	50.315327	-4.086808	3.71	316.3	2014-02-16	14:13:47
1352	50.315341	-4.086821	1.79	329.5	2014-02-16	14:13:48
1353	50.315354	-4.086824	1.42	351.1	2014-02-16	14:13:49
1354	50.315346	-4.086807	1.45	124.9	2014-02-16	14:13:50
1355	50.315348	-4.086804	0.33	46.8	2014-02-16	14:13:51
1356	50.315347	-4.086801	0.28	118.1	2014-02-16	14:13:52
1357	50.315351	-4.086794	0.62	46.6	2014-02-16	14:13:53
1358	50.315355	-4.086801	0.63	313.7	2014-02-16	14:13:54
1359	50.315356	-4.086807	0.48	288.2	2014-02-16	14:13:55
1360	50.315357	-4.086813	0.41	277.9	2014-02-16	14:13:56
1361	50.31536	-4.086819	0.53	308.4	2014-02-16	14:13:57
1362	50.315365	-4.086823	0.66	331.8	2014-02-16	14:13:58
1363	50.315366	-4.086832	0.66	282.2	2014-02-16	14:13:59
1364	50.315362	-4.08684	0.78	229.8	2014-02-16	14:14:00
1365	50.315356	-4.086849	0.86	223.3	2014-02-16	14:14:01
1366	50.315353	-4.086858	0.73	240	2014-02-16	14:14:02
1367	50.31535	-4.086866	0.69	245.9	2014-02-16	14:14:03
1368	50.315347	-4.086872	0.56	225.1	2014-02-16	14:14:04
1369	50.315345	-4.086875	0.32	228.6	2014-02-16	14:14:05
1370	50.315343	-4.086877	0.25	211.5	2014-02-16	14:14:06
1371	50.315343	-4.086878	0.04	205.8	2014-02-16	14:14:07
1372	50.315341	-4.086877	0.21	168.5	2014-02-16	14:14:08
1373	50.315338	-4.086878	0.16	187.3	2014-02-16	14:14:10
1374	50.315338	-4.086879	0.1	270	2014-02-16	14:14:11
1375	50.315345	-4.086862	1.41	56.6	2014-02-16	14:14:12
1376	50.315348	-4.086852	0.79	64.2	2014-02-16	14:14:13
1377	50.315352	-4.086844	0.71	53.7	2014-02-16	14:14:14
1378	50.315352	-4.086843	0.06	45.1	2014-02-16	14:14:16
1379	50.315353	-4.086842	0.11	29.7	2014-02-16	14:14:17
1380	50.315357	-4.086846	0.25	330.4	2014-02-16	14:14:19
1381	50.315364	-4.086834	1.1	47.4	2014-02-16	14:14:20
1382	50.31538	-4.086823	1.95	24.9	2014-02-16	14:14:21
1383	50.315418	-4.086793	4.79	26.8	2014-02-16	14:14:22
1384	50.315455	-4.086731	5.97	46.7	2014-02-16	14:14:23
1385	50.315486	-4.086644	7.11	60.9	2014-02-16	14:14:24
1386	50.315517	-4.086565	6.57	58.8	2014-02-16	14:14:25
1387	50.315554	-4.086474	7.65	57.2	2014-02-16	14:14:26
1388	50.315593	-4.086384	7.75	55.9	2014-02-16	14:14:27
1389	50.315635	-4.086309	7.11	48.8	2014-02-16	14:14:28
1390	50.315679	-4.086262	5.9	34.4	2014-02-16	14:14:29
1391	50.315721	-4.086248	4.84	12	2014-02-16	14:14:30
1392	50.315756	-4.086248	3.84	359.9	2014-02-16	14:14:31
1393	50.315781	-4.086244	2.86	5.9	2014-02-16	14:14:32
1394	50.315804	-4.086239	2.54	8.5	2014-02-16	14:14:33
1395	50.31582	-4.08624	1.82	357	2014-02-16	14:14:34
1396	50.31583	-4.086242	1.13	351.5	2014-02-16	14:14:35
1397	50.315838	-4.086246	0.9	342.7	2014-02-16	14:14:36
1398	50.315837	-4.08626	1.02	262.1	2014-02-16	14:14:37
1399	50.315829	-4.086276	1.44	232	2014-02-16	14:14:38
1400	50.315819	-4.086292	1.6	225.5	2014-02-16	14:14:39
1401	50.315809	-4.086307	1.55	223.6	2014-02-16	14:14:40
1402	50.3158	-4.086321	1.33	226.1	2014-02-16	14:14:41
1403	50.315794	-4.086334	1.18	232.7	2014-02-16	14:14:42
1404	50.31579	-4.086344	0.81	239.7	2014-02-16	14:14:43
1405	50.315787	-4.086352	0.68	241.3	2014-02-16	14:14:44
1406	50.315785	-4.086357	0.45	229.6	2014-02-16	14:14:45
1407	50.315779	-4.086367	1	226.2	2014-02-16	14:14:46
1408	50.315772	-4.086378	1.06	228.8	2014-02-16	14:14:47
1409	50.315767	-4.086389	0.98	230.4	2014-02-16	14:14:48
1410	50.315759	-4.086399	1.15	220.3	2014-02-16	14:14:49
1411	50.315753	-4.086409	0.97	224.8	2014-02-16	14:14:50
1412	50.31575	-4.086416	0.56	236.9	2014-02-16	14:14:51
1413	50.315749	-4.08642	0.17	247	2014-02-16	14:14:53
1414	50.315743	-4.086427	0.79	218.7	2014-02-16	14:14:54
1415	50.315739	-4.086431	0.57	211.5	2014-02-16	14:14:55
1416	50.315733	-4.086433	0.7	191.9	2014-02-16	14:14:56
1417	50.315725	-4.086435	0.83	189.1	2014-02-16	14:14:57
1418	50.315715	-4.086437	1.14	186.6	2014-02-16	14:14:58
1419	50.315709	-4.086439	0.72	194.4	2014-02-16	14:14:59
1420	50.315709	-4.08644	0.02	196.7	2014-02-16	14:15:00
1421	50.315705	-4.086436	0.51	148	2014-02-16	14:15:01
1422	50.315701	-4.086435	0.45	172.4	2014-02-16	14:15:02
1423	50.3157	-4.086436	0.06	239.7	2014-02-16	14:15:03
1424	50.315694	-4.086437	0.71	189.7	2014-02-16	14:15:04
1425	50.315686	-4.086441	0.98	195.6	2014-02-16	14:15:05
1426	50.315678	-4.086444	0.93	193.7	2014-02-16	14:15:06
1427	50.315671	-4.086443	0.77	171.6	2014-02-16	14:15:07
1428	50.315667	-4.086437	0.54	136.2	2014-02-16	14:15:08
1429	50.315664	-4.086426	0.87	115.5	2014-02-16	14:15:09
1430	50.315662	-4.086421	0.38	117.5	2014-02-16	14:15:10
1431	50.315663	-4.086422	0.09	303.3	2014-02-16	14:15:11
1432	50.315662	-4.08643	0.29	258.7	2014-02-16	14:15:13
1433	50.31566	-4.086438	0.28	253.4	2014-02-16	14:15:15
1434	50.315658	-4.08645	0.91	250.8	2014-02-16	14:15:16
1435	50.315653	-4.086463	1.07	239	2014-02-16	14:15:17
1436	50.315646	-4.086474	1.06	226.2	2014-02-16	14:15:18
1437	50.315642	-4.086481	0.71	229.9	2014-02-16	14:15:19
1438	50.315641	-4.086483	0.15	218.1	2014-02-16	14:15:20
1439	50.315641	-4.086484	0.11	279.5	2014-02-16	14:15:21
1440	50.315641	-4.086487	0.17	266.9	2014-02-16	14:15:22
1441	50.315638	-4.086492	0.48	231	2014-02-16	14:15:23
1442	50.315634	-4.086496	0.53	210.9	2014-02-16	14:15:24
1443	50.315628	-4.086499	0.75	199.9	2014-02-16	14:15:25
1444	50.315621	-4.086501	0.81	188.9	2014-02-16	14:15:26
1445	50.315613	-4.086503	0.8	192.8	2014-02-16	14:15:27
1446	50.315607	-4.086507	0.8	196.9	2014-02-16	14:15:28
1447	50.315599	-4.086512	0.94	201.5	2014-02-16	14:15:29
1448	50.315589	-4.086516	1.13	196	2014-02-16	14:15:30
1449	50.31558	-4.086519	1.04	191.3	2014-02-16	14:15:31
1450	50.315572	-4.086519	0.92	181.5	2014-02-16	14:15:32
1451	50.315564	-4.086519	0.9	180	2014-02-16	14:15:33
1452	50.315556	-4.086519	0.87	180.4	2014-02-16	14:15:34
1453	50.315551	-4.086522	0.62	202.2	2014-02-16	14:15:35
1454	50.315548	-4.086529	0.56	239.9	2014-02-16	14:15:36
1455	50.315547	-4.086535	0.46	253.4	2014-02-16	14:15:37
1456	50.315546	-4.086539	0.27	258	2014-02-16	14:15:38
1457	50.315546	-4.086546	0.48	265.6	2014-02-16	14:15:39
1458	50.315548	-4.086556	0.73	288.6	2014-02-16	14:15:40
1459	50.315549	-4.086571	1.07	276.5	2014-02-16	14:15:41
1460	50.315548	-4.086584	1	259.8	2014-02-16	14:15:42
1461	50.315545	-4.086593	0.64	247.6	2014-02-16	14:15:43
1462	50.315547	-4.086602	0.66	282.2	2014-02-16	14:15:44
1463	50.315548	-4.086611	0.69	277.7	2014-02-16	14:15:45
1464	50.315544	-4.086621	0.77	241.9	2014-02-16	14:15:46
1465	50.31554	-4.086629	0.72	233.4	2014-02-16	14:15:47
1466	50.315538	-4.086635	0.52	233.9	2014-02-16	14:15:48
1467	50.315534	-4.086643	0.67	234.4	2014-02-16	14:15:49
1468	50.315531	-4.086652	0.72	243.1	2014-02-16	14:15:50
1469	50.315529	-4.08666	0.64	242.9	2014-02-16	14:15:51
1470	50.315527	-4.086666	0.49	253.4	2014-02-16	14:15:52
1471	50.315529	-4.086674	0.6	292.1	2014-02-16	14:15:53
1472	50.315531	-4.08668	0.46	292.7	2014-02-16	14:15:54
1473	50.31553	-4.086689	0.64	259.9	2014-02-16	14:15:55
1474	50.315526	-4.086702	1.02	241.5	2014-02-16	14:15:56
1475	50.315519	-4.08671	0.94	219.3	2014-02-16	14:15:57
1476	50.315511	-4.08672	1.14	218.3	2014-02-16	14:15:58
1477	50.315506	-4.086729	0.86	227.5	2014-02-16	14:15:59
1478	50.315504	-4.086734	0.44	240.7	2014-02-16	14:16:00
1479	50.315505	-4.086741	0.51	277.3	2014-02-16	14:16:01
1480	50.315508	-4.086748	0.59	304.9	2014-02-16	14:16:02
1481	50.315512	-4.086755	0.72	319.4	2014-02-16	14:16:03
1482	50.315516	-4.086759	0.49	318.6	2014-02-16	14:16:04
1483	50.315514	-4.086768	0.62	255.1	2014-02-16	14:16:05
1484	50.315511	-4.086779	0.87	242.4	2014-02-16	14:16:06
1485	50.315504	-4.086787	0.95	220.4	2014-02-16	14:16:07
1486	50.315497	-4.086798	1.12	221.9	2014-02-16	14:16:08
1487	50.315491	-4.086803	0.7	211.3	2014-02-16	14:16:09
1488	50.315487	-4.086808	0.58	216.6	2014-02-16	14:16:10
1489	50.315483	-4.086811	0.56	207.9	2014-02-16	14:16:11
1490	50.315478	-4.086818	0.67	222.5	2014-02-16	14:16:12
1491	50.315475	-4.086824	0.58	227.6	2014-02-16	14:16:13
1492	50.315475	-4.086829	0.41	268.6	2014-02-16	14:16:14
1493	50.315476	-4.086837	0.53	281	2014-02-16	14:16:15
1494	50.315475	-4.086844	0.51	257.3	2014-02-16	14:16:16
1495	50.315478	-4.08685	0.55	308.1	2014-02-16	14:16:17
1496	50.315482	-4.086853	0.51	332.4	2014-02-16	14:16:18
1497	50.315485	-4.086861	0.65	300	2014-02-16	14:16:19
1498	50.315485	-4.08687	0.62	275.2	2014-02-16	14:16:20
1499	50.315487	-4.08688	0.73	287.8	2014-02-16	14:16:21
1500	50.315486	-4.08689	0.78	257.5	2014-02-16	14:16:22
1501	50.31548	-4.086901	1	230.7	2014-02-16	14:16:23
1502	50.315475	-4.086913	1.01	234.3	2014-02-16	14:16:24
1503	50.315467	-4.086923	1.1	221.2	2014-02-16	14:16:25
1504	50.315461	-4.086934	1.1	227.7	2014-02-16	14:16:26
1505	50.315453	-4.086947	1.25	228.4	2014-02-16	14:16:27
1506	50.315447	-4.086959	1.04	232.5	2014-02-16	14:16:28
1507	50.315446	-4.086969	0.7	255.3	2014-02-16	14:16:29
1508	50.31545	-4.086974	0.57	318.7	2014-02-16	14:16:30
1509	50.315456	-4.086975	0.71	352.9	2014-02-16	14:16:31
1510	50.315459	-4.086976	0.29	345.6	2014-02-16	14:16:32
1511	50.315459	-4.086975	0.07	55.8	2014-02-16	14:16:33
1512	50.315458	-4.086979	0.28	248.2	2014-02-16	14:16:34
1513	50.315454	-4.08698	0.45	193	2014-02-16	14:16:35
1514	50.315446	-4.086985	0.91	201.1	2014-02-16	14:16:36
1515	50.315436	-4.086987	1.15	188.3	2014-02-16	14:16:37
1516	50.315429	-4.086987	0.81	180	2014-02-16	14:16:38
1517	50.315426	-4.086982	0.5	134	2014-02-16	14:16:39
1518	50.315424	-4.086978	0.38	128.1	2014-02-16	14:16:40
1519	50.315424	-4.086978	0	0	2014-02-16	14:16:42
1520	50.315423	-4.086977	0.01	120.3	2014-02-16	14:16:48
1521	50.315423	-4.086977	0	0	2014-02-16	14:16:49
1522	50.315423	-4.086977	0	0	2014-02-16	14:16:50
1523	50.315414	-4.087006	0.1	243.2	2014-02-16	14:17:14
1524	50.315429	-4.087	0.85	15	2014-02-16	14:17:16
1525	50.315432	-4.087008	0.67	304.6	2014-02-16	14:17:17
1526	50.31542	-4.087002	1.45	162.7	2014-02-16	14:17:18
1527	50.315407	-4.086988	1.75	145.6	2014-02-16	14:17:19
1528	50.31541	-4.086946	2.98	83.7	2014-02-16	14:17:20
1529	50.315407	-4.086918	2.04	98.1	2014-02-16	14:17:21
1530	50.315399	-4.086905	1.34	136.9	2014-02-16	14:17:22
1531	50.315386	-4.086891	1.71	145.2	2014-02-16	14:17:23
1532	50.315385	-4.086891	0.08	154.5	2014-02-16	14:17:24
1533	50.315385	-4.086891	0.01	43.2	2014-02-16	14:17:26
1534	50.315386	-4.086889	0.15	36.7	2014-02-16	14:17:27
1535	50.315387	-4.086889	0.03	31.5	2014-02-16	14:17:28
1536	50.315396	-4.086883	1.15	21.5	2014-02-16	14:17:29
1537	50.315405	-4.086878	1.04	19.8	2014-02-16	14:17:30
1538	50.315411	-4.086865	1.14	57.9	2014-02-16	14:17:31
1539	50.315415	-4.086859	0.58	41	2014-02-16	14:17:32
1540	50.315417	-4.086856	0.31	39.1	2014-02-16	14:17:33
1541	50.315417	-4.086845	0.78	90.7	2014-02-16	14:17:34
1542	50.315414	-4.086836	0.75	115.9	2014-02-16	14:17:35
1543	50.315411	-4.086831	0.51	131.4	2014-02-16	14:17:36
1544	50.315416	-4.086826	0.7	26.4	2014-02-16	14:17:37
1545	50.315433	-4.086818	1.94	17.1	2014-02-16	14:17:38
1546	50.315467	-4.0868	3.96	18.5	2014-02-16	14:17:39
1547	50.315509	-4.086765	5.33	28.6	2014-02-16	14:17:40
1548	50.315551	-4.086728	5.37	29.3	2014-02-16	14:17:41
1549	50.315589	-4.086702	4.58	23.5	2014-02-16	14:17:42
1550	50.315625	-4.086679	4.39	21.7	2014-02-16	14:17:43
1551	50.315661	-4.086658	4.28	20.3	2014-02-16	14:17:44
1552	50.315882	-4.086616	3.53	7	2014-02-16	14:17:51
1553	50.315798	-4.086607	9.29	176	2014-02-16	14:17:52
1554	50.31579	-4.086615	1.16	212.1	2014-02-16	14:17:53
1555	50.315787	-4.086617	0.31	204.1	2014-02-16	14:17:54
1556	50.315781	-4.086617	0.67	180.5	2014-02-16	14:17:55
1557	50.315774	-4.086621	0.86	196.2	2014-02-16	14:17:56
1558	50.315766	-4.086623	0.92	191.5	2014-02-16	14:17:57
1559	50.315731	-4.08664	4.05	196.7	2014-02-16	14:17:58
1560	50.315703	-4.086653	3.28	197.6	2014-02-16	14:17:59
1561	50.315674	-4.086668	3.35	197.4	2014-02-16	14:18:00
1562	50.315646	-4.086684	3.33	200.6	2014-02-16	14:18:01
1563	50.315622	-4.086697	2.8	199.7	2014-02-16	14:18:02
1564	50.315601	-4.086706	2.4	195.7	2014-02-16	14:18:03
1565	50.315584	-4.086717	2.08	201.9	2014-02-16	14:18:04
1566	50.315573	-4.086726	1.35	207.9	2014-02-16	14:18:05
1567	50.315572	-4.086727	0.17	209.3	2014-02-16	14:18:06
1568	50.315571	-4.086728	0.09	199.4	2014-02-16	14:18:07
1569	50.31557	-4.086729	0.19	214.2	2014-02-16	14:18:08
1570	50.315563	-4.086737	0.93	215.6	2014-02-16	14:18:09
1571	50.315557	-4.086746	0.92	221.3	2014-02-16	14:18:10
1572	50.315547	-4.086754	1.22	208.3	2014-02-16	14:18:11
1573	50.315535	-4.086762	1.51	203.7	2014-02-16	14:18:12
1574	50.315523	-4.086772	1.47	209.6	2014-02-16	14:18:13
1575	50.315514	-4.086781	1.23	209.3	2014-02-16	14:18:14
1576	50.315504	-4.08679	1.24	210.9	2014-02-16	14:18:15
1577	50.315493	-4.086798	1.31	204.6	2014-02-16	14:18:16
1578	50.315486	-4.086801	0.85	199.3	2014-02-16	14:18:17
1579	50.315481	-4.086808	0.68	219.7	2014-02-16	14:18:18
1580	50.31548	-4.086812	0.17	248.6	2014-02-16	14:18:20
1581	50.315481	-4.086812	0.07	4.9	2014-02-16	14:18:21
1582	50.315481	-4.086812	0.05	152.7	2014-02-16	14:18:22
1583	50.315477	-4.086814	0.48	205.9	2014-02-16	14:18:23
1584	50.31547	-4.08682	0.82	207.7	2014-02-16	14:18:24
1585	50.315462	-4.086828	1.1	213.1	2014-02-16	14:18:25
1586	50.315456	-4.086836	0.8	220.1	2014-02-16	14:18:26
1587	50.315451	-4.086843	0.76	222.8	2014-02-16	14:18:27
1588	50.315445	-4.086852	0.9	222.8	2014-02-16	14:18:28
1589	50.315443	-4.086857	0.44	236.7	2014-02-16	14:18:29
1590	50.315449	-4.086854	0.71	16.6	2014-02-16	14:18:30
1591	50.315453	-4.086854	0.47	0.7	2014-02-16	14:18:31
1592	50.315453	-4.086856	0.14	270	2014-02-16	14:18:32
1593	50.315453	-4.086856	0.01	270	2014-02-16	14:18:33
1594	50.315448	-4.086857	0.61	186.7	2014-02-16	14:18:34
1595	50.315441	-4.086854	0.83	165	2014-02-16	14:18:35
1596	50.315434	-4.086848	0.81	151	2014-02-16	14:18:36
1597	50.315428	-4.086834	1.24	125.9	2014-02-16	14:18:37
1598	50.315423	-4.08682	1.17	116.6	2014-02-16	14:18:38
1599	50.315427	-4.086809	0.9	59.7	2014-02-16	14:18:39
1600	50.31545	-4.086791	2.85	25.7	2014-02-16	14:18:40
1601	50.315489	-4.086759	4.91	28.1	2014-02-16	14:18:41
1602	50.315524	-4.086699	5.74	47.7	2014-02-16	14:18:42
1603	50.315547	-4.086622	6.04	65.2	2014-02-16	14:18:43
1604	50.315571	-4.086539	6.46	65	2014-02-16	14:18:44
1605	50.315605	-4.086458	6.91	57.4	2014-02-16	14:18:45
1606	50.315643	-4.086386	6.64	50.1	2014-02-16	14:18:46
1607	50.315684	-4.08633	6.06	40.8	2014-02-16	14:18:47
1608	50.315727	-4.0863	5.28	24.2	2014-02-16	14:18:48
1609	50.315769	-4.086293	4.67	5.9	2014-02-16	14:18:49
1610	50.315799	-4.086294	3.32	359.3	2014-02-16	14:18:50
1611	50.315814	-4.086292	1.66	4.7	2014-02-16	14:18:51
1612	50.315821	-4.086293	0.74	352.2	2014-02-16	14:18:52
1613	50.31582	-4.086297	0.26	246.8	2014-02-16	14:18:53
1614	50.315814	-4.086303	0.79	216.9	2014-02-16	14:18:54
1615	50.315807	-4.086311	0.98	214	2014-02-16	14:18:55
1616	50.315801	-4.086322	1	230	2014-02-16	14:18:56
1617	50.315796	-4.086331	0.82	230.7	2014-02-16	14:18:57
1618	50.315792	-4.08634	0.79	237.2	2014-02-16	14:18:58
1619	50.315786	-4.086349	0.89	223	2014-02-16	14:18:59
1620	50.315781	-4.086354	0.72	211.3	2014-02-16	14:19:00
1621	50.315776	-4.086362	0.4	225	2014-02-16	14:19:02
1622	50.31577	-4.086368	0.83	214	2014-02-16	14:19:03
1623	50.315763	-4.086375	0.85	213.6	2014-02-16	14:19:04
1624	50.315758	-4.086383	0.84	221.9	2014-02-16	14:19:05
1625	50.315755	-4.086391	0.68	240.3	2014-02-16	14:19:06
1626	50.315753	-4.086398	0.53	252.5	2014-02-16	14:19:07
1627	50.315751	-4.086405	0.51	242.8	2014-02-16	14:19:08
1628	50.315747	-4.086412	0.69	229.8	2014-02-16	14:19:09
1629	50.315743	-4.086423	0.88	236.8	2014-02-16	14:19:10
1630	50.315737	-4.08643	0.83	222.7	2014-02-16	14:19:11
1631	50.315732	-4.086438	0.79	225	2014-02-16	14:19:12
1632	50.315729	-4.086448	0.73	244.4	2014-02-16	14:19:13
1633	50.315727	-4.086458	0.78	251.2	2014-02-16	14:19:14
1634	50.315726	-4.086467	0.69	256	2014-02-16	14:19:15
1635	50.315722	-4.08648	1.03	244.1	2014-02-16	14:19:16
1636	50.315717	-4.086492	0.99	237.7	2014-02-16	14:19:17
1637	50.315712	-4.086503	0.97	233.2	2014-02-16	14:19:18
1638	50.315706	-4.086512	0.93	223.5	2014-02-16	14:19:19
1639	50.3157	-4.086518	0.71	215.4	2014-02-16	14:19:20
1640	50.315698	-4.086522	0.4	225	2014-02-16	14:19:21
1641	50.315697	-4.086528	0.46	264.2	2014-02-16	14:19:22
1642	50.315698	-4.086537	0.6	271	2014-02-16	14:19:23
1643	50.315696	-4.086546	0.66	257.8	2014-02-16	14:19:24
1644	50.315694	-4.086554	0.65	241.7	2014-02-16	14:19:25
1645	50.315688	-4.08656	0.8	213.6	2014-02-16	14:19:26
1646	50.315685	-4.086566	0.52	234.8	2014-02-16	14:19:27
1647	50.315683	-4.086573	0.52	252.3	2014-02-16	14:19:28
1648	50.315681	-4.086578	0.48	227	2014-02-16	14:19:29
1649	50.315676	-4.086585	0.66	224.9	2014-02-16	14:19:30
1650	50.315672	-4.086589	0.6	215	2014-02-16	14:19:31
1651	50.315668	-4.086592	0.44	205.4	2014-02-16	14:19:32
1652	50.315668	-4.086591	0.04	133.3	2014-02-16	14:19:34
1653	50.315663	-4.086596	0.68	211.7	2014-02-16	14:19:35
1654	50.315657	-4.086601	0.69	206	2014-02-16	14:19:36
1655	50.315653	-4.086607	0.63	225	2014-02-16	14:19:37
1656	50.315656	-4.086608	0.3	350.9	2014-02-16	14:19:38
1657	50.315662	-4.086606	0.74	8.3	2014-02-16	14:19:39
1658	50.315665	-4.086611	0.46	309.5	2014-02-16	14:19:40
1659	50.315665	-4.086616	0.36	268.4	2014-02-16	14:19:41
1660	50.315663	-4.086618	0.12	211.4	2014-02-16	14:19:43
1661	50.315663	-4.086617	0.06	109.5	2014-02-16	14:19:44
1662	50.31567	-4.086609	0.95	35	2014-02-16	14:19:45
1663	50.315677	-4.086603	0.92	28.5	2014-02-16	14:19:46
1664	50.31568	-4.086603	0.3	2.3	2014-02-16	14:19:47
1665	50.315683	-4.086608	0.54	316.2	2014-02-16	14:19:48
1666	50.315694	-4.086613	1.2	343.5	2014-02-16	14:19:49
1667	50.315705	-4.086614	1.27	356.5	2014-02-16	14:19:50
1668	50.31572	-4.086607	1.7	17.3	2014-02-16	14:19:51
1669	50.315729	-4.0866	1.2	23.4	2014-02-16	14:19:52
1670	50.315734	-4.086601	0.48	357.2	2014-02-16	14:19:53
1671	50.315733	-4.086599	0.16	140.2	2014-02-16	14:19:54
1672	50.315731	-4.086598	0.19	144.4	2014-02-16	14:19:55
1673	50.315726	-4.086595	0.6	160.1	2014-02-16	14:19:56
1674	50.315716	-4.086589	1.22	160.9	2014-02-16	14:19:57
1675	50.315701	-4.086582	1.75	163.8	2014-02-16	14:19:58
1676	50.315685	-4.086577	1.83	167.8	2014-02-16	14:19:59
1677	50.315669	-4.08657	1.83	164.5	2014-02-16	14:20:00
1678	50.315653	-4.086571	1.75	182.1	2014-02-16	14:20:01
1679	50.315642	-4.086573	1.2	187.4	2014-02-16	14:20:02
1680	50.315635	-4.086572	0.84	173	2014-02-16	14:20:03
1681	50.315631	-4.086572	0.47	186.6	2014-02-16	14:20:04
1682	50.315629	-4.086573	0.19	195.9	2014-02-16	14:20:05
1683	50.315626	-4.086573	0.35	178	2014-02-16	14:20:06
1684	50.315621	-4.086578	0.68	209.6	2014-02-16	14:20:07
1685	50.315613	-4.086582	0.83	199.2	2014-02-16	14:20:08
1686	50.315609	-4.08659	0.76	227.8	2014-02-16	14:20:09
1687	50.315604	-4.086599	0.85	230.4	2014-02-16	14:20:10
1688	50.315603	-4.086609	0.73	261.9	2014-02-16	14:20:11
1689	50.315606	-4.086619	0.79	290	2014-02-16	14:20:12
1690	50.315607	-4.08663	0.8	281.5	2014-02-16	14:20:13
1691	50.315605	-4.08664	0.74	252.5	2014-02-16	14:20:14
1692	50.315604	-4.08665	0.72	264.8	2014-02-16	14:20:15
1693	50.3156	-4.086662	0.96	241	2014-02-16	14:20:16
1694	50.315595	-4.086671	0.84	230.2	2014-02-16	14:20:17
1695	50.315592	-4.086682	0.83	243.2	2014-02-16	14:20:18
1696	50.315589	-4.08669	0.67	238.8	2014-02-16	14:20:19
1697	50.315589	-4.086699	0.68	270	2014-02-16	14:20:20
1698	50.315591	-4.086706	0.54	295.8	2014-02-16	14:20:21
1699	50.315588	-4.086712	0.49	236.6	2014-02-16	14:20:22
1700	50.315585	-4.086719	0.62	236	2014-02-16	14:20:23
1701	50.315584	-4.086729	0.7	257.6	2014-02-16	14:20:24
1702	50.315583	-4.086735	0.21	261.2	2014-02-16	14:20:26
1703	50.315584	-4.086735	0.04	342.8	2014-02-16	14:20:27
1704	50.315579	-4.086741	0.65	221.6	2014-02-16	14:20:28
1705	50.315574	-4.086745	0.73	206.6	2014-02-16	14:20:29
1706	50.315568	-4.08675	0.75	206.4	2014-02-16	14:20:30
1707	50.31556	-4.086756	0.9	206.5	2014-02-16	14:20:31
1708	50.315554	-4.086755	0.69	178.5	2014-02-16	14:20:32
1709	50.31555	-4.086749	0.66	131.9	2014-02-16	14:20:33
1710	50.315546	-4.086742	0.63	136	2014-02-16	14:20:34
1711	50.315542	-4.086743	0.49	184.2	2014-02-16	14:20:35
1712	50.315539	-4.08675	0.59	233.3	2014-02-16	14:20:36
1713	50.315537	-4.086758	0.65	255.9	2014-02-16	14:20:37
1714	50.315538	-4.086768	0.65	279	2014-02-16	14:20:38
1715	50.315542	-4.086773	0.32	318.8	2014-02-16	14:20:40
1716	50.31554	-4.086778	0.45	226.3	2014-02-16	14:20:41
1717	50.315536	-4.08678	0.46	200.5	2014-02-16	14:20:42
1718	50.31553	-4.086785	0.73	207.1	2014-02-16	14:20:43
1719	50.315524	-4.08679	0.73	207.3	2014-02-16	14:20:44
1720	50.315517	-4.086795	0.85	205.4	2014-02-16	14:20:45
1721	50.315511	-4.086798	0.7	201.9	2014-02-16	14:20:46
1722	50.315507	-4.086805	0.66	224	2014-02-16	14:20:47
1723	50.315505	-4.08681	0.21	235.4	2014-02-16	14:20:49
1724	50.315505	-4.08681	0.04	18.2	2014-02-16	14:20:50
1725	50.315504	-4.086814	0.35	249.7	2014-02-16	14:20:51
1726	50.315501	-4.086817	0.41	210.6	2014-02-16	14:20:52
1727	50.315497	-4.086819	0.45	195.4	2014-02-16	14:20:53
1728	50.315492	-4.086819	0.55	183.1	2014-02-16	14:20:54
1729	50.315485	-4.086823	0.85	200	2014-02-16	14:20:55
1730	50.315476	-4.086829	1.05	203.5	2014-02-16	14:20:56
1731	50.315474	-4.086834	0.47	228.8	2014-02-16	14:20:57
1732	50.315478	-4.086839	0.56	326.4	2014-02-16	14:20:58
1733	50.315481	-4.086842	0.45	328.1	2014-02-16	14:20:59
1734	50.315483	-4.086845	0.29	305.1	2014-02-16	14:21:00
1735	50.315481	-4.086848	0.27	236.4	2014-02-16	14:21:01
1736	50.315479	-4.086855	0.51	240.3	2014-02-16	14:21:02
1737	50.31548	-4.086864	0.65	277.5	2014-02-16	14:21:03
1738	50.315479	-4.086871	0.52	260.6	2014-02-16	14:21:04
1739	50.31548	-4.086872	0.09	308.1	2014-02-16	14:21:05
1740	50.315483	-4.086881	0.75	298.2	2014-02-16	14:21:06
1741	50.315483	-4.086893	0.83	275.1	2014-02-16	14:21:07
1742	50.315478	-4.086898	0.67	214.3	2014-02-16	14:21:08
1743	50.315476	-4.086905	0.56	236.9	2014-02-16	14:21:09
1744	50.315474	-4.086912	0.52	246.9	2014-02-16	14:21:10
1745	50.315471	-4.086912	0.36	187.7	2014-02-16	14:21:11
1746	50.315464	-4.086904	0.98	142.8	2014-02-16	14:21:12
1747	50.315457	-4.086899	0.84	154.3	2014-02-16	14:21:13
1748	50.315449	-4.086891	1.02	146.3	2014-02-16	14:21:14
1749	50.315444	-4.08688	1.01	127.6	2014-02-16	14:21:15
1750	50.315439	-4.086873	0.64	136.6	2014-02-16	14:21:16
1751	50.31544	-4.086868	0.37	88.6	2014-02-16	14:21:17
1752	50.31544	-4.086867	0.09	56.9	2014-02-16	14:21:18
1753	50.315446	-4.086872	0.72	329	2014-02-16	14:21:19
1754	50.315453	-4.086879	1.02	330.3	2014-02-16	14:21:20
1755	50.315457	-4.086885	0.54	316.2	2014-02-16	14:21:21
1756	50.315459	-4.086894	0.68	287.5	2014-02-16	14:21:22
1757	50.315457	-4.086901	0.59	247.6	2014-02-16	14:21:23
1758	50.315452	-4.086912	0.95	233.9	2014-02-16	14:21:24
1759	50.315448	-4.086923	0.85	243.2	2014-02-16	14:21:25
1760	50.315444	-4.086931	0.72	230.8	2014-02-16	14:21:26
1761	50.315443	-4.086937	0.49	248.5	2014-02-16	14:21:27
1762	50.315439	-4.086939	0.39	195.1	2014-02-16	14:21:28
1763	50.315439	-4.086941	0.17	244.3	2014-02-16	14:21:29
1764	50.315439	-4.086941	0.01	327.4	2014-02-16	14:21:30
1765	50.315439	-4.086942	0.09	308.3	2014-02-16	14:21:31
1766	50.315434	-4.086942	0.56	180.6	2014-02-16	14:21:32
1767	50.31543	-4.086936	0.64	134.7	2014-02-16	14:21:33
1768	50.315427	-4.086934	0.32	157.2	2014-02-16	14:21:34
1769	50.315425	-4.086934	0.32	175.8	2014-02-16	14:21:35
1770	50.315424	-4.086938	0.35	257.8	2014-02-16	14:21:36
1771	50.31542	-4.086942	0.57	210	2014-02-16	14:21:37
1772	50.315412	-4.086942	0.78	180	2014-02-16	14:21:38
1773	50.315406	-4.086954	1.05	229.7	2014-02-16	14:21:39
1774	50.315404	-4.086969	1.14	258.7	2014-02-16	14:21:40
1775	50.315401	-4.086978	0.35	238.2	2014-02-16	14:21:42
1776	50.315401	-4.086978	0.01	0	2014-02-16	14:21:43
1777	50.315401	-4.086978	0.02	296.6	2014-02-16	14:21:44
1778	50.315401	-4.086978	0	0	2014-02-16	14:21:45
1779	50.315401	-4.086978	0.01	0	2014-02-16	14:21:46
1780	50.315401	-4.086978	0	0	2014-02-16	14:21:47
1781	50.315401	-4.086978	0	0	2014-02-16	14:21:48
1782	50.315401	-4.086978	0.01	0	2014-02-16	14:21:49
1783	50.315402	-4.086978	0.02	31	2014-02-16	14:21:50
1784	50.315401	-4.086978	0.03	246.9	2014-02-16	14:21:51
1785	50.315396	-4.08699	1.07	232.6	2014-02-16	14:21:52
1786	50.315393	-4.087002	0.86	249.6	2014-02-16	14:21:53
1787	50.31539	-4.087016	1.06	254.7	2014-02-16	14:21:54
1788	50.315388	-4.087029	0.94	256.2	2014-02-16	14:21:55
1789	50.315388	-4.087033	0.33	271.6	2014-02-16	14:21:56
1790	50.315389	-4.087033	0.09	32.6	2014-02-16	14:21:57
1791	50.315389	-4.08704	0.49	271.2	2014-02-16	14:21:58
1792	50.31539	-4.087046	0.44	286	2014-02-16	14:21:59
1793	50.315391	-4.087045	0.03	62.7	2014-02-16	14:22:01
1794	50.315392	-4.087037	0.6	71.1	2014-02-16	14:22:02
1795	50.315395	-4.087029	0.65	63.6	2014-02-16	14:22:03
1796	50.315397	-4.087021	0.62	66.2	2014-02-16	14:22:04
1797	50.3154	-4.087013	0.65	59.8	2014-02-16	14:22:05
1798	50.315404	-4.087005	0.67	55.1	2014-02-16	14:22:06
1799	50.315407	-4.086995	0.81	58.8	2014-02-16	14:22:07
1800	50.315472	-4.086967	0.32	15.4	2014-02-16	14:22:30
1801	50.315474	-4.086979	0.84	286.8	2014-02-16	14:22:31
1802	50.315471	-4.086987	0.71	241	2014-02-16	14:22:32
1803	50.315464	-4.086992	0.86	202.8	2014-02-16	14:22:33
1804	50.315462	-4.086994	0.28	203.4	2014-02-16	14:22:34
1805	50.315459	-4.086989	0.4	128.6	2014-02-16	14:22:35
1806	50.315456	-4.086991	0.41	196.9	2014-02-16	14:22:36
1807	50.315448	-4.086996	0.93	203.5	2014-02-16	14:22:37
1808	50.31544	-4.086999	0.91	194.8	2014-02-16	14:22:38
1809	50.315427	-4.087001	1.46	183.8	2014-02-16	14:22:39
1810	50.315417	-4.087003	1.16	187.1	2014-02-16	14:22:40
1811	50.315401	-4.087006	1.73	188.1	2014-02-16	14:22:41
1812	50.315388	-4.087007	1.47	180.9	2014-02-16	14:22:42
1813	50.315377	-4.087002	1.3	165.9	2014-02-16	14:22:43
1814	50.315368	-4.086993	1.17	146	2014-02-16	14:22:44
1815	50.31536	-4.086988	1.03	159	2014-02-16	14:22:45
1816	50.315351	-4.086985	0.94	168	2014-02-16	14:22:46
1817	50.31535	-4.086978	0.54	102	2014-02-16	14:22:47
1818	50.315351	-4.086971	0.51	75.2	2014-02-16	14:22:48
1819	50.315349	-4.086965	0.43	120	2014-02-16	14:22:49
1820	50.315346	-4.086957	0.73	126.1	2014-02-16	14:22:50
1821	50.315344	-4.086953	0.34	114.3	2014-02-16	14:22:51
1822	50.315344	-4.086953	0.01	180	2014-02-16	14:22:52
1823	50.315342	-4.086957	0.37	231.3	2014-02-16	14:22:53
1824	50.315342	-4.086956	0.03	126.4	2014-02-16	14:22:54
1825	50.315342	-4.086956	0.08	54.4	2014-02-16	14:22:55
1826	50.31535	-4.086963	0.99	325.4	2014-02-16	14:22:56
1827	50.315359	-4.086965	0.99	354.1	2014-02-16	14:22:57
1828	50.315383	-4.086953	2.86	17.6	2014-02-16	14:22:58
1829	50.315424	-4.086929	4.89	20.5	2014-02-16	14:22:59
1830	50.315474	-4.086877	6.62	33.6	2014-02-16	14:23:00
1831	50.315526	-4.086792	8.37	46.1	2014-02-16	14:23:01
1832	50.315581	-4.086693	9.36	49.3	2014-02-16	14:23:02
1833	50.315636	-4.086592	9.44	49.1	2014-02-16	14:23:03
1834	50.315692	-4.08649	9.56	49.4	2014-02-16	14:23:04
1835	50.316089	-4.085935	4.23	41.8	2014-02-16	14:23:18
1836	50.31605	-4.086012	6.95	231.9	2014-02-16	14:23:19
1837	50.316018	-4.086118	8.36	244.3	2014-02-16	14:23:20
1838	50.315991	-4.086239	9.1	250.7	2014-02-16	14:23:21
1839	50.315961	-4.086314	6.25	238.3	2014-02-16	14:23:22
1840	50.315931	-4.086355	4.43	221.6	2014-02-16	14:23:23
1841	50.315905	-4.086394	4.07	222.6	2014-02-16	14:23:24
1842	50.315875	-4.086429	4.1	217.8	2014-02-16	14:23:25
1843	50.315848	-4.086464	3.95	219.5	2014-02-16	14:23:26
1844	50.315825	-4.086495	3.38	220.6	2014-02-16	14:23:27
1845	50.315777	-4.086564	3.63	222	2014-02-16	14:23:29
1846	50.315745	-4.08659	3.98	208	2014-02-16	14:23:30
1847	50.31572	-4.086619	3.41	216.5	2014-02-16	14:23:31
1848	50.315689	-4.086645	3.94	208.9	2014-02-16	14:23:32
1849	50.315668	-4.086671	3	217.8	2014-02-16	14:23:33
1850	50.315652	-4.08669	2.22	216.7	2014-02-16	14:23:34
1851	50.315642	-4.086698	1.31	207.1	2014-02-16	14:23:35
1852	50.315629	-4.086712	1.68	214.4	2014-02-16	14:23:36
1853	50.315614	-4.086724	1.87	208.6	2014-02-16	14:23:37
1854	50.315604	-4.08674	1.61	222.6	2014-02-16	14:23:38
1855	50.315594	-4.086754	1.5	223.2	2014-02-16	14:23:39
1856	50.315583	-4.086767	1.56	215.3	2014-02-16	14:23:40
1857	50.31557	-4.086777	1.56	209.1	2014-02-16	14:23:41
1858	50.315557	-4.086789	1.69	208.6	2014-02-16	14:23:42
1859	50.315544	-4.086798	1.61	205.6	2014-02-16	14:23:43
1860	50.315533	-4.086809	1.44	209.7	2014-02-16	14:23:44
1861	50.315523	-4.086817	1.21	208.8	2014-02-16	14:23:45
1862	50.315515	-4.086824	1.03	211.7	2014-02-16	14:23:46
1863	50.315507	-4.086834	1.18	216.7	2014-02-16	14:23:47
1864	50.315498	-4.086843	1.19	213.1	2014-02-16	14:23:48
1865	50.315489	-4.086851	1.15	206.1	2014-02-16	14:23:49
1866	50.315481	-4.086858	1.05	212.3	2014-02-16	14:23:50
1867	50.315473	-4.086866	0.99	212.8	2014-02-16	14:23:51
1868	50.315464	-4.086872	1.12	201.5	2014-02-16	14:23:52
1869	50.315453	-4.086879	1.28	202.8	2014-02-16	14:23:53
1870	50.315442	-4.086887	1.31	205.3	2014-02-16	14:23:54
1871	50.315434	-4.086896	1.15	217.8	2014-02-16	14:23:55
1872	50.315425	-4.086905	1.17	211.1	2014-02-16	14:23:56
1873	50.315416	-4.086911	1.17	202.1	2014-02-16	14:23:57
1874	50.315406	-4.086914	1.11	191.4	2014-02-16	14:23:58
1875	50.315398	-4.086919	0.92	200.9	2014-02-16	14:23:59
1876	50.315391	-4.086929	0.54	220.3	2014-02-16	14:24:01
1877	50.315389	-4.08693	0.26	204.7	2014-02-16	14:24:02
1878	50.315384	-4.086934	0.58	204.2	2014-02-16	14:24:03
1879	50.315378	-4.086935	0.62	191.1	2014-02-16	14:24:04
1880	50.315375	-4.086932	0.49	153.3	2014-02-16	14:24:05
1881	50.31537	-4.086929	0.5	157.4	2014-02-16	14:24:06
1882	50.315366	-4.086927	0.48	162.7	2014-02-16	14:24:07
1883	50.315362	-4.086926	0.45	165.5	2014-02-16	14:24:08
1884	50.315359	-4.086925	0.34	172.9	2014-02-16	14:24:09
1885	50.31536	-4.086927	0.13	296.2	2014-02-16	14:24:10
1886	50.315406	-4.086912	5.26	11.8	2014-02-16	14:24:11
1887	50.315463	-4.086911	6.28	0.3	2014-02-16	14:24:12
1888	50.315523	-4.086928	6.86	349.7	2014-02-16	14:24:13
1889	50.315574	-4.086953	5.97	342.9	2014-02-16	14:24:14
1890	50.315608	-4.086963	3.84	349.4	2014-02-16	14:24:15
1891	50.315623	-4.086964	1.63	358.3	2014-02-16	14:24:16
1892	50.315628	-4.086972	0.83	317	2014-02-16	14:24:17
1893	50.315629	-4.086977	0.39	272.8	2014-02-16	14:24:18
1894	50.315622	-4.086977	0.71	178.6	2014-02-16	14:24:19
1895	50.315612	-4.086973	1.22	166.7	2014-02-16	14:24:20
1896	50.315601	-4.086973	1.18	181.2	2014-02-16	14:24:21
1897	50.315594	-4.086979	0.9	205.2	2014-02-16	14:24:22
1898	50.315586	-4.086982	0.86	194.5	2014-02-16	14:24:23
1899	50.315578	-4.086979	0.99	168.5	2014-02-16	14:24:24
1900	50.315569	-4.086973	1.07	155.6	2014-02-16	14:24:25
1901	50.315559	-4.086964	1.22	151.2	2014-02-16	14:24:26
1902	50.31555	-4.086955	1.2	147.7	2014-02-16	14:24:27
1903	50.315541	-4.086949	1.08	155.5	2014-02-16	14:24:28
1904	50.315531	-4.086942	1.29	158	2014-02-16	14:24:29
1905	50.315521	-4.086936	1.13	157.9	2014-02-16	14:24:30
1906	50.315513	-4.086934	0.97	169.4	2014-02-16	14:24:31
1907	50.315503	-4.086933	1.13	178.2	2014-02-16	14:24:32
1908	50.315493	-4.08693	1.03	167.7	2014-02-16	14:24:33
1909	50.315485	-4.086927	1.01	168.1	2014-02-16	14:24:34
1910	50.315478	-4.086926	0.69	171	2014-02-16	14:24:35
1911	50.315475	-4.086923	0.37	154.4	2014-02-16	14:24:36
1912	50.315473	-4.08692	0.36	138.6	2014-02-16	14:24:37
1913	50.31547	-4.086916	0.41	136.9	2014-02-16	14:24:38
1914	50.315469	-4.086911	0.38	111.3	2014-02-16	14:24:39
1915	50.315467	-4.086906	0.44	126.6	2014-02-16	14:24:40
1916	50.315467	-4.086902	0.33	86.7	2014-02-16	14:24:41
1917	50.315467	-4.086895	0.46	91.3	2014-02-16	14:24:42
1918	50.315466	-4.086889	0.43	107.8	2014-02-16	14:24:43
1919	50.315464	-4.086883	0.49	112.4	2014-02-16	14:24:44
1920	50.315459	-4.086878	0.62	144.2	2014-02-16	14:24:45
1921	50.315454	-4.086873	0.75	149.8	2014-02-16	14:24:46
1922	50.315447	-4.086867	0.84	149.8	2014-02-16	14:24:47
1923	50.31544	-4.086862	0.86	158.2	2014-02-16	14:24:48
1924	50.315432	-4.086859	0.96	165.7	2014-02-16	14:24:49
1925	50.315424	-4.086854	0.89	156.3	2014-02-16	14:24:50
1926	50.315418	-4.086849	0.81	156	2014-02-16	14:24:51
1927	50.315414	-4.086843	0.61	136.4	2014-02-16	14:24:52
1928	50.31541	-4.086839	0.52	146.9	2014-02-16	14:24:53
1929	50.315405	-4.086836	0.56	152	2014-02-16	14:24:54
1930	50.315401	-4.086834	0.5	166.9	2014-02-16	14:24:55
1931	50.315395	-4.086834	0.67	177.5	2014-02-16	14:24:56
1932	50.315387	-4.086835	0.91	186.4	2014-02-16	14:24:57
1933	50.315376	-4.086834	1.23	177.5	2014-02-16	14:24:58
1934	50.315364	-4.086831	1.29	171.2	2014-02-16	14:24:59
1935	50.315354	-4.086826	1.17	159.8	2014-02-16	14:25:00
1936	50.315346	-4.086821	1.04	159.5	2014-02-16	14:25:01
1937	50.31534	-4.086818	0.64	162.8	2014-02-16	14:25:02
1938	50.315332	-4.086817	0.93	175.6	2014-02-16	14:25:03
1939	50.31533	-4.086814	0.32	140.1	2014-02-16	14:25:04
1940	50.315323	-4.086812	0.69	168.6	2014-02-16	14:25:05
1941	50.31532	-4.08681	0.41	155.1	2014-02-16	14:25:06
1942	50.315316	-4.086809	0.47	177.1	2014-02-16	14:25:07
1943	50.315313	-4.086808	0.36	165.5	2014-02-16	14:25:08
1944	50.31531	-4.086807	0.34	170.9	2014-02-16	14:25:09
1945	50.315308	-4.086805	0.26	136.3	2014-02-16	14:25:10
1946	50.315307	-4.0868	0.38	105.7	2014-02-16	14:25:11
1947	50.315304	-4.086797	0.42	149.5	2014-02-16	14:25:12
1948	50.315301	-4.086793	0.4	139.5	2014-02-16	14:25:13
1949	50.315294	-4.086792	0.85	175.2	2014-02-16	14:25:14
1950	50.315286	-4.086793	0.89	182.3	2014-02-16	14:25:15
1951	50.315277	-4.086793	0.94	180	2014-02-16	14:25:16
1952	50.315269	-4.086791	0.92	171.8	2014-02-16	14:25:17
1953	50.31526	-4.086788	0.98	167	2014-02-16	14:25:18
1954	50.315253	-4.086786	0.79	169.6	2014-02-16	14:25:19
1955	50.315249	-4.086783	0.54	157.1	2014-02-16	14:25:20
1956	50.315243	-4.086784	0.63	187.1	2014-02-16	14:25:21
1957	50.315239	-4.086779	0.58	140.4	2014-02-16	14:25:22
1958	50.315236	-4.086773	0.52	127.7	2014-02-16	14:25:23
1959	50.315278	-4.08671	1.28	43.8	2014-02-16	14:25:28
1960	50.315297	-4.086702	2.21	16.1	2014-02-16	14:25:29
1961	50.315323	-4.086692	2.99	13.9	2014-02-16	14:25:30
1962	50.315353	-4.086681	3.42	12.8	2014-02-16	14:25:31
1963	50.315391	-4.08665	4.79	27.5	2014-02-16	14:25:32
1964	50.315428	-4.086602	5.28	39.9	2014-02-16	14:25:33
1965	50.315461	-4.08654	5.78	49.5	2014-02-16	14:25:34
1966	50.315497	-4.086484	5.64	45.2	2014-02-16	14:25:35
1967	50.31554	-4.086434	5.96	36.3	2014-02-16	14:25:36
1968	50.315579	-4.08638	5.8	41.3	2014-02-16	14:25:37
1969	50.315617	-4.086325	5.75	43.2	2014-02-16	14:25:38
1970	50.315655	-4.086269	5.83	43.5	2014-02-16	14:25:39
1971	50.315405	-4.086731	0.57	229.8	2014-02-16	14:26:54
1972	50.315408	-4.08674	0.35	290.3	2014-02-16	14:26:56
1973	50.315402	-4.086743	0.65	194.9	2014-02-16	14:26:57
1974	50.315388	-4.086757	1.81	212.7	2014-02-16	14:26:58
1975	50.315376	-4.086767	1.53	208.8	2014-02-16	14:26:59
1976	50.315365	-4.086772	1.28	196.4	2014-02-16	14:27:00
1977	50.315354	-4.086783	1.49	213	2014-02-16	14:27:01
1978	50.315346	-4.086793	1.14	218.4	2014-02-16	14:27:02
1979	50.315339	-4.086802	0.96	220.7	2014-02-16	14:27:03
1980	50.315339	-4.086809	0.47	258.5	2014-02-16	14:27:04
1981	50.315334	-4.08681	0.48	188.6	2014-02-16	14:27:05
1982	50.315328	-4.086811	0.68	188.1	2014-02-16	14:27:06
1983	50.315326	-4.086812	0.3	189.1	2014-02-16	14:27:07
1984	50.315324	-4.086813	0.19	202.1	2014-02-16	14:27:08
1985	50.315323	-4.086814	0.16	214.1	2014-02-16	14:27:09
1986	50.315321	-4.086813	0.25	170.4	2014-02-16	14:27:10
1987	50.315319	-4.086817	0.15	242.6	2014-02-16	14:27:12
1988	50.31532	-4.086819	0.11	279	2014-02-16	14:27:13
1989	50.31532	-4.08682	0.07	293.1	2014-02-16	14:27:14
1990	50.315324	-4.086803	0.19	66.7	2014-02-16	14:27:21
1991	50.315318	-4.086807	0.76	207.2	2014-02-16	14:27:22
1992	50.315314	-4.086811	0.52	205.9	2014-02-16	14:27:23
1993	50.315311	-4.086814	0.42	209.8	2014-02-16	14:27:24
1994	50.315307	-4.086816	0.46	198.8	2014-02-16	14:27:25
1995	50.315302	-4.086818	0.62	194.6	2014-02-16	14:27:26
1996	50.315297	-4.086817	0.57	174.6	2014-02-16	14:27:27
1997	50.315293	-4.086819	0.46	194.9	2014-02-16	14:27:28
1998	50.315289	-4.086815	0.5	147.4	2014-02-16	14:27:29
1999	50.315287	-4.086809	0.46	119.3	2014-02-16	14:27:30
[truncated: 1,760 more rows]
