# Supplementary material for: On the Potential of Surfers to Monitor Environmental Indicators in the Coastal Zone
Source: PLoS One. 2015 Jul 8;10(7):e0127706. doi: 10.1371/journal.pone.0127706 (PMC4496071; doi:10.1371/journal.pone.0127706)
Supplement: S1 Data — Contains 85 GPS tracks (comma separated files) used to estimate surfing performance statistics in the manuscript. (ZIP) [file pone.0127706.s001.zip › S1 Data GPS Tracks/20140218_Newquay.csv]

No	Latitude	Longitude	Speed	Course	Date	Time
1	50.416685	-5.070936	0	0	2014-02-18	12:40:07
2	50.416682	-5.070935	0.29	165.6	2014-02-18	12:40:08
3	50.416682	-5.070935	0.02	90	2014-02-18	12:40:09
4	50.416681	-5.070934	0.14	155.6	2014-02-18	12:40:10
5	50.416681	-5.070935	0.1	215.5	2014-02-18	12:40:11
6	50.416682	-5.070937	0.2	307	2014-02-18	12:40:12
7	50.416682	-5.070938	0.06	322.8	2014-02-18	12:40:13
8	50.416681	-5.070937	0.08	158.2	2014-02-18	12:40:14
9	50.416681	-5.070937	0.06	142.8	2014-02-18	12:40:15
10	50.41668	-5.070933	0.28	111.6	2014-02-18	12:40:16
11	50.416679	-5.070931	0.2	135.5	2014-02-18	12:40:17
12	50.416676	-5.070928	0.35	142.6	2014-02-18	12:40:18
13	50.416674	-5.070925	0.35	148.4	2014-02-18	12:40:19
14	50.41667	-5.070922	0.47	145	2014-02-18	12:40:20
15	50.416668	-5.07092	0.28	160	2014-02-18	12:40:21
16	50.416665	-5.07092	0.3	183.4	2014-02-18	12:40:22
17	50.416663	-5.070918	0.28	140.2	2014-02-18	12:40:23
18	50.416664	-5.070915	0.25	63.8	2014-02-18	12:40:24
19	50.416666	-5.070916	0.2	324.5	2014-02-18	12:40:25
20	50.416666	-5.070918	0.12	274.3	2014-02-18	12:40:26
21	50.416666	-5.070919	0.1	258.7	2014-02-18	12:40:27
22	50.416665	-5.070921	0.1	253.7	2014-02-18	12:40:28
23	50.416665	-5.070922	0.12	256.2	2014-02-18	12:40:29
24	50.416666	-5.070924	0.14	306.5	2014-02-18	12:40:30
25	50.416666	-5.070926	0.13	266.1	2014-02-18	12:40:31
26	50.416665	-5.070927	0.13	210.7	2014-02-18	12:40:32
27	50.416661	-5.070924	0.45	152.6	2014-02-18	12:40:33
28	50.416659	-5.070922	0.26	158.6	2014-02-18	12:40:34
29	50.41666	-5.070922	0.08	3.8	2014-02-18	12:40:35
30	50.41666	-5.070924	0.15	291.3	2014-02-18	12:40:36
31	50.416661	-5.070924	0.09	42.2	2014-02-18	12:40:37
32	50.416662	-5.070921	0.23	46.5	2014-02-18	12:40:38
33	50.416663	-5.07092	0.13	37.1	2014-02-18	12:40:39
34	50.41666	-5.070916	0.4	136.7	2014-02-18	12:40:40
35	50.416659	-5.070918	0.2	219.5	2014-02-18	12:40:41
36	50.416654	-5.070918	0.56	177.6	2014-02-18	12:40:42
37	50.416653	-5.070914	0.26	106.6	2014-02-18	12:40:43
38	50.416654	-5.070916	0.05	296.2	2014-02-18	12:40:45
39	50.416653	-5.070912	0.27	105.9	2014-02-18	12:40:46
40	50.416653	-5.070907	0.16	86.6	2014-02-18	12:40:48
41	50.416653	-5.070907	0.08	154.1	2014-02-18	12:40:49
42	50.416653	-5.070907	0.04	25.8	2014-02-18	12:40:50
43	50.416654	-5.070904	0.17	64.3	2014-02-18	12:40:51
44	50.416654	-5.070901	0.24	78.6	2014-02-18	12:40:52
45	50.416654	-5.070899	0.19	106.8	2014-02-18	12:40:53
46	50.416654	-5.070896	0.17	77.1	2014-02-18	12:40:54
47	50.416657	-5.070892	0.49	40.6	2014-02-18	12:40:55
48	50.416667	-5.070891	1.11	3.7	2014-02-18	12:40:56
49	50.416676	-5.070897	1.11	337.3	2014-02-18	12:40:57
50	50.416681	-5.070908	0.91	300.9	2014-02-18	12:40:58
51	50.416687	-5.070916	0.46	318.3	2014-02-18	12:41:00
52	50.416688	-5.070916	0.11	3.2	2014-02-18	12:41:01
53	50.416688	-5.070916	0.08	25.4	2014-02-18	12:41:02
54	50.416689	-5.070915	0.06	41.8	2014-02-18	12:41:03
55	50.41669	-5.070914	0.11	38	2014-02-18	12:41:04
56	50.41669	-5.070913	0.1	47.5	2014-02-18	12:41:05
57	50.416691	-5.070913	0.07	32.5	2014-02-18	12:41:06
58	50.416691	-5.070913	0.05	0	2014-02-18	12:41:07
59	50.416692	-5.070913	0.07	0	2014-02-18	12:41:08
60	50.416693	-5.070913	0.1	345.5	2014-02-18	12:41:09
61	50.416693	-5.070913	0.07	344.6	2014-02-18	12:41:10
62	50.416693	-5.070914	0.03	337.4	2014-02-18	12:41:11
63	50.416694	-5.070914	0.03	348.5	2014-02-18	12:41:12
64	50.416694	-5.070914	0.08	320.5	2014-02-18	12:41:13
65	50.416695	-5.070918	0.27	298.9	2014-02-18	12:41:14
66	50.416689	-5.070917	0.71	174.2	2014-02-18	12:41:15
67	50.416676	-5.070913	0.76	169.9	2014-02-18	12:41:17
68	50.416671	-5.070911	0.5	161.4	2014-02-18	12:41:18
69	50.416666	-5.070909	0.58	169.9	2014-02-18	12:41:19
70	50.416663	-5.070901	0.36	121.7	2014-02-18	12:41:21
71	50.416663	-5.070898	0.17	74.3	2014-02-18	12:41:22
72	50.416663	-5.070898	0.04	40.9	2014-02-18	12:41:23
73	50.416663	-5.070901	0.22	253	2014-02-18	12:41:24
74	50.416663	-5.0709	0.05	65.7	2014-02-18	12:41:25
75	50.416663	-5.070899	0.08	128.1	2014-02-18	12:41:26
76	50.416662	-5.070899	0.06	107.8	2014-02-18	12:41:27
77	50.416663	-5.070898	0.05	79.5	2014-02-18	12:41:28
78	50.416662	-5.070898	0.03	129	2014-02-18	12:41:29
79	50.416657	-5.070894	0.61	157.5	2014-02-18	12:41:30
80	50.416656	-5.070894	0.13	163.7	2014-02-18	12:41:31
81	50.416657	-5.070892	0.11	64	2014-02-18	12:41:32
82	50.416657	-5.070893	0.02	270	2014-02-18	12:41:33
83	50.416657	-5.070893	0.05	14.5	2014-02-18	12:41:34
84	50.416657	-5.070892	0.04	90	2014-02-18	12:41:35
85	50.416657	-5.070892	0.05	20.8	2014-02-18	12:41:36
86	50.416658	-5.070891	0.03	23.4	2014-02-18	12:41:37
87	50.416658	-5.070892	0.03	247.4	2014-02-18	12:41:38
88	50.416657	-5.070892	0.03	147.5	2014-02-18	12:41:39
89	50.416657	-5.070891	0.05	127.6	2014-02-18	12:41:40
90	50.416657	-5.070891	0.03	129	2014-02-18	12:41:41
91	50.416656	-5.070891	0.08	180	2014-02-18	12:41:42
92	50.416655	-5.070891	0.09	176.1	2014-02-18	12:41:43
93	50.416655	-5.070892	0.08	263.4	2014-02-18	12:41:44
94	50.416656	-5.070893	0.1	299.2	2014-02-18	12:41:45
95	50.416654	-5.070892	0.17	152.6	2014-02-18	12:41:46
96	50.416654	-5.070891	0.09	131	2014-02-18	12:41:47
97	50.416654	-5.070891	0.01	90	2014-02-18	12:41:48
98	50.416654	-5.070891	0.04	255.9	2014-02-18	12:41:49
99	50.416654	-5.070892	0.07	277.1	2014-02-18	12:41:50
100	50.416654	-5.070893	0.03	253.4	2014-02-18	12:41:51
101	50.416653	-5.07089	0.21	114	2014-02-18	12:41:52
102	50.416652	-5.07089	0.07	204.8	2014-02-18	12:41:53
103	50.416652	-5.07089	0.04	162.3	2014-02-18	12:41:54
104	50.416652	-5.070891	0.05	308.1	2014-02-18	12:41:55
105	50.416651	-5.070892	0.17	212.7	2014-02-18	12:41:56
106	50.41665	-5.070893	0.15	206.4	2014-02-18	12:41:57
107	50.41665	-5.070892	0.1	106.3	2014-02-18	12:41:58
108	50.416649	-5.070892	0.08	215.9	2014-02-18	12:41:59
109	50.416649	-5.070894	0.14	266.3	2014-02-18	12:42:00
110	50.416648	-5.070896	0.13	239.8	2014-02-18	12:42:01
111	50.416648	-5.070897	0.09	246.1	2014-02-18	12:42:02
112	50.416647	-5.070898	0.12	232.1	2014-02-18	12:42:03
113	50.416647	-5.070898	0.08	158.2	2014-02-18	12:42:04
114	50.416647	-5.070897	0.1	101.2	2014-02-18	12:42:05
115	50.416647	-5.070896	0.08	56.6	2014-02-18	12:42:06
116	50.416647	-5.070896	0.03	11.5	2014-02-18	12:42:07
117	50.416647	-5.070895	0.06	81.5	2014-02-18	12:42:08
118	50.416648	-5.070895	0.03	22.6	2014-02-18	12:42:09
119	50.416648	-5.070894	0.02	90	2014-02-18	12:42:10
120	50.416648	-5.070894	0.01	90	2014-02-18	12:42:11
121	50.416648	-5.070894	0.07	36.5	2014-02-18	12:42:12
122	50.416648	-5.070894	0.01	0	2014-02-18	12:42:13
123	50.416648	-5.070894	0.06	202.8	2014-02-18	12:42:14
124	50.416647	-5.070894	0.07	200.2	2014-02-18	12:42:15
125	50.416647	-5.070895	0.03	232.7	2014-02-18	12:42:16
126	50.416647	-5.070895	0.02	180	2014-02-18	12:42:17
127	50.416647	-5.070894	0.03	129	2014-02-18	12:42:18
128	50.416647	-5.070894	0.03	12.9	2014-02-18	12:42:19
129	50.416647	-5.070894	0.05	68.3	2014-02-18	12:42:20
130	50.416647	-5.070894	0.02	180	2014-02-18	12:42:21
131	50.416647	-5.070894	0.01	270	2014-02-18	12:42:22
132	50.416647	-5.070893	0.05	90	2014-02-18	12:42:23
133	50.416646	-5.070892	0.09	121.2	2014-02-18	12:42:24
134	50.416649	-5.070887	0.49	49.7	2014-02-18	12:42:25
135	50.416655	-5.070881	0.71	34.1	2014-02-18	12:42:26
136	50.41666	-5.070877	0.7	25.1	2014-02-18	12:42:27
137	50.416666	-5.070883	0.41	327.2	2014-02-18	12:42:29
138	50.41667	-5.070887	0.25	327.5	2014-02-18	12:42:31
139	50.416671	-5.070889	0.21	306.1	2014-02-18	12:42:32
140	50.416673	-5.070899	0.7	285.5	2014-02-18	12:42:33
141	50.416674	-5.0709	0.11	302.6	2014-02-18	12:42:34
142	50.416674	-5.070901	0.1	292.3	2014-02-18	12:42:35
143	50.416674	-5.070902	0.09	282.8	2014-02-18	12:42:36
144	50.416674	-5.070903	0.04	313	2014-02-18	12:42:37
145	50.416675	-5.070903	0.05	345.5	2014-02-18	12:42:38
146	50.416675	-5.070903	0.03	23.4	2014-02-18	12:42:39
147	50.416675	-5.070902	0.05	55.9	2014-02-18	12:42:40
148	50.416676	-5.070902	0.08	21.8	2014-02-18	12:42:41
149	50.416682	-5.070905	0.35	341.5	2014-02-18	12:42:43
150	50.416682	-5.070912	0.26	270	2014-02-18	12:42:45
151	50.416682	-5.070914	0.11	279.5	2014-02-18	12:42:46
152	50.41668	-5.070916	0.23	216.2	2014-02-18	12:42:47
153	50.416681	-5.070918	0.16	297.6	2014-02-18	12:42:48
154	50.416682	-5.070918	0.12	346.2	2014-02-18	12:42:49
155	50.416683	-5.070918	0.06	32.5	2014-02-18	12:42:50
156	50.416683	-5.070918	0.07	327.5	2014-02-18	12:42:51
157	50.416684	-5.07092	0.21	315	2014-02-18	12:42:52
158	50.416684	-5.070921	0.07	254.7	2014-02-18	12:42:53
159	50.416684	-5.070922	0.04	222.2	2014-02-18	12:42:55
160	50.41668	-5.070922	0.18	177.1	2014-02-18	12:42:57
161	50.41668	-5.070922	0.1	194.5	2014-02-18	12:42:58
162	50.416679	-5.070923	0.12	230.2	2014-02-18	12:42:59
163	50.41668	-5.070924	0.08	338.2	2014-02-18	12:43:00
164	50.41668	-5.070924	0.07	0	2014-02-18	12:43:01
165	50.416681	-5.070923	0.15	26.7	2014-02-18	12:43:02
166	50.416683	-5.07092	0.23	52.9	2014-02-18	12:43:03
167	50.416683	-5.070918	0.16	57.2	2014-02-18	12:43:04
168	50.416687	-5.070916	0.22	26	2014-02-18	12:43:06
169	50.416692	-5.070917	0.26	350.8	2014-02-18	12:43:08
170	50.416694	-5.070924	0.29	298.7	2014-02-18	12:43:10
171	50.4167	-5.070929	0.74	334.9	2014-02-18	12:43:11
172	50.416707	-5.070932	0.76	338.9	2014-02-18	12:43:12
173	50.416711	-5.070934	0.27	347.4	2014-02-18	12:43:14
174	50.416712	-5.070935	0.07	327	2014-02-18	12:43:15
175	50.416712	-5.070935	0.03	327.5	2014-02-18	12:43:16
176	50.416713	-5.070935	0.08	351.3	2014-02-18	12:43:17
177	50.416713	-5.070935	0.04	320.2	2014-02-18	12:43:18
178	50.416713	-5.070936	0.05	332.8	2014-02-18	12:43:19
179	50.416714	-5.070936	0.06	353.6	2014-02-18	12:43:20
180	50.416714	-5.070936	0.05	7.8	2014-02-18	12:43:21
181	50.416713	-5.070935	0.12	157.1	2014-02-18	12:43:22
182	50.416717	-5.070939	0.48	325.1	2014-02-18	12:43:23
183	50.416722	-5.070945	0.74	324.8	2014-02-18	12:43:24
184	50.416727	-5.070959	1.08	296.1	2014-02-18	12:43:25
185	50.41673	-5.070968	0.77	296.7	2014-02-18	12:43:26
186	50.416737	-5.070979	1.08	315.9	2014-02-18	12:43:27
187	50.416744	-5.070993	1.32	310.5	2014-02-18	12:43:28
188	50.416753	-5.071009	1.44	309.9	2014-02-18	12:43:29
189	50.41676	-5.07102	1.18	316.5	2014-02-18	12:43:30
190	50.416769	-5.071031	1.23	321.6	2014-02-18	12:43:31
191	50.416778	-5.071043	1.31	317.6	2014-02-18	12:43:32
192	50.416787	-5.071056	1.34	318	2014-02-18	12:43:33
193	50.416795	-5.071071	1.38	309.4	2014-02-18	12:43:34
194	50.416804	-5.071087	1.55	313.3	2014-02-18	12:43:35
195	50.416812	-5.071105	1.56	306.6	2014-02-18	12:43:36
196	50.416822	-5.071125	1.81	307.9	2014-02-18	12:43:37
197	50.416835	-5.071146	2.02	313	2014-02-18	12:43:38
198	50.416847	-5.071166	1.99	314.4	2014-02-18	12:43:39
199	50.416858	-5.071186	1.89	310.9	2014-02-18	12:43:40
200	50.416871	-5.071206	1.99	314.1	2014-02-18	12:43:41
201	50.416884	-5.071222	1.81	321.1	2014-02-18	12:43:42
202	50.416893	-5.071237	1.51	316.6	2014-02-18	12:43:43
203	50.416906	-5.071251	1.69	322.7	2014-02-18	12:43:44
204	50.41692	-5.071267	1.94	324.4	2014-02-18	12:43:45
205	50.416932	-5.071283	1.76	319.5	2014-02-18	12:43:46
206	50.416941	-5.071296	1.37	317.5	2014-02-18	12:43:47
207	50.416953	-5.071311	1.7	322.1	2014-02-18	12:43:48
208	50.416965	-5.071323	1.62	328.6	2014-02-18	12:43:49
209	50.416976	-5.071336	1.51	321.6	2014-02-18	12:43:50
210	50.416989	-5.07135	1.74	325.8	2014-02-18	12:43:51
211	50.417003	-5.071367	1.96	322.3	2014-02-18	12:43:52
212	50.417014	-5.071379	1.51	323.3	2014-02-18	12:43:53
213	50.417021	-5.071393	1.29	312.2	2014-02-18	12:43:54
214	50.41703	-5.071409	1.52	308.8	2014-02-18	12:43:55
215	50.417039	-5.071427	1.55	308.8	2014-02-18	12:43:56
216	50.417046	-5.07144	1.31	312	2014-02-18	12:43:57
217	50.417055	-5.071454	1.33	313.6	2014-02-18	12:43:58
218	50.417065	-5.07147	1.63	316.1	2014-02-18	12:43:59
219	50.417074	-5.071487	1.51	307.5	2014-02-18	12:44:00
220	50.417081	-5.071501	1.3	308.1	2014-02-18	12:44:01
221	50.417089	-5.071515	1.34	312.5	2014-02-18	12:44:02
222	50.417098	-5.071528	1.36	316.5	2014-02-18	12:44:03
223	50.417104	-5.071538	0.95	314.7	2014-02-18	12:44:04
224	50.417114	-5.071554	1.57	313.6	2014-02-18	12:44:05
225	50.417126	-5.071574	1.98	313.7	2014-02-18	12:44:06
226	50.417137	-5.071594	1.84	310	2014-02-18	12:44:07
227	50.417144	-5.071613	1.61	301.9	2014-02-18	12:44:08
228	50.41715	-5.07162	0.83	322.3	2014-02-18	12:44:09
229	50.417157	-5.07163	1.08	318.1	2014-02-18	12:44:10
230	50.417167	-5.071643	1.39	320.6	2014-02-18	12:44:11
231	50.417178	-5.071659	1.69	316.6	2014-02-18	12:44:12
232	50.41719	-5.071676	1.83	318.2	2014-02-18	12:44:13
233	50.417205	-5.071694	2.08	323.6	2014-02-18	12:44:14
234	50.41722	-5.071708	1.97	328.7	2014-02-18	12:44:15
235	50.417238	-5.071717	2.01	342.1	2014-02-18	12:44:16
236	50.417256	-5.071721	2.12	352.6	2014-02-18	12:44:17
237	50.417274	-5.071715	2.01	12.1	2014-02-18	12:44:18
238	50.417287	-5.071709	1.55	16.2	2014-02-18	12:44:19
239	50.4173	-5.071698	1.6	29.3	2014-02-18	12:44:20
240	50.417313	-5.071681	1.93	39.1	2014-02-18	12:44:21
241	50.417325	-5.071666	1.66	39.4	2014-02-18	12:44:22
242	50.417333	-5.071652	1.3	46.1	2014-02-18	12:44:23
243	50.417339	-5.071646	0.84	32.9	2014-02-18	12:44:24
244	50.417345	-5.071648	0.61	343.7	2014-02-18	12:44:25
245	50.417342	-5.071653	0.44	225.1	2014-02-18	12:44:26
246	50.41734	-5.071659	0.49	244.4	2014-02-18	12:44:27
247	50.417344	-5.071663	0.49	326.9	2014-02-18	12:44:28
248	50.417361	-5.071655	2	16.4	2014-02-18	12:44:29
249	50.417379	-5.071649	2.02	12.6	2014-02-18	12:44:30
250	50.417393	-5.071649	1.61	0	2014-02-18	12:44:31
251	50.417407	-5.071651	1.6	353.8	2014-02-18	12:44:32
252	50.417418	-5.071659	1.3	334.8	2014-02-18	12:44:33
253	50.417426	-5.071669	1.13	321.4	2014-02-18	12:44:34
254	50.417433	-5.071679	1.11	319.4	2014-02-18	12:44:35
255	50.417443	-5.071683	1.09	345.5	2014-02-18	12:44:36
256	50.417451	-5.071687	0.93	342.5	2014-02-18	12:44:37
257	50.417456	-5.071693	0.74	323.7	2014-02-18	12:44:38
258	50.417461	-5.071699	0.67	319.8	2014-02-18	12:44:39
259	50.417466	-5.071701	0.29	344.6	2014-02-18	12:44:41
260	50.417468	-5.071699	0.12	36.4	2014-02-18	12:44:43
261	50.417469	-5.071698	0.16	26.8	2014-02-18	12:44:44
262	50.417471	-5.071695	0.18	35	2014-02-18	12:44:46
263	50.417473	-5.071694	0.17	25.4	2014-02-18	12:44:47
264	50.417474	-5.071693	0.17	30.7	2014-02-18	12:44:48
265	50.417476	-5.071692	0.2	34	2014-02-18	12:44:49
266	50.417477	-5.071691	0.13	36.8	2014-02-18	12:44:50
267	50.417478	-5.071689	0.19	46.4	2014-02-18	12:44:51
268	50.417478	-5.071688	0.07	40.5	2014-02-18	12:44:52
269	50.417479	-5.071687	0.07	36.4	2014-02-18	12:44:53
270	50.417478	-5.071685	0.2	114.7	2014-02-18	12:44:54
271	50.417477	-5.071682	0.22	123.3	2014-02-18	12:44:55
272	50.417469	-5.071667	1.42	131.1	2014-02-18	12:44:56
273	50.417468	-5.071664	0.2	105.8	2014-02-18	12:44:57
274	50.417463	-5.071651	1.11	121.9	2014-02-18	12:44:58
275	50.417459	-5.071639	0.98	116.6	2014-02-18	12:44:59
276	50.417455	-5.071628	0.87	118.9	2014-02-18	12:45:00
277	50.417455	-5.071628	0.02	228.6	2014-02-18	12:45:01
278	50.417455	-5.071628	0.05	207.3	2014-02-18	12:45:02
279	50.417454	-5.071629	0.09	195.7	2014-02-18	12:45:03
280	50.417453	-5.071629	0.08	205.9	2014-02-18	12:45:04
281	50.417453	-5.071629	0.05	136.3	2014-02-18	12:45:05
282	50.417453	-5.071629	0.03	231.9	2014-02-18	12:45:06
283	50.417452	-5.071629	0.05	207.2	2014-02-18	12:45:07
284	50.417452	-5.07163	0.06	207.7	2014-02-18	12:45:08
285	50.417451	-5.07163	0.04	213.3	2014-02-18	12:45:09
286	50.417451	-5.07163	0.03	223.1	2014-02-18	12:45:10
287	50.417451	-5.071631	0.04	319.1	2014-02-18	12:45:11
288	50.417452	-5.071631	0.09	8.1	2014-02-18	12:45:12
289	50.417454	-5.071631	0.09	358.3	2014-02-18	12:45:14
290	50.417455	-5.071631	0.12	345.2	2014-02-18	12:45:15
291	50.417457	-5.07163	0.1	14.3	2014-02-18	12:45:17
292	50.417457	-5.07163	0.1	29.3	2014-02-18	12:45:18
293	50.417458	-5.071629	0.11	38	2014-02-18	12:45:19
294	50.417459	-5.071628	0.1	38.6	2014-02-18	12:45:20
295	50.417459	-5.071627	0.09	35.5	2014-02-18	12:45:21
296	50.41746	-5.071627	0.07	28.8	2014-02-18	12:45:22
297	50.417461	-5.071626	0.12	27.4	2014-02-18	12:45:23
298	50.417461	-5.071625	0.08	35.9	2014-02-18	12:45:24
299	50.417462	-5.071625	0.12	23.1	2014-02-18	12:45:25
300	50.417463	-5.071625	0.05	0	2014-02-18	12:45:26
301	50.417463	-5.071625	0.04	343.3	2014-02-18	12:45:27
302	50.417463	-5.071625	0.03	347.1	2014-02-18	12:45:28
303	50.417464	-5.071625	0.03	327.5	2014-02-18	12:45:29
304	50.417464	-5.071625	0.02	327.5	2014-02-18	12:45:30
305	50.417464	-5.071625	0.01	0	2014-02-18	12:45:31
306	50.417464	-5.071625	0.01	330.5	2014-02-18	12:45:32
307	50.417464	-5.071625	0.01	53.6	2014-02-18	12:45:33
308	50.417465	-5.071625	0.05	20.8	2014-02-18	12:45:34
309	50.417465	-5.071625	0.05	6.9	2014-02-18	12:45:35
310	50.417465	-5.071625	0.01	270	2014-02-18	12:45:36
311	50.417465	-5.071625	0.04	0	2014-02-18	12:45:37
312	50.417466	-5.071625	0.07	355.1	2014-02-18	12:45:38
313	50.417466	-5.071625	0.02	327.5	2014-02-18	12:45:39
314	50.417466	-5.071626	0.05	304.1	2014-02-18	12:45:40
315	50.417467	-5.071626	0.05	307.6	2014-02-18	12:45:41
316	50.417467	-5.071626	0.07	355.1	2014-02-18	12:45:42
317	50.417468	-5.071626	0.1	20.8	2014-02-18	12:45:43
318	50.417469	-5.071625	0.13	19	2014-02-18	12:45:44
319	50.417471	-5.071625	0.16	14.8	2014-02-18	12:45:45
320	50.417471	-5.071624	0.1	20.8	2014-02-18	12:45:46
321	50.417473	-5.071624	0.13	7.8	2014-02-18	12:45:47
322	50.417473	-5.071623	0.08	83.1	2014-02-18	12:45:48
323	50.417473	-5.071622	0.08	83.4	2014-02-18	12:45:49
324	50.417472	-5.07162	0.15	103.9	2014-02-18	12:45:50
325	50.417473	-5.07162	0.05	332.1	2014-02-18	12:45:51
326	50.417473	-5.07162	0.04	9.6	2014-02-18	12:45:52
327	50.417473	-5.07162	0.04	0	2014-02-18	12:45:53
328	50.417474	-5.07162	0.04	326.7	2014-02-18	12:45:54
329	50.417474	-5.071621	0.08	338.2	2014-02-18	12:45:55
330	50.417475	-5.071621	0.04	334.9	2014-02-18	12:45:56
331	50.417475	-5.071621	0.02	296.7	2014-02-18	12:45:57
332	50.417475	-5.071621	0.02	0	2014-02-18	12:45:58
333	50.417476	-5.071621	0.07	10.6	2014-02-18	12:45:59
334	50.417476	-5.071622	0.04	297.6	2014-02-18	12:46:00
335	50.417476	-5.071622	0.04	311	2014-02-18	12:46:02
336	50.417477	-5.071622	0.03	23.4	2014-02-18	12:46:04
337	50.417478	-5.071622	0.17	355.9	2014-02-18	12:46:05
338	50.417479	-5.071622	0.1	3.2	2014-02-18	12:46:06
339	50.41748	-5.071622	0.05	7.8	2014-02-18	12:46:07
340	50.41748	-5.071621	0.05	38	2014-02-18	12:46:09
341	50.417481	-5.07162	0.07	54.6	2014-02-18	12:46:10
342	50.417481	-5.071618	0.19	70.1	2014-02-18	12:46:11
343	50.417485	-5.071617	0.46	10.5	2014-02-18	12:46:12
344	50.417496	-5.071646	2.42	299.6	2014-02-18	12:46:13
345	50.417501	-5.071662	1.27	297.1	2014-02-18	12:46:14
346	50.417499	-5.071664	0.26	209.2	2014-02-18	12:46:15
347	50.417495	-5.071668	0.51	209.2	2014-02-18	12:46:16
348	50.417488	-5.071669	0.85	188.4	2014-02-18	12:46:17
349	50.41748	-5.071673	0.86	198.1	2014-02-18	12:46:18
350	50.417474	-5.071678	0.77	208	2014-02-18	12:46:19
351	50.41747	-5.071683	0.61	216.8	2014-02-18	12:46:20
352	50.417465	-5.07169	0.67	222.1	2014-02-18	12:46:21
353	50.417461	-5.071698	0.72	231.3	2014-02-18	12:46:22
354	50.417455	-5.071708	1.03	227.4	2014-02-18	12:46:23
355	50.417449	-5.071718	0.92	225.7	2014-02-18	12:46:24
356	50.417442	-5.071723	0.93	203.8	2014-02-18	12:46:25
357	50.417432	-5.071731	1.24	208.1	2014-02-18	12:46:26
358	50.417423	-5.071741	1.22	216.3	2014-02-18	12:46:27
359	50.417416	-5.071755	1.27	229.2	2014-02-18	12:46:28
360	50.417408	-5.071769	1.34	229.7	2014-02-18	12:46:29
361	50.417399	-5.071783	1.38	225.4	2014-02-18	12:46:30
362	50.417389	-5.071796	1.49	219	2014-02-18	12:46:31
363	50.417378	-5.071808	1.45	215.7	2014-02-18	12:46:32
364	50.417368	-5.071822	1.48	220.1	2014-02-18	12:46:33
365	50.417358	-5.071833	1.4	215.8	2014-02-18	12:46:34
366	50.417348	-5.071846	1.46	220	2014-02-18	12:46:35
367	50.417339	-5.071859	1.34	222.6	2014-02-18	12:46:36
368	50.41733	-5.071874	1.43	228.6	2014-02-18	12:46:37
369	50.417323	-5.071891	1.43	235.8	2014-02-18	12:46:38
370	50.417317	-5.07191	1.52	242.5	2014-02-18	12:46:39
371	50.417311	-5.071926	1.35	238.3	2014-02-18	12:46:40
372	50.417302	-5.071941	1.39	229.9	2014-02-18	12:46:41
373	50.417293	-5.071956	1.49	224.1	2014-02-18	12:46:42
374	50.417284	-5.07197	1.42	227.2	2014-02-18	12:46:43
375	50.417275	-5.071987	1.52	230.2	2014-02-18	12:46:44
376	50.417267	-5.072002	1.41	230.1	2014-02-18	12:46:45
377	50.417257	-5.072018	1.59	225.7	2014-02-18	12:46:46
378	50.417251	-5.072034	1.31	239.6	2014-02-18	12:46:47
379	50.417242	-5.07204	1.13	200.7	2014-02-18	12:46:48
380	50.417222	-5.072048	2.31	194.9	2014-02-18	12:46:49
381	50.417206	-5.072075	2.59	227.4	2014-02-18	12:46:50
382	50.417197	-5.072099	1.99	239.5	2014-02-18	12:46:51
383	50.41719	-5.072123	1.81	246	2014-02-18	12:46:52
384	50.417183	-5.072143	1.67	239.5	2014-02-18	12:46:53
385	50.417176	-5.072161	1.47	239.2	2014-02-18	12:46:54
386	50.41717	-5.072174	1.18	232	2014-02-18	12:46:55
387	50.417165	-5.072184	0.87	235.5	2014-02-18	12:46:56
388	50.417163	-5.072193	0.72	248.7	2014-02-18	12:46:57
389	50.417162	-5.072201	0.55	263.2	2014-02-18	12:46:58
390	50.417164	-5.072208	0.54	286.1	2014-02-18	12:46:59
391	50.417168	-5.072214	0.65	324.9	2014-02-18	12:47:00
392	50.417173	-5.072217	0.56	336.3	2014-02-18	12:47:01
393	50.417176	-5.072218	0.35	351.1	2014-02-18	12:47:02
394	50.417179	-5.072217	0.34	10.1	2014-02-18	12:47:03
395	50.41718	-5.072216	0.16	8.7	2014-02-18	12:47:04
396	50.417186	-5.072209	0.44	40.4	2014-02-18	12:47:06
397	50.417186	-5.072216	0.52	267.9	2014-02-18	12:47:07
398	50.417186	-5.072225	0.68	269.2	2014-02-18	12:47:08
399	50.417188	-5.072236	0.76	288.6	2014-02-18	12:47:09
400	50.417192	-5.072245	0.79	306	2014-02-18	12:47:10
401	50.417195	-5.072256	0.89	290.2	2014-02-18	12:47:11
402	50.417198	-5.072267	0.85	293.9	2014-02-18	12:47:12
403	50.4172	-5.072279	0.81	284.7	2014-02-18	12:47:13
404	50.417204	-5.072291	0.95	293.1	2014-02-18	12:47:14
405	50.417208	-5.072303	1.01	301.2	2014-02-18	12:47:15
406	50.417211	-5.072317	1.05	285	2014-02-18	12:47:16
407	50.41721	-5.072328	0.73	266.3	2014-02-18	12:47:17
408	50.417212	-5.072332	0.42	304.1	2014-02-18	12:47:18
409	50.417215	-5.072343	0.79	294.4	2014-02-18	12:47:19
410	50.417217	-5.072354	0.82	283.1	2014-02-18	12:47:20
411	50.417217	-5.072366	0.84	269.4	2014-02-18	12:47:21
412	50.417218	-5.072379	0.97	280	2014-02-18	12:47:22
413	50.417221	-5.072393	1.05	285	2014-02-18	12:47:23
414	50.417223	-5.072407	1.03	285.9	2014-02-18	12:47:24
415	50.417224	-5.07242	0.87	276.7	2014-02-18	12:47:25
416	50.417224	-5.072435	1.1	267.6	2014-02-18	12:47:26
417	50.417223	-5.07245	1.04	267.4	2014-02-18	12:47:27
418	50.417225	-5.072464	1.03	278.3	2014-02-18	12:47:28
419	50.417225	-5.072479	1.04	268.5	2014-02-18	12:47:29
420	50.417225	-5.072493	1.02	270	2014-02-18	12:47:30
421	50.417228	-5.072503	0.83	296.1	2014-02-18	12:47:31
422	50.417224	-5.072512	0.72	238	2014-02-18	12:47:32
423	50.417221	-5.072518	0.57	231.5	2014-02-18	12:47:33
424	50.417221	-5.072519	0.05	218.2	2014-02-18	12:47:34
425	50.417218	-5.072522	0.43	212.6	2014-02-18	12:47:35
426	50.417224	-5.072523	0.72	353.9	2014-02-18	12:47:36
427	50.417231	-5.072524	0.8	358.3	2014-02-18	12:47:37
428	50.417238	-5.072524	0.73	355.3	2014-02-18	12:47:38
429	50.417243	-5.072523	0.55	11.2	2014-02-18	12:47:39
430	50.417244	-5.072524	0.23	330.1	2014-02-18	12:47:40
431	50.417245	-5.07253	0.37	281.6	2014-02-18	12:47:41
432	50.417244	-5.072535	0.39	257.5	2014-02-18	12:47:42
433	50.417245	-5.072544	0.68	273.9	2014-02-18	12:47:43
434	50.417244	-5.072557	0.88	268.2	2014-02-18	12:47:44
435	50.417244	-5.072566	0.63	269.2	2014-02-18	12:47:45
436	50.417244	-5.072574	0.61	267.4	2014-02-18	12:47:46
437	50.417251	-5.072582	0.88	324.5	2014-02-18	12:47:47
438	50.417254	-5.072583	0.35	338.2	2014-02-18	12:47:48
439	50.417256	-5.072587	0.42	315.8	2014-02-18	12:47:49
440	50.417264	-5.072592	0.91	337.7	2014-02-18	12:47:50
441	50.417274	-5.072591	1.12	5.5	2014-02-18	12:47:51
442	50.417282	-5.072587	0.93	16.8	2014-02-18	12:47:52
443	50.417252	-5.072595	3.35	190.1	2014-02-18	12:47:53
444	50.417238	-5.072595	1.59	178.5	2014-02-18	12:47:54
445	50.41724	-5.072586	0.66	66.7	2014-02-18	12:47:55
446	50.417239	-5.072567	0.7	94.2	2014-02-18	12:47:57
447	50.417241	-5.072557	0.71	70.9	2014-02-18	12:47:58
448	50.41724	-5.072557	0.14	170.5	2014-02-18	12:47:59
449	50.417239	-5.072561	0.29	245.6	2014-02-18	12:48:00
450	50.417239	-5.072568	0.5	264.6	2014-02-18	12:48:01
451	50.417238	-5.072578	0.73	260.4	2014-02-18	12:48:02
452	50.417237	-5.072589	0.79	265.3	2014-02-18	12:48:03
453	50.417236	-5.072601	0.87	265.1	2014-02-18	12:48:04
454	50.417237	-5.072614	0.89	271.8	2014-02-18	12:48:05
455	50.417237	-5.072628	1.05	272.1	2014-02-18	12:48:06
456	50.417241	-5.072643	1.12	295.8	2014-02-18	12:48:07
457	50.41725	-5.072653	1.18	321.6	2014-02-18	12:48:08
458	50.417256	-5.072661	0.96	320.3	2014-02-18	12:48:09
459	50.417261	-5.072667	0.66	324.9	2014-02-18	12:48:10
460	50.417267	-5.072671	0.71	333.6	2014-02-18	12:48:11
461	50.417272	-5.072672	0.58	354.7	2014-02-18	12:48:12
462	50.417273	-5.072675	0.24	313.4	2014-02-18	12:48:13
463	50.417274	-5.072673	0.12	80.9	2014-02-18	12:48:14
464	50.417269	-5.072672	0.51	170.6	2014-02-18	12:48:15
465	50.417263	-5.072667	0.7	152.8	2014-02-18	12:48:16
466	50.417248	-5.072662	1.81	168.3	2014-02-18	12:48:17
467	50.417238	-5.072654	1.19	150.9	2014-02-18	12:48:18
468	50.417238	-5.072649	0.35	90	2014-02-18	12:48:19
469	50.417242	-5.07265	0.47	348.3	2014-02-18	12:48:20
470	50.417251	-5.072656	1.08	336.6	2014-02-18	12:48:21
471	50.41726	-5.072662	1.06	337	2014-02-18	12:48:22
472	50.41727	-5.072669	1.19	334.8	2014-02-18	12:48:23
473	50.417276	-5.072678	0.97	318.3	2014-02-18	12:48:24
474	50.417279	-5.072685	0.53	298.2	2014-02-18	12:48:25
475	50.417281	-5.072693	0.63	297.1	2014-02-18	12:48:26
476	50.417284	-5.072699	0.5	304.3	2014-02-18	12:48:27
477	50.417283	-5.0727	0.11	243.8	2014-02-18	12:48:28
478	50.417289	-5.07272	0.77	295.9	2014-02-18	12:48:30
479	50.417297	-5.072733	1.3	311.4	2014-02-18	12:48:31
480	50.4173	-5.072742	0.67	295.5	2014-02-18	12:48:32
481	50.417304	-5.07276	0.68	291.7	2014-02-18	12:48:34
482	50.417306	-5.072772	0.92	284.6	2014-02-18	12:48:35
483	50.417309	-5.07278	0.6	296.6	2014-02-18	12:48:36
484	50.41731	-5.072782	0.25	318.3	2014-02-18	12:48:37
485	50.417313	-5.072795	0.93	287.5	2014-02-18	12:48:38
486	50.417315	-5.072814	0.68	280.2	2014-02-18	12:48:40
487	50.417312	-5.072813	0.33	174.8	2014-02-18	12:48:41
488	50.417312	-5.072819	0.44	267.5	2014-02-18	12:48:42
489	50.417314	-5.07283	0.76	287.9	2014-02-18	12:48:43
490	50.417314	-5.072839	0.68	269.2	2014-02-18	12:48:44
491	50.417312	-5.072847	0.59	244.6	2014-02-18	12:48:45
492	50.417312	-5.072857	0.73	269.3	2014-02-18	12:48:46
493	50.417313	-5.072868	0.79	280.8	2014-02-18	12:48:47
494	50.417315	-5.072878	0.77	287.6	2014-02-18	12:48:48
495	50.417318	-5.072894	1.14	288.7	2014-02-18	12:48:49
496	50.417322	-5.072911	1.3	290.1	2014-02-18	12:48:50
497	50.417329	-5.07293	1.51	298.3	2014-02-18	12:48:51
498	50.417335	-5.072947	1.46	300	2014-02-18	12:48:52
499	50.41734	-5.072965	1.34	292.9	2014-02-18	12:48:53
500	50.417344	-5.072978	1.07	294.8	2014-02-18	12:48:54
501	50.417349	-5.072985	0.72	316.7	2014-02-18	12:48:55
502	50.417356	-5.072992	0.91	327.2	2014-02-18	12:48:56
503	50.417364	-5.073013	1.74	304.6	2014-02-18	12:48:57
504	50.417364	-5.073013	0.03	212.5	2014-02-18	12:48:58
505	50.417365	-5.073014	0.07	310.3	2014-02-18	12:48:59
506	50.417372	-5.073035	0.86	299.8	2014-02-18	12:49:01
507	50.417376	-5.073042	0.67	306.5	2014-02-18	12:49:02
508	50.417378	-5.073043	0.26	349.3	2014-02-18	12:49:03
509	50.417383	-5.073051	0.81	315.4	2014-02-18	12:49:04
510	50.417385	-5.073063	0.85	284.7	2014-02-18	12:49:05
511	50.417387	-5.073072	0.67	288.7	2014-02-18	12:49:06
512	50.417391	-5.073088	1.25	288.3	2014-02-18	12:49:07
513	50.417396	-5.073112	1.79	290.4	2014-02-18	12:49:08
514	50.417404	-5.073132	1.62	300.1	2014-02-18	12:49:09
515	50.417414	-5.073152	1.85	307.3	2014-02-18	12:49:10
516	50.417423	-5.073176	1.93	301.1	2014-02-18	12:49:11
517	50.417428	-5.073194	1.43	296	2014-02-18	12:49:12
518	50.417428	-5.073211	1.24	270.8	2014-02-18	12:49:13
519	50.417431	-5.073231	1.41	280.7	2014-02-18	12:49:14
520	50.417433	-5.073255	1.73	279.6	2014-02-18	12:49:15
521	50.417435	-5.073277	1.61	276.3	2014-02-18	12:49:16
522	50.417436	-5.073302	1.75	273.4	2014-02-18	12:49:17
523	50.417438	-5.073325	1.68	278	2014-02-18	12:49:18
524	50.417442	-5.07335	1.79	282.6	2014-02-18	12:49:19
525	50.417446	-5.073375	1.86	286	2014-02-18	12:49:20
526	50.41745	-5.0734	1.83	284.5	2014-02-18	12:49:21
527	50.417455	-5.073427	1.97	284.5	2014-02-18	12:49:22
528	50.41746	-5.073454	2.01	287.3	2014-02-18	12:49:23
529	50.417465	-5.073483	2.09	286.1	2014-02-18	12:49:24
530	50.417471	-5.073508	1.93	288	2014-02-18	12:49:25
531	50.417475	-5.073534	1.85	284.3	2014-02-18	12:49:26
532	50.417478	-5.073557	1.68	284.5	2014-02-18	12:49:27
533	50.417483	-5.073579	1.71	287.5	2014-02-18	12:49:28
534	50.417487	-5.073605	1.84	283.8	2014-02-18	12:49:29
535	50.417492	-5.073631	1.93	286.9	2014-02-18	12:49:30
536	50.417497	-5.073657	1.9	285.4	2014-02-18	12:49:31
537	50.417501	-5.073684	2.02	284.2	2014-02-18	12:49:32
538	50.417506	-5.07371	1.9	286.3	2014-02-18	12:49:33
539	50.417511	-5.073736	1.93	288	2014-02-18	12:49:34
540	50.417518	-5.073759	1.82	294.5	2014-02-18	12:49:35
541	50.417524	-5.073783	1.85	291.6	2014-02-18	12:49:36
542	50.417531	-5.073811	2.09	291	2014-02-18	12:49:37
543	50.417535	-5.073835	1.8	285.6	2014-02-18	12:49:38
544	50.417538	-5.073861	1.86	281	2014-02-18	12:49:39
545	50.417543	-5.073886	1.82	286.7	2014-02-18	12:49:40
546	50.417551	-5.073916	2.32	291.2	2014-02-18	12:49:41
547	50.417559	-5.073946	2.35	293.2	2014-02-18	12:49:42
548	50.417566	-5.073978	2.33	289.1	2014-02-18	12:49:43
549	50.417571	-5.074006	2.1	286.5	2014-02-18	12:49:44
550	50.417575	-5.074033	1.96	281.5	2014-02-18	12:49:45
551	50.417577	-5.074058	1.79	277.5	2014-02-18	12:49:46
552	50.417579	-5.074082	1.71	278.8	2014-02-18	12:49:47
553	50.417582	-5.074106	1.76	279.1	2014-02-18	12:49:48
554	50.417586	-5.074134	2.01	285.1	2014-02-18	12:49:49
555	50.417591	-5.074163	2.14	285.1	2014-02-18	12:49:50
556	50.417596	-5.07419	1.98	285.9	2014-02-18	12:49:51
557	50.4176	-5.074215	1.86	283.3	2014-02-18	12:49:52
558	50.417603	-5.074238	1.65	283.1	2014-02-18	12:49:53
559	50.417604	-5.074265	1.91	273.6	2014-02-18	12:49:54
560	50.417606	-5.074293	2	275.4	2014-02-18	12:49:55
561	50.417609	-5.074317	1.73	280.3	2014-02-18	12:49:56
562	50.417613	-5.074343	1.89	284.6	2014-02-18	12:49:57
563	50.417617	-5.074367	1.81	284	2014-02-18	12:49:58
564	50.417621	-5.074393	1.88	282	2014-02-18	12:49:59
565	50.417624	-5.07442	1.95	280.2	2014-02-18	12:50:00
566	50.417627	-5.074445	1.82	280.9	2014-02-18	12:50:01
567	50.41763	-5.074471	1.81	280.4	2014-02-18	12:50:02
568	50.417632	-5.074495	1.78	279.4	2014-02-18	12:50:03
569	50.417634	-5.074518	1.64	276.5	2014-02-18	12:50:04
570	50.417634	-5.07454	1.58	268.7	2014-02-18	12:50:05
571	50.417634	-5.074564	1.65	269.3	2014-02-18	12:50:06
572	50.417636	-5.07459	1.86	278.6	2014-02-18	12:50:07
573	50.41764	-5.074615	1.87	283.6	2014-02-18	12:50:08
574	50.417644	-5.074637	1.63	286.9	2014-02-18	12:50:09
575	50.417648	-5.074661	1.7	283.3	2014-02-18	12:50:10
576	50.417651	-5.074685	1.76	283.2	2014-02-18	12:50:11
577	50.417653	-5.074712	1.94	276.3	2014-02-18	12:50:12
578	50.417656	-5.074736	1.7	281	2014-02-18	12:50:13
579	50.417658	-5.07476	1.75	277.4	2014-02-18	12:50:14
580	50.41766	-5.074788	1.97	275.2	2014-02-18	12:50:15
581	50.417664	-5.074815	2	283.5	2014-02-18	12:50:16
582	50.417668	-5.07484	1.78	284.2	2014-02-18	12:50:17
583	50.41767	-5.074864	1.73	278.1	2014-02-18	12:50:18
584	50.417672	-5.074885	1.55	277.3	2014-02-18	12:50:19
585	50.417675	-5.074908	1.65	283.7	2014-02-18	12:50:20
586	50.417678	-5.074931	1.69	281.1	2014-02-18	12:50:21
587	50.417683	-5.074954	1.66	287.3	2014-02-18	12:50:22
588	50.417688	-5.074976	1.66	289.4	2014-02-18	12:50:23
589	50.417691	-5.074997	1.49	281.9	2014-02-18	12:50:24
590	50.417693	-5.075013	1.23	282.7	2014-02-18	12:50:25
591	50.417695	-5.075032	1.36	281.1	2014-02-18	12:50:26
592	50.417698	-5.075053	1.49	281.6	2014-02-18	12:50:27
593	50.4177	-5.075071	1.3	280.3	2014-02-18	12:50:28
594	50.417701	-5.07509	1.4	275.8	2014-02-18	12:50:29
595	50.417702	-5.07511	1.42	273.4	2014-02-18	12:50:30
596	50.417703	-5.075131	1.43	275.6	2014-02-18	12:50:31
597	50.417703	-5.075152	1.5	270.3	2014-02-18	12:50:32
598	50.417704	-5.075174	1.56	270.4	2014-02-18	12:50:33
599	50.417705	-5.075196	1.56	277.2	2014-02-18	12:50:34
600	50.417707	-5.075218	1.59	278.8	2014-02-18	12:50:35
601	50.41771	-5.075239	1.56	281	2014-02-18	12:50:36
602	50.417714	-5.075262	1.65	283.7	2014-02-18	12:50:37
603	50.417718	-5.075285	1.72	284.8	2014-02-18	12:50:38
604	50.417722	-5.075307	1.58	286.9	2014-02-18	12:50:39
605	50.417726	-5.075327	1.5	286.7	2014-02-18	12:50:40
606	50.41773	-5.075345	1.38	288.9	2014-02-18	12:50:41
607	50.417733	-5.075365	1.43	285.5	2014-02-18	12:50:42
608	50.417737	-5.075386	1.55	285.3	2014-02-18	12:50:43
609	50.417743	-5.075407	1.65	294.7	2014-02-18	12:50:44
610	50.417749	-5.075427	1.62	296.7	2014-02-18	12:50:45
611	50.417754	-5.075449	1.66	289	2014-02-18	12:50:46
612	50.417758	-5.075472	1.61	283.1	2014-02-18	12:50:47
613	50.41776	-5.075493	1.58	279.9	2014-02-18	12:50:48
614	50.417763	-5.075514	1.5	284.4	2014-02-18	12:50:49
615	50.417766	-5.075535	1.5	282.2	2014-02-18	12:50:50
616	50.41777	-5.075554	1.47	287.8	2014-02-18	12:50:51
617	50.417773	-5.075573	1.35	280.7	2014-02-18	12:50:52
618	50.417774	-5.075592	1.39	278.5	2014-02-18	12:50:53
619	50.417777	-5.07561	1.3	284.5	2014-02-18	12:50:54
620	50.417782	-5.075627	1.29	295.2	2014-02-18	12:50:55
621	50.417787	-5.075644	1.32	293.8	2014-02-18	12:50:56
622	50.417792	-5.07566	1.25	297	2014-02-18	12:50:57
623	50.417798	-5.075678	1.47	294.8	2014-02-18	12:50:58
624	50.417804	-5.075702	1.84	293.2	2014-02-18	12:50:59
625	50.417811	-5.075725	1.8	295.5	2014-02-18	12:51:00
626	50.417819	-5.07575	1.97	297.7	2014-02-18	12:51:01
627	50.417828	-5.075773	1.88	300.1	2014-02-18	12:51:02
628	50.417835	-5.075791	1.51	299.6	2014-02-18	12:51:03
629	50.417841	-5.07581	1.53	296.4	2014-02-18	12:51:04
630	50.417847	-5.075829	1.47	298.3	2014-02-18	12:51:05
631	50.417851	-5.075844	1.21	292.8	2014-02-18	12:51:06
632	50.417857	-5.075864	1.49	294	2014-02-18	12:51:07
633	50.417862	-5.075883	1.54	295.1	2014-02-18	12:51:08
634	50.417868	-5.075902	1.5	295.5	2014-02-18	12:51:09
635	50.417873	-5.075923	1.56	291.4	2014-02-18	12:51:10
636	50.417877	-5.075943	1.49	287.5	2014-02-18	12:51:11
637	50.417885	-5.075965	1.76	298.4	2014-02-18	12:51:12
638	50.417893	-5.075987	1.79	298.3	2014-02-18	12:51:13
639	50.4179	-5.076006	1.58	302.9	2014-02-18	12:51:14
640	50.417906	-5.076022	1.33	301.3	2014-02-18	12:51:15
641	50.417914	-5.076041	1.58	300.5	2014-02-18	12:51:16
642	50.417921	-5.076061	1.66	300.5	2014-02-18	12:51:17
643	50.417929	-5.076079	1.5	302.8	2014-02-18	12:51:18
644	50.417936	-5.076095	1.39	304.3	2014-02-18	12:51:19
645	50.417943	-5.076109	1.26	308	2014-02-18	12:51:20
646	50.417949	-5.076123	1.21	305.3	2014-02-18	12:51:21
647	50.417956	-5.076136	1.22	307.8	2014-02-18	12:51:22
648	50.417963	-5.076148	1.17	313.3	2014-02-18	12:51:23
649	50.41797	-5.076162	1.28	310.6	2014-02-18	12:51:24
650	50.417979	-5.076179	1.57	308.1	2014-02-18	12:51:25
651	50.417987	-5.076196	1.48	307.1	2014-02-18	12:51:26
652	50.417995	-5.076211	1.35	310.6	2014-02-18	12:51:27
653	50.418002	-5.076225	1.34	308.4	2014-02-18	12:51:28
654	50.418009	-5.076242	1.36	301	2014-02-18	12:51:29
655	50.418015	-5.07626	1.44	298.6	2014-02-18	12:51:30
656	50.41802	-5.076277	1.37	294.2	2014-02-18	12:51:31
657	50.418024	-5.076293	1.19	292	2014-02-18	12:51:32
658	50.418029	-5.076304	0.97	307.9	2014-02-18	12:51:33
659	50.418035	-5.076317	1.2	305.8	2014-02-18	12:51:34
660	50.418038	-5.076331	1.04	288.4	2014-02-18	12:51:35
661	50.418039	-5.076345	0.99	277	2014-02-18	12:51:36
662	50.418043	-5.076361	1.21	290.4	2014-02-18	12:51:37
663	50.41805	-5.076379	1.43	299.2	2014-02-18	12:51:38
664	50.418057	-5.076392	1.21	309.7	2014-02-18	12:51:39
665	50.418062	-5.076402	0.92	307.4	2014-02-18	12:51:40
666	50.418066	-5.076414	0.98	303.6	2014-02-18	12:51:41
667	50.418072	-5.076427	1.14	303.2	2014-02-18	12:51:42
668	50.418078	-5.07644	1.14	308.5	2014-02-18	12:51:43
669	50.418085	-5.076453	1.18	306	2014-02-18	12:51:44
670	50.418091	-5.076462	0.97	320.1	2014-02-18	12:51:45
671	50.418096	-5.076471	0.86	312.2	2014-02-18	12:51:46
672	50.418101	-5.076482	0.96	300.4	2014-02-18	12:51:47
673	50.418107	-5.076496	1.21	305.5	2014-02-18	12:51:48
674	50.418115	-5.076509	1.24	313.4	2014-02-18	12:51:49
675	50.418123	-5.076516	1.08	331	2014-02-18	12:51:50
676	50.418132	-5.076521	1.05	339.9	2014-02-18	12:51:51
677	50.418142	-5.076529	1.22	333.1	2014-02-18	12:51:52
678	50.418152	-5.076542	1.4	319.9	2014-02-18	12:51:53
679	50.41816	-5.076554	1.27	317.2	2014-02-18	12:51:54
680	50.418168	-5.076568	1.34	310.5	2014-02-18	12:51:55
681	50.418175	-5.076581	1.23	313.1	2014-02-18	12:51:56
682	50.418185	-5.076593	1.34	322.8	2014-02-18	12:51:57
683	50.418192	-5.076603	1.13	316.7	2014-02-18	12:51:58
684	50.4182	-5.076613	1.1	322.2	2014-02-18	12:51:59
685	50.418211	-5.076621	1.3	335.5	2014-02-18	12:52:00
686	50.418223	-5.07663	1.52	333.9	2014-02-18	12:52:01
687	50.418233	-5.076639	1.35	330.1	2014-02-18	12:52:02
688	50.418241	-5.076649	1.11	321.5	2014-02-18	12:52:03
689	50.418245	-5.076653	0.51	325.4	2014-02-18	12:52:04
690	50.418241	-5.076653	0.43	180	2014-02-18	12:52:05
691	50.41824	-5.07665	0.13	129	2014-02-18	12:52:07
692	50.41824	-5.076649	0.07	57.6	2014-02-18	12:52:08
693	50.41824	-5.076649	0.04	25.8	2014-02-18	12:52:09
694	50.418241	-5.076649	0.04	28.4	2014-02-18	12:52:11
695	50.418241	-5.076649	0.01	53.6	2014-02-18	12:52:12
696	50.41824	-5.076649	0.06	186.2	2014-02-18	12:52:14
697	50.418239	-5.076649	0.08	170.8	2014-02-18	12:52:15
698	50.418239	-5.076648	0.06	99.5	2014-02-18	12:52:16
699	50.418239	-5.076647	0.07	139.5	2014-02-18	12:52:17
700	50.418238	-5.076647	0.07	155.6	2014-02-18	12:52:18
701	50.418238	-5.076647	0.06	185.8	2014-02-18	12:52:19
702	50.418237	-5.076647	0.05	201.5	2014-02-18	12:52:20
703	50.418237	-5.076648	0.03	261.4	2014-02-18	12:52:22
704	50.418239	-5.076648	0.17	357.8	2014-02-18	12:52:23
705	50.418239	-5.076645	0.09	87	2014-02-18	12:52:25
706	50.418238	-5.076646	0.1	215.2	2014-02-18	12:52:26
707	50.418238	-5.076647	0.04	314.9	2014-02-18	12:52:27
708	50.418238	-5.076647	0.01	306.4	2014-02-18	12:52:28
709	50.418238	-5.076648	0.05	238.8	2014-02-18	12:52:30
710	50.418238	-5.076648	0.02	270	2014-02-18	12:52:31
711	50.418238	-5.076648	0.01	90	2014-02-18	12:52:32
712	50.418238	-5.076648	0.01	0	2014-02-18	12:52:33
713	50.418239	-5.076649	0.07	331.7	2014-02-18	12:52:35
714	50.418239	-5.076649	0.04	198.2	2014-02-18	12:52:36
715	50.418239	-5.076649	0.01	126.4	2014-02-18	12:52:37
716	50.418239	-5.076649	0.03	32.5	2014-02-18	12:52:38
717	50.418242	-5.076649	0.15	2.2	2014-02-18	12:52:40
718	50.418242	-5.076648	0.1	6.7	2014-02-18	12:52:41
719	50.418243	-5.076649	0.02	309.7	2014-02-18	12:52:42
720	50.418242	-5.076649	0.01	150.5	2014-02-18	12:52:43
721	50.418243	-5.076649	0.09	344.5	2014-02-18	12:52:44
722	50.418244	-5.076649	0.12	348.8	2014-02-18	12:52:45
723	50.418245	-5.076649	0.11	16.2	2014-02-18	12:52:46
724	50.418246	-5.076648	0.06	41.8	2014-02-18	12:52:47
725	50.418246	-5.076649	0.07	339.8	2014-02-18	12:52:48
726	50.418246	-5.07665	0.08	256.2	2014-02-18	12:52:49
727	50.418246	-5.07665	0.02	18.6	2014-02-18	12:52:50
728	50.418247	-5.076649	0.03	11.5	2014-02-18	12:52:51
729	50.418247	-5.07665	0.07	331.2	2014-02-18	12:52:52
730	50.418247	-5.07665	0.02	341.4	2014-02-18	12:52:53
731	50.418246	-5.07665	0.14	175	2014-02-18	12:52:54
732	50.418246	-5.07665	0.06	162.7	2014-02-18	12:52:55
733	50.418245	-5.07665	0.07	184.4	2014-02-18	12:52:56
734	50.418246	-5.07665	0.15	2.2	2014-02-18	12:52:57
735	50.418246	-5.07665	0.06	297.6	2014-02-18	12:52:58
736	50.418246	-5.07665	0.06	185.6	2014-02-18	12:52:59
737	50.418246	-5.07665	0.05	101.9	2014-02-18	12:53:00
738	50.418246	-5.076649	0.06	80.5	2014-02-18	12:53:01
739	50.418246	-5.076649	0.03	339.2	2014-02-18	12:53:03
740	50.418246	-5.07665	0.07	225.5	2014-02-18	12:53:04
741	50.418246	-5.07665	0.01	270	2014-02-18	12:53:05
742	50.418246	-5.07665	0.02	329	2014-02-18	12:53:06
743	50.418246	-5.07665	0.01	51.9	2014-02-18	12:53:07
744	50.418246	-5.07665	0.01	180	2014-02-18	12:53:08
745	50.418246	-5.07665	0.05	152.7	2014-02-18	12:53:09
746	50.418246	-5.076649	0.02	90	2014-02-18	12:53:10
747	50.418245	-5.076649	0.08	166.6	2014-02-18	12:53:11
748	50.418245	-5.076649	0.05	173.1	2014-02-18	12:53:12
749	50.418244	-5.076649	0.03	201.4	2014-02-18	12:53:13
750	50.418244	-5.07665	0.05	232.4	2014-02-18	12:53:14
751	50.418244	-5.07665	0.02	270	2014-02-18	12:53:15
752	50.418244	-5.07665	0.04	205.8	2014-02-18	12:53:16
753	50.418243	-5.076651	0.04	226.9	2014-02-18	12:53:17
754	50.418243	-5.076651	0.03	251.4	2014-02-18	12:53:18
755	50.418243	-5.076651	0.08	170.8	2014-02-18	12:53:19
756	50.418243	-5.076652	0.04	264.3	2014-02-18	12:53:21
757	50.418242	-5.076651	0.11	134	2014-02-18	12:53:22
758	50.418243	-5.076648	0.12	56.5	2014-02-18	12:53:24
759	50.418244	-5.076648	0.14	22.2	2014-02-18	12:53:25
760	50.418245	-5.076649	0.14	294.5	2014-02-18	12:53:26
761	50.418245	-5.07665	0.06	242.4	2014-02-18	12:53:27
762	50.418243	-5.07665	0.14	177.7	2014-02-18	12:53:28
763	50.418243	-5.076649	0.04	125.6	2014-02-18	12:53:30
764	50.418243	-5.076649	0.02	63.3	2014-02-18	12:53:31
765	50.418242	-5.076649	0.05	186.9	2014-02-18	12:53:32
766	50.418242	-5.076649	0.05	219	2014-02-18	12:53:33
767	50.418242	-5.076649	0.05	173.1	2014-02-18	12:53:34
768	50.418242	-5.076649	0.03	51.9	2014-02-18	12:53:35
769	50.418242	-5.076649	0.02	212.5	2014-02-18	12:53:36
770	50.418241	-5.07665	0.08	205.4	2014-02-18	12:53:37
771	50.41824	-5.07665	0.11	180	2014-02-18	12:53:38
772	50.418239	-5.07665	0.1	180	2014-02-18	12:53:39
773	50.418239	-5.07665	0.04	189.9	2014-02-18	12:53:40
774	50.418238	-5.07665	0.05	206.6	2014-02-18	12:53:41
775	50.418239	-5.07665	0.08	25.4	2014-02-18	12:53:42
776	50.41824	-5.076649	0.13	37	2014-02-18	12:53:43
777	50.418241	-5.076648	0.09	16.1	2014-02-18	12:53:44
778	50.418241	-5.076648	0.06	17.3	2014-02-18	12:53:45
779	50.418242	-5.076648	0.12	357	2014-02-18	12:53:46
780	50.418244	-5.076648	0.1	3.5	2014-02-18	12:53:48
781	50.418244	-5.076647	0.09	107.3	2014-02-18	12:53:49
782	50.418243	-5.076645	0.12	124.6	2014-02-18	12:53:50
783	50.418243	-5.076643	0.07	120.9	2014-02-18	12:53:52
784	50.418242	-5.076642	0.12	124.6	2014-02-18	12:53:53
785	50.418242	-5.076641	0.06	127.7	2014-02-18	12:53:54
786	50.41824	-5.076641	0.09	158.8	2014-02-18	12:53:56
787	50.41824	-5.07664	0.07	155.6	2014-02-18	12:53:57
788	50.418239	-5.07664	0.04	161.8	2014-02-18	12:53:58
789	50.418239	-5.076641	0.04	263.1	2014-02-18	12:54:00
790	50.418239	-5.076642	0.05	219	2014-02-18	12:54:01
791	50.418239	-5.076642	0.06	336.6	2014-02-18	12:54:02
792	50.418236	-5.076643	0.33	188.3	2014-02-18	12:54:03
793	50.418237	-5.076644	0.14	285	2014-02-18	12:54:04
794	50.418236	-5.076646	0.12	231.9	2014-02-18	12:54:05
795	50.418234	-5.076649	0.14	227.2	2014-02-18	12:54:07
796	50.418234	-5.076649	0.04	226.9	2014-02-18	12:54:08
797	50.418234	-5.07665	0.07	278	2014-02-18	12:54:09
798	50.418234	-5.076651	0.09	288.5	2014-02-18	12:54:10
799	50.418234	-5.076652	0.05	270	2014-02-18	12:54:11
800	50.418234	-5.076652	0.02	119.5	2014-02-18	12:54:12
801	50.418234	-5.076652	0.02	270	2014-02-18	12:54:13
802	50.418235	-5.076653	0.09	301.2	2014-02-18	12:54:14
803	50.418235	-5.076652	0.06	108.5	2014-02-18	12:54:15
804	50.418233	-5.076651	0.1	154.5	2014-02-18	12:54:17
805	50.418232	-5.07665	0.12	142.5	2014-02-18	12:54:18
806	50.418232	-5.07665	0.03	224.3	2014-02-18	12:54:19
807	50.418232	-5.076651	0.01	212.5	2014-02-18	12:54:20
808	50.418231	-5.076651	0.05	200.8	2014-02-18	12:54:21
809	50.418231	-5.07665	0.06	138.2	2014-02-18	12:54:22
810	50.418231	-5.07665	0.01	180	2014-02-18	12:54:23
811	50.418231	-5.076649	0.08	56.6	2014-02-18	12:54:24
812	50.418231	-5.076649	0.02	230.3	2014-02-18	12:54:25
813	50.418231	-5.07665	0.04	270	2014-02-18	12:54:26
814	50.418232	-5.07665	0.06	27.7	2014-02-18	12:54:27
815	50.418233	-5.076649	0.11	35.2	2014-02-18	12:54:28
816	50.418233	-5.076649	0.02	270	2014-02-18	12:54:29
817	50.418234	-5.076647	0.09	35.5	2014-02-18	12:54:31
818	50.418235	-5.076646	0.15	40.5	2014-02-18	12:54:32
819	50.418235	-5.076643	0.24	101.1	2014-02-18	12:54:33
820	50.418237	-5.076641	0.16	15.7	2014-02-18	12:54:35
821	50.418239	-5.076641	0.19	14.3	2014-02-18	12:54:36
822	50.41824	-5.07664	0.11	12.9	2014-02-18	12:54:37
823	50.41824	-5.07664	0.01	327.5	2014-02-18	12:54:38
824	50.41824	-5.076641	0.04	220.9	2014-02-18	12:54:39
825	50.41824	-5.076642	0.07	300.2	2014-02-18	12:54:41
826	50.418241	-5.076643	0.08	327.5	2014-02-18	12:54:42
827	50.418241	-5.076643	0.05	14.5	2014-02-18	12:54:43
828	50.418245	-5.076646	0.43	332.9	2014-02-18	12:54:44
829	50.418245	-5.076646	0.04	297.6	2014-02-18	12:54:45
830	50.418245	-5.076645	0.07	65	2014-02-18	12:54:46
831	50.418248	-5.076651	0.52	312.6	2014-02-18	12:54:47
832	50.418249	-5.07665	0.04	63.8	2014-02-18	12:54:48
833	50.418252	-5.076656	0.56	310.4	2014-02-18	12:54:49
834	50.418252	-5.076659	0.2	264.7	2014-02-18	12:54:50
835	50.418251	-5.076662	0.18	249.5	2014-02-18	12:54:51
836	50.418256	-5.076671	0.88	306.4	2014-02-18	12:54:52
837	50.418263	-5.076683	1.13	314.1	2014-02-18	12:54:53
838	50.418271	-5.076695	1.25	316.2	2014-02-18	12:54:54
839	50.418279	-5.076709	1.36	314	2014-02-18	12:54:55
840	50.418289	-5.076723	1.47	316.9	2014-02-18	12:54:56
841	50.4183	-5.07674	1.69	314.6	2014-02-18	12:54:57
842	50.418312	-5.076757	1.8	318	2014-02-18	12:54:58
843	50.418322	-5.076775	1.74	311.3	2014-02-18	12:54:59
844	50.41833	-5.076792	1.45	307.3	2014-02-18	12:55:00
845	50.418338	-5.076806	1.36	309.7	2014-02-18	12:55:01
846	50.418346	-5.07682	1.29	313.5	2014-02-18	12:55:02
847	50.418354	-5.07683	1.21	320.8	2014-02-18	12:55:03
848	50.418363	-5.076841	1.24	321.3	2014-02-18	12:55:04
849	50.418369	-5.076856	1.23	304.5	2014-02-18	12:55:05
850	50.418374	-5.076869	1.1	297.9	2014-02-18	12:55:06
851	50.418381	-5.076884	1.31	309.4	2014-02-18	12:55:07
852	50.418392	-5.076899	1.58	316.5	2014-02-18	12:55:08
853	50.418401	-5.076912	1.42	319.1	2014-02-18	12:55:09
854	50.41841	-5.076926	1.42	314.8	2014-02-18	12:55:10
855	50.41842	-5.07694	1.48	318.7	2014-02-18	12:55:11
856	50.41843	-5.076955	1.51	316.2	2014-02-18	12:55:12
857	50.418441	-5.07697	1.61	318.8	2014-02-18	12:55:13
858	50.418453	-5.076985	1.77	321.3	2014-02-18	12:55:14
859	50.418463	-5.077	1.56	316.5	2014-02-18	12:55:15
860	50.418469	-5.07701	0.93	313.8	2014-02-18	12:55:16
861	50.418475	-5.077019	0.97	314.7	2014-02-18	12:55:17
862	50.418484	-5.077031	1.27	318.4	2014-02-18	12:55:18
863	50.418493	-5.077044	1.32	318.1	2014-02-18	12:55:19
864	50.418502	-5.077057	1.43	318.4	2014-02-18	12:55:20
865	50.418513	-5.07707	1.49	322.5	2014-02-18	12:55:21
866	50.418525	-5.077083	1.61	325	2014-02-18	12:55:22
867	50.418533	-5.077095	1.29	317.4	2014-02-18	12:55:23
868	50.418541	-5.077108	1.24	314.2	2014-02-18	12:55:24
869	50.418549	-5.077123	1.44	310.5	2014-02-18	12:55:25
870	50.418558	-5.077137	1.32	314.8	2014-02-18	12:55:26
871	50.418567	-5.077149	1.39	319.4	2014-02-18	12:55:27
872	50.418576	-5.077161	1.31	320.9	2014-02-18	12:55:28
873	50.418587	-5.077173	1.44	324.3	2014-02-18	12:55:29
874	50.418598	-5.077187	1.58	319.1	2014-02-18	12:55:30
875	50.418609	-5.0772	1.5	323.7	2014-02-18	12:55:31
876	50.418616	-5.077211	1.17	318.6	2014-02-18	12:55:32
877	50.418625	-5.077224	1.33	317	2014-02-18	12:55:33
878	50.418634	-5.077238	1.42	315.9	2014-02-18	12:55:34
879	50.418642	-5.077251	1.3	312.8	2014-02-18	12:55:35
880	50.418651	-5.077264	1.36	316.2	2014-02-18	12:55:36
881	50.418659	-5.077277	1.28	316.4	2014-02-18	12:55:37
882	50.418669	-5.07729	1.46	319.4	2014-02-18	12:55:38
883	50.418676	-5.077303	1.2	310.8	2014-02-18	12:55:39
884	50.418682	-5.077311	0.85	316.3	2014-02-18	12:55:40
885	50.418687	-5.077317	0.68	325.8	2014-02-18	12:55:41
886	50.418692	-5.077327	0.91	307.9	2014-02-18	12:55:42
887	50.418698	-5.077334	0.88	324.6	2014-02-18	12:55:43
888	50.418701	-5.077337	0.18	327.5	2014-02-18	12:55:45
889	50.418706	-5.077347	0.89	306.7	2014-02-18	12:55:46
890	50.418709	-5.077354	0.59	301.3	2014-02-18	12:55:47
891	50.418713	-5.077358	0.56	326.9	2014-02-18	12:55:48
892	50.418713	-5.07736	0.17	263.9	2014-02-18	12:55:49
893	50.418719	-5.07737	0.98	314.5	2014-02-18	12:55:50
894	50.418725	-5.077379	0.93	320.3	2014-02-18	12:55:51
895	50.418731	-5.077385	0.72	324.3	2014-02-18	12:55:52
896	50.418736	-5.077389	0.64	333	2014-02-18	12:55:53
897	50.418739	-5.077391	0.42	335.6	2014-02-18	12:55:54
898	50.41874	-5.077391	0.03	15.7	2014-02-18	12:55:56
899	50.418743	-5.077392	0.4	351.4	2014-02-18	12:55:57
900	50.418744	-5.077391	0.13	12.9	2014-02-18	12:55:58
901	50.418746	-5.077392	0.15	353.2	2014-02-18	12:55:59
902	50.418751	-5.077396	0.62	331.2	2014-02-18	12:56:00
903	50.418757	-5.077403	0.89	325.6	2014-02-18	12:56:01
904	50.418763	-5.07741	0.81	321.8	2014-02-18	12:56:02
905	50.418768	-5.07742	0.89	309.8	2014-02-18	12:56:03
906	50.418774	-5.077431	1.06	311.9	2014-02-18	12:56:04
907	50.418782	-5.077441	1.09	318.8	2014-02-18	12:56:05
908	50.418788	-5.077453	1.13	308.3	2014-02-18	12:56:06
909	50.418796	-5.077464	1.13	318.8	2014-02-18	12:56:07
910	50.418801	-5.07747	0.72	325.9	2014-02-18	12:56:08
911	50.418804	-5.077474	0.47	320.8	2014-02-18	12:56:09
912	50.418807	-5.077474	0.34	1.1	2014-02-18	12:56:10
913	50.418808	-5.077474	0.05	6.9	2014-02-18	12:56:11
914	50.418812	-5.077476	0.52	341.4	2014-02-18	12:56:12
915	50.418818	-5.077481	0.72	333.1	2014-02-18	12:56:13
916	50.418823	-5.077485	0.65	327.5	2014-02-18	12:56:14
917	50.418828	-5.077491	0.72	324.3	2014-02-18	12:56:15
918	50.418833	-5.077499	0.74	315	2014-02-18	12:56:16
919	50.418838	-5.077506	0.81	317.5	2014-02-18	12:56:17
920	50.418843	-5.077517	0.89	305.3	2014-02-18	12:56:18
921	50.418847	-5.077525	0.79	308.2	2014-02-18	12:56:19
922	50.418852	-5.077533	0.71	313.1	2014-02-18	12:56:20
923	50.418856	-5.077543	0.88	302.1	2014-02-18	12:56:21
924	50.418862	-5.077554	1.02	312.4	2014-02-18	12:56:22
925	50.418867	-5.077566	1.02	304	2014-02-18	12:56:23
926	50.418872	-5.077577	0.94	303.9	2014-02-18	12:56:24
927	50.418879	-5.077589	1.23	312.6	2014-02-18	12:56:25
928	50.418888	-5.077605	1.41	310.8	2014-02-18	12:56:26
929	50.418894	-5.07762	1.31	303.3	2014-02-18	12:56:27
930	50.418901	-5.077632	1.16	314.3	2014-02-18	12:56:28
931	50.418912	-5.077645	1.5	320.4	2014-02-18	12:56:29
932	50.41892	-5.077655	1.17	322.8	2014-02-18	12:56:30
933	50.418928	-5.077661	0.96	333.8	2014-02-18	12:56:31
934	50.418935	-5.077666	0.83	337.3	2014-02-18	12:56:32
935	50.418942	-5.077673	0.96	327.8	2014-02-18	12:56:33
936	50.418949	-5.077679	0.88	329.1	2014-02-18	12:56:34
937	50.418954	-5.077688	0.9	314.9	2014-02-18	12:56:35
938	50.418961	-5.0777	1.08	308.9	2014-02-18	12:56:36
939	50.418966	-5.07771	0.93	307.9	2014-02-18	12:56:37
940	50.418973	-5.077719	1	320.8	2014-02-18	12:56:38
941	50.41898	-5.07773	1.14	316.1	2014-02-18	12:56:39
942	50.418992	-5.077745	1.64	321.2	2014-02-18	12:56:40
943	50.419007	-5.077765	2.26	321.5	2014-02-18	12:56:41
944	50.419023	-5.077783	2.21	323.6	2014-02-18	12:56:42
945	50.41904	-5.077802	2.23	323.9	2014-02-18	12:56:43
946	50.419182	-5.077704	0.96	23.7	2014-02-18	12:57:01
947	50.4192	-5.077719	2.22	331.4	2014-02-18	12:57:02
948	50.419221	-5.07772	2.36	358.6	2014-02-18	12:57:03
949	50.419242	-5.077735	2.62	336	2014-02-18	12:57:04
950	50.419263	-5.077748	2.48	337.4	2014-02-18	12:57:05
951	50.419284	-5.077762	2.57	337	2014-02-18	12:57:06
952	50.419306	-5.077778	2.62	334.3	2014-02-18	12:57:07
953	50.419329	-5.077793	2.81	338.5	2014-02-18	12:57:08
954	50.419355	-5.077807	3.03	341	2014-02-18	12:57:09
955	50.419376	-5.077815	2.4	345.5	2014-02-18	12:57:10
956	50.419394	-5.077819	2.03	351.7	2014-02-18	12:57:11
957	50.419414	-5.077832	2.41	337.8	2014-02-18	12:57:12
958	50.419434	-5.077845	2.47	337.5	2014-02-18	12:57:13
959	50.419455	-5.077857	2.42	339.8	2014-02-18	12:57:14
960	50.419472	-5.077869	2.12	336.9	2014-02-18	12:57:15
961	50.419487	-5.077876	1.74	344.2	2014-02-18	12:57:16
962	50.419503	-5.077882	1.84	346	2014-02-18	12:57:17
963	50.419517	-5.077885	1.62	350.9	2014-02-18	12:57:18
964	50.419528	-5.077882	1.22	11.3	2014-02-18	12:57:19
965	50.419541	-5.07788	1.38	5.7	2014-02-18	12:57:20
966	50.419558	-5.077883	1.96	353.9	2014-02-18	12:57:21
967	50.41957	-5.077883	1.31	359	2014-02-18	12:57:22
968	50.419577	-5.077879	0.83	23.1	2014-02-18	12:57:23
969	50.419584	-5.077872	0.91	32.5	2014-02-18	12:57:24
970	50.41959	-5.077869	0.73	19	2014-02-18	12:57:25
971	50.419596	-5.077869	0.65	356.9	2014-02-18	12:57:26
972	50.419605	-5.077869	1.08	359.4	2014-02-18	12:57:27
973	50.419617	-5.07787	1.36	356.5	2014-02-18	12:57:28
974	50.419628	-5.077875	1.24	343.6	2014-02-18	12:57:29
975	50.419641	-5.077885	1.53	333.9	2014-02-18	12:57:30
976	50.419654	-5.077894	1.59	336.7	2014-02-18	12:57:31
977	50.419668	-5.077902	1.74	339.8	2014-02-18	12:57:32
978	50.419684	-5.07791	1.8	341.2	2014-02-18	12:57:33
979	50.419699	-5.077922	1.85	334	2014-02-18	12:57:34
980	50.419715	-5.077931	1.93	339.2	2014-02-18	12:57:35
981	50.419734	-5.077936	2.13	351.3	2014-02-18	12:57:36
982	50.419746	-5.077939	1.41	350.8	2014-02-18	12:57:37
983	50.419752	-5.077941	0.65	348.9	2014-02-18	12:57:38
984	50.419757	-5.077939	0.59	14.6	2014-02-18	12:57:39
985	50.419762	-5.077939	0.52	0.7	2014-02-18	12:57:40
986	50.41977	-5.077943	0.97	341.8	2014-02-18	12:57:41
987	50.419782	-5.077948	1.37	345.4	2014-02-18	12:57:42
988	50.419792	-5.077955	1.27	337.5	2014-02-18	12:57:43
989	50.419805	-5.077965	1.61	334.1	2014-02-18	12:57:44
990	50.419818	-5.077973	1.48	335.5	2014-02-18	12:57:45
991	50.419828	-5.077984	1.37	327.3	2014-02-18	12:57:46
992	50.41984	-5.07799	1.41	340.5	2014-02-18	12:57:47
993	50.41985	-5.077993	1.2	350.3	2014-02-18	12:57:48
994	50.41986	-5.077996	1.07	350.7	2014-02-18	12:57:49
995	50.419871	-5.078002	1.27	338	2014-02-18	12:57:50
996	50.419883	-5.078012	1.5	332.7	2014-02-18	12:57:51
997	50.419892	-5.078019	1.19	336.2	2014-02-18	12:57:52
998	50.419896	-5.078019	0.36	357.2	2014-02-18	12:57:53
999	50.419898	-5.07802	0.23	338.9	2014-02-18	12:57:54
1000	50.419901	-5.078024	0.46	330	2014-02-18	12:57:55
1001	50.419907	-5.078029	0.8	330.7	2014-02-18	12:57:56
1002	50.419915	-5.078038	1.08	324.3	2014-02-18	12:57:57
1003	50.419927	-5.078045	1.39	340.6	2014-02-18	12:57:58
1004	50.419939	-5.078053	1.48	336.8	2014-02-18	12:57:59
1005	50.41995	-5.078062	1.35	331.1	2014-02-18	12:58:00
1006	50.419961	-5.07807	1.33	335.4	2014-02-18	12:58:01
1007	50.419972	-5.078082	1.49	323	2014-02-18	12:58:02
1008	50.419979	-5.078092	1.08	323.3	2014-02-18	12:58:03
1009	50.419978	-5.078088	0.28	109.3	2014-02-18	12:58:04
1010	50.419978	-5.078083	0.16	96.6	2014-02-18	12:58:06
1011	50.419982	-5.07809	0.66	316.5	2014-02-18	12:58:07
1012	50.419985	-5.0781	0.77	292.1	2014-02-18	12:58:08
1013	50.419989	-5.07811	0.86	301.3	2014-02-18	12:58:09
1014	50.419995	-5.078124	1.21	305.9	2014-02-18	12:58:10
1015	50.420003	-5.07814	1.41	307.4	2014-02-18	12:58:11
1016	50.420008	-5.078156	1.27	294.8	2014-02-18	12:58:12
1017	50.420012	-5.078174	1.32	289.4	2014-02-18	12:58:13
1018	50.420015	-5.078191	1.27	284.5	2014-02-18	12:58:14
1019	50.420015	-5.078204	0.94	271.1	2014-02-18	12:58:15
1020	50.420009	-5.078211	0.79	220.1	2014-02-18	12:58:16
1021	50.420002	-5.078215	0.9	194.2	2014-02-18	12:58:17
1022	50.419998	-5.07822	0.61	222.9	2014-02-18	12:58:18
1023	50.419991	-5.078227	0.87	211.2	2014-02-18	12:58:19
1024	50.419982	-5.078234	1.08	206.9	2014-02-18	12:58:20
1025	50.419977	-5.078243	0.89	229.6	2014-02-18	12:58:21
1026	50.419973	-5.078255	0.97	238.8	2014-02-18	12:58:22
1027	50.419969	-5.078266	0.87	241.3	2014-02-18	12:58:23
1028	50.419965	-5.078277	0.91	239.7	2014-02-18	12:58:24
1029	50.41996	-5.078287	0.89	236.2	2014-02-18	12:58:25
1030	50.419955	-5.078292	0.71	209.3	2014-02-18	12:58:26
1031	50.419952	-5.078298	0.52	230.6	2014-02-18	12:58:27
1032	50.419951	-5.078305	0.56	256.6	2014-02-18	12:58:28
1033	50.41995	-5.078315	0.66	267.6	2014-02-18	12:58:29
1034	50.41995	-5.078329	1.01	268.9	2014-02-18	12:58:30
1035	50.419952	-5.078347	1.3	280.4	2014-02-18	12:58:31
1036	50.419952	-5.078363	1.11	268	2014-02-18	12:58:32
1037	50.41994	-5.078367	1.39	192.9	2014-02-18	12:58:33
1038	50.419924	-5.078363	1.74	169.5	2014-02-18	12:58:34
1039	50.419919	-5.078366	0.69	201.7	2014-02-18	12:58:35
1040	50.419913	-5.078378	1	234.2	2014-02-18	12:58:36
1041	50.419909	-5.078391	1.1	241.3	2014-02-18	12:58:37
1042	50.419906	-5.078404	0.93	248.8	2014-02-18	12:58:38
1043	50.419902	-5.078415	0.86	245.5	2014-02-18	12:58:39
1044	50.4199	-5.078427	0.94	252.1	2014-02-18	12:58:40
1045	50.419898	-5.078442	1.05	259.2	2014-02-18	12:58:41
1046	50.419896	-5.078457	1.09	258.6	2014-02-18	12:58:42
1047	50.419892	-5.07847	1.03	243.6	2014-02-18	12:58:43
1048	50.419885	-5.07848	1.04	223.9	2014-02-18	12:58:44
1049	50.419876	-5.078487	1.15	206.3	2014-02-18	12:58:45
1050	50.41987	-5.078496	0.91	226.5	2014-02-18	12:58:46
1051	50.419865	-5.078506	0.91	231.4	2014-02-18	12:58:47
1052	50.419859	-5.078517	1	230	2014-02-18	12:58:48
1053	50.419851	-5.078525	1.08	211.7	2014-02-18	12:58:49
1054	50.419842	-5.07853	1.06	198.3	2014-02-18	12:58:50
1055	50.419832	-5.078527	1.12	170.2	2014-02-18	12:58:51
1056	50.419823	-5.078514	1.42	139.8	2014-02-18	12:58:52
1057	50.419812	-5.078499	1.55	137.4	2014-02-18	12:58:53
1058	50.419803	-5.078484	1.51	132.1	2014-02-18	12:58:54
1059	50.419795	-5.078467	1.53	129.4	2014-02-18	12:58:55
1060	50.419785	-5.07845	1.59	129.5	2014-02-18	12:58:56
1061	50.419775	-5.078435	1.54	138.3	2014-02-18	12:58:57
1062	50.419765	-5.078423	1.47	142.2	2014-02-18	12:58:58
1063	50.419762	-5.078416	0.62	125	2014-02-18	12:58:59
1064	50.419769	-5.078432	1.44	307.1	2014-02-18	12:59:00
1065	50.41977	-5.078434	0.2	294.6	2014-02-18	12:59:01
1066	50.419776	-5.078454	0.78	295.2	2014-02-18	12:59:03
1067	50.419794	-5.078469	2.27	331.9	2014-02-18	12:59:04
1068	50.419809	-5.078474	1.71	348.3	2014-02-18	12:59:05
1069	50.419821	-5.078475	1.32	357.9	2014-02-18	12:59:06
1070	50.419829	-5.078471	0.93	14.9	2014-02-18	12:59:07
1071	50.419827	-5.078462	0.69	109.8	2014-02-18	12:59:08
1072	50.419809	-5.078427	3.19	129.2	2014-02-18	12:59:09
1073	50.419779	-5.078368	5.35	128.1	2014-02-18	12:59:10
1074	50.41976	-5.078291	5.85	111.7	2014-02-18	12:59:11
1075	50.419753	-5.0782	6.56	96.2	2014-02-18	12:59:12
1076	50.419755	-5.078119	5.74	88.5	2014-02-18	12:59:13
1077	50.419761	-5.07808	2.81	76.4	2014-02-18	12:59:14
1078	50.419761	-5.078079	0.14	41.1	2014-02-18	12:59:15
1079	50.419762	-5.078087	0.61	272.6	2014-02-18	12:59:16
1080	50.419765	-5.078096	0.75	301.7	2014-02-18	12:59:17
1081	50.419768	-5.078104	0.6	296.8	2014-02-18	12:59:18
1082	50.419763	-5.078109	0.66	209.8	2014-02-18	12:59:19
1083	50.419758	-5.078115	0.69	220.5	2014-02-18	12:59:20
1084	50.419758	-5.078126	0.77	271.4	2014-02-18	12:59:21
1085	50.419759	-5.078138	0.87	276.1	2014-02-18	12:59:22
1086	50.41976	-5.078149	0.78	282.5	2014-02-18	12:59:23
1087	50.419764	-5.078161	0.95	293.2	2014-02-18	12:59:24
1088	50.419768	-5.078175	1.14	295.7	2014-02-18	12:59:25
1089	50.419776	-5.078191	1.36	307.7	2014-02-18	12:59:26
1090	50.419784	-5.078212	1.77	301	2014-02-18	12:59:27
1091	50.419792	-5.078236	1.91	298.9	2014-02-18	12:59:28
1092	50.419802	-5.078258	1.96	305.8	2014-02-18	12:59:29
1093	50.419815	-5.078278	1.98	315	2014-02-18	12:59:30
1094	50.419833	-5.078302	2.61	318.3	2014-02-18	12:59:31
1095	50.419852	-5.078321	2.51	327.5	2014-02-18	12:59:32
1096	50.419859	-5.078328	0.92	330	2014-02-18	12:59:33
1097	50.419855	-5.078323	0.54	140.5	2014-02-18	12:59:34
1098	50.419845	-5.078323	1.08	181.3	2014-02-18	12:59:35
1099	50.419838	-5.078324	0.86	185.5	2014-02-18	12:59:36
1100	50.419836	-5.078331	0.48	248.2	2014-02-18	12:59:37
1101	50.419836	-5.078339	0.61	273.5	2014-02-18	12:59:38
1102	50.419838	-5.078347	0.62	289.4	2014-02-18	12:59:39
1103	50.419842	-5.078354	0.64	309.2	2014-02-18	12:59:40
1104	50.419849	-5.078364	1.08	322.9	2014-02-18	12:59:41
1105	50.419857	-5.078378	1.29	309.6	2014-02-18	12:59:42
1106	50.419865	-5.078394	1.45	306.7	2014-02-18	12:59:43
1107	50.419872	-5.078409	1.39	308.3	2014-02-18	12:59:44
1108	50.419873	-5.078416	0.46	279.2	2014-02-18	12:59:45
1109	50.419869	-5.078415	0.21	167.7	2014-02-18	12:59:47
1110	50.419873	-5.078418	0.52	329.7	2014-02-18	12:59:48
1111	50.419878	-5.078426	0.74	311	2014-02-18	12:59:49
1112	50.419883	-5.078439	1.1	303.3	2014-02-18	12:59:50
1113	50.41989	-5.078454	1.29	303.8	2014-02-18	12:59:51
1114	50.419894	-5.078467	1.03	298.1	2014-02-18	12:59:52
1115	50.419891	-5.078472	0.47	234.6	2014-02-18	12:59:53
1116	50.419887	-5.078472	0.23	174.8	2014-02-18	12:59:55
1117	50.419894	-5.078469	0.76	14.5	2014-02-18	12:59:56
1118	50.419902	-5.07846	1.12	33.5	2014-02-18	12:59:57
1119	50.419913	-5.078449	1.42	36.5	2014-02-18	12:59:58
1120	50.419924	-5.078439	1.43	29.5	2014-02-18	12:59:59
1121	50.419934	-5.07843	1.27	27.5	2014-02-18	13:00:00
1122	50.419931	-5.078415	1.16	105.4	2014-02-18	13:00:01
1123	50.419918	-5.078389	2.3	128.6	2014-02-18	13:00:02
1124	50.419911	-5.078371	1.52	122.6	2014-02-18	13:00:03
1125	50.419911	-5.078366	0.38	94.2	2014-02-18	13:00:04
1126	50.419909	-5.078364	0.19	149.2	2014-02-18	13:00:05
1127	50.419915	-5.078375	0.96	308.4	2014-02-18	13:00:06
1128	50.419922	-5.078391	1.42	308.3	2014-02-18	13:00:07
1129	50.41993	-5.078407	1.39	304.6	2014-02-18	13:00:08
1130	50.419938	-5.078422	1.43	312.7	2014-02-18	13:00:09
1131	50.419947	-5.078437	1.41	311	2014-02-18	13:00:10
1132	50.419956	-5.078453	1.51	311.7	2014-02-18	13:00:11
1133	50.419964	-5.078471	1.6	305.7	2014-02-18	13:00:12
1134	50.419975	-5.078491	1.83	310.8	2014-02-18	13:00:13
1135	50.419987	-5.07851	1.93	312.9	2014-02-18	13:00:14
1136	50.419994	-5.078522	1.15	313.4	2014-02-18	13:00:15
1137	50.419994	-5.078522	0.01	0	2014-02-18	13:00:16
1138	50.419992	-5.078528	0.23	248.3	2014-02-18	13:00:18
1139	50.419995	-5.078534	0.51	304.8	2014-02-18	13:00:19
1140	50.419996	-5.07854	0.42	282.7	2014-02-18	13:00:20
1141	50.419996	-5.078545	0.39	278.5	2014-02-18	13:00:21
1142	50.419997	-5.078549	0.31	284.1	2014-02-18	13:00:22
1143	50.42	-5.078553	0.41	321.9	2014-02-18	13:00:23
1144	50.420004	-5.078553	0.42	3.2	2014-02-18	13:00:24
1145	50.420004	-5.078553	0.06	348	2014-02-18	13:00:25
1146	50.420006	-5.078546	0.53	67.5	2014-02-18	13:00:26
1147	50.420007	-5.078541	0.42	66.1	2014-02-18	13:00:27
1148	50.42001	-5.078545	0.42	312.2	2014-02-18	13:00:28
1149	50.420012	-5.078543	0.3	26.7	2014-02-18	13:00:29
1150	50.42001	-5.078524	1.37	99	2014-02-18	13:00:30
1151	50.420008	-5.078499	1.76	97	2014-02-18	13:00:31
1152	50.420004	-5.078489	0.9	126.7	2014-02-18	13:00:32
1153	50.420001	-5.078489	0.31	183.3	2014-02-18	13:00:33
1154	50.420006	-5.078492	0.57	340.6	2014-02-18	13:00:34
1155	50.420008	-5.078498	0.49	295.1	2014-02-18	13:00:35
1156	50.420014	-5.078506	0.92	323.4	2014-02-18	13:00:36
1157	50.420024	-5.078515	1.27	329.7	2014-02-18	13:00:37
1158	50.420035	-5.078526	1.5	327.9	2014-02-18	13:00:38
1159	50.420049	-5.078539	1.77	328.1	2014-02-18	13:00:39
1160	50.420062	-5.078556	1.9	322.4	2014-02-18	13:00:40
1161	50.420075	-5.07857	1.71	323.1	2014-02-18	13:00:41
1162	50.420076	-5.078572	0.16	302.5	2014-02-18	13:00:42
1163	50.420072	-5.078568	0.46	140	2014-02-18	13:00:43
1164	50.420068	-5.078558	0.88	126.5	2014-02-18	13:00:44
1165	50.420072	-5.078554	0.55	29.8	2014-02-18	13:00:45
1166	50.420079	-5.07856	0.89	333.3	2014-02-18	13:00:46
1167	50.420085	-5.07856	0.63	357.8	2014-02-18	13:00:47
1168	50.420085	-5.078561	0.1	327.5	2014-02-18	13:00:48
1169	50.420084	-5.078557	0.32	116	2014-02-18	13:00:49
1170	50.420089	-5.078555	0.57	8.4	2014-02-18	13:00:50
1171	50.420097	-5.078557	0.85	354.4	2014-02-18	13:00:51
1172	50.420106	-5.078561	1.06	342.7	2014-02-18	13:00:52
1173	50.420117	-5.078569	1.32	336.2	2014-02-18	13:00:53
1174	50.420128	-5.078579	1.49	330.8	2014-02-18	13:00:54
1175	50.420139	-5.078591	1.46	324.6	2014-02-18	13:00:55
1176	50.420152	-5.078605	1.77	324.2	2014-02-18	13:00:56
1177	50.42016	-5.078616	1.19	321.9	2014-02-18	13:00:57
1178	50.420163	-5.078615	0.24	5.7	2014-02-18	13:00:58
1179	50.420161	-5.078605	0.79	104.4	2014-02-18	13:00:59
1180	50.420158	-5.078599	0.53	130.5	2014-02-18	13:01:00
1181	50.420156	-5.078603	0.33	242.7	2014-02-18	13:01:01
1182	50.420158	-5.07861	0.48	286.8	2014-02-18	13:01:02
1183	50.420158	-5.078617	0.55	276.8	2014-02-18	13:01:03
1184	50.420156	-5.078631	0.98	257.9	2014-02-18	13:01:04
1185	50.420154	-5.078644	0.94	255.7	2014-02-18	13:01:05
1186	50.420151	-5.078648	0.24	220.3	2014-02-18	13:01:07
1187	50.420151	-5.078647	0.08	128.1	2014-02-18	13:01:08
1188	50.420137	-5.07863	1.96	142.5	2014-02-18	13:01:09
1189	50.420117	-5.078609	2.63	145.1	2014-02-18	13:01:10
1190	50.420101	-5.078597	1.97	153.5	2014-02-18	13:01:11
1191	50.420088	-5.078589	1.62	158.9	2014-02-18	13:01:12
1192	50.420074	-5.07858	1.65	158.7	2014-02-18	13:01:13
1193	50.42006	-5.07857	1.71	156.1	2014-02-18	13:01:14
1194	50.420046	-5.07856	1.71	154.5	2014-02-18	13:01:15
1195	50.420025	-5.078494	0.65	116.3	2014-02-18	13:01:23
1196	50.420038	-5.078527	2.69	302	2014-02-18	13:01:24
1197	50.420045	-5.078549	1.75	295.6	2014-02-18	13:01:25
1198	50.420055	-5.078561	1.41	323.2	2014-02-18	13:01:26
1199	50.420065	-5.078582	1.88	306.1	2014-02-18	13:01:27
1200	50.420073	-5.078599	1.46	306.9	2014-02-18	13:01:28
1201	50.420079	-5.078615	1.33	301.3	2014-02-18	13:01:29
1202	50.420083	-5.078628	1	292.5	2014-02-18	13:01:30
1203	50.420083	-5.078642	1	273.3	2014-02-18	13:01:31
1204	50.420082	-5.078659	1.21	263.3	2014-02-18	13:01:32
1205	50.420079	-5.078677	1.37	255.8	2014-02-18	13:01:33
1206	50.420075	-5.078695	1.28	251.8	2014-02-18	13:01:34
1207	50.420072	-5.07871	1.18	252.6	2014-02-18	13:01:35
1208	50.420072	-5.078719	0.61	266.6	2014-02-18	13:01:36
1209	50.420072	-5.078719	0.05	332.7	2014-02-18	13:01:37
1210	50.420046	-5.078696	3.31	149.7	2014-02-18	13:01:38
1211	50.419989	-5.078655	6.97	155.6	2014-02-18	13:01:39
1212	50.419912	-5.078631	8.75	168.7	2014-02-18	13:01:40
1213	50.419832	-5.078627	9	178.1	2014-02-18	13:01:41
1214	50.41975	-5.078623	9.08	178.3	2014-02-18	13:01:42
1215	50.419667	-5.07862	9.22	178.6	2014-02-18	13:01:43
1216	50.419461	-5.078645	1.35	184.4	2014-02-18	13:02:00
1217	50.419471	-5.078647	1.13	352.4	2014-02-18	13:02:01
1218	50.419517	-5.078627	5.26	15.6	2014-02-18	13:02:02
1219	50.419557	-5.078602	4.76	22.1	2014-02-18	13:02:03
1220	50.419594	-5.078582	4.39	17.9	2014-02-18	13:02:04
1221	50.419632	-5.078567	4.3	14.6	2014-02-18	13:02:05
1222	50.419661	-5.078559	3.33	9.6	2014-02-18	13:02:06
1223	50.419685	-5.078555	2.68	6.1	2014-02-18	13:02:07
1224	50.419706	-5.078554	2.35	3	2014-02-18	13:02:08
1225	50.419724	-5.078557	2.04	353.6	2014-02-18	13:02:09
1226	50.419739	-5.07856	1.66	351.4	2014-02-18	13:02:10
1227	50.419754	-5.078563	1.71	354.2	2014-02-18	13:02:11
1228	50.419768	-5.078566	1.5	350.2	2014-02-18	13:02:12
1229	50.419778	-5.078566	1.12	1.5	2014-02-18	13:02:13
1230	50.419782	-5.078557	0.77	52.4	2014-02-18	13:02:14
1231	50.41978	-5.07854	1.26	98.5	2014-02-18	13:02:15
1232	50.419778	-5.078525	1.08	101.9	2014-02-18	13:02:16
1233	50.419779	-5.078517	0.28	74.7	2014-02-18	13:02:18
1234	50.419784	-5.078527	0.87	309.4	2014-02-18	13:02:19
1235	50.419791	-5.07854	1.19	308.3	2014-02-18	13:02:20
1236	50.419799	-5.078553	1.29	312.7	2014-02-18	13:02:21
1237	50.419807	-5.078568	1.39	310.7	2014-02-18	13:02:22
1238	50.419816	-5.078582	1.42	317.5	2014-02-18	13:02:23
1239	50.419825	-5.078593	1.23	320.5	2014-02-18	13:02:24
1240	50.419828	-5.078597	0.23	319.5	2014-02-18	13:02:26
1241	50.419823	-5.078591	0.71	142.2	2014-02-18	13:02:27
1242	50.419822	-5.078593	0.18	230.9	2014-02-18	13:02:28
1243	50.419822	-5.078592	0.04	122.4	2014-02-18	13:02:29
1244	50.419828	-5.078601	0.88	317	2014-02-18	13:02:30
1245	50.419836	-5.078609	1.12	326.5	2014-02-18	13:02:31
1246	50.419847	-5.07862	1.41	328.9	2014-02-18	13:02:32
1247	50.41986	-5.078632	1.72	330.2	2014-02-18	13:02:33
1248	50.419874	-5.078644	1.72	330.7	2014-02-18	13:02:34
1249	50.419883	-5.078655	1.33	323.2	2014-02-18	13:02:35
1250	50.419889	-5.078666	0.97	305.9	2014-02-18	13:02:36
1251	50.419894	-5.078678	1.07	306.5	2014-02-18	13:02:37
1252	50.419893	-5.078681	0.23	241.2	2014-02-18	13:02:38
1253	50.419887	-5.078669	1.08	130.5	2014-02-18	13:02:39
1254	50.419882	-5.078653	1.32	116.5	2014-02-18	13:02:40
1255	50.419876	-5.078641	1.03	126.9	2014-02-18	13:02:41
1256	50.419875	-5.078637	0.35	116.8	2014-02-18	13:02:42
1257	50.419872	-5.078637	0.25	186.8	2014-02-18	13:02:43
1258	50.419877	-5.078643	0.62	318.3	2014-02-18	13:02:44
1259	50.419883	-5.078653	1.02	314.1	2014-02-18	13:02:45
1260	50.419892	-5.078665	1.33	322.5	2014-02-18	13:02:46
1261	50.419903	-5.078677	1.44	321.7	2014-02-18	13:02:47
1262	50.419913	-5.07869	1.48	322.7	2014-02-18	13:02:48
1263	50.419923	-5.078704	1.49	318.6	2014-02-18	13:02:49
1264	50.419932	-5.078719	1.43	312.4	2014-02-18	13:02:50
1265	50.41994	-5.078736	1.49	306.8	2014-02-18	13:02:51
1266	50.419943	-5.078744	0.69	296.7	2014-02-18	13:02:52
1267	50.41994	-5.078742	0.28	154.8	2014-02-18	13:02:53
1268	50.419939	-5.07874	0.29	138.4	2014-02-18	13:02:54
1269	50.419939	-5.078741	0.12	293.6	2014-02-18	13:02:55
1270	50.41994	-5.078745	0.33	298.5	2014-02-18	13:02:56
1271	50.419944	-5.07875	0.49	316.3	2014-02-18	13:02:57
1272	50.419947	-5.078758	0.7	307.5	2014-02-18	13:02:58
1273	50.419951	-5.078765	0.66	312	2014-02-18	13:02:59
1274	50.419954	-5.078771	0.53	308.2	2014-02-18	13:03:00
1275	50.419958	-5.078776	0.56	318.3	2014-02-18	13:03:01
1276	50.419962	-5.07878	0.54	327.6	2014-02-18	13:03:02
1277	50.419964	-5.07879	0.7	287.1	2014-02-18	13:03:03
1278	50.41996	-5.078796	0.65	226.8	2014-02-18	13:03:04
1279	50.419951	-5.078798	1.03	187	2014-02-18	13:03:05
1280	50.419945	-5.078795	0.7	159.1	2014-02-18	13:03:06
1281	50.41994	-5.07879	0.67	149.6	2014-02-18	13:03:07
1282	50.419938	-5.07879	0.21	191.5	2014-02-18	13:03:08
1283	50.419942	-5.078796	0.58	315.1	2014-02-18	13:03:09
1284	50.419945	-5.078801	0.53	316.1	2014-02-18	13:03:10
1285	50.419949	-5.078806	0.55	321.7	2014-02-18	13:03:11
1286	50.41988	-5.078748	0.29	151.8	2014-02-18	13:03:41
1287	50.419884	-5.078737	0.86	61.4	2014-02-18	13:03:42
1288	50.419878	-5.07873	0.83	142.6	2014-02-18	13:03:43
1289	50.419862	-5.07871	2.29	141.5	2014-02-18	13:03:44
1290	50.419837	-5.07868	3.49	142.1	2014-02-18	13:03:45
1291	50.419808	-5.078607	6.09	121.9	2014-02-18	13:03:46
1292	50.419793	-5.078494	8.17	101.5	2014-02-18	13:03:47
1293	50.419785	-5.078391	7.36	96.9	2014-02-18	13:03:48
1294	50.419772	-5.078287	7.5	101	2014-02-18	13:03:49
1295	50.419756	-5.078186	7.44	103.9	2014-02-18	13:03:50
1296	50.41974	-5.078083	7.48	103.8	2014-02-18	13:03:51
1297	50.419723	-5.07798	7.52	104.7	2014-02-18	13:03:52
1298	50.419703	-5.077467	4.05	93.4	2014-02-18	13:04:01
1299	50.419708	-5.077482	1.15	293.4	2014-02-18	13:04:02
1300	50.419734	-5.077712	16.6	280.3	2014-02-18	13:04:03
1301	50.41972	-5.077797	6.2	255.8	2014-02-18	13:04:04
1302	50.419735	-5.077913	8.36	281.5	2014-02-18	13:04:05
1303	50.419745	-5.077992	5.71	280.7	2014-02-18	13:04:06
1304	50.419753	-5.078043	3.76	282.8	2014-02-18	13:04:07
1305	50.419759	-5.078085	3.04	284.6	2014-02-18	13:04:08
1306	50.41976	-5.078106	1.47	271.4	2014-02-18	13:04:09
1307	50.419759	-5.078127	1.5	266.8	2014-02-18	13:04:10
1308	50.419755	-5.078146	1.45	253.9	2014-02-18	13:04:11
1309	50.419755	-5.078161	1.04	269	2014-02-18	13:04:12
1310	50.419755	-5.078178	1.18	268.6	2014-02-18	13:04:13
1311	50.419756	-5.078195	1.28	275.8	2014-02-18	13:04:14
1312	50.419759	-5.078212	1.24	287.1	2014-02-18	13:04:15
1313	50.419765	-5.078232	1.53	292.6	2014-02-18	13:04:16
1314	50.419771	-5.078251	1.52	297.7	2014-02-18	13:04:17
1315	50.41978	-5.078268	1.56	311.1	2014-02-18	13:04:18
1316	50.41979	-5.078286	1.68	310.1	2014-02-18	13:04:19
1317	50.419799	-5.078304	1.67	308.3	2014-02-18	13:04:20
1318	50.419806	-5.078319	1.26	306.4	2014-02-18	13:04:21
1319	50.419812	-5.078332	1.17	306.3	2014-02-18	13:04:22
1320	50.419819	-5.078344	1.1	310	2014-02-18	13:04:23
1321	50.419823	-5.078354	0.86	305.7	2014-02-18	13:04:24
1322	50.419826	-5.07836	0.54	307	2014-02-18	13:04:25
1323	50.41982	-5.078367	0.42	219.7	2014-02-18	13:04:27
1324	50.419817	-5.078372	0.43	225.4	2014-02-18	13:04:28
1325	50.419818	-5.078376	0.32	276.7	2014-02-18	13:04:29
1326	50.41982	-5.078379	0.32	322.9	2014-02-18	13:04:30
1327	50.419827	-5.078383	0.82	335.9	2014-02-18	13:04:31
1328	50.419835	-5.07839	0.99	334.5	2014-02-18	13:04:32
1329	50.419847	-5.078402	1.58	325.8	2014-02-18	13:04:33
1330	50.419859	-5.078417	1.77	323.1	2014-02-18	13:04:34
1331	50.419872	-5.078433	1.83	322.2	2014-02-18	13:04:35
1332	50.419885	-5.07845	1.91	320	2014-02-18	13:04:36
1333	50.419899	-5.078469	2.02	318.8	2014-02-18	13:04:37
1334	50.41996	-5.078542	1.7	322.2	2014-02-18	13:04:42
1335	50.419965	-5.078545	0.65	346.3	2014-02-18	13:04:43
1336	50.419965	-5.078541	0.28	92.1	2014-02-18	13:04:44
1337	50.41997	-5.078546	0.66	322.7	2014-02-18	13:04:45
1338	50.419979	-5.078557	1.25	323.8	2014-02-18	13:04:46
1339	50.419978	-5.07856	0.24	249.7	2014-02-18	13:04:47
1340	50.419961	-5.078545	2.16	150.4	2014-02-18	13:04:48
1341	50.419945	-5.078518	2.63	132.7	2014-02-18	13:04:49
1342	50.419934	-5.078505	1.55	143.1	2014-02-18	13:04:50
1343	50.41993	-5.078501	0.53	150.8	2014-02-18	13:04:51
1344	50.419927	-5.078498	0.4	145.3	2014-02-18	13:04:52
1345	50.419929	-5.078486	0.87	79	2014-02-18	13:04:53
1346	50.419933	-5.078475	0.89	53.5	2014-02-18	13:04:54
1347	50.419938	-5.078465	0.9	56	2014-02-18	13:04:55
1348	50.419946	-5.078471	0.98	334.2	2014-02-18	13:04:56
1349	50.419955	-5.078482	1.28	321.9	2014-02-18	13:04:57
1350	50.419962	-5.078493	1.14	316.8	2014-02-18	13:04:58
1351	50.419967	-5.078504	0.97	306	2014-02-18	13:04:59
1352	50.419963	-5.078499	0.64	142.1	2014-02-18	13:05:00
1353	50.419941	-5.078467	3.33	137	2014-02-18	13:05:01
1354	50.419926	-5.078449	2.11	144.1	2014-02-18	13:05:02
1355	50.419911	-5.07844	1.71	158.8	2014-02-18	13:05:03
1356	50.419903	-5.078435	0.98	156.3	2014-02-18	13:05:04
1357	50.419904	-5.078439	0.28	283.6	2014-02-18	13:05:05
1358	50.419904	-5.078451	0.9	270	2014-02-18	13:05:06
1359	50.419911	-5.078462	1.05	316.5	2014-02-18	13:05:07
1360	50.419915	-5.078476	1.12	293	2014-02-18	13:05:08
1361	50.419912	-5.078487	0.84	248.5	2014-02-18	13:05:09
1362	50.419897	-5.078479	1.72	159.8	2014-02-18	13:05:10
1363	50.419876	-5.078459	2.73	149.7	2014-02-18	13:05:11
1364	50.419858	-5.078443	2.37	151.2	2014-02-18	13:05:12
1365	50.419843	-5.078429	1.91	148.8	2014-02-18	13:05:13
1366	50.419833	-5.078424	1.17	161.4	2014-02-18	13:05:14
1367	50.419834	-5.078429	0.38	279.9	2014-02-18	13:05:15
1368	50.419838	-5.078437	0.71	308.4	2014-02-18	13:05:16
1369	50.419845	-5.078448	1.15	319.9	2014-02-18	13:05:17
1370	50.419853	-5.078456	1.08	325.9	2014-02-18	13:05:18
1371	50.419865	-5.078465	1.4	334.5	2014-02-18	13:05:19
1372	50.419878	-5.078474	1.59	335.1	2014-02-18	13:05:20
1373	50.419893	-5.078488	1.99	329.8	2014-02-18	13:05:21
1374	50.419908	-5.078504	1.96	326	2014-02-18	13:05:22
1375	50.419921	-5.078516	1.69	329.4	2014-02-18	13:05:23
1376	50.419933	-5.07853	1.71	323	2014-02-18	13:05:24
1377	50.419944	-5.078547	1.65	315	2014-02-18	13:05:25
1378	50.420156	-5.078852	0.75	317.6	2014-02-18	13:06:08
1379	50.420119	-5.078769	7.21	125.5	2014-02-18	13:06:09
1380	50.420083	-5.07869	6.89	125.6	2014-02-18	13:06:10
1381	50.420078	-5.078671	1.45	110.4	2014-02-18	13:06:11
1382	50.420062	-5.078645	2.54	134.2	2014-02-18	13:06:12
1383	50.420056	-5.078642	0.7	159.5	2014-02-18	13:06:13
1384	50.420056	-5.078651	0.63	267.5	2014-02-18	13:06:14
1385	50.42006	-5.078659	0.74	308.1	2014-02-18	13:06:15
1386	50.420064	-5.078669	0.85	296.9	2014-02-18	13:06:16
1387	50.420067	-5.07868	0.85	292.6	2014-02-18	13:06:17
1388	50.420067	-5.07869	0.64	275.1	2014-02-18	13:06:18
1389	50.420068	-5.0787	0.72	276.7	2014-02-18	13:06:19
1390	50.420063	-5.078702	0.53	196.2	2014-02-18	13:06:20
1391	50.420062	-5.078702	0.16	192.6	2014-02-18	13:06:21
1392	50.420061	-5.078705	0.22	233.6	2014-02-18	13:06:22
1393	50.420061	-5.078708	0.28	287.5	2014-02-18	13:06:23
1394	50.420069	-5.078704	0.94	21.5	2014-02-18	13:06:24
1395	50.420071	-5.078699	0.39	58.4	2014-02-18	13:06:25
1396	50.420078	-5.078692	0.9	35.4	2014-02-18	13:06:26
1397	50.420068	-5.078681	1.31	144.4	2014-02-18	13:06:27
1398	50.420074	-5.078672	0.86	44	2014-02-18	13:06:28
1399	50.420074	-5.078658	0.99	87.9	2014-02-18	13:06:29
1400	50.420082	-5.078618	2.99	72.7	2014-02-18	13:06:30
1401	50.420084	-5.078618	0.18	5.7	2014-02-18	13:06:31
1402	50.42009	-5.078616	0.75	12.3	2014-02-18	13:06:32
1403	50.420097	-5.078614	0.71	6.8	2014-02-18	13:06:33
1404	50.420102	-5.078615	0.58	358.8	2014-02-18	13:06:34
1405	50.420106	-5.078616	0.52	346.7	2014-02-18	13:06:35
1406	50.42011	-5.07862	0.47	326.9	2014-02-18	13:06:36
1407	50.420112	-5.078625	0.43	300.2	2014-02-18	13:06:37
1408	50.420112	-5.078634	0.65	269.2	2014-02-18	13:06:38
1409	50.420113	-5.078644	0.71	286.7	2014-02-18	13:06:39
1410	50.420116	-5.078655	0.86	288.2	2014-02-18	13:06:40
1411	50.42012	-5.078673	1.35	291.9	2014-02-18	13:06:41
1412	50.420125	-5.078697	1.78	285.5	2014-02-18	13:06:42
1413	50.42013	-5.078717	1.52	295	2014-02-18	13:06:43
1414	50.420137	-5.078729	1.15	312.1	2014-02-18	13:06:44
1415	50.420144	-5.078739	1.02	313.5	2014-02-18	13:06:45
1416	50.420148	-5.078748	0.81	309.9	2014-02-18	13:06:46
1417	50.42011	-5.078694	0.22	137.6	2014-02-18	13:07:12
1418	50.420018	-5.078634	2.77	157.7	2014-02-18	13:07:16
1419	50.420015	-5.078633	0.41	169.1	2014-02-18	13:07:17
1420	50.420016	-5.078638	0.4	292	2014-02-18	13:07:18
1421	50.420019	-5.078649	0.79	291.6	2014-02-18	13:07:19
1422	50.420021	-5.078656	0.62	300.7	2014-02-18	13:07:20
1423	50.420024	-5.078665	0.69	294.6	2014-02-18	13:07:21
1424	50.420027	-5.078674	0.7	294.3	2014-02-18	13:07:22
1425	50.420041	-5.078796	0.98	280.4	2014-02-18	13:07:31
1426	50.420023	-5.07881	2.21	206.1	2014-02-18	13:07:32
1427	50.420011	-5.078782	2.4	122.4	2014-02-18	13:07:33
1428	50.420013	-5.078767	1.02	78.4	2014-02-18	13:07:34
1429	50.42002	-5.078751	1.38	55.5	2014-02-18	13:07:35
1430	50.42003	-5.078747	1.13	17.8	2014-02-18	13:07:36
1431	50.420041	-5.078747	1.2	357.5	2014-02-18	13:07:37
1432	50.420048	-5.07875	0.81	346.8	2014-02-18	13:07:38
1433	50.420054	-5.078752	0.73	350.1	2014-02-18	13:07:39
1434	50.420056	-5.078754	0.3	322.8	2014-02-18	13:07:40
1435	50.420058	-5.078759	0.38	296	2014-02-18	13:07:41
1436	50.420056	-5.078768	0.68	255.6	2014-02-18	13:07:42
1437	50.420053	-5.07877	0.36	195.4	2014-02-18	13:07:43
1438	50.420048	-5.078761	0.83	134	2014-02-18	13:07:44
1439	50.42004	-5.078755	1.04	153.8	2014-02-18	13:07:45
1440	50.420035	-5.078751	0.53	152.9	2014-02-18	13:07:46
1441	50.420033	-5.078752	0.29	195.4	2014-02-18	13:07:47
1442	50.420037	-5.07876	0.7	312.1	2014-02-18	13:07:48
1443	50.420046	-5.078772	1.32	318.4	2014-02-18	13:07:49
1444	50.420055	-5.078787	1.46	313.6	2014-02-18	13:07:50
1445	50.420063	-5.0788	1.3	313.5	2014-02-18	13:07:51
1446	50.420072	-5.078816	1.5	312.3	2014-02-18	13:07:52
1447	50.420085	-5.078833	1.84	319.9	2014-02-18	13:07:53
1448	50.420097	-5.078848	1.74	322.4	2014-02-18	13:07:54
1449	50.420112	-5.078866	2.07	321	2014-02-18	13:07:55
1450	50.420122	-5.07888	1.5	319.4	2014-02-18	13:07:56
1451	50.420122	-5.078879	0.05	141.8	2014-02-18	13:07:57
1452	50.420118	-5.07887	0.74	121.9	2014-02-18	13:07:58
1453	50.420117	-5.078859	0.85	97.6	2014-02-18	13:07:59
1454	50.420118	-5.078851	0.54	73.9	2014-02-18	13:08:00
1455	50.42012	-5.078849	0.28	32.5	2014-02-18	13:08:01
1456	50.420124	-5.07885	0.4	357.5	2014-02-18	13:08:02
1457	50.420129	-5.07885	0.5	357.9	2014-02-18	13:08:03
1458	50.420137	-5.078854	0.98	343	2014-02-18	13:08:04
1459	50.420147	-5.078861	1.22	337.2	2014-02-18	13:08:05
1460	50.420157	-5.078869	1.26	329.8	2014-02-18	13:08:06
1461	50.420167	-5.078879	1.35	330.1	2014-02-18	13:08:07
1462	50.420178	-5.078888	1.34	330.5	2014-02-18	13:08:08
1463	50.420191	-5.078899	1.61	331.4	2014-02-18	13:08:09
1464	50.420203	-5.078908	1.46	336	2014-02-18	13:08:10
1465	50.420212	-5.078913	1.13	340.3	2014-02-18	13:08:11
1466	50.420221	-5.078916	1.04	346.1	2014-02-18	13:08:12
1467	50.420229	-5.07892	0.88	344.7	2014-02-18	13:08:13
1468	50.420228	-5.078909	0.38	92.8	2014-02-18	13:08:15
1469	50.420231	-5.078908	0.33	14.7	2014-02-18	13:08:16
1470	50.420237	-5.078908	0.59	355.4	2014-02-18	13:08:17
1471	50.420245	-5.078912	1	344.4	2014-02-18	13:08:18
1472	50.420257	-5.078915	1.34	350	2014-02-18	13:08:19
1473	50.420269	-5.078925	1.51	334	2014-02-18	13:08:20
1474	50.420275	-5.078935	0.97	314	2014-02-18	13:08:21
1475	50.420284	-5.078945	1.2	322	2014-02-18	13:08:22
1476	50.420294	-5.078955	1.32	327.7	2014-02-18	13:08:23
1477	50.420301	-5.078962	0.97	327.8	2014-02-18	13:08:24
1478	50.420307	-5.078966	0.7	334.9	2014-02-18	13:08:25
1479	50.420311	-5.078962	0.6	29.2	2014-02-18	13:08:26
1480	50.420298	-5.078929	2.79	122.6	2014-02-18	13:08:27
1481	50.420284	-5.078912	1	141.4	2014-02-18	13:08:29
1482	50.420282	-5.078915	0.29	227.5	2014-02-18	13:08:30
1483	50.42028	-5.078918	0.37	220.5	2014-02-18	13:08:31
1484	50.42028	-5.078924	0.45	279.6	2014-02-18	13:08:32
1485	50.420281	-5.078929	0.32	276.7	2014-02-18	13:08:33
1486	50.420283	-5.078934	0.41	301.5	2014-02-18	13:08:34
1487	50.420287	-5.078942	0.75	306.7	2014-02-18	13:08:35
1488	50.420293	-5.078953	1.04	312.7	2014-02-18	13:08:36
1489	50.420299	-5.078965	1.07	308.8	2014-02-18	13:08:37
1490	50.420307	-5.078977	1.21	314.4	2014-02-18	13:08:38
1491	50.420315	-5.078988	1.23	321.2	2014-02-18	13:08:39
1492	50.420324	-5.079	1.33	319.1	2014-02-18	13:08:40
1493	50.420333	-5.079007	1.12	333.6	2014-02-18	13:08:41
1494	50.420341	-5.079008	0.82	358.3	2014-02-18	13:08:42
1495	50.420347	-5.079007	0.74	2.8	2014-02-18	13:08:43
1496	50.420356	-5.079003	0.98	18.7	2014-02-18	13:08:44
1497	50.420344	-5.078977	2.25	125.5	2014-02-18	13:08:45
1498	50.420333	-5.078967	1.41	150.1	2014-02-18	13:08:46
1499	50.420327	-5.078967	0.7	178.1	2014-02-18	13:08:47
1500	50.420325	-5.078966	0.18	165	2014-02-18	13:08:48
1501	50.420331	-5.078971	0.78	331.2	2014-02-18	13:08:49
1502	50.420338	-5.078978	0.88	328.1	2014-02-18	13:08:50
1503	50.420345	-5.078985	0.92	326.9	2014-02-18	13:08:51
1504	50.420302	-5.078992	0.32	185.7	2014-02-18	13:09:06
1505	50.4203	-5.078991	0.31	177.8	2014-02-18	13:09:07
1506	50.420297	-5.078995	0.42	214.5	2014-02-18	13:09:08
1507	50.420295	-5.078999	0.3	246	2014-02-18	13:09:09
1508	50.420293	-5.079002	0.37	227.4	2014-02-18	13:09:10
1509	50.420289	-5.079004	0.46	192	2014-02-18	13:09:11
1510	50.420286	-5.079007	0.43	216.5	2014-02-18	13:09:12
1511	50.420276	-5.079005	1.1	171.3	2014-02-18	13:09:13
1512	50.420263	-5.079002	1.55	171.1	2014-02-18	13:09:14
1513	50.420247	-5.078992	1.91	159.2	2014-02-18	13:09:15
1514	50.420234	-5.078989	1.44	170	2014-02-18	13:09:16
1515	50.420228	-5.078992	0.74	201.6	2014-02-18	13:09:17
1516	50.420224	-5.078999	0.67	227.2	2014-02-18	13:09:18
1517	50.420221	-5.079008	0.7	247.1	2014-02-18	13:09:19
1518	50.420221	-5.079018	0.69	266.9	2014-02-18	13:09:20
1519	50.420221	-5.079026	0.57	274.7	2014-02-18	13:09:21
1520	50.420223	-5.079034	0.61	286.1	2014-02-18	13:09:22
1521	50.420226	-5.079044	0.76	299.5	2014-02-18	13:09:23
1522	50.420232	-5.079051	0.79	320.2	2014-02-18	13:09:24
1523	50.420239	-5.079056	0.9	337.8	2014-02-18	13:09:25
1524	50.420247	-5.07906	0.91	339.9	2014-02-18	13:09:26
1525	50.420255	-5.079064	0.92	343	2014-02-18	13:09:27
1526	50.420303	-5.078976	0.55	49	2014-02-18	13:09:42
1527	50.420305	-5.078961	1.05	77.7	2014-02-18	13:09:43
1528	50.420301	-5.078951	0.88	123.6	2014-02-18	13:09:44
1529	50.420285	-5.07893	2.28	140.8	2014-02-18	13:09:45
1530	50.420258	-5.078897	3.89	142.3	2014-02-18	13:09:46
1531	50.420216	-5.078856	5.44	147.7	2014-02-18	13:09:47
1532	50.420163	-5.078812	6.75	152.4	2014-02-18	13:09:48
1533	50.420097	-5.078786	7.5	165.9	2014-02-18	13:09:49
1534	50.42003	-5.078791	7.53	182.4	2014-02-18	13:09:50
1535	50.419963	-5.078799	7.43	184.4	2014-02-18	13:09:51
1536	50.419896	-5.078806	7.48	183.9	2014-02-18	13:09:52
1537	50.419828	-5.078813	7.57	183.8	2014-02-18	13:09:53
1538	50.419368	-5.078848	3.02	182.8	2014-02-18	13:10:10
1539	50.419431	-5.078865	7.07	350.1	2014-02-18	13:10:11
1540	50.419506	-5.078898	8.65	344.5	2014-02-18	13:10:12
1541	50.419597	-5.078936	10.49	344.8	2014-02-18	13:10:13
1542	50.419661	-5.078967	7.51	343.1	2014-02-18	13:10:14
1543	50.419718	-5.078995	6.61	342.5	2014-02-18	13:10:15
1544	50.419756	-5.079019	4.54	338.4	2014-02-18	13:10:16
1545	50.419776	-5.079035	2.57	333.7	2014-02-18	13:10:17
1546	50.419807	-5.07906	3.87	333.1	2014-02-18	13:10:18
1547	50.419826	-5.07908	2.54	325.4	2014-02-18	13:10:19
1548	50.41984	-5.079097	1.99	321.4	2014-02-18	13:10:20
1549	50.419845	-5.079107	0.84	306.7	2014-02-18	13:10:21
1550	50.419854	-5.079115	1.17	330.2	2014-02-18	13:10:22
1551	50.419867	-5.079126	1.66	331.5	2014-02-18	13:10:23
1552	50.419878	-5.07914	1.57	322.9	2014-02-18	13:10:24
1553	50.419892	-5.079152	1.75	330.9	2014-02-18	13:10:25
1554	50.419904	-5.079168	1.78	319.9	2014-02-18	13:10:26
1555	50.419915	-5.079185	1.69	314.5	2014-02-18	13:10:27
1556	50.419926	-5.079204	1.83	313.1	2014-02-18	13:10:28
1557	50.419937	-5.079224	1.9	311.1	2014-02-18	13:10:29
1558	50.419946	-5.079241	1.62	309.8	2014-02-18	13:10:30
1559	50.419947	-5.079251	0.7	279.2	2014-02-18	13:10:31
1560	50.419944	-5.079249	0.38	161	2014-02-18	13:10:32
1561	50.419939	-5.079244	0.66	144.9	2014-02-18	13:10:33
1562	50.419936	-5.07925	0.59	230.5	2014-02-18	13:10:34
1563	50.419938	-5.079265	1.05	284.9	2014-02-18	13:10:35
1564	50.41994	-5.079278	0.94	282.6	2014-02-18	13:10:36
1565	50.419943	-5.07929	0.91	289.6	2014-02-18	13:10:37
1566	50.419946	-5.079306	1.22	287.4	2014-02-18	13:10:38
1567	50.41995	-5.079323	1.28	291.8	2014-02-18	13:10:39
1568	50.419957	-5.079334	1.05	310.5	2014-02-18	13:10:40
1569	50.419963	-5.079341	0.89	328.5	2014-02-18	13:10:41
1570	50.41997	-5.079346	0.87	331.8	2014-02-18	13:10:42
1571	50.419977	-5.079351	0.81	335.7	2014-02-18	13:10:43
1572	50.419984	-5.079356	0.82	337	2014-02-18	13:10:44
1573	50.419991	-5.07936	0.84	337.9	2014-02-18	13:10:45
1574	50.420013	-5.079366	0.83	350.8	2014-02-18	13:10:48
1575	50.420335	-5.07874	1.3	51	2014-02-18	13:11:32
1576	50.420355	-5.078801	4.83	297.4	2014-02-18	13:11:33
1577	50.420341	-5.078805	1.59	192	2014-02-18	13:11:34
1578	50.42033	-5.078811	1.33	197.7	2014-02-18	13:11:35
1579	50.420315	-5.07882	1.75	201.8	2014-02-18	13:11:36
1580	50.420301	-5.078827	1.59	196.5	2014-02-18	13:11:37
1581	50.420296	-5.078808	1.47	114	2014-02-18	13:11:38
1582	50.420289	-5.078791	1.45	123.2	2014-02-18	13:11:39
1583	50.42028	-5.078776	1.42	132	2014-02-18	13:11:40
1584	50.420208	-5.078869	10.4	219.7	2014-02-18	13:11:41
1585	50.42004	-5.079011	21.22	208.2	2014-02-18	13:11:42
1586	50.419949	-5.079074	11.12	203.9	2014-02-18	13:11:43
1587	50.419899	-5.079112	6.2	205.4	2014-02-18	13:11:44
1588	50.419876	-5.079189	6.02	245.6	2014-02-18	13:11:45
1589	50.419856	-5.07925	4.86	242.3	2014-02-18	13:11:46
1590	50.419832	-5.079273	3.18	211	2014-02-18	13:11:47
1591	50.419806	-5.079269	2.91	173.9	2014-02-18	13:11:48
1592	50.419769	-5.079292	4.37	202.4	2014-02-18	13:11:49
1593	50.419682	-5.07934	10.28	199.5	2014-02-18	13:11:50
1594	50.419631	-5.079347	5.7	184.5	2014-02-18	13:11:51
1595	50.419609	-5.079389	3.85	230.4	2014-02-18	13:11:52
1596	50.419594	-5.079394	1.77	192.2	2014-02-18	13:11:53
1597	50.419589	-5.079402	0.81	225.7	2014-02-18	13:11:54
1598	50.41959	-5.07942	1.28	274.6	2014-02-18	13:11:55
1599	50.419597	-5.079442	1.77	299	2014-02-18	13:11:56
1600	50.41961	-5.079461	2	317.2	2014-02-18	13:11:57
1601	50.419624	-5.079477	1.86	322.1	2014-02-18	13:11:58
1602	50.419639	-5.079493	2	326.1	2014-02-18	13:11:59
1603	50.419652	-5.079504	1.68	333.1	2014-02-18	13:12:00
1604	50.419665	-5.07951	1.5	342	2014-02-18	13:12:01
1605	50.419674	-5.079513	1.07	350.4	2014-02-18	13:12:02
1606	50.419683	-5.079514	0.98	354.1	2014-02-18	13:12:03
1607	50.419686	-5.079517	0.21	331.6	2014-02-18	13:12:05
1608	50.419687	-5.079517	0.04	18.2	2014-02-18	13:12:06
1609	50.419687	-5.079515	0.11	69.4	2014-02-18	13:12:07
1610	50.419708	-5.079438	0.66	67	2014-02-18	13:12:16
1611	50.419714	-5.079422	1.29	59.5	2014-02-18	13:12:17
1612	50.419725	-5.079413	1.34	28.4	2014-02-18	13:12:18
1613	50.419737	-5.079408	1.41	13.7	2014-02-18	13:12:19
1614	50.419745	-5.079403	1.02	22.6	2014-02-18	13:12:20
1615	50.419753	-5.079396	0.92	29.7	2014-02-18	13:12:21
1616	50.419756	-5.079389	0.7	51.3	2014-02-18	13:12:22
1617	50.419758	-5.079382	0.53	67.4	2014-02-18	13:12:23
1618	50.419756	-5.079379	0.35	141.6	2014-02-18	13:12:24
1619	50.419754	-5.079376	0.3	148.5	2014-02-18	13:12:25
1620	50.419753	-5.079373	0.25	116.9	2014-02-18	13:12:26
1621	50.419751	-5.079372	0.24	160.9	2014-02-18	13:12:27
1622	50.419845	-5.079485	0.11	322.8	2014-02-18	13:14:28
1623	50.419875	-5.079463	0.74	25.2	2014-02-18	13:14:33
1624	50.419879	-5.079456	0.64	48.9	2014-02-18	13:14:34
1625	50.419873	-5.079445	1.03	129.2	2014-02-18	13:14:35
1626	50.419858	-5.079421	2.41	134.4	2014-02-18	13:14:36
1627	50.419835	-5.079394	3.18	144.2	2014-02-18	13:14:37
1628	50.419824	-5.079383	1.46	145.5	2014-02-18	13:14:38
1629	50.419818	-5.079373	0.97	135.3	2014-02-18	13:14:39
1630	50.419811	-5.079362	1.1	132.7	2014-02-18	13:14:40
1631	50.419805	-5.079348	1.18	125.6	2014-02-18	13:14:41
1632	50.4198	-5.079331	1.32	116.4	2014-02-18	13:14:42
1633	50.419795	-5.079315	1.27	113	2014-02-18	13:14:43
1634	50.419791	-5.0793	1.18	115.4	2014-02-18	13:14:44
1635	50.419785	-5.079287	1.1	122.2	2014-02-18	13:14:45
1636	50.419779	-5.079275	1.04	129.5	2014-02-18	13:14:46
1637	50.419717	-5.079205	1.07	144	2014-02-18	13:14:54
1638	50.419704	-5.079202	1.54	172.4	2014-02-18	13:14:55
1639	50.419502	-5.079156	1.74	171.8	2014-02-18	13:15:08
1640	50.419948	-5.079385	1.41	341.9	2014-02-18	13:15:45
1641	50.419951	-5.079412	1.92	281.2	2014-02-18	13:15:46
1642	50.419948	-5.079424	0.91	246.4	2014-02-18	13:15:47
1643	50.419945	-5.079438	1.08	256.5	2014-02-18	13:15:48
1644	50.419941	-5.079448	0.83	236.7	2014-02-18	13:15:49
1645	50.41994	-5.079458	0.74	257.5	2014-02-18	13:15:50
1646	50.419937	-5.079466	0.65	236.8	2014-02-18	13:15:51
1647	50.419937	-5.079479	0.9	271.2	2014-02-18	13:15:52
1648	50.419931	-5.079485	0.76	215.1	2014-02-18	13:15:53
1649	50.419919	-5.079481	1.39	169.4	2014-02-18	13:15:54
1650	50.419904	-5.079475	1.76	165.7	2014-02-18	13:15:55
1651	50.419893	-5.079471	1.21	166.3	2014-02-18	13:15:56
1652	50.419889	-5.079476	0.54	218.9	2014-02-18	13:15:57
1653	50.419886	-5.079485	0.79	237.2	2014-02-18	13:15:58
1654	50.419883	-5.079495	0.74	249.2	2014-02-18	13:15:59
1655	50.419883	-5.079507	0.82	266.1	2014-02-18	13:16:00
1656	50.419883	-5.079518	0.84	268.7	2014-02-18	13:16:01
1657	50.419881	-5.07953	0.86	258.7	2014-02-18	13:16:02
1658	50.41988	-5.079541	0.75	258.6	2014-02-18	13:16:03
1659	50.419877	-5.079549	0.69	243.3	2014-02-18	13:16:04
1660	50.41987	-5.079551	0.82	187.5	2014-02-18	13:16:05
1661	50.419857	-5.07955	1.36	178.5	2014-02-18	13:16:06
1662	50.419847	-5.07955	1.12	177	2014-02-18	13:16:07
1663	50.41984	-5.079551	0.77	185.8	2014-02-18	13:16:08
1664	50.419835	-5.079556	0.74	212.1	2014-02-18	13:16:09
1665	50.419829	-5.079563	0.8	215	2014-02-18	13:16:10
1666	50.419822	-5.07957	0.88	215.1	2014-02-18	13:16:11
1667	50.419817	-5.079578	0.86	222.3	2014-02-18	13:16:12
1668	50.419812	-5.079586	0.81	224.7	2014-02-18	13:16:13
1669	50.419808	-5.079594	0.7	231.8	2014-02-18	13:16:14
1670	50.419806	-5.079605	0.81	256.8	2014-02-18	13:16:15
1671	50.419804	-5.079618	0.95	252.8	2014-02-18	13:16:16
1672	50.419799	-5.079625	0.71	228.9	2014-02-18	13:16:17
1673	50.419794	-5.079627	0.58	192.9	2014-02-18	13:16:18
1674	50.419786	-5.079626	0.92	174.8	2014-02-18	13:16:19
1675	50.419776	-5.079617	1.25	150.7	2014-02-18	13:16:20
1676	50.419767	-5.079604	1.37	135.9	2014-02-18	13:16:21
1677	50.419758	-5.079591	1.36	137.7	2014-02-18	13:16:22
1678	50.419749	-5.079579	1.32	140.5	2014-02-18	13:16:23
1679	50.41974	-5.079567	1.3	139.7	2014-02-18	13:16:24
1680	50.419731	-5.079556	1.28	141	2014-02-18	13:16:25
1681	50.419692	-5.079511	1.08	144	2014-02-18	13:16:30
1682	50.419686	-5.079504	0.86	147.5	2014-02-18	13:16:31
1683	50.419749	-5.079626	1.59	309.2	2014-02-18	13:16:38
1684	50.419769	-5.079654	3.05	318.5	2014-02-18	13:16:39
1685	50.419761	-5.079655	0.93	181.4	2014-02-18	13:16:40
1686	50.419751	-5.079649	1.13	158	2014-02-18	13:16:41
1687	50.419742	-5.07964	1.24	149.4	2014-02-18	13:16:42
1688	50.419732	-5.079633	1.26	155.7	2014-02-18	13:16:43
1689	50.419721	-5.079626	1.23	158.5	2014-02-18	13:16:44
1690	50.419712	-5.079632	1.07	200.6	2014-02-18	13:16:45
1691	50.419706	-5.079644	1.15	233	2014-02-18	13:16:46
1692	50.4197	-5.079654	0.96	222.2	2014-02-18	13:16:47
1693	50.419692	-5.07966	0.95	209.5	2014-02-18	13:16:48
1694	50.419686	-5.079664	0.79	202.6	2014-02-18	13:16:49
1695	50.419685	-5.079649	0.16	96.4	2014-02-18	13:16:56
1696	50.419688	-5.07964	0.79	60.2	2014-02-18	13:16:57
1697	50.419689	-5.07963	0.69	86.1	2014-02-18	13:16:58
1698	50.419687	-5.079623	0.49	104.3	2014-02-18	13:16:59
1699	50.419685	-5.079618	0.44	131.5	2014-02-18	13:17:00
1700	50.419681	-5.079615	0.54	151.2	2014-02-18	13:17:01
1701	50.41963	-5.079609	0.8	175.9	2014-02-18	13:17:08
1702	50.419619	-5.07961	1.26	181.9	2014-02-18	13:17:09
1703	50.419607	-5.07961	1.38	181.7	2014-02-18	13:17:10
1704	50.419594	-5.079611	1.46	180.5	2014-02-18	13:17:11
1705	50.41958	-5.079608	1.55	173.4	2014-02-18	13:17:12
1706	50.419563	-5.079604	1.86	171.9	2014-02-18	13:17:13
1707	50.419547	-5.079593	2.02	157.1	2014-02-18	13:17:14
1708	50.419533	-5.07958	1.78	147.3	2014-02-18	13:17:15
1709	50.419523	-5.079572	1.23	152.2	2014-02-18	13:17:16
1710	50.419516	-5.07956	1.17	135.1	2014-02-18	13:17:17
1711	50.419507	-5.079548	1.3	138.2	2014-02-18	13:17:18
1712	50.419496	-5.079541	1.29	157.3	2014-02-18	13:17:19
1713	50.419554	-5.079759	2.09	292.5	2014-02-18	13:17:27
1714	50.41957	-5.079772	2.05	332	2014-02-18	13:17:28
1715	50.419575	-5.079789	1.32	294.8	2014-02-18	13:17:29
1716	50.419579	-5.079805	1.19	292.5	2014-02-18	13:17:30
1717	50.419591	-5.079816	1.52	329	2014-02-18	13:17:31
1718	50.419611	-5.079821	2.29	350.6	2014-02-18	13:17:32
1719	50.419626	-5.079831	1.74	335.1	2014-02-18	13:17:33
1720	50.419633	-5.079848	1.43	305.6	2014-02-18	13:17:34
1721	50.419792	-5.079846	2.21	0.5	2014-02-18	13:17:42
1722	50.419816	-5.079846	2.73	359.5	2014-02-18	13:17:43
1723	50.419835	-5.079845	2.03	2.7	2014-02-18	13:17:44
1724	50.419848	-5.079838	1.54	17.2	2014-02-18	13:17:45
1725	50.419863	-5.079823	2.04	32.1	2014-02-18	13:17:46
1726	50.419874	-5.079807	1.66	43.3	2014-02-18	13:17:47
1727	50.419881	-5.079798	0.94	39.5	2014-02-18	13:17:48
1728	50.419879	-5.079787	0.85	104.6	2014-02-18	13:17:49
1729	50.419858	-5.079749	3.55	130.9	2014-02-18	13:17:50
1730	50.419818	-5.079694	5.94	138.7	2014-02-18	13:17:51
1731	50.419774	-5.079621	7.1	133.4	2014-02-18	13:17:52
1732	50.419736	-5.079523	8.11	121.5	2014-02-18	13:17:53
1733	50.41971	-5.079408	8.67	109.8	2014-02-18	13:17:54
1734	50.41969	-5.079282	9.23	103.6	2014-02-18	13:17:55
1735	50.419686	-5.079157	8.85	93.1	2014-02-18	13:17:56
1736	50.419704	-5.079049	7.9	75.4	2014-02-18	13:17:57
1737	50.419731	-5.07895	7.67	67.3	2014-02-18	13:17:58
1738	50.419759	-5.07885	7.74	65.8	2014-02-18	13:17:59
1739	50.419789	-5.07875	7.87	64.9	2014-02-18	13:18:00
1740	50.419983	-5.078355	5.88	52.4	2014-02-18	13:18:06
1741	50.419988	-5.078347	0.83	48.6	2014-02-18	13:18:07
1742	50.419966	-5.078386	3.66	229.6	2014-02-18	13:18:08
1743	50.419927	-5.078487	8.4	238.3	2014-02-18	13:18:09
1744	50.419895	-5.078556	6.07	234.4	2014-02-18	13:18:10
1745	50.419845	-5.078716	12.66	243.8	2014-02-18	13:18:11
1746	50.419818	-5.078837	9.06	250.6	2014-02-18	13:18:12
1747	50.419789	-5.078942	8.12	246.6	2014-02-18	13:18:13
1748	50.419774	-5.079034	6.72	255.5	2014-02-18	13:18:14
1749	50.419774	-5.079104	4.99	270.4	2014-02-18	13:18:15
1750	50.419779	-5.079155	3.65	278.2	2014-02-18	13:18:16
1751	50.41978	-5.079189	2.43	273.1	2014-02-18	13:18:17
1752	50.419779	-5.079208	1.35	268	2014-02-18	13:18:18
1753	50.419769	-5.079225	1.7	225.1	2014-02-18	13:18:19
1754	50.419756	-5.07924	1.78	215.2	2014-02-18	13:18:20
1755	50.419746	-5.079261	1.87	233.7	2014-02-18	13:18:21
1756	50.419737	-5.079285	1.97	241.4	2014-02-18	13:18:22
1757	50.419734	-5.079313	1.97	260.2	2014-02-18	13:18:23
1758	50.419732	-5.079341	1.99	263.3	2014-02-18	13:18:24
1759	50.419733	-5.079369	2	272.7	2014-02-18	13:18:25
1760	50.419736	-5.079396	2	280.7	2014-02-18	13:18:26
1761	50.41974	-5.079421	1.79	283	2014-02-18	13:18:27
1762	50.419744	-5.079445	1.78	286.5	2014-02-18	13:18:28
1763	50.419748	-5.079472	1.95	283.8	2014-02-18	13:18:29
1764	50.419756	-5.079497	1.94	294.7	2014-02-18	13:18:30
1765	50.419765	-5.079522	2.07	301	2014-02-18	13:18:31
1766	50.419771	-5.079548	1.99	289.7	2014-02-18	13:18:32
1767	50.419771	-5.079571	1.62	268.7	2014-02-18	13:18:33
1768	50.419766	-5.079582	0.98	235.9	2014-02-18	13:18:34
1769	50.41976	-5.079591	0.94	219.3	2014-02-18	13:18:35
1770	50.419756	-5.079601	0.8	242.1	2014-02-18	13:18:36
1771	50.419757	-5.07961	0.67	275.6	2014-02-18	13:18:37
1772	50.41976	-5.079621	0.87	296.7	2014-02-18	13:18:38
1773	50.419768	-5.079635	1.31	310.4	2014-02-18	13:18:39
1774	50.419776	-5.07965	1.41	309.9	2014-02-18	13:18:40
1775	50.419786	-5.079668	1.66	311.7	2014-02-18	13:18:41
1776	50.419795	-5.079686	1.62	306.7	2014-02-18	13:18:42
1777	50.419806	-5.079706	1.88	311.4	2014-02-18	13:18:43
1778	50.419821	-5.079725	2.17	321.1	2014-02-18	13:18:44
1779	50.419833	-5.079739	1.69	324.6	2014-02-18	13:18:45
1780	50.419846	-5.079747	1.51	339.4	2014-02-18	13:18:46
1781	50.419861	-5.079755	1.78	339.5	2014-02-18	13:18:47
1782	50.419875	-5.079758	1.56	354.3	2014-02-18	13:18:48
1783	50.419876	-5.079749	0.62	75	2014-02-18	13:18:49
1784	50.41988	-5.079755	0.58	314.7	2014-02-18	13:18:50
1785	50.419881	-5.079759	0.34	295.8	2014-02-18	13:18:51
1786	50.419888	-5.079761	0.77	352.4	2014-02-18	13:18:52
1787	50.419895	-5.079763	0.73	345.9	2014-02-18	13:18:53
1788	50.4199	-5.079768	0.68	330	2014-02-18	13:18:54
1789	50.419898	-5.079843	0.35	267.4	2014-02-18	13:19:09
1790	50.419903	-5.079848	0.73	330.3	2014-02-18	13:19:10
1791	50.419903	-5.079855	0.49	266.7	2014-02-18	13:19:11
1792	50.419911	-5.079865	1.12	317.4	2014-02-18	13:19:12
1793	50.419917	-5.079873	0.9	323.7	2014-02-18	13:19:13
1794	50.419922	-5.079881	0.78	311.1	2014-02-18	13:19:14
1795	50.419924	-5.079883	0.25	320.6	2014-02-18	13:19:15
1796	50.419928	-5.07989	0.7	315.1	2014-02-18	13:19:16
1797	50.419929	-5.079899	0.61	284.2	2014-02-18	13:19:17
1798	50.419927	-5.079902	0.36	215	2014-02-18	13:19:18
1799	50.419922	-5.079903	0.28	189.1	2014-02-18	13:19:20
1800	50.419922	-5.079903	0.01	180	2014-02-18	13:19:21
1801	50.419917	-5.079904	0.57	192	2014-02-18	13:19:22
1802	50.420048	-5.079971	0.2	342.1	2014-02-18	13:20:39
1803	50.419973	-5.079957	1.39	173.3	2014-02-18	13:20:45
1804	50.419963	-5.07996	1.18	190.2	2014-02-18	13:20:46
1805	50.419954	-5.079959	0.97	174	2014-02-18	13:20:47
1806	50.419946	-5.079952	1.08	152	2014-02-18	13:20:48
1807	50.419937	-5.079949	1.02	167.9	2014-02-18	13:20:49
1808	50.419928	-5.079952	0.99	192.9	2014-02-18	13:20:50
1809	50.419922	-5.079952	0.73	184.2	2014-02-18	13:20:51
1810	50.419916	-5.079954	0.6	187.4	2014-02-18	13:20:52
1811	50.419913	-5.079955	0.35	199.1	2014-02-18	13:20:53
1812	50.419907	-5.079957	0.72	188.1	2014-02-18	13:20:54
1813	50.419898	-5.079954	1.06	169.7	2014-02-18	13:20:55
1814	50.419882	-5.079948	1.75	167.4	2014-02-18	13:20:56
1815	50.419867	-5.079939	1.79	158.8	2014-02-18	13:20:57
1816	50.419856	-5.079929	1.45	150	2014-02-18	13:20:58
1817	50.419853	-5.079922	0.62	120.7	2014-02-18	13:20:59
1818	50.419857	-5.079916	0.64	42	2014-02-18	13:21:00
1819	50.419863	-5.079906	0.89	46.2	2014-02-18	13:21:01
1820	50.419869	-5.079898	0.92	42.5	2014-02-18	13:21:02
1821	50.419875	-5.079888	0.96	47.9	2014-02-18	13:21:03
1822	50.419908	-5.079968	0.1	303.2	2014-02-18	13:22:13
1823	50.419912	-5.079997	0.69	281.7	2014-02-18	13:22:16
1824	50.419912	-5.07999	0.49	91	2014-02-18	13:22:17
1825	50.419912	-5.079994	0.26	268.1	2014-02-18	13:22:18
1826	50.419909	-5.079995	0.34	196.2	2014-02-18	13:22:19
1827	50.419899	-5.079992	1.11	167	2014-02-18	13:22:20
1828	50.419883	-5.079986	1.87	168.1	2014-02-18	13:22:21
1829	50.419868	-5.079984	1.73	173.9	2014-02-18	13:22:22
1830	50.419855	-5.079983	1.45	178.4	2014-02-18	13:22:23
1831	50.419847	-5.079981	0.9	172	2014-02-18	13:22:24
1832	50.41984	-5.079982	0.76	186.7	2014-02-18	13:22:25
1833	50.419833	-5.079982	0.72	177.2	2014-02-18	13:22:26
1834	50.419827	-5.079983	0.69	186	2014-02-18	13:22:27
1835	50.419821	-5.079982	0.65	172.1	2014-02-18	13:22:28
1836	50.419821	-5.079987	0.36	260.8	2014-02-18	13:22:29
1837	50.419827	-5.07999	0.67	337.5	2014-02-18	13:22:30
1838	50.419834	-5.07999	0.78	359.6	2014-02-18	13:22:31
1839	50.41984	-5.079991	0.67	356	2014-02-18	13:22:32
1840	50.419845	-5.079995	0.66	334.9	2014-02-18	13:22:33
1841	50.419969	-5.080154	1.11	320.7	2014-02-18	13:22:49
1842	50.420039	-5.080181	1.15	346	2014-02-18	13:22:56
1843	50.420038	-5.080162	1.38	95.5	2014-02-18	13:22:57
1844	50.420035	-5.080153	0.34	112.8	2014-02-18	13:22:59
1845	50.420037	-5.080157	0.29	301.4	2014-02-18	13:23:00
1846	50.420038	-5.080163	0.48	286.7	2014-02-18	13:23:01
1847	50.420035	-5.080159	0.39	135.7	2014-02-18	13:23:02
1848	50.420037	-5.080167	0.57	288.1	2014-02-18	13:23:03
1849	50.420038	-5.080176	0.69	280.2	2014-02-18	13:23:04
1850	50.420036	-5.080185	0.65	249.2	2014-02-18	13:23:05
1851	50.420021	-5.080188	1.65	187.7	2014-02-18	13:23:06
1852	50.420018	-5.080202	1	252	2014-02-18	13:23:07
1853	50.42	-5.080189	2.22	155.7	2014-02-18	13:23:08
1854	50.419991	-5.080184	1.05	162.9	2014-02-18	13:23:09
1855	50.419983	-5.080185	0.95	182.1	2014-02-18	13:23:10
1856	50.419969	-5.080179	1.57	166	2014-02-18	13:23:11
1857	50.419969	-5.08018	0.07	216.9	2014-02-18	13:23:12
1858	50.419971	-5.080186	0.5	298.9	2014-02-18	13:23:13
1859	50.419973	-5.080192	0.49	305.9	2014-02-18	13:23:14
1860	50.419976	-5.080197	0.47	306.8	2014-02-18	13:23:15
1861	50.419974	-5.08019	0.52	107.7	2014-02-18	13:23:16
1862	50.419973	-5.080184	0.47	114.6	2014-02-18	13:23:17
1863	50.419972	-5.080177	0.53	100.1	2014-02-18	13:23:18
1864	50.419968	-5.080172	0.57	143.5	2014-02-18	13:23:19
1865	50.419938	-5.080133	4.31	140.6	2014-02-18	13:23:20
1866	50.419909	-5.080111	1.77	153	2014-02-18	13:23:22
1867	50.419905	-5.080113	0.5	193.8	2014-02-18	13:23:23
1868	50.419904	-5.080114	0.15	226	2014-02-18	13:23:24
1869	50.419902	-5.080115	0.2	202.6	2014-02-18	13:23:25
1870	50.419869	-5.080104	0.96	168.3	2014-02-18	13:23:29
1871	50.419866	-5.080103	0.31	160.7	2014-02-18	13:23:30
1872	50.419861	-5.080099	0.64	154.7	2014-02-18	13:23:31
1873	50.420173	-5.080366	1.46	331.4	2014-02-18	13:23:58
1874	50.420152	-5.080343	2.79	144.5	2014-02-18	13:23:59
1875	50.42013	-5.080323	2.83	149.1	2014-02-18	13:24:00
1876	50.420109	-5.080304	2.77	151.7	2014-02-18	13:24:01
1877	50.420086	-5.080289	2.79	156.7	2014-02-18	13:24:02
1878	50.420062	-5.080275	2.81	160.1	2014-02-18	13:24:03
1879	50.41997	-5.080186	3	148	2014-02-18	13:24:07
1880	50.419981	-5.080142	3.31	69	2014-02-18	13:24:08
1881	50.419956	-5.080139	2.76	175.6	2014-02-18	13:24:09
1882	50.419944	-5.080136	1.35	170.2	2014-02-18	13:24:10
1883	50.419932	-5.080129	1.43	159.8	2014-02-18	13:24:11
1884	50.419921	-5.08012	1.35	153.9	2014-02-18	13:24:12
1885	50.419908	-5.080113	1.58	159.8	2014-02-18	13:24:13
1886	50.419887	-5.080113	2.34	180.1	2014-02-18	13:24:14
1887	50.419869	-5.08011	2.06	174.4	2014-02-18	13:24:15
1888	50.419849	-5.080107	2.15	174.9	2014-02-18	13:24:16
1889	50.419829	-5.080102	2.33	171.2	2014-02-18	13:24:17
1890	50.41981	-5.080099	2.11	174.5	2014-02-18	13:24:18
1891	50.41979	-5.080092	2.21	166.8	2014-02-18	13:24:19
1892	50.419774	-5.080085	1.86	163.9	2014-02-18	13:24:20
1893	50.419759	-5.080075	1.9	157.7	2014-02-18	13:24:21
1894	50.419929	-5.080174	0.72	339.8	2014-02-18	13:24:49
1895	50.419939	-5.080189	1.52	315.1	2014-02-18	13:24:50
1896	50.419944	-5.080195	0.73	322	2014-02-18	13:24:51
1897	50.419952	-5.080208	1.24	312.7	2014-02-18	13:24:52
1898	50.419956	-5.080217	0.77	307	2014-02-18	13:24:53
1899	50.419955	-5.080226	0.68	259	2014-02-18	13:24:54
1900	50.419945	-5.080226	1.06	181.3	2014-02-18	13:24:55
1901	50.419932	-5.080226	1.45	179	2014-02-18	13:24:56
1902	50.419925	-5.080225	0.78	175.6	2014-02-18	13:24:57
1903	50.419919	-5.080221	0.78	158.2	2014-02-18	13:24:58
1904	50.419914	-5.08022	0.51	168.6	2014-02-18	13:24:59
1905	50.419895	-5.080188	1.55	133.4	2014-02-18	13:25:01
1906	50.41989	-5.080179	0.83	128.9	2014-02-18	13:25:02
1907	50.419886	-5.080179	0.5	185.5	2014-02-18	13:25:03
1908	50.419899	-5.080193	0.86	325.7	2014-02-18	13:25:05
1909	50.419898	-5.080202	0.63	261.4	2014-02-18	13:25:06
1910	50.419899	-5.080207	0.42	293.9	2014-02-18	13:25:07
1911	50.4199	-5.080214	0.46	277	2014-02-18	13:25:08
1912	50.419902	-5.080221	0.54	290.2	2014-02-18	13:25:09
1913	50.419902	-5.080227	0.42	274	2014-02-18	13:25:10
1914	50.419903	-5.080229	0.23	302.6	2014-02-18	13:25:11
1915	50.419908	-5.080216	0.56	60.1	2014-02-18	13:25:13
1916	50.419909	-5.080205	0.73	83.4	2014-02-18	13:25:14
1917	50.419902	-5.080168	2.76	106.1	2014-02-18	13:25:15
1918	50.419858	-5.080152	5.04	167.4	2014-02-18	13:25:16
1919	50.419837	-5.080157	2.31	187.2	2014-02-18	13:25:17
1920	50.419831	-5.080151	0.72	149.5	2014-02-18	13:25:18
1921	50.419828	-5.080143	0.67	121.9	2014-02-18	13:25:19
1922	50.419832	-5.080136	0.63	53.8	2014-02-18	13:25:20
1923	50.419833	-5.08013	0.45	67	2014-02-18	13:25:21
1924	50.419836	-5.080132	0.31	339.7	2014-02-18	13:25:22
1925	50.419836	-5.080129	0.2	68.6	2014-02-18	13:25:23
1926	50.419834	-5.080128	0.23	160.2	2014-02-18	13:25:24
1927	50.419829	-5.080129	0.62	187.2	2014-02-18	13:25:25
1928	50.419824	-5.080127	0.62	166.8	2014-02-18	13:25:26
1929	50.419816	-5.080126	0.85	175.6	2014-02-18	13:25:27
1930	50.4198	-5.080114	2	153.8	2014-02-18	13:25:28
1931	50.419775	-5.080093	3.13	152.5	2014-02-18	13:25:29
1932	50.419748	-5.080077	3.25	158.5	2014-02-18	13:25:30
1933	50.41973	-5.080068	2.02	163.4	2014-02-18	13:25:31
1934	50.419722	-5.080065	0.96	165.2	2014-02-18	13:25:32
1935	50.419715	-5.080061	0.83	160.4	2014-02-18	13:25:33
1936	50.419712	-5.080056	0.54	136.8	2014-02-18	13:25:34
1937	50.419711	-5.080053	0.23	116.2	2014-02-18	13:25:35
1938	50.419711	-5.080052	0.04	46.9	2014-02-18	13:25:36
1939	50.419716	-5.080057	0.62	332.1	2014-02-18	13:25:37
1940	50.419724	-5.080055	0.97	7.4	2014-02-18	13:25:38
1941	50.419731	-5.080046	0.98	38.4	2014-02-18	13:25:39
1942	50.419736	-5.080039	0.78	42.4	2014-02-18	13:25:40
1943	50.41974	-5.080029	0.82	57.8	2014-02-18	13:25:41
1944	50.419741	-5.080026	0.24	80.7	2014-02-18	13:25:42
1945	50.41973	-5.080017	1.36	151.7	2014-02-18	13:25:43
1946	50.419705	-5.079998	3.1	154	2014-02-18	13:25:44
1947	50.419678	-5.079978	3.3	155.4	2014-02-18	13:25:45
1948	50.419664	-5.07997	1.66	159.3	2014-02-18	13:25:46
1949	50.419658	-5.07997	0.63	177.8	2014-02-18	13:25:47
1950	50.419651	-5.079965	0.84	158.9	2014-02-18	13:25:48
1951	50.419644	-5.079961	0.85	161.8	2014-02-18	13:25:49
1952	50.419637	-5.079957	0.9	160	2014-02-18	13:25:50
1953	50.419629	-5.079952	0.91	155.4	2014-02-18	13:25:51
1954	50.419621	-5.079945	1	150.7	2014-02-18	13:25:52
1955	50.419572	-5.079894	1.31	146.6	2014-02-18	13:25:57
1956	50.419564	-5.079885	1.15	144.3	2014-02-18	13:25:58
1957	50.419518	-5.079838	1.2	146.9	2014-02-18	13:26:03
1958	50.419481	-5.079928	0.26	237.1	2014-02-18	13:26:32
1959	50.419486	-5.079929	0.51	356	2014-02-18	13:26:33
1960	50.419501	-5.079984	1.07	292.9	2014-02-18	13:26:37
1961	50.419503	-5.079994	0.69	287.2	2014-02-18	13:26:38
1962	50.419504	-5.080003	0.66	276.5	2014-02-18	13:26:39
1963	50.419497	-5.080003	0.78	183.5	2014-02-18	13:26:40
1964	50.419506	-5.080028	2.04	301.4	2014-02-18	13:26:41
1965	50.41959	-5.080113	11.06	327.1	2014-02-18	13:26:42
1966	50.419643	-5.080138	6.23	343.5	2014-02-18	13:26:43
1967	50.419658	-5.080162	2.41	314.4	2014-02-18	13:26:44
1968	50.419662	-5.08018	1.36	288.8	2014-02-18	13:26:45
1969	50.419662	-5.080197	1.17	270	2014-02-18	13:26:46
1970	50.419665	-5.080207	0.79	295	2014-02-18	13:26:47
1971	50.419662	-5.080214	0.58	235.9	2014-02-18	13:26:48
1972	50.419657	-5.080212	0.61	171.6	2014-02-18	13:26:49
1973	50.419638	-5.080196	2.4	150.7	2014-02-18	13:26:50
1974	50.419608	-5.080169	3.87	150.3	2014-02-18	13:26:51
1975	50.419584	-5.080147	3.11	149.9	2014-02-18	13:26:52
1976	50.419574	-5.080129	1.71	131.4	2014-02-18	13:26:53
1977	50.419566	-5.080112	1.5	124.9	2014-02-18	13:26:54
1978	50.419558	-5.080101	1.2	139.8	2014-02-18	13:26:55
1979	50.419556	-5.080108	0.53	251.4	2014-02-18	13:26:56
1980	50.419564	-5.080135	2.13	294.4	2014-02-18	13:26:57
1981	50.419572	-5.080161	1.99	294.4	2014-02-18	13:26:58
1982	50.419577	-5.080182	1.61	290.7	2014-02-18	13:26:59
1983	50.419583	-5.080208	2.03	291.9	2014-02-18	13:27:00
1984	50.419588	-5.080233	1.8	288.1	2014-02-18	13:27:01
1985	50.419593	-5.080252	1.48	290.7	2014-02-18	13:27:02
1986	50.419594	-5.080268	1.13	273.3	2014-02-18	13:27:03
1987	50.419591	-5.080284	1.16	255.6	2014-02-18	13:27:04
1988	50.419587	-5.080295	0.94	239	2014-02-18	13:27:05
1989	50.419581	-5.080304	0.88	222.1	2014-02-18	13:27:06
1990	50.41957	-5.080303	1.25	177.3	2014-02-18	13:27:07
1991	50.419555	-5.080286	2.06	145.1	2014-02-18	13:27:08
1992	50.419542	-5.080268	1.95	138	2014-02-18	13:27:09
1993	50.419532	-5.080253	1.51	136.6	2014-02-18	13:27:10
1994	50.419522	-5.080239	1.46	138.4	2014-02-18	13:27:11
1995	50.419511	-5.080226	1.53	140.7	2014-02-18	13:27:12
1996	50.419505	-5.080213	1.18	127.6	2014-02-18	13:27:13
1997	50.419501	-5.080202	0.87	122.6	2014-02-18	13:27:14
1998	50.419496	-5.080189	1.03	116.9	2014-02-18	13:27:15
1999	50.419497	-5.080174	1.06	89	2014-02-18	13:27:16
[truncated: 2,616 more rows]
