# Supplementary material for: On the Potential of Surfers to Monitor Environmental Indicators in the Coastal Zone
Source: PLoS One. 2015 Jul 8;10(7):e0127706. doi: 10.1371/journal.pone.0127706 (PMC4496071; doi:10.1371/journal.pone.0127706)
Supplement: S1 Data — Contains 85 GPS tracks (comma separated files) used to estimate surfing performance statistics in the manuscript. (ZIP) [file pone.0127706.s001.zip › S1 Data GPS Tracks/20140219_Newquay.csv]

No	Latitude	Longitude	Speed	Course	Date	Time
1	50.41677	-5.070977	0	0	2014-02-19	15:46:57
2	50.416771	-5.070969	0.58	73.1	2014-02-19	15:46:58
3	50.416715	-5.070986	0.09	190.6	2014-02-19	15:48:07
4	50.416717	-5.070959	1.88	83.4	2014-02-19	15:48:08
5	50.416717	-5.070956	0.25	81.4	2014-02-19	15:48:09
6	50.416718	-5.070959	0.25	287.4	2014-02-19	15:48:10
7	50.41672	-5.070959	0.22	355.1	2014-02-19	15:48:11
8	50.416723	-5.070954	0.51	47.8	2014-02-19	15:48:12
9	50.416723	-5.070952	0.16	83.3	2014-02-19	15:48:13
10	50.416723	-5.070951	0.03	73.4	2014-02-19	15:48:14
11	50.416726	-5.070947	0.41	47.3	2014-02-19	15:48:15
12	50.416729	-5.070939	0.62	61.4	2014-02-19	15:48:16
13	50.416731	-5.070933	0.51	65.1	2014-02-19	15:48:17
14	50.416732	-5.07093	0.28	45	2014-02-19	15:48:18
15	50.416736	-5.070931	0.44	353.1	2014-02-19	15:48:19
16	50.416742	-5.070931	0.61	1.1	2014-02-19	15:48:20
17	50.416746	-5.070932	0.53	350.4	2014-02-19	15:48:21
18	50.416751	-5.07093	0.49	13.3	2014-02-19	15:48:22
19	50.416753	-5.07093	0.26	2.6	2014-02-19	15:48:23
20	50.416756	-5.070932	0.35	339.1	2014-02-19	15:48:24
21	50.416758	-5.070931	0.2	17.7	2014-02-19	15:48:25
22	50.416757	-5.070934	0.21	252	2014-02-19	15:48:26
23	50.416756	-5.070939	0.34	254.2	2014-02-19	15:48:27
24	50.416754	-5.070943	0.41	235.4	2014-02-19	15:48:28
25	50.416754	-5.070948	0.31	270	2014-02-19	15:48:29
26	50.416755	-5.07095	0.2	297.6	2014-02-19	15:48:30
27	50.416756	-5.070952	0.2	304.8	2014-02-19	15:48:31
28	50.416757	-5.070955	0.23	316.4	2014-02-19	15:48:32
29	50.416759	-5.070956	0.22	330.2	2014-02-19	15:48:33
30	50.41676	-5.070959	0.22	309.1	2014-02-19	15:48:34
31	50.416761	-5.070961	0.17	295.7	2014-02-19	15:48:35
32	50.416761	-5.070959	0.12	113.6	2014-02-19	15:48:36
33	50.416758	-5.070958	0.25	162.3	2014-02-19	15:48:37
34	50.416757	-5.070959	0.19	208	2014-02-19	15:48:38
35	50.416758	-5.07096	0.07	344.9	2014-02-19	15:48:39
36	50.416758	-5.070959	0.09	19.6	2014-02-19	15:48:40
37	50.416759	-5.070959	0.07	28.4	2014-02-19	15:48:41
38	50.416758	-5.070958	0.07	155.6	2014-02-19	15:48:42
39	50.416758	-5.070957	0.08	103.8	2014-02-19	15:48:43
40	50.416761	-5.070956	0.32	15.1	2014-02-19	15:48:44
41	50.416762	-5.070955	0.16	21.8	2014-02-19	15:48:45
42	50.416763	-5.070955	0.07	40.5	2014-02-19	15:48:46
43	50.416762	-5.070954	0.04	161.8	2014-02-19	15:48:47
44	50.416762	-5.070955	0.05	258.1	2014-02-19	15:48:48
45	50.416763	-5.070956	0.1	297.6	2014-02-19	15:48:49
46	50.416761	-5.070959	0.23	222.6	2014-02-19	15:48:50
47	50.416761	-5.07096	0.08	263.4	2014-02-19	15:48:51
48	50.416762	-5.07096	0.04	0	2014-02-19	15:48:52
49	50.416762	-5.070959	0.11	13.3	2014-02-19	15:48:53
50	50.416763	-5.070958	0.1	79.4	2014-02-19	15:48:54
51	50.416761	-5.070957	0.14	157.7	2014-02-19	15:48:55
52	50.416761	-5.070958	0.07	270	2014-02-19	15:48:56
53	50.416761	-5.070959	0.11	199.1	2014-02-19	15:48:57
54	50.416759	-5.070959	0.22	183.2	2014-02-19	15:48:58
55	50.416758	-5.070959	0.06	180	2014-02-19	15:48:59
56	50.416758	-5.070959	0.01	144.4	2014-02-19	15:49:00
57	50.416757	-5.070958	0.08	141	2014-02-19	15:49:01
58	50.416757	-5.070957	0.06	128.5	2014-02-19	15:49:02
59	50.416757	-5.070957	0.01	212.5	2014-02-19	15:49:03
60	50.416758	-5.070957	0.09	6.9	2014-02-19	15:49:04
61	50.416759	-5.070956	0.17	25.7	2014-02-19	15:49:05
62	50.416759	-5.070955	0.1	95.1	2014-02-19	15:49:06
63	50.416759	-5.070954	0.05	52.4	2014-02-19	15:49:07
64	50.41676	-5.070953	0.08	68.6	2014-02-19	15:49:08
65	50.41676	-5.070952	0.08	90	2014-02-19	15:49:09
66	50.41676	-5.070951	0.09	51.9	2014-02-19	15:49:10
67	50.41676	-5.07095	0.07	54.9	2014-02-19	15:49:11
68	50.41676	-5.07095	0.05	114.7	2014-02-19	15:49:12
69	50.416759	-5.070949	0.09	167.7	2014-02-19	15:49:13
70	50.416758	-5.07095	0.19	182	2014-02-19	15:49:14
71	50.416756	-5.070949	0.25	171.7	2014-02-19	15:49:15
72	50.416753	-5.070948	0.26	162.9	2014-02-19	15:49:16
73	50.416751	-5.070948	0.22	175.1	2014-02-19	15:49:17
74	50.41675	-5.070948	0.15	195.7	2014-02-19	15:49:18
75	50.416749	-5.070948	0.09	144.5	2014-02-19	15:49:19
76	50.41675	-5.070947	0.06	28.2	2014-02-19	15:49:20
77	50.41675	-5.070947	0.01	53.6	2014-02-19	15:49:21
78	50.416749	-5.070947	0.14	177.7	2014-02-19	15:49:22
79	50.416747	-5.070947	0.17	175.9	2014-02-19	15:49:23
80	50.416747	-5.070946	0.03	108.6	2014-02-19	15:49:24
81	50.416748	-5.070946	0.06	12	2014-02-19	15:49:25
82	50.416747	-5.070946	0.06	152.3	2014-02-19	15:49:26
83	50.41674	-5.07093	1.35	123.6	2014-02-19	15:49:27
84	50.416738	-5.070929	0.27	163.5	2014-02-19	15:49:28
85	50.416737	-5.07093	0.15	222.1	2014-02-19	15:49:29
86	50.416735	-5.070928	0.25	147.4	2014-02-19	15:49:30
87	50.416734	-5.070928	0.18	172.3	2014-02-19	15:49:31
88	50.416731	-5.070925	0.3	141.7	2014-02-19	15:49:32
89	50.416729	-5.07092	0.47	122.3	2014-02-19	15:49:33
90	50.416728	-5.070917	0.24	111	2014-02-19	15:49:34
91	50.416728	-5.070917	0.01	180	2014-02-19	15:49:35
92	50.416728	-5.070919	0.17	240.3	2014-02-19	15:49:36
93	50.416727	-5.07092	0.14	227.7	2014-02-19	15:49:37
94	50.416726	-5.07092	0.12	177	2014-02-19	15:49:38
95	50.416725	-5.070919	0.13	149.9	2014-02-19	15:49:39
96	50.416725	-5.070919	0.05	6.9	2014-02-19	15:49:40
97	50.416727	-5.07092	0.19	335.3	2014-02-19	15:49:41
98	50.416726	-5.070917	0.23	114.2	2014-02-19	15:49:42
99	50.416725	-5.070916	0.15	153.4	2014-02-19	15:49:43
100	50.416725	-5.070916	0.07	15.4	2014-02-19	15:49:44
101	50.416727	-5.070917	0.19	343.9	2014-02-19	15:49:45
102	50.416728	-5.070919	0.21	314.1	2014-02-19	15:49:46
103	50.41673	-5.07092	0.18	336.9	2014-02-19	15:49:47
104	50.41673	-5.07092	0.01	53.6	2014-02-19	15:49:48
105	50.416728	-5.070918	0.23	155.1	2014-02-19	15:49:49
106	50.416725	-5.070917	0.32	154.7	2014-02-19	15:49:50
107	50.416724	-5.07091	0.5	112	2014-02-19	15:49:51
108	50.416722	-5.070908	0.24	138.9	2014-02-19	15:49:52
109	50.416722	-5.070917	0.66	265.2	2014-02-19	15:49:53
110	50.416726	-5.07093	1.04	297.1	2014-02-19	15:49:54
111	50.416725	-5.070931	0.11	215.2	2014-02-19	15:49:55
112	50.416723	-5.070931	0.11	170.6	2014-02-19	15:49:57
113	50.416719	-5.070929	0.25	167.6	2014-02-19	15:49:59
114	50.416718	-5.070932	0.25	252.6	2014-02-19	15:50:00
115	50.416717	-5.070934	0.16	208.9	2014-02-19	15:50:01
116	50.416716	-5.070936	0.19	246.6	2014-02-19	15:50:02
117	50.416717	-5.070943	0.25	280.9	2014-02-19	15:50:04
118	50.416718	-5.070946	0.24	288.2	2014-02-19	15:50:05
119	50.416719	-5.070949	0.21	296.2	2014-02-19	15:50:06
120	50.416719	-5.070951	0.08	288.2	2014-02-19	15:50:08
121	50.41672	-5.070951	0.09	352.6	2014-02-19	15:50:09
122	50.41672	-5.070951	0.03	11.1	2014-02-19	15:50:10
123	50.41672	-5.070952	0.05	270	2014-02-19	15:50:11
124	50.41672	-5.070952	0.04	282.2	2014-02-19	15:50:12
125	50.416719	-5.070953	0.06	225.1	2014-02-19	15:50:14
126	50.41672	-5.070955	0.08	280.6	2014-02-19	15:50:16
127	50.41672	-5.070956	0.08	262.6	2014-02-19	15:50:17
128	50.416719	-5.070957	0.08	242.9	2014-02-19	15:50:18
129	50.416719	-5.070959	0.11	274.5	2014-02-19	15:50:19
130	50.416719	-5.07096	0.1	270	2014-02-19	15:50:20
131	50.416714	-5.070954	0.79	142.7	2014-02-19	15:50:21
132	50.41671	-5.07095	0.47	146.9	2014-02-19	15:50:22
133	50.416708	-5.070949	0.2	155.9	2014-02-19	15:50:23
134	50.416708	-5.07095	0.08	215.9	2014-02-19	15:50:24
135	50.416708	-5.070951	0.07	238.3	2014-02-19	15:50:25
136	50.416707	-5.070951	0.03	212.5	2014-02-19	15:50:26
137	50.41667	-5.070943	2.09	172.5	2014-02-19	15:50:28
138	50.416672	-5.07094	0.3	37.2	2014-02-19	15:50:29
139	50.416673	-5.070936	0.34	72.6	2014-02-19	15:50:30
140	50.416671	-5.070932	0.4	131.2	2014-02-19	15:50:31
141	50.416671	-5.070928	0.24	78.6	2014-02-19	15:50:32
142	50.416669	-5.07093	0.26	210.4	2014-02-19	15:50:33
143	50.416669	-5.070934	0.26	265.9	2014-02-19	15:50:34
144	50.416669	-5.070933	0.1	90	2014-02-19	15:50:35
145	50.416669	-5.070932	0.07	131.3	2014-02-19	15:50:36
146	50.416669	-5.070932	0.06	311.3	2014-02-19	15:50:37
147	50.416669	-5.070932	0.04	180	2014-02-19	15:50:38
148	50.416669	-5.070936	0.26	270	2014-02-19	15:50:39
149	50.416668	-5.070939	0.23	253.4	2014-02-19	15:50:40
150	50.416669	-5.070939	0.07	0	2014-02-19	15:50:41
151	50.416669	-5.070939	0.02	343.3	2014-02-19	15:50:42
152	50.416669	-5.070941	0.12	256.9	2014-02-19	15:50:43
153	50.416668	-5.070941	0.05	200.8	2014-02-19	15:50:44
154	50.416668	-5.07094	0.12	99.5	2014-02-19	15:50:45
155	50.416668	-5.070937	0.22	82.6	2014-02-19	15:50:46
156	50.416669	-5.070933	0.23	83	2014-02-19	15:50:47
157	50.416669	-5.07093	0.24	76.2	2014-02-19	15:50:48
158	50.41667	-5.070927	0.24	69.2	2014-02-19	15:50:49
159	50.416671	-5.070924	0.25	72.6	2014-02-19	15:50:50
160	50.416671	-5.07092	0.25	74.5	2014-02-19	15:50:51
161	50.416671	-5.070919	0.07	75.2	2014-02-19	15:50:52
162	50.41667	-5.070919	0.1	159.2	2014-02-19	15:50:53
163	50.41667	-5.070918	0.09	160.6	2014-02-19	15:50:54
164	50.41667	-5.070917	0.09	78	2014-02-19	15:50:55
165	50.416666	-5.070912	0.57	138.9	2014-02-19	15:50:56
166	50.416663	-5.070913	0.33	192.7	2014-02-19	15:50:57
167	50.416656	-5.070917	0.41	199	2014-02-19	15:50:59
168	50.416657	-5.070921	0.32	288.7	2014-02-19	15:51:00
169	50.416662	-5.070926	0.64	324.4	2014-02-19	15:51:01
170	50.416667	-5.070932	0.71	322.2	2014-02-19	15:51:02
171	50.416669	-5.070932	0.23	357	2014-02-19	15:51:03
172	50.416668	-5.070928	0.35	114.9	2014-02-19	15:51:04
173	50.41667	-5.07092	0.3	62.4	2014-02-19	15:51:06
174	50.416671	-5.070912	0.29	82.6	2014-02-19	15:51:08
175	50.416672	-5.070911	0.07	28.4	2014-02-19	15:51:10
176	50.416674	-5.070905	0.5	59.9	2014-02-19	15:51:11
177	50.41668	-5.070904	0.68	7.6	2014-02-19	15:51:12
178	50.416685	-5.070903	0.51	8.7	2014-02-19	15:51:13
179	50.416683	-5.070896	0.55	115.2	2014-02-19	15:51:14
180	50.416681	-5.070894	0.2	134.5	2014-02-19	15:51:15
181	50.41668	-5.070889	0.2	117.3	2014-02-19	15:51:17
182	50.41668	-5.070889	0.04	313	2014-02-19	15:51:18
183	50.41668	-5.070889	0.05	187.1	2014-02-19	15:51:19
184	50.416679	-5.070886	0.24	103.4	2014-02-19	15:51:20
185	50.416676	-5.070881	0.24	132.1	2014-02-19	15:51:22
186	50.416675	-5.07088	0.11	147.8	2014-02-19	15:51:23
187	50.416674	-5.07088	0.13	158.6	2014-02-19	15:51:24
188	50.416673	-5.070879	0.11	157.8	2014-02-19	15:51:25
189	50.416672	-5.070878	0.12	159.4	2014-02-19	15:51:26
190	50.416667	-5.070876	0.65	167.3	2014-02-19	15:51:27
191	50.416666	-5.070872	0.35	110	2014-02-19	15:51:28
192	50.416671	-5.070866	0.36	31.3	2014-02-19	15:51:30
193	50.41668	-5.07087	0.5	346.9	2014-02-19	15:51:32
194	50.41668	-5.070867	0.23	78	2014-02-19	15:51:33
195	50.416674	-5.07086	0.79	146.8	2014-02-19	15:51:34
196	50.416671	-5.070856	0.49	144.5	2014-02-19	15:51:35
197	50.416671	-5.070855	0.07	74.3	2014-02-19	15:51:37
198	50.416671	-5.070854	0.06	127.7	2014-02-19	15:51:38
199	50.41667	-5.070853	0.11	158	2014-02-19	15:51:39
200	50.416669	-5.070853	0.1	150.4	2014-02-19	15:51:40
201	50.416668	-5.070852	0.11	157.8	2014-02-19	15:51:41
202	50.416667	-5.070852	0.08	154.6	2014-02-19	15:51:42
203	50.416667	-5.070848	0.11	97.2	2014-02-19	15:51:44
204	50.416667	-5.070848	0.07	175.1	2014-02-19	15:51:45
205	50.416666	-5.070848	0.07	175.1	2014-02-19	15:51:46
206	50.416666	-5.070848	0.04	171.5	2014-02-19	15:51:47
207	50.416665	-5.070848	0.07	164.6	2014-02-19	15:51:48
208	50.416663	-5.070847	0.17	169.9	2014-02-19	15:51:49
209	50.416664	-5.070846	0.08	68.8	2014-02-19	15:51:50
210	50.416665	-5.070848	0.09	317.5	2014-02-19	15:51:52
211	50.416666	-5.07085	0.17	303.3	2014-02-19	15:51:53
212	50.416666	-5.07085	0.08	346.6	2014-02-19	15:51:54
213	50.416666	-5.07085	0.01	90	2014-02-19	15:51:55
214	50.416666	-5.070851	0.04	227	2014-02-19	15:51:56
215	50.416665	-5.070853	0.19	236.5	2014-02-19	15:51:57
216	50.416664	-5.070855	0.19	230.7	2014-02-19	15:51:58
217	50.416663	-5.070858	0.23	235.6	2014-02-19	15:51:59
218	50.416662	-5.070861	0.27	238.2	2014-02-19	15:52:00
219	50.416661	-5.070864	0.2	261.9	2014-02-19	15:52:01
220	50.416661	-5.070863	0.02	149	2014-02-19	15:52:02
221	50.416661	-5.070865	0.14	277.9	2014-02-19	15:52:03
222	50.416661	-5.070866	0.07	237.6	2014-02-19	15:52:04
223	50.416661	-5.070866	0.03	203.4	2014-02-19	15:52:05
224	50.41666	-5.070867	0.05	194.5	2014-02-19	15:52:06
225	50.41666	-5.070867	0.05	186.9	2014-02-19	15:52:07
226	50.416659	-5.070867	0.07	195.1	2014-02-19	15:52:08
227	50.416659	-5.070868	0.09	225.6	2014-02-19	15:52:09
228	50.416658	-5.070869	0.09	224.8	2014-02-19	15:52:10
229	50.416657	-5.07087	0.12	210.2	2014-02-19	15:52:11
230	50.416656	-5.07087	0.11	212.2	2014-02-19	15:52:12
231	50.416655	-5.070871	0.14	195.5	2014-02-19	15:52:13
232	50.416655	-5.070872	0.11	274.8	2014-02-19	15:52:14
233	50.416655	-5.070873	0.04	257.8	2014-02-19	15:52:15
234	50.416655	-5.070874	0.04	241.9	2014-02-19	15:52:16
235	50.416655	-5.070875	0.08	283.8	2014-02-19	15:52:17
236	50.416655	-5.070876	0.08	263.2	2014-02-19	15:52:18
237	50.416655	-5.070878	0.17	260.8	2014-02-19	15:52:19
238	50.416655	-5.07088	0.14	285.5	2014-02-19	15:52:20
239	50.416656	-5.070878	0.15	64.8	2014-02-19	15:52:21
240	50.416656	-5.070878	0.03	12.4	2014-02-19	15:52:22
241	50.416656	-5.070878	0.04	148.3	2014-02-19	15:52:23
242	50.416656	-5.070877	0.05	100.6	2014-02-19	15:52:24
243	50.416654	-5.070881	0.19	231.8	2014-02-19	15:52:26
244	50.416646	-5.070878	0.46	165.8	2014-02-19	15:52:28
245	50.416644	-5.07088	0.26	210.4	2014-02-19	15:52:29
246	50.41664	-5.070879	0.21	171	2014-02-19	15:52:31
247	50.41664	-5.070879	0.03	167.1	2014-02-19	15:52:32
248	50.416639	-5.07088	0.1	201.4	2014-02-19	15:52:33
249	50.416646	-5.07088	0.77	0	2014-02-19	15:52:34
250	50.416653	-5.070883	0.89	343.3	2014-02-19	15:52:35
251	50.416658	-5.070884	0.55	352.5	2014-02-19	15:52:36
252	50.416665	-5.07089	0.89	330.1	2014-02-19	15:52:37
253	50.416662	-5.070896	0.57	226.3	2014-02-19	15:52:38
254	50.416653	-5.0709	0.98	197	2014-02-19	15:52:39
255	50.41665	-5.070914	1.05	249.6	2014-02-19	15:52:40
256	50.416651	-5.070921	0.55	284.7	2014-02-19	15:52:41
257	50.41665	-5.070923	0.2	217	2014-02-19	15:52:42
258	50.416654	-5.07093	0.65	310	2014-02-19	15:52:43
259	50.416658	-5.070941	0.88	303.4	2014-02-19	15:52:44
260	50.416661	-5.07095	0.75	299.7	2014-02-19	15:52:45
261	50.416666	-5.070961	0.99	304.3	2014-02-19	15:52:46
262	50.416672	-5.070979	1.37	295.1	2014-02-19	15:52:47
263	50.416676	-5.070996	1.33	293.6	2014-02-19	15:52:48
264	50.41668	-5.071009	0.99	292	2014-02-19	15:52:49
265	50.416681	-5.071021	0.86	277.5	2014-02-19	15:52:50
266	50.416684	-5.071038	1.24	288.5	2014-02-19	15:52:51
267	50.416689	-5.071054	1.31	295.8	2014-02-19	15:52:52
268	50.416696	-5.071068	1.25	307.8	2014-02-19	15:52:53
269	50.416703	-5.07108	1.1	310	2014-02-19	15:52:54
270	50.416709	-5.07109	1.04	314.6	2014-02-19	15:52:55
271	50.416716	-5.071103	1.22	311.1	2014-02-19	15:52:56
272	50.416725	-5.071119	1.48	310.5	2014-02-19	15:52:57
273	50.416735	-5.071132	1.46	320.4	2014-02-19	15:52:58
274	50.416743	-5.071145	1.24	312.2	2014-02-19	15:52:59
275	50.416752	-5.071163	1.68	309.6	2014-02-19	15:53:00
276	50.416759	-5.071178	1.3	307.1	2014-02-19	15:53:01
277	50.416768	-5.071192	1.38	316.2	2014-02-19	15:53:02
278	50.416777	-5.071203	1.27	322.3	2014-02-19	15:53:03
279	50.416787	-5.071214	1.38	323.7	2014-02-19	15:53:04
280	50.416797	-5.071225	1.32	325.6	2014-02-19	15:53:05
281	50.416808	-5.071236	1.46	327.5	2014-02-19	15:53:06
282	50.416818	-5.071248	1.4	323	2014-02-19	15:53:07
283	50.416828	-5.071262	1.54	317.6	2014-02-19	15:53:08
284	50.416837	-5.071276	1.39	315.3	2014-02-19	15:53:09
285	50.416846	-5.071286	1.19	322.2	2014-02-19	15:53:10
286	50.416854	-5.071295	1.07	325.1	2014-02-19	15:53:11
287	50.416859	-5.071301	0.72	323.5	2014-02-19	15:53:12
288	50.416867	-5.071309	1.11	328.8	2014-02-19	15:53:13
289	50.416877	-5.07132	1.35	325.4	2014-02-19	15:53:14
290	50.416888	-5.071332	1.51	325	2014-02-19	15:53:15
291	50.416898	-5.071342	1.3	326.2	2014-02-19	15:53:16
292	50.41691	-5.071359	1.76	319.7	2014-02-19	15:53:17
293	50.416923	-5.071381	2.16	312.7	2014-02-19	15:53:18
294	50.416936	-5.071401	1.99	313.1	2014-02-19	15:53:19
295	50.416944	-5.071413	1.22	318.8	2014-02-19	15:53:20
296	50.41695	-5.071421	0.93	319.5	2014-02-19	15:53:21
297	50.416958	-5.071433	1.19	318	2014-02-19	15:53:22
298	50.416968	-5.071449	1.56	311.6	2014-02-19	15:53:23
299	50.416977	-5.071464	1.52	315.3	2014-02-19	15:53:24
300	50.416988	-5.071482	1.77	314.9	2014-02-19	15:53:25
301	50.416998	-5.071499	1.63	312.5	2014-02-19	15:53:26
302	50.417009	-5.071512	1.46	320.4	2014-02-19	15:53:27
303	50.417016	-5.071521	1.08	322.2	2014-02-19	15:53:28
304	50.417017	-5.071514	0.54	80	2014-02-19	15:53:29
305	50.417017	-5.071504	0.7	89.3	2014-02-19	15:53:30
306	50.417024	-5.071506	0.8	348.4	2014-02-19	15:53:31
307	50.417036	-5.071516	1.48	330.8	2014-02-19	15:53:32
308	50.417048	-5.071523	1.45	339.3	2014-02-19	15:53:33
309	50.417058	-5.071532	1.33	332.3	2014-02-19	15:53:34
310	50.417069	-5.07154	1.33	337	2014-02-19	15:53:35
311	50.41708	-5.071547	1.26	335.7	2014-02-19	15:53:36
312	50.41709	-5.071555	1.25	331.4	2014-02-19	15:53:37
313	50.417101	-5.071562	1.31	339.2	2014-02-19	15:53:38
314	50.417112	-5.071566	1.31	346	2014-02-19	15:53:39
315	50.417123	-5.071572	1.26	340.8	2014-02-19	15:53:40
316	50.417134	-5.071579	1.39	338.3	2014-02-19	15:53:41
317	50.417146	-5.071587	1.4	335.7	2014-02-19	15:53:42
318	50.417157	-5.071595	1.32	337.1	2014-02-19	15:53:43
319	50.417169	-5.071605	1.52	332.4	2014-02-19	15:53:44
320	50.417185	-5.071622	2.15	325.9	2014-02-19	15:53:45
321	50.417201	-5.07163	1.96	341.3	2014-02-19	15:53:46
322	50.417216	-5.07163	1.66	2.1	2014-02-19	15:53:47
323	50.41723	-5.071624	1.53	13.7	2014-02-19	15:53:48
324	50.417244	-5.071618	1.7	15.6	2014-02-19	15:53:49
325	50.41726	-5.071609	1.86	19.8	2014-02-19	15:53:50
326	50.417276	-5.071604	1.76	12.9	2014-02-19	15:53:51
327	50.417287	-5.071595	1.47	25.5	2014-02-19	15:53:52
328	50.417301	-5.071587	1.64	19.5	2014-02-19	15:53:53
329	50.417314	-5.071581	1.5	15.4	2014-02-19	15:53:54
330	50.417324	-5.071576	1.11	21.8	2014-02-19	15:53:55
331	50.417329	-5.071564	1.02	51.5	2014-02-19	15:53:56
332	50.417334	-5.071551	1.12	60.7	2014-02-19	15:53:57
333	50.417339	-5.07154	0.96	52.7	2014-02-19	15:53:58
334	50.417341	-5.071538	0.23	24.9	2014-02-19	15:53:59
335	50.417348	-5.071535	0.85	19.2	2014-02-19	15:54:00
336	50.417358	-5.071533	1.01	6.4	2014-02-19	15:54:01
337	50.417365	-5.071512	0.87	60.7	2014-02-19	15:54:03
338	50.417366	-5.071505	0.44	79	2014-02-19	15:54:04
339	50.417368	-5.0715	0.41	63.3	2014-02-19	15:54:05
340	50.417368	-5.071497	0.22	67.8	2014-02-19	15:54:06
341	50.417367	-5.071493	0.33	108.5	2014-02-19	15:54:07
342	50.417375	-5.071481	1.17	46.1	2014-02-19	15:54:08
343	50.417379	-5.071477	0.58	30.1	2014-02-19	15:54:09
344	50.41738	-5.07148	0.24	283.8	2014-02-19	15:54:10
345	50.417379	-5.071487	0.48	255.3	2014-02-19	15:54:11
346	50.417374	-5.071493	0.67	223.4	2014-02-19	15:54:12
347	50.417368	-5.0715	0.84	214.5	2014-02-19	15:54:13
348	50.41736	-5.071506	1.02	204.6	2014-02-19	15:54:14
349	50.417353	-5.071512	0.9	210	2014-02-19	15:54:15
350	50.417349	-5.071518	0.53	225.5	2014-02-19	15:54:16
351	50.417348	-5.071526	0.59	255.4	2014-02-19	15:54:17
352	50.417343	-5.07154	1.15	241.3	2014-02-19	15:54:18
353	50.417336	-5.071552	1.23	226.2	2014-02-19	15:54:19
354	50.417326	-5.071565	1.37	220.7	2014-02-19	15:54:20
355	50.417317	-5.07158	1.52	226.6	2014-02-19	15:54:21
356	50.417307	-5.071597	1.64	226.6	2014-02-19	15:54:22
357	50.417296	-5.071613	1.61	224.1	2014-02-19	15:54:23
358	50.417287	-5.071628	1.48	225.5	2014-02-19	15:54:24
359	50.417279	-5.071645	1.52	233	2014-02-19	15:54:25
360	50.417269	-5.071661	1.6	225.6	2014-02-19	15:54:26
361	50.417258	-5.071676	1.55	221.6	2014-02-19	15:54:27
362	50.417249	-5.07169	1.4	225	2014-02-19	15:54:28
363	50.417242	-5.071705	1.37	232.2	2014-02-19	15:54:29
364	50.417232	-5.071721	1.63	226.1	2014-02-19	15:54:30
365	50.41722	-5.071735	1.59	216.5	2014-02-19	15:54:31
366	50.417211	-5.07175	1.54	226.3	2014-02-19	15:54:32
367	50.417201	-5.071768	1.61	229.1	2014-02-19	15:54:33
368	50.417191	-5.07179	1.92	234.7	2014-02-19	15:54:34
369	50.417178	-5.071807	1.89	221	2014-02-19	15:54:35
370	50.417165	-5.071826	2.03	220.6	2014-02-19	15:54:36
371	50.417153	-5.071844	1.8	224.9	2014-02-19	15:54:37
372	50.417144	-5.071863	1.68	232.6	2014-02-19	15:54:38
373	50.417137	-5.071884	1.69	242.8	2014-02-19	15:54:39
374	50.417132	-5.071905	1.62	248	2014-02-19	15:54:40
375	50.417128	-5.071929	1.78	256	2014-02-19	15:54:41
376	50.417121	-5.071949	1.61	243.2	2014-02-19	15:54:42
377	50.417114	-5.071968	1.51	238.7	2014-02-19	15:54:43
378	50.41712	-5.072008	2.92	282	2014-02-19	15:54:44
379	50.417106	-5.072021	1.78	212.5	2014-02-19	15:54:45
380	50.417105	-5.072034	0.92	264.2	2014-02-19	15:54:46
381	50.417113	-5.072071	2.79	289.1	2014-02-19	15:54:47
382	50.417121	-5.072088	1.46	306.8	2014-02-19	15:54:48
383	50.417126	-5.072093	0.66	328	2014-02-19	15:54:49
384	50.417129	-5.072094	0.13	347.9	2014-02-19	15:54:51
385	50.41713	-5.072095	0.17	324.3	2014-02-19	15:54:52
386	50.417133	-5.072096	0.4	354.9	2014-02-19	15:54:53
387	50.417136	-5.072099	0.37	312.7	2014-02-19	15:54:54
388	50.417137	-5.072103	0.28	289.7	2014-02-19	15:54:55
389	50.417137	-5.072107	0.25	289.4	2014-02-19	15:54:56
390	50.417138	-5.07211	0.25	282.8	2014-02-19	15:54:57
391	50.417139	-5.072116	0.42	280.3	2014-02-19	15:54:58
392	50.417138	-5.07214	1.71	269.1	2014-02-19	15:54:59
393	50.417136	-5.072162	1.56	261.7	2014-02-19	15:55:00
394	50.417135	-5.072177	1.08	265	2014-02-19	15:55:01
395	50.417132	-5.072193	1.18	252.6	2014-02-19	15:55:02
396	50.41713	-5.072209	1.21	257.1	2014-02-19	15:55:03
397	50.417131	-5.072226	1.2	274	2014-02-19	15:55:04
398	50.41713	-5.072244	1.23	266.9	2014-02-19	15:55:05
399	50.417127	-5.072261	1.29	252.8	2014-02-19	15:55:06
400	50.417123	-5.072282	1.57	254.5	2014-02-19	15:55:07
401	50.417119	-5.072302	1.42	253.6	2014-02-19	15:55:08
402	50.417117	-5.072321	1.37	260.2	2014-02-19	15:55:09
403	50.417118	-5.072342	1.56	274.8	2014-02-19	15:55:10
404	50.417123	-5.07236	1.36	291	2014-02-19	15:55:11
405	50.417137	-5.072384	2.3	312.3	2014-02-19	15:55:12
406	50.417146	-5.0724	1.53	315	2014-02-19	15:55:13
407	50.41715	-5.072402	0.46	340.2	2014-02-19	15:55:14
408	50.417168	-5.072421	2.37	325.6	2014-02-19	15:55:15
409	50.417181	-5.072431	1.64	334.3	2014-02-19	15:55:16
410	50.417192	-5.072443	0.78	325.1	2014-02-19	15:55:18
411	50.417196	-5.072441	0.44	24.6	2014-02-19	15:55:19
412	50.417196	-5.072444	0.22	262.8	2014-02-19	15:55:20
413	50.417182	-5.07246	1.9	218.2	2014-02-19	15:55:21
414	50.417183	-5.072474	0.94	275.7	2014-02-19	15:55:22
415	50.417183	-5.072484	0.71	271.5	2014-02-19	15:55:23
416	50.41719	-5.07249	0.93	328.4	2014-02-19	15:55:24
417	50.417189	-5.072494	0.33	237.1	2014-02-19	15:55:25
418	50.417122	-5.072549	4.2	207.3	2014-02-19	15:55:27
419	50.417113	-5.072557	1.11	210.2	2014-02-19	15:55:28
420	50.417119	-5.072563	0.82	323.3	2014-02-19	15:55:29
421	50.417125	-5.072567	0.72	341.2	2014-02-19	15:55:30
422	50.41713	-5.072569	0.57	341.2	2014-02-19	15:55:31
423	50.417134	-5.072569	0.4	6.8	2014-02-19	15:55:32
424	50.41713	-5.072568	0.43	175.2	2014-02-19	15:55:33
425	50.417131	-5.072559	0.68	81.3	2014-02-19	15:55:34
426	50.417136	-5.072547	0.98	53.8	2014-02-19	15:55:35
427	50.417142	-5.072542	0.81	30.4	2014-02-19	15:55:36
428	50.417148	-5.072541	0.64	5.4	2014-02-19	15:55:37
429	50.417152	-5.072546	0.57	318.4	2014-02-19	15:55:38
430	50.417153	-5.072555	0.63	283.7	2014-02-19	15:55:39
431	50.417154	-5.072568	0.91	272.9	2014-02-19	15:55:40
432	50.417153	-5.072585	1.21	266.9	2014-02-19	15:55:41
433	50.417158	-5.0726	1.24	297.3	2014-02-19	15:55:42
434	50.417161	-5.072609	0.66	297.9	2014-02-19	15:55:43
435	50.417159	-5.072611	0.32	219.8	2014-02-19	15:55:44
436	50.417156	-5.072612	0.31	184.5	2014-02-19	15:55:45
437	50.417154	-5.072614	0.25	213.8	2014-02-19	15:55:46
438	50.417141	-5.072619	1.48	194.2	2014-02-19	15:55:47
439	50.417135	-5.072623	0.72	202.2	2014-02-19	15:55:48
440	50.417145	-5.072616	1.23	21	2014-02-19	15:55:49
441	50.417152	-5.072612	0.8	21.3	2014-02-19	15:55:50
442	50.417157	-5.072615	0.58	338.5	2014-02-19	15:55:51
443	50.417165	-5.072624	1.13	325.7	2014-02-19	15:55:52
444	50.417178	-5.072637	1.67	327.1	2014-02-19	15:55:53
445	50.417191	-5.07265	1.75	328.5	2014-02-19	15:55:54
446	50.417204	-5.072656	1.48	341.8	2014-02-19	15:55:55
447	50.417217	-5.072667	1.62	331.2	2014-02-19	15:55:56
448	50.417227	-5.072682	1.55	318.7	2014-02-19	15:55:57
449	50.417235	-5.072699	1.5	304.1	2014-02-19	15:55:58
450	50.417242	-5.072723	1.88	296.3	2014-02-19	15:55:59
451	50.41725	-5.072739	1.4	306.3	2014-02-19	15:56:00
452	50.417258	-5.07275	1.21	318.4	2014-02-19	15:56:01
453	50.417267	-5.072755	1.07	343.9	2014-02-19	15:56:02
454	50.417278	-5.072764	1.37	330	2014-02-19	15:56:03
455	50.417328	-5.07286	4.38	309.4	2014-02-19	15:56:05
456	50.417338	-5.072878	1.72	310.5	2014-02-19	15:56:06
457	50.41734	-5.072885	0.56	292.6	2014-02-19	15:56:07
458	50.417338	-5.072887	0.18	207.7	2014-02-19	15:56:08
459	50.417336	-5.072881	0.43	115.8	2014-02-19	15:56:09
460	50.417334	-5.072876	0.47	123.7	2014-02-19	15:56:10
461	50.41733	-5.072867	0.72	126.6	2014-02-19	15:56:11
462	50.417329	-5.072867	0.1	169.3	2014-02-19	15:56:12
463	50.417328	-5.072868	0.22	204.5	2014-02-19	15:56:13
464	50.417327	-5.072868	0.12	149.8	2014-02-19	15:56:14
465	50.417326	-5.072868	0.08	223.7	2014-02-19	15:56:15
466	50.417333	-5.072885	1.41	305.3	2014-02-19	15:56:16
467	50.417338	-5.072894	0.89	308.3	2014-02-19	15:56:17
468	50.417336	-5.072893	0.27	150.6	2014-02-19	15:56:18
469	50.417333	-5.072889	0.44	141	2014-02-19	15:56:19
470	50.417333	-5.072896	0.51	273.1	2014-02-19	15:56:20
471	50.417339	-5.072913	1.31	295.2	2014-02-19	15:56:21
472	50.417345	-5.072931	1.51	299.3	2014-02-19	15:56:22
473	50.417352	-5.07295	1.54	299.5	2014-02-19	15:56:23
474	50.417359	-5.072967	1.47	304.3	2014-02-19	15:56:24
475	50.417366	-5.072983	1.35	301.1	2014-02-19	15:56:25
476	50.417374	-5.073	1.47	307.4	2014-02-19	15:56:26
477	50.417383	-5.073018	1.64	309.5	2014-02-19	15:56:27
478	50.417391	-5.073035	1.5	307.5	2014-02-19	15:56:28
479	50.4174	-5.073052	1.56	308.8	2014-02-19	15:56:29
480	50.41741	-5.073069	1.63	310.9	2014-02-19	15:56:30
481	50.417418	-5.073089	1.74	303.9	2014-02-19	15:56:31
482	50.417427	-5.073108	1.63	305.7	2014-02-19	15:56:32
483	50.417435	-5.073123	1.4	309.9	2014-02-19	15:56:33
484	50.417443	-5.073138	1.33	309.1	2014-02-19	15:56:34
485	50.41745	-5.073151	1.27	311.2	2014-02-19	15:56:35
486	50.417459	-5.073169	1.64	308.8	2014-02-19	15:56:36
487	50.41747	-5.073187	1.72	313	2014-02-19	15:56:37
488	50.417481	-5.073204	1.71	313.9	2014-02-19	15:56:38
489	50.417491	-5.073226	1.91	308.4	2014-02-19	15:56:39
490	50.4175	-5.073243	1.59	310.5	2014-02-19	15:56:40
491	50.417509	-5.073256	1.3	314.1	2014-02-19	15:56:41
492	50.417519	-5.073277	1.9	308.6	2014-02-19	15:56:42
493	50.41753	-5.073301	2.1	305.2	2014-02-19	15:56:43
494	50.417539	-5.073322	1.78	304.2	2014-02-19	15:56:44
495	50.417547	-5.073342	1.68	300.8	2014-02-19	15:56:45
496	50.417556	-5.073364	1.91	303.8	2014-02-19	15:56:46
497	50.417568	-5.073388	2.14	308.3	2014-02-19	15:56:47
498	50.417579	-5.073409	1.89	308.9	2014-02-19	15:56:48
499	50.417587	-5.073429	1.72	302.5	2014-02-19	15:56:49
500	50.417595	-5.073448	1.6	303.5	2014-02-19	15:56:50
501	50.417604	-5.073466	1.62	306	2014-02-19	15:56:51
502	50.417614	-5.073489	1.98	306.8	2014-02-19	15:56:52
503	50.417624	-5.073511	1.91	304.9	2014-02-19	15:56:53
504	50.417635	-5.073532	1.97	309.8	2014-02-19	15:56:54
505	50.417648	-5.073554	2.07	311.9	2014-02-19	15:56:55
506	50.41766	-5.073576	2.09	310.9	2014-02-19	15:56:56
507	50.41767	-5.073596	1.79	306.7	2014-02-19	15:56:57
508	50.41768	-5.073617	1.83	307	2014-02-19	15:56:58
509	50.417689	-5.073637	1.75	307.1	2014-02-19	15:56:59
510	50.417699	-5.073661	2.01	302.6	2014-02-19	15:57:00
511	50.417709	-5.073683	1.9	304.4	2014-02-19	15:57:01
512	50.417716	-5.073704	1.75	299.7	2014-02-19	15:57:02
513	50.417726	-5.073725	1.82	304.1	2014-02-19	15:57:03
514	50.417736	-5.073748	1.99	305.2	2014-02-19	15:57:04
515	50.417747	-5.073769	1.92	308.8	2014-02-19	15:57:05
516	50.417758	-5.073789	1.87	310.8	2014-02-19	15:57:06
517	50.417768	-5.07381	1.88	309.9	2014-02-19	15:57:07
518	50.417778	-5.073832	1.95	305	2014-02-19	15:57:08
519	50.417789	-5.073855	1.99	304.9	2014-02-19	15:57:09
520	50.417798	-5.073875	1.75	305.5	2014-02-19	15:57:10
521	50.417807	-5.073894	1.69	308.1	2014-02-19	15:57:11
522	50.417817	-5.073915	1.8	306.5	2014-02-19	15:57:12
523	50.417827	-5.073937	1.94	303.9	2014-02-19	15:57:13
524	50.417835	-5.073956	1.62	306.3	2014-02-19	15:57:14
525	50.417843	-5.073973	1.51	305.2	2014-02-19	15:57:15
526	50.417853	-5.073993	1.76	307.9	2014-02-19	15:57:16
527	50.417865	-5.074015	2.05	310.2	2014-02-19	15:57:17
528	50.417878	-5.074039	2.24	310.8	2014-02-19	15:57:18
529	50.41789	-5.074062	2.14	310.9	2014-02-19	15:57:19
530	50.417901	-5.074085	2.08	306	2014-02-19	15:57:20
531	50.417913	-5.074111	2.21	304.7	2014-02-19	15:57:21
532	50.417922	-5.074133	1.93	304.1	2014-02-19	15:57:22
533	50.417931	-5.074159	2.05	297.9	2014-02-19	15:57:23
534	50.417941	-5.074184	2.11	301.4	2014-02-19	15:57:24
535	50.41795	-5.074206	1.84	302.6	2014-02-19	15:57:25
536	50.41796	-5.074231	2.07	302.5	2014-02-19	15:57:26
537	50.417971	-5.074254	2.08	307.5	2014-02-19	15:57:27
538	50.417981	-5.074278	2.07	303.4	2014-02-19	15:57:28
539	50.417991	-5.074301	1.96	303.9	2014-02-19	15:57:29
540	50.418	-5.074318	1.52	308	2014-02-19	15:57:30
541	50.418008	-5.074337	1.63	307.2	2014-02-19	15:57:31
542	50.418019	-5.074356	1.78	310.1	2014-02-19	15:57:32
543	50.418028	-5.074373	1.64	310.6	2014-02-19	15:57:33
544	50.418038	-5.074391	1.65	308.7	2014-02-19	15:57:34
545	50.418048	-5.074411	1.8	310	2014-02-19	15:57:35
546	50.418058	-5.074434	2.03	304.8	2014-02-19	15:57:36
547	50.418068	-5.074455	1.76	305.6	2014-02-19	15:57:37
548	50.418074	-5.074468	1.19	304.8	2014-02-19	15:57:38
549	50.41809	-5.074519	2	296.5	2014-02-19	15:57:40
550	50.418101	-5.07456	3.15	293.2	2014-02-19	15:57:41
551	50.418105	-5.074568	0.78	307.1	2014-02-19	15:57:42
552	50.418111	-5.074584	1.31	300.3	2014-02-19	15:57:43
553	50.418118	-5.074602	1.47	302.2	2014-02-19	15:57:44
554	50.418127	-5.074618	1.48	309.1	2014-02-19	15:57:45
555	50.418129	-5.074624	0.54	305.8	2014-02-19	15:57:46
556	50.418131	-5.074628	0.34	303.9	2014-02-19	15:57:47
557	50.418135	-5.074637	0.4	306.2	2014-02-19	15:57:49
558	50.418136	-5.074639	0.15	321.9	2014-02-19	15:57:50
559	50.418139	-5.074643	0.42	313.6	2014-02-19	15:57:51
560	50.41814	-5.074643	0.09	333.8	2014-02-19	15:57:52
561	50.418141	-5.074645	0.18	324.3	2014-02-19	15:57:53
562	50.418143	-5.074648	0.28	304.5	2014-02-19	15:57:54
563	50.418146	-5.07465	0.18	337	2014-02-19	15:57:56
564	50.418147	-5.07465	0.12	17.7	2014-02-19	15:57:57
565	50.418147	-5.074649	0.04	57.6	2014-02-19	15:57:58
566	50.418147	-5.074649	0.01	0	2014-02-19	15:57:59
567	50.418153	-5.074651	0.71	350.3	2014-02-19	15:58:00
568	50.41816	-5.074659	0.95	323.3	2014-02-19	15:58:01
569	50.418167	-5.074672	1.22	312.9	2014-02-19	15:58:02
570	50.418175	-5.074681	1.08	321.9	2014-02-19	15:58:03
571	50.41818	-5.074691	0.91	310.4	2014-02-19	15:58:04
572	50.418183	-5.074704	0.95	287.7	2014-02-19	15:58:05
573	50.418183	-5.074721	1.2	271.3	2014-02-19	15:58:06
574	50.418184	-5.074738	1.27	275.1	2014-02-19	15:58:07
575	50.418186	-5.074756	1.25	280.8	2014-02-19	15:58:08
576	50.418186	-5.074767	0.83	270.7	2014-02-19	15:58:09
577	50.418188	-5.074766	0.21	23	2014-02-19	15:58:10
578	50.418188	-5.074766	0.05	180	2014-02-19	15:58:11
579	50.418188	-5.074778	0.83	269.3	2014-02-19	15:58:12
580	50.418187	-5.074785	0.49	261.2	2014-02-19	15:58:13
581	50.418188	-5.0748	1.08	277.9	2014-02-19	15:58:14
582	50.418192	-5.074817	1.3	288.4	2014-02-19	15:58:15
583	50.418199	-5.074836	1.57	301	2014-02-19	15:58:16
584	50.418204	-5.074853	1.26	292.6	2014-02-19	15:58:17
585	50.418206	-5.074872	1.42	281.4	2014-02-19	15:58:18
586	50.418208	-5.07489	1.26	278.9	2014-02-19	15:58:19
587	50.418207	-5.074911	1.49	267.8	2014-02-19	15:58:20
588	50.418205	-5.074932	1.52	261.9	2014-02-19	15:58:21
589	50.418202	-5.074959	1.97	260.2	2014-02-19	15:58:22
590	50.4182	-5.074986	1.92	262.5	2014-02-19	15:58:23
591	50.418199	-5.075009	1.63	266.3	2014-02-19	15:58:24
592	50.418198	-5.075028	1.35	262.9	2014-02-19	15:58:25
593	50.418197	-5.075048	1.44	265.5	2014-02-19	15:58:26
594	50.418195	-5.075067	1.32	261.1	2014-02-19	15:58:27
595	50.418192	-5.075086	1.41	258.9	2014-02-19	15:58:28
596	50.41819	-5.075109	1.66	260.6	2014-02-19	15:58:29
597	50.418187	-5.075133	1.69	258.6	2014-02-19	15:58:30
598	50.418184	-5.075156	1.67	258.4	2014-02-19	15:58:31
599	50.418182	-5.075175	1.41	260.1	2014-02-19	15:58:32
600	50.418178	-5.075195	1.46	254.4	2014-02-19	15:58:33
601	50.418174	-5.075217	1.6	252.3	2014-02-19	15:58:34
602	50.418173	-5.075236	1.37	265.3	2014-02-19	15:58:35
603	50.418174	-5.075256	1.45	276.6	2014-02-19	15:58:36
604	50.418178	-5.075276	1.48	284.3	2014-02-19	15:58:37
605	50.418183	-5.075293	1.31	299.4	2014-02-19	15:58:38
606	50.418187	-5.075308	1.19	289.6	2014-02-19	15:58:39
607	50.418188	-5.075326	1.22	275.7	2014-02-19	15:58:40
608	50.418189	-5.075343	1.22	276.6	2014-02-19	15:58:41
609	50.418192	-5.075359	1.19	284.9	2014-02-19	15:58:42
610	50.418196	-5.075371	0.95	293.2	2014-02-19	15:58:43
611	50.4182	-5.075384	1.03	297.4	2014-02-19	15:58:44
612	50.418207	-5.0754	1.38	305.2	2014-02-19	15:58:45
613	50.418214	-5.075414	1.29	307	2014-02-19	15:58:46
614	50.418219	-5.075428	1.13	300.7	2014-02-19	15:58:47
615	50.418224	-5.075443	1.19	300.1	2014-02-19	15:58:48
616	50.418229	-5.07546	1.37	293.3	2014-02-19	15:58:49
617	50.418237	-5.075471	1.1	316.7	2014-02-19	15:58:50
618	50.418241	-5.075482	0.87	301.8	2014-02-19	15:58:51
619	50.418244	-5.075492	0.8	293.5	2014-02-19	15:58:52
620	50.418244	-5.075505	0.95	276.2	2014-02-19	15:58:53
621	50.418249	-5.075515	0.87	306.2	2014-02-19	15:58:54
622	50.418255	-5.075522	0.88	323.3	2014-02-19	15:58:55
623	50.418262	-5.07553	0.91	325.3	2014-02-19	15:58:56
624	50.418267	-5.075536	0.71	324.3	2014-02-19	15:58:57
625	50.418272	-5.075541	0.67	322.7	2014-02-19	15:58:58
626	50.418275	-5.075551	0.77	299.1	2014-02-19	15:58:59
627	50.41828	-5.07556	0.86	307.4	2014-02-19	15:59:00
628	50.418285	-5.07557	0.85	307.4	2014-02-19	15:59:01
629	50.418291	-5.075578	0.88	322.3	2014-02-19	15:59:02
630	50.418297	-5.075586	0.88	316.3	2014-02-19	15:59:03
631	50.418301	-5.075598	0.95	299.4	2014-02-19	15:59:04
632	50.418305	-5.07561	0.98	297.3	2014-02-19	15:59:05
633	50.41831	-5.075619	0.86	310.6	2014-02-19	15:59:06
634	50.418317	-5.075626	0.88	328.8	2014-02-19	15:59:07
635	50.418322	-5.075637	1.01	308.9	2014-02-19	15:59:08
636	50.418328	-5.07565	1.15	303.9	2014-02-19	15:59:09
637	50.418335	-5.075662	1.11	311.7	2014-02-19	15:59:10
638	50.418337	-5.075671	0.67	292.2	2014-02-19	15:59:11
639	50.418336	-5.075681	0.72	259.5	2014-02-19	15:59:12
640	50.418335	-5.075695	1.02	263.7	2014-02-19	15:59:13
641	50.418335	-5.075708	0.94	271.7	2014-02-19	15:59:14
642	50.418336	-5.075723	1.04	276.7	2014-02-19	15:59:15
643	50.418337	-5.075739	1.17	273.7	2014-02-19	15:59:16
644	50.418337	-5.075753	1.02	268.9	2014-02-19	15:59:17
645	50.418338	-5.075766	0.91	275.9	2014-02-19	15:59:18
646	50.418338	-5.075779	0.88	271.2	2014-02-19	15:59:19
647	50.418339	-5.075789	0.72	284.1	2014-02-19	15:59:20
648	50.41834	-5.075801	0.9	273	2014-02-19	15:59:21
649	50.41834	-5.075814	0.9	270	2014-02-19	15:59:22
650	50.418341	-5.075825	0.82	283.1	2014-02-19	15:59:23
651	50.418344	-5.075838	0.93	286.3	2014-02-19	15:59:24
652	50.418345	-5.075853	1.06	278.6	2014-02-19	15:59:25
653	50.418347	-5.075867	1.01	278.5	2014-02-19	15:59:26
654	50.418348	-5.075883	1.2	276.2	2014-02-19	15:59:27
655	50.418348	-5.075901	1.23	270.9	2014-02-19	15:59:28
656	50.418348	-5.075917	1.15	272.3	2014-02-19	15:59:29
657	50.418349	-5.075929	0.82	277.8	2014-02-19	15:59:30
658	50.418352	-5.07594	0.86	292.9	2014-02-19	15:59:31
659	50.418355	-5.07595	0.79	293.6	2014-02-19	15:59:32
660	50.418356	-5.075962	0.87	276.7	2014-02-19	15:59:33
661	50.418356	-5.07597	0.52	268	2014-02-19	15:59:34
662	50.418356	-5.075983	0.93	270.5	2014-02-19	15:59:35
663	50.418358	-5.075995	0.93	281	2014-02-19	15:59:36
664	50.418358	-5.076005	0.66	274.9	2014-02-19	15:59:37
665	50.418358	-5.076017	0.87	267.5	2014-02-19	15:59:38
666	50.418357	-5.076029	0.87	263.8	2014-02-19	15:59:39
667	50.41836	-5.076041	0.87	293.3	2014-02-19	15:59:40
668	50.418361	-5.076053	0.91	273.6	2014-02-19	15:59:41
669	50.41836	-5.076062	0.62	268.3	2014-02-19	15:59:42
670	50.418361	-5.076073	0.79	278.1	2014-02-19	15:59:43
671	50.418362	-5.076086	0.91	277.1	2014-02-19	15:59:44
672	50.418365	-5.076101	1.09	284.4	2014-02-19	15:59:45
673	50.418366	-5.076109	0.63	283.7	2014-02-19	15:59:46
674	50.418366	-5.07611	0.03	212.5	2014-02-19	15:59:47
675	50.418368	-5.076122	0.92	287.1	2014-02-19	15:59:48
676	50.418371	-5.076134	0.86	285.8	2014-02-19	15:59:49
677	50.41837	-5.076144	0.7	261.5	2014-02-19	15:59:50
678	50.41837	-5.076156	0.85	271.3	2014-02-19	15:59:51
679	50.418374	-5.076166	0.87	298.9	2014-02-19	15:59:52
680	50.418378	-5.076177	0.88	300.7	2014-02-19	15:59:53
681	50.418383	-5.076187	0.95	309.7	2014-02-19	15:59:54
682	50.418389	-5.076195	0.85	316.6	2014-02-19	15:59:55
683	50.418391	-5.076201	0.51	309.7	2014-02-19	15:59:56
684	50.418395	-5.076205	0.44	324.3	2014-02-19	15:59:57
685	50.4184	-5.07621	0.68	328.3	2014-02-19	15:59:58
686	50.418404	-5.076219	0.83	307.6	2014-02-19	15:59:59
687	50.418409	-5.076226	0.73	317.9	2014-02-19	16:00:00
688	50.418413	-5.07623	0.25	322.3	2014-02-19	16:00:02
689	50.418413	-5.07623	0.07	339.8	2014-02-19	16:00:03
690	50.418418	-5.076244	1.1	301.1	2014-02-19	16:00:04
691	50.418426	-5.076262	1.5	302.6	2014-02-19	16:00:05
692	50.41843	-5.076274	0.98	295.9	2014-02-19	16:00:06
693	50.418428	-5.076275	0.1	189.8	2014-02-19	16:00:08
694	50.41843	-5.076284	0.69	289.1	2014-02-19	16:00:09
695	50.418433	-5.076296	0.97	291.9	2014-02-19	16:00:10
696	50.418437	-5.076309	0.99	299.2	2014-02-19	16:00:11
697	50.418442	-5.076318	0.87	311.1	2014-02-19	16:00:12
698	50.418451	-5.076327	1.12	323.6	2014-02-19	16:00:13
699	50.418464	-5.076345	2	319.9	2014-02-19	16:00:14
700	50.418474	-5.076362	1.58	313.7	2014-02-19	16:00:15
701	50.418478	-5.076369	0.63	308.1	2014-02-19	16:00:16
702	50.41848	-5.076373	0.38	308.2	2014-02-19	16:00:17
703	50.418483	-5.07638	0.61	302.5	2014-02-19	16:00:18
704	50.418486	-5.076391	0.85	294.1	2014-02-19	16:00:19
705	50.418489	-5.076403	0.93	291.7	2014-02-19	16:00:20
706	50.418493	-5.076415	0.95	298.2	2014-02-19	16:00:21
707	50.418492	-5.07642	0.34	257.2	2014-02-19	16:00:22
708	50.418487	-5.076414	0.67	145	2014-02-19	16:00:23
709	50.418487	-5.076411	0.25	109.8	2014-02-19	16:00:24
710	50.418487	-5.07641	0.04	90	2014-02-19	16:00:25
711	50.418488	-5.076415	0.39	295.1	2014-02-19	16:00:26
712	50.418493	-5.076425	0.84	307.1	2014-02-19	16:00:27
713	50.418498	-5.07644	1.25	300.9	2014-02-19	16:00:28
714	50.418501	-5.076454	1.06	284.3	2014-02-19	16:00:29
715	50.418497	-5.076453	0.44	170.7	2014-02-19	16:00:30
716	50.418497	-5.07645	0.23	97	2014-02-19	16:00:31
717	50.418511	-5.076466	1.95	324.8	2014-02-19	16:00:32
718	50.418528	-5.076492	2.66	316.3	2014-02-19	16:00:33
719	50.418544	-5.076514	2.37	317.9	2014-02-19	16:00:34
720	50.418554	-5.076535	1.84	307.2	2014-02-19	16:00:35
721	50.41856	-5.076547	1.13	308.7	2014-02-19	16:00:36
722	50.418566	-5.076559	1.07	308.3	2014-02-19	16:00:37
723	50.418573	-5.076569	1.06	318.3	2014-02-19	16:00:38
724	50.418582	-5.076587	1.55	306.5	2014-02-19	16:00:39
725	50.418592	-5.076604	1.67	314.1	2014-02-19	16:00:40
726	50.418605	-5.076618	1.77	325.7	2014-02-19	16:00:41
727	50.418617	-5.076631	1.61	325	2014-02-19	16:00:42
728	50.418621	-5.076642	0.93	296.3	2014-02-19	16:00:43
729	50.418625	-5.076651	0.8	308.9	2014-02-19	16:00:44
730	50.418633	-5.076665	1.24	310.8	2014-02-19	16:00:45
731	50.418638	-5.076678	1.12	304.6	2014-02-19	16:00:46
732	50.418644	-5.076688	0.97	308.8	2014-02-19	16:00:47
733	50.418646	-5.076697	0.71	292.5	2014-02-19	16:00:48
734	50.418646	-5.076698	0.1	229.7	2014-02-19	16:00:49
735	50.418642	-5.076696	0.47	154.8	2014-02-19	16:00:50
736	50.418638	-5.076691	0.48	138.5	2014-02-19	16:00:51
737	50.418635	-5.076685	0.6	131.7	2014-02-19	16:00:52
738	50.418631	-5.076677	0.69	128.4	2014-02-19	16:00:53
739	50.418627	-5.076675	0.24	157.2	2014-02-19	16:00:55
740	50.418632	-5.076682	0.75	316.3	2014-02-19	16:00:56
741	50.41864	-5.076698	1.41	307.5	2014-02-19	16:00:57
742	50.418646	-5.07671	1.17	309	2014-02-19	16:00:58
743	50.418657	-5.076728	1.71	312.9	2014-02-19	16:00:59
744	50.418667	-5.076744	1.6	314.8	2014-02-19	16:01:00
745	50.418676	-5.07676	1.48	311.8	2014-02-19	16:01:01
746	50.418683	-5.076771	1.16	316.3	2014-02-19	16:01:02
747	50.418686	-5.07678	0.68	293.6	2014-02-19	16:01:03
748	50.418689	-5.076788	0.68	297.9	2014-02-19	16:01:04
749	50.418695	-5.076798	1.01	315.2	2014-02-19	16:01:05
750	50.418694	-5.076806	0.57	252.9	2014-02-19	16:01:06
751	50.418693	-5.076812	0.46	261.7	2014-02-19	16:01:07
752	50.418695	-5.076817	0.42	297.6	2014-02-19	16:01:08
753	50.418696	-5.076822	0.37	293.7	2014-02-19	16:01:09
754	50.418701	-5.076829	0.74	322.5	2014-02-19	16:01:10
755	50.418709	-5.076836	0.95	327.5	2014-02-19	16:01:11
756	50.418718	-5.076846	1.25	325.6	2014-02-19	16:01:12
757	50.418728	-5.076856	1.32	327.7	2014-02-19	16:01:13
758	50.418738	-5.076862	1.16	338.7	2014-02-19	16:01:14
759	50.418743	-5.076864	0.59	341.2	2014-02-19	16:01:15
760	50.418747	-5.076867	0.52	337.7	2014-02-19	16:01:16
761	50.418751	-5.076872	0.55	325.4	2014-02-19	16:01:17
762	50.418755	-5.076872	0.41	351.6	2014-02-19	16:01:18
763	50.418761	-5.076872	0.68	2.5	2014-02-19	16:01:19
764	50.41877	-5.076874	1.09	351.5	2014-02-19	16:01:20
765	50.41878	-5.076883	1.21	329.9	2014-02-19	16:01:21
766	50.418791	-5.076893	1.4	329.6	2014-02-19	16:01:22
767	50.418802	-5.076904	1.51	329.2	2014-02-19	16:01:23
768	50.418809	-5.07691	0.86	328.2	2014-02-19	16:01:24
769	50.418812	-5.07691	0.37	3.7	2014-02-19	16:01:25
770	50.418816	-5.076911	0.46	346.5	2014-02-19	16:01:26
771	50.418823	-5.076913	0.79	353.1	2014-02-19	16:01:27
772	50.418833	-5.076916	1.14	349.2	2014-02-19	16:01:28
773	50.418845	-5.07692	1.3	345.7	2014-02-19	16:01:29
774	50.418856	-5.076923	1.33	352.8	2014-02-19	16:01:30
775	50.418869	-5.076926	1.38	349	2014-02-19	16:01:31
776	50.418881	-5.076928	1.34	354.7	2014-02-19	16:01:32
777	50.418893	-5.076931	1.35	350.6	2014-02-19	16:01:33
778	50.418902	-5.076934	1.08	348.2	2014-02-19	16:01:34
779	50.418907	-5.07693	0.63	25.1	2014-02-19	16:01:35
780	50.418914	-5.076927	0.77	17	2014-02-19	16:01:36
781	50.418923	-5.076931	1.05	346.5	2014-02-19	16:01:37
782	50.418933	-5.076936	1.18	341.2	2014-02-19	16:01:38
783	50.418946	-5.076942	1.5	342.2	2014-02-19	16:01:39
784	50.418959	-5.076951	1.61	336.8	2014-02-19	16:01:40
785	50.418972	-5.07696	1.57	338	2014-02-19	16:01:41
786	50.418982	-5.076967	1.18	335	2014-02-19	16:01:42
787	50.418988	-5.076963	0.71	24.8	2014-02-19	16:01:43
788	50.418991	-5.076949	1.03	68.7	2014-02-19	16:01:44
789	50.418996	-5.076942	0.78	40.2	2014-02-19	16:01:45
790	50.419	-5.07695	0.68	307.8	2014-02-19	16:01:46
791	50.419006	-5.076958	0.86	319.2	2014-02-19	16:01:47
792	50.419014	-5.076965	1.02	330	2014-02-19	16:01:48
793	50.419021	-5.076971	0.88	331.4	2014-02-19	16:01:49
794	50.419026	-5.07697	0.59	8	2014-02-19	16:01:50
795	50.419029	-5.076964	0.51	54	2014-02-19	16:01:51
796	50.419031	-5.076957	0.54	64.1	2014-02-19	16:01:52
797	50.419033	-5.076951	0.47	57.3	2014-02-19	16:01:53
798	50.419035	-5.076947	0.38	55.7	2014-02-19	16:01:54
799	50.418998	-5.076781	0.78	109.5	2014-02-19	16:02:10
800	50.419	-5.076771	0.75	74.8	2014-02-19	16:02:11
801	50.419002	-5.07676	0.84	71.8	2014-02-19	16:02:12
802	50.419005	-5.076748	0.87	69.9	2014-02-19	16:02:13
803	50.41901	-5.076736	1.04	57.3	2014-02-19	16:02:14
804	50.419028	-5.076775	3.39	306.5	2014-02-19	16:02:15
805	50.419035	-5.076798	1.86	296.8	2014-02-19	16:02:16
806	50.419042	-5.07681	1.13	311.8	2014-02-19	16:02:17
807	50.419041	-5.076817	0.51	253	2014-02-19	16:02:18
808	50.419036	-5.07682	0.3	204.8	2014-02-19	16:02:20
809	50.419039	-5.07683	0.82	297.8	2014-02-19	16:02:21
810	50.419044	-5.076841	0.92	304.7	2014-02-19	16:02:22
811	50.419048	-5.07685	0.79	303.1	2014-02-19	16:02:23
812	50.419051	-5.076861	0.8	293.5	2014-02-19	16:02:24
813	50.419049	-5.076868	0.53	249.3	2014-02-19	16:02:25
814	50.419049	-5.076871	0.23	263.1	2014-02-19	16:02:26
815	50.41905	-5.076877	0.45	288.1	2014-02-19	16:02:27
816	50.41905	-5.076882	0.38	264.2	2014-02-19	16:02:28
817	50.419047	-5.076884	0.35	197.7	2014-02-19	16:02:29
818	50.419042	-5.076884	0.27	180.6	2014-02-19	16:02:31
819	50.419042	-5.076885	0.07	270	2014-02-19	16:02:32
820	50.419045	-5.076884	0.39	8	2014-02-19	16:02:33
821	50.419047	-5.076889	0.39	296.8	2014-02-19	16:02:34
822	50.419047	-5.076893	0.26	280.4	2014-02-19	16:02:35
823	50.419053	-5.076842	0.12	79	2014-02-19	16:03:05
824	50.419069	-5.076856	1.96	329.4	2014-02-19	16:03:06
825	50.419051	-5.076845	2.16	159.2	2014-02-19	16:03:07
826	50.419044	-5.076843	0.77	171.1	2014-02-19	16:03:08
827	50.419039	-5.076847	0.62	206.9	2014-02-19	16:03:09
828	50.419036	-5.07685	0.35	210.7	2014-02-19	16:03:10
829	50.419032	-5.076855	0.6	217.3	2014-02-19	16:03:11
830	50.419029	-5.076858	0.42	209	2014-02-19	16:03:12
831	50.419028	-5.076857	0.1	162.7	2014-02-19	16:03:13
832	50.419027	-5.076861	0.28	246.9	2014-02-19	16:03:14
833	50.419023	-5.076863	0.39	201.5	2014-02-19	16:03:15
834	50.419022	-5.076861	0.22	138.5	2014-02-19	16:03:16
835	50.419021	-5.076863	0.18	223.5	2014-02-19	16:03:17
836	50.41902	-5.076869	0.45	253.1	2014-02-19	16:03:18
837	50.419019	-5.076872	0.22	262.6	2014-02-19	16:03:19
838	50.419018	-5.076875	0.26	241.8	2014-02-19	16:03:20
839	50.419016	-5.076877	0.34	210	2014-02-19	16:03:21
840	50.419007	-5.076877	0.91	176.6	2014-02-19	16:03:22
841	50.419002	-5.076874	0.62	161	2014-02-19	16:03:23
842	50.419001	-5.076868	0.42	101.5	2014-02-19	16:03:24
843	50.419004	-5.07686	0.6	65.2	2014-02-19	16:03:25
844	50.419006	-5.076849	0.81	74.8	2014-02-19	16:03:26
845	50.419008	-5.076835	1.01	75	2014-02-19	16:03:27
846	50.41901	-5.076821	1.05	75	2014-02-19	16:03:28
847	50.419068	-5.076739	0.46	42.4	2014-02-19	16:03:47
848	50.419079	-5.076725	1.53	40.4	2014-02-19	16:03:48
849	50.41908	-5.076705	1.37	83.4	2014-02-19	16:03:49
850	50.419081	-5.076684	1.53	86.5	2014-02-19	16:03:50
851	50.419083	-5.076674	0.75	67.2	2014-02-19	16:03:51
852	50.41909	-5.076675	0.73	353.4	2014-02-19	16:03:52
853	50.419097	-5.076681	0.85	333.6	2014-02-19	16:03:53
854	50.419103	-5.076688	0.83	319.5	2014-02-19	16:03:54
855	50.419106	-5.076694	0.52	313	2014-02-19	16:03:55
856	50.419109	-5.076699	0.53	317.7	2014-02-19	16:03:56
857	50.419114	-5.076708	0.81	306.8	2014-02-19	16:03:57
858	50.419119	-5.076714	0.76	323.7	2014-02-19	16:03:58
859	50.419122	-5.076719	0.49	312.8	2014-02-19	16:03:59
860	50.419126	-5.076725	0.62	316.2	2014-02-19	16:04:00
861	50.419131	-5.076732	0.69	317.9	2014-02-19	16:04:01
862	50.419136	-5.076736	0.33	330.1	2014-02-19	16:04:03
863	50.419139	-5.076741	0.48	319.1	2014-02-19	16:04:04
864	50.419145	-5.076746	0.71	330.4	2014-02-19	16:04:05
865	50.41915	-5.07675	0.69	333.8	2014-02-19	16:04:06
866	50.419153	-5.076755	0.45	304.5	2014-02-19	16:04:07
867	50.419155	-5.076759	0.35	311.6	2014-02-19	16:04:08
868	50.419157	-5.076762	0.33	314.5	2014-02-19	16:04:09
869	50.419158	-5.076767	0.41	298.3	2014-02-19	16:04:10
870	50.419161	-5.076773	0.48	304.6	2014-02-19	16:04:11
871	50.419164	-5.076777	0.45	321.8	2014-02-19	16:04:12
872	50.419167	-5.076775	0.31	21.4	2014-02-19	16:04:13
873	50.419168	-5.07677	0.4	71	2014-02-19	16:04:14
874	50.41917	-5.076768	0.29	26.6	2014-02-19	16:04:15
875	50.419173	-5.076772	0.41	322.7	2014-02-19	16:04:16
876	50.419176	-5.076775	0.41	321.2	2014-02-19	16:04:17
877	50.41918	-5.076779	0.51	331.4	2014-02-19	16:04:18
878	50.419185	-5.076783	0.63	329.8	2014-02-19	16:04:19
879	50.41919	-5.076787	0.62	333.9	2014-02-19	16:04:20
880	50.419194	-5.076791	0.57	333.1	2014-02-19	16:04:21
881	50.419198	-5.076794	0.48	334.1	2014-02-19	16:04:22
882	50.4192	-5.076792	0.2	44.3	2014-02-19	16:04:23
883	50.419201	-5.076786	0.47	65.4	2014-02-19	16:04:24
884	50.419205	-5.076781	0.58	36.5	2014-02-19	16:04:25
885	50.41921	-5.076779	0.46	14.1	2014-02-19	16:04:26
886	50.419215	-5.076781	0.6	344.5	2014-02-19	16:04:27
887	50.419218	-5.076783	0.35	343.2	2014-02-19	16:04:28
888	50.419217	-5.076771	0.82	98.5	2014-02-19	16:04:29
889	50.419216	-5.076761	0.71	96.1	2014-02-19	16:04:30
890	50.419216	-5.076752	0.67	93.2	2014-02-19	16:04:31
891	50.419216	-5.076744	0.56	83.2	2014-02-19	16:04:32
892	50.419217	-5.076737	0.5	78.1	2014-02-19	16:04:33
893	50.419219	-5.076731	0.47	68	2014-02-19	16:04:34
894	50.419222	-5.076725	0.54	49.9	2014-02-19	16:04:35
895	50.419226	-5.07672	0.64	37	2014-02-19	16:04:36
896	50.419233	-5.076715	0.81	27.5	2014-02-19	16:04:37
897	50.419241	-5.076709	0.95	23.3	2014-02-19	16:04:38
898	50.419249	-5.076703	1.06	25.5	2014-02-19	16:04:39
899	50.419255	-5.076695	0.84	43.8	2014-02-19	16:04:40
900	50.419252	-5.076662	2.35	96.6	2014-02-19	16:04:41
901	50.419254	-5.076657	0.38	57.5	2014-02-19	16:04:42
902	50.419262	-5.07665	0.99	29.6	2014-02-19	16:04:43
903	50.41927	-5.076645	0.99	20.3	2014-02-19	16:04:44
904	50.419283	-5.076645	1.44	1.9	2014-02-19	16:04:45
905	50.419289	-5.076639	0.77	35.1	2014-02-19	16:04:46
906	50.419284	-5.076623	1.25	115.2	2014-02-19	16:04:47
907	50.419288	-5.076618	0.51	39.8	2014-02-19	16:04:48
908	50.419298	-5.076612	1.22	19	2014-02-19	16:04:49
909	50.419308	-5.076609	1.12	13.5	2014-02-19	16:04:50
910	50.419312	-5.07661	0.53	352.8	2014-02-19	16:04:51
911	50.419316	-5.076612	0.45	333.3	2014-02-19	16:04:52
912	50.419322	-5.076608	0.69	26.7	2014-02-19	16:04:53
913	50.419327	-5.076595	1.07	57.4	2014-02-19	16:04:54
914	50.419331	-5.076581	1.09	66.8	2014-02-19	16:04:55
915	50.419332	-5.076565	1.2	83.7	2014-02-19	16:04:56
916	50.419329	-5.076548	1.19	103.6	2014-02-19	16:04:57
917	50.419318	-5.076526	2.02	127.3	2014-02-19	16:04:58
918	50.419297	-5.076481	3.99	127.1	2014-02-19	16:04:59
919	50.419266	-5.076425	5.2	130.8	2014-02-19	16:05:00
920	50.419229	-5.076368	5.76	135.7	2014-02-19	16:05:01
921	50.419201	-5.076296	5.98	121.3	2014-02-19	16:05:02
922	50.419186	-5.076206	6.66	104.7	2014-02-19	16:05:03
923	50.419173	-5.076101	7.55	100.8	2014-02-19	16:05:04
924	50.419164	-5.07599	7.97	97.1	2014-02-19	16:05:05
925	50.419164	-5.07588	7.74	90.8	2014-02-19	16:05:06
926	50.419165	-5.075777	7.37	89	2014-02-19	16:05:07
927	50.419164	-5.075676	7.15	90.5	2014-02-19	16:05:08
928	50.419164	-5.075573	7.27	90.1	2014-02-19	16:05:09
929	50.419164	-5.075469	7.38	89.6	2014-02-19	16:05:10
930	50.419152	-5.075035	6.17	92.5	2014-02-19	16:05:15
931	50.419077	-5.075239	8.37	239.9	2014-02-19	16:05:17
932	50.419065	-5.075376	9.85	262.4	2014-02-19	16:05:18
933	50.419073	-5.075514	9.8	275.3	2014-02-19	16:05:19
934	50.41908	-5.075604	6.44	277.2	2014-02-19	16:05:20
935	50.419095	-5.075684	5.89	286	2014-02-19	16:05:21
936	50.419101	-5.075725	2.98	281.9	2014-02-19	16:05:22
937	50.419109	-5.075757	2.48	291.7	2014-02-19	16:05:23
938	50.419116	-5.075785	2.13	291.8	2014-02-19	16:05:24
939	50.419123	-5.075809	1.84	296.2	2014-02-19	16:05:25
940	50.41913	-5.075829	1.63	297.9	2014-02-19	16:05:26
941	50.419137	-5.07585	1.7	298.5	2014-02-19	16:05:27
942	50.419143	-5.075871	1.66	294.3	2014-02-19	16:05:28
943	50.419146	-5.075892	1.47	279.1	2014-02-19	16:05:29
944	50.419147	-5.07591	1.28	276.3	2014-02-19	16:05:30
945	50.419144	-5.075924	1.05	253.5	2014-02-19	16:05:31
946	50.419136	-5.075931	1.07	208.2	2014-02-19	16:05:32
947	50.419123	-5.075936	1.44	193.2	2014-02-19	16:05:33
948	50.419114	-5.075944	1.18	209.8	2014-02-19	16:05:34
949	50.419108	-5.075951	0.77	217	2014-02-19	16:05:35
950	50.4191	-5.075953	0.91	190.9	2014-02-19	16:05:36
951	50.419092	-5.075955	0.98	189.7	2014-02-19	16:05:37
952	50.419084	-5.075964	1.07	213.3	2014-02-19	16:05:38
953	50.419077	-5.075975	1.08	230.1	2014-02-19	16:05:39
954	50.419075	-5.07599	1.07	256.9	2014-02-19	16:05:40
955	50.419074	-5.076007	1.18	263.3	2014-02-19	16:05:41
956	50.419074	-5.076022	1.09	268.5	2014-02-19	16:05:42
957	50.419072	-5.076032	0.71	251.7	2014-02-19	16:05:43
958	50.41907	-5.076043	0.83	255.7	2014-02-19	16:05:44
959	50.419067	-5.076055	0.91	252.7	2014-02-19	16:05:45
960	50.419065	-5.076066	0.81	251.9	2014-02-19	16:05:46
961	50.41906	-5.076075	0.89	229.3	2014-02-19	16:05:47
962	50.419053	-5.076081	0.84	209.4	2014-02-19	16:05:48
963	50.419049	-5.076089	0.69	230.6	2014-02-19	16:05:49
964	50.419049	-5.0761	0.8	266	2014-02-19	16:05:50
965	50.419053	-5.076113	1.06	296.7	2014-02-19	16:05:51
966	50.419061	-5.076129	1.4	309.3	2014-02-19	16:05:52
967	50.41907	-5.076147	1.64	305.5	2014-02-19	16:05:53
968	50.419079	-5.076164	1.56	309.5	2014-02-19	16:05:54
969	50.419088	-5.076178	1.44	318.7	2014-02-19	16:05:55
970	50.419097	-5.076191	1.38	315.8	2014-02-19	16:05:56
971	50.419102	-5.0762	0.38	310.3	2014-02-19	16:05:58
972	50.419105	-5.076204	0.49	316.8	2014-02-19	16:05:59
973	50.419112	-5.076209	0.88	337.4	2014-02-19	16:06:00
974	50.41912	-5.076211	0.84	348.1	2014-02-19	16:06:01
975	50.419128	-5.076215	1.01	346.4	2014-02-19	16:06:02
976	50.419135	-5.076217	0.81	346.9	2014-02-19	16:06:03
977	50.419145	-5.076217	1.03	3.3	2014-02-19	16:06:04
978	50.41916	-5.076216	1.69	1.4	2014-02-19	16:06:05
979	50.419176	-5.076222	1.81	347.1	2014-02-19	16:06:06
980	50.419182	-5.076223	0.66	354.3	2014-02-19	16:06:07
981	50.419181	-5.076222	0.02	163.3	2014-02-19	16:06:08
982	50.419179	-5.076218	0.39	124.9	2014-02-19	16:06:09
983	50.419185	-5.076218	0.62	356.7	2014-02-19	16:06:10
984	50.419194	-5.076222	1.04	344.7	2014-02-19	16:06:11
985	50.419206	-5.076228	1.38	343.7	2014-02-19	16:06:12
986	50.41922	-5.076235	1.67	341.8	2014-02-19	16:06:13
987	50.419235	-5.076243	1.73	342.2	2014-02-19	16:06:14
988	50.419247	-5.07625	1.5	340.1	2014-02-19	16:06:15
989	50.419257	-5.076255	1.15	341.9	2014-02-19	16:06:16
990	50.419266	-5.076259	0.96	343.9	2014-02-19	16:06:17
991	50.419274	-5.076261	0.93	347.9	2014-02-19	16:06:18
992	50.419281	-5.076265	0.84	339.6	2014-02-19	16:06:19
993	50.419286	-5.076267	0.59	351.3	2014-02-19	16:06:20
994	50.419291	-5.076264	0.61	18.2	2014-02-19	16:06:21
995	50.419297	-5.076262	0.67	9.7	2014-02-19	16:06:22
996	50.419306	-5.076263	0.97	356.5	2014-02-19	16:06:23
997	50.419314	-5.076268	0.99	338.9	2014-02-19	16:06:24
998	50.419322	-5.076275	1.02	330.6	2014-02-19	16:06:25
999	50.419327	-5.076283	0.79	318.4	2014-02-19	16:06:26
1000	50.419327	-5.076283	0.06	227.9	2014-02-19	16:06:27
1001	50.419324	-5.076277	0.52	127.3	2014-02-19	16:06:28
1002	50.419326	-5.076274	0.28	51	2014-02-19	16:06:29
1003	50.41933	-5.076275	0.49	358.6	2014-02-19	16:06:30
1004	50.41934	-5.076277	1.1	351.3	2014-02-19	16:06:31
1005	50.419354	-5.076279	1.55	354.7	2014-02-19	16:06:32
1006	50.419365	-5.07628	1.19	357.2	2014-02-19	16:06:33
1007	50.419375	-5.076277	1.14	10.5	2014-02-19	16:06:34
1008	50.419385	-5.076276	1.17	1.7	2014-02-19	16:06:35
1009	50.419394	-5.076276	0.95	1.5	2014-02-19	16:06:36
1010	50.419394	-5.076276	0.03	52.7	2014-02-19	16:06:37
1011	50.419392	-5.07627	0.41	112.5	2014-02-19	16:06:38
1012	50.419387	-5.07627	0.57	176.4	2014-02-19	16:06:39
1013	50.419383	-5.076271	0.45	187.6	2014-02-19	16:06:40
1014	50.419381	-5.076272	0.27	204.9	2014-02-19	16:06:41
1015	50.419381	-5.076272	0	90	2014-02-19	16:06:43
1016	50.419381	-5.076272	0	0	2014-02-19	16:06:44
1017	50.419381	-5.076272	0	0	2014-02-19	16:06:45
1018	50.419386	-5.07627	0.52	15.8	2014-02-19	16:06:46
1019	50.419392	-5.076267	0.76	15.3	2014-02-19	16:06:47
1020	50.419401	-5.076266	0.97	6	2014-02-19	16:06:48
1021	50.419412	-5.076267	1.23	356.7	2014-02-19	16:06:49
1022	50.419438	-5.076275	0.18	349	2014-02-19	16:07:05
1023	50.41943	-5.076283	1.01	217.3	2014-02-19	16:07:06
1024	50.419426	-5.076284	0.49	184.2	2014-02-19	16:07:07
1025	50.419419	-5.076287	0.81	194.5	2014-02-19	16:07:08
1026	50.41941	-5.076292	1.11	198.1	2014-02-19	16:07:09
1027	50.419402	-5.076296	0.87	202.9	2014-02-19	16:07:10
1028	50.419398	-5.076307	0.89	237.8	2014-02-19	16:07:11
1029	50.419396	-5.076313	0.54	239.7	2014-02-19	16:07:12
1030	50.419393	-5.076319	0.45	236	2014-02-19	16:07:13
1031	50.419391	-5.076324	0.47	237.4	2014-02-19	16:07:14
1032	50.419388	-5.07633	0.58	227.5	2014-02-19	16:07:15
1033	50.419385	-5.076337	0.54	236.6	2014-02-19	16:07:16
1034	50.419381	-5.076341	0.53	219.1	2014-02-19	16:07:17
1035	50.419376	-5.076346	0.64	208.4	2014-02-19	16:07:18
1036	50.419372	-5.076351	0.62	215.3	2014-02-19	16:07:19
1037	50.419367	-5.076359	0.77	230	2014-02-19	16:07:20
1038	50.419363	-5.076368	0.77	231.9	2014-02-19	16:07:21
1039	50.419363	-5.076378	0.71	267.8	2014-02-19	16:07:22
1040	50.419362	-5.076387	0.66	264.3	2014-02-19	16:07:23
1041	50.419359	-5.076395	0.68	238.6	2014-02-19	16:07:24
1042	50.419356	-5.076404	0.7	242.8	2014-02-19	16:07:25
1043	50.419352	-5.07641	0.66	223.9	2014-02-19	16:07:26
1044	50.419348	-5.076415	0.58	217.5	2014-02-19	16:07:27
1045	50.419342	-5.076418	0.64	198.9	2014-02-19	16:07:28
1046	50.419336	-5.07642	0.69	193.4	2014-02-19	16:07:29
1047	50.419331	-5.076425	0.62	209.8	2014-02-19	16:07:30
1048	50.419328	-5.076432	0.64	229.3	2014-02-19	16:07:31
1049	50.419326	-5.07644	0.62	249.8	2014-02-19	16:07:32
1050	50.419325	-5.076449	0.66	265.1	2014-02-19	16:07:33
1051	50.419322	-5.076457	0.67	240.7	2014-02-19	16:07:34
1052	50.419317	-5.076464	0.75	218.3	2014-02-19	16:07:35
1053	50.419311	-5.076469	0.77	206.2	2014-02-19	16:07:36
1054	50.419305	-5.076473	0.7	208	2014-02-19	16:07:37
1055	50.419302	-5.076479	0.57	231.1	2014-02-19	16:07:38
1056	50.419299	-5.076488	0.66	242.4	2014-02-19	16:07:39
1057	50.419296	-5.076492	0.52	220.8	2014-02-19	16:07:40
1058	50.419294	-5.076499	0.54	243.6	2014-02-19	16:07:41
1059	50.419291	-5.076508	0.64	246.8	2014-02-19	16:07:42
1060	50.419289	-5.076516	0.61	245.8	2014-02-19	16:07:43
1061	50.419288	-5.076523	0.56	253.4	2014-02-19	16:07:44
1062	50.419286	-5.076532	0.65	256.8	2014-02-19	16:07:45
1063	50.419282	-5.076539	0.65	225.8	2014-02-19	16:07:46
1064	50.419276	-5.076544	0.75	209.8	2014-02-19	16:07:47
1065	50.41927	-5.076548	0.72	201.3	2014-02-19	16:07:48
1066	50.419264	-5.076553	0.8	208.5	2014-02-19	16:07:49
1067	50.419255	-5.076557	1.03	195.8	2014-02-19	16:07:50
1068	50.419251	-5.076557	0.24	181.4	2014-02-19	16:07:52
1069	50.419244	-5.07655	0.88	147.2	2014-02-19	16:07:53
1070	50.419238	-5.076543	0.87	145.2	2014-02-19	16:07:54
1071	50.41923	-5.076537	0.91	152.8	2014-02-19	16:07:55
1072	50.419191	-5.076447	0.97	124.3	2014-02-19	16:08:03
1073	50.419206	-5.076466	2.08	320.6	2014-02-19	16:08:04
1074	50.419228	-5.07649	3.08	325.8	2014-02-19	16:08:05
1075	50.419245	-5.076503	2.08	334.7	2014-02-19	16:08:06
1076	50.419263	-5.076518	2.23	330.6	2014-02-19	16:08:07
1077	50.419282	-5.07653	2.23	339.2	2014-02-19	16:08:08
1078	50.419299	-5.076536	2.05	347.1	2014-02-19	16:08:09
1079	50.419318	-5.076544	2.15	344.6	2014-02-19	16:08:10
1080	50.419334	-5.076555	1.96	335.6	2014-02-19	16:08:11
1081	50.419347	-5.076565	1.6	335.8	2014-02-19	16:08:12
1082	50.419357	-5.076573	1.3	331.2	2014-02-19	16:08:13
1083	50.419358	-5.076577	0.3	294	2014-02-19	16:08:14
1084	50.419363	-5.076578	0.51	351.9	2014-02-19	16:08:15
1085	50.419368	-5.076577	0.6	9.1	2014-02-19	16:08:16
1086	50.419374	-5.076579	0.67	347.7	2014-02-19	16:08:17
1087	50.419378	-5.076578	0.47	7.3	2014-02-19	16:08:18
1088	50.419381	-5.076577	0.34	15.3	2014-02-19	16:08:19
1089	50.419386	-5.076577	0.52	355.4	2014-02-19	16:08:20
1090	50.419391	-5.076578	0.6	356.6	2014-02-19	16:08:21
1091	50.419397	-5.076578	0.61	356.6	2014-02-19	16:08:22
1092	50.419402	-5.076579	0.6	355.4	2014-02-19	16:08:23
1093	50.419413	-5.076553	2.21	56.1	2014-02-19	16:08:24
1094	50.419415	-5.076534	1.35	80.5	2014-02-19	16:08:25
1095	50.419416	-5.076517	1.27	88.7	2014-02-19	16:08:26
1096	50.419416	-5.076496	1.46	90	2014-02-19	16:08:27
1097	50.419416	-5.076477	1.35	85.7	2014-02-19	16:08:28
1098	50.419413	-5.076455	1.64	104.1	2014-02-19	16:08:29
1099	50.419408	-5.076447	0.77	135.9	2014-02-19	16:08:30
1100	50.419406	-5.076448	0.27	191.5	2014-02-19	16:08:31
1101	50.419403	-5.076477	2.08	263	2014-02-19	16:08:32
1102	50.419397	-5.076497	1.62	242.5	2014-02-19	16:08:33
1103	50.419394	-5.0765	0.36	221.3	2014-02-19	16:08:34
1104	50.419387	-5.076502	0.79	187.4	2014-02-19	16:08:35
1105	50.41939	-5.0765	0.37	21.6	2014-02-19	16:08:36
1106	50.419397	-5.076491	1.01	37.6	2014-02-19	16:08:37
1107	50.419405	-5.076479	1.17	46.6	2014-02-19	16:08:38
1108	50.41941	-5.076466	1.08	58.8	2014-02-19	16:08:39
1109	50.41941	-5.076456	0.73	84	2014-02-19	16:08:40
1110	50.419405	-5.076444	1.05	122.9	2014-02-19	16:08:41
1111	50.419401	-5.076422	1.61	107.2	2014-02-19	16:08:42
1112	50.419393	-5.076399	1.89	118.3	2014-02-19	16:08:43
1113	50.419382	-5.076379	1.82	131.7	2014-02-19	16:08:44
1114	50.419377	-5.076371	0.81	130.2	2014-02-19	16:08:45
1115	50.419372	-5.076363	0.82	135.1	2014-02-19	16:08:46
1116	50.419367	-5.076355	0.83	138.1	2014-02-19	16:08:47
1117	50.419439	-5.076415	0.32	332	2014-02-19	16:09:16
1118	50.419254	-5.07635	5.29	167.4	2014-02-19	16:09:20
1119	50.419252	-5.076363	0.96	261	2014-02-19	16:09:21
1120	50.419251	-5.076379	1.09	260.1	2014-02-19	16:09:22
1121	50.419255	-5.076393	1.14	294.7	2014-02-19	16:09:23
1122	50.419252	-5.076401	0.68	235.9	2014-02-19	16:09:24
1123	50.419249	-5.076409	0.66	239.3	2014-02-19	16:09:25
1124	50.419241	-5.076411	0.81	189.2	2014-02-19	16:09:26
1125	50.419234	-5.076411	0.84	180.4	2014-02-19	16:09:27
1126	50.419233	-5.076414	0.26	240	2014-02-19	16:09:28
1127	50.419233	-5.076427	0.92	275.8	2014-02-19	16:09:29
1128	50.419237	-5.076443	1.22	291.7	2014-02-19	16:09:30
1129	50.419239	-5.076456	0.92	282.9	2014-02-19	16:09:31
1130	50.41924	-5.076469	0.95	275.1	2014-02-19	16:09:32
1131	50.419237	-5.076482	0.97	247.4	2014-02-19	16:09:33
1132	50.419234	-5.076489	0.59	241.9	2014-02-19	16:09:34
1133	50.419232	-5.076493	0.39	225.9	2014-02-19	16:09:35
1134	50.41923	-5.076496	0.31	222.9	2014-02-19	16:09:36
1135	50.419228	-5.076498	0.23	219.9	2014-02-19	16:09:37
1136	50.419227	-5.076501	0.29	234.7	2014-02-19	16:09:38
1137	50.419238	-5.07647	0.64	59.1	2014-02-19	16:09:42
1138	50.419252	-5.07645	2.11	42.5	2014-02-19	16:09:43
1139	50.419263	-5.076431	1.82	48.5	2014-02-19	16:09:44
1140	50.41927	-5.076419	1.12	50.6	2014-02-19	16:09:45
1141	50.419273	-5.076411	0.66	56.6	2014-02-19	16:09:46
1142	50.419276	-5.076403	0.69	61	2014-02-19	16:09:47
1143	50.419279	-5.076394	0.71	57.3	2014-02-19	16:09:48
1144	50.419283	-5.076384	0.81	61.8	2014-02-19	16:09:49
1145	50.419285	-5.076386	0.28	338.9	2014-02-19	16:09:50
1146	50.419286	-5.076395	0.71	282.1	2014-02-19	16:09:51
1147	50.419283	-5.076406	0.81	241.2	2014-02-19	16:09:52
1148	50.419283	-5.076416	0.74	272.2	2014-02-19	16:09:53
1149	50.419287	-5.07643	1.06	291	2014-02-19	16:09:54
1150	50.41929	-5.076444	1.04	290.5	2014-02-19	16:09:55
1151	50.419292	-5.076457	1.02	286	2014-02-19	16:09:56
1152	50.419296	-5.07647	0.97	293.9	2014-02-19	16:09:57
1153	50.419295	-5.076477	0.52	260.6	2014-02-19	16:09:58
1154	50.419294	-5.076482	0.35	257.8	2014-02-19	16:09:59
1155	50.419295	-5.076482	0.07	32	2014-02-19	16:10:00
1156	50.419298	-5.076483	0.34	347	2014-02-19	16:10:01
1157	50.4193	-5.076482	0.09	14.9	2014-02-19	16:10:03
1158	50.4193	-5.076481	0.05	66.9	2014-02-19	16:10:04
1159	50.419301	-5.076481	0.11	9.7	2014-02-19	16:10:05
1160	50.419301	-5.076482	0.1	321.4	2014-02-19	16:10:06
1161	50.419301	-5.076482	0.05	152.7	2014-02-19	16:10:07
1162	50.419299	-5.076478	0.32	134.8	2014-02-19	16:10:08
1163	50.419298	-5.076471	0.54	102.1	2014-02-19	16:10:09
1164	50.419301	-5.076459	0.92	65.4	2014-02-19	16:10:10
1165	50.419297	-5.076438	1.58	107.2	2014-02-19	16:10:11
1166	50.419277	-5.076411	2.94	139.6	2014-02-19	16:10:12
1167	50.419246	-5.076367	4.68	137.5	2014-02-19	16:10:13
1168	50.419204	-5.076288	7.27	129.7	2014-02-19	16:10:14
1169	50.419163	-5.076198	7.85	125.5	2014-02-19	16:10:15
1170	50.419134	-5.076103	7.49	116.3	2014-02-19	16:10:16
1171	50.419111	-5.076012	6.89	111.2	2014-02-19	16:10:17
1172	50.419098	-5.075927	6.24	103.2	2014-02-19	16:10:18
1173	50.419086	-5.075851	5.57	104.5	2014-02-19	16:10:19
1174	50.419067	-5.075781	5.4	112.7	2014-02-19	16:10:20
1175	50.419047	-5.075719	4.9	117.4	2014-02-19	16:10:21
1176	50.419034	-5.075678	3.3	116.7	2014-02-19	16:10:22
1177	50.419035	-5.075657	1.48	85.3	2014-02-19	16:10:23
1178	50.419041	-5.075642	1.29	56.3	2014-02-19	16:10:24
1179	50.419048	-5.07563	1.1	47.9	2014-02-19	16:10:25
1180	50.419055	-5.075635	0.9	339.1	2014-02-19	16:10:26
1181	50.419063	-5.075642	1	327.8	2014-02-19	16:10:27
1182	50.41907	-5.075654	1.17	315.1	2014-02-19	16:10:28
1183	50.41908	-5.075665	1.36	322.8	2014-02-19	16:10:29
1184	50.419091	-5.075675	1.37	329.4	2014-02-19	16:10:30
1185	50.419097	-5.075686	1	312.3	2014-02-19	16:10:31
1186	50.419099	-5.075692	0.53	295.2	2014-02-19	16:10:32
1187	50.419103	-5.075703	0.87	302.5	2014-02-19	16:10:33
1188	50.419108	-5.075712	0.9	310.7	2014-02-19	16:10:34
1189	50.419115	-5.075725	1.15	310.3	2014-02-19	16:10:35
1190	50.41912	-5.075733	0.85	313.1	2014-02-19	16:10:36
1191	50.419125	-5.075744	0.93	303.6	2014-02-19	16:10:37
1192	50.41913	-5.075753	0.87	316.6	2014-02-19	16:10:38
1193	50.419137	-5.075763	1.06	314.7	2014-02-19	16:10:39
1194	50.419144	-5.075771	0.94	323.8	2014-02-19	16:10:40
1195	50.419151	-5.075777	0.86	332.8	2014-02-19	16:10:41
1196	50.419157	-5.075784	0.88	321.9	2014-02-19	16:10:42
1197	50.419161	-5.075794	0.81	304.2	2014-02-19	16:10:43
1198	50.419168	-5.075805	1.09	313.9	2014-02-19	16:10:44
1199	50.419178	-5.075818	1.44	320.9	2014-02-19	16:10:45
1200	50.419189	-5.075825	1.33	336	2014-02-19	16:10:46
1201	50.419198	-5.075831	1.06	337.3	2014-02-19	16:10:47
1202	50.419207	-5.07584	1.21	328.7	2014-02-19	16:10:48
1203	50.419214	-5.075851	1.08	315.2	2014-02-19	16:10:49
1204	50.419222	-5.075862	1.19	317.5	2014-02-19	16:10:50
1205	50.419225	-5.075872	0.78	295.6	2014-02-19	16:10:51
1206	50.419226	-5.07588	0.56	281.6	2014-02-19	16:10:52
1207	50.419228	-5.075889	0.71	288.4	2014-02-19	16:10:53
1208	50.419232	-5.075896	0.69	313.2	2014-02-19	16:10:54
1209	50.419239	-5.075905	0.96	320.3	2014-02-19	16:10:55
1210	50.419247	-5.075913	1.1	328.3	2014-02-19	16:10:56
1211	50.419257	-5.075923	1.38	327.9	2014-02-19	16:10:57
1212	50.419266	-5.075934	1.21	322.7	2014-02-19	16:10:58
1213	50.419275	-5.075945	1.29	321.2	2014-02-19	16:10:59
1214	50.419284	-5.075957	1.34	319.5	2014-02-19	16:11:00
1215	50.419294	-5.075972	1.56	316.9	2014-02-19	16:11:01
1216	50.419302	-5.075996	1.91	298	2014-02-19	16:11:02
1217	50.419312	-5.076018	1.87	305.3	2014-02-19	16:11:03
1218	50.41932	-5.076032	1.32	309.9	2014-02-19	16:11:04
1219	50.419325	-5.076043	0.95	308.8	2014-02-19	16:11:05
1220	50.41933	-5.076055	0.99	299.8	2014-02-19	16:11:06
1221	50.419337	-5.076071	1.44	305.2	2014-02-19	16:11:07
1222	50.419344	-5.076085	1.27	309.1	2014-02-19	16:11:08
1223	50.419352	-5.076098	1.25	312.8	2014-02-19	16:11:09
1224	50.419358	-5.076106	0.89	323.7	2014-02-19	16:11:10
1225	50.419365	-5.076109	0.8	341.7	2014-02-19	16:11:11
1226	50.41937	-5.076114	0.63	326.6	2014-02-19	16:11:12
1227	50.419373	-5.076111	0.35	32.5	2014-02-19	16:11:13
1228	50.419377	-5.076123	0.92	299	2014-02-19	16:11:14
1229	50.419381	-5.07612	0.24	22.2	2014-02-19	16:11:16
1230	50.419384	-5.076099	1.58	74.3	2014-02-19	16:11:17
1231	50.419382	-5.076088	0.82	106.4	2014-02-19	16:11:18
1232	50.419375	-5.07608	0.94	147.8	2014-02-19	16:11:19
1233	50.419367	-5.076073	1.09	150.1	2014-02-19	16:11:20
1234	50.419484	-5.075902	0.21	42.8	2014-02-19	16:12:43
1235	50.41941	-5.075811	2.62	142.1	2014-02-19	16:12:47
1236	50.419267	-5.075715	17.35	156.7	2014-02-19	16:12:48
1237	50.419206	-5.0757	6.85	171.4	2014-02-19	16:12:49
1238	50.41916	-5.075691	5.2	172.4	2014-02-19	16:12:50
1239	50.419119	-5.075675	4.67	166.4	2014-02-19	16:12:51
1240	50.419079	-5.075658	4.6	164.5	2014-02-19	16:12:52
1241	50.419039	-5.075635	4.73	160.2	2014-02-19	16:12:53
1242	50.419003	-5.075612	4.34	157.4	2014-02-19	16:12:54
1243	50.418989	-5.075595	2	144.3	2014-02-19	16:12:55
1244	50.418981	-5.075599	0.9	195	2014-02-19	16:12:56
1245	50.418983	-5.075614	1.09	282.4	2014-02-19	16:12:57
1246	50.418988	-5.075622	0.8	311.5	2014-02-19	16:12:58
1247	50.418991	-5.075627	0.51	319.7	2014-02-19	16:12:59
1248	50.418993	-5.075631	0.32	302.1	2014-02-19	16:13:00
1249	50.418993	-5.075634	0.25	280.9	2014-02-19	16:13:01
1250	50.419042	-5.075669	3	335.6	2014-02-19	16:13:03
1251	50.419066	-5.075673	2.66	354.1	2014-02-19	16:13:04
1252	50.419114	-5.075702	5.67	338.8	2014-02-19	16:13:05
1253	50.419123	-5.075699	1.07	11.9	2014-02-19	16:13:06
1254	50.419124	-5.07569	0.6	78.3	2014-02-19	16:13:07
1255	50.419124	-5.075682	0.6	86.4	2014-02-19	16:13:08
1256	50.419111	-5.075618	0.79	107.8	2014-02-19	16:13:14
1257	50.419103	-5.075595	1.89	118.6	2014-02-19	16:13:15
1258	50.419093	-5.075576	1.77	131.2	2014-02-19	16:13:16
1259	50.41908	-5.075568	1.51	157.2	2014-02-19	16:13:17
1260	50.419071	-5.075556	1.38	140.4	2014-02-19	16:13:18
1261	50.419064	-5.075543	1.15	130.8	2014-02-19	16:13:19
1262	50.419088	-5.07557	1.66	324.9	2014-02-19	16:13:21
1263	50.419094	-5.075577	0.77	318.5	2014-02-19	16:13:22
1264	50.419098	-5.075585	0.7	311.7	2014-02-19	16:13:23
1265	50.4191	-5.075594	0.73	293.5	2014-02-19	16:13:24
1266	50.419105	-5.075606	0.99	298.1	2014-02-19	16:13:25
1267	50.419106	-5.075611	0.41	300.4	2014-02-19	16:13:26
1268	50.419113	-5.075625	0.63	308.1	2014-02-19	16:13:28
1269	50.419118	-5.075626	0.51	351.9	2014-02-19	16:13:29
1270	50.419129	-5.075633	1.36	340.1	2014-02-19	16:13:30
1271	50.41917	-5.075648	2.32	346.7	2014-02-19	16:13:32
1272	50.419183	-5.075652	1.47	348.5	2014-02-19	16:13:33
1273	50.419197	-5.075653	1.53	357.8	2014-02-19	16:13:34
1274	50.419209	-5.075647	1.39	18.7	2014-02-19	16:13:35
1275	50.419214	-5.075635	1.04	52.3	2014-02-19	16:13:36
1276	50.419216	-5.075608	1.92	83	2014-02-19	16:13:37
1277	50.419201	-5.07559	2.11	141.9	2014-02-19	16:13:38
1278	50.419176	-5.075584	2.88	171.9	2014-02-19	16:13:39
1279	50.419123	-5.075595	5.97	187.2	2014-02-19	16:13:40
1280	50.419057	-5.075612	7.45	189.6	2014-02-19	16:13:41
1281	50.418991	-5.075637	7.54	193.3	2014-02-19	16:13:42
1282	50.418936	-5.075645	6.17	185.1	2014-02-19	16:13:43
1283	50.418883	-5.07562	6.09	163.1	2014-02-19	16:13:44
1284	50.418832	-5.075593	6	161.7	2014-02-19	16:13:45
1285	50.418782	-5.075564	6	159.9	2014-02-19	16:13:46
1286	50.418461	-5.075334	1.96	155.4	2014-02-19	16:14:06
1287	50.418512	-5.07536	6.01	342	2014-02-19	16:14:07
1288	50.418528	-5.075357	1.74	6.7	2014-02-19	16:14:08
1289	50.418567	-5.075375	4.56	343.5	2014-02-19	16:14:09
1290	50.41861	-5.075394	4.95	344.4	2014-02-19	16:14:10
1291	50.418658	-5.075423	5.74	339.3	2014-02-19	16:14:11
1292	50.418704	-5.075439	5.28	347.5	2014-02-19	16:14:12
1293	50.418754	-5.075465	5.82	341.5	2014-02-19	16:14:13
1294	50.418789	-5.075476	4	348.6	2014-02-19	16:14:14
1295	50.418829	-5.075488	4.47	349.3	2014-02-19	16:14:15
1296	50.418859	-5.075498	3.41	347.5	2014-02-19	16:14:16
1297	50.4189	-5.075517	4.76	343.4	2014-02-19	16:14:17
1298	50.418924	-5.075527	2.84	345.4	2014-02-19	16:14:18
1299	50.418956	-5.075536	3.62	349.8	2014-02-19	16:14:19
1300	50.418971	-5.075545	1.73	339.2	2014-02-19	16:14:20
1301	50.418986	-5.075558	1.95	332.5	2014-02-19	16:14:21
1302	50.419	-5.075565	1.61	339.9	2014-02-19	16:14:22
1303	50.419016	-5.075578	1.95	333.7	2014-02-19	16:14:23
1304	50.419029	-5.07558	1.49	353.6	2014-02-19	16:14:24
1305	50.419044	-5.075587	1.79	343.8	2014-02-19	16:14:25
1306	50.419056	-5.075588	1.28	355.2	2014-02-19	16:14:26
1307	50.419065	-5.075591	1.04	349.8	2014-02-19	16:14:27
1308	50.419076	-5.075592	1.25	357.3	2014-02-19	16:14:28
1309	50.419089	-5.075592	1.42	359.5	2014-02-19	16:14:29
1310	50.419098	-5.075592	1.02	0.6	2014-02-19	16:14:30
1311	50.41911	-5.075598	1.34	342.2	2014-02-19	16:14:31
1312	50.41914	-5.075599	3.39	358.7	2014-02-19	16:14:32
1313	50.419186	-5.075603	5.1	356.3	2014-02-19	16:14:33
1314	50.419226	-5.075608	4.53	355.4	2014-02-19	16:14:34
1315	50.419261	-5.075615	3.9	353.6	2014-02-19	16:14:35
1316	50.419292	-5.075619	3.4	355.1	2014-02-19	16:14:36
1317	50.419314	-5.075621	2.53	356.4	2014-02-19	16:14:37
1318	50.419328	-5.075624	1.57	352.8	2014-02-19	16:14:38
1319	50.419342	-5.075627	1.6	352.7	2014-02-19	16:14:39
1320	50.419359	-5.075631	1.83	350.7	2014-02-19	16:14:40
1321	50.419373	-5.075632	1.55	357.4	2014-02-19	16:14:41
1322	50.419389	-5.075636	1.86	350.6	2014-02-19	16:14:42
1323	50.419403	-5.075638	1.57	356.1	2014-02-19	16:14:43
1324	50.419414	-5.07564	1.22	352.7	2014-02-19	16:14:44
1325	50.419426	-5.075645	1.35	342.8	2014-02-19	16:14:45
1326	50.419437	-5.075652	1.34	338.7	2014-02-19	16:14:46
1327	50.419444	-5.075663	1.04	315.2	2014-02-19	16:14:47
1328	50.419445	-5.075671	0.63	288.1	2014-02-19	16:14:48
1329	50.419442	-5.075681	0.78	243.6	2014-02-19	16:14:49
1330	50.419442	-5.075691	0.69	272.3	2014-02-19	16:14:50
1331	50.41944	-5.0757	0.76	245.3	2014-02-19	16:14:51
1332	50.41944	-5.075708	0.52	271	2014-02-19	16:14:52
1333	50.419435	-5.075705	0.5	157.8	2014-02-19	16:14:53
1334	50.419435	-5.0757	0.35	102.4	2014-02-19	16:14:54
1335	50.419431	-5.075694	0.59	133.1	2014-02-19	16:14:55
1336	50.419428	-5.075685	0.73	119.8	2014-02-19	16:14:56
1337	50.419426	-5.075674	0.82	108.6	2014-02-19	16:14:57
1338	50.419417	-5.075669	1	159.4	2014-02-19	16:14:58
1339	50.419394	-5.075655	2.79	158.8	2014-02-19	16:14:59
1340	50.419335	-5.075639	6.61	170	2014-02-19	16:15:00
1341	50.419264	-5.075635	7.99	177.9	2014-02-19	16:15:01
1342	50.419174	-5.075643	9.97	183.4	2014-02-19	16:15:02
1343	50.4191	-5.075659	8.33	187.8	2014-02-19	16:15:03
1344	50.419034	-5.075684	7.53	193.5	2014-02-19	16:15:04
1345	50.418985	-5.075706	5.73	196	2014-02-19	16:15:05
1346	50.418956	-5.075711	3.26	186.8	2014-02-19	16:15:06
1347	50.418929	-5.075714	2.97	184.1	2014-02-19	16:15:07
1348	50.418903	-5.075718	2.94	185.7	2014-02-19	16:15:08
1349	50.418877	-5.075722	2.88	185	2014-02-19	16:15:09
1350	50.418789	-5.075704	1.98	172.6	2014-02-19	16:15:14
1351	50.418819	-5.075675	3.94	31.6	2014-02-19	16:15:15
1352	50.41884	-5.075654	2.74	33.3	2014-02-19	16:15:16
1353	50.418863	-5.075638	2.8	23.4	2014-02-19	16:15:17
1354	50.418882	-5.075636	2.09	3.3	2014-02-19	16:15:18
1355	50.418896	-5.075639	1.65	353.8	2014-02-19	16:15:19
1356	50.418912	-5.075646	1.8	343.1	2014-02-19	16:15:20
1357	50.41893	-5.075653	2.1	346.3	2014-02-19	16:15:21
1358	50.418947	-5.075662	1.99	341.4	2014-02-19	16:15:22
1359	50.418963	-5.075671	1.83	340.5	2014-02-19	16:15:23
1360	50.418978	-5.075683	1.92	334.3	2014-02-19	16:15:24
1361	50.418994	-5.075694	1.92	334.9	2014-02-19	16:15:25
1362	50.419008	-5.075703	1.71	339.4	2014-02-19	16:15:26
1363	50.419015	-5.075702	0.39	4.8	2014-02-19	16:15:28
1364	50.419023	-5.075705	0.96	347.8	2014-02-19	16:15:29
1365	50.419033	-5.075711	1.21	336.5	2014-02-19	16:15:30
1366	50.419043	-5.075717	1.13	341.1	2014-02-19	16:15:31
1367	50.419054	-5.075717	1.19	357.4	2014-02-19	16:15:32
1368	50.419065	-5.075717	1.26	0.5	2014-02-19	16:15:33
1369	50.419078	-5.075719	1.43	353.8	2014-02-19	16:15:34
1370	50.41909	-5.075719	1.41	1.7	2014-02-19	16:15:35
1371	50.419104	-5.075718	1.47	2.1	2014-02-19	16:15:36
1372	50.419117	-5.075718	1.51	0.2	2014-02-19	16:15:37
1373	50.419123	-5.07571	0.81	40.7	2014-02-19	16:15:38
1374	50.419126	-5.0757	0.82	66.6	2014-02-19	16:15:39
1375	50.419133	-5.075695	0.87	23.2	2014-02-19	16:15:40
1376	50.419141	-5.075692	0.97	12	2014-02-19	16:15:41
1377	50.419152	-5.075694	1.18	351.9	2014-02-19	16:15:42
1378	50.419162	-5.075694	1.13	1.2	2014-02-19	16:15:43
1379	50.419174	-5.075696	1.4	353.9	2014-02-19	16:15:44
1380	50.419188	-5.075701	1.56	346.8	2014-02-19	16:15:45
1381	50.419201	-5.075707	1.51	345.2	2014-02-19	16:15:46
1382	50.419212	-5.075711	1.24	344.7	2014-02-19	16:15:47
1383	50.419222	-5.075714	1.1	348.4	2014-02-19	16:15:48
1384	50.419229	-5.075718	0.85	343.8	2014-02-19	16:15:49
1385	50.419234	-5.075715	0.54	21.3	2014-02-19	16:15:50
1386	50.419237	-5.075715	0.41	358.3	2014-02-19	16:15:51
1387	50.419245	-5.075719	0.94	342.7	2014-02-19	16:15:52
1388	50.419254	-5.075724	1	341.3	2014-02-19	16:15:53
1389	50.419261	-5.075727	0.83	343.7	2014-02-19	16:15:54
1390	50.419268	-5.075729	0.82	347.8	2014-02-19	16:15:55
1391	50.419273	-5.075729	0.56	1.2	2014-02-19	16:15:56
1392	50.419275	-5.075727	0.21	35.3	2014-02-19	16:15:57
1393	50.419275	-5.075727	0.01	180	2014-02-19	16:15:58
1394	50.419275	-5.075727	0.01	29.5	2014-02-19	16:15:59
1395	50.419275	-5.075719	0.57	87.2	2014-02-19	16:16:00
1396	50.419275	-5.07571	0.69	85.4	2014-02-19	16:16:01
1397	50.419276	-5.075699	0.73	82.7	2014-02-19	16:16:02
1398	50.419277	-5.075689	0.77	83	2014-02-19	16:16:03
1399	50.419277	-5.075677	0.84	88.1	2014-02-19	16:16:04
1400	50.419277	-5.075666	0.73	93.7	2014-02-19	16:16:05
1401	50.419278	-5.075658	0.6	80.1	2014-02-19	16:16:06
1402	50.41928	-5.075651	0.56	65.2	2014-02-19	16:16:07
1403	50.419283	-5.075643	0.61	61.9	2014-02-19	16:16:08
1404	50.419285	-5.075634	0.73	64.1	2014-02-19	16:16:09
1405	50.419273	-5.075608	0.29	126.5	2014-02-19	16:16:17
1406	50.419271	-5.075599	0.64	109.7	2014-02-19	16:16:18
1407	50.419272	-5.075592	0.5	73.6	2014-02-19	16:16:19
1408	50.419279	-5.075602	0.99	314.6	2014-02-19	16:16:20
1409	50.419286	-5.075605	0.8	344.6	2014-02-19	16:16:21
1410	50.419292	-5.075606	0.69	354.5	2014-02-19	16:16:22
1411	50.419298	-5.075606	0.73	0.5	2014-02-19	16:16:23
1412	50.419304	-5.075605	0.67	6	2014-02-19	16:16:24
1413	50.41931	-5.075603	0.65	17	2014-02-19	16:16:25
1414	50.419315	-5.075596	0.72	38.5	2014-02-19	16:16:26
1415	50.419321	-5.075588	0.87	43.8	2014-02-19	16:16:27
1416	50.419324	-5.075575	0.99	68	2014-02-19	16:16:28
1417	50.419331	-5.075556	1.52	59.1	2014-02-19	16:16:29
1418	50.419336	-5.075549	0.75	45.7	2014-02-19	16:16:30
1419	50.41934	-5.075539	0.87	52.8	2014-02-19	16:16:31
1420	50.419341	-5.075535	0.27	84.2	2014-02-19	16:16:32
1421	50.419317	-5.075552	0.33	203.7	2014-02-19	16:16:41
1422	50.419314	-5.075542	0.75	115.7	2014-02-19	16:16:42
1423	50.419304	-5.075527	1.5	134.2	2014-02-19	16:16:43
1424	50.419294	-5.075509	1.74	132.5	2014-02-19	16:16:44
1425	50.419291	-5.075501	0.61	115.3	2014-02-19	16:16:45
1426	50.419307	-5.075497	1.78	11	2014-02-19	16:16:46
1427	50.419318	-5.075488	1.39	24.4	2014-02-19	16:16:47
1428	50.41933	-5.075481	1.41	22.5	2014-02-19	16:16:48
1429	50.419343	-5.075475	1.46	16.8	2014-02-19	16:16:49
1430	50.419358	-5.075467	1.85	18.2	2014-02-19	16:16:50
1431	50.419369	-5.075458	1.31	26.8	2014-02-19	16:16:51
1432	50.419379	-5.075453	1.15	20.2	2014-02-19	16:16:52
1433	50.419387	-5.075442	1.18	39.9	2014-02-19	16:16:53
1434	50.419395	-5.075433	1.12	36.6	2014-02-19	16:16:54
1435	50.419405	-5.075424	1.33	28.8	2014-02-19	16:16:55
1436	50.419415	-5.075419	1.14	18.2	2014-02-19	16:16:56
1437	50.419426	-5.075414	1.3	15.1	2014-02-19	16:16:57
1438	50.419433	-5.075407	0.86	32.1	2014-02-19	16:16:58
1439	50.419436	-5.075401	0.61	49.8	2014-02-19	16:16:59
1440	50.419442	-5.075397	0.7	26.3	2014-02-19	16:17:00
1441	50.41945	-5.075396	0.91	3.4	2014-02-19	16:17:01
1442	50.419458	-5.075397	0.86	352.8	2014-02-19	16:17:02
1443	50.419464	-5.075397	0.73	1.9	2014-02-19	16:17:03
1444	50.419468	-5.075394	0.43	31.1	2014-02-19	16:17:04
1445	50.419467	-5.075393	0.09	137.3	2014-02-19	16:17:05
1446	50.419472	-5.075393	0.6	357.7	2014-02-19	16:17:06
1447	50.419479	-5.075396	0.72	344.2	2014-02-19	16:17:07
1448	50.419484	-5.075399	0.66	343.8	2014-02-19	16:17:08
1449	50.419488	-5.075397	0.43	14.3	2014-02-19	16:17:09
1450	50.419491	-5.075394	0.43	26.5	2014-02-19	16:17:10
1451	50.419495	-5.075394	0.37	5.6	2014-02-19	16:17:11
1452	50.419495	-5.075393	0.05	43.1	2014-02-19	16:17:12
1453	50.419491	-5.075384	0.83	122.6	2014-02-19	16:17:13
1454	50.419493	-5.075382	0.25	31.4	2014-02-19	16:17:14
1455	50.419499	-5.075384	0.71	349.4	2014-02-19	16:17:15
1456	50.419506	-5.075391	0.91	325	2014-02-19	16:17:16
1457	50.419514	-5.075403	1.27	316.6	2014-02-19	16:17:17
1458	50.419523	-5.075415	1.3	320	2014-02-19	16:17:18
1459	50.419533	-5.07543	1.51	314.7	2014-02-19	16:17:19
1460	50.419543	-5.075449	1.75	309.7	2014-02-19	16:17:20
1461	50.419555	-5.075469	1.95	315.2	2014-02-19	16:17:21
1462	50.419566	-5.075483	1.58	320	2014-02-19	16:17:22
1463	50.419559	-5.07548	0.83	166.8	2014-02-19	16:17:23
1464	50.419546	-5.075471	1.58	153.9	2014-02-19	16:17:24
1465	50.419544	-5.07547	0.1	176.6	2014-02-19	16:17:26
1466	50.419544	-5.075476	0.38	257.1	2014-02-19	16:17:27
1467	50.419543	-5.075481	0.36	256.6	2014-02-19	16:17:28
1468	50.419541	-5.075484	0.27	235.8	2014-02-19	16:17:29
1469	50.419541	-5.075484	0	0	2014-02-19	16:17:30
1470	50.419541	-5.075484	0	0	2014-02-19	16:17:31
1471	50.419544	-5.075184	0.23	89.3	2014-02-19	16:19:02
1472	50.419582	-5.075169	1.47	13.3	2014-02-19	16:19:05
1473	50.419583	-5.075155	1.05	86.4	2014-02-19	16:19:06
1474	50.419575	-5.075125	2.29	111.3	2014-02-19	16:19:07
1475	50.419549	-5.075079	4.41	132.5	2014-02-19	16:19:08
1476	50.419536	-5.075051	2.44	125.2	2014-02-19	16:19:09
1477	50.419538	-5.075042	0.66	68.4	2014-02-19	16:19:10
1478	50.419545	-5.075038	0.8	20.9	2014-02-19	16:19:11
1479	50.419551	-5.075036	0.69	10.4	2014-02-19	16:19:12
1480	50.419553	-5.075036	0.26	7.8	2014-02-19	16:19:13
1481	50.419557	-5.075039	0.47	329.4	2014-02-19	16:19:14
1482	50.419561	-5.075042	0.45	331.3	2014-02-19	16:19:15
1483	50.419563	-5.075045	0.4	323.9	2014-02-19	16:19:16
1484	50.419566	-5.07505	0.44	308.1	2014-02-19	16:19:17
1485	50.419567	-5.075049	0.18	42	2014-02-19	16:19:18
1486	50.419565	-5.07503	1.34	102	2014-02-19	16:19:19
1487	50.419552	-5.074998	2.68	121.7	2014-02-19	16:19:20
1488	50.419526	-5.074949	4.48	129.5	2014-02-19	16:19:21
1489	50.419491	-5.074887	5.9	131.9	2014-02-19	16:19:22
1490	50.41945	-5.074815	6.84	131.3	2014-02-19	16:19:23
1491	50.419415	-5.074733	6.98	124.1	2014-02-19	16:19:24
1492	50.419392	-5.074645	6.73	112.3	2014-02-19	16:19:25
1493	50.41938	-5.074553	6.72	102.1	2014-02-19	16:19:26
1494	50.419375	-5.074459	6.68	94.7	2014-02-19	16:19:27
1495	50.419363	-5.074361	7.04	100.6	2014-02-19	16:19:28
1496	50.419326	-5.074277	7.27	125	2014-02-19	16:19:29
1497	50.419291	-5.07421	6.1	128.7	2014-02-19	16:19:30
1498	50.419281	-5.074161	3.67	108.1	2014-02-19	16:19:31
1499	50.419278	-5.074128	2.37	99.3	2014-02-19	16:19:32
1500	50.419275	-5.074094	2.46	97.4	2014-02-19	16:19:33
1501	50.419273	-5.074059	2.48	95.6	2014-02-19	16:19:34
1502	50.41927	-5.074024	2.51	95.6	2014-02-19	16:19:35
1503	50.419268	-5.073988	2.54	96.7	2014-02-19	16:19:36
1504	50.419264	-5.073952	2.61	98.4	2014-02-19	16:19:37
1505	50.419205	-5.073837	2.1	128.9	2014-02-19	16:19:42
1506	50.419197	-5.073834	0.98	166.3	2014-02-19	16:19:43
1507	50.419257	-5.074038	3.99	294.8	2014-02-19	16:19:47
1508	50.419304	-5.074182	11.51	297.5	2014-02-19	16:19:48
1509	50.41931	-5.074217	2.62	284.5	2014-02-19	16:19:49
1510	50.419319	-5.074254	2.78	290.7	2014-02-19	16:19:50
1511	50.419335	-5.074312	4.44	293	2014-02-19	16:19:51
1512	50.419346	-5.074347	2.8	296.5	2014-02-19	16:19:52
1513	50.419356	-5.074374	2.23	300.9	2014-02-19	16:19:53
1514	50.419365	-5.074396	1.84	303.2	2014-02-19	16:19:54
1515	50.419372	-5.074412	1.38	302.8	2014-02-19	16:19:55
1516	50.419376	-5.074425	1.02	298.8	2014-02-19	16:19:56
1517	50.41938	-5.074436	0.83	293.8	2014-02-19	16:19:57
1518	50.419381	-5.074444	0.64	286	2014-02-19	16:19:58
1519	50.419387	-5.074456	1.04	307.7	2014-02-19	16:19:59
1520	50.419394	-5.074469	1.24	309.7	2014-02-19	16:20:00
1521	50.419399	-5.074482	1.08	303	2014-02-19	16:20:01
1522	50.419407	-5.074498	1.46	308.7	2014-02-19	16:20:02
1523	50.419415	-5.074514	1.4	307.2	2014-02-19	16:20:03
1524	50.419417	-5.074526	0.44	286.6	2014-02-19	16:20:05
1525	50.419422	-5.074539	1.1	301.1	2014-02-19	16:20:06
1526	50.419428	-5.074554	1.23	301.1	2014-02-19	16:20:07
1527	50.419434	-5.074568	1.18	303.5	2014-02-19	16:20:08
1528	50.419441	-5.074582	1.24	306.1	2014-02-19	16:20:09
1529	50.419446	-5.074592	0.98	310.5	2014-02-19	16:20:10
1530	50.419444	-5.0746	0.6	241.3	2014-02-19	16:20:11
1531	50.419437	-5.074606	0.92	210.3	2014-02-19	16:20:12
1532	50.419436	-5.074615	0.63	264.8	2014-02-19	16:20:13
1533	50.419443	-5.07463	1.26	305.1	2014-02-19	16:20:14
1534	50.41945	-5.074649	1.57	300.8	2014-02-19	16:20:15
1535	50.419456	-5.074667	1.49	298.8	2014-02-19	16:20:16
1536	50.419462	-5.074681	1.18	304.1	2014-02-19	16:20:17
1537	50.419467	-5.074696	1.14	295.7	2014-02-19	16:20:18
1538	50.41947	-5.074708	1	294.9	2014-02-19	16:20:19
1539	50.419474	-5.074718	0.79	298.8	2014-02-19	16:20:20
1540	50.419477	-5.074725	0.63	305.5	2014-02-19	16:20:21
1541	50.419481	-5.074734	0.72	305.5	2014-02-19	16:20:22
1542	50.419486	-5.074744	0.97	308.1	2014-02-19	16:20:23
1543	50.419492	-5.07475	0.78	330.4	2014-02-19	16:20:24
1544	50.419498	-5.07475	0.62	0	2014-02-19	16:20:25
1545	50.419503	-5.07475	0.63	357.3	2014-02-19	16:20:26
1546	50.41951	-5.074751	0.67	357.5	2014-02-19	16:20:27
1547	50.419514	-5.074754	0.53	336.2	2014-02-19	16:20:28
1548	50.419518	-5.07476	0.62	314	2014-02-19	16:20:29
1549	50.419522	-5.07477	0.86	305.7	2014-02-19	16:20:30
1550	50.419525	-5.074781	0.87	294	2014-02-19	16:20:31
1551	50.419531	-5.074797	1.29	296.6	2014-02-19	16:20:32
1552	50.419537	-5.074814	1.38	300.9	2014-02-19	16:20:33
1553	50.419545	-5.074831	1.5	308	2014-02-19	16:20:34
1554	50.419553	-5.074847	1.49	307	2014-02-19	16:20:35
1555	50.419562	-5.074862	1.41	312.3	2014-02-19	16:20:36
1556	50.419561	-5.074865	0.23	248.7	2014-02-19	16:20:37
1557	50.419558	-5.074869	0.42	214.5	2014-02-19	16:20:38
1558	50.419557	-5.074878	0.67	257.2	2014-02-19	16:20:39
1559	50.41956	-5.074891	1.02	289.2	2014-02-19	16:20:40
1560	50.419562	-5.074902	0.78	290.3	2014-02-19	16:20:41
1561	50.419562	-5.074907	0.4	272.7	2014-02-19	16:20:42
1562	50.419563	-5.074913	0.41	284.6	2014-02-19	16:20:43
1563	50.419566	-5.07492	0.64	303.9	2014-02-19	16:20:44
1564	50.419572	-5.074927	0.79	324.6	2014-02-19	16:20:45
1565	50.419577	-5.074934	0.69	316.7	2014-02-19	16:20:46
1566	50.419584	-5.07494	0.45	329.7	2014-02-19	16:20:48
1567	50.41959	-5.07495	0.99	315.1	2014-02-19	16:20:49
1568	50.419597	-5.074958	0.95	321.5	2014-02-19	16:20:50
1569	50.419593	-5.074953	0.6	139.8	2014-02-19	16:20:51
1570	50.419578	-5.074942	1.79	155.2	2014-02-19	16:20:52
1571	50.419575	-5.074943	0.39	194.3	2014-02-19	16:20:53
1572	50.419579	-5.074949	0.6	319.4	2014-02-19	16:20:54
1573	50.419584	-5.074957	0.81	317.2	2014-02-19	16:20:55
1574	50.419591	-5.074962	0.79	334.1	2014-02-19	16:20:56
1575	50.419599	-5.074968	1	334.7	2014-02-19	16:20:57
1576	50.419605	-5.074977	0.96	315.2	2014-02-19	16:20:58
1577	50.419611	-5.074987	1.01	315.4	2014-02-19	16:20:59
1578	50.41962	-5.075	1.35	317.9	2014-02-19	16:21:00
1579	50.419629	-5.075008	1.13	329.8	2014-02-19	16:21:01
1580	50.419633	-5.075018	0.84	298.3	2014-02-19	16:21:02
1581	50.419634	-5.075033	1.01	279.6	2014-02-19	16:21:03
1582	50.419637	-5.075038	0.48	304.2	2014-02-19	16:21:04
1583	50.419637	-5.075038	0.05	14.5	2014-02-19	16:21:06
1584	50.41964	-5.075042	0.43	311.1	2014-02-19	16:21:07
1585	50.419646	-5.075049	0.81	322.5	2014-02-19	16:21:08
1586	50.419653	-5.075062	1.26	313	2014-02-19	16:21:09
1587	50.419662	-5.075075	1.31	317.1	2014-02-19	16:21:10
1588	50.419668	-5.075082	0.78	322.7	2014-02-19	16:21:11
1589	50.419672	-5.075089	0.7	310.4	2014-02-19	16:21:12
1590	50.419678	-5.075106	1.36	299.1	2014-02-19	16:21:13
1591	50.419682	-5.075123	1.35	293.3	2014-02-19	16:21:14
1592	50.419683	-5.075131	0.59	277.3	2014-02-19	16:21:15
1593	50.419682	-5.075133	0.09	204.7	2014-02-19	16:21:17
1594	50.419683	-5.075139	0.48	283.6	2014-02-19	16:21:18
1595	50.419687	-5.075145	0.66	317.5	2014-02-19	16:21:19
1596	50.419695	-5.075152	1.06	332.9	2014-02-19	16:21:20
1597	50.419695	-5.075157	0.33	254	2014-02-19	16:21:21
1598	50.419693	-5.075164	0.53	251.4	2014-02-19	16:21:22
1599	50.419688	-5.075171	0.73	223.5	2014-02-19	16:21:23
1600	50.41968	-5.075175	1.01	197.2	2014-02-19	16:21:24
1601	50.419671	-5.075178	1.02	190	2014-02-19	16:21:25
1602	50.419664	-5.075184	0.87	213.2	2014-02-19	16:21:26
1603	50.419661	-5.075196	0.87	246	2014-02-19	16:21:27
1604	50.419657	-5.075207	0.93	243.9	2014-02-19	16:21:28
1605	50.419656	-5.075218	0.81	258.7	2014-02-19	16:21:29
1606	50.419652	-5.075224	0.59	222.9	2014-02-19	16:21:30
1607	50.419647	-5.075229	0.66	208.6	2014-02-19	16:21:31
1608	50.419642	-5.075232	0.55	210.4	2014-02-19	16:21:32
1609	50.419642	-5.075238	0.38	263	2014-02-19	16:21:33
1610	50.419643	-5.075243	0.36	278.9	2014-02-19	16:21:34
1611	50.419642	-5.075243	0.09	187.4	2014-02-19	16:21:35
1612	50.419642	-5.075243	0.02	196.7	2014-02-19	16:21:36
1613	50.41964	-5.075244	0.21	196.1	2014-02-19	16:21:37
1614	50.419639	-5.075244	0.03	168.5	2014-02-19	16:21:38
1615	50.419639	-5.075246	0.16	259.8	2014-02-19	16:21:39
1616	50.419633	-5.075255	0.9	224.7	2014-02-19	16:21:40
1617	50.41963	-5.075266	0.83	246.9	2014-02-19	16:21:41
1618	50.419626	-5.075279	1.07	245.2	2014-02-19	16:21:42
1619	50.419624	-5.075291	0.86	247.7	2014-02-19	16:21:43
1620	50.419621	-5.075302	0.85	247.4	2014-02-19	16:21:44
1621	50.419618	-5.075311	0.71	245.3	2014-02-19	16:21:45
1622	50.419617	-5.075321	0.75	259.2	2014-02-19	16:21:46
1623	50.419615	-5.075338	1.2	261.1	2014-02-19	16:21:47
1624	50.419616	-5.075359	1.47	275.1	2014-02-19	16:21:48
1625	50.419617	-5.075379	1.48	274	2014-02-19	16:21:49
1626	50.419618	-5.075397	1.26	272.6	2014-02-19	16:21:50
1627	50.419617	-5.075413	1.11	269	2014-02-19	16:21:51
1628	50.41961	-5.075411	0.85	172.4	2014-02-19	16:21:52
1629	50.419607	-5.075422	0.8	248.1	2014-02-19	16:21:53
1630	50.419603	-5.075426	0.52	216.4	2014-02-19	16:21:54
1631	50.419601	-5.075439	0.95	250.4	2014-02-19	16:21:55
1632	50.419599	-5.075455	1.14	263.5	2014-02-19	16:21:56
1633	50.419601	-5.07547	1.07	277.5	2014-02-19	16:21:57
1634	50.419603	-5.075483	0.96	285.2	2014-02-19	16:21:58
1635	50.419605	-5.075494	0.87	288.1	2014-02-19	16:21:59
1636	50.419609	-5.075503	0.71	300.7	2014-02-19	16:22:00
1637	50.419618	-5.075464	0.74	69.9	2014-02-19	16:22:04
1638	50.419614	-5.075432	2.3	101.2	2014-02-19	16:22:05
1639	50.419617	-5.07541	1.61	76.6	2014-02-19	16:22:06
1640	50.419612	-5.075388	1.65	108.8	2014-02-19	16:22:07
1641	50.419584	-5.075362	3.68	149.5	2014-02-19	16:22:08
1642	50.41953	-5.075323	6.55	155.3	2014-02-19	16:22:09
1643	50.419469	-5.075269	7.81	150.7	2014-02-19	16:22:10
1644	50.419409	-5.075236	7.11	160.8	2014-02-19	16:22:11
1645	50.419351	-5.075211	6.66	164.2	2014-02-19	16:22:12
1646	50.419299	-5.075171	6.42	153.9	2014-02-19	16:22:13
1647	50.419234	-5.075137	7.68	162	2014-02-19	16:22:14
1648	50.419158	-5.075124	8.48	173.9	2014-02-19	16:22:15
1649	50.41908	-5.07512	8.7	178.1	2014-02-19	16:22:16
1650	50.419002	-5.075116	8.66	177.8	2014-02-19	16:22:17
1651	50.418924	-5.075112	8.69	178.4	2014-02-19	16:22:18
1652	50.41944	-5.075297	1.28	347.1	2014-02-19	16:23:04
1653	50.419445	-5.075297	0.6	0	2014-02-19	16:23:05
1654	50.419451	-5.075302	0.78	333.4	2014-02-19	16:23:06
1655	50.419463	-5.075312	1.51	333	2014-02-19	16:23:07
1656	50.419471	-5.075317	0.93	335.9	2014-02-19	16:23:08
1657	50.419478	-5.07532	0.78	342.7	2014-02-19	16:23:09
1658	50.419488	-5.075323	1.12	350.5	2014-02-19	16:23:10
1659	50.419491	-5.075321	0.35	20.9	2014-02-19	16:23:11
1660	50.419491	-5.075312	0.62	84.8	2014-02-19	16:23:12
1661	50.419499	-5.075312	0.86	0.4	2014-02-19	16:23:13
1662	50.419507	-5.075318	0.97	335.5	2014-02-19	16:23:14
1663	50.419514	-5.075324	0.89	334	2014-02-19	16:23:15
1664	50.419523	-5.075328	1.01	342.8	2014-02-19	16:23:16
1665	50.419531	-5.07533	0.98	349.8	2014-02-19	16:23:17
1666	50.419536	-5.075334	0.55	334.3	2014-02-19	16:23:18
1667	50.41954	-5.075344	0.87	300.2	2014-02-19	16:23:19
1668	50.419546	-5.075361	1.36	301.8	2014-02-19	16:23:20
1669	50.419549	-5.075378	1.28	286.9	2014-02-19	16:23:21
1670	50.419549	-5.075394	1.17	268.6	2014-02-19	16:23:22
1671	50.419549	-5.075409	1.06	268.5	2014-02-19	16:23:23
1672	50.419546	-5.075419	0.76	240.8	2014-02-19	16:23:24
1673	50.419544	-5.075424	0.42	236.3	2014-02-19	16:23:25
1674	50.41954	-5.075428	0.46	220.7	2014-02-19	16:23:26
1675	50.419537	-5.07543	0.38	208.8	2014-02-19	16:23:27
1676	50.419571	-5.075332	0.27	61.9	2014-02-19	16:23:56
1677	50.419513	-5.075333	2.17	181.2	2014-02-19	16:23:59
1678	50.419506	-5.075327	0.88	146.5	2014-02-19	16:24:00
1679	50.4195	-5.075329	0.66	194	2014-02-19	16:24:01
1680	50.419493	-5.07533	0.76	185.8	2014-02-19	16:24:02
1681	50.419487	-5.07533	0.76	181.3	2014-02-19	16:24:03
1682	50.419477	-5.075327	1.07	169.4	2014-02-19	16:24:04
1683	50.41947	-5.075325	0.79	166.9	2014-02-19	16:24:05
1684	50.419466	-5.075327	0.51	201.2	2014-02-19	16:24:06
1685	50.419462	-5.075331	0.48	208.3	2014-02-19	16:24:07
1686	50.419457	-5.075335	0.64	210.2	2014-02-19	16:24:08
1687	50.419454	-5.075341	0.56	233	2014-02-19	16:24:09
1688	50.419453	-5.075346	0.37	244.8	2014-02-19	16:24:10
1689	50.419454	-5.075349	0.28	309.6	2014-02-19	16:24:11
1690	50.419457	-5.075348	0.32	15.1	2014-02-19	16:24:12
1691	50.41946	-5.075343	0.51	46.1	2014-02-19	16:24:13
1692	50.419464	-5.075336	0.58	51.6	2014-02-19	16:24:14
1693	50.419467	-5.07533	0.55	53.4	2014-02-19	16:24:15
1694	50.419469	-5.075323	0.58	58.1	2014-02-19	16:24:16
1695	50.419342	-5.075145	0.18	138.3	2014-02-19	16:26:02
1696	50.419394	-5.075186	1.3	333.2	2014-02-19	16:26:07
1697	50.419395	-5.075185	0.15	56.2	2014-02-19	16:26:08
1698	50.419393	-5.07519	0.46	234.2	2014-02-19	16:26:09
1699	50.419386	-5.075195	0.82	205.8	2014-02-19	16:26:10
1700	50.419382	-5.075198	0.5	202.2	2014-02-19	16:26:11
1701	50.419373	-5.075193	1.06	161	2014-02-19	16:26:12
1702	50.419367	-5.075188	0.71	154	2014-02-19	16:26:13
1703	50.419364	-5.075187	0.34	167.2	2014-02-19	16:26:14
1704	50.419362	-5.075185	0.3	150.2	2014-02-19	16:26:15
1705	50.419359	-5.075179	0.56	123.3	2014-02-19	16:26:16
1706	50.419359	-5.075165	0.96	87.2	2014-02-19	16:26:17
1707	50.419364	-5.075148	1.28	67.2	2014-02-19	16:26:18
1708	50.419371	-5.075132	1.4	55.6	2014-02-19	16:26:19
1709	50.419378	-5.075119	1.22	48.5	2014-02-19	16:26:20
1710	50.41938	-5.075105	1.01	78.3	2014-02-19	16:26:21
1711	50.419372	-5.075089	1.47	128.5	2014-02-19	16:26:22
1712	50.419345	-5.075059	3.72	144.6	2014-02-19	16:26:23
1713	50.419305	-5.075026	4.96	152.2	2014-02-19	16:26:24
1714	50.419259	-5.075	5.44	160.4	2014-02-19	16:26:25
1715	50.419216	-5.07498	4.98	163.1	2014-02-19	16:26:26
1716	50.41918	-5.074966	4.21	166.3	2014-02-19	16:26:27
1717	50.419147	-5.07495	3.84	163	2014-02-19	16:26:28
1718	50.419112	-5.074933	4.03	162.9	2014-02-19	16:26:29
1719	50.419076	-5.074923	4.1	169.5	2014-02-19	16:26:30
1720	50.419038	-5.074915	4.22	173	2014-02-19	16:26:31
1721	50.419	-5.074914	4.19	178.9	2014-02-19	16:26:32
1722	50.418967	-5.074917	3.71	182.5	2014-02-19	16:26:33
1723	50.418936	-5.07492	3.45	184.4	2014-02-19	16:26:34
1724	50.41891	-5.074923	2.95	183.9	2014-02-19	16:26:35
1725	50.4189	-5.074921	1.16	170.9	2014-02-19	16:26:36
1726	50.418902	-5.074915	0.45	57.1	2014-02-19	16:26:37
1727	50.418904	-5.074908	0.54	65.3	2014-02-19	16:26:38
1728	50.418907	-5.074897	0.9	66.1	2014-02-19	16:26:39
1729	50.418912	-5.074893	0.6	27.7	2014-02-19	16:26:40
1730	50.418928	-5.074921	2.68	312	2014-02-19	16:26:41
1731	50.41894	-5.07493	1.49	333.9	2014-02-19	16:26:42
1732	50.418951	-5.074936	1.29	342.6	2014-02-19	16:26:43
1733	50.418962	-5.074939	1.29	348.5	2014-02-19	16:26:44
1734	50.418973	-5.074944	1.2	344.5	2014-02-19	16:26:45
1735	50.418984	-5.07495	1.29	340.3	2014-02-19	16:26:46
1736	50.418996	-5.074956	1.43	341.5	2014-02-19	16:26:47
1737	50.419005	-5.074962	1.16	338	2014-02-19	16:26:48
1738	50.419016	-5.07497	1.28	335.8	2014-02-19	16:26:49
1739	50.419023	-5.074974	0.84	340.2	2014-02-19	16:26:50
1740	50.41902	-5.074965	0.7	113.5	2014-02-19	16:26:51
1741	50.419018	-5.074958	0.56	123.3	2014-02-19	16:26:52
1742	50.419024	-5.074962	0.79	342.1	2014-02-19	16:26:53
1743	50.419035	-5.074965	1.25	349	2014-02-19	16:26:54
1744	50.419047	-5.074969	1.31	348.8	2014-02-19	16:26:55
1745	50.419059	-5.074972	1.37	349.5	2014-02-19	16:26:56
1746	50.419072	-5.074978	1.45	344.6	2014-02-19	16:26:57
1747	50.419084	-5.074983	1.47	345.2	2014-02-19	16:26:58
1748	50.419099	-5.074989	1.66	344.6	2014-02-19	16:26:59
1749	50.419112	-5.074993	1.54	349.5	2014-02-19	16:27:00
1750	50.419123	-5.074985	1.3	25.4	2014-02-19	16:27:01
1751	50.419131	-5.074977	1.09	32.5	2014-02-19	16:27:02
1752	50.41914	-5.074977	1.02	358.7	2014-02-19	16:27:03
1753	50.419148	-5.074978	0.87	354.1	2014-02-19	16:27:04
1754	50.419156	-5.074982	0.92	345.5	2014-02-19	16:27:05
1755	50.419168	-5.074988	1.35	341.7	2014-02-19	16:27:06
1756	50.419181	-5.075	1.77	329.1	2014-02-19	16:27:07
1757	50.419194	-5.075016	1.78	321.3	2014-02-19	16:27:08
1758	50.419208	-5.07503	1.9	327.8	2014-02-19	16:27:09
1759	50.419224	-5.075043	1.93	332.4	2014-02-19	16:27:10
1760	50.419236	-5.075056	1.7	327.2	2014-02-19	16:27:11
1761	50.419247	-5.075067	1.43	327.7	2014-02-19	16:27:12
1762	50.419254	-5.07507	0.81	341.2	2014-02-19	16:27:13
1763	50.419257	-5.075067	0.41	36	2014-02-19	16:27:14
1764	50.41926	-5.075066	0.29	17.7	2014-02-19	16:27:15
1765	50.419264	-5.07507	0.59	325.6	2014-02-19	16:27:16
1766	50.419271	-5.075074	0.85	344.6	2014-02-19	16:27:17
1767	50.419281	-5.075078	1.08	342	2014-02-19	16:27:18
1768	50.419291	-5.075085	1.23	336.4	2014-02-19	16:27:19
1769	50.4193	-5.075094	1.23	330.1	2014-02-19	16:27:20
1770	50.419309	-5.075105	1.23	321.9	2014-02-19	16:27:21
1771	50.419316	-5.075117	1.19	312.9	2014-02-19	16:27:22
1772	50.419326	-5.07513	1.4	319.9	2014-02-19	16:27:23
1773	50.419337	-5.075137	1.29	336.9	2014-02-19	16:27:24
1774	50.419348	-5.075136	1.24	3.3	2014-02-19	16:27:25
1775	50.419351	-5.075131	0.5	45.1	2014-02-19	16:27:26
1776	50.419353	-5.075126	0.39	54.6	2014-02-19	16:27:27
1777	50.41935	-5.075114	0.46	112.5	2014-02-19	16:27:29
1778	50.419351	-5.075117	0.27	303.6	2014-02-19	16:27:30
1779	50.419353	-5.075114	0.33	50.1	2014-02-19	16:27:31
1780	50.419355	-5.075101	0.94	76.3	2014-02-19	16:27:32
1781	50.419357	-5.07509	0.81	76	2014-02-19	16:27:33
1782	50.419347	-5.075067	2	124.1	2014-02-19	16:27:34
1783	50.419319	-5.075036	3.75	144.7	2014-02-19	16:27:35
1784	50.419278	-5.075008	5.01	157.1	2014-02-19	16:27:36
1785	50.419232	-5.074995	5.17	169.3	2014-02-19	16:27:37
1786	50.419181	-5.074995	5.66	180.2	2014-02-19	16:27:38
1787	50.419126	-5.075002	6.19	184.5	2014-02-19	16:27:39
1788	50.419073	-5.074993	5.89	174	2014-02-19	16:27:40
1789	50.419023	-5.074955	6.21	154.2	2014-02-19	16:27:41
1790	50.418985	-5.074903	5.59	139.1	2014-02-19	16:27:42
1791	50.418967	-5.074862	3.55	123.9	2014-02-19	16:27:43
1792	50.418959	-5.074836	2.09	116.3	2014-02-19	16:27:44
1793	50.418952	-5.074809	2.07	113.4	2014-02-19	16:27:45
1794	50.418944	-5.074782	2.06	113.2	2014-02-19	16:27:46
1795	50.418936	-5.074717	0.67	101.6	2014-02-19	16:27:53
1796	50.418938	-5.074723	0.53	300.6	2014-02-19	16:27:54
1797	50.418944	-5.074759	1.3	283.7	2014-02-19	16:27:56
1798	50.418949	-5.074774	1.18	296.3	2014-02-19	16:27:57
1799	50.418958	-5.074786	1.32	321.2	2014-02-19	16:27:58
1800	50.418966	-5.074795	1.14	325.5	2014-02-19	16:27:59
1801	50.418976	-5.074806	1.31	323.1	2014-02-19	16:28:00
1802	50.418983	-5.074812	0.98	333.7	2014-02-19	16:28:01
1803	50.418998	-5.074825	1.87	330.1	2014-02-19	16:28:02
1804	50.419012	-5.074841	1.92	324.2	2014-02-19	16:28:03
1805	50.419022	-5.074853	1.37	323.3	2014-02-19	16:28:04
1806	50.419032	-5.074863	1.35	327.3	2014-02-19	16:28:05
1807	50.419042	-5.074872	1.26	329.8	2014-02-19	16:28:06
1808	50.419051	-5.074879	1.11	334.7	2014-02-19	16:28:07
1809	50.419061	-5.074882	1.14	346.7	2014-02-19	16:28:08
1810	50.419072	-5.074888	1.32	342	2014-02-19	16:28:09
1811	50.419086	-5.074897	1.61	337.6	2014-02-19	16:28:10
1812	50.419097	-5.074905	1.4	335.4	2014-02-19	16:28:11
1813	50.419108	-5.074913	1.39	335	2014-02-19	16:28:12
1814	50.419117	-5.074917	0.96	342	2014-02-19	16:28:13
1815	50.419126	-5.074923	1.13	340	2014-02-19	16:28:14
1816	50.419135	-5.074928	1.03	338.4	2014-02-19	16:28:15
1817	50.419144	-5.074933	1.04	341.7	2014-02-19	16:28:16
1818	50.41915	-5.074935	0.77	346.5	2014-02-19	16:28:17
1819	50.419158	-5.074938	0.9	348.1	2014-02-19	16:28:18
1820	50.419164	-5.074942	0.68	333	2014-02-19	16:28:19
1821	50.419169	-5.074945	0.6	338.5	2014-02-19	16:28:20
1822	50.419174	-5.074946	0.6	354.4	2014-02-19	16:28:21
1823	50.41918	-5.074947	0.67	356.9	2014-02-19	16:28:22
1824	50.419189	-5.074948	1.05	356.7	2014-02-19	16:28:23
1825	50.4192	-5.07495	1.2	352.3	2014-02-19	16:28:24
1826	50.419208	-5.074948	0.84	9.7	2014-02-19	16:28:25
1827	50.419214	-5.074946	0.69	9.5	2014-02-19	16:28:26
1828	50.419221	-5.074947	0.85	357.2	2014-02-19	16:28:27
1829	50.419231	-5.074949	1.04	350.8	2014-02-19	16:28:28
1830	50.41924	-5.074951	1.05	351.9	2014-02-19	16:28:29
1831	50.419249	-5.074956	1.11	342.6	2014-02-19	16:28:30
1832	50.419258	-5.074961	0.99	340.4	2014-02-19	16:28:31
1833	50.419266	-5.074966	1.02	339.2	2014-02-19	16:28:32
1834	50.419272	-5.074969	0.64	340.6	2014-02-19	16:28:33
1835	50.419277	-5.074969	0.56	357.5	2014-02-19	16:28:34
1836	50.419281	-5.074967	0.44	16.6	2014-02-19	16:28:35
1837	50.419286	-5.07496	0.79	40.9	2014-02-19	16:28:36
1838	50.41929	-5.074955	0.59	34.4	2014-02-19	16:28:37
1839	50.419297	-5.074951	0.81	23.7	2014-02-19	16:28:38
1840	50.419306	-5.07495	0.95	1.1	2014-02-19	16:28:39
1841	50.419317	-5.074951	1.28	357.3	2014-02-19	16:28:40
1842	50.419329	-5.074955	1.38	350.3	2014-02-19	16:28:41
1843	50.419338	-5.074962	1.16	331	2014-02-19	16:28:42
1844	50.419351	-5.074969	1.45	341.3	2014-02-19	16:28:43
1845	50.419361	-5.074969	1.19	358.9	2014-02-19	16:28:44
1846	50.419372	-5.074969	1.2	0.3	2014-02-19	16:28:45
1847	50.419382	-5.074971	1.05	351.9	2014-02-19	16:28:46
1848	50.419389	-5.074977	0.93	336.7	2014-02-19	16:28:47
1849	50.419392	-5.074983	0.53	306.9	2014-02-19	16:28:48
1850	50.419399	-5.07499	0.93	327.5	2014-02-19	16:28:49
1851	50.419407	-5.074997	1.02	329.2	2014-02-19	16:28:50
1852	50.419416	-5.075004	1.09	330.7	2014-02-19	16:28:51
1853	50.419427	-5.075005	1.31	357.4	2014-02-19	16:28:52
1854	50.419445	-5.07499	2.27	28.8	2014-02-19	16:28:53
1855	50.419424	-5.074968	2.86	147	2014-02-19	16:28:54
1856	50.41938	-5.074929	5.57	150.2	2014-02-19	16:28:55
1857	50.419302	-5.074901	8.9	167.1	2014-02-19	16:28:56
1858	50.419241	-5.074877	7.03	165.8	2014-02-19	16:28:57
1859	50.419183	-5.074858	6.57	168.4	2014-02-19	16:28:58
1860	50.419121	-5.074821	7.43	159.1	2014-02-19	16:28:59
1861	50.419071	-5.074799	5.81	164.7	2014-02-19	16:29:00
1862	50.419025	-5.074788	5.16	171.3	2014-02-19	16:29:01
1863	50.418987	-5.074774	4.26	166.6	2014-02-19	16:29:02
1864	50.418949	-5.074757	4.45	164	2014-02-19	16:29:03
1865	50.418906	-5.074741	4.9	166.4	2014-02-19	16:29:04
1866	50.418859	-5.074738	5.26	177.7	2014-02-19	16:29:05
1867	50.418819	-5.074755	4.66	194.9	2014-02-19	16:29:06
1868	50.418784	-5.074775	4.1	201.2	2014-02-19	16:29:07
1869	50.418751	-5.07479	3.86	195.9	2014-02-19	16:29:08
1870	50.418718	-5.074805	3.77	196.4	2014-02-19	16:29:09
1871	50.418687	-5.074821	3.64	198	2014-02-19	16:29:10
1872	50.418995	-5.074681	1.15	16.1	2014-02-19	16:29:41
1873	50.419056	-5.074791	1.72	310.9	2014-02-19	16:29:47
1874	50.419065	-5.074801	1.19	323.9	2014-02-19	16:29:48
1875	50.41908	-5.074814	1.98	332.6	2014-02-19	16:29:49
1876	50.41909	-5.074825	1.36	323.7	2014-02-19	16:29:50
1877	50.419104	-5.074838	1.81	330.9	2014-02-19	16:29:51
1878	50.419112	-5.074847	1.11	324.1	2014-02-19	16:29:52
1879	50.419113	-5.07485	0.25	285.5	2014-02-19	16:29:53
1880	50.419117	-5.074855	0.6	319.8	2014-02-19	16:29:54
1881	50.419123	-5.074864	0.89	319	2014-02-19	16:29:55
1882	50.419134	-5.074872	1.37	335.3	2014-02-19	16:29:56
1883	50.419147	-5.074881	1.59	334.2	2014-02-19	16:29:57
1884	50.419158	-5.07489	1.33	333.2	2014-02-19	16:29:58
1885	50.419166	-5.074891	0.91	357	2014-02-19	16:29:59
1886	50.419175	-5.074892	1.03	352.7	2014-02-19	16:30:00
1887	50.419183	-5.074899	1.02	331.2	2014-02-19	16:30:01
1888	50.41919	-5.074904	0.88	338.3	2014-02-19	16:30:02
1889	50.4192	-5.074908	1.11	343.5	2014-02-19	16:30:03
1890	50.419205	-5.074906	0.62	14.5	2014-02-19	16:30:04
1891	50.419207	-5.074897	0.67	70.5	2014-02-19	16:30:05
1892	50.419211	-5.074894	0.44	35	2014-02-19	16:30:06
1893	50.419216	-5.074895	0.63	352.9	2014-02-19	16:30:07
1894	50.419223	-5.074902	0.87	323.9	2014-02-19	16:30:08
1895	50.41923	-5.074906	0.92	340.8	2014-02-19	16:30:09
1896	50.419237	-5.074914	0.91	321.5	2014-02-19	16:30:10
1897	50.419242	-5.074922	0.79	316.4	2014-02-19	16:30:11
1898	50.419251	-5.074936	1.43	313.9	2014-02-19	16:30:12
1899	50.419268	-5.074959	2.48	319.6	2014-02-19	16:30:13
1900	50.419285	-5.074973	2.16	332.3	2014-02-19	16:30:14
1901	50.419302	-5.07498	1.93	346.1	2014-02-19	16:30:15
1902	50.419311	-5.074977	1.05	11	2014-02-19	16:30:16
1903	50.419302	-5.07497	1.07	153.2	2014-02-19	16:30:17
1904	50.419297	-5.074959	1.02	129.8	2014-02-19	16:30:18
1905	50.419294	-5.07496	0.28	187.4	2014-02-19	16:30:19
1906	50.419294	-5.074958	0.12	80.5	2014-02-19	16:30:20
1907	50.419295	-5.074959	0.13	314.2	2014-02-19	16:30:21
1908	50.419302	-5.074966	0.87	326.5	2014-02-19	16:30:22
1909	50.41931	-5.074976	1.19	323.6	2014-02-19	16:30:23
1910	50.41932	-5.074986	1.31	326.6	2014-02-19	16:30:24
1911	50.419326	-5.074996	0.95	313.7	2014-02-19	16:30:25
1912	50.419319	-5.07499	0.87	154.1	2014-02-19	16:30:26
1913	50.419311	-5.074984	0.48	150.2	2014-02-19	16:30:28
1914	50.419313	-5.074987	0.29	312.4	2014-02-19	16:30:29
1915	50.419318	-5.074991	0.6	328.5	2014-02-19	16:30:30
1916	50.419324	-5.074998	0.82	325	2014-02-19	16:30:31
1917	50.41933	-5.075004	0.84	329.9	2014-02-19	16:30:32
1918	50.419338	-5.07501	0.94	331.2	2014-02-19	16:30:33
1919	50.419346	-5.075018	1.13	329.6	2014-02-19	16:30:34
1920	50.419355	-5.075027	1.11	327.2	2014-02-19	16:30:35
1921	50.419362	-5.075033	0.92	328.4	2014-02-19	16:30:36
1922	50.41937	-5.07504	1.01	332.6	2014-02-19	16:30:37
1923	50.419377	-5.075047	0.98	328.1	2014-02-19	16:30:38
1924	50.419387	-5.075055	1.23	334.5	2014-02-19	16:30:39
1925	50.4194	-5.075062	1.49	338.7	2014-02-19	16:30:40
1926	50.419412	-5.075069	1.41	340.8	2014-02-19	16:30:41
1927	50.419409	-5.075063	0.27	126.5	2014-02-19	16:30:43
1928	50.419409	-5.075058	0.35	80.8	2014-02-19	16:30:44
1929	50.419415	-5.075055	0.64	15.6	2014-02-19	16:30:45
1930	50.419418	-5.075054	0.38	15.5	2014-02-19	16:30:46
1931	50.419414	-5.07505	0.5	146.3	2014-02-19	16:30:47
1932	50.419413	-5.075048	0.2	133.3	2014-02-19	16:30:48
1933	50.419416	-5.075052	0.46	318.7	2014-02-19	16:30:49
1934	50.419419	-5.075055	0.39	326.8	2014-02-19	16:30:50
1935	50.419419	-5.075058	0.21	270	2014-02-19	16:30:51
1936	50.419418	-5.07506	0.17	232.8	2014-02-19	16:30:52
1937	50.419419	-5.075063	0.23	308.1	2014-02-19	16:30:53
1938	50.419423	-5.075066	0.48	326.9	2014-02-19	16:30:54
1939	50.419427	-5.07507	0.49	324.6	2014-02-19	16:30:55
1940	50.419429	-5.075069	0.3	19.8	2014-02-19	16:30:56
1941	50.419432	-5.075067	0.33	18.7	2014-02-19	16:30:57
1942	50.419435	-5.075067	0.33	8.3	2014-02-19	16:30:58
1943	50.419438	-5.07507	0.36	323.6	2014-02-19	16:30:59
1944	50.41944	-5.075075	0.47	301	2014-02-19	16:31:00
1945	50.419441	-5.075081	0.43	294.6	2014-02-19	16:31:01
1946	50.419442	-5.075089	0.6	279	2014-02-19	16:31:02
1947	50.419445	-5.075098	0.72	297.8	2014-02-19	16:31:03
1948	50.419447	-5.075109	0.82	288	2014-02-19	16:31:04
1949	50.41945	-5.075123	1.03	288.4	2014-02-19	16:31:05
1950	50.419452	-5.075137	1	280.8	2014-02-19	16:31:06
1951	50.419451	-5.075146	0.65	256.7	2014-02-19	16:31:07
1952	50.419446	-5.075143	0.57	161.8	2014-02-19	16:31:08
1953	50.41944	-5.075137	0.76	146.3	2014-02-19	16:31:09
1954	50.419444	-5.075137	0.19	6.3	2014-02-19	16:31:11
1955	50.419451	-5.075141	0.85	336	2014-02-19	16:31:12
1956	50.419457	-5.075146	0.76	333.9	2014-02-19	16:31:13
1957	50.419463	-5.075152	0.79	326	2014-02-19	16:31:14
1958	50.41946	-5.07515	0.02	149.3	2014-02-19	16:31:33
1959	50.41946	-5.075149	0.07	115	2014-02-19	16:31:34
1960	50.419464	-5.07516	0.89	304.4	2014-02-19	16:31:35
1961	50.419468	-5.075169	0.79	302.2	2014-02-19	16:31:36
1962	50.419463	-5.075169	0.61	182.8	2014-02-19	16:31:37
1963	50.41946	-5.075169	0.32	177.8	2014-02-19	16:31:38
1964	50.419461	-5.075175	0.46	288.7	2014-02-19	16:31:39
1965	50.419462	-5.075182	0.5	276.6	2014-02-19	16:31:40
1966	50.419462	-5.075188	0.41	280.6	2014-02-19	16:31:41
1967	50.419464	-5.075196	0.61	292.4	2014-02-19	16:31:42
1968	50.419467	-5.075205	0.67	293.1	2014-02-19	16:31:43
1969	50.419467	-5.075212	0.55	266	2014-02-19	16:31:44
1970	50.419464	-5.075218	0.51	232.8	2014-02-19	16:31:45
1971	50.419464	-5.07522	0.15	281	2014-02-19	16:31:46
1972	50.419466	-5.075227	0.53	298.1	2014-02-19	16:31:47
1973	50.41947	-5.075238	0.91	294.4	2014-02-19	16:31:48
1974	50.419472	-5.075252	0.97	283.3	2014-02-19	16:31:49
1975	50.419473	-5.07526	0.64	285.2	2014-02-19	16:31:50
1976	50.419476	-5.075271	0.78	293.1	2014-02-19	16:31:51
1977	50.419479	-5.075283	0.98	290.6	2014-02-19	16:31:52
1978	50.419479	-5.075292	0.61	272.6	2014-02-19	16:31:53
1979	50.419478	-5.075299	0.26	260.8	2014-02-19	16:31:55
1980	50.419483	-5.075307	0.72	308.4	2014-02-19	16:31:56
1981	50.419488	-5.075317	0.93	313.8	2014-02-19	16:31:57
1982	50.419494	-5.075326	0.92	315.2	2014-02-19	16:31:58
1983	50.4195	-5.075334	0.84	316.5	2014-02-19	16:31:59
1984	50.419504	-5.075341	0.74	316.6	2014-02-19	16:32:00
1985	50.41951	-5.075347	0.77	329	2014-02-19	16:32:01
1986	50.419517	-5.075354	0.9	328.5	2014-02-19	16:32:02
1987	50.419524	-5.075361	0.95	325.4	2014-02-19	16:32:03
1988	50.419529	-5.075369	0.76	311.8	2014-02-19	16:32:04
1989	50.419532	-5.075378	0.71	301.8	2014-02-19	16:32:05
1990	50.419536	-5.075382	0.5	321.7	2014-02-19	16:32:06
1991	50.419536	-5.075381	0.04	90	2014-02-19	16:32:07
1992	50.41953	-5.07537	1.02	127.1	2014-02-19	16:32:08
1993	50.419523	-5.075358	1.22	134	2014-02-19	16:32:09
1994	50.419517	-5.075348	0.92	132.2	2014-02-19	16:32:10
1995	50.419511	-5.075337	0.99	130.5	2014-02-19	16:32:11
1996	50.419505	-5.075324	1.15	125.2	2014-02-19	16:32:12
1997	50.419499	-5.075309	1.28	121.2	2014-02-19	16:32:13
1998	50.419494	-5.075293	1.25	119	2014-02-19	16:32:14
1999	50.419488	-5.075279	1.19	121.2	2014-02-19	16:32:15
[truncated: 1,172 more rows]
