# Supplementary material for: On the Potential of Surfers to Monitor Environmental Indicators in the Coastal Zone
Source: PLoS One. 2015 Jul 8;10(7):e0127706. doi: 10.1371/journal.pone.0127706 (PMC4496071; doi:10.1371/journal.pone.0127706)
Supplement: S1 Data — Contains 85 GPS tracks (comma separated files) used to estimate surfing performance statistics in the manuscript. (ZIP) [file pone.0127706.s001.zip › S1 Data GPS Tracks/20140220_Wembury.csv]

No	Latitude	Longitude	Speed	Course	Date	Time
1	50.317183	-4.083129	0	0	2014-02-20	13:47:28
2	50.317188	-4.083136	0.74	320.5	2014-02-20	13:47:29
3	50.317193	-4.083141	0.64	320.7	2014-02-20	13:47:30
4	50.317197	-4.083147	0.61	319.8	2014-02-20	13:47:31
5	50.317201	-4.083152	0.55	321.7	2014-02-20	13:47:32
6	50.317229	-4.083202	4.76	310.6	2014-02-20	13:47:33
7	50.317244	-4.083205	0.87	354.3	2014-02-20	13:47:35
8	50.317252	-4.083201	0.45	19.9	2014-02-20	13:47:37
9	50.317256	-4.0832	0.5	4.1	2014-02-20	13:47:38
10	50.317261	-4.083197	0.52	24.9	2014-02-20	13:47:39
11	50.31726	-4.083193	0.28	99.5	2014-02-20	13:47:40
12	50.31725	-4.083178	1.54	137.1	2014-02-20	13:47:41
13	50.317246	-4.083177	0.41	167.4	2014-02-20	13:47:42
14	50.317246	-4.083177	0.1	189.8	2014-02-20	13:47:43
15	50.317245	-4.08318	0.23	250.8	2014-02-20	13:47:44
16	50.31724	-4.083183	0.6	197.4	2014-02-20	13:47:45
17	50.317238	-4.083185	0.2	224.6	2014-02-20	13:47:46
18	50.317236	-4.083187	0.31	204	2014-02-20	13:47:47
19	50.317232	-4.083186	0.42	175.2	2014-02-20	13:47:48
20	50.31723	-4.083187	0.22	196.9	2014-02-20	13:47:49
21	50.317229	-4.083187	0.14	175.1	2014-02-20	13:47:50
22	50.31723	-4.083191	0.3	295.6	2014-02-20	13:47:51
23	50.317228	-4.083191	0.27	190	2014-02-20	13:47:52
24	50.317228	-4.083195	0.25	282.9	2014-02-20	13:47:53
25	50.317228	-4.083196	0.08	276.6	2014-02-20	13:47:54
26	50.317229	-4.083197	0.1	304.1	2014-02-20	13:47:55
27	50.317228	-4.083197	0.05	159.2	2014-02-20	13:47:56
28	50.317228	-4.083197	0.06	173.6	2014-02-20	13:47:57
29	50.317228	-4.083197	0.02	180	2014-02-20	13:47:58
30	50.317228	-4.083197	0.05	236.4	2014-02-20	13:47:59
31	50.317228	-4.083198	0.06	342.3	2014-02-20	13:48:00
32	50.317228	-4.083197	0.09	56.9	2014-02-20	13:48:01
33	50.317229	-4.083195	0.1	62.2	2014-02-20	13:48:02
34	50.317228	-4.083196	0.08	223.2	2014-02-20	13:48:03
35	50.317229	-4.083196	0.09	351.9	2014-02-20	13:48:04
36	50.31723	-4.083197	0.15	331.1	2014-02-20	13:48:05
37	50.317233	-4.083201	0.37	317.2	2014-02-20	13:48:06
38	50.317236	-4.083202	0.35	351.2	2014-02-20	13:48:07
39	50.317237	-4.083201	0.19	7.4	2014-02-20	13:48:08
40	50.317237	-4.083202	0.06	217.8	2014-02-20	13:48:09
41	50.31724	-4.083203	0.31	338.7	2014-02-20	13:48:10
42	50.31724	-4.083202	0.14	53.5	2014-02-20	13:48:11
43	50.317238	-4.0832	0.28	152.4	2014-02-20	13:48:12
44	50.317238	-4.083199	0.04	102.2	2014-02-20	13:48:13
45	50.317238	-4.083197	0.15	79.4	2014-02-20	13:48:14
46	50.317236	-4.083192	0.42	124.1	2014-02-20	13:48:15
47	50.31724	-4.083189	0.54	29.4	2014-02-20	13:48:16
48	50.317245	-4.083188	0.54	2.5	2014-02-20	13:48:17
49	50.317243	-4.083187	0.26	155.3	2014-02-20	13:48:18
50	50.317241	-4.083185	0.28	153.6	2014-02-20	13:48:19
51	50.317242	-4.083184	0.18	28	2014-02-20	13:48:20
52	50.317243	-4.083183	0.13	27.7	2014-02-20	13:48:21
53	50.317243	-4.083182	0.09	144.1	2014-02-20	13:48:22
54	50.317243	-4.083181	0.11	71.1	2014-02-20	13:48:23
55	50.317242	-4.083177	0.27	103.8	2014-02-20	13:48:24
56	50.317239	-4.083171	0.54	128.1	2014-02-20	13:48:25
57	50.317238	-4.083166	0.43	114.2	2014-02-20	13:48:26
58	50.317238	-4.083164	0.11	46.1	2014-02-20	13:48:27
59	50.31724	-4.083165	0.13	338.6	2014-02-20	13:48:28
60	50.31724	-4.083164	0.12	37.8	2014-02-20	13:48:29
61	50.317242	-4.083165	0.18	340.4	2014-02-20	13:48:30
62	50.317242	-4.083166	0.11	270	2014-02-20	13:48:31
63	50.31724	-4.083166	0.2	178.4	2014-02-20	13:48:32
64	50.317238	-4.083167	0.27	183.8	2014-02-20	13:48:33
65	50.317235	-4.083167	0.28	178.7	2014-02-20	13:48:34
66	50.317235	-4.083168	0.1	230.2	2014-02-20	13:48:35
67	50.317233	-4.083169	0.16	212.6	2014-02-20	13:48:36
68	50.317232	-4.083169	0.17	187.9	2014-02-20	13:48:37
69	50.317231	-4.083167	0.15	125.1	2014-02-20	13:48:38
70	50.31723	-4.083165	0.26	132	2014-02-20	13:48:39
71	50.317228	-4.083163	0.2	133.2	2014-02-20	13:48:40
72	50.31723	-4.083163	0.19	343	2014-02-20	13:48:41
73	50.317232	-4.083164	0.27	350	2014-02-20	13:48:42
74	50.317236	-4.083163	0.39	6.2	2014-02-20	13:48:43
75	50.317239	-4.083163	0.34	6	2014-02-20	13:48:44
76	50.317242	-4.083163	0.38	1.8	2014-02-20	13:48:45
77	50.317245	-4.083164	0.37	350.7	2014-02-20	13:48:46
78	50.317248	-4.083165	0.34	347.6	2014-02-20	13:48:47
79	50.317252	-4.083165	0.37	356.4	2014-02-20	13:48:48
80	50.317255	-4.083164	0.35	8.8	2014-02-20	13:48:49
81	50.317255	-4.083163	0.11	58.1	2014-02-20	13:48:50
82	50.317255	-4.083163	0	0	2014-02-20	13:48:51
83	50.317253	-4.083161	0.31	156.5	2014-02-20	13:48:52
84	50.31725	-4.083159	0.3	153.2	2014-02-20	13:48:53
85	50.317249	-4.083158	0.18	140.9	2014-02-20	13:48:54
86	50.317248	-4.083155	0.24	117.6	2014-02-20	13:48:55
87	50.317248	-4.08315	0.31	98.6	2014-02-20	13:48:56
88	50.317248	-4.08315	0.07	28.4	2014-02-20	13:48:57
89	50.317247	-4.083149	0.12	167.9	2014-02-20	13:48:58
90	50.317249	-4.083148	0.18	22.9	2014-02-20	13:48:59
91	50.317245	-4.083146	0.46	162	2014-02-20	13:49:00
92	50.31724	-4.083141	0.31	144.1	2014-02-20	13:49:02
93	50.317234	-4.083136	0.39	150.4	2014-02-20	13:49:04
94	50.317232	-4.083128	0.31	111	2014-02-20	13:49:06
95	50.317232	-4.083128	0.01	324.3	2014-02-20	13:49:07
96	50.317232	-4.083127	0.06	62.7	2014-02-20	13:49:08
97	50.317234	-4.083127	0.19	350.9	2014-02-20	13:49:09
98	50.317237	-4.083129	0.31	344.4	2014-02-20	13:49:10
99	50.317239	-4.083129	0.22	353.6	2014-02-20	13:49:11
100	50.317241	-4.083128	0.21	9.8	2014-02-20	13:49:12
101	50.317241	-4.083128	0.1	21.2	2014-02-20	13:49:13
102	50.317242	-4.083128	0.08	7.8	2014-02-20	13:49:14
103	50.317244	-4.083126	0.22	44.2	2014-02-20	13:49:15
104	50.317244	-4.083124	0.12	81	2014-02-20	13:49:16
105	50.317242	-4.083123	0.15	155	2014-02-20	13:49:17
106	50.317242	-4.083121	0.17	102.8	2014-02-20	13:49:18
107	50.317241	-4.083118	0.22	110.2	2014-02-20	13:49:19
108	50.31724	-4.083115	0.23	118.8	2014-02-20	13:49:20
109	50.31724	-4.083113	0.13	94.6	2014-02-20	13:49:21
110	50.31724	-4.083112	0.11	84.7	2014-02-20	13:49:22
111	50.317241	-4.083112	0.05	6.9	2014-02-20	13:49:23
112	50.317242	-4.083111	0.1	14.5	2014-02-20	13:49:24
113	50.317242	-4.083111	0.08	25.5	2014-02-20	13:49:25
114	50.317242	-4.083109	0.17	113	2014-02-20	13:49:26
115	50.317241	-4.083107	0.16	122.9	2014-02-20	13:49:27
116	50.317241	-4.083106	0.03	51.9	2014-02-20	13:49:28
117	50.317241	-4.083106	0.07	131.3	2014-02-20	13:49:29
118	50.317241	-4.083105	0.07	75.2	2014-02-20	13:49:30
119	50.317241	-4.083103	0.09	95.7	2014-02-20	13:49:31
120	50.31724	-4.083102	0.14	122.1	2014-02-20	13:49:32
121	50.31724	-4.083101	0.09	147.4	2014-02-20	13:49:33
122	50.317239	-4.083099	0.18	111.5	2014-02-20	13:49:34
123	50.317239	-4.083097	0.12	103.8	2014-02-20	13:49:35
124	50.317238	-4.083099	0.16	221.5	2014-02-20	13:49:36
125	50.317237	-4.083097	0.13	131.6	2014-02-20	13:49:37
126	50.317237	-4.083096	0.09	115.4	2014-02-20	13:49:38
127	50.317236	-4.083095	0.06	117.3	2014-02-20	13:49:39
128	50.317236	-4.083095	0.09	153.6	2014-02-20	13:49:40
129	50.317235	-4.083094	0.03	107	2014-02-20	13:49:41
130	50.317235	-4.083094	0.06	161.6	2014-02-20	13:49:42
131	50.317234	-4.083093	0.1	126.2	2014-02-20	13:49:43
132	50.317234	-4.083092	0.1	141.7	2014-02-20	13:49:44
133	50.317233	-4.083091	0.12	133	2014-02-20	13:49:45
134	50.317233	-4.083091	0.04	154.8	2014-02-20	13:49:46
135	50.317233	-4.08309	0.07	97.8	2014-02-20	13:49:47
136	50.317233	-4.083089	0.02	90	2014-02-20	13:49:48
137	50.317233	-4.083089	0.06	72.4	2014-02-20	13:49:49
138	50.317233	-4.08309	0.1	297.6	2014-02-20	13:49:50
139	50.317234	-4.083092	0.15	284.4	2014-02-20	13:49:51
140	50.31723	-4.083095	0.45	211.9	2014-02-20	13:49:52
141	50.317231	-4.083094	0.07	40.3	2014-02-20	13:49:54
142	50.31723	-4.083095	0.19	203.6	2014-02-20	13:49:55
143	50.317229	-4.083095	0.11	163.7	2014-02-20	13:49:56
144	50.317225	-4.083104	0.76	238	2014-02-20	13:49:57
145	50.317221	-4.08311	0.66	228.1	2014-02-20	13:49:58
146	50.317214	-4.083121	0.52	224.8	2014-02-20	13:50:00
147	50.317215	-4.083122	0.11	321.9	2014-02-20	13:50:01
148	50.317214	-4.083128	0.42	259.9	2014-02-20	13:50:02
149	50.317214	-4.083131	0.22	262.8	2014-02-20	13:50:03
150	50.317214	-4.083132	0.09	252.7	2014-02-20	13:50:04
151	50.317214	-4.083131	0.06	47.9	2014-02-20	13:50:05
152	50.317214	-4.083131	0.02	53.6	2014-02-20	13:50:06
153	50.317213	-4.083131	0.15	182.5	2014-02-20	13:50:07
154	50.317212	-4.083133	0.14	233.2	2014-02-20	13:50:08
155	50.317212	-4.083134	0.12	242.6	2014-02-20	13:50:09
156	50.317212	-4.083138	0.23	263	2014-02-20	13:50:10
157	50.317212	-4.083139	0.09	301.1	2014-02-20	13:50:11
158	50.317212	-4.083139	0.04	282	2014-02-20	13:50:12
159	50.317209	-4.083127	0.91	114.1	2014-02-20	13:50:13
160	50.31721	-4.083132	0.35	297.2	2014-02-20	13:50:14
161	50.317212	-4.083128	0.33	45.7	2014-02-20	13:50:15
162	50.317211	-4.08312	0.63	107.3	2014-02-20	13:50:16
163	50.317214	-4.083111	0.4	56.9	2014-02-20	13:50:18
164	50.317215	-4.08311	0.1	38.7	2014-02-20	13:50:19
165	50.317217	-4.08311	0.21	358.2	2014-02-20	13:50:20
166	50.31722	-4.08311	0.35	353.2	2014-02-20	13:50:21
167	50.317221	-4.08311	0.06	37.2	2014-02-20	13:50:22
168	50.317221	-4.08311	0.08	13.4	2014-02-20	13:50:23
169	50.317222	-4.083108	0.14	38.5	2014-02-20	13:50:24
170	50.317223	-4.083108	0.06	11.5	2014-02-20	13:50:25
171	50.317223	-4.083108	0.06	32.6	2014-02-20	13:50:26
172	50.317223	-4.083107	0.04	90	2014-02-20	13:50:27
173	50.317223	-4.083107	0.05	90	2014-02-20	13:50:28
174	50.317223	-4.083106	0.06	128.5	2014-02-20	13:50:29
175	50.317223	-4.083105	0.09	108.5	2014-02-20	13:50:30
176	50.317222	-4.083103	0.1	106.2	2014-02-20	13:50:31
177	50.317222	-4.083103	0.04	122.4	2014-02-20	13:50:32
178	50.317222	-4.083101	0.14	90	2014-02-20	13:50:33
179	50.317222	-4.0831	0.07	104.8	2014-02-20	13:50:34
180	50.317223	-4.083098	0.14	51.8	2014-02-20	13:50:35
181	50.317223	-4.083098	0.07	58.4	2014-02-20	13:50:36
182	50.317224	-4.083097	0.06	11.3	2014-02-20	13:50:37
183	50.317224	-4.083098	0.09	336.9	2014-02-20	13:50:38
184	50.317224	-4.083098	0.03	69.8	2014-02-20	13:50:39
185	50.317225	-4.083097	0.07	23.9	2014-02-20	13:50:40
186	50.317226	-4.083097	0.08	356.2	2014-02-20	13:50:41
187	50.317226	-4.083097	0.01	150.4	2014-02-20	13:50:42
188	50.317225	-4.083097	0.07	175.1	2014-02-20	13:50:43
189	50.317224	-4.083097	0.12	177.3	2014-02-20	13:50:44
190	50.317223	-4.083097	0.11	182.9	2014-02-20	13:50:45
191	50.317223	-4.083097	0.01	150.4	2014-02-20	13:50:46
192	50.317222	-4.083096	0.12	133	2014-02-20	13:50:47
193	50.317222	-4.083095	0.09	107.3	2014-02-20	13:50:48
194	50.317222	-4.083095	0	0	2014-02-20	13:50:49
195	50.317222	-4.083096	0.05	303.6	2014-02-20	13:50:51
196	50.317223	-4.083098	0.2	280.6	2014-02-20	13:50:52
197	50.317222	-4.083103	0.15	266.5	2014-02-20	13:50:54
198	50.317223	-4.083105	0.17	279.2	2014-02-20	13:50:55
199	50.317223	-4.083108	0.2	292	2014-02-20	13:50:56
200	50.317223	-4.083109	0.11	264.9	2014-02-20	13:50:57
201	50.317223	-4.083109	0.01	215.7	2014-02-20	13:50:58
202	50.317223	-4.083111	0.1	275	2014-02-20	13:50:59
203	50.317224	-4.083113	0.18	279.2	2014-02-20	13:51:00
204	50.317224	-4.083116	0.17	273.1	2014-02-20	13:51:01
205	50.317224	-4.083118	0.2	275.5	2014-02-20	13:51:02
206	50.317225	-4.083125	0.51	287.2	2014-02-20	13:51:03
207	50.317226	-4.08313	0.38	285.5	2014-02-20	13:51:04
208	50.317227	-4.083134	0.26	295.8	2014-02-20	13:51:05
209	50.317228	-4.083136	0.21	299.8	2014-02-20	13:51:06
210	50.317228	-4.083138	0.16	279.8	2014-02-20	13:51:07
211	50.317228	-4.08314	0.11	265.3	2014-02-20	13:51:08
212	50.317229	-4.083142	0.15	296.3	2014-02-20	13:51:09
213	50.317229	-4.083143	0.12	283.8	2014-02-20	13:51:10
214	50.317229	-4.083145	0.11	280.1	2014-02-20	13:51:11
215	50.317229	-4.083146	0.07	270	2014-02-20	13:51:12
216	50.317229	-4.083146	0.04	258	2014-02-20	13:51:13
217	50.317229	-4.083146	0.02	196.7	2014-02-20	13:51:14
218	50.317229	-4.083147	0.03	253.4	2014-02-20	13:51:15
219	50.317229	-4.083147	0.04	270	2014-02-20	13:51:16
220	50.317229	-4.083148	0.08	289.8	2014-02-20	13:51:17
221	50.317229	-4.08315	0.1	286.3	2014-02-20	13:51:18
222	50.31723	-4.08315	0.02	16.7	2014-02-20	13:51:19
223	50.31723	-4.083151	0.11	274.5	2014-02-20	13:51:20
224	50.31723	-4.083153	0.08	276.8	2014-02-20	13:51:21
225	50.31723	-4.083154	0.1	292.5	2014-02-20	13:51:22
226	50.31723	-4.083153	0.04	122.4	2014-02-20	13:51:23
227	50.31723	-4.083153	0.05	90	2014-02-20	13:51:24
228	50.31723	-4.083152	0.06	124.6	2014-02-20	13:51:25
229	50.317229	-4.083151	0.07	122.4	2014-02-20	13:51:26
230	50.317229	-4.083151	0.04	139.9	2014-02-20	13:51:27
231	50.317229	-4.083151	0.04	242	2014-02-20	13:51:28
232	50.317229	-4.083152	0.05	249.5	2014-02-20	13:51:29
233	50.317228	-4.083153	0.08	262.6	2014-02-20	13:51:30
234	50.317229	-4.083154	0.09	276.4	2014-02-20	13:51:31
235	50.317229	-4.083156	0.1	291.1	2014-02-20	13:51:32
236	50.317229	-4.083157	0.09	288.5	2014-02-20	13:51:33
237	50.317229	-4.083158	0.08	263.4	2014-02-20	13:51:34
238	50.317229	-4.083159	0.09	232.2	2014-02-20	13:51:35
239	50.317228	-4.08316	0.06	238.7	2014-02-20	13:51:36
240	50.317228	-4.08316	0.06	228.3	2014-02-20	13:51:37
241	50.317228	-4.08316	0.05	200.8	2014-02-20	13:51:38
242	50.317227	-4.083161	0.05	201.6	2014-02-20	13:51:39
243	50.317227	-4.083161	0.05	200.8	2014-02-20	13:51:40
244	50.317222	-4.083161	0.49	179.3	2014-02-20	13:51:41
245	50.317218	-4.083161	0.23	182.3	2014-02-20	13:51:43
246	50.317218	-4.083162	0.1	229.7	2014-02-20	13:51:44
247	50.317216	-4.083162	0.13	167.1	2014-02-20	13:51:45
248	50.317216	-4.083161	0.08	166.1	2014-02-20	13:51:46
249	50.317215	-4.083162	0.08	226.4	2014-02-20	13:51:47
250	50.317215	-4.083163	0.08	240.7	2014-02-20	13:51:48
251	50.317215	-4.083164	0.04	270	2014-02-20	13:51:49
252	50.317215	-4.083165	0.09	270	2014-02-20	13:51:50
253	50.317215	-4.083168	0.23	281.9	2014-02-20	13:51:51
254	50.317215	-4.083169	0.08	263.1	2014-02-20	13:51:52
255	50.317216	-4.083172	0.18	282.4	2014-02-20	13:51:53
256	50.317215	-4.083172	0.03	253.4	2014-02-20	13:51:54
257	50.317215	-4.083173	0.11	215	2014-02-20	13:51:55
258	50.317214	-4.083174	0.13	201.4	2014-02-20	13:51:56
259	50.317213	-4.083174	0.09	187.4	2014-02-20	13:51:57
260	50.317212	-4.083174	0.06	197.7	2014-02-20	13:51:58
261	50.317211	-4.083175	0.13	201.4	2014-02-20	13:51:59
262	50.31721	-4.083175	0.11	202.3	2014-02-20	13:52:00
263	50.31721	-4.083176	0.06	250.5	2014-02-20	13:52:01
264	50.31721	-4.083177	0.05	270	2014-02-20	13:52:02
265	50.317216	-4.08318	0.67	343	2014-02-20	13:52:03
266	50.317219	-4.083188	0.71	301.8	2014-02-20	13:52:04
267	50.317218	-4.083197	0.3	262.1	2014-02-20	13:52:06
268	50.317218	-4.083197	0.02	244.3	2014-02-20	13:52:07
269	50.317215	-4.083195	0.43	158.9	2014-02-20	13:52:08
270	50.317215	-4.083196	0.1	270	2014-02-20	13:52:09
271	50.317214	-4.083197	0.07	246.9	2014-02-20	13:52:10
272	50.317214	-4.083198	0.09	251.5	2014-02-20	13:52:11
273	50.317214	-4.083199	0.09	258.1	2014-02-20	13:52:12
274	50.317214	-4.083201	0.11	260.5	2014-02-20	13:52:13
275	50.317214	-4.083202	0.09	264.3	2014-02-20	13:52:14
276	50.317213	-4.083203	0.1	247.1	2014-02-20	13:52:15
277	50.317214	-4.083205	0.11	275.3	2014-02-20	13:52:16
278	50.317213	-4.083206	0.04	256.3	2014-02-20	13:52:17
279	50.317213	-4.083206	0.02	214.2	2014-02-20	13:52:18
280	50.317212	-4.083206	0.07	180	2014-02-20	13:52:20
281	50.317212	-4.083206	0.05	294.3	2014-02-20	13:52:21
282	50.317212	-4.083207	0.04	302.4	2014-02-20	13:52:22
283	50.317213	-4.083207	0.05	304	2014-02-20	13:52:23
284	50.317213	-4.083208	0.08	315.9	2014-02-20	13:52:24
285	50.317213	-4.083208	0.01	330.4	2014-02-20	13:52:25
286	50.317213	-4.083209	0.04	254.3	2014-02-20	13:52:26
287	50.317213	-4.08321	0.08	263.4	2014-02-20	13:52:27
288	50.317213	-4.08321	0.03	286.6	2014-02-20	13:52:28
289	50.317214	-4.083211	0.04	330.7	2014-02-20	13:52:30
290	50.317214	-4.083211	0.06	312.1	2014-02-20	13:52:31
291	50.317215	-4.083212	0.09	336.9	2014-02-20	13:52:32
292	50.317216	-4.083215	0.26	304.8	2014-02-20	13:52:33
293	50.317217	-4.083217	0.19	303.7	2014-02-20	13:52:34
294	50.317218	-4.08322	0.27	298.7	2014-02-20	13:52:35
295	50.31722	-4.083223	0.26	307.2	2014-02-20	13:52:36
296	50.317221	-4.083225	0.15	305.3	2014-02-20	13:52:37
297	50.317221	-4.083227	0.19	303.5	2014-02-20	13:52:38
298	50.317223	-4.08323	0.23	305.2	2014-02-20	13:52:39
299	50.317223	-4.083231	0.13	296.7	2014-02-20	13:52:40
300	50.317224	-4.083232	0.07	339.9	2014-02-20	13:52:42
301	50.317225	-4.083233	0.07	331.6	2014-02-20	13:52:43
302	50.317225	-4.083233	0.06	327.4	2014-02-20	13:52:44
303	50.317226	-4.083234	0.08	299.3	2014-02-20	13:52:45
304	50.317226	-4.083235	0.08	313	2014-02-20	13:52:46
305	50.317226	-4.083236	0.09	294.3	2014-02-20	13:52:47
306	50.317227	-4.083238	0.13	286.8	2014-02-20	13:52:48
307	50.317227	-4.083238	0.05	259.4	2014-02-20	13:52:49
308	50.317227	-4.083239	0.07	314.5	2014-02-20	13:52:50
309	50.317228	-4.08324	0.11	330	2014-02-20	13:52:51
310	50.317228	-4.083241	0.07	284.9	2014-02-20	13:52:52
311	50.317229	-4.083242	0.13	299.7	2014-02-20	13:52:53
312	50.317229	-4.083243	0.03	288.6	2014-02-20	13:52:54
313	50.317229	-4.083243	0.03	290.2	2014-02-20	13:52:55
314	50.317229	-4.083244	0.04	313	2014-02-20	13:52:56
315	50.317229	-4.083245	0.07	262.9	2014-02-20	13:52:57
316	50.317229	-4.083245	0.04	319	2014-02-20	13:52:58
317	50.317229	-4.083245	0.03	290.8	2014-02-20	13:52:59
318	50.31723	-4.083246	0.06	301.3	2014-02-20	13:53:00
319	50.31723	-4.083246	0.02	131.4	2014-02-20	13:53:01
320	50.317231	-4.083246	0.1	350.2	2014-02-20	13:53:02
321	50.317231	-4.083246	0.07	0	2014-02-20	13:53:03
322	50.317232	-4.083247	0.06	308.5	2014-02-20	13:53:04
323	50.317232	-4.083248	0.06	287.6	2014-02-20	13:53:05
324	50.317232	-4.083248	0.07	295.3	2014-02-20	13:53:06
325	50.317234	-4.083248	0.09	15.1	2014-02-20	13:53:08
326	50.317234	-4.083246	0.16	62.4	2014-02-20	13:53:09
327	50.317235	-4.083244	0.16	53.2	2014-02-20	13:53:10
328	50.317236	-4.083243	0.09	23.1	2014-02-20	13:53:11
329	50.317236	-4.083244	0.07	340.3	2014-02-20	13:53:12
330	50.317237	-4.083244	0.03	347.1	2014-02-20	13:53:13
331	50.317237	-4.083243	0.04	74.3	2014-02-20	13:53:14
332	50.317233	-4.083243	0.19	172.9	2014-02-20	13:53:16
333	50.31723	-4.083241	0.38	155.8	2014-02-20	13:53:17
334	50.317229	-4.083239	0.09	130.5	2014-02-20	13:53:19
335	50.317226	-4.083237	0.38	157.2	2014-02-20	13:53:20
336	50.317224	-4.083235	0.27	156.1	2014-02-20	13:53:21
337	50.317222	-4.083234	0.23	165.1	2014-02-20	13:53:22
338	50.317221	-4.083234	0.11	189.7	2014-02-20	13:53:23
339	50.317226	-4.083244	0.43	310.3	2014-02-20	13:53:25
340	50.317226	-4.083246	0.21	288.5	2014-02-20	13:53:26
341	50.317233	-4.083242	0.76	24.6	2014-02-20	13:53:27
342	50.317237	-4.083238	0.29	26.7	2014-02-20	13:53:29
343	50.317236	-4.083229	0.66	107.4	2014-02-20	13:53:30
344	50.317236	-4.083226	0.23	71.3	2014-02-20	13:53:31
345	50.317237	-4.083223	0.26	75.3	2014-02-20	13:53:32
346	50.317236	-4.083216	0.24	95.6	2014-02-20	13:53:34
347	50.317236	-4.083215	0.12	108	2014-02-20	13:53:35
348	50.317236	-4.083214	0.08	68.6	2014-02-20	13:53:36
349	50.317236	-4.083212	0.09	78.8	2014-02-20	13:53:37
350	50.317237	-4.083211	0.09	72.1	2014-02-20	13:53:38
351	50.317237	-4.08321	0.13	55.2	2014-02-20	13:53:39
352	50.317238	-4.083208	0.12	66.5	2014-02-20	13:53:40
353	50.317238	-4.083207	0.09	77.9	2014-02-20	13:53:41
354	50.317238	-4.083206	0.07	90	2014-02-20	13:53:42
355	50.317238	-4.083205	0.05	78.1	2014-02-20	13:53:43
356	50.317238	-4.083204	0.08	96.8	2014-02-20	13:53:44
357	50.317238	-4.083203	0.05	100.6	2014-02-20	13:53:45
358	50.317238	-4.083202	0.1	78.8	2014-02-20	13:53:46
359	50.317237	-4.0832	0.19	130.3	2014-02-20	13:53:47
360	50.317237	-4.083199	0.07	104.9	2014-02-20	13:53:48
361	50.317237	-4.083198	0.05	123.6	2014-02-20	13:53:49
362	50.317236	-4.083198	0.04	162.3	2014-02-20	13:53:50
363	50.317237	-4.083198	0.05	38.3	2014-02-20	13:53:51
364	50.317237	-4.083197	0.04	57.6	2014-02-20	13:53:52
365	50.317236	-4.083196	0.07	141.7	2014-02-20	13:53:54
366	50.317235	-4.083196	0.1	149.9	2014-02-20	13:53:55
367	50.317235	-4.083195	0.06	17.7	2014-02-20	13:53:56
368	50.317236	-4.083194	0.05	85	2014-02-20	13:53:58
369	50.317234	-4.083192	0.26	149.6	2014-02-20	13:53:59
370	50.317235	-4.083192	0.14	9.5	2014-02-20	13:54:00
371	50.317235	-4.083191	0.08	21.8	2014-02-20	13:54:01
372	50.317237	-4.083192	0.1	339.9	2014-02-20	13:54:03
373	50.317235	-4.083197	0.21	231.4	2014-02-20	13:54:05
374	50.317237	-4.083215	1.3	278.7	2014-02-20	13:54:06
375	50.31724	-4.083221	0.58	309.9	2014-02-20	13:54:07
376	50.317245	-4.083222	0.55	353	2014-02-20	13:54:08
377	50.317247	-4.083218	0.35	46.6	2014-02-20	13:54:09
378	50.317238	-4.083207	1.25	140.8	2014-02-20	13:54:10
379	50.317229	-4.083196	0.67	143.8	2014-02-20	13:54:12
380	50.317226	-4.083196	0.35	172.1	2014-02-20	13:54:13
381	50.317222	-4.083197	0.42	188.9	2014-02-20	13:54:14
382	50.317221	-4.083201	0.31	250.5	2014-02-20	13:54:15
383	50.317223	-4.083202	0.24	328.7	2014-02-20	13:54:16
384	50.317225	-4.083199	0.39	42.2	2014-02-20	13:54:17
385	50.317224	-4.083202	0.29	231.9	2014-02-20	13:54:18
386	50.317222	-4.083193	0.66	109.8	2014-02-20	13:54:19
387	50.317219	-4.083187	0.29	127.3	2014-02-20	13:54:21
388	50.317216	-4.083183	0.2	135.6	2014-02-20	13:54:23
389	50.317215	-4.08318	0.22	131.9	2014-02-20	13:54:24
390	50.317213	-4.083179	0.19	141.3	2014-02-20	13:54:25
391	50.317213	-4.083178	0.06	117.6	2014-02-20	13:54:26
392	50.317213	-4.083178	0.02	63.4	2014-02-20	13:54:27
393	50.317213	-4.083177	0.08	117.1	2014-02-20	13:54:28
394	50.317212	-4.083175	0.13	115.4	2014-02-20	13:54:29
395	50.317212	-4.083175	0.03	51.1	2014-02-20	13:54:30
396	50.317213	-4.083175	0.05	14.5	2014-02-20	13:54:31
397	50.317213	-4.083174	0.05	14.5	2014-02-20	13:54:32
398	50.317214	-4.083174	0.03	51.1	2014-02-20	13:54:33
399	50.317214	-4.083174	0.02	90	2014-02-20	13:54:34
400	50.317214	-4.083173	0.06	37.8	2014-02-20	13:54:35
401	50.317214	-4.083173	0.01	32.6	2014-02-20	13:54:36
402	50.317214	-4.083173	0.02	53.6	2014-02-20	13:54:37
403	50.317214	-4.083173	0.04	62	2014-02-20	13:54:38
404	50.317214	-4.083172	0.06	127.6	2014-02-20	13:54:39
405	50.317214	-4.083171	0.05	90	2014-02-20	13:54:40
406	50.317216	-4.083171	0.09	13.3	2014-02-20	13:54:42
407	50.317219	-4.083169	0.46	15.9	2014-02-20	13:54:43
408	50.317222	-4.083167	0.28	22.3	2014-02-20	13:54:44
409	50.317223	-4.08316	0.28	76.8	2014-02-20	13:54:46
410	50.317223	-4.083159	0.05	80.6	2014-02-20	13:54:47
411	50.317224	-4.083162	0.26	291.4	2014-02-20	13:54:48
412	50.317223	-4.083168	0.44	262.8	2014-02-20	13:54:49
413	50.317223	-4.083175	0.46	270	2014-02-20	13:54:50
414	50.317228	-4.08321	1.26	281.8	2014-02-20	13:54:52
415	50.317235	-4.083215	0.83	333.3	2014-02-20	13:54:53
416	50.31724	-4.083213	0.56	10.5	2014-02-20	13:54:54
417	50.317242	-4.08321	0.16	43.3	2014-02-20	13:54:56
418	50.317242	-4.083209	0.07	74.8	2014-02-20	13:54:57
419	50.317242	-4.083208	0.09	72.7	2014-02-20	13:54:58
420	50.317238	-4.083202	0.66	135.6	2014-02-20	13:54:59
421	50.317232	-4.083198	0.7	159	2014-02-20	13:55:00
422	50.317223	-4.083196	1.05	172.9	2014-02-20	13:55:01
423	50.317209	-4.083192	1.49	168.7	2014-02-20	13:55:02
424	50.317205	-4.083191	0.49	170.9	2014-02-20	13:55:03
425	50.317202	-4.083193	0.17	197.8	2014-02-20	13:55:05
426	50.317201	-4.083193	0.1	207	2014-02-20	13:55:06
427	50.317201	-4.083196	0.2	264.5	2014-02-20	13:55:07
428	50.317202	-4.083197	0.09	307.8	2014-02-20	13:55:08
429	50.317202	-4.083196	0.07	32	2014-02-20	13:55:09
430	50.317201	-4.083198	0.16	212.3	2014-02-20	13:55:10
431	50.317201	-4.083198	0.03	168.5	2014-02-20	13:55:11
432	50.317202	-4.083197	0.11	22.3	2014-02-20	13:55:12
433	50.317203	-4.083196	0.16	23.7	2014-02-20	13:55:13
434	50.317204	-4.083194	0.15	50.4	2014-02-20	13:55:14
435	50.317203	-4.083195	0.07	204.3	2014-02-20	13:55:15
436	50.317204	-4.083195	0.02	17.7	2014-02-20	13:55:16
437	50.317204	-4.083195	0.07	4.4	2014-02-20	13:55:17
438	50.317205	-4.083194	0.05	20.8	2014-02-20	13:55:18
439	50.317205	-4.083194	0.04	57.6	2014-02-20	13:55:19
440	50.317206	-4.083194	0.12	12.1	2014-02-20	13:55:20
441	50.317205	-4.083193	0.13	147.7	2014-02-20	13:55:21
442	50.317206	-4.083192	0.12	23.3	2014-02-20	13:55:22
443	50.317206	-4.083192	0.03	113.1	2014-02-20	13:55:23
444	50.317205	-4.083192	0.07	195.4	2014-02-20	13:55:24
445	50.317204	-4.083193	0.16	207.1	2014-02-20	13:55:25
446	50.317203	-4.083195	0.19	220	2014-02-20	13:55:26
447	50.317204	-4.083198	0.15	308	2014-02-20	13:55:28
448	50.317204	-4.083198	0.02	243.4	2014-02-20	13:55:29
449	50.317204	-4.083198	0.03	191.5	2014-02-20	13:55:30
450	50.317204	-4.083198	0.02	163.3	2014-02-20	13:55:31
451	50.317203	-4.083198	0.06	185.8	2014-02-20	13:55:32
452	50.317203	-4.083199	0.07	292.8	2014-02-20	13:55:33
453	50.317205	-4.0832	0.16	338.2	2014-02-20	13:55:34
454	50.317204	-4.083201	0.07	225.5	2014-02-20	13:55:35
455	50.317207	-4.083202	0.16	349.2	2014-02-20	13:55:37
456	50.317208	-4.083202	0.08	334.1	2014-02-20	13:55:38
457	50.317208	-4.083203	0.08	338.2	2014-02-20	13:55:39
458	50.317209	-4.083203	0.06	348.5	2014-02-20	13:55:40
459	50.317209	-4.083203	0.02	16.7	2014-02-20	13:55:41
460	50.317209	-4.083203	0.02	327.4	2014-02-20	13:55:42
461	50.31721	-4.083203	0.1	339.2	2014-02-20	13:55:43
462	50.317211	-4.083205	0.12	297.4	2014-02-20	13:55:44
463	50.317211	-4.083207	0.15	280.6	2014-02-20	13:55:45
464	50.317211	-4.083209	0.12	256.2	2014-02-20	13:55:46
465	50.317211	-4.083209	0.01	308.1	2014-02-20	13:55:47
466	50.317211	-4.083209	0.01	215.7	2014-02-20	13:55:48
467	50.31721	-4.08321	0.06	252.4	2014-02-20	13:55:49
468	50.31721	-4.08321	0.06	239.7	2014-02-20	13:55:50
469	50.31721	-4.083211	0.07	277.8	2014-02-20	13:55:51
470	50.31721	-4.083212	0.07	278	2014-02-20	13:55:52
471	50.31721	-4.083213	0.04	237.6	2014-02-20	13:55:53
472	50.31721	-4.083213	0.03	290.2	2014-02-20	13:55:54
473	50.31721	-4.083213	0.03	288.6	2014-02-20	13:55:55
474	50.31721	-4.083214	0.02	296.6	2014-02-20	13:55:56
475	50.31721	-4.083214	0.02	270	2014-02-20	13:55:57
476	50.31721	-4.083214	0.02	270	2014-02-20	13:55:58
477	50.317211	-4.083214	0.01	324.3	2014-02-20	13:55:59
478	50.317211	-4.083214	0.02	0	2014-02-20	13:56:00
479	50.317211	-4.083214	0.03	12.9	2014-02-20	13:56:01
480	50.317211	-4.083214	0.01	0	2014-02-20	13:56:02
481	50.317211	-4.083214	0.01	270	2014-02-20	13:56:03
482	50.317211	-4.083214	0.02	230.3	2014-02-20	13:56:04
483	50.317211	-4.083214	0.01	90	2014-02-20	13:56:05
484	50.317211	-4.083214	0.01	327.4	2014-02-20	13:56:06
485	50.317211	-4.083215	0.01	270	2014-02-20	13:56:07
486	50.317211	-4.083214	0.06	32.6	2014-02-20	13:56:08
487	50.317212	-4.083215	0.09	288.4	2014-02-20	13:56:09
488	50.317212	-4.083216	0.06	287.8	2014-02-20	13:56:10
489	50.317214	-4.083224	0.31	288.5	2014-02-20	13:56:12
490	50.317215	-4.083224	0.13	10.5	2014-02-20	13:56:13
491	50.31722	-4.08322	0.64	24.8	2014-02-20	13:56:14
492	50.317227	-4.08321	1.06	41.8	2014-02-20	13:56:15
493	50.317232	-4.083205	0.67	35.6	2014-02-20	13:56:16
494	50.317231	-4.083204	0.09	153.3	2014-02-20	13:56:17
495	50.317234	-4.083208	0.4	318.7	2014-02-20	13:56:18
496	50.317236	-4.083214	0.5	303	2014-02-20	13:56:19
497	50.317244	-4.083218	0.94	340.1	2014-02-20	13:56:20
498	50.317253	-4.083219	0.98	357.2	2014-02-20	13:56:21
499	50.317264	-4.083214	1.26	15.6	2014-02-20	13:56:22
500	50.317276	-4.083218	1.36	348.1	2014-02-20	13:56:23
501	50.317285	-4.083225	1.13	336.4	2014-02-20	13:56:24
502	50.317295	-4.083234	1.26	327.5	2014-02-20	13:56:25
503	50.317305	-4.083244	1.36	327.6	2014-02-20	13:56:26
504	50.317314	-4.083254	1.2	323.8	2014-02-20	13:56:27
505	50.317323	-4.083265	1.26	323.8	2014-02-20	13:56:28
506	50.317332	-4.083275	1.24	325.4	2014-02-20	13:56:29
507	50.317339	-4.083286	1.14	314.2	2014-02-20	13:56:30
508	50.317348	-4.083298	1.29	320.9	2014-02-20	13:56:31
509	50.317355	-4.083304	0.92	328	2014-02-20	13:56:32
510	50.317365	-4.083311	1.22	336.7	2014-02-20	13:56:33
511	50.317375	-4.083316	1.15	341.3	2014-02-20	13:56:34
512	50.31738	-4.083324	0.79	316.8	2014-02-20	13:56:35
513	50.317385	-4.083333	0.83	310.6	2014-02-20	13:56:36
514	50.317393	-4.083338	0.91	335.1	2014-02-20	13:56:37
515	50.317407	-4.083344	1.68	346.7	2014-02-20	13:56:38
516	50.31742	-4.08335	1.47	342.8	2014-02-20	13:56:39
517	50.317426	-4.083357	0.84	322.4	2014-02-20	13:56:40
518	50.317446	-4.08336	2.21	353.6	2014-02-20	13:56:41
519	50.31746	-4.083371	1.81	335.6	2014-02-20	13:56:42
520	50.317473	-4.083383	1.6	328	2014-02-20	13:56:43
521	50.317479	-4.083395	1.1	309.4	2014-02-20	13:56:44
522	50.317482	-4.083409	1.08	288.6	2014-02-20	13:56:45
523	50.317484	-4.083424	1.06	283.7	2014-02-20	13:56:46
524	50.317523	-4.083422	4.36	2	2014-02-20	13:56:47
525	50.317545	-4.083424	2.42	356.2	2014-02-20	13:56:48
526	50.317556	-4.083429	1.27	342.3	2014-02-20	13:56:49
527	50.317555	-4.083441	0.83	260.9	2014-02-20	13:56:50
528	50.317561	-4.083446	0.74	332.6	2014-02-20	13:56:51
529	50.31757	-4.083447	1.01	355.9	2014-02-20	13:56:52
530	50.31757	-4.083458	0.8	274.7	2014-02-20	13:56:53
531	50.31757	-4.083458	0.02	270	2014-02-20	13:56:54
532	50.317574	-4.083467	0.75	298.2	2014-02-20	13:56:55
533	50.317576	-4.083478	0.82	290.6	2014-02-20	13:56:56
534	50.317581	-4.083495	1.33	295.4	2014-02-20	13:56:57
535	50.317588	-4.083516	1.66	296.3	2014-02-20	13:56:58
536	50.317595	-4.083539	1.82	294.6	2014-02-20	13:56:59
537	50.317596	-4.083553	1.01	276.9	2014-02-20	13:57:00
538	50.317598	-4.083563	0.75	289.8	2014-02-20	13:57:01
539	50.317596	-4.08357	0.48	249.6	2014-02-20	13:57:02
540	50.317595	-4.083578	0.62	257	2014-02-20	13:57:03
541	50.317596	-4.083586	0.58	274.6	2014-02-20	13:57:04
542	50.317596	-4.083596	0.69	270.7	2014-02-20	13:57:05
543	50.317597	-4.083605	0.69	282.5	2014-02-20	13:57:06
544	50.317599	-4.083615	0.67	284.6	2014-02-20	13:57:07
545	50.317599	-4.08362	0.37	271.6	2014-02-20	13:57:08
546	50.317598	-4.083617	0.2	117.7	2014-02-20	13:57:09
547	50.317593	-4.083603	1.17	118.1	2014-02-20	13:57:10
548	50.317585	-4.083598	0.92	157.5	2014-02-20	13:57:11
549	50.317575	-4.083581	1.69	134.9	2014-02-20	13:57:12
550	50.317562	-4.083595	1.74	216	2014-02-20	13:57:13
551	50.317551	-4.083613	1.76	227.1	2014-02-20	13:57:14
552	50.317544	-4.083623	1.1	220.2	2014-02-20	13:57:15
553	50.317536	-4.083625	0.82	190	2014-02-20	13:57:16
554	50.317528	-4.083624	0.91	172.5	2014-02-20	13:57:17
555	50.317519	-4.08362	1.04	165.1	2014-02-20	13:57:18
556	50.31751	-4.083613	1.13	153.3	2014-02-20	13:57:19
557	50.317501	-4.083605	1.1	151.1	2014-02-20	13:57:20
558	50.317491	-4.083598	1.31	155.6	2014-02-20	13:57:21
559	50.317479	-4.083589	1.47	155.3	2014-02-20	13:57:22
560	50.317467	-4.083584	1.31	162.3	2014-02-20	13:57:23
561	50.317456	-4.083577	1.32	160.5	2014-02-20	13:57:24
562	50.317446	-4.083572	1.26	162.7	2014-02-20	13:57:25
563	50.317437	-4.083576	0.98	198	2014-02-20	13:57:26
564	50.317429	-4.083592	1.43	232.1	2014-02-20	13:57:27
565	50.317422	-4.083602	1.09	219.4	2014-02-20	13:57:28
566	50.317411	-4.083608	1.23	202.2	2014-02-20	13:57:29
567	50.317403	-4.083613	1.03	198.5	2014-02-20	13:57:30
568	50.317397	-4.083617	0.73	201.1	2014-02-20	13:57:31
569	50.31739	-4.083621	0.78	200.6	2014-02-20	13:57:32
570	50.317384	-4.083626	0.81	207.2	2014-02-20	13:57:33
571	50.317375	-4.083628	0.92	189.7	2014-02-20	13:57:34
572	50.317365	-4.083636	1.28	207.4	2014-02-20	13:57:35
573	50.317356	-4.083647	1.29	214.6	2014-02-20	13:57:36
574	50.317353	-4.083657	0.82	250.7	2014-02-20	13:57:37
575	50.317353	-4.083664	0.24	265.6	2014-02-20	13:57:39
576	50.317353	-4.083667	0.22	265.1	2014-02-20	13:57:40
577	50.317351	-4.083674	0.53	250.3	2014-02-20	13:57:41
578	50.317351	-4.083679	0.32	268.4	2014-02-20	13:57:42
579	50.317352	-4.08368	0.12	309.8	2014-02-20	13:57:43
580	50.317351	-4.083679	0.11	157.9	2014-02-20	13:57:44
581	50.317352	-4.08368	0.13	325.3	2014-02-20	13:57:45
582	50.317353	-4.083683	0.2	304.7	2014-02-20	13:57:46
583	50.317354	-4.083685	0.19	314.7	2014-02-20	13:57:47
584	50.317354	-4.083688	0.25	283.1	2014-02-20	13:57:48
585	50.317354	-4.083689	0.08	262.6	2014-02-20	13:57:49
586	50.317355	-4.083689	0.07	339.8	2014-02-20	13:57:50
587	50.317355	-4.083689	0.02	0	2014-02-20	13:57:51
588	50.317354	-4.08369	0.1	190.8	2014-02-20	13:57:52
589	50.317351	-4.083691	0.36	191.4	2014-02-20	13:57:53
590	50.317349	-4.083689	0.26	158.6	2014-02-20	13:57:54
591	50.317348	-4.08369	0.15	186.7	2014-02-20	13:57:55
592	50.317347	-4.083692	0.2	239.4	2014-02-20	13:57:56
593	50.317344	-4.083694	0.32	205.2	2014-02-20	13:57:57
594	50.317342	-4.083696	0.26	215.9	2014-02-20	13:57:58
595	50.317341	-4.083699	0.26	229.5	2014-02-20	13:57:59
596	50.317339	-4.0837	0.2	197.7	2014-02-20	13:58:00
597	50.317329	-4.083709	1.26	211.9	2014-02-20	13:58:01
598	50.317322	-4.08372	1.09	223.2	2014-02-20	13:58:02
599	50.317319	-4.083728	0.7	236.8	2014-02-20	13:58:03
600	50.317317	-4.083735	0.52	252.3	2014-02-20	13:58:04
601	50.317313	-4.083744	0.78	237.5	2014-02-20	13:58:05
602	50.317307	-4.083755	1.12	226.1	2014-02-20	13:58:06
603	50.317297	-4.083768	1.36	219.8	2014-02-20	13:58:07
604	50.317289	-4.08378	1.31	224.5	2014-02-20	13:58:08
605	50.317282	-4.083791	1.06	223.5	2014-02-20	13:58:09
606	50.317272	-4.083801	1.32	213	2014-02-20	13:58:10
607	50.317264	-4.083811	1.08	219.2	2014-02-20	13:58:11
608	50.317258	-4.083821	1.02	225.3	2014-02-20	13:58:12
609	50.317248	-4.083831	1.32	213.6	2014-02-20	13:58:13
610	50.31724	-4.083843	1.25	221.8	2014-02-20	13:58:14
611	50.317235	-4.08386	1.34	245.4	2014-02-20	13:58:15
612	50.317231	-4.083879	1.38	253.9	2014-02-20	13:58:16
613	50.317227	-4.083896	1.33	249.9	2014-02-20	13:58:17
614	50.317218	-4.083926	2.34	243.5	2014-02-20	13:58:18
615	50.317208	-4.083942	1.57	226	2014-02-20	13:58:19
616	50.3172	-4.083961	1.62	237.3	2014-02-20	13:58:20
617	50.317195	-4.083982	1.61	249	2014-02-20	13:58:21
618	50.31719	-4.083996	1.13	243.4	2014-02-20	13:58:22
619	50.317184	-4.084012	1.29	239	2014-02-20	13:58:23
620	50.317177	-4.084028	1.42	234.2	2014-02-20	13:58:24
621	50.317169	-4.084039	1.22	222.3	2014-02-20	13:58:25
622	50.31716	-4.084055	1.45	230.1	2014-02-20	13:58:26
623	50.317152	-4.084067	1.27	221.2	2014-02-20	13:58:27
624	50.317143	-4.08408	1.39	223.4	2014-02-20	13:58:28
625	50.317135	-4.084091	1.13	220.7	2014-02-20	13:58:29
626	50.317129	-4.084102	1.04	228.3	2014-02-20	13:58:30
627	50.317121	-4.084106	0.96	197.4	2014-02-20	13:58:31
628	50.317112	-4.084108	0.99	189.7	2014-02-20	13:58:32
629	50.317104	-4.084119	1.16	221.7	2014-02-20	13:58:33
630	50.317097	-4.084132	1.21	230.7	2014-02-20	13:58:34
631	50.31709	-4.084145	1.26	227.8	2014-02-20	13:58:35
632	50.317081	-4.084157	1.29	221.8	2014-02-20	13:58:36
633	50.317073	-4.084168	1.16	222.5	2014-02-20	13:58:37
634	50.317065	-4.084177	1.09	216.3	2014-02-20	13:58:38
635	50.317056	-4.084187	1.24	213.2	2014-02-20	13:58:39
636	50.317047	-4.084199	1.36	219.1	2014-02-20	13:58:40
637	50.317038	-4.084207	1.12	212.3	2014-02-20	13:58:41
638	50.317029	-4.084212	1.01	198.2	2014-02-20	13:58:42
639	50.317022	-4.084218	0.9	209	2014-02-20	13:58:43
640	50.317017	-4.084232	1.19	239.9	2014-02-20	13:58:44
641	50.317009	-4.084241	1.08	213.1	2014-02-20	13:58:45
642	50.317004	-4.084241	0.58	184.7	2014-02-20	13:58:46
643	50.317	-4.084244	0.47	207.8	2014-02-20	13:58:47
644	50.316995	-4.084253	0.82	227.5	2014-02-20	13:58:48
645	50.316989	-4.084259	0.79	213.7	2014-02-20	13:58:49
646	50.316982	-4.084265	0.89	210.9	2014-02-20	13:58:50
647	50.316973	-4.084267	1	187.9	2014-02-20	13:58:51
648	50.316964	-4.084271	1.05	193.1	2014-02-20	13:58:52
649	50.316956	-4.084282	1.17	221.4	2014-02-20	13:58:53
650	50.316948	-4.084294	1.25	222.8	2014-02-20	13:58:54
651	50.316939	-4.084301	1.12	207.7	2014-02-20	13:58:55
652	50.316931	-4.08431	1.09	215.5	2014-02-20	13:58:56
653	50.316923	-4.084321	1.23	219.8	2014-02-20	13:58:57
654	50.316916	-4.084336	1.31	234.7	2014-02-20	13:58:58
655	50.316909	-4.084353	1.43	238.1	2014-02-20	13:58:59
656	50.316903	-4.084369	1.34	237.5	2014-02-20	13:59:00
657	50.316894	-4.084386	1.51	232.6	2014-02-20	13:59:01
658	50.316889	-4.084403	1.39	242.8	2014-02-20	13:59:02
659	50.316882	-4.084419	1.41	235.8	2014-02-20	13:59:03
660	50.316875	-4.084432	1.15	231.2	2014-02-20	13:59:04
661	50.31687	-4.084445	1.11	239.3	2014-02-20	13:59:05
662	50.316865	-4.084457	1	233.2	2014-02-20	13:59:06
663	50.316859	-4.084466	0.91	224.3	2014-02-20	13:59:07
664	50.316855	-4.084474	0.76	235	2014-02-20	13:59:08
665	50.316851	-4.084488	1.02	246.3	2014-02-20	13:59:09
666	50.316847	-4.084494	0.66	221.7	2014-02-20	13:59:10
667	50.316843	-4.084509	1.14	246.4	2014-02-20	13:59:11
668	50.316839	-4.084524	1.18	249.2	2014-02-20	13:59:12
669	50.316836	-4.084539	1.12	251.6	2014-02-20	13:59:13
670	50.316839	-4.084608	4.94	273.8	2014-02-20	13:59:14
671	50.316836	-4.084622	1.03	252	2014-02-20	13:59:15
672	50.316835	-4.084637	1.02	263.7	2014-02-20	13:59:16
673	50.316833	-4.084651	1.03	261.7	2014-02-20	13:59:17
674	50.316836	-4.084663	0.89	290.9	2014-02-20	13:59:18
675	50.316843	-4.084724	4.41	279.8	2014-02-20	13:59:19
676	50.316851	-4.084781	2.1	281.9	2014-02-20	13:59:21
677	50.316854	-4.084813	2.25	279.1	2014-02-20	13:59:22
678	50.316856	-4.08483	1.25	278.2	2014-02-20	13:59:23
679	50.316859	-4.084847	1.27	289.7	2014-02-20	13:59:24
680	50.31686	-4.084847	0.03	11.5	2014-02-20	13:59:25
681	50.316859	-4.084849	0.08	239.4	2014-02-20	13:59:27
682	50.316857	-4.08485	0.2	212.6	2014-02-20	13:59:28
683	50.316856	-4.084852	0.25	213.7	2014-02-20	13:59:29
684	50.316852	-4.084852	0.17	183.1	2014-02-20	13:59:31
685	50.316831	-4.084851	1.17	177.7	2014-02-20	13:59:33
686	50.316827	-4.084856	0.3	214.1	2014-02-20	13:59:35
687	50.316826	-4.084861	0.4	249.2	2014-02-20	13:59:36
688	50.316826	-4.084867	0.4	270	2014-02-20	13:59:37
689	50.316823	-4.084877	0.77	247.4	2014-02-20	13:59:38
690	50.316819	-4.084889	0.94	244.8	2014-02-20	13:59:39
691	50.316818	-4.084912	1.64	265.8	2014-02-20	13:59:40
692	50.316818	-4.084938	1.84	267.6	2014-02-20	13:59:41
693	50.316816	-4.084961	1.67	265.2	2014-02-20	13:59:42
694	50.316814	-4.084971	0.39	251.1	2014-02-20	13:59:44
695	50.316816	-4.084976	0.36	295.9	2014-02-20	13:59:45
696	50.316815	-4.084982	0.45	264	2014-02-20	13:59:46
697	50.316813	-4.085009	1.92	261.3	2014-02-20	13:59:47
698	50.316814	-4.085018	0.63	279.4	2014-02-20	13:59:48
699	50.316816	-4.085022	0.46	312.2	2014-02-20	13:59:49
700	50.316816	-4.085036	0.94	266.6	2014-02-20	13:59:50
701	50.316817	-4.085042	0.47	288.7	2014-02-20	13:59:51
702	50.316814	-4.085051	0.37	246.1	2014-02-20	13:59:53
703	50.316809	-4.08507	1.45	247.2	2014-02-20	13:59:54
704	50.316807	-4.085091	1.53	258.7	2014-02-20	13:59:55
705	50.316806	-4.085109	1.25	267.4	2014-02-20	13:59:56
706	50.316805	-4.08512	0.85	259.3	2014-02-20	13:59:57
707	50.316805	-4.085127	0.49	276.6	2014-02-20	13:59:58
708	50.316802	-4.085134	0.58	235.6	2014-02-20	13:59:59
709	50.316801	-4.085148	1.02	260.5	2014-02-20	14:00:00
710	50.316801	-4.085172	0.86	271.2	2014-02-20	14:00:02
711	50.316801	-4.085178	0.37	261.4	2014-02-20	14:00:03
712	50.316801	-4.085187	0.34	273.9	2014-02-20	14:00:05
713	50.316799	-4.085197	0.76	255	2014-02-20	14:00:06
714	50.3168	-4.085211	0.97	271.1	2014-02-20	14:00:07
715	50.316798	-4.085211	0.18	181.8	2014-02-20	14:00:08
716	50.316796	-4.085207	0.36	128.1	2014-02-20	14:00:09
717	50.316794	-4.085201	0.5	120.4	2014-02-20	14:00:10
718	50.316786	-4.085271	1.27	260.4	2014-02-20	14:00:14
719	50.316784	-4.085315	3.1	266.4	2014-02-20	14:00:15
720	50.316787	-4.085355	2.85	275.4	2014-02-20	14:00:16
721	50.316789	-4.085399	3.16	273.9	2014-02-20	14:00:17
722	50.316787	-4.085446	3.31	266.6	2014-02-20	14:00:18
723	50.316782	-4.085484	2.76	258.9	2014-02-20	14:00:19
724	50.316775	-4.085515	2.34	249.5	2014-02-20	14:00:20
725	50.316765	-4.085543	2.26	241.9	2014-02-20	14:00:21
726	50.316754	-4.085568	2.18	235.6	2014-02-20	14:00:22
727	50.316743	-4.085595	2.27	236.2	2014-02-20	14:00:23
728	50.316729	-4.085619	2.3	229.7	2014-02-20	14:00:24
729	50.316718	-4.085655	2.85	242.9	2014-02-20	14:00:25
730	50.316712	-4.085688	2.42	254.1	2014-02-20	14:00:26
731	50.316711	-4.085732	3.12	268.3	2014-02-20	14:00:27
732	50.316705	-4.08576	2.13	251.9	2014-02-20	14:00:28
733	50.316694	-4.085782	1.96	233.2	2014-02-20	14:00:29
734	50.31668	-4.085802	2.08	221.6	2014-02-20	14:00:30
735	50.316664	-4.08582	2.28	215	2014-02-20	14:00:31
736	50.316648	-4.085842	2.29	222	2014-02-20	14:00:32
737	50.316637	-4.085855	1.62	215.6	2014-02-20	14:00:33
738	50.316627	-4.085869	1.47	222.4	2014-02-20	14:00:34
739	50.316614	-4.085884	1.83	215.7	2014-02-20	14:00:35
740	50.316598	-4.085902	2.21	215.8	2014-02-20	14:00:36
741	50.316579	-4.085921	2.44	214.7	2014-02-20	14:00:37
742	50.316562	-4.085939	2.29	212.3	2014-02-20	14:00:38
743	50.316545	-4.085953	2.16	208.4	2014-02-20	14:00:39
744	50.316532	-4.085967	1.73	214.7	2014-02-20	14:00:40
745	50.316523	-4.085985	1.63	231.7	2014-02-20	14:00:41
746	50.316517	-4.085999	1.21	235.1	2014-02-20	14:00:42
747	50.316518	-4.086006	0.26	287.5	2014-02-20	14:00:44
748	50.316511	-4.086018	1.24	224.3	2014-02-20	14:00:45
749	50.316501	-4.086032	1.5	222.8	2014-02-20	14:00:46
750	50.316492	-4.086045	1.35	222.2	2014-02-20	14:00:47
751	50.316486	-4.086051	0.74	215.7	2014-02-20	14:00:48
752	50.31648	-4.086058	0.8	216.2	2014-02-20	14:00:49
753	50.316473	-4.086069	1.15	222.6	2014-02-20	14:00:50
754	50.316466	-4.08608	1.15	225.9	2014-02-20	14:00:51
755	50.316459	-4.086087	0.91	209.1	2014-02-20	14:00:52
756	50.316449	-4.086092	1.17	200.9	2014-02-20	14:00:53
757	50.316437	-4.086097	1.31	195.3	2014-02-20	14:00:54
758	50.316429	-4.0861	0.98	189.8	2014-02-20	14:00:55
759	50.316421	-4.086105	0.99	204.4	2014-02-20	14:00:56
760	50.316413	-4.086109	0.86	197.3	2014-02-20	14:00:57
761	50.316405	-4.086112	0.91	195.2	2014-02-20	14:00:58
762	50.316399	-4.086118	0.83	206.3	2014-02-20	14:00:59
763	50.316394	-4.086118	0.49	182.8	2014-02-20	14:01:00
764	50.316387	-4.08612	0.79	189.5	2014-02-20	14:01:01
765	50.316376	-4.086122	1.24	188.9	2014-02-20	14:01:02
766	50.316366	-4.086125	1.15	190.2	2014-02-20	14:01:03
767	50.316356	-4.086129	1.19	193.3	2014-02-20	14:01:04
768	50.316344	-4.086134	1.37	193.6	2014-02-20	14:01:05
769	50.316331	-4.08614	1.47	196.9	2014-02-20	14:01:06
770	50.316317	-4.086145	1.66	194.2	2014-02-20	14:01:07
771	50.316305	-4.086149	1.32	192.5	2014-02-20	14:01:08
772	50.316302	-4.086152	0.37	210.1	2014-02-20	14:01:09
773	50.316305	-4.086158	0.56	311.9	2014-02-20	14:01:10
774	50.316308	-4.08617	0.89	287.7	2014-02-20	14:01:11
775	50.31631	-4.086181	0.86	287.6	2014-02-20	14:01:12
776	50.316303	-4.086191	0.12	219.6	2014-02-20	14:01:21
777	50.316276	-4.086172	3.27	155.1	2014-02-20	14:01:22
778	50.316254	-4.086161	2.59	163.9	2014-02-20	14:01:23
779	50.316239	-4.086154	1.78	163.3	2014-02-20	14:01:24
780	50.31623	-4.086143	1.25	141.5	2014-02-20	14:01:25
781	50.316218	-4.086131	1.56	144.7	2014-02-20	14:01:26
782	50.316205	-4.086124	1.59	161.7	2014-02-20	14:01:27
783	50.316193	-4.086122	1.32	176.1	2014-02-20	14:01:28
784	50.31618	-4.086121	1.47	176	2014-02-20	14:01:29
785	50.316164	-4.086115	1.79	165.8	2014-02-20	14:01:30
786	50.31615	-4.086112	1.55	171.8	2014-02-20	14:01:31
787	50.316137	-4.086107	1.58	168.3	2014-02-20	14:01:32
788	50.316119	-4.086106	1.91	178.6	2014-02-20	14:01:33
789	50.316104	-4.086105	1.65	176.3	2014-02-20	14:01:34
790	50.31609	-4.0861	1.67	168.9	2014-02-20	14:01:35
791	50.316074	-4.086098	1.73	175.5	2014-02-20	14:01:36
792	50.316062	-4.086097	1.37	175	2014-02-20	14:01:37
793	50.31605	-4.08609	1.41	161.2	2014-02-20	14:01:38
794	50.316038	-4.086084	1.4	159.6	2014-02-20	14:01:39
795	50.316035	-4.086077	0.58	130.3	2014-02-20	14:01:40
796	50.316032	-4.08607	0.61	122.2	2014-02-20	14:01:41
797	50.316023	-4.086065	1.08	161	2014-02-20	14:01:42
798	50.316021	-4.086058	0.54	107.1	2014-02-20	14:01:43
799	50.316022	-4.086047	0.8	88.7	2014-02-20	14:01:44
800	50.316015	-4.086033	1.21	129.3	2014-02-20	14:01:45
801	50.316004	-4.086022	1.4	143.7	2014-02-20	14:01:46
802	50.315992	-4.086012	1.52	153.7	2014-02-20	14:01:47
803	50.315979	-4.086004	1.65	158.3	2014-02-20	14:01:48
804	50.315964	-4.085993	1.78	155.2	2014-02-20	14:01:49
805	50.31595	-4.085985	1.69	160.2	2014-02-20	14:01:50
806	50.315936	-4.085983	1.56	173.4	2014-02-20	14:01:51
807	50.315924	-4.08598	1.36	171.7	2014-02-20	14:01:52
808	50.315917	-4.08597	1.03	134.2	2014-02-20	14:01:53
809	50.315911	-4.08596	1	135.8	2014-02-20	14:01:54
810	50.31591	-4.085944	1.09	96.9	2014-02-20	14:01:55
811	50.315907	-4.085929	1.14	104.2	2014-02-20	14:01:56
812	50.315897	-4.085924	1.18	161.2	2014-02-20	14:01:57
813	50.315887	-4.08592	1.16	167.5	2014-02-20	14:01:58
814	50.315879	-4.085913	1.03	151.1	2014-02-20	14:01:59
815	50.315868	-4.085909	1.22	165.6	2014-02-20	14:02:00
816	50.315854	-4.085907	1.6	176.6	2014-02-20	14:02:01
817	50.31584	-4.085904	1.6	170.6	2014-02-20	14:02:02
818	50.315825	-4.085904	1.61	179.8	2014-02-20	14:02:03
819	50.315811	-4.085903	1.58	179.1	2014-02-20	14:02:04
820	50.315798	-4.085901	1.48	173.5	2014-02-20	14:02:05
821	50.315789	-4.085898	1	165.9	2014-02-20	14:02:06
822	50.315782	-4.085896	0.78	174.7	2014-02-20	14:02:07
823	50.315776	-4.085888	0.91	136.9	2014-02-20	14:02:08
824	50.315764	-4.08588	1.44	158.5	2014-02-20	14:02:09
825	50.315748	-4.085888	1.83	196.3	2014-02-20	14:02:10
826	50.315739	-4.085899	1.32	216.7	2014-02-20	14:02:11
827	50.315734	-4.085895	0.61	154.1	2014-02-20	14:02:12
828	50.315726	-4.085884	1.18	140.3	2014-02-20	14:02:13
829	50.315715	-4.085886	1.18	186.1	2014-02-20	14:02:14
830	50.315704	-4.085892	1.33	197.5	2014-02-20	14:02:15
831	50.315693	-4.085894	1.24	188.2	2014-02-20	14:02:16
832	50.31568	-4.085893	1.4	177.3	2014-02-20	14:02:17
833	50.315665	-4.085895	1.66	184.7	2014-02-20	14:02:18
834	50.31565	-4.085898	1.69	186.1	2014-02-20	14:02:19
835	50.315637	-4.085901	1.48	190	2014-02-20	14:02:20
836	50.315633	-4.085893	0.74	128.4	2014-02-20	14:02:21
837	50.31563	-4.085885	0.64	117.1	2014-02-20	14:02:22
838	50.315618	-4.085887	1.42	184.3	2014-02-20	14:02:23
839	50.315603	-4.085895	1.72	200.3	2014-02-20	14:02:24
840	50.315594	-4.085902	1.17	205	2014-02-20	14:02:25
841	50.315587	-4.085906	0.82	198.7	2014-02-20	14:02:26
842	50.315585	-4.085905	0.08	173.2	2014-02-20	14:02:28
843	50.315595	-4.085894	1.35	36.8	2014-02-20	14:02:29
844	50.315596	-4.08589	0.29	66.8	2014-02-20	14:02:30
845	50.315597	-4.08589	0.14	357.7	2014-02-20	14:02:31
846	50.315596	-4.085894	0.33	231.4	2014-02-20	14:02:32
847	50.31559	-4.085902	0.81	225.5	2014-02-20	14:02:33
848	50.315584	-4.085912	1	223	2014-02-20	14:02:34
849	50.315577	-4.08592	0.95	215.6	2014-02-20	14:02:35
850	50.315572	-4.085928	0.77	228.1	2014-02-20	14:02:36
851	50.31557	-4.085933	0.49	233.6	2014-02-20	14:02:37
852	50.315571	-4.085933	0.16	4.3	2014-02-20	14:02:38
853	50.315564	-4.085939	0.88	209.6	2014-02-20	14:02:39
854	50.315553	-4.085949	1.47	209.1	2014-02-20	14:02:40
855	50.315544	-4.085964	1.42	228.8	2014-02-20	14:02:41
856	50.315543	-4.085975	0.82	256.1	2014-02-20	14:02:42
857	50.315543	-4.085975	0.04	33.3	2014-02-20	14:02:43
858	50.315538	-4.085988	1.09	240.7	2014-02-20	14:02:44
859	50.315537	-4.085993	0.38	244.1	2014-02-20	14:02:45
860	50.315538	-4.085993	0.12	14.9	2014-02-20	14:02:46
861	50.315534	-4.085997	0.5	216.1	2014-02-20	14:02:47
862	50.315529	-4.086004	0.72	225.8	2014-02-20	14:02:48
863	50.315522	-4.086009	0.9	205.2	2014-02-20	14:02:49
864	50.315512	-4.086018	1.24	208.6	2014-02-20	14:02:50
865	50.315502	-4.086028	1.35	213.4	2014-02-20	14:02:51
866	50.315495	-4.086039	1.11	225.3	2014-02-20	14:02:52
867	50.31549	-4.086047	0.78	224.1	2014-02-20	14:02:53
868	50.315481	-4.086054	1.09	205.2	2014-02-20	14:02:54
869	50.315473	-4.086065	1.17	221.5	2014-02-20	14:02:55
870	50.315469	-4.086071	0.65	223.7	2014-02-20	14:02:56
871	50.315465	-4.086078	0.69	232.3	2014-02-20	14:02:57
872	50.315461	-4.086086	0.7	230.5	2014-02-20	14:02:58
873	50.315458	-4.086093	0.62	234.3	2014-02-20	14:02:59
874	50.315458	-4.086102	0.62	265.7	2014-02-20	14:03:00
875	50.315457	-4.086111	0.62	262.2	2014-02-20	14:03:01
876	50.315455	-4.08612	0.68	250.8	2014-02-20	14:03:02
877	50.315451	-4.08613	0.89	236.4	2014-02-20	14:03:03
878	50.315445	-4.086144	1.17	239.7	2014-02-20	14:03:04
879	50.315439	-4.086157	1.12	230.8	2014-02-20	14:03:05
880	50.315432	-4.086171	1.34	232.6	2014-02-20	14:03:06
881	50.315424	-4.086185	1.3	226.9	2014-02-20	14:03:07
882	50.315419	-4.086196	0.99	236.2	2014-02-20	14:03:08
883	50.315414	-4.086202	0.63	215.8	2014-02-20	14:03:09
884	50.315408	-4.086207	0.8	210	2014-02-20	14:03:10
885	50.315402	-4.086218	1.03	231.4	2014-02-20	14:03:11
886	50.315394	-4.086231	1.27	224.9	2014-02-20	14:03:12
887	50.315387	-4.086245	1.28	230.1	2014-02-20	14:03:13
888	50.315384	-4.086256	0.84	251.9	2014-02-20	14:03:14
889	50.315388	-4.086248	0.71	55.5	2014-02-20	14:03:15
890	50.315389	-4.086235	0.93	84.2	2014-02-20	14:03:16
891	50.315385	-4.086235	0.39	181.7	2014-02-20	14:03:17
892	50.315381	-4.086246	0.88	240.1	2014-02-20	14:03:18
893	50.315376	-4.086254	0.83	228.4	2014-02-20	14:03:19
894	50.315368	-4.086261	1.06	207.1	2014-02-20	14:03:20
895	50.315358	-4.086273	1.4	215.8	2014-02-20	14:03:21
896	50.31535	-4.086281	1.08	214.1	2014-02-20	14:03:22
897	50.31535	-4.086287	0.39	268.7	2014-02-20	14:03:23
898	50.31536	-4.086291	1.22	345.9	2014-02-20	14:03:24
899	50.315366	-4.086297	0.77	326.3	2014-02-20	14:03:25
900	50.315361	-4.0863	0.62	196.7	2014-02-20	14:03:26
901	50.315351	-4.086303	1.11	193.9	2014-02-20	14:03:27
902	50.315339	-4.086312	1.47	203.7	2014-02-20	14:03:28
903	50.315331	-4.086325	1.24	228.6	2014-02-20	14:03:29
904	50.315339	-4.08633	0.93	338.1	2014-02-20	14:03:30
905	50.31535	-4.086328	1.23	5.8	2014-02-20	14:03:31
906	50.315351	-4.08633	0.14	294	2014-02-20	14:03:32
907	50.315348	-4.086329	0.28	171.6	2014-02-20	14:03:33
908	50.315345	-4.086326	0.38	150.5	2014-02-20	14:03:34
909	50.315344	-4.086328	0.15	216.2	2014-02-20	14:03:35
910	50.315343	-4.086325	0.19	116.7	2014-02-20	14:03:36
911	50.315341	-4.086323	0.33	154.4	2014-02-20	14:03:37
912	50.31534	-4.086324	0.07	234.6	2014-02-20	14:03:38
913	50.315349	-4.086325	0.96	357.9	2014-02-20	14:03:39
914	50.315356	-4.08632	0.81	24.3	2014-02-20	14:03:40
915	50.315356	-4.08632	0.01	90	2014-02-20	14:03:41
916	50.315357	-4.086314	0.43	65.8	2014-02-20	14:03:42
917	50.315361	-4.086309	0.54	44.9	2014-02-20	14:03:43
918	50.315365	-4.086305	0.52	32.6	2014-02-20	14:03:44
919	50.315365	-4.0863	0.17	80.2	2014-02-20	14:03:46
920	50.315364	-4.086297	0.26	111.4	2014-02-20	14:03:47
921	50.315361	-4.086299	0.41	203.4	2014-02-20	14:03:48
922	50.315357	-4.08631	0.91	240.3	2014-02-20	14:03:49
923	50.315354	-4.086317	0.57	238.6	2014-02-20	14:03:50
924	50.315349	-4.086323	0.7	218.3	2014-02-20	14:03:51
925	50.315347	-4.086331	0.57	246	2014-02-20	14:03:52
926	50.315349	-4.086333	0.26	308	2014-02-20	14:03:53
927	50.315344	-4.086338	0.6	209.7	2014-02-20	14:03:54
928	50.315338	-4.086345	0.81	219.6	2014-02-20	14:03:55
929	50.315332	-4.086357	1.09	232.5	2014-02-20	14:03:56
930	50.315324	-4.086368	1.17	220.9	2014-02-20	14:03:57
931	50.315317	-4.086378	1.05	222.7	2014-02-20	14:03:58
932	50.315312	-4.086392	1.17	237.9	2014-02-20	14:03:59
933	50.315307	-4.086405	1.07	239	2014-02-20	14:04:00
934	50.315301	-4.086416	1.01	232.6	2014-02-20	14:04:01
935	50.315299	-4.086417	0.27	192.9	2014-02-20	14:04:02
936	50.315297	-4.086411	0.5	121.2	2014-02-20	14:04:03
937	50.315292	-4.086408	0.56	156.2	2014-02-20	14:04:04
938	50.315287	-4.086406	0.6	167.4	2014-02-20	14:04:05
939	50.315284	-4.086405	0.29	169.2	2014-02-20	14:04:06
940	50.315288	-4.086404	0.39	11.4	2014-02-20	14:04:07
941	50.315303	-4.086398	1.73	15	2014-02-20	14:04:08
942	50.315319	-4.086387	1.98	23.1	2014-02-20	14:04:09
943	50.315329	-4.086377	1.31	32.8	2014-02-20	14:04:10
944	50.315337	-4.08637	1.02	27.2	2014-02-20	14:04:11
945	50.315343	-4.086366	0.76	24.2	2014-02-20	14:04:12
946	50.315346	-4.086363	0.4	29.6	2014-02-20	14:04:13
947	50.315347	-4.086363	0.13	2.8	2014-02-20	14:04:14
948	50.315351	-4.086364	0.37	346.1	2014-02-20	14:04:15
949	50.315351	-4.086367	0.17	276.5	2014-02-20	14:04:16
950	50.315353	-4.086368	0.26	339.7	2014-02-20	14:04:17
951	50.31535	-4.086379	0.81	248.5	2014-02-20	14:04:18
952	50.31535	-4.086386	0.53	268	2014-02-20	14:04:19
953	50.315351	-4.086396	0.68	274.7	2014-02-20	14:04:20
954	50.315354	-4.086403	0.59	304.9	2014-02-20	14:04:21
955	50.315361	-4.086406	0.85	342.1	2014-02-20	14:04:22
956	50.31537	-4.086408	1.01	351.5	2014-02-20	14:04:23
957	50.315386	-4.086407	1.76	4.1	2014-02-20	14:04:24
958	50.315414	-4.086398	3.19	11.5	2014-02-20	14:04:25
959	50.315445	-4.086379	3.68	21.5	2014-02-20	14:04:26
960	50.315457	-4.086363	1.82	39.1	2014-02-20	14:04:27
961	50.315454	-4.086355	0.64	126.5	2014-02-20	14:04:28
962	50.315448	-4.086359	0.66	201.7	2014-02-20	14:04:29
963	50.315446	-4.086371	0.93	254.4	2014-02-20	14:04:30
964	50.315447	-4.086384	0.92	279.4	2014-02-20	14:04:31
965	50.315448	-4.0864	1.11	273.9	2014-02-20	14:04:32
966	50.315448	-4.086416	1.16	270	2014-02-20	14:04:33
967	50.315455	-4.086424	0.96	323.8	2014-02-20	14:04:34
968	50.31546	-4.086429	0.62	325.6	2014-02-20	14:04:35
969	50.315458	-4.086437	0.58	253.4	2014-02-20	14:04:36
970	50.315459	-4.086438	0.08	318.5	2014-02-20	14:04:38
971	50.315459	-4.086438	0.02	53.6	2014-02-20	14:04:39
972	50.315451	-4.086443	0.98	198.9	2014-02-20	14:04:40
973	50.315443	-4.086456	1.29	228.4	2014-02-20	14:04:41
974	50.315442	-4.086472	1.16	261.7	2014-02-20	14:04:42
975	50.315458	-4.086478	1.91	346.8	2014-02-20	14:04:43
976	50.315475	-4.086479	1.89	357.6	2014-02-20	14:04:44
977	50.315477	-4.086486	0.47	293.5	2014-02-20	14:04:45
978	50.31547	-4.086491	0.87	207.9	2014-02-20	14:04:46
979	50.315461	-4.086494	1.02	191.8	2014-02-20	14:04:47
980	50.315452	-4.086499	1.08	197.4	2014-02-20	14:04:48
981	50.315434	-4.086503	2	189.4	2014-02-20	14:04:49
982	50.315407	-4.08651	3.13	189.3	2014-02-20	14:04:50
983	50.315379	-4.086517	3.13	188.4	2014-02-20	14:04:51
984	50.315357	-4.08653	2.54	201.5	2014-02-20	14:04:52
985	50.315392	-4.086511	2.03	19.4	2014-02-20	14:04:54
986	50.315411	-4.086499	2.32	22.2	2014-02-20	14:04:55
987	50.315422	-4.086485	1.58	37	2014-02-20	14:04:56
988	50.31542	-4.086485	0.26	170.5	2014-02-20	14:04:57
989	50.315414	-4.086487	0.69	194.4	2014-02-20	14:04:58
990	50.315405	-4.086493	1.11	201.7	2014-02-20	14:04:59
991	50.315398	-4.086498	0.84	203.9	2014-02-20	14:05:00
992	50.315408	-4.086492	1.22	20.6	2014-02-20	14:05:01
993	50.315425	-4.086476	2.18	30.3	2014-02-20	14:05:02
994	50.315429	-4.086468	0.74	56.3	2014-02-20	14:05:03
995	50.315424	-4.086466	0.51	169.3	2014-02-20	14:05:04
996	50.315417	-4.086463	0.81	163.7	2014-02-20	14:05:05
997	50.315409	-4.086457	1	154.3	2014-02-20	14:05:06
998	50.315402	-4.086448	1.04	141.9	2014-02-20	14:05:07
999	50.315394	-4.086437	1.14	136.2	2014-02-20	14:05:08
1000	50.315387	-4.086425	1.15	135	2014-02-20	14:05:09
1001	50.315383	-4.086408	1.31	110.8	2014-02-20	14:05:10
1002	50.315393	-4.08638	2.34	60.1	2014-02-20	14:05:11
1003	50.315435	-4.086377	4.63	2.4	2014-02-20	14:05:12
1004	50.315468	-4.086377	3.7	0.4	2014-02-20	14:05:13
1005	50.315482	-4.086378	1.56	355.4	2014-02-20	14:05:14
1006	50.315506	-4.086377	1.34	2	2014-02-20	14:05:16
1007	50.315516	-4.086376	1.08	5.4	2014-02-20	14:05:17
1008	50.31552	-4.086381	0.58	319.4	2014-02-20	14:05:18
1009	50.315522	-4.086386	0.4	300.7	2014-02-20	14:05:19
1010	50.315526	-4.086385	0.49	2.8	2014-02-20	14:05:20
1011	50.315526	-4.086384	0.07	97.8	2014-02-20	14:05:21
1012	50.315528	-4.086386	0.23	335.2	2014-02-20	14:05:22
1013	50.315523	-4.08639	0.66	209.1	2014-02-20	14:05:23
1014	50.315512	-4.086398	1.34	205.2	2014-02-20	14:05:24
1015	50.315503	-4.086407	1.2	210.7	2014-02-20	14:05:25
1016	50.315497	-4.086413	0.8	211.1	2014-02-20	14:05:26
1017	50.315498	-4.086415	0.23	314.5	2014-02-20	14:05:27
1018	50.315499	-4.086414	0.16	26.9	2014-02-20	14:05:28
1019	50.315499	-4.086415	0.07	286.1	2014-02-20	14:05:29
1020	50.3155	-4.08642	0.39	282.4	2014-02-20	14:05:30
1021	50.315502	-4.08642	0.22	356.9	2014-02-20	14:05:31
1022	50.315499	-4.086429	0.72	237.9	2014-02-20	14:05:32
1023	50.315494	-4.086435	0.65	221.5	2014-02-20	14:05:33
1024	50.315496	-4.086439	0.32	307.4	2014-02-20	14:05:34
1025	50.315497	-4.086439	0.14	342.2	2014-02-20	14:05:35
1026	50.315497	-4.08644	0.03	239.2	2014-02-20	14:05:36
1027	50.315494	-4.086438	0.17	163.3	2014-02-20	14:05:38
1028	50.315495	-4.086439	0.08	289.8	2014-02-20	14:05:39
1029	50.315503	-4.086435	0.97	20.1	2014-02-20	14:05:40
1030	50.315511	-4.086427	1.12	30.8	2014-02-20	14:05:41
1031	50.315515	-4.086414	1	62.8	2014-02-20	14:05:42
1032	50.315519	-4.0864	1.1	67.6	2014-02-20	14:05:43
1033	50.315531	-4.086379	1.96	50.1	2014-02-20	14:05:44
1034	50.315554	-4.086339	3.81	47.2	2014-02-20	14:05:45
1035	50.315589	-4.08628	5.76	47	2014-02-20	14:05:46
1036	50.31563	-4.086208	6.84	48.8	2014-02-20	14:05:47
1037	50.315666	-4.086132	6.72	53.4	2014-02-20	14:05:48
1038	50.315695	-4.086062	5.92	56.8	2014-02-20	14:05:49
1039	50.31572	-4.085998	5.33	58.4	2014-02-20	14:05:50
1040	50.315748	-4.085938	5.31	54.4	2014-02-20	14:05:51
1041	50.315779	-4.085878	5.51	49.8	2014-02-20	14:05:52
1042	50.315811	-4.085819	5.47	50.5	2014-02-20	14:05:53
1043	50.315841	-4.08576	5.39	51	2014-02-20	14:05:54
1044	50.315982	-4.085514	3.92	48.1	2014-02-20	14:06:00
1045	50.315901	-4.085615	11.58	218.3	2014-02-20	14:06:01
1046	50.315807	-4.085699	6.03	209.9	2014-02-20	14:06:03
1047	50.315779	-4.085718	3.31	203.5	2014-02-20	14:06:04
1048	50.315751	-4.085738	3.45	205.3	2014-02-20	14:06:05
1049	50.315731	-4.08576	2.68	214.2	2014-02-20	14:06:06
1050	50.315716	-4.085778	2.19	216	2014-02-20	14:06:07
1051	50.315712	-4.085793	1.14	251.9	2014-02-20	14:06:08
1052	50.315711	-4.085799	0.48	244.5	2014-02-20	14:06:09
1053	50.315706	-4.085805	0.7	217.1	2014-02-20	14:06:10
1054	50.315696	-4.085821	1.6	226	2014-02-20	14:06:11
1055	50.315688	-4.085838	1.44	234.4	2014-02-20	14:06:12
1056	50.315685	-4.08585	0.94	247.2	2014-02-20	14:06:13
1057	50.315677	-4.085861	1.14	223	2014-02-20	14:06:14
1058	50.315665	-4.085875	1.67	216.4	2014-02-20	14:06:15
1059	50.315657	-4.085885	1.16	221	2014-02-20	14:06:16
1060	50.315652	-4.085898	1.08	233.3	2014-02-20	14:06:17
1061	50.315652	-4.085908	0.77	274.9	2014-02-20	14:06:18
1062	50.315653	-4.085915	0.46	285.2	2014-02-20	14:06:19
1063	50.315647	-4.085926	1.09	227.5	2014-02-20	14:06:20
1064	50.315639	-4.08594	1.35	228.8	2014-02-20	14:06:21
1065	50.31563	-4.085952	1.28	219.5	2014-02-20	14:06:22
1066	50.315621	-4.085962	1.26	217.4	2014-02-20	14:06:23
1067	50.315618	-4.085972	0.76	243.7	2014-02-20	14:06:24
1068	50.315615	-4.085978	0.5	238.3	2014-02-20	14:06:25
1069	50.315611	-4.085985	0.75	224.6	2014-02-20	14:06:26
1070	50.315606	-4.085997	0.98	236.5	2014-02-20	14:06:27
1071	50.315603	-4.086006	0.77	242.6	2014-02-20	14:06:28
1072	50.315598	-4.086016	0.87	231.7	2014-02-20	14:06:29
1073	50.315588	-4.086027	1.32	217.8	2014-02-20	14:06:30
1074	50.315577	-4.08604	1.5	215.3	2014-02-20	14:06:31
1075	50.315573	-4.086049	0.82	236.3	2014-02-20	14:06:32
1076	50.315574	-4.086058	0.62	275.2	2014-02-20	14:06:33
1077	50.31557	-4.086064	0.6	229.2	2014-02-20	14:06:34
1078	50.31556	-4.086074	1.27	211.6	2014-02-20	14:06:35
1079	50.315552	-4.086086	1.29	223.1	2014-02-20	14:06:36
1080	50.315543	-4.0861	1.39	225.3	2014-02-20	14:06:37
1081	50.315537	-4.086113	1.13	233.4	2014-02-20	14:06:38
1082	50.315543	-4.086121	0.85	316.2	2014-02-20	14:06:39
1083	50.31555	-4.086126	0.83	335.4	2014-02-20	14:06:40
1084	50.315548	-4.086138	0.86	258.8	2014-02-20	14:06:41
1085	50.315544	-4.08615	0.93	244	2014-02-20	14:06:42
1086	50.315537	-4.086166	1.39	234.8	2014-02-20	14:06:43
1087	50.31553	-4.086183	1.5	238	2014-02-20	14:06:44
1088	50.315523	-4.086195	1.14	225.5	2014-02-20	14:06:45
1089	50.315516	-4.086203	0.97	214.4	2014-02-20	14:06:46
1090	50.315513	-4.086209	0.57	236.4	2014-02-20	14:06:47
1091	50.315524	-4.086208	1.25	5.2	2014-02-20	14:06:48
1092	50.315538	-4.086201	1.61	18.1	2014-02-20	14:06:49
1093	50.315542	-4.086199	0.49	12	2014-02-20	14:06:50
1094	50.315543	-4.086199	0.08	25.9	2014-02-20	14:06:51
1095	50.315552	-4.086208	1.28	328.5	2014-02-20	14:06:52
1096	50.315562	-4.086212	1.12	346.1	2014-02-20	14:06:53
1097	50.315565	-4.086212	0.29	4.7	2014-02-20	14:06:54
1098	50.315567	-4.086219	0.54	292.4	2014-02-20	14:06:55
1099	50.315565	-4.086226	0.54	247.4	2014-02-20	14:06:56
1100	50.315558	-4.086233	0.91	214.8	2014-02-20	14:06:57
1101	50.31555	-4.086243	1.15	219.6	2014-02-20	14:06:58
1102	50.315549	-4.086248	0.4	247.9	2014-02-20	14:06:59
1103	50.315549	-4.086248	0.09	29	2014-02-20	14:07:00
1104	50.315545	-4.086251	0.55	200.9	2014-02-20	14:07:01
1105	50.31554	-4.086256	0.71	215	2014-02-20	14:07:02
1106	50.315537	-4.08626	0.42	222.2	2014-02-20	14:07:03
1107	50.315534	-4.086267	0.62	235.1	2014-02-20	14:07:04
1108	50.315531	-4.086277	0.7	249.8	2014-02-20	14:07:05
1109	50.315531	-4.086287	0.7	270.7	2014-02-20	14:07:06
1110	50.31554	-4.08629	1.01	345	2014-02-20	14:07:07
1111	50.315549	-4.08629	0.94	0.7	2014-02-20	14:07:08
1112	50.315547	-4.086292	0.28	212.6	2014-02-20	14:07:09
1113	50.315542	-4.086301	0.8	229.3	2014-02-20	14:07:10
1114	50.315536	-4.086312	1.05	230.9	2014-02-20	14:07:11
1115	50.315529	-4.086321	1.01	216.8	2014-02-20	14:07:12
1116	50.315521	-4.086328	0.99	212.2	2014-02-20	14:07:13
1117	50.315513	-4.086337	1.07	214.4	2014-02-20	14:07:14
1118	50.315512	-4.086341	0.33	240.9	2014-02-20	14:07:15
1119	50.315513	-4.086339	0.21	47.9	2014-02-20	14:07:16
1120	50.315518	-4.086331	0.78	46	2014-02-20	14:07:17
1121	50.315514	-4.08633	0.47	175.6	2014-02-20	14:07:18
1122	50.315509	-4.086334	0.6	208.8	2014-02-20	14:07:19
1123	50.315502	-4.086346	1.17	226.5	2014-02-20	14:07:20
1124	50.315492	-4.086357	1.36	213.8	2014-02-20	14:07:21
1125	50.315483	-4.086367	1.21	215.2	2014-02-20	14:07:22
1126	50.315483	-4.086366	0.03	90	2014-02-20	14:07:23
1127	50.315488	-4.086357	0.86	46.8	2014-02-20	14:07:24
1128	50.315498	-4.086351	1.22	23.1	2014-02-20	14:07:25
1129	50.315509	-4.086351	0.59	357.4	2014-02-20	14:07:27
1130	50.315508	-4.086357	0.44	255.1	2014-02-20	14:07:28
1131	50.315505	-4.086361	0.41	219.6	2014-02-20	14:07:29
1132	50.3155	-4.086366	0.61	214.4	2014-02-20	14:07:30
1133	50.315495	-4.086376	0.93	227.2	2014-02-20	14:07:31
1134	50.315499	-4.086384	0.73	308.1	2014-02-20	14:07:32
1135	50.315505	-4.086383	0.69	3.9	2014-02-20	14:07:33
1136	50.315508	-4.086377	0.26	49.9	2014-02-20	14:07:35
1137	50.315508	-4.086377	0.05	79.4	2014-02-20	14:07:36
1138	50.315499	-4.086375	0.98	173.7	2014-02-20	14:07:37
1139	50.315493	-4.086382	0.83	216.4	2014-02-20	14:07:38
1140	50.315496	-4.086383	0.32	344.9	2014-02-20	14:07:39
1141	50.315508	-4.086374	1.48	25.2	2014-02-20	14:07:40
1142	50.315525	-4.086359	2.14	31.2	2014-02-20	14:07:41
1143	50.315532	-4.086347	1.2	43.4	2014-02-20	14:07:42
1144	50.315531	-4.086343	0.32	114	2014-02-20	14:07:43
1145	50.315525	-4.086347	0.76	199.6	2014-02-20	14:07:44
1146	50.315516	-4.086354	1.13	205.9	2014-02-20	14:07:45
1147	50.315506	-4.086362	1.21	208.3	2014-02-20	14:07:46
1148	50.315499	-4.086372	1.03	222.4	2014-02-20	14:07:47
1149	50.315498	-4.086379	0.53	261.9	2014-02-20	14:07:48
1150	50.315507	-4.086384	0.99	337.7	2014-02-20	14:07:49
1151	50.315513	-4.08638	0.36	23.6	2014-02-20	14:07:51
1152	50.315511	-4.08637	0.76	102.7	2014-02-20	14:07:52
1153	50.315512	-4.086362	0.55	81.2	2014-02-20	14:07:53
1154	50.315509	-4.086355	0.61	123.5	2014-02-20	14:07:54
1155	50.315501	-4.086352	0.91	165.2	2014-02-20	14:07:55
1156	50.315493	-4.086353	0.9	185.3	2014-02-20	14:07:56
1157	50.315491	-4.086349	0.32	122.1	2014-02-20	14:07:57
1158	50.315505	-4.086332	1.9	39.2	2014-02-20	14:07:58
1159	50.31552	-4.086312	2.18	40.5	2014-02-20	14:07:59
1160	50.315526	-4.086303	0.46	42.9	2014-02-20	14:08:01
1161	50.315526	-4.086302	0.13	55.2	2014-02-20	14:08:02
1162	50.315521	-4.086303	0.65	187.9	2014-02-20	14:08:03
1163	50.315513	-4.08631	0.93	212.6	2014-02-20	14:08:04
1164	50.315506	-4.086319	1.1	216	2014-02-20	14:08:05
1165	50.315498	-4.086324	0.84	201.9	2014-02-20	14:08:06
1166	50.315503	-4.086325	0.47	350.6	2014-02-20	14:08:07
1167	50.315526	-4.086321	2.6	5.1	2014-02-20	14:08:08
1168	50.315544	-4.086318	2.08	7.7	2014-02-20	14:08:09
1169	50.315548	-4.086311	0.57	50.1	2014-02-20	14:08:10
1170	50.315549	-4.08631	0.12	32.6	2014-02-20	14:08:11
1171	50.315548	-4.08631	0.04	171.2	2014-02-20	14:08:12
1172	50.315543	-4.086316	0.69	218.4	2014-02-20	14:08:13
1173	50.315538	-4.08632	0.71	204	2014-02-20	14:08:14
1174	50.315529	-4.086327	1.06	207.4	2014-02-20	14:08:15
1175	50.315521	-4.086336	1.1	213.3	2014-02-20	14:08:16
1176	50.315511	-4.08634	1.15	194.7	2014-02-20	14:08:17
1177	50.315504	-4.086342	0.78	189.8	2014-02-20	14:08:18
1178	50.315499	-4.086346	0.61	208.7	2014-02-20	14:08:19
1179	50.315498	-4.086349	0.27	243.1	2014-02-20	14:08:20
1180	50.3155	-4.086348	0.19	34.2	2014-02-20	14:08:21
1181	50.315493	-4.086351	0.79	198.5	2014-02-20	14:08:22
1182	50.315489	-4.086354	0.26	198.6	2014-02-20	14:08:24
1183	50.315481	-4.086355	0.82	188.4	2014-02-20	14:08:25
1184	50.315473	-4.086358	0.92	191.9	2014-02-20	14:08:26
1185	50.315468	-4.086356	0.55	168.2	2014-02-20	14:08:27
1186	50.315464	-4.086354	0.54	160.8	2014-02-20	14:08:28
1187	50.315455	-4.086357	0.95	193	2014-02-20	14:08:29
1188	50.31545	-4.08636	0.62	200.9	2014-02-20	14:08:30
1189	50.315444	-4.086365	0.79	210	2014-02-20	14:08:31
1190	50.315436	-4.086364	0.89	175.4	2014-02-20	14:08:32
1191	50.315426	-4.086368	1.1	193.4	2014-02-20	14:08:33
1192	50.31542	-4.086369	0.72	184.2	2014-02-20	14:08:34
1193	50.315418	-4.086367	0.25	156.4	2014-02-20	14:08:35
1194	50.31542	-4.086366	0.24	33.7	2014-02-20	14:08:36
1195	50.315412	-4.086366	0.9	183.8	2014-02-20	14:08:37
1196	50.315405	-4.086364	0.75	166.7	2014-02-20	14:08:38
1197	50.315397	-4.086364	0.88	180.4	2014-02-20	14:08:39
1198	50.315392	-4.086362	0.63	165.6	2014-02-20	14:08:40
1199	50.315387	-4.086359	0.6	157.7	2014-02-20	14:08:41
1200	50.31538	-4.08636	0.8	187.7	2014-02-20	14:08:42
1201	50.315369	-4.08636	1.23	179.7	2014-02-20	14:08:43
1202	50.315355	-4.08636	1.48	180.9	2014-02-20	14:08:44
1203	50.315345	-4.086363	1.19	189.2	2014-02-20	14:08:45
1204	50.315342	-4.086356	0.62	121.9	2014-02-20	14:08:46
1205	50.315345	-4.086338	1.33	74.1	2014-02-20	14:08:47
1206	50.315344	-4.086329	0.63	97.7	2014-02-20	14:08:48
1207	50.315339	-4.086331	0.62	192.2	2014-02-20	14:08:49
1208	50.31533	-4.086336	1.02	200.9	2014-02-20	14:08:50
1209	50.315324	-4.086343	0.85	215.6	2014-02-20	14:08:51
1210	50.315323	-4.086356	0.92	259.4	2014-02-20	14:08:52
1211	50.315321	-4.086367	0.81	257.4	2014-02-20	14:08:53
1212	50.31532	-4.086375	0.59	259.1	2014-02-20	14:08:54
1213	50.315322	-4.086375	0.25	1.3	2014-02-20	14:08:55
1214	50.31532	-4.086373	0.3	156.2	2014-02-20	14:08:56
1215	50.315315	-4.086382	0.82	233.5	2014-02-20	14:08:57
1216	50.315309	-4.086396	1.2	235.8	2014-02-20	14:08:58
1217	50.315301	-4.086411	1.38	229.5	2014-02-20	14:08:59
1218	50.315296	-4.086429	1.44	244.2	2014-02-20	14:09:00
1219	50.315291	-4.086444	1.17	243.4	2014-02-20	14:09:01
1220	50.315287	-4.086452	0.77	232.8	2014-02-20	14:09:02
1221	50.315286	-4.086458	0.39	257.5	2014-02-20	14:09:03
1222	50.315288	-4.086459	0.24	332.3	2014-02-20	14:09:04
1223	50.315288	-4.08646	0.03	223.2	2014-02-20	14:09:05
1224	50.315282	-4.086468	0.9	219.3	2014-02-20	14:09:06
1225	50.315273	-4.086476	1.08	211.7	2014-02-20	14:09:07
1226	50.315263	-4.086488	1.46	215.7	2014-02-20	14:09:08
1227	50.315258	-4.0865	1.04	238	2014-02-20	14:09:09
1228	50.315257	-4.086508	0.57	258.6	2014-02-20	14:09:10
1229	50.315257	-4.086507	0.09	84.3	2014-02-20	14:09:11
1230	50.315259	-4.086509	0.24	325	2014-02-20	14:09:12
1231	50.315252	-4.08652	1.1	227.9	2014-02-20	14:09:13
1232	50.315244	-4.086533	1.29	226.1	2014-02-20	14:09:14
1233	50.315239	-4.086542	0.83	229.4	2014-02-20	14:09:15
1234	50.315235	-4.086544	0.46	194.9	2014-02-20	14:09:16
1235	50.315228	-4.086548	0.85	200.2	2014-02-20	14:09:17
1236	50.315223	-4.086555	0.76	222.2	2014-02-20	14:09:18
1237	50.315222	-4.086558	0.24	231.9	2014-02-20	14:09:19
1238	50.315215	-4.086564	0.85	210.9	2014-02-20	14:09:20
1239	50.315208	-4.086573	1.03	219	2014-02-20	14:09:21
1240	50.315201	-4.086583	1.04	222.8	2014-02-20	14:09:22
1241	50.31519	-4.086593	1.42	210.5	2014-02-20	14:09:23
1242	50.315182	-4.086602	1.06	215.8	2014-02-20	14:09:24
1243	50.31518	-4.086603	0.26	197.1	2014-02-20	14:09:25
1244	50.315174	-4.086603	0.63	181.1	2014-02-20	14:09:26
1245	50.315165	-4.08661	1.14	207.5	2014-02-20	14:09:27
1246	50.315159	-4.086622	1.1	226.8	2014-02-20	14:09:28
1247	50.315152	-4.086631	1	220.9	2014-02-20	14:09:29
1248	50.315147	-4.086641	0.87	234.9	2014-02-20	14:09:30
1249	50.315144	-4.086653	0.94	246.1	2014-02-20	14:09:31
1250	50.315144	-4.086661	0.53	277.1	2014-02-20	14:09:32
1251	50.315146	-4.086667	0.26	289.1	2014-02-20	14:09:34
1252	50.315141	-4.086681	1.07	242.5	2014-02-20	14:09:35
1253	50.315136	-4.086694	1.13	235.9	2014-02-20	14:09:36
1254	50.31513	-4.086705	1.01	231.1	2014-02-20	14:09:37
1255	50.315125	-4.086712	0.77	224.3	2014-02-20	14:09:38
1256	50.315125	-4.086719	0.44	266.3	2014-02-20	14:09:39
1257	50.31513	-4.086726	0.8	316.2	2014-02-20	14:09:40
1258	50.31514	-4.086726	1.14	1.8	2014-02-20	14:09:41
1259	50.315146	-4.086723	0.65	20	2014-02-20	14:09:42
1260	50.315148	-4.086726	0.32	315.7	2014-02-20	14:09:43
1261	50.315148	-4.086724	0.11	104.5	2014-02-20	14:09:44
1262	50.315136	-4.086715	1.5	153.8	2014-02-20	14:09:45
1263	50.315115	-4.086706	2.38	164.1	2014-02-20	14:09:46
1264	50.315095	-4.086698	2.3	166	2014-02-20	14:09:47
1265	50.315075	-4.086691	2.25	167.3	2014-02-20	14:09:48
1266	50.315125	-4.086667	0.49	17.3	2014-02-20	14:10:00
1267	50.315145	-4.086653	2.41	23.1	2014-02-20	14:10:01
1268	50.315152	-4.086649	0.78	25.9	2014-02-20	14:10:02
1269	50.315149	-4.086659	0.78	250.4	2014-02-20	14:10:03
1270	50.315141	-4.086667	1.07	212.8	2014-02-20	14:10:04
1271	50.315136	-4.086676	0.82	228.1	2014-02-20	14:10:05
1272	50.31513	-4.08668	0.8	201.4	2014-02-20	14:10:06
1273	50.315125	-4.08668	0.56	180.6	2014-02-20	14:10:07
1274	50.31512	-4.08668	0.51	178	2014-02-20	14:10:08
1275	50.315115	-4.086684	0.7	209.7	2014-02-20	14:10:09
1276	50.315114	-4.086688	0.25	243.9	2014-02-20	14:10:10
1277	50.315113	-4.086688	0.05	234.9	2014-02-20	14:10:11
1278	50.31511	-4.086699	0.85	244.7	2014-02-20	14:10:12
1279	50.315106	-4.086714	1.17	247.4	2014-02-20	14:10:13
1280	50.315099	-4.08673	1.38	234.1	2014-02-20	14:10:14
1281	50.315096	-4.086746	1.16	257	2014-02-20	14:10:15
1282	50.315101	-4.086759	1.03	298.7	2014-02-20	14:10:16
1283	50.315111	-4.086762	1.18	349.2	2014-02-20	14:10:17
1284	50.315116	-4.086758	0.6	24.8	2014-02-20	14:10:18
1285	50.315117	-4.086753	0.42	74.5	2014-02-20	14:10:19
1286	50.315116	-4.086747	0.39	106.7	2014-02-20	14:10:20
1287	50.315113	-4.086744	0.4	145.3	2014-02-20	14:10:21
1288	50.315108	-4.086746	0.3	192.2	2014-02-20	14:10:23
1289	50.315108	-4.086746	0.05	245.3	2014-02-20	14:10:24
1290	50.315117	-4.086736	1.31	34.3	2014-02-20	14:10:25
1291	50.315124	-4.086724	1.15	48.5	2014-02-20	14:10:26
1292	50.315125	-4.086716	0.59	78.1	2014-02-20	14:10:27
1293	50.315125	-4.086712	0.12	94.4	2014-02-20	14:10:29
1294	50.315125	-4.086712	0.03	32.6	2014-02-20	14:10:30
1295	50.315125	-4.086712	0.05	186.9	2014-02-20	14:10:31
1296	50.315124	-4.086715	0.22	233	2014-02-20	14:10:32
1297	50.315123	-4.086715	0.06	217.8	2014-02-20	14:10:33
1298	50.315134	-4.086706	1.34	30	2014-02-20	14:10:34
1299	50.315142	-4.086698	1.05	31.7	2014-02-20	14:10:35
1300	50.315146	-4.086691	0.67	49.1	2014-02-20	14:10:36
1301	50.315147	-4.086684	0.49	77.9	2014-02-20	14:10:37
1302	50.315147	-4.086684	0.04	104.1	2014-02-20	14:10:38
1303	50.315146	-4.086683	0.04	123.1	2014-02-20	14:10:40
1304	50.315138	-4.086685	0.92	192	2014-02-20	14:10:41
1305	50.315126	-4.086691	1.42	195.5	2014-02-20	14:10:42
1306	50.31511	-4.086693	1.76	185	2014-02-20	14:10:43
1307	50.315097	-4.086693	1.44	181	2014-02-20	14:10:44
1308	50.315091	-4.086688	0.8	152.9	2014-02-20	14:10:45
1309	50.315081	-4.086683	1.11	161.6	2014-02-20	14:10:46
1310	50.315075	-4.086681	0.7	170.6	2014-02-20	14:10:47
1311	50.315067	-4.086683	0.89	188.5	2014-02-20	14:10:48
1312	50.315058	-4.086682	1.04	175.1	2014-02-20	14:10:49
1313	50.315052	-4.086677	0.79	154.4	2014-02-20	14:10:50
1314	50.315047	-4.086676	0.54	173.8	2014-02-20	14:10:51
1315	50.315042	-4.086679	0.57	198.2	2014-02-20	14:10:52
1316	50.315038	-4.086683	0.48	215	2014-02-20	14:10:53
1317	50.315034	-4.086687	0.58	213.1	2014-02-20	14:10:54
1318	50.315033	-4.08669	0.11	249.5	2014-02-20	14:10:56
1319	50.31503	-4.086696	0.29	232	2014-02-20	14:10:58
1320	50.315022	-4.086704	1.05	208.4	2014-02-20	14:10:59
1321	50.315013	-4.086715	1.27	218.7	2014-02-20	14:11:00
1322	50.315011	-4.086722	0.58	244	2014-02-20	14:11:01
1323	50.315012	-4.08672	0.19	57.2	2014-02-20	14:11:02
1324	50.31501	-4.086712	0.59	103.6	2014-02-20	14:11:03
1325	50.315011	-4.086711	0.12	23.2	2014-02-20	14:11:04
1326	50.315018	-4.086719	0.94	323.8	2014-02-20	14:11:05
1327	50.315039	-4.086716	2.33	3.8	2014-02-20	14:11:06
1328	50.315076	-4.086696	4.31	19.5	2014-02-20	14:11:07
1329	50.31512	-4.086663	5.47	25.3	2014-02-20	14:11:08
1330	50.315168	-4.086629	5.87	24.6	2014-02-20	14:11:09
1331	50.315221	-4.086609	6.12	13.1	2014-02-20	14:11:10
1332	50.315276	-4.086614	6.12	357.2	2014-02-20	14:11:11
1333	50.315327	-4.08663	5.81	348.5	2014-02-20	14:11:12
1334	50.315373	-4.086655	5.38	341.1	2014-02-20	14:11:13
1335	50.315408	-4.086691	4.69	326.2	2014-02-20	14:11:14
1336	50.315436	-4.086732	4.26	316.9	2014-02-20	14:11:15
1337	50.315464	-4.086774	4.31	315.8	2014-02-20	14:11:16
1338	50.315492	-4.086817	4.32	315.8	2014-02-20	14:11:17
1339	50.315602	-4.086956	3.15	321.3	2014-02-20	14:11:22
1340	50.315572	-4.086896	5.41	128.5	2014-02-20	14:11:23
1341	50.315515	-4.086797	9.48	132	2014-02-20	14:11:24
1342	50.315477	-4.086746	5.62	139.5	2014-02-20	14:11:25
1343	50.31546	-4.086709	3.15	125.1	2014-02-20	14:11:26
1344	50.315454	-4.086704	0.4	151.7	2014-02-20	14:11:28
1345	50.315445	-4.08668	1.96	120.2	2014-02-20	14:11:29
1346	50.315439	-4.086649	2.32	107.3	2014-02-20	14:11:30
1347	50.315442	-4.086623	1.89	80.1	2014-02-20	14:11:31
1348	50.315462	-4.086593	3.09	43.5	2014-02-20	14:11:32
1349	50.315496	-4.08656	4.42	31.3	2014-02-20	14:11:33
1350	50.315534	-4.086526	4.89	29.8	2014-02-20	14:11:34
1351	50.315572	-4.086478	5.45	39.4	2014-02-20	14:11:35
1352	50.315606	-4.086415	5.84	49.4	2014-02-20	14:11:36
1353	50.315637	-4.086345	6.07	54.8	2014-02-20	14:11:37
1354	50.315675	-4.086289	5.81	43.2	2014-02-20	14:11:38
1355	50.315719	-4.086255	5.46	26.7	2014-02-20	14:11:39
1356	50.315759	-4.08623	4.78	22	2014-02-20	14:11:40
1357	50.315795	-4.086205	4.38	23.3	2014-02-20	14:11:41
1358	50.315821	-4.08618	3.36	32.7	2014-02-20	14:11:42
1359	50.315838	-4.086154	2.6	43.6	2014-02-20	14:11:43
1360	50.315854	-4.086129	2.59	43.6	2014-02-20	14:11:44
1361	50.31587	-4.086106	2.45	43.3	2014-02-20	14:11:45
1362	50.315868	-4.086019	0.88	92.7	2014-02-20	14:11:52
1363	50.315846	-4.086039	2.85	209.4	2014-02-20	14:11:53
1364	50.315818	-4.086059	1.72	205.1	2014-02-20	14:11:55
1365	50.315801	-4.08607	1.96	203.1	2014-02-20	14:11:56
1366	50.315789	-4.086078	1.46	202.1	2014-02-20	14:11:57
1367	50.315775	-4.08608	1.57	185.9	2014-02-20	14:11:58
1368	50.315765	-4.086081	1.17	182.6	2014-02-20	14:11:59
1369	50.315754	-4.086078	1.21	170.1	2014-02-20	14:12:00
1370	50.315739	-4.086079	1.68	183.4	2014-02-20	14:12:01
1371	50.315725	-4.086085	1.61	195.5	2014-02-20	14:12:02
1372	50.315715	-4.086086	1.14	183.6	2014-02-20	14:12:03
1373	50.315709	-4.086085	0.34	171	2014-02-20	14:12:05
1374	50.315699	-4.086084	1.04	178	2014-02-20	14:12:06
1375	50.315689	-4.086086	1.13	184.9	2014-02-20	14:12:07
1376	50.31568	-4.086087	1.06	186.8	2014-02-20	14:12:08
1377	50.315671	-4.086088	0.95	184.3	2014-02-20	14:12:09
1378	50.315662	-4.086089	1.01	183.1	2014-02-20	14:12:10
1379	50.315664	-4.08609	0.24	351.4	2014-02-20	14:12:11
1380	50.315672	-4.086086	0.88	16.6	2014-02-20	14:12:12
1381	50.31567	-4.086085	0.17	154.3	2014-02-20	14:12:13
1382	50.315665	-4.086087	0.64	193.9	2014-02-20	14:12:14
1383	50.315657	-4.086089	0.9	188.8	2014-02-20	14:12:15
1384	50.315648	-4.086089	1.03	178	2014-02-20	14:12:16
1385	50.315639	-4.086094	1.07	199.2	2014-02-20	14:12:17
1386	50.315629	-4.0861	1.14	202.4	2014-02-20	14:12:18
1387	50.315622	-4.086106	0.86	209.9	2014-02-20	14:12:19
1388	50.315631	-4.0861	1.03	22.5	2014-02-20	14:12:20
1389	50.315646	-4.086084	2	35	2014-02-20	14:12:21
1390	50.315647	-4.086077	0.55	74.1	2014-02-20	14:12:22
1391	50.315641	-4.086077	0.68	179.5	2014-02-20	14:12:23
1392	50.315631	-4.086078	1.1	185	2014-02-20	14:12:24
1393	50.31562	-4.086079	1.23	183.9	2014-02-20	14:12:25
1394	50.315611	-4.086084	1.11	196.2	2014-02-20	14:12:26
1395	50.31561	-4.086089	0.38	257.5	2014-02-20	14:12:27
1396	50.315614	-4.086085	0.55	31	2014-02-20	14:12:28
1397	50.315615	-4.086085	0.06	12	2014-02-20	14:12:29
1398	50.315612	-4.08609	0.43	235.4	2014-02-20	14:12:30
1399	50.315609	-4.086093	0.48	209	2014-02-20	14:12:31
1400	50.315604	-4.086097	0.63	205.2	2014-02-20	14:12:32
1401	50.315599	-4.086105	0.79	232.2	2014-02-20	14:12:33
1402	50.315594	-4.086115	0.88	229.5	2014-02-20	14:12:34
1403	50.315586	-4.086126	1.19	223.1	2014-02-20	14:12:35
1404	50.315578	-4.086138	1.27	220.1	2014-02-20	14:12:36
1405	50.31557	-4.086145	1.01	212.5	2014-02-20	14:12:37
1406	50.315574	-4.086146	0.47	354.2	2014-02-20	14:12:38
1407	50.315581	-4.086144	0.41	10	2014-02-20	14:12:40
1408	50.315578	-4.086148	0.47	215.1	2014-02-20	14:12:41
1409	50.315572	-4.086152	0.69	204.5	2014-02-20	14:12:42
1410	50.315565	-4.086159	0.98	211.4	2014-02-20	14:12:43
1411	50.315561	-4.086164	0.59	220.3	2014-02-20	14:12:44
1412	50.315561	-4.086164	0.04	8.5	2014-02-20	14:12:45
1413	50.315572	-4.086153	1.45	32.8	2014-02-20	14:12:46
1414	50.315572	-4.086148	0.36	90	2014-02-20	14:12:47
1415	50.315567	-4.086148	0.52	176.1	2014-02-20	14:12:48
1416	50.31556	-4.086151	0.86	195.6	2014-02-20	14:12:49
1417	50.315549	-4.086157	1.26	199	2014-02-20	14:12:50
1418	50.315539	-4.086161	1.16	195.5	2014-02-20	14:12:51
1419	50.31553	-4.086168	1.11	208.1	2014-02-20	14:12:52
1420	50.315519	-4.086174	1.31	198.6	2014-02-20	14:12:53
1421	50.315509	-4.086182	1.25	206.3	2014-02-20	14:12:54
1422	50.315508	-4.086188	0.48	249.4	2014-02-20	14:12:55
1423	50.315507	-4.086191	0.22	255.1	2014-02-20	14:12:56
1424	50.315507	-4.086198	0.47	264.3	2014-02-20	14:12:57
1425	50.31551	-4.086205	0.63	308.4	2014-02-20	14:12:58
1426	50.315506	-4.086216	0.93	239.2	2014-02-20	14:12:59
1427	50.315497	-4.086231	1.45	228.4	2014-02-20	14:13:00
1428	50.315492	-4.086247	1.29	240	2014-02-20	14:13:01
1429	50.315495	-4.086252	0.54	313.4	2014-02-20	14:13:02
1430	50.315503	-4.086252	0.92	0.4	2014-02-20	14:13:03
1431	50.315506	-4.086255	0.39	327.4	2014-02-20	14:13:04
1432	50.315503	-4.086265	0.78	239.8	2014-02-20	14:13:05
1433	50.315498	-4.086277	1.03	238.3	2014-02-20	14:13:06
1434	50.315494	-4.086288	0.88	242.8	2014-02-20	14:13:07
1435	50.315494	-4.086297	0.67	266.9	2014-02-20	14:13:08
1436	50.315488	-4.086307	0.92	229	2014-02-20	14:13:09
1437	50.315478	-4.086318	1.33	214.3	2014-02-20	14:13:10
1438	50.315474	-4.086322	0.27	209.4	2014-02-20	14:13:12
1439	50.315472	-4.08632	0.25	154.4	2014-02-20	14:13:13
1440	50.315463	-4.086323	1.03	191.4	2014-02-20	14:13:14
1441	50.315453	-4.086333	1.35	212.5	2014-02-20	14:13:15
1442	50.315444	-4.086345	1.34	220.3	2014-02-20	14:13:16
1443	50.315433	-4.086355	1.34	211	2014-02-20	14:13:17
1444	50.315428	-4.086369	1.14	238	2014-02-20	14:13:18
1445	50.315422	-4.086378	0.93	227.9	2014-02-20	14:13:19
1446	50.315413	-4.086386	1.16	206.6	2014-02-20	14:13:20
1447	50.315405	-4.08639	0.92	200.9	2014-02-20	14:13:21
1448	50.315398	-4.086394	0.91	197.5	2014-02-20	14:13:22
1449	50.31539	-4.086395	0.88	185	2014-02-20	14:13:23
1450	50.315383	-4.086395	0.79	179.2	2014-02-20	14:13:24
1451	50.315375	-4.086399	0.95	198.7	2014-02-20	14:13:25
1452	50.315364	-4.086406	1.24	202.6	2014-02-20	14:13:26
1453	50.315357	-4.086413	0.98	211.6	2014-02-20	14:13:27
1454	50.315353	-4.086415	0.4	198.1	2014-02-20	14:13:28
1455	50.315352	-4.086412	0.29	129.4	2014-02-20	14:13:29
1456	50.315347	-4.086411	0.54	176.8	2014-02-20	14:13:30
1457	50.315339	-4.086414	0.86	191.1	2014-02-20	14:13:31
1458	50.315329	-4.086417	1.15	191	2014-02-20	14:13:32
1459	50.315319	-4.08642	1.11	189.9	2014-02-20	14:13:33
1460	50.315312	-4.086431	1.13	228.6	2014-02-20	14:13:34
1461	50.31531	-4.086449	1.3	255.5	2014-02-20	14:13:35
1462	50.315306	-4.086465	1.19	253.1	2014-02-20	14:13:36
1463	50.315303	-4.086479	1.09	246.8	2014-02-20	14:13:37
1464	50.315343	-4.086408	0.48	48.4	2014-02-20	14:13:51
1465	50.315333	-4.086415	1.21	203.2	2014-02-20	14:13:52
1466	50.315338	-4.086414	0.54	6.3	2014-02-20	14:13:53
1467	50.315348	-4.086402	1.47	36.9	2014-02-20	14:13:54
1468	50.315356	-4.086393	1.08	33.1	2014-02-20	14:13:55
1469	50.315358	-4.086388	0.44	66.4	2014-02-20	14:13:56
1470	50.315352	-4.086387	0.63	177.9	2014-02-20	14:13:57
1471	50.315345	-4.08639	0.85	193.3	2014-02-20	14:13:58
1472	50.315337	-4.086396	0.98	204.4	2014-02-20	14:13:59
1473	50.315327	-4.086404	1.23	207.7	2014-02-20	14:14:00
1474	50.315318	-4.086409	1.01	199.6	2014-02-20	14:14:01
1475	50.315327	-4.086411	1.02	350.9	2014-02-20	14:14:02
1476	50.315353	-4.086405	2.87	8.4	2014-02-20	14:14:03
1477	50.315369	-4.0864	1.8	12	2014-02-20	14:14:04
1478	50.315368	-4.086399	0.05	118.8	2014-02-20	14:14:06
1479	50.315361	-4.086404	0.94	203.6	2014-02-20	14:14:07
1480	50.315352	-4.086407	0.97	195	2014-02-20	14:14:08
1481	50.315343	-4.08641	1.06	189.7	2014-02-20	14:14:09
1482	50.315337	-4.086418	0.87	220.2	2014-02-20	14:14:10
1483	50.315337	-4.086421	0.22	287	2014-02-20	14:14:11
1484	50.315335	-4.086421	0.3	177.7	2014-02-20	14:14:12
1485	50.315331	-4.086427	0.62	225.2	2014-02-20	14:14:13
1486	50.315331	-4.086428	0.03	239.7	2014-02-20	14:14:15
1487	50.315329	-4.086429	0.22	204.4	2014-02-20	14:14:16
1488	50.315321	-4.08643	0.88	187.5	2014-02-20	14:14:17
1489	50.315314	-4.086433	0.84	194.4	2014-02-20	14:14:18
1490	50.315307	-4.086437	0.77	197.9	2014-02-20	14:14:19
1491	50.315298	-4.086435	1.01	172.9	2014-02-20	14:14:20
1492	50.315283	-4.086429	1.68	165.9	2014-02-20	14:14:21
1493	50.315266	-4.08642	2.04	160.5	2014-02-20	14:14:22
1494	50.315249	-4.08641	2.03	161.3	2014-02-20	14:14:23
1495	50.31526	-4.086394	0.84	43.5	2014-02-20	14:14:25
1496	50.315272	-4.086389	1.36	16	2014-02-20	14:14:26
1497	50.315276	-4.086388	0.47	7.3	2014-02-20	14:14:27
1498	50.315277	-4.086391	0.22	292.4	2014-02-20	14:14:28
1499	50.315273	-4.086394	0.41	211.9	2014-02-20	14:14:29
1500	50.315268	-4.08639	0.62	155.8	2014-02-20	14:14:30
1501	50.315268	-4.086384	0.46	100.4	2014-02-20	14:14:31
1502	50.315278	-4.086376	1.32	25.8	2014-02-20	14:14:32
1503	50.315294	-4.086364	1.99	25.9	2014-02-20	14:14:33
1504	50.315317	-4.086359	1.25	8.4	2014-02-20	14:14:35
1505	50.315322	-4.08636	0.66	350.7	2014-02-20	14:14:36
1506	50.315325	-4.086363	0.35	330	2014-02-20	14:14:37
1507	50.315326	-4.086367	0.3	289.7	2014-02-20	14:14:38
1508	50.315321	-4.086372	0.72	215	2014-02-20	14:14:39
1509	50.315322	-4.08638	0.55	282.7	2014-02-20	14:14:40
1510	50.315331	-4.086386	1.06	336.8	2014-02-20	14:14:41
1511	50.315336	-4.086388	0.67	349.2	2014-02-20	14:14:42
1512	50.315337	-4.086381	0.47	80.8	2014-02-20	14:14:43
1513	50.315335	-4.086374	0.57	111.2	2014-02-20	14:14:44
1514	50.315332	-4.08637	0.44	140.9	2014-02-20	14:14:45
1515	50.315325	-4.086372	0.76	191.7	2014-02-20	14:14:46
1516	50.315319	-4.086375	0.75	197.1	2014-02-20	14:14:47
1517	50.31532	-4.086374	0.12	51.9	2014-02-20	14:14:48
1518	50.315325	-4.086369	0.7	26.4	2014-02-20	14:14:49
1519	50.315326	-4.086368	0.12	57.6	2014-02-20	14:14:50
1520	50.31532	-4.086373	0.74	211	2014-02-20	14:14:51
1521	50.315313	-4.086381	0.96	214.4	2014-02-20	14:14:52
1522	50.315305	-4.086391	1.2	218.8	2014-02-20	14:14:53
1523	50.315295	-4.086401	1.24	213.5	2014-02-20	14:14:54
1524	50.315283	-4.086412	1.54	210.5	2014-02-20	14:14:55
1525	50.315279	-4.086421	0.81	234	2014-02-20	14:14:56
1526	50.315285	-4.086422	0.63	355.6	2014-02-20	14:14:57
1527	50.315287	-4.08642	0.29	28.5	2014-02-20	14:14:58
1528	50.315281	-4.086427	0.82	215	2014-02-20	14:14:59
1529	50.315274	-4.086437	1.07	222.3	2014-02-20	14:15:00
1530	50.315267	-4.086445	0.96	217	2014-02-20	14:15:01
1531	50.315258	-4.086454	1.18	212.8	2014-02-20	14:15:02
1532	50.315249	-4.08646	1.15	201.7	2014-02-20	14:15:03
1533	50.315247	-4.086464	0.17	245.7	2014-02-20	14:15:05
1534	50.315245	-4.086466	0.34	202.6	2014-02-20	14:15:06
1535	50.315239	-4.08647	0.71	203.6	2014-02-20	14:15:07
1536	50.315232	-4.086475	0.83	205.2	2014-02-20	14:15:08
1537	50.315225	-4.086479	0.82	199.2	2014-02-20	14:15:09
1538	50.31522	-4.086487	0.76	228.6	2014-02-20	14:15:10
1539	50.315214	-4.086496	0.98	222.7	2014-02-20	14:15:11
1540	50.315208	-4.086501	0.79	208.2	2014-02-20	14:15:12
1541	50.315207	-4.0865	0.17	142	2014-02-20	14:15:13
1542	50.315206	-4.0865	0.08	184.8	2014-02-20	14:15:14
1543	50.3152	-4.086506	0.79	214.8	2014-02-20	14:15:15
1544	50.315191	-4.086512	1.04	201.7	2014-02-20	14:15:16
1545	50.315184	-4.086518	0.96	206.9	2014-02-20	14:15:17
1546	50.315176	-4.086525	1.01	210.6	2014-02-20	14:15:18
1547	50.31517	-4.086524	0.63	175.1	2014-02-20	14:15:19
1548	50.31517	-4.086516	0.31	95.3	2014-02-20	14:15:21
1549	50.315165	-4.086516	0.56	183.6	2014-02-20	14:15:22
1550	50.315154	-4.086525	1.3	208.8	2014-02-20	14:15:23
1551	50.315143	-4.086534	1.41	206.4	2014-02-20	14:15:24
1552	50.315135	-4.086539	0.96	203.3	2014-02-20	14:15:25
1553	50.31514	-4.086533	0.7	38.3	2014-02-20	14:15:26
1554	50.315156	-4.086514	2.18	37.6	2014-02-20	14:15:27
1555	50.315167	-4.086493	2	49.6	2014-02-20	14:15:28
1556	50.315165	-4.086488	0.44	124.7	2014-02-20	14:15:29
1557	50.315155	-4.086494	1.16	200.8	2014-02-20	14:15:30
1558	50.315143	-4.086498	1.35	193	2014-02-20	14:15:31
1559	50.31513	-4.086503	1.49	193.5	2014-02-20	14:15:32
1560	50.315119	-4.086513	1.5	207.7	2014-02-20	14:15:33
1561	50.315105	-4.086522	1.63	204.4	2014-02-20	14:15:34
1562	50.315098	-4.086527	0.45	204.2	2014-02-20	14:15:36
1563	50.315095	-4.086527	0.27	168.5	2014-02-20	14:15:37
1564	50.31509	-4.08654	1.13	234.8	2014-02-20	14:15:38
1565	50.315084	-4.086555	1.3	240.3	2014-02-20	14:15:39
1566	50.315085	-4.086566	0.75	279.3	2014-02-20	14:15:40
1567	50.315103	-4.08656	2.01	12	2014-02-20	14:15:41
1568	50.315116	-4.086547	1.73	31.7	2014-02-20	14:15:42
1569	50.315115	-4.086547	0.06	147.4	2014-02-20	14:15:43
1570	50.31511	-4.086552	0.73	207.1	2014-02-20	14:15:44
1571	50.315102	-4.08656	1.06	216.1	2014-02-20	14:15:45
1572	50.315092	-4.08657	1.3	211.9	2014-02-20	14:15:46
1573	50.315081	-4.086579	1.35	207.9	2014-02-20	14:15:47
1574	50.315086	-4.086582	0.59	337.6	2014-02-20	14:15:48
1575	50.315102	-4.086572	1.94	22.6	2014-02-20	14:15:49
1576	50.315106	-4.086563	0.73	55.7	2014-02-20	14:15:50
1577	50.315103	-4.086564	0.32	194.2	2014-02-20	14:15:51
1578	50.315101	-4.086568	0.34	234.5	2014-02-20	14:15:52
1579	50.315099	-4.086572	0.4	221.8	2014-02-20	14:15:53
1580	50.315095	-4.086571	0.42	174.3	2014-02-20	14:15:54
1581	50.315095	-4.086567	0.28	88	2014-02-20	14:15:55
1582	50.315096	-4.086567	0.12	25.6	2014-02-20	14:15:56
1583	50.315107	-4.086564	1.19	9.2	2014-02-20	14:15:57
1584	50.315124	-4.086555	2.06	18.6	2014-02-20	14:15:58
1585	50.315152	-4.08653	3.57	30	2014-02-20	14:15:59
1586	50.315191	-4.08649	5.2	32.4	2014-02-20	14:16:00
1587	50.315232	-4.086444	5.59	36.3	2014-02-20	14:16:01
1588	50.315269	-4.086384	5.93	45.6	2014-02-20	14:16:02
1589	50.315305	-4.086315	6.36	50.9	2014-02-20	14:16:03
1590	50.31534	-4.086238	6.72	54.6	2014-02-20	14:16:04
1591	50.315369	-4.086157	6.6	60.7	2014-02-20	14:16:05
1592	50.315395	-4.086076	6.43	63.4	2014-02-20	14:16:06
1593	50.315424	-4.086001	6.22	58.5	2014-02-20	14:16:07
1594	50.315459	-4.08594	5.82	48.7	2014-02-20	14:16:08
1595	50.315497	-4.085897	5.27	35.2	2014-02-20	14:16:09
1596	50.315533	-4.08587	4.43	25.5	2014-02-20	14:16:10
1597	50.315565	-4.085858	3.6	13.7	2014-02-20	14:16:11
1598	50.315589	-4.085853	2.73	8.1	2014-02-20	14:16:12
1599	50.315607	-4.085849	1.97	8.2	2014-02-20	14:16:13
1600	50.315624	-4.085846	1.98	5.2	2014-02-20	14:16:14
1601	50.315642	-4.085846	2	0.7	2014-02-20	14:16:15
1602	50.315662	-4.085879	0.65	312.8	2014-02-20	14:16:20
1603	50.315618	-4.085839	5.7	149.3	2014-02-20	14:16:21
1604	50.315591	-4.085812	3.59	148	2014-02-20	14:16:22
1605	50.315573	-4.0858	2.11	156.2	2014-02-20	14:16:23
1606	50.315557	-4.085795	1.88	170.4	2014-02-20	14:16:24
1607	50.315544	-4.085795	1.41	180	2014-02-20	14:16:25
1608	50.315532	-4.085798	1.36	186.5	2014-02-20	14:16:26
1609	50.31552	-4.085802	1.37	193.8	2014-02-20	14:16:27
1610	50.31551	-4.08581	1.28	206.5	2014-02-20	14:16:28
1611	50.315501	-4.08582	1.18	214.7	2014-02-20	14:16:29
1612	50.315496	-4.085827	0.71	226	2014-02-20	14:16:30
1613	50.315493	-4.08583	0.42	216.7	2014-02-20	14:16:31
1614	50.315488	-4.085835	0.7	206.3	2014-02-20	14:16:32
1615	50.315477	-4.085845	1.37	211.7	2014-02-20	14:16:33
1616	50.315468	-4.085858	1.41	221.8	2014-02-20	14:16:34
1617	50.315459	-4.085869	1.26	217.8	2014-02-20	14:16:35
1618	50.315453	-4.085877	0.86	220.6	2014-02-20	14:16:36
1619	50.315447	-4.085882	0.75	207.2	2014-02-20	14:16:37
1620	50.315442	-4.085884	0.61	193.4	2014-02-20	14:16:38
1621	50.315432	-4.085888	1.05	195.1	2014-02-20	14:16:39
1622	50.315421	-4.085895	1.34	203.5	2014-02-20	14:16:40
1623	50.315413	-4.0859	0.98	202.5	2014-02-20	14:16:41
1624	50.315414	-4.0859	0.05	6.9	2014-02-20	14:16:42
1625	50.315407	-4.085908	0.94	216.8	2014-02-20	14:16:43
1626	50.315402	-4.085917	0.84	226.5	2014-02-20	14:16:44
1627	50.315397	-4.085923	0.67	217.3	2014-02-20	14:16:45
1628	50.315396	-4.085928	0.42	259.8	2014-02-20	14:16:46
1629	50.315396	-4.085929	0.07	226	2014-02-20	14:16:47
1630	50.315389	-4.085939	0.99	224.5	2014-02-20	14:16:48
1631	50.315381	-4.085954	1.42	227.1	2014-02-20	14:16:49
1632	50.31537	-4.08597	1.62	225.1	2014-02-20	14:16:50
1633	50.315362	-4.085982	1.32	221.7	2014-02-20	14:16:51
1634	50.315357	-4.085993	0.92	240.9	2014-02-20	14:16:52
1635	50.315353	-4.086003	0.84	233.7	2014-02-20	14:16:53
1636	50.315345	-4.086015	1.24	223.1	2014-02-20	14:16:54
1637	50.315337	-4.08603	1.34	231.2	2014-02-20	14:16:55
1638	50.315342	-4.086038	0.76	310.3	2014-02-20	14:16:56
1639	50.315348	-4.086045	0.87	321.8	2014-02-20	14:16:57
1640	50.315342	-4.086056	1.03	229.3	2014-02-20	14:16:58
1641	50.315334	-4.086069	1.26	224.2	2014-02-20	14:16:59
1642	50.315331	-4.086083	1.07	250.7	2014-02-20	14:17:00
1643	50.315329	-4.086091	0.57	251	2014-02-20	14:17:01
1644	50.315323	-4.086099	0.86	222.3	2014-02-20	14:17:02
1645	50.315316	-4.086108	1.06	220.2	2014-02-20	14:17:03
1646	50.31531	-4.086116	0.85	218	2014-02-20	14:17:04
1647	50.315306	-4.086125	0.76	240	2014-02-20	14:17:05
1648	50.315306	-4.086136	0.81	263.4	2014-02-20	14:17:06
1649	50.315305	-4.086145	0.6	264.7	2014-02-20	14:17:07
1650	50.315305	-4.086154	0.63	266.5	2014-02-20	14:17:08
1651	50.315304	-4.086162	0.6	265.5	2014-02-20	14:17:09
1652	50.315303	-4.08617	0.57	255.8	2014-02-20	14:17:10
1653	50.315298	-4.08618	0.88	234.3	2014-02-20	14:17:11
1654	50.315291	-4.086191	1.12	225.5	2014-02-20	14:17:12
1655	50.315287	-4.086203	0.98	242.3	2014-02-20	14:17:13
1656	50.315287	-4.086212	0.63	270.8	2014-02-20	14:17:14
1657	50.315287	-4.08622	0.57	266.3	2014-02-20	14:17:15
1658	50.315283	-4.086234	1.09	246.2	2014-02-20	14:17:16
1659	50.315278	-4.08625	1.31	242.3	2014-02-20	14:17:17
1660	50.315272	-4.086267	1.37	240.1	2014-02-20	14:17:18
1661	50.315265	-4.086281	1.22	233	2014-02-20	14:17:19
1662	50.315263	-4.086291	0.72	256.6	2014-02-20	14:17:20
1663	50.315265	-4.086298	0.54	283	2014-02-20	14:17:21
1664	50.315259	-4.086307	0.89	227.6	2014-02-20	14:17:22
1665	50.315253	-4.086315	0.9	220.6	2014-02-20	14:17:23
1666	50.315249	-4.086325	0.84	236.4	2014-02-20	14:17:24
1667	50.315244	-4.086336	0.95	230.8	2014-02-20	14:17:25
1668	50.315239	-4.086346	0.88	235.8	2014-02-20	14:17:26
1669	50.315235	-4.086358	0.96	243.9	2014-02-20	14:17:27
1670	50.315232	-4.086367	0.78	238.9	2014-02-20	14:17:28
1671	50.315231	-4.086371	0.27	247.3	2014-02-20	14:17:29
1672	50.31523	-4.086372	0.07	237.6	2014-02-20	14:17:30
1673	50.315229	-4.086371	0.17	157.3	2014-02-20	14:17:31
1674	50.315229	-4.086369	0.1	122.1	2014-02-20	14:17:32
1675	50.315219	-4.086372	1.11	189.6	2014-02-20	14:17:33
1676	50.315206	-4.086379	1.52	199.2	2014-02-20	14:17:34
1677	50.315193	-4.086388	1.57	204.3	2014-02-20	14:17:35
1678	50.31518	-4.086394	1.47	197.5	2014-02-20	14:17:36
1679	50.315174	-4.086389	0.82	154.8	2014-02-20	14:17:37
1680	50.315179	-4.086379	0.95	50.8	2014-02-20	14:17:38
1681	50.315186	-4.086378	0.75	6.8	2014-02-20	14:17:39
1682	50.315185	-4.086385	0.55	256.2	2014-02-20	14:17:40
1683	50.315182	-4.086394	0.65	248.9	2014-02-20	14:17:41
1684	50.315181	-4.086405	0.8	260.7	2014-02-20	14:17:42
1685	50.315178	-4.086418	1.03	248.7	2014-02-20	14:17:43
1686	50.315172	-4.086432	1.17	235.4	2014-02-20	14:17:44
1687	50.315173	-4.086443	0.82	277.9	2014-02-20	14:17:45
1688	50.315179	-4.086446	0.67	341.8	2014-02-20	14:17:46
1689	50.31518	-4.086447	0.11	327.4	2014-02-20	14:17:47
1690	50.315178	-4.086463	1.12	262.8	2014-02-20	14:17:48
1691	50.315177	-4.086475	0.85	262.4	2014-02-20	14:17:49
1692	50.315175	-4.08649	1.11	254.5	2014-02-20	14:17:50
1693	50.31517	-4.086504	1.14	243.3	2014-02-20	14:17:51
1694	50.315165	-4.086517	1.07	239	2014-02-20	14:17:52
1695	50.31516	-4.086534	1.38	243.6	2014-02-20	14:17:53
1696	50.315152	-4.086551	1.44	233.9	2014-02-20	14:17:54
1697	50.315148	-4.086563	0.95	242.4	2014-02-20	14:17:55
1698	50.315148	-4.086576	0.97	268.3	2014-02-20	14:17:56
1699	50.315148	-4.086588	0.88	272.5	2014-02-20	14:17:57
1700	50.315154	-4.08659	0.64	347.1	2014-02-20	14:17:58
1701	50.315159	-4.086593	0.63	340	2014-02-20	14:17:59
1702	50.315158	-4.086604	0.78	258.9	2014-02-20	14:18:00
1703	50.315153	-4.086614	0.85	236.2	2014-02-20	14:18:01
1704	50.315149	-4.086626	0.98	241	2014-02-20	14:18:02
1705	50.315146	-4.086641	1.08	251.9	2014-02-20	14:18:03
1706	50.31514	-4.086657	1.36	239.5	2014-02-20	14:18:04
1707	50.315134	-4.086672	1.19	239.9	2014-02-20	14:18:05
1708	50.315136	-4.086678	0.47	284.8	2014-02-20	14:18:06
1709	50.315136	-4.086685	0.47	273.4	2014-02-20	14:18:07
1710	50.31513	-4.08669	0.69	208.4	2014-02-20	14:18:08
1711	50.315126	-4.086697	0.71	229	2014-02-20	14:18:09
1712	50.315126	-4.086702	0.34	276.5	2014-02-20	14:18:10
1713	50.315129	-4.086709	0.6	300.9	2014-02-20	14:18:11
1714	50.315123	-4.08672	1.06	226.8	2014-02-20	14:18:12
1715	50.315114	-4.086731	1.27	219.6	2014-02-20	14:18:13
1716	50.315106	-4.086741	1.13	216.9	2014-02-20	14:18:14
1717	50.315105	-4.086746	0.34	263.8	2014-02-20	14:18:15
1718	50.315109	-4.086746	0.36	355.2	2014-02-20	14:18:16
1719	50.315108	-4.086746	0.06	156.5	2014-02-20	14:18:17
1720	50.315103	-4.086757	1.03	234	2014-02-20	14:18:18
1721	50.315095	-4.086765	1	212.6	2014-02-20	14:18:19
1722	50.315092	-4.086769	0.48	216.7	2014-02-20	14:18:20
1723	50.315092	-4.086769	0.04	243.4	2014-02-20	14:18:21
1724	50.315082	-4.086775	1.09	202.8	2014-02-20	14:18:22
1725	50.315067	-4.086788	1.91	207.9	2014-02-20	14:18:23
1726	50.315043	-4.086806	2.98	206	2014-02-20	14:18:24
1727	50.315019	-4.086826	3.02	207.2	2014-02-20	14:18:25
1728	50.315023	-4.086826	0.46	354	2014-02-20	14:18:26
1729	50.315046	-4.086807	2.91	29.2	2014-02-20	14:18:27
1730	50.315065	-4.086794	1.18	23.1	2014-02-20	14:18:29
1731	50.315075	-4.086772	1.84	56.1	2014-02-20	14:18:30
1732	50.315077	-4.086755	1.23	80.4	2014-02-20	14:18:31
1733	50.315073	-4.086741	1.09	113.2	2014-02-20	14:18:32
1734	50.315061	-4.086734	1.38	158.8	2014-02-20	14:18:33
1735	50.315046	-4.086729	1.68	167	2014-02-20	14:18:34
1736	50.315052	-4.086714	1.21	59.3	2014-02-20	14:18:35
1737	50.315072	-4.086698	2.46	27.3	2014-02-20	14:18:36
1738	50.315084	-4.086688	0.8	28.1	2014-02-20	14:18:38
1739	50.315092	-4.086684	0.95	16.3	2014-02-20	14:18:39
1740	50.315096	-4.086681	0.43	24.6	2014-02-20	14:18:40
1741	50.315106	-4.086675	0.63	22.7	2014-02-20	14:18:42
1742	50.315115	-4.086677	1.02	349.9	2014-02-20	14:18:43
1743	50.315127	-4.086672	1.3	17.6	2014-02-20	14:18:44
1744	50.31514	-4.086665	1.52	17.6	2014-02-20	14:18:45
1745	50.315158	-4.086656	2.2	17.5	2014-02-20	14:18:46
1746	50.31519	-4.086637	3.79	20.6	2014-02-20	14:18:47
1747	50.315221	-4.086616	3.73	24	2014-02-20	14:18:48
1748	50.315238	-4.086603	2.15	24.5	2014-02-20	14:18:49
1749	50.315245	-4.086601	0.74	13.5	2014-02-20	14:18:50
1750	50.315246	-4.086599	0.17	35.7	2014-02-20	14:18:51
1751	50.315248	-4.086605	0.49	296.9	2014-02-20	14:18:52
1752	50.315248	-4.086614	0.58	271.9	2014-02-20	14:18:53
1753	50.315248	-4.086619	0.37	255.3	2014-02-20	14:18:54
1754	50.315247	-4.08662	0.11	226.1	2014-02-20	14:18:55
1755	50.31524	-4.086625	0.88	204	2014-02-20	14:18:56
1756	50.315235	-4.086633	0.8	225.3	2014-02-20	14:18:57
1757	50.315233	-4.086638	0.44	239.6	2014-02-20	14:18:58
1758	50.315234	-4.086638	0.12	347.9	2014-02-20	14:18:59
1759	50.315239	-4.086642	0.7	338.2	2014-02-20	14:19:00
1760	50.315239	-4.086645	0.21	262.1	2014-02-20	14:19:01
1761	50.315235	-4.08665	0.55	216.2	2014-02-20	14:19:02
1762	50.315229	-4.086655	0.77	209.2	2014-02-20	14:19:03
1763	50.315221	-4.086659	0.94	199.9	2014-02-20	14:19:04
1764	50.315211	-4.086664	1.14	196.4	2014-02-20	14:19:05
1765	50.315196	-4.086664	1.66	181	2014-02-20	14:19:06
1766	50.315177	-4.086663	2.18	176.7	2014-02-20	14:19:07
1767	50.315157	-4.08666	2.19	175	2014-02-20	14:19:08
1768	50.315137	-4.086657	2.27	173.8	2014-02-20	14:19:09
1769	50.315147	-4.086632	0.52	57.6	2014-02-20	14:19:13
1770	50.315195	-4.086632	2.65	0.2	2014-02-20	14:19:15
1771	50.315216	-4.086629	2.35	4.2	2014-02-20	14:19:16
1772	50.315232	-4.086629	1.84	0.8	2014-02-20	14:19:17
1773	50.315245	-4.086629	1.36	359	2014-02-20	14:19:18
1774	50.315251	-4.086635	0.87	333.1	2014-02-20	14:19:19
1775	50.315256	-4.086643	0.73	309.8	2014-02-20	14:19:20
1776	50.315254	-4.086628	1.03	99.9	2014-02-20	14:19:21
1777	50.31525	-4.086594	2.5	100.8	2014-02-20	14:19:22
1778	50.315245	-4.086559	2.56	101.3	2014-02-20	14:19:23
1779	50.315242	-4.086521	2.67	97.2	2014-02-20	14:19:24
1780	50.315259	-4.086507	2.14	28.8	2014-02-20	14:19:25
1781	50.31529	-4.086559	5.04	313	2014-02-20	14:19:26
1782	50.31531	-4.08658	1.36	325.9	2014-02-20	14:19:28
1783	50.31531	-4.086585	0.34	262.2	2014-02-20	14:19:29
1784	50.315303	-4.086588	0.78	198.8	2014-02-20	14:19:30
1785	50.315297	-4.086593	0.8	204.7	2014-02-20	14:19:31
1786	50.315307	-4.086589	1.24	14.2	2014-02-20	14:19:32
1787	50.315324	-4.086584	1.85	10.2	2014-02-20	14:19:33
1788	50.31533	-4.086583	0.69	7	2014-02-20	14:19:34
1789	50.315335	-4.086585	0.6	343.9	2014-02-20	14:19:35
1790	50.315336	-4.086589	0.13	290.5	2014-02-20	14:19:37
1791	50.315337	-4.086589	0.08	8.7	2014-02-20	14:19:38
1792	50.315338	-4.086588	0.14	17.7	2014-02-20	14:19:39
1793	50.31534	-4.086592	0.39	313.4	2014-02-20	14:19:40
1794	50.315338	-4.0866	0.6	247.1	2014-02-20	14:19:41
1795	50.315336	-4.086606	0.5	240.8	2014-02-20	14:19:42
1796	50.315337	-4.086607	0.06	337	2014-02-20	14:19:44
1797	50.315337	-4.086608	0.07	261.3	2014-02-20	14:19:45
1798	50.315328	-4.086615	1.1	208.1	2014-02-20	14:19:46
1799	50.315321	-4.086621	0.87	209.6	2014-02-20	14:19:47
1800	50.315319	-4.086622	0.31	194.6	2014-02-20	14:19:48
1801	50.315315	-4.086621	0.39	173.7	2014-02-20	14:19:49
1802	50.315314	-4.086622	0.08	196.7	2014-02-20	14:19:51
1803	50.315312	-4.086628	0.43	244.7	2014-02-20	14:19:52
1804	50.315308	-4.086633	0.56	218.7	2014-02-20	14:19:53
1805	50.315304	-4.08664	0.73	225.6	2014-02-20	14:19:54
1806	50.315298	-4.086646	0.8	213.3	2014-02-20	14:19:55
1807	50.315299	-4.086645	0.18	21.5	2014-02-20	14:19:56
1808	50.315308	-4.086639	1.06	24.6	2014-02-20	14:19:57
1809	50.31531	-4.08664	0.31	353.3	2014-02-20	14:19:58
1810	50.315306	-4.086646	0.62	222.8	2014-02-20	14:19:59
1811	50.315301	-4.086654	0.83	224.4	2014-02-20	14:20:00
1812	50.315294	-4.086661	0.97	210.8	2014-02-20	14:20:01
1813	50.315289	-4.086664	0.61	205.9	2014-02-20	14:20:02
1814	50.315289	-4.086665	0.04	283.4	2014-02-20	14:20:03
1815	50.315285	-4.08667	0.55	219.9	2014-02-20	14:20:04
1816	50.315277	-4.086677	1.01	209.4	2014-02-20	14:20:05
1817	50.315272	-4.086682	0.66	213.9	2014-02-20	14:20:06
1818	50.315271	-4.086684	0.13	239.8	2014-02-20	14:20:07
1819	50.315268	-4.086692	0.69	241.1	2014-02-20	14:20:08
1820	50.315262	-4.086697	0.75	206	2014-02-20	14:20:09
1821	50.315258	-4.086699	0.49	202	2014-02-20	14:20:10
1822	50.315254	-4.0867	0.47	185	2014-02-20	14:20:11
1823	50.315252	-4.086702	0.26	215.9	2014-02-20	14:20:12
1824	50.31525	-4.086704	0.29	212.6	2014-02-20	14:20:13
1825	50.315246	-4.08671	0.63	219.9	2014-02-20	14:20:14
1826	50.315241	-4.086719	0.85	227.7	2014-02-20	14:20:15
1827	50.315237	-4.086725	0.55	230	2014-02-20	14:20:16
1828	50.315237	-4.08673	0.35	257.8	2014-02-20	14:20:17
1829	50.315231	-4.086734	0.68	208.4	2014-02-20	14:20:18
1830	50.315227	-4.086734	0.46	180	2014-02-20	14:20:19
1831	50.315226	-4.086734	0.14	162.3	2014-02-20	14:20:20
1832	50.315226	-4.086735	0.09	244.6	2014-02-20	14:20:21
1833	50.315216	-4.086736	1.04	185.6	2014-02-20	14:20:22
1834	50.315209	-4.086738	0.86	188.4	2014-02-20	14:20:23
1835	50.315209	-4.086738	0.03	136.8	2014-02-20	14:20:24
1836	50.315218	-4.086723	1.48	45.1	2014-02-20	14:20:25
1837	50.315227	-4.086712	1.3	38.6	2014-02-20	14:20:26
1838	50.315229	-4.086704	0.57	69.7	2014-02-20	14:20:27
1839	50.31523	-4.086704	0.08	9.1	2014-02-20	14:20:28
1840	50.315226	-4.086702	0.47	160.9	2014-02-20	14:20:29
1841	50.315219	-4.086704	0.73	191.3	2014-02-20	14:20:30
1842	50.315214	-4.086705	0.58	190.1	2014-02-20	14:20:31
1843	50.315213	-4.08671	0.37	244.5	2014-02-20	14:20:32
1844	50.31521	-4.086717	0.6	244	2014-02-20	14:20:33
1845	50.315207	-4.08672	0.4	203.1	2014-02-20	14:20:34
1846	50.315206	-4.086723	0.24	251.8	2014-02-20	14:20:35
1847	50.315202	-4.08673	0.67	228.8	2014-02-20	14:20:36
1848	50.315196	-4.086737	0.86	216.9	2014-02-20	14:20:37
1849	50.315193	-4.086745	0.65	235.8	2014-02-20	14:20:38
1850	50.315194	-4.086751	0.47	288.7	2014-02-20	14:20:39
1851	50.315194	-4.086761	0.74	270.8	2014-02-20	14:20:40
1852	50.31519	-4.08677	0.76	233.9	2014-02-20	14:20:41
1853	50.315189	-4.086776	0.47	251.5	2014-02-20	14:20:42
1854	50.315189	-4.086783	0.49	266.7	2014-02-20	14:20:43
1855	50.315187	-4.086791	0.58	254.1	2014-02-20	14:20:44
1856	50.315185	-4.086799	0.65	242.4	2014-02-20	14:20:45
1857	50.315182	-4.086806	0.59	244.6	2014-02-20	14:20:46
1858	50.315182	-4.086813	0.44	266.3	2014-02-20	14:20:47
1859	50.31518	-4.08682	0.56	241.3	2014-02-20	14:20:48
1860	50.315177	-4.086824	0.4	232.5	2014-02-20	14:20:49
1861	50.31518	-4.08683	0.5	297.9	2014-02-20	14:20:50
1862	50.315183	-4.086834	0.46	321.8	2014-02-20	14:20:51
1863	50.315181	-4.086831	0.3	130.1	2014-02-20	14:20:52
1864	50.315177	-4.086824	0.68	133.4	2014-02-20	14:20:53
1865	50.315176	-4.086824	0.08	188.7	2014-02-20	14:20:54
1866	50.31518	-4.08683	0.59	315.6	2014-02-20	14:20:55
1867	50.31519	-4.086833	1.13	347.8	2014-02-20	14:20:56
1868	50.315216	-4.086825	2.97	11.6	2014-02-20	14:20:57
1869	50.315263	-4.086805	5.44	15	2014-02-20	14:20:58
1870	50.315324	-4.0868	6.75	3.2	2014-02-20	14:20:59
1871	50.315386	-4.086813	6.98	352	2014-02-20	14:21:00
1872	50.315451	-4.086828	7.3	351.8	2014-02-20	14:21:01
1873	50.31552	-4.086843	7.79	352.2	2014-02-20	14:21:02
1874	50.315589	-4.086858	7.77	351.9	2014-02-20	14:21:03
1875	50.315658	-4.086874	7.74	351.5	2014-02-20	14:21:04
1876	50.315514	-4.086753	1.52	151.6	2014-02-20	14:21:16
1877	50.315528	-4.08674	1.86	29.3	2014-02-20	14:21:17
1878	50.315525	-4.086733	0.57	126.9	2014-02-20	14:21:18
1879	50.315516	-4.086729	1.08	161.4	2014-02-20	14:21:19
1880	50.315507	-4.086724	1.1	163.9	2014-02-20	14:21:20
1881	50.315496	-4.086723	1.14	175.2	2014-02-20	14:21:21
1882	50.315488	-4.086721	0.93	173.4	2014-02-20	14:21:22
1883	50.315485	-4.086719	0.38	157.9	2014-02-20	14:21:23
1884	50.315478	-4.086722	0.8	192	2014-02-20	14:21:24
1885	50.315473	-4.086717	0.66	147.9	2014-02-20	14:21:25
1886	50.315473	-4.086707	0.73	85.7	2014-02-20	14:21:26
1887	50.31547	-4.086704	0.46	152.4	2014-02-20	14:21:27
1888	50.315464	-4.086704	0.65	184.7	2014-02-20	14:21:28
1889	50.315456	-4.086702	0.84	167.4	2014-02-20	14:21:29
1890	50.315447	-4.0867	1.05	172.8	2014-02-20	14:21:30
1891	50.315437	-4.086698	1.09	171.5	2014-02-20	14:21:31
1892	50.315427	-4.086698	1.11	180	2014-02-20	14:21:32
1893	50.31542	-4.086697	0.81	177.9	2014-02-20	14:21:33
1894	50.315417	-4.086694	0.45	150.6	2014-02-20	14:21:34
1895	50.315416	-4.086688	0.42	92.6	2014-02-20	14:21:35
1896	50.315419	-4.086681	0.58	62.4	2014-02-20	14:21:36
1897	50.315418	-4.086674	0.51	99.5	2014-02-20	14:21:37
1898	50.315412	-4.086667	0.82	145.3	2014-02-20	14:21:38
1899	50.315407	-4.08666	0.78	138.6	2014-02-20	14:21:39
1900	50.315407	-4.086653	0.47	92.2	2014-02-20	14:21:40
1901	50.315408	-4.086648	0.41	73	2014-02-20	14:21:41
1902	50.315408	-4.08665	0.16	297.9	2014-02-20	14:21:42
1903	50.315412	-4.086658	0.71	302.4	2014-02-20	14:21:43
1904	50.315419	-4.086662	0.82	343.9	2014-02-20	14:21:44
1905	50.315428	-4.086657	1.08	17	2014-02-20	14:21:45
1906	50.315437	-4.086651	1.1	22.9	2014-02-20	14:21:46
1907	50.315451	-4.086639	1.73	28.4	2014-02-20	14:21:47
1908	50.315479	-4.086616	3.53	27.9	2014-02-20	14:21:48
1909	50.315522	-4.086581	5.45	27.7	2014-02-20	14:21:49
1910	50.315565	-4.086525	6.21	39.6	2014-02-20	14:21:50
1911	50.315604	-4.086459	6.34	47.4	2014-02-20	14:21:51
1912	50.315642	-4.086398	6.04	45.6	2014-02-20	14:21:52
1913	50.315679	-4.08634	5.86	45	2014-02-20	14:21:53
1914	50.315716	-4.086281	5.85	46.1	2014-02-20	14:21:54
1915	50.315751	-4.08622	5.83	47.4	2014-02-20	14:21:55
1916	50.315915	-4.085922	5.6	49.2	2014-02-20	14:22:00
1917	50.315884	-4.086026	8.2	244.7	2014-02-20	14:22:01
1918	50.315803	-4.086207	15.68	235	2014-02-20	14:22:02
1919	50.31575	-4.086284	8.06	222.9	2014-02-20	14:22:03
1920	50.315721	-4.086321	4.13	219	2014-02-20	14:22:04
1921	50.315707	-4.08634	2.07	220.8	2014-02-20	14:22:05
1922	50.315711	-4.086338	0.48	12.3	2014-02-20	14:22:06
1923	50.315711	-4.086337	0.08	109.8	2014-02-20	14:22:07
1924	50.315704	-4.086342	0.84	202.2	2014-02-20	14:22:08
1925	50.315697	-4.086342	0.76	181.8	2014-02-20	14:22:09
1926	50.3157	-4.086334	0.62	65.1	2014-02-20	14:22:10
1927	50.315705	-4.08633	0.71	27.3	2014-02-20	14:22:11
1928	50.315703	-4.086327	0.31	147.4	2014-02-20	14:22:12
1929	50.315697	-4.086326	0.68	170.9	2014-02-20	14:22:13
1930	50.315691	-4.08633	0.71	207.3	2014-02-20	14:22:14
1931	50.315683	-4.086334	0.99	194.2	2014-02-20	14:22:15
1932	50.315673	-4.086334	1.02	182	2014-02-20	14:22:16
1933	50.315673	-4.086332	0.14	105.6	2014-02-20	14:22:17
1934	50.315681	-4.086327	1	23.1	2014-02-20	14:22:18
1935	50.315687	-4.086325	0.62	12.2	2014-02-20	14:22:19
1936	50.315684	-4.086324	0.15	166.5	2014-02-20	14:22:21
1937	50.315676	-4.086323	0.89	175.8	2014-02-20	14:22:22
1938	50.315667	-4.086324	1.05	182.9	2014-02-20	14:22:23
1939	50.315657	-4.086325	1.1	183.4	2014-02-20	14:22:24
1940	50.315661	-4.086317	0.7	55	2014-02-20	14:22:25
1941	50.315674	-4.086309	1.56	20.8	2014-02-20	14:22:26
1942	50.31568	-4.086304	0.84	26	2014-02-20	14:22:27
1943	50.315679	-4.086297	0.25	104.3	2014-02-20	14:22:29
1944	50.315675	-4.086294	0.59	157.3	2014-02-20	14:22:30
1945	50.315669	-4.086291	0.67	163.5	2014-02-20	14:22:31
1946	50.315663	-4.08629	0.59	173.1	2014-02-20	14:22:32
1947	50.315659	-4.086291	0.51	185.4	2014-02-20	14:22:33
1948	50.315652	-4.086292	0.8	183.4	2014-02-20	14:22:34
1949	50.315642	-4.086293	1.07	185.4	2014-02-20	14:22:35
1950	50.315632	-4.086292	1.12	175.1	2014-02-20	14:22:36
1951	50.315636	-4.086276	1.2	66.2	2014-02-20	14:22:37
1952	50.315654	-4.086254	2.52	38.9	2014-02-20	14:22:38
1953	50.315665	-4.086243	1.4	32.4	2014-02-20	14:22:39
1954	50.315668	-4.086237	0.57	53.7	2014-02-20	14:22:40
1955	50.315667	-4.086232	0.37	103.1	2014-02-20	14:22:41
1956	50.315665	-4.086228	0.38	129.1	2014-02-20	14:22:42
1957	50.315664	-4.086227	0.08	162.5	2014-02-20	14:22:43
1958	50.315663	-4.086229	0.15	220.6	2014-02-20	14:22:44
1959	50.31566	-4.086232	0.39	215.6	2014-02-20	14:22:45
1960	50.315657	-4.086237	0.54	226	2014-02-20	14:22:46
1961	50.315652	-4.086241	0.58	204.7	2014-02-20	14:22:47
1962	50.315648	-4.08624	0.44	172.2	2014-02-20	14:22:48
1963	50.315644	-4.086238	0.46	162.6	2014-02-20	14:22:49
1964	50.315637	-4.086237	0.81	174.9	2014-02-20	14:22:50
1965	50.315628	-4.086235	1.03	173.7	2014-02-20	14:22:51
1966	50.315618	-4.086236	1.05	182.6	2014-02-20	14:22:52
1967	50.315609	-4.086242	1.1	203.9	2014-02-20	14:22:53
1968	50.3156	-4.086247	1.12	198.9	2014-02-20	14:22:54
1969	50.315587	-4.086251	1.41	190.4	2014-02-20	14:22:55
1970	50.315577	-4.086253	1.13	187	2014-02-20	14:22:56
1971	50.315572	-4.086257	0.6	207.8	2014-02-20	14:22:57
1972	50.315565	-4.086264	0.98	212.2	2014-02-20	14:22:58
1973	50.315554	-4.086275	1.41	211.6	2014-02-20	14:22:59
1974	50.315544	-4.086281	1.17	201.4	2014-02-20	14:23:00
1975	50.315536	-4.086285	1	197.7	2014-02-20	14:23:01
1976	50.315528	-4.086291	1.01	204.3	2014-02-20	14:23:02
1977	50.315519	-4.086295	0.97	197.5	2014-02-20	14:23:03
1978	50.315507	-4.086304	1.47	206.3	2014-02-20	14:23:04
1979	50.315494	-4.086315	1.74	206.7	2014-02-20	14:23:05
1980	50.315485	-4.086325	1.17	215.5	2014-02-20	14:23:06
1981	50.315485	-4.086333	0.6	270	2014-02-20	14:23:07
1982	50.31548	-4.086339	0.67	217.7	2014-02-20	14:23:08
1983	50.315471	-4.086343	1.05	195.4	2014-02-20	14:23:09
1984	50.315463	-4.086346	0.92	195.8	2014-02-20	14:23:10
1985	50.315461	-4.086352	0.5	237.3	2014-02-20	14:23:11
1986	50.315456	-4.086357	0.57	213.6	2014-02-20	14:23:12
1987	50.315451	-4.086358	0.63	188.1	2014-02-20	14:23:13
1988	50.315448	-4.086363	0.48	228.9	2014-02-20	14:23:14
1989	50.31544	-4.086369	1.02	205.5	2014-02-20	14:23:15
1990	50.315431	-4.086377	1.13	210.5	2014-02-20	14:23:16
1991	50.315428	-4.086384	0.56	237.6	2014-02-20	14:23:17
1992	50.315427	-4.086391	0.54	260	2014-02-20	14:23:18
1993	50.31543	-4.086394	0.37	321.9	2014-02-20	14:23:19
1994	50.315434	-4.086397	0.49	334.6	2014-02-20	14:23:20
1995	50.31543	-4.086404	0.62	226.5	2014-02-20	14:23:21
1996	50.315425	-4.086409	0.68	216	2014-02-20	14:23:22
1997	50.315423	-4.086417	0.59	246.7	2014-02-20	14:23:23
1998	50.315419	-4.086424	0.66	230.3	2014-02-20	14:23:24
1999	50.315413	-4.086431	0.86	213.2	2014-02-20	14:23:25
[truncated: 2,605 more rows]
