# Supplementary material for: On the Potential of Surfers to Monitor Environmental Indicators in the Coastal Zone
Source: PLoS One. 2015 Jul 8;10(7):e0127706. doi: 10.1371/journal.pone.0127706 (PMC4496071; doi:10.1371/journal.pone.0127706)
Supplement: S1 Data — Contains 85 GPS tracks (comma separated files) used to estimate surfing performance statistics in the manuscript. (ZIP) [file pone.0127706.s001.zip › S1 Data GPS Tracks/20140222_Wembury.csv]

No	Latitude	Longitude	Speed	Course	Date	Time
1	50.317375	-4.082969	0	0	2014-02-22	11:05:17
2	50.317372	-4.082974	0.53	225.1	2014-02-22	11:05:18
3	50.317368	-4.082979	0.55	214.2	2014-02-22	11:05:19
4	50.317364	-4.082982	0.46	210.7	2014-02-22	11:05:20
5	50.31735	-4.08299	0.33	200.5	2014-02-22	11:05:25
6	50.317348	-4.082992	0.27	208.2	2014-02-22	11:05:26
7	50.317315	-4.08304	5.01	223.3	2014-02-22	11:05:27
8	50.317295	-4.083076	3.39	228.2	2014-02-22	11:05:28
9	50.317293	-4.083075	0.24	172.7	2014-02-22	11:05:29
10	50.317291	-4.083084	0.64	253.9	2014-02-22	11:05:30
11	50.317289	-4.083093	0.64	251.3	2014-02-22	11:05:31
12	50.317289	-4.083098	0.39	266	2014-02-22	11:05:32
13	50.317309	-4.083125	2.9	319.3	2014-02-22	11:05:33
14	50.317315	-4.083142	1.41	300.7	2014-02-22	11:05:34
15	50.31732	-4.083147	0.67	328.3	2014-02-22	11:05:35
16	50.317323	-4.083152	0.46	307.2	2014-02-22	11:05:36
17	50.317324	-4.083158	0.47	284.8	2014-02-22	11:05:37
18	50.317321	-4.083167	0.69	242.7	2014-02-22	11:05:38
19	50.317316	-4.083173	0.73	214.5	2014-02-22	11:05:39
20	50.317307	-4.083189	0.74	230	2014-02-22	11:05:41
21	50.317303	-4.083192	0.25	207.8	2014-02-22	11:05:43
22	50.317304	-4.083192	0.12	351.3	2014-02-22	11:05:44
23	50.317304	-4.083193	0.07	244.7	2014-02-22	11:05:45
24	50.317305	-4.083194	0.07	305	2014-02-22	11:05:46
25	50.317304	-4.083194	0.05	172.2	2014-02-22	11:05:47
26	50.317305	-4.083195	0.1	327.1	2014-02-22	11:05:48
27	50.317305	-4.083197	0.18	258	2014-02-22	11:05:49
28	50.317303	-4.083198	0.23	207.5	2014-02-22	11:05:50
29	50.317302	-4.083199	0.07	245	2014-02-22	11:05:51
30	50.317304	-4.083197	0.24	56.5	2014-02-22	11:05:52
31	50.317304	-4.083195	0.11	94.7	2014-02-22	11:05:53
32	50.317304	-4.083194	0.05	68.3	2014-02-22	11:05:54
33	50.317309	-4.083187	0.77	45.4	2014-02-22	11:05:55
34	50.317306	-4.083186	0.27	168.5	2014-02-22	11:05:56
35	50.317303	-4.083186	0.31	186.6	2014-02-22	11:05:57
36	50.317301	-4.083189	0.36	205.3	2014-02-22	11:05:58
37	50.317298	-4.083192	0.39	213.4	2014-02-22	11:05:59
38	50.317295	-4.083193	0.26	202.6	2014-02-22	11:06:00
39	50.317294	-4.08319	0.27	126.6	2014-02-22	11:06:01
40	50.317292	-4.083186	0.34	129.2	2014-02-22	11:06:02
41	50.31729	-4.083182	0.39	125	2014-02-22	11:06:03
42	50.317288	-4.08318	0.25	151.9	2014-02-22	11:06:04
43	50.317286	-4.083179	0.25	164.9	2014-02-22	11:06:05
44	50.317283	-4.083177	0.31	148.3	2014-02-22	11:06:06
45	50.317281	-4.083172	0.45	131.9	2014-02-22	11:06:07
46	50.317277	-4.083164	0.72	127.7	2014-02-22	11:06:08
47	50.317273	-4.083156	0.72	126.6	2014-02-22	11:06:09
48	50.31727	-4.083148	0.66	124.2	2014-02-22	11:06:10
49	50.317265	-4.083139	0.83	129.8	2014-02-22	11:06:11
50	50.317261	-4.08313	0.8	120.2	2014-02-22	11:06:12
51	50.317259	-4.083121	0.7	116.2	2014-02-22	11:06:13
52	50.317256	-4.083111	0.8	114	2014-02-22	11:06:14
53	50.317252	-4.083104	0.63	132.7	2014-02-22	11:06:15
54	50.317249	-4.0831	0.46	135.4	2014-02-22	11:06:16
55	50.317246	-4.083098	0.29	162.3	2014-02-22	11:06:17
56	50.317244	-4.083097	0.29	165.7	2014-02-22	11:06:18
57	50.317242	-4.083097	0.25	171.7	2014-02-22	11:06:19
58	50.317239	-4.083094	0.32	145.6	2014-02-22	11:06:20
59	50.317238	-4.083091	0.24	118.4	2014-02-22	11:06:21
60	50.317238	-4.083091	0.08	140.1	2014-02-22	11:06:22
61	50.317236	-4.08309	0.13	172.3	2014-02-22	11:06:23
62	50.317235	-4.083088	0.23	142.5	2014-02-22	11:06:24
63	50.317234	-4.083085	0.25	121.5	2014-02-22	11:06:25
64	50.317233	-4.083084	0.09	128.1	2014-02-22	11:06:26
65	50.317249	-4.083123	3.27	303.2	2014-02-22	11:06:27
66	50.317263	-4.083145	2.21	315.6	2014-02-22	11:06:28
67	50.317272	-4.083163	1.58	305.7	2014-02-22	11:06:29
68	50.317275	-4.083176	1.03	292.3	2014-02-22	11:06:30
69	50.31728	-4.083182	0.64	321.1	2014-02-22	11:06:31
70	50.31728	-4.083187	0.36	270	2014-02-22	11:06:32
71	50.317286	-4.08319	0.71	342.3	2014-02-22	11:06:33
72	50.317292	-4.08319	0.66	359	2014-02-22	11:06:34
73	50.317295	-4.08319	0.43	356.9	2014-02-22	11:06:35
74	50.317298	-4.083191	0.28	341.7	2014-02-22	11:06:36
75	50.317301	-4.083191	0.32	10.7	2014-02-22	11:06:37
76	50.317305	-4.083184	0.66	50.3	2014-02-22	11:06:38
77	50.317311	-4.083179	0.39	23	2014-02-22	11:06:40
78	50.317312	-4.083181	0.2	322.9	2014-02-22	11:06:41
79	50.317314	-4.083185	0.35	306.3	2014-02-22	11:06:42
80	50.317316	-4.083189	0.32	304	2014-02-22	11:06:43
81	50.317318	-4.083188	0.22	11	2014-02-22	11:06:44
82	50.317323	-4.083186	0.3	16.9	2014-02-22	11:06:46
83	50.317323	-4.083186	0.04	302.4	2014-02-22	11:06:47
84	50.317322	-4.083187	0.16	207.1	2014-02-22	11:06:48
85	50.317321	-4.08319	0.25	248	2014-02-22	11:06:49
86	50.317321	-4.083193	0.17	263.9	2014-02-22	11:06:50
87	50.317321	-4.083195	0.19	289.8	2014-02-22	11:06:51
88	50.317323	-4.083197	0.22	319.6	2014-02-22	11:06:52
89	50.317323	-4.083198	0.05	236	2014-02-22	11:06:53
90	50.317322	-4.0832	0.16	263.3	2014-02-22	11:06:54
91	50.317321	-4.083203	0.3	232	2014-02-22	11:06:55
92	50.317318	-4.083206	0.32	215.2	2014-02-22	11:06:56
93	50.317316	-4.083209	0.3	221.2	2014-02-22	11:06:57
94	50.317314	-4.083211	0.33	217	2014-02-22	11:06:58
95	50.317313	-4.083212	0.14	189.8	2014-02-22	11:06:59
96	50.317312	-4.083212	0.05	165.5	2014-02-22	11:07:00
97	50.317312	-4.083212	0.03	191.5	2014-02-22	11:07:01
98	50.317313	-4.083211	0.08	21.8	2014-02-22	11:07:02
99	50.317313	-4.083211	0.04	25.2	2014-02-22	11:07:03
100	50.317313	-4.083211	0.01	90	2014-02-22	11:07:04
101	50.317313	-4.083212	0.07	301.6	2014-02-22	11:07:05
102	50.317314	-4.083214	0.1	296.1	2014-02-22	11:07:07
103	50.317315	-4.083213	0.12	76.9	2014-02-22	11:07:08
104	50.317313	-4.083211	0.18	129.3	2014-02-22	11:07:09
105	50.317314	-4.08321	0.04	76.3	2014-02-22	11:07:10
106	50.317313	-4.08321	0.03	212.6	2014-02-22	11:07:11
107	50.317314	-4.083211	0.04	313	2014-02-22	11:07:12
108	50.317314	-4.083211	0.06	6.6	2014-02-22	11:07:13
109	50.317315	-4.08321	0.08	54.4	2014-02-22	11:07:14
110	50.317315	-4.083209	0.06	81.5	2014-02-22	11:07:15
111	50.317315	-4.083208	0.07	97.8	2014-02-22	11:07:16
112	50.317315	-4.083208	0.06	28.2	2014-02-22	11:07:17
113	50.317315	-4.083207	0.02	90	2014-02-22	11:07:18
114	50.317315	-4.083206	0.07	74	2014-02-22	11:07:19
115	50.317315	-4.083206	0.05	159.2	2014-02-22	11:07:20
116	50.317315	-4.083205	0.09	51.9	2014-02-22	11:07:21
117	50.317316	-4.083204	0.11	59.2	2014-02-22	11:07:22
118	50.317317	-4.083203	0.09	19.7	2014-02-22	11:07:23
119	50.317317	-4.083203	0.03	71.4	2014-02-22	11:07:24
120	50.317317	-4.083202	0.09	29.3	2014-02-22	11:07:25
121	50.317318	-4.083202	0.07	349.4	2014-02-22	11:07:26
122	50.317318	-4.083203	0.06	327.4	2014-02-22	11:07:27
123	50.317319	-4.083205	0.16	298.5	2014-02-22	11:07:28
124	50.317318	-4.083203	0.14	113.9	2014-02-22	11:07:29
125	50.317319	-4.083201	0.06	67.5	2014-02-22	11:07:31
126	50.317319	-4.0832	0.09	108.5	2014-02-22	11:07:32
127	50.317318	-4.0832	0.08	144.1	2014-02-22	11:07:33
128	50.317317	-4.083201	0.07	208.6	2014-02-22	11:07:35
129	50.317316	-4.083201	0.09	212.6	2014-02-22	11:07:36
130	50.317314	-4.083209	0.6	242.1	2014-02-22	11:07:37
131	50.317312	-4.083211	0.14	225.1	2014-02-22	11:07:39
132	50.31731	-4.083208	0.32	126	2014-02-22	11:07:40
133	50.317311	-4.083209	0.14	319.1	2014-02-22	11:07:41
134	50.317311	-4.083207	0.07	116.7	2014-02-22	11:07:43
135	50.317311	-4.083207	0.03	336.5	2014-02-22	11:07:44
136	50.317311	-4.083207	0.07	45.5	2014-02-22	11:07:45
137	50.31731	-4.083206	0.07	145.3	2014-02-22	11:07:47
138	50.31731	-4.083205	0.05	90	2014-02-22	11:07:48
139	50.31731	-4.083205	0.06	162.3	2014-02-22	11:07:49
140	50.317309	-4.083204	0.09	153.6	2014-02-22	11:07:50
141	50.317308	-4.083204	0.06	180	2014-02-22	11:07:51
142	50.317308	-4.083205	0.07	217	2014-02-22	11:07:52
143	50.317308	-4.083205	0.03	231.5	2014-02-22	11:07:54
144	50.317307	-4.083205	0.04	198.2	2014-02-22	11:07:55
145	50.317307	-4.083207	0.04	257.2	2014-02-22	11:07:57
146	50.317308	-4.083208	0.13	296.2	2014-02-22	11:07:58
147	50.317307	-4.083208	0.06	180	2014-02-22	11:07:59
148	50.317307	-4.083208	0.04	189.6	2014-02-22	11:08:00
149	50.317307	-4.083209	0.03	249.2	2014-02-22	11:08:01
150	50.317306	-4.083211	0.11	254.3	2014-02-22	11:08:03
151	50.317307	-4.083211	0.09	7.4	2014-02-22	11:08:04
152	50.317306	-4.083211	0.04	184.9	2014-02-22	11:08:06
153	50.317306	-4.083211	0.04	170.1	2014-02-22	11:08:07
154	50.317306	-4.083212	0.04	246.9	2014-02-22	11:08:09
155	50.317306	-4.083213	0.09	295.4	2014-02-22	11:08:10
156	50.317306	-4.083213	0.02	166.3	2014-02-22	11:08:12
157	50.317306	-4.083213	0.03	43.2	2014-02-22	11:08:13
158	50.317306	-4.083213	0.04	33.3	2014-02-22	11:08:14
159	50.317306	-4.083214	0.04	242.9	2014-02-22	11:08:16
160	50.317306	-4.083214	0.07	277.8	2014-02-22	11:08:17
161	50.317306	-4.083215	0.02	298	2014-02-22	11:08:19
162	50.317306	-4.083215	0.05	339.2	2014-02-22	11:08:20
163	50.317307	-4.083216	0.06	331.8	2014-02-22	11:08:21
164	50.317307	-4.083217	0.14	293.4	2014-02-22	11:08:22
165	50.317308	-4.083219	0.09	300.5	2014-02-22	11:08:23
166	50.317307	-4.083217	0.06	137.1	2014-02-22	11:08:25
167	50.317307	-4.083216	0.1	90	2014-02-22	11:08:26
168	50.317307	-4.083215	0.09	71.5	2014-02-22	11:08:27
169	50.317308	-4.083215	0.09	15.9	2014-02-22	11:08:28
170	50.317309	-4.083213	0.05	50.2	2014-02-22	11:08:30
171	50.317308	-4.083213	0.02	133	2014-02-22	11:08:32
172	50.317309	-4.083213	0.05	6.9	2014-02-22	11:08:33
173	50.317309	-4.083213	0.08	346.6	2014-02-22	11:08:34
174	50.31731	-4.083214	0.1	345.5	2014-02-22	11:08:35
175	50.317311	-4.083214	0.07	331.6	2014-02-22	11:08:36
176	50.317311	-4.083214	0.03	59.2	2014-02-22	11:08:37
177	50.317311	-4.083213	0.05	90	2014-02-22	11:08:38
178	50.317312	-4.083213	0.08	342.5	2014-02-22	11:08:39
179	50.317312	-4.083213	0.09	8.1	2014-02-22	11:08:40
180	50.317313	-4.083215	0.09	304.5	2014-02-22	11:08:42
181	50.317314	-4.083215	0.04	334.8	2014-02-22	11:08:43
182	50.317314	-4.083215	0.03	0	2014-02-22	11:08:44
183	50.317314	-4.083216	0.05	320.9	2014-02-22	11:08:45
184	50.317315	-4.083218	0.08	309.3	2014-02-22	11:08:47
185	50.317316	-4.083217	0.03	12	2014-02-22	11:08:49
186	50.317316	-4.083217	0.04	350.1	2014-02-22	11:08:50
187	50.317316	-4.083218	0.04	351.5	2014-02-22	11:08:51
188	50.317317	-4.083218	0.05	279.5	2014-02-22	11:08:52
189	50.317318	-4.083219	0.07	325.4	2014-02-22	11:08:54
190	50.317318	-4.08322	0.08	291.2	2014-02-22	11:08:55
191	50.317318	-4.083224	0.12	281.7	2014-02-22	11:08:57
192	50.317319	-4.083225	0.09	293.7	2014-02-22	11:08:58
193	50.31732	-4.083227	0.23	310.8	2014-02-22	11:08:59
194	50.31732	-4.083227	0.01	0	2014-02-22	11:09:00
195	50.31732	-4.083227	0.02	327.4	2014-02-22	11:09:01
196	50.31732	-4.083227	0.01	270	2014-02-22	11:09:02
197	50.31732	-4.083228	0.05	293	2014-02-22	11:09:03
198	50.31732	-4.083228	0.02	311.4	2014-02-22	11:09:04
199	50.317311	-4.083231	1.06	189.7	2014-02-22	11:09:05
200	50.317307	-4.083233	0.5	195.8	2014-02-22	11:09:06
201	50.317307	-4.083232	0.04	47	2014-02-22	11:09:07
202	50.317307	-4.083232	0.06	17.4	2014-02-22	11:09:08
203	50.317308	-4.083232	0.07	350	2014-02-22	11:09:09
204	50.317308	-4.083233	0.06	322.2	2014-02-22	11:09:10
205	50.317309	-4.083234	0.1	299.3	2014-02-22	11:09:11
206	50.317309	-4.083234	0.01	90	2014-02-22	11:09:13
207	50.31731	-4.083235	0.16	306.8	2014-02-22	11:09:14
208	50.31731	-4.083237	0.14	312.8	2014-02-22	11:09:15
209	50.317312	-4.083237	0.09	354.3	2014-02-22	11:09:17
210	50.317312	-4.083234	0.2	106.2	2014-02-22	11:09:18
211	50.317312	-4.083234	0.03	110.8	2014-02-22	11:09:19
212	50.317311	-4.083233	0.04	103.4	2014-02-22	11:09:20
213	50.317307	-4.083237	0.58	207.6	2014-02-22	11:09:21
214	50.317307	-4.083242	0.31	268.4	2014-02-22	11:09:22
215	50.317309	-4.083241	0.26	12	2014-02-22	11:09:23
216	50.317311	-4.083235	0.47	58.7	2014-02-22	11:09:24
217	50.317314	-4.083231	0.37	45.1	2014-02-22	11:09:25
218	50.317318	-4.083236	0.55	327.9	2014-02-22	11:09:26
219	50.317318	-4.08324	0.31	282.2	2014-02-22	11:09:27
220	50.317319	-4.083243	0.22	295.2	2014-02-22	11:09:28
221	50.317321	-4.083248	0.41	292.6	2014-02-22	11:09:29
222	50.317322	-4.083251	0.25	299.6	2014-02-22	11:09:30
223	50.317322	-4.083253	0.17	279.5	2014-02-22	11:09:31
224	50.317323	-4.083257	0.27	299.3	2014-02-22	11:09:32
225	50.317324	-4.08326	0.23	294.2	2014-02-22	11:09:33
226	50.317324	-4.083262	0.1	286.3	2014-02-22	11:09:35
227	50.317324	-4.083262	0.02	162.3	2014-02-22	11:09:36
228	50.317326	-4.083263	0.19	335.3	2014-02-22	11:09:37
229	50.317327	-4.083264	0.11	317.1	2014-02-22	11:09:38
230	50.317327	-4.083264	0.04	19.7	2014-02-22	11:09:40
231	50.317327	-4.083263	0.08	96.6	2014-02-22	11:09:41
232	50.317329	-4.083262	0.12	14.3	2014-02-22	11:09:43
233	50.31733	-4.083261	0.12	32.6	2014-02-22	11:09:44
234	50.317331	-4.08326	0.12	23.2	2014-02-22	11:09:45
235	50.317333	-4.08326	0.16	17.7	2014-02-22	11:09:46
236	50.317335	-4.083259	0.12	16.2	2014-02-22	11:09:48
237	50.317336	-4.083258	0.11	13.3	2014-02-22	11:09:49
238	50.317337	-4.083259	0.11	350.9	2014-02-22	11:09:50
239	50.317338	-4.083259	0.12	345.1	2014-02-22	11:09:51
240	50.317339	-4.08326	0.12	345.1	2014-02-22	11:09:52
241	50.317339	-4.083259	0.08	36.4	2014-02-22	11:09:53
242	50.317339	-4.083258	0.06	72.4	2014-02-22	11:09:54
243	50.31734	-4.083258	0.05	20.8	2014-02-22	11:09:55
244	50.317339	-4.083258	0.05	173.1	2014-02-22	11:09:56
245	50.317337	-4.083256	0.27	149.6	2014-02-22	11:09:57
246	50.317332	-4.08325	0.36	145.4	2014-02-22	11:09:59
247	50.317329	-4.083247	0.37	150.5	2014-02-22	11:10:00
248	50.317328	-4.083247	0.12	168.7	2014-02-22	11:10:01
249	50.317326	-4.083247	0.15	166.6	2014-02-22	11:10:02
250	50.317325	-4.083246	0.13	169.9	2014-02-22	11:10:03
251	50.317325	-4.083246	0.07	150.7	2014-02-22	11:10:04
252	50.317324	-4.083244	0.16	126.8	2014-02-22	11:10:05
253	50.317324	-4.08324	0.13	92.3	2014-02-22	11:10:07
254	50.317324	-4.083239	0.1	67.1	2014-02-22	11:10:08
255	50.317324	-4.083238	0.1	90	2014-02-22	11:10:09
256	50.317324	-4.083237	0.06	117.6	2014-02-22	11:10:10
257	50.317325	-4.083236	0.13	53.7	2014-02-22	11:10:11
258	50.317325	-4.083235	0.07	64.7	2014-02-22	11:10:12
259	50.317325	-4.083234	0.08	83.4	2014-02-22	11:10:13
260	50.317324	-4.083233	0.09	134.3	2014-02-22	11:10:14
261	50.317324	-4.083232	0.05	153.4	2014-02-22	11:10:15
262	50.317324	-4.083231	0.13	102.5	2014-02-22	11:10:16
263	50.317323	-4.08323	0.09	131	2014-02-22	11:10:17
264	50.317323	-4.083228	0.11	114.7	2014-02-22	11:10:18
265	50.317322	-4.083226	0.09	121.9	2014-02-22	11:10:20
266	50.317321	-4.083226	0.11	170.3	2014-02-22	11:10:21
267	50.317321	-4.083226	0.04	103.8	2014-02-22	11:10:22
268	50.317321	-4.083225	0.03	51.1	2014-02-22	11:10:23
269	50.317333	-4.083224	1.29	4	2014-02-22	11:10:24
270	50.317342	-4.083227	1.1	347.5	2014-02-22	11:10:25
271	50.317354	-4.08323	1.32	351.4	2014-02-22	11:10:26
272	50.317366	-4.083228	1.36	5.8	2014-02-22	11:10:27
273	50.317375	-4.083226	1.03	9	2014-02-22	11:10:28
274	50.317383	-4.083223	0.89	14.8	2014-02-22	11:10:29
275	50.317388	-4.083218	0.68	29.2	2014-02-22	11:10:30
276	50.317393	-4.083213	0.66	35.1	2014-02-22	11:10:31
277	50.317397	-4.083211	0.48	18	2014-02-22	11:10:32
278	50.317399	-4.083209	0.19	24.7	2014-02-22	11:10:33
279	50.317399	-4.08321	0.07	344.9	2014-02-22	11:10:34
280	50.317404	-4.083211	0.25	351.6	2014-02-22	11:10:36
281	50.317405	-4.08321	0.18	21.5	2014-02-22	11:10:37
282	50.317407	-4.083209	0.19	26.5	2014-02-22	11:10:38
283	50.317408	-4.083208	0.15	26.5	2014-02-22	11:10:39
284	50.317409	-4.083207	0.17	11.9	2014-02-22	11:10:40
285	50.31741	-4.083207	0.05	346.3	2014-02-22	11:10:41
286	50.317411	-4.083208	0.13	354.7	2014-02-22	11:10:42
287	50.317413	-4.083208	0.25	356	2014-02-22	11:10:43
288	50.317425	-4.083212	1.32	345.6	2014-02-22	11:10:44
289	50.317436	-4.083218	1.29	341.9	2014-02-22	11:10:45
290	50.317448	-4.083225	1.45	338.8	2014-02-22	11:10:46
291	50.31746	-4.083228	1.35	350.6	2014-02-22	11:10:47
292	50.317473	-4.083227	1.48	3.7	2014-02-22	11:10:48
293	50.317487	-4.083225	1.56	4.4	2014-02-22	11:10:49
294	50.3175	-4.083227	1.48	356.8	2014-02-22	11:10:50
295	50.317514	-4.083231	1.52	347.1	2014-02-22	11:10:51
296	50.317527	-4.083239	1.6	341.6	2014-02-22	11:10:52
297	50.317541	-4.083248	1.68	335.5	2014-02-22	11:10:53
298	50.31755	-4.083255	1.09	333	2014-02-22	11:10:54
299	50.317557	-4.083264	1.03	323.8	2014-02-22	11:10:55
300	50.317564	-4.083274	1.02	312.6	2014-02-22	11:10:56
301	50.317568	-4.083285	0.94	303.6	2014-02-22	11:10:57
302	50.317571	-4.083297	0.88	287.3	2014-02-22	11:10:58
303	50.317572	-4.083309	0.82	279.8	2014-02-22	11:10:59
304	50.317571	-4.08332	0.85	263.1	2014-02-22	11:11:00
305	50.31757	-4.083337	1.17	267.7	2014-02-22	11:11:01
306	50.31757	-4.083351	1.01	269	2014-02-22	11:11:02
307	50.31757	-4.083366	1.04	268.4	2014-02-22	11:11:03
308	50.317572	-4.083384	1.32	279.4	2014-02-22	11:11:04
309	50.317573	-4.083402	1.28	276.3	2014-02-22	11:11:05
310	50.317575	-4.083419	1.23	278.2	2014-02-22	11:11:06
311	50.317576	-4.083436	1.18	277.2	2014-02-22	11:11:07
312	50.317577	-4.083453	1.2	271.8	2014-02-22	11:11:08
313	50.317578	-4.083471	1.31	277.8	2014-02-22	11:11:09
314	50.317579	-4.08349	1.37	276.3	2014-02-22	11:11:10
315	50.317578	-4.083512	1.55	265.2	2014-02-22	11:11:11
316	50.31758	-4.083533	1.56	276.8	2014-02-22	11:11:12
317	50.317579	-4.083554	1.44	266.3	2014-02-22	11:11:13
318	50.317576	-4.083571	1.31	252.6	2014-02-22	11:11:14
319	50.317572	-4.08359	1.38	251.4	2014-02-22	11:11:15
320	50.317568	-4.083608	1.33	254.6	2014-02-22	11:11:16
321	50.317567	-4.083625	1.28	260.8	2014-02-22	11:11:17
322	50.317562	-4.083636	0.94	235.3	2014-02-22	11:11:18
323	50.317556	-4.083645	0.89	222	2014-02-22	11:11:19
324	50.317561	-4.083684	2.87	280.5	2014-02-22	11:11:20
325	50.317563	-4.083721	2.62	275.9	2014-02-22	11:11:21
326	50.31756	-4.083744	1.66	258	2014-02-22	11:11:22
327	50.317554	-4.083764	1.54	246.1	2014-02-22	11:11:23
328	50.317543	-4.083774	1.46	210.8	2014-02-22	11:11:24
329	50.317532	-4.083783	1.39	206.5	2014-02-22	11:11:25
330	50.317522	-4.083795	1.42	219.5	2014-02-22	11:11:26
331	50.317512	-4.083805	1.33	209.5	2014-02-22	11:11:27
332	50.3175	-4.08381	1.32	197.1	2014-02-22	11:11:28
333	50.317489	-4.083816	1.33	197.7	2014-02-22	11:11:29
334	50.317477	-4.083821	1.36	197.1	2014-02-22	11:11:30
335	50.31747	-4.083828	0.97	208.1	2014-02-22	11:11:31
336	50.317466	-4.083831	0.41	209.7	2014-02-22	11:11:32
337	50.317465	-4.083834	0.29	226.7	2014-02-22	11:11:33
338	50.317462	-4.083836	0.29	209.6	2014-02-22	11:11:34
339	50.317468	-4.08385	1.23	303.1	2014-02-22	11:11:35
340	50.317474	-4.083869	0.72	296	2014-02-22	11:11:37
341	50.317478	-4.083876	0.68	305	2014-02-22	11:11:38
342	50.317479	-4.083882	0.41	296.7	2014-02-22	11:11:39
343	50.317482	-4.083887	0.53	310.8	2014-02-22	11:11:40
344	50.317484	-4.083892	0.36	299.9	2014-02-22	11:11:41
345	50.317484	-4.083894	0.2	280.6	2014-02-22	11:11:42
346	50.317484	-4.083896	0.12	265.7	2014-02-22	11:11:43
347	50.317484	-4.083897	0.11	228.1	2014-02-22	11:11:44
348	50.317484	-4.083899	0.07	286.4	2014-02-22	11:11:46
349	50.317484	-4.083899	0.01	215.7	2014-02-22	11:11:47
350	50.317484	-4.083901	0.07	285.7	2014-02-22	11:11:49
351	50.317484	-4.083902	0.08	277.4	2014-02-22	11:11:50
352	50.317485	-4.083904	0.13	296.2	2014-02-22	11:11:51
353	50.317485	-4.083904	0.07	277.7	2014-02-22	11:11:52
354	50.317477	-4.08392	1.42	230.8	2014-02-22	11:11:53
355	50.317465	-4.083941	2.03	228.3	2014-02-22	11:11:54
356	50.317444	-4.083972	3.17	224.2	2014-02-22	11:11:55
357	50.317417	-4.084009	3.98	221	2014-02-22	11:11:56
358	50.317388	-4.084049	4.3	221.8	2014-02-22	11:11:57
359	50.317356	-4.084094	4.81	220.8	2014-02-22	11:11:58
360	50.317327	-4.084136	4.38	222.9	2014-02-22	11:11:59
361	50.317311	-4.084165	2.77	228.9	2014-02-22	11:12:00
362	50.317298	-4.084186	2.02	226.8	2014-02-22	11:12:01
363	50.317286	-4.084207	2.06	227.4	2014-02-22	11:12:02
364	50.317274	-4.08423	2.06	231.2	2014-02-22	11:12:03
365	50.317261	-4.084251	2.07	226.9	2014-02-22	11:12:04
366	50.31725	-4.084264	1.58	214.9	2014-02-22	11:12:05
367	50.317243	-4.084272	0.91	219.5	2014-02-22	11:12:06
368	50.317241	-4.084289	1.3	256.7	2014-02-22	11:12:07
369	50.317241	-4.084308	1.3	269.6	2014-02-22	11:12:08
370	50.31724	-4.084315	0.5	259.2	2014-02-22	11:12:09
371	50.317238	-4.084321	0.49	247.6	2014-02-22	11:12:10
372	50.317236	-4.084327	0.52	236.4	2014-02-22	11:12:11
373	50.317213	-4.084342	0.55	203.1	2014-02-22	11:12:16
374	50.317208	-4.084357	1.18	241.8	2014-02-22	11:12:17
375	50.317195	-4.084373	1.84	219.3	2014-02-22	11:12:18
376	50.317187	-4.084395	1.77	239.2	2014-02-22	11:12:19
377	50.31718	-4.084412	1.49	237	2014-02-22	11:12:20
378	50.317178	-4.084421	0.34	249.9	2014-02-22	11:12:22
379	50.317173	-4.084433	0.99	240.5	2014-02-22	11:12:23
380	50.317168	-4.084447	1.15	237.6	2014-02-22	11:12:24
381	50.317161	-4.084457	1	225.9	2014-02-22	11:12:25
382	50.317154	-4.084471	1.28	230.6	2014-02-22	11:12:26
383	50.317149	-4.084486	1.23	240.4	2014-02-22	11:12:27
384	50.317144	-4.084499	1.04	242.9	2014-02-22	11:12:28
385	50.317136	-4.084517	1.54	233.6	2014-02-22	11:12:29
386	50.317128	-4.084532	1.42	231.5	2014-02-22	11:12:30
387	50.317136	-4.084536	0.88	339.7	2014-02-22	11:12:31
388	50.317152	-4.08453	1.9	14.2	2014-02-22	11:12:32
389	50.317161	-4.084529	1	2.7	2014-02-22	11:12:33
390	50.317164	-4.084532	0.41	328.1	2014-02-22	11:12:34
391	50.317162	-4.08454	0.59	249.7	2014-02-22	11:12:35
392	50.317157	-4.084551	0.98	233	2014-02-22	11:12:36
393	50.317146	-4.084559	1.32	205.7	2014-02-22	11:12:37
394	50.317133	-4.084569	1.66	205.6	2014-02-22	11:12:38
395	50.317118	-4.084584	1.99	212	2014-02-22	11:12:39
396	50.317106	-4.084596	1.6	211.7	2014-02-22	11:12:40
397	50.317095	-4.084609	1.51	219	2014-02-22	11:12:41
398	50.317088	-4.08462	1.12	222.7	2014-02-22	11:12:42
399	50.317089	-4.084624	0.34	287.4	2014-02-22	11:12:43
400	50.317086	-4.084629	0.43	232.9	2014-02-22	11:12:44
401	50.31708	-4.084639	0.97	222.4	2014-02-22	11:12:45
402	50.317069	-4.084653	1.57	221	2014-02-22	11:12:46
403	50.317061	-4.084667	1.3	228.1	2014-02-22	11:12:47
404	50.317064	-4.084666	0.29	15.5	2014-02-22	11:12:48
405	50.317063	-4.08466	0.39	108.2	2014-02-22	11:12:49
406	50.317056	-4.084663	0.83	193.7	2014-02-22	11:12:50
407	50.317044	-4.084672	1.45	207.2	2014-02-22	11:12:51
408	50.317028	-4.084681	1.86	200.2	2014-02-22	11:12:52
409	50.317013	-4.084687	1.76	192.3	2014-02-22	11:12:53
410	50.316999	-4.084694	1.65	197.2	2014-02-22	11:12:54
411	50.316993	-4.084695	0.6	192	2014-02-22	11:12:55
412	50.316998	-4.084689	0.71	41.1	2014-02-22	11:12:56
413	50.316998	-4.084683	0.43	98.7	2014-02-22	11:12:57
414	50.31699	-4.08468	0.9	168.1	2014-02-22	11:12:58
415	50.316979	-4.084682	1.17	187	2014-02-22	11:12:59
416	50.316974	-4.084682	0.65	181.1	2014-02-22	11:13:00
417	50.316967	-4.084677	0.78	151.1	2014-02-22	11:13:01
418	50.316957	-4.084675	1.22	172.5	2014-02-22	11:13:02
419	50.316944	-4.08468	1.48	194.5	2014-02-22	11:13:03
420	50.316929	-4.084685	1.67	193.2	2014-02-22	11:13:04
421	50.316914	-4.084692	1.73	195.8	2014-02-22	11:13:05
422	50.316899	-4.084699	1.73	195.6	2014-02-22	11:13:06
423	50.316893	-4.084697	0.75	169	2014-02-22	11:13:07
424	50.316888	-4.084691	0.61	139.5	2014-02-22	11:13:08
425	50.316882	-4.084687	0.75	157.1	2014-02-22	11:13:09
426	50.316877	-4.084685	0.61	165.2	2014-02-22	11:13:10
427	50.316871	-4.084681	0.66	156.2	2014-02-22	11:13:11
428	50.316864	-4.084681	0.87	180	2014-02-22	11:13:12
429	50.316851	-4.084688	1.55	200	2014-02-22	11:13:13
430	50.316838	-4.084695	1.49	198.9	2014-02-22	11:13:14
431	50.316827	-4.0847	1.29	196.7	2014-02-22	11:13:15
432	50.316814	-4.084704	1.47	189.1	2014-02-22	11:13:16
433	50.3168	-4.084709	1.59	193.4	2014-02-22	11:13:17
434	50.31679	-4.08471	1.14	184.8	2014-02-22	11:13:18
435	50.316782	-4.084706	0.88	158.6	2014-02-22	11:13:19
436	50.316773	-4.084705	0.99	177.2	2014-02-22	11:13:20
437	50.316765	-4.084704	0.93	175.6	2014-02-22	11:13:21
438	50.316758	-4.084704	0.77	178.7	2014-02-22	11:13:22
439	50.316751	-4.084702	0.82	171.2	2014-02-22	11:13:23
440	50.316748	-4.084699	0.35	149.1	2014-02-22	11:13:24
441	50.316749	-4.084698	0.14	52.1	2014-02-22	11:13:25
442	50.316749	-4.084698	0.02	126.4	2014-02-22	11:13:26
443	50.316749	-4.084697	0.08	90	2014-02-22	11:13:27
444	50.316749	-4.084696	0.03	73.4	2014-02-22	11:13:28
445	50.316747	-4.084692	0.37	130.9	2014-02-22	11:13:29
446	50.316745	-4.084692	0.15	180	2014-02-22	11:13:30
447	50.316745	-4.084692	0.04	90	2014-02-22	11:13:31
448	50.316745	-4.084692	0.01	180	2014-02-22	11:13:32
449	50.316745	-4.084691	0.06	107.8	2014-02-22	11:13:33
450	50.316748	-4.084691	0.32	2.2	2014-02-22	11:13:34
451	50.316751	-4.084695	0.49	319.2	2014-02-22	11:13:35
452	50.316755	-4.084703	0.68	306.3	2014-02-22	11:13:36
453	50.316763	-4.084711	1.04	328.3	2014-02-22	11:13:37
454	50.316772	-4.084717	1.11	337	2014-02-22	11:13:38
455	50.316781	-4.084726	1.12	326.2	2014-02-22	11:13:39
456	50.316788	-4.084724	0.84	8.6	2014-02-22	11:13:40
457	50.316793	-4.084717	0.79	40.6	2014-02-22	11:13:41
458	50.3168	-4.08471	0.89	32.9	2014-02-22	11:13:42
459	50.316802	-4.084703	0.49	65.3	2014-02-22	11:13:43
460	50.3168	-4.084703	0.26	170.7	2014-02-22	11:13:44
461	50.3168	-4.084704	0.05	330.6	2014-02-22	11:13:46
462	50.316807	-4.084702	0.7	9.4	2014-02-22	11:13:47
463	50.316808	-4.084697	0.21	62	2014-02-22	11:13:49
464	50.316805	-4.084697	0.21	180	2014-02-22	11:13:51
465	50.316805	-4.084697	0.01	330.4	2014-02-22	11:13:52
466	50.316804	-4.084696	0.08	125.6	2014-02-22	11:13:53
467	50.316805	-4.084692	0.27	82.2	2014-02-22	11:13:54
468	50.316804	-4.084691	0.11	127.6	2014-02-22	11:13:55
469	50.316812	-4.084682	1.05	36.4	2014-02-22	11:13:56
470	50.316818	-4.084674	0.89	42	2014-02-22	11:13:57
471	50.31682	-4.084667	0.28	63.2	2014-02-22	11:13:59
472	50.31682	-4.084666	0.07	48.7	2014-02-22	11:14:00
473	50.31682	-4.084664	0.07	120	2014-02-22	11:14:02
474	50.316819	-4.084664	0.06	174.2	2014-02-22	11:14:04
475	50.316819	-4.084663	0.06	106.6	2014-02-22	11:14:05
476	50.316818	-4.084663	0.04	122.4	2014-02-22	11:14:06
477	50.316821	-4.084655	0.6	66.1	2014-02-22	11:14:07
478	50.316819	-4.084648	0.51	104.9	2014-02-22	11:14:08
479	50.316815	-4.084646	0.53	158.3	2014-02-22	11:14:09
480	50.316814	-4.084643	0.19	125.7	2014-02-22	11:14:10
481	50.316821	-4.084636	0.95	31.7	2014-02-22	11:14:11
482	50.316831	-4.084624	1.36	40.6	2014-02-22	11:14:12
483	50.316835	-4.084614	0.87	51.5	2014-02-22	11:14:13
484	50.316836	-4.084611	0.12	64.3	2014-02-22	11:14:15
485	50.316833	-4.08461	0.19	165.3	2014-02-22	11:14:17
486	50.316834	-4.084613	0.2	292	2014-02-22	11:14:18
487	50.316834	-4.084612	0.05	80.5	2014-02-22	11:14:19
488	50.316829	-4.084613	0.53	193	2014-02-22	11:14:20
489	50.316829	-4.084612	0.1	125.7	2014-02-22	11:14:21
490	50.316829	-4.084612	0.05	39.1	2014-02-22	11:14:22
491	50.316835	-4.084615	0.71	343.4	2014-02-22	11:14:23
492	50.31684	-4.084623	0.79	310.7	2014-02-22	11:14:24
493	50.316847	-4.08463	0.91	327.8	2014-02-22	11:14:25
494	50.31687	-4.084626	2.58	6.1	2014-02-22	11:14:26
495	50.316915	-4.084613	5.09	10.2	2014-02-22	11:14:27
496	50.316963	-4.084617	5.35	357.1	2014-02-22	11:14:28
497	50.317012	-4.084641	5.69	342.6	2014-02-22	11:14:29
498	50.317066	-4.084666	6.32	343.7	2014-02-22	11:14:30
499	50.317121	-4.08469	6.37	344.7	2014-02-22	11:14:31
500	50.317177	-4.084713	6.47	345.4	2014-02-22	11:14:32
501	50.317349	-4.08477	3.26	348	2014-02-22	11:14:38
502	50.317242	-4.08472	12.42	163.4	2014-02-22	11:14:39
503	50.317187	-4.084707	6.23	171.3	2014-02-22	11:14:40
504	50.317103	-4.084695	9.42	174.6	2014-02-22	11:14:41
505	50.317078	-4.084688	2.84	170.2	2014-02-22	11:14:42
506	50.31707	-4.084687	0.91	175.5	2014-02-22	11:14:43
507	50.317056	-4.084678	1.65	157.4	2014-02-22	11:14:44
508	50.317035	-4.08467	2.38	166.4	2014-02-22	11:14:45
509	50.317015	-4.084663	2.26	167.5	2014-02-22	11:14:46
510	50.317002	-4.084655	1.57	159.3	2014-02-22	11:14:47
511	50.316993	-4.084649	1.07	155.3	2014-02-22	11:14:48
512	50.316972	-4.08465	2.41	181.3	2014-02-22	11:14:49
513	50.316954	-4.084651	1.94	183.3	2014-02-22	11:14:50
514	50.316946	-4.084649	0.49	170.6	2014-02-22	11:14:52
515	50.316944	-4.084644	0.42	113.8	2014-02-22	11:14:53
516	50.316941	-4.084641	0.44	152.7	2014-02-22	11:14:54
517	50.316941	-4.084641	0.02	180	2014-02-22	11:14:55
518	50.31694	-4.084641	0.06	167.8	2014-02-22	11:14:56
519	50.316934	-4.084641	0.67	181.5	2014-02-22	11:14:57
520	50.316931	-4.084647	0.52	232.4	2014-02-22	11:14:58
521	50.316932	-4.084652	0.39	291.1	2014-02-22	11:14:59
522	50.316941	-4.084647	1.01	21.1	2014-02-22	11:15:00
523	50.316965	-4.084628	3.03	25.7	2014-02-22	11:15:01
524	50.317004	-4.084597	4.86	27	2014-02-22	11:15:02
525	50.31705	-4.084577	5.34	15.7	2014-02-22	11:15:03
526	50.317096	-4.084574	5.08	2.5	2014-02-22	11:15:04
527	50.317134	-4.084576	4.24	358	2014-02-22	11:15:05
528	50.317168	-4.084579	3.75	356.9	2014-02-22	11:15:06
529	50.317202	-4.084581	3.83	357.8	2014-02-22	11:15:07
530	50.317237	-4.084582	3.86	358.5	2014-02-22	11:15:08
531	50.317352	-4.084597	2.14	355.3	2014-02-22	11:15:14
532	50.317305	-4.084579	5.32	166.3	2014-02-22	11:15:15
533	50.317275	-4.08457	3.45	169.1	2014-02-22	11:15:16
534	50.31725	-4.084557	2.91	161.4	2014-02-22	11:15:17
535	50.317227	-4.084554	2.52	174.4	2014-02-22	11:15:18
536	50.317203	-4.084559	2.74	188.4	2014-02-22	11:15:19
537	50.317183	-4.084573	2.39	203.6	2014-02-22	11:15:20
538	50.317175	-4.084575	0.96	188.2	2014-02-22	11:15:21
539	50.317167	-4.084571	0.45	165	2014-02-22	11:15:23
540	50.317155	-4.084574	1.29	186.4	2014-02-22	11:15:24
541	50.31714	-4.08458	1.73	195	2014-02-22	11:15:25
542	50.317124	-4.084592	2.02	206.4	2014-02-22	11:15:26
543	50.317125	-4.084598	0.4	285	2014-02-22	11:15:27
544	50.317129	-4.084597	0.47	8.8	2014-02-22	11:15:28
545	50.317129	-4.084596	0.11	137.1	2014-02-22	11:15:29
546	50.317118	-4.0846	1.26	194.8	2014-02-22	11:15:30
547	50.317104	-4.084603	1.47	186.5	2014-02-22	11:15:31
548	50.317089	-4.084611	1.81	200.2	2014-02-22	11:15:32
549	50.317078	-4.084619	0.67	202.4	2014-02-22	11:15:34
550	50.317072	-4.084615	0.73	160.6	2014-02-22	11:15:35
551	50.317064	-4.084615	0.92	181.5	2014-02-22	11:15:36
552	50.317054	-4.084616	1.05	181.6	2014-02-22	11:15:37
553	50.317046	-4.084616	0.87	178.8	2014-02-22	11:15:38
554	50.317038	-4.084616	0.93	183.3	2014-02-22	11:15:39
555	50.317027	-4.084619	1.21	187.6	2014-02-22	11:15:40
556	50.317013	-4.084626	1.63	197.7	2014-02-22	11:15:41
557	50.316997	-4.084636	1.94	201.2	2014-02-22	11:15:42
558	50.316987	-4.084643	1.3	205.2	2014-02-22	11:15:43
559	50.316989	-4.084641	0.3	39.3	2014-02-22	11:15:44
560	50.316993	-4.084633	0.72	49.3	2014-02-22	11:15:45
561	50.316991	-4.084632	0.21	166.9	2014-02-22	11:15:46
562	50.316987	-4.084635	0.51	202.9	2014-02-22	11:15:47
563	50.31698	-4.084638	0.77	193.4	2014-02-22	11:15:48
564	50.316972	-4.084645	1.01	212.6	2014-02-22	11:15:49
565	50.316964	-4.084654	1.11	213.9	2014-02-22	11:15:50
566	50.316953	-4.084661	1.32	203.8	2014-02-22	11:15:51
567	50.316943	-4.084671	1.37	208.6	2014-02-22	11:15:52
568	50.316931	-4.084681	1.49	211	2014-02-22	11:15:53
569	50.316922	-4.084694	1.36	219.3	2014-02-22	11:15:54
570	50.316919	-4.084698	0.45	222.1	2014-02-22	11:15:55
571	50.316919	-4.084697	0.11	58.1	2014-02-22	11:15:56
572	50.316915	-4.084703	0.63	229.3	2014-02-22	11:15:57
573	50.316914	-4.084712	0.63	256.2	2014-02-22	11:15:58
574	50.316913	-4.084716	0.3	257.8	2014-02-22	11:15:59
575	50.31691	-4.084717	0.43	191.9	2014-02-22	11:16:00
576	50.316902	-4.084724	1	206.8	2014-02-22	11:16:01
577	50.31689	-4.084733	1.45	208.2	2014-02-22	11:16:02
578	50.316883	-4.084742	1.04	216.4	2014-02-22	11:16:03
579	50.316876	-4.08475	0.93	215.7	2014-02-22	11:16:04
580	50.316863	-4.08476	1.63	205.8	2014-02-22	11:16:05
581	50.316853	-4.084766	1.18	202.3	2014-02-22	11:16:06
582	50.316845	-4.08477	0.93	199.5	2014-02-22	11:16:07
583	50.316839	-4.084774	0.71	202.7	2014-02-22	11:16:08
584	50.316839	-4.084774	0.04	139.9	2014-02-22	11:16:09
585	50.316838	-4.084773	0.07	134.5	2014-02-22	11:16:10
586	50.316836	-4.08477	0.33	142.2	2014-02-22	11:16:11
587	50.316843	-4.084762	0.93	39.1	2014-02-22	11:16:12
588	50.316845	-4.08476	0.33	31.6	2014-02-22	11:16:13
589	50.316845	-4.084761	0.12	241.3	2014-02-22	11:16:14
590	50.316843	-4.084763	0.12	211.3	2014-02-22	11:16:16
591	50.316833	-4.084759	1.12	164.6	2014-02-22	11:16:17
592	50.316822	-4.084755	1.19	167.6	2014-02-22	11:16:18
593	50.316814	-4.084749	1.01	154.9	2014-02-22	11:16:19
594	50.31681	-4.084737	0.95	120.5	2014-02-22	11:16:20
595	50.316807	-4.084724	1.02	108.6	2014-02-22	11:16:21
596	50.316799	-4.084714	1.17	142.8	2014-02-22	11:16:22
597	50.316794	-4.084705	0.85	130.5	2014-02-22	11:16:23
598	50.316795	-4.084701	0.16	71	2014-02-22	11:16:25
599	50.316794	-4.084697	0.24	105.8	2014-02-22	11:16:26
600	50.316791	-4.084696	0.32	164.9	2014-02-22	11:16:27
601	50.316792	-4.084696	0.03	44.6	2014-02-22	11:16:29
602	50.316792	-4.084691	0.34	80.3	2014-02-22	11:16:30
603	50.316792	-4.08469	0.08	54.4	2014-02-22	11:16:31
604	50.316793	-4.084687	0.18	81.2	2014-02-22	11:16:32
605	50.316792	-4.084687	0.07	155.6	2014-02-22	11:16:33
606	50.316791	-4.084685	0.09	139.8	2014-02-22	11:16:35
607	50.316791	-4.084684	0.08	96.1	2014-02-22	11:16:36
608	50.3168	-4.084686	1	353.5	2014-02-22	11:16:37
609	50.316807	-4.084682	0.84	19.5	2014-02-22	11:16:38
610	50.316807	-4.084674	0.6	91.8	2014-02-22	11:16:39
611	50.316806	-4.084673	0.11	167.8	2014-02-22	11:16:40
612	50.316807	-4.084684	0.76	282.1	2014-02-22	11:16:41
613	50.316809	-4.084701	1.26	277.3	2014-02-22	11:16:42
614	50.316812	-4.084719	1.35	284.4	2014-02-22	11:16:43
615	50.316816	-4.084737	1.35	291.5	2014-02-22	11:16:44
616	50.316819	-4.084754	1.25	284.8	2014-02-22	11:16:45
617	50.316824	-4.084771	1.36	297.3	2014-02-22	11:16:46
618	50.316834	-4.084784	1.38	317.4	2014-02-22	11:16:47
619	50.316852	-4.084785	2.1	358.7	2014-02-22	11:16:48
620	50.316891	-4.08477	4.37	13.9	2014-02-22	11:16:49
621	50.316947	-4.084753	6.35	11.3	2014-02-22	11:16:50
622	50.317009	-4.084748	6.99	2.8	2014-02-22	11:16:51
623	50.317064	-4.084752	6.13	357.4	2014-02-22	11:16:52
624	50.317112	-4.084756	5.32	356.4	2014-02-22	11:16:53
625	50.317159	-4.084763	5.29	354.9	2014-02-22	11:16:54
626	50.31721	-4.084767	5.63	357.1	2014-02-22	11:16:55
627	50.317261	-4.08477	5.7	357.7	2014-02-22	11:16:56
628	50.317307	-4.08479	5.32	344.7	2014-02-22	11:16:57
629	50.317344	-4.084802	4.21	348	2014-02-22	11:16:58
630	50.317373	-4.084796	3.25	8.3	2014-02-22	11:16:59
631	50.317401	-4.084789	3.18	9	2014-02-22	11:17:00
632	50.317429	-4.08478	3.13	11.2	2014-02-22	11:17:01
633	50.317557	-4.084711	1.89	19.1	2014-02-22	11:17:09
634	50.317519	-4.084714	4.23	183.8	2014-02-22	11:17:10
635	50.317461	-4.084733	6.65	191.6	2014-02-22	11:17:11
636	50.317408	-4.084757	6.04	196	2014-02-22	11:17:12
637	50.31739	-4.084767	2.15	198.9	2014-02-22	11:17:13
638	50.317389	-4.084757	0.66	101.4	2014-02-22	11:17:14
639	50.317376	-4.08475	0.79	160.5	2014-02-22	11:17:16
640	50.317361	-4.084756	1.67	195.3	2014-02-22	11:17:17
641	50.317346	-4.084761	1.68	191.7	2014-02-22	11:17:18
642	50.317331	-4.084766	1.73	192.3	2014-02-22	11:17:19
643	50.317317	-4.084776	1.71	202.9	2014-02-22	11:17:20
644	50.317304	-4.084781	1.55	193.6	2014-02-22	11:17:21
645	50.317292	-4.08478	1.31	177.4	2014-02-22	11:17:22
646	50.31728	-4.08478	1.29	181.6	2014-02-22	11:17:23
647	50.317271	-4.084778	1.05	170.2	2014-02-22	11:17:24
648	50.317262	-4.084779	0.99	186.5	2014-02-22	11:17:25
649	50.31725	-4.084785	1.35	195.9	2014-02-22	11:17:26
650	50.317237	-4.08479	1.51	194.2	2014-02-22	11:17:27
651	50.317224	-4.084791	1.44	182.4	2014-02-22	11:17:28
652	50.317215	-4.084787	1.03	165.3	2014-02-22	11:17:29
653	50.317206	-4.084782	1.08	162.3	2014-02-22	11:17:30
654	50.317193	-4.084781	1.41	174.7	2014-02-22	11:17:31
655	50.317179	-4.084779	1.62	175.8	2014-02-22	11:17:32
656	50.317162	-4.084781	1.88	184.2	2014-02-22	11:17:33
657	50.317143	-4.084787	2.14	192.1	2014-02-22	11:17:34
658	50.317127	-4.084793	1.87	194	2014-02-22	11:17:35
659	50.317128	-4.084788	0.39	67.7	2014-02-22	11:17:36
660	50.317136	-4.084777	1.16	42.1	2014-02-22	11:17:37
661	50.317135	-4.084774	0.29	123.8	2014-02-22	11:17:38
662	50.317128	-4.084772	0.77	167.5	2014-02-22	11:17:39
663	50.317118	-4.084771	1.11	176	2014-02-22	11:17:40
664	50.317113	-4.08477	0.3	174.8	2014-02-22	11:17:42
665	50.31711	-4.084765	0.44	131.5	2014-02-22	11:17:43
666	50.31711	-4.084758	0.48	95.5	2014-02-22	11:17:44
667	50.317109	-4.084757	0.05	127.8	2014-02-22	11:17:46
668	50.317105	-4.084768	0.88	241.4	2014-02-22	11:17:47
669	50.317103	-4.084771	0.15	220	2014-02-22	11:17:49
670	50.31713	-4.084741	3.69	35.1	2014-02-22	11:17:50
671	50.317158	-4.084712	3.69	34.3	2014-02-22	11:17:51
672	50.317185	-4.084682	3.72	35	2014-02-22	11:17:52
673	50.317251	-4.084628	2.74	27.8	2014-02-22	11:17:55
674	50.31725	-4.084633	0.18	260.8	2014-02-22	11:17:57
675	50.317249	-4.084642	0.65	259.3	2014-02-22	11:17:58
676	50.317239	-4.084658	1.62	224.8	2014-02-22	11:17:59
677	50.317226	-4.08467	1.67	211	2014-02-22	11:18:00
678	50.317213	-4.084677	1.49	200.1	2014-02-22	11:18:01
679	50.317202	-4.084685	1.42	203.4	2014-02-22	11:18:02
680	50.31719	-4.084695	1.49	207.4	2014-02-22	11:18:03
681	50.317178	-4.084706	1.48	211.6	2014-02-22	11:18:04
682	50.317171	-4.084712	0.99	208.5	2014-02-22	11:18:05
683	50.31718	-4.084719	1.17	335.6	2014-02-22	11:18:06
684	50.317204	-4.084723	1.37	354.1	2014-02-22	11:18:08
685	50.317203	-4.084722	0.16	140	2014-02-22	11:18:09
686	50.317195	-4.084726	0.92	197.7	2014-02-22	11:18:10
687	50.317185	-4.084732	1.22	201.8	2014-02-22	11:18:11
688	50.317173	-4.084738	1.46	198.3	2014-02-22	11:18:12
689	50.317163	-4.084742	1.12	194.5	2014-02-22	11:18:13
690	50.317154	-4.084742	1.03	178	2014-02-22	11:18:14
691	50.317146	-4.084739	0.85	166.3	2014-02-22	11:18:15
692	50.317137	-4.084739	1.09	181.3	2014-02-22	11:18:16
693	50.317126	-4.084737	1.16	170.2	2014-02-22	11:18:17
694	50.317113	-4.084737	1.47	180	2014-02-22	11:18:18
695	50.317098	-4.084741	1.7	189.5	2014-02-22	11:18:19
696	50.317088	-4.084741	1.15	182.1	2014-02-22	11:18:20
697	50.31708	-4.084742	0.91	181.9	2014-02-22	11:18:21
698	50.317069	-4.08475	1.29	207.6	2014-02-22	11:18:22
699	50.317059	-4.084759	1.32	209.3	2014-02-22	11:18:23
700	50.317052	-4.084766	0.93	210.1	2014-02-22	11:18:24
701	50.317052	-4.084765	0.03	72.4	2014-02-22	11:18:26
702	50.317048	-4.084769	0.54	212.6	2014-02-22	11:18:27
703	50.317048	-4.084769	0.03	43.2	2014-02-22	11:18:28
704	50.317048	-4.084768	0.01	35.7	2014-02-22	11:18:29
705	50.317049	-4.084769	0.12	351.7	2014-02-22	11:18:30
706	50.317044	-4.084772	0.58	204.7	2014-02-22	11:18:31
707	50.31704	-4.084776	0.54	214.1	2014-02-22	11:18:32
708	50.317037	-4.084783	0.62	229.9	2014-02-22	11:18:33
709	50.317034	-4.084792	0.74	242.2	2014-02-22	11:18:34
710	50.317035	-4.0848	0.6	288	2014-02-22	11:18:35
711	50.317049	-4.084796	1.58	10.4	2014-02-22	11:18:36
712	50.317072	-4.08478	2.74	24.8	2014-02-22	11:18:37
713	50.317089	-4.084766	2.16	28.2	2014-02-22	11:18:38
714	50.317096	-4.084764	0.4	9.9	2014-02-22	11:18:40
715	50.31709	-4.084766	0.65	194.9	2014-02-22	11:18:41
716	50.31708	-4.084777	1.33	213.2	2014-02-22	11:18:42
717	50.317066	-4.08479	1.88	210	2014-02-22	11:18:43
718	50.317047	-4.084801	2.23	201.5	2014-02-22	11:18:44
719	50.317031	-4.084813	2.01	203.6	2014-02-22	11:18:45
720	50.317017	-4.084823	1.67	207.2	2014-02-22	11:18:46
721	50.317012	-4.084826	0.58	196.6	2014-02-22	11:18:47
722	50.31701	-4.084823	0.26	142.9	2014-02-22	11:18:48
723	50.317001	-4.084831	1.2	205.8	2014-02-22	11:18:49
724	50.316992	-4.084842	1.3	219.4	2014-02-22	11:18:50
725	50.316999	-4.084847	0.91	337.6	2014-02-22	11:18:51
726	50.317013	-4.084843	1.57	12.3	2014-02-22	11:18:52
727	50.317015	-4.084842	0.2	19.4	2014-02-22	11:18:53
728	50.317011	-4.084843	0.35	193.9	2014-02-22	11:18:54
729	50.317004	-4.084849	0.93	207.6	2014-02-22	11:18:55
730	50.316995	-4.084857	1.2	208.5	2014-02-22	11:18:56
731	50.316983	-4.084864	1.35	200.5	2014-02-22	11:18:57
732	50.316974	-4.084868	1.07	197.9	2014-02-22	11:18:58
733	50.316966	-4.084874	0.98	206.4	2014-02-22	11:18:59
734	50.316956	-4.084881	1.25	203.6	2014-02-22	11:19:00
735	50.316943	-4.084887	1.49	196.9	2014-02-22	11:19:01
736	50.316928	-4.084898	1.85	203.7	2014-02-22	11:19:02
737	50.316921	-4.084899	0.73	188.5	2014-02-22	11:19:03
738	50.31692	-4.084899	0.17	169.9	2014-02-22	11:19:04
739	50.316913	-4.084906	0.93	211	2014-02-22	11:19:05
740	50.316905	-4.084909	0.91	192.5	2014-02-22	11:19:06
741	50.316892	-4.084916	1.57	200.7	2014-02-22	11:19:07
742	50.316876	-4.084927	1.9	204.1	2014-02-22	11:19:08
743	50.316862	-4.08494	1.78	211.1	2014-02-22	11:19:09
744	50.316854	-4.084949	1.19	212.8	2014-02-22	11:19:10
745	50.316843	-4.084955	1.25	197.8	2014-02-22	11:19:11
746	50.316832	-4.084963	1.36	204.9	2014-02-22	11:19:12
747	50.31682	-4.084972	1.49	208.1	2014-02-22	11:19:13
748	50.31681	-4.084981	1.25	208.6	2014-02-22	11:19:14
749	50.316812	-4.08498	0.27	15.3	2014-02-22	11:19:15
750	50.316818	-4.084971	0.92	43.9	2014-02-22	11:19:16
751	50.316817	-4.084967	0.35	116.8	2014-02-22	11:19:17
752	50.316818	-4.084963	0.29	61.3	2014-02-22	11:19:18
753	50.316824	-4.084956	0.86	36.3	2014-02-22	11:19:19
754	50.316827	-4.084955	0.3	6.8	2014-02-22	11:19:20
755	50.316823	-4.084963	0.68	232.8	2014-02-22	11:19:21
756	50.316814	-4.084972	1.23	210.9	2014-02-22	11:19:22
757	50.316803	-4.084985	1.48	218.2	2014-02-22	11:19:23
758	50.316793	-4.085	1.57	222.6	2014-02-22	11:19:24
759	50.316781	-4.085018	1.88	224.8	2014-02-22	11:19:25
760	50.31678	-4.085023	0.33	243.2	2014-02-22	11:19:26
761	50.316781	-4.085021	0.18	48.5	2014-02-22	11:19:27
762	50.316776	-4.085029	0.85	226	2014-02-22	11:19:28
763	50.316773	-4.085033	0.2	228.3	2014-02-22	11:19:30
764	50.316766	-4.085034	0.74	180.9	2014-02-22	11:19:31
765	50.316763	-4.085036	0.45	202.8	2014-02-22	11:19:32
766	50.316768	-4.085035	0.56	6	2014-02-22	11:19:33
767	50.316791	-4.085015	2.93	29.5	2014-02-22	11:19:34
768	50.31683	-4.084977	5.14	31.8	2014-02-22	11:19:35
769	50.316875	-4.084924	6.22	36.8	2014-02-22	11:19:36
770	50.316905	-4.084859	5.73	53.6	2014-02-22	11:19:37
771	50.316919	-4.084775	6.2	75.2	2014-02-22	11:19:38
772	50.316938	-4.084676	7.34	73.6	2014-02-22	11:19:39
773	50.316962	-4.084573	7.8	69.9	2014-02-22	11:19:40
774	50.316986	-4.084469	7.84	70.5	2014-02-22	11:19:41
775	50.317179	-4.083884	5.2	62.6	2014-02-22	11:19:50
776	50.317174	-4.083994	7.85	265.4	2014-02-22	11:19:51
777	50.317141	-4.084173	13.22	253.9	2014-02-22	11:19:52
778	50.317081	-4.084341	13.62	241	2014-02-22	11:19:53
779	50.317028	-4.084459	10.32	234.9	2014-02-22	11:19:54
780	50.316974	-4.084575	10.16	233.8	2014-02-22	11:19:55
781	50.316937	-4.08465	6.76	232	2014-02-22	11:19:56
782	50.316908	-4.084704	4.98	230.4	2014-02-22	11:19:57
783	50.316889	-4.084737	3.17	228.3	2014-02-22	11:19:58
784	50.316876	-4.084762	2.29	229.7	2014-02-22	11:19:59
785	50.316859	-4.084787	2.65	223.1	2014-02-22	11:20:00
786	50.316845	-4.084803	1.84	217.6	2014-02-22	11:20:01
787	50.316832	-4.084828	2.3	231	2014-02-22	11:20:02
788	50.316825	-4.08484	1.19	225.9	2014-02-22	11:20:03
789	50.316813	-4.084854	1.68	216.3	2014-02-22	11:20:04
790	50.3168	-4.084874	2.02	224.4	2014-02-22	11:20:05
791	50.31679	-4.084891	1.65	227.6	2014-02-22	11:20:06
792	50.316781	-4.084906	1.47	226.8	2014-02-22	11:20:07
793	50.316775	-4.08492	1.19	235	2014-02-22	11:20:08
794	50.316771	-4.084929	0.76	238.3	2014-02-22	11:20:09
795	50.316764	-4.084939	1.01	222.9	2014-02-22	11:20:10
796	50.316757	-4.084953	1.32	229.5	2014-02-22	11:20:11
797	50.316747	-4.084968	1.54	223.8	2014-02-22	11:20:12
798	50.316738	-4.08498	1.32	221.1	2014-02-22	11:20:13
799	50.316732	-4.084991	1.03	227.8	2014-02-22	11:20:14
800	50.316725	-4.085001	1.04	223.2	2014-02-22	11:20:15
801	50.316722	-4.08501	0.71	247.7	2014-02-22	11:20:16
802	50.316721	-4.085015	0.41	244.8	2014-02-22	11:20:17
803	50.316719	-4.085017	0.18	207.8	2014-02-22	11:20:18
804	50.316707	-4.085029	1.65	213.8	2014-02-22	11:20:19
805	50.316695	-4.085046	1.74	221.2	2014-02-22	11:20:20
806	50.316687	-4.085053	1.11	209.4	2014-02-22	11:20:21
807	50.316681	-4.085059	0.79	211.5	2014-02-22	11:20:22
808	50.316682	-4.08506	0.17	341.1	2014-02-22	11:20:23
809	50.31668	-4.085055	0.41	116.7	2014-02-22	11:20:24
810	50.31667	-4.085057	1.13	187	2014-02-22	11:20:25
811	50.316656	-4.085062	1.62	193.8	2014-02-22	11:20:26
812	50.316642	-4.085069	1.63	197.7	2014-02-22	11:20:27
813	50.31663	-4.085075	1.42	196.6	2014-02-22	11:20:28
814	50.316619	-4.085081	1.26	201.6	2014-02-22	11:20:29
815	50.316612	-4.085086	0.91	202	2014-02-22	11:20:30
816	50.316606	-4.08509	0.67	205.3	2014-02-22	11:20:31
817	50.316602	-4.085093	0.55	198.9	2014-02-22	11:20:32
818	50.316593	-4.085101	1.1	211.3	2014-02-22	11:20:33
819	50.316583	-4.085111	1.4	212.1	2014-02-22	11:20:34
820	50.316569	-4.085121	1.65	205.4	2014-02-22	11:20:35
821	50.316556	-4.085131	1.62	204.7	2014-02-22	11:20:36
822	50.316543	-4.085139	1.54	202.8	2014-02-22	11:20:37
823	50.316532	-4.085148	1.38	206.5	2014-02-22	11:20:38
824	50.316522	-4.085154	1.25	200	2014-02-22	11:20:39
825	50.316508	-4.085158	1.56	192.8	2014-02-22	11:20:40
826	50.316495	-4.085168	1.6	206.1	2014-02-22	11:20:41
827	50.31649	-4.085178	0.93	230.2	2014-02-22	11:20:42
828	50.316493	-4.085176	0.47	24.6	2014-02-22	11:20:43
829	50.316498	-4.085167	0.75	52.5	2014-02-22	11:20:44
830	50.316497	-4.08516	0.49	93.2	2014-02-22	11:20:45
831	50.316493	-4.085155	0.65	142.5	2014-02-22	11:20:46
832	50.316485	-4.085153	0.9	170.5	2014-02-22	11:20:47
833	50.316477	-4.085152	0.81	176.6	2014-02-22	11:20:48
834	50.316471	-4.085154	0.74	190.7	2014-02-22	11:20:49
835	50.316464	-4.085159	0.86	206.8	2014-02-22	11:20:50
836	50.316458	-4.085163	0.36	202.1	2014-02-22	11:20:52
837	50.31646	-4.085162	0.13	21.4	2014-02-22	11:20:54
838	50.31646	-4.085158	0.29	99.3	2014-02-22	11:20:55
839	50.31646	-4.085158	0.04	25.2	2014-02-22	11:20:56
840	50.31646	-4.085157	0.04	40.1	2014-02-22	11:20:57
841	50.316464	-4.08515	0.66	54.6	2014-02-22	11:20:58
842	50.316468	-4.085143	0.63	49.2	2014-02-22	11:20:59
843	50.316466	-4.085136	0.52	105.5	2014-02-22	11:21:00
844	50.31646	-4.085134	0.69	169.1	2014-02-22	11:21:01
845	50.316456	-4.08513	0.51	145.8	2014-02-22	11:21:02
846	50.316455	-4.085127	0.26	115.6	2014-02-22	11:21:03
847	50.316455	-4.085126	0.04	118	2014-02-22	11:21:04
848	50.316459	-4.085119	0.67	49.1	2014-02-22	11:21:05
849	50.316462	-4.085108	0.84	70.5	2014-02-22	11:21:06
850	50.316461	-4.085102	0.4	100.9	2014-02-22	11:21:07
851	50.316461	-4.085102	0.02	116.6	2014-02-22	11:21:08
852	50.316461	-4.085102	0.03	32.6	2014-02-22	11:21:09
853	50.316458	-4.085103	0.2	192.9	2014-02-22	11:21:11
854	50.316461	-4.085097	0.62	48.5	2014-02-22	11:21:12
855	50.316463	-4.085088	0.63	78	2014-02-22	11:21:13
856	50.316462	-4.085082	0.42	104	2014-02-22	11:21:14
857	50.316463	-4.085077	0.38	71.3	2014-02-22	11:21:15
858	50.316461	-4.085075	0.23	133.5	2014-02-22	11:21:16
859	50.316462	-4.085073	0.16	70.2	2014-02-22	11:21:17
860	50.316467	-4.085069	0.67	26.5	2014-02-22	11:21:18
861	50.31647	-4.085063	0.47	55.1	2014-02-22	11:21:19
862	50.316468	-4.085057	0.42	109.2	2014-02-22	11:21:20
863	50.316467	-4.085054	0.15	121.9	2014-02-22	11:21:22
864	50.316463	-4.08505	0.51	149.7	2014-02-22	11:21:23
865	50.316463	-4.085047	0.12	96.5	2014-02-22	11:21:25
866	50.316463	-4.085046	0.04	76.2	2014-02-22	11:21:26
867	50.316469	-4.085042	0.73	27	2014-02-22	11:21:27
868	50.31647	-4.085038	0.27	67.3	2014-02-22	11:21:28
869	50.316465	-4.085035	0.52	157.9	2014-02-22	11:21:29
870	50.316465	-4.085042	0.47	265.3	2014-02-22	11:21:30
871	50.316467	-4.085057	1.09	284.9	2014-02-22	11:21:31
872	50.316471	-4.085069	0.95	293.1	2014-02-22	11:21:32
873	50.31648	-4.085078	1.18	329.1	2014-02-22	11:21:33
874	50.316487	-4.085081	0.84	343.5	2014-02-22	11:21:34
875	50.316488	-4.08508	0.13	50	2014-02-22	11:21:35
876	50.316496	-4.085062	1.57	53	2014-02-22	11:21:36
877	50.316496	-4.085051	0.76	89.2	2014-02-22	11:21:37
878	50.316495	-4.085051	0.17	164.2	2014-02-22	11:21:38
879	50.316496	-4.08505	0.08	13.4	2014-02-22	11:21:39
880	50.316497	-4.085045	0.2	61.8	2014-02-22	11:21:41
881	50.316498	-4.085045	0.1	37.9	2014-02-22	11:21:42
882	50.316496	-4.085039	0.45	116.3	2014-02-22	11:21:43
883	50.316494	-4.085037	0.23	142.5	2014-02-22	11:21:44
884	50.316493	-4.085035	0.23	141.1	2014-02-22	11:21:45
885	50.316494	-4.085035	0.08	355.6	2014-02-22	11:21:47
886	50.316501	-4.08503	0.87	23.6	2014-02-22	11:21:48
887	50.316506	-4.085024	0.7	36.7	2014-02-22	11:21:49
888	50.316508	-4.085019	0.21	59.4	2014-02-22	11:21:51
889	50.316507	-4.085015	0.34	119.4	2014-02-22	11:21:52
890	50.316501	-4.085017	0.65	189.5	2014-02-22	11:21:53
891	50.316501	-4.085017	0.02	173.1	2014-02-22	11:21:55
892	50.316501	-4.085016	0.07	15.1	2014-02-22	11:21:56
893	50.316504	-4.085007	0.73	61.6	2014-02-22	11:21:57
894	50.31651	-4.084996	1.01	54.4	2014-02-22	11:21:58
895	50.316513	-4.084987	0.74	56.2	2014-02-22	11:21:59
896	50.316514	-4.084982	0.39	79.1	2014-02-22	11:22:00
897	50.316513	-4.084979	0.26	123.2	2014-02-22	11:22:01
898	50.31651	-4.08498	0.31	202.4	2014-02-22	11:22:02
899	50.316506	-4.084984	0.55	206.3	2014-02-22	11:22:03
900	50.316503	-4.084985	0.36	195.5	2014-02-22	11:22:04
901	50.316502	-4.084985	0.04	155.6	2014-02-22	11:22:06
902	50.316501	-4.084983	0.12	133	2014-02-22	11:22:07
903	50.316502	-4.084983	0.05	44.1	2014-02-22	11:22:08
904	50.316504	-4.084976	0.59	61.6	2014-02-22	11:22:09
905	50.316504	-4.084975	0.08	103.7	2014-02-22	11:22:10
906	50.316502	-4.084973	0.24	146.3	2014-02-22	11:22:11
907	50.316501	-4.084972	0.08	160.3	2014-02-22	11:22:13
908	50.316505	-4.08496	0.95	61.8	2014-02-22	11:22:14
909	50.31651	-4.084949	0.96	56.9	2014-02-22	11:22:15
910	50.316513	-4.084939	0.8	61.3	2014-02-22	11:22:16
911	50.316512	-4.08493	0.64	96.7	2014-02-22	11:22:17
912	50.316511	-4.084924	0.26	111.3	2014-02-22	11:22:19
913	50.316511	-4.084923	0.04	118	2014-02-22	11:22:20
914	50.316505	-4.08492	0.68	162.6	2014-02-22	11:22:21
915	50.316499	-4.084919	0.59	171.9	2014-02-22	11:22:22
916	50.316494	-4.084917	0.64	166.6	2014-02-22	11:22:23
917	50.316488	-4.084918	0.67	185	2014-02-22	11:22:24
918	50.316482	-4.084918	0.64	182.2	2014-02-22	11:22:25
919	50.316483	-4.084915	0.25	58	2014-02-22	11:22:26
920	50.316492	-4.084908	1.11	25.5	2014-02-22	11:22:27
921	50.316499	-4.084898	1.05	44.9	2014-02-22	11:22:28
922	50.3165	-4.084893	0.2	79.1	2014-02-22	11:22:30
923	50.316497	-4.084889	0.2	135.6	2014-02-22	11:22:32
924	50.316493	-4.084885	0.48	149.2	2014-02-22	11:22:33
925	50.31649	-4.084881	0.53	140.9	2014-02-22	11:22:34
926	50.316488	-4.084873	0.53	108.3	2014-02-22	11:22:35
927	50.316486	-4.084867	0.52	114.5	2014-02-22	11:22:36
928	50.316482	-4.084861	0.61	140.3	2014-02-22	11:22:37
929	50.316476	-4.084858	0.72	161.6	2014-02-22	11:22:38
930	50.316471	-4.084853	0.67	143.6	2014-02-22	11:22:39
931	50.316468	-4.084851	0.38	165.7	2014-02-22	11:22:40
932	50.316467	-4.084852	0.04	212.6	2014-02-22	11:22:41
933	50.316466	-4.084849	0.23	125.2	2014-02-22	11:22:42
934	50.316465	-4.084845	0.33	108.3	2014-02-22	11:22:43
935	50.316466	-4.084845	0.06	0	2014-02-22	11:22:44
936	50.316473	-4.084839	0.44	27	2014-02-22	11:22:46
937	50.31647	-4.084839	0.36	185.8	2014-02-22	11:22:47
938	50.316463	-4.084838	0.78	173.4	2014-02-22	11:22:48
939	50.316458	-4.084837	0.51	167.1	2014-02-22	11:22:49
940	50.316458	-4.084836	0.04	74.6	2014-02-22	11:22:50
941	50.316461	-4.08483	0.26	56.7	2014-02-22	11:22:52
942	50.316461	-4.084829	0.05	128.1	2014-02-22	11:22:53
943	50.31646	-4.084828	0.08	117.8	2014-02-22	11:22:54
944	50.316455	-4.084825	0.67	159.6	2014-02-22	11:22:55
945	50.316453	-4.084825	0.17	176.1	2014-02-22	11:22:56
946	50.316458	-4.084821	0.58	31.6	2014-02-22	11:22:57
947	50.316461	-4.084815	0.56	42.8	2014-02-22	11:22:58
948	50.316461	-4.084815	0.04	160.6	2014-02-22	11:23:00
949	50.31646	-4.084814	0.09	153.3	2014-02-22	11:23:01
950	50.316459	-4.084814	0.06	142.8	2014-02-22	11:23:02
951	50.316458	-4.084811	0.11	117.5	2014-02-22	11:23:04
952	50.316458	-4.084811	0	0	2014-02-22	11:23:05
953	50.316455	-4.084805	0.56	133	2014-02-22	11:23:06
954	50.316448	-4.084805	0.79	178.3	2014-02-22	11:23:07
955	50.316441	-4.084806	0.73	187.6	2014-02-22	11:23:08
956	50.316437	-4.084803	0.58	156.4	2014-02-22	11:23:09
957	50.316432	-4.0848	0.56	156.8	2014-02-22	11:23:10
958	50.316428	-4.084797	0.22	153.8	2014-02-22	11:23:12
959	50.31643	-4.084792	0.41	70.1	2014-02-22	11:23:13
960	50.316429	-4.084787	0.16	110.3	2014-02-22	11:23:15
961	50.316428	-4.084786	0.06	104.5	2014-02-22	11:23:17
962	50.316427	-4.084784	0.23	148.6	2014-02-22	11:23:18
963	50.316425	-4.084785	0.08	205.7	2014-02-22	11:23:20
964	50.316425	-4.084785	0.01	270	2014-02-22	11:23:21
965	50.316422	-4.08478	0.53	136.5	2014-02-22	11:23:22
966	50.31642	-4.084777	0.29	127.3	2014-02-22	11:23:23
967	50.31642	-4.084777	0.03	180	2014-02-22	11:23:24
968	50.316427	-4.084776	0.76	4.5	2014-02-22	11:23:25
969	50.316428	-4.084778	0.09	312.9	2014-02-22	11:23:27
970	50.316426	-4.08478	0.28	213.5	2014-02-22	11:23:28
971	50.316432	-4.084776	0.77	19.8	2014-02-22	11:23:29
972	50.316436	-4.084771	0.58	43.6	2014-02-22	11:23:30
973	50.316436	-4.08477	0.03	110.2	2014-02-22	11:23:31
974	50.316435	-4.08476	0.75	99.3	2014-02-22	11:23:32
975	50.316436	-4.084751	0.66	76.2	2014-02-22	11:23:33
976	50.316433	-4.084746	0.51	141.8	2014-02-22	11:23:34
977	50.316427	-4.084748	0.66	188.3	2014-02-22	11:23:35
978	50.316421	-4.084753	0.77	206.6	2014-02-22	11:23:36
979	50.316416	-4.084757	0.62	210.7	2014-02-22	11:23:37
980	50.316414	-4.084758	0.2	193.7	2014-02-22	11:23:38
981	50.316414	-4.084758	0.07	204.4	2014-02-22	11:23:39
982	50.316411	-4.084752	0.52	126	2014-02-22	11:23:40
983	50.316411	-4.084751	0.08	111.2	2014-02-22	11:23:41
984	50.31641	-4.084747	0.3	109.9	2014-02-22	11:23:42
985	50.316416	-4.084739	0.89	41	2014-02-22	11:23:43
986	50.316424	-4.084728	1.22	40.4	2014-02-22	11:23:44
987	50.316425	-4.084718	0.69	78.3	2014-02-22	11:23:45
988	50.31642	-4.084716	0.61	165.2	2014-02-22	11:23:46
989	50.316417	-4.084715	0.19	171.1	2014-02-22	11:23:48
990	50.316412	-4.084715	0.51	175.3	2014-02-22	11:23:49
991	50.316412	-4.084714	0.06	148.1	2014-02-22	11:23:50
992	50.316416	-4.084711	0.54	29.9	2014-02-22	11:23:51
993	50.316419	-4.084703	0.64	53.5	2014-02-22	11:23:52
994	50.316417	-4.084698	0.47	124	2014-02-22	11:23:53
995	50.316414	-4.084698	0.28	176.4	2014-02-22	11:23:54
996	50.316414	-4.084698	0.03	180	2014-02-22	11:23:55
997	50.316413	-4.084697	0.04	166.6	2014-02-22	11:23:57
998	50.316416	-4.084692	0.52	51.2	2014-02-22	11:23:58
999	50.316416	-4.084686	0.4	97.9	2014-02-22	11:23:59
1000	50.316414	-4.084682	0.18	129.2	2014-02-22	11:24:01
1001	50.316414	-4.084682	0.04	40.1	2014-02-22	11:24:02
1002	50.316413	-4.084678	0.15	122.9	2014-02-22	11:24:04
1003	50.316415	-4.084675	0.18	42.4	2014-02-22	11:24:06
1004	50.316415	-4.084674	0.05	55.4	2014-02-22	11:24:07
1005	50.31642	-4.084665	0.81	51.7	2014-02-22	11:24:08
1006	50.316421	-4.084657	0.63	75.3	2014-02-22	11:24:09
1007	50.31642	-4.084652	0.38	115.9	2014-02-22	11:24:10
1008	50.31642	-4.08465	0.08	93.7	2014-02-22	11:24:12
1009	50.316421	-4.084642	0.28	74.2	2014-02-22	11:24:14
1010	50.31642	-4.084637	0.39	106.9	2014-02-22	11:24:15
1011	50.316419	-4.084636	0.06	138.6	2014-02-22	11:24:16
1012	50.316419	-4.084636	0.05	123.6	2014-02-22	11:24:17
1013	50.31642	-4.084635	0.07	28.4	2014-02-22	11:24:18
1014	50.316412	-4.084635	0.92	180	2014-02-22	11:24:19
1015	50.316401	-4.084637	1.16	185.9	2014-02-22	11:24:20
1016	50.316396	-4.084638	0.61	186.8	2014-02-22	11:24:21
1017	50.316401	-4.084636	0.61	11.8	2014-02-22	11:24:22
1018	50.316412	-4.08463	1.29	20.9	2014-02-22	11:24:23
1019	50.316419	-4.084625	0.89	20.9	2014-02-22	11:24:24
1020	50.316425	-4.084619	0.75	38	2014-02-22	11:24:25
1021	50.316426	-4.084616	0.26	66.5	2014-02-22	11:24:26
1022	50.316426	-4.084615	0.05	52.5	2014-02-22	11:24:27
1023	50.316426	-4.084614	0.09	51.9	2014-02-22	11:24:28
1024	50.316423	-4.084616	0.39	196.1	2014-02-22	11:24:29
1025	50.316423	-4.084615	0.08	117.8	2014-02-22	11:24:30
1026	50.316426	-4.084611	0.51	33.1	2014-02-22	11:24:31
1027	50.316426	-4.08461	0.04	105.7	2014-02-22	11:24:32
1028	50.316424	-4.08461	0.15	182.3	2014-02-22	11:24:34
1029	50.316429	-4.084609	0.65	6.4	2014-02-22	11:24:35
1030	50.316433	-4.084606	0.22	33.2	2014-02-22	11:24:37
1031	50.316438	-4.0846	0.77	35.9	2014-02-22	11:24:38
1032	50.316438	-4.084592	0.57	93.8	2014-02-22	11:24:39
1033	50.316436	-4.084585	0.26	116.6	2014-02-22	11:24:41
1034	50.316435	-4.084585	0.03	168.7	2014-02-22	11:24:43
1035	50.316434	-4.084583	0.18	147.2	2014-02-22	11:24:44
1036	50.316434	-4.084583	0.02	149	2014-02-22	11:24:45
1037	50.316436	-4.084578	0.49	56.7	2014-02-22	11:24:46
1038	50.316436	-4.084577	0.07	113.1	2014-02-22	11:24:47
1039	50.316436	-4.084577	0.05	173.1	2014-02-22	11:24:48
1040	50.316431	-4.084577	0.55	184.9	2014-02-22	11:24:49
1041	50.316428	-4.084578	0.15	184.5	2014-02-22	11:24:51
1042	50.316436	-4.084562	1.45	49.3	2014-02-22	11:24:52
1043	50.316442	-4.084553	0.91	44.9	2014-02-22	11:24:53
1044	50.316442	-4.084549	0.31	100.6	2014-02-22	11:24:54
1045	50.316441	-4.084547	0.12	108	2014-02-22	11:24:55
1046	50.316442	-4.084546	0.03	65	2014-02-22	11:24:57
1047	50.316435	-4.084547	0.72	186.1	2014-02-22	11:24:58
1048	50.316432	-4.08455	0.36	207	2014-02-22	11:24:59
1049	50.316429	-4.084553	0.47	211.3	2014-02-22	11:25:00
1050	50.316423	-4.084552	0.62	173.4	2014-02-22	11:25:01
1051	50.316421	-4.084549	0.34	138	2014-02-22	11:25:02
1052	50.316421	-4.084549	0.02	90	2014-02-22	11:25:03
1053	50.316421	-4.084549	0.01	270	2014-02-22	11:25:04
1054	50.316426	-4.084541	0.79	45.1	2014-02-22	11:25:05
1055	50.316424	-4.084536	0.4	122.2	2014-02-22	11:25:06
1056	50.316424	-4.084534	0.08	97	2014-02-22	11:25:08
1057	50.316427	-4.084528	0.53	52	2014-02-22	11:25:09
1058	50.316427	-4.084528	0.03	0	2014-02-22	11:25:10
1059	50.316428	-4.084522	0.45	70.4	2014-02-22	11:25:11
1060	50.316428	-4.084522	0.05	125.1	2014-02-22	11:25:12
1061	50.316428	-4.084521	0.06	61.8	2014-02-22	11:25:13
1062	50.316428	-4.084517	0.16	98.6	2014-02-22	11:25:15
1063	50.316425	-4.084513	0.21	138.6	2014-02-22	11:25:17
1064	50.316427	-4.084508	0.39	62.9	2014-02-22	11:25:18
1065	50.316428	-4.084504	0.28	64.6	2014-02-22	11:25:19
1066	50.316428	-4.084504	0.03	290.8	2014-02-22	11:25:20
1067	50.316424	-4.084505	0.4	186	2014-02-22	11:25:21
1068	50.316428	-4.084505	0.42	4.1	2014-02-22	11:25:22
1069	50.316439	-4.084495	1.36	28.8	2014-02-22	11:25:23
1070	50.316447	-4.084491	0.99	19	2014-02-22	11:25:24
1071	50.316447	-4.084491	0.04	31.8	2014-02-22	11:25:25
1072	50.316448	-4.084512	1.55	273.4	2014-02-22	11:25:26
1073	50.316451	-4.084534	1.59	282.9	2014-02-22	11:25:27
1074	50.316457	-4.084553	1.51	293.3	2014-02-22	11:25:28
1075	50.316464	-4.08457	1.43	305.9	2014-02-22	11:25:29
1076	50.316472	-4.08458	1.15	320.9	2014-02-22	11:25:30
1077	50.316481	-4.084583	1	348.3	2014-02-22	11:25:31
1078	50.316501	-4.084572	2.37	18.3	2014-02-22	11:25:32
1079	50.316543	-4.084542	5.06	25	2014-02-22	11:25:33
1080	50.316595	-4.084515	6.09	18.3	2014-02-22	11:25:34
1081	50.316648	-4.084506	5.93	6.6	2014-02-22	11:25:35
1082	50.316701	-4.084498	6.03	5.2	2014-02-22	11:25:36
1083	50.316758	-4.084495	6.27	2.2	2014-02-22	11:25:37
1084	50.316814	-4.084502	6.26	355	2014-02-22	11:25:38
1085	50.316868	-4.084513	6.1	353	2014-02-22	11:25:39
1086	50.316922	-4.084526	6.1	351.5	2014-02-22	11:25:40
1087	50.316975	-4.084543	6.01	347.9	2014-02-22	11:25:41
1088	50.317025	-4.084564	5.7	345.4	2014-02-22	11:25:42
1089	50.317069	-4.084584	5.18	344.1	2014-02-22	11:25:43
1090	50.317113	-4.084602	5.05	344.7	2014-02-22	11:25:44
1091	50.317158	-4.084617	5.13	348	2014-02-22	11:25:45
1092	50.317203	-4.084631	5.04	348.7	2014-02-22	11:25:46
1093	50.31741	-4.084657	3.86	355.5	2014-02-22	11:25:52
1094	50.317339	-4.084644	7.93	173.3	2014-02-22	11:25:53
1095	50.317203	-4.084596	15.56	167.3	2014-02-22	11:25:54
1096	50.317149	-4.084588	6.07	174.8	2014-02-22	11:25:55
1097	50.317113	-4.084591	3.95	182.9	2014-02-22	11:25:56
1098	50.317083	-4.084604	3.49	195.9	2014-02-22	11:25:57
1099	50.317062	-4.084611	2.44	192.1	2014-02-22	11:25:58
1100	50.317044	-4.084616	2.01	189.6	2014-02-22	11:25:59
1101	50.317028	-4.084618	1.77	184.7	2014-02-22	11:26:00
1102	50.317013	-4.084623	1.73	191.3	2014-02-22	11:26:01
1103	50.316995	-4.084631	2	196.6	2014-02-22	11:26:02
1104	50.316981	-4.084638	1.72	196.9	2014-02-22	11:26:03
1105	50.316964	-4.084647	2.01	197.6	2014-02-22	11:26:04
1106	50.316955	-4.084647	0.49	180	2014-02-22	11:26:06
1107	50.316943	-4.084649	1.33	187.5	2014-02-22	11:26:07
1108	50.316926	-4.084653	1.88	189.3	2014-02-22	11:26:08
1109	50.316909	-4.084658	1.95	189	2014-02-22	11:26:09
1110	50.316891	-4.084664	2.04	192.5	2014-02-22	11:26:10
1111	50.316873	-4.084671	2.1	193.8	2014-02-22	11:26:11
1112	50.316856	-4.084678	1.91	194.5	2014-02-22	11:26:12
1113	50.316843	-4.084682	1.52	190.8	2014-02-22	11:26:13
1114	50.316827	-4.084687	1.78	192.8	2014-02-22	11:26:14
1115	50.31681	-4.084693	1.91	192.4	2014-02-22	11:26:15
1116	50.316795	-4.084693	1.72	181.2	2014-02-22	11:26:16
1117	50.316779	-4.084694	1.83	180.8	2014-02-22	11:26:17
1118	50.316764	-4.084695	1.62	182.3	2014-02-22	11:26:18
1119	50.316751	-4.084694	1.42	179.5	2014-02-22	11:26:19
1120	50.316738	-4.084695	1.5	180.7	2014-02-22	11:26:20
1121	50.316726	-4.084695	1.27	180.3	2014-02-22	11:26:21
1122	50.316714	-4.084697	1.43	187.4	2014-02-22	11:26:22
1123	50.316701	-4.084696	1.37	175.3	2014-02-22	11:26:23
1124	50.316689	-4.084696	1.34	179.5	2014-02-22	11:26:24
1125	50.316676	-4.084701	1.53	194.4	2014-02-22	11:26:25
1126	50.316664	-4.084706	1.43	194.3	2014-02-22	11:26:26
1127	50.316654	-4.084708	1.06	189.1	2014-02-22	11:26:27
1128	50.316645	-4.08471	1.03	185.7	2014-02-22	11:26:28
1129	50.316633	-4.084711	1.35	185.3	2014-02-22	11:26:29
1130	50.316622	-4.084716	1.27	193.6	2014-02-22	11:26:30
1131	50.316611	-4.084723	1.29	202.9	2014-02-22	11:26:31
1132	50.316601	-4.084725	1.14	188.7	2014-02-22	11:26:32
1133	50.316592	-4.084728	1.03	193	2014-02-22	11:26:33
1134	50.316586	-4.084733	0.77	205.8	2014-02-22	11:26:34
1135	50.316576	-4.084738	1.14	196.1	2014-02-22	11:26:35
1136	50.316563	-4.084744	1.5	197.8	2014-02-22	11:26:36
1137	50.31656	-4.084741	0.41	151	2014-02-22	11:26:37
1138	50.316562	-4.084735	0.23	62.4	2014-02-22	11:26:39
1139	50.316557	-4.08474	0.67	208.7	2014-02-22	11:26:40
1140	50.316551	-4.084741	0.6	189.3	2014-02-22	11:26:41
1141	50.316553	-4.084738	0.26	54.5	2014-02-22	11:26:42
1142	50.316557	-4.084734	0.6	35	2014-02-22	11:26:43
1143	50.316561	-4.084729	0.6	35.9	2014-02-22	11:26:44
1144	50.316565	-4.084724	0.57	39.2	2014-02-22	11:26:45
1145	50.31657	-4.084717	0.65	43.8	2014-02-22	11:26:46
1146	50.31657	-4.084714	0.11	67.6	2014-02-22	11:26:48
1147	50.316566	-4.084716	0.47	196	2014-02-22	11:26:49
1148	50.316563	-4.084719	0.21	204.3	2014-02-22	11:26:51
1149	50.316557	-4.084723	0.73	205.1	2014-02-22	11:26:52
1150	50.316554	-4.084727	0.45	220.3	2014-02-22	11:26:53
1151	50.316553	-4.084729	0.2	226.8	2014-02-22	11:26:54
1152	50.316555	-4.084726	0.39	32.6	2014-02-22	11:26:55
1153	50.31656	-4.084718	0.82	47.8	2014-02-22	11:26:56
1154	50.316563	-4.08471	0.64	60.2	2014-02-22	11:26:57
1155	50.316563	-4.084702	0.53	88	2014-02-22	11:26:58
1156	50.316561	-4.084697	0.47	121.3	2014-02-22	11:26:59
1157	50.316557	-4.084695	0.51	163.6	2014-02-22	11:27:00
1158	50.316553	-4.084697	0.43	197.7	2014-02-22	11:27:01
1159	50.316552	-4.084697	0.06	180	2014-02-22	11:27:03
1160	50.316552	-4.084696	0.06	80.4	2014-02-22	11:27:04
1161	50.316552	-4.084696	0.01	64.3	2014-02-22	11:27:06
1162	50.316552	-4.084696	0.01	90	2014-02-22	11:27:07
1163	50.31655	-4.084697	0.24	210.2	2014-02-22	11:27:08
1164	50.316549	-4.084694	0.23	121.6	2014-02-22	11:27:09
1165	50.316549	-4.084694	0.02	67	2014-02-22	11:27:11
1166	50.316556	-4.084683	1.05	48.7	2014-02-22	11:27:12
1167	50.316557	-4.084677	0.46	73.5	2014-02-22	11:27:13
1168	50.316558	-4.084675	0.09	55.5	2014-02-22	11:27:15
1169	50.316557	-4.084672	0.18	101.6	2014-02-22	11:27:16
1170	50.316558	-4.084669	0.09	87.2	2014-02-22	11:27:18
1171	50.316558	-4.084668	0.06	53.5	2014-02-22	11:27:20
1172	50.316558	-4.084664	0.16	88.4	2014-02-22	11:27:22
1173	50.316558	-4.084663	0.03	51.9	2014-02-22	11:27:23
1174	50.31656	-4.084659	0.39	53.6	2014-02-22	11:27:24
1175	50.316563	-4.08465	0.72	64.6	2014-02-22	11:27:25
1176	50.316562	-4.084639	0.79	97.4	2014-02-22	11:27:26
1177	50.316563	-4.084637	0.13	73.6	2014-02-22	11:27:27
1178	50.316562	-4.084635	0.13	98.1	2014-02-22	11:27:28
1179	50.316565	-4.08463	0.5	48.2	2014-02-22	11:27:29
1180	50.316567	-4.084625	0.2	65.5	2014-02-22	11:27:31
1181	50.316566	-4.084621	0.15	111.3	2014-02-22	11:27:33
1182	50.316561	-4.084621	0.52	180	2014-02-22	11:27:34
1183	50.316559	-4.084621	0.24	188.7	2014-02-22	11:27:35
1184	50.316559	-4.084621	0.06	152.3	2014-02-22	11:27:36
1185	50.316559	-4.084614	0.47	85.4	2014-02-22	11:27:37
1186	50.316556	-4.084611	0.39	140.7	2014-02-22	11:27:38
1187	50.316553	-4.084608	0.4	156.1	2014-02-22	11:27:39
1188	50.316555	-4.084605	0.29	57	2014-02-22	11:27:40
1189	50.316558	-4.084599	0.56	46	2014-02-22	11:27:41
1190	50.31656	-4.084595	0.18	62.4	2014-02-22	11:27:43
1191	50.31656	-4.084594	0.06	32.6	2014-02-22	11:27:44
1192	50.316564	-4.084593	0.47	11.1	2014-02-22	11:27:45
1193	50.316564	-4.084592	0.02	90	2014-02-22	11:27:47
1194	50.316566	-4.08459	0.15	34.4	2014-02-22	11:27:49
1195	50.316564	-4.084592	0.26	204.5	2014-02-22	11:27:50
1196	50.316564	-4.084591	0.04	62	2014-02-22	11:27:52
1197	50.316566	-4.084589	0.18	27.7	2014-02-22	11:27:53
1198	50.316571	-4.084582	0.8	42.4	2014-02-22	11:27:54
1199	50.316573	-4.084576	0.44	65.9	2014-02-22	11:27:55
1200	50.316574	-4.084576	0.15	357.8	2014-02-22	11:27:56
1201	50.316584	-4.084579	1.13	350.9	2014-02-22	11:27:57
1202	50.316601	-4.084575	1.88	8	2014-02-22	11:27:58
1203	50.316612	-4.084567	1.31	25.1	2014-02-22	11:27:59
1204	50.316613	-4.084559	0.64	72.9	2014-02-22	11:28:00
1205	50.316614	-4.084553	0.44	82.7	2014-02-22	11:28:01
1206	50.316614	-4.084552	0.1	56.2	2014-02-22	11:28:02
1207	50.316615	-4.08455	0.1	54.3	2014-02-22	11:28:03
1208	50.316612	-4.084548	0.34	154.1	2014-02-22	11:28:04
1209	50.316612	-4.084548	0.01	150.4	2014-02-22	11:28:05
1210	50.316607	-4.084547	0.55	173.2	2014-02-22	11:28:06
1211	50.316602	-4.084543	0.3	151.8	2014-02-22	11:28:08
1212	50.316609	-4.084535	0.96	39.5	2014-02-22	11:28:09
1213	50.316621	-4.084524	1.59	27.7	2014-02-22	11:28:10
1214	50.316637	-4.084507	2.12	36.8	2014-02-22	11:28:11
1215	50.316645	-4.084502	0.95	21	2014-02-22	11:28:12
1216	50.316644	-4.084512	0.73	263.3	2014-02-22	11:28:13
1217	50.316637	-4.084528	1.4	235.6	2014-02-22	11:28:14
1218	50.316627	-4.084547	1.74	230	2014-02-22	11:28:15
1219	50.316615	-4.084565	1.79	225	2014-02-22	11:28:16
1220	50.316613	-4.084573	0.66	248.4	2014-02-22	11:28:17
1221	50.316621	-4.084572	0.89	6.9	2014-02-22	11:28:18
1222	50.316622	-4.084572	0.13	341.1	2014-02-22	11:28:19
1223	50.31662	-4.084581	0.65	248.3	2014-02-22	11:28:20
1224	50.316619	-4.084592	0.8	259.2	2014-02-22	11:28:21
1225	50.316622	-4.084606	1.04	289.4	2014-02-22	11:28:22
1226	50.316629	-4.084623	1.45	302.8	2014-02-22	11:28:23
1227	50.316637	-4.084636	1.26	314.8	2014-02-22	11:28:24
1228	50.316645	-4.08464	0.97	342.1	2014-02-22	11:28:25
1229	50.316661	-4.084635	1.78	12.1	2014-02-22	11:28:26
1230	50.316689	-4.084618	3.36	21.1	2014-02-22	11:28:27
1231	50.316739	-4.084603	5.73	10.4	2014-02-22	11:28:28
1232	50.316803	-4.084604	7.06	359.5	2014-02-22	11:28:29
1233	50.316858	-4.084593	6.13	7.1	2014-02-22	11:28:30
1234	50.316907	-4.084569	5.72	17.8	2014-02-22	11:28:31
1235	50.31695	-4.08455	5.04	14.9	2014-02-22	11:28:32
1236	50.316986	-4.084543	3.96	7.2	2014-02-22	11:28:33
1237	50.317007	-4.084543	2.44	359.7	2014-02-22	11:28:34
1238	50.317015	-4.084547	0.85	343.2	2014-02-22	11:28:35
1239	50.317015	-4.084548	0.12	309.8	2014-02-22	11:28:36
1240	50.317016	-4.084549	0.04	282.8	2014-02-22	11:28:38
1241	50.317008	-4.084552	0.86	191.6	2014-02-22	11:28:39
1242	50.316998	-4.084558	1.24	200.6	2014-02-22	11:28:40
1243	50.316986	-4.084564	1.39	198.5	2014-02-22	11:28:41
1244	50.316972	-4.084574	1.73	204.4	2014-02-22	11:28:42
1245	50.316953	-4.08459	2.36	207.5	2014-02-22	11:28:43
1246	50.316933	-4.084604	2.45	204.2	2014-02-22	11:28:44
1247	50.316921	-4.084612	1.47	205.3	2014-02-22	11:28:45
1248	50.316912	-4.084621	1.12	213	2014-02-22	11:28:46
1249	50.316902	-4.084631	1.34	210.8	2014-02-22	11:28:47
1250	50.316896	-4.084629	0.67	172.3	2014-02-22	11:28:48
1251	50.316889	-4.084627	0.82	167.5	2014-02-22	11:28:49
1252	50.316879	-4.084628	1.08	182.8	2014-02-22	11:28:50
1253	50.316871	-4.084625	0.96	169.3	2014-02-22	11:28:51
1254	50.316859	-4.084625	1.36	180.5	2014-02-22	11:28:52
1255	50.316845	-4.084624	1.55	176.5	2014-02-22	11:28:53
1256	50.316833	-4.084623	1.31	175.3	2014-02-22	11:28:54
1257	50.31682	-4.084625	1.47	185.6	2014-02-22	11:28:55
1258	50.316806	-4.084625	1.51	181.1	2014-02-22	11:28:56
1259	50.316793	-4.084622	1.43	172.6	2014-02-22	11:28:57
1260	50.316782	-4.084619	1.3	168.9	2014-02-22	11:28:58
1261	50.316772	-4.084615	1.18	165.3	2014-02-22	11:28:59
1262	50.316759	-4.084612	1.38	171.8	2014-02-22	11:29:00
1263	50.31675	-4.084612	1.04	179	2014-02-22	11:29:01
1264	50.316744	-4.084608	0.69	160.9	2014-02-22	11:29:02
1265	50.316737	-4.08461	0.8	186	2014-02-22	11:29:03
1266	50.316728	-4.084615	1.05	201	2014-02-22	11:29:04
1267	50.316724	-4.08462	0.57	216.6	2014-02-22	11:29:05
1268	50.316725	-4.084619	0.1	50.2	2014-02-22	11:29:06
1269	50.316726	-4.08461	0.66	74.4	2014-02-22	11:29:07
1270	50.316721	-4.084608	0.58	171.6	2014-02-22	11:29:08
1271	50.316715	-4.084613	0.77	206.2	2014-02-22	11:29:09
1272	50.316709	-4.084619	0.75	209.9	2014-02-22	11:29:10
1273	50.316707	-4.084622	0.19	223.2	2014-02-22	11:29:12
1274	50.31673	-4.084619	2.58	5.8	2014-02-22	11:29:13
1275	50.316759	-4.084608	3.38	12.8	2014-02-22	11:29:14
1276	50.316778	-4.084598	2.23	18.9	2014-02-22	11:29:15
1277	50.316786	-4.084593	0.9	23	2014-02-22	11:29:16
1278	50.316788	-4.084593	0.22	355.3	2014-02-22	11:29:17
1279	50.316791	-4.084591	0.44	15.8	2014-02-22	11:29:18
1280	50.316793	-4.084591	0.15	21.1	2014-02-22	11:29:19
1281	50.316794	-4.084592	0.14	335.4	2014-02-22	11:29:20
1282	50.31679	-4.084594	0.43	205.3	2014-02-22	11:29:21
1283	50.316789	-4.084601	0.54	251.8	2014-02-22	11:29:22
1284	50.316787	-4.084608	0.53	250.5	2014-02-22	11:29:23
1285	50.31679	-4.084609	0.27	346	2014-02-22	11:29:24
1286	50.316795	-4.084605	0.64	25.4	2014-02-22	11:29:25
1287	50.316795	-4.084605	0.1	38.3	2014-02-22	11:29:26
1288	50.316798	-4.084603	0.13	22.7	2014-02-22	11:29:28
1289	50.316798	-4.084603	0.03	32.6	2014-02-22	11:29:29
1290	50.316798	-4.084604	0.05	303.6	2014-02-22	11:29:30
1291	50.316798	-4.084603	0.02	90	2014-02-22	11:29:31
1292	50.316805	-4.0846	0.82	16.9	2014-02-22	11:29:32
1293	50.316808	-4.084599	0.36	11.5	2014-02-22	11:29:33
1294	50.316808	-4.084598	0.08	119.3	2014-02-22	11:29:34
1295	50.3168	-4.084604	1.01	204.5	2014-02-22	11:29:35
1296	50.316788	-4.084608	1.37	194	2014-02-22	11:29:36
1297	50.316776	-4.08461	1.3	186.3	2014-02-22	11:29:37
1298	50.316771	-4.084607	0.65	157.3	2014-02-22	11:29:38
1299	50.316763	-4.084604	0.89	165.7	2014-02-22	11:29:39
1300	50.316749	-4.08461	1.6	196.4	2014-02-22	11:29:40
1301	50.316741	-4.084611	0.93	183.3	2014-02-22	11:29:41
1302	50.316736	-4.084609	0.57	166	2014-02-22	11:29:42
1303	50.316728	-4.08461	0.94	184	2014-02-22	11:29:43
1304	50.31672	-4.084608	0.82	170	2014-02-22	11:29:44
1305	50.316716	-4.084605	0.51	154.3	2014-02-22	11:29:45
1306	50.316716	-4.084605	0.02	126.4	2014-02-22	11:29:46
1307	50.316711	-4.084603	0.59	171.3	2014-02-22	11:29:47
1308	50.316703	-4.084607	0.91	197.5	2014-02-22	11:29:48
1309	50.316695	-4.084613	0.99	204.4	2014-02-22	11:29:49
1310	50.316686	-4.084618	1.11	200.1	2014-02-22	11:29:50
1311	50.316674	-4.084623	1.28	194.8	2014-02-22	11:29:51
1312	50.316666	-4.084628	1.05	200.6	2014-02-22	11:29:52
1313	50.316658	-4.084634	0.92	207.8	2014-02-22	11:29:53
1314	50.316652	-4.084638	0.76	197.7	2014-02-22	11:29:54
1315	50.316645	-4.08464	0.77	195.2	2014-02-22	11:29:55
1316	50.31664	-4.084645	0.71	208.5	2014-02-22	11:29:56
1317	50.316635	-4.084647	0.48	198	2014-02-22	11:29:57
1318	50.316635	-4.084646	0.06	133.4	2014-02-22	11:29:59
1319	50.316636	-4.084647	0.13	327.4	2014-02-22	11:30:00
1320	50.31664	-4.084645	0.5	14.5	2014-02-22	11:30:01
1321	50.316647	-4.08464	0.89	26.7	2014-02-22	11:30:02
1322	50.316649	-4.084634	0.48	60.7	2014-02-22	11:30:03
1323	50.316646	-4.084632	0.44	159.3	2014-02-22	11:30:04
1324	50.316645	-4.084633	0.08	230.7	2014-02-22	11:30:06
1325	50.316645	-4.084634	0.07	261.3	2014-02-22	11:30:07
1326	50.316645	-4.084633	0.07	82.1	2014-02-22	11:30:08
1327	50.316651	-4.084639	0.85	333.2	2014-02-22	11:30:09
1328	50.316655	-4.084648	0.81	302	2014-02-22	11:30:10
1329	50.316659	-4.084662	1.07	289.9	2014-02-22	11:30:11
1330	50.316663	-4.084681	1.42	292.8	2014-02-22	11:30:12
1331	50.316667	-4.0847	1.46	287.1	2014-02-22	11:30:13
1332	50.316671	-4.084712	0.91	294.2	2014-02-22	11:30:14
1333	50.316671	-4.084712	0.05	114.3	2014-02-22	11:30:15
1334	50.316671	-4.084711	0.08	35.9	2014-02-22	11:30:16
1335	50.316681	-4.084698	1.47	39.1	2014-02-22	11:30:17
1336	50.316682	-4.08469	0.56	78.4	2014-02-22	11:30:18
1337	50.316677	-4.084686	0.69	151.6	2014-02-22	11:30:19
1338	50.316677	-4.084683	0.09	70.9	2014-02-22	11:30:21
1339	50.316671	-4.084694	1.03	228.1	2014-02-22	11:30:22
1340	50.316666	-4.084707	1.1	236.7	2014-02-22	11:30:23
1341	50.316663	-4.084717	0.78	246.1	2014-02-22	11:30:24
1342	50.316665	-4.084715	0.26	39.2	2014-02-22	11:30:25
1343	50.316664	-4.084711	0.28	99.3	2014-02-22	11:30:26
1344	50.316664	-4.084711	0.01	150.4	2014-02-22	11:30:27
1345	50.31666	-4.084712	0.52	189.2	2014-02-22	11:30:28
1346	50.316663	-4.084712	0.36	359	2014-02-22	11:30:29
1347	50.316675	-4.084704	1.43	24.9	2014-02-22	11:30:30
1348	50.31668	-4.084691	1.09	53.6	2014-02-22	11:30:31
1349	50.316678	-4.084689	0.32	144.8	2014-02-22	11:30:32
1350	50.316677	-4.084689	0.08	193.4	2014-02-22	11:30:33
1351	50.316679	-4.084687	0.25	25.6	2014-02-22	11:30:34
1352	50.31668	-4.084683	0.32	73.2	2014-02-22	11:30:35
1353	50.31668	-4.084684	0.06	231.5	2014-02-22	11:30:36
1354	50.316674	-4.084694	0.96	228.4	2014-02-22	11:30:37
1355	50.316673	-4.08471	1.15	263.5	2014-02-22	11:30:38
1356	50.316675	-4.084728	1.3	277.8	2014-02-22	11:30:39
1357	50.316676	-4.084753	1.75	273.7	2014-02-22	11:30:40
1358	50.316679	-4.084777	1.78	283.4	2014-02-22	11:30:41
1359	50.316687	-4.084793	1.41	307	2014-02-22	11:30:42
1360	50.316698	-4.084795	1.25	351.2	2014-02-22	11:30:43
1361	50.31672	-4.084782	2.61	21.7	2014-02-22	11:30:44
1362	50.316756	-4.084761	4.28	20.6	2014-02-22	11:30:45
1363	50.316798	-4.084734	5.11	21.9	2014-02-22	11:30:46
1364	50.316843	-4.084709	5.31	19.4	2014-02-22	11:30:47
1365	50.316885	-4.084687	4.91	18.8	2014-02-22	11:30:48
1366	50.316911	-4.084675	3.03	15.9	2014-02-22	11:30:49
1367	50.316919	-4.08467	0.96	21.9	2014-02-22	11:30:50
1368	50.316919	-4.08467	0.04	40.1	2014-02-22	11:30:51
1369	50.316922	-4.084662	0.63	56.7	2014-02-22	11:30:52
1370	50.316926	-4.084663	0.35	351.1	2014-02-22	11:30:53
1371	50.31692	-4.084671	0.85	223.7	2014-02-22	11:30:54
1372	50.316908	-4.084681	1.56	207	2014-02-22	11:30:55
1373	50.316893	-4.084692	1.76	205.2	2014-02-22	11:30:56
1374	50.316877	-4.084703	1.94	204.3	2014-02-22	11:30:57
1375	50.316865	-4.084713	1.58	205.1	2014-02-22	11:30:58
1376	50.31685	-4.084723	1.73	204	2014-02-22	11:30:59
1377	50.316832	-4.084734	2.16	201.2	2014-02-22	11:31:00
1378	50.316817	-4.084742	1.78	200.2	2014-02-22	11:31:01
1379	50.316808	-4.084744	1.02	189.4	2014-02-22	11:31:02
1380	50.316801	-4.084742	0.78	169.4	2014-02-22	11:31:03
1381	50.316791	-4.084741	1.16	174.4	2014-02-22	11:31:04
1382	50.31678	-4.084739	1.26	175.1	2014-02-22	11:31:05
1383	50.316766	-4.084739	1.56	180.2	2014-02-22	11:31:06
1384	50.316752	-4.084741	1.56	184.9	2014-02-22	11:31:07
1385	50.31674	-4.084744	1.36	188.3	2014-02-22	11:31:08
1386	50.316727	-4.084746	1.38	184.4	2014-02-22	11:31:09
1387	50.316712	-4.084753	1.78	196.3	2014-02-22	11:31:10
1388	50.316699	-4.084757	1.5	193.1	2014-02-22	11:31:11
1389	50.316687	-4.084761	1.37	190.2	2014-02-22	11:31:12
1390	50.31668	-4.084766	0.85	206.8	2014-02-22	11:31:13
1391	50.31668	-4.084765	0.11	70.1	2014-02-22	11:31:14
1392	50.316691	-4.084751	1.51	40.2	2014-02-22	11:31:15
1393	50.316688	-4.084752	0.25	189.8	2014-02-22	11:31:16
1394	50.316678	-4.084763	1.41	213.3	2014-02-22	11:31:17
1395	50.316665	-4.084775	1.65	211.2	2014-02-22	11:31:18
1396	50.316654	-4.084787	1.49	215.1	2014-02-22	11:31:19
1397	50.316642	-4.084802	1.72	219.6	2014-02-22	11:31:20
1398	50.316632	-4.084821	1.78	228.3	2014-02-22	11:31:21
1399	50.31662	-4.084837	1.74	223.2	2014-02-22	11:31:22
1400	50.31661	-4.084851	1.5	218.7	2014-02-22	11:31:23
1401	50.316599	-4.084862	1.49	214.3	2014-02-22	11:31:24
1402	50.31659	-4.084876	1.41	223.7	2014-02-22	11:31:25
1403	50.316586	-4.084888	0.94	246.5	2014-02-22	11:31:26
1404	50.316584	-4.084897	0.66	246.7	2014-02-22	11:31:27
1405	50.316578	-4.084906	0.95	223.9	2014-02-22	11:31:28
1406	50.316567	-4.084914	1.29	206.1	2014-02-22	11:31:29
1407	50.316554	-4.084926	1.76	208.3	2014-02-22	11:31:30
1408	50.316539	-4.08494	1.93	212.6	2014-02-22	11:31:31
1409	50.316524	-4.084954	1.91	210.3	2014-02-22	11:31:32
1410	50.316515	-4.08496	1.1	205.2	2014-02-22	11:31:33
1411	50.316514	-4.084959	0.19	141.3	2014-02-22	11:31:34
1412	50.316518	-4.084942	1.28	69	2014-02-22	11:31:35
1413	50.316519	-4.084929	0.91	79.9	2014-02-22	11:31:36
1414	50.316519	-4.08493	0.05	223.2	2014-02-22	11:31:37
1415	50.31652	-4.084926	0.32	76.5	2014-02-22	11:31:38
1416	50.316517	-4.084924	0.33	166.3	2014-02-22	11:31:39
1417	50.316516	-4.084926	0.15	220.6	2014-02-22	11:31:40
1418	50.316515	-4.084926	0.03	227.9	2014-02-22	11:31:42
1419	50.316516	-4.084927	0.03	293.1	2014-02-22	11:31:43
1420	50.316516	-4.084927	0.03	290.2	2014-02-22	11:31:44
1421	50.316515	-4.084916	0.76	99.2	2014-02-22	11:31:45
1422	50.316517	-4.084906	0.75	72.8	2014-02-22	11:31:46
1423	50.316522	-4.084899	0.79	42.8	2014-02-22	11:31:47
1424	50.316534	-4.08489	1.55	23.8	2014-02-22	11:31:48
1425	50.316562	-4.084872	3.37	22.4	2014-02-22	11:31:49
1426	50.316607	-4.084844	5.38	21.5	2014-02-22	11:31:50
1427	50.31666	-4.084815	6.2	19.2	2014-02-22	11:31:51
1428	50.316712	-4.084793	6.02	15.6	2014-02-22	11:31:52
1429	50.316762	-4.084776	5.72	12.1	2014-02-22	11:31:53
1430	50.316806	-4.084764	4.95	9.5	2014-02-22	11:31:54
1431	50.316849	-4.084753	4.84	9.9	2014-02-22	11:31:55
1432	50.316893	-4.084741	4.96	10	2014-02-22	11:31:56
1433	50.316938	-4.084725	5.19	12.2	2014-02-22	11:31:57
1434	50.31698	-4.084698	4.98	22.8	2014-02-22	11:31:58
1435	50.317013	-4.084659	4.65	37.1	2014-02-22	11:31:59
1436	50.317042	-4.084599	5.29	53	2014-02-22	11:32:00
1437	50.317065	-4.084536	5.21	59.9	2014-02-22	11:32:01
1438	50.317086	-4.084483	4.41	59	2014-02-22	11:32:02
1439	50.317106	-4.084429	4.41	59.2	2014-02-22	11:32:03
1440	50.317126	-4.084376	4.45	58.8	2014-02-22	11:32:04
1441	50.317147	-4.084321	4.55	59.7	2014-02-22	11:32:05
1442	50.317167	-4.084264	4.57	61.2	2014-02-22	11:32:06
1443	50.317122	-4.084097	3.23	112.7	2014-02-22	11:32:10
1444	50.317106	-4.084162	4.97	249.2	2014-02-22	11:32:11
1445	50.317066	-4.084303	11.01	245.7	2014-02-22	11:32:12
1446	50.317039	-4.084394	7.06	245.4	2014-02-22	11:32:13
1447	50.317021	-4.084456	4.9	245.4	2014-02-22	11:32:14
1448	50.317005	-4.084485	2.71	228.7	2014-02-22	11:32:15
1449	50.316999	-4.084501	1.3	241.4	2014-02-22	11:32:16
1450	50.317003	-4.084514	1.03	295.7	2014-02-22	11:32:17
1451	50.317	-4.08453	1.18	250.6	2014-02-22	11:32:18
1452	50.31699	-4.084545	1.52	226.5	2014-02-22	11:32:19
1453	50.316981	-4.08456	1.51	225.3	2014-02-22	11:32:20
1454	50.316972	-4.084575	1.4	226.2	2014-02-22	11:32:21
1455	50.316963	-4.084586	1.31	218.3	2014-02-22	11:32:22
1456	50.316952	-4.084599	1.58	217.3	2014-02-22	11:32:23
1457	50.316939	-4.084619	1.97	223.9	2014-02-22	11:32:24
1458	50.316935	-4.08463	0.93	242.6	2014-02-22	11:32:25
1459	50.316936	-4.084637	0.45	278.3	2014-02-22	11:32:26
1460	50.316932	-4.084642	0.51	227.9	2014-02-22	11:32:27
1461	50.316928	-4.084649	0.69	223.9	2014-02-22	11:32:28
1462	50.316922	-4.08466	1.09	230	2014-02-22	11:32:29
1463	50.316913	-4.08467	1.19	213.8	2014-02-22	11:32:30
1464	50.316906	-4.084677	0.95	212.2	2014-02-22	11:32:31
1465	50.316898	-4.084688	1.17	223.7	2014-02-22	11:32:32
1466	50.316889	-4.084698	1.21	215.4	2014-02-22	11:32:33
1467	50.316883	-4.084707	0.9	222.5	2014-02-22	11:32:34
1468	50.316878	-4.084715	0.78	228.2	2014-02-22	11:32:35
1469	50.316868	-4.084722	1.22	203.6	2014-02-22	11:32:36
1470	50.316858	-4.084731	1.38	208.6	2014-02-22	11:32:37
1471	50.316846	-4.084742	1.52	210.1	2014-02-22	11:32:38
1472	50.316833	-4.084753	1.6	210.6	2014-02-22	11:32:39
1473	50.316823	-4.084763	1.37	210.1	2014-02-22	11:32:40
1474	50.316813	-4.08477	1.25	205.4	2014-02-22	11:32:41
1475	50.316801	-4.08478	1.43	207.5	2014-02-22	11:32:42
1476	50.316795	-4.084783	0.69	203	2014-02-22	11:32:43
1477	50.31679	-4.084789	0.76	212.9	2014-02-22	11:32:44
1478	50.31678	-4.084797	1.22	208.1	2014-02-22	11:32:45
1479	50.31677	-4.084804	1.18	203.2	2014-02-22	11:32:46
1480	50.316762	-4.084813	1.17	213.1	2014-02-22	11:32:47
1481	50.31675	-4.084824	1.46	211.8	2014-02-22	11:32:48
1482	50.31674	-4.084834	1.41	211.5	2014-02-22	11:32:49
1483	50.316731	-4.084846	1.26	222.4	2014-02-22	11:32:50
1484	50.316728	-4.084856	0.81	239.5	2014-02-22	11:32:51
1485	50.316727	-4.084862	0.43	257.5	2014-02-22	11:32:52
1486	50.316727	-4.084867	0.38	267.2	2014-02-22	11:32:53
1487	50.316727	-4.084867	0.02	343.3	2014-02-22	11:32:54
1488	50.316719	-4.084876	1.08	217.4	2014-02-22	11:32:55
1489	50.31671	-4.084883	1.12	204.3	2014-02-22	11:32:56
1490	50.316699	-4.084891	1.31	204.6	2014-02-22	11:32:57
1491	50.316689	-4.0849	1.28	211.4	2014-02-22	11:32:58
1492	50.31668	-4.084907	1.11	206.1	2014-02-22	11:32:59
1493	50.316669	-4.084916	1.37	207.1	2014-02-22	11:33:00
1494	50.31666	-4.084924	1.21	211.1	2014-02-22	11:33:01
1495	50.316655	-4.084932	0.74	225.1	2014-02-22	11:33:02
1496	50.316654	-4.084934	0.18	223.6	2014-02-22	11:33:03
1497	50.316653	-4.084934	0.15	188.9	2014-02-22	11:33:04
1498	50.316653	-4.084934	0.04	25.2	2014-02-22	11:33:05
1499	50.316658	-4.084926	0.75	43.8	2014-02-22	11:33:06
1500	50.316653	-4.084927	0.59	185.2	2014-02-22	11:33:07
1501	50.316647	-4.084934	0.82	217.9	2014-02-22	11:33:08
1502	50.316641	-4.084941	0.86	215.6	2014-02-22	11:33:09
1503	50.316631	-4.08495	1.27	209.4	2014-02-22	11:33:10
1504	50.316618	-4.084961	1.58	210	2014-02-22	11:33:11
1505	50.316608	-4.084971	1.34	210.8	2014-02-22	11:33:12
1506	50.3166	-4.08498	1.14	213.6	2014-02-22	11:33:13
1507	50.316591	-4.084987	1.05	208.7	2014-02-22	11:33:14
1508	50.316583	-4.084992	0.96	203.8	2014-02-22	11:33:15
1509	50.316579	-4.085001	0.78	235.7	2014-02-22	11:33:16
1510	50.316575	-4.085007	0.6	219.8	2014-02-22	11:33:17
1511	50.316575	-4.085007	0.01	180	2014-02-22	11:33:18
1512	50.316567	-4.08501	0.93	196.3	2014-02-22	11:33:19
1513	50.316559	-4.085012	0.93	188.9	2014-02-22	11:33:20
1514	50.316551	-4.085015	0.85	190.4	2014-02-22	11:33:21
1515	50.316543	-4.085019	1.02	197.7	2014-02-22	11:33:22
1516	50.316531	-4.085026	1.36	200.5	2014-02-22	11:33:23
1517	50.316519	-4.085031	1.37	194.9	2014-02-22	11:33:24
1518	50.316509	-4.085033	1.19	189.5	2014-02-22	11:33:25
1519	50.3165	-4.085039	1.11	202.1	2014-02-22	11:33:26
1520	50.316491	-4.085049	1.16	215.5	2014-02-22	11:33:27
1521	50.31649	-4.085054	0.21	251.7	2014-02-22	11:33:29
1522	50.316502	-4.085049	1.4	16.1	2014-02-22	11:33:30
1523	50.316502	-4.085049	0.04	282	2014-02-22	11:33:31
1524	50.316495	-4.085047	0.78	168.5	2014-02-22	11:33:32
1525	50.316491	-4.085045	0.53	161.1	2014-02-22	11:33:33
1526	50.31649	-4.085044	0.11	133.9	2014-02-22	11:33:34
1527	50.316494	-4.08505	0.64	314.4	2014-02-22	11:33:35
1528	50.316498	-4.085056	0.58	312.8	2014-02-22	11:33:36
1529	50.316501	-4.085058	0.4	342.7	2014-02-22	11:33:37
1530	50.316509	-4.085053	0.98	22.2	2014-02-22	11:33:38
1531	50.316529	-4.085035	2.57	28.2	2014-02-22	11:33:39
1532	50.316559	-4.085007	3.85	32.2	2014-02-22	11:33:40
1533	50.316587	-4.084974	3.87	36.4	2014-02-22	11:33:41
1534	50.316613	-4.084947	3.54	33.3	2014-02-22	11:33:42
1535	50.316629	-4.084933	2.05	29.2	2014-02-22	11:33:43
1536	50.31663	-4.08493	0.21	56.9	2014-02-22	11:33:44
1537	50.316627	-4.08493	0.43	179.1	2014-02-22	11:33:45
1538	50.316622	-4.084934	0.6	204.5	2014-02-22	11:33:46
1539	50.316622	-4.084934	0.02	345.5	2014-02-22	11:33:48
1540	50.316633	-4.084922	1.5	34.1	2014-02-22	11:33:49
1541	50.316633	-4.084916	0.43	98.7	2014-02-22	11:33:50
1542	50.31663	-4.084914	0.29	147.4	2014-02-22	11:33:51
1543	50.316633	-4.084913	0.14	10	2014-02-22	11:33:53
1544	50.316635	-4.084915	0.25	325.1	2014-02-22	11:33:54
1545	50.316635	-4.084921	0.43	277.5	2014-02-22	11:33:55
1546	50.316638	-4.084927	0.47	306.7	2014-02-22	11:33:56
1547	50.316641	-4.084932	0.5	309.7	2014-02-22	11:33:57
1548	50.316646	-4.084931	0.66	5.7	2014-02-22	11:33:58
1549	50.31666	-4.084928	1.5	7.3	2014-02-22	11:33:59
1550	50.316672	-4.08492	1.5	24.1	2014-02-22	11:34:00
1551	50.316683	-4.08491	1.39	29.3	2014-02-22	11:34:01
1552	50.316686	-4.084908	0.37	29.4	2014-02-22	11:34:02
1553	50.316685	-4.084903	0.37	112.4	2014-02-22	11:34:03
1554	50.316689	-4.084895	0.74	50.8	2014-02-22	11:34:04
1555	50.31669	-4.08489	0.38	62.3	2014-02-22	11:34:05
1556	50.316691	-4.084887	0.25	63.2	2014-02-22	11:34:06
1557	50.316692	-4.084886	0.11	35	2014-02-22	11:34:07
1558	50.316693	-4.084885	0.14	20.1	2014-02-22	11:34:08
1559	50.316694	-4.08488	0.41	78	2014-02-22	11:34:09
1560	50.316694	-4.084875	0.32	98.3	2014-02-22	11:34:10
1561	50.31669	-4.084871	0.56	148.4	2014-02-22	11:34:11
1562	50.316683	-4.084868	0.71	163	2014-02-22	11:34:12
1563	50.316677	-4.084869	0.69	184.9	2014-02-22	11:34:13
1564	50.316673	-4.084869	0.52	178	2014-02-22	11:34:14
1565	50.316673	-4.08487	0.09	294.3	2014-02-22	11:34:15
1566	50.316678	-4.084865	0.71	31.4	2014-02-22	11:34:16
1567	50.316681	-4.084857	0.64	58.2	2014-02-22	11:34:17
1568	50.316677	-4.084852	0.59	145.1	2014-02-22	11:34:18
1569	50.316673	-4.084851	0.41	165	2014-02-22	11:34:19
1570	50.316674	-4.084851	0.04	331.2	2014-02-22	11:34:21
1571	50.316675	-4.084849	0.18	62.2	2014-02-22	11:34:22
1572	50.316673	-4.084845	0.35	129.8	2014-02-22	11:34:23
1573	50.316673	-4.08484	0.36	87	2014-02-22	11:34:24
1574	50.316673	-4.084836	0.27	86.3	2014-02-22	11:34:25
1575	50.31667	-4.084836	0.39	173.1	2014-02-22	11:34:26
1576	50.31667	-4.084832	0.25	74.6	2014-02-22	11:34:27
1577	50.316674	-4.084828	0.55	33.1	2014-02-22	11:34:28
1578	50.316676	-4.084824	0.37	47.5	2014-02-22	11:34:29
1579	50.316678	-4.084821	0.32	57.9	2014-02-22	11:34:30
1580	50.31668	-4.084815	0.46	52.4	2014-02-22	11:34:31
1581	50.316679	-4.084814	0.2	138.6	2014-02-22	11:34:32
1582	50.316675	-4.084813	0.23	173.2	2014-02-22	11:34:34
1583	50.31668	-4.084808	0.61	32.1	2014-02-22	11:34:35
1584	50.316682	-4.0848	0.63	67.2	2014-02-22	11:34:36
1585	50.316685	-4.084794	0.58	54.8	2014-02-22	11:34:37
1586	50.316688	-4.084786	0.61	60.6	2014-02-22	11:34:38
1587	50.316687	-4.084782	0.29	106.8	2014-02-22	11:34:39
1588	50.316687	-4.084781	0.05	78.3	2014-02-22	11:34:40
1589	50.316685	-4.084767	1.02	102.1	2014-02-22	11:34:41
1590	50.316683	-4.084754	1	104.5	2014-02-22	11:34:42
1591	50.316677	-4.084755	0.62	191.7	2014-02-22	11:34:43
1592	50.316674	-4.084759	0.24	211.9	2014-02-22	11:34:45
1593	50.316681	-4.084753	0.94	25.5	2014-02-22	11:34:46
1594	50.316688	-4.084746	0.93	34.4	2014-02-22	11:34:47
1595	50.31669	-4.084745	0.17	27.3	2014-02-22	11:34:48
1596	50.31669	-4.084745	0.02	270	2014-02-22	11:34:49
1597	50.316687	-4.084744	0.31	159.7	2014-02-22	11:34:50
1598	50.316681	-4.084743	0.66	178.5	2014-02-22	11:34:51
1599	50.316679	-4.084743	0.21	178.2	2014-02-22	11:34:52
1600	50.316683	-4.084737	0.59	49.4	2014-02-22	11:34:53
1601	50.316682	-4.084732	0.33	98.3	2014-02-22	11:34:54
1602	50.316678	-4.084734	0.47	190.1	2014-02-22	11:34:55
1603	50.316677	-4.084734	0.07	204.4	2014-02-22	11:34:57
1604	50.316677	-4.084733	0.11	57.4	2014-02-22	11:34:58
1605	50.316687	-4.084727	1.12	22	2014-02-22	11:34:59
1606	50.316691	-4.08472	0.67	46.9	2014-02-22	11:35:00
1607	50.316688	-4.084717	0.37	142	2014-02-22	11:35:01
1608	50.316688	-4.084716	0.07	115	2014-02-22	11:35:02
1609	50.316693	-4.084712	0.59	28.2	2014-02-22	11:35:03
1610	50.316693	-4.084709	0.26	77.2	2014-02-22	11:35:04
1611	50.316692	-4.084705	0.32	115.6	2014-02-22	11:35:05
1612	50.316692	-4.084705	0.04	221	2014-02-22	11:35:06
1613	50.316692	-4.084704	0.11	90	2014-02-22	11:35:07
1614	50.316689	-4.084701	0.17	144.9	2014-02-22	11:35:09
1615	50.316697	-4.084698	0.93	11	2014-02-22	11:35:10
1616	50.316703	-4.084695	0.68	17.3	2014-02-22	11:35:11
1617	50.316703	-4.084696	0.07	302.7	2014-02-22	11:35:12
1618	50.316709	-4.084707	1	309.9	2014-02-22	11:35:13
1619	50.316715	-4.084722	1.24	298.9	2014-02-22	11:35:14
1620	50.316721	-4.084738	1.34	303	2014-02-22	11:35:15
1621	50.316729	-4.084752	1.32	312	2014-02-22	11:35:16
1622	50.31674	-4.084754	1.21	354.6	2014-02-22	11:35:17
1623	50.316759	-4.084746	2.19	14.8	2014-02-22	11:35:18
1624	50.316792	-4.084733	3.78	14	2014-02-22	11:35:19
1625	50.316825	-4.084718	3.79	16.2	2014-02-22	11:35:20
1626	50.316842	-4.084708	2.1	20.7	2014-02-22	11:35:21
1627	50.316844	-4.084705	0.25	45.2	2014-02-22	11:35:22
1628	50.316839	-4.084702	0.55	160.5	2014-02-22	11:35:23
1629	50.31684	-4.084698	0.33	68.2	2014-02-22	11:35:24
1630	50.316845	-4.084693	0.62	34.4	2014-02-22	11:35:25
1631	50.316847	-4.084691	0.13	38	2014-02-22	11:35:27
1632	50.316848	-4.084684	0.5	68.2	2014-02-22	11:35:28
1633	50.316847	-4.084684	0.1	163.1	2014-02-22	11:35:30
1634	50.316844	-4.084688	0.41	230.5	2014-02-22	11:35:31
1635	50.316844	-4.084688	0.05	172.2	2014-02-22	11:35:32
1636	50.316849	-4.084687	0.52	3.9	2014-02-22	11:35:33
1637	50.316854	-4.084685	0.63	17.7	2014-02-22	11:35:34
1638	50.316858	-4.084683	0.45	12.3	2014-02-22	11:35:35
1639	50.316863	-4.084678	0.68	35.9	2014-02-22	11:35:36
1640	50.316862	-4.084671	0.46	101.8	2014-02-22	11:35:37
1641	50.316853	-4.084669	1.01	171.2	2014-02-22	11:35:38
1642	50.316842	-4.08467	1.22	181.9	2014-02-22	11:35:39
1643	50.316829	-4.084671	1.42	182.4	2014-02-22	11:35:40
1644	50.316818	-4.084671	1.21	181.1	2014-02-22	11:35:41
1645	50.31681	-4.084668	0.96	167.9	2014-02-22	11:35:42
1646	50.316803	-4.084665	0.81	161.5	2014-02-22	11:35:43
1647	50.316794	-4.084664	1.01	175.6	2014-02-22	11:35:44
1648	50.31678	-4.084666	1.56	187.7	2014-02-22	11:35:45
1649	50.316768	-4.084669	1.35	186.8	2014-02-22	11:35:46
1650	50.316761	-4.084668	0.78	175.2	2014-02-22	11:35:47
1651	50.316751	-4.084667	1.08	177.1	2014-02-22	11:35:48
1652	50.316736	-4.084671	1.73	189.5	2014-02-22	11:35:49
1653	50.316725	-4.084675	1.27	194.1	2014-02-22	11:35:50
1654	50.316719	-4.08468	0.75	207.6	2014-02-22	11:35:51
1655	50.316713	-4.084687	0.77	215.5	2014-02-22	11:35:52
1656	50.316706	-4.084697	1.07	223.4	2014-02-22	11:35:53
1657	50.316703	-4.084698	0.42	192.3	2014-02-22	11:35:54
1658	50.3167	-4.084702	0.43	215.3	2014-02-22	11:35:55
1659	50.316696	-4.084713	0.87	245.2	2014-02-22	11:35:56
1660	50.316695	-4.084722	0.66	256.1	2014-02-22	11:35:57
1661	50.316695	-4.084722	0.02	327.4	2014-02-22	11:35:59
1662	50.316686	-4.084731	1.22	211.6	2014-02-22	11:36:00
1663	50.316679	-4.084735	0.81	202.9	2014-02-22	11:36:01
1664	50.316676	-4.084737	0.18	195.1	2014-02-22	11:36:03
1665	50.31668	-4.084731	0.61	41.1	2014-02-22	11:36:04
1666	50.316687	-4.084725	0.86	30.6	2014-02-22	11:36:05
1667	50.316693	-4.084723	0.71	12.7	2014-02-22	11:36:06
1668	50.316698	-4.084731	0.79	315.3	2014-02-22	11:36:07
1669	50.316704	-4.084734	0.72	340.1	2014-02-22	11:36:08
1670	50.316717	-4.084723	1.7	27.1	2014-02-22	11:36:09
1671	50.316743	-4.084702	3.21	27.4	2014-02-22	11:36:10
1672	50.316786	-4.084675	5.16	22.4	2014-02-22	11:36:11
1673	50.316837	-4.084647	5.99	18.9	2014-02-22	11:36:12
1674	50.316886	-4.084617	5.9	21.3	2014-02-22	11:36:13
1675	50.316921	-4.084569	5.15	41.4	2014-02-22	11:36:14
1676	50.316937	-4.084512	4.48	66	2014-02-22	11:36:15
1677	50.316944	-4.084458	3.89	79.4	2014-02-22	11:36:16
1678	50.31695	-4.084406	3.81	79.3	2014-02-22	11:36:17
1679	50.316956	-4.084354	3.73	79.9	2014-02-22	11:36:18
1680	50.316935	-4.084162	2.77	99.6	2014-02-22	11:36:23
1681	50.316904	-4.08418	3.64	200.2	2014-02-22	11:36:24
1682	50.316891	-4.084271	6.62	257.3	2014-02-22	11:36:25
1683	50.316894	-4.084309	2.76	276.6	2014-02-22	11:36:26
1684	50.316895	-4.084345	2.56	271	2014-02-22	11:36:27
1685	50.316878	-4.084374	2.76	227.5	2014-02-22	11:36:28
1686	50.31687	-4.0844	2.05	243.8	2014-02-22	11:36:29
1687	50.316861	-4.084432	2.46	248.2	2014-02-22	11:36:30
1688	50.316854	-4.08446	2.16	246.6	2014-02-22	11:36:31
1689	50.316846	-4.084483	1.86	241.2	2014-02-22	11:36:32
1690	50.316838	-4.0845	1.49	232.9	2014-02-22	11:36:33
1691	50.316827	-4.08452	1.86	229.8	2014-02-22	11:36:34
1692	50.316819	-4.08454	1.68	240.5	2014-02-22	11:36:35
1693	50.316812	-4.084557	1.47	233.4	2014-02-22	11:36:36
1694	50.316805	-4.084574	1.4	238.3	2014-02-22	11:36:37
1695	50.316797	-4.084591	1.46	235.4	2014-02-22	11:36:38
1696	50.31679	-4.084606	1.39	234.2	2014-02-22	11:36:39
1697	50.316785	-4.084619	1.01	238.4	2014-02-22	11:36:40
1698	50.31678	-4.084632	1.1	239.9	2014-02-22	11:36:41
1699	50.316775	-4.084648	1.33	241.6	2014-02-22	11:36:42
1700	50.31677	-4.084665	1.28	243.5	2014-02-22	11:36:43
1701	50.316763	-4.084677	1.14	231	2014-02-22	11:36:44
1702	50.316761	-4.084688	0.81	253.3	2014-02-22	11:36:45
1703	50.316761	-4.084694	0.45	265.4	2014-02-22	11:36:46
1704	50.316756	-4.084705	0.91	232.6	2014-02-22	11:36:47
1705	50.316749	-4.084716	1.16	226.1	2014-02-22	11:36:48
1706	50.31674	-4.08473	1.36	224	2014-02-22	11:36:49
1707	50.31673	-4.084744	1.47	224.6	2014-02-22	11:36:50
1708	50.316721	-4.084759	1.51	224.1	2014-02-22	11:36:51
1709	50.316712	-4.084777	1.57	234	2014-02-22	11:36:52
1710	50.316707	-4.084794	1.37	244.5	2014-02-22	11:36:53
1711	50.316707	-4.0848	0.44	263.9	2014-02-22	11:36:54
1712	50.316706	-4.0848	0.09	150.7	2014-02-22	11:36:55
1713	50.316704	-4.08481	0.77	255.3	2014-02-22	11:36:56
1714	50.316701	-4.084826	1.14	254.4	2014-02-22	11:36:57
1715	50.316698	-4.08484	1.08	248.2	2014-02-22	11:36:58
1716	50.316695	-4.084853	0.97	252.1	2014-02-22	11:36:59
1717	50.316694	-4.08487	1.23	263.9	2014-02-22	11:37:00
1718	50.316696	-4.084887	1.22	279.7	2014-02-22	11:37:01
1719	50.316695	-4.084908	1.48	265	2014-02-22	11:37:02
1720	50.316694	-4.084934	1.85	269.4	2014-02-22	11:37:03
1721	50.316701	-4.084957	1.83	293.1	2014-02-22	11:37:04
1722	50.316717	-4.08498	2.42	317.9	2014-02-22	11:37:05
1723	50.316729	-4.085001	2.04	312.3	2014-02-22	11:37:06
1724	50.316733	-4.085018	1.25	291.4	2014-02-22	11:37:07
1725	50.316732	-4.085023	0.41	249.8	2014-02-22	11:37:08
1726	50.316726	-4.08503	0.81	215.4	2014-02-22	11:37:09
1727	50.316716	-4.085038	1.25	207.2	2014-02-22	11:37:10
1728	50.316706	-4.085044	1.26	199	2014-02-22	11:37:11
1729	50.316697	-4.085045	0.97	186.4	2014-02-22	11:37:12
1730	50.316689	-4.085043	0.9	171.6	2014-02-22	11:37:13
1731	50.316683	-4.08504	0.68	157.8	2014-02-22	11:37:14
1732	50.316685	-4.085029	0.78	77.6	2014-02-22	11:37:15
1733	50.316685	-4.085028	0.07	97.8	2014-02-22	11:37:16
1734	50.316701	-4.085007	2.35	39.4	2014-02-22	11:37:17
1735	50.316723	-4.084979	3.09	39.2	2014-02-22	11:37:18
1736	50.316736	-4.084965	1.8	34	2014-02-22	11:37:19
1737	50.316741	-4.084962	0.56	26.4	2014-02-22	11:37:20
1738	50.316745	-4.084954	0.75	46.6	2014-02-22	11:37:21
1739	50.316747	-4.084954	0.24	0	2014-02-22	11:37:22
1740	50.316749	-4.084952	0.19	47.6	2014-02-22	11:37:23
1741	50.316754	-4.084946	0.77	34	2014-02-22	11:37:24
1742	50.316756	-4.084945	0.17	22.6	2014-02-22	11:37:25
1743	50.316759	-4.084938	0.29	57.3	2014-02-22	11:37:27
1744	50.316754	-4.084935	0.52	151.9	2014-02-22	11:37:28
1745	50.316751	-4.084934	0.42	173.5	2014-02-22	11:37:29
1746	50.316745	-4.084936	0.62	189.3	2014-02-22	11:37:30
1747	50.316741	-4.084937	0.5	190.2	2014-02-22	11:37:31
1748	50.316742	-4.084936	0.14	12	2014-02-22	11:37:32
1749	50.316751	-4.084932	1.05	16.1	2014-02-22	11:37:33
1750	50.316765	-4.08492	1.77	29.3	2014-02-22	11:37:34
1751	50.31677	-4.084908	0.99	58.3	2014-02-22	11:37:35
1752	50.316765	-4.084906	0.5	159.7	2014-02-22	11:37:36
1753	50.316757	-4.084911	0.97	203	2014-02-22	11:37:37
1754	50.316746	-4.084923	1.51	214.1	2014-02-22	11:37:38
1755	50.316734	-4.084937	1.67	215.8	2014-02-22	11:37:39
1756	50.316723	-4.084949	1.53	215.7	2014-02-22	11:37:40
1757	50.316712	-4.084962	1.49	218.4	2014-02-22	11:37:41
1758	50.316701	-4.084976	1.57	218.4	2014-02-22	11:37:42
1759	50.316694	-4.084987	1.14	224	2014-02-22	11:37:43
1760	50.316694	-4.084994	0.46	279.2	2014-02-22	11:37:44
1761	50.316695	-4.085001	0.5	279.6	2014-02-22	11:37:45
1762	50.316693	-4.085005	0.21	231.5	2014-02-22	11:37:47
1763	50.316689	-4.085004	0.22	172.1	2014-02-22	11:37:49
1764	50.316692	-4.085001	0.38	33.3	2014-02-22	11:37:50
1765	50.316692	-4.085001	0.03	43.2	2014-02-22	11:37:51
1766	50.3167	-4.084987	1.32	49.1	2014-02-22	11:37:52
1767	50.316699	-4.08498	0.53	99.2	2014-02-22	11:37:53
1768	50.316694	-4.084977	0.63	159.4	2014-02-22	11:37:54
1769	50.31669	-4.084976	0.39	174.8	2014-02-22	11:37:55
1770	50.31669	-4.084975	0.07	97.7	2014-02-22	11:37:56
1771	50.31669	-4.084974	0.06	131.9	2014-02-22	11:37:58
1772	50.316691	-4.084987	0.93	278.6	2014-02-22	11:37:59
1773	50.316694	-4.084997	0.84	299.3	2014-02-22	11:38:00
1774	50.316702	-4.085004	1.01	330.3	2014-02-22	11:38:01
1775	50.316715	-4.085009	1.44	348.1	2014-02-22	11:38:02
1776	50.316732	-4.085005	1.86	7.3	2014-02-22	11:38:03
1777	50.316739	-4.085007	0.88	349.5	2014-02-22	11:38:04
1778	50.316738	-4.08502	0.89	262.2	2014-02-22	11:38:05
1779	50.316734	-4.085031	0.92	242.2	2014-02-22	11:38:06
1780	50.316729	-4.085041	0.94	227.7	2014-02-22	11:38:07
1781	50.316725	-4.08505	0.72	238.1	2014-02-22	11:38:08
1782	50.31673	-4.085058	0.79	310.7	2014-02-22	11:38:09
1783	50.316732	-4.085059	0.27	347.1	2014-02-22	11:38:10
1784	50.316729	-4.085054	0.51	140.6	2014-02-22	11:38:11
1785	50.316723	-4.085055	0.67	181.5	2014-02-22	11:38:12
1786	50.316718	-4.085058	0.54	207.2	2014-02-22	11:38:13
1787	50.31672	-4.085059	0.17	343.3	2014-02-22	11:38:14
1788	50.316727	-4.085055	0.88	19.7	2014-02-22	11:38:15
1789	50.316731	-4.085048	0.3	48.8	2014-02-22	11:38:17
1790	50.316724	-4.085049	0.75	181.8	2014-02-22	11:38:18
1791	50.316719	-4.085047	0.61	170.9	2014-02-22	11:38:19
1792	50.316717	-4.085047	0.12	182.9	2014-02-22	11:38:21
1793	50.316724	-4.085039	1.01	34.8	2014-02-22	11:38:22
1794	50.31673	-4.085034	0.8	29	2014-02-22	11:38:23
1795	50.316731	-4.085029	0.35	74.6	2014-02-22	11:38:24
1796	50.31673	-4.085023	0.42	102.8	2014-02-22	11:38:25
1797	50.316729	-4.08502	0.3	135.9	2014-02-22	11:38:26
1798	50.316723	-4.08502	0.6	180.5	2014-02-22	11:38:27
1799	50.316719	-4.085018	0.45	160.8	2014-02-22	11:38:28
1800	50.316717	-4.085016	0.15	149.4	2014-02-22	11:38:30
1801	50.316716	-4.085016	0.08	166.6	2014-02-22	11:38:31
1802	50.316723	-4.085007	0.97	38.5	2014-02-22	11:38:32
1803	50.316724	-4.085001	0.44	70.3	2014-02-22	11:38:33
1804	50.316721	-4.084998	0.43	141.3	2014-02-22	11:38:34
1805	50.316721	-4.084997	0.06	99.5	2014-02-22	11:38:35
1806	50.316722	-4.084988	0.66	80.2	2014-02-22	11:38:36
1807	50.316722	-4.084986	0.13	131.6	2014-02-22	11:38:37
1808	50.316717	-4.084981	0.63	140.1	2014-02-22	11:38:38
1809	50.316714	-4.084978	0.23	152.5	2014-02-22	11:38:40
1810	50.316713	-4.084973	0.16	106.8	2014-02-22	11:38:42
1811	50.316715	-4.084966	0.6	62.2	2014-02-22	11:38:43
1812	50.316721	-4.084962	0.75	24.1	2014-02-22	11:38:44
1813	50.316727	-4.084963	0.61	352.7	2014-02-22	11:38:45
1814	50.316731	-4.084971	0.74	304.4	2014-02-22	11:38:46
1815	50.316739	-4.084987	1.43	308.4	2014-02-22	11:38:47
1816	50.316746	-4.085002	1.39	307.7	2014-02-22	11:38:48
1817	50.316754	-4.085011	1.07	326.1	2014-02-22	11:38:49
1818	50.316765	-4.085014	1.21	347.8	2014-02-22	11:38:50
1819	50.316783	-4.085014	2.03	0.7	2014-02-22	11:38:51
1820	50.316806	-4.085008	2.55	10	2014-02-22	11:38:52
1821	50.316829	-4.084996	2.74	17.8	2014-02-22	11:38:53
1822	50.316846	-4.084982	2.14	27.9	2014-02-22	11:38:54
1823	50.316852	-4.084973	0.91	45.2	2014-02-22	11:38:55
1824	50.316853	-4.084967	0.24	70.5	2014-02-22	11:38:57
1825	50.316848	-4.084967	0.55	183.7	2014-02-22	11:38:58
1826	50.316843	-4.084979	1.04	235.6	2014-02-22	11:38:59
1827	50.316838	-4.084998	1.48	246.2	2014-02-22	11:39:00
1828	50.316832	-4.085013	1.22	237.1	2014-02-22	11:39:01
1829	50.316823	-4.085022	1.14	213.6	2014-02-22	11:39:02
1830	50.316818	-4.085029	0.77	222.3	2014-02-22	11:39:03
1831	50.316813	-4.085034	0.69	212.6	2014-02-22	11:39:04
1832	50.316805	-4.085041	1.03	210.3	2014-02-22	11:39:05
1833	50.316795	-4.085046	1.12	199	2014-02-22	11:39:06
1834	50.31679	-4.08505	0.6	202	2014-02-22	11:39:07
1835	50.316784	-4.085057	0.86	217.6	2014-02-22	11:39:08
1836	50.316776	-4.085066	1.13	212.6	2014-02-22	11:39:09
1837	50.316766	-4.085073	1.16	206.3	2014-02-22	11:39:10
1838	50.316757	-4.085081	1.17	208.6	2014-02-22	11:39:11
1839	50.316749	-4.085085	0.97	198.5	2014-02-22	11:39:12
1840	50.316743	-4.08509	0.71	207.3	2014-02-22	11:39:13
1841	50.316739	-4.085093	0.56	205.3	2014-02-22	11:39:14
1842	50.316735	-4.085097	0.51	215.4	2014-02-22	11:39:15
1843	50.316731	-4.085101	0.54	208.3	2014-02-22	11:39:16
1844	50.316732	-4.085099	0.22	33.9	2014-02-22	11:39:17
1845	50.316732	-4.085092	0.51	93.1	2014-02-22	11:39:18
1846	50.316729	-4.085087	0.48	139.6	2014-02-22	11:39:19
1847	50.316726	-4.085087	0.27	173.9	2014-02-22	11:39:20
1848	50.316726	-4.085087	0	180	2014-02-22	11:39:22
1849	50.316727	-4.085087	0.06	23.5	2014-02-22	11:39:23
1850	50.316734	-4.085079	0.98	35.2	2014-02-22	11:39:24
1851	50.316739	-4.085071	0.75	43.4	2014-02-22	11:39:25
1852	50.316738	-4.085069	0.19	113.4	2014-02-22	11:39:26
1853	50.316736	-4.085065	0.37	130.9	2014-02-22	11:39:27
1854	50.316734	-4.085059	0.47	119.5	2014-02-22	11:39:28
1855	50.316734	-4.08506	0.03	300.8	2014-02-22	11:39:29
1856	50.316731	-4.085061	0.18	194.2	2014-02-22	11:39:31
1857	50.316731	-4.085061	0.03	69.2	2014-02-22	11:39:32
1858	50.316728	-4.085057	0.2	138	2014-02-22	11:39:34
1859	50.316728	-4.085056	0.04	118	2014-02-22	11:39:35
1860	50.316723	-4.085055	0.58	167.6	2014-02-22	11:39:36
1861	50.316724	-4.085049	0.39	80.2	2014-02-22	11:39:37
1862	50.316732	-4.085038	1.21	42.9	2014-02-22	11:39:38
1863	50.316739	-4.085029	1	36.9	2014-02-22	11:39:39
1864	50.316743	-4.085022	0.71	46.5	2014-02-22	11:39:40
1865	50.316743	-4.085019	0.21	102.6	2014-02-22	11:39:41
1866	50.316739	-4.085018	0.19	165.3	2014-02-22	11:39:43
1867	50.316734	-4.085018	0.6	180.5	2014-02-22	11:39:44
1868	50.316731	-4.085016	0.39	165.2	2014-02-22	11:39:45
1869	50.316726	-4.085014	0.52	163.9	2014-02-22	11:39:46
1870	50.316724	-4.085012	0.14	143.4	2014-02-22	11:39:48
1871	50.316728	-4.085004	0.75	49.4	2014-02-22	11:39:49
1872	50.316735	-4.084995	0.96	39.5	2014-02-22	11:39:50
1873	50.316736	-4.084991	0.33	70.6	2014-02-22	11:39:51
1874	50.316735	-4.084991	0.09	176.5	2014-02-22	11:39:52
1875	50.316731	-4.08499	0.53	170.3	2014-02-22	11:39:53
1876	50.316727	-4.084989	0.42	173.5	2014-02-22	11:39:54
1877	50.316725	-4.084986	0.28	131.1	2014-02-22	11:39:55
1878	50.316725	-4.08498	0.2	88.6	2014-02-22	11:39:57
1879	50.316732	-4.084971	0.99	39.9	2014-02-22	11:39:58
1880	50.316736	-4.084969	0.51	20	2014-02-22	11:39:59
1881	50.316736	-4.08497	0.05	270	2014-02-22	11:40:00
1882	50.316735	-4.084968	0.09	127.8	2014-02-22	11:40:02
1883	50.316735	-4.084968	0.01	180	2014-02-22	11:40:03
1884	50.316736	-4.084975	0.55	276.8	2014-02-22	11:40:04
1885	50.31674	-4.084982	0.62	313.5	2014-02-22	11:40:05
1886	50.316744	-4.084983	0.46	348.8	2014-02-22	11:40:06
1887	50.316743	-4.084982	0.07	104.9	2014-02-22	11:40:07
1888	50.316761	-4.084972	2.07	20.8	2014-02-22	11:40:08
1889	50.316795	-4.084956	3.97	16.5	2014-02-22	11:40:09
1890	50.316842	-4.084939	5.35	13.2	2014-02-22	11:40:10
1891	50.316894	-4.084934	5.81	3.1	2014-02-22	11:40:11
1892	50.316946	-4.084934	5.8	0.4	2014-02-22	11:40:12
1893	50.316998	-4.084931	5.83	2.1	2014-02-22	11:40:13
1894	50.317051	-4.084926	5.89	3.5	2014-02-22	11:40:14
1895	50.317106	-4.084927	6.16	359.3	2014-02-22	11:40:15
1896	50.317165	-4.084932	6.56	356.9	2014-02-22	11:40:16
1897	50.317221	-4.084938	6.18	355.9	2014-02-22	11:40:17
1898	50.317266	-4.08495	5.09	350.2	2014-02-22	11:40:18
1899	50.317303	-4.084967	4.36	344.6	2014-02-22	11:40:19
1900	50.317327	-4.08498	2.77	340.5	2014-02-22	11:40:20
1901	50.317337	-4.084985	1.18	339.5	2014-02-22	11:40:21
1902	50.317345	-4.08499	0.92	339.1	2014-02-22	11:40:22
1903	50.317353	-4.084995	0.97	338.4	2014-02-22	11:40:23
1904	50.317362	-4.085	1.07	341.8	2014-02-22	11:40:24
1905	50.317375	-4.084993	0.38	19.1	2014-02-22	11:40:28
1906	50.317358	-4.084982	2.01	157.1	2014-02-22	11:40:29
1907	50.31734	-4.084982	2.02	180.5	2014-02-22	11:40:30
1908	50.317325	-4.084978	1.64	170.8	2014-02-22	11:40:31
1909	50.317307	-4.084985	2.09	192	2014-02-22	11:40:32
1910	50.317294	-4.084983	1.42	174.2	2014-02-22	11:40:33
1911	50.317287	-4.08498	0.88	167.9	2014-02-22	11:40:34
1912	50.317276	-4.084973	1.28	157.8	2014-02-22	11:40:35
1913	50.317261	-4.084971	1.7	173.8	2014-02-22	11:40:36
1914	50.317242	-4.08497	2.07	178.7	2014-02-22	11:40:37
1915	50.31722	-4.084968	2.43	177	2014-02-22	11:40:38
1916	50.317198	-4.084968	2.47	179.4	2014-02-22	11:40:39
1917	50.317179	-4.084966	2.17	177.5	2014-02-22	11:40:40
1918	50.317161	-4.084966	1.98	179	2014-02-22	11:40:41
1919	50.317145	-4.084964	1.82	175.3	2014-02-22	11:40:42
1920	50.317132	-4.084959	1.42	164.9	2014-02-22	11:40:43
1921	50.317122	-4.084949	1.37	150	2014-02-22	11:40:44
1922	50.317112	-4.08494	1.29	150.1	2014-02-22	11:40:45
1923	50.317103	-4.084935	1.02	159.1	2014-02-22	11:40:46
1924	50.317098	-4.084928	0.71	140.5	2014-02-22	11:40:47
1925	50.317093	-4.084923	0.67	144	2014-02-22	11:40:48
1926	50.317086	-4.084922	0.79	176.1	2014-02-22	11:40:49
1927	50.317079	-4.084926	0.85	199.2	2014-02-22	11:40:50
1928	50.31708	-4.084934	0.29	284.1	2014-02-22	11:40:52
1929	50.317077	-4.084939	0.52	227	2014-02-22	11:40:53
1930	50.317071	-4.084942	0.72	197.9	2014-02-22	11:40:54
1931	50.317064	-4.084944	0.74	189.3	2014-02-22	11:40:55
1932	50.317058	-4.08494	0.82	159.5	2014-02-22	11:40:56
1933	50.317051	-4.084931	0.97	137.3	2014-02-22	11:40:57
1934	50.317045	-4.084924	0.82	145.7	2014-02-22	11:40:58
1935	50.317035	-4.084923	1.08	174.9	2014-02-22	11:40:59
1936	50.31702	-4.084926	1.68	187.6	2014-02-22	11:41:00
1937	50.317003	-4.084933	1.99	193.3	2014-02-22	11:41:01
1938	50.316986	-4.08494	1.94	195.7	2014-02-22	11:41:02
1939	50.316973	-4.084943	1.5	189.6	2014-02-22	11:41:03
1940	50.316961	-4.084946	1.3	188.9	2014-02-22	11:41:04
1941	50.316951	-4.08495	1.22	190.7	2014-02-22	11:41:05
1942	50.316937	-4.084953	1.51	190	2014-02-22	11:41:06
1943	50.316921	-4.08496	1.85	194.2	2014-02-22	11:41:07
1944	50.316906	-4.084967	1.81	198.1	2014-02-22	11:41:08
1945	50.316897	-4.084974	1.06	205.5	2014-02-22	11:41:09
1946	50.316899	-4.084974	0.23	5.8	2014-02-22	11:41:10
1947	50.316908	-4.084968	1.1	22.9	2014-02-22	11:41:11
1948	50.316917	-4.084958	1.18	33.5	2014-02-22	11:41:12
1949	50.316922	-4.084958	0.24	1.4	2014-02-22	11:41:14
1950	50.31692	-4.084965	0.5	251.5	2014-02-22	11:41:15
1951	50.316913	-4.08497	0.87	206.9	2014-02-22	11:41:16
1952	50.3169	-4.084978	1.57	200.4	2014-02-22	11:41:17
1953	50.316885	-4.084984	1.69	195.3	2014-02-22	11:41:18
1954	50.316873	-4.084987	1.43	188.1	2014-02-22	11:41:19
1955	50.316862	-4.084986	1.22	177.2	2014-02-22	11:41:20
1956	50.316854	-4.084981	0.97	157.6	2014-02-22	11:41:21
1957	50.316849	-4.084977	0.57	150.5	2014-02-22	11:41:22
1958	50.31684	-4.084971	1.17	155.8	2014-02-22	11:41:23
1959	50.316824	-4.084966	1.71	168.4	2014-02-22	11:41:24
1960	50.316807	-4.084965	1.9	178.4	2014-02-22	11:41:25
1961	50.316793	-4.084969	1.59	190.6	2014-02-22	11:41:26
1962	50.316779	-4.084975	1.66	194.1	2014-02-22	11:41:27
1963	50.316767	-4.08498	1.36	196.8	2014-02-22	11:41:28
1964	50.316759	-4.084984	0.95	197.2	2014-02-22	11:41:29
1965	50.316752	-4.084984	0.75	180	2014-02-22	11:41:30
1966	50.316745	-4.084983	0.82	175	2014-02-22	11:41:31
1967	50.316737	-4.084981	0.91	171.8	2014-02-22	11:41:32
1968	50.316727	-4.08498	1.04	174.7	2014-02-22	11:41:33
1969	50.316719	-4.084979	0.96	173.6	2014-02-22	11:41:34
1970	50.316719	-4.084975	0.23	90	2014-02-22	11:41:35
1971	50.31672	-4.084967	0.6	75.7	2014-02-22	11:41:36
1972	50.316717	-4.084966	0.36	169.5	2014-02-22	11:41:37
1973	50.316717	-4.084961	0.38	91.5	2014-02-22	11:41:38
1974	50.316718	-4.084957	0.16	65.4	2014-02-22	11:41:40
1975	50.316718	-4.084957	0.02	295.7	2014-02-22	11:41:41
1976	50.316719	-4.084959	0.16	313.4	2014-02-22	11:41:42
1977	50.316718	-4.084964	0.45	245.2	2014-02-22	11:41:43
1978	50.316717	-4.084964	0.05	114.7	2014-02-22	11:41:44
1979	50.316718	-4.084965	0.08	305.6	2014-02-22	11:41:45
1980	50.316714	-4.084968	0.47	213.1	2014-02-22	11:41:46
1981	50.316712	-4.084972	0.35	234.4	2014-02-22	11:41:47
1982	50.316711	-4.084974	0.19	206.5	2014-02-22	11:41:48
1983	50.316711	-4.084973	0.06	107.6	2014-02-22	11:41:49
1984	50.316721	-4.084963	1.36	31.5	2014-02-22	11:41:50
1985	50.316723	-4.084956	0.57	63.9	2014-02-22	11:41:51
1986	50.31672	-4.084955	0.42	174.3	2014-02-22	11:41:52
1987	50.316713	-4.084957	0.73	189.4	2014-02-22	11:41:53
1988	50.316707	-4.084955	0.66	168	2014-02-22	11:41:54
1989	50.316705	-4.084953	0.14	156.9	2014-02-22	11:41:56
1990	50.316705	-4.084953	0.06	147.4	2014-02-22	11:41:57
1991	50.3167	-4.084953	0.48	185.7	2014-02-22	11:41:58
1992	50.316699	-4.084951	0.12	122	2014-02-22	11:42:00
1993	50.316704	-4.084947	0.6	24.8	2014-02-22	11:42:01
1994	50.316707	-4.08494	0.58	54.8	2014-02-22	11:42:02
1995	50.316709	-4.084935	0.42	61	2014-02-22	11:42:03
1996	50.31671	-4.084933	0.11	52.1	2014-02-22	11:42:05
1997	50.31671	-4.084934	0.05	291.7	2014-02-22	11:42:07
1998	50.31671	-4.084934	0.04	188.5	2014-02-22	11:42:08
1999	50.316705	-4.084933	0.53	173.5	2014-02-22	11:42:09
[truncated: 2,626 more rows]
