# Supplementary material for: On the Potential of Surfers to Monitor Environmental Indicators in the Coastal Zone
Source: PLoS One. 2015 Jul 8;10(7):e0127706. doi: 10.1371/journal.pone.0127706 (PMC4496071; doi:10.1371/journal.pone.0127706)
Supplement: S1 Data — Contains 85 GPS tracks (comma separated files) used to estimate surfing performance statistics in the manuscript. (ZIP) [file pone.0127706.s001.zip › S1 Data GPS Tracks/20140301_Wembury.csv]

No	Latitude	Longitude	Speed	Course	Date	Time
1	50.317231	-4.083228	0	0	2014-03-01	09:19:58
2	50.31724	-4.083242	1.51	316.5	2014-03-01	09:19:59
3	50.317244	-4.083252	0.75	300.7	2014-03-01	09:20:00
4	50.31725	-4.083258	0.79	322.7	2014-03-01	09:20:01
5	50.317254	-4.083262	0.56	330	2014-03-01	09:20:02
6	50.317256	-4.083266	0.38	319.8	2014-03-01	09:20:03
7	50.317261	-4.083266	0.53	0	2014-03-01	09:20:04
8	50.317262	-4.083262	0.25	61.2	2014-03-01	09:20:05
9	50.317264	-4.083258	0.36	65	2014-03-01	09:20:06
10	50.317262	-4.083256	0.18	142.6	2014-03-01	09:20:07
11	50.31726	-4.083254	0.32	150.2	2014-03-01	09:20:08
12	50.317261	-4.083249	0.35	77.6	2014-03-01	09:20:09
13	50.31726	-4.083247	0.2	115.1	2014-03-01	09:20:10
14	50.31726	-4.083246	0.07	57.6	2014-03-01	09:20:11
15	50.317261	-4.083246	0.08	342.5	2014-03-01	09:20:12
16	50.317261	-4.083245	0.12	55.9	2014-03-01	09:20:13
17	50.317261	-4.083243	0.18	90	2014-03-01	09:20:14
18	50.31726	-4.08324	0.23	118.8	2014-03-01	09:20:15
19	50.31726	-4.083238	0.14	114.4	2014-03-01	09:20:16
20	50.31726	-4.083237	0.07	32.6	2014-03-01	09:20:17
21	50.317261	-4.083238	0.03	290.2	2014-03-01	09:20:18
22	50.317261	-4.083238	0.06	300.3	2014-03-01	09:20:19
23	50.317261	-4.08324	0.1	259.5	2014-03-01	09:20:20
24	50.317262	-4.08324	0.15	343.6	2014-03-01	09:20:21
25	50.317264	-4.083242	0.24	327.4	2014-03-01	09:20:22
26	50.317265	-4.083244	0.16	318.7	2014-03-01	09:20:23
27	50.317266	-4.083245	0.15	309.1	2014-03-01	09:20:24
28	50.317267	-4.083246	0.13	329.8	2014-03-01	09:20:25
29	50.317268	-4.083247	0.18	338.7	2014-03-01	09:20:26
30	50.317269	-4.083248	0.16	340.1	2014-03-01	09:20:27
31	50.317271	-4.083249	0.17	329.2	2014-03-01	09:20:28
32	50.317271	-4.083251	0.1	270	2014-03-01	09:20:29
33	50.317271	-4.083252	0.1	281.2	2014-03-01	09:20:30
34	50.317271	-4.083255	0.23	265.2	2014-03-01	09:20:31
35	50.317271	-4.083257	0.14	288.8	2014-03-01	09:20:32
36	50.317272	-4.08326	0.24	294.9	2014-03-01	09:20:33
37	50.317272	-4.083262	0.15	273.9	2014-03-01	09:20:34
38	50.317273	-4.083262	0.04	350.1	2014-03-01	09:20:35
39	50.317273	-4.083263	0.09	301.1	2014-03-01	09:20:36
40	50.317274	-4.083265	0.16	316.3	2014-03-01	09:20:37
41	50.317274	-4.083266	0.07	310.6	2014-03-01	09:20:38
42	50.317274	-4.083266	0.09	190.9	2014-03-01	09:20:39
43	50.317272	-4.083266	0.14	184.9	2014-03-01	09:20:40
44	50.317272	-4.083266	0.03	249.8	2014-03-01	09:20:41
45	50.317272	-4.083265	0.14	113.4	2014-03-01	09:20:42
46	50.317271	-4.083262	0.19	106.8	2014-03-01	09:20:43
47	50.31727	-4.083259	0.2	117.7	2014-03-01	09:20:44
48	50.317269	-4.083257	0.24	138.8	2014-03-01	09:20:45
49	50.317267	-4.083254	0.31	133.5	2014-03-01	09:20:46
50	50.317266	-4.083251	0.28	115.9	2014-03-01	09:20:47
51	50.317265	-4.083247	0.28	105.6	2014-03-01	09:20:48
52	50.317265	-4.083242	0.32	101.8	2014-03-01	09:20:49
53	50.317265	-4.083238	0.3	90	2014-03-01	09:20:50
54	50.317266	-4.083233	0.41	58.5	2014-03-01	09:20:51
55	50.317269	-4.083229	0.38	48.6	2014-03-01	09:20:52
56	50.317269	-4.083231	0.17	283.3	2014-03-01	09:20:53
57	50.317267	-4.083234	0.28	225.1	2014-03-01	09:20:54
58	50.317267	-4.083237	0.18	263.9	2014-03-01	09:20:55
59	50.317268	-4.083241	0.32	285.3	2014-03-01	09:20:56
60	50.317268	-4.083243	0.15	270	2014-03-01	09:20:57
61	50.317268	-4.083256	0.89	271.1	2014-03-01	09:20:58
62	50.317267	-4.083261	0.4	258	2014-03-01	09:20:59
63	50.317268	-4.083259	0.14	66	2014-03-01	09:21:00
64	50.317265	-4.083257	0.36	156.3	2014-03-01	09:21:01
65	50.317263	-4.083251	0.5	113.1	2014-03-01	09:21:02
66	50.317261	-4.083248	0.38	139.9	2014-03-01	09:21:03
67	50.317261	-4.083251	0.26	278.2	2014-03-01	09:21:04
68	50.317262	-4.083249	0.18	52.1	2014-03-01	09:21:05
69	50.317263	-4.083248	0.15	38.1	2014-03-01	09:21:06
70	50.317265	-4.083247	0.24	8.6	2014-03-01	09:21:07
71	50.317268	-4.083246	0.31	12.4	2014-03-01	09:21:08
72	50.317271	-4.083246	0.33	9.4	2014-03-01	09:21:09
73	50.317273	-4.083243	0.28	43.6	2014-03-01	09:21:10
74	50.317272	-4.083244	0.07	255.1	2014-03-01	09:21:11
75	50.317275	-4.083247	0.33	318.8	2014-03-01	09:21:12
76	50.317274	-4.083253	0.44	267.5	2014-03-01	09:21:13
77	50.317277	-4.083257	0.41	325.3	2014-03-01	09:21:14
78	50.31728	-4.08326	0.33	314.5	2014-03-01	09:21:15
79	50.317283	-4.08326	0.38	356.5	2014-03-01	09:21:16
80	50.317282	-4.083261	0.12	225.1	2014-03-01	09:21:17
81	50.31728	-4.083264	0.29	226.7	2014-03-01	09:21:18
82	50.317274	-4.083268	0.74	202.8	2014-03-01	09:21:19
83	50.317268	-4.083267	0.68	170	2014-03-01	09:21:20
84	50.317262	-4.083264	0.72	166.1	2014-03-01	09:21:21
85	50.317262	-4.083262	0.19	101.2	2014-03-01	09:21:22
86	50.317264	-4.083262	0.29	357.6	2014-03-01	09:21:23
87	50.317267	-4.083263	0.37	342.3	2014-03-01	09:21:24
88	50.317268	-4.083263	0.01	32.6	2014-03-01	09:21:25
89	50.317268	-4.083266	0.16	273.6	2014-03-01	09:21:26
90	50.317267	-4.083266	0.14	206.2	2014-03-01	09:21:27
91	50.317268	-4.083262	0.34	62	2014-03-01	09:21:28
92	50.317266	-4.083263	0.27	187.5	2014-03-01	09:21:29
93	50.317268	-4.083261	0.31	17.7	2014-03-01	09:21:30
94	50.317273	-4.083256	0.64	39.3	2014-03-01	09:21:31
95	50.317277	-4.083242	1.05	62.6	2014-03-01	09:21:32
96	50.317285	-4.083214	1.1	67.5	2014-03-01	09:21:34
97	50.317276	-4.083218	0.96	198.9	2014-03-01	09:21:35
98	50.317286	-4.083245	1.07	298.7	2014-03-01	09:21:37
99	50.317293	-4.083249	0.84	335.7	2014-03-01	09:21:38
100	50.317299	-4.083253	0.75	341.9	2014-03-01	09:21:39
101	50.317301	-4.083253	0.2	358.2	2014-03-01	09:21:40
102	50.317297	-4.083256	0.43	213.2	2014-03-01	09:21:41
103	50.317297	-4.083254	0.16	99.8	2014-03-01	09:21:42
104	50.317293	-4.083262	0.77	230	2014-03-01	09:21:43
105	50.317295	-4.083265	0.32	318.5	2014-03-01	09:21:44
106	50.317298	-4.083254	0.85	70.1	2014-03-01	09:21:45
107	50.317294	-4.083248	0.6	134.4	2014-03-01	09:21:46
108	50.317285	-4.08324	1.11	147.4	2014-03-01	09:21:47
109	50.317279	-4.083239	0.76	177.7	2014-03-01	09:21:48
110	50.317276	-4.083246	0.56	239.8	2014-03-01	09:21:49
111	50.317268	-4.083253	0.52	208.9	2014-03-01	09:21:51
112	50.317269	-4.083255	0.21	323.2	2014-03-01	09:21:52
113	50.317269	-4.083256	0.08	270	2014-03-01	09:21:53
114	50.317268	-4.08326	0.3	244.6	2014-03-01	09:21:54
115	50.317272	-4.083259	0.39	8.9	2014-03-01	09:21:55
116	50.317274	-4.083256	0.28	37.7	2014-03-01	09:21:56
117	50.317278	-4.083258	0.46	345.9	2014-03-01	09:21:57
118	50.317281	-4.083253	0.27	44.2	2014-03-01	09:21:59
119	50.317281	-4.083251	0.12	90	2014-03-01	09:22:00
120	50.317282	-4.083248	0.22	67.6	2014-03-01	09:22:01
121	50.317282	-4.083246	0.18	77.6	2014-03-01	09:22:02
122	50.317282	-4.083243	0.17	96.3	2014-03-01	09:22:03
123	50.317282	-4.083241	0.13	102	2014-03-01	09:22:04
124	50.317282	-4.08324	0.07	75.2	2014-03-01	09:22:05
125	50.317282	-4.08324	0.04	75.9	2014-03-01	09:22:06
126	50.317282	-4.08324	0.06	174.2	2014-03-01	09:22:07
127	50.317282	-4.08324	0.01	90	2014-03-01	09:22:08
128	50.317282	-4.08324	0	0	2014-03-01	09:22:09
129	50.317282	-4.083239	0.04	76.2	2014-03-01	09:22:10
130	50.317282	-4.083239	0.05	100.6	2014-03-01	09:22:11
131	50.317282	-4.083239	0.03	0	2014-03-01	09:22:12
132	50.317282	-4.083238	0.04	17.2	2014-03-01	09:22:13
133	50.317282	-4.083238	0.06	72.4	2014-03-01	09:22:14
134	50.317282	-4.083237	0.07	106.1	2014-03-01	09:22:15
135	50.317282	-4.083235	0.13	110.5	2014-03-01	09:22:16
136	50.317281	-4.083233	0.13	126.3	2014-03-01	09:22:17
137	50.317281	-4.083232	0.11	121.9	2014-03-01	09:22:18
138	50.31728	-4.083231	0.12	108	2014-03-01	09:22:19
139	50.31728	-4.08323	0.05	111.7	2014-03-01	09:22:20
140	50.31728	-4.083229	0.06	81.5	2014-03-01	09:22:21
141	50.317281	-4.083228	0.06	62.4	2014-03-01	09:22:22
142	50.317281	-4.083228	0.04	74.3	2014-03-01	09:22:23
143	50.31728	-4.083227	0.05	111.4	2014-03-01	09:22:24
144	50.31728	-4.083226	0.07	113.1	2014-03-01	09:22:25
145	50.31728	-4.083226	0.04	90	2014-03-01	09:22:26
146	50.317281	-4.083225	0.08	62.9	2014-03-01	09:22:27
147	50.317281	-4.083224	0.1	43.6	2014-03-01	09:22:28
148	50.317282	-4.083223	0.06	23.1	2014-03-01	09:22:29
149	50.317282	-4.083223	0.04	32.6	2014-03-01	09:22:30
150	50.317282	-4.083223	0.04	47	2014-03-01	09:22:31
151	50.317283	-4.083222	0.06	37.2	2014-03-01	09:22:32
152	50.317283	-4.083222	0.04	17.7	2014-03-01	09:22:33
153	50.317283	-4.083222	0.03	336.5	2014-03-01	09:22:34
154	50.317285	-4.083222	0.07	0	2014-03-01	09:22:36
155	50.317285	-4.083222	0.08	25.9	2014-03-01	09:22:37
156	50.317288	-4.083219	0.18	30.2	2014-03-01	09:22:39
157	50.317289	-4.083219	0.08	351.8	2014-03-01	09:22:40
158	50.317289	-4.08322	0.05	224.1	2014-03-01	09:22:41
159	50.317289	-4.083219	0.04	32.6	2014-03-01	09:22:42
160	50.317289	-4.083219	0.04	17.7	2014-03-01	09:22:43
161	50.31729	-4.083219	0.06	41.4	2014-03-01	09:22:44
162	50.31729	-4.083218	0.06	23.5	2014-03-01	09:22:45
163	50.317291	-4.083217	0.11	51.7	2014-03-01	09:22:46
164	50.317292	-4.083217	0.19	358.2	2014-03-01	09:22:47
165	50.317294	-4.083218	0.21	341.5	2014-03-01	09:22:48
166	50.317297	-4.083219	0.29	340.6	2014-03-01	09:22:49
167	50.317298	-4.083218	0.17	24.1	2014-03-01	09:22:50
168	50.317303	-4.083214	0.31	29.8	2014-03-01	09:22:52
169	50.317307	-4.083226	0.95	300	2014-03-01	09:22:53
170	50.317308	-4.083239	0.97	276.7	2014-03-01	09:22:54
171	50.31731	-4.083252	0.48	280.7	2014-03-01	09:22:56
172	50.31731	-4.083259	0.46	268.9	2014-03-01	09:22:57
173	50.317312	-4.083265	0.52	295.4	2014-03-01	09:22:58
174	50.317315	-4.083259	0.56	48.6	2014-03-01	09:22:59
175	50.317317	-4.083252	0.56	62.1	2014-03-01	09:23:00
176	50.317318	-4.083253	0.05	353.1	2014-03-01	09:23:01
177	50.317318	-4.083253	0.07	327.4	2014-03-01	09:23:02
178	50.317318	-4.083252	0.08	96.6	2014-03-01	09:23:03
179	50.317318	-4.083255	0.1	254.2	2014-03-01	09:23:05
180	50.317318	-4.083255	0.01	270	2014-03-01	09:23:06
181	50.317318	-4.083255	0.03	46.1	2014-03-01	09:23:07
182	50.317318	-4.083254	0.02	48.6	2014-03-01	09:23:08
183	50.317318	-4.083255	0.03	286.6	2014-03-01	09:23:09
184	50.317318	-4.083255	0.02	53.6	2014-03-01	09:23:10
185	50.317318	-4.083243	0.85	88.1	2014-03-01	09:23:11
186	50.317319	-4.083239	0.25	85.9	2014-03-01	09:23:12
187	50.31732	-4.083238	0.06	28	2014-03-01	09:23:14
188	50.317324	-4.083241	0.55	342.8	2014-03-01	09:23:15
189	50.317326	-4.083248	0.59	294.1	2014-03-01	09:23:16
190	50.317325	-4.083265	0.6	260.3	2014-03-01	09:23:18
191	50.317322	-4.083283	0.65	258.4	2014-03-01	09:23:20
192	50.317324	-4.083286	0.14	304.4	2014-03-01	09:23:22
193	50.317324	-4.083285	0.11	59.7	2014-03-01	09:23:23
194	50.317324	-4.083284	0.05	101.9	2014-03-01	09:23:25
195	50.317324	-4.083283	0.05	99.5	2014-03-01	09:23:26
196	50.317323	-4.083282	0.09	164.5	2014-03-01	09:23:27
197	50.317322	-4.083282	0.11	173.8	2014-03-01	09:23:28
198	50.317321	-4.083283	0.14	192	2014-03-01	09:23:29
199	50.317321	-4.083269	0.95	87.2	2014-03-01	09:23:30
200	50.317321	-4.083263	0.48	92.3	2014-03-01	09:23:31
201	50.317321	-4.083256	0.24	94.4	2014-03-01	09:23:33
202	50.317321	-4.083253	0.17	83.9	2014-03-01	09:23:34
203	50.317321	-4.083251	0.21	92.4	2014-03-01	09:23:35
204	50.317324	-4.083248	0.21	24.3	2014-03-01	09:23:37
205	50.317324	-4.083247	0.07	106.1	2014-03-01	09:23:38
206	50.317324	-4.083246	0.1	78.8	2014-03-01	09:23:39
207	50.317324	-4.083245	0.08	96.8	2014-03-01	09:23:40
208	50.317326	-4.083252	0.54	293.5	2014-03-01	09:23:41
209	50.317326	-4.083263	0.78	270	2014-03-01	09:23:42
210	50.317327	-4.08327	0.51	283.6	2014-03-01	09:23:43
211	50.317326	-4.083269	0.1	159.2	2014-03-01	09:23:45
212	50.317325	-4.083269	0.08	212.6	2014-03-01	09:23:46
213	50.317323	-4.083269	0.19	182	2014-03-01	09:23:47
214	50.317322	-4.08327	0.17	186	2014-03-01	09:23:48
215	50.317321	-4.08327	0.08	234.4	2014-03-01	09:23:49
216	50.31732	-4.083271	0.09	195.1	2014-03-01	09:23:51
217	50.317318	-4.083274	0.25	231.2	2014-03-01	09:23:52
218	50.317318	-4.083276	0.17	244.3	2014-03-01	09:23:53
219	50.317317	-4.083278	0.18	241.3	2014-03-01	09:23:54
220	50.317316	-4.08328	0.15	218.3	2014-03-01	09:23:55
221	50.317315	-4.08328	0.11	212.2	2014-03-01	09:23:56
222	50.317313	-4.083285	0.34	240.6	2014-03-01	09:23:57
223	50.317313	-4.083286	0.09	244.6	2014-03-01	09:23:58
224	50.317313	-4.083285	0.07	134.5	2014-03-01	09:23:59
225	50.317313	-4.083286	0.04	270	2014-03-01	09:24:01
226	50.317312	-4.083287	0.11	228.4	2014-03-01	09:24:02
227	50.317311	-4.083288	0.09	206	2014-03-01	09:24:03
228	50.31731	-4.083289	0.12	205.9	2014-03-01	09:24:04
229	50.317309	-4.08329	0.06	223.8	2014-03-01	09:24:06
230	50.317309	-4.083291	0.06	250.5	2014-03-01	09:24:07
231	50.317309	-4.083294	0.13	261.6	2014-03-01	09:24:09
232	50.317309	-4.083296	0.11	249.4	2014-03-01	09:24:10
233	50.317309	-4.083296	0.06	279.5	2014-03-01	09:24:11
234	50.317309	-4.083297	0.05	270	2014-03-01	09:24:12
235	50.317307	-4.083299	0.12	221	2014-03-01	09:24:14
236	50.317306	-4.0833	0.09	192	2014-03-01	09:24:15
237	50.317305	-4.083298	0.15	139.7	2014-03-01	09:24:16
238	50.317305	-4.083297	0.09	108.4	2014-03-01	09:24:17
239	50.317305	-4.083297	0.03	43.2	2014-03-01	09:24:18
240	50.317306	-4.083297	0.04	334.8	2014-03-01	09:24:19
241	50.317306	-4.083297	0.02	32.6	2014-03-01	09:24:20
242	50.317306	-4.083295	0.11	85	2014-03-01	09:24:21
243	50.317305	-4.083294	0.11	114.9	2014-03-01	09:24:22
244	50.317305	-4.083293	0.04	105.7	2014-03-01	09:24:23
245	50.317305	-4.083293	0.04	139.4	2014-03-01	09:24:25
246	50.317305	-4.083294	0.08	250.1	2014-03-01	09:24:26
247	50.317304	-4.083295	0.09	238.9	2014-03-01	09:24:27
248	50.317304	-4.083295	0.07	184.9	2014-03-01	09:24:28
249	50.317303	-4.083295	0.02	116.6	2014-03-01	09:24:29
250	50.317304	-4.083294	0.08	83.9	2014-03-01	09:24:30
251	50.317303	-4.083292	0.05	100	2014-03-01	09:24:32
252	50.317304	-4.083291	0.05	68.3	2014-03-01	09:24:33
253	50.317304	-4.083291	0.06	90	2014-03-01	09:24:34
254	50.317304	-4.08329	0.04	90	2014-03-01	09:24:35
255	50.317304	-4.08329	0.03	51.9	2014-03-01	09:24:36
256	50.317304	-4.083289	0.02	131.4	2014-03-01	09:24:37
257	50.317303	-4.083289	0.02	160.2	2014-03-01	09:24:38
258	50.317304	-4.083289	0.01	32.6	2014-03-01	09:24:39
259	50.317304	-4.083289	0.07	355.1	2014-03-01	09:24:40
260	50.317304	-4.083288	0.07	75.9	2014-03-01	09:24:41
261	50.317304	-4.083286	0.07	86	2014-03-01	09:24:43
262	50.317305	-4.083286	0.04	8.8	2014-03-01	09:24:44
263	50.317306	-4.083284	0.23	45.3	2014-03-01	09:24:45
264	50.317307	-4.083283	0.07	50.6	2014-03-01	09:24:47
265	50.317307	-4.083282	0.04	104.1	2014-03-01	09:24:48
266	50.317307	-4.083282	0.07	28.4	2014-03-01	09:24:49
267	50.317307	-4.083282	0.01	35.7	2014-03-01	09:24:51
268	50.317308	-4.083282	0.06	311.2	2014-03-01	09:24:52
269	50.317308	-4.083282	0.01	147.4	2014-03-01	09:24:53
270	50.317308	-4.083282	0.09	12.3	2014-03-01	09:24:54
271	50.317309	-4.083282	0.1	338.6	2014-03-01	09:24:55
272	50.317309	-4.083282	0.02	60.6	2014-03-01	09:24:56
273	50.317309	-4.083281	0.03	109.3	2014-03-01	09:24:58
274	50.317309	-4.083281	0.09	147.4	2014-03-01	09:24:59
275	50.317309	-4.08328	0.06	90	2014-03-01	09:25:00
276	50.317308	-4.08328	0.05	248.3	2014-03-01	09:25:01
277	50.317308	-4.08328	0.01	147.4	2014-03-01	09:25:02
278	50.317309	-4.08328	0.02	39.1	2014-03-01	09:25:04
279	50.317309	-4.083279	0.07	90	2014-03-01	09:25:05
280	50.317309	-4.083279	0.02	90	2014-03-01	09:25:06
281	50.317308	-4.083278	0.02	147.4	2014-03-01	09:25:07
282	50.317308	-4.083278	0.05	158.4	2014-03-01	09:25:08
283	50.317308	-4.083278	0.04	189.6	2014-03-01	09:25:09
284	50.317308	-4.083278	0.06	109.3	2014-03-01	09:25:10
285	50.317308	-4.083277	0.02	16.7	2014-03-01	09:25:11
286	50.317308	-4.083277	0.06	72.4	2014-03-01	09:25:12
287	50.317309	-4.083277	0.07	347.1	2014-03-01	09:25:14
288	50.317309	-4.083277	0.04	342.3	2014-03-01	09:25:15
289	50.31731	-4.083277	0.06	23.5	2014-03-01	09:25:16
290	50.317309	-4.083267	0.68	98.7	2014-03-01	09:25:17
291	50.317303	-4.083263	0.75	154.5	2014-03-01	09:25:18
292	50.317297	-4.083265	0.66	194.5	2014-03-01	09:25:19
293	50.317294	-4.083268	0.35	211.8	2014-03-01	09:25:20
294	50.317295	-4.083267	0.05	19.1	2014-03-01	09:25:22
295	50.317292	-4.083267	0.36	175.2	2014-03-01	09:25:23
296	50.317288	-4.083263	0.49	150.3	2014-03-01	09:25:24
297	50.317288	-4.083259	0.3	93.6	2014-03-01	09:25:25
298	50.317291	-4.083263	0.41	324.7	2014-03-01	09:25:26
299	50.317299	-4.083265	0.83	350.1	2014-03-01	09:25:27
300	50.317305	-4.083269	0.84	335.7	2014-03-01	09:25:28
301	50.317306	-4.083275	0.37	278.6	2014-03-01	09:25:29
302	50.317306	-4.083278	0.24	261	2014-03-01	09:25:30
303	50.317308	-4.083279	0.26	336	2014-03-01	09:25:31
304	50.317311	-4.083281	0.18	341.4	2014-03-01	09:25:33
305	50.317313	-4.083276	0.45	50	2014-03-01	09:25:34
306	50.317314	-4.083274	0.19	60.8	2014-03-01	09:25:35
307	50.317316	-4.083271	0.14	38.6	2014-03-01	09:25:37
308	50.317317	-4.08327	0.11	46.1	2014-03-01	09:25:38
309	50.317317	-4.083269	0.07	65	2014-03-01	09:25:39
310	50.317318	-4.083268	0.14	53.2	2014-03-01	09:25:40
311	50.317319	-4.083267	0.08	36.4	2014-03-01	09:25:41
312	50.317319	-4.083266	0.12	60.8	2014-03-01	09:25:42
313	50.317319	-4.083264	0.11	105.1	2014-03-01	09:25:43
314	50.317318	-4.083263	0.07	130.6	2014-03-01	09:25:44
315	50.317318	-4.083262	0.09	90	2014-03-01	09:25:45
316	50.317318	-4.083262	0.02	53.6	2014-03-01	09:25:46
317	50.317319	-4.083263	0.09	275.7	2014-03-01	09:25:47
318	50.317319	-4.083264	0.04	285.7	2014-03-01	09:25:48
319	50.317318	-4.083264	0.04	242.4	2014-03-01	09:25:49
320	50.317318	-4.083265	0.04	205.2	2014-03-01	09:25:50
321	50.317318	-4.083265	0.04	334.8	2014-03-01	09:25:51
322	50.317319	-4.083265	0.04	302.4	2014-03-01	09:25:52
323	50.317319	-4.083265	0.04	18.2	2014-03-01	09:25:53
324	50.317319	-4.083265	0.05	51.9	2014-03-01	09:25:54
325	50.317319	-4.083264	0.01	90	2014-03-01	09:25:55
326	50.317319	-4.083263	0.06	98.5	2014-03-01	09:25:56
327	50.317319	-4.083263	0.02	16.7	2014-03-01	09:25:57
328	50.317319	-4.083263	0.06	185.7	2014-03-01	09:25:58
329	50.317319	-4.083264	0.08	342.3	2014-03-01	09:25:59
330	50.317319	-4.083264	0.02	196.7	2014-03-01	09:26:00
331	50.317319	-4.083264	0.04	237.6	2014-03-01	09:26:01
332	50.317319	-4.083265	0.02	243.4	2014-03-01	09:26:02
333	50.317322	-4.083251	1.03	69.2	2014-03-01	09:26:03
334	50.317323	-4.083239	0.87	83.9	2014-03-01	09:26:04
335	50.317321	-4.083232	0.54	120.2	2014-03-01	09:26:05
336	50.317322	-4.083228	0.34	72.6	2014-03-01	09:26:06
337	50.317327	-4.083224	0.7	21	2014-03-01	09:26:07
338	50.317339	-4.083224	1.25	0	2014-03-01	09:26:08
339	50.317352	-4.083228	1.48	349.8	2014-03-01	09:26:09
340	50.317365	-4.083234	1.49	344	2014-03-01	09:26:10
341	50.317381	-4.083239	1.82	347.7	2014-03-01	09:26:11
342	50.317394	-4.083245	1.58	345.8	2014-03-01	09:26:12
343	50.317407	-4.083252	1.53	338.6	2014-03-01	09:26:13
344	50.317419	-4.083258	1.31	342	2014-03-01	09:26:14
345	50.317431	-4.083262	1.45	347.7	2014-03-01	09:26:15
346	50.317445	-4.083268	1.6	346.5	2014-03-01	09:26:16
347	50.31746	-4.083277	1.8	337.6	2014-03-01	09:26:17
348	50.317475	-4.083288	1.84	336.7	2014-03-01	09:26:18
349	50.317492	-4.083296	1.91	341.6	2014-03-01	09:26:19
350	50.317507	-4.083305	1.86	339.8	2014-03-01	09:26:20
351	50.317521	-4.083313	1.61	340.1	2014-03-01	09:26:21
352	50.317536	-4.08332	1.71	343.8	2014-03-01	09:26:22
353	50.317552	-4.083325	1.82	347.9	2014-03-01	09:26:23
354	50.317568	-4.083332	1.91	345.5	2014-03-01	09:26:24
355	50.317585	-4.083339	1.89	344.1	2014-03-01	09:26:25
356	50.317599	-4.083345	1.68	345.6	2014-03-01	09:26:26
357	50.31761	-4.083353	1.32	335.1	2014-03-01	09:26:27
358	50.317617	-4.08336	0.98	328.9	2014-03-01	09:26:28
359	50.317622	-4.08337	0.89	301.4	2014-03-01	09:26:29
360	50.317625	-4.083386	1.19	288.4	2014-03-01	09:26:30
361	50.31763	-4.083404	1.4	292.3	2014-03-01	09:26:31
362	50.317634	-4.08342	1.2	294.3	2014-03-01	09:26:32
363	50.317638	-4.08344	1.52	286.4	2014-03-01	09:26:33
364	50.317642	-4.083461	1.52	288.9	2014-03-01	09:26:34
365	50.317647	-4.083475	1.13	294.9	2014-03-01	09:26:35
366	50.317648	-4.083494	1.34	274.4	2014-03-01	09:26:36
367	50.317649	-4.083515	1.53	276	2014-03-01	09:26:37
368	50.317651	-4.083539	1.7	275.6	2014-03-01	09:26:38
369	50.31765	-4.083559	1.4	268.5	2014-03-01	09:26:39
370	50.317653	-4.083578	1.42	281.3	2014-03-01	09:26:40
371	50.317655	-4.083604	1.88	277.7	2014-03-01	09:26:41
372	50.317658	-4.083634	2.12	277.9	2014-03-01	09:26:42
373	50.317658	-4.08366	1.84	270.9	2014-03-01	09:26:43
374	50.317657	-4.083684	1.75	265.4	2014-03-01	09:26:44
375	50.317655	-4.083705	1.45	263	2014-03-01	09:26:45
376	50.317652	-4.083719	1.09	249.5	2014-03-01	09:26:46
377	50.317649	-4.083735	1.17	256.2	2014-03-01	09:26:47
378	50.317649	-4.083749	0.98	268.3	2014-03-01	09:26:48
379	50.317647	-4.083765	1.19	258.7	2014-03-01	09:26:49
380	50.317644	-4.083785	1.44	256.9	2014-03-01	09:26:50
381	50.317641	-4.083801	1.19	252.7	2014-03-01	09:26:51
382	50.317642	-4.083813	0.83	278.4	2014-03-01	09:26:52
383	50.317644	-4.083825	0.97	287.9	2014-03-01	09:26:53
384	50.317636	-4.083832	1.03	207.8	2014-03-01	09:26:54
385	50.317625	-4.083841	1.43	205.7	2014-03-01	09:26:55
386	50.317619	-4.083854	1.16	235	2014-03-01	09:26:56
387	50.317615	-4.083872	1.32	252.7	2014-03-01	09:26:57
388	50.317613	-4.08389	1.29	260.4	2014-03-01	09:26:58
389	50.317611	-4.083906	1.2	255.7	2014-03-01	09:26:59
390	50.317608	-4.083926	1.44	258	2014-03-01	09:27:00
391	50.317605	-4.083951	1.79	258.6	2014-03-01	09:27:01
392	50.317602	-4.083975	1.71	259.9	2014-03-01	09:27:02
393	50.317599	-4.083996	1.6	256.8	2014-03-01	09:27:03
394	50.317595	-4.084018	1.57	254.9	2014-03-01	09:27:04
395	50.317593	-4.084041	1.63	263.8	2014-03-01	09:27:05
396	50.317592	-4.084057	1.16	260.3	2014-03-01	09:27:06
397	50.317588	-4.084075	1.36	252.9	2014-03-01	09:27:07
398	50.317582	-4.084101	1.94	250.3	2014-03-01	09:27:08
399	50.317578	-4.084122	1.55	253.2	2014-03-01	09:27:09
400	50.317575	-4.084141	1.44	254.2	2014-03-01	09:27:10
401	50.317576	-4.084165	1.74	274.6	2014-03-01	09:27:11
402	50.317576	-4.084188	1.58	269	2014-03-01	09:27:12
403	50.317574	-4.084208	1.46	264.5	2014-03-01	09:27:13
404	50.31757	-4.084232	1.81	252.9	2014-03-01	09:27:14
405	50.317567	-4.084256	1.68	261.1	2014-03-01	09:27:15
406	50.317564	-4.084277	1.56	254.4	2014-03-01	09:27:16
407	50.317562	-4.084293	1.14	261.6	2014-03-01	09:27:17
408	50.317559	-4.084312	1.39	256.4	2014-03-01	09:27:18
409	50.317557	-4.084335	1.67	260.4	2014-03-01	09:27:19
410	50.317555	-4.084359	1.71	265.9	2014-03-01	09:27:20
411	50.317554	-4.084382	1.6	265	2014-03-01	09:27:21
412	50.317551	-4.084403	1.57	256.3	2014-03-01	09:27:22
413	50.317545	-4.084427	1.8	249.4	2014-03-01	09:27:23
414	50.317539	-4.084451	1.86	247.9	2014-03-01	09:27:24
415	50.317535	-4.084472	1.57	255.5	2014-03-01	09:27:25
416	50.31753	-4.084493	1.6	248.1	2014-03-01	09:27:26
417	50.317528	-4.084512	1.34	261.2	2014-03-01	09:27:27
418	50.317525	-4.084529	1.3	255	2014-03-01	09:27:28
419	50.317518	-4.084546	1.43	237.2	2014-03-01	09:27:29
420	50.317512	-4.084564	1.41	241.7	2014-03-01	09:27:30
421	50.317506	-4.084579	1.3	237.3	2014-03-01	09:27:31
422	50.317496	-4.084593	1.44	221.6	2014-03-01	09:27:32
423	50.317491	-4.084602	0.89	225.3	2014-03-01	09:27:33
424	50.317482	-4.084612	1.22	218.5	2014-03-01	09:27:34
425	50.317473	-4.084627	1.44	225.1	2014-03-01	09:27:35
426	50.31747	-4.084642	1.17	253.3	2014-03-01	09:27:36
427	50.317464	-4.084656	1.21	235.1	2014-03-01	09:27:37
428	50.317459	-4.084666	0.84	232.2	2014-03-01	09:27:38
429	50.317456	-4.084675	0.78	240.8	2014-03-01	09:27:39
430	50.317451	-4.084693	1.36	248.7	2014-03-01	09:27:40
431	50.317447	-4.084708	1.14	246.3	2014-03-01	09:27:41
432	50.31744	-4.084726	1.51	237.1	2014-03-01	09:27:42
433	50.317431	-4.084744	1.64	232.6	2014-03-01	09:27:43
434	50.317425	-4.084758	1.25	236.3	2014-03-01	09:27:44
435	50.317418	-4.084769	1.04	223.7	2014-03-01	09:27:45
436	50.317411	-4.08478	1.07	227.8	2014-03-01	09:27:46
437	50.317406	-4.084792	1.01	237.1	2014-03-01	09:27:47
438	50.317401	-4.084804	1.09	235	2014-03-01	09:27:48
439	50.317395	-4.084814	0.94	225.2	2014-03-01	09:27:49
440	50.317391	-4.084824	0.85	237.4	2014-03-01	09:27:50
441	50.317381	-4.084838	1.47	225	2014-03-01	09:27:51
442	50.317376	-4.084849	0.97	232.8	2014-03-01	09:27:52
443	50.317369	-4.084865	1.34	235.2	2014-03-01	09:27:53
444	50.317367	-4.08488	1.12	254.6	2014-03-01	09:27:54
445	50.317357	-4.0849	1.78	233.3	2014-03-01	09:27:55
446	50.317349	-4.084918	1.56	233.1	2014-03-01	09:27:56
447	50.317345	-4.084928	0.83	241.9	2014-03-01	09:27:57
448	50.317337	-4.084936	1.08	212	2014-03-01	09:27:58
449	50.317333	-4.084937	0.4	194.5	2014-03-01	09:27:59
450	50.317328	-4.084945	0.86	221.9	2014-03-01	09:28:00
451	50.317326	-4.084952	0.51	244.9	2014-03-01	09:28:01
452	50.31732	-4.084957	0.73	210.2	2014-03-01	09:28:02
453	50.31731	-4.084966	1.25	211.6	2014-03-01	09:28:03
454	50.317309	-4.084973	0.5	245.7	2014-03-01	09:28:04
455	50.317304	-4.084981	0.79	229.6	2014-03-01	09:28:05
456	50.3173	-4.084988	0.63	226.3	2014-03-01	09:28:06
457	50.317297	-4.084993	0.47	233.6	2014-03-01	09:28:07
458	50.317292	-4.085003	0.9	230.1	2014-03-01	09:28:08
459	50.317285	-4.085009	0.87	209.9	2014-03-01	09:28:09
460	50.317281	-4.085014	0.64	215.2	2014-03-01	09:28:10
461	50.317278	-4.085018	0.46	219	2014-03-01	09:28:11
462	50.317275	-4.08502	0.37	203	2014-03-01	09:28:12
463	50.31727	-4.085023	0.52	204.3	2014-03-01	09:28:13
464	50.317266	-4.085028	0.54	217.3	2014-03-01	09:28:14
465	50.317262	-4.085035	0.68	226.3	2014-03-01	09:28:15
466	50.317257	-4.085042	0.78	220	2014-03-01	09:28:16
467	50.317251	-4.085045	0.7	199.8	2014-03-01	09:28:17
468	50.317248	-4.085045	0.33	186.2	2014-03-01	09:28:18
469	50.317249	-4.085043	0.18	65.1	2014-03-01	09:28:19
470	50.317249	-4.085045	0.15	299.6	2014-03-01	09:28:20
471	50.31724	-4.085054	1.26	211	2014-03-01	09:28:21
472	50.317231	-4.085057	1	192.8	2014-03-01	09:28:22
473	50.317225	-4.08506	0.69	196.6	2014-03-01	09:28:23
474	50.317221	-4.085069	0.79	235.4	2014-03-01	09:28:24
475	50.317216	-4.085083	1.12	243.3	2014-03-01	09:28:25
476	50.31721	-4.085096	1.11	231.6	2014-03-01	09:28:26
477	50.317205	-4.085105	0.88	227.1	2014-03-01	09:28:27
478	50.317199	-4.085113	0.89	219.3	2014-03-01	09:28:28
479	50.317191	-4.085119	0.98	207	2014-03-01	09:28:29
480	50.317181	-4.085124	1.11	198.1	2014-03-01	09:28:30
481	50.317172	-4.085134	1.24	215.1	2014-03-01	09:28:31
482	50.317166	-4.085145	1.08	229.4	2014-03-01	09:28:32
483	50.317165	-4.085149	0.28	239.5	2014-03-01	09:28:33
484	50.317169	-4.085156	0.74	312	2014-03-01	09:28:34
485	50.317168	-4.085158	0.14	238	2014-03-01	09:28:35
486	50.317166	-4.085162	0.41	222.6	2014-03-01	09:28:36
487	50.317161	-4.085167	0.31	216.3	2014-03-01	09:28:38
488	50.317156	-4.085173	0.34	215.9	2014-03-01	09:28:40
489	50.317153	-4.085164	0.69	119.8	2014-03-01	09:28:41
490	50.317151	-4.085151	0.95	104.8	2014-03-01	09:28:42
491	50.317149	-4.085137	1.01	102.3	2014-03-01	09:28:43
492	50.317144	-4.085139	0.61	189.7	2014-03-01	09:28:44
493	50.317138	-4.085154	1.26	239.3	2014-03-01	09:28:45
494	50.317132	-4.085169	1.3	236.5	2014-03-01	09:28:46
495	50.317125	-4.08519	1.6	245.1	2014-03-01	09:28:47
496	50.31712	-4.085208	1.47	243.2	2014-03-01	09:28:48
497	50.317115	-4.085218	0.88	235.9	2014-03-01	09:28:49
498	50.317115	-4.08522	0.12	279	2014-03-01	09:28:50
499	50.317098	-4.085238	2.34	212.8	2014-03-01	09:28:51
500	50.317077	-4.085252	2.53	204	2014-03-01	09:28:52
501	50.317058	-4.08526	2.14	195.4	2014-03-01	09:28:53
502	50.31704	-4.08527	2.15	197.7	2014-03-01	09:28:54
503	50.317021	-4.085277	2.2	194.4	2014-03-01	09:28:55
504	50.317005	-4.085284	1.77	195.2	2014-03-01	09:28:56
505	50.316999	-4.085284	0.74	180.4	2014-03-01	09:28:57
506	50.316997	-4.085282	0.23	142.5	2014-03-01	09:28:58
507	50.316997	-4.085282	0.03	43.2	2014-03-01	09:28:59
508	50.316989	-4.085288	1.06	206	2014-03-01	09:29:00
509	50.316974	-4.085296	1.77	197.4	2014-03-01	09:29:01
510	50.316959	-4.085306	1.81	204.8	2014-03-01	09:29:02
511	50.316949	-4.085314	1.28	206.9	2014-03-01	09:29:03
512	50.316937	-4.085322	1.39	201.9	2014-03-01	09:29:04
513	50.316923	-4.085331	1.68	202.3	2014-03-01	09:29:05
514	50.316912	-4.085338	1.34	202.4	2014-03-01	09:29:06
515	50.316915	-4.085335	0.43	25.3	2014-03-01	09:29:07
516	50.316928	-4.085329	1.51	17.9	2014-03-01	09:29:08
517	50.316936	-4.085326	0.91	11.8	2014-03-01	09:29:09
518	50.316931	-4.085325	0.31	173	2014-03-01	09:29:11
519	50.316921	-4.085322	1.1	170	2014-03-01	09:29:12
520	50.316908	-4.085322	1.44	179.1	2014-03-01	09:29:13
521	50.316894	-4.085327	1.64	192.8	2014-03-01	09:29:14
522	50.316879	-4.085337	1.83	203.2	2014-03-01	09:29:15
523	50.31687	-4.085345	1.04	209.8	2014-03-01	09:29:16
524	50.31687	-4.085344	0.08	158.2	2014-03-01	09:29:17
525	50.316868	-4.085342	0.26	143	2014-03-01	09:29:18
526	50.316862	-4.085343	0.67	185.6	2014-03-01	09:29:19
527	50.316852	-4.085346	1.08	191.1	2014-03-01	09:29:20
528	50.316842	-4.085351	1.18	199.2	2014-03-01	09:29:21
529	50.31683	-4.085355	1.45	189.5	2014-03-01	09:29:22
530	50.316815	-4.085355	1.61	180.2	2014-03-01	09:29:23
531	50.3168	-4.085356	1.62	182.5	2014-03-01	09:29:24
532	50.31679	-4.085359	1.16	192.8	2014-03-01	09:29:25
533	50.316783	-4.085363	0.85	196.3	2014-03-01	09:29:26
534	50.316777	-4.085362	0.64	176.8	2014-03-01	09:29:27
535	50.316773	-4.085367	0.58	214.1	2014-03-01	09:29:28
536	50.316767	-4.085375	0.85	220.4	2014-03-01	09:29:29
537	50.316761	-4.085382	0.88	214.9	2014-03-01	09:29:30
538	50.316753	-4.085389	1	213.7	2014-03-01	09:29:31
539	50.316746	-4.0854	1.1	222.3	2014-03-01	09:29:32
540	50.316739	-4.08541	1.1	221	2014-03-01	09:29:33
541	50.316736	-4.085411	0.27	195.3	2014-03-01	09:29:34
542	50.316741	-4.085393	1.35	67.7	2014-03-01	09:29:35
543	50.316744	-4.085385	0.67	59.8	2014-03-01	09:29:36
544	50.316737	-4.085384	0.7	174.2	2014-03-01	09:29:37
545	50.316727	-4.085393	1.34	207.2	2014-03-01	09:29:38
546	50.316721	-4.085397	0.7	206.8	2014-03-01	09:29:39
547	50.316719	-4.085401	0.35	226.6	2014-03-01	09:29:40
548	50.316711	-4.085409	1.04	212.8	2014-03-01	09:29:41
549	50.316706	-4.085417	0.83	221.6	2014-03-01	09:29:42
550	50.316706	-4.085416	0.02	90	2014-03-01	09:29:43
551	50.316706	-4.085416	0.05	38.3	2014-03-01	09:29:44
552	50.316704	-4.085418	0.26	213.6	2014-03-01	09:29:45
553	50.316702	-4.085421	0.31	232.8	2014-03-01	09:29:46
554	50.3167	-4.085425	0.34	225.2	2014-03-01	09:29:47
555	50.316682	-4.085427	0.39	183.8	2014-03-01	09:29:52
556	50.316669	-4.085437	1.72	206.5	2014-03-01	09:29:53
557	50.316651	-4.085449	2.11	203.7	2014-03-01	09:29:54
558	50.316636	-4.08546	1.87	203.1	2014-03-01	09:29:55
559	50.316623	-4.08546	1.37	180.8	2014-03-01	09:29:56
560	50.31662	-4.085454	0.61	133.6	2014-03-01	09:29:57
561	50.316611	-4.08545	1.03	166.3	2014-03-01	09:29:58
562	50.316598	-4.08545	1.39	178	2014-03-01	09:29:59
563	50.316585	-4.085451	1.5	183	2014-03-01	09:30:00
564	50.316577	-4.085446	0.89	157.8	2014-03-01	09:30:01
565	50.316574	-4.085435	0.88	115.1	2014-03-01	09:30:02
566	50.316565	-4.085432	0.98	166.6	2014-03-01	09:30:03
567	50.316552	-4.085432	1.51	181.3	2014-03-01	09:30:04
568	50.316536	-4.085433	1.78	181.5	2014-03-01	09:30:05
569	50.316518	-4.085431	2.04	177.5	2014-03-01	09:30:06
570	50.316506	-4.085426	1.4	164.4	2014-03-01	09:30:07
571	50.3165	-4.085418	0.88	139.6	2014-03-01	09:30:08
572	50.316491	-4.085408	1.23	143.5	2014-03-01	09:30:09
573	50.316481	-4.085395	1.41	140.3	2014-03-01	09:30:10
574	50.316474	-4.085381	1.27	128.1	2014-03-01	09:30:11
575	50.316468	-4.085364	1.38	117	2014-03-01	09:30:12
576	50.316463	-4.085346	1.39	116.6	2014-03-01	09:30:13
577	50.316459	-4.085329	1.27	106.2	2014-03-01	09:30:14
578	50.31646	-4.08531	1.39	88.9	2014-03-01	09:30:15
579	50.316456	-4.085294	1.2	109.6	2014-03-01	09:30:16
580	50.316453	-4.085284	0.79	115.4	2014-03-01	09:30:17
581	50.31645	-4.085279	0.22	132	2014-03-01	09:30:19
582	50.316453	-4.085273	0.49	61.7	2014-03-01	09:30:20
583	50.316457	-4.085272	0.48	10	2014-03-01	09:30:21
584	50.316463	-4.085276	0.75	338.2	2014-03-01	09:30:22
585	50.316474	-4.085281	1.2	344.2	2014-03-01	09:30:23
586	50.316495	-4.08528	2.42	0.7	2014-03-01	09:30:24
587	50.316526	-4.085276	3.41	5.2	2014-03-01	09:30:25
588	50.316549	-4.085271	2.57	7.5	2014-03-01	09:30:26
589	50.316557	-4.085269	0.48	9.2	2014-03-01	09:30:28
590	50.316557	-4.085269	0.01	0	2014-03-01	09:30:29
591	50.316552	-4.085277	0.87	222.2	2014-03-01	09:30:30
592	50.316547	-4.085279	0.56	191	2014-03-01	09:30:31
593	50.316545	-4.085276	0.25	139.2	2014-03-01	09:30:32
594	50.31654	-4.085274	0.6	161	2014-03-01	09:30:33
595	50.316534	-4.085267	0.8	146.3	2014-03-01	09:30:34
596	50.316528	-4.085258	0.97	136.4	2014-03-01	09:30:35
597	50.316523	-4.085245	1.05	118.6	2014-03-01	09:30:36
598	50.316523	-4.085228	1.22	89.6	2014-03-01	09:30:37
599	50.316517	-4.085214	1.14	123.4	2014-03-01	09:30:38
600	50.316509	-4.085208	1.05	154.5	2014-03-01	09:30:39
601	50.316499	-4.085209	1.13	183.6	2014-03-01	09:30:40
602	50.316486	-4.085217	1.5	202.9	2014-03-01	09:30:41
603	50.316472	-4.085235	2.03	217	2014-03-01	09:30:42
604	50.316462	-4.085252	1.71	228.2	2014-03-01	09:30:43
605	50.316462	-4.085255	0.22	284.9	2014-03-01	09:30:44
606	50.316468	-4.085252	0.7	23.1	2014-03-01	09:30:45
607	50.316469	-4.08525	0.08	28.9	2014-03-01	09:30:47
608	50.316462	-4.085251	0.8	183	2014-03-01	09:30:48
609	50.316455	-4.085251	0.79	178.3	2014-03-01	09:30:49
610	50.316446	-4.085248	0.98	167.8	2014-03-01	09:30:50
611	50.316439	-4.085242	0.87	149.7	2014-03-01	09:30:51
612	50.316433	-4.085233	0.92	136.8	2014-03-01	09:30:52
613	50.316424	-4.085227	1.09	157	2014-03-01	09:30:53
614	50.316413	-4.085218	1.4	152.8	2014-03-01	09:30:54
615	50.316404	-4.085207	1.26	141.5	2014-03-01	09:30:55
616	50.316395	-4.085196	1.32	144.4	2014-03-01	09:30:56
617	50.316385	-4.085185	1.33	145.9	2014-03-01	09:30:57
618	50.31638	-4.085169	1.29	114.3	2014-03-01	09:30:58
619	50.316378	-4.085152	1.23	97.8	2014-03-01	09:30:59
620	50.316374	-4.085137	1.14	116.3	2014-03-01	09:31:00
621	50.316367	-4.085125	1.2	131.9	2014-03-01	09:31:01
622	50.316358	-4.085112	1.31	138.6	2014-03-01	09:31:02
623	50.316352	-4.085097	1.29	119	2014-03-01	09:31:03
624	50.316351	-4.085078	1.31	96.6	2014-03-01	09:31:04
625	50.316348	-4.085063	1.15	104.1	2014-03-01	09:31:05
626	50.316344	-4.085049	1.11	116.6	2014-03-01	09:31:06
627	50.316339	-4.085036	1.04	123	2014-03-01	09:31:07
628	50.31633	-4.085026	1.26	145.2	2014-03-01	09:31:08
629	50.31632	-4.085017	1.29	149.4	2014-03-01	09:31:09
630	50.316315	-4.085005	1.02	121.9	2014-03-01	09:31:10
631	50.316314	-4.084993	0.81	97.3	2014-03-01	09:31:11
632	50.31631	-4.084983	0.9	121.7	2014-03-01	09:31:12
633	50.316302	-4.084971	1.16	133.3	2014-03-01	09:31:13
634	50.316297	-4.084956	1.2	120.3	2014-03-01	09:31:14
635	50.316292	-4.08494	1.3	116.8	2014-03-01	09:31:15
636	50.316286	-4.084924	1.34	120.1	2014-03-01	09:31:16
637	50.31628	-4.084909	1.22	123	2014-03-01	09:31:17
638	50.316273	-4.084897	1.15	129.4	2014-03-01	09:31:18
639	50.316265	-4.084887	1.17	145.4	2014-03-01	09:31:19
640	50.316256	-4.084881	1.03	155.8	2014-03-01	09:31:20
641	50.316247	-4.084882	1.01	183.7	2014-03-01	09:31:21
642	50.316235	-4.084887	1.38	194.1	2014-03-01	09:31:22
643	50.316221	-4.084895	1.71	200.4	2014-03-01	09:31:23
644	50.316215	-4.084898	0.68	195.8	2014-03-01	09:31:24
645	50.316225	-4.084893	1.14	17.3	2014-03-01	09:31:25
646	50.316231	-4.08489	0.41	18.3	2014-03-01	09:31:27
647	50.316224	-4.084886	0.84	164.4	2014-03-01	09:31:28
648	50.316213	-4.084885	1.28	174.7	2014-03-01	09:31:29
649	50.316198	-4.084886	1.64	182.5	2014-03-01	09:31:30
650	50.316183	-4.084888	1.67	184.7	2014-03-01	09:31:31
651	50.316172	-4.08489	1.21	187.3	2014-03-01	09:31:32
652	50.316167	-4.084886	0.69	157.5	2014-03-01	09:31:33
653	50.316169	-4.084882	0.42	46.4	2014-03-01	09:31:34
654	50.316171	-4.08488	0.14	22.9	2014-03-01	09:31:36
655	50.316171	-4.084879	0.11	126.3	2014-03-01	09:31:37
656	50.31617	-4.084879	0.11	176.7	2014-03-01	09:31:38
657	50.316169	-4.084879	0.1	180	2014-03-01	09:31:39
658	50.316172	-4.084865	1.06	71.4	2014-03-01	09:31:40
659	50.316178	-4.084847	1.47	61.6	2014-03-01	09:31:41
660	50.31618	-4.084834	0.92	80.1	2014-03-01	09:31:42
661	50.316176	-4.084828	0.62	132.8	2014-03-01	09:31:43
662	50.316168	-4.084828	0.84	180	2014-03-01	09:31:44
663	50.316158	-4.084833	1.26	198.3	2014-03-01	09:31:45
664	50.316143	-4.084843	1.76	203.7	2014-03-01	09:31:46
665	50.316125	-4.084856	2.18	204.6	2014-03-01	09:31:47
666	50.316116	-4.084861	1.13	198.4	2014-03-01	09:31:48
667	50.316116	-4.08486	0.12	50.2	2014-03-01	09:31:49
668	50.316123	-4.084849	0.55	45.3	2014-03-01	09:31:51
669	50.316117	-4.084842	0.86	145.1	2014-03-01	09:31:52
670	50.316109	-4.084835	1	150.6	2014-03-01	09:31:53
671	50.316099	-4.084831	1.14	164.6	2014-03-01	09:31:54
672	50.316089	-4.084828	1.19	170.5	2014-03-01	09:31:55
673	50.316078	-4.084821	1.26	156.6	2014-03-01	09:31:56
674	50.316068	-4.084812	1.33	151.8	2014-03-01	09:31:57
675	50.316058	-4.084804	1.2	151.2	2014-03-01	09:31:58
676	50.316049	-4.084796	1.23	151.9	2014-03-01	09:31:59
677	50.316038	-4.084787	1.35	152.6	2014-03-01	09:32:00
678	50.316029	-4.084778	1.19	148.4	2014-03-01	09:32:01
679	50.316016	-4.084769	1.54	154.8	2014-03-01	09:32:02
680	50.31601	-4.084757	1.15	129.9	2014-03-01	09:32:03
681	50.316009	-4.084742	1.03	93.1	2014-03-01	09:32:04
682	50.316006	-4.084731	0.89	114.7	2014-03-01	09:32:05
683	50.315999	-4.084723	0.94	143.5	2014-03-01	09:32:06
684	50.315991	-4.084714	1.04	143.8	2014-03-01	09:32:07
685	50.315981	-4.084709	1.17	160.6	2014-03-01	09:32:08
686	50.31597	-4.084703	1.33	161	2014-03-01	09:32:09
687	50.315959	-4.084694	1.35	151.7	2014-03-01	09:32:10
688	50.315949	-4.084687	1.22	156.7	2014-03-01	09:32:11
689	50.315941	-4.084678	1.16	146.9	2014-03-01	09:32:12
690	50.315931	-4.08467	1.17	150.9	2014-03-01	09:32:13
691	50.31592	-4.084664	1.38	163.5	2014-03-01	09:32:14
692	50.315908	-4.084661	1.32	168.3	2014-03-01	09:32:15
693	50.315898	-4.084655	1.16	161.2	2014-03-01	09:32:16
694	50.315887	-4.084648	1.39	156.8	2014-03-01	09:32:17
695	50.315877	-4.084641	1.21	156.5	2014-03-01	09:32:18
696	50.315873	-4.084632	0.72	123.1	2014-03-01	09:32:19
697	50.315875	-4.084629	0.32	49.8	2014-03-01	09:32:20
698	50.315879	-4.084628	0.48	4.3	2014-03-01	09:32:21
699	50.31588	-4.084624	0.18	70	2014-03-01	09:32:23
700	50.315873	-4.084627	0.84	193.6	2014-03-01	09:32:24
701	50.315863	-4.084626	1.12	178.5	2014-03-01	09:32:25
702	50.315852	-4.084626	1.25	179.7	2014-03-01	09:32:26
703	50.315841	-4.084623	1.18	168.1	2014-03-01	09:32:27
704	50.315834	-4.084617	0.94	155.7	2014-03-01	09:32:28
705	50.315825	-4.084612	0.97	159.1	2014-03-01	09:32:29
706	50.315817	-4.084605	1.12	152	2014-03-01	09:32:30
707	50.315808	-4.084597	1.07	148.8	2014-03-01	09:32:31
708	50.315799	-4.084591	1.16	159.2	2014-03-01	09:32:32
709	50.315788	-4.084586	1.26	163.6	2014-03-01	09:32:33
710	50.315777	-4.084579	1.31	157.4	2014-03-01	09:32:34
711	50.315767	-4.084574	1.19	160.1	2014-03-01	09:32:35
712	50.315757	-4.084565	1.2	149.8	2014-03-01	09:32:36
713	50.315749	-4.084555	1.18	144.5	2014-03-01	09:32:37
714	50.31574	-4.084548	1.13	154.1	2014-03-01	09:32:38
715	50.315729	-4.08454	1.33	154.2	2014-03-01	09:32:39
716	50.315718	-4.08453	1.38	148.3	2014-03-01	09:32:40
717	50.315711	-4.084521	1.08	144.5	2014-03-01	09:32:41
718	50.315706	-4.08451	0.97	125.2	2014-03-01	09:32:42
719	50.315697	-4.084499	1.21	141	2014-03-01	09:32:43
720	50.315687	-4.084494	1.21	162.2	2014-03-01	09:32:44
721	50.315676	-4.084489	1.2	163.5	2014-03-01	09:32:45
722	50.315663	-4.084487	1.5	172.2	2014-03-01	09:32:46
723	50.315648	-4.084486	1.64	179.8	2014-03-01	09:32:47
724	50.315633	-4.084487	1.67	180.6	2014-03-01	09:32:48
725	50.315621	-4.084484	1.34	170.3	2014-03-01	09:32:49
726	50.315617	-4.084473	0.94	124.5	2014-03-01	09:32:50
727	50.315613	-4.084464	0.72	123.1	2014-03-01	09:32:51
728	50.315603	-4.084465	1.09	181.6	2014-03-01	09:32:52
729	50.31559	-4.084469	1.51	192.7	2014-03-01	09:32:53
730	50.315578	-4.084475	1.42	197.4	2014-03-01	09:32:54
731	50.315565	-4.08448	1.46	192	2014-03-01	09:32:55
732	50.315552	-4.084484	1.53	191.7	2014-03-01	09:32:56
733	50.315537	-4.08449	1.64	194.3	2014-03-01	09:32:57
734	50.315524	-4.084494	1.52	191.3	2014-03-01	09:32:58
735	50.315514	-4.084491	1.11	171	2014-03-01	09:32:59
736	50.315514	-4.08448	0.8	94	2014-03-01	09:33:00
737	50.31551	-4.084472	0.7	123.8	2014-03-01	09:33:01
738	50.315498	-4.084471	1.34	177.7	2014-03-01	09:33:02
739	50.315484	-4.084472	1.52	181.1	2014-03-01	09:33:03
740	50.315471	-4.084477	1.55	193.1	2014-03-01	09:33:04
741	50.315456	-4.08448	1.67	187.4	2014-03-01	09:33:05
742	50.31544	-4.084485	1.83	192.8	2014-03-01	09:33:06
743	50.315425	-4.084489	1.71	188.4	2014-03-01	09:33:07
744	50.315412	-4.084486	1.43	171.9	2014-03-01	09:33:08
745	50.315401	-4.084482	1.28	166.8	2014-03-01	09:33:09
746	50.315393	-4.084473	1.12	144.6	2014-03-01	09:33:10
747	50.315388	-4.084459	1.07	117.6	2014-03-01	09:33:11
748	50.315383	-4.084449	0.99	129.3	2014-03-01	09:33:12
749	50.315372	-4.084444	1.23	166	2014-03-01	09:33:13
750	50.315361	-4.084441	1.21	167.2	2014-03-01	09:33:14
751	50.315351	-4.084437	1.21	168.9	2014-03-01	09:33:15
752	50.315342	-4.084434	1.05	166.2	2014-03-01	09:33:16
753	50.315334	-4.084431	0.86	168.4	2014-03-01	09:33:17
754	50.315324	-4.084434	1.09	187.8	2014-03-01	09:33:18
755	50.315315	-4.084432	0.99	171.7	2014-03-01	09:33:19
756	50.315309	-4.084423	0.91	138.5	2014-03-01	09:33:20
757	50.315302	-4.084417	0.88	152.3	2014-03-01	09:33:21
758	50.315293	-4.084413	1.05	165.2	2014-03-01	09:33:22
759	50.315283	-4.084415	1.12	184	2014-03-01	09:33:23
760	50.315272	-4.084414	1.19	177.7	2014-03-01	09:33:24
761	50.315264	-4.084408	0.99	156.7	2014-03-01	09:33:25
762	50.315259	-4.0844	0.8	134.1	2014-03-01	09:33:26
763	50.315253	-4.084394	0.85	146.4	2014-03-01	09:33:27
764	50.315245	-4.084393	0.9	176.2	2014-03-01	09:33:28
765	50.315236	-4.084392	0.95	177.5	2014-03-01	09:33:29
766	50.315227	-4.08439	1	172.1	2014-03-01	09:33:30
767	50.315221	-4.084385	0.78	154.1	2014-03-01	09:33:31
768	50.315215	-4.08438	0.82	153.1	2014-03-01	09:33:32
769	50.315207	-4.084379	0.88	172.6	2014-03-01	09:33:33
770	50.315198	-4.084377	0.98	173	2014-03-01	09:33:34
771	50.315192	-4.084371	0.78	149.7	2014-03-01	09:33:35
772	50.315188	-4.084363	0.74	126.3	2014-03-01	09:33:36
773	50.315184	-4.084354	0.8	125.4	2014-03-01	09:33:37
774	50.31518	-4.084349	0.56	138.7	2014-03-01	09:33:38
775	50.315174	-4.084347	0.7	168.3	2014-03-01	09:33:39
776	50.315165	-4.084346	0.95	176	2014-03-01	09:33:40
777	50.315158	-4.084342	0.91	161.2	2014-03-01	09:33:41
778	50.315151	-4.084333	0.98	139.8	2014-03-01	09:33:42
779	50.315144	-4.084323	1.01	136	2014-03-01	09:33:43
780	50.315137	-4.084316	0.97	150.1	2014-03-01	09:33:44
781	50.315128	-4.084313	1.03	169.3	2014-03-01	09:33:45
782	50.315118	-4.084316	1.07	189.9	2014-03-01	09:33:46
783	50.315108	-4.08432	1.14	194.3	2014-03-01	09:33:47
784	50.3151	-4.084325	1.01	199.3	2014-03-01	09:33:48
785	50.315092	-4.084331	0.98	206.7	2014-03-01	09:33:49
786	50.31509	-4.084333	0.32	212.6	2014-03-01	09:33:50
787	50.31509	-4.084332	0.04	70.2	2014-03-01	09:33:52
788	50.315089	-4.084332	0.05	153.4	2014-03-01	09:33:53
789	50.315095	-4.08432	1.03	55.6	2014-03-01	09:33:54
790	50.315101	-4.084313	0.88	36.5	2014-03-01	09:33:55
791	50.315106	-4.08431	0.57	22	2014-03-01	09:33:56
792	50.315106	-4.08431	0.1	321.7	2014-03-01	09:33:57
793	50.315106	-4.08431	0.05	125.1	2014-03-01	09:33:58
794	50.315101	-4.084312	0.63	196.4	2014-03-01	09:33:59
795	50.315092	-4.084312	0.98	179	2014-03-01	09:34:00
796	50.315084	-4.084313	0.87	184.7	2014-03-01	09:34:01
797	50.315075	-4.084315	1.01	188.8	2014-03-01	09:34:02
798	50.315068	-4.084309	0.9	151.9	2014-03-01	09:34:03
799	50.315062	-4.084297	1.13	127.9	2014-03-01	09:34:04
800	50.315055	-4.084295	0.77	170.2	2014-03-01	09:34:05
801	50.315055	-4.084295	0.04	205.8	2014-03-01	09:34:06
802	50.315061	-4.084287	0.91	39.2	2014-03-01	09:34:07
803	50.315067	-4.084282	0.75	28	2014-03-01	09:34:08
804	50.315071	-4.084279	0.52	22.4	2014-03-01	09:34:09
805	50.315071	-4.084279	0.03	73.4	2014-03-01	09:34:10
806	50.31507	-4.084286	0.5	254.9	2014-03-01	09:34:11
807	50.315068	-4.084293	0.58	242.1	2014-03-01	09:34:12
808	50.315067	-4.084302	0.63	258	2014-03-01	09:34:13
809	50.315065	-4.084312	0.78	255.4	2014-03-01	09:34:14
810	50.315065	-4.08432	0.55	276.8	2014-03-01	09:34:15
811	50.315068	-4.084323	0.19	327.4	2014-03-01	09:34:17
812	50.315074	-4.084316	0.8	39.4	2014-03-01	09:34:18
813	50.315077	-4.084313	0.18	25.4	2014-03-01	09:34:20
814	50.315074	-4.084327	0.99	251.3	2014-03-01	09:34:21
815	50.315069	-4.084346	1.49	249.8	2014-03-01	09:34:22
816	50.315068	-4.084369	1.63	265.1	2014-03-01	09:34:23
817	50.31507	-4.084395	1.87	275.7	2014-03-01	09:34:24
818	50.315073	-4.084421	1.88	280.6	2014-03-01	09:34:25
819	50.315077	-4.084445	1.74	285.9	2014-03-01	09:34:26
820	50.31508	-4.084459	1.09	287.4	2014-03-01	09:34:27
821	50.315085	-4.084468	0.82	314	2014-03-01	09:34:28
822	50.315094	-4.084471	0.99	347.6	2014-03-01	09:34:29
823	50.315103	-4.084465	1.06	21.1	2014-03-01	09:34:30
824	50.315114	-4.084447	1.79	45.2	2014-03-01	09:34:31
825	50.315125	-4.084424	2.11	53.6	2014-03-01	09:34:32
826	50.31513	-4.08441	1.12	59.4	2014-03-01	09:34:33
827	50.31513	-4.084409	0.1	101.2	2014-03-01	09:34:34
828	50.31513	-4.084409	0.03	253.4	2014-03-01	09:34:35
829	50.31513	-4.084409	0.01	209.6	2014-03-01	09:34:36
830	50.31513	-4.084409	0.01	0	2014-03-01	09:34:37
831	50.315122	-4.084415	0.97	203.6	2014-03-01	09:34:38
832	50.315113	-4.084413	1.07	174.9	2014-03-01	09:34:39
833	50.315103	-4.084407	1.11	157.3	2014-03-01	09:34:40
834	50.315093	-4.084403	1.21	165.5	2014-03-01	09:34:41
835	50.315081	-4.084401	1.32	173.5	2014-03-01	09:34:42
836	50.315068	-4.084401	1.44	181.4	2014-03-01	09:34:43
837	50.315054	-4.084404	1.55	186	2014-03-01	09:34:44
838	50.315042	-4.084404	1.42	181.2	2014-03-01	09:34:45
839	50.315031	-4.0844	1.22	165.2	2014-03-01	09:34:46
840	50.315026	-4.084389	0.95	129.8	2014-03-01	09:34:47
841	50.315021	-4.084378	0.95	122.7	2014-03-01	09:34:48
842	50.315016	-4.084366	1.01	122.2	2014-03-01	09:34:49
843	50.315011	-4.084359	0.81	138.8	2014-03-01	09:34:50
844	50.315008	-4.084355	0.35	137.7	2014-03-01	09:34:51
845	50.315008	-4.084353	0.14	90	2014-03-01	09:34:52
846	50.315008	-4.084354	0.08	257.1	2014-03-01	09:34:53
847	50.315008	-4.084355	0.08	242.2	2014-03-01	09:34:54
848	50.315007	-4.084356	0.08	240.7	2014-03-01	09:34:55
849	50.315007	-4.084357	0.06	192	2014-03-01	09:34:56
850	50.315007	-4.084357	0.02	257.8	2014-03-01	09:34:58
851	50.315007	-4.084357	0.02	240.6	2014-03-01	09:34:59
852	50.315007	-4.084358	0.05	232.5	2014-03-01	09:35:00
853	50.315014	-4.084365	0.92	328.4	2014-03-01	09:35:01
854	50.315023	-4.084361	1.04	13.6	2014-03-01	09:35:02
855	50.315033	-4.084345	1.6	46.2	2014-03-01	09:35:03
856	50.315048	-4.084318	2.57	48.9	2014-03-01	09:35:04
857	50.315074	-4.084279	3.99	43.2	2014-03-01	09:35:05
858	50.315106	-4.08423	5	44.6	2014-03-01	09:35:06
859	50.315146	-4.084181	5.65	38.2	2014-03-01	09:35:07
860	50.315198	-4.084135	6.7	29.2	2014-03-01	09:35:08
861	50.315254	-4.084088	7.05	28.3	2014-03-01	09:35:09
862	50.315311	-4.084037	7.25	29.6	2014-03-01	09:35:10
863	50.315368	-4.083985	7.38	30.1	2014-03-01	09:35:11
864	50.315558	-4.08389	5.56	17.8	2014-03-01	09:35:15
865	50.315566	-4.083937	3.45	284.7	2014-03-01	09:35:16
866	50.315539	-4.083957	3.33	205.5	2014-03-01	09:35:17
867	50.315419	-4.084043	14.71	204.6	2014-03-01	09:35:18
868	50.315369	-4.084104	7.09	217.8	2014-03-01	09:35:19
869	50.315338	-4.084147	4.6	221.7	2014-03-01	09:35:20
870	50.31531	-4.084183	3.98	219.5	2014-03-01	09:35:21
871	50.315303	-4.084197	1.31	231.1	2014-03-01	09:35:22
872	50.3153	-4.084198	0.29	193.2	2014-03-01	09:35:23
873	50.315309	-4.084175	1.89	60.3	2014-03-01	09:35:24
874	50.315318	-4.084144	2.45	64.3	2014-03-01	09:35:25
875	50.315321	-4.084129	1.1	77.7	2014-03-01	09:35:26
876	50.315319	-4.084125	0.36	126.4	2014-03-01	09:35:27
877	50.315318	-4.084129	0.28	264.3	2014-03-01	09:35:28
878	50.315312	-4.084142	1.2	232.1	2014-03-01	09:35:29
879	50.315302	-4.084158	1.57	224.2	2014-03-01	09:35:30
880	50.315289	-4.084175	1.87	221.5	2014-03-01	09:35:31
881	50.315275	-4.084195	2.08	223.1	2014-03-01	09:35:32
882	50.315264	-4.084217	2.02	229.3	2014-03-01	09:35:33
883	50.315251	-4.084235	1.95	222.5	2014-03-01	09:35:34
884	50.315237	-4.084251	1.86	218	2014-03-01	09:35:35
885	50.31523	-4.084259	1.04	211.5	2014-03-01	09:35:36
886	50.315227	-4.084261	0.26	211.5	2014-03-01	09:35:37
887	50.315226	-4.084263	0.24	231.1	2014-03-01	09:35:38
888	50.315221	-4.084281	1.35	246.8	2014-03-01	09:35:39
889	50.315218	-4.084296	1.19	248.9	2014-03-01	09:35:40
890	50.315213	-4.084305	0.78	233.8	2014-03-01	09:35:41
891	50.315211	-4.084308	0.14	221.6	2014-03-01	09:35:43
892	50.315211	-4.08431	0.17	232.1	2014-03-01	09:35:44
893	50.31521	-4.084311	0.07	246.9	2014-03-01	09:35:45
894	50.315216	-4.084299	1.04	49.7	2014-03-01	09:35:46
895	50.315216	-4.0843	0.06	250.7	2014-03-01	09:35:47
896	50.315216	-4.084302	0.14	246	2014-03-01	09:35:48
897	50.315215	-4.084303	0.1	223.6	2014-03-01	09:35:49
898	50.315214	-4.084304	0.09	224.9	2014-03-01	09:35:50
899	50.315213	-4.084306	0.17	224.5	2014-03-01	09:35:51
900	50.31521	-4.084318	0.96	245.9	2014-03-01	09:35:52
901	50.315209	-4.08432	0.17	239.7	2014-03-01	09:35:53
902	50.315208	-4.084323	0.12	238.1	2014-03-01	09:35:55
903	50.315207	-4.084324	0.13	230	2014-03-01	09:35:56
904	50.315207	-4.084325	0.05	219.1	2014-03-01	09:35:57
905	50.315207	-4.084325	0.02	325.8	2014-03-01	09:35:58
906	50.315208	-4.084325	0.07	344.9	2014-03-01	09:35:59
907	50.315207	-4.084325	0.03	253.4	2014-03-01	09:36:00
908	50.315207	-4.084326	0.05	236.4	2014-03-01	09:36:01
909	50.315195	-4.084329	1.39	190.1	2014-03-01	09:36:02
910	50.315181	-4.084333	1.62	189.1	2014-03-01	09:36:03
911	50.315165	-4.084338	1.78	191.6	2014-03-01	09:36:04
912	50.31515	-4.084341	1.64	186.7	2014-03-01	09:36:05
913	50.315135	-4.084342	1.68	183.4	2014-03-01	09:36:06
914	50.315121	-4.084345	1.58	187.2	2014-03-01	09:36:07
915	50.315109	-4.084344	1.31	177.1	2014-03-01	09:36:08
916	50.315097	-4.084345	1.32	183.4	2014-03-01	09:36:09
917	50.315088	-4.084346	1.07	183.2	2014-03-01	09:36:10
918	50.315081	-4.084344	0.76	166.8	2014-03-01	09:36:11
919	50.315081	-4.084344	0.04	206	2014-03-01	09:36:12
920	50.315081	-4.084344	0.05	236	2014-03-01	09:36:13
921	50.315081	-4.084344	0.03	66.9	2014-03-01	09:36:14
922	50.315081	-4.084343	0.07	82.2	2014-03-01	09:36:15
923	50.315081	-4.084343	0.01	12.9	2014-03-01	09:36:17
924	50.315081	-4.084344	0.07	253.9	2014-03-01	09:36:18
925	50.315086	-4.084358	1.17	301.4	2014-03-01	09:36:19
926	50.315094	-4.084368	1.07	320.4	2014-03-01	09:36:20
927	50.315103	-4.084371	1.02	346.8	2014-03-01	09:36:21
928	50.315111	-4.084368	0.92	14.3	2014-03-01	09:36:22
929	50.315118	-4.084359	1	39.5	2014-03-01	09:36:23
930	50.315128	-4.084347	1.41	37.5	2014-03-01	09:36:24
931	50.315143	-4.084325	2.28	42.5	2014-03-01	09:36:25
932	50.315162	-4.084294	3.1	45.8	2014-03-01	09:36:26
933	50.315186	-4.084254	3.88	47.3	2014-03-01	09:36:27
934	50.315212	-4.084205	4.48	50	2014-03-01	09:36:28
935	50.315247	-4.084161	5.03	39	2014-03-01	09:36:29
936	50.315293	-4.084125	5.73	26.6	2014-03-01	09:36:30
937	50.315343	-4.0841	5.85	17.7	2014-03-01	09:36:31
938	50.315394	-4.084083	5.84	11.7	2014-03-01	09:36:32
939	50.315446	-4.084066	5.85	11.9	2014-03-01	09:36:33
940	50.315495	-4.084044	5.74	16	2014-03-01	09:36:34
941	50.315542	-4.084014	5.63	22.3	2014-03-01	09:36:35
942	50.315587	-4.083986	5.36	21.3	2014-03-01	09:36:36
943	50.315631	-4.083967	5.09	15.4	2014-03-01	09:36:37
944	50.315672	-4.083958	4.65	8	2014-03-01	09:36:38
945	50.315708	-4.08396	3.92	358.4	2014-03-01	09:36:39
946	50.315726	-4.083961	2.02	356.8	2014-03-01	09:36:40
947	50.315726	-4.083961	0.03	0	2014-03-01	09:36:41
948	50.315726	-4.083963	0.09	275.7	2014-03-01	09:36:42
949	50.315723	-4.083979	1.21	253.5	2014-03-01	09:36:43
950	50.315715	-4.083994	1.35	232.6	2014-03-01	09:36:44
951	50.315706	-4.08401	1.51	227.8	2014-03-01	09:36:45
952	50.315696	-4.084028	1.72	227.8	2014-03-01	09:36:46
953	50.315685	-4.084049	1.94	230.5	2014-03-01	09:36:47
954	50.315675	-4.084066	1.66	228.9	2014-03-01	09:36:48
955	50.315669	-4.084076	0.98	223.2	2014-03-01	09:36:49
956	50.315663	-4.084082	0.77	213.7	2014-03-01	09:36:50
957	50.315656	-4.084087	0.91	206.1	2014-03-01	09:36:51
958	50.315648	-4.084094	0.99	206.5	2014-03-01	09:36:52
959	50.31564	-4.084099	0.93	202.9	2014-03-01	09:36:53
960	50.315632	-4.084103	0.95	198.7	2014-03-01	09:36:54
961	50.315623	-4.084111	1.11	212.1	2014-03-01	09:36:55
962	50.315614	-4.084119	1.17	209.6	2014-03-01	09:36:56
963	50.315606	-4.084123	0.96	194.8	2014-03-01	09:36:57
964	50.315597	-4.084128	1.07	201.2	2014-03-01	09:36:58
965	50.315588	-4.084138	1.24	213.7	2014-03-01	09:36:59
966	50.315579	-4.084147	1.16	215	2014-03-01	09:37:00
967	50.315571	-4.084155	1.09	209.1	2014-03-01	09:37:01
968	50.31556	-4.084158	1.15	192.2	2014-03-01	09:37:02
969	50.315549	-4.084161	1.23	188	2014-03-01	09:37:03
970	50.315538	-4.084166	1.28	196.2	2014-03-01	09:37:04
971	50.315527	-4.084167	1.24	183.3	2014-03-01	09:37:05
972	50.315517	-4.084167	1.19	182	2014-03-01	09:37:06
973	50.315507	-4.08417	1.03	188.7	2014-03-01	09:37:07
974	50.315497	-4.08417	1.11	183	2014-03-01	09:37:08
975	50.315487	-4.084173	1.2	189.2	2014-03-01	09:37:09
976	50.315477	-4.084179	1.2	200	2014-03-01	09:37:10
977	50.315467	-4.084184	1.08	198.3	2014-03-01	09:37:11
978	50.315457	-4.08419	1.22	203.3	2014-03-01	09:37:12
979	50.315448	-4.084197	1.18	202	2014-03-01	09:37:13
980	50.315438	-4.084198	1.05	185.5	2014-03-01	09:37:14
981	50.315429	-4.084201	1.01	190.6	2014-03-01	09:37:15
982	50.31542	-4.084204	1.08	191.5	2014-03-01	09:37:16
983	50.315411	-4.084203	1	176.9	2014-03-01	09:37:17
984	50.315402	-4.084205	0.99	190.1	2014-03-01	09:37:18
985	50.315391	-4.084208	1.21	187.7	2014-03-01	09:37:19
986	50.315381	-4.084208	1.15	182.7	2014-03-01	09:37:20
987	50.31537	-4.084212	1.31	190.5	2014-03-01	09:37:21
988	50.315356	-4.084217	1.54	193.4	2014-03-01	09:37:22
989	50.315343	-4.084221	1.43	192.5	2014-03-01	09:37:23
990	50.315333	-4.084224	1.25	191.1	2014-03-01	09:37:24
991	50.315322	-4.084222	1.24	171.7	2014-03-01	09:37:25
992	50.315311	-4.084219	1.18	171.3	2014-03-01	09:37:26
993	50.315301	-4.084221	1.16	186.8	2014-03-01	09:37:27
994	50.31529	-4.084224	1.25	187.9	2014-03-01	09:37:28
995	50.315278	-4.084227	1.35	188.4	2014-03-01	09:37:29
996	50.315268	-4.084227	1.03	181.7	2014-03-01	09:37:30
997	50.315263	-4.084224	0.68	161.5	2014-03-01	09:37:31
998	50.315255	-4.084224	0.83	180.4	2014-03-01	09:37:32
999	50.315247	-4.084227	0.91	191.7	2014-03-01	09:37:33
1000	50.31524	-4.084232	0.91	204	2014-03-01	09:37:34
1001	50.315233	-4.084239	0.92	212.9	2014-03-01	09:37:35
1002	50.315227	-4.084244	0.76	211.1	2014-03-01	09:37:36
1003	50.315223	-4.084246	0.42	193.1	2014-03-01	09:37:37
1004	50.315223	-4.084245	0.04	47	2014-03-01	09:37:38
1005	50.315225	-4.084245	0.12	0	2014-03-01	09:37:40
1006	50.315226	-4.084246	0.09	308.1	2014-03-01	09:37:41
1007	50.315227	-4.084247	0.08	338.2	2014-03-01	09:37:42
1008	50.315227	-4.084246	0.04	31.8	2014-03-01	09:37:43
1009	50.315232	-4.084239	0.77	43.4	2014-03-01	09:37:44
1010	50.315236	-4.084232	0.64	51	2014-03-01	09:37:45
1011	50.315238	-4.084228	0.38	48.6	2014-03-01	09:37:46
1012	50.315238	-4.084229	0.07	320	2014-03-01	09:37:47
1013	50.315239	-4.084229	0.05	0	2014-03-01	09:37:48
1014	50.31524	-4.084229	0.08	0	2014-03-01	09:37:49
1015	50.31524	-4.084229	0.07	4.9	2014-03-01	09:37:50
1016	50.315241	-4.084229	0.1	348.8	2014-03-01	09:37:51
1017	50.315241	-4.084229	0.02	18.7	2014-03-01	09:37:52
1018	50.315242	-4.084229	0.05	0	2014-03-01	09:37:54
1019	50.315236	-4.08423	0.7	184.9	2014-03-01	09:37:55
1020	50.315228	-4.084229	0.92	177.8	2014-03-01	09:37:56
1021	50.315218	-4.084229	1.05	179.3	2014-03-01	09:37:57
1022	50.315209	-4.08423	1.02	185.7	2014-03-01	09:37:58
1023	50.315199	-4.08423	1.06	178.7	2014-03-01	09:37:59
1024	50.315188	-4.08423	1.28	180.5	2014-03-01	09:38:00
1025	50.315177	-4.084231	1.24	182.2	2014-03-01	09:38:01
1026	50.315167	-4.084231	1.12	181.2	2014-03-01	09:38:02
1027	50.315156	-4.084236	1.27	195.8	2014-03-01	09:38:03
1028	50.315144	-4.084243	1.39	200.7	2014-03-01	09:38:04
1029	50.315132	-4.084246	1.32	190.2	2014-03-01	09:38:05
1030	50.315121	-4.084248	1.24	187.4	2014-03-01	09:38:06
1031	50.31511	-4.084252	1.24	190.8	2014-03-01	09:38:07
1032	50.315104	-4.084252	0.74	182.3	2014-03-01	09:38:08
1033	50.315099	-4.084249	0.54	157.1	2014-03-01	09:38:09
1034	50.315095	-4.084247	0.52	162.6	2014-03-01	09:38:10
1035	50.31509	-4.08425	0.62	198	2014-03-01	09:38:11
1036	50.315089	-4.084254	0.36	251.7	2014-03-01	09:38:12
1037	50.315092	-4.084259	0.49	314.9	2014-03-01	09:38:13
1038	50.315094	-4.084263	0.2	319.5	2014-03-01	09:38:15
1039	50.315095	-4.084264	0.06	300.3	2014-03-01	09:38:16
1040	50.315095	-4.084272	0.62	275.1	2014-03-01	09:38:17
1041	50.315096	-4.084281	0.59	279.1	2014-03-01	09:38:18
1042	50.315098	-4.084287	0.53	292.7	2014-03-01	09:38:19
1043	50.315098	-4.084291	0.29	275.6	2014-03-01	09:38:20
1044	50.315098	-4.084292	0.01	270	2014-03-01	09:38:21
1045	50.315104	-4.084282	0.98	45.2	2014-03-01	09:38:22
1046	50.315111	-4.084272	1.02	41.6	2014-03-01	09:38:23
1047	50.315117	-4.084266	0.73	34.1	2014-03-01	09:38:24
1048	50.315118	-4.084266	0.11	22.3	2014-03-01	09:38:25
1049	50.315118	-4.084266	0.03	270	2014-03-01	09:38:26
1050	50.31511	-4.084276	1.07	218.8	2014-03-01	09:38:27
1051	50.315103	-4.084292	1.44	234.9	2014-03-01	09:38:28
1052	50.315094	-4.084304	1.28	221.8	2014-03-01	09:38:29
1053	50.315086	-4.084308	0.89	196.3	2014-03-01	09:38:30
1054	50.315079	-4.084308	0.84	180.4	2014-03-01	09:38:31
1055	50.315069	-4.08431	1.11	188	2014-03-01	09:38:32
1056	50.315059	-4.084316	1.2	199.2	2014-03-01	09:38:33
1057	50.315049	-4.084322	1.15	204.5	2014-03-01	09:38:34
1058	50.315045	-4.084323	0.52	182.7	2014-03-01	09:38:35
1059	50.315041	-4.08432	0.41	154.3	2014-03-01	09:38:36
1060	50.315035	-4.084325	0.75	206.4	2014-03-01	09:38:37
1061	50.315027	-4.084332	1.01	211.1	2014-03-01	09:38:38
1062	50.315017	-4.084341	1.28	208.1	2014-03-01	09:38:39
1063	50.315009	-4.08435	1.18	215.7	2014-03-01	09:38:40
1064	50.315	-4.084359	1.14	211.6	2014-03-01	09:38:41
1065	50.314992	-4.084368	1.09	215.4	2014-03-01	09:38:42
1066	50.314987	-4.08437	0.62	195.1	2014-03-01	09:38:43
1067	50.314983	-4.084369	0.46	168.8	2014-03-01	09:38:44
1068	50.314983	-4.084369	0.03	270	2014-03-01	09:38:45
1069	50.314981	-4.084373	0.33	237.6	2014-03-01	09:38:46
1070	50.31498	-4.084379	0.45	251.9	2014-03-01	09:38:47
1071	50.314976	-4.084387	0.73	234.3	2014-03-01	09:38:48
1072	50.314974	-4.084399	0.89	252.8	2014-03-01	09:38:49
1073	50.314972	-4.084407	0.57	245.9	2014-03-01	09:38:50
1074	50.314968	-4.084413	0.61	224.9	2014-03-01	09:38:51
1075	50.314964	-4.084418	0.58	220.6	2014-03-01	09:38:52
1076	50.314963	-4.084416	0.14	101.5	2014-03-01	09:38:53
1077	50.314968	-4.084411	0.64	35.7	2014-03-01	09:38:54
1078	50.314971	-4.084406	0.41	47.3	2014-03-01	09:38:55
1079	50.314971	-4.084406	0.03	32.6	2014-03-01	09:38:56
1080	50.314971	-4.084406	0.06	12.2	2014-03-01	09:38:57
1081	50.314972	-4.084407	0.05	281.9	2014-03-01	09:38:58
1082	50.31497	-4.084414	0.53	246.3	2014-03-01	09:38:59
1083	50.314971	-4.084413	0.17	1.9	2014-03-01	09:39:00
1084	50.314972	-4.084411	0.21	60.2	2014-03-01	09:39:01
1085	50.314969	-4.084414	0.42	210.5	2014-03-01	09:39:02
1086	50.314969	-4.084414	0.01	32.6	2014-03-01	09:39:03
1087	50.314967	-4.084422	0.62	247.8	2014-03-01	09:39:04
1088	50.314965	-4.084432	0.37	253.8	2014-03-01	09:39:06
1089	50.314967	-4.084425	0.53	60.3	2014-03-01	09:39:07
1090	50.31497	-4.084418	0.63	64.5	2014-03-01	09:39:08
1091	50.314972	-4.084412	0.48	59.4	2014-03-01	09:39:09
1092	50.314972	-4.084411	0.03	71.4	2014-03-01	09:39:10
1093	50.314974	-4.084409	0.33	35.2	2014-03-01	09:39:11
1094	50.314974	-4.084408	0.04	140.1	2014-03-01	09:39:12
1095	50.314974	-4.084407	0.08	59.9	2014-03-01	09:39:13
1096	50.314975	-4.084406	0.14	41.2	2014-03-01	09:39:14
1097	50.314976	-4.084406	0.08	8.7	2014-03-01	09:39:15
1098	50.314977	-4.084408	0.16	306.8	2014-03-01	09:39:16
1099	50.314978	-4.084407	0.09	15.9	2014-03-01	09:39:17
1100	50.314977	-4.084401	0.48	92.2	2014-03-01	09:39:18
1101	50.314976	-4.084403	0.19	229.7	2014-03-01	09:39:19
1102	50.314977	-4.084404	0.12	302.4	2014-03-01	09:39:20
1103	50.31499	-4.084411	1.5	341.2	2014-03-01	09:39:21
1104	50.315003	-4.084411	1.45	359.5	2014-03-01	09:39:22
1105	50.315014	-4.084409	1.23	5.3	2014-03-01	09:39:23
1106	50.315026	-4.084406	1.39	9.1	2014-03-01	09:39:24
1107	50.315041	-4.084398	1.79	19.4	2014-03-01	09:39:25
1108	50.31505	-4.084387	1.3	37.7	2014-03-01	09:39:26
1109	50.315056	-4.084378	0.86	46.8	2014-03-01	09:39:27
1110	50.315062	-4.08437	0.92	36.4	2014-03-01	09:39:28
1111	50.315069	-4.084367	0.77	19	2014-03-01	09:39:29
1112	50.315073	-4.084364	0.49	21.3	2014-03-01	09:39:30
1113	50.315072	-4.084365	0.08	205.5	2014-03-01	09:39:31
1114	50.315072	-4.084365	0.05	258.1	2014-03-01	09:39:32
1115	50.315072	-4.084366	0.05	249.5	2014-03-01	09:39:33
1116	50.315074	-4.084373	0.28	293.6	2014-03-01	09:39:35
1117	50.315076	-4.084378	0.39	296.7	2014-03-01	09:39:36
1118	50.315078	-4.084383	0.46	306.2	2014-03-01	09:39:37
1119	50.315078	-4.084389	0.38	275.8	2014-03-01	09:39:38
1120	50.315079	-4.084391	0.09	296.6	2014-03-01	09:39:40
1121	50.31508	-4.084392	0.06	320.4	2014-03-01	09:39:42
1122	50.315084	-4.084392	0.4	0	2014-03-01	09:39:43
1123	50.315085	-4.084393	0.1	343.1	2014-03-01	09:39:45
1124	50.315086	-4.084394	0.06	318.6	2014-03-01	09:39:46
1125	50.315086	-4.084395	0.11	306.3	2014-03-01	09:39:47
1126	50.315088	-4.084396	0.09	325.7	2014-03-01	09:39:49
1127	50.315088	-4.084396	0.02	0	2014-03-01	09:39:50
1128	50.315089	-4.084389	0.52	77.6	2014-03-01	09:39:51
1129	50.315088	-4.084385	0.15	109.7	2014-03-01	09:39:53
1130	50.315088	-4.084386	0.05	291.7	2014-03-01	09:39:54
1131	50.315091	-4.084394	0.64	295.8	2014-03-01	09:39:55
1132	50.315098	-4.084398	0.85	339.8	2014-03-01	09:39:56
1133	50.315107	-4.084397	1.05	5.6	2014-03-01	09:39:57
1134	50.315116	-4.08439	1.1	23.9	2014-03-01	09:39:58
1135	50.315128	-4.08438	1.5	28.9	2014-03-01	09:39:59
1136	50.315143	-4.084366	1.91	32	2014-03-01	09:40:00
1137	50.315163	-4.084347	2.7	30.6	2014-03-01	09:40:01
1138	50.31519	-4.084315	3.74	36.6	2014-03-01	09:40:02
1139	50.315212	-4.084282	3.41	44	2014-03-01	09:40:03
1140	50.315225	-4.084263	1.97	43.7	2014-03-01	09:40:04
1141	50.315232	-4.084256	0.83	32.9	2014-03-01	09:40:05
1142	50.315234	-4.084255	0.11	12	2014-03-01	09:40:07
1143	50.315234	-4.084256	0.03	348.5	2014-03-01	09:40:08
1144	50.315229	-4.084258	0.62	199	2014-03-01	09:40:09
1145	50.315221	-4.084257	0.88	171.4	2014-03-01	09:40:10
1146	50.315212	-4.084253	0.97	165.8	2014-03-01	09:40:11
1147	50.315205	-4.084247	0.95	150.8	2014-03-01	09:40:12
1148	50.315195	-4.084244	1.07	169.8	2014-03-01	09:40:13
1149	50.315185	-4.084247	1.13	190.3	2014-03-01	09:40:14
1150	50.315175	-4.084253	1.29	201.1	2014-03-01	09:40:15
1151	50.315164	-4.084263	1.33	209.3	2014-03-01	09:40:16
1152	50.315157	-4.084263	0.77	184.5	2014-03-01	09:40:17
1153	50.315156	-4.084256	0.56	106.4	2014-03-01	09:40:18
1154	50.315158	-4.08425	0.49	56.3	2014-03-01	09:40:19
1155	50.315161	-4.084254	0.39	317.9	2014-03-01	09:40:20
1156	50.315159	-4.084267	0.99	258	2014-03-01	09:40:21
1157	50.315157	-4.084283	1.13	259.1	2014-03-01	09:40:22
1158	50.315153	-4.0843	1.28	249	2014-03-01	09:40:23
1159	50.315149	-4.084316	1.23	247.7	2014-03-01	09:40:24
1160	50.315148	-4.084318	0.17	254.4	2014-03-01	09:40:25
1161	50.315152	-4.084313	0.59	41.9	2014-03-01	09:40:26
1162	50.315154	-4.084311	0.25	23.5	2014-03-01	09:40:27
1163	50.315153	-4.084315	0.32	228.8	2014-03-01	09:40:28
1164	50.31515	-4.084322	0.56	242.4	2014-03-01	09:40:29
1165	50.315153	-4.084332	0.77	292.2	2014-03-01	09:40:30
1166	50.31516	-4.084337	0.87	332.4	2014-03-01	09:40:31
1167	50.315166	-4.084338	0.65	354.7	2014-03-01	09:40:32
1168	50.315174	-4.084326	1.23	43.7	2014-03-01	09:40:33
1169	50.31519	-4.084299	2.66	46	2014-03-01	09:40:34
1170	50.315213	-4.084265	3.51	43.6	2014-03-01	09:40:35
1171	50.315233	-4.08423	3.33	48.5	2014-03-01	09:40:36
1172	50.315243	-4.084207	2.01	54.1	2014-03-01	09:40:37
1173	50.315248	-4.084197	0.95	53.3	2014-03-01	09:40:38
1174	50.315251	-4.084193	0.41	41	2014-03-01	09:40:39
1175	50.315253	-4.084192	0.09	9.6	2014-03-01	09:40:41
1176	50.315254	-4.084192	0.12	14.9	2014-03-01	09:40:42
1177	50.315255	-4.084193	0.09	325.9	2014-03-01	09:40:44
1178	50.315251	-4.084203	0.84	233.2	2014-03-01	09:40:45
1179	50.315244	-4.084219	1.33	238.6	2014-03-01	09:40:46
1180	50.315238	-4.084237	1.48	240.6	2014-03-01	09:40:47
1181	50.31523	-4.084254	1.5	233.9	2014-03-01	09:40:48
1182	50.315224	-4.084269	1.28	237.9	2014-03-01	09:40:49
1183	50.315219	-4.08428	0.96	233.5	2014-03-01	09:40:50
1184	50.315212	-4.084288	0.94	216.2	2014-03-01	09:40:51
1185	50.315207	-4.084291	0.59	200.8	2014-03-01	09:40:52
1186	50.315203	-4.08429	0.48	174.3	2014-03-01	09:40:53
1187	50.315202	-4.084288	0.2	123.9	2014-03-01	09:40:54
1188	50.315207	-4.084282	0.77	32.9	2014-03-01	09:40:55
1189	50.315212	-4.084276	0.71	40.3	2014-03-01	09:40:56
1190	50.315214	-4.084272	0.36	53.1	2014-03-01	09:40:57
1191	50.315214	-4.084272	0.05	194.5	2014-03-01	09:40:58
1192	50.315212	-4.084277	0.44	236.3	2014-03-01	09:40:59
1193	50.315213	-4.084285	0.62	287.5	2014-03-01	09:41:00
1194	50.315217	-4.084296	0.89	298.8	2014-03-01	09:41:01
1195	50.315223	-4.084303	0.82	323.9	2014-03-01	09:41:02
1196	50.315231	-4.084307	0.97	341.5	2014-03-01	09:41:03
1197	50.31524	-4.084306	0.99	5.2	2014-03-01	09:41:04
1198	50.315252	-4.084293	1.61	36.5	2014-03-01	09:41:05
1199	50.315274	-4.084262	3.24	42.3	2014-03-01	09:41:06
1200	50.315299	-4.084219	4.17	47.5	2014-03-01	09:41:07
1201	50.315322	-4.084175	4.08	50.2	2014-03-01	09:41:08
1202	50.31534	-4.084144	2.96	47.2	2014-03-01	09:41:09
1203	50.315358	-4.084129	2.2	29.3	2014-03-01	09:41:10
1204	50.315376	-4.084119	2.16	18.5	2014-03-01	09:41:11
1205	50.315395	-4.08411	2.19	16.3	2014-03-01	09:41:12
1206	50.315414	-4.084102	2.18	15.7	2014-03-01	09:41:13
1207	50.315233	-4.084184	0.62	196.1	2014-03-01	09:41:47
1208	50.315304	-4.084175	1.32	4.9	2014-03-01	09:41:53
1209	50.315309	-4.084191	1.32	296.9	2014-03-01	09:41:54
1210	50.315315	-4.084213	1.66	291.8	2014-03-01	09:41:55
1211	50.315315	-4.084223	0.72	274.5	2014-03-01	09:41:56
1212	50.315322	-4.084229	0.81	327.4	2014-03-01	09:41:57
1213	50.315331	-4.084232	1.06	349	2014-03-01	09:41:58
1214	50.315344	-4.084224	1.59	20.6	2014-03-01	09:41:59
1215	50.315371	-4.084194	3.71	35.5	2014-03-01	09:42:00
1216	50.315412	-4.084154	5.35	31.9	2014-03-01	09:42:01
1217	50.315458	-4.084123	5.5	23.7	2014-03-01	09:42:02
1218	50.315505	-4.084096	5.58	20.1	2014-03-01	09:42:03
1219	50.315554	-4.084067	5.81	20.6	2014-03-01	09:42:04
1220	50.315602	-4.084043	5.65	17.4	2014-03-01	09:42:05
1221	50.315649	-4.084019	5.54	17.9	2014-03-01	09:42:06
1222	50.315692	-4.083999	4.99	16.5	2014-03-01	09:42:07
1223	50.315726	-4.083987	3.86	13.6	2014-03-01	09:42:08
1224	50.315745	-4.08398	2.21	12	2014-03-01	09:42:09
1225	50.315752	-4.083977	0.72	15.9	2014-03-01	09:42:10
1226	50.315753	-4.083982	0.38	299.3	2014-03-01	09:42:11
1227	50.315754	-4.083988	0.46	277	2014-03-01	09:42:12
1228	50.315753	-4.084	0.81	261.4	2014-03-01	09:42:13
1229	50.31575	-4.084016	1.21	253.9	2014-03-01	09:42:14
1230	50.315742	-4.084033	1.45	233.8	2014-03-01	09:42:15
1231	50.315733	-4.084048	1.46	227	2014-03-01	09:42:16
1232	50.315725	-4.084063	1.41	228.9	2014-03-01	09:42:17
1233	50.315717	-4.084076	1.27	229.6	2014-03-01	09:42:18
1234	50.315713	-4.084081	0.65	215.2	2014-03-01	09:42:19
1235	50.315706	-4.084086	0.76	203.9	2014-03-01	09:42:20
1236	50.315698	-4.084092	1.03	205.8	2014-03-01	09:42:21
1237	50.315689	-4.084099	1.08	205.1	2014-03-01	09:42:22
1238	50.315678	-4.08411	1.48	214.3	2014-03-01	09:42:23
1239	50.315667	-4.084125	1.66	219.5	2014-03-01	09:42:24
1240	50.315655	-4.084142	1.75	222	2014-03-01	09:42:25
1241	50.315645	-4.08416	1.71	230.4	2014-03-01	09:42:26
1242	50.315637	-4.084178	1.62	233.5	2014-03-01	09:42:27
1243	50.315627	-4.084195	1.63	228.3	2014-03-01	09:42:28
1244	50.315617	-4.084211	1.53	225.3	2014-03-01	09:42:29
1245	50.315609	-4.084223	0.62	223.5	2014-03-01	09:42:31
1246	50.3156	-4.084235	1.34	219.5	2014-03-01	09:42:32
1247	50.31559	-4.084246	1.38	217	2014-03-01	09:42:33
1248	50.31558	-4.084257	1.35	215.8	2014-03-01	09:42:34
1249	50.315571	-4.084268	1.3	215	2014-03-01	09:42:35
1250	50.315562	-4.084275	1.08	207.7	2014-03-01	09:42:36
1251	50.315552	-4.08428	1.16	196.7	2014-03-01	09:42:37
1252	50.315541	-4.084288	1.31	205.6	2014-03-01	09:42:38
1253	50.31553	-4.084297	1.44	206.3	2014-03-01	09:42:39
1254	50.315519	-4.084305	1.3	205.7	2014-03-01	09:42:40
1255	50.31551	-4.084311	1.1	203.6	2014-03-01	09:42:41
1256	50.315502	-4.084313	0.96	187.8	2014-03-01	09:42:42
1257	50.315494	-4.084313	0.82	182.5	2014-03-01	09:42:43
1258	50.315486	-4.084315	0.9	186.4	2014-03-01	09:42:44
1259	50.315476	-4.084318	1.23	191.5	2014-03-01	09:42:45
1260	50.315465	-4.084321	1.21	189.6	2014-03-01	09:42:46
1261	50.315456	-4.084322	0.98	186.3	2014-03-01	09:42:47
1262	50.315446	-4.084324	1.1	186.5	2014-03-01	09:42:48
1263	50.315436	-4.084327	1.2	189.7	2014-03-01	09:42:49
1264	50.315425	-4.084331	1.24	192.7	2014-03-01	09:42:50
1265	50.315415	-4.084333	1.13	186.4	2014-03-01	09:42:51
1266	50.315405	-4.084333	1.09	181.6	2014-03-01	09:42:52
1267	50.315396	-4.084332	0.95	177.1	2014-03-01	09:42:53
1268	50.31539	-4.084331	0.66	172.3	2014-03-01	09:42:54
1269	50.315384	-4.084329	0.69	169.1	2014-03-01	09:42:55
1270	50.315376	-4.08433	0.93	183	2014-03-01	09:42:56
1271	50.315366	-4.084331	1.08	184.5	2014-03-01	09:42:57
1272	50.315357	-4.084332	1.07	183.1	2014-03-01	09:42:58
1273	50.315345	-4.084336	1.34	192.6	2014-03-01	09:42:59
1274	50.315333	-4.084339	1.38	190.2	2014-03-01	09:43:00
1275	50.315321	-4.084345	1.42	196.8	2014-03-01	09:43:01
1276	50.315309	-4.084349	1.29	193.3	2014-03-01	09:43:02
1277	50.315301	-4.084348	0.89	174.2	2014-03-01	09:43:03
1278	50.315296	-4.084341	0.76	140.6	2014-03-01	09:43:04
1279	50.315291	-4.084332	0.87	132.7	2014-03-01	09:43:05
1280	50.315285	-4.084324	0.84	137.1	2014-03-01	09:43:06
1281	50.31528	-4.084317	0.79	137.9	2014-03-01	09:43:07
1282	50.315273	-4.084311	0.9	152.5	2014-03-01	09:43:08
1283	50.315265	-4.08431	0.89	173.5	2014-03-01	09:43:09
1284	50.315257	-4.084308	0.9	173.2	2014-03-01	09:43:10
1285	50.315247	-4.084309	1.08	184.1	2014-03-01	09:43:11
1286	50.315238	-4.084314	1.08	198.6	2014-03-01	09:43:12
1287	50.315231	-4.084319	0.85	206.1	2014-03-01	09:43:13
1288	50.315227	-4.084327	0.72	232.2	2014-03-01	09:43:14
1289	50.315224	-4.084333	0.5	229.4	2014-03-01	09:43:15
1290	50.315223	-4.084331	0.16	118.5	2014-03-01	09:43:16
1291	50.315225	-4.084326	0.39	54.7	2014-03-01	09:43:17
1292	50.315227	-4.084324	0.23	38.7	2014-03-01	09:43:18
1293	50.315228	-4.08432	0.16	65.6	2014-03-01	09:43:20
1294	50.315233	-4.084312	0.83	45.1	2014-03-01	09:43:21
1295	50.315239	-4.084301	0.97	51.9	2014-03-01	09:43:22
1296	50.315241	-4.084293	0.64	63	2014-03-01	09:43:23
1297	50.315243	-4.084291	0.2	46.6	2014-03-01	09:43:24
1298	50.315242	-4.084289	0.09	101.2	2014-03-01	09:43:26
1299	50.315241	-4.08429	0.16	221.5	2014-03-01	09:43:27
1300	50.315243	-4.084297	0.51	296.9	2014-03-01	09:43:28
1301	50.31525	-4.084303	0.85	328.1	2014-03-01	09:43:29
1302	50.315257	-4.084304	0.83	354.7	2014-03-01	09:43:30
1303	50.315265	-4.084305	0.89	353.9	2014-03-01	09:43:31
1304	50.315272	-4.084306	0.81	356.6	2014-03-01	09:43:32
1305	50.315284	-4.084299	1.35	21.4	2014-03-01	09:43:33
1306	50.315301	-4.084281	2.33	33.8	2014-03-01	09:43:34
1307	50.315326	-4.084252	3.44	36.4	2014-03-01	09:43:35
1308	50.315362	-4.084221	4.5	29	2014-03-01	09:43:36
1309	50.315404	-4.084192	5.14	23.6	2014-03-01	09:43:37
1310	50.315451	-4.084165	5.57	20.1	2014-03-01	09:43:38
1311	50.315498	-4.084137	5.58	20.8	2014-03-01	09:43:39
1312	50.315543	-4.084113	5.34	18.9	2014-03-01	09:43:40
1313	50.315588	-4.084094	5.22	15.3	2014-03-01	09:43:41
1314	50.31563	-4.08408	4.8	12.1	2014-03-01	09:43:42
1315	50.315667	-4.084072	4.07	7.7	2014-03-01	09:43:43
1316	50.31569	-4.084073	2.61	358.1	2014-03-01	09:43:44
1317	50.315697	-4.084076	0.79	345.2	2014-03-01	09:43:45
1318	50.315697	-4.084077	0.1	248.9	2014-03-01	09:43:46
1319	50.315697	-4.084092	1.04	270	2014-03-01	09:43:47
1320	50.315693	-4.084103	0.87	244.6	2014-03-01	09:43:48
1321	50.315687	-4.084116	1.19	231.2	2014-03-01	09:43:49
1322	50.315676	-4.08413	1.53	219.7	2014-03-01	09:43:50
1323	50.315662	-4.084142	1.75	209.6	2014-03-01	09:43:51
1324	50.315649	-4.084153	1.68	209.1	2014-03-01	09:43:52
1325	50.315635	-4.084164	1.72	206.2	2014-03-01	09:43:53
1326	50.31562	-4.084174	1.83	201.5	2014-03-01	09:43:54
1327	50.315607	-4.084181	1.6	200.2	2014-03-01	09:43:55
1328	50.315594	-4.084183	1.41	186.3	2014-03-01	09:43:56
1329	50.315583	-4.084184	1.23	182.8	2014-03-01	09:43:57
1330	50.315574	-4.084182	1.02	171.9	2014-03-01	09:43:58
1331	50.315564	-4.08418	1.17	173.3	2014-03-01	09:43:59
1332	50.315552	-4.084184	1.27	191.1	2014-03-01	09:44:00
1333	50.315542	-4.084188	1.19	196.1	2014-03-01	09:44:01
1334	50.315531	-4.084195	1.28	202.4	2014-03-01	09:44:02
1335	50.315519	-4.084204	1.5	204.1	2014-03-01	09:44:03
1336	50.315506	-4.084214	1.61	205.2	2014-03-01	09:44:04
1337	50.315493	-4.084222	1.55	204	2014-03-01	09:44:05
1338	50.315481	-4.084231	1.45	205.2	2014-03-01	09:44:06
1339	50.315471	-4.084236	1.27	196.7	2014-03-01	09:44:07
1340	50.315461	-4.084237	1.03	184	2014-03-01	09:44:08
1341	50.315453	-4.084234	1	167.2	2014-03-01	09:44:09
1342	50.315443	-4.084232	1.13	173.3	2014-03-01	09:44:10
1343	50.315431	-4.084234	1.28	186.4	2014-03-01	09:44:11
1344	50.315422	-4.084233	1.01	173.2	2014-03-01	09:44:12
1345	50.315414	-4.084232	0.88	174.6	2014-03-01	09:44:13
1346	50.315405	-4.084233	1.03	186.9	2014-03-01	09:44:14
1347	50.315394	-4.084235	1.18	186.3	2014-03-01	09:44:15
1348	50.315384	-4.084238	1.22	188.7	2014-03-01	09:44:16
1349	50.315372	-4.084242	1.36	193.9	2014-03-01	09:44:17
1350	50.315359	-4.084247	1.43	192.3	2014-03-01	09:44:18
1351	50.315347	-4.084253	1.41	197.9	2014-03-01	09:44:19
1352	50.315336	-4.084254	1.27	184.3	2014-03-01	09:44:20
1353	50.315327	-4.084251	0.95	168.1	2014-03-01	09:44:21
1354	50.315317	-4.084253	1.1	184.7	2014-03-01	09:44:22
1355	50.315307	-4.084258	1.26	196.5	2014-03-01	09:44:23
1356	50.315298	-4.084268	1.18	216.9	2014-03-01	09:44:24
1357	50.31529	-4.08428	1.3	224	2014-03-01	09:44:25
1358	50.315283	-4.084293	1.18	228.4	2014-03-01	09:44:26
1359	50.315275	-4.084304	1.19	224	2014-03-01	09:44:27
1360	50.315269	-4.084319	1.28	235.7	2014-03-01	09:44:28
1361	50.315262	-4.08433	1.06	228	2014-03-01	09:44:29
1362	50.315258	-4.084341	0.91	237.7	2014-03-01	09:44:30
1363	50.315253	-4.084353	0.99	237.5	2014-03-01	09:44:31
1364	50.315246	-4.084364	1.15	226.3	2014-03-01	09:44:32
1365	50.315239	-4.084377	1.17	229.8	2014-03-01	09:44:33
1366	50.315234	-4.084385	0.83	224.8	2014-03-01	09:44:34
1367	50.315228	-4.084393	0.88	218.2	2014-03-01	09:44:35
1368	50.31522	-4.084404	1.15	222.6	2014-03-01	09:44:36
1369	50.315212	-4.084415	1.21	222.8	2014-03-01	09:44:37
1370	50.315207	-4.084424	0.83	226.8	2014-03-01	09:44:38
1371	50.315202	-4.084431	0.73	223.3	2014-03-01	09:44:39
1372	50.315195	-4.084441	1.1	219.2	2014-03-01	09:44:40
1373	50.315185	-4.084455	1.49	221.8	2014-03-01	09:44:41
1374	50.315175	-4.084472	1.66	227.5	2014-03-01	09:44:42
1375	50.315163	-4.084486	1.62	218	2014-03-01	09:44:43
1376	50.315154	-4.084494	1.22	210	2014-03-01	09:44:44
1377	50.315148	-4.084502	0.84	217.7	2014-03-01	09:44:45
1378	50.315141	-4.084513	1.14	227.7	2014-03-01	09:44:46
1379	50.315136	-4.084526	1.04	242.7	2014-03-01	09:44:47
1380	50.315137	-4.084543	1.17	270.9	2014-03-01	09:44:48
1381	50.315136	-4.084562	1.32	268	2014-03-01	09:44:49
1382	50.315134	-4.08457	0.62	249.6	2014-03-01	09:44:50
1383	50.315132	-4.084573	0.37	214.9	2014-03-01	09:44:51
1384	50.315131	-4.08458	0.49	264.5	2014-03-01	09:44:52
1385	50.315135	-4.084584	0.55	328.5	2014-03-01	09:44:53
1386	50.315142	-4.084587	0.82	345.2	2014-03-01	09:44:54
1387	50.315154	-4.084582	1.31	15	2014-03-01	09:44:55
1388	50.315168	-4.084569	1.84	28.5	2014-03-01	09:44:56
1389	50.315189	-4.084546	2.86	35.3	2014-03-01	09:44:57
1390	50.315218	-4.084513	3.99	36.7	2014-03-01	09:44:58
1391	50.31525	-4.084472	4.56	38.8	2014-03-01	09:44:59
1392	50.315282	-4.084432	4.58	38.5	2014-03-01	09:45:00
1393	50.315308	-4.084402	3.62	37.1	2014-03-01	09:45:01
1394	50.315322	-4.084386	1.95	34.8	2014-03-01	09:45:02
1395	50.315323	-4.084385	0.13	39.3	2014-03-01	09:45:03
1396	50.31532	-4.084387	0.4	200.2	2014-03-01	09:45:04
1397	50.315319	-4.084389	0.21	218	2014-03-01	09:45:05
1398	50.315315	-4.084397	0.67	239.8	2014-03-01	09:45:06
1399	50.315314	-4.084404	0.55	251.3	2014-03-01	09:45:07
1400	50.315314	-4.084411	0.23	267.7	2014-03-01	09:45:09
1401	50.315313	-4.084413	0.15	251.9	2014-03-01	09:45:10
1402	50.315311	-4.084419	0.52	246.8	2014-03-01	09:45:11
1403	50.315313	-4.084421	0.24	336.9	2014-03-01	09:45:12
1404	50.315317	-4.084415	0.53	46.4	2014-03-01	09:45:13
1405	50.315314	-4.08441	0.5	134	2014-03-01	09:45:14
1406	50.315308	-4.084409	0.59	171.4	2014-03-01	09:45:15
1407	50.315303	-4.084412	0.61	198.2	2014-03-01	09:45:16
1408	50.3153	-4.084413	0.19	198.2	2014-03-01	09:45:18
1409	50.315309	-4.084403	1.23	38.4	2014-03-01	09:45:19
1410	50.315318	-4.08439	1.4	38.7	2014-03-01	09:45:20
1411	50.315325	-4.084381	0.96	44	2014-03-01	09:45:21
1412	50.315328	-4.084376	0.51	46.1	2014-03-01	09:45:22
1413	50.315331	-4.084374	0.41	18.5	2014-03-01	09:45:23
1414	50.315329	-4.084386	0.91	250.9	2014-03-01	09:45:24
1415	50.315319	-4.084395	1.19	210.4	2014-03-01	09:45:25
1416	50.315305	-4.084401	1.68	196.7	2014-03-01	09:45:26
1417	50.315292	-4.084404	1.48	187.9	2014-03-01	09:45:27
1418	50.315283	-4.084409	1.02	198.3	2014-03-01	09:45:28
1419	50.315271	-4.084412	1.31	189.5	2014-03-01	09:45:29
1420	50.315262	-4.084412	1.01	180	2014-03-01	09:45:30
1421	50.315255	-4.084408	0.88	161.9	2014-03-01	09:45:31
1422	50.315251	-4.084397	0.89	116.7	2014-03-01	09:45:32
1423	50.315248	-4.084384	1.01	114.4	2014-03-01	09:45:33
1424	50.315238	-4.084381	1.07	168.1	2014-03-01	09:45:34
1425	50.315229	-4.084376	1.11	163.7	2014-03-01	09:45:35
1426	50.315221	-4.084371	0.93	155.8	2014-03-01	09:45:36
1427	50.315215	-4.084367	0.72	160.3	2014-03-01	09:45:37
1428	50.315209	-4.084365	0.67	164.4	2014-03-01	09:45:38
1429	50.315205	-4.084358	0.63	130.8	2014-03-01	09:45:39
1430	50.315202	-4.084351	0.63	122.1	2014-03-01	09:45:40
1431	50.315199	-4.084347	0.47	141.2	2014-03-01	09:45:41
1432	50.315196	-4.084343	0.43	148.8	2014-03-01	09:45:42
1433	50.315192	-4.084338	0.59	139.6	2014-03-01	09:45:43
1434	50.315188	-4.084334	0.54	146.9	2014-03-01	09:45:44
1435	50.31519	-4.084327	0.53	58.3	2014-03-01	09:45:45
1436	50.315196	-4.084317	0.98	46.8	2014-03-01	09:45:46
1437	50.3152	-4.084313	0.28	38.9	2014-03-01	09:45:48
1438	50.315201	-4.084312	0.03	12.2	2014-03-01	09:45:50
1439	50.315202	-4.08431	0.1	55.9	2014-03-01	09:45:52
1440	50.315202	-4.08431	0.02	90	2014-03-01	09:45:53
1441	50.315202	-4.084309	0.05	52.5	2014-03-01	09:45:54
1442	50.315202	-4.084311	0.11	270	2014-03-01	09:45:55
1443	50.315207	-4.084307	0.63	23.4	2014-03-01	09:45:56
1444	50.315213	-4.084298	0.96	43.8	2014-03-01	09:45:57
1445	50.315218	-4.084291	0.73	40.8	2014-03-01	09:45:58
1446	50.315223	-4.084287	0.6	30.7	2014-03-01	09:45:59
1447	50.315227	-4.084283	0.26	31.5	2014-03-01	09:46:01
1448	50.315227	-4.084284	0.08	270	2014-03-01	09:46:02
1449	50.315227	-4.084283	0.07	115.3	2014-03-01	09:46:03
1450	50.315227	-4.084284	0.03	286.6	2014-03-01	09:46:04
1451	50.315227	-4.084284	0.04	298	2014-03-01	09:46:05
1452	50.315225	-4.08429	0.43	249.8	2014-03-01	09:46:06
1453	50.315226	-4.084294	0.15	287.8	2014-03-01	09:46:08
1454	50.315227	-4.084295	0.08	320.1	2014-03-01	09:46:09
1455	50.31523	-4.084292	0.44	26.7	2014-03-01	09:46:10
1456	50.315234	-4.084291	0.43	11.2	2014-03-01	09:46:11
1457	50.315239	-4.084288	0.62	23.7	2014-03-01	09:46:12
1458	50.315246	-4.084283	0.81	22.9	2014-03-01	09:46:13
1459	50.315251	-4.084279	0.64	29.5	2014-03-01	09:46:14
1460	50.315255	-4.084276	0.48	27.2	2014-03-01	09:46:15
1461	50.315258	-4.084274	0.15	14.6	2014-03-01	09:46:17
1462	50.315259	-4.084275	0.06	356.7	2014-03-01	09:46:19
1463	50.315259	-4.084275	0.08	316.2	2014-03-01	09:46:20
1464	50.315259	-4.084275	0.02	32.6	2014-03-01	09:46:21
1465	50.315262	-4.084271	0.43	47.5	2014-03-01	09:46:22
1466	50.315262	-4.084271	0.01	180	2014-03-01	09:46:23
1467	50.315262	-4.084271	0.01	215.7	2014-03-01	09:46:24
1468	50.315262	-4.084271	0.02	240.6	2014-03-01	09:46:25
1469	50.315261	-4.084272	0.06	235.4	2014-03-01	09:46:26
1470	50.315269	-4.084263	1.09	32.8	2014-03-01	09:46:27
1471	50.315278	-4.084253	1.19	38.1	2014-03-01	09:46:28
1472	50.31528	-4.084247	0.52	58.5	2014-03-01	09:46:29
1473	50.31528	-4.084246	0.03	107.6	2014-03-01	09:46:31
1474	50.315281	-4.084247	0.09	307.8	2014-03-01	09:46:32
1475	50.315282	-4.084254	0.5	290.8	2014-03-01	09:46:33
1476	50.315283	-4.084255	0.15	308.2	2014-03-01	09:46:34
1477	50.315284	-4.084263	0.57	281.3	2014-03-01	09:46:35
1478	50.315285	-4.084265	0.21	319	2014-03-01	09:46:36
1479	50.315289	-4.084267	0.18	342.7	2014-03-01	09:46:38
1480	50.31529	-4.084268	0.14	331.7	2014-03-01	09:46:39
1481	50.315291	-4.084268	0.05	341.1	2014-03-01	09:46:41
1482	50.315295	-4.084265	0.51	29.2	2014-03-01	09:46:42
1483	50.315299	-4.084261	0.58	27.1	2014-03-01	09:46:43
1484	50.315304	-4.084258	0.58	18.5	2014-03-01	09:46:44
1485	50.315311	-4.084254	0.76	20.8	2014-03-01	09:46:45
1486	50.315317	-4.084249	0.82	27.6	2014-03-01	09:46:46
1487	50.315322	-4.084245	0.6	30.1	2014-03-01	09:46:47
1488	50.315326	-4.084243	0.22	13.3	2014-03-01	09:46:49
1489	50.315326	-4.084244	0.1	327.8	2014-03-01	09:46:50
1490	50.315327	-4.084245	0.07	314	2014-03-01	09:46:51
1491	50.315326	-4.084254	0.64	261.6	2014-03-01	09:46:52
1492	50.315327	-4.08426	0.42	280.1	2014-03-01	09:46:53
1493	50.315331	-4.084262	0.51	344.5	2014-03-01	09:46:54
1494	50.315335	-4.08426	0.21	11.3	2014-03-01	09:46:56
1495	50.315332	-4.084263	0.39	208.9	2014-03-01	09:46:57
1496	50.315325	-4.084267	0.8	203.2	2014-03-01	09:46:58
1497	50.315319	-4.08427	0.74	194	2014-03-01	09:46:59
1498	50.315309	-4.084274	1.08	193.8	2014-03-01	09:47:00
1499	50.315301	-4.084275	0.95	184.3	2014-03-01	09:47:01
1500	50.315296	-4.084269	0.71	145.8	2014-03-01	09:47:02
1501	50.315294	-4.084258	0.8	106.2	2014-03-01	09:47:03
1502	50.31529	-4.084248	0.8	120.7	2014-03-01	09:47:04
1503	50.315286	-4.084245	0.5	150.3	2014-03-01	09:47:05
1504	50.315282	-4.084245	0.44	176.1	2014-03-01	09:47:06
1505	50.315277	-4.084246	0.59	193.4	2014-03-01	09:47:07
1506	50.315269	-4.084253	1	206.8	2014-03-01	09:47:08
1507	50.315261	-4.084262	1.09	216.5	2014-03-01	09:47:09
1508	50.315255	-4.084272	1	226.5	2014-03-01	09:47:10
1509	50.315253	-4.084281	0.31	255.2	2014-03-01	09:47:12
1510	50.315253	-4.084286	0.39	266	2014-03-01	09:47:13
1511	50.315253	-4.084286	0.02	343.3	2014-03-01	09:47:14
1512	50.315256	-4.084281	0.53	48.4	2014-03-01	09:47:15
1513	50.315257	-4.084276	0.37	71	2014-03-01	09:47:16
1514	50.315258	-4.084275	0.05	20.8	2014-03-01	09:47:17
1515	50.315262	-4.08427	0.59	42.9	2014-03-01	09:47:18
1516	50.315264	-4.084266	0.42	42.9	2014-03-01	09:47:19
1517	50.315265	-4.084266	0.11	6.1	2014-03-01	09:47:20
1518	50.315268	-4.084264	0.18	16.7	2014-03-01	09:47:22
1519	50.315269	-4.084264	0.07	20.5	2014-03-01	09:47:23
1520	50.31527	-4.08426	0.31	60.7	2014-03-01	09:47:24
1521	50.315271	-4.084261	0.05	293	2014-03-01	09:47:25
1522	50.315274	-4.084265	0.49	323.4	2014-03-01	09:47:26
1523	50.315277	-4.084269	0.21	311.1	2014-03-01	09:47:28
1524	50.315283	-4.084276	0.83	324.3	2014-03-01	09:47:29
1525	50.315292	-4.084286	1.23	325.3	2014-03-01	09:47:30
1526	50.315304	-4.084292	1.47	342.1	2014-03-01	09:47:31
1527	50.315319	-4.084294	1.59	355.9	2014-03-01	09:47:32
1528	50.315338	-4.084278	2.48	26.5	2014-03-01	09:47:33
1529	50.315362	-4.084249	3.35	38.5	2014-03-01	09:47:34
1530	50.315384	-4.084216	3.38	43.2	2014-03-01	09:47:35
1531	50.315408	-4.084183	3.53	42.3	2014-03-01	09:47:36
1532	50.315446	-4.084147	4.95	31.1	2014-03-01	09:47:37
1533	50.315501	-4.084123	6.37	15.8	2014-03-01	09:47:38
1534	50.315553	-4.084103	6	13.4	2014-03-01	09:47:39
1535	50.315607	-4.084077	6.31	16.9	2014-03-01	09:47:40
1536	50.315658	-4.084054	5.82	16.2	2014-03-01	09:47:41
1537	50.315705	-4.084039	5.37	11.6	2014-03-01	09:47:42
1538	50.315746	-4.084031	4.58	7.5	2014-03-01	09:47:43
1539	50.315767	-4.084025	2.43	10.3	2014-03-01	09:47:44
1540	50.315773	-4.08402	0.35	25.9	2014-03-01	09:47:46
1541	50.315771	-4.084028	0.58	254.1	2014-03-01	09:47:47
1542	50.315768	-4.08404	0.95	246.8	2014-03-01	09:47:48
1543	50.315762	-4.084054	1.21	234.5	2014-03-01	09:47:49
1544	50.315754	-4.084069	1.39	230	2014-03-01	09:47:50
1545	50.315744	-4.084085	1.55	225.1	2014-03-01	09:47:51
1546	50.315734	-4.084099	1.51	222.1	2014-03-01	09:47:52
1547	50.315722	-4.084115	1.7	221.1	2014-03-01	09:47:53
1548	50.315711	-4.08413	1.63	221.4	2014-03-01	09:47:54
1549	50.3157	-4.08414	1.46	209.6	2014-03-01	09:47:55
1550	50.315687	-4.084148	1.55	201	2014-03-01	09:47:56
1551	50.315673	-4.084159	1.7	207.5	2014-03-01	09:47:57
1552	50.315662	-4.084169	1.45	209.2	2014-03-01	09:47:58
1553	50.315649	-4.084174	1.45	193.8	2014-03-01	09:47:59
1554	50.315635	-4.084181	1.65	199.6	2014-03-01	09:48:00
1555	50.315621	-4.084191	1.68	202.7	2014-03-01	09:48:01
1556	50.315609	-4.084197	1.42	198.1	2014-03-01	09:48:02
1557	50.315599	-4.084197	1.18	181.7	2014-03-01	09:48:03
1558	50.315587	-4.084194	1.28	167.9	2014-03-01	09:48:04
1559	50.315576	-4.084193	1.29	179.5	2014-03-01	09:48:05
1560	50.315563	-4.084195	1.5	185.5	2014-03-01	09:48:06
1561	50.315549	-4.084201	1.6	194.5	2014-03-01	09:48:07
1562	50.315536	-4.084209	1.56	202.4	2014-03-01	09:48:08
1563	50.315524	-4.08422	1.47	209.6	2014-03-01	09:48:09
1564	50.315512	-4.084229	1.53	206.1	2014-03-01	09:48:10
1565	50.315503	-4.084236	1.05	206.3	2014-03-01	09:48:11
1566	50.315496	-4.084234	0.8	171.4	2014-03-01	09:48:12
1567	50.315486	-4.084233	1.12	178.2	2014-03-01	09:48:13
1568	50.315476	-4.084236	1.18	187.3	2014-03-01	09:48:14
1569	50.315465	-4.084237	1.21	186.2	2014-03-01	09:48:15
1570	50.315455	-4.084244	1.25	203.3	2014-03-01	09:48:16
1571	50.315443	-4.08425	1.32	199.3	2014-03-01	09:48:17
1572	50.315432	-4.084258	1.38	202.5	2014-03-01	09:48:18
1573	50.315421	-4.084263	1.23	196.9	2014-03-01	09:48:19
1574	50.31541	-4.084267	1.33	193.4	2014-03-01	09:48:20
1575	50.315397	-4.084275	1.46	201.3	2014-03-01	09:48:21
1576	50.31539	-4.084274	0.84	176.8	2014-03-01	09:48:22
1577	50.315383	-4.084265	1	137.6	2014-03-01	09:48:23
1578	50.315374	-4.084258	1.16	154.7	2014-03-01	09:48:24
1579	50.315368	-4.084256	0.7	168.8	2014-03-01	09:48:25
1580	50.31536	-4.08426	0.86	198.1	2014-03-01	09:48:26
1581	50.315351	-4.084262	1.07	189.3	2014-03-01	09:48:27
1582	50.315343	-4.084266	0.9	197	2014-03-01	09:48:28
1583	50.315336	-4.084265	0.8	176.6	2014-03-01	09:48:29
1584	50.31533	-4.084265	0.71	179.5	2014-03-01	09:48:30
1585	50.315325	-4.084265	0.55	178.7	2014-03-01	09:48:31
1586	50.31532	-4.084262	0.53	160.2	2014-03-01	09:48:32
1587	50.315314	-4.084263	0.67	183.5	2014-03-01	09:48:33
1588	50.315307	-4.084266	0.86	194.5	2014-03-01	09:48:34
1589	50.3153	-4.084271	0.87	207.3	2014-03-01	09:48:35
1590	50.315292	-4.084278	0.96	209.3	2014-03-01	09:48:36
1591	50.315285	-4.084282	0.8	199.1	2014-03-01	09:48:37
1592	50.315282	-4.084279	0.41	153.1	2014-03-01	09:48:38
1593	50.315279	-4.084273	0.52	127.6	2014-03-01	09:48:39
1594	50.315273	-4.08427	0.71	158.4	2014-03-01	09:48:40
1595	50.315266	-4.084269	0.86	176.8	2014-03-01	09:48:41
1596	50.315256	-4.084271	1.08	186.6	2014-03-01	09:48:42
1597	50.315245	-4.084271	1.24	181.3	2014-03-01	09:48:43
1598	50.315236	-4.084273	1.01	186.1	2014-03-01	09:48:44
1599	50.315226	-4.084274	1.1	185	2014-03-01	09:48:45
1600	50.315216	-4.084282	1.26	206.2	2014-03-01	09:48:46
1601	50.315206	-4.084292	1.29	214.1	2014-03-01	09:48:47
1602	50.315195	-4.0843	1.35	206.2	2014-03-01	09:48:48
1603	50.315186	-4.084307	1.19	204.3	2014-03-01	09:48:49
1604	50.315182	-4.084305	0.47	156	2014-03-01	09:48:50
1605	50.315184	-4.084299	0.48	61.2	2014-03-01	09:48:51
1606	50.315185	-4.084298	0.13	2.5	2014-03-01	09:48:52
1607	50.315187	-4.084298	0.18	19.6	2014-03-01	09:48:53
1608	50.315188	-4.084297	0.16	12.7	2014-03-01	09:48:54
1609	50.315189	-4.084297	0.09	351.9	2014-03-01	09:48:55
1610	50.315191	-4.084301	0.19	319.8	2014-03-01	09:48:57
1611	50.315192	-4.0843	0.07	45.5	2014-03-01	09:48:58
1612	50.315196	-4.084298	0.27	14.7	2014-03-01	09:49:00
1613	50.315202	-4.084288	0.91	49.6	2014-03-01	09:49:01
1614	50.315204	-4.084282	0.25	61.2	2014-03-01	09:49:03
1615	50.315204	-4.084282	0.03	128.1	2014-03-01	09:49:04
1616	50.315204	-4.084282	0.02	116.6	2014-03-01	09:49:05
1617	50.315204	-4.08429	0.56	268.1	2014-03-01	09:49:06
1618	50.315204	-4.084299	0.69	271.6	2014-03-01	09:49:07
1619	50.315205	-4.084306	0.54	287	2014-03-01	09:49:08
1620	50.315205	-4.084308	0.13	282.5	2014-03-01	09:49:09
1621	50.31521	-4.084304	0.65	29.5	2014-03-01	09:49:10
1622	50.315215	-4.084299	0.57	37.1	2014-03-01	09:49:11
1623	50.315216	-4.084304	0.38	288.7	2014-03-01	09:49:12
1624	50.315214	-4.084312	0.64	252.3	2014-03-01	09:49:13
1625	50.31521	-4.084323	0.86	237.3	2014-03-01	09:49:14
1626	50.3152	-4.084336	1.44	221.4	2014-03-01	09:49:15
1627	50.315189	-4.084351	1.65	220.4	2014-03-01	09:49:16
1628	50.315178	-4.084369	1.73	226.5	2014-03-01	09:49:17
1629	50.315168	-4.084389	1.75	233	2014-03-01	09:49:18
1630	50.31516	-4.084406	1.58	230.7	2014-03-01	09:49:19
1631	50.315153	-4.084413	0.86	218.3	2014-03-01	09:49:20
1632	50.315149	-4.08442	0.71	219.9	2014-03-01	09:49:21
1633	50.315145	-4.084425	0.57	218.6	2014-03-01	09:49:22
1634	50.315144	-4.084424	0.05	165.5	2014-03-01	09:49:23
1635	50.315145	-4.084424	0.15	18.8	2014-03-01	09:49:24
1636	50.315145	-4.084423	0.02	102	2014-03-01	09:49:26
1637	50.315141	-4.084428	0.57	219.2	2014-03-01	09:49:27
1638	50.315139	-4.084435	0.51	243.7	2014-03-01	09:49:28
1639	50.31514	-4.08444	0.36	274.4	2014-03-01	09:49:29
1640	50.315142	-4.084443	0.37	325.8	2014-03-01	09:49:30
1641	50.315147	-4.084444	0.48	345.7	2014-03-01	09:49:31
1642	50.315152	-4.084444	0.64	3.2	2014-03-01	09:49:32
1643	50.315167	-4.084435	1.71	21.7	2014-03-01	09:49:33
1644	50.315191	-4.084409	3.26	33.8	2014-03-01	09:49:34
1645	50.315217	-4.084372	3.96	42.4	2014-03-01	09:49:35
1646	50.315242	-4.084335	3.81	43.4	2014-03-01	09:49:36
1647	50.315264	-4.08431	3.07	35.7	2014-03-01	09:49:37
1648	50.315285	-4.084294	2.51	26.5	2014-03-01	09:49:38
1649	50.315305	-4.084282	2.4	21.4	2014-03-01	09:49:39
1650	50.315324	-4.084271	2.28	20	2014-03-01	09:49:40
1651	50.315341	-4.084261	2.02	21.4	2014-03-01	09:49:41
1652	50.315352	-4.084259	1.26	5.4	2014-03-01	09:49:42
1653	50.315339	-4.084278	2.02	223.1	2014-03-01	09:49:43
1654	50.31531	-4.084295	1.7	200.6	2014-03-01	09:49:45
1655	50.315295	-4.084303	1.8	198.9	2014-03-01	09:49:46
1656	50.315282	-4.084311	1.54	200.5	2014-03-01	09:49:47
1657	50.31527	-4.084318	1.4	199.7	2014-03-01	09:49:48
1658	50.315259	-4.084326	1.36	207.7	2014-03-01	09:49:49
1659	50.315246	-4.084338	1.69	208.1	2014-03-01	09:49:50
1660	50.315233	-4.084345	1.5	201	2014-03-01	09:49:51
1661	50.315227	-4.084345	0.71	178.6	2014-03-01	09:49:52
1662	50.315222	-4.084345	0.54	176.8	2014-03-01	09:49:53
1663	50.315219	-4.084348	0.19	214.8	2014-03-01	09:49:55
1664	50.315222	-4.084344	0.19	44.1	2014-03-01	09:49:57
1665	50.315222	-4.084345	0.07	323	2014-03-01	09:49:58
1666	50.315222	-4.084344	0.04	47	2014-03-01	09:49:59
1667	50.315219	-4.08435	0.62	225.1	2014-03-01	09:50:00
1668	50.315215	-4.084359	0.76	238.9	2014-03-01	09:50:01
1669	50.315215	-4.08437	0.79	268.6	2014-03-01	09:50:02
1670	50.315215	-4.084378	0.26	275.2	2014-03-01	09:50:04
1671	50.315224	-4.084365	1.31	43.4	2014-03-01	09:50:05
1672	50.315228	-4.084355	0.9	55.9	2014-03-01	09:50:06
1673	50.31523	-4.084353	0.15	32.8	2014-03-01	09:50:07
1674	50.315231	-4.084354	0.07	350.2	2014-03-01	09:50:09
1675	50.315231	-4.084354	0.04	282	2014-03-01	09:50:10
1676	50.315231	-4.084356	0.05	304.3	2014-03-01	09:50:12
1677	50.315232	-4.084357	0.1	291.1	2014-03-01	09:50:13
1678	50.315232	-4.084358	0.08	270	2014-03-01	09:50:14
1679	50.315232	-4.08436	0.11	265.3	2014-03-01	09:50:15
1680	50.315231	-4.084367	0.55	259.3	2014-03-01	09:50:16
1681	50.315233	-4.08437	0.31	312.1	2014-03-01	09:50:17
1682	50.315237	-4.084367	0.57	23.5	2014-03-01	09:50:18
1683	50.31524	-4.084364	0.19	37.7	2014-03-01	09:50:20
1684	50.31524	-4.084364	0.04	242	2014-03-01	09:50:21
1685	50.315236	-4.084371	0.67	225.1	2014-03-01	09:50:22
1686	50.315228	-4.084378	0.99	208.7	2014-03-01	09:50:23
1687	50.315219	-4.084381	1.02	191.2	2014-03-01	09:50:24
1688	50.31521	-4.08438	1.03	176	2014-03-01	09:50:25
1689	50.315199	-4.08438	1.14	180.3	2014-03-01	09:50:26
1690	50.315191	-4.084383	1	193.8	2014-03-01	09:50:27
1691	50.31518	-4.084391	1.26	205.2	2014-03-01	09:50:28
1692	50.315169	-4.084401	1.49	209.5	2014-03-01	09:50:29
1693	50.315156	-4.084409	1.48	201.8	2014-03-01	09:50:30
1694	50.315144	-4.084419	1.62	208.3	2014-03-01	09:50:31
1695	50.315131	-4.084429	1.58	207.2	2014-03-01	09:50:32
1696	50.315118	-4.08444	1.67	207.7	2014-03-01	09:50:33
1697	50.315108	-4.084451	1.34	213.8	2014-03-01	09:50:34
1698	50.315103	-4.084453	0.6	192.6	2014-03-01	09:50:35
1699	50.315097	-4.084453	0.57	178.8	2014-03-01	09:50:36
1700	50.315089	-4.084455	0.93	191.8	2014-03-01	09:50:37
1701	50.315081	-4.084456	0.93	183.3	2014-03-01	09:50:38
1702	50.315074	-4.084457	0.81	184.7	2014-03-01	09:50:39
1703	50.315066	-4.08446	0.92	192.8	2014-03-01	09:50:40
1704	50.315057	-4.084464	1.02	195.9	2014-03-01	09:50:41
1705	50.315047	-4.084472	1.25	208.2	2014-03-01	09:50:42
1706	50.315038	-4.08448	1.1	209.2	2014-03-01	09:50:43
1707	50.315035	-4.084488	0.71	237.5	2014-03-01	09:50:44
1708	50.315034	-4.084493	0.18	247.7	2014-03-01	09:50:46
1709	50.315034	-4.084492	0.03	108.6	2014-03-01	09:50:47
1710	50.315033	-4.08449	0.18	98.9	2014-03-01	09:50:48
1711	50.315038	-4.084483	0.68	45.7	2014-03-01	09:50:49
1712	50.315042	-4.084476	0.73	44.5	2014-03-01	09:50:50
1713	50.315046	-4.084473	0.25	26.9	2014-03-01	09:50:52
1714	50.315047	-4.084472	0.06	10.9	2014-03-01	09:50:54
1715	50.315049	-4.084473	0.1	336	2014-03-01	09:50:56
1716	50.31505	-4.084474	0.07	323	2014-03-01	09:50:57
1717	50.31505	-4.084474	0.03	67.5	2014-03-01	09:50:58
1718	50.31505	-4.08447	0.11	85.5	2014-03-01	09:51:00
1719	50.31505	-4.084471	0.02	270	2014-03-01	09:51:01
1720	50.315052	-4.084478	0.56	293.5	2014-03-01	09:51:02
1721	50.315058	-4.084484	0.8	331	2014-03-01	09:51:03
1722	50.315066	-4.084488	0.93	339.8	2014-03-01	09:51:04
1723	50.315074	-4.084489	0.91	354.7	2014-03-01	09:51:05
1724	50.315085	-4.084482	1.3	21.9	2014-03-01	09:51:06
1725	50.315103	-4.084467	2.31	28.4	2014-03-01	09:51:07
1726	50.315128	-4.084438	3.46	36.1	2014-03-01	09:51:08
1727	50.315156	-4.0844	4.12	40.8	2014-03-01	09:51:09
1728	50.315178	-4.084367	3.41	44.4	2014-03-01	09:51:10
1729	50.315187	-4.084351	1.5	47.9	2014-03-01	09:51:11
1730	50.31519	-4.084351	0.15	4.6	2014-03-01	09:51:13
1731	50.31519	-4.084352	0.09	314.6	2014-03-01	09:51:14
1732	50.315194	-4.08435	0.22	15.5	2014-03-01	09:51:16
1733	50.315196	-4.084352	0.1	326.1	2014-03-01	09:51:18
1734	50.315196	-4.084352	0.03	313.9	2014-03-01	09:51:19
1735	50.315195	-4.084358	0.46	258.3	2014-03-01	09:51:20
1736	50.315196	-4.084365	0.46	275.8	2014-03-01	09:51:21
1737	50.315196	-4.08437	0.39	279.8	2014-03-01	09:51:22
1738	50.315196	-4.084371	0.07	293.1	2014-03-01	09:51:23
1739	50.3152	-4.084374	0.51	332.6	2014-03-01	09:51:24
1740	50.315207	-4.084367	0.86	36.6	2014-03-01	09:51:25
1741	50.315217	-4.084349	1.73	48.1	2014-03-01	09:51:26
1742	50.31523	-4.084334	1.79	37.2	2014-03-01	09:51:27
1743	50.315236	-4.084324	0.95	46	2014-03-01	09:51:28
1744	50.315239	-4.084316	0.7	56.1	2014-03-01	09:51:29
1745	50.315242	-4.084309	0.52	58.8	2014-03-01	09:51:30
1746	50.315243	-4.084309	0.09	13.3	2014-03-01	09:51:32
1747	50.315246	-4.08431	0.16	341.2	2014-03-01	09:51:34
1748	50.315247	-4.084316	0.4	283.6	2014-03-01	09:51:35
1749	50.315248	-4.084318	0.19	309.2	2014-03-01	09:51:36
1750	50.315249	-4.084319	0.13	318.1	2014-03-01	09:51:37
1751	50.31525	-4.084321	0.22	322.4	2014-03-01	09:51:38
1752	50.315254	-4.084317	0.48	31.3	2014-03-01	09:51:39
1753	50.315256	-4.084313	0.2	56.8	2014-03-01	09:51:41
1754	50.315256	-4.084313	0.03	308.1	2014-03-01	09:51:42
1755	50.315258	-4.084315	0.28	338.8	2014-03-01	09:51:43
1756	50.315267	-4.084306	1.16	31.6	2014-03-01	09:51:44
1757	50.315275	-4.084294	1.2	45.1	2014-03-01	09:51:45
1758	50.315278	-4.084288	0.55	53.5	2014-03-01	09:51:46
1759	50.315279	-4.084283	0.35	79.2	2014-03-01	09:51:47
1760	50.315277	-4.084283	0.07	168	2014-03-01	09:51:49
1761	50.315278	-4.084283	0.02	313	2014-03-01	09:51:51
1762	50.315278	-4.084289	0.39	274	2014-03-01	09:51:52
1763	50.315283	-4.084294	0.69	325.8	2014-03-01	09:51:53
1764	50.315289	-4.084296	0.66	345.3	2014-03-01	09:51:54
1765	50.315295	-4.084297	0.75	354.5	2014-03-01	09:51:55
1766	50.315301	-4.084298	0.69	354.1	2014-03-01	09:51:56
1767	50.315312	-4.08429	1.33	26.3	2014-03-01	09:51:57
1768	50.315332	-4.084268	2.71	36	2014-03-01	09:51:58
1769	50.315357	-4.084244	3.23	31.9	2014-03-01	09:51:59
1770	50.315381	-4.084219	3.27	32.3	2014-03-01	09:52:00
1771	50.315407	-4.084193	3.38	33.7	2014-03-01	09:52:01
1772	50.315436	-4.084148	4.62	44	2014-03-01	09:52:02
1773	50.315478	-4.084094	6.01	38.9	2014-03-01	09:52:03
1774	50.315532	-4.08405	6.73	27.7	2014-03-01	09:52:04
1775	50.315587	-4.084012	6.7	23.9	2014-03-01	09:52:05
1776	50.315636	-4.08399	5.73	15.9	2014-03-01	09:52:06
1777	50.315677	-4.083985	4.56	4.7	2014-03-01	09:52:07
1778	50.315706	-4.083984	3.17	1.5	2014-03-01	09:52:08
1779	50.315717	-4.083981	1.23	8.9	2014-03-01	09:52:09
1780	50.315717	-4.083981	0.09	7.4	2014-03-01	09:52:10
1781	50.315718	-4.083994	0.95	275.6	2014-03-01	09:52:11
1782	50.315716	-4.084012	1.32	257.7	2014-03-01	09:52:12
1783	50.315707	-4.08403	1.58	233.4	2014-03-01	09:52:13
1784	50.315697	-4.084042	1.43	215.8	2014-03-01	09:52:14
1785	50.315687	-4.084055	1.43	219.6	2014-03-01	09:52:15
1786	50.315675	-4.08407	1.71	218.6	2014-03-01	09:52:16
1787	50.315663	-4.08408	1.52	209.5	2014-03-01	09:52:17
1788	50.315654	-4.084085	1.07	197.9	2014-03-01	09:52:18
1789	50.315646	-4.084087	0.9	190.7	2014-03-01	09:52:19
1790	50.315637	-4.08409	1.06	189.7	2014-03-01	09:52:20
1791	50.315624	-4.084093	1.39	189.6	2014-03-01	09:52:21
1792	50.315615	-4.084097	1.07	196.5	2014-03-01	09:52:22
1793	50.315605	-4.084103	1.17	199.7	2014-03-01	09:52:23
1794	50.315596	-4.084107	1.12	196.7	2014-03-01	09:52:24
1795	50.315586	-4.084112	1.14	198.6	2014-03-01	09:52:25
1796	50.315576	-4.084119	1.26	202.9	2014-03-01	09:52:26
1797	50.315564	-4.084125	1.3	198.2	2014-03-01	09:52:27
1798	50.315552	-4.08413	1.41	194.1	2014-03-01	09:52:28
1799	50.31554	-4.084137	1.47	200.4	2014-03-01	09:52:29
1800	50.315529	-4.08414	1.16	188.8	2014-03-01	09:52:30
1801	50.315522	-4.084137	0.83	165.5	2014-03-01	09:52:31
1802	50.315515	-4.084136	0.79	178.3	2014-03-01	09:52:32
1803	50.315505	-4.08414	1.11	193.3	2014-03-01	09:52:33
1804	50.315495	-4.084147	1.25	202.4	2014-03-01	09:52:34
1805	50.315485	-4.08415	1.14	191.4	2014-03-01	09:52:35
1806	50.315475	-4.084155	1.19	197.1	2014-03-01	09:52:36
1807	50.315465	-4.084161	1.11	202.4	2014-03-01	09:52:37
1808	50.315456	-4.084168	1.16	208.4	2014-03-01	09:52:38
1809	50.315449	-4.084179	1.1	221.5	2014-03-01	09:52:39
1810	50.31544	-4.084187	1.1	211.3	2014-03-01	09:52:40
1811	50.315431	-4.084193	1.11	203.7	2014-03-01	09:52:41
1812	50.315421	-4.084197	1.2	194.3	2014-03-01	09:52:42
1813	50.315411	-4.0842	1.12	189.5	2014-03-01	09:52:43
1814	50.315402	-4.084198	1.04	172.1	2014-03-01	09:52:44
1815	50.315395	-4.084195	0.76	163.6	2014-03-01	09:52:45
1816	50.315389	-4.084193	0.66	170.1	2014-03-01	09:52:46
1817	50.315384	-4.084192	0.64	172	2014-03-01	09:52:47
1818	50.315377	-4.084193	0.69	183.4	2014-03-01	09:52:48
1819	50.315368	-4.084197	1.06	198.6	2014-03-01	09:52:49
1820	50.31536	-4.084205	1.06	211.8	2014-03-01	09:52:50
1821	50.315353	-4.084214	1.03	219.5	2014-03-01	09:52:51
1822	50.315345	-4.084224	1.09	217.1	2014-03-01	09:52:52
1823	50.315336	-4.084231	1.13	206.7	2014-03-01	09:52:53
1824	50.315327	-4.084239	1.19	210.4	2014-03-01	09:52:54
1825	50.31532	-4.084246	0.94	213.2	2014-03-01	09:52:55
1826	50.315316	-4.084247	0.5	188.2	2014-03-01	09:52:56
1827	50.315311	-4.084247	0.55	180	2014-03-01	09:52:57
1828	50.315304	-4.084254	0.84	211.9	2014-03-01	09:52:58
1829	50.315299	-4.084264	0.92	230.1	2014-03-01	09:52:59
1830	50.315292	-4.08427	0.91	210	2014-03-01	09:53:00
1831	50.315289	-4.084276	0.54	233.9	2014-03-01	09:53:01
1832	50.315291	-4.084275	0.13	11.7	2014-03-01	09:53:03
1833	50.315292	-4.084276	0.11	351	2014-03-01	09:53:04
1834	50.315294	-4.084274	0.14	32.6	2014-03-01	09:53:05
1835	50.315295	-4.084274	0.17	18.6	2014-03-01	09:53:06
1836	50.315297	-4.084274	0.09	354.6	2014-03-01	09:53:08
1837	50.315297	-4.084274	0.03	43.2	2014-03-01	09:53:09
1838	50.315297	-4.084273	0.05	20.8	2014-03-01	09:53:10
1839	50.315298	-4.084273	0.05	30	2014-03-01	09:53:12
1840	50.315298	-4.084273	0.03	286.6	2014-03-01	09:53:13
1841	50.315298	-4.084274	0.05	259.4	2014-03-01	09:53:14
1842	50.315299	-4.084274	0.07	15.4	2014-03-01	09:53:15
1843	50.315298	-4.084274	0.04	180	2014-03-01	09:53:16
1844	50.315299	-4.084274	0.03	347.1	2014-03-01	09:53:17
1845	50.315299	-4.084273	0.03	33.6	2014-03-01	09:53:18
1846	50.315299	-4.084273	0.02	198.7	2014-03-01	09:53:19
1847	50.315299	-4.084277	0.24	287.8	2014-03-01	09:53:20
1848	50.315299	-4.084276	0.03	110.2	2014-03-01	09:53:21
1849	50.315301	-4.084272	0.35	56.2	2014-03-01	09:53:22
1850	50.315301	-4.084272	0.05	65.3	2014-03-01	09:53:23
1851	50.315301	-4.08427	0.05	85	2014-03-01	09:53:25
1852	50.315299	-4.084275	0.41	237.1	2014-03-01	09:53:26
1853	50.315299	-4.084276	0.04	229.9	2014-03-01	09:53:28
1854	50.315298	-4.084275	0.06	121.3	2014-03-01	09:53:29
1855	50.315299	-4.084275	0.02	0	2014-03-01	09:53:30
1856	50.315299	-4.084275	0.05	78.3	2014-03-01	09:53:31
1857	50.315298	-4.084278	0.28	252.5	2014-03-01	09:53:32
1858	50.315298	-4.08428	0.06	300.3	2014-03-01	09:53:34
1859	50.3153	-4.084275	0.41	67	2014-03-01	09:53:35
1860	50.3153	-4.084272	0.1	87.6	2014-03-01	09:53:37
1861	50.315302	-4.084267	0.42	54.4	2014-03-01	09:53:38
1862	50.315303	-4.084265	0.19	47.5	2014-03-01	09:53:39
1863	50.315303	-4.084265	0.02	197.7	2014-03-01	09:53:41
1864	50.315302	-4.084266	0.1	223.9	2014-03-01	09:53:42
1865	50.315301	-4.084274	0.56	252.6	2014-03-01	09:53:43
1866	50.315299	-4.084281	0.59	252.5	2014-03-01	09:53:44
1867	50.3153	-4.084288	0.48	275.6	2014-03-01	09:53:45
1868	50.315304	-4.084287	0.52	8.6	2014-03-01	09:53:46
1869	50.315308	-4.084283	0.46	33.9	2014-03-01	09:53:47
1870	50.315308	-4.084284	0.08	263.4	2014-03-01	09:53:48
1871	50.315307	-4.084286	0.14	246	2014-03-01	09:53:49
1872	50.315302	-4.084298	1.01	236.5	2014-03-01	09:53:50
1873	50.315294	-4.084311	1.3	226.2	2014-03-01	09:53:51
1874	50.315284	-4.084321	1.33	212.8	2014-03-01	09:53:52
1875	50.315275	-4.084333	1.25	219.7	2014-03-01	09:53:53
1876	50.315269	-4.084338	0.77	209.6	2014-03-01	09:53:54
1877	50.315263	-4.084337	0.71	176.2	2014-03-01	09:53:55
1878	50.315253	-4.08434	1.09	189.5	2014-03-01	09:53:56
1879	50.315244	-4.084347	1.11	206.1	2014-03-01	09:53:57
1880	50.315234	-4.084353	1.27	200.7	2014-03-01	09:53:58
1881	50.315221	-4.084363	1.58	205.6	2014-03-01	09:53:59
1882	50.315209	-4.084373	1.5	208	2014-03-01	09:54:00
1883	50.315198	-4.084378	1.3	195.9	2014-03-01	09:54:01
1884	50.315187	-4.084381	1.19	191.3	2014-03-01	09:54:02
1885	50.315176	-4.084385	1.27	194.6	2014-03-01	09:54:03
1886	50.315167	-4.08439	1.01	196.8	2014-03-01	09:54:04
1887	50.315163	-4.08439	0.51	184	2014-03-01	09:54:05
1888	50.315156	-4.084388	0.75	169.5	2014-03-01	09:54:06
1889	50.31515	-4.08439	0.75	189.6	2014-03-01	09:54:07
1890	50.315142	-4.084393	0.87	195.1	2014-03-01	09:54:08
1891	50.315133	-4.084397	1.04	196.6	2014-03-01	09:54:09
1892	50.315124	-4.084407	1.23	213.5	2014-03-01	09:54:10
1893	50.315116	-4.084417	1.14	219.2	2014-03-01	09:54:11
1894	50.315109	-4.084425	0.98	216.9	2014-03-01	09:54:12
1895	50.315102	-4.084437	1.16	225.4	2014-03-01	09:54:13
1896	50.315096	-4.08445	1.13	236.2	2014-03-01	09:54:14
1897	50.315094	-4.084458	0.64	244.2	2014-03-01	09:54:15
1898	50.315095	-4.084458	0.13	5.3	2014-03-01	09:54:16
1899	50.315103	-4.084451	0.53	26.8	2014-03-01	09:54:18
1900	50.315107	-4.084455	0.52	328	2014-03-01	09:54:19
1901	50.315109	-4.084459	0.36	308	2014-03-01	09:54:20
1902	50.315107	-4.084465	0.47	245.1	2014-03-01	09:54:21
1903	50.315106	-4.084471	0.44	243.5	2014-03-01	09:54:22
1904	50.315102	-4.084476	0.53	223.5	2014-03-01	09:54:23
1905	50.3151	-4.084485	0.68	250.8	2014-03-01	09:54:24
1906	50.315098	-4.084495	0.73	255.1	2014-03-01	09:54:25
1907	50.315099	-4.084501	0.49	276.7	2014-03-01	09:54:26
1908	50.315105	-4.084502	0.71	355.7	2014-03-01	09:54:27
1909	50.315109	-4.084497	0.55	41.6	2014-03-01	09:54:28
1910	50.315109	-4.084497	0.05	20.8	2014-03-01	09:54:29
1911	50.315112	-4.084493	0.4	38.3	2014-03-01	09:54:30
1912	50.315114	-4.084491	0.28	43.6	2014-03-01	09:54:31
1913	50.315116	-4.084491	0.21	356.6	2014-03-01	09:54:32
1914	50.315119	-4.084491	0.17	352.1	2014-03-01	09:54:34
1915	50.315122	-4.084492	0.14	356.4	2014-03-01	09:54:36
1916	50.315122	-4.084492	0.03	348.5	2014-03-01	09:54:37
1917	50.315121	-4.084498	0.48	253	2014-03-01	09:54:38
1918	50.31512	-4.084505	0.5	264.7	2014-03-01	09:54:39
1919	50.315121	-4.084511	0.42	279	2014-03-01	09:54:40
1920	50.31512	-4.084517	0.43	254.7	2014-03-01	09:54:41
1921	50.31512	-4.084518	0.06	308.5	2014-03-01	09:54:42
1922	50.315121	-4.084518	0.06	331.8	2014-03-01	09:54:43
1923	50.315121	-4.084518	0.08	342.5	2014-03-01	09:54:44
1924	50.315122	-4.084518	0.08	21.8	2014-03-01	09:54:45
1925	50.315127	-4.084514	0.63	28.4	2014-03-01	09:54:46
1926	50.315131	-4.084511	0.48	24.1	2014-03-01	09:54:47
1927	50.315132	-4.084511	0.08	342.5	2014-03-01	09:54:48
1928	50.315132	-4.084511	0.06	342.3	2014-03-01	09:54:49
1929	50.315133	-4.084512	0.07	349.6	2014-03-01	09:54:50
1930	50.315133	-4.084519	0.5	268.9	2014-03-01	09:54:51
1931	50.315132	-4.084526	0.56	259.4	2014-03-01	09:54:52
1932	50.315131	-4.084533	0.45	261.6	2014-03-01	09:54:53
1933	50.315132	-4.084533	0.08	338.2	2014-03-01	09:54:54
1934	50.315132	-4.084534	0.06	327.4	2014-03-01	09:54:55
1935	50.315136	-4.084532	0.47	17.7	2014-03-01	09:54:56
1936	50.31514	-4.084524	0.67	52.2	2014-03-01	09:54:57
1937	50.315143	-4.08452	0.23	37.1	2014-03-01	09:54:59
1938	50.315143	-4.084521	0.08	300.1	2014-03-01	09:55:00
1939	50.315144	-4.084523	0.07	281.5	2014-03-01	09:55:02
1940	50.315144	-4.084524	0.12	304.6	2014-03-01	09:55:03
1941	50.315143	-4.084532	0.58	255.1	2014-03-01	09:55:04
1942	50.315142	-4.08454	0.54	262.1	2014-03-01	09:55:05
1943	50.315144	-4.084545	0.43	303.1	2014-03-01	09:55:06
1944	50.31515	-4.084541	0.63	23.4	2014-03-01	09:55:07
1945	50.315153	-4.084538	0.21	36	2014-03-01	09:55:09
1946	50.315153	-4.084539	0.05	270	2014-03-01	09:55:10
1947	50.315152	-4.084541	0.2	256.2	2014-03-01	09:55:11
1948	50.315152	-4.084543	0.08	283.8	2014-03-01	09:55:13
1949	50.315151	-4.084548	0.38	238.7	2014-03-01	09:55:14
1950	50.31515	-4.084551	0.25	261.4	2014-03-01	09:55:15
1951	50.31515	-4.084552	0.06	227.9	2014-03-01	09:55:16
1952	50.315152	-4.084555	0.27	313.6	2014-03-01	09:55:17
1953	50.315152	-4.084556	0.03	295	2014-03-01	09:55:19
1954	50.315154	-4.084554	0.15	24.8	2014-03-01	09:55:21
1955	50.315155	-4.084554	0.03	0	2014-03-01	09:55:22
1956	50.315155	-4.084553	0.03	72.4	2014-03-01	09:55:24
1957	50.315155	-4.084553	0.03	308.1	2014-03-01	09:55:25
1958	50.315155	-4.084554	0.02	270	2014-03-01	09:55:26
1959	50.315148	-4.084556	0.83	191.2	2014-03-01	09:55:27
1960	50.315141	-4.084558	0.79	192.2	2014-03-01	09:55:28
1961	50.315133	-4.084559	0.88	185.4	2014-03-01	09:55:29
1962	50.315123	-4.08456	1.05	181.6	2014-03-01	09:55:30
1963	50.315116	-4.08456	0.79	181.3	2014-03-01	09:55:31
1964	50.315111	-4.084556	0.63	152.4	2014-03-01	09:55:32
1965	50.315106	-4.084551	0.65	149.2	2014-03-01	09:55:33
1966	50.315103	-4.08455	0.19	168	2014-03-01	09:55:35
1967	50.315102	-4.084553	0.13	243.3	2014-03-01	09:55:37
1968	50.315101	-4.084554	0.08	223.2	2014-03-01	09:55:38
1969	50.315098	-4.084557	0.37	207.1	2014-03-01	09:55:39
1970	50.315099	-4.084558	0.05	280.6	2014-03-01	09:55:41
1971	50.315099	-4.084559	0.05	293	2014-03-01	09:55:42
1972	50.315099	-4.08456	0.07	286.1	2014-03-01	09:55:43
1973	50.315099	-4.084561	0.09	301.1	2014-03-01	09:55:44
1974	50.3151	-4.084562	0.08	297.8	2014-03-01	09:55:45
1975	50.3151	-4.084562	0.06	331.8	2014-03-01	09:55:46
1976	50.315102	-4.084557	0.44	57.8	2014-03-01	09:55:47
1977	50.315104	-4.084555	0.13	31.4	2014-03-01	09:55:49
1978	50.315105	-4.084555	0.06	342.3	2014-03-01	09:55:50
1979	50.315105	-4.084555	0.04	334.2	2014-03-01	09:55:51
1980	50.315105	-4.084556	0.06	287.6	2014-03-01	09:55:52
1981	50.315105	-4.084556	0.01	327.4	2014-03-01	09:55:53
1982	50.315105	-4.084557	0.06	252.4	2014-03-01	09:55:54
1983	50.31511	-4.084554	0.55	23.7	2014-03-01	09:55:55
1984	50.315113	-4.08455	0.48	33.7	2014-03-01	09:55:56
1985	50.315114	-4.084551	0.06	300.3	2014-03-01	09:55:57
1986	50.315111	-4.084555	0.35	227.7	2014-03-01	09:55:58
1987	50.315111	-4.084559	0.34	255.7	2014-03-01	09:55:59
1988	50.31511	-4.084566	0.49	255.5	2014-03-01	09:56:00
1989	50.315108	-4.084573	0.5	254.9	2014-03-01	09:56:01
1990	50.315111	-4.084575	0.3	326.5	2014-03-01	09:56:02
1991	50.315114	-4.084572	0.47	30.1	2014-03-01	09:56:03
1992	50.315117	-4.084568	0.4	38.3	2014-03-01	09:56:04
1993	50.315117	-4.084571	0.09	264.2	2014-03-01	09:56:06
1994	50.315118	-4.084571	0.06	327.4	2014-03-01	09:56:07
1995	50.315118	-4.084571	0.04	319.9	2014-03-01	09:56:08
1996	50.315118	-4.084572	0.05	280.6	2014-03-01	09:56:09
1997	50.315117	-4.084578	0.43	253.8	2014-03-01	09:56:10
1998	50.315115	-4.084586	0.6	253.7	2014-03-01	09:56:11
1999	50.315114	-4.084593	0.5	249	2014-03-01	09:56:12
[truncated: 3,852 more rows]
