# Supplementary material for: On the Potential of Surfers to Monitor Environmental Indicators in the Coastal Zone
Source: PLoS One. 2015 Jul 8;10(7):e0127706. doi: 10.1371/journal.pone.0127706 (PMC4496071; doi:10.1371/journal.pone.0127706)
Supplement: S1 Data — Contains 85 GPS tracks (comma separated files) used to estimate surfing performance statistics in the manuscript. (ZIP) [file pone.0127706.s001.zip › S1 Data GPS Tracks/20140309_Wembury.csv]

No	Latitude	Longitude	Speed	Course	Date	Time
1	50.317327	-4.083106	0	0	2014-03-09	07:20:52
2	50.31733	-4.083101	0.49	47.2	2014-03-09	07:20:53
3	50.317324	-4.083099	0.59	171.2	2014-03-09	07:20:54
4	50.317323	-4.083101	0.21	216.7	2014-03-09	07:20:55
5	50.31732	-4.083102	0.38	187.3	2014-03-09	07:20:56
6	50.317319	-4.083102	0.05	223.2	2014-03-09	07:20:57
7	50.317312	-4.08311	0.98	215.8	2014-03-09	07:20:58
8	50.317304	-4.083123	0.62	225.6	2014-03-09	07:21:00
9	50.317307	-4.083123	0.25	2.7	2014-03-09	07:21:01
10	50.317309	-4.083123	0.23	1.4	2014-03-09	07:21:02
11	50.317309	-4.083129	0.47	280.3	2014-03-09	07:21:03
12	50.317308	-4.083139	0.73	253.5	2014-03-09	07:21:04
13	50.317307	-4.083148	0.69	264.6	2014-03-09	07:21:05
14	50.317307	-4.083155	0.46	264.2	2014-03-09	07:21:06
15	50.317304	-4.083162	0.59	240.8	2014-03-09	07:21:07
16	50.317302	-4.083164	0.25	217.2	2014-03-09	07:21:08
17	50.317301	-4.083165	0.14	210.6	2014-03-09	07:21:09
18	50.317301	-4.083167	0.13	249.5	2014-03-09	07:21:10
19	50.3173	-4.083167	0.12	168.7	2014-03-09	07:21:11
20	50.317298	-4.083167	0.14	195.6	2014-03-09	07:21:12
21	50.317297	-4.083168	0.18	191.3	2014-03-09	07:21:13
22	50.317296	-4.083171	0.25	243.9	2014-03-09	07:21:14
23	50.317295	-4.083169	0.17	120.5	2014-03-09	07:21:15
24	50.317295	-4.083169	0.04	221	2014-03-09	07:21:16
25	50.317295	-4.083168	0.1	84.4	2014-03-09	07:21:17
26	50.317295	-4.083164	0.26	94.1	2014-03-09	07:21:18
27	50.317295	-4.083163	0.11	48.4	2014-03-09	07:21:19
28	50.317296	-4.083163	0.06	32.6	2014-03-09	07:21:20
29	50.317295	-4.08316	0.2	112.1	2014-03-09	07:21:21
30	50.317295	-4.083158	0.14	90	2014-03-09	07:21:22
31	50.317294	-4.083157	0.17	145.8	2014-03-09	07:21:23
32	50.317294	-4.083155	0.12	94.3	2014-03-09	07:21:24
33	50.317293	-4.083154	0.11	145	2014-03-09	07:21:25
34	50.317292	-4.083151	0.25	117	2014-03-09	07:21:26
35	50.31729	-4.083146	0.11	125.2	2014-03-09	07:21:30
36	50.31729	-4.083141	0.32	91.8	2014-03-09	07:21:31
37	50.317271	-4.08317	0.05	224.9	2014-03-09	07:22:30
38	50.317272	-4.083175	0.34	287.4	2014-03-09	07:22:31
39	50.317261	-4.083188	1.48	217.6	2014-03-09	07:22:32
40	50.317259	-4.083196	0.66	247.7	2014-03-09	07:22:33
41	50.31726	-4.083195	0.11	40.7	2014-03-09	07:22:34
42	50.317257	-4.083201	0.52	233.5	2014-03-09	07:22:35
43	50.317255	-4.083204	0.31	216.3	2014-03-09	07:22:36
44	50.317254	-4.083204	0.08	223.8	2014-03-09	07:22:37
45	50.317256	-4.083201	0.32	52.6	2014-03-09	07:22:38
46	50.317257	-4.083198	0.23	65.9	2014-03-09	07:22:39
47	50.317257	-4.083209	0.77	269.3	2014-03-09	07:22:40
48	50.317258	-4.083218	0.68	285.2	2014-03-09	07:22:41
49	50.31726	-4.083217	0.25	24.4	2014-03-09	07:22:42
50	50.317263	-4.083213	0.36	43.1	2014-03-09	07:22:43
51	50.317263	-4.083211	0.15	82.8	2014-03-09	07:22:44
52	50.317264	-4.083209	0.21	51	2014-03-09	07:22:45
53	50.317266	-4.08321	0.17	335.9	2014-03-09	07:22:46
54	50.317267	-4.083205	0.4	63.6	2014-03-09	07:22:47
55	50.317267	-4.083202	0.2	84.7	2014-03-09	07:22:48
56	50.317269	-4.083196	0.43	69.5	2014-03-09	07:22:49
57	50.317269	-4.083189	0.53	80.7	2014-03-09	07:22:50
58	50.317269	-4.083183	0.41	94	2014-03-09	07:22:51
59	50.317271	-4.083178	0.4	63.9	2014-03-09	07:22:52
60	50.317274	-4.083172	0.55	51.2	2014-03-09	07:22:53
61	50.317276	-4.083168	0.37	54.3	2014-03-09	07:22:54
62	50.317277	-4.083163	0.37	63.4	2014-03-09	07:22:55
63	50.317278	-4.083161	0.2	56.1	2014-03-09	07:22:56
64	50.317271	-4.083172	1.17	223.5	2014-03-09	07:22:57
65	50.317267	-4.08318	0.72	230.8	2014-03-09	07:22:58
66	50.317264	-4.083182	0.27	208.2	2014-03-09	07:22:59
67	50.317261	-4.083183	0.42	193.8	2014-03-09	07:23:00
68	50.317257	-4.083186	0.44	210	2014-03-09	07:23:01
69	50.317254	-4.083188	0.38	199.5	2014-03-09	07:23:02
70	50.317253	-4.08319	0.21	227.7	2014-03-09	07:23:03
71	50.31725	-4.083192	0.32	208.1	2014-03-09	07:23:04
72	50.317248	-4.083193	0.27	190.3	2014-03-09	07:23:05
73	50.317248	-4.083195	0.11	275.3	2014-03-09	07:23:06
74	50.317247	-4.083199	0.39	245.6	2014-03-09	07:23:07
75	50.317241	-4.083202	0.67	193.3	2014-03-09	07:23:08
76	50.317238	-4.083201	0.29	171.9	2014-03-09	07:23:09
77	50.317238	-4.083202	0.07	229.4	2014-03-09	07:23:10
78	50.317238	-4.083202	0.02	340.2	2014-03-09	07:23:11
79	50.317238	-4.0832	0.17	102.4	2014-03-09	07:23:12
80	50.317239	-4.083197	0.25	53.6	2014-03-09	07:23:13
81	50.317241	-4.083194	0.32	44.3	2014-03-09	07:23:14
82	50.317244	-4.083192	0.38	21	2014-03-09	07:23:15
83	50.31725	-4.083194	0.67	345.7	2014-03-09	07:23:16
84	50.317253	-4.083192	0.39	16.9	2014-03-09	07:23:17
85	50.317257	-4.083191	0.44	7.8	2014-03-09	07:23:18
86	50.317264	-4.08319	0.71	6.8	2014-03-09	07:23:19
87	50.31727	-4.083188	0.75	14.7	2014-03-09	07:23:20
88	50.317282	-4.08318	1.37	22.5	2014-03-09	07:23:21
89	50.317291	-4.083176	1.12	16.7	2014-03-09	07:23:22
90	50.317296	-4.083174	0.55	11.8	2014-03-09	07:23:23
91	50.317298	-4.083173	0.25	24.2	2014-03-09	07:23:24
92	50.317299	-4.083173	0.06	5.7	2014-03-09	07:23:25
93	50.317299	-4.08317	0.2	87.1	2014-03-09	07:23:26
94	50.3173	-4.08317	0.13	10.5	2014-03-09	07:23:27
95	50.3173	-4.083171	0.09	264.3	2014-03-09	07:23:28
96	50.317302	-4.083173	0.3	333.1	2014-03-09	07:23:29
97	50.3173	-4.083189	1.17	258.5	2014-03-09	07:23:30
98	50.317299	-4.083198	0.64	254.8	2014-03-09	07:23:31
99	50.317297	-4.083199	0.2	205.2	2014-03-09	07:23:32
100	50.317295	-4.083199	0.24	190.2	2014-03-09	07:23:33
101	50.317293	-4.083203	0.35	232.1	2014-03-09	07:23:34
102	50.317292	-4.08321	0.49	248.8	2014-03-09	07:23:35
103	50.31729	-4.083216	0.51	246.2	2014-03-09	07:23:36
104	50.31729	-4.083218	0.17	299.3	2014-03-09	07:23:37
105	50.317288	-4.08322	0.3	198.3	2014-03-09	07:23:38
106	50.317286	-4.083218	0.2	151.9	2014-03-09	07:23:39
107	50.317284	-4.083215	0.38	139.9	2014-03-09	07:23:40
108	50.317281	-4.083214	0.25	163.4	2014-03-09	07:23:41
109	50.317281	-4.083212	0.14	108.8	2014-03-09	07:23:42
110	50.317282	-4.083213	0.1	305.7	2014-03-09	07:23:43
111	50.317279	-4.083216	0.39	217.8	2014-03-09	07:23:44
112	50.317279	-4.083218	0.11	275.1	2014-03-09	07:23:45
113	50.317277	-4.08322	0.24	225.8	2014-03-09	07:23:46
114	50.317276	-4.08322	0.16	171.4	2014-03-09	07:23:47
115	50.317277	-4.083216	0.31	56.7	2014-03-09	07:23:48
116	50.317279	-4.083217	0.19	350.9	2014-03-09	07:23:49
117	50.317282	-4.083217	0.34	357.9	2014-03-09	07:23:50
118	50.317281	-4.083213	0.35	113.5	2014-03-09	07:23:51
119	50.317279	-4.083211	0.21	154.4	2014-03-09	07:23:52
120	50.317277	-4.083216	0.37	236	2014-03-09	07:23:53
121	50.317283	-4.083226	0.5	312.9	2014-03-09	07:23:55
122	50.317284	-4.083231	0.37	286	2014-03-09	07:23:56
123	50.317284	-4.083233	0.18	261.1	2014-03-09	07:23:57
124	50.317281	-4.083234	0.33	186.2	2014-03-09	07:23:58
125	50.317279	-4.083235	0.26	192.1	2014-03-09	07:23:59
126	50.317278	-4.083236	0.17	220.9	2014-03-09	07:24:00
127	50.317277	-4.083238	0.16	225.1	2014-03-09	07:24:01
128	50.317275	-4.083242	0.33	243	2014-03-09	07:24:02
129	50.317273	-4.083248	0.53	238	2014-03-09	07:24:03
130	50.317271	-4.083257	0.66	249.1	2014-03-09	07:24:04
131	50.317268	-4.083265	0.62	241.4	2014-03-09	07:24:05
132	50.317267	-4.083273	0.6	259.2	2014-03-09	07:24:06
133	50.317265	-4.083278	0.44	232.4	2014-03-09	07:24:07
134	50.317264	-4.083278	0.06	211.9	2014-03-09	07:24:08
135	50.317268	-4.083274	0.49	34.3	2014-03-09	07:24:09
136	50.317274	-4.083271	0.72	20.4	2014-03-09	07:24:10
137	50.317276	-4.083263	0.58	65.4	2014-03-09	07:24:11
138	50.317277	-4.083258	0.43	72.4	2014-03-09	07:24:12
139	50.317276	-4.083251	0.24	113.7	2014-03-09	07:24:14
140	50.317278	-4.083246	0.47	50.5	2014-03-09	07:24:15
141	50.317278	-4.083246	0.05	114.3	2014-03-09	07:24:16
142	50.317278	-4.083245	0.07	115	2014-03-09	07:24:17
143	50.317278	-4.083243	0.14	101.5	2014-03-09	07:24:18
144	50.317277	-4.083241	0.15	104.8	2014-03-09	07:24:19
145	50.317276	-4.083238	0.26	120.6	2014-03-09	07:24:20
146	50.317277	-4.083233	0.37	78.4	2014-03-09	07:24:21
147	50.317276	-4.083231	0.12	124.6	2014-03-09	07:24:22
148	50.317266	-4.083224	0.63	154.8	2014-03-09	07:24:24
149	50.317267	-4.083221	0.24	61.6	2014-03-09	07:24:25
150	50.317269	-4.083219	0.25	40.7	2014-03-09	07:24:26
151	50.31727	-4.083217	0.15	36.4	2014-03-09	07:24:27
152	50.317269	-4.083215	0.14	101.5	2014-03-09	07:24:28
153	50.317269	-4.083212	0.25	96.6	2014-03-09	07:24:29
154	50.31727	-4.083211	0.12	20.5	2014-03-09	07:24:30
155	50.317271	-4.083211	0.1	23.8	2014-03-09	07:24:31
156	50.317271	-4.08321	0.06	37.8	2014-03-09	07:24:32
157	50.317271	-4.08321	0.04	77.8	2014-03-09	07:24:33
158	50.317272	-4.083209	0.03	51.9	2014-03-09	07:24:34
159	50.317272	-4.083209	0.01	270	2014-03-09	07:24:35
160	50.317272	-4.083211	0.11	284.5	2014-03-09	07:24:36
161	50.317272	-4.083211	0.03	32.6	2014-03-09	07:24:37
162	50.317272	-4.083212	0.1	270	2014-03-09	07:24:38
163	50.317273	-4.083213	0.07	327.4	2014-03-09	07:24:39
164	50.317273	-4.083213	0.07	349.6	2014-03-09	07:24:40
165	50.317274	-4.083214	0.09	307.8	2014-03-09	07:24:41
166	50.317274	-4.083213	0.04	90	2014-03-09	07:24:42
167	50.317271	-4.083212	0.29	155.5	2014-03-09	07:24:43
168	50.317273	-4.083204	0.58	75.1	2014-03-09	07:24:44
169	50.317276	-4.083197	0.31	52	2014-03-09	07:24:46
170	50.317279	-4.083194	0.17	35.1	2014-03-09	07:24:48
171	50.317281	-4.083198	0.36	309.7	2014-03-09	07:24:49
172	50.317281	-4.083195	0.23	71.3	2014-03-09	07:24:50
173	50.317283	-4.083195	0.19	0	2014-03-09	07:24:51
174	50.317279	-4.083198	0.53	202.3	2014-03-09	07:24:52
175	50.317271	-4.083199	0.43	187.1	2014-03-09	07:24:54
176	50.317271	-4.083192	0.53	94	2014-03-09	07:24:55
177	50.317271	-4.083181	0.78	83.9	2014-03-09	07:24:56
178	50.317272	-4.083182	0.11	290.4	2014-03-09	07:24:57
179	50.317272	-4.083193	0.78	272.7	2014-03-09	07:24:58
180	50.317276	-4.083213	1.49	286	2014-03-09	07:24:59
181	50.317281	-4.083239	0.96	288.2	2014-03-09	07:25:01
182	50.317281	-4.083244	0.36	274.4	2014-03-09	07:25:02
183	50.317278	-4.083244	0.32	181.2	2014-03-09	07:25:03
184	50.317274	-4.083242	0.48	160.2	2014-03-09	07:25:04
185	50.317276	-4.083251	0.33	281.4	2014-03-09	07:25:06
186	50.317279	-4.08326	0.74	297.8	2014-03-09	07:25:07
187	50.317279	-4.083261	0.03	270	2014-03-09	07:25:08
188	50.317279	-4.083263	0.16	282.9	2014-03-09	07:25:09
189	50.317279	-4.083264	0.11	296.1	2014-03-09	07:25:10
190	50.31728	-4.083267	0.2	272.8	2014-03-09	07:25:11
191	50.31727	-4.083262	1.11	159.7	2014-03-09	07:25:12
192	50.317268	-4.083259	0.26	139.5	2014-03-09	07:25:13
193	50.31727	-4.083252	0.58	66.4	2014-03-09	07:25:14
194	50.317269	-4.083243	0.65	105	2014-03-09	07:25:15
195	50.317276	-4.083225	1.53	59.2	2014-03-09	07:25:16
196	50.317285	-4.083211	1.39	45.1	2014-03-09	07:25:17
197	50.317296	-4.083198	1.52	36.7	2014-03-09	07:25:18
198	50.317309	-4.08319	1.59	20	2014-03-09	07:25:19
199	50.317318	-4.083183	1.16	27.3	2014-03-09	07:25:20
200	50.317327	-4.083179	0.98	17.7	2014-03-09	07:25:21
201	50.317334	-4.083175	0.87	15.5	2014-03-09	07:25:22
202	50.317346	-4.083177	1.31	355.6	2014-03-09	07:25:23
203	50.31736	-4.083177	1.59	359.4	2014-03-09	07:25:24
204	50.317374	-4.083178	1.5	356.3	2014-03-09	07:25:25
205	50.317386	-4.083179	1.4	357.8	2014-03-09	07:25:26
206	50.317399	-4.083181	1.43	355.9	2014-03-09	07:25:27
207	50.317411	-4.083179	1.33	5.7	2014-03-09	07:25:28
208	50.317422	-4.083176	1.28	9.1	2014-03-09	07:25:29
209	50.317433	-4.083173	1.21	10.5	2014-03-09	07:25:30
210	50.317446	-4.08317	1.47	8.1	2014-03-09	07:25:31
211	50.317457	-4.083171	1.17	357.7	2014-03-09	07:25:32
212	50.317467	-4.083171	1.16	0	2014-03-09	07:25:33
213	50.317482	-4.083171	1.66	359	2014-03-09	07:25:34
214	50.317496	-4.083177	1.62	345.7	2014-03-09	07:25:35
215	50.317508	-4.083177	1.36	357.2	2014-03-09	07:25:36
216	50.31752	-4.083182	1.3	347	2014-03-09	07:25:37
217	50.317533	-4.083189	1.59	341.9	2014-03-09	07:25:38
218	50.317544	-4.083196	1.29	336	2014-03-09	07:25:39
219	50.317552	-4.0832	0.92	341.4	2014-03-09	07:25:40
220	50.31756	-4.083205	0.96	338.6	2014-03-09	07:25:41
221	50.317566	-4.083212	0.9	325.5	2014-03-09	07:25:42
222	50.317574	-4.083224	1.21	316.6	2014-03-09	07:25:43
223	50.317582	-4.083247	1.89	297.6	2014-03-09	07:25:44
224	50.317589	-4.083274	2.06	291.5	2014-03-09	07:25:45
225	50.317593	-4.083297	1.68	285.1	2014-03-09	07:25:46
226	50.317595	-4.08332	1.61	279.4	2014-03-09	07:25:47
227	50.317598	-4.083344	1.74	280.2	2014-03-09	07:25:48
228	50.3176	-4.083364	1.5	277.2	2014-03-09	07:25:49
229	50.317601	-4.083383	1.32	278.9	2014-03-09	07:25:50
230	50.317604	-4.083402	1.39	279.7	2014-03-09	07:25:51
231	50.317605	-4.083422	1.44	276.3	2014-03-09	07:25:52
232	50.317606	-4.083446	1.66	272.9	2014-03-09	07:25:53
233	50.317607	-4.083471	1.81	275.6	2014-03-09	07:25:54
234	50.317608	-4.083497	1.82	271.5	2014-03-09	07:25:55
235	50.317608	-4.083524	1.91	272.2	2014-03-09	07:25:56
236	50.317608	-4.083551	1.93	268.3	2014-03-09	07:25:57
237	50.317608	-4.08358	2.09	271	2014-03-09	07:25:58
238	50.317607	-4.083605	1.82	266.2	2014-03-09	07:25:59
239	50.317605	-4.083629	1.67	261.6	2014-03-09	07:26:00
240	50.317604	-4.083654	1.81	265.3	2014-03-09	07:26:01
241	50.317601	-4.083679	1.82	261.4	2014-03-09	07:26:02
242	50.317597	-4.083711	2.33	257.8	2014-03-09	07:26:03
243	50.31759	-4.083731	1.58	240.6	2014-03-09	07:26:04
244	50.317583	-4.083743	1.13	230.7	2014-03-09	07:26:05
245	50.317575	-4.083757	1.39	227.2	2014-03-09	07:26:06
246	50.317565	-4.083767	1.34	210.8	2014-03-09	07:26:07
247	50.317554	-4.083774	1.23	202.2	2014-03-09	07:26:08
248	50.317546	-4.083784	1.23	217.5	2014-03-09	07:26:09
249	50.317536	-4.083793	1.2	213	2014-03-09	07:26:10
250	50.317529	-4.083806	1.26	226.4	2014-03-09	07:26:11
251	50.317523	-4.083825	1.47	244.5	2014-03-09	07:26:12
252	50.317518	-4.083845	1.51	248.3	2014-03-09	07:26:13
253	50.317512	-4.083865	1.61	246.5	2014-03-09	07:26:14
254	50.31751	-4.0839	2.47	264.6	2014-03-09	07:26:15
255	50.317506	-4.083929	2.08	258.6	2014-03-09	07:26:16
256	50.317501	-4.08395	1.66	248.5	2014-03-09	07:26:17
257	50.317499	-4.083983	2.33	263.6	2014-03-09	07:26:18
258	50.317493	-4.084004	1.56	248.3	2014-03-09	07:26:19
259	50.31749	-4.084025	1.59	255.4	2014-03-09	07:26:20
260	50.317487	-4.084053	1.96	262.6	2014-03-09	07:26:21
261	50.317485	-4.084073	1.48	260.6	2014-03-09	07:26:22
262	50.317481	-4.084094	1.53	253	2014-03-09	07:26:23
263	50.317479	-4.084119	1.78	261.9	2014-03-09	07:26:24
264	50.317475	-4.08414	1.57	254.9	2014-03-09	07:26:25
265	50.317472	-4.084154	1.11	249.3	2014-03-09	07:26:26
266	50.317466	-4.084168	1.1	237.2	2014-03-09	07:26:27
267	50.317463	-4.084185	1.31	251.4	2014-03-09	07:26:28
268	50.317459	-4.084204	1.4	252.9	2014-03-09	07:26:29
269	50.317454	-4.084221	1.33	247.7	2014-03-09	07:26:30
270	50.317452	-4.084244	1.64	259.2	2014-03-09	07:26:31
271	50.317449	-4.084263	1.42	257.1	2014-03-09	07:26:32
272	50.317448	-4.084284	1.46	265.6	2014-03-09	07:26:33
273	50.317442	-4.084295	1.03	234.4	2014-03-09	07:26:34
274	50.317437	-4.084306	0.94	231.3	2014-03-09	07:26:35
275	50.31743	-4.084315	1	220.9	2014-03-09	07:26:36
276	50.317429	-4.084317	0.25	226.7	2014-03-09	07:26:37
277	50.317428	-4.084323	0.39	249.1	2014-03-09	07:26:38
278	50.317427	-4.08434	0.61	266.9	2014-03-09	07:26:40
279	50.317428	-4.084355	0.55	275.3	2014-03-09	07:26:42
280	50.317429	-4.084364	0.62	284.8	2014-03-09	07:26:43
281	50.317429	-4.084366	0.19	267	2014-03-09	07:26:44
282	50.317429	-4.084369	0.2	264.5	2014-03-09	07:26:45
283	50.31743	-4.084377	0.27	276	2014-03-09	07:26:47
284	50.317429	-4.08438	0.23	255.9	2014-03-09	07:26:48
285	50.31743	-4.084385	0.35	285.4	2014-03-09	07:26:49
286	50.31743	-4.084387	0.17	282.8	2014-03-09	07:26:50
287	50.317431	-4.084391	0.28	279.7	2014-03-09	07:26:51
288	50.317432	-4.084404	0.46	278.7	2014-03-09	07:26:53
289	50.317432	-4.084413	0.7	272.4	2014-03-09	07:26:54
290	50.317431	-4.084428	1.04	259.7	2014-03-09	07:26:55
291	50.317429	-4.084442	1.01	259.3	2014-03-09	07:26:56
292	50.317427	-4.084455	0.96	258.8	2014-03-09	07:26:57
293	50.317425	-4.084467	0.89	253.5	2014-03-09	07:26:58
294	50.317424	-4.084482	1.03	266.4	2014-03-09	07:26:59
295	50.317424	-4.084497	1.13	267.6	2014-03-09	07:27:00
296	50.317424	-4.084508	0.73	268.5	2014-03-09	07:27:01
297	50.317424	-4.084509	0.14	302.1	2014-03-09	07:27:02
298	50.317423	-4.084515	0.41	248.7	2014-03-09	07:27:03
299	50.317425	-4.084527	0.92	281.7	2014-03-09	07:27:04
300	50.317429	-4.084549	1.6	288	2014-03-09	07:27:05
301	50.31743	-4.084563	1	275.4	2014-03-09	07:27:06
302	50.317427	-4.08458	1.27	256	2014-03-09	07:27:07
303	50.317422	-4.084597	1.33	244.2	2014-03-09	07:27:08
304	50.317419	-4.084614	1.22	253.1	2014-03-09	07:27:09
305	50.317414	-4.084627	1.09	242.6	2014-03-09	07:27:10
306	50.31741	-4.084638	0.92	239.7	2014-03-09	07:27:11
307	50.317406	-4.084646	0.75	228.9	2014-03-09	07:27:12
308	50.317403	-4.084661	1.09	254.1	2014-03-09	07:27:13
309	50.317402	-4.084673	0.85	261.8	2014-03-09	07:27:14
310	50.317399	-4.084683	0.82	245	2014-03-09	07:27:15
311	50.317396	-4.084696	1	247.9	2014-03-09	07:27:16
312	50.31739	-4.084703	0.78	214.4	2014-03-09	07:27:17
313	50.317382	-4.084711	1.07	213.9	2014-03-09	07:27:18
314	50.317377	-4.084722	0.92	238.3	2014-03-09	07:27:19
315	50.317374	-4.084733	0.85	243.3	2014-03-09	07:27:20
316	50.31737	-4.084742	0.81	234.8	2014-03-09	07:27:21
317	50.317363	-4.084757	1.29	236.5	2014-03-09	07:27:22
318	50.317359	-4.084774	1.28	248.7	2014-03-09	07:27:23
319	50.317358	-4.084784	0.74	257.6	2014-03-09	07:27:24
320	50.317345	-4.084815	1.33	236.7	2014-03-09	07:27:26
321	50.31735	-4.084923	7.68	274.5	2014-03-09	07:27:27
322	50.317347	-4.084978	3.91	265.5	2014-03-09	07:27:28
323	50.31734	-4.085016	2.8	253.3	2014-03-09	07:27:29
324	50.317329	-4.085048	2.63	240.7	2014-03-09	07:27:30
325	50.317315	-4.085074	2.41	230	2014-03-09	07:27:31
326	50.317306	-4.085094	1.73	233.9	2014-03-09	07:27:32
327	50.317303	-4.0851	0.52	238.8	2014-03-09	07:27:33
328	50.317302	-4.085106	0.42	259.7	2014-03-09	07:27:34
329	50.317301	-4.085105	0.13	172.2	2014-03-09	07:27:35
330	50.317292	-4.085073	2.53	113.1	2014-03-09	07:27:36
331	50.317282	-4.085036	2.8	113.2	2014-03-09	07:27:37
332	50.317264	-4.084999	3.32	127.6	2014-03-09	07:27:38
333	50.317245	-4.084983	2.51	151.5	2014-03-09	07:27:39
334	50.31723	-4.084987	1.6	190.3	2014-03-09	07:27:40
335	50.317216	-4.084998	1.8	205.7	2014-03-09	07:27:41
336	50.317197	-4.085009	2.2	200.8	2014-03-09	07:27:42
337	50.317181	-4.085019	1.98	202.1	2014-03-09	07:27:43
338	50.317191	-4.085103	6.06	280.7	2014-03-09	07:27:44
339	50.317184	-4.085137	2.51	252	2014-03-09	07:27:45
340	50.317173	-4.085156	1.86	229.6	2014-03-09	07:27:46
341	50.317161	-4.085172	1.74	220.4	2014-03-09	07:27:47
342	50.317147	-4.085188	1.94	214.9	2014-03-09	07:27:48
343	50.31713	-4.085198	2.04	200.7	2014-03-09	07:27:49
344	50.317118	-4.085204	1.43	197.7	2014-03-09	07:27:50
345	50.317107	-4.085207	1.21	190.8	2014-03-09	07:27:51
346	50.317095	-4.085206	1.29	176.3	2014-03-09	07:27:52
347	50.317086	-4.085206	1.1	180	2014-03-09	07:27:53
348	50.317072	-4.085206	1.54	180.7	2014-03-09	07:27:54
349	50.317056	-4.085206	1.72	180.2	2014-03-09	07:27:55
350	50.317039	-4.085205	1.95	176.7	2014-03-09	07:27:56
351	50.317021	-4.085208	1.97	187.3	2014-03-09	07:27:57
352	50.317005	-4.085213	1.89	190.5	2014-03-09	07:27:58
353	50.316988	-4.085214	1.87	181.3	2014-03-09	07:27:59
354	50.316973	-4.085216	1.68	184.5	2014-03-09	07:28:00
355	50.316963	-4.085214	1.11	174.4	2014-03-09	07:28:01
356	50.316954	-4.085212	1.01	170.5	2014-03-09	07:28:02
357	50.316941	-4.085215	1.46	188.7	2014-03-09	07:28:03
358	50.316928	-4.08522	1.5	194.5	2014-03-09	07:28:04
359	50.316915	-4.085224	1.47	191.2	2014-03-09	07:28:05
360	50.3169	-4.085227	1.65	188.1	2014-03-09	07:28:06
361	50.316889	-4.08523	1.25	189.6	2014-03-09	07:28:07
362	50.316879	-4.085235	1.18	194.9	2014-03-09	07:28:08
363	50.316865	-4.085239	1.61	191.3	2014-03-09	07:28:09
364	50.316853	-4.085244	1.38	194	2014-03-09	07:28:10
365	50.316843	-4.085247	1.11	191.1	2014-03-09	07:28:11
366	50.316834	-4.085246	0.95	176.8	2014-03-09	07:28:12
367	50.316823	-4.085247	1.24	184.7	2014-03-09	07:28:13
368	50.31681	-4.085252	1.52	193.1	2014-03-09	07:28:14
369	50.316796	-4.085258	1.59	194.3	2014-03-09	07:28:15
370	50.316784	-4.08526	1.4	186.9	2014-03-09	07:28:16
371	50.316776	-4.085261	0.84	186.2	2014-03-09	07:28:17
372	50.316775	-4.085262	0.1	223.6	2014-03-09	07:28:18
373	50.316775	-4.085264	0.13	266.1	2014-03-09	07:28:19
374	50.316775	-4.085264	0.03	167.5	2014-03-09	07:28:20
375	50.316779	-4.085264	0.47	2.2	2014-03-09	07:28:21
376	50.316779	-4.085264	0.04	180	2014-03-09	07:28:23
377	50.316771	-4.085266	0.83	188.3	2014-03-09	07:28:24
378	50.316764	-4.085267	0.78	189.2	2014-03-09	07:28:25
379	50.316761	-4.085266	0.36	168.5	2014-03-09	07:28:26
380	50.31676	-4.085262	0.38	113.4	2014-03-09	07:28:27
381	50.316759	-4.08526	0.07	112.5	2014-03-09	07:28:29
382	50.31676	-4.085259	0.06	37.2	2014-03-09	07:28:30
383	50.316764	-4.085263	0.59	334.8	2014-03-09	07:28:31
384	50.316768	-4.085264	0.42	347.7	2014-03-09	07:28:32
385	50.316772	-4.085261	0.46	28.8	2014-03-09	07:28:33
386	50.316778	-4.085259	0.74	11.6	2014-03-09	07:28:34
387	50.316792	-4.085252	1.55	17.9	2014-03-09	07:28:35
388	50.316814	-4.085239	2.69	20.5	2014-03-09	07:28:36
389	50.316845	-4.085219	3.67	22	2014-03-09	07:28:37
390	50.316879	-4.085203	3.99	16.9	2014-03-09	07:28:38
391	50.316915	-4.085202	4.05	0.8	2014-03-09	07:28:39
392	50.316955	-4.085212	4.4	351.3	2014-03-09	07:28:40
393	50.316992	-4.085227	4.35	345.2	2014-03-09	07:28:41
394	50.317031	-4.085249	4.57	340.4	2014-03-09	07:28:42
395	50.317072	-4.085271	4.81	341.1	2014-03-09	07:28:43
396	50.317114	-4.085287	4.79	346.1	2014-03-09	07:28:44
397	50.317156	-4.085303	4.84	346	2014-03-09	07:28:45
398	50.317195	-4.08532	4.48	345	2014-03-09	07:28:46
399	50.317227	-4.08534	3.83	337.9	2014-03-09	07:28:47
400	50.317242	-4.085357	2.11	324.3	2014-03-09	07:28:48
401	50.317242	-4.08537	0.89	272.4	2014-03-09	07:28:49
402	50.317238	-4.08538	0.85	235.4	2014-03-09	07:28:50
403	50.317238	-4.085384	0.27	274	2014-03-09	07:28:51
404	50.317241	-4.085389	0.46	306.2	2014-03-09	07:28:52
405	50.317234	-4.085395	0.79	210.7	2014-03-09	07:28:53
406	50.317221	-4.085396	1.48	183.2	2014-03-09	07:28:54
407	50.317205	-4.085397	1.81	182.8	2014-03-09	07:28:55
408	50.31719	-4.0854	1.67	187.6	2014-03-09	07:28:56
409	50.317179	-4.085402	1.21	186.5	2014-03-09	07:28:57
410	50.317169	-4.0854	1.19	174	2014-03-09	07:28:58
411	50.317156	-4.085402	1.37	184.7	2014-03-09	07:28:59
412	50.317147	-4.085404	1.11	187.7	2014-03-09	07:29:00
413	50.317137	-4.0854	1.13	164.2	2014-03-09	07:29:01
414	50.317126	-4.085397	1.21	170.1	2014-03-09	07:29:02
415	50.317112	-4.085395	1.57	176.1	2014-03-09	07:29:03
416	50.317098	-4.085393	1.56	174.1	2014-03-09	07:29:04
417	50.317083	-4.08539	1.64	172.1	2014-03-09	07:29:05
418	50.317067	-4.085385	1.82	170.2	2014-03-09	07:29:06
419	50.317054	-4.085379	1.6	163.1	2014-03-09	07:29:07
420	50.317042	-4.085372	1.35	160.7	2014-03-09	07:29:08
421	50.317026	-4.085367	1.81	167.9	2014-03-09	07:29:09
422	50.317013	-4.085359	1.59	157.6	2014-03-09	07:29:10
423	50.317001	-4.085349	1.49	154	2014-03-09	07:29:11
424	50.316985	-4.085341	1.82	161.5	2014-03-09	07:29:12
425	50.31697	-4.085335	1.82	165	2014-03-09	07:29:13
426	50.316956	-4.085324	1.72	154.3	2014-03-09	07:29:14
427	50.316945	-4.085311	1.49	142	2014-03-09	07:29:15
428	50.316936	-4.085296	1.47	134.4	2014-03-09	07:29:16
429	50.316928	-4.085282	1.32	129.5	2014-03-09	07:29:17
430	50.316919	-4.085268	1.4	135	2014-03-09	07:29:18
431	50.316906	-4.085258	1.61	153.7	2014-03-09	07:29:19
432	50.316892	-4.08525	1.74	160.3	2014-03-09	07:29:20
433	50.316876	-4.085245	1.74	169.1	2014-03-09	07:29:21
434	50.316863	-4.085236	1.66	157	2014-03-09	07:29:22
435	50.316853	-4.085225	1.33	144.2	2014-03-09	07:29:23
436	50.316843	-4.085216	1.25	149.5	2014-03-09	07:29:24
437	50.31683	-4.085211	1.51	165.4	2014-03-09	07:29:25
438	50.316817	-4.08521	1.51	176.6	2014-03-09	07:29:26
439	50.316801	-4.085213	1.75	186.9	2014-03-09	07:29:27
440	50.316787	-4.08522	1.7	199.2	2014-03-09	07:29:28
441	50.316777	-4.085226	1.13	199.7	2014-03-09	07:29:29
442	50.31677	-4.085227	0.83	188.3	2014-03-09	07:29:30
443	50.316761	-4.085231	1.04	195.7	2014-03-09	07:29:31
444	50.316755	-4.085233	0.66	191.5	2014-03-09	07:29:32
445	50.316746	-4.085237	1.08	195.8	2014-03-09	07:29:33
446	50.316733	-4.085245	1.54	200.7	2014-03-09	07:29:34
447	50.316718	-4.085253	1.69	200	2014-03-09	07:29:35
448	50.316709	-4.085259	1.13	203.1	2014-03-09	07:29:36
449	50.316703	-4.085264	0.73	206.6	2014-03-09	07:29:37
450	50.316697	-4.085266	0.71	192.1	2014-03-09	07:29:38
451	50.316692	-4.085263	0.65	161.8	2014-03-09	07:29:39
452	50.316691	-4.085268	0.33	255.3	2014-03-09	07:29:40
453	50.316696	-4.085274	0.73	320.3	2014-03-09	07:29:41
454	50.316706	-4.085276	1.1	353.8	2014-03-09	07:29:42
455	50.316724	-4.085269	2.07	14.3	2014-03-09	07:29:43
456	50.316745	-4.085258	2.46	18	2014-03-09	07:29:44
457	50.316759	-4.085248	1.71	25	2014-03-09	07:29:45
458	50.316762	-4.085241	0.61	50.2	2014-03-09	07:29:46
459	50.316762	-4.085242	0.05	232.5	2014-03-09	07:29:47
460	50.31676	-4.085241	0.23	172.7	2014-03-09	07:29:48
461	50.31676	-4.085241	0.01	147.4	2014-03-09	07:29:49
462	50.31676	-4.08524	0.09	51.9	2014-03-09	07:29:50
463	50.31676	-4.085241	0.03	253.4	2014-03-09	07:29:51
464	50.316766	-4.085235	0.81	32.2	2014-03-09	07:29:52
465	50.316769	-4.085227	0.61	61.9	2014-03-09	07:29:53
466	50.316767	-4.085223	0.34	119.4	2014-03-09	07:29:54
467	50.316767	-4.085221	0.07	114	2014-03-09	07:29:56
468	50.316766	-4.085221	0.09	172.6	2014-03-09	07:29:57
469	50.316759	-4.085225	0.88	200.1	2014-03-09	07:29:58
470	50.316753	-4.085231	0.72	212.9	2014-03-09	07:29:59
471	50.316754	-4.085233	0.22	311.8	2014-03-09	07:30:00
472	50.316759	-4.085229	0.55	29.9	2014-03-09	07:30:01
473	50.316759	-4.085225	0.33	76.9	2014-03-09	07:30:02
474	50.316756	-4.085223	0.36	162.7	2014-03-09	07:30:03
475	50.316753	-4.085225	0.42	198	2014-03-09	07:30:04
476	50.316751	-4.085224	0.1	163.1	2014-03-09	07:30:06
477	50.316758	-4.085221	0.78	14.6	2014-03-09	07:30:07
478	50.316765	-4.085215	0.94	28.9	2014-03-09	07:30:08
479	50.316765	-4.085211	0.28	101.7	2014-03-09	07:30:09
480	50.316764	-4.08521	0.07	121.6	2014-03-09	07:30:10
481	50.316759	-4.085211	0.53	185.8	2014-03-09	07:30:11
482	50.316758	-4.085206	0.38	113	2014-03-09	07:30:12
483	50.316759	-4.085205	0.07	40.6	2014-03-09	07:30:13
484	50.316763	-4.085203	0.57	19.7	2014-03-09	07:30:14
485	50.316766	-4.085208	0.43	305.6	2014-03-09	07:30:15
486	50.316768	-4.085218	0.82	290	2014-03-09	07:30:16
487	50.316774	-4.085229	1.04	311.7	2014-03-09	07:30:17
488	50.316781	-4.085243	1.19	305.6	2014-03-09	07:30:18
489	50.316787	-4.085259	1.38	301.5	2014-03-09	07:30:19
490	50.316794	-4.085273	1.26	310.7	2014-03-09	07:30:20
491	50.316801	-4.085281	0.93	320.9	2014-03-09	07:30:21
492	50.316811	-4.08528	1.12	3.1	2014-03-09	07:30:22
493	50.31682	-4.085271	1.19	32.3	2014-03-09	07:30:23
494	50.316823	-4.085262	0.71	61.7	2014-03-09	07:30:24
495	50.316822	-4.085262	0.1	169.2	2014-03-09	07:30:25
496	50.31683	-4.085257	0.91	21.8	2014-03-09	07:30:26
497	50.316835	-4.085253	0.67	29.5	2014-03-09	07:30:27
498	50.316834	-4.085249	0.33	113.2	2014-03-09	07:30:28
499	50.316831	-4.085247	0.37	165.8	2014-03-09	07:30:29
500	50.316826	-4.085249	0.49	194.7	2014-03-09	07:30:30
501	50.316824	-4.085248	0.28	167.6	2014-03-09	07:30:31
502	50.316824	-4.085247	0.08	68.6	2014-03-09	07:30:32
503	50.316825	-4.085246	0.06	40.7	2014-03-09	07:30:34
504	50.316824	-4.085249	0.22	255.1	2014-03-09	07:30:35
505	50.316824	-4.085249	0.05	127.5	2014-03-09	07:30:36
506	50.316824	-4.085249	0.08	208.9	2014-03-09	07:30:37
507	50.316824	-4.08525	0.11	317.8	2014-03-09	07:30:38
508	50.316831	-4.08526	1.07	317.4	2014-03-09	07:30:39
509	50.316833	-4.085278	1.27	278.9	2014-03-09	07:30:40
510	50.316833	-4.085298	1.41	269.6	2014-03-09	07:30:41
511	50.316834	-4.085314	1.17	275.1	2014-03-09	07:30:42
512	50.316839	-4.085328	1.12	297.1	2014-03-09	07:30:43
513	50.316848	-4.085334	1.12	338	2014-03-09	07:30:44
514	50.316872	-4.085331	2.66	5.2	2014-03-09	07:30:45
515	50.316917	-4.085326	5.04	4.1	2014-03-09	07:30:46
516	50.316964	-4.085342	5.43	347.5	2014-03-09	07:30:47
517	50.317005	-4.085353	4.62	350.9	2014-03-09	07:30:48
518	50.317044	-4.085341	4.36	10.6	2014-03-09	07:30:49
519	50.31708	-4.085332	4.05	9.3	2014-03-09	07:30:50
520	50.317115	-4.085325	3.99	7.2	2014-03-09	07:30:51
521	50.31715	-4.08532	3.89	4.9	2014-03-09	07:30:52
522	50.317159	-4.085336	0.36	311.7	2014-03-09	07:30:56
523	50.317113	-4.085339	5.06	183	2014-03-09	07:30:57
524	50.317078	-4.085343	3.96	183.8	2014-03-09	07:30:58
525	50.317048	-4.085349	3.31	187	2014-03-09	07:30:59
526	50.317023	-4.085353	2.89	186.4	2014-03-09	07:31:00
527	50.317	-4.085355	2.5	182.9	2014-03-09	07:31:01
528	50.31698	-4.085352	2.25	175.1	2014-03-09	07:31:02
529	50.316963	-4.085346	2	167.8	2014-03-09	07:31:03
530	50.316948	-4.085341	1.7	167.1	2014-03-09	07:31:04
531	50.316932	-4.085333	1.78	162.3	2014-03-09	07:31:05
532	50.31692	-4.085326	1.51	158.8	2014-03-09	07:31:06
533	50.316908	-4.085319	1.39	158.4	2014-03-09	07:31:07
534	50.316898	-4.085308	1.35	147.6	2014-03-09	07:31:08
535	50.316887	-4.085299	1.32	150.9	2014-03-09	07:31:09
536	50.316875	-4.085292	1.51	160.9	2014-03-09	07:31:10
537	50.316862	-4.085287	1.5	163.8	2014-03-09	07:31:11
538	50.316849	-4.08528	1.44	160.7	2014-03-09	07:31:12
539	50.316838	-4.085272	1.37	156.1	2014-03-09	07:31:13
540	50.316828	-4.085265	1.28	156.2	2014-03-09	07:31:14
541	50.316816	-4.085259	1.42	161.9	2014-03-09	07:31:15
542	50.316802	-4.085254	1.53	168.8	2014-03-09	07:31:16
543	50.316792	-4.085252	1.15	170.5	2014-03-09	07:31:17
544	50.316783	-4.085255	1.02	193.1	2014-03-09	07:31:18
545	50.316782	-4.085256	0.13	199.1	2014-03-09	07:31:19
546	50.316782	-4.085251	0.33	80.2	2014-03-09	07:31:20
547	50.316781	-4.085248	0.26	124.8	2014-03-09	07:31:21
548	50.316781	-4.085248	0.02	32.6	2014-03-09	07:31:22
549	50.316781	-4.085248	0.02	163.3	2014-03-09	07:31:23
550	50.316781	-4.085248	0.02	212.6	2014-03-09	07:31:24
551	50.316776	-4.08525	0.6	194.4	2014-03-09	07:31:25
552	50.316771	-4.085251	0.24	188.8	2014-03-09	07:31:27
553	50.316775	-4.085246	0.54	40.1	2014-03-09	07:31:28
554	50.316773	-4.085243	0.29	131.6	2014-03-09	07:31:29
555	50.316768	-4.085246	0.65	195.9	2014-03-09	07:31:30
556	50.316766	-4.08525	0.38	240.9	2014-03-09	07:31:31
557	50.316767	-4.085253	0.11	310	2014-03-09	07:31:33
558	50.316763	-4.085254	0.51	191.6	2014-03-09	07:31:34
559	50.316759	-4.085256	0.5	197.4	2014-03-09	07:31:35
560	50.316758	-4.085258	0.16	263	2014-03-09	07:31:36
561	50.316758	-4.085258	0.01	90	2014-03-09	07:31:37
562	50.316767	-4.085257	0.96	6.8	2014-03-09	07:31:38
563	50.316767	-4.085256	0.05	123.6	2014-03-09	07:31:39
564	50.316767	-4.085256	0.02	116.6	2014-03-09	07:31:40
565	50.316768	-4.085251	0.34	70.6	2014-03-09	07:31:41
566	50.316774	-4.085246	0.81	29.4	2014-03-09	07:31:42
567	50.316776	-4.08524	0.43	64.2	2014-03-09	07:31:43
568	50.316772	-4.085238	0.45	162.3	2014-03-09	07:31:44
569	50.316767	-4.08524	0.58	193	2014-03-09	07:31:45
570	50.316761	-4.085242	0.63	194.3	2014-03-09	07:31:46
571	50.316757	-4.085244	0.46	196.6	2014-03-09	07:31:47
572	50.316755	-4.085245	0.31	185.5	2014-03-09	07:31:48
573	50.316754	-4.085244	0.1	132	2014-03-09	07:31:49
574	50.316751	-4.085243	0.18	167.3	2014-03-09	07:31:51
575	50.316751	-4.085242	0.04	139.9	2014-03-09	07:31:52
576	50.316752	-4.08524	0.25	47.9	2014-03-09	07:31:53
577	50.316752	-4.085239	0.06	131.2	2014-03-09	07:31:54
578	50.316755	-4.085239	0.16	355.6	2014-03-09	07:31:56
579	50.316754	-4.085239	0.06	132.1	2014-03-09	07:31:57
580	50.31675	-4.085228	0.87	118.8	2014-03-09	07:31:58
581	50.316746	-4.085215	1.03	119.4	2014-03-09	07:31:59
582	50.316741	-4.0852	1.26	118.7	2014-03-09	07:32:00
583	50.316737	-4.085185	1.12	107.4	2014-03-09	07:32:01
584	50.316738	-4.085167	1.24	87.4	2014-03-09	07:32:02
585	50.316736	-4.085151	1.18	98.7	2014-03-09	07:32:03
586	50.316728	-4.085138	1.27	134.2	2014-03-09	07:32:04
587	50.31672	-4.085127	1.21	141	2014-03-09	07:32:05
588	50.316713	-4.085115	1.15	130.6	2014-03-09	07:32:06
589	50.31671	-4.085102	1.01	111.8	2014-03-09	07:32:07
590	50.316708	-4.08509	0.88	104.1	2014-03-09	07:32:08
591	50.316706	-4.08508	0.72	106.6	2014-03-09	07:32:09
592	50.316703	-4.085073	0.61	121.5	2014-03-09	07:32:10
593	50.316701	-4.085067	0.53	124.1	2014-03-09	07:32:11
594	50.316697	-4.085062	0.51	136	2014-03-09	07:32:12
595	50.316695	-4.085057	0.44	132.3	2014-03-09	07:32:13
596	50.316694	-4.085053	0.29	93.7	2014-03-09	07:32:14
597	50.316694	-4.085046	0.52	96.1	2014-03-09	07:32:15
598	50.316689	-4.085038	0.75	132.8	2014-03-09	07:32:16
599	50.316683	-4.085033	0.82	156.6	2014-03-09	07:32:17
600	50.316681	-4.085035	0.2	208.3	2014-03-09	07:32:18
601	50.316681	-4.085036	0.03	261.3	2014-03-09	07:32:20
602	50.316681	-4.085037	0.05	270	2014-03-09	07:32:22
603	50.316681	-4.085037	0.02	211	2014-03-09	07:32:23
604	50.316676	-4.085036	0.24	171.6	2014-03-09	07:32:25
605	50.316676	-4.085036	0.06	152.3	2014-03-09	07:32:26
606	50.31668	-4.085032	0.52	28.7	2014-03-09	07:32:27
607	50.316681	-4.085032	0.08	18	2014-03-09	07:32:28
608	50.316677	-4.085034	0.38	197.4	2014-03-09	07:32:29
609	50.316678	-4.085033	0.04	57.6	2014-03-09	07:32:30
610	50.316685	-4.085036	0.83	347.6	2014-03-09	07:32:31
611	50.316691	-4.085048	1.1	307.5	2014-03-09	07:32:32
612	50.316695	-4.085065	1.27	289.3	2014-03-09	07:32:33
613	50.316698	-4.085082	1.29	287.6	2014-03-09	07:32:34
614	50.316703	-4.0851	1.36	293.4	2014-03-09	07:32:35
615	50.316709	-4.085114	1.19	303.3	2014-03-09	07:32:36
616	50.316715	-4.085126	1.12	309.2	2014-03-09	07:32:37
617	50.316721	-4.085133	0.85	323.4	2014-03-09	07:32:38
618	50.316728	-4.085129	0.74	21.2	2014-03-09	07:32:39
619	50.316733	-4.085123	0.76	35.6	2014-03-09	07:32:40
620	50.316733	-4.085121	0.14	109.6	2014-03-09	07:32:41
621	50.316732	-4.085119	0.09	123.2	2014-03-09	07:32:43
622	50.31674	-4.085112	1.09	30.7	2014-03-09	07:32:44
623	50.316743	-4.085108	0.19	39.3	2014-03-09	07:32:46
624	50.316752	-4.085114	1.15	337.7	2014-03-09	07:32:47
625	50.316763	-4.085117	1.15	350.5	2014-03-09	07:32:48
626	50.316775	-4.085115	1.4	4.6	2014-03-09	07:32:49
627	50.316793	-4.085109	1.99	13.5	2014-03-09	07:32:50
628	50.316818	-4.085097	2.92	16.1	2014-03-09	07:32:51
629	50.316849	-4.085083	3.63	16.2	2014-03-09	07:32:52
630	50.31688	-4.085067	3.62	18.9	2014-03-09	07:32:53
631	50.316904	-4.085053	2.84	19.4	2014-03-09	07:32:54
632	50.316915	-4.085046	1.33	22.1	2014-03-09	07:32:55
633	50.316918	-4.085043	0.22	29.9	2014-03-09	07:32:57
634	50.316917	-4.08505	0.52	253.1	2014-03-09	07:32:58
635	50.316915	-4.085056	0.47	233.3	2014-03-09	07:32:59
636	50.316913	-4.085065	0.67	258.9	2014-03-09	07:33:00
637	50.316913	-4.085081	1.14	265.3	2014-03-09	07:33:01
638	50.316911	-4.085098	1.22	261.7	2014-03-09	07:33:02
639	50.316906	-4.085116	1.43	248.5	2014-03-09	07:33:03
640	50.316898	-4.085137	1.73	237.8	2014-03-09	07:33:04
641	50.316899	-4.08515	0.93	275.2	2014-03-09	07:33:05
642	50.316906	-4.085158	0.96	322	2014-03-09	07:33:06
643	50.316902	-4.085171	0.97	246.8	2014-03-09	07:33:07
644	50.316893	-4.085184	1.35	223.9	2014-03-09	07:33:08
645	50.316888	-4.085195	0.97	234.7	2014-03-09	07:33:09
646	50.316886	-4.085208	0.92	252.8	2014-03-09	07:33:10
647	50.316882	-4.085218	0.85	236.9	2014-03-09	07:33:11
648	50.316876	-4.085231	1.14	233.8	2014-03-09	07:33:12
649	50.316866	-4.085245	1.48	223.9	2014-03-09	07:33:13
650	50.316855	-4.085261	1.65	222	2014-03-09	07:33:14
651	50.316845	-4.085275	1.54	222.2	2014-03-09	07:33:15
652	50.316834	-4.085289	1.57	218.4	2014-03-09	07:33:16
653	50.316826	-4.0853	1.13	222.3	2014-03-09	07:33:17
654	50.316822	-4.085305	0.59	220.3	2014-03-09	07:33:18
655	50.316821	-4.085303	0.23	150	2014-03-09	07:33:19
656	50.316821	-4.085301	0.2	90	2014-03-09	07:33:20
657	50.316821	-4.085299	0.07	53.4	2014-03-09	07:33:22
658	50.316825	-4.085295	0.48	35.6	2014-03-09	07:33:23
659	50.316827	-4.085292	0.33	46.8	2014-03-09	07:33:24
660	50.316826	-4.085292	0.1	176.8	2014-03-09	07:33:25
661	50.316821	-4.08529	0.26	166.9	2014-03-09	07:33:27
662	50.316823	-4.08529	0.19	7.1	2014-03-09	07:33:28
663	50.316823	-4.085289	0.02	64.3	2014-03-09	07:33:29
664	50.316817	-4.085291	0.72	190.9	2014-03-09	07:33:30
665	50.316811	-4.085294	0.67	198.2	2014-03-09	07:33:31
666	50.316809	-4.085294	0.26	181.2	2014-03-09	07:33:32
667	50.316809	-4.085294	0.01	330.4	2014-03-09	07:33:33
668	50.316805	-4.085296	0.22	194	2014-03-09	07:33:35
669	50.316799	-4.085301	0.75	208	2014-03-09	07:33:36
670	50.316795	-4.085304	0.5	209.1	2014-03-09	07:33:37
671	50.316794	-4.085304	0.06	157.1	2014-03-09	07:33:38
672	50.316795	-4.085301	0.18	74.9	2014-03-09	07:33:39
673	50.316797	-4.0853	0.22	33.9	2014-03-09	07:33:40
674	50.316796	-4.085299	0.03	164.6	2014-03-09	07:33:42
675	50.316794	-4.085299	0.17	171.8	2014-03-09	07:33:43
676	50.316795	-4.0853	0.05	303.6	2014-03-09	07:33:44
677	50.316797	-4.085297	0.35	31	2014-03-09	07:33:45
678	50.316799	-4.085292	0.2	68	2014-03-09	07:33:47
679	50.316798	-4.085292	0.04	212.6	2014-03-09	07:33:48
680	50.316794	-4.085297	0.54	214.1	2014-03-09	07:33:49
681	50.316792	-4.085301	0.44	223.2	2014-03-09	07:33:50
682	50.316789	-4.085309	0.66	242.2	2014-03-09	07:33:51
683	50.316785	-4.085323	1.07	246.3	2014-03-09	07:33:52
684	50.316776	-4.085336	1.39	224.5	2014-03-09	07:33:53
685	50.316765	-4.085353	1.68	224.1	2014-03-09	07:33:54
686	50.316755	-4.085369	1.62	226.4	2014-03-09	07:33:55
687	50.316748	-4.085384	1.28	233.9	2014-03-09	07:33:56
688	50.316742	-4.085395	1.03	229	2014-03-09	07:33:57
689	50.316733	-4.085403	1.22	208.1	2014-03-09	07:33:58
690	50.316722	-4.085408	1.24	198.2	2014-03-09	07:33:59
691	50.316709	-4.085409	1.51	182.3	2014-03-09	07:34:00
692	50.316695	-4.085408	1.5	176.8	2014-03-09	07:34:01
693	50.316682	-4.085412	1.44	192.2	2014-03-09	07:34:02
694	50.31667	-4.085417	1.4	194	2014-03-09	07:34:03
695	50.316659	-4.085421	1.28	192.6	2014-03-09	07:34:04
696	50.316647	-4.085429	1.41	203.1	2014-03-09	07:34:05
697	50.316635	-4.085439	1.52	208.2	2014-03-09	07:34:06
698	50.316628	-4.085442	0.82	196.1	2014-03-09	07:34:07
699	50.316622	-4.085442	0.68	182	2014-03-09	07:34:08
700	50.316617	-4.085446	0.63	205.2	2014-03-09	07:34:09
701	50.316618	-4.085449	0.21	296.1	2014-03-09	07:34:10
702	50.316625	-4.085455	0.89	333.3	2014-03-09	07:34:11
703	50.316635	-4.085463	1.24	331.2	2014-03-09	07:34:12
704	50.316643	-4.085467	0.98	344.1	2014-03-09	07:34:13
705	50.316657	-4.08547	1.51	352.1	2014-03-09	07:34:14
706	50.31668	-4.08547	2.57	358.8	2014-03-09	07:34:15
707	50.316712	-4.085464	3.65	7.5	2014-03-09	07:34:16
708	50.316744	-4.085453	3.59	12.1	2014-03-09	07:34:17
709	50.316765	-4.085443	2.51	16.5	2014-03-09	07:34:18
710	50.316772	-4.085436	0.94	33.2	2014-03-09	07:34:19
711	50.316772	-4.085437	0.14	231.8	2014-03-09	07:34:20
712	50.316767	-4.085438	0.56	186.1	2014-03-09	07:34:21
713	50.316762	-4.085439	0.48	187.8	2014-03-09	07:34:22
714	50.316758	-4.085442	0.52	199.6	2014-03-09	07:34:23
715	50.316758	-4.085442	0	0	2014-03-09	07:34:24
716	50.316762	-4.085433	0.75	55.3	2014-03-09	07:34:25
717	50.316763	-4.085425	0.58	76.9	2014-03-09	07:34:26
718	50.316763	-4.085426	0.05	303.6	2014-03-09	07:34:27
719	50.316769	-4.085421	0.7	28.9	2014-03-09	07:34:28
720	50.316776	-4.085415	0.95	24.9	2014-03-09	07:34:29
721	50.316785	-4.08541	0.99	22.7	2014-03-09	07:34:30
722	50.316794	-4.085404	1.13	19.4	2014-03-09	07:34:31
723	50.316805	-4.085399	1.25	19.3	2014-03-09	07:34:32
724	50.316818	-4.085388	1.7	26.9	2014-03-09	07:34:33
725	50.31684	-4.085368	2.82	30	2014-03-09	07:34:34
726	50.316871	-4.085345	3.82	25.8	2014-03-09	07:34:35
727	50.316904	-4.085317	4.11	28.2	2014-03-09	07:34:36
728	50.316938	-4.085291	4.29	26.3	2014-03-09	07:34:37
729	50.316978	-4.08527	4.62	18.9	2014-03-09	07:34:38
730	50.317021	-4.085258	4.88	9.5	2014-03-09	07:34:39
731	50.317063	-4.085262	4.74	356.3	2014-03-09	07:34:40
732	50.317103	-4.085281	4.64	343.7	2014-03-09	07:34:41
733	50.317141	-4.085305	4.53	337.3	2014-03-09	07:34:42
734	50.317178	-4.085332	4.56	335.4	2014-03-09	07:34:43
735	50.317216	-4.08536	4.65	334.6	2014-03-09	07:34:44
736	50.317253	-4.085393	4.82	330.6	2014-03-09	07:34:45
737	50.31729	-4.085427	4.66	329.5	2014-03-09	07:34:46
738	50.317316	-4.085454	3.51	326.9	2014-03-09	07:34:47
739	50.317327	-4.085475	1.96	309.4	2014-03-09	07:34:48
740	50.317326	-4.085483	0.29	262.7	2014-03-09	07:34:50
741	50.317326	-4.085485	0.13	258.1	2014-03-09	07:34:51
742	50.317321	-4.085492	0.77	220	2014-03-09	07:34:52
743	50.317315	-4.085495	0.68	199.4	2014-03-09	07:34:53
744	50.317305	-4.085495	1.12	177.9	2014-03-09	07:34:54
745	50.317291	-4.085491	1.57	172.2	2014-03-09	07:34:55
746	50.317275	-4.08549	1.83	176.6	2014-03-09	07:34:56
747	50.317257	-4.085487	1.99	173.5	2014-03-09	07:34:57
748	50.317241	-4.08548	1.8	165.4	2014-03-09	07:34:58
749	50.317228	-4.085475	1.47	165	2014-03-09	07:34:59
750	50.317216	-4.085472	1.45	170.5	2014-03-09	07:35:00
751	50.317201	-4.085468	1.7	171.9	2014-03-09	07:35:01
752	50.317186	-4.085465	1.67	171.2	2014-03-09	07:35:02
753	50.317171	-4.085462	1.62	173.5	2014-03-09	07:35:03
754	50.317158	-4.085458	1.52	169.8	2014-03-09	07:35:04
755	50.317143	-4.085453	1.7	166	2014-03-09	07:35:05
756	50.317129	-4.085447	1.58	166.3	2014-03-09	07:35:06
757	50.317115	-4.08544	1.62	160.7	2014-03-09	07:35:07
758	50.317106	-4.085431	1.25	150.2	2014-03-09	07:35:08
759	50.317095	-4.085425	1.3	161	2014-03-09	07:35:09
760	50.317077	-4.085419	2.02	168.6	2014-03-09	07:35:10
761	50.31706	-4.085413	1.98	165.5	2014-03-09	07:35:11
762	50.317048	-4.085406	1.41	161.3	2014-03-09	07:35:12
763	50.317037	-4.085398	1.28	153.8	2014-03-09	07:35:13
764	50.317026	-4.085392	1.3	159.3	2014-03-09	07:35:14
765	50.317018	-4.085383	1.14	148.4	2014-03-09	07:35:15
766	50.317005	-4.085374	1.51	154.9	2014-03-09	07:35:16
767	50.316995	-4.085364	1.39	147	2014-03-09	07:35:17
768	50.316987	-4.085352	1.23	135.9	2014-03-09	07:35:18
769	50.316979	-4.085341	1.18	142.3	2014-03-09	07:35:19
770	50.31697	-4.08533	1.22	139.1	2014-03-09	07:35:20
771	50.316959	-4.085319	1.45	146.3	2014-03-09	07:35:21
772	50.31695	-4.085311	1.24	151.4	2014-03-09	07:35:22
773	50.316943	-4.085301	1.02	138.7	2014-03-09	07:35:23
774	50.316933	-4.085294	1.2	156.6	2014-03-09	07:35:24
775	50.31692	-4.085294	1.39	177.8	2014-03-09	07:35:25
776	50.316906	-4.085293	1.64	177.3	2014-03-09	07:35:26
777	50.316894	-4.085292	1.34	177.5	2014-03-09	07:35:27
778	50.316885	-4.085289	0.96	169.3	2014-03-09	07:35:28
779	50.316875	-4.085293	1.2	191.7	2014-03-09	07:35:29
780	50.316859	-4.085298	1.74	193.2	2014-03-09	07:35:30
781	50.316847	-4.085302	1.42	192.1	2014-03-09	07:35:31
782	50.316839	-4.085307	0.92	202.1	2014-03-09	07:35:32
783	50.316833	-4.085308	0.72	181.9	2014-03-09	07:35:33
784	50.316832	-4.085307	0.09	130.1	2014-03-09	07:35:34
785	50.316836	-4.085304	0.44	23.3	2014-03-09	07:35:35
786	50.316837	-4.085303	0.13	45.5	2014-03-09	07:35:36
787	50.316836	-4.085304	0.08	256.3	2014-03-09	07:35:37
788	50.316837	-4.085306	0.13	274.1	2014-03-09	07:35:38
789	50.316833	-4.085307	0.19	192.7	2014-03-09	07:35:40
790	50.316833	-4.085307	0.03	212.6	2014-03-09	07:35:41
791	50.316833	-4.085307	0.02	180	2014-03-09	07:35:42
792	50.316833	-4.085309	0.11	275.1	2014-03-09	07:35:43
793	50.316833	-4.08531	0.07	301.6	2014-03-09	07:35:44
794	50.316833	-4.085309	0.06	131.2	2014-03-09	07:35:45
795	50.316833	-4.085309	0.03	286.6	2014-03-09	07:35:46
796	50.316833	-4.085311	0.1	240.7	2014-03-09	07:35:47
797	50.316835	-4.08531	0.28	14.7	2014-03-09	07:35:48
798	50.316835	-4.085309	0.04	75.2	2014-03-09	07:35:50
799	50.31683	-4.085309	0.59	179.4	2014-03-09	07:35:51
800	50.316824	-4.08531	0.6	187.4	2014-03-09	07:35:52
801	50.316821	-4.085307	0.19	149.6	2014-03-09	07:35:54
802	50.316822	-4.085306	0.08	25.5	2014-03-09	07:35:55
803	50.316816	-4.0853	0.8	145.6	2014-03-09	07:35:56
804	50.316809	-4.085295	0.87	154.7	2014-03-09	07:35:57
805	50.316799	-4.085293	1.16	174.1	2014-03-09	07:35:58
806	50.316788	-4.08529	1.18	170.1	2014-03-09	07:35:59
807	50.316781	-4.085286	0.88	158.9	2014-03-09	07:36:00
808	50.316781	-4.085281	0.32	96.7	2014-03-09	07:36:01
809	50.316783	-4.085276	0.47	53.2	2014-03-09	07:36:02
810	50.316783	-4.085276	0.07	180	2014-03-09	07:36:03
811	50.316779	-4.085273	0.45	153.2	2014-03-09	07:36:04
812	50.316779	-4.085272	0.09	45.4	2014-03-09	07:36:05
813	50.316776	-4.085273	0.35	188.8	2014-03-09	07:36:06
814	50.316773	-4.085274	0.39	187.9	2014-03-09	07:36:07
815	50.316769	-4.085273	0.42	172	2014-03-09	07:36:08
816	50.316765	-4.085275	0.46	201.2	2014-03-09	07:36:09
817	50.316763	-4.085271	0.18	129.9	2014-03-09	07:36:11
818	50.316762	-4.085269	0.25	129.7	2014-03-09	07:36:12
819	50.31676	-4.085265	0.33	133.2	2014-03-09	07:36:13
820	50.31676	-4.085262	0.22	97.5	2014-03-09	07:36:14
821	50.31676	-4.085262	0.05	27.3	2014-03-09	07:36:15
822	50.316758	-4.08526	0.29	150.4	2014-03-09	07:36:16
823	50.316757	-4.085259	0.09	137.7	2014-03-09	07:36:17
824	50.316756	-4.08526	0.14	197.8	2014-03-09	07:36:18
825	50.316756	-4.085255	0.33	93.2	2014-03-09	07:36:19
826	50.316755	-4.085255	0.11	186.2	2014-03-09	07:36:20
827	50.316748	-4.085256	0.77	183.6	2014-03-09	07:36:21
828	50.316741	-4.085258	0.74	194.9	2014-03-09	07:36:22
829	50.316737	-4.085261	0.56	201.7	2014-03-09	07:36:23
830	50.316733	-4.085262	0.22	182.3	2014-03-09	07:36:25
831	50.316733	-4.085258	0.23	92.5	2014-03-09	07:36:26
832	50.316728	-4.08526	0.51	191.3	2014-03-09	07:36:27
833	50.316723	-4.085263	0.65	199.7	2014-03-09	07:36:28
834	50.316722	-4.085261	0.08	128.1	2014-03-09	07:36:30
835	50.316722	-4.08526	0.09	26.4	2014-03-09	07:36:31
836	50.316719	-4.08526	0.44	171.5	2014-03-09	07:36:32
837	50.316714	-4.085263	0.61	204.9	2014-03-09	07:36:33
838	50.316711	-4.08526	0.34	137.3	2014-03-09	07:36:34
839	50.316712	-4.085258	0.09	77.5	2014-03-09	07:36:36
840	50.316712	-4.085258	0.05	339.2	2014-03-09	07:36:37
841	50.316713	-4.085258	0.05	14.5	2014-03-09	07:36:38
842	50.316707	-4.085258	0.62	182.8	2014-03-09	07:36:39
843	50.316704	-4.08526	0.17	203.4	2014-03-09	07:36:41
844	50.316704	-4.085261	0.07	270	2014-03-09	07:36:42
845	50.316704	-4.085261	0.04	197.7	2014-03-09	07:36:43
846	50.316699	-4.085259	0.5	163.6	2014-03-09	07:36:44
847	50.316694	-4.085259	0.61	179.4	2014-03-09	07:36:45
848	50.316691	-4.085256	0.22	152.9	2014-03-09	07:36:47
849	50.31669	-4.085256	0.1	176.4	2014-03-09	07:36:48
850	50.316685	-4.08526	0.56	206.4	2014-03-09	07:36:49
851	50.316685	-4.08526	0.03	212.6	2014-03-09	07:36:50
852	50.316686	-4.085258	0.15	60.3	2014-03-09	07:36:51
853	50.316688	-4.08525	0.64	66.8	2014-03-09	07:36:52
854	50.316688	-4.085249	0.03	44.9	2014-03-09	07:36:53
855	50.316686	-4.085246	0.34	135.5	2014-03-09	07:36:54
856	50.316685	-4.085246	0.02	146.7	2014-03-09	07:36:56
857	50.316686	-4.085244	0.06	57.4	2014-03-09	07:36:58
858	50.316692	-4.085246	0.68	351.9	2014-03-09	07:36:59
859	50.316697	-4.08524	0.68	40.2	2014-03-09	07:37:00
860	50.316703	-4.085231	0.88	42.1	2014-03-09	07:37:01
861	50.316711	-4.085225	0.99	25.6	2014-03-09	07:37:02
862	50.316721	-4.08522	1.25	17.2	2014-03-09	07:37:03
863	50.316738	-4.085214	1.91	12.4	2014-03-09	07:37:04
864	50.316759	-4.085211	2.38	5.3	2014-03-09	07:37:05
865	50.316775	-4.085204	1.83	16	2014-03-09	07:37:06
866	50.316782	-4.085198	0.84	29.8	2014-03-09	07:37:07
867	50.316783	-4.085196	0.2	51.9	2014-03-09	07:37:08
868	50.316783	-4.085197	0.07	228.7	2014-03-09	07:37:09
869	50.316779	-4.085199	0.42	207.1	2014-03-09	07:37:10
870	50.316778	-4.085201	0.16	215.9	2014-03-09	07:37:11
871	50.316777	-4.085201	0.1	186.7	2014-03-09	07:37:12
872	50.316782	-4.085195	0.66	38.7	2014-03-09	07:37:13
873	50.316783	-4.085187	0.62	78.7	2014-03-09	07:37:14
874	50.31678	-4.085181	0.53	126.9	2014-03-09	07:37:15
875	50.31678	-4.085175	0.39	94	2014-03-09	07:37:16
876	50.316783	-4.085167	0.65	60.7	2014-03-09	07:37:17
877	50.316784	-4.085158	0.67	76.3	2014-03-09	07:37:18
878	50.316783	-4.085151	0.51	105	2014-03-09	07:37:19
879	50.316779	-4.085146	0.52	136.9	2014-03-09	07:37:20
880	50.316776	-4.085143	0.38	151.3	2014-03-09	07:37:21
881	50.316769	-4.085143	0.78	179.1	2014-03-09	07:37:22
882	50.316766	-4.085145	0.2	201.7	2014-03-09	07:37:24
883	50.316774	-4.085147	0.86	354.1	2014-03-09	07:37:25
884	50.316789	-4.085138	1.81	20.9	2014-03-09	07:37:26
885	50.316812	-4.085118	2.88	28.6	2014-03-09	07:37:27
886	50.316834	-4.085097	2.89	31.5	2014-03-09	07:37:28
887	50.316847	-4.085088	1.61	23.8	2014-03-09	07:37:29
888	50.316854	-4.085086	0.79	7.8	2014-03-09	07:37:30
889	50.316858	-4.085084	0.25	18.3	2014-03-09	07:37:32
890	50.316852	-4.085084	0.64	177.9	2014-03-09	07:37:33
891	50.316844	-4.085084	0.97	181.8	2014-03-09	07:37:34
892	50.316834	-4.08508	1.06	165	2014-03-09	07:37:35
893	50.31683	-4.085072	0.77	130.5	2014-03-09	07:37:36
894	50.316826	-4.085065	0.66	128.7	2014-03-09	07:37:37
895	50.316818	-4.085061	1	162.9	2014-03-09	07:37:38
896	50.316808	-4.085058	1.12	168.7	2014-03-09	07:37:39
897	50.316799	-4.085056	1.02	175	2014-03-09	07:37:40
898	50.31679	-4.085054	0.92	168.8	2014-03-09	07:37:41
899	50.316784	-4.085053	0.72	174.3	2014-03-09	07:37:42
900	50.316775	-4.085052	0.99	178.3	2014-03-09	07:37:43
901	50.316762	-4.085052	1.43	178.1	2014-03-09	07:37:44
902	50.316752	-4.08505	1.14	174	2014-03-09	07:37:45
903	50.316751	-4.085046	0.3	118.2	2014-03-09	07:37:46
904	50.316752	-4.085046	0.09	20.6	2014-03-09	07:37:48
905	50.31675	-4.085047	0.3	206.9	2014-03-09	07:37:49
906	50.316745	-4.085052	0.57	210	2014-03-09	07:37:50
907	50.316743	-4.085057	0.51	230.3	2014-03-09	07:37:51
908	50.316742	-4.085058	0.09	257.3	2014-03-09	07:37:52
909	50.316743	-4.085056	0.18	57.9	2014-03-09	07:37:53
910	50.316746	-4.085051	0.22	52.4	2014-03-09	07:37:55
911	50.316743	-4.085054	0.36	218.4	2014-03-09	07:37:56
912	50.316742	-4.085054	0.08	161.3	2014-03-09	07:37:58
913	50.316742	-4.085053	0.09	56.7	2014-03-09	07:37:59
914	50.316743	-4.085052	0.09	3.9	2014-03-09	07:38:00
915	50.316743	-4.085052	0.02	105.7	2014-03-09	07:38:02
916	50.316747	-4.08505	0.44	20.7	2014-03-09	07:38:03
917	50.316746	-4.085051	0.1	259.4	2014-03-09	07:38:04
918	50.316746	-4.085051	0.06	180	2014-03-09	07:38:05
919	50.316746	-4.085051	0.02	341.3	2014-03-09	07:38:06
920	50.316746	-4.085051	0.05	141.7	2014-03-09	07:38:07
921	50.316744	-4.085052	0.13	205.9	2014-03-09	07:38:09
922	50.316744	-4.085053	0.01	270	2014-03-09	07:38:10
923	50.316739	-4.085055	0.56	200	2014-03-09	07:38:11
924	50.316736	-4.085059	0.21	215.4	2014-03-09	07:38:13
925	50.316736	-4.085059	0.02	306.4	2014-03-09	07:38:14
926	50.316733	-4.08506	0.38	190.8	2014-03-09	07:38:15
927	50.316733	-4.085058	0.08	79.4	2014-03-09	07:38:17
928	50.316739	-4.085052	0.73	30.2	2014-03-09	07:38:18
929	50.316742	-4.085049	0.48	31.9	2014-03-09	07:38:19
930	50.316743	-4.085048	0.08	70.2	2014-03-09	07:38:20
931	50.316742	-4.085047	0.06	154.3	2014-03-09	07:38:22
932	50.316741	-4.085047	0.06	168.5	2014-03-09	07:38:23
933	50.316739	-4.085049	0.12	217.2	2014-03-09	07:38:25
934	50.316739	-4.085049	0.04	139.9	2014-03-09	07:38:26
935	50.316738	-4.085049	0.13	190.2	2014-03-09	07:38:27
936	50.316735	-4.085052	0.41	208.4	2014-03-09	07:38:28
937	50.316731	-4.085055	0.41	210.4	2014-03-09	07:38:29
938	50.316731	-4.085054	0.07	164.9	2014-03-09	07:38:30
939	50.316736	-4.085051	0.61	24.1	2014-03-09	07:38:31
940	50.31674	-4.085046	0.6	36.9	2014-03-09	07:38:32
941	50.316739	-4.085041	0.38	115.1	2014-03-09	07:38:33
942	50.316734	-4.085037	0.58	151.9	2014-03-09	07:38:34
943	50.316727	-4.085032	0.89	153.3	2014-03-09	07:38:35
944	50.316721	-4.085025	0.82	147.8	2014-03-09	07:38:36
945	50.31672	-4.08502	0.42	106.9	2014-03-09	07:38:37
946	50.316723	-4.085013	0.6	53	2014-03-09	07:38:38
947	50.31673	-4.085011	0.8	12.9	2014-03-09	07:38:39
948	50.316739	-4.085016	1.11	340.2	2014-03-09	07:38:40
949	50.316747	-4.085016	0.83	358.8	2014-03-09	07:38:41
950	50.316758	-4.085015	1.2	3.7	2014-03-09	07:38:42
951	50.316771	-4.08501	1.57	12.5	2014-03-09	07:38:43
952	50.316785	-4.085	1.68	24.5	2014-03-09	07:38:44
953	50.316806	-4.084988	2.49	21	2014-03-09	07:38:45
954	50.316836	-4.084971	3.56	19.9	2014-03-09	07:38:46
955	50.316871	-4.084947	4.3	23.4	2014-03-09	07:38:47
956	50.316909	-4.08493	4.35	16.3	2014-03-09	07:38:48
957	50.316948	-4.08493	4.39	359.5	2014-03-09	07:38:49
958	50.316989	-4.084944	4.61	347.6	2014-03-09	07:38:50
959	50.317028	-4.084956	4.4	348.7	2014-03-09	07:38:51
960	50.317071	-4.084956	4.81	0.5	2014-03-09	07:38:52
961	50.317112	-4.084951	4.64	4.3	2014-03-09	07:38:53
962	50.317152	-4.084951	4.4	359.4	2014-03-09	07:38:54
963	50.31719	-4.084959	4.24	353	2014-03-09	07:38:55
964	50.317224	-4.084973	3.93	344.8	2014-03-09	07:38:56
965	50.317247	-4.084988	2.77	337.4	2014-03-09	07:38:57
966	50.317253	-4.084996	0.89	319	2014-03-09	07:38:58
967	50.317253	-4.085007	0.75	269.3	2014-03-09	07:38:59
968	50.317253	-4.085018	0.82	272	2014-03-09	07:39:00
969	50.31725	-4.085034	1.19	252.7	2014-03-09	07:39:01
970	50.317244	-4.085048	1.12	238.5	2014-03-09	07:39:02
971	50.317235	-4.085058	1.24	214.9	2014-03-09	07:39:03
972	50.317224	-4.085063	1.24	195.6	2014-03-09	07:39:04
973	50.317213	-4.085068	1.38	196.9	2014-03-09	07:39:05
974	50.3172	-4.085075	1.46	199.8	2014-03-09	07:39:06
975	50.317196	-4.085071	0.56	152	2014-03-09	07:39:07
976	50.317194	-4.085067	0.41	127.6	2014-03-09	07:39:08
977	50.317183	-4.085065	1.13	174.3	2014-03-09	07:39:09
978	50.317171	-4.085063	1.38	173.1	2014-03-09	07:39:10
979	50.317158	-4.085059	1.48	168.9	2014-03-09	07:39:11
980	50.317149	-4.085051	1.19	153	2014-03-09	07:39:12
981	50.317138	-4.085044	1.31	155.8	2014-03-09	07:39:13
982	50.317125	-4.085038	1.46	164.4	2014-03-09	07:39:14
983	50.317111	-4.085033	1.62	167.4	2014-03-09	07:39:15
984	50.3171	-4.085026	1.27	157.9	2014-03-09	07:39:16
985	50.317088	-4.085022	1.38	166.8	2014-03-09	07:39:17
986	50.317072	-4.085022	1.79	180.7	2014-03-09	07:39:18
987	50.317057	-4.085021	1.68	177.2	2014-03-09	07:39:19
988	50.317046	-4.085014	1.4	158.2	2014-03-09	07:39:20
989	50.317036	-4.085007	1.14	152.7	2014-03-09	07:39:21
990	50.317026	-4.085004	1.18	170.1	2014-03-09	07:39:22
991	50.317013	-4.085003	1.47	177.2	2014-03-09	07:39:23
992	50.316998	-4.085003	1.7	181.8	2014-03-09	07:39:24
993	50.31698	-4.085003	1.9	179.5	2014-03-09	07:39:25
994	50.316964	-4.085003	1.83	178.7	2014-03-09	07:39:26
995	50.316951	-4.085001	1.49	175.2	2014-03-09	07:39:27
996	50.316938	-4.084999	1.42	174	2014-03-09	07:39:28
997	50.316926	-4.084995	1.33	168.4	2014-03-09	07:39:29
998	50.316919	-4.084988	0.96	148.1	2014-03-09	07:39:30
999	50.316911	-4.084983	0.93	159.6	2014-03-09	07:39:31
1000	50.3169	-4.084985	1.22	187.3	2014-03-09	07:39:32
1001	50.316889	-4.084987	1.22	186.7	2014-03-09	07:39:33
1002	50.316877	-4.08499	1.37	188.5	2014-03-09	07:39:34
1003	50.316864	-4.084991	1.48	182.5	2014-03-09	07:39:35
1004	50.316856	-4.084989	0.91	168.7	2014-03-09	07:39:36
1005	50.316846	-4.084987	1.1	174.4	2014-03-09	07:39:37
1006	50.316832	-4.084991	1.58	188.7	2014-03-09	07:39:38
1007	50.316815	-4.084996	1.92	192.4	2014-03-09	07:39:39
1008	50.316799	-4.085001	1.82	191.5	2014-03-09	07:39:40
1009	50.316784	-4.085006	1.74	191.3	2014-03-09	07:39:41
1010	50.316771	-4.085011	1.53	192.4	2014-03-09	07:39:42
1011	50.316758	-4.085012	1.39	184.4	2014-03-09	07:39:43
1012	50.316749	-4.085013	1.05	181	2014-03-09	07:39:44
1013	50.31674	-4.085012	0.99	176.9	2014-03-09	07:39:45
1014	50.316729	-4.085013	1.23	182.5	2014-03-09	07:39:46
1015	50.31672	-4.085015	0.93	191	2014-03-09	07:39:47
1016	50.316715	-4.085015	0.65	177.9	2014-03-09	07:39:48
1017	50.316706	-4.085019	1	196.2	2014-03-09	07:39:49
1018	50.316695	-4.085028	1.38	207.1	2014-03-09	07:39:50
1019	50.316685	-4.085037	1.26	213.2	2014-03-09	07:39:51
1020	50.316677	-4.085048	1.21	220.4	2014-03-09	07:39:52
1021	50.316669	-4.085062	1.33	227.6	2014-03-09	07:39:53
1022	50.316662	-4.085078	1.38	233	2014-03-09	07:39:54
1023	50.316654	-4.085094	1.42	233.4	2014-03-09	07:39:55
1024	50.316646	-4.085108	1.3	229.2	2014-03-09	07:39:56
1025	50.316645	-4.08511	0.22	239.5	2014-03-09	07:39:57
1026	50.316647	-4.085106	0.34	60.1	2014-03-09	07:39:58
1027	50.316646	-4.085112	0.41	252.9	2014-03-09	07:39:59
1028	50.316646	-4.085127	1.06	270.5	2014-03-09	07:40:00
1029	50.316654	-4.085141	1.34	309.8	2014-03-09	07:40:01
1030	50.316664	-4.085151	1.36	328.7	2014-03-09	07:40:02
1031	50.316676	-4.085158	1.43	340.2	2014-03-09	07:40:03
1032	50.316686	-4.085167	1.3	331.4	2014-03-09	07:40:04
1033	50.316694	-4.085174	0.97	327.5	2014-03-09	07:40:05
1034	50.316704	-4.085179	1.17	340.9	2014-03-09	07:40:06
1035	50.316716	-4.08518	1.4	357.6	2014-03-09	07:40:07
1036	50.316731	-4.08518	1.61	0.7	2014-03-09	07:40:08
1037	50.316744	-4.085177	1.48	9	2014-03-09	07:40:09
1038	50.316754	-4.08517	1.26	23.7	2014-03-09	07:40:10
1039	50.31676	-4.085167	0.68	15.3	2014-03-09	07:40:11
1040	50.316761	-4.085166	0.11	42.5	2014-03-09	07:40:12
1041	50.316757	-4.085167	0.43	188.7	2014-03-09	07:40:13
1042	50.316751	-4.085171	0.69	206.2	2014-03-09	07:40:14
1043	50.316747	-4.085175	0.61	207.4	2014-03-09	07:40:15
1044	50.316742	-4.08518	0.58	212.6	2014-03-09	07:40:16
1045	50.316742	-4.085178	0.12	117.9	2014-03-09	07:40:17
1046	50.316745	-4.085174	0.43	40.6	2014-03-09	07:40:18
1047	50.316746	-4.08517	0.28	68.6	2014-03-09	07:40:19
1048	50.316746	-4.08517	0.05	90	2014-03-09	07:40:20
1049	50.316746	-4.085169	0.06	70.5	2014-03-09	07:40:21
1050	50.316746	-4.085168	0.05	96	2014-03-09	07:40:23
1051	50.316746	-4.085167	0.02	116.6	2014-03-09	07:40:24
1052	50.316746	-4.085167	0.02	343.3	2014-03-09	07:40:25
1053	50.316746	-4.085168	0.02	221	2014-03-09	07:40:27
1054	50.316745	-4.085168	0.03	168	2014-03-09	07:40:29
1055	50.316745	-4.085165	0.2	76.6	2014-03-09	07:40:30
1056	50.316747	-4.085163	0.1	47.4	2014-03-09	07:40:32
1057	50.316747	-4.085163	0.01	90	2014-03-09	07:40:33
1058	50.316746	-4.085163	0.05	172.2	2014-03-09	07:40:34
1059	50.316746	-4.085163	0.04	163.3	2014-03-09	07:40:35
1060	50.316745	-4.085163	0.05	186.9	2014-03-09	07:40:36
1061	50.316745	-4.085163	0.05	194.5	2014-03-09	07:40:37
1062	50.316744	-4.085162	0.09	166	2014-03-09	07:40:39
1063	50.316747	-4.085157	0.55	43.5	2014-03-09	07:40:40
1064	50.316748	-4.085153	0.27	61.4	2014-03-09	07:40:41
1065	50.316748	-4.085152	0.06	108	2014-03-09	07:40:43
1066	50.316747	-4.085152	0.09	172.6	2014-03-09	07:40:44
1067	50.316743	-4.085154	0.48	195.7	2014-03-09	07:40:45
1068	50.316741	-4.085154	0.13	192.9	2014-03-09	07:40:47
1069	50.31674	-4.085155	0.07	238.1	2014-03-09	07:40:48
1070	50.31674	-4.085155	0.06	138.6	2014-03-09	07:40:49
1071	50.316742	-4.085156	0.1	332.9	2014-03-09	07:40:51
1072	50.316738	-4.085157	0.39	191.5	2014-03-09	07:40:52
1073	50.316733	-4.085159	0.57	192.6	2014-03-09	07:40:53
1074	50.31673	-4.08516	0.38	195.5	2014-03-09	07:40:54
1075	50.316729	-4.085161	0.04	212.6	2014-03-09	07:40:55
1076	50.316728	-4.085157	0.34	121.8	2014-03-09	07:40:56
1077	50.316726	-4.085153	0.36	126.9	2014-03-09	07:40:57
1078	50.316723	-4.085151	0.36	160.5	2014-03-09	07:40:58
1079	50.316723	-4.085151	0.04	256.3	2014-03-09	07:40:59
1080	50.316719	-4.085149	0.45	157.6	2014-03-09	07:41:00
1081	50.31672	-4.085147	0.15	67.9	2014-03-09	07:41:01
1082	50.316722	-4.08514	0.55	65	2014-03-09	07:41:02
1083	50.316721	-4.085138	0.14	114	2014-03-09	07:41:03
1084	50.316717	-4.085134	0.59	149.4	2014-03-09	07:41:04
1085	50.316714	-4.085132	0.27	152.7	2014-03-09	07:41:05
1086	50.316714	-4.085132	0.03	90	2014-03-09	07:41:07
1087	50.316715	-4.085132	0.06	348.5	2014-03-09	07:41:08
1088	50.316716	-4.085132	0.12	5.4	2014-03-09	07:41:09
1089	50.316721	-4.085141	0.89	310.5	2014-03-09	07:41:10
1090	50.316729	-4.085154	1.26	313.1	2014-03-09	07:41:11
1091	50.316737	-4.085169	1.43	310.7	2014-03-09	07:41:12
1092	50.316744	-4.085189	1.57	297.7	2014-03-09	07:41:13
1093	50.316753	-4.085211	1.85	301.6	2014-03-09	07:41:14
1094	50.316762	-4.08523	1.7	307.8	2014-03-09	07:41:15
1095	50.316772	-4.085244	1.51	317.9	2014-03-09	07:41:16
1096	50.316784	-4.085252	1.44	338.1	2014-03-09	07:41:17
1097	50.3168	-4.085254	1.82	355.5	2014-03-09	07:41:18
1098	50.316826	-4.085249	2.88	6.5	2014-03-09	07:41:19
1099	50.316864	-4.085239	4.33	9.7	2014-03-09	07:41:20
1100	50.316911	-4.085236	5.15	2.3	2014-03-09	07:41:21
1101	50.316956	-4.085244	5.13	353.5	2014-03-09	07:41:22
1102	50.316999	-4.08526	4.89	346.7	2014-03-09	07:41:23
1103	50.317043	-4.085281	5.12	342.8	2014-03-09	07:41:24
1104	50.317088	-4.085309	5.41	338.5	2014-03-09	07:41:25
1105	50.317133	-4.085334	5.25	340.1	2014-03-09	07:41:26
1106	50.317176	-4.08536	5.14	339.3	2014-03-09	07:41:27
1107	50.317216	-4.085387	4.87	336.5	2014-03-09	07:41:28
1108	50.31725	-4.085421	4.44	327.6	2014-03-09	07:41:29
1109	50.317271	-4.085454	3.36	314.5	2014-03-09	07:41:30
1110	50.317276	-4.085482	2.09	286.9	2014-03-09	07:41:31
1111	50.317275	-4.085507	1.73	263.8	2014-03-09	07:41:32
1112	50.317273	-4.085531	1.75	263.2	2014-03-09	07:41:33
1113	50.317271	-4.085555	1.75	262.4	2014-03-09	07:41:34
1114	50.317207	-4.085527	0.92	164.2	2014-03-09	07:41:42
1115	50.317195	-4.0855	2.32	124	2014-03-09	07:41:43
1116	50.317183	-4.085481	1.97	135.5	2014-03-09	07:41:44
1117	50.317167	-4.085474	1.86	165.2	2014-03-09	07:41:45
1118	50.31715	-4.085469	1.89	170.2	2014-03-09	07:41:46
1119	50.317137	-4.085467	1.45	174.4	2014-03-09	07:41:47
1120	50.317139	-4.085461	0.51	56.5	2014-03-09	07:41:48
1121	50.317142	-4.085454	0.58	58.1	2014-03-09	07:41:49
1122	50.317134	-4.085449	0.95	154.1	2014-03-09	07:41:50
1123	50.317122	-4.085442	1.44	161.1	2014-03-09	07:41:51
1124	50.317109	-4.085434	1.55	159.3	2014-03-09	07:41:52
1125	50.317099	-4.085429	1.23	161.4	2014-03-09	07:41:53
1126	50.317086	-4.085424	1.42	164.7	2014-03-09	07:41:54
1127	50.317073	-4.085417	1.52	162.4	2014-03-09	07:41:55
1128	50.317063	-4.085408	1.29	151.7	2014-03-09	07:41:56
1129	50.317052	-4.0854	1.37	154.6	2014-03-09	07:41:57
1130	50.317037	-4.085396	1.75	169.6	2014-03-09	07:41:58
1131	50.317021	-4.085392	1.79	171.4	2014-03-09	07:41:59
1132	50.317003	-4.085387	1.95	168.7	2014-03-09	07:42:00
1133	50.316986	-4.08538	2	167.4	2014-03-09	07:42:01
1134	50.316973	-4.085374	1.48	162.9	2014-03-09	07:42:02
1135	50.316964	-4.085366	1.21	151.5	2014-03-09	07:42:03
1136	50.316951	-4.085361	1.47	166.4	2014-03-09	07:42:04
1137	50.316939	-4.085361	1.32	179	2014-03-09	07:42:05
1138	50.31693	-4.085358	1	166.5	2014-03-09	07:42:06
1139	50.316919	-4.085357	1.25	177.3	2014-03-09	07:42:07
1140	50.31691	-4.085358	0.96	183.9	2014-03-09	07:42:08
1141	50.31691	-4.085354	0.27	106.2	2014-03-09	07:42:09
1142	50.316913	-4.085352	0.36	25.3	2014-03-09	07:42:10
1143	50.316912	-4.085352	0.02	212.6	2014-03-09	07:42:11
1144	50.316905	-4.085354	0.87	190.2	2014-03-09	07:42:12
1145	50.316897	-4.085358	0.91	195.2	2014-03-09	07:42:13
1146	50.316892	-4.085358	0.49	182.9	2014-03-09	07:42:14
1147	50.316891	-4.085363	0.41	244.4	2014-03-09	07:42:15
1148	50.316892	-4.085375	0.84	282.2	2014-03-09	07:42:16
1149	50.316895	-4.085387	0.91	289.1	2014-03-09	07:42:17
1150	50.316898	-4.085395	0.65	297.6	2014-03-09	07:42:18
1151	50.316903	-4.085394	0.63	6	2014-03-09	07:42:19
1152	50.31691	-4.085384	1	43.2	2014-03-09	07:42:20
1153	50.316909	-4.085379	0.4	106.2	2014-03-09	07:42:21
1154	50.316905	-4.085377	0.49	167.3	2014-03-09	07:42:22
1155	50.316901	-4.085377	0.47	180.7	2014-03-09	07:42:23
1156	50.316897	-4.085377	0.39	170.3	2014-03-09	07:42:24
1157	50.316895	-4.085378	0.11	206.2	2014-03-09	07:42:26
1158	50.316895	-4.085377	0.07	64.7	2014-03-09	07:42:27
1159	50.316895	-4.085377	0.03	128.1	2014-03-09	07:42:28
1160	50.316893	-4.085378	0.33	200.2	2014-03-09	07:42:29
1161	50.316888	-4.085381	0.57	196.6	2014-03-09	07:42:30
1162	50.316882	-4.085385	0.7	204.7	2014-03-09	07:42:31
1163	50.316876	-4.085385	0.64	182.7	2014-03-09	07:42:32
1164	50.316875	-4.085386	0.07	198.8	2014-03-09	07:42:34
1165	50.316872	-4.085387	0.37	191.2	2014-03-09	07:42:35
1166	50.316871	-4.085387	0.07	180	2014-03-09	07:42:36
1167	50.316871	-4.085386	0.05	79.4	2014-03-09	07:42:37
1168	50.316871	-4.085386	0.04	78	2014-03-09	07:42:38
1169	50.316874	-4.085385	0.13	14	2014-03-09	07:42:40
1170	50.316868	-4.085387	0.69	195.1	2014-03-09	07:42:41
1171	50.316861	-4.085391	0.76	202.6	2014-03-09	07:42:42
1172	50.316856	-4.085396	0.7	209.7	2014-03-09	07:42:43
1173	50.31685	-4.0854	0.72	201.8	2014-03-09	07:42:44
1174	50.316844	-4.085403	0.7	200	2014-03-09	07:42:45
1175	50.316839	-4.085405	0.62	194.6	2014-03-09	07:42:46
1176	50.316834	-4.085409	0.56	203.8	2014-03-09	07:42:47
1177	50.316834	-4.08541	0.13	290.9	2014-03-09	07:42:48
1178	50.316835	-4.08541	0.09	19.4	2014-03-09	07:42:49
1179	50.316835	-4.08541	0.04	170.4	2014-03-09	07:42:50
1180	50.31683	-4.08541	0.55	179.4	2014-03-09	07:42:51
1181	50.316825	-4.085409	0.52	173.4	2014-03-09	07:42:52
1182	50.316821	-4.08541	0.52	189.2	2014-03-09	07:42:53
1183	50.316821	-4.08541	0.02	230.3	2014-03-09	07:42:54
1184	50.316821	-4.085409	0.09	90	2014-03-09	07:42:55
1185	50.316824	-4.085407	0.37	19.9	2014-03-09	07:42:56
1186	50.316825	-4.085403	0.17	53.8	2014-03-09	07:42:58
1187	50.316825	-4.085403	0.03	168.9	2014-03-09	07:42:59
1188	50.316824	-4.085403	0.1	180	2014-03-09	07:43:00
1189	50.31682	-4.085403	0.21	178.4	2014-03-09	07:43:02
1190	50.31682	-4.085403	0.05	153.4	2014-03-09	07:43:03
1191	50.316816	-4.085403	0.4	181.6	2014-03-09	07:43:04
1192	50.316812	-4.085405	0.54	194.1	2014-03-09	07:43:05
1193	50.316807	-4.085407	0.56	199.7	2014-03-09	07:43:06
1194	50.316803	-4.085411	0.5	207.9	2014-03-09	07:43:07
1195	50.316801	-4.085412	0.1	205	2014-03-09	07:43:09
1196	50.3168	-4.085412	0.14	195.3	2014-03-09	07:43:10
1197	50.316799	-4.085413	0.09	187.4	2014-03-09	07:43:12
1198	50.316798	-4.085412	0.06	147.4	2014-03-09	07:43:13
1199	50.316799	-4.08541	0.12	52.8	2014-03-09	07:43:15
1200	50.316799	-4.08541	0.04	242.4	2014-03-09	07:43:16
1201	50.316799	-4.08541	0.02	212.6	2014-03-09	07:43:17
1202	50.316799	-4.085411	0.06	203.1	2014-03-09	07:43:18
1203	50.316795	-4.085413	0.38	205.8	2014-03-09	07:43:19
1204	50.316791	-4.085415	0.5	192.4	2014-03-09	07:43:20
1205	50.316788	-4.085417	0.38	202.1	2014-03-09	07:43:21
1206	50.316788	-4.085417	0.02	343.3	2014-03-09	07:43:22
1207	50.316788	-4.085418	0.1	258.8	2014-03-09	07:43:23
1208	50.316788	-4.085417	0.06	59.7	2014-03-09	07:43:24
1209	50.316788	-4.085417	0	0	2014-03-09	07:43:26
1210	50.316788	-4.085417	0.06	185.8	2014-03-09	07:43:27
1211	50.316783	-4.085418	0.55	183.8	2014-03-09	07:43:28
1212	50.316778	-4.085419	0.58	188.9	2014-03-09	07:43:29
1213	50.316776	-4.085418	0.12	152.1	2014-03-09	07:43:31
1214	50.31678	-4.085413	0.62	32.6	2014-03-09	07:43:32
1215	50.316781	-4.085409	0.15	68.8	2014-03-09	07:43:34
1216	50.316781	-4.085409	0.04	154.2	2014-03-09	07:43:35
1217	50.316781	-4.085409	0.03	174.2	2014-03-09	07:43:37
1218	50.31678	-4.085409	0.06	180	2014-03-09	07:43:38
1219	50.316774	-4.085411	0.73	190.8	2014-03-09	07:43:39
1220	50.316769	-4.085412	0.53	193	2014-03-09	07:43:40
1221	50.316769	-4.085411	0.04	96.1	2014-03-09	07:43:42
1222	50.316769	-4.08541	0.04	77.1	2014-03-09	07:43:44
1223	50.316766	-4.085405	0.51	133	2014-03-09	07:43:45
1224	50.316762	-4.085401	0.53	150.2	2014-03-09	07:43:46
1225	50.31676	-4.085399	0.31	151.1	2014-03-09	07:43:47
1226	50.316759	-4.085399	0.01	197.7	2014-03-09	07:43:49
1227	50.316759	-4.085399	0.02	212.6	2014-03-09	07:43:50
1228	50.316759	-4.085401	0.14	247.1	2014-03-09	07:43:51
1229	50.316755	-4.085405	0.54	209.8	2014-03-09	07:43:52
1230	50.316753	-4.085408	0.28	229	2014-03-09	07:43:53
1231	50.316753	-4.085408	0.07	323	2014-03-09	07:43:54
1232	50.316758	-4.085408	0.55	3.1	2014-03-09	07:43:55
1233	50.316759	-4.085407	0.1	54.3	2014-03-09	07:43:56
1234	50.316757	-4.085406	0.26	169.3	2014-03-09	07:43:57
1235	50.316754	-4.085407	0.14	190.9	2014-03-09	07:43:59
1236	50.316754	-4.085407	0.01	330.4	2014-03-09	07:44:01
1237	50.316755	-4.085411	0.27	296.4	2014-03-09	07:44:02
1238	50.316763	-4.085413	0.93	347.9	2014-03-09	07:44:03
1239	50.316775	-4.085411	1.29	6.4	2014-03-09	07:44:04
1240	50.316789	-4.08541	1.59	4.1	2014-03-09	07:44:05
1241	50.316807	-4.085407	2.02	4.9	2014-03-09	07:44:06
1242	50.316832	-4.0854	2.75	10.6	2014-03-09	07:44:07
1243	50.316858	-4.085386	3.17	18.9	2014-03-09	07:44:08
1244	50.316879	-4.08537	2.5	26	2014-03-09	07:44:09
1245	50.316887	-4.085362	1.13	33.3	2014-03-09	07:44:10
1246	50.316888	-4.085359	0.11	70.4	2014-03-09	07:44:12
1247	50.316888	-4.085358	0.06	28.2	2014-03-09	07:44:13
1248	50.31689	-4.085357	0.11	17.7	2014-03-09	07:44:15
1249	50.31689	-4.085357	0.07	133.8	2014-03-09	07:44:16
1250	50.316889	-4.085357	0.04	225.9	2014-03-09	07:44:17
1251	50.316889	-4.085356	0.09	134.6	2014-03-09	07:44:18
1252	50.316888	-4.085356	0.09	150.7	2014-03-09	07:44:19
1253	50.316884	-4.085357	0.43	194.3	2014-03-09	07:44:20
1254	50.316881	-4.085359	0.4	203.9	2014-03-09	07:44:21
1255	50.316876	-4.08536	0.55	188.8	2014-03-09	07:44:22
1256	50.316875	-4.08536	0.11	160.5	2014-03-09	07:44:23
1257	50.316872	-4.085357	0.2	147.5	2014-03-09	07:44:25
1258	50.316881	-4.085352	0.98	21.3	2014-03-09	07:44:26
1259	50.316881	-4.085348	0.27	67.3	2014-03-09	07:44:27
1260	50.316876	-4.085347	0.57	170.3	2014-03-09	07:44:28
1261	50.316874	-4.085346	0.23	162.2	2014-03-09	07:44:29
1262	50.316876	-4.085342	0.36	57.2	2014-03-09	07:44:30
1263	50.316876	-4.085338	0.14	97.5	2014-03-09	07:44:32
1264	50.316875	-4.085337	0.08	147.4	2014-03-09	07:44:33
1265	50.316876	-4.085337	0.09	26.3	2014-03-09	07:44:34
1266	50.316876	-4.085337	0.02	299.4	2014-03-09	07:44:35
1267	50.316874	-4.085335	0.13	150.6	2014-03-09	07:44:37
1268	50.316874	-4.085335	0.04	171.2	2014-03-09	07:44:38
1269	50.316873	-4.085335	0.08	162	2014-03-09	07:44:39
1270	50.316868	-4.085333	0.61	168.2	2014-03-09	07:44:40
1271	50.316862	-4.085332	0.67	172.8	2014-03-09	07:44:41
1272	50.316859	-4.085331	0.15	167.6	2014-03-09	07:44:43
1273	50.316864	-4.085326	0.7	31.3	2014-03-09	07:44:44
1274	50.316867	-4.085322	0.2	46.6	2014-03-09	07:44:46
1275	50.316865	-4.085319	0.3	138.8	2014-03-09	07:44:47
1276	50.316863	-4.085322	0.31	221	2014-03-09	07:44:48
1277	50.316862	-4.085325	0.13	261.6	2014-03-09	07:44:50
1278	50.316863	-4.085326	0.04	313	2014-03-09	07:44:51
1279	50.316867	-4.085322	0.54	27.2	2014-03-09	07:44:52
1280	50.316867	-4.085322	0.01	32.6	2014-03-09	07:44:54
1281	50.316863	-4.085325	0.53	201.7	2014-03-09	07:44:55
1282	50.31686	-4.085328	0.38	213.3	2014-03-09	07:44:56
1283	50.31686	-4.08533	0.14	270	2014-03-09	07:44:57
1284	50.316861	-4.085326	0.15	56.1	2014-03-09	07:44:59
1285	50.316855	-4.085326	0.64	179.4	2014-03-09	07:45:00
1286	50.31685	-4.085327	0.64	184.3	2014-03-09	07:45:01
1287	50.316848	-4.085326	0.16	156.3	2014-03-09	07:45:02
1288	50.316849	-4.085324	0.15	60.3	2014-03-09	07:45:03
1289	50.316852	-4.085321	0.41	34.7	2014-03-09	07:45:04
1290	50.316853	-4.08532	0.08	47	2014-03-09	07:45:05
1291	50.316852	-4.08532	0.02	213.3	2014-03-09	07:45:07
1292	50.316852	-4.08532	0.07	155.6	2014-03-09	07:45:08
1293	50.316851	-4.085319	0.1	106.2	2014-03-09	07:45:09
1294	50.316855	-4.085315	0.53	32.6	2014-03-09	07:45:10
1295	50.316855	-4.085314	0.04	117.3	2014-03-09	07:45:12
1296	50.316855	-4.085314	0	0	2014-03-09	07:45:13
1297	50.316855	-4.085314	0.01	270	2014-03-09	07:45:14
1298	50.316855	-4.085315	0.06	274.5	2014-03-09	07:45:16
1299	50.316858	-4.085329	1.03	288.5	2014-03-09	07:45:17
1300	50.316862	-4.085342	0.99	296.8	2014-03-09	07:45:18
1301	50.316862	-4.085348	0.47	266.6	2014-03-09	07:45:19
1302	50.31686	-4.08535	0.13	211.5	2014-03-09	07:45:21
1303	50.316867	-4.085349	0.84	3.7	2014-03-09	07:45:22
1304	50.316876	-4.085356	1.12	333.6	2014-03-09	07:45:23
1305	50.316883	-4.085366	0.98	318.3	2014-03-09	07:45:24
1306	50.31689	-4.085373	0.93	325	2014-03-09	07:45:25
1307	50.316898	-4.085375	0.93	351.9	2014-03-09	07:45:26
1308	50.316907	-4.085374	0.94	5.8	2014-03-09	07:45:27
1309	50.316919	-4.085368	1.41	15.7	2014-03-09	07:45:28
1310	50.316937	-4.085355	2.22	25.8	2014-03-09	07:45:29
1311	50.316961	-4.085334	3.09	27.9	2014-03-09	07:45:30
1312	50.316986	-4.085312	3.16	30.2	2014-03-09	07:45:31
1313	50.317003	-4.085299	2.08	26.2	2014-03-09	07:45:32
1314	50.317005	-4.085294	0.47	45.7	2014-03-09	07:45:33
1315	50.317	-4.085295	0.57	184.2	2014-03-09	07:45:34
1316	50.317	-4.085295	0.07	200.2	2014-03-09	07:45:35
1317	50.317	-4.085296	0.07	344.9	2014-03-09	07:45:36
1318	50.317007	-4.085302	0.89	330.7	2014-03-09	07:45:37
1319	50.317013	-4.085307	0.74	326.7	2014-03-09	07:45:38
1320	50.317017	-4.085316	0.78	307.8	2014-03-09	07:45:39
1321	50.31702	-4.085324	0.67	301.1	2014-03-09	07:45:40
1322	50.317025	-4.085328	0.61	334.1	2014-03-09	07:45:41
1323	50.317039	-4.085325	1.6	6.6	2014-03-09	07:45:42
1324	50.317065	-4.085315	2.9	15.1	2014-03-09	07:45:43
1325	50.317095	-4.085299	3.59	18.2	2014-03-09	07:45:44
1326	50.317125	-4.085284	3.53	16.9	2014-03-09	07:45:45
1327	50.317142	-4.085276	1.94	17.7	2014-03-09	07:45:46
1328	50.317143	-4.085275	0.13	45.5	2014-03-09	07:45:47
1329	50.317141	-4.085276	0.13	204.8	2014-03-09	07:45:49
1330	50.317141	-4.085276	0.01	147.4	2014-03-09	07:45:50
1331	50.317141	-4.085276	0.02	298.5	2014-03-09	07:45:51
1332	50.317138	-4.085277	0.35	186.8	2014-03-09	07:45:52
1333	50.317137	-4.085277	0.08	189.2	2014-03-09	07:45:53
1334	50.317134	-4.085276	0.15	164	2014-03-09	07:45:55
1335	50.317137	-4.085276	0.33	353.8	2014-03-09	07:45:56
1336	50.317136	-4.085281	0.37	246.3	2014-03-09	07:45:57
1337	50.317129	-4.085284	0.81	192.7	2014-03-09	07:45:58
1338	50.317124	-4.085284	0.54	179.4	2014-03-09	07:45:59
1339	50.317124	-4.085283	0.05	99.4	2014-03-09	07:46:00
1340	50.31713	-4.085285	0.67	350.3	2014-03-09	07:46:01
1341	50.317135	-4.08529	0.67	321.4	2014-03-09	07:46:02
1342	50.317141	-4.085297	0.84	326.1	2014-03-09	07:46:03
1343	50.317148	-4.085302	0.88	335.1	2014-03-09	07:46:04
1344	50.317155	-4.085305	0.8	347.6	2014-03-09	07:46:05
1345	50.317169	-4.085299	1.58	15	2014-03-09	07:46:06
1346	50.31719	-4.085283	2.65	24.6	2014-03-09	07:46:07
1347	50.317208	-4.085269	2.21	26.6	2014-03-09	07:46:08
1348	50.317215	-4.085267	0.41	13.4	2014-03-09	07:46:10
1349	50.317204	-4.085264	1.28	172	2014-03-09	07:46:11
1350	50.317191	-4.085266	1.48	185.1	2014-03-09	07:46:12
1351	50.31718	-4.085266	1.23	180.5	2014-03-09	07:46:13
1352	50.31717	-4.085264	1.06	171.6	2014-03-09	07:46:14
1353	50.317157	-4.085263	1.49	178.4	2014-03-09	07:46:15
1354	50.317142	-4.085265	1.67	182.4	2014-03-09	07:46:16
1355	50.317127	-4.085266	1.68	184.5	2014-03-09	07:46:17
1356	50.317114	-4.085265	1.46	177	2014-03-09	07:46:18
1357	50.317102	-4.085266	1.3	182.6	2014-03-09	07:46:19
1358	50.317093	-4.085267	1.05	181.9	2014-03-09	07:46:20
1359	50.317085	-4.085268	0.84	186.5	2014-03-09	07:46:21
1360	50.317075	-4.085269	1.12	183.1	2014-03-09	07:46:22
1361	50.317067	-4.085269	0.87	178.8	2014-03-09	07:46:23
1362	50.317065	-4.085267	0.31	158.5	2014-03-09	07:46:24
1363	50.317064	-4.085266	0.06	117.6	2014-03-09	07:46:25
1364	50.317061	-4.085268	0.4	193.7	2014-03-09	07:46:26
1365	50.317057	-4.085269	0.42	198.1	2014-03-09	07:46:27
1366	50.317057	-4.08527	0.07	225.5	2014-03-09	07:46:28
1367	50.317053	-4.085269	0.19	173.7	2014-03-09	07:46:30
1368	50.317058	-4.085269	0.28	1.9	2014-03-09	07:46:32
1369	50.317062	-4.085277	0.69	310.2	2014-03-09	07:46:33
1370	50.317069	-4.085284	0.95	324.4	2014-03-09	07:46:34
1371	50.31708	-4.085289	1.23	345.4	2014-03-09	07:46:35
1372	50.3171	-4.085287	2.23	2.9	2014-03-09	07:46:36
1373	50.317127	-4.085281	3.07	7.9	2014-03-09	07:46:37
1374	50.317159	-4.085271	3.59	11.6	2014-03-09	07:46:38
1375	50.317196	-4.085263	4.11	8.3	2014-03-09	07:46:39
1376	50.317231	-4.085259	4	3.7	2014-03-09	07:46:40
1377	50.317267	-4.085258	3.98	1.5	2014-03-09	07:46:41
1378	50.3173	-4.085263	3.71	354.4	2014-03-09	07:46:42
1379	50.317329	-4.085268	3.21	353.2	2014-03-09	07:46:43
1380	50.317355	-4.08527	2.91	357.9	2014-03-09	07:46:44
1381	50.31738	-4.085269	2.75	0.2	2014-03-09	07:46:45
1382	50.317405	-4.085269	2.75	0.6	2014-03-09	07:46:46
1383	50.317429	-4.085268	2.73	0.9	2014-03-09	07:46:47
1384	50.317448	-4.085259	2.15	17.6	2014-03-09	07:46:48
1385	50.317465	-4.085249	2.08	20.7	2014-03-09	07:46:49
1386	50.317485	-4.085241	2.28	14.8	2014-03-09	07:46:50
1387	50.31745	-4.085195	5.1	140.4	2014-03-09	07:46:51
1388	50.317425	-4.085189	2.81	171.8	2014-03-09	07:46:52
1389	50.317373	-4.085242	6.84	213	2014-03-09	07:46:53
1390	50.317346	-4.085266	3.47	209.4	2014-03-09	07:46:54
1391	50.317318	-4.085278	3.17	196	2014-03-09	07:46:55
1392	50.317295	-4.085287	2.72	193.7	2014-03-09	07:46:56
1393	50.317274	-4.085298	2.48	197.8	2014-03-09	07:46:57
1394	50.31726	-4.085301	1.53	189.2	2014-03-09	07:46:58
1395	50.317249	-4.0853	1.22	176.9	2014-03-09	07:46:59
1396	50.317235	-4.0853	1.51	178.9	2014-03-09	07:47:00
1397	50.317221	-4.085299	1.6	177.9	2014-03-09	07:47:01
1398	50.31721	-4.085297	1.29	172.6	2014-03-09	07:47:02
1399	50.317201	-4.085294	1.02	167.1	2014-03-09	07:47:03
1400	50.317188	-4.085293	1.37	178.8	2014-03-09	07:47:04
1401	50.317176	-4.085291	1.43	173.8	2014-03-09	07:47:05
1402	50.317163	-4.085291	1.43	179	2014-03-09	07:47:06
1403	50.317148	-4.085291	1.66	180.8	2014-03-09	07:47:07
1404	50.317133	-4.085289	1.7	175.2	2014-03-09	07:47:08
1405	50.317117	-4.085288	1.69	176.7	2014-03-09	07:47:09
1406	50.317104	-4.085282	1.58	166.7	2014-03-09	07:47:10
1407	50.317095	-4.085276	1.07	152.8	2014-03-09	07:47:11
1408	50.317086	-4.08527	1.12	159.1	2014-03-09	07:47:12
1409	50.317077	-4.085264	1.06	154.8	2014-03-09	07:47:13
1410	50.31707	-4.085257	0.92	148.7	2014-03-09	07:47:14
1411	50.31706	-4.085253	1.19	166.7	2014-03-09	07:47:15
1412	50.317049	-4.085253	1.14	179.1	2014-03-09	07:47:16
1413	50.317038	-4.085254	1.29	182.7	2014-03-09	07:47:17
1414	50.317026	-4.085256	1.3	187.6	2014-03-09	07:47:18
1415	50.317017	-4.085256	1.05	181	2014-03-09	07:47:19
1416	50.317011	-4.085256	0.61	176.6	2014-03-09	07:47:20
1417	50.317008	-4.085255	0.18	176.1	2014-03-09	07:47:22
1418	50.317003	-4.085258	0.65	194.2	2014-03-09	07:47:23
1419	50.316995	-4.085261	0.84	196.6	2014-03-09	07:47:24
1420	50.316989	-4.085265	0.71	200.7	2014-03-09	07:47:25
1421	50.316989	-4.085264	0.06	118.2	2014-03-09	07:47:26
1422	50.316996	-4.085259	0.82	24.8	2014-03-09	07:47:27
1423	50.317	-4.085256	0.24	22.8	2014-03-09	07:47:29
1424	50.317	-4.085257	0.02	232.5	2014-03-09	07:47:31
1425	50.316999	-4.085252	0.16	93.3	2014-03-09	07:47:33
1426	50.316999	-4.085252	0.06	191.5	2014-03-09	07:47:34
1427	50.316994	-4.085252	0.29	175.2	2014-03-09	07:47:36
1428	50.316993	-4.085252	0.05	188	2014-03-09	07:47:37
1429	50.316985	-4.085253	0.88	186.2	2014-03-09	07:47:38
1430	50.316976	-4.085255	1.1	188.4	2014-03-09	07:47:39
1431	50.316967	-4.085257	1	188.2	2014-03-09	07:47:40
1432	50.316959	-4.08526	0.85	193	2014-03-09	07:47:41
1433	50.31695	-4.08526	0.99	177.9	2014-03-09	07:47:42
1434	50.316942	-4.085264	0.99	196.4	2014-03-09	07:47:43
1435	50.316936	-4.085267	0.67	198.7	2014-03-09	07:47:44
1436	50.316936	-4.085267	0.03	0	2014-03-09	07:47:45
1437	50.316937	-4.085266	0.07	36.5	2014-03-09	07:47:46
1438	50.316937	-4.085266	0.03	251.4	2014-03-09	07:47:47
1439	50.316929	-4.085273	0.99	208.5	2014-03-09	07:47:48
1440	50.31692	-4.085277	1.05	196.8	2014-03-09	07:47:49
1441	50.316916	-4.085279	0.45	190.7	2014-03-09	07:47:50
1442	50.316916	-4.085278	0.04	104.1	2014-03-09	07:47:51
1443	50.316919	-4.085275	0.41	28.4	2014-03-09	07:47:52
1444	50.316918	-4.085275	0.08	178.1	2014-03-09	07:47:54
1445	50.316914	-4.085276	0.41	184.9	2014-03-09	07:47:55
1446	50.316914	-4.085275	0.05	100.6	2014-03-09	07:47:56
1447	50.31691	-4.085275	0.46	183	2014-03-09	07:47:57
1448	50.31691	-4.085275	0.04	62.4	2014-03-09	07:47:58
1449	50.316913	-4.085272	0.38	27.2	2014-03-09	07:47:59
1450	50.316913	-4.085271	0.05	80.6	2014-03-09	07:48:01
1451	50.316913	-4.085271	0.07	190.6	2014-03-09	07:48:02
1452	50.316912	-4.08527	0.07	122.4	2014-03-09	07:48:03
1453	50.316916	-4.085266	0.51	35.4	2014-03-09	07:48:04
1454	50.316916	-4.085266	0.06	168.5	2014-03-09	07:48:05
1455	50.316915	-4.085267	0.07	255.1	2014-03-09	07:48:06
1456	50.316915	-4.085267	0.02	309.7	2014-03-09	07:48:07
1457	50.316912	-4.085268	0.19	192	2014-03-09	07:48:09
1458	50.316912	-4.085267	0.08	90	2014-03-09	07:48:10
1459	50.316909	-4.085268	0.3	190.3	2014-03-09	07:48:11
1460	50.316905	-4.085269	0.46	189.6	2014-03-09	07:48:12
1461	50.316905	-4.085268	0.08	144.1	2014-03-09	07:48:13
1462	50.316904	-4.085268	0.06	185.7	2014-03-09	07:48:15
1463	50.316907	-4.085264	0.51	39.9	2014-03-09	07:48:16
1464	50.316915	-4.085257	1.03	28.7	2014-03-09	07:48:17
1465	50.316917	-4.085254	0.21	48.9	2014-03-09	07:48:18
1466	50.316916	-4.085254	0.02	133	2014-03-09	07:48:20
1467	50.316916	-4.085255	0.02	231.9	2014-03-09	07:48:22
1468	50.316915	-4.085256	0.11	222.5	2014-03-09	07:48:23
1469	50.316911	-4.085259	0.26	206.1	2014-03-09	07:48:25
1470	50.316911	-4.085258	0.06	132.1	2014-03-09	07:48:26
1471	50.31691	-4.085258	0.06	147.4	2014-03-09	07:48:27
1472	50.316909	-4.085258	0.09	180	2014-03-09	07:48:28
1473	50.316909	-4.085257	0.05	129.2	2014-03-09	07:48:29
1474	50.316909	-4.085257	0.02	197.7	2014-03-09	07:48:30
1475	50.316908	-4.085258	0.1	183.6	2014-03-09	07:48:31
1476	50.316908	-4.085258	0.04	188.5	2014-03-09	07:48:32
1477	50.316908	-4.085257	0.02	32.6	2014-03-09	07:48:33
1478	50.316907	-4.085257	0.08	171.3	2014-03-09	07:48:34
1479	50.316903	-4.085259	0.22	196.2	2014-03-09	07:48:36
1480	50.31691	-4.085257	0.78	10.6	2014-03-09	07:48:37
1481	50.316913	-4.085257	0.14	353.9	2014-03-09	07:48:39
1482	50.316913	-4.085257	0	0	2014-03-09	07:48:40
1483	50.316913	-4.085257	0.01	180	2014-03-09	07:48:41
1484	50.316913	-4.085258	0.03	290.2	2014-03-09	07:48:42
1485	50.316919	-4.085266	0.86	319.1	2014-03-09	07:48:43
1486	50.316926	-4.085263	0.85	10.8	2014-03-09	07:48:44
1487	50.316935	-4.085255	1.13	31.6	2014-03-09	07:48:45
1488	50.316943	-4.085245	1.21	38	2014-03-09	07:48:46
1489	50.316951	-4.085237	1.04	33.1	2014-03-09	07:48:47
1490	50.31696	-4.085231	1.1	20.7	2014-03-09	07:48:48
1491	50.316976	-4.085221	1.87	23.5	2014-03-09	07:48:49
1492	50.316998	-4.085202	2.82	28.1	2014-03-09	07:48:50
1493	50.317031	-4.085176	4.07	27.1	2014-03-09	07:48:51
1494	50.317066	-4.085161	4.12	15.3	2014-03-09	07:48:52
1495	50.3171	-4.085162	3.71	359.1	2014-03-09	07:48:53
1496	50.317133	-4.085167	3.74	354.1	2014-03-09	07:48:54
1497	50.317161	-4.085171	3.16	354.8	2014-03-09	07:48:55
1498	50.317177	-4.085172	1.74	357.8	2014-03-09	07:48:56
1499	50.317179	-4.085174	0.15	336.3	2014-03-09	07:48:58
1500	50.31718	-4.085173	0.06	70.5	2014-03-09	07:48:59
1501	50.317182	-4.085168	0.4	53.1	2014-03-09	07:49:00
1502	50.317182	-4.085166	0.17	86.6	2014-03-09	07:49:01
1503	50.317175	-4.085158	0.99	145.7	2014-03-09	07:49:02
1504	50.317163	-4.085154	1.28	165.7	2014-03-09	07:49:03
1505	50.317155	-4.085148	1.01	155.1	2014-03-09	07:49:04
1506	50.317147	-4.085142	0.98	156.9	2014-03-09	07:49:05
1507	50.317135	-4.08514	1.36	172.5	2014-03-09	07:49:06
1508	50.317123	-4.085138	1.28	175	2014-03-09	07:49:07
1509	50.317111	-4.085137	1.37	176.2	2014-03-09	07:49:08
1510	50.317099	-4.085135	1.39	173.1	2014-03-09	07:49:09
1511	50.317088	-4.085133	1.22	175.5	2014-03-09	07:49:10
1512	50.317081	-4.085134	0.79	185.6	2014-03-09	07:49:11
1513	50.317075	-4.085135	0.6	183.5	2014-03-09	07:49:12
1514	50.317078	-4.085131	0.4	45.7	2014-03-09	07:49:13
1515	50.317087	-4.085125	1.1	23.6	2014-03-09	07:49:14
1516	50.31709	-4.08512	0.5	41.3	2014-03-09	07:49:15
1517	50.317091	-4.085121	0.03	303.6	2014-03-09	07:49:17
1518	50.317088	-4.08512	0.3	176.6	2014-03-09	07:49:18
1519	50.317088	-4.085121	0.03	223.2	2014-03-09	07:49:19
1520	50.317082	-4.085122	0.68	189.5	2014-03-09	07:49:20
1521	50.317079	-4.085122	0.18	173.2	2014-03-09	07:49:22
1522	50.317083	-4.08511	0.92	59	2014-03-09	07:49:23
1523	50.317077	-4.085112	0.66	188.4	2014-03-09	07:49:24
1524	50.317068	-4.085117	1.05	200.2	2014-03-09	07:49:25
1525	50.317059	-4.085118	0.97	184.6	2014-03-09	07:49:26
1526	50.31705	-4.085119	1.09	185	2014-03-09	07:49:27
1527	50.317042	-4.085121	0.86	189.5	2014-03-09	07:49:28
1528	50.317035	-4.085123	0.74	191.1	2014-03-09	07:49:29
1529	50.317025	-4.085125	1.12	184.9	2014-03-09	07:49:30
1530	50.317016	-4.085125	1.02	180.7	2014-03-09	07:49:31
1531	50.317005	-4.08513	1.28	196.4	2014-03-09	07:49:32
1532	50.317	-4.085129	0.58	172.3	2014-03-09	07:49:33
1533	50.317004	-4.085124	0.55	41.5	2014-03-09	07:49:34
1534	50.317001	-4.085122	0.32	153.7	2014-03-09	07:49:35
1535	50.316993	-4.085127	0.98	200.2	2014-03-09	07:49:36
1536	50.316984	-4.085133	1.06	203.8	2014-03-09	07:49:37
1537	50.316974	-4.085136	1.11	193.6	2014-03-09	07:49:38
1538	50.316965	-4.085141	1.16	198.3	2014-03-09	07:49:39
1539	50.316955	-4.085146	1.07	198.9	2014-03-09	07:49:40
1540	50.316945	-4.085153	1.31	200.8	2014-03-09	07:49:41
1541	50.316933	-4.085158	1.37	197.2	2014-03-09	07:49:42
1542	50.31693	-4.085157	0.33	167.7	2014-03-09	07:49:43
1543	50.31693	-4.085156	0.05	100.6	2014-03-09	07:49:45
1544	50.316929	-4.085159	0.25	243	2014-03-09	07:49:46
1545	50.316929	-4.085159	0.05	7.8	2014-03-09	07:49:47
1546	50.316932	-4.085155	0.21	48.5	2014-03-09	07:49:49
1547	50.316937	-4.085153	0.63	9.2	2014-03-09	07:49:50
1548	50.316942	-4.085153	0.28	358.9	2014-03-09	07:49:52
1549	50.316943	-4.085153	0.07	4.9	2014-03-09	07:49:53
1550	50.316938	-4.085154	0.51	186	2014-03-09	07:49:54
1551	50.316934	-4.085155	0.54	190.2	2014-03-09	07:49:55
1552	50.316929	-4.085158	0.58	197.9	2014-03-09	07:49:56
1553	50.316924	-4.085161	0.6	203.4	2014-03-09	07:49:57
1554	50.316921	-4.085164	0.33	220.3	2014-03-09	07:49:58
1555	50.316923	-4.085165	0.24	340.9	2014-03-09	07:49:59
1556	50.316928	-4.085161	0.54	34.1	2014-03-09	07:50:00
1557	50.316928	-4.08516	0.05	90	2014-03-09	07:50:02
1558	50.316925	-4.085155	0.22	121.9	2014-03-09	07:50:04
1559	50.316926	-4.085153	0.14	44.6	2014-03-09	07:50:05
1560	50.316931	-4.085147	0.72	40.2	2014-03-09	07:50:06
1561	50.316933	-4.08514	0.47	67.9	2014-03-09	07:50:07
1562	50.316934	-4.085133	0.27	79.9	2014-03-09	07:50:09
1563	50.316934	-4.085132	0.11	42.9	2014-03-09	07:50:10
1564	50.316934	-4.08513	0.07	90	2014-03-09	07:50:12
1565	50.316935	-4.085129	0.07	36	2014-03-09	07:50:13
1566	50.316938	-4.085125	0.45	39.7	2014-03-09	07:50:14
1567	50.316939	-4.08512	0.41	78.2	2014-03-09	07:50:15
1568	50.316938	-4.085118	0.12	113.5	2014-03-09	07:50:16
1569	50.316938	-4.085117	0.13	119.7	2014-03-09	07:50:17
1570	50.316938	-4.085116	0.08	111.2	2014-03-09	07:50:18
1571	50.316938	-4.085113	0.17	74.1	2014-03-09	07:50:19
1572	50.316938	-4.085112	0.12	107.1	2014-03-09	07:50:20
1573	50.316937	-4.085109	0.1	108.5	2014-03-09	07:50:22
1574	50.316939	-4.085107	0.12	29.1	2014-03-09	07:50:24
1575	50.316938	-4.085107	0.06	180	2014-03-09	07:50:25
1576	50.316938	-4.085107	0.06	152.3	2014-03-09	07:50:26
1577	50.316938	-4.085106	0.09	122.4	2014-03-09	07:50:27
1578	50.316942	-4.085101	0.57	40.1	2014-03-09	07:50:28
1579	50.316942	-4.085094	0.23	83	2014-03-09	07:50:30
1580	50.316942	-4.085094	0.04	90	2014-03-09	07:50:31
1581	50.31694	-4.085087	0.51	111.7	2014-03-09	07:50:32
1582	50.316941	-4.085081	0.46	80.8	2014-03-09	07:50:33
1583	50.316942	-4.085076	0.38	75.6	2014-03-09	07:50:34
1584	50.31694	-4.085071	0.35	123.8	2014-03-09	07:50:35
1585	50.316936	-4.085066	0.54	139	2014-03-09	07:50:36
1586	50.316935	-4.085061	0.44	116.1	2014-03-09	07:50:37
1587	50.316939	-4.085054	0.73	42.1	2014-03-09	07:50:38
1588	50.316945	-4.085047	0.78	37.7	2014-03-09	07:50:39
1589	50.316949	-4.08504	0.71	49	2014-03-09	07:50:40
1590	50.316952	-4.085035	0.22	53.4	2014-03-09	07:50:42
1591	50.316951	-4.085034	0.08	125.3	2014-03-09	07:50:43
1592	50.316951	-4.085032	0.06	90	2014-03-09	07:50:45
1593	50.316951	-4.085031	0.13	119.7	2014-03-09	07:50:46
1594	50.316951	-4.085029	0.1	79.5	2014-03-09	07:50:47
1595	50.31695	-4.085028	0.08	118	2014-03-09	07:50:48
1596	50.31695	-4.085028	0.08	147.4	2014-03-09	07:50:49
1597	50.316948	-4.085023	0.18	121	2014-03-09	07:50:51
1598	50.316948	-4.085022	0.06	123.1	2014-03-09	07:50:53
1599	50.316948	-4.085022	0.01	0	2014-03-09	07:50:54
1600	50.31695	-4.085016	0.46	58.3	2014-03-09	07:50:55
1601	50.316954	-4.08501	0.69	43.9	2014-03-09	07:50:56
1602	50.316959	-4.085003	0.73	42.1	2014-03-09	07:50:57
1603	50.316962	-4.084996	0.6	58	2014-03-09	07:50:58
1604	50.316964	-4.084991	0.39	61.3	2014-03-09	07:50:59
1605	50.316963	-4.084991	0.04	171.2	2014-03-09	07:51:00
1606	50.316961	-4.084986	0.48	128.9	2014-03-09	07:51:01
1607	50.316961	-4.084979	0.46	91.3	2014-03-09	07:51:02
1608	50.316963	-4.084973	0.51	59	2014-03-09	07:51:03
1609	50.316965	-4.084965	0.59	65.9	2014-03-09	07:51:04
1610	50.316966	-4.084958	0.56	73.6	2014-03-09	07:51:05
1611	50.316967	-4.084957	0.06	62.4	2014-03-09	07:51:06
1612	50.316964	-4.084953	0.18	134.4	2014-03-09	07:51:08
1613	50.316964	-4.084953	0.08	133	2014-03-09	07:51:09
1614	50.316962	-4.084952	0.08	172.1	2014-03-09	07:51:11
1615	50.316957	-4.084953	0.64	184.3	2014-03-09	07:51:12
1616	50.31695	-4.084955	0.77	189.8	2014-03-09	07:51:13
1617	50.316946	-4.084958	0.44	207.3	2014-03-09	07:51:14
1618	50.316946	-4.084957	0.07	143.5	2014-03-09	07:51:15
1619	50.316945	-4.084956	0.07	143.5	2014-03-09	07:51:16
1620	50.316949	-4.084952	0.54	35.2	2014-03-09	07:51:17
1621	50.316952	-4.084948	0.43	42	2014-03-09	07:51:18
1622	50.316953	-4.084945	0.11	63.9	2014-03-09	07:51:20
1623	50.316963	-4.084942	1.17	13.5	2014-03-09	07:51:21
1624	50.316972	-4.084939	0.99	12.1	2014-03-09	07:51:22
1625	50.316972	-4.084938	0.04	128.1	2014-03-09	07:51:24
1626	50.316971	-4.084937	0.04	140.1	2014-03-09	07:51:25
1627	50.316971	-4.084938	0.02	199.8	2014-03-09	07:51:26
1628	50.31697	-4.084937	0.08	168.7	2014-03-09	07:51:28
1629	50.316969	-4.084937	0.07	184.9	2014-03-09	07:51:29
1630	50.316965	-4.08494	0.5	206.9	2014-03-09	07:51:30
1631	50.316962	-4.084943	0.43	207.9	2014-03-09	07:51:31
1632	50.31696	-4.084944	0.08	191.1	2014-03-09	07:51:33
1633	50.316963	-4.084942	0.31	24.1	2014-03-09	07:51:34
1634	50.316965	-4.084941	0.28	18.8	2014-03-09	07:51:35
1635	50.316964	-4.084941	0.05	180	2014-03-09	07:51:37
1636	50.31696	-4.084943	0.53	198.9	2014-03-09	07:51:38
1637	50.31696	-4.084942	0.1	68.9	2014-03-09	07:51:39
1638	50.316966	-4.084935	0.83	34	2014-03-09	07:51:40
1639	50.316971	-4.084929	0.62	41.4	2014-03-09	07:51:41
1640	50.316972	-4.084925	0.16	69.7	2014-03-09	07:51:43
1641	50.316971	-4.084925	0.03	160.3	2014-03-09	07:51:45
1642	50.316971	-4.084924	0.03	71.4	2014-03-09	07:51:46
1643	50.316971	-4.084925	0.08	219.1	2014-03-09	07:51:47
1644	50.31697	-4.084926	0.11	204.9	2014-03-09	07:51:48
1645	50.316968	-4.084926	0.2	185.2	2014-03-09	07:51:49
1646	50.316962	-4.084931	0.7	210.1	2014-03-09	07:51:50
1647	50.316963	-4.084936	0.35	287.1	2014-03-09	07:51:51
1648	50.316965	-4.084944	0.62	285.8	2014-03-09	07:51:52
1649	50.316961	-4.084958	1.1	248.1	2014-03-09	07:51:53
1650	50.316957	-4.084971	1.01	245.6	2014-03-09	07:51:54
1651	50.316953	-4.084984	0.99	243.1	2014-03-09	07:51:55
1652	50.316949	-4.084997	1.07	244.8	2014-03-09	07:51:56
1653	50.316945	-4.085012	1.16	246.3	2014-03-09	07:51:57
1654	50.316943	-4.085026	1.01	253.4	2014-03-09	07:51:58
1655	50.316943	-4.08503	0.31	287.4	2014-03-09	07:51:59
1656	50.316948	-4.085028	0.49	19	2014-03-09	07:52:00
1657	50.31695	-4.085026	0.28	36.7	2014-03-09	07:52:01
1658	50.316948	-4.085027	0.19	202.1	2014-03-09	07:52:02
1659	50.316947	-4.085028	0.18	207.6	2014-03-09	07:52:03
1660	50.31694	-4.08503	0.75	192.3	2014-03-09	07:52:04
1661	50.316934	-4.085033	0.33	199	2014-03-09	07:52:06
1662	50.316933	-4.085034	0.09	204.7	2014-03-09	07:52:08
1663	50.316937	-4.085032	0.47	14.6	2014-03-09	07:52:09
1664	50.316939	-4.085034	0.11	336.8	2014-03-09	07:52:11
1665	50.316936	-4.085035	0.3	200.9	2014-03-09	07:52:12
1666	50.316936	-4.085035	0.07	159.8	2014-03-09	07:52:13
1667	50.316936	-4.085035	0.02	32.6	2014-03-09	07:52:14
1668	50.316937	-4.085034	0.1	20.8	2014-03-09	07:52:15
1669	50.316936	-4.085035	0.06	217.2	2014-03-09	07:52:16
1670	50.316933	-4.085037	0.39	205.3	2014-03-09	07:52:17
1671	50.316929	-4.085042	0.52	221.4	2014-03-09	07:52:18
1672	50.316927	-4.085047	0.44	239.5	2014-03-09	07:52:19
1673	50.316928	-4.085047	0.1	0	2014-03-09	07:52:20
1674	50.316935	-4.085044	0.74	20.8	2014-03-09	07:52:21
1675	50.316941	-4.085039	0.77	26.6	2014-03-09	07:52:22
1676	50.316942	-4.085044	0.39	284	2014-03-09	07:52:23
1677	50.31694	-4.085059	1.09	260.1	2014-03-09	07:52:24
1678	50.316937	-4.085077	1.27	256.9	2014-03-09	07:52:25
1679	50.316938	-4.085095	1.34	274.4	2014-03-09	07:52:26
1680	50.316939	-4.085113	1.22	273	2014-03-09	07:52:27
1681	50.316937	-4.085128	1.15	257.8	2014-03-09	07:52:28
1682	50.316934	-4.085143	1.09	254.7	2014-03-09	07:52:29
1683	50.316931	-4.085156	0.95	249.8	2014-03-09	07:52:30
1684	50.316929	-4.085159	0.16	235.3	2014-03-09	07:52:32
1685	50.316925	-4.085164	0.57	210	2014-03-09	07:52:33
1686	50.31692	-4.085166	0.59	198.3	2014-03-09	07:52:34
1687	50.316922	-4.085164	0.29	38.4	2014-03-09	07:52:35
1688	50.316925	-4.085158	0.53	43.6	2014-03-09	07:52:36
1689	50.316924	-4.085156	0.28	137.1	2014-03-09	07:52:37
1690	50.31692	-4.085158	0.42	198.8	2014-03-09	07:52:38
1691	50.316917	-4.085163	0.46	232.9	2014-03-09	07:52:39
1692	50.316918	-4.085164	0.1	321.7	2014-03-09	07:52:40
1693	50.316921	-4.08516	0.22	39.1	2014-03-09	07:52:42
1694	50.316921	-4.08516	0.01	0	2014-03-09	07:52:43
1695	50.31693	-4.085154	1.07	22.8	2014-03-09	07:52:44
1696	50.316938	-4.08515	0.9	16.1	2014-03-09	07:52:45
1697	50.316937	-4.085151	0.1	209.7	2014-03-09	07:52:46
1698	50.316929	-4.085152	0.9	183.8	2014-03-09	07:52:47
1699	50.316918	-4.085145	1.28	158.2	2014-03-09	07:52:48
1700	50.316908	-4.085135	1.41	148.5	2014-03-09	07:52:49
1701	50.316896	-4.085122	1.57	142.8	2014-03-09	07:52:50
1702	50.316887	-4.085113	1.27	150.1	2014-03-09	07:52:51
1703	50.316881	-4.085108	0.71	153.1	2014-03-09	07:52:52
1704	50.316877	-4.085103	0.5	137.7	2014-03-09	07:52:53
1705	50.316874	-4.0851	0.46	153.1	2014-03-09	07:52:54
1706	50.316875	-4.085108	0.52	279.3	2014-03-09	07:52:55
1707	50.316884	-4.085119	1.31	322.8	2014-03-09	07:52:56
1708	50.316897	-4.085129	1.59	333.1	2014-03-09	07:52:57
1709	50.316909	-4.085134	1.4	345	2014-03-09	07:52:58
1710	50.316933	-4.085134	2.66	0.6	2014-03-09	07:52:59
1711	50.316977	-4.085126	4.93	6	2014-03-09	07:53:00
1712	50.317033	-4.085126	6.31	0.2	2014-03-09	07:53:01
1713	50.317087	-4.085137	5.99	352.8	2014-03-09	07:53:02
1714	50.317133	-4.085156	5.32	345.3	2014-03-09	07:53:03
1715	50.317177	-4.085177	5.11	343	2014-03-09	07:53:04
1716	50.317218	-4.085201	4.91	339.4	2014-03-09	07:53:05
1717	50.317258	-4.085229	4.86	335.6	2014-03-09	07:53:06
1718	50.317298	-4.085263	5.03	331.7	2014-03-09	07:53:07
1719	50.317337	-4.085299	5.01	329.3	2014-03-09	07:53:08
1720	50.317376	-4.085337	5.16	328.2	2014-03-09	07:53:09
1721	50.317408	-4.085369	4.28	327.7	2014-03-09	07:53:10
1722	50.317426	-4.085392	2.55	320.2	2014-03-09	07:53:11
1723	50.317436	-4.085415	1.94	305.3	2014-03-09	07:53:12
1724	50.317437	-4.08542	0.43	290.5	2014-03-09	07:53:13
1725	50.317434	-4.085415	0.55	132.6	2014-03-09	07:53:14
1726	50.31743	-4.085418	0.55	206.3	2014-03-09	07:53:15
1727	50.317419	-4.085417	1.14	175.2	2014-03-09	07:53:16
1728	50.317404	-4.085412	1.8	169.7	2014-03-09	07:53:17
1729	50.317385	-4.085407	2.06	169.5	2014-03-09	07:53:18
1730	50.317367	-4.085404	2.01	174.7	2014-03-09	07:53:19
1731	50.317349	-4.085406	2.1	183.3	2014-03-09	07:53:20
1732	50.317329	-4.085406	2.14	181.1	2014-03-09	07:53:21
1733	50.317312	-4.085405	1.93	176.8	2014-03-09	07:53:22
1734	50.317297	-4.085402	1.68	171.8	2014-03-09	07:53:23
1735	50.317281	-4.0854	1.81	175.5	2014-03-09	07:53:24
1736	50.317262	-4.085399	2.06	177.8	2014-03-09	07:53:25
1737	50.317251	-4.085393	1.33	163.9	2014-03-09	07:53:26
1738	50.317242	-4.085386	1.11	151.4	2014-03-09	07:53:27
1739	50.317229	-4.08538	1.51	164.9	2014-03-09	07:53:28
1740	50.317219	-4.085376	1.18	163.9	2014-03-09	07:53:29
1741	50.31721	-4.085371	1	160.5	2014-03-09	07:53:30
1742	50.317198	-4.085365	1.47	164.3	2014-03-09	07:53:31
1743	50.317182	-4.085361	1.75	169.4	2014-03-09	07:53:32
1744	50.317165	-4.08536	1.95	178.2	2014-03-09	07:53:33
1745	50.317151	-4.085358	1.56	174.5	2014-03-09	07:53:34
1746	50.317139	-4.085355	1.39	169.9	2014-03-09	07:53:35
1747	50.317129	-4.085353	1.07	175.2	2014-03-09	07:53:36
1748	50.317122	-4.085354	0.73	184.2	2014-03-09	07:53:37
1749	50.317115	-4.085356	0.8	190.8	2014-03-09	07:53:38
1750	50.317108	-4.08536	0.83	200.2	2014-03-09	07:53:39
1751	50.317102	-4.085367	0.9	212	2014-03-09	07:53:40
1752	50.317098	-4.08537	0.26	209.8	2014-03-09	07:53:42
1753	50.317099	-4.085372	0.17	319	2014-03-09	07:53:43
1754	50.317092	-4.085377	0.82	206.3	2014-03-09	07:53:44
1755	50.317084	-4.085382	0.92	200.5	2014-03-09	07:53:45
1756	50.317076	-4.085385	0.97	194.5	2014-03-09	07:53:46
1757	50.317065	-4.085389	1.29	192	2014-03-09	07:53:47
1758	50.317051	-4.08539	1.56	182.8	2014-03-09	07:53:48
1759	50.317036	-4.085391	1.63	183.6	2014-03-09	07:53:49
1760	50.317021	-4.085392	1.69	182	2014-03-09	07:53:50
1761	50.317009	-4.085392	1.35	179	2014-03-09	07:53:51
1762	50.316998	-4.08539	1.16	173.8	2014-03-09	07:53:52
1763	50.316987	-4.08539	1.3	181	2014-03-09	07:53:53
1764	50.316976	-4.085391	1.24	181.7	2014-03-09	07:53:54
1765	50.316965	-4.085389	1.14	172.5	2014-03-09	07:53:55
1766	50.316956	-4.085387	1.07	171.3	2014-03-09	07:53:56
1767	50.31695	-4.085387	0.68	185	2014-03-09	07:53:57
1768	50.316949	-4.085388	0.12	212.6	2014-03-09	07:53:58
1769	50.316948	-4.085389	0.08	203.7	2014-03-09	07:54:00
1770	50.316948	-4.085389	0.05	68.3	2014-03-09	07:54:01
1771	50.316949	-4.085389	0.07	2.5	2014-03-09	07:54:03
1772	50.316949	-4.085388	0.02	18.7	2014-03-09	07:54:04
1773	50.316945	-4.08539	0.42	190.7	2014-03-09	07:54:05
1774	50.31694	-4.085392	0.66	195.8	2014-03-09	07:54:06
1775	50.316934	-4.085395	0.62	198	2014-03-09	07:54:07
1776	50.316929	-4.085399	0.67	207.9	2014-03-09	07:54:08
1777	50.316927	-4.085397	0.17	145.8	2014-03-09	07:54:10
1778	50.316926	-4.085394	0.16	102.9	2014-03-09	07:54:11
1779	50.316924	-4.085392	0.15	151.2	2014-03-09	07:54:13
1780	50.316924	-4.085388	0.27	94	2014-03-09	07:54:14
1781	50.316924	-4.08539	0.09	281.9	2014-03-09	07:54:15
1782	50.316923	-4.085389	0.06	152	2014-03-09	07:54:17
1783	50.316926	-4.085383	0.52	49.9	2014-03-09	07:54:18
1784	50.316927	-4.085378	0.21	76.8	2014-03-09	07:54:20
1785	50.316926	-4.085377	0.07	115	2014-03-09	07:54:21
1786	50.316926	-4.085377	0.06	174.3	2014-03-09	07:54:22
1787	50.316922	-4.085376	0.49	176.5	2014-03-09	07:54:23
1788	50.316919	-4.085374	0.17	156.6	2014-03-09	07:54:25
1789	50.316918	-4.085374	0.06	174.3	2014-03-09	07:54:26
1790	50.316918	-4.085374	0.06	180	2014-03-09	07:54:27
1791	50.316918	-4.085375	0.05	316.8	2014-03-09	07:54:28
1792	50.316918	-4.085374	0.08	128.1	2014-03-09	07:54:29
1793	50.316916	-4.085371	0.13	137.7	2014-03-09	07:54:31
1794	50.316916	-4.085369	0.07	75.6	2014-03-09	07:54:33
1795	50.316916	-4.085368	0.13	77.5	2014-03-09	07:54:34
1796	50.316917	-4.085367	0.1	49.7	2014-03-09	07:54:35
1797	50.316914	-4.085365	0.34	163.6	2014-03-09	07:54:36
1798	50.316914	-4.085365	0.05	114.7	2014-03-09	07:54:37
1799	50.316918	-4.085361	0.47	30.8	2014-03-09	07:54:38
1800	50.316919	-4.08536	0.16	30.7	2014-03-09	07:54:39
1801	50.316915	-4.08536	0.19	177.3	2014-03-09	07:54:41
1802	50.316915	-4.08536	0.03	223.2	2014-03-09	07:54:42
1803	50.316916	-4.085356	0.16	85	2014-03-09	07:54:44
1804	50.316909	-4.085359	0.78	195.4	2014-03-09	07:54:45
1805	50.3169	-4.085363	0.98	198.9	2014-03-09	07:54:46
1806	50.316894	-4.085367	0.76	201.2	2014-03-09	07:54:47
1807	50.316888	-4.085371	0.71	206.4	2014-03-09	07:54:48
1808	50.316884	-4.085374	0.55	199.8	2014-03-09	07:54:49
1809	50.316885	-4.085373	0.15	18.8	2014-03-09	07:54:50
1810	50.316888	-4.085369	0.47	36.9	2014-03-09	07:54:51
1811	50.316888	-4.085368	0.07	113.1	2014-03-09	07:54:52
1812	50.316881	-4.085379	1.09	225.9	2014-03-09	07:54:53
1813	50.316875	-4.085389	0.98	225	2014-03-09	07:54:54
1814	50.316867	-4.085399	1.18	216.5	2014-03-09	07:54:55
1815	50.316858	-4.085411	1.28	222.5	2014-03-09	07:54:56
1816	50.316849	-4.085422	1.27	218.4	2014-03-09	07:54:57
1817	50.31684	-4.085431	1.19	212.8	2014-03-09	07:54:58
1818	50.31683	-4.085443	1.44	214.4	2014-03-09	07:54:59
1819	50.316819	-4.085456	1.49	220.1	2014-03-09	07:55:00
1820	50.316813	-4.08547	1.22	231.8	2014-03-09	07:55:01
1821	50.316812	-4.085474	0.31	257.8	2014-03-09	07:55:02
1822	50.316812	-4.085469	0.34	93.2	2014-03-09	07:55:03
1823	50.316812	-4.085469	0.01	60.6	2014-03-09	07:55:05
1824	50.316817	-4.085458	1	54	2014-03-09	07:55:06
1825	50.316833	-4.085436	2.31	41.8	2014-03-09	07:55:07
1826	50.316861	-4.085403	3.91	36.8	2014-03-09	07:55:08
1827	50.316895	-4.08536	4.91	38.2	2014-03-09	07:55:09
1828	50.316934	-4.085309	5.63	40.2	2014-03-09	07:55:10
1829	50.316971	-4.085253	5.7	44.6	2014-03-09	07:55:11
1830	50.317003	-4.085192	5.6	50.3	2014-03-09	07:55:12
1831	50.317029	-4.085132	5.2	55.5	2014-03-09	07:55:13
1832	50.317051	-4.085068	5.1	62.1	2014-03-09	07:55:14
1833	50.317068	-4.085	5.2	68.6	2014-03-09	07:55:15
1834	50.317083	-4.084926	5.54	72.5	2014-03-09	07:55:16
1835	50.317099	-4.08485	5.7	72	2014-03-09	07:55:17
1836	50.317115	-4.084774	5.7	71.3	2014-03-09	07:55:18
1837	50.317131	-4.084697	5.76	72.5	2014-03-09	07:55:19
1838	50.317144	-4.08462	5.67	74.3	2014-03-09	07:55:20
1839	50.317152	-4.084548	5.2	80.4	2014-03-09	07:55:21
1840	50.317148	-4.084501	3.34	97.9	2014-03-09	07:55:22
1841	50.317131	-4.084498	1.87	173.9	2014-03-09	07:55:23
1842	50.317126	-4.084559	4.35	262.7	2014-03-09	07:55:24
1843	50.317122	-4.084618	4.26	262.8	2014-03-09	07:55:25
1844	50.317115	-4.084707	6.31	263.7	2014-03-09	07:55:26
1845	50.317108	-4.084748	3.05	254.4	2014-03-09	07:55:27
1846	50.317104	-4.084768	1.52	251.3	2014-03-09	07:55:28
1847	50.317096	-4.084779	1.18	221.6	2014-03-09	07:55:29
1848	50.317091	-4.084792	0.51	240.2	2014-03-09	07:55:31
1849	50.317083	-4.08482	2.2	244.9	2014-03-09	07:55:32
1850	50.317076	-4.084845	1.94	247.4	2014-03-09	07:55:33
1851	50.317074	-4.08486	1.12	256.6	2014-03-09	07:55:34
1852	50.317073	-4.084868	0.57	266.2	2014-03-09	07:55:35
1853	50.317073	-4.084869	0.03	288.6	2014-03-09	07:55:36
1854	50.317074	-4.084873	0.17	277.7	2014-03-09	07:55:38
1855	50.317075	-4.084877	0.28	295.9	2014-03-09	07:55:39
1856	50.317077	-4.084884	0.28	289.7	2014-03-09	07:55:41
1857	50.317079	-4.084891	0.55	295	2014-03-09	07:55:42
1858	50.317078	-4.084893	0.12	247.5	2014-03-09	07:55:43
1859	50.317079	-4.084899	0.45	284.4	2014-03-09	07:55:44
1860	50.31708	-4.084906	0.51	278.5	2014-03-09	07:55:45
1861	50.317074	-4.08492	1.23	236.4	2014-03-09	07:55:46
1862	50.317061	-4.08494	1.96	225.1	2014-03-09	07:55:47
1863	50.317056	-4.084954	1.14	238.8	2014-03-09	07:55:48
1864	50.317052	-4.084968	1.14	244.4	2014-03-09	07:55:49
1865	50.31705	-4.084978	0.35	252.9	2014-03-09	07:55:51
1866	50.317052	-4.084978	0.2	346.3	2014-03-09	07:55:52
1867	50.317054	-4.084978	0.22	0	2014-03-09	07:55:53
1868	50.31705	-4.084983	0.47	221.1	2014-03-09	07:55:54
1869	50.317047	-4.084986	0.46	215.7	2014-03-09	07:55:55
1870	50.31704	-4.084985	0.77	174.2	2014-03-09	07:55:56
1871	50.317028	-4.084976	1.5	154.1	2014-03-09	07:55:57
1872	50.317015	-4.084966	1.67	154.4	2014-03-09	07:55:58
1873	50.317005	-4.084953	1.45	140.1	2014-03-09	07:55:59
1874	50.316996	-4.084943	1.2	144.3	2014-03-09	07:56:00
1875	50.316988	-4.084935	1.05	145.8	2014-03-09	07:56:01
1876	50.316985	-4.084929	0.51	129.7	2014-03-09	07:56:02
1877	50.316986	-4.084932	0.12	303.7	2014-03-09	07:56:04
1878	50.31698	-4.084941	1	221.5	2014-03-09	07:56:05
1879	50.316969	-4.084953	1.45	215.8	2014-03-09	07:56:06
1880	50.316956	-4.084964	1.63	208.8	2014-03-09	07:56:07
1881	50.316941	-4.084976	1.87	206.2	2014-03-09	07:56:08
1882	50.316989	-4.085097	0.46	301.5	2014-03-09	07:56:30
1883	50.316988	-4.085099	0.18	238.9	2014-03-09	07:56:31
1884	50.316987	-4.085103	0.29	253.1	2014-03-09	07:56:32
1885	50.316985	-4.085106	0.29	225.3	2014-03-09	07:56:33
1886	50.316977	-4.085111	0.98	199.5	2014-03-09	07:56:34
1887	50.316972	-4.085114	0.62	206.1	2014-03-09	07:56:35
1888	50.316966	-4.085118	0.74	198.8	2014-03-09	07:56:36
1889	50.31696	-4.085123	0.73	208.7	2014-03-09	07:56:37
1890	50.316952	-4.085127	0.88	202	2014-03-09	07:56:38
1891	50.316943	-4.085132	1.07	197.9	2014-03-09	07:56:39
1892	50.316935	-4.08514	1.13	211	2014-03-09	07:56:40
1893	50.316927	-4.085144	0.87	197.1	2014-03-09	07:56:41
1894	50.316921	-4.085147	0.7	199.3	2014-03-09	07:56:42
1895	50.316913	-4.085153	1.02	205.2	2014-03-09	07:56:43
1896	50.316904	-4.08516	1.12	206.6	2014-03-09	07:56:44
1897	50.316894	-4.085169	1.27	208.3	2014-03-09	07:56:45
1898	50.316884	-4.085176	1.2	206.3	2014-03-09	07:56:46
1899	50.316877	-4.085186	1.02	222.4	2014-03-09	07:56:47
1900	50.316872	-4.085194	0.82	222.1	2014-03-09	07:56:48
1901	50.316865	-4.085201	0.99	213.4	2014-03-09	07:56:49
1902	50.316858	-4.08521	0.98	217.3	2014-03-09	07:56:50
1903	50.316857	-4.085212	0.18	235.4	2014-03-09	07:56:51
1904	50.316862	-4.08521	0.61	14	2014-03-09	07:56:52
1905	50.316863	-4.085206	0.28	57.3	2014-03-09	07:56:53
1906	50.316864	-4.085202	0.15	72.3	2014-03-09	07:56:55
1907	50.316863	-4.085202	0.17	161.4	2014-03-09	07:56:56
1908	50.31686	-4.085201	0.34	169.9	2014-03-09	07:56:57
1909	50.316855	-4.085202	0.24	190.6	2014-03-09	07:56:59
1910	50.316853	-4.085202	0.12	182.7	2014-03-09	07:57:01
1911	50.316856	-4.085196	0.53	50.7	2014-03-09	07:57:02
1912	50.316858	-4.085192	0.35	66	2014-03-09	07:57:03
1913	50.316855	-4.085191	0.33	165.2	2014-03-09	07:57:04
1914	50.316851	-4.085192	0.44	191.8	2014-03-09	07:57:05
1915	50.316847	-4.085195	0.51	207	2014-03-09	07:57:06
1916	50.316845	-4.085193	0.14	149.6	2014-03-09	07:57:08
1917	50.31685	-4.085193	0.28	0.6	2014-03-09	07:57:10
1918	50.316857	-4.085191	0.85	11	2014-03-09	07:57:11
1919	50.31686	-4.085189	0.15	25.8	2014-03-09	07:57:13
1920	50.31686	-4.085188	0.08	76.3	2014-03-09	07:57:14
1921	50.31686	-4.085186	0.13	69.5	2014-03-09	07:57:15
1922	50.31686	-4.085185	0.12	99	2014-03-09	07:57:16
1923	50.316859	-4.085183	0.11	120.3	2014-03-09	07:57:17
1924	50.316858	-4.085182	0.13	149.8	2014-03-09	07:57:18
1925	50.316857	-4.085182	0.16	180	2014-03-09	07:57:19
1926	50.316855	-4.085182	0.27	180	2014-03-09	07:57:20
1927	50.316856	-4.08518	0.1	42.6	2014-03-09	07:57:22
1928	50.31686	-4.085178	0.52	23.7	2014-03-09	07:57:23
1929	50.316864	-4.085175	0.51	20.5	2014-03-09	07:57:24
1930	50.316865	-4.085175	0.02	351.2	2014-03-09	07:57:26
1931	50.316861	-4.085175	0.44	176.1	2014-03-09	07:57:27
1932	50.316856	-4.085176	0.51	192.3	2014-03-09	07:57:28
1933	50.316854	-4.08518	0.21	220.7	2014-03-09	07:57:30
1934	50.316853	-4.085182	0.18	242.2	2014-03-09	07:57:31
1935	50.316853	-4.085188	0.21	271.2	2014-03-09	07:57:33
1936	50.316855	-4.085187	0.13	14.5	2014-03-09	07:57:35
1937	50.316854	-4.085186	0.18	136.4	2014-03-09	07:57:36
1938	50.316852	-4.085183	0.31	136.2	2014-03-09	07:57:37
1939	50.31685	-4.085181	0.26	148.5	2014-03-09	07:57:38
1940	50.316848	-4.085179	0.27	152.7	2014-03-09	07:57:39
1941	50.316846	-4.085179	0.11	172.3	2014-03-09	07:57:41
1942	50.316843	-4.085183	0.42	222.9	2014-03-09	07:57:42
1943	50.316847	-4.085185	0.25	343.6	2014-03-09	07:57:44
1944	50.316853	-4.085182	0.34	14.6	2014-03-09	07:57:46
1945	50.316853	-4.085182	0.05	186.9	2014-03-09	07:57:47
1946	50.316853	-4.085182	0.06	22.9	2014-03-09	07:57:48
1947	50.316855	-4.085182	0.14	9.8	2014-03-09	07:57:49
1948	50.316856	-4.08518	0.19	38.5	2014-03-09	07:57:50
1949	50.316858	-4.085177	0.27	46.5	2014-03-09	07:57:51
1950	50.31686	-4.085173	0.38	44.7	2014-03-09	07:57:52
1951	50.316865	-4.08518	0.7	318	2014-03-09	07:57:53
1952	50.316871	-4.08519	1.03	313.4	2014-03-09	07:57:54
1953	50.316881	-4.085202	1.41	323.2	2014-03-09	07:57:55
1954	50.316894	-4.085217	1.72	322.8	2014-03-09	07:57:56
1955	50.316908	-4.085226	1.74	339.4	2014-03-09	07:57:57
1956	50.316924	-4.085226	1.75	359.2	2014-03-09	07:57:58
1957	50.316945	-4.085225	2.29	2.5	2014-03-09	07:57:59
1958	50.316972	-4.085216	3.11	11.5	2014-03-09	07:58:00
1959	50.317005	-4.085204	3.81	13.3	2014-03-09	07:58:01
1960	50.317043	-4.085187	4.31	15.4	2014-03-09	07:58:02
1961	50.317083	-4.085167	4.73	18.3	2014-03-09	07:58:03
1962	50.317126	-4.085154	4.88	10.8	2014-03-09	07:58:04
1963	50.317165	-4.085151	4.36	3	2014-03-09	07:58:05
1964	50.317203	-4.085148	4.19	2.6	2014-03-09	07:58:06
1965	50.317241	-4.085147	4.25	1	2014-03-09	07:58:07
1966	50.317278	-4.08515	4.15	357	2014-03-09	07:58:08
1967	50.317315	-4.085161	4.16	349	2014-03-09	07:58:09
1968	50.31735	-4.085175	4.01	345.8	2014-03-09	07:58:10
1969	50.317386	-4.085191	4.17	343.5	2014-03-09	07:58:11
1970	50.317412	-4.08521	3.2	335.8	2014-03-09	07:58:12
1971	50.317431	-4.085231	2.58	324.4	2014-03-09	07:58:13
1972	50.317442	-4.085246	1.7	319.8	2014-03-09	07:58:14
1973	50.317435	-4.085255	1.01	217.7	2014-03-09	07:58:15
1974	50.317417	-4.085265	2.1	199.2	2014-03-09	07:58:16
1975	50.317399	-4.08527	2.1	190.3	2014-03-09	07:58:17
1976	50.317381	-4.08527	2.03	179.8	2014-03-09	07:58:18
1977	50.317368	-4.085267	1.43	171.4	2014-03-09	07:58:19
1978	50.317358	-4.085262	1.14	163.3	2014-03-09	07:58:20
1979	50.317344	-4.085259	1.6	170.6	2014-03-09	07:58:21
1980	50.31733	-4.085255	1.56	169.9	2014-03-09	07:58:22
1981	50.317315	-4.085252	1.67	172.7	2014-03-09	07:58:23
1982	50.317303	-4.08525	1.31	174.5	2014-03-09	07:58:24
1983	50.317291	-4.085245	1.38	165	2014-03-09	07:58:25
1984	50.317278	-4.085238	1.59	160.5	2014-03-09	07:58:26
1985	50.317263	-4.085232	1.66	166.1	2014-03-09	07:58:27
1986	50.317246	-4.085229	1.9	174.3	2014-03-09	07:58:28
1987	50.31723	-4.085226	1.88	172.7	2014-03-09	07:58:29
1988	50.317217	-4.085218	1.49	157.9	2014-03-09	07:58:30
1989	50.317206	-4.085211	1.33	159	2014-03-09	07:58:31
1990	50.317194	-4.085206	1.37	164.9	2014-03-09	07:58:32
1991	50.317185	-4.085203	1.07	166.1	2014-03-09	07:58:33
1992	50.317173	-4.085201	1.31	173.8	2014-03-09	07:58:34
1993	50.317158	-4.085201	1.72	181.4	2014-03-09	07:58:35
1994	50.317145	-4.085202	1.47	181.2	2014-03-09	07:58:36
1995	50.317137	-4.0852	0.88	172.2	2014-03-09	07:58:37
1996	50.31713	-4.0852	0.72	178.1	2014-03-09	07:58:38
1997	50.317121	-4.085199	1.02	179	2014-03-09	07:58:39
1998	50.317113	-4.085201	0.96	185.4	2014-03-09	07:58:40
1999	50.317105	-4.085202	0.87	188.3	2014-03-09	07:58:41
[truncated: 2,815 more rows]
