# Supplementary material for: On the Potential of Surfers to Monitor Environmental Indicators in the Coastal Zone
Source: PLoS One. 2015 Jul 8;10(7):e0127706. doi: 10.1371/journal.pone.0127706 (PMC4496071; doi:10.1371/journal.pone.0127706)
Supplement: S1 Data — Contains 85 GPS tracks (comma separated files) used to estimate surfing performance statistics in the manuscript. (ZIP) [file pone.0127706.s001.zip › S1 Data GPS Tracks/20140313_Wembury.csv]

No	Latitude	Longitude	Speed	Course	Date	Time
1	50.317143	-4.08317	0	0	2014-03-13	13:09:34
2	50.317146	-4.08316	0.75	61.2	2014-03-13	13:09:35
3	50.317146	-4.083159	0.08	83.1	2014-03-13	13:09:36
4	50.317149	-4.083156	0.35	41.7	2014-03-13	13:09:37
5	50.317148	-4.083153	0.21	95.2	2014-03-13	13:09:38
6	50.317148	-4.083146	0.52	99.3	2014-03-13	13:09:39
7	50.317147	-4.083142	0.29	97.5	2014-03-13	13:09:40
8	50.317147	-4.08314	0.13	97.8	2014-03-13	13:09:41
9	50.317146	-4.08314	0.1	169.2	2014-03-13	13:09:42
10	50.317147	-4.083138	0.09	66.3	2014-03-13	13:09:43
11	50.317145	-4.083141	0.27	222.4	2014-03-13	13:09:44
12	50.317144	-4.083142	0.18	207.7	2014-03-13	13:09:45
13	50.317141	-4.083142	0.27	175	2014-03-13	13:09:46
14	50.317138	-4.083142	0.3	176.6	2014-03-13	13:09:47
15	50.317137	-4.083143	0.14	218.3	2014-03-13	13:09:48
16	50.317138	-4.083145	0.14	286.1	2014-03-13	13:09:49
17	50.317139	-4.083146	0.15	309.3	2014-03-13	13:09:50
18	50.317138	-4.083147	0.05	224.1	2014-03-13	13:09:51
19	50.317139	-4.083148	0.15	329.3	2014-03-13	13:09:52
20	50.317141	-4.083147	0.2	24	2014-03-13	13:09:53
21	50.317142	-4.083144	0.19	59.8	2014-03-13	13:09:54
22	50.317144	-4.083146	0.21	326.2	2014-03-13	13:09:55
23	50.317145	-4.083148	0.18	317.5	2014-03-13	13:09:56
24	50.317144	-4.08315	0.19	252.7	2014-03-13	13:09:57
25	50.317144	-4.08315	0.06	132.6	2014-03-13	13:09:58
26	50.317147	-4.083145	0.52	44.2	2014-03-13	13:09:59
27	50.317151	-4.08314	0.51	37.7	2014-03-13	13:10:00
28	50.317153	-4.083136	0.42	51.4	2014-03-13	13:10:01
29	50.317154	-4.083136	0.09	352.6	2014-03-13	13:10:02
30	50.317155	-4.083133	0.2	68	2014-03-13	13:10:03
31	50.317157	-4.083134	0.25	344.8	2014-03-13	13:10:04
32	50.317159	-4.083134	0.24	358.7	2014-03-13	13:10:05
33	50.31716	-4.083133	0.17	22.5	2014-03-13	13:10:06
34	50.31716	-4.083135	0.14	246	2014-03-13	13:10:07
35	50.317159	-4.083137	0.15	243.3	2014-03-13	13:10:08
36	50.317159	-4.083139	0.17	254.4	2014-03-13	13:10:09
37	50.317158	-4.083141	0.16	217.8	2014-03-13	13:10:10
38	50.317156	-4.083142	0.19	218.7	2014-03-13	13:10:11
39	50.317156	-4.083142	0.07	184.4	2014-03-13	13:10:12
40	50.317156	-4.083144	0.1	264	2014-03-13	13:10:13
41	50.317155	-4.083147	0.22	247.6	2014-03-13	13:10:14
42	50.317156	-4.083148	0.12	309.8	2014-03-13	13:10:15
43	50.317156	-4.083149	0.09	320.6	2014-03-13	13:10:16
44	50.317156	-4.08315	0.09	245.5	2014-03-13	13:10:17
45	50.317156	-4.08315	0.05	0	2014-03-13	13:10:18
46	50.317157	-4.083148	0.17	55.7	2014-03-13	13:10:19
47	50.317159	-4.083146	0.26	30.3	2014-03-13	13:10:20
48	50.317162	-4.083145	0.33	12.4	2014-03-13	13:10:21
49	50.317165	-4.083145	0.33	353.7	2014-03-13	13:10:22
50	50.317167	-4.083144	0.23	17.8	2014-03-13	13:10:23
51	50.317168	-4.083144	0.12	11.3	2014-03-13	13:10:24
52	50.317168	-4.083145	0.05	258.1	2014-03-13	13:10:25
53	50.317168	-4.083145	0.05	281.7	2014-03-13	13:10:26
54	50.317169	-4.083145	0.1	35.6	2014-03-13	13:10:27
55	50.317169	-4.083146	0.13	290.5	2014-03-13	13:10:28
56	50.31717	-4.083146	0.11	9	2014-03-13	13:10:29
57	50.317172	-4.083146	0.19	2	2014-03-13	13:10:30
58	50.317173	-4.083146	0.15	11.3	2014-03-13	13:10:31
59	50.317174	-4.083146	0.08	346.8	2014-03-13	13:10:32
60	50.317174	-4.083145	0.03	109	2014-03-13	13:10:33
61	50.317169	-4.083151	0.6	216.3	2014-03-13	13:10:34
62	50.317166	-4.083155	0.51	221.2	2014-03-13	13:10:35
63	50.317163	-4.083158	0.39	205.1	2014-03-13	13:10:36
64	50.31716	-4.083161	0.43	216	2014-03-13	13:10:37
65	50.317158	-4.083164	0.35	223.4	2014-03-13	13:10:38
66	50.317157	-4.083166	0.14	218.5	2014-03-13	13:10:39
67	50.317156	-4.083169	0.22	249.8	2014-03-13	13:10:40
68	50.317155	-4.08317	0.14	251.1	2014-03-13	13:10:41
69	50.317157	-4.083167	0.29	51.9	2014-03-13	13:10:42
70	50.317161	-4.083166	0.43	14.3	2014-03-13	13:10:43
71	50.317165	-4.083164	0.45	17	2014-03-13	13:10:44
72	50.317164	-4.083162	0.14	97.9	2014-03-13	13:10:45
73	50.317163	-4.083161	0.14	151.7	2014-03-13	13:10:46
74	50.317161	-4.08316	0.26	170.9	2014-03-13	13:10:47
75	50.317163	-4.08316	0.28	13.6	2014-03-13	13:10:48
76	50.317167	-4.083161	0.41	344.7	2014-03-13	13:10:49
77	50.317172	-4.083162	0.51	355.4	2014-03-13	13:10:50
78	50.317173	-4.08316	0.24	32.6	2014-03-13	13:10:51
79	50.31717	-4.083162	0.44	203.3	2014-03-13	13:10:52
80	50.31717	-4.083157	0.34	83.8	2014-03-13	13:10:53
81	50.317168	-4.083152	0.47	118.2	2014-03-13	13:10:54
82	50.317169	-4.083148	0.28	59.5	2014-03-13	13:10:55
83	50.31717	-4.08315	0.11	285.3	2014-03-13	13:10:56
84	50.31717	-4.083149	0.05	52.5	2014-03-13	13:10:57
85	50.31717	-4.08315	0.06	228.8	2014-03-13	13:10:58
86	50.317166	-4.083154	0.45	217.7	2014-03-13	13:10:59
87	50.317164	-4.083158	0.43	226	2014-03-13	13:11:00
88	50.317163	-4.083161	0.23	240.3	2014-03-13	13:11:01
89	50.317159	-4.083166	0.53	226.8	2014-03-13	13:11:02
90	50.317156	-4.083171	0.5	222.3	2014-03-13	13:11:03
91	50.317154	-4.083171	0.28	180	2014-03-13	13:11:04
92	50.317154	-4.083171	0.03	270	2014-03-13	13:11:05
93	50.317155	-4.083172	0.13	327.4	2014-03-13	13:11:06
94	50.317155	-4.083172	0.11	32.6	2014-03-13	13:11:07
95	50.317157	-4.083168	0.33	46.8	2014-03-13	13:11:08
96	50.317161	-4.083165	0.4	31.1	2014-03-13	13:11:09
97	50.317163	-4.083161	0.44	42.3	2014-03-13	13:11:10
98	50.317166	-4.083158	0.39	35.6	2014-03-13	13:11:11
99	50.317168	-4.083154	0.37	54.2	2014-03-13	13:11:12
100	50.317169	-4.083151	0.24	71.8	2014-03-13	13:11:13
101	50.317169	-4.083149	0.08	70.2	2014-03-13	13:11:14
102	50.31717	-4.083148	0.14	30.4	2014-03-13	13:11:15
103	50.317171	-4.083148	0.05	20.8	2014-03-13	13:11:16
104	50.31717	-4.083148	0.04	211.8	2014-03-13	13:11:17
105	50.317171	-4.083149	0.03	336.5	2014-03-13	13:11:18
106	50.317171	-4.083149	0.01	330.4	2014-03-13	13:11:19
107	50.317171	-4.083149	0.01	324.3	2014-03-13	13:11:20
108	50.317171	-4.083149	0.03	203.5	2014-03-13	13:11:21
109	50.31717	-4.083149	0.03	191.5	2014-03-13	13:11:22
110	50.31717	-4.083149	0.02	63.4	2014-03-13	13:11:23
111	50.31717	-4.083149	0.05	186.9	2014-03-13	13:11:24
112	50.317169	-4.08315	0.06	221.9	2014-03-13	13:11:25
113	50.31717	-4.08315	0.02	0	2014-03-13	13:11:26
114	50.317169	-4.08315	0.03	203.5	2014-03-13	13:11:27
115	50.31717	-4.083149	0.04	33.3	2014-03-13	13:11:28
116	50.31717	-4.083149	0.06	37.2	2014-03-13	13:11:29
117	50.317171	-4.083148	0.12	30	2014-03-13	13:11:30
118	50.317172	-4.083147	0.14	38.8	2014-03-13	13:11:31
119	50.317172	-4.083146	0.04	74.3	2014-03-13	13:11:32
120	50.317172	-4.083145	0.07	74.8	2014-03-13	13:11:33
121	50.317172	-4.083145	0.06	174.3	2014-03-13	13:11:34
122	50.317171	-4.083144	0.1	126.2	2014-03-13	13:11:35
123	50.317172	-4.083143	0.11	75.4	2014-03-13	13:11:36
124	50.317171	-4.083142	0.04	103.8	2014-03-13	13:11:37
125	50.317171	-4.083142	0.07	185.6	2014-03-13	13:11:38
126	50.317171	-4.083142	0.04	188.8	2014-03-13	13:11:39
127	50.31717	-4.083142	0.02	196.7	2014-03-13	13:11:40
128	50.31717	-4.083142	0.02	48.6	2014-03-13	13:11:41
129	50.31717	-4.083142	0.04	103.4	2014-03-13	13:11:42
130	50.31717	-4.083142	0.04	171.2	2014-03-13	13:11:43
131	50.31717	-4.083142	0.01	270	2014-03-13	13:11:44
132	50.31717	-4.083142	0.07	225.5	2014-03-13	13:11:45
133	50.317168	-4.083143	0.16	208.9	2014-03-13	13:11:46
134	50.317168	-4.083144	0.09	209.3	2014-03-13	13:11:47
135	50.317168	-4.083144	0.02	296.6	2014-03-13	13:11:48
136	50.317168	-4.083145	0.06	342.6	2014-03-13	13:11:49
137	50.317169	-4.083144	0.07	32.6	2014-03-13	13:11:50
138	50.317169	-4.083144	0.02	306.4	2014-03-13	13:11:51
139	50.317171	-4.083143	0.2	21	2014-03-13	13:11:52
140	50.317172	-4.083142	0.18	31.1	2014-03-13	13:11:53
141	50.317173	-4.083141	0.1	38.7	2014-03-13	13:11:54
142	50.317173	-4.083141	0.1	10.8	2014-03-13	13:11:55
143	50.317174	-4.08314	0.04	62	2014-03-13	13:11:56
144	50.317173	-4.08314	0.07	180	2014-03-13	13:11:57
145	50.317173	-4.083139	0.07	113.1	2014-03-13	13:11:58
146	50.317173	-4.083138	0.07	97.7	2014-03-13	13:11:59
147	50.317173	-4.083138	0.06	109.5	2014-03-13	13:12:00
148	50.317172	-4.083137	0.09	102.8	2014-03-13	13:12:01
149	50.317172	-4.083136	0.05	140.9	2014-03-13	13:12:02
150	50.317172	-4.083136	0.02	90	2014-03-13	13:12:03
151	50.317172	-4.083135	0.02	90	2014-03-13	13:12:04
152	50.317172	-4.083135	0.04	57.6	2014-03-13	13:12:05
153	50.317172	-4.083134	0.1	132.5	2014-03-13	13:12:06
154	50.317172	-4.083134	0.03	90	2014-03-13	13:12:07
155	50.317172	-4.083133	0.03	90	2014-03-13	13:12:08
156	50.317172	-4.083132	0.07	66.9	2014-03-13	13:12:09
157	50.317172	-4.083132	0.06	41.9	2014-03-13	13:12:10
158	50.317173	-4.083131	0.08	43.8	2014-03-13	13:12:11
159	50.317173	-4.08313	0.07	28.4	2014-03-13	13:12:12
160	50.317173	-4.08313	0.04	78	2014-03-13	13:12:13
161	50.317173	-4.08313	0.04	171.2	2014-03-13	13:12:14
162	50.317173	-4.08313	0.04	351.2	2014-03-13	13:12:15
163	50.317174	-4.08313	0.03	32.6	2014-03-13	13:12:16
164	50.317174	-4.083129	0.08	25.5	2014-03-13	13:12:17
165	50.317175	-4.083129	0.04	57.6	2014-03-13	13:12:18
166	50.317175	-4.083128	0.03	43.2	2014-03-13	13:12:19
167	50.31718	-4.083132	0.68	337.3	2014-03-13	13:12:20
168	50.317182	-4.083131	0.23	13.4	2014-03-13	13:12:21
169	50.317179	-4.083124	0.63	127.7	2014-03-13	13:12:22
170	50.317175	-4.083122	0.46	162	2014-03-13	13:12:23
171	50.317164	-4.083119	0.61	167.3	2014-03-13	13:12:25
172	50.317161	-4.08312	0.4	198.1	2014-03-13	13:12:26
173	50.317158	-4.083121	0.31	184.4	2014-03-13	13:12:27
174	50.317157	-4.08312	0.1	152.7	2014-03-13	13:12:28
175	50.317156	-4.08312	0.19	180	2014-03-13	13:12:29
176	50.317155	-4.08312	0.11	177.1	2014-03-13	13:12:30
177	50.317155	-4.083115	0.33	81.9	2014-03-13	13:12:31
178	50.317154	-4.083114	0.14	117.3	2014-03-13	13:12:32
179	50.317154	-4.083111	0.2	112	2014-03-13	13:12:33
180	50.317154	-4.083111	0	0	2014-03-13	13:12:35
181	50.317153	-4.083111	0.07	204.4	2014-03-13	13:12:36
182	50.317153	-4.083113	0.1	236.2	2014-03-13	13:12:37
183	50.317152	-4.083115	0.15	255.8	2014-03-13	13:12:38
184	50.317152	-4.083116	0.13	243.8	2014-03-13	13:12:39
185	50.317151	-4.083119	0.21	254.6	2014-03-13	13:12:40
186	50.317151	-4.083122	0.23	258	2014-03-13	13:12:41
187	50.31715	-4.083124	0.13	238.5	2014-03-13	13:12:42
188	50.31715	-4.083126	0.14	250.4	2014-03-13	13:12:43
189	50.317149	-4.083128	0.1	250.7	2014-03-13	13:12:45
190	50.317149	-4.083128	0.07	180	2014-03-13	13:12:46
191	50.317148	-4.083127	0.1	122.1	2014-03-13	13:12:47
192	50.317148	-4.083126	0.07	155.6	2014-03-13	13:12:48
193	50.317147	-4.083126	0.1	180	2014-03-13	13:12:49
194	50.317146	-4.083127	0.07	190.4	2014-03-13	13:12:50
195	50.317146	-4.083126	0.05	152.7	2014-03-13	13:12:51
196	50.317145	-4.083126	0.06	168.1	2014-03-13	13:12:53
197	50.317144	-4.083124	0.09	134.1	2014-03-13	13:12:55
198	50.317143	-4.083124	0.03	189.8	2014-03-13	13:12:57
199	50.317144	-4.083124	0.02	13.7	2014-03-13	13:12:59
200	50.317143	-4.083124	0.03	128.1	2014-03-13	13:13:00
201	50.317143	-4.083123	0.04	102	2014-03-13	13:13:01
202	50.317143	-4.083123	0.02	103.7	2014-03-13	13:13:03
203	50.317143	-4.083123	0.05	165.5	2014-03-13	13:13:04
204	50.31714	-4.083119	0.35	139	2014-03-13	13:13:05
205	50.317138	-4.083115	0.19	134	2014-03-13	13:13:07
206	50.317143	-4.083111	0.61	29.3	2014-03-13	13:13:08
207	50.317147	-4.083103	0.74	49.6	2014-03-13	13:13:09
208	50.31715	-4.083105	0.39	346.8	2014-03-13	13:13:10
209	50.317154	-4.083105	0.4	353.2	2014-03-13	13:13:11
210	50.317156	-4.083104	0.09	18.6	2014-03-13	13:13:13
211	50.317157	-4.083104	0.14	19.9	2014-03-13	13:13:14
212	50.317159	-4.083104	0.26	353.5	2014-03-13	13:13:15
213	50.317161	-4.083104	0.08	4.3	2014-03-13	13:13:17
214	50.317161	-4.083104	0.05	320.9	2014-03-13	13:13:18
215	50.317162	-4.083103	0.09	44.9	2014-03-13	13:13:19
216	50.317161	-4.083101	0.15	93.4	2014-03-13	13:13:20
217	50.317166	-4.083097	0.54	32.1	2014-03-13	13:13:21
218	50.317169	-4.0831	0.4	337.5	2014-03-13	13:13:22
219	50.317169	-4.083099	0.05	14.5	2014-03-13	13:13:23
220	50.317172	-4.0831	0.24	351.5	2014-03-13	13:13:24
221	50.317179	-4.083104	0.83	340.8	2014-03-13	13:13:25
222	50.317181	-4.083106	0.35	330.7	2014-03-13	13:13:26
223	50.317184	-4.083108	0.27	339.1	2014-03-13	13:13:27
224	50.317182	-4.083115	0.59	247.8	2014-03-13	13:13:28
225	50.317182	-4.083114	0.09	39.4	2014-03-13	13:13:29
226	50.317187	-4.08311	0.62	27.9	2014-03-13	13:13:30
227	50.317188	-4.083112	0.17	318.9	2014-03-13	13:13:31
228	50.317186	-4.083119	0.58	248.2	2014-03-13	13:13:32
229	50.317183	-4.083128	0.67	241.1	2014-03-13	13:13:33
230	50.317179	-4.08314	0.51	238.9	2014-03-13	13:13:35
231	50.31718	-4.083141	0.13	338.6	2014-03-13	13:13:36
232	50.31718	-4.083142	0.04	299.1	2014-03-13	13:13:38
233	50.317182	-4.083139	0.13	49.5	2014-03-13	13:13:40
234	50.317185	-4.083136	0.2	33.2	2014-03-13	13:13:42
235	50.317187	-4.083134	0.17	24	2014-03-13	13:13:44
236	50.317189	-4.083132	0.22	32.6	2014-03-13	13:13:45
237	50.317191	-4.08313	0.22	36.4	2014-03-13	13:13:46
238	50.317192	-4.083129	0.18	26.1	2014-03-13	13:13:47
239	50.317194	-4.083128	0.18	21.3	2014-03-13	13:13:48
240	50.317194	-4.083127	0.15	51.9	2014-03-13	13:13:49
241	50.317195	-4.083126	0.09	64.6	2014-03-13	13:13:50
242	50.317196	-4.083126	0.05	0	2014-03-13	13:13:52
243	50.317196	-4.083125	0.05	20.8	2014-03-13	13:13:53
244	50.317196	-4.083126	0.03	336.5	2014-03-13	13:13:55
245	50.317197	-4.083125	0.05	65.7	2014-03-13	13:13:56
246	50.31719	-4.083129	0.74	200.8	2014-03-13	13:13:57
247	50.317188	-4.083127	0.3	148.5	2014-03-13	13:13:58
248	50.317183	-4.083128	0.63	190.4	2014-03-13	13:13:59
249	50.317183	-4.083121	0.49	83.3	2014-03-13	13:14:00
250	50.317184	-4.08312	0.13	63.8	2014-03-13	13:14:01
251	50.317182	-4.083121	0.15	200.8	2014-03-13	13:14:02
252	50.317179	-4.083125	0.49	221.5	2014-03-13	13:14:03
253	50.317179	-4.083133	0.58	271	2014-03-13	13:14:04
254	50.317182	-4.083137	0.39	320.7	2014-03-13	13:14:05
255	50.317179	-4.083138	0.19	189.1	2014-03-13	13:14:07
256	50.317184	-4.083131	0.77	37.8	2014-03-13	13:14:08
257	50.317194	-4.083133	1.11	351.1	2014-03-13	13:14:09
258	50.317208	-4.083142	1.69	338.5	2014-03-13	13:14:10
259	50.317223	-4.08315	1.7	342.2	2014-03-13	13:14:11
260	50.317237	-4.083157	1.68	340.3	2014-03-13	13:14:12
261	50.31725	-4.083164	1.55	341.7	2014-03-13	13:14:13
262	50.317263	-4.083172	1.58	340.3	2014-03-13	13:14:14
263	50.317278	-4.083181	1.75	339.2	2014-03-13	13:14:15
264	50.317298	-4.083187	2.24	348	2014-03-13	13:14:16
265	50.317323	-4.083191	2.86	353.9	2014-03-13	13:14:17
266	50.317348	-4.083195	2.78	354.3	2014-03-13	13:14:18
267	50.317367	-4.083202	2.21	346.9	2014-03-13	13:14:19
268	50.317382	-4.083213	1.78	333.8	2014-03-13	13:14:20
269	50.317397	-4.083223	1.8	337.2	2014-03-13	13:14:21
270	50.317413	-4.083231	1.88	343.6	2014-03-13	13:14:22
271	50.31743	-4.083237	1.91	347	2014-03-13	13:14:23
272	50.317445	-4.083245	1.82	341.2	2014-03-13	13:14:24
273	50.317458	-4.083252	1.58	340.1	2014-03-13	13:14:25
274	50.31747	-4.083256	1.33	350.2	2014-03-13	13:14:26
275	50.317487	-4.083259	1.86	352.8	2014-03-13	13:14:27
276	50.317504	-4.083263	1.98	351.7	2014-03-13	13:14:28
277	50.317519	-4.08327	1.7	342.2	2014-03-13	13:14:29
278	50.317534	-4.083278	1.8	341.8	2014-03-13	13:14:30
279	50.317549	-4.083285	1.77	344.4	2014-03-13	13:14:31
280	50.317564	-4.083291	1.68	344.1	2014-03-13	13:14:32
281	50.317578	-4.083298	1.65	343.9	2014-03-13	13:14:33
282	50.317593	-4.083306	1.71	339.2	2014-03-13	13:14:34
283	50.317604	-4.083319	1.51	324.4	2014-03-13	13:14:35
284	50.317613	-4.083327	1.18	330.1	2014-03-13	13:14:36
285	50.317619	-4.083333	0.78	328.1	2014-03-13	13:14:37
286	50.317626	-4.083344	1.08	314.3	2014-03-13	13:14:38
287	50.317631	-4.083354	0.91	308.1	2014-03-13	13:14:39
288	50.317635	-4.083367	1.09	299.3	2014-03-13	13:14:40
289	50.317638	-4.083382	1.12	285.4	2014-03-13	13:14:41
290	50.31764	-4.083399	1.19	279	2014-03-13	13:14:42
291	50.317643	-4.083421	1.61	282	2014-03-13	13:14:43
292	50.317646	-4.083441	1.44	283.5	2014-03-13	13:14:44
293	50.317649	-4.083459	1.31	284.9	2014-03-13	13:14:45
294	50.317652	-4.08348	1.54	282.3	2014-03-13	13:14:46
295	50.317655	-4.083501	1.54	282.2	2014-03-13	13:14:47
296	50.317656	-4.083519	1.31	277.4	2014-03-13	13:14:48
297	50.317656	-4.083537	1.27	268.3	2014-03-13	13:14:49
298	50.317657	-4.083559	1.54	273.8	2014-03-13	13:14:50
299	50.317658	-4.083582	1.65	273.9	2014-03-13	13:14:51
300	50.317657	-4.083603	1.49	265	2014-03-13	13:14:52
301	50.317657	-4.083629	1.84	272	2014-03-13	13:14:53
302	50.31766	-4.083657	2.02	279	2014-03-13	13:14:54
303	50.317662	-4.083682	1.84	276.4	2014-03-13	13:14:55
304	50.317666	-4.083699	1.26	290.8	2014-03-13	13:14:56
305	50.317676	-4.083725	2.17	300.2	2014-03-13	13:14:57
306	50.317686	-4.083723	1.13	9.5	2014-03-13	13:14:58
307	50.317693	-4.083706	1.45	53.2	2014-03-13	13:14:59
308	50.317698	-4.083693	1.05	63.6	2014-03-13	13:15:00
309	50.317702	-4.083691	0.25	16.1	2014-03-13	13:15:02
310	50.317703	-4.083693	0.13	301.5	2014-03-13	13:15:03
311	50.317706	-4.083678	1.14	70.4	2014-03-13	13:15:04
312	50.31771	-4.083667	0.91	60.3	2014-03-13	13:15:05
313	50.317712	-4.083661	0.47	56	2014-03-13	13:15:06
314	50.317713	-4.083662	0.02	313	2014-03-13	13:15:08
315	50.317713	-4.083662	0.04	296.6	2014-03-13	13:15:09
316	50.317713	-4.083663	0.05	309.2	2014-03-13	13:15:10
317	50.317713	-4.083663	0.06	311.2	2014-03-13	13:15:11
318	50.317714	-4.083664	0.07	302.4	2014-03-13	13:15:12
319	50.317714	-4.083665	0.06	304.6	2014-03-13	13:15:13
320	50.317714	-4.083665	0.04	302.4	2014-03-13	13:15:14
321	50.317714	-4.083666	0.05	294.3	2014-03-13	13:15:15
322	50.317714	-4.083666	0.03	306.4	2014-03-13	13:15:16
323	50.317715	-4.083667	0.06	301.3	2014-03-13	13:15:17
324	50.317715	-4.083667	0.03	301.4	2014-03-13	13:15:18
325	50.317715	-4.083668	0.06	289.3	2014-03-13	13:15:19
326	50.317715	-4.083668	0.04	298	2014-03-13	13:15:20
327	50.317715	-4.083669	0.04	302.4	2014-03-13	13:15:21
328	50.317716	-4.083669	0.03	327.4	2014-03-13	13:15:22
329	50.317716	-4.083669	0.02	327.4	2014-03-13	13:15:23
330	50.317716	-4.083669	0.02	325.8	2014-03-13	13:15:24
331	50.317716	-4.08367	0.04	342.3	2014-03-13	13:15:25
332	50.317717	-4.08367	0.04	334.2	2014-03-13	13:15:26
333	50.317714	-4.083669	0.28	173.9	2014-03-13	13:15:27
334	50.317714	-4.083668	0.07	74.4	2014-03-13	13:15:29
335	50.317714	-4.083664	0.24	112.2	2014-03-13	13:15:30
336	50.317715	-4.083658	0.45	73.1	2014-03-13	13:15:31
337	50.317713	-4.083679	0.73	263.4	2014-03-13	13:15:33
338	50.317714	-4.083682	0.23	276.8	2014-03-13	13:15:34
339	50.317712	-4.083682	0.17	174	2014-03-13	13:15:35
340	50.317708	-4.083691	0.83	236.6	2014-03-13	13:15:36
341	50.317704	-4.083701	0.84	235.4	2014-03-13	13:15:37
342	50.3177	-4.083709	0.64	234.6	2014-03-13	13:15:38
343	50.317699	-4.083716	0.56	255.5	2014-03-13	13:15:39
344	50.317699	-4.083723	0.48	267.8	2014-03-13	13:15:40
345	50.317698	-4.083727	0.28	251	2014-03-13	13:15:41
346	50.317697	-4.083732	0.4	244.8	2014-03-13	13:15:42
347	50.317698	-4.083733	0.2	343.1	2014-03-13	13:15:43
348	50.317695	-4.08374	0.58	237	2014-03-13	13:15:44
349	50.317693	-4.083746	0.54	244.2	2014-03-13	13:15:45
350	50.317691	-4.083751	0.45	227.3	2014-03-13	13:15:46
351	50.317687	-4.083756	0.48	223.4	2014-03-13	13:15:47
352	50.317687	-4.083756	0.01	270	2014-03-13	13:15:48
353	50.317684	-4.083766	0.83	244	2014-03-13	13:15:49
354	50.317681	-4.083778	0.94	247.8	2014-03-13	13:15:50
355	50.317678	-4.083789	0.84	245.1	2014-03-13	13:15:51
356	50.317674	-4.083801	0.95	239.9	2014-03-13	13:15:52
357	50.317668	-4.083821	1.54	246	2014-03-13	13:15:53
358	50.317663	-4.083845	1.79	253	2014-03-13	13:15:54
359	50.317655	-4.083865	1.68	238.6	2014-03-13	13:15:55
360	50.317646	-4.083878	1.42	223.2	2014-03-13	13:15:56
361	50.317635	-4.083885	1.37	201.1	2014-03-13	13:15:57
362	50.317623	-4.083898	1.53	215.2	2014-03-13	13:15:58
363	50.317615	-4.083913	1.43	228.4	2014-03-13	13:15:59
364	50.317608	-4.083931	1.53	238.3	2014-03-13	13:16:00
365	50.317599	-4.083955	1.96	240.6	2014-03-13	13:16:01
366	50.317592	-4.083977	1.75	242.4	2014-03-13	13:16:02
367	50.317588	-4.084002	1.83	255.2	2014-03-13	13:16:03
368	50.31759	-4.084026	1.75	278	2014-03-13	13:16:04
369	50.317588	-4.084047	1.47	264.5	2014-03-13	13:16:05
370	50.317588	-4.084069	1.58	269.3	2014-03-13	13:16:06
371	50.317586	-4.084095	1.86	263.1	2014-03-13	13:16:07
372	50.317583	-4.084122	1.93	258.5	2014-03-13	13:16:08
373	50.317578	-4.08415	2.09	255.8	2014-03-13	13:16:09
374	50.317574	-4.084177	1.95	255.1	2014-03-13	13:16:10
375	50.317567	-4.084196	1.57	241.5	2014-03-13	13:16:11
376	50.317561	-4.084216	1.55	245.9	2014-03-13	13:16:12
377	50.317556	-4.084236	1.55	246.9	2014-03-13	13:16:13
378	50.317551	-4.084252	1.26	246	2014-03-13	13:16:14
379	50.317548	-4.08427	1.27	256	2014-03-13	13:16:15
380	50.317546	-4.08429	1.45	259.2	2014-03-13	13:16:16
381	50.317544	-4.084312	1.58	261.9	2014-03-13	13:16:17
382	50.317544	-4.084333	1.5	268.6	2014-03-13	13:16:18
383	50.317542	-4.084353	1.43	263.3	2014-03-13	13:16:19
384	50.317542	-4.084373	1.45	267.4	2014-03-13	13:16:20
385	50.317539	-4.084387	0.98	254.6	2014-03-13	13:16:21
386	50.317542	-4.084391	0.49	316.7	2014-03-13	13:16:22
387	50.317539	-4.084394	0.19	205	2014-03-13	13:16:24
388	50.317538	-4.084397	0.28	247	2014-03-13	13:16:25
389	50.31754	-4.084401	0.34	299.9	2014-03-13	13:16:26
390	50.31754	-4.084402	0.04	219	2014-03-13	13:16:27
391	50.31754	-4.084402	0.04	298	2014-03-13	13:16:28
392	50.31754	-4.084403	0.07	262.9	2014-03-13	13:16:29
393	50.31754	-4.084403	0.02	270	2014-03-13	13:16:30
394	50.31754	-4.084405	0.13	304.8	2014-03-13	13:16:31
395	50.317541	-4.084404	0.06	52.4	2014-03-13	13:16:32
396	50.317539	-4.084405	0.13	192.9	2014-03-13	13:16:33
397	50.317539	-4.084406	0.07	244.9	2014-03-13	13:16:35
398	50.317539	-4.08441	0.12	283.8	2014-03-13	13:16:37
399	50.317539	-4.08441	0	0	2014-03-13	13:16:39
400	50.317539	-4.08441	0.01	270	2014-03-13	13:16:40
401	50.31754	-4.08441	0.03	327.4	2014-03-13	13:16:41
402	50.31754	-4.08441	0.06	322.8	2014-03-13	13:16:42
403	50.317541	-4.08441	0.09	28.9	2014-03-13	13:16:43
404	50.317542	-4.08441	0.12	349.1	2014-03-13	13:16:44
405	50.317541	-4.08441	0.06	142.8	2014-03-13	13:16:45
406	50.317541	-4.08441	0.04	161.8	2014-03-13	13:16:46
407	50.317541	-4.08441	0.05	200.8	2014-03-13	13:16:47
408	50.317541	-4.08441	0.01	212.6	2014-03-13	13:16:48
409	50.317541	-4.08441	0.05	305.1	2014-03-13	13:16:49
410	50.31754	-4.08441	0.03	168	2014-03-13	13:16:51
411	50.31754	-4.084411	0.03	288.6	2014-03-13	13:16:52
412	50.31754	-4.084411	0.02	258.1	2014-03-13	13:16:54
413	50.317539	-4.084413	0.07	221.2	2014-03-13	13:16:56
414	50.31754	-4.084411	0.14	86.3	2014-03-13	13:16:57
415	50.317539	-4.084409	0.13	102	2014-03-13	13:16:58
416	50.317538	-4.084407	0.16	126.8	2014-03-13	13:16:59
417	50.317538	-4.084407	0.08	180	2014-03-13	13:17:00
418	50.317537	-4.084405	0.13	115	2014-03-13	13:17:01
419	50.317537	-4.084405	0.03	113.1	2014-03-13	13:17:02
420	50.317537	-4.084407	0.09	251.5	2014-03-13	13:17:04
421	50.317536	-4.08441	0.21	254.6	2014-03-13	13:17:05
422	50.317536	-4.084413	0.2	250.4	2014-03-13	13:17:06
423	50.317537	-4.084412	0.17	20.6	2014-03-13	13:17:07
424	50.31754	-4.084411	0.39	10.5	2014-03-13	13:17:08
425	50.317542	-4.084414	0.14	303.8	2014-03-13	13:17:10
426	50.317542	-4.084415	0.1	312	2014-03-13	13:17:11
427	50.317543	-4.084414	0.07	75.2	2014-03-13	13:17:12
428	50.317543	-4.084416	0.13	320.9	2014-03-13	13:17:13
429	50.317543	-4.084415	0.03	90	2014-03-13	13:17:14
430	50.317543	-4.084417	0.17	239.7	2014-03-13	13:17:15
431	50.317544	-4.084426	0.31	280.6	2014-03-13	13:17:17
432	50.317542	-4.084428	0.24	231.8	2014-03-13	13:17:18
433	50.317544	-4.08443	0.26	333.1	2014-03-13	13:17:19
434	50.317546	-4.084437	0.26	293	2014-03-13	13:17:21
435	50.317548	-4.084441	0.35	293.5	2014-03-13	13:17:22
436	50.317549	-4.084443	0.17	306.7	2014-03-13	13:17:23
437	50.317548	-4.084444	0.04	220.1	2014-03-13	13:17:24
438	50.317546	-4.084451	0.61	246.6	2014-03-13	13:17:25
439	50.317545	-4.084461	0.66	262.7	2014-03-13	13:17:26
440	50.317543	-4.084471	0.74	253	2014-03-13	13:17:27
441	50.317538	-4.084483	1.06	235.9	2014-03-13	13:17:28
442	50.317533	-4.084501	1.41	244.4	2014-03-13	13:17:29
443	50.317528	-4.084521	1.51	248.3	2014-03-13	13:17:30
444	50.317521	-4.084535	1.23	236.2	2014-03-13	13:17:31
445	50.317516	-4.08455	1.26	241.2	2014-03-13	13:17:32
446	50.317512	-4.084569	1.41	251.5	2014-03-13	13:17:33
447	50.317507	-4.084587	1.35	246.8	2014-03-13	13:17:34
448	50.317502	-4.084601	1.19	238.3	2014-03-13	13:17:35
449	50.317496	-4.084613	1.06	236.3	2014-03-13	13:17:36
450	50.317491	-4.084622	0.82	227	2014-03-13	13:17:37
451	50.317492	-4.084624	0.09	294.1	2014-03-13	13:17:39
452	50.317492	-4.084626	0.12	297.9	2014-03-13	13:17:40
453	50.317493	-4.084625	0.06	81.5	2014-03-13	13:17:41
454	50.317492	-4.084626	0.12	205.9	2014-03-13	13:17:42
455	50.31749	-4.084628	0.22	235.8	2014-03-13	13:17:43
456	50.317492	-4.084628	0.18	13.3	2014-03-13	13:17:44
457	50.317492	-4.084626	0.08	90	2014-03-13	13:17:45
458	50.317494	-4.084626	0.17	1.9	2014-03-13	13:17:46
459	50.317494	-4.084627	0.03	303	2014-03-13	13:17:47
460	50.317494	-4.084628	0.08	276.6	2014-03-13	13:17:48
461	50.317493	-4.08463	0.16	249.6	2014-03-13	13:17:49
462	50.317488	-4.08464	0.92	229	2014-03-13	13:17:50
463	50.317478	-4.084658	1.7	230.4	2014-03-13	13:17:51
464	50.317468	-4.084679	1.86	231.2	2014-03-13	13:17:52
465	50.317459	-4.084692	1.39	224.8	2014-03-13	13:17:53
466	50.31745	-4.084705	1.29	222	2014-03-13	13:17:54
467	50.31744	-4.084716	1.42	216.2	2014-03-13	13:17:55
468	50.317429	-4.084727	1.41	212.9	2014-03-13	13:17:56
469	50.317418	-4.084738	1.41	212.2	2014-03-13	13:17:57
470	50.317408	-4.084749	1.38	215.5	2014-03-13	13:17:58
471	50.317398	-4.084761	1.39	217.7	2014-03-13	13:17:59
472	50.317391	-4.084769	1.03	212.3	2014-03-13	13:18:00
473	50.317386	-4.084779	0.45	235.7	2014-03-13	13:18:02
474	50.317386	-4.08478	0.04	242.4	2014-03-13	13:18:03
475	50.317386	-4.08478	0.04	205.2	2014-03-13	13:18:04
476	50.31738	-4.084782	0.6	196.6	2014-03-13	13:18:05
477	50.317376	-4.084782	0.22	182.3	2014-03-13	13:18:07
478	50.317376	-4.084782	0.01	180	2014-03-13	13:18:08
479	50.317371	-4.084789	0.72	217.4	2014-03-13	13:18:09
480	50.317366	-4.084791	0.6	193.9	2014-03-13	13:18:10
481	50.317362	-4.084792	0.5	188.3	2014-03-13	13:18:11
482	50.317362	-4.084791	0.01	90	2014-03-13	13:18:12
483	50.317358	-4.084795	0.51	214.2	2014-03-13	13:18:13
484	50.317348	-4.084805	1.31	209.5	2014-03-13	13:18:14
485	50.317336	-4.084814	1.41	207.9	2014-03-13	13:18:15
486	50.317331	-4.084818	0.68	206.1	2014-03-13	13:18:16
487	50.317325	-4.084823	0.75	208.4	2014-03-13	13:18:17
488	50.317317	-4.084826	0.91	193.9	2014-03-13	13:18:18
489	50.317307	-4.084826	1.06	180	2014-03-13	13:18:19
490	50.3173	-4.084821	0.94	157.6	2014-03-13	13:18:20
491	50.317293	-4.084817	0.84	159.6	2014-03-13	13:18:21
492	50.317284	-4.08481	1.04	153	2014-03-13	13:18:22
493	50.317277	-4.084801	1.11	141	2014-03-13	13:18:23
494	50.317269	-4.084791	1.06	142.3	2014-03-13	13:18:24
495	50.317262	-4.084779	1.17	131.7	2014-03-13	13:18:25
496	50.317256	-4.084766	1.15	126.3	2014-03-13	13:18:26
497	50.31725	-4.084753	1.14	122.5	2014-03-13	13:18:27
498	50.317243	-4.084741	1.18	133.9	2014-03-13	13:18:28
499	50.317238	-4.084732	0.87	133.4	2014-03-13	13:18:29
500	50.317234	-4.084722	0.8	121.5	2014-03-13	13:18:30
501	50.317234	-4.084713	0.31	90.8	2014-03-13	13:18:32
502	50.317234	-4.084715	0.06	270	2014-03-13	13:18:34
503	50.317234	-4.084716	0.08	276.1	2014-03-13	13:18:35
504	50.317235	-4.084716	0.09	340.3	2014-03-13	13:18:36
505	50.317238	-4.084721	0.23	318.8	2014-03-13	13:18:38
506	50.317237	-4.084721	0.06	197.4	2014-03-13	13:18:39
507	50.317237	-4.084721	0.04	302.4	2014-03-13	13:18:40
508	50.317246	-4.084716	1.07	20.6	2014-03-13	13:18:41
509	50.31726	-4.084708	1.59	21.8	2014-03-13	13:18:42
510	50.317272	-4.084701	1.43	19.5	2014-03-13	13:18:43
511	50.317289	-4.084692	2.01	19.4	2014-03-13	13:18:44
512	50.317311	-4.084676	2.76	24	2014-03-13	13:18:45
513	50.317336	-4.084667	2.85	13.5	2014-03-13	13:18:46
514	50.317365	-4.084652	3.35	17.9	2014-03-13	13:18:47
515	50.317387	-4.084642	2.61	15.7	2014-03-13	13:18:48
516	50.317403	-4.084638	1.74	9.3	2014-03-13	13:18:49
517	50.317406	-4.084632	0.61	49.9	2014-03-13	13:18:50
518	50.317404	-4.08463	0.13	151.8	2014-03-13	13:18:52
519	50.317402	-4.084646	1.19	257.8	2014-03-13	13:18:53
520	50.317395	-4.084672	1.99	246.5	2014-03-13	13:18:54
521	50.317388	-4.08469	1.53	237.9	2014-03-13	13:18:55
522	50.317382	-4.084707	1.32	244.5	2014-03-13	13:18:56
523	50.317378	-4.08472	1.07	240	2014-03-13	13:18:57
524	50.317375	-4.084732	0.89	249	2014-03-13	13:18:58
525	50.317369	-4.084739	0.85	220.4	2014-03-13	13:18:59
526	50.317361	-4.084747	1.02	213.7	2014-03-13	13:19:00
527	50.317356	-4.084754	0.74	217.6	2014-03-13	13:19:01
528	50.317352	-4.084757	0.53	201.7	2014-03-13	13:19:02
529	50.317353	-4.084753	0.26	62.4	2014-03-13	13:19:03
530	50.31735	-4.084756	0.32	210.6	2014-03-13	13:19:04
531	50.317351	-4.084756	0.08	305.3	2014-03-13	13:19:05
532	50.317349	-4.084757	0.21	196.3	2014-03-13	13:19:06
533	50.317345	-4.084757	0.46	174	2014-03-13	13:19:07
534	50.317339	-4.084762	0.71	211.4	2014-03-13	13:19:08
535	50.317334	-4.084766	0.65	206.8	2014-03-13	13:19:09
536	50.317332	-4.084763	0.33	144.8	2014-03-13	13:19:10
537	50.317333	-4.084763	0.13	16.6	2014-03-13	13:19:11
538	50.317329	-4.084765	0.49	201.4	2014-03-13	13:19:12
539	50.317327	-4.08476	0.42	117.9	2014-03-13	13:19:13
540	50.317327	-4.084761	0.06	311.2	2014-03-13	13:19:14
541	50.317321	-4.084762	0.67	185.2	2014-03-13	13:19:15
542	50.317314	-4.084761	0.81	176.6	2014-03-13	13:19:16
543	50.317313	-4.084759	0.15	115.6	2014-03-13	13:19:17
544	50.317312	-4.084762	0.15	234	2014-03-13	13:19:19
545	50.31731	-4.084767	0.4	232.5	2014-03-13	13:19:20
546	50.317308	-4.084767	0.22	190.9	2014-03-13	13:19:21
547	50.317303	-4.084769	0.58	188.9	2014-03-13	13:19:22
548	50.317293	-4.084778	1.22	211.2	2014-03-13	13:19:23
549	50.31728	-4.08479	1.71	211.2	2014-03-13	13:19:24
550	50.317269	-4.084799	1.42	207.7	2014-03-13	13:19:25
551	50.317257	-4.084812	1.57	214.6	2014-03-13	13:19:26
552	50.317245	-4.08482	1.48	204.2	2014-03-13	13:19:27
553	50.317235	-4.084827	1.25	201	2014-03-13	13:19:28
554	50.317224	-4.084828	1.17	185.8	2014-03-13	13:19:29
555	50.317213	-4.084831	1.25	188.2	2014-03-13	13:19:30
556	50.3172	-4.084834	1.41	188.5	2014-03-13	13:19:31
557	50.317187	-4.084836	1.52	186.8	2014-03-13	13:19:32
558	50.317174	-4.084838	1.45	184.5	2014-03-13	13:19:33
559	50.317162	-4.08484	1.35	186.3	2014-03-13	13:19:34
560	50.317153	-4.08484	1.03	180	2014-03-13	13:19:35
561	50.317143	-4.084838	1.08	173.7	2014-03-13	13:19:36
562	50.317134	-4.084833	1.1	160.1	2014-03-13	13:19:37
563	50.317124	-4.084827	1.12	155.7	2014-03-13	13:19:38
564	50.317115	-4.084821	1.12	159.9	2014-03-13	13:19:39
565	50.317105	-4.084816	1.19	163.1	2014-03-13	13:19:40
566	50.317095	-4.084811	1.14	159.6	2014-03-13	13:19:41
567	50.317085	-4.084805	1.22	159.3	2014-03-13	13:19:42
568	50.317075	-4.084799	1.21	159.5	2014-03-13	13:19:43
569	50.317066	-4.084794	1.09	160.5	2014-03-13	13:19:44
570	50.317058	-4.084786	1	148.3	2014-03-13	13:19:45
571	50.317051	-4.084778	0.93	143.4	2014-03-13	13:19:46
572	50.31705	-4.084767	0.85	100.7	2014-03-13	13:19:47
573	50.317049	-4.084755	0.8	96.7	2014-03-13	13:19:48
574	50.31705	-4.08475	0.4	65.2	2014-03-13	13:19:49
575	50.317053	-4.08475	0.25	4	2014-03-13	13:19:50
576	50.317053	-4.084748	0.06	81	2014-03-13	13:19:52
577	50.317059	-4.084739	1	43.9	2014-03-13	13:19:53
578	50.317071	-4.084733	1.3	17.8	2014-03-13	13:19:54
579	50.317083	-4.084728	1.41	14.1	2014-03-13	13:19:55
580	50.317097	-4.084725	1.58	9.1	2014-03-13	13:19:56
581	50.317111	-4.084729	1.58	348.3	2014-03-13	13:19:57
582	50.317126	-4.084736	1.72	344.4	2014-03-13	13:19:58
583	50.317139	-4.084741	1.55	345	2014-03-13	13:19:59
584	50.317152	-4.08475	1.54	337.2	2014-03-13	13:20:00
585	50.317165	-4.084759	1.62	336.5	2014-03-13	13:20:01
586	50.317179	-4.084764	1.56	347	2014-03-13	13:20:02
587	50.317191	-4.084767	1.42	350.8	2014-03-13	13:20:03
588	50.317204	-4.084765	1.4	5.1	2014-03-13	13:20:04
589	50.317224	-4.084756	2.32	15.7	2014-03-13	13:20:05
590	50.317246	-4.084739	2.76	26	2014-03-13	13:20:06
591	50.317258	-4.084723	1.8	41.6	2014-03-13	13:20:07
592	50.317262	-4.084721	0.38	14.7	2014-03-13	13:20:08
593	50.317263	-4.084726	0.36	290	2014-03-13	13:20:09
594	50.317263	-4.08473	0.26	265.9	2014-03-13	13:20:10
595	50.317259	-4.084736	0.6	226	2014-03-13	13:20:11
596	50.317256	-4.084741	0.47	230.7	2014-03-13	13:20:12
597	50.317254	-4.084748	0.57	242.9	2014-03-13	13:20:13
598	50.317252	-4.084754	0.45	250.8	2014-03-13	13:20:14
599	50.317253	-4.084758	0.15	278.9	2014-03-13	13:20:16
600	50.317261	-4.084763	0.93	339	2014-03-13	13:20:17
601	50.31727	-4.08476	1.05	11.8	2014-03-13	13:20:18
602	50.317281	-4.084755	1.35	16.1	2014-03-13	13:20:19
603	50.3173	-4.084743	2.21	22.2	2014-03-13	13:20:20
604	50.317324	-4.084727	2.91	22.8	2014-03-13	13:20:21
605	50.317352	-4.084714	3.26	17.2	2014-03-13	13:20:22
606	50.317384	-4.084704	3.65	10.6	2014-03-13	13:20:23
607	50.317419	-4.084694	3.9	10.1	2014-03-13	13:20:24
608	50.31745	-4.084693	3.46	2.3	2014-03-13	13:20:25
609	50.317468	-4.084697	2.08	351.6	2014-03-13	13:20:26
610	50.31747	-4.084703	0.5	301.4	2014-03-13	13:20:27
611	50.317469	-4.08471	0.5	254.8	2014-03-13	13:20:28
612	50.31746	-4.084724	1.42	224.2	2014-03-13	13:20:29
613	50.317449	-4.084746	2.03	231.7	2014-03-13	13:20:30
614	50.317437	-4.08476	1.62	218.6	2014-03-13	13:20:31
615	50.317426	-4.084771	1.52	209.9	2014-03-13	13:20:32
616	50.317413	-4.084782	1.63	210.1	2014-03-13	13:20:33
617	50.317402	-4.08479	1.33	204.9	2014-03-13	13:20:34
618	50.317393	-4.08479	1.05	180	2014-03-13	13:20:35
619	50.317383	-4.08479	1.03	179.6	2014-03-13	13:20:36
620	50.317373	-4.084791	1.21	183.1	2014-03-13	13:20:37
621	50.317361	-4.084793	1.27	186.8	2014-03-13	13:20:38
622	50.317354	-4.084798	0.89	205.1	2014-03-13	13:20:39
623	50.317351	-4.084802	0.4	216	2014-03-13	13:20:40
624	50.317347	-4.084804	0.52	195.3	2014-03-13	13:20:41
625	50.317345	-4.084803	0.24	175.8	2014-03-13	13:20:42
626	50.317344	-4.084802	0.14	113.5	2014-03-13	13:20:43
627	50.317349	-4.084796	0.65	37.5	2014-03-13	13:20:44
628	50.317358	-4.084785	1.34	35.6	2014-03-13	13:20:45
629	50.317373	-4.084771	1.91	32.8	2014-03-13	13:20:46
630	50.317388	-4.084756	1.99	32.4	2014-03-13	13:20:47
631	50.317401	-4.084746	1.65	24.1	2014-03-13	13:20:48
632	50.317405	-4.084744	0.21	17.3	2014-03-13	13:20:50
633	50.317402	-4.084745	0.39	189.8	2014-03-13	13:20:51
634	50.317391	-4.084752	1.24	202.9	2014-03-13	13:20:52
635	50.317376	-4.084761	1.78	200.7	2014-03-13	13:20:53
636	50.317362	-4.084768	1.68	198.8	2014-03-13	13:20:54
637	50.317349	-4.084776	1.58	198.9	2014-03-13	13:20:55
638	50.317337	-4.084783	1.39	200.9	2014-03-13	13:20:56
639	50.317325	-4.08479	1.4	203.1	2014-03-13	13:20:57
640	50.317317	-4.084794	1.04	195.7	2014-03-13	13:20:58
641	50.317308	-4.084798	0.97	193.9	2014-03-13	13:20:59
642	50.317301	-4.084802	0.88	202.7	2014-03-13	13:21:00
643	50.317292	-4.084806	0.96	194	2014-03-13	13:21:01
644	50.317281	-4.084808	1.27	187.3	2014-03-13	13:21:02
645	50.31727	-4.084811	1.19	190.3	2014-03-13	13:21:03
646	50.317266	-4.08481	0.53	169.6	2014-03-13	13:21:04
647	50.317263	-4.084805	0.42	131.5	2014-03-13	13:21:05
648	50.31726	-4.084806	0.17	193	2014-03-13	13:21:07
649	50.317265	-4.084806	0.49	357.9	2014-03-13	13:21:08
650	50.317273	-4.084802	1	19.5	2014-03-13	13:21:09
651	50.31729	-4.08479	2.01	24.5	2014-03-13	13:21:10
652	50.317312	-4.084774	2.78	23.5	2014-03-13	13:21:11
653	50.317338	-4.08476	3.05	19.5	2014-03-13	13:21:12
654	50.317368	-4.084746	3.48	16.7	2014-03-13	13:21:13
655	50.317402	-4.084728	3.95	19.1	2014-03-13	13:21:14
656	50.317436	-4.084715	3.93	12.9	2014-03-13	13:21:15
657	50.317467	-4.084713	3.48	2.5	2014-03-13	13:21:16
658	50.317494	-4.08472	2.98	350.7	2014-03-13	13:21:17
659	50.317506	-4.084728	1.53	337.5	2014-03-13	13:21:18
660	50.31751	-4.084737	0.71	303.6	2014-03-13	13:21:19
661	50.317509	-4.084744	0.51	263.6	2014-03-13	13:21:20
662	50.317505	-4.084748	0.6	208.3	2014-03-13	13:21:21
663	50.317494	-4.084763	1.56	223	2014-03-13	13:21:22
664	50.317482	-4.084784	2.03	228.8	2014-03-13	13:21:23
665	50.317471	-4.0848	1.72	222.6	2014-03-13	13:21:24
666	50.317459	-4.084813	1.65	212	2014-03-13	13:21:25
667	50.317445	-4.084821	1.55	200.6	2014-03-13	13:21:26
668	50.317434	-4.084825	1.37	194.9	2014-03-13	13:21:27
669	50.317422	-4.084829	1.3	192.4	2014-03-13	13:21:28
670	50.317409	-4.084832	1.46	187	2014-03-13	13:21:29
671	50.317395	-4.084832	1.54	179.6	2014-03-13	13:21:30
672	50.31738	-4.084833	1.65	183.9	2014-03-13	13:21:31
673	50.317368	-4.084832	1.35	177.2	2014-03-13	13:21:32
674	50.317357	-4.08483	1.29	173.3	2014-03-13	13:21:33
675	50.317347	-4.084827	1.08	168.5	2014-03-13	13:21:34
676	50.317338	-4.084824	1.03	167.7	2014-03-13	13:21:35
677	50.31733	-4.084822	1.01	169.4	2014-03-13	13:21:36
678	50.317321	-4.084821	0.91	178.9	2014-03-13	13:21:37
679	50.317312	-4.084823	1.04	187.6	2014-03-13	13:21:38
680	50.317303	-4.084821	1	171.8	2014-03-13	13:21:39
681	50.317296	-4.084818	0.81	165.9	2014-03-13	13:21:40
682	50.317295	-4.08481	0.59	103.5	2014-03-13	13:21:41
683	50.317295	-4.08481	0.01	90	2014-03-13	13:21:42
684	50.317296	-4.084808	0.15	59.2	2014-03-13	13:21:43
685	50.317295	-4.084809	0.02	237.6	2014-03-13	13:21:45
686	50.317295	-4.084809	0.05	218.3	2014-03-13	13:21:46
687	50.317292	-4.084814	0.43	227.7	2014-03-13	13:21:47
688	50.31729	-4.084816	0.33	209.9	2014-03-13	13:21:48
689	50.317289	-4.084817	0.13	212.6	2014-03-13	13:21:49
690	50.317287	-4.084818	0.09	201.3	2014-03-13	13:21:51
691	50.317287	-4.084817	0.04	102	2014-03-13	13:21:52
692	50.317291	-4.084812	0.56	45.1	2014-03-13	13:21:53
693	50.317291	-4.084811	0.03	97.8	2014-03-13	13:21:55
694	50.317291	-4.084811	0.02	129.7	2014-03-13	13:21:56
695	50.317291	-4.084811	0	0	2014-03-13	13:21:58
696	50.317291	-4.084811	0	0	2014-03-13	13:21:59
697	50.31729	-4.084811	0.01	147.4	2014-03-13	13:22:01
698	50.31729	-4.08481	0.01	90	2014-03-13	13:22:02
699	50.317288	-4.084805	0.45	125.6	2014-03-13	13:22:03
700	50.317288	-4.084799	0.46	98.2	2014-03-13	13:22:04
701	50.317288	-4.084793	0.45	87.6	2014-03-13	13:22:05
702	50.317288	-4.084784	0.61	91.8	2014-03-13	13:22:06
703	50.317287	-4.084776	0.6	97.1	2014-03-13	13:22:07
704	50.317286	-4.084766	0.67	97.2	2014-03-13	13:22:08
705	50.317292	-4.084782	1.3	298.8	2014-03-13	13:22:09
706	50.317291	-4.084803	1.46	265.6	2014-03-13	13:22:10
707	50.317293	-4.084815	0.89	286.3	2014-03-13	13:22:11
708	50.317303	-4.084818	1.11	348.9	2014-03-13	13:22:12
709	50.317312	-4.084819	1.03	355	2014-03-13	13:22:13
710	50.31732	-4.084816	0.88	15.3	2014-03-13	13:22:14
711	50.317329	-4.084812	1.02	13.9	2014-03-13	13:22:15
712	50.31734	-4.084804	1.38	25.8	2014-03-13	13:22:16
713	50.317357	-4.084789	2.24	27.8	2014-03-13	13:22:17
714	50.317377	-4.084768	2.66	34.8	2014-03-13	13:22:18
715	50.317398	-4.084744	2.87	36.6	2014-03-13	13:22:19
716	50.317422	-4.08472	3.14	31.9	2014-03-13	13:22:20
717	50.317443	-4.084706	2.61	23.6	2014-03-13	13:22:21
718	50.317456	-4.084696	1.63	26	2014-03-13	13:22:22
719	50.317462	-4.08469	0.37	32.6	2014-03-13	13:22:24
720	50.317462	-4.08469	0.02	126.4	2014-03-13	13:22:25
721	50.317461	-4.084697	0.52	264.8	2014-03-13	13:22:26
722	50.317459	-4.084703	0.48	243.4	2014-03-13	13:22:27
723	50.317453	-4.084721	1.47	239	2014-03-13	13:22:28
724	50.317443	-4.084745	2.02	238.6	2014-03-13	13:22:29
725	50.317433	-4.084761	1.63	223.2	2014-03-13	13:22:30
726	50.317421	-4.084773	1.51	215.4	2014-03-13	13:22:31
727	50.317409	-4.084781	1.49	202.1	2014-03-13	13:22:32
728	50.317396	-4.084792	1.66	208.6	2014-03-13	13:22:33
729	50.317382	-4.084805	1.77	209.5	2014-03-13	13:22:34
730	50.317367	-4.084814	1.79	202.5	2014-03-13	13:22:35
731	50.317353	-4.084823	1.71	201	2014-03-13	13:22:36
732	50.317341	-4.084829	1.38	199.9	2014-03-13	13:22:37
733	50.31733	-4.084836	1.39	199	2014-03-13	13:22:38
734	50.317318	-4.084843	1.37	201.2	2014-03-13	13:22:39
735	50.317305	-4.084851	1.59	201.8	2014-03-13	13:22:40
736	50.317292	-4.084857	1.49	197.1	2014-03-13	13:22:41
737	50.31728	-4.084862	1.35	194.1	2014-03-13	13:22:42
738	50.317271	-4.084861	1.05	175.1	2014-03-13	13:22:43
739	50.317262	-4.08486	0.96	176.8	2014-03-13	13:22:44
740	50.317252	-4.084856	1.11	166.7	2014-03-13	13:22:45
741	50.317243	-4.084857	1.02	184	2014-03-13	13:22:46
742	50.317235	-4.084858	0.92	183	2014-03-13	13:22:47
743	50.317226	-4.084857	0.96	176.4	2014-03-13	13:22:48
744	50.31722	-4.084854	0.8	165	2014-03-13	13:22:49
745	50.317212	-4.084851	0.84	164.4	2014-03-13	13:22:50
746	50.317203	-4.084851	0.98	179.7	2014-03-13	13:22:51
747	50.317196	-4.08485	0.84	175.5	2014-03-13	13:22:52
748	50.317188	-4.084849	0.85	174.8	2014-03-13	13:22:53
749	50.317186	-4.084846	0.39	143	2014-03-13	13:22:54
750	50.317185	-4.084846	0.03	231.9	2014-03-13	13:22:55
751	50.317188	-4.084846	0.29	356.5	2014-03-13	13:22:56
752	50.317187	-4.084848	0.09	220.9	2014-03-13	13:22:58
753	50.317187	-4.084848	0.02	63.4	2014-03-13	13:22:59
754	50.317188	-4.084847	0.11	40.3	2014-03-13	13:23:00
755	50.317188	-4.084845	0.05	68.9	2014-03-13	13:23:02
756	50.317188	-4.084845	0.01	90	2014-03-13	13:23:03
757	50.317188	-4.084844	0.05	68.3	2014-03-13	13:23:04
758	50.317188	-4.084844	0.06	70.5	2014-03-13	13:23:05
759	50.317189	-4.084843	0.08	68.8	2014-03-13	13:23:06
760	50.317189	-4.084843	0.01	324.3	2014-03-13	13:23:07
761	50.317189	-4.084843	0.01	32.6	2014-03-13	13:23:09
762	50.317192	-4.084837	0.25	46.9	2014-03-13	13:23:11
763	50.317193	-4.084835	0.09	61.7	2014-03-13	13:23:13
764	50.317192	-4.084835	0.05	100.6	2014-03-13	13:23:14
765	50.317193	-4.084834	0.08	18	2014-03-13	13:23:15
766	50.317193	-4.084834	0.04	139.9	2014-03-13	13:23:16
767	50.317193	-4.084834	0.02	90	2014-03-13	13:23:17
768	50.317193	-4.084834	0.02	0	2014-03-13	13:23:18
769	50.317193	-4.084834	0.03	231.9	2014-03-13	13:23:19
770	50.317193	-4.084834	0.03	308.9	2014-03-13	13:23:20
771	50.317193	-4.084835	0.03	247.5	2014-03-13	13:23:21
772	50.317193	-4.084835	0.02	196.7	2014-03-13	13:23:22
773	50.317193	-4.084835	0.04	8.5	2014-03-13	13:23:23
774	50.317196	-4.084829	0.56	50.8	2014-03-13	13:23:24
775	50.317197	-4.084828	0.06	48.8	2014-03-13	13:23:25
776	50.317197	-4.084828	0.02	57	2014-03-13	13:23:27
777	50.317196	-4.084827	0.05	136.2	2014-03-13	13:23:28
778	50.317193	-4.084829	0.37	201.7	2014-03-13	13:23:29
779	50.317191	-4.084831	0.33	201.2	2014-03-13	13:23:30
780	50.317189	-4.08483	0.12	167	2014-03-13	13:23:32
781	50.317189	-4.084829	0.09	65.5	2014-03-13	13:23:33
782	50.317189	-4.084828	0.07	66.9	2014-03-13	13:23:34
783	50.317193	-4.084821	0.67	45.1	2014-03-13	13:23:35
784	50.317197	-4.084816	0.57	42.2	2014-03-13	13:23:36
785	50.317198	-4.084816	0.05	14.5	2014-03-13	13:23:37
786	50.3172	-4.084814	0.14	20.7	2014-03-13	13:23:39
787	50.3172	-4.084814	0.02	63.4	2014-03-13	13:23:40
788	50.317197	-4.084816	0.37	202.5	2014-03-13	13:23:41
789	50.317196	-4.084817	0.06	235.4	2014-03-13	13:23:43
790	50.317196	-4.084818	0.09	215.6	2014-03-13	13:23:44
791	50.317195	-4.084818	0.01	128.1	2014-03-13	13:23:45
792	50.317195	-4.084816	0.07	101	2014-03-13	13:23:47
793	50.317189	-4.084823	0.9	216.4	2014-03-13	13:23:48
794	50.31718	-4.084833	1.24	214.6	2014-03-13	13:23:49
795	50.317169	-4.08484	1.21	202.8	2014-03-13	13:23:50
796	50.317159	-4.08485	1.38	209.7	2014-03-13	13:23:51
797	50.317149	-4.08486	1.29	216.1	2014-03-13	13:23:52
798	50.31714	-4.084867	1.11	204.8	2014-03-13	13:23:53
799	50.317133	-4.084869	0.8	193.4	2014-03-13	13:23:54
800	50.317131	-4.08487	0.12	194.9	2014-03-13	13:23:56
801	50.317131	-4.084869	0.11	94.7	2014-03-13	13:23:57
802	50.317135	-4.084864	0.51	37.7	2014-03-13	13:23:58
803	50.317138	-4.084863	0.33	12.8	2014-03-13	13:23:59
804	50.317138	-4.084864	0.02	353.1	2014-03-13	13:24:01
805	50.317131	-4.084867	0.85	194.6	2014-03-13	13:24:02
806	50.317126	-4.08487	0.57	204	2014-03-13	13:24:03
807	50.317123	-4.084869	0.3	162.8	2014-03-13	13:24:04
808	50.317123	-4.084869	0.03	224.6	2014-03-13	13:24:06
809	50.317118	-4.084867	0.62	168.9	2014-03-13	13:24:07
810	50.31711	-4.084868	0.87	182.8	2014-03-13	13:24:08
811	50.317102	-4.084868	0.88	180.7	2014-03-13	13:24:09
812	50.317094	-4.084868	0.86	179.2	2014-03-13	13:24:10
813	50.317086	-4.084866	0.96	169.6	2014-03-13	13:24:11
814	50.317077	-4.084863	1.01	167.8	2014-03-13	13:24:12
815	50.317067	-4.084861	1.05	175.1	2014-03-13	13:24:13
816	50.317058	-4.084859	1.12	173	2014-03-13	13:24:14
817	50.317049	-4.084858	1	173.2	2014-03-13	13:24:15
818	50.317041	-4.084856	0.87	172.5	2014-03-13	13:24:16
819	50.317033	-4.084853	0.94	168.7	2014-03-13	13:24:17
820	50.317025	-4.084849	0.91	158.5	2014-03-13	13:24:18
821	50.317018	-4.084844	0.89	157.9	2014-03-13	13:24:19
822	50.317011	-4.084836	0.91	142.7	2014-03-13	13:24:20
823	50.317005	-4.084826	1	135.3	2014-03-13	13:24:21
824	50.316996	-4.084816	1.25	142.3	2014-03-13	13:24:22
825	50.316985	-4.084803	1.48	141.4	2014-03-13	13:24:23
826	50.316975	-4.084788	1.57	138.8	2014-03-13	13:24:24
827	50.316964	-4.084775	1.55	143	2014-03-13	13:24:25
828	50.316952	-4.084763	1.59	146.9	2014-03-13	13:24:26
829	50.31694	-4.08475	1.58	144.5	2014-03-13	13:24:27
830	50.316932	-4.084734	1.41	127	2014-03-13	13:24:28
831	50.316927	-4.084716	1.42	114	2014-03-13	13:24:29
832	50.31692	-4.084698	1.47	123.2	2014-03-13	13:24:30
833	50.316914	-4.084681	1.46	119.8	2014-03-13	13:24:31
834	50.316907	-4.084662	1.49	118.5	2014-03-13	13:24:32
835	50.3169	-4.084643	1.56	120.6	2014-03-13	13:24:33
836	50.316891	-4.084626	1.57	129	2014-03-13	13:24:34
837	50.316884	-4.08461	1.43	125.4	2014-03-13	13:24:35
838	50.316877	-4.084592	1.46	122.8	2014-03-13	13:24:36
839	50.316869	-4.084577	1.43	128.4	2014-03-13	13:24:37
840	50.316861	-4.084561	1.45	127.7	2014-03-13	13:24:38
841	50.316854	-4.084545	1.33	125.7	2014-03-13	13:24:39
842	50.316847	-4.084532	1.2	130	2014-03-13	13:24:40
843	50.316841	-4.08452	1.05	125.3	2014-03-13	13:24:41
844	50.316841	-4.084514	0.45	91.3	2014-03-13	13:24:42
845	50.316841	-4.084513	0.09	72.1	2014-03-13	13:24:43
846	50.316842	-4.084512	0.09	77.9	2014-03-13	13:24:44
847	50.316842	-4.084508	0.12	85.5	2014-03-13	13:24:46
848	50.316842	-4.084508	0.05	68.3	2014-03-13	13:24:47
849	50.316843	-4.084506	0.17	53.1	2014-03-13	13:24:48
850	50.316843	-4.084505	0.05	38.3	2014-03-13	13:24:49
851	50.316843	-4.084505	0.03	53.6	2014-03-13	13:24:50
852	50.316843	-4.084505	0.02	126.4	2014-03-13	13:24:51
853	50.316843	-4.084504	0.03	69.2	2014-03-13	13:24:52
854	50.316843	-4.084504	0.03	108.2	2014-03-13	13:24:54
855	50.31684	-4.084497	0.57	124.8	2014-03-13	13:24:55
856	50.316837	-4.084489	0.68	126.2	2014-03-13	13:24:56
857	50.31683	-4.084481	0.97	141.9	2014-03-13	13:24:57
858	50.316823	-4.08447	1.1	134.7	2014-03-13	13:24:58
859	50.316816	-4.08446	1.05	139.2	2014-03-13	13:24:59
860	50.316808	-4.08445	1.14	139	2014-03-13	13:25:00
861	50.316801	-4.084441	1.02	142.1	2014-03-13	13:25:01
862	50.316795	-4.084435	0.8	149.2	2014-03-13	13:25:02
863	50.31679	-4.084431	0.59	147.4	2014-03-13	13:25:03
864	50.316787	-4.084424	0.57	127	2014-03-13	13:25:04
865	50.316783	-4.084415	0.78	124	2014-03-13	13:25:05
866	50.316779	-4.084406	0.75	122.2	2014-03-13	13:25:06
867	50.316779	-4.084396	0.76	96.3	2014-03-13	13:25:07
868	50.316778	-4.084383	0.91	94.1	2014-03-13	13:25:08
869	50.316774	-4.084372	0.89	117.4	2014-03-13	13:25:09
870	50.316769	-4.084363	0.85	134.5	2014-03-13	13:25:10
871	50.316764	-4.084356	0.75	136.6	2014-03-13	13:25:11
872	50.31676	-4.084349	0.67	137.5	2014-03-13	13:25:12
873	50.316753	-4.084342	0.89	144.9	2014-03-13	13:25:13
874	50.316746	-4.084335	0.94	145.9	2014-03-13	13:25:14
875	50.316739	-4.084328	0.99	149.5	2014-03-13	13:25:15
876	50.31673	-4.084322	1.09	156.7	2014-03-13	13:25:16
877	50.31672	-4.084314	1.17	151.9	2014-03-13	13:25:17
878	50.316713	-4.084303	1.17	137.8	2014-03-13	13:25:18
879	50.316706	-4.08429	1.16	127	2014-03-13	13:25:19
880	50.316699	-4.084278	1.14	132.9	2014-03-13	13:25:20
881	50.316692	-4.084266	1.17	130.9	2014-03-13	13:25:21
882	50.316685	-4.084253	1.23	133.7	2014-03-13	13:25:22
883	50.316677	-4.084242	1.14	135.8	2014-03-13	13:25:23
884	50.31667	-4.08423	1.17	135.1	2014-03-13	13:25:24
885	50.316661	-4.084221	1.2	144.6	2014-03-13	13:25:25
886	50.316652	-4.084214	1.16	155.4	2014-03-13	13:25:26
887	50.316641	-4.084207	1.28	157.6	2014-03-13	13:25:27
888	50.316631	-4.084199	1.27	154.4	2014-03-13	13:25:28
889	50.316624	-4.084189	1.05	137.8	2014-03-13	13:25:29
890	50.316619	-4.084176	1.08	117.7	2014-03-13	13:25:30
891	50.316613	-4.084163	1.11	127.6	2014-03-13	13:25:31
892	50.316606	-4.084153	1.08	137.1	2014-03-13	13:25:32
893	50.316597	-4.084142	1.25	142.6	2014-03-13	13:25:33
894	50.316586	-4.084133	1.37	150.8	2014-03-13	13:25:34
895	50.316575	-4.084126	1.33	159.5	2014-03-13	13:25:35
896	50.316567	-4.08412	1.07	156.1	2014-03-13	13:25:36
897	50.31656	-4.084117	0.77	160.2	2014-03-13	13:25:37
898	50.316555	-4.084112	0.6	148.9	2014-03-13	13:25:38
899	50.316553	-4.084108	0.37	130.3	2014-03-13	13:25:39
900	50.316554	-4.084109	0.08	338.2	2014-03-13	13:25:40
901	50.316556	-4.08411	0.11	331.6	2014-03-13	13:25:42
902	50.316556	-4.08411	0.05	44.1	2014-03-13	13:25:43
903	50.316556	-4.084108	0.05	95.3	2014-03-13	13:25:45
904	50.316552	-4.084104	0.5	140.5	2014-03-13	13:25:46
905	50.316545	-4.084101	0.8	165.3	2014-03-13	13:25:47
906	50.316536	-4.084099	1	173.5	2014-03-13	13:25:48
907	50.316529	-4.084095	0.92	161.6	2014-03-13	13:25:49
908	50.316522	-4.08409	0.82	154.5	2014-03-13	13:25:50
909	50.316516	-4.084083	0.82	142.2	2014-03-13	13:25:51
910	50.316511	-4.084075	0.82	136.5	2014-03-13	13:25:52
911	50.316504	-4.08407	0.84	153.9	2014-03-13	13:25:53
912	50.316496	-4.084064	1	152.3	2014-03-13	13:25:54
913	50.316488	-4.084057	1	153	2014-03-13	13:25:55
914	50.316481	-4.084051	0.91	149.4	2014-03-13	13:25:56
915	50.316473	-4.084044	0.98	152.4	2014-03-13	13:25:57
916	50.316464	-4.084038	1.07	155.5	2014-03-13	13:25:58
917	50.316455	-4.084034	1.07	162.5	2014-03-13	13:25:59
918	50.316445	-4.084028	1.18	160.9	2014-03-13	13:26:00
919	50.316435	-4.084023	1.21	161.9	2014-03-13	13:26:01
920	50.316427	-4.084016	1.04	153.8	2014-03-13	13:26:02
921	50.316419	-4.08401	0.91	151.5	2014-03-13	13:26:03
922	50.316411	-4.084006	0.99	162.8	2014-03-13	13:26:04
923	50.316402	-4.084004	1.06	171.3	2014-03-13	13:26:05
924	50.316393	-4.084001	0.95	169.5	2014-03-13	13:26:06
925	50.316386	-4.083996	0.92	157.5	2014-03-13	13:26:07
926	50.316378	-4.083992	0.93	161.4	2014-03-13	13:26:08
927	50.31637	-4.083985	0.98	149.8	2014-03-13	13:26:09
928	50.316362	-4.083978	1.01	150.3	2014-03-13	13:26:10
929	50.316354	-4.083972	0.97	151.9	2014-03-13	13:26:11
930	50.31635	-4.083965	0.71	136	2014-03-13	13:26:12
931	50.316346	-4.08396	0.54	138.3	2014-03-13	13:26:13
932	50.316343	-4.083956	0.46	145.6	2014-03-13	13:26:14
933	50.316339	-4.08395	0.62	136.2	2014-03-13	13:26:15
934	50.316333	-4.083944	0.72	145.9	2014-03-13	13:26:16
935	50.316326	-4.08394	0.9	158.7	2014-03-13	13:26:17
936	50.316317	-4.083935	0.98	161.1	2014-03-13	13:26:18
937	50.31631	-4.083931	0.93	159.6	2014-03-13	13:26:19
938	50.316302	-4.083926	0.91	156	2014-03-13	13:26:20
939	50.316295	-4.083921	0.83	155.8	2014-03-13	13:26:21
940	50.31629	-4.083914	0.75	139	2014-03-13	13:26:22
941	50.316285	-4.083907	0.82	141.8	2014-03-13	13:26:23
942	50.316279	-4.083901	0.73	147.4	2014-03-13	13:26:24
943	50.316272	-4.083896	0.88	155.3	2014-03-13	13:26:25
944	50.316264	-4.08389	1.03	153.1	2014-03-13	13:26:26
945	50.316255	-4.083882	1.13	151	2014-03-13	13:26:27
946	50.316246	-4.083872	1.18	145	2014-03-13	13:26:28
947	50.316236	-4.083862	1.31	146.8	2014-03-13	13:26:29
948	50.316227	-4.083852	1.24	144.4	2014-03-13	13:26:30
949	50.316218	-4.083844	1.17	149.4	2014-03-13	13:26:31
950	50.31621	-4.083835	1.08	144.5	2014-03-13	13:26:32
951	50.316204	-4.083824	1.02	131.9	2014-03-13	13:26:33
952	50.316201	-4.083812	0.92	112.1	2014-03-13	13:26:34
953	50.316197	-4.083801	0.89	118.3	2014-03-13	13:26:35
954	50.316191	-4.083792	0.96	136.6	2014-03-13	13:26:36
955	50.316184	-4.083783	1.01	141.8	2014-03-13	13:26:37
956	50.316175	-4.083775	1.12	150	2014-03-13	13:26:38
957	50.316169	-4.083766	0.93	132.3	2014-03-13	13:26:39
958	50.316167	-4.083755	0.81	108.1	2014-03-13	13:26:40
959	50.316167	-4.083741	0.98	89.5	2014-03-13	13:26:41
960	50.316167	-4.083727	1	89.5	2014-03-13	13:26:42
961	50.316167	-4.083712	1.05	89.5	2014-03-13	13:26:43
962	50.31618	-4.083792	0.13	283.6	2014-03-13	13:27:27
963	50.316185	-4.083802	0.94	308.7	2014-03-13	13:27:28
964	50.316188	-4.083814	0.9	288.8	2014-03-13	13:27:29
965	50.316192	-4.083824	0.87	306.4	2014-03-13	13:27:30
966	50.316194	-4.083839	1.05	278.7	2014-03-13	13:27:31
967	50.316198	-4.083851	0.95	296.8	2014-03-13	13:27:32
968	50.316203	-4.083859	0.86	315.6	2014-03-13	13:27:33
969	50.316209	-4.083864	0.78	335.6	2014-03-13	13:27:34
970	50.316214	-4.08387	0.68	316.8	2014-03-13	13:27:35
971	50.31622	-4.083877	0.83	322.9	2014-03-13	13:27:36
972	50.316225	-4.083883	0.71	324.6	2014-03-13	13:27:37
973	50.316231	-4.08389	0.81	325.7	2014-03-13	13:27:38
974	50.316237	-4.083898	0.91	320.8	2014-03-13	13:27:39
975	50.316244	-4.083907	1.01	317.4	2014-03-13	13:27:40
976	50.31625	-4.083917	0.99	314.5	2014-03-13	13:27:41
977	50.316256	-4.083926	0.87	313.4	2014-03-13	13:27:42
978	50.316261	-4.083935	0.88	317.2	2014-03-13	13:27:43
979	50.316268	-4.083943	0.9	319.8	2014-03-13	13:27:44
980	50.316273	-4.083952	0.9	315.9	2014-03-13	13:27:45
981	50.316279	-4.08396	0.9	317.5	2014-03-13	13:27:46
982	50.316285	-4.083964	0.71	335.6	2014-03-13	13:27:47
983	50.31629	-4.083968	0.61	332.2	2014-03-13	13:27:48
984	50.316295	-4.083972	0.59	336.8	2014-03-13	13:27:49
985	50.3163	-4.083978	0.7	321.7	2014-03-13	13:27:50
986	50.316304	-4.083985	0.73	312.3	2014-03-13	13:27:51
987	50.316309	-4.083992	0.72	316.3	2014-03-13	13:27:52
988	50.316314	-4.084	0.78	318.6	2014-03-13	13:27:53
989	50.316318	-4.084007	0.71	311.3	2014-03-13	13:27:54
990	50.316323	-4.084013	0.67	319.7	2014-03-13	13:27:55
991	50.316328	-4.08402	0.72	319.8	2014-03-13	13:27:56
992	50.316334	-4.084024	0.73	333	2014-03-13	13:27:57
993	50.31634	-4.084027	0.71	346.4	2014-03-13	13:27:58
994	50.316347	-4.084029	0.78	350.7	2014-03-13	13:27:59
995	50.316353	-4.084031	0.72	344.6	2014-03-13	13:28:00
996	50.316359	-4.084036	0.77	333.8	2014-03-13	13:28:01
997	50.316365	-4.084038	0.68	350.5	2014-03-13	13:28:02
998	50.316371	-4.084041	0.7	342	2014-03-13	13:28:03
999	50.316378	-4.084045	0.82	337.7	2014-03-13	13:28:04
1000	50.316385	-4.084051	0.88	330.4	2014-03-13	13:28:05
1001	50.316391	-4.084057	0.81	329.9	2014-03-13	13:28:06
1002	50.316397	-4.084061	0.71	331.9	2014-03-13	13:28:07
1003	50.316404	-4.084067	0.91	336	2014-03-13	13:28:08
1004	50.316412	-4.084072	0.89	337.2	2014-03-13	13:28:09
1005	50.316419	-4.084075	0.81	340.7	2014-03-13	13:28:10
1006	50.316426	-4.084077	0.81	349.4	2014-03-13	13:28:11
1007	50.316432	-4.084081	0.77	341.4	2014-03-13	13:28:12
1008	50.316439	-4.084083	0.73	347.7	2014-03-13	13:28:13
1009	50.316445	-4.084087	0.74	338.8	2014-03-13	13:28:14
1010	50.316452	-4.084091	0.83	337.2	2014-03-13	13:28:15
1011	50.316458	-4.084094	0.69	342.3	2014-03-13	13:28:16
1012	50.316464	-4.084096	0.7	347.6	2014-03-13	13:28:17
1013	50.316469	-4.084099	0.63	342.3	2014-03-13	13:28:18
1014	50.316475	-4.084102	0.67	339.2	2014-03-13	13:28:19
1015	50.316481	-4.084107	0.75	336.2	2014-03-13	13:28:20
1016	50.316486	-4.08411	0.64	338.2	2014-03-13	13:28:21
1017	50.316492	-4.084114	0.72	336.7	2014-03-13	13:28:22
1018	50.316498	-4.084119	0.75	334	2014-03-13	13:28:23
1019	50.316506	-4.084121	0.91	349.8	2014-03-13	13:28:24
1020	50.316515	-4.084123	0.95	348.8	2014-03-13	13:28:25
1021	50.316521	-4.084127	0.77	339.5	2014-03-13	13:28:26
1022	50.316527	-4.08413	0.72	344.2	2014-03-13	13:28:27
1023	50.316533	-4.084133	0.65	338	2014-03-13	13:28:28
1024	50.316538	-4.084136	0.61	342.3	2014-03-13	13:28:29
1025	50.316544	-4.084136	0.68	359	2014-03-13	13:28:30
1026	50.316549	-4.08414	0.65	336.3	2014-03-13	13:28:31
1027	50.316549	-4.084149	0.63	269.2	2014-03-13	13:28:32
1028	50.316545	-4.084162	1.05	243.5	2014-03-13	13:28:33
1029	50.316541	-4.084175	1.04	246.2	2014-03-13	13:28:34
1030	50.316538	-4.084191	1.19	248.3	2014-03-13	13:28:35
1031	50.316595	-4.084175	0.26	10.1	2014-03-13	13:29:00
1032	50.3166	-4.084183	0.86	317.7	2014-03-13	13:29:01
1033	50.316608	-4.084178	0.9	25.5	2014-03-13	13:29:02
1034	50.316614	-4.084191	1.19	307.7	2014-03-13	13:29:03
1035	50.316622	-4.084193	0.9	350.4	2014-03-13	13:29:04
1036	50.316629	-4.084198	0.84	336.1	2014-03-13	13:29:05
1037	50.316637	-4.084197	0.86	3.2	2014-03-13	13:29:06
1038	50.316645	-4.084198	0.95	355.6	2014-03-13	13:29:07
1039	50.316654	-4.084202	1.01	343.2	2014-03-13	13:29:08
1040	50.316661	-4.084208	0.88	331.4	2014-03-13	13:29:09
1041	50.31667	-4.084214	1.05	338	2014-03-13	13:29:10
1042	50.316678	-4.084219	1.06	338.6	2014-03-13	13:29:11
1043	50.316687	-4.084224	0.97	339.1	2014-03-13	13:29:12
1044	50.316695	-4.084228	1.01	344.6	2014-03-13	13:29:13
1045	50.316703	-4.084232	0.89	337.8	2014-03-13	13:29:14
1046	50.31671	-4.084237	0.93	339	2014-03-13	13:29:15
1047	50.316719	-4.084242	0.96	338.9	2014-03-13	13:29:16
1048	50.316726	-4.084246	0.87	340.4	2014-03-13	13:29:17
1049	50.316734	-4.084249	0.96	347.9	2014-03-13	13:29:18
1050	50.316742	-4.084253	0.94	342.3	2014-03-13	13:29:19
1051	50.31675	-4.084259	0.97	334.2	2014-03-13	13:29:20
1052	50.316759	-4.084262	0.98	347.3	2014-03-13	13:29:21
1053	50.316769	-4.084264	1.09	353.7	2014-03-13	13:29:22
1054	50.316778	-4.084267	1.06	348	2014-03-13	13:29:23
1055	50.316786	-4.084269	0.92	348.1	2014-03-13	13:29:24
1056	50.316793	-4.084275	0.91	335.1	2014-03-13	13:29:25
1057	50.316801	-4.08428	0.9	335.7	2014-03-13	13:29:26
1058	50.316808	-4.084285	0.92	338.7	2014-03-13	13:29:27
1059	50.316817	-4.084287	0.94	347.9	2014-03-13	13:29:28
1060	50.316827	-4.084288	1.11	358.2	2014-03-13	13:29:29
1061	50.316837	-4.084288	1.17	358.5	2014-03-13	13:29:30
1062	50.316846	-4.084291	1	348.6	2014-03-13	13:29:31
1063	50.316854	-4.084293	0.93	350	2014-03-13	13:29:32
1064	50.316862	-4.084297	0.89	343.7	2014-03-13	13:29:33
1065	50.316869	-4.084299	0.85	348.3	2014-03-13	13:29:34
1066	50.316877	-4.084303	0.86	340.6	2014-03-13	13:29:35
1067	50.316884	-4.084307	0.89	343.7	2014-03-13	13:29:36
1068	50.316893	-4.084309	1	349.7	2014-03-13	13:29:37
1069	50.316903	-4.084309	1.06	1.9	2014-03-13	13:29:38
1070	50.316913	-4.084309	1.11	358.8	2014-03-13	13:29:39
1071	50.316922	-4.084311	1.09	354.6	2014-03-13	13:29:40
1072	50.316931	-4.084311	0.93	359.3	2014-03-13	13:29:41
1073	50.316939	-4.084313	0.92	347.6	2014-03-13	13:29:42
1074	50.316946	-4.084318	0.84	337.8	2014-03-13	13:29:43
1075	50.316953	-4.084323	0.84	336.7	2014-03-13	13:29:44
1076	50.316959	-4.084328	0.79	331.5	2014-03-13	13:29:45
1077	50.316965	-4.084335	0.86	323.7	2014-03-13	13:29:46
1078	50.316971	-4.084341	0.77	328.9	2014-03-13	13:29:47
1079	50.316977	-4.084346	0.77	327.8	2014-03-13	13:29:48
1080	50.316982	-4.084352	0.74	326.2	2014-03-13	13:29:49
1081	50.316988	-4.084357	0.65	329.7	2014-03-13	13:29:50
1082	50.316993	-4.084362	0.73	332.7	2014-03-13	13:29:51
1083	50.317	-4.084364	0.72	345.6	2014-03-13	13:29:52
1084	50.317007	-4.084366	0.81	350.3	2014-03-13	13:29:53
1085	50.317014	-4.084368	0.76	350.5	2014-03-13	13:29:54
1086	50.317021	-4.084371	0.85	342.9	2014-03-13	13:29:55
1087	50.317029	-4.084374	0.92	347.2	2014-03-13	13:29:56
1088	50.317037	-4.084379	0.99	338.5	2014-03-13	13:29:57
1089	50.317044	-4.084385	0.84	330.9	2014-03-13	13:29:58
1090	50.317049	-4.08439	0.7	330.7	2014-03-13	13:29:59
1091	50.317053	-4.084395	0.54	321	2014-03-13	13:30:00
1092	50.317057	-4.0844	0.61	322.3	2014-03-13	13:30:01
1093	50.317062	-4.084405	0.65	324.8	2014-03-13	13:30:02
1094	50.317067	-4.08441	0.62	324.7	2014-03-13	13:30:03
1095	50.317071	-4.084416	0.61	315.7	2014-03-13	13:30:04
1096	50.317076	-4.084424	0.78	315.9	2014-03-13	13:30:05
1097	50.317081	-4.084432	0.89	316.6	2014-03-13	13:30:06
1098	50.317088	-4.084439	0.87	325.8	2014-03-13	13:30:07
1099	50.317096	-4.084444	0.97	337.9	2014-03-13	13:30:08
1100	50.317104	-4.08445	1.01	335.7	2014-03-13	13:30:09
1101	50.317113	-4.084454	0.97	341.8	2014-03-13	13:30:10
1102	50.31712	-4.084459	0.88	336.3	2014-03-13	13:30:11
1103	50.317125	-4.084464	0.7	329.5	2014-03-13	13:30:12
1104	50.31713	-4.084471	0.7	318.7	2014-03-13	13:30:13
1105	50.317136	-4.084477	0.75	327.9	2014-03-13	13:30:14
1106	50.317141	-4.084482	0.7	323.3	2014-03-13	13:30:15
1107	50.317145	-4.084489	0.69	317.3	2014-03-13	13:30:16
1108	50.31715	-4.084495	0.72	321.9	2014-03-13	13:30:17
1109	50.317155	-4.084503	0.75	310.6	2014-03-13	13:30:18
1110	50.317159	-4.084513	0.85	308.6	2014-03-13	13:30:19
1111	50.317168	-4.084521	1.11	328.2	2014-03-13	13:30:20
1112	50.317179	-4.084526	1.27	344	2014-03-13	13:30:21
1113	50.317189	-4.084533	1.28	335.3	2014-03-13	13:30:22
1114	50.317198	-4.084545	1.28	319.5	2014-03-13	13:30:23
1115	50.317208	-4.084556	1.37	323.6	2014-03-13	13:30:24
1116	50.317217	-4.084569	1.39	319.3	2014-03-13	13:30:25
1117	50.317225	-4.084584	1.34	309.3	2014-03-13	13:30:26
1118	50.317233	-4.084597	1.29	313.9	2014-03-13	13:30:27
1119	50.317241	-4.084608	1.24	318.8	2014-03-13	13:30:28
1120	50.31725	-4.084619	1.23	321.6	2014-03-13	13:30:29
1121	50.31726	-4.084629	1.27	327	2014-03-13	13:30:30
1122	50.31727	-4.084634	1.26	342.2	2014-03-13	13:30:31
1123	50.317278	-4.08464	0.98	334.1	2014-03-13	13:30:32
1124	50.317287	-4.084641	0.98	356.6	2014-03-13	13:30:33
1125	50.317301	-4.084634	1.59	18.5	2014-03-13	13:30:34
1126	50.317324	-4.08462	2.77	21.6	2014-03-13	13:30:35
1127	50.317357	-4.084606	3.84	14.6	2014-03-13	13:30:36
1128	50.317396	-4.084598	4.36	7.7	2014-03-13	13:30:37
1129	50.317433	-4.084601	4.14	356.5	2014-03-13	13:30:38
1130	50.317467	-4.084607	3.81	353.4	2014-03-13	13:30:39
1131	50.317488	-4.08461	2.31	355.1	2014-03-13	13:30:40
1132	50.317491	-4.084617	0.57	305.1	2014-03-13	13:30:41
1133	50.317482	-4.084637	1.77	235.2	2014-03-13	13:30:42
1134	50.317472	-4.084663	2.11	240.3	2014-03-13	13:30:43
1135	50.317469	-4.084681	1.33	251.3	2014-03-13	13:30:44
1136	50.317465	-4.084696	1.14	251.4	2014-03-13	13:30:45
1137	50.317461	-4.084711	1.16	245.3	2014-03-13	13:30:46
1138	50.317457	-4.084723	1.01	241.3	2014-03-13	13:30:47
1139	50.317448	-4.084738	1.41	227	2014-03-13	13:30:48
1140	50.317444	-4.084747	0.83	233.5	2014-03-13	13:30:49
1141	50.317439	-4.084752	0.63	213	2014-03-13	13:30:50
1142	50.317431	-4.08476	1.03	213.4	2014-03-13	13:30:51
1143	50.317422	-4.084765	1.03	201	2014-03-13	13:30:52
1144	50.317417	-4.084765	0.28	176.9	2014-03-13	13:30:54
1145	50.317416	-4.084769	0.36	235	2014-03-13	13:30:55
1146	50.317413	-4.084773	0.39	226.5	2014-03-13	13:30:56
1147	50.317409	-4.084778	0.55	222.1	2014-03-13	13:30:57
1148	50.317405	-4.084783	0.6	217.3	2014-03-13	13:30:58
1149	50.317399	-4.084794	1.01	229.6	2014-03-13	13:30:59
1150	50.317392	-4.084806	1.19	227.2	2014-03-13	13:31:00
1151	50.317386	-4.084813	0.8	218.7	2014-03-13	13:31:01
1152	50.317383	-4.084813	0.35	180.9	2014-03-13	13:31:02
1153	50.317383	-4.084813	0.01	270	2014-03-13	13:31:03
1154	50.317383	-4.084814	0.01	324.3	2014-03-13	13:31:05
1155	50.317383	-4.084814	0	0	2014-03-13	13:31:06
1156	50.317383	-4.084814	0.02	270	2014-03-13	13:31:07
1157	50.317383	-4.084814	0.02	296.6	2014-03-13	13:31:08
1158	50.317383	-4.084814	0.01	270	2014-03-13	13:31:09
1159	50.317384	-4.084814	0.02	327.4	2014-03-13	13:31:10
1160	50.317383	-4.084814	0.09	176.1	2014-03-13	13:31:11
1161	50.317383	-4.084797	1.25	89.5	2014-03-13	13:31:12
1162	50.317389	-4.084781	1.31	60.2	2014-03-13	13:31:13
1163	50.317398	-4.084765	1.52	46.9	2014-03-13	13:31:14
1164	50.31741	-4.084753	1.61	33.8	2014-03-13	13:31:15
1165	50.317427	-4.084737	2.17	31	2014-03-13	13:31:16
1166	50.317441	-4.084727	1.75	23.3	2014-03-13	13:31:17
1167	50.31745	-4.084724	1.02	13.9	2014-03-13	13:31:18
1168	50.317452	-4.084724	0.14	357.4	2014-03-13	13:31:20
1169	50.317449	-4.084721	0.42	153	2014-03-13	13:31:21
1170	50.317444	-4.084724	0.65	199.2	2014-03-13	13:31:22
1171	50.31744	-4.084728	0.52	214.2	2014-03-13	13:31:23
1172	50.317437	-4.084733	0.46	221.3	2014-03-13	13:31:24
1173	50.31743	-4.08474	0.94	216.5	2014-03-13	13:31:25
1174	50.317417	-4.084759	1.94	223.1	2014-03-13	13:31:26
1175	50.317403	-4.084782	2.28	225.3	2014-03-13	13:31:27
1176	50.317394	-4.084793	1.18	219.4	2014-03-13	13:31:28
1177	50.317394	-4.084793	0.01	270	2014-03-13	13:31:29
1178	50.317395	-4.084793	0.02	341.3	2014-03-13	13:31:30
1179	50.317395	-4.084793	0	0	2014-03-13	13:31:31
1180	50.317395	-4.084793	0	0	2014-03-13	13:31:32
1181	50.3172	-4.084743	0.81	170.8	2014-03-13	13:31:59
1182	50.317441	-4.084687	0.38	8.4	2014-03-13	13:33:10
1183	50.317455	-4.084918	5.49	275.4	2014-03-13	13:33:13
1184	50.317426	-4.08484	6.45	120.4	2014-03-13	13:33:14
1185	50.317412	-4.084826	1.84	147.4	2014-03-13	13:33:15
1186	50.3174	-4.084827	1.27	184	2014-03-13	13:33:16
1187	50.317401	-4.084837	0.67	278	2014-03-13	13:33:17
1188	50.317403	-4.08484	0.3	312.9	2014-03-13	13:33:18
1189	50.317306	-4.084832	0.49	176.9	2014-03-13	13:33:40
1190	50.317306	-4.084826	0.4	94	2014-03-13	13:33:41
1191	50.317305	-4.084826	0.04	122.4	2014-03-13	13:33:42
1192	50.317306	-4.084824	0.13	45.5	2014-03-13	13:33:43
1193	50.317307	-4.084821	0.22	67.9	2014-03-13	13:33:44
1194	50.317305	-4.08482	0.25	160.3	2014-03-13	13:33:45
1195	50.317303	-4.084818	0.28	139.3	2014-03-13	13:33:46
1196	50.317301	-4.084814	0.36	134.5	2014-03-13	13:33:47
1197	50.317298	-4.084812	0.31	150.2	2014-03-13	13:33:48
1198	50.317298	-4.08481	0.11	100	2014-03-13	13:33:49
1199	50.317297	-4.084808	0.19	116.7	2014-03-13	13:33:50
1200	50.317297	-4.084805	0.19	95.7	2014-03-13	13:33:51
1201	50.3173	-4.084801	0.21	43.8	2014-03-13	13:33:53
1202	50.317301	-4.084802	0.12	332.5	2014-03-13	13:33:54
1203	50.317301	-4.084803	0.08	290.5	2014-03-13	13:33:55
1204	50.3173	-4.084805	0.19	221.7	2014-03-13	13:33:56
1205	50.317297	-4.084806	0.28	201.2	2014-03-13	13:33:57
1206	50.317295	-4.08481	0.32	227.9	2014-03-13	13:33:58
1207	50.317294	-4.084813	0.32	234.7	2014-03-13	13:33:59
1208	50.317294	-4.084814	0.06	239.7	2014-03-13	13:34:00
1209	50.317293	-4.084813	0.06	157.9	2014-03-13	13:34:02
1210	50.317294	-4.084812	0.14	42.6	2014-03-13	13:34:03
1211	50.317295	-4.08481	0.2	48.8	2014-03-13	13:34:04
1212	50.317297	-4.084809	0.23	27.7	2014-03-13	13:34:05
1213	50.317297	-4.084807	0.16	49.4	2014-03-13	13:34:06
1214	50.3173	-4.084804	0.31	41.7	2014-03-13	13:34:07
1215	50.317305	-4.084804	0.62	0.6	2014-03-13	13:34:08
1216	50.31731	-4.084803	0.6	2.2	2014-03-13	13:34:09
1217	50.317314	-4.0848	0.45	28.2	2014-03-13	13:34:10
1218	50.317318	-4.0848	0.49	0	2014-03-13	13:34:11
1219	50.317324	-4.0848	0.62	1.7	2014-03-13	13:34:12
1220	50.31733	-4.084796	0.7	28.4	2014-03-13	13:34:13
1221	50.317338	-4.084796	0.91	358.9	2014-03-13	13:34:14
1222	50.317347	-4.084788	1.18	26.4	2014-03-13	13:34:15
1223	50.317354	-4.084778	1.05	43.5	2014-03-13	13:34:16
1224	50.317364	-4.084766	1.43	35.6	2014-03-13	13:34:17
1225	50.317382	-4.084749	2.34	32.4	2014-03-13	13:34:18
1226	50.317404	-4.084729	2.84	30.3	2014-03-13	13:34:19
1227	50.317428	-4.084708	3.06	29	2014-03-13	13:34:20
1228	50.31745	-4.084691	2.71	26.1	2014-03-13	13:34:21
1229	50.317467	-4.084677	2.09	29	2014-03-13	13:34:22
1230	50.317471	-4.084671	0.65	36.9	2014-03-13	13:34:23
1231	50.317465	-4.084679	0.91	216	2014-03-13	13:34:24
1232	50.317459	-4.084687	0.86	225.8	2014-03-13	13:34:25
1233	50.317457	-4.084694	0.56	239.8	2014-03-13	13:34:26
1234	50.317455	-4.084697	0.27	235.9	2014-03-13	13:34:27
1235	50.317453	-4.084696	0.14	154.6	2014-03-13	13:34:29
1236	50.317452	-4.084693	0.23	122.5	2014-03-13	13:34:30
1237	50.317452	-4.084694	0.11	255.5	2014-03-13	13:34:31
1238	50.317452	-4.084702	0.53	275.1	2014-03-13	13:34:32
1239	50.31745	-4.084708	0.49	243.7	2014-03-13	13:34:33
1240	50.317448	-4.084716	0.67	242	2014-03-13	13:34:34
1241	50.317436	-4.084728	1.53	213.9	2014-03-13	13:34:35
1242	50.317419	-4.084741	2.13	204.8	2014-03-13	13:34:36
1243	50.317402	-4.084754	2.12	206	2014-03-13	13:34:37
1244	50.317385	-4.084771	2.21	213.7	2014-03-13	13:34:38
1245	50.317369	-4.084786	2.08	211.3	2014-03-13	13:34:39
1246	50.317356	-4.084805	2	220.5	2014-03-13	13:34:40
1247	50.317362	-4.084837	0.03	287.5	2014-03-13	13:36:14
1248	50.317362	-4.084847	0.72	272.2	2014-03-13	13:36:15
1249	50.317365	-4.084865	1.34	283.3	2014-03-13	13:36:16
1250	50.317366	-4.084885	1.4	272.7	2014-03-13	13:36:17
1251	50.317369	-4.084906	1.55	283.9	2014-03-13	13:36:18
1252	50.317369	-4.084923	1.2	271.3	2014-03-13	13:36:19
1253	50.317371	-4.084939	1.18	277.3	2014-03-13	13:36:20
1254	50.317371	-4.084953	1	272.7	2014-03-13	13:36:21
1255	50.317372	-4.084967	0.97	273.4	2014-03-13	13:36:22
1256	50.317371	-4.08498	0.96	265.5	2014-03-13	13:36:23
1257	50.317371	-4.084993	0.92	269.4	2014-03-13	13:36:24
1258	50.31737	-4.085005	0.81	267.4	2014-03-13	13:36:25
1259	50.317368	-4.085017	0.89	255.4	2014-03-13	13:36:26
1260	50.317366	-4.085028	0.88	252.7	2014-03-13	13:36:27
1261	50.317361	-4.085039	0.94	235.7	2014-03-13	13:36:28
1262	50.317355	-4.08505	1.02	226.8	2014-03-13	13:36:29
1263	50.317347	-4.085059	1.09	214.9	2014-03-13	13:36:30
1264	50.317339	-4.085064	1.01	202.2	2014-03-13	13:36:31
1265	50.31733	-4.085068	0.94	195.8	2014-03-13	13:36:32
1266	50.317322	-4.085069	0.93	185.5	2014-03-13	13:36:33
1267	50.317314	-4.085066	0.95	166.3	2014-03-13	13:36:34
1268	50.317306	-4.085059	0.95	151.4	2014-03-13	13:36:35
1269	50.3173	-4.08505	0.99	138.7	2014-03-13	13:36:36
1270	50.317295	-4.085039	0.99	123.6	2014-03-13	13:36:37
1271	50.31729	-4.085025	1.09	119.2	2014-03-13	13:36:38
1272	50.317284	-4.085008	1.34	118.2	2014-03-13	13:36:39
1273	50.317277	-4.084992	1.38	124.6	2014-03-13	13:36:40
1274	50.317271	-4.084981	1.08	129	2014-03-13	13:36:41
1275	50.317267	-4.084972	0.78	128.6	2014-03-13	13:36:42
1276	50.317261	-4.084971	0.32	174.1	2014-03-13	13:36:44
1277	50.317254	-4.084974	0.79	194.8	2014-03-13	13:36:45
1278	50.317247	-4.084976	0.84	192.3	2014-03-13	13:36:46
1279	50.317239	-4.084978	0.92	188.5	2014-03-13	13:36:47
1280	50.317269	-4.084796	0.35	75.1	2014-03-13	13:37:25
1281	50.317267	-4.084803	0.57	239.3	2014-03-13	13:37:26
1282	50.317268	-4.084804	0.13	352.2	2014-03-13	13:37:27
1283	50.317274	-4.084785	1.48	64.6	2014-03-13	13:37:28
1284	50.317276	-4.084775	0.7	73.8	2014-03-13	13:37:29
1285	50.317279	-4.084765	0.8	65.2	2014-03-13	13:37:30
1286	50.317282	-4.08476	0.59	41.9	2014-03-13	13:37:31
1287	50.317287	-4.084755	0.65	31.7	2014-03-13	13:37:32
1288	50.317289	-4.08475	0.38	55.9	2014-03-13	13:37:33
1289	50.317293	-4.084743	0.68	54.1	2014-03-13	13:37:34
1290	50.317298	-4.084739	0.61	25.5	2014-03-13	13:37:35
1291	50.317299	-4.084737	0.23	45.3	2014-03-13	13:37:36
1292	50.317297	-4.084735	0.23	158.8	2014-03-13	13:37:37
1293	50.317298	-4.084732	0.27	79.9	2014-03-13	13:37:38
1294	50.317299	-4.08473	0.23	42.7	2014-03-13	13:37:39
1295	50.317301	-4.084731	0.12	338.9	2014-03-13	13:37:41
1296	50.317301	-4.08473	0.06	106.6	2014-03-13	13:37:42
1297	50.317302	-4.084731	0.09	330.7	2014-03-13	13:37:43
1298	50.317302	-4.084735	0.15	271.7	2014-03-13	13:37:45
1299	50.317303	-4.084737	0.18	308.2	2014-03-13	13:37:46
1300	50.317307	-4.084742	0.58	316.4	2014-03-13	13:37:47
1301	50.317315	-4.084753	1.19	319.4	2014-03-13	13:37:48
1302	50.317324	-4.084767	1.44	316.4	2014-03-13	13:37:49
1303	50.317331	-4.084775	0.94	324.1	2014-03-13	13:37:50
1304	50.317335	-4.084774	0.47	10.2	2014-03-13	13:37:51
1305	50.317337	-4.08477	0.35	47.6	2014-03-13	13:37:52
1306	50.31734	-4.084769	0.16	22.8	2014-03-13	13:37:54
1307	50.317341	-4.084769	0.14	355.1	2014-03-13	13:37:55
1308	50.317344	-4.084768	0.33	7.3	2014-03-13	13:37:56
1309	50.317348	-4.084767	0.47	13.9	2014-03-13	13:37:57
1310	50.317352	-4.084765	0.41	16.1	2014-03-13	13:37:58
1311	50.317355	-4.084763	0.39	24.5	2014-03-13	13:37:59
1312	50.317361	-4.084755	0.84	38.7	2014-03-13	13:38:00
1313	50.317369	-4.084747	1.12	33.6	2014-03-13	13:38:01
1314	50.317379	-4.084738	1.19	29.7	2014-03-13	13:38:02
1315	50.317388	-4.08473	1.21	29.2	2014-03-13	13:38:03
1316	50.317398	-4.084722	1.29	27.4	2014-03-13	13:38:04
1317	50.31741	-4.084716	1.34	16	2014-03-13	13:38:05
1318	50.317418	-4.084715	0.86	5.9	2014-03-13	13:38:06
1319	50.31742	-4.084716	0.29	348.3	2014-03-13	13:38:07
1320	50.317419	-4.084715	0.18	164.9	2014-03-13	13:38:08
1321	50.317416	-4.084711	0.4	132.8	2014-03-13	13:38:09
1322	50.317417	-4.084711	0.06	12.2	2014-03-13	13:38:10
1323	50.317421	-4.084716	0.57	319.9	2014-03-13	13:38:11
1324	50.317426	-4.084722	0.66	323.5	2014-03-13	13:38:12
1325	50.317431	-4.084727	0.71	328.6	2014-03-13	13:38:13
1326	50.317436	-4.084732	0.64	327	2014-03-13	13:38:14
1327	50.317425	-4.084741	0.67	206.8	2014-03-13	13:38:16
1328	50.317426	-4.08474	0.09	45.4	2014-03-13	13:38:17
1329	50.317428	-4.084733	0.54	60.1	2014-03-13	13:38:18
1330	50.317431	-4.08473	0.36	39.6	2014-03-13	13:38:19
1331	50.317436	-4.084727	0.29	18	2014-03-13	13:38:21
1332	50.317437	-4.084729	0.22	333.9	2014-03-13	13:38:22
1333	50.317439	-4.084734	0.42	293.8	2014-03-13	13:38:23
1334	50.317439	-4.084741	0.27	274.1	2014-03-13	13:38:25
1335	50.317437	-4.084749	0.59	242.7	2014-03-13	13:38:26
1336	50.317436	-4.084749	0.03	212.6	2014-03-13	13:38:27
1337	50.317434	-4.084748	0.29	171.8	2014-03-13	13:38:28
1338	50.31743	-4.08475	0.49	190.5	2014-03-13	13:38:29
1339	50.317425	-4.084754	0.62	209.8	2014-03-13	13:38:30
1340	50.317421	-4.084757	0.44	212.6	2014-03-13	13:38:31
1341	50.31742	-4.084763	0.45	246.6	2014-03-13	13:38:32
1342	50.317418	-4.084766	0.23	226.6	2014-03-13	13:38:33
1343	50.317414	-4.084769	0.48	209	2014-03-13	13:38:34
1344	50.317412	-4.084773	0.45	226.7	2014-03-13	13:38:35
1345	50.317411	-4.084777	0.24	249.2	2014-03-13	13:38:36
1346	50.317408	-4.084779	0.32	208.9	2014-03-13	13:38:37
1347	50.317406	-4.084782	0.32	226.1	2014-03-13	13:38:38
1348	50.317407	-4.084787	0.4	278.1	2014-03-13	13:38:39
1349	50.317406	-4.08478	0.28	105.6	2014-03-13	13:38:41
1350	50.317406	-4.084774	0.45	80.4	2014-03-13	13:38:42
1351	50.317405	-4.08477	0.3	121.7	2014-03-13	13:38:43
1352	50.317407	-4.084764	0.51	61.8	2014-03-13	13:38:44
1353	50.317409	-4.084757	0.53	69.4	2014-03-13	13:38:45
1354	50.31741	-4.084743	0.98	81.2	2014-03-13	13:38:46
1355	50.317413	-4.08473	0.98	69.4	2014-03-13	13:38:47
1356	50.317421	-4.084717	1.3	45.7	2014-03-13	13:38:48
1357	50.317426	-4.084707	0.91	52	2014-03-13	13:38:49
1358	50.317429	-4.084698	0.73	63.5	2014-03-13	13:38:50
1359	50.317439	-4.084688	1.25	33	2014-03-13	13:38:51
1360	50.317454	-4.084679	1.8	22	2014-03-13	13:38:52
1361	50.317476	-4.084667	2.66	18.3	2014-03-13	13:38:53
1362	50.317498	-4.084655	2.6	19.1	2014-03-13	13:38:54
1363	50.317513	-4.084648	1.73	16.9	2014-03-13	13:38:55
1364	50.31752	-4.084646	0.8	9.9	2014-03-13	13:38:56
1365	50.317528	-4.084641	0.96	21.4	2014-03-13	13:38:57
1366	50.317534	-4.084634	0.78	41.8	2014-03-13	13:38:58
1367	50.317541	-4.084627	0.94	30.1	2014-03-13	13:38:59
1368	50.31755	-4.084624	1.07	13.2	2014-03-13	13:39:00
1369	50.317557	-4.084626	0.73	349.7	2014-03-13	13:39:01
1370	50.317564	-4.08463	0.92	341.1	2014-03-13	13:39:02
1371	50.317574	-4.084634	1.08	346.3	2014-03-13	13:39:03
1372	50.317583	-4.084633	1.02	1.4	2014-03-13	13:39:04
1373	50.317592	-4.084631	0.96	9.7	2014-03-13	13:39:05
1374	50.317597	-4.084626	0.72	28.2	2014-03-13	13:39:06
1375	50.317599	-4.08462	0.49	67.6	2014-03-13	13:39:07
1376	50.3176	-4.084614	0.23	76.9	2014-03-13	13:39:09
1377	50.317601	-4.084615	0.18	316.2	2014-03-13	13:39:10
1378	50.317599	-4.084616	0.1	196.9	2014-03-13	13:39:12
1379	50.317601	-4.084614	0.25	37.3	2014-03-13	13:39:13
1380	50.3176	-4.084617	0.11	230.2	2014-03-13	13:39:15
1381	50.317593	-4.084632	1.33	236.2	2014-03-13	13:39:16
1382	50.317587	-4.084648	1.32	240.4	2014-03-13	13:39:17
1383	50.317582	-4.084667	1.46	247.8	2014-03-13	13:39:18
1384	50.317578	-4.08468	1.04	240.9	2014-03-13	13:39:19
1385	50.317577	-4.084686	0.41	264.7	2014-03-13	13:39:20
1386	50.317578	-4.084688	0.22	295.4	2014-03-13	13:39:21
1387	50.317579	-4.084689	0.06	318.6	2014-03-13	13:39:22
1388	50.317582	-4.084697	0.67	306.5	2014-03-13	13:39:23
1389	50.317583	-4.084705	0.28	275.7	2014-03-13	13:39:25
1390	50.317582	-4.084708	0.15	253.4	2014-03-13	13:39:27
1391	50.317582	-4.08471	0.08	276.1	2014-03-13	13:39:28
1392	50.317582	-4.084711	0.1	260.1	2014-03-13	13:39:29
1393	50.317582	-4.084713	0.12	293.5	2014-03-13	13:39:30
1394	50.317582	-4.084713	0.02	240.6	2014-03-13	13:39:31
1395	50.317583	-4.084714	0.06	332.5	2014-03-13	13:39:33
1396	50.317583	-4.08471	0.22	99.5	2014-03-13	13:39:34
1397	50.317583	-4.084709	0.06	104.5	2014-03-13	13:39:36
1398	50.317582	-4.084709	0.02	147.4	2014-03-13	13:39:37
1399	50.317582	-4.084708	0.04	90	2014-03-13	13:39:38
1400	50.317584	-4.084705	0.13	59.4	2014-03-13	13:39:40
1401	50.317584	-4.084705	0.02	233.6	2014-03-13	13:39:41
1402	50.317583	-4.084705	0.06	98.5	2014-03-13	13:39:42
1403	50.317583	-4.084703	0.11	120.8	2014-03-13	13:39:43
1404	50.317583	-4.084691	0.83	89.3	2014-03-13	13:39:44
1405	50.317588	-4.084681	0.95	54.6	2014-03-13	13:39:45
1406	50.317592	-4.084669	0.95	59.5	2014-03-13	13:39:46
1407	50.317595	-4.084656	0.97	71.5	2014-03-13	13:39:47
1408	50.317597	-4.08464	1.16	77	2014-03-13	13:39:48
1409	50.3176	-4.084621	1.35	79.6	2014-03-13	13:39:49
1410	50.317602	-4.084601	1.48	78.4	2014-03-13	13:39:50
1411	50.317609	-4.08458	1.68	63.2	2014-03-13	13:39:51
1412	50.31762	-4.084564	1.66	44.4	2014-03-13	13:39:52
1413	50.317631	-4.084549	1.65	39.9	2014-03-13	13:39:53
1414	50.317638	-4.084533	1.32	57.1	2014-03-13	13:39:54
1415	50.31764	-4.084516	1.27	76	2014-03-13	13:39:55
1416	50.317641	-4.084501	1.04	86.9	2014-03-13	13:39:56
1417	50.317642	-4.084485	1.12	84.7	2014-03-13	13:39:57
1418	50.31764	-4.084467	1.29	97.9	2014-03-13	13:39:58
1419	50.317638	-4.084451	1.22	104.2	2014-03-13	13:39:59
1420	50.317634	-4.084437	1.1	113	2014-03-13	13:40:00
1421	50.317631	-4.084424	0.98	109.9	2014-03-13	13:40:01
1422	50.317629	-4.084411	0.94	99.7	2014-03-13	13:40:02
1423	50.317629	-4.084403	0.51	96.3	2014-03-13	13:40:03
1424	50.317629	-4.084402	0.09	72.7	2014-03-13	13:40:04
1425	50.317627	-4.084397	0.47	124.1	2014-03-13	13:40:05
1426	50.317627	-4.084399	0.08	294.7	2014-03-13	13:40:07
1427	50.317626	-4.084392	0.49	104.3	2014-03-13	13:40:08
1428	50.317626	-4.084379	0.9	91.2	2014-03-13	13:40:09
1429	50.317624	-4.084368	0.86	105.1	2014-03-13	13:40:10
1430	50.317619	-4.084357	0.95	127.6	2014-03-13	13:40:11
1431	50.317615	-4.084349	0.73	125.2	2014-03-13	13:40:12
1432	50.317616	-4.08435	0.05	316.1	2014-03-13	13:40:14
1433	50.317616	-4.084349	0.08	90	2014-03-13	13:40:15
1434	50.317605	-4.084363	1.56	221.2	2014-03-13	13:40:16
1435	50.317592	-4.084387	2.24	229.8	2014-03-13	13:40:17
1436	50.317576	-4.084416	2.71	228.6	2014-03-13	13:40:18
1437	50.317561	-4.084449	2.9	234.3	2014-03-13	13:40:19
1438	50.317544	-4.084485	3.16	234.9	2014-03-13	13:40:20
1439	50.31753	-4.084523	3.13	239	2014-03-13	13:40:21
1440	50.31752	-4.084554	2.47	243	2014-03-13	13:40:22
1441	50.317515	-4.084568	1.15	244.5	2014-03-13	13:40:23
1442	50.317509	-4.084585	1.38	238.1	2014-03-13	13:40:24
1443	50.3175	-4.084611	2.12	241.1	2014-03-13	13:40:25
1444	50.317491	-4.084634	1.89	240.4	2014-03-13	13:40:26
1445	50.317484	-4.084657	1.78	244.5	2014-03-13	13:40:27
1446	50.317474	-4.084684	2.25	239.8	2014-03-13	13:40:28
1447	50.317462	-4.084712	2.42	235.5	2014-03-13	13:40:29
1448	50.317449	-4.08474	2.45	233.3	2014-03-13	13:40:30
1449	50.317437	-4.084761	2	229.8	2014-03-13	13:40:31
1450	50.317427	-4.084775	1.53	220.9	2014-03-13	13:40:32
1451	50.317414	-4.084786	1.61	207.5	2014-03-13	13:40:33
1452	50.317408	-4.084793	0.82	220.6	2014-03-13	13:40:34
1453	50.317407	-4.084798	0.4	237.2	2014-03-13	13:40:35
1454	50.317401	-4.0848	0.59	192.2	2014-03-13	13:40:36
1455	50.317397	-4.084805	0.63	214.9	2014-03-13	13:40:37
1456	50.317394	-4.084806	0.34	197.3	2014-03-13	13:40:38
1457	50.31739	-4.084801	0.58	139.4	2014-03-13	13:40:39
1458	50.317388	-4.084794	0.54	117.6	2014-03-13	13:40:40
1459	50.317389	-4.084786	0.61	79.4	2014-03-13	13:40:41
1460	50.317398	-4.084773	1.4	41.2	2014-03-13	13:40:42
1461	50.317416	-4.084749	2.56	40.4	2014-03-13	13:40:43
1462	50.317439	-4.084719	3.43	39.2	2014-03-13	13:40:44
1463	50.317469	-4.084701	3.55	21.1	2014-03-13	13:40:45
1464	50.317498	-4.084692	3.32	10.9	2014-03-13	13:40:46
1465	50.317525	-4.084682	3.04	13.6	2014-03-13	13:40:47
1466	50.317542	-4.084676	1.97	12.8	2014-03-13	13:40:48
1467	50.317543	-4.084676	0.06	0	2014-03-13	13:40:49
1468	50.317541	-4.084677	0.22	207.3	2014-03-13	13:40:50
1469	50.31754	-4.084677	0.09	166	2014-03-13	13:40:52
1470	50.317539	-4.084681	0.32	263.5	2014-03-13	13:40:53
1471	50.31754	-4.08468	0.16	47	2014-03-13	13:40:54
1472	50.317543	-4.084684	0.2	312.3	2014-03-13	13:40:56
1473	50.317542	-4.084685	0.04	247.8	2014-03-13	13:40:58
1474	50.317535	-4.084696	1.1	224.1	2014-03-13	13:40:59
1475	50.317536	-4.084704	0.62	273.4	2014-03-13	13:41:00
1476	50.317537	-4.084708	0.27	301.7	2014-03-13	13:41:01
1477	50.317537	-4.084709	0.13	253.6	2014-03-13	13:41:02
1478	50.317536	-4.08471	0.03	223.2	2014-03-13	13:41:03
1479	50.317535	-4.084711	0.09	211	2014-03-13	13:41:05
1480	50.317535	-4.084711	0.03	231.1	2014-03-13	13:41:06
1481	50.31752	-4.084727	1.96	215	2014-03-13	13:41:07
1482	50.317503	-4.084745	2.31	213.7	2014-03-13	13:41:08
1483	50.317484	-4.084758	2.35	204.1	2014-03-13	13:41:09
1484	50.317465	-4.084767	2.17	196.4	2014-03-13	13:41:10
1485	50.317449	-4.084765	1.82	175.5	2014-03-13	13:41:11
1486	50.317433	-4.084764	1.74	178	2014-03-13	13:41:12
1487	50.317416	-4.084763	1.92	178.1	2014-03-13	13:41:13
1488	50.317407	-4.084766	1.03	189	2014-03-13	13:41:14
1489	50.317402	-4.08477	0.65	212.1	2014-03-13	13:41:15
1490	50.317396	-4.084772	0.65	192.2	2014-03-13	13:41:16
1491	50.317391	-4.084771	0.57	167.4	2014-03-13	13:41:17
1492	50.317388	-4.084767	0.44	138.3	2014-03-13	13:41:18
1493	50.317388	-4.084759	0.55	95.8	2014-03-13	13:41:19
1494	50.31739	-4.084751	0.61	65.6	2014-03-13	13:41:20
1495	50.317396	-4.084746	0.75	30.6	2014-03-13	13:41:21
1496	50.317407	-4.084739	1.35	22	2014-03-13	13:41:22
1497	50.317426	-4.08473	2.14	16.8	2014-03-13	13:41:23
1498	50.317455	-4.084718	3.37	13.9	2014-03-13	13:41:24
1499	50.317491	-4.084712	3.98	6.4	2014-03-13	13:41:25
1500	50.317528	-4.084719	4.23	353	2014-03-13	13:41:26
1501	50.317562	-4.084734	3.86	345	2014-03-13	13:41:27
1502	50.317582	-4.084742	2.38	345.6	2014-03-13	13:41:28
1503	50.317592	-4.084748	1.11	338.2	2014-03-13	13:41:29
1504	50.317601	-4.084752	1.08	343.3	2014-03-13	13:41:30
1505	50.317611	-4.084747	1.2	18	2014-03-13	13:41:31
1506	50.317618	-4.084735	1.14	46.6	2014-03-13	13:41:32
1507	50.317624	-4.084721	1.19	60.3	2014-03-13	13:41:33
1508	50.317628	-4.084705	1.26	64.9	2014-03-13	13:41:34
1509	50.31763	-4.084692	0.89	75.5	2014-03-13	13:41:35
1510	50.317629	-4.084686	0.51	107.9	2014-03-13	13:41:36
1511	50.317628	-4.084677	0.65	96.7	2014-03-13	13:41:37
1512	50.317628	-4.084669	0.27	90	2014-03-13	13:41:39
1513	50.317627	-4.084668	0.12	165	2014-03-13	13:41:40
1514	50.317628	-4.084655	0.93	84.9	2014-03-13	13:41:41
1515	50.317628	-4.08464	1.08	88	2014-03-13	13:41:42
1516	50.317628	-4.084624	1.17	90	2014-03-13	13:41:43
1517	50.317629	-4.084609	1.08	86	2014-03-13	13:41:44
1518	50.317628	-4.084592	1.22	97	2014-03-13	13:41:45
1519	50.317626	-4.084575	1.2	98.5	2014-03-13	13:41:46
1520	50.317629	-4.084559	1.17	75.2	2014-03-13	13:41:47
1521	50.317633	-4.084542	1.29	66.6	2014-03-13	13:41:48
1522	50.317636	-4.084526	1.16	76.6	2014-03-13	13:41:49
1523	50.317635	-4.084511	1.08	92.5	2014-03-13	13:41:50
1524	50.317635	-4.084495	1.17	91.4	2014-03-13	13:41:51
1525	50.317636	-4.084476	1.36	86.5	2014-03-13	13:41:52
1526	50.317637	-4.084454	1.53	84.7	2014-03-13	13:41:53
1527	50.317639	-4.084434	1.43	82.5	2014-03-13	13:41:54
1528	50.31764	-4.084415	1.37	83.7	2014-03-13	13:41:55
1529	50.317642	-4.084397	1.28	81.6	2014-03-13	13:41:56
1530	50.317642	-4.08438	1.25	88.3	2014-03-13	13:41:57
1531	50.317641	-4.084362	1.26	95.9	2014-03-13	13:41:58
1532	50.317638	-4.084346	1.2	107.2	2014-03-13	13:41:59
1533	50.317636	-4.08433	1.18	99.6	2014-03-13	13:42:00
1534	50.317635	-4.084313	1.2	93.6	2014-03-13	13:42:01
1535	50.317635	-4.084296	1.2	90	2014-03-13	13:42:02
1536	50.317635	-4.084277	1.33	91.2	2014-03-13	13:42:03
1537	50.317634	-4.084257	1.45	92.9	2014-03-13	13:42:04
1538	50.317632	-4.084235	1.55	98.3	2014-03-13	13:42:05
1539	50.317631	-4.084215	1.46	95.2	2014-03-13	13:42:06
1540	50.31763	-4.084195	1.44	94.4	2014-03-13	13:42:07
1541	50.317629	-4.084176	1.3	98.3	2014-03-13	13:42:08
1542	50.317627	-4.084158	1.35	96.3	2014-03-13	13:42:09
1543	50.317626	-4.084139	1.32	95.7	2014-03-13	13:42:10
1544	50.317625	-4.084121	1.3	97.4	2014-03-13	13:42:11
1545	50.317624	-4.084104	1.23	93.9	2014-03-13	13:42:12
1546	50.317622	-4.084087	1.21	97.1	2014-03-13	13:42:13
1547	50.317622	-4.084069	1.28	90.4	2014-03-13	13:42:14
1548	50.317624	-4.084049	1.45	81.1	2014-03-13	13:42:15
1549	50.317626	-4.084031	1.3	79.7	2014-03-13	13:42:16
1550	50.317628	-4.084014	1.24	79.5	2014-03-13	13:42:17
1551	50.317629	-4.083997	1.15	85.4	2014-03-13	13:42:18
1552	50.317631	-4.08398	1.26	78.9	2014-03-13	13:42:19
1553	50.317636	-4.083964	1.29	64.6	2014-03-13	13:42:20
1554	50.317643	-4.083948	1.37	55.5	2014-03-13	13:42:21
1555	50.317645	-4.083932	1.11	78.9	2014-03-13	13:42:22
1556	50.317644	-4.083915	1.24	96	2014-03-13	13:42:23
1557	50.317643	-4.083897	1.31	96.6	2014-03-13	13:42:24
1558	50.317643	-4.083882	1.07	87	2014-03-13	13:42:25
1559	50.317643	-4.08387	0.83	90	2014-03-13	13:42:26
1560	50.317645	-4.083853	1.23	81.8	2014-03-13	13:42:27
1561	50.317647	-4.083831	1.54	79.9	2014-03-13	13:42:28
1562	50.317649	-4.083815	1.15	81.7	2014-03-13	13:42:29
1563	50.31765	-4.083801	1.07	80.9	2014-03-13	13:42:30
1564	50.317652	-4.083783	1.26	81.9	2014-03-13	13:42:31
1565	50.317652	-4.083763	1.44	91.9	2014-03-13	13:42:32
1566	50.317651	-4.083742	1.49	93.3	2014-03-13	13:42:33
1567	50.31765	-4.083724	1.27	95	2014-03-13	13:42:34
1568	50.317651	-4.083704	1.45	83.4	2014-03-13	13:42:35
1569	50.317654	-4.083685	1.4	78.4	2014-03-13	13:42:36
1570	50.317656	-4.083667	1.25	77.9	2014-03-13	13:42:37
1571	50.317658	-4.083651	1.17	78.6	2014-03-13	13:42:38
1572	50.317658	-4.083633	1.26	90.4	2014-03-13	13:42:39
1573	50.317657	-4.083613	1.48	95.4	2014-03-13	13:42:40
1574	50.317656	-4.083594	1.3	96.2	2014-03-13	13:42:41
1575	50.317656	-4.083576	1.33	90.4	2014-03-13	13:42:42
1576	50.317657	-4.083556	1.41	83.6	2014-03-13	13:42:43
1577	50.317655	-4.083539	1.2	99.4	2014-03-13	13:42:44
1578	50.317653	-4.083523	1.17	101.5	2014-03-13	13:42:45
1579	50.317652	-4.083508	1.12	98.7	2014-03-13	13:42:46
1580	50.317652	-4.083489	1.32	89.6	2014-03-13	13:42:47
1581	50.317654	-4.08347	1.42	81.3	2014-03-13	13:42:48
1582	50.317656	-4.083451	1.32	79.4	2014-03-13	13:42:49
1583	50.317656	-4.083433	1.32	91.2	2014-03-13	13:42:50
1584	50.317652	-4.083415	1.34	107.4	2014-03-13	13:42:51
1585	50.317647	-4.083397	1.35	113.2	2014-03-13	13:42:52
1586	50.317644	-4.083383	1.06	110.1	2014-03-13	13:42:53
1587	50.31764	-4.083374	0.78	120	2014-03-13	13:42:54
1588	50.317637	-4.083364	0.82	119.3	2014-03-13	13:42:55
1589	50.317632	-4.083351	1.03	120	2014-03-13	13:42:56
1590	50.317626	-4.083338	1.17	129	2014-03-13	13:42:57
1591	50.317618	-4.083329	1.07	140.1	2014-03-13	13:42:58
1592	50.31761	-4.083324	0.93	160.9	2014-03-13	13:42:59
1593	50.317601	-4.083322	1.03	171	2014-03-13	13:43:00
1594	50.317592	-4.083318	1.06	163.7	2014-03-13	13:43:01
1595	50.317583	-4.083313	1.07	160.8	2014-03-13	13:43:02
1596	50.317573	-4.083309	1.1	166.6	2014-03-13	13:43:03
1597	50.317565	-4.083304	0.97	159.1	2014-03-13	13:43:04
1598	50.317557	-4.083299	1.03	157.6	2014-03-13	13:43:05
1599	50.317548	-4.083295	0.97	162.4	2014-03-13	13:43:06
1600	50.317541	-4.083291	0.81	161.1	2014-03-13	13:43:07
1601	50.317536	-4.083284	0.82	140.5	2014-03-13	13:43:08
1602	50.317529	-4.083274	0.97	137	2014-03-13	13:43:09
1603	50.317521	-4.083265	1.16	145	2014-03-13	13:43:10
1604	50.317512	-4.083259	1.1	155.1	2014-03-13	13:43:11
1605	50.317503	-4.083253	1.03	159	2014-03-13	13:43:12
1606	50.317495	-4.083248	0.99	159.2	2014-03-13	13:43:13
1607	50.317489	-4.08324	0.91	139.9	2014-03-13	13:43:14
1608	50.317484	-4.083232	0.76	130.9	2014-03-13	13:43:15
1609	50.317477	-4.083224	0.99	145.1	2014-03-13	13:43:16
1610	50.317468	-4.083217	1.06	152.3	2014-03-13	13:43:17
1611	50.317458	-4.083214	1.16	168.8	2014-03-13	13:43:18
1612	50.317447	-4.083213	1.25	176.7	2014-03-13	13:43:19
1613	50.317437	-4.08321	1.09	170.2	2014-03-13	13:43:20
1614	50.317425	-4.083205	1.41	163.6	2014-03-13	13:43:21
1615	50.317415	-4.083199	1.22	161.5	2014-03-13	13:43:22
1616	50.317405	-4.083195	1.14	163	2014-03-13	13:43:23
1617	50.31739	-4.083191	1.68	170.8	2014-03-13	13:43:24
1618	50.317376	-4.083187	1.54	170	2014-03-13	13:43:25
1619	50.317366	-4.083182	1.24	161.8	2014-03-13	13:43:26
1620	50.317356	-4.083174	1.2	152	2014-03-13	13:43:27
1621	50.317346	-4.083166	1.27	153.6	2014-03-13	13:43:28
1622	50.317336	-4.083159	1.25	158.8	2014-03-13	13:43:29
1623	50.317326	-4.083151	1.24	151.6	2014-03-13	13:43:30
1624	50.317315	-4.083144	1.35	158.2	2014-03-13	13:43:31
1625	50.317304	-4.083141	1.23	170.2	2014-03-13	13:43:32
1626	50.317296	-4.083141	0.81	178.3	2014-03-13	13:43:33
1627	50.317287	-4.083138	1.09	169.3	2014-03-13	13:43:34
1628	50.317278	-4.083131	1.11	152.9	2014-03-13	13:43:35
1629	50.317273	-4.08313	0.56	172	2014-03-13	13:43:36
1630	50.317269	-4.083128	0.42	161.2	2014-03-13	13:43:37
1631	50.317264	-4.083126	0.31	169.4	2014-03-13	13:43:39
1632	50.317262	-4.083125	0.21	163.7	2014-03-13	13:43:40
1633	50.317255	-4.083124	0.74	171.8	2014-03-13	13:43:41
1634	50.317255	-4.083123	0.06	132.1	2014-03-13	13:43:42
1635	50.317254	-4.083122	0.11	133.9	2014-03-13	13:43:43
1636	50.317247	-4.083122	0.41	181.6	2014-03-13	13:43:45
1637	50.317246	-4.083122	0.16	167.4	2014-03-13	13:43:46
1638	50.317245	-4.083123	0.06	239.7	2014-03-13	13:43:47
1639	50.317244	-4.083125	0.12	232.8	2014-03-13	13:43:49
1640	50.317243	-4.083126	0.09	209.3	2014-03-13	13:43:50
1641	50.317243	-4.083126	0.05	172.2	2014-03-13	13:43:51
1642	50.317243	-4.083126	0.05	13.7	2014-03-13	13:43:52
1643	50.317244	-4.083125	0.07	40.6	2014-03-13	13:43:53
1644	50.317244	-4.083128	0.23	279.3	2014-03-13	13:43:54
1645	50.317245	-4.083127	0.1	67.5	2014-03-13	13:43:55
1646	50.317246	-4.083127	0.11	3.3	2014-03-13	13:43:56
1647	50.317246	-4.083127	0.02	306.4	2014-03-13	13:43:57
1648	50.317245	-4.083128	0.11	228.1	2014-03-13	13:43:58
1649	50.317245	-4.083129	0.04	256.2	2014-03-13	13:43:59
1650	50.317243	-4.083126	0.29	147.4	2014-03-13	13:44:00
