# Supplementary material for: On the Potential of Surfers to Monitor Environmental Indicators in the Coastal Zone
Source: PLoS One. 2015 Jul 8;10(7):e0127706. doi: 10.1371/journal.pone.0127706 (PMC4496071; doi:10.1371/journal.pone.0127706)
Supplement: S1 Data — Contains 85 GPS tracks (comma separated files) used to estimate surfing performance statistics in the manuscript. (ZIP) [file pone.0127706.s001.zip › S1 Data GPS Tracks/20140323_Wembury.csv]

No	Latitude	Longitude	Speed	Course	Date	Time
1	50.317147	-4.083308	0	0	2014-03-23	07:25:53
2	50.317166	-4.083282	2.77	40.8	2014-03-23	07:25:54
3	50.317181	-4.083265	2.08	35.5	2014-03-23	07:25:55
4	50.317206	-4.083272	0.57	350.2	2014-03-23	07:26:00
5	50.317198	-4.083332	2.16	257.5	2014-03-23	07:26:02
6	50.317191	-4.083365	2.49	250.3	2014-03-23	07:26:03
7	50.317188	-4.083384	1.44	257.2	2014-03-23	07:26:04
8	50.317194	-4.083379	0.76	26.9	2014-03-23	07:26:05
9	50.317192	-4.083379	0.18	172.5	2014-03-23	07:26:06
10	50.317185	-4.08338	0.82	186.7	2014-03-23	07:26:07
11	50.317173	-4.083386	1.33	196.6	2014-03-23	07:26:08
12	50.317158	-4.083391	1.76	193.3	2014-03-23	07:26:09
13	50.317148	-4.083384	1.28	154.9	2014-03-23	07:26:10
14	50.317141	-4.083372	1.08	129.6	2014-03-23	07:26:11
15	50.31714	-4.08335	1.59	94.4	2014-03-23	07:26:12
16	50.317138	-4.083326	0.87	100.2	2014-03-23	07:26:14
17	50.317143	-4.083312	1.14	56.9	2014-03-23	07:26:15
18	50.317191	-4.08324	1.84	44.2	2014-03-23	07:26:19
19	50.317198	-4.083233	0.96	29.8	2014-03-23	07:26:20
20	50.317206	-4.083218	1.41	50.2	2014-03-23	07:26:21
21	50.317219	-4.083208	1.6	27.2	2014-03-23	07:26:22
22	50.317236	-4.083206	1.91	3.8	2014-03-23	07:26:23
23	50.317247	-4.083201	1.26	16.8	2014-03-23	07:26:24
24	50.317254	-4.083193	1.01	36.3	2014-03-23	07:26:25
25	50.317254	-4.083187	0.39	95.5	2014-03-23	07:26:26
26	50.317257	-4.083184	0.34	31.8	2014-03-23	07:26:27
27	50.317258	-4.083195	0.8	282.2	2014-03-23	07:26:28
28	50.31726	-4.083204	0.62	290.4	2014-03-23	07:26:29
29	50.317264	-4.083216	0.99	298.6	2014-03-23	07:26:30
30	50.317269	-4.083225	0.83	305.6	2014-03-23	07:26:31
31	50.317276	-4.083234	1.01	320	2014-03-23	07:26:32
32	50.317278	-4.083239	0.43	307.5	2014-03-23	07:26:33
33	50.317283	-4.083234	0.7	32.1	2014-03-23	07:26:34
34	50.317287	-4.083229	0.58	40.6	2014-03-23	07:26:35
35	50.31729	-4.083228	0.34	11.9	2014-03-23	07:26:36
36	50.317292	-4.083224	0.34	52.5	2014-03-23	07:26:37
37	50.317293	-4.083224	0.06	11.5	2014-03-23	07:26:38
38	50.317293	-4.083223	0.09	19.7	2014-03-23	07:26:39
39	50.317293	-4.083223	0.02	18.7	2014-03-23	07:26:40
40	50.317294	-4.083223	0.05	51.9	2014-03-23	07:26:41
41	50.317294	-4.083222	0.07	82.1	2014-03-23	07:26:42
42	50.317294	-4.083221	0.05	100.6	2014-03-23	07:26:43
43	50.317294	-4.083221	0.08	21.8	2014-03-23	07:26:44
44	50.317294	-4.08322	0.03	135.1	2014-03-23	07:26:45
45	50.317294	-4.08322	0.08	170.8	2014-03-23	07:26:46
46	50.317293	-4.08322	0.03	148.5	2014-03-23	07:26:47
47	50.317295	-4.083221	0.2	331.9	2014-03-23	07:26:48
48	50.317292	-4.08322	0.37	170.7	2014-03-23	07:26:49
49	50.317285	-4.083219	0.76	171	2014-03-23	07:26:50
50	50.317282	-4.083217	0.36	163.6	2014-03-23	07:26:51
51	50.317279	-4.083217	0.31	169	2014-03-23	07:26:52
52	50.317277	-4.083217	0.19	183.7	2014-03-23	07:26:53
53	50.317276	-4.083216	0.19	156.4	2014-03-23	07:26:54
54	50.317276	-4.083214	0.1	67.7	2014-03-23	07:26:55
55	50.317277	-4.083214	0.15	13.4	2014-03-23	07:26:56
56	50.317278	-4.083214	0.08	9.2	2014-03-23	07:26:57
57	50.317279	-4.083213	0.06	32.6	2014-03-23	07:26:58
58	50.317278	-4.083212	0.11	137.1	2014-03-23	07:26:59
59	50.317276	-4.083212	0.23	175.7	2014-03-23	07:27:00
60	50.317273	-4.083212	0.27	178.8	2014-03-23	07:27:01
61	50.317273	-4.083212	0.05	231.9	2014-03-23	07:27:02
62	50.317273	-4.083213	0.03	203.5	2014-03-23	07:27:03
63	50.317273	-4.083212	0.03	108.6	2014-03-23	07:27:04
64	50.317273	-4.083212	0.01	29.6	2014-03-23	07:27:05
65	50.317272	-4.083212	0.07	155.6	2014-03-23	07:27:06
66	50.31727	-4.08321	0.21	154.3	2014-03-23	07:27:07
67	50.31727	-4.083211	0.12	212.3	2014-03-23	07:27:08
68	50.317269	-4.083212	0.06	251.8	2014-03-23	07:27:09
69	50.317269	-4.083212	0.04	154.8	2014-03-23	07:27:10
70	50.317268	-4.083211	0.11	150	2014-03-23	07:27:11
71	50.317268	-4.083211	0.04	189.9	2014-03-23	07:27:12
72	50.317269	-4.083212	0.11	340.9	2014-03-23	07:27:13
73	50.317269	-4.083212	0.09	317.7	2014-03-23	07:27:14
74	50.31727	-4.083213	0.08	316.2	2014-03-23	07:27:15
75	50.317271	-4.083214	0.13	318.4	2014-03-23	07:27:16
76	50.317271	-4.083216	0.09	293.7	2014-03-23	07:27:17
77	50.317272	-4.083216	0.08	342.5	2014-03-23	07:27:18
78	50.317272	-4.083216	0.08	338.2	2014-03-23	07:27:19
79	50.317274	-4.083217	0.13	336	2014-03-23	07:27:20
80	50.317275	-4.083218	0.19	332.1	2014-03-23	07:27:21
81	50.317276	-4.083218	0.09	356.1	2014-03-23	07:27:22
82	50.317276	-4.083218	0.05	7.8	2014-03-23	07:27:23
83	50.317275	-4.083218	0.1	183.6	2014-03-23	07:27:24
84	50.317275	-4.083219	0.07	216	2014-03-23	07:27:25
85	50.317274	-4.083219	0.06	217.8	2014-03-23	07:27:26
86	50.317274	-4.08322	0.06	235.4	2014-03-23	07:27:27
87	50.317274	-4.083221	0.07	262.2	2014-03-23	07:27:28
88	50.317273	-4.083221	0.16	180	2014-03-23	07:27:29
89	50.317272	-4.083222	0.06	217.8	2014-03-23	07:27:30
90	50.317271	-4.083222	0.09	183.5	2014-03-23	07:27:31
91	50.317271	-4.083221	0.09	168	2014-03-23	07:27:32
92	50.317269	-4.08322	0.18	150.6	2014-03-23	07:27:33
93	50.317268	-4.083219	0.11	144.7	2014-03-23	07:27:34
94	50.317268	-4.083219	0.04	122.4	2014-03-23	07:27:35
95	50.317268	-4.083219	0.05	159.2	2014-03-23	07:27:36
96	50.317267	-4.083218	0.04	139	2014-03-23	07:27:37
97	50.317267	-4.083218	0	0	2014-03-23	07:27:38
98	50.317267	-4.083218	0.02	230.3	2014-03-23	07:27:39
99	50.317267	-4.083219	0.02	199.8	2014-03-23	07:27:40
100	50.317267	-4.083219	0.02	240.6	2014-03-23	07:27:41
101	50.317267	-4.083219	0.04	242	2014-03-23	07:27:42
102	50.317267	-4.083219	0.02	233.6	2014-03-23	07:27:43
103	50.317267	-4.08322	0.01	270	2014-03-23	07:27:44
104	50.317267	-4.08322	0.03	180	2014-03-23	07:27:45
105	50.317266	-4.083219	0.05	159.2	2014-03-23	07:27:46
106	50.317266	-4.083218	0.09	130.4	2014-03-23	07:27:47
107	50.317265	-4.083218	0.07	169.6	2014-03-23	07:27:48
108	50.317265	-4.083218	0.04	188.8	2014-03-23	07:27:49
109	50.317267	-4.083216	0.33	36	2014-03-23	07:27:50
110	50.31727	-4.083213	0.3	30.7	2014-03-23	07:27:51
111	50.317273	-4.083207	0.59	48.4	2014-03-23	07:27:52
112	50.317273	-4.083205	0.14	82.1	2014-03-23	07:27:53
113	50.317272	-4.083213	0.56	257.4	2014-03-23	07:27:54
114	50.317272	-4.083217	0.16	265	2014-03-23	07:27:56
115	50.317271	-4.083218	0.1	234.3	2014-03-23	07:27:57
116	50.317271	-4.083219	0.07	262.1	2014-03-23	07:27:58
117	50.317271	-4.083219	0.06	138.1	2014-03-23	07:27:59
118	50.31727	-4.083218	0.07	133.8	2014-03-23	07:28:00
119	50.31727	-4.083218	0.06	197.4	2014-03-23	07:28:01
120	50.31727	-4.083219	0.02	243.4	2014-03-23	07:28:02
121	50.317269	-4.083218	0.09	157.2	2014-03-23	07:28:03
122	50.317267	-4.083216	0.27	152.7	2014-03-23	07:28:04
123	50.317269	-4.083207	0.37	70.8	2014-03-23	07:28:06
124	50.31727	-4.083204	0.23	75.6	2014-03-23	07:28:07
125	50.317268	-4.083202	0.2	156	2014-03-23	07:28:08
126	50.317268	-4.083202	0.05	43.2	2014-03-23	07:28:09
127	50.317269	-4.083201	0.07	46.6	2014-03-23	07:28:10
128	50.317269	-4.083201	0.04	90	2014-03-23	07:28:11
129	50.317268	-4.083199	0.12	108	2014-03-23	07:28:12
130	50.317265	-4.083185	1.06	113.9	2014-03-23	07:28:13
131	50.317263	-4.083174	0.8	105.4	2014-03-23	07:28:14
132	50.317257	-4.083166	0.42	136.7	2014-03-23	07:28:16
133	50.317256	-4.083165	0.18	145.7	2014-03-23	07:28:17
134	50.317247	-4.083179	1.44	225.1	2014-03-23	07:28:18
135	50.317239	-4.083197	1.52	237.3	2014-03-23	07:28:19
136	50.317236	-4.083211	1.06	247.4	2014-03-23	07:28:20
137	50.317232	-4.083218	0.65	230.6	2014-03-23	07:28:21
138	50.31723	-4.083224	0.43	245.4	2014-03-23	07:28:22
139	50.31723	-4.083225	0.13	249.5	2014-03-23	07:28:23
140	50.317233	-4.083226	0.29	349.6	2014-03-23	07:28:24
141	50.317235	-4.083234	0.66	296	2014-03-23	07:28:25
142	50.31724	-4.083231	0.58	21.6	2014-03-23	07:28:26
143	50.317247	-4.083221	1.06	44.3	2014-03-23	07:28:27
144	50.317248	-4.083208	0.92	83.5	2014-03-23	07:28:28
145	50.317247	-4.083208	0.05	128.6	2014-03-23	07:28:29
146	50.31725	-4.083226	1.31	284.9	2014-03-23	07:28:30
147	50.317251	-4.08324	1.05	276.1	2014-03-23	07:28:31
148	50.317253	-4.083249	0.65	290	2014-03-23	07:28:32
149	50.317255	-4.083253	0.16	302.9	2014-03-23	07:28:34
150	50.317256	-4.083252	0.13	12.8	2014-03-23	07:28:35
151	50.317258	-4.083243	0.73	72.2	2014-03-23	07:28:36
152	50.31726	-4.083233	0.34	74.8	2014-03-23	07:28:38
153	50.317258	-4.083238	0.18	241.2	2014-03-23	07:28:40
154	50.317258	-4.083237	0.04	62.4	2014-03-23	07:28:41
155	50.317259	-4.083237	0.06	59.7	2014-03-23	07:28:42
156	50.317259	-4.083236	0.02	90	2014-03-23	07:28:43
157	50.317258	-4.083236	0.04	148.2	2014-03-23	07:28:44
158	50.317258	-4.083236	0.02	147.4	2014-03-23	07:28:45
159	50.317258	-4.083236	0.03	67.5	2014-03-23	07:28:46
160	50.317258	-4.083235	0.02	31	2014-03-23	07:28:47
161	50.317258	-4.083235	0.06	142.2	2014-03-23	07:28:48
162	50.317258	-4.083235	0.02	306.4	2014-03-23	07:28:49
163	50.317258	-4.083235	0.01	270	2014-03-23	07:28:50
164	50.317259	-4.083237	0.2	315.6	2014-03-23	07:28:51
165	50.317261	-4.083235	0.27	40.1	2014-03-23	07:28:52
166	50.317261	-4.083233	0.15	90	2014-03-23	07:28:53
167	50.317261	-4.08323	0.2	103.4	2014-03-23	07:28:54
168	50.317262	-4.083226	0.33	60.9	2014-03-23	07:28:55
169	50.317263	-4.083225	0.14	26.2	2014-03-23	07:28:56
170	50.317263	-4.083225	0.01	32.6	2014-03-23	07:28:57
171	50.31726	-4.083224	0.34	169	2014-03-23	07:28:58
172	50.317257	-4.083226	0.36	206.9	2014-03-23	07:28:59
173	50.317255	-4.083228	0.27	210.5	2014-03-23	07:29:00
174	50.317254	-4.083226	0.19	130.3	2014-03-23	07:29:01
175	50.317252	-4.083223	0.36	134.6	2014-03-23	07:29:02
176	50.317249	-4.083218	0.22	136.2	2014-03-23	07:29:04
177	50.317248	-4.083218	0.17	169.9	2014-03-23	07:29:05
178	50.317247	-4.083217	0.11	161.1	2014-03-23	07:29:06
179	50.317246	-4.083217	0.07	130.2	2014-03-23	07:29:07
180	50.317245	-4.083227	0.36	261.8	2014-03-23	07:29:09
181	50.317244	-4.083238	0.78	257.6	2014-03-23	07:29:10
182	50.317251	-4.083235	0.85	13.3	2014-03-23	07:29:11
183	50.317256	-4.083229	0.67	37.3	2014-03-23	07:29:12
184	50.317256	-4.08322	0.32	89.1	2014-03-23	07:29:14
185	50.317256	-4.08322	0.04	103.4	2014-03-23	07:29:15
186	50.317256	-4.083227	0.5	262.6	2014-03-23	07:29:16
187	50.317256	-4.083226	0.08	39.9	2014-03-23	07:29:17
188	50.317258	-4.083219	0.5	64.3	2014-03-23	07:29:18
189	50.317258	-4.083212	0.52	96.2	2014-03-23	07:29:19
190	50.317261	-4.083207	0.53	41.3	2014-03-23	07:29:20
191	50.317272	-4.083208	1.23	358.9	2014-03-23	07:29:21
192	50.317286	-4.083209	1.51	355.7	2014-03-23	07:29:22
193	50.317299	-4.083211	1.51	355.2	2014-03-23	07:29:23
194	50.317313	-4.083213	1.57	354.8	2014-03-23	07:29:24
195	50.317328	-4.083216	1.68	352.5	2014-03-23	07:29:25
196	50.317344	-4.083219	1.7	353	2014-03-23	07:29:26
197	50.317359	-4.083221	1.76	355.9	2014-03-23	07:29:27
198	50.317374	-4.083226	1.67	348.5	2014-03-23	07:29:28
199	50.317387	-4.083233	1.55	340.2	2014-03-23	07:29:29
200	50.317401	-4.083243	1.69	334.1	2014-03-23	07:29:30
201	50.317415	-4.083256	1.78	330.2	2014-03-23	07:29:31
202	50.317428	-4.083266	1.62	333	2014-03-23	07:29:32
203	50.317441	-4.083276	1.64	333.6	2014-03-23	07:29:33
204	50.317454	-4.083286	1.63	334.7	2014-03-23	07:29:34
205	50.317468	-4.083293	1.59	341.5	2014-03-23	07:29:35
206	50.317482	-4.083301	1.71	340.3	2014-03-23	07:29:36
207	50.317495	-4.083308	1.51	342.1	2014-03-23	07:29:37
208	50.317503	-4.08331	0.91	351.3	2014-03-23	07:29:38
209	50.317504	-4.083313	0.22	285.2	2014-03-23	07:29:39
210	50.317503	-4.083316	0.26	261.6	2014-03-23	07:29:40
211	50.317505	-4.083319	0.27	318.9	2014-03-23	07:29:41
212	50.317514	-4.083316	0.52	11.9	2014-03-23	07:29:43
213	50.317517	-4.083315	0.32	14.1	2014-03-23	07:29:44
214	50.317519	-4.083314	0.22	23.5	2014-03-23	07:29:45
215	50.31752	-4.083313	0.17	20.6	2014-03-23	07:29:46
216	50.317522	-4.083312	0.16	21.8	2014-03-23	07:29:47
217	50.317526	-4.083308	0.52	33.1	2014-03-23	07:29:48
218	50.317532	-4.083308	0.35	0.5	2014-03-23	07:29:50
219	50.317532	-4.083308	0.02	17.7	2014-03-23	07:29:51
220	50.317532	-4.083307	0.07	73.9	2014-03-23	07:29:52
221	50.317533	-4.083305	0.12	66.5	2014-03-23	07:29:53
222	50.317534	-4.083304	0.16	53.2	2014-03-23	07:29:54
223	50.317535	-4.083302	0.15	42.4	2014-03-23	07:29:55
224	50.317535	-4.083301	0.1	60.7	2014-03-23	07:29:56
225	50.317535	-4.0833	0.09	51.7	2014-03-23	07:29:57
226	50.317535	-4.0833	0.01	90	2014-03-23	07:29:58
227	50.317536	-4.0833	0.05	321.6	2014-03-23	07:29:59
228	50.317536	-4.083301	0.06	318.1	2014-03-23	07:30:00
229	50.317536	-4.083301	0.05	270	2014-03-23	07:30:01
230	50.317537	-4.083302	0.05	332.7	2014-03-23	07:30:02
231	50.317537	-4.083302	0.03	316.8	2014-03-23	07:30:03
232	50.317536	-4.083302	0.05	180	2014-03-23	07:30:04
233	50.317536	-4.083302	0.01	147.4	2014-03-23	07:30:05
234	50.317537	-4.083302	0.04	9.9	2014-03-23	07:30:06
235	50.317537	-4.083302	0.01	324.3	2014-03-23	07:30:07
236	50.317537	-4.083301	0.06	37.8	2014-03-23	07:30:08
237	50.317538	-4.083301	0.06	32.6	2014-03-23	07:30:09
238	50.317539	-4.083302	0.09	334	2014-03-23	07:30:11
239	50.31754	-4.083303	0.1	321.3	2014-03-23	07:30:12
240	50.31754	-4.083303	0.09	343.9	2014-03-23	07:30:13
241	50.317541	-4.083303	0.06	6.4	2014-03-23	07:30:14
242	50.317541	-4.083303	0.07	10.6	2014-03-23	07:30:15
243	50.317542	-4.083303	0.08	21.3	2014-03-23	07:30:16
244	50.317543	-4.083302	0.07	24.4	2014-03-23	07:30:17
245	50.317543	-4.083302	0.05	27.3	2014-03-23	07:30:18
246	50.317543	-4.083301	0.05	44.1	2014-03-23	07:30:19
247	50.317556	-4.083304	1.4	352.9	2014-03-23	07:30:20
248	50.31757	-4.083305	1.58	356.8	2014-03-23	07:30:21
249	50.317586	-4.083306	1.78	357.1	2014-03-23	07:30:22
250	50.317601	-4.083312	1.67	346.8	2014-03-23	07:30:23
251	50.317608	-4.083318	0.92	332.8	2014-03-23	07:30:24
252	50.317613	-4.083325	0.78	317.5	2014-03-23	07:30:25
253	50.317618	-4.083338	1.06	300.3	2014-03-23	07:30:26
254	50.317622	-4.083362	1.77	284.7	2014-03-23	07:30:27
255	50.317624	-4.083394	2.31	275.6	2014-03-23	07:30:28
256	50.317631	-4.083422	2.09	290.4	2014-03-23	07:30:29
257	50.317633	-4.083448	1.9	278.7	2014-03-23	07:30:30
258	50.317637	-4.083477	2.09	281.6	2014-03-23	07:30:31
259	50.317641	-4.083512	2.5	281	2014-03-23	07:30:32
260	50.317645	-4.083545	2.41	278.9	2014-03-23	07:30:33
261	50.317645	-4.083582	2.62	271.4	2014-03-23	07:30:34
262	50.317647	-4.083623	2.9	273.9	2014-03-23	07:30:35
263	50.317647	-4.083663	2.88	270.6	2014-03-23	07:30:36
264	50.317645	-4.083693	2.17	262.6	2014-03-23	07:30:37
265	50.317643	-4.083718	1.8	262.2	2014-03-23	07:30:38
266	50.317641	-4.083742	1.71	263.4	2014-03-23	07:30:39
267	50.317637	-4.083763	1.56	252.9	2014-03-23	07:30:40
268	50.317628	-4.083781	1.58	231.8	2014-03-23	07:30:41
269	50.317618	-4.083793	1.43	216.2	2014-03-23	07:30:42
270	50.317607	-4.083795	1.18	186.6	2014-03-23	07:30:43
271	50.317597	-4.083793	1.07	172.3	2014-03-23	07:30:44
272	50.317589	-4.083786	1.01	151.4	2014-03-23	07:30:45
273	50.317583	-4.083778	0.9	141.7	2014-03-23	07:30:46
274	50.317577	-4.083783	0.78	205.5	2014-03-23	07:30:47
275	50.317572	-4.083798	1.24	242.7	2014-03-23	07:30:48
276	50.31757	-4.083818	1.39	262.6	2014-03-23	07:30:49
277	50.317569	-4.083839	1.56	266.6	2014-03-23	07:30:50
278	50.317568	-4.083863	1.66	267.1	2014-03-23	07:30:51
279	50.317568	-4.08389	1.9	269.2	2014-03-23	07:30:52
280	50.317569	-4.083916	1.91	272.5	2014-03-23	07:30:53
281	50.317571	-4.08394	1.68	278	2014-03-23	07:30:54
282	50.317576	-4.083966	1.91	286.4	2014-03-23	07:30:55
283	50.31758	-4.083989	1.67	283.9	2014-03-23	07:30:56
284	50.317582	-4.084009	1.51	281.8	2014-03-23	07:30:57
285	50.317586	-4.084037	2.02	281.2	2014-03-23	07:30:58
286	50.317589	-4.084067	2.18	278.6	2014-03-23	07:30:59
287	50.317595	-4.084104	2.67	284.2	2014-03-23	07:31:00
288	50.317603	-4.084137	2.51	290.9	2014-03-23	07:31:01
289	50.317607	-4.084177	2.87	279	2014-03-23	07:31:02
290	50.317611	-4.084217	2.89	279.9	2014-03-23	07:31:03
291	50.317615	-4.084254	2.66	278.5	2014-03-23	07:31:04
292	50.317618	-4.08429	2.57	277.7	2014-03-23	07:31:05
293	50.317622	-4.084322	2.34	281	2014-03-23	07:31:06
294	50.317625	-4.08435	2.02	281.5	2014-03-23	07:31:07
295	50.317631	-4.084382	2.35	285.2	2014-03-23	07:31:08
296	50.317636	-4.084412	2.24	283.7	2014-03-23	07:31:09
297	50.317641	-4.084439	2.01	286.5	2014-03-23	07:31:10
298	50.317648	-4.084464	1.92	294	2014-03-23	07:31:11
299	50.317656	-4.084486	1.79	300.6	2014-03-23	07:31:12
300	50.317664	-4.084505	1.61	303.5	2014-03-23	07:31:13
301	50.317667	-4.084522	1.29	286.7	2014-03-23	07:31:14
302	50.317669	-4.084539	1.22	276.6	2014-03-23	07:31:15
303	50.317673	-4.08457	2.27	281.4	2014-03-23	07:31:16
304	50.317675	-4.08459	1.39	278.9	2014-03-23	07:31:17
305	50.317676	-4.0846	0.76	284.2	2014-03-23	07:31:18
306	50.317677	-4.084598	0.15	75.7	2014-03-23	07:31:19
307	50.317675	-4.084596	0.17	139.3	2014-03-23	07:31:20
308	50.317677	-4.084597	0.21	344	2014-03-23	07:31:21
309	50.317676	-4.084604	0.24	256.6	2014-03-23	07:31:23
310	50.317677	-4.084604	0.11	340.9	2014-03-23	07:31:24
311	50.317677	-4.084605	0.03	348.9	2014-03-23	07:31:25
312	50.317678	-4.084606	0.15	307.7	2014-03-23	07:31:26
313	50.31768	-4.084606	0.19	354.6	2014-03-23	07:31:27
314	50.317679	-4.084612	0.39	261.8	2014-03-23	07:31:28
315	50.31768	-4.084612	0.07	15.4	2014-03-23	07:31:29
316	50.317676	-4.084624	0.99	240.6	2014-03-23	07:31:30
317	50.317667	-4.084638	1.42	227.3	2014-03-23	07:31:31
318	50.317661	-4.084655	1.4	240	2014-03-23	07:31:32
319	50.317655	-4.084675	1.55	245	2014-03-23	07:31:33
320	50.317648	-4.084696	1.67	242.4	2014-03-23	07:31:34
321	50.317641	-4.084715	1.55	239.7	2014-03-23	07:31:35
322	50.317633	-4.084732	1.46	234.1	2014-03-23	07:31:36
323	50.317625	-4.084744	1.25	226.2	2014-03-23	07:31:37
324	50.317619	-4.084754	0.95	224.2	2014-03-23	07:31:38
325	50.317611	-4.084764	1.16	219.3	2014-03-23	07:31:39
326	50.317603	-4.084776	1.25	223.2	2014-03-23	07:31:40
327	50.317595	-4.084788	1.25	222.3	2014-03-23	07:31:41
328	50.317585	-4.084799	1.3	217	2014-03-23	07:31:42
329	50.317577	-4.084811	1.29	221.1	2014-03-23	07:31:43
330	50.317565	-4.084827	1.73	222.8	2014-03-23	07:31:44
331	50.317552	-4.084854	2.42	232.8	2014-03-23	07:31:45
332	50.317543	-4.084871	1.55	230.4	2014-03-23	07:31:46
333	50.317534	-4.084882	1.25	216.9	2014-03-23	07:31:47
334	50.317526	-4.084888	1.01	208.1	2014-03-23	07:31:48
335	50.317516	-4.084893	1.18	195.5	2014-03-23	07:31:49
336	50.317505	-4.084895	1.2	186.8	2014-03-23	07:31:50
337	50.317496	-4.084898	1.02	192.4	2014-03-23	07:31:51
338	50.317487	-4.084897	1.03	177.3	2014-03-23	07:31:52
339	50.317474	-4.0849	1.49	187.1	2014-03-23	07:31:53
340	50.317462	-4.084903	1.36	189.8	2014-03-23	07:31:54
341	50.317448	-4.08491	1.56	197.4	2014-03-23	07:31:55
342	50.317434	-4.084916	1.64	197.1	2014-03-23	07:31:56
343	50.317421	-4.084921	1.52	191.5	2014-03-23	07:31:57
344	50.317412	-4.08492	1.03	177	2014-03-23	07:31:58
345	50.317403	-4.084921	0.94	184	2014-03-23	07:31:59
346	50.317393	-4.084921	1.16	181.8	2014-03-23	07:32:00
347	50.317383	-4.084918	1.18	168.6	2014-03-23	07:32:01
348	50.317371	-4.084923	1.35	193.3	2014-03-23	07:32:02
349	50.317357	-4.084931	1.62	201.6	2014-03-23	07:32:03
350	50.317343	-4.08494	1.74	201.6	2014-03-23	07:32:04
351	50.317331	-4.084943	1.35	189.9	2014-03-23	07:32:05
352	50.317322	-4.084939	1.06	164.3	2014-03-23	07:32:06
353	50.317311	-4.084938	1.14	174.9	2014-03-23	07:32:07
354	50.317298	-4.084941	1.54	188	2014-03-23	07:32:08
355	50.317283	-4.084944	1.65	187.7	2014-03-23	07:32:09
356	50.317268	-4.084946	1.68	184.3	2014-03-23	07:32:10
357	50.31726	-4.084942	0.95	162.8	2014-03-23	07:32:11
358	50.317262	-4.084933	0.63	70.9	2014-03-23	07:32:12
359	50.317263	-4.084928	0.39	67.4	2014-03-23	07:32:13
360	50.317262	-4.084925	0.3	126.6	2014-03-23	07:32:14
361	50.317261	-4.084926	0.08	226.4	2014-03-23	07:32:15
362	50.317261	-4.084927	0.08	308.1	2014-03-23	07:32:16
363	50.317263	-4.084923	0.3	56.1	2014-03-23	07:32:17
364	50.317262	-4.084924	0.14	222.9	2014-03-23	07:32:18
365	50.317262	-4.084926	0.14	285.7	2014-03-23	07:32:19
366	50.317258	-4.084929	0.51	206.4	2014-03-23	07:32:20
367	50.317256	-4.08493	0.24	187.1	2014-03-23	07:32:21
368	50.317257	-4.08493	0.12	345.1	2014-03-23	07:32:22
369	50.317253	-4.084922	0.71	127.2	2014-03-23	07:32:23
370	50.317248	-4.084915	0.78	139.3	2014-03-23	07:32:24
371	50.317239	-4.084909	1.12	157.5	2014-03-23	07:32:25
372	50.317227	-4.084904	1.38	165.5	2014-03-23	07:32:26
373	50.317211	-4.084901	1.74	171.5	2014-03-23	07:32:27
374	50.317199	-4.084894	1.5	161.4	2014-03-23	07:32:28
375	50.317191	-4.084888	0.96	152.8	2014-03-23	07:32:29
376	50.317186	-4.084883	0.64	147.9	2014-03-23	07:32:30
377	50.317181	-4.084878	0.72	147.4	2014-03-23	07:32:31
378	50.317172	-4.084872	1.01	158.9	2014-03-23	07:32:32
379	50.317162	-4.084863	1.32	150.7	2014-03-23	07:32:33
380	50.317157	-4.084854	0.83	128.1	2014-03-23	07:32:34
381	50.317157	-4.084847	0.48	87.7	2014-03-23	07:32:35
382	50.317157	-4.084847	0.07	113.1	2014-03-23	07:32:36
383	50.317156	-4.084847	0.12	182.7	2014-03-23	07:32:37
384	50.317147	-4.084842	1.07	162.5	2014-03-23	07:32:38
385	50.317141	-4.084834	0.84	137.1	2014-03-23	07:32:39
386	50.317136	-4.084826	0.81	137.7	2014-03-23	07:32:40
387	50.317128	-4.084819	1.05	151.6	2014-03-23	07:32:41
388	50.317117	-4.084809	1.38	149.1	2014-03-23	07:32:42
389	50.317108	-4.084798	1.33	141.1	2014-03-23	07:32:43
390	50.317101	-4.084787	1.08	135.9	2014-03-23	07:32:44
391	50.317092	-4.084777	1.18	142.5	2014-03-23	07:32:45
392	50.317083	-4.084765	1.35	141.4	2014-03-23	07:32:46
393	50.317075	-4.084757	1.04	144.4	2014-03-23	07:32:47
394	50.317066	-4.084747	1.29	146.3	2014-03-23	07:32:48
395	50.317057	-4.084738	1.16	147.9	2014-03-23	07:32:49
396	50.317052	-4.084729	0.86	130.1	2014-03-23	07:32:50
397	50.317046	-4.084717	1.06	129.4	2014-03-23	07:32:51
398	50.317037	-4.084715	0.95	171.4	2014-03-23	07:32:52
399	50.317026	-4.084725	1.46	207.4	2014-03-23	07:32:53
400	50.317014	-4.08474	1.69	219.4	2014-03-23	07:32:54
401	50.316998	-4.084763	2.38	222.9	2014-03-23	07:32:55
402	50.316994	-4.084771	0.79	232	2014-03-23	07:32:56
403	50.316999	-4.08477	0.54	7	2014-03-23	07:32:57
404	50.316999	-4.084775	0.33	270	2014-03-23	07:32:58
405	50.316995	-4.084781	0.64	225.7	2014-03-23	07:32:59
406	50.31699	-4.084793	1	236	2014-03-23	07:33:00
407	50.316985	-4.084808	1.13	245.1	2014-03-23	07:33:01
408	50.316986	-4.08481	0.19	280.9	2014-03-23	07:33:02
409	50.316988	-4.084806	0.4	47.8	2014-03-23	07:33:03
410	50.31699	-4.084807	0.16	347.2	2014-03-23	07:33:04
411	50.316989	-4.084806	0.04	147.4	2014-03-23	07:33:05
412	50.316985	-4.084807	0.45	187.6	2014-03-23	07:33:06
413	50.316982	-4.084809	0.22	202.8	2014-03-23	07:33:08
414	50.316989	-4.084805	0.93	21.7	2014-03-23	07:33:09
415	50.316998	-4.084799	1.05	20.7	2014-03-23	07:33:10
416	50.317002	-4.084799	0.22	1.6	2014-03-23	07:33:12
417	50.317002	-4.084799	0.05	173.1	2014-03-23	07:33:13
418	50.316993	-4.084809	1.17	217.3	2014-03-23	07:33:14
419	50.316988	-4.084817	0.82	226	2014-03-23	07:33:15
420	50.316988	-4.084817	0.04	133	2014-03-23	07:33:16
421	50.316989	-4.084823	0.43	292.8	2014-03-23	07:33:17
422	50.316988	-4.084838	1.07	263.9	2014-03-23	07:33:18
423	50.316989	-4.084851	0.94	270.6	2014-03-23	07:33:19
424	50.31699	-4.084863	0.86	279.3	2014-03-23	07:33:20
425	50.316994	-4.084874	0.91	297.6	2014-03-23	07:33:21
426	50.316997	-4.084887	1.05	294.7	2014-03-23	07:33:22
427	50.317005	-4.084898	1.11	315.4	2014-03-23	07:33:23
428	50.317021	-4.084897	1.79	3.8	2014-03-23	07:33:24
429	50.317049	-4.084879	3.39	22.2	2014-03-23	07:33:25
430	50.31709	-4.084858	4.79	17.7	2014-03-23	07:33:26
431	50.317138	-4.084847	5.45	8.4	2014-03-23	07:33:27
432	50.317188	-4.084845	5.49	1.2	2014-03-23	07:33:28
433	50.317235	-4.084851	5.28	356.1	2014-03-23	07:33:29
434	50.317279	-4.08486	4.97	352.3	2014-03-23	07:33:30
435	50.317322	-4.084873	4.85	348.9	2014-03-23	07:33:31
436	50.317368	-4.084885	5.25	350.5	2014-03-23	07:33:32
437	50.317412	-4.084889	4.87	356.6	2014-03-23	07:33:33
438	50.317453	-4.084893	4.62	356.8	2014-03-23	07:33:34
439	50.317496	-4.084904	4.83	350.6	2014-03-23	07:33:35
440	50.317536	-4.084922	4.6	343.6	2014-03-23	07:33:36
441	50.317559	-4.08494	2.88	334.1	2014-03-23	07:33:37
442	50.317569	-4.084953	1.39	318.9	2014-03-23	07:33:38
443	50.317577	-4.084968	1.38	310.5	2014-03-23	07:33:39
444	50.317584	-4.084983	1.42	308.1	2014-03-23	07:33:40
445	50.317593	-4.085	1.52	310.1	2014-03-23	07:33:41
446	50.317597	-4.085007	0.71	311.3	2014-03-23	07:33:42
447	50.317589	-4.085017	1.2	214.5	2014-03-23	07:33:43
448	50.317569	-4.085022	2.2	189.7	2014-03-23	07:33:44
449	50.317551	-4.085023	1.97	182.3	2014-03-23	07:33:45
450	50.317531	-4.085024	2.23	181.2	2014-03-23	07:33:46
451	50.317514	-4.08502	2	172.6	2014-03-23	07:33:47
452	50.317495	-4.085014	2.13	169	2014-03-23	07:33:48
453	50.31748	-4.085005	1.73	158.1	2014-03-23	07:33:49
454	50.31747	-4.084993	1.39	142.9	2014-03-23	07:33:50
455	50.317461	-4.084984	1.25	149.3	2014-03-23	07:33:51
456	50.317452	-4.084971	1.35	133.2	2014-03-23	07:33:52
457	50.317441	-4.084957	1.55	142.5	2014-03-23	07:33:53
458	50.317428	-4.084948	1.66	157	2014-03-23	07:33:54
459	50.317414	-4.084937	1.71	152	2014-03-23	07:33:55
460	50.317401	-4.084923	1.77	147.4	2014-03-23	07:33:56
461	50.317388	-4.084911	1.66	148.3	2014-03-23	07:33:57
462	50.317376	-4.084899	1.63	147.3	2014-03-23	07:33:58
463	50.317362	-4.084889	1.64	154.8	2014-03-23	07:33:59
464	50.317354	-4.084874	1.4	131.8	2014-03-23	07:34:00
465	50.317349	-4.084858	1.31	116.6	2014-03-23	07:34:01
466	50.317342	-4.084841	1.4	121.3	2014-03-23	07:34:02
467	50.317336	-4.084826	1.29	124.8	2014-03-23	07:34:03
468	50.317328	-4.084813	1.25	132.8	2014-03-23	07:34:04
469	50.317321	-4.084796	1.47	123.5	2014-03-23	07:34:05
470	50.317311	-4.084784	1.39	141	2014-03-23	07:34:06
471	50.317303	-4.084771	1.3	134.9	2014-03-23	07:34:07
472	50.317299	-4.084756	1.14	112.7	2014-03-23	07:34:08
473	50.317294	-4.084746	0.87	125.9	2014-03-23	07:34:09
474	50.317283	-4.084743	1.3	172.1	2014-03-23	07:34:10
475	50.317269	-4.084746	1.5	187.6	2014-03-23	07:34:11
476	50.317254	-4.084753	1.78	195.5	2014-03-23	07:34:12
477	50.317238	-4.084757	1.8	189.7	2014-03-23	07:34:13
478	50.317223	-4.084763	1.68	193.5	2014-03-23	07:34:14
479	50.317222	-4.084758	0.35	118.5	2014-03-23	07:34:15
480	50.317232	-4.084746	1.48	36.2	2014-03-23	07:34:16
481	50.31724	-4.084738	1	32.9	2014-03-23	07:34:17
482	50.31724	-4.084739	0.07	245	2014-03-23	07:34:18
483	50.317239	-4.08474	0.06	232.4	2014-03-23	07:34:19
484	50.317233	-4.084747	0.83	217.1	2014-03-23	07:34:20
485	50.317226	-4.084754	1.01	210	2014-03-23	07:34:21
486	50.317215	-4.084765	1.42	213.5	2014-03-23	07:34:22
487	50.317203	-4.08478	1.67	218.2	2014-03-23	07:34:23
488	50.317191	-4.084792	1.59	213.8	2014-03-23	07:34:24
489	50.317184	-4.084799	0.92	210.1	2014-03-23	07:34:25
490	50.317179	-4.084795	0.64	153.3	2014-03-23	07:34:26
491	50.317175	-4.084785	0.84	124.5	2014-03-23	07:34:27
492	50.317173	-4.084788	0.31	227.9	2014-03-23	07:34:28
493	50.317168	-4.084795	0.72	226.3	2014-03-23	07:34:29
494	50.317164	-4.084803	0.69	227.7	2014-03-23	07:34:30
495	50.317163	-4.08481	0.53	251.4	2014-03-23	07:34:31
496	50.317162	-4.084816	0.45	255.6	2014-03-23	07:34:32
497	50.317157	-4.084822	0.73	218.5	2014-03-23	07:34:33
498	50.317147	-4.08483	1.17	207.9	2014-03-23	07:34:34
499	50.317137	-4.084839	1.34	207.8	2014-03-23	07:34:35
500	50.317128	-4.084846	1.12	207.4	2014-03-23	07:34:36
501	50.317116	-4.084855	1.46	206.9	2014-03-23	07:34:37
502	50.317099	-4.08487	2.19	208.3	2014-03-23	07:34:38
503	50.31708	-4.084882	2.23	201.9	2014-03-23	07:34:39
504	50.317067	-4.084887	1.53	194	2014-03-23	07:34:40
505	50.317054	-4.084889	1.44	185.9	2014-03-23	07:34:41
506	50.317041	-4.084895	1.5	195.4	2014-03-23	07:34:42
507	50.317035	-4.084897	0.71	197	2014-03-23	07:34:43
508	50.317034	-4.084895	0.15	108.1	2014-03-23	07:34:44
509	50.317034	-4.084884	0.84	92.5	2014-03-23	07:34:45
510	50.317035	-4.084868	1.14	84.8	2014-03-23	07:34:46
511	50.317039	-4.084862	0.6	41.7	2014-03-23	07:34:47
512	50.317045	-4.084863	0.71	355.2	2014-03-23	07:34:48
513	50.317051	-4.084862	0.67	5.7	2014-03-23	07:34:49
514	50.317061	-4.084858	1.15	14	2014-03-23	07:34:50
515	50.31708	-4.084849	2.18	16.4	2014-03-23	07:34:51
516	50.317115	-4.084835	4.07	14.4	2014-03-23	07:34:52
517	50.317163	-4.084821	5.36	10.5	2014-03-23	07:34:53
518	50.317214	-4.084822	5.76	359.9	2014-03-23	07:34:54
519	50.317257	-4.084832	4.75	351	2014-03-23	07:34:55
520	50.317293	-4.084832	4.01	359.7	2014-03-23	07:34:56
521	50.317333	-4.084821	4.59	9.9	2014-03-23	07:34:57
522	50.317379	-4.084808	5.14	10.8	2014-03-23	07:34:58
523	50.317421	-4.084802	4.68	5.3	2014-03-23	07:34:59
524	50.31746	-4.084805	4.35	356.9	2014-03-23	07:35:00
525	50.317502	-4.084813	4.71	353.2	2014-03-23	07:35:01
526	50.317542	-4.08483	4.63	344.9	2014-03-23	07:35:02
527	50.31758	-4.084851	4.53	340.3	2014-03-23	07:35:03
528	50.317618	-4.084872	4.51	341	2014-03-23	07:35:04
529	50.317656	-4.084893	4.44	340.4	2014-03-23	07:35:05
530	50.317692	-4.084914	4.29	339.9	2014-03-23	07:35:06
531	50.317693	-4.084911	0.22	75.1	2014-03-23	07:35:07
532	50.31764	-4.084903	5.89	174.6	2014-03-23	07:35:08
533	50.317597	-4.084901	4.81	178.2	2014-03-23	07:35:09
534	50.317563	-4.084906	3.82	185.8	2014-03-23	07:35:10
535	50.317539	-4.084906	2.63	179.3	2014-03-23	07:35:11
536	50.317519	-4.084895	2.34	161.7	2014-03-23	07:35:12
537	50.317499	-4.084893	2.22	174.8	2014-03-23	07:35:13
538	50.317478	-4.084895	2.4	184.7	2014-03-23	07:35:14
539	50.317459	-4.084898	2.09	184.4	2014-03-23	07:35:15
540	50.317443	-4.084895	1.82	173.4	2014-03-23	07:35:16
541	50.31743	-4.084889	1.52	164.3	2014-03-23	07:35:17
542	50.317418	-4.084887	1.35	175.7	2014-03-23	07:35:18
543	50.317404	-4.084888	1.49	183	2014-03-23	07:35:19
544	50.317389	-4.084894	1.75	191.9	2014-03-23	07:35:20
545	50.317374	-4.084899	1.66	192.8	2014-03-23	07:35:21
546	50.317363	-4.0849	1.2	184.3	2014-03-23	07:35:22
547	50.317364	-4.084892	0.62	78.7	2014-03-23	07:35:23
548	50.317369	-4.084878	1.08	64.3	2014-03-23	07:35:24
549	50.317365	-4.084872	0.6	139.7	2014-03-23	07:35:25
550	50.317356	-4.084872	0.93	176.3	2014-03-23	07:35:26
551	50.31735	-4.084869	0.72	167.5	2014-03-23	07:35:27
552	50.317344	-4.084868	0.64	174.1	2014-03-23	07:35:28
553	50.317336	-4.084873	1.02	198.8	2014-03-23	07:35:29
554	50.317326	-4.084886	1.46	220.3	2014-03-23	07:35:30
555	50.317313	-4.084902	1.78	220	2014-03-23	07:35:31
556	50.317303	-4.084915	1.52	217.7	2014-03-23	07:35:32
557	50.317294	-4.084921	1.04	201.1	2014-03-23	07:35:33
558	50.317293	-4.084916	0.33	111.4	2014-03-23	07:35:34
559	50.317294	-4.084916	0.13	23.7	2014-03-23	07:35:35
560	50.317288	-4.084915	0.7	176.6	2014-03-23	07:35:36
561	50.317279	-4.084917	0.94	189.5	2014-03-23	07:35:37
562	50.317271	-4.084912	1	157.9	2014-03-23	07:35:38
563	50.317263	-4.084907	0.98	157.8	2014-03-23	07:35:39
564	50.317252	-4.084906	1.21	176.1	2014-03-23	07:35:40
565	50.317241	-4.084904	1.26	174.9	2014-03-23	07:35:41
566	50.317229	-4.084902	1.28	175.2	2014-03-23	07:35:42
567	50.31722	-4.084899	1.07	168.4	2014-03-23	07:35:43
568	50.317208	-4.084899	1.35	178.5	2014-03-23	07:35:44
569	50.317197	-4.084899	1.17	180.6	2014-03-23	07:35:45
570	50.317198	-4.084893	0.42	85	2014-03-23	07:35:46
571	50.3172	-4.084885	0.65	67	2014-03-23	07:35:47
572	50.317193	-4.084883	0.75	168.1	2014-03-23	07:35:48
573	50.317183	-4.084882	1.08	177.5	2014-03-23	07:35:49
574	50.317171	-4.084884	1.37	186.5	2014-03-23	07:35:50
575	50.317156	-4.084889	1.74	190.5	2014-03-23	07:35:51
576	50.31714	-4.08489	1.78	183.3	2014-03-23	07:35:52
577	50.317129	-4.084885	1.29	163.3	2014-03-23	07:35:53
578	50.317118	-4.084879	1.27	162	2014-03-23	07:35:54
579	50.317104	-4.084878	1.53	177.6	2014-03-23	07:35:55
580	50.317086	-4.084882	2.04	187.9	2014-03-23	07:35:56
581	50.317067	-4.084885	2.1	184.6	2014-03-23	07:35:57
582	50.317057	-4.084881	1.18	168.9	2014-03-23	07:35:58
583	50.317049	-4.08488	0.85	171.5	2014-03-23	07:35:59
584	50.317038	-4.084879	1.21	178.3	2014-03-23	07:36:00
585	50.317028	-4.084879	1.18	180.3	2014-03-23	07:36:01
586	50.317016	-4.084882	1.38	189.2	2014-03-23	07:36:02
587	50.317006	-4.084886	1.1	191.9	2014-03-23	07:36:03
588	50.316998	-4.084885	0.92	179.3	2014-03-23	07:36:04
589	50.31699	-4.084885	0.88	180.4	2014-03-23	07:36:05
590	50.316981	-4.084887	0.96	184.6	2014-03-23	07:36:06
591	50.316971	-4.08489	1.21	190.6	2014-03-23	07:36:07
592	50.316956	-4.084893	1.62	189.3	2014-03-23	07:36:08
593	50.316943	-4.084897	1.47	191.2	2014-03-23	07:36:09
594	50.316939	-4.084895	0.46	158.1	2014-03-23	07:36:10
595	50.316944	-4.084884	0.95	54.6	2014-03-23	07:36:11
596	50.316949	-4.084872	1.03	59.5	2014-03-23	07:36:12
597	50.316947	-4.084865	0.47	112.1	2014-03-23	07:36:13
598	50.316948	-4.084865	0.02	53.6	2014-03-23	07:36:14
599	50.316944	-4.084866	0.41	186.6	2014-03-23	07:36:15
600	50.31694	-4.084871	0.29	216.1	2014-03-23	07:36:17
601	50.316938	-4.084865	0.4	109.1	2014-03-23	07:36:18
602	50.31694	-4.08486	0.41	62.9	2014-03-23	07:36:19
603	50.316943	-4.084859	0.35	10.7	2014-03-23	07:36:20
604	50.316956	-4.084851	1.52	23.6	2014-03-23	07:36:21
605	50.316978	-4.084828	2.95	34	2014-03-23	07:36:22
606	50.31701	-4.084797	4.23	30.9	2014-03-23	07:36:23
607	50.317052	-4.084774	4.98	19.6	2014-03-23	07:36:24
608	50.317094	-4.084766	4.65	6.8	2014-03-23	07:36:25
609	50.317128	-4.084768	3.76	357.6	2014-03-23	07:36:26
610	50.317161	-4.084766	3.71	1.9	2014-03-23	07:36:27
611	50.317204	-4.084762	4.84	3.7	2014-03-23	07:36:28
612	50.317253	-4.084763	5.36	359	2014-03-23	07:36:29
613	50.317299	-4.084769	5.21	355.7	2014-03-23	07:36:30
614	50.317348	-4.084779	5.46	351.8	2014-03-23	07:36:31
615	50.317392	-4.084803	5.24	341.2	2014-03-23	07:36:32
616	50.31743	-4.084828	4.59	337.3	2014-03-23	07:36:33
617	50.31747	-4.084847	4.56	343.3	2014-03-23	07:36:34
618	50.31751	-4.084861	4.63	347.3	2014-03-23	07:36:35
619	50.317553	-4.084877	4.9	346.3	2014-03-23	07:36:36
620	50.317599	-4.084894	5.23	346.5	2014-03-23	07:36:37
621	50.317644	-4.084912	5.21	346.2	2014-03-23	07:36:38
622	50.317689	-4.084929	5.15	345.9	2014-03-23	07:36:39
623	50.317733	-4.084947	5.02	345.4	2014-03-23	07:36:40
624	50.317775	-4.084964	4.82	345.7	2014-03-23	07:36:41
625	50.317814	-4.08498	4.58	345.7	2014-03-23	07:36:42
626	50.317821	-4.084971	0.97	38.8	2014-03-23	07:36:43
627	50.317718	-4.084952	11.6	173	2014-03-23	07:36:44
628	50.317644	-4.084948	8.2	178.1	2014-03-23	07:36:45
629	50.317604	-4.084947	4.51	179.5	2014-03-23	07:36:46
630	50.317572	-4.084948	3.47	180.9	2014-03-23	07:36:47
631	50.317545	-4.084949	3.11	181.9	2014-03-23	07:36:48
632	50.317525	-4.084946	2.2	173.9	2014-03-23	07:36:49
633	50.317508	-4.084938	1.97	162.6	2014-03-23	07:36:50
634	50.317495	-4.08493	1.54	159.7	2014-03-23	07:36:51
635	50.317484	-4.084923	1.33	156.1	2014-03-23	07:36:52
636	50.31747	-4.084918	1.63	167.1	2014-03-23	07:36:53
637	50.317453	-4.084918	1.89	179.8	2014-03-23	07:36:54
638	50.317438	-4.084911	1.73	165	2014-03-23	07:36:55
639	50.317425	-4.084906	1.44	165.7	2014-03-23	07:36:56
640	50.317416	-4.084898	1.14	150.5	2014-03-23	07:36:57
641	50.317406	-4.08489	1.29	153	2014-03-23	07:36:58
642	50.317394	-4.084886	1.36	166.1	2014-03-23	07:36:59
643	50.317382	-4.084886	1.41	180.7	2014-03-23	07:37:00
644	50.317372	-4.084881	1.09	161.8	2014-03-23	07:37:01
645	50.317364	-4.084877	0.98	163.4	2014-03-23	07:37:02
646	50.317355	-4.084871	1.12	155.7	2014-03-23	07:37:03
647	50.317345	-4.084864	1.14	154.3	2014-03-23	07:37:04
648	50.317335	-4.084861	1.21	171.8	2014-03-23	07:37:05
649	50.31733	-4.084857	0.67	150.5	2014-03-23	07:37:06
650	50.317329	-4.084849	0.57	95.6	2014-03-23	07:37:07
651	50.317328	-4.084848	0.08	144.1	2014-03-23	07:37:08
652	50.317324	-4.084849	0.52	185.2	2014-03-23	07:37:09
653	50.317316	-4.084856	1.02	211.7	2014-03-23	07:37:10
654	50.317306	-4.084866	1.29	212.1	2014-03-23	07:37:11
655	50.317296	-4.084876	1.36	213.6	2014-03-23	07:37:12
656	50.31729	-4.084884	0.92	218.5	2014-03-23	07:37:13
657	50.31729	-4.084884	0.04	350.4	2014-03-23	07:37:14
658	50.317296	-4.084872	1.13	52.5	2014-03-23	07:37:15
659	50.317297	-4.084863	0.6	80.2	2014-03-23	07:37:16
660	50.317296	-4.084859	0.33	115.2	2014-03-23	07:37:17
661	50.317296	-4.084857	0.15	86.2	2014-03-23	07:37:18
662	50.317289	-4.08486	0.82	195.5	2014-03-23	07:37:19
663	50.31728	-4.084863	0.98	193.1	2014-03-23	07:37:20
664	50.31727	-4.084869	1.16	202.1	2014-03-23	07:37:21
665	50.317262	-4.084877	1.11	207.6	2014-03-23	07:37:22
666	50.317259	-4.084872	0.44	126.6	2014-03-23	07:37:23
667	50.317257	-4.084863	0.67	113.8	2014-03-23	07:37:24
668	50.317251	-4.084859	0.75	155.1	2014-03-23	07:37:25
669	50.317243	-4.084859	0.87	180	2014-03-23	07:37:26
670	50.317231	-4.084858	1.39	177.3	2014-03-23	07:37:27
671	50.317218	-4.084856	1.4	175.1	2014-03-23	07:37:28
672	50.317204	-4.084853	1.59	173.3	2014-03-23	07:37:29
673	50.31719	-4.084853	1.59	178	2014-03-23	07:37:30
674	50.317182	-4.084844	1.06	143.4	2014-03-23	07:37:31
675	50.317179	-4.084832	0.91	110.4	2014-03-23	07:37:32
676	50.317171	-4.084825	0.98	151.3	2014-03-23	07:37:33
677	50.317162	-4.084818	1.19	156.2	2014-03-23	07:37:34
678	50.317151	-4.084813	1.25	163.7	2014-03-23	07:37:35
679	50.317139	-4.084811	1.31	173.2	2014-03-23	07:37:36
680	50.317125	-4.084812	1.51	181.4	2014-03-23	07:37:37
681	50.317111	-4.084812	1.66	181.6	2014-03-23	07:37:38
682	50.3171	-4.084811	1.17	174.5	2014-03-23	07:37:39
683	50.317094	-4.084803	0.9	141.7	2014-03-23	07:37:40
684	50.317083	-4.0848	1.22	170.1	2014-03-23	07:37:41
685	50.317071	-4.0848	1.35	181.3	2014-03-23	07:37:42
686	50.31706	-4.084795	1.2	162.7	2014-03-23	07:37:43
687	50.317053	-4.08479	0.96	156.5	2014-03-23	07:37:44
688	50.317041	-4.084788	1.29	174.7	2014-03-23	07:37:45
689	50.317032	-4.084784	1.02	161.7	2014-03-23	07:37:46
690	50.317026	-4.08478	0.74	160.3	2014-03-23	07:37:47
691	50.317015	-4.084782	1.19	184	2014-03-23	07:37:48
692	50.317002	-4.084785	1.46	189.9	2014-03-23	07:37:49
693	50.31699	-4.084789	1.37	190.3	2014-03-23	07:37:50
694	50.316978	-4.084788	1.33	179.5	2014-03-23	07:37:51
695	50.316966	-4.084787	1.41	177.3	2014-03-23	07:37:52
696	50.316953	-4.084786	1.46	176.5	2014-03-23	07:37:53
697	50.31694	-4.084787	1.37	182.2	2014-03-23	07:37:54
698	50.316933	-4.084784	0.88	168.3	2014-03-23	07:37:55
699	50.316931	-4.084775	0.7	108	2014-03-23	07:37:56
700	50.316926	-4.084768	0.75	139	2014-03-23	07:37:57
701	50.316916	-4.084767	1.06	175.8	2014-03-23	07:37:58
702	50.316905	-4.084768	1.19	182.9	2014-03-23	07:37:59
703	50.316893	-4.084769	1.34	183.8	2014-03-23	07:38:00
704	50.316883	-4.084768	1.18	174.8	2014-03-23	07:38:01
705	50.316872	-4.084768	1.23	180	2014-03-23	07:38:02
706	50.31686	-4.084763	1.4	166.3	2014-03-23	07:38:03
707	50.316849	-4.084758	1.25	163.1	2014-03-23	07:38:04
708	50.31684	-4.084754	1	162.3	2014-03-23	07:38:05
709	50.316836	-4.08475	0.58	156.4	2014-03-23	07:38:06
710	50.316833	-4.084747	0.34	133.8	2014-03-23	07:38:07
711	50.316834	-4.084744	0.09	83.7	2014-03-23	07:38:09
712	50.316833	-4.084745	0.03	202.2	2014-03-23	07:38:10
713	50.31683	-4.084748	0.21	218.2	2014-03-23	07:38:12
714	50.316836	-4.084744	0.65	29	2014-03-23	07:38:13
715	50.316834	-4.084743	0.19	165.7	2014-03-23	07:38:14
716	50.316828	-4.084749	0.74	211.4	2014-03-23	07:38:15
717	50.316822	-4.084752	0.76	197.3	2014-03-23	07:38:16
718	50.316818	-4.084754	0.41	203.3	2014-03-23	07:38:17
719	50.316819	-4.084753	0.06	41.4	2014-03-23	07:38:18
720	50.31682	-4.084753	0.07	22.5	2014-03-23	07:38:20
721	50.316821	-4.084753	0.06	0	2014-03-23	07:38:22
722	50.316824	-4.084749	0.22	36.5	2014-03-23	07:38:24
723	50.316819	-4.084752	0.6	201.5	2014-03-23	07:38:25
724	50.316818	-4.084752	0.06	168.2	2014-03-23	07:38:27
725	50.316818	-4.084751	0.03	106.6	2014-03-23	07:38:28
726	50.316814	-4.084752	0.49	189.1	2014-03-23	07:38:29
727	50.316809	-4.084755	0.55	199.8	2014-03-23	07:38:30
728	50.316807	-4.084756	0.13	201.4	2014-03-23	07:38:32
729	50.316809	-4.084751	0.22	52.4	2014-03-23	07:38:34
730	50.31681	-4.084751	0.06	32.6	2014-03-23	07:38:35
731	50.31681	-4.084751	0.01	0	2014-03-23	07:38:36
732	50.31681	-4.084751	0.02	0	2014-03-23	07:38:37
733	50.316813	-4.084747	0.21	36.7	2014-03-23	07:38:39
734	50.316813	-4.084748	0.02	341.3	2014-03-23	07:38:40
735	50.31681	-4.08475	0.42	207.1	2014-03-23	07:38:41
736	50.316807	-4.084752	0.33	198.7	2014-03-23	07:38:42
737	50.316808	-4.084753	0.13	311.2	2014-03-23	07:38:43
738	50.316809	-4.084754	0.1	344.1	2014-03-23	07:38:45
739	50.316811	-4.084755	0.14	327.4	2014-03-23	07:38:46
740	50.316812	-4.084757	0.24	311.4	2014-03-23	07:38:47
741	50.316812	-4.084759	0.1	248.9	2014-03-23	07:38:48
742	50.316812	-4.084759	0.04	256.6	2014-03-23	07:38:49
743	50.31682	-4.084759	0.93	2.6	2014-03-23	07:38:50
744	50.316827	-4.084763	0.87	342.1	2014-03-23	07:38:51
745	50.316828	-4.084774	0.83	274.5	2014-03-23	07:38:52
746	50.316828	-4.08479	1.1	268.1	2014-03-23	07:38:53
747	50.316831	-4.084804	1.09	291	2014-03-23	07:38:54
748	50.316837	-4.084814	0.95	310.9	2014-03-23	07:38:55
749	50.316842	-4.084825	0.99	308.7	2014-03-23	07:38:56
750	50.316847	-4.084833	0.78	314.9	2014-03-23	07:38:57
751	50.316854	-4.084836	0.83	342.9	2014-03-23	07:38:58
752	50.31687	-4.08484	1.78	351.7	2014-03-23	07:38:59
753	50.316898	-4.08484	3.08	0.3	2014-03-23	07:39:00
754	50.31694	-4.084842	4.72	357.5	2014-03-23	07:39:01
755	50.316992	-4.084852	5.84	353.1	2014-03-23	07:39:02
756	50.317048	-4.084863	6.27	353.2	2014-03-23	07:39:03
757	50.3171	-4.084888	6.05	342.6	2014-03-23	07:39:04
758	50.317145	-4.084916	5.39	338.3	2014-03-23	07:39:05
759	50.317195	-4.084921	5.54	356.2	2014-03-23	07:39:06
760	50.317252	-4.084917	6.4	2.9	2014-03-23	07:39:07
761	50.317305	-4.084929	5.99	351.2	2014-03-23	07:39:08
762	50.317345	-4.084951	4.72	341.3	2014-03-23	07:39:09
763	50.317381	-4.084947	4.01	4.1	2014-03-23	07:39:10
764	50.317418	-4.084925	4.38	20.8	2014-03-23	07:39:11
765	50.31746	-4.084906	4.79	16.2	2014-03-23	07:39:12
766	50.317502	-4.084897	4.75	7.3	2014-03-23	07:39:13
767	50.317537	-4.084905	3.96	352.6	2014-03-23	07:39:14
768	50.317562	-4.084926	3.13	330.2	2014-03-23	07:39:15
769	50.317572	-4.084959	2.58	297.4	2014-03-23	07:39:16
770	50.317575	-4.084996	2.64	277.1	2014-03-23	07:39:17
771	50.317578	-4.085032	2.61	276.8	2014-03-23	07:39:18
772	50.317576	-4.085055	1.67	263.9	2014-03-23	07:39:19
773	50.317574	-4.085053	0.31	150.2	2014-03-23	07:39:20
774	50.31757	-4.085054	0.38	192.5	2014-03-23	07:39:21
775	50.317554	-4.085047	1.92	164.1	2014-03-23	07:39:22
776	50.317541	-4.085042	1.49	166.1	2014-03-23	07:39:23
777	50.317535	-4.085038	0.72	159.2	2014-03-23	07:39:24
778	50.317531	-4.085031	0.66	132.5	2014-03-23	07:39:25
779	50.317516	-4.085031	1.68	177.8	2014-03-23	07:39:26
780	50.3175	-4.08503	1.74	177.8	2014-03-23	07:39:27
781	50.317488	-4.085028	1.37	176.3	2014-03-23	07:39:28
782	50.317473	-4.08503	1.7	183.4	2014-03-23	07:39:29
783	50.317461	-4.085023	1.42	161.2	2014-03-23	07:39:30
784	50.317451	-4.085015	1.19	150.8	2014-03-23	07:39:31
785	50.317438	-4.085017	1.5	183.9	2014-03-23	07:39:32
786	50.317425	-4.085014	1.46	172.5	2014-03-23	07:39:33
787	50.317411	-4.08501	1.55	170.1	2014-03-23	07:39:34
788	50.317396	-4.085009	1.73	177.8	2014-03-23	07:39:35
789	50.317381	-4.085004	1.67	167.7	2014-03-23	07:39:36
790	50.317373	-4.084995	1.11	143.5	2014-03-23	07:39:37
791	50.317365	-4.084988	1	151.2	2014-03-23	07:39:38
792	50.317354	-4.084981	1.35	156.4	2014-03-23	07:39:39
793	50.317343	-4.084977	1.25	167.9	2014-03-23	07:39:40
794	50.317331	-4.084969	1.4	156.7	2014-03-23	07:39:41
795	50.317318	-4.084966	1.53	170.8	2014-03-23	07:39:42
796	50.317305	-4.084961	1.41	167	2014-03-23	07:39:43
797	50.317291	-4.084957	1.65	170.2	2014-03-23	07:39:44
798	50.31728	-4.084947	1.37	147.6	2014-03-23	07:39:45
799	50.31727	-4.084937	1.31	148.8	2014-03-23	07:39:46
800	50.317259	-4.084931	1.35	159.5	2014-03-23	07:39:47
801	50.317249	-4.084924	1.21	157.7	2014-03-23	07:39:48
802	50.317241	-4.084916	1.04	145.5	2014-03-23	07:39:49
803	50.317234	-4.084909	1.01	148.6	2014-03-23	07:39:50
804	50.317224	-4.084903	1.17	161.6	2014-03-23	07:39:51
805	50.317214	-4.084897	1.21	156.8	2014-03-23	07:39:52
806	50.317203	-4.084888	1.3	153	2014-03-23	07:39:53
807	50.317192	-4.084884	1.34	166.1	2014-03-23	07:39:54
808	50.317184	-4.084872	1.18	132.4	2014-03-23	07:39:55
809	50.317178	-4.08486	1.13	132	2014-03-23	07:39:56
810	50.317167	-4.084856	1.22	167.9	2014-03-23	07:39:57
811	50.317156	-4.084854	1.26	172.7	2014-03-23	07:39:58
812	50.317144	-4.084855	1.32	183.4	2014-03-23	07:39:59
813	50.317138	-4.08485	0.75	153.2	2014-03-23	07:40:00
814	50.317138	-4.084836	1.02	91.6	2014-03-23	07:40:01
815	50.317132	-4.084827	0.85	135.2	2014-03-23	07:40:02
816	50.317123	-4.084825	1	171.8	2014-03-23	07:40:03
817	50.317114	-4.084824	1	172.1	2014-03-23	07:40:04
818	50.317108	-4.084817	0.88	148.8	2014-03-23	07:40:05
819	50.317102	-4.08481	0.76	140.2	2014-03-23	07:40:06
820	50.317096	-4.084802	0.94	139.8	2014-03-23	07:40:07
821	50.317087	-4.084796	1.07	159.9	2014-03-23	07:40:08
822	50.317074	-4.084796	1.47	178.8	2014-03-23	07:40:09
823	50.317057	-4.084795	1.85	178.3	2014-03-23	07:40:10
824	50.317041	-4.084793	1.73	174.7	2014-03-23	07:40:11
825	50.317038	-4.08479	0.47	154.2	2014-03-23	07:40:12
826	50.317038	-4.08479	0.06	22.9	2014-03-23	07:40:13
827	50.317031	-4.084787	0.77	167.5	2014-03-23	07:40:14
828	50.317023	-4.084787	0.89	178.1	2014-03-23	07:40:15
829	50.317015	-4.084787	0.96	178.6	2014-03-23	07:40:16
830	50.317006	-4.084788	0.99	185.1	2014-03-23	07:40:17
831	50.316995	-4.08479	1.22	186.2	2014-03-23	07:40:18
832	50.316987	-4.084788	0.86	169.7	2014-03-23	07:40:19
833	50.316981	-4.084787	0.72	179	2014-03-23	07:40:20
834	50.31697	-4.084788	1.21	183.1	2014-03-23	07:40:21
835	50.316958	-4.084788	1.37	179.5	2014-03-23	07:40:22
836	50.316947	-4.084788	1.22	179.5	2014-03-23	07:40:23
837	50.316937	-4.084788	1.04	178.3	2014-03-23	07:40:24
838	50.316931	-4.084787	0.75	178.1	2014-03-23	07:40:25
839	50.316922	-4.084789	0.94	186.6	2014-03-23	07:40:26
840	50.316914	-4.08479	0.9	184.9	2014-03-23	07:40:27
841	50.31691	-4.084792	0.46	195.9	2014-03-23	07:40:28
842	50.316912	-4.084792	0.21	350.2	2014-03-23	07:40:29
843	50.316917	-4.084786	0.68	36.8	2014-03-23	07:40:30
844	50.31692	-4.084786	0.27	3.8	2014-03-23	07:40:31
845	50.31692	-4.084785	0.04	75.1	2014-03-23	07:40:33
846	50.316919	-4.084785	0.03	167.8	2014-03-23	07:40:35
847	50.316919	-4.084785	0.04	188.5	2014-03-23	07:40:36
848	50.316916	-4.084788	0.4	208.4	2014-03-23	07:40:37
849	50.316915	-4.084788	0.02	165.5	2014-03-23	07:40:39
850	50.316919	-4.084781	0.63	51.6	2014-03-23	07:40:40
851	50.31692	-4.084777	0.33	55.7	2014-03-23	07:40:41
852	50.31692	-4.084777	0.04	242.4	2014-03-23	07:40:42
853	50.316913	-4.084781	0.88	199	2014-03-23	07:40:43
854	50.316907	-4.084784	0.34	194.2	2014-03-23	07:40:45
855	50.316914	-4.084775	1.03	38.2	2014-03-23	07:40:46
856	50.316919	-4.08477	0.61	36.8	2014-03-23	07:40:47
857	50.316921	-4.084767	0.33	37.8	2014-03-23	07:40:48
858	50.31692	-4.084766	0.04	154.1	2014-03-23	07:40:50
859	50.31692	-4.084766	0.01	324.3	2014-03-23	07:40:51
860	50.316915	-4.084773	0.74	216.4	2014-03-23	07:40:52
861	50.316912	-4.084776	0.22	211.9	2014-03-23	07:40:54
862	50.316916	-4.084775	0.53	8.4	2014-03-23	07:40:55
863	50.316917	-4.084777	0.11	302.5	2014-03-23	07:40:57
864	50.316912	-4.084782	0.71	207.6	2014-03-23	07:40:58
865	50.316909	-4.084784	0.32	201.8	2014-03-23	07:40:59
866	50.316909	-4.084784	0.02	53.6	2014-03-23	07:41:00
867	50.316909	-4.084784	0.02	296.6	2014-03-23	07:41:01
868	50.316909	-4.084784	0.02	327.4	2014-03-23	07:41:02
869	50.316909	-4.084783	0.02	102	2014-03-23	07:41:04
870	50.316907	-4.084787	0.4	224.1	2014-03-23	07:41:05
871	50.316903	-4.084791	0.5	211.4	2014-03-23	07:41:06
872	50.3169	-4.084794	0.39	212.6	2014-03-23	07:41:07
873	50.3169	-4.084793	0.02	62	2014-03-23	07:41:09
874	50.3169	-4.084793	0.03	69.2	2014-03-23	07:41:10
875	50.316902	-4.084789	0.19	56.9	2014-03-23	07:41:12
876	50.316902	-4.084788	0.03	147.4	2014-03-23	07:41:13
877	50.316902	-4.084788	0.02	147.4	2014-03-23	07:41:14
878	50.316902	-4.084788	0.01	327.4	2014-03-23	07:41:16
879	50.316902	-4.084788	0.02	17.7	2014-03-23	07:41:17
880	50.316902	-4.084788	0.03	156.5	2014-03-23	07:41:18
881	50.316901	-4.084789	0.02	219.1	2014-03-23	07:41:20
882	50.316909	-4.084785	0.89	14.4	2014-03-23	07:41:21
883	50.316915	-4.084786	0.7	359.5	2014-03-23	07:41:22
884	50.316919	-4.084788	0.41	334.4	2014-03-23	07:41:23
885	50.316919	-4.084788	0.01	0	2014-03-23	07:41:25
886	50.316919	-4.084788	0.03	167.1	2014-03-23	07:41:26
887	50.316918	-4.084788	0.03	192.9	2014-03-23	07:41:27
888	50.316918	-4.084788	0.04	170.1	2014-03-23	07:41:28
889	50.316918	-4.084788	0.05	187.8	2014-03-23	07:41:29
890	50.316913	-4.084784	0.62	151.2	2014-03-23	07:41:30
891	50.316909	-4.084779	0.52	138.6	2014-03-23	07:41:31
892	50.316906	-4.084773	0.51	127.2	2014-03-23	07:41:32
893	50.316904	-4.08477	0.37	141.3	2014-03-23	07:41:33
894	50.316901	-4.084771	0.29	190.4	2014-03-23	07:41:34
895	50.316898	-4.084772	0.38	196.4	2014-03-23	07:41:35
896	50.316896	-4.084771	0.26	166.6	2014-03-23	07:41:36
897	50.316892	-4.084768	0.51	149.7	2014-03-23	07:41:37
898	50.316887	-4.08476	0.78	131.8	2014-03-23	07:41:38
899	50.316885	-4.084755	0.37	121.8	2014-03-23	07:41:39
900	50.316885	-4.084755	0.06	192	2014-03-23	07:41:40
901	50.316882	-4.084754	0.29	154.3	2014-03-23	07:41:41
902	50.316882	-4.084753	0.05	111.7	2014-03-23	07:41:42
903	50.316882	-4.084752	0.05	65.7	2014-03-23	07:41:43
904	50.316883	-4.08475	0.22	65.5	2014-03-23	07:41:44
905	50.316884	-4.084745	0.35	82.3	2014-03-23	07:41:45
906	50.316884	-4.084745	0.02	270	2014-03-23	07:41:46
907	50.316884	-4.084738	0.49	90	2014-03-23	07:41:47
908	50.316883	-4.08473	0.57	93.7	2014-03-23	07:41:48
909	50.316884	-4.084711	1.35	86.8	2014-03-23	07:41:49
910	50.316894	-4.084723	1.34	322.3	2014-03-23	07:41:50
911	50.316901	-4.084747	1.9	294.3	2014-03-23	07:41:51
912	50.316909	-4.084763	1.44	308.1	2014-03-23	07:41:52
913	50.316918	-4.08477	1.17	333.8	2014-03-23	07:41:53
914	50.316936	-4.084772	1.98	357.1	2014-03-23	07:41:54
915	50.316964	-4.084768	3.1	5	2014-03-23	07:41:55
916	50.317003	-4.084758	4.39	8.9	2014-03-23	07:41:56
917	50.31705	-4.084761	5.25	357.7	2014-03-23	07:41:57
918	50.317094	-4.084779	5.1	345.9	2014-03-23	07:41:58
919	50.317135	-4.084799	4.78	342.9	2014-03-23	07:41:59
920	50.317181	-4.084808	5.11	352.1	2014-03-23	07:42:00
921	50.317236	-4.084815	6.18	355.7	2014-03-23	07:42:01
922	50.31729	-4.08483	6.12	349.6	2014-03-23	07:42:02
923	50.317339	-4.084849	5.63	346.3	2014-03-23	07:42:03
924	50.317386	-4.084866	5.3	347.2	2014-03-23	07:42:04
925	50.317433	-4.084879	5.37	349.9	2014-03-23	07:42:05
926	50.317479	-4.084895	5.24	347.1	2014-03-23	07:42:06
927	50.317517	-4.08492	4.6	337.6	2014-03-23	07:42:07
928	50.31754	-4.084951	3.34	319.2	2014-03-23	07:42:08
929	50.31755	-4.084979	2.28	299.1	2014-03-23	07:42:09
930	50.317556	-4.085006	2.07	289.5	2014-03-23	07:42:10
931	50.317562	-4.085033	2.04	289.2	2014-03-23	07:42:11
932	50.317568	-4.085061	2.07	287.1	2014-03-23	07:42:12
933	50.317558	-4.08506	1.11	176.3	2014-03-23	07:42:13
934	50.317548	-4.085052	1.2	150.1	2014-03-23	07:42:14
935	50.317537	-4.085055	1.22	189	2014-03-23	07:42:15
936	50.317527	-4.085048	1.25	157.9	2014-03-23	07:42:16
937	50.317515	-4.085039	1.53	154.6	2014-03-23	07:42:17
938	50.317502	-4.085034	1.48	166.7	2014-03-23	07:42:18
939	50.317491	-4.085028	1.26	162	2014-03-23	07:42:19
940	50.317481	-4.08502	1.22	150.7	2014-03-23	07:42:20
941	50.317472	-4.085012	1.22	152.7	2014-03-23	07:42:21
942	50.317461	-4.085007	1.24	163.2	2014-03-23	07:42:22
943	50.317451	-4.084995	1.39	140.8	2014-03-23	07:42:23
944	50.317446	-4.084982	1.15	125.1	2014-03-23	07:42:24
945	50.317439	-4.084971	1.06	136.8	2014-03-23	07:42:25
946	50.317425	-4.084963	1.66	158.8	2014-03-23	07:42:26
947	50.317411	-4.084955	1.66	159.2	2014-03-23	07:42:27
948	50.317397	-4.084946	1.63	156.8	2014-03-23	07:42:28
949	50.317385	-4.08494	1.45	163.1	2014-03-23	07:42:29
950	50.317373	-4.084933	1.44	159.7	2014-03-23	07:42:30
951	50.317359	-4.084923	1.61	155.7	2014-03-23	07:42:31
952	50.317346	-4.084916	1.55	159.5	2014-03-23	07:42:32
953	50.317333	-4.084912	1.48	168.6	2014-03-23	07:42:33
954	50.317321	-4.084903	1.47	156.7	2014-03-23	07:42:34
955	50.317311	-4.084895	1.28	150.8	2014-03-23	07:42:35
956	50.317302	-4.084883	1.28	141.8	2014-03-23	07:42:36
957	50.31729	-4.084874	1.45	153.4	2014-03-23	07:42:37
958	50.317276	-4.084872	1.63	174.3	2014-03-23	07:42:38
959	50.317264	-4.084866	1.41	161.3	2014-03-23	07:42:39
960	50.317257	-4.08485	1.37	125.9	2014-03-23	07:42:40
961	50.317247	-4.084838	1.4	142.5	2014-03-23	07:42:41
962	50.317232	-4.084836	1.65	173.8	2014-03-23	07:42:42
963	50.317217	-4.084836	1.7	180.4	2014-03-23	07:42:43
964	50.317199	-4.084837	1.93	182.1	2014-03-23	07:42:44
965	50.317182	-4.084839	1.97	184.7	2014-03-23	07:42:45
966	50.317168	-4.084833	1.55	164.6	2014-03-23	07:42:46
967	50.31716	-4.084819	1.32	132	2014-03-23	07:42:47
968	50.317153	-4.084808	1.12	135	2014-03-23	07:42:48
969	50.317149	-4.084795	1	114.9	2014-03-23	07:42:49
970	50.317145	-4.08479	0.68	142.4	2014-03-23	07:42:50
971	50.317142	-4.084786	0.39	142.2	2014-03-23	07:42:51
972	50.317142	-4.084781	0.39	90	2014-03-23	07:42:52
973	50.317137	-4.084778	0.58	158.4	2014-03-23	07:42:53
974	50.317131	-4.084777	0.68	173.4	2014-03-23	07:42:54
975	50.317126	-4.084781	0.65	206.3	2014-03-23	07:42:55
976	50.317127	-4.084784	0.28	291.8	2014-03-23	07:42:56
977	50.317132	-4.084783	0.62	11.1	2014-03-23	07:42:57
978	50.317135	-4.084785	0.4	335.4	2014-03-23	07:42:58
979	50.317131	-4.084788	0.53	204.4	2014-03-23	07:42:59
980	50.317124	-4.084791	0.76	195.5	2014-03-23	07:43:00
981	50.317115	-4.084796	1.07	198.4	2014-03-23	07:43:01
982	50.317106	-4.0848	1.11	194.3	2014-03-23	07:43:02
983	50.317094	-4.084809	1.48	206.7	2014-03-23	07:43:03
984	50.317079	-4.084818	1.72	202.1	2014-03-23	07:43:04
985	50.317067	-4.084819	1.42	182.2	2014-03-23	07:43:05
986	50.317056	-4.084818	1.21	178.3	2014-03-23	07:43:06
987	50.317041	-4.084823	1.65	191.2	2014-03-23	07:43:07
988	50.317027	-4.084828	1.59	192.1	2014-03-23	07:43:08
989	50.317015	-4.084828	1.33	182.8	2014-03-23	07:43:09
990	50.317003	-4.084829	1.39	181.7	2014-03-23	07:43:10
991	50.31699	-4.084829	1.48	178.9	2014-03-23	07:43:11
992	50.31698	-4.084827	1.08	173.7	2014-03-23	07:43:12
993	50.316975	-4.084827	0.49	179.3	2014-03-23	07:43:13
994	50.316976	-4.084827	0.03	43.2	2014-03-23	07:43:14
995	50.316976	-4.084826	0.01	116.6	2014-03-23	07:43:16
996	50.316976	-4.084826	0.01	90	2014-03-23	07:43:17
997	50.316976	-4.084826	0.01	90	2014-03-23	07:43:18
998	50.316976	-4.084826	0.01	90	2014-03-23	07:43:19
999	50.316982	-4.084819	0.85	33.6	2014-03-23	07:43:20
1000	50.31699	-4.084813	0.98	27	2014-03-23	07:43:21
1001	50.316993	-4.084812	0.42	14.7	2014-03-23	07:43:22
1002	50.316995	-4.084811	0.21	18.5	2014-03-23	07:43:23
1003	50.316995	-4.08481	0.01	116.6	2014-03-23	07:43:25
1004	50.316995	-4.084811	0.04	205.2	2014-03-23	07:43:26
1005	50.31699	-4.084815	0.64	211.2	2014-03-23	07:43:27
1006	50.316985	-4.084821	0.62	217.2	2014-03-23	07:43:28
1007	50.316982	-4.084824	0.23	208.7	2014-03-23	07:43:30
1008	50.316982	-4.084823	0.04	133	2014-03-23	07:43:31
1009	50.316985	-4.084819	0.44	40.4	2014-03-23	07:43:32
1010	50.316985	-4.084819	0.03	26.6	2014-03-23	07:43:34
1011	50.31698	-4.084822	0.56	200	2014-03-23	07:43:35
1012	50.316978	-4.084821	0.27	173.7	2014-03-23	07:43:36
1013	50.31698	-4.08482	0.3	23.1	2014-03-23	07:43:37
1014	50.316978	-4.084818	0.13	147.4	2014-03-23	07:43:39
1015	50.316978	-4.084818	0.1	197.7	2014-03-23	07:43:40
1016	50.316981	-4.084817	0.33	11.3	2014-03-23	07:43:41
1017	50.316981	-4.084818	0.11	301.9	2014-03-23	07:43:42
1018	50.316978	-4.084826	0.59	239.8	2014-03-23	07:43:43
1019	50.316977	-4.084839	0.95	260.4	2014-03-23	07:43:44
1020	50.316977	-4.084853	1.03	267.9	2014-03-23	07:43:45
1021	50.316978	-4.08487	1.2	277.1	2014-03-23	07:43:46
1022	50.316982	-4.084888	1.35	290.2	2014-03-23	07:43:47
1023	50.316989	-4.084902	1.24	307.4	2014-03-23	07:43:48
1024	50.316993	-4.084919	1.3	289.8	2014-03-23	07:43:49
1025	50.316997	-4.084932	1.05	297.4	2014-03-23	07:43:50
1026	50.317003	-4.084943	0.97	310.6	2014-03-23	07:43:51
1027	50.317009	-4.084945	0.66	342.8	2014-03-23	07:43:52
1028	50.31703	-4.084937	2.47	14.3	2014-03-23	07:43:53
1029	50.31707	-4.084919	4.64	16.2	2014-03-23	07:43:54
1030	50.31712	-4.084903	5.67	11.5	2014-03-23	07:43:55
1031	50.317173	-4.084895	5.94	5.1	2014-03-23	07:43:56
1032	50.317225	-4.084901	5.79	355.7	2014-03-23	07:43:57
1033	50.317275	-4.084911	5.59	353.1	2014-03-23	07:43:58
1034	50.317327	-4.084915	5.79	356.8	2014-03-23	07:43:59
1035	50.317381	-4.084913	6	1.6	2014-03-23	07:44:00
1036	50.317426	-4.084922	5.05	352.5	2014-03-23	07:44:01
1037	50.317466	-4.084937	4.58	347.2	2014-03-23	07:44:02
1038	50.317507	-4.084947	4.57	351.2	2014-03-23	07:44:03
1039	50.31754	-4.084955	3.77	351.3	2014-03-23	07:44:04
1040	50.317561	-4.084968	2.53	337.7	2014-03-23	07:44:05
1041	50.317579	-4.084982	2.21	332.8	2014-03-23	07:44:06
1042	50.317597	-4.084996	2.22	333.8	2014-03-23	07:44:07
1043	50.317599	-4.085005	0.69	293.3	2014-03-23	07:44:08
1044	50.317583	-4.085011	1.86	193	2014-03-23	07:44:09
1045	50.317571	-4.085022	1.56	210.5	2014-03-23	07:44:10
1046	50.317559	-4.08503	1.44	203.7	2014-03-23	07:44:11
1047	50.317546	-4.085039	1.54	202.2	2014-03-23	07:44:12
1048	50.317537	-4.085042	1.08	194.7	2014-03-23	07:44:13
1049	50.317529	-4.085042	0.91	177.8	2014-03-23	07:44:14
1050	50.31752	-4.085037	1.01	161	2014-03-23	07:44:15
1051	50.31751	-4.085033	1.13	163.2	2014-03-23	07:44:16
1052	50.317498	-4.08503	1.41	173.5	2014-03-23	07:44:17
1053	50.317484	-4.085023	1.67	161	2014-03-23	07:44:18
1054	50.317475	-4.085014	1.15	148.9	2014-03-23	07:44:19
1055	50.317466	-4.085006	1.16	149	2014-03-23	07:44:20
1056	50.317454	-4.084998	1.42	155.1	2014-03-23	07:44:21
1057	50.317443	-4.084989	1.4	155.3	2014-03-23	07:44:22
1058	50.317431	-4.084983	1.37	161.7	2014-03-23	07:44:23
1059	50.317419	-4.08498	1.42	171.5	2014-03-23	07:44:24
1060	50.317409	-4.084975	1.16	159.6	2014-03-23	07:44:25
1061	50.317402	-4.084968	0.89	150.1	2014-03-23	07:44:26
1062	50.317394	-4.084958	1.12	138.1	2014-03-23	07:44:27
1063	50.317388	-4.084949	0.97	139.7	2014-03-23	07:44:28
1064	50.317378	-4.084946	1.13	170.2	2014-03-23	07:44:29
1065	50.317367	-4.084939	1.34	158	2014-03-23	07:44:30
1066	50.317358	-4.084929	1.22	141.5	2014-03-23	07:44:31
1067	50.317351	-4.084917	1.13	134.6	2014-03-23	07:44:32
1068	50.317342	-4.084909	1.19	148.2	2014-03-23	07:44:33
1069	50.317331	-4.084899	1.36	151.2	2014-03-23	07:44:34
1070	50.317321	-4.084895	1.22	164.7	2014-03-23	07:44:35
1071	50.317309	-4.08489	1.32	165.1	2014-03-23	07:44:36
1072	50.317296	-4.084888	1.46	173.9	2014-03-23	07:44:37
1073	50.317282	-4.084886	1.53	175.5	2014-03-23	07:44:38
1074	50.317272	-4.084877	1.31	150.8	2014-03-23	07:44:39
1075	50.317269	-4.084861	1.22	106.9	2014-03-23	07:44:40
1076	50.317264	-4.084847	1.17	120.3	2014-03-23	07:44:41
1077	50.317254	-4.084837	1.23	146.5	2014-03-23	07:44:42
1078	50.317244	-4.084831	1.25	160	2014-03-23	07:44:43
1079	50.317232	-4.08483	1.3	175.8	2014-03-23	07:44:44
1080	50.317218	-4.084829	1.58	178.5	2014-03-23	07:44:45
1081	50.317204	-4.084828	1.62	176.6	2014-03-23	07:44:46
1082	50.317189	-4.084828	1.68	181	2014-03-23	07:44:47
1083	50.317179	-4.084821	1.14	154.3	2014-03-23	07:44:48
1084	50.317173	-4.084811	1.04	132.3	2014-03-23	07:44:49
1085	50.317165	-4.084805	0.93	153.9	2014-03-23	07:44:50
1086	50.317155	-4.084801	1.19	166.1	2014-03-23	07:44:51
1087	50.317145	-4.084793	1.24	154.7	2014-03-23	07:44:52
1088	50.317138	-4.084785	1.02	143.5	2014-03-23	07:44:53
1089	50.317134	-4.084777	0.72	129.2	2014-03-23	07:44:54
1090	50.317125	-4.084773	0.94	163	2014-03-23	07:44:55
1091	50.317116	-4.08477	1.09	170.5	2014-03-23	07:44:56
1092	50.317107	-4.084767	1.05	165.9	2014-03-23	07:44:57
1093	50.317099	-4.08476	0.96	150.1	2014-03-23	07:44:58
1094	50.317091	-4.084757	0.92	168	2014-03-23	07:44:59
1095	50.317081	-4.084755	1.13	171.6	2014-03-23	07:45:00
1096	50.317068	-4.084755	1.49	179.1	2014-03-23	07:45:01
1097	50.317054	-4.084756	1.5	184.3	2014-03-23	07:45:02
1098	50.317045	-4.084752	1.12	164.9	2014-03-23	07:45:03
1099	50.317037	-4.084743	1.02	141.2	2014-03-23	07:45:04
1100	50.317031	-4.084737	0.9	149.3	2014-03-23	07:45:05
1101	50.317021	-4.084736	1.04	176.4	2014-03-23	07:45:06
1102	50.317011	-4.084734	1.1	173.5	2014-03-23	07:45:07
1103	50.317004	-4.084731	0.81	162.1	2014-03-23	07:45:08
1104	50.317004	-4.084724	0.46	101.5	2014-03-23	07:45:09
1105	50.317	-4.084719	0.53	133.7	2014-03-23	07:45:10
1106	50.316991	-4.084715	1.08	166.2	2014-03-23	07:45:11
1107	50.31698	-4.084712	1.26	167.7	2014-03-23	07:45:12
1108	50.316967	-4.084713	1.49	185.3	2014-03-23	07:45:13
1109	50.316954	-4.084715	1.39	185.4	2014-03-23	07:45:14
1110	50.316943	-4.084715	1.2	178	2014-03-23	07:45:15
1111	50.316936	-4.084708	0.91	149.7	2014-03-23	07:45:16
1112	50.316931	-4.0847	0.84	135.3	2014-03-23	07:45:17
1113	50.316924	-4.084694	0.93	152.1	2014-03-23	07:45:18
1114	50.316913	-4.08469	1.24	166.9	2014-03-23	07:45:19
1115	50.316904	-4.084683	1.06	154.3	2014-03-23	07:45:20
1116	50.316898	-4.084676	0.86	142.4	2014-03-23	07:45:21
1117	50.31689	-4.084669	1.01	150.3	2014-03-23	07:45:22
1118	50.316882	-4.084671	0.89	189.3	2014-03-23	07:45:23
1119	50.316873	-4.084675	1.04	195.2	2014-03-23	07:45:24
1120	50.316865	-4.084678	0.97	193.8	2014-03-23	07:45:25
1121	50.316856	-4.084686	1.14	207.5	2014-03-23	07:45:26
1122	50.316844	-4.084695	1.44	206.2	2014-03-23	07:45:27
1123	50.316832	-4.084704	1.53	206.2	2014-03-23	07:45:28
1124	50.316828	-4.08471	0.63	224.9	2014-03-23	07:45:29
1125	50.316832	-4.08471	0.43	4.7	2014-03-23	07:45:30
1126	50.316836	-4.084705	0.63	34.3	2014-03-23	07:45:31
1127	50.316835	-4.084702	0.22	123.3	2014-03-23	07:45:32
1128	50.316832	-4.084705	0.39	208.9	2014-03-23	07:45:33
1129	50.316831	-4.084706	0.09	203.1	2014-03-23	07:45:35
1130	50.316831	-4.084705	0.04	63.4	2014-03-23	07:45:36
1131	50.31683	-4.084703	0.18	121.8	2014-03-23	07:45:37
1132	50.316826	-4.084705	0.49	192.7	2014-03-23	07:45:38
1133	50.316822	-4.084708	0.48	208.4	2014-03-23	07:45:39
1134	50.316821	-4.084712	0.27	249.9	2014-03-23	07:45:40
1135	50.316822	-4.084712	0.03	323	2014-03-23	07:45:42
1136	50.316822	-4.084712	0.06	12	2014-03-23	07:45:43
1137	50.316819	-4.084714	0.42	202.8	2014-03-23	07:45:44
1138	50.316816	-4.084718	0.17	222.7	2014-03-23	07:45:46
1139	50.316816	-4.084717	0.04	171.5	2014-03-23	07:45:47
1140	50.316816	-4.084717	0.02	71.4	2014-03-23	07:45:49
1141	50.316818	-4.084711	0.47	60.5	2014-03-23	07:45:50
1142	50.31682	-4.084708	0.33	47.5	2014-03-23	07:45:51
1143	50.316821	-4.084715	0.55	281.7	2014-03-23	07:45:52
1144	50.316825	-4.084727	0.94	299.3	2014-03-23	07:45:53
1145	50.316832	-4.084738	1.1	311.5	2014-03-23	07:45:54
1146	50.316838	-4.084748	0.95	314.1	2014-03-23	07:45:55
1147	50.316847	-4.084757	1.17	328.6	2014-03-23	07:45:56
1148	50.316855	-4.084763	1.05	334.8	2014-03-23	07:45:57
1149	50.316867	-4.084766	1.35	351.1	2014-03-23	07:45:58
1150	50.316886	-4.084761	2.06	10	2014-03-23	07:45:59
1151	50.31691	-4.084749	2.88	16.7	2014-03-23	07:46:00
1152	50.316945	-4.084733	4.04	17	2014-03-23	07:46:01
1153	50.316982	-4.08471	4.44	21.2	2014-03-23	07:46:02
1154	50.317018	-4.084688	4.32	21.5	2014-03-23	07:46:03
1155	50.317046	-4.084675	3.25	16.4	2014-03-23	07:46:04
1156	50.317063	-4.084667	1.96	15.5	2014-03-23	07:46:05
1157	50.317076	-4.084665	1.44	7.9	2014-03-23	07:46:06
1158	50.317089	-4.084663	1.4	4.4	2014-03-23	07:46:07
1159	50.317101	-4.084663	1.36	0.7	2014-03-23	07:46:08
1160	50.31708	-4.084708	0.79	233.4	2014-03-23	07:46:13
1161	50.317052	-4.084718	3.15	193.3	2014-03-23	07:46:14
1162	50.317032	-4.084719	2.31	182.2	2014-03-23	07:46:15
1163	50.317015	-4.084723	1.85	188.9	2014-03-23	07:46:16
1164	50.317004	-4.08473	1.32	201.4	2014-03-23	07:46:17
1165	50.316989	-4.084741	1.84	206.1	2014-03-23	07:46:18
1166	50.316976	-4.08475	1.64	202.4	2014-03-23	07:46:19
1167	50.31697	-4.084755	0.69	212.2	2014-03-23	07:46:20
1168	50.316965	-4.084761	0.72	212.6	2014-03-23	07:46:21
1169	50.316958	-4.084765	0.87	201.6	2014-03-23	07:46:22
1170	50.316949	-4.08477	0.96	199.6	2014-03-23	07:46:23
1171	50.316942	-4.084773	0.9	195.7	2014-03-23	07:46:24
1172	50.316931	-4.084778	1.24	194.8	2014-03-23	07:46:25
1173	50.316918	-4.084785	1.56	199.2	2014-03-23	07:46:26
1174	50.316906	-4.084792	1.38	202.3	2014-03-23	07:46:27
1175	50.316899	-4.084799	0.91	211.3	2014-03-23	07:46:28
1176	50.316896	-4.084801	0.4	205.4	2014-03-23	07:46:29
1177	50.316896	-4.084802	0.06	212.6	2014-03-23	07:46:30
1178	50.316895	-4.084802	0.01	144.3	2014-03-23	07:46:31
1179	50.316898	-4.084801	0.27	3.8	2014-03-23	07:46:32
1180	50.316898	-4.084804	0.1	283.8	2014-03-23	07:46:34
1181	50.31691	-4.084792	1.55	34	2014-03-23	07:46:35
1182	50.316916	-4.08478	1.02	52.4	2014-03-23	07:46:36
1183	50.316919	-4.084771	0.74	62.2	2014-03-23	07:46:37
1184	50.316918	-4.084764	0.55	100.8	2014-03-23	07:46:38
1185	50.316914	-4.084758	0.57	133.2	2014-03-23	07:46:39
1186	50.316916	-4.084768	0.74	289.8	2014-03-23	07:46:40
1187	50.316919	-4.084781	1	288.5	2014-03-23	07:46:41
1188	50.316922	-4.08479	0.72	296.1	2014-03-23	07:46:42
1189	50.31693	-4.084797	1.05	331	2014-03-23	07:46:43
1190	50.316948	-4.084798	1.97	358.4	2014-03-23	07:46:44
1191	50.316978	-4.084781	3.57	19.2	2014-03-23	07:46:45
1192	50.31702	-4.084771	4.73	8.8	2014-03-23	07:46:46
1193	50.317068	-4.084773	5.29	358.8	2014-03-23	07:46:47
1194	50.317113	-4.084788	5.16	347.7	2014-03-23	07:46:48
1195	50.317159	-4.084805	5.21	346.9	2014-03-23	07:46:49
1196	50.317206	-4.08481	5.26	355.6	2014-03-23	07:46:50
1197	50.317253	-4.084808	5.22	1.6	2014-03-23	07:46:51
1198	50.317297	-4.084804	4.96	3.6	2014-03-23	07:46:52
1199	50.317339	-4.084799	4.62	4.5	2014-03-23	07:46:53
1200	50.317379	-4.084796	4.45	2.5	2014-03-23	07:46:54
1201	50.317414	-4.084802	3.92	354.2	2014-03-23	07:46:55
1202	50.317438	-4.084805	2.69	354.5	2014-03-23	07:46:56
1203	50.317448	-4.084807	1.11	355.1	2014-03-23	07:46:57
1204	50.317448	-4.084807	0.02	337.3	2014-03-23	07:46:59
1205	50.317448	-4.084808	0.08	276.6	2014-03-23	07:47:00
1206	50.317448	-4.084808	0.01	324.3	2014-03-23	07:47:01
1207	50.317441	-4.084817	1.04	218.6	2014-03-23	07:47:02
1208	50.31743	-4.084823	1.25	199.5	2014-03-23	07:47:03
1209	50.317417	-4.084828	1.5	195	2014-03-23	07:47:04
1210	50.317405	-4.084831	1.41	188.5	2014-03-23	07:47:05
1211	50.317396	-4.084828	1	166.9	2014-03-23	07:47:06
1212	50.317386	-4.084829	1.05	181.3	2014-03-23	07:47:07
1213	50.31738	-4.08483	0.78	190.2	2014-03-23	07:47:08
1214	50.317372	-4.084832	0.88	187	2014-03-23	07:47:09
1215	50.317362	-4.084837	1.15	197.6	2014-03-23	07:47:10
1216	50.317351	-4.084844	1.35	202	2014-03-23	07:47:11
1217	50.317339	-4.084852	1.46	203.3	2014-03-23	07:47:12
1218	50.317338	-4.08485	0.2	128.2	2014-03-23	07:47:13
1219	50.317344	-4.084845	0.75	24.9	2014-03-23	07:47:14
1220	50.317344	-4.084844	0.14	56.6	2014-03-23	07:47:15
1221	50.31735	-4.084834	0.94	50.6	2014-03-23	07:47:16
1222	50.317349	-4.084827	0.47	94.5	2014-03-23	07:47:17
1223	50.317346	-4.084825	0.44	161.2	2014-03-23	07:47:18
1224	50.317338	-4.084828	0.9	194.6	2014-03-23	07:47:19
1225	50.317328	-4.084834	1.15	199.1	2014-03-23	07:47:20
1226	50.317315	-4.084836	1.43	186	2014-03-23	07:47:21
1227	50.317304	-4.084838	1.27	188.1	2014-03-23	07:47:22
1228	50.317293	-4.084842	1.21	193.4	2014-03-23	07:47:23
1229	50.317282	-4.084842	1.32	179.5	2014-03-23	07:47:24
1230	50.317274	-4.084837	0.96	157.7	2014-03-23	07:47:25
1231	50.317267	-4.084833	0.85	159	2014-03-23	07:47:26
1232	50.317258	-4.084829	0.99	165.4	2014-03-23	07:47:27
1233	50.317248	-4.084827	1.15	171.6	2014-03-23	07:47:28
1234	50.317238	-4.084824	1.14	171	2014-03-23	07:47:29
1235	50.317227	-4.08482	1.17	164.1	2014-03-23	07:47:30
1236	50.317215	-4.084819	1.42	177.8	2014-03-23	07:47:31
1237	50.317202	-4.084818	1.38	177	2014-03-23	07:47:32
1238	50.317192	-4.084814	1.16	167.8	2014-03-23	07:47:33
1239	50.317183	-4.084807	1.1	150.6	2014-03-23	07:47:34
1240	50.317178	-4.084796	0.97	125.4	2014-03-23	07:47:35
1241	50.317172	-4.084785	1.05	135.9	2014-03-23	07:47:36
1242	50.31716	-4.084784	1.3	176.1	2014-03-23	07:47:37
1243	50.317146	-4.084787	1.6	186.2	2014-03-23	07:47:38
1244	50.317131	-4.084789	1.62	186.1	2014-03-23	07:47:39
1245	50.317124	-4.084785	0.82	161.9	2014-03-23	07:47:40
1246	50.317122	-4.084776	0.72	105.7	2014-03-23	07:47:41
1247	50.317117	-4.084767	0.84	135.6	2014-03-23	07:47:42
1248	50.317111	-4.084762	0.74	150.6	2014-03-23	07:47:43
1249	50.317102	-4.08476	1.07	169.8	2014-03-23	07:47:44
1250	50.31709	-4.084757	1.36	171.9	2014-03-23	07:47:45
1251	50.317076	-4.08476	1.53	188.1	2014-03-23	07:47:46
1252	50.317063	-4.084759	1.47	178.8	2014-03-23	07:47:47
1253	50.317052	-4.084757	1.22	171.6	2014-03-23	07:47:48
1254	50.317047	-4.084753	0.7	153.6	2014-03-23	07:47:49
1255	50.317041	-4.084752	0.6	177.1	2014-03-23	07:47:50
1256	50.317036	-4.084753	0.56	188.7	2014-03-23	07:47:51
1257	50.317033	-4.084748	0.52	136.9	2014-03-23	07:47:52
1258	50.317032	-4.08475	0.21	224.9	2014-03-23	07:47:53
1259	50.317034	-4.08476	0.72	294.5	2014-03-23	07:47:54
1260	50.317042	-4.084766	1.01	331.4	2014-03-23	07:47:55
1261	50.317065	-4.084764	2.56	3.9	2014-03-23	07:47:56
1262	50.317109	-4.084761	4.9	2.6	2014-03-23	07:47:57
1263	50.317164	-4.084761	6.11	359.9	2014-03-23	07:47:58
1264	50.317221	-4.084761	6.36	0.2	2014-03-23	07:47:59
1265	50.317278	-4.08476	6.36	0.2	2014-03-23	07:48:00
1266	50.317336	-4.084761	6.4	359.5	2014-03-23	07:48:01
1267	50.317602	-4.084755	3.29	0.9	2014-03-23	07:48:10
1268	50.317484	-4.084749	13.18	178.2	2014-03-23	07:48:11
1269	50.317347	-4.084761	15.21	183.2	2014-03-23	07:48:12
1270	50.317242	-4.084764	11.75	180.9	2014-03-23	07:48:13
1271	50.317181	-4.084783	6.95	191.1	2014-03-23	07:48:14
1272	50.317167	-4.084782	1.54	179.1	2014-03-23	07:48:15
1273	50.317152	-4.084776	1.66	165.4	2014-03-23	07:48:16
1274	50.31713	-4.084776	2.45	179.3	2014-03-23	07:48:17
1275	50.317108	-4.08478	2.47	187.3	2014-03-23	07:48:18
1276	50.317087	-4.08479	2.46	196.3	2014-03-23	07:48:19
1277	50.317064	-4.084799	2.58	193.5	2014-03-23	07:48:20
1278	50.317043	-4.084808	2.53	195.5	2014-03-23	07:48:21
1279	50.317028	-4.08481	1.63	185.4	2014-03-23	07:48:22
1280	50.317021	-4.084804	0.9	151.6	2014-03-23	07:48:23
1281	50.317015	-4.084801	0.69	162.3	2014-03-23	07:48:24
1282	50.317004	-4.084802	1.19	183.2	2014-03-23	07:48:25
1283	50.316994	-4.084802	1.12	180	2014-03-23	07:48:26
1284	50.316984	-4.084807	1.17	198.7	2014-03-23	07:48:27
1285	50.316972	-4.084811	1.37	191.3	2014-03-23	07:48:28
1286	50.316956	-4.084813	1.78	185.2	2014-03-23	07:48:29
1287	50.316939	-4.084823	2.01	199.6	2014-03-23	07:48:30
1288	50.316928	-4.084827	1.27	193.6	2014-03-23	07:48:31
1289	50.316922	-4.084826	0.67	173.8	2014-03-23	07:48:32
1290	50.316917	-4.084824	0.66	164.3	2014-03-23	07:48:33
1291	50.316913	-4.084817	0.64	128.1	2014-03-23	07:48:34
1292	50.316912	-4.08481	0.5	104.1	2014-03-23	07:48:35
1293	50.316913	-4.084802	0.59	80.1	2014-03-23	07:48:36
1294	50.316913	-4.0848	0.09	65.5	2014-03-23	07:48:37
1295	50.316912	-4.084803	0.21	243.9	2014-03-23	07:48:38
1296	50.316922	-4.084801	1.03	9	2014-03-23	07:48:39
1297	50.316946	-4.084783	2.96	25.4	2014-03-23	07:48:40
1298	50.316981	-4.08476	4.28	21.9	2014-03-23	07:48:41
1299	50.317029	-4.084746	5.37	11.4	2014-03-23	07:48:42
1300	50.31708	-4.084753	5.75	354.6	2014-03-23	07:48:43
1301	50.317124	-4.084774	5.14	343.4	2014-03-23	07:48:44
1302	50.317168	-4.084794	5.13	343.9	2014-03-23	07:48:45
1303	50.317219	-4.084811	5.74	347.9	2014-03-23	07:48:46
1304	50.317272	-4.084823	5.99	351.5	2014-03-23	07:48:47
1305	50.317322	-4.084822	5.59	0.6	2014-03-23	07:48:48
1306	50.317366	-4.084823	4.87	359.4	2014-03-23	07:48:49
1307	50.317395	-4.084832	3.34	348.6	2014-03-23	07:48:50
1308	50.317412	-4.084836	1.83	350.8	2014-03-23	07:48:51
1309	50.317414	-4.084841	0.37	308.7	2014-03-23	07:48:52
1310	50.317405	-4.08485	1.14	214.3	2014-03-23	07:48:53
1311	50.317395	-4.084858	1.35	206.8	2014-03-23	07:48:54
1312	50.317382	-4.084866	1.54	202.2	2014-03-23	07:48:55
1313	50.317372	-4.084866	1.14	179.4	2014-03-23	07:48:56
1314	50.317362	-4.084861	1.17	160.6	2014-03-23	07:48:57
1315	50.317351	-4.084856	1.22	163.2	2014-03-23	07:48:58
1316	50.317344	-4.084847	1.06	142.5	2014-03-23	07:48:59
1317	50.317335	-4.08484	1.06	154.3	2014-03-23	07:49:00
1318	50.317325	-4.08484	1.09	179.4	2014-03-23	07:49:01
1319	50.317312	-4.084846	1.52	195.2	2014-03-23	07:49:02
1320	50.317297	-4.084854	1.76	200.2	2014-03-23	07:49:03
1321	50.317281	-4.084863	1.85	198.6	2014-03-23	07:49:04
1322	50.317277	-4.084858	0.63	151.6	2014-03-23	07:49:05
1323	50.317284	-4.084845	1.29	48.7	2014-03-23	07:49:06
1324	50.317289	-4.084832	1.02	61.6	2014-03-23	07:49:07
1325	50.317286	-4.084825	0.62	118.9	2014-03-23	07:49:08
1326	50.317278	-4.084819	0.99	158.5	2014-03-23	07:49:09
1327	50.317268	-4.084816	1.08	167.9	2014-03-23	07:49:10
1328	50.317255	-4.084815	1.51	175.5	2014-03-23	07:49:11
1329	50.317245	-4.084814	1.09	176.6	2014-03-23	07:49:12
1330	50.317235	-4.084808	1.11	160.5	2014-03-23	07:49:13
1331	50.317224	-4.084809	1.32	181.3	2014-03-23	07:49:14
1332	50.317212	-4.084815	1.3	198.2	2014-03-23	07:49:15
1333	50.317201	-4.08482	1.31	197.2	2014-03-23	07:49:16
1334	50.317198	-4.084821	0.37	190.2	2014-03-23	07:49:17
1335	50.317205	-4.084811	1.09	42.4	2014-03-23	07:49:18
1336	50.317208	-4.084804	0.54	55	2014-03-23	07:49:19
1337	50.317201	-4.084805	0.73	183.3	2014-03-23	07:49:20
1338	50.317194	-4.084809	0.91	199.1	2014-03-23	07:49:21
1339	50.317183	-4.08481	1.14	182.7	2014-03-23	07:49:22
1340	50.317181	-4.084797	0.93	107.5	2014-03-23	07:49:23
1341	50.317182	-4.084783	1	84.1	2014-03-23	07:49:24
1342	50.317177	-4.084778	0.67	142.7	2014-03-23	07:49:25
1343	50.317171	-4.08478	0.73	192.3	2014-03-23	07:49:26
1344	50.317161	-4.084788	1.21	207.8	2014-03-23	07:49:27
1345	50.317147	-4.084801	1.78	210.8	2014-03-23	07:49:28
1346	50.317134	-4.084811	1.69	205.6	2014-03-23	07:49:29
1347	50.317131	-4.084809	0.33	151.8	2014-03-23	07:49:30
1348	50.317135	-4.084796	1.03	64.1	2014-03-23	07:49:31
1349	50.317136	-4.084782	0.98	82.9	2014-03-23	07:49:32
1350	50.317138	-4.084773	0.65	70	2014-03-23	07:49:33
1351	50.317142	-4.084768	0.27	42.8	2014-03-23	07:49:35
1352	50.317137	-4.084771	0.55	200.4	2014-03-23	07:49:36
1353	50.317133	-4.084779	0.76	228.6	2014-03-23	07:49:37
1354	50.317124	-4.084789	1.19	216.4	2014-03-23	07:49:38
1355	50.317115	-4.084793	1.02	193.9	2014-03-23	07:49:39
1356	50.317108	-4.084791	0.83	170.9	2014-03-23	07:49:40
1357	50.317101	-4.084791	0.76	180.9	2014-03-23	07:49:41
1358	50.317091	-4.084798	1.18	205	2014-03-23	07:49:42
1359	50.317093	-4.084796	0.21	33.8	2014-03-23	07:49:43
1360	50.317101	-4.084787	1.08	37.4	2014-03-23	07:49:44
1361	50.317102	-4.084786	0.11	22.1	2014-03-23	07:49:45
1362	50.317093	-4.084789	0.97	192	2014-03-23	07:49:46
1363	50.317081	-4.084793	1.34	192.8	2014-03-23	07:49:47
1364	50.317071	-4.084794	1.13	181.2	2014-03-23	07:49:48
1365	50.317061	-4.084794	1.08	179.4	2014-03-23	07:49:49
1366	50.31705	-4.084795	1.26	184.3	2014-03-23	07:49:50
1367	50.31704	-4.084796	1.14	184.8	2014-03-23	07:49:51
1368	50.317029	-4.0848	1.24	192.2	2014-03-23	07:49:52
1369	50.317015	-4.084803	1.61	188.7	2014-03-23	07:49:53
1370	50.317001	-4.084805	1.54	182.9	2014-03-23	07:49:54
1371	50.316988	-4.084807	1.43	187.4	2014-03-23	07:49:55
1372	50.316979	-4.08481	1.03	190	2014-03-23	07:49:56
1373	50.316968	-4.08481	1.17	179.7	2014-03-23	07:49:57
1374	50.316955	-4.084814	1.54	191.8	2014-03-23	07:49:58
1375	50.316943	-4.084813	1.32	178.4	2014-03-23	07:49:59
1376	50.316933	-4.084813	1.14	177.6	2014-03-23	07:50:00
1377	50.316919	-4.084815	1.55	186.6	2014-03-23	07:50:01
1378	50.316908	-4.084812	1.24	169.5	2014-03-23	07:50:02
1379	50.316903	-4.084807	0.65	148.8	2014-03-23	07:50:03
1380	50.316897	-4.084804	0.72	162.1	2014-03-23	07:50:04
1381	50.316896	-4.084801	0.24	120.9	2014-03-23	07:50:05
1382	50.316896	-4.084801	0.03	47.4	2014-03-23	07:50:07
1383	50.316897	-4.084802	0.17	330.9	2014-03-23	07:50:08
1384	50.316902	-4.084807	0.63	323.3	2014-03-23	07:50:09
1385	50.316908	-4.084812	0.76	333.5	2014-03-23	07:50:10
1386	50.316916	-4.084817	0.94	339.5	2014-03-23	07:50:11
1387	50.316927	-4.084821	1.29	345	2014-03-23	07:50:12
1388	50.316947	-4.08482	2.21	3.1	2014-03-23	07:50:13
1389	50.316981	-4.084809	3.85	11.1	2014-03-23	07:50:14
1390	50.317027	-4.084797	5.17	9.9	2014-03-23	07:50:15
1391	50.317079	-4.084807	5.83	352.7	2014-03-23	07:50:16
1392	50.317132	-4.084839	6.39	339	2014-03-23	07:50:17
1393	50.317195	-4.084872	7.41	341.9	2014-03-23	07:50:18
1394	50.317267	-4.084907	8.34	342.5	2014-03-23	07:50:19
1395	50.317339	-4.084942	8.41	343.1	2014-03-23	07:50:20
1396	50.317226	-4.084838	1.22	149.7	2014-03-23	07:50:32
1397	50.317211	-4.08484	1.6	184.3	2014-03-23	07:50:33
1398	50.317194	-4.084844	1.93	189.1	2014-03-23	07:50:34
1399	50.317185	-4.084845	1.1	185.6	2014-03-23	07:50:35
1400	50.31719	-4.08484	0.7	35.8	2014-03-23	07:50:36
1401	50.317206	-4.084835	1.81	10.8	2014-03-23	07:50:37
1402	50.317215	-4.084829	1.08	20.7	2014-03-23	07:50:38
1403	50.317216	-4.084829	0.13	5.3	2014-03-23	07:50:39
1404	50.317209	-4.084829	0.77	178.2	2014-03-23	07:50:40
1405	50.317197	-4.084828	1.31	175.8	2014-03-23	07:50:41
1406	50.317185	-4.084829	1.36	185	2014-03-23	07:50:42
1407	50.317173	-4.08483	1.4	181	2014-03-23	07:50:43
1408	50.31716	-4.08483	1.36	180	2014-03-23	07:50:44
1409	50.317146	-4.084829	1.63	177.9	2014-03-23	07:50:45
1410	50.31713	-4.084828	1.81	178.7	2014-03-23	07:50:46
1411	50.317119	-4.084825	1.16	170.6	2014-03-23	07:50:47
1412	50.317111	-4.084819	1.06	154.3	2014-03-23	07:50:48
1413	50.3171	-4.084818	1.23	176.9	2014-03-23	07:50:49
1414	50.317089	-4.084821	1.17	188.8	2014-03-23	07:50:50
1415	50.317083	-4.084819	0.7	172.6	2014-03-23	07:50:51
1416	50.317077	-4.084813	0.81	143.9	2014-03-23	07:50:52
1417	50.317071	-4.08481	0.76	165.9	2014-03-23	07:50:53
1418	50.317061	-4.084806	1.14	167	2014-03-23	07:50:54
1419	50.317049	-4.084809	1.27	186.8	2014-03-23	07:50:55
1420	50.317037	-4.084812	1.38	191.4	2014-03-23	07:50:56
1421	50.317025	-4.084811	1.33	175.4	2014-03-23	07:50:57
1422	50.317011	-4.084806	1.66	168.8	2014-03-23	07:50:58
1423	50.316997	-4.084802	1.57	169.3	2014-03-23	07:50:59
1424	50.316988	-4.084796	1.11	157.3	2014-03-23	07:51:00
1425	50.316982	-4.084792	0.73	154.2	2014-03-23	07:51:01
1426	50.316977	-4.084788	0.55	150.1	2014-03-23	07:51:02
1427	50.316969	-4.084786	0.93	172.6	2014-03-23	07:51:03
1428	50.316959	-4.084782	1.21	164.6	2014-03-23	07:51:04
1429	50.316948	-4.084779	1.22	170.1	2014-03-23	07:51:05
1430	50.316935	-4.084778	1.4	177.8	2014-03-23	07:51:06
1431	50.316926	-4.084776	1.05	172.5	2014-03-23	07:51:07
1432	50.31692	-4.084771	0.73	150.2	2014-03-23	07:51:08
1433	50.316908	-4.084771	1.36	180	2014-03-23	07:51:09
1434	50.316893	-4.084775	1.72	189	2014-03-23	07:51:10
1435	50.316879	-4.084778	1.53	187.6	2014-03-23	07:51:11
1436	50.316868	-4.08478	1.27	186.5	2014-03-23	07:51:12
1437	50.316856	-4.084779	1.26	179.5	2014-03-23	07:51:13
1438	50.31685	-4.084774	0.82	152.4	2014-03-23	07:51:14
1439	50.316853	-4.084766	0.68	61.6	2014-03-23	07:51:15
1440	50.316856	-4.084762	0.49	34.3	2014-03-23	07:51:16
1441	50.316853	-4.084762	0.36	177.2	2014-03-23	07:51:17
1442	50.316848	-4.08476	0.6	168	2014-03-23	07:51:18
1443	50.316848	-4.084758	0.13	86.1	2014-03-23	07:51:19
1444	50.316847	-4.084758	0.06	162.3	2014-03-23	07:51:20
1445	50.316843	-4.084762	0.6	214.5	2014-03-23	07:51:21
1446	50.316835	-4.084766	0.9	196.6	2014-03-23	07:51:22
1447	50.316825	-4.084768	1.18	186.9	2014-03-23	07:51:23
1448	50.316817	-4.084771	0.85	196.7	2014-03-23	07:51:24
1449	50.316822	-4.084777	0.66	322.2	2014-03-23	07:51:25
1450	50.316843	-4.084777	2.32	1	2014-03-23	07:51:26
1451	50.316882	-4.08477	4.38	5.8	2014-03-23	07:51:27
1452	50.316929	-4.08476	5.26	8	2014-03-23	07:51:28
1453	50.31698	-4.084751	5.73	6.7	2014-03-23	07:51:29
1454	50.317029	-4.084742	5.47	6.3	2014-03-23	07:51:30
1455	50.317072	-4.084736	4.78	5.3	2014-03-23	07:51:31
1456	50.317112	-4.084731	4.53	4.9	2014-03-23	07:51:32
1457	50.317152	-4.084729	4.45	1.7	2014-03-23	07:51:33
1458	50.317194	-4.084734	4.67	355.6	2014-03-23	07:51:34
1459	50.31724	-4.084748	5.17	348.8	2014-03-23	07:51:35
1460	50.317286	-4.084767	5.37	345.6	2014-03-23	07:51:36
1461	50.317332	-4.084789	5.28	342.4	2014-03-23	07:51:37
1462	50.317375	-4.0848	4.91	350.8	2014-03-23	07:51:38
1463	50.317412	-4.084784	4.3	15.3	2014-03-23	07:51:39
1464	50.317446	-4.084764	3.99	21.5	2014-03-23	07:51:40
1465	50.317483	-4.084747	4.27	15.8	2014-03-23	07:51:41
1466	50.31752	-4.084729	4.4	17.7	2014-03-23	07:51:42
1467	50.317557	-4.084711	4.29	16.8	2014-03-23	07:51:43
1468	50.317594	-4.084696	4.22	15.2	2014-03-23	07:51:44
1469	50.31762	-4.08469	3.01	7.8	2014-03-23	07:51:45
1470	50.31763	-4.084703	1.42	318.1	2014-03-23	07:51:46
1471	50.317628	-4.084719	1.18	259	2014-03-23	07:51:47
1472	50.317581	-4.084758	5.89	207.8	2014-03-23	07:51:48
1473	50.317546	-4.084786	4.36	207.1	2014-03-23	07:51:49
1474	50.31752	-4.08481	3.44	210.1	2014-03-23	07:51:50
1475	50.317498	-4.084833	2.92	214.1	2014-03-23	07:51:51
1476	50.317481	-4.084855	2.47	219.2	2014-03-23	07:51:52
1477	50.317478	-4.084866	0.81	251.9	2014-03-23	07:51:53
1478	50.317475	-4.084871	0.27	218.4	2014-03-23	07:51:55
1479	50.31747	-4.084872	0.53	193.7	2014-03-23	07:51:56
1480	50.317463	-4.084877	0.87	202.2	2014-03-23	07:51:57
1481	50.317451	-4.084883	1.35	198	2014-03-23	07:51:58
1482	50.317438	-4.084889	1.52	197.1	2014-03-23	07:51:59
1483	50.317423	-4.084895	1.76	192.7	2014-03-23	07:52:00
1484	50.317406	-4.084899	1.86	190.2	2014-03-23	07:52:01
1485	50.317389	-4.084905	1.96	191.1	2014-03-23	07:52:02
1486	50.317375	-4.084906	1.55	183.1	2014-03-23	07:52:03
1487	50.317365	-4.0849	1.2	160.8	2014-03-23	07:52:04
1488	50.317352	-4.084901	1.48	182.1	2014-03-23	07:52:05
1489	50.317339	-4.084902	1.43	182.4	2014-03-23	07:52:06
1490	50.317328	-4.0849	1.21	172.3	2014-03-23	07:52:07
1491	50.317318	-4.084893	1.2	156.6	2014-03-23	07:52:08
1492	50.317312	-4.084883	0.97	133.3	2014-03-23	07:52:09
1493	50.317306	-4.084879	0.81	157.1	2014-03-23	07:52:10
1494	50.317297	-4.084875	1.02	164.8	2014-03-23	07:52:11
1495	50.317285	-4.084874	1.32	178.4	2014-03-23	07:52:12
1496	50.317273	-4.084874	1.34	179.2	2014-03-23	07:52:13
1497	50.317258	-4.084874	1.61	180	2014-03-23	07:52:14
1498	50.317243	-4.084872	1.67	175.1	2014-03-23	07:52:15
1499	50.317233	-4.084866	1.2	158.5	2014-03-23	07:52:16
1500	50.317229	-4.084855	0.9	125.5	2014-03-23	07:52:17
1501	50.317224	-4.084845	0.85	123.9	2014-03-23	07:52:18
1502	50.317217	-4.084837	1.01	144.3	2014-03-23	07:52:19
1503	50.317205	-4.084834	1.31	170	2014-03-23	07:52:20
1504	50.317192	-4.084838	1.49	190.4	2014-03-23	07:52:21
1505	50.317178	-4.084842	1.62	191.3	2014-03-23	07:52:22
1506	50.317163	-4.084846	1.66	189.1	2014-03-23	07:52:23
1507	50.317152	-4.084843	1.27	172.2	2014-03-23	07:52:24
1508	50.317146	-4.084834	0.96	137.5	2014-03-23	07:52:25
1509	50.317138	-4.08483	0.92	159.7	2014-03-23	07:52:26
1510	50.31713	-4.084827	0.92	168.8	2014-03-23	07:52:27
1511	50.317121	-4.084825	0.94	168.7	2014-03-23	07:52:28
1512	50.317113	-4.084823	0.98	173	2014-03-23	07:52:29
1513	50.3171	-4.084821	1.37	173.5	2014-03-23	07:52:30
1514	50.317088	-4.084818	1.45	171.8	2014-03-23	07:52:31
1515	50.317079	-4.08481	1.09	147.2	2014-03-23	07:52:32
1516	50.317078	-4.0848	0.71	102.2	2014-03-23	07:52:33
1517	50.317075	-4.084794	0.53	126.5	2014-03-23	07:52:34
1518	50.317068	-4.08479	0.88	161.9	2014-03-23	07:52:35
1519	50.317057	-4.084792	1.17	187.6	2014-03-23	07:52:36
1520	50.317052	-4.084796	0.61	207.9	2014-03-23	07:52:37
1521	50.317051	-4.084797	0.13	212.6	2014-03-23	07:52:38
1522	50.317051	-4.084798	0.1	215.2	2014-03-23	07:52:39
1523	50.317041	-4.084804	1.14	201.7	2014-03-23	07:52:40
1524	50.317028	-4.084817	1.69	213.9	2014-03-23	07:52:41
1525	50.317032	-4.08482	0.47	339.9	2014-03-23	07:52:42
1526	50.317047	-4.084812	1.66	18.8	2014-03-23	07:52:43
1527	50.317049	-4.084813	0.32	342.8	2014-03-23	07:52:44
1528	50.317046	-4.084817	0.47	211.9	2014-03-23	07:52:45
1529	50.317039	-4.084821	0.78	203.3	2014-03-23	07:52:46
1530	50.31703	-4.084822	1.03	184.9	2014-03-23	07:52:47
1531	50.317021	-4.084826	1.08	192.4	2014-03-23	07:52:48
1532	50.317011	-4.084828	1.1	190	2014-03-23	07:52:49
1533	50.317001	-4.084834	1.17	198.2	2014-03-23	07:52:50
1534	50.31699	-4.084839	1.29	197.9	2014-03-23	07:52:51
1535	50.31698	-4.084838	1.12	177.3	2014-03-23	07:52:52
1536	50.316972	-4.084835	0.93	165.5	2014-03-23	07:52:53
1537	50.316963	-4.084835	0.94	180.7	2014-03-23	07:52:54
1538	50.316955	-4.084835	0.97	180.3	2014-03-23	07:52:55
1539	50.316944	-4.084832	1.21	169.5	2014-03-23	07:52:56
1540	50.316933	-4.084828	1.27	165.9	2014-03-23	07:52:57
1541	50.316923	-4.084826	1.11	171.7	2014-03-23	07:52:58
1542	50.316913	-4.084822	1.1	166.3	2014-03-23	07:52:59
1543	50.316904	-4.08482	1.05	172.2	2014-03-23	07:53:00
1544	50.316893	-4.084818	1.23	173.9	2014-03-23	07:53:01
1545	50.316881	-4.084815	1.32	172	2014-03-23	07:53:02
1546	50.31687	-4.084814	1.19	173.7	2014-03-23	07:53:03
1547	50.316864	-4.084806	0.89	144.2	2014-03-23	07:53:04
1548	50.31686	-4.084801	0.62	142.3	2014-03-23	07:53:05
1549	50.316854	-4.084801	0.57	177.6	2014-03-23	07:53:06
1550	50.316854	-4.084798	0.19	119.2	2014-03-23	07:53:07
1551	50.316854	-4.084796	0.15	90	2014-03-23	07:53:08
1552	50.316853	-4.084795	0.12	103.7	2014-03-23	07:53:09
1553	50.316852	-4.084796	0.14	224.8	2014-03-23	07:53:10
1554	50.316845	-4.0848	0.85	200.2	2014-03-23	07:53:11
1555	50.31684	-4.084804	0.67	203	2014-03-23	07:53:12
1556	50.316837	-4.084807	0.41	211.2	2014-03-23	07:53:13
1557	50.316836	-4.084807	0.08	205.5	2014-03-23	07:53:14
1558	50.316842	-4.084803	0.71	27.3	2014-03-23	07:53:15
1559	50.316843	-4.084801	0.21	32.4	2014-03-23	07:53:16
1560	50.316843	-4.084801	0.01	270	2014-03-23	07:53:17
1561	50.316841	-4.084802	0.14	197.6	2014-03-23	07:53:19
1562	50.316842	-4.084803	0.07	342.2	2014-03-23	07:53:21
1563	50.316842	-4.084803	0.04	57.6	2014-03-23	07:53:22
1564	50.316844	-4.084803	0.11	358.5	2014-03-23	07:53:24
1565	50.316844	-4.084802	0.03	111.7	2014-03-23	07:53:26
1566	50.316839	-4.084801	0.55	171.8	2014-03-23	07:53:27
1567	50.316834	-4.084802	0.56	185.5	2014-03-23	07:53:28
1568	50.316834	-4.084801	0.08	82.6	2014-03-23	07:53:29
1569	50.316832	-4.0848	0.14	164.7	2014-03-23	07:53:31
1570	50.316832	-4.084799	0.07	104.8	2014-03-23	07:53:32
1571	50.316836	-4.084791	0.77	46.1	2014-03-23	07:53:33
1572	50.316841	-4.084784	0.71	43.1	2014-03-23	07:53:34
1573	50.316841	-4.084784	0	90	2014-03-23	07:53:36
1574	50.316841	-4.084784	0	0	2014-03-23	07:53:37
1575	50.316838	-4.08479	0.52	232.4	2014-03-23	07:53:38
1576	50.316834	-4.084793	0.5	207.8	2014-03-23	07:53:39
1577	50.316834	-4.084794	0.04	212.6	2014-03-23	07:53:41
1578	50.316834	-4.084794	0.04	256.2	2014-03-23	07:53:42
1579	50.316834	-4.084795	0.04	257.8	2014-03-23	07:53:43
1580	50.316833	-4.084795	0.03	168.9	2014-03-23	07:53:44
1581	50.316836	-4.084792	0.35	32.5	2014-03-23	07:53:45
1582	50.316836	-4.084792	0.05	152.7	2014-03-23	07:53:46
1583	50.316832	-4.084795	0.42	210.5	2014-03-23	07:53:47
1584	50.316829	-4.084796	0.42	189.9	2014-03-23	07:53:48
1585	50.316827	-4.084793	0.25	138.2	2014-03-23	07:53:49
1586	50.316827	-4.084793	0.04	76.6	2014-03-23	07:53:50
1587	50.316828	-4.084783	0.67	76.4	2014-03-23	07:53:51
1588	50.316829	-4.084773	0.75	82.1	2014-03-23	07:53:52
1589	50.31683	-4.084761	0.87	82	2014-03-23	07:53:53
1590	50.316831	-4.084749	0.85	83.8	2014-03-23	07:53:54
1591	50.316829	-4.084742	0.55	119.3	2014-03-23	07:53:55
1592	50.316825	-4.084739	0.43	153.5	2014-03-23	07:53:56
1593	50.316823	-4.084735	0.42	136.5	2014-03-23	07:53:57
1594	50.316824	-4.08473	0.38	66.6	2014-03-23	07:53:58
1595	50.316826	-4.084727	0.31	48.5	2014-03-23	07:53:59
1596	50.316825	-4.084731	0.15	246.6	2014-03-23	07:54:01
1597	50.316823	-4.084743	0.44	260.8	2014-03-23	07:54:03
1598	50.316819	-4.084751	0.74	224.3	2014-03-23	07:54:04
1599	50.316815	-4.084756	0.52	224.2	2014-03-23	07:54:05
1600	50.316815	-4.084757	0.12	236.9	2014-03-23	07:54:06
1601	50.316815	-4.084759	0.12	256.3	2014-03-23	07:54:07
1602	50.316814	-4.084761	0.14	262.5	2014-03-23	07:54:08
1603	50.316814	-4.084762	0.14	241.5	2014-03-23	07:54:09
1604	50.316813	-4.084763	0.05	225.7	2014-03-23	07:54:11
1605	50.316813	-4.084762	0.07	90	2014-03-23	07:54:12
1606	50.316819	-4.084757	0.81	31.1	2014-03-23	07:54:13
1607	50.31682	-4.084755	0.09	41	2014-03-23	07:54:15
1608	50.31682	-4.084756	0.04	270	2014-03-23	07:54:16
1609	50.316821	-4.084756	0.05	280.4	2014-03-23	07:54:17
1610	50.316821	-4.084756	0.01	270	2014-03-23	07:54:18
1611	50.316819	-4.084761	0.37	243	2014-03-23	07:54:19
1612	50.316821	-4.084763	0.24	321.4	2014-03-23	07:54:20
1613	50.316827	-4.084759	0.7	23.4	2014-03-23	07:54:21
1614	50.316834	-4.084757	0.84	8.6	2014-03-23	07:54:22
1615	50.31685	-4.084751	1.8	13.7	2014-03-23	07:54:23
1616	50.316873	-4.08474	2.77	17.5	2014-03-23	07:54:24
1617	50.316901	-4.084721	3.37	22.9	2014-03-23	07:54:25
1618	50.316934	-4.084696	4.09	26.3	2014-03-23	07:54:26
1619	50.316968	-4.084674	4.06	22.8	2014-03-23	07:54:27
1620	50.317004	-4.084658	4.22	14.8	2014-03-23	07:54:28
1621	50.317045	-4.084652	4.5	5.9	2014-03-23	07:54:29
1622	50.317088	-4.084653	4.77	358.9	2014-03-23	07:54:30
1623	50.317134	-4.084658	5.16	356	2014-03-23	07:54:31
1624	50.317172	-4.084668	4.34	351.3	2014-03-23	07:54:32
1625	50.317194	-4.084684	2.64	333.4	2014-03-23	07:54:33
1626	50.317209	-4.084706	2.29	318	2014-03-23	07:54:34
1627	50.317223	-4.084729	2.27	313.8	2014-03-23	07:54:35
1628	50.317236	-4.084753	2.26	309.4	2014-03-23	07:54:36
1629	50.317264	-4.084814	0.66	306.1	2014-03-23	07:54:44
1630	50.317227	-4.084766	5.29	140.6	2014-03-23	07:54:45
1631	50.317204	-4.084755	1.34	161.7	2014-03-23	07:54:47
1632	50.317204	-4.084727	1.97	90.8	2014-03-23	07:54:48
1633	50.317203	-4.08472	0.52	107.7	2014-03-23	07:54:49
1634	50.3172	-4.084713	0.58	123.3	2014-03-23	07:54:50
1635	50.317189	-4.084709	1.25	167.3	2014-03-23	07:54:51
1636	50.317177	-4.084716	1.38	200.8	2014-03-23	07:54:52
1637	50.317165	-4.084731	1.76	217	2014-03-23	07:54:53
1638	50.31715	-4.084745	1.9	210.7	2014-03-23	07:54:54
1639	50.317138	-4.084752	1.42	203	2014-03-23	07:54:55
1640	50.317144	-4.08475	0.68	17.9	2014-03-23	07:54:56
1641	50.317151	-4.084744	0.43	27.2	2014-03-23	07:54:58
1642	50.317143	-4.084748	0.92	198.9	2014-03-23	07:54:59
1643	50.317132	-4.084757	1.33	206.5	2014-03-23	07:55:00
1644	50.317117	-4.084766	1.84	200.6	2014-03-23	07:55:01
1645	50.3171	-4.084776	1.97	200.9	2014-03-23	07:55:02
1646	50.317088	-4.084782	1.43	197.5	2014-03-23	07:55:03
1647	50.317078	-4.084786	1.13	194.7	2014-03-23	07:55:04
1648	50.317068	-4.084791	1.2	199.2	2014-03-23	07:55:05
1649	50.317066	-4.084791	0.2	176.5	2014-03-23	07:55:06
1650	50.317066	-4.084788	0.19	104.2	2014-03-23	07:55:07
1651	50.317061	-4.084788	0.61	177.2	2014-03-23	07:55:08
1652	50.317051	-4.084789	1.08	182.9	2014-03-23	07:55:09
1653	50.31704	-4.084794	1.23	196.2	2014-03-23	07:55:10
1654	50.317032	-4.084796	0.95	190.5	2014-03-23	07:55:11
1655	50.317025	-4.084797	0.72	187.7	2014-03-23	07:55:12
1656	50.317025	-4.084792	0.41	96.5	2014-03-23	07:55:13
1657	50.31703	-4.084782	0.93	50.2	2014-03-23	07:55:14
1658	50.317031	-4.084781	0.04	56.9	2014-03-23	07:55:16
1659	50.317028	-4.084783	0.36	213.4	2014-03-23	07:55:17
1660	50.317029	-4.084793	0.7	281.6	2014-03-23	07:55:18
1661	50.317035	-4.084801	0.8	317.3	2014-03-23	07:55:19
1662	50.317054	-4.084803	2.11	356	2014-03-23	07:55:20
1663	50.317089	-4.084803	3.98	359.6	2014-03-23	07:55:21
1664	50.317136	-4.084813	5.22	352.6	2014-03-23	07:55:22
1665	50.317186	-4.084835	5.8	344.3	2014-03-23	07:55:23
1666	50.317235	-4.084853	5.59	346.5	2014-03-23	07:55:24
1667	50.31728	-4.084846	5.03	5.6	2014-03-23	07:55:25
1668	50.317322	-4.084834	4.76	10.5	2014-03-23	07:55:26
1669	50.317367	-4.084832	5	1.2	2014-03-23	07:55:27
1670	50.317418	-4.084832	5.66	0	2014-03-23	07:55:28
1671	50.317468	-4.084845	5.73	350.9	2014-03-23	07:55:29
1672	50.317508	-4.084872	4.81	336.3	2014-03-23	07:55:30
1673	50.31753	-4.084906	3.38	315.5	2014-03-23	07:55:31
1674	50.31754	-4.084937	2.53	296.4	2014-03-23	07:55:32
1675	50.317547	-4.084965	2.13	293	2014-03-23	07:55:33
1676	50.317546	-4.084984	1.32	263.5	2014-03-23	07:55:34
1677	50.317537	-4.084989	1.08	199.7	2014-03-23	07:55:35
1678	50.317524	-4.084994	1.52	195.2	2014-03-23	07:55:36
1679	50.317508	-4.084999	1.76	191.3	2014-03-23	07:55:37
1680	50.317499	-4.084992	1.16	152.9	2014-03-23	07:55:38
1681	50.317494	-4.084977	1.15	114.5	2014-03-23	07:55:39
1682	50.317483	-4.084968	1.46	154.4	2014-03-23	07:55:40
1683	50.317469	-4.084963	1.6	168	2014-03-23	07:55:41
1684	50.317452	-4.08496	1.88	172.7	2014-03-23	07:55:42
1685	50.317435	-4.084957	1.87	174.1	2014-03-23	07:55:43
1686	50.317418	-4.084955	1.97	175.7	2014-03-23	07:55:44
1687	50.317401	-4.084953	1.82	174.5	2014-03-23	07:55:45
1688	50.317386	-4.084951	1.7	175	2014-03-23	07:55:46
1689	50.317376	-4.084941	1.33	146.8	2014-03-23	07:55:47
1690	50.31737	-4.084927	1.19	126	2014-03-23	07:55:48
1691	50.317358	-4.084921	1.36	162.9	2014-03-23	07:55:49
1692	50.317345	-4.084919	1.43	173.5	2014-03-23	07:55:50
1693	50.317333	-4.084915	1.36	169.1	2014-03-23	07:55:51
1694	50.31732	-4.084915	1.47	178.8	2014-03-23	07:55:52
1695	50.317307	-4.084913	1.47	175.1	2014-03-23	07:55:53
1696	50.317295	-4.084908	1.35	164.7	2014-03-23	07:55:54
1697	50.317283	-4.084901	1.49	158.5	2014-03-23	07:55:55
1698	50.317274	-4.084889	1.26	139	2014-03-23	07:55:56
1699	50.317267	-4.084878	1.11	137.6	2014-03-23	07:55:57
1700	50.317257	-4.08487	1.29	151.9	2014-03-23	07:55:58
1701	50.317245	-4.084869	1.33	176.1	2014-03-23	07:55:59
1702	50.317231	-4.084868	1.57	177.8	2014-03-23	07:56:00
1703	50.317216	-4.08487	1.67	185.6	2014-03-23	07:56:01
1704	50.3172	-4.084873	1.74	187.5	2014-03-23	07:56:02
1705	50.317191	-4.084871	1.03	170.1	2014-03-23	07:56:03
1706	50.317188	-4.084862	0.72	123.9	2014-03-23	07:56:04
1707	50.317181	-4.084859	0.71	162.5	2014-03-23	07:56:05
1708	50.317171	-4.084858	1.17	176.8	2014-03-23	07:56:06
1709	50.317159	-4.084857	1.29	174.7	2014-03-23	07:56:07
1710	50.317148	-4.084851	1.33	162.8	2014-03-23	07:56:08
1711	50.317138	-4.084846	1.15	161.3	2014-03-23	07:56:09
1712	50.317129	-4.084842	1.08	163.4	2014-03-23	07:56:10
1713	50.317122	-4.084835	0.91	150.3	2014-03-23	07:56:11
1714	50.317115	-4.084828	0.88	146.8	2014-03-23	07:56:12
1715	50.317105	-4.084824	1.13	162.6	2014-03-23	07:56:13
1716	50.317094	-4.084818	1.33	163.6	2014-03-23	07:56:14
1717	50.317082	-4.084815	1.32	169.8	2014-03-23	07:56:15
1718	50.317069	-4.084815	1.44	179.7	2014-03-23	07:56:16
1719	50.317056	-4.08481	1.56	166.1	2014-03-23	07:56:17
1720	50.317055	-4.084803	0.52	102.4	2014-03-23	07:56:18
1721	50.317056	-4.084799	0.28	74.8	2014-03-23	07:56:19
1722	50.317048	-4.084796	0.89	168	2014-03-23	07:56:20
1723	50.317037	-4.084796	1.19	180.9	2014-03-23	07:56:21
1724	50.317024	-4.084797	1.48	181.4	2014-03-23	07:56:22
1725	50.317007	-4.084798	1.86	182.7	2014-03-23	07:56:23
1726	50.316996	-4.084794	1.21	165.5	2014-03-23	07:56:24
1727	50.316994	-4.084785	0.68	117.8	2014-03-23	07:56:25
1728	50.316989	-4.084781	0.65	149.7	2014-03-23	07:56:26
1729	50.316981	-4.084776	0.87	155.4	2014-03-23	07:56:27
1730	50.316975	-4.084775	0.71	174.7	2014-03-23	07:56:28
1731	50.316966	-4.084779	1.06	197	2014-03-23	07:56:29
1732	50.316952	-4.084781	1.58	183.7	2014-03-23	07:56:30
1733	50.316939	-4.08478	1.4	179.3	2014-03-23	07:56:31
1734	50.316928	-4.084776	1.29	166.9	2014-03-23	07:56:32
1735	50.316917	-4.084774	1.25	171.6	2014-03-23	07:56:33
1736	50.316905	-4.084776	1.35	185.8	2014-03-23	07:56:34
1737	50.316893	-4.084773	1.33	171.5	2014-03-23	07:56:35
1738	50.316883	-4.08477	1.07	169.8	2014-03-23	07:56:36
1739	50.316875	-4.084768	0.91	169.4	2014-03-23	07:56:37
1740	50.316873	-4.084763	0.42	133.6	2014-03-23	07:56:38
1741	50.316873	-4.084763	0.04	54.4	2014-03-23	07:56:40
1742	50.316875	-4.084759	0.16	57.9	2014-03-23	07:56:42
1743	50.316868	-4.084761	0.69	191.4	2014-03-23	07:56:43
1744	50.316863	-4.084764	0.7	198.8	2014-03-23	07:56:44
1745	50.316858	-4.084765	0.52	191.2	2014-03-23	07:56:45
1746	50.316855	-4.084764	0.32	169.3	2014-03-23	07:56:46
1747	50.316856	-4.084763	0.12	55.9	2014-03-23	07:56:47
1748	50.316863	-4.084757	0.96	26.5	2014-03-23	07:56:48
1749	50.316864	-4.084754	0.1	71.3	2014-03-23	07:56:50
1750	50.31686	-4.084756	0.5	190.9	2014-03-23	07:56:51
1751	50.316856	-4.084756	0.43	184	2014-03-23	07:56:52
1752	50.316854	-4.084754	0.24	145	2014-03-23	07:56:53
1753	50.316857	-4.084748	0.57	52.6	2014-03-23	07:56:54
1754	50.31686	-4.084744	0.39	40.6	2014-03-23	07:56:55
1755	50.316859	-4.084743	0.11	116.1	2014-03-23	07:56:56
1756	50.316856	-4.084744	0.35	193.5	2014-03-23	07:56:57
1757	50.316855	-4.084744	0.05	163.7	2014-03-23	07:56:59
1758	50.316856	-4.084743	0.07	15.4	2014-03-23	07:57:00
1759	50.316856	-4.084743	0.03	51.1	2014-03-23	07:57:01
1760	50.316855	-4.08474	0.23	106.5	2014-03-23	07:57:02
1761	50.316855	-4.084739	0.04	154.5	2014-03-23	07:57:04
1762	50.316854	-4.084739	0.06	120.3	2014-03-23	07:57:05
1763	50.316855	-4.08474	0.06	289.3	2014-03-23	07:57:06
1764	50.316853	-4.084741	0.23	211.2	2014-03-23	07:57:07
1765	50.316853	-4.08474	0.06	72.4	2014-03-23	07:57:08
1766	50.316861	-4.084729	1.16	43	2014-03-23	07:57:09
1767	50.316865	-4.084723	0.33	40.4	2014-03-23	07:57:11
1768	50.316855	-4.084728	1.16	198	2014-03-23	07:57:12
1769	50.316843	-4.084735	1.5	197.8	2014-03-23	07:57:13
1770	50.316828	-4.08474	1.63	193.5	2014-03-23	07:57:14
1771	50.316813	-4.084744	1.72	189.8	2014-03-23	07:57:15
1772	50.316801	-4.084747	1.34	188.9	2014-03-23	07:57:16
1773	50.31679	-4.084749	1.2	186.8	2014-03-23	07:57:17
1774	50.316776	-4.084748	1.59	176.8	2014-03-23	07:57:18
1775	50.316766	-4.084745	1.18	171.6	2014-03-23	07:57:19
1776	50.316756	-4.084743	1.13	170.5	2014-03-23	07:57:20
1777	50.316745	-4.084741	1.19	173.4	2014-03-23	07:57:21
1778	50.316741	-4.084737	0.52	149.6	2014-03-23	07:57:22
1779	50.316743	-4.084732	0.43	59.8	2014-03-23	07:57:23
1780	50.316744	-4.08473	0.16	41.5	2014-03-23	07:57:24
1781	50.316744	-4.084731	0.04	189.6	2014-03-23	07:57:25
1782	50.316743	-4.084731	0.04	180	2014-03-23	07:57:26
1783	50.316744	-4.084719	0.84	88.8	2014-03-23	07:57:27
1784	50.316743	-4.084706	0.89	91.1	2014-03-23	07:57:28
1785	50.316743	-4.084701	0.35	105.4	2014-03-23	07:57:29
1786	50.316742	-4.084702	0.06	252.4	2014-03-23	07:57:30
1787	50.316741	-4.084706	0.31	240.9	2014-03-23	07:57:31
1788	50.316752	-4.084706	1.25	0.3	2014-03-23	07:57:32
1789	50.316777	-4.084693	2.92	18.8	2014-03-23	07:57:33
1790	50.316811	-4.084667	4.16	25.9	2014-03-23	07:57:34
1791	50.316836	-4.084644	3.23	30.1	2014-03-23	07:57:35
1792	50.316844	-4.084635	1.15	36.6	2014-03-23	07:57:36
1793	50.316844	-4.084634	0.05	114.3	2014-03-23	07:57:37
1794	50.31684	-4.084635	0.4	188.7	2014-03-23	07:57:38
1795	50.316838	-4.084637	0.31	207.8	2014-03-23	07:57:39
1796	50.316838	-4.084638	0.08	270	2014-03-23	07:57:40
1797	50.316835	-4.084644	0.53	236.7	2014-03-23	07:57:41
1798	50.316835	-4.084645	0.06	221.4	2014-03-23	07:57:42
1799	50.316835	-4.084646	0.07	292.8	2014-03-23	07:57:43
1800	50.31684	-4.084645	0.49	3.5	2014-03-23	07:57:44
1801	50.31684	-4.084645	0.02	116.6	2014-03-23	07:57:45
1802	50.316836	-4.084648	0.39	206.6	2014-03-23	07:57:46
1803	50.316832	-4.08465	0.52	198.6	2014-03-23	07:57:47
1804	50.31683	-4.084649	0.19	169.2	2014-03-23	07:57:48
1805	50.316831	-4.084649	0.03	11.5	2014-03-23	07:57:49
1806	50.316833	-4.084647	0.19	28.8	2014-03-23	07:57:51
1807	50.316833	-4.084647	0.01	270	2014-03-23	07:57:52
1808	50.316832	-4.084649	0.12	216.1	2014-03-23	07:57:54
1809	50.316832	-4.084649	0.02	270	2014-03-23	07:57:55
1810	50.316834	-4.084645	0.39	42.8	2014-03-23	07:57:56
1811	50.316834	-4.084645	0.01	126.4	2014-03-23	07:57:58
1812	50.316832	-4.084643	0.16	147.4	2014-03-23	07:58:00
1813	50.316832	-4.084643	0.02	63.4	2014-03-23	07:58:01
1814	50.316832	-4.084642	0.01	50.3	2014-03-23	07:58:03
1815	50.316832	-4.084643	0.05	339.2	2014-03-23	07:58:04
1816	50.316833	-4.084643	0.05	6.9	2014-03-23	07:58:05
1817	50.316833	-4.084642	0.01	90	2014-03-23	07:58:07
1818	50.316833	-4.084642	0.02	212.6	2014-03-23	07:58:08
1819	50.31683	-4.084644	0.18	201.8	2014-03-23	07:58:10
1820	50.31683	-4.084644	0.01	180	2014-03-23	07:58:11
1821	50.31683	-4.084644	0.01	147.4	2014-03-23	07:58:12
1822	50.316829	-4.084644	0.02	163.3	2014-03-23	07:58:13
1823	50.316829	-4.084644	0.02	253	2014-03-23	07:58:15
1824	50.316829	-4.084645	0.04	225.9	2014-03-23	07:58:16
1825	50.316829	-4.084645	0.01	0	2014-03-23	07:58:17
1826	50.316829	-4.084645	0.02	306.4	2014-03-23	07:58:18
1827	50.316829	-4.084645	0.01	309.7	2014-03-23	07:58:20
1828	50.316829	-4.084645	0.01	270	2014-03-23	07:58:21
1829	50.316829	-4.084645	0.01	306.4	2014-03-23	07:58:23
1830	50.31683	-4.084646	0.02	343.3	2014-03-23	07:58:24
1831	50.31683	-4.084646	0.01	180	2014-03-23	07:58:25
1832	50.316829	-4.084645	0.01	128.1	2014-03-23	07:58:26
1833	50.316829	-4.084645	0.05	165.5	2014-03-23	07:58:27
1834	50.316829	-4.084645	0.02	163.3	2014-03-23	07:58:28
1835	50.316829	-4.084645	0.02	220.1	2014-03-23	07:58:30
1836	50.316829	-4.084645	0.01	90	2014-03-23	07:58:31
1837	50.316832	-4.084644	0.41	17.7	2014-03-23	07:58:32
1838	50.316835	-4.084642	0.4	19.3	2014-03-23	07:58:33
1839	50.316838	-4.08464	0.35	26.7	2014-03-23	07:58:34
1840	50.31684	-4.084638	0.09	35.7	2014-03-23	07:58:36
1841	50.31684	-4.084638	0	0	2014-03-23	07:58:37
1842	50.316839	-4.084638	0.08	171.8	2014-03-23	07:58:38
1843	50.316839	-4.084639	0.11	264.7	2014-03-23	07:58:39
1844	50.316845	-4.084647	0.86	321.4	2014-03-23	07:58:40
1845	50.316859	-4.084645	1.6	5.3	2014-03-23	07:58:41
1846	50.316875	-4.084641	1.75	8.6	2014-03-23	07:58:42
1847	50.31689	-4.084634	1.77	16.2	2014-03-23	07:58:43
1848	50.3169	-4.084626	1.29	28.3	2014-03-23	07:58:44
1849	50.316907	-4.084618	0.96	31.7	2014-03-23	07:58:45
1850	50.316913	-4.084614	0.68	27.5	2014-03-23	07:58:46
1851	50.316913	-4.084612	0.09	86.7	2014-03-23	07:58:48
1852	50.316906	-4.084614	0.82	190.1	2014-03-23	07:58:49
1853	50.3169	-4.08462	0.74	216.4	2014-03-23	07:58:50
1854	50.316897	-4.084626	0.58	225.1	2014-03-23	07:58:51
1855	50.316895	-4.084632	0.26	242.7	2014-03-23	07:58:53
1856	50.316895	-4.084632	0.01	270	2014-03-23	07:58:54
1857	50.316898	-4.084628	0.43	39.3	2014-03-23	07:58:55
1858	50.316899	-4.084625	0.31	61.2	2014-03-23	07:58:56
1859	50.316899	-4.084625	0.02	296.6	2014-03-23	07:58:57
1860	50.316899	-4.084625	0.01	270	2014-03-23	07:58:58
1861	50.316895	-4.084627	0.44	195.9	2014-03-23	07:58:59
1862	50.316895	-4.084626	0.02	129.7	2014-03-23	07:59:00
1863	50.31689	-4.084626	0.31	174.5	2014-03-23	07:59:02
1864	50.316889	-4.084625	0.07	140	2014-03-23	07:59:03
1865	50.316889	-4.084625	0.02	299.4	2014-03-23	07:59:04
1866	50.316889	-4.084624	0.02	90	2014-03-23	07:59:06
1867	50.316889	-4.084625	0.02	254.3	2014-03-23	07:59:08
1868	50.316889	-4.084626	0.05	270	2014-03-23	07:59:09
1869	50.316889	-4.084626	0.04	314.1	2014-03-23	07:59:10
1870	50.316889	-4.084626	0.01	270	2014-03-23	07:59:11
1871	50.316892	-4.084626	0.14	6.1	2014-03-23	07:59:13
1872	50.316892	-4.084625	0.05	43.8	2014-03-23	07:59:14
1873	50.316893	-4.084626	0.09	327.4	2014-03-23	07:59:15
1874	50.316893	-4.084627	0.08	334.1	2014-03-23	07:59:16
1875	50.316892	-4.08463	0.32	238.4	2014-03-23	07:59:17
1876	50.31689	-4.084633	0.28	215.8	2014-03-23	07:59:18
1877	50.31689	-4.084634	0.06	288	2014-03-23	07:59:20
1878	50.31689	-4.084634	0.04	74.3	2014-03-23	07:59:21
1879	50.31689	-4.084634	0.02	180	2014-03-23	07:59:22
1880	50.316898	-4.084626	1.04	30.6	2014-03-23	07:59:23
1881	50.316905	-4.084621	0.81	30.1	2014-03-23	07:59:24
1882	50.316905	-4.08462	0.04	26	2014-03-23	07:59:25
1883	50.316901	-4.084618	0.44	159.4	2014-03-23	07:59:26
1884	50.316899	-4.084616	0.13	150.6	2014-03-23	07:59:28
1885	50.316897	-4.084618	0.29	205.7	2014-03-23	07:59:29
1886	50.316895	-4.084621	0.3	216.4	2014-03-23	07:59:30
1887	50.316891	-4.084621	0.39	179.1	2014-03-23	07:59:31
1888	50.316891	-4.08462	0.04	104.9	2014-03-23	07:59:33
1889	50.316891	-4.084619	0.03	55.8	2014-03-23	07:59:35
1890	50.316896	-4.084613	0.65	37.5	2014-03-23	07:59:36
1891	50.3169	-4.084611	0.51	14.2	2014-03-23	07:59:37
1892	50.3169	-4.084611	0.03	81.5	2014-03-23	07:59:39
1893	50.3169	-4.084611	0.05	194.5	2014-03-23	07:59:40
1894	50.316899	-4.084611	0.06	167.8	2014-03-23	07:59:41
1895	50.316899	-4.084611	0.06	217.2	2014-03-23	07:59:42
1896	50.316896	-4.084614	0.44	211.9	2014-03-23	07:59:43
1897	50.316897	-4.084624	0.68	285.1	2014-03-23	07:59:44
1898	50.316901	-4.084636	0.97	292	2014-03-23	07:59:45
1899	50.316905	-4.084653	1.32	293.3	2014-03-23	07:59:46
1900	50.316911	-4.084672	1.5	295	2014-03-23	07:59:47
1901	50.316919	-4.084688	1.41	310.3	2014-03-23	07:59:48
1902	50.316928	-4.084698	1.22	322.9	2014-03-23	07:59:49
1903	50.316945	-4.084694	1.88	8	2014-03-23	07:59:50
1904	50.316962	-4.084682	2.16	23	2014-03-23	07:59:51
1905	50.316969	-4.084678	0.4	20.8	2014-03-23	07:59:53
1906	50.316969	-4.084678	0.02	212.6	2014-03-23	07:59:54
1907	50.316962	-4.084683	0.78	201.9	2014-03-23	07:59:55
1908	50.316955	-4.084687	0.92	199.6	2014-03-23	07:59:56
1909	50.316952	-4.084696	0.72	244	2014-03-23	07:59:57
1910	50.316951	-4.084706	0.69	264.5	2014-03-23	07:59:58
1911	50.316945	-4.084713	0.91	215.7	2014-03-23	07:59:59
1912	50.316937	-4.084719	0.96	207.4	2014-03-23	08:00:00
1913	50.316929	-4.084729	1.11	217	2014-03-23	08:00:01
1914	50.316918	-4.084738	1.38	208.6	2014-03-23	08:00:02
1915	50.316906	-4.084749	1.52	209.5	2014-03-23	08:00:03
1916	50.316893	-4.08476	1.65	210.8	2014-03-23	08:00:04
1917	50.316878	-4.084775	1.95	210.9	2014-03-23	08:00:05
1918	50.316867	-4.084784	1.38	208	2014-03-23	08:00:06
1919	50.316864	-4.084792	0.69	238	2014-03-23	08:00:07
1920	50.316859	-4.084802	0.92	232.6	2014-03-23	08:00:08
1921	50.316851	-4.084813	1.15	221.3	2014-03-23	08:00:09
1922	50.316843	-4.084825	1.24	221.7	2014-03-23	08:00:10
1923	50.316834	-4.084837	1.32	223.5	2014-03-23	08:00:11
1924	50.316826	-4.08485	1.32	220.9	2014-03-23	08:00:12
1925	50.316819	-4.08486	1.05	223	2014-03-23	08:00:13
1926	50.316817	-4.084864	0.39	236.3	2014-03-23	08:00:14
1927	50.316818	-4.084864	0.1	6.8	2014-03-23	08:00:16
1928	50.316815	-4.084863	0.44	170.5	2014-03-23	08:00:17
1929	50.31681	-4.084863	0.49	181.4	2014-03-23	08:00:18
1930	50.316805	-4.084862	0.6	174.8	2014-03-23	08:00:19
1931	50.3168	-4.084863	0.53	189.7	2014-03-23	08:00:20
1932	50.3168	-4.084861	0.21	100.3	2014-03-23	08:00:21
1933	50.316805	-4.084856	0.64	30.8	2014-03-23	08:00:22
1934	50.31681	-4.084851	0.69	34.2	2014-03-23	08:00:23
1935	50.316812	-4.084845	0.41	62.9	2014-03-23	08:00:24
1936	50.316811	-4.084845	0.01	196.7	2014-03-23	08:00:26
1937	50.316811	-4.084845	0.01	147.4	2014-03-23	08:00:27
1938	50.316811	-4.084845	0.01	90	2014-03-23	08:00:28
1939	50.31681	-4.084846	0.12	197.9	2014-03-23	08:00:29
1940	50.316795	-4.084854	1.81	199.2	2014-03-23	08:00:30
1941	50.316779	-4.084862	1.81	198.8	2014-03-23	08:00:31
1942	50.316769	-4.084862	1.2	180	2014-03-23	08:00:32
1943	50.316757	-4.08486	1.3	173.4	2014-03-23	08:00:33
1944	50.316744	-4.084863	1.46	187.5	2014-03-23	08:00:34
1945	50.316732	-4.084863	1.31	181.1	2014-03-23	08:00:35
1946	50.316729	-4.084866	0.42	210.4	2014-03-23	08:00:36
1947	50.316728	-4.084868	0.19	229.8	2014-03-23	08:00:37
1948	50.316728	-4.084868	0.04	47	2014-03-23	08:00:38
1949	50.31673	-4.084864	0.18	56.2	2014-03-23	08:00:40
1950	50.316723	-4.084868	0.82	202.7	2014-03-23	08:00:41
1951	50.316719	-4.084869	0.49	186.4	2014-03-23	08:00:42
1952	50.316717	-4.08487	0.1	191.9	2014-03-23	08:00:44
1953	50.316714	-4.084874	0.26	222.1	2014-03-23	08:00:46
1954	50.31672	-4.084869	0.76	30.7	2014-03-23	08:00:47
1955	50.316727	-4.084863	0.92	28.2	2014-03-23	08:00:48
1956	50.316725	-4.084865	0.3	211.6	2014-03-23	08:00:49
1957	50.316726	-4.084872	0.54	282.1	2014-03-23	08:00:50
1958	50.316732	-4.084875	0.69	343.4	2014-03-23	08:00:51
1959	50.316739	-4.084879	0.87	342.1	2014-03-23	08:00:52
1960	50.316748	-4.084878	1.03	2.3	2014-03-23	08:00:53
1961	50.316761	-4.084875	1.44	10.7	2014-03-23	08:00:54
1962	50.316774	-4.084866	1.62	23.1	2014-03-23	08:00:55
1963	50.316793	-4.084855	2.26	20.5	2014-03-23	08:00:56
1964	50.316809	-4.084839	2.09	32.4	2014-03-23	08:00:57
1965	50.316815	-4.084829	0.94	45	2014-03-23	08:00:58
1966	50.316815	-4.08483	0.07	262.9	2014-03-23	08:00:59
1967	50.316814	-4.084833	0.27	229.5	2014-03-23	08:01:00
1968	50.316813	-4.084834	0.05	236.4	2014-03-23	08:01:01
1969	50.316822	-4.08483	1.02	16.6	2014-03-23	08:01:02
1970	50.316829	-4.084828	0.82	11.7	2014-03-23	08:01:03
1971	50.316832	-4.084827	0.36	9.5	2014-03-23	08:01:04
1972	50.316836	-4.084821	0.52	47.6	2014-03-23	08:01:05
1973	50.316843	-4.084811	1.09	42.6	2014-03-23	08:01:06
1974	50.316849	-4.084805	0.78	30.4	2014-03-23	08:01:07
1975	50.316854	-4.084804	0.63	8.7	2014-03-23	08:01:08
1976	50.316862	-4.084803	0.88	3.5	2014-03-23	08:01:09
1977	50.316881	-4.084796	2.13	13.6	2014-03-23	08:01:10
1978	50.316912	-4.084779	3.71	19.5	2014-03-23	08:01:11
1979	50.316953	-4.084763	4.65	13.9	2014-03-23	08:01:12
1980	50.316997	-4.084766	4.9	357.6	2014-03-23	08:01:13
1981	50.317041	-4.084779	4.95	349.2	2014-03-23	08:01:14
1982	50.317083	-4.084792	4.77	348.8	2014-03-23	08:01:15
1983	50.317122	-4.084807	4.5	346.5	2014-03-23	08:01:16
1984	50.31715	-4.084818	3.26	345.3	2014-03-23	08:01:17
1985	50.317177	-4.084826	2.97	349.6	2014-03-23	08:01:18
1986	50.317202	-4.084833	2.93	349.8	2014-03-23	08:01:19
1987	50.317228	-4.08484	2.92	350.4	2014-03-23	08:01:20
1988	50.31726	-4.08483	0.91	11.6	2014-03-23	08:01:24
1989	50.317203	-4.084834	6.35	182.4	2014-03-23	08:01:25
1990	50.31717	-4.084828	3.78	174.4	2014-03-23	08:01:26
1991	50.317147	-4.084828	2.56	179.1	2014-03-23	08:01:27
1992	50.317131	-4.084823	1.77	169.3	2014-03-23	08:01:28
1993	50.317117	-4.084818	1.62	167.9	2014-03-23	08:01:29
1994	50.317108	-4.08481	1.1	146.9	2014-03-23	08:01:30
1995	50.317104	-4.084802	0.76	130.9	2014-03-23	08:01:31
1996	50.317093	-4.084799	1.2	168.5	2014-03-23	08:01:32
1997	50.317081	-4.084798	1.35	177	2014-03-23	08:01:33
1998	50.317067	-4.084802	1.63	190.9	2014-03-23	08:01:34
1999	50.317051	-4.084804	1.81	184	2014-03-23	08:01:35
[truncated: 3,229 more rows]
