# Supplementary material for: On the Potential of Surfers to Monitor Environmental Indicators in the Coastal Zone
Source: PLoS One. 2015 Jul 8;10(7):e0127706. doi: 10.1371/journal.pone.0127706 (PMC4496071; doi:10.1371/journal.pone.0127706)
Supplement: S1 Data — Contains 85 GPS tracks (comma separated files) used to estimate surfing performance statistics in the manuscript. (ZIP) [file pone.0127706.s001.zip › S1 Data GPS Tracks/20140329_Wembury.csv]

No	Latitude	Longitude	Speed	Course	Date	Time
1	50.317395	-4.083209	0	0	2014-03-29	07:24:22
2	50.317402	-4.083215	0.89	329.7	2014-03-29	07:24:23
3	50.317389	-4.083206	1.62	156.2	2014-03-29	07:24:24
4	50.317375	-4.083229	1.11	226.1	2014-03-29	07:24:26
5	50.317377	-4.083216	0.45	75.1	2014-03-29	07:24:28
6	50.317378	-4.083217	0.15	346.6	2014-03-29	07:24:29
7	50.317381	-4.083224	0.59	300.2	2014-03-29	07:24:30
8	50.31738	-4.083238	1	265.7	2014-03-29	07:24:31
9	50.317379	-4.083252	0.98	261.8	2014-03-29	07:24:32
10	50.317376	-4.083264	0.46	250	2014-03-29	07:24:34
11	50.31737	-4.083257	0.84	141.6	2014-03-29	07:24:35
12	50.317364	-4.083255	0.33	169.5	2014-03-29	07:24:37
13	50.31736	-4.083255	0.25	175.9	2014-03-29	07:24:39
14	50.317359	-4.083258	0.31	243.6	2014-03-29	07:24:40
15	50.317355	-4.083248	0.82	114.1	2014-03-29	07:24:41
16	50.317352	-4.083245	0.23	154.9	2014-03-29	07:24:43
17	50.317351	-4.083243	0.2	123.9	2014-03-29	07:24:44
18	50.31735	-4.083246	0.22	242.4	2014-03-29	07:24:45
19	50.31735	-4.083248	0.19	293.3	2014-03-29	07:24:46
20	50.31735	-4.083249	0.1	236.2	2014-03-29	07:24:47
21	50.317349	-4.083252	0.23	231.8	2014-03-29	07:24:48
22	50.317347	-4.083254	0.26	211.5	2014-03-29	07:24:49
23	50.317344	-4.083256	0.37	210.2	2014-03-29	07:24:50
24	50.317343	-4.083257	0.08	226.4	2014-03-29	07:24:51
25	50.317344	-4.083257	0.03	31.5	2014-03-29	07:24:52
26	50.317346	-4.083255	0.32	18.3	2014-03-29	07:24:53
27	50.317349	-4.08325	0.48	58.5	2014-03-29	07:24:54
28	50.31735	-4.083243	0.47	66.7	2014-03-29	07:24:55
29	50.317352	-4.083242	0.25	26.8	2014-03-29	07:24:56
30	50.317353	-4.083244	0.17	292.2	2014-03-29	07:24:57
31	50.317355	-4.083244	0.29	357.6	2014-03-29	07:24:58
32	50.317358	-4.083238	0.55	60.7	2014-03-29	07:24:59
33	50.317356	-4.083228	0.36	104.4	2014-03-29	07:25:01
34	50.31735	-4.083236	0.92	218.8	2014-03-29	07:25:02
35	50.317349	-4.08324	0.28	254.8	2014-03-29	07:25:03
36	50.317345	-4.083241	0.5	186.2	2014-03-29	07:25:04
37	50.317342	-4.083243	0.35	207.5	2014-03-29	07:25:05
38	50.317343	-4.083262	1.35	276.3	2014-03-29	07:25:06
39	50.317343	-4.083272	0.76	266.5	2014-03-29	07:25:07
40	50.317342	-4.083264	0.59	104.8	2014-03-29	07:25:08
41	50.317342	-4.083266	0.13	287.6	2014-03-29	07:25:09
42	50.31734	-4.08328	1.01	260.5	2014-03-29	07:25:10
43	50.317345	-4.08329	0.46	307.4	2014-03-29	07:25:12
44	50.317346	-4.08329	0.1	17.7	2014-03-29	07:25:13
45	50.317345	-4.083291	0.19	191	2014-03-29	07:25:14
46	50.317344	-4.083296	0.41	259.6	2014-03-29	07:25:15
47	50.317343	-4.083289	0.51	104.7	2014-03-29	07:25:16
48	50.317345	-4.08328	0.72	67.1	2014-03-29	07:25:17
49	50.31735	-4.083274	0.62	39	2014-03-29	07:25:18
50	50.317351	-4.083268	0.48	69.6	2014-03-29	07:25:19
51	50.317351	-4.083266	0.16	93.3	2014-03-29	07:25:20
52	50.31735	-4.083266	0.13	167.2	2014-03-29	07:25:21
53	50.317347	-4.083265	0.29	170.7	2014-03-29	07:25:22
54	50.317349	-4.083261	0.36	53.1	2014-03-29	07:25:23
55	50.317349	-4.083263	0.13	261.4	2014-03-29	07:25:24
56	50.317345	-4.083256	0.62	132.8	2014-03-29	07:25:25
57	50.317337	-4.083259	0.45	193.4	2014-03-29	07:25:27
58	50.317338	-4.083256	0.23	83	2014-03-29	07:25:28
59	50.317343	-4.083255	0.29	5.9	2014-03-29	07:25:30
60	50.317339	-4.083254	0.4	168	2014-03-29	07:25:31
61	50.317334	-4.083256	0.64	195.1	2014-03-29	07:25:32
62	50.317329	-4.083262	0.65	219.2	2014-03-29	07:25:33
63	50.317326	-4.083269	0.3	236.1	2014-03-29	07:25:35
64	50.317326	-4.083271	0.15	247.9	2014-03-29	07:25:36
65	50.317329	-4.083267	0.46	41.4	2014-03-29	07:25:37
66	50.317332	-4.083262	0.44	44.3	2014-03-29	07:25:38
67	50.317335	-4.083254	0.7	55.2	2014-03-29	07:25:39
68	50.317338	-4.083245	0.77	62.5	2014-03-29	07:25:40
69	50.317339	-4.083241	0.29	88	2014-03-29	07:25:41
70	50.317341	-4.083234	0.53	62.7	2014-03-29	07:25:42
71	50.31734	-4.083237	0.11	244.6	2014-03-29	07:25:44
72	50.317339	-4.08324	0.26	241.8	2014-03-29	07:25:45
73	50.317338	-4.083242	0.17	236.8	2014-03-29	07:25:46
74	50.317337	-4.083244	0.18	222.5	2014-03-29	07:25:47
75	50.317334	-4.083243	0.28	172.8	2014-03-29	07:25:48
76	50.317333	-4.083241	0.21	136.2	2014-03-29	07:25:49
77	50.317332	-4.083241	0.09	160.3	2014-03-29	07:25:50
78	50.317331	-4.083241	0.19	185.4	2014-03-29	07:25:51
79	50.317329	-4.08324	0.15	164.3	2014-03-29	07:25:52
80	50.317327	-4.08324	0.26	177.4	2014-03-29	07:25:53
81	50.317325	-4.08324	0.17	168.1	2014-03-29	07:25:54
82	50.317324	-4.083236	0.33	126.8	2014-03-29	07:25:55
83	50.317323	-4.083231	0.19	95.5	2014-03-29	07:25:57
84	50.317324	-4.08323	0.06	41.9	2014-03-29	07:25:58
85	50.317323	-4.083232	0.13	248.6	2014-03-29	07:25:59
86	50.317323	-4.083234	0.16	266.4	2014-03-29	07:26:00
87	50.317324	-4.083236	0.17	286.2	2014-03-29	07:26:01
88	50.317322	-4.083237	0.2	190.5	2014-03-29	07:26:02
89	50.317322	-4.083238	0.05	260.5	2014-03-29	07:26:03
90	50.317322	-4.083238	0.07	349.6	2014-03-29	07:26:04
91	50.317323	-4.083236	0.15	76.2	2014-03-29	07:26:05
92	50.317323	-4.083234	0.08	83.9	2014-03-29	07:26:06
93	50.317323	-4.083234	0.06	70.5	2014-03-29	07:26:07
94	50.317326	-4.083239	0.51	318.5	2014-03-29	07:26:08
95	50.317336	-4.083243	1.08	343.3	2014-03-29	07:26:09
96	50.317348	-4.08325	1.52	339.8	2014-03-29	07:26:10
97	50.317361	-4.083257	1.5	341	2014-03-29	07:26:11
98	50.317375	-4.083263	1.65	344.5	2014-03-29	07:26:12
99	50.31739	-4.08327	1.7	345	2014-03-29	07:26:13
100	50.317406	-4.083279	1.93	339.2	2014-03-29	07:26:14
101	50.317428	-4.083289	2.46	344.1	2014-03-29	07:26:15
102	50.317454	-4.083298	3.03	346.9	2014-03-29	07:26:16
103	50.317483	-4.083309	3.35	347.3	2014-03-29	07:26:17
104	50.317512	-4.083322	3.26	343.3	2014-03-29	07:26:18
105	50.317542	-4.083334	3.45	346	2014-03-29	07:26:19
106	50.31757	-4.08334	3.19	351.2	2014-03-29	07:26:20
107	50.317595	-4.083346	2.83	351.7	2014-03-29	07:26:21
108	50.317615	-4.083353	2.29	347.1	2014-03-29	07:26:22
109	50.317629	-4.083361	1.69	341	2014-03-29	07:26:23
110	50.317637	-4.083367	0.99	333.9	2014-03-29	07:26:24
111	50.317642	-4.083376	0.76	309.4	2014-03-29	07:26:25
112	50.317646	-4.083396	1.51	286.2	2014-03-29	07:26:26
113	50.317651	-4.083427	2.31	285.4	2014-03-29	07:26:27
114	50.317655	-4.083461	2.41	280	2014-03-29	07:26:28
115	50.317657	-4.083492	2.27	275	2014-03-29	07:26:29
116	50.317657	-4.083524	2.25	272.1	2014-03-29	07:26:30
117	50.317661	-4.083557	2.36	278.4	2014-03-29	07:26:31
118	50.317663	-4.083592	2.49	276.3	2014-03-29	07:26:32
119	50.317664	-4.08363	2.74	272.9	2014-03-29	07:26:33
120	50.317663	-4.08367	2.82	267.3	2014-03-29	07:26:34
121	50.317662	-4.083707	2.68	266.8	2014-03-29	07:26:35
122	50.317661	-4.08375	3	269.1	2014-03-29	07:26:36
123	50.317659	-4.083793	3.09	266.2	2014-03-29	07:26:37
124	50.317655	-4.083836	3.11	261.7	2014-03-29	07:26:38
125	50.317654	-4.083868	2.22	265.7	2014-03-29	07:26:39
126	50.317655	-4.083889	1.53	273.9	2014-03-29	07:26:40
127	50.317655	-4.083916	1.91	270	2014-03-29	07:26:41
128	50.317655	-4.083955	2.75	269.6	2014-03-29	07:26:42
129	50.317656	-4.083998	3.11	273.3	2014-03-29	07:26:43
130	50.317662	-4.08404	3.02	281.6	2014-03-29	07:26:44
131	50.317662	-4.084083	3.07	270.9	2014-03-29	07:26:45
132	50.317656	-4.084127	3.16	258.2	2014-03-29	07:26:46
133	50.317653	-4.084166	2.86	262.5	2014-03-29	07:26:47
134	50.317651	-4.084202	2.53	265.1	2014-03-29	07:26:48
135	50.317649	-4.084228	1.88	264.6	2014-03-29	07:26:49
136	50.317647	-4.084253	1.78	262.2	2014-03-29	07:26:50
137	50.317645	-4.084283	2.12	261.7	2014-03-29	07:26:51
138	50.317642	-4.084311	2.06	261.9	2014-03-29	07:26:52
139	50.317641	-4.08434	2.05	267.6	2014-03-29	07:26:53
140	50.317641	-4.084368	2.01	268.4	2014-03-29	07:26:54
141	50.31764	-4.084393	1.74	266.3	2014-03-29	07:26:55
142	50.317637	-4.084417	1.75	260.2	2014-03-29	07:26:56
143	50.317634	-4.084441	1.74	259.8	2014-03-29	07:26:57
144	50.31763	-4.08446	1.43	251.7	2014-03-29	07:26:58
145	50.317626	-4.084478	1.31	251.7	2014-03-29	07:26:59
146	50.317625	-4.084499	1.54	263.1	2014-03-29	07:27:00
147	50.317626	-4.084518	1.33	274	2014-03-29	07:27:01
148	50.317623	-4.084534	0.6	253.2	2014-03-29	07:27:03
149	50.317621	-4.084543	0.65	253.3	2014-03-29	07:27:04
150	50.317621	-4.084565	0.8	270.3	2014-03-29	07:27:06
151	50.31762	-4.084569	0.29	247.5	2014-03-29	07:27:07
152	50.317619	-4.084574	0.35	260.7	2014-03-29	07:27:08
153	50.31762	-4.084574	0.07	344.9	2014-03-29	07:27:09
154	50.317622	-4.08457	0.19	50.3	2014-03-29	07:27:11
155	50.317622	-4.08457	0.03	227.9	2014-03-29	07:27:13
156	50.317621	-4.084571	0.05	194.8	2014-03-29	07:27:14
157	50.317621	-4.084573	0.18	237.8	2014-03-29	07:27:15
158	50.31762	-4.084575	0.19	247.4	2014-03-29	07:27:16
159	50.31762	-4.084579	0.25	259.4	2014-03-29	07:27:17
160	50.317619	-4.084578	0.07	143.5	2014-03-29	07:27:18
161	50.317619	-4.084579	0.07	226.2	2014-03-29	07:27:19
162	50.317618	-4.084579	0.1	186.7	2014-03-29	07:27:20
163	50.317618	-4.08458	0.07	262.9	2014-03-29	07:27:21
164	50.317619	-4.084581	0.15	336.9	2014-03-29	07:27:22
165	50.31762	-4.084581	0.11	350.9	2014-03-29	07:27:23
166	50.31762	-4.08458	0.05	99.5	2014-03-29	07:27:24
167	50.317619	-4.084581	0.07	237.6	2014-03-29	07:27:25
168	50.317618	-4.084584	0.25	230.3	2014-03-29	07:27:26
169	50.317618	-4.084585	0.07	295	2014-03-29	07:27:27
170	50.317619	-4.084584	0.03	17.7	2014-03-29	07:27:29
171	50.317617	-4.084587	0.31	221.8	2014-03-29	07:27:30
172	50.317616	-4.084593	0.39	253.1	2014-03-29	07:27:31
173	50.317616	-4.084592	0.01	32.6	2014-03-29	07:27:32
174	50.317612	-4.084609	1.23	252.2	2014-03-29	07:27:33
175	50.317607	-4.084631	1.66	249.2	2014-03-29	07:27:34
176	50.317602	-4.084654	1.76	250.5	2014-03-29	07:27:35
177	50.317597	-4.084677	1.73	253.4	2014-03-29	07:27:36
178	50.317592	-4.084698	1.57	249.1	2014-03-29	07:27:37
179	50.317588	-4.084719	1.54	250.9	2014-03-29	07:27:38
180	50.317583	-4.084738	1.45	250.5	2014-03-29	07:27:39
181	50.317577	-4.084762	1.86	246	2014-03-29	07:27:40
182	50.317568	-4.084789	2.17	242.9	2014-03-29	07:27:41
183	50.31756	-4.084816	2.09	246.3	2014-03-29	07:27:42
184	50.317556	-4.084831	1.21	245.9	2014-03-29	07:27:43
185	50.317554	-4.084841	0.7	248.8	2014-03-29	07:27:44
186	50.317551	-4.08485	0.76	244.5	2014-03-29	07:27:45
187	50.317541	-4.084878	2.21	241.5	2014-03-29	07:27:46
188	50.317531	-4.084907	2.37	240.7	2014-03-29	07:27:47
189	50.317522	-4.084924	1.59	230.6	2014-03-29	07:27:48
190	50.317511	-4.084938	1.51	220.7	2014-03-29	07:27:49
191	50.317499	-4.084956	1.85	224.3	2014-03-29	07:27:50
192	50.317486	-4.084974	1.95	220	2014-03-29	07:27:51
193	50.317472	-4.084991	2	217	2014-03-29	07:27:52
194	50.317455	-4.085009	2.24	214.8	2014-03-29	07:27:53
195	50.317437	-4.085028	2.48	213.7	2014-03-29	07:27:54
196	50.317418	-4.085047	2.54	212.8	2014-03-29	07:27:55
197	50.317402	-4.085064	2.13	213.1	2014-03-29	07:27:56
198	50.317388	-4.085076	1.78	210.8	2014-03-29	07:27:57
199	50.317372	-4.085089	1.94	208.4	2014-03-29	07:27:58
200	50.317357	-4.085102	1.92	207	2014-03-29	07:27:59
201	50.31734	-4.085115	2.07	206.8	2014-03-29	07:28:00
202	50.317323	-4.085127	2.1	204.1	2014-03-29	07:28:01
203	50.317306	-4.085137	2.01	201.6	2014-03-29	07:28:02
204	50.317298	-4.085143	1.07	203.6	2014-03-29	07:28:03
205	50.317292	-4.085142	0.63	172.4	2014-03-29	07:28:04
206	50.317287	-4.085146	0.6	207.2	2014-03-29	07:28:05
207	50.317288	-4.08515	0.27	286.2	2014-03-29	07:28:06
208	50.317288	-4.08515	0.02	296.6	2014-03-29	07:28:07
209	50.317302	-4.085145	1.54	12.3	2014-03-29	07:28:08
210	50.317318	-4.085139	1.91	13	2014-03-29	07:28:09
211	50.317327	-4.085135	1.05	15.4	2014-03-29	07:28:10
212	50.317329	-4.08514	0.2	301.9	2014-03-29	07:28:12
213	50.317325	-4.085153	1.01	240.7	2014-03-29	07:28:13
214	50.317318	-4.085156	0.83	198.9	2014-03-29	07:28:14
215	50.317309	-4.085159	1.01	191.3	2014-03-29	07:28:15
216	50.317297	-4.08516	1.29	183.2	2014-03-29	07:28:16
217	50.317285	-4.085157	1.42	170.3	2014-03-29	07:28:17
218	50.31727	-4.085151	1.69	166.3	2014-03-29	07:28:18
219	50.317253	-4.085146	1.87	169.2	2014-03-29	07:28:19
220	50.31724	-4.08514	1.6	164.4	2014-03-29	07:28:20
221	50.317228	-4.085132	1.45	157.2	2014-03-29	07:28:21
222	50.317217	-4.085125	1.28	155.5	2014-03-29	07:28:22
223	50.317206	-4.085119	1.31	161.7	2014-03-29	07:28:23
224	50.317196	-4.085114	1.19	161.1	2014-03-29	07:28:24
225	50.317186	-4.085109	1.14	163.3	2014-03-29	07:28:25
226	50.317181	-4.085111	0.58	191.8	2014-03-29	07:28:26
227	50.317181	-4.085111	0.04	256.6	2014-03-29	07:28:27
228	50.317181	-4.085111	0.02	16.7	2014-03-29	07:28:28
229	50.317177	-4.085115	0.52	212	2014-03-29	07:28:29
230	50.317171	-4.085118	0.68	199.9	2014-03-29	07:28:30
231	50.317165	-4.085118	0.76	180.9	2014-03-29	07:28:31
232	50.31716	-4.085112	0.7	136.8	2014-03-29	07:28:32
233	50.317151	-4.085107	1.01	159.2	2014-03-29	07:28:33
234	50.31714	-4.085104	1.25	171.5	2014-03-29	07:28:34
235	50.31713	-4.085101	1.18	168.1	2014-03-29	07:28:35
236	50.317118	-4.0851	1.34	178.2	2014-03-29	07:28:36
237	50.317106	-4.085098	1.3	173.9	2014-03-29	07:28:37
238	50.317094	-4.085097	1.37	177	2014-03-29	07:28:38
239	50.317082	-4.085097	1.35	181	2014-03-29	07:28:39
240	50.31707	-4.085095	1.3	171.6	2014-03-29	07:28:40
241	50.317059	-4.085093	1.28	174.1	2014-03-29	07:28:41
242	50.317051	-4.085092	0.86	176.4	2014-03-29	07:28:42
243	50.317049	-4.085094	0.28	203.4	2014-03-29	07:28:43
244	50.31705	-4.085094	0.2	344.6	2014-03-29	07:28:44
245	50.317052	-4.085089	0.43	64.2	2014-03-29	07:28:45
246	50.317053	-4.085083	0.43	73.6	2014-03-29	07:28:46
247	50.317053	-4.085083	0.06	152.3	2014-03-29	07:28:47
248	50.317049	-4.085081	0.47	163.7	2014-03-29	07:28:48
249	50.317045	-4.085081	0.43	184	2014-03-29	07:28:49
250	50.317041	-4.085081	0.47	178.5	2014-03-29	07:28:50
251	50.317037	-4.085081	0.4	176.7	2014-03-29	07:28:51
252	50.317038	-4.08508	0.1	21.2	2014-03-29	07:28:52
253	50.317037	-4.08508	0.09	183.9	2014-03-29	07:28:53
254	50.317036	-4.08508	0.11	150	2014-03-29	07:28:54
255	50.317036	-4.085078	0.07	93.6	2014-03-29	07:28:56
256	50.317035	-4.085077	0.09	150.7	2014-03-29	07:28:57
257	50.317035	-4.085076	0.1	124.3	2014-03-29	07:28:58
258	50.317031	-4.085074	0.46	165.1	2014-03-29	07:28:59
259	50.317026	-4.085074	0.59	177.2	2014-03-29	07:29:00
260	50.317022	-4.085074	0.44	179.2	2014-03-29	07:29:01
261	50.317022	-4.085073	0.04	90	2014-03-29	07:29:02
262	50.317026	-4.085068	0.64	38.4	2014-03-29	07:29:03
263	50.317028	-4.085062	0.43	60.3	2014-03-29	07:29:04
264	50.317029	-4.085059	0.11	75.2	2014-03-29	07:29:06
265	50.317029	-4.085059	0.02	180	2014-03-29	07:29:07
266	50.317029	-4.085059	0.02	341.3	2014-03-29	07:29:08
267	50.317028	-4.08506	0.06	197.4	2014-03-29	07:29:09
268	50.317022	-4.085062	0.73	190.8	2014-03-29	07:29:10
269	50.317015	-4.085064	0.72	191.8	2014-03-29	07:29:11
270	50.31701	-4.085063	0.63	176.7	2014-03-29	07:29:12
271	50.317009	-4.085063	0.12	156.8	2014-03-29	07:29:13
272	50.317005	-4.08506	0.49	156.3	2014-03-29	07:29:14
273	50.317004	-4.08506	0.1	212.9	2014-03-29	07:29:15
274	50.317004	-4.085057	0.23	101.7	2014-03-29	07:29:16
275	50.317003	-4.085058	0.12	219.6	2014-03-29	07:29:17
276	50.317002	-4.085056	0.17	99.5	2014-03-29	07:29:18
277	50.317002	-4.085054	0.12	103.1	2014-03-29	07:29:19
278	50.317002	-4.085054	0.08	166.6	2014-03-29	07:29:20
279	50.316998	-4.085053	0.43	169.5	2014-03-29	07:29:21
280	50.316994	-4.085051	0.39	157.7	2014-03-29	07:29:22
281	50.316994	-4.08505	0.09	121.1	2014-03-29	07:29:23
282	50.316989	-4.085052	0.6	193.1	2014-03-29	07:29:24
283	50.316985	-4.085052	0.4	178.3	2014-03-29	07:29:25
284	50.316985	-4.085052	0.01	270	2014-03-29	07:29:26
285	50.316985	-4.085052	0.07	190.6	2014-03-29	07:29:27
286	50.316983	-4.085052	0.13	177.2	2014-03-29	07:29:28
287	50.316983	-4.085053	0.1	230.2	2014-03-29	07:29:29
288	50.316978	-4.085055	0.52	200.8	2014-03-29	07:29:30
289	50.316974	-4.085059	0.54	205	2014-03-29	07:29:31
290	50.31697	-4.085061	0.46	197.4	2014-03-29	07:29:32
291	50.316969	-4.085061	0.12	198	2014-03-29	07:29:33
292	50.316964	-4.085063	0.64	190.2	2014-03-29	07:29:34
293	50.316962	-4.085063	0.15	184.6	2014-03-29	07:29:35
294	50.316966	-4.085059	0.52	27.1	2014-03-29	07:29:36
295	50.31697	-4.085056	0.5	26.2	2014-03-29	07:29:37
296	50.316969	-4.085056	0.07	157.7	2014-03-29	07:29:39
297	50.316969	-4.085054	0.13	81.4	2014-03-29	07:29:40
298	50.316969	-4.085053	0.05	101.2	2014-03-29	07:29:42
299	50.316969	-4.085052	0.07	97.1	2014-03-29	07:29:43
300	50.316969	-4.085051	0.03	112.5	2014-03-29	07:29:44
301	50.316968	-4.085051	0.07	164.9	2014-03-29	07:29:45
302	50.316968	-4.085051	0.07	164.6	2014-03-29	07:29:46
303	50.316963	-4.085052	0.52	187.3	2014-03-29	07:29:47
304	50.316961	-4.085051	0.13	163.7	2014-03-29	07:29:49
305	50.316964	-4.085049	0.15	23.8	2014-03-29	07:29:51
306	50.316963	-4.085049	0.06	203.5	2014-03-29	07:29:52
307	50.316962	-4.085051	0.09	212.6	2014-03-29	07:29:54
308	50.316964	-4.085052	0.12	331.1	2014-03-29	07:29:56
309	50.316964	-4.085053	0.07	293.1	2014-03-29	07:29:57
310	50.316964	-4.085053	0.03	156.5	2014-03-29	07:29:58
311	50.316963	-4.085054	0.04	231.9	2014-03-29	07:30:00
312	50.316959	-4.085057	0.46	206.3	2014-03-29	07:30:01
313	50.316956	-4.08506	0.48	212.6	2014-03-29	07:30:02
314	50.316954	-4.085062	0.28	211.5	2014-03-29	07:30:03
315	50.316953	-4.085062	0.03	159.2	2014-03-29	07:30:05
316	50.316953	-4.085062	0.03	32.6	2014-03-29	07:30:06
317	50.316954	-4.085062	0.04	351.5	2014-03-29	07:30:07
318	50.316954	-4.085062	0.02	90	2014-03-29	07:30:08
319	50.316954	-4.085062	0.01	90	2014-03-29	07:30:09
320	50.316953	-4.085067	0.4	261.9	2014-03-29	07:30:10
321	50.316955	-4.085074	0.52	286.6	2014-03-29	07:30:11
322	50.316954	-4.08508	0.38	265.8	2014-03-29	07:30:12
323	50.316954	-4.085084	0.35	268.5	2014-03-29	07:30:13
324	50.316953	-4.085089	0.32	247.4	2014-03-29	07:30:14
325	50.316955	-4.085093	0.38	307.6	2014-03-29	07:30:15
326	50.316956	-4.085094	0.07	313.8	2014-03-29	07:30:16
327	50.31696	-4.085095	0.49	344.6	2014-03-29	07:30:17
328	50.316965	-4.085097	0.61	351.1	2014-03-29	07:30:18
329	50.316969	-4.085096	0.41	4.2	2014-03-29	07:30:19
330	50.316969	-4.085098	0.07	262.1	2014-03-29	07:30:21
331	50.316969	-4.085098	0.02	296.6	2014-03-29	07:30:22
332	50.316969	-4.0851	0.08	283.7	2014-03-29	07:30:23
333	50.316966	-4.085105	0.5	226	2014-03-29	07:30:24
334	50.316962	-4.085111	0.64	226.7	2014-03-29	07:30:25
335	50.316959	-4.085115	0.46	211.9	2014-03-29	07:30:26
336	50.31696	-4.085118	0.13	299.3	2014-03-29	07:30:28
337	50.316964	-4.085115	0.48	27.1	2014-03-29	07:30:29
338	50.316964	-4.085112	0.1	87.3	2014-03-29	07:30:31
339	50.316964	-4.085112	0.03	249.2	2014-03-29	07:30:32
340	50.316964	-4.085112	0.05	101.9	2014-03-29	07:30:33
341	50.316963	-4.085112	0.06	251.8	2014-03-29	07:30:34
342	50.316964	-4.085112	0.06	12.2	2014-03-29	07:30:36
343	50.316965	-4.085112	0.05	43.2	2014-03-29	07:30:37
344	50.316965	-4.085112	0.05	353.1	2014-03-29	07:30:38
345	50.316966	-4.085112	0.06	311.2	2014-03-29	07:30:39
346	50.316966	-4.085113	0.04	285.7	2014-03-29	07:30:40
347	50.316966	-4.085113	0.02	129.7	2014-03-29	07:30:41
348	50.316961	-4.085117	0.63	207.6	2014-03-29	07:30:42
349	50.316955	-4.085119	0.59	197.7	2014-03-29	07:30:43
350	50.316951	-4.085123	0.55	206.3	2014-03-29	07:30:44
351	50.316951	-4.085127	0.33	260.4	2014-03-29	07:30:45
352	50.316951	-4.085127	0	0	2014-03-29	07:30:46
353	50.316954	-4.085127	0.35	0	2014-03-29	07:30:47
354	50.316954	-4.085126	0.05	62.4	2014-03-29	07:30:49
355	50.316954	-4.085126	0.01	150.4	2014-03-29	07:30:50
356	50.316954	-4.085127	0.05	260.6	2014-03-29	07:30:51
357	50.316954	-4.085127	0.01	212.6	2014-03-29	07:30:52
358	50.316954	-4.085127	0	0	2014-03-29	07:30:53
359	50.316955	-4.085129	0.24	314.2	2014-03-29	07:30:54
360	50.316963	-4.085128	0.88	7.8	2014-03-29	07:30:55
361	50.316975	-4.085122	1.42	17.1	2014-03-29	07:30:56
362	50.316988	-4.085114	1.56	21	2014-03-29	07:30:57
363	50.317001	-4.085106	1.51	21	2014-03-29	07:30:58
364	50.317013	-4.085101	1.39	14.4	2014-03-29	07:30:59
365	50.317024	-4.085102	1.27	356.8	2014-03-29	07:31:00
366	50.317035	-4.085109	1.27	338.8	2014-03-29	07:31:01
367	50.317047	-4.085115	1.36	341.3	2014-03-29	07:31:02
368	50.317059	-4.085123	1.5	338.3	2014-03-29	07:31:03
369	50.317073	-4.085129	1.56	342	2014-03-29	07:31:04
370	50.317088	-4.085131	1.67	356.3	2014-03-29	07:31:05
371	50.317109	-4.085127	2.36	6.7	2014-03-29	07:31:06
372	50.317141	-4.085117	3.69	11.7	2014-03-29	07:31:07
373	50.317182	-4.085101	4.71	13.7	2014-03-29	07:31:08
374	50.317225	-4.085086	4.91	12.5	2014-03-29	07:31:09
375	50.317264	-4.085081	4.32	4.9	2014-03-29	07:31:10
376	50.317299	-4.085084	3.92	356.7	2014-03-29	07:31:11
377	50.317337	-4.085092	4.22	352.5	2014-03-29	07:31:12
378	50.317376	-4.085098	4.37	354.2	2014-03-29	07:31:13
379	50.317415	-4.085112	4.5	347.5	2014-03-29	07:31:14
380	50.317449	-4.085138	4.21	333.8	2014-03-29	07:31:15
381	50.317487	-4.085165	4.63	335.4	2014-03-29	07:31:16
382	50.31753	-4.085187	5.06	341.6	2014-03-29	07:31:17
383	50.317574	-4.085209	5.12	342.5	2014-03-29	07:31:18
384	50.317603	-4.085226	3.43	338.9	2014-03-29	07:31:19
385	50.317603	-4.085228	0.15	270	2014-03-29	07:31:20
386	50.317595	-4.085225	0.87	161.2	2014-03-29	07:31:21
387	50.317563	-4.085214	3.69	168.8	2014-03-29	07:31:22
388	50.317522	-4.085207	4.51	173	2014-03-29	07:31:23
389	50.317491	-4.085209	3.55	182.8	2014-03-29	07:31:24
390	50.31747	-4.085207	2.3	176	2014-03-29	07:31:25
391	50.317457	-4.085203	1.48	168.6	2014-03-29	07:31:26
392	50.31744	-4.085201	1.89	175.9	2014-03-29	07:31:27
393	50.317421	-4.085196	2.11	169.7	2014-03-29	07:31:28
394	50.317403	-4.085195	2.02	178.6	2014-03-29	07:31:29
395	50.317385	-4.085194	2.01	178.5	2014-03-29	07:31:30
396	50.317367	-4.085189	2.03	169.8	2014-03-29	07:31:31
397	50.317351	-4.085182	1.93	163.7	2014-03-29	07:31:32
398	50.317339	-4.085175	1.38	159	2014-03-29	07:31:33
399	50.317328	-4.085167	1.34	156.9	2014-03-29	07:31:34
400	50.317315	-4.085159	1.63	158.3	2014-03-29	07:31:35
401	50.317298	-4.085152	1.84	165.9	2014-03-29	07:31:36
402	50.317283	-4.085143	1.86	159.4	2014-03-29	07:31:37
403	50.317269	-4.085132	1.71	151.5	2014-03-29	07:31:38
404	50.317258	-4.085119	1.54	143	2014-03-29	07:31:39
405	50.317247	-4.085111	1.38	156.3	2014-03-29	07:31:40
406	50.317234	-4.085105	1.55	163.5	2014-03-29	07:31:41
407	50.317221	-4.085099	1.47	162.7	2014-03-29	07:31:42
408	50.317215	-4.085095	0.71	158	2014-03-29	07:31:43
409	50.317212	-4.085092	0.37	148.2	2014-03-29	07:31:44
410	50.317211	-4.085088	0.29	120.8	2014-03-29	07:31:45
411	50.317208	-4.085089	0.27	183.9	2014-03-29	07:31:46
412	50.317209	-4.085094	0.38	281.2	2014-03-29	07:31:47
413	50.317214	-4.085097	0.57	334.6	2014-03-29	07:31:48
414	50.317221	-4.085099	0.82	353.3	2014-03-29	07:31:49
415	50.317237	-4.085092	1.89	14.1	2014-03-29	07:31:50
416	50.317265	-4.085075	3.28	21.4	2014-03-29	07:31:51
417	50.317301	-4.085056	4.25	19	2014-03-29	07:31:52
418	50.317339	-4.085039	4.4	15.8	2014-03-29	07:31:53
419	50.317378	-4.085032	4.34	7.1	2014-03-29	07:31:54
420	50.317416	-4.085044	4.36	348.3	2014-03-29	07:31:55
421	50.317442	-4.085061	3.09	337.6	2014-03-29	07:31:56
422	50.317459	-4.085071	2.01	337.7	2014-03-29	07:31:57
423	50.317468	-4.085081	1.28	327.4	2014-03-29	07:31:58
424	50.317467	-4.085091	0.75	259.2	2014-03-29	07:31:59
425	50.317457	-4.085096	1.19	197.9	2014-03-29	07:32:00
426	50.317443	-4.085107	1.68	205.9	2014-03-29	07:32:01
427	50.317426	-4.085117	2.07	201.5	2014-03-29	07:32:02
428	50.317409	-4.085124	1.99	193.1	2014-03-29	07:32:03
429	50.317391	-4.08513	1.96	193.2	2014-03-29	07:32:04
430	50.317376	-4.085136	1.74	194.5	2014-03-29	07:32:05
431	50.317364	-4.085137	1.33	181.3	2014-03-29	07:32:06
432	50.317352	-4.085135	1.33	173.8	2014-03-29	07:32:07
433	50.317337	-4.085135	1.75	180.6	2014-03-29	07:32:08
434	50.31732	-4.085134	1.83	178.7	2014-03-29	07:32:09
435	50.317303	-4.085131	1.95	173.1	2014-03-29	07:32:10
436	50.317288	-4.085128	1.69	173.1	2014-03-29	07:32:11
437	50.317274	-4.085126	1.59	174.2	2014-03-29	07:32:12
438	50.317257	-4.085127	1.8	182.5	2014-03-29	07:32:13
439	50.317245	-4.085124	1.43	170.4	2014-03-29	07:32:14
440	50.317235	-4.085117	1.22	158.8	2014-03-29	07:32:15
441	50.317221	-4.085112	1.55	166.4	2014-03-29	07:32:16
442	50.317207	-4.085106	1.65	163	2014-03-29	07:32:17
443	50.317193	-4.0851	1.63	165.2	2014-03-29	07:32:18
444	50.317178	-4.085095	1.62	168.3	2014-03-29	07:32:19
445	50.317166	-4.085089	1.49	164	2014-03-29	07:32:20
446	50.317152	-4.085082	1.54	161.2	2014-03-29	07:32:21
447	50.317139	-4.085076	1.52	163.2	2014-03-29	07:32:22
448	50.317125	-4.085069	1.66	163.1	2014-03-29	07:32:23
449	50.317114	-4.085058	1.5	149.2	2014-03-29	07:32:24
450	50.317105	-4.085047	1.24	140.7	2014-03-29	07:32:25
451	50.317096	-4.085039	1.14	146.4	2014-03-29	07:32:26
452	50.317086	-4.085032	1.28	159	2014-03-29	07:32:27
453	50.317073	-4.085029	1.48	170.8	2014-03-29	07:32:28
454	50.317058	-4.085025	1.6	170.8	2014-03-29	07:32:29
455	50.317045	-4.085023	1.49	174.5	2014-03-29	07:32:30
456	50.317033	-4.085018	1.38	163.4	2014-03-29	07:32:31
457	50.317025	-4.085007	1.2	141.9	2014-03-29	07:32:32
458	50.317019	-4.084994	1.14	124.4	2014-03-29	07:32:33
459	50.31701	-4.084987	1.14	153.3	2014-03-29	07:32:34
460	50.316999	-4.084984	1.19	169.9	2014-03-29	07:32:35
461	50.316986	-4.084985	1.5	184.4	2014-03-29	07:32:36
462	50.316973	-4.084988	1.47	186.8	2014-03-29	07:32:37
463	50.316959	-4.084992	1.52	190.4	2014-03-29	07:32:38
464	50.316949	-4.084996	1.22	192.9	2014-03-29	07:32:39
465	50.31694	-4.084998	0.92	189.3	2014-03-29	07:32:40
466	50.31694	-4.084995	0.19	113.4	2014-03-29	07:32:41
467	50.316943	-4.084991	0.49	39.1	2014-03-29	07:32:42
468	50.316947	-4.084986	0.28	36.7	2014-03-29	07:32:44
469	50.316948	-4.084985	0.08	59.9	2014-03-29	07:32:45
470	50.316948	-4.084985	0.06	41.9	2014-03-29	07:32:46
471	50.316948	-4.084985	0.02	306.4	2014-03-29	07:32:47
472	50.316948	-4.084985	0.03	212.6	2014-03-29	07:32:48
473	50.316955	-4.084986	0.78	357.4	2014-03-29	07:32:49
474	50.316962	-4.084987	0.76	352.3	2014-03-29	07:32:50
475	50.316971	-4.084991	1.05	344.9	2014-03-29	07:32:51
476	50.316983	-4.084996	1.39	345.3	2014-03-29	07:32:52
477	50.316996	-4.085001	1.51	347	2014-03-29	07:32:53
478	50.317009	-4.085004	1.46	351.6	2014-03-29	07:32:54
479	50.31702	-4.085007	1.29	348	2014-03-29	07:32:55
480	50.317033	-4.085009	1.38	354.1	2014-03-29	07:32:56
481	50.31705	-4.085009	1.92	0.4	2014-03-29	07:32:57
482	50.317079	-4.085005	3.23	5.1	2014-03-29	07:32:58
483	50.317118	-4.085	4.43	4.7	2014-03-29	07:32:59
484	50.317163	-4.085004	4.98	356.8	2014-03-29	07:33:00
485	50.317208	-4.085012	5.04	353.8	2014-03-29	07:33:01
486	50.317249	-4.085013	4.56	358.9	2014-03-29	07:33:02
487	50.317287	-4.085001	4.3	10.9	2014-03-29	07:33:03
488	50.317324	-4.084993	4.16	7.9	2014-03-29	07:33:04
489	50.317364	-4.084994	4.4	359.2	2014-03-29	07:33:05
490	50.317404	-4.085005	4.59	350.6	2014-03-29	07:33:06
491	50.317442	-4.085027	4.53	339.7	2014-03-29	07:33:07
492	50.317472	-4.085051	3.73	332.5	2014-03-29	07:33:08
493	50.317491	-4.085072	2.55	323.6	2014-03-29	07:33:09
494	50.317504	-4.085094	2.16	315.4	2014-03-29	07:33:10
495	50.317516	-4.085117	2.08	306.6	2014-03-29	07:33:11
496	50.317516	-4.085135	1.27	272.5	2014-03-29	07:33:12
497	50.3175	-4.085134	1.84	177.4	2014-03-29	07:33:13
498	50.317476	-4.085132	2.65	176.5	2014-03-29	07:33:14
499	50.317453	-4.08513	2.59	177.6	2014-03-29	07:33:15
500	50.317434	-4.085127	2.07	173.1	2014-03-29	07:33:16
501	50.317417	-4.085122	1.97	169.9	2014-03-29	07:33:17
502	50.317402	-4.085118	1.72	170.8	2014-03-29	07:33:18
503	50.31739	-4.085112	1.37	161	2014-03-29	07:33:19
504	50.317379	-4.085105	1.29	157.5	2014-03-29	07:33:20
505	50.317366	-4.085098	1.57	162.3	2014-03-29	07:33:21
506	50.317354	-4.085092	1.33	162.6	2014-03-29	07:33:22
507	50.317346	-4.085085	1.11	151	2014-03-29	07:33:23
508	50.317336	-4.085078	1.16	155.4	2014-03-29	07:33:24
509	50.317325	-4.08507	1.33	155.3	2014-03-29	07:33:25
510	50.317315	-4.085063	1.2	156.6	2014-03-29	07:33:26
511	50.317306	-4.085056	1.22	154	2014-03-29	07:33:27
512	50.317295	-4.08505	1.3	159.5	2014-03-29	07:33:28
513	50.317281	-4.085043	1.56	164	2014-03-29	07:33:29
514	50.317268	-4.085039	1.52	168.7	2014-03-29	07:33:30
515	50.317255	-4.085034	1.44	164.1	2014-03-29	07:33:31
516	50.317245	-4.085028	1.2	160.5	2014-03-29	07:33:32
517	50.317235	-4.085019	1.27	150.8	2014-03-29	07:33:33
518	50.317226	-4.085013	1.11	155.8	2014-03-29	07:33:34
519	50.317216	-4.085008	1.15	161	2014-03-29	07:33:35
520	50.317206	-4.085004	1.19	166.9	2014-03-29	07:33:36
521	50.317194	-4.085005	1.3	181.6	2014-03-29	07:33:37
522	50.317182	-4.085006	1.36	185.3	2014-03-29	07:33:38
523	50.317168	-4.085009	1.58	187.6	2014-03-29	07:33:39
524	50.317156	-4.085009	1.35	179	2014-03-29	07:33:40
525	50.317147	-4.085004	1	161.6	2014-03-29	07:33:41
526	50.31714	-4.085001	0.84	164	2014-03-29	07:33:42
527	50.317131	-4.085	0.97	176.1	2014-03-29	07:33:43
528	50.317123	-4.084999	0.94	176.8	2014-03-29	07:33:44
529	50.317113	-4.085002	1.17	190.3	2014-03-29	07:33:45
530	50.317102	-4.085005	1.2	188.9	2014-03-29	07:33:46
531	50.317091	-4.08501	1.21	195.7	2014-03-29	07:33:47
532	50.317081	-4.08501	1.19	181.4	2014-03-29	07:33:48
533	50.317068	-4.08501	1.46	181.2	2014-03-29	07:33:49
534	50.317055	-4.085012	1.4	183.7	2014-03-29	07:33:50
535	50.317043	-4.085012	1.31	180.5	2014-03-29	07:33:51
536	50.317033	-4.085014	1.22	187	2014-03-29	07:33:52
537	50.317022	-4.085013	1.22	175.5	2014-03-29	07:33:53
538	50.31701	-4.085014	1.34	185.6	2014-03-29	07:33:54
539	50.316998	-4.085017	1.35	188.4	2014-03-29	07:33:55
540	50.316987	-4.085017	1.15	177.6	2014-03-29	07:33:56
541	50.31698	-4.085017	0.82	182.5	2014-03-29	07:33:57
542	50.316972	-4.085017	0.84	181.6	2014-03-29	07:33:58
543	50.316966	-4.085017	0.67	180	2014-03-29	07:33:59
544	50.316961	-4.085017	0.63	177.3	2014-03-29	07:34:00
545	50.316955	-4.085017	0.68	182.5	2014-03-29	07:34:01
546	50.31695	-4.085019	0.58	193.7	2014-03-29	07:34:02
547	50.316945	-4.08502	0.54	187.7	2014-03-29	07:34:03
548	50.31694	-4.085019	0.54	168	2014-03-29	07:34:04
549	50.316937	-4.085021	0.4	205.4	2014-03-29	07:34:05
550	50.316936	-4.085021	0.1	183.2	2014-03-29	07:34:06
551	50.316937	-4.085021	0.1	6.7	2014-03-29	07:34:07
552	50.316937	-4.085021	0.05	13.7	2014-03-29	07:34:08
553	50.31694	-4.08502	0.36	15.5	2014-03-29	07:34:09
554	50.31694	-4.085018	0.05	123.8	2014-03-29	07:34:11
555	50.31694	-4.085018	0.04	62	2014-03-29	07:34:12
556	50.31694	-4.085017	0.04	105.7	2014-03-29	07:34:13
557	50.316936	-4.085021	0.56	210.5	2014-03-29	07:34:14
558	50.316933	-4.085022	0.27	195.3	2014-03-29	07:34:15
559	50.316933	-4.085022	0.04	171.5	2014-03-29	07:34:16
560	50.316934	-4.085022	0.09	8.1	2014-03-29	07:34:17
561	50.316937	-4.085019	0.21	26.5	2014-03-29	07:34:19
562	50.316937	-4.08502	0.06	192.2	2014-03-29	07:34:20
563	50.316936	-4.085019	0.02	156.5	2014-03-29	07:34:22
564	50.316936	-4.085019	0.09	130.4	2014-03-29	07:34:23
565	50.316935	-4.085019	0.05	186.9	2014-03-29	07:34:24
566	50.316936	-4.085019	0.02	0	2014-03-29	07:34:25
567	50.316935	-4.085019	0.03	224.9	2014-03-29	07:34:26
568	50.316935	-4.085019	0.04	189.6	2014-03-29	07:34:27
569	50.31693	-4.085018	0.62	174.5	2014-03-29	07:34:28
570	50.316924	-4.085016	0.59	161.7	2014-03-29	07:34:29
571	50.316924	-4.085015	0.07	139.4	2014-03-29	07:34:30
572	50.316924	-4.085014	0.04	122.4	2014-03-29	07:34:31
573	50.316923	-4.085014	0.09	137.7	2014-03-29	07:34:32
574	50.316923	-4.085012	0.09	101.3	2014-03-29	07:34:33
575	50.316922	-4.085012	0.08	175.7	2014-03-29	07:34:34
576	50.316922	-4.085012	0.05	140.9	2014-03-29	07:34:35
577	50.316918	-4.085006	0.58	132.8	2014-03-29	07:34:36
578	50.316918	-4.085005	0.1	141.7	2014-03-29	07:34:37
579	50.316913	-4.085004	0.58	169.9	2014-03-29	07:34:38
580	50.316907	-4.085003	0.68	176.5	2014-03-29	07:34:39
581	50.316901	-4.085001	0.63	166.4	2014-03-29	07:34:40
582	50.316897	-4.084997	0.52	149.1	2014-03-29	07:34:41
583	50.316896	-4.084997	0.07	155.6	2014-03-29	07:34:42
584	50.316897	-4.084993	0.3	81.1	2014-03-29	07:34:43
585	50.316896	-4.084991	0.07	122	2014-03-29	07:34:45
586	50.316896	-4.08499	0.05	84.3	2014-03-29	07:34:47
587	50.316896	-4.084989	0.05	128.1	2014-03-29	07:34:48
588	50.316896	-4.084989	0.01	0	2014-03-29	07:34:49
589	50.316896	-4.084989	0.01	90	2014-03-29	07:34:50
590	50.316893	-4.08499	0.18	192.6	2014-03-29	07:34:52
591	50.316893	-4.08499	0.03	11.1	2014-03-29	07:34:53
592	50.316893	-4.084987	0.11	94.8	2014-03-29	07:34:55
593	50.316893	-4.084984	0.09	93.2	2014-03-29	07:34:57
594	50.316893	-4.084984	0.02	145.8	2014-03-29	07:34:58
595	50.316892	-4.084985	0.13	214.7	2014-03-29	07:34:59
596	50.316891	-4.084987	0.16	234.8	2014-03-29	07:35:00
597	50.316891	-4.084987	0.05	129.2	2014-03-29	07:35:01
598	50.31689	-4.084985	0.12	113	2014-03-29	07:35:02
599	50.316892	-4.08498	0.21	61	2014-03-29	07:35:04
600	50.316886	-4.084966	1.18	124.9	2014-03-29	07:35:05
601	50.316886	-4.084963	0.26	98	2014-03-29	07:35:06
602	50.316892	-4.08497	0.87	322.2	2014-03-29	07:35:07
603	50.316899	-4.084982	1.17	314	2014-03-29	07:35:08
604	50.316908	-4.084992	1.15	323.4	2014-03-29	07:35:09
605	50.316919	-4.085	1.39	334.1	2014-03-29	07:35:10
606	50.316929	-4.08501	1.3	328.8	2014-03-29	07:35:11
607	50.316938	-4.085019	1.24	325.8	2014-03-29	07:35:12
608	50.316946	-4.085029	1.15	323.2	2014-03-29	07:35:13
609	50.316956	-4.085036	1.2	334.7	2014-03-29	07:35:14
610	50.31697	-4.085041	1.58	346.7	2014-03-29	07:35:15
611	50.316988	-4.085043	1.99	357.3	2014-03-29	07:35:16
612	50.317012	-4.085036	2.77	10.3	2014-03-29	07:35:17
613	50.317046	-4.085025	3.86	11.8	2014-03-29	07:35:18
614	50.317087	-4.085023	4.59	1.4	2014-03-29	07:35:19
615	50.317129	-4.085035	4.73	349.4	2014-03-29	07:35:20
616	50.317167	-4.085051	4.35	345.5	2014-03-29	07:35:21
617	50.317204	-4.085056	4.09	355.2	2014-03-29	07:35:22
618	50.317234	-4.085052	3.42	3.8	2014-03-29	07:35:23
619	50.317249	-4.085054	1.65	355.6	2014-03-29	07:35:24
620	50.317255	-4.085062	0.82	319.4	2014-03-29	07:35:25
621	50.317261	-4.085067	0.74	332.1	2014-03-29	07:35:26
622	50.317261	-4.085077	0.37	271.5	2014-03-29	07:35:28
623	50.317259	-4.08508	0.31	218.2	2014-03-29	07:35:29
624	50.317244	-4.085082	1.6	186	2014-03-29	07:35:30
625	50.317228	-4.085083	1.79	182.7	2014-03-29	07:35:31
626	50.317211	-4.08508	1.9	174.1	2014-03-29	07:35:32
627	50.317194	-4.08508	1.91	179.5	2014-03-29	07:35:33
628	50.317177	-4.085079	1.88	178.5	2014-03-29	07:35:34
629	50.317161	-4.085078	1.75	176.9	2014-03-29	07:35:35
630	50.317148	-4.085077	1.49	178.2	2014-03-29	07:35:36
631	50.317137	-4.085074	1.27	170	2014-03-29	07:35:37
632	50.317127	-4.085072	1.09	171.9	2014-03-29	07:35:38
633	50.317114	-4.085072	1.43	180.2	2014-03-29	07:35:39
634	50.3171	-4.085077	1.64	193.4	2014-03-29	07:35:40
635	50.317085	-4.085083	1.76	193.6	2014-03-29	07:35:41
636	50.317069	-4.085089	1.81	192	2014-03-29	07:35:42
637	50.317052	-4.085094	1.85	192.4	2014-03-29	07:35:43
638	50.317037	-4.085099	1.71	192.3	2014-03-29	07:35:44
639	50.317021	-4.085102	1.79	187.3	2014-03-29	07:35:45
640	50.317008	-4.085103	1.5	181.4	2014-03-29	07:35:46
641	50.316998	-4.085101	1.09	171.3	2014-03-29	07:35:47
642	50.316986	-4.085101	1.33	180.5	2014-03-29	07:35:48
643	50.316974	-4.085104	1.36	189.5	2014-03-29	07:35:49
644	50.316961	-4.085105	1.43	182.9	2014-03-29	07:35:50
645	50.316947	-4.085107	1.65	184.1	2014-03-29	07:35:51
646	50.316931	-4.085109	1.76	185.4	2014-03-29	07:35:52
647	50.316919	-4.085109	1.36	178.5	2014-03-29	07:35:53
648	50.316908	-4.085108	1.21	177.2	2014-03-29	07:35:54
649	50.316896	-4.085105	1.36	172.2	2014-03-29	07:35:55
650	50.316884	-4.085101	1.33	167.1	2014-03-29	07:35:56
651	50.316873	-4.085099	1.25	174	2014-03-29	07:35:57
652	50.316863	-4.085096	1.12	169.6	2014-03-29	07:35:58
653	50.316853	-4.085093	1.13	166.6	2014-03-29	07:35:59
654	50.316843	-4.085089	1.2	167.7	2014-03-29	07:36:00
655	50.316832	-4.085086	1.2	169.1	2014-03-29	07:36:01
656	50.31682	-4.085085	1.29	177.1	2014-03-29	07:36:02
657	50.316808	-4.085083	1.36	174.7	2014-03-29	07:36:03
658	50.316796	-4.085083	1.35	180.5	2014-03-29	07:36:04
659	50.31679	-4.085083	0.65	177.9	2014-03-29	07:36:05
660	50.316792	-4.08508	0.27	56.7	2014-03-29	07:36:06
661	50.316791	-4.085079	0.11	168.1	2014-03-29	07:36:07
662	50.316792	-4.085075	0.35	71.6	2014-03-29	07:36:08
663	50.316791	-4.085075	0.01	180	2014-03-29	07:36:10
664	50.316791	-4.085074	0.04	76.3	2014-03-29	07:36:11
665	50.316788	-4.085076	0.39	199.8	2014-03-29	07:36:12
666	50.316788	-4.085081	0.33	271.5	2014-03-29	07:36:13
667	50.316793	-4.085083	0.54	344	2014-03-29	07:36:14
668	50.316801	-4.085084	0.91	355.1	2014-03-29	07:36:15
669	50.316811	-4.085083	1.11	3.4	2014-03-29	07:36:16
670	50.316825	-4.08508	1.56	6.4	2014-03-29	07:36:17
671	50.31684	-4.08508	1.65	1.9	2014-03-29	07:36:18
672	50.316857	-4.085075	1.97	9	2014-03-29	07:36:19
673	50.316883	-4.085066	2.91	13.7	2014-03-29	07:36:20
674	50.316914	-4.085055	3.52	12.8	2014-03-29	07:36:21
675	50.316937	-4.085042	2.82	18.9	2014-03-29	07:36:22
676	50.316949	-4.085031	1.47	32	2014-03-29	07:36:23
677	50.316954	-4.085025	0.72	35	2014-03-29	07:36:24
678	50.316957	-4.085029	0.48	319	2014-03-29	07:36:25
679	50.316959	-4.085042	0.92	284.1	2014-03-29	07:36:26
680	50.316961	-4.085057	1.06	283.2	2014-03-29	07:36:27
681	50.316964	-4.085071	1.06	285.3	2014-03-29	07:36:28
682	50.316966	-4.085082	0.79	288.5	2014-03-29	07:36:29
683	50.316968	-4.085095	0.96	285.2	2014-03-29	07:36:30
684	50.316972	-4.085109	1.11	292.2	2014-03-29	07:36:31
685	50.316976	-4.085123	1.05	291.2	2014-03-29	07:36:32
686	50.316981	-4.085135	1.04	306.9	2014-03-29	07:36:33
687	50.31699	-4.085141	1.04	335.2	2014-03-29	07:36:34
688	50.317004	-4.085138	1.59	5.8	2014-03-29	07:36:35
689	50.317032	-4.085128	3.14	13	2014-03-29	07:36:36
690	50.31707	-4.085122	4.3	6.4	2014-03-29	07:36:37
691	50.317117	-4.085126	5.25	356.6	2014-03-29	07:36:38
692	50.317165	-4.085135	5.36	353.3	2014-03-29	07:36:39
693	50.31721	-4.085146	5.05	351.3	2014-03-29	07:36:40
694	50.31725	-4.085154	4.49	352.2	2014-03-29	07:36:41
695	50.31728	-4.085157	3.34	356.4	2014-03-29	07:36:42
696	50.317292	-4.085158	1.37	356.3	2014-03-29	07:36:43
697	50.317289	-4.08516	0.31	200.2	2014-03-29	07:36:44
698	50.317285	-4.085161	0.44	191.1	2014-03-29	07:36:45
699	50.317285	-4.085164	0.22	252.5	2014-03-29	07:36:46
700	50.317283	-4.085163	0.17	166	2014-03-29	07:36:47
701	50.317277	-4.085177	1.23	233.9	2014-03-29	07:36:48
702	50.317266	-4.085189	1.5	214.1	2014-03-29	07:36:49
703	50.317252	-4.085196	1.61	196.8	2014-03-29	07:36:50
704	50.317236	-4.085201	1.82	192.5	2014-03-29	07:36:51
705	50.317217	-4.085205	2.15	187.2	2014-03-29	07:36:52
706	50.317196	-4.085208	2.28	184.8	2014-03-29	07:36:53
707	50.317181	-4.085205	1.71	174.4	2014-03-29	07:36:54
708	50.317168	-4.085202	1.45	169.8	2014-03-29	07:36:55
709	50.317153	-4.0852	1.71	175	2014-03-29	07:36:56
710	50.317138	-4.085199	1.67	178.6	2014-03-29	07:36:57
711	50.317124	-4.085202	1.54	186.7	2014-03-29	07:36:58
712	50.317117	-4.0852	0.87	170.9	2014-03-29	07:36:59
713	50.317114	-4.085197	0.32	139.3	2014-03-29	07:37:00
714	50.317114	-4.085197	0.07	180	2014-03-29	07:37:01
715	50.317114	-4.085206	0.66	270.8	2014-03-29	07:37:02
716	50.317116	-4.085217	0.82	287.2	2014-03-29	07:37:03
717	50.31712	-4.085226	0.79	305.9	2014-03-29	07:37:04
718	50.317127	-4.085229	0.82	346.5	2014-03-29	07:37:05
719	50.317141	-4.085231	1.52	354.4	2014-03-29	07:37:06
720	50.317167	-4.085229	2.97	1.9	2014-03-29	07:37:07
721	50.317205	-4.08522	4.24	9.3	2014-03-29	07:37:08
722	50.317248	-4.085212	4.76	6.4	2014-03-29	07:37:09
723	50.317287	-4.085223	4.48	350	2014-03-29	07:37:10
724	50.317322	-4.085244	4.13	339.5	2014-03-29	07:37:11
725	50.317361	-4.085261	4.49	344.1	2014-03-29	07:37:12
726	50.317407	-4.085276	5.3	348	2014-03-29	07:37:13
727	50.317458	-4.085293	5.71	348.3	2014-03-29	07:37:14
728	50.317507	-4.085309	5.68	348.3	2014-03-29	07:37:15
729	50.317555	-4.08532	5.31	351.2	2014-03-29	07:37:16
730	50.317584	-4.08533	3.32	348.4	2014-03-29	07:37:17
731	50.317588	-4.085334	0.57	324.4	2014-03-29	07:37:18
732	50.317543	-4.085333	2.49	178.6	2014-03-29	07:37:20
733	50.317512	-4.085334	3.44	181.4	2014-03-29	07:37:21
734	50.317491	-4.085325	2.44	165	2014-03-29	07:37:22
735	50.31744	-4.08534	5.74	190.5	2014-03-29	07:37:23
736	50.317401	-4.085336	4.36	176.2	2014-03-29	07:37:24
737	50.317374	-4.085331	3.11	173.2	2014-03-29	07:37:25
738	50.317351	-4.085325	2.59	171.8	2014-03-29	07:37:26
739	50.31733	-4.085323	2.28	175.8	2014-03-29	07:37:27
740	50.317311	-4.08532	2.18	174	2014-03-29	07:37:28
741	50.317291	-4.085316	2.15	172.7	2014-03-29	07:37:29
742	50.317273	-4.085314	2.08	176.7	2014-03-29	07:37:30
743	50.317254	-4.085312	2.15	175.9	2014-03-29	07:37:31
744	50.317236	-4.085308	1.94	170.8	2014-03-29	07:37:32
745	50.317225	-4.085299	1.37	152.9	2014-03-29	07:37:33
746	50.317214	-4.085294	1.29	162.8	2014-03-29	07:37:34
747	50.3172	-4.085291	1.64	172.7	2014-03-29	07:37:35
748	50.317185	-4.085289	1.67	175.5	2014-03-29	07:37:36
749	50.317169	-4.085287	1.77	176.9	2014-03-29	07:37:37
750	50.317154	-4.085285	1.7	174.4	2014-03-29	07:37:38
751	50.317138	-4.085284	1.74	176.3	2014-03-29	07:37:39
752	50.317122	-4.085281	1.81	173.6	2014-03-29	07:37:40
753	50.317108	-4.085276	1.56	168.3	2014-03-29	07:37:41
754	50.317098	-4.08527	1.2	158.4	2014-03-29	07:37:42
755	50.317089	-4.085262	1.18	152.6	2014-03-29	07:37:43
756	50.317079	-4.085256	1.15	157.7	2014-03-29	07:37:44
757	50.317069	-4.085251	1.2	161.8	2014-03-29	07:37:45
758	50.317059	-4.085245	1.23	159.9	2014-03-29	07:37:46
759	50.317048	-4.085239	1.26	160.1	2014-03-29	07:37:47
760	50.317038	-4.085232	1.25	158.3	2014-03-29	07:37:48
761	50.317026	-4.085227	1.4	164.4	2014-03-29	07:37:49
762	50.317014	-4.085222	1.3	164.1	2014-03-29	07:37:50
763	50.317004	-4.085219	1.13	167.5	2014-03-29	07:37:51
764	50.316995	-4.085212	1.13	156.4	2014-03-29	07:37:52
765	50.316986	-4.085206	1.1	156.1	2014-03-29	07:37:53
766	50.316978	-4.0852	0.97	151.9	2014-03-29	07:37:54
767	50.316971	-4.085195	0.93	157.7	2014-03-29	07:37:55
768	50.316961	-4.085189	1.17	161.1	2014-03-29	07:37:56
769	50.316949	-4.085184	1.38	162.9	2014-03-29	07:37:57
770	50.316938	-4.085179	1.23	164.8	2014-03-29	07:37:58
771	50.316927	-4.085176	1.25	171.5	2014-03-29	07:37:59
772	50.316916	-4.085176	1.2	179.2	2014-03-29	07:38:00
773	50.316907	-4.085172	1.11	164.8	2014-03-29	07:38:01
774	50.316897	-4.085167	1.08	161.7	2014-03-29	07:38:02
775	50.31689	-4.085163	0.9	157.7	2014-03-29	07:38:03
776	50.316888	-4.085156	0.51	118.5	2014-03-29	07:38:04
777	50.316887	-4.085157	0.1	229.7	2014-03-29	07:38:05
778	50.316887	-4.085156	0.1	117.8	2014-03-29	07:38:06
779	50.316886	-4.085157	0.1	221.2	2014-03-29	07:38:07
780	50.316886	-4.085155	0.12	76.9	2014-03-29	07:38:08
781	50.316886	-4.085156	0.1	223.9	2014-03-29	07:38:09
782	50.316885	-4.085157	0.04	246.9	2014-03-29	07:38:11
783	50.316884	-4.085158	0.14	216.5	2014-03-29	07:38:12
784	50.316881	-4.085159	0.4	187.7	2014-03-29	07:38:13
785	50.31688	-4.085157	0.11	116.1	2014-03-29	07:38:15
786	50.31688	-4.085156	0.06	138.1	2014-03-29	07:38:16
787	50.316879	-4.085156	0.08	180	2014-03-29	07:38:17
788	50.316878	-4.085156	0.06	147.4	2014-03-29	07:38:18
789	50.316878	-4.085156	0.1	200.8	2014-03-29	07:38:19
790	50.316874	-4.085155	0.45	166.2	2014-03-29	07:38:20
791	50.316872	-4.085155	0.14	195.6	2014-03-29	07:38:21
792	50.316871	-4.085157	0.09	225.9	2014-03-29	07:38:23
793	50.316871	-4.085157	0.05	245.3	2014-03-29	07:38:24
794	50.316877	-4.085153	0.75	25.2	2014-03-29	07:38:25
795	50.31688	-4.085147	0.23	56.6	2014-03-29	07:38:27
796	50.316879	-4.085147	0.11	145	2014-03-29	07:38:28
797	50.316878	-4.085145	0.11	127.8	2014-03-29	07:38:29
798	50.316878	-4.085144	0.08	117.8	2014-03-29	07:38:30
799	50.316877	-4.085143	0.13	149.6	2014-03-29	07:38:31
800	50.316872	-4.085144	0.51	183.4	2014-03-29	07:38:32
801	50.316867	-4.085145	0.57	191.4	2014-03-29	07:38:33
802	50.316864	-4.085148	0.4	202.6	2014-03-29	07:38:34
803	50.31686	-4.085149	0.42	188.9	2014-03-29	07:38:35
804	50.31686	-4.08515	0.09	236.9	2014-03-29	07:38:36
805	50.316864	-4.085147	0.54	17.5	2014-03-29	07:38:37
806	50.316867	-4.085148	0.35	352	2014-03-29	07:38:38
807	50.316867	-4.085148	0.08	158.2	2014-03-29	07:38:39
808	50.316866	-4.085148	0.07	180	2014-03-29	07:38:40
809	50.316859	-4.085143	0.89	156.2	2014-03-29	07:38:41
810	50.316852	-4.085134	0.99	143.3	2014-03-29	07:38:42
811	50.316843	-4.085123	1.28	142.1	2014-03-29	07:38:43
812	50.316833	-4.085113	1.32	145.9	2014-03-29	07:38:44
813	50.316824	-4.085102	1.28	143.4	2014-03-29	07:38:45
814	50.316817	-4.08509	1.18	131.5	2014-03-29	07:38:46
815	50.316812	-4.085077	1.09	121.5	2014-03-29	07:38:47
816	50.316811	-4.085062	1.04	96.1	2014-03-29	07:38:48
817	50.316809	-4.085052	0.74	102.4	2014-03-29	07:38:49
818	50.316802	-4.085047	0.89	157.2	2014-03-29	07:38:50
819	50.316792	-4.085044	1.04	169.4	2014-03-29	07:38:51
820	50.316781	-4.085047	1.25	190.4	2014-03-29	07:38:52
821	50.316771	-4.085055	1.28	204.4	2014-03-29	07:38:53
822	50.316762	-4.085061	1.1	203.4	2014-03-29	07:38:54
823	50.316756	-4.085062	0.71	187.1	2014-03-29	07:38:55
824	50.316755	-4.085063	0.14	218.5	2014-03-29	07:38:56
825	50.316756	-4.085062	0.2	29.5	2014-03-29	07:38:57
826	50.316752	-4.085062	0.5	182.7	2014-03-29	07:38:58
827	50.316749	-4.085063	0.32	186.5	2014-03-29	07:38:59
828	50.31675	-4.085061	0.18	50.7	2014-03-29	07:39:00
829	50.316756	-4.085065	0.81	337.9	2014-03-29	07:39:01
830	50.316759	-4.085074	0.69	297.6	2014-03-29	07:39:02
831	50.31676	-4.085077	0.25	296.4	2014-03-29	07:39:03
832	50.316759	-4.085073	0.3	120.2	2014-03-29	07:39:04
833	50.316759	-4.085072	0.08	68.6	2014-03-29	07:39:05
834	50.316759	-4.085072	0.05	123.6	2014-03-29	07:39:06
835	50.316765	-4.085074	0.71	347.8	2014-03-29	07:39:07
836	50.316773	-4.085076	0.9	349.7	2014-03-29	07:39:08
837	50.316783	-4.085077	1.07	356.5	2014-03-29	07:39:09
838	50.316796	-4.085074	1.45	7.8	2014-03-29	07:39:10
839	50.316819	-4.085064	2.66	16.2	2014-03-29	07:39:11
840	50.316853	-4.08505	3.92	14.8	2014-03-29	07:39:12
841	50.316893	-4.085035	4.62	12.7	2014-03-29	07:39:13
842	50.316937	-4.085027	4.98	7	2014-03-29	07:39:14
843	50.316981	-4.085035	4.91	353.4	2014-03-29	07:39:15
844	50.317026	-4.085054	5.15	344.9	2014-03-29	07:39:16
845	50.317074	-4.085077	5.58	343.1	2014-03-29	07:39:17
846	50.317123	-4.085101	5.69	341.9	2014-03-29	07:39:18
847	50.317168	-4.085131	5.49	337.6	2014-03-29	07:39:19
848	50.317211	-4.085152	5.05	342.6	2014-03-29	07:39:20
849	50.317254	-4.085148	4.79	3.9	2014-03-29	07:39:21
850	50.317293	-4.085126	4.62	19.4	2014-03-29	07:39:22
851	50.317329	-4.085104	4.23	21.5	2014-03-29	07:39:23
852	50.317364	-4.085082	4.23	22.1	2014-03-29	07:39:24
853	50.317385	-4.085076	2.38	10.7	2014-03-29	07:39:25
854	50.317389	-4.085091	1.17	293.9	2014-03-29	07:39:26
855	50.317368	-4.085119	3.11	220.4	2014-03-29	07:39:27
856	50.317338	-4.085145	3.83	208.1	2014-03-29	07:39:28
857	50.317307	-4.085164	3.67	202.2	2014-03-29	07:39:29
858	50.317275	-4.085174	3.64	191.3	2014-03-29	07:39:30
859	50.317251	-4.085177	2.72	184.9	2014-03-29	07:39:31
860	50.317235	-4.085177	1.8	179.1	2014-03-29	07:39:32
861	50.317218	-4.085175	1.92	176.3	2014-03-29	07:39:33
862	50.317198	-4.085175	2.14	179.5	2014-03-29	07:39:34
863	50.317181	-4.085173	1.89	175.6	2014-03-29	07:39:35
864	50.317163	-4.085172	2.04	179	2014-03-29	07:39:36
865	50.317144	-4.085174	2.13	182.9	2014-03-29	07:39:37
866	50.317125	-4.085172	2.1	175.6	2014-03-29	07:39:38
867	50.317108	-4.08517	1.93	175.6	2014-03-29	07:39:39
868	50.317092	-4.08517	1.74	180.2	2014-03-29	07:39:40
869	50.317076	-4.085164	1.85	166.8	2014-03-29	07:39:41
870	50.317065	-4.085153	1.47	150	2014-03-29	07:39:42
871	50.317054	-4.085147	1.24	159.8	2014-03-29	07:39:43
872	50.317042	-4.085144	1.42	169.2	2014-03-29	07:39:44
873	50.317029	-4.08514	1.44	170.2	2014-03-29	07:39:45
874	50.317016	-4.085137	1.47	170.2	2014-03-29	07:39:46
875	50.317001	-4.085137	1.61	180.9	2014-03-29	07:39:47
876	50.316985	-4.085137	1.84	180.9	2014-03-29	07:39:48
877	50.31697	-4.085137	1.61	179.2	2014-03-29	07:39:49
878	50.316955	-4.085137	1.67	179	2014-03-29	07:39:50
879	50.31694	-4.085135	1.77	175.4	2014-03-29	07:39:51
880	50.316925	-4.085134	1.63	177.7	2014-03-29	07:39:52
881	50.316915	-4.085132	1.17	172.9	2014-03-29	07:39:53
882	50.316904	-4.085132	1.14	180.3	2014-03-29	07:39:54
883	50.316893	-4.085136	1.34	192.3	2014-03-29	07:39:55
884	50.31688	-4.085139	1.46	189.4	2014-03-29	07:39:56
885	50.316865	-4.085139	1.6	180.7	2014-03-29	07:39:57
886	50.316849	-4.08514	1.85	181.8	2014-03-29	07:39:58
887	50.316834	-4.085143	1.71	185.4	2014-03-29	07:39:59
888	50.316821	-4.085142	1.43	177.4	2014-03-29	07:40:00
889	50.316809	-4.085142	1.34	181.8	2014-03-29	07:40:01
890	50.316794	-4.085148	1.7	193.4	2014-03-29	07:40:02
891	50.316777	-4.085157	2	199.3	2014-03-29	07:40:03
892	50.316762	-4.085168	1.84	203.9	2014-03-29	07:40:04
893	50.31675	-4.085179	1.55	211.8	2014-03-29	07:40:05
894	50.316739	-4.085191	1.46	216.1	2014-03-29	07:40:06
895	50.316733	-4.085204	1.14	233.8	2014-03-29	07:40:07
896	50.316729	-4.085215	0.88	240.3	2014-03-29	07:40:08
897	50.316722	-4.085224	1.09	217.1	2014-03-29	07:40:09
898	50.316715	-4.085235	1.08	226	2014-03-29	07:40:10
899	50.316711	-4.085249	1.09	248.4	2014-03-29	07:40:11
900	50.316712	-4.085261	0.82	276.6	2014-03-29	07:40:12
901	50.316716	-4.08527	0.77	303.9	2014-03-29	07:40:13
902	50.316721	-4.085277	0.76	316.4	2014-03-29	07:40:14
903	50.316729	-4.08528	0.9	345.4	2014-03-29	07:40:15
904	50.31674	-4.085284	1.3	347	2014-03-29	07:40:16
905	50.316759	-4.085284	2.08	1.2	2014-03-29	07:40:17
906	50.316791	-4.085279	3.56	5.6	2014-03-29	07:40:18
907	50.316833	-4.08527	4.76	7.3	2014-03-29	07:40:19
908	50.316881	-4.085258	5.39	9.2	2014-03-29	07:40:20
909	50.316934	-4.085252	5.9	4.4	2014-03-29	07:40:21
910	50.316985	-4.085262	5.72	352.9	2014-03-29	07:40:22
911	50.317028	-4.085266	4.78	356.5	2014-03-29	07:40:23
912	50.317071	-4.085258	4.89	6.5	2014-03-29	07:40:24
913	50.317115	-4.085265	4.95	354.2	2014-03-29	07:40:25
914	50.317156	-4.08529	4.8	338.7	2014-03-29	07:40:26
915	50.317195	-4.085322	4.95	332.5	2014-03-29	07:40:27
916	50.317232	-4.085362	5.01	325	2014-03-29	07:40:28
917	50.317262	-4.085394	4.05	325.6	2014-03-29	07:40:29
918	50.317285	-4.085413	2.9	332.5	2014-03-29	07:40:30
919	50.317304	-4.085434	2.53	324.2	2014-03-29	07:40:31
920	50.317306	-4.085452	1.33	279.7	2014-03-29	07:40:32
921	50.317296	-4.085458	1.18	200.7	2014-03-29	07:40:33
922	50.317284	-4.085459	1.26	182.7	2014-03-29	07:40:34
923	50.31727	-4.085458	1.61	177.7	2014-03-29	07:40:35
924	50.317252	-4.085456	2.05	175	2014-03-29	07:40:36
925	50.317232	-4.085447	2.25	164.5	2014-03-29	07:40:37
926	50.317215	-4.085438	2.04	161.1	2014-03-29	07:40:38
927	50.317197	-4.08543	2.08	165.3	2014-03-29	07:40:39
928	50.317185	-4.085419	1.53	146.3	2014-03-29	07:40:40
929	50.317177	-4.085404	1.33	130.7	2014-03-29	07:40:41
930	50.317166	-4.085393	1.54	149.5	2014-03-29	07:40:42
931	50.317152	-4.085382	1.69	152.2	2014-03-29	07:40:43
932	50.317137	-4.085372	1.79	156.3	2014-03-29	07:40:44
933	50.317124	-4.085361	1.7	152.9	2014-03-29	07:40:45
934	50.317109	-4.085352	1.75	157.8	2014-03-29	07:40:46
935	50.317093	-4.085345	1.86	165	2014-03-29	07:40:47
936	50.317076	-4.085338	1.97	165.3	2014-03-29	07:40:48
937	50.317058	-4.085331	2.08	165.3	2014-03-29	07:40:49
938	50.317044	-4.085322	1.61	158.6	2014-03-29	07:40:50
939	50.317036	-4.085312	1.15	140.7	2014-03-29	07:40:51
940	50.317026	-4.085303	1.34	150.2	2014-03-29	07:40:52
941	50.317013	-4.085291	1.69	151.4	2014-03-29	07:40:53
942	50.317002	-4.085283	1.31	151.8	2014-03-29	07:40:54
943	50.316992	-4.085275	1.28	155.6	2014-03-29	07:40:55
944	50.316979	-4.085268	1.48	160.8	2014-03-29	07:40:56
945	50.316966	-4.085263	1.49	165.9	2014-03-29	07:40:57
946	50.316953	-4.085261	1.45	173.9	2014-03-29	07:40:58
947	50.316942	-4.085261	1.27	178.4	2014-03-29	07:40:59
948	50.316933	-4.085258	1.04	169.2	2014-03-29	07:41:00
949	50.316925	-4.085254	0.92	161.6	2014-03-29	07:41:01
950	50.316922	-4.085248	0.5	126.8	2014-03-29	07:41:02
951	50.316918	-4.085243	0.54	136.7	2014-03-29	07:41:03
952	50.316909	-4.085239	1.06	164.3	2014-03-29	07:41:04
953	50.316899	-4.085233	1.23	159.5	2014-03-29	07:41:05
954	50.31689	-4.085228	1.02	161.3	2014-03-29	07:41:06
955	50.316882	-4.085222	1.07	155	2014-03-29	07:41:07
956	50.316872	-4.085216	1.1	157.7	2014-03-29	07:41:08
957	50.316864	-4.085211	0.99	160	2014-03-29	07:41:09
958	50.316854	-4.085208	1.16	168.5	2014-03-29	07:41:10
959	50.316842	-4.085205	1.3	171.8	2014-03-29	07:41:11
960	50.316833	-4.085199	1.08	155.5	2014-03-29	07:41:12
961	50.316829	-4.085188	0.94	125.8	2014-03-29	07:41:13
962	50.316823	-4.08518	0.8	135.2	2014-03-29	07:41:14
963	50.316818	-4.085174	0.75	145.5	2014-03-29	07:41:15
964	50.316811	-4.085169	0.87	153.4	2014-03-29	07:41:16
965	50.316805	-4.085163	0.8	150.4	2014-03-29	07:41:17
966	50.3168	-4.085159	0.63	147.9	2014-03-29	07:41:18
967	50.316795	-4.085157	0.52	163.3	2014-03-29	07:41:19
968	50.31679	-4.085157	0.6	183.4	2014-03-29	07:41:20
969	50.316784	-4.085156	0.7	175.1	2014-03-29	07:41:21
970	50.316781	-4.085155	0.14	160	2014-03-29	07:41:23
971	50.316781	-4.085155	0.02	90	2014-03-29	07:41:24
972	50.316778	-4.085152	0.43	158.2	2014-03-29	07:41:25
973	50.316775	-4.085151	0.36	166.7	2014-03-29	07:41:26
974	50.316769	-4.085147	0.69	153.8	2014-03-29	07:41:27
975	50.316763	-4.085144	0.72	164.6	2014-03-29	07:41:28
976	50.316759	-4.085142	0.45	160.8	2014-03-29	07:41:29
977	50.316759	-4.085143	0.06	217.2	2014-03-29	07:41:30
978	50.316756	-4.085137	0.51	123.2	2014-03-29	07:41:31
979	50.316752	-4.08513	0.61	133.6	2014-03-29	07:41:32
980	50.316747	-4.085126	0.65	148.3	2014-03-29	07:41:33
981	50.316742	-4.08512	0.75	145.1	2014-03-29	07:41:34
982	50.316737	-4.085117	0.54	159.9	2014-03-29	07:41:35
983	50.316732	-4.085115	0.62	168.9	2014-03-29	07:41:36
984	50.316727	-4.08511	0.71	148.6	2014-03-29	07:41:37
985	50.316721	-4.085106	0.68	154.2	2014-03-29	07:41:38
986	50.316715	-4.085105	0.63	171.3	2014-03-29	07:41:39
987	50.31671	-4.085104	0.57	175.2	2014-03-29	07:41:40
988	50.316707	-4.085106	0.43	201.8	2014-03-29	07:41:41
989	50.316706	-4.085108	0.09	230.9	2014-03-29	07:41:43
990	50.316709	-4.085106	0.38	19.5	2014-03-29	07:41:44
991	50.316709	-4.085106	0.03	45.5	2014-03-29	07:41:46
992	50.316709	-4.085105	0.04	102	2014-03-29	07:41:47
993	50.316709	-4.085105	0.02	63.4	2014-03-29	07:41:48
994	50.316709	-4.085105	0.03	135.1	2014-03-29	07:41:49
995	50.316709	-4.085105	0.02	196.7	2014-03-29	07:41:50
996	50.316705	-4.085109	0.53	214.7	2014-03-29	07:41:51
997	50.316701	-4.085112	0.45	206.1	2014-03-29	07:41:52
998	50.316701	-4.085112	0.07	169.4	2014-03-29	07:41:53
999	50.316705	-4.085108	0.52	30.9	2014-03-29	07:41:54
1000	50.316708	-4.085104	0.22	33.3	2014-03-29	07:41:56
1001	50.316708	-4.085106	0.07	262.9	2014-03-29	07:41:57
1002	50.316708	-4.085105	0.08	128.1	2014-03-29	07:41:58
1003	50.316707	-4.085104	0.1	130.3	2014-03-29	07:41:59
1004	50.316707	-4.085103	0.04	162.3	2014-03-29	07:42:00
1005	50.316707	-4.085104	0.03	288.6	2014-03-29	07:42:01
1006	50.316706	-4.085104	0.06	180	2014-03-29	07:42:02
1007	50.316703	-4.085105	0.38	196.4	2014-03-29	07:42:03
1008	50.316702	-4.085107	0.17	217.7	2014-03-29	07:42:04
1009	50.316702	-4.085108	0.08	289.8	2014-03-29	07:42:05
1010	50.316703	-4.085108	0.07	343.6	2014-03-29	07:42:07
1011	50.316703	-4.085109	0.02	198.7	2014-03-29	07:42:08
1012	50.316703	-4.085109	0.06	191.5	2014-03-29	07:42:09
1013	50.316702	-4.085109	0.08	180	2014-03-29	07:42:10
1014	50.316699	-4.085105	0.45	139.8	2014-03-29	07:42:11
1015	50.316696	-4.0851	0.48	132.5	2014-03-29	07:42:12
1016	50.316693	-4.085096	0.43	140.8	2014-03-29	07:42:13
1017	50.316692	-4.085094	0.16	145.7	2014-03-29	07:42:14
1018	50.31669	-4.085093	0.18	156.9	2014-03-29	07:42:15
1019	50.316689	-4.085094	0.11	189.1	2014-03-29	07:42:16
1020	50.316688	-4.085093	0.09	153.6	2014-03-29	07:42:17
1021	50.316687	-4.085092	0.12	152.5	2014-03-29	07:42:18
1022	50.316685	-4.085092	0.32	173.6	2014-03-29	07:42:19
1023	50.316684	-4.085092	0.12	174.3	2014-03-29	07:42:20
1024	50.31668	-4.085091	0.38	168.3	2014-03-29	07:42:21
1025	50.316679	-4.085091	0.1	218.7	2014-03-29	07:42:22
1026	50.316679	-4.085091	0.05	163.9	2014-03-29	07:42:24
1027	50.316679	-4.085091	0.02	60.6	2014-03-29	07:42:25
1028	50.316679	-4.08509	0.02	90	2014-03-29	07:42:26
1029	50.316679	-4.085091	0.01	270	2014-03-29	07:42:27
1030	50.316679	-4.08509	0.04	75.9	2014-03-29	07:42:28
1031	50.316679	-4.08509	0.05	65.7	2014-03-29	07:42:29
1032	50.316679	-4.085089	0.02	90	2014-03-29	07:42:30
1033	50.316679	-4.085089	0.02	126.4	2014-03-29	07:42:31
1034	50.316679	-4.085089	0.01	90	2014-03-29	07:42:32
1035	50.316675	-4.085091	0.43	196.9	2014-03-29	07:42:33
1036	50.316671	-4.085091	0.21	179.2	2014-03-29	07:42:35
1037	50.31667	-4.08509	0.13	147.4	2014-03-29	07:42:36
1038	50.31667	-4.085088	0.14	127.9	2014-03-29	07:42:37
1039	50.316669	-4.085087	0.07	134.5	2014-03-29	07:42:39
1040	50.316668	-4.085087	0.09	183.9	2014-03-29	07:42:40
1041	50.316665	-4.085086	0.18	168.2	2014-03-29	07:42:42
1042	50.316668	-4.085081	0.52	39.3	2014-03-29	07:42:43
1043	50.316669	-4.085079	0.09	69.2	2014-03-29	07:42:45
1044	50.316669	-4.085079	0.02	163.3	2014-03-29	07:42:46
1045	50.316669	-4.085079	0.04	170.1	2014-03-29	07:42:47
1046	50.316668	-4.085079	0.04	180	2014-03-29	07:42:48
1047	50.316664	-4.085077	0.49	170.9	2014-03-29	07:42:49
1048	50.316664	-4.085077	0.03	180	2014-03-29	07:42:50
1049	50.316663	-4.085077	0.04	166.6	2014-03-29	07:42:52
1050	50.316663	-4.085077	0.03	156.5	2014-03-29	07:42:53
1051	50.316662	-4.085077	0.04	189.6	2014-03-29	07:42:54
1052	50.316666	-4.085077	0.43	6.3	2014-03-29	07:42:55
1053	50.316666	-4.085077	0.01	180	2014-03-29	07:42:57
1054	50.316666	-4.085076	0.03	136.8	2014-03-29	07:42:58
1055	50.316665	-4.085076	0.04	150.7	2014-03-29	07:43:00
1056	50.316665	-4.085076	0.02	163.3	2014-03-29	07:43:01
1057	50.316665	-4.085076	0.02	163.3	2014-03-29	07:43:02
1058	50.316665	-4.085075	0.02	153.3	2014-03-29	07:43:04
1059	50.316664	-4.085075	0.02	163.3	2014-03-29	07:43:05
1060	50.316664	-4.085075	0	0	2014-03-29	07:43:06
1061	50.316664	-4.085075	0.04	154.8	2014-03-29	07:43:07
1062	50.316663	-4.085076	0.11	215.3	2014-03-29	07:43:08
1063	50.316662	-4.085077	0.16	197.7	2014-03-29	07:43:09
1064	50.316661	-4.085077	0.06	212.6	2014-03-29	07:43:10
1065	50.31666	-4.085078	0.07	220.3	2014-03-29	07:43:12
1066	50.316662	-4.085081	0.21	307.9	2014-03-29	07:43:13
1067	50.316661	-4.085081	0.03	236.4	2014-03-29	07:43:15
1068	50.31666	-4.085082	0.12	203.2	2014-03-29	07:43:16
1069	50.316659	-4.085084	0.17	223	2014-03-29	07:43:17
1070	50.316658	-4.085085	0.16	223.7	2014-03-29	07:43:18
1071	50.316658	-4.085086	0.13	233.5	2014-03-29	07:43:19
1072	50.316653	-4.085093	0.68	221.1	2014-03-29	07:43:20
1073	50.316649	-4.085098	0.56	221.8	2014-03-29	07:43:21
1074	50.316648	-4.085101	0.12	226.7	2014-03-29	07:43:23
1075	50.316647	-4.085102	0.09	236.9	2014-03-29	07:43:24
1076	50.316647	-4.085103	0.07	233.5	2014-03-29	07:43:26
1077	50.316646	-4.085104	0.1	240.9	2014-03-29	07:43:27
1078	50.316646	-4.085105	0.04	256.3	2014-03-29	07:43:28
1079	50.316643	-4.085109	0.47	216.9	2014-03-29	07:43:29
1080	50.316638	-4.085114	0.63	216.7	2014-03-29	07:43:30
1081	50.316634	-4.085119	0.6	215	2014-03-29	07:43:31
1082	50.31663	-4.085123	0.49	213.2	2014-03-29	07:43:32
1083	50.31663	-4.085123	0.05	224.1	2014-03-29	07:43:33
1084	50.316629	-4.085123	0.02	180	2014-03-29	07:43:35
1085	50.31663	-4.085125	0.08	304.3	2014-03-29	07:43:37
1086	50.31663	-4.085126	0.03	249.2	2014-03-29	07:43:38
1087	50.31663	-4.085127	0.07	242.3	2014-03-29	07:43:40
1088	50.316629	-4.085128	0.08	263.9	2014-03-29	07:43:41
1089	50.316626	-4.085133	0.51	217	2014-03-29	07:43:42
1090	50.316625	-4.085136	0.1	248.7	2014-03-29	07:43:44
1091	50.316625	-4.085137	0.1	254.6	2014-03-29	07:43:45
1092	50.316625	-4.085138	0.06	231.5	2014-03-29	07:43:46
1093	50.316623	-4.08514	0.12	233.6	2014-03-29	07:43:48
1094	50.316623	-4.085141	0.09	239.5	2014-03-29	07:43:49
1095	50.316622	-4.085142	0.05	223.8	2014-03-29	07:43:50
1096	50.316617	-4.085147	0.34	211.2	2014-03-29	07:43:52
1097	50.316617	-4.085147	0.04	205.8	2014-03-29	07:43:53
1098	50.316621	-4.085148	0.41	349.8	2014-03-29	07:43:54
1099	50.31662	-4.085149	0.04	219.5	2014-03-29	07:43:56
1100	50.31662	-4.085149	0.03	192.5	2014-03-29	07:43:57
1101	50.316619	-4.085149	0.05	200.8	2014-03-29	07:43:58
1102	50.316619	-4.085149	0.03	224.9	2014-03-29	07:43:59
1103	50.316619	-4.08515	0.03	212.6	2014-03-29	07:44:00
1104	50.316619	-4.08515	0.06	241.8	2014-03-29	07:44:01
1105	50.316615	-4.085155	0.53	216.4	2014-03-29	07:44:02
1106	50.316611	-4.085159	0.48	218.6	2014-03-29	07:44:03
1107	50.316611	-4.08516	0.06	233.7	2014-03-29	07:44:05
1108	50.316611	-4.085161	0.05	260.5	2014-03-29	07:44:06
1109	50.316611	-4.085162	0.06	260.5	2014-03-29	07:44:07
1110	50.316611	-4.085162	0.03	249.2	2014-03-29	07:44:08
1111	50.31661	-4.085163	0.06	250.7	2014-03-29	07:44:09
1112	50.31661	-4.085163	0.03	270	2014-03-29	07:44:10
1113	50.31661	-4.085164	0.03	231.1	2014-03-29	07:44:11
1114	50.31661	-4.085164	0.02	297.6	2014-03-29	07:44:13
1115	50.31661	-4.085165	0.02	270	2014-03-29	07:44:14
1116	50.316611	-4.085165	0.07	277.8	2014-03-29	07:44:15
1117	50.316611	-4.085167	0.09	281.9	2014-03-29	07:44:16
1118	50.316611	-4.085167	0.06	289.5	2014-03-29	07:44:17
1119	50.316611	-4.085168	0.04	282	2014-03-29	07:44:18
1120	50.316611	-4.085169	0.04	255.9	2014-03-29	07:44:19
1121	50.316614	-4.085164	0.47	47.9	2014-03-29	07:44:20
1122	50.316617	-4.085158	0.59	47	2014-03-29	07:44:21
1123	50.316621	-4.085154	0.49	28.4	2014-03-29	07:44:22
1124	50.316625	-4.085149	0.57	43.7	2014-03-29	07:44:23
1125	50.316629	-4.085142	0.66	44.9	2014-03-29	07:44:24
1126	50.316631	-4.085138	0.37	57.7	2014-03-29	07:44:25
1127	50.316632	-4.085134	0.31	74.6	2014-03-29	07:44:26
1128	50.316631	-4.085133	0.07	134.5	2014-03-29	07:44:27
1129	50.31663	-4.085132	0.06	152.2	2014-03-29	07:44:29
1130	50.31663	-4.085132	0.06	131.7	2014-03-29	07:44:30
1131	50.316629	-4.08513	0.09	121.1	2014-03-29	07:44:31
1132	50.31663	-4.085129	0.08	83.4	2014-03-29	07:44:32
1133	50.316629	-4.085129	0.04	103.8	2014-03-29	07:44:33
1134	50.316629	-4.085129	0.03	136.8	2014-03-29	07:44:34
1135	50.316629	-4.085129	0.01	270	2014-03-29	07:44:35
1136	50.316629	-4.085129	0.02	18.7	2014-03-29	07:44:36
1137	50.316629	-4.085128	0.04	163.3	2014-03-29	07:44:37
1138	50.316633	-4.085138	0.77	300.4	2014-03-29	07:44:38
1139	50.316643	-4.085142	1.18	345.7	2014-03-29	07:44:39
1140	50.316654	-4.085143	1.26	357	2014-03-29	07:44:40
1141	50.316665	-4.085148	1.22	342.4	2014-03-29	07:44:41
1142	50.316676	-4.085152	1.33	348.9	2014-03-29	07:44:42
1143	50.316688	-4.085156	1.35	347.7	2014-03-29	07:44:43
1144	50.316702	-4.08516	1.55	348.7	2014-03-29	07:44:44
1145	50.316714	-4.085165	1.41	345.9	2014-03-29	07:44:45
1146	50.316725	-4.08517	1.26	342.7	2014-03-29	07:44:46
1147	50.316736	-4.085176	1.32	342.4	2014-03-29	07:44:47
1148	50.316749	-4.085179	1.38	349	2014-03-29	07:44:48
1149	50.316761	-4.085181	1.41	356.1	2014-03-29	07:44:49
1150	50.316775	-4.085179	1.57	3.7	2014-03-29	07:44:50
1151	50.316791	-4.085178	1.79	3	2014-03-29	07:44:51
1152	50.316814	-4.085173	2.53	8.7	2014-03-29	07:44:52
1153	50.316844	-4.085159	3.46	16.8	2014-03-29	07:44:53
1154	50.316877	-4.085139	3.98	20.6	2014-03-29	07:44:54
1155	50.31691	-4.085113	4.15	26.2	2014-03-29	07:44:55
1156	50.316944	-4.085088	4.18	25.7	2014-03-29	07:44:56
1157	50.316978	-4.085069	4.02	19.6	2014-03-29	07:44:57
1158	50.317003	-4.085059	2.8	14.8	2014-03-29	07:44:58
1159	50.317018	-4.085051	1.76	16.9	2014-03-29	07:44:59
1160	50.317031	-4.085043	1.57	22.1	2014-03-29	07:45:00
1161	50.317044	-4.085034	1.55	24	2014-03-29	07:45:01
1162	50.317057	-4.085025	1.56	23.9	2014-03-29	07:45:02
1163	50.317065	-4.085059	0.28	291.5	2014-03-29	07:45:11
1164	50.317073	-4.085054	0.97	18.7	2014-03-29	07:45:12
1165	50.317091	-4.08505	2	8.7	2014-03-29	07:45:13
1166	50.317117	-4.08504	3.01	14.2	2014-03-29	07:45:14
1167	50.317151	-4.085031	3.78	9.3	2014-03-29	07:45:15
1168	50.317189	-4.085029	4.26	1.4	2014-03-29	07:45:16
1169	50.317225	-4.085033	3.98	356	2014-03-29	07:45:17
1170	50.31726	-4.085037	3.95	356.1	2014-03-29	07:45:18
1171	50.317295	-4.08504	3.91	357.1	2014-03-29	07:45:19
1172	50.317325	-4.085046	3.37	352.2	2014-03-29	07:45:20
1173	50.317349	-4.085051	2.64	352.7	2014-03-29	07:45:21
1174	50.317361	-4.085051	1.4	359.5	2014-03-29	07:45:22
1175	50.317366	-4.085051	0.56	359.3	2014-03-29	07:45:23
1176	50.317366	-4.085051	0.04	180	2014-03-29	07:45:24
1177	50.317362	-4.085054	0.44	209.9	2014-03-29	07:45:25
1178	50.317359	-4.085057	0.39	203.1	2014-03-29	07:45:26
1179	50.317359	-4.085056	0.02	129.7	2014-03-29	07:45:27
1180	50.317356	-4.085058	0.38	202.9	2014-03-29	07:45:28
1181	50.317352	-4.085061	0.46	203.7	2014-03-29	07:45:29
1182	50.317295	-4.085069	1.59	185.4	2014-03-29	07:45:33
1183	50.317279	-4.085078	1.88	198.3	2014-03-29	07:45:34
1184	50.317269	-4.085084	1.19	201.8	2014-03-29	07:45:35
1185	50.317261	-4.085089	1.06	200.4	2014-03-29	07:45:36
1186	50.317251	-4.085093	1.12	193.5	2014-03-29	07:45:37
1187	50.31724	-4.085093	1.2	180.3	2014-03-29	07:45:38
1188	50.317228	-4.085094	1.33	182	2014-03-29	07:45:39
1189	50.317216	-4.085097	1.39	190.4	2014-03-29	07:45:40
1190	50.317204	-4.085099	1.3	186.3	2014-03-29	07:45:41
1191	50.317192	-4.085099	1.35	179	2014-03-29	07:45:42
1192	50.317182	-4.085098	1.11	178.5	2014-03-29	07:45:43
1193	50.317172	-4.085095	1.18	168.1	2014-03-29	07:45:44
1194	50.317161	-4.085094	1.22	175.8	2014-03-29	07:45:45
1195	50.317149	-4.085095	1.28	185.1	2014-03-29	07:45:46
1196	50.317136	-4.085099	1.47	189.8	2014-03-29	07:45:47
1197	50.317123	-4.085101	1.53	185.2	2014-03-29	07:45:48
1198	50.317109	-4.085104	1.55	189.1	2014-03-29	07:45:49
1199	50.317097	-4.085108	1.35	192	2014-03-29	07:45:50
1200	50.317089	-4.085105	0.88	164.3	2014-03-29	07:45:51
1201	50.317081	-4.085103	0.94	170.5	2014-03-29	07:45:52
1202	50.317072	-4.085104	0.98	188	2014-03-29	07:45:53
1203	50.317063	-4.085104	1.03	179	2014-03-29	07:45:54
1204	50.317051	-4.085103	1.33	177.2	2014-03-29	07:45:55
1205	50.31704	-4.085105	1.23	184.5	2014-03-29	07:45:56
1206	50.317029	-4.085107	1.29	185.8	2014-03-29	07:45:57
1207	50.317016	-4.085108	1.47	182.8	2014-03-29	07:45:58
1208	50.317002	-4.085112	1.57	190.7	2014-03-29	07:45:59
1209	50.316987	-4.085113	1.59	184.1	2014-03-29	07:46:00
1210	50.316974	-4.085114	1.54	182.9	2014-03-29	07:46:01
1211	50.316962	-4.085115	1.28	182.7	2014-03-29	07:46:02
1212	50.316954	-4.085113	0.96	170.3	2014-03-29	07:46:03
1213	50.316945	-4.085113	0.94	178.9	2014-03-29	07:46:04
1214	50.316936	-4.085115	1.03	189	2014-03-29	07:46:05
1215	50.316926	-4.085116	1.12	184.9	2014-03-29	07:46:06
1216	50.316915	-4.08512	1.26	193.2	2014-03-29	07:46:07
1217	50.316904	-4.085128	1.38	202.3	2014-03-29	07:46:08
1218	50.31689	-4.085132	1.51	191.9	2014-03-29	07:46:09
1219	50.316877	-4.085141	1.66	203.2	2014-03-29	07:46:10
1220	50.316863	-4.085153	1.7	209.3	2014-03-29	07:46:11
1221	50.316851	-4.085161	1.5	202.4	2014-03-29	07:46:12
1222	50.31684	-4.085165	1.22	193.8	2014-03-29	07:46:13
1223	50.316829	-4.085169	1.27	191.7	2014-03-29	07:46:14
1224	50.316819	-4.08517	1.1	184.7	2014-03-29	07:46:15
1225	50.316809	-4.085173	1.08	189.8	2014-03-29	07:46:16
1226	50.316799	-4.085173	1.17	180.6	2014-03-29	07:46:17
1227	50.316787	-4.085174	1.35	184.8	2014-03-29	07:46:18
1228	50.316774	-4.085179	1.42	192.3	2014-03-29	07:46:19
1229	50.316762	-4.085183	1.37	193.1	2014-03-29	07:46:20
1230	50.316753	-4.085188	1.05	198.8	2014-03-29	07:46:21
1231	50.316753	-4.085192	0.28	260.5	2014-03-29	07:46:22
1232	50.316752	-4.085194	0.17	235.6	2014-03-29	07:46:23
1233	50.316751	-4.085191	0.11	123.3	2014-03-29	07:46:25
1234	50.316751	-4.085188	0.09	95.9	2014-03-29	07:46:27
1235	50.316751	-4.085187	0.06	98.5	2014-03-29	07:46:29
1236	50.316748	-4.08519	0.38	214.8	2014-03-29	07:46:30
1237	50.316748	-4.085189	0.08	96.6	2014-03-29	07:46:31
1238	50.316747	-4.085188	0.05	163.7	2014-03-29	07:46:33
1239	50.316747	-4.085189	0.03	231.1	2014-03-29	07:46:34
1240	50.316746	-4.085189	0.06	180	2014-03-29	07:46:35
1241	50.316746	-4.085189	0.04	221	2014-03-29	07:46:36
1242	50.316743	-4.085192	0.41	208.4	2014-03-29	07:46:37
1243	50.316743	-4.085192	0.03	180	2014-03-29	07:46:38
1244	50.316743	-4.085191	0.01	90	2014-03-29	07:46:39
1245	50.316749	-4.085188	0.72	20.4	2014-03-29	07:46:40
1246	50.316753	-4.085184	0.51	30.9	2014-03-29	07:46:41
1247	50.316754	-4.085181	0.32	54.7	2014-03-29	07:46:42
1248	50.316754	-4.085181	0.01	90	2014-03-29	07:46:43
1249	50.316754	-4.085181	0.01	180	2014-03-29	07:46:44
1250	50.316754	-4.08518	0.01	144.3	2014-03-29	07:46:45
1251	50.316753	-4.085182	0.19	206.5	2014-03-29	07:46:46
1252	50.316751	-4.085195	0.98	259	2014-03-29	07:46:47
1253	50.316753	-4.085207	0.9	284.4	2014-03-29	07:46:48
1254	50.316756	-4.085216	0.73	297.6	2014-03-29	07:46:49
1255	50.316755	-4.085221	0.36	244.1	2014-03-29	07:46:50
1256	50.316753	-4.085222	0.08	192.7	2014-03-29	07:46:52
1257	50.316759	-4.085221	0.67	5	2014-03-29	07:46:53
1258	50.316764	-4.085218	0.64	20.3	2014-03-29	07:46:54
1259	50.316766	-4.085217	0.08	12.9	2014-03-29	07:46:56
1260	50.316759	-4.085229	1.18	226.6	2014-03-29	07:46:57
1261	50.316749	-4.085243	1.41	223.7	2014-03-29	07:46:58
1262	50.316739	-4.085259	1.67	225.2	2014-03-29	07:46:59
1263	50.316728	-4.085277	1.76	224.6	2014-03-29	07:47:00
1264	50.316719	-4.085293	1.52	230.7	2014-03-29	07:47:01
1265	50.316713	-4.085309	1.32	236.4	2014-03-29	07:47:02
1266	50.316709	-4.08532	0.89	241.9	2014-03-29	07:47:03
1267	50.316709	-4.085324	0.29	273.8	2014-03-29	07:47:04
1268	50.316713	-4.085323	0.45	12.3	2014-03-29	07:47:05
1269	50.316713	-4.085319	0.12	76.5	2014-03-29	07:47:07
1270	50.316714	-4.085331	0.81	271.3	2014-03-29	07:47:08
1271	50.316718	-4.085343	1.01	299.3	2014-03-29	07:47:09
1272	50.316723	-4.085356	1.12	302.2	2014-03-29	07:47:10
1273	50.316729	-4.085371	1.2	300.3	2014-03-29	07:47:11
1274	50.316735	-4.085383	1.05	307.7	2014-03-29	07:47:12
1275	50.316741	-4.085392	1.02	318.9	2014-03-29	07:47:13
1276	50.31675	-4.0854	1.12	329.8	2014-03-29	07:47:14
1277	50.316765	-4.085404	1.63	350.1	2014-03-29	07:47:15
1278	50.316786	-4.085402	2.35	3.5	2014-03-29	07:47:16
1279	50.316817	-4.085397	3.54	6	2014-03-29	07:47:17
1280	50.316856	-4.08539	4.32	6.2	2014-03-29	07:47:18
1281	50.316902	-4.085399	5.14	352.9	2014-03-29	07:47:19
1282	50.316946	-4.085414	5.02	347.7	2014-03-29	07:47:20
1283	50.316991	-4.085434	5.26	344.6	2014-03-29	07:47:21
1284	50.317037	-4.085459	5.38	341	2014-03-29	07:47:22
1285	50.317084	-4.085492	5.75	336	2014-03-29	07:47:23
1286	50.317124	-4.085541	5.61	321.6	2014-03-29	07:47:24
1287	50.317147	-4.085585	4.1	310.1	2014-03-29	07:47:25
1288	50.317166	-4.085613	2.87	315.9	2014-03-29	07:47:26
1289	50.317188	-4.08564	3.16	322.5	2014-03-29	07:47:27
1290	50.317211	-4.085668	3.18	322	2014-03-29	07:47:28
1291	50.317211	-4.085686	1.32	270.4	2014-03-29	07:47:29
1292	50.317184	-4.085679	3.04	171	2014-03-29	07:47:30
1293	50.317156	-4.085661	3.42	157.7	2014-03-29	07:47:31
1294	50.317131	-4.085648	2.91	161.1	2014-03-29	07:47:32
1295	50.317107	-4.085638	2.75	165.2	2014-03-29	07:47:33
1296	50.317083	-4.085627	2.75	163.5	2014-03-29	07:47:34
1297	50.317061	-4.085616	2.62	163.2	2014-03-29	07:47:35
1298	50.317044	-4.085604	2.03	154.4	2014-03-29	07:47:36
1299	50.317034	-4.085592	1.46	142.9	2014-03-29	07:47:37
1300	50.317022	-4.085581	1.56	151.3	2014-03-29	07:47:38
1301	50.317007	-4.085574	1.66	161.6	2014-03-29	07:47:39
1302	50.316992	-4.085563	1.88	155.4	2014-03-29	07:47:40
1303	50.316976	-4.085553	1.91	157.4	2014-03-29	07:47:41
1304	50.31696	-4.085543	1.9	158.4	2014-03-29	07:47:42
1305	50.316946	-4.085528	1.93	147.3	2014-03-29	07:47:43
1306	50.316932	-4.085514	1.83	146	2014-03-29	07:47:44
1307	50.316918	-4.0855	1.88	149.9	2014-03-29	07:47:45
1308	50.316905	-4.085487	1.71	146.9	2014-03-29	07:47:46
1309	50.316891	-4.085473	1.76	146.3	2014-03-29	07:47:47
1310	50.316881	-4.085458	1.66	137	2014-03-29	07:47:48
1311	50.316875	-4.085442	1.26	121.2	2014-03-29	07:47:49
1312	50.316868	-4.085428	1.29	125.4	2014-03-29	07:47:50
1313	50.316858	-4.085418	1.3	147.7	2014-03-29	07:47:51
1314	50.316846	-4.085407	1.56	151.7	2014-03-29	07:47:52
1315	50.316834	-4.085397	1.53	150.3	2014-03-29	07:47:53
1316	50.316822	-4.085386	1.52	150.6	2014-03-29	07:47:54
1317	50.316814	-4.085376	1.19	142.1	2014-03-29	07:47:55
1318	50.316806	-4.085367	1.04	139.9	2014-03-29	07:47:56
1319	50.316798	-4.085359	1.1	149.8	2014-03-29	07:47:57
1320	50.31679	-4.085351	1.02	147.4	2014-03-29	07:47:58
1321	50.316783	-4.085343	1	143.4	2014-03-29	07:47:59
1322	50.316776	-4.085338	0.8	156.1	2014-03-29	07:48:00
1323	50.31677	-4.085335	0.74	160.3	2014-03-29	07:48:01
1324	50.316765	-4.085331	0.6	152.2	2014-03-29	07:48:02
1325	50.316762	-4.085326	0.52	139.1	2014-03-29	07:48:03
1326	50.316758	-4.085324	0.5	162	2014-03-29	07:48:04
1327	50.316755	-4.085322	0.35	152.4	2014-03-29	07:48:05
1328	50.316754	-4.085316	0.39	105.4	2014-03-29	07:48:06
1329	50.316751	-4.085311	0.47	131.1	2014-03-29	07:48:07
1330	50.316746	-4.085309	0.57	160.6	2014-03-29	07:48:08
1331	50.316741	-4.085307	0.57	169.1	2014-03-29	07:48:09
1332	50.316736	-4.085306	0.53	168.5	2014-03-29	07:48:10
1333	50.316731	-4.085304	0.6	169.7	2014-03-29	07:48:11
1334	50.316727	-4.085302	0.5	160.3	2014-03-29	07:48:12
1335	50.316727	-4.085301	0.03	106.6	2014-03-29	07:48:13
1336	50.316727	-4.085302	0.02	270	2014-03-29	07:48:14
1337	50.316727	-4.085301	0.06	72.4	2014-03-29	07:48:15
1338	50.316727	-4.0853	0.09	64.6	2014-03-29	07:48:16
1339	50.316723	-4.085297	0.53	154.5	2014-03-29	07:48:17
1340	50.316719	-4.085296	0.43	173.7	2014-03-29	07:48:18
1341	50.316716	-4.085295	0.42	171.1	2014-03-29	07:48:19
1342	50.316715	-4.085296	0.1	207	2014-03-29	07:48:20
1343	50.316715	-4.085295	0.03	23.5	2014-03-29	07:48:21
1344	50.316714	-4.085292	0.13	113.8	2014-03-29	07:48:23
1345	50.316711	-4.085289	0.4	144.6	2014-03-29	07:48:24
1346	50.31671	-4.085289	0.08	162	2014-03-29	07:48:25
1347	50.316708	-4.085282	0.54	121.5	2014-03-29	07:48:26
1348	50.316704	-4.085276	0.63	132.1	2014-03-29	07:48:27
1349	50.316701	-4.085267	0.68	116.1	2014-03-29	07:48:28
1350	50.316698	-4.08526	0.64	131.3	2014-03-29	07:48:29
1351	50.316694	-4.085253	0.68	126	2014-03-29	07:48:30
1352	50.31669	-4.085246	0.67	133.5	2014-03-29	07:48:31
1353	50.316685	-4.08524	0.7	144.9	2014-03-29	07:48:32
1354	50.31668	-4.085234	0.74	142.4	2014-03-29	07:48:33
1355	50.316676	-4.085231	0.44	155.2	2014-03-29	07:48:34
1356	50.316675	-4.08523	0.11	120.8	2014-03-29	07:48:35
1357	50.316679	-4.085227	0.43	31.2	2014-03-29	07:48:36
1358	50.316678	-4.085226	0.08	140.5	2014-03-29	07:48:37
1359	50.316679	-4.085225	0.06	38.5	2014-03-29	07:48:38
1360	50.316677	-4.085224	0.09	138	2014-03-29	07:48:40
1361	50.316677	-4.085223	0.01	43.2	2014-03-29	07:48:42
1362	50.316678	-4.085223	0.01	32.6	2014-03-29	07:48:43
1363	50.316677	-4.085224	0.03	231.1	2014-03-29	07:48:44
1364	50.316677	-4.085223	0.02	90	2014-03-29	07:48:45
1365	50.316677	-4.085223	0.05	173.1	2014-03-29	07:48:46
1366	50.316677	-4.085224	0.04	198.2	2014-03-29	07:48:47
1367	50.316677	-4.085224	0.01	228.6	2014-03-29	07:48:49
1368	50.31668	-4.085222	0.35	18.6	2014-03-29	07:48:50
1369	50.316681	-4.085222	0.06	10.9	2014-03-29	07:48:52
1370	50.31668	-4.085222	0.08	197.5	2014-03-29	07:48:53
1371	50.31668	-4.085223	0.06	318.1	2014-03-29	07:48:54
1372	50.31668	-4.085223	0.01	144.3	2014-03-29	07:48:55
1373	50.316681	-4.085223	0.03	336.5	2014-03-29	07:48:56
1374	50.31668	-4.085223	0.04	221	2014-03-29	07:48:57
1375	50.316675	-4.085224	0.62	188.2	2014-03-29	07:48:58
1376	50.31667	-4.085225	0.49	183.5	2014-03-29	07:48:59
1377	50.316667	-4.085225	0.37	186.6	2014-03-29	07:49:00
1378	50.316663	-4.085223	0.46	154.9	2014-03-29	07:49:01
1379	50.316662	-4.085215	0.57	100.4	2014-03-29	07:49:02
1380	50.316663	-4.085208	0.46	77.3	2014-03-29	07:49:03
1381	50.316663	-4.085208	0.02	90	2014-03-29	07:49:04
1382	50.316663	-4.085202	0.21	93.8	2014-03-29	07:49:06
1383	50.316663	-4.085202	0.04	118	2014-03-29	07:49:07
1384	50.316662	-4.085202	0.03	217	2014-03-29	07:49:09
1385	50.316662	-4.085202	0.03	212.6	2014-03-29	07:49:10
1386	50.316662	-4.085203	0.03	245	2014-03-29	07:49:12
1387	50.316658	-4.085203	0.41	180	2014-03-29	07:49:13
1388	50.316658	-4.085203	0.04	180	2014-03-29	07:49:15
1389	50.316657	-4.085203	0.08	170.8	2014-03-29	07:49:16
1390	50.316657	-4.085203	0.04	219	2014-03-29	07:49:17
1391	50.316656	-4.085203	0.02	180	2014-03-29	07:49:19
1392	50.316656	-4.085203	0.03	90	2014-03-29	07:49:20
1393	50.316655	-4.085202	0.12	159.9	2014-03-29	07:49:21
1394	50.316654	-4.085202	0.12	147.4	2014-03-29	07:49:22
1395	50.316653	-4.085201	0.14	151.4	2014-03-29	07:49:23
1396	50.316651	-4.085202	0.15	195.7	2014-03-29	07:49:25
1397	50.31665	-4.085202	0.08	171.8	2014-03-29	07:49:26
1398	50.316649	-4.085201	0.11	139.7	2014-03-29	07:49:27
1399	50.316648	-4.0852	0.16	153.1	2014-03-29	07:49:28
1400	50.316647	-4.085199	0.12	159.4	2014-03-29	07:49:29
1401	50.316641	-4.085196	0.66	158.3	2014-03-29	07:49:30
1402	50.316637	-4.085191	0.61	148.9	2014-03-29	07:49:31
1403	50.316632	-4.085187	0.58	146.5	2014-03-29	07:49:32
1404	50.316629	-4.085184	0.4	157.4	2014-03-29	07:49:33
1405	50.316625	-4.085183	0.43	167.2	2014-03-29	07:49:34
1406	50.316621	-4.08518	0.56	153.6	2014-03-29	07:49:35
1407	50.316616	-4.085175	0.6	149.8	2014-03-29	07:49:36
1408	50.316614	-4.085169	0.49	121.1	2014-03-29	07:49:37
1409	50.316612	-4.085169	0.13	172.3	2014-03-29	07:49:38
1410	50.316613	-4.085162	0.52	80.6	2014-03-29	07:49:39
1411	50.316613	-4.085161	0.08	96.9	2014-03-29	07:49:40
1412	50.316613	-4.08516	0.03	124.6	2014-03-29	07:49:42
1413	50.316613	-4.08516	0.01	270	2014-03-29	07:49:43
1414	50.316613	-4.08516	0.02	122.4	2014-03-29	07:49:45
1415	50.316609	-4.08516	0.43	179.2	2014-03-29	07:49:46
1416	50.316605	-4.085161	0.38	189.9	2014-03-29	07:49:47
1417	50.316603	-4.085162	0.16	194.2	2014-03-29	07:49:49
1418	50.316602	-4.085161	0.1	153	2014-03-29	07:49:50
1419	50.316601	-4.085161	0.07	175.1	2014-03-29	07:49:51
1420	50.316604	-4.085159	0.16	24.4	2014-03-29	07:49:53
1421	50.316604	-4.085159	0.03	192.9	2014-03-29	07:49:54
1422	50.316602	-4.085157	0.19	129.1	2014-03-29	07:49:55
1423	50.3166	-4.085156	0.25	159	2014-03-29	07:49:56
1424	50.316599	-4.085156	0.08	171.1	2014-03-29	07:49:58
1425	50.316597	-4.085153	0.33	145.7	2014-03-29	07:49:59
1426	50.316596	-4.085153	0.04	180	2014-03-29	07:50:00
1427	50.316593	-4.085151	0.42	156.4	2014-03-29	07:50:01
1428	50.316592	-4.085151	0.08	189.2	2014-03-29	07:50:02
1429	50.316592	-4.085145	0.41	93.9	2014-03-29	07:50:03
1430	50.316592	-4.085143	0.07	104.8	2014-03-29	07:50:05
1431	50.316592	-4.085142	0.04	90	2014-03-29	07:50:06
1432	50.316591	-4.085142	0.06	138.6	2014-03-29	07:50:07
1433	50.316591	-4.085142	0.01	144.3	2014-03-29	07:50:08
1434	50.316591	-4.085142	0.03	147.4	2014-03-29	07:50:09
1435	50.31659	-4.085141	0.04	171.5	2014-03-29	07:50:10
1436	50.31659	-4.085141	0.04	170.1	2014-03-29	07:50:11
1437	50.31659	-4.085141	0.03	158.5	2014-03-29	07:50:12
1438	50.31659	-4.085142	0.03	239.2	2014-03-29	07:50:13
1439	50.316589	-4.085142	0.02	217.6	2014-03-29	07:50:15
1440	50.316589	-4.085142	0.03	231.9	2014-03-29	07:50:16
1441	50.316589	-4.085142	0.01	180	2014-03-29	07:50:17
1442	50.316589	-4.085142	0.02	126.4	2014-03-29	07:50:18
1443	50.316589	-4.085142	0.03	69.5	2014-03-29	07:50:20
1444	50.316589	-4.085141	0.02	90	2014-03-29	07:50:21
1445	50.316589	-4.085141	0.05	113	2014-03-29	07:50:22
1446	50.316589	-4.08514	0.05	114.7	2014-03-29	07:50:23
1447	50.316588	-4.085139	0.1	119.1	2014-03-29	07:50:24
1448	50.316584	-4.085139	0.53	182.6	2014-03-29	07:50:25
1449	50.316583	-4.085138	0.08	143.6	2014-03-29	07:50:27
1450	50.316582	-4.085137	0.06	113.5	2014-03-29	07:50:29
1451	50.316582	-4.085136	0.08	117.3	2014-03-29	07:50:30
1452	50.316581	-4.085134	0.12	122.9	2014-03-29	07:50:31
1453	50.316581	-4.085133	0.09	128.1	2014-03-29	07:50:32
1454	50.316577	-4.085134	0.42	184.8	2014-03-29	07:50:33
1455	50.316572	-4.085135	0.58	187.6	2014-03-29	07:50:34
1456	50.316567	-4.085138	0.6	201	2014-03-29	07:50:35
1457	50.316562	-4.085142	0.56	209.4	2014-03-29	07:50:36
1458	50.316559	-4.085146	0.51	218.2	2014-03-29	07:50:37
1459	50.316558	-4.085145	0.05	126.2	2014-03-29	07:50:39
1460	50.316558	-4.085144	0.07	113.1	2014-03-29	07:50:40
1461	50.316558	-4.085143	0.05	128.1	2014-03-29	07:50:41
1462	50.316558	-4.085143	0.04	133	2014-03-29	07:50:42
1463	50.316557	-4.085143	0.03	147.4	2014-03-29	07:50:43
1464	50.316557	-4.085143	0.02	196.7	2014-03-29	07:50:44
1465	50.316554	-4.085146	0.47	211.4	2014-03-29	07:50:45
1466	50.31655	-4.085149	0.39	211.1	2014-03-29	07:50:46
1467	50.31655	-4.085151	0.08	227.8	2014-03-29	07:50:48
1468	50.316549	-4.085151	0.02	163.3	2014-03-29	07:50:49
1469	50.316549	-4.085151	0.02	147.4	2014-03-29	07:50:50
1470	50.316549	-4.08515	0.02	126.4	2014-03-29	07:50:51
1471	50.316549	-4.085151	0.02	212.6	2014-03-29	07:50:52
1472	50.316549	-4.085151	0.01	180	2014-03-29	07:50:53
1473	50.316549	-4.08515	0.01	150.4	2014-03-29	07:50:54
1474	50.316549	-4.08515	0.02	145.8	2014-03-29	07:50:55
1475	50.316548	-4.08515	0.03	191.1	2014-03-29	07:50:56
1476	50.316548	-4.085151	0.05	194.5	2014-03-29	07:50:57
1477	50.316548	-4.085151	0.04	205.8	2014-03-29	07:50:58
1478	50.316547	-4.085151	0.02	194.5	2014-03-29	07:51:00
1479	50.316547	-4.085151	0.04	220.1	2014-03-29	07:51:01
1480	50.316547	-4.085152	0.02	244.3	2014-03-29	07:51:02
1481	50.316547	-4.085152	0.03	211.5	2014-03-29	07:51:03
1482	50.316546	-4.085152	0.03	200.8	2014-03-29	07:51:05
1483	50.316546	-4.085152	0.06	185	2014-03-29	07:51:06
1484	50.316545	-4.085152	0.05	187.8	2014-03-29	07:51:07
1485	50.316545	-4.085152	0.05	172.2	2014-03-29	07:51:08
1486	50.316545	-4.085152	0.04	221	2014-03-29	07:51:09
1487	50.316544	-4.085153	0.03	212.6	2014-03-29	07:51:10
1488	50.316544	-4.085151	0.08	111.7	2014-03-29	07:51:12
1489	50.316544	-4.085151	0.01	90	2014-03-29	07:51:13
1490	50.316544	-4.085151	0.03	249.8	2014-03-29	07:51:14
1491	50.316544	-4.085151	0.01	270	2014-03-29	07:51:15
1492	50.316544	-4.085151	0.01	270	2014-03-29	07:51:16
1493	50.316541	-4.085155	0.43	218.6	2014-03-29	07:51:17
1494	50.316541	-4.085155	0.01	212.6	2014-03-29	07:51:18
1495	50.31654	-4.085155	0.02	212.6	2014-03-29	07:51:19
1496	50.316537	-4.085159	0.42	216.7	2014-03-29	07:51:20
1497	50.316537	-4.085159	0.01	197.7	2014-03-29	07:51:22
1498	50.316537	-4.085159	0.04	219.9	2014-03-29	07:51:23
1499	50.316537	-4.085159	0.04	154.2	2014-03-29	07:51:24
1500	50.316536	-4.085158	0.04	122.4	2014-03-29	07:51:25
1501	50.316536	-4.085158	0.04	139	2014-03-29	07:51:26
1502	50.316536	-4.085158	0.01	128.1	2014-03-29	07:51:27
1503	50.316539	-4.085154	0.43	42.6	2014-03-29	07:51:28
1504	50.316542	-4.08515	0.42	40.2	2014-03-29	07:51:29
1505	50.316544	-4.085146	0.36	56.7	2014-03-29	07:51:30
1506	50.316543	-4.085146	0.03	157.3	2014-03-29	07:51:31
1507	50.316543	-4.085145	0.03	105.2	2014-03-29	07:51:33
1508	50.316543	-4.085144	0.03	69.8	2014-03-29	07:51:34
1509	50.316543	-4.085144	0	0	2014-03-29	07:51:35
1510	50.316543	-4.085145	0.04	205.8	2014-03-29	07:51:36
1511	50.316542	-4.085145	0.06	180	2014-03-29	07:51:37
1512	50.316541	-4.085145	0.06	198	2014-03-29	07:51:39
1513	50.316541	-4.085144	0.05	114.3	2014-03-29	07:51:41
1514	50.316541	-4.085143	0.06	127.6	2014-03-29	07:51:42
1515	50.31654	-4.085143	0.07	151.6	2014-03-29	07:51:43
1516	50.316539	-4.085143	0.09	176.1	2014-03-29	07:51:44
1517	50.316538	-4.085143	0.1	180	2014-03-29	07:51:45
1518	50.316538	-4.085143	0.08	188.2	2014-03-29	07:51:46
1519	50.316537	-4.085143	0.07	180	2014-03-29	07:51:47
1520	50.316536	-4.085143	0.1	183.6	2014-03-29	07:51:48
1521	50.316535	-4.085143	0.1	186.3	2014-03-29	07:51:49
1522	50.316535	-4.085144	0.05	213.2	2014-03-29	07:51:50
1523	50.31653	-4.085147	0.58	204.2	2014-03-29	07:51:51
1524	50.316528	-4.085148	0.12	192.8	2014-03-29	07:51:53
1525	50.316527	-4.085148	0.06	197.7	2014-03-29	07:51:54
1526	50.316527	-4.085148	0.06	186.6	2014-03-29	07:51:55
1527	50.316529	-4.085147	0.2	25.4	2014-03-29	07:51:56
1528	50.316531	-4.085144	0.33	41.2	2014-03-29	07:51:57
1529	50.316534	-4.085139	0.45	47.2	2014-03-29	07:51:58
1530	50.316535	-4.08513	0.66	80.3	2014-03-29	07:51:59
1531	50.316526	-4.085152	1.85	237.4	2014-03-29	07:52:00
1532	50.316531	-4.085175	1.77	290	2014-03-29	07:52:01
1533	50.316536	-4.085191	1.26	297.3	2014-03-29	07:52:02
1534	50.316542	-4.085203	1.08	308.7	2014-03-29	07:52:03
1535	50.316547	-4.085215	1	303.8	2014-03-29	07:52:04
1536	50.316554	-4.085224	1	317	2014-03-29	07:52:05
1537	50.316561	-4.085228	0.89	343.6	2014-03-29	07:52:06
1538	50.316573	-4.085229	1.25	354	2014-03-29	07:52:07
1539	50.316581	-4.08523	0.88	356.9	2014-03-29	07:52:08
1540	50.316585	-4.085233	0.59	337.3	2014-03-29	07:52:09
1541	50.31659	-4.085237	0.6	330.8	2014-03-29	07:52:10
1542	50.316593	-4.085244	0.56	304.7	2014-03-29	07:52:11
1543	50.316594	-4.085255	0.78	277.5	2014-03-29	07:52:12
1544	50.316593	-4.085265	0.76	265.8	2014-03-29	07:52:13
1545	50.316593	-4.085278	0.87	264.5	2014-03-29	07:52:14
1546	50.316591	-4.08529	0.87	260.1	2014-03-29	07:52:15
1547	50.316589	-4.085301	0.84	249.1	2014-03-29	07:52:16
1548	50.316585	-4.085311	0.81	243.2	2014-03-29	07:52:17
1549	50.316582	-4.085323	0.94	247.8	2014-03-29	07:52:18
1550	50.316579	-4.085333	0.82	242.2	2014-03-29	07:52:19
1551	50.316577	-4.085341	0.58	252.1	2014-03-29	07:52:20
1552	50.316577	-4.085342	0.08	289.8	2014-03-29	07:52:21
1553	50.31658	-4.085338	0.44	43.2	2014-03-29	07:52:22
1554	50.316579	-4.085338	0.09	192	2014-03-29	07:52:23
1555	50.316579	-4.085338	0.02	171.5	2014-03-29	07:52:25
1556	50.316579	-4.085338	0.01	231.9	2014-03-29	07:52:26
1557	50.316579	-4.085338	0.01	306.4	2014-03-29	07:52:28
1558	50.316579	-4.085338	0.06	162.3	2014-03-29	07:52:29
1559	50.316576	-4.085341	0.38	207.2	2014-03-29	07:52:30
1560	50.316575	-4.085341	0.04	231.9	2014-03-29	07:52:32
1561	50.316575	-4.085342	0.05	194.5	2014-03-29	07:52:33
1562	50.316575	-4.085341	0.02	126.4	2014-03-29	07:52:34
1563	50.316575	-4.085342	0.01	270	2014-03-29	07:52:35
1564	50.316572	-4.085346	0.38	230.8	2014-03-29	07:52:36
1565	50.316572	-4.085346	0.03	212.6	2014-03-29	07:52:38
1566	50.316572	-4.085346	0.01	270	2014-03-29	07:52:39
1567	50.316572	-4.085347	0.03	203.5	2014-03-29	07:52:40
1568	50.316572	-4.085347	0.02	251.4	2014-03-29	07:52:42
1569	50.316572	-4.085347	0.04	319.9	2014-03-29	07:52:43
1570	50.316572	-4.085348	0.08	289.8	2014-03-29	07:52:44
1571	50.316572	-4.085349	0.05	280.6	2014-03-29	07:52:45
1572	50.316569	-4.085352	0.39	212.6	2014-03-29	07:52:46
1573	50.316565	-4.085355	0.49	205	2014-03-29	07:52:47
1574	50.316561	-4.085359	0.5	213.7	2014-03-29	07:52:48
1575	50.316557	-4.085363	0.52	209.8	2014-03-29	07:52:49
1576	50.316554	-4.085366	0.46	207.5	2014-03-29	07:52:50
1577	50.316554	-4.085366	0.01	180	2014-03-29	07:52:52
1578	50.316552	-4.085363	0.26	135.3	2014-03-29	07:52:53
1579	50.316552	-4.085363	0.01	296.6	2014-03-29	07:52:55
1580	50.316552	-4.085363	0.02	311.4	2014-03-29	07:52:56
1581	50.316552	-4.085364	0.02	254.6	2014-03-29	07:52:58
1582	50.316552	-4.085364	0.04	205.8	2014-03-29	07:52:59
1583	50.316552	-4.085364	0.01	209.6	2014-03-29	07:53:00
1584	50.316552	-4.085364	0.02	145.8	2014-03-29	07:53:01
1585	50.316551	-4.085364	0.02	163.3	2014-03-29	07:53:03
1586	50.316551	-4.085364	0.01	90	2014-03-29	07:53:04
1587	50.316551	-4.085364	0.01	180	2014-03-29	07:53:05
1588	50.316551	-4.085364	0.01	150.4	2014-03-29	07:53:06
1589	50.316551	-4.085364	0.02	147.4	2014-03-29	07:53:07
1590	50.316551	-4.085363	0.02	145.8	2014-03-29	07:53:08
1591	50.316551	-4.085363	0.01	150.4	2014-03-29	07:53:09
1592	50.316551	-4.085363	0	0	2014-03-29	07:53:10
1593	50.31655	-4.085363	0.01	144.3	2014-03-29	07:53:11
1594	50.31655	-4.085363	0.02	90	2014-03-29	07:53:12
1595	50.31655	-4.085363	0.02	180	2014-03-29	07:53:13
1596	50.31655	-4.085363	0.02	180	2014-03-29	07:53:14
1597	50.31655	-4.085363	0.01	180	2014-03-29	07:53:15
1598	50.31655	-4.085363	0.01	90	2014-03-29	07:53:16
1599	50.31655	-4.085363	0.01	90	2014-03-29	07:53:17
1600	50.31655	-4.085363	0.01	32.6	2014-03-29	07:53:18
1601	50.31655	-4.085363	0.02	50.3	2014-03-29	07:53:19
1602	50.31655	-4.085362	0.01	150.4	2014-03-29	07:53:20
1603	50.31655	-4.085362	0.01	90	2014-03-29	07:53:21
1604	50.31655	-4.085362	0.01	180	2014-03-29	07:53:22
1605	50.31655	-4.085362	0.02	180	2014-03-29	07:53:23
1606	50.31655	-4.085362	0.02	180	2014-03-29	07:53:24
1607	50.31655	-4.085362	0.01	180	2014-03-29	07:53:25
1608	50.31655	-4.085362	0.01	90	2014-03-29	07:53:26
1609	50.316549	-4.085362	0.03	136.8	2014-03-29	07:53:27
1610	50.316549	-4.085362	0.01	90	2014-03-29	07:53:28
1611	50.316549	-4.085362	0.01	90	2014-03-29	07:53:29
1612	50.316549	-4.085361	0.01	90	2014-03-29	07:53:30
1613	50.316553	-4.085358	0.45	37.6	2014-03-29	07:53:31
1614	50.316555	-4.085353	0.42	51.9	2014-03-29	07:53:32
1615	50.316557	-4.085347	0.48	59.8	2014-03-29	07:53:33
1616	50.316559	-4.08534	0.55	74.1	2014-03-29	07:53:34
1617	50.316559	-4.08534	0.03	23.5	2014-03-29	07:53:35
1618	50.316559	-4.085339	0.04	28.8	2014-03-29	07:53:37
1619	50.316559	-4.085339	0.01	90	2014-03-29	07:53:38
1620	50.31656	-4.085339	0.03	51.9	2014-03-29	07:53:39
1621	50.31656	-4.085338	0.05	56.4	2014-03-29	07:53:40
1622	50.31656	-4.085338	0.02	90	2014-03-29	07:53:41
1623	50.316562	-4.085334	0.37	42.8	2014-03-29	07:53:42
1624	50.316566	-4.085329	0.56	40.9	2014-03-29	07:53:43
1625	50.316567	-4.085328	0.04	49.6	2014-03-29	07:53:45
1626	50.316567	-4.085328	0.02	16.7	2014-03-29	07:53:46
1627	50.316567	-4.085328	0.01	90	2014-03-29	07:53:47
1628	50.316567	-4.085328	0.01	90	2014-03-29	07:53:48
1629	50.316564	-4.085328	0.3	187.8	2014-03-29	07:53:49
1630	50.316563	-4.085328	0.16	165.4	2014-03-29	07:53:50
1631	50.316563	-4.085326	0.06	75.5	2014-03-29	07:53:52
1632	50.316563	-4.085325	0.09	56.9	2014-03-29	07:53:53
1633	50.316564	-4.085324	0.1	62.2	2014-03-29	07:53:54
1634	50.316564	-4.085322	0.1	67.4	2014-03-29	07:53:56
1635	50.316564	-4.08532	0.08	83.9	2014-03-29	07:53:57
1636	50.316564	-4.085319	0.09	108.4	2014-03-29	07:53:58
1637	50.316564	-4.085318	0.11	99.5	2014-03-29	07:53:59
1638	50.316564	-4.085316	0.12	103.8	2014-03-29	07:54:00
1639	50.316564	-4.085315	0.09	90	2014-03-29	07:54:01
1640	50.316564	-4.085314	0.07	48.7	2014-03-29	07:54:02
1641	50.316565	-4.085312	0.07	67.1	2014-03-29	07:54:04
1642	50.316565	-4.085312	0.06	41.4	2014-03-29	07:54:05
1643	50.316565	-4.085311	0.03	12.5	2014-03-29	07:54:06
1644	50.316565	-4.085311	0.04	77.8	2014-03-29	07:54:07
1645	50.316566	-4.08531	0.04	62.4	2014-03-29	07:54:08
1646	50.316565	-4.08531	0.04	139.9	2014-03-29	07:54:09
1647	50.316565	-4.08531	0.03	246.9	2014-03-29	07:54:10
1648	50.316561	-4.085314	0.49	207.3	2014-03-29	07:54:11
1649	50.316559	-4.085315	0.28	194.7	2014-03-29	07:54:12
1650	50.316558	-4.085314	0.03	164.9	2014-03-29	07:54:14
1651	50.316558	-4.085315	0.04	221	2014-03-29	07:54:15
1652	50.316561	-4.085318	0.36	321.8	2014-03-29	07:54:16
1653	50.31657	-4.085331	1.36	317.4	2014-03-29	07:54:17
1654	50.31658	-4.08534	1.34	329.6	2014-03-29	07:54:18
1655	50.316591	-4.085354	1.52	321.6	2014-03-29	07:54:19
1656	50.316601	-4.085365	1.37	323.5	2014-03-29	07:54:20
1657	50.31661	-4.085374	1.22	327	2014-03-29	07:54:21
1658	50.31662	-4.085382	1.26	333.4	2014-03-29	07:54:22
1659	50.316632	-4.08539	1.47	339.1	2014-03-29	07:54:23
1660	50.316645	-4.085397	1.52	341	2014-03-29	07:54:24
1661	50.316658	-4.085397	1.39	359.8	2014-03-29	07:54:25
1662	50.316671	-4.085395	1.47	4.7	2014-03-29	07:54:26
1663	50.316685	-4.085394	1.54	3.3	2014-03-29	07:54:27
1664	50.316697	-4.085391	1.38	8.7	2014-03-29	07:54:28
1665	50.316706	-4.085385	1.07	23.4	2014-03-29	07:54:29
1666	50.316709	-4.085379	0.52	51.6	2014-03-29	07:54:30
1667	50.316707	-4.085374	0.39	117.1	2014-03-29	07:54:31
1668	50.316707	-4.085374	0.04	90	2014-03-29	07:54:32
1669	50.316704	-4.085373	0.39	172.1	2014-03-29	07:54:33
1670	50.316699	-4.085374	0.53	189.7	2014-03-29	07:54:34
1671	50.316695	-4.085376	0.49	196.4	2014-03-29	07:54:35
1672	50.316694	-4.085377	0.07	210.6	2014-03-29	07:54:37
1673	50.316698	-4.085378	0.47	349.7	2014-03-29	07:54:38
1674	50.316698	-4.085379	0.02	300.8	2014-03-29	07:54:40
1675	50.316698	-4.085379	0.04	17.7	2014-03-29	07:54:41
1676	50.316698	-4.085379	0	0	2014-03-29	07:54:43
1677	50.316698	-4.085379	0.01	270	2014-03-29	07:54:44
1678	50.316698	-4.085379	0.02	16.7	2014-03-29	07:54:45
1679	50.316699	-4.085379	0.01	35.7	2014-03-29	07:54:46
1680	50.316699	-4.085379	0.01	29.6	2014-03-29	07:54:47
1681	50.316699	-4.085378	0.01	35.7	2014-03-29	07:54:49
1682	50.316698	-4.085379	0.03	242.7	2014-03-29	07:54:51
1683	50.316698	-4.08538	0.02	270	2014-03-29	07:54:52
1684	50.316702	-4.085381	0.19	344.4	2014-03-29	07:54:54
1685	50.316701	-4.085381	0.04	227	2014-03-29	07:54:55
1686	50.316701	-4.085382	0.02	212.6	2014-03-29	07:54:56
1687	50.316701	-4.085382	0.03	253	2014-03-29	07:54:57
1688	50.3167	-4.085387	0.4	243.5	2014-03-29	07:54:58
1689	50.316697	-4.085391	0.44	222.4	2014-03-29	07:54:59
1690	50.316694	-4.085397	0.51	231.1	2014-03-29	07:55:00
1691	50.316691	-4.085401	0.39	224.4	2014-03-29	07:55:01
1692	50.31669	-4.085404	0.31	233.2	2014-03-29	07:55:02
1693	50.316689	-4.085405	0.06	242.7	2014-03-29	07:55:03
1694	50.316689	-4.085406	0.04	263.6	2014-03-29	07:55:05
1695	50.31669	-4.085406	0.05	352.2	2014-03-29	07:55:06
1696	50.31669	-4.085406	0.02	299.4	2014-03-29	07:55:07
1697	50.31669	-4.085407	0.03	251.4	2014-03-29	07:55:08
1698	50.31669	-4.085407	0.03	249.2	2014-03-29	07:55:09
1699	50.31669	-4.085407	0.02	295.7	2014-03-29	07:55:10
1700	50.31669	-4.085408	0.02	243.4	2014-03-29	07:55:11
1701	50.316689	-4.085408	0.02	161.3	2014-03-29	07:55:12
1702	50.316689	-4.085408	0.01	180	2014-03-29	07:55:14
1703	50.316689	-4.085407	0.08	171.3	2014-03-29	07:55:15
1704	50.316688	-4.085407	0.05	180	2014-03-29	07:55:16
1705	50.316688	-4.085408	0.04	270	2014-03-29	07:55:17
1706	50.316688	-4.085408	0.05	200.8	2014-03-29	07:55:18
1707	50.316687	-4.085409	0.04	205.9	2014-03-29	07:55:20
1708	50.316687	-4.085409	0.04	188.8	2014-03-29	07:55:21
1709	50.316686	-4.08541	0.06	205.4	2014-03-29	07:55:23
1710	50.316685	-4.08541	0.06	203.3	2014-03-29	07:55:25
1711	50.316684	-4.085411	0.08	226.7	2014-03-29	07:55:26
1712	50.316684	-4.085411	0.01	215.7	2014-03-29	07:55:27
1713	50.316684	-4.085411	0.01	270	2014-03-29	07:55:28
1714	50.316685	-4.085418	0.48	281.2	2014-03-29	07:55:29
1715	50.31669	-4.085433	1.2	300.3	2014-03-29	07:55:30
1716	50.316698	-4.085443	1.14	321.4	2014-03-29	07:55:31
1717	50.316707	-4.085451	1.16	327.7	2014-03-29	07:55:32
1718	50.316718	-4.085458	1.29	336.8	2014-03-29	07:55:33
1719	50.316728	-4.085464	1.22	341.5	2014-03-29	07:55:34
1720	50.316741	-4.085467	1.4	349.7	2014-03-29	07:55:35
1721	50.316758	-4.085466	1.99	2.4	2014-03-29	07:55:36
1722	50.316786	-4.085458	3.09	10.6	2014-03-29	07:55:37
1723	50.316818	-4.085449	3.63	10.8	2014-03-29	07:55:38
1724	50.316852	-4.085435	3.98	13.8	2014-03-29	07:55:39
1725	50.316885	-4.085424	3.72	12.7	2014-03-29	07:55:40
1726	50.316904	-4.085415	2.24	15.9	2014-03-29	07:55:41
1727	50.316911	-4.085411	0.8	24.6	2014-03-29	07:55:42
1728	50.316911	-4.085411	0.04	255.9	2014-03-29	07:55:43
1729	50.316911	-4.085411	0.01	270	2014-03-29	07:55:45
1730	50.31691	-4.085411	0.05	159.2	2014-03-29	07:55:46
1731	50.3169	-4.085414	1.23	188.9	2014-03-29	07:55:47
1732	50.316887	-4.085415	1.45	183.1	2014-03-29	07:55:48
1733	50.316873	-4.085414	1.47	178.4	2014-03-29	07:55:49
1734	50.316859	-4.085414	1.61	178.9	2014-03-29	07:55:50
1735	50.316846	-4.085414	1.48	179.5	2014-03-29	07:55:51
1736	50.316835	-4.085413	1.19	177.4	2014-03-29	07:55:52
1737	50.316825	-4.085411	1.08	173.7	2014-03-29	07:55:53
1738	50.316814	-4.08541	1.26	177.3	2014-03-29	07:55:54
1739	50.316802	-4.085406	1.32	168	2014-03-29	07:55:55
1740	50.316796	-4.085404	0.75	167.6	2014-03-29	07:55:56
1741	50.316796	-4.085402	0.19	75.8	2014-03-29	07:55:57
1742	50.316799	-4.085397	0.45	40.3	2014-03-29	07:55:58
1743	50.3168	-4.085394	0.12	76.2	2014-03-29	07:56:00
1744	50.3168	-4.085394	0.01	270	2014-03-29	07:56:01
1745	50.3168	-4.085394	0	0	2014-03-29	07:56:02
1746	50.3168	-4.085394	0	0	2014-03-29	07:56:03
1747	50.316799	-4.085397	0.09	252.7	2014-03-29	07:56:05
1748	50.316803	-4.085399	0.46	336.2	2014-03-29	07:56:06
1749	50.316812	-4.0854	0.93	359.6	2014-03-29	07:56:07
1750	50.316833	-4.085396	2.38	6.5	2014-03-29	07:56:08
1751	50.316867	-4.085385	3.9	11.4	2014-03-29	07:56:09
1752	50.316908	-4.08537	4.66	13.1	2014-03-29	07:56:10
1753	50.316953	-4.085357	5.12	10.3	2014-03-29	07:56:11
1754	50.316997	-4.085364	4.88	354.5	2014-03-29	07:56:12
1755	50.317036	-4.085386	4.67	340	2014-03-29	07:56:13
1756	50.317076	-4.085415	4.89	335.8	2014-03-29	07:56:14
1757	50.317117	-4.085449	5.2	331.6	2014-03-29	07:56:15
1758	50.317158	-4.085486	5.22	330	2014-03-29	07:56:16
1759	50.317191	-4.085512	4.15	333.4	2014-03-29	07:56:17
1760	50.317218	-4.085525	3.13	342.7	2014-03-29	07:56:18
1761	50.317243	-4.085534	2.81	347.2	2014-03-29	07:56:19
1762	50.317265	-4.085542	2.56	348.2	2014-03-29	07:56:20
1763	50.317287	-4.085548	2.4	349.1	2014-03-29	07:56:21
1764	50.317307	-4.085557	2.39	345.2	2014-03-29	07:56:22
1765	50.317209	-4.085537	2.75	172.6	2014-03-29	07:56:26
1766	50.317173	-4.085523	4.16	166.4	2014-03-29	07:56:27
1767	50.317149	-4.085516	2.78	170.1	2014-03-29	07:56:28
1768	50.317129	-4.085509	2.22	167.1	2014-03-29	07:56:29
1769	50.317109	-4.085508	2.21	178.5	2014-03-29	07:56:30
1770	50.317091	-4.085504	2	171.1	2014-03-29	07:56:31
1771	50.317075	-4.085506	1.86	183.7	2014-03-29	07:56:32
1772	50.317059	-4.085502	1.75	172.2	2014-03-29	07:56:33
1773	50.317046	-4.085499	1.49	169.8	2014-03-29	07:56:34
1774	50.317034	-4.085494	1.39	167.4	2014-03-29	07:56:35
1775	50.317021	-4.085489	1.46	165.6	2014-03-29	07:56:36
1776	50.317008	-4.085484	1.47	166.1	2014-03-29	07:56:37
1777	50.316995	-4.085479	1.5	165.8	2014-03-29	07:56:38
1778	50.316982	-4.085475	1.52	170.1	2014-03-29	07:56:39
1779	50.316971	-4.085472	1.27	168.7	2014-03-29	07:56:40
1780	50.31696	-4.085468	1.21	167.8	2014-03-29	07:56:41
1781	50.316948	-4.085464	1.36	167.6	2014-03-29	07:56:42
1782	50.316938	-4.085461	1.13	166.9	2014-03-29	07:56:43
1783	50.316931	-4.085454	0.96	151.9	2014-03-29	07:56:44
1784	50.316921	-4.08545	1.13	165.6	2014-03-29	07:56:45
1785	50.316911	-4.085448	1.1	171.9	2014-03-29	07:56:46
1786	50.316901	-4.085446	1.07	172	2014-03-29	07:56:47
1787	50.316892	-4.085444	1.02	171.6	2014-03-29	07:56:48
1788	50.316883	-4.085443	1.09	174.7	2014-03-29	07:56:49
1789	50.316873	-4.085441	1.08	172.4	2014-03-29	07:56:50
1790	50.316863	-4.085438	1.1	169.1	2014-03-29	07:56:51
1791	50.316854	-4.085436	1.08	174.9	2014-03-29	07:56:52
1792	50.316843	-4.085435	1.18	175.6	2014-03-29	07:56:53
1793	50.316834	-4.085431	1.08	165.3	2014-03-29	07:56:54
1794	50.316827	-4.085427	0.78	157	2014-03-29	07:56:55
1795	50.316823	-4.085423	0.51	145.8	2014-03-29	07:56:56
1796	50.316819	-4.085418	0.62	148.8	2014-03-29	07:56:57
1797	50.316811	-4.085416	0.87	169	2014-03-29	07:56:58
1798	50.316803	-4.085413	0.9	165.1	2014-03-29	07:56:59
1799	50.316795	-4.085409	0.98	165.1	2014-03-29	07:57:00
1800	50.316786	-4.085404	1.06	160.6	2014-03-29	07:57:01
1801	50.316776	-4.0854	1.15	165	2014-03-29	07:57:02
1802	50.316766	-4.085395	1.16	161.7	2014-03-29	07:57:03
1803	50.316757	-4.085389	1.07	157.4	2014-03-29	07:57:04
1804	50.31675	-4.085384	0.87	154.4	2014-03-29	07:57:05
1805	50.316744	-4.085378	0.73	146.3	2014-03-29	07:57:06
1806	50.316743	-4.085379	0.19	189.1	2014-03-29	07:57:07
1807	50.316745	-4.085378	0.23	14.9	2014-03-29	07:57:08
1808	50.316749	-4.085374	0.55	29.4	2014-03-29	07:57:09
1809	50.316753	-4.085369	0.55	37.2	2014-03-29	07:57:10
1810	50.316755	-4.085369	0.1	10	2014-03-29	07:57:12
1811	50.316755	-4.085368	0.06	120.3	2014-03-29	07:57:13
1812	50.316754	-4.085368	0.12	165.5	2014-03-29	07:57:14
1813	50.316749	-4.085369	0.56	189.8	2014-03-29	07:57:15
1814	50.316745	-4.085371	0.45	200.3	2014-03-29	07:57:16
1815	50.316741	-4.085373	0.47	195.3	2014-03-29	07:57:17
1816	50.316736	-4.085375	0.59	196.3	2014-03-29	07:57:18
1817	50.316732	-4.085375	0.18	172.4	2014-03-29	07:57:20
1818	50.316736	-4.085371	0.5	32.6	2014-03-29	07:57:21
1819	50.316738	-4.08537	0.11	23.5	2014-03-29	07:57:23
1820	50.316738	-4.085369	0.05	159.2	2014-03-29	07:57:24
1821	50.316737	-4.085369	0.02	147.4	2014-03-29	07:57:25
1822	50.316735	-4.085372	0.36	209.4	2014-03-29	07:57:26
1823	50.316732	-4.085374	0.29	208.6	2014-03-29	07:57:27
1824	50.316732	-4.085373	0.01	129.7	2014-03-29	07:57:29
1825	50.316732	-4.085373	0.01	144.3	2014-03-29	07:57:30
1826	50.316732	-4.085373	0	0	2014-03-29	07:57:31
1827	50.316732	-4.085373	0	0	2014-03-29	07:57:32
1828	50.316732	-4.085373	0	0	2014-03-29	07:57:33
1829	50.316736	-4.085374	0.45	355.4	2014-03-29	07:57:34
1830	50.316742	-4.085374	0.64	357.3	2014-03-29	07:57:35
1831	50.316749	-4.085374	0.77	359.6	2014-03-29	07:57:36
1832	50.316757	-4.085374	0.89	1.5	2014-03-29	07:57:37
1833	50.316766	-4.085373	1	3.4	2014-03-29	07:57:38
1834	50.316777	-4.085373	1.19	1.2	2014-03-29	07:57:39
1835	50.31679	-4.085373	1.47	0.2	2014-03-29	07:57:40
1836	50.316708	-4.085363	0.76	175.7	2014-03-29	07:57:52
1837	50.316694	-4.085357	1.61	165.4	2014-03-29	07:57:53
1838	50.316684	-4.085354	1.18	167.8	2014-03-29	07:57:54
1839	50.316678	-4.085342	1.05	125.8	2014-03-29	07:57:55
1840	50.316673	-4.085332	0.94	131.7	2014-03-29	07:57:56
1841	50.316671	-4.08532	0.84	101.5	2014-03-29	07:57:57
1842	50.316668	-4.085315	0.5	125.1	2014-03-29	07:57:58
1843	50.316668	-4.085302	0.89	91.8	2014-03-29	07:57:59
1844	50.316665	-4.085293	0.71	118.9	2014-03-29	07:58:00
1845	50.316661	-4.085283	0.83	121	2014-03-29	07:58:01
1846	50.316658	-4.085283	0.35	176.1	2014-03-29	07:58:02
1847	50.316655	-4.085287	0.47	217.5	2014-03-29	07:58:03
1848	50.316655	-4.085286	0.07	32.6	2014-03-29	07:58:04
1849	50.316659	-4.085284	0.47	17.7	2014-03-29	07:58:05
1850	50.316664	-4.085282	0.56	16.8	2014-03-29	07:58:06
1851	50.316664	-4.08528	0.14	105.6	2014-03-29	07:58:07
1852	50.316661	-4.085279	0.34	163.8	2014-03-29	07:58:08
1853	50.31666	-4.085274	0.17	100.9	2014-03-29	07:58:10
1854	50.31666	-4.085272	0.16	76.3	2014-03-29	07:58:11
1855	50.316659	-4.085269	0.25	127.2	2014-03-29	07:58:12
1856	50.316659	-4.085267	0.14	108.8	2014-03-29	07:58:13
1857	50.316657	-4.085267	0.21	166.9	2014-03-29	07:58:14
1858	50.316654	-4.085267	0.29	181.1	2014-03-29	07:58:15
1859	50.316651	-4.085268	0.37	199.9	2014-03-29	07:58:16
1860	50.316648	-4.085271	0.41	204.8	2014-03-29	07:58:17
1861	50.316649	-4.085269	0.09	47.1	2014-03-29	07:58:19
1862	50.316655	-4.085266	0.66	17.9	2014-03-29	07:58:20
1863	50.316658	-4.085263	0.23	33.8	2014-03-29	07:58:22
1864	50.316657	-4.085264	0.15	218.1	2014-03-29	07:58:23
1865	50.316654	-4.085264	0.29	176.5	2014-03-29	07:58:24
1866	50.316651	-4.085264	0.39	187.1	2014-03-29	07:58:25
1867	50.316647	-4.085264	0.4	179.1	2014-03-29	07:58:26
1868	50.316644	-4.085265	0.37	191.2	2014-03-29	07:58:27
1869	50.316641	-4.085268	0.37	213.3	2014-03-29	07:58:28
1870	50.316639	-4.08527	0.26	209.2	2014-03-29	07:58:29
1871	50.316636	-4.085272	0.21	203.6	2014-03-29	07:58:31
1872	50.316635	-4.085275	0.24	237.3	2014-03-29	07:58:32
1873	50.316634	-4.085274	0.04	97.1	2014-03-29	07:58:34
1874	50.316636	-4.085275	0.15	341.1	2014-03-29	07:58:35
1875	50.316637	-4.085275	0.17	348.1	2014-03-29	07:58:36
1876	50.316638	-4.085275	0.09	28.9	2014-03-29	07:58:37
1877	50.316637	-4.085275	0.07	190	2014-03-29	07:58:38
1878	50.316636	-4.085276	0.14	204.4	2014-03-29	07:58:39
1879	50.316634	-4.085278	0.25	214.9	2014-03-29	07:58:40
1880	50.316632	-4.08528	0.34	210.8	2014-03-29	07:58:41
1881	50.316628	-4.085283	0.44	206	2014-03-29	07:58:42
1882	50.316623	-4.085285	0.55	195.6	2014-03-29	07:58:43
1883	50.316617	-4.085287	0.68	193.2	2014-03-29	07:58:44
1884	50.316611	-4.08529	0.75	194.7	2014-03-29	07:58:45
1885	50.316604	-4.085291	0.79	188.7	2014-03-29	07:58:46
1886	50.316597	-4.085293	0.74	188.3	2014-03-29	07:58:47
1887	50.316592	-4.085294	0.64	186.4	2014-03-29	07:58:48
1888	50.316588	-4.085294	0.4	180	2014-03-29	07:58:49
1889	50.316586	-4.085293	0.22	164.6	2014-03-29	07:58:50
1890	50.316584	-4.085292	0.2	160.5	2014-03-29	07:58:51
1891	50.316583	-4.085293	0.16	188.7	2014-03-29	07:58:52
1892	50.316583	-4.08529	0.21	74.6	2014-03-29	07:58:53
1893	50.316581	-4.08529	0.29	185.9	2014-03-29	07:58:54
1894	50.316583	-4.085291	0.29	349.2	2014-03-29	07:58:55
1895	50.316583	-4.085295	0.28	260.5	2014-03-29	07:58:56
1896	50.316581	-4.085299	0.41	235	2014-03-29	07:58:57
1897	50.31658	-4.085305	0.38	258.6	2014-03-29	07:58:58
1898	50.316581	-4.085308	0.26	287	2014-03-29	07:58:59
1899	50.316579	-4.085309	0.24	199.1	2014-03-29	07:59:00
1900	50.316578	-4.08531	0.15	214.4	2014-03-29	07:59:01
1901	50.316607	-4.085325	0.69	341.9	2014-03-29	07:59:06
1902	50.316628	-4.085324	2.29	1.8	2014-03-29	07:59:07
1903	50.316644	-4.085323	1.82	2.2	2014-03-29	07:59:08
1904	50.316659	-4.085327	1.68	352.2	2014-03-29	07:59:09
1905	50.316674	-4.085327	1.63	359.6	2014-03-29	07:59:10
1906	50.316689	-4.085326	1.7	2.4	2014-03-29	07:59:11
1907	50.316706	-4.085327	1.89	358.2	2014-03-29	07:59:12
1908	50.316724	-4.085324	2	4.6	2014-03-29	07:59:13
1909	50.31674	-4.085318	1.87	14.7	2014-03-29	07:59:14
1910	50.316746	-4.085312	0.76	31.1	2014-03-29	07:59:15
1911	50.316747	-4.085313	0.15	319.7	2014-03-29	07:59:16
1912	50.316749	-4.085317	0.38	315.9	2014-03-29	07:59:17
1913	50.316753	-4.085321	0.44	325.5	2014-03-29	07:59:18
1914	50.316759	-4.085325	0.82	335.9	2014-03-29	07:59:19
1915	50.31677	-4.085328	1.18	351	2014-03-29	07:59:20
1916	50.316782	-4.085329	1.39	357.3	2014-03-29	07:59:21
1917	50.316801	-4.085324	2.16	10.2	2014-03-29	07:59:22
1918	50.31683	-4.085314	3.31	11.7	2014-03-29	07:59:23
1919	50.316868	-4.085301	4.25	12.9	2014-03-29	07:59:24
1920	50.316907	-4.085293	4.44	6.7	2014-03-29	07:59:25
1921	50.316946	-4.085294	4.32	359.6	2014-03-29	07:59:26
1922	50.316984	-4.085301	4.26	353	2014-03-29	07:59:27
1923	50.317022	-4.08531	4.3	351.7	2014-03-29	07:59:28
1924	50.317058	-4.085316	4.02	354	2014-03-29	07:59:29
1925	50.31709	-4.085313	3.57	3.2	2014-03-29	07:59:30
1926	50.31711	-4.08531	2.24	5.8	2014-03-29	07:59:31
1927	50.317122	-4.085305	1.32	15.2	2014-03-29	07:59:32
1928	50.317131	-4.0853	1.1	19	2014-03-29	07:59:33
1929	50.317138	-4.085299	0.78	7.1	2014-03-29	07:59:34
1930	50.317145	-4.085297	0.73	9.9	2014-03-29	07:59:35
1931	50.31715	-4.085294	0.68	16.7	2014-03-29	07:59:36
1932	50.317156	-4.08529	0.68	25.8	2014-03-29	07:59:37
1933	50.317161	-4.085286	0.68	26.1	2014-03-29	07:59:38
1934	50.317139	-4.085268	2.78	153.8	2014-03-29	07:59:39
1935	50.317102	-4.085287	4.37	198	2014-03-29	07:59:40
1936	50.317084	-4.085289	2	183.1	2014-03-29	07:59:41
1937	50.317069	-4.085297	1.77	198.8	2014-03-29	07:59:42
1938	50.317057	-4.085304	1.4	200.7	2014-03-29	07:59:43
1939	50.317043	-4.085307	1.58	187.6	2014-03-29	07:59:44
1940	50.317031	-4.085307	1.36	180.7	2014-03-29	07:59:45
1941	50.317017	-4.085307	1.5	180.5	2014-03-29	07:59:46
1942	50.317007	-4.085304	1.12	167.4	2014-03-29	07:59:47
1943	50.316998	-4.085298	1.11	156.3	2014-03-29	07:59:48
1944	50.316988	-4.085291	1.22	157.4	2014-03-29	07:59:49
1945	50.316977	-4.085284	1.3	158.5	2014-03-29	07:59:50
1946	50.316969	-4.085277	1.07	149.9	2014-03-29	07:59:51
1947	50.316963	-4.085269	0.8	138	2014-03-29	07:59:52
1948	50.316957	-4.085262	0.92	147.8	2014-03-29	07:59:53
1949	50.316949	-4.085256	0.93	149.3	2014-03-29	07:59:54
1950	50.316943	-4.08525	0.79	151.8	2014-03-29	07:59:55
1951	50.316937	-4.085247	0.68	161.6	2014-03-29	07:59:56
1952	50.316932	-4.085242	0.75	147.4	2014-03-29	07:59:57
1953	50.316926	-4.085236	0.73	147.8	2014-03-29	07:59:58
1954	50.31692	-4.08523	0.82	145.3	2014-03-29	07:59:59
1955	50.316913	-4.085224	0.93	153.3	2014-03-29	08:00:00
1956	50.316903	-4.085222	1.06	174.5	2014-03-29	08:00:01
1957	50.316892	-4.085224	1.18	184.4	2014-03-29	08:00:02
1958	50.316888	-4.085224	0.52	181.2	2014-03-29	08:00:03
1959	50.316887	-4.085223	0.13	158.6	2014-03-29	08:00:04
1960	50.316878	-4.085231	1.16	209.4	2014-03-29	08:00:05
1961	50.316867	-4.085239	1.28	206.5	2014-03-29	08:00:06
1962	50.316857	-4.085249	1.37	210.3	2014-03-29	08:00:07
1963	50.316846	-4.085257	1.29	206.1	2014-03-29	08:00:08
1964	50.316836	-4.085265	1.32	207.7	2014-03-29	08:00:09
1965	50.316827	-4.085274	1.19	209.4	2014-03-29	08:00:10
1966	50.316817	-4.085282	1.17	209.3	2014-03-29	08:00:11
1967	50.316812	-4.085289	0.82	221.4	2014-03-29	08:00:12
1968	50.316806	-4.085295	0.73	214.5	2014-03-29	08:00:13
1969	50.316802	-4.085298	0.29	204.6	2014-03-29	08:00:15
1970	50.316802	-4.085298	0.04	9.9	2014-03-29	08:00:16
1971	50.316802	-4.085298	0.02	60.6	2014-03-29	08:00:17
1972	50.316801	-4.085297	0.15	151.6	2014-03-29	08:00:18
1973	50.3168	-4.085296	0.17	165.9	2014-03-29	08:00:19
1974	50.316799	-4.085296	0.05	135.1	2014-03-29	08:00:21
1975	50.316798	-4.085295	0.06	167.8	2014-03-29	08:00:22
1976	50.316798	-4.085295	0.03	128.1	2014-03-29	08:00:23
1977	50.316795	-4.085296	0.17	197.3	2014-03-29	08:00:25
1978	50.316795	-4.085296	0.06	151.8	2014-03-29	08:00:26
1979	50.316791	-4.085296	0.42	183.3	2014-03-29	08:00:27
1980	50.316791	-4.085295	0.05	78.8	2014-03-29	08:00:29
1981	50.316791	-4.085294	0.06	138.6	2014-03-29	08:00:30
1982	50.316791	-4.085293	0.08	96.8	2014-03-29	08:00:31
1983	50.316791	-4.085293	0.01	180	2014-03-29	08:00:32
1984	50.316791	-4.085293	0.01	270	2014-03-29	08:00:33
1985	50.316791	-4.085293	0.01	35.7	2014-03-29	08:00:34
1986	50.316791	-4.085293	0.02	233.6	2014-03-29	08:00:35
1987	50.316791	-4.085293	0.04	104.1	2014-03-29	08:00:36
1988	50.31679	-4.085294	0.06	239.7	2014-03-29	08:00:37
1989	50.31679	-4.085294	0.04	197.7	2014-03-29	08:00:38
1990	50.31679	-4.085294	0.02	197.2	2014-03-29	08:00:40
1991	50.316789	-4.085294	0.05	218.3	2014-03-29	08:00:41
1992	50.316789	-4.085295	0.05	248.3	2014-03-29	08:00:42
1993	50.316789	-4.085296	0.05	232.5	2014-03-29	08:00:43
1994	50.316789	-4.085296	0.04	220.1	2014-03-29	08:00:44
1995	50.316788	-4.085296	0.06	208.2	2014-03-29	08:00:45
1996	50.316785	-4.085299	0.4	209.7	2014-03-29	08:00:46
1997	50.316784	-4.085301	0.08	235.9	2014-03-29	08:00:48
1998	50.316784	-4.085301	0.04	284.1	2014-03-29	08:00:49
1999	50.316784	-4.085302	0.04	270	2014-03-29	08:00:50
[truncated: 1,806 more rows]
