# Supplementary material for: On the Potential of Surfers to Monitor Environmental Indicators in the Coastal Zone
Source: PLoS One. 2015 Jul 8;10(7):e0127706. doi: 10.1371/journal.pone.0127706 (PMC4496071; doi:10.1371/journal.pone.0127706)
Supplement: S1 Data — Contains 85 GPS tracks (comma separated files) used to estimate surfing performance statistics in the manuscript. (ZIP) [file pone.0127706.s001.zip › S1 Data GPS Tracks/20140406_Wembury.csv]

No	Latitude	Longitude	Speed	Course	Date	Time
1	50.317297	-4.083273	0	0	2014-04-06	07:35:13
2	50.317297	-4.083274	0.09	327.4	2014-04-06	07:35:14
3	50.317298	-4.083275	0.1	319.2	2014-04-06	07:35:15
4	50.317299	-4.083276	0.11	317.1	2014-04-06	07:35:16
5	50.317306	-4.083282	0.18	332.8	2014-04-06	07:35:21
6	50.317304	-4.083278	0.38	141.4	2014-04-06	07:35:22
7	50.317302	-4.083275	0.24	120.2	2014-04-06	07:35:23
8	50.317302	-4.083273	0.16	103.7	2014-04-06	07:35:24
9	50.317301	-4.08327	0.23	113.3	2014-04-06	07:35:25
10	50.3173	-4.083268	0.26	132.2	2014-04-06	07:35:26
11	50.317299	-4.083265	0.19	101.2	2014-04-06	07:35:27
12	50.317307	-4.083265	0.86	358.4	2014-04-06	07:35:28
13	50.317308	-4.083264	0.09	42.3	2014-04-06	07:35:29
14	50.317309	-4.083265	0.11	353.8	2014-04-06	07:35:30
15	50.317309	-4.083265	0.09	348.1	2014-04-06	07:35:31
16	50.317309	-4.083264	0.09	128.6	2014-04-06	07:35:32
17	50.317308	-4.083262	0.14	108.4	2014-04-06	07:35:33
18	50.317307	-4.083261	0.15	139.7	2014-04-06	07:35:34
19	50.317309	-4.083261	0.16	357.9	2014-04-06	07:35:35
20	50.31731	-4.083262	0.16	332.9	2014-04-06	07:35:36
21	50.317311	-4.083262	0.07	355.6	2014-04-06	07:35:37
22	50.317312	-4.083262	0.09	8.1	2014-04-06	07:35:38
23	50.317312	-4.083262	0.1	356.4	2014-04-06	07:35:39
24	50.317313	-4.083261	0.11	19.1	2014-04-06	07:35:40
25	50.317315	-4.083261	0.15	2.5	2014-04-06	07:35:41
26	50.317316	-4.083261	0.11	9	2014-04-06	07:35:42
27	50.317316	-4.083261	0.02	34.2	2014-04-06	07:35:43
28	50.317316	-4.08326	0.02	126.4	2014-04-06	07:35:44
29	50.317316	-4.083261	0.04	189.9	2014-04-06	07:35:45
30	50.317315	-4.08326	0.12	152.4	2014-04-06	07:35:46
31	50.317315	-4.083257	0.22	72.5	2014-04-06	07:35:47
32	50.317315	-4.083253	0.25	98.4	2014-04-06	07:35:48
33	50.317317	-4.083251	0.28	43.9	2014-04-06	07:35:49
34	50.317316	-4.083248	0.16	103.7	2014-04-06	07:35:50
35	50.317317	-4.083247	0.16	45.1	2014-04-06	07:35:51
36	50.317319	-4.083246	0.16	14.6	2014-04-06	07:35:52
37	50.317322	-4.083247	0.34	349	2014-04-06	07:35:53
38	50.317324	-4.083248	0.3	349.9	2014-04-06	07:35:54
39	50.317327	-4.083249	0.31	344.4	2014-04-06	07:35:55
40	50.317328	-4.083249	0.08	356.1	2014-04-06	07:35:56
41	50.317329	-4.08325	0.16	340.3	2014-04-06	07:35:57
42	50.317329	-4.083249	0.09	95.7	2014-04-06	07:35:58
43	50.317331	-4.083248	0.17	20.7	2014-04-06	07:35:59
44	50.317332	-4.083247	0.15	15.7	2014-04-06	07:36:00
45	50.317332	-4.083245	0.16	96.6	2014-04-06	07:36:01
46	50.31733	-4.083242	0.31	132.3	2014-04-06	07:36:02
47	50.31733	-4.083241	0.05	68.3	2014-04-06	07:36:03
48	50.31733	-4.083241	0.04	90	2014-04-06	07:36:04
49	50.31733	-4.08324	0.04	90	2014-04-06	07:36:05
50	50.31733	-4.08324	0.03	110.8	2014-04-06	07:36:06
51	50.31733	-4.083239	0.03	59.2	2014-04-06	07:36:07
52	50.31733	-4.083239	0.04	62	2014-04-06	07:36:08
53	50.317331	-4.083238	0.05	52.5	2014-04-06	07:36:09
54	50.317331	-4.083238	0.05	26.6	2014-04-06	07:36:10
55	50.31733	-4.083236	0.2	124.6	2014-04-06	07:36:11
56	50.317329	-4.083232	0.27	121.2	2014-04-06	07:36:12
57	50.317328	-4.083229	0.23	108.6	2014-04-06	07:36:13
58	50.317329	-4.083229	0.1	20.8	2014-04-06	07:36:14
59	50.31733	-4.083228	0.1	35.6	2014-04-06	07:36:15
60	50.31733	-4.083228	0.07	0	2014-04-06	07:36:16
61	50.31733	-4.083228	0.03	51.1	2014-04-06	07:36:17
62	50.317331	-4.083227	0.05	39.1	2014-04-06	07:36:18
63	50.317331	-4.083227	0.04	78	2014-04-06	07:36:19
64	50.317331	-4.083226	0.02	60.6	2014-04-06	07:36:20
65	50.317332	-4.083226	0.07	24.4	2014-04-06	07:36:21
66	50.317332	-4.083226	0.06	12.2	2014-04-06	07:36:22
67	50.317333	-4.083225	0.1	54.3	2014-04-06	07:36:23
68	50.317333	-4.083224	0.08	51.6	2014-04-06	07:36:24
69	50.317333	-4.083223	0.07	40.6	2014-04-06	07:36:25
70	50.317334	-4.083223	0.07	36.5	2014-04-06	07:36:26
71	50.317335	-4.083222	0.1	29.7	2014-04-06	07:36:27
72	50.317335	-4.083222	0.04	41	2014-04-06	07:36:28
73	50.317335	-4.083222	0.03	0	2014-04-06	07:36:29
74	50.317335	-4.083221	0.06	120.3	2014-04-06	07:36:30
75	50.317334	-4.083221	0.06	174.2	2014-04-06	07:36:31
76	50.317333	-4.083218	0.26	132	2014-04-06	07:36:32
77	50.317331	-4.083216	0.24	134.2	2014-04-06	07:36:33
78	50.31733	-4.083214	0.17	149	2014-04-06	07:36:34
79	50.31733	-4.083214	0.01	90	2014-04-06	07:36:35
80	50.31733	-4.083214	0.05	14.5	2014-04-06	07:36:36
81	50.317331	-4.083214	0.06	22.9	2014-04-06	07:36:37
82	50.317331	-4.083213	0.03	69.8	2014-04-06	07:36:38
83	50.317332	-4.083213	0.09	15.5	2014-04-06	07:36:39
84	50.317333	-4.083213	0.09	16.1	2014-04-06	07:36:40
85	50.317333	-4.083213	0.06	17.7	2014-04-06	07:36:41
86	50.317333	-4.083212	0.04	32.6	2014-04-06	07:36:42
87	50.317334	-4.083212	0.07	15.1	2014-04-06	07:36:43
88	50.317334	-4.083212	0.05	20.8	2014-04-06	07:36:44
89	50.317335	-4.083212	0.04	18.2	2014-04-06	07:36:45
90	50.317335	-4.083212	0.02	0	2014-04-06	07:36:46
91	50.317335	-4.083211	0.06	5.8	2014-04-06	07:36:47
92	50.317336	-4.083211	0.09	7.4	2014-04-06	07:36:48
93	50.317337	-4.083211	0.11	12.9	2014-04-06	07:36:49
94	50.317338	-4.083211	0.12	12.1	2014-04-06	07:36:50
95	50.317338	-4.08321	0.06	62.4	2014-04-06	07:36:51
96	50.317338	-4.083209	0.08	125.6	2014-04-06	07:36:52
97	50.317337	-4.083208	0.12	129.8	2014-04-06	07:36:53
98	50.317337	-4.083207	0.11	131.9	2014-04-06	07:36:54
99	50.317337	-4.083206	0.05	7.8	2014-04-06	07:36:55
100	50.317337	-4.083207	0.03	306.4	2014-04-06	07:36:56
101	50.317337	-4.083206	0.02	90	2014-04-06	07:36:57
102	50.317337	-4.083207	0.03	224.9	2014-04-06	07:36:58
103	50.317337	-4.083206	0.03	147.4	2014-04-06	07:36:59
104	50.317337	-4.083207	0.01	270	2014-04-06	07:37:00
105	50.317337	-4.083207	0.03	315.1	2014-04-06	07:37:01
106	50.317337	-4.083208	0.05	270	2014-04-06	07:37:02
107	50.317337	-4.083208	0.05	280.5	2014-04-06	07:37:03
108	50.317336	-4.083208	0.13	167.2	2014-04-06	07:37:04
109	50.317335	-4.083207	0.13	140.7	2014-04-06	07:37:05
110	50.317334	-4.083206	0.06	151.8	2014-04-06	07:37:06
111	50.317334	-4.083205	0.08	133.3	2014-04-06	07:37:07
112	50.317329	-4.083205	0.58	175.3	2014-04-06	07:37:08
113	50.317327	-4.083197	0.59	110.3	2014-04-06	07:37:09
114	50.317327	-4.083197	0.04	237.6	2014-04-06	07:37:10
115	50.317327	-4.083199	0.14	294	2014-04-06	07:37:11
116	50.31733	-4.083204	0.47	309.8	2014-04-06	07:37:12
117	50.317329	-4.083211	0.54	252.9	2014-04-06	07:37:13
118	50.317333	-4.083233	0.82	286.2	2014-04-06	07:37:15
119	50.317333	-4.083238	0.36	283.5	2014-04-06	07:37:16
120	50.31733	-4.083242	0.52	214.1	2014-04-06	07:37:17
121	50.31733	-4.08325	0.26	278.4	2014-04-06	07:37:19
122	50.31733	-4.083253	0.25	255.2	2014-04-06	07:37:20
123	50.317326	-4.083253	0.17	183.1	2014-04-06	07:37:22
124	50.317326	-4.083253	0.07	147.4	2014-04-06	07:37:23
125	50.317325	-4.083252	0.12	156.8	2014-04-06	07:37:24
126	50.317322	-4.083247	0.24	127.6	2014-04-06	07:37:26
127	50.317322	-4.083246	0.05	136.8	2014-04-06	07:37:27
128	50.317322	-4.083247	0.07	323	2014-04-06	07:37:28
129	50.317322	-4.083247	0.03	191.5	2014-04-06	07:37:29
130	50.317321	-4.083247	0.1	189.8	2014-04-06	07:37:30
131	50.317321	-4.083247	0.08	162.5	2014-04-06	07:37:31
132	50.317321	-4.083246	0.03	106.6	2014-04-06	07:37:32
133	50.317321	-4.083246	0.05	0	2014-04-06	07:37:33
134	50.317321	-4.083246	0.04	0	2014-04-06	07:37:34
135	50.317322	-4.083247	0.09	317.7	2014-04-06	07:37:35
136	50.317322	-4.083247	0.02	180	2014-04-06	07:37:36
137	50.317321	-4.083247	0.05	123.6	2014-04-06	07:37:37
138	50.317322	-4.083247	0.05	308.1	2014-04-06	07:37:38
139	50.317322	-4.083247	0.06	5.8	2014-04-06	07:37:39
140	50.317323	-4.083247	0.06	0	2014-04-06	07:37:40
141	50.317323	-4.083247	0.02	116.6	2014-04-06	07:37:41
142	50.317322	-4.083247	0.02	180	2014-04-06	07:37:42
143	50.317322	-4.083247	0.01	212.6	2014-04-06	07:37:43
144	50.317323	-4.083247	0.02	16.7	2014-04-06	07:37:44
145	50.317323	-4.083247	0.04	9.9	2014-04-06	07:37:45
146	50.317323	-4.083246	0.05	20.8	2014-04-06	07:37:46
147	50.317324	-4.083246	0.07	19.7	2014-04-06	07:37:47
148	50.317324	-4.083246	0.07	15.4	2014-04-06	07:37:48
149	50.317325	-4.083245	0.06	32.6	2014-04-06	07:37:49
150	50.317325	-4.083245	0.06	59.7	2014-04-06	07:37:50
151	50.317326	-4.083245	0.07	5.6	2014-04-06	07:37:51
152	50.317326	-4.083244	0.02	60.6	2014-04-06	07:37:52
153	50.317326	-4.083244	0.06	353.4	2014-04-06	07:37:53
154	50.317326	-4.083243	0.11	85.5	2014-04-06	07:37:54
155	50.317326	-4.083241	0.12	90	2014-04-06	07:37:55
156	50.317327	-4.08324	0.14	58	2014-04-06	07:37:56
157	50.317328	-4.083238	0.15	34.4	2014-04-06	07:37:57
158	50.317329	-4.083238	0.12	11.3	2014-04-06	07:37:58
159	50.31733	-4.083238	0.12	348.7	2014-04-06	07:37:59
160	50.317332	-4.083239	0.15	331.6	2014-04-06	07:38:00
161	50.317333	-4.08324	0.15	334.8	2014-04-06	07:38:01
162	50.317334	-4.08324	0.16	357.7	2014-04-06	07:38:02
163	50.317335	-4.083241	0.1	350.2	2014-04-06	07:38:03
164	50.317336	-4.08324	0.1	49.7	2014-04-06	07:38:04
165	50.317336	-4.083239	0.08	43.8	2014-04-06	07:38:05
166	50.317336	-4.083238	0.08	68.8	2014-04-06	07:38:06
167	50.317337	-4.083238	0.02	63.4	2014-04-06	07:38:07
168	50.317336	-4.083237	0.05	135.9	2014-04-06	07:38:08
169	50.317336	-4.083235	0.11	104.5	2014-04-06	07:38:09
170	50.317335	-4.083234	0.14	113.4	2014-04-06	07:38:10
171	50.317336	-4.083233	0.07	75.1	2014-04-06	07:38:11
172	50.317335	-4.083232	0.06	120.3	2014-04-06	07:38:12
173	50.317336	-4.083232	0.05	316.8	2014-04-06	07:38:13
174	50.317336	-4.083232	0.03	32.6	2014-04-06	07:38:14
175	50.317336	-4.083232	0.02	129.7	2014-04-06	07:38:15
176	50.317336	-4.083232	0.02	126.4	2014-04-06	07:38:16
177	50.317336	-4.083231	0.05	114.7	2014-04-06	07:38:17
178	50.317335	-4.08323	0.11	116	2014-04-06	07:38:18
179	50.317335	-4.083228	0.15	116.3	2014-04-06	07:38:19
180	50.317334	-4.083226	0.15	112.5	2014-04-06	07:38:20
181	50.317333	-4.083223	0.24	114.9	2014-04-06	07:38:21
182	50.317332	-4.08322	0.24	112.5	2014-04-06	07:38:22
183	50.317332	-4.083217	0.22	106.7	2014-04-06	07:38:23
184	50.317332	-4.083215	0.1	85	2014-04-06	07:38:24
185	50.317332	-4.083214	0.08	96.6	2014-04-06	07:38:25
186	50.317332	-4.083215	0.01	270	2014-04-06	07:38:26
187	50.317332	-4.083215	0.02	198.7	2014-04-06	07:38:27
188	50.317331	-4.083215	0.03	167.1	2014-04-06	07:38:28
189	50.317331	-4.083213	0.09	101.9	2014-04-06	07:38:29
190	50.317331	-4.083213	0.04	102.2	2014-04-06	07:38:30
191	50.317331	-4.083212	0.04	122.4	2014-04-06	07:38:31
192	50.31733	-4.083211	0.14	117.7	2014-04-06	07:38:32
193	50.31733	-4.083208	0.17	106.2	2014-04-06	07:38:33
194	50.317329	-4.083206	0.18	108.4	2014-04-06	07:38:34
195	50.317329	-4.083203	0.19	104.2	2014-04-06	07:38:35
196	50.317329	-4.083202	0.12	113.5	2014-04-06	07:38:36
197	50.317328	-4.083201	0.08	109.8	2014-04-06	07:38:37
198	50.317328	-4.0832	0.05	90	2014-04-06	07:38:38
199	50.317328	-4.083199	0.05	111.7	2014-04-06	07:38:39
200	50.317328	-4.083199	0.04	122.4	2014-04-06	07:38:40
201	50.317327	-4.083198	0.07	147.4	2014-04-06	07:38:41
202	50.317327	-4.083197	0.1	132	2014-04-06	07:38:42
203	50.317326	-4.083196	0.14	122.5	2014-04-06	07:38:43
204	50.317326	-4.083196	0.02	180	2014-04-06	07:38:44
205	50.317326	-4.083196	0.01	270	2014-04-06	07:38:45
206	50.317326	-4.083196	0.03	128.9	2014-04-06	07:38:46
207	50.317326	-4.083195	0.05	80.6	2014-04-06	07:38:47
208	50.317326	-4.083195	0.02	116.6	2014-04-06	07:38:48
209	50.317326	-4.083195	0.03	270	2014-04-06	07:38:49
210	50.317326	-4.083196	0.04	258	2014-04-06	07:38:50
211	50.317326	-4.083196	0.04	282	2014-04-06	07:38:51
212	50.317326	-4.083196	0.02	53.6	2014-04-06	07:38:52
213	50.317326	-4.083195	0.05	68.3	2014-04-06	07:38:53
214	50.317326	-4.083195	0.05	38.3	2014-04-06	07:38:54
215	50.317327	-4.083194	0.07	28.8	2014-04-06	07:38:55
216	50.317328	-4.083195	0.06	348.7	2014-04-06	07:38:56
217	50.317328	-4.083196	0.09	302.4	2014-04-06	07:38:57
218	50.317328	-4.083196	0.03	293.1	2014-04-06	07:38:58
219	50.317328	-4.083196	0.03	231.9	2014-04-06	07:38:59
220	50.317328	-4.083196	0.01	327.4	2014-04-06	07:39:00
221	50.317328	-4.083196	0.01	327.4	2014-04-06	07:39:01
222	50.317328	-4.083197	0.02	329	2014-04-06	07:39:02
223	50.317329	-4.083197	0.06	318.1	2014-04-06	07:39:03
224	50.317329	-4.083197	0.08	351.8	2014-04-06	07:39:04
225	50.31733	-4.083198	0.04	328.2	2014-04-06	07:39:05
226	50.31733	-4.083198	0.05	0	2014-04-06	07:39:06
227	50.317331	-4.083198	0.05	321.7	2014-04-06	07:39:07
228	50.317331	-4.083198	0.04	17.2	2014-04-06	07:39:08
229	50.317331	-4.083198	0.03	348.9	2014-04-06	07:39:09
230	50.317331	-4.083198	0.03	0	2014-04-06	07:39:10
231	50.317332	-4.083198	0.04	8.8	2014-04-06	07:39:11
232	50.317332	-4.083198	0.07	10.4	2014-04-06	07:39:12
233	50.317333	-4.083198	0.06	12.2	2014-04-06	07:39:13
234	50.317333	-4.083198	0.05	0	2014-04-06	07:39:14
235	50.317334	-4.083197	0.04	17.7	2014-04-06	07:39:15
236	50.317334	-4.083197	0.03	32.6	2014-04-06	07:39:16
237	50.317333	-4.083197	0.04	197.7	2014-04-06	07:39:17
238	50.317333	-4.083197	0.02	180	2014-04-06	07:39:18
239	50.317333	-4.083198	0.03	231.1	2014-04-06	07:39:19
240	50.317333	-4.083199	0.09	288.4	2014-04-06	07:39:20
241	50.317334	-4.083199	0.08	334.5	2014-04-06	07:39:21
242	50.317334	-4.0832	0.04	342.3	2014-04-06	07:39:22
243	50.317334	-4.0832	0.02	270	2014-04-06	07:39:23
244	50.317335	-4.0832	0.04	341.8	2014-04-06	07:39:24
245	50.317335	-4.0832	0.05	7.8	2014-04-06	07:39:25
246	50.317335	-4.0832	0.04	341.8	2014-04-06	07:39:26
247	50.317336	-4.083201	0.05	309.2	2014-04-06	07:39:27
248	50.317336	-4.083201	0.02	306.4	2014-04-06	07:39:28
249	50.317336	-4.083201	0.02	296.6	2014-04-06	07:39:29
250	50.317337	-4.083201	0.08	350.8	2014-04-06	07:39:30
251	50.317337	-4.083199	0.15	54.7	2014-04-06	07:39:31
252	50.317338	-4.083199	0.1	10.8	2014-04-06	07:39:32
253	50.317339	-4.0832	0.09	333.3	2014-04-06	07:39:33
254	50.317339	-4.083201	0.09	310.4	2014-04-06	07:39:34
255	50.317339	-4.083201	0.01	147.4	2014-04-06	07:39:35
256	50.31734	-4.0832	0.08	68.8	2014-04-06	07:39:36
257	50.317339	-4.083199	0.07	97.1	2014-04-06	07:39:37
258	50.31734	-4.083198	0.08	62.9	2014-04-06	07:39:38
259	50.31734	-4.083196	0.11	90	2014-04-06	07:39:39
260	50.31734	-4.083195	0.09	49	2014-04-06	07:39:40
261	50.31734	-4.083195	0.01	209.6	2014-04-06	07:39:41
262	50.31734	-4.083195	0.05	79.4	2014-04-06	07:39:42
263	50.31734	-4.083195	0.01	180	2014-04-06	07:39:43
264	50.317341	-4.083195	0.07	314.5	2014-04-06	07:39:44
265	50.317341	-4.083196	0.08	305.6	2014-04-06	07:39:45
266	50.317341	-4.083196	0.04	90	2014-04-06	07:39:46
267	50.317341	-4.083195	0.03	106.6	2014-04-06	07:39:47
268	50.317341	-4.083195	0.03	32.6	2014-04-06	07:39:48
269	50.317342	-4.083194	0.05	44.1	2014-04-06	07:39:49
270	50.317342	-4.083194	0.05	21.6	2014-04-06	07:39:50
271	50.317342	-4.083194	0.01	90	2014-04-06	07:39:51
272	50.317342	-4.083194	0.02	61.5	2014-04-06	07:39:52
273	50.317342	-4.083193	0.04	105.7	2014-04-06	07:39:53
274	50.317342	-4.083194	0.04	319	2014-04-06	07:39:54
275	50.317343	-4.083194	0.05	321.7	2014-04-06	07:39:55
276	50.317343	-4.083195	0.06	304.6	2014-04-06	07:39:56
277	50.317343	-4.083195	0.03	253.4	2014-04-06	07:39:57
278	50.317343	-4.083196	0.03	231.1	2014-04-06	07:39:58
279	50.317343	-4.083196	0.02	244.3	2014-04-06	07:39:59
280	50.317343	-4.083196	0.02	53.6	2014-04-06	07:40:00
281	50.317343	-4.083196	0.04	298	2014-04-06	07:40:01
282	50.317343	-4.083196	0.04	0	2014-04-06	07:40:02
283	50.317343	-4.083196	0.03	11.5	2014-04-06	07:40:03
284	50.317344	-4.083196	0.03	348.5	2014-04-06	07:40:04
285	50.317344	-4.083196	0.02	327.4	2014-04-06	07:40:05
286	50.317344	-4.083197	0.03	315.1	2014-04-06	07:40:06
287	50.317344	-4.083197	0.06	327.4	2014-04-06	07:40:07
288	50.317345	-4.083198	0.06	289.5	2014-04-06	07:40:08
289	50.317345	-4.083198	0.05	270	2014-04-06	07:40:09
290	50.317345	-4.083199	0.05	279.5	2014-04-06	07:40:10
291	50.317345	-4.0832	0.05	294.3	2014-04-06	07:40:11
292	50.317345	-4.0832	0.03	270	2014-04-06	07:40:12
293	50.317345	-4.0832	0.04	154.2	2014-04-06	07:40:13
294	50.317345	-4.083201	0.04	270	2014-04-06	07:40:15
295	50.317344	-4.083202	0.08	250.2	2014-04-06	07:40:16
296	50.317344	-4.083203	0.09	270	2014-04-06	07:40:17
297	50.317345	-4.083204	0.11	311.9	2014-04-06	07:40:18
298	50.317345	-4.083205	0.08	308.1	2014-04-06	07:40:19
299	50.317346	-4.083206	0.07	304.2	2014-04-06	07:40:20
300	50.317345	-4.083206	0.02	165.5	2014-04-06	07:40:22
301	50.317345	-4.083206	0.04	302.4	2014-04-06	07:40:23
302	50.317345	-4.083207	0.09	215.6	2014-04-06	07:40:24
303	50.317344	-4.083208	0.11	212.6	2014-04-06	07:40:25
304	50.317343	-4.083209	0.09	206.7	2014-04-06	07:40:26
305	50.317342	-4.08321	0.06	217.2	2014-04-06	07:40:28
306	50.317342	-4.08321	0.06	186.6	2014-04-06	07:40:29
307	50.317341	-4.08321	0.02	172.2	2014-04-06	07:40:31
308	50.317341	-4.08321	0.02	230.3	2014-04-06	07:40:32
309	50.317341	-4.08321	0.03	249.8	2014-04-06	07:40:33
310	50.317341	-4.083211	0.06	239.7	2014-04-06	07:40:34
311	50.317341	-4.083211	0.07	225.5	2014-04-06	07:40:35
312	50.31734	-4.083212	0.1	223.6	2014-04-06	07:40:36
313	50.317339	-4.083213	0.07	220	2014-04-06	07:40:37
314	50.317339	-4.083214	0.09	206.7	2014-04-06	07:40:38
315	50.317338	-4.083214	0.1	209.7	2014-04-06	07:40:39
316	50.317337	-4.083215	0.06	221.9	2014-04-06	07:40:40
317	50.317337	-4.083216	0.06	260.5	2014-04-06	07:40:41
318	50.317338	-4.083216	0.06	322.8	2014-04-06	07:40:42
319	50.317338	-4.083217	0.04	227	2014-04-06	07:40:43
320	50.317337	-4.083217	0.02	233.6	2014-04-06	07:40:44
321	50.317337	-4.083217	0.03	167.5	2014-04-06	07:40:45
322	50.317336	-4.083217	0.11	193.3	2014-04-06	07:40:46
323	50.317335	-4.083218	0.14	208.3	2014-04-06	07:40:47
324	50.317334	-4.08322	0.21	221	2014-04-06	07:40:48
325	50.317334	-4.083221	0.06	250.5	2014-04-06	07:40:49
326	50.317333	-4.083222	0.16	220	2014-04-06	07:40:50
327	50.317333	-4.083223	0.05	304	2014-04-06	07:40:51
328	50.317331	-4.083222	0.1	174.8	2014-04-06	07:40:53
329	50.317332	-4.083221	0.14	41.2	2014-04-06	07:40:54
330	50.317332	-4.083222	0.05	294.3	2014-04-06	07:40:55
331	50.317332	-4.083222	0.04	285.7	2014-04-06	07:40:56
332	50.317333	-4.083223	0.07	319.4	2014-04-06	07:40:57
333	50.317333	-4.083223	0.02	295.7	2014-04-06	07:40:58
334	50.317334	-4.083223	0.09	19.4	2014-04-06	07:40:59
335	50.317334	-4.083223	0.03	10.6	2014-04-06	07:41:01
336	50.31733	-4.083219	0.54	149.5	2014-04-06	07:41:02
337	50.317328	-4.083209	0.72	105.1	2014-04-06	07:41:03
338	50.317327	-4.083204	0.2	111.4	2014-04-06	07:41:05
339	50.317327	-4.083203	0.04	41	2014-04-06	07:41:06
340	50.317327	-4.083203	0.03	44.9	2014-04-06	07:41:07
341	50.317328	-4.083203	0.06	6.4	2014-04-06	07:41:08
342	50.317327	-4.083203	0.1	190.2	2014-04-06	07:41:09
343	50.317326	-4.083204	0.08	201.5	2014-04-06	07:41:10
344	50.317325	-4.083203	0.11	163.7	2014-04-06	07:41:11
345	50.317323	-4.083201	0.35	151.5	2014-04-06	07:41:12
346	50.317322	-4.0832	0.08	136.8	2014-04-06	07:41:13
347	50.317322	-4.0832	0.06	156.5	2014-04-06	07:41:14
348	50.317321	-4.083198	0.19	120.2	2014-04-06	07:41:15
349	50.31732	-4.083197	0.09	156.5	2014-04-06	07:41:16
350	50.317319	-4.083196	0.05	145.1	2014-04-06	07:41:18
351	50.317319	-4.083197	0.03	293.1	2014-04-06	07:41:19
352	50.317318	-4.083198	0.14	210.6	2014-04-06	07:41:20
353	50.317317	-4.083197	0.11	171	2014-04-06	07:41:21
354	50.317317	-4.083198	0.05	245.3	2014-04-06	07:41:22
355	50.317317	-4.083198	0.04	171.2	2014-04-06	07:41:23
356	50.317316	-4.083198	0.09	188.1	2014-04-06	07:41:24
357	50.317316	-4.083198	0.04	197.2	2014-04-06	07:41:25
358	50.317316	-4.083198	0.01	180	2014-04-06	07:41:26
359	50.317315	-4.083198	0.04	180	2014-04-06	07:41:27
360	50.317314	-4.083197	0.12	152.5	2014-04-06	07:41:28
361	50.317314	-4.083198	0.04	205.2	2014-04-06	07:41:29
362	50.317313	-4.083198	0.08	195.7	2014-04-06	07:41:31
363	50.317312	-4.083199	0.04	227	2014-04-06	07:41:32
364	50.317312	-4.083199	0.02	196.7	2014-04-06	07:41:33
365	50.317312	-4.083198	0.06	138.1	2014-04-06	07:41:34
366	50.317311	-4.083199	0.13	210.7	2014-04-06	07:41:35
367	50.31731	-4.0832	0.08	234.4	2014-04-06	07:41:36
368	50.317309	-4.0832	0.12	194.9	2014-04-06	07:41:37
369	50.317309	-4.0832	0.03	156.5	2014-04-06	07:41:38
370	50.317309	-4.083201	0.04	283.4	2014-04-06	07:41:39
371	50.317309	-4.083201	0.06	180	2014-04-06	07:41:40
372	50.317308	-4.083201	0.08	216.4	2014-04-06	07:41:41
373	50.317308	-4.083202	0.03	251.4	2014-04-06	07:41:42
374	50.317308	-4.083202	0.04	255.9	2014-04-06	07:41:43
375	50.317308	-4.083202	0.01	270	2014-04-06	07:41:44
376	50.317308	-4.083203	0.06	260.5	2014-04-06	07:41:45
377	50.317309	-4.083206	0.12	314.2	2014-04-06	07:41:47
378	50.31731	-4.083206	0.05	345.5	2014-04-06	07:41:48
379	50.317311	-4.083207	0.16	324.1	2014-04-06	07:41:49
380	50.317311	-4.083206	0.09	101.9	2014-04-06	07:41:50
381	50.317311	-4.083207	0.06	300.3	2014-04-06	07:41:51
382	50.317306	-4.083206	0.59	175.4	2014-04-06	07:41:52
383	50.3173	-4.0832	0.38	145.2	2014-04-06	07:41:54
384	50.317299	-4.083198	0.15	132.2	2014-04-06	07:41:55
385	50.317298	-4.083197	0.16	130.6	2014-04-06	07:41:56
386	50.317298	-4.083197	0.02	270	2014-04-06	07:41:57
387	50.317298	-4.083196	0.05	99.4	2014-04-06	07:41:58
388	50.317298	-4.083196	0.03	44.1	2014-04-06	07:42:00
389	50.317299	-4.083196	0.03	316.8	2014-04-06	07:42:01
390	50.317299	-4.083196	0.01	270	2014-04-06	07:42:02
391	50.317299	-4.083196	0.03	290.2	2014-04-06	07:42:03
392	50.317299	-4.083197	0.03	293.1	2014-04-06	07:42:04
393	50.317299	-4.083197	0.02	295.7	2014-04-06	07:42:05
394	50.317299	-4.083197	0.03	253.4	2014-04-06	07:42:06
395	50.317299	-4.083197	0.01	270	2014-04-06	07:42:07
396	50.317299	-4.083197	0.02	180	2014-04-06	07:42:08
397	50.317298	-4.083197	0.05	111.7	2014-04-06	07:42:09
398	50.317298	-4.083196	0.05	99.5	2014-04-06	07:42:10
399	50.317298	-4.083195	0.06	109.3	2014-04-06	07:42:11
400	50.317298	-4.083195	0.03	192.9	2014-04-06	07:42:12
401	50.317298	-4.083195	0.04	103.4	2014-04-06	07:42:13
402	50.317298	-4.083195	0.02	270	2014-04-06	07:42:14
403	50.317298	-4.083196	0.04	283.4	2014-04-06	07:42:15
404	50.317298	-4.083196	0.05	294.3	2014-04-06	07:42:16
405	50.317298	-4.083196	0.01	209.6	2014-04-06	07:42:17
406	50.317298	-4.083196	0.03	156.5	2014-04-06	07:42:18
407	50.317298	-4.083196	0.03	23.5	2014-04-06	07:42:19
408	50.317298	-4.083195	0.05	56	2014-04-06	07:42:20
409	50.317297	-4.083195	0.1	169.2	2014-04-06	07:42:21
410	50.317299	-4.08319	0.41	64.3	2014-04-06	07:42:22
411	50.317302	-4.08319	0.37	354.6	2014-04-06	07:42:23
412	50.317304	-4.083196	0.44	287.1	2014-04-06	07:42:24
413	50.317304	-4.083207	0.72	272.2	2014-04-06	07:42:25
414	50.317308	-4.083213	0.62	311.5	2014-04-06	07:42:26
415	50.317306	-4.083223	0.37	260.6	2014-04-06	07:42:28
416	50.317305	-4.083242	1.36	265.3	2014-04-06	07:42:29
417	50.317308	-4.083243	0.33	352.7	2014-04-06	07:42:30
418	50.317306	-4.083235	0.6	114.9	2014-04-06	07:42:31
419	50.317298	-4.083232	0.91	166.4	2014-04-06	07:42:32
420	50.317287	-4.083236	1.23	190.9	2014-04-06	07:42:33
421	50.317276	-4.083237	0.61	185.8	2014-04-06	07:42:35
422	50.317281	-4.083232	0.69	34.2	2014-04-06	07:42:36
423	50.317286	-4.083226	0.7	39.6	2014-04-06	07:42:37
424	50.317288	-4.083224	0.13	29.3	2014-04-06	07:42:39
425	50.317289	-4.083223	0.06	72.4	2014-04-06	07:42:40
426	50.317289	-4.083223	0.04	334.8	2014-04-06	07:42:41
427	50.31729	-4.083224	0.08	334.5	2014-04-06	07:42:42
428	50.317292	-4.083221	0.31	45.9	2014-04-06	07:42:43
429	50.317292	-4.083219	0.13	38.8	2014-04-06	07:42:44
430	50.317295	-4.083227	0.3	297.5	2014-04-06	07:42:46
431	50.317298	-4.083231	0.42	315	2014-04-06	07:42:47
432	50.317298	-4.083233	0.16	306.8	2014-04-06	07:42:48
433	50.317299	-4.083233	0.09	336.5	2014-04-06	07:42:49
434	50.3173	-4.083233	0.07	32.6	2014-04-06	07:42:50
435	50.3173	-4.083233	0.02	306.4	2014-04-06	07:42:51
436	50.317301	-4.083233	0.09	22.8	2014-04-06	07:42:52
437	50.317301	-4.083232	0.04	47	2014-04-06	07:42:53
438	50.317301	-4.083231	0.07	82.2	2014-04-06	07:42:54
439	50.317301	-4.083232	0.06	312.6	2014-04-06	07:42:55
440	50.317302	-4.083232	0.04	350.1	2014-04-06	07:42:56
441	50.317302	-4.083232	0.03	293.1	2014-04-06	07:42:57
442	50.317302	-4.083232	0.04	118	2014-04-06	07:42:58
443	50.317301	-4.083232	0.04	162.3	2014-04-06	07:42:59
444	50.317302	-4.08323	0.08	32.3	2014-04-06	07:43:01
445	50.317299	-4.083236	0.5	230.7	2014-04-06	07:43:02
446	50.317303	-4.083242	0.28	307.2	2014-04-06	07:43:04
447	50.317302	-4.083244	0.17	228.3	2014-04-06	07:43:05
448	50.317301	-4.083245	0.1	234.3	2014-04-06	07:43:06
449	50.317302	-4.083246	0.08	320.5	2014-04-06	07:43:07
450	50.317302	-4.083246	0.05	345.5	2014-04-06	07:43:09
451	50.317303	-4.083247	0.11	317.1	2014-04-06	07:43:10
452	50.317304	-4.083247	0.09	348.1	2014-04-06	07:43:11
453	50.317304	-4.083247	0.04	0	2014-04-06	07:43:12
454	50.317304	-4.083247	0.02	90	2014-04-06	07:43:13
455	50.317303	-4.083247	0.12	191.3	2014-04-06	07:43:14
456	50.317304	-4.083247	0.06	37.2	2014-04-06	07:43:15
457	50.317314	-4.083249	1.17	353	2014-04-06	07:43:16
458	50.317325	-4.083251	1.21	352.1	2014-04-06	07:43:17
459	50.317336	-4.083251	1.25	0.3	2014-04-06	07:43:18
460	50.317349	-4.083254	1.48	353.3	2014-04-06	07:43:19
461	50.317364	-4.083259	1.67	347.2	2014-04-06	07:43:20
462	50.317379	-4.083261	1.64	354	2014-04-06	07:43:21
463	50.317396	-4.083267	1.96	347.7	2014-04-06	07:43:22
464	50.317411	-4.083274	1.82	343.8	2014-04-06	07:43:23
465	50.317427	-4.083281	1.83	345.1	2014-04-06	07:43:24
466	50.317441	-4.083283	1.54	354	2014-04-06	07:43:25
467	50.317452	-4.083287	1.25	347.1	2014-04-06	07:43:26
468	50.31746	-4.083302	1.41	309.6	2014-04-06	07:43:27
469	50.317464	-4.083321	1.37	286.6	2014-04-06	07:43:28
470	50.317466	-4.083337	1.2	281.7	2014-04-06	07:43:29
471	50.317472	-4.083355	1.47	300.6	2014-04-06	07:43:30
472	50.317481	-4.083366	1.24	322.8	2014-04-06	07:43:31
473	50.317491	-4.083378	1.39	319.2	2014-04-06	07:43:32
474	50.317501	-4.083391	1.44	321.8	2014-04-06	07:43:33
475	50.317513	-4.083399	1.46	337.7	2014-04-06	07:43:34
476	50.317527	-4.083404	1.58	347.4	2014-04-06	07:43:35
477	50.31754	-4.083407	1.46	349.2	2014-04-06	07:43:36
478	50.317555	-4.083412	1.67	350.1	2014-04-06	07:43:37
479	50.317568	-4.083418	1.59	344.3	2014-04-06	07:43:38
480	50.317581	-4.083427	1.58	334.6	2014-04-06	07:43:39
481	50.317589	-4.083437	1.15	320.4	2014-04-06	07:43:40
482	50.317592	-4.083445	0.6	298.9	2014-04-06	07:43:41
483	50.317602	-4.083448	1.15	346.8	2014-04-06	07:43:42
484	50.317611	-4.083456	1.14	333.5	2014-04-06	07:43:43
485	50.317617	-4.083466	1.04	313.2	2014-04-06	07:43:44
486	50.317621	-4.083478	0.92	296.4	2014-04-06	07:43:45
487	50.317625	-4.083492	1.14	294.2	2014-04-06	07:43:46
488	50.317628	-4.083513	1.49	284.5	2014-04-06	07:43:47
489	50.317632	-4.083535	1.61	285.8	2014-04-06	07:43:48
490	50.317637	-4.083562	1.99	285.2	2014-04-06	07:43:49
491	50.317638	-4.083592	2.17	273.9	2014-04-06	07:43:50
492	50.317637	-4.083629	2.61	267.5	2014-04-06	07:43:51
493	50.317635	-4.083664	2.56	264.6	2014-04-06	07:43:52
494	50.317633	-4.083697	2.3	263	2014-04-06	07:43:53
495	50.317631	-4.083724	1.96	263.2	2014-04-06	07:43:54
496	50.317628	-4.083752	2.02	260.7	2014-04-06	07:43:55
497	50.317624	-4.083782	2.19	259.4	2014-04-06	07:43:56
498	50.317623	-4.083801	1.38	264.5	2014-04-06	07:43:57
499	50.317622	-4.083809	0.52	259.8	2014-04-06	07:43:58
500	50.317621	-4.08381	0.14	238	2014-04-06	07:43:59
501	50.317621	-4.083824	1.01	267.3	2014-04-06	07:44:00
502	50.31762	-4.083845	1.47	265.3	2014-04-06	07:44:01
503	50.31762	-4.083865	1.42	269.6	2014-04-06	07:44:02
504	50.317618	-4.083887	1.59	261.9	2014-04-06	07:44:03
505	50.317616	-4.083908	1.48	262.4	2014-04-06	07:44:04
506	50.317613	-4.083928	1.48	257.3	2014-04-06	07:44:05
507	50.317609	-4.083944	1.2	248.6	2014-04-06	07:44:06
508	50.317605	-4.083962	1.34	250	2014-04-06	07:44:07
509	50.317603	-4.083986	1.77	261.5	2014-04-06	07:44:08
510	50.317602	-4.084004	1.25	266.6	2014-04-06	07:44:09
511	50.317601	-4.084021	1.24	263.5	2014-04-06	07:44:10
512	50.3176	-4.084044	1.63	267.4	2014-04-06	07:44:11
513	50.3176	-4.08407	1.81	269.7	2014-04-06	07:44:12
514	50.317601	-4.084099	2.1	274.1	2014-04-06	07:44:13
515	50.317603	-4.084129	2.16	275	2014-04-06	07:44:14
516	50.317607	-4.084158	2.1	280.5	2014-04-06	07:44:15
517	50.317611	-4.08419	2.29	283.2	2014-04-06	07:44:16
518	50.317617	-4.084219	2.16	288.1	2014-04-06	07:44:17
519	50.317623	-4.084242	1.79	291.5	2014-04-06	07:44:18
520	50.317625	-4.084263	1.5	277.9	2014-04-06	07:44:19
521	50.317629	-4.084286	1.68	285.1	2014-04-06	07:44:20
522	50.317631	-4.084309	1.71	277.2	2014-04-06	07:44:21
523	50.317632	-4.084336	1.88	274.3	2014-04-06	07:44:22
524	50.317631	-4.084367	2.21	266.1	2014-04-06	07:44:23
525	50.31763	-4.084394	1.93	267.5	2014-04-06	07:44:24
526	50.317631	-4.084418	1.71	272.5	2014-04-06	07:44:25
527	50.317631	-4.08444	1.58	270.3	2014-04-06	07:44:26
528	50.317633	-4.084466	1.83	276.7	2014-04-06	07:44:27
529	50.317635	-4.08449	1.74	278	2014-04-06	07:44:28
530	50.317634	-4.084539	3.47	268.3	2014-04-06	07:44:29
531	50.317633	-4.084569	1.07	267.3	2014-04-06	07:44:31
532	50.317634	-4.084572	0.1	292.6	2014-04-06	07:44:33
533	50.317636	-4.08457	0.14	20.1	2014-04-06	07:44:35
534	50.317636	-4.08457	0.03	180	2014-04-06	07:44:36
535	50.317637	-4.08457	0.16	12.7	2014-04-06	07:44:37
536	50.317638	-4.084579	0.63	280.3	2014-04-06	07:44:38
537	50.317639	-4.084588	0.7	277.6	2014-04-06	07:44:39
538	50.31764	-4.084597	0.31	282	2014-04-06	07:44:41
539	50.31764	-4.084603	0.21	271.2	2014-04-06	07:44:43
540	50.31764	-4.084604	0.1	264.7	2014-04-06	07:44:44
541	50.31764	-4.084606	0.13	281.9	2014-04-06	07:44:45
542	50.31764	-4.084608	0.09	260.8	2014-04-06	07:44:47
543	50.31764	-4.08461	0.09	287.3	2014-04-06	07:44:48
544	50.317641	-4.084611	0.11	290.6	2014-04-06	07:44:49
545	50.317641	-4.084612	0.06	300.3	2014-04-06	07:44:51
546	50.317642	-4.084614	0.06	284.5	2014-04-06	07:44:53
547	50.317641	-4.084614	0.04	205.5	2014-04-06	07:44:55
548	50.317641	-4.084615	0.07	238.4	2014-04-06	07:44:56
549	50.31764	-4.084615	0.02	240.6	2014-04-06	07:44:57
550	50.31764	-4.084616	0.05	219.1	2014-04-06	07:44:58
551	50.31764	-4.084618	0.17	254.4	2014-04-06	07:44:59
552	50.317638	-4.084619	0.12	194.9	2014-04-06	07:45:01
553	50.317636	-4.084622	0.23	231.8	2014-04-06	07:45:02
554	50.317636	-4.084624	0.15	247.9	2014-04-06	07:45:03
555	50.317636	-4.084624	0.05	248.3	2014-04-06	07:45:04
556	50.317636	-4.084625	0.04	242	2014-04-06	07:45:05
557	50.317636	-4.084625	0.03	286.6	2014-04-06	07:45:06
558	50.317636	-4.084626	0.08	290.5	2014-04-06	07:45:07
559	50.317636	-4.084627	0.03	251.4	2014-04-06	07:45:08
560	50.317636	-4.084626	0.04	122.4	2014-04-06	07:45:09
561	50.317636	-4.084626	0.03	127.2	2014-04-06	07:45:10
562	50.317636	-4.084626	0.04	33.3	2014-04-06	07:45:11
563	50.317636	-4.084625	0.05	56.4	2014-04-06	07:45:12
564	50.317636	-4.084624	0.04	90	2014-04-06	07:45:13
565	50.317636	-4.084623	0.08	62.2	2014-04-06	07:45:14
566	50.317637	-4.084622	0.07	82.2	2014-04-06	07:45:15
567	50.317636	-4.08462	0.15	93.4	2014-04-06	07:45:16
568	50.317636	-4.084619	0.07	120.2	2014-04-06	07:45:18
569	50.317636	-4.084618	0.05	140.9	2014-04-06	07:45:19
570	50.317635	-4.084619	0.09	195.9	2014-04-06	07:45:20
571	50.317634	-4.084619	0.09	215.6	2014-04-06	07:45:21
572	50.317634	-4.08462	0.06	279.5	2014-04-06	07:45:22
573	50.317634	-4.084621	0.02	270	2014-04-06	07:45:23
574	50.317634	-4.084621	0.08	215.9	2014-04-06	07:45:24
575	50.317633	-4.084623	0.12	260.9	2014-04-06	07:45:25
576	50.317633	-4.084623	0.02	243.4	2014-04-06	07:45:26
577	50.317633	-4.084623	0.04	163.3	2014-04-06	07:45:27
578	50.317633	-4.084622	0.09	121.1	2014-04-06	07:45:28
579	50.317632	-4.08462	0.14	101.5	2014-04-06	07:45:29
580	50.317632	-4.08462	0.03	110.2	2014-04-06	07:45:30
581	50.317633	-4.084618	0.15	56.3	2014-04-06	07:45:31
582	50.317634	-4.084617	0.15	25	2014-04-06	07:45:32
583	50.317634	-4.084611	0.44	91.2	2014-04-06	07:45:33
584	50.317637	-4.084606	0.44	47.1	2014-04-06	07:45:34
585	50.317642	-4.084607	0.29	352.9	2014-04-06	07:45:36
586	50.317642	-4.084607	0.01	90	2014-04-06	07:45:37
587	50.317641	-4.084615	0.53	258.9	2014-04-06	07:45:38
588	50.317639	-4.084622	0.54	250.7	2014-04-06	07:45:39
589	50.317639	-4.084622	0.04	216	2014-04-06	07:45:41
590	50.317638	-4.084622	0.07	151.2	2014-04-06	07:45:42
591	50.317638	-4.084621	0.05	123.6	2014-04-06	07:45:43
592	50.317638	-4.084622	0.05	218.3	2014-04-06	07:45:44
593	50.317636	-4.084627	0.43	249.5	2014-04-06	07:45:45
594	50.317639	-4.084637	0.73	292.4	2014-04-06	07:45:46
595	50.31764	-4.084653	1.14	275.2	2014-04-06	07:45:47
596	50.317636	-4.084675	1.64	254.8	2014-04-06	07:45:48
597	50.31763	-4.084695	1.58	246.3	2014-04-06	07:45:49
598	50.317624	-4.084713	1.45	239.9	2014-04-06	07:45:50
599	50.317618	-4.084723	0.95	228.2	2014-04-06	07:45:51
600	50.317613	-4.084735	1.01	237.1	2014-04-06	07:45:52
601	50.317611	-4.084748	0.97	254.3	2014-04-06	07:45:53
602	50.317609	-4.084759	0.81	252.5	2014-04-06	07:45:54
603	50.317604	-4.084772	1.08	239.4	2014-04-06	07:45:55
604	50.317597	-4.084787	1.29	235.5	2014-04-06	07:45:56
605	50.317593	-4.084798	0.93	241	2014-04-06	07:45:57
606	50.317586	-4.08481	1.13	229.2	2014-04-06	07:45:58
607	50.317579	-4.084822	1.16	225.6	2014-04-06	07:45:59
608	50.317577	-4.084829	0.59	239.5	2014-04-06	07:46:00
609	50.317572	-4.084836	0.74	221.5	2014-04-06	07:46:01
610	50.317568	-4.084845	0.78	239.2	2014-04-06	07:46:02
611	50.317566	-4.084848	0.29	216.5	2014-04-06	07:46:03
612	50.317566	-4.084849	0.11	285.3	2014-04-06	07:46:04
613	50.317566	-4.084849	0.02	90	2014-04-06	07:46:05
614	50.31756	-4.084856	0.8	218	2014-04-06	07:46:06
615	50.317554	-4.084863	0.89	213.8	2014-04-06	07:46:07
616	50.31755	-4.084874	0.9	240.2	2014-04-06	07:46:08
617	50.317548	-4.084888	1.01	260.4	2014-04-06	07:46:09
618	50.317538	-4.084901	1.47	220.2	2014-04-06	07:46:10
619	50.317526	-4.084918	1.81	222.5	2014-04-06	07:46:11
620	50.317513	-4.084942	2.2	229.2	2014-04-06	07:46:12
621	50.317506	-4.084962	1.65	240.1	2014-04-06	07:46:13
622	50.317503	-4.08498	1.33	254.6	2014-04-06	07:46:14
623	50.317499	-4.085	1.48	251.6	2014-04-06	07:46:15
624	50.317489	-4.08502	1.84	233.3	2014-04-06	07:46:16
625	50.317473	-4.085042	2.32	221.2	2014-04-06	07:46:17
626	50.317459	-4.085061	2.1	219.8	2014-04-06	07:46:18
627	50.317448	-4.085081	1.82	230.9	2014-04-06	07:46:19
628	50.317445	-4.085099	1.39	253.6	2014-04-06	07:46:20
629	50.317444	-4.085114	1.07	264	2014-04-06	07:46:21
630	50.317439	-4.085129	1.18	243.2	2014-04-06	07:46:22
631	50.317431	-4.085145	1.42	234.2	2014-04-06	07:46:23
632	50.317421	-4.085168	1.96	234.2	2014-04-06	07:46:24
633	50.317411	-4.08519	1.91	235.4	2014-04-06	07:46:25
634	50.317401	-4.085206	1.68	224.4	2014-04-06	07:46:26
635	50.317388	-4.085225	1.94	221.8	2014-04-06	07:46:27
636	50.317372	-4.085245	2.25	220.5	2014-04-06	07:46:28
637	50.317363	-4.085263	1.67	230.8	2014-04-06	07:46:29
638	50.317372	-4.085266	0.99	350	2014-04-06	07:46:30
639	50.317381	-4.085266	1.05	359.7	2014-04-06	07:46:31
640	50.317381	-4.085267	0.08	270	2014-04-06	07:46:32
641	50.317368	-4.085278	1.69	208.8	2014-04-06	07:46:33
642	50.317351	-4.085293	2.14	208.1	2014-04-06	07:46:34
643	50.317338	-4.085307	1.7	216.3	2014-04-06	07:46:35
644	50.317341	-4.085311	0.42	308.1	2014-04-06	07:46:36
645	50.317342	-4.085313	0.17	329	2014-04-06	07:46:37
646	50.31733	-4.085316	1.37	189	2014-04-06	07:46:38
647	50.317312	-4.085318	2.04	184.4	2014-04-06	07:46:39
648	50.317291	-4.08532	2.36	183	2014-04-06	07:46:40
649	50.317277	-4.085319	1.48	178.2	2014-04-06	07:46:41
650	50.317268	-4.085321	1.05	187.4	2014-04-06	07:46:42
651	50.317252	-4.085329	1.81	198.3	2014-04-06	07:46:43
652	50.317237	-4.085335	1.78	194.8	2014-04-06	07:46:44
653	50.317223	-4.085336	1.52	180.9	2014-04-06	07:46:45
654	50.317211	-4.085336	1.36	182.3	2014-04-06	07:46:46
655	50.317196	-4.085344	1.8	196.5	2014-04-06	07:46:47
656	50.317183	-4.085346	1.43	188.1	2014-04-06	07:46:48
657	50.317171	-4.085346	1.31	179.7	2014-04-06	07:46:49
658	50.317156	-4.085353	1.71	197.2	2014-04-06	07:46:50
659	50.317137	-4.085366	2.31	203.4	2014-04-06	07:46:51
660	50.31712	-4.085377	2.1	202.2	2014-04-06	07:46:52
661	50.317117	-4.085381	0.4	214.7	2014-04-06	07:46:53
662	50.317119	-4.085381	0.17	346.2	2014-04-06	07:46:54
663	50.317113	-4.085382	0.64	183.3	2014-04-06	07:46:55
664	50.31711	-4.085384	0.36	202.1	2014-04-06	07:46:56
665	50.317109	-4.085385	0.15	220.8	2014-04-06	07:46:57
666	50.3171	-4.085382	0.96	167.4	2014-04-06	07:46:58
667	50.317092	-4.08538	0.91	171.8	2014-04-06	07:46:59
668	50.317082	-4.085379	1.12	174.8	2014-04-06	07:47:00
669	50.317068	-4.085381	1.54	184.5	2014-04-06	07:47:01
670	50.317072	-4.085373	0.66	52.2	2014-04-06	07:47:02
671	50.317087	-4.085362	1.87	26.1	2014-04-06	07:47:03
672	50.317085	-4.08536	0.31	162.3	2014-04-06	07:47:04
673	50.317072	-4.085358	1.39	174.6	2014-04-06	07:47:05
674	50.317059	-4.085355	1.49	169.6	2014-04-06	07:47:06
675	50.317043	-4.085354	1.74	177.8	2014-04-06	07:47:07
676	50.317033	-4.085353	1.12	177.3	2014-04-06	07:47:08
677	50.317024	-4.085351	1.01	172.2	2014-04-06	07:47:09
678	50.317009	-4.085351	1.67	180.6	2014-04-06	07:47:10
679	50.316994	-4.085352	1.74	180.8	2014-04-06	07:47:11
680	50.316978	-4.085358	1.75	194.4	2014-04-06	07:47:12
681	50.316964	-4.085365	1.67	198.7	2014-04-06	07:47:13
682	50.316952	-4.085367	1.34	184.8	2014-04-06	07:47:14
683	50.316946	-4.085368	0.69	188.5	2014-04-06	07:47:15
684	50.316941	-4.085373	0.65	213.4	2014-04-06	07:47:16
685	50.316941	-4.085372	0.11	134.2	2014-04-06	07:47:17
686	50.316952	-4.085363	0.71	29.1	2014-04-06	07:47:19
687	50.316957	-4.085355	0.81	42.3	2014-04-06	07:47:20
688	50.316955	-4.085351	0.35	122.5	2014-04-06	07:47:21
689	50.316951	-4.085346	0.61	148.4	2014-04-06	07:47:22
690	50.316946	-4.085341	0.63	146	2014-04-06	07:47:23
691	50.316948	-4.08534	0.3	18.8	2014-04-06	07:47:24
692	50.316942	-4.085343	0.71	194.1	2014-04-06	07:47:25
693	50.316938	-4.085341	0.52	171.4	2014-04-06	07:47:26
694	50.316939	-4.085342	0.14	335.4	2014-04-06	07:47:27
695	50.31693	-4.085352	1.21	215.7	2014-04-06	07:47:28
696	50.316917	-4.08536	1.53	201.4	2014-04-06	07:47:29
697	50.316901	-4.085365	1.85	191.3	2014-04-06	07:47:30
698	50.316887	-4.085371	1.61	195.7	2014-04-06	07:47:31
699	50.316875	-4.085375	1.39	191.9	2014-04-06	07:47:32
700	50.316873	-4.085373	0.24	141.5	2014-04-06	07:47:33
701	50.316883	-4.085368	1.2	18.8	2014-04-06	07:47:34
702	50.316889	-4.085364	0.67	24.8	2014-04-06	07:47:35
703	50.316889	-4.085364	0.03	288.6	2014-04-06	07:47:36
704	50.316876	-4.085368	1.45	189.2	2014-04-06	07:47:37
705	50.316869	-4.085366	0.75	171.8	2014-04-06	07:47:38
706	50.31687	-4.085366	0.02	342.3	2014-04-06	07:47:39
707	50.316863	-4.085372	0.79	211.2	2014-04-06	07:47:40
708	50.316854	-4.085374	1.04	188.9	2014-04-06	07:47:41
709	50.316841	-4.085367	1.58	161.5	2014-04-06	07:47:42
710	50.316822	-4.085353	2.29	153.5	2014-04-06	07:47:43
711	50.316804	-4.085338	2.3	152.4	2014-04-06	07:47:44
712	50.316787	-4.085322	2.24	150	2014-04-06	07:47:45
713	50.316792	-4.085329	0.79	322	2014-04-06	07:47:46
714	50.316801	-4.085344	1.45	313.6	2014-04-06	07:47:47
715	50.316798	-4.085358	1.1	254.3	2014-04-06	07:47:48
716	50.316792	-4.085373	1.24	233.6	2014-04-06	07:47:49
717	50.316792	-4.085381	0.31	269.2	2014-04-06	07:47:51
718	50.316794	-4.085383	0.29	329.4	2014-04-06	07:47:52
719	50.316789	-4.085387	0.63	202.1	2014-04-06	07:47:53
720	50.31678	-4.085389	0.94	189.9	2014-04-06	07:47:54
721	50.316768	-4.085391	1.38	186.2	2014-04-06	07:47:55
722	50.316756	-4.085389	1.38	172.8	2014-04-06	07:47:56
723	50.316745	-4.085387	1.18	173.7	2014-04-06	07:47:57
724	50.316735	-4.085386	1.19	176.3	2014-04-06	07:47:58
725	50.316729	-4.085385	0.59	177.1	2014-04-06	07:47:59
726	50.316736	-4.08538	0.86	28.9	2014-04-06	07:48:00
727	50.316743	-4.085373	0.94	30.1	2014-04-06	07:48:01
728	50.316744	-4.085372	0.1	17.7	2014-04-06	07:48:02
729	50.316739	-4.085371	0.64	168.7	2014-04-06	07:48:03
730	50.316738	-4.085366	0.31	98.6	2014-04-06	07:48:04
731	50.316741	-4.085362	0.48	44.5	2014-04-06	07:48:05
732	50.316743	-4.085364	0.22	319.6	2014-04-06	07:48:06
733	50.316742	-4.085369	0.4	259.3	2014-04-06	07:48:07
734	50.316743	-4.08538	0.79	276.8	2014-04-06	07:48:08
735	50.316746	-4.085387	0.59	301.3	2014-04-06	07:48:09
736	50.316756	-4.085385	1.15	7.4	2014-04-06	07:48:10
737	50.316783	-4.085368	3.26	22.3	2014-04-06	07:48:11
738	50.316823	-4.085342	4.79	22.1	2014-04-06	07:48:12
739	50.316871	-4.085311	5.83	22.3	2014-04-06	07:48:13
740	50.316922	-4.085301	5.72	7.3	2014-04-06	07:48:14
741	50.316968	-4.085307	5.16	355.1	2014-04-06	07:48:15
742	50.317011	-4.085305	4.69	1.9	2014-04-06	07:48:16
743	50.317055	-4.085307	4.95	358.7	2014-04-06	07:48:17
744	50.3171	-4.085322	5.18	347.6	2014-04-06	07:48:18
745	50.317147	-4.085348	5.52	341.1	2014-04-06	07:48:19
746	50.3172	-4.085379	6.25	339.3	2014-04-06	07:48:20
747	50.317254	-4.08542	6.73	334.1	2014-04-06	07:48:21
748	50.317293	-4.085478	5.96	316.7	2014-04-06	07:48:22
749	50.317306	-4.085526	3.71	292.1	2014-04-06	07:48:23
750	50.317305	-4.085552	1.84	266.5	2014-04-06	07:48:24
751	50.317301	-4.085576	1.8	255.9	2014-04-06	07:48:25
752	50.317297	-4.085601	1.81	255.1	2014-04-06	07:48:26
753	50.317292	-4.085626	1.82	253.3	2014-04-06	07:48:27
754	50.317275	-4.085632	0.49	192.5	2014-04-06	07:48:31
755	50.317271	-4.085605	1.96	101.3	2014-04-06	07:48:32
756	50.317271	-4.085587	1.26	91.3	2014-04-06	07:48:33
757	50.317265	-4.085569	1.43	118	2014-04-06	07:48:34
758	50.317254	-4.085556	1.53	143.7	2014-04-06	07:48:35
759	50.317243	-4.085549	1.28	157.2	2014-04-06	07:48:36
760	50.317228	-4.085545	1.74	169.1	2014-04-06	07:48:37
761	50.317212	-4.085545	1.76	181	2014-04-06	07:48:38
762	50.3172	-4.085544	1.38	175.8	2014-04-06	07:48:39
763	50.317206	-4.085539	0.84	26.4	2014-04-06	07:48:40
764	50.317215	-4.085534	1.01	17.1	2014-04-06	07:48:41
765	50.317214	-4.085534	0.13	160.9	2014-04-06	07:48:42
766	50.317208	-4.085526	0.86	142.1	2014-04-06	07:48:43
767	50.317198	-4.085518	1.21	151.3	2014-04-06	07:48:44
768	50.317181	-4.085515	1.9	173.9	2014-04-06	07:48:45
769	50.317167	-4.085512	1.58	171.6	2014-04-06	07:48:46
770	50.317161	-4.085498	1.21	124.8	2014-04-06	07:48:47
771	50.317152	-4.085483	1.44	132.3	2014-04-06	07:48:48
772	50.317134	-4.085476	2.08	167.2	2014-04-06	07:48:49
773	50.317112	-4.085472	2.48	172.4	2014-04-06	07:48:50
774	50.317089	-4.085465	2.6	169.8	2014-04-06	07:48:51
775	50.317072	-4.085458	2.03	164.3	2014-04-06	07:48:52
776	50.317062	-4.085445	1.38	139.1	2014-04-06	07:48:53
777	50.317051	-4.085433	1.55	145.4	2014-04-06	07:48:54
778	50.317034	-4.085426	1.96	165.5	2014-04-06	07:48:55
779	50.317022	-4.085416	1.47	150.9	2014-04-06	07:48:56
780	50.317014	-4.085401	1.41	134.2	2014-04-06	07:48:57
781	50.317002	-4.085395	1.34	160.5	2014-04-06	07:48:58
782	50.316987	-4.085395	1.72	178.4	2014-04-06	07:48:59
783	50.316967	-4.085393	2.2	177.3	2014-04-06	07:49:00
784	50.316954	-4.085394	1.49	183.7	2014-04-06	07:49:01
785	50.316955	-4.085389	0.42	77	2014-04-06	07:49:02
786	50.316952	-4.085384	0.45	125.8	2014-04-06	07:49:03
787	50.316939	-4.085381	1.45	173.4	2014-04-06	07:49:04
788	50.316926	-4.08538	1.53	177.6	2014-04-06	07:49:05
789	50.316914	-4.085384	1.36	189.6	2014-04-06	07:49:06
790	50.316899	-4.085382	1.62	177	2014-04-06	07:49:07
791	50.316884	-4.085379	1.7	171.9	2014-04-06	07:49:08
792	50.316874	-4.085374	1.17	164	2014-04-06	07:49:09
793	50.316871	-4.085366	0.71	115.8	2014-04-06	07:49:10
794	50.316866	-4.085358	0.74	134.9	2014-04-06	07:49:11
795	50.316854	-4.085352	1.5	163.1	2014-04-06	07:49:12
796	50.316839	-4.085347	1.66	167.8	2014-04-06	07:49:13
797	50.316828	-4.085341	1.31	161.2	2014-04-06	07:49:14
798	50.316824	-4.085335	0.31	137.8	2014-04-06	07:49:16
799	50.31683	-4.085326	0.97	43.6	2014-04-06	07:49:17
800	50.31683	-4.085324	0.16	93.7	2014-04-06	07:49:18
801	50.316824	-4.08533	0.75	216.4	2014-04-06	07:49:19
802	50.316818	-4.085333	0.71	198.1	2014-04-06	07:49:20
803	50.316818	-4.085325	0.56	88.1	2014-04-06	07:49:21
804	50.316825	-4.085316	1.01	41.7	2014-04-06	07:49:22
805	50.316829	-4.08531	0.59	38.3	2014-04-06	07:49:23
806	50.316833	-4.085304	0.56	50.5	2014-04-06	07:49:24
807	50.316833	-4.085294	0.71	84.7	2014-04-06	07:49:25
808	50.316829	-4.08529	0.6	145	2014-04-06	07:49:26
809	50.316821	-4.085292	0.89	192.4	2014-04-06	07:49:27
810	50.316814	-4.085294	0.8	190.7	2014-04-06	07:49:28
811	50.31681	-4.085294	0.46	174.8	2014-04-06	07:49:29
812	50.31681	-4.085292	0.12	57.6	2014-04-06	07:49:30
813	50.316809	-4.085286	0.47	113.4	2014-04-06	07:49:31
814	50.316801	-4.085283	0.94	163.4	2014-04-06	07:49:32
815	50.316788	-4.085279	1.46	168.6	2014-04-06	07:49:33
816	50.316772	-4.085272	1.88	165.7	2014-04-06	07:49:34
817	50.316755	-4.085267	1.9	168.8	2014-04-06	07:49:35
818	50.316737	-4.085264	1.98	174.5	2014-04-06	07:49:36
819	50.316719	-4.085262	2.03	175.3	2014-04-06	07:49:37
820	50.316706	-4.085268	1.44	197	2014-04-06	07:49:38
821	50.316717	-4.08526	1.28	24.7	2014-04-06	07:49:39
822	50.316731	-4.08525	1.71	25.5	2014-04-06	07:49:40
823	50.316735	-4.085243	0.66	44.8	2014-04-06	07:49:41
824	50.316731	-4.085244	0.43	183.1	2014-04-06	07:49:42
825	50.316729	-4.085243	0.22	159.3	2014-04-06	07:49:43
826	50.31673	-4.085234	0.64	86.7	2014-04-06	07:49:44
827	50.316731	-4.085224	0.69	78.2	2014-04-06	07:49:45
828	50.316724	-4.085216	0.95	140.8	2014-04-06	07:49:46
829	50.316714	-4.08521	1.16	160.7	2014-04-06	07:49:47
830	50.316704	-4.085203	1.23	156.1	2014-04-06	07:49:48
831	50.316696	-4.085198	1.02	159.4	2014-04-06	07:49:49
832	50.316688	-4.085193	0.94	154.9	2014-04-06	07:49:50
833	50.316683	-4.085179	1.17	121.9	2014-04-06	07:49:51
834	50.316671	-4.085172	1.39	160	2014-04-06	07:49:52
835	50.316658	-4.085168	1.42	167.1	2014-04-06	07:49:53
836	50.316648	-4.085164	1.14	167.9	2014-04-06	07:49:54
837	50.31664	-4.085161	0.95	166.2	2014-04-06	07:49:55
838	50.316644	-4.085156	0.54	37.4	2014-04-06	07:49:56
839	50.316652	-4.085149	1	32.8	2014-04-06	07:49:57
840	50.316651	-4.08515	0.06	260.5	2014-04-06	07:49:58
841	50.316646	-4.085152	0.61	192.9	2014-04-06	07:49:59
842	50.316642	-4.085152	0.23	182.2	2014-04-06	07:50:01
843	50.316641	-4.085149	0.2	123.9	2014-04-06	07:50:02
844	50.316642	-4.085142	0.52	75.6	2014-04-06	07:50:03
845	50.316642	-4.085142	0.06	58.7	2014-04-06	07:50:04
846	50.316644	-4.085142	0.16	349.6	2014-04-06	07:50:05
847	50.316644	-4.085142	0.02	352.2	2014-04-06	07:50:07
848	50.316644	-4.085147	0.35	257.8	2014-04-06	07:50:08
849	50.316643	-4.085147	0.03	191.5	2014-04-06	07:50:09
850	50.316642	-4.085146	0.18	157.1	2014-04-06	07:50:10
851	50.316646	-4.08514	0.63	45.9	2014-04-06	07:50:11
852	50.316647	-4.085134	0.4	75	2014-04-06	07:50:12
853	50.316643	-4.085131	0.49	148.6	2014-04-06	07:50:13
854	50.316641	-4.085133	0.23	226.4	2014-04-06	07:50:14
855	50.316644	-4.085142	0.66	293.3	2014-04-06	07:50:15
856	50.316648	-4.085138	0.57	26.6	2014-04-06	07:50:16
857	50.316666	-4.085125	2.19	25.1	2014-04-06	07:50:17
858	50.316701	-4.085102	4.2	22.8	2014-04-06	07:50:18
859	50.316742	-4.085068	5.11	27.9	2014-04-06	07:50:19
860	50.316783	-4.085028	5.41	31.9	2014-04-06	07:50:20
861	50.316834	-4.084991	6.26	24.8	2014-04-06	07:50:21
862	50.316888	-4.084981	6.03	6.9	2014-04-06	07:50:22
863	50.316934	-4.08499	5.2	352.9	2014-04-06	07:50:23
864	50.316974	-4.084977	4.56	11.8	2014-04-06	07:50:24
865	50.317013	-4.084962	4.5	14.1	2014-04-06	07:50:25
866	50.317056	-4.084967	4.75	355.1	2014-04-06	07:50:26
867	50.317104	-4.084976	5.45	353.7	2014-04-06	07:50:27
868	50.317158	-4.084974	5.93	1	2014-04-06	07:50:28
869	50.317209	-4.084971	5.67	2.3	2014-04-06	07:50:29
870	50.31725	-4.08498	4.61	352.4	2014-04-06	07:50:30
871	50.317284	-4.084989	3.89	350.4	2014-04-06	07:50:31
872	50.317321	-4.084995	4.11	354	2014-04-06	07:50:32
873	50.317361	-4.085001	4.48	354.2	2014-04-06	07:50:33
874	50.317401	-4.085017	4.56	346.1	2014-04-06	07:50:34
875	50.317436	-4.085042	4.28	335.5	2014-04-06	07:50:35
876	50.317463	-4.085066	3.55	330.9	2014-04-06	07:50:36
877	50.31748	-4.085085	2.27	322.5	2014-04-06	07:50:37
878	50.317487	-4.085105	1.63	301.4	2014-04-06	07:50:38
879	50.317492	-4.085124	1.47	289.3	2014-04-06	07:50:39
880	50.317495	-4.085142	1.34	288.3	2014-04-06	07:50:40
881	50.317497	-4.085158	1.17	281	2014-04-06	07:50:41
882	50.317498	-4.085175	1.18	275	2014-04-06	07:50:42
883	50.317499	-4.085191	1.16	273.7	2014-04-06	07:50:43
884	50.317489	-4.085223	0.49	244.3	2014-04-06	07:50:48
885	50.317481	-4.085204	1.6	122.8	2014-04-06	07:50:49
886	50.317472	-4.085195	1.25	148.8	2014-04-06	07:50:50
887	50.317452	-4.085197	2.26	183.6	2014-04-06	07:50:51
888	50.31743	-4.0852	2.45	185.9	2014-04-06	07:50:52
889	50.31741	-4.085202	2.22	182.8	2014-04-06	07:50:53
890	50.317398	-4.085197	1.39	166.4	2014-04-06	07:50:54
891	50.31739	-4.085198	0.88	185.8	2014-04-06	07:50:55
892	50.317373	-4.085202	1.86	188.5	2014-04-06	07:50:56
893	50.317358	-4.085204	1.75	183.7	2014-04-06	07:50:57
894	50.317344	-4.085202	1.54	174.6	2014-04-06	07:50:58
895	50.317329	-4.085202	1.68	181.8	2014-04-06	07:50:59
896	50.317315	-4.085204	1.56	185	2014-04-06	07:51:00
897	50.317306	-4.085206	0.95	186.8	2014-04-06	07:51:01
898	50.317296	-4.085207	1.11	182.5	2014-04-06	07:51:02
899	50.317281	-4.085213	1.77	194.4	2014-04-06	07:51:03
900	50.317262	-4.085219	2.17	191.2	2014-04-06	07:51:04
901	50.317247	-4.085223	1.7	189.3	2014-04-06	07:51:05
902	50.317238	-4.085223	0.92	182.2	2014-04-06	07:51:06
903	50.317238	-4.085223	0.06	174.2	2014-04-06	07:51:07
904	50.317223	-4.085224	1.68	181.6	2014-04-06	07:51:08
905	50.317216	-4.085226	0.72	190.5	2014-04-06	07:51:09
906	50.317216	-4.085224	0.12	135.1	2014-04-06	07:51:10
907	50.317205	-4.085227	1.25	187.7	2014-04-06	07:51:11
908	50.317191	-4.085235	1.56	200.5	2014-04-06	07:51:12
909	50.317177	-4.085244	1.75	203.3	2014-04-06	07:51:13
910	50.317171	-4.085251	0.84	215	2014-04-06	07:51:14
911	50.317167	-4.085255	0.52	214.7	2014-04-06	07:51:15
912	50.317156	-4.085258	1.21	189.4	2014-04-06	07:51:16
913	50.317145	-4.085261	1.27	188.9	2014-04-06	07:51:17
914	50.317133	-4.085265	1.38	192.3	2014-04-06	07:51:18
915	50.31712	-4.085271	1.45	196.9	2014-04-06	07:51:19
916	50.31711	-4.085276	1.24	198.2	2014-04-06	07:51:20
917	50.317113	-4.085277	0.4	353.2	2014-04-06	07:51:21
918	50.317122	-4.085275	1.02	7.8	2014-04-06	07:51:22
919	50.317122	-4.085275	0.02	90	2014-04-06	07:51:23
920	50.317109	-4.085274	1.46	177	2014-04-06	07:51:24
921	50.317092	-4.085274	1.98	181.2	2014-04-06	07:51:25
922	50.317084	-4.085269	0.88	157.3	2014-04-06	07:51:26
923	50.317089	-4.085257	1.07	59	2014-04-06	07:51:27
924	50.317089	-4.085249	0.52	98.2	2014-04-06	07:51:28
925	50.317078	-4.085251	1.22	187	2014-04-06	07:51:29
926	50.317063	-4.085257	1.64	193.7	2014-04-06	07:51:30
927	50.317054	-4.085264	1.21	206.4	2014-04-06	07:51:31
928	50.31705	-4.085272	0.7	229.2	2014-04-06	07:51:32
929	50.317045	-4.085277	0.61	213.9	2014-04-06	07:51:33
930	50.317041	-4.085282	0.59	218.9	2014-04-06	07:51:34
931	50.317038	-4.085288	0.58	232.7	2014-04-06	07:51:35
932	50.317049	-4.085276	0.75	37	2014-04-06	07:51:37
933	50.317061	-4.085241	2.83	61.8	2014-04-06	07:51:38
934	50.317061	-4.085214	1.92	89.2	2014-04-06	07:51:39
935	50.317057	-4.085198	1.22	112.9	2014-04-06	07:51:40
936	50.317056	-4.08518	1.25	92.5	2014-04-06	07:51:41
937	50.317054	-4.085161	1.38	97	2014-04-06	07:51:42
938	50.317053	-4.085142	1.36	97.5	2014-04-06	07:51:43
939	50.317053	-4.085128	1.01	90.5	2014-04-06	07:51:44
940	50.317052	-4.085114	0.94	93.4	2014-04-06	07:51:45
941	50.31705	-4.085102	0.91	105.4	2014-04-06	07:51:46
942	50.317047	-4.085094	0.66	117	2014-04-06	07:51:47
943	50.317038	-4.08509	1.05	163.9	2014-04-06	07:51:48
944	50.317025	-4.085088	1.49	175.4	2014-04-06	07:51:49
945	50.317012	-4.085087	1.5	178.4	2014-04-06	07:51:50
946	50.316998	-4.085087	1.47	177.9	2014-04-06	07:51:51
947	50.317	-4.085077	0.7	74.7	2014-04-06	07:51:52
948	50.317013	-4.08506	1.87	39.9	2014-04-06	07:51:53
949	50.317016	-4.085052	0.63	60.6	2014-04-06	07:51:54
950	50.317017	-4.085053	0.1	356.4	2014-04-06	07:51:55
951	50.317008	-4.085045	1.11	151.6	2014-04-06	07:51:56
952	50.316998	-4.08504	1.17	163.7	2014-04-06	07:51:57
953	50.316988	-4.085037	1.1	165.2	2014-04-06	07:51:58
954	50.316979	-4.085032	1.09	161.1	2014-04-06	07:51:59
955	50.316973	-4.085026	0.8	151.4	2014-04-06	07:52:00
956	50.316968	-4.085018	0.83	131.9	2014-04-06	07:52:01
957	50.316966	-4.085007	0.82	105.9	2014-04-06	07:52:02
958	50.31696	-4.085	0.79	142	2014-04-06	07:52:03
959	50.316951	-4.084994	1.13	160.8	2014-04-06	07:52:04
960	50.316942	-4.084991	0.97	165.1	2014-04-06	07:52:05
961	50.316933	-4.084992	0.99	185.5	2014-04-06	07:52:06
962	50.316923	-4.084995	1.12	190.1	2014-04-06	07:52:07
963	50.316912	-4.084991	1.33	166.2	2014-04-06	07:52:08
964	50.316911	-4.084981	0.72	99.6	2014-04-06	07:52:09
965	50.316912	-4.084972	0.6	79.2	2014-04-06	07:52:10
966	50.316904	-4.084968	0.95	160.9	2014-04-06	07:52:11
967	50.316894	-4.084966	1.12	171.4	2014-04-06	07:52:12
968	50.316888	-4.084964	0.68	170	2014-04-06	07:52:13
969	50.316878	-4.084965	1.06	183.5	2014-04-06	07:52:14
970	50.316865	-4.084964	1.5	179.1	2014-04-06	07:52:15
971	50.316864	-4.084955	0.7	93.1	2014-04-06	07:52:16
972	50.316868	-4.084939	1.16	68.7	2014-04-06	07:52:17
973	50.316863	-4.084933	0.7	140.4	2014-04-06	07:52:18
974	50.316855	-4.084933	0.95	181.5	2014-04-06	07:52:19
975	50.316844	-4.084935	1.16	185.3	2014-04-06	07:52:20
976	50.316831	-4.084938	1.47	187.9	2014-04-06	07:52:21
977	50.316817	-4.084942	1.64	191.5	2014-04-06	07:52:22
978	50.316804	-4.084945	1.47	188.1	2014-04-06	07:52:23
979	50.316797	-4.084944	0.74	174.9	2014-04-06	07:52:24
980	50.316793	-4.084941	0.55	154.8	2014-04-06	07:52:25
981	50.316787	-4.084939	0.61	164.7	2014-04-06	07:52:26
982	50.316781	-4.084942	0.69	197	2014-04-06	07:52:27
983	50.316772	-4.084945	1.05	192.4	2014-04-06	07:52:28
984	50.316765	-4.084942	0.78	166.7	2014-04-06	07:52:29
985	50.316757	-4.084944	0.95	186.8	2014-04-06	07:52:30
986	50.316745	-4.08495	1.37	198.3	2014-04-06	07:52:31
987	50.316734	-4.084953	1.29	189.3	2014-04-06	07:52:32
988	50.316742	-4.084946	1.04	29.8	2014-04-06	07:52:33
989	50.31676	-4.084935	2.1	21.3	2014-04-06	07:52:34
990	50.316765	-4.084934	0.28	4.3	2014-04-06	07:52:36
991	50.316764	-4.084934	0.07	164.9	2014-04-06	07:52:37
992	50.316753	-4.084936	1.26	186.8	2014-04-06	07:52:38
993	50.316741	-4.084942	1.39	196.9	2014-04-06	07:52:39
994	50.316728	-4.084947	1.52	194.3	2014-04-06	07:52:40
995	50.316721	-4.084945	0.78	167.1	2014-04-06	07:52:41
996	50.316718	-4.084937	0.68	122.2	2014-04-06	07:52:42
997	50.316712	-4.084933	0.66	158.9	2014-04-06	07:52:43
998	50.316704	-4.084934	0.84	185.7	2014-04-06	07:52:44
999	50.316694	-4.084939	1.19	195.1	2014-04-06	07:52:45
1000	50.316684	-4.084941	1.12	188.8	2014-04-06	07:52:46
1001	50.316677	-4.084943	0.79	187.8	2014-04-06	07:52:47
1002	50.316669	-4.084946	0.92	192.7	2014-04-06	07:52:48
1003	50.316664	-4.084941	0.63	146.5	2014-04-06	07:52:49
1004	50.316664	-4.08494	0.03	69.2	2014-04-06	07:52:50
1005	50.316665	-4.084939	0.09	78.1	2014-04-06	07:52:51
1006	50.316664	-4.08494	0.07	228.7	2014-04-06	07:52:52
1007	50.316659	-4.084947	0.74	221.1	2014-04-06	07:52:53
1008	50.316652	-4.084956	1.01	221.4	2014-04-06	07:52:54
1009	50.316643	-4.084968	1.4	218.1	2014-04-06	07:52:55
1010	50.316631	-4.084984	1.67	220.7	2014-04-06	07:52:56
1011	50.316634	-4.084985	0.3	338.1	2014-04-06	07:52:57
1012	50.316648	-4.084977	1.72	20.6	2014-04-06	07:52:58
1013	50.316656	-4.084973	0.91	14.5	2014-04-06	07:52:59
1014	50.316654	-4.084976	0.13	214.8	2014-04-06	07:53:01
1015	50.316654	-4.084977	0.11	239.7	2014-04-06	07:53:02
1016	50.316652	-4.084977	0.14	189.8	2014-04-06	07:53:03
1017	50.316661	-4.08497	1.09	26.5	2014-04-06	07:53:04
1018	50.316668	-4.084961	0.98	40.5	2014-04-06	07:53:05
1019	50.316671	-4.084956	0.52	47.5	2014-04-06	07:53:06
1020	50.316672	-4.084954	0.08	46.7	2014-04-06	07:53:08
1021	50.316677	-4.084952	0.58	18.6	2014-04-06	07:53:09
1022	50.316684	-4.084944	0.98	32.2	2014-04-06	07:53:10
1023	50.316692	-4.084934	1.11	39.3	2014-04-06	07:53:11
1024	50.316697	-4.084928	0.7	39.1	2014-04-06	07:53:12
1025	50.316699	-4.084925	0.17	47.7	2014-04-06	07:53:14
1026	50.3167	-4.084922	0.17	67.9	2014-04-06	07:53:15
1027	50.316703	-4.084926	0.48	325	2014-04-06	07:53:16
1028	50.316703	-4.084927	0.02	254.3	2014-04-06	07:53:18
1029	50.316704	-4.084926	0.1	10.8	2014-04-06	07:53:19
1030	50.316712	-4.084919	1.02	30.6	2014-04-06	07:53:20
1031	50.316716	-4.084913	0.65	44.2	2014-04-06	07:53:21
1032	50.316716	-4.084912	0.07	104.8	2014-04-06	07:53:22
1033	50.316715	-4.084913	0.14	206.2	2014-04-06	07:53:23
1034	50.316713	-4.084917	0.38	235.4	2014-04-06	07:53:24
1035	50.316713	-4.084918	0.09	310.4	2014-04-06	07:53:25
1036	50.31672	-4.08491	0.91	38	2014-04-06	07:53:26
1037	50.316728	-4.0849	1.16	36.5	2014-04-06	07:53:27
1038	50.316732	-4.084892	0.38	53.4	2014-04-06	07:53:29
1039	50.316729	-4.084893	0.37	189.3	2014-04-06	07:53:30
1040	50.316727	-4.084897	0.36	231.9	2014-04-06	07:53:31
1041	50.316727	-4.084896	0.03	32.6	2014-04-06	07:53:32
1042	50.31673	-4.084895	0.17	14	2014-04-06	07:53:34
1043	50.316731	-4.084894	0.13	39.1	2014-04-06	07:53:35
1044	50.316745	-4.084884	1.71	24.5	2014-04-06	07:53:36
1045	50.316751	-4.084873	0.99	50.9	2014-04-06	07:53:37
1046	50.316752	-4.084866	0.49	74.7	2014-04-06	07:53:38
1047	50.316751	-4.084865	0.08	125.4	2014-04-06	07:53:40
1048	50.316751	-4.08486	0.31	95.1	2014-04-06	07:53:41
1049	50.316751	-4.08486	0.01	32.6	2014-04-06	07:53:42
1050	50.316748	-4.084859	0.37	163.1	2014-04-06	07:53:43
1051	50.31675	-4.084862	0.31	315.4	2014-04-06	07:53:44
1052	50.316762	-4.08486	1.33	6.7	2014-04-06	07:53:45
1053	50.316773	-4.084853	1.37	19.2	2014-04-06	07:53:46
1054	50.316776	-4.08485	0.37	42.7	2014-04-06	07:53:47
1055	50.316776	-4.084849	0.04	47	2014-04-06	07:53:48
1056	50.316772	-4.084861	0.99	240.5	2014-04-06	07:53:49
1057	50.316769	-4.084878	1.24	255.6	2014-04-06	07:53:50
1058	50.316768	-4.084897	1.31	265.5	2014-04-06	07:53:51
1059	50.316774	-4.084912	1.32	302.1	2014-04-06	07:53:52
1060	50.316785	-4.084922	1.39	329.1	2014-04-06	07:53:53
1061	50.316785	-4.08493	0.56	273.8	2014-04-06	07:53:54
1062	50.316785	-4.084943	0.94	268.8	2014-04-06	07:53:55
1063	50.316788	-4.084951	0.63	298.4	2014-04-06	07:53:56
1064	50.316784	-4.08496	0.76	232.8	2014-04-06	07:53:57
1065	50.316779	-4.084969	0.87	229.2	2014-04-06	07:53:58
1066	50.316774	-4.084972	0.56	205.9	2014-04-06	07:53:59
1067	50.316767	-4.084974	0.85	188.9	2014-04-06	07:54:00
1068	50.316767	-4.08497	0.31	81.6	2014-04-06	07:54:01
1069	50.316772	-4.084958	0.97	56.9	2014-04-06	07:54:02
1070	50.316769	-4.084953	0.48	125.8	2014-04-06	07:54:03
1071	50.316763	-4.084953	0.7	182.4	2014-04-06	07:54:04
1072	50.316759	-4.084953	0.2	177.5	2014-04-06	07:54:06
1073	50.316765	-4.084948	0.77	27.3	2014-04-06	07:54:07
1074	50.316767	-4.084945	0.3	60.3	2014-04-06	07:54:08
1075	50.316764	-4.084942	0.42	149.5	2014-04-06	07:54:09
1076	50.316762	-4.084939	0.14	145.3	2014-04-06	07:54:11
1077	50.316762	-4.08494	0.02	325.8	2014-04-06	07:54:12
1078	50.316756	-4.084939	0.61	178.3	2014-04-06	07:54:13
1079	50.316749	-4.084931	1	144.6	2014-04-06	07:54:14
1080	50.316741	-4.084914	1.46	125.6	2014-04-06	07:54:15
1081	50.316739	-4.084901	1.01	106.6	2014-04-06	07:54:16
1082	50.31674	-4.084889	0.86	83.8	2014-04-06	07:54:17
1083	50.316744	-4.084876	1.05	61.8	2014-04-06	07:54:18
1084	50.316753	-4.08488	1.04	344.3	2014-04-06	07:54:19
1085	50.316763	-4.084899	1.75	309.8	2014-04-06	07:54:20
1086	50.316777	-4.084909	1.74	335.3	2014-04-06	07:54:21
1087	50.316784	-4.084921	1.17	310.1	2014-04-06	07:54:22
1088	50.31678	-4.084943	1.6	253	2014-04-06	07:54:23
1089	50.316777	-4.084965	1.61	257	2014-04-06	07:54:24
1090	50.316773	-4.084989	1.76	255.8	2014-04-06	07:54:25
1091	50.316769	-4.085013	1.74	254.8	2014-04-06	07:54:26
1092	50.316768	-4.08503	1.22	269.1	2014-04-06	07:54:27
1093	50.316778	-4.085036	1.16	338.9	2014-04-06	07:54:28
1094	50.316784	-4.085039	0.7	341.5	2014-04-06	07:54:29
1095	50.31678	-4.085044	0.56	222.9	2014-04-06	07:54:30
1096	50.316786	-4.085042	0.59	13.6	2014-04-06	07:54:31
1097	50.316788	-4.085039	0.36	40.7	2014-04-06	07:54:32
1098	50.316781	-4.085038	0.72	177.6	2014-04-06	07:54:33
1099	50.316772	-4.085041	1.05	188.5	2014-04-06	07:54:34
1100	50.31676	-4.085042	1.32	184.9	2014-04-06	07:54:35
1101	50.316746	-4.085045	1.62	187	2014-04-06	07:54:36
1102	50.316734	-4.085048	1.32	189.9	2014-04-06	07:54:37
1103	50.316726	-4.085046	0.95	169.5	2014-04-06	07:54:38
1104	50.316715	-4.085043	1.2	171.1	2014-04-06	07:54:39
1105	50.316704	-4.08504	1.25	170.7	2014-04-06	07:54:40
1106	50.316696	-4.085037	0.96	166.7	2014-04-06	07:54:41
1107	50.316714	-4.085036	2	2.7	2014-04-06	07:54:42
1108	50.316722	-4.085039	0.98	346.3	2014-04-06	07:54:43
1109	50.316725	-4.085045	0.54	311.1	2014-04-06	07:54:44
1110	50.316727	-4.085049	0.35	294.9	2014-04-06	07:54:45
1111	50.316726	-4.085057	0.56	256.5	2014-04-06	07:54:46
1112	50.316724	-4.085062	0.42	240.6	2014-04-06	07:54:47
1113	50.316726	-4.085061	0.24	20.4	2014-04-06	07:54:48
1114	50.316728	-4.085057	0.41	46.8	2014-04-06	07:54:49
1115	50.31672	-4.085054	0.93	166.7	2014-04-06	07:54:50
1116	50.316711	-4.08505	1.11	165.4	2014-04-06	07:54:51
1117	50.316702	-4.085046	1.04	165.1	2014-04-06	07:54:52
1118	50.316691	-4.085044	1.21	172.7	2014-04-06	07:54:53
1119	50.316683	-4.085038	0.93	153.6	2014-04-06	07:54:54
1120	50.316686	-4.085032	0.56	50.8	2014-04-06	07:54:55
1121	50.316697	-4.085025	1.3	23.9	2014-04-06	07:54:56
1122	50.316702	-4.085021	0.29	28.6	2014-04-06	07:54:58
1123	50.316699	-4.085017	0.37	130.9	2014-04-06	07:54:59
1124	50.316703	-4.08501	0.66	47.5	2014-04-06	07:55:00
1125	50.316713	-4.085	1.3	31	2014-04-06	07:55:01
1126	50.316719	-4.084996	0.73	26.6	2014-04-06	07:55:02
1127	50.316719	-4.084996	0.01	51.9	2014-04-06	07:55:03
1128	50.316716	-4.085002	0.59	228.7	2014-04-06	07:55:04
1129	50.316714	-4.085018	1.16	257.5	2014-04-06	07:55:05
1130	50.316712	-4.085034	1.16	262.2	2014-04-06	07:55:06
1131	50.316711	-4.085048	1.02	262.1	2014-04-06	07:55:07
1132	50.316714	-4.085054	0.52	313.3	2014-04-06	07:55:08
1133	50.316721	-4.085049	0.86	21.1	2014-04-06	07:55:09
1134	50.316728	-4.08504	1.02	41.6	2014-04-06	07:55:10
1135	50.316727	-4.085035	0.36	103.5	2014-04-06	07:55:11
1136	50.316727	-4.085034	0.04	162	2014-04-06	07:55:13
1137	50.316727	-4.085034	0.05	51.9	2014-04-06	07:55:14
1138	50.316731	-4.085032	0.42	15.7	2014-04-06	07:55:15
1139	50.316731	-4.085029	0.14	70.6	2014-04-06	07:55:17
1140	50.316727	-4.085025	0.55	152.1	2014-04-06	07:55:18
1141	50.316727	-4.085034	0.63	269.1	2014-04-06	07:55:19
1142	50.316731	-4.085039	0.27	320	2014-04-06	07:55:21
1143	50.31676	-4.085022	3.46	19.7	2014-04-06	07:55:22
1144	50.316802	-4.084992	5.17	25	2014-04-06	07:55:23
1145	50.316847	-4.084945	5.99	33.3	2014-04-06	07:55:24
1146	50.316892	-4.084888	6.42	39.7	2014-04-06	07:55:25
1147	50.316938	-4.084858	5.61	21.7	2014-04-06	07:55:26
1148	50.316982	-4.084861	4.82	357.4	2014-04-06	07:55:27
1149	50.317022	-4.084847	4.61	12.9	2014-04-06	07:55:28
1150	50.317068	-4.084829	5.32	13.5	2014-04-06	07:55:29
1151	50.317119	-4.084838	5.61	353.5	2014-04-06	07:55:30
1152	50.317161	-4.084869	5.17	334.8	2014-04-06	07:55:31
1153	50.317197	-4.084917	5.25	320.1	2014-04-06	07:55:32
1154	50.317232	-4.08497	5.45	315.6	2014-04-06	07:55:33
1155	50.317264	-4.085027	5.44	311.7	2014-04-06	07:55:34
1156	50.317296	-4.085085	5.43	310.7	2014-04-06	07:55:35
1157	50.317271	-4.085129	0.22	227.4	2014-04-06	07:55:54
1158	50.317221	-4.08506	7.37	138.2	2014-04-06	07:55:55
1159	50.317182	-4.085028	4.89	152.9	2014-04-06	07:55:56
1160	50.317149	-4.085014	3.81	164.5	2014-04-06	07:55:57
1161	50.317126	-4.084994	1.46	151.2	2014-04-06	07:55:59
1162	50.317113	-4.084991	1.55	170.7	2014-04-06	07:56:00
1163	50.317101	-4.084996	1.36	195.5	2014-04-06	07:56:01
1164	50.317089	-4.085003	1.43	200.2	2014-04-06	07:56:02
1165	50.317074	-4.085013	1.75	204.1	2014-04-06	07:56:03
1166	50.317058	-4.085021	1.94	197.7	2014-04-06	07:56:04
1167	50.317044	-4.085032	1.72	206.1	2014-04-06	07:56:05
1168	50.31703	-4.085043	1.79	207.7	2014-04-06	07:56:06
1169	50.317015	-4.085055	1.82	206.9	2014-04-06	07:56:07
1170	50.316983	-4.08508	0.99	206.4	2014-04-06	07:56:11
1171	50.316987	-4.085071	0.78	50.9	2014-04-06	07:56:12
1172	50.316994	-4.085062	1.01	41.1	2014-04-06	07:56:13
1173	50.316999	-4.085049	1.05	60	2014-04-06	07:56:14
1174	50.31701	-4.085031	0.91	46.4	2014-04-06	07:56:16
1175	50.317015	-4.085028	0.5	18	2014-04-06	07:56:17
1176	50.317011	-4.08503	0.4	192	2014-04-06	07:56:18
1177	50.317001	-4.085032	1.08	188.2	2014-04-06	07:56:19
1178	50.316991	-4.085038	1.2	201.9	2014-04-06	07:56:20
1179	50.316983	-4.085046	1.09	209.9	2014-04-06	07:56:21
1180	50.316978	-4.085053	0.79	223.5	2014-04-06	07:56:22
1181	50.316973	-4.085056	0.61	198.8	2014-04-06	07:56:23
1182	50.316965	-4.085063	1	209.4	2014-04-06	07:56:24
1183	50.316965	-4.085062	0.05	99.5	2014-04-06	07:56:25
1184	50.316977	-4.085053	1.47	25.7	2014-04-06	07:56:26
1185	50.316982	-4.085046	0.8	38.3	2014-04-06	07:56:27
1186	50.316983	-4.085046	0.06	17.7	2014-04-06	07:56:28
1187	50.316976	-4.08505	0.81	201.1	2014-04-06	07:56:29
1188	50.31697	-4.08505	0.67	181.5	2014-04-06	07:56:30
1189	50.316971	-4.085051	0.07	355.6	2014-04-06	07:56:31
1190	50.316964	-4.085055	0.81	205.5	2014-04-06	07:56:32
1191	50.316952	-4.085061	1.38	196.5	2014-04-06	07:56:33
1192	50.316935	-4.085067	1.95	192.2	2014-04-06	07:56:34
1193	50.316919	-4.085073	1.9	194.2	2014-04-06	07:56:35
1194	50.316915	-4.085071	0.45	155.8	2014-04-06	07:56:36
1195	50.316915	-4.085068	0.18	83.9	2014-04-06	07:56:37
1196	50.316906	-4.085072	1.04	194.3	2014-04-06	07:56:38
1197	50.316891	-4.085078	1.73	193.9	2014-04-06	07:56:39
1198	50.316876	-4.085081	1.73	188.9	2014-04-06	07:56:40
1199	50.316869	-4.085083	0.75	190.5	2014-04-06	07:56:41
1200	50.316863	-4.085082	0.72	173.8	2014-04-06	07:56:42
1201	50.316856	-4.085081	0.76	174.6	2014-04-06	07:56:43
1202	50.316849	-4.085083	0.77	187.1	2014-04-06	07:56:44
1203	50.316839	-4.085087	1.12	197	2014-04-06	07:56:45
1204	50.316833	-4.085089	0.74	187.9	2014-04-06	07:56:46
1205	50.316826	-4.085088	0.75	178.6	2014-04-06	07:56:47
1206	50.316816	-4.085087	1.17	177.1	2014-04-06	07:56:48
1207	50.3168	-4.085088	1.72	182	2014-04-06	07:56:49
1208	50.316784	-4.085096	1.92	195.8	2014-04-06	07:56:50
1209	50.316775	-4.085099	0.93	192.6	2014-04-06	07:56:51
1210	50.316776	-4.085098	0.06	32.6	2014-04-06	07:56:52
1211	50.316783	-4.085092	0.88	30.6	2014-04-06	07:56:53
1212	50.31678	-4.085093	0.3	190.1	2014-04-06	07:56:54
1213	50.316776	-4.085098	0.55	220	2014-04-06	07:56:55
1214	50.316766	-4.085104	1.24	203	2014-04-06	07:56:56
1215	50.316755	-4.085113	1.32	207.8	2014-04-06	07:56:57
1216	50.316754	-4.085118	0.38	251.5	2014-04-06	07:56:58
1217	50.316754	-4.085125	0.46	266.5	2014-04-06	07:56:59
1218	50.316745	-4.085138	1.38	223.5	2014-04-06	07:57:00
1219	50.316735	-4.085154	1.65	224.9	2014-04-06	07:57:01
1220	50.316722	-4.085167	1.68	213.8	2014-04-06	07:57:02
1221	50.316707	-4.085183	1.99	213.9	2014-04-06	07:57:03
1222	50.316699	-4.085199	1.48	230.1	2014-04-06	07:57:04
1223	50.316701	-4.085205	0.49	299.8	2014-04-06	07:57:05
1224	50.3167	-4.08521	0.4	249.2	2014-04-06	07:57:06
1225	50.316689	-4.085221	1.39	215.2	2014-04-06	07:57:07
1226	50.31668	-4.085232	1.26	218.5	2014-04-06	07:57:08
1227	50.316677	-4.085236	0.47	216.2	2014-04-06	07:57:09
1228	50.316677	-4.085237	0.03	336.5	2014-04-06	07:57:10
1229	50.316672	-4.085253	1.32	243.1	2014-04-06	07:57:11
1230	50.316665	-4.085269	1.39	235.6	2014-04-06	07:57:12
1231	50.316656	-4.085287	1.59	233.7	2014-04-06	07:57:13
1232	50.316649	-4.085308	1.7	240.1	2014-04-06	07:57:14
1233	50.316647	-4.085332	1.73	264.1	2014-04-06	07:57:15
1234	50.316659	-4.08535	1.78	314.9	2014-04-06	07:57:16
1235	50.316701	-4.085355	4.79	355.6	2014-04-06	07:57:17
1236	50.316768	-4.085353	7.39	1.2	2014-04-06	07:57:18
1237	50.316831	-4.08537	7.16	350.2	2014-04-06	07:57:19
1238	50.316878	-4.085415	6.08	328.7	2014-04-06	07:57:20
1239	50.316918	-4.085453	5.23	328.5	2014-04-06	07:57:21
1240	50.316965	-4.085474	5.47	343.8	2014-04-06	07:57:22
1241	50.317016	-4.085483	5.66	353.6	2014-04-06	07:57:23
1242	50.317072	-4.085486	6.23	358.5	2014-04-06	07:57:24
1243	50.317124	-4.085499	5.88	350.8	2014-04-06	07:57:25
1244	50.317155	-4.085526	3.92	331.1	2014-04-06	07:57:26
1245	50.31717	-4.085559	2.96	305.5	2014-04-06	07:57:27
1246	50.317184	-4.085599	3.21	299.2	2014-04-06	07:57:28
1247	50.317198	-4.085639	3.25	298.8	2014-04-06	07:57:29
1248	50.317205	-4.085664	1.93	292.7	2014-04-06	07:57:30
1249	50.317187	-4.085628	3.24	127.8	2014-04-06	07:57:31
1250	50.317173	-4.085595	2.84	124.7	2014-04-06	07:57:32
1251	50.317161	-4.085577	1.83	133.9	2014-04-06	07:57:33
1252	50.317155	-4.085562	1.2	122.3	2014-04-06	07:57:34
1253	50.317153	-4.08555	0.94	107.3	2014-04-06	07:57:35
1254	50.317144	-4.085547	1.01	169.9	2014-04-06	07:57:36
1255	50.317137	-4.085547	0.75	177.7	2014-04-06	07:57:37
1256	50.317128	-4.085549	1.04	190.2	2014-04-06	07:57:38
1257	50.317129	-4.085546	0.23	63.2	2014-04-06	07:57:39
1258	50.31713	-4.085544	0.22	47.2	2014-04-06	07:57:40
1259	50.31712	-4.085549	1.15	196.3	2014-04-06	07:57:41
1260	50.317102	-4.085556	2.09	194.2	2014-04-06	07:57:42
1261	50.317083	-4.085559	2.13	186.7	2014-04-06	07:57:43
1262	50.317079	-4.085552	0.69	133.9	2014-04-06	07:57:44
1263	50.317079	-4.085542	0.78	85.9	2014-04-06	07:57:45
1264	50.317071	-4.085536	1.04	159.9	2014-04-06	07:57:46
1265	50.317058	-4.085534	1.37	172.3	2014-04-06	07:57:47
1266	50.317045	-4.08553	1.5	169.5	2014-04-06	07:57:48
1267	50.31703	-4.085526	1.66	169.3	2014-04-06	07:57:49
1268	50.317018	-4.085522	1.45	169.4	2014-04-06	07:57:50
1269	50.317009	-4.085513	1.12	144.7	2014-04-06	07:57:51
1270	50.317002	-4.085505	0.99	143.9	2014-04-06	07:57:52
1271	50.316993	-4.0855	1.04	162	2014-04-06	07:57:53
1272	50.316984	-4.085495	1.13	161.3	2014-04-06	07:57:54
1273	50.316971	-4.085489	1.5	163.8	2014-04-06	07:57:55
1274	50.316961	-4.085483	1.14	158.6	2014-04-06	07:57:56
1275	50.316949	-4.085479	1.43	168.9	2014-04-06	07:57:57
1276	50.316932	-4.085475	1.9	171.1	2014-04-06	07:57:58
1277	50.316916	-4.08547	1.73	168.7	2014-04-06	07:57:59
1278	50.316907	-4.085465	1.13	160	2014-04-06	07:58:00
1279	50.316894	-4.085463	1.47	175.1	2014-04-06	07:58:01
1280	50.316878	-4.085464	1.79	182.1	2014-04-06	07:58:02
1281	50.316866	-4.085461	1.26	169.1	2014-04-06	07:58:03
1282	50.316855	-4.085461	1.28	180	2014-04-06	07:58:04
1283	50.31684	-4.085461	1.71	180	2014-04-06	07:58:05
1284	50.316827	-4.085461	1.41	181	2014-04-06	07:58:06
1285	50.316815	-4.08546	1.3	177.4	2014-04-06	07:58:07
1286	50.316803	-4.08546	1.42	180.5	2014-04-06	07:58:08
1287	50.316791	-4.085461	1.25	181.1	2014-04-06	07:58:09
1288	50.316779	-4.085461	1.43	181.2	2014-04-06	07:58:10
1289	50.316763	-4.085462	1.71	183	2014-04-06	07:58:11
1290	50.316749	-4.085461	1.53	176	2014-04-06	07:58:12
1291	50.316741	-4.085454	1.09	152.7	2014-04-06	07:58:13
1292	50.316735	-4.085448	0.75	144	2014-04-06	07:58:14
1293	50.316727	-4.085441	1.07	153.6	2014-04-06	07:58:15
1294	50.316713	-4.085434	1.66	161.6	2014-04-06	07:58:16
1295	50.316695	-4.085428	2.01	169.4	2014-04-06	07:58:17
1296	50.31668	-4.085425	1.62	171.8	2014-04-06	07:58:18
1297	50.31667	-4.08542	1.21	161.6	2014-04-06	07:58:19
1298	50.316661	-4.085411	1.2	148.9	2014-04-06	07:58:20
1299	50.316655	-4.085403	0.88	137.6	2014-04-06	07:58:21
1300	50.31665	-4.085396	0.74	140.1	2014-04-06	07:58:22
1301	50.316639	-4.085394	1.18	174.2	2014-04-06	07:58:23
1302	50.316623	-4.085394	1.86	178.5	2014-04-06	07:58:24
1303	50.316605	-4.085388	2.02	169	2014-04-06	07:58:25
1304	50.316593	-4.085383	1.37	163.9	2014-04-06	07:58:26
1305	50.316584	-4.085375	1.13	152.3	2014-04-06	07:58:27
1306	50.316577	-4.085367	0.96	140.5	2014-04-06	07:58:28
1307	50.316573	-4.085362	0.59	140.6	2014-04-06	07:58:29
1308	50.316563	-4.085357	1.19	163.7	2014-04-06	07:58:30
1309	50.316551	-4.085348	1.47	155.3	2014-04-06	07:58:31
1310	50.31654	-4.085343	1.32	161.9	2014-04-06	07:58:32
1311	50.316524	-4.08534	1.76	173.6	2014-04-06	07:58:33
1312	50.316508	-4.085335	1.85	168.5	2014-04-06	07:58:34
1313	50.316496	-4.085329	1.4	163.2	2014-04-06	07:58:35
1314	50.316492	-4.085322	0.67	129	2014-04-06	07:58:36
1315	50.316491	-4.085314	0.55	103.7	2014-04-06	07:58:37
1316	50.31649	-4.085315	0.06	227.9	2014-04-06	07:58:38
1317	50.316478	-4.085322	1.51	200.6	2014-04-06	07:58:39
1318	50.31647	-4.085327	0.97	199.4	2014-04-06	07:58:40
1319	50.316469	-4.085326	0.03	106.6	2014-04-06	07:58:41
1320	50.316468	-4.085321	0.18	109.4	2014-04-06	07:58:43
1321	50.316469	-4.085325	0.29	275.5	2014-04-06	07:58:44
1322	50.316485	-4.08532	1.9	11.2	2014-04-06	07:58:45
1323	50.31652	-4.08531	3.94	10.5	2014-04-06	07:58:46
1324	50.316565	-4.085305	5.04	4	2014-04-06	07:58:47
1325	50.31661	-4.085304	5.02	1.3	2014-04-06	07:58:48
1326	50.316645	-4.0853	3.8	3.6	2014-04-06	07:58:49
1327	50.316656	-4.085291	1.47	27.8	2014-04-06	07:58:50
1328	50.31665	-4.085286	0.74	153.3	2014-04-06	07:58:51
1329	50.31664	-4.085289	1.21	189.3	2014-04-06	07:58:52
1330	50.316629	-4.08529	1.21	185.7	2014-04-06	07:58:53
1331	50.316625	-4.085294	0.51	207	2014-04-06	07:58:54
1332	50.316625	-4.085293	0.09	29.3	2014-04-06	07:58:55
1333	50.316629	-4.085296	0.25	337.1	2014-04-06	07:58:57
1334	50.316623	-4.085298	0.67	190.7	2014-04-06	07:58:58
1335	50.316615	-4.085299	0.93	188.5	2014-04-06	07:58:59
1336	50.316605	-4.085299	1.11	178.8	2014-04-06	07:59:00
1337	50.316597	-4.085294	1.04	158.1	2014-04-06	07:59:01
1338	50.316588	-4.085285	1.18	149.6	2014-04-06	07:59:02
1339	50.316576	-4.085277	1.45	155.8	2014-04-06	07:59:03
1340	50.316564	-4.085267	1.51	151.5	2014-04-06	07:59:04
1341	50.316559	-4.085254	1.08	120.2	2014-04-06	07:59:05
1342	50.316553	-4.085242	1.02	127.2	2014-04-06	07:59:06
1343	50.31654	-4.085233	1.6	157	2014-04-06	07:59:07
1344	50.316527	-4.085225	1.58	156.6	2014-04-06	07:59:08
1345	50.31652	-4.085211	1.22	127.2	2014-04-06	07:59:09
1346	50.316518	-4.085197	1.06	105.2	2014-04-06	07:59:10
1347	50.316514	-4.085187	0.76	120.9	2014-04-06	07:59:11
1348	50.316509	-4.085182	0.72	145.9	2014-04-06	07:59:12
1349	50.316503	-4.085175	0.87	144.8	2014-04-06	07:59:13
1350	50.316495	-4.085171	0.84	164	2014-04-06	07:59:14
1351	50.316492	-4.085176	0.5	217.2	2014-04-06	07:59:15
1352	50.316495	-4.085179	0.42	326.8	2014-04-06	07:59:16
1353	50.316509	-4.085169	1.7	25.3	2014-04-06	07:59:17
1354	50.316527	-4.08515	2.45	32.6	2014-04-06	07:59:18
1355	50.316542	-4.085128	2.32	43.7	2014-04-06	07:59:19
1356	50.316546	-4.085122	0.56	45.6	2014-04-06	07:59:20
1357	50.316544	-4.085132	0.73	256.8	2014-04-06	07:59:21
1358	50.316545	-4.085144	0.88	270.7	2014-04-06	07:59:22
1359	50.316548	-4.085157	0.95	293.2	2014-04-06	07:59:23
1360	50.316554	-4.085165	0.95	320.1	2014-04-06	07:59:24
1361	50.316568	-4.085159	1.58	15.7	2014-04-06	07:59:25
1362	50.316596	-4.08514	3.42	23.7	2014-04-06	07:59:26
1363	50.316635	-4.085106	4.92	29.5	2014-04-06	07:59:27
1364	50.316677	-4.085058	5.84	35.8	2014-04-06	07:59:28
1365	50.316722	-4.085005	6.21	37	2014-04-06	07:59:29
1366	50.316772	-4.084966	6.2	27	2014-04-06	07:59:30
1367	50.316814	-4.084959	4.8	6	2014-04-06	07:59:31
1368	50.316852	-4.084963	4.15	355.2	2014-04-06	07:59:32
1369	50.316895	-4.084951	4.87	10.4	2014-04-06	07:59:33
1370	50.316942	-4.084957	5.26	355.8	2014-04-06	07:59:34
1371	50.316988	-4.084983	5.5	339.7	2014-04-06	07:59:35
1372	50.31704	-4.085002	5.93	347.2	2014-04-06	07:59:36
1373	50.317093	-4.085034	6.27	338.8	2014-04-06	07:59:37
1374	50.317134	-4.08507	5.3	331	2014-04-06	07:59:38
1375	50.317177	-4.085078	4.74	353.2	2014-04-06	07:59:39
1376	50.317223	-4.085065	5.24	10.4	2014-04-06	07:59:40
1377	50.317272	-4.08505	5.56	11	2014-04-06	07:59:41
1378	50.317317	-4.085046	5	2.8	2014-04-06	07:59:42
1379	50.317353	-4.085065	4.21	341.6	2014-04-06	07:59:43
1380	50.317377	-4.08509	3.25	327.4	2014-04-06	07:59:44
1381	50.3174	-4.085099	2.59	345.3	2014-04-06	07:59:45
1382	50.317421	-4.085097	2.34	3.2	2014-04-06	07:59:46
1383	50.317442	-4.085094	2.38	5	2014-04-06	07:59:47
1384	50.317461	-4.085091	2.18	5.7	2014-04-06	07:59:48
1385	50.31747	-4.085093	1.01	352.2	2014-04-06	07:59:49
1386	50.317462	-4.085105	1.27	220.8	2014-04-06	07:59:50
1387	50.317444	-4.085121	2.31	210.6	2014-04-06	07:59:51
1388	50.317421	-4.085137	2.83	203.7	2014-04-06	07:59:52
1389	50.3174	-4.085153	2.55	206	2014-04-06	07:59:53
1390	50.317369	-4.08517	3.61	199.3	2014-04-06	07:59:54
1391	50.317351	-4.085178	2.1	195.8	2014-04-06	07:59:55
1392	50.317334	-4.085184	1.9	192.8	2014-04-06	07:59:56
1393	50.317315	-4.085189	2.22	189.7	2014-04-06	07:59:57
1394	50.317295	-4.085195	2.21	190.7	2014-04-06	07:59:58
1395	50.317278	-4.085196	1.94	183	2014-04-06	07:59:59
1396	50.317266	-4.085198	1.31	185.7	2014-04-06	08:00:00
1397	50.317255	-4.085196	1.24	173.6	2014-04-06	08:00:01
1398	50.31724	-4.085196	1.69	180.6	2014-04-06	08:00:02
1399	50.317221	-4.085199	2.08	184.4	2014-04-06	08:00:03
1400	50.317205	-4.085204	1.81	193.3	2014-04-06	08:00:04
1401	50.317194	-4.085204	1.3	180.3	2014-04-06	08:00:05
1402	50.317181	-4.085202	1.46	172.7	2014-04-06	08:00:06
1403	50.317167	-4.085204	1.55	186.8	2014-04-06	08:00:07
1404	50.317157	-4.085211	1.23	203.4	2014-04-06	08:00:08
1405	50.317144	-4.085218	1.53	198.6	2014-04-06	08:00:09
1406	50.317127	-4.085225	1.88	194.1	2014-04-06	08:00:10
1407	50.317112	-4.085229	1.78	190	2014-04-06	08:00:11
1408	50.317102	-4.085225	1.12	165.5	2014-04-06	08:00:12
1409	50.317094	-4.085223	0.9	170.1	2014-04-06	08:00:13
1410	50.317079	-4.085226	1.64	186.7	2014-04-06	08:00:14
1411	50.317064	-4.085225	1.68	178.2	2014-04-06	08:00:15
1412	50.317053	-4.085221	1.31	166.6	2014-04-06	08:00:16
1413	50.31704	-4.085215	1.41	164.6	2014-04-06	08:00:17
1414	50.317023	-4.085217	1.89	184.2	2014-04-06	08:00:18
1415	50.317009	-4.085219	1.58	184.1	2014-04-06	08:00:19
1416	50.316998	-4.085218	1.26	177.6	2014-04-06	08:00:20
1417	50.316986	-4.085218	1.32	180.5	2014-04-06	08:00:21
1418	50.316976	-4.085216	1.17	172.1	2014-04-06	08:00:22
1419	50.316964	-4.085214	1.32	175.3	2014-04-06	08:00:23
1420	50.316949	-4.085217	1.67	185.9	2014-04-06	08:00:24
1421	50.316934	-4.085215	1.71	174.6	2014-04-06	08:00:25
1422	50.316922	-4.085212	1.33	170.7	2014-04-06	08:00:26
1423	50.316909	-4.085214	1.44	186.7	2014-04-06	08:00:27
1424	50.316896	-4.085215	1.46	181.6	2014-04-06	08:00:28
1425	50.316887	-4.085213	0.99	173	2014-04-06	08:00:29
1426	50.31688	-4.085211	0.84	168.5	2014-04-06	08:00:30
1427	50.316867	-4.085207	1.49	169.9	2014-04-06	08:00:31
1428	50.316854	-4.085207	1.4	180.7	2014-04-06	08:00:32
1429	50.316842	-4.085206	1.35	178	2014-04-06	08:00:33
1430	50.316827	-4.085207	1.66	181.6	2014-04-06	08:00:34
1431	50.316822	-4.085203	0.68	153.9	2014-04-06	08:00:35
1432	50.31682	-4.085199	0.33	116.6	2014-04-06	08:00:36
1433	50.316811	-4.085198	1.04	178.7	2014-04-06	08:00:37
1434	50.316797	-4.085199	1.61	181.5	2014-04-06	08:00:38
1435	50.316779	-4.0852	1.99	182.7	2014-04-06	08:00:39
1436	50.316765	-4.085201	1.57	180.6	2014-04-06	08:00:40
1437	50.316762	-4.085193	0.56	114.7	2014-04-06	08:00:41
1438	50.316759	-4.085189	0.49	141	2014-04-06	08:00:42
1439	50.316745	-4.085191	1.6	185.3	2014-04-06	08:00:43
1440	50.316728	-4.085195	1.92	188.8	2014-04-06	08:00:44
1441	50.31671	-4.085198	1.96	186.6	2014-04-06	08:00:45
1442	50.316714	-4.085195	0.48	27.1	2014-04-06	08:00:46
1443	50.316733	-4.085182	2.34	23.4	2014-04-06	08:00:47
1444	50.316741	-4.085167	1.38	54.1	2014-04-06	08:00:48
1445	50.316735	-4.085158	0.84	136.4	2014-04-06	08:00:49
1446	50.316723	-4.085155	1.38	170.8	2014-04-06	08:00:50
1447	50.316708	-4.085149	1.75	164.4	2014-04-06	08:00:51
1448	50.316693	-4.085136	1.9	152.3	2014-04-06	08:00:52
1449	50.316688	-4.08512	1.28	116	2014-04-06	08:00:53
1450	50.316693	-4.0851	1.55	66.3	2014-04-06	08:00:54
1451	50.316698	-4.085085	1.18	62.3	2014-04-06	08:00:55
1452	50.316696	-4.08508	0.47	124.9	2014-04-06	08:00:56
1453	50.316687	-4.085078	1.02	172.9	2014-04-06	08:00:57
1454	50.316673	-4.085076	1.52	174.1	2014-04-06	08:00:58
1455	50.316658	-4.085079	1.67	187.6	2014-04-06	08:00:59
1456	50.316647	-4.08508	1.3	182.6	2014-04-06	08:01:00
1457	50.31664	-4.085075	0.79	156.6	2014-04-06	08:01:01
1458	50.316635	-4.085068	0.72	135.4	2014-04-06	08:01:02
1459	50.316628	-4.085067	0.85	173.1	2014-04-06	08:01:03
1460	50.31663	-4.085061	0.47	54.7	2014-04-06	08:01:04
1461	50.316639	-4.085053	1.08	33.4	2014-04-06	08:01:05
1462	50.31664	-4.085051	0.26	33.6	2014-04-06	08:01:06
1463	50.31664	-4.085051	0.07	180	2014-04-06	08:01:07
1464	50.316631	-4.085049	0.93	172.3	2014-04-06	08:01:08
1465	50.316623	-4.085047	0.95	169.8	2014-04-06	08:01:09
1466	50.316623	-4.08504	0.51	91.1	2014-04-06	08:01:10
1467	50.316633	-4.085033	1.17	23.4	2014-04-06	08:01:11
1468	50.316634	-4.085028	0.42	60.5	2014-04-06	08:01:12
1469	50.316631	-4.085023	0.55	137	2014-04-06	08:01:13
1470	50.31663	-4.085023	0.09	180	2014-04-06	08:01:14
1471	50.316632	-4.085017	0.51	58.1	2014-04-06	08:01:15
1472	50.316638	-4.085012	0.74	29.8	2014-04-06	08:01:16
1473	50.316639	-4.085007	0.34	82.2	2014-04-06	08:01:17
1474	50.316633	-4.085	0.81	144.2	2014-04-06	08:01:18
1475	50.316625	-4.084997	0.93	165.5	2014-04-06	08:01:19
1476	50.316621	-4.084996	0.39	168.5	2014-04-06	08:01:20
1477	50.316622	-4.084995	0.09	26.7	2014-04-06	08:01:21
1478	50.316625	-4.084994	0.15	15.4	2014-04-06	08:01:23
1479	50.31662	-4.084995	0.47	187.3	2014-04-06	08:01:24
1480	50.316616	-4.084993	0.47	161.6	2014-04-06	08:01:25
1481	50.316616	-4.084993	0.05	186.9	2014-04-06	08:01:27
1482	50.316621	-4.084985	0.87	43.9	2014-04-06	08:01:28
1483	50.316634	-4.084983	1.44	3.6	2014-04-06	08:01:29
1484	50.316642	-4.084989	0.93	334.2	2014-04-06	08:01:30
1485	50.316642	-4.084988	0.1	84.7	2014-04-06	08:01:31
1486	50.316641	-4.084984	0.24	103.5	2014-04-06	08:01:32
1487	50.316668	-4.084967	3.21	23.2	2014-04-06	08:01:33
1488	50.31671	-4.084937	5.19	24.3	2014-04-06	08:01:34
1489	50.316766	-4.084912	6.4	15.5	2014-04-06	08:01:35
1490	50.316825	-4.08491	6.63	1.2	2014-04-06	08:01:36
1491	50.316877	-4.084915	5.78	357.1	2014-04-06	08:01:37
1492	50.316921	-4.084919	4.96	356.7	2014-04-06	08:01:38
1493	50.316966	-4.084924	4.94	355.2	2014-04-06	08:01:39
1494	50.31701	-4.08493	4.93	355.7	2014-04-06	08:01:40
1495	50.317086	-4.084881	0.42	22.2	2014-04-06	08:02:02
1496	50.317055	-4.084892	3.54	192.7	2014-04-06	08:02:03
1497	50.317036	-4.084904	2.34	202.2	2014-04-06	08:02:04
1498	50.317018	-4.084915	2.15	202.2	2014-04-06	08:02:05
1499	50.317003	-4.084929	1.94	209.2	2014-04-06	08:02:06
1500	50.317006	-4.084936	0.65	305.1	2014-04-06	08:02:07
1501	50.31702	-4.084936	1.57	0	2014-04-06	08:02:08
1502	50.317028	-4.084937	0.89	354.6	2014-04-06	08:02:09
1503	50.317028	-4.084941	0.23	277.1	2014-04-06	08:02:10
1504	50.317025	-4.084953	0.93	245.8	2014-04-06	08:02:11
1505	50.317018	-4.084965	1.17	229.8	2014-04-06	08:02:12
1506	50.317007	-4.084983	1.79	226.4	2014-04-06	08:02:13
1507	50.317	-4.08499	0.91	211.9	2014-04-06	08:02:14
1508	50.317	-4.08499	0.01	209.6	2014-04-06	08:02:15
1509	50.317	-4.084991	0.02	214.2	2014-04-06	08:02:16
1510	50.317008	-4.084992	0.94	352.7	2014-04-06	08:02:17
1511	50.317018	-4.08499	0.53	7.8	2014-04-06	08:02:19
1512	50.317021	-4.084995	0.49	314.9	2014-04-06	08:02:20
1513	50.317034	-4.085	1.48	347.5	2014-04-06	08:02:21
1514	50.317046	-4.085002	1.4	351.9	2014-04-06	08:02:22
1515	50.317047	-4.085	0.17	53.3	2014-04-06	08:02:23
1516	50.317044	-4.085002	0.4	200.2	2014-04-06	08:02:24
1517	50.317036	-4.085005	0.91	192.9	2014-04-06	08:02:25
1518	50.317026	-4.08501	1.14	197	2014-04-06	08:02:26
1519	50.317022	-4.085011	0.42	188.9	2014-04-06	08:02:27
1520	50.317023	-4.085011	0.12	354.3	2014-04-06	08:02:28
1521	50.317018	-4.085009	0.6	166.1	2014-04-06	08:02:29
1522	50.31701	-4.085006	0.97	168.3	2014-04-06	08:02:30
1523	50.317004	-4.085005	0.63	169.1	2014-04-06	08:02:31
1524	50.317004	-4.085005	0.01	308.1	2014-04-06	08:02:32
1525	50.316996	-4.085004	0.87	176.1	2014-04-06	08:02:33
1526	50.316987	-4.085004	1.06	182.2	2014-04-06	08:02:34
1527	50.31698	-4.085	0.8	158.7	2014-04-06	08:02:35
1528	50.316973	-4.084998	0.84	168.5	2014-04-06	08:02:36
1529	50.316964	-4.085	1.02	186.3	2014-04-06	08:02:37
1530	50.316952	-4.085002	1.29	187.4	2014-04-06	08:02:38
1531	50.316941	-4.085004	1.28	185.6	2014-04-06	08:02:39
1532	50.316932	-4.085001	1.04	170.8	2014-04-06	08:02:40
1533	50.316925	-4.084997	0.83	158.2	2014-04-06	08:02:41
1534	50.316917	-4.084995	0.86	169.3	2014-04-06	08:02:42
1535	50.316907	-4.084996	1.1	185.3	2014-04-06	08:02:43
1536	50.316897	-4.085002	1.26	201.1	2014-04-06	08:02:44
1537	50.316884	-4.085003	1.36	183	2014-04-06	08:02:45
1538	50.316877	-4.085004	0.84	184.1	2014-04-06	08:02:46
1539	50.316867	-4.085008	1.08	195	2014-04-06	08:02:47
1540	50.316856	-4.085011	1.33	188.8	2014-04-06	08:02:48
1541	50.316848	-4.085012	0.85	183.2	2014-04-06	08:02:49
1542	50.31684	-4.08501	0.89	171.5	2014-04-06	08:02:50
1543	50.316829	-4.08501	1.23	178.9	2014-04-06	08:02:51
1544	50.31682	-4.085012	0.98	190.2	2014-04-06	08:02:52
1545	50.316813	-4.085015	0.89	192	2014-04-06	08:02:53
1546	50.316803	-4.085018	1.1	191.9	2014-04-06	08:02:54
1547	50.316793	-4.08502	1.07	187.7	2014-04-06	08:02:55
1548	50.316791	-4.085014	0.5	126.8	2014-04-06	08:02:56
1549	50.316789	-4.085008	0.46	112.4	2014-04-06	08:02:57
1550	50.316778	-4.08501	1.21	185.1	2014-04-06	08:02:58
1551	50.316764	-4.085014	1.6	191.6	2014-04-06	08:02:59
1552	50.316749	-4.085019	1.71	192.5	2014-04-06	08:03:00
1553	50.316735	-4.085026	1.7	196.5	2014-04-06	08:03:01
1554	50.316727	-4.085029	0.89	192.7	2014-04-06	08:03:02
1555	50.316724	-4.085029	0.32	177.8	2014-04-06	08:03:03
1556	50.316714	-4.085035	1.22	202.1	2014-04-06	08:03:04
1557	50.316697	-4.085046	2.02	202.9	2014-04-06	08:03:05
1558	50.316684	-4.085053	1.55	197.5	2014-04-06	08:03:06
1559	50.316674	-4.085059	1.16	200.4	2014-04-06	08:03:07
1560	50.316666	-4.085063	0.98	198.9	2014-04-06	08:03:08
1561	50.31666	-4.085065	0.71	188.7	2014-04-06	08:03:09
1562	50.316652	-4.085068	0.84	196.2	2014-04-06	08:03:10
1563	50.316641	-4.085073	1.33	195.9	2014-04-06	08:03:11
1564	50.316631	-4.085078	1.19	198.7	2014-04-06	08:03:12
1565	50.316635	-4.085073	0.62	37.1	2014-04-06	08:03:13
1566	50.316645	-4.085061	1.44	37	2014-04-06	08:03:14
1567	50.316645	-4.085056	0.32	96.7	2014-04-06	08:03:15
1568	50.316644	-4.085056	0.08	170.8	2014-04-06	08:03:16
1569	50.316636	-4.085059	0.96	193.3	2014-04-06	08:03:17
1570	50.316626	-4.085065	1.22	198.3	2014-04-06	08:03:18
1571	50.316613	-4.085074	1.59	204.6	2014-04-06	08:03:19
1572	50.3166	-4.085084	1.55	208.7	2014-04-06	08:03:20
1573	50.316603	-4.085082	0.38	27.3	2014-04-06	08:03:21
1574	50.316624	-4.085065	2.6	27.3	2014-04-06	08:03:22
1575	50.31664	-4.085055	1.88	22.9	2014-04-06	08:03:23
1576	50.316639	-4.085052	0.24	115.8	2014-04-06	08:03:24
1577	50.316632	-4.08505	0.76	167.8	2014-04-06	08:03:25
1578	50.316627	-4.085049	0.59	174.2	2014-04-06	08:03:26
1579	50.316624	-4.085048	0.36	172.4	2014-04-06	08:03:27
1580	50.316623	-4.085049	0.06	208.2	2014-04-06	08:03:29
1581	50.316621	-4.08505	0.17	207.4	2014-04-06	08:03:30
1582	50.316617	-4.085049	0.43	172.1	2014-04-06	08:03:31
1583	50.316619	-4.085042	0.52	67	2014-04-06	08:03:32
1584	50.31663	-4.085033	1.35	28.7	2014-04-06	08:03:33
1585	50.316635	-4.085026	0.79	40.2	2014-04-06	08:03:34
1586	50.316635	-4.085026	0.03	156.5	2014-04-06	08:03:35
1587	50.316632	-4.085021	0.47	132.6	2014-04-06	08:03:36
1588	50.316625	-4.085022	0.83	186.2	2014-04-06	08:03:37
1589	50.316613	-4.085027	1.37	193.3	2014-04-06	08:03:38
1590	50.316599	-4.085035	1.62	201.5	2014-04-06	08:03:39
1591	50.316588	-4.085047	1.52	214.4	2014-04-06	08:03:40
1592	50.316582	-4.085055	0.86	218.6	2014-04-06	08:03:41
1593	50.316583	-4.085061	0.46	275.8	2014-04-06	08:03:42
1594	50.316581	-4.085074	0.95	257.4	2014-04-06	08:03:43
1595	50.316572	-4.085092	1.61	231.3	2014-04-06	08:03:44
1596	50.316563	-4.085106	1.42	226.9	2014-04-06	08:03:45
1597	50.316561	-4.085115	0.65	253.4	2014-04-06	08:03:46
1598	50.316562	-4.085123	0.55	282.7	2014-04-06	08:03:47
1599	50.316562	-4.085133	0.76	267.9	2014-04-06	08:03:48
1600	50.31656	-4.085149	1.14	258.7	2014-04-06	08:03:49
1601	50.31656	-4.085164	1.05	268	2014-04-06	08:03:50
1602	50.316563	-4.085177	0.97	292	2014-04-06	08:03:51
1603	50.316577	-4.08518	1.63	351.4	2014-04-06	08:03:52
1604	50.316611	-4.085172	3.79	8.8	2014-04-06	08:03:53
1605	50.316658	-4.085154	5.35	14.1	2014-04-06	08:03:54
1606	50.316709	-4.085126	6.08	19	2014-04-06	08:03:55
1607	50.31677	-4.085099	7.07	15.7	2014-04-06	08:03:56
1608	50.316834	-4.085098	7.04	0.2	2014-04-06	08:03:57
1609	50.316881	-4.085125	5.58	340.2	2014-04-06	08:03:58
1610	50.316914	-4.085131	3.75	353	2014-04-06	08:03:59
1611	50.316949	-4.085115	4.06	16.3	2014-04-06	08:04:00
1612	50.316996	-4.085098	5.33	13.6	2014-04-06	08:04:01
1613	50.317052	-4.085084	6.33	8.8	2014-04-06	08:04:02
1614	50.317099	-4.085095	5.27	351.3	2014-04-06	08:04:03
1615	50.317137	-4.085115	4.49	341.6	2014-04-06	08:04:04
1616	50.317186	-4.085112	5.47	2.8	2014-04-06	08:04:05
1617	50.317244	-4.085098	6.48	8.5	2014-04-06	08:04:06
1618	50.317297	-4.085115	6.06	348.5	2014-04-06	08:04:07
1619	50.31733	-4.085157	4.7	320.6	2014-04-06	08:04:08
1620	50.31736	-4.085177	3.69	337	2014-04-06	08:04:09
1621	50.317399	-4.08518	4.31	357.9	2014-04-06	08:04:10
1622	50.317436	-4.085179	4.17	0.7	2014-04-06	08:04:11
1623	50.317471	-4.085176	3.81	3.1	2014-04-06	08:04:12
1624	50.31749	-4.085175	2.11	2.3	2014-04-06	08:04:13
1625	50.317483	-4.08518	0.84	208.1	2014-04-06	08:04:14
1626	50.31744	-4.085199	4.97	195.6	2014-04-06	08:04:15
1627	50.317404	-4.085213	4.12	194.2	2014-04-06	08:04:16
1628	50.317377	-4.085218	3.06	185.8	2014-04-06	08:04:17
1629	50.31736	-4.085218	1.89	181.6	2014-04-06	08:04:18
1630	50.31734	-4.085222	2.2	186.5	2014-04-06	08:04:19
1631	50.317319	-4.085228	2.4	190.7	2014-04-06	08:04:20
1632	50.317303	-4.085231	1.8	187.4	2014-04-06	08:04:21
1633	50.317289	-4.085231	1.51	179.5	2014-04-06	08:04:22
1634	50.317268	-4.085239	2.47	192.4	2014-04-06	08:04:23
1635	50.31725	-4.085248	2.1	197.7	2014-04-06	08:04:24
1636	50.317237	-4.085245	1.4	173.1	2014-04-06	08:04:25
1637	50.317228	-4.085244	1.01	174.9	2014-04-06	08:04:26
1638	50.317214	-4.085247	1.59	188.6	2014-04-06	08:04:27
1639	50.317194	-4.08525	2.26	185.1	2014-04-06	08:04:28
1640	50.317172	-4.085254	2.46	186.4	2014-04-06	08:04:29
1641	50.31715	-4.085255	2.48	181.2	2014-04-06	08:04:30
1642	50.317131	-4.085256	2.1	182.4	2014-04-06	08:04:31
1643	50.317121	-4.085253	1.11	167.9	2014-04-06	08:04:32
1644	50.317109	-4.08525	1.36	170.7	2014-04-06	08:04:33
1645	50.317091	-4.085252	1.99	185	2014-04-06	08:04:34
1646	50.317076	-4.085248	1.65	170.4	2014-04-06	08:04:35
1647	50.31706	-4.085245	1.8	172.6	2014-04-06	08:04:36
1648	50.317045	-4.085246	1.73	182	2014-04-06	08:04:37
1649	50.317029	-4.085248	1.83	185.2	2014-04-06	08:04:38
1650	50.317011	-4.085248	1.93	179.3	2014-04-06	08:04:39
1651	50.317004	-4.085243	0.89	158.8	2014-04-06	08:04:40
1652	50.317004	-4.085239	0.15	88.1	2014-04-06	08:04:42
1653	50.317006	-4.085236	0.29	47.6	2014-04-06	08:04:43
1654	50.317001	-4.085234	0.56	165.2	2014-04-06	08:04:44
1655	50.316994	-4.085232	0.78	167.1	2014-04-06	08:04:45
1656	50.316992	-4.085234	0.28	211.6	2014-04-06	08:04:46
1657	50.316989	-4.085234	0.3	183.4	2014-04-06	08:04:47
1658	50.31698	-4.085229	1.04	160.9	2014-04-06	08:04:48
1659	50.316975	-4.085226	0.62	158.6	2014-04-06	08:04:49
1660	50.316974	-4.08522	0.45	110.9	2014-04-06	08:04:50
1661	50.316967	-4.085216	0.76	158	2014-04-06	08:04:51
1662	50.316956	-4.085217	1.3	181.3	2014-04-06	08:04:52
1663	50.31694	-4.085216	1.7	179.6	2014-04-06	08:04:53
1664	50.316922	-4.08522	2.12	187.3	2014-04-06	08:04:54
1665	50.316912	-4.085217	1.13	167.8	2014-04-06	08:04:55
1666	50.316907	-4.085208	0.84	127.6	2014-04-06	08:04:56
1667	50.316899	-4.085206	0.95	174.9	2014-04-06	08:04:57
1668	50.316886	-4.085207	1.42	183.1	2014-04-06	08:04:58
1669	50.316874	-4.085202	1.35	164.1	2014-04-06	08:04:59
1670	50.316866	-4.085194	1.12	147.7	2014-04-06	08:05:00
1671	50.316855	-4.08519	1.24	166.1	2014-04-06	08:05:01
1672	50.316841	-4.085189	1.58	179.1	2014-04-06	08:05:02
1673	50.316826	-4.085189	1.61	180	2014-04-06	08:05:03
1674	50.316815	-4.085182	1.37	158.6	2014-04-06	08:05:04
1675	50.316814	-4.085173	0.67	98.8	2014-04-06	08:05:05
1676	50.316811	-4.085165	0.68	117.8	2014-04-06	08:05:06
1677	50.316799	-4.085159	1.43	164.2	2014-04-06	08:05:07
1678	50.316782	-4.085158	1.81	177.4	2014-04-06	08:05:08
1679	50.316766	-4.085156	1.87	175.3	2014-04-06	08:05:09
1680	50.316752	-4.085153	1.52	173.5	2014-04-06	08:05:10
1681	50.316738	-4.085149	1.59	168.5	2014-04-06	08:05:11
1682	50.316722	-4.085143	1.86	168.2	2014-04-06	08:05:12
1683	50.316705	-4.085141	1.87	174.3	2014-04-06	08:05:13
1684	50.31669	-4.085137	1.69	169.6	2014-04-06	08:05:14
1685	50.316675	-4.085131	1.75	166.2	2014-04-06	08:05:15
1686	50.31666	-4.085126	1.65	169	2014-04-06	08:05:16
1687	50.316648	-4.085123	1.34	168.7	2014-04-06	08:05:17
1688	50.316631	-4.085122	1.89	179.3	2014-04-06	08:05:18
1689	50.316613	-4.085125	2.09	184.6	2014-04-06	08:05:19
1690	50.316596	-4.085124	1.82	179.6	2014-04-06	08:05:20
1691	50.316593	-4.085118	0.57	128.8	2014-04-06	08:05:21
1692	50.316595	-4.085115	0.15	46.3	2014-04-06	08:05:23
1693	50.316585	-4.085118	1.14	189.3	2014-04-06	08:05:24
1694	50.316576	-4.085122	1.03	195.5	2014-04-06	08:05:25
1695	50.316567	-4.085125	1.07	191.2	2014-04-06	08:05:26
1696	50.316561	-4.085123	0.67	169.8	2014-04-06	08:05:27
1697	50.316561	-4.085123	0.06	32.6	2014-04-06	08:05:28
1698	50.316565	-4.085117	0.57	39.6	2014-04-06	08:05:29
1699	50.316566	-4.085116	0.11	48.1	2014-04-06	08:05:30
1700	50.316559	-4.085118	0.71	190.6	2014-04-06	08:05:31
1701	50.316556	-4.085119	0.18	190.7	2014-04-06	08:05:33
1702	50.316556	-4.085118	0.08	90	2014-04-06	08:05:34
1703	50.316555	-4.085118	0.12	195	2014-04-06	08:05:35
1704	50.316551	-4.085114	0.27	142.7	2014-04-06	08:05:37
1705	50.316557	-4.085103	0.99	52.8	2014-04-06	08:05:38
1706	50.316553	-4.085094	0.75	122.2	2014-04-06	08:05:39
1707	50.316547	-4.085088	0.78	151.8	2014-04-06	08:05:40
1708	50.316544	-4.085093	0.45	225.4	2014-04-06	08:05:41
1709	50.316544	-4.085097	0.28	275.8	2014-04-06	08:05:42
1710	50.316553	-4.08509	1.09	25.7	2014-04-06	08:05:43
1711	50.316575	-4.085072	2.77	28.4	2014-04-06	08:05:44
1712	50.316601	-4.085041	3.64	36.7	2014-04-06	08:05:45
1713	50.316621	-4.085022	2.63	31.1	2014-04-06	08:05:46
1714	50.316628	-4.085019	0.79	16.3	2014-04-06	08:05:47
1715	50.316623	-4.085017	0.55	166.2	2014-04-06	08:05:48
1716	50.316616	-4.08502	0.87	193.9	2014-04-06	08:05:49
1717	50.316612	-4.085023	0.24	209.6	2014-04-06	08:05:51
1718	50.316613	-4.085023	0.03	17.7	2014-04-06	08:05:53
1719	50.316613	-4.085023	0.04	76.6	2014-04-06	08:05:54
1720	50.316613	-4.085016	0.45	85.4	2014-04-06	08:05:55
1721	50.316613	-4.085016	0	0	2014-04-06	08:05:56
1722	50.316616	-4.085011	0.54	46.4	2014-04-06	08:05:57
1723	50.31662	-4.085012	0.44	343.4	2014-04-06	08:05:58
1724	50.316622	-4.085017	0.38	297.6	2014-04-06	08:05:59
1725	50.316627	-4.085021	0.65	333.7	2014-04-06	08:06:00
1726	50.316639	-4.085021	1.35	1.5	2014-04-06	08:06:01
1727	50.316657	-4.085018	2.04	5.9	2014-04-06	08:06:02
1728	50.316679	-4.085011	2.51	10.8	2014-04-06	08:06:03
1729	50.316693	-4.085001	1.7	23.7	2014-04-06	08:06:04
1730	50.316692	-4.085003	0.19	203.6	2014-04-06	08:06:05
1731	50.316685	-4.085012	0.99	221.1	2014-04-06	08:06:06
1732	50.316683	-4.085017	0.45	230	2014-04-06	08:06:07
1733	50.316682	-4.085017	0.09	212.6	2014-04-06	08:06:08
1734	50.316681	-4.085021	0.27	243	2014-04-06	08:06:09
1735	50.316681	-4.085021	0.03	348.5	2014-04-06	08:06:10
1736	50.316683	-4.085021	0.11	356.9	2014-04-06	08:06:12
1737	50.316676	-4.085023	0.76	193.2	2014-04-06	08:06:13
1738	50.316671	-4.08503	0.75	220.7	2014-04-06	08:06:14
1739	50.316673	-4.085032	0.25	335.7	2014-04-06	08:06:15
1740	50.316677	-4.085027	0.53	33.7	2014-04-06	08:06:16
1741	50.316683	-4.085027	0.62	6.1	2014-04-06	08:06:17
1742	50.316684	-4.085027	0.07	347.1	2014-04-06	08:06:19
1743	50.316674	-4.085025	1.09	172.5	2014-04-06	08:06:20
1744	50.316672	-4.085021	0.38	133	2014-04-06	08:06:21
1745	50.316674	-4.085016	0.42	55.9	2014-04-06	08:06:22
1746	50.316676	-4.085016	0.11	6.2	2014-04-06	08:06:24
1747	50.316676	-4.085016	0.03	253.4	2014-04-06	08:06:25
1748	50.316676	-4.085016	0.05	200.8	2014-04-06	08:06:26
1749	50.316675	-4.085017	0.07	212.6	2014-04-06	08:06:27
1750	50.316671	-4.085011	0.61	137.4	2014-04-06	08:06:28
1751	50.31667	-4.085005	0.46	110	2014-04-06	08:06:29
1752	50.316669	-4.085005	0.01	192.5	2014-04-06	08:06:31
1753	50.31667	-4.085005	0.03	43.2	2014-04-06	08:06:32
1754	50.316675	-4.085	0.66	29.1	2014-04-06	08:06:33
1755	50.316678	-4.084998	0.2	26.1	2014-04-06	08:06:35
1756	50.316672	-4.085	0.67	195	2014-04-06	08:06:36
1757	50.316665	-4.085003	0.77	193.9	2014-04-06	08:06:37
1758	50.316667	-4.085	0.22	55.8	2014-04-06	08:06:38
1759	50.316673	-4.084992	0.9	42.3	2014-04-06	08:06:39
1760	50.316679	-4.084985	0.88	35.5	2014-04-06	08:06:40
1761	50.316672	-4.084984	0.82	178.7	2014-04-06	08:06:41
1762	50.316663	-4.084986	0.99	187	2014-04-06	08:06:42
1763	50.316654	-4.084989	0.95	192.3	2014-04-06	08:06:43
1764	50.316651	-4.084986	0.44	154.1	2014-04-06	08:06:44
1765	50.31665	-4.084986	0.1	159	2014-04-06	08:06:45
1766	50.316642	-4.084987	0.89	183.4	2014-04-06	08:06:46
1767	50.316632	-4.084991	1.12	194.8	2014-04-06	08:06:47
1768	50.316628	-4.084995	0.61	211.7	2014-04-06	08:06:48
1769	50.316628	-4.085	0.32	275	2014-04-06	08:06:49
1770	50.316628	-4.084999	0.06	32.6	2014-04-06	08:06:50
1771	50.316619	-4.085009	1.31	213.2	2014-04-06	08:06:51
1772	50.316607	-4.085021	1.48	213.5	2014-04-06	08:06:52
1773	50.316604	-4.085031	0.84	241.5	2014-04-06	08:06:53
1774	50.316606	-4.085038	0.26	294.5	2014-04-06	08:06:55
1775	50.316603	-4.085048	0.81	247.1	2014-04-06	08:06:56
1776	50.316607	-4.085055	0.67	312.1	2014-04-06	08:06:57
1777	50.316608	-4.085062	0.53	286.4	2014-04-06	08:06:58
1778	50.316604	-4.085073	0.85	238.4	2014-04-06	08:06:59
1779	50.316597	-4.085081	1.02	216.2	2014-04-06	08:07:00
1780	50.316589	-4.085091	1.12	221.3	2014-04-06	08:07:01
1781	50.316586	-4.0851	0.73	236.6	2014-04-06	08:07:02
1782	50.316586	-4.085102	0.18	288.5	2014-04-06	08:07:03
1783	50.316586	-4.085104	0.11	280	2014-04-06	08:07:04
1784	50.316581	-4.085112	0.87	223.9	2014-04-06	08:07:05
1785	50.316578	-4.085121	0.69	246.8	2014-04-06	08:07:06
1786	50.316572	-4.08513	0.9	222.8	2014-04-06	08:07:07
1787	50.316561	-4.08514	1.42	210.5	2014-04-06	08:07:08
1788	50.316551	-4.08515	1.36	211.1	2014-04-06	08:07:09
1789	50.316547	-4.085155	0.6	216.4	2014-04-06	08:07:10
1790	50.316547	-4.085153	0.11	74.9	2014-04-06	08:07:11
1791	50.316546	-4.085154	0.06	192	2014-04-06	08:07:12
1792	50.316536	-4.085158	1.24	193.9	2014-04-06	08:07:13
1793	50.316528	-4.085157	0.79	178.7	2014-04-06	08:07:14
1794	50.316523	-4.08516	0.66	193.5	2014-04-06	08:07:15
1795	50.316511	-4.085163	1.3	191.9	2014-04-06	08:07:16
1796	50.316499	-4.085161	1.38	174.3	2014-04-06	08:07:17
1797	50.316486	-4.085162	1.4	181	2014-04-06	08:07:18
1798	50.316481	-4.085161	0.64	175.7	2014-04-06	08:07:19
1799	50.316489	-4.085153	1.09	31	2014-04-06	08:07:20
1800	50.316494	-4.085146	0.79	42.1	2014-04-06	08:07:21
1801	50.316488	-4.085146	0.69	181.5	2014-04-06	08:07:22
1802	50.316483	-4.085151	0.67	212.2	2014-04-06	08:07:23
1803	50.316482	-4.085154	0.14	237.7	2014-04-06	08:07:25
1804	50.316481	-4.085152	0.17	102.4	2014-04-06	08:07:26
1805	50.316477	-4.085154	0.46	195.9	2014-04-06	08:07:27
1806	50.316474	-4.08516	0.53	231.6	2014-04-06	08:07:28
1807	50.316476	-4.085156	0.33	63	2014-04-06	08:07:29
1808	50.316491	-4.085142	1.97	28.2	2014-04-06	08:07:30
1809	50.316514	-4.085128	2.73	21.8	2014-04-06	08:07:31
1810	50.31653	-4.085124	1.82	10.2	2014-04-06	08:07:32
1811	50.316533	-4.085121	0.35	29.3	2014-04-06	08:07:33
1812	50.316532	-4.085112	0.67	103	2014-04-06	08:07:34
1813	50.316529	-4.085106	0.54	121.4	2014-04-06	08:07:35
1814	50.316527	-4.085101	0.4	126	2014-04-06	08:07:36
1815	50.316524	-4.085097	0.43	134.5	2014-04-06	08:07:37
1816	50.31652	-4.085096	0.47	168.9	2014-04-06	08:07:38
1817	50.316516	-4.085097	0.54	188.3	2014-04-06	08:07:39
1818	50.316507	-4.085093	0.94	163.5	2014-04-06	08:07:40
1819	50.316502	-4.085089	0.7	155.7	2014-04-06	08:07:41
1820	50.316497	-4.085087	0.51	162.3	2014-04-06	08:07:42
1821	50.31649	-4.085085	0.84	173.5	2014-04-06	08:07:43
1822	50.316483	-4.085075	1.04	137.2	2014-04-06	08:07:44
1823	50.316484	-4.085061	1.04	86.5	2014-04-06	08:07:45
1824	50.316482	-4.085052	0.62	106.7	2014-04-06	08:07:46
1825	50.316473	-4.08505	0.97	171.5	2014-04-06	08:07:47
1826	50.316465	-4.085046	0.98	160.2	2014-04-06	08:07:48
1827	50.316455	-4.085041	1.16	161.4	2014-04-06	08:07:49
1828	50.316452	-4.085034	0.56	128.1	2014-04-06	08:07:50
1829	50.316457	-4.085026	0.84	48.2	2014-04-06	08:07:51
1830	50.316464	-4.085016	1.06	40.2	2014-04-06	08:07:52
1831	50.31647	-4.085006	0.92	47.8	2014-04-06	08:07:53
1832	50.316465	-4.085008	0.55	195.7	2014-04-06	08:07:54
1833	50.316464	-4.085019	0.74	256.9	2014-04-06	08:07:55
1834	50.316473	-4.085026	1.2	332.9	2014-04-06	08:07:56
1835	50.316492	-4.085023	2.11	5.8	2014-04-06	08:07:57
1836	50.316526	-4.085005	4.03	18.7	2014-04-06	08:07:58
1837	50.316566	-4.084973	5	27.2	2014-04-06	08:07:59
1838	50.316613	-4.084936	5.82	27	2014-04-06	08:08:00
1839	50.316665	-4.084921	5.91	10.3	2014-04-06	08:08:01
1840	50.316712	-4.084921	5.23	359.7	2014-04-06	08:08:02
1841	50.316756	-4.084926	4.91	356.3	2014-04-06	08:08:03
1842	50.316802	-4.084931	5.12	356.1	2014-04-06	08:08:04
1843	50.316859	-4.084936	6.33	356.5	2014-04-06	08:08:05
1844	50.316922	-4.084935	7.03	0.3	2014-04-06	08:08:06
1845	50.316978	-4.084942	6.31	356	2014-04-06	08:08:07
1846	50.317027	-4.084967	5.73	341.4	2014-04-06	08:08:08
1847	50.317074	-4.084999	5.73	336.6	2014-04-06	08:08:09
1848	50.317122	-4.085032	5.76	336.5	2014-04-06	08:08:10
1849	50.31717	-4.085064	5.82	336.6	2014-04-06	08:08:11
1850	50.317358	-4.085008	1.25	10.8	2014-04-06	08:08:28
1851	50.317337	-4.085008	2.39	180.4	2014-04-06	08:08:29
1852	50.31731	-4.084999	3.01	167.5	2014-04-06	08:08:30
1853	50.317272	-4.084996	4.23	176.4	2014-04-06	08:08:31
1854	50.317246	-4.08499	2.96	172.2	2014-04-06	08:08:32
1855	50.317211	-4.084987	3.88	176.9	2014-04-06	08:08:33
1856	50.317185	-4.084991	2.98	184.8	2014-04-06	08:08:34
1857	50.31716	-4.084994	2.73	185.5	2014-04-06	08:08:35
1858	50.317148	-4.084994	1.32	179.2	2014-04-06	08:08:36
1859	50.317138	-4.084996	1.2	186	2014-04-06	08:08:37
1860	50.317124	-4.084988	0.78	160.4	2014-04-06	08:08:39
1861	50.317117	-4.084985	0.86	162.7	2014-04-06	08:08:40
1862	50.31711	-4.084985	0.74	184.1	2014-04-06	08:08:41
1863	50.3171	-4.084984	1.18	175.4	2014-04-06	08:08:42
1864	50.317086	-4.084984	1.58	180.4	2014-04-06	08:08:43
1865	50.317068	-4.084986	1.94	183.9	2014-04-06	08:08:44
1866	50.317061	-4.084984	0.8	168	2014-04-06	08:08:45
1867	50.317063	-4.084978	0.45	63.2	2014-04-06	08:08:46
1868	50.317063	-4.084979	0.09	244.6	2014-04-06	08:08:47
1869	50.317056	-4.084985	0.83	210.1	2014-04-06	08:08:48
1870	50.317048	-4.084995	1.18	216.2	2014-04-06	08:08:49
1871	50.317039	-4.085004	1.16	213.1	2014-04-06	08:08:50
1872	50.317037	-4.085004	0.25	189.8	2014-04-06	08:08:51
1873	50.317035	-4.085	0.32	121.5	2014-04-06	08:08:52
1874	50.317028	-4.084998	0.86	169.3	2014-04-06	08:08:53
1875	50.31702	-4.084996	0.83	166.8	2014-04-06	08:08:54
1876	50.317012	-4.084994	0.95	171.7	2014-04-06	08:08:55
1877	50.317005	-4.084992	0.74	173.1	2014-04-06	08:08:56
1878	50.316997	-4.08499	0.9	168.1	2014-04-06	08:08:57
1879	50.316981	-4.084985	1.81	168.8	2014-04-06	08:08:58
1880	50.316963	-4.084979	2.15	168.1	2014-04-06	08:08:59
1881	50.316955	-4.084965	1.31	132.1	2014-04-06	08:09:00
1882	50.316957	-4.084951	1	78.7	2014-04-06	08:09:01
1883	50.316951	-4.084949	0.66	166.5	2014-04-06	08:09:02
1884	50.316938	-4.084951	1.44	185.5	2014-04-06	08:09:03
1885	50.316923	-4.084951	1.6	179.4	2014-04-06	08:09:04
1886	50.316911	-4.084953	1.43	185.9	2014-04-06	08:09:05
1887	50.3169	-4.084951	1.2	174.3	2014-04-06	08:09:06
1888	50.316891	-4.084948	0.98	166.6	2014-04-06	08:09:07
1889	50.316885	-4.08495	0.67	190.7	2014-04-06	08:09:08
1890	50.31688	-4.084949	0.61	178.3	2014-04-06	08:09:09
1891	50.316875	-4.084951	0.61	190.7	2014-04-06	08:09:10
1892	50.316864	-4.084955	1.23	192.6	2014-04-06	08:09:11
1893	50.316849	-4.08496	1.63	192.2	2014-04-06	08:09:12
1894	50.316834	-4.084964	1.79	190.7	2014-04-06	08:09:13
1895	50.316822	-4.084971	1.34	201.6	2014-04-06	08:09:14
1896	50.316814	-4.084976	1.02	197.7	2014-04-06	08:09:15
1897	50.316808	-4.084977	0.65	186.4	2014-04-06	08:09:16
1898	50.316801	-4.084981	0.83	200.2	2014-04-06	08:09:17
1899	50.31679	-4.084986	1.23	198.4	2014-04-06	08:09:18
1900	50.316783	-4.084989	0.86	192	2014-04-06	08:09:19
1901	50.31678	-4.084991	0.32	204.3	2014-04-06	08:09:20
1902	50.316772	-4.084992	0.98	187	2014-04-06	08:09:21
1903	50.316757	-4.084999	1.69	196.8	2014-04-06	08:09:22
1904	50.316741	-4.085009	1.9	202.3	2014-04-06	08:09:23
1905	50.316733	-4.085013	1	197.1	2014-04-06	08:09:24
1906	50.316733	-4.085013	0.05	44.1	2014-04-06	08:09:25
1907	50.316737	-4.085016	0.44	332.7	2014-04-06	08:09:26
1908	50.316731	-4.085016	0.63	182.1	2014-04-06	08:09:27
1909	50.316722	-4.085018	0.99	188.3	2014-04-06	08:09:28
1910	50.316714	-4.085018	0.94	181.5	2014-04-06	08:09:29
1911	50.316711	-4.085016	0.34	148.2	2014-04-06	08:09:30
1912	50.316712	-4.085015	0.16	34.3	2014-04-06	08:09:31
1913	50.316702	-4.085011	1.15	167.7	2014-04-06	08:09:32
1914	50.316689	-4.085009	1.45	173.7	2014-04-06	08:09:33
1915	50.316688	-4.085005	0.36	121.1	2014-04-06	08:09:34
1916	50.316694	-4.084998	0.88	30.3	2014-04-06	08:09:35
1917	50.31669	-4.084995	0.53	150.7	2014-04-06	08:09:36
1918	50.31668	-4.084997	1.12	189.2	2014-04-06	08:09:37
1919	50.316668	-4.085	1.39	188.1	2014-04-06	08:09:38
1920	50.316654	-4.085002	1.55	185.5	2014-04-06	08:09:39
1921	50.31664	-4.085014	1.77	208.3	2014-04-06	08:09:40
1922	50.316622	-4.085026	2.17	203.6	2014-04-06	08:09:41
1923	50.31661	-4.085026	1.37	181	2014-04-06	08:09:42
1924	50.316617	-4.085009	1.47	56.9	2014-04-06	08:09:43
1925	50.316624	-4.084995	1.24	52.4	2014-04-06	08:09:44
1926	50.316622	-4.084985	0.72	105	2014-04-06	08:09:45
1927	50.316625	-4.08498	0.53	51.5	2014-04-06	08:09:46
1928	50.316622	-4.08498	0.36	179.1	2014-04-06	08:09:47
1929	50.316628	-4.084977	0.72	15.4	2014-04-06	08:09:48
1930	50.316636	-4.08497	1	30	2014-04-06	08:09:49
1931	50.316648	-4.084968	1.4	5.6	2014-04-06	08:09:50
1932	50.316654	-4.084966	0.67	12.9	2014-04-06	08:09:51
1933	50.316656	-4.084965	0.26	11.9	2014-04-06	08:09:52
1934	50.316659	-4.084961	0.39	41.6	2014-04-06	08:09:53
1935	50.316661	-4.084959	0.25	38.2	2014-04-06	08:09:54
1936	50.316661	-4.084962	0.2	289.3	2014-04-06	08:09:55
1937	50.316657	-4.084973	0.94	235.3	2014-04-06	08:09:56
1938	50.31665	-4.084982	1.02	222	2014-04-06	08:09:57
1939	50.316642	-4.084986	0.94	198.6	2014-04-06	08:09:58
1940	50.316634	-4.084989	0.91	190.6	2014-04-06	08:09:59
1941	50.316625	-4.08499	0.95	187.2	2014-04-06	08:10:00
1942	50.316616	-4.08499	1	179.6	2014-04-06	08:10:01
1943	50.31662	-4.08498	0.83	58.8	2014-04-06	08:10:02
1944	50.316633	-4.08498	1.46	1.2	2014-04-06	08:10:03
1945	50.316639	-4.084992	1.04	305.8	2014-04-06	08:10:04
1946	50.31664	-4.085002	0.75	281.4	2014-04-06	08:10:05
1947	50.316641	-4.085	0.21	47.9	2014-04-06	08:10:06
1948	50.316651	-4.085001	1.08	354.9	2014-04-06	08:10:07
1949	50.316656	-4.084998	0.56	21.2	2014-04-06	08:10:08
1950	50.316656	-4.084998	0.03	51.1	2014-04-06	08:10:09
1951	50.316653	-4.084998	0.37	174.3	2014-04-06	08:10:10
1952	50.316649	-4.084997	0.42	175.2	2014-04-06	08:10:11
1953	50.316642	-4.085	0.83	193.8	2014-04-06	08:10:12
1954	50.316634	-4.085003	0.91	193.2	2014-04-06	08:10:13
1955	50.316627	-4.085002	0.79	174.4	2014-04-06	08:10:14
1956	50.316619	-4.085	0.86	172.8	2014-04-06	08:10:15
1957	50.316614	-4.084999	0.59	171.3	2014-04-06	08:10:16
1958	50.316606	-4.084999	0.82	181.2	2014-04-06	08:10:17
1959	50.316598	-4.085002	0.98	191.2	2014-04-06	08:10:18
1960	50.316591	-4.085004	0.8	192	2014-04-06	08:10:19
1961	50.316582	-4.085006	0.95	187.9	2014-04-06	08:10:20
1962	50.316572	-4.08501	1.22	193.6	2014-04-06	08:10:21
1963	50.316563	-4.085014	1.01	194.7	2014-04-06	08:10:22
1964	50.316556	-4.085015	0.73	187	2014-04-06	08:10:23
1965	50.31655	-4.08502	0.76	208.5	2014-04-06	08:10:24
1966	50.316541	-4.085026	1.08	203	2014-04-06	08:10:25
1967	50.316536	-4.085028	0.63	192	2014-04-06	08:10:26
1968	50.316536	-4.085028	0.06	11.5	2014-04-06	08:10:27
1969	50.316536	-4.085028	0.03	23.5	2014-04-06	08:10:28
1970	50.316527	-4.085031	1.06	192.3	2014-04-06	08:10:29
1971	50.316518	-4.085034	1.07	191.9	2014-04-06	08:10:30
1972	50.316509	-4.085038	1.03	194.7	2014-04-06	08:10:31
1973	50.316498	-4.085042	1.25	193.3	2014-04-06	08:10:32
1974	50.316494	-4.085038	0.51	150.2	2014-04-06	08:10:33
1975	50.316503	-4.085027	1.29	38.1	2014-04-06	08:10:34
1976	50.316516	-4.085019	1.55	19.8	2014-04-06	08:10:35
1977	50.316518	-4.085022	0.29	324.4	2014-04-06	08:10:36
1978	50.316511	-4.085025	0.9	194.7	2014-04-06	08:10:37
1979	50.3165	-4.085033	1.25	206.3	2014-04-06	08:10:38
1980	50.316492	-4.085041	1.12	212.6	2014-04-06	08:10:39
1981	50.316486	-4.085047	0.83	212.6	2014-04-06	08:10:40
1982	50.316478	-4.085054	0.97	209	2014-04-06	08:10:41
1983	50.316469	-4.085061	1.09	208.1	2014-04-06	08:10:42
1984	50.316467	-4.085067	0.45	237.1	2014-04-06	08:10:43
1985	50.316469	-4.08507	0.27	305.7	2014-04-06	08:10:44
1986	50.316469	-4.08507	0.09	351.9	2014-04-06	08:10:45
1987	50.316469	-4.085073	0.22	262.8	2014-04-06	08:10:46
1988	50.316469	-4.085074	0.11	227.7	2014-04-06	08:10:47
1989	50.316459	-4.085078	1.11	195.8	2014-04-06	08:10:48
1990	50.316447	-4.085083	1.37	195.1	2014-04-06	08:10:49
1991	50.316442	-4.085085	0.31	191.1	2014-04-06	08:10:51
1992	50.316448	-4.085081	0.77	22.8	2014-04-06	08:10:52
1993	50.316449	-4.085081	0.16	4.4	2014-04-06	08:10:53
1994	50.316446	-4.085081	0.41	184.2	2014-04-06	08:10:54
1995	50.316444	-4.085078	0.32	126	2014-04-06	08:10:55
1996	50.316449	-4.085075	0.6	17.2	2014-04-06	08:10:56
1997	50.316449	-4.085072	0.2	109.3	2014-04-06	08:10:57
1998	50.316439	-4.085073	1.02	182.4	2014-04-06	08:10:58
1999	50.316433	-4.085071	0.74	166	2014-04-06	08:10:59
[truncated: 2,416 more rows]
