# Supplementary material for: On the Potential of Surfers to Monitor Environmental Indicators in the Coastal Zone
Source: PLoS One. 2015 Jul 8;10(7):e0127706. doi: 10.1371/journal.pone.0127706 (PMC4496071; doi:10.1371/journal.pone.0127706)
Supplement: S1 Data — Contains 85 GPS tracks (comma separated files) used to estimate surfing performance statistics in the manuscript. (ZIP) [file pone.0127706.s001.zip › S1 Data GPS Tracks/20140414_Wembury.csv]

No	Latitude	Longitude	Speed	Course	Date	Time
1	50.317155	-4.083132	0	0	2014-04-14	17:45:58
2	50.317158	-4.083139	0.65	301.2	2014-04-14	17:45:59
3	50.317158	-4.083145	0.39	268.5	2014-04-14	17:46:00
4	50.317161	-4.083147	0.4	339.1	2014-04-14	17:46:01
5	50.317161	-4.083149	0.14	254.6	2014-04-14	17:46:02
6	50.317164	-4.083153	0.42	311.6	2014-04-14	17:46:03
7	50.317165	-4.08316	0.51	285.9	2014-04-14	17:46:04
8	50.317164	-4.083166	0.44	256.6	2014-04-14	17:46:05
9	50.317166	-4.083169	0.27	322.1	2014-04-14	17:46:06
10	50.317167	-4.083168	0.11	16.3	2014-04-14	17:46:07
11	50.317166	-4.083165	0.23	122.4	2014-04-14	17:46:08
12	50.317166	-4.083165	0.06	11.5	2014-04-14	17:46:09
13	50.317167	-4.083165	0.14	357.7	2014-04-14	17:46:10
14	50.317167	-4.083164	0.15	129.6	2014-04-14	17:46:11
15	50.317166	-4.083164	0.06	251.5	2014-04-14	17:46:12
16	50.317165	-4.083165	0.12	205.7	2014-04-14	17:46:13
17	50.317165	-4.083165	0.02	211	2014-04-14	17:46:14
18	50.317164	-4.083166	0.17	182.2	2014-04-14	17:46:15
19	50.317164	-4.083166	0.03	232.8	2014-04-14	17:46:16
20	50.317165	-4.083166	0.16	4.1	2014-04-14	17:46:17
21	50.317166	-4.083165	0.09	23.2	2014-04-14	17:46:18
22	50.317168	-4.083162	0.3	49.9	2014-04-14	17:46:19
23	50.317167	-4.083158	0.3	98.9	2014-04-14	17:46:20
24	50.317167	-4.083156	0.13	90	2014-04-14	17:46:21
25	50.31717	-4.083154	0.38	22.8	2014-04-14	17:46:22
26	50.317173	-4.083153	0.29	9.3	2014-04-14	17:46:23
27	50.317174	-4.083152	0.14	26.2	2014-04-14	17:46:24
28	50.317173	-4.083155	0.19	247.3	2014-04-14	17:46:25
29	50.317171	-4.083158	0.33	222.2	2014-04-14	17:46:26
30	50.317171	-4.083159	0.12	241.3	2014-04-14	17:46:27
31	50.31717	-4.08316	0.04	220.1	2014-04-14	17:46:28
32	50.317173	-4.083161	0.31	345.4	2014-04-14	17:46:29
33	50.317176	-4.083161	0.27	353.7	2014-04-14	17:46:30
34	50.317176	-4.083162	0.05	294.3	2014-04-14	17:46:31
35	50.317175	-4.083162	0.06	217.2	2014-04-14	17:46:32
36	50.317176	-4.083162	0.13	0	2014-04-14	17:46:33
37	50.317175	-4.083164	0.16	223.7	2014-04-14	17:46:34
38	50.317176	-4.083164	0.02	32.6	2014-04-14	17:46:35
39	50.317175	-4.083162	0.16	140.2	2014-04-14	17:46:36
40	50.317175	-4.083161	0.07	49.1	2014-04-14	17:46:37
41	50.317176	-4.083161	0.12	5.4	2014-04-14	17:46:38
42	50.317176	-4.083165	0.24	265.6	2014-04-14	17:46:39
43	50.317175	-4.083168	0.23	253.7	2014-04-14	17:46:40
44	50.317176	-4.083169	0.07	304.2	2014-04-14	17:46:41
45	50.317176	-4.083169	0.05	259.4	2014-04-14	17:46:42
46	50.317175	-4.083169	0.11	166.7	2014-04-14	17:46:43
47	50.317174	-4.083168	0.16	140.2	2014-04-14	17:46:44
48	50.317174	-4.083166	0.08	90	2014-04-14	17:46:45
49	50.317174	-4.083167	0.08	351.3	2014-04-14	17:46:46
50	50.317175	-4.083167	0.1	349.2	2014-04-14	17:46:47
51	50.317175	-4.083167	0.01	51.9	2014-04-14	17:46:48
52	50.317176	-4.083168	0.1	302.1	2014-04-14	17:46:49
53	50.317177	-4.083169	0.14	335.6	2014-04-14	17:46:50
54	50.31718	-4.08317	0.43	344.5	2014-04-14	17:46:51
55	50.317183	-4.083171	0.25	354.7	2014-04-14	17:46:52
56	50.317187	-4.083173	0.54	339.3	2014-04-14	17:46:53
57	50.317195	-4.083176	0.89	345.6	2014-04-14	17:46:54
58	50.317199	-4.083179	0.52	339.7	2014-04-14	17:46:55
59	50.317202	-4.083181	0.36	331.4	2014-04-14	17:46:56
60	50.317208	-4.083181	0.67	0	2014-04-14	17:46:57
61	50.31721	-4.083182	0.25	354.7	2014-04-14	17:46:58
62	50.317212	-4.083181	0.22	4.5	2014-04-14	17:46:59
63	50.317214	-4.083183	0.14	323.3	2014-04-14	17:47:00
64	50.317214	-4.083185	0.18	297.5	2014-04-14	17:47:01
65	50.317214	-4.083187	0.12	279	2014-04-14	17:47:02
66	50.317215	-4.083186	0.02	18.7	2014-04-14	17:47:03
67	50.317217	-4.083189	0.35	328.2	2014-04-14	17:47:04
68	50.31722	-4.08319	0.28	349.1	2014-04-14	17:47:05
69	50.317223	-4.083188	0.38	21.1	2014-04-14	17:47:06
70	50.317226	-4.083186	0.38	16.4	2014-04-14	17:47:07
71	50.317227	-4.083186	0.04	18.2	2014-04-14	17:47:08
72	50.317227	-4.083186	0.08	346.6	2014-04-14	17:47:09
73	50.317231	-4.083187	0.4	351.3	2014-04-14	17:47:10
74	50.317236	-4.083189	0.54	349.9	2014-04-14	17:47:11
75	50.31724	-4.08319	0.54	350.4	2014-04-14	17:47:12
76	50.317244	-4.083191	0.4	348	2014-04-14	17:47:13
77	50.317248	-4.083191	0.42	356.7	2014-04-14	17:47:14
78	50.317249	-4.083192	0.19	352.9	2014-04-14	17:47:15
79	50.31725	-4.083192	0.05	352.2	2014-04-14	17:47:16
80	50.31725	-4.083192	0.02	53.6	2014-04-14	17:47:17
81	50.31725	-4.083192	0.02	270	2014-04-14	17:47:18
82	50.317252	-4.083191	0.21	18.5	2014-04-14	17:47:19
83	50.317252	-4.083193	0.15	284.8	2014-04-14	17:47:20
84	50.31725	-4.083196	0.24	228.3	2014-04-14	17:47:21
85	50.317249	-4.083201	0.44	249	2014-04-14	17:47:22
86	50.317249	-4.083205	0.23	265.3	2014-04-14	17:47:23
87	50.317249	-4.083206	0.07	284.9	2014-04-14	17:47:24
88	50.31725	-4.083205	0.07	40.6	2014-04-14	17:47:25
89	50.317249	-4.083205	0.02	116.6	2014-04-14	17:47:26
90	50.31725	-4.083205	0.07	344.6	2014-04-14	17:47:27
91	50.317251	-4.083205	0.15	346.3	2014-04-14	17:47:28
92	50.317252	-4.083206	0.09	327.4	2014-04-14	17:47:29
93	50.317253	-4.083208	0.13	306.9	2014-04-14	17:47:30
94	50.317253	-4.083208	0.08	307.4	2014-04-14	17:47:31
95	50.317254	-4.08321	0.14	294.4	2014-04-14	17:47:32
96	50.317253	-4.083212	0.11	255.5	2014-04-14	17:47:33
97	50.317252	-4.083212	0.17	198.5	2014-04-14	17:47:34
98	50.31725	-4.083214	0.21	207	2014-04-14	17:47:35
99	50.31725	-4.083214	0.03	315.7	2014-04-14	17:47:36
100	50.317252	-4.083211	0.27	60.5	2014-04-14	17:47:37
101	50.317251	-4.083207	0.28	97.9	2014-04-14	17:47:38
102	50.317249	-4.083203	0.4	135.9	2014-04-14	17:47:39
103	50.317249	-4.083196	0.47	92.3	2014-04-14	17:47:40
104	50.317249	-4.083194	0.17	74.4	2014-04-14	17:47:41
105	50.31725	-4.083191	0.24	71.7	2014-04-14	17:47:42
106	50.317249	-4.083189	0.12	124.1	2014-04-14	17:47:43
107	50.317248	-4.083188	0.16	144.1	2014-04-14	17:47:44
108	50.317247	-4.083187	0.1	152.4	2014-04-14	17:47:45
109	50.317248	-4.083187	0.13	10.2	2014-04-14	17:47:46
110	50.317249	-4.083189	0.13	301.5	2014-04-14	17:47:47
111	50.31725	-4.08319	0.18	314.9	2014-04-14	17:47:48
112	50.317252	-4.083191	0.24	345.6	2014-04-14	17:47:49
113	50.317254	-4.083193	0.2	331.9	2014-04-14	17:47:50
114	50.317257	-4.083193	0.36	355.2	2014-04-14	17:47:51
115	50.317261	-4.083192	0.41	6.6	2014-04-14	17:47:52
116	50.317261	-4.083192	0.1	356.8	2014-04-14	17:47:53
117	50.317263	-4.083192	0.19	16.7	2014-04-14	17:47:54
118	50.317265	-4.08319	0.23	31.4	2014-04-14	17:47:55
119	50.317267	-4.083188	0.32	31.6	2014-04-14	17:47:56
120	50.317269	-4.083185	0.25	45.3	2014-04-14	17:47:57
121	50.31727	-4.083182	0.25	48.6	2014-04-14	17:47:58
122	50.317271	-4.08318	0.21	54.9	2014-04-14	17:47:59
123	50.317272	-4.083178	0.17	77.6	2014-04-14	17:48:00
124	50.317274	-4.083176	0.28	25.2	2014-04-14	17:48:01
125	50.317276	-4.083174	0.27	30.5	2014-04-14	17:48:02
126	50.317277	-4.083172	0.19	46.5	2014-04-14	17:48:03
127	50.317278	-4.08317	0.14	65.6	2014-04-14	17:48:04
128	50.317279	-4.083169	0.17	27.4	2014-04-14	17:48:05
129	50.31728	-4.083168	0.16	27.1	2014-04-14	17:48:06
130	50.317281	-4.083168	0.1	17.9	2014-04-14	17:48:07
131	50.317281	-4.083168	0.02	147.4	2014-04-14	17:48:08
132	50.31728	-4.083167	0.11	137.5	2014-04-14	17:48:09
133	50.31728	-4.083166	0.1	150.3	2014-04-14	17:48:10
134	50.317279	-4.083166	0.06	147.4	2014-04-14	17:48:11
135	50.317281	-4.083165	0.17	2.2	2014-04-14	17:48:12
136	50.317281	-4.083167	0.08	263.2	2014-04-14	17:48:13
137	50.31728	-4.083168	0.11	239.7	2014-04-14	17:48:14
138	50.317279	-4.083169	0.09	212.6	2014-04-14	17:48:15
139	50.317278	-4.083169	0.12	200.5	2014-04-14	17:48:16
140	50.317277	-4.08317	0.17	205.5	2014-04-14	17:48:17
141	50.317276	-4.083171	0.15	203.2	2014-04-14	17:48:18
142	50.317274	-4.083172	0.16	203.5	2014-04-14	17:48:19
143	50.317273	-4.083173	0.18	203.3	2014-04-14	17:48:20
144	50.317271	-4.083175	0.22	211.1	2014-04-14	17:48:21
145	50.317269	-4.083176	0.22	200.7	2014-04-14	17:48:22
146	50.317267	-4.083177	0.25	201	2014-04-14	17:48:23
147	50.317266	-4.083178	0.2	202.5	2014-04-14	17:48:24
148	50.317264	-4.083179	0.18	202.9	2014-04-14	17:48:25
149	50.317263	-4.08318	0.2	206.8	2014-04-14	17:48:26
150	50.317261	-4.083181	0.17	207.4	2014-04-14	17:48:27
151	50.31726	-4.083183	0.16	210.7	2014-04-14	17:48:28
152	50.317259	-4.083184	0.18	211.1	2014-04-14	17:48:29
153	50.317257	-4.083185	0.13	201.4	2014-04-14	17:48:30
154	50.317257	-4.083185	0.08	227	2014-04-14	17:48:31
155	50.317257	-4.083186	0.05	245.7	2014-04-14	17:48:32
156	50.317257	-4.083186	0.01	327.4	2014-04-14	17:48:33
157	50.317257	-4.083186	0.01	90	2014-04-14	17:48:34
158	50.317257	-4.083186	0.02	50.3	2014-04-14	17:48:35
159	50.317257	-4.083186	0.02	342.3	2014-04-14	17:48:36
160	50.317257	-4.083186	0.05	249.5	2014-04-14	17:48:37
161	50.317256	-4.083188	0.07	243.5	2014-04-14	17:48:39
162	50.317256	-4.083189	0.03	308.9	2014-04-14	17:48:40
163	50.317257	-4.083189	0.07	344.6	2014-04-14	17:48:41
164	50.317258	-4.083189	0.08	334.1	2014-04-14	17:48:42
165	50.317259	-4.08319	0.1	327.8	2014-04-14	17:48:43
166	50.317259	-4.083191	0.04	313	2014-04-14	17:48:44
167	50.317259	-4.083191	0.04	334.8	2014-04-14	17:48:45
168	50.317259	-4.083191	0.05	308.1	2014-04-14	17:48:46
169	50.31726	-4.083191	0.09	352.6	2014-04-14	17:48:47
170	50.317261	-4.083192	0.06	342.3	2014-04-14	17:48:48
171	50.317262	-4.083191	0.19	10.8	2014-04-14	17:48:49
172	50.317261	-4.083187	0.33	126.2	2014-04-14	17:48:50
173	50.317262	-4.083177	0.37	79.7	2014-04-14	17:48:52
174	50.317262	-4.083184	0.45	278.3	2014-04-14	17:48:53
175	50.317264	-4.083187	0.15	307.4	2014-04-14	17:48:55
176	50.317265	-4.083185	0.08	41.5	2014-04-14	17:48:57
177	50.317269	-4.083171	1.1	68.6	2014-04-14	17:48:58
178	50.317265	-4.083165	0.59	135.2	2014-04-14	17:48:59
179	50.317257	-4.08316	0.94	156.1	2014-04-14	17:49:00
180	50.317249	-4.083155	0.5	158.1	2014-04-14	17:49:02
181	50.317248	-4.083153	0.14	112.9	2014-04-14	17:49:03
182	50.317247	-4.083156	0.15	232.5	2014-04-14	17:49:05
183	50.317246	-4.083156	0.05	224.6	2014-04-14	17:49:06
184	50.317251	-4.083145	0.95	55.9	2014-04-14	17:49:07
185	50.317256	-4.083145	0.59	5.2	2014-04-14	17:49:08
186	50.317264	-4.083151	0.96	332.5	2014-04-14	17:49:09
187	50.317272	-4.083155	0.89	339.2	2014-04-14	17:49:10
188	50.317276	-4.083152	0.54	29.3	2014-04-14	17:49:11
189	50.317278	-4.08315	0.3	29.7	2014-04-14	17:49:12
190	50.317282	-4.083149	0.49	1.4	2014-04-14	17:49:13
191	50.31729	-4.08315	0.83	356.3	2014-04-14	17:49:14
192	50.317296	-4.083152	0.69	347.1	2014-04-14	17:49:15
193	50.317303	-4.083152	0.79	0.8	2014-04-14	17:49:16
194	50.317313	-4.083153	1.09	356.9	2014-04-14	17:49:17
195	50.317323	-4.083158	1.17	341	2014-04-14	17:49:18
196	50.31733	-4.083162	0.8	339.1	2014-04-14	17:49:19
197	50.317332	-4.083168	0.48	303.1	2014-04-14	17:49:20
198	50.31733	-4.083177	0.67	254.7	2014-04-14	17:49:21
199	50.317327	-4.083186	0.7	242.9	2014-04-14	17:49:22
200	50.317323	-4.083196	0.86	235.6	2014-04-14	17:49:23
201	50.317321	-4.083207	0.84	254.6	2014-04-14	17:49:24
202	50.317321	-4.083218	0.8	272.7	2014-04-14	17:49:25
203	50.31733	-4.083237	0.81	303.7	2014-04-14	17:49:27
204	50.317339	-4.083249	1.38	321.8	2014-04-14	17:49:28
205	50.317352	-4.083263	1.73	325.3	2014-04-14	17:49:29
206	50.317365	-4.083268	1.51	345.4	2014-04-14	17:49:30
207	50.317379	-4.083267	1.5	3.6	2014-04-14	17:49:31
208	50.317395	-4.083266	1.84	1.5	2014-04-14	17:49:32
209	50.317409	-4.083267	1.57	358.9	2014-04-14	17:49:33
210	50.317422	-4.083276	1.61	335.9	2014-04-14	17:49:34
211	50.317433	-4.083291	1.6	316.8	2014-04-14	17:49:35
212	50.317441	-4.08331	1.6	305.7	2014-04-14	17:49:36
213	50.317449	-4.08333	1.68	303.1	2014-04-14	17:49:37
214	50.317457	-4.083348	1.59	303.9	2014-04-14	17:49:38
215	50.317462	-4.083366	1.36	290.8	2014-04-14	17:49:39
216	50.317463	-4.083389	1.63	276.2	2014-04-14	17:49:40
217	50.317465	-4.083411	1.59	275.8	2014-04-14	17:49:41
218	50.317465	-4.083431	1.41	271.1	2014-04-14	17:49:42
219	50.317466	-4.083454	1.63	275.6	2014-04-14	17:49:43
220	50.31747	-4.083481	1.97	282.6	2014-04-14	17:49:44
221	50.31747	-4.083504	1.64	269.3	2014-04-14	17:49:45
222	50.317471	-4.083526	1.55	274.9	2014-04-14	17:49:46
223	50.317473	-4.083546	1.49	277.9	2014-04-14	17:49:47
224	50.317476	-4.083567	1.47	280.9	2014-04-14	17:49:48
225	50.31748	-4.083588	1.56	286.8	2014-04-14	17:49:49
226	50.317483	-4.083606	1.38	284.5	2014-04-14	17:49:50
227	50.317485	-4.083622	1.16	281.6	2014-04-14	17:49:51
228	50.317485	-4.083638	1.09	272.5	2014-04-14	17:49:52
229	50.317485	-4.083655	1.23	268.7	2014-04-14	17:49:53
230	50.317489	-4.08367	1.16	290.2	2014-04-14	17:49:54
231	50.317491	-4.083685	1.04	285	2014-04-14	17:49:55
232	50.317491	-4.083705	1.44	267.7	2014-04-14	17:49:56
233	50.317489	-4.083722	1.27	260.3	2014-04-14	17:49:57
234	50.317486	-4.083739	1.23	255	2014-04-14	17:49:58
235	50.31748	-4.083753	1.14	238.2	2014-04-14	17:49:59
236	50.317474	-4.083763	0.99	227.5	2014-04-14	17:50:00
237	50.317469	-4.083771	0.86	224.3	2014-04-14	17:50:01
238	50.317464	-4.083785	1.16	238.9	2014-04-14	17:50:02
239	50.317458	-4.083803	1.37	243.8	2014-04-14	17:50:03
240	50.317452	-4.08382	1.41	240.6	2014-04-14	17:50:04
241	50.317444	-4.083831	1.18	221.4	2014-04-14	17:50:05
242	50.317439	-4.083839	0.76	228.3	2014-04-14	17:50:06
243	50.317438	-4.083847	0.62	254.2	2014-04-14	17:50:07
244	50.317435	-4.083861	1.02	249	2014-04-14	17:50:08
245	50.317432	-4.083877	1.21	253.4	2014-04-14	17:50:09
246	50.317427	-4.083889	1.04	238.6	2014-04-14	17:50:10
247	50.317402	-4.08392	1.77	218.6	2014-04-14	17:50:12
248	50.317396	-4.083949	2.17	252	2014-04-14	17:50:13
249	50.317395	-4.08397	1.47	266.7	2014-04-14	17:50:14
250	50.317402	-4.083997	2.05	290.8	2014-04-14	17:50:15
251	50.317407	-4.084016	1.5	293.8	2014-04-14	17:50:16
252	50.317412	-4.084032	1.22	295.9	2014-04-14	17:50:17
253	50.317416	-4.084044	0.98	301	2014-04-14	17:50:18
254	50.31742	-4.08405	0.58	310.9	2014-04-14	17:50:19
255	50.317423	-4.084055	0.54	312.3	2014-04-14	17:50:20
256	50.317427	-4.084061	0.65	319.4	2014-04-14	17:50:21
257	50.31743	-4.084065	0.33	314.5	2014-04-14	17:50:22
258	50.317433	-4.084063	0.2	21	2014-04-14	17:50:24
259	50.317434	-4.084063	0.1	356.8	2014-04-14	17:50:25
260	50.317433	-4.084071	0.31	258.6	2014-04-14	17:50:27
261	50.317431	-4.084081	0.37	252.5	2014-04-14	17:50:29
262	50.317456	-4.084077	2.89	6.1	2014-04-14	17:50:30
263	50.317472	-4.084072	1.79	12.3	2014-04-14	17:50:31
264	50.317483	-4.084073	1.24	356.1	2014-04-14	17:50:32
265	50.317493	-4.084074	1.04	356.4	2014-04-14	17:50:33
266	50.317498	-4.084073	0.58	5.9	2014-04-14	17:50:34
267	50.317502	-4.084076	0.53	334	2014-04-14	17:50:35
268	50.317511	-4.084081	1.08	339.7	2014-04-14	17:50:36
269	50.317508	-4.084081	0.37	172.5	2014-04-14	17:50:37
270	50.317506	-4.084079	0.22	144.7	2014-04-14	17:50:38
271	50.317504	-4.084083	0.38	228.6	2014-04-14	17:50:39
272	50.317502	-4.084085	0.26	217	2014-04-14	17:50:40
273	50.317498	-4.084087	0.45	193.8	2014-04-14	17:50:41
274	50.317494	-4.084092	0.63	216.7	2014-04-14	17:50:42
275	50.31749	-4.084099	0.7	228.4	2014-04-14	17:50:43
276	50.317492	-4.084105	0.25	308.5	2014-04-14	17:50:45
277	50.317497	-4.084107	0.51	342.3	2014-04-14	17:50:46
278	50.317498	-4.084111	0.29	290.5	2014-04-14	17:50:47
279	50.317492	-4.08415	2.9	256.4	2014-04-14	17:50:48
280	50.317484	-4.08418	2.23	248.9	2014-04-14	17:50:49
281	50.317476	-4.084203	1.91	239.5	2014-04-14	17:50:50
282	50.317467	-4.084233	2.35	245.6	2014-04-14	17:50:51
283	50.317456	-4.084251	1.74	227.2	2014-04-14	17:50:52
284	50.317448	-4.084264	1.3	224.3	2014-04-14	17:50:53
285	50.317443	-4.084268	0.67	209.1	2014-04-14	17:50:54
286	50.317442	-4.084271	0.17	250.6	2014-04-14	17:50:55
287	50.31744	-4.084276	0.21	242.4	2014-04-14	17:50:57
288	50.317438	-4.084281	0.22	226.3	2014-04-14	17:50:59
289	50.317437	-4.084283	0.14	262.5	2014-04-14	17:51:00
290	50.317437	-4.084285	0.14	273.5	2014-04-14	17:51:01
291	50.317437	-4.084286	0.12	246.3	2014-04-14	17:51:02
292	50.317426	-4.084283	1.26	168.8	2014-04-14	17:51:03
293	50.317416	-4.08428	1.11	171.4	2014-04-14	17:51:04
294	50.317406	-4.084279	1.1	175.6	2014-04-14	17:51:05
295	50.317395	-4.084277	1.23	173	2014-04-14	17:51:06
296	50.317386	-4.084274	1.02	168.5	2014-04-14	17:51:07
297	50.317377	-4.084273	0.99	175.2	2014-04-14	17:51:08
298	50.317369	-4.084272	0.95	176	2014-04-14	17:51:09
299	50.31736	-4.084271	1	174.2	2014-04-14	17:51:10
300	50.317351	-4.084268	1.04	170.4	2014-04-14	17:51:11
301	50.317341	-4.084266	1.14	173.7	2014-04-14	17:51:12
302	50.317331	-4.084264	1.11	172.6	2014-04-14	17:51:13
303	50.317321	-4.084262	1.06	168.9	2014-04-14	17:51:14
304	50.317312	-4.084258	1.08	166.2	2014-04-14	17:51:15
305	50.317303	-4.084254	1.01	164.3	2014-04-14	17:51:16
306	50.317294	-4.084251	1.07	169.1	2014-04-14	17:51:17
307	50.317283	-4.084247	1.2	165	2014-04-14	17:51:18
308	50.317276	-4.084242	0.86	155.9	2014-04-14	17:51:19
309	50.317271	-4.08424	0.65	170	2014-04-14	17:51:20
310	50.317264	-4.08424	0.36	175.2	2014-04-14	17:51:22
311	50.317262	-4.084239	0.21	175.1	2014-04-14	17:51:23
312	50.317261	-4.084239	0.21	175	2014-04-14	17:51:24
313	50.317259	-4.084239	0.22	172.1	2014-04-14	17:51:25
314	50.317257	-4.084238	0.22	173.8	2014-04-14	17:51:26
315	50.317248	-4.084235	1	166.8	2014-04-14	17:51:27
316	50.317239	-4.084232	1.07	167.8	2014-04-14	17:51:28
317	50.31723	-4.084228	1.04	164.6	2014-04-14	17:51:29
318	50.31722	-4.084225	1.04	169.2	2014-04-14	17:51:30
319	50.317211	-4.084221	1.04	164	2014-04-14	17:51:31
320	50.317202	-4.084216	1.07	161.1	2014-04-14	17:51:32
321	50.317195	-4.08421	0.99	151.2	2014-04-14	17:51:33
322	50.317189	-4.0842	0.9	130.7	2014-04-14	17:51:34
323	50.317184	-4.08419	0.96	128.5	2014-04-14	17:51:35
324	50.317177	-4.084179	1.05	135.6	2014-04-14	17:51:36
325	50.31717	-4.084169	1.09	140.8	2014-04-14	17:51:37
326	50.317161	-4.084163	1.11	154.5	2014-04-14	17:51:38
327	50.317151	-4.08416	1.13	168.8	2014-04-14	17:51:39
328	50.31714	-4.084158	1.19	174.5	2014-04-14	17:51:40
329	50.317129	-4.084155	1.26	171.6	2014-04-14	17:51:41
330	50.317119	-4.084151	1.09	161.6	2014-04-14	17:51:42
331	50.317112	-4.084144	0.96	148.9	2014-04-14	17:51:43
332	50.317106	-4.084137	0.82	143.9	2014-04-14	17:51:44
333	50.317103	-4.084129	0.71	123.3	2014-04-14	17:51:45
334	50.317098	-4.08412	0.81	131.2	2014-04-14	17:51:46
335	50.317092	-4.084112	0.89	141.6	2014-04-14	17:51:47
336	50.317084	-4.084104	0.97	145	2014-04-14	17:51:48
337	50.317076	-4.084097	1.03	149.7	2014-04-14	17:51:49
338	50.31707	-4.08409	0.86	145.8	2014-04-14	17:51:50
339	50.317065	-4.084082	0.87	135.1	2014-04-14	17:51:51
340	50.317058	-4.084073	0.9	139.1	2014-04-14	17:51:52
341	50.317053	-4.084065	0.88	134.5	2014-04-14	17:51:53
342	50.317047	-4.084057	0.82	140.4	2014-04-14	17:51:54
343	50.317043	-4.08405	0.68	135.5	2014-04-14	17:51:55
344	50.317038	-4.084045	0.69	145.4	2014-04-14	17:51:56
345	50.317031	-4.084039	0.86	152.8	2014-04-14	17:51:57
346	50.317024	-4.084034	0.86	155.5	2014-04-14	17:51:58
347	50.317018	-4.084027	0.84	139.9	2014-04-14	17:51:59
348	50.317012	-4.08402	0.83	145	2014-04-14	17:52:00
349	50.317005	-4.084013	0.89	144.5	2014-04-14	17:52:01
350	50.316999	-4.084005	0.9	140.1	2014-04-14	17:52:02
351	50.316993	-4.083997	0.9	143.6	2014-04-14	17:52:03
352	50.316986	-4.083989	0.91	143.3	2014-04-14	17:52:04
353	50.316981	-4.083981	0.84	135.7	2014-04-14	17:52:05
354	50.316975	-4.083973	0.88	135.2	2014-04-14	17:52:06
355	50.316969	-4.083964	0.92	139.3	2014-04-14	17:52:07
356	50.316962	-4.083957	0.95	147.8	2014-04-14	17:52:08
357	50.316955	-4.083951	0.86	149.1	2014-04-14	17:52:09
358	50.316947	-4.083943	1	148.9	2014-04-14	17:52:10
359	50.316939	-4.083936	1.01	150.3	2014-04-14	17:52:11
360	50.316932	-4.08393	0.93	149.9	2014-04-14	17:52:12
361	50.316926	-4.083924	0.81	150.6	2014-04-14	17:52:13
362	50.316921	-4.083918	0.69	142.4	2014-04-14	17:52:14
363	50.316917	-4.083912	0.65	138.1	2014-04-14	17:52:15
364	50.316912	-4.083905	0.71	131.3	2014-04-14	17:52:16
365	50.316905	-4.083898	0.98	148.3	2014-04-14	17:52:17
366	50.316896	-4.083891	1.06	155.4	2014-04-14	17:52:18
367	50.316887	-4.083887	1.02	163.7	2014-04-14	17:52:19
368	50.316879	-4.083883	1.03	163.6	2014-04-14	17:52:20
369	50.316872	-4.083876	0.89	145.5	2014-04-14	17:52:21
370	50.316868	-4.083865	0.87	120.9	2014-04-14	17:52:22
371	50.316865	-4.083855	0.8	113.2	2014-04-14	17:52:23
372	50.316863	-4.083846	0.73	112.4	2014-04-14	17:52:24
373	50.316861	-4.083834	0.83	105.1	2014-04-14	17:52:25
374	50.316857	-4.083824	0.83	118.1	2014-04-14	17:52:26
375	50.316852	-4.083815	0.83	129.6	2014-04-14	17:52:27
376	50.316846	-4.083808	0.83	141.6	2014-04-14	17:52:28
377	50.316841	-4.083799	0.84	135.3	2014-04-14	17:52:29
378	50.316835	-4.083791	0.9	135.8	2014-04-14	17:52:30
379	50.31683	-4.083782	0.83	136.7	2014-04-14	17:52:31
380	50.316823	-4.083775	0.9	142.3	2014-04-14	17:52:32
381	50.316817	-4.083769	0.8	147.1	2014-04-14	17:52:33
382	50.316812	-4.083763	0.73	143.9	2014-04-14	17:52:34
383	50.316807	-4.083757	0.72	143.4	2014-04-14	17:52:35
384	50.316803	-4.083748	0.76	129.7	2014-04-14	17:52:36
385	50.316797	-4.083743	0.75	149	2014-04-14	17:52:37
386	50.316792	-4.083736	0.76	139.4	2014-04-14	17:52:38
387	50.316786	-4.083729	0.79	138.3	2014-04-14	17:52:39
388	50.31678	-4.083725	0.77	161.5	2014-04-14	17:52:40
389	50.316773	-4.083724	0.8	171.8	2014-04-14	17:52:41
390	50.316767	-4.08372	0.66	160.1	2014-04-14	17:52:42
391	50.316762	-4.083715	0.73	147.4	2014-04-14	17:52:43
392	50.316755	-4.083711	0.82	159.5	2014-04-14	17:52:44
393	50.316747	-4.083709	0.86	172	2014-04-14	17:52:45
394	50.316738	-4.083711	1.04	185.6	2014-04-14	17:52:46
395	50.316729	-4.083713	1.03	189	2014-04-14	17:52:47
396	50.31672	-4.083714	0.92	186.6	2014-04-14	17:52:48
397	50.316714	-4.083715	0.73	184.2	2014-04-14	17:52:49
398	50.316708	-4.083717	0.68	190.1	2014-04-14	17:52:50
399	50.316702	-4.083719	0.72	192.4	2014-04-14	17:52:51
400	50.316695	-4.083721	0.71	192.2	2014-04-14	17:52:52
401	50.316688	-4.083722	0.83	187.1	2014-04-14	17:52:53
402	50.316681	-4.083723	0.74	181.4	2014-04-14	17:52:54
403	50.316674	-4.083722	0.77	176	2014-04-14	17:52:55
404	50.316666	-4.083722	0.92	180	2014-04-14	17:52:56
405	50.31666	-4.083723	0.72	185.7	2014-04-14	17:52:57
406	50.316661	-4.083726	0.24	308.1	2014-04-14	17:52:58
407	50.316665	-4.083727	0.22	349	2014-04-14	17:53:00
408	50.316665	-4.083726	0.03	73.2	2014-04-14	17:53:02
409	50.316665	-4.083726	0.02	32.6	2014-04-14	17:53:03
410	50.316665	-4.083726	0.01	180	2014-04-14	17:53:04
411	50.316666	-4.083724	0.07	45.5	2014-04-14	17:53:06
412	50.316666	-4.083724	0.01	53.6	2014-04-14	17:53:08
413	50.316666	-4.083724	0.04	135.9	2014-04-14	17:53:10
414	50.316666	-4.083724	0.03	261.4	2014-04-14	17:53:12
415	50.316663	-4.083726	0.32	200.7	2014-04-14	17:53:13
416	50.316663	-4.083726	0.02	32.6	2014-04-14	17:53:14
417	50.316658	-4.083728	0.63	191	2014-04-14	17:53:15
418	50.316651	-4.083729	0.69	190.4	2014-04-14	17:53:16
419	50.316644	-4.083732	0.87	191	2014-04-14	17:53:17
420	50.316634	-4.083734	1.06	188.1	2014-04-14	17:53:18
421	50.316625	-4.083735	1.09	185	2014-04-14	17:53:19
422	50.316615	-4.083736	1.06	182.3	2014-04-14	17:53:20
423	50.316608	-4.083737	0.84	184.8	2014-04-14	17:53:21
424	50.316601	-4.083736	0.77	176	2014-04-14	17:53:22
425	50.316594	-4.083735	0.77	177.3	2014-04-14	17:53:23
426	50.316588	-4.083734	0.69	170.5	2014-04-14	17:53:24
427	50.31658	-4.083732	0.84	168.6	2014-04-14	17:53:25
428	50.316573	-4.083729	0.86	170	2014-04-14	17:53:26
429	50.316563	-4.083728	1.03	174.4	2014-04-14	17:53:27
430	50.316554	-4.083727	1.02	175.6	2014-04-14	17:53:28
431	50.316547	-4.083725	0.78	171.2	2014-04-14	17:53:29
432	50.316538	-4.083724	1.01	173.2	2014-04-14	17:53:30
433	50.31653	-4.083722	0.98	174.8	2014-04-14	17:53:31
434	50.316522	-4.083722	0.89	177.7	2014-04-14	17:53:32
435	50.316515	-4.083719	0.73	166.8	2014-04-14	17:53:33
436	50.31651	-4.083718	0.58	167	2014-04-14	17:53:34
437	50.316504	-4.083716	0.68	170.4	2014-04-14	17:53:35
438	50.316496	-4.083715	0.92	176.3	2014-04-14	17:53:36
439	50.316488	-4.083712	0.95	166.9	2014-04-14	17:53:37
440	50.31648	-4.083708	0.91	158.9	2014-04-14	17:53:38
441	50.316473	-4.083704	0.83	160.3	2014-04-14	17:53:39
442	50.316466	-4.0837	0.8	163.1	2014-04-14	17:53:40
443	50.316458	-4.083698	0.87	167.7	2014-04-14	17:53:41
444	50.316449	-4.083696	1.02	174.7	2014-04-14	17:53:42
445	50.31644	-4.083698	1.06	184.2	2014-04-14	17:53:43
446	50.316432	-4.083698	0.87	182.7	2014-04-14	17:53:44
447	50.316424	-4.0837	0.95	189.4	2014-04-14	17:53:45
448	50.316415	-4.083701	0.98	183.2	2014-04-14	17:53:46
449	50.316407	-4.0837	0.91	173.6	2014-04-14	17:53:47
450	50.3164	-4.083697	0.8	167	2014-04-14	17:53:48
451	50.316392	-4.083695	0.87	168.5	2014-04-14	17:53:49
452	50.316385	-4.083693	0.83	169.7	2014-04-14	17:53:50
453	50.316377	-4.08369	0.86	167.6	2014-04-14	17:53:51
454	50.316371	-4.083688	0.76	168.3	2014-04-14	17:53:52
455	50.316364	-4.083687	0.75	175.9	2014-04-14	17:53:53
456	50.316356	-4.083686	0.85	176	2014-04-14	17:53:54
457	50.31635	-4.083684	0.73	168.8	2014-04-14	17:53:55
458	50.316343	-4.083685	0.75	186.8	2014-04-14	17:53:56
459	50.316335	-4.083688	0.87	193.4	2014-04-14	17:53:57
460	50.316328	-4.08369	0.8	190.3	2014-04-14	17:53:58
461	50.316322	-4.083694	0.79	198.1	2014-04-14	17:53:59
462	50.316315	-4.083697	0.79	194.8	2014-04-14	17:54:00
463	50.316308	-4.083699	0.81	193.7	2014-04-14	17:54:01
464	50.316301	-4.083702	0.77	196.6	2014-04-14	17:54:02
465	50.316295	-4.083707	0.81	205.7	2014-04-14	17:54:03
466	50.316288	-4.083708	0.76	185.9	2014-04-14	17:54:04
467	50.316281	-4.08371	0.8	187.3	2014-04-14	17:54:05
468	50.316273	-4.083712	0.85	191.7	2014-04-14	17:54:06
469	50.316267	-4.083714	0.7	192.8	2014-04-14	17:54:07
470	50.316262	-4.083716	0.61	187.8	2014-04-14	17:54:08
471	50.316256	-4.083716	0.6	182.3	2014-04-14	17:54:09
472	50.316251	-4.083717	0.58	184.7	2014-04-14	17:54:10
473	50.316246	-4.083718	0.56	186.7	2014-04-14	17:54:11
474	50.316242	-4.083717	0.45	175.5	2014-04-14	17:54:12
475	50.316237	-4.083717	0.6	177.1	2014-04-14	17:54:13
476	50.316232	-4.083718	0.57	187.1	2014-04-14	17:54:14
477	50.316227	-4.083719	0.52	191.2	2014-04-14	17:54:15
478	50.316221	-4.083719	0.71	181	2014-04-14	17:54:16
479	50.316214	-4.083719	0.78	178.2	2014-04-14	17:54:17
480	50.316206	-4.083718	0.84	175.5	2014-04-14	17:54:18
481	50.316198	-4.083715	0.97	168	2014-04-14	17:54:19
482	50.31619	-4.083711	0.93	161.2	2014-04-14	17:54:20
483	50.316183	-4.083706	0.8	152.5	2014-04-14	17:54:21
484	50.316177	-4.083701	0.74	152.1	2014-04-14	17:54:22
485	50.316171	-4.083697	0.76	160.4	2014-04-14	17:54:23
486	50.316164	-4.083697	0.73	175.8	2014-04-14	17:54:24
487	50.316156	-4.083696	0.91	179.2	2014-04-14	17:54:25
488	50.316148	-4.083695	0.95	172.8	2014-04-14	17:54:26
489	50.316139	-4.083694	1.02	177	2014-04-14	17:54:27
490	50.31613	-4.083694	1.01	179.7	2014-04-14	17:54:28
491	50.31612	-4.083693	1.05	176.4	2014-04-14	17:54:29
492	50.31611	-4.083692	1.09	176.6	2014-04-14	17:54:30
493	50.316103	-4.083689	0.83	166.7	2014-04-14	17:54:31
494	50.316097	-4.083683	0.81	147.4	2014-04-14	17:54:32
495	50.316091	-4.083676	0.87	141.5	2014-04-14	17:54:33
496	50.316085	-4.083668	0.84	138.5	2014-04-14	17:54:34
497	50.316078	-4.083661	0.91	146.8	2014-04-14	17:54:35
498	50.316072	-4.083655	0.85	149.8	2014-04-14	17:54:36
499	50.316065	-4.08365	0.87	158.4	2014-04-14	17:54:37
500	50.316057	-4.083648	0.82	170.9	2014-04-14	17:54:38
501	50.31605	-4.083647	0.76	173.7	2014-04-14	17:54:39
502	50.316042	-4.083644	0.94	168.3	2014-04-14	17:54:40
503	50.316034	-4.08364	0.95	159.9	2014-04-14	17:54:41
504	50.316027	-4.083635	0.82	156.3	2014-04-14	17:54:42
505	50.316021	-4.083632	0.72	160.7	2014-04-14	17:54:43
506	50.316015	-4.083628	0.78	160.8	2014-04-14	17:54:44
507	50.316009	-4.083625	0.72	159.8	2014-04-14	17:54:45
508	50.316004	-4.083619	0.67	144.5	2014-04-14	17:54:46
509	50.315998	-4.083616	0.68	156.8	2014-04-14	17:54:47
510	50.315992	-4.083614	0.69	171.6	2014-04-14	17:54:48
511	50.315986	-4.083611	0.72	164.1	2014-04-14	17:54:49
512	50.315979	-4.08361	0.81	174.1	2014-04-14	17:54:50
513	50.315972	-4.08361	0.74	181.8	2014-04-14	17:54:51
514	50.315966	-4.08361	0.61	179.5	2014-04-14	17:54:52
515	50.315962	-4.083611	0.54	185.6	2014-04-14	17:54:53
516	50.315956	-4.083612	0.62	184.4	2014-04-14	17:54:54
517	50.31595	-4.083609	0.72	166.1	2014-04-14	17:54:55
518	50.315943	-4.083607	0.77	169.3	2014-04-14	17:54:56
519	50.315937	-4.083605	0.74	166.9	2014-04-14	17:54:57
520	50.315929	-4.083603	0.83	171.8	2014-04-14	17:54:58
521	50.315922	-4.083603	0.85	176.8	2014-04-14	17:54:59
522	50.315914	-4.083603	0.8	182.1	2014-04-14	17:55:00
523	50.315906	-4.083607	0.94	197.7	2014-04-14	17:55:01
524	50.315901	-4.083609	0.6	193.7	2014-04-14	17:55:02
525	50.315901	-4.08361	0.07	229.1	2014-04-14	17:55:03
526	50.315893	-4.08361	0.79	180.8	2014-04-14	17:55:04
527	50.315887	-4.083611	0.71	186.2	2014-04-14	17:55:05
528	50.315885	-4.083609	0.16	148.4	2014-04-14	17:55:07
529	50.315884	-4.083609	0.02	180	2014-04-14	17:55:08
530	50.315884	-4.083608	0.08	119.1	2014-04-14	17:55:09
531	50.315885	-4.083607	0.08	39.5	2014-04-14	17:55:10
532	50.315884	-4.083606	0.09	137.2	2014-04-14	17:55:11
533	50.315879	-4.083607	0.61	186.7	2014-04-14	17:55:12
534	50.315872	-4.083607	0.69	177	2014-04-14	17:55:13
535	50.315866	-4.083605	0.69	168.5	2014-04-14	17:55:14
536	50.31586	-4.083602	0.74	161.1	2014-04-14	17:55:15
537	50.315855	-4.083597	0.7	150.3	2014-04-14	17:55:16
538	50.31585	-4.083592	0.61	148.9	2014-04-14	17:55:17
539	50.315844	-4.083591	0.66	172.7	2014-04-14	17:55:18
540	50.315838	-4.083589	0.73	169.2	2014-04-14	17:55:19
541	50.315831	-4.083587	0.74	170.7	2014-04-14	17:55:20
542	50.315825	-4.083584	0.73	160.1	2014-04-14	17:55:21
543	50.315817	-4.083584	0.84	182	2014-04-14	17:55:22
544	50.31581	-4.083584	0.79	176.1	2014-04-14	17:55:23
545	50.315806	-4.083579	0.63	147.4	2014-04-14	17:55:24
546	50.315801	-4.083573	0.64	138.9	2014-04-14	17:55:25
547	50.315798	-4.083568	0.45	133.7	2014-04-14	17:55:26
548	50.315793	-4.083566	0.66	168.5	2014-04-14	17:55:27
549	50.315786	-4.083566	0.76	175.5	2014-04-14	17:55:28
550	50.315779	-4.083564	0.75	170.8	2014-04-14	17:55:29
551	50.315771	-4.083565	0.96	184.6	2014-04-14	17:55:30
552	50.315764	-4.083566	0.76	185	2014-04-14	17:55:31
553	50.315755	-4.083565	0.97	177.1	2014-04-14	17:55:32
554	50.315748	-4.083563	0.84	168.1	2014-04-14	17:55:33
555	50.315742	-4.083559	0.65	155.8	2014-04-14	17:55:34
556	50.315738	-4.083557	0.5	166.3	2014-04-14	17:55:35
557	50.315736	-4.083556	0.25	150.9	2014-04-14	17:55:36
558	50.315736	-4.083555	0.08	125.6	2014-04-14	17:55:37
559	50.315731	-4.083553	0.58	167	2014-04-14	17:55:38
560	50.315725	-4.083551	0.62	167.3	2014-04-14	17:55:39
561	50.315719	-4.083549	0.75	169.9	2014-04-14	17:55:40
562	50.315711	-4.083549	0.86	177.6	2014-04-14	17:55:41
563	50.315703	-4.083548	0.84	177.6	2014-04-14	17:55:42
564	50.315697	-4.083547	0.68	172.9	2014-04-14	17:55:43
565	50.315691	-4.083545	0.73	171.1	2014-04-14	17:55:44
566	50.315684	-4.083543	0.81	167.3	2014-04-14	17:55:45
567	50.315677	-4.08354	0.71	165.1	2014-04-14	17:55:46
568	50.315671	-4.083537	0.75	161.4	2014-04-14	17:55:47
569	50.315665	-4.083534	0.75	166.2	2014-04-14	17:55:48
570	50.315658	-4.083533	0.72	172.3	2014-04-14	17:55:49
571	50.315653	-4.083533	0.57	178.2	2014-04-14	17:55:50
572	50.31565	-4.083532	0.18	169.7	2014-04-14	17:55:52
573	50.315644	-4.083532	0.68	177.6	2014-04-14	17:55:53
574	50.315637	-4.083532	0.7	182.4	2014-04-14	17:55:54
575	50.315632	-4.083532	0.58	181.2	2014-04-14	17:55:55
576	50.315627	-4.083534	0.58	192.4	2014-04-14	17:55:56
577	50.31562	-4.083536	0.76	190.8	2014-04-14	17:55:57
578	50.315613	-4.083539	0.8	193.9	2014-04-14	17:55:58
579	50.315607	-4.08354	0.69	186.4	2014-04-14	17:55:59
580	50.315602	-4.083537	0.64	164.3	2014-04-14	17:56:00
581	50.315596	-4.083536	0.67	172.3	2014-04-14	17:56:01
582	50.31559	-4.083536	0.64	182.1	2014-04-14	17:56:02
583	50.315586	-4.083536	0.46	176.3	2014-04-14	17:56:03
584	50.315581	-4.083535	0.56	176.9	2014-04-14	17:56:04
585	50.315575	-4.083537	0.69	191.1	2014-04-14	17:56:05
586	50.315569	-4.08354	0.71	193.6	2014-04-14	17:56:06
587	50.315563	-4.083542	0.68	191	2014-04-14	17:56:07
588	50.315556	-4.08354	0.76	171	2014-04-14	17:56:08
589	50.315552	-4.083539	0.48	168.5	2014-04-14	17:56:09
590	50.315551	-4.083539	0.06	218.5	2014-04-14	17:56:10
591	50.315544	-4.083541	0.82	187.9	2014-04-14	17:56:11
592	50.315538	-4.083542	0.7	189.3	2014-04-14	17:56:12
593	50.31553	-4.083543	0.83	182.9	2014-04-14	17:56:13
594	50.315522	-4.083543	0.88	178.8	2014-04-14	17:56:14
595	50.315514	-4.083543	0.95	181.4	2014-04-14	17:56:15
596	50.315506	-4.083544	0.9	183	2014-04-14	17:56:16
597	50.315499	-4.083542	0.72	170	2014-04-14	17:56:17
598	50.315493	-4.083543	0.66	185.2	2014-04-14	17:56:18
599	50.315488	-4.083545	0.64	192.4	2014-04-14	17:56:19
600	50.315481	-4.083546	0.82	189.6	2014-04-14	17:56:20
601	50.315472	-4.083549	0.93	189.2	2014-04-14	17:56:21
602	50.315466	-4.083551	0.71	191.5	2014-04-14	17:56:22
603	50.315462	-4.08355	0.49	178.6	2014-04-14	17:56:23
604	50.315455	-4.083549	0.69	174.6	2014-04-14	17:56:24
605	50.31545	-4.083548	0.67	173.9	2014-04-14	17:56:25
606	50.315444	-4.083548	0.64	176.7	2014-04-14	17:56:26
607	50.315436	-4.083549	0.85	186.9	2014-04-14	17:56:27
608	50.315428	-4.083551	0.89	187.7	2014-04-14	17:56:28
609	50.315421	-4.083552	0.87	184.7	2014-04-14	17:56:29
610	50.315414	-4.083548	0.79	161.1	2014-04-14	17:56:30
611	50.315408	-4.083547	0.69	168.6	2014-04-14	17:56:31
612	50.3154	-4.083549	0.85	190.8	2014-04-14	17:56:32
613	50.315393	-4.083549	0.82	180.4	2014-04-14	17:56:33
614	50.315384	-4.083549	1.03	180	2014-04-14	17:56:34
615	50.315375	-4.083551	0.99	190	2014-04-14	17:56:35
616	50.315367	-4.083554	0.87	191.5	2014-04-14	17:56:36
617	50.31536	-4.083555	0.76	186.7	2014-04-14	17:56:37
618	50.315353	-4.083554	0.8	176.2	2014-04-14	17:56:38
619	50.315347	-4.083554	0.65	180.5	2014-04-14	17:56:39
620	50.315341	-4.083552	0.71	166.5	2014-04-14	17:56:40
621	50.315334	-4.083551	0.76	175.9	2014-04-14	17:56:41
622	50.315326	-4.083551	0.87	178.5	2014-04-14	17:56:42
623	50.315318	-4.083551	0.96	179.6	2014-04-14	17:56:43
624	50.31531	-4.083552	0.92	186	2014-04-14	17:56:44
625	50.315306	-4.083556	0.5	209.1	2014-04-14	17:56:45
626	50.315303	-4.083559	0.39	216.2	2014-04-14	17:56:46
627	50.315301	-4.083561	0.13	207.2	2014-04-14	17:56:48
628	50.315298	-4.083563	0.36	214.9	2014-04-14	17:56:49
629	50.315293	-4.083566	0.6	196.1	2014-04-14	17:56:50
630	50.315287	-4.083569	0.69	200.8	2014-04-14	17:56:51
631	50.315282	-4.083573	0.59	207.7	2014-04-14	17:56:52
632	50.315282	-4.083573	0.03	71.4	2014-04-14	17:56:53
633	50.315277	-4.083577	0.69	204.1	2014-04-14	17:56:54
634	50.315271	-4.083578	0.6	186.2	2014-04-14	17:56:55
635	50.315265	-4.083578	0.7	182.4	2014-04-14	17:56:56
636	50.315259	-4.083579	0.72	187.1	2014-04-14	17:56:57
637	50.315251	-4.08358	0.81	182.1	2014-04-14	17:56:58
638	50.315244	-4.083579	0.88	178.4	2014-04-14	17:56:59
639	50.315237	-4.083578	0.76	170.5	2014-04-14	17:57:00
640	50.315231	-4.083579	0.63	190.4	2014-04-14	17:57:01
641	50.315227	-4.083582	0.54	200.1	2014-04-14	17:57:02
642	50.315219	-4.083584	0.86	191.6	2014-04-14	17:57:03
643	50.315211	-4.083587	0.97	191.4	2014-04-14	17:57:04
644	50.315203	-4.083592	0.93	201.3	2014-04-14	17:57:05
645	50.315197	-4.083595	0.69	202.2	2014-04-14	17:57:06
646	50.315191	-4.083599	0.74	199.9	2014-04-14	17:57:07
647	50.315184	-4.083604	0.82	208.7	2014-04-14	17:57:08
648	50.315179	-4.083611	0.75	216.8	2014-04-14	17:57:09
649	50.315173	-4.083618	0.86	215.6	2014-04-14	17:57:10
650	50.315166	-4.083625	0.93	213.2	2014-04-14	17:57:11
651	50.31516	-4.083627	0.66	195.2	2014-04-14	17:57:12
652	50.315155	-4.08363	0.62	196.1	2014-04-14	17:57:13
653	50.315149	-4.083631	0.62	188.2	2014-04-14	17:57:14
654	50.315143	-4.083633	0.68	194.2	2014-04-14	17:57:15
655	50.315136	-4.083637	0.81	199.7	2014-04-14	17:57:16
656	50.315128	-4.083641	0.95	197.2	2014-04-14	17:57:17
657	50.315122	-4.083645	0.75	204.5	2014-04-14	17:57:18
658	50.315118	-4.083647	0.51	190.7	2014-04-14	17:57:19
659	50.315113	-4.083648	0.55	190	2014-04-14	17:57:20
660	50.315109	-4.083653	0.56	220.2	2014-04-14	17:57:21
661	50.315106	-4.08366	0.59	236.3	2014-04-14	17:57:22
662	50.315101	-4.083666	0.69	218	2014-04-14	17:57:23
663	50.315096	-4.083672	0.75	214.5	2014-04-14	17:57:24
664	50.31509	-4.083677	0.71	208.5	2014-04-14	17:57:25
665	50.315085	-4.083678	0.57	192	2014-04-14	17:57:26
666	50.315082	-4.083679	0.36	180.9	2014-04-14	17:57:27
667	50.315079	-4.083679	0.35	181.1	2014-04-14	17:57:28
668	50.315075	-4.083676	0.47	157.8	2014-04-14	17:57:29
669	50.315071	-4.083674	0.45	162.3	2014-04-14	17:57:30
670	50.315065	-4.083674	0.69	180.9	2014-04-14	17:57:31
671	50.315058	-4.083674	0.76	179.6	2014-04-14	17:57:32
672	50.315051	-4.083676	0.77	189.4	2014-04-14	17:57:33
673	50.315045	-4.08368	0.71	203.2	2014-04-14	17:57:34
674	50.31504	-4.083684	0.66	204.6	2014-04-14	17:57:35
675	50.315034	-4.083687	0.65	203.2	2014-04-14	17:57:36
676	50.315029	-4.083689	0.59	191.7	2014-04-14	17:57:37
677	50.315024	-4.083691	0.65	193.7	2014-04-14	17:57:38
678	50.31502	-4.083694	0.48	202.9	2014-04-14	17:57:39
679	50.315015	-4.083696	0.49	197	2014-04-14	17:57:40
680	50.31501	-4.083698	0.63	194.1	2014-04-14	17:57:41
681	50.315005	-4.083699	0.58	188.9	2014-04-14	17:57:42
682	50.314999	-4.0837	0.64	182.7	2014-04-14	17:57:43
683	50.314993	-4.083704	0.76	202.6	2014-04-14	17:57:44
684	50.314986	-4.083706	0.8	191.2	2014-04-14	17:57:45
685	50.31498	-4.083707	0.69	188	2014-04-14	17:57:46
686	50.314975	-4.083709	0.52	189.2	2014-04-14	17:57:47
687	50.314972	-4.083709	0.18	186.8	2014-04-14	17:57:49
688	50.31497	-4.083709	0.17	181.9	2014-04-14	17:57:50
689	50.314967	-4.083713	0.4	220.4	2014-04-14	17:57:51
690	50.314963	-4.083717	0.62	210.7	2014-04-14	17:57:52
691	50.314958	-4.083722	0.64	209.4	2014-04-14	17:57:53
692	50.314953	-4.083726	0.59	208.2	2014-04-14	17:57:54
693	50.314948	-4.083726	0.59	183.5	2014-04-14	17:57:55
694	50.314942	-4.083728	0.65	191.2	2014-04-14	17:57:56
695	50.314937	-4.083731	0.65	201	2014-04-14	17:57:57
696	50.314932	-4.083734	0.52	203.7	2014-04-14	17:57:58
697	50.314928	-4.083738	0.59	209.7	2014-04-14	17:57:59
698	50.31492	-4.08374	0.85	188.9	2014-04-14	17:58:00
699	50.314913	-4.08374	0.79	178.7	2014-04-14	17:58:01
700	50.314906	-4.08374	0.78	179.6	2014-04-14	17:58:02
701	50.3149	-4.083739	0.64	175.7	2014-04-14	17:58:03
702	50.314894	-4.083741	0.67	190.7	2014-04-14	17:58:04
703	50.314888	-4.083745	0.81	198.9	2014-04-14	17:58:05
704	50.31488	-4.083748	0.89	195.9	2014-04-14	17:58:06
705	50.314872	-4.083751	0.95	195	2014-04-14	17:58:07
706	50.314867	-4.083753	0.57	191.4	2014-04-14	17:58:08
707	50.31486	-4.083755	0.72	191.4	2014-04-14	17:58:09
708	50.314853	-4.083757	0.79	187.4	2014-04-14	17:58:10
709	50.314848	-4.083758	0.64	192.3	2014-04-14	17:58:11
710	50.314842	-4.083761	0.63	194.9	2014-04-14	17:58:12
711	50.314836	-4.083759	0.71	172.7	2014-04-14	17:58:13
712	50.314829	-4.083759	0.73	174.9	2014-04-14	17:58:14
713	50.314821	-4.083759	0.96	180.3	2014-04-14	17:58:15
714	50.314814	-4.083761	0.78	193.3	2014-04-14	17:58:16
715	50.314808	-4.083764	0.7	197.2	2014-04-14	17:58:17
716	50.314802	-4.083764	0.63	180	2014-04-14	17:58:18
717	50.314797	-4.083767	0.6	200.4	2014-04-14	17:58:19
718	50.314792	-4.083772	0.64	212.6	2014-04-14	17:58:20
719	50.314787	-4.083776	0.7	204.7	2014-04-14	17:58:21
720	50.314782	-4.083782	0.67	219.9	2014-04-14	17:58:22
721	50.314776	-4.083786	0.69	202.9	2014-04-14	17:58:23
722	50.314771	-4.083792	0.72	215.4	2014-04-14	17:58:24
723	50.314766	-4.083797	0.64	215.2	2014-04-14	17:58:25
724	50.314761	-4.083802	0.66	213.5	2014-04-14	17:58:26
725	50.314757	-4.083807	0.62	215.3	2014-04-14	17:58:27
726	50.314752	-4.083811	0.63	203.9	2014-04-14	17:58:28
727	50.314747	-4.083814	0.57	205.5	2014-04-14	17:58:29
728	50.314743	-4.083816	0.5	196	2014-04-14	17:58:30
729	50.314738	-4.083816	0.54	181.9	2014-04-14	17:58:31
730	50.314735	-4.083818	0.38	194.8	2014-04-14	17:58:32
731	50.314731	-4.083818	0.42	185.6	2014-04-14	17:58:33
732	50.314729	-4.083819	0.11	187.6	2014-04-14	17:58:35
733	50.314724	-4.083823	0.6	215.4	2014-04-14	17:58:36
734	50.31472	-4.083827	0.6	207.3	2014-04-14	17:58:37
735	50.314713	-4.083831	0.83	199.7	2014-04-14	17:58:38
736	50.314706	-4.083835	0.76	198.3	2014-04-14	17:58:39
737	50.314702	-4.083839	0.6	213	2014-04-14	17:58:40
738	50.314697	-4.083841	0.52	196.8	2014-04-14	17:58:41
739	50.314693	-4.08384	0.21	168.5	2014-04-14	17:58:43
740	50.314693	-4.08384	0.01	270	2014-04-14	17:58:44
741	50.314693	-4.08384	0.04	196.7	2014-04-14	17:58:45
742	50.314692	-4.083841	0.04	212.9	2014-04-14	17:58:47
743	50.314692	-4.083841	0.07	200	2014-04-14	17:58:48
744	50.314691	-4.083842	0.07	220	2014-04-14	17:58:49
745	50.31469	-4.083843	0.15	206.7	2014-04-14	17:58:50
746	50.314686	-4.083848	0.57	219.7	2014-04-14	17:58:51
747	50.314683	-4.083852	0.48	218.6	2014-04-14	17:58:52
748	50.31468	-4.083856	0.22	214.5	2014-04-14	17:58:54
749	50.314676	-4.083859	0.45	213.9	2014-04-14	17:58:55
750	50.314673	-4.083863	0.48	211.9	2014-04-14	17:58:56
751	50.314668	-4.083865	0.5	195.2	2014-04-14	17:58:57
752	50.314663	-4.083868	0.62	205	2014-04-14	17:58:58
753	50.314659	-4.083871	0.5	202.3	2014-04-14	17:58:59
754	50.314656	-4.083873	0.18	200.8	2014-04-14	17:59:01
755	50.314652	-4.083878	0.53	219.1	2014-04-14	17:59:02
756	50.314648	-4.083883	0.58	221	2014-04-14	17:59:03
757	50.314644	-4.083887	0.55	213.6	2014-04-14	17:59:04
758	50.314641	-4.08389	0.44	204.8	2014-04-14	17:59:05
759	50.314637	-4.083896	0.58	229	2014-04-14	17:59:06
760	50.314634	-4.083904	0.66	235.5	2014-04-14	17:59:07
761	50.31463	-4.08391	0.65	223.2	2014-04-14	17:59:08
762	50.314625	-4.083918	0.74	232	2014-04-14	17:59:09
763	50.314623	-4.083928	0.76	246.1	2014-04-14	17:59:10
764	50.314621	-4.083938	0.77	256.6	2014-04-14	17:59:11
765	50.31462	-4.083949	0.76	258.7	2014-04-14	17:59:12
766	50.314619	-4.083959	0.71	259.3	2014-04-14	17:59:13
767	50.314619	-4.083969	0.73	270	2014-04-14	17:59:14
768	50.314616	-4.083979	0.75	251.2	2014-04-14	17:59:15
769	50.314615	-4.08399	0.82	256.8	2014-04-14	17:59:16
770	50.314615	-4.084001	0.74	275.1	2014-04-14	17:59:17
771	50.314615	-4.08401	0.67	265.1	2014-04-14	17:59:18
772	50.314613	-4.084019	0.7	256.1	2014-04-14	17:59:19
773	50.314613	-4.084029	0.7	267.7	2014-04-14	17:59:20
774	50.314613	-4.084036	0.47	274.6	2014-04-14	17:59:21
775	50.314613	-4.084045	0.68	265.2	2014-04-14	17:59:22
776	50.314612	-4.084055	0.69	264.6	2014-04-14	17:59:23
777	50.314612	-4.084064	0.65	269.1	2014-04-14	17:59:24
778	50.314612	-4.084074	0.72	265.5	2014-04-14	17:59:25
779	50.314611	-4.084084	0.72	266.3	2014-04-14	17:59:26
780	50.31461	-4.084097	0.88	263.9	2014-04-14	17:59:27
781	50.31461	-4.08411	0.93	269.5	2014-04-14	17:59:28
782	50.31461	-4.084123	0.92	270.6	2014-04-14	17:59:29
783	50.314611	-4.084134	0.78	276.9	2014-04-14	17:59:30
784	50.314613	-4.084143	0.69	287.4	2014-04-14	17:59:31
785	50.314614	-4.084153	0.71	280.5	2014-04-14	17:59:32
786	50.314615	-4.084163	0.72	275.2	2014-04-14	17:59:33
787	50.314616	-4.084172	0.69	283.3	2014-04-14	17:59:34
788	50.314618	-4.084182	0.71	286.1	2014-04-14	17:59:35
789	50.314617	-4.084192	0.75	263.6	2014-04-14	17:59:36
790	50.314617	-4.084204	0.85	268.1	2014-04-14	17:59:37
791	50.314618	-4.084217	0.92	275.2	2014-04-14	17:59:38
792	50.314618	-4.08423	0.91	273.5	2014-04-14	17:59:39
793	50.314618	-4.084242	0.88	269.4	2014-04-14	17:59:40
794	50.314619	-4.084256	0.96	275.6	2014-04-14	17:59:41
795	50.314619	-4.084268	0.89	271.2	2014-04-14	17:59:42
796	50.314619	-4.08428	0.87	268.1	2014-04-14	17:59:43
797	50.314618	-4.084293	0.89	261	2014-04-14	17:59:44
798	50.314618	-4.084304	0.81	269.3	2014-04-14	17:59:45
799	50.314618	-4.084314	0.69	274.7	2014-04-14	17:59:46
800	50.314619	-4.084324	0.73	280.9	2014-04-14	17:59:47
801	50.314622	-4.084336	0.88	286.6	2014-04-14	17:59:48
802	50.314623	-4.084348	0.88	282.2	2014-04-14	17:59:49
803	50.314625	-4.084361	0.95	281.3	2014-04-14	17:59:50
804	50.314625	-4.084376	1.03	268.9	2014-04-14	17:59:51
805	50.314625	-4.084389	0.97	270	2014-04-14	17:59:52
806	50.314625	-4.084402	0.93	274	2014-04-14	17:59:53
807	50.314626	-4.084416	1	276.4	2014-04-14	17:59:54
808	50.314628	-4.08443	0.99	277	2014-04-14	17:59:55
809	50.31463	-4.08444	0.77	292.9	2014-04-14	17:59:56
810	50.314632	-4.084451	0.83	284.9	2014-04-14	17:59:57
811	50.314634	-4.084463	0.83	283	2014-04-14	17:59:58
812	50.314635	-4.084477	1.01	276.9	2014-04-14	17:59:59
813	50.314636	-4.08449	0.96	278.9	2014-04-14	18:00:00
814	50.314636	-4.084503	0.91	265.9	2014-04-14	18:00:01
815	50.314636	-4.084517	1	271.7	2014-04-14	18:00:02
816	50.314638	-4.084528	0.87	288.8	2014-04-14	18:00:03
817	50.314641	-4.084541	0.89	285.2	2014-04-14	18:00:04
818	50.314643	-4.084554	0.97	287.9	2014-04-14	18:00:05
819	50.314646	-4.084566	0.93	290	2014-04-14	18:00:06
820	50.314647	-4.084579	0.97	276.6	2014-04-14	18:00:07
821	50.314648	-4.084592	0.94	274	2014-04-14	18:00:08
822	50.314651	-4.084604	0.88	291.6	2014-04-14	18:00:09
823	50.314654	-4.084616	0.93	291.3	2014-04-14	18:00:10
824	50.314656	-4.084627	0.82	288.7	2014-04-14	18:00:11
825	50.314659	-4.084635	0.65	303.1	2014-04-14	18:00:12
826	50.314661	-4.084642	0.57	293.1	2014-04-14	18:00:13
827	50.314662	-4.084648	0.44	283.7	2014-04-14	18:00:14
828	50.314662	-4.084652	0.13	261.4	2014-04-14	18:00:16
829	50.314661	-4.084653	0.11	228.1	2014-04-14	18:00:17
830	50.314661	-4.084653	0.02	32.6	2014-04-14	18:00:18
831	50.314664	-4.084659	0.57	301.4	2014-04-14	18:00:19
832	50.314665	-4.084668	0.62	284.8	2014-04-14	18:00:20
833	50.314665	-4.084677	0.62	264.7	2014-04-14	18:00:21
834	50.314665	-4.084686	0.71	274.6	2014-04-14	18:00:22
835	50.314665	-4.084699	0.91	270	2014-04-14	18:00:23
836	50.314666	-4.08471	0.8	275.4	2014-04-14	18:00:24
837	50.314667	-4.084721	0.8	281.4	2014-04-14	18:00:25
838	50.314668	-4.084733	0.84	271.3	2014-04-14	18:00:26
839	50.314667	-4.084746	0.88	269.4	2014-04-14	18:00:27
840	50.314669	-4.084758	0.89	277.8	2014-04-14	18:00:28
841	50.31467	-4.08477	0.88	279.2	2014-04-14	18:00:29
842	50.31467	-4.084781	0.76	269.3	2014-04-14	18:00:30
843	50.314672	-4.084792	0.81	284.6	2014-04-14	18:00:31
844	50.314675	-4.084801	0.77	298.4	2014-04-14	18:00:32
845	50.314678	-4.084813	0.88	291.1	2014-04-14	18:00:33
846	50.31468	-4.084825	0.91	283.6	2014-04-14	18:00:34
847	50.314681	-4.084838	0.88	278.5	2014-04-14	18:00:35
848	50.314681	-4.084851	0.92	269.4	2014-04-14	18:00:36
849	50.314679	-4.084863	0.9	259.8	2014-04-14	18:00:37
850	50.314678	-4.084875	0.87	257	2014-04-14	18:00:38
851	50.314677	-4.084887	0.87	267.6	2014-04-14	18:00:39
852	50.314679	-4.084897	0.74	287.7	2014-04-14	18:00:40
853	50.314682	-4.084908	0.81	294.6	2014-04-14	18:00:41
854	50.314684	-4.084917	0.68	289.9	2014-04-14	18:00:42
855	50.314687	-4.084929	0.93	286.4	2014-04-14	18:00:43
856	50.314687	-4.084941	0.88	274.9	2014-04-14	18:00:44
857	50.314689	-4.084951	0.7	282.3	2014-04-14	18:00:45
858	50.314689	-4.084962	0.77	276.3	2014-04-14	18:00:46
859	50.314691	-4.084975	0.98	277.6	2014-04-14	18:00:47
860	50.314692	-4.084989	0.95	280.2	2014-04-14	18:00:48
861	50.314692	-4.085001	0.9	268.8	2014-04-14	18:00:49
862	50.314691	-4.085013	0.88	260.2	2014-04-14	18:00:50
863	50.314689	-4.085025	0.81	260.7	2014-04-14	18:00:51
864	50.314688	-4.085035	0.78	261.7	2014-04-14	18:00:52
865	50.31469	-4.085045	0.7	280.7	2014-04-14	18:00:53
866	50.314692	-4.085055	0.7	288.5	2014-04-14	18:00:54
867	50.314693	-4.085065	0.77	284.7	2014-04-14	18:00:55
868	50.314695	-4.085076	0.77	282.6	2014-04-14	18:00:56
869	50.314697	-4.085086	0.75	285.2	2014-04-14	18:00:57
870	50.314699	-4.085097	0.83	284.4	2014-04-14	18:00:58
871	50.314699	-4.08511	0.95	274.5	2014-04-14	18:00:59
872	50.314699	-4.085124	0.95	270	2014-04-14	18:01:00
873	50.3147	-4.085136	0.88	277.2	2014-04-14	18:01:01
874	50.314701	-4.085149	0.93	278.6	2014-04-14	18:01:02
875	50.314703	-4.085161	0.9	278.4	2014-04-14	18:01:03
876	50.314704	-4.085174	0.91	279.5	2014-04-14	18:01:04
877	50.314705	-4.085185	0.76	277.7	2014-04-14	18:01:05
878	50.314704	-4.085196	0.8	265.3	2014-04-14	18:01:06
879	50.314705	-4.085209	0.91	274.1	2014-04-14	18:01:07
880	50.314706	-4.08522	0.84	280.3	2014-04-14	18:01:08
881	50.314708	-4.085231	0.81	281.3	2014-04-14	18:01:09
882	50.314709	-4.085244	0.9	282.1	2014-04-14	18:01:10
883	50.314711	-4.085257	0.95	278.5	2014-04-14	18:01:11
884	50.314712	-4.085268	0.8	278.8	2014-04-14	18:01:12
885	50.314712	-4.085279	0.79	275.4	2014-04-14	18:01:13
886	50.314713	-4.08529	0.79	274	2014-04-14	18:01:14
887	50.314713	-4.085303	0.92	271.7	2014-04-14	18:01:15
888	50.314714	-4.085315	0.86	273.1	2014-04-14	18:01:16
889	50.314714	-4.085328	0.92	271.7	2014-04-14	18:01:17
890	50.314714	-4.08534	0.86	268.2	2014-04-14	18:01:18
891	50.314714	-4.085351	0.75	277.9	2014-04-14	18:01:19
892	50.314715	-4.085361	0.72	276	2014-04-14	18:01:20
893	50.314716	-4.085371	0.71	277.6	2014-04-14	18:01:21
894	50.314717	-4.085381	0.72	278.9	2014-04-14	18:01:22
895	50.314719	-4.085389	0.66	291.6	2014-04-14	18:01:23
896	50.314721	-4.085398	0.66	293.4	2014-04-14	18:01:24
897	50.314723	-4.085407	0.67	283.7	2014-04-14	18:01:25
898	50.314724	-4.085416	0.67	282.8	2014-04-14	18:01:26
899	50.314725	-4.085426	0.71	276	2014-04-14	18:01:27
900	50.314725	-4.085437	0.78	267.3	2014-04-14	18:01:28
901	50.314725	-4.085447	0.69	276.2	2014-04-14	18:01:29
902	50.314725	-4.085457	0.75	271.4	2014-04-14	18:01:30
903	50.314727	-4.085467	0.72	283.6	2014-04-14	18:01:31
904	50.314729	-4.085475	0.57	289	2014-04-14	18:01:32
905	50.314732	-4.085483	0.73	303.4	2014-04-14	18:01:33
906	50.314737	-4.085492	0.79	308.6	2014-04-14	18:01:34
907	50.314742	-4.0855	0.82	317.2	2014-04-14	18:01:35
908	50.314745	-4.085511	0.81	292.3	2014-04-14	18:01:36
909	50.314745	-4.085523	0.89	267.6	2014-04-14	18:01:37
910	50.314745	-4.085534	0.81	271.3	2014-04-14	18:01:38
911	50.314747	-4.085546	0.88	286	2014-04-14	18:01:39
912	50.314749	-4.085555	0.66	288.2	2014-04-14	18:01:40
913	50.314752	-4.085566	0.84	296.4	2014-04-14	18:01:41
914	50.314756	-4.085576	0.86	301.4	2014-04-14	18:01:42
915	50.314759	-4.085587	0.81	291.5	2014-04-14	18:01:43
916	50.31476	-4.085599	0.9	278.4	2014-04-14	18:01:44
917	50.314761	-4.085607	0.59	283.7	2014-04-14	18:01:45
918	50.314761	-4.08561	0.08	257.2	2014-04-14	18:01:47
919	50.314761	-4.08561	0.01	0	2014-04-14	18:01:48
920	50.314761	-4.08561	0.01	180	2014-04-14	18:01:49
921	50.314762	-4.085616	0.46	288.9	2014-04-14	18:01:50
922	50.314764	-4.085626	0.76	287.1	2014-04-14	18:01:51
923	50.314765	-4.085638	0.88	276.7	2014-04-14	18:01:52
924	50.314767	-4.085651	0.93	285.1	2014-04-14	18:01:53
925	50.314769	-4.085664	0.94	283.3	2014-04-14	18:01:54
926	50.314771	-4.085677	0.94	283.2	2014-04-14	18:01:55
927	50.314774	-4.085688	0.83	291.7	2014-04-14	18:01:56
928	50.314778	-4.085697	0.77	303.1	2014-04-14	18:01:57
929	50.31478	-4.085705	0.64	293.1	2014-04-14	18:01:58
930	50.314782	-4.085711	0.51	303.4	2014-04-14	18:01:59
931	50.314786	-4.085719	0.67	299.9	2014-04-14	18:02:00
932	50.314786	-4.08573	0.79	274.8	2014-04-14	18:02:01
933	50.314787	-4.085741	0.75	275	2014-04-14	18:02:02
934	50.314787	-4.085747	0.43	276.1	2014-04-14	18:02:03
935	50.314789	-4.085747	0.17	347.8	2014-04-14	18:02:04
936	50.314789	-4.085752	0.33	285	2014-04-14	18:02:05
937	50.31479	-4.085754	0.08	297.6	2014-04-14	18:02:07
938	50.314792	-4.085758	0.41	309.1	2014-04-14	18:02:08
939	50.314796	-4.085767	0.7	302	2014-04-14	18:02:09
940	50.314799	-4.085776	0.78	297.1	2014-04-14	18:02:10
941	50.314802	-4.085787	0.82	290.8	2014-04-14	18:02:11
942	50.314804	-4.085797	0.75	292.1	2014-04-14	18:02:12
943	50.314806	-4.085808	0.82	282.4	2014-04-14	18:02:13
944	50.314809	-4.085819	0.82	293.5	2014-04-14	18:02:14
945	50.31481	-4.085829	0.73	284.9	2014-04-14	18:02:15
946	50.314812	-4.085839	0.78	284.6	2014-04-14	18:02:16
947	50.314813	-4.085849	0.73	275.2	2014-04-14	18:02:17
948	50.314813	-4.08586	0.75	277.1	2014-04-14	18:02:18
949	50.314814	-4.085872	0.85	274.4	2014-04-14	18:02:19
950	50.314815	-4.085882	0.75	275	2014-04-14	18:02:20
951	50.314816	-4.085892	0.7	283	2014-04-14	18:02:21
952	50.314818	-4.085904	0.88	282.2	2014-04-14	18:02:22
953	50.31482	-4.085916	0.89	287.7	2014-04-14	18:02:23
954	50.314822	-4.085927	0.84	284.7	2014-04-14	18:02:24
955	50.314825	-4.085939	0.85	290.5	2014-04-14	18:02:25
956	50.314826	-4.08595	0.86	281.3	2014-04-14	18:02:26
957	50.314828	-4.085962	0.84	282.2	2014-04-14	18:02:27
958	50.314828	-4.085974	0.88	271.2	2014-04-14	18:02:28
959	50.314829	-4.085986	0.87	276.2	2014-04-14	18:02:29
960	50.314832	-4.085996	0.77	293.4	2014-04-14	18:02:30
961	50.314834	-4.086008	0.83	285.1	2014-04-14	18:02:31
962	50.314836	-4.086019	0.86	285.1	2014-04-14	18:02:32
963	50.314838	-4.086031	0.84	285.5	2014-04-14	18:02:33
964	50.314839	-4.086043	0.87	279.9	2014-04-14	18:02:34
965	50.31484	-4.086054	0.81	279.3	2014-04-14	18:02:35
966	50.314841	-4.086065	0.79	279.5	2014-04-14	18:02:36
967	50.314843	-4.086073	0.65	291.2	2014-04-14	18:02:37
968	50.314845	-4.086084	0.77	280.4	2014-04-14	18:02:38
969	50.314845	-4.086095	0.82	273.3	2014-04-14	18:02:39
970	50.314845	-4.086107	0.79	273.4	2014-04-14	18:02:40
971	50.314846	-4.086118	0.81	272	2014-04-14	18:02:41
972	50.314846	-4.086127	0.66	272.5	2014-04-14	18:02:42
973	50.314848	-4.086136	0.67	290.2	2014-04-14	18:02:43
974	50.31485	-4.086144	0.62	286.7	2014-04-14	18:02:44
975	50.314851	-4.086156	0.81	284	2014-04-14	18:02:45
976	50.314853	-4.086167	0.88	285.3	2014-04-14	18:02:46
977	50.314856	-4.086179	0.86	285.7	2014-04-14	18:02:47
978	50.314857	-4.08619	0.76	279.2	2014-04-14	18:02:48
979	50.314857	-4.086201	0.81	274.6	2014-04-14	18:02:49
980	50.314858	-4.086213	0.82	275.9	2014-04-14	18:02:50
981	50.314858	-4.086224	0.83	266.8	2014-04-14	18:02:51
982	50.314858	-4.086234	0.7	275.3	2014-04-14	18:02:52
983	50.31486	-4.086242	0.63	289.8	2014-04-14	18:02:53
984	50.314862	-4.086252	0.7	288	2014-04-14	18:02:54
985	50.314864	-4.086261	0.68	286.1	2014-04-14	18:02:55
986	50.314865	-4.08627	0.66	283.1	2014-04-14	18:02:56
987	50.314866	-4.086279	0.63	284.4	2014-04-14	18:02:57
988	50.314867	-4.086288	0.7	277	2014-04-14	18:02:58
989	50.314869	-4.086299	0.75	282.8	2014-04-14	18:02:59
990	50.31487	-4.086309	0.79	283.7	2014-04-14	18:03:00
991	50.314871	-4.086319	0.67	277.2	2014-04-14	18:03:01
992	50.314872	-4.086329	0.73	280.9	2014-04-14	18:03:02
993	50.314874	-4.08634	0.78	283.2	2014-04-14	18:03:03
994	50.314877	-4.086349	0.72	296	2014-04-14	18:03:04
995	50.31488	-4.086361	0.95	293.1	2014-04-14	18:03:05
996	50.314882	-4.086372	0.82	281.9	2014-04-14	18:03:06
997	50.314884	-4.086384	0.86	283.7	2014-04-14	18:03:07
998	50.314886	-4.086394	0.78	290.3	2014-04-14	18:03:08
999	50.314887	-4.086402	0.51	276.3	2014-04-14	18:03:09
1000	50.314887	-4.086411	0.71	274.6	2014-04-14	18:03:10
1001	50.314889	-4.086422	0.78	287.3	2014-04-14	18:03:11
1002	50.314891	-4.086433	0.81	286	2014-04-14	18:03:12
1003	50.314893	-4.086443	0.78	285.3	2014-04-14	18:03:13
1004	50.314894	-4.086453	0.69	284.1	2014-04-14	18:03:14
1005	50.314897	-4.086463	0.8	292	2014-04-14	18:03:15
1006	50.314899	-4.086473	0.7	286.4	2014-04-14	18:03:16
1007	50.314901	-4.086484	0.86	284.5	2014-04-14	18:03:17
1008	50.314904	-4.086495	0.81	292.4	2014-04-14	18:03:18
1009	50.314906	-4.086505	0.76	290.9	2014-04-14	18:03:19
1010	50.314909	-4.086514	0.73	297.4	2014-04-14	18:03:20
1011	50.31491	-4.086525	0.79	277.4	2014-04-14	18:03:21
1012	50.31491	-4.086538	0.9	273	2014-04-14	18:03:22
1013	50.314911	-4.086553	1.1	271	2014-04-14	18:03:23
1014	50.314911	-4.086566	0.95	274.5	2014-04-14	18:03:24
1015	50.314913	-4.086579	0.88	280.4	2014-04-14	18:03:25
1016	50.314914	-4.086591	0.91	278.2	2014-04-14	18:03:26
1017	50.314916	-4.086603	0.89	282.8	2014-04-14	18:03:27
1018	50.314918	-4.086612	0.66	297.9	2014-04-14	18:03:28
1019	50.31492	-4.08662	0.59	286.4	2014-04-14	18:03:29
1020	50.314924	-4.086627	0.68	309.9	2014-04-14	18:03:30
1021	50.314926	-4.086635	0.59	293.5	2014-04-14	18:03:31
1022	50.314929	-4.086645	0.79	291.4	2014-04-14	18:03:32
1023	50.314931	-4.086656	0.83	291.1	2014-04-14	18:03:33
1024	50.314932	-4.086667	0.83	279.8	2014-04-14	18:03:34
1025	50.314934	-4.086678	0.78	281.6	2014-04-14	18:03:35
1026	50.314936	-4.086689	0.82	285.9	2014-04-14	18:03:36
1027	50.314937	-4.086702	0.92	280.5	2014-04-14	18:03:37
1028	50.314938	-4.086715	0.96	275	2014-04-14	18:03:38
1029	50.314939	-4.086728	0.92	275.2	2014-04-14	18:03:39
1030	50.31494	-4.08674	0.84	282.2	2014-04-14	18:03:40
1031	50.314943	-4.086753	0.99	285.9	2014-04-14	18:03:41
1032	50.314945	-4.086764	0.83	285.1	2014-04-14	18:03:42
1033	50.314947	-4.086775	0.79	291.4	2014-04-14	18:03:43
1034	50.31495	-4.086784	0.69	292.3	2014-04-14	18:03:44
1035	50.314954	-4.086794	0.84	300	2014-04-14	18:03:45
1036	50.314957	-4.086805	0.86	294.4	2014-04-14	18:03:46
1037	50.314957	-4.086817	0.82	272.6	2014-04-14	18:03:47
1038	50.314957	-4.08683	0.99	271.6	2014-04-14	18:03:48
1039	50.314957	-4.086843	0.92	267.1	2014-04-14	18:03:49
1040	50.314957	-4.086856	0.91	271.7	2014-04-14	18:03:50
1041	50.314959	-4.086866	0.71	286.9	2014-04-14	18:03:51
1042	50.31496	-4.086875	0.64	283.5	2014-04-14	18:03:52
1043	50.314959	-4.086881	0.52	251	2014-04-14	18:03:53
1044	50.314958	-4.086885	0.15	239.8	2014-04-14	18:03:55
1045	50.314958	-4.086885	0.06	331.8	2014-04-14	18:03:56
1046	50.314959	-4.086886	0.09	318.1	2014-04-14	18:03:57
1047	50.314958	-4.086891	0.36	256.3	2014-04-14	18:03:58
1048	50.314958	-4.0869	0.64	268.4	2014-04-14	18:03:59
1049	50.314956	-4.086909	0.68	255.6	2014-04-14	18:04:00
1050	50.314957	-4.086917	0.53	280.1	2014-04-14	18:04:01
1051	50.314959	-4.086922	0.46	299.3	2014-04-14	18:04:02
1052	50.314959	-4.08693	0.53	273	2014-04-14	18:04:03
1053	50.31496	-4.086939	0.67	274	2014-04-14	18:04:04
1054	50.314962	-4.086949	0.75	285.9	2014-04-14	18:04:05
1055	50.314964	-4.08696	0.82	289.9	2014-04-14	18:04:06
1056	50.314967	-4.08697	0.82	297.2	2014-04-14	18:04:07
1057	50.314972	-4.08698	0.82	305.2	2014-04-14	18:04:08
1058	50.314977	-4.08699	0.91	306.5	2014-04-14	18:04:09
1059	50.314979	-4.087	0.78	294.9	2014-04-14	18:04:10
1060	50.314983	-4.08701	0.77	296.5	2014-04-14	18:04:11
1061	50.314985	-4.087021	0.85	285.2	2014-04-14	18:04:12
1062	50.314987	-4.087033	0.85	287.9	2014-04-14	18:04:13
1063	50.314989	-4.087043	0.72	285	2014-04-14	18:04:14
1064	50.314992	-4.087051	0.67	298.9	2014-04-14	18:04:15
1065	50.314993	-4.087061	0.77	281.2	2014-04-14	18:04:16
1066	50.314995	-4.087073	0.83	288.3	2014-04-14	18:04:17
1067	50.314999	-4.087086	1.02	291	2014-04-14	18:04:18
1068	50.315002	-4.087097	0.86	295.2	2014-04-14	18:04:19
1069	50.315005	-4.087106	0.77	298.1	2014-04-14	18:04:20
1070	50.315006	-4.087118	0.85	279.5	2014-04-14	18:04:21
1071	50.315006	-4.087129	0.75	271.4	2014-04-14	18:04:22
1072	50.315007	-4.087138	0.67	278.8	2014-04-14	18:04:23
1073	50.31501	-4.087147	0.7	294.4	2014-04-14	18:04:24
1074	50.315012	-4.087155	0.65	293.9	2014-04-14	18:04:25
1075	50.315015	-4.087166	0.8	295.6	2014-04-14	18:04:26
1076	50.315018	-4.087177	0.86	286.3	2014-04-14	18:04:27
1077	50.31502	-4.087189	0.85	287.1	2014-04-14	18:04:28
1078	50.315022	-4.0872	0.88	289.3	2014-04-14	18:04:29
1079	50.315025	-4.087212	0.83	286.2	2014-04-14	18:04:30
1080	50.315026	-4.087223	0.84	282.9	2014-04-14	18:04:31
1081	50.315027	-4.087235	0.84	277.7	2014-04-14	18:04:32
1082	50.315027	-4.087247	0.9	268.8	2014-04-14	18:04:33
1083	50.315027	-4.087259	0.83	271.9	2014-04-14	18:04:34
1084	50.315027	-4.08727	0.8	268.7	2014-04-14	18:04:35
1085	50.315029	-4.08728	0.74	290.1	2014-04-14	18:04:36
1086	50.315031	-4.08729	0.72	284.1	2014-04-14	18:04:37
1087	50.315034	-4.087297	0.58	305.5	2014-04-14	18:04:38
1088	50.315036	-4.087307	0.78	288.1	2014-04-14	18:04:39
1089	50.315039	-4.087319	0.92	287.2	2014-04-14	18:04:40
1090	50.315041	-4.087332	0.93	288.1	2014-04-14	18:04:41
1091	50.315043	-4.087344	0.88	283.5	2014-04-14	18:04:42
1092	50.315044	-4.087356	0.86	274.3	2014-04-14	18:04:43
1093	50.315045	-4.087368	0.87	280.5	2014-04-14	18:04:44
1094	50.315046	-4.087379	0.78	278.3	2014-04-14	18:04:45
1095	50.315049	-4.08739	0.86	289	2014-04-14	18:04:46
1096	50.315051	-4.087399	0.7	296	2014-04-14	18:04:47
1097	50.315054	-4.087409	0.75	295	2014-04-14	18:04:48
1098	50.315058	-4.087416	0.63	305	2014-04-14	18:04:49
1099	50.31506	-4.087425	0.7	292.7	2014-04-14	18:04:50
1100	50.315062	-4.087436	0.84	286.1	2014-04-14	18:04:51
1101	50.315065	-4.087447	0.84	290.9	2014-04-14	18:04:52
1102	50.315068	-4.087456	0.75	300.8	2014-04-14	18:04:53
1103	50.315073	-4.087465	0.8	307.3	2014-04-14	18:04:54
1104	50.315077	-4.087472	0.69	313.5	2014-04-14	18:04:55
1105	50.31508	-4.08748	0.66	306.2	2014-04-14	18:04:56
1106	50.315083	-4.087491	0.86	288.3	2014-04-14	18:04:57
1107	50.315084	-4.087503	0.86	280.7	2014-04-14	18:04:58
1108	50.315085	-4.087517	0.97	275.5	2014-04-14	18:04:59
1109	50.315088	-4.087531	1.05	288.2	2014-04-14	18:05:00
1110	50.315091	-4.087541	0.85	296.8	2014-04-14	18:05:01
1111	50.315093	-4.087552	0.75	287.2	2014-04-14	18:05:02
1112	50.315098	-4.08756	0.76	308.1	2014-04-14	18:05:03
1113	50.315101	-4.08757	0.85	299.6	2014-04-14	18:05:04
1114	50.315105	-4.08758	0.82	299.9	2014-04-14	18:05:05
1115	50.315108	-4.087591	0.84	293.5	2014-04-14	18:05:06
1116	50.315111	-4.087602	0.83	289.7	2014-04-14	18:05:07
1117	50.315113	-4.087611	0.68	295.9	2014-04-14	18:05:08
1118	50.315114	-4.087622	0.8	276.7	2014-04-14	18:05:09
1119	50.315116	-4.087634	0.89	284	2014-04-14	18:05:10
1120	50.315119	-4.087646	0.9	291.4	2014-04-14	18:05:11
1121	50.315121	-4.087658	0.87	288.8	2014-04-14	18:05:12
1122	50.315124	-4.087667	0.72	295.1	2014-04-14	18:05:13
1123	50.315127	-4.087678	0.84	290.1	2014-04-14	18:05:14
1124	50.315131	-4.087688	0.9	304.1	2014-04-14	18:05:15
1125	50.315134	-4.0877	0.89	290.3	2014-04-14	18:05:16
1126	50.315136	-4.087712	0.85	286.5	2014-04-14	18:05:17
1127	50.315138	-4.087724	0.87	282.4	2014-04-14	18:05:18
1128	50.315141	-4.087736	0.95	290.1	2014-04-14	18:05:19
1129	50.315145	-4.087745	0.8	309.1	2014-04-14	18:05:20
1130	50.315148	-4.087754	0.71	293.2	2014-04-14	18:05:21
1131	50.315149	-4.087763	0.65	279	2014-04-14	18:05:22
1132	50.315151	-4.087773	0.76	290	2014-04-14	18:05:23
1133	50.315153	-4.087785	0.87	287	2014-04-14	18:05:24
1134	50.315156	-4.087795	0.77	292.2	2014-04-14	18:05:25
1135	50.31516	-4.087804	0.77	299.6	2014-04-14	18:05:26
1136	50.315161	-4.087813	0.61	283.4	2014-04-14	18:05:27
1137	50.315162	-4.087822	0.7	284.7	2014-04-14	18:05:28
1138	50.315163	-4.087831	0.67	277.2	2014-04-14	18:05:29
1139	50.315164	-4.087841	0.68	277.9	2014-04-14	18:05:30
1140	50.315165	-4.087853	0.83	275.8	2014-04-14	18:05:31
1141	50.315166	-4.087864	0.83	276.5	2014-04-14	18:05:32
1142	50.315167	-4.087873	0.64	288.8	2014-04-14	18:05:33
1143	50.31517	-4.087884	0.84	290.2	2014-04-14	18:05:34
1144	50.315173	-4.087898	1.08	287.6	2014-04-14	18:05:35
1145	50.315174	-4.087912	1.02	278.4	2014-04-14	18:05:36
1146	50.315176	-4.087923	0.8	287	2014-04-14	18:05:37
1147	50.315177	-4.087933	0.7	276.9	2014-04-14	18:05:38
1148	50.315177	-4.087943	0.73	273	2014-04-14	18:05:39
1149	50.315179	-4.087953	0.7	287.1	2014-04-14	18:05:40
1150	50.315179	-4.087963	0.72	267.8	2014-04-14	18:05:41
1151	50.31518	-4.08797	0.51	285.8	2014-04-14	18:05:42
1152	50.315183	-4.087975	0.52	307.3	2014-04-14	18:05:43
1153	50.315185	-4.087981	0.5	301.4	2014-04-14	18:05:44
1154	50.315188	-4.087987	0.47	301.3	2014-04-14	18:05:45
1155	50.315189	-4.087995	0.56	282.6	2014-04-14	18:05:46
1156	50.31519	-4.088003	0.59	285.6	2014-04-14	18:05:47
1157	50.315191	-4.088013	0.76	275.6	2014-04-14	18:05:48
1158	50.315191	-4.088026	0.92	272.9	2014-04-14	18:05:49
1159	50.315192	-4.088041	1.01	272.7	2014-04-14	18:05:50
1160	50.315191	-4.088056	1.07	267.5	2014-04-14	18:05:51
1161	50.315192	-4.088069	0.99	273.8	2014-04-14	18:05:52
1162	50.315194	-4.088081	0.89	285.8	2014-04-14	18:05:53
1163	50.315196	-4.088092	0.77	287.6	2014-04-14	18:05:54
1164	50.315199	-4.088104	0.93	289.3	2014-04-14	18:05:55
1165	50.315202	-4.088115	0.83	294.5	2014-04-14	18:05:56
1166	50.315204	-4.088125	0.73	283.3	2014-04-14	18:05:57
1167	50.315206	-4.088135	0.79	286.3	2014-04-14	18:05:58
1168	50.315206	-4.088147	0.84	277	2014-04-14	18:05:59
1169	50.315207	-4.08816	0.93	275.7	2014-04-14	18:06:00
1170	50.315208	-4.088171	0.79	273.4	2014-04-14	18:06:01
1171	50.315208	-4.088182	0.77	270	2014-04-14	18:06:02
1172	50.315209	-4.088192	0.73	281	2014-04-14	18:06:03
1173	50.315209	-4.088201	0.6	273.5	2014-04-14	18:06:04
1174	50.31521	-4.08821	0.64	280.2	2014-04-14	18:06:05
1175	50.315213	-4.088219	0.7	293.7	2014-04-14	18:06:06
1176	50.315215	-4.088229	0.77	291.3	2014-04-14	18:06:07
1177	50.315219	-4.08824	0.91	299.6	2014-04-14	18:06:08
1178	50.315223	-4.088252	0.94	292.1	2014-04-14	18:06:09
1179	50.315226	-4.088263	0.88	292.5	2014-04-14	18:06:10
1180	50.315227	-4.088274	0.75	285.1	2014-04-14	18:06:11
1181	50.315229	-4.088286	0.92	281.7	2014-04-14	18:06:12
1182	50.315231	-4.088298	0.87	283	2014-04-14	18:06:13
1183	50.315232	-4.088307	0.65	285.8	2014-04-14	18:06:14
1184	50.315236	-4.088316	0.72	302.8	2014-04-14	18:06:15
1185	50.315239	-4.088327	0.88	293.7	2014-04-14	18:06:16
1186	50.315243	-4.088337	0.8	300.9	2014-04-14	18:06:17
1187	50.315247	-4.088347	0.85	301.7	2014-04-14	18:06:18
1188	50.31525	-4.088357	0.78	293.3	2014-04-14	18:06:19
1189	50.315252	-4.088366	0.72	293.6	2014-04-14	18:06:20
1190	50.315255	-4.088378	0.86	290.2	2014-04-14	18:06:21
1191	50.315258	-4.088387	0.74	297.2	2014-04-14	18:06:22
1192	50.31526	-4.088398	0.8	284.2	2014-04-14	18:06:23
1193	50.315262	-4.08841	0.89	285.1	2014-04-14	18:06:24
1194	50.315266	-4.088421	0.91	298	2014-04-14	18:06:25
1195	50.315269	-4.088433	0.94	294.5	2014-04-14	18:06:26
1196	50.315272	-4.088441	0.64	297.1	2014-04-14	18:06:27
1197	50.315274	-4.08845	0.66	289.1	2014-04-14	18:06:28
1198	50.315277	-4.088459	0.69	298.2	2014-04-14	18:06:29
1199	50.315278	-4.088469	0.75	285.9	2014-04-14	18:06:30
1200	50.315281	-4.088482	1.01	285.6	2014-04-14	18:06:31
1201	50.315283	-4.088495	0.95	288.2	2014-04-14	18:06:32
1202	50.315286	-4.088509	1.07	288.3	2014-04-14	18:06:33
1203	50.315288	-4.088522	0.92	282.8	2014-04-14	18:06:34
1204	50.31529	-4.088536	1.01	282.8	2014-04-14	18:06:35
1205	50.315293	-4.088549	0.99	290.4	2014-04-14	18:06:36
1206	50.315296	-4.088562	0.96	288	2014-04-14	18:06:37
1207	50.3153	-4.088573	0.86	296.4	2014-04-14	18:06:38
1208	50.315302	-4.088585	0.9	284.4	2014-04-14	18:06:39
1209	50.315304	-4.088597	0.92	287.7	2014-04-14	18:06:40
1210	50.315306	-4.08861	0.93	284.6	2014-04-14	18:06:41
1211	50.315309	-4.088623	0.98	291.2	2014-04-14	18:06:42
1212	50.315311	-4.088636	0.98	281	2014-04-14	18:06:43
1213	50.315315	-4.08865	1.02	294.7	2014-04-14	18:06:44
1214	50.315318	-4.088662	0.95	293.3	2014-04-14	18:06:45
1215	50.315321	-4.088673	0.87	290.8	2014-04-14	18:06:46
1216	50.315325	-4.088685	0.91	297.4	2014-04-14	18:06:47
1217	50.315328	-4.088696	0.86	292.4	2014-04-14	18:06:48
1218	50.315331	-4.088707	0.87	295.9	2014-04-14	18:06:49
1219	50.315334	-4.088719	0.9	287	2014-04-14	18:06:50
1220	50.315336	-4.088728	0.73	290.2	2014-04-14	18:06:51
1221	50.315339	-4.088741	0.94	292.7	2014-04-14	18:06:52
1222	50.315343	-4.088752	0.96	299.7	2014-04-14	18:06:53
1223	50.315347	-4.088763	0.86	297.9	2014-04-14	18:06:54
1224	50.31535	-4.088775	0.87	290.8	2014-04-14	18:06:55
1225	50.315353	-4.088786	0.9	295.2	2014-04-14	18:06:56
1226	50.315354	-4.088799	0.93	278.1	2014-04-14	18:06:57
1227	50.315356	-4.088809	0.74	286.1	2014-04-14	18:06:58
1228	50.315358	-4.088819	0.72	287.3	2014-04-14	18:06:59
1229	50.31536	-4.08883	0.83	286.9	2014-04-14	18:07:00
1230	50.315362	-4.08884	0.74	287.7	2014-04-14	18:07:01
1231	50.315364	-4.08885	0.77	288.3	2014-04-14	18:07:02
1232	50.315367	-4.088861	0.86	289	2014-04-14	18:07:03
1233	50.315369	-4.088871	0.71	286.9	2014-04-14	18:07:04
1234	50.315371	-4.088881	0.78	290.9	2014-04-14	18:07:05
1235	50.315374	-4.08889	0.69	294.8	2014-04-14	18:07:06
1236	50.315376	-4.0889	0.76	286.5	2014-04-14	18:07:07
1237	50.315378	-4.088911	0.82	287.3	2014-04-14	18:07:08
1238	50.31538	-4.088919	0.64	295.1	2014-04-14	18:07:09
1239	50.315384	-4.088927	0.66	302.6	2014-04-14	18:07:10
1240	50.315386	-4.088938	0.84	289.5	2014-04-14	18:07:11
1241	50.315389	-4.088948	0.72	292.1	2014-04-14	18:07:12
1242	50.315392	-4.088957	0.73	297.4	2014-04-14	18:07:13
1243	50.315394	-4.088966	0.68	290	2014-04-14	18:07:14
1244	50.315395	-4.088976	0.74	280.2	2014-04-14	18:07:15
1245	50.315398	-4.088985	0.73	294.9	2014-04-14	18:07:16
1246	50.315401	-4.088993	0.63	303.1	2014-04-14	18:07:17
1247	50.315404	-4.089003	0.76	294	2014-04-14	18:07:18
1248	50.315406	-4.089013	0.78	290.9	2014-04-14	18:07:19
1249	50.31541	-4.089021	0.71	304.5	2014-04-14	18:07:20
1250	50.315413	-4.089029	0.67	299.2	2014-04-14	18:07:21
1251	50.315417	-4.089038	0.81	307	2014-04-14	18:07:22
1252	50.31542	-4.089046	0.68	304.1	2014-04-14	18:07:23
1253	50.315423	-4.089054	0.63	297.3	2014-04-14	18:07:24
1254	50.315424	-4.089063	0.66	282.2	2014-04-14	18:07:25
1255	50.315426	-4.089074	0.77	282.6	2014-04-14	18:07:26
1256	50.315429	-4.089085	0.86	297.8	2014-04-14	18:07:27
1257	50.315432	-4.089098	0.96	285.1	2014-04-14	18:07:28
1258	50.315435	-4.08911	0.95	291.9	2014-04-14	18:07:29
1259	50.315437	-4.089122	0.87	285.5	2014-04-14	18:07:30
1260	50.31544	-4.089136	1.08	288.6	2014-04-14	18:07:31
1261	50.315443	-4.089149	0.95	288.9	2014-04-14	18:07:32
1262	50.315446	-4.089162	0.97	289.1	2014-04-14	18:07:33
1263	50.315449	-4.089175	1	289	2014-04-14	18:07:34
1264	50.315451	-4.089188	0.99	288.6	2014-04-14	18:07:35
1265	50.315455	-4.089199	0.86	297.7	2014-04-14	18:07:36
1266	50.315457	-4.08921	0.77	288.3	2014-04-14	18:07:37
1267	50.31546	-4.08922	0.8	293.2	2014-04-14	18:07:38
1268	50.315463	-4.089229	0.76	296.3	2014-04-14	18:07:39
1269	50.315467	-4.089236	0.68	314.6	2014-04-14	18:07:40
1270	50.315472	-4.089243	0.66	316.4	2014-04-14	18:07:41
1271	50.315477	-4.089248	0.69	324.5	2014-04-14	18:07:42
1272	50.315482	-4.089254	0.75	328.9	2014-04-14	18:07:43
1273	50.315488	-4.089258	0.72	335.9	2014-04-14	18:07:44
1274	50.315495	-4.089262	0.84	339.6	2014-04-14	18:07:45
1275	50.315501	-4.089266	0.72	333.5	2014-04-14	18:07:46
1276	50.315506	-4.089271	0.6	328.9	2014-04-14	18:07:47
1277	50.31551	-4.089274	0.56	332.6	2014-04-14	18:07:48
1278	50.315513	-4.089279	0.47	322	2014-04-14	18:07:49
1279	50.315517	-4.089281	0.46	340.2	2014-04-14	18:07:50
1280	50.31552	-4.089282	0.35	339.9	2014-04-14	18:07:51
1281	50.315522	-4.089285	0.28	324.3	2014-04-14	18:07:52
1282	50.315525	-4.089287	0.31	333.9	2014-04-14	18:07:53
1283	50.315525	-4.089287	0.03	251.4	2014-04-14	18:07:54
1284	50.315525	-4.089288	0.09	282.8	2014-04-14	18:07:55
1285	50.31553	-4.089291	0.62	338.6	2014-04-14	18:07:56
1286	50.315535	-4.089294	0.61	339.3	2014-04-14	18:07:57
1287	50.315541	-4.089298	0.73	336.9	2014-04-14	18:07:58
1288	50.315549	-4.089302	0.87	343.6	2014-04-14	18:07:59
1289	50.315556	-4.089306	0.82	341.3	2014-04-14	18:08:00
1290	50.315563	-4.089307	0.78	349.8	2014-04-14	18:08:01
1291	50.315568	-4.08931	0.67	341.8	2014-04-14	18:08:02
1292	50.315574	-4.089313	0.7	343.7	2014-04-14	18:08:03
1293	50.31558	-4.089316	0.62	341	2014-04-14	18:08:04
1294	50.315585	-4.089316	0.59	356.5	2014-04-14	18:08:05
1295	50.315592	-4.089316	0.84	2	2014-04-14	18:08:06
1296	50.315599	-4.089317	0.8	355.7	2014-04-14	18:08:07
1297	50.315607	-4.089315	0.83	10.4	2014-04-14	18:08:08
1298	50.315614	-4.089314	0.83	3.7	2014-04-14	18:08:09
1299	50.31562	-4.089312	0.7	13.7	2014-04-14	18:08:10
1300	50.315626	-4.08931	0.67	10.8	2014-04-14	18:08:11
1301	50.315632	-4.08931	0.64	0	2014-04-14	18:08:12
1302	50.315637	-4.089309	0.59	4.1	2014-04-14	18:08:13
1303	50.315643	-4.089309	0.69	0.5	2014-04-14	18:08:14
1304	50.31565	-4.089308	0.78	7.5	2014-04-14	18:08:15
1305	50.315657	-4.089308	0.77	0.4	2014-04-14	18:08:16
1306	50.315664	-4.089307	0.68	2	2014-04-14	18:08:17
1307	50.315669	-4.089308	0.59	353	2014-04-14	18:08:18
1308	50.315674	-4.089309	0.54	358.1	2014-04-14	18:08:19
1309	50.315679	-4.089307	0.64	8	2014-04-14	18:08:20
1310	50.315685	-4.089307	0.67	5.2	2014-04-14	18:08:21
1311	50.315693	-4.089305	0.81	7.2	2014-04-14	18:08:22
1312	50.315699	-4.089303	0.78	8.8	2014-04-14	18:08:23
1313	50.315707	-4.089301	0.88	11	2014-04-14	18:08:24
1314	50.315713	-4.0893	0.68	4.5	2014-04-14	18:08:25
1315	50.315719	-4.089298	0.65	15.9	2014-04-14	18:08:26
1316	50.315725	-4.089296	0.74	8.4	2014-04-14	18:08:27
1317	50.315731	-4.089295	0.64	11.9	2014-04-14	18:08:28
1318	50.315738	-4.089294	0.72	0.9	2014-04-14	18:08:29
1319	50.315745	-4.089293	0.83	7.5	2014-04-14	18:08:30
1320	50.315752	-4.089291	0.84	8.6	2014-04-14	18:08:31
1321	50.315759	-4.089288	0.82	13.5	2014-04-14	18:08:32
1322	50.315767	-4.089284	0.86	22.1	2014-04-14	18:08:33
1323	50.315773	-4.089281	0.71	17.1	2014-04-14	18:08:34
1324	50.315778	-4.089278	0.66	16.2	2014-04-14	18:08:35
1325	50.315784	-4.089277	0.64	6.5	2014-04-14	18:08:36
1326	50.315789	-4.089275	0.6	19.1	2014-04-14	18:08:37
1327	50.315795	-4.089274	0.59	5.2	2014-04-14	18:08:38
1328	50.315802	-4.089271	0.85	11.4	2014-04-14	18:08:39
1329	50.315808	-4.089269	0.72	15.2	2014-04-14	18:08:40
1330	50.315813	-4.089267	0.53	13.7	2014-04-14	18:08:41
1331	50.315818	-4.089265	0.55	15	2014-04-14	18:08:42
1332	50.315823	-4.089262	0.58	18.5	2014-04-14	18:08:43
1333	50.315828	-4.089261	0.61	10.2	2014-04-14	18:08:44
1334	50.315833	-4.089258	0.56	18.5	2014-04-14	18:08:45
1335	50.315839	-4.089256	0.74	13.5	2014-04-14	18:08:46
1336	50.315845	-4.089253	0.65	22	2014-04-14	18:08:47
1337	50.315851	-4.089249	0.72	20.9	2014-04-14	18:08:48
1338	50.315858	-4.089247	0.81	8.5	2014-04-14	18:08:49
1339	50.315864	-4.089244	0.71	21.6	2014-04-14	18:08:50
1340	50.31587	-4.089239	0.76	23	2014-04-14	18:08:51
1341	50.315876	-4.089235	0.71	27.6	2014-04-14	18:08:52
1342	50.31588	-4.089231	0.58	26.1	2014-04-14	18:08:53
1343	50.315886	-4.089228	0.67	18.7	2014-04-14	18:08:54
1344	50.315891	-4.089225	0.64	23.6	2014-04-14	18:08:55
1345	50.315898	-4.089222	0.71	17	2014-04-14	18:08:56
1346	50.315904	-4.089218	0.8	17.7	2014-04-14	18:08:57
1347	50.315912	-4.089214	0.87	19.2	2014-04-14	18:08:58
1348	50.31592	-4.089211	0.91	15.6	2014-04-14	18:08:59
1349	50.315926	-4.089206	0.81	22.5	2014-04-14	18:09:00
1350	50.315934	-4.0892	0.92	28.8	2014-04-14	18:09:01
1351	50.315939	-4.089198	0.64	16.2	2014-04-14	18:09:02
1352	50.315945	-4.089193	0.73	27.8	2014-04-14	18:09:03
1353	50.31595	-4.089187	0.7	34.7	2014-04-14	18:09:04
1354	50.315956	-4.089184	0.65	19.1	2014-04-14	18:09:05
1355	50.315962	-4.089181	0.73	19.1	2014-04-14	18:09:06
1356	50.315969	-4.08918	0.77	4	2014-04-14	18:09:07
1357	50.315976	-4.089177	0.83	16.3	2014-04-14	18:09:08
1358	50.315981	-4.089173	0.67	25.8	2014-04-14	18:09:09
1359	50.315989	-4.08917	0.89	14	2014-04-14	18:09:10
1360	50.315999	-4.089165	1.17	18.4	2014-04-14	18:09:11
1361	50.316009	-4.089157	1.18	25.7	2014-04-14	18:09:12
1362	50.316016	-4.089153	0.9	18.1	2014-04-14	18:09:13
1363	50.316022	-4.089149	0.75	24.5	2014-04-14	18:09:14
1364	50.316028	-4.089144	0.72	27.4	2014-04-14	18:09:15
1365	50.316033	-4.089139	0.66	34.8	2014-04-14	18:09:16
1366	50.316037	-4.089136	0.5	28.5	2014-04-14	18:09:17
1367	50.316042	-4.08913	0.67	37.7	2014-04-14	18:09:18
1368	50.316047	-4.089125	0.68	30.9	2014-04-14	18:09:19
1369	50.316052	-4.089121	0.61	27.4	2014-04-14	18:09:20
1370	50.316056	-4.089115	0.69	41.8	2014-04-14	18:09:21
1371	50.316061	-4.089111	0.52	28.7	2014-04-14	18:09:22
1372	50.316065	-4.089104	0.73	43.6	2014-04-14	18:09:23
1373	50.31607	-4.089098	0.66	36.1	2014-04-14	18:09:24
1374	50.316074	-4.089092	0.64	44.7	2014-04-14	18:09:25
1375	50.31608	-4.089086	0.72	34.2	2014-04-14	18:09:26
1376	50.316085	-4.089081	0.7	30.1	2014-04-14	18:09:27
1377	50.316091	-4.089075	0.75	35.2	2014-04-14	18:09:28
1378	50.316097	-4.089071	0.75	22.1	2014-04-14	18:09:29
1379	50.316102	-4.089065	0.73	38.9	2014-04-14	18:09:30
1380	50.316107	-4.089058	0.72	39.8	2014-04-14	18:09:31
1381	50.316113	-4.089053	0.73	29.8	2014-04-14	18:09:32
1382	50.316117	-4.089049	0.62	33.5	2014-04-14	18:09:33
1383	50.316124	-4.089041	0.95	35.6	2014-04-14	18:09:34
1384	50.31613	-4.089034	0.82	36.1	2014-04-14	18:09:35
1385	50.316135	-4.089027	0.74	38.7	2014-04-14	18:09:36
1386	50.316142	-4.08902	0.92	32.9	2014-04-14	18:09:37
1387	50.31615	-4.089014	0.94	28	2014-04-14	18:09:38
1388	50.316156	-4.089008	0.85	33.6	2014-04-14	18:09:39
1389	50.316162	-4.089002	0.82	29.1	2014-04-14	18:09:40
1390	50.316168	-4.088994	0.83	43	2014-04-14	18:09:41
1391	50.316173	-4.088986	0.85	43.5	2014-04-14	18:09:42
1392	50.316179	-4.088975	0.94	51.9	2014-04-14	18:09:43
1393	50.316183	-4.088966	0.8	56.1	2014-04-14	18:09:44
1394	50.316187	-4.088957	0.8	54.3	2014-04-14	18:09:45
1395	50.31619	-4.088947	0.81	61.1	2014-04-14	18:09:46
1396	50.316195	-4.088938	0.81	49.6	2014-04-14	18:09:47
1397	50.316201	-4.088927	1	52.6	2014-04-14	18:09:48
1398	50.316207	-4.088917	1.01	44.9	2014-04-14	18:09:49
1399	50.316215	-4.088908	1.09	37.3	2014-04-14	18:09:50
1400	50.316221	-4.088897	1	47.7	2014-04-14	18:09:51
1401	50.316225	-4.08889	0.69	53.5	2014-04-14	18:09:52
1402	50.316228	-4.088881	0.73	61.2	2014-04-14	18:09:53
1403	50.31623	-4.088873	0.6	68	2014-04-14	18:09:54
1404	50.316232	-4.088866	0.58	58.1	2014-04-14	18:09:55
1405	50.316236	-4.088859	0.61	49.2	2014-04-14	18:09:56
1406	50.316241	-4.088852	0.74	43.9	2014-04-14	18:09:57
1407	50.316246	-4.088845	0.75	43.5	2014-04-14	18:09:58
1408	50.316252	-4.088838	0.85	35.9	2014-04-14	18:09:59
1409	50.316258	-4.08883	0.89	38.4	2014-04-14	18:10:00
1410	50.316266	-4.088824	0.93	27	2014-04-14	18:10:01
1411	50.316273	-4.088817	0.93	33.8	2014-04-14	18:10:02
1412	50.31628	-4.088812	0.88	23.6	2014-04-14	18:10:03
1413	50.316286	-4.088806	0.78	32.6	2014-04-14	18:10:04
1414	50.316291	-4.088801	0.74	30.3	2014-04-14	18:10:05
1415	50.316299	-4.088795	0.9	24.6	2014-04-14	18:10:06
1416	50.316305	-4.088789	0.84	30.8	2014-04-14	18:10:07
1417	50.316313	-4.088782	0.95	32.6	2014-04-14	18:10:08
1418	50.316317	-4.088776	0.68	40.2	2014-04-14	18:10:09
1419	50.316322	-4.088769	0.74	38.7	2014-04-14	18:10:10
1420	50.316327	-4.088761	0.81	50.6	2014-04-14	18:10:11
1421	50.316331	-4.08875	0.93	57.9	2014-04-14	18:10:12
1422	50.316335	-4.088738	0.89	62.4	2014-04-14	18:10:13
1423	50.316339	-4.088728	0.86	56.6	2014-04-14	18:10:14
1424	50.316343	-4.088719	0.74	62	2014-04-14	18:10:15
1425	50.316349	-4.088709	0.99	45.7	2014-04-14	18:10:16
1426	50.316354	-4.0887	0.91	46.9	2014-04-14	18:10:17
1427	50.31636	-4.08869	0.93	47.6	2014-04-14	18:10:18
1428	50.316366	-4.088682	0.87	42.9	2014-04-14	18:10:19
1429	50.31637	-4.088673	0.84	53	2014-04-14	18:10:20
1430	50.316375	-4.088662	0.95	53.7	2014-04-14	18:10:21
1431	50.316381	-4.088651	0.96	51.7	2014-04-14	18:10:22
1432	50.316385	-4.088642	0.84	51.5	2014-04-14	18:10:23
1433	50.316388	-4.088633	0.69	61.1	2014-04-14	18:10:24
1434	50.316391	-4.088624	0.76	66.8	2014-04-14	18:10:25
1435	50.316396	-4.088612	1.01	54.2	2014-04-14	18:10:26
1436	50.316402	-4.0886	1.07	54.3	2014-04-14	18:10:27
1437	50.316407	-4.08859	0.91	48.2	2014-04-14	18:10:28
1438	50.316409	-4.088591	0.23	348	2014-04-14	18:10:29
1439	50.316408	-4.088595	0.32	238.4	2014-04-14	18:10:30
1440	50.316407	-4.088596	0.04	239.9	2014-04-14	18:10:32
1441	50.316407	-4.088596	0.02	270	2014-04-14	18:10:33
1442	50.316407	-4.088596	0.03	203.5	2014-04-14	18:10:34
1443	50.316407	-4.088597	0.05	246.2	2014-04-14	18:10:36
1444	50.316407	-4.088597	0.04	171.5	2014-04-14	18:10:37
1445	50.316406	-4.088597	0.02	115.7	2014-04-14	18:10:38
1446	50.316406	-4.088596	0.06	132.6	2014-04-14	18:10:39
1447	50.316408	-4.088591	0.49	59.1	2014-04-14	18:10:40
1448	50.316411	-4.088582	0.68	63.2	2014-04-14	18:10:41
1449	50.316414	-4.088574	0.63	62.7	2014-04-14	18:10:42
1450	50.316418	-4.088565	0.83	54	2014-04-14	18:10:43
1451	50.316423	-4.088556	0.83	46.1	2014-04-14	18:10:44
1452	50.316428	-4.088548	0.79	48	2014-04-14	18:10:45
1453	50.316434	-4.088539	0.9	46.1	2014-04-14	18:10:46
1454	50.316439	-4.088529	0.92	52.4	2014-04-14	18:10:47
1455	50.316442	-4.08852	0.7	57	2014-04-14	18:10:48
1456	50.316444	-4.088512	0.61	70.5	2014-04-14	18:10:49
1457	50.316447	-4.088504	0.67	61.1	2014-04-14	18:10:50
1458	50.31645	-4.088494	0.78	67.4	2014-04-14	18:10:51
1459	50.316452	-4.088485	0.64	68.7	2014-04-14	18:10:52
1460	50.316453	-4.088479	0.45	75.5	2014-04-14	18:10:53
1461	50.316454	-4.088472	0.52	77.7	2014-04-14	18:10:54
1462	50.316455	-4.088464	0.58	71.2	2014-04-14	18:10:55
1463	50.316459	-4.088457	0.68	54.7	2014-04-14	18:10:56
1464	50.316464	-4.08845	0.71	42.8	2014-04-14	18:10:57
1465	50.316469	-4.088441	0.86	45.7	2014-04-14	18:10:58
1466	50.316473	-4.088433	0.76	52.2	2014-04-14	18:10:59
1467	50.316478	-4.088424	0.81	49.6	2014-04-14	18:11:00
1468	50.316482	-4.088415	0.78	58.2	2014-04-14	18:11:01
1469	50.316484	-4.088407	0.64	64.9	2014-04-14	18:11:02
1470	50.316487	-4.088399	0.62	61.2	2014-04-14	18:11:03
1471	50.316489	-4.088393	0.5	53.5	2014-04-14	18:11:04
1472	50.316491	-4.088385	0.61	69.5	2014-04-14	18:11:05
1473	50.316494	-4.088376	0.69	65.4	2014-04-14	18:11:06
1474	50.316498	-4.088366	0.84	60.5	2014-04-14	18:11:07
1475	50.316501	-4.088354	0.93	63.8	2014-04-14	18:11:08
1476	50.316506	-4.088344	0.9	51.5	2014-04-14	18:11:09
1477	50.316514	-4.088335	1.08	39.5	2014-04-14	18:11:10
1478	50.316519	-4.088325	0.94	48.2	2014-04-14	18:11:11
1479	50.316526	-4.088317	0.92	37.9	2014-04-14	18:11:12
1480	50.316533	-4.088308	1.01	38.9	2014-04-14	18:11:13
1481	50.316538	-4.0883	0.84	44.9	2014-04-14	18:11:14
1482	50.316542	-4.088292	0.67	54.2	2014-04-14	18:11:15
1483	50.316545	-4.088285	0.59	59.8	2014-04-14	18:11:16
1484	50.316547	-4.088276	0.64	69.6	2014-04-14	18:11:17
1485	50.316549	-4.088266	0.81	69.9	2014-04-14	18:11:18
1486	50.316553	-4.088256	0.85	55.2	2014-04-14	18:11:19
1487	50.316558	-4.088246	0.83	55.2	2014-04-14	18:11:20
1488	50.316561	-4.088236	0.79	62.4	2014-04-14	18:11:21
1489	50.316564	-4.088227	0.75	67.5	2014-04-14	18:11:22
1490	50.316565	-4.088217	0.7	75.4	2014-04-14	18:11:23
1491	50.316568	-4.088207	0.79	63.5	2014-04-14	18:11:24
1492	50.316571	-4.088197	0.79	64.6	2014-04-14	18:11:25
1493	50.316577	-4.088187	0.95	51.3	2014-04-14	18:11:26
1494	50.316579	-4.088177	0.74	66.9	2014-04-14	18:11:27
1495	50.31658	-4.088166	0.78	83.8	2014-04-14	18:11:28
1496	50.316581	-4.088155	0.81	81.4	2014-04-14	18:11:29
1497	50.316581	-4.088144	0.77	87.9	2014-04-14	18:11:30
1498	50.31658	-4.088133	0.79	105.1	2014-04-14	18:11:31
1499	50.316578	-4.088123	0.79	104.4	2014-04-14	18:11:32
1500	50.316576	-4.088112	0.78	104.5	2014-04-14	18:11:33
1501	50.316574	-4.088101	0.85	105.3	2014-04-14	18:11:34
1502	50.316575	-4.08809	0.79	80.4	2014-04-14	18:11:35
1503	50.316575	-4.088077	0.88	90	2014-04-14	18:11:36
1504	50.316575	-4.088064	0.97	88.9	2014-04-14	18:11:37
1505	50.316577	-4.088051	0.88	80.8	2014-04-14	18:11:38
1506	50.316576	-4.088041	0.76	92.8	2014-04-14	18:11:39
1507	50.316577	-4.088031	0.71	83.9	2014-04-14	18:11:40
1508	50.316578	-4.088022	0.63	77.3	2014-04-14	18:11:41
1509	50.316581	-4.088013	0.68	67.5	2014-04-14	18:11:42
1510	50.316585	-4.088004	0.79	52.7	2014-04-14	18:11:43
1511	50.316586	-4.088	0.32	64.5	2014-04-14	18:11:44
1512	50.316586	-4.087999	0.09	71.5	2014-04-14	18:11:45
1513	50.316587	-4.087993	0.42	77.2	2014-04-14	18:11:46
1514	50.316587	-4.087987	0.47	96.8	2014-04-14	18:11:47
1515	50.316585	-4.087977	0.7	102.3	2014-04-14	18:11:48
1516	50.316585	-4.087968	0.62	92.6	2014-04-14	18:11:49
1517	50.316586	-4.087958	0.78	85.2	2014-04-14	18:11:50
1518	50.316589	-4.087949	0.7	59.7	2014-04-14	18:11:51
1519	50.316594	-4.087939	0.91	54	2014-04-14	18:11:52
1520	50.316599	-4.087927	1	55.9	2014-04-14	18:11:53
1521	50.316602	-4.087919	0.71	56.7	2014-04-14	18:11:54
1522	50.316605	-4.087911	0.64	57.5	2014-04-14	18:11:55
1523	50.316608	-4.087903	0.66	65.1	2014-04-14	18:11:56
1524	50.316609	-4.087894	0.6	81.9	2014-04-14	18:11:57
1525	50.31661	-4.087885	0.68	72.3	2014-04-14	18:11:58
1526	50.316612	-4.087876	0.66	73.7	2014-04-14	18:11:59
1527	50.316614	-4.087868	0.61	65.6	2014-04-14	18:12:00
1528	50.316616	-4.08786	0.6	75.7	2014-04-14	18:12:01
1529	50.316619	-4.08785	0.8	65	2014-04-14	18:12:02
1530	50.316623	-4.087839	0.91	59.8	2014-04-14	18:12:03
1531	50.316629	-4.087828	0.98	49.2	2014-04-14	18:12:04
1532	50.316633	-4.08782	0.78	53	2014-04-14	18:12:05
1533	50.316635	-4.087812	0.61	66.6	2014-04-14	18:12:06
1534	50.316639	-4.087804	0.66	53.5	2014-04-14	18:12:07
1535	50.316641	-4.087796	0.65	66.3	2014-04-14	18:12:08
1536	50.316643	-4.08779	0.49	60.5	2014-04-14	18:12:09
1537	50.316645	-4.087783	0.56	69.5	2014-04-14	18:12:10
1538	50.316646	-4.087774	0.61	75	2014-04-14	18:12:11
1539	50.316647	-4.087766	0.57	82.5	2014-04-14	18:12:12
1540	50.31665	-4.087758	0.69	60.2	2014-04-14	18:12:13
1541	50.316655	-4.087749	0.85	50.2	2014-04-14	18:12:14
1542	50.31666	-4.08774	0.86	45.3	2014-04-14	18:12:15
1543	50.316665	-4.087732	0.77	49.8	2014-04-14	18:12:16
1544	50.316667	-4.087725	0.59	59.7	2014-04-14	18:12:17
1545	50.316671	-4.087718	0.64	50	2014-04-14	18:12:18
1546	50.316674	-4.087711	0.6	59.3	2014-04-14	18:12:19
1547	50.316675	-4.087703	0.56	74.4	2014-04-14	18:12:20
1548	50.316677	-4.087697	0.51	60.5	2014-04-14	18:12:21
1549	50.316682	-4.087689	0.75	47.7	2014-04-14	18:12:22
1550	50.316686	-4.087681	0.76	49.2	2014-04-14	18:12:23
1551	50.31669	-4.087671	0.8	59.8	2014-04-14	18:12:24
1552	50.316691	-4.087663	0.56	73.8	2014-04-14	18:12:25
1553	50.316693	-4.087657	0.52	66.6	2014-04-14	18:12:26
1554	50.316696	-4.087647	0.76	65.3	2014-04-14	18:12:27
1555	50.316699	-4.087639	0.67	63.4	2014-04-14	18:12:28
1556	50.3167	-4.087631	0.56	73.8	2014-04-14	18:12:29
1557	50.316702	-4.087623	0.59	76.4	2014-04-14	18:12:30
1558	50.316702	-4.087613	0.73	89.2	2014-04-14	18:12:31
1559	50.316702	-4.087602	0.76	83	2014-04-14	18:12:32
1560	50.316702	-4.087591	0.78	92.7	2014-04-14	18:12:33
1561	50.316702	-4.087581	0.7	90.8	2014-04-14	18:12:34
1562	50.316702	-4.087571	0.76	90.7	2014-04-14	18:12:35
1563	50.316699	-4.087558	0.95	109.4	2014-04-14	18:12:36
1564	50.316697	-4.087545	0.94	106.2	2014-04-14	18:12:37
1565	50.316694	-4.087532	1	109.6	2014-04-14	18:12:38
1566	50.31669	-4.087519	1.01	113.4	2014-04-14	18:12:39
1567	50.316689	-4.087507	0.88	101.7	2014-04-14	18:12:40
1568	50.316686	-4.087495	0.88	108.6	2014-04-14	18:12:41
1569	50.316682	-4.087485	0.88	120.4	2014-04-14	18:12:42
1570	50.316678	-4.087473	0.94	117.9	2014-04-14	18:12:43
1571	50.316677	-4.08746	0.91	98.2	2014-04-14	18:12:44
1572	50.316676	-4.087446	0.98	93.8	2014-04-14	18:12:45
1573	50.316676	-4.087433	0.95	95.1	2014-04-14	18:12:46
1574	50.316675	-4.08742	0.94	95.1	2014-04-14	18:12:47
1575	50.316674	-4.087405	1.09	95.9	2014-04-14	18:12:48
1576	50.316672	-4.08739	1.03	99.4	2014-04-14	18:12:49
1577	50.316669	-4.087377	1.06	111.3	2014-04-14	18:12:50
1578	50.316665	-4.087364	0.96	114.6	2014-04-14	18:12:51
1579	50.316664	-4.087352	0.85	100.7	2014-04-14	18:12:52
1580	50.316662	-4.087343	0.65	103.2	2014-04-14	18:12:53
1581	50.316664	-4.087335	0.64	73.1	2014-04-14	18:12:54
1582	50.316664	-4.087324	0.79	89.4	2014-04-14	18:12:55
1583	50.316664	-4.08731	0.97	92.2	2014-04-14	18:12:56
1584	50.316663	-4.087297	0.98	97.1	2014-04-14	18:12:57
1585	50.316662	-4.087282	1.04	95.2	2014-04-14	18:12:58
1586	50.316662	-4.08727	0.86	92.5	2014-04-14	18:12:59
1587	50.316662	-4.08726	0.73	87	2014-04-14	18:13:00
1588	50.316663	-4.087249	0.77	83	2014-04-14	18:13:01
1589	50.316665	-4.08724	0.69	72.6	2014-04-14	18:13:02
1590	50.316666	-4.087229	0.77	78.9	2014-04-14	18:13:03
1591	50.316666	-4.087216	0.94	92.2	2014-04-14	18:13:04
1592	50.316665	-4.087206	0.69	93.9	2014-04-14	18:13:05
1593	50.316663	-4.087197	0.7	110.1	2014-04-14	18:13:06
1594	50.316662	-4.087187	0.7	98.4	2014-04-14	18:13:07
1595	50.316662	-4.087176	0.76	90	2014-04-14	18:13:08
1596	50.316663	-4.087163	0.92	84.3	2014-04-14	18:13:09
1597	50.316661	-4.087154	0.69	104.9	2014-04-14	18:13:10
1598	50.316661	-4.087145	0.66	95.6	2014-04-14	18:13:11
1599	50.316661	-4.087137	0.59	86.4	2014-04-14	18:13:12
1600	50.316662	-4.08713	0.49	82.3	2014-04-14	18:13:13
1601	50.316664	-4.087121	0.69	65.2	2014-04-14	18:13:14
1602	50.316668	-4.087112	0.77	56.1	2014-04-14	18:13:15
1603	50.31667	-4.087103	0.7	73.6	2014-04-14	18:13:16
1604	50.316671	-4.087091	0.85	82.4	2014-04-14	18:13:17
1605	50.316671	-4.087079	0.84	90.7	2014-04-14	18:13:18
1606	50.316668	-4.087068	0.83	110.3	2014-04-14	18:13:19
1607	50.316666	-4.087056	0.86	105.9	2014-04-14	18:13:20
1608	50.316664	-4.087041	1.09	102.4	2014-04-14	18:13:21
1609	50.316663	-4.087026	1.06	96.6	2014-04-14	18:13:22
1610	50.316662	-4.087015	0.85	99.5	2014-04-14	18:13:23
1611	50.31666	-4.087004	0.77	105.5	2014-04-14	18:13:24
1612	50.31666	-4.086996	0.61	86.4	2014-04-14	18:13:25
1613	50.316662	-4.086991	0.39	62.9	2014-04-14	18:13:26
1614	50.316661	-4.086991	0.04	180	2014-04-14	18:13:27
1615	50.316662	-4.08699	0.04	63.4	2014-04-14	18:13:28
1616	50.316661	-4.086982	0.58	97.4	2014-04-14	18:13:29
1617	50.31666	-4.086973	0.68	98.7	2014-04-14	18:13:30
1618	50.316659	-4.086962	0.78	100.3	2014-04-14	18:13:31
1619	50.316656	-4.08695	0.9	107.5	2014-04-14	18:13:32
1620	50.316653	-4.086939	0.86	115.2	2014-04-14	18:13:33
1621	50.316651	-4.086926	0.95	104.8	2014-04-14	18:13:34
1622	50.316649	-4.086912	1.06	100.7	2014-04-14	18:13:35
1623	50.316648	-4.086899	0.9	98.3	2014-04-14	18:13:36
1624	50.316649	-4.086886	0.93	82.5	2014-04-14	18:13:37
1625	50.31665	-4.086872	1.02	81.6	2014-04-14	18:13:38
1626	50.316654	-4.086858	1.08	67.6	2014-04-14	18:13:39
1627	50.316656	-4.086844	1.01	79.9	2014-04-14	18:13:40
1628	50.316655	-4.086832	0.88	96.7	2014-04-14	18:13:41
1629	50.316654	-4.086818	1.02	96.8	2014-04-14	18:13:42
1630	50.31665	-4.086803	1.12	111.9	2014-04-14	18:13:43
1631	50.316647	-4.086789	1.02	110.3	2014-04-14	18:13:44
1632	50.316645	-4.086778	0.83	105.7	2014-04-14	18:13:45
1633	50.316641	-4.086767	0.9	115.2	2014-04-14	18:13:46
1634	50.316639	-4.086755	0.84	104.3	2014-04-14	18:13:47
1635	50.316639	-4.086744	0.79	90.6	2014-04-14	18:13:48
1636	50.316637	-4.086733	0.8	105.5	2014-04-14	18:13:49
1637	50.316636	-4.086723	0.74	98	2014-04-14	18:13:50
1638	50.316635	-4.086712	0.78	104.6	2014-04-14	18:13:51
1639	50.316633	-4.086703	0.72	101.3	2014-04-14	18:13:52
1640	50.316631	-4.086692	0.76	109.2	2014-04-14	18:13:53
1641	50.31663	-4.086686	0.49	107.8	2014-04-14	18:13:54
1642	50.316629	-4.086683	0.1	115.4	2014-04-14	18:13:56
1643	50.316629	-4.086682	0.08	82.6	2014-04-14	18:13:57
1644	50.316629	-4.086673	0.62	88.4	2014-04-14	18:13:58
1645	50.31663	-4.086663	0.76	81.5	2014-04-14	18:13:59
1646	50.316631	-4.086652	0.81	86.1	2014-04-14	18:14:00
1647	50.316629	-4.086641	0.76	102	2014-04-14	18:14:01
1648	50.316627	-4.08663	0.83	109.1	2014-04-14	18:14:02
1649	50.316622	-4.086617	1.04	120.2	2014-04-14	18:14:03
1650	50.316618	-4.086605	0.97	117.4	2014-04-14	18:14:04
1651	50.316614	-4.086593	0.96	117.7	2014-04-14	18:14:05
1652	50.31661	-4.086581	0.96	117.8	2014-04-14	18:14:06
1653	50.316608	-4.086568	0.96	106.8	2014-04-14	18:14:07
1654	50.316608	-4.086556	0.84	89.4	2014-04-14	18:14:08
1655	50.316607	-4.086545	0.84	94.5	2014-04-14	18:14:09
1656	50.316606	-4.086536	0.6	98	2014-04-14	18:14:10
1657	50.316607	-4.086528	0.61	83	2014-04-14	18:14:11
1658	50.316607	-4.08652	0.57	94.7	2014-04-14	18:14:12
1659	50.316606	-4.086509	0.76	94.2	2014-04-14	18:14:13
1660	50.316606	-4.086497	0.89	93	2014-04-14	18:14:14
1661	50.316605	-4.086484	0.93	92.9	2014-04-14	18:14:15
1662	50.316604	-4.086473	0.81	102	2014-04-14	18:14:16
1663	50.316603	-4.08646	0.89	99.7	2014-04-14	18:14:17
1664	50.3166	-4.08645	0.76	110.9	2014-04-14	18:14:18
1665	50.316598	-4.086441	0.72	110.5	2014-04-14	18:14:19
1666	50.316597	-4.086427	0.96	97.8	2014-04-14	18:14:20
1667	50.316596	-4.086416	0.8	98	2014-04-14	18:14:21
1668	50.316596	-4.086404	0.84	88.7	2014-04-14	18:14:22
1669	50.316596	-4.086393	0.8	91.4	2014-04-14	18:14:23
1670	50.316595	-4.086381	0.85	92.6	2014-04-14	18:14:24
1671	50.316593	-4.08637	0.85	107.8	2014-04-14	18:14:25
1672	50.316591	-4.086359	0.78	104.5	2014-04-14	18:14:26
1673	50.31659	-4.086352	0.52	110	2014-04-14	18:14:27
1674	50.316589	-4.086347	0.4	102.2	2014-04-14	18:14:28
1675	50.316589	-4.086338	0.63	87.5	2014-04-14	18:14:29
1676	50.316589	-4.086329	0.66	88.4	2014-04-14	18:14:30
1677	50.316588	-4.086319	0.73	98.1	2014-04-14	18:14:31
1678	50.316588	-4.086311	0.58	96.6	2014-04-14	18:14:32
1679	50.316589	-4.086301	0.71	74.7	2014-04-14	18:14:33
1680	50.316591	-4.086292	0.68	72.4	2014-04-14	18:14:34
1681	50.31659	-4.086284	0.58	102.1	2014-04-14	18:14:35
1682	50.316588	-4.086274	0.7	106.9	2014-04-14	18:14:36
1683	50.316586	-4.086266	0.69	113.9	2014-04-14	18:14:37
1684	50.316582	-4.086255	0.85	116.7	2014-04-14	18:14:38
1685	50.316581	-4.086245	0.72	105.7	2014-04-14	18:14:39
1686	50.316579	-4.086237	0.62	108.5	2014-04-14	18:14:40
1687	50.316578	-4.086227	0.71	96	2014-04-14	18:14:41
1688	50.316578	-4.086215	0.81	88.7	2014-04-14	18:14:42
1689	50.316579	-4.086204	0.81	86.7	2014-04-14	18:14:43
1690	50.316579	-4.086194	0.69	91.6	2014-04-14	18:14:44
1691	50.316579	-4.086182	0.87	86.3	2014-04-14	18:14:45
1692	50.31658	-4.086169	0.91	83	2014-04-14	18:14:46
1693	50.316579	-4.086156	0.98	97.6	2014-04-14	18:14:47
1694	50.316577	-4.086142	0.96	100.1	2014-04-14	18:14:48
1695	50.316578	-4.086131	0.8	88	2014-04-14	18:14:49
1696	50.316577	-4.08612	0.83	99	2014-04-14	18:14:50
1697	50.316574	-4.08611	0.77	111.4	2014-04-14	18:14:51
1698	50.316573	-4.086098	0.82	96.6	2014-04-14	18:14:52
1699	50.316571	-4.086089	0.69	110.6	2014-04-14	18:14:53
1700	50.31657	-4.08608	0.64	102.6	2014-04-14	18:14:54
1701	50.316569	-4.086071	0.7	97.6	2014-04-14	18:14:55
1702	50.316568	-4.08606	0.74	95.8	2014-04-14	18:14:56
1703	50.316568	-4.086049	0.82	92	2014-04-14	18:14:57
1704	50.316567	-4.086037	0.85	99.5	2014-04-14	18:14:58
1705	50.316566	-4.086024	0.89	96.6	2014-04-14	18:14:59
1706	50.316566	-4.086014	0.74	90.8	2014-04-14	18:15:00
1707	50.316565	-4.086005	0.66	94.8	2014-04-14	18:15:01
1708	50.316564	-4.085994	0.74	100.2	2014-04-14	18:15:02
1709	50.316564	-4.085983	0.79	89.4	2014-04-14	18:15:03
1710	50.316564	-4.08597	0.92	88.3	2014-04-14	18:15:04
1711	50.316565	-4.085957	0.95	83.2	2014-04-14	18:15:05
1712	50.316566	-4.085945	0.84	84.9	2014-04-14	18:15:06
1713	50.316566	-4.085933	0.86	92.5	2014-04-14	18:15:07
1714	50.316565	-4.085923	0.75	94.9	2014-04-14	18:15:08
1715	50.316565	-4.085914	0.64	91.7	2014-04-14	18:15:09
1716	50.316564	-4.085904	0.69	101.7	2014-04-14	18:15:10
1717	50.316563	-4.085898	0.48	101.2	2014-04-14	18:15:11
1718	50.316562	-4.085889	0.58	94.5	2014-04-14	18:15:12
1719	50.316562	-4.085882	0.53	91.1	2014-04-14	18:15:13
1720	50.316563	-4.085872	0.7	83.1	2014-04-14	18:15:14
1721	50.316564	-4.085862	0.7	84.7	2014-04-14	18:15:15
1722	50.316565	-4.085853	0.65	79.2	2014-04-14	18:15:16
1723	50.316566	-4.085844	0.72	76.6	2014-04-14	18:15:17
1724	50.316569	-4.085835	0.65	66.1	2014-04-14	18:15:18
1725	50.31657	-4.085826	0.7	75.4	2014-04-14	18:15:19
1726	50.316572	-4.085815	0.77	78	2014-04-14	18:15:20
1727	50.316572	-4.085804	0.8	86	2014-04-14	18:15:21
1728	50.316574	-4.085794	0.75	72.8	2014-04-14	18:15:22
1729	50.316575	-4.085785	0.64	77.2	2014-04-14	18:15:23
1730	50.316576	-4.085777	0.59	88.2	2014-04-14	18:15:24
1731	50.316575	-4.085768	0.6	100.8	2014-04-14	18:15:25
1732	50.316575	-4.085759	0.64	90.8	2014-04-14	18:15:26
1733	50.316575	-4.085749	0.74	86.5	2014-04-14	18:15:27
1734	50.316575	-4.085738	0.75	85.7	2014-04-14	18:15:28
1735	50.316577	-4.085728	0.75	78.6	2014-04-14	18:15:29
1736	50.316575	-4.085716	0.91	101.3	2014-04-14	18:15:30
1737	50.316574	-4.085702	0.95	101.3	2014-04-14	18:15:31
1738	50.316572	-4.085691	0.84	98.9	2014-04-14	18:15:32
1739	50.31657	-4.085679	0.87	108.8	2014-04-14	18:15:33
1740	50.316566	-4.085669	0.82	121.4	2014-04-14	18:15:34
1741	50.316564	-4.085658	0.8	104.2	2014-04-14	18:15:35
1742	50.316564	-4.085645	0.99	92.7	2014-04-14	18:15:36
1743	50.316563	-4.085635	0.71	99.1	2014-04-14	18:15:37
1744	50.316563	-4.085624	0.73	89.3	2014-04-14	18:15:38
1745	50.316562	-4.085614	0.7	93.7	2014-04-14	18:15:39
1746	50.316563	-4.085604	0.73	89.3	2014-04-14	18:15:40
1747	50.316561	-4.085595	0.7	108.5	2014-04-14	18:15:41
1748	50.316559	-4.085585	0.7	105.5	2014-04-14	18:15:42
1749	50.316557	-4.085574	0.81	102	2014-04-14	18:15:43
1750	50.316556	-4.085563	0.79	104.4	2014-04-14	18:15:44
1751	50.316553	-4.085554	0.74	116.2	2014-04-14	18:15:45
1752	50.316553	-4.085545	0.69	90.8	2014-04-14	18:15:46
1753	50.316551	-4.085532	0.91	100	2014-04-14	18:15:47
1754	50.316549	-4.085519	0.91	101.8	2014-04-14	18:15:48
1755	50.316548	-4.085508	0.82	101.9	2014-04-14	18:15:49
1756	50.316547	-4.085498	0.71	99.7	2014-04-14	18:15:50
1757	50.316547	-4.085488	0.73	87.1	2014-04-14	18:15:51
1758	50.316548	-4.085475	0.9	85.8	2014-04-14	18:15:52
1759	50.316549	-4.085463	0.87	81.4	2014-04-14	18:15:53
1760	50.31655	-4.085453	0.73	81.9	2014-04-14	18:15:54
1761	50.31655	-4.085443	0.75	86.4	2014-04-14	18:15:55
1762	50.316549	-4.085431	0.82	101.9	2014-04-14	18:15:56
1763	50.316548	-4.085421	0.71	96	2014-04-14	18:15:57
1764	50.316548	-4.08541	0.8	90.6	2014-04-14	18:15:58
1765	50.316548	-4.085399	0.77	89.3	2014-04-14	18:15:59
1766	50.316547	-4.085389	0.73	96.6	2014-04-14	18:16:00
1767	50.316545	-4.085379	0.78	106.1	2014-04-14	18:16:01
1768	50.316545	-4.085369	0.7	92.3	2014-04-14	18:16:02
1769	50.316543	-4.085356	0.93	107.5	2014-04-14	18:16:03
1770	50.316542	-4.085342	0.99	94.8	2014-04-14	18:16:04
1771	50.316541	-4.085329	0.96	97.3	2014-04-14	18:16:05
1772	50.316541	-4.085318	0.79	92.7	2014-04-14	18:16:06
1773	50.31654	-4.085306	0.82	96.6	2014-04-14	18:16:07
1774	50.316539	-4.085293	0.94	94	2014-04-14	18:16:08
1775	50.316538	-4.085283	0.74	95.8	2014-04-14	18:16:09
1776	50.316537	-4.085275	0.6	108.9	2014-04-14	18:16:10
1777	50.316535	-4.085266	0.64	107.1	2014-04-14	18:16:11
1778	50.316533	-4.085257	0.69	110.7	2014-04-14	18:16:12
1779	50.316529	-4.085248	0.76	122.7	2014-04-14	18:16:13
1780	50.316527	-4.08524	0.63	109.1	2014-04-14	18:16:14
1781	50.316526	-4.085229	0.75	97.8	2014-04-14	18:16:15
1782	50.316526	-4.085217	0.88	93.6	2014-04-14	18:16:16
1783	50.316526	-4.085205	0.85	92.5	2014-04-14	18:16:17
1784	50.316526	-4.085194	0.76	90	2014-04-14	18:16:18
1785	50.316524	-4.085183	0.84	102.2	2014-04-14	18:16:19
1786	50.316523	-4.085172	0.81	98.6	2014-04-14	18:16:20
1787	50.31652	-4.085159	0.93	106.4	2014-04-14	18:16:21
1788	50.316519	-4.085149	0.77	104.7	2014-04-14	18:16:22
1789	50.316517	-4.08514	0.7	110.3	2014-04-14	18:16:23
1790	50.316515	-4.085128	0.84	104.1	2014-04-14	18:16:24
1791	50.316515	-4.085118	0.73	86.3	2014-04-14	18:16:25
1792	50.316516	-4.085108	0.73	81.9	2014-04-14	18:16:26
1793	50.316519	-4.085097	0.77	68.8	2014-04-14	18:16:27
1794	50.316519	-4.085084	0.97	90	2014-04-14	18:16:28
1795	50.316519	-4.085072	0.87	86.2	2014-04-14	18:16:29
1796	50.316519	-4.085061	0.78	87.3	2014-04-14	18:16:30
1797	50.316516	-4.085052	0.7	117.8	2014-04-14	18:16:31
1798	50.316515	-4.085043	0.67	107.1	2014-04-14	18:16:32
1799	50.316515	-4.085033	0.73	90	2014-04-14	18:16:33
1800	50.316513	-4.085025	0.6	104.3	2014-04-14	18:16:34
1801	50.316512	-4.085015	0.69	103.4	2014-04-14	18:16:35
1802	50.316512	-4.085005	0.72	87	2014-04-14	18:16:36
1803	50.316513	-4.084994	0.77	87.3	2014-04-14	18:16:37
1804	50.316512	-4.084983	0.81	94.6	2014-04-14	18:16:38
1805	50.316512	-4.084971	0.82	87.4	2014-04-14	18:16:39
1806	50.316515	-4.084962	0.72	64.6	2014-04-14	18:16:40
1807	50.316516	-4.084954	0.62	76.1	2014-04-14	18:16:41
1808	50.316518	-4.084944	0.7	71.4	2014-04-14	18:16:42
1809	50.31652	-4.084937	0.58	70.4	2014-04-14	18:16:43
1810	50.316521	-4.084927	0.68	78.9	2014-04-14	18:16:44
1811	50.316522	-4.084919	0.57	82.4	2014-04-14	18:16:45
1812	50.316522	-4.084912	0.52	87.9	2014-04-14	18:16:46
1813	50.316523	-4.084903	0.64	80.8	2014-04-14	18:16:47
1814	50.316525	-4.084895	0.57	74.7	2014-04-14	18:16:48
1815	50.316527	-4.084885	0.76	69.8	2014-04-14	18:16:49
1816	50.316527	-4.084875	0.73	90	2014-04-14	18:16:50
1817	50.316526	-4.084864	0.79	97.5	2014-04-14	18:16:51
1818	50.316524	-4.084853	0.85	105.3	2014-04-14	18:16:52
1819	50.316521	-4.084842	0.8	111.2	2014-04-14	18:16:53
1820	50.31652	-4.084834	0.61	107.8	2014-04-14	18:16:54
1821	50.316518	-4.084825	0.68	109.9	2014-04-14	18:16:55
1822	50.316516	-4.084816	0.63	106.2	2014-04-14	18:16:56
1823	50.316515	-4.084807	0.67	99.6	2014-04-14	18:16:57
1824	50.316515	-4.084798	0.64	85.8	2014-04-14	18:16:58
1825	50.316515	-4.084789	0.66	93.3	2014-04-14	18:16:59
1826	50.316514	-4.08478	0.65	104.1	2014-04-14	18:17:00
1827	50.316513	-4.08477	0.7	93.8	2014-04-14	18:17:01
1828	50.316512	-4.084761	0.64	99.2	2014-04-14	18:17:02
1829	50.31651	-4.084751	0.75	108.1	2014-04-14	18:17:03
1830	50.316508	-4.084741	0.72	106.5	2014-04-14	18:17:04
1831	50.316506	-4.084733	0.69	114	2014-04-14	18:17:05
1832	50.316502	-4.084723	0.8	118.5	2014-04-14	18:17:06
1833	50.3165	-4.084712	0.82	110.1	2014-04-14	18:17:07
1834	50.316499	-4.084703	0.65	95.7	2014-04-14	18:17:08
1835	50.316499	-4.084693	0.69	90.8	2014-04-14	18:17:09
1836	50.316499	-4.084682	0.77	94.8	2014-04-14	18:17:10
1837	50.316498	-4.084671	0.81	96	2014-04-14	18:17:11
1838	50.316499	-4.084657	0.99	85.1	2014-04-14	18:17:12
1839	50.316496	-4.084645	0.89	107.8	2014-04-14	18:17:13
1840	50.316495	-4.084635	0.73	100.2	2014-04-14	18:17:14
1841	50.316492	-4.084625	0.73	112.5	2014-04-14	18:17:15
1842	50.316491	-4.084617	0.66	105.7	2014-04-14	18:17:16
1843	50.316488	-4.084609	0.62	124.6	2014-04-14	18:17:17
1844	50.316484	-4.084602	0.68	129	2014-04-14	18:17:18
1845	50.316481	-4.084594	0.66	115.1	2014-04-14	18:17:19
1846	50.316478	-4.084585	0.68	122.2	2014-04-14	18:17:20
1847	50.316476	-4.084577	0.65	106.6	2014-04-14	18:17:21
1848	50.316476	-4.084566	0.73	97.2	2014-04-14	18:17:22
1849	50.316474	-4.084555	0.81	105.4	2014-04-14	18:17:23
1850	50.316472	-4.084545	0.74	106.9	2014-04-14	18:17:24
1851	50.316469	-4.084538	0.65	121.9	2014-04-14	18:17:25
1852	50.316466	-4.084531	0.55	118.5	2014-04-14	18:17:26
1853	50.316462	-4.084522	0.78	122.6	2014-04-14	18:17:27
1854	50.316457	-4.084516	0.78	147	2014-04-14	18:17:28
1855	50.316454	-4.084508	0.63	122.4	2014-04-14	18:17:29
1856	50.316451	-4.084498	0.78	108.8	2014-04-14	18:17:30
1857	50.316451	-4.084487	0.73	92.9	2014-04-14	18:17:31
1858	50.316451	-4.084476	0.83	92.6	2014-04-14	18:17:32
1859	50.316451	-4.084466	0.68	86.8	2014-04-14	18:17:33
1860	50.31645	-4.084457	0.69	99.4	2014-04-14	18:17:34
1861	50.316448	-4.084447	0.73	111.7	2014-04-14	18:17:35
1862	50.316447	-4.084438	0.66	99.8	2014-04-14	18:17:36
1863	50.316443	-4.084429	0.73	118.2	2014-04-14	18:17:37
1864	50.316443	-4.084417	0.82	94.5	2014-04-14	18:17:38
1865	50.316443	-4.084403	1	87.4	2014-04-14	18:17:39
1866	50.316442	-4.084389	1.01	95.2	2014-04-14	18:17:40
1867	50.316442	-4.084377	0.88	93	2014-04-14	18:17:41
1868	50.316441	-4.084366	0.79	99.6	2014-04-14	18:17:42
1869	50.316441	-4.084354	0.81	90.6	2014-04-14	18:17:43
1870	50.31644	-4.084344	0.72	98.2	2014-04-14	18:17:44
1871	50.316438	-4.084334	0.74	105.5	2014-04-14	18:17:45
1872	50.316436	-4.084323	0.85	106	2014-04-14	18:17:46
1873	50.316434	-4.084312	0.79	107.9	2014-04-14	18:17:47
1874	50.316433	-4.084303	0.68	99.4	2014-04-14	18:17:48
1875	50.316431	-4.084292	0.77	101.2	2014-04-14	18:17:49
1876	50.31643	-4.084283	0.69	99.3	2014-04-14	18:17:50
1877	50.31643	-4.084274	0.64	97.5	2014-04-14	18:17:51
1878	50.31643	-4.084263	0.77	90.7	2014-04-14	18:17:52
1879	50.316428	-4.084251	0.86	103.7	2014-04-14	18:17:53
1880	50.316426	-4.084241	0.76	104.2	2014-04-14	18:17:54
1881	50.316423	-4.08423	0.8	111.1	2014-04-14	18:17:55
1882	50.316418	-4.08422	0.93	130.1	2014-04-14	18:17:56
1883	50.316414	-4.084211	0.79	121.2	2014-04-14	18:17:57
1884	50.316411	-4.084201	0.81	119.7	2014-04-14	18:17:58
1885	50.316409	-4.084189	0.86	103.9	2014-04-14	18:17:59
1886	50.316408	-4.084177	0.85	100.7	2014-04-14	18:18:00
1887	50.316404	-4.084166	0.9	115.3	2014-04-14	18:18:01
1888	50.316403	-4.084153	0.93	96.9	2014-04-14	18:18:02
1889	50.316402	-4.084143	0.73	104.1	2014-04-14	18:18:03
1890	50.3164	-4.084134	0.64	106.8	2014-04-14	18:18:04
1891	50.316396	-4.084123	0.9	121.1	2014-04-14	18:18:05
1892	50.316392	-4.08411	1.04	112.1	2014-04-14	18:18:06
1893	50.31639	-4.084097	0.91	106.2	2014-04-14	18:18:07
1894	50.316388	-4.084087	0.74	104.5	2014-04-14	18:18:08
1895	50.316386	-4.084077	0.74	109	2014-04-14	18:18:09
1896	50.316383	-4.084069	0.7	118.1	2014-04-14	18:18:10
1897	50.316383	-4.084057	0.84	87.4	2014-04-14	18:18:11
1898	50.316382	-4.084048	0.68	102.7	2014-04-14	18:18:12
1899	50.316379	-4.084037	0.8	111.3	2014-04-14	18:18:13
1900	50.316378	-4.084028	0.67	105.2	2014-04-14	18:18:14
1901	50.316375	-4.084018	0.81	115.5	2014-04-14	18:18:15
1902	50.316372	-4.084009	0.68	114.3	2014-04-14	18:18:16
1903	50.316371	-4.083999	0.76	105	2014-04-14	18:18:17
1904	50.31637	-4.08399	0.65	94.2	2014-04-14	18:18:18
1905	50.316368	-4.083981	0.68	109.4	2014-04-14	18:18:19
1906	50.316366	-4.083972	0.67	111.4	2014-04-14	18:18:20
1907	50.316366	-4.083962	0.73	90.7	2014-04-14	18:18:21
1908	50.316366	-4.083952	0.69	89.3	2014-04-14	18:18:22
1909	50.316365	-4.083945	0.53	100.2	2014-04-14	18:18:23
1910	50.316363	-4.083937	0.62	108.6	2014-04-14	18:18:24
1911	50.316362	-4.083929	0.56	106.4	2014-04-14	18:18:25
1912	50.316361	-4.083921	0.58	104.9	2014-04-14	18:18:26
1913	50.316361	-4.083916	0.38	88.6	2014-04-14	18:18:27
1914	50.316362	-4.083908	0.58	76.9	2014-04-14	18:18:28
1915	50.316361	-4.083899	0.68	96.3	2014-04-14	18:18:29
1916	50.316361	-4.08389	0.63	93.4	2014-04-14	18:18:30
1917	50.316358	-4.083882	0.67	119.9	2014-04-14	18:18:31
1918	50.316354	-4.083872	0.82	121.7	2014-04-14	18:18:32
1919	50.31635	-4.083863	0.75	124.9	2014-04-14	18:18:33
1920	50.316348	-4.083854	0.69	113.2	2014-04-14	18:18:34
1921	50.316346	-4.083844	0.73	100.3	2014-04-14	18:18:35
1922	50.316345	-4.083835	0.66	105.5	2014-04-14	18:18:36
1923	50.316345	-4.083828	0.54	90	2014-04-14	18:18:37
1924	50.316345	-4.083818	0.65	90	2014-04-14	18:18:38
1925	50.316343	-4.083809	0.66	104.6	2014-04-14	18:18:39
1926	50.316342	-4.0838	0.69	107.4	2014-04-14	18:18:40
1927	50.316339	-4.08379	0.75	109.5	2014-04-14	18:18:41
1928	50.31634	-4.083779	0.8	84	2014-04-14	18:18:42
1929	50.316339	-4.083765	0.97	97.7	2014-04-14	18:18:43
1930	50.316335	-4.083755	0.86	117.2	2014-04-14	18:18:44
1931	50.316332	-4.083749	0.58	135	2014-04-14	18:18:45
1932	50.316327	-4.083743	0.65	136.8	2014-04-14	18:18:46
1933	50.316323	-4.083736	0.63	135.1	2014-04-14	18:18:47
1934	50.31632	-4.083727	0.8	121.7	2014-04-14	18:18:48
1935	50.316317	-4.083715	0.87	110.7	2014-04-14	18:18:49
1936	50.316317	-4.083705	0.73	88.5	2014-04-14	18:18:50
1937	50.316317	-4.083693	0.83	88.1	2014-04-14	18:18:51
1938	50.316321	-4.083683	0.87	61	2014-04-14	18:18:52
1939	50.316324	-4.08367	0.95	69.3	2014-04-14	18:18:53
1940	50.316327	-4.08366	0.79	67	2014-04-14	18:18:54
1941	50.31633	-4.083651	0.73	63.5	2014-04-14	18:18:55
1942	50.316333	-4.083643	0.65	56.8	2014-04-14	18:18:56
1943	50.316336	-4.083638	0.51	47	2014-04-14	18:18:57
1944	50.316341	-4.083633	0.64	35.2	2014-04-14	18:18:58
1945	50.316347	-4.083631	0.71	12.7	2014-04-14	18:18:59
1946	50.316353	-4.08363	0.63	6.5	2014-04-14	18:19:00
1947	50.316358	-4.083634	0.67	330.9	2014-04-14	18:19:01
1948	50.316362	-4.08364	0.66	319.6	2014-04-14	18:19:02
1949	50.316366	-4.08365	0.77	299.5	2014-04-14	18:19:03
1950	50.31637	-4.083658	0.77	308.4	2014-04-14	18:19:04
1951	50.316372	-4.083667	0.68	293.4	2014-04-14	18:19:05
1952	50.316376	-4.083678	0.83	294.5	2014-04-14	18:19:06
1953	50.316377	-4.083685	0.54	293.5	2014-04-14	18:19:07
1954	50.316381	-4.083692	0.64	301.4	2014-04-14	18:19:08
1955	50.316386	-4.0837	0.8	319.2	2014-04-14	18:19:09
1956	50.316391	-4.083709	0.9	312.5	2014-04-14	18:19:10
1957	50.316396	-4.083719	0.88	306.4	2014-04-14	18:19:11
1958	50.316398	-4.083726	0.59	295.2	2014-04-14	18:19:12
1959	50.316398	-4.083735	0.61	262.9	2014-04-14	18:19:13
1960	50.316396	-4.083744	0.66	256.1	2014-04-14	18:19:14
1961	50.316397	-4.083752	0.61	279.7	2014-04-14	18:19:15
1962	50.3164	-4.083762	0.76	297.8	2014-04-14	18:19:16
1963	50.316404	-4.083771	0.77	302.9	2014-04-14	18:19:17
1964	50.316407	-4.083781	0.82	295.5	2014-04-14	18:19:18
1965	50.31641	-4.08379	0.68	298.7	2014-04-14	18:19:19
1966	50.316411	-4.0838	0.75	278.7	2014-04-14	18:19:20
1967	50.316413	-4.083808	0.54	287	2014-04-14	18:19:21
1968	50.316412	-4.083818	0.73	264.8	2014-04-14	18:19:22
1969	50.316415	-4.083827	0.72	293.6	2014-04-14	18:19:23
1970	50.316416	-4.083838	0.77	284.7	2014-04-14	18:19:24
1971	50.316418	-4.083848	0.79	284.4	2014-04-14	18:19:25
1972	50.316421	-4.083861	0.91	287.3	2014-04-14	18:19:26
1973	50.316422	-4.083872	0.82	280.5	2014-04-14	18:19:27
1974	50.316421	-4.083885	0.91	266.5	2014-04-14	18:19:28
1975	50.316423	-4.083894	0.69	288.9	2014-04-14	18:19:29
1976	50.316428	-4.083903	0.82	304.5	2014-04-14	18:19:30
1977	50.316432	-4.08391	0.68	318.6	2014-04-14	18:19:31
1978	50.316436	-4.083918	0.69	304.5	2014-04-14	18:19:32
1979	50.316437	-4.083929	0.8	279.4	2014-04-14	18:19:33
1980	50.316438	-4.083941	0.85	276.9	2014-04-14	18:19:34
1981	50.316439	-4.08395	0.68	282.6	2014-04-14	18:19:35
1982	50.31644	-4.083958	0.59	279.2	2014-04-14	18:19:36
1983	50.31644	-4.083967	0.6	273.6	2014-04-14	18:19:37
1984	50.316441	-4.083975	0.57	281.2	2014-04-14	18:19:38
1985	50.316442	-4.083982	0.52	272.1	2014-04-14	18:19:39
1986	50.316443	-4.083986	0.36	297.6	2014-04-14	18:19:40
1987	50.316445	-4.083992	0.48	301.8	2014-04-14	18:19:41
1988	50.316449	-4.083999	0.65	307.1	2014-04-14	18:19:42
1989	50.316451	-4.08401	0.81	288.9	2014-04-14	18:19:43
1990	50.316453	-4.084021	0.82	285.9	2014-04-14	18:19:44
1991	50.316456	-4.084031	0.77	289.9	2014-04-14	18:19:45
1992	50.316457	-4.08404	0.67	283.6	2014-04-14	18:19:46
1993	50.31646	-4.084048	0.66	302.4	2014-04-14	18:19:47
1994	50.316465	-4.084058	0.88	306.4	2014-04-14	18:19:48
1995	50.316468	-4.084067	0.72	302.2	2014-04-14	18:19:49
1996	50.316472	-4.084074	0.68	309.9	2014-04-14	18:19:50
1997	50.316475	-4.084081	0.59	302.7	2014-04-14	18:19:51
1998	50.316476	-4.084088	0.52	277.2	2014-04-14	18:19:52
1999	50.316477	-4.084097	0.6	285.4	2014-04-14	18:19:53
[truncated: 1,344 more rows]
