# Supplementary material for: On the Potential of Surfers to Monitor Environmental Indicators in the Coastal Zone
Source: PLoS One. 2015 Jul 8;10(7):e0127706. doi: 10.1371/journal.pone.0127706 (PMC4496071; doi:10.1371/journal.pone.0127706)
Supplement: S1 Data — Contains 85 GPS tracks (comma separated files) used to estimate surfing performance statistics in the manuscript. (ZIP) [file pone.0127706.s001.zip › S1 Data GPS Tracks/20140421_Wembury.csv]

No	Latitude	Longitude	Speed	Course	Date	Time
1	50.317239	-4.083204	0	0	2014-04-21	17:37:52
2	50.317252	-4.083216	1.65	328.1	2014-04-21	17:37:53
3	50.317263	-4.083226	1.43	329.3	2014-04-21	17:37:54
4	50.317273	-4.083239	1.46	321.9	2014-04-21	17:37:55
5	50.317281	-4.083258	1.61	301.1	2014-04-21	17:37:56
6	50.317291	-4.083273	1.53	315.7	2014-04-21	17:37:57
7	50.317305	-4.083277	1.56	350.1	2014-04-21	17:37:58
8	50.317319	-4.083276	1.57	2.4	2014-04-21	17:37:59
9	50.31733	-4.083279	1.31	352.4	2014-04-21	17:38:00
10	50.31734	-4.083279	1.08	0	2014-04-21	17:38:01
11	50.317346	-4.083285	0.77	323.3	2014-04-21	17:38:02
12	50.317348	-4.083298	0.97	287.3	2014-04-21	17:38:03
13	50.317354	-4.083313	1.25	300	2014-04-21	17:38:04
14	50.317361	-4.083328	1.32	307.4	2014-04-21	17:38:05
15	50.31737	-4.083348	1.75	305.9	2014-04-21	17:38:06
16	50.317368	-4.083378	2.15	264.3	2014-04-21	17:38:07
17	50.317356	-4.083392	1.67	215	2014-04-21	17:38:08
18	50.317344	-4.083383	1.5	155.3	2014-04-21	17:38:09
19	50.317331	-4.083371	1.63	147.8	2014-04-21	17:38:10
20	50.317325	-4.08339	1.51	244.4	2014-04-21	17:38:11
21	50.317316	-4.083399	1.21	213.7	2014-04-21	17:38:12
22	50.317294	-4.08338	1.39	151.1	2014-04-21	17:38:14
23	50.317302	-4.083372	1.01	36.3	2014-04-21	17:38:15
24	50.317316	-4.083367	1.65	12.3	2014-04-21	17:38:16
25	50.317322	-4.083366	0.66	8.3	2014-04-21	17:38:17
26	50.31705	-4.08301	2.08	140.1	2014-04-21	17:38:36
27	50.317047	-4.083025	1.15	254.5	2014-04-21	17:38:37
28	50.317049	-4.083039	0.98	283.8	2014-04-21	17:38:38
29	50.317053	-4.083056	1.31	289.1	2014-04-21	17:38:39
30	50.317067	-4.083081	2.36	310.4	2014-04-21	17:38:40
31	50.317071	-4.083095	1.05	292.4	2014-04-21	17:38:41
32	50.317069	-4.083094	0.24	167.1	2014-04-21	17:38:42
33	50.317062	-4.083087	0.87	143.8	2014-04-21	17:38:43
34	50.317054	-4.083078	1.11	143.2	2014-04-21	17:38:44
35	50.317032	-4.083062	2.78	155.8	2014-04-21	17:38:45
36	50.31702	-4.083054	1.39	154.9	2014-04-21	17:38:46
37	50.317014	-4.083056	0.73	193.2	2014-04-21	17:38:47
38	50.317021	-4.083066	1.05	315.3	2014-04-21	17:38:48
39	50.317034	-4.083082	1.86	324	2014-04-21	17:38:49
40	50.317045	-4.083094	1.48	322.7	2014-04-21	17:38:50
41	50.317039	-4.083098	0.72	202.2	2014-04-21	17:38:51
42	50.317021	-4.083087	2.13	158.9	2014-04-21	17:38:52
43	50.317005	-4.083073	2.02	149	2014-04-21	17:38:53
44	50.316988	-4.083058	2.19	151.8	2014-04-21	17:38:54
45	50.316969	-4.083044	2.34	155	2014-04-21	17:38:55
46	50.316959	-4.083038	1.18	157.5	2014-04-21	17:38:56
47	50.316945	-4.083022	0.96	145.8	2014-04-21	17:38:58
48	50.31694	-4.083016	0.69	142.5	2014-04-21	17:38:59
49	50.316935	-4.083009	0.73	135.5	2014-04-21	17:39:00
50	50.316925	-4.082999	1.32	147	2014-04-21	17:39:01
51	50.316918	-4.08299	1.01	140.2	2014-04-21	17:39:02
52	50.316913	-4.082986	0.59	153.8	2014-04-21	17:39:03
53	50.316913	-4.082987	0.04	282.2	2014-04-21	17:39:04
54	50.316916	-4.082986	0.33	11.3	2014-04-21	17:39:05
55	50.316915	-4.082984	0.23	132.7	2014-04-21	17:39:06
56	50.316911	-4.08298	0.5	150.3	2014-04-21	17:39:07
57	50.316906	-4.082978	0.57	168	2014-04-21	17:39:08
58	50.316903	-4.082978	0.28	173.9	2014-04-21	17:39:09
59	50.31691	-4.082988	1.07	316.6	2014-04-21	17:39:10
60	50.316926	-4.083003	2	328.7	2014-04-21	17:39:11
61	50.316941	-4.083014	1.91	334.7	2014-04-21	17:39:12
62	50.316952	-4.083023	1.39	335.1	2014-04-21	17:39:13
63	50.316972	-4.083036	1.18	335.6	2014-04-21	17:39:15
64	50.31698	-4.083042	0.97	336.4	2014-04-21	17:39:16
65	50.316986	-4.083046	0.76	336.5	2014-04-21	17:39:17
66	50.316992	-4.083051	0.76	332	2014-04-21	17:39:18
67	50.316995	-4.083053	0.34	339.4	2014-04-21	17:39:19
68	50.316998	-4.083054	0.34	349	2014-04-21	17:39:20
69	50.316996	-4.083051	0.3	143.6	2014-04-21	17:39:21
70	50.316995	-4.083047	0.26	104.4	2014-04-21	17:39:22
71	50.316994	-4.083045	0.22	123.3	2014-04-21	17:39:23
72	50.316993	-4.083044	0.13	161.2	2014-04-21	17:39:24
73	50.316992	-4.083043	0.17	144.1	2014-04-21	17:39:25
74	50.316991	-4.083043	0.1	183.2	2014-04-21	17:39:26
75	50.316992	-4.083045	0.16	310.6	2014-04-21	17:39:27
76	50.316997	-4.083047	0.65	344.6	2014-04-21	17:39:28
77	50.31705	-4.083074	6.13	341.7	2014-04-21	17:39:29
78	50.317108	-4.083099	3.38	344.8	2014-04-21	17:39:31
79	50.317097	-4.083088	1.52	148	2014-04-21	17:39:32
80	50.317091	-4.083083	0.7	148.6	2014-04-21	17:39:33
81	50.317092	-4.083086	0.28	283.7	2014-04-21	17:39:34
82	50.31709	-4.08309	0.31	239.3	2014-04-21	17:39:35
83	50.317089	-4.083092	0.21	212.6	2014-04-21	17:39:36
84	50.317068	-4.083072	2.71	148.9	2014-04-21	17:39:37
85	50.317057	-4.083048	2.1	124	2014-04-21	17:39:38
86	50.317058	-4.08304	0.53	83.9	2014-04-21	17:39:39
87	50.317057	-4.083031	0.65	94.9	2014-04-21	17:39:40
88	50.317048	-4.083021	1.24	145.4	2014-04-21	17:39:41
89	50.317047	-4.08303	0.6	261.1	2014-04-21	17:39:42
90	50.317039	-4.083039	1.18	216.5	2014-04-21	17:39:43
91	50.317065	-4.083093	4.8	307.4	2014-04-21	17:39:44
92	50.317072	-4.083111	1.48	301.2	2014-04-21	17:39:45
93	50.317065	-4.083102	1	141.4	2014-04-21	17:39:46
94	50.317053	-4.083096	1.35	160.6	2014-04-21	17:39:47
95	50.317032	-4.083069	3.09	141.8	2014-04-21	17:39:48
96	50.317027	-4.083056	0.52	120.3	2014-04-21	17:39:50
97	50.317028	-4.083053	0.23	71.3	2014-04-21	17:39:51
98	50.317022	-4.083044	0.86	132.5	2014-04-21	17:39:52
99	50.317024	-4.083042	0.25	46.8	2014-04-21	17:39:53
100	50.31702	-4.083037	0.55	138.4	2014-04-21	17:39:54
101	50.31702	-4.083035	0.13	82.3	2014-04-21	17:39:55
102	50.317023	-4.083029	0.51	55.6	2014-04-21	17:39:56
103	50.31726	-4.083157	27.87	340.9	2014-04-21	17:39:57
104	50.317272	-4.08312	1.5	63.2	2014-04-21	17:39:59
105	50.317273	-4.083127	0.54	283	2014-04-21	17:40:00
106	50.317278	-4.083123	0.3	25.3	2014-04-21	17:40:02
107	50.317269	-4.083122	0.51	175.6	2014-04-21	17:40:04
108	50.317264	-4.08313	0.81	225.1	2014-04-21	17:40:05
109	50.317261	-4.083136	0.23	234.7	2014-04-21	17:40:07
110	50.317263	-4.083133	0.26	50.3	2014-04-21	17:40:08
111	50.317264	-4.083136	0.32	306.2	2014-04-21	17:40:09
112	50.317266	-4.083143	0.5	294	2014-04-21	17:40:10
113	50.317265	-4.083157	1.01	264.7	2014-04-21	17:40:11
114	50.317263	-4.083178	1.5	260	2014-04-21	17:40:12
115	50.317262	-4.083191	1	260.3	2014-04-21	17:40:13
116	50.317264	-4.083191	0.28	9.7	2014-04-21	17:40:14
117	50.317274	-4.083187	1.17	13.2	2014-04-21	17:40:15
118	50.317276	-4.083174	0.98	76.2	2014-04-21	17:40:16
119	50.317285	-4.083172	0.98	8.7	2014-04-21	17:40:17
120	50.3173	-4.083176	1.66	349.4	2014-04-21	17:40:18
121	50.317317	-4.083184	2.03	344.4	2014-04-21	17:40:19
122	50.317334	-4.08319	1.87	346	2014-04-21	17:40:20
123	50.317344	-4.083189	1.17	4.1	2014-04-21	17:40:21
124	50.317343	-4.083187	0.2	147.4	2014-04-21	17:40:22
125	50.317331	-4.08319	1.29	190.1	2014-04-21	17:40:23
126	50.31732	-4.083193	1.31	189.5	2014-04-21	17:40:24
127	50.317307	-4.083198	1.44	192.6	2014-04-21	17:40:25
128	50.317297	-4.083205	1.19	205.8	2014-04-21	17:40:26
129	50.317287	-4.083221	0.8	226.2	2014-04-21	17:40:28
130	50.317286	-4.083217	0.33	108.3	2014-04-21	17:40:29
131	50.317287	-4.083212	0.34	72.6	2014-04-21	17:40:30
132	50.317288	-4.083217	0.36	289.7	2014-04-21	17:40:31
133	50.317292	-4.08322	0.46	331.2	2014-04-21	17:40:32
134	50.317296	-4.083216	0.51	34.3	2014-04-21	17:40:33
135	50.317297	-4.083218	0.16	306.8	2014-04-21	17:40:34
136	50.317297	-4.083219	0.07	295	2014-04-21	17:40:35
137	50.317298	-4.083221	0.23	309.8	2014-04-21	17:40:36
138	50.317298	-4.083225	0.27	271.9	2014-04-21	17:40:37
139	50.317305	-4.083231	0.4	329.3	2014-04-21	17:40:39
140	50.317309	-4.083231	0.51	1.3	2014-04-21	17:40:40
141	50.31731	-4.08323	0.17	32.8	2014-04-21	17:40:41
142	50.31731	-4.083228	0.11	90	2014-04-21	17:40:42
143	50.31731	-4.083227	0.08	109.8	2014-04-21	17:40:43
144	50.31731	-4.083225	0.16	93.2	2014-04-21	17:40:44
145	50.317309	-4.083221	0.3	121.8	2014-04-21	17:40:45
146	50.317308	-4.08322	0.07	139.4	2014-04-21	17:40:46
147	50.317307	-4.083219	0.17	152.6	2014-04-21	17:40:47
148	50.317304	-4.083218	0.3	154.2	2014-04-21	17:40:48
149	50.317306	-4.083219	0.18	324.3	2014-04-21	17:40:49
150	50.317307	-4.083222	0.21	296.1	2014-04-21	17:40:50
151	50.317309	-4.083222	0.28	355.1	2014-04-21	17:40:51
152	50.317307	-4.083221	0.25	160.2	2014-04-21	17:40:52
153	50.317299	-4.083217	0.93	162.9	2014-04-21	17:40:53
154	50.317286	-4.083222	1.47	194.1	2014-04-21	17:40:54
155	50.317276	-4.083227	1.23	197.8	2014-04-21	17:40:55
156	50.31727	-4.08323	0.31	198	2014-04-21	17:40:57
157	50.317269	-4.083225	0.2	113.9	2014-04-21	17:40:59
158	50.31727	-4.083227	0.11	319.6	2014-04-21	17:41:01
159	50.317269	-4.08323	0.23	235.4	2014-04-21	17:41:02
160	50.317267	-4.083231	0.3	202.1	2014-04-21	17:41:03
161	50.317264	-4.083232	0.32	193	2014-04-21	17:41:04
162	50.317261	-4.083233	0.39	186.9	2014-04-21	17:41:05
163	50.317253	-4.083229	0.45	160.9	2014-04-21	17:41:07
164	50.317254	-4.083222	0.53	74.7	2014-04-21	17:41:08
165	50.317265	-4.083217	1.27	13.3	2014-04-21	17:41:09
166	50.317273	-4.083218	0.41	355.9	2014-04-21	17:41:11
167	50.317271	-4.083221	0.27	236	2014-04-21	17:41:12
168	50.31727	-4.083221	0.14	162.3	2014-04-21	17:41:13
169	50.317271	-4.083218	0.23	65.9	2014-04-21	17:41:14
170	50.317272	-4.083221	0.11	300.5	2014-04-21	17:41:16
171	50.31727	-4.083216	0.33	116.6	2014-04-21	17:41:17
172	50.31727	-4.083213	0.26	98.4	2014-04-21	17:41:18
173	50.31727	-4.083203	0.7	91.6	2014-04-21	17:41:19
174	50.31727	-4.083191	0.86	87.5	2014-04-21	17:41:20
175	50.317273	-4.083183	0.65	57.8	2014-04-21	17:41:21
176	50.317276	-4.083176	0.58	60	2014-04-21	17:41:22
177	50.317278	-4.08317	0.5	62.2	2014-04-21	17:41:23
178	50.31728	-4.083164	0.42	66.2	2014-04-21	17:41:24
179	50.317281	-4.083167	0.24	321.4	2014-04-21	17:41:25
180	50.317281	-4.083165	0.12	80.6	2014-04-21	17:41:26
181	50.317278	-4.083175	0.8	238.4	2014-04-21	17:41:27
182	50.317269	-4.08318	0.5	203.4	2014-04-21	17:41:29
183	50.317267	-4.083181	0.3	189	2014-04-21	17:41:30
184	50.317265	-4.08318	0.15	166.6	2014-04-21	17:41:31
185	50.317267	-4.083182	0.21	319.2	2014-04-21	17:41:32
186	50.317267	-4.083188	0.22	270	2014-04-21	17:41:34
187	50.317264	-4.083188	0.34	171	2014-04-21	17:41:35
188	50.31726	-4.083193	0.51	223.3	2014-04-21	17:41:36
189	50.317257	-4.083196	0.48	207.1	2014-04-21	17:41:37
190	50.317256	-4.083198	0.14	242.3	2014-04-21	17:41:38
191	50.317254	-4.083201	0.33	237.1	2014-04-21	17:41:39
192	50.317252	-4.083198	0.32	133.9	2014-04-21	17:41:40
193	50.317257	-4.083196	0.29	18.9	2014-04-21	17:41:42
194	50.317262	-4.083192	0.29	27.1	2014-04-21	17:41:44
195	50.317262	-4.083191	0.07	106.1	2014-04-21	17:41:45
196	50.317262	-4.083188	0.2	82.2	2014-04-21	17:41:46
197	50.317263	-4.083186	0.18	35.7	2014-04-21	17:41:47
198	50.317261	-4.083183	0.32	132.7	2014-04-21	17:41:48
199	50.317261	-4.083182	0.14	135.4	2014-04-21	17:41:49
200	50.31726	-4.08318	0.1	100.5	2014-04-21	17:41:50
201	50.317263	-4.08318	0.29	8.1	2014-04-21	17:41:51
202	50.317263	-4.083178	0.13	98.6	2014-04-21	17:41:52
203	50.317264	-4.083178	0.09	0	2014-04-21	17:41:53
204	50.317264	-4.083177	0.07	49.1	2014-04-21	17:41:54
205	50.317264	-4.083177	0.04	77.8	2014-04-21	17:41:55
206	50.317264	-4.083176	0.09	137.2	2014-04-21	17:41:56
207	50.317256	-4.083178	0.83	191.6	2014-04-21	17:41:57
208	50.317258	-4.083178	0.18	7.5	2014-04-21	17:41:58
209	50.317255	-4.083178	0.27	186.3	2014-04-21	17:41:59
210	50.317255	-4.083179	0.05	206.6	2014-04-21	17:42:00
211	50.317255	-4.083179	0.06	212.6	2014-04-21	17:42:01
212	50.317255	-4.083178	0.06	59.7	2014-04-21	17:42:02
213	50.317255	-4.083179	0.04	270	2014-04-21	17:42:03
214	50.317255	-4.083179	0.03	203.5	2014-04-21	17:42:04
215	50.317255	-4.08318	0.03	277.8	2014-04-21	17:42:06
216	50.317254	-4.08318	0.09	190.9	2014-04-21	17:42:07
217	50.317253	-4.083181	0.09	236.9	2014-04-21	17:42:08
218	50.317253	-4.083181	0.07	169.6	2014-04-21	17:42:09
219	50.317253	-4.083181	0.01	90	2014-04-21	17:42:10
220	50.317253	-4.083181	0.07	355.6	2014-04-21	17:42:11
221	50.317253	-4.083183	0.11	255.5	2014-04-21	17:42:12
222	50.317253	-4.083183	0.05	207.3	2014-04-21	17:42:13
223	50.317253	-4.083182	0.04	90	2014-04-21	17:42:14
224	50.317252	-4.083182	0.07	155.6	2014-04-21	17:42:15
225	50.317252	-4.083182	0.04	180	2014-04-21	17:42:16
226	50.317251	-4.083182	0.08	205.9	2014-04-21	17:42:17
227	50.31725	-4.083183	0.14	197.4	2014-04-21	17:42:18
228	50.317257	-4.083186	0.75	345.3	2014-04-21	17:42:19
229	50.317267	-4.083186	1.19	358.6	2014-04-21	17:42:20
230	50.317281	-4.083185	1.5	3.2	2014-04-21	17:42:21
231	50.317297	-4.083184	1.82	1.5	2014-04-21	17:42:22
232	50.317313	-4.083185	1.74	357.3	2014-04-21	17:42:23
233	50.317326	-4.083186	1.52	357.8	2014-04-21	17:42:24
234	50.317339	-4.08319	1.45	349.1	2014-04-21	17:42:25
235	50.31735	-4.083194	1.25	347	2014-04-21	17:42:26
236	50.317359	-4.0832	1.08	335.2	2014-04-21	17:42:27
237	50.317371	-4.083207	1.4	341.9	2014-04-21	17:42:28
238	50.317386	-4.083212	1.75	348	2014-04-21	17:42:29
239	50.317403	-4.083218	1.96	346.5	2014-04-21	17:42:30
240	50.317419	-4.083224	1.77	345.1	2014-04-21	17:42:31
241	50.317432	-4.083233	1.6	337.4	2014-04-21	17:42:32
242	50.317444	-4.083246	1.63	326.2	2014-04-21	17:42:33
243	50.317455	-4.083261	1.67	318.3	2014-04-21	17:42:34
244	50.317459	-4.083283	1.59	286.8	2014-04-21	17:42:35
245	50.31746	-4.083305	1.59	271.7	2014-04-21	17:42:36
246	50.317462	-4.083324	1.38	282.1	2014-04-21	17:42:37
247	50.31747	-4.083346	1.75	299	2014-04-21	17:42:38
248	50.317489	-4.083369	2.66	321.6	2014-04-21	17:42:39
249	50.317513	-4.083384	2.9	338.1	2014-04-21	17:42:40
250	50.317536	-4.083389	2.62	352.2	2014-04-21	17:42:41
251	50.31756	-4.08339	2.61	357.9	2014-04-21	17:42:42
252	50.317579	-4.083399	2.24	345	2014-04-21	17:42:43
253	50.317592	-4.083418	1.97	315.7	2014-04-21	17:42:44
254	50.317603	-4.083436	1.81	316.1	2014-04-21	17:42:45
255	50.317611	-4.083454	1.59	303.1	2014-04-21	17:42:46
256	50.317616	-4.083479	1.84	286.2	2014-04-21	17:42:47
257	50.317619	-4.083509	2.15	280	2014-04-21	17:42:48
258	50.317625	-4.083539	2.2	288	2014-04-21	17:42:49
259	50.317629	-4.083573	2.48	279.3	2014-04-21	17:42:50
260	50.317637	-4.083607	2.55	290.4	2014-04-21	17:42:51
261	50.317643	-4.083638	2.35	287.3	2014-04-21	17:42:52
262	50.317646	-4.083667	2.06	278.1	2014-04-21	17:42:53
263	50.317647	-4.083694	1.94	274.7	2014-04-21	17:42:54
264	50.317649	-4.083722	2.02	275.8	2014-04-21	17:42:55
265	50.317652	-4.083749	1.91	281.2	2014-04-21	17:42:56
266	50.317653	-4.08377	1.5	271.8	2014-04-21	17:42:57
267	50.317653	-4.083792	1.59	270	2014-04-21	17:42:58
268	50.317654	-4.083816	1.69	273.5	2014-04-21	17:42:59
269	50.317657	-4.083841	1.82	280.3	2014-04-21	17:43:00
270	50.317657	-4.083867	1.87	271.7	2014-04-21	17:43:01
271	50.317655	-4.083891	1.67	262.3	2014-04-21	17:43:02
272	50.317651	-4.083911	1.47	253.8	2014-04-21	17:43:03
273	50.317647	-4.083927	1.27	244.7	2014-04-21	17:43:04
274	50.317646	-4.083944	1.25	266.2	2014-04-21	17:43:05
275	50.317645	-4.083953	0.66	264.3	2014-04-21	17:43:06
276	50.317642	-4.083964	0.81	244.1	2014-04-21	17:43:07
277	50.31764	-4.083975	0.8	253.2	2014-04-21	17:43:08
278	50.317637	-4.083991	1.2	253.7	2014-04-21	17:43:09
279	50.317633	-4.084007	1.24	247.8	2014-04-21	17:43:10
280	50.317629	-4.08402	0.99	247.3	2014-04-21	17:43:11
281	50.317625	-4.084034	1.11	246.2	2014-04-21	17:43:12
282	50.317622	-4.084047	0.99	250.8	2014-04-21	17:43:13
283	50.317619	-4.084064	1.29	251	2014-04-21	17:43:14
284	50.317616	-4.084083	1.35	258.4	2014-04-21	17:43:15
285	50.317615	-4.084103	1.46	263.8	2014-04-21	17:43:16
286	50.317611	-4.084127	1.74	257.9	2014-04-21	17:43:17
287	50.317609	-4.08415	1.63	260.1	2014-04-21	17:43:18
288	50.317606	-4.084174	1.75	258.9	2014-04-21	17:43:19
289	50.317602	-4.084196	1.65	252.6	2014-04-21	17:43:20
290	50.317597	-4.084218	1.64	253.8	2014-04-21	17:43:21
291	50.317594	-4.084244	1.86	257.9	2014-04-21	17:43:22
292	50.31759	-4.084273	2.13	257.4	2014-04-21	17:43:23
293	50.317584	-4.084301	2.08	251.7	2014-04-21	17:43:24
294	50.317579	-4.084325	1.82	251.8	2014-04-21	17:43:25
295	50.317572	-4.084351	1.96	247.3	2014-04-21	17:43:26
296	50.317567	-4.08437	1.48	249.3	2014-04-21	17:43:27
297	50.317562	-4.084385	1.2	241.3	2014-04-21	17:43:28
298	50.317557	-4.084433	3.42	261	2014-04-21	17:43:29
299	50.317553	-4.084494	4.42	263.7	2014-04-21	17:43:30
300	50.317546	-4.084542	3.51	256.5	2014-04-21	17:43:31
301	50.317539	-4.084566	1.86	246.3	2014-04-21	17:43:32
302	50.317532	-4.084591	1.92	246.9	2014-04-21	17:43:33
303	50.317526	-4.084617	1.92	249.9	2014-04-21	17:43:34
304	50.31752	-4.084642	1.89	249.7	2014-04-21	17:43:35
305	50.317514	-4.084669	2.04	250.4	2014-04-21	17:43:36
306	50.317508	-4.084694	1.92	251	2014-04-21	17:43:37
307	50.317504	-4.08472	1.89	253.9	2014-04-21	17:43:38
308	50.317498	-4.084746	2.02	250.8	2014-04-21	17:43:39
309	50.31749	-4.08477	1.85	242.7	2014-04-21	17:43:40
310	50.317483	-4.084791	1.7	241.1	2014-04-21	17:43:41
311	50.317474	-4.084811	1.71	236.9	2014-04-21	17:43:42
312	50.317466	-4.084833	1.79	240	2014-04-21	17:43:43
313	50.317459	-4.084858	1.97	245.7	2014-04-21	17:43:44
314	50.317452	-4.084881	1.85	245	2014-04-21	17:43:45
315	50.317444	-4.084903	1.82	238.9	2014-04-21	17:43:46
316	50.317436	-4.084926	1.8	240.9	2014-04-21	17:43:47
317	50.317428	-4.084947	1.77	240.9	2014-04-21	17:43:48
318	50.31742	-4.08497	1.84	242.8	2014-04-21	17:43:49
319	50.317413	-4.084991	1.71	241.7	2014-04-21	17:43:50
320	50.317406	-4.085014	1.78	242.2	2014-04-21	17:43:51
321	50.317398	-4.085033	1.63	236.6	2014-04-21	17:43:52
322	50.317389	-4.085052	1.68	235.2	2014-04-21	17:43:53
323	50.31738	-4.085073	1.78	234.9	2014-04-21	17:43:54
324	50.317371	-4.085092	1.65	235.6	2014-04-21	17:43:55
325	50.317362	-4.085109	1.6	230.5	2014-04-21	17:43:56
326	50.317353	-4.085127	1.63	229.3	2014-04-21	17:43:57
327	50.317343	-4.085142	1.53	225.3	2014-04-21	17:43:58
328	50.317332	-4.085157	1.65	220.3	2014-04-21	17:43:59
329	50.317321	-4.08517	1.52	217.1	2014-04-21	17:44:00
330	50.317308	-4.085181	1.61	211	2014-04-21	17:44:01
331	50.317296	-4.085195	1.64	214.5	2014-04-21	17:44:02
332	50.317287	-4.085206	1.32	218.4	2014-04-21	17:44:03
333	50.317276	-4.085213	1.31	202	2014-04-21	17:44:04
334	50.317265	-4.085216	1.25	190.7	2014-04-21	17:44:05
335	50.317254	-4.08522	1.31	192.1	2014-04-21	17:44:06
336	50.317241	-4.085224	1.42	190.8	2014-04-21	17:44:07
337	50.317229	-4.085228	1.33	191.6	2014-04-21	17:44:08
338	50.317221	-4.085234	0.98	207.9	2014-04-21	17:44:09
339	50.317212	-4.085241	1.15	203.8	2014-04-21	17:44:10
340	50.317205	-4.085242	0.79	189.6	2014-04-21	17:44:11
341	50.317197	-4.085245	0.9	190.3	2014-04-21	17:44:12
342	50.31719	-4.085247	0.8	190.8	2014-04-21	17:44:13
343	50.317189	-4.085248	0.11	212.6	2014-04-21	17:44:14
344	50.31719	-4.085248	0.07	319.4	2014-04-21	17:44:15
345	50.317187	-4.085251	0.39	211.2	2014-04-21	17:44:16
346	50.317187	-4.08525	0.08	103.7	2014-04-21	17:44:17
347	50.317188	-4.08525	0.13	2.8	2014-04-21	17:44:18
348	50.317187	-4.085249	0.07	121.9	2014-04-21	17:44:19
349	50.317189	-4.085249	0.21	353.5	2014-04-21	17:44:20
350	50.31719	-4.085251	0.11	306.3	2014-04-21	17:44:21
351	50.31719	-4.085249	0.11	70.1	2014-04-21	17:44:22
352	50.317189	-4.085248	0.11	141.9	2014-04-21	17:44:23
353	50.317186	-4.085249	0.17	186	2014-04-21	17:44:25
354	50.317184	-4.085251	0.32	214.4	2014-04-21	17:44:26
355	50.317183	-4.085253	0.12	220	2014-04-21	17:44:27
356	50.317181	-4.085253	0.22	184.7	2014-04-21	17:44:28
357	50.31718	-4.085254	0.17	204.3	2014-04-21	17:44:29
358	50.317178	-4.085254	0.17	183.9	2014-04-21	17:44:30
359	50.317176	-4.085258	0.36	227.2	2014-04-21	17:44:31
360	50.317176	-4.08526	0.18	258	2014-04-21	17:44:32
361	50.317169	-4.085267	0.86	215.9	2014-04-21	17:44:33
362	50.317164	-4.085273	0.77	214.8	2014-04-21	17:44:34
363	50.317158	-4.085281	0.88	217.5	2014-04-21	17:44:35
364	50.317151	-4.085285	0.75	200.1	2014-04-21	17:44:36
365	50.317145	-4.085288	0.77	201.3	2014-04-21	17:44:37
366	50.317141	-4.085292	0.49	212.5	2014-04-21	17:44:38
367	50.317137	-4.085294	0.48	197.4	2014-04-21	17:44:39
368	50.317132	-4.085297	0.62	196.1	2014-04-21	17:44:40
369	50.317128	-4.085297	0.42	182.4	2014-04-21	17:44:41
370	50.317123	-4.085301	0.61	208.8	2014-04-21	17:44:42
371	50.317118	-4.085306	0.68	209.6	2014-04-21	17:44:43
372	50.317112	-4.085313	0.79	219.5	2014-04-21	17:44:44
373	50.317108	-4.085316	0.51	211.9	2014-04-21	17:44:45
374	50.317104	-4.085321	0.57	214.1	2014-04-21	17:44:46
375	50.317092	-4.085329	1.51	203.5	2014-04-21	17:44:47
376	50.317072	-4.085335	2.2	190.9	2014-04-21	17:44:48
377	50.317057	-4.085345	1.82	203.2	2014-04-21	17:44:49
378	50.317042	-4.085356	1.86	203	2014-04-21	17:44:50
379	50.317025	-4.085369	2.13	205.9	2014-04-21	17:44:51
380	50.317008	-4.085384	2.13	210.4	2014-04-21	17:44:52
381	50.316993	-4.085395	1.85	205.8	2014-04-21	17:44:53
382	50.316981	-4.085407	1.62	211.8	2014-04-21	17:44:54
383	50.31697	-4.085419	1.52	213.5	2014-04-21	17:44:55
384	50.316959	-4.085432	1.47	218.1	2014-04-21	17:44:56
385	50.316949	-4.085442	1.31	212.1	2014-04-21	17:44:57
386	50.316934	-4.085451	1.82	202.1	2014-04-21	17:44:58
387	50.31692	-4.085462	1.79	205.6	2014-04-21	17:44:59
388	50.316904	-4.085472	1.9	202.8	2014-04-21	17:45:00
389	50.316887	-4.085483	2.04	200.5	2014-04-21	17:45:01
390	50.316873	-4.085493	1.72	205.4	2014-04-21	17:45:02
391	50.316861	-4.085503	1.43	209.5	2014-04-21	17:45:03
392	50.316849	-4.08551	1.46	200.5	2014-04-21	17:45:04
393	50.316835	-4.085518	1.66	199.8	2014-04-21	17:45:05
394	50.316824	-4.085524	1.28	199	2014-04-21	17:45:06
395	50.316812	-4.085529	1.38	194.8	2014-04-21	17:45:07
396	50.3168	-4.085534	1.46	195.6	2014-04-21	17:45:08
397	50.316789	-4.08554	1.29	198.1	2014-04-21	17:45:09
398	50.316778	-4.085544	1.26	193.2	2014-04-21	17:45:10
399	50.316763	-4.085551	1.68	196.6	2014-04-21	17:45:11
400	50.316747	-4.085558	1.83	197.6	2014-04-21	17:45:12
401	50.316737	-4.085566	1.33	205.4	2014-04-21	17:45:13
402	50.316734	-4.085572	0.25	226.8	2014-04-21	17:45:15
403	50.316734	-4.085573	0.13	318.1	2014-04-21	17:45:16
404	50.316727	-4.085576	0.88	197.3	2014-04-21	17:45:17
405	50.316718	-4.085585	1.19	212.3	2014-04-21	17:45:18
406	50.316713	-4.085595	0.91	230.3	2014-04-21	17:45:19
407	50.316706	-4.085603	0.96	215.9	2014-04-21	17:45:20
408	50.316694	-4.085611	1.38	205.5	2014-04-21	17:45:21
409	50.316682	-4.085625	1.65	214.3	2014-04-21	17:45:22
410	50.316674	-4.085635	1.21	218.8	2014-04-21	17:45:23
411	50.316667	-4.085644	1	219.2	2014-04-21	17:45:24
412	50.316658	-4.085655	1.26	217.1	2014-04-21	17:45:25
413	50.316653	-4.085663	0.78	228.7	2014-04-21	17:45:26
414	50.316652	-4.08567	0.5	252.6	2014-04-21	17:45:27
415	50.316646	-4.085678	0.87	221.2	2014-04-21	17:45:28
416	50.316643	-4.085685	0.58	238.9	2014-04-21	17:45:29
417	50.316638	-4.08569	0.71	213.8	2014-04-21	17:45:30
418	50.316625	-4.085698	1.52	201.6	2014-04-21	17:45:31
419	50.316613	-4.085703	1.45	194.5	2014-04-21	17:45:32
420	50.316603	-4.085707	1.16	193.7	2014-04-21	17:45:33
421	50.316593	-4.085711	1.13	194.4	2014-04-21	17:45:34
422	50.316581	-4.085712	1.27	181.6	2014-04-21	17:45:35
423	50.31657	-4.085713	1.28	184.8	2014-04-21	17:45:36
424	50.316561	-4.085715	1.03	188.7	2014-04-21	17:45:37
425	50.316549	-4.085714	1.28	175.7	2014-04-21	17:45:38
426	50.316539	-4.085714	1.19	179.7	2014-04-21	17:45:39
427	50.316535	-4.085713	0.42	167.8	2014-04-21	17:45:40
428	50.316533	-4.085708	0.37	117.2	2014-04-21	17:45:41
429	50.316528	-4.085708	0.57	177.6	2014-04-21	17:45:42
430	50.316521	-4.085713	0.85	206.8	2014-04-21	17:45:43
431	50.316514	-4.085716	0.84	194.4	2014-04-21	17:45:44
432	50.316508	-4.085719	0.76	196.4	2014-04-21	17:45:45
433	50.316499	-4.085724	0.97	201.6	2014-04-21	17:45:46
434	50.316493	-4.08573	0.88	210.6	2014-04-21	17:45:47
435	50.316485	-4.085739	1.03	215.7	2014-04-21	17:45:48
436	50.316474	-4.085743	1.24	194.7	2014-04-21	17:45:49
437	50.316461	-4.08575	1.59	199.2	2014-04-21	17:45:50
438	50.316454	-4.085755	0.81	205.8	2014-04-21	17:45:51
439	50.316454	-4.085757	0.13	273.9	2014-04-21	17:45:52
440	50.316451	-4.085759	0.39	197.7	2014-04-21	17:45:53
441	50.316449	-4.085762	0.36	223.7	2014-04-21	17:45:54
442	50.316451	-4.085763	0.26	344.1	2014-04-21	17:45:55
443	50.316459	-4.085761	0.91	12.5	2014-04-21	17:45:56
444	50.316462	-4.08576	0.32	8.5	2014-04-21	17:45:57
445	50.316462	-4.085761	0.05	303.6	2014-04-21	17:45:58
446	50.316462	-4.08576	0.03	44.9	2014-04-21	17:45:59
447	50.316467	-4.08576	0.51	4.8	2014-04-21	17:46:00
448	50.316468	-4.085759	0.17	11.9	2014-04-21	17:46:01
449	50.316468	-4.08576	0.04	282.2	2014-04-21	17:46:02
450	50.316464	-4.085762	0.53	197.1	2014-04-21	17:46:03
451	50.31646	-4.085764	0.44	199.3	2014-04-21	17:46:04
452	50.31646	-4.085764	0.03	44.3	2014-04-21	17:46:05
453	50.316461	-4.085764	0.04	8.8	2014-04-21	17:46:06
454	50.316461	-4.085767	0.21	272.7	2014-04-21	17:46:07
455	50.316466	-4.085771	0.65	334.5	2014-04-21	17:46:08
456	50.316474	-4.085774	0.91	345.2	2014-04-21	17:46:09
457	50.31649	-4.085772	1.77	4.3	2014-04-21	17:46:10
458	50.316518	-4.085762	3.26	12.4	2014-04-21	17:46:11
459	50.316551	-4.085752	3.76	11.2	2014-04-21	17:46:12
460	50.316587	-4.085743	4.01	9.7	2014-04-21	17:46:13
461	50.316619	-4.085738	3.63	5.4	2014-04-21	17:46:14
462	50.316649	-4.085736	3.3	1.8	2014-04-21	17:46:15
463	50.316681	-4.085734	3.55	2.8	2014-04-21	17:46:16
464	50.316713	-4.085735	3.63	358.5	2014-04-21	17:46:17
465	50.316744	-4.085738	3.45	357.2	2014-04-21	17:46:18
466	50.316772	-4.085742	3.13	353.9	2014-04-21	17:46:19
467	50.316797	-4.085749	2.75	349.4	2014-04-21	17:46:20
468	50.316817	-4.085747	2.27	4.5	2014-04-21	17:46:21
469	50.316827	-4.085739	1.26	26.6	2014-04-21	17:46:22
470	50.316829	-4.085742	0.3	317.8	2014-04-21	17:46:23
471	50.316825	-4.085748	0.68	223.2	2014-04-21	17:46:24
472	50.31682	-4.085749	0.55	188.2	2014-04-21	17:46:25
473	50.316812	-4.085751	0.9	186.8	2014-04-21	17:46:26
474	50.316795	-4.085755	1.85	188	2014-04-21	17:46:27
475	50.31678	-4.085758	1.67	189.2	2014-04-21	17:46:28
476	50.316769	-4.085758	1.23	177.8	2014-04-21	17:46:29
477	50.316755	-4.085757	1.59	178.9	2014-04-21	17:46:30
478	50.31674	-4.085757	1.72	178.8	2014-04-21	17:46:31
479	50.316726	-4.085754	1.53	173.7	2014-04-21	17:46:32
480	50.316714	-4.085749	1.37	164.6	2014-04-21	17:46:33
481	50.316704	-4.085745	1.21	164.9	2014-04-21	17:46:34
482	50.316695	-4.085737	1.1	151.1	2014-04-21	17:46:35
483	50.316686	-4.08573	1.1	152.9	2014-04-21	17:46:36
484	50.316676	-4.085725	1.26	163.2	2014-04-21	17:46:37
485	50.316667	-4.085716	1.16	145.2	2014-04-21	17:46:38
486	50.316658	-4.085706	1.25	144	2014-04-21	17:46:39
487	50.316646	-4.085697	1.45	156.2	2014-04-21	17:46:40
488	50.316636	-4.085689	1.29	153.5	2014-04-21	17:46:41
489	50.316626	-4.085682	1.19	153.8	2014-04-21	17:46:42
490	50.316616	-4.085675	1.18	156.2	2014-04-21	17:46:43
491	50.316615	-4.085669	0.49	113.7	2014-04-21	17:46:44
492	50.31662	-4.085665	0.65	23.2	2014-04-21	17:46:45
493	50.316619	-4.085664	0.1	132.7	2014-04-21	17:46:46
494	50.316618	-4.085664	0.06	185.4	2014-04-21	17:46:48
495	50.316618	-4.085665	0.05	294.3	2014-04-21	17:46:49
496	50.316628	-4.085665	1.1	0.9	2014-04-21	17:46:50
497	50.316629	-4.085665	0.04	341.8	2014-04-21	17:46:51
498	50.316629	-4.085665	0.02	270	2014-04-21	17:46:52
499	50.316629	-4.085666	0.1	316.4	2014-04-21	17:46:53
500	50.31663	-4.085669	0.2	283.7	2014-04-21	17:46:54
501	50.316621	-4.085674	0.98	200.2	2014-04-21	17:46:55
502	50.31661	-4.085679	1.35	195.4	2014-04-21	17:46:56
503	50.316596	-4.085683	1.62	191.9	2014-04-21	17:46:57
504	50.316588	-4.085683	0.42	178.8	2014-04-21	17:46:59
505	50.31658	-4.085683	0.94	178.9	2014-04-21	17:47:00
506	50.316572	-4.085684	0.86	186.8	2014-04-21	17:47:01
507	50.316562	-4.085683	1.1	175.6	2014-04-21	17:47:02
508	50.316552	-4.085683	1.13	178.5	2014-04-21	17:47:03
509	50.316542	-4.085686	1.13	192.2	2014-04-21	17:47:04
510	50.316528	-4.08569	1.56	190.3	2014-04-21	17:47:05
511	50.316518	-4.085691	1.18	182.9	2014-04-21	17:47:06
512	50.316519	-4.085688	0.24	45.8	2014-04-21	17:47:07
513	50.316522	-4.085684	0.47	43	2014-04-21	17:47:08
514	50.316518	-4.085685	0.5	192.5	2014-04-21	17:47:09
515	50.316517	-4.085693	0.53	258.8	2014-04-21	17:47:10
516	50.316526	-4.085699	1.15	335.4	2014-04-21	17:47:11
517	50.316551	-4.08571	2.82	344.4	2014-04-21	17:47:12
518	50.316585	-4.085718	3.81	351.1	2014-04-21	17:47:13
519	50.316621	-4.085722	4.06	356.4	2014-04-21	17:47:14
520	50.316658	-4.085727	4.15	355	2014-04-21	17:47:15
521	50.316691	-4.085744	3.82	341.1	2014-04-21	17:47:16
522	50.316717	-4.085767	3.38	331.6	2014-04-21	17:47:17
523	50.316743	-4.085788	3.25	332.7	2014-04-21	17:47:18
524	50.316767	-4.085802	2.81	339.6	2014-04-21	17:47:19
525	50.316786	-4.085811	2.25	342.1	2014-04-21	17:47:20
526	50.316795	-4.085819	1.11	331.8	2014-04-21	17:47:21
527	50.316789	-4.08582	0.6	187.9	2014-04-21	17:47:22
528	50.316785	-4.085824	0.61	209.2	2014-04-21	17:47:23
529	50.316784	-4.085824	0.03	213.6	2014-04-21	17:47:24
530	50.316778	-4.085829	0.75	203.7	2014-04-21	17:47:25
531	50.316766	-4.085834	1.41	195.7	2014-04-21	17:47:26
532	50.316752	-4.085841	1.66	196.1	2014-04-21	17:47:27
533	50.316738	-4.085843	1.53	186.3	2014-04-21	17:47:28
534	50.316724	-4.085842	1.53	177.3	2014-04-21	17:47:29
535	50.31671	-4.085844	1.58	185.6	2014-04-21	17:47:30
536	50.316697	-4.085847	1.47	187	2014-04-21	17:47:31
537	50.316683	-4.085847	1.55	180.9	2014-04-21	17:47:32
538	50.31667	-4.08585	1.47	189.1	2014-04-21	17:47:33
539	50.316657	-4.085856	1.55	194.7	2014-04-21	17:47:34
540	50.316644	-4.085858	1.4	186.9	2014-04-21	17:47:35
541	50.316633	-4.085854	1.32	166.4	2014-04-21	17:47:36
542	50.31662	-4.08585	1.45	168.9	2014-04-21	17:47:37
543	50.316611	-4.085845	1.1	161	2014-04-21	17:47:38
544	50.316602	-4.085838	1.02	152.2	2014-04-21	17:47:39
545	50.31659	-4.085836	1.38	175.6	2014-04-21	17:47:40
546	50.316578	-4.085833	1.37	169.5	2014-04-21	17:47:41
547	50.316567	-4.085825	1.33	156.2	2014-04-21	17:47:42
548	50.316556	-4.085819	1.27	159.1	2014-04-21	17:47:43
549	50.316544	-4.085813	1.42	162.9	2014-04-21	17:47:44
550	50.316533	-4.085806	1.32	158	2014-04-21	17:47:45
551	50.316526	-4.085797	1.01	141.4	2014-04-21	17:47:46
552	50.31652	-4.085787	0.99	134.5	2014-04-21	17:47:47
553	50.316511	-4.085778	1.23	148.1	2014-04-21	17:47:48
554	50.316501	-4.085772	1.14	156.9	2014-04-21	17:47:49
555	50.316494	-4.085766	0.95	152.3	2014-04-21	17:47:50
556	50.316485	-4.08576	1.05	157.3	2014-04-21	17:47:51
557	50.316474	-4.085756	1.27	167	2014-04-21	17:47:52
558	50.316464	-4.085755	1.03	176.7	2014-04-21	17:47:53
559	50.316456	-4.085753	1.01	170.9	2014-04-21	17:47:54
560	50.316448	-4.085752	0.87	177.2	2014-04-21	17:47:55
561	50.316437	-4.08575	1.26	173.5	2014-04-21	17:47:56
562	50.316423	-4.085747	1.52	170.3	2014-04-21	17:47:57
563	50.316411	-4.085745	1.3	175.8	2014-04-21	17:47:58
564	50.316403	-4.085743	0.95	171	2014-04-21	17:47:59
565	50.316395	-4.085739	0.95	162.2	2014-04-21	17:48:00
566	50.316388	-4.085736	0.83	165	2014-04-21	17:48:01
567	50.31638	-4.085733	0.88	163	2014-04-21	17:48:02
568	50.316371	-4.085728	1.11	161.9	2014-04-21	17:48:03
569	50.31636	-4.085724	1.16	167.6	2014-04-21	17:48:04
570	50.316353	-4.085722	0.43	170.9	2014-04-21	17:48:06
571	50.316353	-4.085722	0.05	39.1	2014-04-21	17:48:07
572	50.316351	-4.085721	0.11	170.6	2014-04-21	17:48:09
573	50.316351	-4.085721	0.01	270	2014-04-21	17:48:10
574	50.316344	-4.085725	0.78	196.5	2014-04-21	17:48:11
575	50.31634	-4.085725	0.44	183.1	2014-04-21	17:48:12
576	50.316342	-4.085725	0.11	352.1	2014-04-21	17:48:14
577	50.316343	-4.085726	0.13	340.9	2014-04-21	17:48:15
578	50.316348	-4.085724	0.26	19.3	2014-04-21	17:48:17
579	50.316349	-4.085723	0.1	41.2	2014-04-21	17:48:18
580	50.31635	-4.085719	0.29	61.3	2014-04-21	17:48:19
581	50.316347	-4.085713	0.53	130.8	2014-04-21	17:48:20
582	50.316347	-4.085712	0.12	55.9	2014-04-21	17:48:21
583	50.316347	-4.085709	0.11	85.2	2014-04-21	17:48:23
584	50.316345	-4.085704	0.48	128.5	2014-04-21	17:48:24
585	50.316343	-4.085697	0.49	114.7	2014-04-21	17:48:25
586	50.316344	-4.085696	0.12	44.5	2014-04-21	17:48:26
587	50.316346	-4.08569	0.5	56.2	2014-04-21	17:48:27
588	50.316347	-4.085689	0.08	62	2014-04-21	17:48:28
589	50.316347	-4.085688	0.05	58.9	2014-04-21	17:48:30
590	50.316347	-4.085687	0.07	65	2014-04-21	17:48:31
591	50.316352	-4.085687	0.5	2	2014-04-21	17:48:32
592	50.316356	-4.085687	0.51	358.7	2014-04-21	17:48:33
593	50.316365	-4.085685	0.92	8.1	2014-04-21	17:48:34
594	50.316382	-4.085679	1.99	12.5	2014-04-21	17:48:35
595	50.316408	-4.085668	2.98	16.2	2014-04-21	17:48:36
596	50.316439	-4.08565	3.66	20	2014-04-21	17:48:37
597	50.316472	-4.085633	3.86	17.8	2014-04-21	17:48:38
598	50.316503	-4.085629	3.46	4.8	2014-04-21	17:48:39
599	50.316532	-4.085635	3.26	353.3	2014-04-21	17:48:40
600	50.316563	-4.085643	3.52	349.8	2014-04-21	17:48:41
601	50.316595	-4.085659	3.76	342.8	2014-04-21	17:48:42
602	50.316631	-4.085677	4.2	342.4	2014-04-21	17:48:43
603	50.316668	-4.085691	4.17	346	2014-04-21	17:48:44
604	50.316701	-4.085701	3.77	349.6	2014-04-21	17:48:45
605	50.316732	-4.085712	3.57	346.9	2014-04-21	17:48:46
606	50.31676	-4.085724	3.28	344.9	2014-04-21	17:48:47
607	50.316785	-4.085734	2.79	345.7	2014-04-21	17:48:48
608	50.316803	-4.085735	1.99	356.9	2014-04-21	17:48:49
609	50.316811	-4.085736	0.94	355.3	2014-04-21	17:48:50
610	50.316815	-4.08574	0.48	331	2014-04-21	17:48:51
611	50.316816	-4.08574	0.05	330.6	2014-04-21	17:48:53
612	50.31682	-4.08574	0.26	3.9	2014-04-21	17:48:55
613	50.316811	-4.085737	1	168.3	2014-04-21	17:48:56
614	50.3168	-4.085736	1.22	176.9	2014-04-21	17:48:57
615	50.316789	-4.085737	1.3	184.7	2014-04-21	17:48:58
616	50.316776	-4.085736	1.47	177.2	2014-04-21	17:48:59
617	50.316761	-4.085736	1.62	179.8	2014-04-21	17:49:00
618	50.316752	-4.085735	0.97	172.9	2014-04-21	17:49:01
619	50.316748	-4.085731	0.54	153.3	2014-04-21	17:49:02
620	50.316742	-4.085731	0.72	180.5	2014-04-21	17:49:03
621	50.316735	-4.085731	0.73	177.1	2014-04-21	17:49:04
622	50.316727	-4.085729	0.9	169.4	2014-04-21	17:49:05
623	50.316716	-4.085728	1.29	178.7	2014-04-21	17:49:06
624	50.316703	-4.085727	1.43	175.4	2014-04-21	17:49:07
625	50.316691	-4.085722	1.29	166.7	2014-04-21	17:49:08
626	50.316682	-4.085718	1.06	164	2014-04-21	17:49:09
627	50.316672	-4.085712	1.25	158.8	2014-04-21	17:49:10
628	50.316658	-4.085707	1.54	167.9	2014-04-21	17:49:11
629	50.316649	-4.085703	1.11	162.6	2014-04-21	17:49:12
630	50.316647	-4.085697	0.44	114	2014-04-21	17:49:13
631	50.316649	-4.085691	0.49	62.8	2014-04-21	17:49:14
632	50.316647	-4.085684	0.55	112	2014-04-21	17:49:15
633	50.316641	-4.085677	0.88	146.8	2014-04-21	17:49:16
634	50.316637	-4.085668	0.74	120.3	2014-04-21	17:49:17
635	50.316633	-4.085659	0.76	126.2	2014-04-21	17:49:18
636	50.316623	-4.085654	1.18	160.8	2014-04-21	17:49:19
637	50.31661	-4.085652	1.53	175.8	2014-04-21	17:49:20
638	50.316593	-4.085653	1.8	180.9	2014-04-21	17:49:21
639	50.31658	-4.085654	1.48	182.1	2014-04-21	17:49:22
640	50.31657	-4.085652	1.1	174.4	2014-04-21	17:49:23
641	50.316562	-4.085649	0.94	165.4	2014-04-21	17:49:24
642	50.316552	-4.085647	1.1	175.6	2014-04-21	17:49:25
643	50.316542	-4.085645	1.13	169.7	2014-04-21	17:49:26
644	50.316532	-4.085644	1.11	177.9	2014-04-21	17:49:27
645	50.316521	-4.085643	1.24	176.7	2014-04-21	17:49:28
646	50.31651	-4.085641	1.29	173.9	2014-04-21	17:49:29
647	50.316499	-4.085639	1.19	172.9	2014-04-21	17:49:30
648	50.316487	-4.085637	1.34	174.1	2014-04-21	17:49:31
649	50.316476	-4.085636	1.2	174.9	2014-04-21	17:49:32
650	50.316467	-4.085633	1.02	169.5	2014-04-21	17:49:33
651	50.316459	-4.08563	0.9	164.3	2014-04-21	17:49:34
652	50.316453	-4.085627	0.77	165.2	2014-04-21	17:49:35
653	50.316445	-4.085626	0.82	174.6	2014-04-21	17:49:36
654	50.316433	-4.085626	1.4	181.9	2014-04-21	17:49:37
655	50.316423	-4.08563	1.17	194.5	2014-04-21	17:49:38
656	50.316419	-4.085632	0.21	192.6	2014-04-21	17:49:40
657	50.316419	-4.085632	0.04	270	2014-04-21	17:49:41
658	50.316419	-4.085632	0.03	315.1	2014-04-21	17:49:42
659	50.316421	-4.08563	0.31	42.9	2014-04-21	17:49:43
660	50.316426	-4.085627	0.53	18.3	2014-04-21	17:49:44
661	50.316427	-4.085628	0.12	346.2	2014-04-21	17:49:45
662	50.316427	-4.085628	0.06	331.8	2014-04-21	17:49:46
663	50.316427	-4.085628	0.01	90	2014-04-21	17:49:47
664	50.316429	-4.085627	0.07	17.7	2014-04-21	17:49:49
665	50.316429	-4.085627	0.04	32.6	2014-04-21	17:49:50
666	50.316429	-4.085627	0.03	336.5	2014-04-21	17:49:51
667	50.316427	-4.085629	0.14	204.2	2014-04-21	17:49:53
668	50.316428	-4.085627	0.14	41.2	2014-04-21	17:49:54
669	50.316428	-4.085627	0.01	29.6	2014-04-21	17:49:55
670	50.316428	-4.085627	0.04	41	2014-04-21	17:49:56
671	50.316429	-4.085627	0.04	13.4	2014-04-21	17:49:58
672	50.316429	-4.085627	0.01	0	2014-04-21	17:49:59
673	50.316429	-4.085627	0	0	2014-04-21	17:50:00
674	50.316429	-4.085627	0	0	2014-04-21	17:50:01
675	50.316429	-4.085627	0.03	292.5	2014-04-21	17:50:02
676	50.31643	-4.085628	0.09	324.4	2014-04-21	17:50:03
677	50.316447	-4.085631	1.98	354	2014-04-21	17:50:04
678	50.316475	-4.085631	3.1	359.8	2014-04-21	17:50:05
679	50.316509	-4.085624	3.75	7.6	2014-04-21	17:50:06
680	50.316546	-4.085617	4.24	6.4	2014-04-21	17:50:07
681	50.31658	-4.08562	3.73	357.6	2014-04-21	17:50:08
682	50.31661	-4.085626	3.33	352.6	2014-04-21	17:50:09
683	50.316639	-4.085632	3.34	352.5	2014-04-21	17:50:10
684	50.316671	-4.085639	3.59	351.2	2014-04-21	17:50:11
685	50.316704	-4.085651	3.79	347.5	2014-04-21	17:50:12
686	50.316737	-4.085662	3.73	347.7	2014-04-21	17:50:13
687	50.316769	-4.085672	3.57	348.9	2014-04-21	17:50:14
688	50.316797	-4.085678	3.18	352.2	2014-04-21	17:50:15
689	50.316821	-4.085683	2.74	352.4	2014-04-21	17:50:16
690	50.316837	-4.085689	1.82	346	2014-04-21	17:50:17
691	50.316844	-4.085697	0.92	321.2	2014-04-21	17:50:18
692	50.316844	-4.085699	0.06	284.5	2014-04-21	17:50:20
693	50.316837	-4.085693	0.82	151.3	2014-04-21	17:50:21
694	50.316831	-4.085688	0.85	153.9	2014-04-21	17:50:22
695	50.316822	-4.085683	0.96	159.7	2014-04-21	17:50:23
696	50.316813	-4.085683	1.05	179.7	2014-04-21	17:50:24
697	50.316802	-4.085682	1.22	175.2	2014-04-21	17:50:25
698	50.316792	-4.085681	1.18	178.8	2014-04-21	17:50:26
699	50.316781	-4.085681	1.21	177.5	2014-04-21	17:50:27
700	50.316768	-4.085678	1.39	173.6	2014-04-21	17:50:28
701	50.316759	-4.085673	1.15	159	2014-04-21	17:50:29
702	50.316749	-4.085668	1.15	164.7	2014-04-21	17:50:30
703	50.316737	-4.085666	1.3	173.7	2014-04-21	17:50:31
704	50.316727	-4.085663	1.17	168.8	2014-04-21	17:50:32
705	50.316717	-4.085659	1.12	163.6	2014-04-21	17:50:33
706	50.316706	-4.085654	1.26	165.2	2014-04-21	17:50:34
707	50.316696	-4.085651	1.19	169.9	2014-04-21	17:50:35
708	50.316686	-4.085646	1.16	162.3	2014-04-21	17:50:36
709	50.316676	-4.085643	1.11	168.5	2014-04-21	17:50:37
710	50.316667	-4.085639	1.11	163.2	2014-04-21	17:50:38
711	50.316657	-4.085634	1.18	162.3	2014-04-21	17:50:39
712	50.316647	-4.085631	1.09	169.6	2014-04-21	17:50:40
713	50.316637	-4.085627	1.17	164.6	2014-04-21	17:50:41
714	50.316629	-4.085624	0.89	166.5	2014-04-21	17:50:42
715	50.31662	-4.08562	0.98	165.6	2014-04-21	17:50:43
716	50.31661	-4.085618	1.17	171.8	2014-04-21	17:50:44
717	50.3166	-4.085615	1.15	168.7	2014-04-21	17:50:45
718	50.316592	-4.085611	0.87	164.2	2014-04-21	17:50:46
719	50.316585	-4.085606	0.9	156.7	2014-04-21	17:50:47
720	50.316575	-4.085602	1.15	165.9	2014-04-21	17:50:48
721	50.316566	-4.0856	0.98	172	2014-04-21	17:50:49
722	50.316557	-4.085598	1.06	170.6	2014-04-21	17:50:50
723	50.316543	-4.085597	1.51	175.9	2014-04-21	17:50:51
724	50.316535	-4.085592	0.99	163.3	2014-04-21	17:50:52
725	50.316528	-4.085588	0.77	155.7	2014-04-21	17:50:53
726	50.316518	-4.085586	1.15	172.3	2014-04-21	17:50:54
727	50.31651	-4.085583	0.9	167	2014-04-21	17:50:55
728	50.316502	-4.085579	0.97	162.5	2014-04-21	17:50:56
729	50.316492	-4.085576	1.11	169.8	2014-04-21	17:50:57
730	50.316484	-4.085573	0.94	168	2014-04-21	17:50:58
731	50.316475	-4.085572	0.95	174.2	2014-04-21	17:50:59
732	50.316465	-4.08557	1.13	174.2	2014-04-21	17:51:00
733	50.316454	-4.08557	1.29	179.5	2014-04-21	17:51:01
734	50.316442	-4.08557	1.29	179.5	2014-04-21	17:51:02
735	50.316432	-4.08557	1.16	180.3	2014-04-21	17:51:03
736	50.316424	-4.085569	0.92	176.3	2014-04-21	17:51:04
737	50.316415	-4.085568	0.91	175.5	2014-04-21	17:51:05
738	50.316406	-4.08557	1.09	185	2014-04-21	17:51:06
739	50.316397	-4.08557	1.03	179.3	2014-04-21	17:51:07
740	50.316388	-4.085571	0.92	184.5	2014-04-21	17:51:08
741	50.316386	-4.085572	0.3	206.9	2014-04-21	17:51:09
742	50.316387	-4.085573	0.08	351.3	2014-04-21	17:51:10
743	50.316387	-4.085573	0.04	270	2014-04-21	17:51:11
744	50.316383	-4.085572	0.41	170.6	2014-04-21	17:51:12
745	50.316381	-4.085571	0.1	161.5	2014-04-21	17:51:14
746	50.316381	-4.08557	0.06	81.5	2014-04-21	17:51:15
747	50.316382	-4.085571	0.03	327.4	2014-04-21	17:51:16
748	50.316376	-4.085572	0.62	189.5	2014-04-21	17:51:17
749	50.316373	-4.085572	0.38	182.7	2014-04-21	17:51:18
750	50.316374	-4.085572	0.07	2.3	2014-04-21	17:51:20
751	50.316377	-4.085572	0.38	1	2014-04-21	17:51:21
752	50.316378	-4.085571	0.05	74.6	2014-04-21	17:51:23
753	50.316378	-4.08557	0.03	51.9	2014-04-21	17:51:24
754	50.316378	-4.08557	0.06	72.2	2014-04-21	17:51:25
755	50.316378	-4.085569	0.04	63.8	2014-04-21	17:51:26
756	50.316379	-4.085569	0.06	17.4	2014-04-21	17:51:27
757	50.316379	-4.085569	0.04	32.6	2014-04-21	17:51:28
758	50.316379	-4.085569	0.05	346.3	2014-04-21	17:51:29
759	50.316379	-4.085569	0.02	243.4	2014-04-21	17:51:30
760	50.316379	-4.085569	0.01	90	2014-04-21	17:51:31
761	50.316379	-4.085568	0.03	69.8	2014-04-21	17:51:32
762	50.316379	-4.085569	0.02	270	2014-04-21	17:51:33
763	50.31638	-4.085568	0.07	57.6	2014-04-21	17:51:34
764	50.31638	-4.085567	0.04	90	2014-04-21	17:51:35
765	50.316381	-4.085566	0.14	38.8	2014-04-21	17:51:36
766	50.316385	-4.085564	0.47	20.8	2014-04-21	17:51:37
767	50.316385	-4.085563	0.11	51.7	2014-04-21	17:51:38
768	50.316383	-4.085562	0.23	160.2	2014-04-21	17:51:39
769	50.316384	-4.085562	0.05	350.2	2014-04-21	17:51:41
770	50.316385	-4.085561	0.09	15.9	2014-04-21	17:51:42
771	50.316385	-4.085561	0.04	32.6	2014-04-21	17:51:43
772	50.316385	-4.085561	0.01	67.5	2014-04-21	17:51:45
773	50.316382	-4.085562	0.39	188	2014-04-21	17:51:46
774	50.31638	-4.085561	0.25	172	2014-04-21	17:51:47
775	50.316375	-4.08556	0.47	171.9	2014-04-21	17:51:48
776	50.316372	-4.085558	0.43	163.1	2014-04-21	17:51:49
777	50.316373	-4.085552	0.47	68.1	2014-04-21	17:51:50
778	50.316378	-4.085545	0.73	44.1	2014-04-21	17:51:51
779	50.31638	-4.085541	0.33	59	2014-04-21	17:51:52
780	50.316378	-4.085538	0.32	129.3	2014-04-21	17:51:53
781	50.316379	-4.085538	0.1	3.6	2014-04-21	17:51:54
782	50.316379	-4.085532	0.2	79.4	2014-04-21	17:51:56
783	50.316379	-4.085532	0.01	180	2014-04-21	17:51:57
784	50.316379	-4.085532	0.01	90	2014-04-21	17:51:58
785	50.316379	-4.085531	0.02	90	2014-04-21	17:52:00
786	50.316379	-4.085531	0.01	90	2014-04-21	17:52:01
787	50.316379	-4.085531	0.02	90	2014-04-21	17:52:02
788	50.316379	-4.085531	0.01	0	2014-04-21	17:52:03
789	50.316379	-4.08553	0.01	90	2014-04-21	17:52:04
790	50.316379	-4.08553	0	90	2014-04-21	17:52:06
791	50.316379	-4.08553	0.01	0	2014-04-21	17:52:07
792	50.31638	-4.08553	0.02	22.7	2014-04-21	17:52:09
793	50.31638	-4.08553	0.03	59.2	2014-04-21	17:52:10
794	50.31638	-4.085529	0.05	55.4	2014-04-21	17:52:11
795	50.31638	-4.085529	0.03	69.2	2014-04-21	17:52:12
796	50.316379	-4.08553	0.16	199.7	2014-04-21	17:52:13
797	50.316379	-4.085529	0.05	44.1	2014-04-21	17:52:14
798	50.316375	-4.085533	0.56	210	2014-04-21	17:52:15
799	50.316373	-4.085538	0.36	245.5	2014-04-21	17:52:16
800	50.316374	-4.085538	0.03	308.1	2014-04-21	17:52:17
801	50.316375	-4.085538	0.07	15.6	2014-04-21	17:52:19
802	50.316381	-4.085536	0.33	9.9	2014-04-21	17:52:21
803	50.316381	-4.085536	0.04	302.4	2014-04-21	17:52:22
804	50.316385	-4.085538	0.51	347.7	2014-04-21	17:52:23
805	50.316387	-4.085538	0.17	352.1	2014-04-21	17:52:24
806	50.316387	-4.085539	0.06	311.6	2014-04-21	17:52:26
807	50.316388	-4.085541	0.11	280	2014-04-21	17:52:27
808	50.316387	-4.085547	0.2	263.4	2014-04-21	17:52:29
809	50.316387	-4.085548	0.08	276.6	2014-04-21	17:52:30
810	50.316387	-4.08555	0.17	256.8	2014-04-21	17:52:31
811	50.316392	-4.085556	0.75	322.9	2014-04-21	17:52:32
812	50.316399	-4.085566	1.07	317.7	2014-04-21	17:52:33
813	50.316408	-4.085576	1.14	324.7	2014-04-21	17:52:34
814	50.316418	-4.08558	1.13	344.4	2014-04-21	17:52:35
815	50.316436	-4.08558	2.07	0.5	2014-04-21	17:52:36
816	50.316463	-4.085581	3.02	357.9	2014-04-21	17:52:37
817	50.316497	-4.085579	3.71	3	2014-04-21	17:52:38
818	50.316526	-4.085573	3.34	6.7	2014-04-21	17:52:39
819	50.316557	-4.085566	3.41	8.3	2014-04-21	17:52:40
820	50.316589	-4.085563	3.58	3.3	2014-04-21	17:52:41
821	50.316619	-4.085565	3.4	357.4	2014-04-21	17:52:42
822	50.31665	-4.085572	3.41	352.7	2014-04-21	17:52:43
823	50.316679	-4.085581	3.3	348.7	2014-04-21	17:52:44
824	50.316708	-4.08559	3.3	348.1	2014-04-21	17:52:45
825	50.316734	-4.085591	2.99	358.3	2014-04-21	17:52:46
826	50.316753	-4.085584	2.09	14.5	2014-04-21	17:52:47
827	50.316755	-4.085582	0.33	21.2	2014-04-21	17:52:48
828	50.316751	-4.085589	0.69	218.8	2014-04-21	17:52:49
829	50.316747	-4.085595	0.58	232.2	2014-04-21	17:52:50
830	50.316741	-4.085598	0.72	195.4	2014-04-21	17:52:51
831	50.316733	-4.085599	0.91	186.8	2014-04-21	17:52:52
832	50.316723	-4.085603	1.1	193.1	2014-04-21	17:52:53
833	50.316712	-4.085608	1.3	196.2	2014-04-21	17:52:54
834	50.316698	-4.08561	1.64	185.4	2014-04-21	17:52:55
835	50.316684	-4.08561	1.55	179.1	2014-04-21	17:52:56
836	50.316672	-4.085609	1.28	178.7	2014-04-21	17:52:57
837	50.316663	-4.085608	0.98	174.4	2014-04-21	17:52:58
838	50.316651	-4.085604	1.37	168.2	2014-04-21	17:52:59
839	50.316639	-4.0856	1.44	169.8	2014-04-21	17:53:00
840	50.316629	-4.085595	1.18	159.7	2014-04-21	17:53:01
841	50.316616	-4.085591	1.41	171	2014-04-21	17:53:02
842	50.316603	-4.085591	1.49	179.8	2014-04-21	17:53:03
843	50.316592	-4.085591	1.15	178.5	2014-04-21	17:53:04
844	50.316582	-4.085592	1.15	182.1	2014-04-21	17:53:05
845	50.316572	-4.085592	1.16	181.8	2014-04-21	17:53:06
846	50.31656	-4.085593	1.36	183.5	2014-04-21	17:53:07
847	50.316546	-4.085597	1.51	189.5	2014-04-21	17:53:08
848	50.316539	-4.085598	0.41	186.2	2014-04-21	17:53:10
849	50.316539	-4.085598	0.01	270	2014-04-21	17:53:11
850	50.316533	-4.085603	0.77	208.1	2014-04-21	17:53:12
851	50.316523	-4.085609	1.15	200.4	2014-04-21	17:53:13
852	50.316514	-4.085614	1.12	200.6	2014-04-21	17:53:14
853	50.316504	-4.08562	1.12	201.2	2014-04-21	17:53:15
854	50.316494	-4.085624	1.13	195.3	2014-04-21	17:53:16
855	50.316484	-4.085623	1.17	176.5	2014-04-21	17:53:17
856	50.316475	-4.085622	1.01	173.6	2014-04-21	17:53:18
857	50.316468	-4.085621	0.74	176.7	2014-04-21	17:53:19
858	50.316462	-4.085623	0.75	191	2014-04-21	17:53:20
859	50.316458	-4.085625	0.45	199.1	2014-04-21	17:53:21
860	50.316457	-4.085626	0.11	231.7	2014-04-21	17:53:22
861	50.316448	-4.085634	1.17	205.7	2014-04-21	17:53:23
862	50.316439	-4.085639	1.03	203.1	2014-04-21	17:53:24
863	50.316432	-4.085643	0.82	197.7	2014-04-21	17:53:25
864	50.316423	-4.085642	1.06	176.8	2014-04-21	17:53:26
865	50.316414	-4.085638	0.96	164.8	2014-04-21	17:53:27
866	50.316413	-4.085636	0.12	127.1	2014-04-21	17:53:29
867	50.316413	-4.085635	0.05	90	2014-04-21	17:53:30
868	50.316414	-4.085635	0.09	340.3	2014-04-21	17:53:31
869	50.316409	-4.085637	0.57	191.4	2014-04-21	17:53:32
870	50.316405	-4.085637	0.46	183	2014-04-21	17:53:33
871	50.316405	-4.085637	0.02	299.4	2014-04-21	17:53:34
872	50.31641	-4.085635	0.55	15.7	2014-04-21	17:53:35
873	50.31641	-4.085637	0.1	275	2014-04-21	17:53:36
874	50.316415	-4.085635	0.66	9.3	2014-04-21	17:53:37
875	50.31642	-4.085634	0.27	10.2	2014-04-21	17:53:39
876	50.316421	-4.085633	0.07	32	2014-04-21	17:53:40
877	50.316418	-4.085633	0.14	178.7	2014-04-21	17:53:42
878	50.316419	-4.085632	0.15	34.4	2014-04-21	17:53:43
879	50.316419	-4.085632	0.03	90	2014-04-21	17:53:44
880	50.316418	-4.085632	0.2	183.5	2014-04-21	17:53:45
881	50.316424	-4.085633	0.68	351.9	2014-04-21	17:53:46
882	50.316435	-4.085637	1.28	347.1	2014-04-21	17:53:47
883	50.316453	-4.08564	1.99	354.5	2014-04-21	17:53:48
884	50.316477	-4.085641	2.75	359.1	2014-04-21	17:53:49
885	50.316505	-4.085644	3.12	355.8	2014-04-21	17:53:50
886	50.316536	-4.085653	3.51	349.8	2014-04-21	17:53:51
887	50.31657	-4.085668	3.9	343.8	2014-04-21	17:53:52
888	50.316604	-4.085685	4.02	342.3	2014-04-21	17:53:53
889	50.316638	-4.085701	3.88	342.6	2014-04-21	17:53:54
890	50.316672	-4.085716	3.92	344.7	2014-04-21	17:53:55
891	50.316707	-4.085733	4.14	342.6	2014-04-21	17:53:56
892	50.316739	-4.085752	3.84	339.7	2014-04-21	17:53:57
893	50.31677	-4.085769	3.56	340.7	2014-04-21	17:53:58
894	50.3168	-4.085786	3.66	339.9	2014-04-21	17:53:59
895	50.316833	-4.085805	3.82	340	2014-04-21	17:54:00
896	50.316865	-4.085824	3.84	339.1	2014-04-21	17:54:01
897	50.316896	-4.085834	3.55	348.1	2014-04-21	17:54:02
898	50.316915	-4.085836	2.15	356	2014-04-21	17:54:03
899	50.316916	-4.08584	0.27	284.1	2014-04-21	17:54:04
900	50.316912	-4.085843	0.23	208.8	2014-04-21	17:54:06
901	50.316905	-4.085843	0.87	177.7	2014-04-21	17:54:07
902	50.316894	-4.085843	1.19	181.2	2014-04-21	17:54:08
903	50.316886	-4.085844	0.82	184.1	2014-04-21	17:54:09
904	50.316886	-4.085844	0.02	180	2014-04-21	17:54:10
905	50.316866	-4.085849	2.26	189.6	2014-04-21	17:54:11
906	50.31684	-4.085852	2.88	183.7	2014-04-21	17:54:12
907	50.316817	-4.08585	2.61	177.2	2014-04-21	17:54:13
908	50.316799	-4.085847	2.01	174	2014-04-21	17:54:14
909	50.316787	-4.085843	1.36	167.6	2014-04-21	17:54:15
910	50.316776	-4.085841	1.23	172.5	2014-04-21	17:54:16
911	50.316763	-4.085839	1.49	174.9	2014-04-21	17:54:17
912	50.316749	-4.085838	1.57	178.7	2014-04-21	17:54:18
913	50.316738	-4.085834	1.26	165.3	2014-04-21	17:54:19
914	50.316725	-4.085831	1.41	171.2	2014-04-21	17:54:20
915	50.316711	-4.085831	1.61	180.2	2014-04-21	17:54:21
916	50.316697	-4.085829	1.55	174.7	2014-04-21	17:54:22
917	50.316685	-4.085825	1.37	168.7	2014-04-21	17:54:23
918	50.316674	-4.085821	1.25	167.9	2014-04-21	17:54:24
919	50.316664	-4.085819	1.12	170.8	2014-04-21	17:54:25
920	50.316656	-4.085814	0.96	161.6	2014-04-21	17:54:26
921	50.316646	-4.085811	1.11	166.7	2014-04-21	17:54:27
922	50.316636	-4.085809	1.11	172	2014-04-21	17:54:28
923	50.316625	-4.085806	1.26	169.9	2014-04-21	17:54:29
924	50.316614	-4.085803	1.27	172.4	2014-04-21	17:54:30
925	50.316604	-4.0858	1.16	169.3	2014-04-21	17:54:31
926	50.316592	-4.085797	1.27	168.4	2014-04-21	17:54:32
927	50.316578	-4.085793	1.64	169.9	2014-04-21	17:54:33
928	50.316568	-4.085788	1.18	163.8	2014-04-21	17:54:34
929	50.31656	-4.08578	1.03	148.8	2014-04-21	17:54:35
930	50.316549	-4.085773	1.28	156.2	2014-04-21	17:54:36
931	50.316542	-4.085769	0.86	157.2	2014-04-21	17:54:37
932	50.316536	-4.085763	0.79	147.8	2014-04-21	17:54:38
933	50.316528	-4.085756	1.09	153	2014-04-21	17:54:39
934	50.316516	-4.085752	1.28	167.4	2014-04-21	17:54:40
935	50.316502	-4.085751	1.57	177.2	2014-04-21	17:54:41
936	50.31649	-4.085747	1.37	170.2	2014-04-21	17:54:42
937	50.31648	-4.08574	1.19	155.7	2014-04-21	17:54:43
938	50.31647	-4.085735	1.17	161.3	2014-04-21	17:54:44
939	50.316462	-4.085733	0.96	170.8	2014-04-21	17:54:45
940	50.316459	-4.085727	0.5	128.1	2014-04-21	17:54:46
941	50.316457	-4.085723	0.38	128	2014-04-21	17:54:47
942	50.316455	-4.08572	0.34	143.2	2014-04-21	17:54:48
943	50.316456	-4.085719	0.08	30.7	2014-04-21	17:54:50
944	50.316453	-4.085715	0.41	127.5	2014-04-21	17:54:51
945	50.31645	-4.085711	0.48	149.8	2014-04-21	17:54:52
946	50.316446	-4.085709	0.42	155	2014-04-21	17:54:53
947	50.316443	-4.085707	0.39	158.6	2014-04-21	17:54:54
948	50.316439	-4.085704	0.44	155.2	2014-04-21	17:54:55
949	50.316435	-4.085702	0.49	161.6	2014-04-21	17:54:56
950	50.316431	-4.0857	0.54	162.6	2014-04-21	17:54:57
951	50.31643	-4.085696	0.26	98.4	2014-04-21	17:54:58
952	50.316432	-4.08569	0.51	61.5	2014-04-21	17:54:59
953	50.316432	-4.085689	0.12	133	2014-04-21	17:55:00
954	50.316431	-4.085685	0.26	113.3	2014-04-21	17:55:01
955	50.316431	-4.085685	0.03	180	2014-04-21	17:55:02
956	50.316431	-4.085684	0.08	51.9	2014-04-21	17:55:03
957	50.316436	-4.085678	0.34	38.9	2014-04-21	17:55:05
958	50.316436	-4.085678	0.02	16.7	2014-04-21	17:55:06
959	50.31644	-4.085689	0.86	299	2014-04-21	17:55:07
960	50.316444	-4.085701	0.99	300.1	2014-04-21	17:55:08
961	50.316449	-4.085711	0.86	307.4	2014-04-21	17:55:09
962	50.316456	-4.085716	0.87	333.4	2014-04-21	17:55:10
963	50.316464	-4.085719	0.9	348.5	2014-04-21	17:55:11
964	50.316476	-4.085721	1.43	353.1	2014-04-21	17:55:12
965	50.316496	-4.085726	2.23	350.5	2014-04-21	17:55:13
966	50.316522	-4.085729	2.94	355.9	2014-04-21	17:55:14
967	50.316547	-4.085721	2.74	11.8	2014-04-21	17:55:15
968	50.316567	-4.085706	2.53	25.2	2014-04-21	17:55:16
969	50.316587	-4.085691	2.47	25.1	2014-04-21	17:55:17
970	50.316607	-4.085678	2.43	22.8	2014-04-21	17:55:18
971	50.316626	-4.085665	2.33	24	2014-04-21	17:55:19
972	50.316639	-4.085658	1.49	17.5	2014-04-21	17:55:20
973	50.316649	-4.085654	1.14	16.7	2014-04-21	17:55:21
974	50.316654	-4.085648	0.68	38.9	2014-04-21	17:55:22
975	50.316651	-4.085647	0.32	175.6	2014-04-21	17:55:23
976	50.316619	-4.085663	3.7	197.5	2014-04-21	17:55:24
977	50.316556	-4.085673	7.04	185.9	2014-04-21	17:55:25
978	50.316539	-4.085675	1.99	184.1	2014-04-21	17:55:26
979	50.316511	-4.085678	3.1	182.9	2014-04-21	17:55:27
980	50.316494	-4.085679	1.89	183.3	2014-04-21	17:55:28
981	50.31648	-4.085681	1.55	184.6	2014-04-21	17:55:29
982	50.316466	-4.085682	1.53	183.6	2014-04-21	17:55:30
983	50.316455	-4.085684	1.24	187.2	2014-04-21	17:55:31
984	50.316443	-4.085685	1.39	180.5	2014-04-21	17:55:32
985	50.31643	-4.085686	1.38	183	2014-04-21	17:55:33
986	50.316419	-4.085687	1.24	185	2014-04-21	17:55:34
987	50.316413	-4.085688	0.66	187.7	2014-04-21	17:55:35
988	50.316414	-4.085689	0.07	337.6	2014-04-21	17:55:37
989	50.31642	-4.085685	0.72	25	2014-04-21	17:55:38
990	50.316424	-4.085684	0.19	5.4	2014-04-21	17:55:40
991	50.316424	-4.085683	0.03	90	2014-04-21	17:55:42
992	50.316424	-4.085683	0.05	90	2014-04-21	17:55:43
993	50.316425	-4.08568	0.12	57.3	2014-04-21	17:55:45
994	50.316425	-4.085679	0.05	80.6	2014-04-21	17:55:46
995	50.316425	-4.085678	0.04	83.1	2014-04-21	17:55:48
996	50.316425	-4.085678	0.04	351.2	2014-04-21	17:55:49
997	50.316425	-4.085678	0.01	90	2014-04-21	17:55:50
998	50.316425	-4.085682	0.14	257	2014-04-21	17:55:52
999	50.316425	-4.08568	0.11	85.5	2014-04-21	17:55:53
1000	50.316424	-4.085679	0.12	112.3	2014-04-21	17:55:54
1001	50.316426	-4.085674	0.19	54.7	2014-04-21	17:55:56
1002	50.316427	-4.085674	0.03	336.5	2014-04-21	17:55:57
1003	50.316426	-4.085672	0.2	117.3	2014-04-21	17:55:58
1004	50.316425	-4.085671	0.1	126.2	2014-04-21	17:55:59
1005	50.316427	-4.085671	0.08	0	2014-04-21	17:56:01
1006	50.316426	-4.085668	0.09	101.3	2014-04-21	17:56:03
1007	50.316426	-4.085668	0.01	147.4	2014-04-21	17:56:04
1008	50.316426	-4.085666	0.08	107.5	2014-04-21	17:56:06
1009	50.31643	-4.085662	0.24	34.3	2014-04-21	17:56:08
1010	50.316429	-4.085662	0.08	147.4	2014-04-21	17:56:09
1011	50.316429	-4.08566	0.09	83.6	2014-04-21	17:56:10
1012	50.316429	-4.08566	0.05	69.5	2014-04-21	17:56:11
1013	50.316429	-4.085659	0.05	99.4	2014-04-21	17:56:12
1014	50.316428	-4.085659	0.1	169.2	2014-04-21	17:56:13
1015	50.316427	-4.085658	0.06	173.8	2014-04-21	17:56:15
1016	50.316427	-4.085658	0.05	101.9	2014-04-21	17:56:16
1017	50.316427	-4.085657	0.05	78.1	2014-04-21	17:56:17
1018	50.316428	-4.085656	0.08	36.4	2014-04-21	17:56:18
1019	50.316428	-4.085656	0.04	31.8	2014-04-21	17:56:19
1020	50.316428	-4.085656	0.03	51.9	2014-04-21	17:56:20
1021	50.316428	-4.085655	0.03	69.2	2014-04-21	17:56:21
1022	50.316428	-4.085654	0.06	103.7	2014-04-21	17:56:23
1023	50.316428	-4.085654	0.02	16.7	2014-04-21	17:56:24
1024	50.316428	-4.085654	0.04	171.5	2014-04-21	17:56:25
1025	50.316428	-4.085653	0.05	21.6	2014-04-21	17:56:26
1026	50.316429	-4.085653	0.06	70.5	2014-04-21	17:56:27
1027	50.316429	-4.085652	0.07	74.8	2014-04-21	17:56:28
1028	50.316429	-4.085652	0.01	160.2	2014-04-21	17:56:30
1029	50.316428	-4.085651	0.02	114.7	2014-04-21	17:56:32
1030	50.316428	-4.085651	0.02	116.6	2014-04-21	17:56:33
1031	50.316428	-4.085651	0.02	129.7	2014-04-21	17:56:34
1032	50.31643	-4.085648	0.16	39.1	2014-04-21	17:56:36
1033	50.31643	-4.085648	0.01	90	2014-04-21	17:56:37
1034	50.316433	-4.085646	0.29	30.7	2014-04-21	17:56:38
1035	50.316433	-4.085645	0.05	90	2014-04-21	17:56:39
1036	50.316433	-4.085645	0.03	67.5	2014-04-21	17:56:40
1037	50.316431	-4.085644	0.25	170.4	2014-04-21	17:56:41
1038	50.316431	-4.085643	0.04	90	2014-04-21	17:56:42
1039	50.316434	-4.085641	0.18	23	2014-04-21	17:56:44
1040	50.316434	-4.08564	0.11	74.7	2014-04-21	17:56:45
1041	50.316437	-4.085637	0.43	27.2	2014-04-21	17:56:46
1042	50.316439	-4.085633	0.19	52.5	2014-04-21	17:56:48
1043	50.31644	-4.085633	0.03	23.5	2014-04-21	17:56:49
1044	50.316441	-4.085632	0.1	17.3	2014-04-21	17:56:50
1045	50.31644	-4.085631	0.04	112.8	2014-04-21	17:56:52
1046	50.316443	-4.085628	0.19	40.8	2014-04-21	17:56:54
1047	50.316441	-4.085629	0.24	205.3	2014-04-21	17:56:55
1048	50.316442	-4.08563	0.08	346.6	2014-04-21	17:56:56
1049	50.316442	-4.085628	0.08	82.8	2014-04-21	17:56:58
1050	50.316447	-4.085622	0.36	30.5	2014-04-21	17:57:00
1051	50.316447	-4.085621	0.08	83.4	2014-04-21	17:57:01
1052	50.316447	-4.085621	0.01	90	2014-04-21	17:57:02
1053	50.316447	-4.085621	0.03	71.4	2014-04-21	17:57:03
1054	50.316448	-4.08562	0.05	80.6	2014-04-21	17:57:04
1055	50.316447	-4.08562	0.03	224.3	2014-04-21	17:57:05
1056	50.316448	-4.085621	0.06	312.6	2014-04-21	17:57:06
1057	50.316444	-4.085618	0.41	152.4	2014-04-21	17:57:07
1058	50.316441	-4.085617	0.21	165.9	2014-04-21	17:57:09
1059	50.316443	-4.085616	0.1	17.7	2014-04-21	17:57:11
1060	50.316443	-4.085616	0	90	2014-04-21	17:57:13
1061	50.316448	-4.085629	1.12	302.2	2014-04-21	17:57:14
1062	50.316453	-4.085645	1.29	298	2014-04-21	17:57:15
1063	50.316459	-4.085661	1.29	298.6	2014-04-21	17:57:16
1064	50.316468	-4.085672	1.31	322.2	2014-04-21	17:57:17
1065	50.316487	-4.085679	2.16	346.7	2014-04-21	17:57:18
1066	50.316516	-4.085687	3.28	350.4	2014-04-21	17:57:19
1067	50.31655	-4.085695	3.8	351.2	2014-04-21	17:57:20
1068	50.316586	-4.085705	4.12	350.3	2014-04-21	17:57:21
1069	50.316622	-4.085711	3.96	354.2	2014-04-21	17:57:22
1070	50.316654	-4.085714	3.62	355.8	2014-04-21	17:57:23
1071	50.316684	-4.085718	3.39	356.1	2014-04-21	17:57:24
1072	50.316711	-4.085723	2.96	352.8	2014-04-21	17:57:25
1073	50.316733	-4.085726	2.45	354.1	2014-04-21	17:57:26
1074	50.316744	-4.085724	1.22	9	2014-04-21	17:57:27
1075	50.31675	-4.08572	0.75	20.5	2014-04-21	17:57:28
1076	50.316756	-4.08572	0.72	0	2014-04-21	17:57:29
1077	50.316754	-4.085722	0.27	209.2	2014-04-21	17:57:30
1078	50.316744	-4.085727	1.17	198.7	2014-04-21	17:57:31
1079	50.316736	-4.085737	1.17	216.5	2014-04-21	17:57:32
1080	50.316724	-4.085739	1.36	187	2014-04-21	17:57:33
1081	50.316713	-4.085744	1.24	195.1	2014-04-21	17:57:34
1082	50.3167	-4.085748	1.48	192.7	2014-04-21	17:57:35
1083	50.316687	-4.085749	1.42	182.9	2014-04-21	17:57:36
1084	50.316677	-4.085748	1.17	173.6	2014-04-21	17:57:37
1085	50.316668	-4.085742	1	158.4	2014-04-21	17:57:38
1086	50.316658	-4.085738	1.21	164.6	2014-04-21	17:57:39
1087	50.316647	-4.085733	1.28	163.4	2014-04-21	17:57:40
1088	50.316636	-4.085727	1.23	159.7	2014-04-21	17:57:41
1089	50.316628	-4.085718	1.12	148.2	2014-04-21	17:57:42
1090	50.31662	-4.085711	1.04	147.7	2014-04-21	17:57:43
1091	50.31661	-4.085704	1.21	158	2014-04-21	17:57:44
1092	50.316599	-4.085698	1.26	157.8	2014-04-21	17:57:45
1093	50.31659	-4.08569	1.17	151.6	2014-04-21	17:57:46
1094	50.31658	-4.085684	1.25	162.2	2014-04-21	17:57:47
1095	50.31657	-4.085678	1.19	156.9	2014-04-21	17:57:48
1096	50.316563	-4.08567	0.91	143	2014-04-21	17:57:49
1097	50.316556	-4.085663	0.9	147.7	2014-04-21	17:57:50
1098	50.316548	-4.085658	1.02	156.5	2014-04-21	17:57:51
1099	50.316542	-4.08565	0.89	143.6	2014-04-21	17:57:52
1100	50.316537	-4.085642	0.81	130.4	2014-04-21	17:57:53
1101	50.31653	-4.085634	0.97	147.2	2014-04-21	17:57:54
1102	50.31652	-4.085629	1.14	161.4	2014-04-21	17:57:55
1103	50.316512	-4.085624	0.95	155.6	2014-04-21	17:57:56
1104	50.316506	-4.085617	0.86	147.2	2014-04-21	17:57:57
1105	50.316499	-4.085611	0.9	149.3	2014-04-21	17:57:58
1106	50.31649	-4.085606	1.04	161.7	2014-04-21	17:57:59
1107	50.316481	-4.085605	0.96	177.5	2014-04-21	17:58:00
1108	50.316474	-4.0856	0.87	152.4	2014-04-21	17:58:01
1109	50.316469	-4.085596	0.65	153.2	2014-04-21	17:58:02
1110	50.316461	-4.085591	0.92	160.3	2014-04-21	17:58:03
1111	50.316454	-4.085587	0.89	162.5	2014-04-21	17:58:04
1112	50.316446	-4.085582	0.9	154.8	2014-04-21	17:58:05
1113	50.316441	-4.085578	0.62	155.4	2014-04-21	17:58:06
1114	50.31644	-4.085576	0.25	139.3	2014-04-21	17:58:07
1115	50.31644	-4.085577	0.02	270	2014-04-21	17:58:08
1116	50.316439	-4.085576	0.05	173.1	2014-04-21	17:58:09
1117	50.316437	-4.085576	0.22	170.6	2014-04-21	17:58:10
1118	50.316438	-4.085576	0.05	21.6	2014-04-21	17:58:11
1119	50.316439	-4.085576	0.15	350.8	2014-04-21	17:58:12
1120	50.31644	-4.085576	0.03	355	2014-04-21	17:58:14
1121	50.316436	-4.085578	0.43	196.3	2014-04-21	17:58:15
1122	50.316436	-4.085577	0.05	56.4	2014-04-21	17:58:16
1123	50.316437	-4.085576	0.12	25.6	2014-04-21	17:58:17
1124	50.316438	-4.085574	0.23	57.5	2014-04-21	17:58:18
1125	50.316439	-4.085573	0.08	32.6	2014-04-21	17:58:19
1126	50.31644	-4.085572	0.12	37.5	2014-04-21	17:58:20
1127	50.316439	-4.085573	0.04	237.6	2014-04-21	17:58:21
1128	50.316441	-4.085573	0.07	350.2	2014-04-21	17:58:23
1129	50.31644	-4.085572	0.06	128.5	2014-04-21	17:58:24
1130	50.316443	-4.08557	0.37	28.8	2014-04-21	17:58:25
1131	50.316444	-4.085569	0.08	59.9	2014-04-21	17:58:26
1132	50.316444	-4.085569	0.01	16.7	2014-04-21	17:58:28
1133	50.316444	-4.085569	0.04	220.1	2014-04-21	17:58:29
1134	50.316443	-4.085569	0.06	203.1	2014-04-21	17:58:30
1135	50.316442	-4.085571	0.18	214.1	2014-04-21	17:58:31
1136	50.316442	-4.08557	0.04	118	2014-04-21	17:58:32
1137	50.316441	-4.08557	0.04	188.8	2014-04-21	17:58:33
1138	50.316441	-4.085571	0.06	186.6	2014-04-21	17:58:34
1139	50.31644	-4.085571	0.05	186.9	2014-04-21	17:58:35
1140	50.316445	-4.085569	0.59	13.6	2014-04-21	17:58:36
1141	50.316447	-4.085567	0.23	31.2	2014-04-21	17:58:37
1142	50.316446	-4.085567	0.08	201.8	2014-04-21	17:58:38
1143	50.316447	-4.085567	0.04	17.7	2014-04-21	17:58:39
1144	50.316449	-4.085566	0.3	16.2	2014-04-21	17:58:40
1145	50.316449	-4.085566	0.05	128.1	2014-04-21	17:58:41
1146	50.316449	-4.085566	0.02	163.3	2014-04-21	17:58:42
1147	50.316445	-4.085566	0.39	183.4	2014-04-21	17:58:43
1148	50.316445	-4.085566	0.01	270	2014-04-21	17:58:44
1149	50.316448	-4.085567	0.15	351	2014-04-21	17:58:46
1150	50.316448	-4.085567	0.05	245.3	2014-04-21	17:58:47
1151	50.316448	-4.085568	0.05	279.4	2014-04-21	17:58:48
1152	50.316453	-4.085569	0.53	354.3	2014-04-21	17:58:49
1153	50.316455	-4.085566	0.14	45	2014-04-21	17:58:51
1154	50.316454	-4.085565	0.06	127.6	2014-04-21	17:58:52
1155	50.316457	-4.085566	0.35	347.3	2014-04-21	17:58:53
1156	50.316458	-4.085567	0.03	323.5	2014-04-21	17:58:55
1157	50.316455	-4.085568	0.15	193.9	2014-04-21	17:58:57
1158	50.316453	-4.08557	0.17	207.4	2014-04-21	17:58:59
1159	50.316453	-4.085569	0.06	59.7	2014-04-21	17:59:00
1160	50.316456	-4.085568	0.35	12.7	2014-04-21	17:59:01
1161	50.316459	-4.085568	0.34	3	2014-04-21	17:59:02
1162	50.316459	-4.085567	0.04	40.6	2014-04-21	17:59:04
1163	50.316457	-4.085569	0.13	201.4	2014-04-21	17:59:06
1164	50.316457	-4.085569	0.01	180	2014-04-21	17:59:07
1165	50.316459	-4.085569	0.19	345.7	2014-04-21	17:59:08
1166	50.316465	-4.085564	0.75	30.7	2014-04-21	17:59:09
1167	50.316472	-4.085559	0.89	24.8	2014-04-21	17:59:10
1168	50.316486	-4.085557	1.62	3.6	2014-04-21	17:59:11
1169	50.316508	-4.085557	2.39	1	2014-04-21	17:59:12
1170	50.316534	-4.085553	2.94	5	2014-04-21	17:59:13
1171	50.316562	-4.085545	3.19	10.8	2014-04-21	17:59:14
1172	50.316594	-4.085533	3.58	13.9	2014-04-21	17:59:15
1173	50.316625	-4.085526	3.53	7.6	2014-04-21	17:59:16
1174	50.316654	-4.08553	3.25	355.1	2014-04-21	17:59:17
1175	50.316682	-4.085537	3.09	351.5	2014-04-21	17:59:18
1176	50.316712	-4.08554	3.4	356.5	2014-04-21	17:59:19
1177	50.31674	-4.085542	3.13	357.2	2014-04-21	17:59:20
1178	50.316763	-4.085548	2.57	350.2	2014-04-21	17:59:21
1179	50.316773	-4.08555	1.13	352.4	2014-04-21	17:59:22
1180	50.31678	-4.085554	0.87	339.1	2014-04-21	17:59:23
1181	50.316796	-4.085566	1.99	334.4	2014-04-21	17:59:24
1182	50.316812	-4.085578	1.95	335.3	2014-04-21	17:59:25
1183	50.316827	-4.085589	1.84	334.3	2014-04-21	17:59:26
1184	50.316841	-4.085603	1.87	327.1	2014-04-21	17:59:27
1185	50.316856	-4.08562	2.02	323	2014-04-21	17:59:28
1186	50.316794	-4.0856	1	168.1	2014-04-21	17:59:35
1187	50.316744	-4.085577	5.79	163.8	2014-04-21	17:59:36
1188	50.316723	-4.085563	2.55	157.2	2014-04-21	17:59:37
1189	50.316708	-4.085555	1.8	160.3	2014-04-21	17:59:38
1190	50.316693	-4.085552	1.62	173.2	2014-04-21	17:59:39
1191	50.316679	-4.085548	1.58	170.4	2014-04-21	17:59:40
1192	50.316667	-4.085544	1.43	167.2	2014-04-21	17:59:41
1193	50.316654	-4.085538	1.43	163.8	2014-04-21	17:59:42
1194	50.316643	-4.085537	1.25	175.6	2014-04-21	17:59:43
1195	50.316634	-4.085532	1.01	161.5	2014-04-21	17:59:44
1196	50.316627	-4.085526	0.95	151.1	2014-04-21	17:59:45
1197	50.316618	-4.08552	1.12	156.8	2014-04-21	17:59:46
1198	50.316613	-4.085511	0.85	131.3	2014-04-21	17:59:47
1199	50.316608	-4.085504	0.74	140.1	2014-04-21	17:59:48
1200	50.316601	-4.085502	0.8	167.6	2014-04-21	17:59:49
1201	50.316593	-4.085497	0.95	158.4	2014-04-21	17:59:50
1202	50.316584	-4.085497	0.96	180.7	2014-04-21	17:59:51
1203	50.316573	-4.085499	1.25	187.4	2014-04-21	17:59:52
1204	50.316564	-4.085502	1.01	190.6	2014-04-21	17:59:53
1205	50.316555	-4.085506	1.09	196.8	2014-04-21	17:59:54
1206	50.316545	-4.085513	1.21	205	2014-04-21	17:59:55
1207	50.316535	-4.085523	1.28	212.3	2014-04-21	17:59:56
1208	50.316527	-4.085534	1.22	220.3	2014-04-21	17:59:57
1209	50.316519	-4.085543	1.07	217.4	2014-04-21	17:59:58
1210	50.316513	-4.085551	0.85	221.7	2014-04-21	17:59:59
1211	50.316505	-4.08556	1.08	216.8	2014-04-21	18:00:00
1212	50.316496	-4.085569	1.19	212.1	2014-04-21	18:00:01
1213	50.31649	-4.085575	0.78	211.5	2014-04-21	18:00:02
1214	50.316487	-4.085583	0.74	233.7	2014-04-21	18:00:03
1215	50.316478	-4.085591	1.06	210.6	2014-04-21	18:00:04
1216	50.31647	-4.085602	1.24	217.9	2014-04-21	18:00:05
1217	50.316465	-4.085615	1.03	243.5	2014-04-21	18:00:06
1218	50.316461	-4.085627	0.96	241	2014-04-21	18:00:07
1219	50.316457	-4.085637	0.89	239.8	2014-04-21	18:00:08
1220	50.316457	-4.08564	0.1	264.5	2014-04-21	18:00:10
1221	50.316457	-4.08564	0.01	0	2014-04-21	18:00:11
1222	50.316461	-4.085642	0.47	339.2	2014-04-21	18:00:12
1223	50.316467	-4.085644	0.66	349.6	2014-04-21	18:00:13
1224	50.316477	-4.08564	1.12	15.1	2014-04-21	18:00:14
1225	50.316488	-4.085635	1.33	16.4	2014-04-21	18:00:15
1226	50.316499	-4.08563	1.2	15	2014-04-21	18:00:16
1227	50.3165	-4.085628	0.26	49.4	2014-04-21	18:00:17
1228	50.316501	-4.085627	0.1	20.8	2014-04-21	18:00:18
1229	50.316498	-4.085624	0.36	146.6	2014-04-21	18:00:19
1230	50.316498	-4.085624	0.08	147.4	2014-04-21	18:00:20
1231	50.316498	-4.085623	0.09	19.7	2014-04-21	18:00:21
1232	50.316499	-4.085624	0.06	347.9	2014-04-21	18:00:23
1233	50.3165	-4.085624	0.08	334.5	2014-04-21	18:00:24
1234	50.316501	-4.085625	0.07	339.8	2014-04-21	18:00:25
1235	50.3165	-4.085622	0.1	97.8	2014-04-21	18:00:27
1236	50.3165	-4.085615	0.22	92.5	2014-04-21	18:00:29
1237	50.3165	-4.085615	0.06	90	2014-04-21	18:00:30
1238	50.3165	-4.085614	0.04	57.6	2014-04-21	18:00:31
1239	50.316504	-4.08561	0.52	38.7	2014-04-21	18:00:32
1240	50.316507	-4.085608	0.16	14.8	2014-04-21	18:00:34
1241	50.316507	-4.085608	0.04	90	2014-04-21	18:00:35
1242	50.316506	-4.085606	0.12	117.4	2014-04-21	18:00:36
1243	50.316506	-4.085605	0.09	101.9	2014-04-21	18:00:37
1244	50.316506	-4.085605	0.03	348.5	2014-04-21	18:00:38
1245	50.316506	-4.085605	0.05	124	2014-04-21	18:00:39
1246	50.316506	-4.085604	0.07	155.2	2014-04-21	18:00:40
1247	50.316503	-4.085602	0.38	155.9	2014-04-21	18:00:41
1248	50.316504	-4.085597	0.36	65	2014-04-21	18:00:42
1249	50.316506	-4.085593	0.2	52.4	2014-04-21	18:00:44
1250	50.316506	-4.085592	0.05	124.6	2014-04-21	18:00:45
1251	50.316506	-4.08559	0.14	93.6	2014-04-21	18:00:46
1252	50.316506	-4.085591	0.03	316.2	2014-04-21	18:00:48
1253	50.316501	-4.085593	0.58	196.8	2014-04-21	18:00:49
1254	50.316497	-4.085592	0.49	168.9	2014-04-21	18:00:50
1255	50.316496	-4.08559	0.17	120.3	2014-04-21	18:00:51
1256	50.316493	-4.085587	0.38	151.2	2014-04-21	18:00:52
1257	50.316492	-4.085587	0.09	144.4	2014-04-21	18:00:53
1258	50.316492	-4.085585	0.07	120.8	2014-04-21	18:00:55
1259	50.316492	-4.085584	0.07	90	2014-04-21	18:00:56
1260	50.316491	-4.085583	0.09	107.4	2014-04-21	18:00:57
1261	50.316487	-4.085579	0.51	154.3	2014-04-21	18:00:58
1262	50.316487	-4.085578	0.04	75.2	2014-04-21	18:01:00
1263	50.316488	-4.085578	0.01	0	2014-04-21	18:01:01
1264	50.316484	-4.085576	0.46	154.9	2014-04-21	18:01:02
1265	50.316481	-4.085571	0.23	130	2014-04-21	18:01:04
1266	50.316476	-4.085568	0.64	162.1	2014-04-21	18:01:05
1267	50.316475	-4.085568	0.09	156.5	2014-04-21	18:01:06
1268	50.316469	-4.085567	0.66	176.4	2014-04-21	18:01:07
1269	50.316466	-4.085564	0.36	149.1	2014-04-21	18:01:08
1270	50.316465	-4.085562	0.21	136.2	2014-04-21	18:01:09
1271	50.316463	-4.08556	0.12	135.2	2014-04-21	18:01:11
1272	50.316463	-4.085554	0.22	90	2014-04-21	18:01:13
1273	50.316463	-4.085553	0.02	90	2014-04-21	18:01:15
1274	50.316463	-4.085553	0.01	128.1	2014-04-21	18:01:16
1275	50.316463	-4.085553	0.04	122.4	2014-04-21	18:01:17
1276	50.316458	-4.085553	0.27	186.3	2014-04-21	18:01:19
1277	50.316458	-4.085552	0.04	115.4	2014-04-21	18:01:21
1278	50.316458	-4.085552	0.04	133.7	2014-04-21	18:01:22
1279	50.316457	-4.085551	0.09	140.6	2014-04-21	18:01:23
1280	50.316459	-4.085549	0.12	30.2	2014-04-21	18:01:25
1281	50.316459	-4.085549	0.07	134.5	2014-04-21	18:01:26
1282	50.316459	-4.085548	0.03	90	2014-04-21	18:01:27
1283	50.316457	-4.085547	0.08	154.5	2014-04-21	18:01:29
1284	50.316457	-4.085547	0.05	186.9	2014-04-21	18:01:30
1285	50.316457	-4.085546	0.08	111.2	2014-04-21	18:01:31
1286	50.316457	-4.085547	0.04	242.4	2014-04-21	18:01:32
1287	50.316456	-4.085547	0.01	228.6	2014-04-21	18:01:34
1288	50.316456	-4.085548	0.08	219.9	2014-04-21	18:01:35
1289	50.316456	-4.085549	0.07	270	2014-04-21	18:01:36
1290	50.316458	-4.085548	0.12	19.1	2014-04-21	18:01:38
1291	50.316458	-4.085548	0.04	319	2014-04-21	18:01:39
1292	50.316458	-4.085549	0.07	253.9	2014-04-21	18:01:40
1293	50.316458	-4.08555	0.11	296.1	2014-04-21	18:01:41
1294	50.316458	-4.085551	0.04	258	2014-04-21	18:01:42
1295	50.316455	-4.085555	0.43	218	2014-04-21	18:01:43
1296	50.316452	-4.085557	0.38	205	2014-04-21	18:01:44
1297	50.316452	-4.085555	0.06	121.5	2014-04-21	18:01:46
1298	50.316451	-4.085555	0.02	214.2	2014-04-21	18:01:47
1299	50.316452	-4.085555	0.02	34.2	2014-04-21	18:01:48
1300	50.316455	-4.085554	0.38	19.4	2014-04-21	18:01:49
1301	50.316455	-4.085554	0.01	212.6	2014-04-21	18:01:50
1302	50.316452	-4.085552	0.18	163.6	2014-04-21	18:01:52
1303	50.316452	-4.085552	0.04	334.8	2014-04-21	18:01:53
1304	50.316454	-4.085553	0.11	341.5	2014-04-21	18:01:55
1305	50.31645	-4.085556	0.42	201.6	2014-04-21	18:01:56
1306	50.31645	-4.085556	0.01	230.3	2014-04-21	18:01:58
1307	50.31645	-4.085555	0.03	128.1	2014-04-21	18:01:59
1308	50.31645	-4.085555	0.03	168.5	2014-04-21	18:02:00
1309	50.316449	-4.085555	0.07	124.2	2014-04-21	18:02:01
1310	50.316453	-4.085551	0.49	32	2014-04-21	18:02:02
1311	50.316456	-4.085547	0.21	47	2014-04-21	18:02:04
1312	50.316456	-4.085546	0.07	122.7	2014-04-21	18:02:05
1313	50.316455	-4.085545	0.06	127.6	2014-04-21	18:02:06
1314	50.316458	-4.085544	0.15	21.6	2014-04-21	18:02:08
1315	50.316458	-4.085543	0.02	119.4	2014-04-21	18:02:09
1316	50.316454	-4.085543	0.36	175.2	2014-04-21	18:02:10
1317	50.316453	-4.08554	0.13	116.4	2014-04-21	18:02:12
1318	50.316453	-4.08554	0.01	214.2	2014-04-21	18:02:14
1319	50.316453	-4.08554	0.03	270	2014-04-21	18:02:15
1320	50.316455	-4.085539	0.12	22.7	2014-04-21	18:02:17
1321	50.316455	-4.085539	0.04	319	2014-04-21	18:02:18
1322	50.316452	-4.08554	0.35	182.9	2014-04-21	18:02:19
1323	50.316453	-4.085538	0.14	78.1	2014-04-21	18:02:20
1324	50.316454	-4.085534	0.17	58.2	2014-04-21	18:02:22
1325	50.316454	-4.085532	0.14	113.4	2014-04-21	18:02:23
1326	50.31645	-4.08553	0.4	160.7	2014-04-21	18:02:24
1327	50.31645	-4.08553	0.01	90	2014-04-21	18:02:26
1328	50.316451	-4.08553	0.05	352.2	2014-04-21	18:02:27
1329	50.316447	-4.085527	0.23	159.2	2014-04-21	18:02:29
1330	50.316451	-4.085524	0.49	29.6	2014-04-21	18:02:30
1331	50.316453	-4.085523	0.11	19.8	2014-04-21	18:02:32
1332	50.316453	-4.085522	0.05	51.9	2014-04-21	18:02:33
1333	50.316456	-4.08552	0.19	27.3	2014-04-21	18:02:35
1334	50.316452	-4.08552	0.46	177.8	2014-04-21	18:02:36
1335	50.316448	-4.085519	0.39	169.4	2014-04-21	18:02:37
1336	50.316447	-4.085516	0.14	131.9	2014-04-21	18:02:39
1337	50.316445	-4.085514	0.12	155.6	2014-04-21	18:02:41
1338	50.316444	-4.085514	0.11	150.3	2014-04-21	18:02:42
1339	50.316444	-4.085515	0.06	309.8	2014-04-21	18:02:44
1340	50.316448	-4.085512	0.42	32.6	2014-04-21	18:02:45
1341	50.316448	-4.085512	0.05	352.6	2014-04-21	18:02:47
1342	50.316447	-4.085511	0.13	140.9	2014-04-21	18:02:48
1343	50.316447	-4.08551	0.04	103.4	2014-04-21	18:02:49
1344	50.316447	-4.085509	0.05	123.6	2014-04-21	18:02:50
1345	50.316448	-4.085509	0.05	6.9	2014-04-21	18:02:51
1346	50.316447	-4.085509	0.13	152	2014-04-21	18:02:52
1347	50.316445	-4.085507	0.08	147.4	2014-04-21	18:02:54
1348	50.316442	-4.085505	0.45	157.2	2014-04-21	18:02:55
1349	50.316441	-4.085505	0.03	180	2014-04-21	18:02:57
1350	50.316441	-4.085505	0.02	53.6	2014-04-21	18:02:58
1351	50.316441	-4.085504	0.05	68.3	2014-04-21	18:02:59
1352	50.316444	-4.085501	0.17	35.1	2014-04-21	18:03:01
1353	50.316444	-4.085501	0.02	149	2014-04-21	18:03:02
1354	50.316444	-4.0855	0.07	115	2014-04-21	18:03:03
1355	50.316445	-4.085497	0.15	53.5	2014-04-21	18:03:05
1356	50.316445	-4.085497	0.04	180	2014-04-21	18:03:06
1357	50.316444	-4.085497	0.04	162.8	2014-04-21	18:03:07
1358	50.31644	-4.085496	0.26	171.6	2014-04-21	18:03:09
1359	50.316439	-4.085496	0.13	174.7	2014-04-21	18:03:10
1360	50.316438	-4.085495	0.08	125.6	2014-04-21	18:03:11
1361	50.316438	-4.085495	0.03	348.5	2014-04-21	18:03:12
1362	50.316439	-4.085494	0.07	66.9	2014-04-21	18:03:13
1363	50.316439	-4.085492	0.08	86.3	2014-04-21	18:03:15
1364	50.316438	-4.085492	0.04	209.3	2014-04-21	18:03:17
1365	50.316437	-4.085492	0.06	185.8	2014-04-21	18:03:19
1366	50.316438	-4.085489	0.13	65.2	2014-04-21	18:03:21
1367	50.316439	-4.085489	0.06	327.4	2014-04-21	18:03:22
1368	50.316439	-4.085487	0.09	87.2	2014-04-21	18:03:24
1369	50.316438	-4.085485	0.11	108.9	2014-04-21	18:03:25
1370	50.316434	-4.085482	0.47	153	2014-04-21	18:03:26
1371	50.316431	-4.085482	0.44	179.3	2014-04-21	18:03:27
1372	50.316429	-4.085484	0.21	234	2014-04-21	18:03:28
1373	50.31643	-4.085484	0.06	51.9	2014-04-21	18:03:29
1374	50.316426	-4.085487	0.54	207.8	2014-04-21	18:03:30
1375	50.316424	-4.08549	0.28	225.1	2014-04-21	18:03:31
1376	50.316424	-4.085491	0.04	296.6	2014-04-21	18:03:32
1377	50.316425	-4.08549	0.08	25	2014-04-21	18:03:34
1378	50.316425	-4.08549	0.06	197.7	2014-04-21	18:03:35
1379	50.316427	-4.085495	0.43	308.5	2014-04-21	18:03:36
1380	50.316427	-4.085505	0.72	267.8	2014-04-21	18:03:37
1381	50.316425	-4.085521	1.14	260.1	2014-04-21	18:03:38
1382	50.316426	-4.085539	1.28	275.8	2014-04-21	18:03:39
1383	50.316429	-4.085557	1.37	280.6	2014-04-21	18:03:40
1384	50.316432	-4.085575	1.32	284.8	2014-04-21	18:03:41
1385	50.316438	-4.085591	1.32	302.5	2014-04-21	18:03:42
1386	50.316447	-4.085606	1.43	312.6	2014-04-21	18:03:43
1387	50.316454	-4.085615	1.09	322.9	2014-04-21	18:03:44
1388	50.316466	-4.085624	1.41	334.2	2014-04-21	18:03:45
1389	50.316488	-4.085631	2.54	348.3	2014-04-21	18:03:46
1390	50.316517	-4.085637	3.21	352.8	2014-04-21	18:03:47
1391	50.316551	-4.085642	3.79	354.5	2014-04-21	18:03:48
1392	50.316588	-4.085647	4.19	354.9	2014-04-21	18:03:49
1393	50.316625	-4.085654	4.17	353	2014-04-21	18:03:50
1394	50.316659	-4.085662	3.82	351.8	2014-04-21	18:03:51
1395	50.31669	-4.085664	3.38	356.8	2014-04-21	18:03:52
1396	50.316719	-4.085662	3.24	3.1	2014-04-21	18:03:53
1397	50.316744	-4.085657	2.8	7.9	2014-04-21	18:03:54
1398	50.316766	-4.085653	2.55	5.9	2014-04-21	18:03:55
1399	50.316788	-4.085648	2.48	7.4	2014-04-21	18:03:56
1400	50.316805	-4.085647	1.82	2.8	2014-04-21	18:03:57
1401	50.316769	-4.085658	2.01	190.9	2014-04-21	18:03:59
1402	50.316748	-4.085664	2.41	191	2014-04-21	18:04:00
1403	50.316735	-4.085667	1.52	187.4	2014-04-21	18:04:01
1404	50.316724	-4.085667	1.19	179.7	2014-04-21	18:04:02
1405	50.316712	-4.085663	1.34	169	2014-04-21	18:04:03
1406	50.316698	-4.085661	1.61	173.2	2014-04-21	18:04:04
1407	50.316685	-4.085654	1.55	161.7	2014-04-21	18:04:05
1408	50.316675	-4.085646	1.18	154	2014-04-21	18:04:06
1409	50.316666	-4.085639	1.15	151.9	2014-04-21	18:04:07
1410	50.316655	-4.085631	1.31	154.5	2014-04-21	18:04:08
1411	50.316646	-4.085621	1.22	143.6	2014-04-21	18:04:09
1412	50.31664	-4.085615	0.81	147.5	2014-04-21	18:04:10
1413	50.316632	-4.08561	0.95	160.6	2014-04-21	18:04:11
1414	50.316626	-4.085608	0.67	165.2	2014-04-21	18:04:12
1415	50.31662	-4.085604	0.75	157.9	2014-04-21	18:04:13
1416	50.316609	-4.085605	1.24	183.9	2014-04-21	18:04:14
1417	50.316596	-4.085608	1.48	189.5	2014-04-21	18:04:15
1418	50.316585	-4.085612	1.21	193.4	2014-04-21	18:04:16
1419	50.316573	-4.085613	1.35	183.1	2014-04-21	18:04:17
1420	50.316564	-4.085614	1.06	182.3	2014-04-21	18:04:18
1421	50.316559	-4.085612	0.61	165.2	2014-04-21	18:04:19
1422	50.316555	-4.085613	0.42	196.5	2014-04-21	18:04:20
1423	50.316551	-4.085617	0.53	208.2	2014-04-21	18:04:21
1424	50.316546	-4.085621	0.58	211.1	2014-04-21	18:04:22
1425	50.316546	-4.085622	0.04	270	2014-04-21	18:04:23
1426	50.316546	-4.08562	0.1	90	2014-04-21	18:04:24
1427	50.316543	-4.085618	0.39	149.6	2014-04-21	18:04:25
1428	50.316543	-4.085618	0	0	2014-04-21	18:04:26
1429	50.316543	-4.085618	0.04	270	2014-04-21	18:04:27
1430	50.316547	-4.08562	0.42	338.4	2014-04-21	18:04:28
1431	50.316547	-4.085622	0.1	281.2	2014-04-21	18:04:29
1432	50.31656	-4.085628	1.53	343	2014-04-21	18:04:30
1433	50.316581	-4.085632	2.35	352.9	2014-04-21	18:04:31
1434	50.316611	-4.085633	3.36	358.8	2014-04-21	18:04:32
1435	50.31665	-4.08563	4.36	2.6	2014-04-21	18:04:33
1436	50.316688	-4.085626	4.25	4.2	2014-04-21	18:04:34
1437	50.316722	-4.085623	3.76	2.9	2014-04-21	18:04:35
1438	50.316753	-4.085623	3.49	0.4	2014-04-21	18:04:36
1439	50.316782	-4.085623	3.17	0	2014-04-21	18:04:37
1440	50.316806	-4.085625	2.72	357.1	2014-04-21	18:04:38
1441	50.316825	-4.085625	2.08	0	2014-04-21	18:04:39
1442	50.316838	-4.085617	1.51	22.2	2014-04-21	18:04:40
1443	50.316848	-4.085605	1.46	35.1	2014-04-21	18:04:41
1444	50.316859	-4.085593	1.42	36.2	2014-04-21	18:04:42
1445	50.31687	-4.085576	1.72	45.2	2014-04-21	18:04:43
1446	50.316881	-4.085554	2.06	50.6	2014-04-21	18:04:44
1447	50.316893	-4.085534	1.87	46.7	2014-04-21	18:04:45
1448	50.316902	-4.085519	1.54	46.5	2014-04-21	18:04:46
1449	50.316907	-4.085506	1.01	59	2014-04-21	18:04:47
1450	50.316911	-4.085495	0.92	64.2	2014-04-21	18:04:48
1451	50.316912	-4.085485	0.69	81.5	2014-04-21	18:04:49
1452	50.316911	-4.085477	0.6	93.5	2014-04-21	18:04:50
1453	50.316847	-4.085504	7.37	195.3	2014-04-21	18:04:51
1454	50.316854	-4.085543	2.86	284.6	2014-04-21	18:04:52
1455	50.316865	-4.085549	1.29	341.2	2014-04-21	18:04:53
1456	50.316886	-4.085543	2.44	9.3	2014-04-21	18:04:54
1457	50.316918	-4.085537	3.53	7.2	2014-04-21	18:04:55
1458	50.316951	-4.085537	3.69	359.8	2014-04-21	18:04:56
1459	50.316986	-4.085542	3.87	354.8	2014-04-21	18:04:57
1460	50.317013	-4.085559	3.23	338.2	2014-04-21	18:04:58
1461	50.317034	-4.085582	2.91	326.3	2014-04-21	18:04:59
1462	50.317065	-4.085609	3.95	331	2014-04-21	18:05:00
1463	50.317102	-4.085643	4.74	329.3	2014-04-21	18:05:01
1464	50.317134	-4.085665	3.87	335.5	2014-04-21	18:05:02
1465	50.317145	-4.085675	1.48	331.2	2014-04-21	18:05:03
1466	50.317139	-4.085679	0.71	200.7	2014-04-21	18:05:04
1467	50.317123	-4.085648	2.87	130.3	2014-04-21	18:05:05
1468	50.317096	-4.08564	3.02	168.5	2014-04-21	18:05:06
1469	50.317065	-4.085636	3.49	175.7	2014-04-21	18:05:07
1470	50.317044	-4.085634	2.28	175.7	2014-04-21	18:05:08
1471	50.31703	-4.085632	1.6	175.5	2014-04-21	18:05:09
1472	50.317019	-4.085631	1.17	178.5	2014-04-21	18:05:10
1473	50.31701	-4.08563	1.07	173.6	2014-04-21	18:05:11
1474	50.317001	-4.085629	0.5	175.2	2014-04-21	18:05:13
1475	50.317	-4.085627	0.17	149	2014-04-21	18:05:14
1476	50.316985	-4.085618	1.8	157.4	2014-04-21	18:05:15
1477	50.316976	-4.08561	0.54	149	2014-04-21	18:05:17
1478	50.31696	-4.085607	1.79	174.8	2014-04-21	18:05:18
1479	50.316939	-4.085606	2.36	178.1	2014-04-21	18:05:19
1480	50.316922	-4.085604	1.93	174.2	2014-04-21	18:05:20
1481	50.316906	-4.085598	1.81	167.6	2014-04-21	18:05:21
1482	50.316893	-4.085596	1.44	174.8	2014-04-21	18:05:22
1483	50.31688	-4.085592	1.47	166.9	2014-04-21	18:05:23
1484	50.31687	-4.085589	1.16	172.3	2014-04-21	18:05:24
1485	50.316859	-4.085585	1.29	165.3	2014-04-21	18:05:25
1486	50.31685	-4.08558	1.07	159.9	2014-04-21	18:05:26
1487	50.316838	-4.085572	1.42	158.9	2014-04-21	18:05:27
1488	50.316822	-4.085566	1.81	165.7	2014-04-21	18:05:28
1489	50.316809	-4.085562	1.46	167	2014-04-21	18:05:29
1490	50.316799	-4.085554	1.28	155.3	2014-04-21	18:05:30
1491	50.316786	-4.085548	1.54	162.9	2014-04-21	18:05:31
1492	50.316771	-4.085543	1.63	168.8	2014-04-21	18:05:32
1493	50.316758	-4.08554	1.54	171.8	2014-04-21	18:05:33
1494	50.316746	-4.085536	1.38	167.3	2014-04-21	18:05:34
1495	50.316733	-4.085531	1.39	165.3	2014-04-21	18:05:35
1496	50.316721	-4.085528	1.4	170.7	2014-04-21	18:05:36
1497	50.316709	-4.085525	1.31	171.6	2014-04-21	18:05:37
1498	50.316698	-4.085521	1.27	165.6	2014-04-21	18:05:38
1499	50.316686	-4.085517	1.42	171.1	2014-04-21	18:05:39
1500	50.316674	-4.085516	1.29	175	2014-04-21	18:05:40
1501	50.316664	-4.085518	1.15	186.3	2014-04-21	18:05:41
1502	50.316657	-4.085517	0.81	178.7	2014-04-21	18:05:42
1503	50.316651	-4.085519	0.69	190.4	2014-04-21	18:05:43
1504	50.316643	-4.085521	0.82	190.1	2014-04-21	18:05:44
1505	50.316636	-4.085521	0.81	178.3	2014-04-21	18:05:45
1506	50.316626	-4.085523	1.19	187.8	2014-04-21	18:05:46
1507	50.316616	-4.085526	1.03	193	2014-04-21	18:05:47
1508	50.316608	-4.085529	0.97	193.2	2014-04-21	18:05:48
1509	50.316597	-4.085533	1.21	190.5	2014-04-21	18:05:49
1510	50.316586	-4.085539	1.36	199.5	2014-04-21	18:05:50
1511	50.316575	-4.085543	1.26	192.5	2014-04-21	18:05:51
1512	50.316567	-4.085546	0.91	195.9	2014-04-21	18:05:52
1513	50.316558	-4.085549	1.06	191.1	2014-04-21	18:05:53
1514	50.31655	-4.085554	0.95	201	2014-04-21	18:05:54
1515	50.316541	-4.085557	0.99	193.6	2014-04-21	18:05:55
1516	50.316533	-4.08556	0.93	194.5	2014-04-21	18:05:56
1517	50.316523	-4.085563	1.1	189.4	2014-04-21	18:05:57
1518	50.316514	-4.085567	1.07	194.5	2014-04-21	18:05:58
1519	50.316504	-4.08557	1.12	190.1	2014-04-21	18:05:59
1520	50.316492	-4.085573	1.35	190.2	2014-04-21	18:06:00
1521	50.316479	-4.085578	1.49	195.5	2014-04-21	18:06:01
1522	50.31647	-4.08558	1	185.8	2014-04-21	18:06:02
1523	50.316471	-4.085577	0.26	59.3	2014-04-21	18:06:03
1524	50.316475	-4.085577	0.2	0.8	2014-04-21	18:06:05
1525	50.316475	-4.085578	0.08	263.4	2014-04-21	18:06:06
1526	50.316477	-4.085576	0.13	26.8	2014-04-21	18:06:08
1527	50.316474	-4.085577	0.19	192	2014-04-21	18:06:10
1528	50.31647	-4.085578	0.41	190.1	2014-04-21	18:06:11
1529	50.316468	-4.085578	0.2	174.8	2014-04-21	18:06:12
1530	50.316469	-4.085574	0.16	78.4	2014-04-21	18:06:14
1531	50.316469	-4.085575	0.06	274.8	2014-04-21	18:06:16
1532	50.31647	-4.085575	0.08	8.7	2014-04-21	18:06:17
1533	50.31647	-4.085572	0.25	75.2	2014-04-21	18:06:18
1534	50.31647	-4.085572	0.01	90	2014-04-21	18:06:19
1535	50.31647	-4.085571	0.03	71.4	2014-04-21	18:06:20
1536	50.31647	-4.085571	0.02	63.4	2014-04-21	18:06:21
1537	50.316473	-4.085568	0.31	41.8	2014-04-21	18:06:22
1538	50.316469	-4.085565	0.43	150.8	2014-04-21	18:06:23
1539	50.316466	-4.085561	0.21	141.4	2014-04-21	18:06:25
1540	50.316469	-4.085557	0.22	42.4	2014-04-21	18:06:27
1541	50.316469	-4.085557	0.03	128.1	2014-04-21	18:06:28
1542	50.316469	-4.085557	0.01	50.3	2014-04-21	18:06:30
1543	50.316469	-4.085557	0	0	2014-04-21	18:06:31
1544	50.316469	-4.085557	0.04	270	2014-04-21	18:06:32
1545	50.316472	-4.085557	0.36	6.8	2014-04-21	18:06:33
1546	50.316472	-4.085557	0.02	327.4	2014-04-21	18:06:34
1547	50.316476	-4.085556	0.41	2.5	2014-04-21	18:06:35
1548	50.316479	-4.085555	0.16	19.8	2014-04-21	18:06:37
1549	50.316479	-4.085554	0.04	62.4	2014-04-21	18:06:38
1550	50.316479	-4.085554	0.04	75.9	2014-04-21	18:06:39
1551	50.316479	-4.085552	0.06	80.5	2014-04-21	18:06:41
1552	50.31648	-4.085555	0.18	294.9	2014-04-21	18:06:42
1553	50.31648	-4.085557	0.16	290.4	2014-04-21	18:06:43
1554	50.31648	-4.085557	0.05	260.5	2014-04-21	18:06:44
1555	50.31648	-4.085558	0.02	212.6	2014-04-21	18:06:45
1556	50.316482	-4.085562	0.2	310.2	2014-04-21	18:06:47
1557	50.316481	-4.085564	0.13	214.8	2014-04-21	18:06:49
1558	50.316481	-4.085564	0.09	3.5	2014-04-21	18:06:50
1559	50.316481	-4.085563	0.03	90	2014-04-21	18:06:51
1560	50.316481	-4.085563	0.02	90	2014-04-21	18:06:52
1561	50.316482	-4.085563	0.05	51.9	2014-04-21	18:06:53
1562	50.316483	-4.08556	0.11	52.7	2014-04-21	18:06:55
1563	50.316489	-4.08556	0.64	2.7	2014-04-21	18:06:56
1564	50.316498	-4.085562	1.02	349.2	2014-04-21	18:06:57
1565	50.316511	-4.085568	1.58	346.5	2014-04-21	18:06:58
1566	50.316534	-4.085569	2.52	357.6	2014-04-21	18:06:59
1567	50.316562	-4.085568	3.13	1.1	2014-04-21	18:07:00
1568	50.316591	-4.085566	3.21	3.1	2014-04-21	18:07:01
1569	50.316621	-4.085568	3.35	357.5	2014-04-21	18:07:02
1570	50.316651	-4.085574	3.33	352.9	2014-04-21	18:07:03
1571	50.316681	-4.085579	3.42	353.7	2014-04-21	18:07:04
1572	50.316714	-4.08558	3.67	359.4	2014-04-21	18:07:05
1573	50.31675	-4.085575	3.96	4.4	2014-04-21	18:07:06
1574	50.316783	-4.085574	3.76	1.9	2014-04-21	18:07:07
1575	50.316817	-4.085581	3.82	352.2	2014-04-21	18:07:08
1576	50.316852	-4.085593	3.92	347.7	2014-04-21	18:07:09
1577	50.316883	-4.085607	3.65	344.2	2014-04-21	18:07:10
1578	50.316913	-4.085622	3.52	342.2	2014-04-21	18:07:11
1579	50.316943	-4.085636	3.46	342.9	2014-04-21	18:07:12
1580	50.31697	-4.085653	3.23	337.7	2014-04-21	18:07:13
1581	50.316985	-4.085668	2	328.3	2014-04-21	18:07:14
1582	50.31699	-4.085681	1.03	298.8	2014-04-21	18:07:15
1583	50.316988	-4.085698	1.23	262.1	2014-04-21	18:07:16
1584	50.316984	-4.085716	1.36	251.6	2014-04-21	18:07:17
1585	50.316985	-4.085727	0.79	272.7	2014-04-21	18:07:18
1586	50.316984	-4.085727	0.1	170.2	2014-04-21	18:07:19
1587	50.316972	-4.085714	1.59	146.9	2014-04-21	18:07:20
1588	50.316956	-4.085706	1.89	161.3	2014-04-21	18:07:21
1589	50.316946	-4.085696	1.35	147	2014-04-21	18:07:22
1590	50.316933	-4.085685	1.58	152.4	2014-04-21	18:07:23
1591	50.316926	-4.085675	1.07	135	2014-04-21	18:07:24
1592	50.316921	-4.085666	0.79	131.6	2014-04-21	18:07:25
1593	50.316912	-4.085662	1.08	165.3	2014-04-21	18:07:26
1594	50.3169	-4.085661	1.4	175.4	2014-04-21	18:07:27
1595	50.316891	-4.085658	1.01	167	2014-04-21	18:07:28
1596	50.316881	-4.085653	1.09	160.8	2014-04-21	18:07:29
1597	50.31687	-4.08565	1.31	171.4	2014-04-21	18:07:30
1598	50.316861	-4.085645	1.04	159.7	2014-04-21	18:07:31
1599	50.316853	-4.08564	0.97	161	2014-04-21	18:07:32
1600	50.316842	-4.085637	1.24	170	2014-04-21	18:07:33
1601	50.31683	-4.085633	1.4	167.7	2014-04-21	18:07:34
1602	50.31682	-4.08563	1.11	167.6	2014-04-21	18:07:35
1603	50.316811	-4.085626	1.01	165.3	2014-04-21	18:07:36
1604	50.316802	-4.085622	1.05	162.5	2014-04-21	18:07:37
1605	50.316794	-4.085617	0.95	161.3	2014-04-21	18:07:38
1606	50.316785	-4.085614	1.07	168	2014-04-21	18:07:39
1607	50.316773	-4.085612	1.27	172.2	2014-04-21	18:07:40
1608	50.316762	-4.085612	1.31	180.8	2014-04-21	18:07:41
1609	50.316752	-4.085611	1.1	175.6	2014-04-21	18:07:42
1610	50.316743	-4.085609	1.04	170.4	2014-04-21	18:07:43
1611	50.316732	-4.085608	1.2	179.4	2014-04-21	18:07:44
1612	50.316723	-4.085606	0.94	171.3	2014-04-21	18:07:45
1613	50.316714	-4.085603	1.09	165.7	2014-04-21	18:07:46
1614	50.316706	-4.0856	0.85	167.5	2014-04-21	18:07:47
1615	50.316697	-4.085595	1.08	159.3	2014-04-21	18:07:48
1616	50.316687	-4.085591	1.22	168.7	2014-04-21	18:07:49
1617	50.316677	-4.085587	1.11	163.8	2014-04-21	18:07:50
1618	50.316669	-4.08558	1.02	150.3	2014-04-21	18:07:51
1619	50.316661	-4.085575	0.98	160.1	2014-04-21	18:07:52
1620	50.316654	-4.085572	0.76	163.6	2014-04-21	18:07:53
1621	50.316647	-4.085569	0.8	164.5	2014-04-21	18:07:54
1622	50.316639	-4.085568	0.97	174.3	2014-04-21	18:07:55
1623	50.316629	-4.085568	1.12	180.6	2014-04-21	18:07:56
1624	50.316617	-4.085568	1.29	180.8	2014-04-21	18:07:57
1625	50.316608	-4.085567	1.05	174.1	2014-04-21	18:07:58
1626	50.316597	-4.085565	1.2	174.9	2014-04-21	18:07:59
1627	50.316587	-4.085563	1.1	172.5	2014-04-21	18:08:00
1628	50.316578	-4.08556	1.03	169.3	2014-04-21	18:08:01
1629	50.316571	-4.085558	0.83	166.8	2014-04-21	18:08:02
1630	50.316565	-4.085556	0.69	168.4	2014-04-21	18:08:03
1631	50.316558	-4.085553	0.8	163.9	2014-04-21	18:08:04
1632	50.316551	-4.08555	0.78	168.1	2014-04-21	18:08:05
1633	50.316541	-4.08555	1.11	177	2014-04-21	18:08:06
1634	50.31653	-4.085548	1.27	175.7	2014-04-21	18:08:07
1635	50.31652	-4.085547	1.06	175.8	2014-04-21	18:08:08
1636	50.316515	-4.085546	0.62	169.4	2014-04-21	18:08:09
1637	50.316508	-4.085543	0.8	168.8	2014-04-21	18:08:10
1638	50.316497	-4.085543	1.21	179.2	2014-04-21	18:08:11
1639	50.316487	-4.085542	1.14	174.6	2014-04-21	18:08:12
1640	50.316479	-4.085539	0.81	168.2	2014-04-21	18:08:13
1641	50.316472	-4.085537	0.79	168.2	2014-04-21	18:08:14
1642	50.316466	-4.085534	0.73	165	2014-04-21	18:08:15
1643	50.31646	-4.085531	0.75	162.5	2014-04-21	18:08:16
1644	50.316451	-4.085529	0.96	171.4	2014-04-21	18:08:17
1645	50.316441	-4.085528	1.17	175.9	2014-04-21	18:08:18
1646	50.316433	-4.085526	0.91	170.2	2014-04-21	18:08:19
1647	50.316425	-4.085523	0.92	168	2014-04-21	18:08:20
1648	50.316415	-4.085524	1.1	183.1	2014-04-21	18:08:21
1649	50.31641	-4.085525	0.57	185.4	2014-04-21	18:08:22
1650	50.316409	-4.085527	0.14	258.1	2014-04-21	18:08:23
1651	50.316409	-4.085528	0.06	279.5	2014-04-21	18:08:24
1652	50.31641	-4.085526	0.1	68.9	2014-04-21	18:08:25
1653	50.316408	-4.085528	0.11	215.1	2014-04-21	18:08:27
1654	50.316409	-4.085526	0.18	52.1	2014-04-21	18:08:28
1655	50.316409	-4.085526	0.06	32.6	2014-04-21	18:08:29
1656	50.31641	-4.085525	0.04	46.4	2014-04-21	18:08:31
1657	50.31641	-4.085524	0.06	90	2014-04-21	18:08:32
1658	50.316412	-4.085521	0.17	36.7	2014-04-21	18:08:34
1659	50.316413	-4.08552	0.08	68.8	2014-04-21	18:08:35
1660	50.316413	-4.08552	0.02	31	2014-04-21	18:08:36
1661	50.316413	-4.08552	0.02	63.4	2014-04-21	18:08:37
1662	50.316413	-4.085519	0.04	47	2014-04-21	18:08:38
1663	50.316413	-4.085519	0.04	133	2014-04-21	18:08:39
1664	50.316411	-4.085518	0.13	169.6	2014-04-21	18:08:41
1665	50.316411	-4.085517	0.07	82.3	2014-04-21	18:08:42
1666	50.316411	-4.085516	0.09	72.6	2014-04-21	18:08:43
1667	50.316411	-4.085516	0.02	53.6	2014-04-21	18:08:44
1668	50.316411	-4.085515	0.06	90	2014-04-21	18:08:45
1669	50.316412	-4.085514	0.07	40	2014-04-21	18:08:46
1670	50.316417	-4.085511	0.66	17.2	2014-04-21	18:08:47
1671	50.316417	-4.085511	0.03	73.2	2014-04-21	18:08:49
1672	50.316418	-4.085511	0.02	343.3	2014-04-21	18:08:50
1673	50.316418	-4.08551	0.03	90	2014-04-21	18:08:51
1674	50.316418	-4.08551	0.04	76.6	2014-04-21	18:08:52
1675	50.316417	-4.085508	0.05	111.7	2014-04-21	18:08:54
1676	50.316417	-4.085508	0.03	180	2014-04-21	18:08:55
1677	50.316417	-4.085508	0.03	107.8	2014-04-21	18:08:57
1678	50.316417	-4.085507	0.05	78.3	2014-04-21	18:08:58
1679	50.316417	-4.085506	0.06	81.4	2014-04-21	18:08:59
1680	50.316417	-4.085505	0.05	127.5	2014-04-21	18:09:00
1681	50.316417	-4.085504	0.12	103.8	2014-04-21	18:09:01
1682	50.31642	-4.0855	0.44	37.8	2014-04-21	18:09:02
1683	50.31642	-4.085499	0.03	90	2014-04-21	18:09:04
1684	50.316419	-4.085498	0.07	104.8	2014-04-21	18:09:05
1685	50.316419	-4.085498	0.04	154.2	2014-04-21	18:09:06
1686	50.316419	-4.085498	0.03	180	2014-04-21	18:09:07
1687	50.316416	-4.085496	0.16	148.3	2014-04-21	18:09:09
1688	50.316416	-4.085495	0.04	139.4	2014-04-21	18:09:11
1689	50.316416	-4.085495	0.04	189.6	2014-04-21	18:09:12
1690	50.316415	-4.085493	0.07	125	2014-04-21	18:09:14
1691	50.316415	-4.085493	0.01	180	2014-04-21	18:09:15
1692	50.316415	-4.085493	0.05	123.6	2014-04-21	18:09:16
1693	50.31641	-4.085493	0.52	185.3	2014-04-21	18:09:17
1694	50.316405	-4.085494	0.25	180.7	2014-04-21	18:09:19
1695	50.316402	-4.085493	0.18	175.2	2014-04-21	18:09:21
1696	50.316402	-4.085494	0.06	212.6	2014-04-21	18:09:22
1697	50.316402	-4.085493	0.02	161.3	2014-04-21	18:09:23
1698	50.316402	-4.085492	0.09	90	2014-04-21	18:09:24
1699	50.316401	-4.085491	0.05	123.6	2014-04-21	18:09:26
1700	50.316401	-4.085491	0.03	180	2014-04-21	18:09:27
1701	50.316401	-4.085491	0.04	163.3	2014-04-21	18:09:28
1702	50.316399	-4.085491	0.08	195.5	2014-04-21	18:09:30
1703	50.316399	-4.085492	0.05	207.3	2014-04-21	18:09:31
1704	50.316399	-4.085492	0.04	161.8	2014-04-21	18:09:32
1705	50.316394	-4.08549	0.51	168.4	2014-04-21	18:09:33
1706	50.316392	-4.085489	0.21	152.9	2014-04-21	18:09:34
1707	50.316392	-4.085487	0.08	125.6	2014-04-21	18:09:36
1708	50.316391	-4.085487	0.01	112.5	2014-04-21	18:09:38
1709	50.316391	-4.085486	0.02	116.6	2014-04-21	18:09:39
1710	50.316391	-4.085485	0.1	123.8	2014-04-21	18:09:40
1711	50.316391	-4.085484	0.06	90	2014-04-21	18:09:41
1712	50.31639	-4.085484	0.08	140.9	2014-04-21	18:09:42
1713	50.31639	-4.085483	0.1	141.3	2014-04-21	18:09:43
1714	50.316389	-4.085482	0.11	131.9	2014-04-21	18:09:44
1715	50.316388	-4.085481	0.07	139	2014-04-21	18:09:45
1716	50.316388	-4.08548	0.06	142.8	2014-04-21	18:09:46
1717	50.316388	-4.085479	0.09	116	2014-04-21	18:09:47
1718	50.316384	-4.085479	0.41	175.8	2014-04-21	18:09:48
1719	50.316381	-4.08548	0.36	195.4	2014-04-21	18:09:49
1720	50.31638	-4.085478	0.11	121.2	2014-04-21	18:09:51
1721	50.316379	-4.085477	0.07	130.9	2014-04-21	18:09:52
1722	50.316379	-4.085476	0.09	114.5	2014-04-21	18:09:53
1723	50.316381	-4.085474	0.11	43.2	2014-04-21	18:09:55
1724	50.31638	-4.085473	0.02	147.4	2014-04-21	18:09:56
1725	50.31638	-4.085473	0.01	90	2014-04-21	18:09:57
1726	50.31638	-4.085473	0.05	111.7	2014-04-21	18:09:58
1727	50.31638	-4.085472	0.02	50.3	2014-04-21	18:09:59
1728	50.31638	-4.085473	0.01	209.6	2014-04-21	18:10:00
1729	50.31638	-4.085473	0.03	203.5	2014-04-21	18:10:01
1730	50.316379	-4.085472	0.06	162.3	2014-04-21	18:10:02
1731	50.316379	-4.085472	0.06	138.1	2014-04-21	18:10:03
1732	50.316377	-4.085471	0.12	171.4	2014-04-21	18:10:05
1733	50.316377	-4.085471	0.05	113	2014-04-21	18:10:06
1734	50.316377	-4.085471	0.01	315.1	2014-04-21	18:10:08
1735	50.316377	-4.085471	0.04	227	2014-04-21	18:10:09
1736	50.316377	-4.085471	0.04	62	2014-04-21	18:10:10
1737	50.316379	-4.085469	0.12	37.4	2014-04-21	18:10:12
1738	50.316378	-4.085468	0.04	103.4	2014-04-21	18:10:13
1739	50.316379	-4.085468	0.06	62.4	2014-04-21	18:10:14
1740	50.316379	-4.085468	0.02	214.2	2014-04-21	18:10:15
1741	50.316378	-4.085467	0.05	127.5	2014-04-21	18:10:16
1742	50.316378	-4.085467	0.03	168.9	2014-04-21	18:10:17
1743	50.316378	-4.085467	0.03	135.1	2014-04-21	18:10:18
1744	50.316378	-4.085467	0.03	201.5	2014-04-21	18:10:19
1745	50.316377	-4.085467	0.09	168	2014-04-21	18:10:20
1746	50.316377	-4.085466	0.04	133	2014-04-21	18:10:21
1747	50.316375	-4.085467	0.14	202.5	2014-04-21	18:10:22
1748	50.316373	-4.085482	1.06	253.6	2014-04-21	18:10:23
1749	50.316374	-4.085497	1.08	279.5	2014-04-21	18:10:24
1750	50.316379	-4.085511	1.18	297.8	2014-04-21	18:10:25
1751	50.316384	-4.085524	1.05	299.2	2014-04-21	18:10:26
1752	50.316385	-4.085537	0.91	274.1	2014-04-21	18:10:27
1753	50.316384	-4.085552	1.04	266.4	2014-04-21	18:10:28
1754	50.316384	-4.085562	0.75	271.4	2014-04-21	18:10:29
1755	50.316387	-4.085571	0.68	297.8	2014-04-21	18:10:30
1756	50.316389	-4.085576	0.43	301.2	2014-04-21	18:10:31
1757	50.316386	-4.085582	0.53	238	2014-04-21	18:10:32
1758	50.316386	-4.085584	0.17	247.8	2014-04-21	18:10:33
1759	50.316388	-4.085579	0.42	54.9	2014-04-21	18:10:34
1760	50.316388	-4.085574	0.38	87.2	2014-04-21	18:10:35
1761	50.316388	-4.085574	0.03	315.1	2014-04-21	18:10:36
1762	50.316389	-4.085576	0.08	323.6	2014-04-21	18:10:38
1763	50.31639	-4.085573	0.21	60	2014-04-21	18:10:39
1764	50.31639	-4.085574	0.07	227.4	2014-04-21	18:10:41
1765	50.31639	-4.085576	0.08	270	2014-04-21	18:10:42
1766	50.316389	-4.085576	0.07	244.7	2014-04-21	18:10:43
1767	50.316389	-4.085576	0.04	189.6	2014-04-21	18:10:44
1768	50.316389	-4.085577	0.01	348.5	2014-04-21	18:10:46
1769	50.316392	-4.085573	0.45	35.8	2014-04-21	18:10:47
1770	50.316392	-4.085573	0.04	189.9	2014-04-21	18:10:48
1771	50.316392	-4.085572	0.05	67	2014-04-21	18:10:49
1772	50.316393	-4.085573	0.03	336.5	2014-04-21	18:10:50
1773	50.316393	-4.085573	0.06	322.8	2014-04-21	18:10:51
1774	50.316394	-4.085572	0.09	42.3	2014-04-21	18:10:52
1775	50.316394	-4.085573	0.02	313	2014-04-21	18:10:54
1776	50.316394	-4.085573	0	0	2014-04-21	18:10:55
1777	50.316394	-4.085572	0.02	90	2014-04-21	18:10:57
1778	50.316393	-4.085573	0.06	228.8	2014-04-21	18:10:58
1779	50.316393	-4.085573	0.01	270	2014-04-21	18:10:59
1780	50.316393	-4.085572	0.02	166.3	2014-04-21	18:11:01
1781	50.316393	-4.085573	0.03	287.8	2014-04-21	18:11:03
1782	50.316393	-4.085573	0.04	189.6	2014-04-21	18:11:04
1783	50.316399	-4.085569	0.75	23.8	2014-04-21	18:11:05
1784	50.316402	-4.085564	0.49	42.5	2014-04-21	18:11:06
1785	50.316403	-4.085564	0.01	0	2014-04-21	18:11:08
1786	50.316403	-4.085564	0.01	90	2014-04-21	18:11:09
1787	50.316403	-4.085564	0.01	43.2	2014-04-21	18:11:11
1788	50.316403	-4.085564	0.01	32.6	2014-04-21	18:11:12
1789	50.316403	-4.085564	0.03	135.7	2014-04-21	18:11:13
1790	50.316403	-4.085564	0.01	29.6	2014-04-21	18:11:14
1791	50.316405	-4.085561	0.32	38	2014-04-21	18:11:15
1792	50.316405	-4.085561	0.01	341.3	2014-04-21	18:11:17
1793	50.316405	-4.085561	0.01	147.4	2014-04-21	18:11:18
1794	50.316405	-4.085561	0.01	180	2014-04-21	18:11:19
1795	50.316405	-4.085561	0.05	280.6	2014-04-21	18:11:20
1796	50.316405	-4.085562	0.01	270	2014-04-21	18:11:21
1797	50.316405	-4.085562	0.01	330.4	2014-04-21	18:11:22
1798	50.316405	-4.085561	0.05	101.9	2014-04-21	18:11:23
1799	50.316405	-4.08556	0.05	78.1	2014-04-21	18:11:24
1800	50.316405	-4.085559	0.05	114.5	2014-04-21	18:11:26
1801	50.316405	-4.085559	0.02	126.4	2014-04-21	18:11:27
1802	50.316405	-4.085559	0.02	41	2014-04-21	18:11:29
1803	50.316405	-4.085558	0.03	58.1	2014-04-21	18:11:31
1804	50.316406	-4.085558	0.04	343.3	2014-04-21	18:11:32
1805	50.316406	-4.085558	0.02	334	2014-04-21	18:11:34
1806	50.316403	-4.085558	0.15	178.8	2014-04-21	18:11:36
1807	50.316403	-4.085558	0.04	116.6	2014-04-21	18:11:37
1808	50.316399	-4.08556	0.5	197.3	2014-04-21	18:11:38
1809	50.316397	-4.08556	0.11	192.7	2014-04-21	18:11:40
1810	50.316397	-4.085558	0.08	103.3	2014-04-21	18:11:42
1811	50.316401	-4.085556	0.46	18.1	2014-04-21	18:11:43
1812	50.316401	-4.085553	0.27	69.5	2014-04-21	18:11:44
1813	50.316401	-4.085554	0.03	270	2014-04-21	18:11:46
1814	50.316401	-4.085553	0.02	129.7	2014-04-21	18:11:47
1815	50.316401	-4.085553	0.01	116.6	2014-04-21	18:11:49
1816	50.316401	-4.085553	0.05	79.4	2014-04-21	18:11:50
1817	50.316408	-4.085552	0.78	4.9	2014-04-21	18:11:51
1818	50.31642	-4.08555	1.34	5.4	2014-04-21	18:11:52
1819	50.316437	-4.085544	1.88	12.2	2014-04-21	18:11:53
1820	50.316458	-4.085532	2.57	19.9	2014-04-21	18:11:54
1821	50.316486	-4.085518	3.24	17.9	2014-04-21	18:11:55
1822	50.316518	-4.085503	3.66	17.2	2014-04-21	18:11:56
1823	50.316549	-4.085484	3.78	20.2	2014-04-21	18:11:57
1824	50.316579	-4.085463	3.64	24.6	2014-04-21	18:11:58
1825	50.316609	-4.08544	3.74	25.6	2014-04-21	18:11:59
1826	50.31664	-4.085423	3.57	20	2014-04-21	18:12:00
1827	50.316669	-4.085414	3.3	11.3	2014-04-21	18:12:01
1828	50.316697	-4.085405	3.23	11	2014-04-21	18:12:02
1829	50.316723	-4.085393	3.03	16.5	2014-04-21	18:12:03
1830	50.316747	-4.085385	2.68	12.7	2014-04-21	18:12:04
1831	50.316763	-4.085383	1.77	4.4	2014-04-21	18:12:05
1832	50.316772	-4.085383	1.05	0.7	2014-04-21	18:12:06
1833	50.316781	-4.085383	1.06	358.4	2014-04-21	18:12:07
1834	50.316792	-4.085383	1.18	0.6	2014-04-21	18:12:08
1835	50.316803	-4.085398	0.2	318.8	2014-04-21	18:12:16
1836	50.316773	-4.085402	3.34	185.4	2014-04-21	18:12:17
1837	50.316746	-4.085411	3.05	191.8	2014-04-21	18:12:18
1838	50.316731	-4.085413	1.7	186.1	2014-04-21	18:12:19
1839	50.316715	-4.085418	1.8	191.6	2014-04-21	18:12:20
1840	50.316701	-4.085426	1.7	198	2014-04-21	18:12:21
1841	50.316687	-4.085434	1.64	201.1	2014-04-21	18:12:22
1842	50.316675	-4.08544	1.42	195.9	2014-04-21	18:12:23
1843	50.316661	-4.085446	1.6	196.2	2014-04-21	18:12:24
1844	50.316649	-4.08545	1.33	192.4	2014-04-21	18:12:25
1845	50.316642	-4.085453	0.85	195	2014-04-21	18:12:26
1846	50.316633	-4.085458	1	200.7	2014-04-21	18:12:27
1847	50.316623	-4.085464	1.18	200.5	2014-04-21	18:12:28
1848	50.316612	-4.085467	1.26	190.1	2014-04-21	18:12:29
1849	50.316603	-4.085471	1.1	196.1	2014-04-21	18:12:30
1850	50.316592	-4.085475	1.22	192.4	2014-04-21	18:12:31
1851	50.316583	-4.08548	1.05	202.4	2014-04-21	18:12:32
1852	50.316575	-4.085486	1	204.2	2014-04-21	18:12:33
1853	50.316566	-4.08549	1	194.1	2014-04-21	18:12:34
1854	50.316558	-4.085494	1.01	198.5	2014-04-21	18:12:35
1855	50.316551	-4.085498	0.83	200.7	2014-04-21	18:12:36
1856	50.316543	-4.085504	0.96	203.3	2014-04-21	18:12:37
1857	50.316536	-4.085509	0.85	207.5	2014-04-21	18:12:38
1858	50.31653	-4.085516	0.85	213.9	2014-04-21	18:12:39
1859	50.316524	-4.085522	0.75	214.8	2014-04-21	18:12:40
1860	50.316517	-4.08553	0.97	216.4	2014-04-21	18:12:41
1861	50.316511	-4.085535	0.78	205.9	2014-04-21	18:12:42
1862	50.316508	-4.085538	0.44	213.9	2014-04-21	18:12:43
1863	50.316502	-4.085542	0.68	204.5	2014-04-21	18:12:44
1864	50.316496	-4.085547	0.74	205.6	2014-04-21	18:12:45
1865	50.316491	-4.08555	0.58	205.6	2014-04-21	18:12:46
1866	50.316487	-4.085554	0.59	210.1	2014-04-21	18:12:47
1867	50.316482	-4.085558	0.55	206.9	2014-04-21	18:12:48
1868	50.316476	-4.085565	0.83	219.5	2014-04-21	18:12:49
1869	50.316471	-4.085574	0.9	223.5	2014-04-21	18:12:50
1870	50.316464	-4.085581	0.91	214.8	2014-04-21	18:12:51
1871	50.316459	-4.085588	0.76	220.9	2014-04-21	18:12:52
1872	50.316453	-4.085595	0.74	217.6	2014-04-21	18:12:53
1873	50.316449	-4.085602	0.68	225.7	2014-04-21	18:12:54
1874	50.316446	-4.085607	0.55	224.2	2014-04-21	18:12:55
1875	50.316441	-4.085614	0.69	221.8	2014-04-21	18:12:56
1876	50.316437	-4.08562	0.62	226.2	2014-04-21	18:12:57
1877	50.316437	-4.085623	0.26	267.8	2014-04-21	18:12:58
1878	50.316438	-4.085621	0.22	50.9	2014-04-21	18:12:59
1879	50.316437	-4.085621	0.1	190.8	2014-04-21	18:13:00
1880	50.316437	-4.08562	0.04	90	2014-04-21	18:13:02
1881	50.316437	-4.085621	0.04	270	2014-04-21	18:13:04
1882	50.316442	-4.085618	0.5	24.5	2014-04-21	18:13:05
1883	50.316442	-4.085619	0.09	348	2014-04-21	18:13:06
1884	50.316443	-4.08562	0.03	286.1	2014-04-21	18:13:08
1885	50.316444	-4.085619	0.11	1.5	2014-04-21	18:13:10
1886	50.316445	-4.08562	0.03	286.6	2014-04-21	18:13:11
1887	50.316445	-4.08562	0.02	18.7	2014-04-21	18:13:12
1888	50.316442	-4.085621	0.33	201.2	2014-04-21	18:13:13
1889	50.316441	-4.085621	0.04	135.9	2014-04-21	18:13:15
1890	50.316441	-4.085619	0.09	95.7	2014-04-21	18:13:16
1891	50.316441	-4.08562	0.07	270	2014-04-21	18:13:17
1892	50.316441	-4.08562	0.01	0	2014-04-21	18:13:18
1893	50.316445	-4.085618	0.47	18.4	2014-04-21	18:13:19
1894	50.316445	-4.085618	0.02	133	2014-04-21	18:13:21
1895	50.316449	-4.085615	0.44	24	2014-04-21	18:13:22
1896	50.316449	-4.085615	0.02	40.1	2014-04-21	18:13:24
1897	50.316449	-4.085615	0.01	90	2014-04-21	18:13:25
1898	50.316449	-4.085615	0.01	90	2014-04-21	18:13:26
1899	50.316449	-4.085615	0.01	161.3	2014-04-21	18:13:28
1900	50.316449	-4.085615	0.03	286.6	2014-04-21	18:13:29
1901	50.316451	-4.085615	0.12	10	2014-04-21	18:13:31
1902	50.316451	-4.085615	0.06	289.5	2014-04-21	18:13:32
1903	50.316451	-4.085616	0.03	239.7	2014-04-21	18:13:34
1904	50.316451	-4.085616	0.01	270	2014-04-21	18:13:35
1905	50.316451	-4.085616	0.01	270	2014-04-21	18:13:36
1906	50.316451	-4.085617	0.02	270	2014-04-21	18:13:37
1907	50.316451	-4.085617	0.03	247.5	2014-04-21	18:13:38
1908	50.316447	-4.08562	0.45	203.5	2014-04-21	18:13:39
1909	50.316447	-4.08562	0.02	270	2014-04-21	18:13:40
1910	50.316447	-4.08562	0.02	18.7	2014-04-21	18:13:41
1911	50.316448	-4.08562	0.05	6.9	2014-04-21	18:13:42
1912	50.316452	-4.085618	0.24	19.1	2014-04-21	18:13:44
1913	50.316452	-4.085618	0.02	327.4	2014-04-21	18:13:45
1914	50.316452	-4.085618	0.02	18.7	2014-04-21	18:13:46
1915	50.316452	-4.085617	0.03	110.8	2014-04-21	18:13:47
1916	50.316452	-4.085617	0.02	90	2014-04-21	18:13:49
1917	50.316452	-4.085616	0.02	119.4	2014-04-21	18:13:50
1918	50.316452	-4.085616	0.01	29.6	2014-04-21	18:13:51
1919	50.316452	-4.085616	0.03	156.9	2014-04-21	18:13:53
1920	50.316457	-4.085625	0.84	313.3	2014-04-21	18:13:54
1921	50.316465	-4.085635	1.14	319.6	2014-04-21	18:13:55
1922	50.316477	-4.085645	1.59	334.5	2014-04-21	18:13:56
1923	50.316497	-4.085653	2.2	345.1	2014-04-21	18:13:57
1924	50.316522	-4.085658	2.84	352	2014-04-21	18:13:58
1925	50.316552	-4.085664	3.41	352.8	2014-04-21	18:13:59
1926	50.316587	-4.085669	3.85	355.3	2014-04-21	18:14:00
1927	50.316622	-4.085672	3.93	356.6	2014-04-21	18:14:01
1928	50.316658	-4.085671	4.04	0.8	2014-04-21	18:14:02
1929	50.316694	-4.085672	4.03	359.5	2014-04-21	18:14:03
1930	50.316729	-4.085671	3.8	0.5	2014-04-21	18:14:04
1931	50.316756	-4.08567	3.05	1.2	2014-04-21	18:14:05
1932	50.316781	-4.08567	2.85	0.2	2014-04-21	18:14:06
1933	50.316804	-4.085668	2.48	4.4	2014-04-21	18:14:07
1934	50.316815	-4.085668	1.26	358.9	2014-04-21	18:14:08
1935	50.316816	-4.085673	0.4	279.3	2014-04-21	18:14:09
1936	50.316814	-4.085678	0.18	245.9	2014-04-21	18:14:11
1937	50.316816	-4.085667	0.81	73.3	2014-04-21	18:14:12
1938	50.31681	-4.085662	0.85	153.2	2014-04-21	18:14:13
1939	50.3168	-4.085659	1.13	170.6	2014-04-21	18:14:14
1940	50.316789	-4.085657	1.15	171.4	2014-04-21	18:14:15
1941	50.31678	-4.085653	1.02	165.8	2014-04-21	18:14:16
1942	50.316771	-4.085651	1.04	170.8	2014-04-21	18:14:17
1943	50.316763	-4.085648	0.95	166.6	2014-04-21	18:14:18
1944	50.316758	-4.085644	0.64	155.2	2014-04-21	18:14:19
1945	50.31675	-4.085641	0.83	166.8	2014-04-21	18:14:20
1946	50.31674	-4.08564	1.12	173	2014-04-21	18:14:21
1947	50.316732	-4.085639	0.93	178.5	2014-04-21	18:14:22
1948	50.316724	-4.08564	0.91	183.8	2014-04-21	18:14:23
1949	50.316717	-4.08564	0.77	179.6	2014-04-21	18:14:24
1950	50.316709	-4.08564	0.87	180.4	2014-04-21	18:14:25
1951	50.316701	-4.085639	0.92	173.7	2014-04-21	18:14:26
1952	50.316693	-4.085642	0.91	196.3	2014-04-21	18:14:27
1953	50.316685	-4.085647	0.99	198.5	2014-04-21	18:14:28
1954	50.316677	-4.085648	0.81	186.8	2014-04-21	18:14:29
1955	50.316671	-4.085647	0.74	176.3	2014-04-21	18:14:30
1956	50.316667	-4.085646	0.47	169.8	2014-04-21	18:14:31
1957	50.316661	-4.085648	0.65	194.3	2014-04-21	18:14:32
1958	50.316654	-4.085654	0.82	208	2014-04-21	18:14:33
1959	50.316648	-4.085661	0.84	218.1	2014-04-21	18:14:34
1960	50.316642	-4.085668	0.87	213.9	2014-04-21	18:14:35
1961	50.316634	-4.085676	1.09	211.7	2014-04-21	18:14:36
1962	50.316624	-4.085684	1.22	208.1	2014-04-21	18:14:37
1963	50.316616	-4.085691	1.04	209.8	2014-04-21	18:14:38
1964	50.316607	-4.085699	1.16	209.6	2014-04-21	18:14:39
1965	50.316597	-4.085708	1.26	209.8	2014-04-21	18:14:40
1966	50.316592	-4.085715	0.68	221.9	2014-04-21	18:14:41
1967	50.316593	-4.08572	0.37	283.1	2014-04-21	18:14:42
1968	50.316592	-4.085726	0.45	246.9	2014-04-21	18:14:43
1969	50.316592	-4.08573	0.34	278	2014-04-21	18:14:44
1970	50.316592	-4.085733	0.12	272.5	2014-04-21	18:14:46
1971	50.316592	-4.085731	0.19	81.7	2014-04-21	18:14:47
1972	50.316589	-4.085731	0.17	177	2014-04-21	18:14:49
1973	50.316597	-4.085731	0.85	355.6	2014-04-21	18:14:50
1974	50.316604	-4.085727	0.88	20.1	2014-04-21	18:14:51
1975	50.316612	-4.085721	0.93	28.8	2014-04-21	18:14:52
1976	50.31662	-4.085719	0.98	9.9	2014-04-21	18:14:53
1977	50.316629	-4.085717	1.01	6.8	2014-04-21	18:14:54
1978	50.316646	-4.085713	1.92	8.4	2014-04-21	18:14:55
1979	50.316676	-4.085704	3.4	10.7	2014-04-21	18:14:56
1980	50.316717	-4.085691	4.61	11.3	2014-04-21	18:14:57
1981	50.316759	-4.08569	4.67	0.9	2014-04-21	18:14:58
1982	50.31679	-4.085695	3.49	354.7	2014-04-21	18:14:59
1983	50.316822	-4.085686	3.65	9.9	2014-04-21	18:15:00
1984	50.316859	-4.085683	4.03	3.1	2014-04-21	18:15:01
1985	50.316896	-4.085696	4.24	346.9	2014-04-21	18:15:02
1986	50.316932	-4.085721	4.38	336.8	2014-04-21	18:15:03
1987	50.316971	-4.085748	4.8	336.1	2014-04-21	18:15:04
1988	50.317019	-4.085778	5.75	338.4	2014-04-21	18:15:05
1989	50.317071	-4.085814	6.31	336.2	2014-04-21	18:15:06
1990	50.317122	-4.08585	6.24	335.7	2014-04-21	18:15:07
1991	50.317172	-4.085886	6.1	334.9	2014-04-21	18:15:08
1992	50.317344	-4.085959	4.95	345	2014-04-21	18:15:12
1993	50.317345	-4.085877	5.78	88.3	2014-04-21	18:15:13
1994	50.31723	-4.085875	12.89	179.4	2014-04-21	18:15:14
1995	50.317073	-4.085849	17.58	173.8	2014-04-21	18:15:15
1996	50.31701	-4.08582	7.26	163.7	2014-04-21	18:15:16
1997	50.316977	-4.085801	3.95	159.3	2014-04-21	18:15:17
1998	50.316967	-4.08579	1.31	147	2014-04-21	18:15:18
1999	50.316959	-4.085781	1.06	142.5	2014-04-21	18:15:19
[truncated: 1,678 more rows]
