# Supplementary material for: On the Potential of Surfers to Monitor Environmental Indicators in the Coastal Zone
Source: PLoS One. 2015 Jul 8;10(7):e0127706. doi: 10.1371/journal.pone.0127706 (PMC4496071; doi:10.1371/journal.pone.0127706)
Supplement: S1 Data — Contains 85 GPS tracks (comma separated files) used to estimate surfing performance statistics in the manuscript. (ZIP) [file pone.0127706.s001.zip › S1 Data GPS Tracks/20140424_Wembury.csv]

No	Latitude	Longitude	Speed	Course	Date	Time
1	50.317345	-4.083258	0	0	2014-04-24	06:08:05
2	50.317345	-4.083258	0.02	212.6	2014-04-24	06:08:06
3	50.317344	-4.083258	0.07	200.5	2014-04-24	06:08:07
4	50.317343	-4.083259	0.12	200.1	2014-04-24	06:08:08
5	50.317343	-4.083259	0.05	218.3	2014-04-24	06:08:09
6	50.317343	-4.08326	0.05	219.1	2014-04-24	06:08:10
7	50.317301	-4.083286	0.04	202	2014-04-24	06:10:13
8	50.317308	-4.083282	0.86	19.4	2014-04-24	06:10:14
9	50.317311	-4.083279	0.32	40	2014-04-24	06:10:15
10	50.317312	-4.083273	0.42	71.8	2014-04-24	06:10:16
11	50.317305	-4.083255	0.49	120.5	2014-04-24	06:10:19
12	50.317313	-4.083254	0.89	8.5	2014-04-24	06:10:20
13	50.31731	-4.083255	0.37	194.2	2014-04-24	06:10:21
14	50.317307	-4.083256	0.28	193.6	2014-04-24	06:10:22
15	50.317307	-4.083255	0.06	81.5	2014-04-24	06:10:23
16	50.317305	-4.083256	0.33	195.8	2014-04-24	06:10:24
17	50.317303	-4.083255	0.18	162.2	2014-04-24	06:10:25
18	50.317303	-4.083256	0.03	231.9	2014-04-24	06:10:26
19	50.317301	-4.083253	0.29	133.2	2014-04-24	06:10:27
20	50.3173	-4.08325	0.2	120.7	2014-04-24	06:10:28
21	50.317299	-4.083249	0.22	150.1	2014-04-24	06:10:29
22	50.317298	-4.083248	0.09	144.4	2014-04-24	06:10:30
23	50.317297	-4.08325	0.14	232.1	2014-04-24	06:10:31
24	50.317297	-4.083252	0.15	259	2014-04-24	06:10:32
25	50.317296	-4.083253	0.15	239.2	2014-04-24	06:10:33
26	50.317298	-4.083254	0.18	348.6	2014-04-24	06:10:34
27	50.317298	-4.083255	0.11	300.3	2014-04-24	06:10:35
28	50.317299	-4.083254	0.11	69.4	2014-04-24	06:10:36
29	50.317301	-4.083253	0.3	11.3	2014-04-24	06:10:37
30	50.317303	-4.083252	0.14	22.3	2014-04-24	06:10:38
31	50.317302	-4.083253	0.08	231.6	2014-04-24	06:10:39
32	50.317302	-4.083254	0.05	247	2014-04-24	06:10:40
33	50.317302	-4.083254	0.05	339.2	2014-04-24	06:10:41
34	50.317303	-4.083254	0.04	326.7	2014-04-24	06:10:42
35	50.317303	-4.083255	0.07	323	2014-04-24	06:10:43
36	50.317306	-4.083254	0.28	9.8	2014-04-24	06:10:44
37	50.317306	-4.083254	0.03	51.1	2014-04-24	06:10:45
38	50.317306	-4.083252	0.11	71.1	2014-04-24	06:10:46
39	50.317307	-4.083251	0.14	36.5	2014-04-24	06:10:47
40	50.317308	-4.083252	0.08	327.4	2014-04-24	06:10:48
41	50.317307	-4.083252	0.07	175.6	2014-04-24	06:10:49
42	50.317306	-4.083253	0.14	218.8	2014-04-24	06:10:50
43	50.317307	-4.083254	0.12	308.1	2014-04-24	06:10:51
44	50.317307	-4.083254	0.01	147.4	2014-04-24	06:10:52
45	50.317308	-4.083254	0.12	347.9	2014-04-24	06:10:53
46	50.317308	-4.083254	0.08	21.8	2014-04-24	06:10:54
47	50.317309	-4.083254	0.02	32.6	2014-04-24	06:10:55
48	50.31731	-4.083255	0.13	336	2014-04-24	06:10:56
49	50.31731	-4.083255	0.1	345.9	2014-04-24	06:10:57
50	50.317312	-4.083257	0.2	315.4	2014-04-24	06:10:58
51	50.317313	-4.083259	0.26	315.3	2014-04-24	06:10:59
52	50.317315	-4.083261	0.26	328.5	2014-04-24	06:11:00
53	50.317317	-4.083263	0.23	335.2	2014-04-24	06:11:01
54	50.31732	-4.083265	0.32	327.4	2014-04-24	06:11:02
55	50.317322	-4.083268	0.26	320.8	2014-04-24	06:11:03
56	50.317324	-4.083268	0.31	349.2	2014-04-24	06:11:04
57	50.317323	-4.08327	0.15	224.5	2014-04-24	06:11:05
58	50.317324	-4.083271	0.11	280	2014-04-24	06:11:06
59	50.317324	-4.083274	0.2	289	2014-04-24	06:11:07
60	50.317324	-4.083275	0.11	238.1	2014-04-24	06:11:08
61	50.317323	-4.083276	0.05	206.6	2014-04-24	06:11:09
62	50.317323	-4.083275	0.07	151.6	2014-04-24	06:11:10
63	50.317322	-4.083274	0.09	127.8	2014-04-24	06:11:11
64	50.317321	-4.083273	0.13	156.3	2014-04-24	06:11:12
65	50.317321	-4.083272	0.09	102.8	2014-04-24	06:11:13
66	50.317321	-4.083271	0.07	124.2	2014-04-24	06:11:14
67	50.31732	-4.08327	0.13	134.5	2014-04-24	06:11:15
68	50.317319	-4.083269	0.08	144.1	2014-04-24	06:11:16
69	50.317319	-4.08327	0.05	321.7	2014-04-24	06:11:17
70	50.317319	-4.08327	0.02	240.6	2014-04-24	06:11:18
71	50.317319	-4.08327	0.02	233.6	2014-04-24	06:11:19
72	50.31732	-4.083271	0.06	297.6	2014-04-24	06:11:20
73	50.317319	-4.083273	0.12	247.5	2014-04-24	06:11:21
74	50.317319	-4.083273	0.03	253.4	2014-04-24	06:11:22
75	50.317319	-4.083273	0.03	247.5	2014-04-24	06:11:23
76	50.31732	-4.083273	0.12	17.5	2014-04-24	06:11:24
77	50.317322	-4.083273	0.22	355.3	2014-04-24	06:11:25
78	50.317322	-4.083273	0.04	351.2	2014-04-24	06:11:26
79	50.317323	-4.083273	0.07	0	2014-04-24	06:11:27
80	50.317322	-4.083274	0.11	210	2014-04-24	06:11:28
81	50.317322	-4.083276	0.18	273.2	2014-04-24	06:11:29
82	50.317323	-4.083278	0.16	329.1	2014-04-24	06:11:30
83	50.317326	-4.083279	0.26	344.1	2014-04-24	06:11:31
84	50.317328	-4.083277	0.24	20.4	2014-04-24	06:11:32
85	50.317329	-4.083275	0.24	44.8	2014-04-24	06:11:33
86	50.317331	-4.083271	0.32	60.6	2014-04-24	06:11:34
87	50.317333	-4.083272	0.25	350.2	2014-04-24	06:11:35
88	50.317335	-4.083273	0.31	342.3	2014-04-24	06:11:36
89	50.317337	-4.083273	0.16	2.3	2014-04-24	06:11:37
90	50.317335	-4.083273	0.22	173.8	2014-04-24	06:11:38
91	50.317333	-4.083272	0.21	166.9	2014-04-24	06:11:39
92	50.317332	-4.083271	0.09	153.6	2014-04-24	06:11:40
93	50.317333	-4.083269	0.19	78.4	2014-04-24	06:11:41
94	50.317333	-4.083265	0.27	86	2014-04-24	06:11:42
95	50.317334	-4.083259	0.4	75.2	2014-04-24	06:11:43
96	50.317335	-4.083254	0.4	68	2014-04-24	06:11:44
97	50.317336	-4.083255	0.09	330.7	2014-04-24	06:11:45
98	50.317335	-4.083255	0.07	164.9	2014-04-24	06:11:46
99	50.317335	-4.083256	0.13	243.8	2014-04-24	06:11:47
100	50.317333	-4.083254	0.22	136.6	2014-04-24	06:11:48
101	50.31733	-4.083249	0.53	137.2	2014-04-24	06:11:49
102	50.317327	-4.083244	0.45	132.8	2014-04-24	06:11:50
103	50.317324	-4.083243	0.35	169.3	2014-04-24	06:11:51
104	50.317323	-4.083242	0.11	144.7	2014-04-24	06:11:52
105	50.317321	-4.083241	0.2	159.2	2014-04-24	06:11:53
106	50.317322	-4.083243	0.13	278.2	2014-04-24	06:11:54
107	50.31732	-4.083241	0.21	132.2	2014-04-24	06:11:55
108	50.317321	-4.083241	0.11	356.7	2014-04-24	06:11:56
109	50.31732	-4.083242	0.14	192	2014-04-24	06:11:57
110	50.317319	-4.083242	0.15	195.4	2014-04-24	06:11:58
111	50.317319	-4.083242	0.02	341.3	2014-04-24	06:11:59
112	50.317319	-4.083242	0.02	343.3	2014-04-24	06:12:00
113	50.317319	-4.083243	0.02	270	2014-04-24	06:12:01
114	50.317319	-4.083244	0.11	279.4	2014-04-24	06:12:02
115	50.317319	-4.083243	0.07	73.9	2014-04-24	06:12:03
116	50.317319	-4.083243	0.02	90	2014-04-24	06:12:04
117	50.31732	-4.083246	0.25	285	2014-04-24	06:12:05
118	50.317322	-4.083252	0.47	301.3	2014-04-24	06:12:06
119	50.317322	-4.083255	0.24	274.5	2014-04-24	06:12:07
120	50.317322	-4.083257	0.1	264	2014-04-24	06:12:08
121	50.31732	-4.083255	0.25	160.3	2014-04-24	06:12:09
122	50.317319	-4.083254	0.13	129.8	2014-04-24	06:12:10
123	50.31732	-4.083254	0.06	0	2014-04-24	06:12:11
124	50.317321	-4.083254	0.12	347.9	2014-04-24	06:12:12
125	50.317322	-4.083255	0.16	349.4	2014-04-24	06:12:13
126	50.317323	-4.083256	0.06	297.6	2014-04-24	06:12:14
127	50.317322	-4.083256	0.03	191.5	2014-04-24	06:12:15
128	50.317322	-4.083256	0.04	212.6	2014-04-24	06:12:16
129	50.317321	-4.083256	0.06	197.7	2014-04-24	06:12:17
130	50.317321	-4.083256	0.03	191.5	2014-04-24	06:12:18
131	50.317321	-4.083256	0.06	138.6	2014-04-24	06:12:19
132	50.31732	-4.083254	0.11	110.4	2014-04-24	06:12:20
133	50.31732	-4.083253	0.08	119.3	2014-04-24	06:12:21
134	50.31732	-4.083253	0.02	180	2014-04-24	06:12:22
135	50.31732	-4.083254	0.02	240.6	2014-04-24	06:12:23
136	50.31732	-4.083254	0.03	316.8	2014-04-24	06:12:24
137	50.31732	-4.083254	0.03	231.9	2014-04-24	06:12:25
138	50.31732	-4.083255	0.05	270	2014-04-24	06:12:26
139	50.317318	-4.083253	0.12	148.6	2014-04-24	06:12:28
140	50.317318	-4.083252	0.06	109.3	2014-04-24	06:12:29
141	50.317318	-4.083252	0.03	22.2	2014-04-24	06:12:30
142	50.317318	-4.083252	0.03	22.7	2014-04-24	06:12:31
143	50.317319	-4.083252	0.06	337.1	2014-04-24	06:12:32
144	50.31732	-4.083252	0.1	38.3	2014-04-24	06:12:33
145	50.31732	-4.083251	0.06	23.5	2014-04-24	06:12:34
146	50.317321	-4.083251	0.06	5.7	2014-04-24	06:12:35
147	50.317321	-4.083251	0.03	12.9	2014-04-24	06:12:36
148	50.317322	-4.08325	0.17	27.4	2014-04-24	06:12:37
149	50.317323	-4.08325	0.06	0	2014-04-24	06:12:38
150	50.317323	-4.08325	0.05	0	2014-04-24	06:12:39
151	50.317323	-4.08325	0.04	32.6	2014-04-24	06:12:40
152	50.317324	-4.083249	0.06	27.7	2014-04-24	06:12:41
153	50.317324	-4.083249	0.01	32.6	2014-04-24	06:12:42
154	50.317324	-4.083249	0	0	2014-04-24	06:12:43
155	50.317324	-4.083249	0.04	41	2014-04-24	06:12:44
156	50.317325	-4.083241	0.55	79.3	2014-04-24	06:12:45
157	50.317324	-4.083241	0.06	180	2014-04-24	06:12:47
158	50.317324	-4.083241	0.02	296.6	2014-04-24	06:12:48
159	50.317324	-4.083242	0.04	319	2014-04-24	06:12:49
160	50.317325	-4.083241	0.08	35.9	2014-04-24	06:12:50
161	50.317326	-4.083241	0.11	6.1	2014-04-24	06:12:51
162	50.317326	-4.083241	0.05	6.9	2014-04-24	06:12:52
163	50.317327	-4.08324	0.06	73.4	2014-04-24	06:12:53
164	50.317327	-4.08324	0.06	23.1	2014-04-24	06:12:54
165	50.317327	-4.083239	0.04	32.6	2014-04-24	06:12:55
166	50.317328	-4.083239	0.02	343.3	2014-04-24	06:12:56
167	50.317326	-4.08324	0.14	184.9	2014-04-24	06:12:57
168	50.317326	-4.083239	0.04	146.7	2014-04-24	06:12:58
169	50.317326	-4.083241	0.08	280.6	2014-04-24	06:13:00
170	50.317324	-4.083243	0.16	208	2014-04-24	06:13:02
171	50.317323	-4.083244	0.1	212.6	2014-04-24	06:13:03
172	50.317323	-4.083244	0.03	223.2	2014-04-24	06:13:04
173	50.317323	-4.083247	0.2	262.2	2014-04-24	06:13:05
174	50.317322	-4.083249	0.14	222.9	2014-04-24	06:13:06
175	50.317321	-4.08325	0.1	240.9	2014-04-24	06:13:07
176	50.317322	-4.083254	0.15	277.2	2014-04-24	06:13:09
177	50.317322	-4.083255	0.06	261.5	2014-04-24	06:13:10
178	50.317321	-4.083254	0.03	147.4	2014-04-24	06:13:11
179	50.317321	-4.083257	0.08	260.5	2014-04-24	06:13:13
180	50.317321	-4.083258	0.08	276.1	2014-04-24	06:13:14
181	50.317321	-4.083258	0.05	194.5	2014-04-24	06:13:15
182	50.317321	-4.083259	0.04	302.4	2014-04-24	06:13:16
183	50.317321	-4.08326	0.08	291.4	2014-04-24	06:13:17
184	50.317321	-4.08326	0.01	223.2	2014-04-24	06:13:19
185	50.317321	-4.08326	0.05	249.5	2014-04-24	06:13:20
186	50.317321	-4.083261	0.05	270	2014-04-24	06:13:21
187	50.31732	-4.083262	0.13	221.6	2014-04-24	06:13:22
188	50.317319	-4.083263	0.1	215.2	2014-04-24	06:13:23
189	50.317319	-4.083264	0.06	287.6	2014-04-24	06:13:24
190	50.31732	-4.083263	0.04	70.2	2014-04-24	06:13:26
191	50.31732	-4.083264	0.09	308.3	2014-04-24	06:13:27
192	50.31732	-4.083266	0.11	259.9	2014-04-24	06:13:28
193	50.31732	-4.083266	0.03	247.5	2014-04-24	06:13:29
194	50.31732	-4.083266	0.02	243.4	2014-04-24	06:13:30
195	50.31732	-4.083267	0.06	239.7	2014-04-24	06:13:31
196	50.31732	-4.083268	0.09	270	2014-04-24	06:13:32
197	50.317319	-4.083269	0.12	214.8	2014-04-24	06:13:33
198	50.317318	-4.083269	0.04	171.5	2014-04-24	06:13:34
199	50.317319	-4.083271	0.07	282	2014-04-24	06:13:36
200	50.317318	-4.083272	0.11	254.7	2014-04-24	06:13:37
201	50.317318	-4.083274	0.11	250	2014-04-24	06:13:38
202	50.317318	-4.083275	0.09	270	2014-04-24	06:13:39
203	50.317318	-4.083276	0.09	263.6	2014-04-24	06:13:40
204	50.317318	-4.083278	0.15	280.6	2014-04-24	06:13:41
205	50.317318	-4.083279	0.05	270	2014-04-24	06:13:42
206	50.317319	-4.08328	0.08	327.4	2014-04-24	06:13:43
207	50.317319	-4.08328	0.04	319.9	2014-04-24	06:13:44
208	50.317319	-4.083281	0.07	262.9	2014-04-24	06:13:45
209	50.317319	-4.083281	0.01	270	2014-04-24	06:13:46
210	50.317318	-4.083283	0.1	235.1	2014-04-24	06:13:48
211	50.317318	-4.083281	0.07	101	2014-04-24	06:13:50
212	50.317316	-4.083279	0.14	142.2	2014-04-24	06:13:52
213	50.317315	-4.083279	0.09	176.5	2014-04-24	06:13:53
214	50.317314	-4.083278	0.06	162.3	2014-04-24	06:13:55
215	50.317313	-4.083278	0.06	138.1	2014-04-24	06:13:56
216	50.317313	-4.083278	0.02	270	2014-04-24	06:13:57
217	50.317313	-4.083278	0.02	129.7	2014-04-24	06:13:58
218	50.317314	-4.08327	0.57	85.3	2014-04-24	06:13:59
219	50.317314	-4.083263	0.26	81.9	2014-04-24	06:14:01
220	50.317316	-4.083261	0.17	40.7	2014-04-24	06:14:02
221	50.317316	-4.08326	0.12	50.2	2014-04-24	06:14:03
222	50.317317	-4.083259	0.07	58.4	2014-04-24	06:14:04
223	50.317317	-4.083258	0.06	28.2	2014-04-24	06:14:05
224	50.317317	-4.083258	0.05	128.1	2014-04-24	06:14:06
225	50.317317	-4.083257	0.04	104.1	2014-04-24	06:14:07
226	50.317317	-4.083257	0.06	90	2014-04-24	06:14:08
227	50.317317	-4.083256	0.04	90	2014-04-24	06:14:09
228	50.317317	-4.083256	0.03	90	2014-04-24	06:14:10
229	50.317317	-4.083256	0.01	90	2014-04-24	06:14:11
230	50.317317	-4.083255	0.03	43.2	2014-04-24	06:14:12
231	50.317317	-4.083255	0.02	34.2	2014-04-24	06:14:13
232	50.317317	-4.083255	0.03	22.7	2014-04-24	06:14:14
233	50.317318	-4.083255	0.03	22.2	2014-04-24	06:14:15
234	50.317317	-4.083255	0.02	118.5	2014-04-24	06:14:16
235	50.317317	-4.083254	0.01	128.1	2014-04-24	06:14:17
236	50.317318	-4.083254	0.07	40.6	2014-04-24	06:14:18
237	50.317318	-4.083253	0.07	40.4	2014-04-24	06:14:19
238	50.317319	-4.083253	0.06	27.6	2014-04-24	06:14:20
239	50.317319	-4.083252	0.03	55.8	2014-04-24	06:14:22
240	50.317319	-4.083252	0.03	22.7	2014-04-24	06:14:23
241	50.31732	-4.083251	0.03	52.8	2014-04-24	06:14:24
242	50.31732	-4.083251	0.06	51.5	2014-04-24	06:14:25
243	50.31732	-4.08325	0.06	17.7	2014-04-24	06:14:26
244	50.317321	-4.08325	0.02	61.5	2014-04-24	06:14:27
245	50.31732	-4.08325	0.02	131.4	2014-04-24	06:14:28
246	50.31732	-4.08325	0.02	116.6	2014-04-24	06:14:29
247	50.31732	-4.083249	0.02	64.3	2014-04-24	06:14:30
248	50.317321	-4.08325	0.04	342.3	2014-04-24	06:14:31
249	50.317321	-4.08325	0.01	270	2014-04-24	06:14:32
250	50.317321	-4.08325	0.03	23.5	2014-04-24	06:14:33
251	50.317321	-4.08325	0.02	270	2014-04-24	06:14:34
252	50.317321	-4.083251	0.05	280.6	2014-04-24	06:14:35
253	50.317321	-4.083251	0.03	0	2014-04-24	06:14:36
254	50.317322	-4.08325	0.04	16.7	2014-04-24	06:14:37
255	50.317322	-4.08325	0.07	55.8	2014-04-24	06:14:38
256	50.317322	-4.083249	0.05	14.5	2014-04-24	06:14:39
257	50.317323	-4.08325	0.05	303.6	2014-04-24	06:14:40
258	50.317323	-4.08325	0.02	270	2014-04-24	06:14:41
259	50.317323	-4.08325	0.05	14.5	2014-04-24	06:14:42
260	50.317323	-4.08325	0.03	326.4	2014-04-24	06:14:43
261	50.317324	-4.083251	0.07	355.1	2014-04-24	06:14:44
262	50.317324	-4.08325	0.02	60.6	2014-04-24	06:14:45
263	50.317324	-4.08325	0.04	0	2014-04-24	06:14:46
264	50.317325	-4.08325	0.07	24.4	2014-04-24	06:14:47
265	50.317325	-4.08325	0.05	6.9	2014-04-24	06:14:48
266	50.317326	-4.08325	0.02	19.8	2014-04-24	06:14:49
267	50.317326	-4.083249	0.04	39	2014-04-24	06:14:50
268	50.317326	-4.083249	0.02	0	2014-04-24	06:14:51
269	50.317325	-4.083242	0.54	99.9	2014-04-24	06:14:52
270	50.317327	-4.083242	0.23	356.9	2014-04-24	06:14:53
271	50.317326	-4.083242	0.06	171	2014-04-24	06:14:55
272	50.317325	-4.083243	0.1	215.6	2014-04-24	06:14:56
273	50.317325	-4.083243	0.09	206	2014-04-24	06:14:57
274	50.317322	-4.083245	0.29	206.8	2014-04-24	06:14:58
275	50.317321	-4.083246	0.14	228.9	2014-04-24	06:14:59
276	50.317321	-4.083248	0.14	222.9	2014-04-24	06:15:00
277	50.31732	-4.083244	0.15	104.8	2014-04-24	06:15:02
278	50.31732	-4.083243	0.07	97.8	2014-04-24	06:15:03
279	50.317324	-4.083235	0.37	52.8	2014-04-24	06:15:05
280	50.317324	-4.083233	0.13	73.2	2014-04-24	06:15:06
281	50.317324	-4.083234	0.06	233.7	2014-04-24	06:15:08
282	50.317323	-4.08324	0.43	263.8	2014-04-24	06:15:09
283	50.317324	-4.083241	0.03	332.3	2014-04-24	06:15:11
284	50.317324	-4.08324	0.05	21.6	2014-04-24	06:15:12
285	50.317324	-4.08324	0.02	325.8	2014-04-24	06:15:13
286	50.317324	-4.08324	0.05	90	2014-04-24	06:15:14
287	50.317325	-4.083242	0.09	303.5	2014-04-24	06:15:16
288	50.317326	-4.083244	0.21	302.1	2014-04-24	06:15:17
289	50.317328	-4.083246	0.22	328.9	2014-04-24	06:15:18
290	50.317329	-4.083246	0.06	350.9	2014-04-24	06:15:20
291	50.317329	-4.083247	0.08	320.9	2014-04-24	06:15:21
292	50.317329	-4.083246	0.07	131.3	2014-04-24	06:15:22
293	50.317328	-4.083246	0.07	190.4	2014-04-24	06:15:23
294	50.317327	-4.083248	0.18	206.1	2014-04-24	06:15:24
295	50.317326	-4.083248	0.1	197.7	2014-04-24	06:15:25
296	50.317326	-4.08325	0.12	265.7	2014-04-24	06:15:26
297	50.317327	-4.083251	0.17	320.5	2014-04-24	06:15:27
298	50.317328	-4.083252	0.05	316.8	2014-04-24	06:15:28
299	50.317323	-4.083256	0.55	209.9	2014-04-24	06:15:29
300	50.317319	-4.083265	0.83	232.4	2014-04-24	06:15:30
301	50.317309	-4.08327	0.55	198.3	2014-04-24	06:15:32
302	50.317313	-4.083257	0.97	68.6	2014-04-24	06:15:33
303	50.317318	-4.083248	0.88	48.1	2014-04-24	06:15:34
304	50.317321	-4.083248	0.39	357.4	2014-04-24	06:15:35
305	50.317322	-4.083255	0.55	281.8	2014-04-24	06:15:36
306	50.317321	-4.08326	0.35	239.8	2014-04-24	06:15:37
307	50.317323	-4.083261	0.11	338.4	2014-04-24	06:15:39
308	50.317324	-4.083263	0.1	302.8	2014-04-24	06:15:41
309	50.317324	-4.083266	0.2	295.3	2014-04-24	06:15:42
310	50.317327	-4.083265	0.32	10.7	2014-04-24	06:15:43
311	50.31733	-4.083265	0.33	354.8	2014-04-24	06:15:44
312	50.317336	-4.083261	0.36	23.8	2014-04-24	06:15:46
313	50.317339	-4.083255	0.56	58	2014-04-24	06:15:47
314	50.31734	-4.083248	0.24	72	2014-04-24	06:15:49
315	50.31734	-4.083245	0.19	106.8	2014-04-24	06:15:50
316	50.31734	-4.083245	0.03	51.1	2014-04-24	06:15:51
317	50.317339	-4.083244	0.14	153.8	2014-04-24	06:15:52
318	50.317335	-4.083243	0.21	169.3	2014-04-24	06:15:54
319	50.317333	-4.083248	0.43	234.4	2014-04-24	06:15:55
320	50.317331	-4.08325	0.21	227.8	2014-04-24	06:15:56
321	50.31733	-4.083253	0.23	232.8	2014-04-24	06:15:57
322	50.317337	-4.083255	0.74	350.2	2014-04-24	06:15:58
323	50.317345	-4.083255	0.93	0.7	2014-04-24	06:15:59
324	50.317355	-4.083256	1.13	354.9	2014-04-24	06:16:00
325	50.317367	-4.083262	1.42	341.4	2014-04-24	06:16:01
326	50.317381	-4.083271	1.65	337.6	2014-04-24	06:16:02
327	50.317394	-4.083278	1.52	342.4	2014-04-24	06:16:03
328	50.317408	-4.083286	1.68	339.9	2014-04-24	06:16:04
329	50.317423	-4.083295	1.77	337.7	2014-04-24	06:16:05
330	50.317436	-4.083305	1.62	334.4	2014-04-24	06:16:06
331	50.317449	-4.083316	1.58	331.1	2014-04-24	06:16:07
332	50.31746	-4.083328	1.58	325.6	2014-04-24	06:16:08
333	50.317471	-4.083344	1.59	316.2	2014-04-24	06:16:09
334	50.31748	-4.083363	1.67	307.8	2014-04-24	06:16:10
335	50.317492	-4.083383	1.96	313.3	2014-04-24	06:16:11
336	50.31751	-4.083397	2.29	333.4	2014-04-24	06:16:12
337	50.317531	-4.083406	2.35	344.7	2014-04-24	06:16:13
338	50.317553	-4.083409	2.47	354.5	2014-04-24	06:16:14
339	50.317576	-4.083413	2.6	353.7	2014-04-24	06:16:15
340	50.317595	-4.083423	2.22	342.4	2014-04-24	06:16:16
341	50.317609	-4.083436	1.8	329.2	2014-04-24	06:16:17
342	50.317619	-4.083452	1.67	314	2014-04-24	06:16:18
343	50.317628	-4.08347	1.6	309.8	2014-04-24	06:16:19
344	50.317636	-4.083484	1.33	310.3	2014-04-24	06:16:20
345	50.317643	-4.0835	1.33	303.2	2014-04-24	06:16:21
346	50.317645	-4.083517	1.27	284.1	2014-04-24	06:16:22
347	50.317648	-4.083537	1.45	281.1	2014-04-24	06:16:23
348	50.317653	-4.083557	1.53	289.2	2014-04-24	06:16:24
349	50.317655	-4.083578	1.49	280.5	2014-04-24	06:16:25
350	50.317655	-4.083602	1.71	271.3	2014-04-24	06:16:26
351	50.317655	-4.083629	1.94	268.6	2014-04-24	06:16:27
352	50.317655	-4.08366	2.2	269.5	2014-04-24	06:16:28
353	50.317654	-4.083694	2.41	268	2014-04-24	06:16:29
354	50.317652	-4.083727	2.32	263.3	2014-04-24	06:16:30
355	50.317649	-4.083762	2.53	263.9	2014-04-24	06:16:31
356	50.317645	-4.083797	2.53	259.3	2014-04-24	06:16:32
357	50.317643	-4.08383	2.34	265.4	2014-04-24	06:16:33
358	50.317643	-4.083857	1.97	269.7	2014-04-24	06:16:34
359	50.31764	-4.083877	1.46	255.9	2014-04-24	06:16:35
360	50.317638	-4.083893	1.11	259.4	2014-04-24	06:16:36
361	50.317638	-4.083906	0.93	265.9	2014-04-24	06:16:37
362	50.317637	-4.083915	0.66	261.9	2014-04-24	06:16:38
363	50.317636	-4.083928	0.94	263.7	2014-04-24	06:16:39
364	50.317635	-4.083948	1.46	265.2	2014-04-24	06:16:40
365	50.317632	-4.083969	1.46	259.7	2014-04-24	06:16:41
366	50.317631	-4.083993	1.74	266.6	2014-04-24	06:16:42
367	50.317628	-4.084015	1.64	255.5	2014-04-24	06:16:43
368	50.317626	-4.084035	1.42	264.3	2014-04-24	06:16:44
369	50.317622	-4.084056	1.53	250.1	2014-04-24	06:16:45
370	50.317617	-4.084076	1.51	249.4	2014-04-24	06:16:46
371	50.317613	-4.084098	1.67	254.2	2014-04-24	06:16:47
372	50.317609	-4.084121	1.7	255.6	2014-04-24	06:16:48
373	50.317605	-4.084143	1.64	251.8	2014-04-24	06:16:49
374	50.317599	-4.084163	1.56	246.1	2014-04-24	06:16:50
375	50.317593	-4.084184	1.6	245.2	2014-04-24	06:16:51
376	50.317588	-4.084204	1.49	251	2014-04-24	06:16:52
377	50.317585	-4.084223	1.45	254.6	2014-04-24	06:16:53
378	50.317581	-4.084242	1.42	253.2	2014-04-24	06:16:54
379	50.317577	-4.084261	1.4	250.4	2014-04-24	06:16:55
380	50.317572	-4.084278	1.34	246.7	2014-04-24	06:16:56
381	50.317566	-4.084295	1.39	238.9	2014-04-24	06:16:57
382	50.317558	-4.084311	1.45	232.4	2014-04-24	06:16:58
383	50.31755	-4.084328	1.5	233.8	2014-04-24	06:16:59
384	50.317545	-4.084348	1.51	248.6	2014-04-24	06:17:00
385	50.317541	-4.084369	1.58	255.3	2014-04-24	06:17:01
386	50.31754	-4.08439	1.44	263.3	2014-04-24	06:17:02
387	50.31754	-4.084414	1.71	269.1	2014-04-24	06:17:03
388	50.317539	-4.084439	1.8	269.1	2014-04-24	06:17:04
389	50.317538	-4.084464	1.76	263.6	2014-04-24	06:17:05
390	50.317536	-4.084487	1.67	264.5	2014-04-24	06:17:06
391	50.317533	-4.084508	1.53	257	2014-04-24	06:17:07
392	50.31753	-4.084527	1.41	254.6	2014-04-24	06:17:08
393	50.317524	-4.084546	1.51	245.2	2014-04-24	06:17:09
394	50.317519	-4.084566	1.52	247.5	2014-04-24	06:17:10
395	50.317513	-4.084587	1.64	247.2	2014-04-24	06:17:11
396	50.317507	-4.084605	1.45	239.4	2014-04-24	06:17:12
397	50.3175	-4.084623	1.48	242.5	2014-04-24	06:17:13
398	50.317494	-4.084649	1.94	248.8	2014-04-24	06:17:14
399	50.317488	-4.084674	1.91	250.1	2014-04-24	06:17:15
400	50.317483	-4.084695	1.64	248.2	2014-04-24	06:17:16
401	50.317475	-4.084714	1.61	236.2	2014-04-24	06:17:17
402	50.317468	-4.084734	1.64	241.4	2014-04-24	06:17:18
403	50.31746	-4.084755	1.7	238.2	2014-04-24	06:17:19
404	50.317451	-4.084775	1.77	236.4	2014-04-24	06:17:20
405	50.317442	-4.084796	1.73	236.7	2014-04-24	06:17:21
406	50.317433	-4.084816	1.76	235.8	2014-04-24	06:17:22
407	50.317425	-4.084833	1.54	230.1	2014-04-24	06:17:23
408	50.317416	-4.084848	1.42	227.3	2014-04-24	06:17:24
409	50.317407	-4.084866	1.62	233.5	2014-04-24	06:17:25
410	50.317397	-4.084886	1.86	231.8	2014-04-24	06:17:26
411	50.317386	-4.084905	1.81	227	2014-04-24	06:17:27
412	50.317375	-4.084922	1.68	225.7	2014-04-24	06:17:28
413	50.317365	-4.084937	1.54	224	2014-04-24	06:17:29
414	50.317355	-4.084956	1.76	231	2014-04-24	06:17:30
415	50.317344	-4.084972	1.64	221.5	2014-04-24	06:17:31
416	50.317334	-4.084983	1.43	216.4	2014-04-24	06:17:32
417	50.317327	-4.084996	1.21	227.2	2014-04-24	06:17:33
418	50.31732	-4.08501	1.25	233.5	2014-04-24	06:17:34
419	50.317314	-4.085022	1.07	229.2	2014-04-24	06:17:35
420	50.317309	-4.085029	0.8	224.6	2014-04-24	06:17:36
421	50.317304	-4.085034	0.63	208.4	2014-04-24	06:17:37
422	50.317297	-4.085036	0.79	192.2	2014-04-24	06:17:38
423	50.317291	-4.085038	0.63	195.4	2014-04-24	06:17:39
424	50.317286	-4.085042	0.68	202.7	2014-04-24	06:17:40
425	50.317278	-4.085049	0.94	212.9	2014-04-24	06:17:41
426	50.31727	-4.085057	1.08	211	2014-04-24	06:17:42
427	50.317265	-4.085061	0.64	209	2014-04-24	06:17:43
428	50.31726	-4.085065	0.67	205.7	2014-04-24	06:17:44
429	50.317254	-4.085069	0.72	202.5	2014-04-24	06:17:45
430	50.317249	-4.085077	0.75	229.7	2014-04-24	06:17:46
431	50.317243	-4.085087	1.02	223.3	2014-04-24	06:17:47
432	50.317239	-4.085096	0.77	235.2	2014-04-24	06:17:48
433	50.317236	-4.085103	0.28	243.5	2014-04-24	06:17:50
434	50.317237	-4.085106	0.18	285.1	2014-04-24	06:17:51
435	50.317236	-4.085108	0.23	238.3	2014-04-24	06:17:52
436	50.317235	-4.085111	0.18	242.6	2014-04-24	06:17:53
437	50.317228	-4.085114	0.77	199.8	2014-04-24	06:17:54
438	50.317221	-4.085118	0.85	195.4	2014-04-24	06:17:55
439	50.317209	-4.085133	1.77	219.1	2014-04-24	06:17:56
440	50.317203	-4.085143	0.96	228	2014-04-24	06:17:57
441	50.317198	-4.085153	0.43	230.5	2014-04-24	06:17:59
442	50.317197	-4.085154	0.2	216.9	2014-04-24	06:18:00
443	50.317195	-4.085155	0.24	197	2014-04-24	06:18:01
444	50.317193	-4.085156	0.19	196.9	2014-04-24	06:18:02
445	50.31719	-4.085165	0.34	241.3	2014-04-24	06:18:04
446	50.31719	-4.085165	0.04	270	2014-04-24	06:18:05
447	50.317189	-4.085166	0.15	218.1	2014-04-24	06:18:06
448	50.317186	-4.08517	0.42	222.9	2014-04-24	06:18:07
449	50.31718	-4.085179	0.91	221.7	2014-04-24	06:18:08
450	50.317174	-4.085189	0.97	225.5	2014-04-24	06:18:09
451	50.31717	-4.085194	0.59	219.4	2014-04-24	06:18:10
452	50.317165	-4.085204	0.9	235.9	2014-04-24	06:18:11
453	50.317159	-4.085215	1.04	226.3	2014-04-24	06:18:12
454	50.317153	-4.085223	0.87	220.2	2014-04-24	06:18:13
455	50.317148	-4.085231	0.84	225.7	2014-04-24	06:18:14
456	50.317144	-4.085238	0.3	231.9	2014-04-24	06:18:16
457	50.317139	-4.085243	0.67	208.7	2014-04-24	06:18:17
458	50.317134	-4.085246	0.57	202.5	2014-04-24	06:18:18
459	50.317129	-4.085251	0.69	213.8	2014-04-24	06:18:19
460	50.317122	-4.085256	0.84	206.4	2014-04-24	06:18:20
461	50.317115	-4.08526	0.91	197.6	2014-04-24	06:18:21
462	50.317106	-4.085266	1.06	201.7	2014-04-24	06:18:22
463	50.317098	-4.08527	0.88	201.8	2014-04-24	06:18:23
464	50.317093	-4.085277	0.75	221.8	2014-04-24	06:18:24
465	50.317088	-4.085283	0.67	217.7	2014-04-24	06:18:25
466	50.317084	-4.08529	0.7	228	2014-04-24	06:18:26
467	50.31708	-4.085298	0.71	225.1	2014-04-24	06:18:27
468	50.317072	-4.085306	1.08	213.1	2014-04-24	06:18:28
469	50.317062	-4.085316	1.3	214.3	2014-04-24	06:18:29
470	50.317052	-4.085327	1.36	213	2014-04-24	06:18:30
471	50.317043	-4.085335	1.14	211.8	2014-04-24	06:18:31
472	50.317032	-4.085347	1.52	212.9	2014-04-24	06:18:32
473	50.317025	-4.085357	1.02	227.1	2014-04-24	06:18:33
474	50.317022	-4.085363	0.58	225.1	2014-04-24	06:18:34
475	50.31701	-4.085367	1.28	192.6	2014-04-24	06:18:35
476	50.316995	-4.085372	1.73	193.4	2014-04-24	06:18:36
477	50.316981	-4.08538	1.69	197.2	2014-04-24	06:18:37
478	50.316971	-4.085383	1.1	191.6	2014-04-24	06:18:38
479	50.316959	-4.085387	1.36	194.7	2014-04-24	06:18:39
480	50.316946	-4.085393	1.54	195.5	2014-04-24	06:18:40
481	50.316933	-4.085398	1.49	192.9	2014-04-24	06:18:41
482	50.31692	-4.085401	1.5	188	2014-04-24	06:18:42
483	50.316903	-4.085407	1.96	193.9	2014-04-24	06:18:43
484	50.316882	-4.085417	2.42	196.4	2014-04-24	06:18:44
485	50.316862	-4.085428	2.33	200	2014-04-24	06:18:45
486	50.316844	-4.085438	2.11	199.5	2014-04-24	06:18:46
487	50.316831	-4.085443	1.52	192.7	2014-04-24	06:18:47
488	50.316823	-4.085445	0.86	192	2014-04-24	06:18:48
489	50.31682	-4.085444	0.34	165.7	2014-04-24	06:18:49
490	50.31682	-4.085444	0.02	61.5	2014-04-24	06:18:50
491	50.316814	-4.085446	0.69	191.1	2014-04-24	06:18:51
492	50.316806	-4.08545	0.96	199.2	2014-04-24	06:18:52
493	50.316795	-4.085456	1.28	196.8	2014-04-24	06:18:53
494	50.316781	-4.085459	1.6	189.8	2014-04-24	06:18:54
495	50.316766	-4.085465	1.75	194	2014-04-24	06:18:55
496	50.316752	-4.085472	1.58	198.5	2014-04-24	06:18:56
497	50.316744	-4.085477	0.99	201.1	2014-04-24	06:18:57
498	50.316736	-4.085482	0.92	200.6	2014-04-24	06:18:58
499	50.316723	-4.08549	1.57	202.1	2014-04-24	06:18:59
500	50.316714	-4.085496	1.14	202.7	2014-04-24	06:19:00
501	50.316708	-4.085503	0.76	216.3	2014-04-24	06:19:01
502	50.316701	-4.08551	0.91	211.9	2014-04-24	06:19:02
503	50.316695	-4.085514	0.72	205.4	2014-04-24	06:19:03
504	50.316693	-4.085516	0.18	206.9	2014-04-24	06:19:05
505	50.316692	-4.085516	0.08	170.8	2014-04-24	06:19:06
506	50.316684	-4.085524	1.08	213.4	2014-04-24	06:19:07
507	50.316673	-4.085531	1.3	200.3	2014-04-24	06:19:08
508	50.316663	-4.085537	1.21	201.7	2014-04-24	06:19:09
509	50.316659	-4.085541	0.45	212.6	2014-04-24	06:19:10
510	50.316659	-4.085541	0.03	286.6	2014-04-24	06:19:11
511	50.316652	-4.085548	0.92	212.2	2014-04-24	06:19:12
512	50.316642	-4.085557	1.36	209.2	2014-04-24	06:19:13
513	50.316628	-4.085568	1.66	206.6	2014-04-24	06:19:14
514	50.316617	-4.085576	1.41	205.6	2014-04-24	06:19:15
515	50.316617	-4.085578	0.17	263.5	2014-04-24	06:19:16
516	50.316619	-4.085578	0.27	8.8	2014-04-24	06:19:17
517	50.316616	-4.08558	0.43	200.4	2014-04-24	06:19:18
518	50.316608	-4.085587	0.96	212.8	2014-04-24	06:19:19
519	50.316598	-4.085599	1.4	215.7	2014-04-24	06:19:20
520	50.316588	-4.08561	1.4	214.4	2014-04-24	06:19:21
521	50.316578	-4.085618	1.21	207.3	2014-04-24	06:19:22
522	50.316573	-4.085623	0.35	210.9	2014-04-24	06:19:24
523	50.316585	-4.085633	1.56	331.1	2014-04-24	06:19:25
524	50.316589	-4.085638	0.57	326.9	2014-04-24	06:19:26
525	50.316587	-4.085641	0.4	218.3	2014-04-24	06:19:27
526	50.316582	-4.085646	0.64	213.9	2014-04-24	06:19:28
527	50.316577	-4.085651	0.65	211.2	2014-04-24	06:19:29
528	50.316581	-4.08565	0.54	6.3	2014-04-24	06:19:30
529	50.316593	-4.085648	1.33	7.5	2014-04-24	06:19:31
530	50.316599	-4.085649	0.62	353.3	2014-04-24	06:19:32
531	50.316599	-4.085648	0.08	96.6	2014-04-24	06:19:33
532	50.316592	-4.085646	0.72	168	2014-04-24	06:19:34
533	50.316584	-4.085647	0.92	186.3	2014-04-24	06:19:35
534	50.316574	-4.085653	1.18	202.5	2014-04-24	06:19:36
535	50.316562	-4.085662	1.49	205.4	2014-04-24	06:19:37
536	50.316551	-4.085667	1.34	193.9	2014-04-24	06:19:38
537	50.316552	-4.085668	0.21	340.1	2014-04-24	06:19:39
538	50.316557	-4.08567	0.49	345.9	2014-04-24	06:19:40
539	50.316553	-4.085673	0.53	210.9	2014-04-24	06:19:41
540	50.316545	-4.085677	0.9	194.7	2014-04-24	06:19:42
541	50.316535	-4.085679	1.15	190.2	2014-04-24	06:19:43
542	50.316532	-4.08568	0.31	193.4	2014-04-24	06:19:44
543	50.316541	-4.085679	1.06	4.2	2014-04-24	06:19:45
544	50.316549	-4.085682	0.85	347.8	2014-04-24	06:19:46
545	50.316548	-4.085688	0.42	263.6	2014-04-24	06:19:47
546	50.316544	-4.085689	0.46	192.7	2014-04-24	06:19:48
547	50.316539	-4.085692	0.61	196.9	2014-04-24	06:19:49
548	50.316531	-4.085699	1.03	210.9	2014-04-24	06:19:50
549	50.316519	-4.085707	1.5	200.8	2014-04-24	06:19:51
550	50.316505	-4.085711	1.56	192.6	2014-04-24	06:19:52
551	50.316491	-4.085715	1.6	189.4	2014-04-24	06:19:53
552	50.316476	-4.085719	1.72	189.4	2014-04-24	06:19:54
553	50.31646	-4.085721	1.7	185.6	2014-04-24	06:19:55
554	50.316454	-4.085718	0.71	162.9	2014-04-24	06:19:56
555	50.316463	-4.085712	0.55	24.1	2014-04-24	06:19:58
556	50.316463	-4.085717	0.34	271.7	2014-04-24	06:19:59
557	50.316461	-4.085718	0.23	202.5	2014-04-24	06:20:00
558	50.316461	-4.085722	0.26	251.5	2014-04-24	06:20:01
559	50.316456	-4.085727	0.67	214.3	2014-04-24	06:20:02
560	50.316447	-4.085729	0.94	189.9	2014-04-24	06:20:03
561	50.316437	-4.085732	1.18	191.1	2014-04-24	06:20:04
562	50.316429	-4.085737	0.97	198.2	2014-04-24	06:20:05
563	50.316424	-4.085738	0.55	193.2	2014-04-24	06:20:06
564	50.316419	-4.085742	0.63	203.4	2014-04-24	06:20:07
565	50.316409	-4.085746	1.11	195.5	2014-04-24	06:20:08
566	50.3164	-4.085747	0.99	184.8	2014-04-24	06:20:09
567	50.316394	-4.085748	0.74	182.8	2014-04-24	06:20:10
568	50.316384	-4.085749	1.05	184.9	2014-04-24	06:20:11
569	50.316373	-4.085752	1.21	190.2	2014-04-24	06:20:12
570	50.316364	-4.085756	1.13	196	2014-04-24	06:20:13
571	50.316356	-4.085759	0.87	190.2	2014-04-24	06:20:14
572	50.31635	-4.08576	0.66	188.8	2014-04-24	06:20:15
573	50.316343	-4.085763	0.82	193.5	2014-04-24	06:20:16
574	50.316335	-4.085765	0.91	190.9	2014-04-24	06:20:17
575	50.316326	-4.085771	1.11	200.1	2014-04-24	06:20:18
576	50.316315	-4.085775	1.28	195.2	2014-04-24	06:20:19
577	50.316305	-4.08578	1.06	198	2014-04-24	06:20:20
578	50.316298	-4.085787	0.95	213.2	2014-04-24	06:20:21
579	50.316288	-4.085792	1.21	196.3	2014-04-24	06:20:22
580	50.316276	-4.085797	1.41	194.1	2014-04-24	06:20:23
581	50.316263	-4.085802	1.42	195.9	2014-04-24	06:20:24
582	50.316254	-4.085801	1.06	176.8	2014-04-24	06:20:25
583	50.316248	-4.0858	0.65	171.6	2014-04-24	06:20:26
584	50.31624	-4.085801	0.9	185.7	2014-04-24	06:20:27
585	50.316229	-4.085802	1.22	183.4	2014-04-24	06:20:28
586	50.316218	-4.085805	1.26	190.3	2014-04-24	06:20:29
587	50.316211	-4.085807	0.8	190.3	2014-04-24	06:20:30
588	50.316204	-4.085812	0.81	203	2014-04-24	06:20:31
589	50.316195	-4.085818	1.15	200.2	2014-04-24	06:20:32
590	50.316184	-4.085822	1.2	197	2014-04-24	06:20:33
591	50.316174	-4.085826	1.15	192.9	2014-04-24	06:20:34
592	50.316164	-4.08583	1.16	194.9	2014-04-24	06:20:35
593	50.316155	-4.085832	1	186.5	2014-04-24	06:20:36
594	50.316147	-4.085831	0.93	175.6	2014-04-24	06:20:37
595	50.316138	-4.085832	0.94	183.6	2014-04-24	06:20:38
596	50.31613	-4.085834	0.97	191	2014-04-24	06:20:39
597	50.31612	-4.085837	1.12	189.8	2014-04-24	06:20:40
598	50.31611	-4.085839	1.13	185.4	2014-04-24	06:20:41
599	50.316098	-4.085841	1.32	188.1	2014-04-24	06:20:42
600	50.316087	-4.085844	1.27	187.8	2014-04-24	06:20:43
601	50.316079	-4.085845	0.86	187.6	2014-04-24	06:20:44
602	50.31607	-4.085846	0.99	184.5	2014-04-24	06:20:45
603	50.316059	-4.085848	1.23	184.4	2014-04-24	06:20:46
604	50.316051	-4.08585	0.96	192.2	2014-04-24	06:20:47
605	50.316042	-4.085854	1.04	192.5	2014-04-24	06:20:48
606	50.31603	-4.085859	1.35	197.7	2014-04-24	06:20:49
607	50.316015	-4.085867	1.72	197.7	2014-04-24	06:20:50
608	50.316	-4.085874	1.75	197.1	2014-04-24	06:20:51
609	50.315991	-4.08588	1.12	201.5	2014-04-24	06:20:52
610	50.315987	-4.085882	0.52	196.7	2014-04-24	06:20:53
611	50.315982	-4.085885	0.6	201	2014-04-24	06:20:54
612	50.315977	-4.085885	0.53	183.8	2014-04-24	06:20:55
613	50.315977	-4.085888	0.17	276.5	2014-04-24	06:20:56
614	50.315977	-4.085889	0.11	270	2014-04-24	06:20:57
615	50.315985	-4.085881	1.06	32	2014-04-24	06:20:58
616	50.315985	-4.085874	0.5	93.2	2014-04-24	06:20:59
617	50.315979	-4.085867	0.8	140.6	2014-04-24	06:21:00
618	50.315973	-4.085866	0.64	172.5	2014-04-24	06:21:01
619	50.315974	-4.085869	0.19	272.8	2014-04-24	06:21:02
620	50.315973	-4.08587	0.08	231.9	2014-04-24	06:21:03
621	50.31598	-4.085866	0.82	17.7	2014-04-24	06:21:04
622	50.315987	-4.085865	0.8	3.4	2014-04-24	06:21:05
623	50.316003	-4.085861	1.78	11	2014-04-24	06:21:06
624	50.31603	-4.085849	3.15	15.6	2014-04-24	06:21:07
625	50.316065	-4.085833	4.04	15.7	2014-04-24	06:21:08
626	50.316109	-4.085828	4.85	4.1	2014-04-24	06:21:09
627	50.316149	-4.08584	4.56	349.7	2014-04-24	06:21:10
628	50.316182	-4.085842	3.72	358	2014-04-24	06:21:11
629	50.316223	-4.085826	4.67	13.7	2014-04-24	06:21:12
630	50.316274	-4.085815	5.72	7.7	2014-04-24	06:21:13
631	50.316317	-4.085831	4.87	346.8	2014-04-24	06:21:14
632	50.316347	-4.085849	3.58	339	2014-04-24	06:21:15
633	50.316381	-4.085839	3.83	10.6	2014-04-24	06:21:16
634	50.31642	-4.085833	4.46	5.6	2014-04-24	06:21:17
635	50.316459	-4.085849	4.43	345.1	2014-04-24	06:21:18
636	50.316503	-4.085878	5.32	337.5	2014-04-24	06:21:19
637	50.316541	-4.085922	5.29	323.7	2014-04-24	06:21:20
638	50.316572	-4.085965	4.58	317.8	2014-04-24	06:21:21
639	50.316613	-4.085987	4.8	341	2014-04-24	06:21:22
640	50.316657	-4.086011	5.24	340.8	2014-04-24	06:21:23
641	50.316687	-4.086051	4.37	319.5	2014-04-24	06:21:24
642	50.316707	-4.086093	3.73	306	2014-04-24	06:21:25
643	50.316728	-4.086137	3.86	307.4	2014-04-24	06:21:26
644	50.316739	-4.086171	2.75	298.3	2014-04-24	06:21:27
645	50.316734	-4.086188	1.41	242.8	2014-04-24	06:21:28
646	50.31672	-4.086199	1.7	206	2014-04-24	06:21:29
647	50.316709	-4.086202	1.27	191.1	2014-04-24	06:21:30
648	50.316704	-4.086204	0.27	195	2014-04-24	06:21:32
649	50.316703	-4.086206	0.12	242.4	2014-04-24	06:21:33
650	50.316691	-4.086215	1.48	206	2014-04-24	06:21:34
651	50.316677	-4.086218	1.61	189.4	2014-04-24	06:21:35
652	50.316664	-4.086216	1.45	173.7	2014-04-24	06:21:36
653	50.316655	-4.086213	1.03	168	2014-04-24	06:21:37
654	50.316654	-4.086213	0.08	180	2014-04-24	06:21:38
655	50.31666	-4.086212	0.32	4.9	2014-04-24	06:21:40
656	50.316648	-4.086209	1.41	169.1	2014-04-24	06:21:41
657	50.316633	-4.086208	1.64	178.3	2014-04-24	06:21:42
658	50.316623	-4.08621	1.14	188.4	2014-04-24	06:21:43
659	50.316626	-4.086208	0.37	27.8	2014-04-24	06:21:44
660	50.316628	-4.086204	0.32	48.8	2014-04-24	06:21:45
661	50.316619	-4.086201	0.98	165.6	2014-04-24	06:21:46
662	50.316607	-4.086198	1.32	169.9	2014-04-24	06:21:47
663	50.316594	-4.086192	1.58	164.7	2014-04-24	06:21:48
664	50.316578	-4.086187	1.73	168.5	2014-04-24	06:21:49
665	50.316561	-4.086181	1.99	167.5	2014-04-24	06:21:50
666	50.316546	-4.086173	1.71	161.5	2014-04-24	06:21:51
667	50.316535	-4.086168	1.35	164.7	2014-04-24	06:21:52
668	50.31653	-4.086163	0.62	141.5	2014-04-24	06:21:53
669	50.316523	-4.086158	0.93	158.2	2014-04-24	06:21:54
670	50.316511	-4.086157	1.32	177.4	2014-04-24	06:21:55
671	50.316505	-4.086156	0.7	171.2	2014-04-24	06:21:56
672	50.316498	-4.086153	0.81	165.1	2014-04-24	06:21:57
673	50.316491	-4.086144	0.96	141.2	2014-04-24	06:21:58
674	50.31649	-4.086133	0.79	96.8	2014-04-24	06:21:59
675	50.316483	-4.08613	0.85	161.7	2014-04-24	06:22:00
676	50.316472	-4.086125	1.24	166.4	2014-04-24	06:22:01
677	50.316463	-4.086122	1.06	166	2014-04-24	06:22:02
678	50.316451	-4.08612	1.34	175.1	2014-04-24	06:22:03
679	50.316436	-4.086117	1.62	170.9	2014-04-24	06:22:04
680	50.316421	-4.086112	1.78	168.8	2014-04-24	06:22:05
681	50.316404	-4.086109	1.83	174	2014-04-24	06:22:06
682	50.316397	-4.086102	0.98	151.3	2014-04-24	06:22:07
683	50.316398	-4.086094	0.58	79.8	2014-04-24	06:22:08
684	50.316394	-4.086089	0.52	137	2014-04-24	06:22:09
685	50.316386	-4.086084	1.03	156.9	2014-04-24	06:22:10
686	50.316376	-4.086078	1.18	159.2	2014-04-24	06:22:11
687	50.316367	-4.086068	1.2	145.7	2014-04-24	06:22:12
688	50.31636	-4.086062	0.86	149.4	2014-04-24	06:22:13
689	50.316352	-4.086057	1.03	157.2	2014-04-24	06:22:14
690	50.316341	-4.08605	1.3	157.3	2014-04-24	06:22:15
691	50.31633	-4.086043	1.26	156.6	2014-04-24	06:22:16
692	50.316319	-4.086038	1.33	167.1	2014-04-24	06:22:17
693	50.316307	-4.086033	1.36	163.5	2014-04-24	06:22:18
694	50.316302	-4.086025	0.78	136.3	2014-04-24	06:22:19
695	50.316315	-4.086016	1.55	24.5	2014-04-24	06:22:20
696	50.316333	-4.086008	2.13	16.9	2014-04-24	06:22:21
697	50.316337	-4.086001	0.62	46.1	2014-04-24	06:22:22
698	50.316334	-4.085994	0.61	125.4	2014-04-24	06:22:23
699	50.316329	-4.085984	0.87	126.1	2014-04-24	06:22:24
700	50.316323	-4.085976	0.94	140.9	2014-04-24	06:22:25
701	50.316312	-4.085968	1.28	154.9	2014-04-24	06:22:26
702	50.316302	-4.085961	1.24	153.2	2014-04-24	06:22:27
703	50.316291	-4.085952	1.43	154.1	2014-04-24	06:22:28
704	50.316277	-4.085943	1.64	158.7	2014-04-24	06:22:29
705	50.316263	-4.085938	1.62	165.3	2014-04-24	06:22:30
706	50.316252	-4.085929	1.33	154.3	2014-04-24	06:22:31
707	50.316247	-4.08592	0.88	133.6	2014-04-24	06:22:32
708	50.316241	-4.085915	0.71	143.7	2014-04-24	06:22:33
709	50.316234	-4.085909	0.93	155.5	2014-04-24	06:22:34
710	50.316224	-4.085904	1.1	161.7	2014-04-24	06:22:35
711	50.316217	-4.085897	1	148.3	2014-04-24	06:22:36
712	50.316212	-4.085887	0.89	124.5	2014-04-24	06:22:37
713	50.316207	-4.085872	1.2	117.5	2014-04-24	06:22:38
714	50.3162	-4.085858	1.26	127.5	2014-04-24	06:22:39
715	50.316193	-4.085849	1.04	142.1	2014-04-24	06:22:40
716	50.316187	-4.08584	0.93	140.4	2014-04-24	06:22:41
717	50.316178	-4.085831	1.11	144.8	2014-04-24	06:22:42
718	50.316168	-4.085822	1.33	150.9	2014-04-24	06:22:43
719	50.316158	-4.085815	1.23	155.4	2014-04-24	06:22:44
720	50.316151	-4.085805	1.07	140.7	2014-04-24	06:22:45
721	50.316142	-4.085794	1.24	138.4	2014-04-24	06:22:46
722	50.316128	-4.085782	1.78	152	2014-04-24	06:22:47
723	50.316122	-4.085765	1.37	118	2014-04-24	06:22:48
724	50.316124	-4.085746	1.41	80.8	2014-04-24	06:22:49
725	50.316119	-4.085729	1.31	114.8	2014-04-24	06:22:50
726	50.316111	-4.085715	1.33	133.3	2014-04-24	06:22:51
727	50.316103	-4.085704	1.23	141.3	2014-04-24	06:22:52
728	50.316093	-4.085692	1.37	140.3	2014-04-24	06:22:53
729	50.316088	-4.085678	1.19	121.1	2014-04-24	06:22:54
730	50.316091	-4.085665	0.97	68.6	2014-04-24	06:22:55
731	50.316095	-4.085657	0.7	51.9	2014-04-24	06:22:56
732	50.316097	-4.085652	0.43	59.8	2014-04-24	06:22:57
733	50.316093	-4.08565	0.46	162.7	2014-04-24	06:22:58
734	50.316087	-4.085648	0.68	164.7	2014-04-24	06:22:59
735	50.316082	-4.085647	0.56	173.3	2014-04-24	06:23:00
736	50.316076	-4.085646	0.59	177.6	2014-04-24	06:23:01
737	50.316071	-4.085649	0.62	196.1	2014-04-24	06:23:02
738	50.316068	-4.085649	0.19	186.3	2014-04-24	06:23:04
739	50.316072	-4.085649	0.53	2.5	2014-04-24	06:23:05
740	50.316073	-4.085649	0.04	351.2	2014-04-24	06:23:06
741	50.316079	-4.085658	0.89	317.1	2014-04-24	06:23:07
742	50.316085	-4.085662	0.77	338.7	2014-04-24	06:23:08
743	50.316094	-4.085661	0.95	4.7	2014-04-24	06:23:09
744	50.316107	-4.085659	1.55	3.8	2014-04-24	06:23:10
745	50.316136	-4.085648	3.33	13.9	2014-04-24	06:23:11
746	50.316176	-4.085624	4.72	20.8	2014-04-24	06:23:12
747	50.316214	-4.085593	4.8	27.3	2014-04-24	06:23:13
748	50.316249	-4.085554	4.73	35.9	2014-04-24	06:23:14
749	50.316283	-4.085516	4.7	35.3	2014-04-24	06:23:15
750	50.316321	-4.085483	4.79	29.1	2014-04-24	06:23:16
751	50.316357	-4.085454	4.5	27.8	2014-04-24	06:23:17
752	50.316381	-4.085439	2.95	21.2	2014-04-24	06:23:18
753	50.31639	-4.085436	1.02	10.8	2014-04-24	06:23:19
754	50.31639	-4.085435	0.05	99.5	2014-04-24	06:23:20
755	50.316393	-4.085431	0.21	40.1	2014-04-24	06:23:22
756	50.316388	-4.08543	0.64	168.7	2014-04-24	06:23:23
757	50.31638	-4.085428	0.82	172.9	2014-04-24	06:23:24
758	50.31637	-4.085427	1.2	175.4	2014-04-24	06:23:25
759	50.316357	-4.085425	1.39	174.8	2014-04-24	06:23:26
760	50.316347	-4.085422	1.09	169	2014-04-24	06:23:27
761	50.31634	-4.085421	0.83	173.4	2014-04-24	06:23:28
762	50.31633	-4.08542	1.15	177.9	2014-04-24	06:23:29
763	50.316319	-4.085422	1.17	186.1	2014-04-24	06:23:30
764	50.316307	-4.085424	1.41	185.6	2014-04-24	06:23:31
765	50.316297	-4.085427	1.14	189.3	2014-04-24	06:23:32
766	50.316299	-4.085423	0.34	42	2014-04-24	06:23:33
767	50.316303	-4.085418	0.61	41.9	2014-04-24	06:23:34
768	50.316298	-4.085414	0.58	152.9	2014-04-24	06:23:35
769	50.31629	-4.08541	0.94	162.6	2014-04-24	06:23:36
770	50.316279	-4.085406	1.27	167.8	2014-04-24	06:23:37
771	50.316265	-4.085408	1.6	185.1	2014-04-24	06:23:38
772	50.316248	-4.085414	1.95	191.5	2014-04-24	06:23:39
773	50.316229	-4.085424	2.18	200.3	2014-04-24	06:23:40
774	50.316216	-4.085433	1.64	201.5	2014-04-24	06:23:41
775	50.316202	-4.085438	1.52	194.7	2014-04-24	06:23:42
776	50.316189	-4.085446	1.63	200.5	2014-04-24	06:23:43
777	50.31618	-4.085453	1.05	205.4	2014-04-24	06:23:44
778	50.316178	-4.085454	0.2	204	2014-04-24	06:23:45
779	50.316185	-4.085448	0.87	26.3	2014-04-24	06:23:46
780	50.31619	-4.085445	0.58	28.1	2014-04-24	06:23:47
781	50.31619	-4.085446	0.08	263.9	2014-04-24	06:23:48
782	50.316182	-4.085447	0.91	185.3	2014-04-24	06:23:49
783	50.31617	-4.085451	1.32	194.1	2014-04-24	06:23:50
784	50.316158	-4.085458	1.41	200	2014-04-24	06:23:51
785	50.316146	-4.085467	1.55	204.4	2014-04-24	06:23:52
786	50.316138	-4.085471	0.86	199	2014-04-24	06:23:53
787	50.31613	-4.085475	0.95	195.6	2014-04-24	06:23:54
788	50.316118	-4.085482	1.5	200.2	2014-04-24	06:23:55
789	50.316105	-4.085488	1.5	196.4	2014-04-24	06:23:56
790	50.316091	-4.085494	1.6	195.4	2014-04-24	06:23:57
791	50.316082	-4.085498	1.02	197.7	2014-04-24	06:23:58
792	50.316082	-4.0855	0.15	259.4	2014-04-24	06:23:59
793	50.316082	-4.085501	0.05	231.9	2014-04-24	06:24:00
794	50.316075	-4.085507	0.88	211.6	2014-04-24	06:24:01
795	50.316069	-4.08551	0.68	195.3	2014-04-24	06:24:02
796	50.316061	-4.085513	0.88	197	2014-04-24	06:24:03
797	50.316051	-4.085516	1.19	188.9	2014-04-24	06:24:04
798	50.316038	-4.08552	1.42	190.6	2014-04-24	06:24:05
799	50.316026	-4.085524	1.44	191.5	2014-04-24	06:24:06
800	50.316016	-4.085527	1.11	191.8	2014-04-24	06:24:07
801	50.316009	-4.085534	0.92	211.9	2014-04-24	06:24:08
802	50.316002	-4.085538	0.79	202.7	2014-04-24	06:24:09
803	50.315993	-4.085544	1.15	199.7	2014-04-24	06:24:10
804	50.315983	-4.085546	1.1	189	2014-04-24	06:24:11
805	50.315973	-4.08555	1.14	196.4	2014-04-24	06:24:12
806	50.315968	-4.085553	0.63	196	2014-04-24	06:24:13
807	50.315963	-4.085557	0.61	211.2	2014-04-24	06:24:14
808	50.315955	-4.085561	0.97	196	2014-04-24	06:24:15
809	50.315948	-4.085564	0.77	194.8	2014-04-24	06:24:16
810	50.315951	-4.085559	0.54	44.5	2014-04-24	06:24:17
811	50.315957	-4.085553	0.72	35.3	2014-04-24	06:24:18
812	50.315958	-4.085555	0.11	316.8	2014-04-24	06:24:20
813	50.315958	-4.085555	0.05	6.9	2014-04-24	06:24:21
814	50.315955	-4.085558	0.46	205.6	2014-04-24	06:24:22
815	50.315952	-4.085559	0.34	199.6	2014-04-24	06:24:23
816	50.315951	-4.08556	0.04	219.5	2014-04-24	06:24:25
817	50.315955	-4.085558	0.39	16.1	2014-04-24	06:24:26
818	50.315955	-4.085558	0.05	90	2014-04-24	06:24:27
819	50.315956	-4.085556	0.12	36.1	2014-04-24	06:24:29
820	50.315956	-4.085556	0.05	231.9	2014-04-24	06:24:30
821	50.315958	-4.085566	0.76	290.1	2014-04-24	06:24:31
822	50.315961	-4.085571	0.44	315.7	2014-04-24	06:24:32
823	50.31597	-4.085565	1.05	20.2	2014-04-24	06:24:33
824	50.315995	-4.085546	3.07	26.4	2014-04-24	06:24:34
825	50.316033	-4.085516	4.75	27	2014-04-24	06:24:35
826	50.316077	-4.085482	5.5	25.7	2014-04-24	06:24:36
827	50.316126	-4.085443	6.14	27.4	2014-04-24	06:24:37
828	50.316165	-4.08539	5.64	41.2	2014-04-24	06:24:38
829	50.316185	-4.085338	4.36	59.2	2014-04-24	06:24:39
830	50.3162	-4.085298	3.3	59.7	2014-04-24	06:24:40
831	50.316215	-4.085279	2.18	38.4	2014-04-24	06:24:41
832	50.316225	-4.085273	1.21	17.8	2014-04-24	06:24:42
833	50.316235	-4.085269	1.15	16.6	2014-04-24	06:24:43
834	50.316235	-4.085265	0.3	84.7	2014-04-24	06:24:44
835	50.316216	-4.085281	2.44	209.5	2014-04-24	06:24:45
836	50.316197	-4.0853	2.52	211.5	2014-04-24	06:24:46
837	50.316187	-4.085313	1.46	218.3	2014-04-24	06:24:47
838	50.316177	-4.085328	1.5	227.4	2014-04-24	06:24:48
839	50.316167	-4.085343	1.54	222.5	2014-04-24	06:24:49
840	50.316154	-4.085358	1.82	216.8	2014-04-24	06:24:50
841	50.316147	-4.085371	1.15	229.8	2014-04-24	06:24:51
842	50.316151	-4.085382	0.88	297	2014-04-24	06:24:52
843	50.316153	-4.085392	0.75	284.4	2014-04-24	06:24:53
844	50.316146	-4.08541	1.46	240.5	2014-04-24	06:24:54
845	50.316139	-4.085431	1.71	240.2	2014-04-24	06:24:55
846	50.31613	-4.085452	1.77	238.5	2014-04-24	06:24:56
847	50.316118	-4.085474	2.05	229.3	2014-04-24	06:24:57
848	50.31611	-4.085493	1.66	234	2014-04-24	06:24:58
849	50.316111	-4.085507	1.05	276.1	2014-04-24	06:24:59
850	50.316118	-4.085516	1.02	322.6	2014-04-24	06:25:00
851	50.316117	-4.085526	0.72	261.1	2014-04-24	06:25:01
852	50.316111	-4.085542	1.31	238.5	2014-04-24	06:25:02
853	50.316101	-4.085559	1.67	228.3	2014-04-24	06:25:03
854	50.316088	-4.085577	1.89	220.4	2014-04-24	06:25:04
855	50.316074	-4.085592	1.91	216.2	2014-04-24	06:25:05
856	50.316066	-4.085607	1.34	229.6	2014-04-24	06:25:06
857	50.316063	-4.085616	0.72	242.2	2014-04-24	06:25:07
858	50.316057	-4.085627	1.07	228.6	2014-04-24	06:25:08
859	50.316049	-4.085641	1.32	228.9	2014-04-24	06:25:09
860	50.31604	-4.085655	1.36	225.1	2014-04-24	06:25:10
861	50.316034	-4.085667	1.15	230.8	2014-04-24	06:25:11
862	50.316027	-4.085676	0.99	221.3	2014-04-24	06:25:12
863	50.316019	-4.085684	1.02	210.6	2014-04-24	06:25:13
864	50.316018	-4.085692	0.65	252.5	2014-04-24	06:25:14
865	50.316017	-4.085699	0.46	268.8	2014-04-24	06:25:15
866	50.316013	-4.085709	0.83	236	2014-04-24	06:25:16
867	50.316007	-4.085721	1.18	230	2014-04-24	06:25:17
868	50.315997	-4.085734	1.42	220.5	2014-04-24	06:25:18
869	50.315986	-4.085748	1.49	219.7	2014-04-24	06:25:19
870	50.315976	-4.085762	1.55	222.3	2014-04-24	06:25:20
871	50.315968	-4.085776	1.29	228.4	2014-04-24	06:25:21
872	50.315969	-4.085785	0.68	275.6	2014-04-24	06:25:22
873	50.315972	-4.085787	0.35	341.4	2014-04-24	06:25:23
874	50.31597	-4.085783	0.34	121.2	2014-04-24	06:25:24
875	50.315968	-4.085785	0.26	209.2	2014-04-24	06:25:25
876	50.31597	-4.085794	0.67	284.5	2014-04-24	06:25:26
877	50.315972	-4.085804	0.78	286.1	2014-04-24	06:25:27
878	50.315977	-4.085815	0.95	307.6	2014-04-24	06:25:28
879	50.315995	-4.085824	2.08	341.7	2014-04-24	06:25:29
880	50.316033	-4.085831	4.23	353.8	2014-04-24	06:25:30
881	50.316087	-4.085843	6.13	351.5	2014-04-24	06:25:31
882	50.316148	-4.085872	7.1	343.3	2014-04-24	06:25:32
883	50.316209	-4.085911	7.36	337.6	2014-04-24	06:25:33
884	50.316271	-4.085949	7.34	338.6	2014-04-24	06:25:34
885	50.316332	-4.085986	7.32	338.8	2014-04-24	06:25:35
886	50.316393	-4.086023	7.32	339.1	2014-04-24	06:25:36
887	50.316568	-4.086066	3.94	351.1	2014-04-24	06:25:41
888	50.316496	-4.086036	8.29	165.4	2014-04-24	06:25:42
889	50.316398	-4.08598	11.7	160.1	2014-04-24	06:25:43
890	50.316317	-4.085941	9.35	162.6	2014-04-24	06:25:44
891	50.316274	-4.08591	5.32	155.5	2014-04-24	06:25:45
892	50.316241	-4.085887	3.98	156.1	2014-04-24	06:25:46
893	50.316214	-4.085869	3.29	157.6	2014-04-24	06:25:47
894	50.316197	-4.085855	2.11	151.8	2014-04-24	06:25:48
895	50.316184	-4.085845	1.63	154	2014-04-24	06:25:49
896	50.316169	-4.085834	1.84	155.1	2014-04-24	06:25:50
897	50.316151	-4.085828	2.05	167.1	2014-04-24	06:25:51
898	50.316132	-4.085819	2.19	163.1	2014-04-24	06:25:52
899	50.316117	-4.085814	1.77	167.2	2014-04-24	06:25:53
900	50.316104	-4.085806	1.56	159.7	2014-04-24	06:25:54
901	50.31609	-4.085799	1.55	160.5	2014-04-24	06:25:55
902	50.316078	-4.085793	1.4	163.4	2014-04-24	06:25:56
903	50.31607	-4.085786	1.02	149.7	2014-04-24	06:25:57
904	50.31606	-4.085779	1.21	157.5	2014-04-24	06:25:58
905	50.316048	-4.085774	1.47	165.5	2014-04-24	06:25:59
906	50.316035	-4.085767	1.47	160.5	2014-04-24	06:26:00
907	50.316027	-4.085756	1.24	140	2014-04-24	06:26:01
908	50.316022	-4.085744	0.97	120.5	2014-04-24	06:26:02
909	50.316013	-4.085735	1.26	148.1	2014-04-24	06:26:03
910	50.316001	-4.085727	1.43	157.7	2014-04-24	06:26:04
911	50.315992	-4.085721	1.07	158.1	2014-04-24	06:26:05
912	50.315991	-4.085717	0.34	111	2014-04-24	06:26:06
913	50.315991	-4.085714	0.11	66.7	2014-04-24	06:26:08
914	50.315996	-4.085716	0.53	348.4	2014-04-24	06:26:09
915	50.316002	-4.085718	0.68	346.9	2014-04-24	06:26:10
916	50.316009	-4.085721	0.79	342.9	2014-04-24	06:26:11
917	50.316016	-4.085726	0.87	336.1	2014-04-24	06:26:12
918	50.316036	-4.085742	0.51	333	2014-04-24	06:26:17
919	50.316031	-4.085739	0.65	155.8	2014-04-24	06:26:18
920	50.316021	-4.085708	2.46	116.4	2014-04-24	06:26:19
921	50.316024	-4.085703	0.5	46	2014-04-24	06:26:20
922	50.316054	-4.085697	3.29	7.6	2014-04-24	06:26:21
923	50.316094	-4.085706	4.52	351.8	2014-04-24	06:26:22
924	50.316133	-4.08574	4.97	330.7	2014-04-24	06:26:23
925	50.316168	-4.085783	4.94	322	2014-04-24	06:26:24
926	50.31621	-4.08582	5.46	330.7	2014-04-24	06:26:25
927	50.31625	-4.085854	5.08	331.2	2014-04-24	06:26:26
928	50.316289	-4.085892	5.1	328.5	2014-04-24	06:26:27
929	50.316329	-4.085929	5.12	329.5	2014-04-24	06:26:28
930	50.316368	-4.085959	4.81	333.5	2014-04-24	06:26:29
931	50.316402	-4.085986	4.28	333.2	2014-04-24	06:26:30
932	50.316434	-4.086007	3.83	336.4	2014-04-24	06:26:31
933	50.31646	-4.086021	3.14	342.6	2014-04-24	06:26:32
934	50.316483	-4.08603	2.6	345.7	2014-04-24	06:26:33
935	50.316504	-4.086038	2.36	345.7	2014-04-24	06:26:34
936	50.316516	-4.086041	1.41	350.5	2014-04-24	06:26:35
937	50.316512	-4.086043	0.47	196	2014-04-24	06:26:36
938	50.3165	-4.086047	1.37	193.1	2014-04-24	06:26:37
939	50.316489	-4.086054	1.31	200.4	2014-04-24	06:26:38
940	50.316485	-4.086056	0.49	203.1	2014-04-24	06:26:39
941	50.316478	-4.08606	0.78	198.8	2014-04-24	06:26:40
942	50.316463	-4.086066	1.77	194.4	2014-04-24	06:26:41
943	50.316448	-4.086065	1.7	177.8	2014-04-24	06:26:42
944	50.316432	-4.086067	1.73	183.9	2014-04-24	06:26:43
945	50.316418	-4.086065	1.56	175.4	2014-04-24	06:26:44
946	50.316408	-4.086062	1.15	167.4	2014-04-24	06:26:45
947	50.316403	-4.086061	0.57	178.9	2014-04-24	06:26:46
948	50.316393	-4.086057	1.19	163.6	2014-04-24	06:26:47
949	50.316377	-4.086055	1.79	175.6	2014-04-24	06:26:48
950	50.316361	-4.086057	1.72	185.2	2014-04-24	06:26:49
951	50.316345	-4.086055	1.84	176.3	2014-04-24	06:26:50
952	50.316328	-4.086055	1.92	178.6	2014-04-24	06:26:51
953	50.31632	-4.086057	0.88	192.5	2014-04-24	06:26:52
954	50.316317	-4.086063	0.51	226.9	2014-04-24	06:26:53
955	50.316308	-4.086062	0.95	177.1	2014-04-24	06:26:54
956	50.316299	-4.086063	1.04	185.6	2014-04-24	06:26:55
957	50.316291	-4.086062	0.85	172.3	2014-04-24	06:26:56
958	50.316283	-4.08606	0.99	173	2014-04-24	06:26:57
959	50.316272	-4.086054	1.29	161.7	2014-04-24	06:26:58
960	50.316263	-4.086047	1.08	152.8	2014-04-24	06:26:59
961	50.316253	-4.086045	1.14	170.7	2014-04-24	06:27:00
962	50.316239	-4.086044	1.58	178	2014-04-24	06:27:01
963	50.316232	-4.086045	0.76	187.2	2014-04-24	06:27:02
964	50.31624	-4.086038	1.06	30.4	2014-04-24	06:27:03
965	50.316245	-4.086031	0.74	42.7	2014-04-24	06:27:04
966	50.316239	-4.086027	0.71	155.2	2014-04-24	06:27:05
967	50.316231	-4.086023	0.92	164.2	2014-04-24	06:27:06
968	50.316222	-4.08602	1.06	169	2014-04-24	06:27:07
969	50.316211	-4.086013	1.28	156.7	2014-04-24	06:27:08
970	50.316199	-4.086008	1.43	164.6	2014-04-24	06:27:09
971	50.316185	-4.086003	1.53	166	2014-04-24	06:27:10
972	50.316173	-4.085995	1.44	158.3	2014-04-24	06:27:11
973	50.31617	-4.085982	1.03	113.4	2014-04-24	06:27:12
974	50.316166	-4.08597	0.9	114.6	2014-04-24	06:27:13
975	50.316156	-4.085962	1.24	153.2	2014-04-24	06:27:14
976	50.316144	-4.085955	1.49	160.7	2014-04-24	06:27:15
977	50.31613	-4.085947	1.66	158.3	2014-04-24	06:27:16
978	50.316115	-4.085938	1.79	159.7	2014-04-24	06:27:17
979	50.316107	-4.085928	1.17	141.3	2014-04-24	06:27:18
980	50.316103	-4.085916	0.88	113.8	2014-04-24	06:27:19
981	50.316096	-4.085906	1.14	137.5	2014-04-24	06:27:20
982	50.316087	-4.085896	1.23	147.2	2014-04-24	06:27:21
983	50.316075	-4.08589	1.36	159.5	2014-04-24	06:27:22
984	50.316062	-4.085879	1.65	153.9	2014-04-24	06:27:23
985	50.316047	-4.085873	1.68	163.4	2014-04-24	06:27:24
986	50.316033	-4.085866	1.65	163	2014-04-24	06:27:25
987	50.316024	-4.085855	1.25	144	2014-04-24	06:27:26
988	50.316019	-4.085843	1.04	122	2014-04-24	06:27:27
989	50.316012	-4.085836	0.99	147.4	2014-04-24	06:27:28
990	50.316004	-4.085826	1.09	142.2	2014-04-24	06:27:29
991	50.315998	-4.085818	0.9	141	2014-04-24	06:27:30
992	50.315994	-4.085809	0.76	119.4	2014-04-24	06:27:31
993	50.31599	-4.0858	0.77	124.8	2014-04-24	06:27:32
994	50.315983	-4.085792	0.98	143.3	2014-04-24	06:27:33
995	50.315974	-4.085786	1.15	158.8	2014-04-24	06:27:34
996	50.315963	-4.085782	1.2	164.7	2014-04-24	06:27:35
997	50.315958	-4.085783	0.59	191	2014-04-24	06:27:36
998	50.315953	-4.085787	0.64	202.3	2014-04-24	06:27:37
999	50.315949	-4.085789	0.25	202.2	2014-04-24	06:27:39
1000	50.315951	-4.085787	0.15	30.7	2014-04-24	06:27:41
1001	50.315952	-4.085786	0.11	48.1	2014-04-24	06:27:42
1002	50.315957	-4.085777	0.85	49.7	2014-04-24	06:27:43
1003	50.31596	-4.08577	0.59	54.4	2014-04-24	06:27:44
1004	50.31596	-4.085767	0.23	75.8	2014-04-24	06:27:45
1005	50.315957	-4.085768	0.33	191.3	2014-04-24	06:27:46
1006	50.315953	-4.08577	0.47	202.2	2014-04-24	06:27:47
1007	50.315948	-4.085773	0.62	195.5	2014-04-24	06:27:48
1008	50.315944	-4.085774	0.47	190.2	2014-04-24	06:27:49
1009	50.315942	-4.08577	0.32	131.9	2014-04-24	06:27:50
1010	50.31594	-4.085767	0.32	118.2	2014-04-24	06:27:51
1011	50.315941	-4.085767	0.07	328	2014-04-24	06:27:52
1012	50.315941	-4.085766	0.03	48.8	2014-04-24	06:27:54
1013	50.315941	-4.085766	0.03	120.8	2014-04-24	06:27:55
1014	50.315938	-4.085762	0.44	137.7	2014-04-24	06:27:56
1015	50.315938	-4.085761	0.05	138.8	2014-04-24	06:27:58
1016	50.315938	-4.08576	0.08	90	2014-04-24	06:27:59
1017	50.315938	-4.085758	0.12	62.6	2014-04-24	06:28:00
1018	50.315938	-4.085753	0.4	84.6	2014-04-24	06:28:01
1019	50.315937	-4.085749	0.28	125.2	2014-04-24	06:28:02
1020	50.315933	-4.085746	0.49	153.9	2014-04-24	06:28:03
1021	50.315928	-4.085742	0.63	149.2	2014-04-24	06:28:04
1022	50.315924	-4.085739	0.5	158.5	2014-04-24	06:28:05
1023	50.315921	-4.085737	0.41	157.9	2014-04-24	06:28:06
1024	50.31592	-4.085737	0.01	180	2014-04-24	06:28:07
1025	50.315921	-4.085737	0.01	0	2014-04-24	06:28:08
1026	50.315924	-4.085744	0.59	304.8	2014-04-24	06:28:09
1027	50.31593	-4.085749	0.81	330.6	2014-04-24	06:28:10
1028	50.315938	-4.085755	0.95	336	2014-04-24	06:28:11
1029	50.315949	-4.085757	1.3	352.9	2014-04-24	06:28:12
1030	50.315966	-4.085756	1.9	2.7	2014-04-24	06:28:13
1031	50.315995	-4.085746	3.3	12.2	2014-04-24	06:28:14
1032	50.316034	-4.085729	4.5	16	2014-04-24	06:28:15
1033	50.316079	-4.08571	5.14	15.1	2014-04-24	06:28:16
1034	50.316123	-4.085689	5.12	16.6	2014-04-24	06:28:17
1035	50.316155	-4.085662	4.04	28.4	2014-04-24	06:28:18
1036	50.316185	-4.08563	4.1	34.5	2014-04-24	06:28:19
1037	50.316224	-4.085597	4.89	28.7	2014-04-24	06:28:20
1038	50.316268	-4.085563	5.44	25.7	2014-04-24	06:28:21
1039	50.316315	-4.08553	5.81	24.5	2014-04-24	06:28:22
1040	50.316364	-4.085495	5.92	24.4	2014-04-24	06:28:23
1041	50.316405	-4.085575	0.28	308.9	2014-04-24	06:28:49
1042	50.316373	-4.08558	3.6	184.9	2014-04-24	06:28:50
1043	50.316352	-4.085584	2.37	187.1	2014-04-24	06:28:51
1044	50.316331	-4.085586	2.33	183.4	2014-04-24	06:28:52
1045	50.316312	-4.085585	2.1	179	2014-04-24	06:28:53
1046	50.316305	-4.085576	1	139.1	2014-04-24	06:28:54
1047	50.316307	-4.085565	0.83	73	2014-04-24	06:28:55
1048	50.316303	-4.085562	0.5	160.4	2014-04-24	06:28:56
1049	50.316298	-4.085566	0.62	207.9	2014-04-24	06:28:57
1050	50.316292	-4.085573	0.86	212.6	2014-04-24	06:28:58
1051	50.316283	-4.085579	1.08	201.6	2014-04-24	06:28:59
1052	50.316274	-4.085582	0.98	194.7	2014-04-24	06:29:00
1053	50.316264	-4.085589	1.19	205.8	2014-04-24	06:29:01
1054	50.316254	-4.085597	1.25	206.1	2014-04-24	06:29:02
1055	50.316244	-4.085602	1.2	195.8	2014-04-24	06:29:03
1056	50.316233	-4.085607	1.27	198.1	2014-04-24	06:29:04
1057	50.316222	-4.085615	1.34	203.9	2014-04-24	06:29:05
1058	50.316215	-4.085619	0.9	200	2014-04-24	06:29:06
1059	50.316206	-4.085624	1.02	198	2014-04-24	06:29:07
1060	50.316195	-4.08563	1.3	199.2	2014-04-24	06:29:08
1061	50.316182	-4.085638	1.57	200.6	2014-04-24	06:29:09
1062	50.31617	-4.085644	1.4	198.4	2014-04-24	06:29:10
1063	50.316165	-4.085646	0.57	193.4	2014-04-24	06:29:11
1064	50.31616	-4.085646	0.52	185.3	2014-04-24	06:29:12
1065	50.316151	-4.085649	1.01	190.6	2014-04-24	06:29:13
1066	50.31614	-4.085654	1.32	196.5	2014-04-24	06:29:14
1067	50.316125	-4.085658	1.67	189.9	2014-04-24	06:29:15
1068	50.31611	-4.085662	1.65	189.6	2014-04-24	06:29:16
1069	50.316096	-4.085669	1.7	196.3	2014-04-24	06:29:17
1070	50.316079	-4.085677	1.93	196.9	2014-04-24	06:29:18
1071	50.316075	-4.085676	0.46	172.6	2014-04-24	06:29:19
1072	50.316075	-4.085676	0.06	168.5	2014-04-24	06:29:20
1073	50.316067	-4.08568	0.9	198.9	2014-04-24	06:29:21
1074	50.316056	-4.085684	1.26	192.8	2014-04-24	06:29:22
1075	50.316041	-4.085691	1.69	197.9	2014-04-24	06:29:23
1076	50.316027	-4.0857	1.78	201.3	2014-04-24	06:29:24
1077	50.316015	-4.085708	1.42	202.2	2014-04-24	06:29:25
1078	50.316013	-4.085709	0.26	202.6	2014-04-24	06:29:26
1079	50.316013	-4.085708	0.08	47	2014-04-24	06:29:27
1080	50.316005	-4.085714	0.94	204	2014-04-24	06:29:28
1081	50.315994	-4.085718	1.27	194.9	2014-04-24	06:29:29
1082	50.315983	-4.085722	1.3	191.3	2014-04-24	06:29:30
1083	50.31597	-4.085727	1.5	193.1	2014-04-24	06:29:31
1084	50.315962	-4.085729	0.92	192	2014-04-24	06:29:32
1085	50.31596	-4.08573	0.07	190.4	2014-04-24	06:29:34
1086	50.315949	-4.085734	1.27	193.8	2014-04-24	06:29:35
1087	50.315939	-4.085735	1.17	185	2014-04-24	06:29:36
1088	50.315929	-4.085737	1.11	187.4	2014-04-24	06:29:37
1089	50.315918	-4.085743	1.25	198.4	2014-04-24	06:29:38
1090	50.315909	-4.085746	1.07	191.6	2014-04-24	06:29:39
1091	50.315904	-4.085743	0.56	158.8	2014-04-24	06:29:40
1092	50.315901	-4.085739	0.46	143.7	2014-04-24	06:29:41
1093	50.315894	-4.085737	0.78	167.7	2014-04-24	06:29:42
1094	50.315885	-4.085736	1	175.6	2014-04-24	06:29:43
1095	50.315874	-4.085739	1.24	190.8	2014-04-24	06:29:44
1096	50.315871	-4.085741	0.38	205.8	2014-04-24	06:29:45
1097	50.315874	-4.085738	0.45	33.8	2014-04-24	06:29:46
1098	50.315874	-4.085737	0.03	108.6	2014-04-24	06:29:47
1099	50.315869	-4.085737	0.61	178.9	2014-04-24	06:29:48
1100	50.315862	-4.085738	0.77	183.1	2014-04-24	06:29:49
1101	50.31586	-4.085738	0.23	183	2014-04-24	06:29:50
1102	50.315861	-4.085738	0.13	354.7	2014-04-24	06:29:51
1103	50.315869	-4.085735	0.93	13.7	2014-04-24	06:29:52
1104	50.31587	-4.085733	0.09	41	2014-04-24	06:29:54
1105	50.315866	-4.085733	0.52	174.8	2014-04-24	06:29:55
1106	50.315862	-4.085732	0.47	169.7	2014-04-24	06:29:56
1107	50.315861	-4.08573	0.08	96.1	2014-04-24	06:29:57
1108	50.315862	-4.08573	0.04	77.8	2014-04-24	06:29:58
1109	50.315864	-4.085727	0.14	41.7	2014-04-24	06:30:00
1110	50.315859	-4.085727	0.52	178.8	2014-04-24	06:30:01
1111	50.315854	-4.085725	0.51	161.6	2014-04-24	06:30:02
1112	50.315851	-4.085722	0.43	157.5	2014-04-24	06:30:03
1113	50.315849	-4.085719	0.17	125.5	2014-04-24	06:30:05
1114	50.31585	-4.085712	0.45	76.8	2014-04-24	06:30:06
1115	50.315852	-4.085706	0.5	63.3	2014-04-24	06:30:07
1116	50.315851	-4.085702	0.31	113	2014-04-24	06:30:08
1117	50.315851	-4.085702	0.03	108.6	2014-04-24	06:30:09
1118	50.315851	-4.085701	0.04	108.5	2014-04-24	06:30:11
1119	50.31585	-4.085693	0.55	95.8	2014-04-24	06:30:12
1120	50.31585	-4.085692	0.04	62	2014-04-24	06:30:13
1121	50.315845	-4.085691	0.64	169.8	2014-04-24	06:30:14
1122	50.315838	-4.085688	0.74	166.1	2014-04-24	06:30:15
1123	50.315833	-4.085685	0.61	157	2014-04-24	06:30:16
1124	50.315829	-4.085681	0.27	151.1	2014-04-24	06:30:18
1125	50.315829	-4.085681	0.01	35.7	2014-04-24	06:30:19
1126	50.315829	-4.085681	0.01	180	2014-04-24	06:30:20
1127	50.315829	-4.085681	0.02	131.4	2014-04-24	06:30:21
1128	50.315828	-4.08568	0.03	151.8	2014-04-24	06:30:23
1129	50.315828	-4.08568	0.03	167.1	2014-04-24	06:30:24
1130	50.315828	-4.08568	0	0	2014-04-24	06:30:25
1131	50.31583	-4.085679	0.21	28.4	2014-04-24	06:30:26
1132	50.315829	-4.085677	0.15	112.5	2014-04-24	06:30:27
1133	50.315837	-4.085664	1.27	46.8	2014-04-24	06:30:28
1134	50.315838	-4.085661	0.27	63	2014-04-24	06:30:29
1135	50.315841	-4.085664	0.42	326	2014-04-24	06:30:30
1136	50.315848	-4.085666	0.81	349.4	2014-04-24	06:30:31
1137	50.315853	-4.085663	0.62	21.9	2014-04-24	06:30:32
1138	50.315864	-4.085656	1.29	23.6	2014-04-24	06:30:33
1139	50.315882	-4.085641	2.29	27.4	2014-04-24	06:30:34
1140	50.315906	-4.085619	3.07	30.7	2014-04-24	06:30:35
1141	50.315928	-4.085599	2.78	30.1	2014-04-24	06:30:36
1142	50.315938	-4.08559	0.67	29.6	2014-04-24	06:30:38
1143	50.315936	-4.085591	0.29	205.6	2014-04-24	06:30:39
1144	50.315935	-4.08559	0.07	138.8	2014-04-24	06:30:41
1145	50.315943	-4.085586	0.97	19	2014-04-24	06:30:42
1146	50.315947	-4.085582	0.25	33.1	2014-04-24	06:30:44
1147	50.315947	-4.085582	0.02	211	2014-04-24	06:30:45
1148	50.315947	-4.085582	0.01	270	2014-04-24	06:30:46
1149	50.315944	-4.085585	0.35	208.4	2014-04-24	06:30:47
1150	50.315944	-4.085585	0.02	340.2	2014-04-24	06:30:48
1151	50.315944	-4.085584	0.01	50.3	2014-04-24	06:30:50
1152	50.315944	-4.085584	0.01	32.6	2014-04-24	06:30:51
1153	50.315944	-4.085584	0.02	32.6	2014-04-24	06:30:52
1154	50.315945	-4.085584	0.01	327.4	2014-04-24	06:30:54
1155	50.315945	-4.085585	0.01	308.1	2014-04-24	06:30:55
1156	50.315945	-4.085585	0.01	0	2014-04-24	06:30:56
1157	50.315945	-4.085584	0.01	29.6	2014-04-24	06:30:57
1158	50.315945	-4.085584	0.01	90	2014-04-24	06:30:58
1159	50.315945	-4.085584	0.01	32.6	2014-04-24	06:30:59
1160	50.315945	-4.085584	0.01	32.6	2014-04-24	06:31:00
1161	50.315945	-4.085584	0.02	61.5	2014-04-24	06:31:01
1162	50.315945	-4.085584	0.01	69.2	2014-04-24	06:31:03
1163	50.315945	-4.085583	0.01	29.6	2014-04-24	06:31:04
1164	50.315945	-4.085583	0.01	90	2014-04-24	06:31:05
1165	50.315943	-4.085585	0.3	206.9	2014-04-24	06:31:06
1166	50.315943	-4.085585	0.01	327.4	2014-04-24	06:31:07
1167	50.315939	-4.085586	0.5	188.9	2014-04-24	06:31:08
1168	50.315936	-4.085585	0.16	156.4	2014-04-24	06:31:10
1169	50.315942	-4.085582	0.75	16.6	2014-04-24	06:31:11
1170	50.315948	-4.085582	0.68	357.5	2014-04-24	06:31:12
1171	50.315953	-4.085583	0.5	350.4	2014-04-24	06:31:13
1172	50.315956	-4.085584	0.34	353.8	2014-04-24	06:31:14
1173	50.315957	-4.085582	0.11	40.4	2014-04-24	06:31:16
1174	50.31596	-4.085575	0.56	63.3	2014-04-24	06:31:17
1175	50.315963	-4.085566	0.69	59.9	2014-04-24	06:31:18
1176	50.315966	-4.08556	0.61	49.9	2014-04-24	06:31:19
1177	50.315969	-4.085552	0.63	61.9	2014-04-24	06:31:20
1178	50.31597	-4.085541	0.75	79.3	2014-04-24	06:31:21
1179	50.315969	-4.085529	0.89	98.5	2014-04-24	06:31:22
1180	50.315964	-4.085516	1.1	119.4	2014-04-24	06:31:23
1181	50.315955	-4.085501	1.45	135.2	2014-04-24	06:31:24
1182	50.315943	-4.085488	1.69	144.9	2014-04-24	06:31:25
1183	50.315933	-4.085473	1.49	134	2014-04-24	06:31:26
1184	50.315932	-4.085456	1.21	95.3	2014-04-24	06:31:27
1185	50.315929	-4.085451	0.52	142.5	2014-04-24	06:31:28
1186	50.315949	-4.085493	3.76	307.1	2014-04-24	06:31:29
1187	50.315974	-4.085518	3.29	327	2014-04-24	06:31:30
1188	50.315997	-4.08553	2.68	342.3	2014-04-24	06:31:31
1189	50.316033	-4.085535	4.04	354.7	2014-04-24	06:31:32
1190	50.316084	-4.08553	5.7	3.7	2014-04-24	06:31:33
1191	50.316137	-4.085552	6.07	345.4	2014-04-24	06:31:34
1192	50.316188	-4.085589	6.29	335.4	2014-04-24	06:31:35
1193	50.316241	-4.085625	6.46	336.4	2014-04-24	06:31:36
1194	50.316305	-4.085661	7.54	340.1	2014-04-24	06:31:37
1195	50.316351	-4.085711	6.2	325.4	2014-04-24	06:31:38
1196	50.316389	-4.085751	5.11	325.5	2014-04-24	06:31:39
1197	50.316439	-4.085782	5.99	338.7	2014-04-24	06:31:40
1198	50.316486	-4.085828	6.14	328	2014-04-24	06:31:41
1199	50.316525	-4.085882	5.82	319	2014-04-24	06:31:42
1200	50.316564	-4.085939	5.93	316.9	2014-04-24	06:31:43
1201	50.316598	-4.086003	5.89	309.4	2014-04-24	06:31:44
1202	50.316623	-4.086073	5.77	300	2014-04-24	06:31:45
1203	50.316636	-4.086134	4.59	288.1	2014-04-24	06:31:46
1204	50.316633	-4.086173	2.75	263.4	2014-04-24	06:31:47
1205	50.316626	-4.086192	1.61	237.7	2014-04-24	06:31:48
1206	50.31662	-4.086204	1.05	233.3	2014-04-24	06:31:49
1207	50.31661	-4.086212	1.31	206.8	2014-04-24	06:31:50
1208	50.316594	-4.086217	1.82	192.3	2014-04-24	06:31:51
1209	50.316576	-4.086222	2	189.5	2014-04-24	06:31:52
1210	50.316556	-4.086226	2.18	186.8	2014-04-24	06:31:53
1211	50.316536	-4.086227	2.23	181.8	2014-04-24	06:31:54
1212	50.316522	-4.086224	1.59	172.9	2014-04-24	06:31:55
1213	50.316512	-4.086222	1.18	174.2	2014-04-24	06:31:56
1214	50.316496	-4.086221	1.72	176.4	2014-04-24	06:31:57
1215	50.316485	-4.086215	1.34	162.4	2014-04-24	06:31:58
1216	50.316479	-4.086208	0.79	138.8	2014-04-24	06:31:59
1217	50.316471	-4.0862	1.04	150.2	2014-04-24	06:32:00
1218	50.316459	-4.086193	1.44	159.4	2014-04-24	06:32:01
1219	50.316445	-4.086186	1.61	161.7	2014-04-24	06:32:02
1220	50.316434	-4.086177	1.46	154.9	2014-04-24	06:32:03
1221	50.31642	-4.08617	1.56	160.4	2014-04-24	06:32:04
1222	50.316405	-4.086165	1.73	168.7	2014-04-24	06:32:05
1223	50.316391	-4.086156	1.7	156.6	2014-04-24	06:32:06
1224	50.316378	-4.086147	1.58	158.1	2014-04-24	06:32:07
1225	50.316369	-4.086139	1.15	149.5	2014-04-24	06:32:08
1226	50.316359	-4.08613	1.32	151.8	2014-04-24	06:32:09
1227	50.316349	-4.08612	1.33	144.8	2014-04-24	06:32:10
1228	50.316341	-4.086109	1.15	139.9	2014-04-24	06:32:11
1229	50.316329	-4.086101	1.47	157.1	2014-04-24	06:32:12
1230	50.316316	-4.086091	1.58	153.3	2014-04-24	06:32:13
1231	50.316303	-4.086085	1.5	162.2	2014-04-24	06:32:14
1232	50.3163	-4.086074	0.84	119.2	2014-04-24	06:32:15
1233	50.316295	-4.086064	0.92	125.3	2014-04-24	06:32:16
1234	50.316282	-4.086059	1.48	167	2014-04-24	06:32:17
1235	50.316267	-4.086052	1.67	162.6	2014-04-24	06:32:18
1236	50.316252	-4.086046	1.77	166	2014-04-24	06:32:19
1237	50.316235	-4.086039	1.98	164.7	2014-04-24	06:32:20
1238	50.316219	-4.086028	1.89	155.8	2014-04-24	06:32:21
1239	50.316211	-4.086017	1.25	141	2014-04-24	06:32:22
1240	50.316208	-4.086002	1.1	107.7	2014-04-24	06:32:23
1241	50.316199	-4.085991	1.24	138.8	2014-04-24	06:32:24
1242	50.316189	-4.085981	1.28	149.9	2014-04-24	06:32:25
1243	50.316181	-4.085973	1.08	146.4	2014-04-24	06:32:26
1244	50.316171	-4.085967	1.22	160.3	2014-04-24	06:32:27
1245	50.31616	-4.085956	1.44	144.8	2014-04-24	06:32:28
1246	50.316156	-4.085944	0.98	119.8	2014-04-24	06:32:29
1247	50.31615	-4.085932	1.02	128.3	2014-04-24	06:32:30
1248	50.316143	-4.085922	1.09	136	2014-04-24	06:32:31
1249	50.316135	-4.085911	1.17	139.1	2014-04-24	06:32:32
1250	50.316125	-4.0859	1.37	145.5	2014-04-24	06:32:33
1251	50.31611	-4.085893	1.75	162.4	2014-04-24	06:32:34
1252	50.316094	-4.085883	1.9	158.4	2014-04-24	06:32:35
1253	50.316085	-4.085867	1.56	133.1	2014-04-24	06:32:36
1254	50.31608	-4.085851	1.25	116.6	2014-04-24	06:32:37
1255	50.31607	-4.08584	1.36	144.7	2014-04-24	06:32:38
1256	50.316058	-4.085832	1.42	156.8	2014-04-24	06:32:39
1257	50.31605	-4.085825	1.02	150.5	2014-04-24	06:32:40
1258	50.316047	-4.085811	1.09	108.5	2014-04-24	06:32:41
1259	50.316042	-4.085799	1	126	2014-04-24	06:32:42
1260	50.316034	-4.085788	1.17	138.3	2014-04-24	06:32:43
1261	50.316026	-4.085776	1.22	132.9	2014-04-24	06:32:44
1262	50.316016	-4.085767	1.26	150.2	2014-04-24	06:32:45
1263	50.316006	-4.085757	1.4	151.2	2014-04-24	06:32:46
1264	50.316	-4.085744	1.12	124.1	2014-04-24	06:32:47
1265	50.316	-4.085731	0.97	90	2014-04-24	06:32:48
1266	50.316001	-4.085722	0.65	75.8	2014-04-24	06:32:49
1267	50.316003	-4.085717	0.17	63.9	2014-04-24	06:32:51
1268	50.316003	-4.085726	0.61	269.1	2014-04-24	06:32:52
1269	50.316002	-4.085726	0.09	196.1	2014-04-24	06:32:53
1270	50.316001	-4.085721	0.37	101.8	2014-04-24	06:32:54
1271	50.316006	-4.085714	0.79	44.7	2014-04-24	06:32:55
1272	50.316023	-4.085696	2.25	32.8	2014-04-24	06:32:56
1273	50.316057	-4.085664	4.36	31.3	2014-04-24	06:32:57
1274	50.3161	-4.08562	5.74	33.6	2014-04-24	06:32:58
1275	50.316134	-4.085566	5.42	44.7	2014-04-24	06:32:59
1276	50.316158	-4.085512	4.65	55.4	2014-04-24	06:33:00
1277	50.316182	-4.085453	4.97	57.6	2014-04-24	06:33:01
1278	50.316207	-4.085382	5.79	61.4	2014-04-24	06:33:02
1279	50.316227	-4.085291	6.86	70.9	2014-04-24	06:33:03
1280	50.316243	-4.085186	7.68	76.5	2014-04-24	06:33:04
1281	50.316259	-4.085079	7.77	76.5	2014-04-24	06:33:05
1282	50.316276	-4.08497	8.02	76.7	2014-04-24	06:33:06
1283	50.316249	-4.085145	0.76	256.3	2014-04-24	06:33:23
1284	50.316241	-4.085224	5.67	261.6	2014-04-24	06:33:24
1285	50.316235	-4.085267	3.15	257.2	2014-04-24	06:33:25
1286	50.316226	-4.085298	2.38	245.2	2014-04-24	06:33:26
1287	50.316217	-4.085321	1.91	240.1	2014-04-24	06:33:27
1288	50.31621	-4.08534	1.6	237.1	2014-04-24	06:33:28
1289	50.316202	-4.085354	1.3	231.3	2014-04-24	06:33:29
1290	50.316191	-4.085365	1.44	213.8	2014-04-24	06:33:30
1291	50.316181	-4.085376	1.4	211.8	2014-04-24	06:33:31
1292	50.31617	-4.085384	1.31	206.4	2014-04-24	06:33:32
1293	50.316173	-4.085384	0.34	353.8	2014-04-24	06:33:33
1294	50.316175	-4.085384	0.24	2.9	2014-04-24	06:33:34
1295	50.31617	-4.08539	0.71	214.6	2014-04-24	06:33:35
1296	50.316162	-4.085399	1.13	215.8	2014-04-24	06:33:36
1297	50.316152	-4.085412	1.4	219	2014-04-24	06:33:37
1298	50.31614	-4.085422	1.54	208.6	2014-04-24	06:33:38
1299	50.316128	-4.085433	1.52	211.6	2014-04-24	06:33:39
1300	50.316117	-4.085447	1.56	219.4	2014-04-24	06:33:40
1301	50.316108	-4.085459	1.35	219.8	2014-04-24	06:33:41
1302	50.3161	-4.085471	1.21	222.8	2014-04-24	06:33:42
1303	50.316092	-4.085484	1.29	225.4	2014-04-24	06:33:43
1304	50.316085	-4.085494	1.12	222.7	2014-04-24	06:33:44
1305	50.316076	-4.085506	1.26	222.2	2014-04-24	06:33:45
1306	50.316072	-4.085517	0.94	235.5	2014-04-24	06:33:46
1307	50.316068	-4.085527	0.85	238.3	2014-04-24	06:33:47
1308	50.316061	-4.085538	1.04	224.3	2014-04-24	06:33:48
1309	50.316054	-4.085546	0.96	216.4	2014-04-24	06:33:49
1310	50.316048	-4.085557	1.07	230.3	2014-04-24	06:33:50
1311	50.316042	-4.085569	1.06	230.8	2014-04-24	06:33:51
1312	50.316032	-4.085581	1.37	218.6	2014-04-24	06:33:52
1313	50.316021	-4.085595	1.62	219.1	2014-04-24	06:33:53
1314	50.316008	-4.085609	1.74	213.7	2014-04-24	06:33:54
1315	50.316	-4.08562	1.15	223.1	2014-04-24	06:33:55
1316	50.315999	-4.08563	0.71	260.2	2014-04-24	06:33:56
1317	50.315996	-4.085639	0.74	238.8	2014-04-24	06:33:57
1318	50.31599	-4.085651	1.07	233.5	2014-04-24	06:33:58
1319	50.315981	-4.085661	1.27	216.7	2014-04-24	06:33:59
1320	50.31597	-4.085672	1.45	209.6	2014-04-24	06:34:00
1321	50.315962	-4.08568	1.01	218.3	2014-04-24	06:34:01
1322	50.315963	-4.08569	0.69	274.6	2014-04-24	06:34:02
1323	50.315961	-4.085701	0.85	254	2014-04-24	06:34:03
1324	50.315951	-4.085713	1.35	215.6	2014-04-24	06:34:04
1325	50.315941	-4.085723	1.37	213.6	2014-04-24	06:34:05
1326	50.315931	-4.085732	1.22	209.9	2014-04-24	06:34:06
1327	50.315921	-4.085741	1.27	209.4	2014-04-24	06:34:07
1328	50.315912	-4.085749	1.15	210.1	2014-04-24	06:34:08
1329	50.315911	-4.08575	0.2	209.9	2014-04-24	06:34:09
1330	50.315915	-4.085744	0.63	44.6	2014-04-24	06:34:10
1331	50.315918	-4.085741	0.23	26.3	2014-04-24	06:34:12
1332	50.315919	-4.085742	0.06	308.5	2014-04-24	06:34:13
1333	50.315919	-4.085742	0.01	90	2014-04-24	06:34:14
1334	50.315919	-4.085741	0.05	80.6	2014-04-24	06:34:15
1335	50.315918	-4.08574	0.07	131.3	2014-04-24	06:34:16
1336	50.315918	-4.085736	0.29	103.2	2014-04-24	06:34:17
1337	50.315922	-4.085731	0.57	37.1	2014-04-24	06:34:18
1338	50.315928	-4.085728	0.71	20.3	2014-04-24	06:34:19
1339	50.31593	-4.085726	0.15	30.6	2014-04-24	06:34:21
1340	50.315923	-4.085725	0.76	174.6	2014-04-24	06:34:22
1341	50.315916	-4.085727	0.84	191.9	2014-04-24	06:34:23
1342	50.315911	-4.085725	0.53	167.7	2014-04-24	06:34:24
1343	50.315911	-4.085725	0.08	140.9	2014-04-24	06:34:25
1344	50.315912	-4.085721	0.15	67.2	2014-04-24	06:34:27
1345	50.315909	-4.085722	0.18	188.5	2014-04-24	06:34:29
1346	50.315909	-4.085721	0.05	90	2014-04-24	06:34:30
1347	50.315909	-4.085721	0.03	43.2	2014-04-24	06:34:31
1348	50.315912	-4.085717	0.49	37.2	2014-04-24	06:34:32
1349	50.315914	-4.085713	0.28	57.9	2014-04-24	06:34:33
1350	50.315913	-4.085713	0.04	143.6	2014-04-24	06:34:35
1351	50.315913	-4.085712	0.03	148.5	2014-04-24	06:34:36
1352	50.315913	-4.085712	0.04	76.6	2014-04-24	06:34:37
1353	50.31591	-4.085706	0.5	125.2	2014-04-24	06:34:38
1354	50.315908	-4.085699	0.57	122.9	2014-04-24	06:34:39
1355	50.315907	-4.085698	0.09	113.8	2014-04-24	06:34:40
1356	50.315907	-4.085697	0.05	101.9	2014-04-24	06:34:41
1357	50.315901	-4.085698	0.66	181.5	2014-04-24	06:34:42
1358	50.315899	-4.085695	0.34	149.1	2014-04-24	06:34:43
1359	50.315906	-4.08569	0.86	24.5	2014-04-24	06:34:44
1360	50.315913	-4.085686	0.85	18.3	2014-04-24	06:34:45
1361	50.315915	-4.085684	0.13	36.1	2014-04-24	06:34:47
1362	50.315914	-4.085684	0.05	128.1	2014-04-24	06:34:48
1363	50.315911	-4.08568	0.47	146.8	2014-04-24	06:34:49
1364	50.315907	-4.085677	0.48	150.4	2014-04-24	06:34:50
1365	50.315904	-4.085672	0.46	134.1	2014-04-24	06:34:51
1366	50.315901	-4.085668	0.43	140.8	2014-04-24	06:34:52
1367	50.315898	-4.085667	0.37	159.2	2014-04-24	06:34:53
1368	50.315898	-4.085665	0.04	116	2014-04-24	06:34:55
1369	50.315898	-4.085665	0.06	90	2014-04-24	06:34:56
1370	50.315898	-4.085664	0.07	64.1	2014-04-24	06:34:57
1371	50.315899	-4.085662	0.05	63.9	2014-04-24	06:34:59
1372	50.315899	-4.085661	0.08	70.2	2014-04-24	06:35:00
1373	50.315899	-4.08566	0.07	82.2	2014-04-24	06:35:01
1374	50.315898	-4.085655	0.38	111.4	2014-04-24	06:35:02
1375	50.315898	-4.085654	0.1	79.4	2014-04-24	06:35:03
1376	50.315901	-4.085648	0.54	45.3	2014-04-24	06:35:04
1377	50.315901	-4.085648	0.05	69.5	2014-04-24	06:35:05
1378	50.315902	-4.085647	0.03	58.7	2014-04-24	06:35:07
1379	50.315893	-4.085648	1.02	185.3	2014-04-24	06:35:08
1380	50.315884	-4.085648	1	177.6	2014-04-24	06:35:09
1381	50.315881	-4.085648	0.29	180	2014-04-24	06:35:10
1382	50.315881	-4.085648	0.02	16.7	2014-04-24	06:35:11
1383	50.315885	-4.085652	0.54	331.2	2014-04-24	06:35:12
1384	50.315888	-4.085663	0.87	290	2014-04-24	06:35:13
1385	50.315888	-4.08568	1.23	270.4	2014-04-24	06:35:14
1386	50.315888	-4.085702	1.52	269	2014-04-24	06:35:15
1387	50.315888	-4.085724	1.62	270	2014-04-24	06:35:16
1388	50.315891	-4.085747	1.67	281	2014-04-24	06:35:17
1389	50.315896	-4.085766	1.45	293.5	2014-04-24	06:35:18
1390	50.315904	-4.085779	1.31	315.7	2014-04-24	06:35:19
1391	50.315934	-4.085785	3.35	353.2	2014-04-24	06:35:20
1392	50.315989	-4.085794	6.16	353.6	2014-04-24	06:35:21
1393	50.316053	-4.085826	7.43	342.5	2014-04-24	06:35:22
1394	50.316087	-4.085888	5.82	311	2014-04-24	06:35:23
1395	50.316091	-4.085948	4.3	276	2014-04-24	06:35:24
1396	50.316096	-4.085992	3.16	279.2	2014-04-24	06:35:25
1397	50.316101	-4.086036	3.24	281	2014-04-24	06:35:26
1398	50.316107	-4.086081	3.27	281.7	2014-04-24	06:35:27
1399	50.316139	-4.086192	1.08	293.9	2014-04-24	06:35:35
1400	50.316092	-4.086063	10.56	119.5	2014-04-24	06:35:36
1401	50.316064	-4.085987	6.2	120	2014-04-24	06:35:37
1402	50.316054	-4.085943	3.36	109.1	2014-04-24	06:35:38
1403	50.316036	-4.085912	2.96	133.1	2014-04-24	06:35:39
1404	50.316023	-4.085889	2.18	130.7	2014-04-24	06:35:40
1405	50.31601	-4.085873	1.83	143.2	2014-04-24	06:35:41
1406	50.315996	-4.085857	1.99	143.8	2014-04-24	06:35:42
1407	50.315985	-4.085839	1.76	133.7	2014-04-24	06:35:43
1408	50.315975	-4.085822	1.59	130.7	2014-04-24	06:35:44
1409	50.315969	-4.085804	1.48	121.1	2014-04-24	06:35:45
1410	50.315961	-4.085791	1.26	132.4	2014-04-24	06:35:46
1411	50.31595	-4.085782	1.4	151	2014-04-24	06:35:47
1412	50.315939	-4.085771	1.38	147.6	2014-04-24	06:35:48
1413	50.31593	-4.085762	1.29	147.7	2014-04-24	06:35:49
1414	50.315926	-4.085749	0.94	114.5	2014-04-24	06:35:50
1415	50.315927	-4.085736	0.97	87.2	2014-04-24	06:35:51
1416	50.315919	-4.085726	1.05	140.3	2014-04-24	06:35:52
1417	50.315906	-4.085719	1.56	159.5	2014-04-24	06:35:53
1418	50.315892	-4.08571	1.7	158.4	2014-04-24	06:35:54
1419	50.315879	-4.085697	1.7	147.4	2014-04-24	06:35:55
1420	50.31587	-4.085683	1.42	134.2	2014-04-24	06:35:56
1421	50.315862	-4.085669	1.32	131.7	2014-04-24	06:35:57
1422	50.315861	-4.085658	0.8	100.7	2014-04-24	06:35:58
1423	50.315862	-4.08565	0.56	79.4	2014-04-24	06:35:59
1424	50.315859	-4.085643	0.6	122.8	2014-04-24	06:36:00
1425	50.315859	-4.085641	0.13	60	2014-04-24	06:36:01
1426	50.315859	-4.085641	0.04	176.2	2014-04-24	06:36:03
1427	50.315861	-4.085635	0.55	58.1	2014-04-24	06:36:04
1428	50.315867	-4.085626	0.83	46.1	2014-04-24	06:36:05
1429	50.315874	-4.085621	0.91	25.3	2014-04-24	06:36:06
1430	50.315887	-4.085617	1.49	11.3	2014-04-24	06:36:07
1431	50.315911	-4.085613	2.73	4.9	2014-04-24	06:36:08
1432	50.315949	-4.085608	4.18	5.7	2014-04-24	06:36:09
1433	50.315997	-4.085596	5.39	8.9	2014-04-24	06:36:10
1434	50.31605	-4.085603	5.96	355.3	2014-04-24	06:36:11
1435	50.316098	-4.085636	5.85	336.2	2014-04-24	06:36:12
1436	50.316144	-4.085677	5.89	330.1	2014-04-24	06:36:13
1437	50.316193	-4.085726	6.46	327.8	2014-04-24	06:36:14
1438	50.31624	-4.085783	6.58	321.9	2014-04-24	06:36:15
1439	50.316281	-4.085833	5.87	322.4	2014-04-24	06:36:16
1440	50.316334	-4.085862	6.22	340.8	2014-04-24	06:36:17
1441	50.316383	-4.085905	6.2	330.7	2014-04-24	06:36:18
1442	50.316416	-4.085957	5.26	315.1	2014-04-24	06:36:19
1443	50.316456	-4.086002	5.46	324	2014-04-24	06:36:20
1444	50.316498	-4.086047	5.7	325.9	2014-04-24	06:36:21
1445	50.316537	-4.0861	5.75	318.8	2014-04-24	06:36:22
1446	50.316571	-4.086159	5.64	312.1	2014-04-24	06:36:23
1447	50.316601	-4.086215	5.18	310.6	2014-04-24	06:36:24
1448	50.316623	-4.086266	4.38	303.6	2014-04-24	06:36:25
1449	50.316636	-4.086307	3.27	295.7	2014-04-24	06:36:26
1450	50.316637	-4.086327	1.43	274.1	2014-04-24	06:36:27
1451	50.316633	-4.086334	0.66	229.7	2014-04-24	06:36:28
1452	50.316627	-4.086341	0.79	219.1	2014-04-24	06:36:29
1453	50.316618	-4.086345	1.03	194.1	2014-04-24	06:36:30
1454	50.316607	-4.086348	1.23	190.9	2014-04-24	06:36:31
1455	50.316596	-4.086343	1.29	162.3	2014-04-24	06:36:32
1456	50.316583	-4.086334	1.61	158.2	2014-04-24	06:36:33
1457	50.316567	-4.086328	1.8	165.8	2014-04-24	06:36:34
1458	50.31655	-4.086321	2.01	165.8	2014-04-24	06:36:35
1459	50.316538	-4.086316	1.33	162.5	2014-04-24	06:36:36
1460	50.316531	-4.086311	0.89	158.5	2014-04-24	06:36:37
1461	50.31652	-4.086302	1.37	152.9	2014-04-24	06:36:38
1462	50.316505	-4.086296	1.7	165.3	2014-04-24	06:36:39
1463	50.316489	-4.08629	1.89	167.2	2014-04-24	06:36:40
1464	50.316474	-4.086283	1.76	163.8	2014-04-24	06:36:41
1465	50.316465	-4.086275	1.08	146.6	2014-04-24	06:36:42
1466	50.316459	-4.086266	0.92	139.3	2014-04-24	06:36:43
1467	50.316448	-4.086258	1.41	155	2014-04-24	06:36:44
1468	50.316436	-4.08625	1.4	156.9	2014-04-24	06:36:45
1469	50.316422	-4.086244	1.64	164.9	2014-04-24	06:36:46
1470	50.316406	-4.086238	1.86	166.1	2014-04-24	06:36:47
1471	50.316393	-4.086229	1.57	157	2014-04-24	06:36:48
1472	50.31638	-4.086221	1.54	157.4	2014-04-24	06:36:49
1473	50.316369	-4.086212	1.34	152.4	2014-04-24	06:36:50
1474	50.316358	-4.086206	1.36	159.8	2014-04-24	06:36:51
1475	50.316344	-4.0862	1.55	164	2014-04-24	06:36:52
1476	50.31633	-4.08619	1.72	157	2014-04-24	06:36:53
1477	50.316317	-4.086181	1.55	155.8	2014-04-24	06:36:54
1478	50.316308	-4.086174	1.18	152.1	2014-04-24	06:36:55
1479	50.316303	-4.086164	0.86	129.5	2014-04-24	06:36:56
1480	50.316295	-4.086155	1.09	143	2014-04-24	06:36:57
1481	50.316283	-4.086146	1.48	155.8	2014-04-24	06:36:58
1482	50.316271	-4.086139	1.46	157.8	2014-04-24	06:36:59
1483	50.316258	-4.086131	1.52	159.3	2014-04-24	06:37:00
1484	50.316249	-4.086119	1.32	139.8	2014-04-24	06:37:01
1485	50.316244	-4.086108	1	125.5	2014-04-24	06:37:02
1486	50.316233	-4.086097	1.42	148	2014-04-24	06:37:03
1487	50.31622	-4.086085	1.7	150.8	2014-04-24	06:37:04
1488	50.316207	-4.086076	1.57	154.8	2014-04-24	06:37:05
1489	50.316194	-4.086069	1.52	161	2014-04-24	06:37:06
1490	50.316189	-4.086059	0.9	126.9	2014-04-24	06:37:07
1491	50.316191	-4.08605	0.68	69.2	2014-04-24	06:37:08
1492	50.316192	-4.086047	0.24	69	2014-04-24	06:37:09
1493	50.316191	-4.086042	0.4	109.3	2014-04-24	06:37:10
1494	50.316189	-4.086033	0.64	110.6	2014-04-24	06:37:11
1495	50.316183	-4.086028	0.74	147	2014-04-24	06:37:12
1496	50.316173	-4.086023	1.18	164.2	2014-04-24	06:37:13
1497	50.316161	-4.086015	1.46	156.7	2014-04-24	06:37:14
1498	50.316152	-4.086006	1.2	149.1	2014-04-24	06:37:15
1499	50.316145	-4.085997	1.02	139.3	2014-04-24	06:37:16
1500	50.316136	-4.085987	1.26	145.4	2014-04-24	06:37:17
1501	50.316127	-4.085977	1.2	146	2014-04-24	06:37:18
1502	50.316121	-4.085966	1.03	126	2014-04-24	06:37:19
1503	50.316115	-4.085954	1.05	129	2014-04-24	06:37:20
1504	50.316109	-4.085943	1.07	132.8	2014-04-24	06:37:21
1505	50.31611	-4.08593	0.97	78.9	2014-04-24	06:37:22
1506	50.316124	-4.085916	1.77	34.2	2014-04-24	06:37:23
1507	50.31613	-4.085906	1	42.1	2014-04-24	06:37:24
1508	50.316127	-4.085901	0.5	134	2014-04-24	06:37:25
1509	50.316121	-4.085896	0.81	151	2014-04-24	06:37:26
1510	50.316113	-4.08589	0.96	153.4	2014-04-24	06:37:27
1511	50.316105	-4.085881	1.07	146.9	2014-04-24	06:37:28
1512	50.316094	-4.085873	1.37	154	2014-04-24	06:37:29
1513	50.316084	-4.085863	1.29	148.1	2014-04-24	06:37:30
1514	50.316076	-4.085854	1.08	142.4	2014-04-24	06:37:31
1515	50.316069	-4.085847	1.02	149.7	2014-04-24	06:37:32
1516	50.31606	-4.08584	1.1	152.9	2014-04-24	06:37:33
1517	50.31605	-4.085832	1.22	154.8	2014-04-24	06:37:34
1518	50.316039	-4.085825	1.31	155.2	2014-04-24	06:37:35
1519	50.316032	-4.085815	1.06	139.8	2014-04-24	06:37:36
1520	50.316025	-4.085804	1.1	132.9	2014-04-24	06:37:37
1521	50.316016	-4.085792	1.3	141.5	2014-04-24	06:37:38
1522	50.316008	-4.085779	1.36	133.5	2014-04-24	06:37:39
1523	50.316006	-4.085764	1.07	98.5	2014-04-24	06:37:40
1524	50.316005	-4.085749	1.03	96.8	2014-04-24	06:37:41
1525	50.316002	-4.085737	0.94	113.4	2014-04-24	06:37:42
1526	50.315996	-4.085727	0.95	132.1	2014-04-24	06:37:43
1527	50.315988	-4.085716	1.24	139.5	2014-04-24	06:37:44
1528	50.315978	-4.085706	1.34	146.6	2014-04-24	06:37:45
1529	50.315968	-4.085697	1.25	150	2014-04-24	06:37:46
1530	50.315956	-4.085692	1.39	164.9	2014-04-24	06:37:47
1531	50.315943	-4.085688	1.4	170.2	2014-04-24	06:37:48
1532	50.315933	-4.085683	1.25	163.7	2014-04-24	06:37:49
1533	50.315923	-4.085677	1.13	158	2014-04-24	06:37:50
1534	50.315918	-4.08567	0.82	140.7	2014-04-24	06:37:51
1535	50.315915	-4.085662	0.65	114.7	2014-04-24	06:37:52
1536	50.315909	-4.085656	0.75	148.2	2014-04-24	06:37:53
1537	50.315902	-4.085651	0.85	155.6	2014-04-24	06:37:54
1538	50.315893	-4.085648	1.14	167	2014-04-24	06:37:55
1539	50.315884	-4.085639	1.15	148.2	2014-04-24	06:37:56
1540	50.315877	-4.085627	1.1	129.6	2014-04-24	06:37:57
1541	50.315875	-4.085615	0.87	104.3	2014-04-24	06:37:58
1542	50.315873	-4.085605	0.8	113.2	2014-04-24	06:37:59
1543	50.315865	-4.085594	1.14	138	2014-04-24	06:38:00
1544	50.315855	-4.085582	1.45	143.1	2014-04-24	06:38:01
1545	50.315843	-4.085571	1.53	149.5	2014-04-24	06:38:02
1546	50.315831	-4.085561	1.46	150.2	2014-04-24	06:38:03
1547	50.315822	-4.085552	1.27	149	2014-04-24	06:38:04
1548	50.31582	-4.085543	0.62	105	2014-04-24	06:38:05
1549	50.31583	-4.085534	1.28	32.1	2014-04-24	06:38:06
1550	50.315837	-4.085528	0.87	27.6	2014-04-24	06:38:07
1551	50.315837	-4.085528	0.05	14.5	2014-04-24	06:38:08
1552	50.315834	-4.085525	0.37	150.6	2014-04-24	06:38:09
1553	50.315832	-4.085522	0.39	139.9	2014-04-24	06:38:10
1554	50.31583	-4.085518	0.31	120.7	2014-04-24	06:38:11
1555	50.31583	-4.085514	0.3	88.1	2014-04-24	06:38:12
1556	50.315831	-4.085513	0.06	52.4	2014-04-24	06:38:13
1557	50.315841	-4.085508	1.19	18.1	2014-04-24	06:38:14
1558	50.315849	-4.085502	0.98	26.7	2014-04-24	06:38:15
1559	50.315853	-4.085495	0.73	44	2014-04-24	06:38:16
1560	50.315855	-4.085489	0.4	68.3	2014-04-24	06:38:17
1561	50.315854	-4.085489	0.08	158.2	2014-04-24	06:38:18
1562	50.315854	-4.085489	0.06	168	2014-04-24	06:38:19
1563	50.315847	-4.085485	0.77	161	2014-04-24	06:38:20
1564	50.31584	-4.085482	0.83	162.5	2014-04-24	06:38:21
1565	50.31583	-4.085478	1.13	168.2	2014-04-24	06:38:22
1566	50.315822	-4.085475	0.9	165	2014-04-24	06:38:23
1567	50.315819	-4.085471	0.43	138	2014-04-24	06:38:24
1568	50.315817	-4.085467	0.34	126.7	2014-04-24	06:38:25
1569	50.315818	-4.085467	0.08	8.2	2014-04-24	06:38:26
1570	50.315818	-4.085468	0.05	260.6	2014-04-24	06:38:27
1571	50.315818	-4.085468	0.02	343.3	2014-04-24	06:38:28
1572	50.315818	-4.085467	0.08	83.4	2014-04-24	06:38:29
1573	50.315823	-4.08546	0.74	44.2	2014-04-24	06:38:30
1574	50.315829	-4.085454	0.73	33.7	2014-04-24	06:38:31
1575	50.315829	-4.085452	0.08	71.9	2014-04-24	06:38:33
1576	50.315829	-4.085451	0.08	112	2014-04-24	06:38:34
1577	50.315829	-4.08545	0.06	98.6	2014-04-24	06:38:35
1578	50.315824	-4.085445	0.69	146.1	2014-04-24	06:38:36
1579	50.31582	-4.085442	0.39	151.8	2014-04-24	06:38:37
1580	50.31582	-4.085442	0.04	154.8	2014-04-24	06:38:38
1581	50.315824	-4.085447	0.61	320.9	2014-04-24	06:38:39
1582	50.315828	-4.085449	0.42	344.6	2014-04-24	06:38:40
1583	50.315828	-4.085449	0.02	233.6	2014-04-24	06:38:41
1584	50.315828	-4.085443	0.45	87.6	2014-04-24	06:38:42
1585	50.315829	-4.085442	0.06	32.6	2014-04-24	06:38:43
1586	50.315829	-4.085443	0.1	349.8	2014-04-24	06:38:44
1587	50.31583	-4.085443	0.1	345.9	2014-04-24	06:38:45
1588	50.315831	-4.085442	0.06	59.7	2014-04-24	06:38:47
1589	50.315838	-4.085436	0.84	25.7	2014-04-24	06:38:48
1590	50.315843	-4.085436	0.3	5.2	2014-04-24	06:38:50
1591	50.315843	-4.085435	0.06	32.6	2014-04-24	06:38:51
1592	50.315844	-4.085436	0.08	324.1	2014-04-24	06:38:52
1593	50.315845	-4.085436	0.09	3.5	2014-04-24	06:38:53
1594	50.315845	-4.085436	0.05	339.2	2014-04-24	06:38:54
1595	50.315845	-4.085436	0.02	306.4	2014-04-24	06:38:55
1596	50.315846	-4.085437	0.09	336.9	2014-04-24	06:38:56
1597	50.315847	-4.085437	0.08	3.8	2014-04-24	06:38:57
1598	50.315851	-4.085435	0.46	18.8	2014-04-24	06:38:58
1599	50.315852	-4.085434	0.08	13.4	2014-04-24	06:39:00
1600	50.315853	-4.085434	0.08	25.5	2014-04-24	06:39:01
1601	50.315853	-4.085433	0.04	62.4	2014-04-24	06:39:02
1602	50.315853	-4.085433	0.05	136.8	2014-04-24	06:39:03
1603	50.315853	-4.085432	0.05	90	2014-04-24	06:39:04
1604	50.315857	-4.085426	0.61	43.6	2014-04-24	06:39:05
1605	50.315857	-4.085425	0.06	32.3	2014-04-24	06:39:07
1606	50.315858	-4.085425	0.05	52.5	2014-04-24	06:39:08
1607	50.315858	-4.085424	0.05	79.4	2014-04-24	06:39:09
1608	50.31586	-4.085416	0.66	62.3	2014-04-24	06:39:10
1609	50.31586	-4.085413	0.11	90	2014-04-24	06:39:12
1610	50.315858	-4.085443	2.19	262.2	2014-04-24	06:39:13
1611	50.315853	-4.085474	2.22	256.9	2014-04-24	06:39:14
1612	50.315851	-4.085498	1.77	262.5	2014-04-24	06:39:15
1613	50.315854	-4.085518	1.41	282.2	2014-04-24	06:39:16
1614	50.315859	-4.085532	1.2	299.8	2014-04-24	06:39:17
1615	50.315869	-4.085543	1.32	323.9	2014-04-24	06:39:18
1616	50.315892	-4.085549	2.67	350.9	2014-04-24	06:39:19
1617	50.315938	-4.085561	5.16	350.7	2014-04-24	06:39:20
1618	50.315997	-4.08559	6.82	342.6	2014-04-24	06:39:21
1619	50.316059	-4.085633	7.54	336.1	2014-04-24	06:39:22
1620	50.316114	-4.085686	7.2	328.4	2014-04-24	06:39:23
1621	50.316142	-4.085748	5.43	305.3	2014-04-24	06:39:24
1622	50.316154	-4.085791	3.36	293.4	2014-04-24	06:39:25
1623	50.316172	-4.085809	2.36	327.3	2014-04-24	06:39:26
1624	50.31619	-4.085827	2.4	327.6	2014-04-24	06:39:27
1625	50.316208	-4.085846	2.45	327	2014-04-24	06:39:28
1626	50.316257	-4.085897	1.3	326.5	2014-04-24	06:39:33
1627	50.316259	-4.085878	1.36	79.8	2014-04-24	06:39:34
1628	50.316257	-4.085858	1.45	97.4	2014-04-24	06:39:35
1629	50.316244	-4.085832	2.35	129.2	2014-04-24	06:39:36
1630	50.316207	-4.085816	4.25	164.7	2014-04-24	06:39:37
1631	50.316174	-4.085809	3.78	172.4	2014-04-24	06:39:38
1632	50.316147	-4.085802	3.01	170.2	2014-04-24	06:39:39
1633	50.316146	-4.085792	0.7	100.7	2014-04-24	06:39:40
1634	50.316158	-4.085783	1.49	27.3	2014-04-24	06:39:41
1635	50.316164	-4.085776	0.82	32.9	2014-04-24	06:39:42
1636	50.316163	-4.085772	0.33	100	2014-04-24	06:39:43
1637	50.316154	-4.085766	1.11	160.2	2014-04-24	06:39:44
1638	50.316139	-4.08576	1.78	164.3	2014-04-24	06:39:45
1639	50.316124	-4.085758	1.64	175	2014-04-24	06:39:46
1640	50.316114	-4.08575	1.21	154.3	2014-04-24	06:39:47
1641	50.316106	-4.085742	1.13	146.9	2014-04-24	06:39:48
1642	50.316092	-4.08574	1.57	176.7	2014-04-24	06:39:49
1643	50.316077	-4.085739	1.65	176.9	2014-04-24	06:39:50
1644	50.316071	-4.085733	0.8	145.6	2014-04-24	06:39:51
1645	50.316066	-4.085726	0.73	137.6	2014-04-24	06:39:52
1646	50.316055	-4.085722	1.28	166.8	2014-04-24	06:39:53
1647	50.316042	-4.085718	1.43	169.9	2014-04-24	06:39:54
1648	50.316029	-4.085714	1.51	168.7	2014-04-24	06:39:55
1649	50.316019	-4.085708	1.11	159.7	2014-04-24	06:39:56
1650	50.316015	-4.085699	0.88	126.6	2014-04-24	06:39:57
1651	50.316009	-4.085689	0.97	134.6	2014-04-24	06:39:58
1652	50.316002	-4.085677	1.08	131.2	2014-04-24	06:39:59
1653	50.315997	-4.085664	1.11	119.3	2014-04-24	06:40:00
1654	50.315994	-4.085647	1.23	106.3	2014-04-24	06:40:01
1655	50.315991	-4.085629	1.37	103.4	2014-04-24	06:40:02
1656	50.315988	-4.08561	1.38	105.7	2014-04-24	06:40:03
1657	50.315988	-4.085594	1.13	89.5	2014-04-24	06:40:04
1658	50.316003	-4.085575	2.13	39.5	2014-04-24	06:40:05
1659	50.316034	-4.085546	3.98	31	2014-04-24	06:40:06
1660	50.316076	-4.085507	5.46	30.7	2014-04-24	06:40:07
1661	50.316117	-4.085449	6.19	41.8	2014-04-24	06:40:08
1662	50.316152	-4.085381	6.2	51.1	2014-04-24	06:40:09
1663	50.316183	-4.085314	5.86	54.1	2014-04-24	06:40:10
1664	50.316214	-4.085246	5.91	54.8	2014-04-24	06:40:11
1665	50.316244	-4.085179	5.82	55.1	2014-04-24	06:40:12
1666	50.31611	-4.085449	1.73	232.1	2014-04-24	06:40:26
1667	50.316103	-4.085443	0.8	149.6	2014-04-24	06:40:27
1668	50.316091	-4.085451	1.44	201.9	2014-04-24	06:40:28
1669	50.316078	-4.085459	1.64	200.7	2014-04-24	06:40:29
1670	50.31606	-4.085466	1.99	194.8	2014-04-24	06:40:30
1671	50.316045	-4.085474	1.79	198.6	2014-04-24	06:40:31
1672	50.316045	-4.085476	0.13	278.2	2014-04-24	06:40:32
1673	50.316049	-4.085477	0.43	350.4	2014-04-24	06:40:33
1674	50.316042	-4.085483	0.85	210.5	2014-04-24	06:40:34
1675	50.316033	-4.085493	1.32	214.3	2014-04-24	06:40:35
1676	50.316025	-4.085505	1.21	221.4	2014-04-24	06:40:36
1677	50.316018	-4.085514	0.98	223.7	2014-04-24	06:40:37
1678	50.316008	-4.085528	1.52	218.7	2014-04-24	06:40:38
1679	50.315993	-4.085539	1.83	205.4	2014-04-24	06:40:39
1680	50.315983	-4.085548	1.27	211.2	2014-04-24	06:40:40
1681	50.315977	-4.085557	0.98	224.1	2014-04-24	06:40:41
1682	50.315965	-4.085567	1.47	207.3	2014-04-24	06:40:42
1683	50.315952	-4.085578	1.65	208.7	2014-04-24	06:40:43
1684	50.315946	-4.085589	1.02	233.4	2014-04-24	06:40:44
1685	50.315944	-4.085598	0.67	246.2	2014-04-24	06:40:45
1686	50.315938	-4.085608	1.01	226.1	2014-04-24	06:40:46
1687	50.315929	-4.085617	1.17	210.6	2014-04-24	06:40:47
1688	50.315919	-4.085624	1.22	203.6	2014-04-24	06:40:48
1689	50.315912	-4.085633	1.01	222.6	2014-04-24	06:40:49
1690	50.315906	-4.085643	0.95	224.4	2014-04-24	06:40:50
1691	50.315901	-4.085654	0.98	237.7	2014-04-24	06:40:51
1692	50.315894	-4.085664	1.05	222.7	2014-04-24	06:40:52
1693	50.315883	-4.085675	1.52	211.4	2014-04-24	06:40:53
1694	50.31587	-4.085689	1.7	214.9	2014-04-24	06:40:54
1695	50.315856	-4.0857	1.74	206.7	2014-04-24	06:40:55
1696	50.315842	-4.085711	1.74	207.3	2014-04-24	06:40:56
1697	50.315837	-4.085721	0.91	226.6	2014-04-24	06:40:57
1698	50.315833	-4.085728	0.69	232.8	2014-04-24	06:40:58
1699	50.315826	-4.085742	1.21	230.4	2014-04-24	06:40:59
1700	50.315817	-4.085755	1.38	223.1	2014-04-24	06:41:00
1701	50.315808	-4.085766	1.23	218.1	2014-04-24	06:41:01
1702	50.315806	-4.085774	0.61	247.7	2014-04-24	06:41:02
1703	50.315804	-4.085782	0.67	250.5	2014-04-24	06:41:03
1704	50.315798	-4.085795	1.09	233.6	2014-04-24	06:41:04
1705	50.315791	-4.085806	1.11	225.3	2014-04-24	06:41:05
1706	50.315784	-4.085807	0.75	187.8	2014-04-24	06:41:06
1707	50.315779	-4.085808	0.66	183.6	2014-04-24	06:41:07
1708	50.315777	-4.085814	0.48	249.4	2014-04-24	06:41:08
1709	50.315778	-4.085817	0.22	303.3	2014-04-24	06:41:09
1710	50.315786	-4.085811	0.97	23.6	2014-04-24	06:41:10
1711	50.315813	-4.085796	3.17	19.6	2014-04-24	06:41:11
1712	50.315855	-4.085764	5.22	26.1	2014-04-24	06:41:12
1713	50.315903	-4.085715	6.36	33.6	2014-04-24	06:41:13
1714	50.315941	-4.085654	6.08	45.3	2014-04-24	06:41:14
1715	50.315973	-4.085582	6.23	55.5	2014-04-24	06:41:15
1716	50.316014	-4.085508	6.96	48.7	2014-04-24	06:41:16
1717	50.316061	-4.08544	7.15	42.8	2014-04-24	06:41:17
1718	50.316108	-4.085373	7.06	42.3	2014-04-24	06:41:18
1719	50.316155	-4.085306	7.07	42.3	2014-04-24	06:41:19
1720	50.316174	-4.085406	0.29	286.9	2014-04-24	06:41:45
1721	50.316172	-4.085522	1.37	268.3	2014-04-24	06:41:51
1722	50.316163	-4.085523	0.98	184.9	2014-04-24	06:41:52
1723	50.316154	-4.085525	1.09	188.7	2014-04-24	06:41:53
1724	50.316141	-4.085516	1.54	154.8	2014-04-24	06:41:54
1725	50.316158	-4.085489	2.72	46.1	2014-04-24	06:41:55
1726	50.316178	-4.085477	2.42	19.6	2014-04-24	06:41:56
1727	50.316196	-4.085474	1.94	5.8	2014-04-24	06:41:57
1728	50.316199	-4.08548	0.57	312.5	2014-04-24	06:41:58
1729	50.316188	-4.085497	1.68	224.1	2014-04-24	06:41:59
1730	50.316178	-4.085507	1.4	211.9	2014-04-24	06:42:00
1731	50.316172	-4.085508	0.64	184.8	2014-04-24	06:42:01
1732	50.316166	-4.085508	0.65	182.6	2014-04-24	06:42:02
1733	50.316161	-4.085508	0.59	174.8	2014-04-24	06:42:03
1734	50.316196	-4.085544	0.19	326.8	2014-04-24	06:42:28
1735	50.316198	-4.085548	0.4	306	2014-04-24	06:42:29
1736	50.316197	-4.085552	0.34	234.5	2014-04-24	06:42:30
1737	50.316192	-4.085557	0.62	212.5	2014-04-24	06:42:31
1738	50.316186	-4.085561	0.76	205.7	2014-04-24	06:42:32
1739	50.316178	-4.085569	0.99	212.3	2014-04-24	06:42:33
1740	50.316167	-4.085576	1.4	201.4	2014-04-24	06:42:34
1741	50.316156	-4.085579	1.17	189.9	2014-04-24	06:42:35
1742	50.316151	-4.085581	0.63	192	2014-04-24	06:42:36
1743	50.316145	-4.085584	0.7	196.8	2014-04-24	06:42:37
1744	50.316136	-4.085589	1.07	202.3	2014-04-24	06:42:38
1745	50.316129	-4.085593	0.82	198.7	2014-04-24	06:42:39
1746	50.31612	-4.085596	1.03	191.1	2014-04-24	06:42:40
1747	50.31611	-4.085597	1.13	186.1	2014-04-24	06:42:41
1748	50.316105	-4.085599	0.56	191.7	2014-04-24	06:42:42
1749	50.316106	-4.085598	0.15	16.8	2014-04-24	06:42:43
1750	50.3161	-4.085597	0.7	172.1	2014-04-24	06:42:44
1751	50.316091	-4.0856	0.96	193	2014-04-24	06:42:45
1752	50.316083	-4.085603	0.93	194	2014-04-24	06:42:46
1753	50.316074	-4.085605	1.07	188.4	2014-04-24	06:42:47
1754	50.316064	-4.085611	1.13	201.6	2014-04-24	06:42:48
1755	50.316055	-4.085615	1.01	193.3	2014-04-24	06:42:49
1756	50.316045	-4.085617	1.15	189.2	2014-04-24	06:42:50
1757	50.316035	-4.085619	1.1	187.5	2014-04-24	06:42:51
1758	50.316028	-4.085618	0.81	174.5	2014-04-24	06:42:52
1759	50.316022	-4.085615	0.78	162.7	2014-04-24	06:42:53
1760	50.316012	-4.085614	1.01	176.9	2014-04-24	06:42:54
1761	50.316002	-4.085617	1.13	190.9	2014-04-24	06:42:55
1762	50.315991	-4.085622	1.35	194.3	2014-04-24	06:42:56
1763	50.315979	-4.085625	1.33	189.3	2014-04-24	06:42:57
1764	50.315968	-4.085628	1.2	192.3	2014-04-24	06:42:58
1765	50.315962	-4.08563	0.67	191.8	2014-04-24	06:42:59
1766	50.315957	-4.085631	0.59	182.9	2014-04-24	06:43:00
1767	50.315949	-4.085633	0.89	188.5	2014-04-24	06:43:01
1768	50.315939	-4.085639	1.25	202.7	2014-04-24	06:43:02
1769	50.315926	-4.085644	1.43	192.5	2014-04-24	06:43:03
1770	50.315914	-4.085647	1.4	188.8	2014-04-24	06:43:04
1771	50.315908	-4.085646	0.68	172.9	2014-04-24	06:43:05
1772	50.315907	-4.085641	0.35	107.1	2014-04-24	06:43:06
1773	50.315901	-4.08564	0.64	175.1	2014-04-24	06:43:07
1774	50.315892	-4.085643	1.07	189	2014-04-24	06:43:08
1775	50.315879	-4.085648	1.45	195.5	2014-04-24	06:43:09
1776	50.315867	-4.085652	1.43	191.5	2014-04-24	06:43:10
1777	50.315855	-4.085658	1.4	197.1	2014-04-24	06:43:11
1778	50.315848	-4.085663	0.83	205.6	2014-04-24	06:43:12
1779	50.315845	-4.085663	0.33	177.9	2014-04-24	06:43:13
1780	50.315839	-4.085662	0.72	178.6	2014-04-24	06:43:14
1781	50.315829	-4.085667	1.12	196.7	2014-04-24	06:43:15
1782	50.315818	-4.085674	1.34	202.8	2014-04-24	06:43:16
1783	50.315809	-4.08568	1.02	202.1	2014-04-24	06:43:17
1784	50.315805	-4.08568	0.49	186.3	2014-04-24	06:43:18
1785	50.315803	-4.085676	0.19	127	2014-04-24	06:43:20
1786	50.315799	-4.085676	0.43	182.4	2014-04-24	06:43:21
1787	50.315793	-4.085681	0.72	207.8	2014-04-24	06:43:22
1788	50.315786	-4.085688	0.99	212.8	2014-04-24	06:43:23
1789	50.31578	-4.085689	0.67	185.6	2014-04-24	06:43:24
1790	50.315779	-4.085683	0.51	109.2	2014-04-24	06:43:25
1791	50.315779	-4.085675	0.54	87.1	2014-04-24	06:43:26
1792	50.315779	-4.085669	0.42	91.4	2014-04-24	06:43:27
1793	50.315776	-4.085668	0.27	155	2014-04-24	06:43:28
1794	50.315773	-4.085667	0.44	177.6	2014-04-24	06:43:29
1795	50.315767	-4.085668	0.65	183.7	2014-04-24	06:43:30
1796	50.31576	-4.085669	0.74	186.4	2014-04-24	06:43:31
1797	50.315757	-4.08567	0.4	190.4	2014-04-24	06:43:32
1798	50.315758	-4.085668	0.23	51.8	2014-04-24	06:43:33
1799	50.315765	-4.085663	0.81	24	2014-04-24	06:43:34
1800	50.31577	-4.08566	0.63	19.3	2014-04-24	06:43:35
1801	50.31577	-4.085658	0.11	108.9	2014-04-24	06:43:36
1802	50.315765	-4.085656	0.53	162.9	2014-04-24	06:43:37
1803	50.315759	-4.085657	0.62	186.1	2014-04-24	06:43:38
1804	50.31576	-4.085654	0.12	66.5	2014-04-24	06:43:40
1805	50.315763	-4.085651	0.17	36.8	2014-04-24	06:43:42
1806	50.315762	-4.08565	0.17	145.8	2014-04-24	06:43:43
1807	50.315759	-4.085649	0.28	166.4	2014-04-24	06:43:44
1808	50.315755	-4.085651	0.47	196.3	2014-04-24	06:43:45
1809	50.315749	-4.085652	0.64	187	2014-04-24	06:43:46
1810	50.315744	-4.085649	0.66	164.2	2014-04-24	06:43:47
1811	50.315742	-4.085643	0.24	110.6	2014-04-24	06:43:49
1812	50.315743	-4.085641	0.2	62.4	2014-04-24	06:43:50
1813	50.315745	-4.08564	0.24	4.2	2014-04-24	06:43:51
1814	50.315749	-4.085641	0.37	358.1	2014-04-24	06:43:52
1815	50.315756	-4.085649	1.01	323.2	2014-04-24	06:43:53
1816	50.315763	-4.085653	0.82	338.4	2014-04-24	06:43:54
1817	50.315776	-4.085649	1.5	12.8	2014-04-24	06:43:55
1818	50.315807	-4.085633	3.67	17.8	2014-04-24	06:43:56
1819	50.315855	-4.085619	5.41	10.8	2014-04-24	06:43:57
1820	50.315905	-4.085627	5.64	354.1	2014-04-24	06:43:58
1821	50.315956	-4.085647	5.81	345.6	2014-04-24	06:43:59
1822	50.316007	-4.085669	5.9	344.9	2014-04-24	06:44:00
1823	50.316059	-4.085689	5.93	346.4	2014-04-24	06:44:01
1824	50.316108	-4.085706	5.59	347.5	2014-04-24	06:44:02
1825	50.316155	-4.085719	5.29	349.3	2014-04-24	06:44:03
1826	50.316199	-4.085734	5.08	347.8	2014-04-24	06:44:04
1827	50.316233	-4.085754	4	339.4	2014-04-24	06:44:05
1828	50.316247	-4.085768	1.83	328.2	2014-04-24	06:44:06
1829	50.316252	-4.085777	0.89	309.8	2014-04-24	06:44:07
1830	50.316257	-4.085783	0.72	323.8	2014-04-24	06:44:08
1831	50.316256	-4.085784	0.11	186.2	2014-04-24	06:44:09
1832	50.316249	-4.085783	0.84	179.6	2014-04-24	06:44:10
1833	50.316241	-4.085785	0.87	187.1	2014-04-24	06:44:11
1834	50.316231	-4.085786	1.14	183	2014-04-24	06:44:12
1835	50.31622	-4.085784	1.2	173.2	2014-04-24	06:44:13
1836	50.316209	-4.085781	1.24	170.6	2014-04-24	06:44:14
1837	50.316196	-4.085782	1.45	181.7	2014-04-24	06:44:15
1838	50.316188	-4.085779	0.84	169.8	2014-04-24	06:44:16
1839	50.316189	-4.085779	0.11	11.8	2014-04-24	06:44:17
1840	50.316213	-4.085768	2.73	16.6	2014-04-24	06:44:18
1841	50.316231	-4.085759	2.18	18	2014-04-24	06:44:19
1842	50.316234	-4.085755	0.38	44.7	2014-04-24	06:44:20
1843	50.316223	-4.085755	1.18	180.9	2014-04-24	06:44:21
1844	50.316209	-4.085758	1.65	187.3	2014-04-24	06:44:22
1845	50.316191	-4.085756	1.96	176.2	2014-04-24	06:44:23
1846	50.316177	-4.085747	1.72	156.9	2014-04-24	06:44:24
1847	50.316163	-4.085736	1.73	153.1	2014-04-24	06:44:25
1848	50.316154	-4.085727	1.15	148.9	2014-04-24	06:44:26
1849	50.316156	-4.08572	0.29	73.9	2014-04-24	06:44:28
1850	50.316158	-4.085718	0.28	20	2014-04-24	06:44:29
1851	50.316153	-4.08572	0.59	192.7	2014-04-24	06:44:30
1852	50.316143	-4.085725	1.09	199.2	2014-04-24	06:44:31
1853	50.316146	-4.085727	0.27	336.1	2014-04-24	06:44:32
1854	50.31616	-4.08573	1.63	352.2	2014-04-24	06:44:33
1855	50.316174	-4.085732	1.54	354.6	2014-04-24	06:44:34
1856	50.316184	-4.085735	1.15	348.1	2014-04-24	06:44:35
1857	50.31619	-4.085741	0.8	328.5	2014-04-24	06:44:36
1858	50.316192	-4.085742	0.24	336.9	2014-04-24	06:44:37
1859	50.31619	-4.085742	0.24	178.5	2014-04-24	06:44:38
1860	50.316187	-4.085744	0.36	198.2	2014-04-24	06:44:39
1861	50.31618	-4.085747	0.8	196.5	2014-04-24	06:44:40
1862	50.31617	-4.085751	1.11	195.6	2014-04-24	06:44:41
1863	50.316163	-4.085753	0.84	190.2	2014-04-24	06:44:42
1864	50.316161	-4.085748	0.39	115.4	2014-04-24	06:44:43
1865	50.316159	-4.085739	0.74	113.1	2014-04-24	06:44:44
1866	50.316153	-4.08573	0.89	133.8	2014-04-24	06:44:45
1867	50.316146	-4.085721	1.02	143.8	2014-04-24	06:44:46
1868	50.316138	-4.085716	0.98	158.7	2014-04-24	06:44:47
1869	50.316129	-4.085712	0.99	160	2014-04-24	06:44:48
1870	50.316122	-4.085706	0.95	156.3	2014-04-24	06:44:49
1871	50.316113	-4.085704	0.92	171.8	2014-04-24	06:44:50
1872	50.316109	-4.085697	0.71	129.2	2014-04-24	06:44:51
1873	50.316105	-4.085687	0.79	122.8	2014-04-24	06:44:52
1874	50.316098	-4.085682	0.95	155.1	2014-04-24	06:44:53
1875	50.316088	-4.085676	1.18	161.7	2014-04-24	06:44:54
1876	50.316076	-4.085672	1.35	165.9	2014-04-24	06:44:55
1877	50.316066	-4.085666	1.15	160.6	2014-04-24	06:44:56
1878	50.316062	-4.08566	0.69	136.1	2014-04-24	06:44:57
1879	50.316057	-4.085653	0.74	142.4	2014-04-24	06:44:58
1880	50.316049	-4.085648	0.91	157.3	2014-04-24	06:44:59
1881	50.316044	-4.085643	0.65	146.5	2014-04-24	06:45:00
1882	50.316041	-4.085638	0.52	132.9	2014-04-24	06:45:01
1883	50.316035	-4.085634	0.66	157.9	2014-04-24	06:45:02
1884	50.316027	-4.085635	0.99	184.2	2014-04-24	06:45:03
1885	50.316016	-4.085636	1.12	181.8	2014-04-24	06:45:04
1886	50.316005	-4.085638	1.28	187.5	2014-04-24	06:45:05
1887	50.315995	-4.085641	1.14	189.4	2014-04-24	06:45:06
1888	50.315991	-4.085639	0.44	165.1	2014-04-24	06:45:07
1889	50.315991	-4.085639	0.06	109.5	2014-04-24	06:45:08
1890	50.315984	-4.08564	0.78	189.7	2014-04-24	06:45:09
1891	50.315974	-4.085643	1.11	191.1	2014-04-24	06:45:10
1892	50.315964	-4.085647	1.15	192.3	2014-04-24	06:45:11
1893	50.315958	-4.085651	0.75	202.5	2014-04-24	06:45:12
1894	50.315957	-4.085649	0.08	130.9	2014-04-24	06:45:14
1895	50.315947	-4.085652	1.19	188.7	2014-04-24	06:45:15
1896	50.315934	-4.085653	1.36	185	2014-04-24	06:45:16
1897	50.315927	-4.085654	0.83	181.7	2014-04-24	06:45:17
1898	50.315923	-4.085653	0.49	172.3	2014-04-24	06:45:18
1899	50.315916	-4.085652	0.74	176.7	2014-04-24	06:45:19
1900	50.315908	-4.085654	0.84	186.1	2014-04-24	06:45:20
1901	50.3159	-4.085656	0.95	191.5	2014-04-24	06:45:21
1902	50.315891	-4.085661	1.06	200	2014-04-24	06:45:22
1903	50.315883	-4.085663	0.88	190.1	2014-04-24	06:45:23
1904	50.315877	-4.085665	0.75	186.4	2014-04-24	06:45:24
1905	50.315872	-4.085665	0.49	185.6	2014-04-24	06:45:25
1906	50.315867	-4.085668	0.62	194.5	2014-04-24	06:45:26
1907	50.315858	-4.085671	1.04	193.9	2014-04-24	06:45:27
1908	50.315848	-4.085673	1.08	185.7	2014-04-24	06:45:28
1909	50.315842	-4.085672	0.7	178.1	2014-04-24	06:45:29
1910	50.315835	-4.085673	0.72	183.3	2014-04-24	06:45:30
1911	50.315828	-4.085672	0.88	177.6	2014-04-24	06:45:31
1912	50.315826	-4.085668	0.36	119.8	2014-04-24	06:45:32
1913	50.315824	-4.085661	0.53	119.7	2014-04-24	06:45:33
1914	50.315815	-4.08566	0.95	171.7	2014-04-24	06:45:34
1915	50.315805	-4.085659	1.17	179.1	2014-04-24	06:45:35
1916	50.315797	-4.085656	0.93	165.1	2014-04-24	06:45:36
1917	50.31579	-4.085654	0.74	167.4	2014-04-24	06:45:37
1918	50.315784	-4.085652	0.69	170.1	2014-04-24	06:45:38
1919	50.315777	-4.085651	0.8	175.7	2014-04-24	06:45:39
1920	50.315768	-4.085648	0.97	168.4	2014-04-24	06:45:40
1921	50.315762	-4.085647	0.75	172.7	2014-04-24	06:45:41
1922	50.315756	-4.085643	0.68	154.2	2014-04-24	06:45:42
1923	50.315749	-4.08564	0.8	167.2	2014-04-24	06:45:43
1924	50.315741	-4.085641	0.95	181.4	2014-04-24	06:45:44
1925	50.315732	-4.08564	1	177.6	2014-04-24	06:45:45
1926	50.315721	-4.085637	1.17	169.7	2014-04-24	06:45:46
1927	50.315713	-4.085633	0.96	160.5	2014-04-24	06:45:47
1928	50.315709	-4.085626	0.65	129.4	2014-04-24	06:45:48
1929	50.315705	-4.085617	0.77	131.1	2014-04-24	06:45:49
1930	50.315697	-4.085612	0.95	157.2	2014-04-24	06:45:50
1931	50.315686	-4.08561	1.19	172.5	2014-04-24	06:45:51
1932	50.315677	-4.085605	1.15	163.4	2014-04-24	06:45:52
1933	50.31567	-4.085603	0.78	164.4	2014-04-24	06:45:53
1934	50.315663	-4.085601	0.77	172	2014-04-24	06:45:54
1935	50.315655	-4.085599	0.85	171.5	2014-04-24	06:45:55
1936	50.315647	-4.085597	0.91	171.7	2014-04-24	06:45:56
1937	50.315639	-4.085595	0.97	170.1	2014-04-24	06:45:57
1938	50.315633	-4.085588	0.81	143.5	2014-04-24	06:45:58
1939	50.315627	-4.085583	0.7	149.1	2014-04-24	06:45:59
1940	50.31562	-4.08558	0.87	166.2	2014-04-24	06:46:00
1941	50.315613	-4.085575	0.87	155.4	2014-04-24	06:46:01
1942	50.315607	-4.08557	0.68	149.6	2014-04-24	06:46:02
1943	50.315607	-4.085565	0.36	98.8	2014-04-24	06:46:03
1944	50.31561	-4.085562	0.4	34.7	2014-04-24	06:46:04
1945	50.315609	-4.085555	0.5	104.1	2014-04-24	06:46:05
1946	50.315606	-4.085557	0.34	197.2	2014-04-24	06:46:06
1947	50.315604	-4.085566	0.68	249	2014-04-24	06:46:07
1948	50.315603	-4.085582	1.13	268.6	2014-04-24	06:46:08
1949	50.315604	-4.085596	1.01	275.3	2014-04-24	06:46:09
1950	50.315606	-4.085608	0.86	280	2014-04-24	06:46:10
1951	50.315604	-4.085613	0.46	243.7	2014-04-24	06:46:11
1952	50.315605	-4.085614	0.1	335.8	2014-04-24	06:46:12
1953	50.315613	-4.085607	1.05	29.5	2014-04-24	06:46:13
1954	50.315618	-4.085597	0.91	51.3	2014-04-24	06:46:14
1955	50.315614	-4.085593	0.55	148.5	2014-04-24	06:46:15
1956	50.315606	-4.085592	0.89	178.1	2014-04-24	06:46:16
1957	50.315601	-4.085591	0.5	171.8	2014-04-24	06:46:17
1958	50.315601	-4.085591	0.01	29.6	2014-04-24	06:46:18
1959	50.315597	-4.085591	0.5	179.4	2014-04-24	06:46:19
1960	50.315593	-4.085591	0.4	178.3	2014-04-24	06:46:20
1961	50.315593	-4.085592	0.05	258.1	2014-04-24	06:46:21
1962	50.3156	-4.085586	0.9	28.1	2014-04-24	06:46:22
1963	50.315604	-4.085583	0.21	27.8	2014-04-24	06:46:24
1964	50.315596	-4.085583	0.9	181.5	2014-04-24	06:46:25
1965	50.315588	-4.085585	0.81	189.3	2014-04-24	06:46:26
1966	50.315585	-4.085583	0.18	159.5	2014-04-24	06:46:28
1967	50.315585	-4.085583	0.02	78	2014-04-24	06:46:30
1968	50.315582	-4.085581	0.38	165.3	2014-04-24	06:46:31
1969	50.315582	-4.085581	0.05	140.9	2014-04-24	06:46:32
1970	50.315574	-4.085579	0.91	170.2	2014-04-24	06:46:33
1971	50.315568	-4.085576	0.74	161.6	2014-04-24	06:46:34
1972	50.315567	-4.085572	0.27	108	2014-04-24	06:46:35
1973	50.315567	-4.085572	0.04	32.6	2014-04-24	06:46:36
1974	50.315567	-4.085567	0.34	97.7	2014-04-24	06:46:37
1975	50.315563	-4.085563	0.45	146.2	2014-04-24	06:46:38
1976	50.31556	-4.085561	0.43	154.7	2014-04-24	06:46:39
1977	50.315557	-4.085559	0.18	156.1	2014-04-24	06:46:41
1978	50.315557	-4.085558	0.06	117.6	2014-04-24	06:46:42
1979	50.315556	-4.085557	0.09	113.8	2014-04-24	06:46:43
1980	50.315552	-4.085553	0.54	152.3	2014-04-24	06:46:44
1981	50.315547	-4.085552	0.51	172.5	2014-04-24	06:46:45
1982	50.315543	-4.085549	0.52	151.9	2014-04-24	06:46:46
1983	50.31554	-4.085549	0.38	177.3	2014-04-24	06:46:47
1984	50.315537	-4.085546	0.35	154.8	2014-04-24	06:46:48
1985	50.315537	-4.085546	0.03	43.2	2014-04-24	06:46:49
1986	50.31554	-4.085541	0.26	50.3	2014-04-24	06:46:51
1987	50.315536	-4.085536	0.56	148	2014-04-24	06:46:52
1988	50.315531	-4.085536	0.51	174.6	2014-04-24	06:46:53
1989	50.315527	-4.08554	0.59	209.7	2014-04-24	06:46:54
1990	50.315523	-4.085543	0.48	205.2	2014-04-24	06:46:55
1991	50.315522	-4.085548	0.21	250.1	2014-04-24	06:46:57
1992	50.315526	-4.085559	0.91	298.8	2014-04-24	06:46:58
1993	50.315532	-4.085571	1.1	309.4	2014-04-24	06:46:59
1994	50.315541	-4.08558	1.16	328.4	2014-04-24	06:47:00
1995	50.31555	-4.08558	0.98	0.3	2014-04-24	06:47:01
1996	50.315566	-4.085577	1.79	6.1	2014-04-24	06:47:02
1997	50.315594	-4.085574	3.17	4.3	2014-04-24	06:47:03
1998	50.315622	-4.085567	3.17	8.2	2014-04-24	06:47:04
1999	50.315642	-4.085562	2.23	10.5	2014-04-24	06:47:05
[truncated: 1,857 more rows]
