# Supplementary material for: On the Potential of Surfers to Monitor Environmental Indicators in the Coastal Zone
Source: PLoS One. 2015 Jul 8;10(7):e0127706. doi: 10.1371/journal.pone.0127706 (PMC4496071; doi:10.1371/journal.pone.0127706)
Supplement: S1 Data — Contains 85 GPS tracks (comma separated files) used to estimate surfing performance statistics in the manuscript. (ZIP) [file pone.0127706.s001.zip › S1 Data GPS Tracks/20140427_Wembury.csv]

No	Latitude	Longitude	Speed	Course	Date	Time
1	50.31707	-4.083445	0	0	2014-04-27	08:37:27
2	50.317076	-4.083444	0.77	8.9	2014-04-27	08:37:28
3	50.317079	-4.083447	0.4	319.7	2014-04-27	08:37:29
4	50.317083	-4.083451	0.52	331.2	2014-04-27	08:37:30
5	50.317087	-4.083455	0.51	329.7	2014-04-27	08:37:31
6	50.317091	-4.083457	0.5	339.7	2014-04-27	08:37:32
7	50.317094	-4.083458	0.33	348.7	2014-04-27	08:37:33
8	50.3171	-4.083458	0.66	2	2014-04-27	08:37:34
9	50.3171	-4.083456	0.13	90	2014-04-27	08:37:35
10	50.3171	-4.083454	0.11	90	2014-04-27	08:37:36
11	50.3171	-4.083454	0.05	124	2014-04-27	08:37:37
12	50.3171	-4.083453	0.04	133	2014-04-27	08:37:38
13	50.3171	-4.083454	0.03	223.2	2014-04-27	08:37:39
14	50.317101	-4.083452	0.13	32.8	2014-04-27	08:37:40
15	50.317103	-4.083448	0.37	49.7	2014-04-27	08:37:41
16	50.317104	-4.083446	0.23	57.5	2014-04-27	08:37:42
17	50.317105	-4.08344	0.42	65	2014-04-27	08:37:43
18	50.317105	-4.083436	0.32	90	2014-04-27	08:37:44
19	50.317103	-4.083433	0.38	142.2	2014-04-27	08:37:45
20	50.3171	-4.08343	0.41	150.2	2014-04-27	08:37:46
21	50.317098	-4.083427	0.28	129.5	2014-04-27	08:37:47
22	50.317097	-4.083425	0.21	138.1	2014-04-27	08:37:48
23	50.317094	-4.083421	0.35	135.8	2014-04-27	08:37:49
24	50.317092	-4.083414	0.54	112.6	2014-04-27	08:37:50
25	50.317091	-4.083411	0.28	115.3	2014-04-27	08:37:51
26	50.317092	-4.08341	0.1	60.7	2014-04-27	08:37:52
27	50.317092	-4.083409	0.09	32.6	2014-04-27	08:37:53
28	50.317092	-4.083408	0.08	147	2014-04-27	08:37:54
29	50.317092	-4.083408	0.01	32.6	2014-04-27	08:37:55
30	50.317093	-4.083408	0.15	4.6	2014-04-27	08:37:56
31	50.317093	-4.083407	0.1	105.4	2014-04-27	08:37:57
32	50.317093	-4.083405	0.15	72	2014-04-27	08:37:58
33	50.317093	-4.083404	0.09	135.1	2014-04-27	08:37:59
34	50.317092	-4.083402	0.15	141.9	2014-04-27	08:38:00
35	50.31709	-4.083402	0.19	172.8	2014-04-27	08:38:01
36	50.317089	-4.083402	0.16	177.7	2014-04-27	08:38:02
37	50.317088	-4.083403	0.16	220	2014-04-27	08:38:03
38	50.317087	-4.083403	0.03	180	2014-04-27	08:38:04
39	50.317087	-4.083402	0.07	112.8	2014-04-27	08:38:05
40	50.317088	-4.083403	0.05	332.7	2014-04-27	08:38:06
41	50.317088	-4.083404	0.11	296.1	2014-04-27	08:38:07
42	50.317088	-4.083406	0.16	280.2	2014-04-27	08:38:08
43	50.31709	-4.08341	0.33	306.2	2014-04-27	08:38:09
44	50.317091	-4.083413	0.23	310.8	2014-04-27	08:38:10
45	50.317093	-4.083413	0.24	358.5	2014-04-27	08:38:11
46	50.317095	-4.083413	0.22	355.3	2014-04-27	08:38:12
47	50.317094	-4.083413	0.14	197.4	2014-04-27	08:38:13
48	50.317093	-4.083415	0.12	220	2014-04-27	08:38:14
49	50.317092	-4.083414	0.15	171.1	2014-04-27	08:38:15
50	50.317091	-4.083414	0.16	184.4	2014-04-27	08:38:16
51	50.317089	-4.083415	0.17	190.1	2014-04-27	08:38:17
52	50.317089	-4.083414	0.05	79.4	2014-04-27	08:38:18
53	50.31709	-4.083412	0.19	59.9	2014-04-27	08:38:19
54	50.31709	-4.08341	0.1	105.4	2014-04-27	08:38:20
55	50.31709	-4.08341	0.03	110.2	2014-04-27	08:38:21
56	50.317089	-4.08341	0.12	169.1	2014-04-27	08:38:22
57	50.317088	-4.083409	0.1	132.5	2014-04-27	08:38:23
58	50.317087	-4.083408	0.08	144.1	2014-04-27	08:38:24
59	50.317087	-4.083408	0.04	188.8	2014-04-27	08:38:25
60	50.317087	-4.083408	0.04	77.8	2014-04-27	08:38:26
61	50.317088	-4.083408	0.07	0	2014-04-27	08:38:27
62	50.317088	-4.083408	0.03	212.6	2014-04-27	08:38:28
63	50.317086	-4.083407	0.16	171.4	2014-04-27	08:38:29
64	50.317085	-4.083406	0.16	149.1	2014-04-27	08:38:30
65	50.317084	-4.083405	0.12	122.9	2014-04-27	08:38:31
66	50.317084	-4.083404	0.11	134.2	2014-04-27	08:38:32
67	50.317134	-4.083401	5.59	1.8	2014-04-27	08:38:33
68	50.317152	-4.0834	2.07	3	2014-04-27	08:38:34
69	50.31716	-4.083398	0.9	6.1	2014-04-27	08:38:35
70	50.317166	-4.083399	0.65	359.5	2014-04-27	08:38:36
71	50.31717	-4.083398	0.41	10.1	2014-04-27	08:38:37
72	50.31717	-4.083395	0.18	71.2	2014-04-27	08:38:38
73	50.31717	-4.083393	0.16	114.7	2014-04-27	08:38:39
74	50.317169	-4.083392	0.12	129.8	2014-04-27	08:38:40
75	50.31717	-4.083391	0.09	51.9	2014-04-27	08:38:41
76	50.317169	-4.083391	0.09	183.5	2014-04-27	08:38:42
77	50.317169	-4.083392	0.06	300.3	2014-04-27	08:38:43
78	50.317169	-4.083392	0.07	245	2014-04-27	08:38:44
79	50.317168	-4.083393	0.11	215	2014-04-27	08:38:45
80	50.317167	-4.083393	0.11	170.9	2014-04-27	08:38:46
81	50.317166	-4.083393	0.08	147.4	2014-04-27	08:38:47
82	50.317166	-4.083391	0.11	84.9	2014-04-27	08:38:48
83	50.317167	-4.083389	0.14	66.9	2014-04-27	08:38:49
84	50.317167	-4.083388	0.09	72.7	2014-04-27	08:38:50
85	50.317173	-4.083378	0.94	49	2014-04-27	08:38:51
86	50.317179	-4.083365	1.14	51.4	2014-04-27	08:38:52
87	50.317186	-4.083353	1.19	49.5	2014-04-27	08:38:53
88	50.317195	-4.08334	1.31	43.6	2014-04-27	08:38:54
89	50.317201	-4.083331	0.97	40.4	2014-04-27	08:38:55
90	50.317207	-4.083324	0.79	37.6	2014-04-27	08:38:56
91	50.317206	-4.083317	0.53	96.1	2014-04-27	08:38:57
92	50.317206	-4.08331	0.46	99.2	2014-04-27	08:38:58
93	50.317206	-4.083306	0.34	82	2014-04-27	08:38:59
94	50.317206	-4.083301	0.3	86.4	2014-04-27	08:39:00
95	50.317207	-4.083298	0.27	74.1	2014-04-27	08:39:01
96	50.317207	-4.083293	0.31	97	2014-04-27	08:39:02
97	50.317206	-4.083288	0.36	104.7	2014-04-27	08:39:03
98	50.317207	-4.083288	0.09	10.9	2014-04-27	08:39:04
99	50.317208	-4.08329	0.18	324.5	2014-04-27	08:39:05
100	50.317209	-4.08329	0.14	350.4	2014-04-27	08:39:06
101	50.317212	-4.083293	0.36	328.2	2014-04-27	08:39:07
102	50.317214	-4.083295	0.27	329.6	2014-04-27	08:39:08
103	50.317216	-4.083295	0.26	347.9	2014-04-27	08:39:09
104	50.317218	-4.083295	0.15	15.7	2014-04-27	08:39:10
105	50.31722	-4.083296	0.32	344.9	2014-04-27	08:39:11
106	50.317223	-4.083297	0.33	346.3	2014-04-27	08:39:12
107	50.317225	-4.083298	0.24	339.5	2014-04-27	08:39:13
108	50.317226	-4.083299	0.15	325.6	2014-04-27	08:39:14
109	50.317228	-4.083303	0.32	308.1	2014-04-27	08:39:15
110	50.317229	-4.083305	0.17	317	2014-04-27	08:39:16
111	50.31723	-4.083306	0.11	307.6	2014-04-27	08:39:17
112	50.317231	-4.083307	0.12	320.4	2014-04-27	08:39:18
113	50.317232	-4.083308	0.15	319.7	2014-04-27	08:39:19
114	50.317233	-4.08331	0.15	313.7	2014-04-27	08:39:20
115	50.317233	-4.08331	0.04	351.2	2014-04-27	08:39:21
116	50.317233	-4.08331	0.07	320	2014-04-27	08:39:22
117	50.317234	-4.083311	0.1	321.3	2014-04-27	08:39:23
118	50.317235	-4.083313	0.16	294.3	2014-04-27	08:39:24
119	50.317236	-4.083316	0.21	305.1	2014-04-27	08:39:25
120	50.317236	-4.083317	0.15	300.8	2014-04-27	08:39:26
121	50.317237	-4.083318	0.09	308.3	2014-04-27	08:39:27
122	50.317238	-4.083319	0.1	318.8	2014-04-27	08:39:28
123	50.317238	-4.08332	0.09	303.1	2014-04-27	08:39:29
124	50.317238	-4.083321	0.08	291.4	2014-04-27	08:39:30
125	50.317238	-4.083322	0.05	258.1	2014-04-27	08:39:31
126	50.317238	-4.083322	0.02	199.8	2014-04-27	08:39:32
127	50.317237	-4.083322	0.12	185.4	2014-04-27	08:39:33
128	50.317236	-4.083323	0.1	189.8	2014-04-27	08:39:34
129	50.317235	-4.083323	0.09	199.4	2014-04-27	08:39:35
130	50.317235	-4.083323	0.07	184.9	2014-04-27	08:39:36
131	50.317234	-4.083323	0.04	170.1	2014-04-27	08:39:37
132	50.317234	-4.083323	0.04	171.5	2014-04-27	08:39:38
133	50.317234	-4.083323	0.04	47	2014-04-27	08:39:39
134	50.317236	-4.083318	0.32	62.4	2014-04-27	08:39:40
135	50.317237	-4.083314	0.34	65.2	2014-04-27	08:39:41
136	50.317238	-4.08331	0.37	61.1	2014-04-27	08:39:42
137	50.317239	-4.083308	0.16	62.6	2014-04-27	08:39:43
138	50.317239	-4.083306	0.13	69.5	2014-04-27	08:39:44
139	50.31724	-4.083303	0.2	67.9	2014-04-27	08:39:45
140	50.317241	-4.083301	0.17	67	2014-04-27	08:39:46
141	50.317241	-4.083299	0.18	68.5	2014-04-27	08:39:47
142	50.317242	-4.083297	0.17	64.3	2014-04-27	08:39:48
143	50.317243	-4.083294	0.19	64.2	2014-04-27	08:39:49
144	50.317243	-4.083292	0.15	63.3	2014-04-27	08:39:50
145	50.317244	-4.08329	0.14	78.5	2014-04-27	08:39:51
146	50.317244	-4.083289	0.13	68.6	2014-04-27	08:39:52
147	50.317244	-4.083287	0.11	75.5	2014-04-27	08:39:53
148	50.317245	-4.083287	0.05	0	2014-04-27	08:39:54
149	50.317245	-4.083287	0.03	90	2014-04-27	08:39:55
150	50.317245	-4.083286	0.06	107.8	2014-04-27	08:39:56
151	50.317245	-4.083284	0.11	85.5	2014-04-27	08:39:57
152	50.317245	-4.083283	0.09	95.7	2014-04-27	08:39:58
153	50.317245	-4.083282	0.12	71.6	2014-04-27	08:39:59
154	50.317245	-4.08328	0.09	72.6	2014-04-27	08:40:00
155	50.317246	-4.083278	0.14	70.4	2014-04-27	08:40:01
156	50.317246	-4.083277	0.1	50.2	2014-04-27	08:40:02
157	50.317246	-4.083277	0.03	90	2014-04-27	08:40:03
158	50.317247	-4.083277	0.06	318.1	2014-04-27	08:40:04
159	50.317246	-4.083278	0.02	233.6	2014-04-27	08:40:05
160	50.317246	-4.083277	0.02	126.4	2014-04-27	08:40:06
161	50.317247	-4.083276	0.09	71.5	2014-04-27	08:40:07
162	50.317247	-4.083274	0.17	68.2	2014-04-27	08:40:08
163	50.317248	-4.083272	0.18	65.8	2014-04-27	08:40:09
164	50.317248	-4.083271	0.03	110.2	2014-04-27	08:40:10
165	50.317248	-4.083271	0.06	90	2014-04-27	08:40:11
166	50.317248	-4.08327	0.05	80.5	2014-04-27	08:40:12
167	50.317248	-4.08327	0.01	90	2014-04-27	08:40:13
168	50.317248	-4.083269	0.03	66.9	2014-04-27	08:40:14
169	50.317248	-4.083269	0.04	57.6	2014-04-27	08:40:15
170	50.317248	-4.083268	0.06	90	2014-04-27	08:40:16
171	50.317248	-4.083266	0.12	76.9	2014-04-27	08:40:17
172	50.317249	-4.083264	0.19	59.8	2014-04-27	08:40:18
173	50.317252	-4.083253	0.88	68.2	2014-04-27	08:40:19
174	50.317253	-4.083246	0.49	82.3	2014-04-27	08:40:20
175	50.317253	-4.083241	0.36	88.6	2014-04-27	08:40:21
176	50.317254	-4.083235	0.21	78.5	2014-04-27	08:40:23
177	50.317254	-4.083246	0.77	277.7	2014-04-27	08:40:24
178	50.31725	-4.083251	0.58	219	2014-04-27	08:40:25
179	50.317244	-4.083247	0.79	159.6	2014-04-27	08:40:26
180	50.31724	-4.083243	0.52	149	2014-04-27	08:40:27
181	50.31724	-4.083235	0.54	84.1	2014-04-27	08:40:28
182	50.317244	-4.083222	1.07	66.9	2014-04-27	08:40:29
183	50.317253	-4.083207	1.38	47.1	2014-04-27	08:40:30
184	50.317261	-4.083192	1.45	50.8	2014-04-27	08:40:31
185	50.317269	-4.083173	1.58	54.7	2014-04-27	08:40:32
186	50.31728	-4.083156	1.71	46.7	2014-04-27	08:40:33
187	50.317295	-4.083142	1.99	30.8	2014-04-27	08:40:34
188	50.317316	-4.083136	2.37	10.4	2014-04-27	08:40:35
189	50.317335	-4.083133	2.09	4.2	2014-04-27	08:40:36
190	50.317347	-4.083127	1.45	17.9	2014-04-27	08:40:37
191	50.317358	-4.083113	0.78	39.2	2014-04-27	08:40:39
192	50.317356	-4.083119	0.21	248.9	2014-04-27	08:40:41
193	50.317352	-4.083138	1.48	250.5	2014-04-27	08:40:42
194	50.317351	-4.083159	1.46	267.4	2014-04-27	08:40:43
195	50.31736	-4.083179	1.75	304.4	2014-04-27	08:40:44
196	50.317374	-4.0832	2.12	315.1	2014-04-27	08:40:45
197	50.317389	-4.083215	1.97	327.4	2014-04-27	08:40:46
198	50.317412	-4.083229	2.77	339.9	2014-04-27	08:40:47
199	50.317441	-4.083231	3.19	356.8	2014-04-27	08:40:48
200	50.317467	-4.083235	2.93	354.4	2014-04-27	08:40:49
201	50.317489	-4.083259	3	324.7	2014-04-27	08:40:50
202	50.317505	-4.083297	3.22	304.7	2014-04-27	08:40:51
203	50.317518	-4.08333	2.74	300.2	2014-04-27	08:40:52
204	50.317531	-4.083363	2.78	303.7	2014-04-27	08:40:53
205	50.317542	-4.083397	2.73	296.8	2014-04-27	08:40:54
206	50.317552	-4.083435	2.93	291.2	2014-04-27	08:40:55
207	50.31756	-4.083474	2.88	286.8	2014-04-27	08:40:56
208	50.317565	-4.083511	2.71	283.9	2014-04-27	08:40:57
209	50.317572	-4.083552	2.99	283.3	2014-04-27	08:40:58
210	50.317575	-4.083589	2.64	279.1	2014-04-27	08:40:59
211	50.317576	-4.083622	2.38	270.9	2014-04-27	08:41:00
212	50.317572	-4.083646	1.73	256.6	2014-04-27	08:41:01
213	50.31757	-4.083667	1.52	260.1	2014-04-27	08:41:02
214	50.317574	-4.083696	2.09	282.7	2014-04-27	08:41:03
215	50.317582	-4.083729	2.57	291.7	2014-04-27	08:41:04
216	50.317588	-4.083768	2.8	282.1	2014-04-27	08:41:05
217	50.317587	-4.083811	3.05	268.4	2014-04-27	08:41:06
218	50.317587	-4.083852	2.94	269.8	2014-04-27	08:41:07
219	50.317588	-4.083884	2.28	272.6	2014-04-27	08:41:08
220	50.317585	-4.083909	1.75	260.5	2014-04-27	08:41:09
221	50.317581	-4.083933	1.78	253.2	2014-04-27	08:41:10
222	50.317574	-4.083955	1.75	245.8	2014-04-27	08:41:11
223	50.317566	-4.083975	1.71	236.9	2014-04-27	08:41:12
224	50.317558	-4.083995	1.66	238.4	2014-04-27	08:41:13
225	50.317552	-4.08402	1.88	250.9	2014-04-27	08:41:14
226	50.317547	-4.084045	1.85	251.5	2014-04-27	08:41:15
227	50.317543	-4.084068	1.72	252.9	2014-04-27	08:41:16
228	50.31754	-4.084092	1.74	258.9	2014-04-27	08:41:17
229	50.317535	-4.084114	1.64	252.1	2014-04-27	08:41:18
230	50.317529	-4.084136	1.72	248.4	2014-04-27	08:41:19
231	50.317524	-4.084158	1.66	250	2014-04-27	08:41:20
232	50.317521	-4.084183	1.78	260	2014-04-27	08:41:21
233	50.317521	-4.084222	2.79	269.8	2014-04-27	08:41:22
234	50.317522	-4.084266	3.12	272.2	2014-04-27	08:41:23
235	50.317522	-4.084299	2.32	269.5	2014-04-27	08:41:24
236	50.317519	-4.084324	1.8	257.7	2014-04-27	08:41:25
237	50.317515	-4.084345	1.6	256.5	2014-04-27	08:41:26
238	50.317512	-4.084363	1.27	253.8	2014-04-27	08:41:27
239	50.31751	-4.08438	1.28	257.8	2014-04-27	08:41:28
240	50.317509	-4.084401	1.51	265.4	2014-04-27	08:41:29
241	50.317511	-4.08443	2.06	276.8	2014-04-27	08:41:30
242	50.317512	-4.084459	2.04	274.7	2014-04-27	08:41:31
243	50.317514	-4.084487	2.02	274.5	2014-04-27	08:41:32
244	50.317518	-4.084513	1.91	284.4	2014-04-27	08:41:33
245	50.317522	-4.08454	1.96	283.2	2014-04-27	08:41:34
246	50.317527	-4.084563	1.71	287.1	2014-04-27	08:41:35
247	50.317534	-4.08462	2.06	281.4	2014-04-27	08:41:37
248	50.317537	-4.084642	1.62	283.7	2014-04-27	08:41:38
249	50.31754	-4.08466	1.33	280.5	2014-04-27	08:41:39
250	50.31754	-4.084672	0.85	274.3	2014-04-27	08:41:40
251	50.317539	-4.084679	0.54	252	2014-04-27	08:41:41
252	50.317536	-4.084681	0.32	195.2	2014-04-27	08:41:42
253	50.317535	-4.084683	0.21	251.5	2014-04-27	08:41:43
254	50.317536	-4.084703	0.69	273.9	2014-04-27	08:41:45
255	50.317532	-4.084719	1.28	248.6	2014-04-27	08:41:46
256	50.317527	-4.084743	1.77	250.7	2014-04-27	08:41:47
257	50.317521	-4.084773	2.24	252.5	2014-04-27	08:41:48
258	50.317514	-4.084805	2.38	251.8	2014-04-27	08:41:49
259	50.317505	-4.084832	2.21	242.6	2014-04-27	08:41:50
260	50.317493	-4.084861	2.42	237	2014-04-27	08:41:51
261	50.317485	-4.084884	1.91	240.5	2014-04-27	08:41:52
262	50.31748	-4.084898	1.1	245	2014-04-27	08:41:53
263	50.317476	-4.084912	1.08	246.1	2014-04-27	08:41:54
264	50.317471	-4.084927	1.21	239.9	2014-04-27	08:41:55
265	50.317467	-4.084939	0.97	239.5	2014-04-27	08:41:56
266	50.317464	-4.084949	0.81	245.5	2014-04-27	08:41:57
267	50.31746	-4.084961	0.93	241.9	2014-04-27	08:41:58
268	50.317456	-4.084972	0.94	242.1	2014-04-27	08:41:59
269	50.317451	-4.084981	0.78	229.8	2014-04-27	08:42:00
270	50.317447	-4.084992	0.93	241.1	2014-04-27	08:42:01
271	50.317444	-4.085003	0.84	241.5	2014-04-27	08:42:02
272	50.317439	-4.085011	0.74	231.9	2014-04-27	08:42:03
273	50.317436	-4.08502	0.75	244.2	2014-04-27	08:42:04
274	50.317434	-4.08503	0.73	244.4	2014-04-27	08:42:05
275	50.317431	-4.085038	0.64	243.9	2014-04-27	08:42:06
276	50.317429	-4.085048	0.78	255.4	2014-04-27	08:42:07
277	50.317426	-4.085058	0.8	242.2	2014-04-27	08:42:08
278	50.317424	-4.085064	0.46	248.6	2014-04-27	08:42:09
279	50.31742	-4.085078	0.55	240.8	2014-04-27	08:42:11
280	50.317415	-4.085086	0.78	228.2	2014-04-27	08:42:12
281	50.31741	-4.085091	0.63	215.3	2014-04-27	08:42:13
282	50.317407	-4.0851	0.74	237	2014-04-27	08:42:14
283	50.317404	-4.085107	0.66	236.8	2014-04-27	08:42:15
284	50.317403	-4.085116	0.64	259.8	2014-04-27	08:42:16
285	50.317403	-4.085118	0.15	305.1	2014-04-27	08:42:17
286	50.317404	-4.085118	0.05	13.7	2014-04-27	08:42:18
287	50.317401	-4.085127	0.76	245.2	2014-04-27	08:42:19
288	50.3174	-4.085142	1.03	263.2	2014-04-27	08:42:20
289	50.317397	-4.085156	1.07	251.7	2014-04-27	08:42:21
290	50.317395	-4.085164	0.31	249.4	2014-04-27	08:42:23
291	50.317394	-4.085165	0.06	212.6	2014-04-27	08:42:24
292	50.317387	-4.085176	0.6	224.8	2014-04-27	08:42:26
293	50.317382	-4.085181	0.6	213	2014-04-27	08:42:27
294	50.317379	-4.085183	0.33	202.2	2014-04-27	08:42:28
295	50.31738	-4.085181	0.08	73.8	2014-04-27	08:42:30
296	50.31738	-4.085181	0.01	327.4	2014-04-27	08:42:31
297	50.31738	-4.085182	0.07	292.8	2014-04-27	08:42:32
298	50.31738	-4.085182	0.05	231.9	2014-04-27	08:42:33
299	50.317379	-4.085183	0.06	217.2	2014-04-27	08:42:34
300	50.317379	-4.085183	0.1	204.2	2014-04-27	08:42:35
301	50.317375	-4.085191	0.69	232.3	2014-04-27	08:42:36
302	50.317375	-4.085191	0.01	231.9	2014-04-27	08:42:37
303	50.317375	-4.085191	0	0	2014-04-27	08:42:38
304	50.317377	-4.085201	0.77	290.6	2014-04-27	08:42:39
305	50.317379	-4.085208	0.48	290.4	2014-04-27	08:42:40
306	50.317376	-4.085208	0.26	190.7	2014-04-27	08:42:41
307	50.317374	-4.085209	0.28	187.2	2014-04-27	08:42:42
308	50.317361	-4.085214	1.46	195.9	2014-04-27	08:42:43
309	50.317348	-4.085224	1.62	204.7	2014-04-27	08:42:44
310	50.317335	-4.085236	1.71	210.7	2014-04-27	08:42:45
311	50.31732	-4.085249	1.95	209.2	2014-04-27	08:42:46
312	50.317302	-4.085261	2.14	202.1	2014-04-27	08:42:47
313	50.317282	-4.085269	2.26	195.8	2014-04-27	08:42:48
314	50.317265	-4.085278	1.98	196.8	2014-04-27	08:42:49
315	50.317254	-4.085287	1.41	208.5	2014-04-27	08:42:50
316	50.317244	-4.085296	1.31	209.5	2014-04-27	08:42:51
317	50.317236	-4.0853	0.89	197.9	2014-04-27	08:42:52
318	50.317232	-4.085304	0.28	208.9	2014-04-27	08:42:54
319	50.317231	-4.085305	0.15	206.7	2014-04-27	08:42:55
320	50.317218	-4.085311	1.45	196.7	2014-04-27	08:42:56
321	50.317207	-4.085323	1.55	216.1	2014-04-27	08:42:57
322	50.317194	-4.085338	1.74	216.5	2014-04-27	08:42:58
323	50.317181	-4.08535	1.74	209.7	2014-04-27	08:42:59
324	50.317168	-4.085365	1.77	217.1	2014-04-27	08:43:00
325	50.317162	-4.085379	1.2	233.7	2014-04-27	08:43:01
326	50.317161	-4.085389	0.72	263.3	2014-04-27	08:43:02
327	50.317158	-4.085399	0.83	244.7	2014-04-27	08:43:03
328	50.317149	-4.085408	1.16	210.5	2014-04-27	08:43:04
329	50.317139	-4.085414	1.22	203.1	2014-04-27	08:43:05
330	50.317127	-4.085423	1.41	206.2	2014-04-27	08:43:06
331	50.317113	-4.08543	1.65	196.5	2014-04-27	08:43:07
332	50.317097	-4.085438	1.89	198.6	2014-04-27	08:43:08
333	50.317083	-4.085445	1.65	196.6	2014-04-27	08:43:09
334	50.317071	-4.085448	1.33	190.3	2014-04-27	08:43:10
335	50.317059	-4.085456	1.46	201.9	2014-04-27	08:43:11
336	50.317047	-4.085463	1.43	201.8	2014-04-27	08:43:12
337	50.317038	-4.085471	1.2	208.5	2014-04-27	08:43:13
338	50.317032	-4.085478	0.78	215.1	2014-04-27	08:43:14
339	50.317026	-4.085485	0.87	216.5	2014-04-27	08:43:15
340	50.317016	-4.085495	1.31	212.4	2014-04-27	08:43:16
341	50.317002	-4.0855	1.57	193.9	2014-04-27	08:43:17
342	50.316987	-4.085507	1.7	196.9	2014-04-27	08:43:18
343	50.316973	-4.085517	1.79	203.8	2014-04-27	08:43:19
344	50.316958	-4.085526	1.77	200.3	2014-04-27	08:43:20
345	50.316945	-4.085529	1.48	189.2	2014-04-27	08:43:21
346	50.316935	-4.085533	1.11	194.3	2014-04-27	08:43:22
347	50.316923	-4.085539	1.4	196.8	2014-04-27	08:43:23
348	50.316909	-4.085545	1.62	195.6	2014-04-27	08:43:24
349	50.316895	-4.085554	1.7	202	2014-04-27	08:43:25
350	50.316879	-4.085567	1.96	207.9	2014-04-27	08:43:26
351	50.316862	-4.085578	2.07	203.4	2014-04-27	08:43:27
352	50.316847	-4.085586	1.74	197.5	2014-04-27	08:43:28
353	50.316836	-4.085592	1.31	201.3	2014-04-27	08:43:29
354	50.316828	-4.085598	1.04	202.9	2014-04-27	08:43:30
355	50.316815	-4.085606	1.53	202.9	2014-04-27	08:43:31
356	50.316799	-4.085615	1.84	198.3	2014-04-27	08:43:32
357	50.316791	-4.085621	1.05	204.4	2014-04-27	08:43:33
358	50.316788	-4.085625	0.43	226.1	2014-04-27	08:43:34
359	50.316783	-4.085628	0.57	205.5	2014-04-27	08:43:35
360	50.316775	-4.085634	0.98	205.8	2014-04-27	08:43:36
361	50.316765	-4.085646	1.41	214.6	2014-04-27	08:43:37
362	50.316752	-4.085657	1.62	210.6	2014-04-27	08:43:38
363	50.316739	-4.08567	1.72	210.6	2014-04-27	08:43:39
364	50.316726	-4.085683	1.73	212.1	2014-04-27	08:43:40
365	50.316713	-4.085692	1.63	204.9	2014-04-27	08:43:41
366	50.316704	-4.085698	1.03	204.7	2014-04-27	08:43:42
367	50.3167	-4.085705	0.68	228.6	2014-04-27	08:43:43
368	50.316696	-4.085712	0.65	225.5	2014-04-27	08:43:44
369	50.316691	-4.085721	0.88	227.8	2014-04-27	08:43:45
370	50.316684	-4.085732	1.1	227.3	2014-04-27	08:43:46
371	50.316678	-4.085744	1.12	228.7	2014-04-27	08:43:47
372	50.316672	-4.085758	1.2	237.2	2014-04-27	08:43:48
373	50.316664	-4.085774	1.43	232.2	2014-04-27	08:43:49
374	50.316653	-4.08579	1.68	222.9	2014-04-27	08:43:50
375	50.316646	-4.085802	1.15	227.6	2014-04-27	08:43:51
376	50.316644	-4.085814	0.89	252.8	2014-04-27	08:43:52
377	50.31664	-4.085824	0.78	243	2014-04-27	08:43:53
378	50.316634	-4.085833	0.98	219.4	2014-04-27	08:43:54
379	50.316626	-4.08584	0.97	209.9	2014-04-27	08:43:55
380	50.31662	-4.085845	0.8	206.1	2014-04-27	08:43:56
381	50.316614	-4.08585	0.76	209.2	2014-04-27	08:43:57
382	50.316609	-4.085856	0.68	218.5	2014-04-27	08:43:58
383	50.316603	-4.085862	0.76	216.7	2014-04-27	08:43:59
384	50.316596	-4.085867	0.93	200.7	2014-04-27	08:44:00
385	50.316586	-4.085869	1.03	189.3	2014-04-27	08:44:01
386	50.31658	-4.08587	0.76	184	2014-04-27	08:44:02
387	50.316573	-4.085869	0.74	175.4	2014-04-27	08:44:03
388	50.316566	-4.085873	0.86	198.1	2014-04-27	08:44:04
389	50.316558	-4.085879	0.98	206.4	2014-04-27	08:44:05
390	50.316549	-4.085882	1.03	194.1	2014-04-27	08:44:06
391	50.316538	-4.085886	1.26	190.9	2014-04-27	08:44:07
392	50.316526	-4.085889	1.37	189.7	2014-04-27	08:44:08
393	50.316513	-4.085891	1.43	185.8	2014-04-27	08:44:09
394	50.3165	-4.08589	1.45	178.3	2014-04-27	08:44:10
395	50.31649	-4.085884	1.19	157.9	2014-04-27	08:44:11
396	50.316484	-4.08588	0.71	153.1	2014-04-27	08:44:12
397	50.316479	-4.085878	0.55	170	2014-04-27	08:44:13
398	50.316472	-4.085881	0.85	192.1	2014-04-27	08:44:14
399	50.316461	-4.085887	1.32	199.3	2014-04-27	08:44:15
400	50.316448	-4.085894	1.52	199.2	2014-04-27	08:44:16
401	50.316435	-4.085901	1.46	200.3	2014-04-27	08:44:17
402	50.316423	-4.085906	1.44	193.2	2014-04-27	08:44:18
403	50.316412	-4.085907	1.22	183.4	2014-04-27	08:44:19
404	50.316403	-4.085912	1.08	199.1	2014-04-27	08:44:20
405	50.316393	-4.085915	1.07	191.6	2014-04-27	08:44:21
406	50.316385	-4.085914	0.99	177.9	2014-04-27	08:44:22
407	50.316375	-4.085915	1.07	183.5	2014-04-27	08:44:23
408	50.316369	-4.085918	0.76	196	2014-04-27	08:44:24
409	50.316366	-4.085923	0.51	229	2014-04-27	08:44:25
410	50.316363	-4.085925	0.34	204.9	2014-04-27	08:44:26
411	50.31636	-4.085926	0.29	183.5	2014-04-27	08:44:27
412	50.316357	-4.085924	0.39	163.2	2014-04-27	08:44:28
413	50.31635	-4.08592	0.8	158.6	2014-04-27	08:44:29
414	50.316341	-4.08592	1.03	180	2014-04-27	08:44:30
415	50.316329	-4.085922	1.29	185.8	2014-04-27	08:44:31
416	50.31632	-4.085921	1.07	177.8	2014-04-27	08:44:32
417	50.316311	-4.08592	1.01	173.6	2014-04-27	08:44:33
418	50.316306	-4.085914	0.68	141.9	2014-04-27	08:44:34
419	50.316307	-4.085904	0.69	75.9	2014-04-27	08:44:35
420	50.316311	-4.085897	0.68	47.6	2014-04-27	08:44:36
421	50.316313	-4.085895	0.19	50.9	2014-04-27	08:44:37
422	50.316314	-4.085897	0.17	325.6	2014-04-27	08:44:38
423	50.316315	-4.085897	0.11	335.3	2014-04-27	08:44:39
424	50.316306	-4.085903	1.05	203.5	2014-04-27	08:44:40
425	50.316295	-4.085911	1.33	204.6	2014-04-27	08:44:41
426	50.316285	-4.085916	1.23	196.9	2014-04-27	08:44:42
427	50.316273	-4.085917	1.24	184.4	2014-04-27	08:44:43
428	50.31626	-4.085918	1.54	181.3	2014-04-27	08:44:44
429	50.316247	-4.085917	1.37	176.5	2014-04-27	08:44:45
430	50.316241	-4.08591	0.89	148.1	2014-04-27	08:44:46
431	50.31624	-4.085902	0.6	98.1	2014-04-27	08:44:47
432	50.316241	-4.085903	0.13	314.1	2014-04-27	08:44:48
433	50.316242	-4.085903	0.11	347.2	2014-04-27	08:44:49
434	50.316232	-4.085901	1.05	170.5	2014-04-27	08:44:50
435	50.316223	-4.085899	1.06	171.3	2014-04-27	08:44:51
436	50.316214	-4.085893	1.12	159.4	2014-04-27	08:44:52
437	50.316203	-4.085888	1.18	160.9	2014-04-27	08:44:53
438	50.316192	-4.085881	1.32	159.7	2014-04-27	08:44:54
439	50.31618	-4.085873	1.5	158.3	2014-04-27	08:44:55
440	50.316166	-4.085866	1.68	160.6	2014-04-27	08:44:56
441	50.316159	-4.085856	0.95	135.9	2014-04-27	08:44:57
442	50.31616	-4.085846	0.74	84.9	2014-04-27	08:44:58
443	50.316159	-4.085837	0.63	105.6	2014-04-27	08:44:59
444	50.316157	-4.085832	0.39	107.9	2014-04-27	08:45:00
445	50.316157	-4.085833	0.07	246.9	2014-04-27	08:45:01
446	50.316156	-4.085832	0.1	147.4	2014-04-27	08:45:02
447	50.316144	-4.085826	1.44	160.1	2014-04-27	08:45:03
448	50.316136	-4.085818	1.11	151.9	2014-04-27	08:45:04
449	50.31613	-4.085811	0.79	139.3	2014-04-27	08:45:05
450	50.316121	-4.085803	1.11	151.1	2014-04-27	08:45:06
451	50.316111	-4.085799	1.19	163.1	2014-04-27	08:45:07
452	50.316102	-4.085795	1.01	167.4	2014-04-27	08:45:08
453	50.316094	-4.085792	0.94	164.9	2014-04-27	08:45:09
454	50.316084	-4.085788	1.17	164.3	2014-04-27	08:45:10
455	50.316071	-4.085784	1.44	170.2	2014-04-27	08:45:11
456	50.316059	-4.085779	1.45	166.9	2014-04-27	08:45:12
457	50.316052	-4.085769	1.03	134.4	2014-04-27	08:45:13
458	50.316049	-4.085758	0.9	114.6	2014-04-27	08:45:14
459	50.316048	-4.08575	0.56	98.6	2014-04-27	08:45:15
460	50.316046	-4.085746	0.35	127.5	2014-04-27	08:45:16
461	50.316038	-4.085744	0.91	171.8	2014-04-27	08:45:17
462	50.316025	-4.085744	1.44	180.9	2014-04-27	08:45:18
463	50.316011	-4.085748	1.61	190.2	2014-04-27	08:45:19
464	50.315995	-4.085754	1.84	191.4	2014-04-27	08:45:20
465	50.315979	-4.085759	1.84	191.9	2014-04-27	08:45:21
466	50.315965	-4.085764	1.54	192.5	2014-04-27	08:45:22
467	50.315955	-4.085766	1.11	190.2	2014-04-27	08:45:23
468	50.315949	-4.085769	0.74	194	2014-04-27	08:45:24
469	50.315948	-4.08577	0.09	229.6	2014-04-27	08:45:25
470	50.31595	-4.085768	0.23	32.6	2014-04-27	08:45:26
471	50.31595	-4.085768	0.01	90	2014-04-27	08:45:27
472	50.31595	-4.085768	0.03	224.3	2014-04-27	08:45:28
473	50.315937	-4.085767	1.46	177.4	2014-04-27	08:45:29
474	50.315922	-4.085765	1.7	174	2014-04-27	08:45:30
475	50.315907	-4.08576	1.63	167.3	2014-04-27	08:45:31
476	50.315896	-4.08575	1.45	150.8	2014-04-27	08:45:32
477	50.315887	-4.085737	1.32	135.4	2014-04-27	08:45:33
478	50.315879	-4.085724	1.3	137.2	2014-04-27	08:45:34
479	50.315869	-4.085716	1.26	152.4	2014-04-27	08:45:35
480	50.315858	-4.085711	1.29	164.4	2014-04-27	08:45:36
481	50.315849	-4.085706	1.03	160.4	2014-04-27	08:45:37
482	50.315847	-4.085702	0.38	127.5	2014-04-27	08:45:38
483	50.315847	-4.085701	0.05	79.4	2014-04-27	08:45:39
484	50.315847	-4.0857	0.07	104.8	2014-04-27	08:45:40
485	50.315835	-4.085705	1.41	194.5	2014-04-27	08:45:41
486	50.315818	-4.085704	1.82	177.9	2014-04-27	08:45:42
487	50.315802	-4.0857	1.81	169.4	2014-04-27	08:45:43
488	50.315787	-4.085696	1.74	170.6	2014-04-27	08:45:44
489	50.315775	-4.085694	1.37	174.7	2014-04-27	08:45:45
490	50.315768	-4.085693	0.73	173	2014-04-27	08:45:46
491	50.315772	-4.085689	0.52	29.8	2014-04-27	08:45:47
492	50.31578	-4.085685	0.89	17.2	2014-04-27	08:45:48
493	50.315781	-4.085685	0.18	1.8	2014-04-27	08:45:49
494	50.315775	-4.085688	0.72	196.4	2014-04-27	08:45:50
495	50.315765	-4.085694	1.23	201	2014-04-27	08:45:51
496	50.315751	-4.0857	1.59	193.6	2014-04-27	08:45:52
497	50.315735	-4.085705	1.84	192.1	2014-04-27	08:45:53
498	50.315718	-4.085713	1.97	196.7	2014-04-27	08:45:54
499	50.315702	-4.085718	1.74	192.1	2014-04-27	08:45:55
500	50.315688	-4.085722	1.63	189.5	2014-04-27	08:45:56
501	50.315674	-4.085725	1.6	188.6	2014-04-27	08:45:57
502	50.315665	-4.085729	0.96	194.3	2014-04-27	08:45:58
503	50.315662	-4.085732	0.48	209.6	2014-04-27	08:45:59
504	50.315655	-4.085736	0.83	197.9	2014-04-27	08:46:00
505	50.315649	-4.085736	0.67	183.5	2014-04-27	08:46:01
506	50.315642	-4.085736	0.7	176.6	2014-04-27	08:46:02
507	50.315638	-4.085734	0.45	167.7	2014-04-27	08:46:03
508	50.315642	-4.085729	0.28	44.7	2014-04-27	08:46:05
509	50.315643	-4.085726	0.22	54	2014-04-27	08:46:06
510	50.315644	-4.085725	0.14	44.6	2014-04-27	08:46:07
511	50.315644	-4.085724	0.06	80.5	2014-04-27	08:46:08
512	50.315644	-4.085722	0.14	90	2014-04-27	08:46:09
513	50.315644	-4.085721	0.08	90	2014-04-27	08:46:10
514	50.315644	-4.08572	0.08	60.7	2014-04-27	08:46:11
515	50.315644	-4.08572	0.04	74.3	2014-04-27	08:46:12
516	50.315644	-4.085719	0.03	73.4	2014-04-27	08:46:13
517	50.315647	-4.085716	0.32	39.9	2014-04-27	08:46:14
518	50.315649	-4.085712	0.41	48.4	2014-04-27	08:46:15
519	50.315651	-4.085708	0.31	59.5	2014-04-27	08:46:16
520	50.315651	-4.085707	0.1	60.7	2014-04-27	08:46:17
521	50.315651	-4.085707	0.01	0	2014-04-27	08:46:18
522	50.315651	-4.085707	0.01	35.7	2014-04-27	08:46:19
523	50.315649	-4.085699	0.16	116.1	2014-04-27	08:46:23
524	50.315644	-4.085693	0.69	141.2	2014-04-27	08:46:24
525	50.315642	-4.085685	0.61	107.9	2014-04-27	08:46:25
526	50.315644	-4.085681	0.33	55.1	2014-04-27	08:46:26
527	50.315644	-4.085681	0.03	290.8	2014-04-27	08:46:27
528	50.315644	-4.085681	0.01	324.3	2014-04-27	08:46:28
529	50.315648	-4.085684	0.46	338.8	2014-04-27	08:46:29
530	50.315684	-4.085621	1.51	47.6	2014-04-27	08:46:33
531	50.315688	-4.085597	1.76	74.4	2014-04-27	08:46:34
532	50.315693	-4.085573	1.78	73.6	2014-04-27	08:46:35
533	50.315703	-4.08555	1.99	55.8	2014-04-27	08:46:36
534	50.315713	-4.085524	2.16	57.6	2014-04-27	08:46:37
535	50.315715	-4.085505	1.38	81.8	2014-04-27	08:46:38
536	50.315714	-4.085485	1.44	96.7	2014-04-27	08:46:39
537	50.315712	-4.085468	1.2	98	2014-04-27	08:46:40
538	50.315712	-4.08546	0.61	96.2	2014-04-27	08:46:41
539	50.315713	-4.085455	0.35	64.7	2014-04-27	08:46:42
540	50.315713	-4.085456	0.03	286.6	2014-04-27	08:46:43
541	50.315713	-4.085456	0.01	90	2014-04-27	08:46:44
542	50.315713	-4.085456	0.01	270	2014-04-27	08:46:45
543	50.315713	-4.085456	0	0	2014-04-27	08:46:46
544	50.315694	-4.085601	0.31	258.3	2014-04-27	08:47:20
545	50.315697	-4.085645	0.63	275.8	2014-04-27	08:47:25
546	50.315699	-4.085649	0.41	313.3	2014-04-27	08:47:26
547	50.315694	-4.08567	1.63	248.5	2014-04-27	08:47:27
548	50.315687	-4.085685	1.25	235	2014-04-27	08:47:28
549	50.315681	-4.085696	1.06	227.3	2014-04-27	08:47:29
550	50.315679	-4.085702	0.48	244.8	2014-04-27	08:47:30
551	50.315682	-4.085707	0.5	315.8	2014-04-27	08:47:31
552	50.315694	-4.085702	1.37	14.6	2014-04-27	08:47:32
553	50.315708	-4.085697	1.55	14.2	2014-04-27	08:47:33
554	50.315721	-4.085692	1.45	11.9	2014-04-27	08:47:34
555	50.315732	-4.085689	1.33	11.6	2014-04-27	08:47:35
556	50.315744	-4.085684	1.31	14.2	2014-04-27	08:47:36
557	50.315755	-4.085678	1.35	19.4	2014-04-27	08:47:37
558	50.315767	-4.08567	1.43	22.8	2014-04-27	08:47:38
559	50.315779	-4.085662	1.47	23.9	2014-04-27	08:47:39
560	50.315783	-4.085649	0.98	63.6	2014-04-27	08:47:40
561	50.315782	-4.085638	0.76	94.2	2014-04-27	08:47:41
562	50.315784	-4.085637	0.16	27.1	2014-04-27	08:47:42
563	50.315791	-4.085631	0.94	30.1	2014-04-27	08:47:43
564	50.315811	-4.085613	2.59	29	2014-04-27	08:47:44
565	50.315847	-4.085592	4.22	20.4	2014-04-27	08:47:45
566	50.315902	-4.085571	6.35	13.7	2014-04-27	08:47:46
567	50.315962	-4.085562	6.73	5.5	2014-04-27	08:47:47
568	50.316012	-4.085552	5.6	7.5	2014-04-27	08:47:48
569	50.316054	-4.085543	4.67	7.4	2014-04-27	08:47:49
570	50.316078	-4.085545	2.67	358.1	2014-04-27	08:47:50
571	50.316083	-4.085554	0.88	313.3	2014-04-27	08:47:51
572	50.316069	-4.085565	1.78	205.6	2014-04-27	08:47:52
573	50.316048	-4.085572	2.37	193.5	2014-04-27	08:47:53
574	50.316028	-4.08558	2.28	193.6	2014-04-27	08:47:54
575	50.31601	-4.085589	2.11	196.9	2014-04-27	08:47:55
576	50.315993	-4.085595	1.93	194.5	2014-04-27	08:47:56
577	50.315979	-4.085597	1.65	183.7	2014-04-27	08:47:57
578	50.315978	-4.08559	0.5	103	2014-04-27	08:47:58
579	50.315985	-4.085583	0.95	31.7	2014-04-27	08:47:59
580	50.315992	-4.08558	0.8	16.9	2014-04-27	08:48:00
581	50.315993	-4.085576	0.32	62.5	2014-04-27	08:48:01
582	50.315988	-4.085573	0.6	162.1	2014-04-27	08:48:02
583	50.315975	-4.08557	1.41	171.5	2014-04-27	08:48:03
584	50.315961	-4.085568	1.66	173.8	2014-04-27	08:48:04
585	50.315947	-4.085565	1.5	173.4	2014-04-27	08:48:05
586	50.315937	-4.085562	1.17	167.6	2014-04-27	08:48:06
587	50.315927	-4.08556	1.13	173.9	2014-04-27	08:48:07
588	50.315917	-4.085555	1.16	162	2014-04-27	08:48:08
589	50.315908	-4.085546	1.19	148.9	2014-04-27	08:48:09
590	50.315908	-4.085533	0.92	90	2014-04-27	08:48:10
591	50.315914	-4.085522	1.09	48.1	2014-04-27	08:48:11
592	50.315918	-4.085512	0.8	61.5	2014-04-27	08:48:12
593	50.315912	-4.085505	0.79	141.2	2014-04-27	08:48:13
594	50.3159	-4.085503	1.33	174.8	2014-04-27	08:48:14
595	50.315885	-4.085506	1.69	187.3	2014-04-27	08:48:15
596	50.31587	-4.085513	1.76	195.3	2014-04-27	08:48:16
597	50.315859	-4.085517	1.26	192	2014-04-27	08:48:17
598	50.315849	-4.085523	0.61	200.7	2014-04-27	08:48:19
599	50.315841	-4.085529	0.96	208.1	2014-04-27	08:48:20
600	50.315831	-4.085536	1.23	204.6	2014-04-27	08:48:21
601	50.31582	-4.085545	1.37	205.4	2014-04-27	08:48:22
602	50.315818	-4.08555	0.42	246.5	2014-04-27	08:48:23
603	50.315824	-4.08556	0.94	310.1	2014-04-27	08:48:24
604	50.315826	-4.085569	0.66	287.4	2014-04-27	08:48:25
605	50.315821	-4.085575	0.66	221.7	2014-04-27	08:48:26
606	50.315813	-4.085581	1.03	203.3	2014-04-27	08:48:27
607	50.315801	-4.085587	1.33	198.3	2014-04-27	08:48:28
608	50.315788	-4.08559	1.46	187.5	2014-04-27	08:48:29
609	50.315776	-4.08559	1.4	180.8	2014-04-27	08:48:30
610	50.315765	-4.085598	1.3	205.2	2014-04-27	08:48:31
611	50.315755	-4.085611	1.48	218.6	2014-04-27	08:48:32
612	50.315744	-4.085623	1.49	217.2	2014-04-27	08:48:33
613	50.315742	-4.085634	0.83	251.7	2014-04-27	08:48:34
614	50.315751	-4.08564	1.08	337	2014-04-27	08:48:35
615	50.315758	-4.085644	0.89	344.1	2014-04-27	08:48:36
616	50.31576	-4.085647	0.29	309.6	2014-04-27	08:48:37
617	50.315759	-4.085649	0.24	223.3	2014-04-27	08:48:38
618	50.315752	-4.08565	0.76	182.3	2014-04-27	08:48:39
619	50.315745	-4.085649	0.78	178.2	2014-04-27	08:48:40
620	50.31574	-4.085648	0.49	164.6	2014-04-27	08:48:41
621	50.315738	-4.085643	0.41	124.4	2014-04-27	08:48:42
622	50.31574	-4.085635	0.62	68.8	2014-04-27	08:48:43
623	50.315751	-4.085621	1.55	37.9	2014-04-27	08:48:44
624	50.315768	-4.085611	2.01	20.3	2014-04-27	08:48:45
625	50.315779	-4.085604	1.34	24.2	2014-04-27	08:48:46
626	50.315781	-4.085598	0.44	59.6	2014-04-27	08:48:47
627	50.315778	-4.085595	0.43	140.8	2014-04-27	08:48:48
628	50.315772	-4.085585	0.94	134.5	2014-04-27	08:48:49
629	50.315765	-4.085576	1.01	140.3	2014-04-27	08:48:50
630	50.315757	-4.08557	1.02	154.2	2014-04-27	08:48:51
631	50.315753	-4.085563	0.66	131.6	2014-04-27	08:48:52
632	50.315753	-4.085562	0.02	78.1	2014-04-27	08:48:54
633	50.315754	-4.085562	0.04	351.2	2014-04-27	08:48:55
634	50.315754	-4.085565	0.17	279.2	2014-04-27	08:48:56
635	50.315755	-4.085569	0.35	288.6	2014-04-27	08:48:57
636	50.315757	-4.085575	0.48	294.2	2014-04-27	08:48:58
637	50.315757	-4.085583	0.55	278.8	2014-04-27	08:48:59
638	50.315758	-4.085591	0.57	271.9	2014-04-27	08:49:00
639	50.315749	-4.085628	0.39	250.1	2014-04-27	08:49:07
640	50.315754	-4.085608	1.48	68.6	2014-04-27	08:49:08
641	50.315771	-4.085621	2.12	334.2	2014-04-27	08:49:09
642	50.315783	-4.085637	1.76	319.2	2014-04-27	08:49:10
643	50.315794	-4.085646	1.33	332.6	2014-04-27	08:49:11
644	50.315805	-4.085648	1.23	352.2	2014-04-27	08:49:12
645	50.31583	-4.085633	3.05	20.2	2014-04-27	08:49:13
646	50.315877	-4.085606	5.47	20.6	2014-04-27	08:49:14
647	50.315937	-4.085562	7.48	25	2014-04-27	08:49:15
648	50.315995	-4.085501	7.71	34	2014-04-27	08:49:16
649	50.316043	-4.085448	6.62	35.3	2014-04-27	08:49:17
650	50.316097	-4.085432	6.12	10.5	2014-04-27	08:49:18
651	50.316143	-4.085436	5.05	356.6	2014-04-27	08:49:19
652	50.316181	-4.085441	4.26	355.6	2014-04-27	08:49:20
653	50.316219	-4.085446	4.27	355.3	2014-04-27	08:49:21
654	50.316257	-4.085451	4.26	355.3	2014-04-27	08:49:22
655	50.316344	-4.085449	1.93	0.6	2014-04-27	08:49:27
656	50.316296	-4.085443	5.34	175.1	2014-04-27	08:49:28
657	50.316254	-4.085437	4.66	175	2014-04-27	08:49:29
658	50.31622	-4.085426	3.89	168.5	2014-04-27	08:49:30
659	50.316196	-4.085414	2.83	161.9	2014-04-27	08:49:31
660	50.316174	-4.085404	2.56	164.6	2014-04-27	08:49:32
661	50.316159	-4.085399	1.66	167.1	2014-04-27	08:49:33
662	50.316139	-4.0854	2.22	181.5	2014-04-27	08:49:34
663	50.316121	-4.085404	2.03	188.6	2014-04-27	08:49:35
664	50.316103	-4.085411	2.12	193.3	2014-04-27	08:49:36
665	50.316087	-4.085417	1.84	193.9	2014-04-27	08:49:37
666	50.316075	-4.085424	1.42	200.4	2014-04-27	08:49:38
667	50.316063	-4.085432	1.38	204.8	2014-04-27	08:49:39
668	50.316052	-4.085444	1.55	212.2	2014-04-27	08:49:40
669	50.316045	-4.085451	0.86	215.2	2014-04-27	08:49:41
670	50.316048	-4.085456	0.5	309.8	2014-04-27	08:49:42
671	50.316049	-4.08546	0.28	302.1	2014-04-27	08:49:43
672	50.316044	-4.085463	0.7	199.3	2014-04-27	08:49:44
673	50.316037	-4.085464	0.75	185.5	2014-04-27	08:49:45
674	50.316031	-4.085466	0.64	192.4	2014-04-27	08:49:46
675	50.316026	-4.08547	0.68	203.6	2014-04-27	08:49:47
676	50.316018	-4.085475	0.93	203.3	2014-04-27	08:49:48
677	50.316003	-4.085481	1.76	194.3	2014-04-27	08:49:49
678	50.315988	-4.085485	1.66	189.1	2014-04-27	08:49:50
679	50.315981	-4.085481	0.75	161.9	2014-04-27	08:49:51
680	50.315978	-4.085477	0.48	139.6	2014-04-27	08:49:52
681	50.315972	-4.085477	0.73	180.4	2014-04-27	08:49:53
682	50.315962	-4.085479	1.13	187.9	2014-04-27	08:49:54
683	50.315954	-4.08548	0.86	182.4	2014-04-27	08:49:55
684	50.31595	-4.08548	0.49	182.1	2014-04-27	08:49:56
685	50.315946	-4.085483	0.45	202.4	2014-04-27	08:49:57
686	50.315942	-4.085483	0.44	181.5	2014-04-27	08:49:58
687	50.315939	-4.085482	0.18	167.5	2014-04-27	08:50:00
688	50.315943	-4.085483	0.46	348.8	2014-04-27	08:50:01
689	50.315948	-4.085486	0.6	339.5	2014-04-27	08:50:02
690	50.315946	-4.085492	0.48	251.8	2014-04-27	08:50:03
691	50.315938	-4.085497	0.97	199.7	2014-04-27	08:50:04
692	50.315928	-4.085498	1.18	185.5	2014-04-27	08:50:05
693	50.315913	-4.085499	1.68	180.4	2014-04-27	08:50:06
694	50.315899	-4.085496	1.57	172.2	2014-04-27	08:50:07
695	50.315892	-4.08549	0.82	152.3	2014-04-27	08:50:08
696	50.315887	-4.085484	0.69	141.6	2014-04-27	08:50:09
697	50.315881	-4.085477	0.83	144.7	2014-04-27	08:50:10
698	50.315876	-4.085473	0.69	151.2	2014-04-27	08:50:11
699	50.315877	-4.085467	0.42	63.5	2014-04-27	08:50:12
700	50.315879	-4.085463	0.37	67.7	2014-04-27	08:50:13
701	50.315879	-4.085462	0.07	82.1	2014-04-27	08:50:14
702	50.315874	-4.085455	0.72	137.8	2014-04-27	08:50:15
703	50.315866	-4.085452	0.95	166.3	2014-04-27	08:50:16
704	50.315854	-4.085451	1.23	179.2	2014-04-27	08:50:17
705	50.315844	-4.085451	1.17	178.5	2014-04-27	08:50:18
706	50.315836	-4.085448	0.96	169.6	2014-04-27	08:50:19
707	50.315832	-4.085443	0.54	137.8	2014-04-27	08:50:20
708	50.315829	-4.085439	0.48	135.5	2014-04-27	08:50:21
709	50.315822	-4.085436	0.78	165.8	2014-04-27	08:50:22
710	50.315815	-4.085434	0.76	169.2	2014-04-27	08:50:23
711	50.315811	-4.085433	0.51	176	2014-04-27	08:50:24
712	50.315808	-4.085431	0.34	147.4	2014-04-27	08:50:25
713	50.315803	-4.08543	0.61	174.4	2014-04-27	08:50:26
714	50.315798	-4.085431	0.51	188.7	2014-04-27	08:50:27
715	50.315796	-4.085428	0.36	137	2014-04-27	08:50:28
716	50.315795	-4.085424	0.24	103.5	2014-04-27	08:50:29
717	50.315795	-4.085424	0.04	122.4	2014-04-27	08:50:30
718	50.3158	-4.085421	0.54	19.2	2014-04-27	08:50:31
719	50.315804	-4.08542	0.51	12.9	2014-04-27	08:50:32
720	50.315808	-4.085418	0.44	15	2014-04-27	08:50:33
721	50.315811	-4.085417	0.31	15.7	2014-04-27	08:50:34
722	50.315712	-4.085574	0.44	225.5	2014-04-27	08:51:10
723	50.315708	-4.085579	0.57	211.5	2014-04-27	08:51:11
724	50.315722	-4.085581	1.6	354.7	2014-04-27	08:51:12
725	50.315741	-4.08558	2.15	0.8	2014-04-27	08:51:13
726	50.315759	-4.085581	2.02	358.8	2014-04-27	08:51:14
727	50.315776	-4.08558	1.91	2.5	2014-04-27	08:51:15
728	50.315797	-4.085583	2.33	354.1	2014-04-27	08:51:16
729	50.315815	-4.085584	1.98	357.1	2014-04-27	08:51:17
730	50.315832	-4.085585	1.87	358.3	2014-04-27	08:51:18
731	50.315849	-4.085587	1.88	356.6	2014-04-27	08:51:19
732	50.315865	-4.085589	1.84	354.6	2014-04-27	08:51:20
733	50.315919	-4.0856	1.53	352.8	2014-04-27	08:51:24
734	50.31593	-4.085599	1.22	4.8	2014-04-27	08:51:25
735	50.315939	-4.085592	1.03	26.4	2014-04-27	08:51:26
736	50.315946	-4.085587	0.89	21.9	2014-04-27	08:51:27
737	50.315861	-4.085604	4.79	186.9	2014-04-27	08:51:29
738	50.315822	-4.085607	4.3	183.4	2014-04-27	08:51:30
739	50.315804	-4.0856	2.09	166.5	2014-04-27	08:51:31
740	50.315796	-4.085592	1.04	146.6	2014-04-27	08:51:32
741	50.315784	-4.085586	1.38	161.3	2014-04-27	08:51:33
742	50.31577	-4.085579	1.7	161.6	2014-04-27	08:51:34
743	50.31576	-4.08557	1.26	152.5	2014-04-27	08:51:35
744	50.315756	-4.085561	0.79	119.8	2014-04-27	08:51:36
745	50.315757	-4.085549	0.83	80.4	2014-04-27	08:51:37
746	50.31576	-4.085545	0.44	46.5	2014-04-27	08:51:38
747	50.315767	-4.085547	0.74	349.3	2014-04-27	08:51:39
748	50.315768	-4.085548	0.24	329.9	2014-04-27	08:51:40
749	50.315764	-4.08555	0.55	194.4	2014-04-27	08:51:41
750	50.315753	-4.085552	1.25	186.9	2014-04-27	08:51:42
751	50.315742	-4.085551	1.15	175.3	2014-04-27	08:51:43
752	50.315732	-4.085546	1.23	162.3	2014-04-27	08:51:44
753	50.315722	-4.085541	1.11	163.4	2014-04-27	08:51:45
754	50.315713	-4.085536	1.08	160.1	2014-04-27	08:51:46
755	50.315705	-4.085526	1.12	138.4	2014-04-27	08:51:47
756	50.315703	-4.085516	0.76	111.6	2014-04-27	08:51:48
757	50.315707	-4.085512	0.49	29.1	2014-04-27	08:51:49
758	50.315714	-4.085511	0.79	9.1	2014-04-27	08:51:50
759	50.315722	-4.085511	0.87	358.4	2014-04-27	08:51:51
760	50.315729	-4.085511	0.84	1.2	2014-04-27	08:51:52
761	50.315735	-4.085512	0.68	353.4	2014-04-27	08:51:53
762	50.31574	-4.085512	0.56	356.9	2014-04-27	08:51:54
763	50.315744	-4.085516	0.53	330.2	2014-04-27	08:51:55
764	50.31574	-4.085525	0.84	232.4	2014-04-27	08:51:56
765	50.315731	-4.085537	1.22	221.5	2014-04-27	08:51:57
766	50.315721	-4.08555	1.5	218.9	2014-04-27	08:51:58
767	50.31571	-4.085563	1.48	217.6	2014-04-27	08:51:59
768	50.315699	-4.085577	1.61	219.4	2014-04-27	08:52:00
769	50.315692	-4.085586	1.05	218	2014-04-27	08:52:01
770	50.315688	-4.085594	0.7	237.6	2014-04-27	08:52:02
771	50.315685	-4.085603	0.7	241.4	2014-04-27	08:52:03
772	50.315678	-4.085612	1.06	215.2	2014-04-27	08:52:04
773	50.315671	-4.085618	0.9	211.6	2014-04-27	08:52:05
774	50.315664	-4.085622	0.83	200.7	2014-04-27	08:52:06
775	50.315658	-4.085627	0.68	208.3	2014-04-27	08:52:07
776	50.315653	-4.085634	0.76	220.2	2014-04-27	08:52:08
777	50.315649	-4.085644	0.82	238.6	2014-04-27	08:52:09
778	50.315647	-4.085649	0.44	235.3	2014-04-27	08:52:10
779	50.315643	-4.085655	0.65	223.2	2014-04-27	08:52:11
780	50.315639	-4.08566	0.57	222.2	2014-04-27	08:52:12
781	50.315643	-4.08566	0.22	0.7	2014-04-27	08:52:14
782	50.315648	-4.085668	0.76	316.8	2014-04-27	08:52:15
783	50.315658	-4.085663	1.18	16.2	2014-04-27	08:52:16
784	50.315682	-4.085647	2.92	23	2014-04-27	08:52:17
785	50.315724	-4.085617	5.11	24.8	2014-04-27	08:52:18
786	50.315806	-4.085588	9.39	12.4	2014-04-27	08:52:19
787	50.315866	-4.085565	6.86	13.8	2014-04-27	08:52:20
788	50.31591	-4.085542	5.1	18.8	2014-04-27	08:52:21
789	50.315947	-4.085521	4.46	19.9	2014-04-27	08:52:22
790	50.315965	-4.085507	2.24	26.7	2014-04-27	08:52:23
791	50.315941	-4.085512	1.36	188.1	2014-04-27	08:52:25
792	50.315919	-4.085526	2.65	201.5	2014-04-27	08:52:26
793	50.315897	-4.085546	2.78	210.5	2014-04-27	08:52:27
794	50.315873	-4.085569	3.21	211.9	2014-04-27	08:52:28
795	50.315852	-4.085592	2.8	215.5	2014-04-27	08:52:29
796	50.315841	-4.085606	1.62	216.5	2014-04-27	08:52:30
797	50.315836	-4.085612	0.7	218.3	2014-04-27	08:52:31
798	50.315831	-4.085621	0.78	232.5	2014-04-27	08:52:32
799	50.315825	-4.085634	1.21	231.3	2014-04-27	08:52:33
800	50.315814	-4.085646	1.42	216.6	2014-04-27	08:52:34
801	50.31581	-4.085656	0.86	238.8	2014-04-27	08:52:35
802	50.315813	-4.085665	0.66	295.9	2014-04-27	08:52:36
803	50.315815	-4.08567	0.44	306.2	2014-04-27	08:52:37
804	50.315817	-4.085674	0.4	305.9	2014-04-27	08:52:38
805	50.315819	-4.085679	0.42	299.1	2014-04-27	08:52:39
806	50.315821	-4.085683	0.32	298	2014-04-27	08:52:40
807	50.315823	-4.085684	0.25	342.3	2014-04-27	08:52:41
808	50.315826	-4.085681	0.45	35.2	2014-04-27	08:52:42
809	50.31583	-4.085675	0.62	38.2	2014-04-27	08:52:43
810	50.315835	-4.08567	0.62	39.5	2014-04-27	08:52:44
811	50.31584	-4.08566	0.46	48.5	2014-04-27	08:52:46
812	50.315846	-4.085662	0.32	351	2014-04-27	08:52:48
813	50.315849	-4.085669	0.63	302	2014-04-27	08:52:49
814	50.315851	-4.085677	0.61	294.3	2014-04-27	08:52:50
815	50.315854	-4.085688	0.86	291.7	2014-04-27	08:52:51
816	50.315851	-4.085708	1.41	256.2	2014-04-27	08:52:52
817	50.315847	-4.085726	1.37	250.9	2014-04-27	08:52:53
818	50.315842	-4.085743	1.32	243.6	2014-04-27	08:52:54
819	50.315835	-4.085758	1.31	236.6	2014-04-27	08:52:55
820	50.315827	-4.085777	1.61	236.9	2014-04-27	08:52:56
821	50.315818	-4.085797	1.81	233.2	2014-04-27	08:52:57
822	50.315812	-4.085817	1.53	247.1	2014-04-27	08:52:58
823	50.315804	-4.08583	1.28	223.9	2014-04-27	08:52:59
824	50.315796	-4.085825	0.97	159.1	2014-04-27	08:53:00
825	50.315791	-4.085822	0.54	162	2014-04-27	08:53:01
826	50.315786	-4.08582	0.62	161.5	2014-04-27	08:53:02
827	50.315781	-4.085816	0.64	153.8	2014-04-27	08:53:03
828	50.315779	-4.085811	0.4	117.9	2014-04-27	08:53:04
829	50.315766	-4.085765	0.21	114.9	2014-04-27	08:53:21
830	50.315768	-4.08575	1.12	77.1	2014-04-27	08:53:22
831	50.315771	-4.085734	1.18	71.1	2014-04-27	08:53:23
832	50.315777	-4.085722	1.03	55.2	2014-04-27	08:53:24
833	50.315782	-4.085712	0.95	53.7	2014-04-27	08:53:25
834	50.315786	-4.085699	1.03	62.5	2014-04-27	08:53:26
835	50.31579	-4.085691	0.72	51.7	2014-04-27	08:53:27
836	50.315795	-4.085684	0.73	45	2014-04-27	08:53:28
837	50.315795	-4.085681	0.1	81.9	2014-04-27	08:53:30
838	50.315802	-4.085684	0.84	343.5	2014-04-27	08:53:31
839	50.315808	-4.085687	0.71	343.4	2014-04-27	08:53:32
840	50.315809	-4.085689	0.19	313.8	2014-04-27	08:53:33
841	50.31581	-4.085689	0.04	33.3	2014-04-27	08:53:34
842	50.31581	-4.085689	0	0	2014-04-27	08:53:35
843	50.31581	-4.085689	0	0	2014-04-27	08:53:36
844	50.315809	-4.085688	0.01	164.9	2014-04-27	08:53:41
845	50.315809	-4.085688	0.01	147.4	2014-04-27	08:53:43
846	50.315809	-4.085688	0	0	2014-04-27	08:53:44
847	50.315809	-4.085688	0.01	270	2014-04-27	08:53:45
848	50.315809	-4.085688	0	0	2014-04-27	08:53:46
849	50.315809	-4.085689	0.01	270	2014-04-27	08:53:47
850	50.315809	-4.085689	0.05	232.5	2014-04-27	08:53:48
851	50.315806	-4.085689	0.14	175.1	2014-04-27	08:53:50
852	50.315795	-4.085682	1.36	159.2	2014-04-27	08:53:51
853	50.315785	-4.085671	1.32	144.8	2014-04-27	08:53:52
854	50.315775	-4.085659	1.45	142.5	2014-04-27	08:53:53
855	50.315765	-4.085649	1.35	149.1	2014-04-27	08:53:54
856	50.315755	-4.085638	1.3	143	2014-04-27	08:53:55
857	50.315751	-4.08563	0.7	129	2014-04-27	08:53:56
858	50.31575	-4.085625	0.45	108.2	2014-04-27	08:53:57
859	50.315749	-4.085625	0.11	191.8	2014-04-27	08:53:58
860	50.315749	-4.085626	0.09	281.9	2014-04-27	08:53:59
861	50.31575	-4.085629	0.18	285.1	2014-04-27	08:54:00
862	50.315777	-4.085621	3.07	9.7	2014-04-27	08:54:01
863	50.315833	-4.085605	6.34	10.5	2014-04-27	08:54:02
864	50.315911	-4.085586	8.79	8.7	2014-04-27	08:54:03
865	50.31599	-4.085594	8.87	356.5	2014-04-27	08:54:04
866	50.31605	-4.085626	7.05	341.1	2014-04-27	08:54:05
867	50.3161	-4.085644	5.69	347	2014-04-27	08:54:06
868	50.316154	-4.085642	6.03	1.4	2014-04-27	08:54:07
869	50.31621	-4.085631	6.25	7.1	2014-04-27	08:54:08
870	50.316265	-4.08562	6.22	7.2	2014-04-27	08:54:09
871	50.316321	-4.085609	6.2	7.4	2014-04-27	08:54:10
872	50.316712	-4.085505	5.52	9.6	2014-04-27	08:54:18
873	50.316717	-4.085498	0.81	41.5	2014-04-27	08:54:19
874	50.316588	-4.085577	7.74	201.4	2014-04-27	08:54:21
875	50.316572	-4.085592	2.02	211.3	2014-04-27	08:54:22
876	50.316562	-4.085606	1.46	222.3	2014-04-27	08:54:23
877	50.316548	-4.085614	1.7	201.3	2014-04-27	08:54:24
878	50.316519	-4.085615	3.29	180.5	2014-04-27	08:54:25
879	50.316461	-4.085609	3.2	176.5	2014-04-27	08:54:27
880	50.316431	-4.085608	3.35	178.5	2014-04-27	08:54:28
881	50.316402	-4.085609	3.28	181.4	2014-04-27	08:54:29
882	50.316384	-4.085606	2.02	174.6	2014-04-27	08:54:30
883	50.316371	-4.0856	1.46	160.7	2014-04-27	08:54:31
884	50.316355	-4.085594	1.86	168.3	2014-04-27	08:54:32
885	50.316339	-4.085591	1.84	172.3	2014-04-27	08:54:33
886	50.316324	-4.08559	1.58	178.3	2014-04-27	08:54:34
887	50.316322	-4.085589	0.3	156.2	2014-04-27	08:54:35
888	50.316317	-4.085585	0.59	151.8	2014-04-27	08:54:36
889	50.316313	-4.08558	0.6	145	2014-04-27	08:54:37
890	50.316312	-4.08557	0.7	97.6	2014-04-27	08:54:38
891	50.316315	-4.08556	0.82	64.3	2014-04-27	08:54:39
892	50.316317	-4.085549	0.76	72.1	2014-04-27	08:54:40
893	50.316316	-4.085543	0.48	102.4	2014-04-27	08:54:41
894	50.316315	-4.085539	0.29	110.5	2014-04-27	08:54:42
895	50.316308	-4.085531	1.06	145.3	2014-04-27	08:54:43
896	50.316298	-4.085521	1.26	146.1	2014-04-27	08:54:44
897	50.316286	-4.085515	1.45	162.8	2014-04-27	08:54:45
898	50.31627	-4.085508	1.78	164	2014-04-27	08:54:46
899	50.316255	-4.085499	1.81	158.6	2014-04-27	08:54:47
900	50.316242	-4.085488	1.67	154.7	2014-04-27	08:54:48
901	50.316232	-4.085479	1.31	147.4	2014-04-27	08:54:49
902	50.316221	-4.085468	1.42	146.2	2014-04-27	08:54:50
903	50.316212	-4.085457	1.23	142.3	2014-04-27	08:54:51
904	50.316209	-4.085452	0.54	137.9	2014-04-27	08:54:52
905	50.316208	-4.085448	0.28	113.5	2014-04-27	08:54:53
906	50.316212	-4.08545	0.46	340.6	2014-04-27	08:54:54
907	50.316213	-4.085453	0.23	316.2	2014-04-27	08:54:55
908	50.316214	-4.085453	0.06	322.1	2014-04-27	08:54:56
909	50.31621	-4.08545	0.52	150.2	2014-04-27	08:54:57
910	50.316202	-4.085446	0.84	164.8	2014-04-27	08:54:58
911	50.316193	-4.085443	1.13	165.9	2014-04-27	08:54:59
912	50.316179	-4.08544	1.49	172.2	2014-04-27	08:55:00
913	50.316167	-4.085442	1.36	185.3	2014-04-27	08:55:01
914	50.316158	-4.085445	1.03	192	2014-04-27	08:55:02
915	50.316153	-4.085447	0.59	194.6	2014-04-27	08:55:03
916	50.316149	-4.085449	0.51	199.9	2014-04-27	08:55:04
917	50.316145	-4.085452	0.43	207.3	2014-04-27	08:55:05
918	50.316144	-4.085451	0.19	169.2	2014-04-27	08:55:06
919	50.316148	-4.085446	0.61	38.7	2014-04-27	08:55:07
920	50.316152	-4.085438	0.7	53.2	2014-04-27	08:55:08
921	50.316152	-4.085429	0.62	83.9	2014-04-27	08:55:09
922	50.316149	-4.08542	0.75	115.9	2014-04-27	08:55:10
923	50.316145	-4.085415	0.59	139.5	2014-04-27	08:55:11
924	50.316142	-4.085407	0.67	123.7	2014-04-27	08:55:12
925	50.316138	-4.0854	0.64	128.8	2014-04-27	08:55:13
926	50.316132	-4.085395	0.79	154	2014-04-27	08:55:14
927	50.316123	-4.085394	0.96	175	2014-04-27	08:55:15
928	50.316112	-4.085395	1.25	184.9	2014-04-27	08:55:16
929	50.316104	-4.085395	0.91	177.4	2014-04-27	08:55:17
930	50.316104	-4.085389	0.4	86	2014-04-27	08:55:18
931	50.316106	-4.085385	0.34	64.3	2014-04-27	08:55:19
932	50.316108	-4.085384	0.23	10.6	2014-04-27	08:55:20
933	50.316103	-4.08538	0.57	153.1	2014-04-27	08:55:21
934	50.316095	-4.08538	0.95	178.2	2014-04-27	08:55:22
935	50.316083	-4.085382	1.3	186.6	2014-04-27	08:55:23
936	50.316072	-4.085384	1.27	184.8	2014-04-27	08:55:24
937	50.31606	-4.085386	1.25	187.4	2014-04-27	08:55:25
938	50.316051	-4.085393	1.2	204.9	2014-04-27	08:55:26
939	50.316043	-4.0854	0.93	212	2014-04-27	08:55:27
940	50.316043	-4.085409	0.63	264	2014-04-27	08:55:28
941	50.316042	-4.085418	0.65	260.2	2014-04-27	08:55:29
942	50.316044	-4.085425	0.56	298.7	2014-04-27	08:55:30
943	50.316046	-4.085427	0.21	322.1	2014-04-27	08:55:31
944	50.316046	-4.085426	0.08	70.2	2014-04-27	08:55:32
945	50.31604	-4.085426	0.7	180	2014-04-27	08:55:33
946	50.316032	-4.085428	0.92	192.7	2014-04-27	08:55:34
947	50.316023	-4.085428	0.94	178.9	2014-04-27	08:55:35
948	50.316018	-4.085424	0.64	156	2014-04-27	08:55:36
949	50.316012	-4.085421	0.73	159.8	2014-04-27	08:55:37
950	50.316002	-4.08542	1.09	176.9	2014-04-27	08:55:38
951	50.315992	-4.08542	1.16	180.9	2014-04-27	08:55:39
952	50.315986	-4.085416	0.7	155.8	2014-04-27	08:55:40
953	50.315988	-4.085412	0.39	58	2014-04-27	08:55:41
954	50.315994	-4.085409	0.66	15.2	2014-04-27	08:55:42
955	50.315999	-4.085407	0.29	14.3	2014-04-27	08:55:44
956	50.315997	-4.085407	0.11	173.6	2014-04-27	08:55:46
957	50.315997	-4.085408	0.09	315.1	2014-04-27	08:55:47
958	50.315989	-4.085411	0.89	192.8	2014-04-27	08:55:48
959	50.315984	-4.085408	0.66	165.4	2014-04-27	08:55:49
960	50.315975	-4.085406	0.93	171.1	2014-04-27	08:55:50
961	50.315963	-4.085407	1.43	181.4	2014-04-27	08:55:51
962	50.315948	-4.085406	1.62	178.5	2014-04-27	08:55:52
963	50.315935	-4.085409	1.45	189.2	2014-04-27	08:55:53
964	50.315926	-4.085415	1.15	201.2	2014-04-27	08:55:54
965	50.315916	-4.085421	1.11	203	2014-04-27	08:55:55
966	50.31591	-4.085427	0.84	208.1	2014-04-27	08:55:56
967	50.315907	-4.085427	0.34	184	2014-04-27	08:55:57
968	50.315907	-4.085426	0.07	58.4	2014-04-27	08:55:58
969	50.315906	-4.085435	0.59	263.6	2014-04-27	08:55:59
970	50.315904	-4.085442	0.59	244.9	2014-04-27	08:56:00
971	50.31591	-4.085437	0.35	30.5	2014-04-27	08:56:02
972	50.315911	-4.085435	0.22	36.6	2014-04-27	08:56:03
973	50.315906	-4.085438	0.58	196	2014-04-27	08:56:04
974	50.315897	-4.085446	1.22	209	2014-04-27	08:56:05
975	50.315886	-4.085452	1.25	201	2014-04-27	08:56:06
976	50.315881	-4.085453	0.54	186.4	2014-04-27	08:56:07
977	50.315886	-4.085447	0.67	43.4	2014-04-27	08:56:08
978	50.315891	-4.085442	0.32	32.5	2014-04-27	08:56:10
979	50.315885	-4.085443	0.64	185.3	2014-04-27	08:56:11
980	50.315879	-4.085444	0.69	188	2014-04-27	08:56:12
981	50.315875	-4.08545	0.64	224	2014-04-27	08:56:13
982	50.315867	-4.08546	1.12	219.5	2014-04-27	08:56:14
983	50.315854	-4.085474	1.73	215	2014-04-27	08:56:15
984	50.315838	-4.085489	2.07	209.2	2014-04-27	08:56:16
985	50.315822	-4.085501	1.94	206.3	2014-04-27	08:56:17
986	50.31581	-4.085507	1.41	200	2014-04-27	08:56:18
987	50.315805	-4.08551	0.31	194.4	2014-04-27	08:56:20
988	50.315807	-4.085508	0.15	23.8	2014-04-27	08:56:22
989	50.315802	-4.085505	0.62	157.3	2014-04-27	08:56:23
990	50.315795	-4.085497	0.96	145.9	2014-04-27	08:56:24
991	50.315786	-4.085486	1.28	141.8	2014-04-27	08:56:25
992	50.315779	-4.085476	1.03	135.7	2014-04-27	08:56:26
993	50.315773	-4.085473	0.7	164.8	2014-04-27	08:56:27
994	50.315765	-4.085476	0.93	191	2014-04-27	08:56:28
995	50.315754	-4.085481	1.25	196.4	2014-04-27	08:56:29
996	50.315743	-4.085484	1.29	191.4	2014-04-27	08:56:30
997	50.315736	-4.085485	0.81	185.5	2014-04-27	08:56:31
998	50.315735	-4.085479	0.46	101.5	2014-04-27	08:56:32
999	50.315739	-4.085472	0.69	43.4	2014-04-27	08:56:33
1000	50.315741	-4.08547	0.27	28.2	2014-04-27	08:56:34
1001	50.315739	-4.085475	0.41	235.4	2014-04-27	08:56:35
1002	50.315739	-4.085475	0.01	270	2014-04-27	08:56:36
1003	50.315739	-4.085475	0	0	2014-04-27	08:56:37
1004	50.315738	-4.08548	0.34	249.4	2014-04-27	08:56:38
1005	50.31571	-4.085697	0.6	258.4	2014-04-27	08:57:04
1006	50.3157	-4.085694	1.13	169.4	2014-04-27	08:57:05
1007	50.31569	-4.08569	1.14	168.2	2014-04-27	08:57:06
1008	50.315678	-4.085687	1.34	170	2014-04-27	08:57:07
1009	50.315662	-4.085688	1.84	181.9	2014-04-27	08:57:08
1010	50.315648	-4.085694	1.58	196	2014-04-27	08:57:09
1011	50.315634	-4.085701	1.66	196.9	2014-04-27	08:57:10
1012	50.315625	-4.085709	1.16	209.5	2014-04-27	08:57:11
1013	50.315625	-4.085714	0.4	280.7	2014-04-27	08:57:12
1014	50.315631	-4.085706	0.86	41.3	2014-04-27	08:57:13
1015	50.315634	-4.0857	0.56	58.7	2014-04-27	08:57:14
1016	50.315636	-4.085699	0.28	14.9	2014-04-27	08:57:15
1017	50.315632	-4.085698	0.5	169.7	2014-04-27	08:57:16
1018	50.315625	-4.085698	0.72	181.4	2014-04-27	08:57:17
1019	50.315615	-4.085697	1.11	177.9	2014-04-27	08:57:18
1020	50.315609	-4.0857	0.69	196.5	2014-04-27	08:57:19
1021	50.315602	-4.085698	0.85	171.5	2014-04-27	08:57:20
1022	50.315601	-4.08569	0.61	96.1	2014-04-27	08:57:21
1023	50.315609	-4.085681	1.05	35.6	2014-04-27	08:57:22
1024	50.31561	-4.085679	0.22	37.8	2014-04-27	08:57:23
1025	50.315608	-4.085674	0.47	129.4	2014-04-27	08:57:24
1026	50.315603	-4.08567	0.63	153	2014-04-27	08:57:25
1027	50.315598	-4.085667	0.58	157.8	2014-04-27	08:57:26
1028	50.315593	-4.085667	0.52	183.9	2014-04-27	08:57:27
1029	50.315587	-4.085668	0.67	183	2014-04-27	08:57:28
1030	50.315579	-4.085673	0.99	202.3	2014-04-27	08:57:29
1031	50.315572	-4.085677	0.82	197.7	2014-04-27	08:57:30
1032	50.315569	-4.08568	0.18	218.3	2014-04-27	08:57:32
1033	50.31557	-4.08568	0.03	336.5	2014-04-27	08:57:33
1034	50.315566	-4.085683	0.45	212.6	2014-04-27	08:57:34
1035	50.315562	-4.085689	0.63	220.8	2014-04-27	08:57:35
1036	50.315556	-4.085699	0.9	227.7	2014-04-27	08:57:36
1037	50.315549	-4.085706	1	213.1	2014-04-27	08:57:37
1038	50.315541	-4.085715	1.05	214.5	2014-04-27	08:57:38
1039	50.315531	-4.085718	1.1	193.7	2014-04-27	08:57:39
1040	50.315526	-4.085719	0.33	182.6	2014-04-27	08:57:41
1041	50.315531	-4.085711	0.77	43.1	2014-04-27	08:57:42
1042	50.315536	-4.085706	0.69	32.5	2014-04-27	08:57:43
1043	50.315541	-4.0857	0.75	36.1	2014-04-27	08:57:44
1044	50.315547	-4.085693	0.78	35.9	2014-04-27	08:57:45
1045	50.315553	-4.085688	0.75	29.1	2014-04-27	08:57:46
1046	50.315558	-4.085685	0.67	19.9	2014-04-27	08:57:47
1047	50.315557	-4.085681	0.34	125.6	2014-04-27	08:57:48
1048	50.315554	-4.085688	0.59	235.1	2014-04-27	08:57:49
1049	50.315554	-4.085695	0.48	279.9	2014-04-27	08:57:50
1050	50.315554	-4.085695	0.05	207.3	2014-04-27	08:57:51
1051	50.315553	-4.085695	0.05	192.9	2014-04-27	08:57:53
1052	50.315552	-4.085697	0.12	217.5	2014-04-27	08:57:54
1053	50.315547	-4.085688	0.85	135.7	2014-04-27	08:57:55
1054	50.315541	-4.085674	1.18	120.4	2014-04-27	08:57:56
1055	50.315536	-4.085662	1.06	127.4	2014-04-27	08:57:57
1056	50.315527	-4.085652	1.18	144.5	2014-04-27	08:57:58
1057	50.315519	-4.085644	1.07	146.4	2014-04-27	08:57:59
1058	50.315509	-4.085636	1.29	154.8	2014-04-27	08:58:00
1059	50.315502	-4.085635	0.73	169.7	2014-04-27	08:58:01
1060	50.3155	-4.085632	0.35	142.5	2014-04-27	08:58:02
1061	50.315504	-4.085626	0.67	39	2014-04-27	08:58:03
1062	50.315515	-4.085617	1.36	27.1	2014-04-27	08:58:04
1063	50.315531	-4.0856	2.16	33.5	2014-04-27	08:58:05
1064	50.315546	-4.085596	1.69	10.2	2014-04-27	08:58:06
1065	50.315555	-4.085602	1.04	337.2	2014-04-27	08:58:07
1066	50.31556	-4.085609	0.79	321.2	2014-04-27	08:58:08
1067	50.315562	-4.085616	0.29	290.5	2014-04-27	08:58:10
1068	50.315562	-4.085618	0.1	253.7	2014-04-27	08:58:11
1069	50.315561	-4.085619	0.08	233.2	2014-04-27	08:58:13
1070	50.315569	-4.085622	0.94	349.4	2014-04-27	08:58:14
1071	50.315579	-4.085621	1.03	4.6	2014-04-27	08:58:15
1072	50.315581	-4.085616	0.42	48.4	2014-04-27	08:58:16
1073	50.31558	-4.085611	0.39	112.6	2014-04-27	08:58:17
1074	50.31558	-4.085607	0.28	93.9	2014-04-27	08:58:18
1075	50.31558	-4.085608	0.02	242	2014-04-27	08:58:20
1076	50.31558	-4.085608	0	0	2014-04-27	08:58:21
1077	50.31558	-4.085608	0	0	2014-04-27	08:58:22
1078	50.315577	-4.085613	0.46	229.7	2014-04-27	08:58:23
1079	50.315574	-4.085619	0.57	231.1	2014-04-27	08:58:24
1080	50.315571	-4.085623	0.44	228.5	2014-04-27	08:58:25
1081	50.315569	-4.085629	0.43	243.2	2014-04-27	08:58:26
1082	50.315567	-4.085635	0.46	243.5	2014-04-27	08:58:27
1083	50.315566	-4.085641	0.49	244	2014-04-27	08:58:28
1084	50.315524	-4.08573	1.11	233.8	2014-04-27	08:58:35
1085	50.315519	-4.085744	1.21	241	2014-04-27	08:58:36
1086	50.315482	-4.085795	0.91	221	2014-04-27	08:58:42
1087	50.31547	-4.085744	0.55	110.8	2014-04-27	08:58:49
1088	50.315495	-4.085723	3.22	27.7	2014-04-27	08:58:50
1089	50.315521	-4.085714	2.98	12.2	2014-04-27	08:58:51
1090	50.315568	-4.085704	5.28	7.3	2014-04-27	08:58:52
1091	50.315588	-4.085685	2.62	31.7	2014-04-27	08:58:53
1092	50.315597	-4.085677	1.08	32.8	2014-04-27	08:58:54
1093	50.315606	-4.085667	1.27	35.1	2014-04-27	08:58:55
1094	50.315612	-4.085653	1.2	55.3	2014-04-27	08:58:56
1095	50.315617	-4.085641	1.03	56.5	2014-04-27	08:58:57
1096	50.315615	-4.085639	0.12	148.6	2014-04-27	08:58:59
1097	50.315595	-4.085646	2.36	193.2	2014-04-27	08:59:00
1098	50.315574	-4.08566	2.5	202.1	2014-04-27	08:59:01
1099	50.315563	-4.085672	0.73	216.1	2014-04-27	08:59:03
1100	50.315563	-4.085672	0.04	189.6	2014-04-27	08:59:04
1101	50.31555	-4.085673	1.4	182.7	2014-04-27	08:59:05
1102	50.315537	-4.085675	1.53	186.7	2014-04-27	08:59:06
1103	50.315526	-4.085676	1.19	182	2014-04-27	08:59:07
1104	50.315517	-4.08567	1.04	154.7	2014-04-27	08:59:08
1105	50.31551	-4.085664	0.97	154.2	2014-04-27	08:59:09
1106	50.315501	-4.085658	1.08	158.7	2014-04-27	08:59:10
1107	50.315494	-4.085655	0.74	163.2	2014-04-27	08:59:11
1108	50.315494	-4.085655	0.04	118	2014-04-27	08:59:12
1109	50.315494	-4.085655	0.02	126.4	2014-04-27	08:59:13
1110	50.315495	-4.085656	0.12	320.4	2014-04-27	08:59:14
1111	50.315492	-4.085664	0.69	246.1	2014-04-27	08:59:15
1112	50.315485	-4.085674	1.08	218.4	2014-04-27	08:59:16
1113	50.315474	-4.08568	1.26	200.4	2014-04-27	08:59:17
1114	50.315463	-4.085688	1.33	204.1	2014-04-27	08:59:18
1115	50.31545	-4.085697	1.56	204.8	2014-04-27	08:59:19
1116	50.31544	-4.085705	1.33	205.7	2014-04-27	08:59:20
1117	50.315427	-4.085713	1.53	201	2014-04-27	08:59:21
1118	50.31542	-4.085721	0.96	219.8	2014-04-27	08:59:22
1119	50.315415	-4.085727	0.68	218.1	2014-04-27	08:59:23
1120	50.315412	-4.085736	0.77	237.1	2014-04-27	08:59:24
1121	50.315412	-4.085745	0.63	270	2014-04-27	08:59:25
1122	50.315411	-4.085751	0.39	261.7	2014-04-27	08:59:26
1123	50.315411	-4.085757	0.42	265	2014-04-27	08:59:27
1124	50.315418	-4.085761	0.83	339.3	2014-04-27	08:59:28
1125	50.315423	-4.085766	0.7	326.2	2014-04-27	08:59:29
1126	50.315423	-4.085766	0.07	0	2014-04-27	08:59:30
1127	50.315426	-4.085769	0.37	331.2	2014-04-27	08:59:31
1128	50.315429	-4.085772	0.38	329	2014-04-27	08:59:32
1129	50.315429	-4.085772	0.01	342.3	2014-04-27	08:59:34
1130	50.31543	-4.085772	0.1	330.6	2014-04-27	08:59:35
1131	50.315434	-4.085765	0.68	46.7	2014-04-27	08:59:36
1132	50.315438	-4.085758	0.63	54.6	2014-04-27	08:59:37
1133	50.315443	-4.085748	0.95	47.9	2014-04-27	08:59:38
1134	50.315449	-4.085747	0.67	4.5	2014-04-27	08:59:39
1135	50.315454	-4.085748	0.47	354.2	2014-04-27	08:59:40
1136	50.315445	-4.085754	0.5	202.4	2014-04-27	08:59:42
1137	50.315423	-4.085756	2.55	184.7	2014-04-27	08:59:43
1138	50.315412	-4.085751	1.25	163.7	2014-04-27	08:59:44
1139	50.315405	-4.085746	0.79	152.9	2014-04-27	08:59:45
1140	50.315408	-4.085742	0.45	50	2014-04-27	08:59:46
1141	50.315417	-4.085728	1.35	43.7	2014-04-27	08:59:47
1142	50.315426	-4.085721	1.15	29.1	2014-04-27	08:59:48
1143	50.315433	-4.085718	0.79	15.6	2014-04-27	08:59:49
1144	50.315439	-4.085713	0.74	23.2	2014-04-27	08:59:50
1145	50.315444	-4.085714	0.56	355.7	2014-04-27	08:59:51
1146	50.315443	-4.085715	0.08	226.7	2014-04-27	08:59:52
1147	50.315445	-4.085708	0.51	69.9	2014-04-27	08:59:53
1148	50.315444	-4.085704	0.15	100.8	2014-04-27	08:59:55
1149	50.315442	-4.08571	0.49	242.8	2014-04-27	08:59:56
1150	50.315439	-4.085715	0.54	221.7	2014-04-27	08:59:57
1151	50.315433	-4.085721	0.75	216.3	2014-04-27	08:59:58
1152	50.315425	-4.08573	1.1	215.2	2014-04-27	08:59:59
1153	50.315417	-4.085735	0.94	199.9	2014-04-27	09:00:00
1154	50.315412	-4.085739	0.72	207	2014-04-27	09:00:01
1155	50.315406	-4.085745	0.72	210.2	2014-04-27	09:00:02
1156	50.3154	-4.08575	0.79	210.4	2014-04-27	09:00:03
1157	50.315394	-4.085757	0.79	217.3	2014-04-27	09:00:04
1158	50.315388	-4.085763	0.81	215.8	2014-04-27	09:00:05
1159	50.315383	-4.085772	0.88	224.5	2014-04-27	09:00:06
1160	50.315377	-4.085786	1.22	236.4	2014-04-27	09:00:07
1161	50.315368	-4.085799	1.32	221.7	2014-04-27	09:00:08
1162	50.315359	-4.085811	1.36	220	2014-04-27	09:00:09
1163	50.315347	-4.08582	1.43	207.9	2014-04-27	09:00:10
1164	50.315335	-4.085831	1.55	208.3	2014-04-27	09:00:11
1165	50.315322	-4.085843	1.64	211.8	2014-04-27	09:00:12
1166	50.315314	-4.085848	1.02	202.6	2014-04-27	09:00:13
1167	50.315302	-4.085857	1.42	204.3	2014-04-27	09:00:14
1168	50.315303	-4.085851	0.37	87.1	2014-04-27	09:00:15
1169	50.315307	-4.085845	0.7	41.7	2014-04-27	09:00:16
1170	50.31531	-4.085841	0.46	36.9	2014-04-27	09:00:17
1171	50.31531	-4.085831	0.76	96.3	2014-04-27	09:00:18
1172	50.315305	-4.085818	1.07	121.4	2014-04-27	09:00:19
1173	50.315294	-4.085806	1.42	145.6	2014-04-27	09:00:20
1174	50.315285	-4.085798	1.21	151.1	2014-04-27	09:00:21
1175	50.315276	-4.085789	1.22	146.7	2014-04-27	09:00:22
1176	50.315271	-4.085788	0.48	173.5	2014-04-27	09:00:23
1177	50.315269	-4.085787	0.23	165.2	2014-04-27	09:00:24
1178	50.315264	-4.085781	0.74	146.2	2014-04-27	09:00:25
1179	50.315251	-4.085779	1.45	174.6	2014-04-27	09:00:26
1180	50.315233	-4.085786	2.04	193.7	2014-04-27	09:00:27
1181	50.315216	-4.085795	2.01	198.4	2014-04-27	09:00:28
1182	50.315199	-4.085801	1.89	192.7	2014-04-27	09:00:29
1183	50.315183	-4.085806	1.87	191.8	2014-04-27	09:00:30
1184	50.315167	-4.085812	1.83	191.7	2014-04-27	09:00:31
1185	50.315111	-4.085825	1.57	188.8	2014-04-27	09:00:35
1186	50.3151	-4.085824	1.25	175.1	2014-04-27	09:00:36
1187	50.315088	-4.08582	1.31	169.5	2014-04-27	09:00:37
1188	50.315076	-4.085815	1.38	163.5	2014-04-27	09:00:38
1189	50.315067	-4.08581	1.1	162.3	2014-04-27	09:00:39
1190	50.315058	-4.085806	1.08	163.9	2014-04-27	09:00:40
1191	50.315066	-4.08581	0.94	340.4	2014-04-27	09:00:41
1192	50.315084	-4.085822	2.26	338.1	2014-04-27	09:00:42
1193	50.315104	-4.085835	2.35	337.9	2014-04-27	09:00:43
1194	50.315157	-4.08584	5.86	356.3	2014-04-27	09:00:44
1195	50.315198	-4.085842	4.67	358.5	2014-04-27	09:00:45
1196	50.315231	-4.085838	3.64	4.3	2014-04-27	09:00:46
1197	50.315265	-4.085836	3.75	2.4	2014-04-27	09:00:47
1198	50.315294	-4.085831	3.22	5.2	2014-04-27	09:00:48
1199	50.315316	-4.085826	2.5	8.2	2014-04-27	09:00:49
1200	50.315345	-4.085795	3.96	34.7	2014-04-27	09:00:50
1201	50.315363	-4.085776	2.4	33.5	2014-04-27	09:00:51
1202	50.315366	-4.08577	0.57	48.2	2014-04-27	09:00:52
1203	50.315366	-4.085767	0.19	93	2014-04-27	09:00:53
1204	50.315359	-4.085752	1.36	127.6	2014-04-27	09:00:54
1205	50.315348	-4.085733	1.81	132.4	2014-04-27	09:00:55
1206	50.315341	-4.085733	0.72	180.5	2014-04-27	09:00:56
1207	50.315342	-4.085736	0.19	293.4	2014-04-27	09:00:57
1208	50.315366	-4.085723	2.77	18.7	2014-04-27	09:00:58
1209	50.315415	-4.085679	6.3	29.7	2014-04-27	09:00:59
1210	50.315483	-4.085633	8.26	23.5	2014-04-27	09:01:00
1211	50.315545	-4.085588	7.62	25.1	2014-04-27	09:01:01
1212	50.315578	-4.085536	5.2	44.9	2014-04-27	09:01:02
1213	50.315605	-4.085495	4.16	43.9	2014-04-27	09:01:03
1214	50.315633	-4.085463	3.85	36.3	2014-04-27	09:01:04
1215	50.315658	-4.085439	3.35	31.7	2014-04-27	09:01:05
1216	50.315683	-4.085416	3.17	30.3	2014-04-27	09:01:06
1217	50.315695	-4.085397	1.92	44.7	2014-04-27	09:01:07
1218	50.315686	-4.085391	1.08	158.2	2014-04-27	09:01:08
1219	50.315674	-4.085393	1.36	185.3	2014-04-27	09:01:09
1220	50.315666	-4.085401	1.06	211.2	2014-04-27	09:01:10
1221	50.315654	-4.085412	1.52	212.4	2014-04-27	09:01:11
1222	50.315636	-4.085428	2.29	209.3	2014-04-27	09:01:12
1223	50.315621	-4.085445	2.09	214.4	2014-04-27	09:01:13
1224	50.31561	-4.085461	1.68	223.7	2014-04-27	09:01:14
1225	50.315599	-4.085478	1.65	225.6	2014-04-27	09:01:15
1226	50.315589	-4.085495	1.71	227	2014-04-27	09:01:16
1227	50.315577	-4.08551	1.66	217.6	2014-04-27	09:01:17
1228	50.315566	-4.085525	1.68	219.6	2014-04-27	09:01:18
1229	50.315554	-4.085541	1.71	222	2014-04-27	09:01:19
1230	50.31555	-4.085553	0.98	241.5	2014-04-27	09:01:20
1231	50.315549	-4.085566	0.92	265.3	2014-04-27	09:01:21
1232	50.315543	-4.08558	1.27	235.4	2014-04-27	09:01:22
1233	50.315532	-4.085599	1.76	228.8	2014-04-27	09:01:23
1234	50.315525	-4.085617	1.57	236.1	2014-04-27	09:01:24
1235	50.315516	-4.085633	1.45	229.9	2014-04-27	09:01:25
1236	50.315509	-4.08565	1.48	236.7	2014-04-27	09:01:26
1237	50.3155	-4.08567	1.69	234.3	2014-04-27	09:01:27
1238	50.31549	-4.08569	1.82	231.3	2014-04-27	09:01:28
1239	50.315483	-4.085708	1.48	239.3	2014-04-27	09:01:29
1240	50.315485	-4.085722	1.03	282.6	2014-04-27	09:01:30
1241	50.315486	-4.085736	1.05	273.6	2014-04-27	09:01:31
1242	50.315479	-4.085756	1.56	240.3	2014-04-27	09:01:32
1243	50.315469	-4.085774	1.68	230.3	2014-04-27	09:01:33
1244	50.31546	-4.085786	1.35	221.1	2014-04-27	09:01:34
1245	50.315453	-4.085797	1.11	223.8	2014-04-27	09:01:35
1246	50.315447	-4.085809	1.03	234	2014-04-27	09:01:36
1247	50.315444	-4.085816	0.29	237.7	2014-04-27	09:01:38
1248	50.315444	-4.085816	0.01	90	2014-04-27	09:01:39
1249	50.315444	-4.085816	0	0	2014-04-27	09:01:40
1250	50.315442	-4.085817	0.32	204.4	2014-04-27	09:01:41
1251	50.31544	-4.085818	0.09	190.1	2014-04-27	09:01:43
1252	50.31544	-4.085818	0.01	212.6	2014-04-27	09:01:44
1253	50.315436	-4.08582	0.46	200.5	2014-04-27	09:01:45
1254	50.315432	-4.085821	0.47	187.3	2014-04-27	09:01:46
1255	50.315428	-4.085821	0.43	176.8	2014-04-27	09:01:47
1256	50.315425	-4.085821	0.34	183	2014-04-27	09:01:48
1257	50.315429	-4.085815	0.58	43.9	2014-04-27	09:01:49
1258	50.31544	-4.085814	1.25	4.4	2014-04-27	09:01:50
1259	50.315446	-4.085816	0.63	345.9	2014-04-27	09:01:51
1260	50.315451	-4.085818	0.58	347	2014-04-27	09:01:52
1261	50.31545	-4.085819	0.15	224	2014-04-27	09:01:53
1262	50.315443	-4.085828	0.94	218.3	2014-04-27	09:01:54
1263	50.315435	-4.08584	1.3	223	2014-04-27	09:01:55
1264	50.315427	-4.085851	1.2	221.5	2014-04-27	09:01:56
1265	50.315418	-4.085861	1.2	214.2	2014-04-27	09:01:57
1266	50.315409	-4.08587	1.13	214.6	2014-04-27	09:01:58
1267	50.315405	-4.085877	0.73	225	2014-04-27	09:01:59
1268	50.315407	-4.085887	0.77	292	2014-04-27	09:02:00
1269	50.315413	-4.085896	0.87	315.8	2014-04-27	09:02:01
1270	50.315417	-4.085904	0.77	306.1	2014-04-27	09:02:02
1271	50.315421	-4.085914	0.8	305.4	2014-04-27	09:02:03
1272	50.315429	-4.085921	0.99	326.9	2014-04-27	09:02:04
1273	50.315434	-4.085928	0.71	319.7	2014-04-27	09:02:05
1274	50.315434	-4.085934	0.48	274.5	2014-04-27	09:02:06
1275	50.315435	-4.085936	0.15	309.6	2014-04-27	09:02:07
1276	50.315435	-4.085945	0.66	270.8	2014-04-27	09:02:08
1277	50.315434	-4.085955	0.73	258.2	2014-04-27	09:02:09
1278	50.315432	-4.085963	0.57	254.9	2014-04-27	09:02:10
1279	50.315426	-4.086019	0.8	260.1	2014-04-27	09:02:15
1280	50.315426	-4.086024	0.41	263.5	2014-04-27	09:02:16
1281	50.315425	-4.085998	1.89	93.4	2014-04-27	09:02:17
1282	50.315421	-4.085998	0.39	182.6	2014-04-27	09:02:18
1283	50.31541	-4.086019	1.97	229.8	2014-04-27	09:02:19
1284	50.315395	-4.086044	2.42	226.1	2014-04-27	09:02:20
1285	50.315382	-4.086061	1.83	221.9	2014-04-27	09:02:21
1286	50.315366	-4.086083	2.37	220.6	2014-04-27	09:02:22
1287	50.315351	-4.0861	2.09	215.6	2014-04-27	09:02:23
1288	50.315337	-4.086117	1.98	219.1	2014-04-27	09:02:24
1289	50.315323	-4.086134	1.96	216.2	2014-04-27	09:02:25
1290	50.315311	-4.086145	1.58	212	2014-04-27	09:02:26
1291	50.315306	-4.086155	0.85	232	2014-04-27	09:02:27
1292	50.315306	-4.086159	0.28	256.2	2014-04-27	09:02:28
1293	50.315308	-4.086163	0.43	314.5	2014-04-27	09:02:29
1294	50.315312	-4.086168	0.59	320.6	2014-04-27	09:02:30
1295	50.315313	-4.086175	0.49	276.5	2014-04-27	09:02:31
1296	50.315311	-4.086179	0.31	239.5	2014-04-27	09:02:32
1297	50.315313	-4.08618	0.22	342.3	2014-04-27	09:02:33
1298	50.31532	-4.086175	0.78	27.8	2014-04-27	09:02:34
1299	50.315321	-4.086174	0.15	23.1	2014-04-27	09:02:35
1300	50.315329	-4.086171	0.98	12.2	2014-04-27	09:02:36
1301	50.315339	-4.086167	1.13	13.4	2014-04-27	09:02:37
1302	50.315348	-4.086164	1.04	11.6	2014-04-27	09:02:38
1303	50.315432	-4.086144	0.52	8.7	2014-04-27	09:02:56
1304	50.315434	-4.086132	0.84	75.3	2014-04-27	09:02:57
1305	50.315436	-4.08612	0.92	77.7	2014-04-27	09:02:58
1306	50.315439	-4.086107	0.96	71.9	2014-04-27	09:02:59
1307	50.315441	-4.086094	0.99	71.9	2014-04-27	09:03:00
1308	50.315447	-4.086081	1.06	57.9	2014-04-27	09:03:01
1309	50.31545	-4.08607	0.93	61.9	2014-04-27	09:03:02
1310	50.315454	-4.086062	0.68	52.9	2014-04-27	09:03:03
1311	50.315459	-4.086052	0.91	49.9	2014-04-27	09:03:04
1312	50.315466	-4.086042	1.04	46.5	2014-04-27	09:03:05
1313	50.315473	-4.086031	1.08	45.7	2014-04-27	09:03:06
1314	50.315476	-4.086023	0.7	53.4	2014-04-27	09:03:07
1315	50.315476	-4.086016	0.46	90	2014-04-27	09:03:08
1316	50.315476	-4.086009	0.51	92.1	2014-04-27	09:03:09
1317	50.315476	-4.086004	0.37	94.3	2014-04-27	09:03:10
1318	50.315475	-4.086	0.28	119.6	2014-04-27	09:03:11
1319	50.315475	-4.086	0	90	2014-04-27	09:03:13
1320	50.315474	-4.085997	0.06	116.4	2014-04-27	09:03:17
1321	50.315474	-4.085997	0	0	2014-04-27	09:03:19
1322	50.315474	-4.085998	0.04	270	2014-04-27	09:03:21
1323	50.31547	-4.086002	0.46	215.1	2014-04-27	09:03:22
1324	50.315464	-4.086021	1.53	241.6	2014-04-27	09:03:23
1325	50.315461	-4.086047	1.88	258.6	2014-04-27	09:03:24
1326	50.315458	-4.086068	1.5	257.4	2014-04-27	09:03:25
1327	50.315464	-4.086079	1.09	311.7	2014-04-27	09:03:26
1328	50.315484	-4.086081	2.21	355.7	2014-04-27	09:03:27
1329	50.315506	-4.086072	2.55	14.6	2014-04-27	09:03:28
1330	50.315526	-4.086053	2.64	31.1	2014-04-27	09:03:29
1331	50.315537	-4.086027	2.21	56.7	2014-04-27	09:03:30
1332	50.31554	-4.086014	1	70.9	2014-04-27	09:03:31
1333	50.315542	-4.086002	0.84	75.8	2014-04-27	09:03:32
1334	50.315542	-4.085992	0.75	87.9	2014-04-27	09:03:33
1335	50.31554	-4.085978	1.04	104.6	2014-04-27	09:03:34
1336	50.315535	-4.085965	1.05	122.1	2014-04-27	09:03:35
1337	50.315531	-4.085956	0.79	122.7	2014-04-27	09:03:36
1338	50.315526	-4.085947	0.86	131.8	2014-04-27	09:03:37
1339	50.315519	-4.085942	0.88	156.4	2014-04-27	09:03:38
1340	50.315512	-4.085939	0.79	164.7	2014-04-27	09:03:39
1341	50.315504	-4.085937	0.9	169.7	2014-04-27	09:03:40
1342	50.315495	-4.085941	1.01	196.1	2014-04-27	09:03:41
1343	50.315485	-4.085947	1.27	200.7	2014-04-27	09:03:42
1344	50.315475	-4.085956	1.27	211.4	2014-04-27	09:03:43
1345	50.315467	-4.085964	1.08	210.4	2014-04-27	09:03:44
1346	50.315468	-4.085975	0.77	279	2014-04-27	09:03:45
1347	50.315462	-4.085981	0.77	217.8	2014-04-27	09:03:46
1348	50.315456	-4.085986	0.73	208.2	2014-04-27	09:03:47
1349	50.31545	-4.085992	0.78	209.6	2014-04-27	09:03:48
1350	50.315449	-4.086004	0.93	259	2014-04-27	09:03:49
1351	50.315446	-4.086016	0.88	247.6	2014-04-27	09:03:50
1352	50.315439	-4.086021	0.83	203.6	2014-04-27	09:03:51
1353	50.315434	-4.086024	0.57	204.9	2014-04-27	09:03:52
1354	50.315463	-4.086023	3.26	0.7	2014-04-27	09:03:53
1355	50.315474	-4.086018	1.29	18.1	2014-04-27	09:03:54
1356	50.315478	-4.086004	1.09	67.8	2014-04-27	09:03:55
1357	50.31548	-4.086002	0.26	30.4	2014-04-27	09:03:56
1358	50.31548	-4.086002	0.02	53.6	2014-04-27	09:03:57
1359	50.315476	-4.085999	0.5	160.7	2014-04-27	09:03:58
1360	50.315472	-4.086005	0.59	220.9	2014-04-27	09:03:59
1361	50.315467	-4.086016	0.96	238.3	2014-04-27	09:04:00
1362	50.315465	-4.086026	0.72	249.7	2014-04-27	09:04:01
1363	50.31547	-4.086034	0.78	309.1	2014-04-27	09:04:02
1364	50.315481	-4.086038	1.34	348.7	2014-04-27	09:04:03
1365	50.315509	-4.086023	3.21	18.6	2014-04-27	09:04:04
1366	50.315549	-4.085996	4.84	23.7	2014-04-27	09:04:05
1367	50.315581	-4.085966	4.16	30.9	2014-04-27	09:04:06
1368	50.315598	-4.085947	2.31	35.2	2014-04-27	09:04:07
1369	50.315606	-4.085932	1.44	47.3	2014-04-27	09:04:08
1370	50.315615	-4.085919	1.35	45.7	2014-04-27	09:04:09
1371	50.315621	-4.085906	1.16	50.5	2014-04-27	09:04:10
1372	50.315613	-4.085899	1.08	152.8	2014-04-27	09:04:11
1373	50.315592	-4.085892	2.4	166.6	2014-04-27	09:04:12
1374	50.315571	-4.085882	2.46	163.1	2014-04-27	09:04:13
1375	50.315549	-4.085874	2.5	167.4	2014-04-27	09:04:14
1376	50.315531	-4.085864	2.05	160.3	2014-04-27	09:04:15
1377	50.31552	-4.085855	1.43	152.9	2014-04-27	09:04:16
1378	50.315507	-4.085847	1.56	159.5	2014-04-27	09:04:17
1379	50.315495	-4.08584	1.38	158.5	2014-04-27	09:04:18
1380	50.315491	-4.085827	1.03	118	2014-04-27	09:04:19
1381	50.31549	-4.085811	1.18	97.8	2014-04-27	09:04:20
1382	50.315484	-4.085802	0.88	130.9	2014-04-27	09:04:21
1383	50.315477	-4.085797	0.84	158.5	2014-04-27	09:04:22
1384	50.315476	-4.085794	0.12	115.6	2014-04-27	09:04:24
1385	50.315477	-4.085794	0.02	32.6	2014-04-27	09:04:25
1386	50.315477	-4.085791	0.2	90	2014-04-27	09:04:26
1387	50.315477	-4.085792	0.04	282	2014-04-27	09:04:27
1388	50.315473	-4.085789	0.43	152.1	2014-04-27	09:04:28
1389	50.315474	-4.085782	0.48	74.2	2014-04-27	09:04:29
1390	50.315481	-4.085771	1.04	48.9	2014-04-27	09:04:30
1391	50.315491	-4.085754	1.73	45.5	2014-04-27	09:04:31
1392	50.315503	-4.085738	1.73	42.8	2014-04-27	09:04:32
1393	50.315509	-4.085725	1.17	50.9	2014-04-27	09:04:33
1394	50.315509	-4.085716	0.66	98.2	2014-04-27	09:04:34
1395	50.315503	-4.085707	0.85	135.5	2014-04-27	09:04:35
1396	50.315495	-4.085701	1.03	153	2014-04-27	09:04:36
1397	50.315491	-4.085697	0.5	145.7	2014-04-27	09:04:37
1398	50.315491	-4.085697	0.01	324.3	2014-04-27	09:04:38
1399	50.315491	-4.085692	0.37	97.2	2014-04-27	09:04:39
1400	50.31549	-4.085686	0.41	109.8	2014-04-27	09:04:40
1401	50.315488	-4.085683	0.34	135.5	2014-04-27	09:04:41
1402	50.315484	-4.085682	0.34	170.9	2014-04-27	09:04:42
1403	50.315479	-4.085681	0.59	172.5	2014-04-27	09:04:43
1404	50.315474	-4.085679	0.58	163.5	2014-04-27	09:04:44
1405	50.315455	-4.085646	0.64	132.8	2014-04-27	09:04:49
1406	50.315449	-4.085636	0.89	130.7	2014-04-27	09:04:50
1407	50.315443	-4.085628	0.88	138	2014-04-27	09:04:51
1408	50.315443	-4.085662	2.46	268.9	2014-04-27	09:04:52
1409	50.315454	-4.085695	2.62	298.8	2014-04-27	09:04:53
1410	50.315464	-4.08572	2.08	301.1	2014-04-27	09:04:54
1411	50.315474	-4.085731	1.35	322.7	2014-04-27	09:04:55
1412	50.315484	-4.085723	1.25	28	2014-04-27	09:04:56
1413	50.315494	-4.085713	1.34	31.9	2014-04-27	09:04:57
1414	50.315506	-4.085699	1.69	37.7	2014-04-27	09:04:58
1415	50.315519	-4.085685	1.78	32.3	2014-04-27	09:04:59
1416	50.315523	-4.085676	0.77	54.1	2014-04-27	09:05:00
1417	50.31552	-4.08567	0.57	124.8	2014-04-27	09:05:01
1418	50.315511	-4.085655	1.48	133.9	2014-04-27	09:05:02
1419	50.315508	-4.08564	1.15	110.5	2014-04-27	09:05:03
1420	50.315507	-4.08563	0.73	98.1	2014-04-27	09:05:04
1421	50.315507	-4.085623	0.5	83.6	2014-04-27	09:05:05
1422	50.315508	-4.085616	0.47	80.9	2014-04-27	09:05:06
1423	50.315509	-4.085607	0.66	76.9	2014-04-27	09:05:07
1424	50.315518	-4.085589	1.61	52.5	2014-04-27	09:05:08
1425	50.315532	-4.085564	2.37	48	2014-04-27	09:05:09
1426	50.315544	-4.085542	2.03	51.2	2014-04-27	09:05:10
1427	50.315549	-4.085524	1.39	65.9	2014-04-27	09:05:11
1428	50.315548	-4.085513	0.81	94.6	2014-04-27	09:05:12
1429	50.315542	-4.085501	1.08	125.4	2014-04-27	09:05:13
1430	50.315532	-4.085489	1.47	145.3	2014-04-27	09:05:14
1431	50.31552	-4.085481	1.4	158.2	2014-04-27	09:05:15
1432	50.315507	-4.085477	1.5	168.8	2014-04-27	09:05:16
1433	50.315492	-4.085472	1.64	167.9	2014-04-27	09:05:17
1434	50.315478	-4.08547	1.61	172.6	2014-04-27	09:05:18
1435	50.315466	-4.085463	1.46	160.5	2014-04-27	09:05:19
1436	50.315459	-4.085457	0.84	150.2	2014-04-27	09:05:20
1437	50.315457	-4.085449	0.6	116	2014-04-27	09:05:21
1438	50.315455	-4.085441	0.62	105.6	2014-04-27	09:05:22
1439	50.315453	-4.085434	0.57	116.1	2014-04-27	09:05:23
1440	50.315445	-4.085429	0.91	158.2	2014-04-27	09:05:24
1441	50.315435	-4.085428	1.17	175.6	2014-04-27	09:05:25
1442	50.315421	-4.085431	1.61	190	2014-04-27	09:05:26
1443	50.315409	-4.085436	1.34	194.4	2014-04-27	09:05:27
1444	50.315402	-4.08544	0.78	200.6	2014-04-27	09:05:28
1445	50.315397	-4.085446	0.69	215.5	2014-04-27	09:05:29
1446	50.315393	-4.085448	0.54	196.8	2014-04-27	09:05:30
1447	50.315388	-4.085445	0.58	161.5	2014-04-27	09:05:31
1448	50.315382	-4.08544	0.72	151.4	2014-04-27	09:05:32
1449	50.315381	-4.08544	0.11	147.4	2014-04-27	09:05:33
1450	50.315381	-4.085439	0.01	12.5	2014-04-27	09:05:35
1451	50.315381	-4.085439	0	0	2014-04-27	09:05:36
1452	50.315381	-4.085439	0.02	180	2014-04-27	09:05:37
1453	50.315371	-4.085452	1.46	218.7	2014-04-27	09:05:38
1454	50.315359	-4.085467	1.7	217.5	2014-04-27	09:05:39
1455	50.315349	-4.08547	1.11	191.8	2014-04-27	09:05:40
1456	50.315339	-4.085472	1.12	187.3	2014-04-27	09:05:41
1457	50.315329	-4.085473	1.1	184.7	2014-04-27	09:05:42
1458	50.315323	-4.085474	0.69	186.5	2014-04-27	09:05:43
1459	50.315318	-4.08548	0.7	214.6	2014-04-27	09:05:44
1460	50.315313	-4.085491	0.96	231.1	2014-04-27	09:05:45
1461	50.315309	-4.085498	0.68	235.6	2014-04-27	09:05:46
1462	50.315306	-4.0855	0.33	204.7	2014-04-27	09:05:47
1463	50.315312	-4.085493	0.83	39.5	2014-04-27	09:05:48
1464	50.31531	-4.085485	0.61	117.3	2014-04-27	09:05:49
1465	50.315304	-4.085476	0.89	134	2014-04-27	09:05:50
1466	50.315312	-4.085485	1.12	325.9	2014-04-27	09:05:51
1467	50.315326	-4.085485	1.46	359.1	2014-04-27	09:05:52
1468	50.315346	-4.08548	2.27	10.3	2014-04-27	09:05:53
1469	50.315366	-4.085475	2.27	9.4	2014-04-27	09:05:54
1470	50.31538	-4.08547	1.66	10.1	2014-04-27	09:05:55
1471	50.315388	-4.085467	0.85	15.5	2014-04-27	09:05:56
1472	50.315389	-4.085459	0.61	82	2014-04-27	09:05:57
1473	50.315386	-4.08545	0.71	113.2	2014-04-27	09:05:58
1474	50.315378	-4.085446	0.91	165.5	2014-04-27	09:05:59
1475	50.315371	-4.085448	0.83	189.5	2014-04-27	09:06:00
1476	50.315364	-4.08545	0.79	190.9	2014-04-27	09:06:01
1477	50.315357	-4.085454	0.82	195.6	2014-04-27	09:06:02
1478	50.315347	-4.085456	1.05	187.8	2014-04-27	09:06:03
1479	50.315342	-4.085453	0.6	161.5	2014-04-27	09:06:04
1480	50.315339	-4.085454	0.35	192.7	2014-04-27	09:06:05
1481	50.315329	-4.085455	1.13	184.8	2014-04-27	09:06:06
1482	50.31532	-4.085457	1.05	188.1	2014-04-27	09:06:07
1483	50.315315	-4.085461	0.6	203.4	2014-04-27	09:06:08
1484	50.31532	-4.085467	0.72	323.8	2014-04-27	09:06:09
1485	50.31533	-4.085464	1.14	9	2014-04-27	09:06:10
1486	50.315353	-4.085449	2.77	23.2	2014-04-27	09:06:11
1487	50.315429	-4.085385	9.6	28	2014-04-27	09:06:12
1488	50.315499	-4.085343	8.33	21.3	2014-04-27	09:06:13
1489	50.315575	-4.085307	8.9	16.4	2014-04-27	09:06:14
1490	50.315642	-4.085265	7.97	22.3	2014-04-27	09:06:15
1491	50.315699	-4.085212	7.41	30.3	2014-04-27	09:06:16
1492	50.315753	-4.085169	6.73	27.1	2014-04-27	09:06:17
1493	50.315811	-4.085134	6.89	21	2014-04-27	09:06:18
1494	50.315871	-4.0851	7.15	20	2014-04-27	09:06:19
1495	50.315938	-4.085058	8	21.7	2014-04-27	09:06:20
1496	50.316006	-4.085038	7.69	10.9	2014-04-27	09:06:21
1497	50.316066	-4.085053	6.78	351.2	2014-04-27	09:06:22
1498	50.316118	-4.085074	6.06	345.4	2014-04-27	09:06:23
1499	50.316167	-4.085086	5.42	350.6	2014-04-27	09:06:24
1500	50.316204	-4.085094	4.17	352.6	2014-04-27	09:06:25
1501	50.316234	-4.0851	3.46	353	2014-04-27	09:06:26
1502	50.316265	-4.085106	3.38	353	2014-04-27	09:06:27
1503	50.316294	-4.085111	3.29	353.5	2014-04-27	09:06:28
1504	50.316411	-4.085095	2.17	5	2014-04-27	09:06:34
1505	50.316342	-4.085105	7.69	185.6	2014-04-27	09:06:35
1506	50.31629	-4.085121	5.88	190.6	2014-04-27	09:06:36
1507	50.316249	-4.085135	2.31	193.1	2014-04-27	09:06:38
1508	50.316221	-4.085138	1.56	183	2014-04-27	09:06:40
1509	50.316212	-4.085134	1.06	165.3	2014-04-27	09:06:41
1510	50.316204	-4.085128	1.03	155.8	2014-04-27	09:06:42
1511	50.316195	-4.085124	1.06	165.7	2014-04-27	09:06:43
1512	50.316186	-4.085121	0.99	165.4	2014-04-27	09:06:44
1513	50.316177	-4.085117	1.03	166.3	2014-04-27	09:06:45
1514	50.316169	-4.085115	0.92	169.5	2014-04-27	09:06:46
1515	50.316161	-4.085116	0.9	186.1	2014-04-27	09:06:47
1516	50.316152	-4.085119	0.96	190.1	2014-04-27	09:06:48
1517	50.316144	-4.085123	0.99	196.7	2014-04-27	09:06:49
1518	50.316136	-4.085126	0.87	193.8	2014-04-27	09:06:50
1519	50.316128	-4.085129	0.89	195.1	2014-04-27	09:06:51
1520	50.316122	-4.085132	0.78	196.5	2014-04-27	09:06:52
1521	50.316117	-4.085134	0.51	197	2014-04-27	09:06:53
1522	50.316115	-4.085135	0.25	192.6	2014-04-27	09:06:54
1523	50.316117	-4.085132	0.33	45	2014-04-27	09:06:55
1524	50.316118	-4.08513	0.17	48.1	2014-04-27	09:06:56
1525	50.316115	-4.085133	0.38	210.9	2014-04-27	09:06:57
1526	50.316111	-4.085138	0.64	218.4	2014-04-27	09:06:58
1527	50.316105	-4.085146	0.87	220.5	2014-04-27	09:06:59
1528	50.316097	-4.085155	1.07	215	2014-04-27	09:07:00
1529	50.316092	-4.085164	0.85	226.5	2014-04-27	09:07:01
1530	50.316087	-4.085171	0.79	223.9	2014-04-27	09:07:02
1531	50.316083	-4.085176	0.52	221.4	2014-04-27	09:07:03
1532	50.316079	-4.085179	0.54	202.9	2014-04-27	09:07:04
1533	50.316074	-4.08518	0.48	189.9	2014-04-27	09:07:05
1534	50.316069	-4.085183	0.58	199.1	2014-04-27	09:07:06
1535	50.316067	-4.085182	0.29	170.7	2014-04-27	09:07:07
1536	50.316064	-4.085183	0.27	190	2014-04-27	09:07:08
1537	50.316067	-4.085179	0.42	41.4	2014-04-27	09:07:09
1538	50.31607	-4.085176	0.34	31.7	2014-04-27	09:07:10
1539	50.316073	-4.085175	0.33	12.8	2014-04-27	09:07:11
1540	50.316075	-4.085175	0.21	1.6	2014-04-27	09:07:12
1541	50.316076	-4.085175	0.11	11.9	2014-04-27	09:07:13
1542	50.316076	-4.085173	0.15	90	2014-04-27	09:07:14
1543	50.316074	-4.085176	0.33	227.5	2014-04-27	09:07:15
1544	50.316069	-4.085181	0.55	213.6	2014-04-27	09:07:16
1545	50.316064	-4.085186	0.67	213.8	2014-04-27	09:07:17
1546	50.316059	-4.08519	0.67	204.8	2014-04-27	09:07:18
1547	50.316052	-4.085194	0.88	200.7	2014-04-27	09:07:19
1548	50.316043	-4.085196	1	186.1	2014-04-27	09:07:20
1549	50.316032	-4.085195	1.19	178.6	2014-04-27	09:07:21
1550	50.316022	-4.08519	1.13	162.4	2014-04-27	09:07:22
1551	50.316014	-4.085187	1	167.2	2014-04-27	09:07:23
1552	50.316004	-4.085185	1.07	170.7	2014-04-27	09:07:24
1553	50.315996	-4.085182	0.97	167.2	2014-04-27	09:07:25
1554	50.315987	-4.085176	1.06	156.7	2014-04-27	09:07:26
1555	50.315979	-4.08517	0.97	153.1	2014-04-27	09:07:27
1556	50.315973	-4.085164	0.75	148.2	2014-04-27	09:07:28
1557	50.315969	-4.08516	0.55	145.9	2014-04-27	09:07:29
1558	50.315966	-4.085157	0.48	151	2014-04-27	09:07:30
1559	50.31596	-4.085154	0.6	163.4	2014-04-27	09:07:31
1560	50.315958	-4.085153	0.25	151.9	2014-04-27	09:07:32
1561	50.315955	-4.085152	0.33	172.7	2014-04-27	09:07:33
1562	50.315953	-4.085148	0.36	132.2	2014-04-27	09:07:34
1563	50.315949	-4.085148	0.45	180	2014-04-27	09:07:35
1564	50.315945	-4.085148	0.45	180.8	2014-04-27	09:07:36
1565	50.315944	-4.085146	0.19	132.4	2014-04-27	09:07:37
1566	50.315946	-4.085143	0.34	37.7	2014-04-27	09:07:38
1567	50.315947	-4.085143	0.02	306.4	2014-04-27	09:07:39
1568	50.315945	-4.085144	0.2	188.7	2014-04-27	09:07:40
1569	50.315941	-4.08514	0.45	146.7	2014-04-27	09:07:41
1570	50.315936	-4.085136	0.7	155.8	2014-04-27	09:07:42
1571	50.31593	-4.085134	0.69	164	2014-04-27	09:07:43
1572	50.315921	-4.085131	1.06	168.6	2014-04-27	09:07:44
1573	50.31591	-4.085132	1.12	184.6	2014-04-27	09:07:45
1574	50.315901	-4.085133	1.08	184.1	2014-04-27	09:07:46
1575	50.315892	-4.085133	1.03	179.7	2014-04-27	09:07:47
1576	50.315884	-4.085133	0.82	177.5	2014-04-27	09:07:48
1577	50.315874	-4.085133	1.18	180	2014-04-27	09:07:49
1578	50.315863	-4.085139	1.27	202.6	2014-04-27	09:07:50
1579	50.315854	-4.085146	1.15	205.2	2014-04-27	09:07:51
1580	50.315842	-4.085152	1.39	197.2	2014-04-27	09:07:52
1581	50.315829	-4.085158	1.46	197.8	2014-04-27	09:07:53
1582	50.31582	-4.085158	1.08	178.4	2014-04-27	09:07:54
1583	50.315811	-4.085154	0.95	161.5	2014-04-27	09:07:55
1584	50.315803	-4.085153	0.95	178.5	2014-04-27	09:07:56
1585	50.315793	-4.085157	1.1	192.2	2014-04-27	09:07:57
1586	50.315785	-4.085159	0.91	192.5	2014-04-27	09:07:58
1587	50.315781	-4.085166	0.66	229.4	2014-04-27	09:07:59
1588	50.31578	-4.08517	0.33	241	2014-04-27	09:08:00
1589	50.315776	-4.085173	0.44	202.6	2014-04-27	09:08:01
1590	50.315772	-4.085175	0.48	202.8	2014-04-27	09:08:02
1591	50.315768	-4.085183	0.76	229.2	2014-04-27	09:08:03
1592	50.315766	-4.085186	0.33	215.2	2014-04-27	09:08:04
1593	50.315762	-4.085195	0.72	239.6	2014-04-27	09:08:05
1594	50.315758	-4.085201	0.68	221.1	2014-04-27	09:08:06
1595	50.315755	-4.08521	0.73	245	2014-04-27	09:08:07
1596	50.315753	-4.085219	0.68	246.6	2014-04-27	09:08:08
1597	50.315751	-4.085229	0.72	258.7	2014-04-27	09:08:09
1598	50.315751	-4.085238	0.64	268.4	2014-04-27	09:08:10
1599	50.31575	-4.085252	0.99	264.6	2014-04-27	09:08:11
1600	50.315749	-4.085267	1.12	260.4	2014-04-27	09:08:12
1601	50.315748	-4.085284	1.17	266.3	2014-04-27	09:08:13
1602	50.315744	-4.085301	1.3	249.5	2014-04-27	09:08:14
1603	50.315741	-4.085316	1.13	253.1	2014-04-27	09:08:15
1604	50.315735	-4.085334	1.46	241.4	2014-04-27	09:08:16
1605	50.315728	-4.085351	1.42	239.1	2014-04-27	09:08:17
1606	50.315721	-4.085371	1.6	239.2	2014-04-27	09:08:18
1607	50.315713	-4.085389	1.59	236.5	2014-04-27	09:08:19
1608	50.315705	-4.085409	1.62	239.1	2014-04-27	09:08:20
1609	50.315699	-4.085429	1.61	243.5	2014-04-27	09:08:21
1610	50.315693	-4.085451	1.68	246	2014-04-27	09:08:22
1611	50.315687	-4.085473	1.7	246.4	2014-04-27	09:08:23
1612	50.315683	-4.085211	0.55	91.3	2014-04-27	09:08:57
1613	50.315675	-4.085317	1.51	263.7	2014-04-27	09:09:02
1614	50.315662	-4.085335	2	222.1	2014-04-27	09:09:03
1615	50.315651	-4.085336	1.24	180.9	2014-04-27	09:09:04
1616	50.31564	-4.08533	1.25	162.8	2014-04-27	09:09:05
1617	50.315632	-4.085317	1.3	132.6	2014-04-27	09:09:06
1618	50.315627	-4.085303	1.16	119.3	2014-04-27	09:09:07
1619	50.315622	-4.085288	1.2	116.4	2014-04-27	09:09:08
1620	50.315619	-4.085275	0.95	109.5	2014-04-27	09:09:09
1621	50.315618	-4.085263	0.88	100.4	2014-04-27	09:09:10
1622	50.315618	-4.085252	0.8	94	2014-04-27	09:09:11
1623	50.315619	-4.08524	0.82	78.2	2014-04-27	09:09:12
1624	50.315623	-4.085239	0.45	13	2014-04-27	09:09:13
1625	50.315638	-4.085261	2.27	316.3	2014-04-27	09:09:14
1626	50.31565	-4.085279	1.9	316.8	2014-04-27	09:09:15
1627	50.315664	-4.085295	1.96	324.6	2014-04-27	09:09:16
1628	50.315685	-4.085303	2.31	345.4	2014-04-27	09:09:17
1629	50.3157	-4.085305	1.68	355.5	2014-04-27	09:09:18
1630	50.315706	-4.085316	1.05	310.7	2014-04-27	09:09:19
1631	50.315711	-4.085325	0.43	313.4	2014-04-27	09:09:21
1632	50.315715	-4.085322	0.51	31.5	2014-04-27	09:09:22
1633	50.315718	-4.085316	0.54	48.8	2014-04-27	09:09:23
1634	50.315724	-4.085308	0.86	43	2014-04-27	09:09:24
1635	50.315738	-4.085292	1.93	34.8	2014-04-27	09:09:25
1636	50.315755	-4.085275	2.2	33.5	2014-04-27	09:09:26
1637	50.315771	-4.085259	2.17	32.7	2014-04-27	09:09:27
1638	50.315787	-4.085244	2.08	30.6	2014-04-27	09:09:28
1639	50.315802	-4.08523	1.94	30.5	2014-04-27	09:09:29
1640	50.315816	-4.085216	1.88	32.1	2014-04-27	09:09:30
1641	50.315812	-4.085108	0.23	94	2014-04-27	09:10:04
1642	50.315792	-4.085089	0.43	148.9	2014-04-27	09:10:10
1643	50.315801	-4.085091	1.02	351.9	2014-04-27	09:10:11
1644	50.315808	-4.0851	1.01	320	2014-04-27	09:10:12
1645	50.315819	-4.085098	1.29	7.4	2014-04-27	09:10:13
1646	50.315877	-4.085084	0.93	8.4	2014-04-27	09:10:20
1647	50.315855	-4.08503	1.15	122.3	2014-04-27	09:10:24
1648	50.31585	-4.085015	1.18	120.4	2014-04-27	09:10:25
1649	50.315757	-4.085187	0.37	229.6	2014-04-27	09:11:08
1650	50.315853	-4.085103	2.04	28.9	2014-04-27	09:11:14
1651	50.315859	-4.085109	0.78	331.5	2014-04-27	09:11:15
1652	50.315861	-4.085109	0.17	0	2014-04-27	09:11:16
1653	50.31587	-4.085111	1.05	352.5	2014-04-27	09:11:17
1654	50.315879	-4.08511	1.01	2.4	2014-04-27	09:11:18
1655	50.315888	-4.08511	0.96	358.6	2014-04-27	09:11:19
1656	50.315893	-4.085109	0.62	9.9	2014-04-27	09:11:20
1657	50.315905	-4.085108	1.34	2.5	2014-04-27	09:11:21
1658	50.31592	-4.0851	1.75	17.8	2014-04-27	09:11:22
1659	50.315937	-4.085091	1.93	20.7	2014-04-27	09:11:23
1660	50.315952	-4.085084	1.82	15.6	2014-04-27	09:11:24
1661	50.315968	-4.085077	1.78	15	2014-04-27	09:11:25
1662	50.315982	-4.085071	1.68	15.2	2014-04-27	09:11:26
1663	50.316093	-4.085052	1.37	6.5	2014-04-27	09:11:35
1664	50.316082	-4.085113	0.57	254.9	2014-04-27	09:11:43
1665	50.316072	-4.085132	1.74	228.5	2014-04-27	09:11:44
1666	50.316048	-4.085168	3.66	224.8	2014-04-27	09:11:45
1667	50.316025	-4.085184	2.83	203.6	2014-04-27	09:11:46
1668	50.316007	-4.085193	2.06	198.3	2014-04-27	09:11:47
1669	50.316	-4.085206	1.23	228.7	2014-04-27	09:11:48
1670	50.315996	-4.085215	0.77	233.5	2014-04-27	09:11:49
1671	50.315992	-4.085224	0.74	237.4	2014-04-27	09:11:50
1672	50.315991	-4.085229	0.4	240.9	2014-04-27	09:11:51
1673	50.315984	-4.085233	0.79	203.1	2014-04-27	09:11:52
1674	50.315975	-4.085235	1	186.1	2014-04-27	09:11:53
1675	50.315968	-4.08523	0.87	160	2014-04-27	09:11:54
1676	50.315959	-4.085225	1.01	157.5	2014-04-27	09:11:55
1677	50.315955	-4.085213	0.96	121	2014-04-27	09:11:56
1678	50.315952	-4.085201	0.91	112.3	2014-04-27	09:11:57
1679	50.315948	-4.085194	0.68	126.9	2014-04-27	09:11:58
1680	50.315944	-4.085188	0.62	138.6	2014-04-27	09:11:59
1681	50.31594	-4.085183	0.62	141.8	2014-04-27	09:12:00
1682	50.31594	-4.085173	0.65	89.1	2014-04-27	09:12:01
1683	50.315942	-4.085166	0.63	63.7	2014-04-27	09:12:02
1684	50.315943	-4.085163	0.25	52.8	2014-04-27	09:12:03
1685	50.315944	-4.085159	0.29	84.6	2014-04-27	09:12:04
1686	50.315944	-4.085154	0.34	75.5	2014-04-27	09:12:05
1687	50.315946	-4.085149	0.37	70.6	2014-04-27	09:12:06
1688	50.315946	-4.08515	0.07	319.4	2014-04-27	09:12:07
1689	50.315948	-4.085148	0.12	40.7	2014-04-27	09:12:09
1690	50.315948	-4.085144	0.26	75.5	2014-04-27	09:12:10
1691	50.315954	-4.08514	0.37	24.5	2014-04-27	09:12:12
1692	50.315961	-4.085142	0.74	347.4	2014-04-27	09:12:13
1693	50.315971	-4.085146	1.17	345.9	2014-04-27	09:12:14
1694	50.315978	-4.08515	0.4	340.9	2014-04-27	09:12:16
1695	50.315972	-4.085153	0.73	199	2014-04-27	09:12:17
1696	50.315961	-4.085157	1.23	194.5	2014-04-27	09:12:18
1697	50.315951	-4.085165	1.25	204	2014-04-27	09:12:19
1698	50.315943	-4.085172	1.02	209.7	2014-04-27	09:12:20
1699	50.315937	-4.085176	0.75	206.8	2014-04-27	09:12:21
1700	50.315932	-4.085176	0.56	176.4	2014-04-27	09:12:22
1701	50.315932	-4.085178	0.14	293.1	2014-04-27	09:12:23
1702	50.315954	-4.085187	1.24	345.2	2014-04-27	09:12:25
1703	50.315961	-4.085185	0.81	6.8	2014-04-27	09:12:26
1704	50.315966	-4.085184	0.6	11.4	2014-04-27	09:12:27
1705	50.315971	-4.085182	0.56	12.8	2014-04-27	09:12:28
1706	50.315977	-4.085181	0.66	5.2	2014-04-27	09:12:29
1707	50.315993	-4.085171	0.37	21.8	2014-04-27	09:12:34
1708	50.315993	-4.085178	0.26	281.6	2014-04-27	09:12:36
1709	50.315997	-4.085192	1.03	290.7	2014-04-27	09:12:37
1710	50.316001	-4.085191	0.54	7.7	2014-04-27	09:12:38
1711	50.316007	-4.08519	0.56	6.1	2014-04-27	09:12:39
1712	50.316011	-4.085189	0.55	8.1	2014-04-27	09:12:40
1713	50.316015	-4.085189	0.36	4.8	2014-04-27	09:12:41
1714	50.316019	-4.085191	0.48	339.5	2014-04-27	09:12:42
1715	50.316032	-4.085183	1.64	20.6	2014-04-27	09:12:43
1716	50.316065	-4.085154	4.18	28.8	2014-04-27	09:12:44
1717	50.316113	-4.085103	6.44	34.7	2014-04-27	09:12:45
1718	50.316155	-4.085038	6.59	44.2	2014-04-27	09:12:46
1719	50.316189	-4.084981	5.56	47	2014-04-27	09:12:47
1720	50.316221	-4.084927	5.19	47.2	2014-04-27	09:12:48
1721	50.316253	-4.084874	5.2	46.6	2014-04-27	09:12:49
1722	50.316286	-4.084822	5.22	45.5	2014-04-27	09:12:50
1723	50.316319	-4.08477	5.25	44.8	2014-04-27	09:12:51
1724	50.316488	-4.084564	4.76	37.8	2014-04-27	09:12:56
1725	50.316515	-4.084539	3.47	30.7	2014-04-27	09:12:57
1726	50.316536	-4.084516	2.86	35.3	2014-04-27	09:12:58
1727	50.316549	-4.084514	1.48	6.5	2014-04-27	09:12:59
1728	50.316551	-4.084521	0.54	293.5	2014-04-27	09:13:00
1729	50.316551	-4.084532	0.8	268.6	2014-04-27	09:13:01
1730	50.316531	-4.084557	2.81	218.4	2014-04-27	09:13:02
1731	50.316492	-4.084613	5.93	222.6	2014-04-27	09:13:03
1732	50.316439	-4.084704	8.71	227.8	2014-04-27	09:13:04
1733	50.316419	-4.084735	3.18	224	2014-04-27	09:13:05
1734	50.316401	-4.084769	3.11	231	2014-04-27	09:13:06
1735	50.316387	-4.084802	2.85	236.4	2014-04-27	09:13:07
1736	50.316362	-4.084849	4.29	230.1	2014-04-27	09:13:08
1737	50.316338	-4.084897	4.4	231.7	2014-04-27	09:13:09
1738	50.316325	-4.084922	2.26	230.9	2014-04-27	09:13:10
1739	50.316318	-4.084936	1.26	232.8	2014-04-27	09:13:11
1740	50.316312	-4.08495	1.23	233.1	2014-04-27	09:13:12
1741	50.316306	-4.084963	1.11	236.9	2014-04-27	09:13:13
1742	50.316303	-4.084978	1.1	250.2	2014-04-27	09:13:14
1743	50.316301	-4.084992	1.08	258.6	2014-04-27	09:13:15
1744	50.316298	-4.085007	1.04	254.3	2014-04-27	09:13:16
1745	50.316294	-4.085019	1.04	239.2	2014-04-27	09:13:17
1746	50.31629	-4.085031	0.97	245.6	2014-04-27	09:13:18
1747	50.31629	-4.085043	0.84	268.1	2014-04-27	09:13:19
1748	50.316289	-4.085056	0.87	263.9	2014-04-27	09:13:20
1749	50.316286	-4.08507	1.1	255.2	2014-04-27	09:13:21
1750	50.31628	-4.085082	1.12	227.9	2014-04-27	09:13:22
1751	50.316272	-4.085087	0.89	205.4	2014-04-27	09:13:23
1752	50.316266	-4.085091	0.75	202.5	2014-04-27	09:13:24
1753	50.316261	-4.085096	0.68	211.3	2014-04-27	09:13:25
1754	50.316258	-4.085101	0.5	224.8	2014-04-27	09:13:26
1755	50.316256	-4.085108	0.52	251	2014-04-27	09:13:27
1756	50.316255	-4.085118	0.72	258.1	2014-04-27	09:13:28
1757	50.316254	-4.085125	0.49	256.7	2014-04-27	09:13:29
1758	50.316253	-4.08513	0.36	256.4	2014-04-27	09:13:30
1759	50.316253	-4.085135	0.34	266.8	2014-04-27	09:13:31
1760	50.316253	-4.085139	0.3	273.6	2014-04-27	09:13:32
1761	50.316254	-4.085144	0.4	278.1	2014-04-27	09:13:33
1762	50.316254	-4.08515	0.43	278.8	2014-04-27	09:13:34
1763	50.316254	-4.08516	0.67	266.8	2014-04-27	09:13:35
1764	50.316254	-4.085174	0.98	268.9	2014-04-27	09:13:36
1765	50.316253	-4.085189	1.13	263.4	2014-04-27	09:13:37
1766	50.316253	-4.085206	1.16	270.9	2014-04-27	09:13:38
1767	50.316254	-4.085217	0.86	279.4	2014-04-27	09:13:39
1768	50.316257	-4.08523	0.96	289.9	2014-04-27	09:13:40
1769	50.31626	-4.085245	1.09	288	2014-04-27	09:13:41
1770	50.316262	-4.085257	0.9	283.8	2014-04-27	09:13:42
1771	50.316264	-4.085268	0.82	285.3	2014-04-27	09:13:43
1772	50.316267	-4.08528	0.93	293.8	2014-04-27	09:13:44
1773	50.316268	-4.085293	0.95	271.7	2014-04-27	09:13:45
1774	50.316269	-4.085307	1.02	280	2014-04-27	09:13:46
1775	50.316272	-4.085325	1.3	285	2014-04-27	09:13:47
1776	50.31627	-4.085339	1.02	257.8	2014-04-27	09:13:48
1777	50.316269	-4.085349	0.71	255.6	2014-04-27	09:13:49
1778	50.316263	-4.085356	0.78	221.8	2014-04-27	09:13:50
1779	50.316264	-4.085364	0.58	278.2	2014-04-27	09:13:51
1780	50.316266	-4.085369	0.4	294.8	2014-04-27	09:13:52
1781	50.316266	-4.085376	0.49	267.8	2014-04-27	09:13:53
1782	50.316261	-4.085384	0.72	227	2014-04-27	09:13:54
1783	50.316257	-4.085393	0.81	233.8	2014-04-27	09:13:55
1784	50.316255	-4.0854	0.58	246.2	2014-04-27	09:13:56
1785	50.316259	-4.085407	0.66	312.9	2014-04-27	09:13:57
1786	50.316264	-4.085416	0.82	311.9	2014-04-27	09:13:58
1787	50.316267	-4.085425	0.74	298.9	2014-04-27	09:13:59
1788	50.316266	-4.085435	0.76	258.6	2014-04-27	09:14:00
1789	50.316261	-4.085446	0.94	234.2	2014-04-27	09:14:01
1790	50.316253	-4.085454	0.98	213.4	2014-04-27	09:14:02
1791	50.316244	-4.085459	1.11	199.5	2014-04-27	09:14:03
1792	50.316234	-4.085464	1.12	199.3	2014-04-27	09:14:04
1793	50.316229	-4.085472	0.83	221	2014-04-27	09:14:05
1794	50.316223	-4.08548	0.84	222.6	2014-04-27	09:14:06
1795	50.316218	-4.085487	0.73	224.4	2014-04-27	09:14:07
1796	50.316216	-4.085496	0.72	246.2	2014-04-27	09:14:08
1797	50.316218	-4.085502	0.5	303.9	2014-04-27	09:14:09
1798	50.316223	-4.08551	0.79	310.7	2014-04-27	09:14:10
1799	50.316225	-4.085518	0.57	287.2	2014-04-27	09:14:11
1800	50.31622	-4.085524	0.63	223.6	2014-04-27	09:14:12
1801	50.316216	-4.085532	0.79	228.8	2014-04-27	09:14:13
1802	50.316205	-4.085544	1.45	214.9	2014-04-27	09:14:14
1803	50.316194	-4.085548	1.25	193.3	2014-04-27	09:14:15
1804	50.316185	-4.08555	1.03	186	2014-04-27	09:14:16
1805	50.316174	-4.085547	1.22	171.8	2014-04-27	09:14:17
1806	50.316164	-4.085544	1.21	168.9	2014-04-27	09:14:18
1807	50.316157	-4.085542	0.72	167.1	2014-04-27	09:14:19
1808	50.316156	-4.085546	0.34	252.6	2014-04-27	09:14:20
1809	50.316158	-4.085551	0.38	299.7	2014-04-27	09:14:21
1810	50.316158	-4.085551	0.03	336.5	2014-04-27	09:14:22
1811	50.316156	-4.085553	0.29	208.5	2014-04-27	09:14:23
1812	50.316154	-4.085554	0.24	203.1	2014-04-27	09:14:24
1813	50.31615	-4.085556	0.43	199.2	2014-04-27	09:14:25
1814	50.316146	-4.085558	0.46	192.7	2014-04-27	09:14:26
1815	50.316143	-4.085558	0.36	184.8	2014-04-27	09:14:27
1816	50.31614	-4.085561	0.41	208.4	2014-04-27	09:14:28
1817	50.316138	-4.085565	0.32	234.5	2014-04-27	09:14:29
1818	50.316135	-4.085566	0.4	194.4	2014-04-27	09:14:30
1819	50.316133	-4.085572	0.45	240.4	2014-04-27	09:14:31
1820	50.316131	-4.085571	0.22	174	2014-04-27	09:14:32
1821	50.316128	-4.085569	0.29	145.5	2014-04-27	09:14:33
1822	50.316125	-4.085566	0.45	153.2	2014-04-27	09:14:34
1823	50.316118	-4.085568	0.71	191.1	2014-04-27	09:14:35
1824	50.31611	-4.085571	0.99	193.9	2014-04-27	09:14:36
1825	50.316104	-4.085574	0.71	194.5	2014-04-27	09:14:37
1826	50.316099	-4.085575	0.58	190.1	2014-04-27	09:14:38
1827	50.316091	-4.085579	0.87	196.4	2014-04-27	09:14:39
1828	50.316084	-4.085583	0.82	204.1	2014-04-27	09:14:40
1829	50.316077	-4.085587	0.84	198.7	2014-04-27	09:14:41
1830	50.316072	-4.08559	0.67	198.2	2014-04-27	09:14:42
1831	50.316068	-4.085592	0.44	201.4	2014-04-27	09:14:43
1832	50.316063	-4.085593	0.57	183	2014-04-27	09:14:44
1833	50.316057	-4.085598	0.78	208.9	2014-04-27	09:14:45
1834	50.316047	-4.085605	1.21	205	2014-04-27	09:14:46
1835	50.316032	-4.085613	1.73	198.1	2014-04-27	09:14:47
1836	50.316022	-4.085621	1.31	207.9	2014-04-27	09:14:48
1837	50.316014	-4.085629	1.05	213.1	2014-04-27	09:14:49
1838	50.316011	-4.085637	0.61	245.6	2014-04-27	09:14:50
1839	50.316009	-4.085649	0.86	249.8	2014-04-27	09:14:51
1840	50.316004	-4.085658	0.83	233.2	2014-04-27	09:14:52
1841	50.316	-4.085659	0.51	188.8	2014-04-27	09:14:53
1842	50.316004	-4.085657	0.27	16.2	2014-04-27	09:14:55
1843	50.316002	-4.085657	0.24	185.7	2014-04-27	09:14:56
1844	50.315998	-4.085657	0.51	176	2014-04-27	09:14:57
1845	50.31599	-4.085661	0.93	198.2	2014-04-27	09:14:58
1846	50.315982	-4.085666	0.97	202.4	2014-04-27	09:14:59
1847	50.315974	-4.085673	1.01	207.4	2014-04-27	09:15:00
1848	50.315966	-4.085681	1.06	213.9	2014-04-27	09:15:01
1849	50.315958	-4.085693	1.21	224.8	2014-04-27	09:15:02
1850	50.315951	-4.085702	1.05	219.4	2014-04-27	09:15:03
1851	50.315944	-4.085701	0.73	172.5	2014-04-27	09:15:04
1852	50.315938	-4.085694	0.82	145.7	2014-04-27	09:15:05
1853	50.315937	-4.085696	0.15	240.4	2014-04-27	09:15:06
1854	50.315937	-4.085698	0.12	252	2014-04-27	09:15:07
1855	50.315934	-4.0857	0.36	210.1	2014-04-27	09:15:08
1856	50.31593	-4.085703	0.49	202	2014-04-27	09:15:09
1857	50.315927	-4.085698	0.54	138.3	2014-04-27	09:15:10
1858	50.315921	-4.08569	0.88	137.6	2014-04-27	09:15:11
1859	50.315915	-4.085681	0.88	139.6	2014-04-27	09:15:12
1860	50.315871	-4.085626	0.78	141	2014-04-27	09:15:20
1861	50.315865	-4.085622	0.78	158.2	2014-04-27	09:15:21
1862	50.315938	-4.08559	0.39	15.7	2014-04-27	09:15:43
1863	50.315942	-4.085593	0.46	332.5	2014-04-27	09:15:44
1864	50.315945	-4.085594	0.38	348.3	2014-04-27	09:15:45
1865	50.31598	-4.085597	0.49	356.9	2014-04-27	09:15:53
1866	50.315984	-4.085601	0.46	326.2	2014-04-27	09:15:54
1867	50.315984	-4.085601	0.03	231.9	2014-04-27	09:15:55
1868	50.315983	-4.085601	0.01	147.4	2014-04-27	09:15:56
1869	50.315987	-4.085598	0.46	31.3	2014-04-27	09:15:57
1870	50.316002	-4.085571	0.63	48	2014-04-27	09:16:01
1871	50.316005	-4.085561	0.83	67.4	2014-04-27	09:16:02
1872	50.31598	-4.085401	0.19	103.7	2014-04-27	09:17:04
1873	50.316036	-4.085329	8.06	39.7	2014-04-27	09:17:05
1874	50.316069	-4.085236	7.56	60.5	2014-04-27	09:17:06
1875	50.316095	-4.085141	7.31	67.4	2014-04-27	09:17:07
1876	50.316123	-4.08506	6.6	61.1	2014-04-27	09:17:08
1877	50.316152	-4.084988	6.05	57.7	2014-04-27	09:17:09
1878	50.316188	-4.084923	6.12	49.4	2014-04-27	09:17:10
1879	50.316224	-4.084856	6.22	49.6	2014-04-27	09:17:11
1880	50.31626	-4.084788	6.31	50.3	2014-04-27	09:17:12
1881	50.316488	-4.084557	1.77	33	2014-04-27	09:17:29
1882	50.316416	-4.084644	10.06	218	2014-04-27	09:17:30
1883	50.316349	-4.084728	9.56	218.3	2014-04-27	09:17:31
1884	50.316298	-4.084797	7.5	220.8	2014-04-27	09:17:32
1885	50.316255	-4.084858	6.46	222.7	2014-04-27	09:17:33
1886	50.316213	-4.084909	5.91	217.6	2014-04-27	09:17:34
1887	50.316181	-4.084945	4.42	215.2	2014-04-27	09:17:35
1888	50.31616	-4.08496	2.6	204.7	2014-04-27	09:17:36
1889	50.316143	-4.084977	2.17	213.2	2014-04-27	09:17:37
1890	50.316132	-4.084992	1.69	220.4	2014-04-27	09:17:38
1891	50.316125	-4.085005	1.19	230	2014-04-27	09:17:39
1892	50.316119	-4.085017	1.1	232.3	2014-04-27	09:17:40
1893	50.316109	-4.085033	1.57	223.6	2014-04-27	09:17:41
1894	50.316098	-4.085048	1.59	222.8	2014-04-27	09:17:42
1895	50.316087	-4.085059	1.41	212.3	2014-04-27	09:17:43
1896	50.316077	-4.085068	1.37	209.8	2014-04-27	09:17:44
1897	50.316063	-4.085077	1.69	202.1	2014-04-27	09:17:45
1898	50.316049	-4.085086	1.66	202.8	2014-04-27	09:17:46
1899	50.316038	-4.08509	1.29	193.6	2014-04-27	09:17:47
1900	50.316026	-4.085095	1.34	192.8	2014-04-27	09:17:48
1901	50.316015	-4.085096	1.23	184.8	2014-04-27	09:17:49
1902	50.316009	-4.085095	0.7	175.6	2014-04-27	09:17:50
1903	50.316005	-4.085095	0.44	181.6	2014-04-27	09:17:51
1904	50.315999	-4.085098	0.65	197.7	2014-04-27	09:17:52
1905	50.31599	-4.085104	1.08	200.7	2014-04-27	09:17:53
1906	50.315978	-4.08511	1.4	198.1	2014-04-27	09:17:54
1907	50.315968	-4.085114	1.18	195.8	2014-04-27	09:17:55
1908	50.315963	-4.085118	0.62	207.9	2014-04-27	09:17:56
1909	50.315959	-4.085118	0.42	181.6	2014-04-27	09:17:57
1910	50.315959	-4.085121	0.08	250.2	2014-04-27	09:17:59
1911	50.315962	-4.085126	0.5	315.2	2014-04-27	09:18:00
1912	50.315966	-4.085134	0.76	307	2014-04-27	09:18:01
1913	50.315966	-4.085145	0.76	268.6	2014-04-27	09:18:02
1914	50.315964	-4.085161	1.14	258.3	2014-04-27	09:18:03
1915	50.315957	-4.085175	1.26	234.2	2014-04-27	09:18:04
1916	50.315947	-4.08519	1.54	223.5	2014-04-27	09:18:05
1917	50.315936	-4.085204	1.59	218.7	2014-04-27	09:18:06
1918	50.315924	-4.085219	1.72	219.9	2014-04-27	09:18:07
1919	50.315913	-4.085233	1.53	219.2	2014-04-27	09:18:08
1920	50.315905	-4.085243	1.21	217.6	2014-04-27	09:18:09
1921	50.315903	-4.085251	0.6	245.1	2014-04-27	09:18:10
1922	50.315907	-4.08526	0.83	310.6	2014-04-27	09:18:11
1923	50.31591	-4.085269	0.7	296.2	2014-04-27	09:18:12
1924	50.31591	-4.08528	0.8	271.3	2014-04-27	09:18:13
1925	50.315911	-4.085291	0.76	278.5	2014-04-27	09:18:14
1926	50.315912	-4.085303	0.9	276.5	2014-04-27	09:18:15
1927	50.31591	-4.085316	0.98	253.4	2014-04-27	09:18:16
1928	50.315909	-4.085331	1.02	264.2	2014-04-27	09:18:17
1929	50.315905	-4.085344	1.02	248.1	2014-04-27	09:18:18
1930	50.315901	-4.085356	0.98	236.7	2014-04-27	09:18:19
1931	50.315898	-4.085364	0.68	247.3	2014-04-27	09:18:20
1932	50.315899	-4.085375	0.76	277.7	2014-04-27	09:18:21
1933	50.315898	-4.085385	0.68	262.9	2014-04-27	09:18:22
1934	50.315898	-4.085391	0.44	271.2	2014-04-27	09:18:23
1935	50.315903	-4.085391	0.55	0	2014-04-27	09:18:24
1936	50.315905	-4.085394	0.31	310.7	2014-04-27	09:18:25
1937	50.315903	-4.085403	0.68	246.6	2014-04-27	09:18:26
1938	50.315896	-4.085412	0.97	221.5	2014-04-27	09:18:27
1939	50.315888	-4.085421	1.13	214.8	2014-04-27	09:18:28
1940	50.315882	-4.085426	0.74	208.7	2014-04-27	09:18:29
1941	50.315883	-4.085428	0.18	288.4	2014-04-27	09:18:30
1942	50.315882	-4.085432	0.29	249.5	2014-04-27	09:18:31
1943	50.315877	-4.085436	0.63	202.4	2014-04-27	09:18:32
1944	50.315871	-4.085434	0.63	171.3	2014-04-27	09:18:33
1945	50.315867	-4.085433	0.5	167.5	2014-04-27	09:18:34
1946	50.315863	-4.085431	0.44	166	2014-04-27	09:18:35
1947	50.315878	-4.085398	0.15	55	2014-04-27	09:18:55
1948	50.315896	-4.085384	2.24	25.5	2014-04-27	09:18:56
1949	50.315931	-4.085347	4.72	33.8	2014-04-27	09:18:57
1950	50.315977	-4.085281	6.93	42.7	2014-04-27	09:18:58
1951	50.316011	-4.085213	6.14	51.5	2014-04-27	09:18:59
1952	50.316046	-4.085149	5.97	49.8	2014-04-27	09:19:00
1953	50.31608	-4.085088	5.74	48.9	2014-04-27	09:19:01
1954	50.316114	-4.085028	5.74	48.5	2014-04-27	09:19:02
1955	50.316149	-4.084966	5.9	47.9	2014-04-27	09:19:03
1956	50.316389	-4.084504	4.7	51	2014-04-27	09:19:12
1957	50.316384	-4.084578	5.31	264.3	2014-04-27	09:19:13
1958	50.316376	-4.084647	4.93	259.6	2014-04-27	09:19:14
1959	50.316327	-4.084737	8.42	229.5	2014-04-27	09:19:15
1960	50.316285	-4.084806	6.79	226.4	2014-04-27	09:19:16
1961	50.316245	-4.084861	5.92	221.4	2014-04-27	09:19:17
1962	50.316211	-4.084911	5.18	223.4	2014-04-27	09:19:18
1963	50.316191	-4.084942	3.18	224.8	2014-04-27	09:19:19
1964	50.316173	-4.084979	3.25	233.1	2014-04-27	09:19:20
1965	50.316157	-4.08501	2.89	230.8	2014-04-27	09:19:21
1966	50.316143	-4.085038	2.54	231.8	2014-04-27	09:19:22
1967	50.316127	-4.085066	2.67	227.5	2014-04-27	09:19:23
1968	50.316113	-4.085093	2.45	230.2	2014-04-27	09:19:24
1969	50.316099	-4.085117	2.29	228.1	2014-04-27	09:19:25
1970	50.316089	-4.085137	1.79	233.5	2014-04-27	09:19:26
1971	50.316082	-4.085156	1.61	238.1	2014-04-27	09:19:27
1972	50.316073	-4.085178	1.81	237.9	2014-04-27	09:19:28
1973	50.316069	-4.085201	1.73	255.7	2014-04-27	09:19:29
1974	50.31607	-4.085223	1.54	274.2	2014-04-27	09:19:30
1975	50.31608	-4.085237	1.51	316.2	2014-04-27	09:19:31
1976	50.316102	-4.085246	2.49	345.6	2014-04-27	09:19:32
1977	50.316146	-4.085259	5.04	349.9	2014-04-27	09:19:33
1978	50.3162	-4.085282	6.22	344.3	2014-04-27	09:19:34
1979	50.316253	-4.08531	6.19	341.2	2014-04-27	09:19:35
1980	50.316305	-4.085339	6.18	340.8	2014-04-27	09:19:36
1981	50.316357	-4.085368	6.11	340.2	2014-04-27	09:19:37
1982	50.316407	-4.085397	5.96	339.6	2014-04-27	09:19:38
1983	50.316457	-4.085427	5.93	338.9	2014-04-27	09:19:39
1984	50.316505	-4.085453	5.72	341	2014-04-27	09:19:40
1985	50.316552	-4.085474	5.44	344.1	2014-04-27	09:19:41
1986	50.316575	-4.085478	2.5	354.3	2014-04-27	09:19:42
1987	50.316576	-4.085471	0.51	69.9	2014-04-27	09:19:43
1988	50.316557	-4.085459	2.27	156.8	2014-04-27	09:19:44
1989	50.316502	-4.08545	6.19	174.3	2014-04-27	09:19:45
1990	50.316486	-4.085455	1.86	192.2	2014-04-27	09:19:46
1991	50.316478	-4.085462	0.93	209.5	2014-04-27	09:19:47
1992	50.316464	-4.085463	1.63	184	2014-04-27	09:19:48
1993	50.316439	-4.085458	2.82	172.1	2014-04-27	09:19:49
1994	50.316414	-4.085453	2.76	172.1	2014-04-27	09:19:50
1995	50.316384	-4.085443	3.4	168.8	2014-04-27	09:19:51
1996	50.316358	-4.085437	2.96	170.6	2014-04-27	09:19:52
1997	50.316331	-4.085429	3.07	170.1	2014-04-27	09:19:53
1998	50.316306	-4.085428	2.8	178.2	2014-04-27	09:19:54
1999	50.316284	-4.085426	2.47	177	2014-04-27	09:19:55
[truncated: 2,376 more rows]
