# Supplementary material for: On the Potential of Surfers to Monitor Environmental Indicators in the Coastal Zone
Source: PLoS One. 2015 Jul 8;10(7):e0127706. doi: 10.1371/journal.pone.0127706 (PMC4496071; doi:10.1371/journal.pone.0127706)
Supplement: S1 Data — Contains 85 GPS tracks (comma separated files) used to estimate surfing performance statistics in the manuscript. (ZIP) [file pone.0127706.s001.zip › S1 Data GPS Tracks/20140430_Bovisand.csv]

No	Latitude	Longitude	Speed	Course	Date	Time
1	50.337212	-4.123238	0	0	2014-04-30	18:56:04
2	50.337211	-4.12323	0.56	106.3	2014-04-30	18:56:05
3	50.33721	-4.123216	1	93.8	2014-04-30	18:56:06
4	50.337206	-4.123209	0.71	128.9	2014-04-30	18:56:07
5	50.337207	-4.12321	0.15	305	2014-04-30	18:56:08
6	50.337206	-4.123207	0.28	107.7	2014-04-30	18:56:09
7	50.337206	-4.123208	0.1	264.7	2014-04-30	18:56:10
8	50.337208	-4.123208	0.26	3.9	2014-04-30	18:56:11
9	50.337209	-4.12321	0.16	298.5	2014-04-30	18:56:12
10	50.33721	-4.123212	0.21	306.1	2014-04-30	18:56:13
11	50.337211	-4.123214	0.17	307.9	2014-04-30	18:56:14
12	50.33721	-4.123214	0.09	172.6	2014-04-30	18:56:15
13	50.337209	-4.123216	0.21	246	2014-04-30	18:56:16
14	50.337208	-4.123217	0.14	189.8	2014-04-30	18:56:17
15	50.337207	-4.123218	0.14	224.3	2014-04-30	18:56:18
16	50.337205	-4.123221	0.3	227.1	2014-04-30	18:56:19
17	50.337202	-4.123224	0.4	208.3	2014-04-30	18:56:20
18	50.337199	-4.123227	0.45	213.8	2014-04-30	18:56:21
19	50.337196	-4.123229	0.3	204.8	2014-04-30	18:56:22
20	50.337194	-4.123234	0.43	235.8	2014-04-30	18:56:23
21	50.337193	-4.123236	0.2	229.9	2014-04-30	18:56:24
22	50.337192	-4.123239	0.21	243.8	2014-04-30	18:56:25
23	50.337192	-4.123238	0.04	117.6	2014-04-30	18:56:26
24	50.337193	-4.123241	0.22	316.9	2014-04-30	18:56:27
25	50.337196	-4.123241	0.33	354.8	2014-04-30	18:56:28
26	50.337055	-4.12329	0.62	192.5	2014-04-30	18:56:54
27	50.337047	-4.123292	0.89	187.7	2014-04-30	18:56:55
28	50.337036	-4.123297	0.65	196.4	2014-04-30	18:56:57
29	50.337032	-4.123301	0.51	212	2014-04-30	18:56:58
30	50.337029	-4.123302	0.32	189.5	2014-04-30	18:56:59
31	50.337029	-4.1233	0.15	125	2014-04-30	18:57:00
32	50.337032	-4.123305	0.51	313	2014-04-30	18:57:01
33	50.337033	-4.123303	0.23	49.2	2014-04-30	18:57:02
34	50.337035	-4.123299	0.31	54.7	2014-04-30	18:57:03
35	50.337037	-4.123297	0.28	40.7	2014-04-30	18:57:04
36	50.337041	-4.123295	0.46	14.9	2014-04-30	18:57:05
37	50.337044	-4.123291	0.51	36	2014-04-30	18:57:06
38	50.337049	-4.12329	0.58	5.8	2014-04-30	18:57:07
39	50.337054	-4.123288	0.54	14.1	2014-04-30	18:57:08
40	50.33706	-4.123286	0.67	15	2014-04-30	18:57:09
41	50.337065	-4.123282	0.57	26	2014-04-30	18:57:10
42	50.337071	-4.123281	0.73	6.1	2014-04-30	18:57:11
43	50.337078	-4.123281	0.79	359.1	2014-04-30	18:57:12
44	50.337084	-4.123282	0.7	355.6	2014-04-30	18:57:13
45	50.337089	-4.123282	0.54	1.9	2014-04-30	18:57:14
46	50.337094	-4.123279	0.53	23.9	2014-04-30	18:57:15
47	50.337098	-4.123275	0.5	28.5	2014-04-30	18:57:16
48	50.337101	-4.123275	0.35	359	2014-04-30	18:57:17
49	50.337104	-4.123275	0.36	9.5	2014-04-30	18:57:18
50	50.337108	-4.123274	0.4	9.6	2014-04-30	18:57:19
51	50.337111	-4.123272	0.38	14.7	2014-04-30	18:57:20
52	50.337113	-4.123272	0.21	3	2014-04-30	18:57:21
53	50.337116	-4.12327	0.44	19.3	2014-04-30	18:57:22
54	50.337123	-4.123266	0.76	23	2014-04-30	18:57:23
55	50.337129	-4.123263	0.69	14.4	2014-04-30	18:57:24
56	50.337133	-4.123257	0.68	44.4	2014-04-30	18:57:25
57	50.337136	-4.123255	0.35	23.4	2014-04-30	18:57:26
58	50.337138	-4.123254	0.25	12.4	2014-04-30	18:57:27
59	50.33714	-4.123252	0.31	35.4	2014-04-30	18:57:28
60	50.337143	-4.12325	0.35	23.4	2014-04-30	18:57:29
61	50.337149	-4.123251	0.66	352.2	2014-04-30	18:57:30
62	50.337154	-4.123249	0.53	10.9	2014-04-30	18:57:31
63	50.337156	-4.123247	0.37	34.9	2014-04-30	18:57:32
64	50.337158	-4.123243	0.31	63	2014-04-30	18:57:33
65	50.337157	-4.123239	0.29	101.2	2014-04-30	18:57:34
66	50.337197	-4.123237	0.22	1.5	2014-04-30	18:57:54
67	50.337214	-4.123245	0.98	343.5	2014-04-30	18:57:56
68	50.337226	-4.123225	1.9	46.8	2014-04-30	18:57:57
69	50.337234	-4.123202	1.87	62.3	2014-04-30	18:57:58
70	50.337241	-4.123168	2.57	72	2014-04-30	18:57:59
71	50.337226	-4.123134	2.91	125	2014-04-30	18:58:00
72	50.33722	-4.123109	1.9	109	2014-04-30	18:58:01
73	50.33723	-4.123087	1.94	54.3	2014-04-30	18:58:02
74	50.337247	-4.123064	2.42	41.5	2014-04-30	18:58:03
75	50.337263	-4.12304	2.51	44.4	2014-04-30	18:58:04
76	50.337283	-4.123015	2.83	37.7	2014-04-30	18:58:05
77	50.337303	-4.122998	2.61	27.8	2014-04-30	18:58:06
78	50.337327	-4.122984	2.78	21.5	2014-04-30	18:58:07
79	50.337349	-4.122968	2.73	23.5	2014-04-30	18:58:08
80	50.337367	-4.122957	2.17	22.8	2014-04-30	18:58:09
81	50.337384	-4.122953	1.88	8	2014-04-30	18:58:10
82	50.337402	-4.122954	2.04	358.8	2014-04-30	18:58:11
83	50.337422	-4.122954	2.27	358.6	2014-04-30	18:58:12
84	50.337443	-4.122955	2.26	359.4	2014-04-30	18:58:13
85	50.33746	-4.122949	1.94	11.8	2014-04-30	18:58:14
86	50.337475	-4.122946	1.69	7.7	2014-04-30	18:58:15
87	50.337486	-4.122943	1.27	9.5	2014-04-30	18:58:16
88	50.337495	-4.122937	1.14	23.4	2014-04-30	18:58:17
89	50.33749	-4.122888	1.77	100.2	2014-04-30	18:58:19
90	50.337481	-4.122856	2.49	114.1	2014-04-30	18:58:20
91	50.33747	-4.122818	2.96	114.2	2014-04-30	18:58:21
92	50.337457	-4.12277	3.7	113.5	2014-04-30	18:58:22
93	50.337442	-4.122723	3.71	115.7	2014-04-30	18:58:23
94	50.337427	-4.122677	3.69	116.8	2014-04-30	18:58:24
95	50.337412	-4.12263	3.69	117.5	2014-04-30	18:58:25
96	50.337397	-4.122586	3.54	117.7	2014-04-30	18:58:26
97	50.337384	-4.122542	3.49	115.7	2014-04-30	18:58:27
98	50.337372	-4.122501	3.21	114.5	2014-04-30	18:58:28
99	50.337359	-4.122459	3.3	114.7	2014-04-30	18:58:29
100	50.337348	-4.122415	3.34	112.7	2014-04-30	18:58:30
101	50.337337	-4.122373	3.19	110.9	2014-04-30	18:58:31
102	50.337324	-4.122332	3.31	116.4	2014-04-30	18:58:32
103	50.337312	-4.122289	3.3	114.4	2014-04-30	18:58:33
104	50.337305	-4.122253	2.68	105.8	2014-04-30	18:58:34
105	50.3373	-4.122214	2.84	101.6	2014-04-30	18:58:35
106	50.337295	-4.122174	2.88	101.6	2014-04-30	18:58:36
107	50.337291	-4.122129	3.24	98.9	2014-04-30	18:58:37
108	50.337281	-4.122072	4.18	103.9	2014-04-30	18:58:38
109	50.337275	-4.122014	4.21	99.8	2014-04-30	18:58:39
110	50.33727	-4.121952	4.42	97.2	2014-04-30	18:58:40
111	50.337262	-4.121882	5.06	100.5	2014-04-30	18:58:41
112	50.337253	-4.121809	5.27	100.7	2014-04-30	18:58:42
113	50.337244	-4.121733	5.46	100.1	2014-04-30	18:58:43
114	50.337241	-4.121667	4.72	94	2014-04-30	18:58:44
115	50.337236	-4.121601	4.73	97	2014-04-30	18:58:45
116	50.33723	-4.12154	4.35	98.4	2014-04-30	18:58:46
117	50.337223	-4.121483	4.18	102.1	2014-04-30	18:58:47
118	50.337214	-4.121428	3.98	104.4	2014-04-30	18:58:48
119	50.337206	-4.121379	3.6	104.2	2014-04-30	18:58:49
120	50.337202	-4.121328	3.66	97.3	2014-04-30	18:58:50
121	50.337197	-4.121278	3.61	98.8	2014-04-30	18:58:51
122	50.337191	-4.121228	3.6	99.4	2014-04-30	18:58:52
123	50.337186	-4.121182	3.36	100.4	2014-04-30	18:58:53
124	50.337183	-4.121139	3.07	95.4	2014-04-30	18:58:54
125	50.337181	-4.121099	2.82	94.4	2014-04-30	18:58:55
126	50.33718	-4.12106	2.8	92.9	2014-04-30	18:58:56
127	50.337179	-4.12102	2.82	91.5	2014-04-30	18:58:57
128	50.33718	-4.120981	2.79	88.8	2014-04-30	18:58:58
129	50.337182	-4.120944	2.63	84.7	2014-04-30	18:58:59
130	50.337187	-4.120909	2.5	78.4	2014-04-30	18:59:00
131	50.337192	-4.120876	2.43	75.1	2014-04-30	18:59:01
132	50.337199	-4.120842	2.52	73.9	2014-04-30	18:59:02
133	50.337204	-4.120809	2.44	76.5	2014-04-30	18:59:03
134	50.337208	-4.120774	2.5	80.1	2014-04-30	18:59:04
135	50.337214	-4.120742	2.4	73.5	2014-04-30	18:59:05
136	50.337222	-4.12071	2.44	68.7	2014-04-30	18:59:06
137	50.337228	-4.120677	2.42	73.9	2014-04-30	18:59:07
138	50.33723	-4.120646	2.23	83	2014-04-30	18:59:08
139	50.337231	-4.120615	2.22	86.6	2014-04-30	18:59:09
140	50.337229	-4.120583	2.23	95.5	2014-04-30	18:59:10
141	50.337225	-4.120554	2.16	102.7	2014-04-30	18:59:11
142	50.337216	-4.120528	2.04	118	2014-04-30	18:59:12
143	50.337205	-4.120503	2.15	124.7	2014-04-30	18:59:13
144	50.337197	-4.120474	2.31	114.6	2014-04-30	18:59:14
145	50.337189	-4.120439	2.59	110	2014-04-30	18:59:15
146	50.337181	-4.120406	2.56	110.5	2014-04-30	18:59:16
147	50.337167	-4.120364	3.36	116.6	2014-04-30	18:59:17
148	50.337153	-4.120326	3.08	120.4	2014-04-30	18:59:18
149	50.337135	-4.120286	3.47	125.3	2014-04-30	18:59:19
150	50.33712	-4.120253	2.9	126.1	2014-04-30	18:59:20
151	50.337107	-4.120226	2.38	126.6	2014-04-30	18:59:21
152	50.337094	-4.120196	2.61	125.4	2014-04-30	18:59:22
153	50.337084	-4.120165	2.48	115.9	2014-04-30	18:59:23
154	50.337072	-4.120126	3.07	115.7	2014-04-30	18:59:24
155	50.337056	-4.120081	3.65	118.3	2014-04-30	18:59:25
156	50.337041	-4.120043	3.19	122.1	2014-04-30	18:59:26
157	50.33701	-4.119981	2.8	128.1	2014-04-30	18:59:28
158	50.336996	-4.119966	1.83	144.9	2014-04-30	18:59:29
159	50.336993	-4.119961	0.54	143.8	2014-04-30	18:59:30
160	50.336994	-4.119959	0.25	40.8	2014-04-30	18:59:31
161	50.336997	-4.119959	0.28	4.9	2014-04-30	18:59:32
162	50.336999	-4.119957	0.25	26.8	2014-04-30	18:59:33
163	50.336999	-4.119953	0.31	77.8	2014-04-30	18:59:34
164	50.336998	-4.119946	0.26	109.2	2014-04-30	18:59:36
165	50.336996	-4.119941	0.42	126.7	2014-04-30	18:59:37
166	50.336989	-4.119937	0.75	159	2014-04-30	18:59:38
167	50.336973	-4.119917	2.29	140.3	2014-04-30	18:59:39
168	50.33695	-4.119875	3.94	131.5	2014-04-30	18:59:40
169	50.336924	-4.119828	4.49	130.9	2014-04-30	18:59:41
170	50.336893	-4.119772	5.26	131	2014-04-30	18:59:42
171	50.336861	-4.119718	5.18	133.2	2014-04-30	18:59:43
172	50.33684	-4.119685	3.28	133.3	2014-04-30	18:59:44
173	50.336822	-4.119651	3.18	130.9	2014-04-30	18:59:45
174	50.336795	-4.119614	3.98	138	2014-04-30	18:59:46
175	50.33676	-4.119577	4.72	146.6	2014-04-30	18:59:47
176	50.336722	-4.119543	4.88	150.3	2014-04-30	18:59:48
177	50.336684	-4.119511	4.81	151.4	2014-04-30	18:59:49
178	50.33665	-4.119486	4.18	155.4	2014-04-30	18:59:50
179	50.336619	-4.119478	3.49	170.5	2014-04-30	18:59:51
180	50.336591	-4.119474	3.07	175	2014-04-30	18:59:52
181	50.336565	-4.119468	2.94	171.6	2014-04-30	18:59:53
182	50.336541	-4.119454	2.9	159.7	2014-04-30	18:59:54
183	50.336517	-4.119434	3.04	152.2	2014-04-30	18:59:55
184	50.336493	-4.119413	2.98	150.7	2014-04-30	18:59:56
185	50.336473	-4.119392	2.67	145.3	2014-04-30	18:59:57
186	50.336447	-4.119358	1.89	139.8	2014-04-30	18:59:59
187	50.336418	-4.119333	1.86	151.9	2014-04-30	19:00:01
188	50.336404	-4.119335	1.52	184.7	2014-04-30	19:00:02
189	50.33639	-4.119339	1.59	190.6	2014-04-30	19:00:03
190	50.336378	-4.119346	1.5	200.2	2014-04-30	19:00:04
191	50.336368	-4.119352	1.15	202.5	2014-04-30	19:00:05
192	50.336357	-4.119357	1.25	196.3	2014-04-30	19:00:06
193	50.336345	-4.119362	1.43	192.5	2014-04-30	19:00:07
194	50.336332	-4.119363	1.41	183.1	2014-04-30	19:00:08
195	50.336319	-4.119361	1.49	174.3	2014-04-30	19:00:09
196	50.336304	-4.119361	1.66	180.2	2014-04-30	19:00:10
197	50.336287	-4.119359	1.91	177.1	2014-04-30	19:00:11
198	50.336268	-4.119357	2.14	174.4	2014-04-30	19:00:12
199	50.336245	-4.119355	2.58	177	2014-04-30	19:00:13
200	50.336216	-4.119356	3.15	181.5	2014-04-30	19:00:14
201	50.336185	-4.119359	3.51	183.7	2014-04-30	19:00:15
202	50.336152	-4.119363	3.71	184	2014-04-30	19:00:16
203	50.336119	-4.119363	3.68	179.9	2014-04-30	19:00:17
204	50.336084	-4.119358	3.88	175.4	2014-04-30	19:00:18
205	50.336047	-4.11935	4.16	171.6	2014-04-30	19:00:19
206	50.336008	-4.119336	4.48	167.4	2014-04-30	19:00:20
207	50.335966	-4.119318	4.85	164.5	2014-04-30	19:00:21
208	50.335921	-4.119296	5.19	163.1	2014-04-30	19:00:22
209	50.335874	-4.11927	5.51	160.1	2014-04-30	19:00:23
210	50.335825	-4.119243	5.8	160.2	2014-04-30	19:00:24
211	50.335776	-4.11921	6	157.4	2014-04-30	19:00:25
212	50.335731	-4.119166	5.86	148	2014-04-30	19:00:26
213	50.335689	-4.119116	5.92	142.8	2014-04-30	19:00:27
214	50.335664	-4.1191	3	158.3	2014-04-30	19:00:28
215	50.335645	-4.1191	2.08	179.2	2014-04-30	19:00:29
216	50.335633	-4.119116	1.77	220.1	2014-04-30	19:00:30
217	50.335616	-4.119099	2.25	147.3	2014-04-30	19:00:31
218	50.335602	-4.119087	1.77	150.4	2014-04-30	19:00:32
219	50.335335	-4.118886	32.91	154.4	2014-04-30	19:00:33
220	50.335293	-4.118856	5.18	155.3	2014-04-30	19:00:34
221	50.335274	-4.118848	2.15	164.4	2014-04-30	19:00:35
222	50.335261	-4.118853	1.59	194.5	2014-04-30	19:00:36
223	50.335248	-4.118868	1.77	215	2014-04-30	19:00:37
224	50.335234	-4.118884	1.91	218.3	2014-04-30	19:00:38
225	50.335223	-4.118903	1.8	228.1	2014-04-30	19:00:39
226	50.335212	-4.118922	1.85	225.1	2014-04-30	19:00:40
227	50.335197	-4.118939	2.04	217.3	2014-04-30	19:00:41
228	50.335182	-4.118958	2.12	219.5	2014-04-30	19:00:42
229	50.335169	-4.118974	1.83	217.7	2014-04-30	19:00:43
230	50.335157	-4.118992	1.93	222.7	2014-04-30	19:00:44
231	50.335143	-4.11901	1.93	221.1	2014-04-30	19:00:45
232	50.33513	-4.119026	1.89	215.6	2014-04-30	19:00:46
233	50.335117	-4.119044	1.92	224.3	2014-04-30	19:00:47
234	50.335106	-4.119063	1.84	224.5	2014-04-30	19:00:48
235	50.335094	-4.11908	1.8	224.3	2014-04-30	19:00:49
236	50.335084	-4.119098	1.7	227.2	2014-04-30	19:00:50
237	50.335072	-4.119113	1.67	220.5	2014-04-30	19:00:51
238	50.335058	-4.119128	1.91	213.3	2014-04-30	19:00:52
239	50.335045	-4.119141	1.72	213.4	2014-04-30	19:00:53
240	50.335033	-4.119157	1.71	221	2014-04-30	19:00:54
241	50.335022	-4.119173	1.66	222.6	2014-04-30	19:00:55
242	50.335011	-4.11919	1.73	223.9	2014-04-30	19:00:56
243	50.334999	-4.11921	1.94	227.6	2014-04-30	19:00:57
244	50.334986	-4.119231	2.12	224	2014-04-30	19:00:58
245	50.334972	-4.11925	2.07	222.8	2014-04-30	19:00:59
246	50.334958	-4.119269	2.02	220	2014-04-30	19:01:00
247	50.334946	-4.119287	1.92	224.2	2014-04-30	19:01:01
248	50.334935	-4.119308	1.89	229.6	2014-04-30	19:01:02
249	50.334925	-4.119338	2.44	242.7	2014-04-30	19:01:03
250	50.334917	-4.119366	2.17	246.4	2014-04-30	19:01:04
251	50.334908	-4.119389	1.87	239.4	2014-04-30	19:01:05
252	50.334899	-4.119412	1.98	237.5	2014-04-30	19:01:06
253	50.334889	-4.119435	1.94	234.8	2014-04-30	19:01:07
254	50.334878	-4.119455	1.85	230.1	2014-04-30	19:01:08
255	50.334865	-4.119467	1.72	209.7	2014-04-30	19:01:09
256	50.334851	-4.119482	1.83	215.4	2014-04-30	19:01:10
257	50.33484	-4.119498	1.7	223.1	2014-04-30	19:01:11
258	50.334829	-4.119517	1.79	228.5	2014-04-30	19:01:12
259	50.334819	-4.119539	1.92	234.3	2014-04-30	19:01:13
260	50.334809	-4.119559	1.89	230.1	2014-04-30	19:01:14
261	50.334799	-4.119576	1.59	227.9	2014-04-30	19:01:15
262	50.334789	-4.119592	1.63	226.5	2014-04-30	19:01:16
263	50.334776	-4.119611	1.91	223.3	2014-04-30	19:01:17
264	50.334765	-4.119625	1.6	218.1	2014-04-30	19:01:18
265	50.334754	-4.11964	1.68	222.2	2014-04-30	19:01:19
266	50.334742	-4.119657	1.73	222.6	2014-04-30	19:01:20
267	50.334735	-4.119675	1.57	235.6	2014-04-30	19:01:21
268	50.334725	-4.119704	2.29	243.9	2014-04-30	19:01:22
269	50.33472	-4.119725	1.61	246.8	2014-04-30	19:01:23
270	50.334705	-4.119768	3.51	241.2	2014-04-30	19:01:24
271	50.334685	-4.11981	3.67	234	2014-04-30	19:01:25
272	50.334666	-4.119838	2.88	222.9	2014-04-30	19:01:26
273	50.334645	-4.119865	3.03	219.3	2014-04-30	19:01:27
274	50.334622	-4.119895	3.41	219.2	2014-04-30	19:01:28
275	50.334595	-4.119928	3.79	219	2014-04-30	19:01:29
276	50.334567	-4.119959	3.85	215	2014-04-30	19:01:30
277	50.33454	-4.119984	3.42	210.4	2014-04-30	19:01:31
278	50.334517	-4.120008	3.1	213.5	2014-04-30	19:01:32
279	50.3345	-4.120026	2.33	214	2014-04-30	19:01:33
280	50.334484	-4.120037	1.87	204.7	2014-04-30	19:01:34
281	50.334466	-4.120053	2.33	208.9	2014-04-30	19:01:35
282	50.334443	-4.120072	2.89	208.1	2014-04-30	19:01:36
283	50.334418	-4.120087	3.03	199.7	2014-04-30	19:01:37
284	50.334389	-4.120096	3.21	192.1	2014-04-30	19:01:38
285	50.334361	-4.120106	3.28	191.9	2014-04-30	19:01:39
286	50.334334	-4.120114	3.04	192	2014-04-30	19:01:40
287	50.334306	-4.120121	3.14	188.1	2014-04-30	19:01:41
288	50.334277	-4.120124	3.23	183.8	2014-04-30	19:01:42
289	50.334249	-4.12012	3.1	174.7	2014-04-30	19:01:43
290	50.334225	-4.120111	2.78	167.5	2014-04-30	19:01:44
291	50.334202	-4.120098	2.69	160.4	2014-04-30	19:01:45
292	50.334177	-4.120083	2.96	158.6	2014-04-30	19:01:46
293	50.334152	-4.120066	3.02	156.2	2014-04-30	19:01:47
294	50.334127	-4.120046	3.16	152.7	2014-04-30	19:01:48
295	50.334102	-4.120023	3.2	150.3	2014-04-30	19:01:49
296	50.334078	-4.120001	3.11	149.3	2014-04-30	19:01:50
297	50.334055	-4.119978	3.04	147.6	2014-04-30	19:01:51
298	50.334032	-4.119953	3.12	144.6	2014-04-30	19:01:52
299	50.334009	-4.119927	3.18	144.2	2014-04-30	19:01:53
300	50.333989	-4.119901	2.85	140.6	2014-04-30	19:01:54
301	50.333972	-4.119884	2.25	147.1	2014-04-30	19:01:55
302	50.333959	-4.119872	1.76	150.4	2014-04-30	19:01:56
303	50.333946	-4.119858	1.7	144.2	2014-04-30	19:01:57
304	50.333934	-4.119842	1.78	140.7	2014-04-30	19:01:58
305	50.333921	-4.119828	1.75	145.8	2014-04-30	19:01:59
306	50.333908	-4.119816	1.67	148.3	2014-04-30	19:02:00
307	50.333896	-4.119804	1.62	148.7	2014-04-30	19:02:01
308	50.333884	-4.119791	1.55	146	2014-04-30	19:02:02
309	50.333879	-4.119799	0.76	221.7	2014-04-30	19:02:03
310	50.333869	-4.119792	1.19	156.2	2014-04-30	19:02:04
311	50.33386	-4.119787	1.07	161.2	2014-04-30	19:02:05
312	50.333848	-4.119772	1.7	142.2	2014-04-30	19:02:06
313	50.333837	-4.119761	1.45	144.9	2014-04-30	19:02:07
314	50.333825	-4.119745	1.72	141.3	2014-04-30	19:02:08
315	50.333813	-4.11973	1.77	141.8	2014-04-30	19:02:09
316	50.3338	-4.119715	1.77	142.1	2014-04-30	19:02:10
317	50.333787	-4.1197	1.84	145.9	2014-04-30	19:02:11
318	50.333773	-4.119687	1.82	148.2	2014-04-30	19:02:12
319	50.333758	-4.119673	1.85	148.9	2014-04-30	19:02:13
320	50.333745	-4.119658	1.87	145.3	2014-04-30	19:02:14
321	50.33373	-4.119643	1.91	146.6	2014-04-30	19:02:15
322	50.333717	-4.119627	1.93	142.7	2014-04-30	19:02:16
323	50.333703	-4.119611	1.87	141.9	2014-04-30	19:02:17
324	50.333688	-4.119596	1.97	147.6	2014-04-30	19:02:18
325	50.333676	-4.119581	1.76	144.2	2014-04-30	19:02:19
326	50.333661	-4.119566	1.93	144.9	2014-04-30	19:02:20
327	50.333647	-4.11955	1.95	145.5	2014-04-30	19:02:21
328	50.333633	-4.119535	1.86	144.2	2014-04-30	19:02:22
329	50.333622	-4.119518	1.7	136	2014-04-30	19:02:23
330	50.333613	-4.119501	1.61	131.8	2014-04-30	19:02:24
331	50.333604	-4.119484	1.58	128.9	2014-04-30	19:02:25
332	50.333595	-4.119466	1.62	125.9	2014-04-30	19:02:26
333	50.333584	-4.11945	1.64	138.5	2014-04-30	19:02:27
334	50.333572	-4.119435	1.72	141.3	2014-04-30	19:02:28
335	50.33356	-4.119424	1.56	149.3	2014-04-30	19:02:29
336	50.333551	-4.119407	1.59	132.3	2014-04-30	19:02:30
337	50.333541	-4.119395	1.33	140.1	2014-04-30	19:02:31
338	50.333529	-4.119378	1.84	137.2	2014-04-30	19:02:32
339	50.333518	-4.119361	1.75	137.9	2014-04-30	19:02:33
340	50.333508	-4.119344	1.63	133	2014-04-30	19:02:34
341	50.333498	-4.119327	1.61	131.7	2014-04-30	19:02:35
342	50.333487	-4.11931	1.74	133.3	2014-04-30	19:02:36
343	50.333476	-4.119292	1.78	133.9	2014-04-30	19:02:37
344	50.333465	-4.119276	1.67	139	2014-04-30	19:02:38
345	50.333452	-4.119262	1.72	144.3	2014-04-30	19:02:39
346	50.33344	-4.119246	1.79	139.5	2014-04-30	19:02:40
347	50.333429	-4.119228	1.74	135.3	2014-04-30	19:02:41
348	50.333418	-4.119211	1.7	134.2	2014-04-30	19:02:42
349	50.333407	-4.119193	1.79	133.4	2014-04-30	19:02:43
350	50.333396	-4.119174	1.78	132.7	2014-04-30	19:02:44
351	50.333385	-4.119158	1.71	136.1	2014-04-30	19:02:45
352	50.333375	-4.119141	1.67	133.1	2014-04-30	19:02:46
353	50.333364	-4.119122	1.8	133.9	2014-04-30	19:02:47
354	50.333353	-4.119105	1.73	133.8	2014-04-30	19:02:48
355	50.333345	-4.119086	1.6	123.6	2014-04-30	19:02:49
356	50.333336	-4.11907	1.53	131.5	2014-04-30	19:02:50
357	50.333326	-4.119059	1.38	146.4	2014-04-30	19:02:51
358	50.333314	-4.119051	1.38	155	2014-04-30	19:02:52
359	50.333304	-4.119042	1.36	151.3	2014-04-30	19:02:53
360	50.333293	-4.119031	1.37	147.4	2014-04-30	19:02:54
361	50.333281	-4.119021	1.54	151.9	2014-04-30	19:02:55
362	50.333268	-4.119011	1.59	154.2	2014-04-30	19:02:56
363	50.333255	-4.119003	1.62	158.7	2014-04-30	19:02:57
364	50.333239	-4.118995	1.8	161.1	2014-04-30	19:02:58
365	50.333226	-4.118987	1.59	159.4	2014-04-30	19:02:59
366	50.333212	-4.118979	1.65	160.4	2014-04-30	19:03:00
367	50.333197	-4.11897	1.8	158.2	2014-04-30	19:03:01
368	50.333182	-4.118959	1.79	155.7	2014-04-30	19:03:02
369	50.333169	-4.118949	1.65	153.9	2014-04-30	19:03:03
370	50.333155	-4.118939	1.71	155.2	2014-04-30	19:03:04
371	50.333141	-4.118932	1.63	162.1	2014-04-30	19:03:05
372	50.333128	-4.118925	1.57	160.4	2014-04-30	19:03:06
373	50.333115	-4.118916	1.55	156.4	2014-04-30	19:03:07
374	50.333098	-4.118905	2.06	158.3	2014-04-30	19:03:08
375	50.333074	-4.11889	2.84	157.7	2014-04-30	19:03:09
376	50.33305	-4.118874	2.89	157.2	2014-04-30	19:03:10
377	50.333025	-4.118856	3.09	155.5	2014-04-30	19:03:11
378	50.332999	-4.118836	3.25	154	2014-04-30	19:03:12
379	50.332974	-4.118816	3.15	153.1	2014-04-30	19:03:13
380	50.332948	-4.118798	3.12	155.3	2014-04-30	19:03:14
381	50.332922	-4.118781	3.12	157.9	2014-04-30	19:03:15
382	50.332895	-4.118764	3.24	157.4	2014-04-30	19:03:16
383	50.332867	-4.11875	3.32	162.9	2014-04-30	19:03:17
384	50.332838	-4.118737	3.35	163.4	2014-04-30	19:03:18
385	50.33281	-4.118723	3.32	163	2014-04-30	19:03:19
386	50.332781	-4.118709	3.37	162.4	2014-04-30	19:03:20
387	50.332754	-4.118694	3.17	160.7	2014-04-30	19:03:21
388	50.332736	-4.118683	2.1	158.8	2014-04-30	19:03:22
389	50.332723	-4.118675	1.62	158.2	2014-04-30	19:03:23
390	50.332707	-4.118668	1.85	165.5	2014-04-30	19:03:24
391	50.332691	-4.118663	1.79	168.7	2014-04-30	19:03:25
392	50.332672	-4.118657	2.14	167.2	2014-04-30	19:03:26
393	50.332652	-4.118649	2.27	167	2014-04-30	19:03:27
394	50.332633	-4.11864	2.24	163	2014-04-30	19:03:28
395	50.332616	-4.11863	2.01	159.5	2014-04-30	19:03:29
396	50.332599	-4.11862	2	157.8	2014-04-30	19:03:30
397	50.332585	-4.118607	1.82	151.4	2014-04-30	19:03:31
398	50.332569	-4.118598	1.93	159	2014-04-30	19:03:32
399	50.332553	-4.118588	1.92	158.5	2014-04-30	19:03:33
400	50.332539	-4.11858	1.67	161.2	2014-04-30	19:03:34
401	50.332523	-4.118572	1.88	161.4	2014-04-30	19:03:35
402	50.332508	-4.118564	1.77	160.7	2014-04-30	19:03:36
403	50.332492	-4.118558	1.76	167.5	2014-04-30	19:03:37
404	50.332478	-4.118551	1.71	162.1	2014-04-30	19:03:38
405	50.332464	-4.118542	1.67	159.1	2014-04-30	19:03:39
406	50.332449	-4.118536	1.72	164.4	2014-04-30	19:03:40
407	50.332435	-4.118531	1.61	168.1	2014-04-30	19:03:41
408	50.332421	-4.118526	1.55	165.3	2014-04-30	19:03:42
409	50.332408	-4.118519	1.54	163.1	2014-04-30	19:03:43
410	50.332393	-4.118514	1.65	166.2	2014-04-30	19:03:44
411	50.332379	-4.118507	1.67	164.3	2014-04-30	19:03:45
412	50.332366	-4.118499	1.54	158	2014-04-30	19:03:46
413	50.332352	-4.118494	1.61	166.5	2014-04-30	19:03:47
414	50.332336	-4.118491	1.76	172.6	2014-04-30	19:03:48
415	50.332322	-4.118487	1.64	171	2014-04-30	19:03:49
416	50.332307	-4.118484	1.67	172.6	2014-04-30	19:03:50
417	50.332291	-4.118478	1.81	166.1	2014-04-30	19:03:51
418	50.332275	-4.118473	1.81	168	2014-04-30	19:03:52
419	50.33226	-4.118466	1.79	163.9	2014-04-30	19:03:53
420	50.332245	-4.118459	1.78	163.5	2014-04-30	19:03:54
421	50.332227	-4.11845	2.09	162.1	2014-04-30	19:03:55
422	50.332201	-4.118443	2.87	170	2014-04-30	19:03:56
423	50.332179	-4.11844	2.5	175.8	2014-04-30	19:03:57
424	50.332154	-4.118437	2.74	176.1	2014-04-30	19:03:58
425	50.332134	-4.118432	2.32	170.2	2014-04-30	19:03:59
426	50.332115	-4.118426	2.15	168.5	2014-04-30	19:04:00
427	50.332098	-4.118422	1.9	172.6	2014-04-30	19:04:01
428	50.332081	-4.11842	1.9	174.6	2014-04-30	19:04:02
429	50.332063	-4.118418	1.95	176.9	2014-04-30	19:04:03
430	50.332046	-4.118419	1.96	181.9	2014-04-30	19:04:04
431	50.332029	-4.118422	1.92	184.6	2014-04-30	19:04:05
432	50.332012	-4.118425	1.83	186.7	2014-04-30	19:04:06
433	50.331996	-4.11843	1.81	193.1	2014-04-30	19:04:07
434	50.331979	-4.118435	1.91	189.9	2014-04-30	19:04:08
435	50.331963	-4.118438	1.82	187.4	2014-04-30	19:04:09
436	50.331947	-4.118442	1.78	188.3	2014-04-30	19:04:10
437	50.331931	-4.118446	1.87	189.9	2014-04-30	19:04:11
438	50.331913	-4.118452	2.06	191	2014-04-30	19:04:12
439	50.331895	-4.118459	2.03	194.3	2014-04-30	19:04:13
440	50.331879	-4.118463	1.85	188.3	2014-04-30	19:04:14
441	50.331862	-4.118465	1.87	185.5	2014-04-30	19:04:15
442	50.331844	-4.11847	2	189.1	2014-04-30	19:04:16
443	50.331829	-4.118475	1.78	192.2	2014-04-30	19:04:17
444	50.331813	-4.118482	1.83	195.6	2014-04-30	19:04:18
445	50.331798	-4.118488	1.75	194.6	2014-04-30	19:04:19
446	50.331782	-4.118491	1.74	186.3	2014-04-30	19:04:20
447	50.331766	-4.118493	1.79	185.5	2014-04-30	19:04:21
448	50.331751	-4.118497	1.72	190.1	2014-04-30	19:04:22
449	50.331734	-4.118503	1.93	192.5	2014-04-30	19:04:23
450	50.331714	-4.118507	2.17	186.2	2014-04-30	19:04:24
451	50.331688	-4.11851	3.01	185	2014-04-30	19:04:25
452	50.331663	-4.118515	2.72	186.8	2014-04-30	19:04:26
453	50.331642	-4.118521	2.4	189.9	2014-04-30	19:04:27
454	50.33162	-4.118527	2.47	191	2014-04-30	19:04:28
455	50.331599	-4.118531	2.38	185.9	2014-04-30	19:04:29
456	50.331578	-4.118533	2.35	183.2	2014-04-30	19:04:30
457	50.331557	-4.118535	2.33	183.8	2014-04-30	19:04:31
458	50.331538	-4.118541	2.15	192.2	2014-04-30	19:04:32
459	50.331519	-4.118544	2.12	185.2	2014-04-30	19:04:33
460	50.3315	-4.118549	2.13	189.3	2014-04-30	19:04:34
461	50.331481	-4.118551	2.19	184.8	2014-04-30	19:04:35
462	50.331461	-4.118555	2.25	186.7	2014-04-30	19:04:36
463	50.331442	-4.118558	2.12	186	2014-04-30	19:04:37
464	50.331423	-4.118559	2.05	182.3	2014-04-30	19:04:38
465	50.331405	-4.118562	2.04	185.5	2014-04-30	19:04:39
466	50.331386	-4.118564	2.09	183.9	2014-04-30	19:04:40
467	50.331369	-4.118566	2	185.1	2014-04-30	19:04:41
468	50.331351	-4.118565	1.95	176.7	2014-04-30	19:04:42
469	50.331334	-4.118568	1.96	185.6	2014-04-30	19:04:43
470	50.331314	-4.118571	2.14	186.1	2014-04-30	19:04:44
471	50.331296	-4.118574	2.11	187	2014-04-30	19:04:45
472	50.331278	-4.118585	2.08	200.6	2014-04-30	19:04:46
473	50.331263	-4.118599	2	210.6	2014-04-30	19:04:47
474	50.331244	-4.118612	2.28	203	2014-04-30	19:04:48
475	50.331225	-4.118621	2.25	198.2	2014-04-30	19:04:49
476	50.331209	-4.11863	1.82	199.7	2014-04-30	19:04:50
477	50.331193	-4.118638	1.91	196.1	2014-04-30	19:04:51
478	50.331176	-4.118637	1.87	177.8	2014-04-30	19:04:52
479	50.331162	-4.118637	1.59	180.6	2014-04-30	19:04:53
480	50.331146	-4.11863	1.81	163.9	2014-04-30	19:04:54
481	50.331132	-4.11862	1.68	156.2	2014-04-30	19:04:55
482	50.331118	-4.118613	1.68	161.6	2014-04-30	19:04:56
483	50.331102	-4.118608	1.77	169.4	2014-04-30	19:04:57
484	50.331087	-4.118606	1.69	176	2014-04-30	19:04:58
485	50.331072	-4.118603	1.74	172.1	2014-04-30	19:04:59
486	50.331055	-4.118603	1.8	179.3	2014-04-30	19:05:00
487	50.331039	-4.118602	1.85	177.6	2014-04-30	19:05:01
488	50.331023	-4.118599	1.73	173.5	2014-04-30	19:05:02
489	50.331009	-4.118594	1.69	167.2	2014-04-30	19:05:03
490	50.330993	-4.118587	1.83	164.5	2014-04-30	19:05:04
491	50.330978	-4.118582	1.66	168.8	2014-04-30	19:05:05
492	50.330962	-4.118574	1.91	162.2	2014-04-30	19:05:06
493	50.330945	-4.118568	1.94	167.6	2014-04-30	19:05:07
494	50.330929	-4.118563	1.81	168.4	2014-04-30	19:05:08
495	50.330914	-4.118559	1.69	170.9	2014-04-30	19:05:09
496	50.330897	-4.118557	1.82	173.8	2014-04-30	19:05:10
497	50.33088	-4.118552	1.92	170.7	2014-04-30	19:05:11
498	50.330866	-4.118546	1.7	165.6	2014-04-30	19:05:12
499	50.33085	-4.118541	1.79	167.3	2014-04-30	19:05:13
500	50.330834	-4.118534	1.8	165.3	2014-04-30	19:05:14
501	50.33082	-4.118526	1.73	159.5	2014-04-30	19:05:15
502	50.330806	-4.118518	1.64	159.8	2014-04-30	19:05:16
503	50.330792	-4.118509	1.69	157.6	2014-04-30	19:05:17
504	50.330777	-4.1185	1.8	159.2	2014-04-30	19:05:18
505	50.330762	-4.118492	1.72	161.5	2014-04-30	19:05:19
506	50.330749	-4.118484	1.56	159.9	2014-04-30	19:05:20
507	50.330735	-4.118479	1.57	166.2	2014-04-30	19:05:21
508	50.33072	-4.118474	1.72	167.6	2014-04-30	19:05:22
509	50.330705	-4.118466	1.78	160.7	2014-04-30	19:05:23
510	50.33069	-4.118459	1.77	163.8	2014-04-30	19:05:24
511	50.330675	-4.118451	1.74	160.8	2014-04-30	19:05:25
512	50.330661	-4.118443	1.71	161	2014-04-30	19:05:26
513	50.330648	-4.118433	1.61	153.6	2014-04-30	19:05:27
514	50.330635	-4.118422	1.63	151.4	2014-04-30	19:05:28
515	50.330622	-4.118412	1.62	155.5	2014-04-30	19:05:29
516	50.330609	-4.118404	1.5	156.9	2014-04-30	19:05:30
517	50.330596	-4.118396	1.55	157.4	2014-04-30	19:05:31
518	50.330582	-4.118382	1.85	148.1	2014-04-30	19:05:32
519	50.330569	-4.118367	1.8	143.6	2014-04-30	19:05:33
520	50.330556	-4.118357	1.62	153.9	2014-04-30	19:05:34
521	50.330542	-4.118348	1.68	159	2014-04-30	19:05:35
522	50.330526	-4.118342	1.88	166	2014-04-30	19:05:36
523	50.330508	-4.118338	1.99	171.1	2014-04-30	19:05:37
524	50.330492	-4.118336	1.79	175.8	2014-04-30	19:05:38
525	50.330478	-4.118335	1.57	177.4	2014-04-30	19:05:39
526	50.330462	-4.118335	1.8	180.2	2014-04-30	19:05:40
527	50.330445	-4.118336	1.88	182.9	2014-04-30	19:05:41
528	50.330429	-4.118336	1.78	180.6	2014-04-30	19:05:42
529	50.330412	-4.118333	1.86	173.4	2014-04-30	19:05:43
530	50.330396	-4.118334	1.86	181.5	2014-04-30	19:05:44
531	50.330378	-4.118336	1.94	184.8	2014-04-30	19:05:45
532	50.330361	-4.11834	1.99	186.5	2014-04-30	19:05:46
533	50.330343	-4.11834	1.94	180.5	2014-04-30	19:05:47
534	50.330325	-4.118338	1.99	175.7	2014-04-30	19:05:48
535	50.330307	-4.118336	2.08	176.4	2014-04-30	19:05:49
536	50.330289	-4.118335	1.95	178.4	2014-04-30	19:05:50
537	50.330268	-4.118336	2.3	181.3	2014-04-30	19:05:51
538	50.330241	-4.118335	3.06	178.2	2014-04-30	19:05:52
539	50.330211	-4.118332	3.38	177.1	2014-04-30	19:05:53
540	50.33018	-4.11833	3.46	177.4	2014-04-30	19:05:54
541	50.330149	-4.118329	3.45	178.6	2014-04-30	19:05:55
542	50.330116	-4.118326	3.65	177	2014-04-30	19:05:56
543	50.330082	-4.118325	3.75	179	2014-04-30	19:05:57
544	50.330046	-4.118326	4.06	180.3	2014-04-30	19:05:58
545	50.33001	-4.118327	3.98	182	2014-04-30	19:05:59
546	50.329976	-4.118329	3.76	182	2014-04-30	19:06:00
547	50.329946	-4.118331	3.41	182.2	2014-04-30	19:06:01
548	50.329916	-4.118334	3.28	183.3	2014-04-30	19:06:02
549	50.329887	-4.118339	3.22	186.4	2014-04-30	19:06:03
550	50.329865	-4.118345	2.56	189.6	2014-04-30	19:06:04
551	50.32985	-4.118348	1.65	188.3	2014-04-30	19:06:05
552	50.329837	-4.118351	1.43	188.6	2014-04-30	19:06:06
553	50.329825	-4.118354	1.32	188.5	2014-04-30	19:06:07
554	50.329816	-4.118355	1.1	185.6	2014-04-30	19:06:08
555	50.329803	-4.118359	1.48	190.5	2014-04-30	19:06:09
556	50.329788	-4.118368	1.77	201.5	2014-04-30	19:06:10
557	50.329778	-4.118372	1.13	194.4	2014-04-30	19:06:11
558	50.329769	-4.118379	1.13	204.4	2014-04-30	19:06:12
559	50.32976	-4.118386	1.06	209.3	2014-04-30	19:06:13
560	50.32975	-4.118393	1.28	202.4	2014-04-30	19:06:14
561	50.32974	-4.118403	1.27	213.9	2014-04-30	19:06:15
562	50.329735	-4.118413	0.93	228.2	2014-04-30	19:06:16
563	50.329728	-4.11842	0.97	214.1	2014-04-30	19:06:17
564	50.329718	-4.118426	1.2	200.9	2014-04-30	19:06:18
565	50.329708	-4.118432	1.14	201.9	2014-04-30	19:06:19
566	50.3297	-4.118436	0.96	197.3	2014-04-30	19:06:20
567	50.329689	-4.118442	1.25	198.4	2014-04-30	19:06:21
568	50.329676	-4.118447	1.48	193.5	2014-04-30	19:06:22
569	50.32966	-4.118453	1.83	193.3	2014-04-30	19:06:23
570	50.329646	-4.11846	1.72	197.7	2014-04-30	19:06:24
571	50.329625	-4.118469	2.36	194.9	2014-04-30	19:06:25
572	50.329606	-4.118479	2.29	198.2	2014-04-30	19:06:26
573	50.32959	-4.118489	1.82	202.5	2014-04-30	19:06:27
574	50.329576	-4.118495	1.63	195.2	2014-04-30	19:06:28
575	50.32956	-4.1185	1.87	191.4	2014-04-30	19:06:29
576	50.329545	-4.118503	1.62	187.6	2014-04-30	19:06:30
577	50.32953	-4.118508	1.7	192.4	2014-04-30	19:06:31
578	50.329515	-4.118516	1.78	198.5	2014-04-30	19:06:32
579	50.329499	-4.118524	1.89	198.6	2014-04-30	19:06:33
580	50.329483	-4.118533	1.89	199.9	2014-04-30	19:06:34
581	50.329466	-4.118543	2.06	200.3	2014-04-30	19:06:35
582	50.32945	-4.11855	1.83	195.3	2014-04-30	19:06:36
583	50.329432	-4.118554	1.98	188	2014-04-30	19:06:37
584	50.329416	-4.118562	1.95	196	2014-04-30	19:06:38
585	50.329399	-4.118569	1.95	195.2	2014-04-30	19:06:39
586	50.329382	-4.118577	1.89	197.2	2014-04-30	19:06:40
587	50.329367	-4.118583	1.72	194.5	2014-04-30	19:06:41
588	50.329351	-4.118588	1.84	191.9	2014-04-30	19:06:42
589	50.329333	-4.118589	2.01	181.7	2014-04-30	19:06:43
590	50.329315	-4.118594	2.1	190.3	2014-04-30	19:06:44
591	50.329298	-4.118602	1.95	196.9	2014-04-30	19:06:45
592	50.329281	-4.11861	2.01	195.7	2014-04-30	19:06:46
593	50.329262	-4.118612	2.11	184	2014-04-30	19:06:47
594	50.329244	-4.118615	1.92	186.2	2014-04-30	19:06:48
595	50.329227	-4.118619	2.01	188.7	2014-04-30	19:06:49
596	50.329209	-4.118624	1.94	190.1	2014-04-30	19:06:50
597	50.329192	-4.118627	1.91	186.8	2014-04-30	19:06:51
598	50.329175	-4.118631	1.98	188.8	2014-04-30	19:06:52
599	50.329156	-4.118636	2.12	189.2	2014-04-30	19:06:53
600	50.329139	-4.11864	1.94	187.8	2014-04-30	19:06:54
601	50.329121	-4.118644	2.04	188.6	2014-04-30	19:06:55
602	50.329101	-4.118649	2.23	189.1	2014-04-30	19:06:56
603	50.329082	-4.118656	2.15	192.9	2014-04-30	19:06:57
604	50.329064	-4.118666	2.11	201	2014-04-30	19:06:58
605	50.329047	-4.118677	2.13	201.5	2014-04-30	19:06:59
606	50.329029	-4.118686	2	198.2	2014-04-30	19:07:00
607	50.329007	-4.118695	2.54	194.9	2014-04-30	19:07:01
608	50.328986	-4.118705	2.46	196.7	2014-04-30	19:07:02
609	50.328966	-4.118717	2.38	200.2	2014-04-30	19:07:03
610	50.328949	-4.118731	2.19	206.5	2014-04-30	19:07:04
611	50.32893	-4.118744	2.27	204.5	2014-04-30	19:07:05
612	50.328911	-4.118757	2.3	203	2014-04-30	19:07:06
613	50.328892	-4.118767	2.21	198.9	2014-04-30	19:07:07
614	50.328873	-4.118774	2.18	193.6	2014-04-30	19:07:08
615	50.328854	-4.118781	2.24	192.7	2014-04-30	19:07:09
616	50.328833	-4.118792	2.37	198.7	2014-04-30	19:07:10
617	50.328814	-4.118804	2.29	203.1	2014-04-30	19:07:11
618	50.328799	-4.118817	1.97	206.3	2014-04-30	19:07:12
619	50.328786	-4.11883	1.76	214.2	2014-04-30	19:07:13
620	50.328774	-4.118848	1.84	223.9	2014-04-30	19:07:14
621	50.328764	-4.118867	1.76	230.5	2014-04-30	19:07:15
622	50.328754	-4.11889	1.94	237	2014-04-30	19:07:16
623	50.328747	-4.118911	1.67	240.3	2014-04-30	19:07:17
624	50.32874	-4.118927	1.35	238.2	2014-04-30	19:07:18
625	50.328734	-4.118947	1.59	243.4	2014-04-30	19:07:19
626	50.328726	-4.118966	1.62	237.7	2014-04-30	19:07:20
627	50.32872	-4.118986	1.6	244.4	2014-04-30	19:07:21
628	50.328713	-4.119009	1.8	244.9	2014-04-30	19:07:22
629	50.328707	-4.11903	1.61	245	2014-04-30	19:07:23
630	50.328702	-4.119051	1.58	251.1	2014-04-30	19:07:24
631	50.328698	-4.119077	1.95	254.7	2014-04-30	19:07:25
632	50.328694	-4.119099	1.58	254.2	2014-04-30	19:07:26
633	50.32869	-4.11912	1.59	254.3	2014-04-30	19:07:27
634	50.328685	-4.119144	1.76	251.4	2014-04-30	19:07:28
635	50.328684	-4.119164	1.47	266.3	2014-04-30	19:07:29
636	50.32868	-4.119186	1.61	251.7	2014-04-30	19:07:30
637	50.328674	-4.119208	1.71	250.2	2014-04-30	19:07:31
638	50.32867	-4.119234	1.87	253.2	2014-04-30	19:07:32
639	50.328667	-4.119262	2.06	260.6	2014-04-30	19:07:33
640	50.328664	-4.119291	2.05	260.5	2014-04-30	19:07:34
641	50.328661	-4.119317	1.89	260.3	2014-04-30	19:07:35
642	50.328658	-4.119344	1.92	262.2	2014-04-30	19:07:36
643	50.328656	-4.119374	2.16	263.5	2014-04-30	19:07:37
644	50.328654	-4.119403	2.11	262.4	2014-04-30	19:07:38
645	50.328651	-4.119434	2.17	263.1	2014-04-30	19:07:39
646	50.328649	-4.119464	2.19	263.9	2014-04-30	19:07:40
647	50.328649	-4.119497	2.31	268.8	2014-04-30	19:07:41
648	50.328649	-4.119525	2.01	272.1	2014-04-30	19:07:42
649	50.328651	-4.119551	1.84	275	2014-04-30	19:07:43
650	50.328652	-4.119579	2	274.8	2014-04-30	19:07:44
651	50.328653	-4.119606	1.97	272.7	2014-04-30	19:07:45
652	50.328653	-4.119632	1.85	270.9	2014-04-30	19:07:46
653	50.328653	-4.119659	1.93	268.1	2014-04-30	19:07:47
654	50.328652	-4.119687	1.99	267	2014-04-30	19:07:48
655	50.328652	-4.119716	2.02	269.2	2014-04-30	19:07:49
656	50.328653	-4.119744	2.01	274.8	2014-04-30	19:07:50
657	50.328654	-4.119769	1.8	272.4	2014-04-30	19:07:51
658	50.328653	-4.119796	1.88	268	2014-04-30	19:07:52
659	50.328654	-4.119822	1.87	273.1	2014-04-30	19:07:53
660	50.328656	-4.119848	1.89	275.7	2014-04-30	19:07:54
661	50.328656	-4.119875	1.91	271.4	2014-04-30	19:07:55
662	50.328655	-4.119905	2.09	267	2014-04-30	19:07:56
663	50.328656	-4.119935	2.12	270.8	2014-04-30	19:07:57
664	50.328656	-4.119964	2.12	272.5	2014-04-30	19:07:58
665	50.328657	-4.119994	2.11	272.8	2014-04-30	19:07:59
666	50.328659	-4.120024	2.12	275.1	2014-04-30	19:08:00
667	50.328659	-4.120052	2	270	2014-04-30	19:08:01
668	50.328659	-4.12008	2.01	269.7	2014-04-30	19:08:02
669	50.328659	-4.120109	2.04	269.8	2014-04-30	19:08:03
670	50.328657	-4.12014	2.2	265.1	2014-04-30	19:08:04
671	50.328659	-4.120173	2.34	275.9	2014-04-30	19:08:05
672	50.328664	-4.120203	2.19	282.8	2014-04-30	19:08:06
673	50.328665	-4.120231	2	273.5	2014-04-30	19:08:07
674	50.328665	-4.120258	1.94	271.9	2014-04-30	19:08:08
675	50.328667	-4.120288	2.14	275.2	2014-04-30	19:08:09
676	50.328668	-4.12032	2.25	272.8	2014-04-30	19:08:10
677	50.328666	-4.120346	1.89	264.3	2014-04-30	19:08:11
678	50.328663	-4.120369	1.69	256.9	2014-04-30	19:08:12
679	50.328657	-4.120388	1.52	243.8	2014-04-30	19:08:13
680	50.328653	-4.1204	0.93	241.7	2014-04-30	19:08:14
681	50.328648	-4.120421	0.79	248.9	2014-04-30	19:08:16
682	50.328652	-4.120428	0.64	308.8	2014-04-30	19:08:17
683	50.328655	-4.120432	0.26	326.3	2014-04-30	19:08:19
684	50.328656	-4.120433	0.08	300.1	2014-04-30	19:08:20
685	50.328656	-4.120433	0.05	294.3	2014-04-30	19:08:21
686	50.328656	-4.120434	0.05	293	2014-04-30	19:08:22
687	50.328656	-4.120434	0.04	302.4	2014-04-30	19:08:23
688	50.328657	-4.120435	0.04	308.4	2014-04-30	19:08:25
689	50.328663	-4.120443	0.93	319.9	2014-04-30	19:08:26
690	50.328665	-4.120452	0.66	289.9	2014-04-30	19:08:27
691	50.328664	-4.120456	0.26	255.9	2014-04-30	19:08:28
692	50.328666	-4.120459	0.15	316.5	2014-04-30	19:08:30
693	50.328667	-4.120459	0.09	334	2014-04-30	19:08:31
694	50.328668	-4.12046	0.07	330.7	2014-04-30	19:08:32
695	50.328668	-4.12046	0.04	302.4	2014-04-30	19:08:33
696	50.328668	-4.120462	0.06	288.5	2014-04-30	19:08:35
697	50.328668	-4.120462	0.05	304	2014-04-30	19:08:36
698	50.328668	-4.120463	0.04	254.5	2014-04-30	19:08:37
699	50.328668	-4.120463	0.02	270	2014-04-30	19:08:38
700	50.328668	-4.120463	0.01	90	2014-04-30	19:08:39
701	50.328668	-4.120463	0.01	270	2014-04-30	19:08:40
702	50.328668	-4.120463	0.01	29.6	2014-04-30	19:08:41
703	50.328669	-4.120463	0.02	0	2014-04-30	19:08:42
704	50.328669	-4.120463	0.04	351.2	2014-04-30	19:08:43
705	50.328669	-4.120464	0.04	297.6	2014-04-30	19:08:44
706	50.328669	-4.120464	0.02	270	2014-04-30	19:08:45
707	50.328669	-4.120464	0.02	0	2014-04-30	19:08:46
708	50.328669	-4.120464	0.01	327.4	2014-04-30	19:08:47
709	50.32867	-4.120465	0.04	303.1	2014-04-30	19:08:49
710	50.32867	-4.120465	0.05	316	2014-04-30	19:08:50
711	50.32867	-4.120466	0.01	270	2014-04-30	19:08:51
712	50.32867	-4.120466	0.02	299.4	2014-04-30	19:08:52
713	50.32867	-4.120466	0.04	237.6	2014-04-30	19:08:53
714	50.32867	-4.120466	0.01	180	2014-04-30	19:08:54
715	50.32867	-4.120466	0.01	147.4	2014-04-30	19:08:55
716	50.32867	-4.120466	0.03	226.1	2014-04-30	19:08:56
717	50.32867	-4.120467	0.03	301.4	2014-04-30	19:08:57
718	50.32867	-4.120467	0.06	318.1	2014-04-30	19:08:58
719	50.328671	-4.120468	0.07	323.6	2014-04-30	19:08:59
720	50.328672	-4.120468	0.08	351.8	2014-04-30	19:09:00
721	50.328672	-4.120469	0.09	344.3	2014-04-30	19:09:01
722	50.328676	-4.120482	1.03	294.2	2014-04-30	19:09:02
723	50.32868	-4.120495	1.07	294.7	2014-04-30	19:09:03
724	50.328684	-4.120505	0.81	302.8	2014-04-30	19:09:04
725	50.328689	-4.120513	0.77	314.9	2014-04-30	19:09:05
726	50.328695	-4.120522	0.97	317.6	2014-04-30	19:09:06
727	50.328701	-4.12053	0.43	314.7	2014-04-30	19:09:08
728	50.328701	-4.120532	0.15	288.1	2014-04-30	19:09:09
729	50.328702	-4.120534	0.09	310.5	2014-04-30	19:09:11
730	50.328706	-4.120536	0.21	344.6	2014-04-30	19:09:13
731	50.328707	-4.120538	0.2	317.4	2014-04-30	19:09:14
732	50.328709	-4.12054	0.24	321.4	2014-04-30	19:09:15
733	50.32871	-4.120544	0.31	282.2	2014-04-30	19:09:16
734	50.328711	-4.120549	0.39	296.8	2014-04-30	19:09:17
735	50.328713	-4.120557	0.29	294.6	2014-04-30	19:09:19
736	50.328715	-4.120558	0.23	340.2	2014-04-30	19:09:20
737	50.328715	-4.120559	0.07	295	2014-04-30	19:09:21
738	50.328715	-4.120563	0.18	257.8	2014-04-30	19:09:23
739	50.328716	-4.120566	0.26	302.5	2014-04-30	19:09:24
740	50.328718	-4.12057	0.34	305.5	2014-04-30	19:09:25
741	50.328719	-4.120575	0.39	292.7	2014-04-30	19:09:26
742	50.32872	-4.120577	0.15	313.7	2014-04-30	19:09:27
743	50.328721	-4.12058	0.25	290.1	2014-04-30	19:09:28
744	50.328721	-4.120582	0.15	281	2014-04-30	19:09:29
745	50.328721	-4.120585	0.19	280.9	2014-04-30	19:09:30
746	50.328722	-4.120586	0.11	301.9	2014-04-30	19:09:31
747	50.328722	-4.120587	0.06	298.5	2014-04-30	19:09:32
748	50.328722	-4.120587	0.04	270	2014-04-30	19:09:33
749	50.328723	-4.120589	0.11	296.2	2014-04-30	19:09:34
750	50.328723	-4.120589	0.04	327.4	2014-04-30	19:09:35
751	50.328723	-4.12059	0.05	321.7	2014-04-30	19:09:36
752	50.328724	-4.12059	0.1	327.1	2014-04-30	19:09:37
753	50.328733	-4.120595	1.02	340.9	2014-04-30	19:09:38
754	50.328739	-4.120601	0.87	330.8	2014-04-30	19:09:39
755	50.328743	-4.120607	0.64	314.3	2014-04-30	19:09:40
756	50.328749	-4.120618	1.02	309.9	2014-04-30	19:09:41
757	50.328755	-4.120635	1.32	296	2014-04-30	19:09:42
758	50.328755	-4.120652	1.18	273.6	2014-04-30	19:09:43
759	50.328756	-4.120665	0.94	272.8	2014-04-30	19:09:44
760	50.328759	-4.120683	1.32	286	2014-04-30	19:09:45
761	50.328764	-4.120701	1.39	293.7	2014-04-30	19:09:46
762	50.328769	-4.120717	1.31	297.9	2014-04-30	19:09:47
763	50.328775	-4.12073	1.15	305.1	2014-04-30	19:09:48
764	50.328785	-4.120744	1.4	317.7	2014-04-30	19:09:49
765	50.328793	-4.120759	1.46	310.1	2014-04-30	19:09:50
766	50.328802	-4.120776	1.54	308.6	2014-04-30	19:09:51
767	50.32881	-4.120791	1.38	310.4	2014-04-30	19:09:52
768	50.328818	-4.120803	1.22	315.5	2014-04-30	19:09:53
769	50.328824	-4.120818	1.29	302.8	2014-04-30	19:09:54
770	50.328831	-4.120836	1.5	302.3	2014-04-30	19:09:55
771	50.32884	-4.120853	1.55	307.1	2014-04-30	19:09:56
772	50.328844	-4.12087	1.29	295.4	2014-04-30	19:09:57
773	50.328849	-4.120889	1.45	289.9	2014-04-30	19:09:58
774	50.328852	-4.12091	1.49	281.9	2014-04-30	19:09:59
775	50.328854	-4.120924	1.04	281.4	2014-04-30	19:10:00
776	50.328856	-4.120938	1	284.5	2014-04-30	19:10:01
777	50.328856	-4.120953	1.07	272.5	2014-04-30	19:10:02
778	50.328858	-4.120971	1.31	281.2	2014-04-30	19:10:03
779	50.328861	-4.120988	1.25	284.2	2014-04-30	19:10:04
780	50.328865	-4.121004	1.23	287.2	2014-04-30	19:10:05
781	50.328868	-4.121021	1.24	289.3	2014-04-30	19:10:06
782	50.328867	-4.121036	1.09	264.6	2014-04-30	19:10:07
783	50.328863	-4.12105	1.09	243	2014-04-30	19:10:08
784	50.328863	-4.121065	1.07	268	2014-04-30	19:10:09
785	50.328863	-4.121079	1.03	272	2014-04-30	19:10:10
786	50.328861	-4.121092	0.95	259.2	2014-04-30	19:10:11
787	50.328859	-4.121107	1.07	257.4	2014-04-30	19:10:12
788	50.328856	-4.121119	0.9	248.7	2014-04-30	19:10:13
789	50.328856	-4.121129	0.76	270.8	2014-04-30	19:10:14
790	50.328855	-4.121144	1.06	262.9	2014-04-30	19:10:15
791	50.328855	-4.121163	1.33	271.2	2014-04-30	19:10:16
792	50.328856	-4.121178	1.07	273	2014-04-30	19:10:17
793	50.328856	-4.121188	0.74	275	2014-04-30	19:10:18
794	50.328857	-4.121199	0.77	270.7	2014-04-30	19:10:19
795	50.328854	-4.121212	0.95	249.9	2014-04-30	19:10:20
796	50.328849	-4.121224	1.03	238.3	2014-04-30	19:10:21
797	50.328845	-4.121231	0.61	228.9	2014-04-30	19:10:22
798	50.328843	-4.121237	0.56	241	2014-04-30	19:10:23
799	50.328842	-4.12125	0.93	263.1	2014-04-30	19:10:24
800	50.32884	-4.121266	1.1	261.7	2014-04-30	19:10:25
801	50.328839	-4.121285	1.42	263.2	2014-04-30	19:10:26
802	50.328836	-4.121304	1.37	254.5	2014-04-30	19:10:27
803	50.328836	-4.121322	1.3	270.4	2014-04-30	19:10:28
804	50.328837	-4.121345	1.65	276.5	2014-04-30	19:10:29
805	50.32884	-4.121368	1.68	281.2	2014-04-30	19:10:30
806	50.32884	-4.121371	0.17	266.9	2014-04-30	19:10:31
807	50.328836	-4.121366	0.62	144.2	2014-04-30	19:10:32
808	50.328833	-4.121376	0.76	246.2	2014-04-30	19:10:33
809	50.32883	-4.121393	1.27	253.7	2014-04-30	19:10:34
810	50.328826	-4.121404	0.92	245.6	2014-04-30	19:10:35
811	50.328823	-4.121414	0.77	242.4	2014-04-30	19:10:36
812	50.32882	-4.121424	0.8	246	2014-04-30	19:10:37
813	50.328816	-4.121437	1.01	244.2	2014-04-30	19:10:38
814	50.328809	-4.121452	1.29	232.7	2014-04-30	19:10:39
815	50.328801	-4.121462	1.2	218.3	2014-04-30	19:10:40
816	50.328794	-4.121475	1.16	233.4	2014-04-30	19:10:41
817	50.328792	-4.12149	1.07	253.9	2014-04-30	19:10:42
818	50.32879	-4.121504	1.01	260.5	2014-04-30	19:10:43
819	50.328785	-4.121522	1.42	246	2014-04-30	19:10:44
820	50.328778	-4.121541	1.58	241.1	2014-04-30	19:10:45
821	50.32877	-4.121553	1.24	220.5	2014-04-30	19:10:46
822	50.328761	-4.12156	1.15	208.1	2014-04-30	19:10:47
823	50.328753	-4.12157	1.09	217	2014-04-30	19:10:48
824	50.328747	-4.121577	0.86	218.6	2014-04-30	19:10:49
825	50.328742	-4.121586	0.82	232.9	2014-04-30	19:10:50
826	50.328738	-4.121599	1.03	241.8	2014-04-30	19:10:51
827	50.328735	-4.121619	1.45	257.3	2014-04-30	19:10:52
828	50.32873	-4.12164	1.56	250.8	2014-04-30	19:10:53
829	50.328723	-4.121646	0.98	205.8	2014-04-30	19:10:54
830	50.328715	-4.121649	0.88	192.9	2014-04-30	19:10:55
831	50.328709	-4.121653	0.75	203.3	2014-04-30	19:10:56
832	50.328703	-4.121657	0.72	206.1	2014-04-30	19:10:57
833	50.328696	-4.121669	1.14	229.7	2014-04-30	19:10:58
834	50.328689	-4.121684	1.25	232.9	2014-04-30	19:10:59
835	50.328684	-4.121695	1.06	232.5	2014-04-30	19:11:00
836	50.328677	-4.121707	1.14	228.9	2014-04-30	19:11:01
837	50.32867	-4.121722	1.31	231.3	2014-04-30	19:11:02
838	50.328663	-4.121739	1.4	239	2014-04-30	19:11:03
839	50.328658	-4.121753	1.16	242.3	2014-04-30	19:11:04
840	50.328652	-4.121765	1.12	228.2	2014-04-30	19:11:05
841	50.328644	-4.121774	1.04	216.7	2014-04-30	19:11:06
842	50.328638	-4.121782	0.89	219.3	2014-04-30	19:11:07
843	50.32863	-4.121787	0.92	205.3	2014-04-30	19:11:08
844	50.328624	-4.121793	0.84	207.8	2014-04-30	19:11:09
845	50.328618	-4.121804	1.03	233.8	2014-04-30	19:11:10
846	50.328614	-4.121819	1.12	248.1	2014-04-30	19:11:11
847	50.32861	-4.121831	0.96	239	2014-04-30	19:11:12
848	50.328604	-4.121843	1.07	233.1	2014-04-30	19:11:13
849	50.328599	-4.121857	1.2	239.6	2014-04-30	19:11:14
850	50.328592	-4.121872	1.25	234.8	2014-04-30	19:11:15
851	50.328589	-4.12188	0.71	235.8	2014-04-30	19:11:16
852	50.328589	-4.121882	0.16	276.3	2014-04-30	19:11:17
853	50.328587	-4.121895	0.96	255.4	2014-04-30	19:11:18
854	50.328584	-4.12191	1.08	251.4	2014-04-30	19:11:19
855	50.328578	-4.121919	0.93	223.1	2014-04-30	19:11:20
856	50.328572	-4.121922	0.67	203	2014-04-30	19:11:21
857	50.328569	-4.121933	0.83	245.5	2014-04-30	19:11:22
858	50.328568	-4.121948	1.05	264.4	2014-04-30	19:11:23
859	50.328566	-4.121964	1.21	262	2014-04-30	19:11:24
860	50.328566	-4.12198	1.09	265.6	2014-04-30	19:11:25
861	50.328565	-4.121992	0.85	262.4	2014-04-30	19:11:26
862	50.328561	-4.122002	0.84	243.8	2014-04-30	19:11:27
863	50.328556	-4.122012	0.92	230.3	2014-04-30	19:11:28
864	50.32855	-4.122018	0.81	208.6	2014-04-30	19:11:29
865	50.328544	-4.122016	0.64	166.6	2014-04-30	19:11:30
866	50.32854	-4.122019	0.57	209.5	2014-04-30	19:11:31
867	50.328535	-4.122033	1.11	240.1	2014-04-30	19:11:32
868	50.32853	-4.122046	1.05	239.8	2014-04-30	19:11:33
869	50.328524	-4.12206	1.21	239.4	2014-04-30	19:11:34
870	50.328519	-4.122076	1.29	242	2014-04-30	19:11:35
871	50.328513	-4.122094	1.39	241.5	2014-04-30	19:11:36
872	50.328506	-4.122105	1.14	226.4	2014-04-30	19:11:37
873	50.3285	-4.122109	0.75	202.5	2014-04-30	19:11:38
874	50.328494	-4.122114	0.74	209.1	2014-04-30	19:11:39
875	50.328487	-4.122121	0.91	213.2	2014-04-30	19:11:40
876	50.32848	-4.122126	0.86	200.8	2014-04-30	19:11:41
877	50.328474	-4.122124	0.61	168.7	2014-04-30	19:11:42
878	50.328469	-4.122125	0.62	189.4	2014-04-30	19:11:43
879	50.328463	-4.122131	0.82	208.3	2014-04-30	19:11:44
880	50.328456	-4.12214	0.94	223.6	2014-04-30	19:11:45
881	50.328449	-4.122153	1.25	230.1	2014-04-30	19:11:46
882	50.328442	-4.122166	1.16	228.3	2014-04-30	19:11:47
883	50.328435	-4.122173	0.99	212.9	2014-04-30	19:11:48
884	50.328427	-4.122177	0.86	199.8	2014-04-30	19:11:49
885	50.328421	-4.122183	0.78	209.2	2014-04-30	19:11:50
886	50.328415	-4.122189	0.85	210.2	2014-04-30	19:11:51
887	50.328406	-4.122194	1.01	200.7	2014-04-30	19:11:52
888	50.328397	-4.122201	1.17	207.9	2014-04-30	19:11:53
889	50.32839	-4.122204	0.84	193.1	2014-04-30	19:11:54
890	50.328384	-4.122207	0.6	197.2	2014-04-30	19:11:55
891	50.328379	-4.122213	0.71	218.7	2014-04-30	19:11:56
892	50.328375	-4.12222	0.7	225	2014-04-30	19:11:57
893	50.32837	-4.122231	0.93	235.3	2014-04-30	19:11:58
894	50.328366	-4.122244	1.09	241.3	2014-04-30	19:11:59
895	50.328359	-4.12226	1.37	235	2014-04-30	19:12:00
896	50.32835	-4.122277	1.51	232.6	2014-04-30	19:12:01
897	50.328343	-4.12229	1.25	228.6	2014-04-30	19:12:02
898	50.328337	-4.122294	0.69	206.7	2014-04-30	19:12:03
899	50.328333	-4.122297	0.55	201	2014-04-30	19:12:04
900	50.328327	-4.122304	0.81	218.3	2014-04-30	19:12:05
901	50.328319	-4.122314	1.11	219.1	2014-04-30	19:12:06
902	50.328313	-4.122324	0.98	227.4	2014-04-30	19:12:07
903	50.328307	-4.122334	1.01	224.8	2014-04-30	19:12:08
904	50.328298	-4.122342	1.13	209.5	2014-04-30	19:12:09
905	50.328291	-4.122341	0.8	177.1	2014-04-30	19:12:10
906	50.328283	-4.122346	0.92	200.9	2014-04-30	19:12:11
907	50.328275	-4.122357	1.19	222.5	2014-04-30	19:12:12
908	50.328268	-4.122368	1.14	223.5	2014-04-30	19:12:13
909	50.328261	-4.122377	1.03	217.9	2014-04-30	19:12:14
910	50.328254	-4.122386	0.94	219.3	2014-04-30	19:12:15
911	50.328246	-4.12239	0.91	198.8	2014-04-30	19:12:16
912	50.328238	-4.12239	0.87	181.2	2014-04-30	19:12:17
913	50.328231	-4.122393	0.84	195.6	2014-04-30	19:12:18
914	50.328223	-4.122399	1.04	202.2	2014-04-30	19:12:19
915	50.328214	-4.122404	1.04	200	2014-04-30	19:12:20
916	50.328208	-4.122411	0.78	220.3	2014-04-30	19:12:21
917	50.328205	-4.122421	0.81	244.1	2014-04-30	19:12:22
918	50.328204	-4.122433	0.82	262.2	2014-04-30	19:12:23
919	50.328203	-4.122445	0.87	257.7	2014-04-30	19:12:24
920	50.328199	-4.122454	0.77	244	2014-04-30	19:12:25
921	50.328198	-4.122459	0.19	248.3	2014-04-30	19:12:27
922	50.328199	-4.122459	0.04	25.1	2014-04-30	19:12:28
923	50.328196	-4.122451	0.61	120.2	2014-04-30	19:12:29
924	50.32819	-4.12245	0.68	173.9	2014-04-30	19:12:30
925	50.328184	-4.122451	0.63	182.2	2014-04-30	19:12:31
926	50.328179	-4.122453	0.59	196.9	2014-04-30	19:12:32
927	50.328173	-4.122467	1.21	234.5	2014-04-30	19:12:33
928	50.328168	-4.122481	1.13	243.6	2014-04-30	19:12:34
929	50.328162	-4.122499	1.43	241.7	2014-04-30	19:12:35
930	50.328155	-4.122515	1.42	233.8	2014-04-30	19:12:36
931	50.328146	-4.122523	1.05	210.1	2014-04-30	19:12:37
932	50.328139	-4.122527	0.83	201.1	2014-04-30	19:12:38
933	50.328133	-4.122532	0.81	209.7	2014-04-30	19:12:39
934	50.328126	-4.122539	0.93	208.5	2014-04-30	19:12:40
935	50.328121	-4.122546	0.74	227.4	2014-04-30	19:12:41
936	50.328119	-4.122554	0.59	249.4	2014-04-30	19:12:42
937	50.328116	-4.122565	0.84	241	2014-04-30	19:12:43
938	50.328111	-4.122578	1.12	241.1	2014-04-30	19:12:44
939	50.328105	-4.122592	1.14	236.9	2014-04-30	19:12:45
940	50.3281	-4.122602	0.97	230.7	2014-04-30	19:12:46
941	50.328094	-4.122607	0.7	207.5	2014-04-30	19:12:47
942	50.328089	-4.12261	0.62	200.9	2014-04-30	19:12:48
943	50.328084	-4.12262	0.88	232.2	2014-04-30	19:12:49
944	50.328079	-4.122634	1.14	242.1	2014-04-30	19:12:50
945	50.328074	-4.122644	0.96	227.3	2014-04-30	19:12:51
946	50.32807	-4.122651	0.63	232.3	2014-04-30	19:12:52
947	50.328069	-4.122649	0.15	133.7	2014-04-30	19:12:53
948	50.328067	-4.122641	0.64	109.5	2014-04-30	19:12:54
949	50.328067	-4.122637	0.15	98.5	2014-04-30	19:12:56
950	50.328067	-4.122637	0.03	336.5	2014-04-30	19:12:57
951	50.328072	-4.122637	0.49	2.1	2014-04-30	19:12:58
952	50.328075	-4.122636	0.38	9.1	2014-04-30	19:12:59
953	50.328075	-4.122636	0	0	2014-04-30	19:13:00
954	50.328075	-4.122636	0	0	2014-04-30	19:13:01
955	50.328079	-4.122641	0.15	317.9	2014-04-30	19:13:05
956	50.328081	-4.122628	0.99	74.2	2014-04-30	19:13:06
957	50.328079	-4.122599	2.09	96.7	2014-04-30	19:13:07
958	50.32807	-4.122573	2.12	117.9	2014-04-30	19:13:08
959	50.328062	-4.122552	1.69	121.9	2014-04-30	19:13:09
960	50.328059	-4.122551	0.36	168.7	2014-04-30	19:13:10
961	50.328057	-4.122563	0.85	254.1	2014-04-30	19:13:11
962	50.328055	-4.122581	1.32	262.3	2014-04-30	19:13:12
963	50.328054	-4.1226	1.35	264.5	2014-04-30	19:13:13
964	50.328052	-4.122619	1.35	259.6	2014-04-30	19:13:14
965	50.328047	-4.122638	1.42	248.9	2014-04-30	19:13:15
966	50.328041	-4.12265	1.13	229.1	2014-04-30	19:13:16
967	50.328033	-4.122654	0.9	200.6	2014-04-30	19:13:17
968	50.328031	-4.122657	0.16	221.9	2014-04-30	19:13:19
969	50.328032	-4.122658	0.13	340.9	2014-04-30	19:13:20
970	50.328026	-4.122667	1	223.8	2014-04-30	19:13:21
971	50.328019	-4.122675	0.94	216.2	2014-04-30	19:13:22
972	50.32801	-4.12268	1.01	200	2014-04-30	19:13:23
973	50.328	-4.122683	1.14	190.3	2014-04-30	19:13:24
974	50.327997	-4.122685	0.39	209.6	2014-04-30	19:13:25
975	50.327999	-4.122686	0.16	353.6	2014-04-30	19:13:26
976	50.327995	-4.122682	0.49	150.3	2014-04-30	19:13:27
977	50.327996	-4.122674	0.62	77.8	2014-04-30	19:13:28
978	50.327995	-4.122668	0.4	100.7	2014-04-30	19:13:29
979	50.32799	-4.122673	0.64	209.5	2014-04-30	19:13:30
980	50.327986	-4.122685	1.03	239.1	2014-04-30	19:13:31
981	50.32798	-4.122699	1.16	239.6	2014-04-30	19:13:32
982	50.327973	-4.122704	0.85	201.7	2014-04-30	19:13:33
983	50.327965	-4.122701	0.93	168.6	2014-04-30	19:13:34
984	50.327958	-4.122705	0.8	201.4	2014-04-30	19:13:35
985	50.327952	-4.122715	0.98	226.8	2014-04-30	19:13:36
986	50.32795	-4.122724	0.7	245.7	2014-04-30	19:13:37
987	50.327953	-4.122733	0.69	298.3	2014-04-30	19:13:38
988	50.327954	-4.122735	0.23	327.4	2014-04-30	19:13:39
989	50.327955	-4.122734	0.06	5.8	2014-04-30	19:13:40
990	50.327954	-4.122763	2.03	267.4	2014-04-30	19:13:41
991	50.327953	-4.122792	2.04	267.6	2014-04-30	19:13:42
992	50.327953	-4.122821	2.1	270.8	2014-04-30	19:13:43
993	50.327954	-4.122841	1.44	270.4	2014-04-30	19:13:44
994	50.327953	-4.122851	0.69	266.9	2014-04-30	19:13:45
995	50.327951	-4.122857	0.45	244.2	2014-04-30	19:13:46
996	50.327949	-4.122861	0.41	224.6	2014-04-30	19:13:47
997	50.327947	-4.122864	0.29	220.5	2014-04-30	19:13:48
998	50.327947	-4.122864	0.01	35.7	2014-04-30	19:13:49
999	50.327946	-4.122856	0.59	104.6	2014-04-30	19:13:50
1000	50.327963	-4.122815	3.49	56.4	2014-04-30	19:13:51
1001	50.32797	-4.122785	2.27	69.8	2014-04-30	19:13:52
1002	50.327977	-4.122774	1.09	45.3	2014-04-30	19:13:53
1003	50.327983	-4.122756	1.47	60.7	2014-04-30	19:13:54
1004	50.327993	-4.12273	2.13	60.6	2014-04-30	19:13:55
1005	50.328013	-4.122668	4.9	62.9	2014-04-30	19:13:56
1006	50.328044	-4.122598	6.06	55.3	2014-04-30	19:13:57
1007	50.328082	-4.122529	6.47	48.9	2014-04-30	19:13:58
1008	50.328121	-4.122458	6.68	49.6	2014-04-30	19:13:59
1009	50.328072	-4.122372	0.51	132	2014-04-30	19:14:15
1010	50.328071	-4.122377	0.38	258.6	2014-04-30	19:14:16
1011	50.328077	-4.122389	1.08	307.3	2014-04-30	19:14:17
1012	50.328079	-4.122401	0.88	286.6	2014-04-30	19:14:18
1013	50.328086	-4.122417	1.36	304.6	2014-04-30	19:14:19
1014	50.328091	-4.122421	0.57	331	2014-04-30	19:14:20
1015	50.328092	-4.12243	0.67	288.7	2014-04-30	19:14:21
1016	50.328095	-4.122438	0.67	299.3	2014-04-30	19:14:22
1017	50.328093	-4.122447	0.71	247.7	2014-04-30	19:14:23
1018	50.328093	-4.122446	0.12	94.8	2014-04-30	19:14:24
1019	50.328094	-4.122441	0.4	63.5	2014-04-30	19:14:25
1020	50.328091	-4.12244	0.43	172.8	2014-04-30	19:14:26
1021	50.328087	-4.122443	0.45	208.7	2014-04-30	19:14:27
1022	50.328087	-4.122451	0.58	269.1	2014-04-30	19:14:28
1023	50.328085	-4.122464	0.99	254.1	2014-04-30	19:14:29
1024	50.328082	-4.12248	1.14	253.4	2014-04-30	19:14:30
1025	50.328079	-4.122494	1.08	252.9	2014-04-30	19:14:31
1026	50.328075	-4.122508	1.06	249.3	2014-04-30	19:14:32
1027	50.328026	-4.122488	0.25	165.2	2014-04-30	19:14:55
1028	50.328025	-4.122496	0.61	261.3	2014-04-30	19:14:56
1029	50.328018	-4.122502	0.89	208	2014-04-30	19:14:57
1030	50.328014	-4.122503	0.46	191.3	2014-04-30	19:14:58
1031	50.328014	-4.122516	0.87	270.7	2014-04-30	19:14:59
1032	50.32802	-4.122519	0.71	336.8	2014-04-30	19:15:00
1033	50.328022	-4.122522	0.28	317.2	2014-04-30	19:15:01
1034	50.328021	-4.122531	0.62	260.3	2014-04-30	19:15:02
1035	50.328021	-4.122539	0.62	270.9	2014-04-30	19:15:03
1036	50.328019	-4.122556	1.2	261.5	2014-04-30	19:15:04
1037	50.328018	-4.122576	1.42	265.1	2014-04-30	19:15:05
1038	50.328021	-4.122593	1.29	284.7	2014-04-30	19:15:06
1039	50.328028	-4.122608	1.29	308	2014-04-30	19:15:07
1040	50.328032	-4.122616	0.74	304.5	2014-04-30	19:15:08
1041	50.32803	-4.122622	0.45	245.2	2014-04-30	19:15:09
1042	50.328027	-4.122633	0.87	246.6	2014-04-30	19:15:10
1043	50.328026	-4.122644	0.81	258	2014-04-30	19:15:11
1044	50.328024	-4.122646	0.23	216.3	2014-04-30	19:15:12
1045	50.32802	-4.122645	0.5	169.7	2014-04-30	19:15:13
1046	50.328014	-4.122653	0.8	224.8	2014-04-30	19:15:14
1047	50.328006	-4.122661	1.09	213.1	2014-04-30	19:15:15
1048	50.327999	-4.122677	1.4	233	2014-04-30	19:15:16
1049	50.327992	-4.122688	1.05	225.9	2014-04-30	19:15:17
1050	50.327988	-4.122692	0.53	219.6	2014-04-30	19:15:18
1051	50.327988	-4.122692	0.1	180	2014-04-30	19:15:19
1052	50.327982	-4.122696	0.67	205.2	2014-04-30	19:15:20
1053	50.327973	-4.122702	0.55	199.2	2014-04-30	19:15:22
1054	50.32797	-4.122712	0.78	249	2014-04-30	19:15:23
1055	50.32797	-4.122732	1.44	270.4	2014-04-30	19:15:24
1056	50.327972	-4.122753	1.47	275.8	2014-04-30	19:15:25
1057	50.327971	-4.122767	1	266.8	2014-04-30	19:15:26
1058	50.327968	-4.122777	0.79	247.2	2014-04-30	19:15:27
1059	50.327966	-4.12279	0.93	254.3	2014-04-30	19:15:28
1060	50.327963	-4.1228	0.81	247.7	2014-04-30	19:15:29
1061	50.327962	-4.122805	0.38	239.1	2014-04-30	19:15:30
1062	50.327962	-4.122812	0.51	271	2014-04-30	19:15:31
1063	50.327963	-4.122822	0.75	284.4	2014-04-30	19:15:32
1064	50.327962	-4.122836	0.96	261.6	2014-04-30	19:15:33
1065	50.327959	-4.122845	0.76	244.5	2014-04-30	19:15:34
1066	50.327953	-4.122851	0.76	214.1	2014-04-30	19:15:35
1067	50.32795	-4.122855	0.48	210.8	2014-04-30	19:15:36
1068	50.327944	-4.122863	0.89	221	2014-04-30	19:15:37
1069	50.327938	-4.122876	1.13	236.4	2014-04-30	19:15:38
1070	50.327935	-4.122887	0.89	243.2	2014-04-30	19:15:39
1071	50.327929	-4.122894	0.78	219.9	2014-04-30	19:15:40
1072	50.327925	-4.122904	0.42	233	2014-04-30	19:15:42
1073	50.327918	-4.122919	1.28	237.2	2014-04-30	19:15:43
1074	50.327915	-4.122933	1.11	247.2	2014-04-30	19:15:44
1075	50.327911	-4.12295	1.27	252.4	2014-04-30	19:15:45
1076	50.327908	-4.122963	0.98	245.8	2014-04-30	19:15:46
1077	50.327908	-4.122964	0.07	323	2014-04-30	19:15:47
1078	50.327909	-4.122966	0.17	289.5	2014-04-30	19:15:48
1079	50.327907	-4.122978	0.87	262	2014-04-30	19:15:49
1080	50.327903	-4.122985	0.36	225.9	2014-04-30	19:15:51
1081	50.327899	-4.122983	0.49	163.7	2014-04-30	19:15:52
1082	50.327896	-4.122973	0.39	112.5	2014-04-30	19:15:54
1083	50.327901	-4.12294	2.4	78.1	2014-04-30	19:15:55
1084	50.327902	-4.122912	2.02	86	2014-04-30	19:15:56
1085	50.327901	-4.122889	1.61	91.7	2014-04-30	19:15:57
1086	50.327903	-4.122867	1.57	85.2	2014-04-30	19:15:58
1087	50.327905	-4.122858	0.74	64.6	2014-04-30	19:15:59
1088	50.327917	-4.122871	1.64	324.5	2014-04-30	19:16:00
1089	50.327928	-4.122878	1.27	336.1	2014-04-30	19:16:01
1090	50.327933	-4.122875	0.58	25	2014-04-30	19:16:02
1091	50.327941	-4.122841	2.59	68.7	2014-04-30	19:16:03
1092	50.327955	-4.122781	4.53	69.2	2014-04-30	19:16:04
1093	50.327972	-4.122713	5.19	69.6	2014-04-30	19:16:05
1094	50.327985	-4.122655	4.34	70.7	2014-04-30	19:16:06
1095	50.327994	-4.122621	2.65	65.9	2014-04-30	19:16:07
1096	50.328	-4.122601	1.53	67.5	2014-04-30	19:16:08
1097	50.328001	-4.122602	0.12	337	2014-04-30	19:16:09
1098	50.328002	-4.122616	1	279.7	2014-04-30	19:16:10
1099	50.328003	-4.122632	1.16	273.2	2014-04-30	19:16:11
1100	50.327996	-4.122655	1.82	245.1	2014-04-30	19:16:12
1101	50.327991	-4.122681	1.9	252	2014-04-30	19:16:13
1102	50.327985	-4.122703	1.68	248.2	2014-04-30	19:16:14
1103	50.327982	-4.122712	0.39	241.4	2014-04-30	19:16:16
1104	50.327981	-4.122713	0.07	262.2	2014-04-30	19:16:17
1105	50.327976	-4.122719	0.78	212.6	2014-04-30	19:16:18
1106	50.32797	-4.122729	0.92	231.2	2014-04-30	19:16:19
1107	50.327965	-4.122746	1.31	242.1	2014-04-30	19:16:20
1108	50.327958	-4.122763	1.46	236.7	2014-04-30	19:16:21
1109	50.327948	-4.122776	1.38	221.4	2014-04-30	19:16:22
1110	50.327941	-4.122784	1	216.6	2014-04-30	19:16:23
1111	50.327935	-4.122789	0.82	207.6	2014-04-30	19:16:24
1112	50.327928	-4.122787	0.71	166	2014-04-30	19:16:25
1113	50.327923	-4.122786	0.58	174.1	2014-04-30	19:16:26
1114	50.327919	-4.122793	0.69	223.1	2014-04-30	19:16:27
1115	50.327916	-4.122807	1.03	252.6	2014-04-30	19:16:28
1116	50.327912	-4.122815	0.69	236.2	2014-04-30	19:16:29
1117	50.327912	-4.122814	0.02	116.6	2014-04-30	19:16:30
1118	50.327906	-4.122816	0.74	188.3	2014-04-30	19:16:31
1119	50.3279	-4.122824	0.85	222.7	2014-04-30	19:16:32
1120	50.327896	-4.122825	0.43	193.5	2014-04-30	19:16:33
1121	50.327893	-4.122802	1.68	101.9	2014-04-30	19:16:34
1122	50.327901	-4.122769	2.51	69.6	2014-04-30	19:16:35
1123	50.327905	-4.122751	1.39	72.4	2014-04-30	19:16:36
1124	50.327908	-4.122753	0.41	339.5	2014-04-30	19:16:37
1125	50.32791	-4.122771	1.34	280	2014-04-30	19:16:38
1126	50.327909	-4.12279	1.38	263.4	2014-04-30	19:16:39
1127	50.327907	-4.122809	1.33	259.5	2014-04-30	19:16:40
1128	50.327906	-4.122822	0.95	262.1	2014-04-30	19:16:41
1129	50.327906	-4.122822	0.08	350.8	2014-04-30	19:16:42
1130	50.327907	-4.122835	0.93	274	2014-04-30	19:16:43
1131	50.327905	-4.122849	1.01	254.5	2014-04-30	19:16:44
1132	50.327902	-4.122865	1.13	256.6	2014-04-30	19:16:45
1133	50.327899	-4.122871	0.57	237.5	2014-04-30	19:16:46
1134	50.327895	-4.122879	0.75	223.8	2014-04-30	19:16:47
1135	50.327889	-4.122889	0.94	231.9	2014-04-30	19:16:48
1136	50.327885	-4.1229	0.9	237.3	2014-04-30	19:16:49
1137	50.32788	-4.122912	1.07	235.3	2014-04-30	19:16:50
1138	50.327879	-4.122921	0.64	261.8	2014-04-30	19:16:51
1139	50.327879	-4.122921	0.02	63.4	2014-04-30	19:16:52
1140	50.327877	-4.122925	0.19	241.1	2014-04-30	19:16:54
1141	50.327881	-4.122921	0.52	38	2014-04-30	19:16:55
1142	50.327885	-4.122913	0.73	49.3	2014-04-30	19:16:56
1143	50.327889	-4.122905	0.72	52.5	2014-04-30	19:16:57
1144	50.327912	-4.12285	0.67	57	2014-04-30	19:17:04
1145	50.327915	-4.122845	0.51	45.6	2014-04-30	19:17:05
1146	50.327865	-4.12292	0.86	224	2014-04-30	19:17:14
1147	50.327852	-4.122947	2.43	232	2014-04-30	19:17:15
1148	50.327846	-4.122958	1.03	231.9	2014-04-30	19:17:16
1149	50.327842	-4.122972	1.07	243	2014-04-30	19:17:17
1150	50.327835	-4.122991	1.62	240.4	2014-04-30	19:17:18
1151	50.327831	-4.123006	1.13	249.6	2014-04-30	19:17:19
1152	50.327833	-4.123006	0.19	0	2014-04-30	19:17:20
1153	50.327834	-4.123008	0.14	306.5	2014-04-30	19:17:21
1154	50.327834	-4.123011	0.19	270	2014-04-30	19:17:22
1155	50.327833	-4.123015	0.35	254.5	2014-04-30	19:17:23
1156	50.327831	-4.123019	0.33	224.8	2014-04-30	19:17:24
1157	50.327831	-4.123019	0.01	0	2014-04-30	19:17:25
1158	50.327829	-4.123019	0.12	195.9	2014-04-30	19:17:27
1159	50.327829	-4.123019	0.01	90	2014-04-30	19:17:28
1160	50.327824	-4.123016	0.14	157.5	2014-04-30	19:17:32
1161	50.327819	-4.123013	0.55	155.8	2014-04-30	19:17:33
1162	50.327834	-4.123007	0.34	14.8	2014-04-30	19:17:38
1163	50.327843	-4.123004	1.03	10	2014-04-30	19:17:39
1164	50.327852	-4.122991	1.31	45.3	2014-04-30	19:17:40
1165	50.327862	-4.122955	2.79	65.7	2014-04-30	19:17:41
1166	50.327868	-4.122927	2.11	72	2014-04-30	19:17:42
1167	50.327867	-4.122923	0.28	101.3	2014-04-30	19:17:43
1168	50.327869	-4.12293	0.53	292.5	2014-04-30	19:17:44
1169	50.327872	-4.122938	0.59	298.1	2014-04-30	19:17:45
1170	50.327868	-4.122949	0.94	240.7	2014-04-30	19:17:46
1171	50.327862	-4.122958	0.92	224.8	2014-04-30	19:17:47
1172	50.327853	-4.122971	1.3	223	2014-04-30	19:17:48
1173	50.327848	-4.122977	0.77	215.9	2014-04-30	19:17:49
1174	50.327847	-4.122977	0.04	162.3	2014-04-30	19:17:50
1175	50.327842	-4.122985	0.78	226	2014-04-30	19:17:51
1176	50.327841	-4.122997	0.87	257	2014-04-30	19:17:52
1177	50.327841	-4.123014	1.19	273.2	2014-04-30	19:17:53
1178	50.327841	-4.123018	0.35	260.8	2014-04-30	19:17:54
1179	50.327842	-4.123005	0.98	79	2014-04-30	19:17:55
1180	50.32784	-4.12299	1.12	105.4	2014-04-30	19:17:56
1181	50.327836	-4.122978	0.97	117.4	2014-04-30	19:17:57
1182	50.327832	-4.122964	1.05	113.6	2014-04-30	19:17:58
1183	50.32783	-4.122949	1.11	104.2	2014-04-30	19:17:59
1184	50.327826	-4.122936	0.98	111.1	2014-04-30	19:18:00
1185	50.327825	-4.122933	0.13	127.4	2014-04-30	19:18:02
1186	50.327825	-4.122933	0.03	348.9	2014-04-30	19:18:03
1187	50.327825	-4.122933	0.02	0	2014-04-30	19:18:04
1188	50.327826	-4.122935	0.2	301.5	2014-04-30	19:18:05
1189	50.327834	-4.122971	2.66	287.8	2014-04-30	19:18:06
1190	50.327843	-4.122999	2.23	296.6	2014-04-30	19:18:07
1191	50.327848	-4.123024	1.9	288.4	2014-04-30	19:18:08
1192	50.327851	-4.123042	1.34	286.6	2014-04-30	19:18:09
1193	50.327855	-4.12305	0.66	308.6	2014-04-30	19:18:10
1194	50.32786	-4.123036	1.13	59.6	2014-04-30	19:18:11
1195	50.327865	-4.123017	1.47	66.8	2014-04-30	19:18:12
1196	50.327867	-4.123007	0.75	74.8	2014-04-30	19:18:13
1197	50.327868	-4.122998	0.64	79.9	2014-04-30	19:18:14
1198	50.327869	-4.12299	0.61	79.4	2014-04-30	19:18:15
1199	50.327866	-4.123005	0.56	253.7	2014-04-30	19:18:17
1200	50.327866	-4.123005	0.06	231.5	2014-04-30	19:18:18
1201	50.327866	-4.123006	0.06	239.7	2014-04-30	19:18:19
1202	50.327869	-4.123009	0.44	335.2	2014-04-30	19:18:20
1203	50.327876	-4.123011	0.75	348.6	2014-04-30	19:18:21
1204	50.327884	-4.123011	0.93	359.3	2014-04-30	19:18:22
1205	50.327895	-4.123009	1.22	6.2	2014-04-30	19:18:23
1206	50.327907	-4.123007	1.35	5.1	2014-04-30	19:18:24
1207	50.327921	-4.123007	1.52	2	2014-04-30	19:18:25
1208	50.327936	-4.123006	1.66	1.7	2014-04-30	19:18:26
1209	50.327952	-4.123005	1.78	2.7	2014-04-30	19:18:27
1210	50.328038	-4.122987	1.38	7.6	2014-04-30	19:18:34
1211	50.328033	-4.122979	0.77	134.6	2014-04-30	19:18:35
1212	50.328041	-4.122976	0.98	12.2	2014-04-30	19:18:36
1213	50.328032	-4.12299	1.42	224.2	2014-04-30	19:18:37
1214	50.32796	-4.123007	8.15	188.5	2014-04-30	19:18:38
1215	50.327956	-4.123006	0.42	169.3	2014-04-30	19:18:39
1216	50.327953	-4.123005	0.33	169.8	2014-04-30	19:18:40
1217	50.327953	-4.123005	0.03	191.5	2014-04-30	19:18:42
1218	50.327953	-4.123005	0.01	180	2014-04-30	19:18:43
1219	50.327953	-4.123005	0.01	270	2014-04-30	19:18:44
1220	50.327844	-4.123105	0.47	210.3	2014-04-30	19:19:14
1221	50.327854	-4.123107	1.15	355.6	2014-04-30	19:19:15
1222	50.327868	-4.123077	2.57	53.5	2014-04-30	19:19:16
1223	50.327889	-4.123019	4.78	59.7	2014-04-30	19:19:17
1224	50.32792	-4.12293	7.18	61.7	2014-04-30	19:19:18
1225	50.327978	-4.122843	8.91	44	2014-04-30	19:19:19
1226	50.328017	-4.122775	6.53	47.8	2014-04-30	19:19:20
1227	50.328051	-4.122713	5.86	49.3	2014-04-30	19:19:21
1228	50.328084	-4.122653	5.58	49.8	2014-04-30	19:19:22
1229	50.328111	-4.122597	4.97	53.1	2014-04-30	19:19:23
1230	50.328134	-4.122557	3.86	47.5	2014-04-30	19:19:24
1231	50.328149	-4.122525	2.82	52.9	2014-04-30	19:19:25
1232	50.328153	-4.122501	1.75	75.8	2014-04-30	19:19:26
1233	50.328147	-4.122513	1.05	232.9	2014-04-30	19:19:27
1234	50.328143	-4.12254	1.96	254	2014-04-30	19:19:28
1235	50.328139	-4.122565	1.82	257.8	2014-04-30	19:19:29
1236	50.328134	-4.122589	1.79	251.1	2014-04-30	19:19:30
1237	50.328129	-4.122616	2.05	253.1	2014-04-30	19:19:31
1238	50.328127	-4.122646	2.13	264	2014-04-30	19:19:32
1239	50.328123	-4.122662	1.17	251.9	2014-04-30	19:19:33
1240	50.32812	-4.122665	0.42	214.7	2014-04-30	19:19:34
1241	50.328116	-4.122673	0.73	227.6	2014-04-30	19:19:35
1242	50.328108	-4.122682	1.14	216.3	2014-04-30	19:19:36
1243	50.328095	-4.122693	1.57	208.6	2014-04-30	19:19:37
1244	50.328082	-4.122708	1.8	218.3	2014-04-30	19:19:38
1245	50.32807	-4.122716	1.48	202	2014-04-30	19:19:39
1246	50.328056	-4.122719	1.56	187.4	2014-04-30	19:19:40
1247	50.328041	-4.122729	1.8	202.8	2014-04-30	19:19:41
1248	50.32803	-4.122741	1.52	216	2014-04-30	19:19:42
1249	50.328022	-4.122752	1.17	219.7	2014-04-30	19:19:43
1250	50.328014	-4.122757	0.97	200.9	2014-04-30	19:19:44
1251	50.328008	-4.122763	0.8	213.7	2014-04-30	19:19:45
1252	50.328002	-4.122774	1.03	231.3	2014-04-30	19:19:46
1253	50.327995	-4.122792	1.51	237.8	2014-04-30	19:19:47
1254	50.32799	-4.122806	1.11	239.2	2014-04-30	19:19:48
1255	50.327985	-4.122816	0.97	231.5	2014-04-30	19:19:49
1256	50.327979	-4.122825	0.92	224.8	2014-04-30	19:19:50
1257	50.327973	-4.122833	0.83	217.4	2014-04-30	19:19:51
1258	50.327968	-4.122842	0.86	230.2	2014-04-30	19:19:52
1259	50.327962	-4.122851	0.91	226.6	2014-04-30	19:19:53
1260	50.327959	-4.122863	0.91	243.9	2014-04-30	19:19:54
1261	50.327955	-4.122879	1.23	249.6	2014-04-30	19:19:55
1262	50.327949	-4.122894	1.28	240.2	2014-04-30	19:19:56
1263	50.327945	-4.122901	0.7	223.7	2014-04-30	19:19:57
1264	50.327942	-4.122904	0.39	214	2014-04-30	19:19:58
1265	50.327938	-4.122909	0.5	220.5	2014-04-30	19:19:59
1266	50.327935	-4.122914	0.45	225.4	2014-04-30	19:20:00
1267	50.327934	-4.12291	0.3	130.8	2014-04-30	19:20:01
1268	50.327932	-4.122906	0.37	113.8	2014-04-30	19:20:02
1269	50.327931	-4.122901	0.34	111	2014-04-30	19:20:03
1270	50.32793	-4.122897	0.33	108	2014-04-30	19:20:04
1271	50.327915	-4.122858	0.46	121.1	2014-04-30	19:20:11
1272	50.327913	-4.122852	0.52	121.5	2014-04-30	19:20:12
1273	50.327912	-4.122845	0.48	105.9	2014-04-30	19:20:13
1274	50.327911	-4.122835	0.36	95.2	2014-04-30	19:20:15
1275	50.327912	-4.122831	0.29	75.1	2014-04-30	19:20:16
1276	50.327912	-4.122829	0.12	90	2014-04-30	19:20:17
1277	50.327912	-4.122828	0.08	68.8	2014-04-30	19:20:18
1278	50.327913	-4.122829	0.11	353.9	2014-04-30	19:20:19
1279	50.327914	-4.122831	0.2	310.1	2014-04-30	19:20:20
1280	50.327916	-4.122834	0.29	305.2	2014-04-30	19:20:21
1281	50.327917	-4.122835	0.19	341.4	2014-04-30	19:20:22
1282	50.327916	-4.12284	0.4	250.9	2014-04-30	19:20:23
1283	50.327911	-4.122853	1.05	237.3	2014-04-30	19:20:24
1284	50.327907	-4.122861	0.72	234.5	2014-04-30	19:20:25
1285	50.327904	-4.122866	0.54	224.5	2014-04-30	19:20:26
1286	50.327899	-4.122873	0.68	221	2014-04-30	19:20:27
1287	50.327894	-4.122881	0.81	228.3	2014-04-30	19:20:28
1288	50.327889	-4.12289	0.81	228.3	2014-04-30	19:20:29
1289	50.327885	-4.122899	0.81	233.5	2014-04-30	19:20:30
1290	50.327882	-4.122908	0.77	240.2	2014-04-30	19:20:31
1291	50.327882	-4.122918	0.66	270	2014-04-30	19:20:32
1292	50.327884	-4.122926	0.66	294.2	2014-04-30	19:20:33
1293	50.327901	-4.122932	1.96	347.4	2014-04-30	19:20:34
1294	50.327898	-4.122928	0.43	138	2014-04-30	19:20:35
1295	50.327898	-4.122924	0.27	97.8	2014-04-30	19:20:36
1296	50.327894	-4.122908	1.25	108.7	2014-04-30	19:20:37
1297	50.327889	-4.122896	0.97	125.2	2014-04-30	19:20:38
1298	50.327889	-4.122887	0.68	96.3	2014-04-30	19:20:39
1299	50.327892	-4.122881	0.57	44.1	2014-04-30	19:20:40
1300	50.327896	-4.122878	0.4	30.4	2014-04-30	19:20:41
1301	50.327898	-4.122873	0.5	54.9	2014-04-30	19:20:42
1302	50.3279	-4.12287	0.29	32.4	2014-04-30	19:20:43
1303	50.327902	-4.122875	0.4	304.3	2014-04-30	19:20:44
1304	50.327936	-4.122737	0.36	69.1	2014-04-30	19:21:13
1305	50.327943	-4.122679	4.2	79.6	2014-04-30	19:21:14
1306	50.327971	-4.122616	5.48	54.8	2014-04-30	19:21:15
1307	50.328019	-4.122559	6.68	37.1	2014-04-30	19:21:16
1308	50.328061	-4.122531	5.12	23.2	2014-04-30	19:21:17
1309	50.328091	-4.122521	3.32	11.8	2014-04-30	19:21:18
1310	50.328097	-4.122508	1.18	54.1	2014-04-30	19:21:19
1311	50.328091	-4.122497	1	132.1	2014-04-30	19:21:20
1312	50.328084	-4.122499	0.75	189.6	2014-04-30	19:21:21
1313	50.328076	-4.12251	1.22	219.9	2014-04-30	19:21:22
1314	50.328066	-4.122529	1.72	232.9	2014-04-30	19:21:23
1315	50.328057	-4.122546	1.59	228.5	2014-04-30	19:21:24
1316	50.328051	-4.122563	1.39	241.6	2014-04-30	19:21:25
1317	50.328045	-4.122581	1.41	241.2	2014-04-30	19:21:26
1318	50.328039	-4.122595	1.18	237.5	2014-04-30	19:21:27
1319	50.328036	-4.122609	1.06	252	2014-04-30	19:21:28
1320	50.328031	-4.12262	0.96	233	2014-04-30	19:21:29
1321	50.328023	-4.122629	1.09	217.3	2014-04-30	19:21:30
1322	50.328018	-4.122633	0.66	204.7	2014-04-30	19:21:31
1323	50.328015	-4.122631	0.38	161.8	2014-04-30	19:21:32
1324	50.328011	-4.12263	0.41	167.4	2014-04-30	19:21:33
1325	50.328008	-4.122625	0.45	129.5	2014-04-30	19:21:34
1326	50.328007	-4.122622	0.27	136.7	2014-04-30	19:21:35
1327	50.328005	-4.122634	0.85	256.1	2014-04-30	19:21:36
1328	50.328005	-4.122651	1.17	272.7	2014-04-30	19:21:37
1329	50.32801	-4.122676	1.87	286.8	2014-04-30	19:21:38
1330	50.328012	-4.122698	1.59	277.5	2014-04-30	19:21:39
1331	50.328013	-4.122719	1.5	275	2014-04-30	19:21:40
1332	50.328018	-4.122727	0.8	312.6	2014-04-30	19:21:41
1333	50.328029	-4.122734	1.3	337.7	2014-04-30	19:21:42
1334	50.328035	-4.122734	0.67	0.5	2014-04-30	19:21:43
1335	50.328031	-4.122737	0.46	210.7	2014-04-30	19:21:44
1336	50.328025	-4.122742	0.76	204.2	2014-04-30	19:21:45
1337	50.328021	-4.122754	1.02	241.6	2014-04-30	19:21:46
1338	50.328012	-4.122766	1.26	221.5	2014-04-30	19:21:47
1339	50.328004	-4.122778	1.25	224.8	2014-04-30	19:21:48
1340	50.327998	-4.122793	1.25	234	2014-04-30	19:21:49
1341	50.327991	-4.122809	1.38	235	2014-04-30	19:21:50
1342	50.327988	-4.122822	0.98	252.2	2014-04-30	19:21:51
1343	50.327986	-4.122824	0.26	229.5	2014-04-30	19:21:52
1344	50.327983	-4.122831	0.59	233	2014-04-30	19:21:53
1345	50.327981	-4.122839	0.64	246.8	2014-04-30	19:21:54
1346	50.327978	-4.122849	0.75	248	2014-04-30	19:21:55
1347	50.327977	-4.122863	0.99	259.7	2014-04-30	19:21:56
1348	50.327973	-4.122874	0.95	241.1	2014-04-30	19:21:57
1349	50.327965	-4.122885	1.1	221.2	2014-04-30	19:21:58
1350	50.32796	-4.122893	0.81	225.2	2014-04-30	19:21:59
1351	50.327953	-4.122903	1.09	224.2	2014-04-30	19:22:00
1352	50.327946	-4.122919	1.34	234.6	2014-04-30	19:22:01
1353	50.327946	-4.122928	0.64	268.3	2014-04-30	19:22:02
1354	50.327945	-4.122927	0.06	145	2014-04-30	19:22:04
1355	50.327944	-4.122924	0.23	125.2	2014-04-30	19:22:05
1356	50.327945	-4.122917	0.53	81.9	2014-04-30	19:22:06
1357	50.327946	-4.12291	0.49	71	2014-04-30	19:22:07
1358	50.327948	-4.122905	0.46	58.3	2014-04-30	19:22:08
1359	50.327951	-4.1229	0.46	51.4	2014-04-30	19:22:09
1360	50.327954	-4.122895	0.44	42.4	2014-04-30	19:22:10
1361	50.327957	-4.122892	0.44	31.9	2014-04-30	19:22:11
1362	50.327961	-4.12289	0.45	20.3	2014-04-30	19:22:12
1363	50.327965	-4.122889	0.42	10.7	2014-04-30	19:22:13
1364	50.327966	-4.122889	0.03	353.8	2014-04-30	19:22:17
1365	50.327963	-4.12289	0.25	189.6	2014-04-30	19:22:18
1366	50.327961	-4.122889	0.28	175.2	2014-04-30	19:22:19
1367	50.327943	-4.122849	0.87	124.8	2014-04-30	19:22:23
1368	50.327937	-4.122834	1.3	119.8	2014-04-30	19:22:24
1369	50.327932	-4.122815	1.44	116.6	2014-04-30	19:22:25
1370	50.327926	-4.122796	1.53	115.7	2014-04-30	19:22:26
1371	50.327884	-4.122707	1.56	126.3	2014-04-30	19:22:31
1372	50.32788	-4.122732	1.82	255.4	2014-04-30	19:22:32
1373	50.327877	-4.122717	1.13	109.2	2014-04-30	19:22:33
1374	50.327874	-4.122701	1.16	102.1	2014-04-30	19:22:34
1375	50.327902	-4.12271	3.17	348.2	2014-04-30	19:22:35
1376	50.327922	-4.122723	2.35	336.9	2014-04-30	19:22:36
1377	50.327933	-4.122741	1.83	315.1	2014-04-30	19:22:37
1378	50.327943	-4.122775	2.63	294.3	2014-04-30	19:22:38
1379	50.327938	-4.122803	2.05	254.9	2014-04-30	19:22:39
1380	50.327937	-4.122816	0.91	260.6	2014-04-30	19:22:40
1381	50.327934	-4.122826	0.81	243.4	2014-04-30	19:22:41
1382	50.327926	-4.12282	0.94	152.4	2014-04-30	19:22:42
1383	50.327919	-4.122812	0.97	146.3	2014-04-30	19:22:43
1384	50.327912	-4.122804	0.95	143.8	2014-04-30	19:22:44
1385	50.327906	-4.122796	0.94	139.1	2014-04-30	19:22:45
1386	50.327925	-4.122963	1.51	280	2014-04-30	19:22:53
1387	50.327927	-4.122975	0.91	286	2014-04-30	19:22:54
1388	50.327929	-4.122999	1.71	278.8	2014-04-30	19:22:55
1389	50.327928	-4.123023	1.73	267.2	2014-04-30	19:22:56
1390	50.327927	-4.123036	0.92	258.9	2014-04-30	19:22:57
1391	50.327933	-4.123041	0.78	333.7	2014-04-30	19:22:58
1392	50.327939	-4.123046	0.78	333.3	2014-04-30	19:22:59
1393	50.327944	-4.123052	0.67	322.7	2014-04-30	19:23:00
1394	50.32795	-4.123052	0.69	355.5	2014-04-30	19:23:01
1395	50.327958	-4.123041	1.11	45.1	2014-04-30	19:23:02
1396	50.327958	-4.123027	1.04	89	2014-04-30	19:23:03
1397	50.327956	-4.123013	1.02	103.2	2014-04-30	19:23:04
1398	50.327954	-4.123001	0.85	104	2014-04-30	19:23:05
1399	50.327951	-4.122989	0.88	108	2014-04-30	19:23:06
1400	50.327948	-4.122976	1.01	110.6	2014-04-30	19:23:07
1401	50.327944	-4.122962	1.09	115.4	2014-04-30	19:23:08
1402	50.327939	-4.122949	1.07	119.8	2014-04-30	19:23:09
1403	50.327934	-4.122934	1.19	118.5	2014-04-30	19:23:10
1404	50.327929	-4.122918	1.28	118.2	2014-04-30	19:23:11
1405	50.327923	-4.122901	1.38	117.8	2014-04-30	19:23:12
1406	50.327916	-4.122882	1.56	121	2014-04-30	19:23:13
1407	50.327909	-4.122864	1.53	120	2014-04-30	19:23:14
1408	50.327899	-4.122848	1.57	132.6	2014-04-30	19:23:15
1409	50.327887	-4.12284	1.49	159.4	2014-04-30	19:23:16
1410	50.327874	-4.122844	1.4	191.3	2014-04-30	19:23:17
1411	50.327864	-4.122842	1.12	172.1	2014-04-30	19:23:18
1412	50.327853	-4.122835	1.39	158.3	2014-04-30	19:23:19
1413	50.327842	-4.122823	1.47	145.5	2014-04-30	19:23:20
1414	50.327837	-4.122829	0.66	221.7	2014-04-30	19:23:21
1415	50.327835	-4.122831	0.27	206.2	2014-04-30	19:23:22
1416	50.327839	-4.12284	0.83	304	2014-04-30	19:23:23
1417	50.327848	-4.12286	1.69	303.4	2014-04-30	19:23:24
1418	50.327849	-4.122862	0.07	303.4	2014-04-30	19:23:26
1419	50.327857	-4.122867	1	337.9	2014-04-30	19:23:27
1420	50.327907	-4.122981	1.64	304.4	2014-04-30	19:23:33
1421	50.327929	-4.122955	3.08	37.1	2014-04-30	19:23:34
1422	50.327952	-4.122886	5.54	61.7	2014-04-30	19:23:35
1423	50.327979	-4.122808	6.29	61.7	2014-04-30	19:23:36
1424	50.328018	-4.122749	6.02	44.2	2014-04-30	19:23:37
1425	50.328051	-4.122695	5.33	46.5	2014-04-30	19:23:38
1426	50.328066	-4.122618	5.77	72.4	2014-04-30	19:23:39
1427	50.328076	-4.122536	5.92	79.3	2014-04-30	19:23:40
1428	50.328086	-4.122453	5.98	80.2	2014-04-30	19:23:41
1429	50.328095	-4.122328	1.79	83.2	2014-04-30	19:23:46
1430	50.32808	-4.122411	6.13	253.9	2014-04-30	19:23:47
1431	50.328065	-4.122448	3.09	238.5	2014-04-30	19:23:48
1432	50.328053	-4.122513	4.83	254.2	2014-04-30	19:23:49
1433	50.328046	-4.122564	3.72	256.7	2014-04-30	19:23:50
1434	50.32804	-4.122597	2.41	254.5	2014-04-30	19:23:51
1435	50.328033	-4.122631	2.52	253	2014-04-30	19:23:52
1436	50.328027	-4.122654	1.8	248.7	2014-04-30	19:23:53
1437	50.328026	-4.122669	1.04	260.8	2014-04-30	19:23:54
1438	50.328026	-4.122678	0.66	268.3	2014-04-30	19:23:55
1439	50.328022	-4.122694	1.2	249.6	2014-04-30	19:23:56
1440	50.328019	-4.122718	1.73	256.9	2014-04-30	19:23:57
1441	50.328017	-4.122737	1.42	262.1	2014-04-30	19:23:58
1442	50.328013	-4.122765	1.99	258.7	2014-04-30	19:23:59
1443	50.328011	-4.122786	1.55	259.2	2014-04-30	19:24:00
1444	50.32801	-4.122798	0.82	265.4	2014-04-30	19:24:01
1445	50.328013	-4.122802	0.42	313	2014-04-30	19:24:02
1446	50.328014	-4.122806	0.33	288.3	2014-04-30	19:24:03
1447	50.328013	-4.122808	0.13	244.9	2014-04-30	19:24:04
1448	50.328005	-4.122821	1.28	225	2014-04-30	19:24:05
1449	50.327999	-4.122839	1.45	241.1	2014-04-30	19:24:06
1450	50.327994	-4.122857	1.36	249.1	2014-04-30	19:24:07
1451	50.327992	-4.12287	1.01	253.3	2014-04-30	19:24:08
1452	50.32799	-4.122883	0.93	259.5	2014-04-30	19:24:09
1453	50.327987	-4.122897	1.09	249.9	2014-04-30	19:24:10
1454	50.327984	-4.122908	0.83	251.8	2014-04-30	19:24:11
1455	50.327981	-4.12292	0.94	242.1	2014-04-30	19:24:12
1456	50.327975	-4.122935	1.25	241.4	2014-04-30	19:24:13
1457	50.327975	-4.122942	0.44	261.4	2014-04-30	19:24:14
1458	50.327978	-4.122937	0.48	39.1	2014-04-30	19:24:15
1459	50.32798	-4.122938	0.26	346.7	2014-04-30	19:24:16
1460	50.327984	-4.122948	0.82	298	2014-04-30	19:24:17
1461	50.327988	-4.122958	0.84	300.7	2014-04-30	19:24:18
1462	50.327993	-4.122969	0.93	309.2	2014-04-30	19:24:19
1463	50.327999	-4.122977	0.96	320.2	2014-04-30	19:24:20
1464	50.328005	-4.122985	0.83	317.8	2014-04-30	19:24:21
1465	50.328009	-4.122993	0.76	310.3	2014-04-30	19:24:22
1466	50.328014	-4.122989	0.57	31	2014-04-30	19:24:23
1467	50.328015	-4.12297	1.39	84.2	2014-04-30	19:24:24
1468	50.328014	-4.122949	1.5	95.4	2014-04-30	19:24:25
1469	50.32801	-4.12294	0.77	124.8	2014-04-30	19:24:26
1470	50.328003	-4.122941	0.79	186.9	2014-04-30	19:24:27
1471	50.327998	-4.122948	0.73	218	2014-04-30	19:24:28
1472	50.327992	-4.122958	0.94	229.3	2014-04-30	19:24:29
1473	50.327986	-4.122967	0.98	222.9	2014-04-30	19:24:30
1474	50.327981	-4.122979	1	241.1	2014-04-30	19:24:31
1475	50.327978	-4.122991	0.94	245.9	2014-04-30	19:24:32
1476	50.327975	-4.122996	0.43	229	2014-04-30	19:24:33
1477	50.327971	-4.123	0.56	207.8	2014-04-30	19:24:34
1478	50.327962	-4.123003	1.06	194.3	2014-04-30	19:24:35
1479	50.327952	-4.123009	1.15	198.7	2014-04-30	19:24:36
1480	50.327951	-4.123005	0.29	114.4	2014-04-30	19:24:37
1481	50.327956	-4.122994	0.94	53.5	2014-04-30	19:24:38
1482	50.327961	-4.12298	1.12	61	2014-04-30	19:24:39
1483	50.327966	-4.122967	1.15	58.2	2014-04-30	19:24:40
1484	50.327973	-4.122952	1.26	54.1	2014-04-30	19:24:41
1485	50.32798	-4.122938	1.33	52	2014-04-30	19:24:42
1486	50.327988	-4.122922	1.39	52.4	2014-04-30	19:24:43
1487	50.327996	-4.122906	1.46	51.7	2014-04-30	19:24:44
1488	50.328006	-4.122889	1.65	46.1	2014-04-30	19:24:45
1489	50.328016	-4.122873	1.59	45.9	2014-04-30	19:24:46
1490	50.328026	-4.122859	1.51	41.5	2014-04-30	19:24:47
1491	50.328035	-4.122858	0.95	5.1	2014-04-30	19:24:48
1492	50.328043	-4.122854	0.94	15.8	2014-04-30	19:24:49
1493	50.328052	-4.122854	1.02	1	2014-04-30	19:24:50
1494	50.328057	-4.122864	0.9	307.6	2014-04-30	19:24:51
1495	50.328063	-4.122866	0.64	349.9	2014-04-30	19:24:52
1496	50.328062	-4.122867	0.15	214.4	2014-04-30	19:24:53
1497	50.328047	-4.122884	2.06	217.5	2014-04-30	19:24:54
1498	50.328045	-4.122885	0.2	183.5	2014-04-30	19:24:55
1499	50.328045	-4.122885	0.01	209.6	2014-04-30	19:24:56
1500	50.328045	-4.122885	0.01	270	2014-04-30	19:24:57
1501	50.328045	-4.122885	0.02	233.6	2014-04-30	19:24:58
1502	50.328035	-4.122889	1.16	195.7	2014-04-30	19:24:59
1503	50.328028	-4.122891	0.79	189.1	2014-04-30	19:25:00
1504	50.32802	-4.122894	0.85	193.7	2014-04-30	19:25:01
1505	50.328013	-4.122895	0.77	185.3	2014-04-30	19:25:02
1506	50.328007	-4.122893	0.73	170.6	2014-04-30	19:25:03
1507	50.328001	-4.122889	0.77	153.8	2014-04-30	19:25:04
1508	50.327995	-4.12288	0.84	136.8	2014-04-30	19:25:05
1509	50.32799	-4.122869	0.99	125.1	2014-04-30	19:25:06
1510	50.327985	-4.122854	1.18	116.7	2014-04-30	19:25:07
1511	50.32798	-4.122836	1.43	113.9	2014-04-30	19:25:08
1512	50.32791	-4.122926	1.13	219.4	2014-04-30	19:25:17
1513	50.327905	-4.122908	1.37	110.7	2014-04-30	19:25:18
1514	50.327907	-4.122886	1.59	84	2014-04-30	19:25:19
1515	50.327908	-4.122867	1.35	84.8	2014-04-30	19:25:20
1516	50.327911	-4.122851	1.17	75.2	2014-04-30	19:25:21
1517	50.327914	-4.122865	0.52	293.6	2014-04-30	19:25:23
1518	50.327911	-4.122886	1.56	256.2	2014-04-30	19:25:24
1519	50.327904	-4.122906	1.59	242.8	2014-04-30	19:25:25
1520	50.327897	-4.122927	1.72	240	2014-04-30	19:25:26
1521	50.327891	-4.122953	1.93	250	2014-04-30	19:25:27
1522	50.327886	-4.122971	1.38	249.4	2014-04-30	19:25:28
1523	50.327886	-4.122981	0.76	262.2	2014-04-30	19:25:29
1524	50.327885	-4.122983	0.1	253.7	2014-04-30	19:25:30
1525	50.327889	-4.12299	0.71	311.3	2014-04-30	19:25:31
1526	50.327889	-4.122995	0.37	258.4	2014-04-30	19:25:32
1527	50.327884	-4.123003	0.77	228.4	2014-04-30	19:25:33
1528	50.32788	-4.123012	0.74	233.9	2014-04-30	19:25:34
1529	50.327877	-4.123024	0.94	244.2	2014-04-30	19:25:35
1530	50.327873	-4.123038	1.1	247	2014-04-30	19:25:36
1531	50.327869	-4.123049	0.91	243.1	2014-04-30	19:25:37
1532	50.327866	-4.12306	0.77	247.3	2014-04-30	19:25:38
1533	50.327865	-4.123068	0.58	259.9	2014-04-30	19:25:39
1534	50.327867	-4.123072	0.39	301.6	2014-04-30	19:25:40
1535	50.32787	-4.123075	0.41	326.7	2014-04-30	19:25:41
1536	50.327875	-4.12308	0.58	325	2014-04-30	19:25:42
1537	50.327893	-4.122992	0.26	72.4	2014-04-30	19:26:07
1538	50.327916	-4.123061	1.85	297.8	2014-04-30	19:26:10
1539	50.327925	-4.12304	1.83	54.9	2014-04-30	19:26:11
1540	50.327931	-4.123015	1.84	70.5	2014-04-30	19:26:12
1541	50.32793	-4.122996	1.38	91.9	2014-04-30	19:26:13
1542	50.327929	-4.122984	0.88	102.2	2014-04-30	19:26:14
1543	50.327924	-4.122974	0.84	127.6	2014-04-30	19:26:15
1544	50.327921	-4.122965	0.74	116.2	2014-04-30	19:26:16
1545	50.327919	-4.122957	0.59	111.2	2014-04-30	19:26:17
1546	50.327918	-4.12295	0.51	107.9	2014-04-30	19:26:18
1547	50.327917	-4.122945	0.38	107.2	2014-04-30	19:26:19
1548	50.327878	-4.123042	0.25	237.8	2014-04-30	19:26:52
1549	50.327877	-4.123075	2.34	267.5	2014-04-30	19:26:53
1550	50.327874	-4.123091	1.2	254.1	2014-04-30	19:26:54
1551	50.327868	-4.123096	0.76	208.7	2014-04-30	19:26:55
1552	50.327862	-4.123102	0.86	211.9	2014-04-30	19:26:56
1553	50.32786	-4.123113	0.8	254.4	2014-04-30	19:26:57
1554	50.327856	-4.123129	1.23	249.2	2014-04-30	19:26:58
1555	50.327852	-4.123145	1.18	252.1	2014-04-30	19:26:59
1556	50.32785	-4.123153	0.61	247.3	2014-04-30	19:27:00
1557	50.32785	-4.123145	0.55	90.9	2014-04-30	19:27:01
1558	50.327852	-4.12313	1.12	80.4	2014-04-30	19:27:02
1559	50.327854	-4.123112	1.3	80.1	2014-04-30	19:27:03
1560	50.327855	-4.123094	1.31	83.4	2014-04-30	19:27:04
1561	50.327853	-4.123022	1.27	92.4	2014-04-30	19:27:08
1562	50.327852	-4.123004	1.27	95.9	2014-04-30	19:27:09
1563	50.327851	-4.122987	1.23	93.9	2014-04-30	19:27:10
1564	50.327851	-4.122971	1.17	92.7	2014-04-30	19:27:11
1565	50.32785	-4.122955	1.08	93	2014-04-30	19:27:12
1566	50.327852	-4.122912	0.62	86.4	2014-04-30	19:27:17
1567	50.327855	-4.122908	0.21	48.4	2014-04-30	19:27:19
1568	50.327861	-4.122905	0.77	12	2014-04-30	19:27:20
1569	50.327871	-4.122905	1.05	1.3	2014-04-30	19:27:21
1570	50.327882	-4.122908	1.25	350.1	2014-04-30	19:27:22
1571	50.327894	-4.122912	1.33	348.7	2014-04-30	19:27:23
1572	50.327906	-4.122917	1.42	345.4	2014-04-30	19:27:24
1573	50.327916	-4.122939	1.91	304.2	2014-04-30	19:27:25
1574	50.327922	-4.122953	1.23	307.4	2014-04-30	19:27:26
1575	50.327926	-4.122965	1.01	296.9	2014-04-30	19:27:27
1576	50.327929	-4.122977	0.84	288.1	2014-04-30	19:27:28
1577	50.32793	-4.12299	0.94	280.3	2014-04-30	19:27:29
1578	50.327934	-4.122997	0.68	305	2014-04-30	19:27:30
1579	50.327953	-4.123034	0.85	309.7	2014-04-30	19:27:34
1580	50.327952	-4.123054	1.42	262.1	2014-04-30	19:27:35
1581	50.327943	-4.12307	1.54	228.7	2014-04-30	19:27:36
1582	50.327936	-4.123084	1.2	234.2	2014-04-30	19:27:37
1583	50.32794	-4.123091	0.62	308.1	2014-04-30	19:27:38
1584	50.327943	-4.123096	0.57	316.1	2014-04-30	19:27:39
1585	50.327947	-4.123102	0.53	315.4	2014-04-30	19:27:40
1586	50.32795	-4.123107	0.51	317.9	2014-04-30	19:27:41
1587	50.327836	-4.123171	2.71	199.9	2014-04-30	19:27:46
1588	50.327836	-4.123188	1.19	273.6	2014-04-30	19:27:47
1589	50.327839	-4.123193	0.44	311.5	2014-04-30	19:27:48
1590	50.327836	-4.123192	0.34	163.7	2014-04-30	19:27:49
1591	50.327833	-4.123196	0.44	221.7	2014-04-30	19:27:50
1592	50.327831	-4.123207	0.82	255.6	2014-04-30	19:27:51
1593	50.327829	-4.12321	0.32	230.7	2014-04-30	19:27:52
1594	50.327822	-4.123206	0.85	156.3	2014-04-30	19:27:53
1595	50.327814	-4.123189	1.48	128.1	2014-04-30	19:27:54
1596	50.327809	-4.123177	1.06	123.5	2014-04-30	19:27:55
1597	50.327807	-4.123164	0.95	106	2014-04-30	19:27:56
1598	50.327811	-4.123139	1.83	72.5	2014-04-30	19:27:57
1599	50.327827	-4.12309	3.9	64	2014-04-30	19:27:58
1600	50.327859	-4.123032	5.44	49.2	2014-04-30	19:27:59
1601	50.327906	-4.122973	6.74	38.6	2014-04-30	19:28:00
1602	50.327958	-4.122905	7.51	39.9	2014-04-30	19:28:01
1603	50.328006	-4.122851	6.58	35.4	2014-04-30	19:28:02
1604	50.328046	-4.122799	5.82	40.1	2014-04-30	19:28:03
1605	50.328086	-4.122719	7.21	51.8	2014-04-30	19:28:04
1606	50.328128	-4.122664	6.1	39.8	2014-04-30	19:28:05
1607	50.32816	-4.122647	3.73	19.5	2014-04-30	19:28:06
1608	50.328176	-4.122638	1.95	18.2	2014-04-30	19:28:07
1609	50.328182	-4.122638	0.64	2.7	2014-04-30	19:28:08
1610	50.328185	-4.122647	0.75	292.7	2014-04-30	19:28:09
1611	50.328182	-4.122663	1.17	256.1	2014-04-30	19:28:10
1612	50.328175	-4.122682	1.56	239.8	2014-04-30	19:28:11
1613	50.328167	-4.122706	1.92	241.5	2014-04-30	19:28:12
1614	50.328157	-4.122727	1.87	232.8	2014-04-30	19:28:13
1615	50.328145	-4.122738	1.5	210.6	2014-04-30	19:28:14
1616	50.328134	-4.122744	1.31	200.6	2014-04-30	19:28:15
1617	50.328123	-4.122749	1.34	195.3	2014-04-30	19:28:16
1618	50.328111	-4.122749	1.29	181	2014-04-30	19:28:17
1619	50.328101	-4.122755	1.19	198.7	2014-04-30	19:28:18
1620	50.328092	-4.12276	1.09	199.5	2014-04-30	19:28:19
1621	50.328083	-4.122768	1.12	211	2014-04-30	19:28:20
1622	50.328076	-4.12278	1.2	227.4	2014-04-30	19:28:21
1623	50.328065	-4.122792	1.44	214.1	2014-04-30	19:28:22
1624	50.328052	-4.122811	2.01	222.9	2014-04-30	19:28:23
1625	50.32804	-4.122829	1.81	225.5	2014-04-30	19:28:24
1626	50.328033	-4.122841	1.21	224.8	2014-04-30	19:28:25
1627	50.328029	-4.122845	0.56	211.5	2014-04-30	19:28:26
1628	50.328021	-4.122845	0.81	176.2	2014-04-30	19:28:27
1629	50.328012	-4.122849	1.03	197.6	2014-04-30	19:28:28
1630	50.328006	-4.122861	1.13	231	2014-04-30	19:28:29
1631	50.327999	-4.122879	1.47	238.2	2014-04-30	19:28:30
1632	50.327994	-4.122899	1.52	247.6	2014-04-30	19:28:31
1633	50.327989	-4.122915	1.26	244.6	2014-04-30	19:28:32
1634	50.327982	-4.122926	1.16	226.3	2014-04-30	19:28:33
1635	50.327972	-4.122935	1.24	210.9	2014-04-30	19:28:34
1636	50.327965	-4.122947	1.11	226.6	2014-04-30	19:28:35
1637	50.327961	-4.122957	0.86	236.6	2014-04-30	19:28:36
1638	50.327958	-4.122967	0.77	247.2	2014-04-30	19:28:37
1639	50.327958	-4.122979	0.89	263.4	2014-04-30	19:28:38
1640	50.327958	-4.122988	0.6	270	2014-04-30	19:28:39
1641	50.327955	-4.122997	0.72	248.6	2014-04-30	19:28:40
1642	50.327951	-4.12301	1	244.6	2014-04-30	19:28:41
1643	50.327947	-4.123027	1.32	248.8	2014-04-30	19:28:42
1644	50.327942	-4.12304	1.07	238.9	2014-04-30	19:28:43
1645	50.327942	-4.123041	0.05	281.9	2014-04-30	19:28:44
1646	50.327946	-4.123028	0.99	63.7	2014-04-30	19:28:45
1647	50.32795	-4.123017	0.92	62.3	2014-04-30	19:28:46
1648	50.327953	-4.123008	0.71	62.6	2014-04-30	19:28:47
1649	50.327955	-4.123	0.6	71.8	2014-04-30	19:28:48
1650	50.327955	-4.122993	0.47	86.6	2014-04-30	19:28:49
1651	50.327954	-4.122989	0.33	104.8	2014-04-30	19:28:50
1652	50.327954	-4.122989	0.01	16.7	2014-04-30	19:28:52
1653	50.327954	-4.122989	0	0	2014-04-30	19:28:53
1654	50.327954	-4.122989	0	0	2014-04-30	19:28:54
1655	50.327953	-4.122991	0.17	223	2014-04-30	19:28:55
1656	50.327942	-4.122996	1.36	198.1	2014-04-30	19:28:56
1657	50.327928	-4.123003	1.52	198.2	2014-04-30	19:28:57
1658	50.327916	-4.123008	1.41	192.7	2014-04-30	19:28:58
1659	50.327908	-4.123001	0.99	153.3	2014-04-30	19:28:59
1660	50.327905	-4.122974	1.99	101.4	2014-04-30	19:29:00
1661	50.327909	-4.122921	3.77	81.9	2014-04-30	19:29:01
1662	50.327918	-4.122856	4.72	78.3	2014-04-30	19:29:02
1663	50.327923	-4.12281	3.36	80.9	2014-04-30	19:29:03
1664	50.327926	-4.12278	2.16	81.5	2014-04-30	19:29:04
1665	50.327926	-4.122768	0.42	85.6	2014-04-30	19:29:06
1666	50.327924	-4.122783	1.09	255.6	2014-04-30	19:29:07
1667	50.32792	-4.122803	1.47	253.1	2014-04-30	19:29:08
1668	50.327915	-4.122822	1.52	248.1	2014-04-30	19:29:09
1669	50.32791	-4.12284	1.33	246.5	2014-04-30	19:29:10
1670	50.327905	-4.122856	1.28	244	2014-04-30	19:29:11
1671	50.327901	-4.122874	1.42	249.2	2014-04-30	19:29:12
1672	50.327896	-4.122892	1.35	249.8	2014-04-30	19:29:13
1673	50.327896	-4.122894	0.16	245.3	2014-04-30	19:29:14
1674	50.327895	-4.122896	0.2	229.9	2014-04-30	19:29:15
1675	50.327894	-4.122898	0.15	251.9	2014-04-30	19:29:16
1676	50.327893	-4.122902	0.23	246.5	2014-04-30	19:29:17
1677	50.327888	-4.12292	1.46	246.3	2014-04-30	19:29:18
1678	50.327887	-4.122938	1.22	266.1	2014-04-30	19:29:19
1679	50.327889	-4.12295	0.91	284.9	2014-04-30	19:29:20
1680	50.327886	-4.122964	1.09	248.5	2014-04-30	19:29:21
1681	50.327881	-4.122981	1.29	247	2014-04-30	19:29:22
1682	50.32788	-4.12299	0.34	260.7	2014-04-30	19:29:24
1683	50.327875	-4.123007	1.29	243.9	2014-04-30	19:29:25
1684	50.327872	-4.123022	1.11	250.4	2014-04-30	19:29:26
1685	50.327871	-4.123031	0.64	263.3	2014-04-30	19:29:27
1686	50.327871	-4.123032	0.13	239.8	2014-04-30	19:29:28
1687	50.327871	-4.123042	0.72	276	2014-04-30	19:29:29
1688	50.327871	-4.123045	0.16	266.4	2014-04-30	19:29:30
1689	50.327866	-4.123045	0.55	183.1	2014-04-30	19:29:31
1690	50.327861	-4.123048	0.57	198.8	2014-04-30	19:29:32
1691	50.327856	-4.123052	0.67	209.1	2014-04-30	19:29:33
1692	50.327851	-4.123059	0.76	219.3	2014-04-30	19:29:34
1693	50.327847	-4.123066	0.68	225.8	2014-04-30	19:29:35
1694	50.327843	-4.123073	0.65	236.8	2014-04-30	19:29:36
1695	50.327841	-4.123081	0.61	242	2014-04-30	19:29:37
1696	50.327838	-4.123088	0.55	236.9	2014-04-30	19:29:38
1697	50.327819	-4.123111	0.55	218	2014-04-30	19:29:43
1698	50.327814	-4.123114	0.58	202.5	2014-04-30	19:29:44
1699	50.32781	-4.123112	0.46	155	2014-04-30	19:29:45
1700	50.327807	-4.123106	0.56	131.9	2014-04-30	19:29:46
1701	50.327803	-4.123097	0.73	120.8	2014-04-30	19:29:47
1702	50.327833	-4.122919	0.21	75.4	2014-04-30	19:30:49
1703	50.327823	-4.122948	2.32	240.6	2014-04-30	19:30:50
1704	50.327819	-4.122964	1.23	250.1	2014-04-30	19:30:51
1705	50.327814	-4.122972	0.82	226.3	2014-04-30	19:30:52
1706	50.327809	-4.122977	0.6	215.9	2014-04-30	19:30:53
1707	50.327806	-4.122988	0.87	241.9	2014-04-30	19:30:54
1708	50.327803	-4.123004	1.2	252.8	2014-04-30	19:30:55
1709	50.3278	-4.123016	0.87	252.6	2014-04-30	19:30:56
1710	50.327801	-4.123027	0.75	273.6	2014-04-30	19:30:57
1711	50.327802	-4.123038	0.83	281	2014-04-30	19:30:58
1712	50.327803	-4.123049	0.77	277	2014-04-30	19:30:59
1713	50.327807	-4.123059	0.84	305.1	2014-04-30	19:31:00
1714	50.327809	-4.123076	1.27	278	2014-04-30	19:31:01
1715	50.327807	-4.12309	0.98	259.6	2014-04-30	19:31:02
1716	50.327803	-4.123095	0.31	218.1	2014-04-30	19:31:04
1717	50.327801	-4.123109	1.03	255.3	2014-04-30	19:31:05
1718	50.327799	-4.123127	1.28	263.8	2014-04-30	19:31:06
1719	50.327799	-4.123143	1.11	270.5	2014-04-30	19:31:07
1720	50.327803	-4.123158	1.15	288.4	2014-04-30	19:31:08
1721	50.327805	-4.123172	1	284.1	2014-04-30	19:31:09
1722	50.327805	-4.123181	0.66	269.1	2014-04-30	19:31:10
1723	50.327805	-4.123188	0.5	279.7	2014-04-30	19:31:11
1724	50.327805	-4.123198	0.73	261.9	2014-04-30	19:31:12
1725	50.327803	-4.123212	1.01	257.2	2014-04-30	19:31:13
1726	50.327801	-4.123226	1.03	259	2014-04-30	19:31:14
1727	50.327798	-4.123239	0.97	248.5	2014-04-30	19:31:15
1728	50.327793	-4.123249	0.43	231.5	2014-04-30	19:31:17
1729	50.327791	-4.123244	0.41	126	2014-04-30	19:31:18
1730	50.327789	-4.123235	0.69	104.9	2014-04-30	19:31:19
1731	50.327787	-4.123225	0.72	105.7	2014-04-30	19:31:20
1732	50.327785	-4.123214	0.77	109.2	2014-04-30	19:31:21
1733	50.327782	-4.123205	0.74	116	2014-04-30	19:31:22
1734	50.327779	-4.123197	0.64	119.8	2014-04-30	19:31:23
1735	50.327777	-4.12319	0.61	118.4	2014-04-30	19:31:24
1736	50.327773	-4.12318	0.76	116.9	2014-04-30	19:31:25
1737	50.32777	-4.123171	0.72	119.6	2014-04-30	19:31:26
1738	50.327766	-4.123165	0.63	134.1	2014-04-30	19:31:27
1739	50.327762	-4.123161	0.6	151.7	2014-04-30	19:31:28
1740	50.327757	-4.123159	0.51	164.5	2014-04-30	19:31:29
1741	50.327762	-4.123188	2.15	284.8	2014-04-30	19:31:30
1742	50.327772	-4.123207	1.74	309.6	2014-04-30	19:31:31
1743	50.327772	-4.123204	0.21	87.2	2014-04-30	19:31:32
1744	50.327776	-4.123175	2.09	78.7	2014-04-30	19:31:33
1745	50.327781	-4.123121	3.91	81.6	2014-04-30	19:31:34
1746	50.327786	-4.123085	2.62	77	2014-04-30	19:31:35
1747	50.327783	-4.123065	1.49	102.3	2014-04-30	19:31:36
1748	50.327778	-4.123046	1.5	115.4	2014-04-30	19:31:37
1749	50.327771	-4.123028	1.45	119.2	2014-04-30	19:31:38
1750	50.327764	-4.123013	1.28	127.3	2014-04-30	19:31:39
1751	50.327758	-4.122999	1.21	123.9	2014-04-30	19:31:40
1752	50.327752	-4.122982	1.39	120.6	2014-04-30	19:31:41
1753	50.327747	-4.122962	1.53	109.6	2014-04-30	19:31:42
1754	50.327742	-4.122954	0.79	134.2	2014-04-30	19:31:43
1755	50.32774	-4.122931	1.66	98.7	2014-04-30	19:31:44
1756	50.327736	-4.12291	1.57	107.7	2014-04-30	19:31:45
1757	50.327731	-4.122889	1.59	110.2	2014-04-30	19:31:46
1758	50.327725	-4.122868	1.63	111.2	2014-04-30	19:31:47
1759	50.327721	-4.12285	1.38	111.5	2014-04-30	19:31:48
1760	50.32772	-4.122836	0.95	99.7	2014-04-30	19:31:49
1761	50.327713	-4.122823	1.2	126.6	2014-04-30	19:31:50
1762	50.327707	-4.122808	1.26	119.9	2014-04-30	19:31:51
1763	50.327701	-4.122791	1.38	121.8	2014-04-30	19:31:52
1764	50.327695	-4.122777	1.18	122.7	2014-04-30	19:31:53
1765	50.32769	-4.122764	1.12	123.4	2014-04-30	19:31:54
1766	50.327683	-4.122751	1.15	127	2014-04-30	19:31:55
1767	50.327679	-4.122749	0.56	167.8	2014-04-30	19:31:56
1768	50.327674	-4.122749	0.49	173.7	2014-04-30	19:31:57
1769	50.32767	-4.122741	0.68	131.2	2014-04-30	19:31:58
1770	50.327665	-4.122727	1.21	120	2014-04-30	19:31:59
1771	50.327658	-4.122713	1.22	125	2014-04-30	19:32:00
1772	50.327769	-4.12304	0.37	297.9	2014-04-30	19:33:11
1773	50.327778	-4.123049	1.12	327.9	2014-04-30	19:33:12
1774	50.327782	-4.123046	0.57	23.5	2014-04-30	19:33:13
1775	50.327787	-4.123054	0.79	312.1	2014-04-30	19:33:14
1776	50.327792	-4.123065	0.98	304	2014-04-30	19:33:15
1777	50.327796	-4.123076	0.84	296.3	2014-04-30	19:33:16
1778	50.327799	-4.123077	0.36	344.6	2014-04-30	19:33:17
1779	50.327803	-4.123066	0.94	61.6	2014-04-30	19:33:18
1780	50.327805	-4.123062	0.4	41.9	2014-04-30	19:33:19
1781	50.327809	-4.12306	0.44	18.1	2014-04-30	19:33:20
1782	50.327811	-4.12306	0.16	0	2014-04-30	19:33:21
1783	50.327812	-4.123046	1.05	80.3	2014-04-30	19:33:22
1784	50.327818	-4.123031	1.25	57.3	2014-04-30	19:33:23
1785	50.327822	-4.123028	0.51	26.9	2014-04-30	19:33:24
1786	50.327827	-4.123034	0.69	319.5	2014-04-30	19:33:25
1787	50.327833	-4.123047	1.17	306.8	2014-04-30	19:33:26
1788	50.32784	-4.123061	1.25	306.2	2014-04-30	19:33:27
1789	50.327847	-4.123069	0.95	323.2	2014-04-30	19:33:28
1790	50.327855	-4.123067	0.94	7.6	2014-04-30	19:33:29
1791	50.327859	-4.12307	0.46	338.8	2014-04-30	19:33:30
1792	50.327862	-4.123077	0.63	302.4	2014-04-30	19:33:31
1793	50.32787	-4.123081	0.93	341.2	2014-04-30	19:33:32
1794	50.327876	-4.123089	0.84	320.9	2014-04-30	19:33:33
1795	50.327877	-4.123092	0.29	305.9	2014-04-30	19:33:34
1796	50.327878	-4.123095	0.22	301.3	2014-04-30	19:33:35
1797	50.32788	-4.123081	0.98	77.4	2014-04-30	19:33:36
1798	50.327883	-4.123056	1.84	81.2	2014-04-30	19:33:37
1799	50.327886	-4.123031	1.77	80	2014-04-30	19:33:38
1800	50.327888	-4.123006	1.79	80.7	2014-04-30	19:33:39
1801	50.32789	-4.122981	1.8	81.9	2014-04-30	19:33:40
1802	50.327902	-4.122909	1.32	75.8	2014-04-30	19:33:44
1803	50.327914	-4.122949	3.1	294.5	2014-04-30	19:33:45
1804	50.32792	-4.122987	2.81	285.8	2014-04-30	19:33:46
1805	50.327925	-4.123004	1.31	291.7	2014-04-30	19:33:47
1806	50.327931	-4.122998	0.85	29.5	2014-04-30	19:33:48
1807	50.327934	-4.122986	0.92	69.3	2014-04-30	19:33:49
1808	50.327936	-4.122973	0.98	76.1	2014-04-30	19:33:50
1809	50.327944	-4.122961	1.21	42.8	2014-04-30	19:33:51
1810	50.327953	-4.122949	1.26	42.7	2014-04-30	19:33:52
1811	50.327962	-4.122937	1.32	39.6	2014-04-30	19:33:53
1812	50.327968	-4.122926	1.04	48.9	2014-04-30	19:33:54
1813	50.327959	-4.12294	1.44	224.5	2014-04-30	19:33:55
1814	50.327944	-4.122955	1.95	211.5	2014-04-30	19:33:56
1815	50.327928	-4.122957	1.77	184.8	2014-04-30	19:33:57
1816	50.32792	-4.122926	2.42	112.7	2014-04-30	19:33:58
1817	50.327921	-4.122859	4.74	87.6	2014-04-30	19:33:59
1818	50.327934	-4.122781	5.72	76.1	2014-04-30	19:34:00
1819	50.327957	-4.122702	6.19	64.9	2014-04-30	19:34:01
1820	50.327979	-4.122641	5	60.6	2014-04-30	19:34:02
1821	50.327993	-4.122589	3.94	67.9	2014-04-30	19:34:03
1822	50.328009	-4.122556	3.03	51.8	2014-04-30	19:34:04
1823	50.328021	-4.12254	1.7	39.5	2014-04-30	19:34:05
1824	50.328024	-4.12253	0.8	71.6	2014-04-30	19:34:06
1825	50.328023	-4.122541	0.41	262.8	2014-04-30	19:34:08
1826	50.328027	-4.122563	1.66	287	2014-04-30	19:34:09
1827	50.328036	-4.122585	1.81	304.1	2014-04-30	19:34:10
1828	50.328043	-4.122603	1.51	301.3	2014-04-30	19:34:11
1829	50.328046	-4.122606	0.42	329.6	2014-04-30	19:34:12
1830	50.328048	-4.122589	1.19	79.1	2014-04-30	19:34:13
1831	50.328051	-4.122562	1.94	81.1	2014-04-30	19:34:14
1832	50.32806	-4.122529	2.59	68.2	2014-04-30	19:34:15
1833	50.328067	-4.1225	2.19	67.4	2014-04-30	19:34:16
1834	50.328071	-4.122496	0.25	35.3	2014-04-30	19:34:18
1835	50.328078	-4.122512	1.36	302.3	2014-04-30	19:34:19
1836	50.328085	-4.122532	1.6	299.7	2014-04-30	19:34:20
1837	50.328094	-4.122551	1.7	307.1	2014-04-30	19:34:21
1838	50.328101	-4.122572	1.71	298.8	2014-04-30	19:34:22
1839	50.328109	-4.122594	1.81	298.7	2014-04-30	19:34:23
1840	50.328119	-4.122619	2.06	301.7	2014-04-30	19:34:24
1841	50.328128	-4.12264	1.81	305.5	2014-04-30	19:34:25
1842	50.328133	-4.122648	0.84	311.8	2014-04-30	19:34:26
1843	50.328132	-4.122655	0.46	250	2014-04-30	19:34:27
1844	50.328125	-4.122661	0.9	212.6	2014-04-30	19:34:28
1845	50.32812	-4.122674	1.02	239.4	2014-04-30	19:34:29
1846	50.328115	-4.122686	1.05	235.3	2014-04-30	19:34:30
1847	50.32811	-4.122694	0.83	222.7	2014-04-30	19:34:31
1848	50.328103	-4.122706	1.14	227.1	2014-04-30	19:34:32
1849	50.328098	-4.122723	1.34	246.1	2014-04-30	19:34:33
1850	50.328098	-4.122737	1.02	269	2014-04-30	19:34:34
1851	50.328097	-4.122734	0.25	113.8	2014-04-30	19:34:35
1852	50.328096	-4.122729	0.37	96	2014-04-30	19:34:36
1853	50.328093	-4.122734	0.53	228.4	2014-04-30	19:34:37
1854	50.328089	-4.122745	0.87	236.3	2014-04-30	19:34:38
1855	50.328088	-4.122757	0.92	261.8	2014-04-30	19:34:39
1856	50.328085	-4.122776	1.32	256.9	2014-04-30	19:34:40
1857	50.328082	-4.122798	1.64	256.9	2014-04-30	19:34:41
1858	50.328077	-4.122811	1.03	240.1	2014-04-30	19:34:42
1859	50.328076	-4.12282	0.67	257.2	2014-04-30	19:34:43
1860	50.328076	-4.12284	1.44	273.7	2014-04-30	19:34:44
1861	50.328078	-4.122859	1.37	275.9	2014-04-30	19:34:45
1862	50.328077	-4.122866	0.47	266.6	2014-04-30	19:34:46
1863	50.328075	-4.122864	0.27	150.6	2014-04-30	19:34:47
1864	50.328074	-4.122866	0.21	215.6	2014-04-30	19:34:48
1865	50.328068	-4.122872	0.79	216.6	2014-04-30	19:34:49
1866	50.328061	-4.122882	1.03	220.1	2014-04-30	19:34:50
1867	50.328056	-4.122892	0.94	231.3	2014-04-30	19:34:51
1868	50.32805	-4.1229	0.9	220.9	2014-04-30	19:34:52
1869	50.328046	-4.122903	0.24	207.6	2014-04-30	19:34:54
1870	50.328046	-4.122903	0.01	0	2014-04-30	19:34:55
1871	50.328046	-4.122904	0.06	217.8	2014-04-30	19:34:56
1872	50.32804	-4.122909	0.67	212.1	2014-04-30	19:34:57
1873	50.328038	-4.122911	0.33	215.2	2014-04-30	19:34:58
1874	50.328039	-4.122911	0.08	13.4	2014-04-30	19:34:59
1875	50.328036	-4.122907	0.44	130	2014-04-30	19:35:00
1876	50.328028	-4.122908	0.87	187.4	2014-04-30	19:35:01
1877	50.32802	-4.122912	0.98	197.4	2014-04-30	19:35:02
1878	50.32801	-4.122915	1.09	188.8	2014-04-30	19:35:03
1879	50.328002	-4.122916	0.95	187.2	2014-04-30	19:35:04
1880	50.327994	-4.122915	0.84	172.7	2014-04-30	19:35:05
1881	50.327986	-4.122912	0.95	170.2	2014-04-30	19:35:06
1882	50.327979	-4.122905	0.93	146.5	2014-04-30	19:35:07
1883	50.327973	-4.122899	0.87	146.8	2014-04-30	19:35:08
1884	50.327973	-4.122869	2.13	90	2014-04-30	19:35:09
1885	50.327981	-4.122811	4.2	77.2	2014-04-30	19:35:10
1886	50.328001	-4.12274	5.53	66.4	2014-04-30	19:35:11
1887	50.328041	-4.122667	6.89	48.9	2014-04-30	19:35:12
1888	50.328087	-4.122605	6.67	41	2014-04-30	19:35:13
1889	50.328119	-4.122551	5.25	47.5	2014-04-30	19:35:14
1890	50.328147	-4.122496	5	50.5	2014-04-30	19:35:15
1891	50.328173	-4.122456	4.09	44.4	2014-04-30	19:35:16
1892	50.328194	-4.122428	3.07	40.9	2014-04-30	19:35:17
1893	50.32821	-4.122401	2.61	46.6	2014-04-30	19:35:18
1894	50.328226	-4.122373	2.64	49.7	2014-04-30	19:35:19
1895	50.328233	-4.122375	0.78	348.1	2014-04-30	19:35:20
1896	50.328229	-4.122399	1.75	255.5	2014-04-30	19:35:21
1897	50.328223	-4.122426	2.06	251	2014-04-30	19:35:22
1898	50.328213	-4.122457	2.4	244.7	2014-04-30	19:35:23
1899	50.328204	-4.122484	2.19	240.7	2014-04-30	19:35:24
1900	50.328193	-4.122498	1.54	221.4	2014-04-30	19:35:25
1901	50.328185	-4.12251	1.25	223.7	2014-04-30	19:35:26
1902	50.328179	-4.122533	1.76	246.9	2014-04-30	19:35:27
1903	50.328173	-4.122553	1.58	245.5	2014-04-30	19:35:28
1904	50.32817	-4.122565	0.92	251.1	2014-04-30	19:35:29
1905	50.328169	-4.122567	0.17	220.9	2014-04-30	19:35:30
1906	50.328164	-4.122583	1.29	244.3	2014-04-30	19:35:31
1907	50.328162	-4.122594	0.84	251.3	2014-04-30	19:35:32
1908	50.328163	-4.122604	0.7	285.4	2014-04-30	19:35:33
1909	50.328161	-4.122617	0.97	255.5	2014-04-30	19:35:34
1910	50.328158	-4.122633	1.18	251	2014-04-30	19:35:35
1911	50.328156	-4.12265	1.23	259.1	2014-04-30	19:35:36
1912	50.328155	-4.122665	1.1	266.1	2014-04-30	19:35:37
1913	50.328153	-4.122679	0.99	259.7	2014-04-30	19:35:38
1914	50.328152	-4.122691	0.85	256.7	2014-04-30	19:35:39
1915	50.32815	-4.122701	0.76	252.9	2014-04-30	19:35:40
1916	50.328146	-4.122715	1.06	245.6	2014-04-30	19:35:41
1917	50.328141	-4.122724	0.8	233.8	2014-04-30	19:35:42
1918	50.328138	-4.122732	0.72	239.6	2014-04-30	19:35:43
1919	50.328134	-4.122745	1	242.3	2014-04-30	19:35:44
1920	50.328131	-4.122762	1.24	254.3	2014-04-30	19:35:45
1921	50.328126	-4.122781	1.46	248.2	2014-04-30	19:35:46
1922	50.328122	-4.122796	1.19	246.4	2014-04-30	19:35:47
1923	50.328116	-4.122807	0.99	231.7	2014-04-30	19:35:48
1924	50.328114	-4.122812	0.22	231	2014-04-30	19:35:50
1925	50.328112	-4.12282	0.65	248	2014-04-30	19:35:51
1926	50.328109	-4.122829	0.69	245.8	2014-04-30	19:35:52
1927	50.328106	-4.122839	0.78	239.8	2014-04-30	19:35:53
1928	50.328101	-4.122852	1.12	240.6	2014-04-30	19:35:54
1929	50.328096	-4.122862	0.42	236.5	2014-04-30	19:35:56
1930	50.328091	-4.12288	1.35	245.1	2014-04-30	19:35:57
1931	50.328086	-4.1229	1.57	246.6	2014-04-30	19:35:58
1932	50.328079	-4.122915	1.32	237.4	2014-04-30	19:35:59
1933	50.328072	-4.122923	0.99	213.4	2014-04-30	19:36:00
1934	50.328066	-4.122927	0.71	203.9	2014-04-30	19:36:01
1935	50.328061	-4.122925	0.6	165	2014-04-30	19:36:02
1936	50.328059	-4.122919	0.46	115.5	2014-04-30	19:36:03
1937	50.328055	-4.122915	0.58	151	2014-04-30	19:36:04
1938	50.328046	-4.122914	0.98	176.2	2014-04-30	19:36:05
1939	50.328038	-4.122912	0.88	170.6	2014-04-30	19:36:06
1940	50.328031	-4.12291	0.83	170.1	2014-04-30	19:36:07
1941	50.328024	-4.122909	0.75	171.3	2014-04-30	19:36:08
1942	50.328018	-4.122908	0.69	174.6	2014-04-30	19:36:09
1943	50.328012	-4.122907	0.63	173.5	2014-04-30	19:36:10
1944	50.328003	-4.122899	0.3	151.5	2014-04-30	19:36:14
1945	50.328003	-4.122899	0.01	0	2014-04-30	19:36:15
1946	50.328003	-4.122899	0.01	270	2014-04-30	19:36:16
1947	50.328003	-4.122892	0.46	86.5	2014-04-30	19:36:17
1948	50.328003	-4.122884	0.6	88.2	2014-04-30	19:36:18
1949	50.328003	-4.122877	0.5	91	2014-04-30	19:36:19
1950	50.328003	-4.122875	0.16	83.7	2014-04-30	19:36:20
1951	50.328003	-4.122875	0.01	299.4	2014-04-30	19:36:22
1952	50.328003	-4.122875	0	0	2014-04-30	19:36:23
1953	50.328003	-4.122875	0.01	180	2014-04-30	19:36:24
1954	50.327999	-4.122877	0.54	198.6	2014-04-30	19:36:25
1955	50.327995	-4.12288	0.44	205.4	2014-04-30	19:36:26
1956	50.32799	-4.122883	0.65	197.7	2014-04-30	19:36:27
1957	50.327982	-4.122883	0.79	182.2	2014-04-30	19:36:28
1958	50.327966	-4.122956	0.1	250.1	2014-04-30	19:37:23
1959	50.32797	-4.122934	1.68	72.5	2014-04-30	19:37:24
1960	50.327966	-4.122935	0.43	192	2014-04-30	19:37:25
1961	50.32797	-4.122921	1.1	66.6	2014-04-30	19:37:26
1962	50.327976	-4.122887	2.46	76	2014-04-30	19:37:27
1963	50.327981	-4.122856	2.32	74.1	2014-04-30	19:37:28
1964	50.327982	-4.122827	2.08	87.4	2014-04-30	19:37:29
1965	50.32798	-4.122791	2.54	94.2	2014-04-30	19:37:30
1966	50.327979	-4.122755	2.56	92.5	2014-04-30	19:37:31
1967	50.327979	-4.12272	2.49	91.3	2014-04-30	19:37:32
1968	50.327974	-4.122735	0.61	243	2014-04-30	19:37:34
1969	50.327968	-4.122772	2.72	254.9	2014-04-30	19:37:35
1970	50.327965	-4.122823	1.83	265.8	2014-04-30	19:37:37
1971	50.327966	-4.122848	1.75	271.5	2014-04-30	19:37:38
1972	50.327965	-4.122866	1.32	267.5	2014-04-30	19:37:39
1973	50.327964	-4.122881	1.03	264.3	2014-04-30	19:37:40
1974	50.327962	-4.122891	0.74	250.8	2014-04-30	19:37:41
1975	50.327959	-4.122898	0.61	238.5	2014-04-30	19:37:42
1976	50.327958	-4.122893	0.38	111.4	2014-04-30	19:37:43
1977	50.327959	-4.122886	0.48	81.1	2014-04-30	19:37:44
1978	50.327959	-4.12288	0.46	91.1	2014-04-30	19:37:45
1979	50.327958	-4.122893	0.97	267.2	2014-04-30	19:37:46
1980	50.327955	-4.122901	0.65	233.9	2014-04-30	19:37:47
1981	50.327952	-4.122905	0.46	222.7	2014-04-30	19:37:48
1982	50.327947	-4.122902	0.31	158.3	2014-04-30	19:37:50
1983	50.327942	-4.122904	0.58	194.3	2014-04-30	19:37:51
1984	50.327935	-4.122917	1.17	232.8	2014-04-30	19:37:52
1985	50.327931	-4.122927	0.83	234.2	2014-04-30	19:37:53
1986	50.327926	-4.122935	0.78	229	2014-04-30	19:37:54
1987	50.32792	-4.122938	0.74	200.4	2014-04-30	19:37:55
1988	50.327915	-4.122928	0.95	127.6	2014-04-30	19:37:56
1989	50.327908	-4.122912	1.36	124.7	2014-04-30	19:37:57
1990	50.327902	-4.122896	1.34	120.6	2014-04-30	19:37:58
1991	50.327896	-4.12288	1.29	118.5	2014-04-30	19:37:59
1992	50.327891	-4.122864	1.24	116.3	2014-04-30	19:38:00
1993	50.327886	-4.122851	1.08	120.2	2014-04-30	19:38:01
1994	50.327887	-4.122828	1.67	89	2014-04-30	19:38:02
1995	50.327895	-4.122782	3.39	73.8	2014-04-30	19:38:03
1996	50.327913	-4.122726	4.49	63.2	2014-04-30	19:38:04
1997	50.327945	-4.122658	5.95	53.6	2014-04-30	19:38:05
1998	50.327976	-4.122591	5.86	54.5	2014-04-30	19:38:06
1999	50.328005	-4.122535	5.13	50.9	2014-04-30	19:38:07
[truncated: 1,696 more rows]
