# Supplementary material for: On the Potential of Surfers to Monitor Environmental Indicators in the Coastal Zone
Source: PLoS One. 2015 Jul 8;10(7):e0127706. doi: 10.1371/journal.pone.0127706 (PMC4496071; doi:10.1371/journal.pone.0127706)
Supplement: S1 Data — Contains 85 GPS tracks (comma separated files) used to estimate surfing performance statistics in the manuscript. (ZIP) [file pone.0127706.s001.zip › S1 Data GPS Tracks/20140504_Porthtowan.csv]

No	Latitude	Longitude	Speed	Course	Date	Time
1	50.28672	-5.241737	0	0	2014-05-04	10:12:52
2	50.286712	-5.241731	1.03	154.4	2014-05-04	10:12:53
3	50.286706	-5.241736	0.81	207.2	2014-05-04	10:12:54
4	50.286699	-5.241736	0.75	180.9	2014-05-04	10:12:55
5	50.286695	-5.241732	0.56	149.5	2014-05-04	10:12:56
6	50.286694	-5.241748	1.1	268	2014-05-04	10:12:57
7	50.286694	-5.241753	0.37	258.4	2014-05-04	10:12:58
8	50.286698	-5.241756	0.49	332.6	2014-05-04	10:12:59
9	50.286698	-5.241744	0.87	85.1	2014-05-04	10:13:00
10	50.286701	-5.24175	0.27	304.2	2014-05-04	10:13:02
11	50.286701	-5.241753	0.22	282	2014-05-04	10:13:03
12	50.286701	-5.241754	0.03	270	2014-05-04	10:13:04
13	50.286701	-5.241753	0.08	172.2	2014-05-04	10:13:05
14	50.286706	-5.241765	0.24	305.9	2014-05-04	10:13:09
15	50.286708	-5.241762	0.17	35.2	2014-05-04	10:13:11
16	50.286709	-5.241762	0.06	348	2014-05-04	10:13:12
17	50.286708	-5.241765	0.19	252.9	2014-05-04	10:13:13
18	50.286707	-5.241763	0.19	140	2014-05-04	10:13:14
19	50.286706	-5.241763	0.09	168	2014-05-04	10:13:15
20	50.286704	-5.241764	0.25	207	2014-05-04	10:13:16
21	50.286703	-5.241768	0.29	241.3	2014-05-04	10:13:17
22	50.286702	-5.24177	0.2	242.4	2014-05-04	10:13:18
23	50.286701	-5.241773	0.22	226.1	2014-05-04	10:13:19
24	50.286701	-5.24177	0.16	72.5	2014-05-04	10:13:20
25	50.286702	-5.24177	0.14	14.2	2014-05-04	10:13:21
26	50.286704	-5.241758	0.84	75.9	2014-05-04	10:13:22
27	50.286705	-5.241753	0.4	69.5	2014-05-04	10:13:23
28	50.286708	-5.24175	0.36	43	2014-05-04	10:13:24
29	50.286711	-5.241744	0.54	45.4	2014-05-04	10:13:25
30	50.286716	-5.241741	0.62	24.6	2014-05-04	10:13:26
31	50.286719	-5.24174	0.3	7.9	2014-05-04	10:13:27
32	50.286723	-5.241741	0.46	350.4	2014-05-04	10:13:28
33	50.286728	-5.241741	0.62	358.9	2014-05-04	10:13:29
34	50.286733	-5.241743	0.52	347.3	2014-05-04	10:13:30
35	50.286737	-5.241736	0.64	47.7	2014-05-04	10:13:31
36	50.286738	-5.241727	0.36	76.3	2014-05-04	10:13:33
37	50.286739	-5.241722	0.34	75.8	2014-05-04	10:13:34
38	50.286739	-5.24172	0.17	102.8	2014-05-04	10:13:35
39	50.286735	-5.241721	0.44	197.3	2014-05-04	10:13:36
40	50.286729	-5.241726	0.72	209	2014-05-04	10:13:37
41	50.28672	-5.241731	1.06	197.3	2014-05-04	10:13:38
42	50.286712	-5.241732	0.98	185.6	2014-05-04	10:13:39
43	50.286708	-5.241735	0.42	209.8	2014-05-04	10:13:40
44	50.286709	-5.241738	0.26	302.5	2014-05-04	10:13:41
45	50.286712	-5.24174	0.26	335.2	2014-05-04	10:13:42
46	50.286713	-5.241741	0.16	309.6	2014-05-04	10:13:43
47	50.286713	-5.241742	0.07	314.5	2014-05-04	10:13:44
48	50.286714	-5.241743	0.13	322.9	2014-05-04	10:13:45
49	50.286714	-5.241742	0.07	106.1	2014-05-04	10:13:46
50	50.286713	-5.241747	0.38	258.8	2014-05-04	10:13:47
51	50.286713	-5.241747	0.04	8.5	2014-05-04	10:13:48
52	50.286713	-5.241746	0.07	104.8	2014-05-04	10:13:49
53	50.286713	-5.241746	0.04	103.7	2014-05-04	10:13:50
54	50.286713	-5.241741	0.36	100.2	2014-05-04	10:13:51
55	50.286707	-5.241733	0.87	139.1	2014-05-04	10:13:52
56	50.286703	-5.241727	0.6	139.8	2014-05-04	10:13:53
57	50.286701	-5.24173	0.25	227.6	2014-05-04	10:13:54
58	50.286703	-5.241722	0.64	64.9	2014-05-04	10:13:55
59	50.286709	-5.241721	0.58	7.6	2014-05-04	10:13:56
60	50.286709	-5.24172	0.08	25.5	2014-05-04	10:13:57
61	50.28671	-5.24172	0.13	2.5	2014-05-04	10:13:58
62	50.286711	-5.241725	0.38	281.4	2014-05-04	10:13:59
63	50.286711	-5.241726	0.08	291.2	2014-05-04	10:14:00
64	50.286712	-5.241721	0.4	87.4	2014-05-04	10:14:01
65	50.286706	-5.241719	0.63	171.3	2014-05-04	10:14:02
66	50.286703	-5.24172	0.33	193.7	2014-05-04	10:14:03
67	50.286705	-5.241721	0.19	354.6	2014-05-04	10:14:04
68	50.286707	-5.24171	0.8	70.2	2014-05-04	10:14:05
69	50.286709	-5.241706	0.37	59.5	2014-05-04	10:14:06
70	50.286708	-5.241716	0.72	262.6	2014-05-04	10:14:07
71	50.286707	-5.241719	0.27	256.2	2014-05-04	10:14:08
72	50.286716	-5.241727	1.08	331.2	2014-05-04	10:14:09
73	50.286719	-5.241736	0.75	292.7	2014-05-04	10:14:10
74	50.286722	-5.241741	0.53	324.7	2014-05-04	10:14:11
75	50.286733	-5.241746	1.2	342.7	2014-05-04	10:14:12
76	50.286738	-5.24175	0.68	333.8	2014-05-04	10:14:13
77	50.286742	-5.241761	0.93	298.9	2014-05-04	10:14:14
78	50.286744	-5.241774	0.92	282.8	2014-05-04	10:14:15
79	50.286747	-5.241785	0.87	294.8	2014-05-04	10:14:16
80	50.28675	-5.241797	0.9	290.5	2014-05-04	10:14:17
81	50.286754	-5.241812	1.16	289.3	2014-05-04	10:14:18
82	50.286755	-5.241837	1.77	275.1	2014-05-04	10:14:19
83	50.286759	-5.241864	1.93	282	2014-05-04	10:14:20
84	50.286765	-5.241882	1.49	300	2014-05-04	10:14:21
85	50.28677	-5.241895	1.1	301.3	2014-05-04	10:14:22
86	50.286777	-5.24191	1.31	306.8	2014-05-04	10:14:23
87	50.286787	-5.241925	1.52	312.6	2014-05-04	10:14:24
88	50.286792	-5.241944	1.45	293.2	2014-05-04	10:14:25
89	50.286797	-5.241966	1.66	288.7	2014-05-04	10:14:26
90	50.286802	-5.241989	1.73	291.9	2014-05-04	10:14:27
91	50.286808	-5.242009	1.62	294.9	2014-05-04	10:14:28
92	50.286815	-5.242028	1.5	297.9	2014-05-04	10:14:29
93	50.286821	-5.242044	1.37	302.6	2014-05-04	10:14:30
94	50.286827	-5.24206	1.3	299.6	2014-05-04	10:14:31
95	50.286836	-5.242075	1.42	312.2	2014-05-04	10:14:32
96	50.286846	-5.242084	1.35	330.2	2014-05-04	10:14:33
97	50.286853	-5.242091	0.87	324.8	2014-05-04	10:14:34
98	50.28686	-5.242103	1.1	314	2014-05-04	10:14:35
99	50.286865	-5.242115	1.1	303.2	2014-05-04	10:14:36
100	50.28687	-5.242123	0.77	319.1	2014-05-04	10:14:37
101	50.286878	-5.242134	1.17	315.5	2014-05-04	10:14:38
102	50.286887	-5.242141	1.16	332.7	2014-05-04	10:14:39
103	50.286894	-5.24215	1.03	324.4	2014-05-04	10:14:40
104	50.286901	-5.242161	1.09	313.3	2014-05-04	10:14:41
105	50.286909	-5.242172	1.18	320.1	2014-05-04	10:14:42
106	50.286916	-5.242184	1.13	309.9	2014-05-04	10:14:43
107	50.286923	-5.242197	1.22	308.7	2014-05-04	10:14:44
108	50.286928	-5.24221	1.1	305.7	2014-05-04	10:14:45
109	50.286936	-5.242224	1.29	308.1	2014-05-04	10:14:46
110	50.286941	-5.24224	1.28	300.6	2014-05-04	10:14:47
111	50.286948	-5.242256	1.38	303.8	2014-05-04	10:14:48
112	50.286955	-5.24227	1.27	306.9	2014-05-04	10:14:49
113	50.286961	-5.242292	1.7	292.5	2014-05-04	10:14:50
114	50.286968	-5.242314	1.7	295.4	2014-05-04	10:14:51
115	50.286976	-5.242331	1.57	309.1	2014-05-04	10:14:52
116	50.286983	-5.242346	1.3	306.4	2014-05-04	10:14:53
117	50.286993	-5.242358	1.34	319.4	2014-05-04	10:14:54
118	50.287003	-5.242377	1.81	309.8	2014-05-04	10:14:55
119	50.287014	-5.242399	2	309.3	2014-05-04	10:14:56
120	50.287023	-5.242416	1.51	308.7	2014-05-04	10:14:57
121	50.28703	-5.242427	1.15	317.8	2014-05-04	10:14:58
122	50.287036	-5.242438	1.04	310.1	2014-05-04	10:14:59
123	50.287045	-5.242447	1.16	327.4	2014-05-04	10:15:00
124	50.287053	-5.242453	1.03	332.7	2014-05-04	10:15:01
125	50.287062	-5.242466	1.35	317.8	2014-05-04	10:15:02
126	50.287069	-5.242476	1.04	318	2014-05-04	10:15:03
127	50.287079	-5.242488	1.36	320.8	2014-05-04	10:15:04
128	50.287087	-5.242497	1.13	324.1	2014-05-04	10:15:05
129	50.287096	-5.24251	1.35	318.2	2014-05-04	10:15:06
130	50.287109	-5.242526	1.84	322.4	2014-05-04	10:15:07
131	50.287125	-5.242538	2	333.6	2014-05-04	10:15:08
132	50.287135	-5.242555	1.61	311.1	2014-05-04	10:15:09
133	50.287143	-5.242571	1.47	309.1	2014-05-04	10:15:10
134	50.287155	-5.242592	2	311.1	2014-05-04	10:15:11
135	50.287167	-5.242611	1.93	315.4	2014-05-04	10:15:12
136	50.287178	-5.242633	2	308.3	2014-05-04	10:15:13
137	50.287184	-5.242663	2.21	287.7	2014-05-04	10:15:14
138	50.287193	-5.242685	1.84	302.2	2014-05-04	10:15:15
139	50.2872	-5.242705	1.57	297.6	2014-05-04	10:15:16
140	50.287208	-5.242724	1.68	305.3	2014-05-04	10:15:17
141	50.287219	-5.242734	1.38	329.5	2014-05-04	10:15:18
142	50.287233	-5.242748	1.87	326	2014-05-04	10:15:19
143	50.287244	-5.242759	1.43	327.6	2014-05-04	10:15:20
144	50.287252	-5.242768	1.08	325.3	2014-05-04	10:15:21
145	50.287258	-5.24278	1.11	305.4	2014-05-04	10:15:22
146	50.287263	-5.242794	1.12	301.6	2014-05-04	10:15:23
147	50.287269	-5.242807	1.16	305.5	2014-05-04	10:15:24
148	50.287277	-5.242819	1.26	316.1	2014-05-04	10:15:25
149	50.287284	-5.242833	1.24	308	2014-05-04	10:15:26
150	50.287291	-5.242846	1.23	308.5	2014-05-04	10:15:27
151	50.287296	-5.242865	1.44	292.5	2014-05-04	10:15:28
152	50.287304	-5.242885	1.68	301.8	2014-05-04	10:15:29
153	50.287311	-5.242903	1.5	305	2014-05-04	10:15:30
154	50.287321	-5.242915	1.35	320.4	2014-05-04	10:15:31
155	50.287328	-5.242927	1.24	314.3	2014-05-04	10:15:32
156	50.287336	-5.242939	1.19	316.8	2014-05-04	10:15:33
157	50.28734	-5.242955	0.63	287.8	2014-05-04	10:15:35
158	50.287338	-5.242953	0.29	147.3	2014-05-04	10:15:36
159	50.287336	-5.24295	0.23	121.6	2014-05-04	10:15:37
160	50.287339	-5.242958	0.59	295.1	2014-05-04	10:15:38
161	50.287342	-5.242984	1.91	280.1	2014-05-04	10:15:39
162	50.287344	-5.243009	1.73	277.4	2014-05-04	10:15:40
163	50.287346	-5.24303	1.55	279	2014-05-04	10:15:41
164	50.287348	-5.243049	1.36	281	2014-05-04	10:15:42
165	50.287348	-5.243049	0.06	197.7	2014-05-04	10:15:43
166	50.287349	-5.243057	0.56	279.6	2014-05-04	10:15:44
167	50.28735	-5.243061	0.32	292.6	2014-05-04	10:15:45
168	50.287349	-5.243062	0.1	209.4	2014-05-04	10:15:46
169	50.287349	-5.243064	0.18	276	2014-05-04	10:15:47
170	50.287349	-5.243068	0.28	275.8	2014-05-04	10:15:48
171	50.28735	-5.243072	0.32	280.4	2014-05-04	10:15:49
172	50.287352	-5.243075	0.28	320	2014-05-04	10:15:50
173	50.287351	-5.243075	0.1	201.1	2014-05-04	10:15:51
174	50.287351	-5.243075	0.04	47	2014-05-04	10:15:52
175	50.287351	-5.243074	0.07	73.9	2014-05-04	10:15:53
176	50.287353	-5.243074	0.18	0	2014-05-04	10:15:54
177	50.287356	-5.243074	0.33	3.1	2014-05-04	10:15:55
178	50.287359	-5.243078	0.45	319.7	2014-05-04	10:15:56
179	50.287361	-5.243086	0.59	290.6	2014-05-04	10:15:57
180	50.287367	-5.243114	1.06	289.1	2014-05-04	10:15:59
181	50.28737	-5.243127	0.98	287.7	2014-05-04	10:16:00
182	50.287374	-5.243135	0.73	308.7	2014-05-04	10:16:01
183	50.287378	-5.243154	0.73	290.4	2014-05-04	10:16:03
184	50.28738	-5.243161	0.49	289	2014-05-04	10:16:04
185	50.287383	-5.243166	0.24	310.3	2014-05-04	10:16:06
186	50.287388	-5.243166	0.29	357.1	2014-05-04	10:16:08
187	50.287392	-5.243162	0.5	34.3	2014-05-04	10:16:09
188	50.287392	-5.243164	0.05	285.3	2014-05-04	10:16:11
189	50.287393	-5.243165	0.11	313.9	2014-05-04	10:16:12
190	50.287393	-5.243166	0.11	317.5	2014-05-04	10:16:13
191	50.287395	-5.243167	0.18	325.9	2014-05-04	10:16:14
192	50.287405	-5.243183	1.57	315.8	2014-05-04	10:16:15
193	50.287418	-5.243205	2.16	312.6	2014-05-04	10:16:16
194	50.287433	-5.243235	2.73	308.5	2014-05-04	10:16:17
195	50.28745	-5.24327	3.1	307.2	2014-05-04	10:16:18
196	50.287466	-5.24331	3.37	302.9	2014-05-04	10:16:19
197	50.287485	-5.24334	2.98	313.1	2014-05-04	10:16:20
198	50.2875	-5.243364	2.39	315	2014-05-04	10:16:21
199	50.287512	-5.243385	2.05	312.5	2014-05-04	10:16:22
200	50.287523	-5.243396	1.44	328	2014-05-04	10:16:23
201	50.287528	-5.243405	0.82	312.4	2014-05-04	10:16:24
202	50.287532	-5.243414	0.79	305.1	2014-05-04	10:16:25
203	50.287535	-5.243423	0.37	292.4	2014-05-04	10:16:27
204	50.287539	-5.243429	0.6	313.3	2014-05-04	10:16:28
205	50.287543	-5.243435	0.62	320	2014-05-04	10:16:29
206	50.28755	-5.243442	0.92	325.6	2014-05-04	10:16:30
207	50.287554	-5.243452	0.81	305.2	2014-05-04	10:16:31
208	50.287556	-5.24346	0.65	287.5	2014-05-04	10:16:32
209	50.287561	-5.243476	1.31	300	2014-05-04	10:16:33
210	50.287566	-5.243479	0.58	336.3	2014-05-04	10:16:34
211	50.287568	-5.24347	0.7	76.9	2014-05-04	10:16:35
212	50.287572	-5.243475	0.57	322.9	2014-05-04	10:16:36
213	50.287578	-5.243486	1.06	309.2	2014-05-04	10:16:37
214	50.287585	-5.243501	1.33	306.5	2014-05-04	10:16:38
215	50.287593	-5.243518	1.47	306	2014-05-04	10:16:39
216	50.287601	-5.243538	1.69	303.9	2014-05-04	10:16:40
217	50.28761	-5.24355	1.34	319.9	2014-05-04	10:16:41
218	50.287607	-5.243541	0.36	121.1	2014-05-04	10:16:43
219	50.287604	-5.243537	0.48	142.6	2014-05-04	10:16:44
220	50.287603	-5.243542	0.34	260.3	2014-05-04	10:16:45
221	50.287607	-5.243549	0.63	310.4	2014-05-04	10:16:46
222	50.287615	-5.243562	1.35	314.5	2014-05-04	10:16:47
223	50.287622	-5.243581	1.53	300.7	2014-05-04	10:16:48
224	50.287629	-5.2436	1.53	297.6	2014-05-04	10:16:49
225	50.287639	-5.243612	1.47	324.9	2014-05-04	10:16:50
226	50.287649	-5.243618	1.2	336.3	2014-05-04	10:16:51
227	50.28766	-5.243627	1.37	334.2	2014-05-04	10:16:52
228	50.28767	-5.243638	1.3	323.4	2014-05-04	10:16:53
229	50.287676	-5.243653	1.26	302.4	2014-05-04	10:16:54
230	50.287682	-5.243668	1.32	304	2014-05-04	10:16:55
231	50.287687	-5.243678	0.86	305.9	2014-05-04	10:16:56
232	50.28769	-5.243685	0.62	301.6	2014-05-04	10:16:57
233	50.287693	-5.243697	0.91	291.8	2014-05-04	10:16:58
234	50.287698	-5.24371	1.08	301.6	2014-05-04	10:16:59
235	50.287704	-5.243723	1.11	304.8	2014-05-04	10:17:00
236	50.287706	-5.243733	0.77	289.8	2014-05-04	10:17:01
237	50.287708	-5.243746	0.91	283	2014-05-04	10:17:02
238	50.28771	-5.243758	0.9	283.2	2014-05-04	10:17:03
239	50.287712	-5.243764	0.46	297.8	2014-05-04	10:17:04
240	50.287713	-5.243763	0.17	16.7	2014-05-04	10:17:05
241	50.287713	-5.243763	0.01	180	2014-05-04	10:17:06
242	50.287709	-5.243756	0.34	129.8	2014-05-04	10:17:08
243	50.287705	-5.243747	0.72	124.6	2014-05-04	10:17:09
244	50.287702	-5.243737	0.83	118.9	2014-05-04	10:17:10
245	50.287698	-5.243726	0.91	118.9	2014-05-04	10:17:11
246	50.287692	-5.243716	0.95	130.5	2014-05-04	10:17:12
247	50.28769	-5.24371	0.49	118.1	2014-05-04	10:17:13
248	50.287687	-5.243707	0.46	151.9	2014-05-04	10:17:14
249	50.287686	-5.243703	0.25	118.8	2014-05-04	10:17:15
250	50.287689	-5.243699	0.54	39.5	2014-05-04	10:17:16
251	50.287714	-5.243748	4.44	308.4	2014-05-04	10:17:17
252	50.28773	-5.243764	2.15	326.8	2014-05-04	10:17:18
253	50.287739	-5.243764	0.96	0	2014-05-04	10:17:19
254	50.287745	-5.243759	0.74	29	2014-05-04	10:17:20
255	50.287748	-5.24375	0.73	59.5	2014-05-04	10:17:21
256	50.287746	-5.243746	0.35	123.9	2014-05-04	10:17:22
257	50.287747	-5.243746	0.05	0	2014-05-04	10:17:23
258	50.287739	-5.243716	2.32	112.2	2014-05-04	10:17:24
259	50.287724	-5.243665	3.96	115.1	2014-05-04	10:17:25
260	50.28771	-5.243603	4.7	109.3	2014-05-04	10:17:26
261	50.287709	-5.243541	4.43	91.1	2014-05-04	10:17:27
262	50.287719	-5.243481	4.37	75.9	2014-05-04	10:17:28
263	50.287729	-5.243445	2.84	64.7	2014-05-04	10:17:29
264	50.287735	-5.243446	0.32	355.8	2014-05-04	10:17:31
265	50.287738	-5.243472	1.85	278.1	2014-05-04	10:17:32
266	50.287741	-5.243501	2.12	278.9	2014-05-04	10:17:33
267	50.287743	-5.243533	2.3	277.2	2014-05-04	10:17:34
268	50.287742	-5.243561	1.96	267	2014-05-04	10:17:35
269	50.28774	-5.243581	1.47	259.8	2014-05-04	10:17:36
270	50.287738	-5.243598	1.23	262.1	2014-05-04	10:17:37
271	50.287737	-5.243618	1.46	265.6	2014-05-04	10:17:38
272	50.28774	-5.24364	1.56	279.7	2014-05-04	10:17:39
273	50.287745	-5.243665	1.84	287.4	2014-05-04	10:17:40
274	50.28775	-5.243687	1.68	290.8	2014-05-04	10:17:41
275	50.287752	-5.243699	0.92	281.7	2014-05-04	10:17:42
276	50.287754	-5.243709	0.76	290.7	2014-05-04	10:17:43
277	50.287758	-5.243729	1.44	285.8	2014-05-04	10:17:44
278	50.287762	-5.243751	1.61	287.5	2014-05-04	10:17:45
279	50.287769	-5.243771	1.61	297.9	2014-05-04	10:17:46
280	50.287775	-5.243791	1.57	295.4	2014-05-04	10:17:47
281	50.287782	-5.243805	1.32	309.6	2014-05-04	10:17:48
282	50.287791	-5.243813	1.12	327.7	2014-05-04	10:17:49
283	50.287794	-5.243826	0.97	294.4	2014-05-04	10:17:50
284	50.287798	-5.243839	1.07	294.2	2014-05-04	10:17:51
285	50.287807	-5.243852	1.32	314.6	2014-05-04	10:17:52
286	50.287816	-5.243865	1.38	318.6	2014-05-04	10:17:53
287	50.287826	-5.243881	1.53	314	2014-05-04	10:17:54
288	50.287833	-5.2439	1.61	303.1	2014-05-04	10:17:55
289	50.28784	-5.243914	1.21	305.4	2014-05-04	10:17:56
290	50.287847	-5.243912	0.77	9.3	2014-05-04	10:17:57
291	50.287849	-5.243908	0.39	41.6	2014-05-04	10:17:58
292	50.287849	-5.243908	0	0	2014-05-04	10:17:59
293	50.287849	-5.243908	0.01	150.4	2014-05-04	10:18:00
294	50.287849	-5.243908	0.04	133	2014-05-04	10:18:01
295	50.287858	-5.243912	1.02	343.4	2014-05-04	10:18:02
296	50.287868	-5.243916	1.15	344.1	2014-05-04	10:18:03
297	50.28788	-5.24392	1.44	350.7	2014-05-04	10:18:04
298	50.287894	-5.243923	1.52	351.4	2014-05-04	10:18:05
299	50.287904	-5.243924	1.1	353.8	2014-05-04	10:18:06
300	50.287906	-5.243917	0.62	65	2014-05-04	10:18:07
301	50.287903	-5.243891	1.84	101.4	2014-05-04	10:18:08
302	50.287901	-5.243864	1.9	94.2	2014-05-04	10:18:09
303	50.287902	-5.243849	1.12	84.2	2014-05-04	10:18:10
304	50.287905	-5.243845	0.39	49.3	2014-05-04	10:18:11
305	50.287908	-5.243854	0.75	298.2	2014-05-04	10:18:12
306	50.28791	-5.24387	1.16	279.8	2014-05-04	10:18:13
307	50.287909	-5.243884	1	267.3	2014-05-04	10:18:14
308	50.287906	-5.243892	0.68	235	2014-05-04	10:18:15
309	50.287902	-5.243896	0.5	218.4	2014-05-04	10:18:16
310	50.287898	-5.243903	0.67	223.5	2014-05-04	10:18:17
311	50.28789	-5.243899	0.87	164.2	2014-05-04	10:18:18
312	50.287886	-5.243887	1.01	120.5	2014-05-04	10:18:19
313	50.287884	-5.243888	0.18	191.4	2014-05-04	10:18:20
314	50.287885	-5.243897	0.64	277.5	2014-05-04	10:18:21
315	50.287883	-5.243908	0.82	256.2	2014-05-04	10:18:22
316	50.28788	-5.243922	1.04	252.8	2014-05-04	10:18:23
317	50.287877	-5.243933	0.88	242.1	2014-05-04	10:18:24
318	50.28787	-5.243941	0.9	219	2014-05-04	10:18:25
319	50.287865	-5.243941	0.65	182.1	2014-05-04	10:18:26
320	50.287861	-5.243939	0.46	161.9	2014-05-04	10:18:27
321	50.287859	-5.243934	0.39	118.8	2014-05-04	10:18:28
322	50.287859	-5.243928	0.44	81.4	2014-05-04	10:18:29
323	50.287857	-5.243914	1.04	102.4	2014-05-04	10:18:30
324	50.287854	-5.243902	0.92	114.6	2014-05-04	10:18:31
325	50.287853	-5.243896	0.41	102	2014-05-04	10:18:32
326	50.287854	-5.243891	0.35	79.2	2014-05-04	10:18:33
327	50.287854	-5.243892	0.03	295	2014-05-04	10:18:35
328	50.287854	-5.243892	0.01	270	2014-05-04	10:18:36
329	50.287854	-5.243893	0.02	270	2014-05-04	10:18:37
330	50.287854	-5.243893	0.01	270	2014-05-04	10:18:38
331	50.287854	-5.243893	0.02	270	2014-05-04	10:18:39
332	50.287854	-5.243893	0.02	270	2014-05-04	10:18:40
333	50.287854	-5.243893	0.01	330.4	2014-05-04	10:18:41
334	50.287854	-5.243893	0	0	2014-05-04	10:18:42
335	50.287851	-5.243896	0.41	204.8	2014-05-04	10:18:43
336	50.287846	-5.243899	0.56	199.2	2014-05-04	10:18:44
337	50.28784	-5.243902	0.74	200.8	2014-05-04	10:18:45
338	50.287836	-5.243911	0.76	239.8	2014-05-04	10:18:46
339	50.287836	-5.243917	0.43	256.1	2014-05-04	10:18:47
340	50.287838	-5.243923	0.52	302.8	2014-05-04	10:18:48
341	50.287841	-5.243935	0.87	294.1	2014-05-04	10:18:49
342	50.287844	-5.243945	0.83	293.4	2014-05-04	10:18:50
343	50.287848	-5.243957	0.95	296.7	2014-05-04	10:18:51
344	50.28785	-5.24397	0.97	283.4	2014-05-04	10:18:52
345	50.287854	-5.243985	1.15	294.6	2014-05-04	10:18:53
346	50.287858	-5.243939	3.28	83.1	2014-05-04	10:18:54
347	50.287864	-5.24391	2.18	71.8	2014-05-04	10:18:55
348	50.287868	-5.243893	1.3	69.9	2014-05-04	10:18:56
349	50.287872	-5.243884	0.78	58.4	2014-05-04	10:18:57
350	50.287876	-5.24387	1.05	65.3	2014-05-04	10:18:58
351	50.287877	-5.243854	1.15	82.1	2014-05-04	10:18:59
352	50.287881	-5.243831	1.74	75.7	2014-05-04	10:19:00
353	50.287885	-5.243803	1.98	76.4	2014-05-04	10:19:01
354	50.287888	-5.243785	1.34	77.1	2014-05-04	10:19:02
355	50.28789	-5.243776	0.69	64.4	2014-05-04	10:19:03
356	50.287893	-5.243771	0.48	49.8	2014-05-04	10:19:04
357	50.287897	-5.243768	0.49	29.7	2014-05-04	10:19:05
358	50.287901	-5.243766	0.45	17.8	2014-05-04	10:19:06
359	50.287904	-5.243763	0.41	34.6	2014-05-04	10:19:07
360	50.287907	-5.243758	0.49	38	2014-05-04	10:19:08
361	50.28791	-5.243752	0.52	61.3	2014-05-04	10:19:09
362	50.287911	-5.243741	0.78	81	2014-05-04	10:19:10
363	50.287912	-5.243731	0.7	80	2014-05-04	10:19:11
364	50.287911	-5.243726	0.44	107.1	2014-05-04	10:19:12
365	50.287907	-5.243712	1.03	110.2	2014-05-04	10:19:13
366	50.287904	-5.243685	1.97	100.1	2014-05-04	10:19:14
367	50.287903	-5.243662	1.64	94.2	2014-05-04	10:19:15
368	50.287903	-5.243659	0.22	107.4	2014-05-04	10:19:16
369	50.287899	-5.243665	0.55	230.1	2014-05-04	10:19:17
370	50.2879	-5.243666	0.09	301.1	2014-05-04	10:19:18
371	50.287907	-5.243664	0.85	10.4	2014-05-04	10:19:19
372	50.287918	-5.24366	1.25	13	2014-05-04	10:19:20
373	50.287927	-5.243655	1.07	17.6	2014-05-04	10:19:21
374	50.287932	-5.243647	0.79	46.8	2014-05-04	10:19:22
375	50.287933	-5.243621	1.84	89.1	2014-05-04	10:19:23
376	50.287927	-5.243566	3.92	98.5	2014-05-04	10:19:24
377	50.287931	-5.243494	5.17	84.9	2014-05-04	10:19:25
378	50.287944	-5.243418	5.57	75.3	2014-05-04	10:19:26
379	50.287955	-5.243345	5.34	77.6	2014-05-04	10:19:27
380	50.287964	-5.243271	5.4	78.5	2014-05-04	10:19:28
381	50.287974	-5.243194	5.55	78.3	2014-05-04	10:19:29
382	50.288075	-5.242745	4.84	70.7	2014-05-04	10:19:36
383	50.288051	-5.242837	7.09	248.2	2014-05-04	10:19:37
384	50.288019	-5.242883	4.84	222.2	2014-05-04	10:19:38
385	50.287998	-5.242969	6.56	249.5	2014-05-04	10:19:39
386	50.287976	-5.243161	13.84	259.9	2014-05-04	10:19:40
387	50.287957	-5.243322	11.65	259.2	2014-05-04	10:19:41
388	50.287945	-5.243405	6.04	257.5	2014-05-04	10:19:42
389	50.287935	-5.243459	4	253.6	2014-05-04	10:19:43
390	50.287927	-5.243499	2.96	253.5	2014-05-04	10:19:44
391	50.28792	-5.243523	1.92	244.3	2014-05-04	10:19:45
392	50.287916	-5.243544	1.58	255	2014-05-04	10:19:46
393	50.287911	-5.243564	1.54	246	2014-05-04	10:19:47
394	50.287907	-5.243581	1.3	249.5	2014-05-04	10:19:48
395	50.2879	-5.243594	1.13	232.5	2014-05-04	10:19:49
396	50.287897	-5.243607	0.98	247	2014-05-04	10:19:50
397	50.287895	-5.243624	1.27	262.4	2014-05-04	10:19:51
398	50.287893	-5.243639	1.11	255.9	2014-05-04	10:19:52
399	50.287891	-5.243644	0.38	238.7	2014-05-04	10:19:53
400	50.28789	-5.243645	0.12	214.8	2014-05-04	10:19:54
401	50.287888	-5.243657	0.89	249.8	2014-05-04	10:19:55
402	50.287883	-5.243673	1.26	246.8	2014-05-04	10:19:56
403	50.287878	-5.243689	1.29	244.7	2014-05-04	10:19:57
404	50.287874	-5.2437	0.95	237.8	2014-05-04	10:19:58
405	50.287868	-5.243711	1	229.4	2014-05-04	10:19:59
406	50.28786	-5.243721	1.14	218.9	2014-05-04	10:20:00
407	50.287854	-5.243729	0.89	219.8	2014-05-04	10:20:01
408	50.287851	-5.24374	0.79	249.3	2014-05-04	10:20:02
409	50.287849	-5.243748	0.68	244.8	2014-05-04	10:20:03
410	50.287845	-5.243755	0.66	229	2014-05-04	10:20:04
411	50.287837	-5.243764	1.07	216.3	2014-05-04	10:20:05
412	50.287827	-5.243774	1.31	212.6	2014-05-04	10:20:06
413	50.287818	-5.243784	1.24	213.5	2014-05-04	10:20:07
414	50.287808	-5.243785	1.06	185.2	2014-05-04	10:20:08
415	50.2878	-5.243785	0.92	180.8	2014-05-04	10:20:09
416	50.287794	-5.24379	0.75	205.3	2014-05-04	10:20:10
417	50.287789	-5.243797	0.77	225.4	2014-05-04	10:20:11
418	50.287789	-5.2438	0.22	265.1	2014-05-04	10:20:12
419	50.287789	-5.243801	0.01	270	2014-05-04	10:20:13
420	50.287792	-5.24381	0.75	292.7	2014-05-04	10:20:14
421	50.287795	-5.243822	0.88	292.5	2014-05-04	10:20:15
422	50.287797	-5.243832	0.8	287	2014-05-04	10:20:16
423	50.287797	-5.243837	0.17	282.8	2014-05-04	10:20:18
424	50.287797	-5.243837	0.02	63.4	2014-05-04	10:20:19
425	50.287797	-5.243837	0.01	180	2014-05-04	10:20:20
426	50.287797	-5.243836	0.03	108.5	2014-05-04	10:20:21
427	50.287804	-5.243839	0.74	347.8	2014-05-04	10:20:22
428	50.28781	-5.243836	0.72	11.9	2014-05-04	10:20:23
429	50.287813	-5.243835	0.3	17.1	2014-05-04	10:20:24
430	50.287815	-5.243837	0.28	327.4	2014-05-04	10:20:25
431	50.287818	-5.243833	0.41	41.6	2014-05-04	10:20:26
432	50.287816	-5.24382	0.97	98.3	2014-05-04	10:20:27
433	50.287816	-5.243808	0.44	94.9	2014-05-04	10:20:29
434	50.287815	-5.243797	0.77	99.1	2014-05-04	10:20:30
435	50.287814	-5.243787	0.73	93	2014-05-04	10:20:31
436	50.287815	-5.243777	0.69	80.7	2014-05-04	10:20:32
437	50.287818	-5.243771	0.56	52.3	2014-05-04	10:20:33
438	50.287822	-5.243782	0.9	298.4	2014-05-04	10:20:34
439	50.287823	-5.24378	0.19	46.5	2014-05-04	10:20:35
440	50.287825	-5.243779	0.24	23.9	2014-05-04	10:20:36
441	50.287825	-5.243779	0.02	129.6	2014-05-04	10:20:37
442	50.287823	-5.243764	1.06	105.3	2014-05-04	10:20:38
443	50.28782	-5.243755	0.37	112	2014-05-04	10:20:40
444	50.28782	-5.243754	0.02	129.6	2014-05-04	10:20:41
445	50.28782	-5.243754	0.01	90	2014-05-04	10:20:42
446	50.28782	-5.243754	0.03	147.4	2014-05-04	10:20:43
447	50.28782	-5.243754	0.05	128	2014-05-04	10:20:44
448	50.28782	-5.243753	0.05	65.7	2014-05-04	10:20:45
449	50.28782	-5.243758	0.35	271.5	2014-05-04	10:20:46
450	50.287821	-5.24376	0.1	294.3	2014-05-04	10:20:48
451	50.287822	-5.243755	0.43	73.8	2014-05-04	10:20:49
452	50.287822	-5.243754	0.04	52	2014-05-04	10:20:51
453	50.287822	-5.243754	0.02	48.6	2014-05-04	10:20:52
454	50.287822	-5.243753	0.01	90	2014-05-04	10:20:53
455	50.287822	-5.243753	0.02	0	2014-05-04	10:20:54
456	50.287822	-5.243754	0.02	221	2014-05-04	10:20:56
457	50.287822	-5.243754	0.02	50.4	2014-05-04	10:20:57
458	50.287822	-5.243753	0.02	53.6	2014-05-04	10:20:58
459	50.287823	-5.243747	0.5	78.2	2014-05-04	10:20:59
460	50.287824	-5.24374	0.49	82.3	2014-05-04	10:21:00
461	50.287822	-5.243733	0.54	109	2014-05-04	10:21:01
462	50.287819	-5.243736	0.4	218.3	2014-05-04	10:21:02
463	50.287817	-5.243744	0.63	247.5	2014-05-04	10:21:03
464	50.287836	-5.243777	3.15	311.8	2014-05-04	10:21:04
465	50.287842	-5.243803	1.96	290	2014-05-04	10:21:05
466	50.287843	-5.24382	1.17	273.7	2014-05-04	10:21:06
467	50.287842	-5.24383	0.76	264.4	2014-05-04	10:21:07
468	50.28784	-5.243843	0.95	256.4	2014-05-04	10:21:08
469	50.287843	-5.24386	1.23	287.6	2014-05-04	10:21:09
470	50.287848	-5.24388	1.51	290.3	2014-05-04	10:21:10
471	50.287857	-5.243896	1.55	312.4	2014-05-04	10:21:11
472	50.28787	-5.243911	1.77	321.6	2014-05-04	10:21:12
473	50.287882	-5.243925	1.71	324	2014-05-04	10:21:13
474	50.287894	-5.243927	1.34	356.2	2014-05-04	10:21:14
475	50.287904	-5.243922	1.12	15.4	2014-05-04	10:21:15
476	50.287913	-5.243926	1.08	346.2	2014-05-04	10:21:16
477	50.287924	-5.243935	1.31	332.7	2014-05-04	10:21:17
478	50.287934	-5.243946	1.38	324.5	2014-05-04	10:21:18
479	50.287944	-5.243955	1.24	329.1	2014-05-04	10:21:19
480	50.287953	-5.243962	1.2	335.3	2014-05-04	10:21:20
481	50.287964	-5.243968	1.26	338.4	2014-05-04	10:21:21
482	50.287971	-5.243968	0.8	3	2014-05-04	10:21:22
483	50.287972	-5.24395	1.24	87.4	2014-05-04	10:21:23
484	50.28797	-5.243919	2.26	95.2	2014-05-04	10:21:24
485	50.287976	-5.243885	2.46	74.6	2014-05-04	10:21:25
486	50.287983	-5.243869	1.41	54.8	2014-05-04	10:21:26
487	50.287983	-5.243869	0.01	32.6	2014-05-04	10:21:27
488	50.287985	-5.243886	1.18	280.4	2014-05-04	10:21:28
489	50.287988	-5.243894	0.68	300.3	2014-05-04	10:21:29
490	50.287993	-5.243886	0.73	47.6	2014-05-04	10:21:30
491	50.287992	-5.243882	0.31	98.7	2014-05-04	10:21:31
492	50.287985	-5.243889	0.9	212.9	2014-05-04	10:21:32
493	50.287977	-5.243895	1.04	206.8	2014-05-04	10:21:33
494	50.287968	-5.243886	1.17	145	2014-05-04	10:21:34
495	50.287955	-5.243849	3.04	119.4	2014-05-04	10:21:35
496	50.287934	-5.243792	4.66	120.3	2014-05-04	10:21:36
497	50.287899	-5.243741	5.34	136.7	2014-05-04	10:21:37
498	50.287856	-5.243697	5.68	146.9	2014-05-04	10:21:38
499	50.287813	-5.243649	5.89	144.3	2014-05-04	10:21:39
500	50.287773	-5.243628	4.7	161.6	2014-05-04	10:21:40
501	50.287746	-5.243611	3.21	157.9	2014-05-04	10:21:41
502	50.287731	-5.243573	3.16	122.2	2014-05-04	10:21:42
503	50.287724	-5.243541	2.43	109	2014-05-04	10:21:43
504	50.287721	-5.243507	2.41	96.9	2014-05-04	10:21:44
505	50.287718	-5.243475	2.34	98.5	2014-05-04	10:21:45
506	50.287717	-5.243445	2.14	93.8	2014-05-04	10:21:46
507	50.287718	-5.243436	0.64	81.6	2014-05-04	10:21:47
508	50.287723	-5.243471	2.58	282.1	2014-05-04	10:21:48
509	50.287731	-5.2435	2.26	294.6	2014-05-04	10:21:49
510	50.28774	-5.24355	3.7	285.3	2014-05-04	10:21:50
511	50.28775	-5.24358	2.41	297.2	2014-05-04	10:21:51
512	50.287762	-5.243608	2.35	303.5	2014-05-04	10:21:52
513	50.287773	-5.243625	1.75	314.4	2014-05-04	10:21:53
514	50.287783	-5.243634	1.34	333.9	2014-05-04	10:21:54
515	50.287793	-5.243645	1.35	323.4	2014-05-04	10:21:55
516	50.287803	-5.243659	1.54	318.2	2014-05-04	10:21:56
517	50.287815	-5.243676	1.77	318.1	2014-05-04	10:21:57
518	50.287827	-5.24369	1.68	324.3	2014-05-04	10:21:58
519	50.287839	-5.243696	1.31	341.7	2014-05-04	10:21:59
520	50.287846	-5.243696	0.82	358.3	2014-05-04	10:22:00
521	50.287853	-5.243699	0.84	346.5	2014-05-04	10:22:01
522	50.28786	-5.243709	1.07	317.2	2014-05-04	10:22:02
523	50.287867	-5.243724	1.31	306.1	2014-05-04	10:22:03
524	50.287874	-5.243735	1.07	311.6	2014-05-04	10:22:04
525	50.287875	-5.243736	0.14	329.4	2014-05-04	10:22:05
526	50.287868	-5.243745	0.98	221.7	2014-05-04	10:22:06
527	50.287863	-5.243751	0.73	213	2014-05-04	10:22:07
528	50.287864	-5.243752	0.11	329.7	2014-05-04	10:22:08
529	50.287856	-5.243718	2.53	110.7	2014-05-04	10:22:09
530	50.28784	-5.243665	4.2	115	2014-05-04	10:22:10
531	50.287817	-5.243607	4.79	121	2014-05-04	10:22:11
532	50.287799	-5.243544	4.93	114.5	2014-05-04	10:22:12
533	50.287793	-5.243498	3.36	101.5	2014-05-04	10:22:13
534	50.287792	-5.243475	1.61	94.3	2014-05-04	10:22:14
535	50.28779	-5.24346	1.12	103.5	2014-05-04	10:22:15
536	50.287791	-5.243458	0.23	42.7	2014-05-04	10:22:16
537	50.287796	-5.243467	0.86	310.7	2014-05-04	10:22:17
538	50.287805	-5.243482	1.44	311.3	2014-05-04	10:22:18
539	50.287817	-5.243503	2.03	312.2	2014-05-04	10:22:19
540	50.287826	-5.243518	1.44	311.9	2014-05-04	10:22:20
541	50.287833	-5.243533	1.32	308.4	2014-05-04	10:22:21
542	50.287844	-5.243548	1.61	317.3	2014-05-04	10:22:22
543	50.287852	-5.243558	1.19	323.6	2014-05-04	10:22:23
544	50.287857	-5.243563	0.29	326.9	2014-05-04	10:22:25
545	50.287864	-5.243573	1.11	317.8	2014-05-04	10:22:26
546	50.287873	-5.243589	1.47	310.9	2014-05-04	10:22:27
547	50.287882	-5.243603	1.51	316.3	2014-05-04	10:22:28
548	50.287892	-5.243617	1.47	317.2	2014-05-04	10:22:29
549	50.287903	-5.243632	1.64	319.3	2014-05-04	10:22:30
550	50.287912	-5.243646	1.42	316.2	2014-05-04	10:22:31
551	50.287921	-5.243655	1.14	326.4	2014-05-04	10:22:32
552	50.28793	-5.243659	1.05	343.5	2014-05-04	10:22:33
553	50.28794	-5.243665	1.16	340.2	2014-05-04	10:22:34
554	50.287951	-5.243675	1.4	328.7	2014-05-04	10:22:35
555	50.28796	-5.243686	1.31	322.2	2014-05-04	10:22:36
556	50.287968	-5.243697	1.21	319.8	2014-05-04	10:22:37
557	50.287978	-5.24371	1.42	319.7	2014-05-04	10:22:38
558	50.287987	-5.243723	1.38	319.4	2014-05-04	10:22:39
559	50.287997	-5.243732	1.23	328.4	2014-05-04	10:22:40
560	50.288007	-5.243737	1.22	340.8	2014-05-04	10:22:41
561	50.288018	-5.243739	1.28	355.7	2014-05-04	10:22:42
562	50.28803	-5.243736	1.26	8.7	2014-05-04	10:22:43
563	50.288038	-5.243737	0.94	354.9	2014-05-04	10:22:44
564	50.288046	-5.243739	0.92	350.7	2014-05-04	10:22:45
565	50.288053	-5.243743	0.81	341.1	2014-05-04	10:22:46
566	50.288059	-5.243745	0.71	347.8	2014-05-04	10:22:47
567	50.288064	-5.243747	0.53	345	2014-05-04	10:22:48
568	50.288065	-5.243747	0.09	7.4	2014-05-04	10:22:49
569	50.288065	-5.243762	1.07	274	2014-05-04	10:22:50
570	50.288066	-5.243776	0.99	275.4	2014-05-04	10:22:51
571	50.288069	-5.243784	0.64	300.7	2014-05-04	10:22:52
572	50.288074	-5.243785	0.56	351.4	2014-05-04	10:22:53
573	50.288079	-5.243783	0.53	12.2	2014-05-04	10:22:54
574	50.288083	-5.243781	0.46	14.2	2014-05-04	10:22:55
575	50.288087	-5.243781	0.42	6.5	2014-05-04	10:22:56
576	50.288088	-5.24378	0.13	28.2	2014-05-04	10:22:57
577	50.288086	-5.243781	0.2	192.1	2014-05-04	10:22:58
578	50.288084	-5.24378	0.16	171.3	2014-05-04	10:22:59
579	50.288083	-5.24378	0.1	167.4	2014-05-04	10:23:01
580	50.288082	-5.243779	0.11	168.2	2014-05-04	10:23:02
581	50.288081	-5.243778	0.12	142.1	2014-05-04	10:23:03
582	50.28808	-5.243778	0.08	147.9	2014-05-04	10:23:04
583	50.288074	-5.243771	0.83	141.9	2014-05-04	10:23:05
584	50.28807	-5.243762	0.81	128.5	2014-05-04	10:23:06
585	50.288065	-5.243753	0.82	130.4	2014-05-04	10:23:07
586	50.288065	-5.243751	0.06	102.5	2014-05-04	10:23:09
587	50.288065	-5.24375	0.06	52.4	2014-05-04	10:23:10
588	50.288066	-5.243751	0.1	318.7	2014-05-04	10:23:11
589	50.288064	-5.243755	0.37	230.9	2014-05-04	10:23:12
590	50.288063	-5.243757	0.19	226.1	2014-05-04	10:23:13
591	50.28806	-5.243758	0.04	186.8	2014-05-04	10:23:19
592	50.288058	-5.243758	0.13	184	2014-05-04	10:23:21
593	50.288058	-5.243761	0.19	278.9	2014-05-04	10:23:22
594	50.288085	-5.243794	3.83	321.4	2014-05-04	10:23:23
595	50.288089	-5.243804	0.82	305.5	2014-05-04	10:23:24
596	50.288092	-5.243809	0.5	310.5	2014-05-04	10:23:25
597	50.288091	-5.243808	0.21	163.7	2014-05-04	10:23:26
598	50.288092	-5.243803	0.37	63	2014-05-04	10:23:27
599	50.288097	-5.243808	0.68	328.7	2014-05-04	10:23:28
600	50.2881	-5.243812	0.35	315.8	2014-05-04	10:23:29
601	50.2881	-5.243812	0.07	15.1	2014-05-04	10:23:30
602	50.288107	-5.243807	0.88	23.5	2014-05-04	10:23:31
603	50.288114	-5.243804	0.8	14.7	2014-05-04	10:23:32
604	50.288121	-5.243803	0.72	2.3	2014-05-04	10:23:33
605	50.288126	-5.243802	0.59	12.3	2014-05-04	10:23:34
606	50.28813	-5.243797	0.53	41.9	2014-05-04	10:23:35
607	50.288132	-5.243794	0.3	41.4	2014-05-04	10:23:36
608	50.288131	-5.243794	0.09	196.2	2014-05-04	10:23:37
609	50.288132	-5.243796	0.21	316.2	2014-05-04	10:23:38
610	50.288132	-5.243803	0.48	265.5	2014-05-04	10:23:39
611	50.288132	-5.243809	0.46	267.8	2014-05-04	10:23:40
612	50.28813	-5.243819	0.73	255.2	2014-05-04	10:23:41
613	50.288128	-5.243832	0.89	256.7	2014-05-04	10:23:42
614	50.288127	-5.24384	0.62	262.2	2014-05-04	10:23:43
615	50.288126	-5.243849	0.66	257.7	2014-05-04	10:23:44
616	50.288124	-5.243857	0.61	246.5	2014-05-04	10:23:45
617	50.288126	-5.243865	0.58	293.5	2014-05-04	10:23:46
618	50.288131	-5.243872	0.77	313.8	2014-05-04	10:23:47
619	50.288131	-5.243873	0.04	270	2014-05-04	10:23:48
620	50.288136	-5.243872	0.59	3.5	2014-05-04	10:23:49
621	50.288138	-5.243871	0.18	31.1	2014-05-04	10:23:50
622	50.288138	-5.243872	0.1	321.3	2014-05-04	10:23:51
623	50.288139	-5.243872	0.05	38.3	2014-05-04	10:23:52
624	50.288129	-5.243867	0.56	162.9	2014-05-04	10:23:54
625	50.288122	-5.243869	0.8	190.8	2014-05-04	10:23:55
626	50.288116	-5.24387	0.68	184.5	2014-05-04	10:23:56
627	50.288114	-5.243869	0.17	159.3	2014-05-04	10:23:57
628	50.288113	-5.243868	0.14	153.8	2014-05-04	10:23:58
629	50.288112	-5.243867	0.16	165.4	2014-05-04	10:23:59
630	50.288111	-5.243867	0.15	163.3	2014-05-04	10:24:00
631	50.288109	-5.243867	0.13	177.5	2014-05-04	10:24:01
632	50.288106	-5.243863	0.51	145.7	2014-05-04	10:24:02
633	50.288104	-5.243864	0.11	201.6	2014-05-04	10:24:04
634	50.288103	-5.243865	0.12	230.2	2014-05-04	10:24:05
635	50.288103	-5.243866	0.1	228.1	2014-05-04	10:24:06
636	50.288102	-5.243866	0.08	180	2014-05-04	10:24:07
637	50.288102	-5.243866	0.03	191.6	2014-05-04	10:24:08
638	50.288101	-5.243866	0.04	197.7	2014-05-04	10:24:09
639	50.288103	-5.243864	0.2	45.5	2014-05-04	10:24:10
640	50.288104	-5.243861	0.29	56.3	2014-05-04	10:24:11
641	50.288108	-5.243859	0.42	15.4	2014-05-04	10:24:12
642	50.288112	-5.243863	0.54	328	2014-05-04	10:24:13
643	50.288114	-5.243867	0.41	316.1	2014-05-04	10:24:14
644	50.28812	-5.243872	0.75	332.1	2014-05-04	10:24:15
645	50.288126	-5.243876	0.73	336.9	2014-05-04	10:24:16
646	50.288127	-5.243878	0.1	286.3	2014-05-04	10:24:17
647	50.288127	-5.243879	0.06	311.9	2014-05-04	10:24:19
648	50.288127	-5.24388	0.05	259.4	2014-05-04	10:24:20
649	50.288127	-5.24388	0.04	254.3	2014-05-04	10:24:21
650	50.288127	-5.24388	0.03	168.4	2014-05-04	10:24:22
651	50.288127	-5.24388	0.02	145.8	2014-05-04	10:24:23
652	50.288127	-5.24388	0.01	212.6	2014-05-04	10:24:24
653	50.288126	-5.24388	0.03	146.4	2014-05-04	10:24:25
654	50.288127	-5.24388	0.03	22.2	2014-05-04	10:24:26
655	50.288128	-5.243878	0.16	41.5	2014-05-04	10:24:27
656	50.288128	-5.243877	0.05	79.5	2014-05-04	10:24:28
657	50.288128	-5.243877	0.04	154.8	2014-05-04	10:24:29
658	50.288127	-5.243877	0.04	180	2014-05-04	10:24:30
659	50.288127	-5.243877	0.06	151.8	2014-05-04	10:24:31
660	50.288126	-5.243876	0.08	147.9	2014-05-04	10:24:32
661	50.288126	-5.243876	0.02	197.7	2014-05-04	10:24:33
662	50.288124	-5.243876	0.09	178.3	2014-05-04	10:24:35
663	50.288123	-5.243876	0.1	183.2	2014-05-04	10:24:36
664	50.288123	-5.243876	0.02	180	2014-05-04	10:24:37
665	50.288123	-5.243873	0.12	107.4	2014-05-04	10:24:39
666	50.288122	-5.243874	0.12	252	2014-05-04	10:24:40
667	50.288122	-5.243876	0.11	270	2014-05-04	10:24:41
668	50.288122	-5.243877	0.09	263.6	2014-05-04	10:24:42
669	50.288121	-5.243884	0.48	260.1	2014-05-04	10:24:43
670	50.28812	-5.243891	0.51	250.8	2014-05-04	10:24:44
671	50.288116	-5.243898	0.67	234.2	2014-05-04	10:24:45
672	50.288113	-5.243901	0.44	206.6	2014-05-04	10:24:46
673	50.288111	-5.243905	0.35	232.5	2014-05-04	10:24:47
674	50.288108	-5.24391	0.5	230.7	2014-05-04	10:24:48
675	50.288102	-5.243919	0.86	223.1	2014-05-04	10:24:49
676	50.288097	-5.243927	0.86	226.8	2014-05-04	10:24:50
677	50.288092	-5.243936	0.86	225.8	2014-05-04	10:24:51
678	50.288088	-5.243936	0.4	181.7	2014-05-04	10:24:52
679	50.288092	-5.243928	0.38	51.7	2014-05-04	10:24:54
680	50.288093	-5.243928	0.04	8.8	2014-05-04	10:24:55
681	50.288093	-5.243928	0.01	0	2014-05-04	10:24:56
682	50.288093	-5.243928	0.01	90	2014-05-04	10:24:57
683	50.288092	-5.243898	2.09	94.1	2014-05-04	10:24:58
684	50.288102	-5.243873	2.17	56.2	2014-05-04	10:24:59
685	50.288112	-5.243859	1.49	41.5	2014-05-04	10:25:00
686	50.28812	-5.243848	1.17	44.4	2014-05-04	10:25:01
687	50.288128	-5.243835	1.32	43.8	2014-05-04	10:25:02
688	50.288135	-5.243821	1.22	52.8	2014-05-04	10:25:03
689	50.288141	-5.243796	1.89	70.7	2014-05-04	10:25:04
690	50.288142	-5.243755	2.9	86.7	2014-05-04	10:25:05
691	50.288138	-5.2437	3.92	96.8	2014-05-04	10:25:06
692	50.288124	-5.243645	4.2	111.5	2014-05-04	10:25:07
693	50.288096	-5.243599	4.56	134.1	2014-05-04	10:25:08
694	50.288059	-5.243557	5.05	143.1	2014-05-04	10:25:09
695	50.288026	-5.243511	4.9	138.4	2014-05-04	10:25:10
696	50.287995	-5.243464	4.81	135.9	2014-05-04	10:25:11
697	50.287968	-5.243419	4.46	133.8	2014-05-04	10:25:12
698	50.287941	-5.243377	4.21	135.4	2014-05-04	10:25:13
699	50.287914	-5.243335	4.22	135	2014-05-04	10:25:14
700	50.287888	-5.243294	4.1	134.6	2014-05-04	10:25:15
701	50.287864	-5.243267	3.29	144.1	2014-05-04	10:25:16
702	50.28785	-5.243269	1.62	184.7	2014-05-04	10:25:17
703	50.287845	-5.243277	0.78	231.4	2014-05-04	10:25:18
704	50.287879	-5.243337	5.69	311.6	2014-05-04	10:25:19
705	50.287926	-5.243394	6.61	322.3	2014-05-04	10:25:20
706	50.287959	-5.243431	4.52	324.2	2014-05-04	10:25:21
707	50.287977	-5.243452	2.51	323.1	2014-05-04	10:25:22
708	50.287994	-5.243467	2.16	330.4	2014-05-04	10:25:23
709	50.288006	-5.243486	1.87	315.2	2014-05-04	10:25:24
710	50.288015	-5.243504	1.66	309.3	2014-05-04	10:25:25
711	50.288025	-5.243522	1.68	311.7	2014-05-04	10:25:26
712	50.288034	-5.243539	1.55	305.6	2014-05-04	10:25:27
713	50.288041	-5.243556	1.42	303.1	2014-05-04	10:25:28
714	50.288048	-5.243573	1.46	306.9	2014-05-04	10:25:29
715	50.288057	-5.243584	1.24	317.6	2014-05-04	10:25:30
716	50.288062	-5.243594	0.96	312	2014-05-04	10:25:31
717	50.288066	-5.243604	0.77	301.5	2014-05-04	10:25:32
718	50.288071	-5.243611	0.78	317.7	2014-05-04	10:25:33
719	50.288076	-5.243618	0.74	318.1	2014-05-04	10:25:34
720	50.288083	-5.243626	0.97	325.7	2014-05-04	10:25:35
721	50.28809	-5.243634	1	321.6	2014-05-04	10:25:36
722	50.288098	-5.243646	1.2	314.4	2014-05-04	10:25:37
723	50.288105	-5.24366	1.23	307.6	2014-05-04	10:25:38
724	50.288111	-5.243669	0.93	319.4	2014-05-04	10:25:39
725	50.288117	-5.243675	0.8	324.9	2014-05-04	10:25:40
726	50.288123	-5.243685	0.97	311.8	2014-05-04	10:25:41
727	50.28813	-5.243698	1.28	312.8	2014-05-04	10:25:42
728	50.288138	-5.243714	1.38	308	2014-05-04	10:25:43
729	50.288144	-5.243728	1.25	303.1	2014-05-04	10:25:44
730	50.288147	-5.243738	0.35	291.7	2014-05-04	10:25:46
731	50.288147	-5.243739	0.12	308	2014-05-04	10:25:47
732	50.288154	-5.243755	1.37	300.8	2014-05-04	10:25:48
733	50.288161	-5.243772	1.41	304.6	2014-05-04	10:25:49
734	50.288169	-5.243784	1.25	318.2	2014-05-04	10:25:50
735	50.288177	-5.24379	1.02	332	2014-05-04	10:25:51
736	50.288184	-5.243798	0.93	323.7	2014-05-04	10:25:52
737	50.288188	-5.24381	1.03	300	2014-05-04	10:25:53
738	50.288193	-5.243826	1.19	292.6	2014-05-04	10:25:54
739	50.288196	-5.243842	1.2	287.6	2014-05-04	10:25:55
740	50.288199	-5.243857	1.16	287.4	2014-05-04	10:25:56
741	50.288203	-5.243872	1.16	294.7	2014-05-04	10:25:57
742	50.288208	-5.243888	1.23	296.5	2014-05-04	10:25:58
743	50.288214	-5.243903	1.23	301.2	2014-05-04	10:25:59
744	50.288219	-5.243916	1.09	299.3	2014-05-04	10:26:00
745	50.288222	-5.243928	0.93	290.6	2014-05-04	10:26:01
746	50.288222	-5.243937	0.6	271.8	2014-05-04	10:26:02
747	50.288218	-5.243949	1.01	242.6	2014-05-04	10:26:03
748	50.288216	-5.243964	1.05	262.8	2014-05-04	10:26:04
749	50.288214	-5.24398	1.2	254.7	2014-05-04	10:26:05
750	50.28821	-5.243995	1.14	248.8	2014-05-04	10:26:06
751	50.288205	-5.244011	1.27	246.1	2014-05-04	10:26:07
752	50.288201	-5.244027	1.23	249	2014-05-04	10:26:08
753	50.288197	-5.244043	1.19	246.9	2014-05-04	10:26:09
754	50.288195	-5.244053	0.78	248.3	2014-05-04	10:26:10
755	50.288192	-5.244058	0.46	226	2014-05-04	10:26:11
756	50.288189	-5.244058	0.25	178.5	2014-05-04	10:26:12
757	50.288188	-5.244054	0.28	129.6	2014-05-04	10:26:13
758	50.288188	-5.244054	0.04	78	2014-05-04	10:26:14
759	50.288182	-5.244024	2.23	108.2	2014-05-04	10:26:15
760	50.288171	-5.243976	3.63	108.9	2014-05-04	10:26:16
761	50.28816	-5.243933	3.3	112.1	2014-05-04	10:26:17
762	50.288146	-5.24391	2.2	133.7	2014-05-04	10:26:18
763	50.288129	-5.243897	2.11	152.8	2014-05-04	10:26:19
764	50.288129	-5.243902	0.39	268.5	2014-05-04	10:26:20
765	50.288142	-5.243924	2.04	312	2014-05-04	10:26:21
766	50.288147	-5.243945	1.68	292.5	2014-05-04	10:26:22
767	50.28815	-5.243971	1.87	278.6	2014-05-04	10:26:23
768	50.288153	-5.243997	1.85	279.3	2014-05-04	10:26:24
769	50.288157	-5.244018	1.55	290.1	2014-05-04	10:26:25
770	50.288163	-5.244035	1.39	298	2014-05-04	10:26:26
771	50.288168	-5.244035	0.28	1.8	2014-05-04	10:26:28
772	50.288161	-5.24403	0.88	158.2	2014-05-04	10:26:29
773	50.288155	-5.244031	0.63	187.1	2014-05-04	10:26:30
774	50.288152	-5.244035	0.5	219.5	2014-05-04	10:26:31
775	50.288146	-5.244044	0.86	224.1	2014-05-04	10:26:32
776	50.288142	-5.244054	0.85	237.4	2014-05-04	10:26:33
777	50.28814	-5.244062	0.62	246.8	2014-05-04	10:26:34
778	50.288134	-5.244064	0.71	195.2	2014-05-04	10:26:35
779	50.288122	-5.244051	1.61	143.8	2014-05-04	10:26:36
780	50.288105	-5.244014	3.29	126.7	2014-05-04	10:26:37
781	50.288092	-5.243987	2.4	125.7	2014-05-04	10:26:38
782	50.288089	-5.243985	0.41	159.5	2014-05-04	10:26:39
783	50.288091	-5.243994	0.73	287.9	2014-05-04	10:26:40
784	50.288095	-5.24401	1.23	295.1	2014-05-04	10:26:41
785	50.288102	-5.244026	1.35	302.7	2014-05-04	10:26:42
786	50.288109	-5.24404	1.27	308.7	2014-05-04	10:26:43
787	50.288117	-5.244055	1.4	310.7	2014-05-04	10:26:44
788	50.288121	-5.244068	1.02	297.1	2014-05-04	10:26:45
789	50.288126	-5.244077	0.83	309.8	2014-05-04	10:26:46
790	50.288136	-5.244082	1.15	340.9	2014-05-04	10:26:47
791	50.288143	-5.244081	0.76	6.8	2014-05-04	10:26:48
792	50.288148	-5.24408	0.64	4.8	2014-05-04	10:26:49
793	50.288155	-5.244085	0.86	334.1	2014-05-04	10:26:50
794	50.288164	-5.244095	1.23	324.4	2014-05-04	10:26:51
795	50.288175	-5.244102	1.28	337.3	2014-05-04	10:26:52
796	50.288186	-5.244109	1.34	337.8	2014-05-04	10:26:53
797	50.288195	-5.244111	1.02	352.6	2014-05-04	10:26:54
798	50.288199	-5.2441	0.89	62.6	2014-05-04	10:26:55
799	50.2882	-5.244086	1.03	81.2	2014-05-04	10:26:56
800	50.288205	-5.244083	0.53	20.4	2014-05-04	10:26:57
801	50.288213	-5.244093	1.14	321.6	2014-05-04	10:26:58
802	50.288222	-5.244106	1.38	316.3	2014-05-04	10:26:59
803	50.28823	-5.244119	1.26	314.8	2014-05-04	10:27:00
804	50.288238	-5.244131	1.25	314.6	2014-05-04	10:27:01
805	50.288244	-5.244144	1.18	308.2	2014-05-04	10:27:02
806	50.288251	-5.244157	1.15	311.2	2014-05-04	10:27:03
807	50.288258	-5.244167	1.09	316	2014-05-04	10:27:04
808	50.288261	-5.244169	0.35	334	2014-05-04	10:27:05
809	50.288258	-5.244158	0.87	108.1	2014-05-04	10:27:06
810	50.288257	-5.244154	0.31	126.8	2014-05-04	10:27:07
811	50.28826	-5.244153	0.42	13.8	2014-05-04	10:27:08
812	50.288266	-5.244155	0.61	347.7	2014-05-04	10:27:09
813	50.28827	-5.244159	0.59	326.4	2014-05-04	10:27:10
814	50.288275	-5.244164	0.65	327.9	2014-05-04	10:27:11
815	50.288282	-5.244164	0.77	0.9	2014-05-04	10:27:12
816	50.28829	-5.244153	1.19	41.3	2014-05-04	10:27:13
817	50.288299	-5.244145	1.14	27.8	2014-05-04	10:27:14
818	50.288307	-5.244147	0.86	350.4	2014-05-04	10:27:15
819	50.288312	-5.244149	0.63	349.7	2014-05-04	10:27:16
820	50.288315	-5.244144	0.41	52.4	2014-05-04	10:27:17
821	50.288314	-5.244143	0.11	134.2	2014-05-04	10:27:18
822	50.288309	-5.24414	0.59	153.7	2014-05-04	10:27:19
823	50.288304	-5.244132	0.82	138.6	2014-05-04	10:27:20
824	50.288294	-5.24412	1.44	142	2014-05-04	10:27:21
825	50.288283	-5.244105	1.61	139.2	2014-05-04	10:27:22
826	50.288189	-5.244044	1.25	157.3	2014-05-04	10:27:31
827	50.288198	-5.244063	1.66	304.6	2014-05-04	10:27:32
828	50.288199	-5.244072	0.67	277.2	2014-05-04	10:27:33
829	50.288193	-5.244077	0.68	211.7	2014-05-04	10:27:34
830	50.28819	-5.244075	0.42	151.5	2014-05-04	10:27:35
831	50.288187	-5.244072	0.43	148.8	2014-05-04	10:27:36
832	50.288181	-5.244058	1.16	123.8	2014-05-04	10:27:37
833	50.28817	-5.244035	2.06	127.7	2014-05-04	10:27:38
834	50.288163	-5.244017	1.45	119.2	2014-05-04	10:27:39
835	50.288161	-5.244016	0.29	158.3	2014-05-04	10:27:40
836	50.288157	-5.244024	0.72	233.1	2014-05-04	10:27:41
837	50.28816	-5.244032	0.35	303	2014-05-04	10:27:43
838	50.28816	-5.244032	0.01	180	2014-05-04	10:27:44
839	50.28816	-5.244032	0.02	129.6	2014-05-04	10:27:45
840	50.28816	-5.244032	0	0	2014-05-04	10:27:46
841	50.28816	-5.244032	0	0	2014-05-04	10:27:47
842	50.28816	-5.244032	0	0	2014-05-04	10:27:48
843	50.28816	-5.244032	0	0	2014-05-04	10:27:49
844	50.28816	-5.244032	0.01	212.6	2014-05-04	10:27:50
845	50.28816	-5.244032	0.01	180	2014-05-04	10:27:51
846	50.288161	-5.244025	0.51	75.1	2014-05-04	10:27:52
847	50.288163	-5.244017	0.62	73.5	2014-05-04	10:27:53
848	50.288166	-5.243982	0.5	81.4	2014-05-04	10:27:58
849	50.288168	-5.243979	0.31	53.2	2014-05-04	10:27:59
850	50.288168	-5.243978	0.01	35.7	2014-05-04	10:28:00
851	50.288174	-5.243976	0.7	16.8	2014-05-04	10:28:01
852	50.288188	-5.243958	1.99	37.9	2014-05-04	10:28:02
853	50.288199	-5.243942	1.64	44.6	2014-05-04	10:28:03
854	50.288204	-5.243926	1.27	62.8	2014-05-04	10:28:04
855	50.288245	-5.243809	1.36	61.5	2014-05-04	10:28:11
856	50.288203	-5.243907	8.38	236.3	2014-05-04	10:28:12
857	50.288193	-5.243929	1.92	234	2014-05-04	10:28:13
858	50.288193	-5.243938	0.67	274.8	2014-05-04	10:28:14
859	50.288191	-5.243942	0.36	236.7	2014-05-04	10:28:15
860	50.288195	-5.24395	0.72	307.5	2014-05-04	10:28:16
861	50.288202	-5.243959	0.92	318.7	2014-05-04	10:28:17
862	50.288208	-5.243967	0.9	323.6	2014-05-04	10:28:18
863	50.288213	-5.243972	0.68	328.7	2014-05-04	10:28:19
864	50.288219	-5.243972	0.68	354.5	2014-05-04	10:28:20
865	50.288224	-5.243972	0.46	3.7	2014-05-04	10:28:21
866	50.288227	-5.243976	0.47	328	2014-05-04	10:28:22
867	50.288228	-5.243987	0.83	276.4	2014-05-04	10:28:23
868	50.288231	-5.243997	0.79	295.7	2014-05-04	10:28:24
869	50.288233	-5.244004	0.52	291.2	2014-05-04	10:28:25
870	50.288234	-5.244005	0.1	332.7	2014-05-04	10:28:26
871	50.288232	-5.24399	1.09	96.9	2014-05-04	10:28:27
872	50.28823	-5.243981	0.63	113.7	2014-05-04	10:28:28
873	50.288228	-5.243978	0.39	137.8	2014-05-04	10:28:29
874	50.288225	-5.243973	0.45	133.8	2014-05-04	10:28:30
875	50.288224	-5.243961	0.9	97.7	2014-05-04	10:28:31
876	50.288225	-5.243948	0.9	81.1	2014-05-04	10:28:32
877	50.288227	-5.243932	1.17	78.9	2014-05-04	10:28:33
878	50.288232	-5.243917	1.19	61.4	2014-05-04	10:28:34
879	50.288235	-5.243906	0.88	64.8	2014-05-04	10:28:35
880	50.288236	-5.243888	1.33	86.4	2014-05-04	10:28:36
881	50.288236	-5.243844	3.12	89.8	2014-05-04	10:28:37
882	50.288239	-5.243776	4.79	86.8	2014-05-04	10:28:38
883	50.288249	-5.243703	5.37	77.3	2014-05-04	10:28:39
884	50.288268	-5.243634	5.3	67.3	2014-05-04	10:28:40
885	50.288292	-5.243565	5.59	61.6	2014-05-04	10:28:41
886	50.28832	-5.243492	6.09	58.6	2014-05-04	10:28:42
887	50.288343	-5.243418	5.83	64	2014-05-04	10:28:43
888	50.288344	-5.243342	5.46	89	2014-05-04	10:28:44
889	50.28832	-5.243276	5.4	119.6	2014-05-04	10:28:45
890	50.288293	-5.243236	4.07	136.4	2014-05-04	10:28:46
891	50.288279	-5.243208	2.53	128.2	2014-05-04	10:28:47
892	50.288271	-5.243179	2.26	115.2	2014-05-04	10:28:48
893	50.288262	-5.24315	2.28	115.2	2014-05-04	10:28:49
894	50.288256	-5.243128	1.74	111	2014-05-04	10:28:50
895	50.288259	-5.243117	0.78	68.1	2014-05-04	10:28:51
896	50.288262	-5.243122	0.49	316.7	2014-05-04	10:28:52
897	50.288266	-5.243155	2.35	281.4	2014-05-04	10:28:53
898	50.288268	-5.243185	2.2	275.6	2014-05-04	10:28:54
899	50.288272	-5.243217	2.29	279.8	2014-05-04	10:28:55
900	50.288273	-5.243236	1.35	277.1	2014-05-04	10:28:56
901	50.288273	-5.243245	0.31	270	2014-05-04	10:28:58
902	50.288273	-5.243249	0.34	265.2	2014-05-04	10:28:59
903	50.288272	-5.243264	1.02	264.2	2014-05-04	10:29:00
904	50.288271	-5.243281	1.22	264.3	2014-05-04	10:29:01
905	50.28827	-5.243301	1.42	266.2	2014-05-04	10:29:02
906	50.288267	-5.243323	1.62	258	2014-05-04	10:29:03
907	50.288267	-5.243346	1.62	269	2014-05-04	10:29:04
908	50.288266	-5.24336	1.04	266.4	2014-05-04	10:29:05
909	50.288267	-5.243372	0.82	274.6	2014-05-04	10:29:06
910	50.288266	-5.243383	0.82	264.2	2014-05-04	10:29:07
911	50.288263	-5.243397	1.03	252	2014-05-04	10:29:08
912	50.288261	-5.243412	1.09	257.6	2014-05-04	10:29:09
913	50.28826	-5.243428	1.15	263.5	2014-05-04	10:29:10
914	50.288259	-5.243445	1.21	266	2014-05-04	10:29:11
915	50.288256	-5.243454	0.73	241.8	2014-05-04	10:29:12
916	50.288254	-5.243465	0.8	253	2014-05-04	10:29:13
917	50.288256	-5.243481	1.16	278.4	2014-05-04	10:29:14
918	50.288254	-5.243499	1.33	263.5	2014-05-04	10:29:15
919	50.288253	-5.243519	1.39	263.5	2014-05-04	10:29:16
920	50.288253	-5.243538	1.41	268.5	2014-05-04	10:29:17
921	50.288252	-5.243556	1.28	267.5	2014-05-04	10:29:18
922	50.288251	-5.243567	0.77	261	2014-05-04	10:29:19
923	50.28825	-5.243576	0.64	259.9	2014-05-04	10:29:20
924	50.28825	-5.243588	0.86	274.3	2014-05-04	10:29:21
925	50.288251	-5.243602	0.98	275.5	2014-05-04	10:29:22
926	50.288252	-5.243619	1.22	275.3	2014-05-04	10:29:23
927	50.288253	-5.243634	1.12	274.7	2014-05-04	10:29:24
928	50.288253	-5.243648	0.98	266.7	2014-05-04	10:29:25
929	50.288252	-5.243664	1.1	268.5	2014-05-04	10:29:26
930	50.288252	-5.243677	0.99	265.7	2014-05-04	10:29:27
931	50.288249	-5.243686	0.67	243.6	2014-05-04	10:29:28
932	50.288246	-5.243694	0.63	240	2014-05-04	10:29:29
933	50.288245	-5.243708	1.05	261.3	2014-05-04	10:29:30
934	50.288244	-5.243727	1.31	267.6	2014-05-04	10:29:31
935	50.288244	-5.243743	1.18	268.2	2014-05-04	10:29:32
936	50.288244	-5.243759	1.09	271	2014-05-04	10:29:33
937	50.288239	-5.243771	1.07	239.1	2014-05-04	10:29:34
938	50.288231	-5.243782	1.17	221.2	2014-05-04	10:29:35
939	50.288225	-5.243793	0.99	228.5	2014-05-04	10:29:36
940	50.288221	-5.243801	0.79	232.2	2014-05-04	10:29:37
941	50.288216	-5.243811	0.85	232	2014-05-04	10:29:38
942	50.288213	-5.243825	1.05	250.9	2014-05-04	10:29:39
943	50.288209	-5.243842	1.28	250.5	2014-05-04	10:29:40
944	50.288204	-5.243861	1.47	246.1	2014-05-04	10:29:41
945	50.288201	-5.243878	1.28	256.9	2014-05-04	10:29:42
946	50.288198	-5.243889	0.87	240.4	2014-05-04	10:29:43
947	50.288191	-5.243895	0.81	213	2014-05-04	10:29:44
948	50.288186	-5.243899	0.71	203.2	2014-05-04	10:29:45
949	50.28818	-5.243898	0.6	174.8	2014-05-04	10:29:46
950	50.288176	-5.243902	0.54	205.6	2014-05-04	10:29:47
951	50.288174	-5.243915	0.96	256	2014-05-04	10:29:48
952	50.28817	-5.24393	1.15	249.2	2014-05-04	10:29:49
953	50.288167	-5.243945	1.16	250.8	2014-05-04	10:29:50
954	50.288162	-5.243961	1.2	244.7	2014-05-04	10:29:51
955	50.288157	-5.243975	1.14	242.6	2014-05-04	10:29:52
956	50.288154	-5.243986	0.91	243.3	2014-05-04	10:29:53
957	50.28815	-5.243996	0.83	236.5	2014-05-04	10:29:54
958	50.288141	-5.243995	0.98	174.1	2014-05-04	10:29:55
959	50.288131	-5.243991	1.07	164.5	2014-05-04	10:29:56
960	50.28813	-5.243992	0.2	202.5	2014-05-04	10:29:57
961	50.288134	-5.244003	0.91	300.2	2014-05-04	10:29:58
962	50.288141	-5.244011	1.02	325.7	2014-05-04	10:29:59
963	50.288151	-5.244015	1.06	342	2014-05-04	10:30:00
964	50.28816	-5.244017	1.07	352	2014-05-04	10:30:01
965	50.288169	-5.244014	1.02	12.1	2014-05-04	10:30:02
966	50.288177	-5.244011	0.95	14.5	2014-05-04	10:30:03
967	50.288186	-5.244004	1.06	26.6	2014-05-04	10:30:04
968	50.288191	-5.243987	1.37	66.8	2014-05-04	10:30:05
969	50.288195	-5.243976	0.86	59.3	2014-05-04	10:30:06
970	50.288203	-5.243976	0.88	1.2	2014-05-04	10:30:07
971	50.288212	-5.243975	1	3.1	2014-05-04	10:30:08
972	50.28822	-5.243972	1.01	11.2	2014-05-04	10:30:09
973	50.28823	-5.243967	1.11	20.5	2014-05-04	10:30:10
974	50.288238	-5.24396	1.09	28.7	2014-05-04	10:30:11
975	50.288248	-5.243953	1.11	23	2014-05-04	10:30:12
976	50.288253	-5.243942	1.04	52.3	2014-05-04	10:30:13
977	50.288252	-5.243908	2.41	92.7	2014-05-04	10:30:14
978	50.288247	-5.24385	4.16	98.5	2014-05-04	10:30:15
979	50.288233	-5.243782	5.09	107.6	2014-05-04	10:30:16
980	50.288213	-5.243715	5.26	114.3	2014-05-04	10:30:17
981	50.288185	-5.243653	5.41	126	2014-05-04	10:30:18
982	50.288149	-5.243604	5.33	139	2014-05-04	10:30:19
983	50.28811	-5.243558	5.43	143.4	2014-05-04	10:30:20
984	50.288069	-5.243515	5.42	145.6	2014-05-04	10:30:21
985	50.288029	-5.243477	5.22	148.4	2014-05-04	10:30:22
986	50.287995	-5.243433	4.91	140.8	2014-05-04	10:30:23
987	50.287967	-5.243381	4.86	130.5	2014-05-04	10:30:24
988	50.287939	-5.243339	4.31	135.9	2014-05-04	10:30:25
989	50.287918	-5.243319	2.77	149	2014-05-04	10:30:26
990	50.287905	-5.243309	1.62	153.8	2014-05-04	10:30:27
991	50.287898	-5.243307	0.74	169.8	2014-05-04	10:30:28
992	50.287897	-5.243319	0.87	262.7	2014-05-04	10:30:29
993	50.2879	-5.243342	1.66	281.7	2014-05-04	10:30:30
994	50.287906	-5.243366	1.81	290.2	2014-05-04	10:30:31
995	50.28791	-5.243387	1.57	287.2	2014-05-04	10:30:32
996	50.287915	-5.243407	1.54	291.3	2014-05-04	10:30:33
997	50.287918	-5.243425	1.26	282.8	2014-05-04	10:30:34
998	50.287919	-5.243443	1.3	279.1	2014-05-04	10:30:35
999	50.28792	-5.243456	0.97	274.9	2014-05-04	10:30:36
1000	50.287922	-5.243468	0.86	286.4	2014-05-04	10:30:37
1001	50.287928	-5.243483	1.2	300.3	2014-05-04	10:30:38
1002	50.287934	-5.243499	1.34	300.6	2014-05-04	10:30:39
1003	50.287942	-5.243517	1.58	303.6	2014-05-04	10:30:40
1004	50.287949	-5.243537	1.59	299.1	2014-05-04	10:30:41
1005	50.287956	-5.243558	1.69	297.3	2014-05-04	10:30:42
1006	50.287961	-5.24357	1.05	307.8	2014-05-04	10:30:43
1007	50.287967	-5.243577	0.76	318.7	2014-05-04	10:30:44
1008	50.287972	-5.243586	0.88	312.8	2014-05-04	10:30:45
1009	50.287978	-5.243598	1.08	305.5	2014-05-04	10:30:46
1010	50.287986	-5.243614	1.48	307.6	2014-05-04	10:30:47
1011	50.287993	-5.243631	1.44	306	2014-05-04	10:30:48
1012	50.288	-5.243647	1.37	301.1	2014-05-04	10:30:49
1013	50.288003	-5.24366	0.96	292.8	2014-05-04	10:30:50
1014	50.288005	-5.243669	0.69	293.2	2014-05-04	10:30:51
1015	50.288011	-5.243679	0.93	307.8	2014-05-04	10:30:52
1016	50.288017	-5.243685	0.88	330.4	2014-05-04	10:30:53
1017	50.288024	-5.243693	0.94	320.9	2014-05-04	10:30:54
1018	50.288032	-5.243701	1.04	327.4	2014-05-04	10:30:55
1019	50.288038	-5.24371	0.94	317	2014-05-04	10:30:56
1020	50.288045	-5.24372	1	318.8	2014-05-04	10:30:57
1021	50.28805	-5.243732	1	302.8	2014-05-04	10:30:58
1022	50.288055	-5.243744	1.05	301.6	2014-05-04	10:30:59
1023	50.288062	-5.243752	0.98	323.9	2014-05-04	10:31:00
1024	50.28807	-5.243749	0.96	15.2	2014-05-04	10:31:01
1025	50.288077	-5.243742	0.91	29.4	2014-05-04	10:31:02
1026	50.288084	-5.243749	0.88	326.8	2014-05-04	10:31:03
1027	50.288089	-5.243761	1.02	306.6	2014-05-04	10:31:04
1028	50.288094	-5.243772	0.94	302.4	2014-05-04	10:31:05
1029	50.288094	-5.243781	0.68	274.8	2014-05-04	10:31:06
1030	50.288094	-5.243792	0.78	265.2	2014-05-04	10:31:07
1031	50.288095	-5.243803	0.75	282.2	2014-05-04	10:31:08
1032	50.288098	-5.243814	0.86	292.4	2014-05-04	10:31:09
1033	50.288104	-5.243823	0.94	317	2014-05-04	10:31:10
1034	50.28811	-5.243823	0.58	357	2014-05-04	10:31:11
1035	50.288117	-5.243821	0.8	11.6	2014-05-04	10:31:12
1036	50.288121	-5.243824	0.58	337.8	2014-05-04	10:31:13
1037	50.288128	-5.24383	0.89	329.7	2014-05-04	10:31:14
1038	50.288136	-5.243839	1.04	321.3	2014-05-04	10:31:15
1039	50.288142	-5.243846	0.9	326.1	2014-05-04	10:31:16
1040	50.288148	-5.243853	0.83	322.9	2014-05-04	10:31:17
1041	50.288153	-5.24386	0.75	319.4	2014-05-04	10:31:18
1042	50.288156	-5.243864	0.4	313.7	2014-05-04	10:31:19
1043	50.288156	-5.243865	0.05	279.5	2014-05-04	10:31:20
1044	50.288159	-5.243856	0.75	58.7	2014-05-04	10:31:21
1045	50.288163	-5.243846	0.83	64.5	2014-05-04	10:31:22
1046	50.288164	-5.243836	0.7	81.6	2014-05-04	10:31:23
1047	50.288163	-5.243829	0.48	94.3	2014-05-04	10:31:24
1048	50.288164	-5.243829	0.03	48.8	2014-05-04	10:31:26
1049	50.288164	-5.243828	0.05	52	2014-05-04	10:31:27
1050	50.288164	-5.243828	0.04	32.6	2014-05-04	10:31:28
1051	50.288165	-5.243828	0.04	18.2	2014-05-04	10:31:29
1052	50.288164	-5.243827	0.01	147.4	2014-05-04	10:31:30
1053	50.288172	-5.243821	0.98	28.7	2014-05-04	10:31:31
1054	50.288183	-5.243812	1.33	26.9	2014-05-04	10:31:32
1055	50.288193	-5.243798	1.51	43.9	2014-05-04	10:31:33
1056	50.288202	-5.243782	1.51	46.1	2014-05-04	10:31:34
1057	50.288209	-5.243762	1.66	63.2	2014-05-04	10:31:35
1058	50.288211	-5.243722	2.82	84.5	2014-05-04	10:31:36
1059	50.288209	-5.243664	4.14	93.4	2014-05-04	10:31:37
1060	50.288206	-5.243597	4.75	94.2	2014-05-04	10:31:38
1061	50.288203	-5.243542	3.96	94.7	2014-05-04	10:31:39
1062	50.288204	-5.243515	1.89	85.7	2014-05-04	10:31:40
1063	50.288209	-5.243507	0.8	48.5	2014-05-04	10:31:41
1064	50.288213	-5.243503	0.49	33.7	2014-05-04	10:31:42
1065	50.288216	-5.243512	0.72	296.9	2014-05-04	10:31:43
1066	50.28822	-5.243525	1.09	300.3	2014-05-04	10:31:44
1067	50.288224	-5.243535	0.75	297.4	2014-05-04	10:31:45
1068	50.288224	-5.243535	0.01	90	2014-05-04	10:31:46
1069	50.288225	-5.24354	0.4	288.9	2014-05-04	10:31:47
1070	50.288226	-5.243547	0.51	291.4	2014-05-04	10:31:48
1071	50.288227	-5.243556	0.66	274.1	2014-05-04	10:31:49
1072	50.288231	-5.243543	1.03	60.2	2014-05-04	10:31:50
1073	50.288236	-5.243499	3.16	81.2	2014-05-04	10:31:51
1074	50.288238	-5.24344	4.26	87	2014-05-04	10:31:52
1075	50.28824	-5.243394	3.26	85.9	2014-05-04	10:31:53
1076	50.288242	-5.243363	2.19	82.6	2014-05-04	10:31:54
1077	50.288248	-5.243349	1.16	60.2	2014-05-04	10:31:55
1078	50.288256	-5.243355	1.05	337	2014-05-04	10:31:56
1079	50.288265	-5.243368	1.32	317.4	2014-05-04	10:31:57
1080	50.288274	-5.243383	1.44	312	2014-05-04	10:31:58
1081	50.288282	-5.243403	1.74	301.4	2014-05-04	10:31:59
1082	50.288295	-5.243417	1.74	326.3	2014-05-04	10:32:00
1083	50.288309	-5.243427	1.77	336.9	2014-05-04	10:32:01
1084	50.288312	-5.243428	0.34	342.8	2014-05-04	10:32:02
1085	50.288315	-5.243432	0.38	309.7	2014-05-04	10:32:03
1086	50.288316	-5.243437	0.38	297.5	2014-05-04	10:32:04
1087	50.288321	-5.243447	0.9	305.5	2014-05-04	10:32:05
1088	50.288323	-5.243457	0.71	290.7	2014-05-04	10:32:06
1089	50.288324	-5.243465	0.62	277.7	2014-05-04	10:32:07
1090	50.288325	-5.243474	0.59	280.2	2014-05-04	10:32:08
1091	50.288326	-5.243483	0.7	277.6	2014-05-04	10:32:09
1092	50.288328	-5.243491	0.61	293.6	2014-05-04	10:32:10
1093	50.288337	-5.243488	0.99	11.5	2014-05-04	10:32:11
1094	50.288341	-5.243494	0.64	322	2014-05-04	10:32:12
1095	50.288345	-5.243496	0.52	339.1	2014-05-04	10:32:13
1096	50.288349	-5.243503	0.62	315.8	2014-05-04	10:32:14
1097	50.288349	-5.24351	0.52	260.6	2014-05-04	10:32:15
1098	50.288348	-5.243519	0.64	268.4	2014-05-04	10:32:16
1099	50.28835	-5.243522	0.25	308.7	2014-05-04	10:32:17
1100	50.288352	-5.243522	0.11	352.6	2014-05-04	10:32:19
1101	50.288357	-5.243475	3.4	81.1	2014-05-04	10:32:20
1102	50.288365	-5.243403	5.17	79.9	2014-05-04	10:32:21
1103	50.288385	-5.24333	5.65	67.1	2014-05-04	10:32:22
1104	50.288406	-5.24326	5.51	64.7	2014-05-04	10:32:23
1105	50.288419	-5.243189	5.29	73.2	2014-05-04	10:32:24
1106	50.28843	-5.243119	5.09	76.9	2014-05-04	10:32:25
1107	50.288439	-5.243043	5.53	79.1	2014-05-04	10:32:26
1108	50.28845	-5.242962	5.86	78.3	2014-05-04	10:32:27
1109	50.288464	-5.242891	5.29	72.1	2014-05-04	10:32:28
1110	50.288478	-5.242833	4.39	70.4	2014-05-04	10:32:29
1111	50.288487	-5.24278	3.9	74.6	2014-05-04	10:32:30
1112	50.288497	-5.242727	3.93	73.9	2014-05-04	10:32:31
1113	50.288506	-5.242674	3.9	74.6	2014-05-04	10:32:32
1114	50.288515	-5.24262	4	76.1	2014-05-04	10:32:33
1115	50.288523	-5.242572	3.51	74.9	2014-05-04	10:32:34
1116	50.288531	-5.242541	2.38	67.2	2014-05-04	10:32:35
1117	50.288542	-5.242537	1.23	14.9	2014-05-04	10:32:36
1118	50.288553	-5.242534	1.26	8.2	2014-05-04	10:32:37
1119	50.288565	-5.242531	1.29	11.2	2014-05-04	10:32:38
1120	50.288602	-5.242711	2.24	288	2014-05-04	10:32:44
1121	50.288578	-5.242803	7.13	247.6	2014-05-04	10:32:45
1122	50.288563	-5.242855	4	247	2014-05-04	10:32:46
1123	50.288553	-5.242894	2.97	247.9	2014-05-04	10:32:47
1124	50.288545	-5.242924	2.36	246.7	2014-05-04	10:32:48
1125	50.288537	-5.242944	1.68	238.1	2014-05-04	10:32:49
1126	50.288529	-5.242971	2.08	245.1	2014-05-04	10:32:50
1127	50.288524	-5.242992	1.6	248.9	2014-05-04	10:32:51
1128	50.288524	-5.243016	1.73	270.6	2014-05-04	10:32:52
1129	50.288528	-5.243045	2.09	281.1	2014-05-04	10:32:53
1130	50.288529	-5.243071	1.86	275.7	2014-05-04	10:32:54
1131	50.288527	-5.243087	1.15	257.8	2014-05-04	10:32:55
1132	50.288523	-5.243095	0.74	230.8	2014-05-04	10:32:56
1133	50.288516	-5.2431	0.9	203.9	2014-05-04	10:32:57
1134	50.28851	-5.243109	0.93	225.3	2014-05-04	10:32:58
1135	50.288505	-5.24312	0.92	234.7	2014-05-04	10:32:59
1136	50.2885	-5.243136	1.28	242.6	2014-05-04	10:33:00
1137	50.288496	-5.243152	1.22	249.9	2014-05-04	10:33:01
1138	50.288493	-5.243169	1.27	256.9	2014-05-04	10:33:02
1139	50.288488	-5.243185	1.22	243.1	2014-05-04	10:33:03
1140	50.288483	-5.243189	0.69	205.1	2014-05-04	10:33:04
1141	50.288476	-5.24319	0.71	186.7	2014-05-04	10:33:05
1142	50.288473	-5.243195	0.55	217.8	2014-05-04	10:33:06
1143	50.288471	-5.243206	0.81	257.3	2014-05-04	10:33:07
1144	50.288469	-5.24322	1.03	258	2014-05-04	10:33:08
1145	50.288465	-5.243232	0.97	244.3	2014-05-04	10:33:09
1146	50.288462	-5.243238	0.56	230.8	2014-05-04	10:33:10
1147	50.288462	-5.243243	0.35	260.9	2014-05-04	10:33:11
1148	50.288462	-5.243243	0	0	2014-05-04	10:33:12
1149	50.288461	-5.243242	0.07	113	2014-05-04	10:33:13
1150	50.288461	-5.243241	0.14	128.2	2014-05-04	10:33:14
1151	50.288457	-5.243245	0.46	220.8	2014-05-04	10:33:15
1152	50.288456	-5.243255	0.75	253.4	2014-05-04	10:33:16
1153	50.288452	-5.243268	1	243.9	2014-05-04	10:33:17
1154	50.288447	-5.243283	1.19	243.9	2014-05-04	10:33:18
1155	50.288446	-5.243297	1.01	262	2014-05-04	10:33:19
1156	50.288445	-5.24331	0.96	268.3	2014-05-04	10:33:20
1157	50.288442	-5.243322	0.93	245.2	2014-05-04	10:33:21
1158	50.288435	-5.243334	1.14	231.1	2014-05-04	10:33:22
1159	50.288427	-5.243344	1.16	214.1	2014-05-04	10:33:23
1160	50.288417	-5.243338	1.21	158.9	2014-05-04	10:33:24
1161	50.288413	-5.243328	0.79	119.7	2014-05-04	10:33:25
1162	50.288413	-5.243321	0.51	86.9	2014-05-04	10:33:26
1163	50.288411	-5.243318	0.36	149	2014-05-04	10:33:27
1164	50.28841	-5.243317	0.09	130.6	2014-05-04	10:33:28
1165	50.288409	-5.243318	0.18	191.6	2014-05-04	10:33:29
1166	50.28841	-5.243313	0.18	64.1	2014-05-04	10:33:31
1167	50.2884	-5.243321	1.21	207.1	2014-05-04	10:33:32
1168	50.288396	-5.24332	0.53	176.8	2014-05-04	10:33:33
1169	50.288394	-5.243319	0.21	140.6	2014-05-04	10:33:34
1170	50.288391	-5.243319	0.36	182.8	2014-05-04	10:33:35
1171	50.288387	-5.243322	0.47	204.6	2014-05-04	10:33:36
1172	50.288383	-5.243325	0.46	207	2014-05-04	10:33:37
1173	50.288379	-5.243334	0.77	236.9	2014-05-04	10:33:38
1174	50.288375	-5.243345	0.94	236.4	2014-05-04	10:33:39
1175	50.288371	-5.243355	0.85	239.6	2014-05-04	10:33:40
1176	50.288364	-5.243357	0.84	191.1	2014-05-04	10:33:41
1177	50.288356	-5.243352	0.91	155.3	2014-05-04	10:33:42
1178	50.288355	-5.243355	0.25	233.7	2014-05-04	10:33:43
1179	50.288355	-5.243363	0.58	269.1	2014-05-04	10:33:44
1180	50.288354	-5.243375	0.87	266.3	2014-05-04	10:33:45
1181	50.288355	-5.24339	1.07	277.5	2014-05-04	10:33:46
1182	50.288356	-5.243408	1.29	274.2	2014-05-04	10:33:47
1183	50.288357	-5.243428	1.44	273	2014-05-04	10:33:48
1184	50.288356	-5.243447	1.3	266.3	2014-05-04	10:33:49
1185	50.288353	-5.243452	0.53	227.9	2014-05-04	10:33:50
1186	50.288346	-5.243453	0.76	185.4	2014-05-04	10:33:51
1187	50.288343	-5.243458	0.46	224.6	2014-05-04	10:33:52
1188	50.288344	-5.243462	0.33	274.9	2014-05-04	10:33:53
1189	50.288344	-5.243471	0.6	275.3	2014-05-04	10:33:54
1190	50.288345	-5.243486	1.1	273.9	2014-05-04	10:33:55
1191	50.288344	-5.2435	0.98	267.3	2014-05-04	10:33:56
1192	50.288346	-5.243517	1.24	280.4	2014-05-04	10:33:57
1193	50.28835	-5.243532	1.17	291.4	2014-05-04	10:33:58
1194	50.288355	-5.243543	0.92	304.9	2014-05-04	10:33:59
1195	50.288359	-5.243552	0.79	301.3	2014-05-04	10:34:00
1196	50.288363	-5.243558	0.61	319.9	2014-05-04	10:34:01
1197	50.288366	-5.243571	0.96	289.8	2014-05-04	10:34:02
1198	50.288368	-5.243584	0.98	284.9	2014-05-04	10:34:03
1199	50.28837	-5.243591	0.54	295.5	2014-05-04	10:34:04
1200	50.288373	-5.243599	0.65	301.9	2014-05-04	10:34:05
1201	50.288378	-5.243611	1.03	299.4	2014-05-04	10:34:06
1202	50.288383	-5.243628	1.34	295.6	2014-05-04	10:34:07
1203	50.288387	-5.243646	1.3	288.4	2014-05-04	10:34:08
1204	50.288392	-5.243661	1.3	300.6	2014-05-04	10:34:09
1205	50.288396	-5.243677	1.14	289.1	2014-05-04	10:34:10
1206	50.288399	-5.243685	0.69	301.1	2014-05-04	10:34:11
1207	50.288401	-5.24369	0.39	295.9	2014-05-04	10:34:12
1208	50.288401	-5.243698	0.58	270.9	2014-05-04	10:34:13
1209	50.2884	-5.243713	1.05	267	2014-05-04	10:34:14
1210	50.288396	-5.243731	1.39	249.2	2014-05-04	10:34:15
1211	50.288391	-5.243748	1.31	248.3	2014-05-04	10:34:16
1212	50.288389	-5.243762	1.05	256.1	2014-05-04	10:34:17
1213	50.288387	-5.243771	0.66	249.2	2014-05-04	10:34:18
1214	50.288385	-5.243779	0.62	247.8	2014-05-04	10:34:19
1215	50.288381	-5.243792	1.01	243.3	2014-05-04	10:34:20
1216	50.288376	-5.243805	1.05	241.2	2014-05-04	10:34:21
1217	50.288372	-5.243816	0.93	236	2014-05-04	10:34:22
1218	50.288364	-5.243819	0.89	194.8	2014-05-04	10:34:23
1219	50.288354	-5.243821	1.13	187.9	2014-05-04	10:34:24
1220	50.288347	-5.243818	0.81	164.1	2014-05-04	10:34:25
1221	50.288345	-5.243812	0.48	115.5	2014-05-04	10:34:26
1222	50.288345	-5.243812	0	0	2014-05-04	10:34:27
1223	50.288345	-5.243812	0	0	2014-05-04	10:34:28
1224	50.288345	-5.243812	0	0	2014-05-04	10:34:29
1225	50.288344	-5.243807	0.34	107.8	2014-05-04	10:34:30
1226	50.288349	-5.243783	0.45	70.4	2014-05-04	10:34:34
1227	50.288355	-5.243733	3.62	80.7	2014-05-04	10:34:35
1228	50.288362	-5.243661	5.22	80.7	2014-05-04	10:34:36
1229	50.28838	-5.243585	5.71	69.4	2014-05-04	10:34:37
1230	50.2884	-5.243519	5.22	65.3	2014-05-04	10:34:38
1231	50.288407	-5.243447	5.17	81.5	2014-05-04	10:34:39
1232	50.288402	-5.243365	5.87	95.8	2014-05-04	10:34:40
1233	50.2884	-5.243316	3.48	92.5	2014-05-04	10:34:41
1234	50.288404	-5.243298	1.32	70.6	2014-05-04	10:34:42
1235	50.288407	-5.24328	1.37	76.2	2014-05-04	10:34:43
1236	50.28841	-5.243262	1.31	78.1	2014-05-04	10:34:44
1237	50.288412	-5.243245	1.2	79.7	2014-05-04	10:34:45
1238	50.288385	-5.243209	0.49	139	2014-05-04	10:34:53
1239	50.288388	-5.243279	4.98	274.4	2014-05-04	10:34:54
1240	50.288395	-5.243316	2.78	285	2014-05-04	10:34:55
1241	50.288403	-5.243342	2.01	296.5	2014-05-04	10:34:56
1242	50.288412	-5.243375	2.57	294.2	2014-05-04	10:34:57
1243	50.288415	-5.243403	2.01	279.1	2014-05-04	10:34:58
1244	50.288418	-5.243426	1.69	281.8	2014-05-04	10:34:59
1245	50.288416	-5.243446	1.44	261.1	2014-05-04	10:35:00
1246	50.288415	-5.24346	0.99	260.2	2014-05-04	10:35:01
1247	50.288414	-5.243474	1.03	262.2	2014-05-04	10:35:02
1248	50.288413	-5.243491	1.2	264.6	2014-05-04	10:35:03
1249	50.28841	-5.243509	1.3	259.3	2014-05-04	10:35:04
1250	50.288409	-5.243523	1.05	260.8	2014-05-04	10:35:05
1251	50.288406	-5.243538	1.06	253.1	2014-05-04	10:35:06
1252	50.288405	-5.243549	0.8	265.3	2014-05-04	10:35:07
1253	50.288405	-5.243564	1.09	268.5	2014-05-04	10:35:08
1254	50.288404	-5.243582	1.29	265.1	2014-05-04	10:35:09
1255	50.288403	-5.243601	1.37	263.8	2014-05-04	10:35:10
1256	50.288402	-5.243623	1.54	268.3	2014-05-04	10:35:11
1257	50.288398	-5.243635	0.97	242.6	2014-05-04	10:35:12
1258	50.288394	-5.243641	0.62	221.4	2014-05-04	10:35:13
1259	50.288393	-5.243653	0.86	259.4	2014-05-04	10:35:14
1260	50.288395	-5.243664	0.84	286	2014-05-04	10:35:15
1261	50.288396	-5.243671	0.52	288.8	2014-05-04	10:35:16
1262	50.288398	-5.243677	0.47	288.7	2014-05-04	10:35:17
1263	50.288399	-5.243685	0.54	288.1	2014-05-04	10:35:18
1264	50.288403	-5.243696	0.89	296.1	2014-05-04	10:35:19
1265	50.288404	-5.243705	0.68	283.5	2014-05-04	10:35:20
1266	50.288405	-5.243712	0.48	282.3	2014-05-04	10:35:21
1267	50.288408	-5.243716	0.43	319.3	2014-05-04	10:35:22
1268	50.28841	-5.243731	1.08	282	2014-05-04	10:35:23
1269	50.288412	-5.243755	1.76	275.8	2014-05-04	10:35:24
1270	50.288411	-5.243778	1.65	267.1	2014-05-04	10:35:25
1271	50.288412	-5.243798	1.42	273	2014-05-04	10:35:26
1272	50.288411	-5.243811	0.92	267.7	2014-05-04	10:35:27
1273	50.28841	-5.243817	0.42	257.2	2014-05-04	10:35:28
1274	50.288412	-5.243828	0.82	280.4	2014-05-04	10:35:29
1275	50.288412	-5.243847	1.35	270.4	2014-05-04	10:35:30
1276	50.288414	-5.243868	1.49	277.6	2014-05-04	10:35:31
1277	50.28842	-5.243892	1.82	292.3	2014-05-04	10:35:32
1278	50.288422	-5.243908	1.2	282.6	2014-05-04	10:35:33
1279	50.28842	-5.243919	0.84	249.9	2014-05-04	10:35:34
1280	50.288417	-5.243931	0.87	248.6	2014-05-04	10:35:35
1281	50.288414	-5.243936	0.26	230.3	2014-05-04	10:35:37
1282	50.288414	-5.243936	0.01	90	2014-05-04	10:35:38
1283	50.288412	-5.243933	0.32	136.6	2014-05-04	10:35:39
1284	50.288411	-5.243936	0.19	253.2	2014-05-04	10:35:40
1285	50.288407	-5.24392	1.21	109.4	2014-05-04	10:35:41
1286	50.288403	-5.243878	2.99	98.6	2014-05-04	10:35:42
1287	50.288397	-5.243812	4.79	99.2	2014-05-04	10:35:43
1288	50.288394	-5.24373	5.82	93.2	2014-05-04	10:35:44
1289	50.288402	-5.243655	5.41	80.1	2014-05-04	10:35:45
1290	50.288417	-5.243589	5.02	70.6	2014-05-04	10:35:46
1291	50.288438	-5.243526	5.01	62.8	2014-05-04	10:35:47
1292	50.28846	-5.243457	5.48	63.4	2014-05-04	10:35:48
1293	50.288484	-5.243384	5.84	62.9	2014-05-04	10:35:49
1294	50.288513	-5.24331	6.19	58.4	2014-05-04	10:35:50
1295	50.288538	-5.243234	6.11	62.1	2014-05-04	10:35:51
1296	50.28856	-5.243158	5.94	66.2	2014-05-04	10:35:52
1297	50.288583	-5.243084	5.83	64.4	2014-05-04	10:35:53
1298	50.288603	-5.243019	5.16	63.2	2014-05-04	10:35:54
1299	50.288608	-5.242968	3.65	81.6	2014-05-04	10:35:55
1300	50.288606	-5.242931	2.62	95.3	2014-05-04	10:35:56
1301	50.288612	-5.242912	1.53	62.7	2014-05-04	10:35:57
1302	50.28862	-5.242897	1.34	53.2	2014-05-04	10:35:58
1303	50.288627	-5.242883	1.33	50.4	2014-05-04	10:35:59
1304	50.288636	-5.24287	1.33	45.2	2014-05-04	10:36:00
1305	50.288638	-5.242739	1.33	88.6	2014-05-04	10:36:07
1306	50.28863	-5.242759	1.65	241.2	2014-05-04	10:36:08
1307	50.28863	-5.242806	3.27	268.5	2014-05-04	10:36:09
1308	50.288631	-5.24285	3.19	272	2014-05-04	10:36:10
1309	50.288631	-5.24289	2.83	271.1	2014-05-04	10:36:11
1310	50.28863	-5.242926	2.55	266	2014-05-04	10:36:12
1311	50.288632	-5.24295	1.76	280.4	2014-05-04	10:36:13
1312	50.288643	-5.24296	1.37	328.3	2014-05-04	10:36:14
1313	50.288644	-5.242977	1.17	277.8	2014-05-04	10:36:15
1314	50.288636	-5.242998	1.78	237	2014-05-04	10:36:16
1315	50.288623	-5.243021	2.15	229.6	2014-05-04	10:36:17
1316	50.288609	-5.243044	2.34	226.1	2014-05-04	10:36:18
1317	50.288596	-5.243071	2.34	232.9	2014-05-04	10:36:19
1318	50.288585	-5.243097	2.25	236.2	2014-05-04	10:36:20
1319	50.288575	-5.243126	2.34	242	2014-05-04	10:36:21
1320	50.288566	-5.243149	1.89	240	2014-05-04	10:36:22
1321	50.288563	-5.243163	1.07	251.1	2014-05-04	10:36:23
1322	50.288561	-5.243174	0.83	255.7	2014-05-04	10:36:24
1323	50.288558	-5.243183	0.7	240.7	2014-05-04	10:36:25
1324	50.288558	-5.243192	0.64	262.4	2014-05-04	10:36:26
1325	50.288555	-5.243205	0.94	255.7	2014-05-04	10:36:27
1326	50.288553	-5.243221	1.15	258.7	2014-05-04	10:36:28
1327	50.28855	-5.243237	1.2	252.4	2014-05-04	10:36:29
1328	50.288547	-5.243254	1.31	254.7	2014-05-04	10:36:30
1329	50.288544	-5.243271	1.18	255.4	2014-05-04	10:36:31
1330	50.288545	-5.243282	0.8	276	2014-05-04	10:36:32
1331	50.288547	-5.243292	0.76	282	2014-05-04	10:36:33
1332	50.288545	-5.243299	0.53	253.6	2014-05-04	10:36:34
1333	50.288543	-5.243308	0.65	244.5	2014-05-04	10:36:35
1334	50.288541	-5.24332	0.95	255.2	2014-05-04	10:36:36
1335	50.288539	-5.243335	1.02	260.5	2014-05-04	10:36:37
1336	50.28854	-5.243347	0.86	275.6	2014-05-04	10:36:38
1337	50.288539	-5.243359	0.86	261.8	2014-05-04	10:36:39
1338	50.288537	-5.243368	0.69	256.8	2014-05-04	10:36:40
1339	50.288532	-5.243372	0.64	205.8	2014-05-04	10:36:41
1340	50.288528	-5.243375	0.52	206.5	2014-05-04	10:36:42
1341	50.288526	-5.243385	0.73	252.2	2014-05-04	10:36:43
1342	50.288526	-5.243401	1.12	272.8	2014-05-04	10:36:44
1343	50.288528	-5.243421	1.45	275.1	2014-05-04	10:36:45
1344	50.288529	-5.243442	1.52	277.8	2014-05-04	10:36:46
1345	50.288534	-5.243463	1.56	287.4	2014-05-04	10:36:47
1346	50.288534	-5.243484	1.45	273.3	2014-05-04	10:36:48
1347	50.288531	-5.243501	1.26	255.1	2014-05-04	10:36:49
1348	50.288528	-5.243512	0.83	246.2	2014-05-04	10:36:50
1349	50.288526	-5.24352	0.67	244.5	2014-05-04	10:36:51
1350	50.288524	-5.243527	0.51	246.5	2014-05-04	10:36:52
1351	50.288519	-5.243535	0.82	227.1	2014-05-04	10:36:53
1352	50.288513	-5.243552	1.32	242.1	2014-05-04	10:36:54
1353	50.288512	-5.243566	1.07	260	2014-05-04	10:36:55
1354	50.288513	-5.243583	1.19	275.8	2014-05-04	10:36:56
1355	50.288515	-5.2436	1.19	280.4	2014-05-04	10:36:57
1356	50.288513	-5.243606	0.49	245.1	2014-05-04	10:36:58
1357	50.288509	-5.243603	0.51	158.2	2014-05-04	10:36:59
1358	50.288508	-5.243604	0.11	215	2014-05-04	10:37:00
1359	50.28851	-5.243616	0.9	282.5	2014-05-04	10:37:01
1360	50.288513	-5.243634	1.32	287.2	2014-05-04	10:37:02
1361	50.288514	-5.243654	1.44	272.3	2014-05-04	10:37:03
1362	50.288514	-5.243671	1.15	274.2	2014-05-04	10:37:04
1363	50.288513	-5.243687	1.15	260.7	2014-05-04	10:37:05
1364	50.288511	-5.243701	1.03	258	2014-05-04	10:37:06
1365	50.288506	-5.24371	0.84	230.7	2014-05-04	10:37:07
1366	50.288501	-5.24372	0.89	234.1	2014-05-04	10:37:08
1367	50.288497	-5.243736	1.21	249.3	2014-05-04	10:37:09
1368	50.288494	-5.243753	1.28	254.4	2014-05-04	10:37:10
1369	50.288494	-5.243776	1.64	269.3	2014-05-04	10:37:11
1370	50.288496	-5.243798	1.59	276.8	2014-05-04	10:37:12
1371	50.288496	-5.243819	1.46	271.8	2014-05-04	10:37:13
1372	50.288497	-5.243839	1.43	273.4	2014-05-04	10:37:14
1373	50.288493	-5.243849	0.85	240.4	2014-05-04	10:37:15
1374	50.288485	-5.243855	0.94	203.6	2014-05-04	10:37:16
1375	50.288482	-5.243862	0.66	229.4	2014-05-04	10:37:17
1376	50.288481	-5.243875	0.96	266.7	2014-05-04	10:37:18
1377	50.288485	-5.243894	1.39	288.4	2014-05-04	10:37:19
1378	50.28849	-5.243912	1.39	293	2014-05-04	10:37:20
1379	50.288494	-5.243928	1.21	290.7	2014-05-04	10:37:21
1380	50.288496	-5.243947	1.44	281.2	2014-05-04	10:37:22
1381	50.288495	-5.243963	1.09	265.1	2014-05-04	10:37:23
1382	50.288497	-5.243974	0.81	280.7	2014-05-04	10:37:24
1383	50.288501	-5.24398	0.61	317.4	2014-05-04	10:37:25
1384	50.288502	-5.243981	0.2	321.6	2014-05-04	10:37:26
1385	50.288504	-5.243981	0.22	9.6	2014-05-04	10:37:27
1386	50.288506	-5.243981	0.24	355.6	2014-05-04	10:37:28
1387	50.288512	-5.243979	0.64	15.7	2014-05-04	10:37:29
1388	50.288519	-5.243974	0.86	22.8	2014-05-04	10:37:30
1389	50.288528	-5.243963	1.24	37.2	2014-05-04	10:37:31
1390	50.288537	-5.24395	1.39	44.2	2014-05-04	10:37:32
1391	50.288542	-5.24394	0.91	51.3	2014-05-04	10:37:33
1392	50.288548	-5.243919	1.65	67	2014-05-04	10:37:34
1393	50.288554	-5.243886	2.41	74.3	2014-05-04	10:37:35
1394	50.288557	-5.243847	2.8	81.4	2014-05-04	10:37:36
1395	50.288555	-5.243805	3.01	94.8	2014-05-04	10:37:37
1396	50.288531	-5.243733	5.78	117.1	2014-05-04	10:37:38
1397	50.288485	-5.243657	7.46	133.7	2014-05-04	10:37:39
1398	50.288463	-5.2436	4.67	121.1	2014-05-04	10:37:40
1399	50.28845	-5.243558	3.33	116.1	2014-05-04	10:37:41
1400	50.288443	-5.243527	2.36	110.1	2014-05-04	10:37:42
1401	50.288437	-5.2435	2.04	110.9	2014-05-04	10:37:43
1402	50.28843	-5.243474	1.98	110.5	2014-05-04	10:37:44
1403	50.288425	-5.243456	1.44	115.8	2014-05-04	10:37:45
1404	50.288427	-5.243457	0.29	346.8	2014-05-04	10:37:46
1405	50.288429	-5.243469	0.9	282	2014-05-04	10:37:47
1406	50.28844	-5.243501	2.58	299	2014-05-04	10:37:48
1407	50.288449	-5.243534	2.56	293.4	2014-05-04	10:37:49
1408	50.288452	-5.243552	1.32	283.5	2014-05-04	10:37:50
1409	50.288455	-5.243571	1.39	285.6	2014-05-04	10:37:51
1410	50.28846	-5.243586	1.15	295	2014-05-04	10:37:52
1411	50.288462	-5.243603	1.23	281.9	2014-05-04	10:37:53
1412	50.288463	-5.243629	1.9	272.5	2014-05-04	10:37:54
1413	50.288466	-5.243658	2.04	281.6	2014-05-04	10:37:55
1414	50.288474	-5.24368	1.86	298.5	2014-05-04	10:37:56
1415	50.288482	-5.243696	1.4	306.9	2014-05-04	10:37:57
1416	50.288488	-5.243707	1.02	313.2	2014-05-04	10:37:58
1417	50.288494	-5.243722	1.31	301	2014-05-04	10:37:59
1418	50.2885	-5.243731	0.9	316.8	2014-05-04	10:38:00
1419	50.288507	-5.243745	1.26	306.3	2014-05-04	10:38:01
1420	50.288515	-5.243763	1.54	304.8	2014-05-04	10:38:02
1421	50.288521	-5.243779	1.33	301.9	2014-05-04	10:38:03
1422	50.288526	-5.243795	1.28	295.8	2014-05-04	10:38:04
1423	50.288529	-5.243809	1.01	286.1	2014-05-04	10:38:05
1424	50.288531	-5.24382	0.88	289.9	2014-05-04	10:38:06
1425	50.288532	-5.243824	0.29	283.2	2014-05-04	10:38:07
1426	50.288531	-5.24382	0.34	99.3	2014-05-04	10:38:08
1427	50.288535	-5.243827	0.66	306.1	2014-05-04	10:38:09
1428	50.28854	-5.243827	0.55	357.6	2014-05-04	10:38:10
1429	50.288544	-5.243847	1.49	287.9	2014-05-04	10:38:11
1430	50.288552	-5.243857	1.13	323.8	2014-05-04	10:38:12
1431	50.288561	-5.243856	0.99	1.7	2014-05-04	10:38:13
1432	50.288568	-5.243864	0.92	322.1	2014-05-04	10:38:14
1433	50.288574	-5.243871	0.87	324.4	2014-05-04	10:38:15
1434	50.288579	-5.243879	0.79	316.8	2014-05-04	10:38:16
1435	50.288584	-5.243875	0.13	23.2	2014-05-04	10:38:21
1436	50.288586	-5.243881	0.4	287.7	2014-05-04	10:38:22
1437	50.288585	-5.24388	0.07	151.6	2014-05-04	10:38:23
1438	50.288585	-5.24388	0.05	180	2014-05-04	10:38:24
1439	50.288583	-5.24388	0.19	172.8	2014-05-04	10:38:25
1440	50.288578	-5.243886	0.67	217.7	2014-05-04	10:38:26
1441	50.288572	-5.243892	0.8	210.7	2014-05-04	10:38:27
1442	50.288568	-5.243906	1.09	246.8	2014-05-04	10:38:28
1443	50.288561	-5.243916	1.12	222.7	2014-05-04	10:38:29
1444	50.288554	-5.243927	1.05	227.8	2014-05-04	10:38:30
1445	50.288547	-5.243939	1.2	226.7	2014-05-04	10:38:31
1446	50.28854	-5.243952	1.21	227.9	2014-05-04	10:38:32
1447	50.288532	-5.243961	1.02	215.7	2014-05-04	10:38:33
1448	50.288524	-5.24397	1.09	217.3	2014-05-04	10:38:34
1449	50.28848	-5.244035	1.35	223.7	2014-05-04	10:38:39
1450	50.288471	-5.244032	1.09	165.4	2014-05-04	10:38:40
1451	50.28846	-5.244033	1.18	184.4	2014-05-04	10:38:41
1452	50.288442	-5.244024	2.11	163.5	2014-05-04	10:38:42
1453	50.288435	-5.244021	0.88	165.4	2014-05-04	10:38:43
1454	50.288428	-5.244024	0.76	195.6	2014-05-04	10:38:44
1455	50.28842	-5.24403	0.94	205.5	2014-05-04	10:38:45
1456	50.28841	-5.244042	1.42	216.8	2014-05-04	10:38:46
1457	50.2884	-5.244056	1.52	221.4	2014-05-04	10:38:47
1458	50.28839	-5.244072	1.61	224.6	2014-05-04	10:38:48
1459	50.288419	-5.244105	1	324.2	2014-05-04	10:38:52
1460	50.288418	-5.24413	1.81	266.2	2014-05-04	10:38:53
1461	50.288416	-5.244159	2.04	263.9	2014-05-04	10:38:54
1462	50.288411	-5.244118	0.14	100.2	2014-05-04	10:39:15
1463	50.288572	-5.243992	5.01	26.8	2014-05-04	10:39:19
1464	50.288549	-5.24394	4.49	124.8	2014-05-04	10:39:20
1465	50.288495	-5.243881	7.26	145.2	2014-05-04	10:39:21
1466	50.288471	-5.243856	3.25	145.6	2014-05-04	10:39:22
1467	50.28846	-5.243842	0.76	140.8	2014-05-04	10:39:24
1468	50.288456	-5.243842	0.49	177.2	2014-05-04	10:39:25
1469	50.288455	-5.243839	0.18	110.8	2014-05-04	10:39:26
1470	50.288457	-5.243833	0.5	72.6	2014-05-04	10:39:27
1471	50.288461	-5.243829	0.57	28	2014-05-04	10:39:28
1472	50.288464	-5.243824	0.49	49.3	2014-05-04	10:39:29
1473	50.288461	-5.243802	1.59	102.2	2014-05-04	10:39:30
1474	50.288455	-5.243776	1.95	109	2014-05-04	10:39:31
1475	50.288451	-5.243762	1.13	115.9	2014-05-04	10:39:32
1476	50.288447	-5.243749	0.99	114.5	2014-05-04	10:39:33
1477	50.288444	-5.243737	0.92	113.3	2014-05-04	10:39:34
1478	50.288442	-5.243726	0.84	108.7	2014-05-04	10:39:35
1479	50.28844	-5.243716	0.76	107.1	2014-05-04	10:39:36
1480	50.28844	-5.243717	0.17	304.3	2014-05-04	10:39:37
1481	50.288456	-5.243732	2.07	329.4	2014-05-04	10:39:38
1482	50.288469	-5.243741	1.56	337.8	2014-05-04	10:39:39
1483	50.288476	-5.243736	0.82	21.7	2014-05-04	10:39:40
1484	50.288473	-5.243705	2.28	98.2	2014-05-04	10:39:41
1485	50.288459	-5.243657	3.72	115.1	2014-05-04	10:39:42
1486	50.288429	-5.243614	4.51	137.3	2014-05-04	10:39:43
1487	50.288388	-5.243574	5.4	148.4	2014-05-04	10:39:44
1488	50.288347	-5.243531	5.56	146.4	2014-05-04	10:39:45
1489	50.288305	-5.243485	5.69	144.9	2014-05-04	10:39:46
1490	50.288264	-5.243443	5.43	147	2014-05-04	10:39:47
1491	50.288233	-5.243413	4.1	147.6	2014-05-04	10:39:48
1492	50.288211	-5.243388	2.98	144.5	2014-05-04	10:39:49
1493	50.288189	-5.243363	3.05	144.2	2014-05-04	10:39:50
1494	50.288167	-5.243337	3.02	142.4	2014-05-04	10:39:51
1495	50.288165	-5.243327	0.8	104.9	2014-05-04	10:39:52
1496	50.288185	-5.243344	2.5	329.8	2014-05-04	10:39:53
1497	50.288201	-5.243364	2.29	322.1	2014-05-04	10:39:54
1498	50.288215	-5.243382	2	320.7	2014-05-04	10:39:55
1499	50.288228	-5.243413	2.68	302.9	2014-05-04	10:39:56
1500	50.288235	-5.243448	2.58	287.5	2014-05-04	10:39:57
1501	50.28824	-5.243467	1.45	293.9	2014-05-04	10:39:58
1502	50.288243	-5.243476	0.74	294.8	2014-05-04	10:39:59
1503	50.288246	-5.243494	1.34	283.2	2014-05-04	10:40:00
1504	50.28825	-5.243516	1.58	285.4	2014-05-04	10:40:01
1505	50.288255	-5.24354	1.78	288.9	2014-05-04	10:40:02
1506	50.288258	-5.243564	1.77	282.8	2014-05-04	10:40:03
1507	50.288263	-5.24359	1.91	286.4	2014-05-04	10:40:04
1508	50.288267	-5.243617	2	280.5	2014-05-04	10:40:05
1509	50.288272	-5.243638	1.59	293.2	2014-05-04	10:40:06
1510	50.28828	-5.243659	1.72	298.4	2014-05-04	10:40:07
1511	50.288288	-5.243683	1.95	300.5	2014-05-04	10:40:08
1512	50.288294	-5.2437	1.35	296.2	2014-05-04	10:40:09
1513	50.288297	-5.243711	0.86	296.5	2014-05-04	10:40:10
1514	50.288301	-5.243725	1.14	294.1	2014-05-04	10:40:11
1515	50.288307	-5.243743	1.44	297	2014-05-04	10:40:12
1516	50.288314	-5.24376	1.41	304.3	2014-05-04	10:40:13
1517	50.288321	-5.243775	1.35	305.1	2014-05-04	10:40:14
1518	50.288327	-5.243791	1.33	299.5	2014-05-04	10:40:15
1519	50.288333	-5.243807	1.28	300.3	2014-05-04	10:40:16
1520	50.288333	-5.243813	0.21	275.2	2014-05-04	10:40:18
1521	50.288335	-5.24382	0.54	296.6	2014-05-04	10:40:19
1522	50.288336	-5.243825	0.35	274.7	2014-05-04	10:40:20
1523	50.288331	-5.243825	0.54	180	2014-05-04	10:40:21
1524	50.28833	-5.243828	0.27	243.2	2014-05-04	10:40:22
1525	50.288331	-5.24383	0.17	299.2	2014-05-04	10:40:23
1526	50.288337	-5.24382	1.04	43.2	2014-05-04	10:40:24
1527	50.288338	-5.243805	1.09	86.6	2014-05-04	10:40:25
1528	50.288331	-5.243771	2.54	108	2014-05-04	10:40:26
1529	50.288315	-5.243713	4.47	113.5	2014-05-04	10:40:27
1530	50.288289	-5.243653	5.11	123.6	2014-05-04	10:40:28
1531	50.288258	-5.243616	4.35	142.5	2014-05-04	10:40:29
1532	50.288234	-5.243597	3.1	153.5	2014-05-04	10:40:30
1533	50.288224	-5.243577	1.78	128.9	2014-05-04	10:40:31
1534	50.288219	-5.243561	1.27	114.8	2014-05-04	10:40:32
1535	50.288212	-5.243547	1.24	128.2	2014-05-04	10:40:33
1536	50.288204	-5.243533	1.3	129.7	2014-05-04	10:40:34
1537	50.288209	-5.243585	0.92	278.1	2014-05-04	10:40:38
1538	50.288215	-5.2436	1.33	302.2	2014-05-04	10:40:39
1539	50.288221	-5.243611	0.92	308.7	2014-05-04	10:40:40
1540	50.288227	-5.243623	1.14	307.3	2014-05-04	10:40:41
1541	50.288233	-5.243634	1.06	311.2	2014-05-04	10:40:42
1542	50.288241	-5.24365	1.37	307.8	2014-05-04	10:40:43
1543	50.288248	-5.243666	1.42	307.3	2014-05-04	10:40:44
1544	50.288257	-5.243682	1.47	308.5	2014-05-04	10:40:45
1545	50.288262	-5.243699	1.33	294.8	2014-05-04	10:40:46
1546	50.288264	-5.243713	1.03	283.6	2014-05-04	10:40:47
1547	50.288266	-5.243722	0.71	289.1	2014-05-04	10:40:48
1548	50.288269	-5.243725	0.42	337.1	2014-05-04	10:40:49
1549	50.288272	-5.243718	0.54	62.2	2014-05-04	10:40:50
1550	50.288273	-5.243719	0.14	331.7	2014-05-04	10:40:51
1551	50.288273	-5.24372	0.08	257.1	2014-05-04	10:40:52
1552	50.288274	-5.243732	0.86	281.9	2014-05-04	10:40:53
1553	50.288275	-5.243748	1.15	277	2014-05-04	10:40:54
1554	50.288276	-5.243765	1.21	271.3	2014-05-04	10:40:55
1555	50.288275	-5.243782	1.2	268.2	2014-05-04	10:40:56
1556	50.28827	-5.243798	1.32	241.2	2014-05-04	10:40:57
1557	50.288262	-5.243816	1.51	237.1	2014-05-04	10:40:58
1558	50.288261	-5.243824	0.63	254.5	2014-05-04	10:40:59
1559	50.288261	-5.243824	0.01	0	2014-05-04	10:41:00
1560	50.288262	-5.243826	0.15	304.1	2014-05-04	10:41:01
1561	50.288262	-5.243836	0.67	274.8	2014-05-04	10:41:02
1562	50.288265	-5.243849	1.04	291	2014-05-04	10:41:03
1563	50.288268	-5.243869	1.42	282.5	2014-05-04	10:41:04
1564	50.288273	-5.24389	1.63	290.1	2014-05-04	10:41:05
1565	50.288278	-5.243907	1.29	295.7	2014-05-04	10:41:06
1566	50.288279	-5.243907	0.06	327.4	2014-05-04	10:41:07
1567	50.288278	-5.243907	0.11	171	2014-05-04	10:41:08
1568	50.288281	-5.243915	0.71	300	2014-05-04	10:41:09
1569	50.288288	-5.243926	1.08	316.7	2014-05-04	10:41:10
1570	50.288294	-5.243937	0.99	309.7	2014-05-04	10:41:11
1571	50.288301	-5.243948	1.18	317.1	2014-05-04	10:41:12
1572	50.288308	-5.24396	1.17	310.4	2014-05-04	10:41:13
1573	50.288313	-5.243967	0.66	317.4	2014-05-04	10:41:14
1574	50.288315	-5.243967	0.12	348.3	2014-05-04	10:41:16
1575	50.288315	-5.243966	0.08	96.1	2014-05-04	10:41:17
1576	50.288317	-5.243972	0.51	310.1	2014-05-04	10:41:18
1577	50.288323	-5.243984	1.04	303.8	2014-05-04	10:41:19
1578	50.288327	-5.243998	1.1	293.9	2014-05-04	10:41:20
1579	50.28833	-5.244014	1.22	289.7	2014-05-04	10:41:21
1580	50.288333	-5.244032	1.3	281.2	2014-05-04	10:41:22
1581	50.288333	-5.244045	0.94	271.8	2014-05-04	10:41:23
1582	50.288333	-5.244054	0.61	270.8	2014-05-04	10:41:24
1583	50.288333	-5.244058	0.29	273.8	2014-05-04	10:41:25
1584	50.288333	-5.244056	0.12	90	2014-05-04	10:41:26
1585	50.288333	-5.244059	0.24	254.2	2014-05-04	10:41:27
1586	50.288333	-5.244067	0.56	272.9	2014-05-04	10:41:28
1587	50.288334	-5.244075	0.59	280	2014-05-04	10:41:29
1588	50.288334	-5.244084	0.65	277.5	2014-05-04	10:41:30
1589	50.288334	-5.244089	0.37	255.4	2014-05-04	10:41:31
1590	50.288332	-5.244098	0.63	251	2014-05-04	10:41:32
1591	50.288333	-5.244105	0.54	283	2014-05-04	10:41:33
1592	50.28833	-5.244115	0.78	245.2	2014-05-04	10:41:34
1593	50.288325	-5.244129	1.12	241.7	2014-05-04	10:41:35
1594	50.288322	-5.244132	0.2	214.7	2014-05-04	10:41:37
1595	50.288321	-5.244136	0.33	244.8	2014-05-04	10:41:38
1596	50.288321	-5.244143	0.5	275.4	2014-05-04	10:41:39
1597	50.288322	-5.244154	0.74	275.1	2014-05-04	10:41:40
1598	50.288326	-5.244162	0.72	304.6	2014-05-04	10:41:41
1599	50.288328	-5.244172	0.74	290.6	2014-05-04	10:41:42
1600	50.28833	-5.244182	0.73	283.2	2014-05-04	10:41:43
1601	50.288331	-5.244194	0.89	280.9	2014-05-04	10:41:44
1602	50.288331	-5.244202	0.6	264.7	2014-05-04	10:41:45
1603	50.288328	-5.244203	0.28	187.2	2014-05-04	10:41:46
1604	50.288323	-5.244194	0.84	128.3	2014-05-04	10:41:47
1605	50.288318	-5.244182	0.97	123.9	2014-05-04	10:41:48
1606	50.288315	-5.244175	0.63	124.4	2014-05-04	10:41:49
1607	50.288313	-5.24417	0.44	131.3	2014-05-04	10:41:50
1608	50.28831	-5.244166	0.39	130.3	2014-05-04	10:41:51
1609	50.288308	-5.244162	0.4	123.8	2014-05-04	10:41:52
1610	50.288306	-5.244156	0.47	120.9	2014-05-04	10:41:53
1611	50.288304	-5.244149	0.55	120.7	2014-05-04	10:41:54
1612	50.288318	-5.244148	1.64	2.5	2014-05-04	10:41:55
1613	50.288335	-5.244148	1.8	0	2014-05-04	10:41:56
1614	50.28834	-5.244146	0.57	12.6	2014-05-04	10:41:57
1615	50.28834	-5.244143	0.22	82.6	2014-05-04	10:41:58
1616	50.288337	-5.244136	0.63	127.4	2014-05-04	10:41:59
1617	50.288331	-5.244105	2.32	105.8	2014-05-04	10:42:00
1618	50.288326	-5.244061	3.18	98.8	2014-05-04	10:42:01
1619	50.288325	-5.244034	1.93	96.4	2014-05-04	10:42:02
1620	50.288322	-5.244022	0.9	105.5	2014-05-04	10:42:03
1621	50.288322	-5.244013	0.64	93.4	2014-05-04	10:42:04
1622	50.288322	-5.244004	0.59	87.3	2014-05-04	10:42:05
1623	50.288322	-5.243997	0.49	92.2	2014-05-04	10:42:06
1624	50.288322	-5.24399	0.53	95.1	2014-05-04	10:42:07
1625	50.288321	-5.243983	0.5	99.6	2014-05-04	10:42:08
1626	50.28832	-5.24398	0.24	122.7	2014-05-04	10:42:09
1627	50.288318	-5.243974	0.51	114.8	2014-05-04	10:42:10
1628	50.288315	-5.243967	0.55	126.4	2014-05-04	10:42:11
1629	50.288312	-5.243962	0.55	132.7	2014-05-04	10:42:12
1630	50.288305	-5.24399	1.07	250.9	2014-05-04	10:42:14
1631	50.288307	-5.244004	1.02	283.8	2014-05-04	10:42:15
1632	50.288305	-5.244009	0.45	225.4	2014-05-04	10:42:16
1633	50.288302	-5.244012	0.38	224	2014-05-04	10:42:17
1634	50.288301	-5.24402	0.54	261.1	2014-05-04	10:42:18
1635	50.2883	-5.244032	0.9	261.1	2014-05-04	10:42:19
1636	50.288301	-5.244042	0.72	273.7	2014-05-04	10:42:20
1637	50.288302	-5.244054	0.82	277.9	2014-05-04	10:42:21
1638	50.288302	-5.244063	0.64	278.4	2014-05-04	10:42:22
1639	50.288301	-5.244074	0.8	258.5	2014-05-04	10:42:23
1640	50.288298	-5.244078	0.45	228.7	2014-05-04	10:42:24
1641	50.288296	-5.244077	0.31	166.5	2014-05-04	10:42:25
1642	50.288296	-5.244077	0.08	33	2014-05-04	10:42:26
1643	50.288292	-5.244075	0.53	166.3	2014-05-04	10:42:27
1644	50.288285	-5.244079	0.77	199	2014-05-04	10:42:28
1645	50.288278	-5.244081	0.76	194.9	2014-05-04	10:42:29
1646	50.288247	-5.244077	0.49	174.4	2014-05-04	10:42:36
1647	50.288258	-5.244081	1.2	344.2	2014-05-04	10:42:37
1648	50.288266	-5.244096	1.4	309.8	2014-05-04	10:42:38
1649	50.288266	-5.244118	1.54	269.7	2014-05-04	10:42:39
1650	50.28826	-5.244139	1.59	246.9	2014-05-04	10:42:40
1651	50.288256	-5.244163	1.76	256.2	2014-05-04	10:42:41
1652	50.288257	-5.244186	1.7	272.5	2014-05-04	10:42:42
1653	50.288257	-5.244199	0.89	270.6	2014-05-04	10:42:43
1654	50.288252	-5.244196	0.6	162	2014-05-04	10:42:44
1655	50.288253	-5.244203	0.48	277.9	2014-05-04	10:42:45
1656	50.288257	-5.244216	1.04	300.9	2014-05-04	10:42:46
1657	50.288265	-5.244226	1.11	316.2	2014-05-04	10:42:47
1658	50.288269	-5.244232	0.29	319.6	2014-05-04	10:42:49
1659	50.288269	-5.244232	0.01	270	2014-05-04	10:42:50
1660	50.288269	-5.244233	0.11	301.8	2014-05-04	10:42:51
1661	50.28827	-5.244233	0.09	11.9	2014-05-04	10:42:52
1662	50.288271	-5.244187	3.27	87.2	2014-05-04	10:42:53
1663	50.288263	-5.244116	5.14	100.3	2014-05-04	10:42:54
1664	50.28824	-5.244046	5.57	117.3	2014-05-04	10:42:55
1665	50.288209	-5.243987	5.41	129.5	2014-05-04	10:42:56
1666	50.288174	-5.243933	5.5	135.5	2014-05-04	10:42:57
1667	50.288136	-5.243884	5.53	140.5	2014-05-04	10:42:58
1668	50.288101	-5.243836	5.2	138.8	2014-05-04	10:42:59
1669	50.288071	-5.243781	5.11	130.2	2014-05-04	10:43:00
1670	50.288043	-5.243722	5.23	126.8	2014-05-04	10:43:01
1671	50.288015	-5.243669	4.86	129.6	2014-05-04	10:43:02
1672	50.287987	-5.243623	4.51	133.2	2014-05-04	10:43:03
1673	50.287955	-5.243582	4.61	140.9	2014-05-04	10:43:04
1674	50.287919	-5.24355	4.56	150.5	2014-05-04	10:43:05
1675	50.287881	-5.243524	4.71	156.3	2014-05-04	10:43:06
1676	50.287838	-5.243502	4.95	162.2	2014-05-04	10:43:07
1677	50.287793	-5.243486	5.22	166.9	2014-05-04	10:43:08
1678	50.287743	-5.243468	5.68	167.1	2014-05-04	10:43:09
1679	50.287707	-5.243451	4.22	163.3	2014-05-04	10:43:10
1680	50.287686	-5.243437	2.52	156.8	2014-05-04	10:43:11
1681	50.287674	-5.243428	1.47	153.3	2014-05-04	10:43:12
1682	50.287673	-5.243428	0.16	184.3	2014-05-04	10:43:13
1683	50.287674	-5.243435	0.5	284.1	2014-05-04	10:43:14
1684	50.287683	-5.243449	1.46	314.9	2014-05-04	10:43:15
1685	50.287696	-5.243458	1.53	335.9	2014-05-04	10:43:16
1686	50.287707	-5.243468	1.46	330.2	2014-05-04	10:43:17
1687	50.28772	-5.243487	1.95	318.2	2014-05-04	10:43:18
1688	50.287734	-5.243507	2.17	317.7	2014-05-04	10:43:19
1689	50.287749	-5.243529	2.25	315.3	2014-05-04	10:43:20
1690	50.287762	-5.243557	2.42	306.7	2014-05-04	10:43:21
1691	50.28777	-5.243586	2.26	292.6	2014-05-04	10:43:22
1692	50.287775	-5.243616	2.21	285.4	2014-05-04	10:43:23
1693	50.287783	-5.243639	1.89	300	2014-05-04	10:43:24
1694	50.287794	-5.243655	1.65	315.4	2014-05-04	10:43:25
1695	50.287806	-5.243662	1.46	339.1	2014-05-04	10:43:26
1696	50.28782	-5.243671	1.61	338.8	2014-05-04	10:43:27
1697	50.287835	-5.24368	1.81	338.8	2014-05-04	10:43:28
1698	50.28785	-5.243691	1.82	335	2014-05-04	10:43:29
1699	50.28786	-5.2437	1.32	331.6	2014-05-04	10:43:30
1700	50.287866	-5.243709	0.93	313.9	2014-05-04	10:43:31
1701	50.28787	-5.24371	0.5	346.9	2014-05-04	10:43:32
1702	50.287871	-5.243706	0.34	67.2	2014-05-04	10:43:33
1703	50.287875	-5.243711	0.6	320.8	2014-05-04	10:43:34
1704	50.287885	-5.243722	1.27	323.3	2014-05-04	10:43:35
1705	50.287895	-5.243737	1.56	317.2	2014-05-04	10:43:36
1706	50.287904	-5.243752	1.45	313.2	2014-05-04	10:43:37
1707	50.287914	-5.243767	1.59	316.8	2014-05-04	10:43:38
1708	50.287925	-5.243783	1.66	315.9	2014-05-04	10:43:39
1709	50.287934	-5.243797	1.43	317.7	2014-05-04	10:43:40
1710	50.28794	-5.243806	0.94	313.9	2014-05-04	10:43:41
1711	50.287946	-5.243816	0.93	313.3	2014-05-04	10:43:42
1712	50.287951	-5.243825	0.9	311.5	2014-05-04	10:43:43
1713	50.287956	-5.243835	0.88	309.7	2014-05-04	10:43:44
1714	50.287961	-5.243845	0.93	306.5	2014-05-04	10:43:45
1715	50.287965	-5.24386	1.09	292.6	2014-05-04	10:43:46
1716	50.287968	-5.243879	1.42	282.2	2014-05-04	10:43:47
1717	50.287969	-5.2439	1.51	276.7	2014-05-04	10:43:48
1718	50.28797	-5.243916	1.15	274.7	2014-05-04	10:43:49
1719	50.28797	-5.243926	0.7	269.3	2014-05-04	10:43:50
1720	50.287969	-5.243936	0.7	260.1	2014-05-04	10:43:51
1721	50.287968	-5.243947	0.79	259.7	2014-05-04	10:43:52
1722	50.287966	-5.243962	1.07	262	2014-05-04	10:43:53
1723	50.287965	-5.243977	1.13	263.4	2014-05-04	10:43:54
1724	50.287965	-5.24399	0.93	264.8	2014-05-04	10:43:55
1725	50.287965	-5.243997	0.45	278.5	2014-05-04	10:43:56
1726	50.287965	-5.244005	0.57	270	2014-05-04	10:43:57
1727	50.287966	-5.244018	0.99	274.8	2014-05-04	10:43:58
1728	50.287968	-5.244033	1.05	281.4	2014-05-04	10:43:59
1729	50.287971	-5.244048	1.11	289.6	2014-05-04	10:44:00
1730	50.287976	-5.244062	1.18	296.8	2014-05-04	10:44:01
1731	50.287983	-5.244077	1.28	306.2	2014-05-04	10:44:02
1732	50.28799	-5.244087	1.08	317.4	2014-05-04	10:44:03
1733	50.287995	-5.244085	0.55	12.7	2014-05-04	10:44:04
1734	50.287998	-5.244084	0.43	12.1	2014-05-04	10:44:05
1735	50.288005	-5.244091	0.88	328.4	2014-05-04	10:44:06
1736	50.288012	-5.244099	1	323.4	2014-05-04	10:44:07
1737	50.28802	-5.244105	0.97	334.2	2014-05-04	10:44:08
1738	50.288029	-5.244114	1.16	328.4	2014-05-04	10:44:09
1739	50.28804	-5.24412	1.27	337.7	2014-05-04	10:44:10
1740	50.28805	-5.244124	1.24	346.6	2014-05-04	10:44:11
1741	50.288062	-5.244126	1.32	356.1	2014-05-04	10:44:12
1742	50.288074	-5.244123	1.3	8.7	2014-05-04	10:44:13
1743	50.28808	-5.244107	1.35	58.8	2014-05-04	10:44:14
1744	50.28808	-5.244094	0.43	86.9	2014-05-04	10:44:16
1745	50.288085	-5.244106	0.94	299.3	2014-05-04	10:44:17
1746	50.288089	-5.244121	1.16	292.6	2014-05-04	10:44:18
1747	50.288094	-5.244136	1.23	299.1	2014-05-04	10:44:19
1748	50.288097	-5.244151	1.13	285.8	2014-05-04	10:44:20
1749	50.288098	-5.244169	1.24	279.1	2014-05-04	10:44:21
1750	50.288102	-5.244187	1.34	286.3	2014-05-04	10:44:22
1751	50.288106	-5.244201	1.14	296.1	2014-05-04	10:44:23
1752	50.288109	-5.24422	1.37	281	2014-05-04	10:44:24
1753	50.288109	-5.244237	1.22	273.5	2014-05-04	10:44:25
1754	50.288113	-5.244239	0.43	339.6	2014-05-04	10:44:26
1755	50.28812	-5.244238	0.76	7.6	2014-05-04	10:44:27
1756	50.288127	-5.244238	0.83	0	2014-05-04	10:44:28
1757	50.288138	-5.244238	1.17	0	2014-05-04	10:44:29
1758	50.28815	-5.244233	1.46	14.2	2014-05-04	10:44:30
1759	50.288164	-5.244225	1.55	20	2014-05-04	10:44:31
1760	50.288179	-5.244218	1.76	17.2	2014-05-04	10:44:32
1761	50.288194	-5.244208	1.8	23	2014-05-04	10:44:33
1762	50.288205	-5.244191	1.78	43.7	2014-05-04	10:44:34
1763	50.288216	-5.244167	2.07	54.1	2014-05-04	10:44:35
1764	50.28822	-5.244144	1.71	72.9	2014-05-04	10:44:36
1765	50.288219	-5.244132	0.9	101.3	2014-05-04	10:44:37
1766	50.288218	-5.244129	0.24	118.1	2014-05-04	10:44:38
1767	50.288219	-5.244136	0.5	290.6	2014-05-04	10:44:39
1768	50.288223	-5.244147	0.89	292.1	2014-05-04	10:44:40
1769	50.288224	-5.244164	1.23	279.2	2014-05-04	10:44:41
1770	50.288224	-5.244181	1.18	268.2	2014-05-04	10:44:42
1771	50.288223	-5.244197	1.16	262.1	2014-05-04	10:44:43
1772	50.288222	-5.244215	1.25	266.6	2014-05-04	10:44:44
1773	50.28822	-5.244216	0.1	208.2	2014-05-04	10:44:46
1774	50.288225	-5.244216	0.55	3.1	2014-05-04	10:44:47
1775	50.288234	-5.244217	0.94	354.9	2014-05-04	10:44:48
1776	50.288243	-5.244221	1.08	343.3	2014-05-04	10:44:49
1777	50.288252	-5.24423	1.2	327.7	2014-05-04	10:44:50
1778	50.288263	-5.244237	1.32	336.6	2014-05-04	10:44:51
1779	50.288268	-5.244238	0.62	355.6	2014-05-04	10:44:52
1780	50.288268	-5.244238	0.02	163.3	2014-05-04	10:44:53
1781	50.288268	-5.244238	0	0	2014-05-04	10:44:54
1782	50.288268	-5.244237	0.06	107.6	2014-05-04	10:44:55
1783	50.288269	-5.244222	1.1	84.1	2014-05-04	10:44:56
1784	50.288273	-5.244212	0.8	56.9	2014-05-04	10:44:57
1785	50.288279	-5.244208	0.69	26.3	2014-05-04	10:44:58
1786	50.288287	-5.244207	0.91	4.1	2014-05-04	10:44:59
1787	50.288296	-5.244206	0.98	3.8	2014-05-04	10:45:00
1788	50.288301	-5.244203	0.33	23.7	2014-05-04	10:45:02
1789	50.288302	-5.244207	0.37	294	2014-05-04	10:45:03
1790	50.288302	-5.244207	0	0	2014-05-04	10:45:05
1791	50.288302	-5.244207	0	0	2014-05-04	10:45:06
1792	50.288297	-5.244207	0.54	181.2	2014-05-04	10:45:07
1793	50.288291	-5.244207	0.68	178	2014-05-04	10:45:08
1794	50.288284	-5.244205	0.84	168.1	2014-05-04	10:45:09
1795	50.288296	-5.244076	2.3	81.7	2014-05-04	10:45:13
1796	50.288296	-5.24401	4.73	89.1	2014-05-04	10:45:14
1797	50.288298	-5.243926	5.99	88	2014-05-04	10:45:15
1798	50.288306	-5.243852	5.31	80.6	2014-05-04	10:45:16
1799	50.288323	-5.2438	4.15	63.2	2014-05-04	10:45:17
1800	50.288336	-5.243771	2.51	54.6	2014-05-04	10:45:18
1801	50.288341	-5.243765	0.67	38.6	2014-05-04	10:45:19
1802	50.288341	-5.243767	0.1	270	2014-05-04	10:45:20
1803	50.288343	-5.24377	0.33	314.2	2014-05-04	10:45:21
1804	50.288347	-5.243785	1.15	293.4	2014-05-04	10:45:22
1805	50.288345	-5.243803	1.27	262.8	2014-05-04	10:45:23
1806	50.288344	-5.243817	1.07	260.9	2014-05-04	10:45:24
1807	50.288345	-5.243825	0.54	277.9	2014-05-04	10:45:25
1808	50.288348	-5.24383	0.56	316	2014-05-04	10:45:26
1809	50.288346	-5.243837	0.51	242.9	2014-05-04	10:45:27
1810	50.288342	-5.243848	0.89	241.7	2014-05-04	10:45:28
1811	50.288339	-5.243861	0.99	249	2014-05-04	10:45:29
1812	50.288338	-5.243877	1.13	265.3	2014-05-04	10:45:30
1813	50.288339	-5.243894	1.26	275.5	2014-05-04	10:45:31
1814	50.288341	-5.24391	1.14	281.3	2014-05-04	10:45:32
1815	50.288343	-5.243925	1.11	281.6	2014-05-04	10:45:33
1816	50.288343	-5.243941	1.12	266.7	2014-05-04	10:45:34
1817	50.288343	-5.243956	1.09	273.9	2014-05-04	10:45:35
1818	50.288345	-5.24397	0.99	277.1	2014-05-04	10:45:36
1819	50.288341	-5.243975	0.56	220.9	2014-05-04	10:45:37
1820	50.288336	-5.243979	0.59	206.6	2014-05-04	10:45:38
1821	50.288333	-5.243992	1	249.9	2014-05-04	10:45:39
1822	50.288331	-5.244008	1.17	260.4	2014-05-04	10:45:40
1823	50.288331	-5.244022	0.96	271.1	2014-05-04	10:45:41
1824	50.288332	-5.24403	0.56	273.8	2014-05-04	10:45:42
1825	50.28833	-5.244035	0.47	239.1	2014-05-04	10:45:43
1826	50.288326	-5.244045	0.79	244.1	2014-05-04	10:45:44
1827	50.288325	-5.244057	0.82	255.6	2014-05-04	10:45:45
1828	50.288324	-5.244068	0.83	267.4	2014-05-04	10:45:46
1829	50.28832	-5.244074	0.62	223.4	2014-05-04	10:45:47
1830	50.288314	-5.244072	0.66	166	2014-05-04	10:45:48
1831	50.288308	-5.244066	0.81	151	2014-05-04	10:45:49
1832	50.288305	-5.244065	0.31	159.6	2014-05-04	10:45:50
1833	50.288306	-5.244058	0.52	82.8	2014-05-04	10:45:51
1834	50.288309	-5.244047	0.81	68.3	2014-05-04	10:45:52
1835	50.288312	-5.244036	0.85	68.8	2014-05-04	10:45:53
1836	50.288314	-5.244025	0.84	67.1	2014-05-04	10:45:54
1837	50.288317	-5.244015	0.79	65.7	2014-05-04	10:45:55
1838	50.28832	-5.244005	0.75	64.4	2014-05-04	10:45:56
1839	50.288323	-5.243997	0.68	59.4	2014-05-04	10:45:57
1840	50.288327	-5.243988	0.72	59.8	2014-05-04	10:45:58
1841	50.28833	-5.243977	0.85	67.4	2014-05-04	10:45:59
1842	50.288321	-5.243967	1.17	142.8	2014-05-04	10:46:00
1843	50.288315	-5.243982	1.28	234.2	2014-05-04	10:46:01
1844	50.288304	-5.244008	2.16	237.8	2014-05-04	10:46:02
1845	50.288293	-5.244033	2.17	235.7	2014-05-04	10:46:03
1846	50.288288	-5.244054	1.65	248	2014-05-04	10:46:04
1847	50.288285	-5.244075	1.53	257.7	2014-05-04	10:46:05
1848	50.288282	-5.244094	1.38	256	2014-05-04	10:46:06
1849	50.288279	-5.244112	1.29	255.8	2014-05-04	10:46:07
1850	50.288271	-5.244117	0.91	201.8	2014-05-04	10:46:08
1851	50.288266	-5.244118	0.65	187.4	2014-05-04	10:46:09
1852	50.288263	-5.244126	0.65	243.4	2014-05-04	10:46:10
1853	50.28826	-5.244133	0.63	236.6	2014-05-04	10:46:11
1854	50.288258	-5.244137	0.38	228.6	2014-05-04	10:46:12
1855	50.288258	-5.244138	0.03	293.1	2014-05-04	10:46:13
1856	50.288253	-5.244134	0.57	154	2014-05-04	10:46:14
1857	50.288249	-5.24413	0.54	143.8	2014-05-04	10:46:15
1858	50.288246	-5.244124	0.51	130.9	2014-05-04	10:46:16
1859	50.288243	-5.244118	0.51	128	2014-05-04	10:46:17
1860	50.28824	-5.244112	0.59	129.5	2014-05-04	10:46:18
1861	50.288236	-5.244107	0.56	139.1	2014-05-04	10:46:19
1862	50.288234	-5.244105	0.29	146.5	2014-05-04	10:46:20
1863	50.288231	-5.244101	0.41	140.4	2014-05-04	10:46:21
1864	50.288229	-5.244096	0.39	120	2014-05-04	10:46:22
1865	50.288233	-5.244092	0.51	38.8	2014-05-04	10:46:23
1866	50.288236	-5.244094	0.38	332.8	2014-05-04	10:46:24
1867	50.288236	-5.244091	0.25	85.6	2014-05-04	10:46:25
1868	50.288237	-5.244085	0.38	77.3	2014-05-04	10:46:26
1869	50.288236	-5.244079	0.44	95	2014-05-04	10:46:27
1870	50.288216	-5.244096	0.32	207.2	2014-05-04	10:46:35
1871	50.288216	-5.244096	0.03	212.6	2014-05-04	10:46:36
1872	50.288216	-5.244096	0.05	159.2	2014-05-04	10:46:37
1873	50.288229	-5.244181	0.18	283.4	2014-05-04	10:47:12
1874	50.288232	-5.244181	0.35	5.9	2014-05-04	10:47:13
1875	50.288234	-5.244188	0.57	295.3	2014-05-04	10:47:14
1876	50.288234	-5.244197	0.63	271.6	2014-05-04	10:47:15
1877	50.288234	-5.244213	1.11	269.1	2014-05-04	10:47:16
1878	50.288231	-5.244216	0.21	220	2014-05-04	10:47:18
1879	50.288228	-5.244216	0.3	177.7	2014-05-04	10:47:19
1880	50.288225	-5.244212	0.26	145.1	2014-05-04	10:47:21
1881	50.288222	-5.24421	0.35	153.3	2014-05-04	10:47:22
1882	50.28822	-5.244208	0.28	148.5	2014-05-04	10:47:23
1883	50.288222	-5.244205	0.36	36.6	2014-05-04	10:47:24
1884	50.288226	-5.244198	0.65	46.8	2014-05-04	10:47:25
1885	50.288229	-5.244188	0.79	70.6	2014-05-04	10:47:26
1886	50.288224	-5.24416	2.04	104.9	2014-05-04	10:47:27
1887	50.288217	-5.244117	3.19	104.7	2014-05-04	10:47:28
1888	50.28821	-5.244083	2.52	107.9	2014-05-04	10:47:29
1889	50.288203	-5.244058	1.94	112.7	2014-05-04	10:47:30
1890	50.2882	-5.244041	1.21	103.4	2014-05-04	10:47:31
1891	50.288201	-5.24405	0.61	275.2	2014-05-04	10:47:32
1892	50.288204	-5.244079	2.14	280	2014-05-04	10:47:33
1893	50.288209	-5.244113	2.43	282.6	2014-05-04	10:47:34
1894	50.288209	-5.244144	2.2	270.5	2014-05-04	10:47:35
1895	50.288208	-5.244168	1.72	265.6	2014-05-04	10:47:36
1896	50.288209	-5.244175	0.56	285.4	2014-05-04	10:47:37
1897	50.288212	-5.24417	0.44	55.3	2014-05-04	10:47:38
1898	50.288214	-5.244176	0.49	298.6	2014-05-04	10:47:39
1899	50.288215	-5.24419	0.97	279.9	2014-05-04	10:47:40
1900	50.288216	-5.244207	1.2	274.5	2014-05-04	10:47:41
1901	50.288216	-5.244225	1.34	272	2014-05-04	10:47:42
1902	50.288215	-5.244244	1.31	264.3	2014-05-04	10:47:43
1903	50.288212	-5.244253	0.77	237.7	2014-05-04	10:47:44
1904	50.28821	-5.244262	0.68	250.8	2014-05-04	10:47:45
1905	50.28821	-5.244278	1.11	269.5	2014-05-04	10:47:46
1906	50.288212	-5.244296	1.32	283.1	2014-05-04	10:47:47
1907	50.288214	-5.244313	1.28	281.4	2014-05-04	10:47:48
1908	50.288215	-5.244328	1.06	271.5	2014-05-04	10:47:49
1909	50.288214	-5.244341	0.94	263.8	2014-05-04	10:47:50
1910	50.288212	-5.244354	0.93	259.6	2014-05-04	10:47:51
1911	50.288208	-5.244362	0.69	230.4	2014-05-04	10:47:52
1912	50.288203	-5.244357	0.71	154.3	2014-05-04	10:47:53
1913	50.288197	-5.244342	1.25	121.1	2014-05-04	10:47:54
1914	50.288191	-5.244326	1.3	120.1	2014-05-04	10:47:55
1915	50.288185	-5.24431	1.32	119.7	2014-05-04	10:47:56
1916	50.28818	-5.244293	1.39	116.3	2014-05-04	10:47:57
1917	50.288175	-5.244274	1.47	112.1	2014-05-04	10:47:58
1918	50.28817	-5.244253	1.52	109.3	2014-05-04	10:47:59
1919	50.288165	-5.244234	1.5	111.9	2014-05-04	10:48:00
1920	50.288161	-5.244215	1.37	107	2014-05-04	10:48:01
1921	50.288159	-5.244196	1.38	102.1	2014-05-04	10:48:02
1922	50.288157	-5.244178	1.34	96.4	2014-05-04	10:48:03
1923	50.288158	-5.244161	1.22	86.5	2014-05-04	10:48:04
1924	50.288159	-5.244156	0.36	82.6	2014-05-04	10:48:05
1925	50.288158	-5.244159	0.14	249.1	2014-05-04	10:48:07
1926	50.288157	-5.244161	0.1	258.9	2014-05-04	10:48:08
1927	50.288157	-5.244164	0.23	243.8	2014-05-04	10:48:09
1928	50.288155	-5.244168	0.39	240	2014-05-04	10:48:10
1929	50.288153	-5.244175	0.51	249.6	2014-05-04	10:48:11
1930	50.288166	-5.244227	3.98	291.7	2014-05-04	10:48:12
1931	50.288179	-5.244269	3.3	294.7	2014-05-04	10:48:13
1932	50.28818	-5.244279	0.7	284.6	2014-05-04	10:48:14
1933	50.288181	-5.244289	0.73	277.4	2014-05-04	10:48:15
1934	50.288188	-5.244306	0.72	304.1	2014-05-04	10:48:17
1935	50.288192	-5.24431	0.49	322.7	2014-05-04	10:48:18
1936	50.288195	-5.244317	0.6	303.8	2014-05-04	10:48:19
1937	50.288194	-5.244325	0.62	260.4	2014-05-04	10:48:20
1938	50.28819	-5.244333	0.71	227.8	2014-05-04	10:48:21
1939	50.28819	-5.244344	0.79	268	2014-05-04	10:48:22
1940	50.288193	-5.244358	1.07	291.5	2014-05-04	10:48:23
1941	50.2882	-5.244374	1.4	303.5	2014-05-04	10:48:24
1942	50.28821	-5.244392	1.64	310.5	2014-05-04	10:48:25
1943	50.288218	-5.244405	1.33	313.4	2014-05-04	10:48:26
1944	50.288226	-5.244414	1.13	328.5	2014-05-04	10:48:27
1945	50.28823	-5.244416	0.47	341	2014-05-04	10:48:28
1946	50.288232	-5.244425	0.67	282.9	2014-05-04	10:48:29
1947	50.288232	-5.244435	0.7	273.8	2014-05-04	10:48:30
1948	50.288234	-5.244444	0.68	291	2014-05-04	10:48:31
1949	50.288241	-5.244452	0.46	322.5	2014-05-04	10:48:33
1950	50.288246	-5.244458	0.68	318.6	2014-05-04	10:48:34
1951	50.288251	-5.244466	0.79	316.8	2014-05-04	10:48:35
1952	50.288256	-5.244474	0.83	312.6	2014-05-04	10:48:36
1953	50.288262	-5.244486	1.11	308.6	2014-05-04	10:48:37
1954	50.288269	-5.2445	1.23	307.2	2014-05-04	10:48:38
1955	50.288275	-5.244519	1.46	297.4	2014-05-04	10:48:39
1956	50.288277	-5.24453	0.84	290.8	2014-05-04	10:48:40
1957	50.288279	-5.244506	1.7	85.6	2014-05-04	10:48:41
1958	50.288275	-5.244501	0.53	143.1	2014-05-04	10:48:42
1959	50.288273	-5.244499	0.23	144.7	2014-05-04	10:48:43
1960	50.288271	-5.244496	0.3	130.1	2014-05-04	10:48:44
1961	50.288267	-5.244485	0.97	123.9	2014-05-04	10:48:45
1962	50.288263	-5.244484	0.39	169.4	2014-05-04	10:48:46
1963	50.288256	-5.244488	0.87	201.3	2014-05-04	10:48:47
1964	50.288246	-5.244493	1.18	198	2014-05-04	10:48:48
1965	50.288241	-5.24448	1.1	120.2	2014-05-04	10:48:49
1966	50.288233	-5.244481	0.92	183.7	2014-05-04	10:48:50
1967	50.288224	-5.244483	0.92	187.4	2014-05-04	10:48:51
1968	50.28822	-5.244476	0.64	135.6	2014-05-04	10:48:52
1969	50.288215	-5.244475	0.58	169.3	2014-05-04	10:48:53
1970	50.288213	-5.244474	0.23	173.8	2014-05-04	10:48:54
1971	50.288209	-5.244474	0.26	174.7	2014-05-04	10:48:56
1972	50.288206	-5.244472	0.27	156.1	2014-05-04	10:48:57
1973	50.288202	-5.244458	1.15	114	2014-05-04	10:48:58
1974	50.288201	-5.244457	0.17	178.1	2014-05-04	10:48:59
1975	50.288194	-5.244454	0.77	161.4	2014-05-04	10:49:00
1976	50.28819	-5.244452	0.48	164	2014-05-04	10:49:01
1977	50.288185	-5.244451	0.59	168.9	2014-05-04	10:49:02
1978	50.288179	-5.244449	0.64	170.9	2014-05-04	10:49:03
1979	50.288176	-5.244447	0.36	155.5	2014-05-04	10:49:04
1980	50.288173	-5.244444	0.44	148.7	2014-05-04	10:49:05
1981	50.288174	-5.244437	0.53	72.5	2014-05-04	10:49:06
1982	50.28818	-5.244431	0.74	35.3	2014-05-04	10:49:07
1983	50.288178	-5.244431	0.18	178.2	2014-05-04	10:49:08
1984	50.288176	-5.244432	0.28	198.3	2014-05-04	10:49:09
1985	50.288175	-5.244433	0.13	208	2014-05-04	10:49:10
1986	50.288183	-5.244428	0.49	20.1	2014-05-04	10:49:12
1987	50.288186	-5.244427	0.37	13.8	2014-05-04	10:49:13
1988	50.288203	-5.244408	2.34	35.8	2014-05-04	10:49:14
1989	50.288213	-5.244396	1.4	37.9	2014-05-04	10:49:15
1990	50.288221	-5.244385	1.13	40.3	2014-05-04	10:49:16
1991	50.288227	-5.244376	1.01	43.8	2014-05-04	10:49:17
1992	50.288234	-5.244366	1.01	42.4	2014-05-04	10:49:18
1993	50.288238	-5.244355	0.94	60.1	2014-05-04	10:49:19
1994	50.288243	-5.244343	1.02	55.5	2014-05-04	10:49:20
1995	50.288248	-5.244333	0.88	53.4	2014-05-04	10:49:21
1996	50.288253	-5.244323	0.87	53.9	2014-05-04	10:49:22
1997	50.28826	-5.244316	0.93	34.8	2014-05-04	10:49:23
1998	50.288266	-5.244308	0.9	37.7	2014-05-04	10:49:24
1999	50.288278	-5.244304	1.35	11.2	2014-05-04	10:49:25
[truncated: 2,652 more rows]
