# Supplementary material for: On the Potential of Surfers to Monitor Environmental Indicators in the Coastal Zone
Source: PLoS One. 2015 Jul 8;10(7):e0127706. doi: 10.1371/journal.pone.0127706 (PMC4496071; doi:10.1371/journal.pone.0127706)
Supplement: S1 Data — Contains 85 GPS tracks (comma separated files) used to estimate surfing performance statistics in the manuscript. (ZIP) [file pone.0127706.s001.zip › S1 Data GPS Tracks/20140505_Wembury.csv]

No	Latitude	Longitude	Speed	Course	Date	Time
1	50.317324	-4.083397	0	0	2014-05-05	07:41:42
2	50.317327	-4.0834	0.47	334.2	2014-05-05	07:41:43
3	50.317329	-4.083403	0.23	308.1	2014-05-05	07:41:44
4	50.317329	-4.083403	0.08	327.4	2014-05-05	07:41:45
5	50.317329	-4.083399	0.29	102.7	2014-05-05	07:41:46
6	50.317326	-4.083396	0.43	141.4	2014-05-05	07:41:47
7	50.317323	-4.083394	0.3	156.2	2014-05-05	07:41:48
8	50.317322	-4.083394	0.17	174	2014-05-05	07:41:49
9	50.31732	-4.083395	0.21	219.4	2014-05-05	07:41:50
10	50.317319	-4.083397	0.2	208.3	2014-05-05	07:41:51
11	50.317318	-4.083399	0.19	229.8	2014-05-05	07:41:52
12	50.317317	-4.083401	0.2	231.9	2014-05-05	07:41:53
13	50.317316	-4.083403	0.16	226.8	2014-05-05	07:41:54
14	50.317315	-4.083404	0.09	231.7	2014-05-05	07:41:55
15	50.317315	-4.083405	0.08	242.7	2014-05-05	07:41:56
16	50.317313	-4.083405	0.16	180	2014-05-05	07:41:57
17	50.317312	-4.083404	0.15	168.7	2014-05-05	07:41:58
18	50.317311	-4.083403	0.12	135.1	2014-05-05	07:41:59
19	50.317311	-4.083401	0.14	114.4	2014-05-05	07:42:00
20	50.317309	-4.0834	0.22	155.4	2014-05-05	07:42:01
21	50.317307	-4.083399	0.23	157.4	2014-05-05	07:42:02
22	50.317316	-4.083398	0.97	1.8	2014-05-05	07:42:03
23	50.317318	-4.0834	0.28	334.8	2014-05-05	07:42:04
24	50.317317	-4.0834	0.1	162.3	2014-05-05	07:42:05
25	50.317319	-4.083401	0.25	331.9	2014-05-05	07:42:06
26	50.31732	-4.083403	0.14	294	2014-05-05	07:42:07
27	50.317319	-4.083405	0.14	255	2014-05-05	07:42:08
28	50.317319	-4.083407	0.17	256.7	2014-05-05	07:42:09
29	50.317318	-4.083409	0.13	230.6	2014-05-05	07:42:10
30	50.317317	-4.083409	0.09	176.1	2014-05-05	07:42:11
31	50.317317	-4.083408	0.06	142.8	2014-05-05	07:42:12
32	50.317317	-4.083407	0.06	117.6	2014-05-05	07:42:13
33	50.317318	-4.083406	0.12	37.5	2014-05-05	07:42:14
34	50.317317	-4.083405	0.07	113.1	2014-05-05	07:42:15
35	50.317318	-4.083405	0.06	62.7	2014-05-05	07:42:16
36	50.317318	-4.083404	0.1	32.6	2014-05-05	07:42:17
37	50.31732	-4.083403	0.18	13.3	2014-05-05	07:42:18
38	50.31732	-4.083403	0.07	10.4	2014-05-05	07:42:19
39	50.317322	-4.083404	0.14	331.4	2014-05-05	07:42:20
40	50.317358	-4.08333	6.67	52.5	2014-05-05	07:42:21
41	50.317372	-4.083301	2.58	52.6	2014-05-05	07:42:22
42	50.317379	-4.083289	1.13	48.2	2014-05-05	07:42:23
43	50.317383	-4.083283	0.6	45.3	2014-05-05	07:42:24
44	50.317386	-4.083277	0.53	47.4	2014-05-05	07:42:25
45	50.31739	-4.083269	0.77	48.4	2014-05-05	07:42:26
46	50.317392	-4.083266	0.28	46	2014-05-05	07:42:27
47	50.317393	-4.083264	0.21	47.8	2014-05-05	07:42:28
48	50.317394	-4.083265	0.04	284.1	2014-05-05	07:42:29
49	50.317395	-4.083264	0.15	15.7	2014-05-05	07:42:30
50	50.317397	-4.083263	0.21	28.4	2014-05-05	07:42:31
51	50.317398	-4.083262	0.11	9.1	2014-05-05	07:42:32
52	50.317397	-4.083262	0.07	97.7	2014-05-05	07:42:33
53	50.317398	-4.08326	0.16	58.2	2014-05-05	07:42:34
54	50.317399	-4.083258	0.15	59.2	2014-05-05	07:42:35
55	50.317399	-4.083255	0.2	85	2014-05-05	07:42:36
56	50.317398	-4.083255	0.07	155.2	2014-05-05	07:42:37
57	50.317398	-4.083254	0.08	144.1	2014-05-05	07:42:38
58	50.317398	-4.083252	0.15	86.6	2014-05-05	07:42:39
59	50.317398	-4.083249	0.23	75.9	2014-05-05	07:42:40
60	50.317399	-4.083246	0.19	81.4	2014-05-05	07:42:41
61	50.317399	-4.083246	0.04	18.2	2014-05-05	07:42:42
62	50.317399	-4.083245	0.09	72.7	2014-05-05	07:42:43
63	50.3174	-4.083244	0.08	39.1	2014-05-05	07:42:44
64	50.3174	-4.083244	0.02	309.7	2014-05-05	07:42:45
65	50.3174	-4.083244	0.03	147.4	2014-05-05	07:42:46
66	50.317399	-4.083243	0.09	134.6	2014-05-05	07:42:47
67	50.317399	-4.083241	0.11	70	2014-05-05	07:42:48
68	50.3174	-4.08324	0.1	79.5	2014-05-05	07:42:49
69	50.3174	-4.083239	0.08	70.2	2014-05-05	07:42:50
70	50.3174	-4.083238	0.08	90	2014-05-05	07:42:51
71	50.3174	-4.083236	0.12	72.3	2014-05-05	07:42:52
72	50.3174	-4.083234	0.14	94.2	2014-05-05	07:42:53
73	50.317399	-4.083233	0.15	129.6	2014-05-05	07:42:54
74	50.3174	-4.083231	0.13	72.4	2014-05-05	07:42:55
75	50.3174	-4.083229	0.11	80.5	2014-05-05	07:42:56
76	50.3174	-4.083229	0.05	100.5	2014-05-05	07:42:57
77	50.317399	-4.083229	0.09	209.3	2014-05-05	07:42:58
78	50.317399	-4.08323	0.06	212.6	2014-05-05	07:42:59
79	50.317399	-4.08323	0.05	270	2014-05-05	07:43:00
80	50.317398	-4.083231	0.11	220.7	2014-05-05	07:43:01
81	50.317397	-4.083232	0.09	215.6	2014-05-05	07:43:02
82	50.317397	-4.083233	0.1	242.4	2014-05-05	07:43:03
83	50.317397	-4.083235	0.08	263.9	2014-05-05	07:43:04
84	50.317396	-4.083237	0.15	259	2014-05-05	07:43:05
85	50.317396	-4.083238	0.12	251.5	2014-05-05	07:43:06
86	50.3174	-4.083231	0.67	46	2014-05-05	07:43:07
87	50.317403	-4.083224	0.61	58.5	2014-05-05	07:43:08
88	50.317405	-4.083222	0.21	39.6	2014-05-05	07:43:09
89	50.317401	-4.083226	0.46	213.8	2014-05-05	07:43:10
90	50.317403	-4.083232	0.46	294.2	2014-05-05	07:43:11
91	50.317409	-4.083247	1.32	303.1	2014-05-05	07:43:12
92	50.317416	-4.083276	2.18	289	2014-05-05	07:43:13
93	50.317424	-4.083305	2.24	294.9	2014-05-05	07:43:14
94	50.317431	-4.083331	2.01	292.7	2014-05-05	07:43:15
95	50.317426	-4.083361	2.19	255.2	2014-05-05	07:43:16
96	50.317411	-4.0834	3.25	238.3	2014-05-05	07:43:17
97	50.317386	-4.083432	3.59	219.9	2014-05-05	07:43:18
98	50.317363	-4.083454	3.02	211.3	2014-05-05	07:43:19
99	50.317409	-4.083255	7.51	70.1	2014-05-05	07:43:21
100	50.317406	-4.083247	0.61	115.2	2014-05-05	07:43:22
101	50.317406	-4.083246	0.13	107.6	2014-05-05	07:43:23
102	50.317406	-4.083245	0.04	90	2014-05-05	07:43:24
103	50.317406	-4.083245	0.03	44.3	2014-05-05	07:43:25
104	50.317406	-4.083246	0.05	270	2014-05-05	07:43:26
105	50.317406	-4.083246	0.05	280.6	2014-05-05	07:43:27
106	50.317406	-4.083247	0.03	249.2	2014-05-05	07:43:28
107	50.317406	-4.083245	0.11	95.1	2014-05-05	07:43:29
108	50.317407	-4.083244	0.09	51.4	2014-05-05	07:43:30
109	50.317406	-4.083242	0.16	113.7	2014-05-05	07:43:31
110	50.317406	-4.083241	0.06	124.6	2014-05-05	07:43:32
111	50.317405	-4.08324	0.08	133.6	2014-05-05	07:43:33
112	50.317405	-4.08324	0.02	60.6	2014-05-05	07:43:34
113	50.317406	-4.083241	0.05	308.1	2014-05-05	07:43:35
114	50.317406	-4.08324	0.08	68.8	2014-05-05	07:43:36
115	50.317405	-4.083239	0.07	125.4	2014-05-05	07:43:37
116	50.317404	-4.083238	0.2	162.2	2014-05-05	07:43:38
117	50.317402	-4.083238	0.15	186.8	2014-05-05	07:43:39
118	50.317403	-4.083237	0.14	38.6	2014-05-05	07:43:40
119	50.317407	-4.083233	0.5	34.9	2014-05-05	07:43:41
120	50.317408	-4.083232	0.15	32.6	2014-05-05	07:43:42
121	50.31741	-4.083227	0.36	66.8	2014-05-05	07:43:43
122	50.31741	-4.083222	0.34	78.9	2014-05-05	07:43:44
123	50.317411	-4.083219	0.26	68.6	2014-05-05	07:43:45
124	50.31741	-4.08322	0.14	212.6	2014-05-05	07:43:46
125	50.317411	-4.083221	0.09	340.3	2014-05-05	07:43:47
126	50.31741	-4.083219	0.14	118.8	2014-05-05	07:43:48
127	50.31741	-4.083219	0.04	39	2014-05-05	07:43:49
128	50.317411	-4.083217	0.1	67.7	2014-05-05	07:43:50
129	50.317412	-4.083216	0.15	46.3	2014-05-05	07:43:51
130	50.317411	-4.083214	0.12	108	2014-05-05	07:43:52
131	50.317411	-4.083214	0.05	114.3	2014-05-05	07:43:53
132	50.317411	-4.083212	0.11	94.7	2014-05-05	07:43:54
133	50.317411	-4.083211	0.07	82.2	2014-05-05	07:43:55
134	50.317411	-4.083211	0.03	51.1	2014-05-05	07:43:56
135	50.317411	-4.08321	0.05	101.9	2014-05-05	07:43:57
136	50.317411	-4.083209	0.09	107.3	2014-05-05	07:43:58
137	50.317411	-4.083208	0.09	72.7	2014-05-05	07:43:59
138	50.317411	-4.083207	0.04	102.2	2014-05-05	07:44:00
139	50.317412	-4.083208	0.08	320.9	2014-05-05	07:44:01
140	50.317411	-4.083206	0.11	99.5	2014-05-05	07:44:02
141	50.317412	-4.083209	0.21	280	2014-05-05	07:44:03
142	50.317411	-4.08321	0.08	231.9	2014-05-05	07:44:04
143	50.317412	-4.083211	0.07	293.9	2014-05-05	07:44:05
144	50.317411	-4.08321	0.05	114.3	2014-05-05	07:44:06
145	50.317412	-4.08321	0.04	40.1	2014-05-05	07:44:07
146	50.317412	-4.08321	0.04	90	2014-05-05	07:44:08
147	50.317412	-4.08321	0.03	223.2	2014-05-05	07:44:09
148	50.317412	-4.083209	0.03	90	2014-05-05	07:44:10
149	50.317412	-4.08321	0.04	342.3	2014-05-05	07:44:11
150	50.317412	-4.083209	0.05	20.8	2014-05-05	07:44:12
151	50.317412	-4.083209	0.05	123.6	2014-05-05	07:44:13
152	50.317412	-4.083208	0.04	122.4	2014-05-05	07:44:14
153	50.317412	-4.083208	0.04	139	2014-05-05	07:44:15
154	50.317411	-4.083207	0.07	134.5	2014-05-05	07:44:16
155	50.317411	-4.083207	0.01	150.4	2014-05-05	07:44:17
156	50.317411	-4.083208	0.03	308.9	2014-05-05	07:44:18
157	50.317412	-4.083208	0.06	5.8	2014-05-05	07:44:19
158	50.317412	-4.083208	0.04	351.5	2014-05-05	07:44:20
159	50.317413	-4.083207	0.06	11.5	2014-05-05	07:44:21
160	50.317413	-4.083207	0.08	54.4	2014-05-05	07:44:22
161	50.317414	-4.083206	0.09	26.4	2014-05-05	07:44:23
162	50.317414	-4.083206	0.02	34.2	2014-05-05	07:44:24
163	50.317414	-4.083206	0.02	50.3	2014-05-05	07:44:25
164	50.317414	-4.083206	0	0	2014-05-05	07:44:26
165	50.317414	-4.083205	0.02	90	2014-05-05	07:44:27
166	50.317414	-4.083205	0.03	90	2014-05-05	07:44:28
167	50.317415	-4.083204	0.1	17.7	2014-05-05	07:44:29
168	50.317415	-4.083204	0.03	59.2	2014-05-05	07:44:30
169	50.317415	-4.083203	0.07	66.9	2014-05-05	07:44:31
170	50.317416	-4.083203	0.03	337.3	2014-05-05	07:44:32
171	50.317416	-4.083203	0.06	5	2014-05-05	07:44:33
172	50.317416	-4.083202	0.06	107.6	2014-05-05	07:44:34
173	50.317416	-4.083201	0.11	90	2014-05-05	07:44:35
174	50.317416	-4.083199	0.11	80	2014-05-05	07:44:36
175	50.317416	-4.083198	0.11	120.3	2014-05-05	07:44:37
176	50.317415	-4.083197	0.1	119.3	2014-05-05	07:44:38
177	50.317416	-4.083197	0.04	343.3	2014-05-05	07:44:39
178	50.317416	-4.083198	0.07	330.7	2014-05-05	07:44:40
179	50.317417	-4.083198	0.07	314.5	2014-05-05	07:44:41
180	50.317418	-4.083198	0.15	355.6	2014-05-05	07:44:42
181	50.317418	-4.083204	0.22	275	2014-05-05	07:44:44
182	50.317418	-4.083196	0.59	96.4	2014-05-05	07:44:45
183	50.317416	-4.083187	0.64	103.5	2014-05-05	07:44:46
184	50.317406	-4.083183	0.59	162.6	2014-05-05	07:44:48
185	50.317403	-4.083193	0.82	243.8	2014-05-05	07:44:49
186	50.317405	-4.083199	0.5	294.2	2014-05-05	07:44:50
187	50.317407	-4.083209	0.72	287.3	2014-05-05	07:44:51
188	50.317403	-4.083219	0.82	241.3	2014-05-05	07:44:52
189	50.317401	-4.083231	0.85	254.7	2014-05-05	07:44:53
190	50.317403	-4.083238	0.27	290	2014-05-05	07:44:55
191	50.317403	-4.083238	0.01	90	2014-05-05	07:44:56
192	50.317402	-4.083244	0.45	256.9	2014-05-05	07:44:57
193	50.317402	-4.083251	0.51	267.9	2014-05-05	07:44:58
194	50.317401	-4.083255	0.31	261.4	2014-05-05	07:44:59
195	50.317408	-4.08325	0.8	28.6	2014-05-05	07:45:00
196	50.31741	-4.083236	1.02	75.7	2014-05-05	07:45:01
197	50.31741	-4.083237	0.04	270	2014-05-05	07:45:02
198	50.317408	-4.083247	0.74	255.3	2014-05-05	07:45:03
199	50.317411	-4.083254	0.32	303.8	2014-05-05	07:45:05
200	50.317412	-4.083256	0.15	292.1	2014-05-05	07:45:06
201	50.31741	-4.083258	0.1	216.7	2014-05-05	07:45:08
202	50.31741	-4.083258	0.04	255.9	2014-05-05	07:45:09
203	50.31741	-4.08326	0.1	275.3	2014-05-05	07:45:10
204	50.31741	-4.08326	0.04	180	2014-05-05	07:45:11
205	50.317413	-4.083262	0.39	334	2014-05-05	07:45:12
206	50.317415	-4.083258	0.37	51.3	2014-05-05	07:45:13
207	50.317417	-4.083255	0.13	50.3	2014-05-05	07:45:15
208	50.317418	-4.083254	0.06	58.8	2014-05-05	07:45:17
209	50.317415	-4.083254	0.27	186.1	2014-05-05	07:45:18
210	50.317418	-4.083245	0.69	66	2014-05-05	07:45:19
211	50.317423	-4.083238	0.78	39.2	2014-05-05	07:45:20
212	50.317427	-4.083232	0.62	43.8	2014-05-05	07:45:21
213	50.317428	-4.083232	0.07	10.4	2014-05-05	07:45:22
214	50.317428	-4.083231	0.1	32.6	2014-05-05	07:45:23
215	50.317429	-4.083232	0.11	351	2014-05-05	07:45:24
216	50.317425	-4.083229	0.24	161.6	2014-05-05	07:45:26
217	50.317424	-4.083242	0.93	257.9	2014-05-05	07:45:27
218	50.317417	-4.083251	0.94	218.4	2014-05-05	07:45:28
219	50.317415	-4.083252	0.22	207.4	2014-05-05	07:45:29
220	50.317417	-4.083238	1.01	76.6	2014-05-05	07:45:30
221	50.317421	-4.083231	0.63	56	2014-05-05	07:45:31
222	50.317426	-4.083233	0.61	347.7	2014-05-05	07:45:32
223	50.317431	-4.083237	0.68	330.4	2014-05-05	07:45:33
224	50.317436	-4.083248	0.94	303.6	2014-05-05	07:45:34
225	50.317439	-4.083263	1.08	290.2	2014-05-05	07:45:35
226	50.317443	-4.083277	1.09	290.2	2014-05-05	07:45:36
227	50.317448	-4.083292	1.24	300.9	2014-05-05	07:45:37
228	50.317457	-4.083309	1.58	307.5	2014-05-05	07:45:38
229	50.317465	-4.083323	1.32	311.1	2014-05-05	07:45:39
230	50.317474	-4.083335	1.31	320.4	2014-05-05	07:45:40
231	50.317486	-4.083353	1.82	316.3	2014-05-05	07:45:41
232	50.317503	-4.083372	2.41	324.9	2014-05-05	07:45:42
233	50.317525	-4.083387	2.68	336.4	2014-05-05	07:45:43
234	50.317551	-4.083398	2.91	345.3	2014-05-05	07:45:44
235	50.317574	-4.083406	2.71	347.3	2014-05-05	07:45:45
236	50.317597	-4.08342	2.73	338.9	2014-05-05	07:45:46
237	50.317616	-4.083438	2.43	327.8	2014-05-05	07:45:47
238	50.31763	-4.083455	1.97	322.2	2014-05-05	07:45:48
239	50.317637	-4.083475	1.62	299.3	2014-05-05	07:45:49
240	50.31764	-4.083494	1.4	286.2	2014-05-05	07:45:50
241	50.317644	-4.083512	1.35	288.6	2014-05-05	07:45:51
242	50.317646	-4.083531	1.35	277.6	2014-05-05	07:45:52
243	50.317648	-4.083552	1.55	278	2014-05-05	07:45:53
244	50.317649	-4.083574	1.56	274.5	2014-05-05	07:45:54
245	50.31765	-4.083595	1.51	273.5	2014-05-05	07:45:55
246	50.31765	-4.083617	1.57	272	2014-05-05	07:45:56
247	50.317648	-4.083645	1.96	262.9	2014-05-05	07:45:57
248	50.317645	-4.083673	2.05	261.6	2014-05-05	07:45:58
249	50.317643	-4.083706	2.35	263.9	2014-05-05	07:45:59
250	50.317639	-4.083735	2.11	257.5	2014-05-05	07:46:00
251	50.317635	-4.083763	2.05	257.1	2014-05-05	07:46:01
252	50.317633	-4.083802	2.73	265.3	2014-05-05	07:46:02
253	50.317631	-4.083848	3.33	267.4	2014-05-05	07:46:03
254	50.317631	-4.083893	3.16	269	2014-05-05	07:46:04
255	50.317631	-4.083926	2.34	270.4	2014-05-05	07:46:05
256	50.317633	-4.083951	1.82	275.9	2014-05-05	07:46:06
257	50.317631	-4.083973	1.59	264.9	2014-05-05	07:46:07
258	50.317627	-4.08399	1.3	247.6	2014-05-05	07:46:08
259	50.317621	-4.084006	1.34	239.4	2014-05-05	07:46:09
260	50.317616	-4.084025	1.44	245.8	2014-05-05	07:46:10
261	50.317612	-4.084045	1.48	253.1	2014-05-05	07:46:11
262	50.317609	-4.08406	1.13	252.2	2014-05-05	07:46:12
263	50.317602	-4.084072	1.18	229.4	2014-05-05	07:46:13
264	50.317594	-4.084086	1.32	228	2014-05-05	07:46:14
265	50.317588	-4.084101	1.29	237	2014-05-05	07:46:15
266	50.317583	-4.084116	1.19	241.9	2014-05-05	07:46:16
267	50.317578	-4.084129	1.05	242.6	2014-05-05	07:46:17
268	50.317576	-4.084145	1.15	258.8	2014-05-05	07:46:18
269	50.317573	-4.084155	0.81	245.4	2014-05-05	07:46:19
270	50.317569	-4.084163	0.74	229.1	2014-05-05	07:46:20
271	50.317564	-4.084174	0.92	232.6	2014-05-05	07:46:21
272	50.31756	-4.084184	0.84	237.7	2014-05-05	07:46:22
273	50.31756	-4.084197	0.98	272.7	2014-05-05	07:46:23
274	50.317561	-4.084211	1	277	2014-05-05	07:46:24
275	50.317563	-4.08423	1.34	276.8	2014-05-05	07:46:25
276	50.317561	-4.08425	1.39	262.7	2014-05-05	07:46:26
277	50.317562	-4.084271	1.55	275.5	2014-05-05	07:46:27
278	50.317563	-4.084295	1.68	270.6	2014-05-05	07:46:28
279	50.317564	-4.084314	1.39	275.4	2014-05-05	07:46:29
280	50.317565	-4.084334	1.41	275.3	2014-05-05	07:46:30
281	50.317566	-4.084356	1.58	273.7	2014-05-05	07:46:31
282	50.317566	-4.084388	1.13	270.7	2014-05-05	07:46:33
283	50.317573	-4.084412	1.83	295	2014-05-05	07:46:34
284	50.31758	-4.084436	0.94	292.5	2014-05-05	07:46:36
285	50.317587	-4.084453	0.71	304.7	2014-05-05	07:46:38
286	50.31759	-4.084464	0.44	290.5	2014-05-05	07:46:40
287	50.317593	-4.084473	0.37	296.5	2014-05-05	07:46:42
288	50.317593	-4.084476	0.21	272.4	2014-05-05	07:46:43
289	50.317592	-4.084478	0.1	259.4	2014-05-05	07:46:44
290	50.317593	-4.084478	0.06	289.3	2014-05-05	07:46:45
291	50.31759	-4.084482	0.4	213.2	2014-05-05	07:46:46
292	50.317589	-4.084484	0.24	241.9	2014-05-05	07:46:47
293	50.317589	-4.084487	0.19	292.6	2014-05-05	07:46:48
294	50.31759	-4.084489	0.15	291.3	2014-05-05	07:46:49
295	50.317588	-4.084494	0.44	235.3	2014-05-05	07:46:50
296	50.317588	-4.084496	0.13	278.2	2014-05-05	07:46:51
297	50.317589	-4.084505	0.68	286	2014-05-05	07:46:52
298	50.317588	-4.084517	0.85	256.7	2014-05-05	07:46:53
299	50.317582	-4.08453	1.17	235.5	2014-05-05	07:46:54
300	50.317577	-4.084542	0.95	238.6	2014-05-05	07:46:55
301	50.317573	-4.084552	0.87	234.6	2014-05-05	07:46:56
302	50.317567	-4.08456	0.89	223.4	2014-05-05	07:46:57
303	50.317558	-4.084565	1.03	200.4	2014-05-05	07:46:58
304	50.317551	-4.084567	0.85	189.6	2014-05-05	07:46:59
305	50.317547	-4.084574	0.61	232.3	2014-05-05	07:47:00
306	50.317543	-4.084581	0.66	224.9	2014-05-05	07:47:01
307	50.317539	-4.084582	0.48	189.2	2014-05-05	07:47:02
308	50.317535	-4.084587	0.59	221.9	2014-05-05	07:47:03
309	50.317531	-4.084594	0.65	226.8	2014-05-05	07:47:04
310	50.317526	-4.084602	0.81	222.6	2014-05-05	07:47:05
311	50.317516	-4.084621	1.73	231.7	2014-05-05	07:47:06
312	50.317505	-4.084646	2.14	235.8	2014-05-05	07:47:07
313	50.317497	-4.084662	1.48	230.1	2014-05-05	07:47:08
314	50.317489	-4.084674	1.23	224.1	2014-05-05	07:47:09
315	50.317481	-4.08468	0.97	209	2014-05-05	07:47:10
316	50.317472	-4.084687	1.13	203.6	2014-05-05	07:47:11
317	50.317462	-4.08469	1.1	193.4	2014-05-05	07:47:12
318	50.317454	-4.084695	0.98	198.9	2014-05-05	07:47:13
319	50.317445	-4.084703	1.15	211.5	2014-05-05	07:47:14
320	50.317435	-4.084711	1.2	207.8	2014-05-05	07:47:15
321	50.317426	-4.084721	1.27	211.6	2014-05-05	07:47:16
322	50.317416	-4.084728	1.22	207.1	2014-05-05	07:47:17
323	50.317409	-4.084733	0.88	200.7	2014-05-05	07:47:18
324	50.317408	-4.084733	0.09	203.5	2014-05-05	07:47:19
325	50.31741	-4.084729	0.39	53.5	2014-05-05	07:47:20
326	50.31741	-4.084729	0.06	327.4	2014-05-05	07:47:21
327	50.317409	-4.08474	0.77	257.4	2014-05-05	07:47:22
328	50.317412	-4.084752	0.94	289.7	2014-05-05	07:47:23
329	50.317417	-4.084757	0.68	330.4	2014-05-05	07:47:24
330	50.317425	-4.084755	0.93	7.7	2014-05-05	07:47:25
331	50.317434	-4.084743	1.29	40.6	2014-05-05	07:47:26
332	50.317439	-4.084734	0.9	47.5	2014-05-05	07:47:27
333	50.317443	-4.08473	0.53	35.2	2014-05-05	07:47:28
334	50.317446	-4.084732	0.17	337	2014-05-05	07:47:30
335	50.317446	-4.084732	0.06	260.5	2014-05-05	07:47:31
336	50.317446	-4.084742	0.65	274.1	2014-05-05	07:47:32
337	50.317448	-4.084748	0.52	293.4	2014-05-05	07:47:33
338	50.317448	-4.084749	0.07	253.9	2014-05-05	07:47:34
339	50.317448	-4.084749	0.04	17.2	2014-05-05	07:47:35
340	50.317462	-4.084743	1.57	16.3	2014-05-05	07:47:36
341	50.317482	-4.08473	2.44	22.7	2014-05-05	07:47:37
342	50.317501	-4.084712	2.49	30.4	2014-05-05	07:47:38
343	50.317519	-4.084696	2.28	30.4	2014-05-05	07:47:39
344	50.317533	-4.084687	1.69	21.6	2014-05-05	07:47:40
345	50.317538	-4.084686	0.5	3.4	2014-05-05	07:47:41
346	50.317536	-4.084696	0.68	254.9	2014-05-05	07:47:42
347	50.317531	-4.084708	1.01	235.9	2014-05-05	07:47:43
348	50.317527	-4.084716	0.72	234.5	2014-05-05	07:47:44
349	50.31752	-4.084726	1.08	222.5	2014-05-05	07:47:45
350	50.317511	-4.08474	1.47	223	2014-05-05	07:47:46
351	50.317501	-4.084753	1.37	219.9	2014-05-05	07:47:47
352	50.317493	-4.084763	1.2	218.3	2014-05-05	07:47:48
353	50.317483	-4.08477	1.16	206.1	2014-05-05	07:47:49
354	50.317473	-4.084775	1.17	196.6	2014-05-05	07:47:50
355	50.317463	-4.084777	1.12	187.6	2014-05-05	07:47:51
356	50.317453	-4.084778	1.09	183.4	2014-05-05	07:47:52
357	50.317446	-4.084776	0.88	171.1	2014-05-05	07:47:53
358	50.317438	-4.084772	0.84	160.5	2014-05-05	07:47:54
359	50.31743	-4.084768	1.03	164.8	2014-05-05	07:47:55
360	50.317421	-4.084763	0.99	157.3	2014-05-05	07:47:56
361	50.317415	-4.084753	0.95	135	2014-05-05	07:47:57
362	50.317413	-4.084742	0.87	110.6	2014-05-05	07:47:58
363	50.317409	-4.084731	0.9	117.7	2014-05-05	07:47:59
364	50.317406	-4.08472	0.87	114	2014-05-05	07:48:00
365	50.317401	-4.08471	0.85	129.5	2014-05-05	07:48:01
366	50.317394	-4.084702	0.98	142.2	2014-05-05	07:48:02
367	50.317388	-4.084693	0.93	135.3	2014-05-05	07:48:03
368	50.317382	-4.084681	1.04	128.2	2014-05-05	07:48:04
369	50.317375	-4.084669	1.2	132.6	2014-05-05	07:48:05
370	50.31737	-4.084657	1	125.5	2014-05-05	07:48:06
371	50.317365	-4.084645	1.02	120.2	2014-05-05	07:48:07
372	50.317362	-4.08463	1.09	107.9	2014-05-05	07:48:08
373	50.31736	-4.084615	1.08	101.9	2014-05-05	07:48:09
374	50.317358	-4.084602	0.95	103	2014-05-05	07:48:10
375	50.317353	-4.084592	0.89	126.1	2014-05-05	07:48:11
376	50.317348	-4.084587	0.7	150.3	2014-05-05	07:48:12
377	50.317343	-4.084583	0.64	154.2	2014-05-05	07:48:13
378	50.317341	-4.084576	0.55	110.7	2014-05-05	07:48:14
379	50.317341	-4.084566	0.7	86.2	2014-05-05	07:48:15
380	50.317341	-4.084555	0.82	91.9	2014-05-05	07:48:16
381	50.317341	-4.084541	0.94	93.4	2014-05-05	07:48:17
382	50.317336	-4.08453	0.94	120.6	2014-05-05	07:48:18
383	50.317332	-4.084519	0.9	121.3	2014-05-05	07:48:19
384	50.317329	-4.084509	0.78	116.9	2014-05-05	07:48:20
385	50.317323	-4.084502	0.86	139.7	2014-05-05	07:48:21
386	50.317315	-4.084497	0.93	158.6	2014-05-05	07:48:22
387	50.317313	-4.084493	0.37	130.8	2014-05-05	07:48:23
388	50.317315	-4.084494	0.19	330.3	2014-05-05	07:48:24
389	50.317317	-4.084498	0.17	312.6	2014-05-05	07:48:26
390	50.317319	-4.084493	0.21	50	2014-05-05	07:48:28
391	50.317309	-4.084492	1.11	175.7	2014-05-05	07:48:29
392	50.317299	-4.08449	1.09	173.4	2014-05-05	07:48:30
393	50.317292	-4.084491	0.78	183	2014-05-05	07:48:31
394	50.317287	-4.084492	0.63	186.6	2014-05-05	07:48:32
395	50.317282	-4.084493	0.58	187.1	2014-05-05	07:48:33
396	50.317275	-4.084493	0.77	183.1	2014-05-05	07:48:34
397	50.317267	-4.084494	0.81	183	2014-05-05	07:48:35
398	50.317264	-4.084491	0.44	150.7	2014-05-05	07:48:36
399	50.317264	-4.084491	0.05	51.9	2014-05-05	07:48:37
400	50.317255	-4.084485	1.05	158	2014-05-05	07:48:38
401	50.317248	-4.084479	0.98	153.3	2014-05-05	07:48:39
402	50.317239	-4.084473	1.03	156.1	2014-05-05	07:48:40
403	50.31723	-4.084472	1.03	175.3	2014-05-05	07:48:41
404	50.317224	-4.084473	0.69	187	2014-05-05	07:48:42
405	50.317224	-4.084473	0.02	329	2014-05-05	07:48:43
406	50.317224	-4.084473	0.06	138.6	2014-05-05	07:48:44
407	50.317218	-4.084471	0.61	170.9	2014-05-05	07:48:45
408	50.317212	-4.084472	0.72	182.8	2014-05-05	07:48:46
409	50.317201	-4.084474	1.16	188.6	2014-05-05	07:48:47
410	50.317191	-4.084478	1.22	192.4	2014-05-05	07:48:48
411	50.317181	-4.084481	1.09	193.2	2014-05-05	07:48:49
412	50.317174	-4.084483	0.85	186.4	2014-05-05	07:48:50
413	50.317168	-4.084485	0.66	192.5	2014-05-05	07:48:51
414	50.317163	-4.084489	0.63	206.6	2014-05-05	07:48:52
415	50.317156	-4.084488	0.7	174.7	2014-05-05	07:48:53
416	50.317148	-4.084486	0.94	171.3	2014-05-05	07:48:54
417	50.317141	-4.084481	0.89	157.9	2014-05-05	07:48:55
418	50.317133	-4.084476	0.97	158.4	2014-05-05	07:48:56
419	50.317125	-4.084471	0.93	157.7	2014-05-05	07:48:57
420	50.317116	-4.084463	1.13	151.6	2014-05-05	07:48:58
421	50.31711	-4.084453	0.99	132.7	2014-05-05	07:48:59
422	50.317108	-4.084441	0.87	105.5	2014-05-05	07:49:00
423	50.317104	-4.084431	0.84	116.2	2014-05-05	07:49:01
424	50.317099	-4.084423	0.83	136.2	2014-05-05	07:49:02
425	50.317093	-4.084413	0.96	136	2014-05-05	07:49:03
426	50.317086	-4.084403	1.05	137.7	2014-05-05	07:49:04
427	50.317078	-4.084393	1.15	141	2014-05-05	07:49:05
428	50.317072	-4.084382	1.06	132.2	2014-05-05	07:49:06
429	50.317067	-4.08437	1	119.6	2014-05-05	07:49:07
430	50.317065	-4.084355	1.09	101.9	2014-05-05	07:49:08
431	50.317062	-4.084341	1.02	108.1	2014-05-05	07:49:09
432	50.317057	-4.084328	1.1	124	2014-05-05	07:49:10
433	50.317051	-4.084317	0.99	127.2	2014-05-05	07:49:11
434	50.317045	-4.08431	0.89	141.9	2014-05-05	07:49:12
435	50.317037	-4.084304	0.93	154.6	2014-05-05	07:49:13
436	50.317029	-4.0843	0.99	162.8	2014-05-05	07:49:14
437	50.317021	-4.084295	1	160.5	2014-05-05	07:49:15
438	50.317012	-4.084291	1	160.2	2014-05-05	07:49:16
439	50.317005	-4.084282	0.99	143.9	2014-05-05	07:49:17
440	50.317001	-4.084274	0.76	125.9	2014-05-05	07:49:18
441	50.316998	-4.084263	0.83	111.1	2014-05-05	07:49:19
442	50.316993	-4.084252	0.95	124.7	2014-05-05	07:49:20
443	50.316988	-4.084243	0.85	129.8	2014-05-05	07:49:21
444	50.316981	-4.084233	1.07	139.9	2014-05-05	07:49:22
445	50.316974	-4.084223	1.02	136.1	2014-05-05	07:49:23
446	50.316967	-4.084214	1.08	142.1	2014-05-05	07:49:24
447	50.316959	-4.084205	1.1	147.2	2014-05-05	07:49:25
448	50.316951	-4.084197	1.03	145.5	2014-05-05	07:49:26
449	50.316944	-4.084187	1	135.9	2014-05-05	07:49:27
450	50.316937	-4.084178	1.03	140.5	2014-05-05	07:49:28
451	50.316931	-4.084171	0.84	143.7	2014-05-05	07:49:29
452	50.316923	-4.084167	0.97	162.1	2014-05-05	07:49:30
453	50.316917	-4.08416	0.79	139.8	2014-05-05	07:49:31
454	50.316914	-4.084147	0.97	116.4	2014-05-05	07:49:32
455	50.316908	-4.084139	0.88	136	2014-05-05	07:49:33
456	50.316902	-4.084132	0.85	144.7	2014-05-05	07:49:34
457	50.316898	-4.084125	0.68	133.3	2014-05-05	07:49:35
458	50.316894	-4.084116	0.74	125.5	2014-05-05	07:49:36
459	50.316889	-4.084109	0.77	134.6	2014-05-05	07:49:37
460	50.316882	-4.084104	0.84	154	2014-05-05	07:49:38
461	50.316875	-4.084099	0.86	159.2	2014-05-05	07:49:39
462	50.316866	-4.084099	1.01	179	2014-05-05	07:49:40
463	50.31686	-4.084099	0.69	177.5	2014-05-05	07:49:41
464	50.316854	-4.084093	0.68	147	2014-05-05	07:49:42
465	50.31685	-4.084087	0.67	134.4	2014-05-05	07:49:43
466	50.316845	-4.084078	0.83	132.7	2014-05-05	07:49:44
467	50.31684	-4.084072	0.77	142.2	2014-05-05	07:49:45
468	50.316833	-4.084065	0.86	147.4	2014-05-05	07:49:46
469	50.316826	-4.08406	0.86	154.5	2014-05-05	07:49:47
470	50.316819	-4.084052	0.93	145	2014-05-05	07:49:48
471	50.316814	-4.084044	0.86	138.7	2014-05-05	07:49:49
472	50.316808	-4.084037	0.85	140.6	2014-05-05	07:49:50
473	50.316802	-4.084029	0.87	142.2	2014-05-05	07:49:51
474	50.316796	-4.084019	0.97	132.4	2014-05-05	07:49:52
475	50.31679	-4.084011	0.87	140.2	2014-05-05	07:49:53
476	50.316785	-4.084005	0.74	140.5	2014-05-05	07:49:54
477	50.31678	-4.083998	0.73	138.7	2014-05-05	07:49:55
478	50.316774	-4.08399	0.82	140	2014-05-05	07:49:56
479	50.316769	-4.083982	0.84	132.8	2014-05-05	07:49:57
480	50.316763	-4.083973	0.89	138	2014-05-05	07:49:58
481	50.316757	-4.083966	0.84	140.9	2014-05-05	07:49:59
482	50.316752	-4.083962	0.59	148	2014-05-05	07:50:00
483	50.316748	-4.083957	0.61	150.7	2014-05-05	07:50:01
484	50.316741	-4.083953	0.82	156.9	2014-05-05	07:50:02
485	50.316734	-4.08395	0.84	167.7	2014-05-05	07:50:03
486	50.316725	-4.083949	0.95	174.2	2014-05-05	07:50:04
487	50.316717	-4.083945	0.95	161.3	2014-05-05	07:50:05
488	50.316713	-4.083936	0.77	129.7	2014-05-05	07:50:06
489	50.31671	-4.083926	0.78	109.6	2014-05-05	07:50:07
490	50.316705	-4.083917	0.89	133	2014-05-05	07:50:08
491	50.3167	-4.083913	0.64	152.8	2014-05-05	07:50:09
492	50.316697	-4.083911	0.34	152.7	2014-05-05	07:50:10
493	50.316697	-4.083913	0.17	254.3	2014-05-05	07:50:11
494	50.316695	-4.083919	0.52	244.2	2014-05-05	07:50:12
495	50.316695	-4.083926	0.46	271.2	2014-05-05	07:50:13
496	50.316696	-4.083935	0.64	280	2014-05-05	07:50:14
497	50.316702	-4.083943	0.88	318.6	2014-05-05	07:50:15
498	50.31671	-4.083948	1.02	338.2	2014-05-05	07:50:16
499	50.316719	-4.083957	1.11	328.7	2014-05-05	07:50:17
500	50.316727	-4.083967	1.16	321	2014-05-05	07:50:18
501	50.316735	-4.083979	1.24	317.6	2014-05-05	07:50:19
502	50.316742	-4.083992	1.23	309.1	2014-05-05	07:50:20
503	50.316747	-4.084006	1.15	300.2	2014-05-05	07:50:21
504	50.316751	-4.084021	1.15	294.4	2014-05-05	07:50:22
505	50.316756	-4.084037	1.25	296.1	2014-05-05	07:50:23
506	50.316761	-4.084052	1.21	296.6	2014-05-05	07:50:24
507	50.316766	-4.084071	1.48	292.7	2014-05-05	07:50:25
508	50.316774	-4.084084	1.29	314.1	2014-05-05	07:50:26
509	50.316784	-4.084095	1.37	324.3	2014-05-05	07:50:27
510	50.316792	-4.084109	1.31	313.2	2014-05-05	07:50:28
511	50.316799	-4.084125	1.36	302.4	2014-05-05	07:50:29
512	50.316806	-4.084139	1.29	308.4	2014-05-05	07:50:30
513	50.316814	-4.084155	1.39	305.6	2014-05-05	07:50:31
514	50.316819	-4.08417	1.26	300.7	2014-05-05	07:50:32
515	50.316824	-4.084187	1.32	293.8	2014-05-05	07:50:33
516	50.316829	-4.084204	1.32	297	2014-05-05	07:50:34
517	50.316837	-4.084218	1.3	309.8	2014-05-05	07:50:35
518	50.316844	-4.084232	1.31	306.6	2014-05-05	07:50:36
519	50.316849	-4.084246	1.16	300.4	2014-05-05	07:50:37
520	50.316854	-4.084259	1.07	303.3	2014-05-05	07:50:38
521	50.316861	-4.084271	1.12	310.5	2014-05-05	07:50:39
522	50.316867	-4.084285	1.23	304.3	2014-05-05	07:50:40
523	50.316872	-4.0843	1.16	298.9	2014-05-05	07:50:41
524	50.316877	-4.084315	1.27	296.7	2014-05-05	07:50:42
525	50.316885	-4.08433	1.28	308.2	2014-05-05	07:50:43
526	50.316891	-4.084342	1.17	309.5	2014-05-05	07:50:44
527	50.316899	-4.084355	1.3	314.9	2014-05-05	07:50:45
528	50.316909	-4.08437	1.48	314.3	2014-05-05	07:50:46
529	50.316917	-4.084385	1.39	312	2014-05-05	07:50:47
530	50.316923	-4.0844	1.29	303.3	2014-05-05	07:50:48
531	50.316928	-4.084416	1.23	294.7	2014-05-05	07:50:49
532	50.316933	-4.084431	1.21	297.2	2014-05-05	07:50:50
533	50.316936	-4.084448	1.25	286	2014-05-05	07:50:51
534	50.31694	-4.084463	1.18	292.8	2014-05-05	07:50:52
535	50.316945	-4.08448	1.35	294.5	2014-05-05	07:50:53
536	50.316953	-4.084495	1.38	309.9	2014-05-05	07:50:54
537	50.316963	-4.084508	1.44	319.2	2014-05-05	07:50:55
538	50.316972	-4.084518	1.21	325.5	2014-05-05	07:50:56
539	50.31698	-4.084532	1.29	310.5	2014-05-05	07:50:57
540	50.316984	-4.084547	1.2	297.3	2014-05-05	07:50:58
541	50.316988	-4.084562	1.13	292.3	2014-05-05	07:50:59
542	50.316991	-4.084578	1.18	286.5	2014-05-05	07:51:00
543	50.316992	-4.084597	1.39	274.2	2014-05-05	07:51:01
544	50.316995	-4.084615	1.35	283.2	2014-05-05	07:51:02
545	50.316997	-4.084633	1.24	282.2	2014-05-05	07:51:03
546	50.317001	-4.084648	1.2	290	2014-05-05	07:51:04
547	50.317009	-4.084661	1.28	316.3	2014-05-05	07:51:05
548	50.317019	-4.08467	1.28	330.4	2014-05-05	07:51:06
549	50.317024	-4.084681	0.97	305.9	2014-05-05	07:51:07
550	50.317031	-4.084694	1.2	307.9	2014-05-05	07:51:08
551	50.317035	-4.08471	1.22	293.4	2014-05-05	07:51:09
552	50.317039	-4.084726	1.25	289.7	2014-05-05	07:51:10
553	50.317046	-4.084739	1.17	310.9	2014-05-05	07:51:11
554	50.317056	-4.084746	1.23	333.8	2014-05-05	07:51:12
555	50.317074	-4.08475	2.07	353.7	2014-05-05	07:51:13
556	50.3171	-4.084743	2.93	8.7	2014-05-05	07:51:14
557	50.317131	-4.084732	3.51	12.9	2014-05-05	07:51:15
558	50.317162	-4.084716	3.65	18.6	2014-05-05	07:51:16
559	50.317194	-4.084697	3.77	20.6	2014-05-05	07:51:17
560	50.317228	-4.084682	3.93	16.2	2014-05-05	07:51:18
561	50.317264	-4.084677	4.07	5.1	2014-05-05	07:51:19
562	50.317304	-4.084676	4.45	0.3	2014-05-05	07:51:20
563	50.317344	-4.084681	4.43	356.2	2014-05-05	07:51:21
564	50.317377	-4.084683	3.7	357	2014-05-05	07:51:22
565	50.317398	-4.084687	2.37	353.8	2014-05-05	07:51:23
566	50.317416	-4.08469	1.94	353.5	2014-05-05	07:51:24
567	50.317426	-4.084695	1.24	343.5	2014-05-05	07:51:25
568	50.317426	-4.084705	0.73	267.8	2014-05-05	07:51:26
569	50.317424	-4.084716	0.84	251.3	2014-05-05	07:51:27
570	50.31742	-4.084724	0.64	233.6	2014-05-05	07:51:28
571	50.317414	-4.084733	0.97	222.7	2014-05-05	07:51:29
572	50.317407	-4.084743	1.09	223.2	2014-05-05	07:51:30
573	50.317401	-4.084751	0.88	220.4	2014-05-05	07:51:31
574	50.317396	-4.084759	0.73	224.4	2014-05-05	07:51:32
575	50.317389	-4.084766	0.95	213.5	2014-05-05	07:51:33
576	50.31738	-4.084772	1.08	203.7	2014-05-05	07:51:34
577	50.317371	-4.084776	1.05	196.8	2014-05-05	07:51:35
578	50.317362	-4.084783	1.09	203.8	2014-05-05	07:51:36
579	50.317352	-4.084787	1.15	195.6	2014-05-05	07:51:37
580	50.317344	-4.084789	0.95	187.2	2014-05-05	07:51:38
581	50.317335	-4.084786	0.96	169.2	2014-05-05	07:51:39
582	50.317327	-4.084783	0.9	165.4	2014-05-05	07:51:40
583	50.317322	-4.084779	0.69	154.5	2014-05-05	07:51:41
584	50.317314	-4.084777	0.84	173.5	2014-05-05	07:51:42
585	50.317306	-4.084775	0.92	171.5	2014-05-05	07:51:43
586	50.317298	-4.084777	0.94	188.4	2014-05-05	07:51:44
587	50.317289	-4.084781	0.99	195	2014-05-05	07:51:45
588	50.317279	-4.084784	1.09	191.4	2014-05-05	07:51:46
589	50.31727	-4.084784	1.05	181.9	2014-05-05	07:51:47
590	50.317263	-4.084781	0.83	162.1	2014-05-05	07:51:48
591	50.317257	-4.084777	0.74	160.8	2014-05-05	07:51:49
592	50.31725	-4.084777	0.77	180	2014-05-05	07:51:50
593	50.317245	-4.084779	0.55	188.1	2014-05-05	07:51:51
594	50.31724	-4.084781	0.52	200.8	2014-05-05	07:51:52
595	50.317235	-4.084783	0.6	196.1	2014-05-05	07:51:53
596	50.317232	-4.084782	0.39	169.4	2014-05-05	07:51:54
597	50.317232	-4.084784	0.06	292.5	2014-05-05	07:51:56
598	50.317232	-4.084784	0.01	243.4	2014-05-05	07:51:58
599	50.317232	-4.084785	0.08	297.1	2014-05-05	07:51:59
600	50.317234	-4.084796	0.78	283.1	2014-05-05	07:52:00
601	50.317237	-4.084809	0.95	287.7	2014-05-05	07:52:01
602	50.317239	-4.084822	1.01	285.6	2014-05-05	07:52:02
603	50.317242	-4.084837	1.06	286.8	2014-05-05	07:52:03
604	50.317245	-4.084853	1.18	286.6	2014-05-05	07:52:04
605	50.317248	-4.084865	0.92	290.7	2014-05-05	07:52:05
606	50.317252	-4.084877	0.99	296.3	2014-05-05	07:52:06
607	50.317256	-4.084889	0.96	297.1	2014-05-05	07:52:07
608	50.31726	-4.0849	0.91	300.7	2014-05-05	07:52:08
609	50.317264	-4.084913	0.99	294.4	2014-05-05	07:52:09
610	50.317268	-4.084928	1.17	296.6	2014-05-05	07:52:10
611	50.317273	-4.084944	1.26	292.7	2014-05-05	07:52:11
612	50.317277	-4.08496	1.25	292	2014-05-05	07:52:12
613	50.317283	-4.084973	1.13	307	2014-05-05	07:52:13
614	50.317291	-4.084986	1.26	314.8	2014-05-05	07:52:14
615	50.317296	-4.085001	1.24	298.7	2014-05-05	07:52:15
616	50.3173	-4.085017	1.21	290.7	2014-05-05	07:52:16
617	50.317307	-4.085031	1.28	306.6	2014-05-05	07:52:17
618	50.317312	-4.085046	1.22	299.2	2014-05-05	07:52:18
619	50.317316	-4.085064	1.33	287.2	2014-05-05	07:52:19
620	50.31732	-4.085081	1.27	292	2014-05-05	07:52:20
621	50.317325	-4.085098	1.28	293.1	2014-05-05	07:52:21
622	50.317329	-4.085113	1.17	291.5	2014-05-05	07:52:22
623	50.317332	-4.085128	1.16	290.7	2014-05-05	07:52:23
624	50.317337	-4.085141	1.06	297.2	2014-05-05	07:52:24
625	50.317341	-4.085157	1.2	295.8	2014-05-05	07:52:25
626	50.317345	-4.085172	1.18	292.2	2014-05-05	07:52:26
627	50.317349	-4.085188	1.21	290.3	2014-05-05	07:52:27
628	50.317352	-4.085206	1.34	284.9	2014-05-05	07:52:28
629	50.317355	-4.085223	1.22	287.8	2014-05-05	07:52:29
630	50.317359	-4.085238	1.13	289.8	2014-05-05	07:52:30
631	50.317363	-4.085253	1.16	294.2	2014-05-05	07:52:31
632	50.317368	-4.085268	1.2	295.3	2014-05-05	07:52:32
633	50.317373	-4.085282	1.14	298.4	2014-05-05	07:52:33
634	50.317376	-4.085295	1.01	290.7	2014-05-05	07:52:34
635	50.317382	-4.085309	1.15	303.9	2014-05-05	07:52:35
636	50.317387	-4.08532	1.03	306.8	2014-05-05	07:52:36
637	50.31739	-4.085333	0.95	289.4	2014-05-05	07:52:37
638	50.317394	-4.085345	0.95	295.1	2014-05-05	07:52:38
639	50.317395	-4.085358	0.97	281.7	2014-05-05	07:52:39
640	50.317396	-4.085372	0.99	275.9	2014-05-05	07:52:40
641	50.317398	-4.085387	1.04	280.8	2014-05-05	07:52:41
642	50.3174	-4.085401	1.08	282.4	2014-05-05	07:52:42
643	50.317402	-4.085417	1.14	280.4	2014-05-05	07:52:43
644	50.317403	-4.085432	1.07	277	2014-05-05	07:52:44
645	50.317405	-4.085446	1.02	279	2014-05-05	07:52:45
646	50.317406	-4.085461	1.1	280.7	2014-05-05	07:52:46
647	50.317408	-4.085477	1.15	277	2014-05-05	07:52:47
648	50.31741	-4.085493	1.14	281.7	2014-05-05	07:52:48
649	50.317414	-4.085506	1.01	298.1	2014-05-05	07:52:49
650	50.317418	-4.085519	0.98	292.9	2014-05-05	07:52:50
651	50.317419	-4.085534	1.1	280.8	2014-05-05	07:52:51
652	50.317423	-4.085549	1.18	291.9	2014-05-05	07:52:52
653	50.317427	-4.085565	1.21	289.8	2014-05-05	07:52:53
654	50.31743	-4.085583	1.33	282.5	2014-05-05	07:52:54
655	50.317433	-4.0856	1.23	286.2	2014-05-05	07:52:55
656	50.317432	-4.085614	0.99	268.4	2014-05-05	07:52:56
657	50.317433	-4.085628	0.98	272.7	2014-05-05	07:52:57
658	50.317433	-4.085641	0.92	272.9	2014-05-05	07:52:58
659	50.317433	-4.085653	0.9	269.4	2014-05-05	07:52:59
660	50.317433	-4.085666	0.9	268.2	2014-05-05	07:53:00
661	50.317434	-4.085679	0.94	277.4	2014-05-05	07:53:01
662	50.317435	-4.085695	1.1	274.8	2014-05-05	07:53:02
663	50.317436	-4.085709	1.05	276.2	2014-05-05	07:53:03
664	50.317438	-4.085723	0.99	282.5	2014-05-05	07:53:04
665	50.317442	-4.085739	1.22	291.6	2014-05-05	07:53:05
666	50.317442	-4.085754	1.04	273.6	2014-05-05	07:53:06
667	50.317443	-4.085765	0.84	273.8	2014-05-05	07:53:07
668	50.317442	-4.085774	0.61	258.5	2014-05-05	07:53:08
669	50.317441	-4.085778	0.31	259.6	2014-05-05	07:53:09
670	50.317441	-4.085778	0.05	193.7	2014-05-05	07:53:10
671	50.317438	-4.085777	0.38	163.6	2014-05-05	07:53:11
672	50.317432	-4.085775	0.63	168.5	2014-05-05	07:53:12
673	50.317424	-4.085776	0.88	183.5	2014-05-05	07:53:13
674	50.317417	-4.085777	0.78	187.9	2014-05-05	07:53:14
675	50.31741	-4.085778	0.82	185.8	2014-05-05	07:53:15
676	50.3174	-4.08578	1.15	185.1	2014-05-05	07:53:16
677	50.317391	-4.085783	1.01	194.6	2014-05-05	07:53:17
678	50.317383	-4.085785	0.87	189.9	2014-05-05	07:53:18
679	50.317376	-4.085788	0.79	193	2014-05-05	07:53:19
680	50.317369	-4.085789	0.76	186.3	2014-05-05	07:53:20
681	50.317361	-4.085791	0.89	190	2014-05-05	07:53:21
682	50.317353	-4.085792	0.99	182.1	2014-05-05	07:53:22
683	50.317344	-4.085792	0.93	182.2	2014-05-05	07:53:23
684	50.317335	-4.085793	1.06	184.9	2014-05-05	07:53:24
685	50.317328	-4.085793	0.79	177	2014-05-05	07:53:25
686	50.317323	-4.085792	0.5	176.6	2014-05-05	07:53:26
687	50.317318	-4.08579	0.63	164.6	2014-05-05	07:53:27
688	50.317314	-4.085785	0.57	143.5	2014-05-05	07:53:28
689	50.317309	-4.085778	0.74	134.9	2014-05-05	07:53:29
690	50.317303	-4.085771	0.82	145.3	2014-05-05	07:53:30
691	50.317298	-4.085764	0.79	137.2	2014-05-05	07:53:31
692	50.317291	-4.085756	0.91	143.6	2014-05-05	07:53:32
693	50.317285	-4.085748	0.86	136.4	2014-05-05	07:53:33
694	50.31728	-4.085741	0.79	140.1	2014-05-05	07:53:34
695	50.317275	-4.085734	0.74	142.8	2014-05-05	07:53:35
696	50.317271	-4.085728	0.56	130.3	2014-05-05	07:53:36
697	50.317269	-4.085723	0.49	124.7	2014-05-05	07:53:37
698	50.317266	-4.085716	0.59	128.4	2014-05-05	07:53:38
699	50.317262	-4.085709	0.67	124.9	2014-05-05	07:53:39
700	50.317259	-4.085701	0.62	119.9	2014-05-05	07:53:40
701	50.317255	-4.085693	0.71	130.2	2014-05-05	07:53:41
702	50.317251	-4.085687	0.63	133.7	2014-05-05	07:53:42
703	50.317248	-4.085677	0.76	116.1	2014-05-05	07:53:43
704	50.317243	-4.08567	0.84	138.5	2014-05-05	07:53:44
705	50.317239	-4.085665	0.58	143.5	2014-05-05	07:53:45
706	50.317238	-4.085659	0.38	101.2	2014-05-05	07:53:46
707	50.317235	-4.085653	0.52	125.2	2014-05-05	07:53:47
708	50.317233	-4.085646	0.63	117.4	2014-05-05	07:53:48
709	50.31723	-4.085639	0.56	125.4	2014-05-05	07:53:49
710	50.317225	-4.085632	0.71	132.8	2014-05-05	07:53:50
711	50.317221	-4.085624	0.73	127.8	2014-05-05	07:53:51
712	50.317217	-4.085614	0.84	126.8	2014-05-05	07:53:52
713	50.317211	-4.085606	0.82	137.6	2014-05-05	07:53:53
714	50.317207	-4.085596	0.88	126.7	2014-05-05	07:53:54
715	50.317202	-4.085586	0.91	126.6	2014-05-05	07:53:55
716	50.317197	-4.085575	0.94	125.1	2014-05-05	07:53:56
717	50.317194	-4.085565	0.79	115.9	2014-05-05	07:53:57
718	50.317191	-4.085557	0.69	122	2014-05-05	07:53:58
719	50.317186	-4.085549	0.78	131.8	2014-05-05	07:53:59
720	50.31718	-4.085541	0.88	137.9	2014-05-05	07:54:00
721	50.317174	-4.085533	0.83	138	2014-05-05	07:54:01
722	50.317169	-4.085525	0.79	137.2	2014-05-05	07:54:02
723	50.317165	-4.085518	0.72	133.6	2014-05-05	07:54:03
724	50.317161	-4.085507	0.86	118.5	2014-05-05	07:54:04
725	50.317158	-4.085499	0.7	123.3	2014-05-05	07:54:05
726	50.317155	-4.08549	0.69	112	2014-05-05	07:54:06
727	50.317152	-4.085482	0.71	125.1	2014-05-05	07:54:07
728	50.317147	-4.085474	0.75	133.1	2014-05-05	07:54:08
729	50.317143	-4.085466	0.74	128.4	2014-05-05	07:54:09
730	50.317139	-4.085455	0.87	119	2014-05-05	07:54:10
731	50.317134	-4.085447	0.81	133	2014-05-05	07:54:11
732	50.317131	-4.085437	0.84	115.7	2014-05-05	07:54:12
733	50.317127	-4.085425	0.93	120.7	2014-05-05	07:54:13
734	50.317123	-4.085416	0.76	123.4	2014-05-05	07:54:14
735	50.317119	-4.085406	0.85	123.1	2014-05-05	07:54:15
736	50.317115	-4.085394	0.94	113.3	2014-05-05	07:54:16
737	50.317114	-4.085381	0.92	98.2	2014-05-05	07:54:17
738	50.317111	-4.085369	0.92	109.6	2014-05-05	07:54:18
739	50.31711	-4.085359	0.74	102.3	2014-05-05	07:54:19
740	50.317107	-4.085346	0.94	109.1	2014-05-05	07:54:20
741	50.317102	-4.085337	0.9	130.2	2014-05-05	07:54:21
742	50.317099	-4.085325	0.92	110.8	2014-05-05	07:54:22
743	50.317096	-4.085315	0.79	118.8	2014-05-05	07:54:23
744	50.317092	-4.085303	0.92	113.9	2014-05-05	07:54:24
745	50.31709	-4.085291	0.9	108.2	2014-05-05	07:54:25
746	50.317086	-4.08528	0.92	120	2014-05-05	07:54:26
747	50.317082	-4.085269	0.9	117.7	2014-05-05	07:54:27
748	50.317079	-4.085255	1.03	111.1	2014-05-05	07:54:28
749	50.317076	-4.085242	0.96	104.1	2014-05-05	07:54:29
750	50.317074	-4.085231	0.86	110.2	2014-05-05	07:54:30
751	50.317072	-4.085219	0.8	101.4	2014-05-05	07:54:31
752	50.317069	-4.085206	0.99	109.9	2014-05-05	07:54:32
753	50.317065	-4.085196	0.85	122.6	2014-05-05	07:54:33
754	50.317064	-4.085186	0.79	103	2014-05-05	07:54:34
755	50.317063	-4.085174	0.8	97.4	2014-05-05	07:54:35
756	50.317059	-4.085165	0.74	119.5	2014-05-05	07:54:36
757	50.317057	-4.085156	0.72	112.1	2014-05-05	07:54:37
758	50.317053	-4.085147	0.8	123.9	2014-05-05	07:54:38
759	50.317049	-4.085136	0.88	119.7	2014-05-05	07:54:39
760	50.317047	-4.085125	0.8	105.5	2014-05-05	07:54:40
761	50.317045	-4.085114	0.81	103.3	2014-05-05	07:54:41
762	50.317044	-4.085102	0.83	105.1	2014-05-05	07:54:42
763	50.317044	-4.08509	0.88	90	2014-05-05	07:54:43
764	50.317044	-4.085077	0.9	86.4	2014-05-05	07:54:44
765	50.317041	-4.08507	0.66	123.3	2014-05-05	07:54:45
766	50.317037	-4.085062	0.69	123.8	2014-05-05	07:54:46
767	50.317034	-4.085051	0.88	117.8	2014-05-05	07:54:47
768	50.31703	-4.085039	0.88	115	2014-05-05	07:54:48
769	50.317029	-4.085028	0.83	101.6	2014-05-05	07:54:49
770	50.317028	-4.085015	0.9	96.5	2014-05-05	07:54:50
771	50.317027	-4.085003	0.9	94.7	2014-05-05	07:54:51
772	50.317026	-4.084992	0.75	101.4	2014-05-05	07:54:52
773	50.317025	-4.084982	0.71	96.8	2014-05-05	07:54:53
774	50.317024	-4.084971	0.79	96.1	2014-05-05	07:54:54
775	50.317023	-4.084963	0.57	103.1	2014-05-05	07:54:55
776	50.317021	-4.084958	0.44	123.3	2014-05-05	07:54:56
777	50.317022	-4.08495	0.61	82.2	2014-05-05	07:54:57
778	50.317022	-4.084942	0.54	81.1	2014-05-05	07:54:58
779	50.317022	-4.084937	0.39	105.3	2014-05-05	07:54:59
780	50.31702	-4.084932	0.34	110.6	2014-05-05	07:55:00
781	50.317021	-4.084932	0.06	23.1	2014-05-05	07:55:01
782	50.317019	-4.084928	0.38	126	2014-05-05	07:55:02
783	50.317018	-4.084921	0.46	102.9	2014-05-05	07:55:03
784	50.317019	-4.084914	0.57	77.7	2014-05-05	07:55:04
785	50.31702	-4.084902	0.85	82.4	2014-05-05	07:55:05
786	50.317021	-4.084892	0.69	82.2	2014-05-05	07:55:06
787	50.317019	-4.084884	0.64	112.4	2014-05-05	07:55:07
788	50.317019	-4.084873	0.79	88.7	2014-05-05	07:55:08
789	50.317017	-4.084863	0.73	106.9	2014-05-05	07:55:09
790	50.317014	-4.084856	0.59	127.7	2014-05-05	07:55:10
791	50.317011	-4.084849	0.58	119	2014-05-05	07:55:11
792	50.317011	-4.084842	0.53	95.1	2014-05-05	07:55:12
793	50.317011	-4.084834	0.57	92.8	2014-05-05	07:55:13
794	50.317009	-4.084826	0.55	107.8	2014-05-05	07:55:14
795	50.317009	-4.084819	0.55	94.9	2014-05-05	07:55:15
796	50.31701	-4.084812	0.53	73.5	2014-05-05	07:55:16
797	50.31701	-4.084807	0.35	94.7	2014-05-05	07:55:17
798	50.317007	-4.084801	0.48	121.5	2014-05-05	07:55:18
799	50.317008	-4.084794	0.47	85.3	2014-05-05	07:55:19
800	50.317008	-4.084787	0.55	82.3	2014-05-05	07:55:20
801	50.317007	-4.08478	0.49	109.9	2014-05-05	07:55:21
802	50.317004	-4.084773	0.6	124.9	2014-05-05	07:55:22
803	50.317	-4.084765	0.74	130.4	2014-05-05	07:55:23
804	50.316997	-4.084755	0.79	112.2	2014-05-05	07:55:24
805	50.316993	-4.084744	0.88	119.9	2014-05-05	07:55:25
806	50.316988	-4.084736	0.79	133.1	2014-05-05	07:55:26
807	50.316986	-4.084726	0.74	112.9	2014-05-05	07:55:27
808	50.316981	-4.084718	0.79	127.8	2014-05-05	07:55:28
809	50.316975	-4.084707	0.98	132.4	2014-05-05	07:55:29
810	50.31697	-4.084697	0.95	128.9	2014-05-05	07:55:30
811	50.316965	-4.08469	0.79	138.3	2014-05-05	07:55:31
812	50.316959	-4.08468	0.92	130.6	2014-05-05	07:55:32
813	50.316955	-4.084668	0.94	117.2	2014-05-05	07:55:33
814	50.316952	-4.084655	0.97	111.5	2014-05-05	07:55:34
815	50.316951	-4.084644	0.83	102.2	2014-05-05	07:55:35
816	50.316949	-4.084631	0.96	97.8	2014-05-05	07:55:36
817	50.316946	-4.084619	0.9	113.7	2014-05-05	07:55:37
818	50.316943	-4.084608	0.84	117.8	2014-05-05	07:55:38
819	50.316936	-4.084599	0.98	137.7	2014-05-05	07:55:39
820	50.316931	-4.08459	0.85	129.3	2014-05-05	07:55:40
821	50.316927	-4.08458	0.83	124.1	2014-05-05	07:55:41
822	50.316923	-4.084568	0.94	118.6	2014-05-05	07:55:42
823	50.316917	-4.08456	0.9	134.9	2014-05-05	07:55:43
824	50.316913	-4.084551	0.75	130.3	2014-05-05	07:55:44
825	50.316911	-4.084541	0.76	105.7	2014-05-05	07:55:45
826	50.316908	-4.084528	1	109	2014-05-05	07:55:46
827	50.316904	-4.084515	1.03	114.7	2014-05-05	07:55:47
828	50.3169	-4.084504	0.87	120.1	2014-05-05	07:55:48
829	50.316896	-4.084492	0.96	119.2	2014-05-05	07:55:49
830	50.316892	-4.084482	0.87	118.8	2014-05-05	07:55:50
831	50.316889	-4.084469	0.97	115.6	2014-05-05	07:55:51
832	50.316886	-4.084456	1	110.2	2014-05-05	07:55:52
833	50.316883	-4.084443	1.01	108.8	2014-05-05	07:55:53
834	50.31688	-4.084428	1.06	106.3	2014-05-05	07:55:54
835	50.316875	-4.084417	0.93	122.9	2014-05-05	07:55:55
836	50.31687	-4.084405	1.03	124.8	2014-05-05	07:55:56
837	50.316864	-4.084393	1.09	126.3	2014-05-05	07:55:57
838	50.31686	-4.084381	1	120.3	2014-05-05	07:55:58
839	50.316855	-4.084369	1	119	2014-05-05	07:55:59
840	50.316852	-4.084358	0.83	116.6	2014-05-05	07:56:00
841	50.316849	-4.084346	0.95	110.8	2014-05-05	07:56:01
842	50.316847	-4.084335	0.8	109.8	2014-05-05	07:56:02
843	50.316845	-4.084324	0.78	104.6	2014-05-05	07:56:03
844	50.316841	-4.084316	0.74	121.8	2014-05-05	07:56:04
845	50.316838	-4.084308	0.64	126.7	2014-05-05	07:56:05
846	50.316833	-4.084301	0.73	133.1	2014-05-05	07:56:06
847	50.316829	-4.084292	0.84	130.3	2014-05-05	07:56:07
848	50.316823	-4.084282	0.94	129.4	2014-05-05	07:56:08
849	50.316817	-4.084273	0.91	135.3	2014-05-05	07:56:09
850	50.316812	-4.084265	0.82	136.1	2014-05-05	07:56:10
851	50.316805	-4.084256	0.98	141	2014-05-05	07:56:11
852	50.316798	-4.084252	0.89	159.7	2014-05-05	07:56:12
853	50.316792	-4.084245	0.75	141.3	2014-05-05	07:56:13
854	50.316786	-4.084239	0.8	147.1	2014-05-05	07:56:14
855	50.31678	-4.084231	0.93	141.8	2014-05-05	07:56:15
856	50.316775	-4.084222	0.87	131.4	2014-05-05	07:56:16
857	50.316769	-4.084213	0.91	138.3	2014-05-05	07:56:17
858	50.316762	-4.084205	0.92	140.2	2014-05-05	07:56:18
859	50.316755	-4.0842	0.88	156	2014-05-05	07:56:19
860	50.316747	-4.084196	0.97	163.3	2014-05-05	07:56:20
861	50.316738	-4.084193	0.97	168	2014-05-05	07:56:21
862	50.31673	-4.084189	0.93	163.5	2014-05-05	07:56:22
863	50.316721	-4.084185	1.01	163.5	2014-05-05	07:56:23
864	50.316714	-4.08418	0.87	152.8	2014-05-05	07:56:24
865	50.316708	-4.084172	0.93	145.6	2014-05-05	07:56:25
866	50.3167	-4.084166	0.99	152.1	2014-05-05	07:56:26
867	50.316692	-4.084159	0.92	150.3	2014-05-05	07:56:27
868	50.316685	-4.084155	0.93	158.6	2014-05-05	07:56:28
869	50.316677	-4.08415	0.92	158.8	2014-05-05	07:56:29
870	50.31667	-4.084146	0.82	159.5	2014-05-05	07:56:30
871	50.316661	-4.084142	1.05	166.9	2014-05-05	07:56:31
872	50.316653	-4.084138	0.95	158.4	2014-05-05	07:56:32
873	50.316648	-4.08413	0.8	138.7	2014-05-05	07:56:33
874	50.316642	-4.084122	0.88	137.2	2014-05-05	07:56:34
875	50.316636	-4.084112	0.93	129.4	2014-05-05	07:56:35
876	50.316631	-4.084101	0.99	131.5	2014-05-05	07:56:36
877	50.316624	-4.084093	1	141.9	2014-05-05	07:56:37
878	50.316616	-4.084084	1	142.3	2014-05-05	07:56:38
879	50.31661	-4.084077	0.86	141.4	2014-05-05	07:56:39
880	50.316605	-4.084068	0.84	135	2014-05-05	07:56:40
881	50.316599	-4.084059	0.92	136.8	2014-05-05	07:56:41
882	50.316594	-4.08405	0.9	130.6	2014-05-05	07:56:42
883	50.316589	-4.084041	0.83	134.5	2014-05-05	07:56:43
884	50.316581	-4.084036	0.94	158	2014-05-05	07:56:44
885	50.316572	-4.084031	1.01	158.6	2014-05-05	07:56:45
886	50.316566	-4.084024	0.83	145	2014-05-05	07:56:46
887	50.31656	-4.084019	0.77	149.3	2014-05-05	07:56:47
888	50.316554	-4.084016	0.69	159.7	2014-05-05	07:56:48
889	50.316549	-4.084012	0.66	159.3	2014-05-05	07:56:49
890	50.316544	-4.084009	0.58	157	2014-05-05	07:56:50
891	50.316539	-4.084007	0.58	163.9	2014-05-05	07:56:51
892	50.316533	-4.084005	0.72	167.5	2014-05-05	07:56:52
893	50.316529	-4.084003	0.45	161.6	2014-05-05	07:56:53
894	50.316529	-4.084003	0.05	248.3	2014-05-05	07:56:54
895	50.316528	-4.084004	0.05	219.1	2014-05-05	07:56:55
896	50.316528	-4.084004	0.08	184.8	2014-05-05	07:56:56
897	50.316527	-4.084004	0.09	172.5	2014-05-05	07:56:57
898	50.316526	-4.084004	0.1	197.7	2014-05-05	07:56:58
899	50.316525	-4.084005	0.14	192	2014-05-05	07:56:59
900	50.316523	-4.084005	0.19	180	2014-05-05	07:57:00
901	50.316513	-4.084012	1.24	206.3	2014-05-05	07:57:01
902	50.316503	-4.084021	1.34	207.6	2014-05-05	07:57:02
903	50.316493	-4.084028	1.15	204.1	2014-05-05	07:57:03
904	50.316485	-4.084034	0.95	207.2	2014-05-05	07:57:04
905	50.316482	-4.084041	0.68	231.6	2014-05-05	07:57:05
906	50.316481	-4.084049	0.57	258.7	2014-05-05	07:57:06
907	50.316479	-4.084057	0.62	251.5	2014-05-05	07:57:07
908	50.316478	-4.084067	0.73	260.4	2014-05-05	07:57:08
909	50.316479	-4.084077	0.72	279.7	2014-05-05	07:57:09
910	50.316482	-4.084085	0.68	304	2014-05-05	07:57:10
911	50.316486	-4.084094	0.76	306.1	2014-05-05	07:57:11
912	50.316492	-4.084104	0.97	312.4	2014-05-05	07:57:12
913	50.316498	-4.084116	1.07	309.4	2014-05-05	07:57:13
914	50.316502	-4.084131	1.19	290.1	2014-05-05	07:57:14
915	50.316509	-4.084147	1.35	303.2	2014-05-05	07:57:15
916	50.316517	-4.084163	1.42	309.7	2014-05-05	07:57:16
917	50.316521	-4.08418	1.3	291.4	2014-05-05	07:57:17
918	50.316527	-4.084197	1.37	297.1	2014-05-05	07:57:18
919	50.316535	-4.084213	1.43	308.4	2014-05-05	07:57:19
920	50.316542	-4.084226	1.28	311.5	2014-05-05	07:57:20
921	50.316548	-4.08424	1.16	301.3	2014-05-05	07:57:21
922	50.316553	-4.084255	1.21	301.6	2014-05-05	07:57:22
923	50.316558	-4.084269	1.12	296.7	2014-05-05	07:57:23
924	50.316561	-4.084284	1.17	286.2	2014-05-05	07:57:24
925	50.316564	-4.084302	1.27	286.6	2014-05-05	07:57:25
926	50.316569	-4.084317	1.24	296.8	2014-05-05	07:57:26
927	50.316575	-4.084332	1.23	299.6	2014-05-05	07:57:27
928	50.316579	-4.084347	1.11	293.3	2014-05-05	07:57:28
929	50.316584	-4.08436	1.14	302	2014-05-05	07:57:29
930	50.316591	-4.084375	1.26	305.2	2014-05-05	07:57:30
931	50.316594	-4.084389	1.05	289.2	2014-05-05	07:57:31
932	50.316599	-4.084403	1.12	298.8	2014-05-05	07:57:32
933	50.316605	-4.084418	1.26	302.2	2014-05-05	07:57:33
934	50.316608	-4.08443	1	295.5	2014-05-05	07:57:34
935	50.316613	-4.084442	0.99	304.5	2014-05-05	07:57:35
936	50.316618	-4.084456	1.1	294.5	2014-05-05	07:57:36
937	50.31662	-4.084469	0.97	288.5	2014-05-05	07:57:37
938	50.316625	-4.084481	1	300.7	2014-05-05	07:57:38
939	50.316628	-4.084493	0.96	291.8	2014-05-05	07:57:39
940	50.31663	-4.084507	1.02	283.2	2014-05-05	07:57:40
941	50.316635	-4.084522	1.13	295.5	2014-05-05	07:57:41
942	50.31664	-4.084535	1.09	300.9	2014-05-05	07:57:42
943	50.316644	-4.084549	1.08	294.5	2014-05-05	07:57:43
944	50.316648	-4.084563	1.15	298.1	2014-05-05	07:57:44
945	50.316653	-4.084578	1.15	294.6	2014-05-05	07:57:45
946	50.316657	-4.084593	1.23	293.7	2014-05-05	07:57:46
947	50.316662	-4.08461	1.33	295.8	2014-05-05	07:57:47
948	50.316669	-4.084625	1.29	306.7	2014-05-05	07:57:48
949	50.316676	-4.08464	1.32	306.4	2014-05-05	07:57:49
950	50.316683	-4.084655	1.27	303.9	2014-05-05	07:57:50
951	50.316691	-4.084669	1.39	310.8	2014-05-05	07:57:51
952	50.316698	-4.084685	1.36	307.1	2014-05-05	07:57:52
953	50.316704	-4.084699	1.19	302.2	2014-05-05	07:57:53
954	50.316709	-4.084712	1.07	299.8	2014-05-05	07:57:54
955	50.316714	-4.084724	1.03	301.1	2014-05-05	07:57:55
956	50.31672	-4.084738	1.23	306.9	2014-05-05	07:57:56
957	50.316724	-4.084753	1.17	291.5	2014-05-05	07:57:57
958	50.316728	-4.084768	1.1	293.4	2014-05-05	07:57:58
959	50.316735	-4.084779	1.1	313.4	2014-05-05	07:57:59
960	50.316742	-4.08479	1.14	318.9	2014-05-05	07:58:00
961	50.31675	-4.084801	1.13	315.1	2014-05-05	07:58:01
962	50.316756	-4.084814	1.14	305.5	2014-05-05	07:58:02
963	50.316765	-4.084827	1.38	316.3	2014-05-05	07:58:03
964	50.316771	-4.084839	1.12	310.2	2014-05-05	07:58:04
965	50.316776	-4.084852	1.04	303	2014-05-05	07:58:05
966	50.31678	-4.084864	0.99	298	2014-05-05	07:58:06
967	50.316786	-4.084875	1.04	308	2014-05-05	07:58:07
968	50.316791	-4.084885	0.92	310.4	2014-05-05	07:58:08
969	50.316795	-4.084893	0.66	306.5	2014-05-05	07:58:09
970	50.3168	-4.084898	0.62	325.6	2014-05-05	07:58:10
971	50.316806	-4.0849	0.69	347	2014-05-05	07:58:11
972	50.316814	-4.084903	0.96	347.1	2014-05-05	07:58:12
973	50.316821	-4.08491	0.92	325.6	2014-05-05	07:58:13
974	50.316827	-4.084918	0.88	319.9	2014-05-05	07:58:14
975	50.316831	-4.084928	0.85	301.1	2014-05-05	07:58:15
976	50.316834	-4.08494	0.9	294.6	2014-05-05	07:58:16
977	50.316838	-4.084952	0.93	294.3	2014-05-05	07:58:17
978	50.316841	-4.084964	0.99	295.8	2014-05-05	07:58:18
979	50.316846	-4.084973	0.79	307.2	2014-05-05	07:58:19
980	50.316853	-4.084981	0.97	322.7	2014-05-05	07:58:20
981	50.31686	-4.08499	1.05	326	2014-05-05	07:58:21
982	50.316866	-4.085	0.98	310.9	2014-05-05	07:58:22
983	50.31687	-4.085011	0.89	299.7	2014-05-05	07:58:23
984	50.316875	-4.085023	0.99	302.5	2014-05-05	07:58:24
985	50.316881	-4.085036	1.15	304.1	2014-05-05	07:58:25
986	50.316885	-4.085052	1.24	294.4	2014-05-05	07:58:26
987	50.316892	-4.085067	1.31	302.9	2014-05-05	07:58:27
988	50.3169	-4.085082	1.41	313	2014-05-05	07:58:28
989	50.316914	-4.085095	1.79	328.4	2014-05-05	07:58:29
990	50.316936	-4.085103	2.48	346	2014-05-05	07:58:30
991	50.316958	-4.08511	2.53	349.6	2014-05-05	07:58:31
992	50.316971	-4.085114	1.48	348.9	2014-05-05	07:58:32
993	50.316978	-4.085121	0.87	327.1	2014-05-05	07:58:33
994	50.316983	-4.08513	0.9	311.4	2014-05-05	07:58:34
995	50.316987	-4.085142	0.94	298.4	2014-05-05	07:58:35
996	50.316989	-4.085155	0.99	283.6	2014-05-05	07:58:36
997	50.316989	-4.085169	0.95	266.6	2014-05-05	07:58:37
998	50.316988	-4.085179	0.75	268.6	2014-05-05	07:58:38
999	50.316988	-4.085191	0.83	268.1	2014-05-05	07:58:39
1000	50.316991	-4.085199	0.65	296.6	2014-05-05	07:58:40
1001	50.316997	-4.085207	0.88	317.6	2014-05-05	07:58:41
1002	50.317002	-4.085219	0.99	304.9	2014-05-05	07:58:42
1003	50.317005	-4.085231	0.92	295.2	2014-05-05	07:58:43
1004	50.317009	-4.085244	1.05	293.5	2014-05-05	07:58:44
1005	50.317012	-4.085259	1.11	288.7	2014-05-05	07:58:45
1006	50.317016	-4.085273	1.07	293.1	2014-05-05	07:58:46
1007	50.31702	-4.085287	1.1	295.6	2014-05-05	07:58:47
1008	50.317022	-4.085302	1.12	282	2014-05-05	07:58:48
1009	50.317026	-4.085318	1.16	289.7	2014-05-05	07:58:49
1010	50.317029	-4.085331	1	288.5	2014-05-05	07:58:50
1011	50.317033	-4.085344	1.02	294.3	2014-05-05	07:58:51
1012	50.317035	-4.085359	1.1	286.3	2014-05-05	07:58:52
1013	50.31704	-4.085373	1.16	296.7	2014-05-05	07:58:53
1014	50.317045	-4.085388	1.18	300	2014-05-05	07:58:54
1015	50.317047	-4.085402	1	279.7	2014-05-05	07:58:55
1016	50.31705	-4.085416	1.09	288.4	2014-05-05	07:58:56
1017	50.317054	-4.085433	1.31	289.2	2014-05-05	07:58:57
1018	50.317057	-4.08545	1.27	288.4	2014-05-05	07:58:58
1019	50.317059	-4.085466	1.14	277.1	2014-05-05	07:58:59
1020	50.317062	-4.08548	1.02	290.9	2014-05-05	07:59:00
1021	50.317065	-4.085492	0.91	292.8	2014-05-05	07:59:01
1022	50.317067	-4.085506	1.07	280.1	2014-05-05	07:59:02
1023	50.31707	-4.085521	1.11	289.1	2014-05-05	07:59:03
1024	50.317071	-4.085535	1.01	278	2014-05-05	07:59:04
1025	50.317072	-4.085549	1	274.3	2014-05-05	07:59:05
1026	50.317075	-4.085562	1	290.7	2014-05-05	07:59:06
1027	50.317078	-4.085575	0.99	291.6	2014-05-05	07:59:07
1028	50.317079	-4.085589	0.97	273.3	2014-05-05	07:59:08
1029	50.317082	-4.085601	0.94	291.7	2014-05-05	07:59:09
1030	50.317086	-4.085613	1	298.5	2014-05-05	07:59:10
1031	50.317089	-4.085626	0.91	288.5	2014-05-05	07:59:11
1032	50.317091	-4.08564	1.04	285.1	2014-05-05	07:59:12
1033	50.317093	-4.085654	1.07	282.1	2014-05-05	07:59:13
1034	50.317098	-4.085668	1.09	296.8	2014-05-05	07:59:14
1035	50.317102	-4.085684	1.27	294.4	2014-05-05	07:59:15
1036	50.317105	-4.085698	0.99	283.6	2014-05-05	07:59:16
1037	50.317108	-4.085712	1.04	291.1	2014-05-05	07:59:17
1038	50.317112	-4.085727	1.16	293.6	2014-05-05	07:59:18
1039	50.317115	-4.08574	1	289.6	2014-05-05	07:59:19
1040	50.317118	-4.085754	1.1	288.9	2014-05-05	07:59:20
1041	50.317121	-4.085768	1.03	284.1	2014-05-05	07:59:21
1042	50.317124	-4.085782	1.06	293.4	2014-05-05	07:59:22
1043	50.317129	-4.085796	1.16	299.5	2014-05-05	07:59:23
1044	50.317132	-4.085808	0.91	287.8	2014-05-05	07:59:24
1045	50.317135	-4.08582	0.93	294.9	2014-05-05	07:59:25
1046	50.317139	-4.085836	1.16	291.3	2014-05-05	07:59:26
1047	50.317139	-4.085851	1.08	269.5	2014-05-05	07:59:27
1048	50.31714	-4.085867	1.17	273.7	2014-05-05	07:59:28
1049	50.317139	-4.085882	1.07	268	2014-05-05	07:59:29
1050	50.317141	-4.085895	0.95	279.6	2014-05-05	07:59:30
1051	50.317142	-4.085909	1.01	279.6	2014-05-05	07:59:31
1052	50.317142	-4.085922	0.92	267.7	2014-05-05	07:59:32
1053	50.317142	-4.085935	0.86	268.8	2014-05-05	07:59:33
1054	50.317142	-4.085946	0.82	272.6	2014-05-05	07:59:34
1055	50.317145	-4.085959	0.95	286.5	2014-05-05	07:59:35
1056	50.317146	-4.085972	0.92	279.3	2014-05-05	07:59:36
1057	50.317142	-4.085985	1.04	244.6	2014-05-05	07:59:37
1058	50.317141	-4.085999	0.97	266.7	2014-05-05	07:59:38
1059	50.31714	-4.086012	0.99	262.3	2014-05-05	07:59:39
1060	50.317141	-4.086027	1.03	271.6	2014-05-05	07:59:40
1061	50.317141	-4.086041	1	270.5	2014-05-05	07:59:41
1062	50.317142	-4.086056	1.07	280.1	2014-05-05	07:59:42
1063	50.317142	-4.086071	1.08	268.5	2014-05-05	07:59:43
1064	50.317139	-4.086088	1.29	253.6	2014-05-05	07:59:44
1065	50.317139	-4.086105	1.21	272.6	2014-05-05	07:59:45
1066	50.317139	-4.08612	1.05	266.4	2014-05-05	07:59:46
1067	50.317137	-4.086135	1.12	258	2014-05-05	07:59:47
1068	50.317134	-4.08615	1.08	254	2014-05-05	07:59:48
1069	50.317134	-4.086166	1.12	267.6	2014-05-05	07:59:49
1070	50.317133	-4.086179	0.93	267.2	2014-05-05	07:59:50
1071	50.317134	-4.086193	0.98	276	2014-05-05	07:59:51
1072	50.317134	-4.086207	1.06	267.5	2014-05-05	07:59:52
1073	50.317135	-4.086222	1.04	279.3	2014-05-05	07:59:53
1074	50.317137	-4.086235	0.95	284.2	2014-05-05	07:59:54
1075	50.317138	-4.086248	0.96	277.3	2014-05-05	07:59:55
1076	50.317137	-4.086265	1.17	264.1	2014-05-05	07:59:56
1077	50.317135	-4.086279	1.04	258	2014-05-05	07:59:57
1078	50.317136	-4.086292	0.9	275.4	2014-05-05	07:59:58
1079	50.317135	-4.086307	1.07	266.5	2014-05-05	07:59:59
1080	50.317134	-4.086319	0.93	259.5	2014-05-05	08:00:00
1081	50.317133	-4.086332	0.88	260.9	2014-05-05	08:00:01
1082	50.317129	-4.086344	1	245.1	2014-05-05	08:00:02
1083	50.317126	-4.086355	0.81	247.7	2014-05-05	08:00:03
1084	50.317122	-4.086367	0.97	239.5	2014-05-05	08:00:04
1085	50.317118	-4.086376	0.8	237.7	2014-05-05	08:00:05
1086	50.317113	-4.086388	1.01	234.9	2014-05-05	08:00:06
1087	50.317109	-4.086399	0.87	242.5	2014-05-05	08:00:07
1088	50.317105	-4.086409	0.9	237.5	2014-05-05	08:00:08
1089	50.317097	-4.08642	1.12	223.7	2014-05-05	08:00:09
1090	50.317092	-4.08643	0.91	227.3	2014-05-05	08:00:10
1091	50.317087	-4.086441	0.98	233.2	2014-05-05	08:00:11
1092	50.317081	-4.08645	0.89	227	2014-05-05	08:00:12
1093	50.317074	-4.086459	1.01	217.4	2014-05-05	08:00:13
1094	50.317067	-4.086467	0.97	215.8	2014-05-05	08:00:14
1095	50.317062	-4.086474	0.79	224.3	2014-05-05	08:00:15
1096	50.317056	-4.086481	0.8	215.1	2014-05-05	08:00:16
1097	50.317049	-4.086489	0.93	219.1	2014-05-05	08:00:17
1098	50.317042	-4.086495	0.96	206	2014-05-05	08:00:18
1099	50.317033	-4.086501	1	204.2	2014-05-05	08:00:19
1100	50.317026	-4.086505	0.83	201.5	2014-05-05	08:00:20
1101	50.31702	-4.08651	0.83	204.6	2014-05-05	08:00:21
1102	50.317013	-4.086516	0.83	212.2	2014-05-05	08:00:22
1103	50.317005	-4.08652	0.99	196.4	2014-05-05	08:00:23
1104	50.316999	-4.086524	0.75	201.8	2014-05-05	08:00:24
1105	50.316994	-4.086521	0.55	158.5	2014-05-05	08:00:25
1106	50.31699	-4.086519	0.47	164.7	2014-05-05	08:00:26
1107	50.316988	-4.086519	0.11	169	2014-05-05	08:00:28
1108	50.316985	-4.086516	0.37	142	2014-05-05	08:00:29
1109	50.316984	-4.086509	0.49	106.7	2014-05-05	08:00:30
1110	50.316982	-4.086498	0.78	106.7	2014-05-05	08:00:31
1111	50.316978	-4.086489	0.81	123.6	2014-05-05	08:00:32
1112	50.316974	-4.086479	0.84	124.5	2014-05-05	08:00:33
1113	50.316968	-4.086468	1.01	127.7	2014-05-05	08:00:34
1114	50.316964	-4.086456	0.99	121.9	2014-05-05	08:00:35
1115	50.316958	-4.086445	1	125.4	2014-05-05	08:00:36
1116	50.316954	-4.086434	0.86	121.9	2014-05-05	08:00:37
1117	50.31695	-4.086424	0.88	122.6	2014-05-05	08:00:38
1118	50.316946	-4.086412	0.92	115.8	2014-05-05	08:00:39
1119	50.316943	-4.0864	0.94	112.7	2014-05-05	08:00:40
1120	50.316939	-4.08639	0.86	119.8	2014-05-05	08:00:41
1121	50.316935	-4.086379	0.83	120.2	2014-05-05	08:00:42
1122	50.316931	-4.086368	0.94	120.4	2014-05-05	08:00:43
1123	50.316928	-4.086355	0.98	114.8	2014-05-05	08:00:44
1124	50.316926	-4.086345	0.8	104.9	2014-05-05	08:00:45
1125	50.316923	-4.086334	0.84	112.8	2014-05-05	08:00:46
1126	50.31692	-4.086322	0.87	108.6	2014-05-05	08:00:47
1127	50.316915	-4.08631	1.07	125.3	2014-05-05	08:00:48
1128	50.316909	-4.086298	1.01	127	2014-05-05	08:00:49
1129	50.316905	-4.086289	0.84	126.7	2014-05-05	08:00:50
1130	50.316901	-4.086278	0.88	119.9	2014-05-05	08:00:51
1131	50.316897	-4.086265	1.07	114.2	2014-05-05	08:00:52
1132	50.316894	-4.086254	0.79	109.2	2014-05-05	08:00:53
1133	50.316893	-4.086244	0.71	104.5	2014-05-05	08:00:54
1134	50.316887	-4.086231	1.15	122.4	2014-05-05	08:00:55
1135	50.316883	-4.086219	0.93	121.3	2014-05-05	08:00:56
1136	50.31688	-4.086204	1.17	108.1	2014-05-05	08:00:57
1137	50.316874	-4.086191	1.07	124.7	2014-05-05	08:00:58
1138	50.316872	-4.086179	0.91	106.1	2014-05-05	08:00:59
1139	50.316869	-4.086168	0.84	111.4	2014-05-05	08:01:00
1140	50.316868	-4.086156	0.91	99.5	2014-05-05	08:01:01
1141	50.316867	-4.086145	0.74	95.8	2014-05-05	08:01:02
1142	50.316867	-4.086135	0.71	87.8	2014-05-05	08:01:03
1143	50.316868	-4.086124	0.78	88	2014-05-05	08:01:04
1144	50.316867	-4.086114	0.73	97.2	2014-05-05	08:01:05
1145	50.316865	-4.086103	0.85	107.3	2014-05-05	08:01:06
1146	50.316861	-4.086091	0.91	114.1	2014-05-05	08:01:07
1147	50.316857	-4.086079	0.96	119	2014-05-05	08:01:08
1148	50.316853	-4.086069	0.83	124	2014-05-05	08:01:09
1149	50.316847	-4.08606	0.92	132	2014-05-05	08:01:10
1150	50.316841	-4.086048	1.05	130.3	2014-05-05	08:01:11
1151	50.316837	-4.086038	0.89	122.2	2014-05-05	08:01:12
1152	50.316835	-4.086025	0.94	106.2	2014-05-05	08:01:13
1153	50.316833	-4.086013	0.84	99	2014-05-05	08:01:14
1154	50.316831	-4.086004	0.73	115.6	2014-05-05	08:01:15
1155	50.316826	-4.085994	0.87	127.8	2014-05-05	08:01:16
1156	50.316821	-4.085984	0.93	127	2014-05-05	08:01:17
1157	50.316817	-4.085973	0.94	119.3	2014-05-05	08:01:18
1158	50.316812	-4.085961	0.93	122	2014-05-05	08:01:19
1159	50.316809	-4.085949	0.96	114.8	2014-05-05	08:01:20
1160	50.316807	-4.085937	0.9	105.1	2014-05-05	08:01:21
1161	50.316803	-4.085927	0.78	116.1	2014-05-05	08:01:22
1162	50.3168	-4.085917	0.84	118.7	2014-05-05	08:01:23
1163	50.316798	-4.085908	0.66	108	2014-05-05	08:01:24
1164	50.316794	-4.085898	0.8	121.5	2014-05-05	08:01:25
1165	50.31679	-4.085889	0.81	121.9	2014-05-05	08:01:26
1166	50.316787	-4.085879	0.83	121.2	2014-05-05	08:01:27
1167	50.316782	-4.085869	0.86	125.8	2014-05-05	08:01:28
1168	50.316779	-4.085857	0.92	108.9	2014-05-05	08:01:29
1169	50.316775	-4.085844	1	117.9	2014-05-05	08:01:30
1170	50.316772	-4.085831	0.96	109.8	2014-05-05	08:01:31
1171	50.31677	-4.085821	0.81	111.7	2014-05-05	08:01:32
1172	50.316767	-4.08581	0.81	111.5	2014-05-05	08:01:33
1173	50.316766	-4.0858	0.72	98.2	2014-05-05	08:01:34
1174	50.316763	-4.085789	0.84	112.3	2014-05-05	08:01:35
1175	50.31676	-4.085778	0.86	117.2	2014-05-05	08:01:36
1176	50.316756	-4.085766	0.95	111.2	2014-05-05	08:01:37
1177	50.316753	-4.085753	0.98	113	2014-05-05	08:01:38
1178	50.31675	-4.085744	0.77	115.9	2014-05-05	08:01:39
1179	50.316746	-4.08573	1.09	115.4	2014-05-05	08:01:40
1180	50.316742	-4.085719	0.88	116.3	2014-05-05	08:01:41
1181	50.316739	-4.085705	1.07	112	2014-05-05	08:01:42
1182	50.316737	-4.085691	0.96	100.1	2014-05-05	08:01:43
1183	50.316736	-4.085677	1	99.6	2014-05-05	08:01:44
1184	50.316732	-4.085666	0.9	115.1	2014-05-05	08:01:45
1185	50.316729	-4.085655	0.88	112.5	2014-05-05	08:01:46
1186	50.316726	-4.085643	0.88	112.5	2014-05-05	08:01:47
1187	50.316721	-4.085634	0.83	132.1	2014-05-05	08:01:48
1188	50.316719	-4.085628	0.53	119.4	2014-05-05	08:01:49
1189	50.316717	-4.085616	0.87	106.8	2014-05-05	08:01:50
1190	50.316714	-4.085605	0.85	109.3	2014-05-05	08:01:51
1191	50.316714	-4.085592	0.9	93	2014-05-05	08:01:52
1192	50.316712	-4.08558	0.86	99.4	2014-05-05	08:01:53
1193	50.31671	-4.085567	0.99	104.2	2014-05-05	08:01:54
1194	50.316709	-4.085555	0.84	100.9	2014-05-05	08:01:55
1195	50.316706	-4.085543	0.92	109.6	2014-05-05	08:01:56
1196	50.316703	-4.085531	0.96	112.8	2014-05-05	08:01:57
1197	50.3167	-4.08552	0.8	112.6	2014-05-05	08:01:58
1198	50.316694	-4.085511	0.92	131.3	2014-05-05	08:01:59
1199	50.31669	-4.085498	1.01	120.1	2014-05-05	08:02:00
1200	50.316687	-4.085488	0.81	110.3	2014-05-05	08:02:01
1201	50.316684	-4.085477	0.86	114.3	2014-05-05	08:02:02
1202	50.316683	-4.085462	1.04	94.6	2014-05-05	08:02:03
1203	50.316685	-4.085448	0.98	82.9	2014-05-05	08:02:04
1204	50.316683	-4.085434	1.01	101.2	2014-05-05	08:02:05
1205	50.31668	-4.085423	0.87	110.1	2014-05-05	08:02:06
1206	50.316678	-4.085412	0.81	108.7	2014-05-05	08:02:07
1207	50.316674	-4.085403	0.77	122.3	2014-05-05	08:02:08
1208	50.316669	-4.085393	0.91	130.2	2014-05-05	08:02:09
1209	50.316663	-4.085383	0.96	133.8	2014-05-05	08:02:10
1210	50.316658	-4.085374	0.84	129.3	2014-05-05	08:02:11
1211	50.316655	-4.085364	0.82	117.8	2014-05-05	08:02:12
1212	50.316652	-4.085355	0.69	114.1	2014-05-05	08:02:13
1213	50.31665	-4.085345	0.77	109.8	2014-05-05	08:02:14
1214	50.316647	-4.085332	0.96	109.9	2014-05-05	08:02:15
1215	50.316644	-4.08532	0.96	107.6	2014-05-05	08:02:16
1216	50.31664	-4.085306	1.05	116.5	2014-05-05	08:02:17
1217	50.316634	-4.085295	1.08	131.2	2014-05-05	08:02:18
1218	50.316627	-4.085286	0.97	140.9	2014-05-05	08:02:19
1219	50.316621	-4.085279	0.81	140.7	2014-05-05	08:02:20
1220	50.316617	-4.085271	0.72	129.2	2014-05-05	08:02:21
1221	50.316616	-4.085259	0.87	95.6	2014-05-05	08:02:22
1222	50.316615	-4.085249	0.76	105.7	2014-05-05	08:02:23
1223	50.316613	-4.085238	0.76	102.1	2014-05-05	08:02:24
1224	50.316612	-4.085229	0.7	103	2014-05-05	08:02:25
1225	50.316608	-4.085218	0.83	117.6	2014-05-05	08:02:26
1226	50.316605	-4.085209	0.77	121.2	2014-05-05	08:02:27
1227	50.316601	-4.0852	0.79	123	2014-05-05	08:02:28
1228	50.316596	-4.085192	0.76	134.1	2014-05-05	08:02:29
1229	50.31659	-4.085182	0.98	131.1	2014-05-05	08:02:30
1230	50.316586	-4.08517	0.96	118.6	2014-05-05	08:02:31
1231	50.316584	-4.085155	1.09	104.4	2014-05-05	08:02:32
1232	50.316582	-4.085141	1.01	102.7	2014-05-05	08:02:33
1233	50.31658	-4.085128	0.96	102.3	2014-05-05	08:02:34
1234	50.316577	-4.085113	1.1	107.3	2014-05-05	08:02:35
1235	50.316576	-4.085097	1.18	95	2014-05-05	08:02:36
1236	50.316575	-4.085084	0.89	99.1	2014-05-05	08:02:37
1237	50.316571	-4.085074	0.86	119.9	2014-05-05	08:02:38
1238	50.316567	-4.085064	0.82	121.4	2014-05-05	08:02:39
1239	50.316564	-4.085053	0.85	115.9	2014-05-05	08:02:40
1240	50.316561	-4.085041	0.93	110.6	2014-05-05	08:02:41
1241	50.316557	-4.085031	0.83	118.3	2014-05-05	08:02:42
1242	50.316555	-4.08502	0.83	107.8	2014-05-05	08:02:43
1243	50.316556	-4.085007	0.92	84.7	2014-05-05	08:02:44
1244	50.316555	-4.084995	0.86	92.5	2014-05-05	08:02:45
1245	50.316552	-4.084984	0.82	117.2	2014-05-05	08:02:46
1246	50.316548	-4.084973	0.88	118.4	2014-05-05	08:02:47
1247	50.316546	-4.084963	0.8	107.7	2014-05-05	08:02:48
1248	50.316542	-4.084952	0.91	118.3	2014-05-05	08:02:49
1249	50.316536	-4.08494	1.04	129.7	2014-05-05	08:02:50
1250	50.316531	-4.084931	0.91	131.8	2014-05-05	08:02:51
1251	50.316526	-4.084923	0.74	132	2014-05-05	08:02:52
1252	50.316523	-4.084914	0.77	122.9	2014-05-05	08:02:53
1253	50.316517	-4.084904	0.89	130	2014-05-05	08:02:54
1254	50.316513	-4.084894	0.87	120.8	2014-05-05	08:02:55
1255	50.316511	-4.084882	0.85	107.9	2014-05-05	08:02:56
1256	50.316506	-4.084871	0.97	123.9	2014-05-05	08:02:57
1257	50.3165	-4.084859	1.1	130	2014-05-05	08:02:58
1258	50.316494	-4.084849	1	131.6	2014-05-05	08:02:59
1259	50.316489	-4.084839	0.84	128.3	2014-05-05	08:03:00
1260	50.316483	-4.084832	0.86	140.4	2014-05-05	08:03:01
1261	50.316478	-4.084824	0.79	138.8	2014-05-05	08:03:02
1262	50.316471	-4.084818	0.84	150.2	2014-05-05	08:03:03
1263	50.316464	-4.084811	0.93	145.9	2014-05-05	08:03:04
1264	50.31646	-4.084804	0.76	135.6	2014-05-05	08:03:05
1265	50.316454	-4.084794	0.93	133.8	2014-05-05	08:03:06
1266	50.31645	-4.084783	0.91	120.9	2014-05-05	08:03:07
1267	50.316448	-4.084771	0.91	103.6	2014-05-05	08:03:08
1268	50.316445	-4.084759	0.85	110.5	2014-05-05	08:03:09
1269	50.316442	-4.084748	0.9	110.7	2014-05-05	08:03:10
1270	50.316439	-4.084736	0.93	113.6	2014-05-05	08:03:11
1271	50.316435	-4.084726	0.83	122	2014-05-05	08:03:12
1272	50.316431	-4.084716	0.81	123.4	2014-05-05	08:03:13
1273	50.316425	-4.084709	0.81	140	2014-05-05	08:03:14
1274	50.316418	-4.0847	0.99	140.7	2014-05-05	08:03:15
1275	50.316412	-4.084691	0.98	138	2014-05-05	08:03:16
1276	50.316406	-4.084682	0.9	133.5	2014-05-05	08:03:17
1277	50.316401	-4.084672	0.91	128.1	2014-05-05	08:03:18
1278	50.316398	-4.08466	0.9	115.1	2014-05-05	08:03:19
1279	50.316395	-4.084649	0.86	111	2014-05-05	08:03:20
1280	50.316392	-4.084639	0.79	116.6	2014-05-05	08:03:21
1281	50.316386	-4.084629	0.96	134.4	2014-05-05	08:03:22
1282	50.31638	-4.08462	0.91	133.4	2014-05-05	08:03:23
1283	50.316375	-4.084609	0.97	129.6	2014-05-05	08:03:24
1284	50.316369	-4.0846	0.93	132.1	2014-05-05	08:03:25
1285	50.316365	-4.08459	0.83	125.3	2014-05-05	08:03:26
1286	50.316359	-4.084579	1.04	128.1	2014-05-05	08:03:27
1287	50.316355	-4.084571	0.72	126.6	2014-05-05	08:03:28
1288	50.316352	-4.084558	0.94	112.8	2014-05-05	08:03:29
1289	50.316346	-4.084547	1.07	131.6	2014-05-05	08:03:30
1290	50.31634	-4.084538	0.92	134.2	2014-05-05	08:03:31
1291	50.316335	-4.084528	0.89	129.7	2014-05-05	08:03:32
1292	50.316327	-4.084517	1.13	136.9	2014-05-05	08:03:33
1293	50.316323	-4.084506	0.97	122.6	2014-05-05	08:03:34
1294	50.316316	-4.084495	1.01	132.4	2014-05-05	08:03:35
1295	50.316312	-4.084482	1.04	115.6	2014-05-05	08:03:36
1296	50.31631	-4.08447	0.93	110.6	2014-05-05	08:03:37
1297	50.316305	-4.084459	0.92	119.8	2014-05-05	08:03:38
1298	50.316301	-4.084449	0.87	123.7	2014-05-05	08:03:39
1299	50.316296	-4.084438	0.97	125.5	2014-05-05	08:03:40
1300	50.316292	-4.084427	0.91	122.2	2014-05-05	08:03:41
1301	50.316287	-4.084415	0.94	121.6	2014-05-05	08:03:42
1302	50.316283	-4.084403	0.99	119.9	2014-05-05	08:03:43
1303	50.316277	-4.084392	1.05	130.3	2014-05-05	08:03:44
1304	50.316273	-4.08438	0.97	118.2	2014-05-05	08:03:45
1305	50.31627	-4.08437	0.76	114	2014-05-05	08:03:46
1306	50.316264	-4.084362	0.89	138	2014-05-05	08:03:47
1307	50.316256	-4.084356	0.99	152.7	2014-05-05	08:03:48
1308	50.31625	-4.084348	0.88	142.6	2014-05-05	08:03:49
1309	50.316244	-4.08434	0.87	141.8	2014-05-05	08:03:50
1310	50.316238	-4.084333	0.85	139	2014-05-05	08:03:51
1311	50.316233	-4.084324	0.79	132.4	2014-05-05	08:03:52
1312	50.316229	-4.084317	0.71	127.4	2014-05-05	08:03:53
1313	50.316224	-4.08431	0.78	140.8	2014-05-05	08:03:54
1314	50.316217	-4.084304	0.87	153.1	2014-05-05	08:03:55
1315	50.316211	-4.084296	0.9	140.3	2014-05-05	08:03:56
1316	50.316204	-4.084291	0.81	154.6	2014-05-05	08:03:57
1317	50.316196	-4.084285	0.95	153.9	2014-05-05	08:03:58
1318	50.316188	-4.084278	1.09	151.4	2014-05-05	08:03:59
1319	50.31618	-4.08427	1.02	148.6	2014-05-05	08:04:00
1320	50.316175	-4.084261	0.83	129.6	2014-05-05	08:04:01
1321	50.316171	-4.084254	0.73	135	2014-05-05	08:04:02
1322	50.316164	-4.084249	0.77	152.7	2014-05-05	08:04:03
1323	50.316157	-4.084247	0.82	169.1	2014-05-05	08:04:04
1324	50.31615	-4.084244	0.83	166.3	2014-05-05	08:04:05
1325	50.316143	-4.08424	0.82	159.7	2014-05-05	08:04:06
1326	50.316135	-4.084235	0.97	158.8	2014-05-05	08:04:07
1327	50.316128	-4.084227	0.98	143.9	2014-05-05	08:04:08
1328	50.316122	-4.084218	0.89	134	2014-05-05	08:04:09
1329	50.316115	-4.084211	0.95	148.3	2014-05-05	08:04:10
1330	50.316107	-4.084201	1.1	140.4	2014-05-05	08:04:11
1331	50.316101	-4.084194	0.87	144.4	2014-05-05	08:04:12
1332	50.316093	-4.084188	1.04	153.2	2014-05-05	08:04:13
1333	50.316084	-4.084182	1.08	159.3	2014-05-05	08:04:14
1334	50.316075	-4.084177	0.98	155.9	2014-05-05	08:04:15
1335	50.316068	-4.08417	0.93	149.3	2014-05-05	08:04:16
1336	50.316062	-4.084162	0.92	143.6	2014-05-05	08:04:17
1337	50.316054	-4.084156	1.01	154	2014-05-05	08:04:18
1338	50.316045	-4.084147	1.11	145.9	2014-05-05	08:04:19
1339	50.316037	-4.08414	1.1	152.7	2014-05-05	08:04:20
1340	50.316028	-4.084132	1.09	147.9	2014-05-05	08:04:21
1341	50.31602	-4.084124	1.12	148	2014-05-05	08:04:22
1342	50.316011	-4.084116	1.1	150.4	2014-05-05	08:04:23
1343	50.316004	-4.084107	1.05	143.3	2014-05-05	08:04:24
1344	50.315996	-4.084099	1.01	143.5	2014-05-05	08:04:25
1345	50.315989	-4.08409	1.02	140.3	2014-05-05	08:04:26
1346	50.315982	-4.08408	1.07	142.1	2014-05-05	08:04:27
1347	50.315975	-4.08407	1.03	135.9	2014-05-05	08:04:28
1348	50.315967	-4.084062	1.07	148	2014-05-05	08:04:29
1349	50.315959	-4.084054	1.04	145.5	2014-05-05	08:04:30
1350	50.315952	-4.084046	1	143.2	2014-05-05	08:04:31
1351	50.315946	-4.084037	0.91	135.7	2014-05-05	08:04:32
1352	50.31594	-4.084028	0.92	138.4	2014-05-05	08:04:33
1353	50.315933	-4.084019	0.98	139.5	2014-05-05	08:04:34
1354	50.315927	-4.084015	0.75	154.4	2014-05-05	08:04:35
1355	50.315923	-4.08401	0.6	149.4	2014-05-05	08:04:36
1356	50.315918	-4.084005	0.62	140	2014-05-05	08:04:37
1357	50.315913	-4.083998	0.7	141.3	2014-05-05	08:04:38
1358	50.315907	-4.083993	0.85	152.8	2014-05-05	08:04:39
1359	50.315899	-4.083988	0.94	157	2014-05-05	08:04:40
1360	50.315893	-4.083983	0.75	153.2	2014-05-05	08:04:41
1361	50.315887	-4.083978	0.71	152.7	2014-05-05	08:04:42
1362	50.315883	-4.083974	0.58	149.5	2014-05-05	08:04:43
1363	50.31588	-4.083971	0.39	144.5	2014-05-05	08:04:44
1364	50.315876	-4.083967	0.47	146.2	2014-05-05	08:04:45
1365	50.315873	-4.083965	0.39	152.6	2014-05-05	08:04:46
1366	50.31587	-4.083958	0.61	129.8	2014-05-05	08:04:47
1367	50.315866	-4.083953	0.53	138.8	2014-05-05	08:04:48
1368	50.315862	-4.083946	0.7	132	2014-05-05	08:04:49
1369	50.315859	-4.083941	0.48	125.5	2014-05-05	08:04:50
1370	50.315856	-4.083936	0.55	141.6	2014-05-05	08:04:51
1371	50.315853	-4.083933	0.35	144.2	2014-05-05	08:04:52
1372	50.315851	-4.083929	0.4	135	2014-05-05	08:04:53
1373	50.315847	-4.083924	0.56	139.7	2014-05-05	08:04:54
1374	50.315843	-4.083921	0.4	154.6	2014-05-05	08:04:55
1375	50.315844	-4.083922	0.07	354.4	2014-05-05	08:04:56
1376	50.31584	-4.083921	0.42	171.9	2014-05-05	08:04:57
1377	50.315836	-4.08392	0.46	170.4	2014-05-05	08:04:58
1378	50.315832	-4.083918	0.5	170.4	2014-05-05	08:04:59
1379	50.315826	-4.083916	0.6	164.5	2014-05-05	08:05:00
1380	50.315821	-4.083912	0.69	153.8	2014-05-05	08:05:01
1381	50.315815	-4.083907	0.75	152	2014-05-05	08:05:02
1382	50.315809	-4.083903	0.7	157.4	2014-05-05	08:05:03
1383	50.315804	-4.083899	0.67	153.5	2014-05-05	08:05:04
1384	50.315797	-4.083897	0.81	168.5	2014-05-05	08:05:05
1385	50.315792	-4.083895	0.58	166.3	2014-05-05	08:05:06
1386	50.315786	-4.083891	0.63	157.1	2014-05-05	08:05:07
1387	50.315779	-4.083889	0.81	165.5	2014-05-05	08:05:08
1388	50.315773	-4.083884	0.77	153.4	2014-05-05	08:05:09
1389	50.315766	-4.083882	0.81	173.6	2014-05-05	08:05:10
1390	50.315759	-4.08388	0.8	167.2	2014-05-05	08:05:11
1391	50.315751	-4.083876	0.9	162.7	2014-05-05	08:05:12
1392	50.315744	-4.083872	0.88	158	2014-05-05	08:05:13
1393	50.315738	-4.083867	0.73	154.9	2014-05-05	08:05:14
1394	50.315733	-4.083862	0.63	145.1	2014-05-05	08:05:15
1395	50.315728	-4.083858	0.73	153.4	2014-05-05	08:05:16
1396	50.31572	-4.083855	0.84	168.9	2014-05-05	08:05:17
1397	50.315712	-4.083854	0.89	173.5	2014-05-05	08:05:18
1398	50.315704	-4.083855	0.89	185.8	2014-05-05	08:05:19
1399	50.315697	-4.083858	0.8	194.7	2014-05-05	08:05:20
1400	50.315689	-4.083858	0.88	178.8	2014-05-05	08:05:21
1401	50.315681	-4.083856	0.9	172.4	2014-05-05	08:05:22
1402	50.315675	-4.083853	0.68	164.7	2014-05-05	08:05:23
1403	50.31567	-4.083853	0.66	179	2014-05-05	08:05:24
1404	50.315663	-4.083851	0.78	167.7	2014-05-05	08:05:25
1405	50.315655	-4.083849	0.82	169.9	2014-05-05	08:05:26
1406	50.315647	-4.083848	0.9	175.4	2014-05-05	08:05:27
1407	50.315637	-4.083846	1.12	173.3	2014-05-05	08:05:28
1408	50.315629	-4.083844	0.97	171.5	2014-05-05	08:05:29
1409	50.315622	-4.083841	0.81	163.7	2014-05-05	08:05:30
1410	50.315614	-4.08384	0.83	174.3	2014-05-05	08:05:31
1411	50.315609	-4.083839	0.64	177.8	2014-05-05	08:05:32
1412	50.315601	-4.083837	0.81	169.4	2014-05-05	08:05:33
1413	50.315596	-4.083835	0.61	166.5	2014-05-05	08:05:34
1414	50.315589	-4.083833	0.76	169.1	2014-05-05	08:05:35
1415	50.315582	-4.083831	0.84	169.4	2014-05-05	08:05:36
1416	50.315574	-4.083831	0.84	179.2	2014-05-05	08:05:37
1417	50.315567	-4.083829	0.89	171.9	2014-05-05	08:05:38
1418	50.315557	-4.083825	1.04	164.8	2014-05-05	08:05:39
1419	50.31555	-4.083821	0.87	160.4	2014-05-05	08:05:40
1420	50.315544	-4.083816	0.81	154.3	2014-05-05	08:05:41
1421	50.315539	-4.083812	0.58	151.9	2014-05-05	08:05:42
1422	50.315533	-4.083811	0.63	168	2014-05-05	08:05:43
1423	50.315526	-4.083807	0.85	162.9	2014-05-05	08:05:44
1424	50.31552	-4.083803	0.74	154.9	2014-05-05	08:05:45
1425	50.315513	-4.083799	0.86	161	2014-05-05	08:05:46
1426	50.315506	-4.083796	0.75	164.2	2014-05-05	08:05:47
1427	50.3155	-4.083791	0.76	153.5	2014-05-05	08:05:48
1428	50.315495	-4.083785	0.73	143.1	2014-05-05	08:05:49
1429	50.315488	-4.083782	0.76	163.6	2014-05-05	08:05:50
1430	50.315481	-4.08378	0.86	172	2014-05-05	08:05:51
1431	50.315473	-4.083775	0.91	154.4	2014-05-05	08:05:52
1432	50.315468	-4.083771	0.67	156	2014-05-05	08:05:53
1433	50.315461	-4.083768	0.81	165.9	2014-05-05	08:05:54
1434	50.315453	-4.083767	0.86	176	2014-05-05	08:05:55
1435	50.315446	-4.083766	0.8	176.6	2014-05-05	08:05:56
1436	50.315439	-4.083765	0.74	173.1	2014-05-05	08:05:57
1437	50.315435	-4.083765	0.5	176.5	2014-05-05	08:05:58
1438	50.31543	-4.083764	0.59	177.1	2014-05-05	08:05:59
1439	50.315424	-4.083768	0.64	203.1	2014-05-05	08:06:00
1440	50.315418	-4.083772	0.81	200.3	2014-05-05	08:06:01
1441	50.31541	-4.083773	0.79	183.5	2014-05-05	08:06:02
1442	50.315403	-4.083777	0.88	199	2014-05-05	08:06:03
1443	50.315395	-4.08378	0.93	195.9	2014-05-05	08:06:04
1444	50.315388	-4.083779	0.76	175.5	2014-05-05	08:06:05
1445	50.315383	-4.083778	0.63	174.6	2014-05-05	08:06:06
1446	50.315378	-4.083779	0.56	187.2	2014-05-05	08:06:07
1447	50.315372	-4.083783	0.68	200.1	2014-05-05	08:06:08
1448	50.315367	-4.083786	0.56	206.4	2014-05-05	08:06:09
1449	50.315363	-4.08379	0.57	210	2014-05-05	08:06:10
1450	50.315357	-4.083796	0.76	212.2	2014-05-05	08:06:11
1451	50.315352	-4.083799	0.58	203.1	2014-05-05	08:06:12
1452	50.315347	-4.083801	0.59	195.7	2014-05-05	08:06:13
1453	50.315341	-4.083802	0.67	181	2014-05-05	08:06:14
1454	50.315337	-4.083798	0.56	154.7	2014-05-05	08:06:15
1455	50.315333	-4.083798	0.44	176.8	2014-05-05	08:06:16
1456	50.315329	-4.083801	0.47	205.8	2014-05-05	08:06:17
1457	50.315324	-4.083804	0.64	202.3	2014-05-05	08:06:18
1458	50.315317	-4.083806	0.71	193.1	2014-05-05	08:06:19
1459	50.31531	-4.08381	0.89	195.2	2014-05-05	08:06:20
1460	50.315303	-4.08381	0.73	182.8	2014-05-05	08:06:21
1461	50.315297	-4.083812	0.68	191.7	2014-05-05	08:06:22
1462	50.315291	-4.083815	0.67	195	2014-05-05	08:06:23
1463	50.315285	-4.083816	0.71	189.2	2014-05-05	08:06:24
1464	50.315278	-4.083817	0.81	182.1	2014-05-05	08:06:25
1465	50.315268	-4.083819	1.05	189.2	2014-05-05	08:06:26
1466	50.31526	-4.083824	0.97	200.6	2014-05-05	08:06:27
1467	50.315251	-4.08383	1.1	203.6	2014-05-05	08:06:28
1468	50.315242	-4.083833	1.03	191.7	2014-05-05	08:06:29
1469	50.315234	-4.083837	0.99	195.4	2014-05-05	08:06:30
1470	50.315227	-4.08384	0.8	196.5	2014-05-05	08:06:31
1471	50.315221	-4.083845	0.73	212.2	2014-05-05	08:06:32
1472	50.315214	-4.083847	0.79	186.9	2014-05-05	08:06:33
1473	50.315208	-4.083848	0.73	187.5	2014-05-05	08:06:34
1474	50.315202	-4.08385	0.68	195.8	2014-05-05	08:06:35
1475	50.315196	-4.083853	0.65	199.2	2014-05-05	08:06:36
1476	50.315188	-4.083858	1.01	199	2014-05-05	08:06:37
1477	50.315179	-4.083861	0.97	192.8	2014-05-05	08:06:38
1478	50.315172	-4.083864	0.8	196.1	2014-05-05	08:06:39
1479	50.315166	-4.083866	0.77	187.1	2014-05-05	08:06:40
1480	50.31516	-4.083867	0.66	191.5	2014-05-05	08:06:41
1481	50.315154	-4.083871	0.71	198.6	2014-05-05	08:06:42
1482	50.315147	-4.083874	0.76	197.3	2014-05-05	08:06:43
1483	50.315139	-4.083878	0.9	198.1	2014-05-05	08:06:44
1484	50.315133	-4.083879	0.76	184.5	2014-05-05	08:06:45
1485	50.315131	-4.083877	0.12	154.7	2014-05-05	08:06:47
1486	50.315131	-4.083877	0.03	135.1	2014-05-05	08:06:48
1487	50.315131	-4.083878	0.05	258.1	2014-05-05	08:06:49
1488	50.31513	-4.083877	0.03	136.8	2014-05-05	08:06:50
1489	50.315125	-4.083884	0.71	219.9	2014-05-05	08:06:51
1490	50.315119	-4.083889	0.79	210.7	2014-05-05	08:06:52
1491	50.315111	-4.083893	0.93	196.8	2014-05-05	08:06:53
1492	50.315103	-4.083893	0.89	181.6	2014-05-05	08:06:54
1493	50.315094	-4.083895	1.01	185.4	2014-05-05	08:06:55
1494	50.315087	-4.083896	0.86	186.8	2014-05-05	08:06:56
1495	50.315081	-4.083896	0.63	181.1	2014-05-05	08:06:57
1496	50.315075	-4.083899	0.67	194.3	2014-05-05	08:06:58
1497	50.315069	-4.083901	0.66	196.7	2014-05-05	08:06:59
1498	50.315064	-4.083905	0.68	200.6	2014-05-05	08:07:00
1499	50.315058	-4.083906	0.68	189.6	2014-05-05	08:07:01
1500	50.315052	-4.083908	0.67	189.2	2014-05-05	08:07:02
1501	50.315045	-4.083908	0.73	182.3	2014-05-05	08:07:03
1502	50.315038	-4.083908	0.78	180.5	2014-05-05	08:07:04
1503	50.315031	-4.083911	0.79	193.1	2014-05-05	08:07:05
1504	50.315024	-4.083915	0.85	197.5	2014-05-05	08:07:06
1505	50.315017	-4.083919	0.83	202.5	2014-05-05	08:07:07
1506	50.315009	-4.083925	0.96	205.6	2014-05-05	08:07:08
1507	50.315002	-4.083934	1.06	218.3	2014-05-05	08:07:09
1508	50.314995	-4.083943	0.98	218.5	2014-05-05	08:07:10
1509	50.314989	-4.083947	0.73	205.5	2014-05-05	08:07:11
1510	50.314984	-4.08395	0.57	200.8	2014-05-05	08:07:12
1511	50.31498	-4.083954	0.6	212.5	2014-05-05	08:07:13
1512	50.314976	-4.083962	0.66	235.5	2014-05-05	08:07:14
1513	50.314973	-4.08397	0.71	234.6	2014-05-05	08:07:15
1514	50.314969	-4.083978	0.71	229	2014-05-05	08:07:16
1515	50.314966	-4.083983	0.46	239.8	2014-05-05	08:07:17
1516	50.314965	-4.08399	0.51	255.1	2014-05-05	08:07:18
1517	50.314962	-4.084	0.73	244.4	2014-05-05	08:07:19
1518	50.314961	-4.084008	0.61	258.6	2014-05-05	08:07:20
1519	50.31496	-4.084016	0.57	254.9	2014-05-05	08:07:21
1520	50.31496	-4.084021	0.36	262.6	2014-05-05	08:07:22
1521	50.314959	-4.084022	0.12	242.6	2014-05-05	08:07:23
1522	50.314959	-4.084023	0.03	231.1	2014-05-05	08:07:24
1523	50.314959	-4.084028	0.35	271.7	2014-05-05	08:07:25
1524	50.314959	-4.084028	0.03	223.2	2014-05-05	08:07:26
1525	50.314958	-4.084037	0.64	256.6	2014-05-05	08:07:27
1526	50.314956	-4.084046	0.69	256.7	2014-05-05	08:07:28
1527	50.314955	-4.084056	0.7	258.5	2014-05-05	08:07:29
1528	50.314953	-4.084066	0.77	253.1	2014-05-05	08:07:30
1529	50.31495	-4.084076	0.76	242.3	2014-05-05	08:07:31
1530	50.314948	-4.084086	0.74	256.1	2014-05-05	08:07:32
1531	50.314946	-4.084094	0.62	247.8	2014-05-05	08:07:33
1532	50.314945	-4.0841	0.45	261.7	2014-05-05	08:07:34
1533	50.314944	-4.084106	0.45	249.4	2014-05-05	08:07:35
1534	50.314941	-4.084111	0.51	225	2014-05-05	08:07:36
1535	50.314937	-4.084117	0.56	230.4	2014-05-05	08:07:37
1536	50.314934	-4.084125	0.68	233.1	2014-05-05	08:07:38
1537	50.31493	-4.08413	0.53	219.6	2014-05-05	08:07:39
1538	50.314927	-4.084137	0.58	239.2	2014-05-05	08:07:40
1539	50.314927	-4.084143	0.47	265.3	2014-05-05	08:07:41
1540	50.314926	-4.084148	0.37	242.8	2014-05-05	08:07:42
1541	50.314925	-4.084152	0.29	257.3	2014-05-05	08:07:43
1542	50.314925	-4.084152	0.02	34.2	2014-05-05	08:07:44
1543	50.314926	-4.084152	0.06	318.1	2014-05-05	08:07:45
1544	50.314924	-4.084161	0.66	252.6	2014-05-05	08:07:46
1545	50.314924	-4.084171	0.75	270.8	2014-05-05	08:07:47
1546	50.314926	-4.084182	0.81	288.9	2014-05-05	08:07:48
1547	50.314928	-4.084195	0.96	280.1	2014-05-05	08:07:49
1548	50.314929	-4.084209	0.99	280.4	2014-05-05	08:07:50
1549	50.314934	-4.084224	1.18	294.9	2014-05-05	08:07:51
1550	50.314935	-4.084243	1.32	274.8	2014-05-05	08:07:52
1551	50.314936	-4.084259	1.2	279	2014-05-05	08:07:53
1552	50.314943	-4.084274	1.24	304.5	2014-05-05	08:07:54
1553	50.314946	-4.084288	1.08	287.6	2014-05-05	08:07:55
1554	50.314949	-4.084303	1.14	290.2	2014-05-05	08:07:56
1555	50.314953	-4.084318	1.13	294.9	2014-05-05	08:07:57
1556	50.314957	-4.084332	1.06	289.6	2014-05-05	08:07:58
1557	50.314959	-4.084346	1.06	281.2	2014-05-05	08:07:59
1558	50.314961	-4.084364	1.34	284.1	2014-05-05	08:08:00
1559	50.314964	-4.084383	1.33	283.3	2014-05-05	08:08:01
1560	50.314967	-4.084401	1.31	286.1	2014-05-05	08:08:02
1561	50.314972	-4.084419	1.39	291.7	2014-05-05	08:08:03
1562	50.314979	-4.084435	1.36	303.3	2014-05-05	08:08:04
1563	50.314986	-4.084452	1.49	301.8	2014-05-05	08:08:05
1564	50.314991	-4.084471	1.45	292.7	2014-05-05	08:08:06
1565	50.314993	-4.084488	1.23	283.1	2014-05-05	08:08:07
1566	50.314997	-4.084507	1.39	285.9	2014-05-05	08:08:08
1567	50.315001	-4.084527	1.48	287.6	2014-05-05	08:08:09
1568	50.315003	-4.084545	1.31	279.5	2014-05-05	08:08:10
1569	50.315007	-4.084561	1.26	292.3	2014-05-05	08:08:11
1570	50.315011	-4.084578	1.22	289.1	2014-05-05	08:08:12
1571	50.315013	-4.084593	1.12	282.1	2014-05-05	08:08:13
1572	50.315017	-4.084608	1.19	290.7	2014-05-05	08:08:14
1573	50.315022	-4.084622	1.12	301.7	2014-05-05	08:08:15
1574	50.315026	-4.084634	1.02	299.1	2014-05-05	08:08:16
1575	50.315032	-4.084648	1.19	303.8	2014-05-05	08:08:17
1576	50.315037	-4.084666	1.36	293.9	2014-05-05	08:08:18
1577	50.315041	-4.084681	1.14	291	2014-05-05	08:08:19
1578	50.315046	-4.084697	1.28	294.5	2014-05-05	08:08:20
1579	50.315049	-4.084714	1.27	289.3	2014-05-05	08:08:21
1580	50.315053	-4.084728	1.11	293.3	2014-05-05	08:08:22
1581	50.315059	-4.084745	1.34	298.2	2014-05-05	08:08:23
1582	50.315064	-4.084759	1.15	299.1	2014-05-05	08:08:24
1583	50.315068	-4.084775	1.18	291.8	2014-05-05	08:08:25
1584	50.315074	-4.08479	1.28	300.7	2014-05-05	08:08:26
1585	50.315078	-4.084805	1.15	295.4	2014-05-05	08:08:27
1586	50.315083	-4.084821	1.24	292.5	2014-05-05	08:08:28
1587	50.315088	-4.084838	1.36	295.7	2014-05-05	08:08:29
1588	50.315093	-4.084852	1.15	301.3	2014-05-05	08:08:30
1589	50.315098	-4.084868	1.25	294.2	2014-05-05	08:08:31
1590	50.315102	-4.084884	1.25	291.1	2014-05-05	08:08:32
1591	50.315107	-4.0849	1.24	296.8	2014-05-05	08:08:33
1592	50.315112	-4.084917	1.32	293.3	2014-05-05	08:08:34
1593	50.315115	-4.084935	1.29	287.2	2014-05-05	08:08:35
1594	50.315118	-4.084953	1.38	285.3	2014-05-05	08:08:36
1595	50.315123	-4.08497	1.31	296.1	2014-05-05	08:08:37
1596	50.31513	-4.084985	1.27	301.9	2014-05-05	08:08:38
1597	50.315135	-4.084999	1.13	300.9	2014-05-05	08:08:39
1598	50.31514	-4.085015	1.27	296.1	2014-05-05	08:08:40
1599	50.315145	-4.085033	1.41	295.1	2014-05-05	08:08:41
1600	50.31515	-4.085051	1.39	291.6	2014-05-05	08:08:42
1601	50.315153	-4.085068	1.3	288.8	2014-05-05	08:08:43
1602	50.315158	-4.085086	1.38	290.1	2014-05-05	08:08:44
1603	50.315164	-4.085105	1.45	296.4	2014-05-05	08:08:45
1604	50.315168	-4.08512	1.19	293.4	2014-05-05	08:08:46
1605	50.315172	-4.085135	1.16	293.2	2014-05-05	08:08:47
1606	50.315178	-4.08515	1.28	304.3	2014-05-05	08:08:48
1607	50.315183	-4.085165	1.2	297.7	2014-05-05	08:08:49
1608	50.315187	-4.08518	1.12	290.5	2014-05-05	08:08:50
1609	50.315191	-4.085193	1.05	296.5	2014-05-05	08:08:51
1610	50.315195	-4.085208	1.15	295	2014-05-05	08:08:52
1611	50.315198	-4.085225	1.27	284.9	2014-05-05	08:08:53
1612	50.315203	-4.085242	1.34	292.1	2014-05-05	08:08:54
1613	50.315208	-4.085257	1.2	298.2	2014-05-05	08:08:55
1614	50.315211	-4.085271	1.06	288.6	2014-05-05	08:08:56
1615	50.315216	-4.085285	1.09	297	2014-05-05	08:08:57
1616	50.315222	-4.085298	1.18	305.2	2014-05-05	08:08:58
1617	50.315225	-4.08531	0.89	295.4	2014-05-05	08:08:59
1618	50.315231	-4.085322	1.1	309.6	2014-05-05	08:09:00
1619	50.315239	-4.085336	1.3	308.5	2014-05-05	08:09:01
1620	50.315242	-4.085351	1.1	289.3	2014-05-05	08:09:02
1621	50.315244	-4.085365	1.04	282.5	2014-05-05	08:09:03
1622	50.315249	-4.085379	1.18	298.4	2014-05-05	08:09:04
1623	50.315252	-4.085395	1.14	288.6	2014-05-05	08:09:05
1624	50.315254	-4.085412	1.26	279.3	2014-05-05	08:09:06
1625	50.315259	-4.085429	1.29	294.4	2014-05-05	08:09:07
1626	50.315264	-4.085444	1.26	297.3	2014-05-05	08:09:08
1627	50.31527	-4.085458	1.16	302.1	2014-05-05	08:09:09
1628	50.315277	-4.085473	1.36	309.3	2014-05-05	08:09:10
1629	50.315282	-4.085489	1.3	296.5	2014-05-05	08:09:11
1630	50.315286	-4.085506	1.23	290.4	2014-05-05	08:09:12
1631	50.315292	-4.085524	1.45	294.3	2014-05-05	08:09:13
1632	50.315296	-4.085542	1.36	290.8	2014-05-05	08:09:14
1633	50.315299	-4.085559	1.25	284.7	2014-05-05	08:09:15
1634	50.315305	-4.085575	1.32	302.2	2014-05-05	08:09:16
1635	50.315313	-4.085588	1.25	311.1	2014-05-05	08:09:17
1636	50.315317	-4.085602	1.14	297.1	2014-05-05	08:09:18
1637	50.315323	-4.085618	1.28	298.2	2014-05-05	08:09:19
1638	50.315329	-4.085635	1.36	301.8	2014-05-05	08:09:20
1639	50.315333	-4.085651	1.24	290.8	2014-05-05	08:09:21
1640	50.315336	-4.085668	1.24	286.7	2014-05-05	08:09:22
1641	50.315341	-4.085684	1.32	296	2014-05-05	08:09:23
1642	50.315346	-4.085701	1.28	292.8	2014-05-05	08:09:24
1643	50.315348	-4.085715	1.03	285.3	2014-05-05	08:09:25
1644	50.315349	-4.08572	0.4	283.6	2014-05-05	08:09:26
1645	50.31535	-4.08572	0.07	36.5	2014-05-05	08:09:27
1646	50.31535	-4.08572	0.03	327.4	2014-05-05	08:09:28
1647	50.315351	-4.08572	0.08	350.8	2014-05-05	08:09:29
1648	50.315354	-4.085726	0.56	314	2014-05-05	08:09:30
1649	50.315356	-4.085735	0.68	290	2014-05-05	08:09:31
1650	50.315361	-4.085747	1.03	298.6	2014-05-05	08:09:32
1651	50.315366	-4.08576	1.1	303.3	2014-05-05	08:09:33
1652	50.315369	-4.085774	1.04	289.4	2014-05-05	08:09:34
1653	50.315374	-4.085787	1.01	299.4	2014-05-05	08:09:35
1654	50.315378	-4.085799	0.95	296.8	2014-05-05	08:09:36
1655	50.315381	-4.085811	0.99	293.4	2014-05-05	08:09:37
1656	50.315385	-4.085824	1.01	293.5	2014-05-05	08:09:38
1657	50.31539	-4.085837	1.09	300.3	2014-05-05	08:09:39
1658	50.315395	-4.085851	1.12	302.8	2014-05-05	08:09:40
1659	50.315397	-4.085862	0.85	287.3	2014-05-05	08:09:41
1660	50.3154	-4.085873	0.84	293.5	2014-05-05	08:09:42
1661	50.315405	-4.085886	1.03	299.3	2014-05-05	08:09:43
1662	50.315409	-4.085896	0.89	303.1	2014-05-05	08:09:44
1663	50.315413	-4.085906	0.83	300.4	2014-05-05	08:09:45
1664	50.315418	-4.085917	0.92	306	2014-05-05	08:09:46
1665	50.315421	-4.085929	0.94	293.9	2014-05-05	08:09:47
1666	50.315425	-4.085942	1	291.4	2014-05-05	08:09:48
1667	50.315427	-4.085955	0.97	289.6	2014-05-05	08:09:49
1668	50.31543	-4.085967	0.93	288.8	2014-05-05	08:09:50
1669	50.315433	-4.08598	0.98	286.7	2014-05-05	08:09:51
1670	50.315436	-4.085993	0.98	288.8	2014-05-05	08:09:52
1671	50.31544	-4.086005	0.96	297.7	2014-05-05	08:09:53
1672	50.315444	-4.086018	1.02	296.2	2014-05-05	08:09:54
1673	50.315446	-4.086031	0.91	285.3	2014-05-05	08:09:55
1674	50.31545	-4.086041	0.9	301.1	2014-05-05	08:09:56
1675	50.315454	-4.086055	1.06	296.1	2014-05-05	08:09:57
1676	50.315456	-4.086069	1.07	284.1	2014-05-05	08:09:58
1677	50.315459	-4.086082	0.96	290	2014-05-05	08:09:59
1678	50.315464	-4.086097	1.18	294.9	2014-05-05	08:10:00
1679	50.315466	-4.086112	1.05	280.2	2014-05-05	08:10:01
1680	50.315468	-4.086123	0.87	284.9	2014-05-05	08:10:02
1681	50.315471	-4.086136	0.99	294.4	2014-05-05	08:10:03
1682	50.315473	-4.086148	0.89	285.8	2014-05-05	08:10:04
1683	50.315475	-4.086163	1.03	280.9	2014-05-05	08:10:05
1684	50.315478	-4.086175	0.95	290.6	2014-05-05	08:10:06
1685	50.315482	-4.086186	0.88	295.9	2014-05-05	08:10:07
1686	50.315484	-4.086198	0.85	287.1	2014-05-05	08:10:08
1687	50.315485	-4.086209	0.81	281.4	2014-05-05	08:10:09
1688	50.315489	-4.086223	1.09	292.2	2014-05-05	08:10:10
1689	50.315494	-4.086236	1.05	301.2	2014-05-05	08:10:11
1690	50.315496	-4.086248	0.93	286.4	2014-05-05	08:10:12
1691	50.315501	-4.08626	1	304.9	2014-05-05	08:10:13
1692	50.315507	-4.086272	1.06	304.1	2014-05-05	08:10:14
1693	50.315509	-4.086286	1.04	281.9	2014-05-05	08:10:15
1694	50.315511	-4.086301	1.07	285.1	2014-05-05	08:10:16
1695	50.315514	-4.086315	1.05	289.2	2014-05-05	08:10:17
1696	50.315518	-4.086329	1.1	291	2014-05-05	08:10:18
1697	50.31552	-4.086345	1.15	285	2014-05-05	08:10:19
1698	50.315522	-4.08636	1.11	281.1	2014-05-05	08:10:20
1699	50.315527	-4.086376	1.27	296	2014-05-05	08:10:21
1700	50.315532	-4.086393	1.25	291.9	2014-05-05	08:10:22
1701	50.315534	-4.086407	1.08	282.9	2014-05-05	08:10:23
1702	50.315539	-4.086423	1.23	296.1	2014-05-05	08:10:24
1703	50.315545	-4.086438	1.29	304.4	2014-05-05	08:10:25
1704	50.31555	-4.086453	1.15	295.5	2014-05-05	08:10:26
1705	50.315553	-4.086466	1.04	290.4	2014-05-05	08:10:27
1706	50.315555	-4.086483	1.2	283	2014-05-05	08:10:28
1707	50.315559	-4.086497	1.11	291.1	2014-05-05	08:10:29
1708	50.315562	-4.086513	1.15	289.9	2014-05-05	08:10:30
1709	50.315566	-4.086526	1.07	293	2014-05-05	08:10:31
1710	50.315569	-4.086542	1.14	283.2	2014-05-05	08:10:32
1711	50.315573	-4.086556	1.09	298.2	2014-05-05	08:10:33
1712	50.315579	-4.08657	1.24	301.8	2014-05-05	08:10:34
1713	50.315584	-4.086583	1.07	302.1	2014-05-05	08:10:35
1714	50.315588	-4.086596	0.98	294.8	2014-05-05	08:10:36
1715	50.315592	-4.086608	1.01	297.4	2014-05-05	08:10:37
1716	50.315594	-4.08662	0.86	284.4	2014-05-05	08:10:38
1717	50.315595	-4.086634	1.02	276.2	2014-05-05	08:10:39
1718	50.3156	-4.086648	1.11	301.6	2014-05-05	08:10:40
1719	50.315605	-4.08666	1	299.8	2014-05-05	08:10:41
1720	50.315607	-4.086671	0.86	290.4	2014-05-05	08:10:42
1721	50.315613	-4.086684	1.14	306.8	2014-05-05	08:10:43
1722	50.315619	-4.086695	1.01	307	2014-05-05	08:10:44
1723	50.315622	-4.086706	0.83	293.9	2014-05-05	08:10:45
1724	50.315626	-4.08672	1.07	292.7	2014-05-05	08:10:46
1725	50.315632	-4.086733	1.16	306.1	2014-05-05	08:10:47
1726	50.315636	-4.086745	0.99	296.2	2014-05-05	08:10:48
1727	50.31564	-4.086757	0.95	300.5	2014-05-05	08:10:49
1728	50.315648	-4.086769	1.18	315.4	2014-05-05	08:10:50
1729	50.315652	-4.086781	1.01	299.4	2014-05-05	08:10:51
1730	50.315655	-4.086795	1.04	286.6	2014-05-05	08:10:52
1731	50.315661	-4.086807	1.09	309.4	2014-05-05	08:10:53
1732	50.315666	-4.086821	1.14	301	2014-05-05	08:10:54
1733	50.315671	-4.086835	1.19	297.6	2014-05-05	08:10:55
1734	50.315678	-4.08685	1.25	305.6	2014-05-05	08:10:56
1735	50.315683	-4.086862	1.06	304.9	2014-05-05	08:10:57
1736	50.315685	-4.086875	0.97	285	2014-05-05	08:10:58
1737	50.315689	-4.086892	1.24	288.1	2014-05-05	08:10:59
1738	50.315693	-4.086906	1.11	295.8	2014-05-05	08:11:00
1739	50.3157	-4.086918	1.14	311.4	2014-05-05	08:11:01
1740	50.315704	-4.08693	1.01	299.5	2014-05-05	08:11:02
1741	50.315706	-4.086942	0.86	278.7	2014-05-05	08:11:03
1742	50.315711	-4.086953	0.95	309.6	2014-05-05	08:11:04
1743	50.315717	-4.086963	1.04	312.3	2014-05-05	08:11:05
1744	50.31572	-4.086977	1	286.3	2014-05-05	08:11:06
1745	50.315721	-4.086989	0.92	280.6	2014-05-05	08:11:07
1746	50.315725	-4.087002	1.02	295.5	2014-05-05	08:11:08
1747	50.315733	-4.087013	1.13	317.7	2014-05-05	08:11:09
1748	50.315736	-4.087026	0.94	290.3	2014-05-05	08:11:10
1749	50.315738	-4.087036	0.79	286.5	2014-05-05	08:11:11
1750	50.315741	-4.08705	1.04	289.9	2014-05-05	08:11:12
1751	50.315744	-4.087063	1.01	290.7	2014-05-05	08:11:13
1752	50.315749	-4.087073	0.87	309	2014-05-05	08:11:14
1753	50.315753	-4.087083	0.86	301.5	2014-05-05	08:11:15
1754	50.315757	-4.087096	1.01	295.2	2014-05-05	08:11:16
1755	50.315763	-4.087109	1.14	305.5	2014-05-05	08:11:17
1756	50.315767	-4.087124	1.17	292	2014-05-05	08:11:18
1757	50.315769	-4.087139	1.09	284.4	2014-05-05	08:11:19
1758	50.315775	-4.087153	1.17	303.4	2014-05-05	08:11:20
1759	50.315781	-4.087161	0.86	318.4	2014-05-05	08:11:21
1760	50.315784	-4.087174	1.02	292.5	2014-05-05	08:11:22
1761	50.315789	-4.087188	1.08	298.3	2014-05-05	08:11:23
1762	50.315795	-4.087197	0.95	314	2014-05-05	08:11:24
1763	50.3158	-4.087209	1	304.1	2014-05-05	08:11:25
1764	50.315804	-4.087219	0.9	304.1	2014-05-05	08:11:26
1765	50.315807	-4.087229	0.72	288.8	2014-05-05	08:11:27
1766	50.315809	-4.08724	0.8	289.7	2014-05-05	08:11:28
1767	50.315812	-4.087251	0.86	291.7	2014-05-05	08:11:29
1768	50.315815	-4.087259	0.66	299.8	2014-05-05	08:11:30
1769	50.315819	-4.087266	0.74	315.2	2014-05-05	08:11:31
1770	50.31582	-4.087276	0.72	275.9	2014-05-05	08:11:32
1771	50.315821	-4.087286	0.68	277.1	2014-05-05	08:11:33
1772	50.315823	-4.087298	0.89	285.2	2014-05-05	08:11:34
1773	50.315828	-4.087311	1.12	300.1	2014-05-05	08:11:35
1774	50.315833	-4.087323	1	304.5	2014-05-05	08:11:36
1775	50.315833	-4.087336	0.91	271.2	2014-05-05	08:11:37
1776	50.315839	-4.087349	1.11	306.5	2014-05-05	08:11:38
1777	50.315847	-4.087362	1.33	313.9	2014-05-05	08:11:39
1778	50.315852	-4.087372	0.88	306.6	2014-05-05	08:11:40
1779	50.315856	-4.087382	0.84	301.5	2014-05-05	08:11:41
1780	50.315862	-4.087395	1.17	306.1	2014-05-05	08:11:42
1781	50.315869	-4.087408	1.15	306.9	2014-05-05	08:11:43
1782	50.315872	-4.087419	0.83	295.2	2014-05-05	08:11:44
1783	50.315874	-4.087429	0.79	286.5	2014-05-05	08:11:45
1784	50.315879	-4.087441	1	302.7	2014-05-05	08:11:46
1785	50.315884	-4.087453	1.03	305.6	2014-05-05	08:11:47
1786	50.315886	-4.087465	0.89	285.2	2014-05-05	08:11:48
1787	50.315889	-4.087478	0.99	290.5	2014-05-05	08:11:49
1788	50.315891	-4.08749	0.86	282.5	2014-05-05	08:11:50
1789	50.315892	-4.087502	0.86	276.2	2014-05-05	08:11:51
1790	50.315894	-4.087513	0.84	284.3	2014-05-05	08:11:52
1791	50.315899	-4.087522	0.83	315.2	2014-05-05	08:11:53
1792	50.315903	-4.087531	0.83	303.4	2014-05-05	08:11:54
1793	50.315907	-4.087538	0.64	310.1	2014-05-05	08:11:55
1794	50.315913	-4.087548	0.98	316.5	2014-05-05	08:11:56
1795	50.315917	-4.087561	1.03	296.4	2014-05-05	08:11:57
1796	50.315919	-4.087572	0.86	286.3	2014-05-05	08:11:58
1797	50.315924	-4.087584	0.94	300.2	2014-05-05	08:11:59
1798	50.315926	-4.087597	0.94	284.9	2014-05-05	08:12:00
1799	50.315928	-4.087607	0.79	289.3	2014-05-05	08:12:01
1800	50.315932	-4.08762	1	296	2014-05-05	08:12:02
1801	50.315937	-4.087632	1.03	300.5	2014-05-05	08:12:03
1802	50.315942	-4.087644	1.01	307.4	2014-05-05	08:12:04
1803	50.315946	-4.087653	0.79	302	2014-05-05	08:12:05
1804	50.315951	-4.08766	0.78	317.5	2014-05-05	08:12:06
1805	50.315957	-4.087672	1.06	310.1	2014-05-05	08:12:07
1806	50.31596	-4.087681	0.69	291.4	2014-05-05	08:12:08
1807	50.315963	-4.08769	0.77	298.1	2014-05-05	08:12:09
1808	50.315969	-4.087703	1.09	306.7	2014-05-05	08:12:10
1809	50.315971	-4.087716	0.97	285.6	2014-05-05	08:12:11
1810	50.315973	-4.087724	0.63	295.3	2014-05-05	08:12:12
1811	50.315979	-4.087734	0.93	307	2014-05-05	08:12:13
1812	50.31598	-4.087747	0.91	283.1	2014-05-05	08:12:14
1813	50.315983	-4.087757	0.75	294.2	2014-05-05	08:12:15
1814	50.315987	-4.087768	0.95	300.6	2014-05-05	08:12:16
1815	50.31599	-4.087782	1.04	287.7	2014-05-05	08:12:17
1816	50.315994	-4.087792	0.83	302.5	2014-05-05	08:12:18
1817	50.315998	-4.0878	0.68	308	2014-05-05	08:12:19
1818	50.315998	-4.08781	0.76	272.8	2014-05-05	08:12:20
1819	50.316002	-4.087818	0.71	305.1	2014-05-05	08:12:21
1820	50.316007	-4.087829	0.92	307.5	2014-05-05	08:12:22
1821	50.31601	-4.087839	0.8	293.2	2014-05-05	08:12:23
1822	50.316011	-4.087847	0.59	285.7	2014-05-05	08:12:24
1823	50.316015	-4.087859	0.97	294	2014-05-05	08:12:25
1824	50.31602	-4.08787	0.94	304.3	2014-05-05	08:12:26
1825	50.316026	-4.08788	0.96	316.8	2014-05-05	08:12:27
1826	50.316032	-4.08789	0.98	312.9	2014-05-05	08:12:28
1827	50.316038	-4.087901	1.03	307.8	2014-05-05	08:12:29
1828	50.31604	-4.087911	0.75	289.6	2014-05-05	08:12:30
1829	50.316046	-4.087921	1	316.1	2014-05-05	08:12:31
1830	50.316051	-4.087934	1.07	300.4	2014-05-05	08:12:32
1831	50.316054	-4.087944	0.79	291.4	2014-05-05	08:12:33
1832	50.31606	-4.087956	1.09	308.8	2014-05-05	08:12:34
1833	50.316066	-4.087969	1.08	305.9	2014-05-05	08:12:35
1834	50.31607	-4.087979	0.88	305.7	2014-05-05	08:12:36
1835	50.316075	-4.08799	0.97	303.3	2014-05-05	08:12:37
1836	50.316081	-4.087998	0.88	320.9	2014-05-05	08:12:38
1837	50.316086	-4.088009	0.95	303.2	2014-05-05	08:12:39
1838	50.316092	-4.088018	0.91	318.3	2014-05-05	08:12:40
1839	50.316097	-4.088032	1.19	296.6	2014-05-05	08:12:41
1840	50.3161	-4.088043	0.84	295.1	2014-05-05	08:12:42
1841	50.316102	-4.088057	1	281.9	2014-05-05	08:12:43
1842	50.316105	-4.088071	1.05	288.1	2014-05-05	08:12:44
1843	50.316108	-4.088086	1.16	286.4	2014-05-05	08:12:45
1844	50.316109	-4.088102	1.1	277.3	2014-05-05	08:12:46
1845	50.316114	-4.088113	0.99	308.5	2014-05-05	08:12:47
1846	50.316122	-4.088126	1.23	309.4	2014-05-05	08:12:48
1847	50.316125	-4.088138	0.96	297.1	2014-05-05	08:12:49
1848	50.31613	-4.088151	1	298.4	2014-05-05	08:12:50
1849	50.316136	-4.088166	1.28	301.3	2014-05-05	08:12:51
1850	50.31614	-4.088177	0.95	300	2014-05-05	08:12:52
1851	50.316142	-4.08819	0.92	281.7	2014-05-05	08:12:53
1852	50.316145	-4.088202	0.95	296.9	2014-05-05	08:12:54
1853	50.316151	-4.088211	0.88	316.9	2014-05-05	08:12:55
1854	50.316156	-4.08822	0.86	310	2014-05-05	08:12:56
1855	50.31616	-4.088231	0.87	298.1	2014-05-05	08:12:57
1856	50.316163	-4.088239	0.71	300.7	2014-05-05	08:12:58
1857	50.31617	-4.088248	1.04	321.6	2014-05-05	08:12:59
1858	50.316179	-4.088254	1.01	336	2014-05-05	08:13:00
1859	50.316182	-4.088256	0.35	334.9	2014-05-05	08:13:01
1860	50.316184	-4.088256	0.28	6.1	2014-05-05	08:13:02
1861	50.316189	-4.088251	0.63	33.5	2014-05-05	08:13:03
1862	50.316198	-4.088246	1.06	18.6	2014-05-05	08:13:04
1863	50.316206	-4.088241	0.93	22.6	2014-05-05	08:13:05
1864	50.316208	-4.088236	0.44	52.3	2014-05-05	08:13:06
1865	50.316212	-4.088233	0.49	23.7	2014-05-05	08:13:07
1866	50.31622	-4.088229	0.97	18.2	2014-05-05	08:13:08
1867	50.316228	-4.088221	1.05	31.2	2014-05-05	08:13:09
1868	50.316232	-4.088215	0.59	53	2014-05-05	08:13:10
1869	50.316234	-4.088205	0.75	65.8	2014-05-05	08:13:11
1870	50.316237	-4.088195	0.78	65.2	2014-05-05	08:13:12
1871	50.316239	-4.088185	0.75	74.2	2014-05-05	08:13:13
1872	50.31624	-4.088178	0.49	75.5	2014-05-05	08:13:14
1873	50.316238	-4.088171	0.6	110.1	2014-05-05	08:13:15
1874	50.31624	-4.08816	0.75	78.6	2014-05-05	08:13:16
1875	50.316241	-4.088152	0.61	73.1	2014-05-05	08:13:17
1876	50.31624	-4.088142	0.76	105	2014-05-05	08:13:18
1877	50.316241	-4.088132	0.7	79.2	2014-05-05	08:13:19
1878	50.316244	-4.088121	0.83	65.4	2014-05-05	08:13:20
1879	50.316245	-4.088113	0.63	82.3	2014-05-05	08:13:21
1880	50.316246	-4.088103	0.69	80.6	2014-05-05	08:13:22
1881	50.316244	-4.088094	0.71	106.9	2014-05-05	08:13:23
1882	50.316244	-4.088087	0.5	87.8	2014-05-05	08:13:24
1883	50.316245	-4.088079	0.57	76.8	2014-05-05	08:13:25
1884	50.316246	-4.088066	0.9	85.8	2014-05-05	08:13:26
1885	50.316246	-4.088053	0.92	88.8	2014-05-05	08:13:27
1886	50.316246	-4.088043	0.75	85.1	2014-05-05	08:13:28
1887	50.316246	-4.088031	0.84	93.8	2014-05-05	08:13:29
1888	50.316242	-4.088021	0.81	123.6	2014-05-05	08:13:30
1889	50.316241	-4.088013	0.63	99.4	2014-05-05	08:13:31
1890	50.316239	-4.088003	0.7	103.8	2014-05-05	08:13:32
1891	50.316235	-4.087993	0.84	122.1	2014-05-05	08:13:33
1892	50.316235	-4.087984	0.63	97.7	2014-05-05	08:13:34
1893	50.316236	-4.087975	0.69	79.2	2014-05-05	08:13:35
1894	50.316234	-4.087962	0.94	102	2014-05-05	08:13:36
1895	50.316234	-4.087953	0.64	89.1	2014-05-05	08:13:37
1896	50.316234	-4.087945	0.54	90	2014-05-05	08:13:38
1897	50.316234	-4.087937	0.54	97	2014-05-05	08:13:39
1898	50.316236	-4.087928	0.72	63.9	2014-05-05	08:13:40
1899	50.316239	-4.087918	0.76	72.2	2014-05-05	08:13:41
1900	50.316239	-4.087906	0.89	88.2	2014-05-05	08:13:42
1901	50.31624	-4.087896	0.72	81.8	2014-05-05	08:13:43
1902	50.31624	-4.087883	0.86	90.7	2014-05-05	08:13:44
1903	50.316238	-4.087871	0.91	104.8	2014-05-05	08:13:45
1904	50.316237	-4.087859	0.88	94.8	2014-05-05	08:13:46
1905	50.316235	-4.087846	0.91	103.1	2014-05-05	08:13:47
1906	50.316234	-4.087836	0.71	95.2	2014-05-05	08:13:48
1907	50.316236	-4.087826	0.72	75.9	2014-05-05	08:13:49
1908	50.316235	-4.087815	0.81	98	2014-05-05	08:13:50
1909	50.316235	-4.087806	0.62	85.6	2014-05-05	08:13:51
1910	50.316238	-4.087799	0.6	64.3	2014-05-05	08:13:52
1911	50.316238	-4.087789	0.66	90	2014-05-05	08:13:53
1912	50.316241	-4.087779	0.83	64.5	2014-05-05	08:13:54
1913	50.316243	-4.087771	0.61	68.6	2014-05-05	08:13:55
1914	50.316243	-4.087758	0.94	88.8	2014-05-05	08:13:56
1915	50.316244	-4.087749	0.6	80.2	2014-05-05	08:13:57
1916	50.316244	-4.08774	0.69	94.7	2014-05-05	08:13:58
1917	50.316242	-4.08773	0.67	101.2	2014-05-05	08:13:59
1918	50.316247	-4.08772	0.88	55.8	2014-05-05	08:14:00
1919	50.316248	-4.087712	0.59	77.2	2014-05-05	08:14:01
1920	50.316249	-4.087703	0.67	78.8	2014-05-05	08:14:02
1921	50.316253	-4.087693	0.78	59.8	2014-05-05	08:14:03
1922	50.316254	-4.087684	0.69	79	2014-05-05	08:14:04
1923	50.316253	-4.087671	0.91	97.1	2014-05-05	08:14:05
1924	50.316254	-4.087662	0.69	81.4	2014-05-05	08:14:06
1925	50.316255	-4.08765	0.81	79.4	2014-05-05	08:14:07
1926	50.316255	-4.087641	0.67	86.8	2014-05-05	08:14:08
1927	50.316255	-4.087632	0.67	96.4	2014-05-05	08:14:09
1928	50.316255	-4.087623	0.66	90	2014-05-05	08:14:10
1929	50.316258	-4.087613	0.78	65.3	2014-05-05	08:14:11
1930	50.316257	-4.087605	0.58	96.5	2014-05-05	08:14:12
1931	50.316258	-4.087593	0.8	85.3	2014-05-05	08:14:13
1932	50.316258	-4.087582	0.78	83.8	2014-05-05	08:14:14
1933	50.316258	-4.087572	0.71	93	2014-05-05	08:14:15
1934	50.316257	-4.087567	0.43	101.3	2014-05-05	08:14:16
1935	50.316256	-4.087555	0.81	104.6	2014-05-05	08:14:17
1936	50.316257	-4.087543	0.91	78.1	2014-05-05	08:14:18
1937	50.316259	-4.087534	0.63	72	2014-05-05	08:14:19
1938	50.316256	-4.087525	0.71	115.6	2014-05-05	08:14:20
1939	50.316257	-4.087514	0.78	86.6	2014-05-05	08:14:21
1940	50.316258	-4.087506	0.65	73.2	2014-05-05	08:14:22
1941	50.316258	-4.087497	0.65	95.8	2014-05-05	08:14:23
1942	50.316258	-4.087488	0.6	85.6	2014-05-05	08:14:24
1943	50.316261	-4.087481	0.57	61.6	2014-05-05	08:14:25
1944	50.31626	-4.087472	0.64	93.4	2014-05-05	08:14:26
1945	50.31626	-4.087461	0.8	88.6	2014-05-05	08:14:27
1946	50.31626	-4.08745	0.79	94	2014-05-05	08:14:28
1947	50.316261	-4.087441	0.64	80.8	2014-05-05	08:14:29
1948	50.316261	-4.087431	0.72	84.1	2014-05-05	08:14:30
1949	50.316263	-4.087422	0.61	77.6	2014-05-05	08:14:31
1950	50.316265	-4.087416	0.5	59.6	2014-05-05	08:14:32
1951	50.316267	-4.087407	0.7	73.6	2014-05-05	08:14:33
1952	50.316268	-4.087397	0.74	75.5	2014-05-05	08:14:34
1953	50.316269	-4.087389	0.59	83.6	2014-05-05	08:14:35
1954	50.316272	-4.087382	0.59	54.4	2014-05-05	08:14:36
1955	50.316276	-4.087376	0.6	45.2	2014-05-05	08:14:37
1956	50.316275	-4.087369	0.52	101.4	2014-05-05	08:14:38
1957	50.316274	-4.087359	0.69	98.5	2014-05-05	08:14:39
1958	50.316275	-4.087351	0.57	75.6	2014-05-05	08:14:40
1959	50.316278	-4.087342	0.71	66.7	2014-05-05	08:14:41
1960	50.316276	-4.087332	0.74	105.5	2014-05-05	08:14:42
1961	50.316275	-4.087324	0.59	96.2	2014-05-05	08:14:43
1962	50.31628	-4.087317	0.72	46.7	2014-05-05	08:14:44
1963	50.316279	-4.087307	0.66	95.7	2014-05-05	08:14:45
1964	50.316279	-4.087298	0.64	89.2	2014-05-05	08:14:46
1965	50.31628	-4.087289	0.64	88.3	2014-05-05	08:14:47
1966	50.316278	-4.087281	0.62	103.9	2014-05-05	08:14:48
1967	50.31628	-4.087271	0.7	75.3	2014-05-05	08:14:49
1968	50.316281	-4.087263	0.63	73.7	2014-05-05	08:14:50
1969	50.316284	-4.087256	0.56	54.6	2014-05-05	08:14:51
1970	50.316284	-4.08725	0.48	88.9	2014-05-05	08:14:52
1971	50.316282	-4.087242	0.56	113.4	2014-05-05	08:14:53
1972	50.316283	-4.087236	0.47	86.6	2014-05-05	08:14:54
1973	50.31628	-4.087228	0.62	117	2014-05-05	08:14:55
1974	50.316278	-4.08722	0.57	110.9	2014-05-05	08:14:56
1975	50.316279	-4.087219	0.15	52.1	2014-05-05	08:14:57
1976	50.316279	-4.087212	0.52	91	2014-05-05	08:14:58
1977	50.316278	-4.087206	0.44	109.7	2014-05-05	08:14:59
1978	50.316278	-4.087199	0.47	79.7	2014-05-05	08:15:00
1979	50.316281	-4.087194	0.49	56.2	2014-05-05	08:15:01
1980	50.31628	-4.087185	0.62	95.1	2014-05-05	08:15:02
1981	50.31628	-4.087176	0.64	90	2014-05-05	08:15:03
1982	50.316283	-4.087169	0.62	56	2014-05-05	08:15:04
1983	50.316283	-4.08716	0.6	90	2014-05-05	08:15:05
1984	50.316282	-4.087153	0.52	109	2014-05-05	08:15:06
1985	50.316281	-4.087146	0.48	96.7	2014-05-05	08:15:07
1986	50.316281	-4.087141	0.37	100.2	2014-05-05	08:15:08
1987	50.31628	-4.087135	0.48	98.9	2014-05-05	08:15:09
1988	50.316281	-4.087125	0.66	86.7	2014-05-05	08:15:10
1989	50.316281	-4.087116	0.67	86.9	2014-05-05	08:15:11
1990	50.316281	-4.087106	0.69	84.5	2014-05-05	08:15:12
1991	50.316282	-4.087096	0.74	86.4	2014-05-05	08:15:13
1992	50.316282	-4.087087	0.62	86.6	2014-05-05	08:15:14
1993	50.316283	-4.087079	0.56	82.2	2014-05-05	08:15:15
1994	50.316286	-4.087069	0.8	66.8	2014-05-05	08:15:16
1995	50.316285	-4.087056	0.91	94.1	2014-05-05	08:15:17
1996	50.316284	-4.087046	0.74	100.1	2014-05-05	08:15:18
1997	50.316283	-4.087036	0.7	97	2014-05-05	08:15:19
1998	50.316281	-4.087027	0.71	111.8	2014-05-05	08:15:20
1999	50.316282	-4.087021	0.47	73.6	2014-05-05	08:15:21
[truncated: 1,703 more rows]
