# Supplementary material for: On the Potential of Surfers to Monitor Environmental Indicators in the Coastal Zone
Source: PLoS One. 2015 Jul 8;10(7):e0127706. doi: 10.1371/journal.pone.0127706 (PMC4496071; doi:10.1371/journal.pone.0127706)
Supplement: S1 Data — Contains 85 GPS tracks (comma separated files) used to estimate surfing performance statistics in the manuscript. (ZIP) [file pone.0127706.s001.zip › S1 Data GPS Tracks/20140507_Wembury.csv]

No	Latitude	Longitude	Speed	Course	Date	Time
1	50.3173	-4.08329	0	0	2014-05-07	18:39:04
2	50.317294	-4.083281	0.91	134.4	2014-05-07	18:39:05
3	50.317291	-4.083279	0.35	166	2014-05-07	18:39:06
4	50.317289	-4.083272	0.54	111.2	2014-05-07	18:39:07
5	50.317287	-4.083272	0.3	168.3	2014-05-07	18:39:08
6	50.317283	-4.083273	0.37	199.1	2014-05-07	18:39:09
7	50.317279	-4.083274	0.47	182.9	2014-05-07	18:39:10
8	50.317275	-4.083269	0.6	144.6	2014-05-07	18:39:11
9	50.317273	-4.083271	0.27	213.6	2014-05-07	18:39:12
10	50.317269	-4.083272	0.46	188.9	2014-05-07	18:39:13
11	50.317266	-4.083272	0.34	179	2014-05-07	18:39:14
12	50.317264	-4.083275	0.26	230.3	2014-05-07	18:39:15
13	50.317262	-4.083277	0.33	214.2	2014-05-07	18:39:16
14	50.317257	-4.083279	0.49	194.1	2014-05-07	18:39:17
15	50.317253	-4.083278	0.48	172.8	2014-05-07	18:39:18
16	50.317251	-4.083276	0.32	147.4	2014-05-07	18:39:19
17	50.317249	-4.083272	0.33	130.7	2014-05-07	18:39:20
18	50.317247	-4.083272	0.17	169.9	2014-05-07	18:39:21
19	50.317248	-4.083272	0.05	352.2	2014-05-07	18:39:22
20	50.317249	-4.083272	0.11	0	2014-05-07	18:39:23
21	50.317248	-4.083271	0.07	134.5	2014-05-07	18:39:24
22	50.317249	-4.083272	0.04	293.4	2014-05-07	18:39:25
23	50.31725	-4.083272	0.2	344.6	2014-05-07	18:39:26
24	50.317251	-4.083273	0.03	328.5	2014-05-07	18:39:27
25	50.31725	-4.083273	0.08	226.4	2014-05-07	18:39:28
26	50.317249	-4.083274	0.13	203.7	2014-05-07	18:39:29
27	50.317249	-4.083275	0.08	250.2	2014-05-07	18:39:30
28	50.317249	-4.083277	0.11	270	2014-05-07	18:39:31
29	50.31725	-4.083278	0.13	332	2014-05-07	18:39:32
30	50.317251	-4.083277	0.14	20.1	2014-05-07	18:39:33
31	50.317252	-4.083275	0.14	48.9	2014-05-07	18:39:34
32	50.317252	-4.083275	0.04	57.6	2014-05-07	18:39:35
33	50.317252	-4.083274	0.08	97.4	2014-05-07	18:39:36
34	50.317252	-4.083273	0.06	90	2014-05-07	18:39:37
35	50.317252	-4.083272	0.11	80.5	2014-05-07	18:39:38
36	50.317252	-4.08327	0.12	67.5	2014-05-07	18:39:39
37	50.317253	-4.083268	0.15	60.4	2014-05-07	18:39:40
38	50.317254	-4.083267	0.1	47.3	2014-05-07	18:39:41
39	50.317253	-4.083266	0.08	103.7	2014-05-07	18:39:42
40	50.317253	-4.083264	0.12	112.3	2014-05-07	18:39:43
41	50.317254	-4.083261	0.22	75.4	2014-05-07	18:39:44
42	50.317254	-4.08326	0.14	47.4	2014-05-07	18:39:45
43	50.317256	-4.083258	0.26	41.4	2014-05-07	18:39:46
44	50.317259	-4.083252	0.46	52.8	2014-05-07	18:39:47
45	50.31726	-4.083246	0.52	68.9	2014-05-07	18:39:48
46	50.317263	-4.083238	0.62	62.9	2014-05-07	18:39:49
47	50.317265	-4.083232	0.48	59.8	2014-05-07	18:39:50
48	50.317267	-4.083229	0.28	52.8	2014-05-07	18:39:51
49	50.317267	-4.083228	0.05	56	2014-05-07	18:39:52
50	50.317267	-4.083227	0.07	98.7	2014-05-07	18:39:53
51	50.317267	-4.083227	0.01	330.4	2014-05-07	18:39:54
52	50.317266	-4.083231	0.26	250.9	2014-05-07	18:39:55
53	50.317265	-4.083234	0.27	231.8	2014-05-07	18:39:56
54	50.317261	-4.083244	0.83	237.3	2014-05-07	18:39:57
55	50.317257	-4.08325	0.55	232.7	2014-05-07	18:39:58
56	50.317256	-4.083254	0.29	243.1	2014-05-07	18:39:59
57	50.317256	-4.083255	0.13	248.5	2014-05-07	18:40:00
58	50.317257	-4.083252	0.27	63	2014-05-07	18:40:01
59	50.317259	-4.083251	0.19	28	2014-05-07	18:40:02
60	50.317261	-4.08325	0.27	7.5	2014-05-07	18:40:03
61	50.317265	-4.083261	0.89	302.1	2014-05-07	18:40:04
62	50.317265	-4.083273	0.88	266.4	2014-05-07	18:40:05
63	50.317271	-4.083284	1	310.8	2014-05-07	18:40:06
64	50.317276	-4.083288	0.72	333.9	2014-05-07	18:40:07
65	50.317278	-4.083284	0.34	56.8	2014-05-07	18:40:08
66	50.317276	-4.083282	0.24	147.4	2014-05-07	18:40:09
67	50.317277	-4.083287	0.35	282.6	2014-05-07	18:40:10
68	50.31728	-4.083292	0.48	317.7	2014-05-07	18:40:11
69	50.317282	-4.083291	0.24	11.7	2014-05-07	18:40:12
70	50.317282	-4.083283	0.57	91	2014-05-07	18:40:13
71	50.317282	-4.083282	0.09	77.3	2014-05-07	18:40:14
72	50.317282	-4.083275	0.51	93.1	2014-05-07	18:40:15
73	50.317282	-4.083272	0.19	73.2	2014-05-07	18:40:16
74	50.317283	-4.083264	0.58	87.3	2014-05-07	18:40:17
75	50.317284	-4.083263	0.13	19.1	2014-05-07	18:40:18
76	50.31728	-4.083267	0.47	215.7	2014-05-07	18:40:19
77	50.317275	-4.083265	0.65	169.3	2014-05-07	18:40:20
78	50.317271	-4.083258	0.62	125.1	2014-05-07	18:40:21
79	50.317272	-4.083242	1.18	87.7	2014-05-07	18:40:22
80	50.317269	-4.083231	0.82	110.6	2014-05-07	18:40:23
81	50.317268	-4.083226	0.39	116.8	2014-05-07	18:40:24
82	50.317265	-4.083226	0.36	177	2014-05-07	18:40:25
83	50.317264	-4.083226	0.09	180	2014-05-07	18:40:26
84	50.317263	-4.083229	0.23	243.6	2014-05-07	18:40:27
85	50.31726	-4.083229	0.3	187.9	2014-05-07	18:40:28
86	50.317259	-4.083231	0.16	233.2	2014-05-07	18:40:29
87	50.31726	-4.083228	0.21	63.9	2014-05-07	18:40:30
88	50.317265	-4.083229	0.49	358.6	2014-05-07	18:40:31
89	50.317267	-4.083228	0.25	16.5	2014-05-07	18:40:32
90	50.317272	-4.083222	0.71	36.6	2014-05-07	18:40:33
91	50.317274	-4.083217	0.38	57.5	2014-05-07	18:40:34
92	50.317276	-4.083208	0.7	72.2	2014-05-07	18:40:35
93	50.317278	-4.083203	0.19	54.7	2014-05-07	18:40:37
94	50.317281	-4.083205	0.38	345.3	2014-05-07	18:40:38
95	50.317279	-4.083201	0.3	128.1	2014-05-07	18:40:39
96	50.317274	-4.083186	0.6	116.1	2014-05-07	18:40:41
97	50.317273	-4.083182	0.35	117	2014-05-07	18:40:42
98	50.317271	-4.083183	0.21	201.6	2014-05-07	18:40:43
99	50.31727	-4.083182	0.12	169.1	2014-05-07	18:40:44
100	50.31727	-4.083182	0.03	143	2014-05-07	18:40:46
101	50.317269	-4.083182	0.05	223.2	2014-05-07	18:40:47
102	50.317269	-4.083183	0.03	232.4	2014-05-07	18:40:49
103	50.317269	-4.083183	0.04	162.3	2014-05-07	18:40:50
104	50.317268	-4.083183	0.05	207.3	2014-05-07	18:40:51
105	50.317268	-4.083183	0.07	159.5	2014-05-07	18:40:52
106	50.317267	-4.083182	0.12	140.4	2014-05-07	18:40:53
107	50.317267	-4.083182	0.01	51.9	2014-05-07	18:40:54
108	50.317267	-4.083182	0.03	212.6	2014-05-07	18:40:55
109	50.317266	-4.083182	0.09	168.1	2014-05-07	18:40:56
110	50.317266	-4.083182	0.06	337.6	2014-05-07	18:40:57
111	50.317266	-4.083182	0.04	148.2	2014-05-07	18:40:58
112	50.317266	-4.083183	0.08	270	2014-05-07	18:40:59
113	50.317266	-4.083184	0.05	299.3	2014-05-07	18:41:01
114	50.317266	-4.083184	0.04	237.6	2014-05-07	18:41:02
115	50.317266	-4.083184	0.03	316.8	2014-05-07	18:41:03
116	50.317269	-4.083185	0.31	347.6	2014-05-07	18:41:04
117	50.317269	-4.083186	0.04	256.2	2014-05-07	18:41:05
118	50.317269	-4.083181	0.32	85	2014-05-07	18:41:06
119	50.317269	-4.083182	0.05	245.7	2014-05-07	18:41:07
120	50.317269	-4.083182	0.04	227	2014-05-07	18:41:08
121	50.317269	-4.083185	0.17	273.4	2014-05-07	18:41:09
122	50.317269	-4.083191	0.41	267.4	2014-05-07	18:41:10
123	50.317269	-4.083192	0.1	258.8	2014-05-07	18:41:11
124	50.317269	-4.083194	0.14	266.4	2014-05-07	18:41:12
125	50.317268	-4.083195	0.11	237.6	2014-05-07	18:41:13
126	50.317267	-4.083198	0.13	242.4	2014-05-07	18:41:15
127	50.317265	-4.083198	0.09	180	2014-05-07	18:41:17
128	50.317265	-4.0832	0.15	231.9	2014-05-07	18:41:18
129	50.317264	-4.083198	0.1	104.2	2014-05-07	18:41:20
130	50.317264	-4.083196	0.11	94.7	2014-05-07	18:41:21
131	50.317265	-4.083198	0.16	298.5	2014-05-07	18:41:22
132	50.317266	-4.083204	0.22	285.1	2014-05-07	18:41:24
133	50.317266	-4.083206	0.15	270	2014-05-07	18:41:25
134	50.317266	-4.083208	0.16	276.6	2014-05-07	18:41:26
135	50.317264	-4.083209	0.2	199.4	2014-05-07	18:41:27
136	50.317264	-4.083209	0.05	141.7	2014-05-07	18:41:28
137	50.317263	-4.083208	0.06	142.8	2014-05-07	18:41:29
138	50.317263	-4.083208	0.09	184	2014-05-07	18:41:30
139	50.317262	-4.083209	0.05	218.3	2014-05-07	18:41:32
140	50.317261	-4.08321	0.1	227.5	2014-05-07	18:41:33
141	50.31726	-4.08321	0.14	162.2	2014-05-07	18:41:34
142	50.31726	-4.083209	0.05	166.3	2014-05-07	18:41:35
143	50.317259	-4.083209	0.06	182.9	2014-05-07	18:41:37
144	50.317258	-4.08321	0.04	212.6	2014-05-07	18:41:38
145	50.317258	-4.08321	0.05	204.2	2014-05-07	18:41:40
146	50.317257	-4.083211	0.05	194.5	2014-05-07	18:41:41
147	50.317255	-4.083215	0.35	234.2	2014-05-07	18:41:42
148	50.317255	-4.083215	0.03	180	2014-05-07	18:41:43
149	50.317256	-4.083214	0.1	41.2	2014-05-07	18:41:44
150	50.317262	-4.083214	0.64	358.4	2014-05-07	18:41:45
151	50.317263	-4.083216	0.19	306.7	2014-05-07	18:41:46
152	50.317262	-4.083216	0.03	212.6	2014-05-07	18:41:47
153	50.317259	-4.083216	0.35	178.9	2014-05-07	18:41:48
154	50.317254	-4.083216	0.28	178.8	2014-05-07	18:41:50
155	50.317255	-4.083215	0.06	51.5	2014-05-07	18:41:51
156	50.317255	-4.083216	0.11	347.1	2014-05-07	18:41:52
157	50.317256	-4.083218	0.16	276.7	2014-05-07	18:41:53
158	50.317259	-4.083217	0.35	11.6	2014-05-07	18:41:54
159	50.317251	-4.083216	0.85	173.6	2014-05-07	18:41:55
160	50.317247	-4.083219	0.54	206.1	2014-05-07	18:41:56
161	50.317247	-4.083216	0.1	68	2014-05-07	18:41:58
162	50.317247	-4.083209	0.52	90	2014-05-07	18:41:59
163	50.317247	-4.083208	0.1	95	2014-05-07	18:42:00
164	50.317251	-4.0832	0.67	56.9	2014-05-07	18:42:01
165	50.317258	-4.083204	0.92	339.1	2014-05-07	18:42:02
166	50.317265	-4.083217	1.18	308.6	2014-05-07	18:42:03
167	50.317264	-4.083233	1.1	265.7	2014-05-07	18:42:04
168	50.317264	-4.083244	0.39	268.6	2014-05-07	18:42:06
169	50.317275	-4.083233	1.47	31.6	2014-05-07	18:42:07
170	50.317286	-4.083226	1.29	24.5	2014-05-07	18:42:08
171	50.317294	-4.083224	0.92	4.8	2014-05-07	18:42:09
172	50.317308	-4.083222	1.51	6.6	2014-05-07	18:42:10
173	50.317323	-4.083224	1.78	355	2014-05-07	18:42:11
174	50.317339	-4.08323	1.81	347.8	2014-05-07	18:42:12
175	50.31736	-4.083238	2.35	345.9	2014-05-07	18:42:13
176	50.317381	-4.08325	2.53	339.6	2014-05-07	18:42:14
177	50.317403	-4.083262	2.55	339.7	2014-05-07	18:42:15
178	50.317421	-4.083274	2.2	337.7	2014-05-07	18:42:16
179	50.317436	-4.083283	1.77	339.7	2014-05-07	18:42:17
180	50.317452	-4.083295	1.99	335.2	2014-05-07	18:42:18
181	50.317469	-4.083307	2.09	335	2014-05-07	18:42:19
182	50.317483	-4.083324	1.95	321.7	2014-05-07	18:42:20
183	50.317495	-4.083345	2.05	313	2014-05-07	18:42:21
184	50.317507	-4.083363	1.81	314.6	2014-05-07	18:42:22
185	50.317528	-4.08338	2.68	334.3	2014-05-07	18:42:23
186	50.317555	-4.083393	3.08	341.4	2014-05-07	18:42:24
187	50.317582	-4.083399	3.06	353	2014-05-07	18:42:25
188	50.317607	-4.083401	2.74	356	2014-05-07	18:42:26
189	50.317628	-4.08341	2.43	345.1	2014-05-07	18:42:27
190	50.317643	-4.083431	2.27	319.8	2014-05-07	18:42:28
191	50.317654	-4.083463	2.59	296.3	2014-05-07	18:42:29
192	50.317663	-4.083502	2.95	290.4	2014-05-07	18:42:30
193	50.317666	-4.083539	2.65	278.1	2014-05-07	18:42:31
194	50.317668	-4.083575	2.56	274.2	2014-05-07	18:42:32
195	50.317667	-4.083612	2.61	267.1	2014-05-07	18:42:33
196	50.317665	-4.083649	2.64	266.5	2014-05-07	18:42:34
197	50.317664	-4.083683	2.43	266.5	2014-05-07	18:42:35
198	50.317663	-4.083716	2.36	267.5	2014-05-07	18:42:36
199	50.317662	-4.083754	2.66	267	2014-05-07	18:42:37
200	50.31766	-4.083791	2.66	266	2014-05-07	18:42:38
201	50.317657	-4.083832	2.93	262.5	2014-05-07	18:42:39
202	50.31765	-4.083867	2.64	253.8	2014-05-07	18:42:40
203	50.317644	-4.0839	2.45	253	2014-05-07	18:42:41
204	50.317639	-4.083939	2.77	259.7	2014-05-07	18:42:42
205	50.317633	-4.083976	2.74	254.8	2014-05-07	18:42:43
206	50.317625	-4.084002	2.03	246.1	2014-05-07	18:42:44
207	50.317622	-4.084024	1.64	256.2	2014-05-07	18:42:45
208	50.31762	-4.084046	1.51	264	2014-05-07	18:42:46
209	50.317618	-4.084063	1.28	259.9	2014-05-07	18:42:47
210	50.317614	-4.084085	1.6	253.5	2014-05-07	18:42:48
211	50.317608	-4.084109	1.89	246.8	2014-05-07	18:42:49
212	50.317601	-4.084132	1.76	245.9	2014-05-07	18:42:50
213	50.317596	-4.084153	1.63	248.4	2014-05-07	18:42:51
214	50.31759	-4.08417	1.33	243.4	2014-05-07	18:42:52
215	50.317586	-4.084188	1.39	248	2014-05-07	18:42:53
216	50.317582	-4.08421	1.62	253.9	2014-05-07	18:42:54
217	50.317577	-4.084231	1.56	252.5	2014-05-07	18:42:55
218	50.317574	-4.084255	1.75	257.3	2014-05-07	18:42:56
219	50.317568	-4.084281	1.95	251.3	2014-05-07	18:42:57
220	50.317561	-4.084307	2.02	246.6	2014-05-07	18:42:58
221	50.31755	-4.084341	2.69	243.2	2014-05-07	18:42:59
222	50.31754	-4.084382	3.14	248.9	2014-05-07	18:43:00
223	50.317529	-4.084426	3.35	248.6	2014-05-07	18:43:01
224	50.317519	-4.084469	3.31	249.5	2014-05-07	18:43:02
225	50.31751	-4.084513	3.27	252.4	2014-05-07	18:43:03
226	50.317497	-4.084559	3.54	246.7	2014-05-07	18:43:04
227	50.317484	-4.084602	3.34	244.5	2014-05-07	18:43:05
228	50.317475	-4.084641	2.98	248.5	2014-05-07	18:43:06
229	50.317465	-4.084671	2.44	242.7	2014-05-07	18:43:07
230	50.317458	-4.084692	1.66	243.2	2014-05-07	18:43:08
231	50.317451	-4.084711	1.6	240.4	2014-05-07	18:43:09
232	50.317445	-4.084729	1.4	244.8	2014-05-07	18:43:10
233	50.317439	-4.084748	1.49	242	2014-05-07	18:43:11
234	50.317432	-4.084764	1.38	235.4	2014-05-07	18:43:12
235	50.317424	-4.084782	1.59	235.7	2014-05-07	18:43:13
236	50.317416	-4.084797	1.36	228.7	2014-05-07	18:43:14
237	50.317409	-4.084811	1.31	232.1	2014-05-07	18:43:15
238	50.317402	-4.084833	1.73	242.7	2014-05-07	18:43:16
239	50.317398	-4.084854	1.59	255.8	2014-05-07	18:43:17
240	50.317398	-4.084873	1.34	268.8	2014-05-07	18:43:18
241	50.317397	-4.084892	1.31	265.1	2014-05-07	18:43:19
242	50.317393	-4.084901	0.77	238.6	2014-05-07	18:43:20
243	50.317389	-4.084911	0.86	237.3	2014-05-07	18:43:21
244	50.317382	-4.084922	1.06	225.1	2014-05-07	18:43:22
245	50.317376	-4.084936	1.24	237.7	2014-05-07	18:43:23
246	50.317369	-4.084947	1.13	223.9	2014-05-07	18:43:24
247	50.317366	-4.084959	0.85	249.4	2014-05-07	18:43:25
248	50.317363	-4.084966	0.63	238.7	2014-05-07	18:43:26
249	50.317362	-4.084978	0.42	255.8	2014-05-07	18:43:28
250	50.317361	-4.084986	0.31	264.7	2014-05-07	18:43:30
251	50.317363	-4.084987	0.18	330.6	2014-05-07	18:43:31
252	50.317362	-4.08499	0.21	251.5	2014-05-07	18:43:32
253	50.317363	-4.084988	0.14	62.3	2014-05-07	18:43:33
254	50.317362	-4.084988	0.06	174.2	2014-05-07	18:43:34
255	50.317361	-4.084991	0.19	243.9	2014-05-07	18:43:35
256	50.31736	-4.084991	0.09	180	2014-05-07	18:43:36
257	50.31736	-4.084994	0.24	261	2014-05-07	18:43:37
258	50.31736	-4.084998	0.28	275.7	2014-05-07	18:43:38
259	50.31736	-4.085003	0.33	265.2	2014-05-07	18:43:39
260	50.317356	-4.085012	0.4	236.1	2014-05-07	18:43:41
261	50.317355	-4.085012	0.07	182.3	2014-05-07	18:43:43
262	50.31735	-4.085024	1.05	237	2014-05-07	18:43:44
263	50.317348	-4.085035	0.78	252.6	2014-05-07	18:43:45
264	50.317343	-4.08504	0.63	217.1	2014-05-07	18:43:46
265	50.317339	-4.085046	0.65	222.8	2014-05-07	18:43:47
266	50.317334	-4.085056	0.86	235.6	2014-05-07	18:43:48
267	50.31733	-4.08507	1.12	240.4	2014-05-07	18:43:49
268	50.317327	-4.085078	0.61	243.5	2014-05-07	18:43:50
269	50.317321	-4.085085	0.83	220.2	2014-05-07	18:43:51
270	50.317318	-4.085092	0.63	226.9	2014-05-07	18:43:52
271	50.317315	-4.085099	0.63	237.6	2014-05-07	18:43:53
272	50.317312	-4.085109	0.74	251.5	2014-05-07	18:43:54
273	50.317308	-4.085117	0.8	227.8	2014-05-07	18:43:55
274	50.317299	-4.085124	1.06	206.6	2014-05-07	18:43:56
275	50.31729	-4.085131	1.17	205.4	2014-05-07	18:43:57
276	50.317282	-4.085137	0.89	208	2014-05-07	18:43:58
277	50.317282	-4.085141	0.16	261.6	2014-05-07	18:44:00
278	50.317277	-4.085148	0.7	220.7	2014-05-07	18:44:01
279	50.317271	-4.08515	0.74	191.1	2014-05-07	18:44:02
280	50.317264	-4.085152	0.73	192.8	2014-05-07	18:44:03
281	50.31726	-4.085153	0.48	183.6	2014-05-07	18:44:04
282	50.317252	-4.085157	0.97	200.4	2014-05-07	18:44:05
283	50.317246	-4.085154	0.75	160.2	2014-05-07	18:44:06
284	50.317236	-4.085154	1.11	181.2	2014-05-07	18:44:07
285	50.317227	-4.085161	1.11	207.6	2014-05-07	18:44:08
286	50.31722	-4.085167	0.42	210.5	2014-05-07	18:44:10
287	50.317214	-4.085171	0.72	201.3	2014-05-07	18:44:11
288	50.31721	-4.085173	0.54	198.6	2014-05-07	18:44:12
289	50.317205	-4.085176	0.58	199.1	2014-05-07	18:44:13
290	50.317197	-4.085182	0.96	204.5	2014-05-07	18:44:14
291	50.317192	-4.085191	0.85	230.2	2014-05-07	18:44:15
292	50.317188	-4.085191	0.49	185.6	2014-05-07	18:44:16
293	50.317183	-4.085186	0.63	138.2	2014-05-07	18:44:17
294	50.31718	-4.085188	0.19	209.5	2014-05-07	18:44:19
295	50.317175	-4.085195	0.79	219.5	2014-05-07	18:44:20
296	50.317168	-4.0852	0.85	200.6	2014-05-07	18:44:21
297	50.317158	-4.085212	1.38	218.8	2014-05-07	18:44:22
298	50.317146	-4.085226	1.69	216.6	2014-05-07	18:44:23
299	50.317133	-4.085236	1.63	205.5	2014-05-07	18:44:24
300	50.31713	-4.085235	0.34	166.6	2014-05-07	18:44:25
301	50.317129	-4.085234	0.09	131	2014-05-07	18:44:26
302	50.317115	-4.085246	1.86	208.1	2014-05-07	18:44:27
303	50.317097	-4.08526	2.22	206.1	2014-05-07	18:44:28
304	50.317087	-4.085267	1.22	206.4	2014-05-07	18:44:29
305	50.317073	-4.085276	1.65	202.9	2014-05-07	18:44:30
306	50.31706	-4.085284	1.55	200.8	2014-05-07	18:44:31
307	50.317051	-4.085288	1.11	195.2	2014-05-07	18:44:32
308	50.317044	-4.085293	0.81	203.7	2014-05-07	18:44:33
309	50.317037	-4.085303	1.02	223.9	2014-05-07	18:44:34
310	50.317028	-4.085314	1.32	216.1	2014-05-07	18:44:35
311	50.317016	-4.085321	1.35	202.3	2014-05-07	18:44:36
312	50.317002	-4.085329	1.67	200.7	2014-05-07	18:44:37
313	50.316985	-4.085337	1.98	196.4	2014-05-07	18:44:38
314	50.31697	-4.085344	1.79	194.9	2014-05-07	18:44:39
315	50.316953	-4.085349	1.87	191.4	2014-05-07	18:44:40
316	50.316936	-4.085357	2.05	196.4	2014-05-07	18:44:41
317	50.316918	-4.085366	2.02	198.3	2014-05-07	18:44:42
318	50.3169	-4.085371	2.09	190	2014-05-07	18:44:43
319	50.316888	-4.085372	1.3	184.2	2014-05-07	18:44:44
320	50.31688	-4.085376	1.01	195.1	2014-05-07	18:44:45
321	50.316868	-4.085384	1.46	203.9	2014-05-07	18:44:46
322	50.316858	-4.085386	1.1	185.9	2014-05-07	18:44:47
323	50.316855	-4.085386	0.35	175.1	2014-05-07	18:44:48
324	50.316849	-4.085391	0.79	212.2	2014-05-07	18:44:49
325	50.31684	-4.085402	1.19	220.6	2014-05-07	18:44:50
326	50.31683	-4.085414	1.4	216.1	2014-05-07	18:44:51
327	50.316817	-4.085423	1.61	204.5	2014-05-07	18:44:52
328	50.316809	-4.085431	1.09	211.2	2014-05-07	18:44:53
329	50.316799	-4.085439	1.18	207.2	2014-05-07	18:44:54
330	50.316785	-4.085453	1.92	210.6	2014-05-07	18:44:55
331	50.316771	-4.08547	1.93	220	2014-05-07	18:44:56
332	50.316762	-4.08548	1.23	215.1	2014-05-07	18:44:57
333	50.316758	-4.085483	0.5	207.4	2014-05-07	18:44:58
334	50.316752	-4.085489	0.8	208.6	2014-05-07	18:44:59
335	50.316743	-4.085496	1.1	207.3	2014-05-07	18:45:00
336	50.316744	-4.085497	0.13	291.4	2014-05-07	18:45:01
337	50.316746	-4.085498	0.27	353.7	2014-05-07	18:45:02
338	50.316746	-4.085499	0.09	275.7	2014-05-07	18:45:03
339	50.316736	-4.085506	1.27	204.4	2014-05-07	18:45:04
340	50.316725	-4.085512	1.21	199.8	2014-05-07	18:45:05
341	50.316723	-4.085506	0.48	117.6	2014-05-07	18:45:06
342	50.316732	-4.085495	1.27	40.9	2014-05-07	18:45:07
343	50.316739	-4.085495	0.36	359	2014-05-07	18:45:09
344	50.316733	-4.085505	0.93	229.5	2014-05-07	18:45:10
345	50.316734	-4.085511	0.43	280	2014-05-07	18:45:11
346	50.316738	-4.085513	0.53	342.9	2014-05-07	18:45:12
347	50.316739	-4.085514	0.11	284.6	2014-05-07	18:45:13
348	50.316739	-4.085516	0.14	273.7	2014-05-07	18:45:14
349	50.316731	-4.085524	0.99	213.1	2014-05-07	18:45:15
350	50.316723	-4.085529	1.01	199.9	2014-05-07	18:45:16
351	50.316713	-4.085536	1.23	204.4	2014-05-07	18:45:17
352	50.3167	-4.085544	1.48	202.6	2014-05-07	18:45:18
353	50.316686	-4.085552	1.7	200.8	2014-05-07	18:45:19
354	50.316674	-4.085557	1.37	195.7	2014-05-07	18:45:20
355	50.316671	-4.085556	0.4	168.8	2014-05-07	18:45:21
356	50.316671	-4.085556	0.02	63.4	2014-05-07	18:45:22
357	50.316664	-4.08556	0.78	200	2014-05-07	18:45:23
358	50.316654	-4.085566	1.27	201.7	2014-05-07	18:45:24
359	50.316642	-4.085567	1.28	182.7	2014-05-07	18:45:25
360	50.316634	-4.085569	0.92	187.8	2014-05-07	18:45:26
361	50.316628	-4.08557	0.69	185.4	2014-05-07	18:45:27
362	50.316624	-4.085573	0.48	210.8	2014-05-07	18:45:28
363	50.316622	-4.085572	0.13	157.8	2014-05-07	18:45:30
364	50.316621	-4.085565	0.53	101.2	2014-05-07	18:45:31
365	50.316616	-4.085568	0.55	200.9	2014-05-07	18:45:32
366	50.31661	-4.085573	0.78	206.7	2014-05-07	18:45:33
367	50.316608	-4.085573	0.23	187.6	2014-05-07	18:45:34
368	50.316608	-4.085572	0.08	59.9	2014-05-07	18:45:35
369	50.316608	-4.085571	0.1	100.5	2014-05-07	18:45:36
370	50.316602	-4.085576	0.76	212.6	2014-05-07	18:45:37
371	50.316594	-4.085585	1.16	211.3	2014-05-07	18:45:38
372	50.316582	-4.08559	1.3	197.3	2014-05-07	18:45:39
373	50.316569	-4.085596	1.58	194.2	2014-05-07	18:45:40
374	50.316553	-4.085606	1.9	201.7	2014-05-07	18:45:41
375	50.316536	-4.085616	1.99	202.4	2014-05-07	18:45:42
376	50.316525	-4.085623	1.32	202.9	2014-05-07	18:45:43
377	50.316531	-4.085625	0.68	353.4	2014-05-07	18:45:44
378	50.316538	-4.085627	0.78	346.3	2014-05-07	18:45:45
379	50.316532	-4.085634	0.8	214.4	2014-05-07	18:45:46
380	50.316522	-4.085643	1.35	209.1	2014-05-07	18:45:47
381	50.316511	-4.085646	1.19	190.1	2014-05-07	18:45:48
382	50.316499	-4.085643	1.43	173.3	2014-05-07	18:45:49
383	50.316484	-4.085643	1.59	179.1	2014-05-07	18:45:50
384	50.316468	-4.085645	1.77	184.8	2014-05-07	18:45:51
385	50.316453	-4.085644	1.76	176.5	2014-05-07	18:45:52
386	50.316437	-4.085638	1.74	166.3	2014-05-07	18:45:53
387	50.316425	-4.085629	1.48	154.8	2014-05-07	18:45:54
388	50.316413	-4.085619	1.49	153.2	2014-05-07	18:45:55
389	50.316395	-4.085612	2.12	166.4	2014-05-07	18:45:56
390	50.316377	-4.085606	2.07	168	2014-05-07	18:45:57
391	50.316364	-4.085601	1.47	163.9	2014-05-07	18:45:58
392	50.316355	-4.08559	1.28	141.8	2014-05-07	18:45:59
393	50.316346	-4.085578	1.31	140.6	2014-05-07	18:46:00
394	50.316333	-4.085569	1.61	156	2014-05-07	18:46:01
395	50.316316	-4.085563	1.92	167.8	2014-05-07	18:46:02
396	50.3163	-4.085554	1.86	160.2	2014-05-07	18:46:03
397	50.316288	-4.085544	1.55	151.7	2014-05-07	18:46:04
398	50.316274	-4.085539	1.62	168.3	2014-05-07	18:46:05
399	50.316257	-4.085535	1.92	170.9	2014-05-07	18:46:06
400	50.316245	-4.085528	1.36	159.4	2014-05-07	18:46:07
401	50.316237	-4.085529	0.94	183.6	2014-05-07	18:46:08
402	50.31623	-4.085527	0.8	168.4	2014-05-07	18:46:09
403	50.316221	-4.085522	1.05	160.7	2014-05-07	18:46:10
404	50.316208	-4.085521	1.38	176.5	2014-05-07	18:46:11
405	50.316194	-4.08552	1.62	178.1	2014-05-07	18:46:12
406	50.316178	-4.085519	1.79	179	2014-05-07	18:46:13
407	50.316162	-4.085516	1.76	171.4	2014-05-07	18:46:14
408	50.31615	-4.08551	1.4	163.5	2014-05-07	18:46:15
409	50.316142	-4.085503	1.06	150.7	2014-05-07	18:46:16
410	50.316131	-4.085499	1.21	166.3	2014-05-07	18:46:17
411	50.316121	-4.085498	1.2	177.1	2014-05-07	18:46:18
412	50.31611	-4.085499	1.17	182.7	2014-05-07	18:46:19
413	50.316095	-4.085501	1.66	184.3	2014-05-07	18:46:20
414	50.316091	-4.085498	0.51	159.4	2014-05-07	18:46:21
415	50.316095	-4.085491	0.69	46.4	2014-05-07	18:46:22
416	50.316093	-4.085484	0.53	117.3	2014-05-07	18:46:23
417	50.316087	-4.085479	0.78	151.1	2014-05-07	18:46:24
418	50.316085	-4.085476	0.18	140.1	2014-05-07	18:46:26
419	50.316095	-4.085471	1.19	18.1	2014-05-07	18:46:27
420	50.316114	-4.085467	2.18	7.4	2014-05-07	18:46:28
421	50.316148	-4.085459	3.83	8.5	2014-05-07	18:46:29
422	50.316191	-4.08546	4.79	359.1	2014-05-07	18:46:30
423	50.316234	-4.085477	4.95	345.4	2014-05-07	18:46:31
424	50.316275	-4.085503	4.93	338.6	2014-05-07	18:46:32
425	50.316321	-4.085531	5.45	338.4	2014-05-07	18:46:33
426	50.316369	-4.085556	5.66	341.8	2014-05-07	18:46:34
427	50.316421	-4.085578	5.99	344.8	2014-05-07	18:46:35
428	50.316472	-4.085602	5.94	343.3	2014-05-07	18:46:36
429	50.316507	-4.085632	4.41	331.4	2014-05-07	18:46:37
430	50.31653	-4.085662	3.37	320.8	2014-05-07	18:46:38
431	50.316551	-4.085695	3.31	313.4	2014-05-07	18:46:39
432	50.316566	-4.085735	3.3	300.4	2014-05-07	18:46:40
433	50.316579	-4.085781	3.52	294.1	2014-05-07	18:46:41
434	50.316592	-4.085828	3.62	293	2014-05-07	18:46:42
435	50.316604	-4.085876	3.71	292.3	2014-05-07	18:46:43
436	50.316623	-4.085975	1.23	286.7	2014-05-07	18:46:49
437	50.316597	-4.085894	6.51	117.2	2014-05-07	18:46:50
438	50.316568	-4.085821	6.08	121.6	2014-05-07	18:46:51
439	50.316547	-4.085765	4.56	119.9	2014-05-07	18:46:52
440	50.316536	-4.085731	2.73	118.8	2014-05-07	18:46:53
441	50.316516	-4.085707	2.78	142.1	2014-05-07	18:46:54
442	50.316491	-4.085692	2.96	157.8	2014-05-07	18:46:55
443	50.316472	-4.085684	2.28	165.3	2014-05-07	18:46:56
444	50.316462	-4.08567	1.45	137.7	2014-05-07	18:46:57
445	50.316451	-4.085656	1.56	141.1	2014-05-07	18:46:58
446	50.316438	-4.085645	1.68	150.9	2014-05-07	18:46:59
447	50.316426	-4.085629	1.72	141.1	2014-05-07	18:47:00
448	50.316412	-4.085613	1.88	142.8	2014-05-07	18:47:01
449	50.316398	-4.085599	1.87	147.3	2014-05-07	18:47:02
450	50.316382	-4.085588	1.92	156.2	2014-05-07	18:47:03
451	50.316366	-4.085578	1.94	158.2	2014-05-07	18:47:04
452	50.31635	-4.085563	2.06	149.7	2014-05-07	18:47:05
453	50.316345	-4.085546	1.37	117.1	2014-05-07	18:47:06
454	50.316339	-4.085532	1.16	122.1	2014-05-07	18:47:07
455	50.316326	-4.085522	1.6	152.3	2014-05-07	18:47:08
456	50.316314	-4.085512	1.51	151.4	2014-05-07	18:47:09
457	50.316306	-4.0855	1.3	139	2014-05-07	18:47:10
458	50.316297	-4.085489	1.2	141.2	2014-05-07	18:47:11
459	50.316287	-4.085481	1.33	154.2	2014-05-07	18:47:12
460	50.316272	-4.085477	1.61	169.8	2014-05-07	18:47:13
461	50.316256	-4.085472	1.84	169.2	2014-05-07	18:47:14
462	50.316239	-4.085466	1.93	167.5	2014-05-07	18:47:15
463	50.31623	-4.085455	1.31	143.1	2014-05-07	18:47:16
464	50.316228	-4.08544	1.1	98.2	2014-05-07	18:47:17
465	50.316222	-4.085429	1.03	133.4	2014-05-07	18:47:18
466	50.316211	-4.085425	1.22	165.9	2014-05-07	18:47:19
467	50.3162	-4.085421	1.31	166.4	2014-05-07	18:47:20
468	50.316192	-4.085414	1.02	150	2014-05-07	18:47:21
469	50.316182	-4.085405	1.21	151.2	2014-05-07	18:47:22
470	50.31617	-4.085399	1.45	160.3	2014-05-07	18:47:23
471	50.316158	-4.085392	1.41	160.8	2014-05-07	18:47:24
472	50.316148	-4.085385	1.24	157.7	2014-05-07	18:47:25
473	50.31614	-4.085377	1.05	143.3	2014-05-07	18:47:26
474	50.316136	-4.085367	0.79	122	2014-05-07	18:47:27
475	50.316141	-4.085357	0.85	55.9	2014-05-07	18:47:28
476	50.316146	-4.085349	0.82	47.1	2014-05-07	18:47:29
477	50.316147	-4.085342	0.54	70.9	2014-05-07	18:47:30
478	50.316149	-4.085333	0.62	76.9	2014-05-07	18:47:31
479	50.316146	-4.085327	0.52	118.8	2014-05-07	18:47:32
480	50.316141	-4.085323	0.65	159.5	2014-05-07	18:47:33
481	50.316134	-4.085323	0.8	176.6	2014-05-07	18:47:34
482	50.31613	-4.085322	0.19	174.7	2014-05-07	18:47:36
483	50.316132	-4.085318	0.36	50.1	2014-05-07	18:47:37
484	50.316131	-4.085319	0.13	187.8	2014-05-07	18:47:38
485	50.316131	-4.085318	0.04	90	2014-05-07	18:47:39
486	50.316136	-4.085307	0.98	53.7	2014-05-07	18:47:40
487	50.316141	-4.085299	0.39	48.4	2014-05-07	18:47:42
488	50.316142	-4.085294	0.33	71.7	2014-05-07	18:47:43
489	50.316145	-4.085289	0.51	47.4	2014-05-07	18:47:44
490	50.316147	-4.085284	0.2	57.2	2014-05-07	18:47:46
491	50.316148	-4.085284	0.1	38.7	2014-05-07	18:47:47
492	50.316149	-4.085274	0.69	81.4	2014-05-07	18:47:48
493	50.316148	-4.085266	0.6	95.3	2014-05-07	18:47:49
494	50.316147	-4.085265	0.07	147.4	2014-05-07	18:47:51
495	50.316147	-4.085262	0.09	101.6	2014-05-07	18:47:53
496	50.316151	-4.085252	0.84	56.2	2014-05-07	18:47:54
497	50.316152	-4.085245	0.54	78	2014-05-07	18:47:55
498	50.316154	-4.085242	0.12	46.8	2014-05-07	18:47:57
499	50.316154	-4.085241	0.1	84.3	2014-05-07	18:47:58
500	50.316154	-4.08524	0.05	52.5	2014-05-07	18:47:59
501	50.316159	-4.085237	0.66	20.2	2014-05-07	18:48:00
502	50.316165	-4.085239	0.59	349.5	2014-05-07	18:48:01
503	50.316169	-4.085243	0.58	327.9	2014-05-07	18:48:02
504	50.316176	-4.085251	0.95	324.7	2014-05-07	18:48:03
505	50.316189	-4.085254	1.51	350.9	2014-05-07	18:48:04
506	50.316212	-4.08525	2.56	7.1	2014-05-07	18:48:05
507	50.316247	-4.085244	3.91	6.4	2014-05-07	18:48:06
508	50.316289	-4.08524	4.65	3.5	2014-05-07	18:48:07
509	50.316333	-4.085252	4.95	349.8	2014-05-07	18:48:08
510	50.316376	-4.085268	4.92	346.4	2014-05-07	18:48:09
511	50.316419	-4.085281	4.9	349.6	2014-05-07	18:48:10
512	50.316466	-4.085298	5.34	346.9	2014-05-07	18:48:11
513	50.316514	-4.085319	5.62	343.9	2014-05-07	18:48:12
514	50.316565	-4.085339	5.82	346	2014-05-07	18:48:13
515	50.316616	-4.085358	5.84	346.6	2014-05-07	18:48:14
516	50.316667	-4.085378	5.9	346.6	2014-05-07	18:48:15
517	50.316936	-4.085359	4.99	2.5	2014-05-07	18:48:21
518	50.316896	-4.085312	5.58	142.5	2014-05-07	18:48:22
519	50.316808	-4.085294	9.93	172.6	2014-05-07	18:48:23
520	50.316679	-4.085283	14.38	176.9	2014-05-07	18:48:24
521	50.316589	-4.085267	10.08	173.8	2014-05-07	18:48:25
522	50.316544	-4.085257	5.04	171.6	2014-05-07	18:48:26
523	50.316517	-4.085254	2.99	175.4	2014-05-07	18:48:27
524	50.316494	-4.085254	2.65	180.8	2014-05-07	18:48:28
525	50.31647	-4.085253	2.58	178.5	2014-05-07	18:48:29
526	50.316455	-4.085254	1.67	180.6	2014-05-07	18:48:30
527	50.316439	-4.085254	1.78	180.8	2014-05-07	18:48:31
528	50.316423	-4.085254	1.88	179.3	2014-05-07	18:48:32
529	50.316408	-4.085251	1.65	174.6	2014-05-07	18:48:33
530	50.316394	-4.08525	1.59	177.4	2014-05-07	18:48:34
531	50.316383	-4.085247	1.16	167.2	2014-05-07	18:48:35
532	50.316385	-4.085238	0.66	72.6	2014-05-07	18:48:36
533	50.316385	-4.08523	0.55	92.9	2014-05-07	18:48:37
534	50.316376	-4.085223	1.08	153.4	2014-05-07	18:48:38
535	50.316362	-4.085221	1.55	174.9	2014-05-07	18:48:39
536	50.316346	-4.085222	1.83	181.7	2014-05-07	18:48:40
537	50.316327	-4.085222	2.12	180	2014-05-07	18:48:41
538	50.31631	-4.085217	1.92	168.1	2014-05-07	18:48:42
539	50.316295	-4.085208	1.78	159	2014-05-07	18:48:43
540	50.31628	-4.085198	1.83	157.9	2014-05-07	18:48:44
541	50.316276	-4.085187	0.92	121	2014-05-07	18:48:45
542	50.316275	-4.085175	0.83	96.4	2014-05-07	18:48:46
543	50.316265	-4.085171	1.12	164.3	2014-05-07	18:48:47
544	50.316252	-4.085175	1.52	190	2014-05-07	18:48:48
545	50.316244	-4.085176	0.89	184.6	2014-05-07	18:48:49
546	50.316239	-4.085174	0.59	171.2	2014-05-07	18:48:50
547	50.316228	-4.085178	1.25	193	2014-05-07	18:48:51
548	50.316213	-4.085183	1.72	191.8	2014-05-07	18:48:52
549	50.316198	-4.085184	1.66	181	2014-05-07	18:48:53
550	50.316196	-4.085174	0.7	103.1	2014-05-07	18:48:54
551	50.316202	-4.085166	0.81	42.6	2014-05-07	18:48:55
552	50.316201	-4.085167	0.07	225.5	2014-05-07	18:48:56
553	50.316205	-4.085172	0.54	319.9	2014-05-07	18:48:57
554	50.316213	-4.085177	0.95	337.8	2014-05-07	18:48:58
555	50.316234	-4.085173	2.42	5.8	2014-05-07	18:48:59
556	50.316272	-4.085157	4.36	15.2	2014-05-07	18:49:00
557	50.316321	-4.085137	5.67	14.7	2014-05-07	18:49:01
558	50.316367	-4.085135	5.11	1.8	2014-05-07	18:49:02
559	50.316409	-4.085144	4.74	352	2014-05-07	18:49:03
560	50.316453	-4.085156	4.95	350.2	2014-05-07	18:49:04
561	50.316502	-4.085175	5.56	345.9	2014-05-07	18:49:05
562	50.316551	-4.085192	5.64	348	2014-05-07	18:49:06
563	50.316601	-4.085206	5.59	349.3	2014-05-07	18:49:07
564	50.316647	-4.085224	5.34	346.6	2014-05-07	18:49:08
565	50.31669	-4.085241	4.89	345.5	2014-05-07	18:49:09
566	50.316731	-4.085249	4.65	352.9	2014-05-07	18:49:10
567	50.316773	-4.085253	4.68	356.3	2014-05-07	18:49:11
568	50.316815	-4.085258	4.67	356.3	2014-05-07	18:49:12
569	50.316993	-4.085188	2.27	14	2014-05-07	18:49:21
570	50.316909	-4.085194	9.38	182.7	2014-05-07	18:49:22
571	50.31684	-4.085231	8.14	198.9	2014-05-07	18:49:23
572	50.316789	-4.085261	6.1	200.5	2014-05-07	18:49:24
573	50.316748	-4.085282	4.81	197.5	2014-05-07	18:49:25
574	50.316725	-4.085295	2.64	200.7	2014-05-07	18:49:26
575	50.316715	-4.085305	1.34	212.3	2014-05-07	18:49:27
576	50.316703	-4.085312	1.47	200.2	2014-05-07	18:49:28
577	50.316687	-4.08532	1.82	198.8	2014-05-07	18:49:29
578	50.316669	-4.085324	2.02	188	2014-05-07	18:49:30
579	50.316658	-4.085327	1.32	187.3	2014-05-07	18:49:31
580	50.316654	-4.085329	0.48	198.1	2014-05-07	18:49:32
581	50.316638	-4.085334	1.75	191.6	2014-05-07	18:49:33
582	50.31662	-4.08534	2.09	191.7	2014-05-07	18:49:34
583	50.316607	-4.085347	0.76	199.8	2014-05-07	18:49:36
584	50.316597	-4.085347	1.14	180.3	2014-05-07	18:49:37
585	50.316585	-4.08535	1.33	189	2014-05-07	18:49:38
586	50.316572	-4.085353	1.43	188.9	2014-05-07	18:49:39
587	50.316558	-4.085355	1.56	185.9	2014-05-07	18:49:40
588	50.316549	-4.085357	1.06	185.5	2014-05-07	18:49:41
589	50.316548	-4.085354	0.18	118.6	2014-05-07	18:49:42
590	50.31655	-4.08535	0.44	50.5	2014-05-07	18:49:43
591	50.31655	-4.085349	0.06	142.8	2014-05-07	18:49:44
592	50.316545	-4.08535	0.58	183.5	2014-05-07	18:49:45
593	50.31654	-4.085352	0.6	195.6	2014-05-07	18:49:46
594	50.316534	-4.085354	0.68	193.2	2014-05-07	18:49:47
595	50.316525	-4.08536	1.01	204.3	2014-05-07	18:49:48
596	50.316515	-4.085368	1.26	205.5	2014-05-07	18:49:49
597	50.316504	-4.085374	1.33	199.9	2014-05-07	18:49:50
598	50.316499	-4.085379	0.63	213	2014-05-07	18:49:51
599	50.316493	-4.085384	0.75	206.8	2014-05-07	18:49:52
600	50.316486	-4.085387	0.84	198.1	2014-05-07	18:49:53
601	50.316485	-4.085387	0.1	165.5	2014-05-07	18:49:54
602	50.316474	-4.085387	1.2	181.2	2014-05-07	18:49:55
603	50.316461	-4.08539	1.49	186.2	2014-05-07	18:49:56
604	50.316447	-4.085389	1.59	178.9	2014-05-07	18:49:57
605	50.316437	-4.085384	1.16	162.7	2014-05-07	18:49:58
606	50.316437	-4.085374	0.73	85.6	2014-05-07	18:49:59
607	50.316439	-4.085368	0.5	68.1	2014-05-07	18:50:00
608	50.316434	-4.085365	0.55	159.6	2014-05-07	18:50:01
609	50.316426	-4.085364	0.96	176.4	2014-05-07	18:50:02
610	50.316415	-4.08536	1.18	166.9	2014-05-07	18:50:03
611	50.316411	-4.085352	0.74	130.9	2014-05-07	18:50:04
612	50.316407	-4.085347	0.63	141.5	2014-05-07	18:50:05
613	50.316396	-4.085345	1.19	175.1	2014-05-07	18:50:06
614	50.316384	-4.085348	1.36	186.5	2014-05-07	18:50:07
615	50.316372	-4.085351	1.36	189.3	2014-05-07	18:50:08
616	50.316374	-4.085344	0.54	63	2014-05-07	18:50:09
617	50.316381	-4.085332	1.17	44.9	2014-05-07	18:50:10
618	50.316377	-4.085332	0.49	177.2	2014-05-07	18:50:11
619	50.316368	-4.085334	0.97	190.6	2014-05-07	18:50:12
620	50.316357	-4.085337	1.27	187.8	2014-05-07	18:50:13
621	50.316352	-4.085336	0.58	170.5	2014-05-07	18:50:14
622	50.316351	-4.085333	0.25	122.2	2014-05-07	18:50:15
623	50.316343	-4.085337	0.93	198.2	2014-05-07	18:50:16
624	50.316332	-4.085341	1.22	195.6	2014-05-07	18:50:17
625	50.316321	-4.085345	1.26	191.2	2014-05-07	18:50:18
626	50.316311	-4.085348	1.19	190.7	2014-05-07	18:50:19
627	50.316302	-4.085346	0.97	173.7	2014-05-07	18:50:20
628	50.316293	-4.085343	1.05	166.9	2014-05-07	18:50:21
629	50.316282	-4.08534	1.26	169.4	2014-05-07	18:50:22
630	50.316273	-4.08534	1.01	181	2014-05-07	18:50:23
631	50.316265	-4.085336	0.89	162.5	2014-05-07	18:50:24
632	50.316261	-4.085331	0.59	140.6	2014-05-07	18:50:25
633	50.316257	-4.085327	0.55	145.9	2014-05-07	18:50:26
634	50.316248	-4.085326	1.01	176	2014-05-07	18:50:27
635	50.316236	-4.085326	1.28	181.1	2014-05-07	18:50:28
636	50.316225	-4.085325	1.3	175.6	2014-05-07	18:50:29
637	50.316215	-4.085322	1.14	172.5	2014-05-07	18:50:30
638	50.316211	-4.085317	0.53	137.6	2014-05-07	18:50:31
639	50.31621	-4.085312	0.39	106.8	2014-05-07	18:50:32
640	50.316206	-4.085307	0.55	141.7	2014-05-07	18:50:33
641	50.3162	-4.085301	0.82	146.1	2014-05-07	18:50:34
642	50.316192	-4.085294	1.03	153.3	2014-05-07	18:50:35
643	50.316185	-4.085284	1.07	137.7	2014-05-07	18:50:36
644	50.316182	-4.085271	1	108	2014-05-07	18:50:37
645	50.31618	-4.085256	1.11	102.6	2014-05-07	18:50:38
646	50.316172	-4.085245	1.18	139.9	2014-05-07	18:50:39
647	50.31616	-4.085236	1.38	153.1	2014-05-07	18:50:40
648	50.316149	-4.085224	1.53	146.3	2014-05-07	18:50:41
649	50.316138	-4.085212	1.52	143.5	2014-05-07	18:50:42
650	50.316126	-4.085202	1.51	152.6	2014-05-07	18:50:43
651	50.316119	-4.085187	1.3	129	2014-05-07	18:50:44
652	50.316116	-4.085169	1.38	104.4	2014-05-07	18:50:45
653	50.316111	-4.085154	1.13	115.4	2014-05-07	18:50:46
654	50.316109	-4.085136	1.31	102.7	2014-05-07	18:50:47
655	50.316106	-4.085118	1.31	102.4	2014-05-07	18:50:48
656	50.316102	-4.085108	0.84	118.7	2014-05-07	18:50:49
657	50.316101	-4.085103	0.39	110.8	2014-05-07	18:50:50
658	50.316096	-4.085098	0.67	150	2014-05-07	18:50:51
659	50.316094	-4.085094	0.39	125.3	2014-05-07	18:50:52
660	50.316093	-4.085088	0.45	108.1	2014-05-07	18:50:53
661	50.31609	-4.085082	0.45	123.8	2014-05-07	18:50:54
662	50.316093	-4.08508	0.38	31.1	2014-05-07	18:50:55
663	50.3161	-4.085074	0.84	26.7	2014-05-07	18:50:56
664	50.316109	-4.085068	1.06	26.8	2014-05-07	18:50:57
665	50.316125	-4.085055	2.08	25.9	2014-05-07	18:50:58
666	50.316153	-4.08503	3.55	30.4	2014-05-07	18:50:59
667	50.316189	-4.084998	4.56	29.6	2014-05-07	18:51:00
668	50.316231	-4.084973	5.04	20.9	2014-05-07	18:51:01
669	50.316272	-4.084967	4.55	4.7	2014-05-07	18:51:02
670	50.316307	-4.084967	3.96	0.5	2014-05-07	18:51:03
671	50.316342	-4.084961	3.95	5.6	2014-05-07	18:51:04
672	50.316378	-4.084954	4.01	7	2014-05-07	18:51:05
673	50.316415	-4.084948	4.11	6.8	2014-05-07	18:51:06
674	50.316452	-4.084941	4.16	6.4	2014-05-07	18:51:07
675	50.316489	-4.084936	4.11	4.7	2014-05-07	18:51:08
676	50.316524	-4.084934	3.88	2.2	2014-05-07	18:51:09
677	50.316557	-4.084938	3.71	355.4	2014-05-07	18:51:10
678	50.316472	-4.084916	9.52	170.3	2014-05-07	18:51:11
679	50.316419	-4.084934	6.11	191.9	2014-05-07	18:51:12
680	50.31639	-4.084942	3.28	191.1	2014-05-07	18:51:13
681	50.316357	-4.084953	3.7	191.9	2014-05-07	18:51:14
682	50.316333	-4.084959	2.68	188.6	2014-05-07	18:51:15
683	50.316315	-4.084963	2.07	188.4	2014-05-07	18:51:16
684	50.316301	-4.084969	1.6	195.4	2014-05-07	18:51:17
685	50.316287	-4.084974	1.6	192.3	2014-05-07	18:51:18
686	50.316272	-4.084977	1.67	186.8	2014-05-07	18:51:19
687	50.316255	-4.084986	2.03	199.1	2014-05-07	18:51:20
688	50.316239	-4.084994	1.82	197.4	2014-05-07	18:51:21
689	50.316232	-4.084995	0.44	185.4	2014-05-07	18:51:23
690	50.316218	-4.085	1.53	194.7	2014-05-07	18:51:24
691	50.316207	-4.085007	1.33	200.4	2014-05-07	18:51:25
692	50.316197	-4.085015	1.24	207	2014-05-07	18:51:26
693	50.316186	-4.085022	1.31	202.4	2014-05-07	18:51:27
694	50.316178	-4.085023	0.45	184.6	2014-05-07	18:51:29
695	50.31617	-4.085026	0.92	193.8	2014-05-07	18:51:30
696	50.316169	-4.085026	0.15	184.4	2014-05-07	18:51:31
697	50.316158	-4.085031	1.27	196.1	2014-05-07	18:51:32
698	50.316145	-4.085037	1.46	197.6	2014-05-07	18:51:33
699	50.316134	-4.085041	1.32	193	2014-05-07	18:51:34
700	50.316122	-4.085045	1.39	192.4	2014-05-07	18:51:35
701	50.316113	-4.085045	0.95	178.2	2014-05-07	18:51:36
702	50.316112	-4.085045	0.09	176.1	2014-05-07	18:51:37
703	50.316103	-4.085044	1.04	176.7	2014-05-07	18:51:38
704	50.316093	-4.085045	1.12	184.9	2014-05-07	18:51:39
705	50.316084	-4.085047	0.96	184.6	2014-05-07	18:51:40
706	50.316076	-4.085047	0.94	182.9	2014-05-07	18:51:41
707	50.316067	-4.085048	1.01	184.4	2014-05-07	18:51:42
708	50.31606	-4.085049	0.81	184.7	2014-05-07	18:51:43
709	50.316053	-4.085046	0.72	163.2	2014-05-07	18:51:44
710	50.316048	-4.085044	0.61	165.2	2014-05-07	18:51:45
711	50.316043	-4.085045	0.55	184.4	2014-05-07	18:51:46
712	50.316039	-4.085045	0.47	184.4	2014-05-07	18:51:47
713	50.316034	-4.085045	0.53	180	2014-05-07	18:51:48
714	50.316023	-4.085045	1.19	180.3	2014-05-07	18:51:49
715	50.316012	-4.085046	1.28	181.8	2014-05-07	18:51:50
716	50.316	-4.085046	1.34	179.5	2014-05-07	18:51:51
717	50.315989	-4.085047	1.23	183.3	2014-05-07	18:51:52
718	50.315982	-4.085044	0.79	167.4	2014-05-07	18:51:53
719	50.315976	-4.085042	0.69	164.4	2014-05-07	18:51:54
720	50.315967	-4.08504	0.98	174.1	2014-05-07	18:51:55
721	50.315954	-4.08504	1.43	179	2014-05-07	18:51:56
722	50.315949	-4.085039	0.56	175.8	2014-05-07	18:51:57
723	50.315952	-4.085035	0.41	45.3	2014-05-07	18:51:58
724	50.315953	-4.085032	0.13	75.2	2014-05-07	18:52:00
725	50.315952	-4.085027	0.33	109.8	2014-05-07	18:52:01
726	50.315952	-4.085026	0.12	72.8	2014-05-07	18:52:02
727	50.315951	-4.085026	0.06	167.8	2014-05-07	18:52:03
728	50.31595	-4.085021	0.4	116.3	2014-05-07	18:52:04
729	50.31595	-4.085019	0.14	86.3	2014-05-07	18:52:05
730	50.31595	-4.085013	0.41	90	2014-05-07	18:52:06
731	50.31595	-4.085011	0.13	98.2	2014-05-07	18:52:07
732	50.315948	-4.085005	0.48	106.9	2014-05-07	18:52:08
733	50.315949	-4.085003	0.1	78.8	2014-05-07	18:52:09
734	50.315948	-4.085002	0.06	99.5	2014-05-07	18:52:10
735	50.31595	-4.084998	0.36	65.5	2014-05-07	18:52:11
736	50.31595	-4.084996	0.11	70.6	2014-05-07	18:52:12
737	50.315953	-4.084988	0.65	61	2014-05-07	18:52:13
738	50.315955	-4.084982	0.51	60.6	2014-05-07	18:52:14
739	50.315957	-4.084975	0.49	73.4	2014-05-07	18:52:15
740	50.315956	-4.084975	0.08	144.1	2014-05-07	18:52:16
741	50.315957	-4.084973	0.12	55.4	2014-05-07	18:52:17
742	50.315952	-4.084973	0.51	175.9	2014-05-07	18:52:18
743	50.315949	-4.084968	0.49	130.7	2014-05-07	18:52:19
744	50.315949	-4.084963	0.35	96	2014-05-07	18:52:20
745	50.315949	-4.084962	0.02	63.4	2014-05-07	18:52:21
746	50.315949	-4.084962	0.05	90	2014-05-07	18:52:22
747	50.315949	-4.084961	0.08	51.9	2014-05-07	18:52:23
748	50.31595	-4.08496	0.06	59.7	2014-05-07	18:52:24
749	50.31595	-4.084959	0.1	54.3	2014-05-07	18:52:25
750	50.315951	-4.084959	0.06	32.6	2014-05-07	18:52:26
751	50.315955	-4.084975	1.25	291.1	2014-05-07	18:52:27
752	50.315957	-4.084993	1.31	284.4	2014-05-07	18:52:28
753	50.31596	-4.085012	1.43	283.6	2014-05-07	18:52:29
754	50.315963	-4.085031	1.35	280.8	2014-05-07	18:52:30
755	50.315962	-4.085049	1.26	267.5	2014-05-07	18:52:31
756	50.315964	-4.085049	0.16	353.3	2014-05-07	18:52:32
757	50.315978	-4.085036	1.83	31	2014-05-07	18:52:33
758	50.316002	-4.085023	2.86	18.5	2014-05-07	18:52:34
759	50.316027	-4.085009	2.93	20.2	2014-05-07	18:52:35
760	50.316052	-4.084995	2.95	19.7	2014-05-07	18:52:36
761	50.316077	-4.084982	2.93	18.1	2014-05-07	18:52:37
762	50.316101	-4.08496	3.11	29.4	2014-05-07	18:52:38
763	50.316108	-4.08495	1.01	44.7	2014-05-07	18:52:39
764	50.316096	-4.084966	1.68	220.1	2014-05-07	18:52:40
765	50.316079	-4.084984	2.28	215.2	2014-05-07	18:52:41
766	50.31607	-4.084997	1.35	220.9	2014-05-07	18:52:42
767	50.316051	-4.085015	2.54	211.1	2014-05-07	18:52:43
768	50.316033	-4.085031	2.22	210.4	2014-05-07	18:52:44
769	50.316017	-4.085044	2.03	208.3	2014-05-07	18:52:45
770	50.316005	-4.085055	1.6	207.5	2014-05-07	18:52:46
771	50.315995	-4.085064	1.31	211.2	2014-05-07	18:52:47
772	50.315984	-4.085073	1.35	208.3	2014-05-07	18:52:48
773	50.315975	-4.085078	1.06	199.7	2014-05-07	18:52:49
774	50.315966	-4.085082	1.02	195.6	2014-05-07	18:52:50
775	50.315958	-4.085086	0.96	195.5	2014-05-07	18:52:51
776	50.315949	-4.085089	1	191.4	2014-05-07	18:52:52
777	50.31594	-4.085091	0.99	190	2014-05-07	18:52:53
778	50.31593	-4.085093	1.19	187.8	2014-05-07	18:52:54
779	50.315915	-4.085096	1.69	186.7	2014-05-07	18:52:55
780	50.315901	-4.085098	1.49	186.6	2014-05-07	18:52:56
781	50.315891	-4.085101	1.16	189.8	2014-05-07	18:52:57
782	50.315883	-4.085104	0.95	191.2	2014-05-07	18:52:58
783	50.315875	-4.085108	0.91	197.5	2014-05-07	18:52:59
784	50.315866	-4.085112	1.04	196	2014-05-07	18:53:00
785	50.315855	-4.085118	1.29	200.2	2014-05-07	18:53:01
786	50.315847	-4.085121	0.87	192.3	2014-05-07	18:53:02
787	50.315848	-4.085115	0.4	83.2	2014-05-07	18:53:03
788	50.315853	-4.085108	0.77	44.2	2014-05-07	18:53:04
789	50.315851	-4.085107	0.2	166.3	2014-05-07	18:53:05
790	50.315849	-4.085114	0.56	247.5	2014-05-07	18:53:06
791	50.315855	-4.08512	0.78	325.5	2014-05-07	18:53:07
792	50.315862	-4.085128	0.99	325.4	2014-05-07	18:53:08
793	50.315866	-4.085138	0.83	301.2	2014-05-07	18:53:09
794	50.315869	-4.085151	0.93	289.4	2014-05-07	18:53:10
795	50.315875	-4.08516	0.95	314.3	2014-05-07	18:53:11
796	50.315887	-4.085162	1.37	353.5	2014-05-07	18:53:12
797	50.31591	-4.08516	2.54	3.6	2014-05-07	18:53:13
798	50.315942	-4.085153	3.64	7.8	2014-05-07	18:53:14
799	50.315984	-4.085137	4.86	13.8	2014-05-07	18:53:15
800	50.31604	-4.085127	6.23	6.3	2014-05-07	18:53:16
801	50.316093	-4.085138	5.92	352.4	2014-05-07	18:53:17
802	50.316143	-4.085154	5.7	348.4	2014-05-07	18:53:18
803	50.316192	-4.085172	5.56	347.2	2014-05-07	18:53:19
804	50.31624	-4.085186	5.53	349.1	2014-05-07	18:53:20
805	50.31629	-4.085193	5.51	355.3	2014-05-07	18:53:21
806	50.316334	-4.085189	4.89	3.3	2014-05-07	18:53:22
807	50.316374	-4.085179	4.56	9	2014-05-07	18:53:23
808	50.316414	-4.085171	4.45	6.6	2014-05-07	18:53:24
809	50.316453	-4.085166	4.39	5.3	2014-05-07	18:53:25
810	50.316492	-4.085161	4.3	4.4	2014-05-07	18:53:26
811	50.316529	-4.08516	4.11	1.3	2014-05-07	18:53:27
812	50.316565	-4.08516	4.04	359.7	2014-05-07	18:53:28
813	50.316572	-4.085153	0.98	33.1	2014-05-07	18:53:29
814	50.316557	-4.085145	1.81	163	2014-05-07	18:53:30
815	50.31653	-4.085142	3.01	175.9	2014-05-07	18:53:31
816	50.316488	-4.085142	4.62	180	2014-05-07	18:53:32
817	50.316454	-4.085143	3.82	180.7	2014-05-07	18:53:33
818	50.316429	-4.085141	2.76	177.1	2014-05-07	18:53:34
819	50.316409	-4.085142	2.21	182.2	2014-05-07	18:53:35
820	50.316385	-4.08515	2.74	192.2	2014-05-07	18:53:36
821	50.316371	-4.085151	1.53	181.6	2014-05-07	18:53:37
822	50.316363	-4.085152	0.92	186.7	2014-05-07	18:53:38
823	50.316347	-4.085159	1.88	195	2014-05-07	18:53:39
824	50.316332	-4.085165	1.76	194.1	2014-05-07	18:53:40
825	50.316321	-4.085168	0.62	189.1	2014-05-07	18:53:42
826	50.316307	-4.085171	1.5	187.3	2014-05-07	18:53:43
827	50.316293	-4.08517	1.54	179.6	2014-05-07	18:53:44
828	50.316276	-4.085173	1.99	184.3	2014-05-07	18:53:45
829	50.316256	-4.085176	2.21	186.5	2014-05-07	18:53:46
830	50.316242	-4.085171	1.54	166.6	2014-05-07	18:53:47
831	50.316237	-4.085164	0.77	140.7	2014-05-07	18:53:48
832	50.316229	-4.085165	0.91	181.9	2014-05-07	18:53:49
833	50.316216	-4.085166	1.46	184.2	2014-05-07	18:53:50
834	50.316202	-4.085164	1.57	174.1	2014-05-07	18:53:51
835	50.316193	-4.085159	1.06	162.6	2014-05-07	18:53:52
836	50.316184	-4.085157	0.98	169.8	2014-05-07	18:53:53
837	50.316171	-4.085158	1.5	183.2	2014-05-07	18:53:54
838	50.316156	-4.085163	1.66	191.1	2014-05-07	18:53:55
839	50.316143	-4.085167	1.48	192.3	2014-05-07	18:53:56
840	50.316133	-4.085168	1.09	183.4	2014-05-07	18:53:57
841	50.316122	-4.08517	1.28	187.8	2014-05-07	18:53:58
842	50.316107	-4.085174	1.7	188.5	2014-05-07	18:53:59
843	50.316091	-4.085179	1.8	192	2014-05-07	18:54:00
844	50.316074	-4.085185	1.9	193.1	2014-05-07	18:54:01
845	50.316065	-4.085186	1.02	182.4	2014-05-07	18:54:02
846	50.316059	-4.085187	0.65	185.8	2014-05-07	18:54:03
847	50.316047	-4.085191	1.42	192.9	2014-05-07	18:54:04
848	50.316036	-4.085191	1.18	179.7	2014-05-07	18:54:05
849	50.316027	-4.085193	1.09	187.5	2014-05-07	18:54:06
850	50.316013	-4.085199	1.62	195.4	2014-05-07	18:54:07
851	50.316002	-4.085205	1.23	198.9	2014-05-07	18:54:08
852	50.315996	-4.085206	0.66	188.4	2014-05-07	18:54:09
853	50.315986	-4.08521	1.19	194.1	2014-05-07	18:54:10
854	50.315975	-4.085215	1.22	197.3	2014-05-07	18:54:11
855	50.315969	-4.08521	0.84	155.3	2014-05-07	18:54:12
856	50.315969	-4.085206	0.3	91.9	2014-05-07	18:54:13
857	50.315974	-4.0852	0.74	34.9	2014-05-07	18:54:14
858	50.315978	-4.085193	0.67	48.8	2014-05-07	18:54:15
859	50.315979	-4.085188	0.18	73.2	2014-05-07	18:54:17
860	50.315982	-4.085198	0.76	300.3	2014-05-07	18:54:18
861	50.315986	-4.08521	0.98	298.5	2014-05-07	18:54:19
862	50.31599	-4.08522	0.81	300.3	2014-05-07	18:54:20
863	50.315997	-4.085228	1.01	323.4	2014-05-07	18:54:21
864	50.316017	-4.085231	2.16	355.3	2014-05-07	18:54:22
865	50.316051	-4.085229	3.75	1.6	2014-05-07	18:54:23
866	50.316093	-4.085226	4.76	3	2014-05-07	18:54:24
867	50.316139	-4.085227	5.13	359.1	2014-05-07	18:54:25
868	50.316183	-4.08524	4.97	348.8	2014-05-07	18:54:26
869	50.316221	-4.08526	4.43	341.7	2014-05-07	18:54:27
870	50.316262	-4.085271	4.61	349.9	2014-05-07	18:54:28
871	50.316306	-4.08528	4.95	352.5	2014-05-07	18:54:29
872	50.316352	-4.085296	5.25	347.9	2014-05-07	18:54:30
873	50.316401	-4.085319	5.75	343.1	2014-05-07	18:54:31
874	50.316453	-4.085349	6.12	339.9	2014-05-07	18:54:32
875	50.316505	-4.085378	6.16	340.2	2014-05-07	18:54:33
876	50.316558	-4.085408	6.29	340.4	2014-05-07	18:54:34
877	50.316766	-4.085528	4.1	339.7	2014-05-07	18:54:40
878	50.316731	-4.085494	4.54	148.1	2014-05-07	18:54:41
879	50.316719	-4.085446	3.72	111.8	2014-05-07	18:54:42
880	50.316687	-4.085412	4.27	145.6	2014-05-07	18:54:43
881	50.316599	-4.085366	10.3	161.7	2014-05-07	18:54:44
882	50.316525	-4.085342	8.43	168.4	2014-05-07	18:54:45
883	50.316475	-4.085331	5.63	172.1	2014-05-07	18:54:46
884	50.316439	-4.085325	4.02	173.7	2014-05-07	18:54:47
885	50.316413	-4.08532	2.86	172.8	2014-05-07	18:54:48
886	50.316393	-4.085315	2.26	170.4	2014-05-07	18:54:49
887	50.316374	-4.085315	2.11	179.8	2014-05-07	18:54:50
888	50.316356	-4.085314	2.09	178.9	2014-05-07	18:54:51
889	50.316339	-4.085311	1.87	171.9	2014-05-07	18:54:52
890	50.316323	-4.085305	1.86	167.4	2014-05-07	18:54:53
891	50.316305	-4.085303	1.95	176	2014-05-07	18:54:54
892	50.316288	-4.0853	1.92	173.2	2014-05-07	18:54:55
893	50.316269	-4.0853	2.1	181	2014-05-07	18:54:56
894	50.316253	-4.085298	1.78	175.4	2014-05-07	18:54:57
895	50.316246	-4.085291	1.01	150	2014-05-07	18:54:58
896	50.316235	-4.085286	1.19	162.4	2014-05-07	18:54:59
897	50.316222	-4.085283	1.47	170.9	2014-05-07	18:55:00
898	50.316212	-4.085277	1.27	161.1	2014-05-07	18:55:01
899	50.316201	-4.085274	1.24	168.6	2014-05-07	18:55:02
900	50.316188	-4.08527	1.47	168.8	2014-05-07	18:55:03
901	50.316181	-4.085261	1	143.1	2014-05-07	18:55:04
902	50.316175	-4.085255	0.71	144.2	2014-05-07	18:55:05
903	50.316164	-4.085255	1.22	177.5	2014-05-07	18:55:06
904	50.316149	-4.085256	1.71	184.2	2014-05-07	18:55:07
905	50.316133	-4.085258	1.74	184.5	2014-05-07	18:55:08
906	50.316123	-4.085256	1.2	171.7	2014-05-07	18:55:09
907	50.316118	-4.085252	0.65	152.8	2014-05-07	18:55:10
908	50.316104	-4.08525	1.48	176.1	2014-05-07	18:55:11
909	50.316091	-4.085246	1.54	170.2	2014-05-07	18:55:12
910	50.316083	-4.085237	1.12	141.8	2014-05-07	18:55:13
911	50.316073	-4.085231	1.14	157.6	2014-05-07	18:55:14
912	50.31606	-4.08523	1.52	179.1	2014-05-07	18:55:15
913	50.31605	-4.085228	1.12	171.2	2014-05-07	18:55:16
914	50.316043	-4.085225	0.82	166	2014-05-07	18:55:17
915	50.316041	-4.085216	0.63	101.2	2014-05-07	18:55:18
916	50.316041	-4.085209	0.5	91.1	2014-05-07	18:55:19
917	50.316039	-4.085207	0.14	143.4	2014-05-07	18:55:21
918	50.316027	-4.08521	1.38	190.2	2014-05-07	18:55:22
919	50.316011	-4.085211	1.82	182.1	2014-05-07	18:55:23
920	50.315997	-4.085209	1.52	173.9	2014-05-07	18:55:24
921	50.31599	-4.085203	0.9	150.6	2014-05-07	18:55:25
922	50.315984	-4.085196	0.85	144.1	2014-05-07	18:55:26
923	50.315975	-4.085192	1.01	164.2	2014-05-07	18:55:27
924	50.315965	-4.08519	1.14	173.1	2014-05-07	18:55:28
925	50.315953	-4.085186	1.37	168.2	2014-05-07	18:55:29
926	50.315939	-4.085182	1.57	168.4	2014-05-07	18:55:30
927	50.315929	-4.085175	1.26	156.6	2014-05-07	18:55:31
928	50.315917	-4.085169	1.34	164	2014-05-07	18:55:32
929	50.315903	-4.085167	1.59	173.5	2014-05-07	18:55:33
930	50.315894	-4.085163	1.08	165	2014-05-07	18:55:34
931	50.315893	-4.085158	0.41	107.4	2014-05-07	18:55:35
932	50.315893	-4.085153	0.35	74.6	2014-05-07	18:55:36
933	50.315895	-4.085148	0.4	62.1	2014-05-07	18:55:37
934	50.315899	-4.085142	0.63	39.9	2014-05-07	18:55:38
935	50.315902	-4.085138	0.44	47.6	2014-05-07	18:55:39
936	50.315902	-4.085138	0.04	341.8	2014-05-07	18:55:40
937	50.315907	-4.085131	0.67	44.7	2014-05-07	18:55:41
938	50.315907	-4.085131	0.03	73.4	2014-05-07	18:55:42
939	50.315907	-4.08513	0.02	116.6	2014-05-07	18:55:43
940	50.315906	-4.08513	0.06	157.6	2014-05-07	18:55:44
941	50.315899	-4.085129	0.84	175.5	2014-05-07	18:55:45
942	50.315898	-4.085128	0.08	117.8	2014-05-07	18:55:46
943	50.315898	-4.085127	0.08	133	2014-05-07	18:55:47
944	50.315897	-4.085126	0.07	121.6	2014-05-07	18:55:48
945	50.315897	-4.085125	0.05	100.1	2014-05-07	18:55:50
946	50.315897	-4.085124	0.07	98.6	2014-05-07	18:55:51
947	50.315897	-4.085122	0.11	80.5	2014-05-07	18:55:52
948	50.315898	-4.085122	0.03	73.9	2014-05-07	18:55:54
949	50.315898	-4.08512	0.15	59.2	2014-05-07	18:55:55
950	50.315898	-4.085117	0.17	80.5	2014-05-07	18:55:56
951	50.315899	-4.085115	0.17	76.7	2014-05-07	18:55:57
952	50.315906	-4.085096	1.57	58.9	2014-05-07	18:55:58
953	50.315924	-4.085069	2.77	43.4	2014-05-07	18:55:59
954	50.315953	-4.085034	4.07	38.1	2014-05-07	18:56:00
955	50.315989	-4.085008	4.45	24.6	2014-05-07	18:56:01
956	50.316028	-4.085005	4.35	3.1	2014-05-07	18:56:02
957	50.316071	-4.085011	4.74	354.7	2014-05-07	18:56:03
958	50.316115	-4.085027	5.05	346.8	2014-05-07	18:56:04
959	50.316158	-4.085051	5.13	340.7	2014-05-07	18:56:05
960	50.316201	-4.085072	4.96	342.4	2014-05-07	18:56:06
961	50.316239	-4.085086	4.32	346.8	2014-05-07	18:56:07
962	50.316274	-4.085093	3.91	353.1	2014-05-07	18:56:08
963	50.316299	-4.085087	2.81	7.6	2014-05-07	18:56:09
964	50.31631	-4.085072	1.64	41.2	2014-05-07	18:56:10
965	50.316315	-4.085061	1	55.1	2014-05-07	18:56:11
966	50.316312	-4.08506	0.32	168.4	2014-05-07	18:56:12
967	50.316301	-4.085067	1.31	202.8	2014-05-07	18:56:13
968	50.316289	-4.085071	1.33	191.8	2014-05-07	18:56:14
969	50.316288	-4.085061	0.68	101.9	2014-05-07	18:56:15
970	50.316288	-4.085055	0.45	86.4	2014-05-07	18:56:16
971	50.31628	-4.085054	0.91	174.3	2014-05-07	18:56:17
972	50.316268	-4.085049	1.4	165	2014-05-07	18:56:18
973	50.316254	-4.085049	1.53	181.3	2014-05-07	18:56:19
974	50.316239	-4.085057	1.75	197.9	2014-05-07	18:56:20
975	50.316222	-4.085063	1.99	192.3	2014-05-07	18:56:21
976	50.316212	-4.085057	1.14	160.2	2014-05-07	18:56:22
977	50.316205	-4.085052	0.89	153.3	2014-05-07	18:56:23
978	50.316193	-4.08505	1.4	174.4	2014-05-07	18:56:24
979	50.316184	-4.085044	1.06	156.8	2014-05-07	18:56:25
980	50.316175	-4.085039	0.99	160	2014-05-07	18:56:26
981	50.316164	-4.08504	1.31	181.8	2014-05-07	18:56:27
982	50.316152	-4.085042	1.29	187.4	2014-05-07	18:56:28
983	50.31614	-4.085045	1.35	189.9	2014-05-07	18:56:29
984	50.31613	-4.085043	1.19	170.2	2014-05-07	18:56:30
985	50.316124	-4.085036	0.74	143.9	2014-05-07	18:56:31
986	50.316118	-4.085035	0.71	172.9	2014-05-07	18:56:32
987	50.316108	-4.085036	1.14	183.3	2014-05-07	18:56:33
988	50.316098	-4.085037	1.07	184.2	2014-05-07	18:56:34
989	50.316088	-4.085041	1.2	194	2014-05-07	18:56:35
990	50.316074	-4.085045	1.55	190.7	2014-05-07	18:56:36
991	50.316068	-4.085045	0.36	180.9	2014-05-07	18:56:38
992	50.316059	-4.085047	1.02	188.1	2014-05-07	18:56:39
993	50.316049	-4.085051	1.12	193.2	2014-05-07	18:56:40
994	50.316037	-4.085057	1.39	196.4	2014-05-07	18:56:41
995	50.316027	-4.085062	1.14	201.2	2014-05-07	18:56:42
996	50.316018	-4.085069	1.17	203.1	2014-05-07	18:56:43
997	50.316012	-4.085072	0.34	198.4	2014-05-07	18:56:45
998	50.316006	-4.085074	0.68	191	2014-05-07	18:56:46
999	50.315996	-4.085079	1.14	200.6	2014-05-07	18:56:47
1000	50.315985	-4.085082	1.26	189.3	2014-05-07	18:56:48
1001	50.315974	-4.085082	1.26	179.7	2014-05-07	18:56:49
1002	50.315966	-4.085081	0.92	175.2	2014-05-07	18:56:50
1003	50.315958	-4.08508	0.82	175	2014-05-07	18:56:51
1004	50.315953	-4.085076	0.65	152.2	2014-05-07	18:56:52
1005	50.315949	-4.085073	0.51	155.9	2014-05-07	18:56:53
1006	50.315946	-4.085068	0.45	133.3	2014-05-07	18:56:54
1007	50.315949	-4.085062	0.55	54.6	2014-05-07	18:56:55
1008	50.315954	-4.085055	0.73	39.7	2014-05-07	18:56:56
1009	50.315954	-4.085049	0.43	83.8	2014-05-07	18:56:57
1010	50.315954	-4.085049	0.05	180	2014-05-07	18:56:58
1011	50.315948	-4.085051	0.71	186.7	2014-05-07	18:56:59
1012	50.31594	-4.085054	0.89	196.4	2014-05-07	18:57:00
1013	50.315932	-4.085056	0.88	187.8	2014-05-07	18:57:01
1014	50.31593	-4.085054	0.29	147.4	2014-05-07	18:57:02
1015	50.315936	-4.085049	0.72	27.7	2014-05-07	18:57:03
1016	50.31594	-4.085045	0.5	28.6	2014-05-07	18:57:04
1017	50.315939	-4.085044	0.08	115.7	2014-05-07	18:57:06
1018	50.31594	-4.085041	0.21	45	2014-05-07	18:57:07
1019	50.315951	-4.085036	1.28	16.2	2014-05-07	18:57:08
1020	50.315955	-4.085046	0.78	303.3	2014-05-07	18:57:09
1021	50.315954	-4.085059	0.95	264.4	2014-05-07	18:57:10
1022	50.315953	-4.085074	1.06	260.8	2014-05-07	18:57:11
1023	50.315952	-4.085091	1.23	263.5	2014-05-07	18:57:12
1024	50.31595	-4.085108	1.21	260.7	2014-05-07	18:57:13
1025	50.315952	-4.085119	0.85	288	2014-05-07	18:57:14
1026	50.315958	-4.085128	0.92	312.9	2014-05-07	18:57:15
1027	50.315967	-4.085125	1.01	14	2014-05-07	18:57:16
1028	50.315986	-4.085107	2.54	30.1	2014-05-07	18:57:17
1029	50.316014	-4.085087	3.37	25	2014-05-07	18:57:18
1030	50.316032	-4.085078	2.12	17.7	2014-05-07	18:57:19
1031	50.316032	-4.085082	0.31	276.9	2014-05-07	18:57:20
1032	50.316021	-4.085094	1.47	213.5	2014-05-07	18:57:21
1033	50.31601	-4.085103	1.42	207.3	2014-05-07	18:57:22
1034	50.315998	-4.085109	1.39	199.8	2014-05-07	18:57:23
1035	50.315986	-4.085116	1.46	199	2014-05-07	18:57:24
1036	50.315978	-4.08512	0.9	197.7	2014-05-07	18:57:25
1037	50.315978	-4.085122	0.14	246.9	2014-05-07	18:57:26
1038	50.315968	-4.085127	1.13	198.7	2014-05-07	18:57:27
1039	50.315954	-4.085136	1.66	203.9	2014-05-07	18:57:28
1040	50.31594	-4.085143	1.63	197.4	2014-05-07	18:57:29
1041	50.315931	-4.085146	1.03	191.7	2014-05-07	18:57:30
1042	50.315924	-4.085146	0.84	180	2014-05-07	18:57:31
1043	50.315917	-4.085147	0.75	184.1	2014-05-07	18:57:32
1044	50.315911	-4.085148	0.65	183.7	2014-05-07	18:57:33
1045	50.315904	-4.085149	0.76	188.5	2014-05-07	18:57:34
1046	50.315897	-4.085149	0.88	177.3	2014-05-07	18:57:35
1047	50.315888	-4.085151	1.01	190.6	2014-05-07	18:57:36
1048	50.315879	-4.085155	0.99	194.6	2014-05-07	18:57:37
1049	50.315868	-4.08516	1.24	199	2014-05-07	18:57:38
1050	50.315856	-4.085171	1.57	207.4	2014-05-07	18:57:39
1051	50.315848	-4.085175	0.94	200	2014-05-07	18:57:40
1052	50.315845	-4.085178	0.18	220.4	2014-05-07	18:57:42
1053	50.315845	-4.085178	0.02	90	2014-05-07	18:57:43
1054	50.315843	-4.085176	0.28	143.3	2014-05-07	18:57:44
1055	50.315838	-4.085173	0.68	163.7	2014-05-07	18:57:45
1056	50.315834	-4.085168	0.57	137.3	2014-05-07	18:57:46
1057	50.315828	-4.085166	0.61	167.7	2014-05-07	18:57:47
1058	50.315821	-4.085165	0.81	176.2	2014-05-07	18:57:48
1059	50.31582	-4.085163	0.17	126.9	2014-05-07	18:57:49
1060	50.31582	-4.085162	0.07	106	2014-05-07	18:57:50
1061	50.315817	-4.085165	0.37	209.5	2014-05-07	18:57:51
1062	50.315813	-4.08517	0.57	219.7	2014-05-07	18:57:52
1063	50.315807	-4.085178	0.84	219.7	2014-05-07	18:57:53
1064	50.315803	-4.085183	0.62	221.4	2014-05-07	18:57:54
1065	50.3158	-4.085192	0.7	244.1	2014-05-07	18:57:55
1066	50.315797	-4.0852	0.69	234.6	2014-05-07	18:57:56
1067	50.315792	-4.085208	0.78	223.3	2014-05-07	18:57:57
1068	50.315788	-4.085218	0.82	242	2014-05-07	18:57:58
1069	50.315785	-4.085224	0.56	234.6	2014-05-07	18:57:59
1070	50.315779	-4.085229	0.81	205.8	2014-05-07	18:58:00
1071	50.315772	-4.085237	0.93	216.9	2014-05-07	18:58:01
1072	50.31577	-4.085244	0.27	240.1	2014-05-07	18:58:03
1073	50.315768	-4.085247	0.3	224.9	2014-05-07	18:58:04
1074	50.31577	-4.085239	0.66	62.9	2014-05-07	18:58:05
1075	50.315772	-4.085228	0.77	73.8	2014-05-07	18:58:06
1076	50.315765	-4.085223	0.89	154.9	2014-05-07	18:58:07
1077	50.315762	-4.085221	0.37	156.1	2014-05-07	18:58:08
1078	50.315767	-4.085219	0.52	16.8	2014-05-07	18:58:09
1079	50.315773	-4.085214	0.75	24.9	2014-05-07	18:58:10
1080	50.315783	-4.085208	1.22	21.4	2014-05-07	18:58:11
1081	50.315797	-4.085201	1.62	17.8	2014-05-07	18:58:12
1082	50.31581	-4.085193	1.59	19.8	2014-05-07	18:58:13
1083	50.31582	-4.085183	1.31	33.2	2014-05-07	18:58:14
1084	50.31583	-4.085173	1.37	32	2014-05-07	18:58:15
1085	50.315837	-4.085167	0.83	29.7	2014-05-07	18:58:16
1086	50.315839	-4.085162	0.44	65	2014-05-07	18:58:17
1087	50.315834	-4.085159	0.51	159.4	2014-05-07	18:58:18
1088	50.315827	-4.085162	0.83	192.4	2014-05-07	18:58:19
1089	50.315826	-4.085162	0.15	186.8	2014-05-07	18:58:20
1090	50.315829	-4.085159	0.44	24.8	2014-05-07	18:58:21
1091	50.315829	-4.085157	0.14	86.4	2014-05-07	18:58:22
1092	50.315831	-4.085155	0.26	37	2014-05-07	18:58:23
1093	50.315835	-4.085151	0.52	38	2014-05-07	18:58:24
1094	50.315835	-4.085151	0.07	314.5	2014-05-07	18:58:25
1095	50.315836	-4.085152	0.06	304.6	2014-05-07	18:58:26
1096	50.31584	-4.085158	0.61	315.6	2014-05-07	18:58:27
1097	50.315846	-4.085165	0.87	323.5	2014-05-07	18:58:28
1098	50.315863	-4.085166	1.87	358.4	2014-05-07	18:58:29
1099	50.315896	-4.085158	3.78	8.6	2014-05-07	18:58:30
1100	50.315948	-4.085152	5.73	4.2	2014-05-07	18:58:31
1101	50.316002	-4.085158	6.1	356.3	2014-05-07	18:58:32
1102	50.316053	-4.08517	5.75	351.1	2014-05-07	18:58:33
1103	50.316102	-4.085184	5.51	350	2014-05-07	18:58:34
1104	50.316148	-4.085203	5.35	345.3	2014-05-07	18:58:35
1105	50.316197	-4.085221	5.57	346.8	2014-05-07	18:58:36
1106	50.316248	-4.085234	5.71	350.9	2014-05-07	18:58:37
1107	50.316299	-4.085242	5.7	354.1	2014-05-07	18:58:38
1108	50.316354	-4.08525	6.16	354.7	2014-05-07	18:58:39
1109	50.316406	-4.085264	5.88	350.4	2014-05-07	18:58:40
1110	50.316451	-4.085285	5.21	343	2014-05-07	18:58:41
1111	50.316493	-4.085305	4.95	343.3	2014-05-07	18:58:42
1112	50.316535	-4.085322	4.86	345.8	2014-05-07	18:58:43
1113	50.316577	-4.085339	4.77	345.5	2014-05-07	18:58:44
1114	50.316616	-4.085356	4.49	344.2	2014-05-07	18:58:45
1115	50.31665	-4.085377	4.1	338.8	2014-05-07	18:58:46
1116	50.316679	-4.085395	3.45	337.6	2014-05-07	18:58:47
1117	50.316696	-4.085413	2.31	326.6	2014-05-07	18:58:48
1118	50.316703	-4.08544	2.03	290.4	2014-05-07	18:58:49
1119	50.316705	-4.085472	2.28	276.1	2014-05-07	18:58:50
1120	50.316707	-4.085505	2.36	276.3	2014-05-07	18:58:51
1121	50.316709	-4.085538	2.39	276.1	2014-05-07	18:58:52
1122	50.316686	-4.085512	0.23	145	2014-05-07	18:59:06
1123	50.316676	-4.085512	1.05	179.7	2014-05-07	18:59:07
1124	50.316663	-4.085511	1.44	176.9	2014-05-07	18:59:08
1125	50.316649	-4.085513	1.58	185.2	2014-05-07	18:59:09
1126	50.316634	-4.085517	1.73	190.1	2014-05-07	18:59:10
1127	50.316623	-4.08552	1.15	189.9	2014-05-07	18:59:11
1128	50.316615	-4.085519	0.98	176.9	2014-05-07	18:59:12
1129	50.316601	-4.085523	1.5	191.2	2014-05-07	18:59:13
1130	50.316587	-4.085528	1.67	191.1	2014-05-07	18:59:14
1131	50.316577	-4.08553	1.06	186.8	2014-05-07	18:59:15
1132	50.316571	-4.085533	0.78	196	2014-05-07	18:59:16
1133	50.316558	-4.085534	1.42	182.9	2014-05-07	18:59:17
1134	50.316543	-4.085535	1.6	182.1	2014-05-07	18:59:18
1135	50.316532	-4.085536	1.3	185.5	2014-05-07	18:59:19
1136	50.316519	-4.085536	1.45	177.6	2014-05-07	18:59:20
1137	50.316504	-4.085535	1.61	179.8	2014-05-07	18:59:21
1138	50.31649	-4.085535	1.65	179.4	2014-05-07	18:59:22
1139	50.316473	-4.085534	1.82	177.9	2014-05-07	18:59:23
1140	50.316457	-4.085535	1.86	180.7	2014-05-07	18:59:24
1141	50.316448	-4.085531	1.03	164.2	2014-05-07	18:59:25
1142	50.31644	-4.085526	0.89	155.9	2014-05-07	18:59:26
1143	50.316434	-4.085519	0.85	148.4	2014-05-07	18:59:27
1144	50.316433	-4.085519	0.08	136.2	2014-05-07	18:59:28
1145	50.31642	-4.085514	1.51	167.7	2014-05-07	18:59:29
1146	50.316403	-4.085514	1.88	180	2014-05-07	18:59:30
1147	50.316386	-4.085514	1.88	180.5	2014-05-07	18:59:31
1148	50.31637	-4.085511	1.78	172.7	2014-05-07	18:59:32
1149	50.316357	-4.085506	1.57	167.5	2014-05-07	18:59:33
1150	50.316347	-4.0855	1.11	157.9	2014-05-07	18:59:34
1151	50.316341	-4.085495	0.84	152.6	2014-05-07	18:59:35
1152	50.316334	-4.085488	0.93	146.2	2014-05-07	18:59:36
1153	50.316324	-4.085482	1.17	160.6	2014-05-07	18:59:37
1154	50.316312	-4.085479	1.4	169.4	2014-05-07	18:59:38
1155	50.316298	-4.085473	1.59	165.9	2014-05-07	18:59:39
1156	50.316291	-4.085466	0.93	146.5	2014-05-07	18:59:40
1157	50.316284	-4.085458	0.96	141.4	2014-05-07	18:59:41
1158	50.316272	-4.085452	1.46	163.6	2014-05-07	18:59:42
1159	50.316258	-4.085448	1.51	170.7	2014-05-07	18:59:43
1160	50.316248	-4.085442	1.17	156.1	2014-05-07	18:59:44
1161	50.316244	-4.085433	0.79	132.3	2014-05-07	18:59:45
1162	50.316236	-4.085428	0.95	155.3	2014-05-07	18:59:46
1163	50.316224	-4.085425	1.31	172.1	2014-05-07	18:59:47
1164	50.316213	-4.085421	1.3	165.7	2014-05-07	18:59:48
1165	50.316203	-4.085417	1.18	168.3	2014-05-07	18:59:49
1166	50.316193	-4.085414	1.15	167.1	2014-05-07	18:59:50
1167	50.316185	-4.085406	1.05	145.8	2014-05-07	18:59:51
1168	50.316175	-4.085396	1.31	149	2014-05-07	18:59:52
1169	50.316162	-4.085388	1.56	158.4	2014-05-07	18:59:53
1170	50.316151	-4.085382	1.29	161.7	2014-05-07	18:59:54
1171	50.316138	-4.085379	1.42	169.6	2014-05-07	18:59:55
1172	50.316127	-4.085374	1.29	163.9	2014-05-07	18:59:56
1173	50.316118	-4.085366	1.17	152.1	2014-05-07	18:59:57
1174	50.31611	-4.085358	1.04	148.3	2014-05-07	18:59:58
1175	50.316101	-4.085352	1.03	153.3	2014-05-07	18:59:59
1176	50.316092	-4.085348	1.08	165.6	2014-05-07	19:00:00
1177	50.316083	-4.085347	1.02	175.6	2014-05-07	19:00:01
1178	50.316069	-4.085345	1.57	175.6	2014-05-07	19:00:02
1179	50.316056	-4.085345	1.44	178.8	2014-05-07	19:00:03
1180	50.316052	-4.085344	0.44	169	2014-05-07	19:00:04
1181	50.316052	-4.085343	0.03	108.6	2014-05-07	19:00:05
1182	50.316042	-4.085342	1.08	175.9	2014-05-07	19:00:06
1183	50.316031	-4.085342	1.26	178.6	2014-05-07	19:00:07
1184	50.316019	-4.08534	1.35	175.4	2014-05-07	19:00:08
1185	50.316012	-4.085336	0.86	159.3	2014-05-07	19:00:09
1186	50.316003	-4.085333	0.97	167.2	2014-05-07	19:00:10
1187	50.315989	-4.085331	1.61	176	2014-05-07	19:00:11
1188	50.315979	-4.08533	1.06	175.8	2014-05-07	19:00:12
1189	50.315975	-4.085328	0.51	162.9	2014-05-07	19:00:13
1190	50.315966	-4.085328	1.04	180	2014-05-07	19:00:14
1191	50.315951	-4.085331	1.58	186.9	2014-05-07	19:00:15
1192	50.315941	-4.085332	1.17	184.7	2014-05-07	19:00:16
1193	50.315934	-4.085333	0.79	186.9	2014-05-07	19:00:17
1194	50.315924	-4.085338	1.14	195.7	2014-05-07	19:00:18
1195	50.315912	-4.085341	1.32	189.9	2014-05-07	19:00:19
1196	50.315901	-4.085344	1.3	190.1	2014-05-07	19:00:20
1197	50.315891	-4.085348	1.08	192.7	2014-05-07	19:00:21
1198	50.315884	-4.085348	0.81	184.7	2014-05-07	19:00:22
1199	50.31588	-4.085345	0.54	154.4	2014-05-07	19:00:23
1200	50.315881	-4.085343	0.22	41.5	2014-05-07	19:00:24
1201	50.315887	-4.085336	0.78	42.2	2014-05-07	19:00:25
1202	50.315885	-4.085332	0.35	127.5	2014-05-07	19:00:26
1203	50.315879	-4.08533	0.65	167.3	2014-05-07	19:00:27
1204	50.315876	-4.085327	0.42	146.7	2014-05-07	19:00:28
1205	50.315876	-4.085326	0.06	5	2014-05-07	19:00:29
1206	50.315875	-4.085322	0.33	120.4	2014-05-07	19:00:30
1207	50.315875	-4.085323	0.03	308.1	2014-05-07	19:00:31
1208	50.315883	-4.085314	1.12	34.1	2014-05-07	19:00:32
1209	50.315891	-4.085306	1.01	34	2014-05-07	19:00:33
1210	50.315892	-4.0853	0.43	73.8	2014-05-07	19:00:34
1211	50.315886	-4.085297	0.65	158	2014-05-07	19:00:35
1212	50.315879	-4.0853	0.88	196.2	2014-05-07	19:00:36
1213	50.315875	-4.085307	0.67	227.8	2014-05-07	19:00:37
1214	50.315878	-4.085313	0.53	305.6	2014-05-07	19:00:38
1215	50.315887	-4.085315	1.02	350.9	2014-05-07	19:00:39
1216	50.3159	-4.085312	1.49	9.4	2014-05-07	19:00:40
1217	50.315925	-4.0853	2.95	16.9	2014-05-07	19:00:41
1218	50.315958	-4.08528	3.93	21.6	2014-05-07	19:00:42
1219	50.315985	-4.085259	3.36	25.3	2014-05-07	19:00:43
1220	50.316	-4.085246	1.87	31	2014-05-07	19:00:44
1221	50.316002	-4.085242	0.39	42.8	2014-05-07	19:00:45
1222	50.316002	-4.085242	0.01	60.6	2014-05-07	19:00:47
1223	50.316004	-4.085235	0.53	73.6	2014-05-07	19:00:48
1224	50.316004	-4.085232	0.18	78	2014-05-07	19:00:49
1225	50.316005	-4.085231	0.07	28.3	2014-05-07	19:00:51
1226	50.316004	-4.085226	0.42	113.8	2014-05-07	19:00:52
1227	50.316002	-4.085221	0.38	115.8	2014-05-07	19:00:53
1228	50.316002	-4.085221	0.02	180	2014-05-07	19:00:54
1229	50.316004	-4.085214	0.54	62.5	2014-05-07	19:00:55
1230	50.316005	-4.08521	0.31	68.5	2014-05-07	19:00:56
1231	50.316007	-4.085203	0.55	72.2	2014-05-07	19:00:57
1232	50.316009	-4.085196	0.53	66.4	2014-05-07	19:00:58
1233	50.316009	-4.08519	0.39	87.2	2014-05-07	19:00:59
1234	50.31601	-4.085186	0.33	61.4	2014-05-07	19:01:00
1235	50.316011	-4.085185	0.05	72.7	2014-05-07	19:01:02
1236	50.31601	-4.085185	0.06	197.4	2014-05-07	19:01:03
1237	50.31601	-4.085185	0.06	131.7	2014-05-07	19:01:04
1238	50.316009	-4.085184	0.06	117.3	2014-05-07	19:01:05
1239	50.316004	-4.08519	0.78	215.9	2014-05-07	19:01:06
1240	50.315997	-4.085195	0.88	203.6	2014-05-07	19:01:07
1241	50.31599	-4.085202	0.93	213.2	2014-05-07	19:01:08
1242	50.315985	-4.085209	0.69	226.1	2014-05-07	19:01:09
1243	50.315982	-4.085215	0.53	224	2014-05-07	19:01:10
1244	50.315977	-4.085221	0.7	219.6	2014-05-07	19:01:11
1245	50.315969	-4.085228	1.01	210.8	2014-05-07	19:01:12
1246	50.315961	-4.085234	0.96	207.2	2014-05-07	19:01:13
1247	50.315953	-4.085239	0.97	200.6	2014-05-07	19:01:14
1248	50.315944	-4.085246	1.11	205.5	2014-05-07	19:01:15
1249	50.315934	-4.085252	1.24	200.6	2014-05-07	19:01:16
1250	50.315927	-4.085257	0.89	204.2	2014-05-07	19:01:17
1251	50.315917	-4.085263	1.12	203.5	2014-05-07	19:01:18
1252	50.315905	-4.085269	1.48	195.8	2014-05-07	19:01:19
1253	50.315894	-4.085274	1.28	197.1	2014-05-07	19:01:20
1254	50.315885	-4.085281	1.01	205.8	2014-05-07	19:01:21
1255	50.315876	-4.085286	1.09	201.4	2014-05-07	19:01:22
1256	50.315867	-4.085294	1.14	208.8	2014-05-07	19:01:23
1257	50.315858	-4.085302	1.17	208.2	2014-05-07	19:01:24
1258	50.315851	-4.085309	0.96	210.5	2014-05-07	19:01:25
1259	50.315844	-4.085314	0.8	206.5	2014-05-07	19:01:26
1260	50.315836	-4.085315	0.87	188.3	2014-05-07	19:01:27
1261	50.315833	-4.085313	0.39	155.7	2014-05-07	19:01:28
1262	50.315832	-4.085306	0.52	100.5	2014-05-07	19:01:29
1263	50.31583	-4.085303	0.37	144.4	2014-05-07	19:01:30
1264	50.315825	-4.085301	0.59	162.9	2014-05-07	19:01:31
1265	50.31582	-4.085301	0.51	180	2014-05-07	19:01:32
1266	50.31582	-4.085295	0.37	97.3	2014-05-07	19:01:33
1267	50.315823	-4.085287	0.73	54.8	2014-05-07	19:01:34
1268	50.315827	-4.085281	0.55	47.3	2014-05-07	19:01:35
1269	50.315827	-4.085281	0.01	150.4	2014-05-07	19:01:36
1270	50.315826	-4.085281	0.04	161.8	2014-05-07	19:01:37
1271	50.315826	-4.085281	0.07	143.5	2014-05-07	19:01:38
1272	50.315826	-4.08528	0.06	131.7	2014-05-07	19:01:39
1273	50.315825	-4.085279	0.07	112.8	2014-05-07	19:01:40
1274	50.315827	-4.085271	0.57	73.9	2014-05-07	19:01:41
1275	50.315823	-4.085268	0.48	149.3	2014-05-07	19:01:42
1276	50.315818	-4.085266	0.58	165.7	2014-05-07	19:01:43
1277	50.315812	-4.085263	0.72	165.6	2014-05-07	19:01:44
1278	50.315809	-4.085259	0.43	137.4	2014-05-07	19:01:45
1279	50.315808	-4.085257	0.19	113.4	2014-05-07	19:01:46
1280	50.315809	-4.085249	0.53	78.8	2014-05-07	19:01:47
1281	50.315807	-4.085241	0.65	111.8	2014-05-07	19:01:48
1282	50.315808	-4.085233	0.55	83.1	2014-05-07	19:01:49
1283	50.315809	-4.085226	0.56	68.4	2014-05-07	19:01:50
1284	50.31581	-4.08522	0.43	80	2014-05-07	19:01:51
1285	50.31581	-4.085219	0.09	107.3	2014-05-07	19:01:52
1286	50.315809	-4.085213	0.4	99.5	2014-05-07	19:01:53
1287	50.315806	-4.08521	0.44	142.2	2014-05-07	19:01:54
1288	50.315804	-4.085206	0.35	127.5	2014-05-07	19:01:55
1289	50.315804	-4.085201	0.31	98.5	2014-05-07	19:01:56
1290	50.315805	-4.085195	0.47	77.4	2014-05-07	19:01:57
1291	50.315804	-4.085189	0.41	93.9	2014-05-07	19:01:58
1292	50.315801	-4.085184	0.49	132	2014-05-07	19:01:59
1293	50.315799	-4.085181	0.32	134.7	2014-05-07	19:02:00
1294	50.315801	-4.085174	0.53	75.7	2014-05-07	19:02:01
1295	50.315803	-4.085167	0.53	61.5	2014-05-07	19:02:02
1296	50.315802	-4.085163	0.32	103.3	2014-05-07	19:02:03
1297	50.315802	-4.085162	0.02	53.6	2014-05-07	19:02:04
1298	50.315806	-4.085154	0.72	52.2	2014-05-07	19:02:05
1299	50.315809	-4.085151	0.42	40.9	2014-05-07	19:02:06
1300	50.315814	-4.085152	0.57	350.9	2014-05-07	19:02:07
1301	50.315821	-4.085155	0.82	346	2014-05-07	19:02:08
1302	50.315829	-4.085159	0.95	339.1	2014-05-07	19:02:09
1303	50.315837	-4.085168	1.03	325.2	2014-05-07	19:02:10
1304	50.315846	-4.085179	1.32	323.7	2014-05-07	19:02:11
1305	50.315862	-4.085184	1.75	346.4	2014-05-07	19:02:12
1306	50.315885	-4.085186	2.55	357.7	2014-05-07	19:02:13
1307	50.315917	-4.085185	3.58	1	2014-05-07	19:02:14
1308	50.315957	-4.085176	4.48	8.5	2014-05-07	19:02:15
1309	50.316004	-4.085172	5.24	2.9	2014-05-07	19:02:16
1310	50.316053	-4.085177	5.56	356.3	2014-05-07	19:02:17
1311	50.316101	-4.08519	5.38	349.9	2014-05-07	19:02:18
1312	50.316146	-4.085205	5.12	347.8	2014-05-07	19:02:19
1313	50.31619	-4.085225	5.08	344.2	2014-05-07	19:02:20
1314	50.316235	-4.085248	5.29	341.6	2014-05-07	19:02:21
1315	50.316279	-4.085274	5.26	340	2014-05-07	19:02:22
1316	50.316323	-4.085297	5.16	341.3	2014-05-07	19:02:23
1317	50.316371	-4.085317	5.52	345.1	2014-05-07	19:02:24
1318	50.316423	-4.085341	5.98	343.4	2014-05-07	19:02:25
1319	50.316466	-4.085371	5.28	336.5	2014-05-07	19:02:26
1320	50.316505	-4.085402	4.85	332.6	2014-05-07	19:02:27
1321	50.316546	-4.085431	4.97	335.8	2014-05-07	19:02:28
1322	50.316589	-4.085453	5.04	341.7	2014-05-07	19:02:29
1323	50.316636	-4.085472	5.44	346	2014-05-07	19:02:30
1324	50.316682	-4.085488	5.29	347	2014-05-07	19:02:31
1325	50.316725	-4.085504	4.91	347.1	2014-05-07	19:02:32
1326	50.316767	-4.085517	4.77	349	2014-05-07	19:02:33
1327	50.316804	-4.085529	4.15	348.1	2014-05-07	19:02:34
1328	50.316832	-4.085537	3.2	349.1	2014-05-07	19:02:35
1329	50.316848	-4.085541	1.73	351.9	2014-05-07	19:02:36
1330	50.316847	-4.085539	0.12	118.7	2014-05-07	19:02:37
1331	50.316849	-4.08554	0.17	351.8	2014-05-07	19:02:38
1332	50.316847	-4.085544	0.39	242.9	2014-05-07	19:02:39
1333	50.316847	-4.085554	0.66	267.6	2014-05-07	19:02:40
1334	50.316846	-4.085556	0.2	250.4	2014-05-07	19:02:41
1335	50.316833	-4.085562	1.47	196.9	2014-05-07	19:02:42
1336	50.316819	-4.085567	1.64	192.6	2014-05-07	19:02:43
1337	50.316806	-4.085568	1.45	180.9	2014-05-07	19:02:44
1338	50.316792	-4.085568	1.56	180.7	2014-05-07	19:02:45
1339	50.316774	-4.085571	1.98	186.1	2014-05-07	19:02:46
1340	50.316755	-4.085573	2.17	184.6	2014-05-07	19:02:47
1341	50.31675	-4.085571	0.55	160.5	2014-05-07	19:02:48
1342	50.316753	-4.085566	0.45	45.4	2014-05-07	19:02:49
1343	50.316749	-4.085566	0.47	178.5	2014-05-07	19:02:50
1344	50.316748	-4.085566	0.09	161	2014-05-07	19:02:51
1345	50.316737	-4.085565	1.21	178.9	2014-05-07	19:02:52
1346	50.316722	-4.085565	1.71	180.2	2014-05-07	19:02:53
1347	50.316706	-4.085566	1.79	181.3	2014-05-07	19:02:54
1348	50.316695	-4.085568	1.25	186.3	2014-05-07	19:02:55
1349	50.316683	-4.085572	1.35	193.3	2014-05-07	19:02:56
1350	50.316666	-4.085575	1.84	186.9	2014-05-07	19:02:57
1351	50.316656	-4.085573	1.21	171.2	2014-05-07	19:02:58
1352	50.316655	-4.085572	0.06	138.1	2014-05-07	19:02:59
1353	50.316639	-4.085574	1.81	184.7	2014-05-07	19:03:00
1354	50.316621	-4.085575	2.04	180.7	2014-05-07	19:03:01
1355	50.316609	-4.085573	1.31	175.1	2014-05-07	19:03:02
1356	50.316608	-4.085573	0.09	171.9	2014-05-07	19:03:03
1357	50.316596	-4.085575	1.34	186.1	2014-05-07	19:03:04
1358	50.316581	-4.085578	1.7	188.5	2014-05-07	19:03:05
1359	50.316563	-4.085582	2.05	186.2	2014-05-07	19:03:06
1360	50.316548	-4.085586	1.66	192	2014-05-07	19:03:07
1361	50.316536	-4.085592	1.38	196	2014-05-07	19:03:08
1362	50.316522	-4.085595	1.66	187.3	2014-05-07	19:03:09
1363	50.316506	-4.085598	1.78	188.5	2014-05-07	19:03:10
1364	50.316492	-4.085602	1.54	189.3	2014-05-07	19:03:11
1365	50.316492	-4.085603	0.07	253.9	2014-05-07	19:03:12
1366	50.316494	-4.085603	0.21	351.7	2014-05-07	19:03:13
1367	50.316493	-4.085603	0.12	168.7	2014-05-07	19:03:14
1368	50.316478	-4.085603	1.6	180.6	2014-05-07	19:03:15
1369	50.316463	-4.085602	1.76	176.9	2014-05-07	19:03:16
1370	50.316447	-4.085599	1.76	174	2014-05-07	19:03:17
1371	50.316428	-4.085594	2.13	170	2014-05-07	19:03:18
1372	50.316412	-4.085585	1.95	160.7	2014-05-07	19:03:19
1373	50.316397	-4.085577	1.69	160.2	2014-05-07	19:03:20
1374	50.316388	-4.085566	1.32	145.7	2014-05-07	19:03:21
1375	50.31638	-4.085555	1.21	135.5	2014-05-07	19:03:22
1376	50.316372	-4.085544	1.09	138.7	2014-05-07	19:03:23
1377	50.316364	-4.085534	1.19	143.3	2014-05-07	19:03:24
1378	50.316349	-4.085527	1.72	163.1	2014-05-07	19:03:25
1379	50.316333	-4.085522	1.83	168.7	2014-05-07	19:03:26
1380	50.316317	-4.085514	1.85	162.4	2014-05-07	19:03:27
1381	50.316305	-4.085504	1.56	152.4	2014-05-07	19:03:28
1382	50.316292	-4.085498	1.49	163.3	2014-05-07	19:03:29
1383	50.316278	-4.085498	1.54	179.3	2014-05-07	19:03:30
1384	50.316273	-4.085501	0.66	199.5	2014-05-07	19:03:31
1385	50.316273	-4.085501	0.03	12.9	2014-05-07	19:03:32
1386	50.316275	-4.0855	0.26	12	2014-05-07	19:03:33
1387	50.316277	-4.0855	0.24	4.2	2014-05-07	19:03:34
1388	50.316278	-4.085498	0.19	53	2014-05-07	19:03:35
1389	50.316272	-4.08549	0.85	139.6	2014-05-07	19:03:36
1390	50.316265	-4.085481	1.08	140.5	2014-05-07	19:03:37
1391	50.316259	-4.085471	0.99	136.6	2014-05-07	19:03:38
1392	50.316251	-4.085462	1.08	144.5	2014-05-07	19:03:39
1393	50.316241	-4.085455	1.18	152.3	2014-05-07	19:03:40
1394	50.316234	-4.085445	1.02	140.1	2014-05-07	19:03:41
1395	50.316225	-4.085438	1.13	151.2	2014-05-07	19:03:42
1396	50.316213	-4.085432	1.38	164.5	2014-05-07	19:03:43
1397	50.316202	-4.085429	1.32	168.3	2014-05-07	19:03:44
1398	50.31619	-4.085423	1.37	162.5	2014-05-07	19:03:45
1399	50.31618	-4.085415	1.21	154.1	2014-05-07	19:03:46
1400	50.316172	-4.085407	1.14	147.2	2014-05-07	19:03:47
1401	50.31616	-4.085399	1.37	157.8	2014-05-07	19:03:48
1402	50.316146	-4.085394	1.58	165	2014-05-07	19:03:49
1403	50.31613	-4.085389	1.87	169.5	2014-05-07	19:03:50
1404	50.316114	-4.085384	1.86	168.3	2014-05-07	19:03:51
1405	50.316109	-4.08538	0.62	152.5	2014-05-07	19:03:52
1406	50.316108	-4.085378	0.14	141.5	2014-05-07	19:03:53
1407	50.316099	-4.085371	1.03	151.6	2014-05-07	19:03:54
1408	50.316094	-4.085363	0.88	137.2	2014-05-07	19:03:55
1409	50.31609	-4.085353	0.83	117.6	2014-05-07	19:03:56
1410	50.316083	-4.085348	0.9	158.3	2014-05-07	19:03:57
1411	50.316068	-4.085347	1.65	176.5	2014-05-07	19:03:58
1412	50.316054	-4.085343	1.58	171.1	2014-05-07	19:03:59
1413	50.316041	-4.085338	1.45	166	2014-05-07	19:04:00
1414	50.316035	-4.08533	0.92	139.6	2014-05-07	19:04:01
1415	50.316031	-4.085323	0.63	131.7	2014-05-07	19:04:02
1416	50.316024	-4.085319	0.9	158.3	2014-05-07	19:04:03
1417	50.316015	-4.085313	1.06	159.7	2014-05-07	19:04:04
1418	50.316006	-4.085305	1.11	148.2	2014-05-07	19:04:05
1419	50.315997	-4.085299	1.16	157.4	2014-05-07	19:04:06
1420	50.315984	-4.085298	1.42	178.8	2014-05-07	19:04:07
1421	50.315972	-4.085298	1.31	178.2	2014-05-07	19:04:08
1422	50.315965	-4.08529	0.96	146	2014-05-07	19:04:09
1423	50.31596	-4.085282	0.82	136.8	2014-05-07	19:04:10
1424	50.315952	-4.085277	0.93	155.8	2014-05-07	19:04:11
1425	50.315945	-4.085275	0.75	169.9	2014-05-07	19:04:12
1426	50.315938	-4.085275	0.88	177.7	2014-05-07	19:04:13
1427	50.315927	-4.085274	1.18	177.4	2014-05-07	19:04:14
1428	50.315916	-4.085274	1.27	179.5	2014-05-07	19:04:15
1429	50.315909	-4.08527	0.78	159.8	2014-05-07	19:04:16
1430	50.315904	-4.085267	0.62	160.4	2014-05-07	19:04:17
1431	50.315894	-4.085266	1.06	177.1	2014-05-07	19:04:18
1432	50.315886	-4.085264	0.9	169.3	2014-05-07	19:04:19
1433	50.31588	-4.085257	0.83	144.7	2014-05-07	19:04:20
1434	50.315874	-4.085248	0.92	137.1	2014-05-07	19:04:21
1435	50.315867	-4.085243	0.92	154	2014-05-07	19:04:22
1436	50.315861	-4.085237	0.75	144.3	2014-05-07	19:04:23
1437	50.315858	-4.085232	0.46	139.3	2014-05-07	19:04:24
1438	50.31586	-4.08523	0.23	43.7	2014-05-07	19:04:25
1439	50.315864	-4.085225	0.29	39.9	2014-05-07	19:04:27
1440	50.315859	-4.08522	0.6	141.6	2014-05-07	19:04:28
1441	50.315858	-4.085214	0.41	112.7	2014-05-07	19:04:29
1442	50.315859	-4.085207	0.25	80.5	2014-05-07	19:04:31
1443	50.31586	-4.085207	0.05	26.4	2014-05-07	19:04:33
1444	50.31586	-4.085206	0.06	70.7	2014-05-07	19:04:34
1445	50.315861	-4.085199	0.5	78.2	2014-05-07	19:04:35
1446	50.315859	-4.085193	0.24	110.9	2014-05-07	19:04:37
1447	50.315859	-4.085187	0.2	88.7	2014-05-07	19:04:39
1448	50.315855	-4.08519	0.53	205.5	2014-05-07	19:04:40
1449	50.315855	-4.08519	0.06	128.5	2014-05-07	19:04:41
1450	50.315855	-4.08519	0.01	144.3	2014-05-07	19:04:42
1451	50.31585	-4.085199	0.84	230.7	2014-05-07	19:04:43
1452	50.315845	-4.085209	0.91	230.6	2014-05-07	19:04:44
1453	50.315843	-4.085217	0.66	252.6	2014-05-07	19:04:45
1454	50.315843	-4.085227	0.69	267.6	2014-05-07	19:04:46
1455	50.315845	-4.085225	0.33	30.8	2014-05-07	19:04:47
1456	50.315847	-4.085219	0.24	65.8	2014-05-07	19:04:49
1457	50.315847	-4.085219	0.02	198.7	2014-05-07	19:04:50
1458	50.315854	-4.085221	0.87	351.7	2014-05-07	19:04:51
1459	50.315871	-4.085214	1.89	14.4	2014-05-07	19:04:52
1460	50.315896	-4.0852	2.96	20	2014-05-07	19:04:53
1461	50.315921	-4.085187	2.97	17.4	2014-05-07	19:04:54
1462	50.315939	-4.085175	2.17	22.6	2014-05-07	19:04:55
1463	50.315946	-4.085165	1.05	42.7	2014-05-07	19:04:56
1464	50.315948	-4.08516	0.43	60.2	2014-05-07	19:04:57
1465	50.315946	-4.085157	0.14	133.5	2014-05-07	19:04:59
1466	50.315946	-4.085158	0.02	270	2014-05-07	19:05:00
1467	50.315946	-4.085157	0.04	102	2014-05-07	19:05:01
1468	50.315947	-4.085156	0.13	39.1	2014-05-07	19:05:02
1469	50.315947	-4.085156	0.08	212.6	2014-05-07	19:05:03
1470	50.315948	-4.085159	0.28	315	2014-05-07	19:05:04
1471	50.315961	-4.085154	1.4	15.5	2014-05-07	19:05:05
1472	50.315988	-4.085143	3.11	13.7	2014-05-07	19:05:06
1473	50.316024	-4.085131	4.1	12.1	2014-05-07	19:05:07
1474	50.316063	-4.085115	4.46	15.5	2014-05-07	19:05:08
1475	50.316098	-4.085101	4.03	14	2014-05-07	19:05:09
1476	50.316118	-4.085089	2.46	20.4	2014-05-07	19:05:10
1477	50.316123	-4.085079	0.88	53.6	2014-05-07	19:05:11
1478	50.316121	-4.085078	0.25	160.3	2014-05-07	19:05:12
1479	50.316121	-4.085078	0.06	337.1	2014-05-07	19:05:13
1480	50.316119	-4.085087	0.65	250	2014-05-07	19:05:14
1481	50.316112	-4.085099	1.19	225.7	2014-05-07	19:05:15
1482	50.316104	-4.085109	1.17	219.7	2014-05-07	19:05:16
1483	50.316097	-4.085118	1.04	219.7	2014-05-07	19:05:17
1484	50.316087	-4.08513	1.33	216.9	2014-05-07	19:05:18
1485	50.316076	-4.085139	1.35	208.9	2014-05-07	19:05:19
1486	50.316066	-4.085147	1.3	205.2	2014-05-07	19:05:20
1487	50.316054	-4.085154	1.38	201.5	2014-05-07	19:05:21
1488	50.316044	-4.08516	1.25	201.2	2014-05-07	19:05:22
1489	50.316033	-4.085171	1.47	211.6	2014-05-07	19:05:23
1490	50.316018	-4.085186	1.99	212.3	2014-05-07	19:05:24
1491	50.316002	-4.085201	2.06	210.7	2014-05-07	19:05:25
1492	50.315994	-4.085212	1.16	223.6	2014-05-07	19:05:26
1493	50.315988	-4.085218	0.79	212.9	2014-05-07	19:05:27
1494	50.315978	-4.085226	1.28	206.9	2014-05-07	19:05:28
1495	50.315967	-4.085234	1.36	204.5	2014-05-07	19:05:29
1496	50.315958	-4.085242	1.14	208.3	2014-05-07	19:05:30
1497	50.315948	-4.085247	1.19	199.3	2014-05-07	19:05:31
1498	50.315936	-4.085255	1.39	203.8	2014-05-07	19:05:32
1499	50.315924	-4.085265	1.51	207.8	2014-05-07	19:05:33
1500	50.315917	-4.085268	0.44	194.5	2014-05-07	19:05:35
1501	50.315916	-4.085268	0.03	147.4	2014-05-07	19:05:36
1502	50.315916	-4.085268	0.04	170.4	2014-05-07	19:05:37
1503	50.315918	-4.085278	0.74	285.3	2014-05-07	19:05:38
1504	50.315927	-4.085287	1.25	329.5	2014-05-07	19:05:39
1505	50.31595	-4.085284	2.48	5.1	2014-05-07	19:05:40
1506	50.315983	-4.085263	4.03	21.5	2014-05-07	19:05:41
1507	50.316018	-4.085236	4.33	26	2014-05-07	19:05:42
1508	50.31604	-4.085219	2.7	26	2014-05-07	19:05:43
1509	50.316045	-4.085214	0.66	34.3	2014-05-07	19:05:44
1510	50.316045	-4.085214	0.02	119.4	2014-05-07	19:05:45
1511	50.316041	-4.085213	0.46	169.7	2014-05-07	19:05:46
1512	50.316037	-4.08521	0.44	157.9	2014-05-07	19:05:47
1513	50.316033	-4.085209	0.43	169.5	2014-05-07	19:05:48
1514	50.316029	-4.085211	0.5	190.2	2014-05-07	19:05:49
1515	50.316023	-4.085214	0.67	202.6	2014-05-07	19:05:50
1516	50.316017	-4.08522	0.84	209.5	2014-05-07	19:05:51
1517	50.316009	-4.085224	0.9	198.1	2014-05-07	19:05:52
1518	50.316003	-4.08523	0.77	214.8	2014-05-07	19:05:53
1519	50.316001	-4.085236	0.51	238.1	2014-05-07	19:05:54
1520	50.316	-4.08524	0.3	253.7	2014-05-07	19:05:55
1521	50.315997	-4.085245	0.51	222.7	2014-05-07	19:05:56
1522	50.315989	-4.085253	1.07	212	2014-05-07	19:05:57
1523	50.315979	-4.08526	1.19	205.8	2014-05-07	19:05:58
1524	50.315973	-4.085266	0.8	212.5	2014-05-07	19:05:59
1525	50.315971	-4.085273	0.56	240.3	2014-05-07	19:06:00
1526	50.315963	-4.085282	1.05	217.2	2014-05-07	19:06:01
1527	50.315953	-4.085292	1.32	210.6	2014-05-07	19:06:02
1528	50.315945	-4.085301	1.11	217.2	2014-05-07	19:06:03
1529	50.31594	-4.085311	0.84	232.4	2014-05-07	19:06:04
1530	50.315937	-4.085318	0.61	239.6	2014-05-07	19:06:05
1531	50.315933	-4.085326	0.72	228.4	2014-05-07	19:06:06
1532	50.315926	-4.085334	0.95	217.1	2014-05-07	19:06:07
1533	50.31592	-4.085342	0.96	219.2	2014-05-07	19:06:08
1534	50.315913	-4.085351	1.03	219.5	2014-05-07	19:06:09
1535	50.315905	-4.08536	1.02	218.2	2014-05-07	19:06:10
1536	50.315902	-4.085367	0.64	230.3	2014-05-07	19:06:11
1537	50.3159	-4.085377	0.71	250.7	2014-05-07	19:06:12
1538	50.315898	-4.085385	0.66	252.8	2014-05-07	19:06:13
1539	50.315893	-4.085397	0.94	236.9	2014-05-07	19:06:14
1540	50.315888	-4.085407	0.95	228.8	2014-05-07	19:06:15
1541	50.315886	-4.085415	0.6	253	2014-05-07	19:06:16
1542	50.315886	-4.08542	0.38	271.5	2014-05-07	19:06:17
1543	50.31588	-4.085427	0.86	214.6	2014-05-07	19:06:18
1544	50.31587	-4.085433	1.18	201.7	2014-05-07	19:06:19
1545	50.315861	-4.085436	1.01	191.6	2014-05-07	19:06:20
1546	50.315851	-4.085437	1.13	185.4	2014-05-07	19:06:21
1547	50.315839	-4.085442	1.36	192.7	2014-05-07	19:06:22
1548	50.315828	-4.085446	1.21	195.9	2014-05-07	19:06:23
1549	50.315822	-4.085453	0.88	215.2	2014-05-07	19:06:24
1550	50.315815	-4.085458	0.8	204.2	2014-05-07	19:06:25
1551	50.315807	-4.08546	1	189.9	2014-05-07	19:06:26
1552	50.315805	-4.085457	0.33	128.7	2014-05-07	19:06:27
1553	50.315806	-4.08545	0.5	69.4	2014-05-07	19:06:28
1554	50.315807	-4.08545	0.04	39	2014-05-07	19:06:29
1555	50.315806	-4.085449	0.06	152.3	2014-05-07	19:06:30
1556	50.315803	-4.085448	0.16	159.3	2014-05-07	19:06:32
1557	50.315803	-4.085447	0.04	133	2014-05-07	19:06:33
1558	50.3158	-4.085442	0.53	134.8	2014-05-07	19:06:34
1559	50.3158	-4.085434	0.57	85.3	2014-05-07	19:06:35
1560	50.315804	-4.085427	0.65	53.2	2014-05-07	19:06:36
1561	50.31581	-4.085422	0.74	25.9	2014-05-07	19:06:37
1562	50.315814	-4.085425	0.56	340	2014-05-07	19:06:38
1563	50.315818	-4.085433	0.66	304.2	2014-05-07	19:06:39
1564	50.315824	-4.08544	0.85	319	2014-05-07	19:06:40
1565	50.315831	-4.085445	0.92	340.7	2014-05-07	19:06:41
1566	50.315849	-4.085434	2.15	21	2014-05-07	19:06:42
1567	50.315874	-4.08541	3.25	31.4	2014-05-07	19:06:43
1568	50.315889	-4.085386	2.43	45.7	2014-05-07	19:06:44
1569	50.315897	-4.085367	1.57	56.9	2014-05-07	19:06:45
1570	50.315901	-4.085358	0.76	56.6	2014-05-07	19:06:46
1571	50.315905	-4.085354	0.52	35.9	2014-05-07	19:06:47
1572	50.31591	-4.085354	0.57	1.9	2014-05-07	19:06:48
1573	50.315917	-4.085353	0.79	3.9	2014-05-07	19:06:49
1574	50.315932	-4.085344	1.76	21.9	2014-05-07	19:06:50
1575	50.315956	-4.08533	2.86	19.6	2014-05-07	19:06:51
1576	50.315988	-4.085314	3.8	18.1	2014-05-07	19:06:52
1577	50.316027	-4.085294	4.55	17.5	2014-05-07	19:06:53
1578	50.31607	-4.085277	4.91	14.6	2014-05-07	19:06:54
1579	50.316113	-4.085257	4.99	16.2	2014-05-07	19:06:55
1580	50.316157	-4.085238	5.05	15.9	2014-05-07	19:06:56
1581	50.316202	-4.085224	5.2	11	2014-05-07	19:06:57
1582	50.316252	-4.085228	5.57	356.9	2014-05-07	19:06:58
1583	50.316303	-4.085255	6	341.3	2014-05-07	19:06:59
1584	50.316351	-4.085292	5.89	333.7	2014-05-07	19:07:00
1585	50.316397	-4.08533	5.81	332.6	2014-05-07	19:07:01
1586	50.316443	-4.085367	5.74	332.4	2014-05-07	19:07:02
1587	50.316488	-4.085405	5.75	332	2014-05-07	19:07:03
1588	50.316811	-4.08565	5.7	334.1	2014-05-07	19:07:10
1589	50.316796	-4.085474	6.3	97.6	2014-05-07	19:07:12
1590	50.316724	-4.085406	9.31	148.6	2014-05-07	19:07:13
1591	50.316671	-4.085369	6.48	156.2	2014-05-07	19:07:14
1592	50.316581	-4.085326	10.55	163	2014-05-07	19:07:15
1593	50.316497	-4.085297	9.51	167.5	2014-05-07	19:07:16
1594	50.316446	-4.085291	5.65	175.4	2014-05-07	19:07:17
1595	50.316413	-4.085284	3.8	172.2	2014-05-07	19:07:18
1596	50.316395	-4.085273	2.09	159.8	2014-05-07	19:07:19
1597	50.316384	-4.085271	1.3	171.6	2014-05-07	19:07:20
1598	50.31637	-4.085273	1.55	186.4	2014-05-07	19:07:21
1599	50.316351	-4.085279	2.09	192	2014-05-07	19:07:22
1600	50.316334	-4.085288	2	198.9	2014-05-07	19:07:23
1601	50.316316	-4.085294	2.05	190.4	2014-05-07	19:07:24
1602	50.316301	-4.085282	1.85	152.8	2014-05-07	19:07:25
1603	50.316289	-4.085257	2.27	129.2	2014-05-07	19:07:26
1604	50.316275	-4.085233	2.25	132.5	2014-05-07	19:07:27
1605	50.316273	-4.085233	0.12	165.6	2014-05-07	19:07:29
1606	50.316279	-4.085243	1.03	312.7	2014-05-07	19:07:30
1607	50.316286	-4.085252	0.94	320.7	2014-05-07	19:07:31
1608	50.316283	-4.085261	0.7	246.5	2014-05-07	19:07:32
1609	50.316277	-4.085266	0.8	206.4	2014-05-07	19:07:33
1610	50.316267	-4.085273	1.22	205.7	2014-05-07	19:07:34
1611	50.316253	-4.085283	1.66	203.7	2014-05-07	19:07:35
1612	50.316243	-4.085284	1.09	186.6	2014-05-07	19:07:36
1613	50.316238	-4.085283	0.56	167.8	2014-05-07	19:07:37
1614	50.316232	-4.085283	0.66	180	2014-05-07	19:07:38
1615	50.316225	-4.085284	0.85	186.9	2014-05-07	19:07:39
1616	50.316214	-4.085285	1.24	184.1	2014-05-07	19:07:40
1617	50.316204	-4.085283	1.07	169.5	2014-05-07	19:07:41
1618	50.3162	-4.085279	0.53	148	2014-05-07	19:07:42
1619	50.316193	-4.085277	0.83	173.8	2014-05-07	19:07:43
1620	50.316181	-4.085277	1.31	180	2014-05-07	19:07:44
1621	50.316167	-4.085278	1.53	182	2014-05-07	19:07:45
1622	50.316152	-4.085279	1.72	182.2	2014-05-07	19:07:46
1623	50.316142	-4.085279	1.07	178.7	2014-05-07	19:07:47
1624	50.316142	-4.085276	0.21	110.8	2014-05-07	19:07:48
1625	50.316134	-4.085276	0.85	179.2	2014-05-07	19:07:49
1626	50.316123	-4.085276	1.22	180	2014-05-07	19:07:50
1627	50.316119	-4.085272	0.57	149	2014-05-07	19:07:51
1628	50.316121	-4.085268	0.37	40.4	2014-05-07	19:07:52
1629	50.316119	-4.085265	0.36	138.6	2014-05-07	19:07:53
1630	50.316114	-4.085263	0.58	168.1	2014-05-07	19:07:54
1631	50.316111	-4.085265	0.32	198.2	2014-05-07	19:07:55
1632	50.316104	-4.085266	0.75	187.7	2014-05-07	19:07:56
1633	50.316098	-4.085266	0.7	179.5	2014-05-07	19:07:57
1634	50.316093	-4.085267	0.29	187.8	2014-05-07	19:07:59
1635	50.316096	-4.085263	0.49	36.2	2014-05-07	19:08:00
1636	50.316097	-4.085262	0.14	42.9	2014-05-07	19:08:01
1637	50.316102	-4.085257	0.65	31.7	2014-05-07	19:08:02
1638	50.316104	-4.085253	0.34	58.7	2014-05-07	19:08:03
1639	50.316101	-4.085251	0.37	157	2014-05-07	19:08:04
1640	50.316102	-4.085248	0.22	58.7	2014-05-07	19:08:05
1641	50.316105	-4.08524	0.66	60.3	2014-05-07	19:08:06
1642	50.316109	-4.085232	0.76	51.1	2014-05-07	19:08:07
1643	50.316109	-4.085228	0.26	87.8	2014-05-07	19:08:08
1644	50.316107	-4.085229	0.19	194.3	2014-05-07	19:08:09
1645	50.316103	-4.085229	0.49	183.5	2014-05-07	19:08:10
1646	50.316103	-4.085228	0.12	118.7	2014-05-07	19:08:11
1647	50.316102	-4.085228	0.05	207.3	2014-05-07	19:08:12
1648	50.316106	-4.08522	0.71	54	2014-05-07	19:08:13
1649	50.316109	-4.085214	0.5	54.9	2014-05-07	19:08:14
1650	50.316108	-4.085214	0.06	174.2	2014-05-07	19:08:15
1651	50.316109	-4.085213	0.1	49.7	2014-05-07	19:08:16
1652	50.316112	-4.085207	0.58	55.6	2014-05-07	19:08:17
1653	50.316112	-4.085205	0.14	71.1	2014-05-07	19:08:18
1654	50.316119	-4.085194	1.07	45.3	2014-05-07	19:08:19
1655	50.31612	-4.085187	0.53	73.6	2014-05-07	19:08:20
1656	50.316119	-4.085182	0.35	115.3	2014-05-07	19:08:21
1657	50.316119	-4.08518	0.14	71.2	2014-05-07	19:08:22
1658	50.316119	-4.085179	0.07	98	2014-05-07	19:08:23
1659	50.316116	-4.085178	0.38	159.6	2014-05-07	19:08:24
1660	50.316116	-4.085177	0.03	108.6	2014-05-07	19:08:25
1661	50.316116	-4.085177	0.03	107	2014-05-07	19:08:26
1662	50.316115	-4.085176	0.04	125.3	2014-05-07	19:08:28
1663	50.316124	-4.085173	1.02	11.8	2014-05-07	19:08:29
1664	50.316124	-4.085179	0.42	270	2014-05-07	19:08:30
1665	50.316125	-4.085178	0.07	45.5	2014-05-07	19:08:31
1666	50.316125	-4.085177	0.09	102.8	2014-05-07	19:08:32
1667	50.316124	-4.085177	0.02	180	2014-05-07	19:08:33
1668	50.316125	-4.085177	0.1	17.7	2014-05-07	19:08:34
1669	50.316129	-4.085178	0.49	344.6	2014-05-07	19:08:35
1670	50.31613	-4.085179	0.04	319	2014-05-07	19:08:36
1671	50.316121	-4.085188	1.13	214.4	2014-05-07	19:08:37
1672	50.316112	-4.085197	1.25	210.7	2014-05-07	19:08:38
1673	50.316105	-4.085202	0.78	207.3	2014-05-07	19:08:39
1674	50.316102	-4.085205	0.44	209.3	2014-05-07	19:08:40
1675	50.316096	-4.085209	0.76	201.2	2014-05-07	19:08:41
1676	50.316086	-4.085211	1.14	187.2	2014-05-07	19:08:42
1677	50.316081	-4.08521	0.25	172.5	2014-05-07	19:08:44
1678	50.316071	-4.08521	1.14	182.1	2014-05-07	19:08:45
1679	50.316058	-4.085212	1.39	186.2	2014-05-07	19:08:46
1680	50.316045	-4.085213	1.53	181.1	2014-05-07	19:08:47
1681	50.316031	-4.085212	1.55	178.2	2014-05-07	19:08:48
1682	50.316023	-4.085206	1.02	153.6	2014-05-07	19:08:49
1683	50.316016	-4.085204	0.74	170.2	2014-05-07	19:08:50
1684	50.316017	-4.085199	0.42	67.8	2014-05-07	19:08:51
1685	50.316028	-4.085194	1.18	17.3	2014-05-07	19:08:52
1686	50.316038	-4.085193	1.11	2.1	2014-05-07	19:08:53
1687	50.316042	-4.085188	0.63	34.4	2014-05-07	19:08:54
1688	50.316042	-4.085191	0.23	274.8	2014-05-07	19:08:55
1689	50.31604	-4.085195	0.39	218.5	2014-05-07	19:08:56
1690	50.316035	-4.085195	0.5	181.4	2014-05-07	19:08:57
1691	50.316034	-4.08519	0.35	108.4	2014-05-07	19:08:58
1692	50.31604	-4.085186	0.64	23.5	2014-05-07	19:08:59
1693	50.316043	-4.08519	0.45	326.7	2014-05-07	19:09:00
1694	50.316045	-4.085201	0.81	283.3	2014-05-07	19:09:01
1695	50.316047	-4.085215	0.99	283.6	2014-05-07	19:09:02
1696	50.316054	-4.085222	0.95	324.4	2014-05-07	19:09:03
1697	50.31607	-4.085225	1.83	353.1	2014-05-07	19:09:04
1698	50.316098	-4.085223	3.15	3	2014-05-07	19:09:05
1699	50.316135	-4.085212	4.15	10.6	2014-05-07	19:09:06
1700	50.316174	-4.085187	4.69	23	2014-05-07	19:09:07
1701	50.316212	-4.085142	5.29	37	2014-05-07	19:09:08
1702	50.316239	-4.085089	4.85	50.3	2014-05-07	19:09:09
1703	50.316258	-4.085037	4.27	60.5	2014-05-07	19:09:10
1704	50.316281	-4.084986	4.45	55.1	2014-05-07	19:09:11
1705	50.316303	-4.084948	3.61	47.8	2014-05-07	19:09:12
1706	50.31631	-4.084929	1.53	60	2014-05-07	19:09:13
1707	50.316303	-4.084922	0.88	145.5	2014-05-07	19:09:14
1708	50.316293	-4.084918	1.16	164.3	2014-05-07	19:09:15
1709	50.316279	-4.084918	1.59	179.8	2014-05-07	19:09:16
1710	50.316262	-4.08492	1.86	185.7	2014-05-07	19:09:17
1711	50.316247	-4.084926	1.8	193.6	2014-05-07	19:09:18
1712	50.316245	-4.084927	0.15	198.8	2014-05-07	19:09:19
1713	50.316255	-4.084918	1.22	29.9	2014-05-07	19:09:20
1714	50.316263	-4.084909	1.15	36.3	2014-05-07	19:09:21
1715	50.316267	-4.084905	0.54	29.4	2014-05-07	19:09:22
1716	50.316262	-4.084905	0.57	178.8	2014-05-07	19:09:23
1717	50.316258	-4.084905	0.21	179.2	2014-05-07	19:09:25
1718	50.316254	-4.08491	0.6	217.9	2014-05-07	19:09:26
1719	50.316251	-4.084913	0.41	215.3	2014-05-07	19:09:27
1720	50.316247	-4.084915	0.52	192.7	2014-05-07	19:09:28
1721	50.316241	-4.084929	1.19	235.6	2014-05-07	19:09:29
1722	50.316235	-4.08494	1.01	228.8	2014-05-07	19:09:30
1723	50.316241	-4.084942	0.7	345.3	2014-05-07	19:09:31
1724	50.316248	-4.08494	0.79	9.5	2014-05-07	19:09:32
1725	50.316248	-4.08494	0.06	17.7	2014-05-07	19:09:33
1726	50.316243	-4.084948	0.83	226.1	2014-05-07	19:09:34
1727	50.316236	-4.084954	0.87	205.9	2014-05-07	19:09:35
1728	50.316232	-4.084961	0.65	227.7	2014-05-07	19:09:36
1729	50.316229	-4.084967	0.6	233.7	2014-05-07	19:09:37
1730	50.316221	-4.084974	0.95	208	2014-05-07	19:09:38
1731	50.316212	-4.084981	1.17	206.7	2014-05-07	19:09:39
1732	50.316202	-4.084991	1.28	212.6	2014-05-07	19:09:40
1733	50.316193	-4.085	1.22	213.3	2014-05-07	19:09:41
1734	50.316184	-4.085005	1.04	198.3	2014-05-07	19:09:42
1735	50.316177	-4.08501	0.87	204.3	2014-05-07	19:09:43
1736	50.316172	-4.085017	0.77	223.1	2014-05-07	19:09:44
1737	50.316164	-4.085026	1.08	213.6	2014-05-07	19:09:45
1738	50.316157	-4.08503	0.81	204.7	2014-05-07	19:09:46
1739	50.316154	-4.085033	0.46	207	2014-05-07	19:09:47
1740	50.316148	-4.08504	0.78	214.8	2014-05-07	19:09:48
1741	50.316142	-4.085047	0.87	219.6	2014-05-07	19:09:49
1742	50.316136	-4.085054	0.81	216.5	2014-05-07	19:09:50
1743	50.316132	-4.085058	0.5	209.7	2014-05-07	19:09:51
1744	50.316132	-4.085058	0.03	327.4	2014-05-07	19:09:52
1745	50.31612	-4.085072	1.66	216.9	2014-05-07	19:09:53
1746	50.316108	-4.085085	1.69	212.7	2014-05-07	19:09:54
1747	50.316106	-4.085094	0.68	251.5	2014-05-07	19:09:55
1748	50.316105	-4.085104	0.76	267.2	2014-05-07	19:09:56
1749	50.316101	-4.085116	0.92	240.7	2014-05-07	19:09:57
1750	50.316096	-4.085126	0.96	232.1	2014-05-07	19:09:58
1751	50.316088	-4.085141	1.34	228.7	2014-05-07	19:09:59
1752	50.31608	-4.085157	1.48	230.5	2014-05-07	19:10:00
1753	50.316078	-4.085168	0.81	253.9	2014-05-07	19:10:01
1754	50.316076	-4.085178	0.74	254	2014-05-07	19:10:02
1755	50.316066	-4.085192	1.52	223.4	2014-05-07	19:10:03
1756	50.316056	-4.085205	1.39	220.2	2014-05-07	19:10:04
1757	50.31605	-4.085214	0.99	223.4	2014-05-07	19:10:05
1758	50.316042	-4.085223	1.11	215.2	2014-05-07	19:10:06
1759	50.316034	-4.085233	1.14	216.8	2014-05-07	19:10:07
1760	50.316026	-4.085244	1.16	222.3	2014-05-07	19:10:08
1761	50.31602	-4.085255	1.07	227.6	2014-05-07	19:10:09
1762	50.316014	-4.085265	0.93	226.9	2014-05-07	19:10:10
1763	50.316006	-4.085273	1.04	213.1	2014-05-07	19:10:11
1764	50.316006	-4.085273	0.08	224.1	2014-05-07	19:10:12
1765	50.316012	-4.085268	0.79	26.4	2014-05-07	19:10:13
1766	50.316012	-4.085267	0.08	70.2	2014-05-07	19:10:14
1767	50.316008	-4.085269	0.5	191.6	2014-05-07	19:10:15
1768	50.316001	-4.085268	0.72	173.9	2014-05-07	19:10:16
1769	50.315995	-4.085268	0.65	181.1	2014-05-07	19:10:17
1770	50.315994	-4.085266	0.2	121.8	2014-05-07	19:10:18
1771	50.315995	-4.085263	0.2	87.1	2014-05-07	19:10:19
1772	50.315994	-4.085258	0.36	100.6	2014-05-07	19:10:20
1773	50.315994	-4.085257	0.05	128.1	2014-05-07	19:10:21
1774	50.315994	-4.085257	0.01	35.7	2014-05-07	19:10:23
1775	50.316001	-4.085246	1.17	44.2	2014-05-07	19:10:24
1776	50.316007	-4.085238	0.78	42.2	2014-05-07	19:10:25
1777	50.316007	-4.085237	0.13	77	2014-05-07	19:10:26
1778	50.316006	-4.085235	0.05	111.7	2014-05-07	19:10:28
1779	50.316007	-4.085235	0.04	17.7	2014-05-07	19:10:29
1780	50.316012	-4.085244	0.85	308.7	2014-05-07	19:10:30
1781	50.316015	-4.085255	0.81	295.9	2014-05-07	19:10:31
1782	50.316019	-4.085265	0.88	304.7	2014-05-07	19:10:32
1783	50.316026	-4.085272	0.91	327.8	2014-05-07	19:10:33
1784	50.316041	-4.085273	1.64	356	2014-05-07	19:10:34
1785	50.316067	-4.085269	2.98	5.9	2014-05-07	19:10:35
1786	50.316106	-4.085259	4.33	9.6	2014-05-07	19:10:36
1787	50.316153	-4.085252	5.29	5.4	2014-05-07	19:10:37
1788	50.316201	-4.08526	5.38	353.5	2014-05-07	19:10:38
1789	50.316248	-4.085278	5.34	346.3	2014-05-07	19:10:39
1790	50.316296	-4.0853	5.55	343.7	2014-05-07	19:10:40
1791	50.316346	-4.085322	5.81	344.2	2014-05-07	19:10:41
1792	50.316396	-4.085339	5.68	348	2014-05-07	19:10:42
1793	50.316445	-4.085347	5.56	354	2014-05-07	19:10:43
1794	50.316496	-4.085351	5.63	357	2014-05-07	19:10:44
1795	50.316545	-4.085359	5.5	354.7	2014-05-07	19:10:45
1796	50.316591	-4.085371	5.22	350	2014-05-07	19:10:46
1797	50.316635	-4.085387	4.98	346.9	2014-05-07	19:10:47
1798	50.316677	-4.085402	4.84	347.2	2014-05-07	19:10:48
1799	50.316711	-4.085414	3.87	347.6	2014-05-07	19:10:49
1800	50.316729	-4.08542	2.08	348.4	2014-05-07	19:10:50
1801	50.316732	-4.085426	0.53	300.5	2014-05-07	19:10:51
1802	50.316728	-4.085434	0.72	228.5	2014-05-07	19:10:52
1803	50.316723	-4.085442	0.79	230.6	2014-05-07	19:10:53
1804	50.316726	-4.085446	0.4	320.2	2014-05-07	19:10:54
1805	50.316729	-4.085452	0.52	306.1	2014-05-07	19:10:55
1806	50.316722	-4.085461	0.95	221	2014-05-07	19:10:56
1807	50.316711	-4.085468	1.33	201.9	2014-05-07	19:10:57
1808	50.316699	-4.085476	1.49	204.6	2014-05-07	19:10:58
1809	50.316687	-4.085481	1.38	194	2014-05-07	19:10:59
1810	50.316676	-4.08548	1.24	175.9	2014-05-07	19:11:00
1811	50.316663	-4.085481	1.47	182.1	2014-05-07	19:11:01
1812	50.316651	-4.08548	1.33	176.7	2014-05-07	19:11:02
1813	50.316643	-4.085476	0.94	165.3	2014-05-07	19:11:03
1814	50.316632	-4.085475	1.19	175.1	2014-05-07	19:11:04
1815	50.316624	-4.085471	0.9	162.6	2014-05-07	19:11:05
1816	50.31662	-4.085466	0.57	144.4	2014-05-07	19:11:06
1817	50.31661	-4.085464	1.1	172.5	2014-05-07	19:11:07
1818	50.316598	-4.085463	1.33	176.7	2014-05-07	19:11:08
1819	50.316586	-4.08546	1.41	170.5	2014-05-07	19:11:09
1820	50.316573	-4.085458	1.44	174.5	2014-05-07	19:11:10
1821	50.316561	-4.085455	1.33	172	2014-05-07	19:11:11
1822	50.316555	-4.085453	0.71	166.9	2014-05-07	19:11:12
1823	50.316546	-4.085452	0.95	173.2	2014-05-07	19:11:13
1824	50.316537	-4.085449	1.1	169.7	2014-05-07	19:11:14
1825	50.31653	-4.085445	0.83	160.3	2014-05-07	19:11:15
1826	50.316519	-4.085444	1.18	176.8	2014-05-07	19:11:16
1827	50.316509	-4.085446	1.15	188.9	2014-05-07	19:11:17
1828	50.316497	-4.085452	1.37	195.3	2014-05-07	19:11:18
1829	50.316487	-4.085455	1.12	192.9	2014-05-07	19:11:19
1830	50.316488	-4.085455	0.12	20.5	2014-05-07	19:11:20
1831	50.316491	-4.085449	0.53	46.3	2014-05-07	19:11:21
1832	50.316488	-4.085446	0.4	147.4	2014-05-07	19:11:22
1833	50.316481	-4.085446	0.82	181.7	2014-05-07	19:11:23
1834	50.316474	-4.085444	0.83	166.7	2014-05-07	19:11:24
1835	50.316467	-4.085439	0.84	156.1	2014-05-07	19:11:25
1836	50.31646	-4.085435	0.83	159.3	2014-05-07	19:11:26
1837	50.316451	-4.085432	0.98	167.4	2014-05-07	19:11:27
1838	50.31644	-4.085426	1.34	163.1	2014-05-07	19:11:28
1839	50.316437	-4.085421	0.52	131.3	2014-05-07	19:11:29
1840	50.316435	-4.085416	0.38	117.5	2014-05-07	19:11:30
1841	50.31643	-4.085409	0.77	140.7	2014-05-07	19:11:31
1842	50.316423	-4.085402	0.96	145	2014-05-07	19:11:32
1843	50.316411	-4.085397	1.36	167.3	2014-05-07	19:11:33
1844	50.316399	-4.085393	1.4	166.9	2014-05-07	19:11:34
1845	50.316388	-4.085385	1.27	153.4	2014-05-07	19:11:35
1846	50.316383	-4.08538	0.68	147.9	2014-05-07	19:11:36
1847	50.316377	-4.085376	0.71	160.4	2014-05-07	19:11:37
1848	50.316368	-4.085374	1	170.5	2014-05-07	19:11:38
1849	50.316357	-4.08537	1.31	166	2014-05-07	19:11:39
1850	50.316345	-4.085364	1.37	164.7	2014-05-07	19:11:40
1851	50.316336	-4.085363	0.98	175.1	2014-05-07	19:11:41
1852	50.316327	-4.085364	0.96	183.9	2014-05-07	19:11:42
1853	50.316317	-4.085363	1.22	176.1	2014-05-07	19:11:43
1854	50.316311	-4.085359	0.74	155.6	2014-05-07	19:11:44
1855	50.316303	-4.085356	0.9	166.2	2014-05-07	19:11:45
1856	50.316291	-4.085355	1.34	177	2014-05-07	19:11:46
1857	50.316279	-4.085353	1.27	174.8	2014-05-07	19:11:47
1858	50.316266	-4.085355	1.52	184	2014-05-07	19:11:48
1859	50.316251	-4.085356	1.64	182.9	2014-05-07	19:11:49
1860	50.316242	-4.085351	1.08	161.4	2014-05-07	19:11:50
1861	50.316236	-4.085346	0.7	149.8	2014-05-07	19:11:51
1862	50.316228	-4.085349	0.96	194.3	2014-05-07	19:11:52
1863	50.316215	-4.085355	1.49	195.1	2014-05-07	19:11:53
1864	50.3162	-4.085361	1.71	194.8	2014-05-07	19:11:54
1865	50.316189	-4.085361	1.28	181.6	2014-05-07	19:11:55
1866	50.316185	-4.085359	0.45	152.6	2014-05-07	19:11:56
1867	50.316185	-4.085359	0.02	0	2014-05-07	19:11:57
1868	50.316175	-4.085365	1.28	201.5	2014-05-07	19:11:58
1869	50.316161	-4.085375	1.63	204.9	2014-05-07	19:11:59
1870	50.316153	-4.085386	1.23	219.8	2014-05-07	19:12:00
1871	50.316154	-4.085392	0.49	290.1	2014-05-07	19:12:01
1872	50.316154	-4.085399	0.45	265.3	2014-05-07	19:12:02
1873	50.316147	-4.085407	0.94	218.1	2014-05-07	19:12:03
1874	50.316139	-4.085411	0.95	197.6	2014-05-07	19:12:04
1875	50.316133	-4.085412	0.33	190	2014-05-07	19:12:06
1876	50.316133	-4.085412	0.07	184.9	2014-05-07	19:12:07
1877	50.316127	-4.085412	0.67	176.5	2014-05-07	19:12:08
1878	50.316121	-4.08541	0.65	165.1	2014-05-07	19:12:09
1879	50.316121	-4.085406	0.28	93.9	2014-05-07	19:12:10
1880	50.316122	-4.085402	0.27	63	2014-05-07	19:12:11
1881	50.316122	-4.085403	0.06	298.5	2014-05-07	19:12:12
1882	50.316122	-4.085402	0.05	129.2	2014-05-07	19:12:13
1883	50.316122	-4.085403	0.02	298	2014-05-07	19:12:15
1884	50.316119	-4.085403	0.32	175.8	2014-05-07	19:12:16
1885	50.316115	-4.085403	0.47	182.9	2014-05-07	19:12:17
1886	50.316111	-4.085404	0.54	186.4	2014-05-07	19:12:18
1887	50.316106	-4.085404	0.48	179.3	2014-05-07	19:12:19
1888	50.316105	-4.085403	0.17	152.6	2014-05-07	19:12:20
1889	50.316105	-4.085401	0.1	73.7	2014-05-07	19:12:21
1890	50.316111	-4.085388	1.18	55.7	2014-05-07	19:12:22
1891	50.316113	-4.085378	0.74	71.6	2014-05-07	19:12:23
1892	50.316113	-4.085372	0.44	86.3	2014-05-07	19:12:24
1893	50.316113	-4.085371	0.02	90	2014-05-07	19:12:25
1894	50.316114	-4.085371	0.03	73.4	2014-05-07	19:12:26
1895	50.316113	-4.085371	0.05	201.6	2014-05-07	19:12:27
1896	50.316116	-4.085365	0.57	50.1	2014-05-07	19:12:28
1897	50.316122	-4.085358	0.84	38.1	2014-05-07	19:12:29
1898	50.31613	-4.08535	1.04	33.1	2014-05-07	19:12:30
1899	50.316137	-4.085343	0.9	35.1	2014-05-07	19:12:31
1900	50.316133	-4.085341	0.4	165.5	2014-05-07	19:12:32
1901	50.316119	-4.085348	1.64	196.2	2014-05-07	19:12:33
1902	50.316104	-4.085349	1.68	183.9	2014-05-07	19:12:34
1903	50.316093	-4.085344	1.3	163.4	2014-05-07	19:12:35
1904	50.316084	-4.08534	1.01	161.8	2014-05-07	19:12:36
1905	50.316076	-4.085333	1.02	154.5	2014-05-07	19:12:37
1906	50.316068	-4.085323	1.1	139.3	2014-05-07	19:12:38
1907	50.316062	-4.085312	1.11	132.2	2014-05-07	19:12:39
1908	50.316052	-4.085303	1.2	149.8	2014-05-07	19:12:40
1909	50.316042	-4.085295	1.26	152.3	2014-05-07	19:12:41
1910	50.316035	-4.085288	0.95	149.5	2014-05-07	19:12:42
1911	50.316029	-4.085279	0.96	136.6	2014-05-07	19:12:43
1912	50.316019	-4.085274	1.17	162.6	2014-05-07	19:12:44
1913	50.316004	-4.085272	1.69	175.8	2014-05-07	19:12:45
1914	50.315989	-4.085271	1.61	175.7	2014-05-07	19:12:46
1915	50.315982	-4.085267	0.82	162.7	2014-05-07	19:12:47
1916	50.315978	-4.085267	0.45	181.5	2014-05-07	19:12:48
1917	50.315969	-4.085267	1.03	177.7	2014-05-07	19:12:49
1918	50.315965	-4.085263	0.46	150.6	2014-05-07	19:12:50
1919	50.315968	-4.08526	0.42	32.6	2014-05-07	19:12:51
1920	50.31597	-4.085259	0.1	26.7	2014-05-07	19:12:53
1921	50.31597	-4.085259	0.02	50.3	2014-05-07	19:12:54
1922	50.315967	-4.085255	0.5	143.5	2014-05-07	19:12:55
1923	50.315966	-4.085253	0.1	106.3	2014-05-07	19:12:56
1924	50.315973	-4.085245	0.93	39.4	2014-05-07	19:12:57
1925	50.315974	-4.08524	0.21	61.9	2014-05-07	19:12:59
1926	50.315974	-4.085239	0.1	130.3	2014-05-07	19:13:00
1927	50.315967	-4.085237	0.8	168.4	2014-05-07	19:13:01
1928	50.315964	-4.085233	0.42	142.6	2014-05-07	19:13:02
1929	50.315966	-4.085225	0.6	62.2	2014-05-07	19:13:03
1930	50.315967	-4.085219	0.45	79.3	2014-05-07	19:13:04
1931	50.315966	-4.085218	0.14	131.1	2014-05-07	19:13:05
1932	50.315968	-4.085211	0.26	70.3	2014-05-07	19:13:07
1933	50.31597	-4.085203	0.3	69.2	2014-05-07	19:13:09
1934	50.315972	-4.085195	0.61	66.4	2014-05-07	19:13:10
1935	50.315978	-4.085184	1.03	49	2014-05-07	19:13:11
1936	50.315983	-4.085176	0.81	43.3	2014-05-07	19:13:12
1937	50.315982	-4.085178	0.17	210.8	2014-05-07	19:13:13
1938	50.315973	-4.085185	1.1	207.1	2014-05-07	19:13:14
1939	50.315962	-4.085192	1.34	203.1	2014-05-07	19:13:15
1940	50.315949	-4.0852	1.54	201.1	2014-05-07	19:13:16
1941	50.315938	-4.0852	1.19	181.2	2014-05-07	19:13:17
1942	50.315931	-4.085196	0.83	161.5	2014-05-07	19:13:18
1943	50.315923	-4.085196	0.94	179.7	2014-05-07	19:13:19
1944	50.315909	-4.085199	1.52	187.7	2014-05-07	19:13:20
1945	50.315895	-4.085202	1.62	187.4	2014-05-07	19:13:21
1946	50.315883	-4.085202	1.29	179.7	2014-05-07	19:13:22
1947	50.315874	-4.085202	1.02	179.3	2014-05-07	19:13:23
1948	50.315867	-4.085203	0.77	184.5	2014-05-07	19:13:24
1949	50.315865	-4.085197	0.48	119.3	2014-05-07	19:13:25
1950	50.315865	-4.085189	0.54	98.9	2014-05-07	19:13:26
1951	50.315861	-4.085183	0.64	133.7	2014-05-07	19:13:27
1952	50.315856	-4.085176	0.7	139.6	2014-05-07	19:13:28
1953	50.315852	-4.085173	0.5	146.9	2014-05-07	19:13:29
1954	50.315852	-4.085173	0.03	223.2	2014-05-07	19:13:30
1955	50.315851	-4.085171	0.19	130.3	2014-05-07	19:13:31
1956	50.315857	-4.085166	0.81	26.8	2014-05-07	19:13:32
1957	50.315866	-4.085161	1.01	21.1	2014-05-07	19:13:33
1958	50.315875	-4.085157	1.11	15.2	2014-05-07	19:13:34
1959	50.315883	-4.08515	0.99	29.1	2014-05-07	19:13:35
1960	50.315889	-4.085141	0.93	41.6	2014-05-07	19:13:36
1961	50.315894	-4.085132	0.82	48.1	2014-05-07	19:13:37
1962	50.315897	-4.08513	0.36	33.4	2014-05-07	19:13:38
1963	50.315905	-4.085131	0.93	352.6	2014-05-07	19:13:39
1964	50.315925	-4.085127	2.24	7.2	2014-05-07	19:13:40
1965	50.315958	-4.085112	3.83	16.1	2014-05-07	19:13:41
1966	50.315995	-4.085112	4.08	0.4	2014-05-07	19:13:42
1967	50.316038	-4.085124	4.84	350.2	2014-05-07	19:13:43
1968	50.316074	-4.085141	4.19	342.8	2014-05-07	19:13:44
1969	50.316095	-4.085168	3.04	320.6	2014-05-07	19:13:45
1970	50.316116	-4.085199	3.26	317.3	2014-05-07	19:13:46
1971	50.316138	-4.085231	3.33	317.2	2014-05-07	19:13:47
1972	50.316193	-4.08526	0.71	341.5	2014-05-07	19:13:56
1973	50.31615	-4.085222	5.5	150.6	2014-05-07	19:13:57
1974	50.316116	-4.085205	3.95	162.7	2014-05-07	19:13:58
1975	50.316091	-4.085198	2.79	170.1	2014-05-07	19:13:59
1976	50.316082	-4.085193	1.09	159.4	2014-05-07	19:14:00
1977	50.316077	-4.085189	0.67	153.5	2014-05-07	19:14:01
1978	50.316073	-4.085174	1.12	109.5	2014-05-07	19:14:02
1979	50.316069	-4.085169	0.55	142.7	2014-05-07	19:14:03
1980	50.316057	-4.085169	1.35	178.2	2014-05-07	19:14:04
1981	50.316044	-4.085171	1.48	186.9	2014-05-07	19:14:05
1982	50.316039	-4.085168	0.64	157.4	2014-05-07	19:14:06
1983	50.316036	-4.085164	0.37	131.6	2014-05-07	19:14:07
1984	50.316025	-4.085164	1.24	179.2	2014-05-07	19:14:08
1985	50.316009	-4.085164	1.77	181.3	2014-05-07	19:14:09
1986	50.315993	-4.085161	1.88	174.2	2014-05-07	19:14:10
1987	50.315982	-4.085154	1.29	153.9	2014-05-07	19:14:11
1988	50.315974	-4.085145	1.05	145.5	2014-05-07	19:14:12
1989	50.315963	-4.085141	1.28	166	2014-05-07	19:14:13
1990	50.315952	-4.085137	1.3	169.4	2014-05-07	19:14:14
1991	50.315941	-4.085135	1.27	170.8	2014-05-07	19:14:15
1992	50.31593	-4.085135	1.18	180.6	2014-05-07	19:14:16
1993	50.315921	-4.085132	1.03	169.7	2014-05-07	19:14:17
1994	50.315923	-4.085124	0.64	65.1	2014-05-07	19:14:18
1995	50.315928	-4.085117	0.77	42.7	2014-05-07	19:14:19
1996	50.315926	-4.085113	0.41	136.2	2014-05-07	19:14:20
1997	50.31592	-4.085114	0.6	187.4	2014-05-07	19:14:21
1998	50.31592	-4.085114	0.07	195.1	2014-05-07	19:14:22
1999	50.315925	-4.085113	0.61	8.4	2014-05-07	19:14:23
[truncated: 1,414 more rows]
