# Supplementary material for: On the Potential of Surfers to Monitor Environmental Indicators in the Coastal Zone
Source: PLoS One. 2015 Jul 8;10(7):e0127706. doi: 10.1371/journal.pone.0127706 (PMC4496071; doi:10.1371/journal.pone.0127706)
Supplement: S1 Data — Contains 85 GPS tracks (comma separated files) used to estimate surfing performance statistics in the manuscript. (ZIP) [file pone.0127706.s001.zip › S1 Data GPS Tracks/20140510_Wembury.csv]

No	Latitude	Longitude	Speed	Course	Date	Time
1	50.317342	-4.083159	0	0	2014-05-10	06:30:52
2	50.317351	-4.083129	2.39	63	2014-05-10	06:30:53
3	50.317361	-4.08311	1.74	50.9	2014-05-10	06:30:54
4	50.317347	-4.083114	0.79	190	2014-05-10	06:30:56
5	50.317249	-4.083327	18.69	234.3	2014-05-10	06:30:57
6	50.317238	-4.083343	1.71	221.2	2014-05-10	06:30:58
7	50.317235	-4.083345	0.31	214.5	2014-05-10	06:30:59
8	50.317235	-4.083347	0.16	246.3	2014-05-10	06:31:00
9	50.317233	-4.083352	0.34	246.2	2014-05-10	06:31:01
10	50.317235	-4.083353	0.22	343	2014-05-10	06:31:02
11	50.317237	-4.083352	0.24	23	2014-05-10	06:31:03
12	50.317238	-4.083353	0.14	315.2	2014-05-10	06:31:04
13	50.317238	-4.083353	0.09	164.1	2014-05-10	06:31:05
14	50.317237	-4.083352	0.07	160	2014-05-10	06:31:06
15	50.317236	-4.083353	0.08	212.1	2014-05-10	06:31:07
16	50.317237	-4.083352	0.04	62	2014-05-10	06:31:08
17	50.317237	-4.083352	0.11	19.1	2014-05-10	06:31:09
18	50.317239	-4.083351	0.2	19.3	2014-05-10	06:31:10
19	50.317241	-4.083349	0.26	37.1	2014-05-10	06:31:11
20	50.317242	-4.083347	0.13	50.2	2014-05-10	06:31:12
21	50.317243	-4.083346	0.18	37.6	2014-05-10	06:31:13
22	50.317244	-4.083345	0.11	21.9	2014-05-10	06:31:14
23	50.317245	-4.083345	0.13	2.8	2014-05-10	06:31:15
24	50.317246	-4.083344	0.16	41.5	2014-05-10	06:31:16
25	50.317247	-4.083342	0.18	37.6	2014-05-10	06:31:17
26	50.317248	-4.083342	0.09	15.5	2014-05-10	06:31:18
27	50.317249	-4.083343	0.1	292.3	2014-05-10	06:31:19
28	50.317248	-4.083345	0.12	247	2014-05-10	06:31:20
29	50.317247	-4.083346	0.2	222.2	2014-05-10	06:31:21
30	50.317247	-4.083346	0.08	39.1	2014-05-10	06:31:22
31	50.317248	-4.083344	0.18	61.4	2014-05-10	06:31:23
32	50.317249	-4.083342	0.14	52.1	2014-05-10	06:31:24
33	50.31725	-4.083341	0.1	32.6	2014-05-10	06:31:25
34	50.317251	-4.08334	0.16	46.7	2014-05-10	06:31:26
35	50.317252	-4.083338	0.19	49.7	2014-05-10	06:31:27
36	50.317252	-4.083337	0.07	90	2014-05-10	06:31:28
37	50.317252	-4.083332	0.33	93.2	2014-05-10	06:31:29
38	50.317252	-4.083328	0.32	74.4	2014-05-10	06:31:30
39	50.317253	-4.083323	0.35	73	2014-05-10	06:31:31
40	50.317254	-4.08332	0.28	60.1	2014-05-10	06:31:32
41	50.317253	-4.08332	0.21	188.2	2014-05-10	06:31:33
42	50.317253	-4.083314	0.4	84.5	2014-05-10	06:31:34
43	50.317253	-4.083312	0.17	74.3	2014-05-10	06:31:35
44	50.317253	-4.083311	0.13	120	2014-05-10	06:31:36
45	50.317253	-4.083312	0.09	281.9	2014-05-10	06:31:37
46	50.317254	-4.083313	0.13	316.2	2014-05-10	06:31:38
47	50.317254	-4.083314	0.11	307.8	2014-05-10	06:31:39
48	50.317253	-4.083317	0.2	238.5	2014-05-10	06:31:40
49	50.317253	-4.083316	0.03	168.5	2014-05-10	06:31:41
50	50.317251	-4.083314	0.31	152	2014-05-10	06:31:42
51	50.317247	-4.083313	0.43	163.1	2014-05-10	06:31:43
52	50.317246	-4.08331	0.18	117.5	2014-05-10	06:31:44
53	50.317247	-4.08331	0.06	37.9	2014-05-10	06:31:45
54	50.317249	-4.083309	0.28	7.2	2014-05-10	06:31:46
55	50.317253	-4.083307	0.4	21.8	2014-05-10	06:31:47
56	50.317253	-4.083305	0.19	59.8	2014-05-10	06:31:48
57	50.317253	-4.083304	0.1	155.8	2014-05-10	06:31:49
58	50.317252	-4.083303	0.09	127.8	2014-05-10	06:31:50
59	50.317255	-4.0833	0.37	43.4	2014-05-10	06:31:51
60	50.317255	-4.083297	0.23	63.8	2014-05-10	06:31:52
61	50.317257	-4.083295	0.21	36.7	2014-05-10	06:31:53
62	50.317259	-4.083292	0.31	40.1	2014-05-10	06:31:54
63	50.31726	-4.083291	0.17	45.9	2014-05-10	06:31:55
64	50.31726	-4.08329	0.06	132.1	2014-05-10	06:31:56
65	50.31726	-4.083288	0.15	68.7	2014-05-10	06:31:57
66	50.317261	-4.083288	0.1	356.4	2014-05-10	06:31:58
67	50.317262	-4.083287	0.11	69.6	2014-05-10	06:31:59
68	50.317262	-4.083285	0.14	74.6	2014-05-10	06:32:00
69	50.317264	-4.083282	0.28	45	2014-05-10	06:32:01
70	50.317264	-4.083281	0.1	35.6	2014-05-10	06:32:02
71	50.317265	-4.083281	0.07	344.9	2014-05-10	06:32:03
72	50.317265	-4.083281	0.04	33.3	2014-05-10	06:32:04
73	50.317266	-4.083282	0.08	338.2	2014-05-10	06:32:05
74	50.317267	-4.083283	0.12	299.2	2014-05-10	06:32:06
75	50.317266	-4.083283	0.04	205.2	2014-05-10	06:32:07
76	50.317266	-4.083282	0.08	136.2	2014-05-10	06:32:08
77	50.317266	-4.083283	0.06	307.6	2014-05-10	06:32:09
78	50.317266	-4.083284	0.05	248.3	2014-05-10	06:32:10
79	50.317266	-4.083285	0.08	240.7	2014-05-10	06:32:11
80	50.317266	-4.083285	0.04	341.8	2014-05-10	06:32:12
81	50.317269	-4.083285	0.38	354.6	2014-05-10	06:32:13
82	50.31727	-4.083284	0.15	26.7	2014-05-10	06:32:14
83	50.317271	-4.083282	0.21	54	2014-05-10	06:32:15
84	50.317272	-4.083281	0.11	63.9	2014-05-10	06:32:16
85	50.317272	-4.083281	0.06	322.8	2014-05-10	06:32:17
86	50.317273	-4.083285	0.25	291.9	2014-05-10	06:32:18
87	50.317273	-4.083284	0.03	11.5	2014-05-10	06:32:19
88	50.317276	-4.083283	0.3	27.7	2014-05-10	06:32:20
89	50.317278	-4.083283	0.26	356.1	2014-05-10	06:32:21
90	50.317281	-4.08328	0.41	25.5	2014-05-10	06:32:22
91	50.317284	-4.083278	0.33	26.6	2014-05-10	06:32:23
92	50.317286	-4.083278	0.24	2.9	2014-05-10	06:32:24
93	50.317289	-4.083277	0.26	9	2014-05-10	06:32:25
94	50.317291	-4.083276	0.24	23.9	2014-05-10	06:32:26
95	50.317293	-4.083277	0.23	342.4	2014-05-10	06:32:27
96	50.317293	-4.083277	0.01	330.4	2014-05-10	06:32:28
97	50.317295	-4.083274	0.31	48.5	2014-05-10	06:32:29
98	50.317297	-4.083268	0.51	62.7	2014-05-10	06:32:30
99	50.317298	-4.083263	0.4	60.9	2014-05-10	06:32:31
100	50.317299	-4.08326	0.22	72.8	2014-05-10	06:32:32
101	50.317299	-4.083259	0.02	60.6	2014-05-10	06:32:33
102	50.317299	-4.083259	0.03	348.5	2014-05-10	06:32:34
103	50.3173	-4.083261	0.12	309.8	2014-05-10	06:32:35
104	50.3173	-4.083262	0.13	253.2	2014-05-10	06:32:36
105	50.3173	-4.083265	0.15	281	2014-05-10	06:32:37
106	50.317301	-4.083265	0.11	343.7	2014-05-10	06:32:38
107	50.317302	-4.083265	0.13	352.2	2014-05-10	06:32:39
108	50.317303	-4.083266	0.14	331.7	2014-05-10	06:32:40
109	50.317304	-4.083268	0.2	318.6	2014-05-10	06:32:41
110	50.317306	-4.08327	0.21	319.2	2014-05-10	06:32:42
111	50.317307	-4.083271	0.09	333.7	2014-05-10	06:32:43
112	50.317307	-4.083271	0.05	270	2014-05-10	06:32:44
113	50.317307	-4.083271	0.01	212.6	2014-05-10	06:32:45
114	50.317306	-4.083272	0.12	192.1	2014-05-10	06:32:46
115	50.317305	-4.083272	0.11	201.9	2014-05-10	06:32:47
116	50.317304	-4.083272	0.07	143.5	2014-05-10	06:32:48
117	50.317304	-4.083271	0.06	156.9	2014-05-10	06:32:49
118	50.317303	-4.083272	0.06	232.4	2014-05-10	06:32:50
119	50.317302	-4.083273	0.13	217.1	2014-05-10	06:32:51
120	50.317303	-4.083275	0.13	281.9	2014-05-10	06:32:52
121	50.317303	-4.083277	0.12	288	2014-05-10	06:32:53
122	50.317304	-4.083277	0.11	325	2014-05-10	06:32:54
123	50.317305	-4.083278	0.1	350.2	2014-05-10	06:32:55
124	50.317306	-4.083278	0.11	343.9	2014-05-10	06:32:56
125	50.317313	-4.083265	1.25	48.9	2014-05-10	06:32:57
126	50.317316	-4.08326	0.5	49	2014-05-10	06:32:58
127	50.317318	-4.083257	0.26	44.7	2014-05-10	06:32:59
128	50.317318	-4.083257	0.05	20.8	2014-05-10	06:33:00
129	50.317318	-4.083257	0.01	35.7	2014-05-10	06:33:01
130	50.317319	-4.083256	0.1	47.3	2014-05-10	06:33:02
131	50.317319	-4.083255	0.05	65.7	2014-05-10	06:33:03
132	50.317319	-4.083254	0.06	109.5	2014-05-10	06:33:04
133	50.317318	-4.083254	0.05	123.6	2014-05-10	06:33:05
134	50.317318	-4.083254	0.04	154.8	2014-05-10	06:33:06
135	50.317318	-4.083253	0.04	116.2	2014-05-10	06:33:07
136	50.317317	-4.083253	0.1	159.2	2014-05-10	06:33:08
137	50.317318	-4.083252	0.1	20.8	2014-05-10	06:33:09
138	50.317318	-4.083241	0.38	87.2	2014-05-10	06:33:11
139	50.317318	-4.083238	0.25	98.6	2014-05-10	06:33:12
140	50.317318	-4.083235	0.23	101.7	2014-05-10	06:33:13
141	50.317318	-4.083233	0.11	80.5	2014-05-10	06:33:14
142	50.317317	-4.083231	0.16	117.9	2014-05-10	06:33:15
143	50.317316	-4.08323	0.14	135.2	2014-05-10	06:33:16
144	50.317315	-4.08323	0.09	199.7	2014-05-10	06:33:17
145	50.317315	-4.083229	0.06	117.6	2014-05-10	06:33:18
146	50.317315	-4.083231	0.07	247.5	2014-05-10	06:33:20
147	50.317315	-4.083233	0.11	294.9	2014-05-10	06:33:21
148	50.317316	-4.083233	0.15	338.9	2014-05-10	06:33:22
149	50.317318	-4.083235	0.22	332.7	2014-05-10	06:33:23
150	50.317319	-4.083235	0.09	343.9	2014-05-10	06:33:24
151	50.317319	-4.083236	0.09	327.8	2014-05-10	06:33:25
152	50.31732	-4.083237	0.09	310.4	2014-05-10	06:33:26
153	50.31732	-4.083237	0.02	343.3	2014-05-10	06:33:27
154	50.31732	-4.083237	0.04	189.6	2014-05-10	06:33:28
155	50.317319	-4.083237	0.11	170.7	2014-05-10	06:33:29
156	50.317318	-4.083238	0.12	210.2	2014-05-10	06:33:30
157	50.317317	-4.083238	0.08	227	2014-05-10	06:33:31
158	50.317318	-4.083239	0.07	284.8	2014-05-10	06:33:32
159	50.317318	-4.08324	0.04	327.4	2014-05-10	06:33:33
160	50.317318	-4.08324	0.05	308.1	2014-05-10	06:33:34
161	50.317317	-4.08324	0.09	176.5	2014-05-10	06:33:35
162	50.317317	-4.08324	0.07	180	2014-05-10	06:33:36
163	50.317316	-4.08324	0.06	174.2	2014-05-10	06:33:37
164	50.317316	-4.08324	0.08	162	2014-05-10	06:33:38
165	50.317315	-4.083239	0.06	152.3	2014-05-10	06:33:39
166	50.317314	-4.08324	0.1	189.8	2014-05-10	06:33:40
167	50.317312	-4.083241	0.2	209.9	2014-05-10	06:33:41
168	50.317312	-4.083241	0.03	251.4	2014-05-10	06:33:42
169	50.317313	-4.083243	0.14	303.8	2014-05-10	06:33:43
170	50.317315	-4.083246	0.15	305	2014-05-10	06:33:45
171	50.317315	-4.083244	0.1	87	2014-05-10	06:33:47
172	50.317314	-4.083242	0.16	110.9	2014-05-10	06:33:48
173	50.317315	-4.083239	0.19	56.3	2014-05-10	06:33:49
174	50.317314	-4.083239	0.12	150	2014-05-10	06:33:50
175	50.317314	-4.083239	0.07	238.4	2014-05-10	06:33:51
176	50.317308	-4.083251	1.05	228.7	2014-05-10	06:33:52
177	50.317307	-4.083255	0.32	256.7	2014-05-10	06:33:53
178	50.317308	-4.083258	0.12	295.5	2014-05-10	06:33:55
179	50.317308	-4.083258	0.01	150.4	2014-05-10	06:33:56
180	50.317308	-4.083257	0.09	58.9	2014-05-10	06:33:57
181	50.317308	-4.083256	0.03	67.5	2014-05-10	06:33:58
182	50.317307	-4.083256	0.05	155.8	2014-05-10	06:34:00
183	50.317308	-4.083256	0.02	341.3	2014-05-10	06:34:01
184	50.317311	-4.083254	0.36	20.5	2014-05-10	06:34:02
185	50.317312	-4.083253	0.12	27.6	2014-05-10	06:34:03
186	50.317312	-4.083253	0.04	47	2014-05-10	06:34:04
187	50.317312	-4.083254	0.05	236.4	2014-05-10	06:34:05
188	50.317311	-4.083254	0.04	212.6	2014-05-10	06:34:06
189	50.317311	-4.083254	0.03	32.6	2014-05-10	06:34:07
190	50.317312	-4.083253	0.05	38.3	2014-05-10	06:34:08
191	50.317312	-4.083253	0.05	21.6	2014-05-10	06:34:09
192	50.317313	-4.083253	0.06	31.9	2014-05-10	06:34:10
193	50.317313	-4.083252	0.04	39.9	2014-05-10	06:34:12
194	50.317313	-4.083251	0.08	119.3	2014-05-10	06:34:13
195	50.317307	-4.083256	0.79	208.2	2014-05-10	06:34:14
196	50.317305	-4.083258	0.1	226.8	2014-05-10	06:34:16
197	50.317306	-4.083258	0.05	14.5	2014-05-10	06:34:17
198	50.317306	-4.083258	0.06	354.3	2014-05-10	06:34:18
199	50.317307	-4.083258	0.09	349.1	2014-05-10	06:34:19
200	50.317308	-4.083258	0.06	5.7	2014-05-10	06:34:20
201	50.317308	-4.083258	0.06	355	2014-05-10	06:34:21
202	50.317309	-4.083259	0.07	355.1	2014-05-10	06:34:22
203	50.317309	-4.083259	0.02	180	2014-05-10	06:34:23
204	50.317309	-4.083258	0.02	161.3	2014-05-10	06:34:24
205	50.317308	-4.083257	0.09	128.1	2014-05-10	06:34:25
206	50.317303	-4.083253	0.64	151.5	2014-05-10	06:34:26
207	50.317305	-4.083242	0.79	77.7	2014-05-10	06:34:27
208	50.317306	-4.08324	0.22	51.1	2014-05-10	06:34:28
209	50.317307	-4.083235	0.18	63.7	2014-05-10	06:34:30
210	50.317307	-4.083234	0.11	109.4	2014-05-10	06:34:31
211	50.317307	-4.083232	0.06	77.5	2014-05-10	06:34:33
212	50.317307	-4.083231	0.05	68.3	2014-05-10	06:34:34
213	50.317305	-4.083231	0.21	175	2014-05-10	06:34:35
214	50.317303	-4.083231	0.25	182.7	2014-05-10	06:34:36
215	50.317301	-4.083233	0.3	211.6	2014-05-10	06:34:37
216	50.317306	-4.08323	0.68	24.5	2014-05-10	06:34:38
217	50.317313	-4.083235	0.84	333.3	2014-05-10	06:34:39
218	50.317316	-4.083246	0.87	293.4	2014-05-10	06:34:40
219	50.317317	-4.083254	0.3	280	2014-05-10	06:34:42
220	50.317317	-4.083247	0.54	88	2014-05-10	06:34:43
221	50.317315	-4.083247	0.14	186.1	2014-05-10	06:34:45
222	50.317327	-4.083251	1.33	348.1	2014-05-10	06:34:46
223	50.317339	-4.083256	1.44	346.1	2014-05-10	06:34:47
224	50.317353	-4.083262	1.61	345.2	2014-05-10	06:34:48
225	50.317368	-4.083267	1.75	347.8	2014-05-10	06:34:49
226	50.317383	-4.083275	1.66	340.3	2014-05-10	06:34:50
227	50.317396	-4.083283	1.59	336.9	2014-05-10	06:34:51
228	50.31741	-4.083293	1.73	335.6	2014-05-10	06:34:52
229	50.317424	-4.083303	1.72	337	2014-05-10	06:34:53
230	50.317437	-4.083313	1.63	335.1	2014-05-10	06:34:54
231	50.317451	-4.083324	1.72	332.3	2014-05-10	06:34:55
232	50.317465	-4.083336	1.76	329.6	2014-05-10	06:34:56
233	50.317476	-4.083351	1.64	322	2014-05-10	06:34:57
234	50.317485	-4.083367	1.49	310	2014-05-10	06:34:58
235	50.317496	-4.083385	1.78	313.4	2014-05-10	06:34:59
236	50.31751	-4.083401	1.94	324.3	2014-05-10	06:35:00
237	50.31753	-4.083412	2.32	339.8	2014-05-10	06:35:01
238	50.317552	-4.083417	2.53	351.3	2014-05-10	06:35:02
239	50.317574	-4.083418	2.4	358.3	2014-05-10	06:35:03
240	50.317594	-4.083422	2.29	353	2014-05-10	06:35:04
241	50.317611	-4.083437	2.12	331.3	2014-05-10	06:35:05
242	50.317623	-4.083456	1.92	313.2	2014-05-10	06:35:06
243	50.317631	-4.083476	1.67	304.4	2014-05-10	06:35:07
244	50.317635	-4.083494	1.4	288.3	2014-05-10	06:35:08
245	50.317638	-4.083519	1.78	281.2	2014-05-10	06:35:09
246	50.317641	-4.083551	2.31	277	2014-05-10	06:35:10
247	50.317643	-4.083582	2.19	277.1	2014-05-10	06:35:11
248	50.317644	-4.08361	2.03	272.9	2014-05-10	06:35:12
249	50.317643	-4.083642	2.24	266.9	2014-05-10	06:35:13
250	50.317642	-4.083677	2.48	267.2	2014-05-10	06:35:14
251	50.31764	-4.083712	2.55	265.6	2014-05-10	06:35:15
252	50.317638	-4.083746	2.42	264.5	2014-05-10	06:35:16
253	50.317636	-4.083771	1.77	264.6	2014-05-10	06:35:17
254	50.317636	-4.083793	1.58	266.6	2014-05-10	06:35:18
255	50.317637	-4.08382	1.94	273.3	2014-05-10	06:35:19
256	50.317641	-4.083851	2.22	282.4	2014-05-10	06:35:20
257	50.317642	-4.083887	2.56	273.5	2014-05-10	06:35:21
258	50.317641	-4.083917	2.17	265.8	2014-05-10	06:35:22
259	50.317637	-4.083937	1.49	252.4	2014-05-10	06:35:23
260	50.317633	-4.083958	1.56	252.6	2014-05-10	06:35:24
261	50.31763	-4.08398	1.57	258.7	2014-05-10	06:35:25
262	50.31763	-4.084002	1.57	269.3	2014-05-10	06:35:26
263	50.317629	-4.084028	1.81	266.4	2014-05-10	06:35:27
264	50.317624	-4.084053	1.9	252.6	2014-05-10	06:35:28
265	50.317621	-4.084075	1.57	259.8	2014-05-10	06:35:29
266	50.317618	-4.084095	1.45	255.5	2014-05-10	06:35:30
267	50.317614	-4.084113	1.38	254.3	2014-05-10	06:35:31
268	50.317611	-4.084133	1.45	255.9	2014-05-10	06:35:32
269	50.317607	-4.084155	1.62	253.3	2014-05-10	06:35:33
270	50.317604	-4.084178	1.65	256.9	2014-05-10	06:35:34
271	50.317601	-4.084199	1.58	260.1	2014-05-10	06:35:35
272	50.317598	-4.08422	1.52	254.3	2014-05-10	06:35:36
273	50.317594	-4.084241	1.52	254.7	2014-05-10	06:35:37
274	50.317593	-4.084262	1.53	265.1	2014-05-10	06:35:38
275	50.317592	-4.084279	1.18	263.2	2014-05-10	06:35:39
276	50.31759	-4.084293	1.07	263.5	2014-05-10	06:35:40
277	50.317589	-4.084312	1.35	265.3	2014-05-10	06:35:41
278	50.317585	-4.084333	1.57	251.6	2014-05-10	06:35:42
279	50.317582	-4.084355	1.61	256.6	2014-05-10	06:35:43
280	50.317581	-4.084378	1.59	268.7	2014-05-10	06:35:44
281	50.317586	-4.084399	1.58	287.9	2014-05-10	06:35:45
282	50.317591	-4.084418	1.47	293.9	2014-05-10	06:35:46
283	50.317597	-4.084436	1.45	298.3	2014-05-10	06:35:47
284	50.317605	-4.084455	1.66	302.3	2014-05-10	06:35:48
285	50.31761	-4.084478	1.72	290	2014-05-10	06:35:49
286	50.31761	-4.084503	1.78	268.8	2014-05-10	06:35:50
287	50.317608	-4.084532	2.04	262.4	2014-05-10	06:35:51
288	50.317605	-4.084557	1.78	261.3	2014-05-10	06:35:52
289	50.317603	-4.084579	1.62	261.1	2014-05-10	06:35:53
290	50.317601	-4.084604	1.77	263.9	2014-05-10	06:35:54
291	50.317599	-4.084628	1.76	260.6	2014-05-10	06:35:55
292	50.317593	-4.084651	1.72	248	2014-05-10	06:35:56
293	50.317586	-4.084672	1.67	244.1	2014-05-10	06:35:57
294	50.317579	-4.084693	1.72	241.1	2014-05-10	06:35:58
295	50.317573	-4.084713	1.61	243.8	2014-05-10	06:35:59
296	50.317566	-4.084732	1.5	242.1	2014-05-10	06:36:00
297	50.31756	-4.084747	1.27	238.2	2014-05-10	06:36:01
298	50.317556	-4.084764	1.26	247.3	2014-05-10	06:36:02
299	50.317553	-4.08478	1.2	257	2014-05-10	06:36:03
300	50.31755	-4.084795	1.1	251.1	2014-05-10	06:36:04
301	50.317546	-4.084807	0.99	240.7	2014-05-10	06:36:05
302	50.317543	-4.084817	0.83	243.4	2014-05-10	06:36:06
303	50.317538	-4.084827	0.82	236	2014-05-10	06:36:07
304	50.317534	-4.084831	0.61	209.3	2014-05-10	06:36:08
305	50.317532	-4.084831	0.2	173.2	2014-05-10	06:36:09
306	50.317532	-4.084831	0.05	290.5	2014-05-10	06:36:10
307	50.317532	-4.084832	0.04	328.2	2014-05-10	06:36:11
308	50.317533	-4.084831	0.06	48.3	2014-05-10	06:36:12
309	50.317533	-4.084829	0.08	79	2014-05-10	06:36:14
310	50.317533	-4.084828	0.06	41.9	2014-05-10	06:36:15
311	50.317533	-4.084829	0.07	237.6	2014-05-10	06:36:16
312	50.317533	-4.08483	0.07	200.2	2014-05-10	06:36:17
313	50.317533	-4.08483	0.03	327.4	2014-05-10	06:36:18
314	50.317533	-4.084833	0.1	270	2014-05-10	06:36:20
315	50.317532	-4.084834	0.1	234.3	2014-05-10	06:36:21
316	50.317531	-4.084837	0.25	233.6	2014-05-10	06:36:22
317	50.31753	-4.084838	0.16	229.4	2014-05-10	06:36:23
318	50.317529	-4.08484	0.18	245.1	2014-05-10	06:36:24
319	50.317529	-4.084843	0.15	259.4	2014-05-10	06:36:25
320	50.317529	-4.084845	0.2	264.7	2014-05-10	06:36:26
321	50.317529	-4.084847	0.09	252.7	2014-05-10	06:36:27
322	50.317528	-4.084847	0.05	223.2	2014-05-10	06:36:28
323	50.317529	-4.084846	0.06	62.7	2014-05-10	06:36:29
324	50.317529	-4.084847	0.05	308.6	2014-05-10	06:36:30
325	50.317528	-4.084848	0.1	248.3	2014-05-10	06:36:31
326	50.317524	-4.084859	0.96	235.7	2014-05-10	06:36:32
327	50.317519	-4.084871	0.96	238.5	2014-05-10	06:36:33
328	50.317515	-4.084879	0.73	234.3	2014-05-10	06:36:34
329	50.317511	-4.084886	0.7	222.9	2014-05-10	06:36:35
330	50.317507	-4.08489	0.47	218	2014-05-10	06:36:36
331	50.317506	-4.084892	0.17	229.6	2014-05-10	06:36:37
332	50.317503	-4.084899	0.66	232.5	2014-05-10	06:36:38
333	50.317501	-4.084906	0.48	243.8	2014-05-10	06:36:39
334	50.3175	-4.084907	0.16	237.1	2014-05-10	06:36:40
335	50.3175	-4.084908	0.06	221.9	2014-05-10	06:36:41
336	50.3175	-4.084908	0.08	350.8	2014-05-10	06:36:42
337	50.317497	-4.084915	0.61	229.2	2014-05-10	06:36:43
338	50.317493	-4.08492	0.54	223.8	2014-05-10	06:36:44
339	50.317488	-4.084927	0.74	224.8	2014-05-10	06:36:45
340	50.317484	-4.084934	0.64	226	2014-05-10	06:36:46
341	50.317477	-4.084939	0.88	204.7	2014-05-10	06:36:47
342	50.317471	-4.08494	0.69	184.5	2014-05-10	06:36:48
343	50.317469	-4.08494	0.27	181.2	2014-05-10	06:36:49
344	50.317468	-4.084941	0.13	252.4	2014-05-10	06:36:50
345	50.317467	-4.084943	0.21	216.8	2014-05-10	06:36:51
346	50.317466	-4.084946	0.24	244.8	2014-05-10	06:36:52
347	50.317462	-4.084951	0.25	217.8	2014-05-10	06:36:54
348	50.31746	-4.084952	0.32	200.7	2014-05-10	06:36:55
349	50.317457	-4.084954	0.34	204	2014-05-10	06:36:56
350	50.317455	-4.084956	0.22	220.6	2014-05-10	06:36:57
351	50.317454	-4.084958	0.24	218.6	2014-05-10	06:36:58
352	50.317451	-4.084961	0.39	211.1	2014-05-10	06:36:59
353	50.317448	-4.084964	0.42	214	2014-05-10	06:37:00
354	50.317445	-4.084968	0.4	215.5	2014-05-10	06:37:01
355	50.317443	-4.08497	0.28	219.7	2014-05-10	06:37:02
356	50.317436	-4.08498	1.03	222.1	2014-05-10	06:37:03
357	50.317428	-4.084992	1.19	224	2014-05-10	06:37:04
358	50.317424	-4.084999	0.67	232.6	2014-05-10	06:37:05
359	50.317423	-4.085001	0.21	227.8	2014-05-10	06:37:06
360	50.317422	-4.085004	0.2	238.5	2014-05-10	06:37:07
361	50.31742	-4.085007	0.36	216.5	2014-05-10	06:37:08
362	50.317413	-4.085017	1.03	225.8	2014-05-10	06:37:09
363	50.31741	-4.085023	0.56	229.7	2014-05-10	06:37:10
364	50.317408	-4.085026	0.27	233.4	2014-05-10	06:37:11
365	50.317408	-4.085029	0.23	251.3	2014-05-10	06:37:12
366	50.3174	-4.085043	1.28	230.6	2014-05-10	06:37:13
367	50.317393	-4.08506	1.49	235.6	2014-05-10	06:37:14
368	50.317382	-4.085081	1.89	229.7	2014-05-10	06:37:15
369	50.317372	-4.085101	1.83	231.6	2014-05-10	06:37:16
370	50.317363	-4.08512	1.68	233.2	2014-05-10	06:37:17
371	50.317351	-4.085136	1.73	221.9	2014-05-10	06:37:18
372	50.317336	-4.085152	2.04	214.1	2014-05-10	06:37:19
373	50.317323	-4.085166	1.74	213.6	2014-05-10	06:37:20
374	50.317317	-4.085174	0.88	221.1	2014-05-10	06:37:21
375	50.317315	-4.085179	0.39	241.7	2014-05-10	06:37:22
376	50.317313	-4.085183	0.37	233.1	2014-05-10	06:37:23
377	50.317302	-4.085191	1.42	204	2014-05-10	06:37:24
378	50.317292	-4.085199	1.25	206.3	2014-05-10	06:37:25
379	50.317291	-4.0852	0.14	208.3	2014-05-10	06:37:26
380	50.317293	-4.085199	0.26	7.8	2014-05-10	06:37:27
381	50.317292	-4.085201	0.21	231.9	2014-05-10	06:37:28
382	50.31729	-4.085204	0.29	224.7	2014-05-10	06:37:29
383	50.317277	-4.085219	1.81	214.8	2014-05-10	06:37:30
384	50.317264	-4.085232	1.7	214.1	2014-05-10	06:37:31
385	50.317263	-4.085234	0.17	228.3	2014-05-10	06:37:32
386	50.317263	-4.08524	0.42	275	2014-05-10	06:37:33
387	50.317255	-4.085246	1.04	206.2	2014-05-10	06:37:34
388	50.317241	-4.085255	1.63	202.1	2014-05-10	06:37:35
389	50.317225	-4.085264	1.9	199.6	2014-05-10	06:37:36
390	50.317212	-4.085272	1.53	200.8	2014-05-10	06:37:37
391	50.31721	-4.085271	0.23	162.2	2014-05-10	06:37:38
392	50.317207	-4.085272	0.38	189.9	2014-05-10	06:37:39
393	50.317195	-4.085278	1.42	198.6	2014-05-10	06:37:40
394	50.317181	-4.085282	1.59	190.6	2014-05-10	06:37:41
395	50.317168	-4.085284	1.47	186.5	2014-05-10	06:37:42
396	50.317153	-4.085289	1.72	191	2014-05-10	06:37:43
397	50.317142	-4.085295	1.28	200.8	2014-05-10	06:37:44
398	50.317134	-4.0853	0.92	200.9	2014-05-10	06:37:45
399	50.317119	-4.085306	1.7	193.8	2014-05-10	06:37:46
400	50.317099	-4.085313	2.29	193.9	2014-05-10	06:37:47
401	50.317078	-4.085323	2.44	196.3	2014-05-10	06:37:48
402	50.317061	-4.085326	1.89	186.3	2014-05-10	06:37:49
403	50.317049	-4.085325	1.44	176	2014-05-10	06:37:50
404	50.317033	-4.085329	1.71	191.4	2014-05-10	06:37:51
405	50.317016	-4.085338	2	197.7	2014-05-10	06:37:52
406	50.316998	-4.085343	2.08	190.4	2014-05-10	06:37:53
407	50.316978	-4.085348	2.25	188.7	2014-05-10	06:37:54
408	50.316958	-4.085353	2.28	188.9	2014-05-10	06:37:55
409	50.316942	-4.085357	1.8	190.5	2014-05-10	06:37:56
410	50.316928	-4.08536	1.51	186.6	2014-05-10	06:37:57
411	50.316913	-4.085362	1.69	185.7	2014-05-10	06:37:58
412	50.316895	-4.085364	2	183.2	2014-05-10	06:37:59
413	50.316877	-4.085367	2.11	186.8	2014-05-10	06:38:00
414	50.316861	-4.085369	1.75	184.3	2014-05-10	06:38:01
415	50.316848	-4.085374	1.5	192.2	2014-05-10	06:38:02
416	50.316835	-4.085383	1.58	204.2	2014-05-10	06:38:03
417	50.316821	-4.085393	1.71	206.3	2014-05-10	06:38:04
418	50.316811	-4.085399	1.14	199.5	2014-05-10	06:38:05
419	50.316803	-4.085403	0.92	197.7	2014-05-10	06:38:06
420	50.316791	-4.085409	1.45	198.1	2014-05-10	06:38:07
421	50.316774	-4.085419	1.99	200.9	2014-05-10	06:38:08
422	50.316772	-4.08542	0.26	194.6	2014-05-10	06:38:09
423	50.316782	-4.085409	1.35	36	2014-05-10	06:38:10
424	50.316785	-4.085403	0.57	50.1	2014-05-10	06:38:11
425	50.316785	-4.085403	0.05	247	2014-05-10	06:38:12
426	50.316778	-4.085403	0.82	179.2	2014-05-10	06:38:13
427	50.316765	-4.085409	1.47	197.2	2014-05-10	06:38:14
428	50.316753	-4.085416	1.44	199.6	2014-05-10	06:38:15
429	50.316745	-4.085424	1	214.9	2014-05-10	06:38:16
430	50.316745	-4.085432	0.57	259.6	2014-05-10	06:38:17
431	50.316742	-4.085441	0.67	246.2	2014-05-10	06:38:18
432	50.316733	-4.085448	1.17	208.1	2014-05-10	06:38:19
433	50.31672	-4.085452	1.48	188.8	2014-05-10	06:38:20
434	50.316706	-4.085453	1.52	184.7	2014-05-10	06:38:21
435	50.316698	-4.085455	0.95	186.5	2014-05-10	06:38:22
436	50.316692	-4.085455	0.59	178.3	2014-05-10	06:38:23
437	50.316682	-4.085451	1.18	167.4	2014-05-10	06:38:24
438	50.316667	-4.085451	1.69	181	2014-05-10	06:38:25
439	50.316651	-4.085455	1.79	187.9	2014-05-10	06:38:26
440	50.316636	-4.085462	1.78	196	2014-05-10	06:38:27
441	50.316642	-4.08546	0.72	10.5	2014-05-10	06:38:28
442	50.316662	-4.085446	2.49	23.3	2014-05-10	06:38:29
443	50.31667	-4.085435	1.11	42.8	2014-05-10	06:38:30
444	50.316668	-4.08543	0.49	120.7	2014-05-10	06:38:31
445	50.316657	-4.085427	1.21	171.5	2014-05-10	06:38:32
446	50.316646	-4.085426	1.2	174.9	2014-05-10	06:38:33
447	50.316635	-4.085427	1.28	185.1	2014-05-10	06:38:34
448	50.316622	-4.085431	1.41	192.4	2014-05-10	06:38:35
449	50.31661	-4.085436	1.41	192.4	2014-05-10	06:38:36
450	50.316588	-4.085457	0.71	211.7	2014-05-10	06:38:40
451	50.316605	-4.085445	2.08	23	2014-05-10	06:38:41
452	50.316623	-4.085436	2.12	17.5	2014-05-10	06:38:42
453	50.316637	-4.085438	1.47	355.1	2014-05-10	06:38:43
454	50.316642	-4.085448	0.9	308.3	2014-05-10	06:38:44
455	50.316645	-4.085463	1.15	288.9	2014-05-10	06:38:45
456	50.316644	-4.085481	1.23	266.1	2014-05-10	06:38:46
457	50.316638	-4.085498	1.41	240.3	2014-05-10	06:38:47
458	50.316633	-4.085515	1.34	248	2014-05-10	06:38:48
459	50.316634	-4.085529	0.97	276.1	2014-05-10	06:38:49
460	50.316632	-4.085543	1.01	253.3	2014-05-10	06:38:50
461	50.316624	-4.085556	1.31	228.6	2014-05-10	06:38:51
462	50.316619	-4.085561	0.61	209.2	2014-05-10	06:38:52
463	50.316619	-4.08556	0.02	119.4	2014-05-10	06:38:53
464	50.316607	-4.085561	1.34	181	2014-05-10	06:38:54
465	50.316592	-4.085561	1.63	182.1	2014-05-10	06:38:55
466	50.316583	-4.085559	1.01	168.4	2014-05-10	06:38:56
467	50.316581	-4.085547	0.87	109.4	2014-05-10	06:38:57
468	50.316573	-4.085541	1.01	156.3	2014-05-10	06:38:58
469	50.316558	-4.085542	1.58	180.9	2014-05-10	06:38:59
470	50.316544	-4.085541	1.55	179.3	2014-05-10	06:39:00
471	50.316531	-4.085545	1.54	188.9	2014-05-10	06:39:01
472	50.316522	-4.085548	1.02	191.8	2014-05-10	06:39:02
473	50.316515	-4.085544	0.77	162.5	2014-05-10	06:39:03
474	50.316506	-4.085545	0.98	182.5	2014-05-10	06:39:04
475	50.316495	-4.085551	1.31	198.8	2014-05-10	06:39:05
476	50.31648	-4.085559	1.74	199	2014-05-10	06:39:06
477	50.316468	-4.08556	1.35	183.8	2014-05-10	06:39:07
478	50.31646	-4.085557	0.96	168.2	2014-05-10	06:39:08
479	50.316451	-4.085558	1.03	183.3	2014-05-10	06:39:09
480	50.316439	-4.085565	1.35	200.7	2014-05-10	06:39:10
481	50.316427	-4.085573	1.53	200.8	2014-05-10	06:39:11
482	50.316415	-4.085579	1.4	198.9	2014-05-10	06:39:12
483	50.316415	-4.085577	0.15	82.7	2014-05-10	06:39:13
484	50.316416	-4.085575	0.17	55.7	2014-05-10	06:39:14
485	50.316408	-4.085577	0.9	190.3	2014-05-10	06:39:15
486	50.316393	-4.08558	1.61	186.2	2014-05-10	06:39:16
487	50.316377	-4.085585	1.84	191.8	2014-05-10	06:39:17
488	50.316363	-4.085589	1.58	191.1	2014-05-10	06:39:18
489	50.316351	-4.085595	1.39	196.6	2014-05-10	06:39:19
490	50.316339	-4.085601	1.4	198.2	2014-05-10	06:39:20
491	50.316328	-4.085608	1.38	201.9	2014-05-10	06:39:21
492	50.316331	-4.085598	0.78	66.7	2014-05-10	06:39:22
493	50.316336	-4.085594	0.64	27.6	2014-05-10	06:39:23
494	50.316339	-4.08559	0.46	33.8	2014-05-10	06:39:24
495	50.316337	-4.085602	0.89	251.7	2014-05-10	06:39:25
496	50.316341	-4.085596	0.64	45.7	2014-05-10	06:39:26
497	50.316341	-4.085588	0.54	90	2014-05-10	06:39:27
498	50.316333	-4.085594	0.9	205.9	2014-05-10	06:39:28
499	50.316325	-4.085598	1.03	197.5	2014-05-10	06:39:29
500	50.316315	-4.085601	1.09	191.7	2014-05-10	06:39:30
501	50.316307	-4.085601	0.88	178.8	2014-05-10	06:39:31
502	50.316306	-4.085592	0.64	100.9	2014-05-10	06:39:32
503	50.316299	-4.085588	0.89	159.2	2014-05-10	06:39:33
504	50.316287	-4.085592	1.35	192.8	2014-05-10	06:39:34
505	50.316276	-4.085596	1.29	193.3	2014-05-10	06:39:35
506	50.316269	-4.085599	0.8	194.2	2014-05-10	06:39:36
507	50.316269	-4.085595	0.27	74.1	2014-05-10	06:39:37
508	50.316267	-4.085593	0.24	151.1	2014-05-10	06:39:38
509	50.316261	-4.085598	0.74	207.2	2014-05-10	06:39:39
510	50.316252	-4.085611	1.4	221.7	2014-05-10	06:39:40
511	50.31624	-4.085621	1.46	207.4	2014-05-10	06:39:41
512	50.316224	-4.085626	1.88	192.2	2014-05-10	06:39:42
513	50.316205	-4.085631	2.17	188.7	2014-05-10	06:39:43
514	50.316185	-4.085636	2.18	188.5	2014-05-10	06:39:44
515	50.316178	-4.085641	0.87	206.9	2014-05-10	06:39:45
516	50.31619	-4.085652	1.5	328.8	2014-05-10	06:39:46
517	50.316197	-4.08566	0.95	324.4	2014-05-10	06:39:47
518	50.316197	-4.085668	0.56	272.8	2014-05-10	06:39:48
519	50.316196	-4.085676	0.6	255.5	2014-05-10	06:39:49
520	50.316204	-4.085675	0.98	3.8	2014-05-10	06:39:50
521	50.316212	-4.085677	0.88	352.2	2014-05-10	06:39:51
522	50.31621	-4.085679	0.35	211.8	2014-05-10	06:39:52
523	50.316203	-4.085684	0.84	201.6	2014-05-10	06:39:53
524	50.316191	-4.085687	1.26	192	2014-05-10	06:39:54
525	50.316182	-4.085686	1.03	176.4	2014-05-10	06:39:55
526	50.316179	-4.085681	0.53	131.6	2014-05-10	06:39:56
527	50.316174	-4.085679	0.61	166.3	2014-05-10	06:39:57
528	50.316164	-4.085678	1.09	178.4	2014-05-10	06:39:58
529	50.316153	-4.085675	1.26	169.1	2014-05-10	06:39:59
530	50.316146	-4.085671	0.75	160.2	2014-05-10	06:40:00
531	50.316146	-4.085662	0.64	98.4	2014-05-10	06:40:01
532	50.31614	-4.08566	0.61	163.6	2014-05-10	06:40:02
533	50.316133	-4.085662	0.79	193.2	2014-05-10	06:40:03
534	50.316134	-4.085661	0.08	62.2	2014-05-10	06:40:04
535	50.316138	-4.085661	0.45	2.3	2014-05-10	06:40:05
536	50.316138	-4.08566	0.11	65.3	2014-05-10	06:40:06
537	50.316138	-4.085659	0.08	128.4	2014-05-10	06:40:07
538	50.316138	-4.085656	0.22	92.6	2014-05-10	06:40:08
539	50.316145	-4.085649	0.91	30.3	2014-05-10	06:40:09
540	50.316148	-4.085644	0.25	48.2	2014-05-10	06:40:11
541	50.31615	-4.085643	0.14	10	2014-05-10	06:40:13
542	50.31615	-4.085644	0.08	231.9	2014-05-10	06:40:14
543	50.31615	-4.085643	0.08	51.9	2014-05-10	06:40:15
544	50.31615	-4.085644	0.06	185.8	2014-05-10	06:40:16
545	50.316148	-4.085643	0.1	176.7	2014-05-10	06:40:18
546	50.316164	-4.085636	1.85	15.9	2014-05-10	06:40:19
547	50.316171	-4.08563	0.87	30.9	2014-05-10	06:40:20
548	50.316168	-4.085627	0.36	142.7	2014-05-10	06:40:21
549	50.316164	-4.085626	0.5	173.9	2014-05-10	06:40:22
550	50.31616	-4.085628	0.42	195.7	2014-05-10	06:40:23
551	50.316161	-4.085627	0.1	27	2014-05-10	06:40:24
552	50.316167	-4.085623	0.74	25.2	2014-05-10	06:40:25
553	50.316192	-4.085608	3.02	20	2014-05-10	06:40:26
554	50.316232	-4.085581	4.78	24.1	2014-05-10	06:40:27
555	50.316272	-4.08553	5.71	38.9	2014-05-10	06:40:28
556	50.316306	-4.085468	5.85	49.5	2014-05-10	06:40:29
557	50.316337	-4.085398	6.06	55.2	2014-05-10	06:40:30
558	50.316362	-4.085321	6.09	62.9	2014-05-10	06:40:31
559	50.316375	-4.085253	5.11	72.6	2014-05-10	06:40:32
560	50.316381	-4.085203	3.55	80.3	2014-05-10	06:40:33
561	50.316384	-4.08518	1.75	76.8	2014-05-10	06:40:34
562	50.316382	-4.085169	0.84	112.1	2014-05-10	06:40:35
563	50.316372	-4.085164	1.15	164.7	2014-05-10	06:40:36
564	50.316361	-4.085163	1.21	176.9	2014-05-10	06:40:37
565	50.316352	-4.085164	0.94	183.3	2014-05-10	06:40:38
566	50.316347	-4.08516	0.61	153.1	2014-05-10	06:40:39
567	50.316341	-4.085156	0.72	156.3	2014-05-10	06:40:40
568	50.316333	-4.085159	0.94	192	2014-05-10	06:40:41
569	50.316323	-4.085165	1.23	200.8	2014-05-10	06:40:42
570	50.316311	-4.085172	1.38	200.5	2014-05-10	06:40:43
571	50.316303	-4.085178	1.03	203.5	2014-05-10	06:40:44
572	50.316295	-4.085188	1.15	219.6	2014-05-10	06:40:45
573	50.31629	-4.085196	0.79	225.9	2014-05-10	06:40:46
574	50.316289	-4.0852	0.28	248.4	2014-05-10	06:40:47
575	50.31629	-4.0852	0.13	349.6	2014-05-10	06:40:48
576	50.316289	-4.085205	0.37	249.2	2014-05-10	06:40:49
577	50.316284	-4.085215	0.89	231.7	2014-05-10	06:40:50
578	50.31628	-4.085228	1.04	244.6	2014-05-10	06:40:51
579	50.316277	-4.085238	0.81	242.6	2014-05-10	06:40:52
580	50.316272	-4.085243	0.66	216.6	2014-05-10	06:40:53
581	50.316269	-4.085252	0.71	242.6	2014-05-10	06:40:54
582	50.316268	-4.085258	0.42	261.1	2014-05-10	06:40:55
583	50.316268	-4.085258	0.08	162	2014-05-10	06:40:56
584	50.316269	-4.085258	0.12	357	2014-05-10	06:40:57
585	50.316271	-4.085264	0.5	305.2	2014-05-10	06:40:58
586	50.316278	-4.085267	0.76	344	2014-05-10	06:40:59
587	50.316291	-4.085264	1.45	7.6	2014-05-10	06:41:00
588	50.316319	-4.085259	3.17	7	2014-05-10	06:41:01
589	50.316361	-4.085251	4.76	6.9	2014-05-10	06:41:02
590	50.316412	-4.085246	5.59	3.4	2014-05-10	06:41:03
591	50.316459	-4.085255	5.31	353.1	2014-05-10	06:41:04
592	50.316498	-4.085267	4.39	348.9	2014-05-10	06:41:05
593	50.316537	-4.085267	4.41	359.5	2014-05-10	06:41:06
594	50.316579	-4.085261	4.69	5.6	2014-05-10	06:41:07
595	50.316621	-4.085265	4.67	356	2014-05-10	06:41:08
596	50.316659	-4.085276	4.34	350	2014-05-10	06:41:09
597	50.316696	-4.085286	4.12	350.4	2014-05-10	06:41:10
598	50.316733	-4.085286	4.12	359.6	2014-05-10	06:41:11
599	50.316772	-4.085272	4.53	12.9	2014-05-10	06:41:12
600	50.316815	-4.08526	4.77	10.2	2014-05-10	06:41:13
601	50.316855	-4.085268	4.57	352.5	2014-05-10	06:41:14
602	50.31689	-4.085289	4.16	339.5	2014-05-10	06:41:15
603	50.316914	-4.085311	3.08	329.3	2014-05-10	06:41:16
604	50.316925	-4.08533	1.82	311.1	2014-05-10	06:41:17
605	50.316926	-4.085342	0.85	280.1	2014-05-10	06:41:18
606	50.316922	-4.085349	0.71	222.8	2014-05-10	06:41:19
607	50.316915	-4.085359	1.07	223.4	2014-05-10	06:41:20
608	50.316907	-4.085369	1.06	220.2	2014-05-10	06:41:21
609	50.316897	-4.085379	1.35	213.2	2014-05-10	06:41:22
610	50.31688	-4.08539	2.01	202.3	2014-05-10	06:41:23
611	50.316868	-4.085396	1.41	199	2014-05-10	06:41:24
612	50.31686	-4.085403	1.1	208.1	2014-05-10	06:41:25
613	50.316847	-4.085408	1.49	193.2	2014-05-10	06:41:26
614	50.316835	-4.085412	1.29	190.9	2014-05-10	06:41:27
615	50.316825	-4.085422	1.41	211.1	2014-05-10	06:41:28
616	50.316815	-4.085432	1.26	216.4	2014-05-10	06:41:29
617	50.316805	-4.085437	1.19	197.2	2014-05-10	06:41:30
618	50.316791	-4.085446	1.73	199.7	2014-05-10	06:41:31
619	50.316772	-4.085457	2.24	202	2014-05-10	06:41:32
620	50.316755	-4.085461	1.9	187.4	2014-05-10	06:41:33
621	50.316743	-4.085464	1.4	188.6	2014-05-10	06:41:34
622	50.316732	-4.085464	1.15	182.1	2014-05-10	06:41:35
623	50.316721	-4.085467	1.22	189.3	2014-05-10	06:41:36
624	50.316709	-4.085474	1.41	199	2014-05-10	06:41:37
625	50.3167	-4.085472	1.05	175.5	2014-05-10	06:41:38
626	50.31669	-4.085471	1.08	175.9	2014-05-10	06:41:39
627	50.316677	-4.085476	1.51	193.9	2014-05-10	06:41:40
628	50.316664	-4.08548	1.51	190.7	2014-05-10	06:41:41
629	50.316652	-4.08548	1.35	178.5	2014-05-10	06:41:42
630	50.316638	-4.085481	1.5	183.4	2014-05-10	06:41:43
631	50.316625	-4.085483	1.49	184.8	2014-05-10	06:41:44
632	50.316611	-4.08549	1.67	197.9	2014-05-10	06:41:45
633	50.316604	-4.085488	0.74	167	2014-05-10	06:41:46
634	50.316603	-4.085481	0.51	103.8	2014-05-10	06:41:47
635	50.316602	-4.085473	0.55	104.7	2014-05-10	06:41:48
636	50.3166	-4.085466	0.52	108.8	2014-05-10	06:41:49
637	50.316598	-4.085461	0.49	127.2	2014-05-10	06:41:50
638	50.316605	-4.085461	0.41	0.9	2014-05-10	06:41:52
639	50.316609	-4.085454	0.66	43.9	2014-05-10	06:41:53
640	50.316603	-4.085456	0.66	192	2014-05-10	06:41:54
641	50.316588	-4.085464	1.81	199.1	2014-05-10	06:41:55
642	50.316574	-4.085464	1.56	178.9	2014-05-10	06:41:56
643	50.316559	-4.085466	1.73	185.5	2014-05-10	06:41:57
644	50.316547	-4.085461	1.32	162.9	2014-05-10	06:41:58
645	50.316536	-4.085453	1.4	155.3	2014-05-10	06:41:59
646	50.316528	-4.085446	1.02	153.1	2014-05-10	06:42:00
647	50.316527	-4.08544	0.49	102.1	2014-05-10	06:42:01
648	50.316524	-4.085436	0.39	134.6	2014-05-10	06:42:02
649	50.316516	-4.085432	0.99	163.6	2014-05-10	06:42:03
650	50.316506	-4.085431	1.09	177.2	2014-05-10	06:42:04
651	50.316495	-4.085429	1.26	174	2014-05-10	06:42:05
652	50.316487	-4.085426	0.9	166.6	2014-05-10	06:42:06
653	50.316487	-4.085417	0.68	90	2014-05-10	06:42:07
654	50.316488	-4.085407	0.7	80.8	2014-05-10	06:42:08
655	50.316483	-4.085403	0.6	152.8	2014-05-10	06:42:09
656	50.316473	-4.085405	1.14	186.3	2014-05-10	06:42:10
657	50.316471	-4.085404	0.12	174.1	2014-05-10	06:42:12
658	50.316464	-4.085404	0.79	179.6	2014-05-10	06:42:13
659	50.316456	-4.085406	0.93	185.5	2014-05-10	06:42:14
660	50.316443	-4.085412	1.45	197.9	2014-05-10	06:42:15
661	50.316432	-4.085412	1.26	181.4	2014-05-10	06:42:16
662	50.316422	-4.08541	1.09	170.9	2014-05-10	06:42:17
663	50.316413	-4.085409	1.08	175.9	2014-05-10	06:42:18
664	50.316399	-4.085412	1.51	188.9	2014-05-10	06:42:19
665	50.316385	-4.085412	1.6	178.7	2014-05-10	06:42:20
666	50.316367	-4.085418	2.04	192	2014-05-10	06:42:21
667	50.316359	-4.085423	0.91	203.6	2014-05-10	06:42:22
668	50.31636	-4.085423	0.04	326.7	2014-05-10	06:42:23
669	50.316382	-4.085423	2.47	0.3	2014-05-10	06:42:24
670	50.316399	-4.085417	2.01	12.9	2014-05-10	06:42:25
671	50.316405	-4.085408	0.88	46.4	2014-05-10	06:42:26
672	50.316409	-4.085397	0.88	63	2014-05-10	06:42:27
673	50.31641	-4.085387	0.68	80.5	2014-05-10	06:42:28
674	50.316404	-4.085384	0.69	162.3	2014-05-10	06:42:29
675	50.316393	-4.085388	1.26	192.3	2014-05-10	06:42:30
676	50.31638	-4.085385	1.44	172.6	2014-05-10	06:42:31
677	50.316366	-4.085377	1.63	159.2	2014-05-10	06:42:32
678	50.316352	-4.085369	1.64	159.1	2014-05-10	06:42:33
679	50.316341	-4.085363	1.34	162.4	2014-05-10	06:42:34
680	50.316343	-4.085367	0.39	316.2	2014-05-10	06:42:35
681	50.316364	-4.085386	2.65	328.5	2014-05-10	06:42:36
682	50.316374	-4.085395	1.31	333.8	2014-05-10	06:42:37
683	50.316386	-4.085398	0.67	349	2014-05-10	06:42:39
684	50.31639	-4.085399	0.5	356.6	2014-05-10	06:42:40
685	50.316392	-4.085403	0.39	298.4	2014-05-10	06:42:41
686	50.316394	-4.085402	0.25	31.6	2014-05-10	06:42:42
687	50.31639	-4.085399	0.48	153.4	2014-05-10	06:42:43
688	50.316384	-4.085396	0.67	164.1	2014-05-10	06:42:44
689	50.316373	-4.085398	1.28	187.5	2014-05-10	06:42:45
690	50.31636	-4.0854	1.51	185	2014-05-10	06:42:46
691	50.31635	-4.085399	1.08	176.2	2014-05-10	06:42:47
692	50.31634	-4.085396	1.1	168.1	2014-05-10	06:42:48
693	50.316325	-4.085399	1.74	185.9	2014-05-10	06:42:49
694	50.316306	-4.085401	2.05	185.5	2014-05-10	06:42:50
695	50.316291	-4.085398	1.76	173.2	2014-05-10	06:42:51
696	50.316284	-4.085387	1.13	134.6	2014-05-10	06:42:52
697	50.316275	-4.085379	1.13	150.7	2014-05-10	06:42:53
698	50.316264	-4.085377	1.22	172.5	2014-05-10	06:42:54
699	50.31625	-4.085372	1.61	168.5	2014-05-10	06:42:55
700	50.316239	-4.08536	1.45	140.9	2014-05-10	06:42:56
701	50.316234	-4.085345	1.2	118.3	2014-05-10	06:42:57
702	50.31623	-4.085332	1.05	119.9	2014-05-10	06:42:58
703	50.316219	-4.085324	1.3	155.7	2014-05-10	06:42:59
704	50.316206	-4.085325	1.49	181.4	2014-05-10	06:43:00
705	50.316198	-4.085324	0.83	175.9	2014-05-10	06:43:01
706	50.316198	-4.085313	0.78	87.9	2014-05-10	06:43:02
707	50.316191	-4.085305	1	147.2	2014-05-10	06:43:03
708	50.316179	-4.085306	1.31	182.3	2014-05-10	06:43:04
709	50.316167	-4.08531	1.36	190.1	2014-05-10	06:43:05
710	50.316155	-4.08531	1.29	181.1	2014-05-10	06:43:06
711	50.316143	-4.085306	1.45	168.8	2014-05-10	06:43:07
712	50.316134	-4.085305	1	174.9	2014-05-10	06:43:08
713	50.316134	-4.085308	0.24	276.6	2014-05-10	06:43:09
714	50.316135	-4.085308	0.08	9.2	2014-05-10	06:43:10
715	50.316139	-4.085306	0.45	13.8	2014-05-10	06:43:11
716	50.31616	-4.085303	2.36	6.1	2014-05-10	06:43:12
717	50.316174	-4.085289	1.89	30.9	2014-05-10	06:43:13
718	50.316182	-4.085293	0.87	341.8	2014-05-10	06:43:14
719	50.316182	-4.085293	0.06	353.4	2014-05-10	06:43:15
720	50.316189	-4.085291	0.76	12.8	2014-05-10	06:43:16
721	50.316197	-4.08529	0.95	4	2014-05-10	06:43:17
722	50.316253	-4.085299	1.03	353.7	2014-05-10	06:43:23
723	50.316256	-4.085302	0.39	334.1	2014-05-10	06:43:24
724	50.316259	-4.085306	0.45	321.7	2014-05-10	06:43:25
725	50.316267	-4.085301	0.91	21.8	2014-05-10	06:43:26
726	50.316277	-4.08529	1.38	35.9	2014-05-10	06:43:27
727	50.316287	-4.085275	1.56	40.7	2014-05-10	06:43:28
728	50.316299	-4.085275	1.25	2.5	2014-05-10	06:43:29
729	50.316307	-4.085271	0.95	13.4	2014-05-10	06:43:30
730	50.316332	-4.085258	3.01	18.7	2014-05-10	06:43:31
731	50.316356	-4.08524	2.87	25.7	2014-05-10	06:43:32
732	50.316364	-4.085231	1.13	34.8	2014-05-10	06:43:33
733	50.316367	-4.085228	0.19	40	2014-05-10	06:43:35
734	50.316363	-4.085225	0.44	150	2014-05-10	06:43:36
735	50.316359	-4.085227	0.54	201.3	2014-05-10	06:43:37
736	50.316354	-4.085229	0.58	193.1	2014-05-10	06:43:38
737	50.316354	-4.085227	0.07	93.4	2014-05-10	06:43:40
738	50.316355	-4.085226	0.17	32.4	2014-05-10	06:43:41
739	50.316345	-4.085228	1.11	187.1	2014-05-10	06:43:42
740	50.316332	-4.085225	1.48	173.2	2014-05-10	06:43:43
741	50.316318	-4.085223	1.51	172.3	2014-05-10	06:43:44
742	50.316305	-4.085223	1.54	180.4	2014-05-10	06:43:45
743	50.316306	-4.085213	0.7	80.8	2014-05-10	06:43:46
744	50.31631	-4.085205	0.77	49.8	2014-05-10	06:43:47
745	50.316306	-4.085208	0.48	210.8	2014-05-10	06:43:48
746	50.316301	-4.08521	0.62	193.8	2014-05-10	06:43:49
747	50.316293	-4.085209	0.9	173.9	2014-05-10	06:43:50
748	50.316286	-4.085207	0.77	166.9	2014-05-10	06:43:51
749	50.316277	-4.085208	1.04	184	2014-05-10	06:43:52
750	50.316267	-4.085209	1.05	185.6	2014-05-10	06:43:53
751	50.316263	-4.08521	0.52	188.6	2014-05-10	06:43:54
752	50.316263	-4.08521	0.03	71.4	2014-05-10	06:43:55
753	50.316255	-4.085212	0.88	190.8	2014-05-10	06:43:56
754	50.316244	-4.085222	1.37	209.4	2014-05-10	06:43:57
755	50.316238	-4.085226	0.81	204	2014-05-10	06:43:58
756	50.316238	-4.085226	0.04	0	2014-05-10	06:43:59
757	50.316239	-4.085222	0.31	78	2014-05-10	06:44:00
758	50.316232	-4.085221	0.73	177.2	2014-05-10	06:44:01
759	50.316223	-4.085226	1.05	197.1	2014-05-10	06:44:02
760	50.316217	-4.08523	0.79	204.1	2014-05-10	06:44:03
761	50.316216	-4.085232	0.07	254.6	2014-05-10	06:44:05
762	50.316208	-4.08524	1.1	212	2014-05-10	06:44:06
763	50.316204	-4.085245	0.54	215.2	2014-05-10	06:44:07
764	50.316204	-4.085245	0.04	8.5	2014-05-10	06:44:08
765	50.3162	-4.085252	0.74	224.7	2014-05-10	06:44:09
766	50.316194	-4.085263	1.03	229.3	2014-05-10	06:44:10
767	50.316189	-4.085275	0.99	236.8	2014-05-10	06:44:11
768	50.31619	-4.085281	0.48	292.6	2014-05-10	06:44:12
769	50.316191	-4.085281	0.1	342.3	2014-05-10	06:44:13
770	50.316187	-4.085289	0.77	227	2014-05-10	06:44:14
771	50.316178	-4.0853	1.2	218.8	2014-05-10	06:44:15
772	50.316169	-4.085314	1.42	225.2	2014-05-10	06:44:16
773	50.316164	-4.085327	1.09	240.8	2014-05-10	06:44:17
774	50.316166	-4.085334	0.52	286.6	2014-05-10	06:44:18
775	50.316168	-4.085341	0.5	295.7	2014-05-10	06:44:19
776	50.316164	-4.085348	0.67	232.2	2014-05-10	06:44:20
777	50.316157	-4.085359	1.15	225	2014-05-10	06:44:21
778	50.316146	-4.085374	1.52	221.1	2014-05-10	06:44:22
779	50.316137	-4.085385	1.27	217.8	2014-05-10	06:44:23
780	50.31614	-4.085391	0.51	299.7	2014-05-10	06:44:24
781	50.316145	-4.085391	0.63	0.6	2014-05-10	06:44:25
782	50.316145	-4.085392	0.07	270	2014-05-10	06:44:26
783	50.316138	-4.085397	0.87	208.2	2014-05-10	06:44:27
784	50.31613	-4.085406	1.15	212.8	2014-05-10	06:44:28
785	50.31612	-4.085415	1.2	209.4	2014-05-10	06:44:29
786	50.316113	-4.08542	0.9	204.6	2014-05-10	06:44:30
787	50.31611	-4.085422	0.31	203.5	2014-05-10	06:44:31
788	50.316109	-4.085424	0.27	226.5	2014-05-10	06:44:32
789	50.316097	-4.085431	1.35	201.8	2014-05-10	06:44:33
790	50.316085	-4.085437	1.44	194.9	2014-05-10	06:44:34
791	50.316072	-4.085442	1.5	195.2	2014-05-10	06:44:35
792	50.316061	-4.085446	1.28	191.6	2014-05-10	06:44:36
793	50.316047	-4.085449	1.52	189	2014-05-10	06:44:37
794	50.316035	-4.085457	1.49	202.1	2014-05-10	06:44:38
795	50.316026	-4.085467	1.24	215.4	2014-05-10	06:44:39
796	50.316014	-4.085478	1.54	210	2014-05-10	06:44:40
797	50.316005	-4.085483	1	200.6	2014-05-10	06:44:41
798	50.315997	-4.085487	0.96	197.4	2014-05-10	06:44:42
799	50.315989	-4.085496	1.07	216.4	2014-05-10	06:44:43
800	50.315982	-4.085504	1.05	215.8	2014-05-10	06:44:44
801	50.31597	-4.085514	1.45	208.4	2014-05-10	06:44:45
802	50.315962	-4.085522	1.11	210.2	2014-05-10	06:44:46
803	50.315954	-4.085528	0.95	206.5	2014-05-10	06:44:47
804	50.315958	-4.085528	0.41	1.6	2014-05-10	06:44:48
805	50.315965	-4.085529	0.41	355.8	2014-05-10	06:44:50
806	50.315966	-4.08553	0.09	303.1	2014-05-10	06:44:51
807	50.315965	-4.085532	0.07	262.5	2014-05-10	06:44:53
808	50.315972	-4.085526	0.89	29	2014-05-10	06:44:54
809	50.315981	-4.085522	0.98	13.7	2014-05-10	06:44:55
810	50.31599	-4.085517	1.06	20.8	2014-05-10	06:44:56
811	50.31599	-4.085508	0.65	85.1	2014-05-10	06:44:57
812	50.315984	-4.085501	0.88	148.1	2014-05-10	06:44:58
813	50.315976	-4.085494	0.94	146.2	2014-05-10	06:44:59
814	50.31598	-4.085485	0.75	62.7	2014-05-10	06:45:00
815	50.316002	-4.085463	2.97	30.8	2014-05-10	06:45:01
816	50.316042	-4.085433	4.93	26.2	2014-05-10	06:45:02
817	50.316097	-4.085415	6.27	11.7	2014-05-10	06:45:03
818	50.31615	-4.085431	6.01	349	2014-05-10	06:45:04
819	50.316189	-4.085443	4.37	349	2014-05-10	06:45:05
820	50.316228	-4.085425	4.57	15.9	2014-05-10	06:45:06
821	50.316275	-4.085399	5.5	19.6	2014-05-10	06:45:07
822	50.316322	-4.085394	5.28	3.9	2014-05-10	06:45:08
823	50.316352	-4.085414	3.59	336.7	2014-05-10	06:45:09
824	50.316358	-4.085432	1.49	299.2	2014-05-10	06:45:10
825	50.316356	-4.085445	0.96	251.4	2014-05-10	06:45:11
826	50.316345	-4.085455	1.39	210.7	2014-05-10	06:45:12
827	50.316333	-4.085467	1.5	212.6	2014-05-10	06:45:13
828	50.316322	-4.085481	1.67	219.1	2014-05-10	06:45:14
829	50.316313	-4.085486	1	197.7	2014-05-10	06:45:15
830	50.316307	-4.085484	0.71	167.9	2014-05-10	06:45:16
831	50.316296	-4.085491	1.37	204.4	2014-05-10	06:45:17
832	50.316284	-4.085496	1.3	193.5	2014-05-10	06:45:18
833	50.316272	-4.085495	1.35	177.2	2014-05-10	06:45:19
834	50.31626	-4.085496	1.35	182.5	2014-05-10	06:45:20
835	50.316248	-4.085496	1.33	181	2014-05-10	06:45:21
836	50.316235	-4.085493	1.45	172.2	2014-05-10	06:45:22
837	50.31623	-4.085488	0.75	147.1	2014-05-10	06:45:23
838	50.316223	-4.085484	0.82	164.5	2014-05-10	06:45:24
839	50.316209	-4.085481	1.55	171.4	2014-05-10	06:45:25
840	50.316195	-4.085478	1.52	171.4	2014-05-10	06:45:26
841	50.316183	-4.085476	1.35	173.2	2014-05-10	06:45:27
842	50.316173	-4.085473	1.17	170.1	2014-05-10	06:45:28
843	50.316161	-4.085473	1.31	180.2	2014-05-10	06:45:29
844	50.316153	-4.085468	0.96	158.1	2014-05-10	06:45:30
845	50.316144	-4.085463	1.03	158.4	2014-05-10	06:45:31
846	50.316133	-4.085461	1.23	176.1	2014-05-10	06:45:32
847	50.316128	-4.085456	0.77	147.5	2014-05-10	06:45:33
848	50.316121	-4.085453	0.8	164.5	2014-05-10	06:45:34
849	50.316116	-4.085448	0.61	151.2	2014-05-10	06:45:35
850	50.316113	-4.085441	0.66	121.6	2014-05-10	06:45:36
851	50.316103	-4.085439	1.06	173.2	2014-05-10	06:45:37
852	50.31609	-4.085443	1.48	191.6	2014-05-10	06:45:38
853	50.316082	-4.085447	0.97	196.4	2014-05-10	06:45:39
854	50.316075	-4.085449	0.75	191.9	2014-05-10	06:45:40
855	50.316067	-4.085452	0.98	191.2	2014-05-10	06:45:41
856	50.316057	-4.085458	1.19	201.1	2014-05-10	06:45:42
857	50.316047	-4.085462	1.09	197.2	2014-05-10	06:45:43
858	50.316041	-4.085469	0.85	213.9	2014-05-10	06:45:44
859	50.316041	-4.08547	0.06	221.9	2014-05-10	06:45:45
860	50.316044	-4.085464	0.53	45.6	2014-05-10	06:45:46
861	50.316039	-4.085465	0.59	185.3	2014-05-10	06:45:47
862	50.31603	-4.085469	1.04	196	2014-05-10	06:45:48
863	50.316021	-4.085473	0.99	195.7	2014-05-10	06:45:49
864	50.316013	-4.085479	0.97	207.8	2014-05-10	06:45:50
865	50.316008	-4.085487	0.86	223	2014-05-10	06:45:51
866	50.316011	-4.085486	0.32	15.1	2014-05-10	06:45:52
867	50.316013	-4.085479	0.58	60.2	2014-05-10	06:45:53
868	50.316009	-4.085472	0.71	131.9	2014-05-10	06:45:54
869	50.316004	-4.085467	0.61	144.1	2014-05-10	06:45:55
870	50.316005	-4.085468	0.13	278.6	2014-05-10	06:45:56
871	50.316021	-4.085462	1.92	14.2	2014-05-10	06:45:57
872	50.316053	-4.085451	3.64	11.5	2014-05-10	06:45:58
873	50.316098	-4.085439	5.06	10.4	2014-05-10	06:45:59
874	50.31615	-4.08544	5.81	359	2014-05-10	06:46:00
875	50.316194	-4.085467	5.3	338.5	2014-05-10	06:46:01
876	50.316231	-4.085498	4.67	331.9	2014-05-10	06:46:02
877	50.316277	-4.085519	5.24	344	2014-05-10	06:46:03
878	50.316327	-4.085544	5.86	342.4	2014-05-10	06:46:04
879	50.316376	-4.085575	5.94	337.6	2014-05-10	06:46:05
880	50.316421	-4.085604	5.4	337.7	2014-05-10	06:46:06
881	50.316463	-4.085618	4.77	348.6	2014-05-10	06:46:07
882	50.316506	-4.085612	4.75	4.5	2014-05-10	06:46:08
883	50.316543	-4.085614	4.12	358.6	2014-05-10	06:46:09
884	50.316568	-4.085631	3.12	336.3	2014-05-10	06:46:10
885	50.316582	-4.085651	2.06	317.9	2014-05-10	06:46:11
886	50.316587	-4.085665	1.16	301.5	2014-05-10	06:46:12
887	50.316584	-4.085675	0.85	239.1	2014-05-10	06:46:13
888	50.316578	-4.085686	0.97	234.1	2014-05-10	06:46:14
889	50.316585	-4.085689	0.73	343.4	2014-05-10	06:46:15
890	50.31659	-4.08569	0.6	352.1	2014-05-10	06:46:16
891	50.316589	-4.085691	0.09	225.7	2014-05-10	06:46:17
892	50.316585	-4.08569	0.55	170	2014-05-10	06:46:18
893	50.316572	-4.085687	1.44	170.9	2014-05-10	06:46:19
894	50.316555	-4.085684	1.84	174.1	2014-05-10	06:46:20
895	50.316543	-4.085682	1.36	174.7	2014-05-10	06:46:21
896	50.316533	-4.085681	1.11	174.4	2014-05-10	06:46:22
897	50.316526	-4.08568	0.79	177.4	2014-05-10	06:46:23
898	50.316533	-4.085683	0.73	346.3	2014-05-10	06:46:24
899	50.316552	-4.085687	2.12	352.4	2014-05-10	06:46:25
900	50.316564	-4.08569	1.4	348.9	2014-05-10	06:46:26
901	50.316565	-4.085694	0.28	289.4	2014-05-10	06:46:27
902	50.316562	-4.085697	0.37	213.4	2014-05-10	06:46:28
903	50.316558	-4.085704	0.7	228.9	2014-05-10	06:46:29
904	50.316562	-4.085704	0.49	4.9	2014-05-10	06:46:30
905	50.316569	-4.0857	0.77	19.4	2014-05-10	06:46:31
906	50.316571	-4.085699	0.3	18.2	2014-05-10	06:46:32
907	50.316567	-4.085704	0.59	223.3	2014-05-10	06:46:33
908	50.316561	-4.085709	0.79	205.6	2014-05-10	06:46:34
909	50.31656	-4.085712	0.19	246.6	2014-05-10	06:46:35
910	50.316567	-4.085712	0.75	0.9	2014-05-10	06:46:36
911	50.316576	-4.085708	1.05	15.5	2014-05-10	06:46:37
912	50.316584	-4.085706	0.9	6.4	2014-05-10	06:46:38
913	50.316587	-4.085708	0.32	331.1	2014-05-10	06:46:39
914	50.316581	-4.085715	0.77	218.1	2014-05-10	06:46:40
915	50.316572	-4.085728	1.38	223.5	2014-05-10	06:46:41
916	50.316561	-4.085746	1.8	224.3	2014-05-10	06:46:42
917	50.316549	-4.085763	1.78	222.9	2014-05-10	06:46:43
918	50.316542	-4.08577	0.93	211.3	2014-05-10	06:46:44
919	50.316547	-4.085769	0.53	6.5	2014-05-10	06:46:45
920	50.316556	-4.085766	1.06	12.3	2014-05-10	06:46:46
921	50.316561	-4.085766	0.53	356.2	2014-05-10	06:46:47
922	50.316559	-4.085768	0.19	217.2	2014-05-10	06:46:48
923	50.316554	-4.085772	0.65	208.1	2014-05-10	06:46:49
924	50.316556	-4.08578	0.6	290.1	2014-05-10	06:46:50
925	50.316559	-4.085789	0.68	297.8	2014-05-10	06:46:51
926	50.316554	-4.085792	0.62	203.3	2014-05-10	06:46:52
927	50.316546	-4.085796	0.89	199.9	2014-05-10	06:46:53
928	50.31654	-4.085801	0.81	205.1	2014-05-10	06:46:54
929	50.316548	-4.085804	0.95	348.8	2014-05-10	06:46:55
930	50.316564	-4.085803	1.81	0.9	2014-05-10	06:46:56
931	50.316569	-4.085805	0.54	347.4	2014-05-10	06:46:57
932	50.316563	-4.085804	0.65	175.3	2014-05-10	06:46:58
933	50.316552	-4.085808	1.26	191.5	2014-05-10	06:46:59
934	50.316541	-4.085813	1.3	196.6	2014-05-10	06:47:00
935	50.316532	-4.085818	1.1	199.9	2014-05-10	06:47:01
936	50.31653	-4.085818	0.16	180	2014-05-10	06:47:02
937	50.316531	-4.085818	0.1	6.7	2014-05-10	06:47:03
938	50.316519	-4.085819	1.31	182.1	2014-05-10	06:47:04
939	50.316504	-4.085826	1.81	195.8	2014-05-10	06:47:05
940	50.31649	-4.085823	1.58	172	2014-05-10	06:47:06
941	50.316478	-4.085808	1.66	142.3	2014-05-10	06:47:07
942	50.316465	-4.085795	1.68	146.6	2014-05-10	06:47:08
943	50.316451	-4.085784	1.74	152.2	2014-05-10	06:47:09
944	50.316462	-4.085786	0.24	352.2	2014-05-10	06:47:14
945	50.316482	-4.085803	2.5	331.8	2014-05-10	06:47:15
946	50.316488	-4.085817	1.23	302.2	2014-05-10	06:47:16
947	50.316482	-4.085827	0.93	230.6	2014-05-10	06:47:17
948	50.316474	-4.085832	1	197.1	2014-05-10	06:47:18
949	50.316469	-4.085835	0.61	206.9	2014-05-10	06:47:19
950	50.316472	-4.085835	0.29	358.9	2014-05-10	06:47:20
951	50.316474	-4.085834	0.32	21.8	2014-05-10	06:47:21
952	50.31647	-4.085837	0.53	202.3	2014-05-10	06:47:22
953	50.316461	-4.085842	1	200.9	2014-05-10	06:47:23
954	50.31645	-4.085851	1.4	209.1	2014-05-10	06:47:24
955	50.316442	-4.085862	1.24	219.3	2014-05-10	06:47:25
956	50.316441	-4.08587	0.58	262.6	2014-05-10	06:47:26
957	50.316443	-4.085872	0.26	326.4	2014-05-10	06:47:27
958	50.316436	-4.085874	0.84	189.8	2014-05-10	06:47:28
959	50.316429	-4.085877	0.72	193.4	2014-05-10	06:47:29
960	50.316424	-4.085872	0.67	149.2	2014-05-10	06:47:30
961	50.316418	-4.085864	0.89	143.6	2014-05-10	06:47:31
962	50.316409	-4.08586	0.99	160	2014-05-10	06:47:32
963	50.316403	-4.085858	0.71	172.8	2014-05-10	06:47:33
964	50.316399	-4.085855	0.49	150.9	2014-05-10	06:47:34
965	50.31639	-4.085853	1.01	169.9	2014-05-10	06:47:35
966	50.316384	-4.08585	0.75	165.3	2014-05-10	06:47:36
967	50.316384	-4.085848	0.15	63.5	2014-05-10	06:47:37
968	50.316386	-4.085847	0.17	34.4	2014-05-10	06:47:38
969	50.316382	-4.085845	0.39	160.2	2014-05-10	06:47:39
970	50.316379	-4.08584	0.49	131.9	2014-05-10	06:47:40
971	50.316376	-4.085834	0.57	137.3	2014-05-10	06:47:41
972	50.316371	-4.085829	0.62	140.4	2014-05-10	06:47:42
973	50.316366	-4.085825	0.63	151.9	2014-05-10	06:47:43
974	50.316359	-4.085819	0.93	152.4	2014-05-10	06:47:44
975	50.316347	-4.085814	1.33	165.5	2014-05-10	06:47:45
976	50.316338	-4.085807	1.2	155.4	2014-05-10	06:47:46
977	50.316332	-4.085799	0.81	135.9	2014-05-10	06:47:47
978	50.316328	-4.085789	0.85	123.4	2014-05-10	06:47:48
979	50.31632	-4.085782	1.08	151.7	2014-05-10	06:47:49
980	50.31631	-4.085775	1.18	156.2	2014-05-10	06:47:50
981	50.3163	-4.085766	1.31	150.8	2014-05-10	06:47:51
982	50.31629	-4.08576	1.15	159.6	2014-05-10	06:47:52
983	50.316279	-4.085753	1.31	155.6	2014-05-10	06:47:53
984	50.316271	-4.085741	1.22	138.4	2014-05-10	06:47:54
985	50.316266	-4.085731	0.93	128.3	2014-05-10	06:47:55
986	50.316258	-4.085729	0.84	167.7	2014-05-10	06:47:56
987	50.316249	-4.085731	1.06	190	2014-05-10	06:47:57
988	50.316247	-4.085721	0.74	109	2014-05-10	06:47:58
989	50.316246	-4.08571	0.79	99.6	2014-05-10	06:47:59
990	50.316237	-4.085704	1.06	155	2014-05-10	06:48:00
991	50.316226	-4.0857	1.26	167.5	2014-05-10	06:48:01
992	50.316218	-4.085698	0.86	168.8	2014-05-10	06:48:02
993	50.31621	-4.085699	0.93	183.3	2014-05-10	06:48:03
994	50.316203	-4.0857	0.82	188	2014-05-10	06:48:04
995	50.316201	-4.085694	0.5	112.9	2014-05-10	06:48:05
996	50.3162	-4.085686	0.54	105.1	2014-05-10	06:48:06
997	50.316192	-4.085685	0.85	174.8	2014-05-10	06:48:07
998	50.316183	-4.085683	1.05	169.2	2014-05-10	06:48:08
999	50.316178	-4.085679	0.56	156.8	2014-05-10	06:48:09
1000	50.316174	-4.085676	0.52	148	2014-05-10	06:48:10
1001	50.316165	-4.085674	1.05	174.1	2014-05-10	06:48:11
1002	50.316154	-4.085673	1.2	175.7	2014-05-10	06:48:12
1003	50.316154	-4.085669	0.25	92.3	2014-05-10	06:48:13
1004	50.316161	-4.085663	0.86	33.2	2014-05-10	06:48:14
1005	50.316162	-4.085659	0.34	56.4	2014-05-10	06:48:15
1006	50.316163	-4.085658	0.06	61.5	2014-05-10	06:48:16
1007	50.316157	-4.085653	0.73	153.4	2014-05-10	06:48:17
1008	50.316153	-4.085649	0.27	149	2014-05-10	06:48:19
1009	50.316152	-4.085647	0.16	107.5	2014-05-10	06:48:20
1010	50.316151	-4.085648	0.1	209.7	2014-05-10	06:48:21
1011	50.316157	-4.085641	0.81	41.2	2014-05-10	06:48:22
1012	50.316162	-4.085635	0.73	31	2014-05-10	06:48:23
1013	50.316164	-4.085631	0.31	63.4	2014-05-10	06:48:24
1014	50.316165	-4.085626	0.43	75.1	2014-05-10	06:48:25
1015	50.316166	-4.085622	0.13	71.3	2014-05-10	06:48:27
1016	50.316162	-4.085619	0.43	153.6	2014-05-10	06:48:28
1017	50.316162	-4.085618	0.09	123.1	2014-05-10	06:48:29
1018	50.316172	-4.085611	1.25	23.3	2014-05-10	06:48:30
1019	50.316182	-4.085601	1.36	34	2014-05-10	06:48:31
1020	50.316178	-4.085599	0.44	165.2	2014-05-10	06:48:32
1021	50.316171	-4.085602	0.87	193.4	2014-05-10	06:48:33
1022	50.316164	-4.085605	0.79	195.2	2014-05-10	06:48:34
1023	50.316162	-4.085604	0.18	162.2	2014-05-10	06:48:35
1024	50.316162	-4.085602	0.12	107.7	2014-05-10	06:48:36
1025	50.316155	-4.085602	0.73	180.4	2014-05-10	06:48:37
1026	50.316142	-4.085604	1.44	185	2014-05-10	06:48:38
1027	50.316126	-4.085604	1.84	180.2	2014-05-10	06:48:39
1028	50.316112	-4.085602	1.55	174.5	2014-05-10	06:48:40
1029	50.316104	-4.085597	0.97	158.8	2014-05-10	06:48:41
1030	50.316098	-4.085594	0.75	162.9	2014-05-10	06:48:42
1031	50.316087	-4.085598	1.16	192.5	2014-05-10	06:48:43
1032	50.316076	-4.085602	1.29	193.1	2014-05-10	06:48:44
1033	50.316066	-4.085601	1.12	176.9	2014-05-10	06:48:45
1034	50.316058	-4.085595	1	153.5	2014-05-10	06:48:46
1035	50.316052	-4.085587	0.88	139.2	2014-05-10	06:48:47
1036	50.316044	-4.085586	0.87	176.9	2014-05-10	06:48:48
1037	50.316037	-4.085585	0.77	174.2	2014-05-10	06:48:49
1038	50.316035	-4.085579	0.5	125.5	2014-05-10	06:48:50
1039	50.316029	-4.085575	0.71	153.6	2014-05-10	06:48:51
1040	50.316018	-4.085572	1.27	170.5	2014-05-10	06:48:52
1041	50.316009	-4.085565	1.1	155.8	2014-05-10	06:48:53
1042	50.316002	-4.085557	0.93	139.7	2014-05-10	06:48:54
1043	50.315997	-4.085549	0.84	134.6	2014-05-10	06:48:55
1044	50.315992	-4.085542	0.76	143.3	2014-05-10	06:48:56
1045	50.315983	-4.085537	0.98	158.7	2014-05-10	06:48:57
1046	50.315978	-4.085534	0.66	158.3	2014-05-10	06:48:58
1047	50.315979	-4.085532	0.18	29.4	2014-05-10	06:48:59
1048	50.315986	-4.085523	1	39.8	2014-05-10	06:49:00
1049	50.315989	-4.085519	0.21	47.4	2014-05-10	06:49:02
1050	50.315989	-4.085516	0.23	90	2014-05-10	06:49:03
1051	50.315996	-4.085513	0.84	13.5	2014-05-10	06:49:04
1052	50.316001	-4.085509	0.61	31.6	2014-05-10	06:49:05
1053	50.316001	-4.085509	0.05	270	2014-05-10	06:49:06
1054	50.316001	-4.085503	0.43	90	2014-05-10	06:49:07
1055	50.315998	-4.0855	0.42	141.3	2014-05-10	06:49:08
1056	50.315994	-4.085499	0.22	170	2014-05-10	06:49:10
1057	50.316004	-4.085494	1.21	15.4	2014-05-10	06:49:11
1058	50.316012	-4.085486	1.02	33.1	2014-05-10	06:49:12
1059	50.316018	-4.085485	0.63	7.1	2014-05-10	06:49:13
1060	50.316022	-4.08549	0.54	323.1	2014-05-10	06:49:14
1061	50.316025	-4.085493	0.41	324.7	2014-05-10	06:49:15
1062	50.316037	-4.085493	1.34	359	2014-05-10	06:49:16
1063	50.316064	-4.085492	3	2.2	2014-05-10	06:49:17
1064	50.316101	-4.08548	4.3	10.9	2014-05-10	06:49:18
1065	50.316143	-4.08547	4.65	8.5	2014-05-10	06:49:19
1066	50.316185	-4.085471	4.73	359.4	2014-05-10	06:49:20
1067	50.316227	-4.085483	4.69	349.8	2014-05-10	06:49:21
1068	50.316266	-4.085491	4.45	352.7	2014-05-10	06:49:22
1069	50.316303	-4.085475	4.27	14.9	2014-05-10	06:49:23
1070	50.316341	-4.085433	5.14	35.5	2014-05-10	06:49:24
1071	50.316377	-4.085368	6.16	49	2014-05-10	06:49:25
1072	50.316403	-4.085291	6.15	62.5	2014-05-10	06:49:26
1073	50.316417	-4.085223	5.05	72.5	2014-05-10	06:49:27
1074	50.316422	-4.085164	4.28	82.4	2014-05-10	06:49:28
1075	50.316425	-4.085102	4.4	84.6	2014-05-10	06:49:29
1076	50.316429	-4.085041	4.35	85.1	2014-05-10	06:49:30
1077	50.316431	-4.08498	4.36	87.1	2014-05-10	06:49:31
1078	50.316427	-4.084849	2.34	92.8	2014-05-10	06:49:35
1079	50.316432	-4.084901	3.78	279.5	2014-05-10	06:49:36
1080	50.316444	-4.084957	4.14	287.8	2014-05-10	06:49:37
1081	50.316447	-4.085006	3.51	276.6	2014-05-10	06:49:38
1082	50.316446	-4.085041	2.55	266.9	2014-05-10	06:49:39
1083	50.316437	-4.085067	2.03	242	2014-05-10	06:49:40
1084	50.316428	-4.085097	2.41	244.1	2014-05-10	06:49:41
1085	50.316427	-4.085114	1.19	263.3	2014-05-10	06:49:42
1086	50.316428	-4.085123	0.64	283.4	2014-05-10	06:49:43
1087	50.316427	-4.085132	0.7	263.1	2014-05-10	06:49:44
1088	50.316417	-4.085148	1.61	223.1	2014-05-10	06:49:45
1089	50.316413	-4.085156	0.74	233.9	2014-05-10	06:49:46
1090	50.316419	-4.085157	0.7	358	2014-05-10	06:49:47
1091	50.316423	-4.08516	0.51	330.8	2014-05-10	06:49:48
1092	50.316429	-4.085161	0.62	352.8	2014-05-10	06:49:49
1093	50.316435	-4.085159	0.37	9.8	2014-05-10	06:49:51
1094	50.316431	-4.08517	0.85	241.2	2014-05-10	06:49:52
1095	50.316425	-4.085181	1.04	228.5	2014-05-10	06:49:53
1096	50.316419	-4.085189	0.94	217.5	2014-05-10	06:49:54
1097	50.316422	-4.085185	0.52	36.4	2014-05-10	06:49:55
1098	50.316442	-4.085175	2.28	16.8	2014-05-10	06:49:56
1099	50.316458	-4.085173	1.81	5.9	2014-05-10	06:49:57
1100	50.316465	-4.085175	0.81	349.3	2014-05-10	06:49:58
1101	50.316468	-4.085182	0.62	301.9	2014-05-10	06:49:59
1102	50.316469	-4.085183	0.06	322.2	2014-05-10	06:50:00
1103	50.316458	-4.085183	1.19	180.9	2014-05-10	06:50:01
1104	50.316444	-4.085178	1.57	167.1	2014-05-10	06:50:02
1105	50.316431	-4.085173	1.55	166.2	2014-05-10	06:50:03
1106	50.316429	-4.085172	0.2	164.6	2014-05-10	06:50:04
1107	50.31644	-4.085173	1.29	356.6	2014-05-10	06:50:05
1108	50.316447	-4.085177	0.82	338.3	2014-05-10	06:50:06
1109	50.316453	-4.085181	0.65	334.1	2014-05-10	06:50:07
1110	50.316451	-4.085191	0.71	257	2014-05-10	06:50:08
1111	50.316448	-4.085199	0.66	232.6	2014-05-10	06:50:09
1112	50.316444	-4.085202	0.51	209.2	2014-05-10	06:50:10
1113	50.316445	-4.085205	0.27	316.7	2014-05-10	06:50:11
1114	50.316452	-4.085211	0.83	327.8	2014-05-10	06:50:12
1115	50.316465	-4.085202	1.62	21.6	2014-05-10	06:50:13
1116	50.316474	-4.085196	1.11	26.1	2014-05-10	06:50:14
1117	50.316475	-4.085197	0.14	321.2	2014-05-10	06:50:15
1118	50.316471	-4.085203	0.65	224.6	2014-05-10	06:50:16
1119	50.316462	-4.085208	0.99	199	2014-05-10	06:50:17
1120	50.316453	-4.08521	1.1	189.7	2014-05-10	06:50:18
1121	50.316445	-4.08521	0.84	179.2	2014-05-10	06:50:19
1122	50.316444	-4.085211	0.16	186.4	2014-05-10	06:50:20
1123	50.316445	-4.085206	0.34	69.3	2014-05-10	06:50:21
1124	50.316445	-4.085207	0.1	309.8	2014-05-10	06:50:22
1125	50.316434	-4.085212	1.27	195.3	2014-05-10	06:50:23
1126	50.316424	-4.085218	1.3	201.5	2014-05-10	06:50:24
1127	50.316423	-4.085216	0.16	97	2014-05-10	06:50:25
1128	50.316432	-4.085208	1.15	30.6	2014-05-10	06:50:26
1129	50.316434	-4.085206	0.26	34.7	2014-05-10	06:50:27
1130	50.316435	-4.085206	0.05	353.1	2014-05-10	06:50:28
1131	50.316427	-4.085207	0.9	185.3	2014-05-10	06:50:29
1132	50.316416	-4.085209	1.22	185.6	2014-05-10	06:50:30
1133	50.316405	-4.085212	1.19	191.5	2014-05-10	06:50:31
1134	50.316397	-4.085209	0.98	164.1	2014-05-10	06:50:32
1135	50.316389	-4.085203	0.93	156.2	2014-05-10	06:50:33
1136	50.316382	-4.085198	0.9	153.8	2014-05-10	06:50:34
1137	50.316382	-4.085195	0.22	94.9	2014-05-10	06:50:35
1138	50.316399	-4.085193	0.96	3.2	2014-05-10	06:50:37
1139	50.316403	-4.085197	0.56	331.6	2014-05-10	06:50:38
1140	50.316405	-4.085197	0.23	3	2014-05-10	06:50:39
1141	50.316409	-4.085192	0.53	38	2014-05-10	06:50:40
1142	50.316422	-4.085172	2.03	43.7	2014-05-10	06:50:41
1143	50.316432	-4.08516	1.35	39.6	2014-05-10	06:50:42
1144	50.316434	-4.085158	0.34	30.8	2014-05-10	06:50:43
1145	50.316436	-4.085158	0.21	350	2014-05-10	06:50:44
1146	50.316438	-4.08516	0.2	327.6	2014-05-10	06:50:45
1147	50.316433	-4.085169	0.87	230.7	2014-05-10	06:50:46
1148	50.316437	-4.085172	0.47	333.7	2014-05-10	06:50:47
1149	50.316436	-4.085183	0.75	269.2	2014-05-10	06:50:48
1150	50.316443	-4.085179	0.82	19.1	2014-05-10	06:50:49
1151	50.316447	-4.085179	0.42	0.9	2014-05-10	06:50:50
1152	50.316447	-4.08518	0.11	285.3	2014-05-10	06:50:51
1153	50.316447	-4.085183	0.2	245.7	2014-05-10	06:50:52
1154	50.316437	-4.085192	1.2	211.8	2014-05-10	06:50:53
1155	50.316436	-4.085191	0.12	166.2	2014-05-10	06:50:54
1156	50.316436	-4.085189	0.21	108.2	2014-05-10	06:50:55
1157	50.316429	-4.085193	0.83	201.8	2014-05-10	06:50:56
1158	50.316421	-4.0852	0.97	212.5	2014-05-10	06:50:57
1159	50.316411	-4.085211	1.37	213	2014-05-10	06:50:58
1160	50.316403	-4.085224	1.3	224.3	2014-05-10	06:50:59
1161	50.316401	-4.085237	0.96	256.5	2014-05-10	06:51:00
1162	50.316398	-4.085245	0.66	245.8	2014-05-10	06:51:01
1163	50.316391	-4.085251	0.91	209	2014-05-10	06:51:02
1164	50.316384	-4.085264	1.23	227	2014-05-10	06:51:03
1165	50.316386	-4.085274	0.77	293.7	2014-05-10	06:51:04
1166	50.316392	-4.085281	0.81	319.6	2014-05-10	06:51:05
1167	50.316388	-4.085288	0.63	225.9	2014-05-10	06:51:06
1168	50.316381	-4.085298	1.1	223.1	2014-05-10	06:51:07
1169	50.316377	-4.085309	0.82	243	2014-05-10	06:51:08
1170	50.316387	-4.085315	1.21	336.7	2014-05-10	06:51:09
1171	50.316401	-4.085316	1.56	358.5	2014-05-10	06:51:10
1172	50.316407	-4.085318	0.62	343.4	2014-05-10	06:51:11
1173	50.316406	-4.085327	0.6	266.5	2014-05-10	06:51:12
1174	50.316405	-4.085335	0.6	251.1	2014-05-10	06:51:13
1175	50.316401	-4.085341	0.61	227.4	2014-05-10	06:51:14
1176	50.316402	-4.08535	0.65	276.5	2014-05-10	06:51:15
1177	50.316404	-4.085359	0.69	288.2	2014-05-10	06:51:16
1178	50.316402	-4.085366	0.54	245.4	2014-05-10	06:51:17
1179	50.316395	-4.085373	0.9	211.6	2014-05-10	06:51:18
1180	50.31639	-4.085377	0.55	211	2014-05-10	06:51:19
1181	50.316391	-4.085376	0.11	48.1	2014-05-10	06:51:20
1182	50.316391	-4.085376	0.04	270	2014-05-10	06:51:21
1183	50.316383	-4.085384	1.06	210.9	2014-05-10	06:51:22
1184	50.31638	-4.085391	0.58	237.7	2014-05-10	06:51:23
1185	50.31639	-4.08539	1.06	2.6	2014-05-10	06:51:24
1186	50.316399	-4.085387	1.05	12.1	2014-05-10	06:51:25
1187	50.3164	-4.085393	0.42	293.8	2014-05-10	06:51:26
1188	50.316397	-4.085403	0.84	242.2	2014-05-10	06:51:27
1189	50.316388	-4.085414	1.27	217.4	2014-05-10	06:51:28
1190	50.316376	-4.085428	1.64	219.2	2014-05-10	06:51:29
1191	50.316371	-4.085443	1.19	238.2	2014-05-10	06:51:30
1192	50.316388	-4.085447	1.9	350.3	2014-05-10	06:51:31
1193	50.316415	-4.085446	3.02	1.5	2014-05-10	06:51:32
1194	50.31643	-4.085443	1.69	7.7	2014-05-10	06:51:33
1195	50.316438	-4.085442	0.86	3.6	2014-05-10	06:51:34
1196	50.31644	-4.085444	0.29	325.5	2014-05-10	06:51:35
1197	50.31644	-4.085445	0.09	317.7	2014-05-10	06:51:36
1198	50.316441	-4.085447	0.11	300.3	2014-05-10	06:51:37
1199	50.316443	-4.08546	0.98	286.6	2014-05-10	06:51:38
1200	50.316452	-4.085463	1	347.2	2014-05-10	06:51:39
1201	50.316457	-4.085464	0.5	348.3	2014-05-10	06:51:40
1202	50.316449	-4.085469	0.95	201.3	2014-05-10	06:51:41
1203	50.316435	-4.085475	1.55	195.8	2014-05-10	06:51:42
1204	50.316418	-4.085478	1.9	186.3	2014-05-10	06:51:43
1205	50.31641	-4.085483	0.51	198.5	2014-05-10	06:51:45
1206	50.316412	-4.085475	0.62	62.5	2014-05-10	06:51:46
1207	50.316412	-4.085475	0.02	32.6	2014-05-10	06:51:47
1208	50.316412	-4.085475	0.04	270	2014-05-10	06:51:48
1209	50.316402	-4.085475	1.15	181.2	2014-05-10	06:51:49
1210	50.316389	-4.085479	1.44	190.9	2014-05-10	06:51:50
1211	50.316389	-4.085479	0.06	120.3	2014-05-10	06:51:51
1212	50.316402	-4.085467	1.69	28.6	2014-05-10	06:51:52
1213	50.316409	-4.085458	1.04	40.9	2014-05-10	06:51:53
1214	50.316408	-4.085452	0.45	110.9	2014-05-10	06:51:54
1215	50.316401	-4.085455	0.78	196.9	2014-05-10	06:51:55
1216	50.316392	-4.085465	1.2	214.7	2014-05-10	06:51:56
1217	50.316383	-4.085475	1.25	215.1	2014-05-10	06:51:57
1218	50.316371	-4.085482	1.38	200.2	2014-05-10	06:51:58
1219	50.316357	-4.085488	1.63	197	2014-05-10	06:51:59
1220	50.316343	-4.085495	1.68	197.1	2014-05-10	06:52:00
1221	50.316339	-4.085503	0.73	229.3	2014-05-10	06:52:01
1222	50.316352	-4.085495	1.57	20.9	2014-05-10	06:52:02
1223	50.316359	-4.085487	0.97	36.1	2014-05-10	06:52:03
1224	50.31636	-4.085484	0.28	62.3	2014-05-10	06:52:04
1225	50.316355	-4.085491	0.75	226	2014-05-10	06:52:05
1226	50.316356	-4.085498	0.5	283	2014-05-10	06:52:06
1227	50.316364	-4.085506	1.04	328.5	2014-05-10	06:52:07
1228	50.316366	-4.085511	0.41	294.1	2014-05-10	06:52:08
1229	50.316363	-4.085512	0.35	194	2014-05-10	06:52:09
1230	50.316357	-4.085515	0.67	198.6	2014-05-10	06:52:10
1231	50.316349	-4.085522	0.99	210	2014-05-10	06:52:11
1232	50.316342	-4.085531	1.08	217.1	2014-05-10	06:52:12
1233	50.31634	-4.085533	0.09	215.6	2014-05-10	06:52:14
1234	50.31634	-4.085533	0.05	207.3	2014-05-10	06:52:15
1235	50.31633	-4.085533	1.11	180.6	2014-05-10	06:52:16
1236	50.316317	-4.085537	1.45	189.9	2014-05-10	06:52:17
1237	50.316303	-4.085543	1.66	195.2	2014-05-10	06:52:18
1238	50.316303	-4.085536	0.5	87.8	2014-05-10	06:52:19
1239	50.316309	-4.085521	1.27	56.6	2014-05-10	06:52:20
1240	50.316304	-4.085516	0.72	150.6	2014-05-10	06:52:21
1241	50.316295	-4.085517	0.98	184.5	2014-05-10	06:52:22
1242	50.316284	-4.085519	1.17	187.6	2014-05-10	06:52:23
1243	50.316276	-4.085521	0.96	185.4	2014-05-10	06:52:24
1244	50.316277	-4.085511	0.69	75.1	2014-05-10	06:52:25
1245	50.31628	-4.085504	0.53	65.1	2014-05-10	06:52:26
1246	50.316272	-4.085506	0.87	186.3	2014-05-10	06:52:27
1247	50.31626	-4.085507	1.29	184.7	2014-05-10	06:52:28
1248	50.31625	-4.085512	1.16	198	2014-05-10	06:52:29
1249	50.316241	-4.085518	1.07	201.2	2014-05-10	06:52:30
1250	50.316236	-4.085522	0.65	211.2	2014-05-10	06:52:31
1251	50.316237	-4.085523	0.08	324.1	2014-05-10	06:52:32
1252	50.316238	-4.085522	0.17	25.7	2014-05-10	06:52:33
1253	50.316239	-4.085524	0.18	305.5	2014-05-10	06:52:34
1254	50.316238	-4.085525	0.15	193.4	2014-05-10	06:52:35
1255	50.31623	-4.085526	0.88	187.8	2014-05-10	06:52:36
1256	50.316223	-4.085536	1.04	223.2	2014-05-10	06:52:37
1257	50.316224	-4.085547	0.79	279.5	2014-05-10	06:52:38
1258	50.316235	-4.085548	1.23	358.6	2014-05-10	06:52:39
1259	50.31624	-4.085542	0.68	38.1	2014-05-10	06:52:40
1260	50.316236	-4.085542	0.42	182.4	2014-05-10	06:52:41
1261	50.31623	-4.085544	0.76	191.7	2014-05-10	06:52:42
1262	50.316219	-4.085547	1.17	190.6	2014-05-10	06:52:43
1263	50.316208	-4.085552	1.32	195.1	2014-05-10	06:52:44
1264	50.316197	-4.085556	1.29	193.6	2014-05-10	06:52:45
1265	50.31619	-4.085555	0.74	170.7	2014-05-10	06:52:46
1266	50.316188	-4.085548	0.52	121.5	2014-05-10	06:52:47
1267	50.316179	-4.085547	0.99	173.1	2014-05-10	06:52:48
1268	50.316164	-4.085554	1.72	197.3	2014-05-10	06:52:49
1269	50.316148	-4.085564	1.93	201.4	2014-05-10	06:52:50
1270	50.31614	-4.085564	0.91	181.8	2014-05-10	06:52:51
1271	50.316138	-4.085557	0.6	116	2014-05-10	06:52:52
1272	50.316132	-4.085553	0.68	159.4	2014-05-10	06:52:53
1273	50.316122	-4.085558	1.2	197	2014-05-10	06:52:54
1274	50.316115	-4.085564	0.85	210.9	2014-05-10	06:52:55
1275	50.31611	-4.085563	0.58	166.9	2014-05-10	06:52:56
1276	50.316101	-4.085559	1.03	164.2	2014-05-10	06:52:57
1277	50.316086	-4.085559	1.66	179.6	2014-05-10	06:52:58
1278	50.316072	-4.08556	1.57	183	2014-05-10	06:52:59
1279	50.316069	-4.085563	0.4	222	2014-05-10	06:53:00
1280	50.316073	-4.085568	0.24	318.6	2014-05-10	06:53:02
1281	50.316064	-4.08558	1.29	219.5	2014-05-10	06:53:03
1282	50.316051	-4.085595	1.8	217.9	2014-05-10	06:53:04
1283	50.316037	-4.085615	2.08	223.7	2014-05-10	06:53:05
1284	50.316045	-4.085623	1.02	327.2	2014-05-10	06:53:06
1285	50.316066	-4.085611	2.42	20.6	2014-05-10	06:53:07
1286	50.316069	-4.085602	0.76	59.7	2014-05-10	06:53:08
1287	50.316062	-4.085604	0.83	189.4	2014-05-10	06:53:09
1288	50.316051	-4.085609	1.25	196.9	2014-05-10	06:53:10
1289	50.316042	-4.085612	0.99	191.1	2014-05-10	06:53:11
1290	50.316039	-4.085608	0.46	146.2	2014-05-10	06:53:12
1291	50.316037	-4.085603	0.43	121.2	2014-05-10	06:53:13
1292	50.316033	-4.085593	0.8	120.2	2014-05-10	06:53:14
1293	50.316028	-4.085589	0.6	150.3	2014-05-10	06:53:15
1294	50.316018	-4.085597	1.27	206.7	2014-05-10	06:53:16
1295	50.316004	-4.085612	1.88	214.9	2014-05-10	06:53:17
1296	50.315989	-4.085631	2.15	219.7	2014-05-10	06:53:18
1297	50.315975	-4.085648	2	215.9	2014-05-10	06:53:19
1298	50.315966	-4.085653	1.04	200.1	2014-05-10	06:53:20
1299	50.315976	-4.08565	1.14	10.9	2014-05-10	06:53:21
1300	50.315978	-4.085645	0.38	60.3	2014-05-10	06:53:22
1301	50.315977	-4.085644	0.13	134.5	2014-05-10	06:53:23
1302	50.315976	-4.085647	0.23	240.2	2014-05-10	06:53:24
1303	50.315973	-4.08565	0.43	212.6	2014-05-10	06:53:25
1304	50.315967	-4.085646	0.67	157.7	2014-05-10	06:53:26
1305	50.315962	-4.085639	0.76	139.5	2014-05-10	06:53:27
1306	50.315966	-4.085629	0.84	60.7	2014-05-10	06:53:28
1307	50.315965	-4.085621	0.58	91.9	2014-05-10	06:53:29
1308	50.315959	-4.085617	0.73	158.5	2014-05-10	06:53:30
1309	50.315955	-4.085611	0.68	136.8	2014-05-10	06:53:31
1310	50.315951	-4.085604	0.66	137.8	2014-05-10	06:53:32
1311	50.315946	-4.085599	0.6	143.6	2014-05-10	06:53:33
1312	50.315948	-4.085593	0.48	59.8	2014-05-10	06:53:34
1313	50.315951	-4.085588	0.46	56.4	2014-05-10	06:53:35
1314	50.315945	-4.085583	0.78	150.1	2014-05-10	06:53:36
1315	50.315934	-4.085582	1.13	176.7	2014-05-10	06:53:37
1316	50.315925	-4.085584	1.04	190.5	2014-05-10	06:53:38
1317	50.315922	-4.085586	0.41	192.5	2014-05-10	06:53:39
1318	50.315923	-4.085585	0.15	6.8	2014-05-10	06:53:40
1319	50.315924	-4.085586	0.08	346.6	2014-05-10	06:53:41
1320	50.315913	-4.085587	1.18	186.4	2014-05-10	06:53:42
1321	50.315909	-4.085589	0.46	192.7	2014-05-10	06:53:43
1322	50.315916	-4.085587	0.77	12	2014-05-10	06:53:44
1323	50.315921	-4.085585	0.61	12.3	2014-05-10	06:53:45
1324	50.315922	-4.085585	0.04	351.2	2014-05-10	06:53:46
1325	50.315922	-4.085585	0.09	330.7	2014-05-10	06:53:47
1326	50.315923	-4.085584	0.11	40.3	2014-05-10	06:53:48
1327	50.315923	-4.085584	0.03	90	2014-05-10	06:53:49
1328	50.315922	-4.085583	0.08	136.8	2014-05-10	06:53:50
1329	50.315921	-4.085582	0.16	134.6	2014-05-10	06:53:51
1330	50.315921	-4.085582	0.1	186.3	2014-05-10	06:53:52
1331	50.315921	-4.085581	0.11	54	2014-05-10	06:53:53
1332	50.315921	-4.085579	0.14	73.9	2014-05-10	06:53:54
1333	50.315921	-4.085576	0.11	105.7	2014-05-10	06:53:56
1334	50.315924	-4.085567	0.75	61	2014-05-10	06:53:57
1335	50.315924	-4.085562	0.15	98.8	2014-05-10	06:53:59
1336	50.315923	-4.085562	0.07	130.2	2014-05-10	06:54:00
1337	50.315923	-4.08556	0.13	90	2014-05-10	06:54:01
1338	50.315924	-4.085557	0.23	66.7	2014-05-10	06:54:02
1339	50.315926	-4.085553	0.33	51.2	2014-05-10	06:54:03
1340	50.315936	-4.085545	1.22	27.9	2014-05-10	06:54:04
1341	50.315939	-4.085536	0.78	60.6	2014-05-10	06:54:05
1342	50.315936	-4.085531	0.5	142.2	2014-05-10	06:54:06
1343	50.315931	-4.085528	0.54	153.9	2014-05-10	06:54:07
1344	50.31593	-4.085523	0.35	114.9	2014-05-10	06:54:08
1345	50.31594	-4.085516	1.21	25.7	2014-05-10	06:54:09
1346	50.315946	-4.085501	1.33	55.9	2014-05-10	06:54:10
1347	50.315942	-4.085481	1.45	108.4	2014-05-10	06:54:11
1348	50.315939	-4.085473	0.7	127.1	2014-05-10	06:54:12
1349	50.315944	-4.085472	0.65	10	2014-05-10	06:54:13
1350	50.315966	-4.085458	2.56	22.6	2014-05-10	06:54:14
1351	50.316003	-4.085436	4.46	20.3	2014-05-10	06:54:15
1352	50.316045	-4.08541	5.03	22	2014-05-10	06:54:16
1353	50.31609	-4.085381	5.41	22.1	2014-05-10	06:54:17
1354	50.316144	-4.085348	6.48	21.1	2014-05-10	06:54:18
1355	50.316198	-4.085342	6	4	2014-05-10	06:54:19
1356	50.316236	-4.085366	4.51	338.3	2014-05-10	06:54:20
1357	50.316258	-4.085377	2.56	342.4	2014-05-10	06:54:21
1358	50.316268	-4.085377	1.19	359.1	2014-05-10	06:54:22
1359	50.316268	-4.085377	0.01	180	2014-05-10	06:54:23
1360	50.316268	-4.085377	0	0	2014-05-10	06:54:24
1361	50.316268	-4.085377	0	0	2014-05-10	06:54:25
1362	50.316307	-4.085316	0.41	45.5	2014-05-10	06:54:40
1363	50.316308	-4.08532	0.17	292.4	2014-05-10	06:54:42
1364	50.316299	-4.085328	1.08	208.6	2014-05-10	06:54:43
1365	50.316289	-4.085341	1.46	219.3	2014-05-10	06:54:44
1366	50.316277	-4.085351	1.54	209.7	2014-05-10	06:54:45
1367	50.316268	-4.085365	1.44	221.4	2014-05-10	06:54:46
1368	50.316271	-4.085366	0.41	343.1	2014-05-10	06:54:47
1369	50.316275	-4.085359	0.68	49.8	2014-05-10	06:54:48
1370	50.316275	-4.085355	0.27	91.9	2014-05-10	06:54:49
1371	50.316271	-4.085358	0.47	207	2014-05-10	06:54:50
1372	50.316264	-4.085365	0.95	208.6	2014-05-10	06:54:51
1373	50.316263	-4.085369	0.32	256.5	2014-05-10	06:54:52
1374	50.316269	-4.085367	0.72	13.9	2014-05-10	06:54:53
1375	50.316272	-4.085365	0.3	25.9	2014-05-10	06:54:54
1376	50.316271	-4.08537	0.42	253.3	2014-05-10	06:54:55
1377	50.316267	-4.08538	0.81	238.7	2014-05-10	06:54:56
1378	50.316261	-4.085393	1.07	235.5	2014-05-10	06:54:57
1379	50.316257	-4.085406	1.09	240.3	2014-05-10	06:54:58
1380	50.316263	-4.085403	0.72	14.3	2014-05-10	06:54:59
1381	50.316277	-4.085393	1.7	25.8	2014-05-10	06:55:00
1382	50.316276	-4.085392	0.05	113.8	2014-05-10	06:55:02
1383	50.316268	-4.085396	1	197.4	2014-05-10	06:55:03
1384	50.316257	-4.085403	1.34	202.2	2014-05-10	06:55:04
1385	50.316243	-4.085411	1.56	200.1	2014-05-10	06:55:05
1386	50.31623	-4.085418	1.56	198.4	2014-05-10	06:55:06
1387	50.316217	-4.085424	1.56	197.8	2014-05-10	06:55:07
1388	50.316218	-4.085425	0.14	329.6	2014-05-10	06:55:08
1389	50.316244	-4.085399	3.48	32	2014-05-10	06:55:09
1390	50.316266	-4.085382	2.74	27.7	2014-05-10	06:55:10
1391	50.316271	-4.085375	0.69	44.3	2014-05-10	06:55:11
1392	50.31627	-4.085375	0.12	174.3	2014-05-10	06:55:12
1393	50.316268	-4.085379	0.38	238.6	2014-05-10	06:55:13
1394	50.316275	-4.085375	0.89	19.9	2014-05-10	06:55:14
1395	50.316296	-4.08536	2.48	24.3	2014-05-10	06:55:15
1396	50.316313	-4.085349	2.12	22.5	2014-05-10	06:55:16
1397	50.316325	-4.085346	1.33	10.8	2014-05-10	06:55:17
1398	50.31633	-4.085346	0.59	355.4	2014-05-10	06:55:18
1399	50.316328	-4.085349	0.28	219.9	2014-05-10	06:55:19
1400	50.316327	-4.085352	0.29	230.5	2014-05-10	06:55:20
1401	50.316337	-4.085342	1.36	32.4	2014-05-10	06:55:21
1402	50.316355	-4.085326	2.32	29.6	2014-05-10	06:55:22
1403	50.316367	-4.085315	1.56	28.9	2014-05-10	06:55:23
1404	50.316375	-4.085314	0.41	6.7	2014-05-10	06:55:25
1405	50.316374	-4.085316	0.18	267.1	2014-05-10	06:55:26
1406	50.316371	-4.085322	0.55	224.7	2014-05-10	06:55:27
1407	50.316365	-4.085327	0.72	210.1	2014-05-10	06:55:28
1408	50.316369	-4.085322	0.5	38.8	2014-05-10	06:55:29
1409	50.316383	-4.085313	1.74	21.6	2014-05-10	06:55:30
1410	50.316395	-4.085306	1.44	21.9	2014-05-10	06:55:31
1411	50.316401	-4.085304	0.33	13.7	2014-05-10	06:55:33
1412	50.3164	-4.085308	0.32	245.9	2014-05-10	06:55:34
1413	50.316395	-4.085312	0.57	208.6	2014-05-10	06:55:35
1414	50.316388	-4.085315	0.8	198.1	2014-05-10	06:55:36
1415	50.316386	-4.085318	0.33	216.1	2014-05-10	06:55:37
1416	50.316393	-4.085311	0.91	32	2014-05-10	06:55:38
1417	50.3164	-4.085301	1.08	41.9	2014-05-10	06:55:39
1418	50.316402	-4.085298	0.33	44.1	2014-05-10	06:55:40
1419	50.316401	-4.085298	0.2	192.1	2014-05-10	06:55:41
1420	50.316398	-4.085302	0.34	226.9	2014-05-10	06:55:42
1421	50.316394	-4.085304	0.54	196.8	2014-05-10	06:55:43
1422	50.316385	-4.085303	0.97	176.5	2014-05-10	06:55:44
1423	50.316374	-4.085302	1.23	177.5	2014-05-10	06:55:45
1424	50.316364	-4.085299	1.12	168.7	2014-05-10	06:55:46
1425	50.316361	-4.085295	0.5	138.2	2014-05-10	06:55:47
1426	50.316362	-4.08529	0.38	62.1	2014-05-10	06:55:48
1427	50.316361	-4.08529	0.12	165.5	2014-05-10	06:55:49
1428	50.316356	-4.08529	0.65	184.7	2014-05-10	06:55:50
1429	50.316355	-4.085288	0.18	121.1	2014-05-10	06:55:51
1430	50.31636	-4.085287	0.57	7.8	2014-05-10	06:55:52
1431	50.316361	-4.085284	0.26	50.3	2014-05-10	06:55:53
1432	50.316356	-4.085281	0.6	159	2014-05-10	06:55:54
1433	50.316349	-4.085284	0.86	193.2	2014-05-10	06:55:55
1434	50.316338	-4.085288	1.2	194.3	2014-05-10	06:55:56
1435	50.316328	-4.085292	1.21	191.7	2014-05-10	06:55:57
1436	50.316326	-4.085289	0.24	126.4	2014-05-10	06:55:58
1437	50.316335	-4.085282	1.08	28.6	2014-05-10	06:55:59
1438	50.316338	-4.085281	0.33	12.3	2014-05-10	06:56:00
1439	50.316335	-4.085284	0.43	215.9	2014-05-10	06:56:01
1440	50.316329	-4.08529	0.73	213.7	2014-05-10	06:56:02
1441	50.316321	-4.085297	1.06	208.2	2014-05-10	06:56:03
1442	50.316321	-4.085297	0.03	20.8	2014-05-10	06:56:05
1443	50.316324	-4.085295	0.3	18.8	2014-05-10	06:56:06
1444	50.316317	-4.085299	0.83	198.9	2014-05-10	06:56:07
1445	50.316306	-4.085302	1.2	191.2	2014-05-10	06:56:08
1446	50.316294	-4.085307	1.46	194.4	2014-05-10	06:56:09
1447	50.316281	-4.085313	1.49	196.3	2014-05-10	06:56:10
1448	50.316274	-4.085314	0.7	185.8	2014-05-10	06:56:11
1449	50.31627	-4.085311	0.57	156	2014-05-10	06:56:12
1450	50.31626	-4.085309	1.14	173.7	2014-05-10	06:56:13
1451	50.316248	-4.085308	1.26	177	2014-05-10	06:56:14
1452	50.316236	-4.08531	1.41	184.6	2014-05-10	06:56:15
1453	50.316223	-4.085312	1.44	186.7	2014-05-10	06:56:16
1454	50.316213	-4.085308	1.15	166.3	2014-05-10	06:56:17
1455	50.316204	-4.085304	1.05	161.8	2014-05-10	06:56:18
1456	50.316192	-4.085304	1.27	179.5	2014-05-10	06:56:19
1457	50.316181	-4.085304	1.32	182.6	2014-05-10	06:56:20
1458	50.316171	-4.085301	1.05	167.5	2014-05-10	06:56:21
1459	50.316159	-4.0853	1.38	176.6	2014-05-10	06:56:22
1460	50.316143	-4.085305	1.83	190.7	2014-05-10	06:56:23
1461	50.316125	-4.085309	1.96	189.3	2014-05-10	06:56:24
1462	50.316116	-4.08531	1.09	182.8	2014-05-10	06:56:25
1463	50.316116	-4.08531	0.04	75.9	2014-05-10	06:56:26
1464	50.316115	-4.085309	0.08	166.6	2014-05-10	06:56:27
1465	50.316103	-4.085313	1.36	190.1	2014-05-10	06:56:28
1466	50.316091	-4.085317	1.36	193.9	2014-05-10	06:56:29
1467	50.316085	-4.085318	0.69	181.5	2014-05-10	06:56:30
1468	50.316079	-4.08532	0.68	192.2	2014-05-10	06:56:31
1469	50.316069	-4.085323	1.19	192.4	2014-05-10	06:56:32
1470	50.316055	-4.085328	1.56	193.7	2014-05-10	06:56:33
1471	50.316042	-4.085335	1.52	197.1	2014-05-10	06:56:34
1472	50.316033	-4.085336	1	187.2	2014-05-10	06:56:35
1473	50.316027	-4.085338	0.64	192.4	2014-05-10	06:56:36
1474	50.316017	-4.08534	1.12	185.5	2014-05-10	06:56:37
1475	50.316006	-4.085343	1.24	190.2	2014-05-10	06:56:38
1476	50.315997	-4.085345	1.03	188.7	2014-05-10	06:56:39
1477	50.315988	-4.085345	0.98	178.3	2014-05-10	06:56:40
1478	50.315982	-4.085344	0.76	178.7	2014-05-10	06:56:41
1479	50.315975	-4.085343	0.7	171.6	2014-05-10	06:56:42
1480	50.315967	-4.085343	0.92	181.1	2014-05-10	06:56:43
1481	50.315953	-4.085345	1.53	184.3	2014-05-10	06:56:44
1482	50.31594	-4.085346	1.54	182.4	2014-05-10	06:56:45
1483	50.31593	-4.085345	1.09	177.2	2014-05-10	06:56:46
1484	50.315924	-4.085345	0.69	177.6	2014-05-10	06:56:47
1485	50.315915	-4.085345	0.93	180	2014-05-10	06:56:48
1486	50.315907	-4.085344	0.89	175.7	2014-05-10	06:56:49
1487	50.3159	-4.085345	0.81	185.5	2014-05-10	06:56:50
1488	50.315894	-4.085349	0.79	203.5	2014-05-10	06:56:51
1489	50.315888	-4.085352	0.66	199.5	2014-05-10	06:56:52
1490	50.31588	-4.085355	0.95	191.5	2014-05-10	06:56:53
1491	50.315872	-4.085361	0.97	203.9	2014-05-10	06:56:54
1492	50.315868	-4.08536	0.43	171.2	2014-05-10	06:56:55
1493	50.315867	-4.085355	0.36	105	2014-05-10	06:56:56
1494	50.315867	-4.085355	0.05	193.7	2014-05-10	06:56:57
1495	50.315867	-4.085356	0.07	277.1	2014-05-10	06:56:58
1496	50.31587	-4.085353	0.39	27.3	2014-05-10	06:56:59
1497	50.31587	-4.085353	0.04	17.7	2014-05-10	06:57:00
1498	50.31587	-4.085353	0.05	67	2014-05-10	06:57:01
1499	50.315869	-4.085353	0.1	189.8	2014-05-10	06:57:02
1500	50.315869	-4.085353	0.06	180	2014-05-10	06:57:03
1501	50.315868	-4.085353	0.04	171.5	2014-05-10	06:57:04
1502	50.315868	-4.085353	0.02	126.4	2014-05-10	06:57:05
1503	50.315868	-4.085352	0.05	90	2014-05-10	06:57:06
1504	50.315868	-4.085352	0.03	69.2	2014-05-10	06:57:07
1505	50.315869	-4.08535	0.11	53.7	2014-05-10	06:57:08
1506	50.315869	-4.08535	0.07	66.9	2014-05-10	06:57:09
1507	50.315869	-4.085349	0.04	90	2014-05-10	06:57:10
1508	50.31587	-4.085348	0.09	65.5	2014-05-10	06:57:11
1509	50.315874	-4.085341	0.36	41.4	2014-05-10	06:57:13
1510	50.315874	-4.085341	0.03	147.4	2014-05-10	06:57:14
1511	50.315875	-4.085339	0.12	72	2014-05-10	06:57:15
1512	50.315875	-4.085339	0.06	51.5	2014-05-10	06:57:16
1513	50.315875	-4.085338	0.07	82.3	2014-05-10	06:57:17
1514	50.315875	-4.085336	0.09	77.2	2014-05-10	06:57:18
1515	50.315879	-4.085327	0.79	54.6	2014-05-10	06:57:19
1516	50.31588	-4.085322	0.41	71.7	2014-05-10	06:57:20
1517	50.315881	-4.08532	0.11	70.6	2014-05-10	06:57:21
1518	50.315881	-4.085319	0.07	82.9	2014-05-10	06:57:22
1519	50.315881	-4.085318	0.09	90	2014-05-10	06:57:23
1520	50.315881	-4.085316	0.16	86.8	2014-05-10	06:57:24
1521	50.315881	-4.085315	0.08	70.2	2014-05-10	06:57:25
1522	50.315881	-4.085314	0.08	67.8	2014-05-10	06:57:26
1523	50.315882	-4.085313	0.09	64.6	2014-05-10	06:57:27
1524	50.315882	-4.085312	0.07	57.6	2014-05-10	06:57:28
1525	50.315888	-4.085304	0.9	40.6	2014-05-10	06:57:29
1526	50.31589	-4.085297	0.53	67.5	2014-05-10	06:57:30
1527	50.31589	-4.085296	0.03	51.9	2014-05-10	06:57:31
1528	50.315891	-4.085295	0.08	68.6	2014-05-10	06:57:32
1529	50.315891	-4.085293	0.14	70.4	2014-05-10	06:57:33
1530	50.315892	-4.085291	0.21	60.1	2014-05-10	06:57:34
1531	50.315902	-4.085282	1.28	29.2	2014-05-10	06:57:35
1532	50.315905	-4.085275	0.61	59.9	2014-05-10	06:57:36
1533	50.315905	-4.085271	0.27	90	2014-05-10	06:57:37
1534	50.315904	-4.085265	0.44	98.5	2014-05-10	06:57:38
1535	50.315904	-4.08526	0.31	91.9	2014-05-10	06:57:39
1536	50.315905	-4.085255	0.41	79.4	2014-05-10	06:57:40
1537	50.315919	-4.085244	1.74	25.4	2014-05-10	06:57:41
1538	50.315945	-4.085231	3.11	17	2014-05-10	06:57:42
1539	50.315984	-4.085209	4.6	19.9	2014-05-10	06:57:43
1540	50.316027	-4.085182	5.14	22	2014-05-10	06:57:44
1541	50.316075	-4.085161	5.55	16.1	2014-05-10	06:57:45
1542	50.316123	-4.085162	5.3	358.8	2014-05-10	06:57:46
1543	50.316167	-4.085177	5.01	348	2014-05-10	06:57:47
1544	50.316217	-4.085187	5.69	352.4	2014-05-10	06:57:48
1545	50.316272	-4.085206	6.19	347.6	2014-05-10	06:57:49
1546	50.316322	-4.085235	5.96	339.6	2014-05-10	06:57:50
1547	50.316364	-4.085273	5.38	330.3	2014-05-10	06:57:51
1548	50.316397	-4.085303	4.28	330.5	2014-05-10	06:57:52
1549	50.316416	-4.085319	2.35	329.5	2014-05-10	06:57:53
1550	50.31642	-4.085335	1.23	294.6	2014-05-10	06:57:54
1551	50.316424	-4.08535	1.16	291.8	2014-05-10	06:57:55
1552	50.316424	-4.085364	0.97	270.5	2014-05-10	06:57:56
1553	50.316419	-4.085372	0.85	225.5	2014-05-10	06:57:57
1554	50.316419	-4.085372	0.01	147.4	2014-05-10	06:57:58
1555	50.316419	-4.085372	0	0	2014-05-10	06:57:59
1556	50.316419	-4.085372	0	0	2014-05-10	06:58:00
1557	50.31644	-4.0853	0.38	65.4	2014-05-10	06:58:15
1558	50.316429	-4.085304	1.22	195	2014-05-10	06:58:16
1559	50.316423	-4.085307	0.69	198.6	2014-05-10	06:58:17
1560	50.316416	-4.085313	0.96	205	2014-05-10	06:58:18
1561	50.316404	-4.08532	1.45	200.5	2014-05-10	06:58:19
1562	50.316389	-4.085321	1.63	182.7	2014-05-10	06:58:20
1563	50.316374	-4.08532	1.67	178	2014-05-10	06:58:21
1564	50.316358	-4.085319	1.75	176.3	2014-05-10	06:58:22
1565	50.316344	-4.085316	1.59	172.5	2014-05-10	06:58:23
1566	50.316349	-4.085324	0.81	314.6	2014-05-10	06:58:24
1567	50.316362	-4.085324	1.44	0.5	2014-05-10	06:58:25
1568	50.316364	-4.08533	0.48	295.3	2014-05-10	06:58:26
1569	50.31636	-4.085325	0.53	142.5	2014-05-10	06:58:27
1570	50.316363	-4.085314	0.88	70.8	2014-05-10	06:58:28
1571	50.316359	-4.08531	0.5	146.3	2014-05-10	06:58:29
1572	50.316352	-4.08531	0.76	181.3	2014-05-10	06:58:30
1573	50.31635	-4.085307	0.28	139.3	2014-05-10	06:58:31
1574	50.316349	-4.085304	0.24	108.3	2014-05-10	06:58:32
1575	50.316342	-4.085302	0.84	172.2	2014-05-10	06:58:33
1576	50.316331	-4.085301	1.18	174.5	2014-05-10	06:58:34
1577	50.316326	-4.085297	0.71	159.7	2014-05-10	06:58:35
1578	50.316334	-4.085285	1.28	45.5	2014-05-10	06:58:36
1579	50.316347	-4.085269	1.83	36	2014-05-10	06:58:37
1580	50.316351	-4.085266	0.48	29	2014-05-10	06:58:38
1581	50.316347	-4.085272	0.56	223.4	2014-05-10	06:58:39
1582	50.31634	-4.085284	1.16	227.6	2014-05-10	06:58:40
1583	50.316334	-4.085301	1.43	242.3	2014-05-10	06:58:41
1584	50.316328	-4.085323	1.64	246.1	2014-05-10	06:58:42
1585	50.316319	-4.085346	1.99	238.4	2014-05-10	06:58:43
1586	50.316315	-4.085367	1.53	252.7	2014-05-10	06:58:44
1587	50.316319	-4.08538	1.04	298.3	2014-05-10	06:58:45
1588	50.316317	-4.085384	0.34	236.3	2014-05-10	06:58:46
1589	50.316307	-4.085384	1.19	181.7	2014-05-10	06:58:47
1590	50.316293	-4.085391	1.62	196.2	2014-05-10	06:58:48
1591	50.316282	-4.085397	1.24	201.1	2014-05-10	06:58:49
1592	50.316276	-4.085392	0.75	149.4	2014-05-10	06:58:50
1593	50.316272	-4.085382	0.85	129.3	2014-05-10	06:58:51
1594	50.316265	-4.08538	0.72	166.1	2014-05-10	06:58:52
1595	50.316264	-4.085376	0.3	111.7	2014-05-10	06:58:53
1596	50.316269	-4.085368	0.8	47.2	2014-05-10	06:58:54
1597	50.316273	-4.085359	0.75	51.7	2014-05-10	06:58:55
1598	50.316277	-4.085347	0.94	66.1	2014-05-10	06:58:56
1599	50.316276	-4.085333	1.01	92.1	2014-05-10	06:58:57
1600	50.316278	-4.085321	0.88	77.1	2014-05-10	06:58:58
1601	50.316273	-4.085315	0.76	145.1	2014-05-10	06:58:59
1602	50.316263	-4.085309	1.08	158.7	2014-05-10	06:59:00
1603	50.316259	-4.085303	0.73	139.1	2014-05-10	06:59:01
1604	50.316259	-4.085288	1.01	85.3	2014-05-10	06:59:02
1605	50.316259	-4.085276	0.92	94.6	2014-05-10	06:59:03
1606	50.316251	-4.085275	0.88	179.6	2014-05-10	06:59:04
1607	50.31624	-4.085274	1.16	175.3	2014-05-10	06:59:05
1608	50.316229	-4.085277	1.29	190.1	2014-05-10	06:59:06
1609	50.316221	-4.085281	0.91	194.3	2014-05-10	06:59:07
1610	50.316218	-4.085268	0.93	110	2014-05-10	06:59:08
1611	50.316213	-4.085254	1.14	117.3	2014-05-10	06:59:09
1612	50.316207	-4.085251	0.8	166.1	2014-05-10	06:59:10
1613	50.316199	-4.085256	0.44	204.6	2014-05-10	06:59:12
1614	50.316191	-4.08526	0.97	195.3	2014-05-10	06:59:13
1615	50.316179	-4.085263	1.33	188.8	2014-05-10	06:59:14
1616	50.316168	-4.085267	1.25	195	2014-05-10	06:59:15
1617	50.316164	-4.085273	0.31	219	2014-05-10	06:59:17
1618	50.31616	-4.085275	0.42	198.1	2014-05-10	06:59:18
1619	50.316152	-4.085276	0.96	185.7	2014-05-10	06:59:19
1620	50.316139	-4.085279	1.48	188.8	2014-05-10	06:59:20
1621	50.316121	-4.085279	1.94	178.2	2014-05-10	06:59:21
1622	50.316105	-4.085274	1.84	170.5	2014-05-10	06:59:22
1623	50.316099	-4.085267	0.87	142.1	2014-05-10	06:59:23
1624	50.316096	-4.085257	0.75	110.4	2014-05-10	06:59:24
1625	50.316087	-4.085256	1.01	178.3	2014-05-10	06:59:25
1626	50.316076	-4.085263	1.29	200.2	2014-05-10	06:59:26
1627	50.316065	-4.085271	1.42	206.1	2014-05-10	06:59:27
1628	50.316055	-4.085281	1.37	211.3	2014-05-10	06:59:28
1629	50.316056	-4.085287	0.44	299.4	2014-05-10	06:59:29
1630	50.316062	-4.085288	0.64	354.6	2014-05-10	06:59:30
1631	50.31606	-4.085295	0.59	241.9	2014-05-10	06:59:31
1632	50.316051	-4.085306	1.22	219.6	2014-05-10	06:59:32
1633	50.316041	-4.085318	1.44	217.6	2014-05-10	06:59:33
1634	50.316031	-4.085329	1.39	214.8	2014-05-10	06:59:34
1635	50.316024	-4.085335	0.87	206	2014-05-10	06:59:35
1636	50.316021	-4.085338	0.38	211.8	2014-05-10	06:59:36
1637	50.316021	-4.08534	0.18	261.1	2014-05-10	06:59:37
1638	50.316021	-4.085341	0.07	270	2014-05-10	06:59:38
1639	50.316018	-4.08534	0.25	161.6	2014-05-10	06:59:39
1640	50.316016	-4.08534	0.26	186.5	2014-05-10	06:59:40
1641	50.316012	-4.085342	0.43	195.2	2014-05-10	06:59:41
1642	50.316012	-4.085342	0.01	327.4	2014-05-10	06:59:42
1643	50.31602	-4.085339	0.84	16.5	2014-05-10	06:59:43
1644	50.316024	-4.085335	0.55	26.3	2014-05-10	06:59:44
1645	50.31602	-4.085337	0.5	197.4	2014-05-10	06:59:45
1646	50.316014	-4.085341	0.69	200.7	2014-05-10	06:59:46
1647	50.316011	-4.085339	0.31	152.9	2014-05-10	06:59:47
1648	50.316015	-4.085334	0.54	44.4	2014-05-10	06:59:48
1649	50.316017	-4.085327	0.52	61.2	2014-05-10	06:59:49
1650	50.316014	-4.085327	0.36	174.2	2014-05-10	06:59:50
1651	50.316007	-4.085331	0.87	200	2014-05-10	06:59:51
1652	50.316001	-4.085335	0.73	202.6	2014-05-10	06:59:52
1653	50.315995	-4.085342	0.82	217.9	2014-05-10	06:59:53
1654	50.315989	-4.085347	0.76	207.2	2014-05-10	06:59:54
1655	50.315984	-4.085349	0.57	198.8	2014-05-10	06:59:55
1656	50.31598	-4.085355	0.58	224.6	2014-05-10	06:59:56
1657	50.315978	-4.08536	0.46	229.7	2014-05-10	06:59:57
1658	50.315977	-4.08536	0.05	165.5	2014-05-10	06:59:58
1659	50.315965	-4.085365	1.36	197.4	2014-05-10	06:59:59
1660	50.315956	-4.085374	1.21	209.9	2014-05-10	07:00:00
1661	50.315955	-4.085375	0.12	214.8	2014-05-10	07:00:01
1662	50.315954	-4.085377	0.21	234	2014-05-10	07:00:02
1663	50.315947	-4.085379	0.76	191.7	2014-05-10	07:00:03
1664	50.315937	-4.085375	1.15	162.6	2014-05-10	07:00:04
1665	50.315929	-4.085372	0.96	170.8	2014-05-10	07:00:05
1666	50.31593	-4.085376	0.25	289.3	2014-05-10	07:00:06
1667	50.315947	-4.08537	1.98	11.6	2014-05-10	07:00:07
1668	50.315987	-4.085349	4.71	18.2	2014-05-10	07:00:08
1669	50.316036	-4.085296	6.59	34.9	2014-05-10	07:00:09
1670	50.316078	-4.085217	7.4	50.1	2014-05-10	07:00:10
1671	50.316104	-4.085139	6.24	62.7	2014-05-10	07:00:11
1672	50.316128	-4.085077	5.08	58.8	2014-05-10	07:00:12
1673	50.316159	-4.085023	5.23	48	2014-05-10	07:00:13
1674	50.31619	-4.084966	5.33	49.4	2014-05-10	07:00:14
1675	50.316222	-4.084909	5.38	48.5	2014-05-10	07:00:15
1676	50.316255	-4.084853	5.44	47.7	2014-05-10	07:00:16
1677	50.316204	-4.085003	0.67	242	2014-05-10	07:00:34
1678	50.316208	-4.085017	1.06	289.5	2014-05-10	07:00:35
1679	50.316204	-4.085027	0.85	239.1	2014-05-10	07:00:36
1680	50.316199	-4.085039	1.03	236.6	2014-05-10	07:00:37
1681	50.316193	-4.085053	1.19	235.5	2014-05-10	07:00:38
1682	50.316184	-4.085069	1.53	229.2	2014-05-10	07:00:39
1683	50.316177	-4.085085	1.35	237.3	2014-05-10	07:00:40
1684	50.316183	-4.08509	0.75	329.8	2014-05-10	07:00:41
1685	50.316187	-4.085093	0.52	339.2	2014-05-10	07:00:42
1686	50.316185	-4.085099	0.47	241.8	2014-05-10	07:00:43
1687	50.316182	-4.085104	0.48	225.8	2014-05-10	07:00:44
1688	50.316174	-4.085107	0.93	196	2014-05-10	07:00:45
1689	50.316164	-4.085116	1.32	207.3	2014-05-10	07:00:46
1690	50.316154	-4.08513	1.46	224.4	2014-05-10	07:00:47
1691	50.316146	-4.085139	1.06	214.2	2014-05-10	07:00:48
1692	50.316141	-4.085138	0.62	175.5	2014-05-10	07:00:49
1693	50.316134	-4.085132	0.85	151.6	2014-05-10	07:00:50
1694	50.316122	-4.08513	1.32	171.2	2014-05-10	07:00:51
1695	50.316106	-4.085129	1.79	179.2	2014-05-10	07:00:52
1696	50.316088	-4.085128	2.04	177.2	2014-05-10	07:00:53
1697	50.316075	-4.085123	1.47	166.8	2014-05-10	07:00:54
1698	50.316066	-4.085112	1.29	142.3	2014-05-10	07:00:55
1699	50.316053	-4.085108	1.5	167.8	2014-05-10	07:00:56
1700	50.316038	-4.08511	1.61	186.6	2014-05-10	07:00:57
1701	50.316025	-4.085119	1.61	203.6	2014-05-10	07:00:58
1702	50.316015	-4.085129	1.29	212.1	2014-05-10	07:00:59
1703	50.316007	-4.085134	0.98	200.4	2014-05-10	07:01:00
1704	50.315998	-4.085139	1.12	199.9	2014-05-10	07:01:01
1705	50.315986	-4.085146	1.43	201.8	2014-05-10	07:01:02
1706	50.315975	-4.085156	1.38	209.2	2014-05-10	07:01:03
1707	50.315968	-4.08517	1.23	233.9	2014-05-10	07:01:04
1708	50.315969	-4.085179	0.63	279.3	2014-05-10	07:01:05
1709	50.315971	-4.085184	0.41	301.9	2014-05-10	07:01:06
1710	50.315964	-4.085194	1.05	223.9	2014-05-10	07:01:07
1711	50.315951	-4.085208	1.81	213.4	2014-05-10	07:01:08
1712	50.315943	-4.085221	1.25	227.2	2014-05-10	07:01:09
1713	50.31594	-4.085227	0.56	228.2	2014-05-10	07:01:10
1714	50.315937	-4.085236	0.79	241.8	2014-05-10	07:01:11
1715	50.315936	-4.085249	0.89	268.8	2014-05-10	07:01:12
1716	50.315938	-4.085254	0.4	305.4	2014-05-10	07:01:13
1717	50.315938	-4.08526	0.49	259	2014-05-10	07:01:14
1718	50.315932	-4.085274	1.12	237.2	2014-05-10	07:01:15
1719	50.315926	-4.085289	1.32	238.5	2014-05-10	07:01:16
1720	50.315926	-4.085304	1.04	268.5	2014-05-10	07:01:17
1721	50.31593	-4.085309	0.55	322.2	2014-05-10	07:01:18
1722	50.31593	-4.085304	0.38	75.6	2014-05-10	07:01:19
1723	50.315928	-4.085293	0.82	108.5	2014-05-10	07:01:20
1724	50.315929	-4.085288	0.32	81.6	2014-05-10	07:01:21
1725	50.315934	-4.085291	0.57	343.7	2014-05-10	07:01:22
1726	50.315942	-4.085294	1	348.3	2014-05-10	07:01:23
1727	50.315964	-4.0853	2.42	349	2014-05-10	07:01:24
1728	50.315999	-4.085296	3.97	4.2	2014-05-10	07:01:25
1729	50.316049	-4.085281	5.68	10.5	2014-05-10	07:01:26
1730	50.316111	-4.085267	6.89	8.8	2014-05-10	07:01:27
1731	50.316169	-4.085272	6.56	356.4	2014-05-10	07:01:28
1732	50.316216	-4.085297	5.51	341.8	2014-05-10	07:01:29
1733	50.31626	-4.085316	4.99	343.9	2014-05-10	07:01:30
1734	50.316306	-4.085333	5.3	346.7	2014-05-10	07:01:31
1735	50.316355	-4.08535	5.57	347.3	2014-05-10	07:01:32
1736	50.316406	-4.085365	5.83	349.6	2014-05-10	07:01:33
1737	50.316461	-4.085384	6.19	347.8	2014-05-10	07:01:34
1738	50.316518	-4.085411	6.66	343.1	2014-05-10	07:01:35
1739	50.316575	-4.08544	6.65	342	2014-05-10	07:01:36
1740	50.316624	-4.085475	6.06	335.8	2014-05-10	07:01:37
1741	50.316657	-4.085523	5.03	316.8	2014-05-10	07:01:38
1742	50.316682	-4.085562	3.91	315.1	2014-05-10	07:01:39
1743	50.31671	-4.085588	3.6	328.5	2014-05-10	07:01:40
1744	50.316737	-4.085616	3.65	327.8	2014-05-10	07:01:41
1745	50.316765	-4.085642	3.58	328.4	2014-05-10	07:01:42
1746	50.316814	-4.085685	1.04	331.1	2014-05-10	07:01:48
1747	50.316803	-4.085677	1.29	156.2	2014-05-10	07:01:49
1748	50.316754	-4.085656	5.72	165	2014-05-10	07:01:50
1749	50.316722	-4.085655	3.56	178.2	2014-05-10	07:01:51
1750	50.316706	-4.085669	1.98	209.9	2014-05-10	07:01:52
1751	50.316699	-4.085681	1.16	229.2	2014-05-10	07:01:53
1752	50.316695	-4.085687	0.68	218.9	2014-05-10	07:01:54
1753	50.316682	-4.085689	1.42	185.8	2014-05-10	07:01:55
1754	50.316668	-4.085691	1.62	183.8	2014-05-10	07:01:56
1755	50.316658	-4.085695	1.13	196.5	2014-05-10	07:01:57
1756	50.316662	-4.085694	0.46	12	2014-05-10	07:01:58
1757	50.316667	-4.085691	0.65	17.7	2014-05-10	07:01:59
1758	50.316665	-4.085694	0.32	228.8	2014-05-10	07:02:00
1759	50.316658	-4.085697	0.79	192.6	2014-05-10	07:02:01
1760	50.316653	-4.085698	0.58	190.1	2014-05-10	07:02:02
1761	50.316655	-4.085703	0.4	301.1	2014-05-10	07:02:03
1762	50.316667	-4.085706	1.32	350.4	2014-05-10	07:02:04
1763	50.316676	-4.085707	1.04	357.1	2014-05-10	07:02:05
1764	50.316676	-4.085708	0.07	225.5	2014-05-10	07:02:06
1765	50.316669	-4.08571	0.75	191	2014-05-10	07:02:07
1766	50.316659	-4.085716	1.23	200.5	2014-05-10	07:02:08
1767	50.316645	-4.085725	1.63	202.8	2014-05-10	07:02:09
1768	50.316629	-4.085736	1.97	204.3	2014-05-10	07:02:10
1769	50.316617	-4.085744	1.49	203.6	2014-05-10	07:02:11
1770	50.316607	-4.085747	1.12	190.4	2014-05-10	07:02:12
1771	50.316602	-4.085752	0.72	210.6	2014-05-10	07:02:13
1772	50.316597	-4.085758	0.71	217.4	2014-05-10	07:02:14
1773	50.316591	-4.085761	0.67	199.2	2014-05-10	07:02:15
1774	50.316584	-4.085764	0.75	195.8	2014-05-10	07:02:16
1775	50.316575	-4.085774	1.28	211.7	2014-05-10	07:02:17
1776	50.316568	-4.085784	1.03	227.2	2014-05-10	07:02:18
1777	50.31657	-4.085785	0.18	342.4	2014-05-10	07:02:19
1778	50.316571	-4.085786	0.12	334.3	2014-05-10	07:02:20
1779	50.316573	-4.085787	0.24	339.6	2014-05-10	07:02:21
1780	50.316563	-4.085793	1.21	198.9	2014-05-10	07:02:22
1781	50.316555	-4.085792	0.9	175.5	2014-05-10	07:02:23
1782	50.316554	-4.085785	0.49	102	2014-05-10	07:02:24
1783	50.316555	-4.085785	0.12	351.7	2014-05-10	07:02:25
1784	50.316543	-4.085781	1.38	168.3	2014-05-10	07:02:26
1785	50.316528	-4.085777	1.67	171.2	2014-05-10	07:02:27
1786	50.316516	-4.085773	1.29	165.6	2014-05-10	07:02:28
1787	50.316513	-4.085765	0.68	125.9	2014-05-10	07:02:29
1788	50.316513	-4.085766	0.09	320.6	2014-05-10	07:02:30
1789	50.3165	-4.085764	1.55	175.2	2014-05-10	07:02:31
1790	50.316481	-4.085764	2.07	180.5	2014-05-10	07:02:32
1791	50.316463	-4.085761	1.97	172.2	2014-05-10	07:02:33
1792	50.316454	-4.08575	1.3	145.9	2014-05-10	07:02:34
1793	50.316449	-4.085738	1.03	123	2014-05-10	07:02:35
1794	50.316438	-4.085731	1.25	157.2	2014-05-10	07:02:36
1795	50.316424	-4.085731	1.63	179	2014-05-10	07:02:37
1796	50.316409	-4.085728	1.62	171.5	2014-05-10	07:02:38
1797	50.316399	-4.08572	1.28	154.9	2014-05-10	07:02:39
1798	50.316395	-4.085711	0.8	127.2	2014-05-10	07:02:40
1799	50.316395	-4.08571	0.06	59.7	2014-05-10	07:02:41
1800	50.316385	-4.085702	1.29	151.4	2014-05-10	07:02:42
1801	50.316375	-4.085692	1.26	146.8	2014-05-10	07:02:43
1802	50.316368	-4.085684	0.95	143.8	2014-05-10	07:02:44
1803	50.316368	-4.085683	0.1	119.3	2014-05-10	07:02:45
1804	50.316353	-4.08568	1.68	172.4	2014-05-10	07:02:46
1805	50.316339	-4.085676	1.55	169.1	2014-05-10	07:02:47
1806	50.316327	-4.08567	1.47	162.5	2014-05-10	07:02:48
1807	50.31632	-4.085659	1.08	137.5	2014-05-10	07:02:49
1808	50.316314	-4.085649	0.95	131.8	2014-05-10	07:02:50
1809	50.316303	-4.08564	1.43	152.9	2014-05-10	07:02:51
1810	50.316288	-4.085636	1.63	168.9	2014-05-10	07:02:52
1811	50.316274	-4.08563	1.67	165.5	2014-05-10	07:02:53
1812	50.316261	-4.085617	1.66	148	2014-05-10	07:02:54
1813	50.316249	-4.085602	1.69	140.1	2014-05-10	07:02:55
1814	50.316242	-4.085593	1.06	144.2	2014-05-10	07:02:56
1815	50.316235	-4.085588	0.84	154.3	2014-05-10	07:02:57
1816	50.316222	-4.085582	1.46	161.6	2014-05-10	07:02:58
1817	50.316209	-4.085575	1.62	162.2	2014-05-10	07:02:59
1818	50.316197	-4.085564	1.53	150.3	2014-05-10	07:03:00
1819	50.316189	-4.08555	1.29	129.4	2014-05-10	07:03:01
1820	50.316182	-4.08554	1.06	138.7	2014-05-10	07:03:02
1821	50.316171	-4.085534	1.38	159.8	2014-05-10	07:03:03
1822	50.316157	-4.085527	1.6	163.5	2014-05-10	07:03:04
1823	50.316145	-4.085519	1.39	155.3	2014-05-10	07:03:05
1824	50.316142	-4.085505	1.07	114.2	2014-05-10	07:03:06
1825	50.316135	-4.085494	1.1	132.7	2014-05-10	07:03:07
1826	50.316121	-4.085488	1.58	164.1	2014-05-10	07:03:08
1827	50.316111	-4.085484	1.19	166.1	2014-05-10	07:03:09
1828	50.316117	-4.085482	0.71	10.1	2014-05-10	07:03:10
1829	50.316131	-4.085476	1.57	17	2014-05-10	07:03:11
1830	50.316131	-4.085465	0.75	82.9	2014-05-10	07:03:12
1831	50.316122	-4.085457	1.22	150	2014-05-10	07:03:13
1832	50.31611	-4.085447	1.52	154.5	2014-05-10	07:03:14
1833	50.316097	-4.085439	1.56	157.1	2014-05-10	07:03:15
1834	50.316084	-4.085436	1.39	171.9	2014-05-10	07:03:16
1835	50.316076	-4.085433	0.98	168.4	2014-05-10	07:03:17
1836	50.316073	-4.085419	1.06	107.4	2014-05-10	07:03:18
1837	50.316067	-4.085405	1.19	122.2	2014-05-10	07:03:19
1838	50.316056	-4.085399	1.28	159	2014-05-10	07:03:20
1839	50.316043	-4.085395	1.57	170.6	2014-05-10	07:03:21
1840	50.316028	-4.085395	1.61	180.2	2014-05-10	07:03:22
1841	50.316022	-4.085389	0.75	147.8	2014-05-10	07:03:23
1842	50.316021	-4.085377	0.87	103	2014-05-10	07:03:24
1843	50.316013	-4.085368	1.07	143.4	2014-05-10	07:03:25
1844	50.316	-4.085361	1.51	159.7	2014-05-10	07:03:26
1845	50.315986	-4.085358	1.55	170.9	2014-05-10	07:03:27
1846	50.315976	-4.085355	1.19	170.5	2014-05-10	07:03:28
1847	50.315968	-4.085349	0.99	154.2	2014-05-10	07:03:29
1848	50.315966	-4.085339	0.72	104.1	2014-05-10	07:03:30
1849	50.315973	-4.085323	1.34	55.3	2014-05-10	07:03:31
1850	50.31598	-4.085306	1.42	58.6	2014-05-10	07:03:32
1851	50.315978	-4.0853	0.49	114.8	2014-05-10	07:03:33
1852	50.315972	-4.085303	0.69	199.1	2014-05-10	07:03:34
1853	50.315968	-4.085311	0.66	232.3	2014-05-10	07:03:35
1854	50.315965	-4.08532	0.81	240.9	2014-05-10	07:03:36
1855	50.315967	-4.085329	0.67	287.8	2014-05-10	07:03:37
1856	50.315977	-4.085323	1.26	20.2	2014-05-10	07:03:38
1857	50.315983	-4.085309	1.2	57.7	2014-05-10	07:03:39
1858	50.31598	-4.0853	0.76	119.4	2014-05-10	07:03:40
1859	50.315974	-4.085296	0.75	159.5	2014-05-10	07:03:41
1860	50.315966	-4.085297	0.82	185.5	2014-05-10	07:03:42
1861	50.315968	-4.0853	0.28	302.7	2014-05-10	07:03:43
1862	50.315979	-4.085298	1.23	6.7	2014-05-10	07:03:44
1863	50.315986	-4.085291	0.99	32.6	2014-05-10	07:03:45
1864	50.315985	-4.085287	0.15	105.9	2014-05-10	07:03:47
1865	50.315985	-4.085285	0.13	120.2	2014-05-10	07:03:48
1866	50.315984	-4.085285	0.1	150.3	2014-05-10	07:03:49
1867	50.315983	-4.085285	0.15	184.4	2014-05-10	07:03:50
1868	50.315982	-4.085283	0.17	128.4	2014-05-10	07:03:51
1869	50.315981	-4.085282	0.08	109.8	2014-05-10	07:03:52
1870	50.315986	-4.08527	0.95	61.2	2014-05-10	07:03:53
1871	50.315985	-4.085263	0.48	103.4	2014-05-10	07:03:54
1872	50.315981	-4.085256	0.33	130.9	2014-05-10	07:03:56
1873	50.31598	-4.085256	0.06	132.1	2014-05-10	07:03:57
1874	50.31598	-4.085254	0.1	95	2014-05-10	07:03:58
1875	50.315973	-4.085244	1.11	136.8	2014-05-10	07:03:59
1876	50.315969	-4.085237	0.61	130.1	2014-05-10	07:04:00
1877	50.315972	-4.085231	0.55	53.5	2014-05-10	07:04:01
1878	50.315977	-4.085226	0.63	30.8	2014-05-10	07:04:02
1879	50.315978	-4.085222	0.33	85.2	2014-05-10	07:04:03
1880	50.315977	-4.085221	0.03	128.1	2014-05-10	07:04:04
1881	50.315974	-4.085217	0.46	136.1	2014-05-10	07:04:05
1882	50.315971	-4.085212	0.54	141.5	2014-05-10	07:04:06
1883	50.315966	-4.085209	0.51	155.3	2014-05-10	07:04:07
1884	50.315966	-4.085206	0.22	115.2	2014-05-10	07:04:08
1885	50.315966	-4.085206	0.03	0	2014-05-10	07:04:09
1886	50.315968	-4.085201	0.49	53.6	2014-05-10	07:04:10
1887	50.315968	-4.085201	0	0	2014-05-10	07:04:11
1888	50.315968	-4.085193	0.57	97.6	2014-05-10	07:04:12
1889	50.315969	-4.085199	0.45	294.6	2014-05-10	07:04:13
1890	50.315972	-4.085203	0.42	318.6	2014-05-10	07:04:14
1891	50.315977	-4.085204	0.55	347.4	2014-05-10	07:04:15
1892	50.315994	-4.085203	1.88	2	2014-05-10	07:04:16
1893	50.316031	-4.085197	4.21	6.6	2014-05-10	07:04:17
1894	50.316087	-4.085192	6.18	3.3	2014-05-10	07:04:18
1895	50.31615	-4.085202	7.06	354.2	2014-05-10	07:04:19
1896	50.316197	-4.08524	5.9	332.7	2014-05-10	07:04:20
1897	50.316238	-4.085276	5.22	330.3	2014-05-10	07:04:21
1898	50.316292	-4.085299	6.21	344.6	2014-05-10	07:04:22
1899	50.316353	-4.085322	6.96	346.9	2014-05-10	07:04:23
1900	50.31641	-4.085347	6.66	344	2014-05-10	07:04:24
1901	50.316458	-4.085378	5.75	338.1	2014-05-10	07:04:25
1902	50.316497	-4.085408	4.85	333.9	2014-05-10	07:04:26
1903	50.316526	-4.085435	3.73	328.9	2014-05-10	07:04:27
1904	50.31654	-4.085454	2.11	318.4	2014-05-10	07:04:28
1905	50.316543	-4.085475	1.48	282.4	2014-05-10	07:04:29
1906	50.316545	-4.085495	1.49	279.4	2014-05-10	07:04:30
1907	50.316547	-4.085516	1.5	277.8	2014-05-10	07:04:31
1908	50.316571	-4.085562	0.84	309.1	2014-05-10	07:04:36
1909	50.316577	-4.085529	2.48	73.9	2014-05-10	07:04:37
1910	50.316579	-4.085507	1.53	81.2	2014-05-10	07:04:38
1911	50.316578	-4.085496	0.8	96	2014-05-10	07:04:39
1912	50.316576	-4.085496	0.21	176.6	2014-05-10	07:04:40
1913	50.316576	-4.085496	0	0	2014-05-10	07:04:41
1914	50.316576	-4.085496	0	0	2014-05-10	07:04:42
1915	50.316576	-4.085496	0.01	180	2014-05-10	07:04:43
1916	50.316563	-4.08551	0.43	215.4	2014-05-10	07:04:47
1917	50.316557	-4.085527	1.44	238.7	2014-05-10	07:04:48
1918	50.316552	-4.085547	1.54	247.5	2014-05-10	07:04:49
1919	50.316545	-4.085568	1.64	245	2014-05-10	07:04:50
1920	50.316528	-4.085598	2.83	227.9	2014-05-10	07:04:51
1921	50.316506	-4.085629	3.31	222.9	2014-05-10	07:04:52
1922	50.316512	-4.085646	1.33	295.8	2014-05-10	07:04:53
1923	50.31653	-4.085655	2.13	343.4	2014-05-10	07:04:54
1924	50.316542	-4.085663	1.44	336.7	2014-05-10	07:04:55
1925	50.316551	-4.085672	1.23	326.7	2014-05-10	07:04:56
1926	50.316559	-4.085685	1.27	314.9	2014-05-10	07:04:57
1927	50.316565	-4.085689	0.7	335.3	2014-05-10	07:04:58
1928	50.316574	-4.085686	0.99	11.8	2014-05-10	07:04:59
1929	50.316579	-4.085685	0.64	7.5	2014-05-10	07:05:00
1930	50.316572	-4.085692	0.94	214.4	2014-05-10	07:05:01
1931	50.316567	-4.085698	0.72	215.4	2014-05-10	07:05:02
1932	50.316562	-4.0857	0.54	192.9	2014-05-10	07:05:03
1933	50.316554	-4.085702	0.95	187.2	2014-05-10	07:05:04
1934	50.316546	-4.085707	1.01	202.2	2014-05-10	07:05:05
1935	50.316536	-4.085715	1.21	205.9	2014-05-10	07:05:06
1936	50.316527	-4.085721	1.12	204.1	2014-05-10	07:05:07
1937	50.316526	-4.085721	0.05	187.8	2014-05-10	07:05:08
1938	50.316529	-4.085721	0.29	355.4	2014-05-10	07:05:09
1939	50.31653	-4.085722	0.11	327.1	2014-05-10	07:05:10
1940	50.316515	-4.085731	1.7	202.5	2014-05-10	07:05:11
1941	50.3165	-4.08574	1.79	199.8	2014-05-10	07:05:12
1942	50.316489	-4.085748	1.35	204	2014-05-10	07:05:13
1943	50.316486	-4.085753	0.49	229.3	2014-05-10	07:05:14
1944	50.316487	-4.085753	0.05	352.2	2014-05-10	07:05:15
1945	50.316474	-4.085762	1.51	204.1	2014-05-10	07:05:16
1946	50.316462	-4.085774	1.61	213.6	2014-05-10	07:05:17
1947	50.316453	-4.085779	1.15	199.1	2014-05-10	07:05:18
1948	50.316449	-4.085781	0.19	196.8	2014-05-10	07:05:20
1949	50.316449	-4.085781	0.01	330.4	2014-05-10	07:05:21
1950	50.316435	-4.085787	1.65	194.2	2014-05-10	07:05:22
1951	50.316421	-4.085793	1.67	196.2	2014-05-10	07:05:23
1952	50.316422	-4.085796	0.27	304.1	2014-05-10	07:05:24
1953	50.316431	-4.085795	1.03	4.3	2014-05-10	07:05:25
1954	50.316431	-4.085796	0.04	282	2014-05-10	07:05:26
1955	50.316422	-4.085798	1.06	189.7	2014-05-10	07:05:27
1956	50.316409	-4.085801	1.46	185.9	2014-05-10	07:05:28
1957	50.316407	-4.085798	0.27	134.4	2014-05-10	07:05:29
1958	50.31642	-4.085791	1.51	17.7	2014-05-10	07:05:30
1959	50.316428	-4.085787	0.98	20.4	2014-05-10	07:05:31
1960	50.316428	-4.085787	0.02	180	2014-05-10	07:05:32
1961	50.316427	-4.085787	0.09	199.4	2014-05-10	07:05:33
1962	50.316415	-4.085799	1.63	212.1	2014-05-10	07:05:34
1963	50.316412	-4.085807	0.66	243.1	2014-05-10	07:05:35
1964	50.316415	-4.085812	0.45	313.2	2014-05-10	07:05:36
1965	50.316414	-4.085813	0.14	200.1	2014-05-10	07:05:37
1966	50.316402	-4.085813	1.35	179.8	2014-05-10	07:05:38
1967	50.316388	-4.085811	1.55	174.7	2014-05-10	07:05:39
1968	50.316381	-4.085806	0.89	156.8	2014-05-10	07:05:40
1969	50.316379	-4.085806	0.14	192	2014-05-10	07:05:41
1970	50.316368	-4.085798	1.43	155.3	2014-05-10	07:05:42
1971	50.31635	-4.085793	1.97	169.3	2014-05-10	07:05:43
1972	50.316335	-4.085788	1.79	169	2014-05-10	07:05:44
1973	50.31633	-4.085777	0.96	123.7	2014-05-10	07:05:45
1974	50.316327	-4.085763	1.03	109.6	2014-05-10	07:05:46
1975	50.316315	-4.085753	1.5	152.2	2014-05-10	07:05:47
1976	50.3163	-4.085746	1.68	161.8	2014-05-10	07:05:48
1977	50.316283	-4.085742	1.94	171.7	2014-05-10	07:05:49
1978	50.316266	-4.085737	1.99	170	2014-05-10	07:05:50
1979	50.316252	-4.085729	1.59	158.7	2014-05-10	07:05:51
1980	50.31624	-4.085718	1.6	152.1	2014-05-10	07:05:52
1981	50.316228	-4.085707	1.51	147.8	2014-05-10	07:05:53
1982	50.316217	-4.085697	1.38	148.3	2014-05-10	07:05:54
1983	50.316204	-4.085693	1.56	169.6	2014-05-10	07:05:55
1984	50.316189	-4.085691	1.6	174.7	2014-05-10	07:05:56
1985	50.316179	-4.085683	1.27	152.7	2014-05-10	07:05:57
1986	50.316171	-4.08567	1.32	136.7	2014-05-10	07:05:58
1987	50.316163	-4.085656	1.28	132.2	2014-05-10	07:05:59
1988	50.316156	-4.085644	1.16	130.6	2014-05-10	07:06:00
1989	50.316284	-4.08537	0.78	53.8	2014-05-10	07:06:31
1990	50.3163	-4.085381	0.49	335.8	2014-05-10	07:06:35
1991	50.316284	-4.085389	1.89	197.3	2014-05-10	07:06:36
1992	50.316269	-4.085401	1.87	206.9	2014-05-10	07:06:37
1993	50.316264	-4.085406	0.34	213.4	2014-05-10	07:06:39
1994	50.316258	-4.085403	0.65	161.8	2014-05-10	07:06:40
1995	50.316251	-4.085405	0.83	186.6	2014-05-10	07:06:41
1996	50.316243	-4.085419	1.37	227	2014-05-10	07:06:42
1997	50.316234	-4.085437	1.63	232.6	2014-05-10	07:06:43
1998	50.316221	-4.085442	1.44	193.9	2014-05-10	07:06:44
1999	50.316212	-4.08543	1.37	141.1	2014-05-10	07:06:45
[truncated: 1,009 more rows]
