# Supplementary material for: On the Potential of Surfers to Monitor Environmental Indicators in the Coastal Zone
Source: PLoS One. 2015 Jul 8;10(7):e0127706. doi: 10.1371/journal.pone.0127706 (PMC4496071; doi:10.1371/journal.pone.0127706)
Supplement: S1 Data — Contains 85 GPS tracks (comma separated files) used to estimate surfing performance statistics in the manuscript. (ZIP) [file pone.0127706.s001.zip › S1 Data GPS Tracks/20140518_Wembury.csv]

No	Latitude	Longitude	Speed	Course	Date	Time
1	50.317106	-4.083039	0	0	2014-05-18	08:59:04
2	50.317094	-4.083042	1.3	186.9	2014-05-18	08:59:05
3	50.31708	-4.083038	1.6	169.5	2014-05-18	08:59:06
4	50.317078	-4.083029	0.64	114.8	2014-05-18	08:59:07
5	50.31708	-4.083029	0.25	2.7	2014-05-18	08:59:08
6	50.317095	-4.083038	1.76	339.4	2014-05-18	08:59:09
7	50.317109	-4.083045	1.65	341.5	2014-05-18	08:59:10
8	50.317116	-4.083052	0.94	328.7	2014-05-18	08:59:11
9	50.317119	-4.083059	0.59	300.2	2014-05-18	08:59:12
10	50.317118	-4.083065	0.41	266.1	2014-05-18	08:59:13
11	50.317121	-4.083067	0.34	331.8	2014-05-18	08:59:14
12	50.317123	-4.083068	0.25	356	2014-05-18	08:59:15
13	50.317126	-4.08307	0.37	335.3	2014-05-18	08:59:16
14	50.317129	-4.083073	0.38	315.9	2014-05-18	08:59:17
15	50.317131	-4.083078	0.37	306.9	2014-05-18	08:59:18
16	50.317133	-4.083083	0.45	305.8	2014-05-18	08:59:19
17	50.317134	-4.083088	0.41	288.3	2014-05-18	08:59:20
18	50.317172	-4.083101	4.28	347.3	2014-05-18	08:59:21
19	50.317185	-4.083107	1.57	344.4	2014-05-18	08:59:22
20	50.317195	-4.083108	1.08	357.1	2014-05-18	08:59:23
21	50.317198	-4.083113	0.52	314.1	2014-05-18	08:59:24
22	50.3172	-4.083119	0.44	296.2	2014-05-18	08:59:25
23	50.3172	-4.083123	0.29	260.7	2014-05-18	08:59:26
24	50.317201	-4.083121	0.17	49.5	2014-05-18	08:59:27
25	50.317198	-4.083126	0.48	222.7	2014-05-18	08:59:28
26	50.317199	-4.083129	0.23	302.5	2014-05-18	08:59:29
27	50.317203	-4.083128	0.49	4.9	2014-05-18	08:59:30
28	50.317206	-4.08313	0.36	339.6	2014-05-18	08:59:31
29	50.317208	-4.083131	0.25	334.4	2014-05-18	08:59:32
30	50.31721	-4.083133	0.24	323.9	2014-05-18	08:59:33
31	50.317213	-4.083136	0.38	332	2014-05-18	08:59:34
32	50.317217	-4.083137	0.46	351.1	2014-05-18	08:59:35
33	50.317219	-4.083138	0.19	341.5	2014-05-18	08:59:36
34	50.317219	-4.083138	0.08	334.5	2014-05-18	08:59:37
35	50.317221	-4.083138	0.16	0	2014-05-18	08:59:38
36	50.317222	-4.083133	0.37	67.9	2014-05-18	08:59:39
37	50.317224	-4.083119	1.05	77.8	2014-05-18	08:59:40
38	50.31723	-4.083097	1.69	67.3	2014-05-18	08:59:41
39	50.317237	-4.083077	1.6	59.1	2014-05-18	08:59:42
40	50.317242	-4.083059	1.41	65	2014-05-18	08:59:43
41	50.317251	-4.083041	0.8	53.4	2014-05-18	08:59:45
42	50.317254	-4.083045	0.44	320.2	2014-05-18	08:59:46
43	50.317256	-4.083051	0.45	299.6	2014-05-18	08:59:47
44	50.317258	-4.083054	0.33	323.1	2014-05-18	08:59:48
45	50.317261	-4.083057	0.39	322.1	2014-05-18	08:59:49
46	50.317265	-4.083061	0.51	325.2	2014-05-18	08:59:50
47	50.317267	-4.083065	0.38	306.3	2014-05-18	08:59:51
48	50.317258	-4.083081	1.48	228	2014-05-18	08:59:52
49	50.317253	-4.083089	0.79	225	2014-05-18	08:59:53
50	50.31725	-4.083098	0.72	239.8	2014-05-18	08:59:54
51	50.317248	-4.083099	0.24	213.7	2014-05-18	08:59:55
52	50.317245	-4.083103	0.48	215	2014-05-18	08:59:56
53	50.317243	-4.083107	0.34	230.7	2014-05-18	08:59:57
54	50.317242	-4.083114	0.54	261.1	2014-05-18	08:59:58
55	50.31724	-4.083122	0.56	252.4	2014-05-18	08:59:59
56	50.31724	-4.08313	0.55	267.1	2014-05-18	09:00:00
57	50.317241	-4.083135	0.38	281.2	2014-05-18	09:00:01
58	50.317241	-4.083138	0.21	270	2014-05-18	09:00:02
59	50.317241	-4.083139	0.06	278.5	2014-05-18	09:00:03
60	50.317241	-4.083138	0.07	103.9	2014-05-18	09:00:04
61	50.31724	-4.083137	0.09	128.3	2014-05-18	09:00:05
62	50.31724	-4.083136	0.09	77.2	2014-05-18	09:00:06
63	50.317239	-4.083135	0.13	172.2	2014-05-18	09:00:07
64	50.317239	-4.083136	0.09	224.9	2014-05-18	09:00:08
65	50.317239	-4.083134	0.17	63.3	2014-05-18	09:00:09
66	50.31724	-4.083132	0.17	67.9	2014-05-18	09:00:10
67	50.317238	-4.083136	0.41	233.5	2014-05-18	09:00:11
68	50.317236	-4.083138	0.19	206.5	2014-05-18	09:00:12
69	50.317233	-4.083137	0.38	170.9	2014-05-18	09:00:13
70	50.31724	-4.083129	1	32.6	2014-05-18	09:00:14
71	50.317238	-4.083131	0.28	212.6	2014-05-18	09:00:15
72	50.317241	-4.083127	0.48	42.7	2014-05-18	09:00:16
73	50.317246	-4.083119	0.77	48.4	2014-05-18	09:00:17
74	50.317246	-4.083117	0.14	86.4	2014-05-18	09:00:18
75	50.317248	-4.083112	0.38	59.1	2014-05-18	09:00:19
76	50.317247	-4.083108	0.28	109	2014-05-18	09:00:20
77	50.317247	-4.083108	0.06	142.2	2014-05-18	09:00:21
78	50.317243	-4.083111	0.5	210.8	2014-05-18	09:00:22
79	50.317245	-4.083107	0.42	54.5	2014-05-18	09:00:23
80	50.317246	-4.083106	0.08	18	2014-05-18	09:00:24
81	50.317245	-4.083105	0.15	141.9	2014-05-18	09:00:25
82	50.317231	-4.083103	1.47	175.4	2014-05-18	09:00:26
83	50.317229	-4.083104	0.22	192.5	2014-05-18	09:00:27
84	50.317229	-4.083106	0.14	270	2014-05-18	09:00:28
85	50.31723	-4.083105	0.1	34.9	2014-05-18	09:00:29
86	50.31723	-4.083105	0.04	313	2014-05-18	09:00:30
87	50.317232	-4.083107	0.18	314.9	2014-05-18	09:00:31
88	50.317234	-4.083109	0.33	337	2014-05-18	09:00:32
89	50.317237	-4.083112	0.39	328.9	2014-05-18	09:00:33
90	50.317239	-4.083114	0.28	320	2014-05-18	09:00:34
91	50.31724	-4.083115	0.14	325.4	2014-05-18	09:00:35
92	50.317241	-4.083117	0.14	321.5	2014-05-18	09:00:36
93	50.317244	-4.083119	0.31	328.3	2014-05-18	09:00:37
94	50.317245	-4.08312	0.17	324.3	2014-05-18	09:00:38
95	50.317246	-4.083122	0.17	327.4	2014-05-18	09:00:39
96	50.317247	-4.083123	0.14	318.8	2014-05-18	09:00:40
97	50.31725	-4.083122	0.33	10.4	2014-05-18	09:00:41
98	50.317253	-4.083122	0.36	4.8	2014-05-18	09:00:42
99	50.317255	-4.083121	0.19	14.4	2014-05-18	09:00:43
100	50.317255	-4.083122	0.08	263.9	2014-05-18	09:00:44
101	50.317256	-4.083124	0.2	324.5	2014-05-18	09:00:45
102	50.317259	-4.083127	0.36	318	2014-05-18	09:00:46
103	50.31726	-4.08313	0.22	304.1	2014-05-18	09:00:47
104	50.317262	-4.083133	0.32	320.1	2014-05-18	09:00:48
105	50.317264	-4.083136	0.29	307.3	2014-05-18	09:00:49
106	50.317264	-4.08314	0.3	284.6	2014-05-18	09:00:50
107	50.317264	-4.083142	0.17	276.3	2014-05-18	09:00:51
108	50.317265	-4.083145	0.22	274.6	2014-05-18	09:00:52
109	50.317265	-4.083148	0.23	293.5	2014-05-18	09:00:53
110	50.317265	-4.083151	0.21	262.4	2014-05-18	09:00:54
111	50.317265	-4.083154	0.17	257.6	2014-05-18	09:00:55
112	50.317265	-4.083157	0.22	265.1	2014-05-18	09:00:56
113	50.317271	-4.083162	0.83	335	2014-05-18	09:00:57
114	50.317278	-4.083165	0.81	344.7	2014-05-18	09:00:58
115	50.317282	-4.083168	0.5	333.8	2014-05-18	09:00:59
116	50.317284	-4.083169	0.23	337.4	2014-05-18	09:01:00
117	50.317286	-4.08317	0.14	342.2	2014-05-18	09:01:01
118	50.317287	-4.08317	0.13	354.7	2014-05-18	09:01:02
119	50.317287	-4.08317	0.08	13.9	2014-05-18	09:01:03
120	50.317289	-4.08317	0.19	354.3	2014-05-18	09:01:04
121	50.31729	-4.08317	0.06	348.7	2014-05-18	09:01:05
122	50.317289	-4.083169	0.06	132.6	2014-05-18	09:01:06
123	50.317289	-4.083167	0.18	114.1	2014-05-18	09:01:07
124	50.317287	-4.083165	0.18	139.6	2014-05-18	09:01:08
125	50.317287	-4.083165	0.09	160.3	2014-05-18	09:01:09
126	50.317285	-4.083162	0.29	126	2014-05-18	09:01:10
127	50.317283	-4.083158	0.33	122.3	2014-05-18	09:01:11
128	50.317282	-4.083154	0.33	115.2	2014-05-18	09:01:12
129	50.317282	-4.083151	0.21	105.4	2014-05-18	09:01:13
130	50.317281	-4.083149	0.13	111.4	2014-05-18	09:01:14
131	50.317281	-4.083148	0.12	113.5	2014-05-18	09:01:15
132	50.31728	-4.083147	0.09	135.1	2014-05-18	09:01:16
133	50.317279	-4.083146	0.19	172.6	2014-05-18	09:01:17
134	50.31728	-4.083148	0.14	315.2	2014-05-18	09:01:18
135	50.317278	-4.083146	0.19	152	2014-05-18	09:01:19
136	50.317276	-4.083147	0.28	184.9	2014-05-18	09:01:20
137	50.317272	-4.08315	0.45	205.6	2014-05-18	09:01:21
138	50.317271	-4.083154	0.34	245.6	2014-05-18	09:01:22
139	50.317276	-4.08315	0.62	25.1	2014-05-18	09:01:23
140	50.31728	-4.083148	0.5	22.2	2014-05-18	09:01:24
141	50.317282	-4.083146	0.26	29.2	2014-05-18	09:01:25
142	50.31728	-4.083148	0.22	228.2	2014-05-18	09:01:26
143	50.31728	-4.083148	0.05	206.6	2014-05-18	09:01:27
144	50.317279	-4.083148	0.15	164.6	2014-05-18	09:01:28
145	50.317278	-4.083146	0.17	130.5	2014-05-18	09:01:29
146	50.317276	-4.083145	0.23	152.3	2014-05-18	09:01:30
147	50.317272	-4.083132	1.03	115.9	2014-05-18	09:01:31
148	50.317273	-4.083123	0.61	81.4	2014-05-18	09:01:32
149	50.31726	-4.083119	1.48	169.8	2014-05-18	09:01:33
150	50.317245	-4.083116	1.66	171.7	2014-05-18	09:01:34
151	50.317234	-4.083116	0.6	180.3	2014-05-18	09:01:36
152	50.31723	-4.083113	0.46	154.5	2014-05-18	09:01:37
153	50.317229	-4.083113	0.12	167.9	2014-05-18	09:01:38
154	50.317226	-4.083118	0.27	226.1	2014-05-18	09:01:40
155	50.317226	-4.083126	0.51	270	2014-05-18	09:01:41
156	50.317223	-4.083134	0.33	244.3	2014-05-18	09:01:43
157	50.317222	-4.083135	0.15	220.6	2014-05-18	09:01:44
158	50.317221	-4.083137	0.24	208.9	2014-05-18	09:01:45
159	50.31722	-4.083138	0.06	228.3	2014-05-18	09:01:46
160	50.317222	-4.083136	0.22	37.8	2014-05-18	09:01:47
161	50.317222	-4.083136	0.03	308.1	2014-05-18	09:01:48
162	50.317223	-4.083144	0.58	283	2014-05-18	09:01:49
163	50.317223	-4.083151	0.53	264.9	2014-05-18	09:01:50
164	50.317223	-4.083153	0.14	277.5	2014-05-18	09:01:51
165	50.317223	-4.083155	0.11	279.5	2014-05-18	09:01:52
166	50.317223	-4.083155	0.04	197.7	2014-05-18	09:01:53
167	50.317223	-4.083156	0.07	293.1	2014-05-18	09:01:54
168	50.317225	-4.083159	0.3	313.1	2014-05-18	09:01:55
169	50.317226	-4.083159	0.1	14.1	2014-05-18	09:01:56
170	50.317226	-4.083158	0.04	33.3	2014-05-18	09:01:57
171	50.31722	-4.083161	0.74	193.1	2014-05-18	09:01:58
172	50.317215	-4.083165	0.62	209.3	2014-05-18	09:01:59
173	50.31721	-4.083163	0.51	161.7	2014-05-18	09:02:00
174	50.317212	-4.083156	0.55	65.9	2014-05-18	09:02:01
175	50.317214	-4.083146	0.75	74.8	2014-05-18	09:02:02
176	50.317221	-4.083142	0.84	16.9	2014-05-18	09:02:03
177	50.317222	-4.083147	0.33	279.6	2014-05-18	09:02:04
178	50.31722	-4.083157	0.37	251.5	2014-05-18	09:02:06
179	50.317223	-4.083157	0.39	353.1	2014-05-18	09:02:07
180	50.317229	-4.083154	0.72	20.4	2014-05-18	09:02:08
181	50.317231	-4.083152	0.24	36.1	2014-05-18	09:02:09
182	50.317225	-4.083144	0.43	140	2014-05-18	09:02:11
183	50.317221	-4.083143	0.47	168.2	2014-05-18	09:02:12
184	50.317223	-4.083145	0.21	319.2	2014-05-18	09:02:13
185	50.317231	-4.083139	1.01	21.1	2014-05-18	09:02:14
186	50.317244	-4.083135	1.47	11.7	2014-05-18	09:02:15
187	50.317255	-4.083133	1.22	6.5	2014-05-18	09:02:16
188	50.317262	-4.083134	0.78	353.9	2014-05-18	09:02:17
189	50.31727	-4.083136	0.92	353.3	2014-05-18	09:02:18
190	50.317281	-4.083131	1.29	15.3	2014-05-18	09:02:19
191	50.31729	-4.083127	1.03	15.5	2014-05-18	09:02:20
192	50.3173	-4.083124	1.1	10.9	2014-05-18	09:02:21
193	50.31731	-4.083119	1.19	19.6	2014-05-18	09:02:22
194	50.31732	-4.083116	1.11	9.9	2014-05-18	09:02:23
195	50.317329	-4.083118	1.02	353.7	2014-05-18	09:02:24
196	50.31734	-4.083119	1.23	356.4	2014-05-18	09:02:25
197	50.317354	-4.083121	1.56	355	2014-05-18	09:02:26
198	50.317367	-4.08312	1.48	0.7	2014-05-18	09:02:27
199	50.317379	-4.083122	1.29	355.5	2014-05-18	09:02:28
200	50.317391	-4.083128	1.39	343	2014-05-18	09:02:29
201	50.317403	-4.08313	1.38	353.6	2014-05-18	09:02:30
202	50.317415	-4.083128	1.3	4.2	2014-05-18	09:02:31
203	50.317425	-4.083126	1.17	7.4	2014-05-18	09:02:32
204	50.317436	-4.08312	1.25	20.3	2014-05-18	09:02:33
205	50.317444	-4.083122	0.98	351.3	2014-05-18	09:02:34
206	50.31745	-4.083129	0.81	324.6	2014-05-18	09:02:35
207	50.317451	-4.083141	0.86	278.1	2014-05-18	09:02:36
208	50.317453	-4.083153	0.87	280.5	2014-05-18	09:02:37
209	50.317456	-4.08316	0.65	306.8	2014-05-18	09:02:38
210	50.317463	-4.083163	0.39	347.9	2014-05-18	09:02:40
211	50.317471	-4.083172	1.07	323.9	2014-05-18	09:02:41
212	50.317481	-4.083186	1.48	317.1	2014-05-18	09:02:42
213	50.317492	-4.083192	1.31	340.5	2014-05-18	09:02:43
214	50.317503	-4.083188	1.26	13.1	2014-05-18	09:02:44
215	50.317515	-4.083188	1.43	358.3	2014-05-18	09:02:45
216	50.31753	-4.083188	1.58	359.8	2014-05-18	09:02:46
217	50.317543	-4.083186	1.46	6.3	2014-05-18	09:02:47
218	50.317556	-4.083189	1.52	352.8	2014-05-18	09:02:48
219	50.31757	-4.083191	1.53	353.7	2014-05-18	09:02:49
220	50.317583	-4.083189	1.46	5.4	2014-05-18	09:02:50
221	50.317596	-4.083195	1.48	343.6	2014-05-18	09:02:51
222	50.317606	-4.083201	1.27	339.7	2014-05-18	09:02:52
223	50.317619	-4.08322	0.94	315.4	2014-05-18	09:02:54
224	50.317622	-4.083231	0.89	293.5	2014-05-18	09:02:55
225	50.317622	-4.083249	1.27	271.3	2014-05-18	09:02:56
226	50.317622	-4.083265	1.08	272.5	2014-05-18	09:02:57
227	50.317625	-4.083279	1.06	288.5	2014-05-18	09:02:58
228	50.317629	-4.083297	0.7	286.4	2014-05-18	09:03:00
229	50.317627	-4.083313	1.1	261.2	2014-05-18	09:03:01
230	50.317627	-4.083327	1	266.2	2014-05-18	09:03:02
231	50.317628	-4.083331	0.18	294.5	2014-05-18	09:03:04
232	50.317625	-4.08334	0.34	238	2014-05-18	09:03:06
233	50.317621	-4.083358	0.69	252.4	2014-05-18	09:03:08
234	50.31762	-4.083372	1	265.2	2014-05-18	09:03:09
235	50.317619	-4.083387	1.08	259.5	2014-05-18	09:03:10
236	50.317617	-4.083404	1.19	260	2014-05-18	09:03:11
237	50.317613	-4.083426	1.63	256.8	2014-05-18	09:03:12
238	50.317611	-4.083451	1.78	260.6	2014-05-18	09:03:13
239	50.317609	-4.083473	1.56	263.8	2014-05-18	09:03:14
240	50.317609	-4.083491	1.28	269.2	2014-05-18	09:03:15
241	50.317611	-4.083508	1.27	279.7	2014-05-18	09:03:16
242	50.317614	-4.083546	1.36	276.7	2014-05-18	09:03:18
243	50.317615	-4.083568	1.53	273.8	2014-05-18	09:03:19
244	50.317614	-4.083592	1.7	268.8	2014-05-18	09:03:20
245	50.317612	-4.083602	0.78	245.9	2014-05-18	09:03:21
246	50.317608	-4.083613	0.9	243.6	2014-05-18	09:03:22
247	50.317605	-4.083624	0.85	246.1	2014-05-18	09:03:23
248	50.317602	-4.083623	0.17	163.2	2014-05-18	09:03:25
249	50.317598	-4.08362	0.53	156.8	2014-05-18	09:03:26
250	50.317592	-4.083625	0.7	212.6	2014-05-18	09:03:27
251	50.317586	-4.08364	1.22	236.3	2014-05-18	09:03:28
252	50.31758	-4.083649	0.97	222.7	2014-05-18	09:03:29
253	50.317574	-4.083657	0.9	221.6	2014-05-18	09:03:30
254	50.31757	-4.083677	1.46	252.5	2014-05-18	09:03:31
255	50.317564	-4.083696	1.53	243.3	2014-05-18	09:03:32
256	50.317558	-4.083709	1.11	234.4	2014-05-18	09:03:33
257	50.317553	-4.083715	0.71	219.9	2014-05-18	09:03:34
258	50.317546	-4.083725	1.04	220.6	2014-05-18	09:03:35
259	50.317541	-4.083742	1.34	247.5	2014-05-18	09:03:36
260	50.317536	-4.083756	1.15	237	2014-05-18	09:03:37
261	50.317539	-4.083815	4.26	275	2014-05-18	09:03:38
262	50.31754	-4.083871	1.97	270.8	2014-05-18	09:03:40
263	50.317536	-4.083887	1.21	252	2014-05-18	09:03:41
264	50.317532	-4.08389	0.57	200.8	2014-05-18	09:03:42
265	50.31753	-4.083891	0.18	215.7	2014-05-18	09:03:43
266	50.317553	-4.084064	12.57	281.6	2014-05-18	09:03:44
267	50.317559	-4.084111	3.35	281.9	2014-05-18	09:03:45
268	50.317565	-4.084146	1.31	284.4	2014-05-18	09:03:47
269	50.317567	-4.084155	0.62	288.5	2014-05-18	09:03:48
270	50.317567	-4.084159	0.34	279.3	2014-05-18	09:03:49
271	50.317567	-4.084162	0.19	272.7	2014-05-18	09:03:50
272	50.317569	-4.08417	0.58	285.9	2014-05-18	09:03:51
273	50.31757	-4.084175	0.36	283.3	2014-05-18	09:03:52
274	50.31757	-4.084178	0.22	279.7	2014-05-18	09:03:53
275	50.31757	-4.084181	0.19	284.2	2014-05-18	09:03:54
276	50.317571	-4.084183	0.2	288.7	2014-05-18	09:03:55
277	50.317571	-4.084184	0.06	308.5	2014-05-18	09:03:56
278	50.317571	-4.084181	0.1	87.6	2014-05-18	09:03:58
279	50.317572	-4.084182	0.07	314.5	2014-05-18	09:03:59
280	50.317572	-4.084183	0.07	262.9	2014-05-18	09:04:00
281	50.317573	-4.084188	0.44	293.6	2014-05-18	09:04:01
282	50.317575	-4.084192	0.16	298.1	2014-05-18	09:04:03
283	50.317575	-4.084193	0.04	319	2014-05-18	09:04:04
284	50.317571	-4.084205	1.01	244.2	2014-05-18	09:04:05
285	50.317566	-4.084217	0.97	239.4	2014-05-18	09:04:06
286	50.317563	-4.084224	0.63	229.6	2014-05-18	09:04:07
287	50.317559	-4.084232	0.71	233.5	2014-05-18	09:04:08
288	50.317553	-4.084238	0.76	214.8	2014-05-18	09:04:09
289	50.317549	-4.084242	0.5	209.7	2014-05-18	09:04:10
290	50.317549	-4.084243	0.07	219.1	2014-05-18	09:04:12
291	50.317548	-4.084246	0.22	252.8	2014-05-18	09:04:13
292	50.317542	-4.084256	0.98	229.6	2014-05-18	09:04:14
293	50.317541	-4.084267	0.4	257.8	2014-05-18	09:04:16
294	50.317539	-4.084267	0.1	178.2	2014-05-18	09:04:18
295	50.31754	-4.084266	0.11	24.7	2014-05-18	09:04:19
296	50.31754	-4.084267	0.07	344.6	2014-05-18	09:04:20
297	50.317542	-4.084267	0.21	351.8	2014-05-18	09:04:21
298	50.317544	-4.084266	0.23	24.9	2014-05-18	09:04:22
299	50.317543	-4.084264	0.07	139.7	2014-05-18	09:04:24
300	50.317544	-4.084263	0.1	38.3	2014-05-18	09:04:25
301	50.317544	-4.084263	0.03	108.6	2014-05-18	09:04:26
302	50.317543	-4.084265	0.17	232.1	2014-05-18	09:04:27
303	50.317532	-4.08428	1.57	222.7	2014-05-18	09:04:28
304	50.317523	-4.084291	1.34	216	2014-05-18	09:04:29
305	50.317512	-4.084302	1.46	212.9	2014-05-18	09:04:30
306	50.317502	-4.084308	1.12	201.2	2014-05-18	09:04:31
307	50.317493	-4.084312	1.04	196.3	2014-05-18	09:04:32
308	50.317483	-4.084316	1.22	193.3	2014-05-18	09:04:33
309	50.317473	-4.084319	1.12	191.3	2014-05-18	09:04:34
310	50.317464	-4.084321	1.02	187.4	2014-05-18	09:04:35
311	50.317457	-4.08432	0.78	174.3	2014-05-18	09:04:36
312	50.31745	-4.084318	0.75	172.2	2014-05-18	09:04:37
313	50.317445	-4.084314	0.61	147.4	2014-05-18	09:04:38
314	50.317443	-4.084306	0.6	113.1	2014-05-18	09:04:39
315	50.317439	-4.084298	0.72	129.5	2014-05-18	09:04:40
316	50.317433	-4.084291	0.84	145.4	2014-05-18	09:04:41
317	50.317425	-4.084285	0.99	152.7	2014-05-18	09:04:42
318	50.317417	-4.084279	1.05	154	2014-05-18	09:04:43
319	50.317408	-4.084272	1.07	153.1	2014-05-18	09:04:44
320	50.317399	-4.084267	1.11	163.2	2014-05-18	09:04:45
321	50.317391	-4.084262	0.92	154.3	2014-05-18	09:04:46
322	50.317386	-4.084254	0.75	133.1	2014-05-18	09:04:47
323	50.317383	-4.084246	0.71	125.4	2014-05-18	09:04:48
324	50.317378	-4.084234	1.03	122.1	2014-05-18	09:04:49
325	50.317372	-4.084225	0.92	136.1	2014-05-18	09:04:50
326	50.317365	-4.084218	0.95	149	2014-05-18	09:04:51
327	50.317357	-4.084212	0.97	154.3	2014-05-18	09:04:52
328	50.317349	-4.084207	0.96	157.4	2014-05-18	09:04:53
329	50.317342	-4.084202	0.82	154.7	2014-05-18	09:04:54
330	50.317338	-4.084192	0.84	125.3	2014-05-18	09:04:55
331	50.317333	-4.084184	0.78	136.2	2014-05-18	09:04:56
332	50.317328	-4.084177	0.75	136.6	2014-05-18	09:04:57
333	50.317323	-4.084169	0.76	133.7	2014-05-18	09:04:58
334	50.317319	-4.08416	0.81	125.7	2014-05-18	09:04:59
335	50.317312	-4.084153	0.89	143.9	2014-05-18	09:05:00
336	50.317307	-4.084143	0.9	127.8	2014-05-18	09:05:01
337	50.317303	-4.084135	0.72	130.1	2014-05-18	09:05:02
338	50.3173	-4.084126	0.74	121.8	2014-05-18	09:05:03
339	50.317295	-4.084116	0.84	124.3	2014-05-18	09:05:04
340	50.317291	-4.084107	0.83	124.2	2014-05-18	09:05:05
341	50.317287	-4.084097	0.8	123.8	2014-05-18	09:05:06
342	50.317284	-4.084089	0.7	125.7	2014-05-18	09:05:07
343	50.317279	-4.084082	0.7	132.5	2014-05-18	09:05:08
344	50.317273	-4.084076	0.82	146.3	2014-05-18	09:05:09
345	50.317267	-4.08407	0.78	146.4	2014-05-18	09:05:10
346	50.317262	-4.084059	0.99	128.7	2014-05-18	09:05:11
347	50.317256	-4.08405	0.88	138.6	2014-05-18	09:05:12
348	50.31725	-4.084041	0.99	134.5	2014-05-18	09:05:13
349	50.317244	-4.084032	0.86	133.2	2014-05-18	09:05:14
350	50.317239	-4.084021	0.92	126	2014-05-18	09:05:15
351	50.317234	-4.08401	1.02	130.5	2014-05-18	09:05:16
352	50.317227	-4.084	1.04	136.6	2014-05-18	09:05:17
353	50.31722	-4.083993	0.96	145.6	2014-05-18	09:05:18
354	50.317213	-4.083986	0.85	144.7	2014-05-18	09:05:19
355	50.317208	-4.083978	0.81	136.4	2014-05-18	09:05:20
356	50.317205	-4.083969	0.68	115.9	2014-05-18	09:05:21
357	50.317202	-4.08396	0.74	117.8	2014-05-18	09:05:22
358	50.317199	-4.083951	0.76	116.3	2014-05-18	09:05:23
359	50.317196	-4.08394	0.83	115.2	2014-05-18	09:05:24
360	50.317192	-4.083932	0.71	128.1	2014-05-18	09:05:25
361	50.317188	-4.083924	0.73	131.8	2014-05-18	09:05:26
362	50.317181	-4.083917	0.95	144.7	2014-05-18	09:05:27
363	50.317173	-4.083907	1.15	142.4	2014-05-18	09:05:28
364	50.317166	-4.083901	0.84	150.8	2014-05-18	09:05:29
365	50.317162	-4.083898	0.56	154.2	2014-05-18	09:05:30
366	50.317157	-4.083892	0.67	139.7	2014-05-18	09:05:31
367	50.317152	-4.083882	0.88	126.6	2014-05-18	09:05:32
368	50.317147	-4.083875	0.75	140.9	2014-05-18	09:05:33
369	50.31714	-4.083866	0.97	139.1	2014-05-18	09:05:34
370	50.317132	-4.083861	0.96	157	2014-05-18	09:05:35
371	50.317124	-4.083853	1.04	149.1	2014-05-18	09:05:36
372	50.317116	-4.083846	1.08	150.9	2014-05-18	09:05:37
373	50.317109	-4.083835	1.06	132.6	2014-05-18	09:05:38
374	50.317105	-4.08382	1.14	113.1	2014-05-18	09:05:39
375	50.317097	-4.083803	1.51	126	2014-05-18	09:05:40
376	50.31709	-4.083793	1.07	139.1	2014-05-18	09:05:41
377	50.317084	-4.083786	0.82	141.5	2014-05-18	09:05:42
378	50.317079	-4.083775	0.99	130	2014-05-18	09:05:43
379	50.317074	-4.083767	0.84	132.9	2014-05-18	09:05:44
380	50.317068	-4.083755	1.02	127.8	2014-05-18	09:05:45
381	50.317064	-4.083747	0.75	128.6	2014-05-18	09:05:46
382	50.31706	-4.083739	0.71	130.2	2014-05-18	09:05:47
383	50.317056	-4.08373	0.76	123.4	2014-05-18	09:05:48
384	50.317052	-4.083724	0.61	131.6	2014-05-18	09:05:49
385	50.317048	-4.083717	0.72	137.4	2014-05-18	09:05:50
386	50.317044	-4.08371	0.66	125.3	2014-05-18	09:05:51
387	50.31704	-4.083701	0.81	127.5	2014-05-18	09:05:52
388	50.317033	-4.083696	0.86	155.5	2014-05-18	09:05:53
389	50.317026	-4.08369	0.79	151.8	2014-05-18	09:05:54
390	50.317021	-4.083684	0.8	143.5	2014-05-18	09:05:55
391	50.317017	-4.083678	0.56	138.3	2014-05-18	09:05:56
392	50.317012	-4.083672	0.68	137.6	2014-05-18	09:05:57
393	50.317008	-4.083665	0.69	133.6	2014-05-18	09:05:58
394	50.317001	-4.083659	0.85	153.5	2014-05-18	09:05:59
395	50.316996	-4.083654	0.66	146.1	2014-05-18	09:06:00
396	50.316989	-4.083652	0.79	169.6	2014-05-18	09:06:01
397	50.316982	-4.083646	0.85	151.5	2014-05-18	09:06:02
398	50.316977	-4.083641	0.73	149.4	2014-05-18	09:06:03
399	50.316973	-4.083632	0.82	124.5	2014-05-18	09:06:04
400	50.31697	-4.083621	0.79	112.4	2014-05-18	09:06:05
401	50.316967	-4.083612	0.75	114.2	2014-05-18	09:06:06
402	50.316962	-4.083605	0.73	140.3	2014-05-18	09:06:07
403	50.316955	-4.083601	0.8	160	2014-05-18	09:06:08
404	50.316949	-4.083596	0.78	150.4	2014-05-18	09:06:09
405	50.316942	-4.083591	0.85	157	2014-05-18	09:06:10
406	50.316935	-4.083587	0.86	158.9	2014-05-18	09:06:11
407	50.316928	-4.083582	0.82	154.1	2014-05-18	09:06:12
408	50.316921	-4.083578	0.87	159.5	2014-05-18	09:06:13
409	50.316913	-4.083573	0.99	160.3	2014-05-18	09:06:14
410	50.316905	-4.083571	0.88	173	2014-05-18	09:06:15
411	50.316895	-4.08357	1.05	174.5	2014-05-18	09:06:16
412	50.316888	-4.083569	0.87	174.1	2014-05-18	09:06:17
413	50.316881	-4.083567	0.77	172.9	2014-05-18	09:06:18
414	50.316873	-4.083566	0.91	173.6	2014-05-18	09:06:19
415	50.316865	-4.083567	0.88	183.8	2014-05-18	09:06:20
416	50.316857	-4.083567	0.88	182.4	2014-05-18	09:06:21
417	50.316849	-4.083568	0.89	183.8	2014-05-18	09:06:22
418	50.31684	-4.083569	0.98	183.2	2014-05-18	09:06:23
419	50.316831	-4.08357	1.04	183.9	2014-05-18	09:06:24
420	50.316822	-4.083572	0.98	188.1	2014-05-18	09:06:25
421	50.316815	-4.083575	0.8	196.9	2014-05-18	09:06:26
422	50.316809	-4.083577	0.66	192.5	2014-05-18	09:06:27
423	50.316803	-4.083579	0.7	192.4	2014-05-18	09:06:28
424	50.316796	-4.083582	0.86	192.8	2014-05-18	09:06:29
425	50.316788	-4.083584	0.88	189	2014-05-18	09:06:30
426	50.31678	-4.083584	0.86	179.6	2014-05-18	09:06:31
427	50.316773	-4.083586	0.88	191.3	2014-05-18	09:06:32
428	50.316766	-4.083589	0.74	193.9	2014-05-18	09:06:33
429	50.316761	-4.083591	0.59	193.6	2014-05-18	09:06:34
430	50.316755	-4.083593	0.71	195	2014-05-18	09:06:35
431	50.31675	-4.083595	0.5	194.5	2014-05-18	09:06:36
432	50.316745	-4.083596	0.6	187.4	2014-05-18	09:06:37
433	50.316738	-4.083599	0.78	195.4	2014-05-18	09:06:38
434	50.316731	-4.083601	0.77	191.2	2014-05-18	09:06:39
435	50.316725	-4.083602	0.69	183.4	2014-05-18	09:06:40
436	50.316716	-4.083604	1.04	189.2	2014-05-18	09:06:41
437	50.316708	-4.083606	0.94	186.9	2014-05-18	09:06:42
438	50.3167	-4.08361	0.9	198.4	2014-05-18	09:06:43
439	50.316693	-4.083615	0.88	205	2014-05-18	09:06:44
440	50.316687	-4.083622	0.79	216.9	2014-05-18	09:06:45
441	50.31668	-4.083629	0.91	216	2014-05-18	09:06:46
442	50.316675	-4.083635	0.75	214.1	2014-05-18	09:06:47
443	50.316668	-4.083639	0.78	201.5	2014-05-18	09:06:48
444	50.316661	-4.083644	0.88	204.7	2014-05-18	09:06:49
445	50.316653	-4.083651	1.06	206	2014-05-18	09:06:50
446	50.316644	-4.083658	1.1	206.3	2014-05-18	09:06:51
447	50.316636	-4.083666	1.04	213.6	2014-05-18	09:06:52
448	50.316629	-4.083672	0.88	212.3	2014-05-18	09:06:53
449	50.316621	-4.083679	1.04	208.7	2014-05-18	09:06:54
450	50.316612	-4.083686	1.07	204.2	2014-05-18	09:06:55
451	50.316604	-4.083693	0.99	210.2	2014-05-18	09:06:56
452	50.316596	-4.083701	1.12	213.6	2014-05-18	09:06:57
453	50.316588	-4.08371	1.09	213.1	2014-05-18	09:06:58
454	50.31658	-4.083718	1.06	213.1	2014-05-18	09:06:59
455	50.316571	-4.083724	1.08	204.3	2014-05-18	09:07:00
456	50.316564	-4.083732	0.96	215.8	2014-05-18	09:07:01
457	50.316556	-4.08374	1.03	210.6	2014-05-18	09:07:02
458	50.316548	-4.083747	1	210	2014-05-18	09:07:03
459	50.31654	-4.083754	1.04	210.6	2014-05-18	09:07:04
460	50.316531	-4.083762	1.14	210.5	2014-05-18	09:07:05
461	50.316524	-4.083769	1	210.6	2014-05-18	09:07:06
462	50.316515	-4.083776	1.1	203.9	2014-05-18	09:07:07
463	50.316506	-4.083782	1.09	207	2014-05-18	09:07:08
464	50.316497	-4.083791	1.15	211.3	2014-05-18	09:07:09
465	50.316488	-4.083797	1.12	202.5	2014-05-18	09:07:10
466	50.316479	-4.083802	1.04	201.1	2014-05-18	09:07:11
467	50.31647	-4.083807	1.1	199.6	2014-05-18	09:07:12
468	50.31646	-4.083812	1.14	196.4	2014-05-18	09:07:13
469	50.316451	-4.083817	1.03	199.6	2014-05-18	09:07:14
470	50.316442	-4.08382	1.08	190.5	2014-05-18	09:07:15
471	50.316434	-4.083821	0.9	185.7	2014-05-18	09:07:16
472	50.316425	-4.083823	0.94	187.6	2014-05-18	09:07:17
473	50.316415	-4.083824	1.14	183.9	2014-05-18	09:07:18
474	50.316405	-4.083825	1.09	184.7	2014-05-18	09:07:19
475	50.316396	-4.083825	1.03	179.7	2014-05-18	09:07:20
476	50.316387	-4.083826	0.98	183.1	2014-05-18	09:07:21
477	50.316379	-4.083827	0.92	185.6	2014-05-18	09:07:22
478	50.316371	-4.083828	0.94	183.2	2014-05-18	09:07:23
479	50.316363	-4.083829	0.91	187.5	2014-05-18	09:07:24
480	50.316354	-4.083833	0.96	195.2	2014-05-18	09:07:25
481	50.316346	-4.083836	0.9	194.6	2014-05-18	09:07:26
482	50.316339	-4.083839	0.87	193.8	2014-05-18	09:07:27
483	50.316331	-4.083841	0.85	187.7	2014-05-18	09:07:28
484	50.316325	-4.083841	0.72	182.4	2014-05-18	09:07:29
485	50.316317	-4.083841	0.9	180.4	2014-05-18	09:07:30
486	50.316309	-4.083841	0.88	179.2	2014-05-18	09:07:31
487	50.316301	-4.083841	0.91	181.1	2014-05-18	09:07:32
488	50.316292	-4.08384	0.99	176.9	2014-05-18	09:07:33
489	50.316284	-4.083838	0.92	170.3	2014-05-18	09:07:34
490	50.316277	-4.083836	0.79	166.4	2014-05-18	09:07:35
491	50.316269	-4.083833	0.88	166	2014-05-18	09:07:36
492	50.316262	-4.083832	0.8	179.6	2014-05-18	09:07:37
493	50.316254	-4.083834	0.85	185.6	2014-05-18	09:07:38
494	50.316247	-4.083835	0.81	188	2014-05-18	09:07:39
495	50.316239	-4.083834	0.89	175.8	2014-05-18	09:07:40
496	50.316231	-4.083833	0.94	176	2014-05-18	09:07:41
497	50.316223	-4.083832	0.91	175.5	2014-05-18	09:07:42
498	50.316215	-4.083831	0.87	173.3	2014-05-18	09:07:43
499	50.316208	-4.083831	0.78	179.1	2014-05-18	09:07:44
500	50.3162	-4.083829	0.82	171.2	2014-05-18	09:07:45
501	50.316194	-4.083828	0.73	176.3	2014-05-18	09:07:46
502	50.316186	-4.08383	0.86	189.9	2014-05-18	09:07:47
503	50.316177	-4.083833	1.01	191.6	2014-05-18	09:07:48
504	50.316169	-4.083835	0.99	186.3	2014-05-18	09:07:49
505	50.316162	-4.083835	0.78	183.1	2014-05-18	09:07:50
506	50.316154	-4.083839	0.9	197.7	2014-05-18	09:07:51
507	50.316145	-4.08384	0.96	182.8	2014-05-18	09:07:52
508	50.316139	-4.08384	0.76	182.7	2014-05-18	09:07:53
509	50.316131	-4.08384	0.8	175.7	2014-05-18	09:07:54
510	50.316124	-4.083838	0.87	172.5	2014-05-18	09:07:55
511	50.316115	-4.083837	0.93	174.8	2014-05-18	09:07:56
512	50.316108	-4.083836	0.83	174.6	2014-05-18	09:07:57
513	50.316102	-4.083833	0.7	165.8	2014-05-18	09:07:58
514	50.316096	-4.083831	0.71	168.3	2014-05-18	09:07:59
515	50.316089	-4.083831	0.71	176.7	2014-05-18	09:08:00
516	50.316083	-4.08383	0.72	178.5	2014-05-18	09:08:01
517	50.316074	-4.08383	0.93	176.7	2014-05-18	09:08:02
518	50.316066	-4.083829	0.93	178.5	2014-05-18	09:08:03
519	50.316057	-4.083829	0.95	177.1	2014-05-18	09:08:04
520	50.316049	-4.083828	0.97	176.1	2014-05-18	09:08:05
521	50.31604	-4.083828	0.96	179.7	2014-05-18	09:08:06
522	50.316032	-4.083827	0.89	175.4	2014-05-18	09:08:07
523	50.316024	-4.083825	0.9	173.9	2014-05-18	09:08:08
524	50.316017	-4.083824	0.76	173.2	2014-05-18	09:08:09
525	50.316011	-4.083824	0.75	179.1	2014-05-18	09:08:10
526	50.316004	-4.083822	0.76	170	2014-05-18	09:08:11
527	50.315996	-4.083823	0.85	186	2014-05-18	09:08:12
528	50.315989	-4.083825	0.79	190	2014-05-18	09:08:13
529	50.315982	-4.083826	0.78	182.6	2014-05-18	09:08:14
530	50.315975	-4.083824	0.85	172.7	2014-05-18	09:08:15
531	50.315967	-4.083823	0.92	175.6	2014-05-18	09:08:16
532	50.315958	-4.083823	0.97	178.9	2014-05-18	09:08:17
533	50.315948	-4.083821	1.16	173.5	2014-05-18	09:08:18
534	50.315937	-4.083823	1.12	185.2	2014-05-18	09:08:19
535	50.315927	-4.083823	1.15	182.1	2014-05-18	09:08:20
536	50.315917	-4.083824	1.15	181.5	2014-05-18	09:08:21
537	50.315908	-4.083822	0.98	175.5	2014-05-18	09:08:22
538	50.3159	-4.08382	0.92	169.9	2014-05-18	09:08:23
539	50.315893	-4.083819	0.8	174	2014-05-18	09:08:24
540	50.315886	-4.083821	0.8	189.8	2014-05-18	09:08:25
541	50.315879	-4.083823	0.77	192.1	2014-05-18	09:08:26
542	50.315873	-4.083824	0.63	183.8	2014-05-18	09:08:27
543	50.315869	-4.083826	0.46	203.1	2014-05-18	09:08:28
544	50.315865	-4.083828	0.46	195.6	2014-05-18	09:08:29
545	50.315862	-4.083829	0.38	185.3	2014-05-18	09:08:30
546	50.315861	-4.083832	0.23	256.2	2014-05-18	09:08:31
547	50.315862	-4.083836	0.31	289	2014-05-18	09:08:32
548	50.315862	-4.083834	0.07	93.5	2014-05-18	09:08:34
549	50.315863	-4.083833	0.1	27.3	2014-05-18	09:08:35
550	50.315864	-4.083834	0.09	303.1	2014-05-18	09:08:36
551	50.315864	-4.083835	0.05	339.2	2014-05-18	09:08:37
552	50.315864	-4.08384	0.19	272.9	2014-05-18	09:08:39
553	50.315865	-4.083847	0.25	274.2	2014-05-18	09:08:41
554	50.315864	-4.083847	0.05	213.2	2014-05-18	09:08:42
555	50.315862	-4.083848	0.26	192.1	2014-05-18	09:08:43
556	50.315862	-4.083848	0.07	20.2	2014-05-18	09:08:44
557	50.315863	-4.08385	0.14	273.7	2014-05-18	09:08:45
558	50.315857	-4.083852	0.63	195.4	2014-05-18	09:08:46
559	50.31585	-4.083853	0.74	185.5	2014-05-18	09:08:47
560	50.315842	-4.083853	0.91	180.4	2014-05-18	09:08:48
561	50.315834	-4.083855	0.88	186.9	2014-05-18	09:08:49
562	50.315828	-4.083857	0.73	191.7	2014-05-18	09:08:50
563	50.31582	-4.083858	0.85	185.2	2014-05-18	09:08:51
564	50.315811	-4.08386	1.02	187.8	2014-05-18	09:08:52
565	50.315802	-4.083859	0.98	175.8	2014-05-18	09:08:53
566	50.315795	-4.083858	0.89	176.6	2014-05-18	09:08:54
567	50.315787	-4.083856	0.89	168.9	2014-05-18	09:08:55
568	50.315779	-4.083853	0.9	167.3	2014-05-18	09:08:56
569	50.315771	-4.08385	0.88	167.8	2014-05-18	09:08:57
570	50.315763	-4.083846	0.93	163.2	2014-05-18	09:08:58
571	50.315756	-4.083842	0.86	159.6	2014-05-18	09:08:59
572	50.315748	-4.083838	0.95	163.7	2014-05-18	09:09:00
573	50.31574	-4.083836	0.86	169.7	2014-05-18	09:09:01
574	50.315733	-4.083834	0.79	169.1	2014-05-18	09:09:02
575	50.315725	-4.083832	0.93	171.6	2014-05-18	09:09:03
576	50.315717	-4.083829	0.87	164.6	2014-05-18	09:09:04
577	50.315709	-4.083827	0.93	170	2014-05-18	09:09:05
578	50.315701	-4.083824	0.94	166.4	2014-05-18	09:09:06
579	50.315693	-4.083821	0.87	166.1	2014-05-18	09:09:07
580	50.315686	-4.083819	0.81	172.8	2014-05-18	09:09:08
581	50.315678	-4.083816	0.89	167.3	2014-05-18	09:09:09
582	50.31567	-4.083816	0.95	178.2	2014-05-18	09:09:10
583	50.315663	-4.083814	0.81	171.5	2014-05-18	09:09:11
584	50.315655	-4.083812	0.86	170.5	2014-05-18	09:09:12
585	50.315647	-4.083809	0.94	166.4	2014-05-18	09:09:13
586	50.315639	-4.083808	0.88	173	2014-05-18	09:09:14
587	50.31563	-4.083806	0.97	171.9	2014-05-18	09:09:15
588	50.315622	-4.083805	0.91	174.7	2014-05-18	09:09:16
589	50.315614	-4.083804	0.94	176.7	2014-05-18	09:09:17
590	50.315605	-4.083802	1	174.2	2014-05-18	09:09:18
591	50.315596	-4.0838	0.92	168.8	2014-05-18	09:09:19
592	50.315588	-4.083797	0.9	168.6	2014-05-18	09:09:20
593	50.31558	-4.083797	0.97	177.5	2014-05-18	09:09:21
594	50.31557	-4.083797	1.08	178.8	2014-05-18	09:09:22
595	50.31556	-4.083794	1.12	170.5	2014-05-18	09:09:23
596	50.315552	-4.083792	0.96	172.8	2014-05-18	09:09:24
597	50.315543	-4.083792	1	179	2014-05-18	09:09:25
598	50.315532	-4.083791	1.18	176	2014-05-18	09:09:26
599	50.315523	-4.083791	1.05	179.3	2014-05-18	09:09:27
600	50.315515	-4.083792	0.84	184.5	2014-05-18	09:09:28
601	50.315507	-4.083794	0.91	190.6	2014-05-18	09:09:29
602	50.315499	-4.083793	0.86	175.2	2014-05-18	09:09:30
603	50.315491	-4.083793	0.94	178.6	2014-05-18	09:09:31
604	50.315482	-4.083793	0.96	180.3	2014-05-18	09:09:32
605	50.315475	-4.083793	0.85	181.2	2014-05-18	09:09:33
606	50.315468	-4.083794	0.74	187.9	2014-05-18	09:09:34
607	50.315461	-4.083795	0.81	184.2	2014-05-18	09:09:35
608	50.315454	-4.083796	0.78	182.6	2014-05-18	09:09:36
609	50.315448	-4.083795	0.64	173	2014-05-18	09:09:37
610	50.315441	-4.083794	0.73	177.7	2014-05-18	09:09:38
611	50.315434	-4.083794	0.84	178	2014-05-18	09:09:39
612	50.315426	-4.083792	0.86	172.8	2014-05-18	09:09:40
613	50.315418	-4.083791	0.9	174.7	2014-05-18	09:09:41
614	50.31541	-4.083791	0.87	178.8	2014-05-18	09:09:42
615	50.315403	-4.08379	0.88	176.1	2014-05-18	09:09:43
616	50.315396	-4.083789	0.77	172.9	2014-05-18	09:09:44
617	50.31539	-4.083785	0.7	159.5	2014-05-18	09:09:45
618	50.315385	-4.083785	0.58	177	2014-05-18	09:09:46
619	50.315378	-4.083784	0.72	178.1	2014-05-18	09:09:47
620	50.31537	-4.083783	0.86	173.7	2014-05-18	09:09:48
621	50.315362	-4.083782	0.94	174.2	2014-05-18	09:09:49
622	50.315356	-4.08378	0.64	169.8	2014-05-18	09:09:50
623	50.31535	-4.083779	0.7	171.2	2014-05-18	09:09:51
624	50.315345	-4.083777	0.64	172.5	2014-05-18	09:09:52
625	50.315338	-4.083774	0.8	160.5	2014-05-18	09:09:53
626	50.315332	-4.08377	0.73	159.8	2014-05-18	09:09:54
627	50.315326	-4.083766	0.71	158.4	2014-05-18	09:09:55
628	50.315319	-4.083766	0.7	176.1	2014-05-18	09:09:56
629	50.315312	-4.083764	0.79	170	2014-05-18	09:09:57
630	50.315306	-4.083764	0.73	180.5	2014-05-18	09:09:58
631	50.315298	-4.083765	0.83	182.8	2014-05-18	09:09:59
632	50.315291	-4.083765	0.81	182.6	2014-05-18	09:10:00
633	50.315284	-4.083766	0.77	185.3	2014-05-18	09:10:01
634	50.315277	-4.083767	0.82	186.7	2014-05-18	09:10:02
635	50.315269	-4.083768	0.85	182.4	2014-05-18	09:10:03
636	50.315262	-4.083769	0.81	185.9	2014-05-18	09:10:04
637	50.315254	-4.083772	0.89	193.1	2014-05-18	09:10:05
638	50.315246	-4.083775	0.97	194.2	2014-05-18	09:10:06
639	50.315237	-4.083778	1.01	189.1	2014-05-18	09:10:07
640	50.315228	-4.083779	1.01	187.8	2014-05-18	09:10:08
641	50.31522	-4.083781	0.93	186.3	2014-05-18	09:10:09
642	50.315212	-4.083782	0.85	183.6	2014-05-18	09:10:10
643	50.315205	-4.083783	0.76	185.4	2014-05-18	09:10:11
644	50.315197	-4.083785	0.87	188.7	2014-05-18	09:10:12
645	50.31519	-4.083786	0.85	186.8	2014-05-18	09:10:13
646	50.315182	-4.083788	0.9	189.9	2014-05-18	09:10:14
647	50.315174	-4.08379	0.88	187.3	2014-05-18	09:10:15
648	50.315167	-4.083794	0.87	200.3	2014-05-18	09:10:16
649	50.315159	-4.083796	0.89	188.9	2014-05-18	09:10:17
650	50.31515	-4.083795	0.99	177.6	2014-05-18	09:10:18
651	50.315141	-4.083794	0.98	175.8	2014-05-18	09:10:19
652	50.315133	-4.083796	0.86	189.6	2014-05-18	09:10:20
653	50.315125	-4.083798	0.92	186.7	2014-05-18	09:10:21
654	50.315116	-4.083801	1.01	192.3	2014-05-18	09:10:22
655	50.315107	-4.083803	1	189.5	2014-05-18	09:10:23
656	50.315099	-4.083805	0.95	186.2	2014-05-18	09:10:24
657	50.315092	-4.083806	0.79	187.8	2014-05-18	09:10:25
658	50.315084	-4.083806	0.83	181.6	2014-05-18	09:10:26
659	50.315077	-4.083807	0.87	180.8	2014-05-18	09:10:27
660	50.315069	-4.083807	0.83	183.7	2014-05-18	09:10:28
661	50.315063	-4.08381	0.76	191.7	2014-05-18	09:10:29
662	50.315054	-4.083813	0.95	194.8	2014-05-18	09:10:30
663	50.315045	-4.083815	1	186.5	2014-05-18	09:10:31
664	50.315036	-4.083816	1.01	185.4	2014-05-18	09:10:32
665	50.315027	-4.083818	1.04	189.6	2014-05-18	09:10:33
666	50.315019	-4.083819	0.94	182.2	2014-05-18	09:10:34
667	50.31501	-4.08382	0.9	186.1	2014-05-18	09:10:35
668	50.315002	-4.083821	0.91	181.9	2014-05-18	09:10:36
669	50.314995	-4.083819	0.81	170.7	2014-05-18	09:10:37
670	50.314988	-4.08382	0.82	184.2	2014-05-18	09:10:38
671	50.31498	-4.083821	0.86	188	2014-05-18	09:10:39
672	50.314973	-4.083823	0.84	188.1	2014-05-18	09:10:40
673	50.314964	-4.083823	0.95	181.1	2014-05-18	09:10:41
674	50.314957	-4.083823	0.76	180	2014-05-18	09:10:42
675	50.31495	-4.083823	0.77	181.3	2014-05-18	09:10:43
676	50.314944	-4.083823	0.74	180	2014-05-18	09:10:44
677	50.314937	-4.083826	0.75	191.4	2014-05-18	09:10:45
678	50.31493	-4.083829	0.82	195.5	2014-05-18	09:10:46
679	50.314922	-4.083831	0.86	190.3	2014-05-18	09:10:47
680	50.314915	-4.083832	0.86	183.2	2014-05-18	09:10:48
681	50.314907	-4.083835	0.93	194.1	2014-05-18	09:10:49
682	50.314898	-4.083837	0.94	192	2014-05-18	09:10:50
683	50.31489	-4.08384	0.98	189.4	2014-05-18	09:10:51
684	50.314881	-4.083841	0.98	186.6	2014-05-18	09:10:52
685	50.314872	-4.083842	0.94	183.6	2014-05-18	09:10:53
686	50.314863	-4.083842	0.99	180	2014-05-18	09:10:54
687	50.314855	-4.083843	0.9	182.7	2014-05-18	09:10:55
688	50.314847	-4.083844	0.98	185.9	2014-05-18	09:10:56
689	50.314838	-4.083846	1.01	186.4	2014-05-18	09:10:57
690	50.314829	-4.083848	0.92	188.2	2014-05-18	09:10:58
691	50.314821	-4.08385	0.91	191.3	2014-05-18	09:10:59
692	50.314814	-4.083853	0.88	194.5	2014-05-18	09:11:00
693	50.314807	-4.083855	0.81	187.6	2014-05-18	09:11:01
694	50.3148	-4.083853	0.69	169.6	2014-05-18	09:11:02
695	50.314795	-4.083851	0.63	164.1	2014-05-18	09:11:03
696	50.314789	-4.083848	0.7	164.2	2014-05-18	09:11:04
697	50.314783	-4.083844	0.72	157.5	2014-05-18	09:11:05
698	50.314776	-4.083838	0.92	153.4	2014-05-18	09:11:06
699	50.314768	-4.083836	0.85	167.1	2014-05-18	09:11:07
700	50.31476	-4.083833	0.88	169.5	2014-05-18	09:11:08
701	50.314753	-4.083834	0.84	184.1	2014-05-18	09:11:09
702	50.314745	-4.083832	0.92	170.3	2014-05-18	09:11:10
703	50.314737	-4.083832	0.91	179.6	2014-05-18	09:11:11
704	50.314729	-4.083833	0.8	184.7	2014-05-18	09:11:12
705	50.314722	-4.083833	0.8	180	2014-05-18	09:11:13
706	50.314715	-4.083832	0.76	173.7	2014-05-18	09:11:14
707	50.314709	-4.08383	0.69	170.6	2014-05-18	09:11:15
708	50.314704	-4.08383	0.54	180.6	2014-05-18	09:11:16
709	50.314699	-4.083831	0.64	184.3	2014-05-18	09:11:17
710	50.314692	-4.083832	0.75	186.4	2014-05-18	09:11:18
711	50.314686	-4.083834	0.72	191.4	2014-05-18	09:11:19
712	50.314681	-4.083836	0.58	191.9	2014-05-18	09:11:20
713	50.314676	-4.083838	0.53	197.1	2014-05-18	09:11:21
714	50.314671	-4.08384	0.62	193.8	2014-05-18	09:11:22
715	50.314667	-4.08384	0.44	184.6	2014-05-18	09:11:23
716	50.314666	-4.083841	0.1	197.7	2014-05-18	09:11:24
717	50.314665	-4.08384	0.07	146.9	2014-05-18	09:11:25
718	50.314665	-4.08384	0.05	166.3	2014-05-18	09:11:26
719	50.314664	-4.083841	0.05	206.6	2014-05-18	09:11:27
720	50.314659	-4.083848	0.78	223.3	2014-05-18	09:11:28
721	50.314654	-4.083852	0.63	208.1	2014-05-18	09:11:29
722	50.31465	-4.083858	0.64	216.2	2014-05-18	09:11:30
723	50.314645	-4.083862	0.58	211.5	2014-05-18	09:11:31
724	50.314641	-4.083865	0.55	207.9	2014-05-18	09:11:32
725	50.314636	-4.08387	0.63	211.2	2014-05-18	09:11:33
726	50.31463	-4.083876	0.79	210.3	2014-05-18	09:11:34
727	50.314625	-4.083883	0.79	223.2	2014-05-18	09:11:35
728	50.314618	-4.08389	0.84	213.2	2014-05-18	09:11:36
729	50.314613	-4.083896	0.77	213	2014-05-18	09:11:37
730	50.314606	-4.083901	0.88	205.7	2014-05-18	09:11:38
731	50.3146	-4.083908	0.82	215	2014-05-18	09:11:39
732	50.314594	-4.083915	0.86	219.6	2014-05-18	09:11:40
733	50.314588	-4.083921	0.77	213.6	2014-05-18	09:11:41
734	50.314581	-4.08393	0.96	219.5	2014-05-18	09:11:42
735	50.314574	-4.083938	1	216	2014-05-18	09:11:43
736	50.314567	-4.083947	1	220.4	2014-05-18	09:11:44
737	50.314561	-4.083955	0.86	220.6	2014-05-18	09:11:45
738	50.314555	-4.083963	0.9	216.1	2014-05-18	09:11:46
739	50.314549	-4.08397	0.76	221.7	2014-05-18	09:11:47
740	50.314548	-4.083976	0.48	254.2	2014-05-18	09:11:48
741	50.314547	-4.083983	0.48	257.7	2014-05-18	09:11:49
742	50.314546	-4.08399	0.54	255.1	2014-05-18	09:11:50
743	50.314546	-4.084002	0.83	267.4	2014-05-18	09:11:51
744	50.314545	-4.084016	0.99	265.7	2014-05-18	09:11:52
745	50.314546	-4.084031	1.11	274.8	2014-05-18	09:11:53
746	50.314547	-4.084048	1.18	276.8	2014-05-18	09:11:54
747	50.31455	-4.084064	1.18	285.2	2014-05-18	09:11:55
748	50.314553	-4.08408	1.18	285.7	2014-05-18	09:11:56
749	50.314556	-4.084097	1.25	288.3	2014-05-18	09:11:57
750	50.31456	-4.084112	1.16	289.8	2014-05-18	09:11:58
751	50.314564	-4.084127	1.15	292.4	2014-05-18	09:11:59
752	50.314567	-4.084141	1.11	291.2	2014-05-18	09:12:00
753	50.31457	-4.084158	1.23	285.8	2014-05-18	09:12:01
754	50.314573	-4.084175	1.24	283.1	2014-05-18	09:12:02
755	50.314576	-4.084193	1.34	285.4	2014-05-18	09:12:03
756	50.314579	-4.084209	1.18	287.9	2014-05-18	09:12:04
757	50.314583	-4.084226	1.26	285.9	2014-05-18	09:12:05
758	50.314585	-4.084242	1.16	284.4	2014-05-18	09:12:06
759	50.314588	-4.084255	1.01	286.2	2014-05-18	09:12:07
760	50.314592	-4.084268	1.01	296.9	2014-05-18	09:12:08
761	50.314595	-4.084282	1.1	290.9	2014-05-18	09:12:09
762	50.314598	-4.084297	1.09	286.4	2014-05-18	09:12:10
763	50.314601	-4.084312	1.11	285.5	2014-05-18	09:12:11
764	50.314603	-4.084326	1.05	287.1	2014-05-18	09:12:12
765	50.314607	-4.08434	1.04	291	2014-05-18	09:12:13
766	50.314609	-4.084354	1.03	281.4	2014-05-18	09:12:14
767	50.314611	-4.084371	1.21	280.3	2014-05-18	09:12:15
768	50.314613	-4.084388	1.24	282.1	2014-05-18	09:12:16
769	50.314615	-4.084406	1.32	281.4	2014-05-18	09:12:17
770	50.314617	-4.084422	1.17	279.7	2014-05-18	09:12:18
771	50.314619	-4.084438	1.13	279	2014-05-18	09:12:19
772	50.31462	-4.084452	0.96	279	2014-05-18	09:12:20
773	50.314622	-4.084465	1.02	283.8	2014-05-18	09:12:21
774	50.314625	-4.084481	1.17	285.3	2014-05-18	09:12:22
775	50.314626	-4.084496	1.07	278.6	2014-05-18	09:12:23
776	50.314628	-4.08451	0.99	279.2	2014-05-18	09:12:24
777	50.314629	-4.084524	1.04	280.4	2014-05-18	09:12:25
778	50.314631	-4.084538	0.97	278.3	2014-05-18	09:12:26
779	50.314634	-4.084552	1.08	287.6	2014-05-18	09:12:27
780	50.314637	-4.084565	1.02	293.7	2014-05-18	09:12:28
781	50.31464	-4.084578	0.99	290.5	2014-05-18	09:12:29
782	50.314644	-4.084591	0.98	294.2	2014-05-18	09:12:30
783	50.314647	-4.084604	0.99	292.6	2014-05-18	09:12:31
784	50.314649	-4.084617	0.93	281	2014-05-18	09:12:32
785	50.314652	-4.084632	1.09	285.4	2014-05-18	09:12:33
786	50.314655	-4.084647	1.18	289	2014-05-18	09:12:34
787	50.314657	-4.084663	1.14	281.9	2014-05-18	09:12:35
788	50.314659	-4.084678	1.13	280.5	2014-05-18	09:12:36
789	50.314662	-4.084693	1.12	289.5	2014-05-18	09:12:37
790	50.314666	-4.084707	1.04	292.2	2014-05-18	09:12:38
791	50.31467	-4.084723	1.26	290.9	2014-05-18	09:12:39
792	50.314674	-4.084741	1.32	289.4	2014-05-18	09:12:40
793	50.314676	-4.08476	1.38	282	2014-05-18	09:12:41
794	50.314678	-4.084778	1.28	280.1	2014-05-18	09:12:42
795	50.314681	-4.084793	1.15	283.6	2014-05-18	09:12:43
796	50.314684	-4.08481	1.23	286.8	2014-05-18	09:12:44
797	50.314687	-4.084824	1.05	285.5	2014-05-18	09:12:45
798	50.31469	-4.084838	1.06	288.4	2014-05-18	09:12:46
799	50.314692	-4.084852	0.99	288.6	2014-05-18	09:12:47
800	50.314696	-4.084867	1.15	291.4	2014-05-18	09:12:48
801	50.314699	-4.084881	1.04	284.6	2014-05-18	09:12:49
802	50.314702	-4.084898	1.29	284.7	2014-05-18	09:12:50
803	50.314705	-4.084915	1.26	290.4	2014-05-18	09:12:51
804	50.314709	-4.08493	1.16	287.3	2014-05-18	09:12:52
805	50.314712	-4.084947	1.23	288	2014-05-18	09:12:53
806	50.314715	-4.084961	1.04	287.7	2014-05-18	09:12:54
807	50.314718	-4.084975	1.07	290.4	2014-05-18	09:12:55
808	50.314721	-4.08499	1.11	287.6	2014-05-18	09:12:56
809	50.314725	-4.085002	0.97	293.3	2014-05-18	09:12:57
810	50.314728	-4.085016	1.02	292.5	2014-05-18	09:12:58
811	50.31473	-4.08503	1.03	283.1	2014-05-18	09:12:59
812	50.314732	-4.085044	1.02	280	2014-05-18	09:13:00
813	50.314734	-4.085059	1.08	280.4	2014-05-18	09:13:01
814	50.314735	-4.085072	0.98	282.1	2014-05-18	09:13:02
815	50.314737	-4.085087	1.06	278.6	2014-05-18	09:13:03
816	50.314739	-4.085102	1.07	284.6	2014-05-18	09:13:04
817	50.314742	-4.085116	1.02	287	2014-05-18	09:13:05
818	50.314745	-4.085131	1.14	284.7	2014-05-18	09:13:06
819	50.314747	-4.085147	1.16	283	2014-05-18	09:13:07
820	50.314748	-4.085163	1.13	278.1	2014-05-18	09:13:08
821	50.314751	-4.085178	1.11	284.6	2014-05-18	09:13:09
822	50.314754	-4.085195	1.25	287	2014-05-18	09:13:10
823	50.314756	-4.085209	1.05	283.4	2014-05-18	09:13:11
824	50.31476	-4.085223	1.11	292.9	2014-05-18	09:13:12
825	50.314764	-4.085237	1.09	292.1	2014-05-18	09:13:13
826	50.314768	-4.08525	1.02	296	2014-05-18	09:13:14
827	50.314771	-4.085264	1.03	289.6	2014-05-18	09:13:15
828	50.314773	-4.085278	0.99	280.9	2014-05-18	09:13:16
829	50.314775	-4.085292	1.05	285	2014-05-18	09:13:17
830	50.314776	-4.085305	0.91	277.6	2014-05-18	09:13:18
831	50.314778	-4.085317	0.93	282.2	2014-05-18	09:13:19
832	50.31478	-4.08533	0.92	286.5	2014-05-18	09:13:20
833	50.314784	-4.085342	0.94	292.8	2014-05-18	09:13:21
834	50.314787	-4.085353	0.83	294.6	2014-05-18	09:13:22
835	50.314789	-4.085366	0.98	282.1	2014-05-18	09:13:23
836	50.31479	-4.08538	0.98	281	2014-05-18	09:13:24
837	50.314792	-4.085393	0.96	282.4	2014-05-18	09:13:25
838	50.314794	-4.085406	0.96	285.8	2014-05-18	09:13:26
839	50.314797	-4.08542	1.06	283.7	2014-05-18	09:13:27
840	50.314801	-4.085434	1.09	294.2	2014-05-18	09:13:28
841	50.314804	-4.085448	1.05	291	2014-05-18	09:13:29
842	50.314809	-4.085462	1.1	297.8	2014-05-18	09:13:30
843	50.31481	-4.085476	1.07	280.6	2014-05-18	09:13:31
844	50.314813	-4.085491	1.07	285.1	2014-05-18	09:13:32
845	50.314815	-4.085505	1.01	282.3	2014-05-18	09:13:33
846	50.314818	-4.08552	1.1	285.7	2014-05-18	09:13:34
847	50.31482	-4.085533	1	289	2014-05-18	09:13:35
848	50.314824	-4.085547	1.09	292.8	2014-05-18	09:13:36
849	50.314828	-4.085562	1.16	290.7	2014-05-18	09:13:37
850	50.314831	-4.085577	1.11	287.6	2014-05-18	09:13:38
851	50.314834	-4.085592	1.11	286.6	2014-05-18	09:13:39
852	50.314835	-4.085606	0.97	279.9	2014-05-18	09:13:40
853	50.314837	-4.085619	0.99	284.2	2014-05-18	09:13:41
854	50.314841	-4.085633	1.01	289.9	2014-05-18	09:13:42
855	50.314843	-4.085645	0.91	285.4	2014-05-18	09:13:43
856	50.314845	-4.085657	0.89	289.7	2014-05-18	09:13:44
857	50.314847	-4.08567	0.96	283.5	2014-05-18	09:13:45
858	50.314849	-4.085683	0.91	282.4	2014-05-18	09:13:46
859	50.314852	-4.085695	0.92	289.5	2014-05-18	09:13:47
860	50.314856	-4.085707	0.96	297.7	2014-05-18	09:13:48
861	50.314859	-4.085718	0.82	291.3	2014-05-18	09:13:49
862	50.314862	-4.085731	1.03	293.4	2014-05-18	09:13:50
863	50.314864	-4.085743	0.85	285.9	2014-05-18	09:13:51
864	50.314867	-4.085752	0.7	289.6	2014-05-18	09:13:52
865	50.314869	-4.085762	0.77	292.8	2014-05-18	09:13:53
866	50.314871	-4.085773	0.83	280.4	2014-05-18	09:13:54
867	50.314872	-4.085785	0.86	281.9	2014-05-18	09:13:55
868	50.314875	-4.085797	0.9	288.8	2014-05-18	09:13:56
869	50.314878	-4.085808	0.87	294.1	2014-05-18	09:13:57
870	50.314881	-4.085819	0.87	292.8	2014-05-18	09:13:58
871	50.314884	-4.085829	0.78	297	2014-05-18	09:13:59
872	50.314888	-4.085839	0.8	302.2	2014-05-18	09:14:00
873	50.31489	-4.08585	0.85	288	2014-05-18	09:14:01
874	50.314894	-4.085862	0.94	293.5	2014-05-18	09:14:02
875	50.314898	-4.085874	0.93	297.6	2014-05-18	09:14:03
876	50.314901	-4.085887	1.01	294	2014-05-18	09:14:04
877	50.314905	-4.0859	1.04	296.6	2014-05-18	09:14:05
878	50.314909	-4.085912	0.99	296.9	2014-05-18	09:14:06
879	50.314913	-4.085926	1.05	289.7	2014-05-18	09:14:07
880	50.314916	-4.085941	1.1	287.2	2014-05-18	09:14:08
881	50.314918	-4.085954	0.96	286.9	2014-05-18	09:14:09
882	50.31492	-4.085968	1.01	282.9	2014-05-18	09:14:10
883	50.314922	-4.085981	0.97	285.6	2014-05-18	09:14:11
884	50.314926	-4.085994	1	290.2	2014-05-18	09:14:12
885	50.314929	-4.086009	1.12	292.5	2014-05-18	09:14:13
886	50.314933	-4.086021	0.99	295.8	2014-05-18	09:14:14
887	50.314938	-4.086035	1.09	298.5	2014-05-18	09:14:15
888	50.314941	-4.086049	1.09	287.5	2014-05-18	09:14:16
889	50.314943	-4.086063	1.03	282.5	2014-05-18	09:14:17
890	50.314947	-4.086077	1.08	291.8	2014-05-18	09:14:18
891	50.314951	-4.08609	1.03	298.2	2014-05-18	09:14:19
892	50.314954	-4.086103	1	293.6	2014-05-18	09:14:20
893	50.314956	-4.086117	1.01	281.8	2014-05-18	09:14:21
894	50.31496	-4.08613	1.02	290.4	2014-05-18	09:14:22
895	50.314963	-4.086145	1.07	289.4	2014-05-18	09:14:23
896	50.314966	-4.086158	1.03	292.9	2014-05-18	09:14:24
897	50.31497	-4.086173	1.13	293.2	2014-05-18	09:14:25
898	50.314974	-4.086187	1.09	291.1	2014-05-18	09:14:26
899	50.314977	-4.086201	1.05	287.6	2014-05-18	09:14:27
900	50.314979	-4.086216	1.08	286	2014-05-18	09:14:28
901	50.314982	-4.08623	1.08	286.1	2014-05-18	09:14:29
902	50.314986	-4.086245	1.11	290.7	2014-05-18	09:14:30
903	50.314989	-4.086259	1.06	288	2014-05-18	09:14:31
904	50.31499	-4.086275	1.14	280.9	2014-05-18	09:14:32
905	50.314993	-4.086291	1.17	282.4	2014-05-18	09:14:33
906	50.314997	-4.086306	1.16	292.2	2014-05-18	09:14:34
907	50.315002	-4.08632	1.18	300.9	2014-05-18	09:14:35
908	50.315007	-4.086335	1.19	297	2014-05-18	09:14:36
909	50.315011	-4.08635	1.15	295.9	2014-05-18	09:14:37
910	50.315015	-4.086367	1.29	289.1	2014-05-18	09:14:38
911	50.315018	-4.086383	1.19	283.2	2014-05-18	09:14:39
912	50.315021	-4.086399	1.16	286.8	2014-05-18	09:14:40
913	50.315024	-4.086413	1.11	291.1	2014-05-18	09:14:41
914	50.315028	-4.086427	1.08	291.9	2014-05-18	09:14:42
915	50.315032	-4.086441	1.06	294	2014-05-18	09:14:43
916	50.315036	-4.086452	0.93	298.2	2014-05-18	09:14:44
917	50.31504	-4.086464	0.94	302.3	2014-05-18	09:14:45
918	50.315045	-4.086476	0.98	299.8	2014-05-18	09:14:46
919	50.315049	-4.08649	1.13	295.5	2014-05-18	09:14:47
920	50.315052	-4.086503	0.99	291.4	2014-05-18	09:14:48
921	50.315055	-4.086514	0.88	291.7	2014-05-18	09:14:49
922	50.315059	-4.086528	1.06	294.6	2014-05-18	09:14:50
923	50.315062	-4.086541	0.98	291.9	2014-05-18	09:14:51
924	50.315067	-4.086553	1.02	297.8	2014-05-18	09:14:52
925	50.315069	-4.086567	0.97	283.9	2014-05-18	09:14:53
926	50.315071	-4.086581	1.07	285.1	2014-05-18	09:14:54
927	50.315074	-4.086595	1.03	287.4	2014-05-18	09:14:55
928	50.315076	-4.086608	0.94	285.5	2014-05-18	09:14:56
929	50.315079	-4.086621	0.99	285.9	2014-05-18	09:14:57
930	50.315081	-4.086634	1	288	2014-05-18	09:14:58
931	50.315084	-4.086648	1.01	289.4	2014-05-18	09:14:59
932	50.315088	-4.086661	1.03	294.2	2014-05-18	09:15:00
933	50.315092	-4.086673	0.96	295.4	2014-05-18	09:15:01
934	50.315096	-4.086687	1.1	293	2014-05-18	09:15:02
935	50.3151	-4.086701	1.06	294	2014-05-18	09:15:03
936	50.315104	-4.086714	1.05	295.9	2014-05-18	09:15:04
937	50.315106	-4.086728	1	284.1	2014-05-18	09:15:05
938	50.315108	-4.086741	0.97	283.9	2014-05-18	09:15:06
939	50.31511	-4.086756	1.12	282.5	2014-05-18	09:15:07
940	50.315112	-4.08677	0.98	283.7	2014-05-18	09:15:08
941	50.315115	-4.086783	0.97	289.8	2014-05-18	09:15:09
942	50.315119	-4.086795	0.93	293.1	2014-05-18	09:15:10
943	50.315123	-4.086808	1.06	295	2014-05-18	09:15:11
944	50.315126	-4.086822	1.06	291.6	2014-05-18	09:15:12
945	50.315129	-4.086834	0.93	291.3	2014-05-18	09:15:13
946	50.315132	-4.086847	0.94	290.3	2014-05-18	09:15:14
947	50.315135	-4.086861	1.05	288.1	2014-05-18	09:15:15
948	50.315138	-4.086875	1.07	289.9	2014-05-18	09:15:16
949	50.315141	-4.086886	0.89	289.5	2014-05-18	09:15:17
950	50.315143	-4.086901	1.02	282.1	2014-05-18	09:15:18
951	50.315146	-4.086913	0.97	289.8	2014-05-18	09:15:19
952	50.315148	-4.086926	0.96	286.9	2014-05-18	09:15:20
953	50.315152	-4.086939	0.96	292.3	2014-05-18	09:15:21
954	50.315154	-4.08695	0.83	287.7	2014-05-18	09:15:22
955	50.315157	-4.086963	1	291.3	2014-05-18	09:15:23
956	50.315161	-4.086976	1.05	295.2	2014-05-18	09:15:24
957	50.315165	-4.086991	1.12	292.6	2014-05-18	09:15:25
958	50.315168	-4.087007	1.2	289	2014-05-18	09:15:26
959	50.315173	-4.087024	1.3	293.7	2014-05-18	09:15:27
960	50.315178	-4.087041	1.32	292.4	2014-05-18	09:15:28
961	50.315182	-4.087058	1.33	291.5	2014-05-18	09:15:29
962	50.315186	-4.087077	1.43	289	2014-05-18	09:15:30
963	50.31519	-4.087094	1.27	288.5	2014-05-18	09:15:31
964	50.315195	-4.087113	1.42	293.1	2014-05-18	09:15:32
965	50.3152	-4.087132	1.51	291.8	2014-05-18	09:15:33
966	50.315205	-4.08715	1.38	293.6	2014-05-18	09:15:34
967	50.315209	-4.087167	1.31	292.2	2014-05-18	09:15:35
968	50.315214	-4.087185	1.37	293.2	2014-05-18	09:15:36
969	50.315218	-4.087202	1.31	290.4	2014-05-18	09:15:37
970	50.315223	-4.08722	1.37	293.7	2014-05-18	09:15:38
971	50.315228	-4.087237	1.32	294.2	2014-05-18	09:15:39
972	50.315232	-4.087253	1.24	291.7	2014-05-18	09:15:40
973	50.315236	-4.087269	1.26	291.7	2014-05-18	09:15:41
974	50.31524	-4.087285	1.17	287.7	2014-05-18	09:15:42
975	50.315242	-4.087301	1.17	286.2	2014-05-18	09:15:43
976	50.315246	-4.087316	1.16	291.8	2014-05-18	09:15:44
977	50.315251	-4.087329	1.08	298.4	2014-05-18	09:15:45
978	50.315256	-4.087343	1.09	300.3	2014-05-18	09:15:46
979	50.315259	-4.087357	1.06	291.7	2014-05-18	09:15:47
980	50.315264	-4.08737	1.09	300.4	2014-05-18	09:15:48
981	50.31527	-4.087384	1.17	300.3	2014-05-18	09:15:49
982	50.315274	-4.087398	1.14	296.2	2014-05-18	09:15:50
983	50.315278	-4.087413	1.16	292.6	2014-05-18	09:15:51
984	50.315283	-4.08743	1.28	293.6	2014-05-18	09:15:52
985	50.315287	-4.087446	1.23	294.6	2014-05-18	09:15:53
986	50.315293	-4.087461	1.28	299.8	2014-05-18	09:15:54
987	50.315298	-4.087477	1.28	295.6	2014-05-18	09:15:55
988	50.315303	-4.087494	1.31	297.1	2014-05-18	09:15:56
989	50.315308	-4.08751	1.26	294.9	2014-05-18	09:15:57
990	50.315313	-4.087526	1.28	296.3	2014-05-18	09:15:58
991	50.31532	-4.087541	1.29	306.8	2014-05-18	09:15:59
992	50.315327	-4.087555	1.28	305.1	2014-05-18	09:16:00
993	50.315333	-4.087571	1.31	301.9	2014-05-18	09:16:01
994	50.315338	-4.087585	1.12	301.5	2014-05-18	09:16:02
995	50.315342	-4.087599	1.14	292.7	2014-05-18	09:16:03
996	50.315348	-4.087614	1.19	299	2014-05-18	09:16:04
997	50.315352	-4.087628	1.12	293.6	2014-05-18	09:16:05
998	50.315357	-4.087643	1.21	298.6	2014-05-18	09:16:06
999	50.315361	-4.087659	1.22	295	2014-05-18	09:16:07
1000	50.315365	-4.087675	1.22	291.6	2014-05-18	09:16:08
1001	50.31537	-4.087691	1.23	292.7	2014-05-18	09:16:09
1002	50.315374	-4.087706	1.17	293.9	2014-05-18	09:16:10
1003	50.315378	-4.087719	1.04	293.8	2014-05-18	09:16:11
1004	50.315381	-4.087735	1.19	290.8	2014-05-18	09:16:12
1005	50.315386	-4.08775	1.2	295.8	2014-05-18	09:16:13
1006	50.315391	-4.087765	1.23	297.5	2014-05-18	09:16:14
1007	50.315397	-4.08778	1.22	301.5	2014-05-18	09:16:15
1008	50.315402	-4.087795	1.23	300	2014-05-18	09:16:16
1009	50.315408	-4.08781	1.24	298.7	2014-05-18	09:16:17
1010	50.315415	-4.087826	1.38	304.2	2014-05-18	09:16:18
1011	50.31542	-4.087843	1.34	296.4	2014-05-18	09:16:19
1012	50.315425	-4.087859	1.25	292.8	2014-05-18	09:16:20
1013	50.31543	-4.087873	1.12	301.1	2014-05-18	09:16:21
1014	50.315434	-4.087888	1.13	291.8	2014-05-18	09:16:22
1015	50.315437	-4.087902	1.08	291.4	2014-05-18	09:16:23
1016	50.315441	-4.087918	1.25	292.4	2014-05-18	09:16:24
1017	50.315445	-4.087933	1.13	292.8	2014-05-18	09:16:25
1018	50.31545	-4.087946	1.07	296.8	2014-05-18	09:16:26
1019	50.315455	-4.087959	1.09	300.5	2014-05-18	09:16:27
1020	50.31546	-4.087973	1.15	301.1	2014-05-18	09:16:28
1021	50.315465	-4.087987	1.09	299.3	2014-05-18	09:16:29
1022	50.315469	-4.088002	1.19	291.7	2014-05-18	09:16:30
1023	50.315473	-4.088015	1.02	297.9	2014-05-18	09:16:31
1024	50.315478	-4.088029	1.17	301.9	2014-05-18	09:16:32
1025	50.315484	-4.088041	1.07	305.3	2014-05-18	09:16:33
1026	50.315489	-4.088056	1.18	296.9	2014-05-18	09:16:34
1027	50.315494	-4.088068	1.06	301.9	2014-05-18	09:16:35
1028	50.3155	-4.088082	1.19	303.8	2014-05-18	09:16:36
1029	50.315505	-4.088095	1.06	303.5	2014-05-18	09:16:37
1030	50.31551	-4.088105	0.93	306.3	2014-05-18	09:16:38
1031	50.315514	-4.088114	0.78	308.4	2014-05-18	09:16:39
1032	50.315518	-4.088121	0.64	311.9	2014-05-18	09:16:40
1033	50.315523	-4.088129	0.78	313.2	2014-05-18	09:16:41
1034	50.315528	-4.088139	0.89	306.2	2014-05-18	09:16:42
1035	50.315534	-4.088149	1.02	314.3	2014-05-18	09:16:43
1036	50.315539	-4.08816	0.99	304.4	2014-05-18	09:16:44
1037	50.315545	-4.088171	1.03	312.1	2014-05-18	09:16:45
1038	50.315551	-4.088183	1.09	308.8	2014-05-18	09:16:46
1039	50.315558	-4.088195	1.11	311.1	2014-05-18	09:16:47
1040	50.315564	-4.088206	1.07	311	2014-05-18	09:16:48
1041	50.315571	-4.088217	1.06	313.2	2014-05-18	09:16:49
1042	50.315577	-4.088228	1.08	312.6	2014-05-18	09:16:50
1043	50.315583	-4.088239	0.99	306.3	2014-05-18	09:16:51
1044	50.315585	-4.088251	0.88	287.2	2014-05-18	09:16:52
1045	50.315588	-4.088262	0.89	296.1	2014-05-18	09:16:53
1046	50.315593	-4.088272	0.84	305.9	2014-05-18	09:16:54
1047	50.315598	-4.08828	0.85	317.2	2014-05-18	09:16:55
1048	50.315605	-4.088287	0.89	328.1	2014-05-18	09:16:56
1049	50.315612	-4.088291	0.79	339.6	2014-05-18	09:16:57
1050	50.315619	-4.088294	0.78	342.7	2014-05-18	09:16:58
1051	50.315625	-4.088296	0.78	348.1	2014-05-18	09:16:59
1052	50.315633	-4.088299	0.83	345.8	2014-05-18	09:17:00
1053	50.315639	-4.088302	0.78	346.3	2014-05-18	09:17:01
1054	50.315645	-4.088304	0.68	344.7	2014-05-18	09:17:02
1055	50.315652	-4.088306	0.76	350.5	2014-05-18	09:17:03
1056	50.31566	-4.088306	0.89	0.4	2014-05-18	09:17:04
1057	50.315666	-4.08831	0.7	336.5	2014-05-18	09:17:05
1058	50.315673	-4.088313	0.87	343.6	2014-05-18	09:17:06
1059	50.315681	-4.088315	0.83	349.6	2014-05-18	09:17:07
1060	50.315687	-4.088317	0.79	350.4	2014-05-18	09:17:08
1061	50.315695	-4.088319	0.89	352.3	2014-05-18	09:17:09
1062	50.315704	-4.08832	0.95	354.6	2014-05-18	09:17:10
1063	50.315712	-4.088322	0.88	351.8	2014-05-18	09:17:11
1064	50.315719	-4.088325	0.88	346	2014-05-18	09:17:12
1065	50.315726	-4.088328	0.71	342.5	2014-05-18	09:17:13
1066	50.315733	-4.08833	0.85	349.6	2014-05-18	09:17:14
1067	50.315741	-4.088331	0.85	354.8	2014-05-18	09:17:15
1068	50.315748	-4.088332	0.85	355.6	2014-05-18	09:17:16
1069	50.315757	-4.088334	0.98	349.8	2014-05-18	09:17:17
1070	50.315766	-4.088335	1.01	357.6	2014-05-18	09:17:18
1071	50.315774	-4.088334	0.85	6.8	2014-05-18	09:17:19
1072	50.315782	-4.088334	0.9	356.2	2014-05-18	09:17:20
1073	50.315789	-4.088336	0.85	353.9	2014-05-18	09:17:21
1074	50.315796	-4.088337	0.79	355.7	2014-05-18	09:17:22
1075	50.315804	-4.088338	0.84	353.9	2014-05-18	09:17:23
1076	50.315811	-4.088338	0.78	356.5	2014-05-18	09:17:24
1077	50.315818	-4.08834	0.85	351.9	2014-05-18	09:17:25
1078	50.315827	-4.088341	0.92	354.4	2014-05-18	09:17:26
1079	50.315834	-4.088342	0.84	356.4	2014-05-18	09:17:27
1080	50.315842	-4.088341	0.83	3.7	2014-05-18	09:17:28
1081	50.315848	-4.08834	0.74	5.1	2014-05-18	09:17:29
1082	50.315855	-4.08834	0.75	4.5	2014-05-18	09:17:30
1083	50.315863	-4.08834	0.91	0	2014-05-18	09:17:31
1084	50.315871	-4.08834	0.91	357.4	2014-05-18	09:17:32
1085	50.315879	-4.088342	0.85	349.5	2014-05-18	09:17:33
1086	50.315886	-4.088342	0.83	1.2	2014-05-18	09:17:34
1087	50.315893	-4.088345	0.75	343	2014-05-18	09:17:35
1088	50.315901	-4.088348	0.93	348.6	2014-05-18	09:17:36
1089	50.31591	-4.08835	1	350.4	2014-05-18	09:17:37
1090	50.315917	-4.088352	0.81	352	2014-05-18	09:17:38
1091	50.315925	-4.088351	0.92	3.3	2014-05-18	09:17:39
1092	50.315934	-4.088351	1.02	358.7	2014-05-18	09:17:40
1093	50.315943	-4.08835	0.96	6.4	2014-05-18	09:17:41
1094	50.315952	-4.08835	1.04	359.3	2014-05-18	09:17:42
1095	50.315961	-4.088352	0.98	350.1	2014-05-18	09:17:43
1096	50.315971	-4.088353	1.12	356.7	2014-05-18	09:17:44
1097	50.315981	-4.088354	1.14	356.1	2014-05-18	09:17:45
1098	50.31599	-4.088356	1.03	353.7	2014-05-18	09:17:46
1099	50.316	-4.088355	1.05	1.9	2014-05-18	09:17:47
1100	50.31601	-4.088356	1.15	359.4	2014-05-18	09:17:48
1101	50.316019	-4.088355	1.02	1.7	2014-05-18	09:17:49
1102	50.316029	-4.088355	1.03	2.3	2014-05-18	09:17:50
1103	50.316037	-4.088353	0.93	7	2014-05-18	09:17:51
1104	50.316045	-4.088352	0.88	5	2014-05-18	09:17:52
1105	50.316053	-4.088351	0.94	4.7	2014-05-18	09:17:53
1106	50.316063	-4.088351	1.05	359.7	2014-05-18	09:17:54
1107	50.316071	-4.08835	0.93	3.7	2014-05-18	09:17:55
1108	50.316078	-4.088348	0.83	10.7	2014-05-18	09:17:56
1109	50.316084	-4.088343	0.71	28.1	2014-05-18	09:17:57
1110	50.316089	-4.088338	0.73	32.2	2014-05-18	09:17:58
1111	50.316095	-4.08833	0.85	40.7	2014-05-18	09:17:59
1112	50.3161	-4.08832	0.88	54.8	2014-05-18	09:18:00
1113	50.316102	-4.088309	0.79	73.5	2014-05-18	09:18:01
1114	50.316103	-4.088302	0.53	69.5	2014-05-18	09:18:02
1115	50.316108	-4.088291	0.9	58.7	2014-05-18	09:18:03
1116	50.316112	-4.088279	1.01	59	2014-05-18	09:18:04
1117	50.316117	-4.088278	0.51	8.7	2014-05-18	09:18:05
1118	50.31612	-4.088285	0.29	305.5	2014-05-18	09:18:07
1119	50.31612	-4.088287	0.14	270	2014-05-18	09:18:08
1120	50.31612	-4.088291	0.14	270	2014-05-18	09:18:10
1121	50.316123	-4.088286	0.47	47.5	2014-05-18	09:18:11
1122	50.316124	-4.088279	0.49	67.7	2014-05-18	09:18:12
1123	50.316123	-4.088273	0.49	103.2	2014-05-18	09:18:13
1124	50.316122	-4.088264	0.62	103.9	2014-05-18	09:18:14
1125	50.316119	-4.088256	0.67	118	2014-05-18	09:18:15
1126	50.316117	-4.088246	0.76	112.4	2014-05-18	09:18:16
1127	50.316115	-4.088236	0.74	107.5	2014-05-18	09:18:17
1128	50.316114	-4.088226	0.72	94.5	2014-05-18	09:18:18
1129	50.316113	-4.088214	0.83	95.8	2014-05-18	09:18:19
1130	50.316114	-4.088204	0.76	87.9	2014-05-18	09:18:20
1131	50.316113	-4.088191	0.93	94.1	2014-05-18	09:18:21
1132	50.316113	-4.088181	0.68	93.1	2014-05-18	09:18:22
1133	50.31611	-4.088173	0.66	115	2014-05-18	09:18:23
1134	50.316107	-4.088165	0.59	120.5	2014-05-18	09:18:24
1135	50.316105	-4.088156	0.69	109.7	2014-05-18	09:18:25
1136	50.316104	-4.088149	0.54	110.3	2014-05-18	09:18:26
1137	50.316104	-4.088141	0.6	89.2	2014-05-18	09:18:27
1138	50.316103	-4.088131	0.72	94.5	2014-05-18	09:18:28
1139	50.316103	-4.088122	0.64	90	2014-05-18	09:18:29
1140	50.316103	-4.088111	0.75	95.7	2014-05-18	09:18:30
1141	50.316102	-4.0881	0.77	92.1	2014-05-18	09:18:31
1142	50.316102	-4.088091	0.67	90.8	2014-05-18	09:18:32
1143	50.316102	-4.08808	0.81	92.7	2014-05-18	09:18:33
1144	50.3161	-4.088068	0.84	100.8	2014-05-18	09:18:34
1145	50.3161	-4.088056	0.82	92.6	2014-05-18	09:18:35
1146	50.316101	-4.088044	0.9	85.8	2014-05-18	09:18:36
1147	50.316101	-4.088032	0.85	90	2014-05-18	09:18:37
1148	50.316098	-4.088021	0.8	110.7	2014-05-18	09:18:38
1149	50.316096	-4.088012	0.67	107.1	2014-05-18	09:18:39
1150	50.316095	-4.088	0.89	99	2014-05-18	09:18:40
1151	50.316093	-4.08799	0.75	105.2	2014-05-18	09:18:41
1152	50.316094	-4.08798	0.71	80.8	2014-05-18	09:18:42
1153	50.316096	-4.087972	0.61	78.5	2014-05-18	09:18:43
1154	50.316096	-4.08796	0.85	83.6	2014-05-18	09:18:44
1155	50.316098	-4.08795	0.71	73.2	2014-05-18	09:18:45
1156	50.316099	-4.08794	0.72	82.5	2014-05-18	09:18:46
1157	50.3161	-4.087932	0.62	75.2	2014-05-18	09:18:47
1158	50.316101	-4.087924	0.55	81.2	2014-05-18	09:18:48
1159	50.316102	-4.087915	0.7	80.8	2014-05-18	09:18:49
1160	50.316103	-4.087906	0.58	81.8	2014-05-18	09:18:50
1161	50.316103	-4.087899	0.53	94.1	2014-05-18	09:18:51
1162	50.316101	-4.08789	0.66	108.9	2014-05-18	09:18:52
1163	50.316101	-4.087881	0.66	91.7	2014-05-18	09:18:53
1164	50.316101	-4.087872	0.65	85.1	2014-05-18	09:18:54
1165	50.316101	-4.087862	0.73	90.7	2014-05-18	09:18:55
1166	50.316099	-4.087852	0.7	108.6	2014-05-18	09:18:56
1167	50.316097	-4.087842	0.77	110.6	2014-05-18	09:18:57
1168	50.316095	-4.087834	0.62	109.4	2014-05-18	09:18:58
1169	50.316095	-4.087825	0.61	86.4	2014-05-18	09:18:59
1170	50.316095	-4.087818	0.55	95.9	2014-05-18	09:19:00
1171	50.316093	-4.087809	0.6	101.7	2014-05-18	09:19:01
1172	50.316094	-4.0878	0.66	85.1	2014-05-18	09:19:02
1173	50.316093	-4.087791	0.65	102.5	2014-05-18	09:19:03
1174	50.316092	-4.087782	0.69	98.5	2014-05-18	09:19:04
1175	50.316091	-4.087771	0.76	97.1	2014-05-18	09:19:05
1176	50.316091	-4.087761	0.72	92.2	2014-05-18	09:19:06
1177	50.316089	-4.087749	0.86	98.8	2014-05-18	09:19:07
1178	50.316088	-4.087738	0.8	102	2014-05-18	09:19:08
1179	50.316086	-4.087728	0.77	108.5	2014-05-18	09:19:09
1180	50.316084	-4.087717	0.76	106.3	2014-05-18	09:19:10
1181	50.316082	-4.087707	0.75	106.6	2014-05-18	09:19:11
1182	50.316081	-4.087697	0.75	100.8	2014-05-18	09:19:12
1183	50.316079	-4.087687	0.75	102.9	2014-05-18	09:19:13
1184	50.316076	-4.087677	0.74	116.1	2014-05-18	09:19:14
1185	50.316075	-4.087666	0.79	103.6	2014-05-18	09:19:15
1186	50.316073	-4.087657	0.74	107	2014-05-18	09:19:16
1187	50.316071	-4.087647	0.73	104.9	2014-05-18	09:19:17
1188	50.316068	-4.087636	0.85	114.6	2014-05-18	09:19:18
1189	50.316065	-4.087625	0.86	113	2014-05-18	09:19:19
1190	50.316063	-4.087611	0.98	102.7	2014-05-18	09:19:20
1191	50.316062	-4.087599	0.86	99.4	2014-05-18	09:19:21
1192	50.31606	-4.087584	1.1	101.2	2014-05-18	09:19:22
1193	50.316058	-4.087572	0.88	100.4	2014-05-18	09:19:23
1194	50.316055	-4.087559	0.96	111	2014-05-18	09:19:24
1195	50.316053	-4.087546	0.94	106.1	2014-05-18	09:19:25
1196	50.316052	-4.087536	0.77	99.1	2014-05-18	09:19:26
1197	50.316049	-4.087522	1.01	103.9	2014-05-18	09:19:27
1198	50.316048	-4.087509	0.96	99.5	2014-05-18	09:19:28
1199	50.316045	-4.087497	0.88	113.8	2014-05-18	09:19:29
1200	50.316043	-4.087487	0.8	104.9	2014-05-18	09:19:30
1201	50.316044	-4.087475	0.81	84.7	2014-05-18	09:19:31
1202	50.316043	-4.087463	0.85	97.6	2014-05-18	09:19:32
1203	50.316042	-4.087453	0.77	99.1	2014-05-18	09:19:33
1204	50.31604	-4.087441	0.83	102.3	2014-05-18	09:19:34
1205	50.316038	-4.087432	0.7	108.6	2014-05-18	09:19:35
1206	50.316035	-4.087421	0.87	114.1	2014-05-18	09:19:36
1207	50.316032	-4.087409	0.87	111.3	2014-05-18	09:19:37
1208	50.316029	-4.087399	0.77	112.9	2014-05-18	09:19:38
1209	50.316027	-4.08739	0.74	113.7	2014-05-18	09:19:39
1210	50.316026	-4.087378	0.84	91.9	2014-05-18	09:19:40
1211	50.316026	-4.087365	0.94	94	2014-05-18	09:19:41
1212	50.316026	-4.087352	0.92	88.3	2014-05-18	09:19:42
1213	50.316025	-4.087336	1.12	95.2	2014-05-18	09:19:43
1214	50.316023	-4.08732	1.13	102.4	2014-05-18	09:19:44
1215	50.316022	-4.087306	1.06	97	2014-05-18	09:19:45
1216	50.31602	-4.087293	0.95	100.8	2014-05-18	09:19:46
1217	50.31602	-4.08728	0.88	90	2014-05-18	09:19:47
1218	50.316023	-4.087268	0.91	72.6	2014-05-18	09:19:48
1219	50.316024	-4.087256	0.87	78.3	2014-05-18	09:19:49
1220	50.316025	-4.087246	0.7	86.9	2014-05-18	09:19:50
1221	50.316023	-4.087238	0.64	102.8	2014-05-18	09:19:51
1222	50.316022	-4.087228	0.67	102.8	2014-05-18	09:19:52
1223	50.316021	-4.087217	0.8	98.7	2014-05-18	09:19:53
1224	50.31602	-4.087207	0.71	94.6	2014-05-18	09:19:54
1225	50.31602	-4.087198	0.68	95.5	2014-05-18	09:19:55
1226	50.316018	-4.087187	0.76	104.3	2014-05-18	09:19:56
1227	50.316016	-4.087176	0.85	103.4	2014-05-18	09:19:57
1228	50.316015	-4.087165	0.78	98.2	2014-05-18	09:19:58
1229	50.316014	-4.087154	0.77	102	2014-05-18	09:19:59
1230	50.316012	-4.087145	0.72	102.7	2014-05-18	09:20:00
1231	50.316011	-4.087138	0.48	112	2014-05-18	09:20:01
1232	50.316009	-4.087132	0.5	111.8	2014-05-18	09:20:02
1233	50.316009	-4.087125	0.46	98.3	2014-05-18	09:20:03
1234	50.316007	-4.087119	0.51	113.5	2014-05-18	09:20:04
1235	50.316007	-4.087111	0.58	91.9	2014-05-18	09:20:05
1236	50.316005	-4.087101	0.71	106.1	2014-05-18	09:20:06
1237	50.316003	-4.087092	0.65	105	2014-05-18	09:20:07
1238	50.316002	-4.087084	0.62	99.5	2014-05-18	09:20:08
1239	50.316001	-4.087075	0.65	107.5	2014-05-18	09:20:09
1240	50.315999	-4.087067	0.59	111.2	2014-05-18	09:20:10
1241	50.315997	-4.087059	0.6	107.2	2014-05-18	09:20:11
1242	50.315996	-4.08705	0.64	101	2014-05-18	09:20:12
1243	50.315993	-4.087043	0.62	125	2014-05-18	09:20:13
1244	50.315992	-4.087035	0.57	102.2	2014-05-18	09:20:14
1245	50.31599	-4.087027	0.64	106.1	2014-05-18	09:20:15
1246	50.315989	-4.087016	0.78	103.1	2014-05-18	09:20:16
1247	50.315988	-4.087006	0.73	97.3	2014-05-18	09:20:17
1248	50.315986	-4.086997	0.66	106.3	2014-05-18	09:20:18
1249	50.315984	-4.086988	0.66	105.6	2014-05-18	09:20:19
1250	50.315983	-4.086979	0.64	106.1	2014-05-18	09:20:20
1251	50.315981	-4.086971	0.63	104.5	2014-05-18	09:20:21
1252	50.31598	-4.086962	0.61	103.2	2014-05-18	09:20:22
1253	50.315979	-4.086953	0.64	99.2	2014-05-18	09:20:23
1254	50.315977	-4.086943	0.79	109.3	2014-05-18	09:20:24
1255	50.315976	-4.086933	0.72	94.5	2014-05-18	09:20:25
1256	50.315975	-4.086924	0.65	99	2014-05-18	09:20:26
1257	50.315975	-4.086914	0.71	93	2014-05-18	09:20:27
1258	50.315974	-4.086903	0.75	98	2014-05-18	09:20:28
1259	50.315972	-4.086895	0.64	111.3	2014-05-18	09:20:29
1260	50.315969	-4.086887	0.67	120.8	2014-05-18	09:20:30
1261	50.315968	-4.086879	0.56	103.5	2014-05-18	09:20:31
1262	50.315966	-4.086871	0.58	106.9	2014-05-18	09:20:32
1263	50.315965	-4.086863	0.57	104.1	2014-05-18	09:20:33
1264	50.315965	-4.086855	0.63	92.5	2014-05-18	09:20:34
1265	50.315964	-4.086846	0.61	100.7	2014-05-18	09:20:35
1266	50.315964	-4.086836	0.75	90.7	2014-05-18	09:20:36
1267	50.315962	-4.086825	0.78	103.9	2014-05-18	09:20:37
1268	50.315961	-4.086816	0.65	103.2	2014-05-18	09:20:38
1269	50.315958	-4.086808	0.63	115.3	2014-05-18	09:20:39
1270	50.315956	-4.086801	0.55	112.1	2014-05-18	09:20:40
1271	50.315955	-4.086793	0.62	108.4	2014-05-18	09:20:41
1272	50.315954	-4.086785	0.56	100.6	2014-05-18	09:20:42
1273	50.315953	-4.086777	0.59	99.2	2014-05-18	09:20:43
1274	50.315952	-4.086768	0.67	102.9	2014-05-18	09:20:44
1275	50.315951	-4.086758	0.66	93.2	2014-05-18	09:20:45
1276	50.315951	-4.086751	0.54	95	2014-05-18	09:20:46
1277	50.315951	-4.086743	0.58	93.7	2014-05-18	09:20:47
1278	50.315949	-4.086736	0.48	106.9	2014-05-18	09:20:48
1279	50.315948	-4.086727	0.67	101.3	2014-05-18	09:20:49
1280	50.315947	-4.08672	0.5	102.8	2014-05-18	09:20:50
1281	50.315947	-4.086715	0.37	97.3	2014-05-18	09:20:51
1282	50.315946	-4.086709	0.43	105.3	2014-05-18	09:20:52
1283	50.315947	-4.086703	0.47	75.2	2014-05-18	09:20:53
1284	50.315948	-4.086698	0.41	62.8	2014-05-18	09:20:54
1285	50.31595	-4.086691	0.5	67.1	2014-05-18	09:20:55
1286	50.315951	-4.086683	0.58	76	2014-05-18	09:20:56
1287	50.315953	-4.086675	0.59	72.3	2014-05-18	09:20:57
1288	50.315953	-4.086667	0.61	88.2	2014-05-18	09:20:58
1289	50.315952	-4.08666	0.53	110.5	2014-05-18	09:20:59
1290	50.31595	-4.086652	0.56	108.5	2014-05-18	09:21:00
1291	50.315949	-4.086645	0.53	105.5	2014-05-18	09:21:01
1292	50.315946	-4.086639	0.49	123.7	2014-05-18	09:21:02
1293	50.315944	-4.086632	0.58	111.6	2014-05-18	09:21:03
1294	50.315943	-4.086624	0.58	102.1	2014-05-18	09:21:04
1295	50.315943	-4.086615	0.62	96.9	2014-05-18	09:21:05
1296	50.315941	-4.086608	0.54	109.1	2014-05-18	09:21:06
1297	50.315938	-4.0866	0.62	117.8	2014-05-18	09:21:07
1298	50.315937	-4.086592	0.6	104.3	2014-05-18	09:21:08
1299	50.315935	-4.086586	0.52	117.9	2014-05-18	09:21:09
1300	50.315934	-4.086579	0.51	102.6	2014-05-18	09:21:10
1301	50.315933	-4.086572	0.5	104.1	2014-05-18	09:21:11
1302	50.31593	-4.086564	0.61	117.3	2014-05-18	09:21:12
1303	50.31593	-4.086556	0.55	95.8	2014-05-18	09:21:13
1304	50.315929	-4.086549	0.51	98.5	2014-05-18	09:21:14
1305	50.315928	-4.086544	0.39	108.2	2014-05-18	09:21:15
1306	50.315927	-4.086539	0.43	110.6	2014-05-18	09:21:16
1307	50.315925	-4.086532	0.47	110.8	2014-05-18	09:21:17
1308	50.315922	-4.086526	0.56	130.7	2014-05-18	09:21:18
1309	50.315918	-4.08652	0.62	132.5	2014-05-18	09:21:19
1310	50.315916	-4.086514	0.45	118.1	2014-05-18	09:21:20
1311	50.315914	-4.08651	0.39	120	2014-05-18	09:21:21
1312	50.315914	-4.086503	0.47	94.6	2014-05-18	09:21:22
1313	50.315913	-4.086497	0.43	102.6	2014-05-18	09:21:23
1314	50.315913	-4.08649	0.51	95.3	2014-05-18	09:21:24
1315	50.31591	-4.086483	0.57	117.2	2014-05-18	09:21:25
1316	50.315909	-4.086475	0.59	109.3	2014-05-18	09:21:26
1317	50.315909	-4.086466	0.64	89.2	2014-05-18	09:21:27
1318	50.315908	-4.086456	0.7	100.7	2014-05-18	09:21:28
1319	50.315905	-4.086446	0.76	109.3	2014-05-18	09:21:29
1320	50.315903	-4.086435	0.81	108.7	2014-05-18	09:21:30
1321	50.315903	-4.086425	0.75	92.9	2014-05-18	09:21:31
1322	50.315902	-4.086413	0.84	95.7	2014-05-18	09:21:32
1323	50.3159	-4.086401	0.88	103.6	2014-05-18	09:21:33
1324	50.315898	-4.08639	0.84	104.2	2014-05-18	09:21:34
1325	50.315895	-4.086379	0.83	113.9	2014-05-18	09:21:35
1326	50.315895	-4.086368	0.77	92.1	2014-05-18	09:21:36
1327	50.315895	-4.086358	0.72	87	2014-05-18	09:21:37
1328	50.315895	-4.086348	0.7	91.6	2014-05-18	09:21:38
1329	50.315896	-4.086337	0.81	85.3	2014-05-18	09:21:39
1330	50.315897	-4.086326	0.8	81.3	2014-05-18	09:21:40
1331	50.315896	-4.086317	0.64	93.3	2014-05-18	09:21:41
1332	50.315894	-4.086308	0.7	115.1	2014-05-18	09:21:42
1333	50.315893	-4.086299	0.64	102.6	2014-05-18	09:21:43
1334	50.315891	-4.08629	0.68	106.6	2014-05-18	09:21:44
1335	50.31589	-4.086279	0.75	93.6	2014-05-18	09:21:45
1336	50.315889	-4.086269	0.73	101	2014-05-18	09:21:46
1337	50.315887	-4.086259	0.76	108.6	2014-05-18	09:21:47
1338	50.315886	-4.086252	0.51	100.3	2014-05-18	09:21:48
1339	50.315884	-4.086245	0.53	115	2014-05-18	09:21:49
1340	50.315882	-4.086236	0.69	110.6	2014-05-18	09:21:50
1341	50.315879	-4.086228	0.66	115.2	2014-05-18	09:21:51
1342	50.315879	-4.08622	0.55	92.9	2014-05-18	09:21:52
1343	50.315878	-4.08621	0.69	103.3	2014-05-18	09:21:53
1344	50.315875	-4.0862	0.77	112.6	2014-05-18	09:21:54
1345	50.315873	-4.08619	0.74	106.9	2014-05-18	09:21:55
1346	50.315871	-4.086182	0.62	109.3	2014-05-18	09:21:56
1347	50.31587	-4.086174	0.6	101.7	2014-05-18	09:21:57
1348	50.315869	-4.086166	0.59	107.3	2014-05-18	09:21:58
1349	50.315869	-4.086159	0.49	90	2014-05-18	09:21:59
1350	50.315868	-4.086149	0.69	98.6	2014-05-18	09:22:00
1351	50.315866	-4.086139	0.73	101	2014-05-18	09:22:01
1352	50.315864	-4.086131	0.64	109.6	2014-05-18	09:22:02
1353	50.315863	-4.086123	0.57	104.2	2014-05-18	09:22:03
1354	50.315862	-4.086114	0.63	101.9	2014-05-18	09:22:04
1355	50.315861	-4.086104	0.72	98.2	2014-05-18	09:22:05
1356	50.315861	-4.086095	0.64	90	2014-05-18	09:22:06
1357	50.315862	-4.086083	0.9	86.5	2014-05-18	09:22:07
1358	50.315861	-4.086074	0.66	98.2	2014-05-18	09:22:08
1359	50.31586	-4.086065	0.58	97.3	2014-05-18	09:22:09
1360	50.31586	-4.086057	0.6	92.6	2014-05-18	09:22:10
1361	50.31586	-4.086047	0.69	83.8	2014-05-18	09:22:11
1362	50.31586	-4.086037	0.75	92.1	2014-05-18	09:22:12
1363	50.315858	-4.086027	0.75	105.2	2014-05-18	09:22:13
1364	50.315856	-4.086018	0.68	111.7	2014-05-18	09:22:14
1365	50.315855	-4.086009	0.65	99.9	2014-05-18	09:22:15
1366	50.315854	-4.085999	0.7	102.4	2014-05-18	09:22:16
1367	50.315852	-4.085989	0.73	109.4	2014-05-18	09:22:17
1368	50.31585	-4.085978	0.83	101.7	2014-05-18	09:22:18
1369	50.315849	-4.085969	0.65	100.7	2014-05-18	09:22:19
1370	50.315848	-4.085959	0.69	99.2	2014-05-18	09:22:20
1371	50.315847	-4.085949	0.75	95.7	2014-05-18	09:22:21
1372	50.315847	-4.085939	0.72	91.5	2014-05-18	09:22:22
1373	50.315845	-4.085929	0.71	106	2014-05-18	09:22:23
1374	50.315844	-4.085918	0.79	104.4	2014-05-18	09:22:24
1375	50.31584	-4.085909	0.75	122.2	2014-05-18	09:22:25
1376	50.315838	-4.0859	0.7	106.4	2014-05-18	09:22:26
1377	50.315838	-4.085891	0.67	98	2014-05-18	09:22:27
1378	50.315836	-4.085882	0.66	103.1	2014-05-18	09:22:28
1379	50.315835	-4.085874	0.56	108.3	2014-05-18	09:22:29
1380	50.315834	-4.085866	0.59	97.2	2014-05-18	09:22:30
1381	50.315833	-4.085857	0.65	96.5	2014-05-18	09:22:31
1382	50.31583	-4.085847	0.76	118.6	2014-05-18	09:22:32
1383	50.315827	-4.08584	0.59	121.5	2014-05-18	09:22:33
1384	50.315823	-4.085832	0.71	126.6	2014-05-18	09:22:34
1385	50.315821	-4.085823	0.74	116.3	2014-05-18	09:22:35
1386	50.315818	-4.085814	0.71	115.6	2014-05-18	09:22:36
1387	50.315815	-4.085803	0.81	110.3	2014-05-18	09:22:37
1388	50.315814	-4.085792	0.83	102.3	2014-05-18	09:22:38
1389	50.315812	-4.085781	0.79	104.4	2014-05-18	09:22:39
1390	50.31581	-4.085771	0.76	106.3	2014-05-18	09:22:40
1391	50.315808	-4.085761	0.71	104.4	2014-05-18	09:22:41
1392	50.315807	-4.085753	0.6	99.9	2014-05-18	09:22:42
1393	50.315806	-4.085745	0.58	111.7	2014-05-18	09:22:43
1394	50.315805	-4.085735	0.73	94.5	2014-05-18	09:22:44
1395	50.315803	-4.085725	0.73	111	2014-05-18	09:22:45
1396	50.315799	-4.085716	0.73	119.1	2014-05-18	09:22:46
1397	50.315798	-4.085706	0.74	102.3	2014-05-18	09:22:47
1398	50.315797	-4.085698	0.59	105.5	2014-05-18	09:22:48
1399	50.315795	-4.085691	0.52	104.4	2014-05-18	09:22:49
1400	50.315793	-4.085683	0.58	112.6	2014-05-18	09:22:50
1401	50.315791	-4.085675	0.66	109.9	2014-05-18	09:22:51
1402	50.315789	-4.085667	0.64	114.1	2014-05-18	09:22:52
1403	50.315786	-4.085656	0.79	111.4	2014-05-18	09:22:53
1404	50.315785	-4.085647	0.7	106.2	2014-05-18	09:22:54
1405	50.31578	-4.085637	0.82	126.5	2014-05-18	09:22:55
1406	50.315778	-4.085627	0.8	107.7	2014-05-18	09:22:56
1407	50.315775	-4.085617	0.73	115	2014-05-18	09:22:57
1408	50.315775	-4.085608	0.68	96.3	2014-05-18	09:22:58
1409	50.315773	-4.0856	0.58	112.9	2014-05-18	09:22:59
1410	50.31577	-4.08559	0.79	108.5	2014-05-18	09:23:00
1411	50.315769	-4.085579	0.78	101.8	2014-05-18	09:23:01
1412	50.315767	-4.085571	0.66	115.1	2014-05-18	09:23:02
1413	50.315764	-4.085562	0.67	112.9	2014-05-18	09:23:03
1414	50.315762	-4.085553	0.67	110.2	2014-05-18	09:23:04
1415	50.315761	-4.085544	0.64	100.2	2014-05-18	09:23:05
1416	50.315758	-4.085536	0.67	119.2	2014-05-18	09:23:06
1417	50.315756	-4.085527	0.69	113	2014-05-18	09:23:07
1418	50.315753	-4.085518	0.75	117.6	2014-05-18	09:23:08
1419	50.31575	-4.085511	0.57	119.3	2014-05-18	09:23:09
1420	50.315748	-4.0855	0.82	104.5	2014-05-18	09:23:10
1421	50.315746	-4.085491	0.66	112.6	2014-05-18	09:23:11
1422	50.315746	-4.085483	0.61	87.3	2014-05-18	09:23:12
1423	50.315744	-4.085471	0.83	103.6	2014-05-18	09:23:13
1424	50.315742	-4.085462	0.68	109.3	2014-05-18	09:23:14
1425	50.315741	-4.085454	0.58	106.6	2014-05-18	09:23:15
1426	50.31574	-4.085444	0.75	95.8	2014-05-18	09:23:16
1427	50.31574	-4.085435	0.61	96.1	2014-05-18	09:23:17
1428	50.315739	-4.085424	0.79	96.2	2014-05-18	09:23:18
1429	50.315738	-4.085416	0.62	96	2014-05-18	09:23:19
1430	50.315739	-4.085409	0.48	83.3	2014-05-18	09:23:20
1431	50.315737	-4.085401	0.58	108.8	2014-05-18	09:23:21
1432	50.315736	-4.085393	0.58	105.9	2014-05-18	09:23:22
1433	50.315736	-4.085386	0.56	84.3	2014-05-18	09:23:23
1434	50.315737	-4.08538	0.38	84.3	2014-05-18	09:23:24
1435	50.315736	-4.085372	0.55	97.7	2014-05-18	09:23:25
1436	50.315735	-4.085364	0.59	95.5	2014-05-18	09:23:26
1437	50.315735	-4.085356	0.62	96	2014-05-18	09:23:27
1438	50.315735	-4.085347	0.63	87.5	2014-05-18	09:23:28
1439	50.315734	-4.085336	0.75	99.3	2014-05-18	09:23:29
1440	50.315733	-4.085328	0.57	103.3	2014-05-18	09:23:30
1441	50.315731	-4.08532	0.64	103.4	2014-05-18	09:23:31
1442	50.315731	-4.085311	0.6	91.7	2014-05-18	09:23:32
1443	50.31573	-4.085302	0.66	99.1	2014-05-18	09:23:33
1444	50.315728	-4.085293	0.69	112	2014-05-18	09:23:34
1445	50.315725	-4.085283	0.77	115.1	2014-05-18	09:23:35
1446	50.315723	-4.085276	0.57	119.2	2014-05-18	09:23:36
1447	50.315719	-4.085266	0.82	120.1	2014-05-18	09:23:37
1448	50.315717	-4.085257	0.71	110	2014-05-18	09:23:38
1449	50.315716	-4.085246	0.8	94.7	2014-05-18	09:23:39
1450	50.315715	-4.085236	0.68	100.1	2014-05-18	09:23:40
1451	50.315715	-4.085228	0.56	95.8	2014-05-18	09:23:41
1452	50.315714	-4.085219	0.68	98.7	2014-05-18	09:23:42
1453	50.315712	-4.08521	0.66	104.6	2014-05-18	09:23:43
1454	50.315711	-4.085199	0.77	103.4	2014-05-18	09:23:44
1455	50.31571	-4.085189	0.7	93.8	2014-05-18	09:23:45
1456	50.315708	-4.085183	0.54	115.6	2014-05-18	09:23:46
1457	50.315707	-4.085174	0.61	103.3	2014-05-18	09:23:47
1458	50.315705	-4.085166	0.59	106.5	2014-05-18	09:23:48
1459	50.315704	-4.085156	0.73	100.4	2014-05-18	09:23:49
1460	50.315704	-4.085146	0.69	94.6	2014-05-18	09:23:50
1461	50.315702	-4.085137	0.69	101.8	2014-05-18	09:23:51
1462	50.315701	-4.085128	0.64	102.5	2014-05-18	09:23:52
1463	50.315699	-4.085118	0.72	106.6	2014-05-18	09:23:53
1464	50.315698	-4.08511	0.64	103.4	2014-05-18	09:23:54
1465	50.315695	-4.085099	0.83	110.5	2014-05-18	09:23:55
1466	50.315693	-4.08509	0.65	114.4	2014-05-18	09:23:56
1467	50.315691	-4.085082	0.61	112.4	2014-05-18	09:23:57
1468	50.315688	-4.085075	0.57	116.5	2014-05-18	09:23:58
1469	50.315688	-4.085067	0.58	90.9	2014-05-18	09:23:59
1470	50.315688	-4.085057	0.71	95.3	2014-05-18	09:24:00
1471	50.315686	-4.08505	0.56	105.6	2014-05-18	09:24:01
1472	50.315685	-4.085041	0.63	102	2014-05-18	09:24:02
1473	50.315684	-4.085033	0.6	105.4	2014-05-18	09:24:03
1474	50.315682	-4.085023	0.73	107.1	2014-05-18	09:24:04
1475	50.315681	-4.085013	0.75	98.6	2014-05-18	09:24:05
1476	50.315679	-4.085002	0.77	107	2014-05-18	09:24:06
1477	50.315677	-4.084993	0.69	111.4	2014-05-18	09:24:07
1478	50.315674	-4.084985	0.68	116.2	2014-05-18	09:24:08
1479	50.315672	-4.084978	0.54	120.2	2014-05-18	09:24:09
1480	50.315669	-4.084969	0.7	110.3	2014-05-18	09:24:10
1481	50.315665	-4.084961	0.74	132.6	2014-05-18	09:24:11
1482	50.31566	-4.084952	0.83	126.5	2014-05-18	09:24:12
1483	50.315656	-4.084943	0.78	124.9	2014-05-18	09:24:13
1484	50.315654	-4.084935	0.59	114.4	2014-05-18	09:24:14
1485	50.315653	-4.084926	0.7	102.4	2014-05-18	09:24:15
1486	50.315652	-4.084917	0.65	98.3	2014-05-18	09:24:16
1487	50.315651	-4.084908	0.61	97.8	2014-05-18	09:24:17
1488	50.31565	-4.0849	0.63	103.8	2014-05-18	09:24:18
1489	50.315648	-4.08489	0.71	103.7	2014-05-18	09:24:19
1490	50.315646	-4.084881	0.7	111	2014-05-18	09:24:20
1491	50.315644	-4.084873	0.58	116.8	2014-05-18	09:24:21
1492	50.315641	-4.084865	0.68	120.6	2014-05-18	09:24:22
1493	50.315638	-4.084855	0.79	108.7	2014-05-18	09:24:23
1494	50.315637	-4.084845	0.74	104.5	2014-05-18	09:24:24
1495	50.315636	-4.084835	0.71	96.8	2014-05-18	09:24:25
1496	50.315636	-4.084822	0.89	89.4	2014-05-18	09:24:26
1497	50.315636	-4.084813	0.62	92.6	2014-05-18	09:24:27
1498	50.315635	-4.084805	0.58	97.4	2014-05-18	09:24:28
1499	50.315634	-4.084798	0.54	107.1	2014-05-18	09:24:29
1500	50.315634	-4.08479	0.6	92.7	2014-05-18	09:24:30
1501	50.315632	-4.084781	0.63	106.4	2014-05-18	09:24:31
1502	50.31563	-4.084771	0.75	102.3	2014-05-18	09:24:32
1503	50.315631	-4.08476	0.74	83.4	2014-05-18	09:24:33
1504	50.31563	-4.084751	0.68	100.3	2014-05-18	09:24:34
1505	50.315629	-4.084741	0.72	98.9	2014-05-18	09:24:35
1506	50.315628	-4.084732	0.65	97.4	2014-05-18	09:24:36
1507	50.315627	-4.084723	0.62	102.3	2014-05-18	09:24:37
1508	50.315625	-4.084715	0.66	116.8	2014-05-18	09:24:38
1509	50.315624	-4.084703	0.86	96.2	2014-05-18	09:24:39
1510	50.315622	-4.084693	0.71	104.5	2014-05-18	09:24:40
1511	50.31562	-4.084683	0.79	107.9	2014-05-18	09:24:41
1512	50.315619	-4.084671	0.83	98.5	2014-05-18	09:24:42
1513	50.315617	-4.084662	0.68	110.8	2014-05-18	09:24:43
1514	50.315617	-4.084654	0.61	90.8	2014-05-18	09:24:44
1515	50.315615	-4.084648	0.45	105.8	2014-05-18	09:24:45
1516	50.315614	-4.08464	0.55	103.9	2014-05-18	09:24:46
1517	50.315613	-4.084634	0.5	106.3	2014-05-18	09:24:47
1518	50.315613	-4.084625	0.63	88.3	2014-05-18	09:24:48
1519	50.315613	-4.084617	0.58	89.1	2014-05-18	09:24:49
1520	50.315614	-4.084609	0.52	85.9	2014-05-18	09:24:50
1521	50.315613	-4.084602	0.51	97.3	2014-05-18	09:24:51
1522	50.315612	-4.084593	0.69	98.5	2014-05-18	09:24:52
1523	50.315611	-4.084584	0.61	102.4	2014-05-18	09:24:53
1524	50.315609	-4.084577	0.57	111.1	2014-05-18	09:24:54
1525	50.315607	-4.084568	0.63	108.2	2014-05-18	09:24:55
1526	50.315607	-4.084559	0.63	90.9	2014-05-18	09:24:56
1527	50.315606	-4.084551	0.61	98.6	2014-05-18	09:24:57
1528	50.315605	-4.084542	0.63	104.5	2014-05-18	09:24:58
1529	50.315602	-4.084533	0.73	115	2014-05-18	09:24:59
1530	50.3156	-4.084525	0.63	115.3	2014-05-18	09:25:00
1531	50.315598	-4.084519	0.49	118.5	2014-05-18	09:25:01
1532	50.315596	-4.08451	0.64	107	2014-05-18	09:25:02
1533	50.315594	-4.084503	0.61	116.5	2014-05-18	09:25:03
1534	50.315591	-4.084494	0.65	116.4	2014-05-18	09:25:04
1535	50.315588	-4.084488	0.56	122.1	2014-05-18	09:25:05
1536	50.315586	-4.084481	0.52	120.3	2014-05-18	09:25:06
1537	50.315583	-4.084475	0.57	125.1	2014-05-18	09:25:07
1538	50.315581	-4.084468	0.56	114.5	2014-05-18	09:25:08
1539	50.315579	-4.084459	0.64	110.4	2014-05-18	09:25:09
1540	50.315577	-4.084452	0.57	110.1	2014-05-18	09:25:10
1541	50.315575	-4.084444	0.57	110.3	2014-05-18	09:25:11
1542	50.315574	-4.084437	0.54	111.1	2014-05-18	09:25:12
1543	50.315572	-4.08443	0.52	110.8	2014-05-18	09:25:13
1544	50.315571	-4.084423	0.56	105.4	2014-05-18	09:25:14
1545	50.315569	-4.084415	0.56	114.5	2014-05-18	09:25:15
1546	50.315569	-4.084408	0.5	90	2014-05-18	09:25:16
1547	50.315569	-4.084402	0.43	86.3	2014-05-18	09:25:17
1548	50.315569	-4.084396	0.47	91.1	2014-05-18	09:25:18
1549	50.315568	-4.08439	0.43	96.2	2014-05-18	09:25:19
1550	50.315568	-4.084382	0.55	91	2014-05-18	09:25:20
1551	50.315569	-4.084376	0.45	80.5	2014-05-18	09:25:21
1552	50.315569	-4.084374	0.12	75.6	2014-05-18	09:25:22
1553	50.31557	-4.084369	0.36	75.3	2014-05-18	09:25:23
1554	50.31557	-4.084363	0.44	87.5	2014-05-18	09:25:24
1555	50.315569	-4.084357	0.4	103.4	2014-05-18	09:25:25
1556	50.315571	-4.084349	0.61	74.1	2014-05-18	09:25:26
1557	50.31557	-4.084343	0.43	101.2	2014-05-18	09:25:27
1558	50.315569	-4.084336	0.55	103.8	2014-05-18	09:25:28
1559	50.315569	-4.084328	0.54	83	2014-05-18	09:25:29
1560	50.315569	-4.084321	0.5	95.3	2014-05-18	09:25:30
1561	50.315569	-4.084314	0.52	93.1	2014-05-18	09:25:31
1562	50.315568	-4.084308	0.42	98.9	2014-05-18	09:25:32
1563	50.315569	-4.084301	0.5	76.9	2014-05-18	09:25:33
1564	50.315571	-4.084292	0.65	69.8	2014-05-18	09:25:34
1565	50.315575	-4.084286	0.58	47.9	2014-05-18	09:25:35
1566	50.315581	-4.084281	0.77	29.2	2014-05-18	09:25:36
1567	50.315588	-4.084274	0.97	31.4	2014-05-18	09:25:37
1568	50.315596	-4.084264	1.12	40	2014-05-18	09:25:38
1569	50.315604	-4.084255	1.04	35.9	2014-05-18	09:25:39
1570	50.31561	-4.08425	0.79	29.7	2014-05-18	09:25:40
1571	50.315619	-4.084243	1.12	24.6	2014-05-18	09:25:41
1572	50.315628	-4.084237	1.1	23.1	2014-05-18	09:25:42
1573	50.315636	-4.084231	0.99	24.4	2014-05-18	09:25:43
1574	50.315645	-4.084225	1.13	22.6	2014-05-18	09:25:44
1575	50.315655	-4.084221	1.16	15.5	2014-05-18	09:25:45
1576	50.315664	-4.084217	1.02	17.7	2014-05-18	09:25:46
1577	50.315674	-4.084212	1.12	17.7	2014-05-18	09:25:47
1578	50.315684	-4.084207	1.18	16.2	2014-05-18	09:25:48
1579	50.315694	-4.084206	1.08	5.4	2014-05-18	09:25:49
1580	50.315703	-4.084203	1.05	11.5	2014-05-18	09:25:50
1581	50.315713	-4.084199	1.16	11.8	2014-05-18	09:25:51
1582	50.315724	-4.084196	1.22	11.3	2014-05-18	09:25:52
1583	50.315733	-4.084195	1.01	3.7	2014-05-18	09:25:53
1584	50.315742	-4.0842	1.06	340.3	2014-05-18	09:25:54
1585	50.31575	-4.084209	1.12	323.9	2014-05-18	09:25:55
1586	50.315757	-4.084222	1.22	314.3	2014-05-18	09:25:56
1587	50.315765	-4.084234	1.18	312.3	2014-05-18	09:25:57
1588	50.315771	-4.084248	1.26	307.3	2014-05-18	09:25:58
1589	50.315777	-4.084264	1.31	300.3	2014-05-18	09:25:59
1590	50.315783	-4.084281	1.33	296.1	2014-05-18	09:26:00
1591	50.315787	-4.0843	1.43	291.9	2014-05-18	09:26:01
1592	50.315793	-4.084319	1.48	293.9	2014-05-18	09:26:02
1593	50.315798	-4.084335	1.31	295.4	2014-05-18	09:26:03
1594	50.315804	-4.084351	1.34	299.7	2014-05-18	09:26:04
1595	50.315809	-4.08437	1.44	294.6	2014-05-18	09:26:05
1596	50.315813	-4.084388	1.35	288.6	2014-05-18	09:26:06
1597	50.315817	-4.084405	1.28	288.2	2014-05-18	09:26:07
1598	50.31582	-4.084422	1.26	286	2014-05-18	09:26:08
1599	50.315822	-4.084438	1.14	281.4	2014-05-18	09:26:09
1600	50.315825	-4.084454	1.19	285.4	2014-05-18	09:26:10
1601	50.315828	-4.084471	1.29	287.3	2014-05-18	09:26:11
1602	50.315831	-4.084488	1.27	285.3	2014-05-18	09:26:12
1603	50.315836	-4.084506	1.39	291.7	2014-05-18	09:26:13
1604	50.315842	-4.084522	1.27	301.6	2014-05-18	09:26:14
1605	50.315847	-4.084537	1.24	300.4	2014-05-18	09:26:15
1606	50.315852	-4.084552	1.25	296.7	2014-05-18	09:26:16
1607	50.315857	-4.084568	1.24	295	2014-05-18	09:26:17
1608	50.315861	-4.084583	1.2	294.4	2014-05-18	09:26:18
1609	50.315866	-4.084601	1.36	293.5	2014-05-18	09:26:19
1610	50.315872	-4.084617	1.29	299.9	2014-05-18	09:26:20
1611	50.315877	-4.084632	1.2	294.8	2014-05-18	09:26:21
1612	50.315881	-4.084645	1.07	299.8	2014-05-18	09:26:22
1613	50.315886	-4.084659	1.11	299.1	2014-05-18	09:26:23
1614	50.315891	-4.084675	1.32	296.5	2014-05-18	09:26:24
1615	50.315896	-4.08469	1.11	293.8	2014-05-18	09:26:25
1616	50.3159	-4.084703	1.09	294.4	2014-05-18	09:26:26
1617	50.315904	-4.084717	1.09	295.9	2014-05-18	09:26:27
1618	50.315907	-4.08473	1	291.3	2014-05-18	09:26:28
1619	50.315912	-4.084745	1.14	296.7	2014-05-18	09:26:29
1620	50.315916	-4.084758	1.08	296.3	2014-05-18	09:26:30
1621	50.31592	-4.084771	0.99	293.4	2014-05-18	09:26:31
1622	50.315923	-4.084785	1.04	291	2014-05-18	09:26:32
1623	50.315927	-4.084799	1.09	293.8	2014-05-18	09:26:33
1624	50.31593	-4.084811	0.92	291.5	2014-05-18	09:26:34
1625	50.315933	-4.084823	0.95	289	2014-05-18	09:26:35
1626	50.315935	-4.084836	0.94	289	2014-05-18	09:26:36
1627	50.31594	-4.084849	1.04	298.5	2014-05-18	09:26:37
1628	50.315943	-4.084863	1.09	289.6	2014-05-18	09:26:38
1629	50.315947	-4.084877	1.05	293.5	2014-05-18	09:26:39
1630	50.315951	-4.08489	1.03	296.5	2014-05-18	09:26:40
1631	50.315956	-4.0849	0.96	306.3	2014-05-18	09:26:41
1632	50.315959	-4.084913	0.95	291.3	2014-05-18	09:26:42
1633	50.315962	-4.084926	1	290.7	2014-05-18	09:26:43
1634	50.315965	-4.08494	1.03	286.9	2014-05-18	09:26:44
1635	50.315968	-4.084954	1.03	289.7	2014-05-18	09:26:45
1636	50.315973	-4.084966	1.04	300.8	2014-05-18	09:26:46
1637	50.315977	-4.084978	1.01	299.4	2014-05-18	09:26:47
1638	50.315982	-4.084991	1.04	301.4	2014-05-18	09:26:48
1639	50.315987	-4.085003	1.03	304	2014-05-18	09:26:49
1640	50.31599	-4.085015	0.93	286.9	2014-05-18	09:26:50
1641	50.315993	-4.085029	0.98	287.8	2014-05-18	09:26:51
1642	50.315994	-4.085042	0.98	279.2	2014-05-18	09:26:52
1643	50.315995	-4.085056	1.02	279.5	2014-05-18	09:26:53
1644	50.315997	-4.085069	0.93	280.4	2014-05-18	09:26:54
1645	50.315998	-4.085083	0.98	278.8	2014-05-18	09:26:55
1646	50.315999	-4.085095	0.85	278.8	2014-05-18	09:26:56
1647	50.316002	-4.085107	0.9	288.1	2014-05-18	09:26:57
1648	50.316006	-4.08512	1.03	295.9	2014-05-18	09:26:58
1649	50.316009	-4.085136	1.2	286.7	2014-05-18	09:26:59
1650	50.316012	-4.085152	1.15	283.7	2014-05-18	09:27:00
1651	50.316014	-4.085166	1.08	286.6	2014-05-18	09:27:01
1652	50.316018	-4.085182	1.19	288.8	2014-05-18	09:27:02
1653	50.316021	-4.085199	1.24	288.4	2014-05-18	09:27:03
1654	50.316024	-4.085215	1.23	286.8	2014-05-18	09:27:04
1655	50.316028	-4.08523	1.17	292	2014-05-18	09:27:05
1656	50.316033	-4.085246	1.22	295.8	2014-05-18	09:27:06
1657	50.316037	-4.085262	1.19	291.1	2014-05-18	09:27:07
1658	50.316041	-4.085277	1.16	291.7	2014-05-18	09:27:08
1659	50.316045	-4.085293	1.23	289.5	2014-05-18	09:27:09
1660	50.316048	-4.085308	1.14	288.6	2014-05-18	09:27:10
1661	50.316051	-4.085323	1.1	291.4	2014-05-18	09:27:11
1662	50.316055	-4.085338	1.14	290.7	2014-05-18	09:27:12
1663	50.316058	-4.085354	1.16	284.4	2014-05-18	09:27:13
1664	50.316061	-4.08537	1.21	288.4	2014-05-18	09:27:14
1665	50.316066	-4.085386	1.26	295.4	2014-05-18	09:27:15
1666	50.316071	-4.085402	1.26	295.8	2014-05-18	09:27:16
1667	50.316076	-4.085417	1.24	297.8	2014-05-18	09:27:17
1668	50.31608	-4.085432	1.16	293.6	2014-05-18	09:27:18
1669	50.316084	-4.085448	1.23	291.3	2014-05-18	09:27:19
1670	50.316087	-4.085466	1.28	285.2	2014-05-18	09:27:20
1671	50.316093	-4.085482	1.26	297.3	2014-05-18	09:27:21
1672	50.316096	-4.085496	1.12	293.1	2014-05-18	09:27:22
1673	50.3161	-4.08551	1.04	293.2	2014-05-18	09:27:23
1674	50.316104	-4.085524	1.12	290.9	2014-05-18	09:27:24
1675	50.316107	-4.085539	1.13	291.3	2014-05-18	09:27:25
1676	50.316112	-4.085555	1.19	294	2014-05-18	09:27:26
1677	50.316114	-4.085571	1.21	283.4	2014-05-18	09:27:27
1678	50.316117	-4.085587	1.19	283.1	2014-05-18	09:27:28
1679	50.31612	-4.085603	1.16	290.7	2014-05-18	09:27:29
1680	50.316123	-4.085618	1.1	282.7	2014-05-18	09:27:30
1681	50.316125	-4.085632	1.06	284.8	2014-05-18	09:27:31
1682	50.316129	-4.085646	1.06	293.4	2014-05-18	09:27:32
1683	50.316133	-4.08566	1.1	293.5	2014-05-18	09:27:33
1684	50.316137	-4.085673	1.05	295.3	2014-05-18	09:27:34
1685	50.316142	-4.085688	1.21	299	2014-05-18	09:27:35
1686	50.316146	-4.085704	1.22	291	2014-05-18	09:27:36
1687	50.31615	-4.08572	1.22	289.7	2014-05-18	09:27:37
1688	50.316154	-4.085735	1.18	294.9	2014-05-18	09:27:38
1689	50.316159	-4.08575	1.2	297.3	2014-05-18	09:27:39
1690	50.316163	-4.085764	1.1	295	2014-05-18	09:27:40
1691	50.316167	-4.085778	1.04	294.8	2014-05-18	09:27:41
1692	50.316171	-4.08579	0.96	293.4	2014-05-18	09:27:42
1693	50.316174	-4.085802	0.96	294.8	2014-05-18	09:27:43
1694	50.316178	-4.085813	0.86	297.2	2014-05-18	09:27:44
1695	50.316181	-4.085826	0.98	291.2	2014-05-18	09:27:45
1696	50.316185	-4.08584	1.05	292.9	2014-05-18	09:27:46
1697	50.316189	-4.085855	1.2	295.8	2014-05-18	09:27:47
1698	50.316194	-4.085869	1.14	294.7	2014-05-18	09:27:48
1699	50.316198	-4.085884	1.12	295.1	2014-05-18	09:27:49
1700	50.316202	-4.085899	1.21	294.2	2014-05-18	09:27:50
1701	50.316208	-4.085914	1.21	302.1	2014-05-18	09:27:51
1702	50.316213	-4.085926	1.06	304.3	2014-05-18	09:27:52
1703	50.316219	-4.08594	1.14	300.1	2014-05-18	09:27:53
1704	50.316222	-4.085954	1.12	291	2014-05-18	09:27:54
1705	50.316226	-4.08597	1.17	290.5	2014-05-18	09:27:55
1706	50.316229	-4.085985	1.15	288.5	2014-05-18	09:27:56
1707	50.316233	-4.086002	1.26	292.7	2014-05-18	09:27:57
1708	50.316238	-4.086016	1.11	295.4	2014-05-18	09:27:58
1709	50.316242	-4.086032	1.27	291.5	2014-05-18	09:27:59
1710	50.316245	-4.086047	1.1	290.8	2014-05-18	09:28:00
1711	50.316249	-4.086063	1.21	286.6	2014-05-18	09:28:01
1712	50.316252	-4.086081	1.32	284.3	2014-05-18	09:28:02
1713	50.316255	-4.086097	1.18	286.5	2014-05-18	09:28:03
1714	50.316257	-4.086113	1.15	284.6	2014-05-18	09:28:04
1715	50.316261	-4.086128	1.16	293.3	2014-05-18	09:28:05
1716	50.316265	-4.086143	1.15	292.9	2014-05-18	09:28:06
1717	50.31627	-4.086158	1.27	297.1	2014-05-18	09:28:07
1718	50.316275	-4.086175	1.31	294.8	2014-05-18	09:28:08
1719	50.31628	-4.086191	1.24	295.8	2014-05-18	09:28:09
1720	50.316284	-4.086206	1.14	290.1	2014-05-18	09:28:10
1721	50.316287	-4.086222	1.19	285.5	2014-05-18	09:28:11
1722	50.31629	-4.086238	1.16	286.4	2014-05-18	09:28:12
1723	50.316293	-4.086254	1.25	288.7	2014-05-18	09:28:13
1724	50.316296	-4.086271	1.25	286.4	2014-05-18	09:28:14
1725	50.316301	-4.086286	1.15	294	2014-05-18	09:28:15
1726	50.316307	-4.0863	1.24	304.5	2014-05-18	09:28:16
1727	50.316311	-4.086314	1.09	298	2014-05-18	09:28:17
1728	50.316316	-4.086329	1.14	293.6	2014-05-18	09:28:18
1729	50.31632	-4.086342	1.1	297.3	2014-05-18	09:28:19
1730	50.316323	-4.086355	0.95	293.2	2014-05-18	09:28:20
1731	50.316327	-4.086369	1.11	290.7	2014-05-18	09:28:21
1732	50.31633	-4.086384	1.12	288.9	2014-05-18	09:28:22
1733	50.316333	-4.086397	1	290.1	2014-05-18	09:28:23
1734	50.316338	-4.086411	1.13	298.1	2014-05-18	09:28:24
1735	50.316344	-4.086425	1.18	302	2014-05-18	09:28:25
1736	50.316348	-4.086437	1	302	2014-05-18	09:28:26
1737	50.316353	-4.086451	1.12	297.7	2014-05-18	09:28:27
1738	50.316358	-4.086465	1.1	296.3	2014-05-18	09:28:28
1739	50.316362	-4.086479	1.09	295.4	2014-05-18	09:28:29
1740	50.316366	-4.086493	1.13	297.4	2014-05-18	09:28:30
1741	50.316371	-4.086508	1.14	294.2	2014-05-18	09:28:31
1742	50.316375	-4.08652	1.01	301.2	2014-05-18	09:28:32
1743	50.31638	-4.086533	1.08	298.4	2014-05-18	09:28:33
1744	50.316384	-4.086547	1.04	294.9	2014-05-18	09:28:34
1745	50.316389	-4.08656	1.06	299.6	2014-05-18	09:28:35
1746	50.316392	-4.086572	0.99	294.4	2014-05-18	09:28:36
1747	50.316396	-4.086584	0.95	295.7	2014-05-18	09:28:37
1748	50.3164	-4.086598	1.04	295	2014-05-18	09:28:38
1749	50.316403	-4.08661	0.95	293.1	2014-05-18	09:28:39
1750	50.316407	-4.086622	0.98	294.8	2014-05-18	09:28:40
1751	50.316412	-4.086634	1.03	305.6	2014-05-18	09:28:41
1752	50.316417	-4.086645	0.89	303.1	2014-05-18	09:28:42
1753	50.316422	-4.086657	1.06	303.7	2014-05-18	09:28:43
1754	50.316427	-4.086671	1.13	301.3	2014-05-18	09:28:44
1755	50.31643	-4.086684	1.01	288.9	2014-05-18	09:28:45
1756	50.316434	-4.086698	1.06	293.4	2014-05-18	09:28:46
1757	50.316437	-4.086712	1.05	288.1	2014-05-18	09:28:47
1758	50.316441	-4.086724	0.99	296.9	2014-05-18	09:28:48
1759	50.316445	-4.086739	1.13	293.8	2014-05-18	09:28:49
1760	50.31645	-4.086752	1.1	301.9	2014-05-18	09:28:50
1761	50.316455	-4.086764	1.02	303.3	2014-05-18	09:28:51
1762	50.316459	-4.086775	0.94	297.9	2014-05-18	09:28:52
1763	50.316464	-4.086788	1.09	302.5	2014-05-18	09:28:53
1764	50.316468	-4.086803	1.09	292.1	2014-05-18	09:28:54
1765	50.316472	-4.086816	1.03	294.5	2014-05-18	09:28:55
1766	50.316475	-4.086829	1.02	291.4	2014-05-18	09:28:56
1767	50.316479	-4.086843	1.07	292.7	2014-05-18	09:28:57
1768	50.316483	-4.086857	1.07	297	2014-05-18	09:28:58
1769	50.316489	-4.086869	1.08	302.4	2014-05-18	09:28:59
1770	50.316493	-4.086882	1.02	300.4	2014-05-18	09:29:00
1771	50.316498	-4.086893	0.96	305.9	2014-05-18	09:29:01
1772	50.316503	-4.086905	1	299.8	2014-05-18	09:29:02
1773	50.316508	-4.086918	1.13	303.4	2014-05-18	09:29:03
1774	50.316514	-4.086929	1.02	312.9	2014-05-18	09:29:04
1775	50.316521	-4.086938	1	319.3	2014-05-18	09:29:05
1776	50.316529	-4.086946	1.06	326.9	2014-05-18	09:29:06
1777	50.316537	-4.086951	0.94	335.2	2014-05-18	09:29:07
1778	50.316544	-4.086956	0.84	339.2	2014-05-18	09:29:08
1779	50.316553	-4.086959	1.01	347.1	2014-05-18	09:29:09
1780	50.31656	-4.086961	0.87	347.7	2014-05-18	09:29:10
1781	50.316568	-4.086963	0.85	354.4	2014-05-18	09:29:11
1782	50.316576	-4.086963	0.84	356.8	2014-05-18	09:29:12
1783	50.316582	-4.086965	0.74	350.2	2014-05-18	09:29:13
1784	50.31659	-4.086964	0.87	6.3	2014-05-18	09:29:14
1785	50.316598	-4.08696	0.89	15.5	2014-05-18	09:29:15
1786	50.316606	-4.086961	0.92	358.9	2014-05-18	09:29:16
1787	50.316614	-4.086961	0.85	356.4	2014-05-18	09:29:17
1788	50.316621	-4.08696	0.89	6.1	2014-05-18	09:29:18
1789	50.316629	-4.086961	0.88	355.7	2014-05-18	09:29:19
1790	50.316638	-4.08696	0.93	3	2014-05-18	09:29:20
1791	50.316645	-4.086959	0.78	7.4	2014-05-18	09:29:21
1792	50.316652	-4.08696	0.78	351.3	2014-05-18	09:29:22
1793	50.316659	-4.08696	0.82	1.6	2014-05-18	09:29:23
1794	50.316666	-4.086959	0.82	4.2	2014-05-18	09:29:24
1795	50.316673	-4.086958	0.79	6.5	2014-05-18	09:29:25
1796	50.316681	-4.086956	0.85	11.3	2014-05-18	09:29:26
1797	50.316689	-4.086955	0.91	3.8	2014-05-18	09:29:27
1798	50.316697	-4.086953	0.94	9.2	2014-05-18	09:29:28
1799	50.316706	-4.086952	0.95	2.9	2014-05-18	09:29:29
1800	50.316714	-4.086951	0.96	5.3	2014-05-18	09:29:30
1801	50.316723	-4.08695	0.95	2.5	2014-05-18	09:29:31
1802	50.316731	-4.086949	0.86	6.3	2014-05-18	09:29:32
1803	50.316738	-4.086947	0.83	7.4	2014-05-18	09:29:33
1804	50.316746	-4.086942	0.94	21.5	2014-05-18	09:29:34
1805	50.316754	-4.08694	0.92	12.4	2014-05-18	09:29:35
1806	50.316764	-4.086937	1.08	9.5	2014-05-18	09:29:36
1807	50.316772	-4.086934	0.96	13.3	2014-05-18	09:29:37
1808	50.31678	-4.086932	0.94	10.6	2014-05-18	09:29:38
1809	50.316787	-4.086926	0.86	26.2	2014-05-18	09:29:39
1810	50.316796	-4.08692	1.08	24.2	2014-05-18	09:29:40
1811	50.316804	-4.086916	0.95	16.9	2014-05-18	09:29:41
1812	50.316811	-4.086911	0.88	27	2014-05-18	09:29:42
1813	50.316816	-4.086902	0.78	49.5	2014-05-18	09:29:43
1814	50.31682	-4.086894	0.75	54.5	2014-05-18	09:29:44
1815	50.316823	-4.086885	0.69	61.1	2014-05-18	09:29:45
1816	50.316823	-4.086875	0.74	82.7	2014-05-18	09:29:46
1817	50.316824	-4.086865	0.68	84.6	2014-05-18	09:29:47
1818	50.316825	-4.086855	0.71	84.7	2014-05-18	09:29:48
1819	50.316824	-4.086847	0.61	97	2014-05-18	09:29:49
1820	50.316823	-4.086838	0.62	96.9	2014-05-18	09:29:50
1821	50.316821	-4.086828	0.72	107.3	2014-05-18	09:29:51
1822	50.31682	-4.086818	0.74	101.6	2014-05-18	09:29:52
1823	50.316819	-4.086807	0.77	100.5	2014-05-18	09:29:53
1824	50.316816	-4.086797	0.82	115.4	2014-05-18	09:29:54
1825	50.316812	-4.086788	0.72	121	2014-05-18	09:29:55
1826	50.31681	-4.086777	0.88	108.6	2014-05-18	09:29:56
1827	50.316808	-4.086765	0.87	101.2	2014-05-18	09:29:57
1828	50.316808	-4.086754	0.78	92.7	2014-05-18	09:29:58
1829	50.316808	-4.086742	0.85	88.1	2014-05-18	09:29:59
1830	50.316807	-4.086732	0.69	103.3	2014-05-18	09:30:00
1831	50.316805	-4.086723	0.7	110.3	2014-05-18	09:30:01
1832	50.316802	-4.086712	0.8	110.6	2014-05-18	09:30:02
1833	50.316799	-4.086702	0.85	116.7	2014-05-18	09:30:03
1834	50.316797	-4.08669	0.84	105.5	2014-05-18	09:30:04
1835	50.316795	-4.086679	0.83	103.7	2014-05-18	09:30:05
1836	50.316795	-4.086669	0.73	91.5	2014-05-18	09:30:06
1837	50.316793	-4.086657	0.88	102.1	2014-05-18	09:30:07
1838	50.316791	-4.086646	0.8	103.6	2014-05-18	09:30:08
1839	50.31679	-4.086633	0.94	100.9	2014-05-18	09:30:09
1840	50.316788	-4.086621	0.82	102.4	2014-05-18	09:30:10
1841	50.316786	-4.086611	0.78	106	2014-05-18	09:30:11
1842	50.316784	-4.0866	0.81	104	2014-05-18	09:30:12
1843	50.316783	-4.086589	0.77	105.5	2014-05-18	09:30:13
1844	50.31678	-4.086578	0.84	111.5	2014-05-18	09:30:14
1845	50.316778	-4.086567	0.87	106.8	2014-05-18	09:30:15
1846	50.316774	-4.086555	0.94	117.9	2014-05-18	09:30:16
1847	50.316771	-4.086543	0.93	112	2014-05-18	09:30:17
1848	50.316768	-4.086532	0.84	112.8	2014-05-18	09:30:18
1849	50.316766	-4.08652	0.91	103.7	2014-05-18	09:30:19
1850	50.316764	-4.086508	0.84	101.6	2014-05-18	09:30:20
1851	50.316762	-4.086496	0.87	104.9	2014-05-18	09:30:21
1852	50.316761	-4.086485	0.82	99.1	2014-05-18	09:30:22
1853	50.316759	-4.086474	0.83	108.3	2014-05-18	09:30:23
1854	50.316756	-4.086463	0.81	109.5	2014-05-18	09:30:24
1855	50.316754	-4.086452	0.84	108.9	2014-05-18	09:30:25
1856	50.316752	-4.086439	0.9	100.8	2014-05-18	09:30:26
1857	50.316749	-4.086427	0.96	109.9	2014-05-18	09:30:27
1858	50.316746	-4.086413	1.02	109.7	2014-05-18	09:30:28
1859	50.316744	-4.086403	0.75	111.2	2014-05-18	09:30:29
1860	50.316742	-4.086395	0.63	113.8	2014-05-18	09:30:30
1861	50.316739	-4.086387	0.68	113.6	2014-05-18	09:30:31
1862	50.316736	-4.08638	0.57	121.4	2014-05-18	09:30:32
1863	50.316735	-4.08637	0.73	102.6	2014-05-18	09:30:33
1864	50.316734	-4.086361	0.63	97.8	2014-05-18	09:30:34
1865	50.316735	-4.086353	0.59	82.7	2014-05-18	09:30:35
1866	50.316735	-4.086344	0.62	91.7	2014-05-18	09:30:36
1867	50.316733	-4.086336	0.61	109.5	2014-05-18	09:30:37
1868	50.316732	-4.086328	0.58	104.9	2014-05-18	09:30:38
1869	50.316729	-4.086323	0.44	126.2	2014-05-18	09:30:39
1870	50.316727	-4.086317	0.51	117.2	2014-05-18	09:30:40
1871	50.316727	-4.086308	0.62	95.2	2014-05-18	09:30:41
1872	50.316725	-4.086301	0.56	111.4	2014-05-18	09:30:42
1873	50.316725	-4.086292	0.62	86.6	2014-05-18	09:30:43
1874	50.316724	-4.086283	0.65	104.2	2014-05-18	09:30:44
1875	50.316722	-4.086275	0.65	111.2	2014-05-18	09:30:45
1876	50.316721	-4.086267	0.56	96.6	2014-05-18	09:30:46
1877	50.316719	-4.086261	0.43	116.1	2014-05-18	09:30:47
1878	50.316717	-4.086254	0.58	111.6	2014-05-18	09:30:48
1879	50.316715	-4.086246	0.63	113.5	2014-05-18	09:30:49
1880	50.316713	-4.086237	0.63	107.3	2014-05-18	09:30:50
1881	50.316712	-4.086232	0.43	112.7	2014-05-18	09:30:51
1882	50.316709	-4.086224	0.64	119.6	2014-05-18	09:30:52
1883	50.316707	-4.086216	0.6	113.9	2014-05-18	09:30:53
1884	50.316704	-4.086208	0.66	118.1	2014-05-18	09:30:54
1885	50.316702	-4.086197	0.77	104.7	2014-05-18	09:30:55
1886	50.316701	-4.086188	0.67	100.4	2014-05-18	09:30:56
1887	50.316699	-4.08618	0.59	111.4	2014-05-18	09:30:57
1888	50.316697	-4.086173	0.56	113.6	2014-05-18	09:30:58
1889	50.316694	-4.086165	0.7	125.7	2014-05-18	09:30:59
1890	50.316692	-4.086155	0.73	104.8	2014-05-18	09:31:00
1891	50.316691	-4.086147	0.59	104.7	2014-05-18	09:31:01
1892	50.31669	-4.086138	0.68	95.5	2014-05-18	09:31:02
1893	50.316689	-4.086126	0.82	101.8	2014-05-18	09:31:03
1894	50.316686	-4.086117	0.73	110.2	2014-05-18	09:31:04
1895	50.316685	-4.086107	0.67	102.1	2014-05-18	09:31:05
1896	50.316682	-4.0861	0.67	122.1	2014-05-18	09:31:06
1897	50.316679	-4.08609	0.74	113	2014-05-18	09:31:07
1898	50.316677	-4.08608	0.76	104.9	2014-05-18	09:31:08
1899	50.316676	-4.08607	0.7	107.8	2014-05-18	09:31:09
1900	50.316675	-4.086059	0.81	97.3	2014-05-18	09:31:10
1901	50.316673	-4.086049	0.75	102.3	2014-05-18	09:31:11
1902	50.316672	-4.086036	0.9	98.3	2014-05-18	09:31:12
1903	50.316672	-4.086026	0.7	94.7	2014-05-18	09:31:13
1904	50.31667	-4.086017	0.69	103.2	2014-05-18	09:31:14
1905	50.316667	-4.086008	0.7	119.6	2014-05-18	09:31:15
1906	50.316667	-4.085998	0.75	93.6	2014-05-18	09:31:16
1907	50.316666	-4.085989	0.66	96.5	2014-05-18	09:31:17
1908	50.316665	-4.085979	0.7	98.4	2014-05-18	09:31:18
1909	50.316663	-4.085971	0.62	112.2	2014-05-18	09:31:19
1910	50.31666	-4.085963	0.61	119.1	2014-05-18	09:31:20
1911	50.316658	-4.085956	0.59	119.2	2014-05-18	09:31:21
1912	50.316656	-4.085949	0.55	108.8	2014-05-18	09:31:22
1913	50.316655	-4.08594	0.61	98.8	2014-05-18	09:31:23
1914	50.316655	-4.085932	0.62	96.1	2014-05-18	09:31:24
1915	50.316653	-4.085923	0.6	106.4	2014-05-18	09:31:25
1916	50.31665	-4.085915	0.69	116.6	2014-05-18	09:31:26
1917	50.316648	-4.085908	0.54	118.7	2014-05-18	09:31:27
1918	50.316646	-4.085899	0.72	108.8	2014-05-18	09:31:28
1919	50.316644	-4.085891	0.53	110.5	2014-05-18	09:31:29
1920	50.316644	-4.085882	0.68	96.3	2014-05-18	09:31:30
1921	50.316642	-4.085875	0.56	109.4	2014-05-18	09:31:31
1922	50.31664	-4.085866	0.63	109	2014-05-18	09:31:32
1923	50.316638	-4.085858	0.63	107.3	2014-05-18	09:31:33
1924	50.316638	-4.085849	0.63	93.3	2014-05-18	09:31:34
1925	50.316636	-4.085839	0.71	109.1	2014-05-18	09:31:35
1926	50.316634	-4.08583	0.69	112.1	2014-05-18	09:31:36
1927	50.316632	-4.085823	0.54	108	2014-05-18	09:31:37
1928	50.316631	-4.085815	0.6	105.3	2014-05-18	09:31:38
1929	50.316629	-4.085805	0.71	106.8	2014-05-18	09:31:39
1930	50.316627	-4.085797	0.65	109.3	2014-05-18	09:31:40
1931	50.316625	-4.085789	0.55	109.8	2014-05-18	09:31:41
1932	50.316622	-4.08578	0.72	118	2014-05-18	09:31:42
1933	50.316619	-4.085771	0.72	116.9	2014-05-18	09:31:43
1934	50.316616	-4.085763	0.7	123.3	2014-05-18	09:31:44
1935	50.316613	-4.085756	0.61	121.2	2014-05-18	09:31:45
1936	50.31661	-4.085747	0.7	120.2	2014-05-18	09:31:46
1937	50.316608	-4.085741	0.48	113	2014-05-18	09:31:47
1938	50.316605	-4.085734	0.58	120.8	2014-05-18	09:31:48
1939	50.316604	-4.085726	0.57	101.4	2014-05-18	09:31:49
1940	50.316603	-4.085718	0.58	107.8	2014-05-18	09:31:50
1941	50.316601	-4.085709	0.73	104.8	2014-05-18	09:31:51
1942	50.316599	-4.0857	0.67	113.1	2014-05-18	09:31:52
1943	50.316597	-4.085691	0.62	105.6	2014-05-18	09:31:53
1944	50.316594	-4.085682	0.73	115	2014-05-18	09:31:54
1945	50.316592	-4.085674	0.68	115.9	2014-05-18	09:31:55
1946	50.31659	-4.085665	0.6	106.4	2014-05-18	09:31:56
1947	50.316589	-4.085657	0.61	104.2	2014-05-18	09:31:57
1948	50.316587	-4.085648	0.7	104.6	2014-05-18	09:31:58
1949	50.316585	-4.08564	0.62	118.6	2014-05-18	09:31:59
1950	50.316581	-4.085632	0.69	125.4	2014-05-18	09:32:00
1951	50.316579	-4.085623	0.71	111.5	2014-05-18	09:32:01
1952	50.316577	-4.085614	0.63	103.8	2014-05-18	09:32:02
1953	50.316576	-4.085604	0.74	105.5	2014-05-18	09:32:03
1954	50.316574	-4.085597	0.51	109.2	2014-05-18	09:32:04
1955	50.316573	-4.085591	0.49	102.1	2014-05-18	09:32:05
1956	50.316571	-4.085582	0.66	114.2	2014-05-18	09:32:06
1957	50.316567	-4.085573	0.74	119.3	2014-05-18	09:32:07
1958	50.316566	-4.085567	0.48	110.5	2014-05-18	09:32:08
1959	50.316565	-4.08556	0.51	104.9	2014-05-18	09:32:09
1960	50.316561	-4.085551	0.73	123.2	2014-05-18	09:32:10
1961	50.316559	-4.085542	0.72	114.5	2014-05-18	09:32:11
1962	50.316557	-4.085534	0.58	109.9	2014-05-18	09:32:12
1963	50.316555	-4.085527	0.54	112.4	2014-05-18	09:32:13
1964	50.316553	-4.08552	0.53	110.4	2014-05-18	09:32:14
1965	50.316551	-4.085515	0.46	120.7	2014-05-18	09:32:15
1966	50.316549	-4.085506	0.64	113.3	2014-05-18	09:32:16
1967	50.316547	-4.0855	0.5	112.2	2014-05-18	09:32:17
1968	50.316546	-4.085492	0.59	107.5	2014-05-18	09:32:18
1969	50.316546	-4.085485	0.49	86.8	2014-05-18	09:32:19
1970	50.316544	-4.085479	0.49	114.6	2014-05-18	09:32:20
1971	50.316543	-4.085472	0.47	105	2014-05-18	09:32:21
1972	50.316542	-4.085465	0.52	106.9	2014-05-18	09:32:22
1973	50.316541	-4.085458	0.52	91.9	2014-05-18	09:32:23
1974	50.316541	-4.08545	0.58	95.6	2014-05-18	09:32:24
1975	50.31654	-4.085443	0.5	106.1	2014-05-18	09:32:25
1976	50.316538	-4.085434	0.67	103.7	2014-05-18	09:32:26
1977	50.316536	-4.085428	0.47	114.5	2014-05-18	09:32:27
1978	50.316536	-4.085421	0.48	102.3	2014-05-18	09:32:28
1979	50.316534	-4.085414	0.53	104.3	2014-05-18	09:32:29
1980	50.316534	-4.085406	0.59	90	2014-05-18	09:32:30
1981	50.316533	-4.085398	0.54	102	2014-05-18	09:32:31
1982	50.316531	-4.085391	0.63	119.4	2014-05-18	09:32:32
1983	50.316528	-4.08538	0.8	111	2014-05-18	09:32:33
1984	50.316525	-4.08537	0.79	118.4	2014-05-18	09:32:34
1985	50.316523	-4.085362	0.63	106.4	2014-05-18	09:32:35
1986	50.316522	-4.085351	0.79	95.4	2014-05-18	09:32:36
1987	50.316521	-4.085341	0.75	101.5	2014-05-18	09:32:37
1988	50.31652	-4.085329	0.82	101.8	2014-05-18	09:32:38
1989	50.316517	-4.085319	0.74	110.6	2014-05-18	09:32:39
1990	50.316514	-4.08531	0.77	121.2	2014-05-18	09:32:40
1991	50.31651	-4.085301	0.77	118.4	2014-05-18	09:32:41
1992	50.316508	-4.085289	0.84	104.1	2014-05-18	09:32:42
1993	50.316507	-4.085275	0.99	97	2014-05-18	09:32:43
1994	50.316505	-4.085263	0.95	106.6	2014-05-18	09:32:44
1995	50.316502	-4.085251	0.85	109.9	2014-05-18	09:32:45
1996	50.3165	-4.085239	0.93	106.8	2014-05-18	09:32:46
1997	50.316496	-4.085227	0.96	116.5	2014-05-18	09:32:47
1998	50.316492	-4.085215	0.93	119.6	2014-05-18	09:32:48
1999	50.316489	-4.085203	0.95	111.9	2014-05-18	09:32:49
[truncated: 1,278 more rows]
