# Supplementary material for: On the Potential of Surfers to Monitor Environmental Indicators in the Coastal Zone
Source: PLoS One. 2015 Jul 8;10(7):e0127706. doi: 10.1371/journal.pone.0127706 (PMC4496071; doi:10.1371/journal.pone.0127706)
Supplement: S1 Data — Contains 85 GPS tracks (comma separated files) used to estimate surfing performance statistics in the manuscript. (ZIP) [file pone.0127706.s001.zip › S1 Data GPS Tracks/20140525_Wembury.csv]

No	Latitude	Longitude	Speed	Course	Date	Time
1	50.317287	-4.083345	0	0	2014-05-25	06:30:28
2	50.317281	-4.083346	0.61	187.3	2014-05-25	06:30:29
3	50.317278	-4.083347	0.34	188.1	2014-05-25	06:30:30
4	50.317274	-4.08334	0.7	133.7	2014-05-25	06:30:31
5	50.317271	-4.083337	0.44	148.8	2014-05-25	06:30:32
6	50.317269	-4.083335	0.25	147.4	2014-05-25	06:30:33
7	50.317268	-4.083331	0.3	109.7	2014-05-25	06:30:34
8	50.317269	-4.083319	0.82	82.1	2014-05-25	06:30:35
9	50.317274	-4.083307	1.05	59	2014-05-25	06:30:36
10	50.317281	-4.083286	1.72	61.1	2014-05-25	06:30:37
11	50.317296	-4.083274	1.86	27.1	2014-05-25	06:30:38
12	50.3173	-4.083271	0.52	24.2	2014-05-25	06:30:39
13	50.317303	-4.08327	0.3	3.4	2014-05-25	06:30:40
14	50.31731	-4.083266	0.8	22.4	2014-05-25	06:30:41
15	50.317308	-4.083264	0.25	149.7	2014-05-25	06:30:42
16	50.317302	-4.083256	0.81	135.9	2014-05-25	06:30:43
17	50.317299	-4.083253	0.4	145.3	2014-05-25	06:30:44
18	50.317298	-4.083251	0.25	129	2014-05-25	06:30:45
19	50.317298	-4.083251	0.05	231.9	2014-05-25	06:30:46
20	50.317298	-4.083252	0.1	270	2014-05-25	06:30:47
21	50.317298	-4.083252	0.07	5.6	2014-05-25	06:30:48
22	50.317297	-4.083252	0.11	155.3	2014-05-25	06:30:49
23	50.317298	-4.083249	0.18	78	2014-05-25	06:30:50
24	50.317297	-4.083251	0.14	238	2014-05-25	06:30:51
25	50.317298	-4.083255	0.29	287	2014-05-25	06:30:52
26	50.317296	-4.083263	0.65	251.5	2014-05-25	06:30:53
27	50.317297	-4.08326	0.26	64.7	2014-05-25	06:30:54
28	50.317296	-4.083258	0.22	134.1	2014-05-25	06:30:55
29	50.317297	-4.083255	0.26	41.4	2014-05-25	06:30:56
30	50.317298	-4.083255	0.12	27.2	2014-05-25	06:30:57
31	50.3173	-4.083251	0.34	56.4	2014-05-25	06:30:58
32	50.3173	-4.083248	0.19	92.7	2014-05-25	06:30:59
33	50.3173	-4.083245	0.21	79.7	2014-05-25	06:31:00
34	50.3173	-4.083241	0.29	91.8	2014-05-25	06:31:01
35	50.317298	-4.083239	0.28	154.7	2014-05-25	06:31:02
36	50.317296	-4.083233	0.53	119.4	2014-05-25	06:31:03
37	50.317297	-4.083232	0.14	15.3	2014-05-25	06:31:04
38	50.317295	-4.083238	0.44	250.3	2014-05-25	06:31:05
39	50.317294	-4.08324	0.24	212.7	2014-05-25	06:31:06
40	50.317293	-4.08324	0.09	187.7	2014-05-25	06:31:07
41	50.317291	-4.083241	0.23	190.6	2014-05-25	06:31:08
42	50.317289	-4.08324	0.22	157.9	2014-05-25	06:31:09
43	50.317286	-4.083239	0.34	171.9	2014-05-25	06:31:10
44	50.317283	-4.083241	0.37	198.5	2014-05-25	06:31:11
45	50.317279	-4.083244	0.5	207.9	2014-05-25	06:31:12
46	50.317277	-4.083245	0.28	198.9	2014-05-25	06:31:13
47	50.317276	-4.083245	0.07	139.4	2014-05-25	06:31:14
48	50.317276	-4.083245	0.07	246.9	2014-05-25	06:31:15
49	50.317275	-4.083244	0.18	139.6	2014-05-25	06:31:16
50	50.317273	-4.083243	0.23	165.2	2014-05-25	06:31:17
51	50.317274	-4.083238	0.42	60.6	2014-05-25	06:31:18
52	50.317278	-4.083232	0.62	43.8	2014-05-25	06:31:19
53	50.317283	-4.083227	0.64	29.8	2014-05-25	06:31:20
54	50.317289	-4.083232	0.67	330.9	2014-05-25	06:31:21
55	50.31729	-4.083241	0.65	284.2	2014-05-25	06:31:22
56	50.317289	-4.083242	0.13	233.5	2014-05-25	06:31:23
57	50.31728	-4.083243	0.54	181.9	2014-05-25	06:31:25
58	50.317279	-4.083245	0.19	246.6	2014-05-25	06:31:26
59	50.317275	-4.083246	0.22	185.4	2014-05-25	06:31:28
60	50.317277	-4.083242	0.34	54.4	2014-05-25	06:31:29
61	50.317279	-4.083244	0.3	331.4	2014-05-25	06:31:30
62	50.317278	-4.083247	0.24	237	2014-05-25	06:31:31
63	50.317278	-4.083246	0.06	127.6	2014-05-25	06:31:32
64	50.317279	-4.083243	0.27	49.7	2014-05-25	06:31:33
65	50.317282	-4.083238	0.47	48.7	2014-05-25	06:31:34
66	50.317287	-4.083236	0.63	14.8	2014-05-25	06:31:35
67	50.3173	-4.083238	0.71	355.4	2014-05-25	06:31:37
68	50.317305	-4.083236	0.56	9.2	2014-05-25	06:31:38
69	50.317309	-4.083236	0.47	2.9	2014-05-25	06:31:39
70	50.31731	-4.083239	0.23	302.5	2014-05-25	06:31:40
71	50.317309	-4.08324	0.16	206.9	2014-05-25	06:31:41
72	50.317306	-4.083237	0.36	143.5	2014-05-25	06:31:42
73	50.317304	-4.083236	0.3	175.4	2014-05-25	06:31:43
74	50.317302	-4.083236	0.16	184.4	2014-05-25	06:31:44
75	50.317301	-4.083237	0.19	187.1	2014-05-25	06:31:45
76	50.317299	-4.083236	0.21	173.5	2014-05-25	06:31:46
77	50.317297	-4.083235	0.21	157	2014-05-25	06:31:47
78	50.317287	-4.083235	0.57	178.2	2014-05-25	06:31:49
79	50.317273	-4.083241	0.78	197.7	2014-05-25	06:31:51
80	50.317268	-4.083248	0.76	220.5	2014-05-25	06:31:52
81	50.317261	-4.083252	0.41	199.5	2014-05-25	06:31:54
82	50.317259	-4.083252	0.25	182.7	2014-05-25	06:31:55
83	50.317263	-4.083254	0.46	348.7	2014-05-25	06:31:56
84	50.317266	-4.083254	0.37	352.5	2014-05-25	06:31:57
85	50.317266	-4.083255	0.05	280.6	2014-05-25	06:31:58
86	50.317265	-4.083258	0.25	225.2	2014-05-25	06:31:59
87	50.317265	-4.083259	0.13	304.8	2014-05-25	06:32:00
88	50.317267	-4.083259	0.14	350.2	2014-05-25	06:32:01
89	50.317266	-4.083257	0.16	100.2	2014-05-25	06:32:02
90	50.317267	-4.083258	0.06	287.8	2014-05-25	06:32:03
91	50.317268	-4.083258	0.2	0	2014-05-25	06:32:04
92	50.31727	-4.083254	0.17	61	2014-05-25	06:32:06
93	50.317271	-4.083252	0.18	43.8	2014-05-25	06:32:07
94	50.317274	-4.083251	0.35	11.8	2014-05-25	06:32:08
95	50.317278	-4.083249	0.44	21.4	2014-05-25	06:32:09
96	50.31728	-4.083247	0.25	21	2014-05-25	06:32:10
97	50.317282	-4.083245	0.26	41.4	2014-05-25	06:32:11
98	50.317283	-4.083242	0.25	53.6	2014-05-25	06:32:12
99	50.317284	-4.083241	0.19	35.6	2014-05-25	06:32:13
100	50.317285	-4.08324	0.09	29.3	2014-05-25	06:32:14
101	50.317285	-4.083238	0.15	75.7	2014-05-25	06:32:15
102	50.317286	-4.083237	0.1	43.9	2014-05-25	06:32:16
103	50.317287	-4.083236	0.09	58.9	2014-05-25	06:32:17
104	50.317287	-4.083236	0.04	18.2	2014-05-25	06:32:18
105	50.317288	-4.083236	0.08	346.1	2014-05-25	06:32:19
106	50.317287	-4.083236	0.07	216.5	2014-05-25	06:32:20
107	50.317287	-4.083234	0.21	87.6	2014-05-25	06:32:21
108	50.317282	-4.083238	0.7	208.9	2014-05-25	06:32:22
109	50.317276	-4.083248	0.96	227.1	2014-05-25	06:32:23
110	50.317273	-4.083258	0.81	243.9	2014-05-25	06:32:24
111	50.317269	-4.083271	0.96	244.6	2014-05-25	06:32:25
112	50.317268	-4.083276	0.19	258.6	2014-05-25	06:32:27
113	50.317268	-4.083276	0.02	48.6	2014-05-25	06:32:28
114	50.317263	-4.08327	0.69	142	2014-05-25	06:32:29
115	50.317264	-4.083261	0.3	79.9	2014-05-25	06:32:31
116	50.317265	-4.083258	0.27	70.1	2014-05-25	06:32:32
117	50.317259	-4.08326	0.7	191.9	2014-05-25	06:32:33
118	50.317254	-4.083261	0.54	188.9	2014-05-25	06:32:34
119	50.317253	-4.083258	0.25	126.4	2014-05-25	06:32:35
120	50.317256	-4.083253	0.51	47.8	2014-05-25	06:32:36
121	50.317267	-4.08325	0.64	10.5	2014-05-25	06:32:38
122	50.31727	-4.083254	0.2	315	2014-05-25	06:32:40
123	50.317267	-4.083257	0.44	216.5	2014-05-25	06:32:41
124	50.317269	-4.083253	0.39	49.8	2014-05-25	06:32:42
125	50.317276	-4.083256	0.79	344.1	2014-05-25	06:32:43
126	50.317281	-4.083253	0.58	21.1	2014-05-25	06:32:44
127	50.317283	-4.083251	0.17	27.6	2014-05-25	06:32:46
128	50.317284	-4.083254	0.26	291	2014-05-25	06:32:47
129	50.317286	-4.083259	0.38	304.7	2014-05-25	06:32:48
130	50.317298	-4.083256	1.31	7.3	2014-05-25	06:32:49
131	50.317313	-4.083254	1.75	4.3	2014-05-25	06:32:50
132	50.317328	-4.083254	1.65	1.5	2014-05-25	06:32:51
133	50.317341	-4.083249	1.41	13.4	2014-05-25	06:32:52
134	50.317351	-4.083241	1.3	26.6	2014-05-25	06:32:53
135	50.317363	-4.083235	1.33	17.9	2014-05-25	06:32:54
136	50.317376	-4.083232	1.48	9.5	2014-05-25	06:32:55
137	50.317388	-4.083226	1.42	16.1	2014-05-25	06:32:56
138	50.317401	-4.083222	1.47	10.7	2014-05-25	06:32:57
139	50.317415	-4.083221	1.55	4.2	2014-05-25	06:32:58
140	50.317429	-4.083222	1.6	355.7	2014-05-25	06:32:59
141	50.317442	-4.083227	1.48	346.7	2014-05-25	06:33:00
142	50.317453	-4.083233	1.32	340.4	2014-05-25	06:33:01
143	50.317463	-4.083243	1.33	328.1	2014-05-25	06:33:02
144	50.317467	-4.083284	2.91	277.9	2014-05-25	06:33:03
145	50.317475	-4.083316	2.46	292.7	2014-05-25	06:33:04
146	50.317487	-4.083338	2.07	310.4	2014-05-25	06:33:05
147	50.3175	-4.083356	1.9	318.3	2014-05-25	06:33:06
148	50.317515	-4.08337	1.91	327.7	2014-05-25	06:33:07
149	50.317529	-4.083379	1.75	338.7	2014-05-25	06:33:08
150	50.317546	-4.083389	1.98	339.9	2014-05-25	06:33:09
151	50.317563	-4.083401	2.13	334.9	2014-05-25	06:33:10
152	50.31758	-4.083413	2.02	335.4	2014-05-25	06:33:11
153	50.317597	-4.083424	2.04	338.6	2014-05-25	06:33:12
154	50.317612	-4.083438	1.97	328.3	2014-05-25	06:33:13
155	50.317626	-4.083453	1.89	326.4	2014-05-25	06:33:14
156	50.317636	-4.083471	1.67	308.8	2014-05-25	06:33:15
157	50.317643	-4.083492	1.72	299.9	2014-05-25	06:33:16
158	50.31765	-4.083511	1.49	299.2	2014-05-25	06:33:17
159	50.317654	-4.083527	1.22	291.5	2014-05-25	06:33:18
160	50.317655	-4.083543	1.19	278.1	2014-05-25	06:33:19
161	50.317656	-4.083561	1.3	274.1	2014-05-25	06:33:20
162	50.317656	-4.083585	1.69	267.2	2014-05-25	06:33:21
163	50.317656	-4.08361	1.79	270	2014-05-25	06:33:22
164	50.317655	-4.083637	1.89	267.7	2014-05-25	06:33:23
165	50.317655	-4.083665	2.01	268.9	2014-05-25	06:33:24
166	50.317653	-4.083695	2.1	265.2	2014-05-25	06:33:25
167	50.317651	-4.083725	2.2	263.9	2014-05-25	06:33:26
168	50.317649	-4.083756	2.15	265.5	2014-05-25	06:33:27
169	50.317647	-4.083785	2.09	261.3	2014-05-25	06:33:28
170	50.317648	-4.08382	2.51	273.8	2014-05-25	06:33:29
171	50.31765	-4.083852	2.29	276.5	2014-05-25	06:33:30
172	50.317648	-4.083877	1.8	262.6	2014-05-25	06:33:31
173	50.317647	-4.083901	1.74	264.4	2014-05-25	06:33:32
174	50.317648	-4.083926	1.74	273.7	2014-05-25	06:33:33
175	50.317646	-4.083949	1.68	263	2014-05-25	06:33:34
176	50.317641	-4.083967	1.42	245.1	2014-05-25	06:33:35
177	50.317637	-4.083986	1.37	255	2014-05-25	06:33:36
178	50.317634	-4.084007	1.58	254.6	2014-05-25	06:33:37
179	50.317631	-4.084028	1.49	259.2	2014-05-25	06:33:38
180	50.317631	-4.084048	1.42	270.8	2014-05-25	06:33:39
181	50.317632	-4.084066	1.28	272.1	2014-05-25	06:33:40
182	50.317633	-4.084087	1.5	277.2	2014-05-25	06:33:41
183	50.317635	-4.084106	1.41	279.2	2014-05-25	06:33:42
184	50.317636	-4.084132	1.8	273	2014-05-25	06:33:43
185	50.317635	-4.084155	1.66	263.8	2014-05-25	06:33:44
186	50.317632	-4.084177	1.6	261.3	2014-05-25	06:33:45
187	50.317629	-4.084195	1.33	253.7	2014-05-25	06:33:46
188	50.317626	-4.084214	1.41	254.7	2014-05-25	06:33:47
189	50.317624	-4.084233	1.35	261.6	2014-05-25	06:33:48
190	50.317624	-4.084255	1.56	271.7	2014-05-25	06:33:49
191	50.317625	-4.084277	1.58	272.4	2014-05-25	06:33:50
192	50.317625	-4.084299	1.52	268.2	2014-05-25	06:33:51
193	50.317627	-4.084322	1.7	280.7	2014-05-25	06:33:52
194	50.317628	-4.084344	1.59	273	2014-05-25	06:33:53
195	50.317629	-4.084368	1.7	273.2	2014-05-25	06:33:54
196	50.317631	-4.084389	1.52	277.1	2014-05-25	06:33:55
197	50.317632	-4.084413	1.7	276	2014-05-25	06:33:56
198	50.317634	-4.084436	1.61	278.3	2014-05-25	06:33:57
199	50.317636	-4.084456	1.46	277	2014-05-25	06:33:58
200	50.317637	-4.084474	1.26	275.5	2014-05-25	06:33:59
201	50.317635	-4.084494	1.48	260.9	2014-05-25	06:34:00
202	50.317634	-4.084517	1.62	266.4	2014-05-25	06:34:01
203	50.317633	-4.084536	1.37	264.9	2014-05-25	06:34:02
204	50.317632	-4.084555	1.33	265.6	2014-05-25	06:34:03
205	50.317633	-4.084576	1.49	275	2014-05-25	06:34:04
206	50.317635	-4.084597	1.5	276.4	2014-05-25	06:34:05
207	50.317638	-4.084614	1.25	286.5	2014-05-25	06:34:06
208	50.317637	-4.08462	0.24	260.1	2014-05-25	06:34:08
209	50.317641	-4.084635	0.56	294.5	2014-05-25	06:34:10
210	50.317641	-4.084637	0.14	262.5	2014-05-25	06:34:11
211	50.317642	-4.084637	0.07	339.8	2014-05-25	06:34:12
212	50.317641	-4.084639	0.15	236.3	2014-05-25	06:34:13
213	50.31764	-4.084641	0.14	241.2	2014-05-25	06:34:14
214	50.31764	-4.084642	0.14	246	2014-05-25	06:34:15
215	50.31764	-4.084642	0.01	53.6	2014-05-25	06:34:17
216	50.31764	-4.084645	0.19	264.2	2014-05-25	06:34:18
217	50.317642	-4.084651	0.25	304.3	2014-05-25	06:34:20
218	50.317644	-4.084661	0.39	284.6	2014-05-25	06:34:22
219	50.317645	-4.084665	0.29	279.3	2014-05-25	06:34:23
220	50.317645	-4.084668	0.24	278.7	2014-05-25	06:34:24
221	50.317647	-4.084665	0.37	38.8	2014-05-25	06:34:25
222	50.31765	-4.084668	0.39	326	2014-05-25	06:34:26
223	50.317651	-4.084673	0.34	281.1	2014-05-25	06:34:27
224	50.317652	-4.084677	0.29	286.9	2014-05-25	06:34:28
225	50.317652	-4.084681	0.13	274	2014-05-25	06:34:30
226	50.317651	-4.084681	0.07	212.6	2014-05-25	06:34:31
227	50.317653	-4.084683	0.19	314.7	2014-05-25	06:34:32
228	50.317654	-4.084684	0.08	318.1	2014-05-25	06:34:34
229	50.317654	-4.084684	0.05	39.1	2014-05-25	06:34:35
230	50.317653	-4.084684	0.06	195	2014-05-25	06:34:37
231	50.317653	-4.084685	0.02	240.6	2014-05-25	06:34:38
232	50.31765	-4.084696	0.9	248.8	2014-05-25	06:34:39
233	50.317644	-4.08471	1.16	233.6	2014-05-25	06:34:40
234	50.317638	-4.084725	1.27	239.1	2014-05-25	06:34:41
235	50.317632	-4.084741	1.29	240.6	2014-05-25	06:34:42
236	50.317627	-4.084758	1.36	244.4	2014-05-25	06:34:43
237	50.317623	-4.084774	1.21	251.6	2014-05-25	06:34:44
238	50.31762	-4.084791	1.23	251	2014-05-25	06:34:45
239	50.317618	-4.084804	0.97	255	2014-05-25	06:34:46
240	50.317612	-4.084815	0.96	234.1	2014-05-25	06:34:47
241	50.317607	-4.084825	0.93	232.4	2014-05-25	06:34:48
242	50.317603	-4.084834	0.81	228.9	2014-05-25	06:34:49
243	50.317597	-4.084839	0.76	208.4	2014-05-25	06:34:50
244	50.317596	-4.084842	0.25	246.2	2014-05-25	06:34:51
245	50.317593	-4.084849	0.57	236	2014-05-25	06:34:52
246	50.317593	-4.08485	0.09	303.1	2014-05-25	06:34:53
247	50.317595	-4.084856	0.51	290.4	2014-05-25	06:34:54
248	50.317592	-4.084866	0.74	240.7	2014-05-25	06:34:55
249	50.317588	-4.084869	0.47	208.8	2014-05-25	06:34:56
250	50.317586	-4.084869	0.12	187	2014-05-25	06:34:58
251	50.317583	-4.084877	0.62	240.5	2014-05-25	06:34:59
252	50.317579	-4.084883	0.58	224.6	2014-05-25	06:35:00
253	50.317571	-4.084889	1.04	205.4	2014-05-25	06:35:01
254	50.317565	-4.084885	0.64	156	2014-05-25	06:35:02
255	50.31756	-4.084886	0.57	183	2014-05-25	06:35:03
256	50.317543	-4.084904	2.3	214.1	2014-05-25	06:35:04
257	50.317528	-4.08492	2.08	213.1	2014-05-25	06:35:05
258	50.317517	-4.084931	1.44	213.8	2014-05-25	06:35:06
259	50.317508	-4.084942	1.25	219	2014-05-25	06:35:07
260	50.317496	-4.084955	1.65	213.3	2014-05-25	06:35:08
261	50.317483	-4.084969	1.78	214.8	2014-05-25	06:35:09
262	50.317469	-4.084982	1.79	211.4	2014-05-25	06:35:10
263	50.317456	-4.084995	1.71	212.9	2014-05-25	06:35:11
264	50.317446	-4.085009	1.45	223.2	2014-05-25	06:35:12
265	50.317439	-4.085019	1.05	220.8	2014-05-25	06:35:13
266	50.317432	-4.085031	1.14	227.1	2014-05-25	06:35:14
267	50.317424	-4.085043	1.27	223.8	2014-05-25	06:35:15
268	50.317415	-4.085053	1.24	215.6	2014-05-25	06:35:16
269	50.317405	-4.085066	1.47	217.3	2014-05-25	06:35:17
270	50.317393	-4.085078	1.56	215.1	2014-05-25	06:35:18
271	50.317388	-4.085087	0.89	225.3	2014-05-25	06:35:19
272	50.317383	-4.085095	0.78	228.7	2014-05-25	06:35:20
273	50.317372	-4.085107	1.43	215.2	2014-05-25	06:35:21
274	50.317361	-4.085117	1.51	208.8	2014-05-25	06:35:22
275	50.317357	-4.085118	0.4	191.2	2014-05-25	06:35:23
276	50.317354	-4.08512	0.34	202.4	2014-05-25	06:35:24
277	50.317343	-4.085126	1.36	198.4	2014-05-25	06:35:25
278	50.31734	-4.085119	0.59	115.4	2014-05-25	06:35:26
279	50.317345	-4.08511	0.82	45.8	2014-05-25	06:35:27
280	50.317345	-4.085112	0.12	230.2	2014-05-25	06:35:28
281	50.317335	-4.08512	1.25	210	2014-05-25	06:35:29
282	50.317324	-4.08513	1.46	209.4	2014-05-25	06:35:30
283	50.317316	-4.085134	0.86	196.9	2014-05-25	06:35:31
284	50.317316	-4.085135	0.08	270	2014-05-25	06:35:32
285	50.317306	-4.085138	1.2	189.1	2014-05-25	06:35:33
286	50.317293	-4.085147	1.51	206.6	2014-05-25	06:35:34
287	50.31728	-4.085157	1.63	204.4	2014-05-25	06:35:35
288	50.317269	-4.085164	1.31	202.4	2014-05-25	06:35:36
289	50.317273	-4.085157	0.66	52.3	2014-05-25	06:35:37
290	50.317274	-4.085151	0.43	72	2014-05-25	06:35:38
291	50.317264	-4.085158	1.27	203.8	2014-05-25	06:35:39
292	50.317252	-4.085166	1.43	202.8	2014-05-25	06:35:40
293	50.317242	-4.085167	1.09	185	2014-05-25	06:35:41
294	50.317234	-4.085171	0.94	196.5	2014-05-25	06:35:42
295	50.317222	-4.085178	1.4	201	2014-05-25	06:35:43
296	50.31721	-4.085186	1.49	203.3	2014-05-25	06:35:44
297	50.317197	-4.085195	1.59	202	2014-05-25	06:35:45
298	50.317182	-4.085204	1.75	201.2	2014-05-25	06:35:46
299	50.317172	-4.085205	1.14	185.4	2014-05-25	06:35:47
300	50.317161	-4.085208	1.18	189.9	2014-05-25	06:35:48
301	50.317148	-4.085213	1.53	192.4	2014-05-25	06:35:49
302	50.317135	-4.085215	1.42	186	2014-05-25	06:35:50
303	50.317127	-4.085213	0.93	172.7	2014-05-25	06:35:51
304	50.317117	-4.085216	1.11	190.2	2014-05-25	06:35:52
305	50.317106	-4.08522	1.28	192.9	2014-05-25	06:35:53
306	50.317097	-4.085222	1.05	187.2	2014-05-25	06:35:54
307	50.317085	-4.085226	1.36	192.1	2014-05-25	06:35:55
308	50.31707	-4.08523	1.67	190.5	2014-05-25	06:35:56
309	50.317065	-4.085234	0.65	207.7	2014-05-25	06:35:57
310	50.317061	-4.085238	0.5	213.1	2014-05-25	06:35:58
311	50.317054	-4.08524	0.82	187.9	2014-05-25	06:35:59
312	50.317046	-4.085243	0.86	194.9	2014-05-25	06:36:00
313	50.317037	-4.085248	1.05	201.6	2014-05-25	06:36:01
314	50.317028	-4.085259	1.29	217.3	2014-05-25	06:36:02
315	50.317017	-4.085265	1.29	198	2014-05-25	06:36:03
316	50.317011	-4.085268	0.74	198.3	2014-05-25	06:36:04
317	50.317	-4.085274	1.29	200.9	2014-05-25	06:36:05
318	50.316984	-4.085281	1.8	194.2	2014-05-25	06:36:06
319	50.316972	-4.085286	1.37	195.7	2014-05-25	06:36:07
320	50.316971	-4.08529	0.37	243	2014-05-25	06:36:08
321	50.31697	-4.085292	0.13	223.8	2014-05-25	06:36:09
322	50.316956	-4.085299	1.62	197.6	2014-05-25	06:36:10
323	50.316942	-4.085307	1.69	199.8	2014-05-25	06:36:11
324	50.316934	-4.085309	0.94	191	2014-05-25	06:36:12
325	50.316924	-4.085314	1.12	196.1	2014-05-25	06:36:13
326	50.31691	-4.085317	1.55	190.2	2014-05-25	06:36:14
327	50.316899	-4.08532	1.26	187.9	2014-05-25	06:36:15
328	50.316893	-4.085319	0.66	175.3	2014-05-25	06:36:16
329	50.316882	-4.085318	1.22	177.5	2014-05-25	06:36:17
330	50.316866	-4.085324	1.87	191.8	2014-05-25	06:36:18
331	50.316861	-4.08532	0.61	153.1	2014-05-25	06:36:19
332	50.316866	-4.085306	1.12	59	2014-05-25	06:36:20
333	50.316872	-4.085292	1.18	57.5	2014-05-25	06:36:21
334	50.316881	-4.085284	1.2	28.2	2014-05-25	06:36:22
335	50.316883	-4.085275	0.68	75.6	2014-05-25	06:36:23
336	50.316882	-4.085285	0.71	265.4	2014-05-25	06:36:24
337	50.316882	-4.085288	0.25	254.8	2014-05-25	06:36:25
338	50.316879	-4.08529	0.29	199.4	2014-05-25	06:36:26
339	50.316875	-4.085298	0.78	227.8	2014-05-25	06:36:27
340	50.316874	-4.085299	0.13	238.5	2014-05-25	06:36:28
341	50.316861	-4.08531	1.67	207.2	2014-05-25	06:36:29
342	50.316845	-4.085318	1.81	198.4	2014-05-25	06:36:30
343	50.316834	-4.085325	1.37	201.8	2014-05-25	06:36:31
344	50.316826	-4.085334	1.1	216.5	2014-05-25	06:36:32
345	50.316814	-4.085341	1.36	198.9	2014-05-25	06:36:33
346	50.316798	-4.085346	1.87	192.9	2014-05-25	06:36:34
347	50.316789	-4.085348	0.99	188.3	2014-05-25	06:36:35
348	50.316784	-4.085347	0.58	169.3	2014-05-25	06:36:36
349	50.316772	-4.085349	1.37	186.7	2014-05-25	06:36:37
350	50.316758	-4.08535	1.59	181.1	2014-05-25	06:36:38
351	50.316746	-4.085351	1.36	184.1	2014-05-25	06:36:39
352	50.316737	-4.085348	1.01	168.1	2014-05-25	06:36:40
353	50.316726	-4.085346	1.19	173.4	2014-05-25	06:36:41
354	50.316711	-4.085347	1.65	182.7	2014-05-25	06:36:42
355	50.316696	-4.08535	1.64	186.5	2014-05-25	06:36:43
356	50.316689	-4.085351	0.85	186.4	2014-05-25	06:36:44
357	50.316681	-4.085351	0.83	179.2	2014-05-25	06:36:45
358	50.316669	-4.085353	1.34	186.1	2014-05-25	06:36:46
359	50.316658	-4.085358	1.27	195.3	2014-05-25	06:36:47
360	50.31665	-4.085361	1.01	195.4	2014-05-25	06:36:48
361	50.316643	-4.085362	0.75	181.4	2014-05-25	06:36:49
362	50.316639	-4.085356	0.59	135.7	2014-05-25	06:36:50
363	50.316631	-4.085355	0.96	175	2014-05-25	06:36:51
364	50.31662	-4.085361	1.31	198.8	2014-05-25	06:36:52
365	50.316614	-4.085363	0.62	195.6	2014-05-25	06:36:53
366	50.316614	-4.085364	0.05	291.7	2014-05-25	06:36:54
367	50.316607	-4.085371	0.9	212.3	2014-05-25	06:36:55
368	50.316607	-4.085371	0.07	234.6	2014-05-25	06:36:56
369	50.316611	-4.085365	0.58	46.5	2014-05-25	06:36:57
370	50.316608	-4.085367	0.3	198.8	2014-05-25	06:36:58
371	50.316602	-4.08537	0.74	196.8	2014-05-25	06:36:59
372	50.316601	-4.085367	0.18	108.4	2014-05-25	06:37:00
373	50.316601	-4.085361	0.45	92.4	2014-05-25	06:37:01
374	50.316598	-4.085361	0.33	185.2	2014-05-25	06:37:02
375	50.316595	-4.085367	0.55	226.9	2014-05-25	06:37:03
376	50.316597	-4.085365	0.31	27.8	2014-05-25	06:37:04
377	50.316618	-4.085351	2.53	23	2014-05-25	06:37:05
378	50.316656	-4.085329	4.49	20.7	2014-05-25	06:37:06
379	50.316701	-4.085307	5.25	16.9	2014-05-25	06:37:07
380	50.316746	-4.085292	5.17	12.3	2014-05-25	06:37:08
381	50.316786	-4.08528	4.52	10.5	2014-05-25	06:37:09
382	50.316823	-4.085271	4.15	8.7	2014-05-25	06:37:10
383	50.316855	-4.085266	3.6	6.6	2014-05-25	06:37:11
384	50.316886	-4.085259	3.49	8.2	2014-05-25	06:37:12
385	50.316913	-4.085254	3.02	6.1	2014-05-25	06:37:13
386	50.316928	-4.085254	0.82	0	2014-05-25	06:37:15
387	50.316924	-4.085256	0.49	194	2014-05-25	06:37:16
388	50.31692	-4.085248	0.68	125	2014-05-25	06:37:17
389	50.316925	-4.085232	1.24	67.1	2014-05-25	06:37:18
390	50.316927	-4.085216	1.15	79.2	2014-05-25	06:37:19
391	50.316919	-4.085209	0.94	146.8	2014-05-25	06:37:20
392	50.316907	-4.085203	1.4	163.4	2014-05-25	06:37:21
393	50.316897	-4.085197	1.21	159.5	2014-05-25	06:37:22
394	50.316887	-4.085195	1.15	172	2014-05-25	06:37:23
395	50.316876	-4.085192	1.25	172.1	2014-05-25	06:37:24
396	50.316868	-4.085186	1.02	155.1	2014-05-25	06:37:25
397	50.31686	-4.085184	0.87	169.4	2014-05-25	06:37:26
398	50.316849	-4.085183	1.22	176.1	2014-05-25	06:37:27
399	50.316846	-4.085174	0.76	119.4	2014-05-25	06:37:28
400	50.316843	-4.085165	0.67	116.7	2014-05-25	06:37:29
401	50.316832	-4.085166	1.19	183.2	2014-05-25	06:37:30
402	50.316819	-4.08517	1.51	189.8	2014-05-25	06:37:31
403	50.316807	-4.085176	1.37	199.6	2014-05-25	06:37:32
404	50.316801	-4.085179	0.73	194.2	2014-05-25	06:37:33
405	50.316796	-4.08518	0.54	186.3	2014-05-25	06:37:34
406	50.316789	-4.085181	0.76	187.2	2014-05-25	06:37:35
407	50.316783	-4.085182	0.67	186.7	2014-05-25	06:37:36
408	50.316779	-4.085183	0.44	191.7	2014-05-25	06:37:37
409	50.316779	-4.085184	0.06	253.4	2014-05-25	06:37:38
410	50.316774	-4.085184	0.6	180	2014-05-25	06:37:39
411	50.316767	-4.085189	0.8	204.6	2014-05-25	06:37:40
412	50.316763	-4.085193	0.61	208.8	2014-05-25	06:37:41
413	50.316763	-4.085193	0.01	150.4	2014-05-25	06:37:42
414	50.316762	-4.085193	0.03	180	2014-05-25	06:37:43
415	50.316757	-4.0852	0.82	219.9	2014-05-25	06:37:44
416	50.316756	-4.085203	0.12	258.9	2014-05-25	06:37:46
417	50.316747	-4.085211	1.17	207.4	2014-05-25	06:37:47
418	50.316739	-4.085216	0.91	202.7	2014-05-25	06:37:48
419	50.316737	-4.085215	0.28	164	2014-05-25	06:37:49
420	50.316738	-4.08521	0.39	70.6	2014-05-25	06:37:50
421	50.316742	-4.085201	0.77	54.7	2014-05-25	06:37:51
422	50.316741	-4.085195	0.41	108.6	2014-05-25	06:37:52
423	50.316735	-4.085193	0.73	167.7	2014-05-25	06:37:53
424	50.316731	-4.085196	0.22	203.3	2014-05-25	06:37:55
425	50.316731	-4.085195	0.04	75.9	2014-05-25	06:37:56
426	50.316733	-4.085188	0.54	68.8	2014-05-25	06:37:57
427	50.316739	-4.085176	1.06	50.6	2014-05-25	06:37:58
428	50.316736	-4.085173	0.37	141.9	2014-05-25	06:37:59
429	50.31673	-4.085173	0.68	180.5	2014-05-25	06:38:00
430	50.31673	-4.085179	0.37	264.1	2014-05-25	06:38:01
431	50.316734	-4.08518	0.52	346.1	2014-05-25	06:38:02
432	50.316749	-4.085174	1.7	15	2014-05-25	06:38:03
433	50.316781	-4.085156	3.78	19.8	2014-05-25	06:38:04
434	50.316822	-4.085128	4.96	23.4	2014-05-25	06:38:05
435	50.316871	-4.085099	5.87	21.2	2014-05-25	06:38:06
436	50.316925	-4.085095	5.96	2.7	2014-05-25	06:38:07
437	50.316967	-4.085107	4.76	349.5	2014-05-25	06:38:08
438	50.316994	-4.085092	3.17	19.5	2014-05-25	06:38:09
439	50.317015	-4.085062	3.19	42	2014-05-25	06:38:10
440	50.317037	-4.085037	3.05	35.8	2014-05-25	06:38:11
441	50.317059	-4.085013	2.94	35	2014-05-25	06:38:12
442	50.317068	-4.085008	1.08	19	2014-05-25	06:38:13
443	50.317069	-4.085014	0.48	291.6	2014-05-25	06:38:14
444	50.317063	-4.085017	0.77	193	2014-05-25	06:38:15
445	50.317057	-4.08502	0.69	197.5	2014-05-25	06:38:16
446	50.317043	-4.085028	1.68	199.2	2014-05-25	06:38:17
447	50.317027	-4.085037	1.83	202.1	2014-05-25	06:38:18
448	50.317012	-4.085048	1.9	203.1	2014-05-25	06:38:19
449	50.31701	-4.085048	0.17	184.1	2014-05-25	06:38:20
450	50.317012	-4.085047	0.2	16.9	2014-05-25	06:38:21
451	50.317004	-4.085052	0.93	199.8	2014-05-25	06:38:22
452	50.316993	-4.085059	1.36	203.8	2014-05-25	06:38:23
453	50.316985	-4.085071	1.21	225.5	2014-05-25	06:38:24
454	50.316978	-4.08508	0.98	218.2	2014-05-25	06:38:25
455	50.316971	-4.085088	0.96	214.3	2014-05-25	06:38:26
456	50.316964	-4.085099	1.15	225.4	2014-05-25	06:38:27
457	50.316954	-4.08511	1.31	217.2	2014-05-25	06:38:28
458	50.316946	-4.085117	1.01	206.3	2014-05-25	06:38:29
459	50.31694	-4.085121	0.75	202.9	2014-05-25	06:38:30
460	50.316935	-4.085127	0.74	215.3	2014-05-25	06:38:31
461	50.316925	-4.085135	1.23	208.3	2014-05-25	06:38:32
462	50.316916	-4.08514	1	198.7	2014-05-25	06:38:33
463	50.316912	-4.085146	0.63	223.1	2014-05-25	06:38:34
464	50.316905	-4.085152	0.95	208.9	2014-05-25	06:38:35
465	50.316898	-4.085162	1.03	224.4	2014-05-25	06:38:36
466	50.316899	-4.085173	0.76	273.5	2014-05-25	06:38:37
467	50.316891	-4.085184	1.12	222.8	2014-05-25	06:38:38
468	50.316881	-4.085193	1.38	210.7	2014-05-25	06:38:39
469	50.316878	-4.085201	0.66	240.3	2014-05-25	06:38:40
470	50.316873	-4.085208	0.72	222.6	2014-05-25	06:38:41
471	50.316863	-4.085215	1.18	205	2014-05-25	06:38:42
472	50.316854	-4.085222	1.12	203.8	2014-05-25	06:38:43
473	50.316845	-4.085226	1.09	195.9	2014-05-25	06:38:44
474	50.31684	-4.085229	0.58	203	2014-05-25	06:38:45
475	50.316835	-4.085235	0.66	215.2	2014-05-25	06:38:46
476	50.316825	-4.08524	1.22	198.8	2014-05-25	06:38:47
477	50.316812	-4.085246	1.41	196.2	2014-05-25	06:38:48
478	50.3168	-4.085253	1.48	202.2	2014-05-25	06:38:49
479	50.316792	-4.085262	1.1	211.8	2014-05-25	06:38:50
480	50.316783	-4.08527	1.08	211.5	2014-05-25	06:38:51
481	50.316771	-4.085277	1.46	202.6	2014-05-25	06:38:52
482	50.316761	-4.085282	1.2	194.1	2014-05-25	06:38:53
483	50.316757	-4.085287	0.53	223.5	2014-05-25	06:38:54
484	50.316751	-4.085296	0.95	222.3	2014-05-25	06:38:55
485	50.316737	-4.085304	1.73	200.5	2014-05-25	06:38:56
486	50.316726	-4.085306	1.22	187.8	2014-05-25	06:38:57
487	50.316719	-4.085304	0.75	167.1	2014-05-25	06:38:58
488	50.316708	-4.08531	1.3	197.1	2014-05-25	06:38:59
489	50.316696	-4.085315	1.35	197	2014-05-25	06:39:00
490	50.316688	-4.085316	0.96	185.7	2014-05-25	06:39:01
491	50.316678	-4.085319	1.09	188.4	2014-05-25	06:39:02
492	50.316668	-4.085324	1.22	196.8	2014-05-25	06:39:03
493	50.316657	-4.085331	1.32	204.7	2014-05-25	06:39:04
494	50.316656	-4.085333	0.16	252.6	2014-05-25	06:39:05
495	50.316657	-4.085331	0.22	62.5	2014-05-25	06:39:06
496	50.316649	-4.085337	1.05	205.7	2014-05-25	06:39:07
497	50.316638	-4.085347	1.38	210	2014-05-25	06:39:08
498	50.316633	-4.085354	0.38	221.7	2014-05-25	06:39:10
499	50.316625	-4.085357	0.9	195.7	2014-05-25	06:39:11
500	50.316616	-4.085365	1.16	206.1	2014-05-25	06:39:12
501	50.316607	-4.085373	1.19	212.1	2014-05-25	06:39:13
502	50.316599	-4.085379	0.95	202.8	2014-05-25	06:39:14
503	50.316594	-4.085383	0.67	208.2	2014-05-25	06:39:15
504	50.316586	-4.085387	0.94	198.4	2014-05-25	06:39:16
505	50.316576	-4.085394	1.17	203.4	2014-05-25	06:39:17
506	50.316568	-4.085397	0.89	192.7	2014-05-25	06:39:18
507	50.31656	-4.085401	0.92	201.6	2014-05-25	06:39:19
508	50.316551	-4.085412	1.29	214.4	2014-05-25	06:39:20
509	50.316543	-4.08542	1.03	213.4	2014-05-25	06:39:21
510	50.316537	-4.085427	0.9	217.7	2014-05-25	06:39:22
511	50.31653	-4.085436	1	220.7	2014-05-25	06:39:23
512	50.316521	-4.085447	1.2	216.8	2014-05-25	06:39:24
513	50.316513	-4.085457	1.19	216.9	2014-05-25	06:39:25
514	50.31651	-4.085462	0.48	233.3	2014-05-25	06:39:26
515	50.316506	-4.08547	0.75	226.9	2014-05-25	06:39:27
516	50.316495	-4.085476	1.25	201.6	2014-05-25	06:39:28
517	50.316485	-4.085479	1.12	189.5	2014-05-25	06:39:29
518	50.31648	-4.085481	0.66	194	2014-05-25	06:39:30
519	50.316473	-4.085485	0.8	197.7	2014-05-25	06:39:31
520	50.316464	-4.085488	0.97	194.2	2014-05-25	06:39:32
521	50.316453	-4.085493	1.34	196	2014-05-25	06:39:33
522	50.316443	-4.085498	1.12	199	2014-05-25	06:39:34
523	50.316438	-4.085503	0.62	211.6	2014-05-25	06:39:35
524	50.316432	-4.085509	0.81	212.9	2014-05-25	06:39:36
525	50.316425	-4.085516	0.97	210.5	2014-05-25	06:39:37
526	50.316417	-4.085522	0.95	204.7	2014-05-25	06:39:38
527	50.316413	-4.085526	0.54	216.8	2014-05-25	06:39:39
528	50.316414	-4.085524	0.18	72.1	2014-05-25	06:39:40
529	50.316416	-4.085517	0.53	66	2014-05-25	06:39:41
530	50.316415	-4.085518	0.06	232.4	2014-05-25	06:39:42
531	50.316411	-4.085527	0.85	232.7	2014-05-25	06:39:43
532	50.316406	-4.085538	0.95	234.6	2014-05-25	06:39:44
533	50.316406	-4.085548	0.72	275.2	2014-05-25	06:39:45
534	50.316411	-4.08555	0.52	343.5	2014-05-25	06:39:46
535	50.316412	-4.08555	0.11	0	2014-05-25	06:39:47
536	50.31641	-4.085554	0.32	230	2014-05-25	06:39:48
537	50.316413	-4.085562	0.68	301.2	2014-05-25	06:39:49
538	50.316424	-4.085567	1.28	343.4	2014-05-25	06:39:50
539	50.316446	-4.085561	2.47	9.3	2014-05-25	06:39:51
540	50.316476	-4.085547	3.51	16.9	2014-05-25	06:39:52
541	50.316501	-4.085532	2.98	20.9	2014-05-25	06:39:53
542	50.316509	-4.08552	1.28	43.8	2014-05-25	06:39:54
543	50.316506	-4.085515	0.5	140.4	2014-05-25	06:39:55
544	50.3165	-4.085518	0.65	196.5	2014-05-25	06:39:56
545	50.316498	-4.085521	0.33	217.8	2014-05-25	06:39:57
546	50.316491	-4.085523	0.75	193.8	2014-05-25	06:39:58
547	50.316488	-4.085524	0.42	184.8	2014-05-25	06:39:59
548	50.316489	-4.085522	0.08	40	2014-05-25	06:40:01
549	50.316482	-4.085524	0.82	190.1	2014-05-25	06:40:02
550	50.316475	-4.085524	0.36	177.1	2014-05-25	06:40:04
551	50.316485	-4.08551	1.46	42.1	2014-05-25	06:40:05
552	50.316484	-4.085503	0.51	99.5	2014-05-25	06:40:06
553	50.316479	-4.085505	0.62	196.1	2014-05-25	06:40:07
554	50.31648	-4.085506	0.15	339.2	2014-05-25	06:40:08
555	50.316493	-4.0855	1.5	17	2014-05-25	06:40:09
556	50.316506	-4.085495	1.51	13.7	2014-05-25	06:40:10
557	50.316515	-4.085491	1.05	14.5	2014-05-25	06:40:11
558	50.316517	-4.085488	0.3	46.3	2014-05-25	06:40:12
559	50.316513	-4.085483	0.6	142.7	2014-05-25	06:40:13
560	50.316509	-4.085475	0.74	128.3	2014-05-25	06:40:14
561	50.316507	-4.08546	1.06	101.6	2014-05-25	06:40:15
562	50.316511	-4.085439	1.6	71.6	2014-05-25	06:40:16
563	50.316516	-4.085419	1.52	71.4	2014-05-25	06:40:17
564	50.31651	-4.085403	1.29	121.4	2014-05-25	06:40:18
565	50.316503	-4.085388	1.35	125.5	2014-05-25	06:40:19
566	50.316495	-4.085375	1.24	133.7	2014-05-25	06:40:20
567	50.31649	-4.08536	1.19	114.6	2014-05-25	06:40:21
568	50.316491	-4.085344	1.11	89.5	2014-05-25	06:40:22
569	50.316487	-4.085328	1.21	108.4	2014-05-25	06:40:23
570	50.31648	-4.085316	1.12	132.6	2014-05-25	06:40:24
571	50.316479	-4.085312	0.33	117	2014-05-25	06:40:25
572	50.316478	-4.085313	0.07	204.8	2014-05-25	06:40:26
573	50.316479	-4.085306	0.46	83	2014-05-25	06:40:27
574	50.316479	-4.085303	0.27	94	2014-05-25	06:40:28
575	50.316474	-4.085301	0.59	171.2	2014-05-25	06:40:29
576	50.316468	-4.085301	0.59	179.4	2014-05-25	06:40:30
577	50.316463	-4.085301	0.55	176.9	2014-05-25	06:40:31
578	50.316461	-4.085298	0.33	136.9	2014-05-25	06:40:32
579	50.316462	-4.085291	0.46	71.1	2014-05-25	06:40:33
580	50.316463	-4.085289	0.16	65.3	2014-05-25	06:40:34
581	50.316462	-4.085291	0.12	235.4	2014-05-25	06:40:35
582	50.316458	-4.085289	0.49	162.3	2014-05-25	06:40:36
583	50.316466	-4.085274	0.27	52.7	2014-05-25	06:40:41
584	50.316461	-4.085274	0.25	178.6	2014-05-25	06:40:43
585	50.316461	-4.085274	0.04	258	2014-05-25	06:40:44
586	50.316461	-4.085274	0.03	44.9	2014-05-25	06:40:45
587	50.316466	-4.085267	0.73	46.9	2014-05-25	06:40:46
588	50.316464	-4.08526	0.5	109.7	2014-05-25	06:40:47
589	50.316457	-4.085258	0.78	171.2	2014-05-25	06:40:48
590	50.316448	-4.085262	0.99	195	2014-05-25	06:40:49
591	50.316443	-4.085266	0.71	203.2	2014-05-25	06:40:50
592	50.316441	-4.085269	0.29	232.6	2014-05-25	06:40:51
593	50.316441	-4.085269	0.01	315.7	2014-05-25	06:40:53
594	50.316442	-4.08527	0.05	346	2014-05-25	06:40:54
595	50.316442	-4.08527	0.05	353.3	2014-05-25	06:40:56
596	50.316447	-4.085263	0.65	43.2	2014-05-25	06:40:57
597	50.316448	-4.085262	0.16	35.9	2014-05-25	06:40:58
598	50.316452	-4.085254	0.37	47.4	2014-05-25	06:41:00
599	50.316457	-4.085248	0.69	40	2014-05-25	06:41:01
600	50.316471	-4.085228	2.11	43.4	2014-05-25	06:41:02
601	50.316479	-4.085213	1.41	49.3	2014-05-25	06:41:03
602	50.316481	-4.085209	0.33	51.2	2014-05-25	06:41:04
603	50.31648	-4.085208	0.08	147.4	2014-05-25	06:41:05
604	50.316482	-4.085205	0.28	48.1	2014-05-25	06:41:06
605	50.316484	-4.085203	0.27	40.3	2014-05-25	06:41:07
606	50.31649	-4.085197	0.74	33.4	2014-05-25	06:41:08
607	50.31649	-4.085192	0.41	80.8	2014-05-25	06:41:09
608	50.316489	-4.085191	0.15	164.3	2014-05-25	06:41:10
609	50.31649	-4.085189	0.21	36.7	2014-05-25	06:41:11
610	50.3165	-4.085182	1.16	27.1	2014-05-25	06:41:12
611	50.316501	-4.085177	0.39	73.1	2014-05-25	06:41:13
612	50.316498	-4.085172	0.48	133.5	2014-05-25	06:41:14
613	50.316493	-4.085169	0.56	161.4	2014-05-25	06:41:15
614	50.316493	-4.085171	0.11	254.8	2014-05-25	06:41:16
615	50.316497	-4.085168	0.48	23.5	2014-05-25	06:41:17
616	50.3165	-4.085166	0.39	20.7	2014-05-25	06:41:18
617	50.316501	-4.085165	0.15	26.5	2014-05-25	06:41:19
618	50.316495	-4.085165	0.65	178.9	2014-05-25	06:41:20
619	50.316495	-4.085167	0.16	253.2	2014-05-25	06:41:21
620	50.316504	-4.085164	1.03	13	2014-05-25	06:41:22
621	50.316506	-4.085162	0.31	30.7	2014-05-25	06:41:23
622	50.316501	-4.085162	0.54	184.4	2014-05-25	06:41:24
623	50.3165	-4.085163	0.14	204.6	2014-05-25	06:41:25
624	50.316509	-4.08516	1.02	11.8	2014-05-25	06:41:26
625	50.316516	-4.085155	0.82	26.9	2014-05-25	06:41:27
626	50.316513	-4.085152	0.39	151	2014-05-25	06:41:28
627	50.316509	-4.085154	0.43	195.5	2014-05-25	06:41:29
628	50.31651	-4.085153	0.14	28.8	2014-05-25	06:41:30
629	50.316517	-4.085144	0.97	39.7	2014-05-25	06:41:31
630	50.316515	-4.08514	0.37	126.9	2014-05-25	06:41:32
631	50.316509	-4.08514	0.62	180	2014-05-25	06:41:33
632	50.316504	-4.085147	0.79	219.5	2014-05-25	06:41:34
633	50.316507	-4.085155	0.62	301.9	2014-05-25	06:41:35
634	50.316513	-4.08516	0.79	332.9	2014-05-25	06:41:36
635	50.316512	-4.085168	0.59	257.2	2014-05-25	06:41:37
636	50.316505	-4.085175	0.92	216	2014-05-25	06:41:38
637	50.316499	-4.085183	0.86	219.3	2014-05-25	06:41:39
638	50.316492	-4.085189	0.92	209.4	2014-05-25	06:41:40
639	50.316481	-4.085198	1.31	207.1	2014-05-25	06:41:41
640	50.316472	-4.085204	1.16	201.6	2014-05-25	06:41:42
641	50.316465	-4.085209	0.83	206.3	2014-05-25	06:41:43
642	50.316459	-4.085215	0.81	214.7	2014-05-25	06:41:44
643	50.316453	-4.085219	0.76	198.1	2014-05-25	06:41:45
644	50.316444	-4.085226	1.11	206.9	2014-05-25	06:41:46
645	50.31644	-4.085229	0.43	207.9	2014-05-25	06:41:47
646	50.316441	-4.085228	0.06	32.6	2014-05-25	06:41:48
647	50.316433	-4.085233	0.94	200.3	2014-05-25	06:41:49
648	50.316421	-4.085237	1.3	193.5	2014-05-25	06:41:50
649	50.316414	-4.08524	0.86	193.9	2014-05-25	06:41:51
650	50.316413	-4.085238	0.17	140.9	2014-05-25	06:41:52
651	50.316412	-4.085238	0.09	156.5	2014-05-25	06:41:53
652	50.316407	-4.085236	0.59	167.8	2014-05-25	06:41:54
653	50.316398	-4.08524	0.95	197.9	2014-05-25	06:41:55
654	50.316392	-4.085246	0.81	208.6	2014-05-25	06:41:56
655	50.316388	-4.085249	0.49	209.1	2014-05-25	06:41:57
656	50.316388	-4.08525	0.07	295	2014-05-25	06:41:58
657	50.316389	-4.085253	0.19	272.7	2014-05-25	06:41:59
658	50.316383	-4.085258	0.71	213.4	2014-05-25	06:42:00
659	50.316382	-4.085264	0.48	248.3	2014-05-25	06:42:01
660	50.316378	-4.085271	0.63	225	2014-05-25	06:42:02
661	50.31637	-4.085277	0.91	207.2	2014-05-25	06:42:03
662	50.316369	-4.085282	0.42	254.5	2014-05-25	06:42:04
663	50.31637	-4.085282	0.09	6.9	2014-05-25	06:42:05
664	50.316369	-4.085283	0.12	193.8	2014-05-25	06:42:06
665	50.316353	-4.085286	1.86	188.3	2014-05-25	06:42:07
666	50.316355	-4.085278	0.64	68.7	2014-05-25	06:42:08
667	50.31637	-4.085265	1.92	27.5	2014-05-25	06:42:09
668	50.316377	-4.085267	0.81	354.5	2014-05-25	06:42:10
669	50.316374	-4.085277	0.8	243.8	2014-05-25	06:42:11
670	50.316366	-4.085284	1.04	211.7	2014-05-25	06:42:12
671	50.316363	-4.085283	0.31	164.4	2014-05-25	06:42:13
672	50.316369	-4.085281	0.61	13.7	2014-05-25	06:42:14
673	50.316375	-4.085283	0.69	351	2014-05-25	06:42:15
674	50.316375	-4.085289	0.47	279.2	2014-05-25	06:42:16
675	50.316376	-4.085296	0.5	279.7	2014-05-25	06:42:17
676	50.316381	-4.085298	0.57	342.8	2014-05-25	06:42:18
677	50.316396	-4.085297	1.68	4.5	2014-05-25	06:42:19
678	50.316421	-4.085295	2.83	2.8	2014-05-25	06:42:20
679	50.316445	-4.085286	2.72	12.9	2014-05-25	06:42:21
680	50.316457	-4.085276	1.47	29.3	2014-05-25	06:42:22
681	50.316457	-4.085273	0.23	85.2	2014-05-25	06:42:23
682	50.316452	-4.085272	0.58	175.3	2014-05-25	06:42:24
683	50.316447	-4.085272	0.26	176	2014-05-25	06:42:26
684	50.31645	-4.085265	0.58	52.3	2014-05-25	06:42:27
685	50.316451	-4.085261	0.17	73.8	2014-05-25	06:42:29
686	50.316444	-4.085261	0.79	182.2	2014-05-25	06:42:30
687	50.316439	-4.085264	0.57	204.5	2014-05-25	06:42:31
688	50.31644	-4.085263	0.12	81	2014-05-25	06:42:32
689	50.316431	-4.085267	0.95	196.9	2014-05-25	06:42:33
690	50.316425	-4.085272	0.84	208.8	2014-05-25	06:42:34
691	50.316419	-4.085278	0.79	209.3	2014-05-25	06:42:35
692	50.316419	-4.085278	0.06	337.6	2014-05-25	06:42:36
693	50.31642	-4.08528	0.17	292.6	2014-05-25	06:42:37
694	50.316413	-4.085284	0.82	197.3	2014-05-25	06:42:38
695	50.316407	-4.085284	0.62	183.3	2014-05-25	06:42:39
696	50.316407	-4.085278	0.42	88.8	2014-05-25	06:42:40
697	50.316406	-4.085273	0.38	111.3	2014-05-25	06:42:41
698	50.316399	-4.085277	0.81	199.3	2014-05-25	06:42:42
699	50.316395	-4.085281	0.28	211.5	2014-05-25	06:42:44
700	50.316395	-4.08528	0.07	73.9	2014-05-25	06:42:45
701	50.316397	-4.085272	0.64	71.3	2014-05-25	06:42:46
702	50.316392	-4.085269	0.54	162	2014-05-25	06:42:47
703	50.316385	-4.085271	0.79	187.7	2014-05-25	06:42:48
704	50.316381	-4.085269	0.45	163.7	2014-05-25	06:42:49
705	50.316381	-4.085263	0.43	90	2014-05-25	06:42:50
706	50.316385	-4.085258	0.55	45.7	2014-05-25	06:42:51
707	50.316384	-4.085256	0.17	124.3	2014-05-25	06:42:52
708	50.316378	-4.085256	0.64	182.1	2014-05-25	06:42:53
709	50.316373	-4.085254	0.58	166.9	2014-05-25	06:42:54
710	50.316369	-4.085253	0.48	166.4	2014-05-25	06:42:55
711	50.316369	-4.085251	0.1	78.8	2014-05-25	06:42:56
712	50.316372	-4.085246	0.27	45.8	2014-05-25	06:42:58
713	50.316368	-4.085241	0.61	144.6	2014-05-25	06:42:59
714	50.316373	-4.085235	0.7	38	2014-05-25	06:43:00
715	50.316376	-4.085231	0.45	32.5	2014-05-25	06:43:01
716	50.31637	-4.08523	0.75	175	2014-05-25	06:43:02
717	50.316364	-4.08523	0.63	176.7	2014-05-25	06:43:03
718	50.316361	-4.085229	0.35	172.2	2014-05-25	06:43:04
719	50.31636	-4.08523	0.04	213	2014-05-25	06:43:06
720	50.31636	-4.08523	0.03	191.5	2014-05-25	06:43:07
721	50.316364	-4.085236	0.63	317.8	2014-05-25	06:43:08
722	50.316369	-4.085247	0.94	301.7	2014-05-25	06:43:09
723	50.316374	-4.085258	1	307.9	2014-05-25	06:43:10
724	50.316381	-4.085263	0.81	332	2014-05-25	06:43:11
725	50.3164	-4.085254	2.27	17.6	2014-05-25	06:43:12
726	50.316434	-4.085231	4.09	23.4	2014-05-25	06:43:13
727	50.316475	-4.085199	5.1	26.4	2014-05-25	06:43:14
728	50.31652	-4.08517	5.45	22	2014-05-25	06:43:15
729	50.316566	-4.085155	5.17	12.2	2014-05-25	06:43:16
730	50.31661	-4.085148	4.98	5.4	2014-05-25	06:43:17
731	50.316655	-4.085148	5.04	0.1	2014-05-25	06:43:18
732	50.316703	-4.085145	5.29	2.7	2014-05-25	06:43:19
733	50.316756	-4.085132	6.02	8.9	2014-05-25	06:43:20
734	50.316811	-4.085131	6.05	0.3	2014-05-25	06:43:21
735	50.316856	-4.085147	5.16	347	2014-05-25	06:43:22
736	50.316893	-4.085169	4.37	339.6	2014-05-25	06:43:23
737	50.316929	-4.085184	4.25	344.9	2014-05-25	06:43:24
738	50.316962	-4.085195	3.71	348.4	2014-05-25	06:43:25
739	50.316986	-4.085198	2.63	355.7	2014-05-25	06:43:26
740	50.316993	-4.085195	0.83	13.2	2014-05-25	06:43:27
741	50.316989	-4.085193	0.48	159.5	2014-05-25	06:43:28
742	50.316983	-4.085195	0.65	197.7	2014-05-25	06:43:29
743	50.316982	-4.085202	0.51	254.3	2014-05-25	06:43:30
744	50.316987	-4.085201	0.5	13.7	2014-05-25	06:43:31
745	50.316985	-4.085201	0.16	177.7	2014-05-25	06:43:32
746	50.316973	-4.08521	1.48	206.7	2014-05-25	06:43:33
747	50.316958	-4.085221	1.86	204.5	2014-05-25	06:43:34
748	50.316945	-4.085226	1.52	194.5	2014-05-25	06:43:35
749	50.316941	-4.085229	0.48	203.5	2014-05-25	06:43:36
750	50.316935	-4.085235	0.79	214.4	2014-05-25	06:43:37
751	50.316921	-4.085243	1.61	199.4	2014-05-25	06:43:38
752	50.316911	-4.085249	1.2	201	2014-05-25	06:43:39
753	50.316905	-4.085256	0.87	218.2	2014-05-25	06:43:40
754	50.316896	-4.085264	1.12	210.2	2014-05-25	06:43:41
755	50.316887	-4.085269	1.15	197.9	2014-05-25	06:43:42
756	50.316877	-4.085275	1.12	202.5	2014-05-25	06:43:43
757	50.316865	-4.085283	1.52	202.1	2014-05-25	06:43:44
758	50.316852	-4.085287	1.4	191.8	2014-05-25	06:43:45
759	50.316843	-4.085289	1.03	185.3	2014-05-25	06:43:46
760	50.316836	-4.08529	0.85	187.7	2014-05-25	06:43:47
761	50.316826	-4.085293	1.09	191.3	2014-05-25	06:43:48
762	50.31681	-4.085298	1.76	190.7	2014-05-25	06:43:49
763	50.316796	-4.0853	1.58	186.1	2014-05-25	06:43:50
764	50.316797	-4.085296	0.31	82.9	2014-05-25	06:43:51
765	50.316797	-4.085292	0.27	79.9	2014-05-25	06:43:52
766	50.316788	-4.085294	1.05	185.9	2014-05-25	06:43:53
767	50.316778	-4.085298	1.12	197	2014-05-25	06:43:54
768	50.316768	-4.085302	1.14	191.8	2014-05-25	06:43:55
769	50.316762	-4.085305	0.76	197.3	2014-05-25	06:43:56
770	50.316753	-4.085308	0.95	193.4	2014-05-25	06:43:57
771	50.316739	-4.085315	1.67	198.3	2014-05-25	06:43:58
772	50.316726	-4.08532	1.48	194	2014-05-25	06:43:59
773	50.316715	-4.085323	1.26	189.8	2014-05-25	06:44:00
774	50.316704	-4.085324	1.23	181.4	2014-05-25	06:44:01
775	50.31669	-4.085323	1.55	177.1	2014-05-25	06:44:02
776	50.316671	-4.085321	2.1	177.1	2014-05-25	06:44:03
777	50.31666	-4.085311	1.46	150.2	2014-05-25	06:44:04
778	50.31666	-4.085298	0.95	90	2014-05-25	06:44:05
779	50.316656	-4.085293	0.51	140.1	2014-05-25	06:44:06
780	50.316647	-4.08529	1.06	170.6	2014-05-25	06:44:07
781	50.316639	-4.085288	0.92	168.8	2014-05-25	06:44:08
782	50.316632	-4.085288	0.78	181.3	2014-05-25	06:44:09
783	50.316627	-4.08529	0.54	192.3	2014-05-25	06:44:10
784	50.316626	-4.085291	0.12	210.2	2014-05-25	06:44:11
785	50.316615	-4.085299	1.39	206.5	2014-05-25	06:44:12
786	50.316607	-4.085303	0.87	197.9	2014-05-25	06:44:13
787	50.316607	-4.085304	0.05	259.6	2014-05-25	06:44:14
788	50.316597	-4.085312	1.3	205	2014-05-25	06:44:15
789	50.316587	-4.085317	1.15	199.1	2014-05-25	06:44:16
790	50.31658	-4.085321	0.83	201.8	2014-05-25	06:44:17
791	50.316573	-4.085323	0.84	191.1	2014-05-25	06:44:18
792	50.316565	-4.085329	0.98	202.8	2014-05-25	06:44:19
793	50.316556	-4.085343	1.37	226.7	2014-05-25	06:44:20
794	50.316548	-4.085364	1.73	240.5	2014-05-25	06:44:21
795	50.316538	-4.085379	1.52	222.6	2014-05-25	06:44:22
796	50.316533	-4.085385	0.8	216.2	2014-05-25	06:44:23
797	50.31653	-4.085394	0.72	243	2014-05-25	06:44:24
798	50.316523	-4.085405	1.06	224.6	2014-05-25	06:44:25
799	50.316518	-4.085412	0.74	226.2	2014-05-25	06:44:26
800	50.316514	-4.085418	0.62	225.2	2014-05-25	06:44:27
801	50.316505	-4.085422	1.08	192.1	2014-05-25	06:44:28
802	50.316493	-4.085428	1.39	197.7	2014-05-25	06:44:29
803	50.316489	-4.085429	0.47	192.5	2014-05-25	06:44:30
804	50.316489	-4.08543	0.08	313.6	2014-05-25	06:44:31
805	50.31648	-4.085434	1.03	196.4	2014-05-25	06:44:32
806	50.316472	-4.085432	0.92	173.7	2014-05-25	06:44:33
807	50.316464	-4.085429	0.94	163.5	2014-05-25	06:44:34
808	50.316453	-4.08543	1.25	184.1	2014-05-25	06:44:35
809	50.316441	-4.085434	1.39	192.9	2014-05-25	06:44:36
810	50.316432	-4.085435	0.95	182.5	2014-05-25	06:44:37
811	50.316425	-4.085433	0.85	171.5	2014-05-25	06:44:38
812	50.316418	-4.085434	0.72	182.4	2014-05-25	06:44:39
813	50.31641	-4.085436	0.89	191.6	2014-05-25	06:44:40
814	50.316401	-4.085446	1.31	213.7	2014-05-25	06:44:41
815	50.316395	-4.085453	0.74	218.8	2014-05-25	06:44:42
816	50.316399	-4.085448	0.49	42.5	2014-05-25	06:44:43
817	50.3164	-4.085442	0.47	76.1	2014-05-25	06:44:44
818	50.316392	-4.085441	0.91	176.6	2014-05-25	06:44:45
819	50.316384	-4.085442	0.8	184.3	2014-05-25	06:44:46
820	50.316381	-4.085441	0.4	168.8	2014-05-25	06:44:47
821	50.316384	-4.085433	0.66	60.6	2014-05-25	06:44:48
822	50.316384	-4.085426	0.47	90	2014-05-25	06:44:49
823	50.316378	-4.085424	0.69	170.1	2014-05-25	06:44:50
824	50.316371	-4.085425	0.74	182.3	2014-05-25	06:44:51
825	50.316371	-4.085421	0.28	86.1	2014-05-25	06:44:52
826	50.316378	-4.085415	0.83	31.2	2014-05-25	06:44:53
827	50.31638	-4.085409	0.47	61.8	2014-05-25	06:44:54
828	50.316378	-4.085405	0.33	128.7	2014-05-25	06:44:55
829	50.316373	-4.085405	0.52	180	2014-05-25	06:44:56
830	50.316365	-4.085409	0.89	195.2	2014-05-25	06:44:57
831	50.31636	-4.08541	0.63	188.2	2014-05-25	06:44:58
832	50.31636	-4.08541	0.04	4.4	2014-05-25	06:45:00
833	50.316361	-4.08541	0.07	15.1	2014-05-25	06:45:01
834	50.316362	-4.085409	0.12	37.2	2014-05-25	06:45:02
835	50.316363	-4.085408	0.14	22.5	2014-05-25	06:45:03
836	50.316373	-4.085402	1.17	19.9	2014-05-25	06:45:04
837	50.316385	-4.085394	1.5	22.1	2014-05-25	06:45:05
838	50.316391	-4.085388	0.75	36.3	2014-05-25	06:45:06
839	50.316392	-4.085386	0.19	59.9	2014-05-25	06:45:07
840	50.316393	-4.085389	0.23	293.9	2014-05-25	06:45:08
841	50.316399	-4.085389	0.69	359.1	2014-05-25	06:45:09
842	50.316403	-4.085389	0.42	0	2014-05-25	06:45:10
843	50.3164	-4.085391	0.28	207.6	2014-05-25	06:45:11
844	50.316392	-4.085395	0.93	200.7	2014-05-25	06:45:12
845	50.316384	-4.085396	1	181.3	2014-05-25	06:45:13
846	50.316375	-4.085397	0.93	187.7	2014-05-25	06:45:14
847	50.316367	-4.085398	0.97	181.8	2014-05-25	06:45:15
848	50.316357	-4.085396	1.05	175.1	2014-05-25	06:45:16
849	50.31635	-4.085394	0.82	167.4	2014-05-25	06:45:17
850	50.316342	-4.08539	0.94	163	2014-05-25	06:45:18
851	50.316334	-4.08539	0.92	180	2014-05-25	06:45:19
852	50.316326	-4.085392	0.89	190.4	2014-05-25	06:45:20
853	50.316322	-4.085389	0.48	148	2014-05-25	06:45:21
854	50.316327	-4.085378	0.91	54.2	2014-05-25	06:45:22
855	50.316331	-4.085368	0.85	56.6	2014-05-25	06:45:23
856	50.316332	-4.085363	0.38	64.1	2014-05-25	06:45:24
857	50.316333	-4.085364	0.03	300.8	2014-05-25	06:45:25
858	50.316334	-4.085364	0.18	348.5	2014-05-25	06:45:26
859	50.316342	-4.085361	0.91	15.6	2014-05-25	06:45:27
860	50.316361	-4.08535	2.22	19.9	2014-05-25	06:45:28
861	50.316395	-4.085327	4.11	23.5	2014-05-25	06:45:29
862	50.316439	-4.085298	5.36	22.5	2014-05-25	06:45:30
863	50.316488	-4.085266	5.9	23	2014-05-25	06:45:31
864	50.31654	-4.085238	6.13	19.2	2014-05-25	06:45:32
865	50.316588	-4.085234	5.35	3.1	2014-05-25	06:45:33
866	50.31663	-4.085249	4.82	346.5	2014-05-25	06:45:34
867	50.316676	-4.085263	5.24	349.6	2014-05-25	06:45:35
868	50.316727	-4.085279	5.77	348.7	2014-05-25	06:45:36
869	50.316776	-4.085301	5.62	343.3	2014-05-25	06:45:37
870	50.316819	-4.085328	5.19	338.9	2014-05-25	06:45:38
871	50.316858	-4.085352	4.61	338.3	2014-05-25	06:45:39
872	50.316889	-4.085373	3.86	336.4	2014-05-25	06:45:40
873	50.316905	-4.085384	1.9	336.9	2014-05-25	06:45:41
874	50.316905	-4.085387	0.26	272.2	2014-05-25	06:45:42
875	50.3169	-4.085396	0.85	223.8	2014-05-25	06:45:43
876	50.316893	-4.085401	0.81	207.6	2014-05-25	06:45:44
877	50.316888	-4.085401	0.62	180	2014-05-25	06:45:45
878	50.316878	-4.085406	1.17	198.7	2014-05-25	06:45:46
879	50.316867	-4.085408	1.14	187.8	2014-05-25	06:45:47
880	50.31686	-4.085404	0.94	159.2	2014-05-25	06:45:48
881	50.316847	-4.085403	1.42	176.9	2014-05-25	06:45:49
882	50.31683	-4.085403	1.9	180.5	2014-05-25	06:45:50
883	50.316819	-4.085399	1.2	166.8	2014-05-25	06:45:51
884	50.316811	-4.085395	0.98	161.3	2014-05-25	06:45:52
885	50.316798	-4.08539	1.52	166.7	2014-05-25	06:45:53
886	50.316785	-4.085386	1.38	168	2014-05-25	06:45:54
887	50.316776	-4.08538	1.15	158.5	2014-05-25	06:45:55
888	50.316761	-4.085376	1.65	169.8	2014-05-25	06:45:56
889	50.316754	-4.085362	1.26	127.6	2014-05-25	06:45:57
890	50.316749	-4.085351	0.92	126.9	2014-05-25	06:45:58
891	50.316735	-4.08535	1.63	178.1	2014-05-25	06:45:59
892	50.316724	-4.085348	1.21	170.4	2014-05-25	06:46:00
893	50.316729	-4.085336	1.02	57.5	2014-05-25	06:46:01
894	50.316733	-4.085324	0.93	61.7	2014-05-25	06:46:02
895	50.316726	-4.08532	0.77	160	2014-05-25	06:46:03
896	50.316717	-4.085319	1.08	174.9	2014-05-25	06:46:04
897	50.316706	-4.085315	1.24	168.3	2014-05-25	06:46:05
898	50.316696	-4.085308	1.21	152.9	2014-05-25	06:46:06
899	50.316686	-4.085302	1.17	161.1	2014-05-25	06:46:07
900	50.316673	-4.085301	1.42	177.1	2014-05-25	06:46:08
901	50.316663	-4.0853	1.11	176.3	2014-05-25	06:46:09
902	50.316655	-4.085299	0.94	175.3	2014-05-25	06:46:10
903	50.316644	-4.085295	1.23	164.5	2014-05-25	06:46:11
904	50.316636	-4.085293	0.97	174.3	2014-05-25	06:46:12
905	50.316629	-4.085292	0.81	171.1	2014-05-25	06:46:13
906	50.316617	-4.08529	1.29	175.8	2014-05-25	06:46:14
907	50.316606	-4.08529	1.28	178.4	2014-05-25	06:46:15
908	50.316595	-4.085288	1.14	175.2	2014-05-25	06:46:16
909	50.316585	-4.085288	1.1	176.9	2014-05-25	06:46:17
910	50.31658	-4.085281	0.79	143.8	2014-05-25	06:46:18
911	50.316575	-4.085274	0.74	134.6	2014-05-25	06:46:19
912	50.316564	-4.085274	1.27	181.6	2014-05-25	06:46:20
913	50.316552	-4.085275	1.34	182.3	2014-05-25	06:46:21
914	50.316541	-4.085277	1.16	186.8	2014-05-25	06:46:22
915	50.316537	-4.085272	0.58	148	2014-05-25	06:46:23
916	50.316535	-4.085272	0.21	173.5	2014-05-25	06:46:24
917	50.316527	-4.085276	0.93	197.9	2014-05-25	06:46:25
918	50.316518	-4.08528	0.98	196.5	2014-05-25	06:46:26
919	50.316513	-4.085282	0.58	192.4	2014-05-25	06:46:27
920	50.316513	-4.085277	0.32	103.5	2014-05-25	06:46:28
921	50.316512	-4.085277	0.06	147.4	2014-05-25	06:46:29
922	50.3165	-4.085283	1.47	195.9	2014-05-25	06:46:30
923	50.316488	-4.085289	1.35	199.4	2014-05-25	06:46:31
924	50.316484	-4.08529	0.48	191.5	2014-05-25	06:46:32
925	50.316484	-4.085291	0.04	313	2014-05-25	06:46:33
926	50.316488	-4.085282	0.38	56.1	2014-05-25	06:46:35
927	50.316481	-4.085283	0.83	185.8	2014-05-25	06:46:36
928	50.31648	-4.085282	0.07	130.6	2014-05-25	06:46:37
929	50.316485	-4.085278	0.58	31.1	2014-05-25	06:46:38
930	50.316488	-4.085279	0.42	347.8	2014-05-25	06:46:39
931	50.31649	-4.085291	0.88	286	2014-05-25	06:46:40
932	50.31649	-4.085304	0.89	268.1	2014-05-25	06:46:41
933	50.31649	-4.085312	0.59	266.4	2014-05-25	06:46:42
934	50.316493	-4.085316	0.44	314.8	2014-05-25	06:46:43
935	50.316542	-4.085297	2.81	14.1	2014-05-25	06:46:45
936	50.316589	-4.085278	5.42	14.6	2014-05-25	06:46:46
937	50.316642	-4.085272	5.91	4	2014-05-25	06:46:47
938	50.316684	-4.085276	4.73	356.7	2014-05-25	06:46:48
939	50.316722	-4.085269	4.24	6.7	2014-05-25	06:46:49
940	50.316761	-4.085248	4.61	18.8	2014-05-25	06:46:50
941	50.3168	-4.085216	4.92	27.3	2014-05-25	06:46:51
942	50.316838	-4.085185	4.72	28.1	2014-05-25	06:46:52
943	50.316874	-4.085166	4.19	18.5	2014-05-25	06:46:53
944	50.316909	-4.085154	4.03	13	2014-05-25	06:46:54
945	50.316945	-4.085144	4.07	9.8	2014-05-25	06:46:55
946	50.316982	-4.085136	4.16	8.2	2014-05-25	06:46:56
947	50.317019	-4.085127	4.21	8.2	2014-05-25	06:46:57
948	50.317138	-4.085123	4.41	1.2	2014-05-25	06:47:00
949	50.317196	-4.085127	3.26	357.8	2014-05-25	06:47:02
950	50.317204	-4.085122	0.92	22.1	2014-05-25	06:47:03
951	50.317207	-4.085121	0.34	6.2	2014-05-25	06:47:04
952	50.317207	-4.08512	0.08	90	2014-05-25	06:47:05
953	50.317213	-4.085117	0.71	16.6	2014-05-25	06:47:06
954	50.317218	-4.085115	0.51	13.6	2014-05-25	06:47:07
955	50.317217	-4.085115	0.11	180	2014-05-25	06:47:08
956	50.317214	-4.085118	0.31	217.3	2014-05-25	06:47:09
957	50.31722	-4.085118	0.57	3	2014-05-25	06:47:10
958	50.317223	-4.085117	0.34	13	2014-05-25	06:47:11
959	50.317214	-4.085117	1.01	183.8	2014-05-25	06:47:12
960	50.317203	-4.085119	1.23	185.8	2014-05-25	06:47:13
961	50.31719	-4.08512	1.37	181.7	2014-05-25	06:47:14
962	50.317184	-4.085119	0.72	173.4	2014-05-25	06:47:15
963	50.317186	-4.085116	0.16	34.5	2014-05-25	06:47:17
964	50.317179	-4.085121	0.86	202.5	2014-05-25	06:47:18
965	50.317179	-4.08512	0.04	32.6	2014-05-25	06:47:19
966	50.317181	-4.085118	0.23	51.9	2014-05-25	06:47:20
967	50.317175	-4.085122	0.7	203.5	2014-05-25	06:47:21
968	50.317167	-4.08513	1.04	212.3	2014-05-25	06:47:22
969	50.317159	-4.085137	1	212	2014-05-25	06:47:23
970	50.317159	-4.085144	0.48	267.7	2014-05-25	06:47:24
971	50.317157	-4.085152	0.62	250.9	2014-05-25	06:47:25
972	50.317148	-4.085159	1.16	203.9	2014-05-25	06:47:26
973	50.317141	-4.085159	0.8	183.4	2014-05-25	06:47:27
974	50.317132	-4.085159	0.95	178.6	2014-05-25	06:47:28
975	50.317122	-4.085161	1.1	188.8	2014-05-25	06:47:29
976	50.317112	-4.085165	1.17	192.9	2014-05-25	06:47:30
977	50.317103	-4.085164	1.01	177	2014-05-25	06:47:31
978	50.317095	-4.085163	0.89	174.6	2014-05-25	06:47:32
979	50.317088	-4.085165	0.76	187.2	2014-05-25	06:47:33
980	50.317095	-4.085157	0.92	37.3	2014-05-25	06:47:34
981	50.317109	-4.085142	1.93	32.4	2014-05-25	06:47:35
982	50.317119	-4.085129	1.43	42.1	2014-05-25	06:47:36
983	50.317121	-4.08512	0.64	74.7	2014-05-25	06:47:37
984	50.317115	-4.085115	0.74	151.3	2014-05-25	06:47:38
985	50.317108	-4.085109	0.84	148.8	2014-05-25	06:47:39
986	50.317101	-4.085102	0.99	148.3	2014-05-25	06:47:40
987	50.31709	-4.085096	1.28	163.2	2014-05-25	06:47:41
988	50.317081	-4.085095	1.01	172.9	2014-05-25	06:47:42
989	50.317074	-4.085091	0.83	163.3	2014-05-25	06:47:43
990	50.317063	-4.085089	1.23	172.8	2014-05-25	06:47:44
991	50.317058	-4.085084	0.64	144.7	2014-05-25	06:47:45
992	50.317065	-4.085073	1.06	44.3	2014-05-25	06:47:46
993	50.317071	-4.085072	0.37	5.6	2014-05-25	06:47:48
994	50.31707	-4.085082	0.67	255.5	2014-05-25	06:47:49
995	50.317065	-4.085095	1.14	239	2014-05-25	06:47:50
996	50.317063	-4.085104	0.63	255.4	2014-05-25	06:47:51
997	50.317075	-4.085102	1.28	5.3	2014-05-25	06:47:52
998	50.317085	-4.085098	1.19	14.5	2014-05-25	06:47:53
999	50.317088	-4.085102	0.47	323.1	2014-05-25	06:47:54
1000	50.317086	-4.085111	0.68	248.3	2014-05-25	06:47:55
1001	50.317083	-4.085118	0.59	237.6	2014-05-25	06:47:56
1002	50.317083	-4.08512	0.15	266.6	2014-05-25	06:47:57
1003	50.31708	-4.085135	1.14	254.3	2014-05-25	06:47:58
1004	50.317076	-4.08515	1.16	246.3	2014-05-25	06:47:59
1005	50.317074	-4.085157	0.56	242.4	2014-05-25	06:48:00
1006	50.317073	-4.085159	0.13	235.2	2014-05-25	06:48:01
1007	50.317065	-4.085167	1.04	214.2	2014-05-25	06:48:02
1008	50.317056	-4.085175	1.21	208.7	2014-05-25	06:48:03
1009	50.317046	-4.085184	1.24	210.7	2014-05-25	06:48:04
1010	50.317038	-4.08519	1	203.5	2014-05-25	06:48:05
1011	50.31703	-4.085197	1.09	208.9	2014-05-25	06:48:06
1012	50.317026	-4.085203	0.55	225.7	2014-05-25	06:48:07
1013	50.317024	-4.085206	0.34	226.9	2014-05-25	06:48:08
1014	50.317013	-4.085215	1.33	206.5	2014-05-25	06:48:09
1015	50.317009	-4.08522	0.59	222.3	2014-05-25	06:48:10
1016	50.317009	-4.085221	0.08	242.7	2014-05-25	06:48:11
1017	50.317001	-4.085223	0.94	186.2	2014-05-25	06:48:12
1018	50.316987	-4.085219	1.57	171.7	2014-05-25	06:48:13
1019	50.316978	-4.085207	1.32	135.6	2014-05-25	06:48:14
1020	50.316975	-4.085194	0.97	110.7	2014-05-25	06:48:15
1021	50.316966	-4.085193	1.01	176.6	2014-05-25	06:48:16
1022	50.316954	-4.085197	1.39	193.1	2014-05-25	06:48:17
1023	50.316943	-4.085202	1.24	195.9	2014-05-25	06:48:18
1024	50.316936	-4.0852	0.78	170.2	2014-05-25	06:48:19
1025	50.316928	-4.085206	1.04	202.3	2014-05-25	06:48:20
1026	50.316919	-4.085211	1.02	203.1	2014-05-25	06:48:21
1027	50.316912	-4.085209	0.79	169.5	2014-05-25	06:48:22
1028	50.316901	-4.085208	1.25	176.5	2014-05-25	06:48:23
1029	50.316888	-4.08521	1.51	185.7	2014-05-25	06:48:24
1030	50.316887	-4.085206	0.29	95.5	2014-05-25	06:48:25
1031	50.316894	-4.085197	1.03	42.3	2014-05-25	06:48:26
1032	50.316892	-4.085193	0.34	125	2014-05-25	06:48:27
1033	50.316886	-4.085192	0.72	175.2	2014-05-25	06:48:28
1034	50.31688	-4.08519	0.68	166.8	2014-05-25	06:48:29
1035	50.31688	-4.085184	0.4	90	2014-05-25	06:48:30
1036	50.316878	-4.085181	0.3	130.9	2014-05-25	06:48:31
1037	50.316868	-4.085182	1.09	183.4	2014-05-25	06:48:32
1038	50.316859	-4.085184	1.06	189.1	2014-05-25	06:48:33
1039	50.316854	-4.085188	0.68	207.5	2014-05-25	06:48:34
1040	50.316847	-4.085192	0.8	195.9	2014-05-25	06:48:35
1041	50.316838	-4.085194	0.95	191.9	2014-05-25	06:48:36
1042	50.316831	-4.085198	0.89	198.3	2014-05-25	06:48:37
1043	50.31682	-4.085202	1.19	194.5	2014-05-25	06:48:38
1044	50.316811	-4.085206	1.05	193.5	2014-05-25	06:48:39
1045	50.316805	-4.08521	0.74	201.7	2014-05-25	06:48:40
1046	50.316796	-4.085213	0.99	193.9	2014-05-25	06:48:41
1047	50.316784	-4.085215	1.42	186.8	2014-05-25	06:48:42
1048	50.316772	-4.08522	1.4	193	2014-05-25	06:48:43
1049	50.316764	-4.085223	0.91	192.1	2014-05-25	06:48:44
1050	50.316758	-4.085224	0.63	189.2	2014-05-25	06:48:45
1051	50.316751	-4.08523	0.82	208.7	2014-05-25	06:48:46
1052	50.316744	-4.085235	0.95	203.4	2014-05-25	06:48:47
1053	50.316736	-4.085239	0.94	196.5	2014-05-25	06:48:48
1054	50.316726	-4.085242	1.1	193.1	2014-05-25	06:48:49
1055	50.316724	-4.085245	0.31	217.3	2014-05-25	06:48:50
1056	50.316729	-4.085243	0.57	13.4	2014-05-25	06:48:51
1057	50.316728	-4.085243	0.07	190.4	2014-05-25	06:48:52
1058	50.316723	-4.085245	0.6	195	2014-05-25	06:48:53
1059	50.316715	-4.085249	0.9	196.2	2014-05-25	06:48:54
1060	50.316708	-4.085253	0.9	200.9	2014-05-25	06:48:55
1061	50.316705	-4.085257	0.4	219.8	2014-05-25	06:48:56
1062	50.316705	-4.085257	0.07	324	2014-05-25	06:48:57
1063	50.316696	-4.085262	1.09	195.6	2014-05-25	06:48:58
1064	50.316687	-4.085263	1.03	185.7	2014-05-25	06:48:59
1065	50.316681	-4.085269	0.79	210.3	2014-05-25	06:49:00
1066	50.316676	-4.085274	0.65	217.9	2014-05-25	06:49:01
1067	50.316674	-4.085275	0.23	201.2	2014-05-25	06:49:02
1068	50.316663	-4.085279	1.23	192.8	2014-05-25	06:49:03
1069	50.316655	-4.085282	0.98	191.5	2014-05-25	06:49:04
1070	50.316655	-4.085284	0.13	265.6	2014-05-25	06:49:05
1071	50.316656	-4.085283	0.08	21.1	2014-05-25	06:49:07
1072	50.316655	-4.085284	0.08	205.5	2014-05-25	06:49:08
1073	50.316655	-4.085281	0.11	100.3	2014-05-25	06:49:10
1074	50.316654	-4.085278	0.12	105.9	2014-05-25	06:49:12
1075	50.316654	-4.085277	0.07	82.3	2014-05-25	06:49:13
1076	50.316656	-4.085273	0.35	48.2	2014-05-25	06:49:14
1077	50.316657	-4.085269	0.15	80.7	2014-05-25	06:49:16
1078	50.316653	-4.085268	0.44	168.3	2014-05-25	06:49:17
1079	50.316647	-4.085268	0.68	180	2014-05-25	06:49:18
1080	50.31664	-4.085266	0.83	170.9	2014-05-25	06:49:19
1081	50.316631	-4.085266	0.9	180.4	2014-05-25	06:49:20
1082	50.316628	-4.085265	0.43	173.6	2014-05-25	06:49:21
1083	50.316628	-4.085264	0.06	80.4	2014-05-25	06:49:22
1084	50.316631	-4.085263	0.19	12	2014-05-25	06:49:24
1085	50.316627	-4.085264	0.23	184.5	2014-05-25	06:49:26
1086	50.31663	-4.085252	0.92	66.6	2014-05-25	06:49:27
1087	50.316622	-4.085252	0.87	181.2	2014-05-25	06:49:28
1088	50.316613	-4.085251	1.02	176.3	2014-05-25	06:49:29
1089	50.316605	-4.085252	0.94	181.1	2014-05-25	06:49:30
1090	50.3166	-4.085252	0.5	181.4	2014-05-25	06:49:31
1091	50.3166	-4.085252	0.03	223.2	2014-05-25	06:49:32
1092	50.316591	-4.085254	1.03	189.6	2014-05-25	06:49:33
1093	50.316581	-4.085259	1.1	195.8	2014-05-25	06:49:34
1094	50.316577	-4.085264	0.33	216.5	2014-05-25	06:49:36
1095	50.316568	-4.085269	1.08	200.3	2014-05-25	06:49:37
1096	50.316561	-4.08527	0.77	182.2	2014-05-25	06:49:38
1097	50.316559	-4.08527	0.25	191.3	2014-05-25	06:49:39
1098	50.316553	-4.085276	0.79	212.9	2014-05-25	06:49:40
1099	50.316543	-4.08528	1.14	193	2014-05-25	06:49:41
1100	50.316533	-4.085284	1.09	195.6	2014-05-25	06:49:42
1101	50.31653	-4.085286	0.43	195.4	2014-05-25	06:49:43
1102	50.31653	-4.085284	0.12	80.9	2014-05-25	06:49:44
1103	50.316522	-4.085288	0.93	197.5	2014-05-25	06:49:45
1104	50.316512	-4.085294	1.2	202.2	2014-05-25	06:49:46
1105	50.316505	-4.085299	0.78	206.6	2014-05-25	06:49:47
1106	50.316503	-4.085299	0.26	172.3	2014-05-25	06:49:48
1107	50.316509	-4.085294	0.77	27.3	2014-05-25	06:49:49
1108	50.316508	-4.085295	0.11	222.9	2014-05-25	06:49:50
1109	50.316499	-4.0853	1.13	196.8	2014-05-25	06:49:51
1110	50.316485	-4.085312	1.72	209.4	2014-05-25	06:49:52
1111	50.316482	-4.085319	0.64	232.6	2014-05-25	06:49:53
1112	50.316495	-4.085315	1.48	11.4	2014-05-25	06:49:54
1113	50.316505	-4.085312	0.57	10	2014-05-25	06:49:56
1114	50.316494	-4.085319	1.25	203.8	2014-05-25	06:49:57
1115	50.31649	-4.085322	0.51	201.1	2014-05-25	06:49:58
1116	50.316491	-4.085321	0.12	14.5	2014-05-25	06:49:59
1117	50.316482	-4.085324	1.05	189.1	2014-05-25	06:50:00
1118	50.316469	-4.085327	1.47	188.4	2014-05-25	06:50:01
1119	50.316463	-4.085325	0.61	170.4	2014-05-25	06:50:02
1120	50.316471	-4.085318	1	31.2	2014-05-25	06:50:03
1121	50.316474	-4.085314	0.38	45.3	2014-05-25	06:50:04
1122	50.316466	-4.085316	0.89	191.1	2014-05-25	06:50:05
1123	50.316454	-4.085322	1.35	196.1	2014-05-25	06:50:06
1124	50.316444	-4.085328	1.2	202.4	2014-05-25	06:50:07
1125	50.316448	-4.085324	0.49	32.6	2014-05-25	06:50:08
1126	50.316459	-4.085319	1.28	18.7	2014-05-25	06:50:09
1127	50.316457	-4.085321	0.23	220.1	2014-05-25	06:50:10
1128	50.316449	-4.085322	0.88	187.3	2014-05-25	06:50:11
1129	50.316438	-4.085327	1.27	193.6	2014-05-25	06:50:12
1130	50.316442	-4.08532	0.64	43	2014-05-25	06:50:13
1131	50.316455	-4.08531	1.56	27.9	2014-05-25	06:50:14
1132	50.31646	-4.085308	0.3	14.4	2014-05-25	06:50:16
1133	50.316453	-4.085312	0.83	201.8	2014-05-25	06:50:17
1134	50.316447	-4.085316	0.76	202.3	2014-05-25	06:50:18
1135	50.316446	-4.085316	0.03	180	2014-05-25	06:50:19
1136	50.316456	-4.085309	1.23	25.5	2014-05-25	06:50:20
1137	50.316462	-4.085297	1.04	52.5	2014-05-25	06:50:21
1138	50.316459	-4.085291	0.54	125.7	2014-05-25	06:50:22
1139	50.316461	-4.085293	0.21	312.1	2014-05-25	06:50:23
1140	50.316466	-4.085299	0.76	325.2	2014-05-25	06:50:24
1141	50.316479	-4.085304	1.49	348.2	2014-05-25	06:50:25
1142	50.31651	-4.085303	3.41	1.3	2014-05-25	06:50:26
1143	50.316559	-4.085306	5.47	357.6	2014-05-25	06:50:27
1144	50.316612	-4.085328	6.07	345	2014-05-25	06:50:28
1145	50.316655	-4.085356	5.25	337.4	2014-05-25	06:50:29
1146	50.316699	-4.08536	4.91	356.8	2014-05-25	06:50:30
1147	50.316749	-4.085359	5.53	1	2014-05-25	06:50:31
1148	50.316798	-4.085374	5.58	348.8	2014-05-25	06:50:32
1149	50.316847	-4.085391	5.57	347.6	2014-05-25	06:50:33
1150	50.316895	-4.08541	5.52	346	2014-05-25	06:50:34
1151	50.316941	-4.085434	5.4	340.9	2014-05-25	06:50:35
1152	50.316991	-4.085441	5.59	355	2014-05-25	06:50:36
1153	50.317049	-4.085429	6.47	7.5	2014-05-25	06:50:37
1154	50.317107	-4.085417	6.5	7.9	2014-05-25	06:50:38
1155	50.317165	-4.085404	6.58	8.3	2014-05-25	06:50:39
1156	50.317599	-4.085477	6.07	353.8	2014-05-25	06:50:47
1157	50.317482	-4.085485	13.04	182.7	2014-05-25	06:50:48
1158	50.317426	-4.0855	6.28	189.2	2014-05-25	06:50:49
1159	50.317288	-4.085505	15.42	181.5	2014-05-25	06:50:50
1160	50.317153	-4.085473	15.17	171.3	2014-05-25	06:50:51
1161	50.316992	-4.085466	17.93	178.3	2014-05-25	06:50:52
1162	50.316948	-4.085468	4.93	182.1	2014-05-25	06:50:53
1163	50.316915	-4.085472	3.64	184.6	2014-05-25	06:50:54
1164	50.316891	-4.085479	2.66	191	2014-05-25	06:50:55
1165	50.316875	-4.085482	1.85	185.7	2014-05-25	06:50:56
1166	50.316861	-4.085484	1.56	183.7	2014-05-25	06:50:57
1167	50.316842	-4.085487	2.15	186.1	2014-05-25	06:50:58
1168	50.316825	-4.08549	1.84	187.2	2014-05-25	06:50:59
1169	50.316811	-4.085493	1.61	188.5	2014-05-25	06:51:00
1170	50.316798	-4.085494	1.42	182.6	2014-05-25	06:51:01
1171	50.316787	-4.085496	1.21	185.9	2014-05-25	06:51:02
1172	50.316779	-4.085496	0.98	181	2014-05-25	06:51:03
1173	50.316764	-4.0855	1.65	190	2014-05-25	06:51:04
1174	50.316749	-4.085506	1.73	193.6	2014-05-25	06:51:05
1175	50.316741	-4.085509	0.96	190.7	2014-05-25	06:51:06
1176	50.316739	-4.085509	0.11	186.1	2014-05-25	06:51:07
1177	50.316725	-4.085515	1.62	195.8	2014-05-25	06:51:08
1178	50.31671	-4.08552	1.8	191.1	2014-05-25	06:51:09
1179	50.316696	-4.085524	1.58	191.7	2014-05-25	06:51:10
1180	50.316694	-4.085522	0.23	141.1	2014-05-25	06:51:11
1181	50.316693	-4.08552	0.21	138.1	2014-05-25	06:51:12
1182	50.316682	-4.08552	1.14	178.2	2014-05-25	06:51:13
1183	50.316673	-4.085517	1.12	171.8	2014-05-25	06:51:14
1184	50.316665	-4.085518	0.89	181.6	2014-05-25	06:51:15
1185	50.316658	-4.08552	0.72	192	2014-05-25	06:51:16
1186	50.316648	-4.085522	1.1	188.1	2014-05-25	06:51:17
1187	50.316634	-4.085528	1.71	193.3	2014-05-25	06:51:18
1188	50.31662	-4.085532	1.51	191.1	2014-05-25	06:51:19
1189	50.316617	-4.085534	0.21	203.1	2014-05-25	06:51:21
1190	50.316605	-4.085536	1.3	186.6	2014-05-25	06:51:22
1191	50.316599	-4.085538	0.67	189.2	2014-05-25	06:51:23
1192	50.316598	-4.085538	0.09	183.5	2014-05-25	06:51:24
1193	50.316585	-4.085539	1.44	184.8	2014-05-25	06:51:25
1194	50.316572	-4.08554	1.47	182.1	2014-05-25	06:51:26
1195	50.316566	-4.085537	0.72	163.2	2014-05-25	06:51:27
1196	50.316559	-4.085537	0.78	180	2014-05-25	06:51:28
1197	50.316546	-4.085541	1.49	189.6	2014-05-25	06:51:29
1198	50.316534	-4.085542	1.34	184.8	2014-05-25	06:51:30
1199	50.316536	-4.085544	0.26	335.3	2014-05-25	06:51:31
1200	50.316537	-4.085549	0.35	285.5	2014-05-25	06:51:32
1201	50.316525	-4.085554	1.37	197.2	2014-05-25	06:51:33
1202	50.316509	-4.085559	1.83	191.3	2014-05-25	06:51:34
1203	50.316496	-4.085559	1.48	180.4	2014-05-25	06:51:35
1204	50.316491	-4.085557	0.6	161.5	2014-05-25	06:51:36
1205	50.316484	-4.085554	0.74	161.6	2014-05-25	06:51:37
1206	50.316471	-4.085555	1.45	183.8	2014-05-25	06:51:38
1207	50.31646	-4.085558	1.23	190.6	2014-05-25	06:51:39
1208	50.316467	-4.085555	0.77	14.3	2014-05-25	06:51:40
1209	50.316477	-4.085552	1.09	11	2014-05-25	06:51:41
1210	50.316477	-4.085552	0.06	107.6	2014-05-25	06:51:42
1211	50.316461	-4.085552	1.77	181	2014-05-25	06:51:43
1212	50.316448	-4.085549	1.42	170.1	2014-05-25	06:51:44
1213	50.316438	-4.085543	1.17	158.8	2014-05-25	06:51:45
1214	50.316426	-4.08554	1.39	173.6	2014-05-25	06:51:46
1215	50.316414	-4.085535	1.42	163.9	2014-05-25	06:51:47
1216	50.316404	-4.085525	1.23	145.6	2014-05-25	06:51:48
1217	50.316399	-4.085516	0.93	134.9	2014-05-25	06:51:49
1218	50.316389	-4.08551	1.09	158.9	2014-05-25	06:51:50
1219	50.316382	-4.085507	0.82	165.2	2014-05-25	06:51:51
1220	50.316382	-4.085501	0.48	99	2014-05-25	06:51:52
1221	50.316384	-4.085495	0.5	53.2	2014-05-25	06:51:53
1222	50.316384	-4.085495	0.03	168.5	2014-05-25	06:51:54
1223	50.316376	-4.085496	0.93	185.1	2014-05-25	06:51:55
1224	50.316374	-4.085492	0.35	129.9	2014-05-25	06:51:56
1225	50.316375	-4.085492	0.11	35	2014-05-25	06:51:57
1226	50.316379	-4.085484	0.74	44.8	2014-05-25	06:51:58
1227	50.316374	-4.085479	0.64	147.9	2014-05-25	06:51:59
1228	50.316367	-4.085478	0.86	172.4	2014-05-25	06:52:00
1229	50.316367	-4.085477	0.09	64	2014-05-25	06:52:01
1230	50.316374	-4.085473	0.85	18.3	2014-05-25	06:52:02
1231	50.316378	-4.085465	0.69	53.5	2014-05-25	06:52:03
1232	50.316376	-4.08546	0.42	124.1	2014-05-25	06:52:04
1233	50.31637	-4.085457	0.76	159.7	2014-05-25	06:52:05
1234	50.316365	-4.085454	0.55	159.6	2014-05-25	06:52:06
1235	50.316365	-4.085453	0.07	73.9	2014-05-25	06:52:07
1236	50.316365	-4.085453	0.04	133	2014-05-25	06:52:08
1237	50.316362	-4.085444	0.68	115	2014-05-25	06:52:09
1238	50.316352	-4.085439	1.17	162.1	2014-05-25	06:52:10
1239	50.31634	-4.085438	1.38	175.8	2014-05-25	06:52:11
1240	50.316333	-4.085436	0.85	171.9	2014-05-25	06:52:12
1241	50.316328	-4.085431	0.58	143.5	2014-05-25	06:52:13
1242	50.316322	-4.085422	0.95	139.9	2014-05-25	06:52:14
1243	50.316315	-4.085419	0.81	162.5	2014-05-25	06:52:15
1244	50.316314	-4.085415	0.31	116.9	2014-05-25	06:52:16
1245	50.316316	-4.085409	0.49	62.8	2014-05-25	06:52:17
1246	50.316316	-4.08541	0.05	258.1	2014-05-25	06:52:18
1247	50.316316	-4.085411	0.1	275.6	2014-05-25	06:52:19
1248	50.316316	-4.085411	0.02	90	2014-05-25	06:52:20
1249	50.316315	-4.085406	0.34	104.5	2014-05-25	06:52:21
1250	50.316314	-4.085407	0.1	236.2	2014-05-25	06:52:22
1251	50.316317	-4.0854	0.6	62.1	2014-05-25	06:52:23
1252	50.316317	-4.085396	0.26	94.2	2014-05-25	06:52:24
1253	50.316318	-4.085393	0.29	67.4	2014-05-25	06:52:25
1254	50.316322	-4.085385	0.75	44.6	2014-05-25	06:52:26
1255	50.316324	-4.085381	0.37	54.2	2014-05-25	06:52:27
1256	50.316324	-4.085381	0.05	194.5	2014-05-25	06:52:28
1257	50.316317	-4.085383	0.77	192	2014-05-25	06:52:29
1258	50.316317	-4.085383	0.01	327.4	2014-05-25	06:52:30
1259	50.316326	-4.085377	1.05	25.4	2014-05-25	06:52:31
1260	50.316329	-4.085374	0.42	34.5	2014-05-25	06:52:32
1261	50.316328	-4.085373	0.1	132.5	2014-05-25	06:52:33
1262	50.316329	-4.085371	0.1	57.9	2014-05-25	06:52:34
1263	50.316328	-4.085371	0.08	125.6	2014-05-25	06:52:35
1264	50.316328	-4.085367	0.25	111.9	2014-05-25	06:52:36
1265	50.316328	-4.085366	0.04	82.6	2014-05-25	06:52:38
1266	50.316328	-4.085366	0.06	52.4	2014-05-25	06:52:39
1267	50.316328	-4.085365	0.04	57.6	2014-05-25	06:52:40
1268	50.316324	-4.085367	0.52	197.4	2014-05-25	06:52:41
1269	50.316325	-4.085365	0.23	39.1	2014-05-25	06:52:42
1270	50.31633	-4.085361	0.57	30	2014-05-25	06:52:43
1271	50.31633	-4.085361	0.03	43.2	2014-05-25	06:52:44
1272	50.31633	-4.085361	0.03	249.2	2014-05-25	06:52:45
1273	50.31633	-4.085361	0.05	51.9	2014-05-25	06:52:46
1274	50.31633	-4.08536	0.04	148.2	2014-05-25	06:52:47
1275	50.316329	-4.08536	0.06	173.4	2014-05-25	06:52:48
1276	50.316332	-4.085356	0.43	41.2	2014-05-25	06:52:49
1277	50.316332	-4.085356	0.01	343.3	2014-05-25	06:52:51
1278	50.316331	-4.085352	0.37	124	2014-05-25	06:52:52
1279	50.31633	-4.085347	0.35	100.9	2014-05-25	06:52:53
1280	50.316329	-4.085348	0.06	208.2	2014-05-25	06:52:54
1281	50.31633	-4.085343	0.35	77.6	2014-05-25	06:52:55
1282	50.316331	-4.085338	0.34	77.4	2014-05-25	06:52:56
1283	50.316333	-4.085333	0.22	57.7	2014-05-25	06:52:58
1284	50.316332	-4.08533	0.14	118.3	2014-05-25	06:53:00
1285	50.316326	-4.085327	0.61	164.1	2014-05-25	06:53:01
1286	50.316324	-4.085325	0.33	142.2	2014-05-25	06:53:02
1287	50.316324	-4.085323	0.05	90	2014-05-25	06:53:04
1288	50.316323	-4.085318	0.42	109.2	2014-05-25	06:53:05
1289	50.316326	-4.085311	0.55	56.2	2014-05-25	06:53:06
1290	50.316328	-4.085309	0.29	38.7	2014-05-25	06:53:07
1291	50.316323	-4.085307	0.49	168	2014-05-25	06:53:08
1292	50.316319	-4.085306	0.23	169.6	2014-05-25	06:53:10
1293	50.31632	-4.085305	0.08	46.1	2014-05-25	06:53:11
1294	50.316316	-4.085305	0.42	175.9	2014-05-25	06:53:12
1295	50.316315	-4.085305	0.14	194.3	2014-05-25	06:53:13
1296	50.316319	-4.085301	0.55	30	2014-05-25	06:53:14
1297	50.316318	-4.0853	0.13	134.5	2014-05-25	06:53:15
1298	50.316311	-4.085301	0.83	184.9	2014-05-25	06:53:16
1299	50.316307	-4.0853	0.22	167.5	2014-05-25	06:53:18
1300	50.316308	-4.085299	0.1	35.6	2014-05-25	06:53:19
1301	50.316309	-4.085296	0.14	46	2014-05-25	06:53:21
1302	50.31631	-4.085293	0.11	72	2014-05-25	06:53:23
1303	50.316305	-4.085294	0.56	187.4	2014-05-25	06:53:24
1304	50.316302	-4.085293	0.17	164	2014-05-25	06:53:26
1305	50.31631	-4.085288	0.93	23.9	2014-05-25	06:53:27
1306	50.316307	-4.08529	0.3	209.8	2014-05-25	06:53:28
1307	50.316302	-4.085295	0.72	209.3	2014-05-25	06:53:29
1308	50.316302	-4.085296	0.11	270	2014-05-25	06:53:30
1309	50.316315	-4.085297	1.5	358.6	2014-05-25	06:53:31
1310	50.316326	-4.085295	0.58	5.9	2014-05-25	06:53:33
1311	50.316319	-4.085291	0.73	158.5	2014-05-25	06:53:34
1312	50.316319	-4.085285	0.45	92.4	2014-05-25	06:53:35
1313	50.316329	-4.085277	1.18	27.2	2014-05-25	06:53:36
1314	50.316333	-4.085272	0.62	39.9	2014-05-25	06:53:37
1315	50.31633	-4.08527	0.36	157.8	2014-05-25	06:53:38
1316	50.316326	-4.085272	0.43	199.6	2014-05-25	06:53:39
1317	50.316324	-4.085276	0.2	231.4	2014-05-25	06:53:41
1318	50.316333	-4.085268	1.19	28.7	2014-05-25	06:53:42
1319	50.316333	-4.085266	0.18	107.9	2014-05-25	06:53:43
1320	50.316326	-4.085267	0.76	185.8	2014-05-25	06:53:44
1321	50.316312	-4.085271	1.63	189.5	2014-05-25	06:53:45
1322	50.316292	-4.085273	2.15	184.6	2014-05-25	06:53:46
1323	50.316275	-4.085275	1.96	184	2014-05-25	06:53:47
1324	50.316266	-4.085273	0.96	173.2	2014-05-25	06:53:48
1325	50.316273	-4.085271	0.73	11.7	2014-05-25	06:53:49
1326	50.316276	-4.085265	0.59	45.8	2014-05-25	06:53:50
1327	50.316301	-4.085258	1.37	11.5	2014-05-25	06:53:52
1328	50.316336	-4.085267	3.98	350.1	2014-05-25	06:53:53
1329	50.316357	-4.085276	2.44	345.7	2014-05-25	06:53:54
1330	50.316373	-4.085282	1.81	345.4	2014-05-25	06:53:55
1331	50.316376	-4.085291	0.71	297.3	2014-05-25	06:53:56
1332	50.316374	-4.085298	0.55	244.8	2014-05-25	06:53:57
1333	50.31637	-4.085303	0.55	217.2	2014-05-25	06:53:58
1334	50.316369	-4.085308	0.39	251.8	2014-05-25	06:53:59
1335	50.316364	-4.085313	0.64	216.6	2014-05-25	06:54:00
1336	50.316359	-4.08532	0.76	220.2	2014-05-25	06:54:01
1337	50.316364	-4.085324	0.63	335.2	2014-05-25	06:54:02
1338	50.31637	-4.085323	0.73	7	2014-05-25	06:54:03
1339	50.316366	-4.085327	0.56	216.7	2014-05-25	06:54:04
1340	50.316359	-4.085337	1.07	218.8	2014-05-25	06:54:05
1341	50.316356	-4.085344	0.63	237.6	2014-05-25	06:54:06
1342	50.316354	-4.085352	0.56	253.6	2014-05-25	06:54:07
1343	50.316346	-4.085361	1.17	214.3	2014-05-25	06:54:08
1344	50.316337	-4.085373	1.32	220.7	2014-05-25	06:54:09
1345	50.31633	-4.085386	1.15	230.3	2014-05-25	06:54:10
1346	50.316325	-4.085396	0.91	230.5	2014-05-25	06:54:11
1347	50.316321	-4.085405	0.8	234.1	2014-05-25	06:54:12
1348	50.316315	-4.085416	1.03	231.1	2014-05-25	06:54:13
1349	50.316309	-4.085428	1.1	232.5	2014-05-25	06:54:14
1350	50.316308	-4.085438	0.71	260.9	2014-05-25	06:54:15
1351	50.316306	-4.085451	0.93	256.7	2014-05-25	06:54:16
1352	50.316298	-4.085462	1.2	220.3	2014-05-25	06:54:17
1353	50.316288	-4.085474	1.36	218.9	2014-05-25	06:54:18
1354	50.316286	-4.085484	0.78	248.2	2014-05-25	06:54:19
1355	50.316286	-4.085491	0.52	274.1	2014-05-25	06:54:20
1356	50.316277	-4.0855	1.16	214.8	2014-05-25	06:54:21
1357	50.316267	-4.085513	1.51	216.5	2014-05-25	06:54:22
1358	50.316258	-4.085523	1.23	216.6	2014-05-25	06:54:23
1359	50.316258	-4.085527	0.24	278.7	2014-05-25	06:54:24
1360	50.316259	-4.085529	0.24	300.9	2014-05-25	06:54:25
1361	50.316251	-4.085534	0.94	199.6	2014-05-25	06:54:26
1362	50.316241	-4.08554	1.21	199.6	2014-05-25	06:54:27
1363	50.316236	-4.085544	0.67	206	2014-05-25	06:54:28
1364	50.316231	-4.085549	0.64	213	2014-05-25	06:54:29
1365	50.316225	-4.085552	0.7	200	2014-05-25	06:54:30
1366	50.316222	-4.085556	0.43	222.6	2014-05-25	06:54:31
1367	50.316217	-4.085563	0.72	220.6	2014-05-25	06:54:32
1368	50.316212	-4.085565	0.62	198	2014-05-25	06:54:33
1369	50.316203	-4.085563	1.03	171.7	2014-05-25	06:54:34
1370	50.316189	-4.085555	1.59	158.2	2014-05-25	06:54:35
1371	50.316178	-4.085545	1.44	150.2	2014-05-25	06:54:36
1372	50.316168	-4.085539	1.19	160.7	2014-05-25	06:54:37
1373	50.316159	-4.085536	1.01	168.1	2014-05-25	06:54:38
1374	50.316152	-4.085532	0.82	158.7	2014-05-25	06:54:39
1375	50.316146	-4.085529	0.69	161.3	2014-05-25	06:54:40
1376	50.316141	-4.085526	0.66	158.9	2014-05-25	06:54:41
1377	50.316136	-4.085519	0.71	135.5	2014-05-25	06:54:42
1378	50.316132	-4.085512	0.69	131.7	2014-05-25	06:54:43
1379	50.316129	-4.085504	0.68	123.2	2014-05-25	06:54:44
1380	50.31613	-4.085496	0.54	71.8	2014-05-25	06:54:45
1381	50.316135	-4.085491	0.64	33.9	2014-05-25	06:54:46
1382	50.316142	-4.085481	1.07	45.6	2014-05-25	06:54:47
1383	50.316155	-4.085493	0.86	330.1	2014-05-25	06:54:49
1384	50.316168	-4.0855	1.53	338.8	2014-05-25	06:54:50
1385	50.316243	-4.085499	8.35	0.7	2014-05-25	06:54:51
1386	50.316323	-4.085483	9	7.5	2014-05-25	06:54:52
1387	50.316401	-4.085462	8.75	9.7	2014-05-25	06:54:53
1388	50.316457	-4.085454	6.34	5.4	2014-05-25	06:54:54
1389	50.316503	-4.085458	5.05	356.6	2014-05-25	06:54:55
1390	50.316542	-4.08547	4.49	348.8	2014-05-25	06:54:56
1391	50.316584	-4.085488	4.87	344.7	2014-05-25	06:54:57
1392	50.31663	-4.08551	5.3	343.1	2014-05-25	06:54:58
1393	50.316675	-4.085538	5.44	338.6	2014-05-25	06:54:59
1394	50.316715	-4.085577	5.24	327.7	2014-05-25	06:55:00
1395	50.31674	-4.085604	3.37	326.3	2014-05-25	06:55:01
1396	50.316751	-4.085617	1.5	319.8	2014-05-25	06:55:02
1397	50.316749	-4.085626	0.68	250	2014-05-25	06:55:03
1398	50.316742	-4.085633	0.85	215.3	2014-05-25	06:55:04
1399	50.316734	-4.085639	1.05	203.5	2014-05-25	06:55:05
1400	50.316734	-4.085642	0.24	272.4	2014-05-25	06:55:06
1401	50.316734	-4.085642	0.01	180	2014-05-25	06:55:07
1402	50.316722	-4.085652	1.49	206.2	2014-05-25	06:55:08
1403	50.316712	-4.085659	1.23	205.8	2014-05-25	06:55:09
1404	50.316701	-4.085668	1.4	206.6	2014-05-25	06:55:10
1405	50.316687	-4.085676	1.62	200.2	2014-05-25	06:55:11
1406	50.31668	-4.085679	0.83	196.7	2014-05-25	06:55:12
1407	50.31668	-4.085678	0.06	72.4	2014-05-25	06:55:13
1408	50.316667	-4.085684	1.55	195.6	2014-05-25	06:55:14
1409	50.316657	-4.085686	1.02	186.3	2014-05-25	06:55:15
1410	50.316649	-4.085684	0.99	173.4	2014-05-25	06:55:16
1411	50.316636	-4.085686	1.44	183.8	2014-05-25	06:55:17
1412	50.316624	-4.085687	1.27	184.3	2014-05-25	06:55:18
1413	50.31661	-4.085689	1.64	184.8	2014-05-25	06:55:19
1414	50.316593	-4.085692	1.91	186.5	2014-05-25	06:55:20
1415	50.316577	-4.085692	1.74	180.2	2014-05-25	06:55:21
1416	50.316565	-4.08569	1.38	173.8	2014-05-25	06:55:22
1417	50.31655	-4.085689	1.6	177.6	2014-05-25	06:55:23
1418	50.316534	-4.085688	1.81	177	2014-05-25	06:55:24
1419	50.316522	-4.08568	1.49	158.9	2014-05-25	06:55:25
1420	50.316509	-4.085676	1.39	167.7	2014-05-25	06:55:26
1421	50.316497	-4.085674	1.4	173.9	2014-05-25	06:55:27
1422	50.316488	-4.085671	0.97	169.7	2014-05-25	06:55:28
1423	50.316475	-4.085671	1.44	178.8	2014-05-25	06:55:29
1424	50.316464	-4.085664	1.33	158.2	2014-05-25	06:55:30
1425	50.316457	-4.085659	0.92	157.8	2014-05-25	06:55:31
1426	50.316446	-4.085656	1.26	169.4	2014-05-25	06:55:32
1427	50.316437	-4.085649	1.05	152.4	2014-05-25	06:55:33
1428	50.316427	-4.085645	1.23	165.1	2014-05-25	06:55:34
1429	50.316415	-4.085641	1.35	169.3	2014-05-25	06:55:35
1430	50.316404	-4.085636	1.27	162.5	2014-05-25	06:55:36
1431	50.316395	-4.085631	1	160.5	2014-05-25	06:55:37
1432	50.316385	-4.085629	1.18	173	2014-05-25	06:55:38
1433	50.316371	-4.085626	1.5	170.9	2014-05-25	06:55:39
1434	50.31636	-4.08562	1.38	163.4	2014-05-25	06:55:40
1435	50.316351	-4.085615	1.04	160.3	2014-05-25	06:55:41
1436	50.316341	-4.08561	1.15	160.9	2014-05-25	06:55:42
1437	50.316327	-4.085607	1.58	172.6	2014-05-25	06:55:43
1438	50.316317	-4.085602	1.21	162.1	2014-05-25	06:55:44
1439	50.316315	-4.085595	0.51	113.5	2014-05-25	06:55:45
1440	50.316313	-4.085596	0.18	193.3	2014-05-25	06:55:46
1441	50.316305	-4.085593	0.97	169.3	2014-05-25	06:55:47
1442	50.316294	-4.085586	1.29	156.6	2014-05-25	06:55:48
1443	50.316285	-4.085576	1.22	142.5	2014-05-25	06:55:49
1444	50.316286	-4.085564	0.81	88	2014-05-25	06:55:50
1445	50.316284	-4.085551	0.94	103.3	2014-05-25	06:55:51
1446	50.31627	-4.085543	1.67	160.2	2014-05-25	06:55:52
1447	50.316254	-4.085539	1.73	168.9	2014-05-25	06:55:53
1448	50.316245	-4.085532	1.09	156.2	2014-05-25	06:55:54
1449	50.316244	-4.085523	0.67	98	2014-05-25	06:55:55
1450	50.316242	-4.085515	0.65	115.7	2014-05-25	06:55:56
1451	50.316232	-4.085505	1.31	145.7	2014-05-25	06:55:57
1452	50.316222	-4.085496	1.28	152.9	2014-05-25	06:55:58
1453	50.316214	-4.085487	1.16	143.4	2014-05-25	06:55:59
1454	50.316208	-4.085475	1.01	125	2014-05-25	06:56:00
1455	50.316201	-4.085469	0.9	149.3	2014-05-25	06:56:01
1456	50.31619	-4.085465	1.25	169.3	2014-05-25	06:56:02
1457	50.316178	-4.085463	1.41	173.2	2014-05-25	06:56:03
1458	50.316172	-4.085461	0.72	168	2014-05-25	06:56:04
1459	50.316175	-4.085455	0.6	47	2014-05-25	06:56:05
1460	50.316182	-4.085455	0.71	356.7	2014-05-25	06:56:06
1461	50.316181	-4.085455	0.04	205.8	2014-05-25	06:56:07
1462	50.316173	-4.085458	0.9	189.6	2014-05-25	06:56:08
1463	50.316166	-4.085459	0.84	185.3	2014-05-25	06:56:09
1464	50.316163	-4.085453	0.47	128.1	2014-05-25	06:56:10
1465	50.316165	-4.08545	0.3	49.1	2014-05-25	06:56:11
1466	50.316168	-4.085451	0.16	349.3	2014-05-25	06:56:13
1467	50.316168	-4.085451	0.01	231.9	2014-05-25	06:56:14
1468	50.316166	-4.085448	0.16	128.8	2014-05-25	06:56:16
1469	50.316166	-4.085448	0.01	212.6	2014-05-25	06:56:17
1470	50.316163	-4.085448	0.35	180	2014-05-25	06:56:18
1471	50.316162	-4.085444	0.23	97.1	2014-05-25	06:56:19
1472	50.316162	-4.085444	0.06	70.5	2014-05-25	06:56:20
1473	50.316162	-4.085443	0.06	138.1	2014-05-25	06:56:21
1474	50.316163	-4.085443	0.05	9.8	2014-05-25	06:56:23
1475	50.316162	-4.085443	0.09	192	2014-05-25	06:56:24
1476	50.316163	-4.085443	0.06	41.4	2014-05-25	06:56:25
1477	50.316166	-4.085437	0.6	45.7	2014-05-25	06:56:26
1478	50.316166	-4.085436	0.03	106.6	2014-05-25	06:56:27
1479	50.31616	-4.085439	0.78	193.3	2014-05-25	06:56:28
1480	50.316158	-4.085438	0.14	153.8	2014-05-25	06:56:29
1481	50.316167	-4.085431	1.08	25.9	2014-05-25	06:56:30
1482	50.316175	-4.085422	1.1	35.7	2014-05-25	06:56:31
1483	50.316175	-4.085422	0.02	341.3	2014-05-25	06:56:32
1484	50.316173	-4.085422	0.3	180	2014-05-25	06:56:33
1485	50.316173	-4.085422	0.05	44.6	2014-05-25	06:56:34
1486	50.316178	-4.085416	0.65	35.2	2014-05-25	06:56:35
1487	50.316181	-4.085411	0.56	46	2014-05-25	06:56:36
1488	50.316181	-4.085409	0.05	90	2014-05-25	06:56:38
1489	50.316182	-4.085408	0.04	49.1	2014-05-25	06:56:40
1490	50.31618	-4.085406	0.15	148.4	2014-05-25	06:56:42
1491	50.316181	-4.085402	0.37	54.8	2014-05-25	06:56:43
1492	50.316181	-4.085401	0.04	137.2	2014-05-25	06:56:45
1493	50.316181	-4.085402	0.06	307.6	2014-05-25	06:56:46
1494	50.316182	-4.085401	0.07	24.4	2014-05-25	06:56:47
1495	50.316183	-4.085393	0.63	74.5	2014-05-25	06:56:48
1496	50.316177	-4.08539	0.73	161.4	2014-05-25	06:56:49
1497	50.316169	-4.085389	0.85	175.6	2014-05-25	06:56:50
1498	50.316171	-4.085387	0.24	25.3	2014-05-25	06:56:51
1499	50.31618	-4.085385	0.96	10.4	2014-05-25	06:56:52
1500	50.316188	-4.08538	0.93	19.8	2014-05-25	06:56:53
1501	50.316189	-4.085379	0.18	29.4	2014-05-25	06:56:54
1502	50.316189	-4.08538	0.08	242.2	2014-05-25	06:56:55
1503	50.316197	-4.085392	1.23	314.4	2014-05-25	06:56:56
1504	50.316212	-4.08539	1.71	5.4	2014-05-25	06:56:57
1505	50.316227	-4.085382	1.74	19.4	2014-05-25	06:56:58
1506	50.31623	-4.085379	0.41	34.7	2014-05-25	06:56:59
1507	50.316228	-4.085379	0.21	175.1	2014-05-25	06:57:00
1508	50.31622	-4.085383	0.87	200	2014-05-25	06:57:01
1509	50.31622	-4.085383	0.03	157.3	2014-05-25	06:57:02
1510	50.31623	-4.085379	1.13	14.4	2014-05-25	06:57:03
1511	50.316236	-4.085381	0.72	349.1	2014-05-25	06:57:04
1512	50.316231	-4.085386	0.66	214.8	2014-05-25	06:57:05
1513	50.316227	-4.085385	0.23	177	2014-05-25	06:57:07
1514	50.316239	-4.085382	1.36	11.8	2014-05-25	06:57:08
1515	50.316243	-4.085378	0.53	27.7	2014-05-25	06:57:09
1516	50.316243	-4.085377	0.1	119.3	2014-05-25	06:57:10
1517	50.316233	-4.085372	1.16	161.7	2014-05-25	06:57:11
1518	50.316224	-4.085372	1	181	2014-05-25	06:57:12
1519	50.316212	-4.085376	1.4	192.8	2014-05-25	06:57:13
1520	50.3162	-4.085376	1.29	180	2014-05-25	06:57:14
1521	50.316192	-4.085373	0.9	166.6	2014-05-25	06:57:15
1522	50.316183	-4.085373	1	179	2014-05-25	06:57:16
1523	50.31617	-4.085373	1.51	180	2014-05-25	06:57:17
1524	50.31616	-4.085373	1.14	179.4	2014-05-25	06:57:18
1525	50.316153	-4.085373	0.71	177.6	2014-05-25	06:57:19
1526	50.316144	-4.085371	1.03	172.3	2014-05-25	06:57:20
1527	50.316135	-4.08537	1.06	176.8	2014-05-25	06:57:21
1528	50.316124	-4.085372	1.17	187.4	2014-05-25	06:57:22
1529	50.316116	-4.085371	0.93	177	2014-05-25	06:57:23
1530	50.316108	-4.085371	0.86	176.8	2014-05-25	06:57:24
1531	50.316099	-4.08537	1.04	178	2014-05-25	06:57:25
1532	50.31609	-4.085369	1.02	176	2014-05-25	06:57:26
1533	50.316081	-4.085368	0.97	173.6	2014-05-25	06:57:27
1534	50.316079	-4.085362	0.48	123.2	2014-05-25	06:57:28
1535	50.316073	-4.085357	0.76	152	2014-05-25	06:57:29
1536	50.316063	-4.085355	1.03	172.7	2014-05-25	06:57:30
1537	50.316056	-4.085354	0.85	173.6	2014-05-25	06:57:31
1538	50.316044	-4.085355	1.29	184.8	2014-05-25	06:57:32
1539	50.316034	-4.085357	1.15	186.9	2014-05-25	06:57:33
1540	50.316034	-4.085353	0.28	86.1	2014-05-25	06:57:34
1541	50.316037	-4.08535	0.43	36.6	2014-05-25	06:57:35
1542	50.316037	-4.08535	0.03	286.6	2014-05-25	06:57:36
1543	50.316032	-4.085351	0.63	187.1	2014-05-25	06:57:37
1544	50.316028	-4.085353	0.47	193.9	2014-05-25	06:57:38
1545	50.316027	-4.085353	0.04	171.5	2014-05-25	06:57:39
1546	50.316037	-4.085344	1.24	31.4	2014-05-25	06:57:40
1547	50.316045	-4.085339	1.01	21.4	2014-05-25	06:57:41
1548	50.316043	-4.085341	0.32	213.4	2014-05-25	06:57:42
1549	50.316034	-4.085345	1.01	197.2	2014-05-25	06:57:43
1550	50.31603	-4.085343	0.52	162	2014-05-25	06:57:44
1551	50.316032	-4.085339	0.38	43.2	2014-05-25	06:57:45
1552	50.316037	-4.085336	0.57	28	2014-05-25	06:57:46
1553	50.316037	-4.085335	0.01	90	2014-05-25	06:57:47
1554	50.316031	-4.085335	0.7	175.6	2014-05-25	06:57:48
1555	50.316026	-4.085334	0.25	171.6	2014-05-25	06:57:50
1556	50.316032	-4.085332	0.61	9.6	2014-05-25	06:57:51
1557	50.316033	-4.085331	0.11	21.4	2014-05-25	06:57:53
1558	50.316027	-4.085331	0.75	179.1	2014-05-25	06:57:54
1559	50.316026	-4.085332	0.1	234.3	2014-05-25	06:57:55
1560	50.316033	-4.085332	0.7	0	2014-05-25	06:57:56
1561	50.316035	-4.08533	0.35	28.3	2014-05-25	06:57:57
1562	50.316031	-4.085326	0.54	153.3	2014-05-25	06:57:58
1563	50.316026	-4.085324	0.58	167.1	2014-05-25	06:57:59
1564	50.316023	-4.085322	0.33	147.4	2014-05-25	06:58:00
1565	50.316023	-4.085321	0.06	124.6	2014-05-25	06:58:01
1566	50.316024	-4.085319	0.09	54.4	2014-05-25	06:58:03
1567	50.316026	-4.085314	0.2	60	2014-05-25	06:58:05
1568	50.316017	-4.085316	1	186.5	2014-05-25	06:58:06
1569	50.316008	-4.085319	0.97	194.9	2014-05-25	06:58:07
1570	50.316001	-4.085322	0.86	192.4	2014-05-25	06:58:08
1571	50.315995	-4.085323	0.6	184	2014-05-25	06:58:09
1572	50.315992	-4.085322	0.37	178.1	2014-05-25	06:58:10
1573	50.316003	-4.085323	1.21	358	2014-05-25	06:58:11
1574	50.316011	-4.085318	0.95	23.4	2014-05-25	06:58:12
1575	50.316044	-4.085314	3.69	4.2	2014-05-25	06:58:13
1576	50.316088	-4.085303	4.94	9.2	2014-05-25	06:58:14
1577	50.316111	-4.085301	2.65	2.7	2014-05-25	06:58:15
1578	50.316114	-4.085303	0.34	335.1	2014-05-25	06:58:16
1579	50.316119	-4.085316	1.09	298.2	2014-05-25	06:58:17
1580	50.316119	-4.085325	0.6	270	2014-05-25	06:58:18
1581	50.31612	-4.085332	0.57	290.1	2014-05-25	06:58:19
1582	50.316124	-4.085336	0.47	322.5	2014-05-25	06:58:20
1583	50.316122	-4.085344	0.57	251.9	2014-05-25	06:58:21
1584	50.316117	-4.085355	0.94	235.1	2014-05-25	06:58:22
1585	50.316113	-4.085366	0.95	238.6	2014-05-25	06:58:23
1586	50.31611	-4.085376	0.75	244.4	2014-05-25	06:58:24
1587	50.316103	-4.085386	1.05	225.5	2014-05-25	06:58:25
1588	50.3161	-4.0854	1.02	250.7	2014-05-25	06:58:26
1589	50.316104	-4.085408	0.74	308.1	2014-05-25	06:58:27
1590	50.316105	-4.085413	0.35	286.8	2014-05-25	06:58:28
1591	50.316098	-4.085425	1.16	227.9	2014-05-25	06:58:29
1592	50.316091	-4.085438	1.27	228.1	2014-05-25	06:58:30
1593	50.316085	-4.085446	0.87	218.5	2014-05-25	06:58:31
1594	50.316083	-4.08545	0.33	240.9	2014-05-25	06:58:32
1595	50.316083	-4.085453	0.26	251.1	2014-05-25	06:58:33
1596	50.316075	-4.085455	0.83	189.9	2014-05-25	06:58:34
1597	50.316074	-4.085457	0.18	206.1	2014-05-25	06:58:35
1598	50.316073	-4.085455	0.15	112.6	2014-05-25	06:58:36
1599	50.316068	-4.085457	0.62	199	2014-05-25	06:58:37
1600	50.316064	-4.085462	0.55	220.4	2014-05-25	06:58:38
1601	50.316059	-4.085465	0.63	199.3	2014-05-25	06:58:39
1602	50.316053	-4.085468	0.71	197.5	2014-05-25	06:58:40
1603	50.31605	-4.085472	0.4	219.1	2014-05-25	06:58:41
1604	50.31605	-4.085472	0.03	44.3	2014-05-25	06:58:42
1605	50.316038	-4.085479	1.41	202.7	2014-05-25	06:58:43
1606	50.316029	-4.085489	1.26	214.6	2014-05-25	06:58:44
1607	50.316025	-4.085496	0.69	225.5	2014-05-25	06:58:45
1608	50.316024	-4.085496	0.07	180	2014-05-25	06:58:46
1609	50.316013	-4.085508	1.47	214.5	2014-05-25	06:58:47
1610	50.316003	-4.08552	1.38	216.7	2014-05-25	06:58:48
1611	50.316002	-4.085528	0.59	254.5	2014-05-25	06:58:49
1612	50.315999	-4.085533	0.49	227.3	2014-05-25	06:58:50
1613	50.315989	-4.085539	1.21	202.3	2014-05-25	06:58:51
1614	50.315979	-4.085548	1.29	209	2014-05-25	06:58:52
1615	50.315975	-4.085556	0.71	231.9	2014-05-25	06:58:53
1616	50.315975	-4.085556	0.02	161.3	2014-05-25	06:58:54
1617	50.315966	-4.085563	1.08	207	2014-05-25	06:58:55
1618	50.315957	-4.08557	1.17	206.4	2014-05-25	06:58:56
1619	50.315951	-4.085578	0.86	220.9	2014-05-25	06:58:57
1620	50.315946	-4.085584	0.64	223	2014-05-25	06:58:58
1621	50.31594	-4.085591	0.92	213.5	2014-05-25	06:58:59
1622	50.31593	-4.085599	1.2	207.3	2014-05-25	06:59:00
1623	50.315923	-4.085605	0.94	207.6	2014-05-25	06:59:01
1624	50.315917	-4.085612	0.83	216.8	2014-05-25	06:59:02
1625	50.31591	-4.085623	1.09	224.8	2014-05-25	06:59:03
1626	50.315906	-4.08563	0.64	233.7	2014-05-25	06:59:04
1627	50.315906	-4.085636	0.42	272.4	2014-05-25	06:59:05
1628	50.3159	-4.085645	0.99	220.1	2014-05-25	06:59:06
1629	50.315891	-4.085655	1.15	216.3	2014-05-25	06:59:07
1630	50.315887	-4.085663	0.76	234.7	2014-05-25	06:59:08
1631	50.315884	-4.08567	0.59	234.1	2014-05-25	06:59:09
1632	50.315876	-4.085675	0.95	201.6	2014-05-25	06:59:10
1633	50.315871	-4.085681	0.7	215.5	2014-05-25	06:59:11
1634	50.315867	-4.085687	0.67	219.5	2014-05-25	06:59:12
1635	50.315865	-4.085689	0.22	228.2	2014-05-25	06:59:13
1636	50.315865	-4.085689	0.03	270	2014-05-25	06:59:14
1637	50.315858	-4.08569	0.82	184.9	2014-05-25	06:59:15
1638	50.315855	-4.085691	0.17	182.1	2014-05-25	06:59:17
1639	50.315856	-4.08569	0.15	15.7	2014-05-25	06:59:18
1640	50.315856	-4.08569	0	0	2014-05-25	06:59:19
1641	50.315856	-4.085691	0.05	293	2014-05-25	06:59:20
1642	50.315854	-4.085689	0.12	159.6	2014-05-25	06:59:22
1643	50.315853	-4.085686	0.29	129.3	2014-05-25	06:59:23
1644	50.315853	-4.085684	0.15	71.9	2014-05-25	06:59:24
1645	50.315857	-4.085669	1.13	69.2	2014-05-25	06:59:25
1646	50.315853	-4.085666	0.51	152	2014-05-25	06:59:26
1647	50.315849	-4.085665	0.41	164.7	2014-05-25	06:59:27
1648	50.315851	-4.085654	0.79	76.3	2014-05-25	06:59:28
1649	50.315852	-4.085646	0.55	78.2	2014-05-25	06:59:29
1650	50.315851	-4.085646	0.06	185.8	2014-05-25	06:59:30
1651	50.315847	-4.085647	0.53	181.9	2014-05-25	06:59:31
1652	50.315847	-4.085645	0.14	51.9	2014-05-25	06:59:32
1653	50.315847	-4.085644	0.07	97.7	2014-05-25	06:59:33
1654	50.315845	-4.085639	0.45	124.4	2014-05-25	06:59:34
1655	50.315839	-4.085638	0.65	172.6	2014-05-25	06:59:35
1656	50.31584	-4.085639	0.1	310.3	2014-05-25	06:59:36
1657	50.315842	-4.085632	0.51	67.6	2014-05-25	06:59:37
1658	50.31584	-4.085626	0.45	113.3	2014-05-25	06:59:38
1659	50.315839	-4.085628	0.2	225.7	2014-05-25	06:59:39
1660	50.315839	-4.085628	0.07	40.6	2014-05-25	06:59:40
1661	50.315841	-4.085621	0.5	68.1	2014-05-25	06:59:41
1662	50.315841	-4.085621	0.04	170.4	2014-05-25	06:59:42
1663	50.315837	-4.085619	0.2	154.8	2014-05-25	06:59:44
1664	50.315833	-4.08562	0.44	187.8	2014-05-25	06:59:45
1665	50.315831	-4.085617	0.28	139.3	2014-05-25	06:59:46
1666	50.315832	-4.085616	0.09	84.3	2014-05-25	06:59:47
1667	50.315836	-4.085612	0.26	33.7	2014-05-25	06:59:49
1668	50.315826	-4.085612	1.1	179.7	2014-05-25	06:59:50
1669	50.315826	-4.085607	0.32	76.7	2014-05-25	06:59:51
1670	50.31584	-4.085604	1.6	9.2	2014-05-25	06:59:52
1671	50.315849	-4.085606	0.97	350	2014-05-25	06:59:53
1672	50.315849	-4.085606	0.02	306.4	2014-05-25	06:59:54
1673	50.315843	-4.085608	0.69	191.3	2014-05-25	06:59:55
1674	50.31584	-4.085606	0.33	153.5	2014-05-25	06:59:56
1675	50.315843	-4.085603	0.39	32.6	2014-05-25	06:59:57
1676	50.315849	-4.085604	0.64	355.7	2014-05-25	06:59:58
1677	50.315849	-4.085604	0.03	303	2014-05-25	06:59:59
1678	50.315844	-4.085602	0.6	166.1	2014-05-25	07:00:00
1679	50.315841	-4.085596	0.51	122	2014-05-25	07:00:01
1680	50.315839	-4.085594	0.26	156.2	2014-05-25	07:00:02
1681	50.315836	-4.085598	0.47	215	2014-05-25	07:00:03
1682	50.315836	-4.085597	0.07	106.1	2014-05-25	07:00:04
1683	50.315838	-4.085592	0.46	49.2	2014-05-25	07:00:05
1684	50.315837	-4.085589	0.26	127.2	2014-05-25	07:00:06
1685	50.315832	-4.085589	0.59	177.1	2014-05-25	07:00:07
1686	50.31583	-4.085589	0.09	174.3	2014-05-25	07:00:09
1687	50.31583	-4.085588	0.03	110.2	2014-05-25	07:00:10
1688	50.315831	-4.085583	0.37	79.9	2014-05-25	07:00:11
1689	50.315827	-4.085578	0.58	136.4	2014-05-25	07:00:12
1690	50.315822	-4.085574	0.57	151.5	2014-05-25	07:00:13
1691	50.315819	-4.085572	0.42	161.8	2014-05-25	07:00:14
1692	50.315819	-4.085571	0.05	84.3	2014-05-25	07:00:16
1693	50.315826	-4.085566	0.88	22	2014-05-25	07:00:17
1694	50.315825	-4.085567	0.14	200.4	2014-05-25	07:00:18
1695	50.31582	-4.085564	0.61	161.7	2014-05-25	07:00:19
1696	50.315817	-4.085557	0.29	124	2014-05-25	07:00:21
1697	50.315817	-4.085549	0.58	88.1	2014-05-25	07:00:22
1698	50.315817	-4.085548	0.05	101.9	2014-05-25	07:00:23
1699	50.315816	-4.085547	0.06	107.2	2014-05-25	07:00:25
1700	50.315814	-4.085535	0.42	108.6	2014-05-25	07:00:27
1701	50.315813	-4.085532	0.24	105.8	2014-05-25	07:00:28
1702	50.315813	-4.085531	0.05	100.6	2014-05-25	07:00:29
1703	50.315813	-4.085531	0.06	108.2	2014-05-25	07:00:30
1704	50.315808	-4.085525	0.73	146.7	2014-05-25	07:00:31
1705	50.315811	-4.085515	0.84	62.1	2014-05-25	07:00:32
1706	50.315821	-4.085511	1.14	14.3	2014-05-25	07:00:33
1707	50.315824	-4.08552	0.74	291.4	2014-05-25	07:00:34
1708	50.315821	-4.08554	1.41	258.9	2014-05-25	07:00:35
1709	50.315823	-4.085559	1.37	279.4	2014-05-25	07:00:36
1710	50.315831	-4.085571	1.17	314.8	2014-05-25	07:00:37
1711	50.315855	-4.085572	2.67	358.2	2014-05-25	07:00:38
1712	50.315906	-4.085564	5.77	5.8	2014-05-25	07:00:39
1713	50.315976	-4.085557	7.81	3.5	2014-05-25	07:00:40
1714	50.316036	-4.085583	6.93	344.4	2014-05-25	07:00:41
1715	50.316076	-4.085627	5.4	325	2014-05-25	07:00:42
1716	50.316116	-4.085651	4.78	338.8	2014-05-25	07:00:43
1717	50.316167	-4.085669	5.87	347.2	2014-05-25	07:00:44
1718	50.316221	-4.085701	6.43	339.7	2014-05-25	07:00:45
1719	50.316268	-4.085737	5.79	333.3	2014-05-25	07:00:46
1720	50.31631	-4.085752	4.78	347.3	2014-05-25	07:00:47
1721	50.316355	-4.085738	5.14	11	2014-05-25	07:00:48
1722	50.316404	-4.085715	5.73	17.1	2014-05-25	07:00:49
1723	50.316456	-4.085705	5.74	6.4	2014-05-25	07:00:50
1724	50.3165	-4.085713	4.96	353.4	2014-05-25	07:00:51
1725	50.316542	-4.085726	4.74	349.6	2014-05-25	07:00:52
1726	50.316584	-4.085738	4.77	349.3	2014-05-25	07:00:53
1727	50.316625	-4.085749	4.7	350.1	2014-05-25	07:00:54
1728	50.316665	-4.085761	4.53	349.5	2014-05-25	07:00:55
1729	50.316707	-4.085773	4.66	349.8	2014-05-25	07:00:56
1730	50.316744	-4.085778	4.18	354.8	2014-05-25	07:00:57
1731	50.316775	-4.085779	3.45	359.1	2014-05-25	07:00:58
1732	50.316792	-4.085777	1.85	3	2014-05-25	07:00:59
1733	50.316792	-4.085777	0.03	90	2014-05-25	07:01:00
1734	50.316787	-4.085784	0.74	226.2	2014-05-25	07:01:01
1735	50.31678	-4.085798	1.27	230.5	2014-05-25	07:01:02
1736	50.316777	-4.085814	1.18	253	2014-05-25	07:01:03
1737	50.316778	-4.085827	0.95	279.5	2014-05-25	07:01:04
1738	50.316772	-4.085836	0.88	222.8	2014-05-25	07:01:05
1739	50.316761	-4.085839	1.25	192.6	2014-05-25	07:01:06
1740	50.316749	-4.085843	1.38	189.2	2014-05-25	07:01:07
1741	50.316734	-4.085849	1.72	194.4	2014-05-25	07:01:08
1742	50.316726	-4.085849	0.89	181.1	2014-05-25	07:01:09
1743	50.316719	-4.085849	0.79	181.7	2014-05-25	07:01:10
1744	50.316704	-4.085852	1.68	186.1	2014-05-25	07:01:11
1745	50.316695	-4.085848	1.06	163.7	2014-05-25	07:01:12
1746	50.31669	-4.085845	0.59	161.2	2014-05-25	07:01:13
1747	50.316678	-4.085845	1.31	181	2014-05-25	07:01:14
1748	50.316662	-4.085845	1.74	179.4	2014-05-25	07:01:15
1749	50.316651	-4.08584	1.34	165.3	2014-05-25	07:01:16
1750	50.316642	-4.085833	1.06	152.1	2014-05-25	07:01:17
1751	50.316632	-4.08583	1.19	169.3	2014-05-25	07:01:18
1752	50.316617	-4.085829	1.66	176.5	2014-05-25	07:01:19
1753	50.316607	-4.085822	1.26	156.4	2014-05-25	07:01:20
1754	50.316603	-4.085811	0.84	119.2	2014-05-25	07:01:21
1755	50.316594	-4.085808	1.04	168.7	2014-05-25	07:01:22
1756	50.31658	-4.085811	1.53	186	2014-05-25	07:01:23
1757	50.316566	-4.085811	1.52	179.5	2014-05-25	07:01:24
1758	50.316561	-4.085802	0.81	132.8	2014-05-25	07:01:25
1759	50.316557	-4.085796	0.62	136.6	2014-05-25	07:01:26
1760	50.316544	-4.085793	1.51	172.5	2014-05-25	07:01:27
1761	50.316531	-4.085789	1.51	168.4	2014-05-25	07:01:28
1762	50.316523	-4.085783	0.98	153	2014-05-25	07:01:29
1763	50.316518	-4.085776	0.72	134.5	2014-05-25	07:01:30
1764	50.316508	-4.085774	1.14	173.7	2014-05-25	07:01:31
1765	50.316495	-4.085772	1.5	175	2014-05-25	07:01:32
1766	50.316483	-4.085768	1.37	167.6	2014-05-25	07:01:33
1767	50.316476	-4.085764	0.83	162.5	2014-05-25	07:01:34
1768	50.316468	-4.085764	0.91	178.1	2014-05-25	07:01:35
1769	50.316456	-4.085761	1.26	169.4	2014-05-25	07:01:36
1770	50.316446	-4.085756	1.22	164.4	2014-05-25	07:01:37
1771	50.316435	-4.085755	1.17	177.7	2014-05-25	07:01:38
1772	50.316427	-4.085755	0.93	178.2	2014-05-25	07:01:39
1773	50.316418	-4.085753	0.97	172.6	2014-05-25	07:01:40
1774	50.316408	-4.085753	1.18	179.7	2014-05-25	07:01:41
1775	50.316397	-4.08575	1.24	170	2014-05-25	07:01:42
1776	50.316387	-4.085748	1.13	171.2	2014-05-25	07:01:43
1777	50.316374	-4.085751	1.42	189.2	2014-05-25	07:01:44
1778	50.316362	-4.08575	1.39	178.3	2014-05-25	07:01:45
1779	50.316352	-4.085748	1.07	172.4	2014-05-25	07:01:46
1780	50.316344	-4.085746	0.93	168.6	2014-05-25	07:01:47
1781	50.316341	-4.085743	0.39	147.4	2014-05-25	07:01:48
1782	50.316333	-4.085743	0.88	180	2014-05-25	07:01:49
1783	50.31632	-4.08575	1.54	198.2	2014-05-25	07:01:50
1784	50.316312	-4.085753	0.91	196	2014-05-25	07:01:51
1785	50.316312	-4.085752	0.11	100	2014-05-25	07:01:52
1786	50.316313	-4.085753	0.1	312.7	2014-05-25	07:01:53
1787	50.3163	-4.08576	1.52	201.6	2014-05-25	07:01:54
1788	50.316286	-4.085764	1.51	188.9	2014-05-25	07:01:55
1789	50.316274	-4.085764	1.37	180.2	2014-05-25	07:01:56
1790	50.316266	-4.08576	0.91	163.4	2014-05-25	07:01:57
1791	50.316261	-4.085754	0.71	139.4	2014-05-25	07:01:58
1792	50.31625	-4.085754	1.29	181.3	2014-05-25	07:01:59
1793	50.316233	-4.085756	1.86	183.3	2014-05-25	07:02:00
1794	50.316222	-4.085753	1.19	172.8	2014-05-25	07:02:01
1795	50.316216	-4.085746	0.91	143.3	2014-05-25	07:02:02
1796	50.316205	-4.085742	1.2	168	2014-05-25	07:02:03
1797	50.316193	-4.085739	1.44	170.2	2014-05-25	07:02:04
1798	50.316182	-4.085735	1.2	167.3	2014-05-25	07:02:05
1799	50.316171	-4.085729	1.28	159.9	2014-05-25	07:02:06
1800	50.316162	-4.085721	1.13	150	2014-05-25	07:02:07
1801	50.316152	-4.085715	1.2	160.9	2014-05-25	07:02:08
1802	50.316136	-4.085711	1.83	169.7	2014-05-25	07:02:09
1803	50.316123	-4.085707	1.53	170.1	2014-05-25	07:02:10
1804	50.316115	-4.085702	0.89	155.6	2014-05-25	07:02:11
1805	50.316105	-4.085697	1.15	162.5	2014-05-25	07:02:12
1806	50.316094	-4.085695	1.24	171.7	2014-05-25	07:02:13
1807	50.316084	-4.085693	1.17	175.9	2014-05-25	07:02:14
1808	50.316073	-4.085691	1.2	172.6	2014-05-25	07:02:15
1809	50.316067	-4.085685	0.8	143.5	2014-05-25	07:02:16
1810	50.316061	-4.08568	0.76	157	2014-05-25	07:02:17
1811	50.316049	-4.085681	1.4	183.2	2014-05-25	07:02:18
1812	50.316039	-4.085684	1.07	188	2014-05-25	07:02:19
1813	50.316032	-4.085683	0.73	179	2014-05-25	07:02:20
1814	50.316031	-4.085682	0.18	136.4	2014-05-25	07:02:21
1815	50.316035	-4.085677	0.57	37.1	2014-05-25	07:02:22
1816	50.316032	-4.085676	0.4	175.7	2014-05-25	07:02:23
1817	50.316022	-4.085682	1.18	200.7	2014-05-25	07:02:24
1818	50.316018	-4.085683	0.38	184.5	2014-05-25	07:02:25
1819	50.316026	-4.085677	0.91	26.9	2014-05-25	07:02:26
1820	50.316033	-4.085676	0.78	2.2	2014-05-25	07:02:27
1821	50.31603	-4.08568	0.37	225.2	2014-05-25	07:02:28
1822	50.316022	-4.085682	0.95	187.6	2014-05-25	07:02:29
1823	50.316019	-4.085681	0.3	172	2014-05-25	07:02:30
1824	50.31602	-4.085681	0.03	23.5	2014-05-25	07:02:31
1825	50.316022	-4.085679	0.32	21.7	2014-05-25	07:02:32
1826	50.316022	-4.08568	0.04	302.4	2014-05-25	07:02:33
1827	50.316019	-4.08568	0.39	177.4	2014-05-25	07:02:34
1828	50.31602	-4.085675	0.37	62.8	2014-05-25	07:02:35
1829	50.316027	-4.085667	0.87	38.2	2014-05-25	07:02:36
1830	50.316025	-4.085666	0.15	141.9	2014-05-25	07:02:37
1831	50.316024	-4.085667	0.17	191.9	2014-05-25	07:02:38
1832	50.316028	-4.085661	0.62	39.6	2014-05-25	07:02:39
1833	50.316031	-4.085659	0.33	22.1	2014-05-25	07:02:40
1834	50.316031	-4.08566	0.04	221	2014-05-25	07:02:41
1835	50.316025	-4.085659	0.64	176.7	2014-05-25	07:02:42
1836	50.316032	-4.085654	0.82	25.9	2014-05-25	07:02:43
1837	50.316044	-4.08565	1.42	10.8	2014-05-25	07:02:44
1838	50.316046	-4.085649	0.24	20.4	2014-05-25	07:02:45
1839	50.316041	-4.085649	0.53	181.9	2014-05-25	07:02:46
1840	50.316037	-4.085648	0.52	170.8	2014-05-25	07:02:47
1841	50.316037	-4.085644	0.33	88.4	2014-05-25	07:02:48
1842	50.31604	-4.085638	0.48	50.2	2014-05-25	07:02:49
1843	50.316039	-4.085639	0.05	194.5	2014-05-25	07:02:50
1844	50.316037	-4.08564	0.14	207.4	2014-05-25	07:02:52
1845	50.316037	-4.085641	0.05	224.6	2014-05-25	07:02:53
1846	50.316038	-4.085637	0.3	66.1	2014-05-25	07:02:54
1847	50.316038	-4.085636	0.09	77.2	2014-05-25	07:02:55
1848	50.316037	-4.085634	0.18	114.8	2014-05-25	07:02:56
1849	50.316037	-4.085633	0.01	51.9	2014-05-25	07:02:57
1850	50.316037	-4.085628	0.42	88.8	2014-05-25	07:02:58
1851	50.316036	-4.085621	0.52	112.1	2014-05-25	07:02:59
1852	50.316035	-4.08562	0.05	128.1	2014-05-25	07:03:00
1853	50.316036	-4.085618	0.16	58.3	2014-05-25	07:03:01
1854	50.316034	-4.085616	0.26	142	2014-05-25	07:03:02
1855	50.316034	-4.085616	0.04	198.2	2014-05-25	07:03:03
1856	50.316032	-4.085614	0.25	146.3	2014-05-25	07:03:04
1857	50.316032	-4.085615	0.06	203.5	2014-05-25	07:03:05
1858	50.31603	-4.08561	0.36	112.8	2014-05-25	07:03:06
1859	50.31603	-4.085609	0.09	137.2	2014-05-25	07:03:07
1860	50.316031	-4.085605	0.33	72	2014-05-25	07:03:08
1861	50.316029	-4.085598	0.48	112.7	2014-05-25	07:03:09
1862	50.316023	-4.085599	0.62	182.2	2014-05-25	07:03:10
1863	50.316021	-4.0856	0.28	194.8	2014-05-25	07:03:11
1864	50.316026	-4.085593	0.71	40.6	2014-05-25	07:03:12
1865	50.316027	-4.085587	0.47	79.8	2014-05-25	07:03:13
1866	50.316021	-4.085585	0.68	169	2014-05-25	07:03:14
1867	50.316013	-4.085585	0.88	179.2	2014-05-25	07:03:15
1868	50.316012	-4.085587	0.1	253.9	2014-05-25	07:03:17
1869	50.316016	-4.085583	0.52	38	2014-05-25	07:03:18
1870	50.316013	-4.085581	0.34	153.2	2014-05-25	07:03:19
1871	50.316009	-4.085577	0.49	152.2	2014-05-25	07:03:20
1872	50.316009	-4.085579	0.08	283.7	2014-05-25	07:03:21
1873	50.31601	-4.085578	0.05	19.1	2014-05-25	07:03:23
1874	50.316014	-4.085573	0.53	45.6	2014-05-25	07:03:24
1875	50.316017	-4.085566	0.58	56.7	2014-05-25	07:03:25
1876	50.31602	-4.085562	0.22	42.9	2014-05-25	07:03:27
1877	50.31602	-4.085562	0.01	90	2014-05-25	07:03:28
1878	50.316018	-4.08556	0.13	146.4	2014-05-25	07:03:30
1879	50.316016	-4.085552	0.54	109.3	2014-05-25	07:03:31
1880	50.316016	-4.085552	0.04	141	2014-05-25	07:03:32
1881	50.316017	-4.085549	0.3	53.9	2014-05-25	07:03:33
1882	50.31602	-4.085544	0.49	46.3	2014-05-25	07:03:34
1883	50.31602	-4.085539	0.32	100	2014-05-25	07:03:35
1884	50.31602	-4.085538	0.07	90	2014-05-25	07:03:36
1885	50.31602	-4.085538	0.04	90	2014-05-25	07:03:37
1886	50.316023	-4.085532	0.51	54	2014-05-25	07:03:38
1887	50.316023	-4.085531	0.04	90	2014-05-25	07:03:39
1888	50.316023	-4.085531	0.03	90	2014-05-25	07:03:40
1889	50.31602	-4.085526	0.22	125.2	2014-05-25	07:03:42
1890	50.316021	-4.085519	0.48	82.1	2014-05-25	07:03:43
1891	50.316024	-4.085516	0.21	39.5	2014-05-25	07:03:45
1892	50.316024	-4.085515	0.05	90	2014-05-25	07:03:46
1893	50.316021	-4.08551	0.47	132.6	2014-05-25	07:03:47
1894	50.31602	-4.085502	0.58	100.3	2014-05-25	07:03:48
1895	50.31602	-4.085495	0.5	92	2014-05-25	07:03:49
1896	50.316017	-4.085491	0.39	138.5	2014-05-25	07:03:50
1897	50.316012	-4.085492	0.57	181.8	2014-05-25	07:03:51
1898	50.316011	-4.08549	0.2	134.5	2014-05-25	07:03:52
1899	50.31601	-4.08549	0.04	205.2	2014-05-25	07:03:53
1900	50.316012	-4.085483	0.52	64.5	2014-05-25	07:03:54
1901	50.316011	-4.085478	0.39	120.4	2014-05-25	07:03:55
1902	50.316007	-4.085478	0.44	173.1	2014-05-25	07:03:56
1903	50.316006	-4.085479	0.07	214.4	2014-05-25	07:03:58
1904	50.316006	-4.085479	0.03	11.5	2014-05-25	07:03:59
1905	50.316011	-4.085476	0.59	19.4	2014-05-25	07:04:00
1906	50.316011	-4.085476	0.03	315.1	2014-05-25	07:04:01
1907	50.316013	-4.085486	0.75	286.6	2014-05-25	07:04:02
1908	50.316017	-4.085493	0.65	316.3	2014-05-25	07:04:03
1909	50.316032	-4.08549	1.68	5.7	2014-05-25	07:04:04
1910	50.316061	-4.085478	3.31	14.9	2014-05-25	07:04:05
1911	50.316097	-4.085461	4.16	16.9	2014-05-25	07:04:06
1912	50.316127	-4.085441	3.64	23.4	2014-05-25	07:04:07
1913	50.31614	-4.085431	1.65	26.1	2014-05-25	07:04:08
1914	50.316138	-4.085431	0.25	191.1	2014-05-25	07:04:09
1915	50.316136	-4.085432	0.27	182.6	2014-05-25	07:04:10
1916	50.31614	-4.08543	0.46	12	2014-05-25	07:04:11
1917	50.316143	-4.085427	0.21	29.9	2014-05-25	07:04:13
1918	50.316143	-4.085426	0.07	82	2014-05-25	07:04:14
1919	50.316135	-4.08543	0.9	198.1	2014-05-25	07:04:15
1920	50.316128	-4.085437	0.87	211.2	2014-05-25	07:04:16
1921	50.316123	-4.085439	0.66	195.2	2014-05-25	07:04:17
1922	50.316118	-4.08544	0.27	187	2014-05-25	07:04:19
1923	50.31611	-4.085443	0.94	192.8	2014-05-25	07:04:20
1924	50.316104	-4.085445	0.7	190.8	2014-05-25	07:04:21
1925	50.316104	-4.085445	0.03	44.9	2014-05-25	07:04:22
1926	50.316097	-4.085446	0.78	185.7	2014-05-25	07:04:23
1927	50.316087	-4.085447	1.13	183.3	2014-05-25	07:04:24
1928	50.316078	-4.085447	0.95	182.9	2014-05-25	07:04:25
1929	50.316073	-4.085449	0.59	193.5	2014-05-25	07:04:26
1930	50.316071	-4.085449	0.13	180	2014-05-25	07:04:28
1931	50.31607	-4.085448	0.09	135.1	2014-05-25	07:04:29
1932	50.316061	-4.085449	1	182.4	2014-05-25	07:04:30
1933	50.316052	-4.08545	0.97	184.6	2014-05-25	07:04:31
1934	50.316048	-4.085447	0.51	158.8	2014-05-25	07:04:32
1935	50.316048	-4.085447	0.05	100.6	2014-05-25	07:04:33
1936	50.316048	-4.085446	0.08	124.9	2014-05-25	07:04:34
1937	50.31604	-4.085445	0.84	176.3	2014-05-25	07:04:35
1938	50.316035	-4.085444	0.54	169.9	2014-05-25	07:04:36
1939	50.316028	-4.085445	0.78	187.9	2014-05-25	07:04:37
1940	50.316022	-4.085444	0.68	176.5	2014-05-25	07:04:38
1941	50.316016	-4.085445	0.73	185.6	2014-05-25	07:04:39
1942	50.316007	-4.085451	1	202.1	2014-05-25	07:04:40
1943	50.315999	-4.085457	1.06	204.6	2014-05-25	07:04:41
1944	50.315991	-4.085463	1	206.8	2014-05-25	07:04:42
1945	50.315991	-4.085465	0.09	281.9	2014-05-25	07:04:43
1946	50.315994	-4.08546	0.48	48.4	2014-05-25	07:04:44
1947	50.315992	-4.08546	0.14	180	2014-05-25	07:04:45
1948	50.315986	-4.085459	0.71	176.2	2014-05-25	07:04:46
1949	50.315985	-4.085458	0.13	131.2	2014-05-25	07:04:47
1950	50.315996	-4.085448	1.36	30.2	2014-05-25	07:04:48
1951	50.315999	-4.085445	0.45	28.7	2014-05-25	07:04:49
1952	50.315993	-4.085446	0.76	186.8	2014-05-25	07:04:50
1953	50.31599	-4.085443	0.41	146	2014-05-25	07:04:51
1954	50.315993	-4.085435	0.62	58.3	2014-05-25	07:04:52
1955	50.315994	-4.085432	0.3	53.4	2014-05-25	07:04:53
1956	50.315993	-4.085429	0.31	124.7	2014-05-25	07:04:54
1957	50.315991	-4.085427	0.08	143.6	2014-05-25	07:04:56
1958	50.315999	-4.085418	1.08	39.2	2014-05-25	07:04:57
1959	50.316	-4.085411	0.52	77.5	2014-05-25	07:04:58
1960	50.315994	-4.085411	0.65	183.7	2014-05-25	07:04:59
1961	50.315994	-4.08541	0.11	99.4	2014-05-25	07:05:00
1962	50.316007	-4.085402	1.5	21.4	2014-05-25	07:05:01
1963	50.316015	-4.085395	1.07	26.4	2014-05-25	07:05:02
1964	50.31601	-4.085391	0.61	151.6	2014-05-25	07:05:03
1965	50.316006	-4.085391	0.25	175.9	2014-05-25	07:05:05
1966	50.316015	-4.085384	1.07	25	2014-05-25	07:05:06
1967	50.316017	-4.085379	0.45	54.3	2014-05-25	07:05:07
1968	50.316012	-4.085378	0.55	171.3	2014-05-25	07:05:08
1969	50.316007	-4.085378	0.57	183.6	2014-05-25	07:05:09
1970	50.316007	-4.085374	0.32	98.3	2014-05-25	07:05:10
1971	50.316015	-4.085367	1.03	30.6	2014-05-25	07:05:11
1972	50.316021	-4.085361	0.82	28.7	2014-05-25	07:05:12
1973	50.316019	-4.085355	0.49	111.1	2014-05-25	07:05:13
1974	50.316014	-4.085351	0.64	154.1	2014-05-25	07:05:14
1975	50.31601	-4.08535	0.5	176.6	2014-05-25	07:05:15
1976	50.31601	-4.08535	0.06	51.5	2014-05-25	07:05:16
1977	50.316017	-4.085346	0.76	16.8	2014-05-25	07:05:17
1978	50.316023	-4.085343	0.34	17.8	2014-05-25	07:05:19
1979	50.316019	-4.085347	0.44	210.7	2014-05-25	07:05:20
1980	50.316016	-4.085349	0.2	208.9	2014-05-25	07:05:22
1981	50.316022	-4.085344	0.73	33	2014-05-25	07:05:23
1982	50.316019	-4.085344	0.26	189.1	2014-05-25	07:05:24
1983	50.316012	-4.085353	0.99	217.5	2014-05-25	07:05:25
1984	50.316011	-4.085358	0.4	246.5	2014-05-25	07:05:26
1985	50.316015	-4.085356	0.52	13.4	2014-05-25	07:05:27
1986	50.316019	-4.08535	0.6	50.5	2014-05-25	07:05:28
1987	50.316018	-4.085349	0.1	169.2	2014-05-25	07:05:29
1988	50.316019	-4.085349	0.05	23.1	2014-05-25	07:05:31
1989	50.316019	-4.085348	0.06	90	2014-05-25	07:05:32
1990	50.316022	-4.085344	0.47	41.1	2014-05-25	07:05:33
1991	50.31602	-4.085342	0.21	147.4	2014-05-25	07:05:34
1992	50.316016	-4.085345	0.5	208.5	2014-05-25	07:05:35
1993	50.316014	-4.085352	0.49	242.8	2014-05-25	07:05:36
1994	50.316013	-4.085357	0.42	253.3	2014-05-25	07:05:37
1995	50.316015	-4.085358	0.19	336.4	2014-05-25	07:05:38
1996	50.316021	-4.085355	0.72	22.4	2014-05-25	07:05:39
1997	50.316021	-4.085352	0.15	86.6	2014-05-25	07:05:40
1998	50.31602	-4.085358	0.2	249.7	2014-05-25	07:05:42
1999	50.316051	-4.085354	3.47	4.8	2014-05-25	07:05:43
[truncated: 2,307 more rows]
