# Supplementary material for: On the Potential of Surfers to Monitor Environmental Indicators in the Coastal Zone
Source: PLoS One. 2015 Jul 8;10(7):e0127706. doi: 10.1371/journal.pone.0127706 (PMC4496071; doi:10.1371/journal.pone.0127706)
Supplement: S1 Data — Contains 85 GPS tracks (comma separated files) used to estimate surfing performance statistics in the manuscript. (ZIP) [file pone.0127706.s001.zip › S1 Data GPS Tracks/20140531_Wembury.csv]

No	Latitude	Longitude	Speed	Course	Date	Time
1	50.316868	-4.082137	0	0	2014-05-31	12:19:04
2	50.316871	-4.08214	0.34	319.8	2014-05-31	12:19:05
3	50.316868	-4.082142	0.38	201	2014-05-31	12:19:06
4	50.316866	-4.082146	0.3	238.4	2014-05-31	12:19:07
5	50.316866	-4.082144	0.14	114.4	2014-05-31	12:19:08
6	50.316865	-4.082143	0.08	117.1	2014-05-31	12:19:09
7	50.31687	-4.082139	0.56	27	2014-05-31	12:19:10
8	50.316876	-4.082135	0.74	21.6	2014-05-31	12:19:11
9	50.31688	-4.08213	0.57	40.1	2014-05-31	12:19:12
10	50.316889	-4.082121	1.2	31.4	2014-05-31	12:19:13
11	50.316904	-4.082106	1.99	34.4	2014-05-31	12:19:14
12	50.316921	-4.082088	2.24	34.5	2014-05-31	12:19:15
13	50.31694	-4.082066	2.67	34.7	2014-05-31	12:19:16
14	50.316957	-4.082048	2.31	34.4	2014-05-31	12:19:17
15	50.316973	-4.08203	2.13	35.9	2014-05-31	12:19:18
16	50.316986	-4.082017	1.71	34.9	2014-05-31	12:19:19
17	50.316995	-4.082007	1.2	32.8	2014-05-31	12:19:20
18	50.317	-4.082004	0.7	21.8	2014-05-31	12:19:21
19	50.317006	-4.081999	0.68	30	2014-05-31	12:19:22
20	50.31701	-4.081993	0.65	38.8	2014-05-31	12:19:23
21	50.317015	-4.081988	0.69	33.5	2014-05-31	12:19:24
22	50.31702	-4.081981	0.74	40.8	2014-05-31	12:19:25
23	50.317026	-4.081974	0.75	40.9	2014-05-31	12:19:26
24	50.317028	-4.081971	0.32	41.5	2014-05-31	12:19:27
25	50.317032	-4.081967	0.53	35.9	2014-05-31	12:19:28
26	50.317034	-4.081963	0.42	42.2	2014-05-31	12:19:29
27	50.317037	-4.081959	0.37	47.4	2014-05-31	12:19:30
28	50.317039	-4.081957	0.27	36.9	2014-05-31	12:19:31
29	50.31704	-4.081956	0.14	14.2	2014-05-31	12:19:32
30	50.316959	-4.08207	12.13	221.7	2014-05-31	12:19:33
31	50.316915	-4.082129	6.47	220.9	2014-05-31	12:19:34
32	50.316892	-4.08216	3.31	221.1	2014-05-31	12:19:35
33	50.31688	-4.082177	1.83	220.6	2014-05-31	12:19:36
34	50.316873	-4.082185	0.98	217.8	2014-05-31	12:19:37
35	50.316867	-4.08219	0.73	211	2014-05-31	12:19:38
36	50.316867	-4.082188	0.19	98.6	2014-05-31	12:19:39
37	50.316868	-4.082184	0.34	60.6	2014-05-31	12:19:40
38	50.316868	-4.082184	0.01	180	2014-05-31	12:19:41
39	50.316864	-4.082189	0.64	219.3	2014-05-31	12:19:42
40	50.316862	-4.082191	0.22	209.9	2014-05-31	12:19:43
41	50.316859	-4.082193	0.33	202.2	2014-05-31	12:19:44
42	50.316858	-4.082193	0.19	194.3	2014-05-31	12:19:45
43	50.316856	-4.082195	0.28	211.6	2014-05-31	12:19:46
44	50.316853	-4.082196	0.28	196	2014-05-31	12:19:47
45	50.31685	-4.082198	0.36	199	2014-05-31	12:19:48
46	50.316848	-4.082199	0.21	194.7	2014-05-31	12:19:49
47	50.316845	-4.082203	0.47	219.9	2014-05-31	12:19:50
48	50.316849	-4.082201	0.48	22.8	2014-05-31	12:19:51
49	50.316856	-4.082195	0.9	24.9	2014-05-31	12:19:52
50	50.316862	-4.08219	0.77	27.3	2014-05-31	12:19:53
51	50.316867	-4.08219	0.49	0.7	2014-05-31	12:19:54
52	50.316868	-4.082192	0.25	319.3	2014-05-31	12:19:55
53	50.316868	-4.082198	0.39	261.5	2014-05-31	12:19:56
54	50.316868	-4.082202	0.31	273.5	2014-05-31	12:19:57
55	50.316868	-4.082205	0.2	264.5	2014-05-31	12:19:58
56	50.316868	-4.082206	0.1	297.6	2014-05-31	12:19:59
57	50.316868	-4.082208	0.15	236.3	2014-05-31	12:20:00
58	50.316867	-4.082211	0.24	249.5	2014-05-31	12:20:01
59	50.316866	-4.082213	0.14	251.2	2014-05-31	12:20:02
60	50.316865	-4.082213	0.13	169.8	2014-05-31	12:20:03
61	50.316862	-4.082211	0.37	158.3	2014-05-31	12:20:04
62	50.316862	-4.082209	0.12	108.5	2014-05-31	12:20:05
63	50.316862	-4.082208	0.08	43.6	2014-05-31	12:20:06
64	50.316863	-4.082207	0.16	34.5	2014-05-31	12:20:07
65	50.316863	-4.082208	0.07	213.1	2014-05-31	12:20:08
66	50.316866	-4.082204	0.4	40.5	2014-05-31	12:20:09
67	50.316869	-4.082198	0.54	47.2	2014-05-31	12:20:10
68	50.316872	-4.082193	0.53	49.2	2014-05-31	12:20:11
69	50.316874	-4.082189	0.34	55	2014-05-31	12:20:12
70	50.316878	-4.082184	0.56	38.7	2014-05-31	12:20:13
71	50.316881	-4.082181	0.44	33.3	2014-05-31	12:20:14
72	50.316885	-4.082175	0.58	39.4	2014-05-31	12:20:15
73	50.316888	-4.082171	0.47	44.9	2014-05-31	12:20:16
74	50.31689	-4.082165	0.48	67	2014-05-31	12:20:17
75	50.31689	-4.082162	0.18	65.9	2014-05-31	12:20:18
76	50.316892	-4.082159	0.33	49.3	2014-05-31	12:20:19
77	50.316894	-4.082155	0.35	56.1	2014-05-31	12:20:20
78	50.316896	-4.082151	0.32	58	2014-05-31	12:20:21
79	50.316897	-4.082149	0.21	40.8	2014-05-31	12:20:22
80	50.316899	-4.082147	0.23	35.1	2014-05-31	12:20:23
81	50.3169	-4.082145	0.22	37.8	2014-05-31	12:20:24
82	50.316901	-4.082144	0.11	79.9	2014-05-31	12:20:25
83	50.316901	-4.082141	0.2	61.6	2014-05-31	12:20:26
84	50.316902	-4.082139	0.18	47.3	2014-05-31	12:20:27
85	50.316902	-4.082139	0.03	108.6	2014-05-31	12:20:28
86	50.316902	-4.082135	0.25	102.9	2014-05-31	12:20:29
87	50.316902	-4.082134	0.1	84.7	2014-05-31	12:20:30
88	50.316899	-4.082135	0.31	192.5	2014-05-31	12:20:31
89	50.316899	-4.082136	0.12	224.9	2014-05-31	12:20:32
90	50.316896	-4.08214	0.41	221	2014-05-31	12:20:33
91	50.316893	-4.082146	0.52	228.7	2014-05-31	12:20:34
92	50.31689	-4.082151	0.5	228.1	2014-05-31	12:20:35
93	50.316888	-4.082155	0.34	240.1	2014-05-31	12:20:36
94	50.316886	-4.082159	0.34	234.5	2014-05-31	12:20:37
95	50.316885	-4.082161	0.19	227.6	2014-05-31	12:20:38
96	50.316885	-4.082162	0.11	238.1	2014-05-31	12:20:39
97	50.316884	-4.082164	0.15	230.4	2014-05-31	12:20:40
98	50.316883	-4.082165	0.1	223.6	2014-05-31	12:20:41
99	50.316883	-4.082165	0.06	278.5	2014-05-31	12:20:42
100	50.316883	-4.082166	0.07	238.4	2014-05-31	12:20:43
101	50.316883	-4.082169	0.18	287.9	2014-05-31	12:20:44
102	50.316883	-4.08217	0.09	245.7	2014-05-31	12:20:45
103	50.316884	-4.082171	0.07	314.5	2014-05-31	12:20:46
104	50.316884	-4.082172	0.1	291.7	2014-05-31	12:20:47
105	50.316887	-4.082175	0.45	333.2	2014-05-31	12:20:48
106	50.316889	-4.082174	0.15	11.3	2014-05-31	12:20:49
107	50.316891	-4.082174	0.24	2.9	2014-05-31	12:20:50
108	50.316891	-4.082174	0.05	65.7	2014-05-31	12:20:51
109	50.316891	-4.082174	0.04	8.5	2014-05-31	12:20:52
110	50.316893	-4.082174	0.14	352.7	2014-05-31	12:20:53
111	50.316893	-4.082174	0.01	180	2014-05-31	12:20:54
112	50.316896	-4.082167	0.59	50.9	2014-05-31	12:20:55
113	50.3169	-4.082161	0.63	42.6	2014-05-31	12:20:56
114	50.316903	-4.08216	0.34	21.5	2014-05-31	12:20:57
115	50.316903	-4.082159	0.02	50.3	2014-05-31	12:20:58
116	50.316903	-4.082159	0.02	90	2014-05-31	12:20:59
117	50.316903	-4.082159	0.04	154.8	2014-05-31	12:21:00
118	50.316903	-4.082159	0.02	53.6	2014-05-31	12:21:01
119	50.316903	-4.082158	0.04	90	2014-05-31	12:21:02
120	50.316903	-4.082158	0.01	29.6	2014-05-31	12:21:03
121	50.316903	-4.082158	0.02	53.6	2014-05-31	12:21:04
122	50.316903	-4.082158	0.02	0	2014-05-31	12:21:05
123	50.316903	-4.082158	0.03	191.5	2014-05-31	12:21:06
124	50.316903	-4.082158	0	0	2014-05-31	12:21:07
125	50.316903	-4.082158	0.04	75.9	2014-05-31	12:21:08
126	50.316903	-4.082157	0.04	74.3	2014-05-31	12:21:09
127	50.316903	-4.082157	0.03	53.6	2014-05-31	12:21:10
128	50.316903	-4.082156	0.02	90	2014-05-31	12:21:11
129	50.316903	-4.082156	0.02	145.8	2014-05-31	12:21:12
130	50.316905	-4.082161	0.44	303.7	2014-05-31	12:21:13
131	50.316907	-4.082165	0.33	308	2014-05-31	12:21:14
132	50.316911	-4.082174	0.77	307.5	2014-05-31	12:21:15
133	50.316909	-4.082181	0.58	245.2	2014-05-31	12:21:16
134	50.316908	-4.082181	0.13	180	2014-05-31	12:21:17
135	50.316907	-4.082179	0.14	135.2	2014-05-31	12:21:18
136	50.316906	-4.082179	0.15	156.9	2014-05-31	12:21:19
137	50.316905	-4.082178	0.12	140.4	2014-05-31	12:21:20
138	50.316904	-4.082177	0.14	151.7	2014-05-31	12:21:21
139	50.316904	-4.082176	0.07	113.1	2014-05-31	12:21:22
140	50.316903	-4.082174	0.12	129.8	2014-05-31	12:21:23
141	50.316902	-4.082174	0.12	154.6	2014-05-31	12:21:24
142	50.316902	-4.082173	0.03	106.6	2014-05-31	12:21:25
143	50.316893	-4.082177	0.98	195.2	2014-05-31	12:21:26
144	50.31688	-4.082187	1.69	205.7	2014-05-31	12:21:27
145	50.316865	-4.082203	1.99	215.3	2014-05-31	12:21:28
146	50.31685	-4.082221	2.08	216.6	2014-05-31	12:21:29
147	50.31684	-4.082221	1.08	179.1	2014-05-31	12:21:30
148	50.316834	-4.082217	0.8	163.9	2014-05-31	12:21:31
149	50.316833	-4.08221	0.26	100.2	2014-05-31	12:21:33
150	50.316833	-4.082208	0.17	80.5	2014-05-31	12:21:34
151	50.316833	-4.082206	0.13	78	2014-05-31	12:21:35
152	50.316833	-4.082206	0.07	159.8	2014-05-31	12:21:36
153	50.316832	-4.082205	0.08	171.8	2014-05-31	12:21:37
154	50.316833	-4.082204	0.18	45.1	2014-05-31	12:21:38
155	50.316835	-4.082202	0.21	31.1	2014-05-31	12:21:39
156	50.316837	-4.082199	0.32	39.9	2014-05-31	12:21:40
157	50.316838	-4.082197	0.25	41.8	2014-05-31	12:21:41
158	50.316843	-4.08219	0.72	46.4	2014-05-31	12:21:42
159	50.316845	-4.082185	0.38	56.9	2014-05-31	12:21:43
160	50.316845	-4.082184	0.09	32.6	2014-05-31	12:21:44
161	50.316846	-4.082184	0.01	32.6	2014-05-31	12:21:45
162	50.316846	-4.082185	0.06	297.6	2014-05-31	12:21:46
163	50.316847	-4.082184	0.16	39.8	2014-05-31	12:21:47
164	50.316847	-4.082183	0.07	64.1	2014-05-31	12:21:48
165	50.316848	-4.082182	0.06	42.6	2014-05-31	12:21:49
166	50.316848	-4.08218	0.15	60.3	2014-05-31	12:21:50
167	50.316849	-4.082177	0.25	63	2014-05-31	12:21:51
168	50.31685	-4.082177	0.11	9.3	2014-05-31	12:21:52
169	50.31685	-4.082176	0.13	116.7	2014-05-31	12:21:53
170	50.316849	-4.082164	0.83	91.9	2014-05-31	12:21:54
171	50.316849	-4.082163	0.08	96.1	2014-05-31	12:21:55
172	50.31685	-4.082161	0.12	61.3	2014-05-31	12:21:56
173	50.31685	-4.082159	0.15	71.9	2014-05-31	12:21:57
174	50.316851	-4.082158	0.08	51.9	2014-05-31	12:21:58
175	50.316851	-4.082157	0.09	58.9	2014-05-31	12:21:59
176	50.316852	-4.082156	0.14	56.6	2014-05-31	12:22:00
177	50.316854	-4.082153	0.32	36.1	2014-05-31	12:22:01
178	50.316854	-4.082152	0.05	90	2014-05-31	12:22:02
179	50.316855	-4.082152	0.11	356.7	2014-05-31	12:22:03
180	50.316858	-4.082153	0.28	356.4	2014-05-31	12:22:04
181	50.31686	-4.082154	0.28	336.5	2014-05-31	12:22:05
182	50.316862	-4.082154	0.23	355.7	2014-05-31	12:22:06
183	50.316863	-4.082155	0.14	355.1	2014-05-31	12:22:07
184	50.316865	-4.082156	0.16	325.5	2014-05-31	12:22:08
185	50.316866	-4.082158	0.19	307.1	2014-05-31	12:22:09
186	50.316866	-4.082159	0.09	333.3	2014-05-31	12:22:10
187	50.316867	-4.08216	0.13	327.4	2014-05-31	12:22:11
188	50.316869	-4.082161	0.15	334.8	2014-05-31	12:22:12
189	50.316868	-4.082161	0.05	259.4	2014-05-31	12:22:13
190	50.316872	-4.082157	0.49	34.9	2014-05-31	12:22:14
191	50.316875	-4.082156	0.19	18.2	2014-05-31	12:22:16
192	50.316876	-4.082154	0.11	42.5	2014-05-31	12:22:17
193	50.316877	-4.082154	0.07	40.6	2014-05-31	12:22:18
194	50.316877	-4.082154	0	0	2014-05-31	12:22:19
195	50.316877	-4.082154	0.02	0	2014-05-31	12:22:20
196	50.316877	-4.082154	0.01	0	2014-05-31	12:22:21
197	50.316877	-4.082154	0	0	2014-05-31	12:22:22
198	50.316877	-4.082154	0.01	0	2014-05-31	12:22:23
199	50.316877	-4.082154	0.01	147.4	2014-05-31	12:22:24
200	50.316877	-4.082153	0.04	62	2014-05-31	12:22:25
201	50.316877	-4.082153	0.02	64.3	2014-05-31	12:22:26
202	50.316877	-4.082153	0.02	198.7	2014-05-31	12:22:27
203	50.316877	-4.082153	0.01	32.6	2014-05-31	12:22:28
204	50.316877	-4.082152	0.05	68.3	2014-05-31	12:22:29
205	50.316877	-4.082152	0.05	51.9	2014-05-31	12:22:30
206	50.316878	-4.082152	0.02	16.7	2014-05-31	12:22:31
207	50.316878	-4.08215	0.14	58	2014-05-31	12:22:32
208	50.316879	-4.082149	0.08	52.6	2014-05-31	12:22:33
209	50.316879	-4.082148	0.06	70.5	2014-05-31	12:22:34
210	50.316879	-4.082148	0.05	65.7	2014-05-31	12:22:35
211	50.316879	-4.082148	0.03	43.2	2014-05-31	12:22:36
212	50.31688	-4.082147	0.06	17.7	2014-05-31	12:22:37
213	50.316879	-4.082151	0.28	250.4	2014-05-31	12:22:38
214	50.316879	-4.082153	0.13	296.7	2014-05-31	12:22:39
215	50.316883	-4.082149	0.26	34.8	2014-05-31	12:22:41
216	50.316884	-4.082148	0.06	37.2	2014-05-31	12:22:42
217	50.316884	-4.082148	0.02	19.8	2014-05-31	12:22:43
218	50.316885	-4.082147	0.09	22.8	2014-05-31	12:22:44
219	50.316885	-4.082147	0.01	0	2014-05-31	12:22:45
220	50.316885	-4.082148	0.02	270	2014-05-31	12:22:46
221	50.316885	-4.082148	0.02	270	2014-05-31	12:22:47
222	50.316886	-4.082148	0.11	347.1	2014-05-31	12:22:48
223	50.316886	-4.08215	0.12	288.4	2014-05-31	12:22:49
224	50.316883	-4.082156	0.27	228.3	2014-05-31	12:22:51
225	50.316881	-4.082155	0.16	158.2	2014-05-31	12:22:52
226	50.316881	-4.082156	0.09	229.9	2014-05-31	12:22:53
227	50.31688	-4.082155	0.08	170.8	2014-05-31	12:22:54
228	50.31688	-4.082156	0.06	212.6	2014-05-31	12:22:55
229	50.31688	-4.082154	0.08	65.3	2014-05-31	12:22:57
230	50.316882	-4.082153	0.16	12.9	2014-05-31	12:22:58
231	50.316883	-4.082154	0.1	333	2014-05-31	12:22:59
232	50.316883	-4.082154	0.04	302.4	2014-05-31	12:23:00
233	50.316882	-4.082156	0.1	234.3	2014-05-31	12:23:01
234	50.316882	-4.082156	0.02	0	2014-05-31	12:23:02
235	50.31688	-4.082158	0.33	217.9	2014-05-31	12:23:03
236	50.31688	-4.082158	0.03	168.9	2014-05-31	12:23:04
237	50.31688	-4.082158	0.03	167.1	2014-05-31	12:23:05
238	50.31688	-4.082158	0.09	28.9	2014-05-31	12:23:06
239	50.31688	-4.082158	0.06	239.7	2014-05-31	12:23:07
240	50.31688	-4.082159	0.03	253.4	2014-05-31	12:23:08
241	50.31688	-4.082159	0.04	162.3	2014-05-31	12:23:09
242	50.316879	-4.082158	0.03	110.2	2014-05-31	12:23:10
243	50.31688	-4.082158	0.06	22.9	2014-05-31	12:23:11
244	50.31688	-4.082158	0.03	23.5	2014-05-31	12:23:12
245	50.31688	-4.082158	0.02	50.3	2014-05-31	12:23:13
246	50.31688	-4.082158	0.01	32.6	2014-05-31	12:23:14
247	50.316881	-4.082157	0.05	56.4	2014-05-31	12:23:15
248	50.316881	-4.082156	0.04	102.2	2014-05-31	12:23:16
249	50.316882	-4.082153	0.17	52.7	2014-05-31	12:23:18
250	50.316879	-4.082158	0.54	223.8	2014-05-31	12:23:19
251	50.316877	-4.082158	0.1	181.6	2014-05-31	12:23:21
252	50.316875	-4.082158	0.2	186.8	2014-05-31	12:23:22
253	50.316865	-4.082162	1.14	194.6	2014-05-31	12:23:23
254	50.316858	-4.082165	0.43	195.4	2014-05-31	12:23:25
255	50.31686	-4.082162	0.31	44.6	2014-05-31	12:23:26
256	50.316863	-4.082165	0.36	329.1	2014-05-31	12:23:27
257	50.316864	-4.082172	0.5	288.6	2014-05-31	12:23:28
258	50.316868	-4.082177	0.62	320.5	2014-05-31	12:23:29
259	50.316877	-4.082183	1.02	333.9	2014-05-31	12:23:30
260	50.316885	-4.082193	1.1	322.2	2014-05-31	12:23:31
261	50.316894	-4.082205	1.37	319.8	2014-05-31	12:23:32
262	50.316903	-4.082219	1.41	318	2014-05-31	12:23:33
263	50.316912	-4.082233	1.43	313.8	2014-05-31	12:23:34
264	50.31692	-4.082248	1.4	308.3	2014-05-31	12:23:35
265	50.316926	-4.082264	1.28	302.3	2014-05-31	12:23:36
266	50.316933	-4.082277	1.2	309.8	2014-05-31	12:23:37
267	50.316941	-4.08229	1.32	312	2014-05-31	12:23:38
268	50.316949	-4.082304	1.32	312	2014-05-31	12:23:39
269	50.316957	-4.082318	1.34	313.7	2014-05-31	12:23:40
270	50.316966	-4.08233	1.3	316.7	2014-05-31	12:23:41
271	50.316972	-4.082341	1.05	313.8	2014-05-31	12:23:42
272	50.316981	-4.082356	1.44	313.5	2014-05-31	12:23:43
273	50.31699	-4.082374	1.65	308.6	2014-05-31	12:23:44
274	50.316996	-4.082392	1.45	297.2	2014-05-31	12:23:45
275	50.317	-4.082411	1.46	288.6	2014-05-31	12:23:46
276	50.317004	-4.082426	1.1	292.4	2014-05-31	12:23:47
277	50.317009	-4.082441	1.21	298.1	2014-05-31	12:23:48
278	50.317015	-4.082456	1.29	298.6	2014-05-31	12:23:49
279	50.317021	-4.082473	1.38	299.5	2014-05-31	12:23:50
280	50.317026	-4.082489	1.27	296.7	2014-05-31	12:23:51
281	50.317031	-4.082507	1.37	292.9	2014-05-31	12:23:52
282	50.317037	-4.082527	1.6	297.4	2014-05-31	12:23:53
283	50.317043	-4.082546	1.45	293.1	2014-05-31	12:23:54
284	50.31705	-4.082567	1.71	297	2014-05-31	12:23:55
285	50.31706	-4.082596	2.36	300.1	2014-05-31	12:23:56
286	50.317069	-4.082623	2.15	298	2014-05-31	12:23:57
287	50.317081	-4.082656	2.7	299.6	2014-05-31	12:23:58
288	50.317092	-4.082683	2.25	301.3	2014-05-31	12:23:59
289	50.317104	-4.082707	2.17	307.6	2014-05-31	12:24:00
290	50.317116	-4.082728	2.02	311.4	2014-05-31	12:24:01
291	50.317124	-4.082749	1.71	301.2	2014-05-31	12:24:02
292	50.317128	-4.082766	1.33	293.1	2014-05-31	12:24:03
293	50.317137	-4.082784	1.59	307.7	2014-05-31	12:24:04
294	50.317145	-4.082802	1.58	305.7	2014-05-31	12:24:05
295	50.317154	-4.082818	1.52	308.8	2014-05-31	12:24:06
296	50.317161	-4.082838	1.58	300.6	2014-05-31	12:24:07
297	50.317168	-4.082858	1.64	296.4	2014-05-31	12:24:08
298	50.317173	-4.08288	1.68	289.5	2014-05-31	12:24:09
299	50.317178	-4.082906	1.92	288.5	2014-05-31	12:24:10
300	50.317186	-4.08293	1.94	296.8	2014-05-31	12:24:11
301	50.317194	-4.082951	1.74	302.9	2014-05-31	12:24:12
302	50.317205	-4.082972	1.91	308.7	2014-05-31	12:24:13
303	50.317216	-4.082994	2.04	307.9	2014-05-31	12:24:14
304	50.317228	-4.083018	2.18	308.4	2014-05-31	12:24:15
305	50.31724	-4.083039	1.92	311.7	2014-05-31	12:24:16
306	50.317252	-4.083056	1.82	316.3	2014-05-31	12:24:17
307	50.317266	-4.083073	1.97	321.6	2014-05-31	12:24:18
308	50.31728	-4.083092	2.07	321.6	2014-05-31	12:24:19
309	50.317293	-4.083112	2.04	314.5	2014-05-31	12:24:20
310	50.317305	-4.083131	1.85	314	2014-05-31	12:24:21
311	50.317319	-4.083146	1.93	326.9	2014-05-31	12:24:22
312	50.317336	-4.083157	2.06	337	2014-05-31	12:24:23
313	50.31735	-4.083166	1.69	337.9	2014-05-31	12:24:24
314	50.317364	-4.083175	1.65	335.7	2014-05-31	12:24:25
315	50.317376	-4.083184	1.55	335.8	2014-05-31	12:24:26
316	50.317389	-4.083195	1.55	331.9	2014-05-31	12:24:27
317	50.317402	-4.083206	1.64	329.7	2014-05-31	12:24:28
318	50.317415	-4.083217	1.66	333.2	2014-05-31	12:24:29
319	50.317428	-4.083224	1.58	341.8	2014-05-31	12:24:30
320	50.317443	-4.08323	1.69	344.4	2014-05-31	12:24:31
321	50.317454	-4.083238	1.35	336.4	2014-05-31	12:24:32
322	50.317463	-4.083248	1.17	323.5	2014-05-31	12:24:33
323	50.317468	-4.083261	1.13	300.2	2014-05-31	12:24:34
324	50.31747	-4.083278	1.19	282.6	2014-05-31	12:24:35
325	50.317469	-4.083294	1.17	265.5	2014-05-31	12:24:36
326	50.317469	-4.08331	1.1	267.6	2014-05-31	12:24:37
327	50.317471	-4.083324	1.01	283.9	2014-05-31	12:24:38
328	50.317478	-4.083337	1.22	308.7	2014-05-31	12:24:39
329	50.317488	-4.08335	1.47	322.4	2014-05-31	12:24:40
330	50.3175	-4.083364	1.68	323.7	2014-05-31	12:24:41
331	50.317514	-4.083374	1.69	333.8	2014-05-31	12:24:42
332	50.317529	-4.083384	1.79	335.8	2014-05-31	12:24:43
333	50.317542	-4.083391	1.59	343.2	2014-05-31	12:24:44
334	50.317557	-4.083394	1.7	351.3	2014-05-31	12:24:45
335	50.317573	-4.083396	1.7	355.8	2014-05-31	12:24:46
336	50.317587	-4.083398	1.61	355.1	2014-05-31	12:24:47
337	50.3176	-4.083403	1.52	347.8	2014-05-31	12:24:48
338	50.317612	-4.08341	1.41	338.9	2014-05-31	12:24:49
339	50.317621	-4.083418	1.13	327.2	2014-05-31	12:24:50
340	50.317628	-4.083428	1.04	320.8	2014-05-31	12:24:51
341	50.317635	-4.083437	1.04	319.4	2014-05-31	12:24:52
342	50.317643	-4.083445	1.03	326.6	2014-05-31	12:24:53
343	50.317648	-4.083455	0.96	310.7	2014-05-31	12:24:54
344	50.317649	-4.083465	0.7	273.7	2014-05-31	12:24:55
345	50.317645	-4.083475	0.79	238.7	2014-05-31	12:24:56
346	50.317642	-4.083486	0.89	247.2	2014-05-31	12:24:57
347	50.317641	-4.083498	0.87	265.1	2014-05-31	12:24:58
348	50.317641	-4.083512	0.98	266.7	2014-05-31	12:24:59
349	50.317642	-4.083528	1.15	277.4	2014-05-31	12:25:00
350	50.317643	-4.083543	1.07	277	2014-05-31	12:25:01
351	50.317644	-4.083558	1.05	276.1	2014-05-31	12:25:02
352	50.317645	-4.083576	1.25	272.5	2014-05-31	12:25:03
353	50.317647	-4.083594	1.31	279.4	2014-05-31	12:25:04
354	50.317648	-4.083614	1.43	273.7	2014-05-31	12:25:05
355	50.317648	-4.083633	1.33	273.6	2014-05-31	12:25:06
356	50.317649	-4.083651	1.32	274.4	2014-05-31	12:25:07
357	50.317651	-4.083671	1.41	275.7	2014-05-31	12:25:08
358	50.317651	-4.083688	1.22	271.4	2014-05-31	12:25:09
359	50.317651	-4.083705	1.24	268.7	2014-05-31	12:25:10
360	50.31765	-4.083725	1.37	268.5	2014-05-31	12:25:11
361	50.317651	-4.083742	1.22	271.3	2014-05-31	12:25:12
362	50.317651	-4.083758	1.19	271.3	2014-05-31	12:25:13
363	50.317649	-4.083773	1.08	258.5	2014-05-31	12:25:14
364	50.317647	-4.08379	1.2	259.3	2014-05-31	12:25:15
365	50.317646	-4.08381	1.43	265.5	2014-05-31	12:25:16
366	50.317644	-4.083838	2	265.4	2014-05-31	12:25:17
367	50.317644	-4.08387	2.25	268.8	2014-05-31	12:25:18
368	50.317642	-4.083894	1.74	261	2014-05-31	12:25:19
369	50.317638	-4.083913	1.4	252.5	2014-05-31	12:25:20
370	50.317638	-4.083933	1.42	269.6	2014-05-31	12:25:21
371	50.31764	-4.083954	1.57	280.2	2014-05-31	12:25:22
372	50.317644	-4.083976	1.6	284.2	2014-05-31	12:25:23
373	50.317645	-4.083998	1.54	277	2014-05-31	12:25:24
374	50.317647	-4.084018	1.44	274.8	2014-05-31	12:25:25
375	50.317651	-4.08404	1.63	286.6	2014-05-31	12:25:26
376	50.317657	-4.084058	1.45	299.7	2014-05-31	12:25:27
377	50.317664	-4.084078	1.63	296.9	2014-05-31	12:25:28
378	50.317667	-4.084096	1.33	284.2	2014-05-31	12:25:29
379	50.317669	-4.084113	1.23	281.3	2014-05-31	12:25:30
380	50.317669	-4.084128	1.08	273	2014-05-31	12:25:31
381	50.317667	-4.084138	0.76	247	2014-05-31	12:25:32
382	50.317662	-4.084146	0.78	228.1	2014-05-31	12:25:33
383	50.317656	-4.084157	1.03	228.4	2014-05-31	12:25:34
384	50.317651	-4.084169	1.01	240	2014-05-31	12:25:35
385	50.317645	-4.084184	1.21	236.3	2014-05-31	12:25:36
386	50.317639	-4.084198	1.22	236.6	2014-05-31	12:25:37
387	50.317635	-4.084208	0.85	237.6	2014-05-31	12:25:38
388	50.317631	-4.084218	0.86	235.1	2014-05-31	12:25:39
389	50.317626	-4.08423	0.96	237.2	2014-05-31	12:25:40
390	50.317621	-4.084243	1.1	242.3	2014-05-31	12:25:41
391	50.317617	-4.084262	1.42	250.8	2014-05-31	12:25:42
392	50.317613	-4.084289	1.96	254.8	2014-05-31	12:25:43
393	50.317606	-4.084314	1.97	248.3	2014-05-31	12:25:44
394	50.3176	-4.084339	1.84	248.9	2014-05-31	12:25:45
395	50.31759	-4.084363	2.06	238.4	2014-05-31	12:25:46
396	50.31758	-4.084387	2.04	234.8	2014-05-31	12:25:47
397	50.31757	-4.084408	1.83	235.2	2014-05-31	12:25:48
398	50.317563	-4.084428	1.64	238.5	2014-05-31	12:25:49
399	50.317556	-4.08445	1.74	244.6	2014-05-31	12:25:50
400	50.31755	-4.084472	1.73	245.2	2014-05-31	12:25:51
401	50.317542	-4.084491	1.63	238.6	2014-05-31	12:25:52
402	50.317532	-4.084509	1.66	228.2	2014-05-31	12:25:53
403	50.317523	-4.084528	1.69	232.9	2014-05-31	12:25:54
404	50.317516	-4.084547	1.54	239.7	2014-05-31	12:25:55
405	50.317508	-4.084566	1.62	239.2	2014-05-31	12:25:56
406	50.317503	-4.084588	1.7	248.1	2014-05-31	12:25:57
407	50.317497	-4.084609	1.59	247.6	2014-05-31	12:25:58
408	50.317492	-4.084627	1.43	246.2	2014-05-31	12:25:59
409	50.317486	-4.084644	1.38	240	2014-05-31	12:26:00
410	50.317479	-4.084661	1.39	237.1	2014-05-31	12:26:01
411	50.317471	-4.084676	1.41	229.7	2014-05-31	12:26:02
412	50.317463	-4.084691	1.4	232.6	2014-05-31	12:26:03
413	50.317455	-4.084708	1.45	233.1	2014-05-31	12:26:04
414	50.317448	-4.084724	1.41	234.5	2014-05-31	12:26:05
415	50.317439	-4.084741	1.56	232	2014-05-31	12:26:06
416	50.317431	-4.084759	1.59	235	2014-05-31	12:26:07
417	50.317423	-4.084778	1.56	236.2	2014-05-31	12:26:08
418	50.317415	-4.084792	1.41	226.1	2014-05-31	12:26:09
419	50.317406	-4.084805	1.3	224.1	2014-05-31	12:26:10
420	50.317401	-4.084818	1.1	236.7	2014-05-31	12:26:11
421	50.317395	-4.084832	1.18	237	2014-05-31	12:26:12
422	50.317389	-4.084847	1.27	237.9	2014-05-31	12:26:13
423	50.31738	-4.084864	1.6	231.3	2014-05-31	12:26:14
424	50.317371	-4.084884	1.76	233.6	2014-05-31	12:26:15
425	50.317361	-4.084905	1.81	233.2	2014-05-31	12:26:16
426	50.317355	-4.084927	1.72	247.7	2014-05-31	12:26:17
427	50.317349	-4.084949	1.65	247.8	2014-05-31	12:26:18
428	50.317343	-4.084971	1.72	246.4	2014-05-31	12:26:19
429	50.317338	-4.084994	1.72	250.7	2014-05-31	12:26:20
430	50.317334	-4.085018	1.77	253.5	2014-05-31	12:26:21
431	50.31733	-4.085036	1.38	254.7	2014-05-31	12:26:22
432	50.317326	-4.085053	1.3	248.5	2014-05-31	12:26:23
433	50.317318	-4.085066	1.26	225.7	2014-05-31	12:26:24
434	50.317312	-4.085079	1.17	233.4	2014-05-31	12:26:25
435	50.317308	-4.085093	1.1	244.4	2014-05-31	12:26:26
436	50.317304	-4.085106	1	248.7	2014-05-31	12:26:27
437	50.317301	-4.085117	0.87	241.2	2014-05-31	12:26:28
438	50.317294	-4.085124	0.86	214.6	2014-05-31	12:26:29
439	50.317287	-4.085128	0.85	200.6	2014-05-31	12:26:30
440	50.317283	-4.08513	0.48	198.1	2014-05-31	12:26:31
441	50.317282	-4.085131	0.04	223.8	2014-05-31	12:26:33
442	50.317282	-4.085132	0.1	212.2	2014-05-31	12:26:34
443	50.317281	-4.085132	0.04	162.8	2014-05-31	12:26:35
444	50.317281	-4.085132	0.04	237.6	2014-05-31	12:26:36
445	50.317281	-4.085132	0.06	185.8	2014-05-31	12:26:37
446	50.31728	-4.085132	0.02	212.6	2014-05-31	12:26:38
447	50.317281	-4.085133	0.03	290.8	2014-05-31	12:26:39
448	50.317281	-4.085133	0.01	327.4	2014-05-31	12:26:40
449	50.317281	-4.085133	0.07	311.3	2014-05-31	12:26:41
450	50.317282	-4.085133	0.07	0	2014-05-31	12:26:42
451	50.317283	-4.085134	0.11	343.7	2014-05-31	12:26:43
452	50.317283	-4.085134	0.02	327.4	2014-05-31	12:26:44
453	50.317283	-4.085133	0.09	52.2	2014-05-31	12:26:45
454	50.317283	-4.085133	0.04	227	2014-05-31	12:26:46
455	50.317283	-4.085134	0.07	261.3	2014-05-31	12:26:47
456	50.317283	-4.085135	0.07	278.6	2014-05-31	12:26:48
457	50.317282	-4.085136	0.1	229.5	2014-05-31	12:26:49
458	50.317281	-4.085138	0.15	222.4	2014-05-31	12:26:50
459	50.31728	-4.085139	0.18	199.6	2014-05-31	12:26:51
460	50.317279	-4.085139	0.11	198.9	2014-05-31	12:26:52
461	50.317278	-4.085138	0.11	155.1	2014-05-31	12:26:53
462	50.317278	-4.085138	0.04	154.2	2014-05-31	12:26:54
463	50.317278	-4.085138	0.01	147.4	2014-05-31	12:26:55
464	50.317278	-4.085138	0.01	215.7	2014-05-31	12:26:56
465	50.317277	-4.085138	0.03	128.1	2014-05-31	12:26:57
466	50.317278	-4.085138	0.02	16.7	2014-05-31	12:26:58
467	50.317278	-4.085138	0.01	90	2014-05-31	12:26:59
468	50.317278	-4.085138	0.01	144.3	2014-05-31	12:27:00
469	50.317278	-4.085138	0.02	325.8	2014-05-31	12:27:01
470	50.317278	-4.085138	0.07	328	2014-05-31	12:27:02
471	50.317279	-4.085139	0.09	343.9	2014-05-31	12:27:03
472	50.31728	-4.085139	0.11	327.4	2014-05-31	12:27:04
473	50.317281	-4.085141	0.1	316.2	2014-05-31	12:27:06
474	50.317282	-4.085142	0.1	330.3	2014-05-31	12:27:07
475	50.317283	-4.085143	0.11	341.1	2014-05-31	12:27:08
476	50.317283	-4.085143	0.06	0	2014-05-31	12:27:09
477	50.317284	-4.085143	0.11	343.9	2014-05-31	12:27:10
478	50.317286	-4.085145	0.18	319.4	2014-05-31	12:27:11
479	50.317286	-4.085145	0.06	318.6	2014-05-31	12:27:12
480	50.317286	-4.085145	0.05	13.7	2014-05-31	12:27:13
481	50.317287	-4.085145	0.08	21.8	2014-05-31	12:27:14
482	50.317287	-4.085144	0.04	32.6	2014-05-31	12:27:15
483	50.317288	-4.085145	0.05	339.2	2014-05-31	12:27:16
484	50.317285	-4.085147	0.35	206.7	2014-05-31	12:27:17
485	50.317284	-4.085153	0.22	256.8	2014-05-31	12:27:19
486	50.317279	-4.085159	0.74	213.7	2014-05-31	12:27:20
487	50.31727	-4.085163	0.99	197.2	2014-05-31	12:27:21
488	50.317261	-4.085171	1.18	208.4	2014-05-31	12:27:22
489	50.317251	-4.08518	1.23	211.6	2014-05-31	12:27:23
490	50.317245	-4.085186	0.89	210.9	2014-05-31	12:27:24
491	50.317237	-4.085191	0.9	202.6	2014-05-31	12:27:25
492	50.317227	-4.085196	1.17	198.4	2014-05-31	12:27:26
493	50.317221	-4.085201	0.77	206.6	2014-05-31	12:27:27
494	50.317214	-4.085203	0.8	191.2	2014-05-31	12:27:28
495	50.317206	-4.085205	0.88	187.8	2014-05-31	12:27:29
496	50.3172	-4.085208	0.75	195.8	2014-05-31	12:27:30
497	50.317192	-4.085214	0.95	208.6	2014-05-31	12:27:31
498	50.317186	-4.085221	0.85	216.6	2014-05-31	12:27:32
499	50.317182	-4.085226	0.59	211.6	2014-05-31	12:27:33
500	50.317178	-4.085226	0.2	184.3	2014-05-31	12:27:35
501	50.317178	-4.085226	0.01	180	2014-05-31	12:27:36
502	50.317178	-4.085227	0.06	231.9	2014-05-31	12:27:37
503	50.317168	-4.085228	1.11	186.2	2014-05-31	12:27:38
504	50.317159	-4.085232	1.04	195.4	2014-05-31	12:27:39
505	50.31715	-4.085239	1.07	204.7	2014-05-31	12:27:40
506	50.317144	-4.085242	0.73	201.9	2014-05-31	12:27:41
507	50.31714	-4.085247	0.55	213.1	2014-05-31	12:27:42
508	50.317133	-4.08525	0.84	196.9	2014-05-31	12:27:43
509	50.317123	-4.085252	1.07	186.4	2014-05-31	12:27:44
510	50.317114	-4.085252	1.04	182.6	2014-05-31	12:27:45
511	50.317101	-4.085257	1.47	193.2	2014-05-31	12:27:46
512	50.317087	-4.085267	1.74	203.6	2014-05-31	12:27:47
513	50.317073	-4.085278	1.76	207	2014-05-31	12:27:48
514	50.317061	-4.085289	1.53	209.9	2014-05-31	12:27:49
515	50.317049	-4.085301	1.53	213.7	2014-05-31	12:27:50
516	50.317039	-4.085313	1.42	217.4	2014-05-31	12:27:51
517	50.317028	-4.085326	1.53	216.9	2014-05-31	12:27:52
518	50.317017	-4.085341	1.59	220.9	2014-05-31	12:27:53
519	50.317006	-4.085355	1.59	218.7	2014-05-31	12:27:54
520	50.316995	-4.085367	1.54	214.6	2014-05-31	12:27:55
521	50.316979	-4.085377	1.84	203	2014-05-31	12:27:56
522	50.316965	-4.085386	1.7	201.3	2014-05-31	12:27:57
523	50.316953	-4.085394	1.5	202.3	2014-05-31	12:27:58
524	50.316939	-4.085401	1.6	199.8	2014-05-31	12:27:59
525	50.316926	-4.085409	1.58	199.9	2014-05-31	12:28:00
526	50.316914	-4.085417	1.41	204	2014-05-31	12:28:01
527	50.316903	-4.085423	1.39	198.8	2014-05-31	12:28:02
528	50.316891	-4.085432	1.47	204.5	2014-05-31	12:28:03
529	50.316881	-4.085437	1.07	198.9	2014-05-31	12:28:04
530	50.316873	-4.085439	1.01	191.2	2014-05-31	12:28:05
531	50.31686	-4.085445	1.41	195.2	2014-05-31	12:28:06
532	50.316848	-4.085451	1.48	199	2014-05-31	12:28:07
533	50.316835	-4.085457	1.53	196	2014-05-31	12:28:08
534	50.316823	-4.085462	1.31	193.4	2014-05-31	12:28:09
535	50.316816	-4.085463	0.76	188.1	2014-05-31	12:28:10
536	50.316815	-4.085459	0.16	110.3	2014-05-31	12:28:12
537	50.316815	-4.08546	0.04	270	2014-05-31	12:28:14
538	50.31682	-4.085464	0.54	332.3	2014-05-31	12:28:15
539	50.316828	-4.085462	0.9	6.8	2014-05-31	12:28:16
540	50.316838	-4.085458	1.19	14.5	2014-05-31	12:28:17
541	50.316853	-4.085447	1.79	24.3	2014-05-31	12:28:18
542	50.316874	-4.085432	2.6	25.8	2014-05-31	12:28:19
543	50.316898	-4.085416	2.92	22.3	2014-05-31	12:28:20
544	50.31692	-4.085405	2.61	17.6	2014-05-31	12:28:21
545	50.316935	-4.085399	1.64	15.8	2014-05-31	12:28:22
546	50.316937	-4.085398	0.14	1.2	2014-05-31	12:28:24
547	50.316937	-4.085399	0.05	316.8	2014-05-31	12:28:25
548	50.316934	-4.085397	0.42	158.4	2014-05-31	12:28:26
549	50.316933	-4.085396	0.06	142.8	2014-05-31	12:28:27
550	50.316928	-4.085396	0.64	179.4	2014-05-31	12:28:28
551	50.316923	-4.085398	0.57	194	2014-05-31	12:28:29
552	50.316919	-4.085401	0.5	201.6	2014-05-31	12:28:30
553	50.316914	-4.085402	0.53	191.6	2014-05-31	12:28:31
554	50.316909	-4.085402	0.49	177.1	2014-05-31	12:28:32
555	50.316907	-4.085401	0.16	167.4	2014-05-31	12:28:34
556	50.316907	-4.085401	0.02	90	2014-05-31	12:28:35
557	50.316899	-4.085407	0.97	207.5	2014-05-31	12:28:36
558	50.316893	-4.085409	0.66	193.5	2014-05-31	12:28:37
559	50.316889	-4.08541	0.45	190.8	2014-05-31	12:28:38
560	50.316886	-4.085414	0.49	214.9	2014-05-31	12:28:39
561	50.316881	-4.08542	0.6	220.7	2014-05-31	12:28:40
562	50.316878	-4.085421	0.35	189.7	2014-05-31	12:28:41
563	50.316879	-4.08542	0.1	43.6	2014-05-31	12:28:42
564	50.316876	-4.085422	0.39	202.2	2014-05-31	12:28:43
565	50.316873	-4.085423	0.29	203.5	2014-05-31	12:28:44
566	50.316874	-4.085423	0.02	0	2014-05-31	12:28:46
567	50.316874	-4.085423	0.02	0	2014-05-31	12:28:47
568	50.31687	-4.085426	0.5	203.2	2014-05-31	12:28:48
569	50.316865	-4.085428	0.54	196.8	2014-05-31	12:28:49
570	50.316861	-4.085427	0.23	173.4	2014-05-31	12:28:51
571	50.316861	-4.085427	0.04	170.1	2014-05-31	12:28:52
572	50.316861	-4.085427	0.01	90	2014-05-31	12:28:53
573	50.316861	-4.085427	0.02	18.7	2014-05-31	12:28:54
574	50.316861	-4.085427	0.03	44.9	2014-05-31	12:28:55
575	50.316861	-4.085427	0.03	156.5	2014-05-31	12:28:56
576	50.316861	-4.085427	0.01	270	2014-05-31	12:28:57
577	50.316861	-4.085427	0.01	144.3	2014-05-31	12:28:59
578	50.316861	-4.085426	0.03	136.8	2014-05-31	12:29:00
579	50.316854	-4.085426	0.75	179.6	2014-05-31	12:29:01
580	50.316849	-4.085426	0.57	179.4	2014-05-31	12:29:02
581	50.316844	-4.085427	0.57	181.9	2014-05-31	12:29:03
582	50.316838	-4.085427	0.66	180	2014-05-31	12:29:04
583	50.316829	-4.085422	1.07	163.5	2014-05-31	12:29:05
584	50.316821	-4.085408	1.34	130.3	2014-05-31	12:29:06
585	50.316819	-4.085397	0.81	103.3	2014-05-31	12:29:07
586	50.316824	-4.085387	0.86	52.7	2014-05-31	12:29:08
587	50.31683	-4.085378	0.99	42.2	2014-05-31	12:29:09
588	50.316844	-4.085367	1.67	26	2014-05-31	12:29:10
589	50.316866	-4.085358	2.58	14.7	2014-05-31	12:29:11
590	50.316897	-4.085346	3.47	13.9	2014-05-31	12:29:12
591	50.316929	-4.085337	3.72	10.2	2014-05-31	12:29:13
592	50.31696	-4.085331	3.39	7.7	2014-05-31	12:29:14
593	50.316983	-4.085334	2.63	354.9	2014-05-31	12:29:15
594	50.316999	-4.085341	1.79	343.6	2014-05-31	12:29:16
595	50.317006	-4.08534	0.79	4.8	2014-05-31	12:29:17
596	50.317006	-4.085339	0.1	62.4	2014-05-31	12:29:18
597	50.316995	-4.085346	1.31	201.1	2014-05-31	12:29:19
598	50.316979	-4.085359	2.01	207.6	2014-05-31	12:29:20
599	50.316964	-4.085371	1.88	208.4	2014-05-31	12:29:21
600	50.316951	-4.085378	1.6	198.2	2014-05-31	12:29:22
601	50.316937	-4.085386	1.64	198.6	2014-05-31	12:29:23
602	50.316922	-4.085393	1.74	196.9	2014-05-31	12:29:24
603	50.316909	-4.085399	1.5	195.9	2014-05-31	12:29:25
604	50.316897	-4.085404	1.37	194.6	2014-05-31	12:29:26
605	50.316881	-4.085411	1.82	195.7	2014-05-31	12:29:27
606	50.316865	-4.085418	1.84	196.5	2014-05-31	12:29:28
607	50.316849	-4.085426	1.91	197.2	2014-05-31	12:29:29
608	50.316832	-4.085435	1.97	198.5	2014-05-31	12:29:30
609	50.316816	-4.085441	1.88	194.5	2014-05-31	12:29:31
610	50.316802	-4.085444	1.49	186.2	2014-05-31	12:29:32
611	50.316791	-4.085443	1.27	179.2	2014-05-31	12:29:33
612	50.316777	-4.085444	1.48	180.9	2014-05-31	12:29:34
613	50.316762	-4.085444	1.69	181.8	2014-05-31	12:29:35
614	50.316748	-4.085447	1.57	186.8	2014-05-31	12:29:36
615	50.316738	-4.085445	1.15	174.4	2014-05-31	12:29:37
616	50.316731	-4.08544	0.82	152.3	2014-05-31	12:29:38
617	50.316728	-4.085441	0.35	195.9	2014-05-31	12:29:39
618	50.31673	-4.085446	0.33	291.4	2014-05-31	12:29:40
619	50.316733	-4.085448	0.41	337.2	2014-05-31	12:29:41
620	50.31674	-4.085448	0.75	1.8	2014-05-31	12:29:42
621	50.31675	-4.085447	1.17	2.9	2014-05-31	12:29:43
622	50.316768	-4.085443	1.96	7.5	2014-05-31	12:29:44
623	50.31679	-4.085433	2.63	16.7	2014-05-31	12:29:45
624	50.316817	-4.085416	3.2	22.1	2014-05-31	12:29:46
625	50.316848	-4.085401	3.65	17.1	2014-05-31	12:29:47
626	50.31688	-4.085388	3.7	13.6	2014-05-31	12:29:48
627	50.31691	-4.08538	3.33	10.1	2014-05-31	12:29:49
628	50.316938	-4.085375	3.11	6.8	2014-05-31	12:29:50
629	50.316961	-4.085373	2.6	3.3	2014-05-31	12:29:51
630	50.316978	-4.085374	1.94	357.9	2014-05-31	12:29:52
631	50.316991	-4.085374	1.43	0.7	2014-05-31	12:29:53
632	50.316997	-4.085373	0.65	2.6	2014-05-31	12:29:54
633	50.316996	-4.085373	0.1	180	2014-05-31	12:29:55
634	50.316991	-4.085376	0.58	204.5	2014-05-31	12:29:56
635	50.316992	-4.085379	0.18	288.5	2014-05-31	12:29:57
636	50.316992	-4.085379	0.02	233.6	2014-05-31	12:29:58
637	50.316991	-4.085373	0.42	97.6	2014-05-31	12:29:59
638	50.316992	-4.085371	0.07	63.7	2014-05-31	12:30:01
639	50.316983	-4.085368	1.05	167.5	2014-05-31	12:30:02
640	50.316969	-4.085364	1.5	168.6	2014-05-31	12:30:03
641	50.316958	-4.085362	1.27	173.3	2014-05-31	12:30:04
642	50.316946	-4.08536	1.41	175.1	2014-05-31	12:30:05
643	50.316932	-4.085362	1.49	185.5	2014-05-31	12:30:06
644	50.316921	-4.085362	1.26	180	2014-05-31	12:30:07
645	50.31691	-4.085364	1.24	187.2	2014-05-31	12:30:08
646	50.316897	-4.085369	1.52	192.7	2014-05-31	12:30:09
647	50.316884	-4.085371	1.41	184.8	2014-05-31	12:30:10
648	50.316875	-4.085372	1	183.4	2014-05-31	12:30:11
649	50.316868	-4.085372	0.72	183.3	2014-05-31	12:30:12
650	50.316862	-4.085374	0.78	189.2	2014-05-31	12:30:13
651	50.316854	-4.085379	0.86	204.5	2014-05-31	12:30:14
652	50.316846	-4.085385	1.05	205.4	2014-05-31	12:30:15
653	50.316835	-4.085392	1.31	202.8	2014-05-31	12:30:16
654	50.316825	-4.0854	1.25	206.8	2014-05-31	12:30:17
655	50.316817	-4.085409	1.13	212.6	2014-05-31	12:30:18
656	50.316807	-4.085416	1.19	206.3	2014-05-31	12:30:19
657	50.316797	-4.085427	1.31	214.5	2014-05-31	12:30:20
658	50.316787	-4.085438	1.42	215.4	2014-05-31	12:30:21
659	50.316776	-4.085447	1.34	207	2014-05-31	12:30:22
660	50.316766	-4.085452	1.17	196.6	2014-05-31	12:30:23
661	50.316754	-4.085459	1.47	199.7	2014-05-31	12:30:24
662	50.316739	-4.085468	1.76	202.1	2014-05-31	12:30:25
663	50.316726	-4.085476	1.55	202.4	2014-05-31	12:30:26
664	50.316714	-4.085482	1.39	196.6	2014-05-31	12:30:27
665	50.316704	-4.085485	1.11	191.8	2014-05-31	12:30:28
666	50.316696	-4.085483	0.93	171.2	2014-05-31	12:30:29
667	50.316693	-4.085482	0.34	165.6	2014-05-31	12:30:30
668	50.316693	-4.085482	0.03	43.2	2014-05-31	12:30:31
669	50.316698	-4.085483	0.53	352.2	2014-05-31	12:30:32
670	50.316706	-4.085481	0.9	7.7	2014-05-31	12:30:33
671	50.316717	-4.085476	1.3	14.8	2014-05-31	12:30:34
672	50.316739	-4.08547	2.45	10.4	2014-05-31	12:30:35
673	50.316771	-4.085465	3.61	5.6	2014-05-31	12:30:36
674	50.316807	-4.085459	4.01	6.4	2014-05-31	12:30:37
675	50.316842	-4.085453	3.93	6.4	2014-05-31	12:30:38
676	50.316875	-4.08545	3.7	3.2	2014-05-31	12:30:39
677	50.316906	-4.085449	3.42	0.3	2014-05-31	12:30:40
678	50.316936	-4.085452	3.34	357.2	2014-05-31	12:30:41
679	50.316965	-4.085456	3.2	353.8	2014-05-31	12:30:42
680	50.316993	-4.085469	3.25	344.3	2014-05-31	12:30:43
681	50.317016	-4.08549	2.98	329.6	2014-05-31	12:30:44
682	50.31703	-4.085512	2.22	314.3	2014-05-31	12:30:45
683	50.317036	-4.085526	1.24	307	2014-05-31	12:30:46
684	50.317038	-4.085534	0.6	284.5	2014-05-31	12:30:47
685	50.317033	-4.085538	0.54	205.6	2014-05-31	12:30:48
686	50.317026	-4.085542	0.93	201.4	2014-05-31	12:30:49
687	50.317013	-4.085548	1.45	196.5	2014-05-31	12:30:50
688	50.317	-4.085555	1.58	198	2014-05-31	12:30:51
689	50.316985	-4.08556	1.7	193.2	2014-05-31	12:30:52
690	50.316972	-4.085563	1.47	185.8	2014-05-31	12:30:53
691	50.316961	-4.085562	1.23	178.3	2014-05-31	12:30:54
692	50.316951	-4.085561	1.09	176.9	2014-05-31	12:30:55
693	50.316939	-4.085562	1.26	184.1	2014-05-31	12:30:56
694	50.316927	-4.08556	1.34	173.6	2014-05-31	12:30:57
695	50.316915	-4.085558	1.42	172.5	2014-05-31	12:30:58
696	50.316901	-4.085556	1.49	176.3	2014-05-31	12:30:59
697	50.316889	-4.085554	1.45	172.9	2014-05-31	12:31:00
698	50.316875	-4.085554	1.47	179.3	2014-05-31	12:31:01
699	50.316861	-4.085551	1.57	172.8	2014-05-31	12:31:02
700	50.316845	-4.085549	1.77	175.6	2014-05-31	12:31:03
701	50.316833	-4.085546	1.44	170.7	2014-05-31	12:31:04
702	50.316822	-4.085542	1.17	168	2014-05-31	12:31:05
703	50.316811	-4.08554	1.3	173.7	2014-05-31	12:31:06
704	50.316798	-4.08554	1.39	179.5	2014-05-31	12:31:07
705	50.316786	-4.085539	1.38	175.5	2014-05-31	12:31:08
706	50.316773	-4.085539	1.44	180.3	2014-05-31	12:31:09
707	50.31676	-4.085538	1.42	176.9	2014-05-31	12:31:10
708	50.316748	-4.085537	1.36	177	2014-05-31	12:31:11
709	50.316734	-4.085536	1.52	177.3	2014-05-31	12:31:12
710	50.316722	-4.085533	1.36	173.2	2014-05-31	12:31:13
711	50.31671	-4.085532	1.32	177.2	2014-05-31	12:31:14
712	50.3167	-4.085531	1.21	174.6	2014-05-31	12:31:15
713	50.31669	-4.085532	1.07	185.4	2014-05-31	12:31:16
714	50.316679	-4.085533	1.25	184.1	2014-05-31	12:31:17
715	50.316667	-4.085534	1.36	181.5	2014-05-31	12:31:18
716	50.316652	-4.085534	1.62	179.4	2014-05-31	12:31:19
717	50.316638	-4.085533	1.52	178.9	2014-05-31	12:31:20
718	50.316624	-4.085536	1.57	187.2	2014-05-31	12:31:21
719	50.316612	-4.085539	1.35	188.9	2014-05-31	12:31:22
720	50.316602	-4.085539	1.17	180.3	2014-05-31	12:31:23
721	50.316597	-4.085533	0.68	143.6	2014-05-31	12:31:24
722	50.316597	-4.085531	0.09	80.9	2014-05-31	12:31:26
723	50.316597	-4.085531	0.01	180	2014-05-31	12:31:27
724	50.316593	-4.085525	0.56	135.6	2014-05-31	12:31:28
725	50.316589	-4.085521	0.56	144.4	2014-05-31	12:31:29
726	50.316585	-4.085519	0.48	166.4	2014-05-31	12:31:30
727	50.316584	-4.085513	0.48	105.9	2014-05-31	12:31:31
728	50.316581	-4.08551	0.42	148.1	2014-05-31	12:31:32
729	50.316576	-4.085506	0.56	153.6	2014-05-31	12:31:33
730	50.316571	-4.085512	0.73	213.7	2014-05-31	12:31:34
731	50.316571	-4.085513	0.09	258.1	2014-05-31	12:31:35
732	50.31657	-4.085519	0.22	255.1	2014-05-31	12:31:37
733	50.31657	-4.08552	0.09	311	2014-05-31	12:31:38
734	50.316571	-4.08552	0.04	0	2014-05-31	12:31:40
735	50.316572	-4.08552	0.09	347.7	2014-05-31	12:31:41
736	50.316572	-4.08552	0.03	23.5	2014-05-31	12:31:42
737	50.316573	-4.085519	0.1	41.2	2014-05-31	12:31:43
738	50.316573	-4.08552	0.05	258.1	2014-05-31	12:31:44
739	50.316572	-4.08552	0.04	170.1	2014-05-31	12:31:45
740	50.316566	-4.08552	0.69	182	2014-05-31	12:31:46
741	50.31656	-4.08552	0.65	178.4	2014-05-31	12:31:47
742	50.316556	-4.085522	0.54	196.8	2014-05-31	12:31:48
743	50.316551	-4.085526	0.54	207.7	2014-05-31	12:31:49
744	50.316465	-4.085563	0.62	195.7	2014-05-31	12:32:05
745	50.316453	-4.085567	1.35	189.9	2014-05-31	12:32:06
746	50.316454	-4.085568	0.17	329.2	2014-05-31	12:32:07
747	50.316475	-4.08556	2.35	13.6	2014-05-31	12:32:08
748	50.316494	-4.085561	2.15	357.9	2014-05-31	12:32:09
749	50.316512	-4.085563	2.06	355.9	2014-05-31	12:32:10
750	50.316534	-4.085563	2.45	1.1	2014-05-31	12:32:11
751	50.316565	-4.085562	3.44	1.4	2014-05-31	12:32:12
752	50.316594	-4.085564	3.17	357.3	2014-05-31	12:32:13
753	50.316628	-4.085558	3.83	6.2	2014-05-31	12:32:14
754	50.316662	-4.085555	3.76	3.4	2014-05-31	12:32:15
755	50.316689	-4.085556	3.09	358.3	2014-05-31	12:32:16
756	50.316719	-4.085558	3.27	357.7	2014-05-31	12:32:17
757	50.316749	-4.08556	3.37	356.9	2014-05-31	12:32:18
758	50.316777	-4.085566	3.14	353.1	2014-05-31	12:32:19
759	50.316801	-4.085571	2.7	352.1	2014-05-31	12:32:20
760	50.316815	-4.085572	1.52	356.4	2014-05-31	12:32:21
761	50.316818	-4.085566	0.54	51.2	2014-05-31	12:32:22
762	50.316806	-4.085569	1.27	189.5	2014-05-31	12:32:23
763	50.3168	-4.085569	0.73	179.6	2014-05-31	12:32:24
764	50.316739	-4.085584	6.84	188.8	2014-05-31	12:32:25
765	50.316706	-4.08559	3.73	187.2	2014-05-31	12:32:26
766	50.316682	-4.085594	2.72	184.6	2014-05-31	12:32:27
767	50.316661	-4.085597	2.33	185.3	2014-05-31	12:32:28
768	50.316642	-4.0856	2.07	185.9	2014-05-31	12:32:29
769	50.316629	-4.0856	1.46	181.2	2014-05-31	12:32:30
770	50.316617	-4.0856	1.3	180.5	2014-05-31	12:32:31
771	50.316604	-4.085601	1.45	183.5	2014-05-31	12:32:32
772	50.316591	-4.085602	1.48	180.7	2014-05-31	12:32:33
773	50.316578	-4.085605	1.42	188.4	2014-05-31	12:32:34
774	50.316566	-4.085606	1.35	183.1	2014-05-31	12:32:35
775	50.316557	-4.085606	1.05	182.6	2014-05-31	12:32:36
776	50.316549	-4.085609	0.89	190.4	2014-05-31	12:32:37
777	50.316541	-4.085611	0.88	190.9	2014-05-31	12:32:38
778	50.316536	-4.085611	0.64	179.4	2014-05-31	12:32:39
779	50.316529	-4.085612	0.76	188.1	2014-05-31	12:32:40
780	50.316521	-4.085616	0.9	197.3	2014-05-31	12:32:41
781	50.316513	-4.085617	0.88	182.7	2014-05-31	12:32:42
782	50.316504	-4.085617	0.97	182.8	2014-05-31	12:32:43
783	50.316494	-4.085617	1.2	177.4	2014-05-31	12:32:44
784	50.316486	-4.085616	0.91	179.2	2014-05-31	12:32:45
785	50.316479	-4.085615	0.74	173.6	2014-05-31	12:32:46
786	50.316473	-4.085616	0.66	184.6	2014-05-31	12:32:47
787	50.316468	-4.085617	0.59	188.8	2014-05-31	12:32:48
788	50.316464	-4.085617	0.47	177	2014-05-31	12:32:49
789	50.316458	-4.085618	0.62	187.8	2014-05-31	12:32:50
790	50.316453	-4.085617	0.57	169.1	2014-05-31	12:32:51
791	50.31645	-4.085612	0.22	136.2	2014-05-31	12:32:53
792	50.31645	-4.085613	0.02	230.3	2014-05-31	12:32:54
793	50.31645	-4.085613	0.05	207.9	2014-05-31	12:32:55
794	50.316449	-4.085613	0.04	180	2014-05-31	12:32:56
795	50.316449	-4.085612	0.05	99.4	2014-05-31	12:32:57
796	50.316445	-4.085612	0.51	176	2014-05-31	12:32:58
797	50.316443	-4.085612	0.13	185.3	2014-05-31	12:32:59
798	50.316443	-4.085611	0.06	131.2	2014-05-31	12:33:00
799	50.316446	-4.085607	0.49	41.5	2014-05-31	12:33:01
800	50.316449	-4.085603	0.41	45.3	2014-05-31	12:33:02
801	50.31645	-4.085599	0.3	64.4	2014-05-31	12:33:03
802	50.31645	-4.085596	0.11	107	2014-05-31	12:33:05
803	50.316449	-4.085595	0.05	153.4	2014-05-31	12:33:06
804	50.316447	-4.085596	0.13	194.6	2014-05-31	12:33:08
805	50.316449	-4.085595	0.3	15	2014-05-31	12:33:09
806	50.316449	-4.085594	0.08	90	2014-05-31	12:33:10
807	50.31645	-4.085592	0.07	78.5	2014-05-31	12:33:12
808	50.316449	-4.085592	0.09	191.9	2014-05-31	12:33:13
809	50.316449	-4.085592	0.03	192.9	2014-05-31	12:33:14
810	50.316449	-4.085593	0.02	343.3	2014-05-31	12:33:15
811	50.31645	-4.085592	0.05	43.6	2014-05-31	12:33:17
812	50.31645	-4.085592	0.02	0	2014-05-31	12:33:18
813	50.31645	-4.085591	0.04	122.4	2014-05-31	12:33:19
814	50.316449	-4.085591	0.09	195.7	2014-05-31	12:33:20
815	50.316449	-4.085591	0.03	180	2014-05-31	12:33:21
816	50.316448	-4.085592	0.02	189.6	2014-05-31	12:33:23
817	50.316448	-4.085592	0.02	180	2014-05-31	12:33:24
818	50.316448	-4.085591	0.01	144.3	2014-05-31	12:33:25
819	50.316448	-4.085591	0.01	180	2014-05-31	12:33:26
820	50.316448	-4.085591	0.02	129.7	2014-05-31	12:33:27
821	50.316448	-4.085591	0.01	128.1	2014-05-31	12:33:28
822	50.316447	-4.085591	0.04	133	2014-05-31	12:33:29
823	50.316447	-4.085591	0.03	157.3	2014-05-31	12:33:30
824	50.316447	-4.08559	0.03	51.9	2014-05-31	12:33:31
825	50.316447	-4.08559	0.04	198.2	2014-05-31	12:33:32
826	50.316447	-4.085591	0.04	197.7	2014-05-31	12:33:33
827	50.316446	-4.08559	0.04	171.8	2014-05-31	12:33:35
828	50.316445	-4.08559	0.03	160.3	2014-05-31	12:33:37
829	50.316445	-4.08559	0.02	90	2014-05-31	12:33:38
830	50.316445	-4.08559	0.03	195.1	2014-05-31	12:33:40
831	50.316445	-4.08559	0.03	135.1	2014-05-31	12:33:41
832	50.316444	-4.085589	0.03	148.5	2014-05-31	12:33:42
833	50.316444	-4.085589	0.03	127.2	2014-05-31	12:33:43
834	50.316444	-4.085589	0.04	122.4	2014-05-31	12:33:44
835	50.316444	-4.085589	0.02	32.6	2014-05-31	12:33:45
836	50.316444	-4.085588	0.01	147.4	2014-05-31	12:33:46
837	50.316444	-4.085589	0.03	192.9	2014-05-31	12:33:47
838	50.316444	-4.085588	0.02	104.1	2014-05-31	12:33:49
839	50.316443	-4.085588	0.04	188.5	2014-05-31	12:33:50
840	50.316443	-4.085588	0.04	171.2	2014-05-31	12:33:51
841	50.316443	-4.085588	0.06	168	2014-05-31	12:33:52
842	50.316442	-4.085588	0.06	173.4	2014-05-31	12:33:53
843	50.316442	-4.085588	0.06	186.6	2014-05-31	12:33:54
844	50.316441	-4.085588	0.04	154.8	2014-05-31	12:33:55
845	50.316441	-4.085587	0.03	51.9	2014-05-31	12:33:56
846	50.316441	-4.085587	0.04	90	2014-05-31	12:33:57
847	50.316441	-4.085587	0.02	116.6	2014-05-31	12:33:58
848	50.316441	-4.085586	0.03	156.5	2014-05-31	12:33:59
849	50.316441	-4.085586	0.01	168.9	2014-05-31	12:34:01
850	50.316441	-4.085586	0.01	270	2014-05-31	12:34:02
851	50.316441	-4.085586	0.01	128.1	2014-05-31	12:34:03
852	50.31644	-4.085586	0.02	161.8	2014-05-31	12:34:05
853	50.31644	-4.085586	0.05	165.5	2014-05-31	12:34:06
854	50.316439	-4.085585	0.04	137.7	2014-05-31	12:34:08
855	50.316439	-4.085584	0.09	123.3	2014-05-31	12:34:09
856	50.316438	-4.085579	0.4	103.4	2014-05-31	12:34:10
857	50.316437	-4.085573	0.42	109.6	2014-05-31	12:34:11
858	50.316437	-4.085573	0.03	147.4	2014-05-31	12:34:12
859	50.316436	-4.085572	0.11	150	2014-05-31	12:34:13
860	50.316432	-4.085567	0.25	139.4	2014-05-31	12:34:15
861	50.316432	-4.085567	0.09	150.7	2014-05-31	12:34:16
862	50.316431	-4.085566	0.08	144.1	2014-05-31	12:34:17
863	50.31643	-4.085565	0.1	147.1	2014-05-31	12:34:18
864	50.31643	-4.085565	0.09	154	2014-05-31	12:34:19
865	50.316426	-4.085567	0.46	197.4	2014-05-31	12:34:20
866	50.316425	-4.085566	0.14	159.6	2014-05-31	12:34:21
867	50.316419	-4.085566	0.3	176	2014-05-31	12:34:23
868	50.316418	-4.085564	0.1	141.8	2014-05-31	12:34:25
869	50.316417	-4.085563	0.11	147.4	2014-05-31	12:34:26
870	50.316416	-4.085563	0.06	185	2014-05-31	12:34:27
871	50.316415	-4.085563	0.1	165.9	2014-05-31	12:34:28
872	50.316415	-4.085562	0.07	143.5	2014-05-31	12:34:29
873	50.316414	-4.085561	0.08	143.6	2014-05-31	12:34:30
874	50.316414	-4.085561	0.1	150.6	2014-05-31	12:34:31
875	50.316413	-4.08556	0.06	157.1	2014-05-31	12:34:32
876	50.316413	-4.08556	0.05	158.4	2014-05-31	12:34:33
877	50.316412	-4.08556	0.05	170.2	2014-05-31	12:34:35
878	50.316412	-4.085561	0.07	295	2014-05-31	12:34:36
879	50.316412	-4.085561	0.01	212.6	2014-05-31	12:34:37
880	50.316412	-4.08556	0.07	106.1	2014-05-31	12:34:38
881	50.316412	-4.085559	0.07	106.1	2014-05-31	12:34:39
882	50.316412	-4.085557	0.11	84.9	2014-05-31	12:34:40
883	50.316414	-4.085555	0.32	38	2014-05-31	12:34:41
884	50.316415	-4.085552	0.11	58.9	2014-05-31	12:34:43
885	50.316415	-4.085551	0.05	68.3	2014-05-31	12:34:44
886	50.316415	-4.085552	0.03	231.9	2014-05-31	12:34:45
887	50.316415	-4.085552	0.01	212.6	2014-05-31	12:34:46
888	50.316415	-4.085551	0.02	104.1	2014-05-31	12:34:48
889	50.316417	-4.085548	0.18	34.2	2014-05-31	12:34:50
890	50.316417	-4.085548	0.01	180	2014-05-31	12:34:51
891	50.316417	-4.085548	0.04	188.8	2014-05-31	12:34:52
892	50.316417	-4.085548	0.02	149	2014-05-31	12:34:53
893	50.316416	-4.085548	0.08	175.6	2014-05-31	12:34:54
894	50.316415	-4.085548	0.07	167.2	2014-05-31	12:34:56
895	50.316415	-4.085548	0.05	165.2	2014-05-31	12:34:57
896	50.316421	-4.085547	0.77	0.8	2014-05-31	12:34:58
897	50.316429	-4.085546	0.87	7	2014-05-31	12:34:59
898	50.316438	-4.085541	0.98	19.9	2014-05-31	12:35:00
899	50.316446	-4.085531	1.22	38.7	2014-05-31	12:35:01
900	50.316454	-4.08552	1.19	40.3	2014-05-31	12:35:02
901	50.316463	-4.085514	1.11	23	2014-05-31	12:35:03
902	50.316472	-4.08551	0.96	17.7	2014-05-31	12:35:04
903	50.316478	-4.085507	0.76	15.4	2014-05-31	12:35:05
904	50.316483	-4.085502	0.65	29.5	2014-05-31	12:35:06
905	50.316489	-4.085497	0.73	28.6	2014-05-31	12:35:07
906	50.316491	-4.085494	0.16	52.6	2014-05-31	12:35:09
907	50.316495	-4.085495	0.48	349.3	2014-05-31	12:35:10
908	50.316502	-4.085498	0.74	343.2	2014-05-31	12:35:11
909	50.316509	-4.085501	0.82	346.6	2014-05-31	12:35:12
910	50.316516	-4.085504	0.8	343.5	2014-05-31	12:35:13
911	50.316523	-4.085506	0.78	348.1	2014-05-31	12:35:14
912	50.31653	-4.085508	0.86	352	2014-05-31	12:35:15
913	50.316543	-4.085509	1.45	356.7	2014-05-31	12:35:16
914	50.316568	-4.085508	2.72	1	2014-05-31	12:35:17
915	50.3166	-4.085504	3.63	4.1	2014-05-31	12:35:18
916	50.316637	-4.085507	4.09	357.5	2014-05-31	12:35:19
917	50.316671	-4.08552	3.95	346.8	2014-05-31	12:35:20
918	50.316705	-4.085533	3.82	345.4	2014-05-31	12:35:21
919	50.31674	-4.085544	3.96	349.2	2014-05-31	12:35:22
920	50.316775	-4.085546	3.95	357.4	2014-05-31	12:35:23
921	50.31681	-4.085538	3.95	8.7	2014-05-31	12:35:24
922	50.316845	-4.085529	3.95	9.4	2014-05-31	12:35:25
923	50.316879	-4.085521	3.82	8.2	2014-05-31	12:35:26
924	50.316911	-4.085514	3.62	8.4	2014-05-31	12:35:27
925	50.316925	-4.085515	1.51	355.7	2014-05-31	12:35:28
926	50.316936	-4.085522	1.33	339.5	2014-05-31	12:35:29
927	50.316945	-4.085524	1.06	352.9	2014-05-31	12:35:30
928	50.316941	-4.085531	0.69	227.7	2014-05-31	12:35:31
929	50.316906	-4.085548	4.11	197	2014-05-31	12:35:32
930	50.316864	-4.085542	4.68	175	2014-05-31	12:35:33
931	50.316835	-4.08553	3.36	165.3	2014-05-31	12:35:34
932	50.316805	-4.085522	3.42	169.9	2014-05-31	12:35:35
933	50.316778	-4.085517	2.96	173.6	2014-05-31	12:35:36
934	50.316756	-4.085512	2.45	170.8	2014-05-31	12:35:37
935	50.316737	-4.085505	2.2	168.3	2014-05-31	12:35:38
936	50.31672	-4.085497	2	162.5	2014-05-31	12:35:39
937	50.316711	-4.085488	1.17	146.7	2014-05-31	12:35:40
938	50.316706	-4.085478	0.87	131.5	2014-05-31	12:35:41
939	50.316704	-4.085479	0.1	186.7	2014-05-31	12:35:43
940	50.316704	-4.085477	0.11	116.1	2014-05-31	12:35:44
941	50.316705	-4.085482	0.33	294.6	2014-05-31	12:35:45
942	50.316706	-4.085489	0.56	288.6	2014-05-31	12:35:46
943	50.316709	-4.085499	0.74	296.2	2014-05-31	12:35:47
944	50.316714	-4.085504	0.61	323.2	2014-05-31	12:35:48
945	50.316729	-4.085506	1.7	354	2014-05-31	12:35:49
946	50.316757	-4.085507	3.11	359.4	2014-05-31	12:35:50
947	50.31679	-4.085505	3.64	2.1	2014-05-31	12:35:51
948	50.316823	-4.085504	3.74	0.5	2014-05-31	12:35:52
949	50.316853	-4.085507	3.33	356.2	2014-05-31	12:35:53
950	50.316884	-4.085512	3.46	354.1	2014-05-31	12:35:54
951	50.316911	-4.085518	3.09	352.2	2014-05-31	12:35:55
952	50.316933	-4.085528	2.49	343.5	2014-05-31	12:35:56
953	50.316952	-4.085539	2.24	340.7	2014-05-31	12:35:57
954	50.316969	-4.085548	2.05	340.3	2014-05-31	12:35:58
955	50.316982	-4.085559	1.59	332.3	2014-05-31	12:35:59
956	50.316984	-4.085559	0.13	354.7	2014-05-31	12:36:01
957	50.316957	-4.085564	3.08	186.8	2014-05-31	12:36:02
958	50.316932	-4.085561	2.73	174.7	2014-05-31	12:36:03
959	50.316912	-4.085555	2.24	169.9	2014-05-31	12:36:04
960	50.316894	-4.085553	2.04	175.3	2014-05-31	12:36:05
961	50.316878	-4.085551	1.82	175.1	2014-05-31	12:36:06
962	50.316863	-4.085548	1.66	173.6	2014-05-31	12:36:07
963	50.316848	-4.085546	1.64	174.2	2014-05-31	12:36:08
964	50.316836	-4.085543	1.44	171.7	2014-05-31	12:36:09
965	50.316822	-4.08554	1.48	173.5	2014-05-31	12:36:10
966	50.316809	-4.085538	1.45	172.7	2014-05-31	12:36:11
967	50.316795	-4.085536	1.6	175.7	2014-05-31	12:36:12
968	50.316782	-4.085538	1.48	186	2014-05-31	12:36:13
969	50.31677	-4.08554	1.3	184.5	2014-05-31	12:36:14
970	50.316758	-4.085541	1.32	184.4	2014-05-31	12:36:15
971	50.316747	-4.085541	1.29	180.3	2014-05-31	12:36:16
972	50.316736	-4.08554	1.18	174.2	2014-05-31	12:36:17
973	50.316726	-4.085537	1.16	171.8	2014-05-31	12:36:18
974	50.316714	-4.085534	1.35	169.5	2014-05-31	12:36:19
975	50.316702	-4.085533	1.39	176.6	2014-05-31	12:36:20
976	50.316689	-4.085532	1.42	178.8	2014-05-31	12:36:21
977	50.316677	-4.08553	1.37	172.5	2014-05-31	12:36:22
978	50.316665	-4.085527	1.27	171.9	2014-05-31	12:36:23
979	50.316655	-4.085525	1.2	173.8	2014-05-31	12:36:24
980	50.316642	-4.085526	1.35	181	2014-05-31	12:36:25
981	50.316633	-4.085521	1.1	164	2014-05-31	12:36:26
982	50.316624	-4.08552	0.98	174.4	2014-05-31	12:36:27
983	50.316613	-4.085521	1.23	183.3	2014-05-31	12:36:28
984	50.316602	-4.085521	1.24	180.8	2014-05-31	12:36:29
985	50.316589	-4.085525	1.48	190.2	2014-05-31	12:36:30
986	50.316575	-4.085528	1.57	187	2014-05-31	12:36:31
987	50.316561	-4.085528	1.59	179.8	2014-05-31	12:36:32
988	50.316548	-4.085527	1.43	177.1	2014-05-31	12:36:33
989	50.316536	-4.085527	1.28	182.1	2014-05-31	12:36:34
990	50.316523	-4.085529	1.47	184.2	2014-05-31	12:36:35
991	50.31651	-4.085529	1.45	182.1	2014-05-31	12:36:36
992	50.316499	-4.085531	1.23	185	2014-05-31	12:36:37
993	50.316493	-4.085527	0.35	154.1	2014-05-31	12:36:39
994	50.316494	-4.085525	0.14	86	2014-05-31	12:36:40
995	50.316493	-4.085526	0.1	235.7	2014-05-31	12:36:41
996	50.31649	-4.08552	0.48	126.7	2014-05-31	12:36:42
997	50.31649	-4.085517	0.23	90	2014-05-31	12:36:43
998	50.31649	-4.085516	0.08	90	2014-05-31	12:36:44
999	50.31649	-4.085515	0.05	101.9	2014-05-31	12:36:45
1000	50.316496	-4.085515	0.63	2.7	2014-05-31	12:36:46
1001	50.316505	-4.085511	1	15.3	2014-05-31	12:36:47
1002	50.31652	-4.085507	1.74	9.7	2014-05-31	12:36:48
1003	50.316546	-4.085505	2.86	3.1	2014-05-31	12:36:49
1004	50.316581	-4.085505	3.98	0.2	2014-05-31	12:36:50
1005	50.31662	-4.085515	4.36	350.8	2014-05-31	12:36:51
1006	50.316658	-4.085531	4.36	344.2	2014-05-31	12:36:52
1007	50.316696	-4.08555	4.44	342.4	2014-05-31	12:36:53
1008	50.316737	-4.085571	4.78	342.2	2014-05-31	12:36:54
1009	50.316777	-4.085589	4.69	343.8	2014-05-31	12:36:55
1010	50.316818	-4.085606	4.64	345.1	2014-05-31	12:36:56
1011	50.316853	-4.085621	4.12	344.9	2014-05-31	12:36:57
1012	50.316885	-4.085635	3.68	343.9	2014-05-31	12:36:58
1013	50.316911	-4.085646	3	344.8	2014-05-31	12:36:59
1014	50.316928	-4.085655	2.01	342.4	2014-05-31	12:37:00
1015	50.316938	-4.085659	1.16	346.4	2014-05-31	12:37:01
1016	50.316946	-4.085659	0.84	358	2014-05-31	12:37:02
1017	50.316949	-4.085662	0.4	330.3	2014-05-31	12:37:03
1018	50.316944	-4.085665	0.6	200.4	2014-05-31	12:37:04
1019	50.316936	-4.085667	0.89	189.7	2014-05-31	12:37:05
1020	50.316916	-4.085676	2.3	196.6	2014-05-31	12:37:06
1021	50.316897	-4.085683	2.17	192.5	2014-05-31	12:37:07
1022	50.316879	-4.085685	2.06	185	2014-05-31	12:37:08
1023	50.31686	-4.085684	2.13	178.1	2014-05-31	12:37:09
1024	50.316841	-4.08568	2.13	172.3	2014-05-31	12:37:10
1025	50.316823	-4.085676	2.05	170.8	2014-05-31	12:37:11
1026	50.316807	-4.085667	1.87	159.5	2014-05-31	12:37:12
1027	50.316793	-4.085657	1.73	155.8	2014-05-31	12:37:13
1028	50.316778	-4.08565	1.69	163.4	2014-05-31	12:37:14
1029	50.316763	-4.085642	1.79	160.9	2014-05-31	12:37:15
1030	50.316746	-4.085635	1.93	166.8	2014-05-31	12:37:16
1031	50.316729	-4.085632	1.88	172	2014-05-31	12:37:17
1032	50.316716	-4.085624	1.53	159.9	2014-05-31	12:37:18
1033	50.316704	-4.085618	1.45	161.3	2014-05-31	12:37:19
1034	50.316693	-4.085615	1.21	170.1	2014-05-31	12:37:20
1035	50.316684	-4.085613	1.01	171.2	2014-05-31	12:37:21
1036	50.316675	-4.085612	1.05	178.7	2014-05-31	12:37:22
1037	50.316665	-4.085609	1.1	169.1	2014-05-31	12:37:23
1038	50.31666	-4.085602	0.8	140.5	2014-05-31	12:37:24
1039	50.316657	-4.085594	0.65	116.6	2014-05-31	12:37:25
1040	50.316651	-4.085589	0.8	151.8	2014-05-31	12:37:26
1041	50.316643	-4.085581	1.06	147.4	2014-05-31	12:37:27
1042	50.316633	-4.085574	1.2	154.7	2014-05-31	12:37:28
1043	50.316622	-4.085568	1.28	163.2	2014-05-31	12:37:29
1044	50.316611	-4.085563	1.28	162.2	2014-05-31	12:37:30
1045	50.3166	-4.085559	1.27	167.8	2014-05-31	12:37:31
1046	50.316593	-4.085555	0.86	160.6	2014-05-31	12:37:32
1047	50.316585	-4.085553	0.89	170	2014-05-31	12:37:33
1048	50.316579	-4.085551	0.7	171.7	2014-05-31	12:37:34
1049	50.316575	-4.085549	0.22	158.6	2014-05-31	12:37:36
1050	50.316574	-4.085548	0.1	119.3	2014-05-31	12:37:37
1051	50.31657	-4.085546	0.49	161	2014-05-31	12:37:38
1052	50.316567	-4.085545	0.16	174.6	2014-05-31	12:37:40
1053	50.316567	-4.085544	0.05	90	2014-05-31	12:37:42
1054	50.316567	-4.085543	0.05	100.6	2014-05-31	12:37:43
1055	50.316567	-4.085543	0.02	327.4	2014-05-31	12:37:44
1056	50.316564	-4.085542	0.43	163.8	2014-05-31	12:37:45
1057	50.316557	-4.085543	0.8	185.1	2014-05-31	12:37:46
1058	50.316548	-4.085542	0.96	177.2	2014-05-31	12:37:47
1059	50.316539	-4.085541	0.97	175.1	2014-05-31	12:37:48
1060	50.316535	-4.08554	0.48	175	2014-05-31	12:37:49
1061	50.316531	-4.085539	0.49	167.3	2014-05-31	12:37:50
1062	50.316526	-4.085537	0.52	162	2014-05-31	12:37:51
1063	50.316521	-4.085537	0.62	182.8	2014-05-31	12:37:52
1064	50.316512	-4.085536	0.93	177.4	2014-05-31	12:37:53
1065	50.316504	-4.085536	0.94	177.1	2014-05-31	12:37:54
1066	50.316495	-4.085534	1.01	172.2	2014-05-31	12:37:55
1067	50.316488	-4.085531	0.84	164.8	2014-05-31	12:37:56
1068	50.316482	-4.085527	0.71	160.5	2014-05-31	12:37:57
1069	50.316474	-4.085527	0.9	177	2014-05-31	12:37:58
1070	50.316464	-4.085527	1.07	180.3	2014-05-31	12:37:59
1071	50.316452	-4.085526	1.29	176.6	2014-05-31	12:38:00
1072	50.316441	-4.085524	1.29	173.6	2014-05-31	12:38:01
1073	50.31643	-4.085521	1.21	169.8	2014-05-31	12:38:02
1074	50.316422	-4.08552	0.94	177.5	2014-05-31	12:38:03
1075	50.316414	-4.085518	0.92	169.9	2014-05-31	12:38:04
1076	50.316408	-4.085517	0.62	177.8	2014-05-31	12:38:05
1077	50.316407	-4.085517	0.05	157.2	2014-05-31	12:38:07
1078	50.316404	-4.085517	0.41	179.1	2014-05-31	12:38:08
1079	50.316402	-4.085514	0.12	126.1	2014-05-31	12:38:10
1080	50.316402	-4.085514	0.06	152.3	2014-05-31	12:38:11
1081	50.316402	-4.085514	0.03	212.6	2014-05-31	12:38:12
1082	50.316402	-4.085514	0.01	90	2014-05-31	12:38:13
1083	50.316401	-4.085513	0.1	117.6	2014-05-31	12:38:14
1084	50.316401	-4.085512	0.04	113.1	2014-05-31	12:38:16
1085	50.316401	-4.085512	0.03	191.5	2014-05-31	12:38:17
1086	50.3164	-4.085511	0.08	117.3	2014-05-31	12:38:18
1087	50.3164	-4.08551	0.05	69.5	2014-05-31	12:38:19
1088	50.3164	-4.085509	0.11	127.6	2014-05-31	12:38:20
1089	50.3164	-4.085509	0.02	119.4	2014-05-31	12:38:21
1090	50.316399	-4.085508	0.08	140.5	2014-05-31	12:38:22
1091	50.316399	-4.085508	0.07	174.4	2014-05-31	12:38:23
1092	50.316398	-4.085508	0.06	148.1	2014-05-31	12:38:24
1093	50.316398	-4.085508	0.06	185.8	2014-05-31	12:38:25
1094	50.316397	-4.085507	0.04	162.3	2014-05-31	12:38:26
1095	50.316397	-4.085507	0.08	162.5	2014-05-31	12:38:27
1096	50.316397	-4.085507	0.03	110.2	2014-05-31	12:38:28
1097	50.316397	-4.085506	0.03	80.5	2014-05-31	12:38:30
1098	50.316397	-4.085506	0.02	90	2014-05-31	12:38:31
1099	50.316393	-4.085505	0.45	170	2014-05-31	12:38:32
1100	50.316388	-4.085503	0.54	171.1	2014-05-31	12:38:33
1101	50.316384	-4.085502	0.42	170.1	2014-05-31	12:38:34
1102	50.316381	-4.0855	0.37	157.5	2014-05-31	12:38:35
1103	50.316381	-4.0855	0.05	159.2	2014-05-31	12:38:36
1104	50.31638	-4.0855	0.04	171.5	2014-05-31	12:38:37
1105	50.316377	-4.0855	0.37	180	2014-05-31	12:38:38
1106	50.316377	-4.085501	0.06	231.5	2014-05-31	12:38:39
1107	50.31637	-4.0855	0.72	175.2	2014-05-31	12:38:40
1108	50.316365	-4.085499	0.59	174.7	2014-05-31	12:38:41
1109	50.316359	-4.085499	0.63	177.3	2014-05-31	12:38:42
1110	50.31636	-4.085496	0.23	78	2014-05-31	12:38:43
1111	50.316362	-4.085491	0.19	51.4	2014-05-31	12:38:45
1112	50.316362	-4.085491	0.05	111.7	2014-05-31	12:38:46
1113	50.316362	-4.08549	0.02	90	2014-05-31	12:38:47
1114	50.316362	-4.08549	0.04	116.2	2014-05-31	12:38:48
1115	50.316354	-4.085484	0.94	155.8	2014-05-31	12:38:49
1116	50.316348	-4.08548	0.73	155.3	2014-05-31	12:38:50
1117	50.316343	-4.085473	0.73	136.7	2014-05-31	12:38:51
1118	50.316336	-4.085469	0.83	160.7	2014-05-31	12:38:52
1119	50.316328	-4.085465	1	161.2	2014-05-31	12:38:53
1120	50.316317	-4.085461	1.25	168.1	2014-05-31	12:38:54
1121	50.316305	-4.085458	1.28	169	2014-05-31	12:38:55
1122	50.316294	-4.085456	1.24	174.7	2014-05-31	12:38:56
1123	50.316284	-4.085455	1.16	175.6	2014-05-31	12:38:57
1124	50.316276	-4.085454	0.9	177.7	2014-05-31	12:38:58
1125	50.316272	-4.085454	0.49	177.9	2014-05-31	12:38:59
1126	50.316271	-4.085454	0.04	180	2014-05-31	12:39:00
1127	50.316274	-4.085452	0.18	21.8	2014-05-31	12:39:02
1128	50.316274	-4.085452	0.01	147.4	2014-05-31	12:39:03
1129	50.316274	-4.085453	0.05	232.5	2014-05-31	12:39:04
1130	50.316273	-4.085453	0.08	223.8	2014-05-31	12:39:05
1131	50.316269	-4.085457	0.58	204.1	2014-05-31	12:39:06
1132	50.316265	-4.085459	0.38	202.9	2014-05-31	12:39:07
1133	50.316265	-4.085458	0.06	99.5	2014-05-31	12:39:08
1134	50.316263	-4.085459	0.12	191.1	2014-05-31	12:39:10
1135	50.316263	-4.085457	0.11	120.3	2014-05-31	12:39:11
1136	50.316262	-4.085457	0.04	122.4	2014-05-31	12:39:12
1137	50.316263	-4.085456	0.09	70.8	2014-05-31	12:39:13
1138	50.316266	-4.08545	0.56	48.6	2014-05-31	12:39:14
1139	50.31627	-4.085446	0.52	34.3	2014-05-31	12:39:15
1140	50.316269	-4.085446	0.04	176.1	2014-05-31	12:39:17
1141	50.316269	-4.085446	0.03	249.2	2014-05-31	12:39:18
1142	50.316269	-4.085446	0	0	2014-05-31	12:39:19
1143	50.316264	-4.085445	0.51	175.4	2014-05-31	12:39:20
1144	50.31626	-4.085447	0.49	192	2014-05-31	12:39:21
1145	50.316258	-4.085446	0.11	169.4	2014-05-31	12:39:23
1146	50.316258	-4.085446	0.03	90	2014-05-31	12:39:24
1147	50.316259	-4.085446	0.05	6.9	2014-05-31	12:39:25
1148	50.316259	-4.085445	0.07	32.6	2014-05-31	12:39:26
1149	50.316259	-4.085445	0.06	51.5	2014-05-31	12:39:27
1150	50.31626	-4.085444	0.03	53.6	2014-05-31	12:39:28
1151	50.31626	-4.085444	0.01	60.6	2014-05-31	12:39:30
1152	50.31626	-4.085444	0.02	119.4	2014-05-31	12:39:31
1153	50.31626	-4.085441	0.09	81.1	2014-05-31	12:39:33
1154	50.31626	-4.08544	0.08	70.2	2014-05-31	12:39:34
1155	50.31626	-4.085439	0.06	90	2014-05-31	12:39:35
1156	50.316258	-4.085438	0.1	160.1	2014-05-31	12:39:37
1157	50.316259	-4.085438	0.07	33.1	2014-05-31	12:39:38
1158	50.316264	-4.085434	0.59	24.3	2014-05-31	12:39:39
1159	50.316267	-4.085432	0.37	28.8	2014-05-31	12:39:40
1160	50.316267	-4.085432	0.03	327.4	2014-05-31	12:39:42
1161	50.316267	-4.085432	0.02	90	2014-05-31	12:39:43
1162	50.316265	-4.085433	0.11	201.3	2014-05-31	12:39:45
1163	50.316266	-4.085434	0.06	317.4	2014-05-31	12:39:46
1164	50.316266	-4.085434	0.03	348.9	2014-05-31	12:39:47
1165	50.316266	-4.085434	0.03	270	2014-05-31	12:39:48
1166	50.316266	-4.085434	0.04	17.2	2014-05-31	12:39:49
1167	50.316266	-4.085433	0.05	65.7	2014-05-31	12:39:50
1168	50.316266	-4.085433	0.03	128.1	2014-05-31	12:39:51
1169	50.316266	-4.085433	0.04	31.8	2014-05-31	12:39:52
1170	50.316267	-4.085432	0.05	67	2014-05-31	12:39:53
1171	50.316267	-4.085432	0.01	29.6	2014-05-31	12:39:54
1172	50.316267	-4.085432	0.05	353.1	2014-05-31	12:39:55
1173	50.316268	-4.085432	0.07	349.4	2014-05-31	12:39:56
1174	50.316268	-4.085432	0.03	31.5	2014-05-31	12:39:57
1175	50.316268	-4.085432	0.02	63.4	2014-05-31	12:39:58
1176	50.316268	-4.085431	0.02	90	2014-05-31	12:39:59
1177	50.316268	-4.085432	0.02	233.6	2014-05-31	12:40:00
1178	50.316268	-4.085432	0.03	11.5	2014-05-31	12:40:01
1179	50.316268	-4.085431	0.02	53.6	2014-05-31	12:40:02
1180	50.316268	-4.085431	0.03	73.4	2014-05-31	12:40:03
1181	50.316269	-4.085431	0.03	51.9	2014-05-31	12:40:04
1182	50.316269	-4.08543	0.02	25.2	2014-05-31	12:40:06
1183	50.316269	-4.08543	0.04	40.1	2014-05-31	12:40:07
1184	50.316269	-4.08543	0.01	212.6	2014-05-31	12:40:08
1185	50.316269	-4.08543	0.02	47	2014-05-31	12:40:10
1186	50.316269	-4.085429	0.07	82.2	2014-05-31	12:40:11
1187	50.31627	-4.085428	0.04	62	2014-05-31	12:40:12
1188	50.31627	-4.085428	0.07	29.3	2014-05-31	12:40:13
1189	50.31627	-4.085428	0.03	31.5	2014-05-31	12:40:14
1190	50.316275	-4.085426	0.49	9.1	2014-05-31	12:40:15
1191	50.316275	-4.085425	0.06	58.5	2014-05-31	12:40:17
1192	50.316276	-4.085424	0.09	72.6	2014-05-31	12:40:18
1193	50.316276	-4.085423	0.08	62.2	2014-05-31	12:40:19
1194	50.316276	-4.085422	0.02	119.4	2014-05-31	12:40:20
1195	50.316276	-4.085422	0.02	145.8	2014-05-31	12:40:21
1196	50.316275	-4.085422	0.03	136.8	2014-05-31	12:40:22
1197	50.316275	-4.085422	0.02	147.4	2014-05-31	12:40:23
1198	50.316279	-4.085421	0.43	8.7	2014-05-31	12:40:24
1199	50.316279	-4.085421	0.01	90	2014-05-31	12:40:26
1200	50.316279	-4.085421	0	0	2014-05-31	12:40:27
1201	50.316279	-4.085421	0	0	2014-05-31	12:40:28
1202	50.316279	-4.08542	0.01	53.6	2014-05-31	12:40:30
1203	50.316281	-4.085418	0.16	39.9	2014-05-31	12:40:32
1204	50.316282	-4.085418	0.01	0	2014-05-31	12:40:33
1205	50.316282	-4.085418	0.01	90	2014-05-31	12:40:34
1206	50.316281	-4.085417	0.02	160.2	2014-05-31	12:40:35
1207	50.316281	-4.085417	0.02	163.3	2014-05-31	12:40:36
1208	50.316281	-4.085417	0.02	180	2014-05-31	12:40:37
1209	50.316281	-4.085417	0.01	0	2014-05-31	12:40:38
1210	50.316281	-4.085417	0	0	2014-05-31	12:40:39
1211	50.316281	-4.085417	0.03	44.9	2014-05-31	12:40:40
1212	50.316282	-4.085417	0.05	14.5	2014-05-31	12:40:41
1213	50.316282	-4.085416	0.06	51.5	2014-05-31	12:40:42
1214	50.316282	-4.085416	0.04	90	2014-05-31	12:40:43
1215	50.316282	-4.085416	0.02	129.7	2014-05-31	12:40:44
1216	50.316283	-4.085415	0.05	38.7	2014-05-31	12:40:46
1217	50.316283	-4.085414	0.05	90	2014-05-31	12:40:47
1218	50.316283	-4.085413	0.06	70.5	2014-05-31	12:40:48
1219	50.316283	-4.085413	0.02	50.3	2014-05-31	12:40:49
1220	50.316284	-4.085413	0.04	19.7	2014-05-31	12:40:51
1221	50.316284	-4.085413	0.06	17.7	2014-05-31	12:40:52
1222	50.316284	-4.085412	0.02	90	2014-05-31	12:40:53
1223	50.316285	-4.085412	0.06	41.4	2014-05-31	12:40:54
1224	50.316285	-4.085411	0.04	41	2014-05-31	12:40:55
1225	50.316291	-4.085406	0.76	27.6	2014-05-31	12:40:56
1226	50.316297	-4.0854	0.78	35.9	2014-05-31	12:40:57
1227	50.316299	-4.085397	0.36	32.6	2014-05-31	12:40:58
1228	50.3163	-4.085396	0.1	35.2	2014-05-31	12:40:59
1229	50.316301	-4.085403	0.49	283.2	2014-05-31	12:41:00
1230	50.316301	-4.085416	0.92	270.6	2014-05-31	12:41:01
1231	50.316302	-4.085434	1.29	272.5	2014-05-31	12:41:02
1232	50.316304	-4.085454	1.39	278.9	2014-05-31	12:41:03
1233	50.31631	-4.08547	1.37	301.1	2014-05-31	12:41:04
1234	50.31632	-4.085483	1.46	321.3	2014-05-31	12:41:05
1235	50.316338	-4.08549	2.02	344.9	2014-05-31	12:41:06
1236	50.316366	-4.085496	3.15	352.3	2014-05-31	12:41:07
1237	50.316401	-4.085509	4.04	347.4	2014-05-31	12:41:08
1238	50.316441	-4.085531	4.67	340.3	2014-05-31	12:41:09
1239	50.316482	-4.085559	5.03	336	2014-05-31	12:41:10
1240	50.316523	-4.085591	5.1	334	2014-05-31	12:41:11
1241	50.316565	-4.085623	5.2	334.3	2014-05-31	12:41:12
1242	50.316605	-4.085659	5.17	329.9	2014-05-31	12:41:13
1243	50.31664	-4.085693	4.56	327.6	2014-05-31	12:41:14
1244	50.316669	-4.085733	4.24	319	2014-05-31	12:41:15
1245	50.316696	-4.085772	4.13	317.4	2014-05-31	12:41:16
1246	50.316722	-4.085809	3.94	317.6	2014-05-31	12:41:17
1247	50.316765	-4.085873	1.65	316.8	2014-05-31	12:41:21
1248	50.316723	-4.085846	5.07	157.8	2014-05-31	12:41:22
1249	50.316682	-4.085824	4.89	161.7	2014-05-31	12:41:23
1250	50.31665	-4.085801	3.87	155.1	2014-05-31	12:41:24
1251	50.316622	-4.085779	3.52	152.7	2014-05-31	12:41:25
1252	50.3166	-4.085759	2.84	149.6	2014-05-31	12:41:26
1253	50.316584	-4.085738	2.31	139.8	2014-05-31	12:41:27
1254	50.316572	-4.085717	1.94	132.4	2014-05-31	12:41:28
1255	50.316558	-4.0857	2.01	142.7	2014-05-31	12:41:29
1256	50.316542	-4.085687	2.09	152	2014-05-31	12:41:30
1257	50.316526	-4.085673	1.96	150.7	2014-05-31	12:41:31
1258	50.316514	-4.085658	1.78	142.2	2014-05-31	12:41:32
1259	50.316501	-4.085645	1.68	147.8	2014-05-31	12:41:33
1260	50.316491	-4.08563	1.53	136.6	2014-05-31	12:41:34
1261	50.31648	-4.085617	1.48	141	2014-05-31	12:41:35
1262	50.316469	-4.085607	1.47	151.7	2014-05-31	12:41:36
1263	50.316457	-4.085597	1.53	151.4	2014-05-31	12:41:37
1264	50.316443	-4.085592	1.58	165.6	2014-05-31	12:41:38
1265	50.31643	-4.085586	1.52	165.3	2014-05-31	12:41:39
1266	50.316417	-4.085582	1.49	169.2	2014-05-31	12:41:40
1267	50.316405	-4.085579	1.29	171	2014-05-31	12:41:41
1268	50.316396	-4.085576	1.02	165.2	2014-05-31	12:41:42
1269	50.316385	-4.085573	1.28	170.1	2014-05-31	12:41:43
1270	50.316373	-4.085568	1.37	164.7	2014-05-31	12:41:44
1271	50.316361	-4.085562	1.43	162.7	2014-05-31	12:41:45
1272	50.316349	-4.085557	1.3	165.2	2014-05-31	12:41:46
1273	50.31634	-4.08555	1.13	155.4	2014-05-31	12:41:47
1274	50.316331	-4.085545	1.08	160.3	2014-05-31	12:41:48
1275	50.316322	-4.085539	1.15	158.3	2014-05-31	12:41:49
1276	50.31631	-4.085535	1.32	165.9	2014-05-31	12:41:50
1277	50.316297	-4.085534	1.45	176.9	2014-05-31	12:41:51
1278	50.316286	-4.085531	1.3	172.4	2014-05-31	12:41:52
1279	50.316273	-4.085529	1.37	172.2	2014-05-31	12:41:53
1280	50.316262	-4.085525	1.24	169.8	2014-05-31	12:41:54
1281	50.316251	-4.085522	1.31	170.3	2014-05-31	12:41:55
1282	50.31624	-4.08552	1.18	170.5	2014-05-31	12:41:56
1283	50.316231	-4.085518	1.02	172.6	2014-05-31	12:41:57
1284	50.316225	-4.085516	0.75	169.5	2014-05-31	12:41:58
1285	50.316224	-4.085511	0.39	105.3	2014-05-31	12:41:59
1286	50.316224	-4.085508	0.09	74.3	2014-05-31	12:42:01
1287	50.316224	-4.085509	0.04	220.1	2014-05-31	12:42:02
1288	50.316224	-4.085507	0.08	83.4	2014-05-31	12:42:03
1289	50.316224	-4.085507	0.03	110.8	2014-05-31	12:42:04
1290	50.316221	-4.085507	0.19	174.4	2014-05-31	12:42:06
1291	50.316221	-4.085505	0.06	48.1	2014-05-31	12:42:08
1292	50.316221	-4.085504	0.08	97.4	2014-05-31	12:42:09
1293	50.316221	-4.085503	0.09	90	2014-05-31	12:42:10
1294	50.316218	-4.0855	0.19	146	2014-05-31	12:42:12
1295	50.316218	-4.0855	0.04	90	2014-05-31	12:42:13
1296	50.316218	-4.085499	0.02	126.4	2014-05-31	12:42:14
1297	50.316218	-4.085499	0.04	147.9	2014-05-31	12:42:16
1298	50.316224	-4.085497	0.69	8	2014-05-31	12:42:17
1299	50.316232	-4.085497	0.89	2.3	2014-05-31	12:42:18
1300	50.31624	-4.085499	0.96	351.1	2014-05-31	12:42:19
1301	50.316249	-4.085503	0.98	342.3	2014-05-31	12:42:20
1302	50.316259	-4.085507	1.17	348	2014-05-31	12:42:21
1303	50.316275	-4.085508	1.79	358.1	2014-05-31	12:42:22
1304	50.3163	-4.085506	2.82	1.6	2014-05-31	12:42:23
1305	50.316327	-4.085507	3.01	359.6	2014-05-31	12:42:24
1306	50.316356	-4.085509	3.21	356.7	2014-05-31	12:42:25
1307	50.316387	-4.085512	3.47	356.8	2014-05-31	12:42:26
1308	50.31642	-4.085518	3.65	353.5	2014-05-31	12:42:27
1309	50.316453	-4.085527	3.7	349.7	2014-05-31	12:42:28
1310	50.316486	-4.085538	3.81	348.5	2014-05-31	12:42:29
1311	50.316519	-4.085549	3.79	347.7	2014-05-31	12:42:30
1312	50.31655	-4.085563	3.6	344.3	2014-05-31	12:42:31
1313	50.31658	-4.085577	3.38	343.1	2014-05-31	12:42:32
1314	50.316608	-4.085592	3.39	340.6	2014-05-31	12:42:33
1315	50.316665	-4.085631	3.45	336.7	2014-05-31	12:42:35
1316	50.316694	-4.085651	3.52	335.8	2014-05-31	12:42:36
1317	50.316724	-4.085667	3.49	340.9	2014-05-31	12:42:37
1318	50.316749	-4.085676	2.89	347.2	2014-05-31	12:42:38
1319	50.316763	-4.085687	1.77	335.1	2014-05-31	12:42:39
1320	50.316768	-4.085695	0.78	310.3	2014-05-31	12:42:40
1321	50.316769	-4.085699	0.32	297.5	2014-05-31	12:42:41
1322	50.316767	-4.0857	0.28	189.6	2014-05-31	12:42:42
1323	50.316764	-4.085704	0.41	232.5	2014-05-31	12:42:43
1324	50.31676	-4.08571	0.65	218.3	2014-05-31	12:42:44
1325	50.316754	-4.085716	0.78	211.8	2014-05-31	12:42:45
1326	50.316736	-4.085724	2.12	195.5	2014-05-31	12:42:46
1327	50.316716	-4.085728	2.17	188.7	2014-05-31	12:42:47
1328	50.316698	-4.085731	2.08	184.8	2014-05-31	12:42:48
1329	50.316682	-4.08573	1.78	178.9	2014-05-31	12:42:49
1330	50.316666	-4.085725	1.73	167.5	2014-05-31	12:42:50
1331	50.316653	-4.085719	1.61	163.2	2014-05-31	12:42:51
1332	50.316638	-4.085716	1.64	172.9	2014-05-31	12:42:52
1333	50.316622	-4.085714	1.77	175	2014-05-31	12:42:53
1334	50.316607	-4.085709	1.73	169.9	2014-05-31	12:42:54
1335	50.316593	-4.085704	1.55	166.7	2014-05-31	12:42:55
1336	50.316582	-4.085698	1.33	159.2	2014-05-31	12:42:56
1337	50.316572	-4.085691	1.24	159.5	2014-05-31	12:42:57
1338	50.316561	-4.085686	1.24	162	2014-05-31	12:42:58
1339	50.316549	-4.085679	1.42	157.8	2014-05-31	12:42:59
1340	50.316537	-4.085676	1.41	172	2014-05-31	12:43:00
1341	50.316523	-4.085673	1.5	173.4	2014-05-31	12:43:01
1342	50.31651	-4.085667	1.54	162.7	2014-05-31	12:43:02
1343	50.316497	-4.085661	1.46	164.6	2014-05-31	12:43:03
1344	50.316484	-4.085657	1.5	168.6	2014-05-31	12:43:04
1345	50.31647	-4.085652	1.65	166	2014-05-31	12:43:05
1346	50.316459	-4.085649	1.22	169.6	2014-05-31	12:43:06
1347	50.316448	-4.085646	1.24	172.6	2014-05-31	12:43:07
1348	50.316437	-4.085645	1.18	176.2	2014-05-31	12:43:08
1349	50.316426	-4.085644	1.24	176.4	2014-05-31	12:43:09
1350	50.316414	-4.085643	1.34	176.9	2014-05-31	12:43:10
1351	50.316401	-4.085641	1.48	174.9	2014-05-31	12:43:11
1352	50.316389	-4.085638	1.37	170	2014-05-31	12:43:12
1353	50.316377	-4.085634	1.39	167.9	2014-05-31	12:43:13
1354	50.316367	-4.08563	1.16	165.1	2014-05-31	12:43:14
1355	50.316358	-4.085627	0.99	168.2	2014-05-31	12:43:15
1356	50.316355	-4.085626	0.27	164.7	2014-05-31	12:43:16
1357	50.316357	-4.085623	0.25	52.8	2014-05-31	12:43:17
1358	50.316355	-4.085615	0.57	107.1	2014-05-31	12:43:18
1359	50.316353	-4.085601	1.06	103.1	2014-05-31	12:43:19
1360	50.31635	-4.085585	1.18	106.5	2014-05-31	12:43:20
1361	50.316349	-4.085568	1.24	96.5	2014-05-31	12:43:21
1362	50.316349	-4.08555	1.25	86.6	2014-05-31	12:43:22
1363	50.316349	-4.085534	1.15	93.7	2014-05-31	12:43:23
1364	50.316349	-4.08552	0.99	85.7	2014-05-31	12:43:24
1365	50.316353	-4.085506	1.07	68.6	2014-05-31	12:43:25
1366	50.31636	-4.085496	1	43.3	2014-05-31	12:43:26
1367	50.316374	-4.085485	1.8	27.1	2014-05-31	12:43:27
1368	50.316398	-4.085474	2.73	15.5	2014-05-31	12:43:28
1369	50.31643	-4.085465	3.61	10.3	2014-05-31	12:43:29
1370	50.316465	-4.085468	3.92	357.4	2014-05-31	12:43:30
1371	50.3165	-4.085479	3.98	348.9	2014-05-31	12:43:31
1372	50.316534	-4.085495	3.94	343.2	2014-05-31	12:43:32
1373	50.316566	-4.085514	3.85	339.2	2014-05-31	12:43:33
1374	50.316599	-4.085531	3.85	341.4	2014-05-31	12:43:34
1375	50.316634	-4.085542	3.97	348.9	2014-05-31	12:43:35
1376	50.316792	-4.085572	3.55	353	2014-05-31	12:43:40
1377	50.316819	-4.085587	3.14	340.5	2014-05-31	12:43:41
1378	50.316843	-4.085602	2.85	338.1	2014-05-31	12:43:42
1379	50.316861	-4.085612	2.18	340.1	2014-05-31	12:43:43
1380	50.316871	-4.085618	1.2	339.3	2014-05-31	12:43:44
1381	50.316877	-4.085621	0.66	344.3	2014-05-31	12:43:45
1382	50.316882	-4.085625	0.63	331.6	2014-05-31	12:43:46
1383	50.316883	-4.085629	0.32	295.6	2014-05-31	12:43:47
1384	50.316881	-4.08563	0.1	190.8	2014-05-31	12:43:49
1385	50.316866	-4.085634	1.72	190.2	2014-05-31	12:43:50
1386	50.316851	-4.085641	1.72	196.3	2014-05-31	12:43:51
1387	50.31684	-4.085645	1.29	194.7	2014-05-31	12:43:52
1388	50.316828	-4.085649	1.41	191.5	2014-05-31	12:43:53
1389	50.316813	-4.085653	1.64	189.8	2014-05-31	12:43:54
1390	50.316799	-4.08566	1.7	197.3	2014-05-31	12:43:55
1391	50.316784	-4.085665	1.69	192	2014-05-31	12:43:56
1392	50.316768	-4.08567	1.78	189.8	2014-05-31	12:43:57
1393	50.316753	-4.085674	1.63	190.7	2014-05-31	12:43:58
1394	50.316739	-4.085678	1.6	191.6	2014-05-31	12:43:59
1395	50.316725	-4.085683	1.63	190.3	2014-05-31	12:44:00
1396	50.31671	-4.085687	1.64	190.5	2014-05-31	12:44:01
1397	50.316698	-4.085689	1.39	187.9	2014-05-31	12:44:02
1398	50.316688	-4.085689	1.15	178.2	2014-05-31	12:44:03
1399	50.316676	-4.085688	1.29	177.9	2014-05-31	12:44:04
1400	50.316664	-4.085687	1.35	175.7	2014-05-31	12:44:05
1401	50.316652	-4.085686	1.34	178.2	2014-05-31	12:44:06
1402	50.316639	-4.085684	1.46	173.2	2014-05-31	12:44:07
1403	50.316626	-4.085681	1.52	171.4	2014-05-31	12:44:08
1404	50.316612	-4.085677	1.54	169.9	2014-05-31	12:44:09
1405	50.316599	-4.085671	1.53	165.4	2014-05-31	12:44:10
1406	50.316587	-4.085665	1.34	161.3	2014-05-31	12:44:11
1407	50.316575	-4.08566	1.46	165.5	2014-05-31	12:44:12
1408	50.316564	-4.085653	1.32	157.5	2014-05-31	12:44:13
1409	50.316554	-4.085645	1.27	153.1	2014-05-31	12:44:14
1410	50.316542	-4.085638	1.36	157.4	2014-05-31	12:44:15
1411	50.316529	-4.085632	1.54	165.7	2014-05-31	12:44:16
1412	50.316517	-4.085629	1.37	170.5	2014-05-31	12:44:17
1413	50.316507	-4.085627	1.14	170.6	2014-05-31	12:44:18
1414	50.316499	-4.085624	0.9	168.1	2014-05-31	12:44:19
1415	50.316494	-4.085619	0.6	146.5	2014-05-31	12:44:20
1416	50.316489	-4.085617	0.64	163.3	2014-05-31	12:44:21
1417	50.316481	-4.085614	0.89	166.5	2014-05-31	12:44:22
1418	50.316472	-4.085608	1.07	157.5	2014-05-31	12:44:23
1419	50.316461	-4.085602	1.33	161.4	2014-05-31	12:44:24
1420	50.31645	-4.085596	1.23	158.1	2014-05-31	12:44:25
1421	50.31644	-4.085589	1.28	159.2	2014-05-31	12:44:26
1422	50.316428	-4.085583	1.36	160.2	2014-05-31	12:44:27
1423	50.316416	-4.085577	1.39	162.3	2014-05-31	12:44:28
1424	50.316406	-4.08557	1.2	156.1	2014-05-31	12:44:29
1425	50.316396	-4.085566	1.22	165.6	2014-05-31	12:44:30
1426	50.316383	-4.085564	1.41	174.2	2014-05-31	12:44:31
1427	50.316371	-4.08556	1.43	168.5	2014-05-31	12:44:32
1428	50.316359	-4.085557	1.33	173.1	2014-05-31	12:44:33
1429	50.316349	-4.085554	1.16	168.8	2014-05-31	12:44:34
1430	50.316341	-4.085549	0.92	154.7	2014-05-31	12:44:35
1431	50.316334	-4.085543	0.85	153.9	2014-05-31	12:44:36
1432	50.316326	-4.085538	0.96	155.3	2014-05-31	12:44:37
1433	50.316317	-4.085535	1.01	169.9	2014-05-31	12:44:38
1434	50.316308	-4.085533	1.1	170.6	2014-05-31	12:44:39
1435	50.316296	-4.08553	1.33	170.7	2014-05-31	12:44:40
1436	50.316288	-4.085526	0.9	163	2014-05-31	12:44:41
1437	50.316283	-4.08552	0.76	145.2	2014-05-31	12:44:42
1438	50.316276	-4.085516	0.77	160.6	2014-05-31	12:44:43
1439	50.316268	-4.085517	0.96	185.4	2014-05-31	12:44:44
1440	50.31626	-4.085516	0.86	171.6	2014-05-31	12:44:45
1441	50.316251	-4.085515	0.95	175.6	2014-05-31	12:44:46
1442	50.316241	-4.085512	1.15	171.1	2014-05-31	12:44:47
1443	50.316234	-4.08551	0.86	169.2	2014-05-31	12:44:48
1444	50.316227	-4.085507	0.82	165.2	2014-05-31	12:44:49
1445	50.316217	-4.085504	1.05	169.3	2014-05-31	12:44:50
1446	50.316208	-4.085499	1.12	161	2014-05-31	12:44:51
1447	50.316197	-4.085494	1.25	164.5	2014-05-31	12:44:52
1448	50.316185	-4.085491	1.32	168	2014-05-31	12:44:53
1449	50.316176	-4.085483	1.12	153.1	2014-05-31	12:44:54
1450	50.316169	-4.085477	0.91	151.5	2014-05-31	12:44:55
1451	50.316163	-4.085473	0.79	155.9	2014-05-31	12:44:56
1452	50.316158	-4.085467	0.65	140.8	2014-05-31	12:44:57
1453	50.316154	-4.085462	0.62	145.6	2014-05-31	12:44:58
1454	50.316155	-4.085459	0.29	58.6	2014-05-31	12:44:59
1455	50.316158	-4.085455	0.23	38.3	2014-05-31	12:45:01
1456	50.31616	-4.08545	0.35	59.7	2014-05-31	12:45:02
1457	50.316161	-4.085447	0.26	60.1	2014-05-31	12:45:03
1458	50.316161	-4.085444	0.24	78.9	2014-05-31	12:45:04
1459	50.316161	-4.085443	0.09	96.4	2014-05-31	12:45:05
1460	50.316161	-4.085442	0.05	68.3	2014-05-31	12:45:06
1461	50.316162	-4.085441	0.1	73.7	2014-05-31	12:45:07
1462	50.316162	-4.08544	0.08	28.9	2014-05-31	12:45:08
1463	50.316163	-4.08544	0.04	8.5	2014-05-31	12:45:09
1464	50.316165	-4.085438	0.14	27.4	2014-05-31	12:45:11
1465	50.31616	-4.08543	0.76	128.6	2014-05-31	12:45:12
1466	50.316163	-4.085419	0.82	72.7	2014-05-31	12:45:13
1467	50.316167	-4.085407	0.98	59	2014-05-31	12:45:14
1468	50.316174	-4.085396	1.08	45.8	2014-05-31	12:45:15
1469	50.316181	-4.085389	0.93	30.7	2014-05-31	12:45:16
1470	50.316189	-4.085385	0.93	18.8	2014-05-31	12:45:17
1471	50.316197	-4.085384	0.91	4.5	2014-05-31	12:45:18
1472	50.316206	-4.085385	1.01	356.6	2014-05-31	12:45:19
1473	50.31622	-4.085387	1.52	355.7	2014-05-31	12:45:20
1474	50.316244	-4.085388	2.66	358.6	2014-05-31	12:45:21
1475	50.316277	-4.08539	3.76	357.9	2014-05-31	12:45:22
1476	50.316316	-4.085396	4.3	353.6	2014-05-31	12:45:23
1477	50.316353	-4.085416	4.33	341.4	2014-05-31	12:45:24
1478	50.316388	-4.085438	4.26	338.2	2014-05-31	12:45:25
1479	50.316422	-4.085459	4.06	338.2	2014-05-31	12:45:26
1480	50.316455	-4.08548	3.9	338.1	2014-05-31	12:45:27
1481	50.31649	-4.085502	4.27	338.4	2014-05-31	12:45:28
1482	50.316527	-4.085528	4.47	335.9	2014-05-31	12:45:29
1483	50.316564	-4.085558	4.68	332.6	2014-05-31	12:45:30
1484	50.316602	-4.085592	4.9	330.3	2014-05-31	12:45:31
1485	50.316641	-4.085628	5.02	329.4	2014-05-31	12:45:32
1486	50.316674	-4.085662	4.36	326.6	2014-05-31	12:45:33
1487	50.316695	-4.085696	3.4	314.6	2014-05-31	12:45:34
1488	50.316705	-4.085719	1.93	301.8	2014-05-31	12:45:35
1489	50.316703	-4.085731	0.91	261.1	2014-05-31	12:45:36
1490	50.316696	-4.085741	1.02	220.7	2014-05-31	12:45:37
1491	50.316686	-4.085749	1.25	206.1	2014-05-31	12:45:38
1492	50.316674	-4.085756	1.51	201.6	2014-05-31	12:45:39
1493	50.31666	-4.085759	1.56	188.2	2014-05-31	12:45:40
1494	50.316647	-4.085759	1.45	177.6	2014-05-31	12:45:41
1495	50.316633	-4.085759	1.6	179.8	2014-05-31	12:45:42
1496	50.316618	-4.085754	1.71	168.3	2014-05-31	12:45:43
1497	50.316604	-4.085747	1.6	163.3	2014-05-31	12:45:44
1498	50.316595	-4.085738	1.23	146.5	2014-05-31	12:45:45
1499	50.316586	-4.085725	1.28	135.5	2014-05-31	12:45:46
1500	50.316576	-4.085716	1.35	151.7	2014-05-31	12:45:47
1501	50.316564	-4.085709	1.4	159	2014-05-31	12:45:48
1502	50.316551	-4.085702	1.55	160.2	2014-05-31	12:45:49
1503	50.316539	-4.085691	1.52	151.4	2014-05-31	12:45:50
1504	50.316529	-4.08568	1.4	144.2	2014-05-31	12:45:51
1505	50.316521	-4.085667	1.22	132.2	2014-05-31	12:45:52
1506	50.316513	-4.085656	1.27	140.6	2014-05-31	12:45:53
1507	50.316503	-4.085644	1.32	141.3	2014-05-31	12:45:54
1508	50.316495	-4.085632	1.3	138.3	2014-05-31	12:45:55
1509	50.316485	-4.085622	1.27	145.6	2014-05-31	12:45:56
1510	50.316474	-4.085611	1.52	148.4	2014-05-31	12:45:57
1511	50.316462	-4.0856	1.49	148.2	2014-05-31	12:45:58
1512	50.316452	-4.085588	1.41	142.9	2014-05-31	12:45:59
1513	50.316441	-4.085579	1.35	151.5	2014-05-31	12:46:00
1514	50.316433	-4.08557	1.18	146.4	2014-05-31	12:46:01
1515	50.316425	-4.08556	1.03	140.2	2014-05-31	12:46:02
1516	50.316417	-4.085553	1.08	151.7	2014-05-31	12:46:03
1517	50.316407	-4.085544	1.23	148.4	2014-05-31	12:46:04
1518	50.316398	-4.085536	1.24	151.8	2014-05-31	12:46:05
1519	50.316387	-4.085529	1.27	156.5	2014-05-31	12:46:06
1520	50.316378	-4.08552	1.22	151.4	2014-05-31	12:46:07
1521	50.316368	-4.085514	1.19	157.1	2014-05-31	12:46:08
1522	50.316358	-4.085508	1.13	158.7	2014-05-31	12:46:09
1523	50.316347	-4.085504	1.3	167.8	2014-05-31	12:46:10
1524	50.316337	-4.085499	1.19	162.8	2014-05-31	12:46:11
1525	50.316327	-4.085492	1.17	154.1	2014-05-31	12:46:12
1526	50.316317	-4.085486	1.16	157.9	2014-05-31	12:46:13
1527	50.316308	-4.085482	1.08	166.6	2014-05-31	12:46:14
1528	50.316299	-4.085479	1.04	165.1	2014-05-31	12:46:15
1529	50.316289	-4.085475	1.18	167.8	2014-05-31	12:46:16
1530	50.316277	-4.085471	1.29	166.1	2014-05-31	12:46:17
1531	50.316267	-4.085467	1.2	166.2	2014-05-31	12:46:18
1532	50.316259	-4.08546	0.97	150.4	2014-05-31	12:46:19
1533	50.316252	-4.085453	0.96	149.8	2014-05-31	12:46:20
1534	50.316243	-4.085447	1.03	156.4	2014-05-31	12:46:21
1535	50.316234	-4.085441	1.15	157	2014-05-31	12:46:22
1536	50.316224	-4.085437	1.14	163.6	2014-05-31	12:46:23
1537	50.316216	-4.08543	1.05	154.3	2014-05-31	12:46:24
1538	50.316207	-4.085425	1.05	159.8	2014-05-31	12:46:25
1539	50.316197	-4.085423	1.05	172.8	2014-05-31	12:46:26
1540	50.316188	-4.085424	1.03	184.3	2014-05-31	12:46:27
1541	50.316178	-4.085426	1.08	186.3	2014-05-31	12:46:28
1542	50.316171	-4.085425	0.86	172.9	2014-05-31	12:46:29
1543	50.316169	-4.085423	0.22	144.7	2014-05-31	12:46:30
1544	50.31617	-4.08542	0.23	57.5	2014-05-31	12:46:31
1545	50.316175	-4.085409	0.46	58.7	2014-05-31	12:46:33
1546	50.316176	-4.085405	0.3	64.6	2014-05-31	12:46:34
1547	50.316176	-4.085404	0.12	49.8	2014-05-31	12:46:35
1548	50.316177	-4.085402	0.16	62.4	2014-05-31	12:46:36
1549	50.316177	-4.085402	0.01	90	2014-05-31	12:46:37
1550	50.316178	-4.085402	0.03	354.3	2014-05-31	12:46:39
1551	50.316178	-4.085401	0.1	67.1	2014-05-31	12:46:40
1552	50.316178	-4.0854	0.07	134.5	2014-05-31	12:46:41
1553	50.316175	-4.085395	0.48	125.9	2014-05-31	12:46:42
1554	50.316174	-4.085394	0.08	166.6	2014-05-31	12:46:43
1555	50.316174	-4.085393	0.04	103.9	2014-05-31	12:46:45
1556	50.316174	-4.085393	0.03	158.5	2014-05-31	12:46:46
1557	50.316169	-4.085393	0.53	176.8	2014-05-31	12:46:47
1558	50.316167	-4.085392	0.14	175.1	2014-05-31	12:46:49
1559	50.316167	-4.085392	0.01	29.6	2014-05-31	12:46:50
1560	50.316167	-4.085392	0.01	327.4	2014-05-31	12:46:51
1561	50.316173	-4.085393	0.67	355.9	2014-05-31	12:46:52
1562	50.316181	-4.085392	0.94	2.9	2014-05-31	12:46:53
1563	50.316191	-4.085389	1.06	11.4	2014-05-31	12:46:54
1564	50.3162	-4.085387	1.04	10.2	2014-05-31	12:46:55
1565	50.31621	-4.085387	1.16	0.6	2014-05-31	12:46:56
1566	50.316224	-4.085384	1.53	7.4	2014-05-31	12:46:57
1567	50.316247	-4.085377	2.65	10.4	2014-05-31	12:46:58
1568	50.316281	-4.08537	3.79	7.3	2014-05-31	12:46:59
1569	50.316319	-4.085372	4.19	358.2	2014-05-31	12:47:00
1570	50.316355	-4.085385	4.18	347.8	2014-05-31	12:47:01
1571	50.316391	-4.085402	4.15	342.5	2014-05-31	12:47:02
1572	50.316428	-4.085425	4.38	338.4	2014-05-31	12:47:03
1573	50.316464	-4.085453	4.51	333.5	2014-05-31	12:47:04
1574	50.316498	-4.085488	4.52	327.1	2014-05-31	12:47:05
1575	50.316532	-4.085522	4.52	327.1	2014-05-31	12:47:06
1576	50.316566	-4.08556	4.6	324.6	2014-05-31	12:47:07
1577	50.316595	-4.08559	3.94	327.2	2014-05-31	12:47:08
1578	50.316614	-4.085606	2.42	330.8	2014-05-31	12:47:09
1579	50.316624	-4.085613	1.21	336.3	2014-05-31	12:47:10
1580	50.316626	-4.085612	0.11	35.1	2014-05-31	12:47:12
1581	50.316622	-4.085617	0.58	219	2014-05-31	12:47:13
1582	50.316615	-4.085624	0.92	215.7	2014-05-31	12:47:14
1583	50.316605	-4.085632	1.23	205.8	2014-05-31	12:47:15
1584	50.316593	-4.085634	1.32	188.3	2014-05-31	12:47:16
1585	50.316586	-4.085631	0.91	165.2	2014-05-31	12:47:17
1586	50.316579	-4.08563	0.78	173.4	2014-05-31	12:47:18
1587	50.316568	-4.085629	1.15	175	2014-05-31	12:47:19
1588	50.316557	-4.085622	1.34	158.7	2014-05-31	12:47:20
1589	50.316547	-4.085617	1.12	162.7	2014-05-31	12:47:21
1590	50.316538	-4.08561	1.16	156.4	2014-05-31	12:47:22
1591	50.316527	-4.085605	1.28	163.2	2014-05-31	12:47:23
1592	50.316517	-4.085601	1.1	163.9	2014-05-31	12:47:24
1593	50.316509	-4.085599	0.93	171.9	2014-05-31	12:47:25
1594	50.3165	-4.085595	1.11	165.4	2014-05-31	12:47:26
1595	50.316488	-4.08559	1.29	163.1	2014-05-31	12:47:27
1596	50.316478	-4.085584	1.27	162	2014-05-31	12:47:28
1597	50.316469	-4.085577	1.03	151.3	2014-05-31	12:47:29
1598	50.316461	-4.085572	1.04	160.3	2014-05-31	12:47:30
1599	50.316452	-4.085567	1.06	159.7	2014-05-31	12:47:31
1600	50.316442	-4.08556	1.15	153.2	2014-05-31	12:47:32
1601	50.316431	-4.085557	1.28	169.5	2014-05-31	12:47:33
1602	50.31642	-4.085552	1.23	164.5	2014-05-31	12:47:34
1603	50.316411	-4.085548	1.16	163.8	2014-05-31	12:47:35
1604	50.316401	-4.085544	1.13	165.6	2014-05-31	12:47:36
1605	50.31639	-4.08554	1.2	168.8	2014-05-31	12:47:37
1606	50.316379	-4.085538	1.26	173.2	2014-05-31	12:47:38
1607	50.316369	-4.085535	1.16	170.3	2014-05-31	12:47:39
1608	50.316361	-4.085533	0.89	166.9	2014-05-31	12:47:40
1609	50.316354	-4.085529	0.79	161.1	2014-05-31	12:47:41
1610	50.316345	-4.085529	1.05	180	2014-05-31	12:47:42
1611	50.316334	-4.08553	1.2	183.7	2014-05-31	12:47:43
1612	50.316323	-4.08553	1.19	180	2014-05-31	12:47:44
1613	50.316313	-4.085531	1.14	181.5	2014-05-31	12:47:45
1614	50.316304	-4.085527	1.02	167.2	2014-05-31	12:47:46
1615	50.316297	-4.085523	0.87	161.5	2014-05-31	12:47:47
1616	50.316288	-4.085521	0.96	170.8	2014-05-31	12:47:48
1617	50.316278	-4.085521	1.09	179.7	2014-05-31	12:47:49
1618	50.316268	-4.085519	1.19	174	2014-05-31	12:47:50
1619	50.316257	-4.08552	1.14	180.3	2014-05-31	12:47:51
1620	50.316246	-4.08552	1.27	182.9	2014-05-31	12:47:52
1621	50.316235	-4.085518	1.19	169.9	2014-05-31	12:47:53
1622	50.316224	-4.085517	1.33	177.7	2014-05-31	12:47:54
1623	50.316214	-4.085513	1.15	167.7	2014-05-31	12:47:55
1624	50.316206	-4.085508	0.88	156.4	2014-05-31	12:47:56
1625	50.316199	-4.085503	0.9	152.9	2014-05-31	12:47:57
1626	50.31619	-4.085498	1.12	161.2	2014-05-31	12:47:58
1627	50.31618	-4.085493	1.11	162.6	2014-05-31	12:47:59
1628	50.31617	-4.085488	1.17	164.1	2014-05-31	12:48:00
1629	50.316161	-4.085483	1.06	160	2014-05-31	12:48:01
1630	50.316153	-4.085478	0.96	158.9	2014-05-31	12:48:02
1631	50.316144	-4.085473	1.09	161.5	2014-05-31	12:48:03
1632	50.316133	-4.085469	1.21	163.1	2014-05-31	12:48:04
1633	50.316122	-4.085466	1.22	173	2014-05-31	12:48:05
1634	50.31611	-4.085467	1.4	182.7	2014-05-31	12:48:06
1635	50.316102	-4.085464	0.91	164.1	2014-05-31	12:48:07
1636	50.316095	-4.085461	0.75	164.7	2014-05-31	12:48:08
1637	50.316087	-4.085457	0.94	161.9	2014-05-31	12:48:09
1638	50.316078	-4.085455	1.09	174.3	2014-05-31	12:48:10
1639	50.316067	-4.085454	1.2	175.7	2014-05-31	12:48:11
1640	50.316057	-4.085452	1.09	173.4	2014-05-31	12:48:12
1641	50.316049	-4.085453	0.86	182	2014-05-31	12:48:13
1642	50.316046	-4.085447	0.27	134.3	2014-05-31	12:48:15
1643	50.316047	-4.085446	0.14	58	2014-05-31	12:48:16
1644	50.316048	-4.08544	0.4	71.1	2014-05-31	12:48:17
1645	50.316048	-4.085437	0.24	87.9	2014-05-31	12:48:18
1646	50.316051	-4.085433	0.49	39	2014-05-31	12:48:19
1647	50.316052	-4.085428	0.17	70.8	2014-05-31	12:48:21
1648	50.316053	-4.085425	0.2	81.9	2014-05-31	12:48:22
1649	50.316053	-4.085423	0.19	67.4	2014-05-31	12:48:23
1650	50.316053	-4.085422	0.06	98.5	2014-05-31	12:48:24
1651	50.316052	-4.085423	0.13	201.4	2014-05-31	12:48:25
1652	50.316052	-4.085422	0.04	103.7	2014-05-31	12:48:26
1653	50.316052	-4.08542	0.13	98.2	2014-05-31	12:48:27
1654	50.31605	-4.085419	0.2	153.3	2014-05-31	12:48:28
1655	50.316049	-4.085419	0.15	166.3	2014-05-31	12:48:29
1656	50.316048	-4.085417	0.15	147.4	2014-05-31	12:48:30
1657	50.316048	-4.085417	0.02	63.4	2014-05-31	12:48:31
1658	50.31605	-4.085414	0.18	42.1	2014-05-31	12:48:33
1659	50.31605	-4.085413	0.04	76.3	2014-05-31	12:48:34
1660	50.316051	-4.085413	0.02	53.6	2014-05-31	12:48:35
1661	50.316051	-4.085412	0.08	60.7	2014-05-31	12:48:36
1662	50.316051	-4.08541	0.12	81	2014-05-31	12:48:37
1663	50.316051	-4.085409	0.12	107.1	2014-05-31	12:48:38
1664	50.316051	-4.085408	0.08	68.6	2014-05-31	12:48:39
1665	50.316051	-4.085407	0.08	76.3	2014-05-31	12:48:40
1666	50.316051	-4.085406	0.05	80.6	2014-05-31	12:48:41
1667	50.316051	-4.085404	0.07	115.1	2014-05-31	12:48:43
1668	50.316051	-4.085403	0.05	100.5	2014-05-31	12:48:44
1669	50.316051	-4.085403	0.05	79.4	2014-05-31	12:48:45
1670	50.316051	-4.085401	0.04	102.7	2014-05-31	12:48:47
1671	50.316051	-4.0854	0.05	72.6	2014-05-31	12:48:49
1672	50.316051	-4.0854	0.02	90	2014-05-31	12:48:50
1673	50.316051	-4.085399	0.04	102	2014-05-31	12:48:51
1674	50.31605	-4.085399	0.05	144.1	2014-05-31	12:48:53
1675	50.31605	-4.085398	0.04	141	2014-05-31	12:48:54
1676	50.316049	-4.085398	0.06	131.2	2014-05-31	12:48:55
1677	50.316049	-4.085397	0.06	157.1	2014-05-31	12:48:56
1678	50.316049	-4.085397	0.04	103.4	2014-05-31	12:48:57
1679	50.316048	-4.085397	0.06	180	2014-05-31	12:48:58
1680	50.31605	-4.085395	0.12	27.7	2014-05-31	12:49:00
1681	50.31605	-4.085395	0.06	132.1	2014-05-31	12:49:01
1682	50.31605	-4.085395	0.02	180	2014-05-31	12:49:02
1683	50.316049	-4.085395	0.03	180	2014-05-31	12:49:03
1684	50.316049	-4.085394	0.03	156.5	2014-05-31	12:49:04
1685	50.316049	-4.085394	0.05	124	2014-05-31	12:49:05
1686	50.316049	-4.085393	0.05	127.5	2014-05-31	12:49:06
1687	50.316046	-4.085391	0.35	149.1	2014-05-31	12:49:07
1688	50.316046	-4.08539	0.05	123.6	2014-05-31	12:49:08
1689	50.316046	-4.08539	0.03	157.3	2014-05-31	12:49:09
1690	50.316045	-4.085389	0.05	101.3	2014-05-31	12:49:11
1691	50.316045	-4.085388	0.07	106.1	2014-05-31	12:49:12
1692	50.316045	-4.085388	0.04	139	2014-05-31	12:49:13
1693	50.316045	-4.085387	0.05	101.9	2014-05-31	12:49:14
1694	50.316041	-4.085386	0.49	169.5	2014-05-31	12:49:15
1695	50.316037	-4.085383	0.2	153	2014-05-31	12:49:17
1696	50.316037	-4.085382	0.07	140	2014-05-31	12:49:18
1697	50.316036	-4.085381	0.14	127.9	2014-05-31	12:49:19
1698	50.316035	-4.08538	0.13	161.2	2014-05-31	12:49:20
1699	50.316033	-4.085379	0.09	158.7	2014-05-31	12:49:22
1700	50.316033	-4.085379	0.09	153.3	2014-05-31	12:49:23
1701	50.316032	-4.085378	0.04	140.1	2014-05-31	12:49:24
1702	50.316032	-4.085378	0.07	133.8	2014-05-31	12:49:25
1703	50.316031	-4.085377	0.07	144	2014-05-31	12:49:26
1704	50.316031	-4.085376	0.1	138.4	2014-05-31	12:49:27
1705	50.31603	-4.085376	0.07	134.5	2014-05-31	12:49:28
1706	50.31603	-4.085374	0.07	134.5	2014-05-31	12:49:30
1707	50.316029	-4.085373	0.04	109.8	2014-05-31	12:49:32
1708	50.316029	-4.085373	0.03	147.4	2014-05-31	12:49:33
1709	50.316029	-4.085373	0.03	110.8	2014-05-31	12:49:34
1710	50.316029	-4.085372	0.05	90	2014-05-31	12:49:35
1711	50.316029	-4.085371	0.05	90	2014-05-31	12:49:36
1712	50.316029	-4.085371	0.03	69.8	2014-05-31	12:49:37
1713	50.316029	-4.08537	0.04	102.2	2014-05-31	12:49:38
1714	50.316029	-4.085369	0.05	100.5	2014-05-31	12:49:39
1715	50.316029	-4.085369	0.02	162.3	2014-05-31	12:49:40
1716	50.316029	-4.085369	0.05	100.5	2014-05-31	12:49:41
1717	50.316029	-4.085367	0.08	90	2014-05-31	12:49:42
1718	50.316029	-4.085366	0.07	97.1	2014-05-31	12:49:43
1719	50.316029	-4.085365	0.08	76.3	2014-05-31	12:49:44
1720	50.316029	-4.085365	0.04	90	2014-05-31	12:49:45
1721	50.316029	-4.085364	0.03	108.6	2014-05-31	12:49:46
1722	50.316029	-4.08536	0.15	84.7	2014-05-31	12:49:48
1723	50.316028	-4.08536	0.06	156.5	2014-05-31	12:49:49
1724	50.316027	-4.08536	0.06	183	2014-05-31	12:49:51
1725	50.316027	-4.08536	0.01	270	2014-05-31	12:49:53
1726	50.316027	-4.08536	0.02	180	2014-05-31	12:49:54
1727	50.316027	-4.08536	0.02	140.9	2014-05-31	12:49:56
1728	50.316027	-4.08536	0.01	150.4	2014-05-31	12:49:57
1729	50.316027	-4.08536	0.01	90	2014-05-31	12:49:58
1730	50.316027	-4.085359	0.04	8.5	2014-05-31	12:49:59
1731	50.316027	-4.085359	0.02	75.9	2014-05-31	12:50:01
1732	50.316027	-4.085359	0.03	135.1	2014-05-31	12:50:02
1733	50.316027	-4.085359	0.02	19.8	2014-05-31	12:50:03
1734	50.316027	-4.085358	0.02	90	2014-05-31	12:50:04
1735	50.316027	-4.085358	0.06	156.5	2014-05-31	12:50:05
1736	50.316026	-4.085358	0.06	162.3	2014-05-31	12:50:06
1737	50.316025	-4.085357	0.04	158.2	2014-05-31	12:50:08
1738	50.316025	-4.085357	0.05	153.4	2014-05-31	12:50:09
1739	50.316025	-4.085356	0.07	146.9	2014-05-31	12:50:10
1740	50.316024	-4.085355	0.05	130.3	2014-05-31	12:50:12
1741	50.316024	-4.085355	0.06	138.6	2014-05-31	12:50:13
1742	50.316023	-4.085354	0.07	113.1	2014-05-31	12:50:14
1743	50.316023	-4.085353	0.05	90	2014-05-31	12:50:15
1744	50.316024	-4.085353	0.02	47	2014-05-31	12:50:17
1745	50.316024	-4.085353	0.02	53.6	2014-05-31	12:50:18
1746	50.316024	-4.085352	0.03	51.1	2014-05-31	12:50:19
1747	50.316024	-4.085347	0.34	88.5	2014-05-31	12:50:20
1748	50.316029	-4.085347	0.53	1.9	2014-05-31	12:50:21
1749	50.316037	-4.085351	0.98	345.3	2014-05-31	12:50:22
1750	50.316051	-4.085354	1.56	351.6	2014-05-31	12:50:23
1751	50.316071	-4.085354	2.18	359.9	2014-05-31	12:50:24
1752	50.316097	-4.08535	2.91	5.4	2014-05-31	12:50:25
1753	50.316127	-4.085342	3.43	10.1	2014-05-31	12:50:26
1754	50.316158	-4.085329	3.57	14.4	2014-05-31	12:50:27
1755	50.316191	-4.085314	3.78	16.5	2014-05-31	12:50:28
1756	50.316226	-4.085306	3.92	8	2014-05-31	12:50:29
1757	50.31626	-4.085307	3.85	359.5	2014-05-31	12:50:30
1758	50.316294	-4.085314	3.79	352.1	2014-05-31	12:50:31
1759	50.316327	-4.085327	3.84	346.4	2014-05-31	12:50:32
1760	50.316365	-4.085341	4.25	347	2014-05-31	12:50:33
1761	50.316402	-4.085354	4.32	347.1	2014-05-31	12:50:34
1762	50.316438	-4.085372	4.14	342.1	2014-05-31	12:50:35
1763	50.316475	-4.0854	4.56	334	2014-05-31	12:50:36
1764	50.316515	-4.08543	4.95	334.1	2014-05-31	12:50:37
1765	50.316556	-4.085463	5.13	333.5	2014-05-31	12:50:38
1766	50.316594	-4.085495	4.83	331.7	2014-05-31	12:50:39
1767	50.31663	-4.08553	4.74	328.3	2014-05-31	12:50:40
1768	50.316668	-4.08556	4.75	333.1	2014-05-31	12:50:41
1769	50.316704	-4.08558	4.2	339.7	2014-05-31	12:50:42
1770	50.316714	-4.085597	1.66	314.6	2014-05-31	12:50:43
1771	50.316697	-4.085608	2.08	201.5	2014-05-31	12:50:44
1772	50.316657	-4.085609	4.46	180.9	2014-05-31	12:50:45
1773	50.316622	-4.085609	3.84	179.7	2014-05-31	12:50:46
1774	50.316588	-4.085605	3.83	175.7	2014-05-31	12:50:47
1775	50.31657	-4.085598	2.05	166	2014-05-31	12:50:48
1776	50.316552	-4.085594	1.97	172	2014-05-31	12:50:49
1777	50.316535	-4.085594	1.97	181.2	2014-05-31	12:50:50
1778	50.316516	-4.085593	2.13	177.3	2014-05-31	12:50:51
1779	50.316497	-4.08559	2.07	175.2	2014-05-31	12:50:52
1780	50.31648	-4.085589	1.85	177.2	2014-05-31	12:50:53
1781	50.316463	-4.085587	1.99	174.8	2014-05-31	12:50:54
1782	50.316446	-4.085586	1.84	178	2014-05-31	12:50:55
1783	50.31643	-4.085584	1.81	175.9	2014-05-31	12:50:56
1784	50.316413	-4.085584	1.91	179.5	2014-05-31	12:50:57
1785	50.316396	-4.085583	1.83	178.1	2014-05-31	12:50:58
1786	50.316383	-4.085579	1.51	170.7	2014-05-31	12:50:59
1787	50.316371	-4.085575	1.39	166.6	2014-05-31	12:51:00
1788	50.316358	-4.085569	1.51	164.4	2014-05-31	12:51:01
1789	50.316346	-4.085566	1.35	169.6	2014-05-31	12:51:02
1790	50.316334	-4.085563	1.35	171.6	2014-05-31	12:51:03
1791	50.31632	-4.08556	1.54	171.6	2014-05-31	12:51:04
1792	50.316306	-4.085559	1.55	177.1	2014-05-31	12:51:05
1793	50.316292	-4.085556	1.64	173.7	2014-05-31	12:51:06
1794	50.316279	-4.085552	1.41	167.8	2014-05-31	12:51:07
1795	50.316271	-4.085545	1.03	148.8	2014-05-31	12:51:08
1796	50.316263	-4.085539	1.03	159	2014-05-31	12:51:09
1797	50.316251	-4.085539	1.27	178.9	2014-05-31	12:51:10
1798	50.316239	-4.085538	1.4	176.3	2014-05-31	12:51:11
1799	50.316227	-4.085536	1.34	173.6	2014-05-31	12:51:12
1800	50.316216	-4.085531	1.28	166.2	2014-05-31	12:51:13
1801	50.316204	-4.085527	1.37	166.7	2014-05-31	12:51:14
1802	50.316191	-4.085522	1.47	167.6	2014-05-31	12:51:15
1803	50.316179	-4.085516	1.41	160.6	2014-05-31	12:51:16
1804	50.316167	-4.085511	1.37	165.6	2014-05-31	12:51:17
1805	50.316155	-4.085507	1.33	168.1	2014-05-31	12:51:18
1806	50.316145	-4.085504	1.19	168.7	2014-05-31	12:51:19
1807	50.316136	-4.085501	1.04	167.5	2014-05-31	12:51:20
1808	50.316127	-4.085497	1.03	165.3	2014-05-31	12:51:21
1809	50.316116	-4.085495	1.19	172.5	2014-05-31	12:51:22
1810	50.316105	-4.085494	1.19	176.6	2014-05-31	12:51:23
1811	50.316093	-4.085494	1.33	178.7	2014-05-31	12:51:24
1812	50.31608	-4.085494	1.46	181.2	2014-05-31	12:51:25
1813	50.316066	-4.085495	1.57	183.9	2014-05-31	12:51:26
1814	50.316054	-4.085494	1.32	174.6	2014-05-31	12:51:27
1815	50.316046	-4.085491	1	171.1	2014-05-31	12:51:28
1816	50.316037	-4.085492	0.98	181	2014-05-31	12:51:29
1817	50.316028	-4.085494	1.03	187.3	2014-05-31	12:51:30
1818	50.316017	-4.085493	1.12	177.6	2014-05-31	12:51:31
1819	50.316006	-4.085494	1.33	184.4	2014-05-31	12:51:32
1820	50.315994	-4.085497	1.36	188.1	2014-05-31	12:51:33
1821	50.315982	-4.085499	1.32	185.4	2014-05-31	12:51:34
1822	50.31597	-4.085503	1.36	192.4	2014-05-31	12:51:35
1823	50.315964	-4.085502	0.69	174.1	2014-05-31	12:51:36
1824	50.315966	-4.085481	0.76	80.8	2014-05-31	12:51:38
1825	50.315966	-4.085481	0.05	236	2014-05-31	12:51:39
1826	50.315971	-4.085477	0.71	25.7	2014-05-31	12:51:40
1827	50.315977	-4.085474	0.66	18.5	2014-05-31	12:51:41
1828	50.315977	-4.085474	0.02	17.7	2014-05-31	12:51:42
1829	50.315977	-4.085474	0.01	180	2014-05-31	12:51:44
1830	50.315976	-4.085475	0.15	221.9	2014-05-31	12:51:45
1831	50.315975	-4.085476	0.11	186.1	2014-05-31	12:51:46
1832	50.315971	-4.085477	0.48	188.6	2014-05-31	12:51:47
1833	50.31597	-4.085478	0.06	219.6	2014-05-31	12:51:49
1834	50.31597	-4.085478	0.01	0	2014-05-31	12:51:50
1835	50.31597	-4.085478	0.01	35.7	2014-05-31	12:51:51
1836	50.315974	-4.085475	0.54	22.8	2014-05-31	12:51:52
1837	50.315976	-4.085472	0.13	50.3	2014-05-31	12:51:54
1838	50.315977	-4.085469	0.21	56.9	2014-05-31	12:51:55
1839	50.315977	-4.085469	0.06	38.5	2014-05-31	12:51:56
1840	50.315977	-4.085469	0.01	215.7	2014-05-31	12:51:57
1841	50.315975	-4.085469	0.14	186.3	2014-05-31	12:51:59
1842	50.315975	-4.085469	0.03	147.4	2014-05-31	12:52:00
1843	50.315974	-4.085469	0.03	106.6	2014-05-31	12:52:01
1844	50.315979	-4.085464	0.59	36.5	2014-05-31	12:52:02
1845	50.315983	-4.085461	0.24	23.7	2014-05-31	12:52:04
1846	50.315983	-4.085461	0.03	120.8	2014-05-31	12:52:05
1847	50.315982	-4.08546	0.07	125	2014-05-31	12:52:06
1848	50.315982	-4.085459	0.04	118	2014-05-31	12:52:08
1849	50.315982	-4.085459	0.04	255.9	2014-05-31	12:52:09
1850	50.315982	-4.08546	0.04	212.6	2014-05-31	12:52:10
1851	50.315981	-4.08546	0.04	219.9	2014-05-31	12:52:11
1852	50.315982	-4.085459	0.05	50.8	2014-05-31	12:52:12
1853	50.315982	-4.085459	0.06	38.5	2014-05-31	12:52:13
1854	50.315982	-4.085458	0.07	48.7	2014-05-31	12:52:14
1855	50.315983	-4.085457	0.12	55.4	2014-05-31	12:52:15
1856	50.315983	-4.085456	0.05	99.4	2014-05-31	12:52:16
1857	50.315983	-4.085455	0.07	125.4	2014-05-31	12:52:17
1858	50.315982	-4.085455	0.04	136.2	2014-05-31	12:52:19
1859	50.315982	-4.085455	0.01	209.6	2014-05-31	12:52:20
1860	50.315982	-4.085454	0.05	65.7	2014-05-31	12:52:21
1861	50.315982	-4.085454	0.04	74.3	2014-05-31	12:52:22
1862	50.315982	-4.085453	0.05	90	2014-05-31	12:52:23
1863	50.315982	-4.085453	0.03	112.5	2014-05-31	12:52:24
1864	50.315984	-4.085448	0.39	61.1	2014-05-31	12:52:25
1865	50.315983	-4.085447	0.04	140.6	2014-05-31	12:52:27
1866	50.315983	-4.085446	0.08	76.3	2014-05-31	12:52:28
1867	50.315984	-4.085444	0.12	76.8	2014-05-31	12:52:29
1868	50.315983	-4.085444	0.03	135.7	2014-05-31	12:52:30
1869	50.315984	-4.085444	0.04	74.3	2014-05-31	12:52:31
1870	50.315984	-4.085443	0.06	48.8	2014-05-31	12:52:32
1871	50.315987	-4.085441	0.39	22.2	2014-05-31	12:52:33
1872	50.315988	-4.085441	0.05	14.5	2014-05-31	12:52:35
1873	50.315988	-4.08544	0.02	63.4	2014-05-31	12:52:36
1874	50.315988	-4.08544	0.04	90	2014-05-31	12:52:37
1875	50.315988	-4.085439	0.06	70.5	2014-05-31	12:52:38
1876	50.315988	-4.085439	0.02	90	2014-05-31	12:52:39
1877	50.315988	-4.085438	0.09	77.2	2014-05-31	12:52:40
1878	50.315988	-4.085436	0.11	94.7	2014-05-31	12:52:41
1879	50.315988	-4.085435	0.1	90	2014-05-31	12:52:42
1880	50.315988	-4.085434	0.08	112	2014-05-31	12:52:43
1881	50.315988	-4.085434	0.02	162.3	2014-05-31	12:52:44
1882	50.315988	-4.085433	0.07	115.9	2014-05-31	12:52:45
1883	50.315987	-4.085432	0.08	124.9	2014-05-31	12:52:46
1884	50.315987	-4.085432	0.03	168.9	2014-05-31	12:52:47
1885	50.315987	-4.085431	0.03	126.4	2014-05-31	12:52:48
1886	50.315987	-4.085431	0.04	118	2014-05-31	12:52:49
1887	50.315986	-4.08543	0.07	115	2014-05-31	12:52:50
1888	50.315987	-4.085429	0.06	70.5	2014-05-31	12:52:51
1889	50.315986	-4.085429	0.01	147.4	2014-05-31	12:52:53
1890	50.315986	-4.085429	0.03	159.2	2014-05-31	12:52:55
1891	50.315985	-4.085429	0.06	173.4	2014-05-31	12:52:56
1892	50.315985	-4.085429	0.03	128.9	2014-05-31	12:52:57
1893	50.315985	-4.085429	0	0	2014-05-31	12:52:58
1894	50.315989	-4.085426	0.44	29.3	2014-05-31	12:52:59
1895	50.315992	-4.085424	0.38	21.9	2014-05-31	12:53:00
1896	50.315992	-4.085423	0.02	122.4	2014-05-31	12:53:02
1897	50.315991	-4.085423	0.12	162.3	2014-05-31	12:53:03
1898	50.315988	-4.085422	0.35	168.3	2014-05-31	12:53:04
1899	50.315987	-4.085421	0.03	120.3	2014-05-31	12:53:06
1900	50.315987	-4.085421	0.01	330.4	2014-05-31	12:53:07
1901	50.315988	-4.08542	0.03	44.1	2014-05-31	12:53:09
1902	50.315988	-4.08542	0.03	71.4	2014-05-31	12:53:10
1903	50.315988	-4.08542	0.03	52.8	2014-05-31	12:53:11
1904	50.315988	-4.085419	0.02	60.6	2014-05-31	12:53:12
1905	50.315988	-4.085418	0.04	90	2014-05-31	12:53:14
1906	50.315988	-4.085418	0.06	120.3	2014-05-31	12:53:15
1907	50.315988	-4.085417	0.05	48	2014-05-31	12:53:17
1908	50.315989	-4.085416	0.07	54.6	2014-05-31	12:53:18
1909	50.315989	-4.085415	0.05	114.3	2014-05-31	12:53:19
1910	50.315989	-4.085414	0.1	74.6	2014-05-31	12:53:20
1911	50.315989	-4.085413	0.09	83.6	2014-05-31	12:53:21
1912	50.315989	-4.085412	0.05	80.6	2014-05-31	12:53:22
1913	50.315989	-4.085411	0.07	64.7	2014-05-31	12:53:23
1914	50.315994	-4.085416	0.58	324.6	2014-05-31	12:53:24
1915	50.315998	-4.085421	0.62	323.2	2014-05-31	12:53:25
1916	50.316004	-4.085428	0.87	321.8	2014-05-31	12:53:26
1917	50.316012	-4.085436	1.01	326	2014-05-31	12:53:27
1918	50.31602	-4.085446	1.15	322.4	2014-05-31	12:53:28
1919	50.316028	-4.085455	1.12	326.2	2014-05-31	12:53:29
1920	50.316038	-4.085462	1.16	333.7	2014-05-31	12:53:30
1921	50.316048	-4.08547	1.27	335.6	2014-05-31	12:53:31
1922	50.316064	-4.085473	1.77	353.2	2014-05-31	12:53:32
1923	50.316086	-4.085468	2.47	7.8	2014-05-31	12:53:33
1924	50.316113	-4.085459	3.1	11.5	2014-05-31	12:53:34
1925	50.316144	-4.085447	3.54	14.4	2014-05-31	12:53:35
1926	50.316177	-4.085433	3.81	14.6	2014-05-31	12:53:36
1927	50.316212	-4.085424	3.99	9.4	2014-05-31	12:53:37
1928	50.316249	-4.085427	4.1	356.9	2014-05-31	12:53:38
1929	50.316283	-4.085445	4.01	341.9	2014-05-31	12:53:39
1930	50.316317	-4.08547	4.16	334.4	2014-05-31	12:53:40
1931	50.316354	-4.085496	4.5	335.6	2014-05-31	12:53:41
1932	50.316385	-4.085515	3.71	338.4	2014-05-31	12:53:42
1933	50.316406	-4.085528	2.48	338.8	2014-05-31	12:53:43
1934	50.316415	-4.085537	1.24	330.2	2014-05-31	12:53:44
1935	50.316417	-4.08554	0.15	307.3	2014-05-31	12:53:46
1936	50.316416	-4.08554	0.09	199.7	2014-05-31	12:53:47
1937	50.316411	-4.085549	0.84	227.1	2014-05-31	12:53:48
1938	50.316404	-4.085557	0.94	215.3	2014-05-31	12:53:49
1939	50.316395	-4.085565	1.22	209.3	2014-05-31	12:53:50
1940	50.316389	-4.085569	0.34	206.6	2014-05-31	12:53:52
1941	50.316383	-4.085573	0.68	200.1	2014-05-31	12:53:53
1942	50.316376	-4.085574	0.79	185.2	2014-05-31	12:53:54
1943	50.316367	-4.085575	1.09	185	2014-05-31	12:53:55
1944	50.316356	-4.085576	1.16	184.1	2014-05-31	12:53:56
1945	50.316346	-4.085576	1.16	179.4	2014-05-31	12:53:57
1946	50.316335	-4.085579	1.21	188.8	2014-05-31	12:53:58
1947	50.316323	-4.08558	1.3	186	2014-05-31	12:53:59
1948	50.316312	-4.085584	1.3	190.1	2014-05-31	12:54:00
1949	50.3163	-4.085585	1.37	183	2014-05-31	12:54:01
1950	50.316288	-4.085585	1.34	181	2014-05-31	12:54:02
1951	50.316276	-4.085586	1.34	182.8	2014-05-31	12:54:03
1952	50.316264	-4.085586	1.25	180.6	2014-05-31	12:54:04
1953	50.316254	-4.085588	1.15	186.6	2014-05-31	12:54:05
1954	50.316243	-4.085589	1.26	183.5	2014-05-31	12:54:06
1955	50.316231	-4.08559	1.33	183.9	2014-05-31	12:54:07
1956	50.31622	-4.08559	1.19	178.6	2014-05-31	12:54:08
1957	50.316209	-4.08559	1.2	181.7	2014-05-31	12:54:09
1958	50.316198	-4.085591	1.29	182.1	2014-05-31	12:54:10
1959	50.316188	-4.085591	1.14	178.5	2014-05-31	12:54:11
1960	50.316179	-4.085589	0.96	174.7	2014-05-31	12:54:12
1961	50.31617	-4.085589	0.96	177.8	2014-05-31	12:54:13
1962	50.316161	-4.085589	1	181.4	2014-05-31	12:54:14
1963	50.316154	-4.085589	0.86	176.8	2014-05-31	12:54:15
1964	50.316144	-4.085589	1.09	180.9	2014-05-31	12:54:16
1965	50.316135	-4.085591	1.04	190.6	2014-05-31	12:54:17
1966	50.316124	-4.085592	1.16	183.6	2014-05-31	12:54:18
1967	50.316113	-4.085592	1.2	178	2014-05-31	12:54:19
1968	50.316105	-4.085592	0.99	179.7	2014-05-31	12:54:20
1969	50.316098	-4.085593	0.78	185.7	2014-05-31	12:54:21
1970	50.316091	-4.085595	0.77	191.1	2014-05-31	12:54:22
1971	50.316083	-4.085598	0.89	192.8	2014-05-31	12:54:23
1972	50.316075	-4.0856	0.88	189.4	2014-05-31	12:54:24
1973	50.316068	-4.085601	0.82	183.7	2014-05-31	12:54:25
1974	50.316062	-4.085602	0.63	191	2014-05-31	12:54:26
1975	50.316057	-4.085604	0.59	195.7	2014-05-31	12:54:27
1976	50.316052	-4.085605	0.58	187.1	2014-05-31	12:54:28
1977	50.316048	-4.085605	0.49	178.6	2014-05-31	12:54:29
1978	50.316045	-4.085601	0.44	141.6	2014-05-31	12:54:30
1979	50.316043	-4.085599	0.25	135.7	2014-05-31	12:54:31
1980	50.316043	-4.085599	0.04	76.2	2014-05-31	12:54:32
1981	50.31604	-4.085598	0.37	177.3	2014-05-31	12:54:33
1982	50.31604	-4.085598	0.04	122.4	2014-05-31	12:54:34
1983	50.316034	-4.085598	0.61	182.8	2014-05-31	12:54:35
1984	50.31603	-4.0856	0.48	196.7	2014-05-31	12:54:36
1985	50.316029	-4.085596	0.17	114.6	2014-05-31	12:54:38
1986	50.31603	-4.085591	0.41	68.6	2014-05-31	12:54:39
1987	50.316029	-4.085592	0.06	221.7	2014-05-31	12:54:41
1988	50.31603	-4.08559	0.19	53.2	2014-05-31	12:54:42
1989	50.31603	-4.085588	0.05	99.4	2014-05-31	12:54:44
1990	50.31603	-4.085588	0.02	325.8	2014-05-31	12:54:45
1991	50.316031	-4.085588	0.05	14.5	2014-05-31	12:54:46
1992	50.316031	-4.085588	0.08	350.8	2014-05-31	12:54:47
1993	50.316031	-4.085588	0.04	76.6	2014-05-31	12:54:48
1994	50.316031	-4.085587	0.07	143	2014-05-31	12:54:49
1995	50.31603	-4.085586	0.04	140.9	2014-05-31	12:54:51
1996	50.31603	-4.085586	0.06	142.8	2014-05-31	12:54:52
1997	50.316034	-4.085581	0.53	38	2014-05-31	12:54:53
1998	50.316037	-4.085576	0.53	43.5	2014-05-31	12:54:54
1999	50.316038	-4.085572	0.14	68.6	2014-05-31	12:54:56
[truncated: 2,279 more rows]
