# Supplementary material for: On the Potential of Surfers to Monitor Environmental Indicators in the Coastal Zone
Source: PLoS One. 2015 Jul 8;10(7):e0127706. doi: 10.1371/journal.pone.0127706 (PMC4496071; doi:10.1371/journal.pone.0127706)
Supplement: S1 Data — Contains 85 GPS tracks (comma separated files) used to estimate surfing performance statistics in the manuscript. (ZIP) [file pone.0127706.s001.zip › S1 Data GPS Tracks/20140605_Wembury.csv]

No	Latitude	Longitude	Speed	Course	Date	Time
1	50.317151	-4.082238	0	0	2014-06-05	08:30:19
2	50.317157	-4.082211	2.03	71.8	2014-06-05	08:30:20
3	50.317162	-4.082193	1.41	67	2014-06-05	08:30:21
4	50.317166	-4.082176	1.31	68.4	2014-06-05	08:30:22
5	50.317172	-4.082159	1.36	62.1	2014-06-05	08:30:23
6	50.317178	-4.082141	1.45	62.4	2014-06-05	08:30:24
7	50.317182	-4.082129	0.91	64	2014-06-05	08:30:25
8	50.317186	-4.082119	0.88	56.5	2014-06-05	08:30:26
9	50.317188	-4.082111	0.62	66.2	2014-06-05	08:30:27
10	50.31719	-4.082104	0.49	67.6	2014-06-05	08:30:28
11	50.317176	-4.082104	1.52	178.2	2014-06-05	08:30:29
12	50.317169	-4.082104	0.78	180.9	2014-06-05	08:30:30
13	50.317166	-4.082101	0.46	151.3	2014-06-05	08:30:31
14	50.317167	-4.082095	0.43	64.2	2014-06-05	08:30:32
15	50.317168	-4.082093	0.18	48.5	2014-06-05	08:30:33
16	50.31717	-4.082095	0.18	322.6	2014-06-05	08:30:34
17	50.317168	-4.0821	0.42	247.7	2014-06-05	08:30:35
18	50.317169	-4.082104	0.31	287.7	2014-06-05	08:30:36
19	50.31717	-4.082104	0.12	12.1	2014-06-05	08:30:37
20	50.317171	-4.082101	0.23	54.7	2014-06-05	08:30:38
21	50.317172	-4.082098	0.24	72.2	2014-06-05	08:30:39
22	50.317173	-4.082095	0.24	69.8	2014-06-05	08:30:40
23	50.317174	-4.082091	0.35	56.2	2014-06-05	08:30:41
24	50.317175	-4.082087	0.29	86.3	2014-06-05	08:30:42
25	50.317174	-4.082085	0.12	118.7	2014-06-05	08:30:43
26	50.317173	-4.082086	0.19	204.7	2014-06-05	08:30:44
27	50.317169	-4.082088	0.4	192.1	2014-06-05	08:30:45
28	50.317164	-4.082092	0.63	207	2014-06-05	08:30:46
29	50.31716	-4.082092	0.42	184.8	2014-06-05	08:30:47
30	50.31716	-4.082093	0.1	221.2	2014-06-05	08:30:48
31	50.317157	-4.082093	0.28	183.6	2014-06-05	08:30:49
32	50.317156	-4.082093	0.12	166.5	2014-06-05	08:30:50
33	50.317155	-4.082094	0.11	232.2	2014-06-05	08:30:51
34	50.317155	-4.082095	0.09	252.7	2014-06-05	08:30:52
35	50.317155	-4.082096	0.04	256.3	2014-06-05	08:30:53
36	50.317155	-4.082097	0.09	251.6	2014-06-05	08:30:54
37	50.317155	-4.082099	0.12	270	2014-06-05	08:30:55
38	50.317152	-4.082102	0.36	215	2014-06-05	08:30:56
39	50.317146	-4.082106	0.76	205	2014-06-05	08:30:57
40	50.317141	-4.082107	0.56	187.3	2014-06-05	08:30:58
41	50.317138	-4.082107	0.34	175.9	2014-06-05	08:30:59
42	50.317136	-4.082108	0.19	206.5	2014-06-05	08:31:00
43	50.317135	-4.082109	0.16	217.8	2014-06-05	08:31:01
44	50.317132	-4.082112	0.4	201.8	2014-06-05	08:31:02
45	50.317098	-4.082307	14.39	254.7	2014-06-05	08:31:03
46	50.317058	-4.082443	10.6	245.6	2014-06-05	08:31:04
47	50.317039	-4.082543	7.47	253.1	2014-06-05	08:31:05
48	50.317035	-4.082594	3.64	263.2	2014-06-05	08:31:06
49	50.31705	-4.082656	4.75	290.5	2014-06-05	08:31:07
50	50.317058	-4.082694	2.79	288.1	2014-06-05	08:31:08
51	50.317063	-4.082728	2.52	284.6	2014-06-05	08:31:09
52	50.317067	-4.082751	1.66	283.6	2014-06-05	08:31:10
53	50.317066	-4.082762	0.79	264.6	2014-06-05	08:31:11
54	50.317067	-4.082767	0.37	275.7	2014-06-05	08:31:12
55	50.317066	-4.082773	0.42	263.6	2014-06-05	08:31:13
56	50.317066	-4.082776	0.21	277.9	2014-06-05	08:31:14
57	50.317068	-4.08278	0.33	293.6	2014-06-05	08:31:15
58	50.317071	-4.082784	0.44	322.8	2014-06-05	08:31:16
59	50.317076	-4.082787	0.66	339.9	2014-06-05	08:31:17
60	50.317081	-4.082789	0.54	342	2014-06-05	08:31:18
61	50.317084	-4.082793	0.44	328.1	2014-06-05	08:31:19
62	50.317087	-4.082796	0.38	321.4	2014-06-05	08:31:20
63	50.317089	-4.0828	0.36	313.8	2014-06-05	08:31:21
64	50.317092	-4.082803	0.37	314.9	2014-06-05	08:31:22
65	50.317093	-4.082805	0.26	326.4	2014-06-05	08:31:23
66	50.317095	-4.082807	0.17	329.2	2014-06-05	08:31:24
67	50.317095	-4.082808	0.13	295	2014-06-05	08:31:25
68	50.317096	-4.08281	0.15	300.8	2014-06-05	08:31:26
69	50.317096	-4.082813	0.19	281.6	2014-06-05	08:31:27
70	50.317096	-4.082815	0.2	272.5	2014-06-05	08:31:28
71	50.317097	-4.082818	0.2	283.8	2014-06-05	08:31:29
72	50.317098	-4.08282	0.13	309.8	2014-06-05	08:31:30
73	50.317099	-4.08282	0.15	344.6	2014-06-05	08:31:31
74	50.3171	-4.082821	0.09	336.5	2014-06-05	08:31:32
75	50.317098	-4.082819	0.25	151.9	2014-06-05	08:31:33
76	50.317096	-4.082817	0.21	148.8	2014-06-05	08:31:34
77	50.317096	-4.082817	0.05	0	2014-06-05	08:31:35
78	50.317098	-4.082818	0.17	348.1	2014-06-05	08:31:36
79	50.317098	-4.082819	0.11	289.9	2014-06-05	08:31:37
80	50.317098	-4.08282	0.03	223.2	2014-06-05	08:31:38
81	50.317099	-4.08282	0.1	330.6	2014-06-05	08:31:39
82	50.3171	-4.082821	0.12	327.4	2014-06-05	08:31:40
83	50.317099	-4.082822	0.06	197.7	2014-06-05	08:31:41
84	50.317099	-4.08282	0.08	109.8	2014-06-05	08:31:42
85	50.317099	-4.08282	0.06	109.5	2014-06-05	08:31:43
86	50.317098	-4.08282	0.1	194.5	2014-06-05	08:31:44
87	50.317098	-4.082819	0.05	100.6	2014-06-05	08:31:45
88	50.317098	-4.082819	0.04	41	2014-06-05	08:31:46
89	50.317099	-4.08282	0.08	313	2014-06-05	08:31:47
90	50.317099	-4.08282	0.01	270	2014-06-05	08:31:48
91	50.317098	-4.08282	0.06	167.8	2014-06-05	08:31:49
92	50.317097	-4.082819	0.11	161.1	2014-06-05	08:31:50
93	50.317096	-4.082821	0.15	220.6	2014-06-05	08:31:51
94	50.317096	-4.082822	0.14	238	2014-06-05	08:31:52
95	50.317095	-4.082825	0.24	241.6	2014-06-05	08:31:53
96	50.317094	-4.082828	0.23	245.9	2014-06-05	08:31:54
97	50.317092	-4.082831	0.26	234.4	2014-06-05	08:31:55
98	50.317092	-4.082832	0.14	221.2	2014-06-05	08:31:56
99	50.317091	-4.082832	0.08	162	2014-06-05	08:31:57
100	50.31709	-4.082832	0.05	165.5	2014-06-05	08:31:58
101	50.31709	-4.082833	0.08	234.7	2014-06-05	08:31:59
102	50.317089	-4.082833	0.08	197.5	2014-06-05	08:32:00
103	50.317089	-4.082834	0.08	224.1	2014-06-05	08:32:01
104	50.317089	-4.082834	0.03	212.6	2014-06-05	08:32:02
105	50.317088	-4.082834	0.04	196.7	2014-06-05	08:32:03
106	50.317089	-4.082834	0.07	45.5	2014-06-05	08:32:04
107	50.317088	-4.082834	0.08	198	2014-06-05	08:32:05
108	50.317088	-4.082834	0.04	351.5	2014-06-05	08:32:06
109	50.317089	-4.082834	0.1	350.2	2014-06-05	08:32:07
110	50.317089	-4.082833	0.12	90	2014-06-05	08:32:08
111	50.31709	-4.082833	0.03	336.5	2014-06-05	08:32:09
112	50.31709	-4.082832	0.03	73.4	2014-06-05	08:32:10
113	50.317089	-4.082831	0.11	108.9	2014-06-05	08:32:11
114	50.317089	-4.082829	0.11	85.3	2014-06-05	08:32:12
115	50.317091	-4.08283	0.16	336.3	2014-06-05	08:32:13
116	50.317093	-4.082833	0.34	326.6	2014-06-05	08:32:14
117	50.317094	-4.082833	0.11	340.9	2014-06-05	08:32:15
118	50.317096	-4.082835	0.2	328.8	2014-06-05	08:32:16
119	50.317096	-4.082835	0.09	352.6	2014-06-05	08:32:17
120	50.317096	-4.082835	0.02	90	2014-06-05	08:32:18
121	50.317097	-4.082834	0.05	26.6	2014-06-05	08:32:19
122	50.317097	-4.082834	0.03	90	2014-06-05	08:32:20
123	50.317097	-4.082834	0.03	300.8	2014-06-05	08:32:21
124	50.317097	-4.082835	0.05	270	2014-06-05	08:32:22
125	50.317097	-4.082836	0.04	243.8	2014-06-05	08:32:23
126	50.317097	-4.082836	0.04	270	2014-06-05	08:32:24
127	50.317097	-4.082837	0.03	247.5	2014-06-05	08:32:25
128	50.317097	-4.082837	0.03	293.1	2014-06-05	08:32:26
129	50.317097	-4.082837	0.04	313	2014-06-05	08:32:27
130	50.317099	-4.082837	0.25	6.8	2014-06-05	08:32:28
131	50.317101	-4.082837	0.14	345.5	2014-06-05	08:32:29
132	50.317102	-4.082838	0.14	355.3	2014-06-05	08:32:30
133	50.317103	-4.082838	0.08	355.2	2014-06-05	08:32:31
134	50.317103	-4.082838	0.05	0	2014-06-05	08:32:32
135	50.317103	-4.082837	0.03	51.9	2014-06-05	08:32:33
136	50.317103	-4.082838	0.06	297.3	2014-06-05	08:32:34
137	50.317104	-4.082838	0.01	330.4	2014-06-05	08:32:35
138	50.317104	-4.082838	0.03	316.8	2014-06-05	08:32:36
139	50.317104	-4.082838	0.01	270	2014-06-05	08:32:37
140	50.317104	-4.082838	0.02	90	2014-06-05	08:32:38
141	50.317104	-4.082838	0.01	270	2014-06-05	08:32:39
142	50.317104	-4.082838	0.01	324.3	2014-06-05	08:32:40
143	50.317104	-4.082839	0.01	270	2014-06-05	08:32:41
144	50.317104	-4.082838	0.04	57.6	2014-06-05	08:32:42
145	50.317104	-4.082838	0.02	180	2014-06-05	08:32:43
146	50.317104	-4.082838	0.03	90	2014-06-05	08:32:44
147	50.317109	-4.082831	0.78	40.7	2014-06-05	08:32:45
148	50.317111	-4.082825	0.22	64.9	2014-06-05	08:32:47
149	50.317109	-4.082825	0.21	173.5	2014-06-05	08:32:48
150	50.317107	-4.082828	0.28	235	2014-06-05	08:32:49
151	50.317107	-4.08283	0.18	251.8	2014-06-05	08:32:50
152	50.317106	-4.082834	0.25	257.2	2014-06-05	08:32:51
153	50.317106	-4.082831	0.23	116.8	2014-06-05	08:32:52
154	50.317101	-4.082835	0.53	210.9	2014-06-05	08:32:53
155	50.3171	-4.082837	0.13	215	2014-06-05	08:32:55
156	50.3171	-4.082836	0.08	62.9	2014-06-05	08:32:56
157	50.317098	-4.08284	0.37	237.7	2014-06-05	08:32:57
158	50.317095	-4.082847	0.61	235.7	2014-06-05	08:32:58
159	50.317091	-4.082855	0.37	230.6	2014-06-05	08:33:00
160	50.317099	-4.082855	0.9	0.4	2014-06-05	08:33:01
161	50.317104	-4.082854	0.56	8.6	2014-06-05	08:33:02
162	50.317106	-4.082847	0.26	63.7	2014-06-05	08:33:04
163	50.317107	-4.082847	0.1	10.8	2014-06-05	08:33:05
164	50.317106	-4.08285	0.2	253.8	2014-06-05	08:33:06
165	50.317106	-4.08285	0.05	165.5	2014-06-05	08:33:07
166	50.317105	-4.082849	0.15	161.2	2014-06-05	08:33:08
167	50.317104	-4.082847	0.15	136	2014-06-05	08:33:09
168	50.317103	-4.082848	0.05	259.4	2014-06-05	08:33:10
169	50.317102	-4.082848	0.1	185.2	2014-06-05	08:33:12
170	50.31711	-4.082858	1.16	326.2	2014-06-05	08:33:13
171	50.317121	-4.082869	1.43	327	2014-06-05	08:33:14
172	50.317132	-4.082884	1.61	317.5	2014-06-05	08:33:15
173	50.317141	-4.0829	1.49	311.2	2014-06-05	08:33:16
174	50.31715	-4.082915	1.51	312	2014-06-05	08:33:17
175	50.317159	-4.082932	1.59	312.8	2014-06-05	08:33:18
176	50.317169	-4.082945	1.41	317.8	2014-06-05	08:33:19
177	50.317179	-4.082958	1.42	320.9	2014-06-05	08:33:20
178	50.317188	-4.082971	1.46	317.7	2014-06-05	08:33:21
179	50.317198	-4.082987	1.49	313.4	2014-06-05	08:33:22
180	50.317207	-4.083003	1.54	312.5	2014-06-05	08:33:23
181	50.317217	-4.083018	1.6	317.3	2014-06-05	08:33:24
182	50.317229	-4.083032	1.6	321.7	2014-06-05	08:33:25
183	50.317241	-4.083047	1.69	321	2014-06-05	08:33:26
184	50.317253	-4.083062	1.78	323.4	2014-06-05	08:33:27
185	50.317265	-4.083076	1.65	322.7	2014-06-05	08:33:28
186	50.317276	-4.083091	1.64	317.9	2014-06-05	08:33:29
187	50.317287	-4.083106	1.64	319.7	2014-06-05	08:33:30
188	50.317299	-4.08312	1.66	323.3	2014-06-05	08:33:31
189	50.317312	-4.083132	1.69	330	2014-06-05	08:33:32
190	50.317326	-4.083142	1.61	334.4	2014-06-05	08:33:33
191	50.317339	-4.083154	1.67	330.2	2014-06-05	08:33:34
192	50.317351	-4.083167	1.71	325.3	2014-06-05	08:33:35
193	50.317363	-4.083182	1.69	321.3	2014-06-05	08:33:36
194	50.317375	-4.083198	1.71	319.3	2014-06-05	08:33:37
195	50.317385	-4.083212	1.52	318.5	2014-06-05	08:33:38
196	50.317395	-4.083225	1.45	320.7	2014-06-05	08:33:39
197	50.317406	-4.083237	1.53	326.3	2014-06-05	08:33:40
198	50.317418	-4.083248	1.56	328.9	2014-06-05	08:33:41
199	50.317431	-4.083259	1.57	330.4	2014-06-05	08:33:42
200	50.317443	-4.083271	1.62	328.3	2014-06-05	08:33:43
201	50.317456	-4.083286	1.77	323.2	2014-06-05	08:33:44
202	50.317468	-4.0833	1.69	323	2014-06-05	08:33:45
203	50.31748	-4.083318	1.82	316.6	2014-06-05	08:33:46
204	50.317487	-4.083334	1.45	305.4	2014-06-05	08:33:47
205	50.317491	-4.08335	1.16	289.4	2014-06-05	08:33:48
206	50.317498	-4.083363	1.26	310.2	2014-06-05	08:33:49
207	50.317509	-4.083374	1.48	329	2014-06-05	08:33:50
208	50.317524	-4.083384	1.78	337.8	2014-06-05	08:33:51
209	50.31754	-4.083391	1.84	344	2014-06-05	08:33:52
210	50.317556	-4.083391	1.76	359.8	2014-06-05	08:33:53
211	50.317573	-4.083392	1.89	358	2014-06-05	08:33:54
212	50.31759	-4.083394	1.85	353.9	2014-06-05	08:33:55
213	50.317606	-4.083401	1.88	346.3	2014-06-05	08:33:56
214	50.31762	-4.083409	1.62	338	2014-06-05	08:33:57
215	50.317627	-4.083423	1.3	313.1	2014-06-05	08:33:58
216	50.317633	-4.083439	1.32	300.2	2014-06-05	08:33:59
217	50.31764	-4.083455	1.38	301.5	2014-06-05	08:34:00
218	50.317647	-4.08347	1.29	305.9	2014-06-05	08:34:01
219	50.317651	-4.083487	1.34	291.7	2014-06-05	08:34:02
220	50.317652	-4.083506	1.3	274.5	2014-06-05	08:34:03
221	50.317653	-4.083524	1.28	273.7	2014-06-05	08:34:04
222	50.317652	-4.083539	1.1	267.1	2014-06-05	08:34:05
223	50.317652	-4.083557	1.29	266.7	2014-06-05	08:34:06
224	50.31765	-4.083579	1.54	263	2014-06-05	08:34:07
225	50.31765	-4.083615	2.56	269.6	2014-06-05	08:34:08
226	50.317651	-4.083654	2.79	273.4	2014-06-05	08:34:09
227	50.317651	-4.083685	2.21	269	2014-06-05	08:34:10
228	50.317652	-4.083719	2.4	272.7	2014-06-05	08:34:11
229	50.317655	-4.083751	2.3	277.5	2014-06-05	08:34:12
230	50.317656	-4.083782	2.2	273.6	2014-06-05	08:34:13
231	50.317654	-4.08381	2.03	265.3	2014-06-05	08:34:14
232	50.31765	-4.083836	1.94	254.9	2014-06-05	08:34:15
233	50.317646	-4.083857	1.54	254.1	2014-06-05	08:34:16
234	50.317642	-4.083878	1.54	251.2	2014-06-05	08:34:17
235	50.317638	-4.0839	1.63	255.4	2014-06-05	08:34:18
236	50.317634	-4.08392	1.52	251.8	2014-06-05	08:34:19
237	50.31763	-4.083943	1.66	255.4	2014-06-05	08:34:20
238	50.317625	-4.08396	1.39	244.9	2014-06-05	08:34:21
239	50.317618	-4.083976	1.32	238	2014-06-05	08:34:22
240	50.317614	-4.083995	1.43	248.6	2014-06-05	08:34:23
241	50.317612	-4.084016	1.49	262.1	2014-06-05	08:34:24
242	50.31761	-4.084038	1.57	260.7	2014-06-05	08:34:25
243	50.317606	-4.084057	1.44	255.4	2014-06-05	08:34:26
244	50.317603	-4.084076	1.41	255.1	2014-06-05	08:34:27
245	50.317599	-4.084092	1.24	246.5	2014-06-05	08:34:28
246	50.317595	-4.084112	1.45	254.3	2014-06-05	08:34:29
247	50.317592	-4.084134	1.57	257.6	2014-06-05	08:34:30
248	50.317588	-4.084152	1.42	249.3	2014-06-05	08:34:31
249	50.317583	-4.084169	1.32	246.6	2014-06-05	08:34:32
250	50.317578	-4.084183	1.12	239.5	2014-06-05	08:34:33
251	50.317574	-4.0842	1.32	249.7	2014-06-05	08:34:34
252	50.317571	-4.084225	1.75	260.2	2014-06-05	08:34:35
253	50.31757	-4.08425	1.8	266.4	2014-06-05	08:34:36
254	50.31757	-4.084276	1.87	269.4	2014-06-05	08:34:37
255	50.317571	-4.084301	1.78	273.3	2014-06-05	08:34:38
256	50.317572	-4.084325	1.7	273.8	2014-06-05	08:34:39
257	50.317572	-4.084347	1.61	273	2014-06-05	08:34:40
258	50.317574	-4.084367	1.39	275	2014-06-05	08:34:41
259	50.317576	-4.084383	1.19	281.7	2014-06-05	08:34:42
260	50.317582	-4.08441	2.04	290.6	2014-06-05	08:34:43
261	50.317588	-4.084439	1.1	288.3	2014-06-05	08:34:45
262	50.31759	-4.084452	0.91	280	2014-06-05	08:34:46
263	50.31759	-4.084458	0.41	276.6	2014-06-05	08:34:47
264	50.317591	-4.084462	0.32	296.1	2014-06-05	08:34:48
265	50.317592	-4.084466	0.33	273.3	2014-06-05	08:34:49
266	50.317592	-4.084471	0.37	284.5	2014-06-05	08:34:50
267	50.317594	-4.084476	0.33	291.7	2014-06-05	08:34:51
268	50.317594	-4.084478	0.17	276.3	2014-06-05	08:34:52
269	50.317593	-4.08448	0.16	256.7	2014-06-05	08:34:53
270	50.317593	-4.08448	0.02	161.3	2014-06-05	08:34:54
271	50.317593	-4.08448	0.04	197.7	2014-06-05	08:34:55
272	50.317588	-4.084483	0.26	201.1	2014-06-05	08:34:57
273	50.317588	-4.08449	0.47	260.8	2014-06-05	08:34:58
274	50.317586	-4.084501	0.85	259.3	2014-06-05	08:34:59
275	50.317587	-4.084518	1.2	271.7	2014-06-05	08:35:00
276	50.317586	-4.084537	1.35	264.8	2014-06-05	08:35:01
277	50.317583	-4.084553	1.15	253	2014-06-05	08:35:02
278	50.317581	-4.084567	1.05	259.8	2014-06-05	08:35:03
279	50.317579	-4.084586	1.34	262	2014-06-05	08:35:04
280	50.317576	-4.084605	1.42	255.1	2014-06-05	08:35:05
281	50.317571	-4.084622	1.31	246.4	2014-06-05	08:35:06
282	50.317567	-4.084636	1.09	246.3	2014-06-05	08:35:07
283	50.317563	-4.084649	1.03	242	2014-06-05	08:35:08
284	50.317556	-4.08466	1.1	226.6	2014-06-05	08:35:09
285	50.317549	-4.08467	1.08	219.2	2014-06-05	08:35:10
286	50.317542	-4.084679	0.97	223.3	2014-06-05	08:35:11
287	50.317539	-4.084687	0.72	235.4	2014-06-05	08:35:12
288	50.317535	-4.084694	0.61	226.4	2014-06-05	08:35:13
289	50.317529	-4.084703	0.46	224.8	2014-06-05	08:35:15
290	50.317527	-4.08471	0.53	246.3	2014-06-05	08:35:16
291	50.317525	-4.084723	0.98	259.6	2014-06-05	08:35:17
292	50.317527	-4.08474	0.62	280.5	2014-06-05	08:35:19
293	50.317524	-4.084749	0.68	241.3	2014-06-05	08:35:20
294	50.317523	-4.084757	0.65	252.5	2014-06-05	08:35:21
295	50.317523	-4.084763	0.42	272.4	2014-06-05	08:35:22
296	50.317523	-4.084767	0.29	270	2014-06-05	08:35:23
297	50.317523	-4.084772	0.35	277.6	2014-06-05	08:35:24
298	50.317522	-4.084777	0.36	243.9	2014-06-05	08:35:25
299	50.317515	-4.084791	1.29	233.7	2014-06-05	08:35:26
300	50.317506	-4.084809	1.61	232	2014-06-05	08:35:27
301	50.317497	-4.084823	1.45	223.5	2014-06-05	08:35:28
302	50.317488	-4.084832	1.16	212.8	2014-06-05	08:35:29
303	50.317479	-4.08484	1.14	209.8	2014-06-05	08:35:30
304	50.317471	-4.084845	0.99	202.3	2014-06-05	08:35:31
305	50.317462	-4.084849	1.06	192.3	2014-06-05	08:35:32
306	50.317452	-4.084852	1.08	193.4	2014-06-05	08:35:33
307	50.317442	-4.084854	1.1	187.2	2014-06-05	08:35:34
308	50.31743	-4.084858	1.38	192.5	2014-06-05	08:35:35
309	50.317419	-4.084861	1.22	190.7	2014-06-05	08:35:36
310	50.317409	-4.084864	1.13	189.7	2014-06-05	08:35:37
311	50.317398	-4.08487	1.31	199.1	2014-06-05	08:35:38
312	50.317387	-4.084876	1.33	198.8	2014-06-05	08:35:39
313	50.317376	-4.08488	1.23	193.2	2014-06-05	08:35:40
314	50.317368	-4.084881	0.95	183.6	2014-06-05	08:35:41
315	50.317361	-4.084883	0.81	188.9	2014-06-05	08:35:42
316	50.317352	-4.084885	0.98	188	2014-06-05	08:35:43
317	50.317344	-4.084887	0.92	189.7	2014-06-05	08:35:44
318	50.317334	-4.08489	1.07	193.9	2014-06-05	08:35:45
319	50.317326	-4.084895	1.02	200.1	2014-06-05	08:35:46
320	50.317316	-4.0849	1.1	195.8	2014-06-05	08:35:47
321	50.317306	-4.084904	1.23	193.5	2014-06-05	08:35:48
322	50.317295	-4.084908	1.24	194.2	2014-06-05	08:35:49
323	50.317284	-4.084912	1.27	192.5	2014-06-05	08:35:50
324	50.317271	-4.084913	1.37	182.7	2014-06-05	08:35:51
325	50.31726	-4.084914	1.27	182.9	2014-06-05	08:35:52
326	50.317252	-4.084915	0.85	187.7	2014-06-05	08:35:53
327	50.317247	-4.084913	0.66	169.5	2014-06-05	08:35:54
328	50.31724	-4.084913	0.71	175.7	2014-06-05	08:35:55
329	50.317232	-4.084912	0.96	176.1	2014-06-05	08:35:56
330	50.317224	-4.084909	0.84	166.9	2014-06-05	08:35:57
331	50.317219	-4.084904	0.67	146.2	2014-06-05	08:35:58
332	50.317212	-4.084899	0.83	155.4	2014-06-05	08:35:59
333	50.317203	-4.084897	1	173.1	2014-06-05	08:36:00
334	50.317193	-4.084899	1.11	184.6	2014-06-05	08:36:01
335	50.317184	-4.084898	1.06	179.3	2014-06-05	08:36:02
336	50.317177	-4.084895	0.87	162.5	2014-06-05	08:36:03
337	50.317169	-4.084889	0.89	154.2	2014-06-05	08:36:04
338	50.317163	-4.084883	0.85	146.8	2014-06-05	08:36:05
339	50.317157	-4.084877	0.78	148.6	2014-06-05	08:36:06
340	50.317149	-4.084874	0.93	168.2	2014-06-05	08:36:07
341	50.31714	-4.084871	0.97	165	2014-06-05	08:36:08
342	50.317134	-4.084866	0.84	153.3	2014-06-05	08:36:09
343	50.317127	-4.084861	0.76	155.4	2014-06-05	08:36:10
344	50.317119	-4.08486	0.98	176.2	2014-06-05	08:36:11
345	50.317117	-4.084856	0.36	128.6	2014-06-05	08:36:12
346	50.317119	-4.08485	0.53	61.6	2014-06-05	08:36:13
347	50.31712	-4.08485	0.08	4.1	2014-06-05	08:36:15
348	50.31712	-4.084855	0.21	270	2014-06-05	08:36:17
349	50.31712	-4.084857	0.08	243	2014-06-05	08:36:19
350	50.317121	-4.084858	0.1	345.5	2014-06-05	08:36:20
351	50.317126	-4.084853	0.68	29.1	2014-06-05	08:36:21
352	50.317128	-4.084851	0.13	26.9	2014-06-05	08:36:23
353	50.317128	-4.084852	0.03	213.6	2014-06-05	08:36:24
354	50.317128	-4.084852	0.01	209.6	2014-06-05	08:36:25
355	50.317127	-4.084851	0.04	96.1	2014-06-05	08:36:27
356	50.317127	-4.08485	0.04	147.4	2014-06-05	08:36:29
357	50.317127	-4.08485	0.05	321.7	2014-06-05	08:36:30
358	50.317126	-4.084849	0.07	137.1	2014-06-05	08:36:32
359	50.317126	-4.084849	0.01	35.7	2014-06-05	08:36:33
360	50.317127	-4.084849	0.11	16.3	2014-06-05	08:36:34
361	50.317127	-4.084848	0.02	147.4	2014-06-05	08:36:36
362	50.317128	-4.084848	0.07	19.7	2014-06-05	08:36:37
363	50.317128	-4.084847	0.09	29.3	2014-06-05	08:36:38
364	50.317129	-4.084847	0.05	51.9	2014-06-05	08:36:39
365	50.317129	-4.084846	0.04	39.4	2014-06-05	08:36:41
366	50.31713	-4.084846	0.06	32.6	2014-06-05	08:36:42
367	50.31713	-4.084845	0.03	44.9	2014-06-05	08:36:43
368	50.31713	-4.084845	0.07	10.4	2014-06-05	08:36:44
369	50.317133	-4.084841	0.23	45.1	2014-06-05	08:36:46
370	50.317134	-4.084841	0.07	9.8	2014-06-05	08:36:47
371	50.317134	-4.08484	0.04	41	2014-06-05	08:36:48
372	50.317138	-4.084835	0.56	40.2	2014-06-05	08:36:49
373	50.317142	-4.08483	0.27	39.6	2014-06-05	08:36:51
374	50.317143	-4.084829	0.16	41.8	2014-06-05	08:36:52
375	50.317148	-4.084823	0.69	35.9	2014-06-05	08:36:53
376	50.317152	-4.084818	0.58	39.4	2014-06-05	08:36:54
377	50.317152	-4.084817	0.04	117.6	2014-06-05	08:36:55
378	50.317153	-4.084816	0.07	36.5	2014-06-05	08:36:57
379	50.317153	-4.084815	0.08	83.9	2014-06-05	08:36:58
380	50.317153	-4.084815	0.05	52.5	2014-06-05	08:36:59
381	50.317153	-4.084813	0.05	100	2014-06-05	08:37:01
382	50.317156	-4.084809	0.24	40.2	2014-06-05	08:37:03
383	50.317157	-4.084808	0.07	32.6	2014-06-05	08:37:04
384	50.317158	-4.084807	0.11	24.9	2014-06-05	08:37:05
385	50.317158	-4.084809	0.05	264.3	2014-06-05	08:37:07
386	50.317164	-4.084805	0.36	22.2	2014-06-05	08:37:09
387	50.317167	-4.084809	0.5	320.5	2014-06-05	08:37:10
388	50.317172	-4.084804	0.67	33.8	2014-06-05	08:37:11
389	50.317183	-4.084794	1.46	29.4	2014-06-05	08:37:12
390	50.317204	-4.084777	2.56	27.4	2014-06-05	08:37:13
391	50.317233	-4.084759	3.45	21.8	2014-06-05	08:37:14
392	50.317267	-4.084742	4	17.7	2014-06-05	08:37:15
393	50.317302	-4.08473	3.99	12.3	2014-06-05	08:37:16
394	50.317333	-4.084721	3.48	11	2014-06-05	08:37:17
395	50.317361	-4.084713	3.16	10	2014-06-05	08:37:18
396	50.317388	-4.084708	3.1	6.5	2014-06-05	08:37:19
397	50.317413	-4.084708	2.72	0	2014-06-05	08:37:20
398	50.317428	-4.084714	1.8	345.8	2014-06-05	08:37:21
399	50.317437	-4.084718	0.97	344.6	2014-06-05	08:37:22
400	50.317441	-4.084723	0.6	327.5	2014-06-05	08:37:23
401	50.317443	-4.084734	0.81	287.4	2014-06-05	08:37:24
402	50.317445	-4.084745	0.83	279	2014-06-05	08:37:25
403	50.317442	-4.084759	0.99	256.4	2014-06-05	08:37:26
404	50.317438	-4.084775	1.28	246.7	2014-06-05	08:37:27
405	50.317431	-4.08479	1.28	233.9	2014-06-05	08:37:28
406	50.317423	-4.084801	1.2	222.2	2014-06-05	08:37:29
407	50.317413	-4.084811	1.3	212.3	2014-06-05	08:37:30
408	50.317402	-4.084818	1.36	202.4	2014-06-05	08:37:31
409	50.31739	-4.084825	1.41	201.7	2014-06-05	08:37:32
410	50.317379	-4.08483	1.29	195.6	2014-06-05	08:37:33
411	50.317368	-4.084833	1.21	190.8	2014-06-05	08:37:34
412	50.317359	-4.084837	1.09	192	2014-06-05	08:37:35
413	50.317349	-4.084839	1.12	187.3	2014-06-05	08:37:36
414	50.317338	-4.084842	1.22	191.6	2014-06-05	08:37:37
415	50.317328	-4.084847	1.17	198.1	2014-06-05	08:37:38
416	50.317318	-4.084849	1.14	186.3	2014-06-05	08:37:39
417	50.317307	-4.084851	1.21	186.2	2014-06-05	08:37:40
418	50.317297	-4.08485	1.14	176.1	2014-06-05	08:37:41
419	50.317289	-4.084847	0.94	168.4	2014-06-05	08:37:42
420	50.317281	-4.084842	0.91	157.6	2014-06-05	08:37:43
421	50.317273	-4.08484	0.88	169	2014-06-05	08:37:44
422	50.317265	-4.084838	0.96	172.5	2014-06-05	08:37:45
423	50.317256	-4.08484	1.03	187	2014-06-05	08:37:46
424	50.317248	-4.084842	0.88	188.2	2014-06-05	08:37:47
425	50.317243	-4.084838	0.56	154.1	2014-06-05	08:37:48
426	50.317242	-4.084827	0.8	96.7	2014-06-05	08:37:49
427	50.317236	-4.08482	0.87	144.2	2014-06-05	08:37:50
428	50.317225	-4.084817	1.29	170.1	2014-06-05	08:37:51
429	50.31721	-4.084817	1.61	180	2014-06-05	08:37:52
430	50.317195	-4.084821	1.77	190.6	2014-06-05	08:37:53
431	50.31718	-4.084823	1.6	185.5	2014-06-05	08:37:54
432	50.317167	-4.084823	1.53	177.8	2014-06-05	08:37:55
433	50.317152	-4.084823	1.57	181.9	2014-06-05	08:37:56
434	50.317141	-4.084822	1.29	176.3	2014-06-05	08:37:57
435	50.317132	-4.084821	0.97	173.2	2014-06-05	08:37:58
436	50.317127	-4.084817	0.58	155.9	2014-06-05	08:37:59
437	50.317124	-4.084814	0.46	151.2	2014-06-05	08:38:00
438	50.317118	-4.084809	0.77	154.9	2014-06-05	08:38:01
439	50.317109	-4.084805	0.98	159	2014-06-05	08:38:02
440	50.317098	-4.084801	1.24	169.7	2014-06-05	08:38:03
441	50.317087	-4.084798	1.32	168.8	2014-06-05	08:38:04
442	50.317076	-4.084792	1.32	161.3	2014-06-05	08:38:05
443	50.317064	-4.084788	1.28	167.1	2014-06-05	08:38:06
444	50.317057	-4.084787	0.87	176.4	2014-06-05	08:38:07
445	50.317057	-4.084789	0.08	277.2	2014-06-05	08:38:09
446	50.317057	-4.084788	0.06	109.3	2014-06-05	08:38:10
447	50.317056	-4.084788	0.1	150.3	2014-06-05	08:38:11
448	50.31706	-4.084782	0.29	40	2014-06-05	08:38:13
449	50.31706	-4.084781	0.09	56.9	2014-06-05	08:38:14
450	50.31706	-4.084781	0.05	135.9	2014-06-05	08:38:15
451	50.31706	-4.08478	0.06	90	2014-06-05	08:38:16
452	50.317064	-4.084777	0.27	27.8	2014-06-05	08:38:18
453	50.317064	-4.084776	0.04	62	2014-06-05	08:38:19
454	50.317064	-4.084776	0.03	180	2014-06-05	08:38:20
455	50.317063	-4.084784	0.59	260.8	2014-06-05	08:38:21
456	50.317062	-4.08479	0.45	255.7	2014-06-05	08:38:22
457	50.317063	-4.084795	0.34	279.6	2014-06-05	08:38:23
458	50.317066	-4.084801	0.57	314.3	2014-06-05	08:38:24
459	50.317072	-4.084801	0.58	357.6	2014-06-05	08:38:25
460	50.317084	-4.084792	1.51	27	2014-06-05	08:38:26
461	50.317105	-4.084771	2.76	32.4	2014-06-05	08:38:27
462	50.317131	-4.084745	3.44	31.8	2014-06-05	08:38:28
463	50.31716	-4.084724	3.61	24.5	2014-06-05	08:38:29
464	50.317191	-4.084707	3.64	19.4	2014-06-05	08:38:30
465	50.317222	-4.084694	3.55	15.8	2014-06-05	08:38:31
466	50.317251	-4.084684	3.33	11.7	2014-06-05	08:38:32
467	50.317274	-4.08468	2.55	6.8	2014-06-05	08:38:33
468	50.317287	-4.08468	1.46	359	2014-06-05	08:38:34
469	50.317291	-4.084684	0.28	333.2	2014-06-05	08:38:36
470	50.31729	-4.084685	0.1	202.5	2014-06-05	08:38:38
471	50.31729	-4.084687	0.15	299.7	2014-06-05	08:38:39
472	50.317287	-4.08469	0.49	209.6	2014-06-05	08:38:40
473	50.317283	-4.084695	0.5	223.6	2014-06-05	08:38:41
474	50.31728	-4.084699	0.51	216.5	2014-06-05	08:38:42
475	50.317277	-4.084704	0.46	224.5	2014-06-05	08:38:43
476	50.317273	-4.084709	0.52	224.2	2014-06-05	08:38:44
477	50.317272	-4.084711	0.19	225.3	2014-06-05	08:38:45
478	50.317272	-4.08471	0.07	122.4	2014-06-05	08:38:46
479	50.317266	-4.084718	0.88	221.4	2014-06-05	08:38:47
480	50.317259	-4.08473	1.19	227.2	2014-06-05	08:38:48
481	50.31725	-4.084742	1.23	221.9	2014-06-05	08:38:49
482	50.317243	-4.084748	0.9	207.1	2014-06-05	08:38:50
483	50.317238	-4.084749	0.56	188.7	2014-06-05	08:38:51
484	50.317234	-4.084753	0.55	215.2	2014-06-05	08:38:52
485	50.317229	-4.084762	0.84	226.7	2014-06-05	08:38:53
486	50.31722	-4.084773	1.21	218.8	2014-06-05	08:38:54
487	50.317212	-4.084786	1.38	224.9	2014-06-05	08:38:55
488	50.317204	-4.084799	1.23	226	2014-06-05	08:38:56
489	50.3172	-4.084807	0.7	233.2	2014-06-05	08:38:57
490	50.317196	-4.084812	0.6	218.4	2014-06-05	08:38:58
491	50.317188	-4.084821	1.08	214.7	2014-06-05	08:38:59
492	50.317178	-4.084831	1.35	211.5	2014-06-05	08:39:00
493	50.317168	-4.084836	1.19	199.6	2014-06-05	08:39:01
494	50.317159	-4.084842	1.01	202.8	2014-06-05	08:39:02
495	50.317151	-4.084847	0.98	202.2	2014-06-05	08:39:03
496	50.317144	-4.08485	0.8	194.2	2014-06-05	08:39:04
497	50.317138	-4.084853	0.78	200	2014-06-05	08:39:05
498	50.317131	-4.084858	0.85	203	2014-06-05	08:39:06
499	50.317123	-4.084863	0.91	204.3	2014-06-05	08:39:07
500	50.317117	-4.084868	0.72	204.5	2014-06-05	08:39:08
501	50.317112	-4.084872	0.65	205.9	2014-06-05	08:39:09
502	50.317103	-4.084878	1.1	205	2014-06-05	08:39:10
503	50.317095	-4.084887	1.09	213.9	2014-06-05	08:39:11
504	50.317088	-4.084894	0.95	211.9	2014-06-05	08:39:12
505	50.317081	-4.084899	0.84	205.7	2014-06-05	08:39:13
506	50.317073	-4.084905	0.97	205.1	2014-06-05	08:39:14
507	50.317066	-4.08491	0.88	205.7	2014-06-05	08:39:15
508	50.317056	-4.084915	1.16	197.3	2014-06-05	08:39:16
509	50.317047	-4.084919	1.07	194.2	2014-06-05	08:39:17
510	50.317039	-4.08492	0.82	185	2014-06-05	08:39:18
511	50.317039	-4.084917	0.16	102.9	2014-06-05	08:39:19
512	50.317043	-4.084911	0.62	42.8	2014-06-05	08:39:20
513	50.317047	-4.084908	0.51	26.3	2014-06-05	08:39:21
514	50.317046	-4.084907	0.2	148.8	2014-06-05	08:39:22
515	50.317042	-4.084907	0.36	177.2	2014-06-05	08:39:23
516	50.317038	-4.084909	0.53	200.5	2014-06-05	08:39:24
517	50.317038	-4.084915	0.45	268.9	2014-06-05	08:39:25
518	50.317041	-4.084919	0.43	323.4	2014-06-05	08:39:26
519	50.317041	-4.084919	0.02	296.6	2014-06-05	08:39:27
520	50.31705	-4.084916	1.09	12.9	2014-06-05	08:39:28
521	50.317067	-4.084907	1.94	19.2	2014-06-05	08:39:29
522	50.317089	-4.084894	2.6	20.6	2014-06-05	08:39:30
523	50.317116	-4.084883	3.08	14.9	2014-06-05	08:39:31
524	50.317147	-4.084878	3.53	5.6	2014-06-05	08:39:32
525	50.317182	-4.084872	3.93	5.8	2014-06-05	08:39:33
526	50.317217	-4.084862	3.98	10.8	2014-06-05	08:39:34
527	50.317251	-4.084847	3.88	15.7	2014-06-05	08:39:35
528	50.317283	-4.08483	3.78	18.9	2014-06-05	08:39:36
529	50.317311	-4.084815	3.27	18.5	2014-06-05	08:39:37
530	50.317331	-4.084806	2.36	16.9	2014-06-05	08:39:38
531	50.317341	-4.0848	1.15	21.9	2014-06-05	08:39:39
532	50.317344	-4.084795	0.23	42.1	2014-06-05	08:39:41
533	50.317344	-4.084795	0.01	32.6	2014-06-05	08:39:42
534	50.317344	-4.084796	0.06	278.5	2014-06-05	08:39:43
535	50.317344	-4.084798	0.11	296.1	2014-06-05	08:39:44
536	50.317345	-4.084798	0.09	310.4	2014-06-05	08:39:45
537	50.317346	-4.084799	0.12	322.5	2014-06-05	08:39:46
538	50.317346	-4.0848	0.06	327.4	2014-06-05	08:39:47
539	50.317339	-4.084811	1.11	223.2	2014-06-05	08:39:48
540	50.31733	-4.08482	1.17	215.8	2014-06-05	08:39:49
541	50.317319	-4.084831	1.42	213	2014-06-05	08:39:50
542	50.317308	-4.084843	1.55	212	2014-06-05	08:39:51
543	50.317295	-4.084849	1.45	196.7	2014-06-05	08:39:52
544	50.317285	-4.084851	1.16	186.8	2014-06-05	08:39:53
545	50.317276	-4.084849	0.97	174	2014-06-05	08:39:54
546	50.317268	-4.08485	0.94	182.5	2014-06-05	08:39:55
547	50.317258	-4.084854	1.14	194.3	2014-06-05	08:39:56
548	50.317247	-4.084859	1.23	199.6	2014-06-05	08:39:57
549	50.317234	-4.084864	1.5	193.1	2014-06-05	08:39:58
550	50.317222	-4.08487	1.38	197.4	2014-06-05	08:39:59
551	50.317212	-4.084878	1.28	206.7	2014-06-05	08:40:00
552	50.317203	-4.084886	1.17	207.2	2014-06-05	08:40:01
553	50.317197	-4.084888	0.67	191.9	2014-06-05	08:40:02
554	50.317189	-4.08489	0.84	191.9	2014-06-05	08:40:03
555	50.317182	-4.084897	1	208.2	2014-06-05	08:40:04
556	50.317171	-4.084906	1.35	209.6	2014-06-05	08:40:05
557	50.317165	-4.084908	0.69	191.6	2014-06-05	08:40:06
558	50.317167	-4.084903	0.43	53.9	2014-06-05	08:40:07
559	50.317168	-4.084903	0.08	0	2014-06-05	08:40:08
560	50.317167	-4.0849	0.24	122.7	2014-06-05	08:40:09
561	50.317162	-4.0849	0.49	175.7	2014-06-05	08:40:10
562	50.317154	-4.0849	0.93	182.9	2014-06-05	08:40:11
563	50.317145	-4.084904	1.06	192.1	2014-06-05	08:40:12
564	50.317133	-4.084908	1.39	193.1	2014-06-05	08:40:13
565	50.317121	-4.084913	1.35	196.4	2014-06-05	08:40:14
566	50.317108	-4.084916	1.41	188.5	2014-06-05	08:40:15
567	50.317098	-4.084919	1.13	188.4	2014-06-05	08:40:16
568	50.317089	-4.084919	1.03	182.7	2014-06-05	08:40:17
569	50.317079	-4.084921	1.1	186.2	2014-06-05	08:40:18
570	50.31707	-4.084924	1.07	191.3	2014-06-05	08:40:19
571	50.317062	-4.084926	0.94	187.6	2014-06-05	08:40:20
572	50.317055	-4.084926	0.73	181.5	2014-06-05	08:40:21
573	50.317048	-4.084927	0.75	187.3	2014-06-05	08:40:22
574	50.317039	-4.08493	1	190.2	2014-06-05	08:40:23
575	50.31703	-4.084933	1.13	191.5	2014-06-05	08:40:24
576	50.317021	-4.084934	0.98	184.8	2014-06-05	08:40:25
577	50.317012	-4.084934	0.98	180	2014-06-05	08:40:26
578	50.317003	-4.084934	0.97	180.7	2014-06-05	08:40:27
579	50.316994	-4.084934	1.02	179	2014-06-05	08:40:28
580	50.316987	-4.084932	0.79	168.2	2014-06-05	08:40:29
581	50.31698	-4.084932	0.75	183.2	2014-06-05	08:40:30
582	50.316975	-4.084932	0.65	177.4	2014-06-05	08:40:31
583	50.316968	-4.084932	0.7	181	2014-06-05	08:40:32
584	50.31696	-4.084932	0.91	180	2014-06-05	08:40:33
585	50.316951	-4.084937	1.08	197.2	2014-06-05	08:40:34
586	50.31694	-4.084942	1.22	197	2014-06-05	08:40:35
587	50.316933	-4.084947	0.45	205.8	2014-06-05	08:40:37
588	50.316932	-4.084946	0.13	138.4	2014-06-05	08:40:38
589	50.316932	-4.084947	0.08	215.9	2014-06-05	08:40:39
590	50.316935	-4.084949	0.39	330.5	2014-06-05	08:40:40
591	50.316942	-4.084948	0.85	6.5	2014-06-05	08:40:41
592	50.316959	-4.084944	1.87	8.1	2014-06-05	08:40:42
593	50.316985	-4.084937	2.97	9.4	2014-06-05	08:40:43
594	50.317008	-4.084927	2.64	15.5	2014-06-05	08:40:44
595	50.317019	-4.084916	1.46	32.6	2014-06-05	08:40:45
596	50.31702	-4.084911	0.38	74.5	2014-06-05	08:40:46
597	50.31702	-4.084911	0.01	348.5	2014-06-05	08:40:48
598	50.317022	-4.084913	0.09	330.6	2014-06-05	08:40:50
599	50.317018	-4.084921	0.72	240.4	2014-06-05	08:40:51
600	50.317013	-4.08493	0.88	222.1	2014-06-05	08:40:52
601	50.317007	-4.084936	0.81	215	2014-06-05	08:40:53
602	50.317001	-4.08494	0.69	202.2	2014-06-05	08:40:54
603	50.316994	-4.084942	0.78	191	2014-06-05	08:40:55
604	50.316987	-4.084944	0.81	189.7	2014-06-05	08:40:56
605	50.31698	-4.084946	0.72	189.5	2014-06-05	08:40:57
606	50.316974	-4.084946	0.77	181.3	2014-06-05	08:40:58
607	50.316966	-4.084944	0.83	169.3	2014-06-05	08:40:59
608	50.316958	-4.084943	0.9	176.2	2014-06-05	08:41:00
609	50.316951	-4.084941	0.85	171.9	2014-06-05	08:41:01
610	50.316945	-4.084938	0.67	163	2014-06-05	08:41:02
611	50.316939	-4.084936	0.7	165.3	2014-06-05	08:41:03
612	50.31693	-4.084934	0.92	172.2	2014-06-05	08:41:04
613	50.316922	-4.084935	0.96	184.6	2014-06-05	08:41:05
614	50.316914	-4.084939	0.91	195.6	2014-06-05	08:41:06
615	50.316905	-4.084941	1.02	191.1	2014-06-05	08:41:07
616	50.316894	-4.084945	1.21	191.4	2014-06-05	08:41:08
617	50.316889	-4.084942	0.6	159.1	2014-06-05	08:41:09
618	50.316891	-4.084937	0.38	65.4	2014-06-05	08:41:10
619	50.316891	-4.084938	0.04	318.1	2014-06-05	08:41:12
620	50.316891	-4.084938	0.06	203.1	2014-06-05	08:41:13
621	50.316891	-4.084938	0.02	214.2	2014-06-05	08:41:14
622	50.316891	-4.084938	0.06	48.8	2014-06-05	08:41:15
623	50.316891	-4.084937	0.04	76.6	2014-06-05	08:41:16
624	50.316891	-4.084936	0.07	58.4	2014-06-05	08:41:17
625	50.316891	-4.084936	0.01	90	2014-06-05	08:41:18
626	50.316891	-4.084937	0.04	285.7	2014-06-05	08:41:19
627	50.316891	-4.084934	0.1	111.7	2014-06-05	08:41:21
628	50.316895	-4.084928	0.63	42.1	2014-06-05	08:41:22
629	50.316896	-4.084924	0.29	63	2014-06-05	08:41:23
630	50.316896	-4.084925	0.02	270	2014-06-05	08:41:24
631	50.316894	-4.084923	0.31	150.2	2014-06-05	08:41:25
632	50.316894	-4.084919	0.13	83.7	2014-06-05	08:41:27
633	50.316895	-4.084918	0.13	30.2	2014-06-05	08:41:28
634	50.316902	-4.084912	0.89	31.6	2014-06-05	08:41:29
635	50.316905	-4.084906	0.52	48.7	2014-06-05	08:41:30
636	50.316907	-4.084902	0.37	46.8	2014-06-05	08:41:31
637	50.316907	-4.0849	0.14	74.4	2014-06-05	08:41:32
638	50.316908	-4.084901	0.03	337.3	2014-06-05	08:41:33
639	50.316903	-4.084901	0.56	181.8	2014-06-05	08:41:34
640	50.316904	-4.0849	0.06	28.2	2014-06-05	08:41:36
641	50.316906	-4.084901	0.31	339.7	2014-06-05	08:41:37
642	50.31691	-4.0849	0.44	16.6	2014-06-05	08:41:38
643	50.316912	-4.084898	0.2	38.2	2014-06-05	08:41:39
644	50.316911	-4.084898	0.03	162.3	2014-06-05	08:41:41
645	50.316911	-4.084898	0.04	225.9	2014-06-05	08:41:42
646	50.31691	-4.084898	0.04	171.2	2014-06-05	08:41:43
647	50.316911	-4.084898	0.05	20.8	2014-06-05	08:41:44
648	50.316913	-4.084894	0.35	43.5	2014-06-05	08:41:45
649	50.316913	-4.084895	0.01	270	2014-06-05	08:41:46
650	50.316913	-4.084891	0.28	95.7	2014-06-05	08:41:47
651	50.31691	-4.084888	0.4	150.3	2014-06-05	08:41:48
652	50.316908	-4.084887	0.08	164.3	2014-06-05	08:41:50
653	50.316909	-4.084886	0.04	42.4	2014-06-05	08:41:52
654	50.316908	-4.084886	0.07	146.9	2014-06-05	08:41:53
655	50.316909	-4.084886	0.03	22.2	2014-06-05	08:41:54
656	50.316909	-4.084886	0.02	126.4	2014-06-05	08:41:55
657	50.316909	-4.084884	0.11	74.7	2014-06-05	08:41:56
658	50.316909	-4.084883	0.1	84.7	2014-06-05	08:41:57
659	50.316909	-4.084881	0.11	84.9	2014-06-05	08:41:58
660	50.316909	-4.08488	0.06	73.4	2014-06-05	08:41:59
661	50.31691	-4.08488	0.11	18.9	2014-06-05	08:42:00
662	50.31691	-4.084877	0.18	87.2	2014-06-05	08:42:01
663	50.316911	-4.084876	0.07	69.5	2014-06-05	08:42:03
664	50.316917	-4.08487	0.83	30.5	2014-06-05	08:42:04
665	50.316922	-4.084862	0.78	41.8	2014-06-05	08:42:05
666	50.316924	-4.084856	0.52	64.3	2014-06-05	08:42:06
667	50.316922	-4.084854	0.24	156.1	2014-06-05	08:42:07
668	50.316919	-4.084858	0.47	208.3	2014-06-05	08:42:08
669	50.316916	-4.084858	0.17	184	2014-06-05	08:42:10
670	50.316913	-4.084856	0.19	156.7	2014-06-05	08:42:12
671	50.316915	-4.084851	0.42	53.4	2014-06-05	08:42:13
672	50.316915	-4.084847	0.14	93.9	2014-06-05	08:42:15
673	50.316914	-4.084847	0.02	147.4	2014-06-05	08:42:16
674	50.316916	-4.08484	0.52	74.3	2014-06-05	08:42:17
675	50.316917	-4.084832	0.56	77.4	2014-06-05	08:42:18
676	50.316915	-4.084827	0.37	113.7	2014-06-05	08:42:19
677	50.316911	-4.084825	0.5	162	2014-06-05	08:42:20
678	50.316911	-4.084823	0.19	98.6	2014-06-05	08:42:21
679	50.316913	-4.084817	0.24	65.4	2014-06-05	08:42:23
680	50.316917	-4.084817	0.53	356.8	2014-06-05	08:42:24
681	50.316923	-4.084819	0.63	348.5	2014-06-05	08:42:25
682	50.316928	-4.084822	0.58	338.4	2014-06-05	08:42:26
683	50.316935	-4.084822	0.77	0	2014-06-05	08:42:27
684	50.316948	-4.084813	1.6	24.4	2014-06-05	08:42:28
685	50.31697	-4.084794	2.84	27.8	2014-06-05	08:42:29
686	50.317002	-4.084774	3.81	22.1	2014-06-05	08:42:30
687	50.31704	-4.084767	4.27	6.7	2014-06-05	08:42:31
688	50.317077	-4.084766	4.12	0.7	2014-06-05	08:42:32
689	50.317115	-4.084773	4.27	353.8	2014-06-05	08:42:33
690	50.317152	-4.084781	4.12	351.5	2014-06-05	08:42:34
691	50.317188	-4.084783	4.01	358.2	2014-06-05	08:42:35
692	50.317225	-4.084778	4.1	5.1	2014-06-05	08:42:36
693	50.317259	-4.084771	3.87	7.4	2014-06-05	08:42:37
694	50.317289	-4.084762	3.41	11	2014-06-05	08:42:38
695	50.317315	-4.084756	2.87	8.3	2014-06-05	08:42:39
696	50.317331	-4.084754	1.86	4.2	2014-06-05	08:42:40
697	50.31734	-4.084753	1.01	2.7	2014-06-05	08:42:41
698	50.317346	-4.084757	0.68	335.1	2014-06-05	08:42:42
699	50.317347	-4.084762	0.35	291.8	2014-06-05	08:42:43
700	50.317347	-4.084763	0.06	288.5	2014-06-05	08:42:44
701	50.317347	-4.084763	0.02	199.8	2014-06-05	08:42:45
702	50.317347	-4.084763	0.02	228.6	2014-06-05	08:42:46
703	50.317347	-4.084763	0.05	321.7	2014-06-05	08:42:47
704	50.317341	-4.08478	1.36	237.7	2014-06-05	08:42:48
705	50.317333	-4.084796	1.47	230.9	2014-06-05	08:42:49
706	50.317323	-4.084812	1.56	227.5	2014-06-05	08:42:50
707	50.317313	-4.084826	1.53	220.7	2014-06-05	08:42:51
708	50.317305	-4.084835	1.06	220.1	2014-06-05	08:42:52
709	50.317299	-4.084843	0.93	218.2	2014-06-05	08:42:53
710	50.31729	-4.084852	1.13	212.6	2014-06-05	08:42:54
711	50.317282	-4.08486	1.09	212.8	2014-06-05	08:42:55
712	50.317275	-4.084865	0.84	203.7	2014-06-05	08:42:56
713	50.317268	-4.084869	0.83	197.9	2014-06-05	08:42:57
714	50.317259	-4.084875	1.14	202.7	2014-06-05	08:42:58
715	50.317249	-4.084882	1.22	204.2	2014-06-05	08:42:59
716	50.317237	-4.084886	1.34	193.4	2014-06-05	08:43:00
717	50.317225	-4.084891	1.35	192.8	2014-06-05	08:43:01
718	50.317215	-4.084895	1.19	194.4	2014-06-05	08:43:02
719	50.317205	-4.084896	1.07	185.2	2014-06-05	08:43:03
720	50.317195	-4.084896	1.08	180.9	2014-06-05	08:43:04
721	50.317187	-4.084895	0.95	173.5	2014-06-05	08:43:05
722	50.317178	-4.084891	1	164.7	2014-06-05	08:43:06
723	50.317168	-4.084892	1.1	182.2	2014-06-05	08:43:07
724	50.31716	-4.084891	0.89	175	2014-06-05	08:43:08
725	50.317152	-4.084889	0.9	172.4	2014-06-05	08:43:09
726	50.317143	-4.084889	1.03	180.7	2014-06-05	08:43:10
727	50.317134	-4.08489	1.06	182.3	2014-06-05	08:43:11
728	50.317127	-4.084883	0.89	148.4	2014-06-05	08:43:12
729	50.317129	-4.084883	0.28	0	2014-06-05	08:43:13
730	50.317128	-4.084889	0.22	256.8	2014-06-05	08:43:15
731	50.317125	-4.084896	0.64	227.7	2014-06-05	08:43:16
732	50.31712	-4.084899	0.53	203.9	2014-06-05	08:43:17
733	50.317119	-4.084902	0.11	245.2	2014-06-05	08:43:19
734	50.317117	-4.084898	0.35	134	2014-06-05	08:43:20
735	50.317117	-4.084892	0.44	92.5	2014-06-05	08:43:21
736	50.317116	-4.084884	0.56	107.4	2014-06-05	08:43:22
737	50.31711	-4.084882	0.6	163.9	2014-06-05	08:43:23
738	50.317103	-4.084884	0.88	189.3	2014-06-05	08:43:24
739	50.317094	-4.084883	0.94	176	2014-06-05	08:43:25
740	50.317084	-4.084881	1.13	172.7	2014-06-05	08:43:26
741	50.317073	-4.084881	1.27	180.3	2014-06-05	08:43:27
742	50.317063	-4.084882	1.07	182.5	2014-06-05	08:43:28
743	50.317053	-4.084883	1.15	184.5	2014-06-05	08:43:29
744	50.317042	-4.084885	1.15	185.9	2014-06-05	08:43:30
745	50.317031	-4.084889	1.27	192.4	2014-06-05	08:43:31
746	50.317022	-4.084889	1.06	179.4	2014-06-05	08:43:32
747	50.317014	-4.084887	0.88	174.2	2014-06-05	08:43:33
748	50.317009	-4.084883	0.58	149.9	2014-06-05	08:43:34
749	50.317005	-4.084879	0.57	150	2014-06-05	08:43:35
750	50.316997	-4.084876	0.84	164.8	2014-06-05	08:43:36
751	50.316989	-4.084875	0.99	175.2	2014-06-05	08:43:37
752	50.316979	-4.084874	1.11	176.6	2014-06-05	08:43:38
753	50.316969	-4.084873	1.06	176.5	2014-06-05	08:43:39
754	50.316962	-4.084871	0.78	171.7	2014-06-05	08:43:40
755	50.316955	-4.084871	0.85	179.2	2014-06-05	08:43:41
756	50.316946	-4.08487	0.94	173.8	2014-06-05	08:43:42
757	50.316937	-4.084868	1.02	172.3	2014-06-05	08:43:43
758	50.316931	-4.084866	0.72	166.1	2014-06-05	08:43:44
759	50.316925	-4.084864	0.71	170.8	2014-06-05	08:43:45
760	50.316921	-4.084861	0.44	154.1	2014-06-05	08:43:46
761	50.316922	-4.084859	0.07	65.6	2014-06-05	08:43:48
762	50.316922	-4.084858	0.15	67.9	2014-06-05	08:43:49
763	50.316922	-4.084858	0.01	341.3	2014-06-05	08:43:51
764	50.316922	-4.084858	0.05	259.4	2014-06-05	08:43:52
765	50.31692	-4.08486	0.11	205.9	2014-06-05	08:43:54
766	50.316915	-4.084863	0.6	203.4	2014-06-05	08:43:55
767	50.316912	-4.084865	0.41	201.3	2014-06-05	08:43:56
768	50.316913	-4.084865	0.04	0	2014-06-05	08:43:58
769	50.316918	-4.084862	0.6	22.4	2014-06-05	08:43:59
770	50.31692	-4.084858	0.39	40	2014-06-05	08:44:00
771	50.316921	-4.084857	0.08	34.3	2014-06-05	08:44:02
772	50.316926	-4.084856	0.48	10.6	2014-06-05	08:44:03
773	50.316927	-4.084855	0.08	32.8	2014-06-05	08:44:05
774	50.316927	-4.084854	0.04	62	2014-06-05	08:44:06
775	50.316927	-4.084853	0.06	70.5	2014-06-05	08:44:07
776	50.316928	-4.084852	0.15	34.7	2014-06-05	08:44:08
777	50.31693	-4.084847	0.4	63.7	2014-06-05	08:44:09
778	50.316931	-4.084847	0.08	3.8	2014-06-05	08:44:10
779	50.316925	-4.08485	0.63	197.7	2014-06-05	08:44:11
780	50.316921	-4.084853	0.52	203.7	2014-06-05	08:44:12
781	50.316918	-4.084856	0.39	220.1	2014-06-05	08:44:13
782	50.31692	-4.084858	0.25	327.4	2014-06-05	08:44:14
783	50.316928	-4.084855	0.85	16.3	2014-06-05	08:44:15
784	50.316931	-4.084851	0.25	36.1	2014-06-05	08:44:17
785	50.316931	-4.084848	0.1	109.6	2014-06-05	08:44:19
786	50.31693	-4.084847	0.09	123.3	2014-06-05	08:44:20
787	50.316928	-4.084845	0.16	148.3	2014-06-05	08:44:22
788	50.316933	-4.084837	0.77	43.4	2014-06-05	08:44:23
789	50.316935	-4.084831	0.24	61.2	2014-06-05	08:44:25
790	50.31693	-4.084832	0.58	183	2014-06-05	08:44:26
791	50.316926	-4.084837	0.57	224.2	2014-06-05	08:44:27
792	50.316924	-4.084841	0.33	226.8	2014-06-05	08:44:28
793	50.316924	-4.084842	0.06	257.5	2014-06-05	08:44:30
794	50.316926	-4.084838	0.41	45.4	2014-06-05	08:44:31
795	50.316926	-4.084838	0.03	106.6	2014-06-05	08:44:32
796	50.316928	-4.084837	0.19	16.1	2014-06-05	08:44:33
797	50.316933	-4.084834	0.61	22.2	2014-06-05	08:44:34
798	50.316936	-4.084829	0.21	49.1	2014-06-05	08:44:36
799	50.316935	-4.084828	0.07	106.4	2014-06-05	08:44:38
800	50.316936	-4.084819	0.62	79.6	2014-06-05	08:44:39
801	50.316935	-4.084813	0.46	106.5	2014-06-05	08:44:40
802	50.316934	-4.084812	0.05	132.5	2014-06-05	08:44:42
803	50.316934	-4.08481	0.12	118.9	2014-06-05	08:44:43
804	50.316935	-4.084809	0.16	27.1	2014-06-05	08:44:44
805	50.31694	-4.084811	0.58	348.8	2014-06-05	08:44:45
806	50.316948	-4.084813	0.89	352	2014-06-05	08:44:46
807	50.31696	-4.084811	1.28	7	2014-06-05	08:44:47
808	50.316978	-4.084795	2.34	29	2014-06-05	08:44:48
809	50.317008	-4.084776	3.6	21.4	2014-06-05	08:44:49
810	50.317052	-4.084771	4.86	4.2	2014-06-05	08:44:50
811	50.317099	-4.084782	5.32	352	2014-06-05	08:44:51
812	50.317145	-4.084791	5.21	353	2014-06-05	08:44:52
813	50.317192	-4.084794	5.21	357.5	2014-06-05	08:44:53
814	50.317238	-4.084798	5.08	356.7	2014-06-05	08:44:54
815	50.317275	-4.084806	4.2	352.5	2014-06-05	08:44:55
816	50.317302	-4.084817	3.04	344.8	2014-06-05	08:44:56
817	50.317318	-4.084823	1.89	347.1	2014-06-05	08:44:57
818	50.317324	-4.084827	0.73	335.8	2014-06-05	08:44:58
819	50.317326	-4.084835	0.61	285.9	2014-06-05	08:44:59
820	50.317328	-4.084843	0.6	293.7	2014-06-05	08:45:00
821	50.317328	-4.084853	0.69	273.1	2014-06-05	08:45:01
822	50.317323	-4.084859	0.73	220.1	2014-06-05	08:45:02
823	50.317316	-4.084864	0.85	204.4	2014-06-05	08:45:03
824	50.317307	-4.084871	1.1	205	2014-06-05	08:45:04
825	50.317295	-4.084876	1.42	195.9	2014-06-05	08:45:05
826	50.317282	-4.084879	1.44	186.9	2014-06-05	08:45:06
827	50.31727	-4.084878	1.38	176.3	2014-06-05	08:45:07
828	50.317258	-4.084873	1.31	166.3	2014-06-05	08:45:08
829	50.317247	-4.084869	1.24	165.6	2014-06-05	08:45:09
830	50.317236	-4.084868	1.31	176.6	2014-06-05	08:45:10
831	50.317224	-4.084864	1.3	168.4	2014-06-05	08:45:11
832	50.317215	-4.084858	1.13	156.4	2014-06-05	08:45:12
833	50.317208	-4.084848	1.02	137.2	2014-06-05	08:45:13
834	50.317203	-4.084839	0.89	135.4	2014-06-05	08:45:14
835	50.317192	-4.084834	1.28	163.2	2014-06-05	08:45:15
836	50.31718	-4.084832	1.34	174.9	2014-06-05	08:45:16
837	50.317168	-4.084831	1.29	177.6	2014-06-05	08:45:17
838	50.317157	-4.084829	1.21	171.5	2014-06-05	08:45:18
839	50.317145	-4.084831	1.37	186	2014-06-05	08:45:19
840	50.317132	-4.084834	1.49	189	2014-06-05	08:45:20
841	50.317124	-4.084831	0.92	165.4	2014-06-05	08:45:21
842	50.317122	-4.084821	0.71	106.1	2014-06-05	08:45:22
843	50.31712	-4.084816	0.46	116.6	2014-06-05	08:45:23
844	50.317116	-4.084812	0.5	146.9	2014-06-05	08:45:24
845	50.317109	-4.084809	0.8	167	2014-06-05	08:45:25
846	50.3171	-4.084808	1.06	175.2	2014-06-05	08:45:26
847	50.317092	-4.084808	0.93	178.2	2014-06-05	08:45:27
848	50.317085	-4.084808	0.76	180	2014-06-05	08:45:28
849	50.317077	-4.084808	0.81	181.3	2014-06-05	08:45:29
850	50.31707	-4.084805	0.88	168.2	2014-06-05	08:45:30
851	50.317062	-4.084805	0.83	177.2	2014-06-05	08:45:31
852	50.317056	-4.084805	0.69	183.9	2014-06-05	08:45:32
853	50.317049	-4.084808	0.86	194.1	2014-06-05	08:45:33
854	50.317041	-4.084812	0.89	195.5	2014-06-05	08:45:34
855	50.317034	-4.084812	0.75	179.1	2014-06-05	08:45:35
856	50.317029	-4.084812	0.63	180	2014-06-05	08:45:36
857	50.317024	-4.084811	0.48	171.4	2014-06-05	08:45:37
858	50.317018	-4.084813	0.72	191.4	2014-06-05	08:45:38
859	50.317007	-4.084815	1.2	188.9	2014-06-05	08:45:39
860	50.316998	-4.084817	1.06	187.7	2014-06-05	08:45:40
861	50.316989	-4.084819	0.93	187.4	2014-06-05	08:45:41
862	50.316981	-4.084818	0.92	178.1	2014-06-05	08:45:42
863	50.316973	-4.084818	0.91	179.2	2014-06-05	08:45:43
864	50.316965	-4.08482	0.93	187.7	2014-06-05	08:45:44
865	50.316955	-4.084822	1.07	187.7	2014-06-05	08:45:45
866	50.316947	-4.084823	0.94	184.7	2014-06-05	08:45:46
867	50.31694	-4.084823	0.71	176.7	2014-06-05	08:45:47
868	50.316933	-4.084823	0.84	184.4	2014-06-05	08:45:48
869	50.316925	-4.084825	0.88	186.2	2014-06-05	08:45:49
870	50.316918	-4.084825	0.76	180.4	2014-06-05	08:45:50
871	50.316913	-4.084823	0.57	168	2014-06-05	08:45:51
872	50.316909	-4.084822	0.49	171.6	2014-06-05	08:45:52
873	50.316904	-4.084824	0.56	190.5	2014-06-05	08:45:53
874	50.316898	-4.084828	0.76	205.4	2014-06-05	08:45:54
875	50.316888	-4.084835	1.17	203.7	2014-06-05	08:45:55
876	50.316878	-4.084838	1.18	192.5	2014-06-05	08:45:56
877	50.316871	-4.084844	0.79	207.8	2014-06-05	08:45:57
878	50.316872	-4.084846	0.09	301.1	2014-06-05	08:45:59
879	50.316872	-4.084845	0.04	63.8	2014-06-05	08:46:00
880	50.316879	-4.084841	0.85	22.7	2014-06-05	08:46:01
881	50.316881	-4.084841	0.09	3.5	2014-06-05	08:46:03
882	50.316877	-4.084843	0.24	205.4	2014-06-05	08:46:05
883	50.316879	-4.084841	0.13	48.6	2014-06-05	08:46:07
884	50.316879	-4.08484	0.12	37.5	2014-06-05	08:46:08
885	50.31688	-4.084838	0.08	48.3	2014-06-05	08:46:10
886	50.31688	-4.084838	0.03	147.4	2014-06-05	08:46:11
887	50.316881	-4.084837	0.06	32.6	2014-06-05	08:46:12
888	50.31688	-4.084838	0.03	212.6	2014-06-05	08:46:13
889	50.31688	-4.084838	0.05	207.3	2014-06-05	08:46:14
890	50.31688	-4.084838	0.02	90	2014-06-05	08:46:15
891	50.316881	-4.084837	0.1	35.2	2014-06-05	08:46:16
892	50.316885	-4.08483	0.66	43	2014-06-05	08:46:17
893	50.316889	-4.084826	0.57	37.1	2014-06-05	08:46:18
894	50.31689	-4.084823	0.13	56.8	2014-06-05	08:46:20
895	50.31689	-4.084823	0.08	193.4	2014-06-05	08:46:21
896	50.316886	-4.084818	0.49	139.3	2014-06-05	08:46:22
897	50.316885	-4.084819	0.15	186.8	2014-06-05	08:46:23
898	50.316886	-4.084818	0.1	27.3	2014-06-05	08:46:24
899	50.31689	-4.084815	0.23	21.9	2014-06-05	08:46:26
900	50.31689	-4.084816	0.07	262.2	2014-06-05	08:46:27
901	50.31689	-4.084817	0.04	284.1	2014-06-05	08:46:28
902	50.31689	-4.084816	0.06	48.8	2014-06-05	08:46:29
903	50.31689	-4.084816	0.01	327.4	2014-06-05	08:46:30
904	50.31689	-4.084816	0.02	180	2014-06-05	08:46:31
905	50.31689	-4.084816	0.03	51.9	2014-06-05	08:46:32
906	50.31689	-4.084815	0.03	80.5	2014-06-05	08:46:34
907	50.316894	-4.084811	0.5	36.5	2014-06-05	08:46:35
908	50.316895	-4.084806	0.41	66	2014-06-05	08:46:36
909	50.316894	-4.084804	0.24	145	2014-06-05	08:46:37
910	50.316893	-4.084804	0.04	243.4	2014-06-05	08:46:38
911	50.316891	-4.084807	0.33	207.3	2014-06-05	08:46:39
912	50.316891	-4.084807	0.03	327.4	2014-06-05	08:46:40
913	50.316892	-4.084806	0.04	28.4	2014-06-05	08:46:42
914	50.316894	-4.084803	0.38	43.2	2014-06-05	08:46:43
915	50.316895	-4.084802	0.08	18	2014-06-05	08:46:44
916	50.316894	-4.084797	0.35	99.2	2014-06-05	08:46:45
917	50.316892	-4.084796	0.34	157.6	2014-06-05	08:46:46
918	50.316892	-4.084795	0.06	70.7	2014-06-05	08:46:47
919	50.316889	-4.084797	0.35	210.9	2014-06-05	08:46:48
920	50.316891	-4.084801	0.36	303.3	2014-06-05	08:46:49
921	50.316894	-4.0848	0.39	19.9	2014-06-05	08:46:50
922	50.316895	-4.084795	0.17	74.3	2014-06-05	08:46:52
923	50.316895	-4.084794	0.09	52.2	2014-06-05	08:46:53
924	50.316898	-4.084787	0.54	62	2014-06-05	08:46:54
925	50.316897	-4.084781	0.49	104.5	2014-06-05	08:46:55
926	50.316895	-4.084777	0.17	123.7	2014-06-05	08:46:57
927	50.316895	-4.084776	0.08	90	2014-06-05	08:46:58
928	50.316895	-4.084774	0.08	109.8	2014-06-05	08:46:59
929	50.316895	-4.084774	0.04	40.1	2014-06-05	08:47:00
930	50.316894	-4.084774	0.12	190.9	2014-06-05	08:47:01
931	50.316895	-4.084774	0.05	27	2014-06-05	08:47:03
932	50.316895	-4.084774	0.01	147.4	2014-06-05	08:47:04
933	50.316898	-4.084768	0.56	44	2014-06-05	08:47:05
934	50.316896	-4.084763	0.42	116.1	2014-06-05	08:47:06
935	50.316892	-4.084759	0.55	146.3	2014-06-05	08:47:07
936	50.316892	-4.084755	0.22	99.7	2014-06-05	08:47:08
937	50.316893	-4.084754	0.05	43.6	2014-06-05	08:47:10
938	50.316892	-4.084754	0.03	146.4	2014-06-05	08:47:11
939	50.316893	-4.084749	0.4	79.3	2014-06-05	08:47:12
940	50.316893	-4.084748	0.08	76.3	2014-06-05	08:47:13
941	50.316894	-4.084747	0.06	22.9	2014-06-05	08:47:14
942	50.316895	-4.084746	0.09	44.5	2014-06-05	08:47:16
943	50.316894	-4.084745	0.1	159.2	2014-06-05	08:47:17
944	50.316894	-4.084745	0.02	270	2014-06-05	08:47:18
945	50.316894	-4.084745	0.02	0	2014-06-05	08:47:19
946	50.316898	-4.084743	0.44	19.9	2014-06-05	08:47:20
947	50.316898	-4.084743	0.06	28.2	2014-06-05	08:47:21
948	50.316899	-4.084744	0.11	308.3	2014-06-05	08:47:22
949	50.316903	-4.084741	0.43	25.3	2014-06-05	08:47:23
950	50.316904	-4.084735	0.5	65.9	2014-06-05	08:47:24
951	50.316907	-4.084737	0.36	339.6	2014-06-05	08:47:25
952	50.316912	-4.084745	0.77	311.1	2014-06-05	08:47:26
953	50.31692	-4.08475	0.98	337.2	2014-06-05	08:47:27
954	50.31693	-4.084754	1.17	348.2	2014-06-05	08:47:28
955	50.316945	-4.084752	1.67	4.1	2014-06-05	08:47:29
956	50.316968	-4.08475	2.51	3.4	2014-06-05	08:47:30
957	50.317007	-4.084754	4.36	356.3	2014-06-05	08:47:31
958	50.317053	-4.084765	5.21	350.9	2014-06-05	08:47:32
959	50.317099	-4.084775	5.17	352.8	2014-06-05	08:47:33
960	50.317139	-4.08478	4.5	354.6	2014-06-05	08:47:34
961	50.317172	-4.084784	3.67	355.9	2014-06-05	08:47:35
962	50.317192	-4.084791	2.28	347.9	2014-06-05	08:47:36
963	50.317201	-4.084797	1.05	337	2014-06-05	08:47:37
964	50.31721	-4.084802	1.04	336.4	2014-06-05	08:47:38
965	50.317218	-4.08481	1.05	329.9	2014-06-05	08:47:39
966	50.317224	-4.084821	1.08	313.1	2014-06-05	08:47:40
967	50.317233	-4.084836	1.48	313.3	2014-06-05	08:47:41
968	50.317234	-4.08484	0.31	287.4	2014-06-05	08:47:42
969	50.317234	-4.084838	0.21	113.3	2014-06-05	08:47:43
970	50.317215	-4.08482	2.39	148	2014-06-05	08:47:44
971	50.317206	-4.084806	1.46	136.5	2014-06-05	08:47:45
972	50.317198	-4.084792	1.25	130.6	2014-06-05	08:47:46
973	50.317192	-4.084791	0.76	172.8	2014-06-05	08:47:47
974	50.317181	-4.08479	1.22	178.3	2014-06-05	08:47:48
975	50.31717	-4.084792	1.19	184.1	2014-06-05	08:47:49
976	50.317162	-4.084798	1	207.6	2014-06-05	08:47:50
977	50.317152	-4.084802	1.16	192.2	2014-06-05	08:47:51
978	50.317143	-4.084803	1.02	184.4	2014-06-05	08:47:52
979	50.317137	-4.084805	0.64	192.4	2014-06-05	08:47:53
980	50.31713	-4.084809	0.86	203.2	2014-06-05	08:47:54
981	50.317121	-4.084816	1.13	202.9	2014-06-05	08:47:55
982	50.317113	-4.084821	0.96	202.3	2014-06-05	08:47:56
983	50.317106	-4.084822	0.74	185.1	2014-06-05	08:47:57
984	50.317098	-4.084826	0.95	201	2014-06-05	08:47:58
985	50.317091	-4.08483	0.84	196	2014-06-05	08:47:59
986	50.317082	-4.084831	1.01	184.1	2014-06-05	08:48:00
987	50.317073	-4.084832	0.95	185.8	2014-06-05	08:48:01
988	50.317065	-4.084834	0.94	188.4	2014-06-05	08:48:02
989	50.317056	-4.084835	1.06	182.6	2014-06-05	08:48:03
990	50.317046	-4.084837	1.09	190.7	2014-06-05	08:48:04
991	50.317039	-4.084839	0.82	189.5	2014-06-05	08:48:05
992	50.317031	-4.08484	0.83	184.6	2014-06-05	08:48:06
993	50.317024	-4.084841	0.75	185.9	2014-06-05	08:48:07
994	50.317016	-4.084842	0.89	182.3	2014-06-05	08:48:08
995	50.317008	-4.084844	0.98	188.4	2014-06-05	08:48:09
996	50.316998	-4.084846	1.04	188.6	2014-06-05	08:48:10
997	50.316992	-4.084847	0.73	183.7	2014-06-05	08:48:11
998	50.316986	-4.084846	0.71	177.1	2014-06-05	08:48:12
999	50.31698	-4.084844	0.62	164.9	2014-06-05	08:48:13
1000	50.316974	-4.084846	0.69	192.5	2014-06-05	08:48:14
1001	50.316969	-4.084849	0.66	201.1	2014-06-05	08:48:15
1002	50.316968	-4.084849	0.04	151.1	2014-06-05	08:48:17
1003	50.316968	-4.084849	0.03	180	2014-06-05	08:48:18
1004	50.316968	-4.08485	0.04	275.7	2014-06-05	08:48:20
1005	50.316968	-4.084851	0.03	327.4	2014-06-05	08:48:22
1006	50.316972	-4.084844	0.66	48.1	2014-06-05	08:48:23
1007	50.316972	-4.084844	0.02	306.4	2014-06-05	08:48:24
1008	50.316973	-4.084843	0.06	28	2014-06-05	08:48:26
1009	50.316973	-4.084844	0.06	228.4	2014-06-05	08:48:28
1010	50.316974	-4.084844	0.05	356.5	2014-06-05	08:48:30
1011	50.316975	-4.084841	0.17	51.9	2014-06-05	08:48:32
1012	50.316974	-4.084841	0.12	210.2	2014-06-05	08:48:33
1013	50.316974	-4.084842	0.01	246.9	2014-06-05	08:48:35
1014	50.316974	-4.084842	0.06	180	2014-06-05	08:48:36
1015	50.316974	-4.084842	0.04	206	2014-06-05	08:48:37
1016	50.316974	-4.084841	0.05	78.1	2014-06-05	08:48:38
1017	50.316979	-4.084835	0.81	35.8	2014-06-05	08:48:39
1018	50.316981	-4.084831	0.35	56.1	2014-06-05	08:48:40
1019	50.316981	-4.084831	0.04	188.7	2014-06-05	08:48:42
1020	50.31698	-4.084831	0.02	119.4	2014-06-05	08:48:43
1021	50.31698	-4.08483	0.04	90	2014-06-05	08:48:44
1022	50.316978	-4.084831	0.15	190.1	2014-06-05	08:48:46
1023	50.316978	-4.08483	0.04	104.1	2014-06-05	08:48:47
1024	50.31698	-4.084824	0.52	54	2014-06-05	08:48:48
1025	50.31698	-4.084824	0.03	147.4	2014-06-05	08:48:50
1026	50.31698	-4.084823	0.07	97.1	2014-06-05	08:48:51
1027	50.316976	-4.084824	0.44	185.4	2014-06-05	08:48:52
1028	50.316973	-4.084821	0.2	156	2014-06-05	08:48:54
1029	50.316975	-4.084817	0.38	52.6	2014-06-05	08:48:55
1030	50.316975	-4.084812	0.33	88.3	2014-06-05	08:48:56
1031	50.316975	-4.084811	0.08	90	2014-06-05	08:48:57
1032	50.316977	-4.084808	0.34	38.3	2014-06-05	08:48:58
1033	50.316978	-4.084807	0.03	46	2014-06-05	08:49:00
1034	50.316978	-4.084806	0.06	85.7	2014-06-05	08:49:02
1035	50.316978	-4.084806	0	180	2014-06-05	08:49:04
1036	50.316977	-4.084805	0.08	128.1	2014-06-05	08:49:05
1037	50.316977	-4.084803	0.11	105.1	2014-06-05	08:49:06
1038	50.316977	-4.084801	0.07	85.6	2014-06-05	08:49:08
1039	50.316977	-4.084801	0.05	180	2014-06-05	08:49:09
1040	50.316974	-4.084801	0.17	177.1	2014-06-05	08:49:11
1041	50.316978	-4.084798	0.55	23.7	2014-06-05	08:49:12
1042	50.316978	-4.084797	0.05	90	2014-06-05	08:49:13
1043	50.316978	-4.084797	0.06	106.8	2014-06-05	08:49:14
1044	50.31697	-4.084812	1.45	230	2014-06-05	08:49:15
1045	50.316962	-4.084828	1.42	233.9	2014-06-05	08:49:16
1046	50.31696	-4.084842	1.02	256.8	2014-06-05	08:49:17
1047	50.316961	-4.084852	0.67	283.6	2014-06-05	08:49:18
1048	50.316962	-4.084865	0.95	273.4	2014-06-05	08:49:19
1049	50.316963	-4.084884	1.39	276.6	2014-06-05	08:49:20
1050	50.316966	-4.084905	1.5	280.7	2014-06-05	08:49:21
1051	50.316971	-4.084926	1.6	290.2	2014-06-05	08:49:22
1052	50.316981	-4.08494	1.49	319.3	2014-06-05	08:49:23
1053	50.317002	-4.084937	2.33	5.3	2014-06-05	08:49:24
1054	50.317034	-4.084919	3.85	19.5	2014-06-05	08:49:25
1055	50.31707	-4.084893	4.38	24.5	2014-06-05	08:49:26
1056	50.317109	-4.084867	4.67	23.8	2014-06-05	08:49:27
1057	50.317153	-4.084836	5.41	23.5	2014-06-05	08:49:28
1058	50.317197	-4.084815	5.17	17.4	2014-06-05	08:49:29
1059	50.31724	-4.084801	4.83	11.2	2014-06-05	08:49:30
1060	50.31728	-4.084794	4.5	6.5	2014-06-05	08:49:31
1061	50.317323	-4.084791	4.79	2.5	2014-06-05	08:49:32
1062	50.317365	-4.084786	4.61	4.6	2014-06-05	08:49:33
1063	50.317405	-4.084784	4.5	2.3	2014-06-05	08:49:34
1064	50.317445	-4.084786	4.47	358.1	2014-06-05	08:49:35
1065	50.317485	-4.084792	4.44	354.4	2014-06-05	08:49:36
1066	50.317523	-4.084806	4.38	346.9	2014-06-05	08:49:37
1067	50.317559	-4.084825	4.22	340.9	2014-06-05	08:49:38
1068	50.317586	-4.084851	3.55	329.5	2014-06-05	08:49:39
1069	50.317599	-4.084863	1.7	328.5	2014-06-05	08:49:40
1070	50.317605	-4.084875	1.04	305.8	2014-06-05	08:49:41
1071	50.317605	-4.084888	0.96	268.9	2014-06-05	08:49:42
1072	50.317601	-4.084895	0.62	225.1	2014-06-05	08:49:43
1073	50.317595	-4.084901	0.78	215.2	2014-06-05	08:49:44
1074	50.317584	-4.084915	1.59	218	2014-06-05	08:49:45
1075	50.317569	-4.084931	2.02	216	2014-06-05	08:49:46
1076	50.317555	-4.084942	1.71	205.5	2014-06-05	08:49:47
1077	50.317542	-4.084949	1.55	201	2014-06-05	08:49:48
1078	50.317529	-4.084957	1.58	198.9	2014-06-05	08:49:49
1079	50.317515	-4.084964	1.59	199.2	2014-06-05	08:49:50
1080	50.317503	-4.084969	1.44	194.4	2014-06-05	08:49:51
1081	50.317492	-4.084973	1.24	194.8	2014-06-05	08:49:52
1082	50.317482	-4.084977	1.1	193.1	2014-06-05	08:49:53
1083	50.317474	-4.084977	0.99	179	2014-06-05	08:49:54
1084	50.317464	-4.084976	1.07	176.8	2014-06-05	08:49:55
1085	50.317454	-4.084976	1.11	181.2	2014-06-05	08:49:56
1086	50.317444	-4.084979	1.19	189.8	2014-06-05	08:49:57
1087	50.317431	-4.08498	1.4	183.2	2014-06-05	08:49:58
1088	50.317419	-4.084979	1.33	175.6	2014-06-05	08:49:59
1089	50.317407	-4.084979	1.3	181.3	2014-06-05	08:50:00
1090	50.317396	-4.084981	1.3	184.5	2014-06-05	08:50:01
1091	50.317385	-4.084983	1.2	186.6	2014-06-05	08:50:02
1092	50.317375	-4.084981	1.17	174.4	2014-06-05	08:50:03
1093	50.317365	-4.084978	1.11	169.8	2014-06-05	08:50:04
1094	50.317355	-4.084975	1.15	169.8	2014-06-05	08:50:05
1095	50.317342	-4.084975	1.45	179.3	2014-06-05	08:50:06
1096	50.31733	-4.084975	1.26	181.4	2014-06-05	08:50:07
1097	50.317319	-4.084976	1.22	183.4	2014-06-05	08:50:08
1098	50.31731	-4.084975	1.08	174	2014-06-05	08:50:09
1099	50.3173	-4.084974	1.13	177	2014-06-05	08:50:10
1100	50.317287	-4.084977	1.39	188.4	2014-06-05	08:50:11
1101	50.317275	-4.084981	1.38	192.4	2014-06-05	08:50:12
1102	50.317264	-4.084983	1.22	184.8	2014-06-05	08:50:13
1103	50.317259	-4.084985	0.32	193.6	2014-06-05	08:50:15
1104	50.317259	-4.084985	0.06	250.7	2014-06-05	08:50:16
1105	50.317259	-4.084986	0.05	315.9	2014-06-05	08:50:17
1106	50.317257	-4.084985	0.18	163.2	2014-06-05	08:50:18
1107	50.317251	-4.084985	0.67	182	2014-06-05	08:50:19
1108	50.317246	-4.084979	0.78	143.8	2014-06-05	08:50:20
1109	50.317238	-4.08497	1.04	140.5	2014-06-05	08:50:21
1110	50.317228	-4.084966	1.16	165.7	2014-06-05	08:50:22
1111	50.317216	-4.084964	1.41	175.4	2014-06-05	08:50:23
1112	50.317203	-4.084963	1.47	177.4	2014-06-05	08:50:24
1113	50.31719	-4.084965	1.37	186.3	2014-06-05	08:50:25
1114	50.317176	-4.084969	1.63	189.3	2014-06-05	08:50:26
1115	50.317162	-4.08497	1.56	182.6	2014-06-05	08:50:27
1116	50.317152	-4.084965	1.1	162	2014-06-05	08:50:28
1117	50.317146	-4.084961	0.73	156.9	2014-06-05	08:50:29
1118	50.31714	-4.084957	0.77	159.1	2014-06-05	08:50:30
1119	50.317133	-4.084955	0.75	164.9	2014-06-05	08:50:31
1120	50.317125	-4.084954	0.92	178.5	2014-06-05	08:50:32
1121	50.317115	-4.084955	1.17	184.1	2014-06-05	08:50:33
1122	50.317103	-4.084956	1.25	181.1	2014-06-05	08:50:34
1123	50.317093	-4.084957	1.16	184.1	2014-06-05	08:50:35
1124	50.317082	-4.08496	1.28	191.6	2014-06-05	08:50:36
1125	50.31707	-4.084962	1.34	184.1	2014-06-05	08:50:37
1126	50.31706	-4.08496	1.1	172.5	2014-06-05	08:50:38
1127	50.31705	-4.084957	1.19	169.6	2014-06-05	08:50:39
1128	50.317041	-4.084953	1.02	164	2014-06-05	08:50:40
1129	50.317035	-4.084951	0.64	171	2014-06-05	08:50:41
1130	50.317028	-4.084953	0.74	187.4	2014-06-05	08:50:42
1131	50.317021	-4.084955	0.83	192.8	2014-06-05	08:50:43
1132	50.317013	-4.084957	0.94	188	2014-06-05	08:50:44
1133	50.317011	-4.08496	0.29	222.5	2014-06-05	08:50:45
1134	50.31701	-4.084961	0.04	213	2014-06-05	08:50:47
1135	50.317012	-4.084959	0.11	39	2014-06-05	08:50:49
1136	50.317011	-4.08496	0.06	239.9	2014-06-05	08:50:51
1137	50.317011	-4.08496	0.02	19.8	2014-06-05	08:50:52
1138	50.317012	-4.08496	0.04	17.7	2014-06-05	08:50:53
1139	50.317018	-4.084955	0.81	26.1	2014-06-05	08:50:54
1140	50.317023	-4.084951	0.6	26.8	2014-06-05	08:50:55
1141	50.317025	-4.08495	0.09	18.6	2014-06-05	08:50:57
1142	50.317022	-4.084952	0.3	207.7	2014-06-05	08:50:58
1143	50.317018	-4.084957	0.61	215.9	2014-06-05	08:50:59
1144	50.317015	-4.084962	0.48	227.5	2014-06-05	08:51:00
1145	50.317013	-4.084966	0.38	237	2014-06-05	08:51:01
1146	50.317013	-4.084968	0.06	238.5	2014-06-05	08:51:03
1147	50.317015	-4.084962	0.49	57.5	2014-06-05	08:51:04
1148	50.317015	-4.084957	0.4	90	2014-06-05	08:51:05
1149	50.317016	-4.084956	0.04	24.4	2014-06-05	08:51:07
1150	50.317016	-4.084956	0.05	44.1	2014-06-05	08:51:08
1151	50.317016	-4.084954	0.05	90	2014-06-05	08:51:10
1152	50.317014	-4.08495	0.16	126.8	2014-06-05	08:51:12
1153	50.317016	-4.084946	0.35	59.6	2014-06-05	08:51:13
1154	50.317016	-4.084946	0.02	41	2014-06-05	08:51:15
1155	50.317017	-4.084944	0.12	51.9	2014-06-05	08:51:16
1156	50.317018	-4.084943	0.08	36.2	2014-06-05	08:51:18
1157	50.317018	-4.084943	0.04	57.6	2014-06-05	08:51:19
1158	50.317018	-4.084938	0.31	86.5	2014-06-05	08:51:20
1159	50.317015	-4.084938	0.38	177.3	2014-06-05	08:51:21
1160	50.317011	-4.084936	0.41	161.5	2014-06-05	08:51:22
1161	50.317011	-4.084936	0.03	117.3	2014-06-05	08:51:24
1162	50.317016	-4.084932	0.63	22.9	2014-06-05	08:51:25
1163	50.317018	-4.08493	0.14	38.5	2014-06-05	08:51:27
1164	50.317018	-4.084929	0.03	128.9	2014-06-05	08:51:28
1165	50.317018	-4.084929	0.01	167.1	2014-06-05	08:51:30
1166	50.317018	-4.084929	0.03	90	2014-06-05	08:51:31
1167	50.31702	-4.084921	0.6	64.1	2014-06-05	08:51:32
1168	50.317023	-4.084915	0.56	56.4	2014-06-05	08:51:33
1169	50.317023	-4.084915	0.03	347.1	2014-06-05	08:51:34
1170	50.317026	-4.084911	0.41	39.6	2014-06-05	08:51:35
1171	50.31703	-4.084906	0.53	40.2	2014-06-05	08:51:36
1172	50.317042	-4.084878	0.61	55.9	2014-06-05	08:51:40
1173	50.317037	-4.084874	0.61	155	2014-06-05	08:51:41
1174	50.317032	-4.084875	0.52	186.6	2014-06-05	08:51:42
1175	50.31703	-4.084875	0.23	186.2	2014-06-05	08:51:43
1176	50.317028	-4.084876	0.24	181.3	2014-06-05	08:51:44
1177	50.317028	-4.084882	0.45	271.1	2014-06-05	08:51:45
1178	50.31703	-4.084892	0.74	289.2	2014-06-05	08:51:46
1179	50.317034	-4.084897	0.56	321.8	2014-06-05	08:51:47
1180	50.317043	-4.084898	0.95	353.9	2014-06-05	08:51:48
1181	50.317059	-4.084896	1.83	5	2014-06-05	08:51:49
1182	50.317082	-4.084885	2.63	16.7	2014-06-05	08:51:50
1183	50.317116	-4.084878	3.82	8	2014-06-05	08:51:51
1184	50.317157	-4.08487	4.68	6.6	2014-06-05	08:51:52
1185	50.317197	-4.08486	4.45	9.4	2014-06-05	08:51:53
1186	50.317236	-4.084849	4.38	10.1	2014-06-05	08:51:54
1187	50.317275	-4.084836	4.44	11.9	2014-06-05	08:51:55
1188	50.317311	-4.084823	4.15	13.4	2014-06-05	08:51:56
1189	50.317345	-4.084811	3.89	12.6	2014-06-05	08:51:57
1190	50.317377	-4.084804	3.56	7.3	2014-06-05	08:51:58
1191	50.317398	-4.0848	2.4	8	2014-06-05	08:51:59
1192	50.317406	-4.084794	0.98	25.5	2014-06-05	08:52:00
1193	50.317408	-4.084796	0.24	320.4	2014-06-05	08:52:01
1194	50.317404	-4.084809	1.01	244.2	2014-06-05	08:52:02
1195	50.3174	-4.08482	0.88	244.7	2014-06-05	08:52:03
1196	50.317396	-4.084829	0.79	233	2014-06-05	08:52:04
1197	50.317391	-4.084834	0.68	216.3	2014-06-05	08:52:05
1198	50.317385	-4.084837	0.75	196.6	2014-06-05	08:52:06
1199	50.317377	-4.084839	0.9	186.4	2014-06-05	08:52:07
1200	50.317367	-4.084841	1.06	187.4	2014-06-05	08:52:08
1201	50.317357	-4.084843	1.12	187.3	2014-06-05	08:52:09
1202	50.31735	-4.084842	0.86	176.4	2014-06-05	08:52:10
1203	50.317341	-4.084842	0.9	180.8	2014-06-05	08:52:11
1204	50.317331	-4.084842	1.18	180.9	2014-06-05	08:52:12
1205	50.317319	-4.084842	1.32	179.2	2014-06-05	08:52:13
1206	50.317309	-4.084839	1.13	169.3	2014-06-05	08:52:14
1207	50.317299	-4.084839	1.08	177.8	2014-06-05	08:52:15
1208	50.317291	-4.084838	0.93	176.3	2014-06-05	08:52:16
1209	50.317284	-4.084836	0.73	171.5	2014-06-05	08:52:17
1210	50.317277	-4.084833	0.83	162.5	2014-06-05	08:52:18
1211	50.31727	-4.084829	0.88	163.4	2014-06-05	08:52:19
1212	50.317266	-4.084833	0.56	211.6	2014-06-05	08:52:20
1213	50.317266	-4.084835	0.14	270	2014-06-05	08:52:21
1214	50.317261	-4.084835	0.47	177.8	2014-06-05	08:52:22
1215	50.317259	-4.084832	0.3	140.8	2014-06-05	08:52:23
1216	50.317259	-4.084832	0.05	113	2014-06-05	08:52:24
1217	50.317275	-4.084818	2.01	29.7	2014-06-05	08:52:25
1218	50.3173	-4.084792	3.35	32.5	2014-06-05	08:52:26
1219	50.317327	-4.084764	3.65	33.5	2014-06-05	08:52:27
1220	50.317357	-4.084734	3.93	32.6	2014-06-05	08:52:28
1221	50.317392	-4.084715	4.08	19.5	2014-06-05	08:52:29
1222	50.317425	-4.08471	3.72	5.2	2014-06-05	08:52:30
1223	50.317457	-4.084713	3.56	356.9	2014-06-05	08:52:31
1224	50.317488	-4.084721	3.46	350.2	2014-06-05	08:52:32
1225	50.317508	-4.084727	2.35	350.7	2014-06-05	08:52:33
1226	50.317519	-4.084728	1.12	356.7	2014-06-05	08:52:34
1227	50.317524	-4.084736	0.88	314.3	2014-06-05	08:52:35
1228	50.317527	-4.084749	0.95	287.8	2014-06-05	08:52:36
1229	50.317527	-4.084763	1	269.4	2014-06-05	08:52:37
1230	50.317525	-4.084779	1.13	263.8	2014-06-05	08:52:38
1231	50.317525	-4.084792	0.95	265.5	2014-06-05	08:52:39
1232	50.317524	-4.084803	0.8	260	2014-06-05	08:52:40
1233	50.317519	-4.084816	1.03	242.6	2014-06-05	08:52:41
1234	50.317511	-4.084833	1.49	231.7	2014-06-05	08:52:42
1235	50.317501	-4.084847	1.49	223.4	2014-06-05	08:52:43
1236	50.317491	-4.084856	1.34	209.3	2014-06-05	08:52:44
1237	50.31748	-4.084865	1.29	207	2014-06-05	08:52:45
1238	50.317473	-4.084871	0.95	208.6	2014-06-05	08:52:46
1239	50.317465	-4.084872	0.89	183.5	2014-06-05	08:52:47
1240	50.317455	-4.084878	1.25	202.1	2014-06-05	08:52:48
1241	50.317445	-4.084882	1.11	195.2	2014-06-05	08:52:49
1242	50.317436	-4.084882	0.95	176.4	2014-06-05	08:52:50
1243	50.317429	-4.084881	0.8	174.8	2014-06-05	08:52:51
1244	50.317421	-4.084881	0.93	183.3	2014-06-05	08:52:52
1245	50.317409	-4.084885	1.39	190.9	2014-06-05	08:52:53
1246	50.317398	-4.084888	1.2	190.6	2014-06-05	08:52:54
1247	50.317387	-4.084893	1.3	193.8	2014-06-05	08:52:55
1248	50.317377	-4.084892	1.06	178.4	2014-06-05	08:52:56
1249	50.317369	-4.084891	0.97	174.7	2014-06-05	08:52:57
1250	50.317361	-4.084891	0.89	181.9	2014-06-05	08:52:58
1251	50.317351	-4.084892	1.03	184.6	2014-06-05	08:52:59
1252	50.317343	-4.084891	0.92	173.3	2014-06-05	08:53:00
1253	50.317336	-4.084891	0.82	182.5	2014-06-05	08:53:01
1254	50.317329	-4.084891	0.8	176.1	2014-06-05	08:53:02
1255	50.31732	-4.084889	0.98	171.6	2014-06-05	08:53:03
1256	50.31731	-4.084888	1.07	176.2	2014-06-05	08:53:04
1257	50.317301	-4.084889	1.04	184.9	2014-06-05	08:53:05
1258	50.31729	-4.084891	1.21	186.8	2014-06-05	08:53:06
1259	50.317278	-4.084894	1.39	188.7	2014-06-05	08:53:07
1260	50.317265	-4.084897	1.42	188.7	2014-06-05	08:53:08
1261	50.317254	-4.084897	1.3	181.3	2014-06-05	08:53:09
1262	50.317245	-4.084897	1.01	177.3	2014-06-05	08:53:10
1263	50.317235	-4.084898	1.04	184	2014-06-05	08:53:11
1264	50.317226	-4.084896	0.98	172.7	2014-06-05	08:53:12
1265	50.317217	-4.084896	1.07	182.2	2014-06-05	08:53:13
1266	50.317207	-4.084895	1.08	175.9	2014-06-05	08:53:14
1267	50.317198	-4.084894	1.07	176.2	2014-06-05	08:53:15
1268	50.317188	-4.084894	1.1	176.9	2014-06-05	08:53:16
1269	50.317177	-4.084892	1.21	174.6	2014-06-05	08:53:17
1270	50.317167	-4.08489	1.11	172.9	2014-06-05	08:53:18
1271	50.317158	-4.084889	0.98	175.8	2014-06-05	08:53:19
1272	50.31715	-4.08489	0.94	185.1	2014-06-05	08:53:20
1273	50.317141	-4.084894	0.99	197.2	2014-06-05	08:53:21
1274	50.317132	-4.084895	1.06	181.9	2014-06-05	08:53:22
1275	50.317124	-4.084895	0.82	183.3	2014-06-05	08:53:23
1276	50.31712	-4.084895	0.52	176.1	2014-06-05	08:53:24
1277	50.317115	-4.084897	0.59	197.7	2014-06-05	08:53:25
1278	50.317108	-4.0849	0.81	193.6	2014-06-05	08:53:26
1279	50.317101	-4.084903	0.73	194.2	2014-06-05	08:53:27
1280	50.317093	-4.084905	0.89	188.5	2014-06-05	08:53:28
1281	50.317085	-4.084907	0.98	189.5	2014-06-05	08:53:29
1282	50.317076	-4.08491	1.03	193.8	2014-06-05	08:53:30
1283	50.31707	-4.08491	0.63	181.1	2014-06-05	08:53:31
1284	50.317067	-4.084909	0.31	157.5	2014-06-05	08:53:32
1285	50.317067	-4.084907	0.13	136.2	2014-06-05	08:53:33
1286	50.31707	-4.084901	0.55	51.5	2014-06-05	08:53:34
1287	50.317074	-4.084897	0.56	33.1	2014-06-05	08:53:35
1288	50.317074	-4.084897	0.02	243.4	2014-06-05	08:53:36
1289	50.317078	-4.084906	0.79	306.4	2014-06-05	08:53:37
1290	50.317084	-4.084917	0.99	308.9	2014-06-05	08:53:38
1291	50.317099	-4.084918	1.7	357.4	2014-06-05	08:53:39
1292	50.317125	-4.084905	3.05	18.3	2014-06-05	08:53:40
1293	50.317158	-4.084885	3.93	20.8	2014-06-05	08:53:41
1294	50.317191	-4.084859	4.15	26.8	2014-06-05	08:53:42
1295	50.317223	-4.084831	4	29	2014-06-05	08:53:43
1296	50.31725	-4.084812	3.36	24.1	2014-06-05	08:53:44
1297	50.317269	-4.084801	2.24	21.2	2014-06-05	08:53:45
1298	50.317279	-4.084787	1.47	41.2	2014-06-05	08:53:46
1299	50.317285	-4.084775	1.07	53.7	2014-06-05	08:53:47
1300	50.317288	-4.084772	0.41	26.9	2014-06-05	08:53:48
1301	50.317289	-4.084782	0.68	275.6	2014-06-05	08:53:49
1302	50.317287	-4.084794	0.85	259.9	2014-06-05	08:53:50
1303	50.317283	-4.084802	0.71	234	2014-06-05	08:53:51
1304	50.317277	-4.084812	0.97	226.7	2014-06-05	08:53:52
1305	50.31727	-4.084822	1.07	222	2014-06-05	08:53:53
1306	50.317263	-4.084828	0.92	211.6	2014-06-05	08:53:54
1307	50.317257	-4.084834	0.84	210.8	2014-06-05	08:53:55
1308	50.317249	-4.084839	0.97	201.2	2014-06-05	08:53:56
1309	50.317239	-4.084845	1.19	198.7	2014-06-05	08:53:57
1310	50.317232	-4.084848	0.82	197.3	2014-06-05	08:53:58
1311	50.317225	-4.084852	0.72	201.8	2014-06-05	08:53:59
1312	50.317218	-4.084857	0.9	203.9	2014-06-05	08:54:00
1313	50.31721	-4.084863	1	203	2014-06-05	08:54:01
1314	50.317205	-4.084866	0.55	202.2	2014-06-05	08:54:02
1315	50.3172	-4.084869	0.65	205	2014-06-05	08:54:03
1316	50.317193	-4.084874	0.86	204.5	2014-06-05	08:54:04
1317	50.317185	-4.084881	1.03	207.2	2014-06-05	08:54:05
1318	50.317178	-4.084889	0.9	217.1	2014-06-05	08:54:06
1319	50.317171	-4.084896	0.95	215.3	2014-06-05	08:54:07
1320	50.317164	-4.084901	0.88	199.7	2014-06-05	08:54:08
1321	50.317156	-4.084904	0.91	196.3	2014-06-05	08:54:09
1322	50.317149	-4.084907	0.82	195.1	2014-06-05	08:54:10
1323	50.317139	-4.084914	1.13	203.6	2014-06-05	08:54:11
1324	50.317133	-4.084918	0.78	204.4	2014-06-05	08:54:12
1325	50.317127	-4.084919	0.72	182.8	2014-06-05	08:54:13
1326	50.31712	-4.084922	0.77	198	2014-06-05	08:54:14
1327	50.317114	-4.084927	0.75	206	2014-06-05	08:54:15
1328	50.317106	-4.084931	0.9	200.6	2014-06-05	08:54:16
1329	50.317098	-4.084933	0.99	188	2014-06-05	08:54:17
1330	50.31709	-4.084935	0.84	188.6	2014-06-05	08:54:18
1331	50.317083	-4.084936	0.81	188.4	2014-06-05	08:54:19
1332	50.317077	-4.084939	0.7	196.8	2014-06-05	08:54:20
1333	50.317068	-4.084949	1.22	213.7	2014-06-05	08:54:21
1334	50.317059	-4.084954	1.03	201.6	2014-06-05	08:54:22
1335	50.317053	-4.08496	0.76	210.7	2014-06-05	08:54:23
1336	50.317048	-4.084961	0.56	187.4	2014-06-05	08:54:24
1337	50.317043	-4.084962	0.57	189.7	2014-06-05	08:54:25
1338	50.317036	-4.084965	0.81	194.9	2014-06-05	08:54:26
1339	50.317027	-4.084969	1.09	197.1	2014-06-05	08:54:27
1340	50.317017	-4.084974	1.13	197.5	2014-06-05	08:54:28
1341	50.317011	-4.084975	0.7	187.4	2014-06-05	08:54:29
1342	50.317006	-4.084976	0.52	183.3	2014-06-05	08:54:30
1343	50.317	-4.084976	0.72	181	2014-06-05	08:54:31
1344	50.316994	-4.084976	0.62	183.3	2014-06-05	08:54:32
1345	50.31699	-4.084978	0.24	192.7	2014-06-05	08:54:34
1346	50.316989	-4.084981	0.12	237.3	2014-06-05	08:54:36
1347	50.316988	-4.084981	0.07	212	2014-06-05	08:54:37
1348	50.316988	-4.084981	0.05	150.3	2014-06-05	08:54:39
1349	50.316987	-4.084982	0.1	247.1	2014-06-05	08:54:40
1350	50.316987	-4.084982	0.03	224.9	2014-06-05	08:54:41
1351	50.316987	-4.084983	0.04	256.6	2014-06-05	08:54:42
1352	50.316987	-4.084983	0.04	243.4	2014-06-05	08:54:43
1353	50.316987	-4.084984	0.03	231.9	2014-06-05	08:54:44
1354	50.316987	-4.084984	0.02	196.7	2014-06-05	08:54:45
1355	50.31699	-4.084977	0.56	54.6	2014-06-05	08:54:46
1356	50.316991	-4.084973	0.17	71.1	2014-06-05	08:54:48
1357	50.316991	-4.084973	0.02	7.8	2014-06-05	08:54:50
1358	50.316992	-4.084972	0.1	32.6	2014-06-05	08:54:51
1359	50.316995	-4.084964	0.63	56.9	2014-06-05	08:54:52
1360	50.316997	-4.084959	0.45	53.2	2014-06-05	08:54:53
1361	50.316999	-4.084955	0.18	65.9	2014-06-05	08:54:55
1362	50.316998	-4.084954	0.05	129.2	2014-06-05	08:54:56
1363	50.316995	-4.084951	0.2	148.8	2014-06-05	08:54:58
1364	50.316995	-4.08495	0.08	133.3	2014-06-05	08:54:59
1365	50.316996	-4.084944	0.44	77.9	2014-06-05	08:55:00
1366	50.316996	-4.084939	0.2	76.4	2014-06-05	08:55:02
1367	50.316996	-4.084939	0.01	180	2014-06-05	08:55:04
1368	50.316996	-4.084939	0.03	211.5	2014-06-05	08:55:05
1369	50.316996	-4.084939	0.03	253.4	2014-06-05	08:55:06
1370	50.316996	-4.084939	0	0	2014-06-05	08:55:07
1371	50.316996	-4.084939	0	0	2014-06-05	08:55:08
1372	50.316996	-4.084939	0.02	116.6	2014-06-05	08:55:09
1373	50.316996	-4.084939	0.01	90	2014-06-05	08:55:10
1374	50.316996	-4.084939	0	90	2014-06-05	08:55:12
1375	50.316996	-4.084939	0.03	52.8	2014-06-05	08:55:13
1376	50.316999	-4.084937	0.32	21.7	2014-06-05	08:55:14
1377	50.316999	-4.084937	0.02	47	2014-06-05	08:55:16
1378	50.316998	-4.084936	0.05	141.7	2014-06-05	08:55:17
1379	50.316998	-4.084935	0.06	127.6	2014-06-05	08:55:18
1380	50.316998	-4.084935	0.04	105.7	2014-06-05	08:55:19
1381	50.316998	-4.084934	0.04	90	2014-06-05	08:55:20
1382	50.316998	-4.084935	0.01	327.4	2014-06-05	08:55:21
1383	50.316998	-4.084934	0.01	147.4	2014-06-05	08:55:22
1384	50.316998	-4.084934	0.05	128.1	2014-06-05	08:55:23
1385	50.316998	-4.084934	0.03	71.4	2014-06-05	08:55:24
1386	50.316993	-4.084932	0.5	169.1	2014-06-05	08:55:25
1387	50.316993	-4.084931	0.07	115	2014-06-05	08:55:26
1388	50.316993	-4.08493	0.09	123.3	2014-06-05	08:55:27
1389	50.316993	-4.084921	0.32	84.1	2014-06-05	08:55:29
1390	50.316994	-4.08492	0.04	77.2	2014-06-05	08:55:31
1391	50.316994	-4.084918	0.08	56.3	2014-06-05	08:55:33
1392	50.316995	-4.084917	0.06	48.4	2014-06-05	08:55:35
1393	50.316995	-4.084917	0.06	32.6	2014-06-05	08:55:36
1394	50.316996	-4.084917	0.04	17.7	2014-06-05	08:55:37
1395	50.316996	-4.084915	0.05	90	2014-06-05	08:55:39
1396	50.316996	-4.084915	0.06	52.4	2014-06-05	08:55:40
1397	50.316996	-4.084914	0.04	74.3	2014-06-05	08:55:41
1398	50.316997	-4.084913	0.09	59.5	2014-06-05	08:55:42
1399	50.316997	-4.084912	0.07	66.1	2014-06-05	08:55:43
1400	50.317004	-4.084907	0.86	23.2	2014-06-05	08:55:44
1401	50.317009	-4.084904	0.29	21.1	2014-06-05	08:55:46
1402	50.317009	-4.084903	0.11	58.1	2014-06-05	08:55:47
1403	50.317009	-4.084899	0.32	88.2	2014-06-05	08:55:48
1404	50.317013	-4.084896	0.47	20.8	2014-06-05	08:55:49
1405	50.317015	-4.084892	0.17	55.9	2014-06-05	08:55:51
1406	50.317015	-4.084891	0.1	111.1	2014-06-05	08:55:52
1407	50.317015	-4.084891	0.05	114.3	2014-06-05	08:55:53
1408	50.317014	-4.084889	0.1	112.5	2014-06-05	08:55:54
1409	50.317014	-4.084888	0.09	121.1	2014-06-05	08:55:55
1410	50.317013	-4.084887	0.05	136.1	2014-06-05	08:55:57
1411	50.317016	-4.084883	0.42	42.9	2014-06-05	08:55:58
1412	50.317017	-4.084879	0.15	69.5	2014-06-05	08:56:00
1413	50.31702	-4.084873	0.57	49.3	2014-06-05	08:56:01
1414	50.317026	-4.084875	0.7	350.6	2014-06-05	08:56:02
1415	50.317034	-4.084878	0.87	343.8	2014-06-05	08:56:03
1416	50.317047	-4.08488	1.44	355.5	2014-06-05	08:56:04
1417	50.317067	-4.084879	2.31	0.7	2014-06-05	08:56:05
1418	50.317095	-4.084877	3.11	2.8	2014-06-05	08:56:06
1419	50.31713	-4.08487	3.89	7.1	2014-06-05	08:56:07
1420	50.317171	-4.084865	4.55	4.8	2014-06-05	08:56:08
1421	50.317209	-4.084856	4.32	8.9	2014-06-05	08:56:09
1422	50.317245	-4.084849	4.05	7.1	2014-06-05	08:56:10
1423	50.317281	-4.084838	4.06	10.8	2014-06-05	08:56:11
1424	50.317315	-4.084826	3.9	12.9	2014-06-05	08:56:12
1425	50.317349	-4.084817	3.76	9.3	2014-06-05	08:56:13
1426	50.317381	-4.084812	3.58	5.9	2014-06-05	08:56:14
1427	50.317407	-4.084806	3	8.3	2014-06-05	08:56:15
1428	50.317425	-4.084802	2.01	6.8	2014-06-05	08:56:16
1429	50.317435	-4.084799	1.14	13.8	2014-06-05	08:56:17
1430	50.317435	-4.084795	0.11	85.5	2014-06-05	08:56:19
1431	50.317435	-4.084795	0.02	48.6	2014-06-05	08:56:20
1432	50.317434	-4.084797	0.16	229.2	2014-06-05	08:56:21
1433	50.317428	-4.084808	1.11	227.5	2014-06-05	08:56:22
1434	50.31742	-4.084816	1	212.3	2014-06-05	08:56:23
1435	50.317414	-4.084819	0.76	198.8	2014-06-05	08:56:24
1436	50.317407	-4.08482	0.69	184	2014-06-05	08:56:25
1437	50.317399	-4.08482	0.99	179.6	2014-06-05	08:56:26
1438	50.31739	-4.084819	1.01	177.3	2014-06-05	08:56:27
1439	50.31738	-4.084818	1.05	176.1	2014-06-05	08:56:28
1440	50.317368	-4.084819	1.33	180.8	2014-06-05	08:56:29
1441	50.317356	-4.08482	1.38	184.9	2014-06-05	08:56:30
1442	50.317347	-4.084821	1.01	181.4	2014-06-05	08:56:31
1443	50.31734	-4.08482	0.79	178.3	2014-06-05	08:56:32
1444	50.317332	-4.08482	0.87	180.4	2014-06-05	08:56:33
1445	50.317323	-4.084822	0.99	188.6	2014-06-05	08:56:34
1446	50.317314	-4.084827	1.07	197.9	2014-06-05	08:56:35
1447	50.317306	-4.084831	0.93	197.2	2014-06-05	08:56:36
1448	50.317298	-4.084836	0.99	200.3	2014-06-05	08:56:37
1449	50.317288	-4.08484	1.1	195	2014-06-05	08:56:38
1450	50.317278	-4.084844	1.19	194.4	2014-06-05	08:56:39
1451	50.317269	-4.084844	0.91	180.8	2014-06-05	08:56:40
1452	50.317264	-4.084845	0.62	182.8	2014-06-05	08:56:41
1453	50.317256	-4.084846	0.93	185.1	2014-06-05	08:56:42
1454	50.317248	-4.084846	0.88	183.1	2014-06-05	08:56:43
1455	50.317241	-4.084848	0.78	187.9	2014-06-05	08:56:44
1456	50.317232	-4.084852	1.05	197.1	2014-06-05	08:56:45
1457	50.317221	-4.084861	1.35	208.7	2014-06-05	08:56:46
1458	50.31721	-4.084868	1.35	201.7	2014-06-05	08:56:47
1459	50.317201	-4.084873	1.02	196.9	2014-06-05	08:56:48
1460	50.317192	-4.084877	1.03	197.8	2014-06-05	08:56:49
1461	50.317182	-4.084883	1.17	201.2	2014-06-05	08:56:50
1462	50.317173	-4.084891	1.18	207	2014-06-05	08:56:51
1463	50.317167	-4.084897	0.81	215.3	2014-06-05	08:56:52
1464	50.317161	-4.084901	0.66	201.1	2014-06-05	08:56:53
1465	50.317155	-4.084903	0.67	194.8	2014-06-05	08:56:54
1466	50.31715	-4.084905	0.69	194.6	2014-06-05	08:56:55
1467	50.317142	-4.08491	0.93	202.3	2014-06-05	08:56:56
1468	50.317132	-4.084916	1.12	201.8	2014-06-05	08:56:57
1469	50.317124	-4.084922	1.06	201.3	2014-06-05	08:56:58
1470	50.317117	-4.084925	0.76	200.1	2014-06-05	08:56:59
1471	50.317112	-4.08493	0.68	206.6	2014-06-05	08:57:00
1472	50.317109	-4.084932	0.28	210.5	2014-06-05	08:57:01
1473	50.31711	-4.084932	0.07	327.4	2014-06-05	08:57:02
1474	50.31711	-4.084932	0.06	5.8	2014-06-05	08:57:03
1475	50.317114	-4.084945	1	292.5	2014-06-05	08:57:04
1476	50.317118	-4.084955	0.86	304.9	2014-06-05	08:57:05
1477	50.317125	-4.084959	0.81	340.7	2014-06-05	08:57:06
1478	50.317138	-4.084953	1.51	14.9	2014-06-05	08:57:07
1479	50.317161	-4.084936	2.81	25.4	2014-06-05	08:57:08
1480	50.317193	-4.084915	3.88	23.5	2014-06-05	08:57:09
1481	50.317229	-4.084894	4.29	19.8	2014-06-05	08:57:10
1482	50.317265	-4.084873	4.28	20.6	2014-06-05	08:57:11
1483	50.317297	-4.084852	3.89	23.2	2014-06-05	08:57:12
1484	50.317326	-4.084834	3.46	21.2	2014-06-05	08:57:13
1485	50.31735	-4.08482	2.82	20	2014-06-05	08:57:14
1486	50.317374	-4.084804	2.91	24.2	2014-06-05	08:57:15
1487	50.317401	-4.084784	3.27	25.4	2014-06-05	08:57:16
1488	50.317427	-4.084766	3.15	23	2014-06-05	08:57:17
1489	50.317452	-4.084757	2.89	13.7	2014-06-05	08:57:18
1490	50.317462	-4.084754	1.18	11.4	2014-06-05	08:57:19
1491	50.31746	-4.084748	0.49	125	2014-06-05	08:57:20
1492	50.317447	-4.084754	1.52	196.4	2014-06-05	08:57:21
1493	50.317432	-4.084763	1.73	200.5	2014-06-05	08:57:22
1494	50.317418	-4.08477	1.62	199.1	2014-06-05	08:57:23
1495	50.317403	-4.084778	1.79	199.4	2014-06-05	08:57:24
1496	50.317388	-4.084786	1.74	198	2014-06-05	08:57:25
1497	50.317377	-4.084794	1.38	203.4	2014-06-05	08:57:26
1498	50.317366	-4.084799	1.24	197.7	2014-06-05	08:57:27
1499	50.317355	-4.084804	1.28	197.6	2014-06-05	08:57:28
1500	50.317346	-4.084807	1.1	189.7	2014-06-05	08:57:29
1501	50.317336	-4.084808	1.12	184	2014-06-05	08:57:30
1502	50.317324	-4.08481	1.25	186.6	2014-06-05	08:57:31
1503	50.317311	-4.084815	1.49	192.5	2014-06-05	08:57:32
1504	50.317302	-4.084818	1.05	193.8	2014-06-05	08:57:33
1505	50.317292	-4.084821	1.2	191.2	2014-06-05	08:57:34
1506	50.317281	-4.084824	1.2	188.3	2014-06-05	08:57:35
1507	50.317271	-4.08483	1.22	200	2014-06-05	08:57:36
1508	50.317261	-4.084833	1.07	192.8	2014-06-05	08:57:37
1509	50.317252	-4.084835	1.05	188.5	2014-06-05	08:57:38
1510	50.317245	-4.084835	0.83	178.4	2014-06-05	08:57:39
1511	50.317238	-4.084835	0.72	178.6	2014-06-05	08:57:40
1512	50.31723	-4.084836	0.92	184.8	2014-06-05	08:57:41
1513	50.317221	-4.084837	0.96	183.9	2014-06-05	08:57:42
1514	50.317214	-4.084835	0.76	173.7	2014-06-05	08:57:43
1515	50.317208	-4.084834	0.69	172	2014-06-05	08:57:44
1516	50.317199	-4.084835	1	183.8	2014-06-05	08:57:45
1517	50.317192	-4.084837	0.89	190.7	2014-06-05	08:57:46
1518	50.317183	-4.084842	1.02	197.1	2014-06-05	08:57:47
1519	50.317174	-4.084848	1.1	205.2	2014-06-05	08:57:48
1520	50.317163	-4.084857	1.39	205.5	2014-06-05	08:57:49
1521	50.317152	-4.084863	1.28	199.2	2014-06-05	08:57:50
1522	50.317144	-4.084867	0.93	199.5	2014-06-05	08:57:51
1523	50.317139	-4.084869	0.56	192.2	2014-06-05	08:57:52
1524	50.317135	-4.084873	0.54	213.6	2014-06-05	08:57:53
1525	50.317132	-4.084882	0.75	241.5	2014-06-05	08:57:54
1526	50.317127	-4.084894	1.01	237.2	2014-06-05	08:57:55
1527	50.317122	-4.084903	0.85	232.7	2014-06-05	08:57:56
1528	50.317119	-4.084915	0.86	248.3	2014-06-05	08:57:57
1529	50.317117	-4.084921	0.49	240.5	2014-06-05	08:57:58
1530	50.317116	-4.084921	0.09	195.5	2014-06-05	08:57:59
1531	50.317116	-4.084921	0.09	192.5	2014-06-05	08:58:00
1532	50.317114	-4.084922	0.16	212.3	2014-06-05	08:58:01
1533	50.317114	-4.084924	0.08	263.9	2014-06-05	08:58:02
1534	50.317114	-4.084924	0.05	270	2014-06-05	08:58:03
1535	50.317115	-4.084926	0.12	288.4	2014-06-05	08:58:04
1536	50.317136	-4.084912	2.55	22.9	2014-06-05	08:58:05
1537	50.317169	-4.084885	4.2	26.7	2014-06-05	08:58:06
1538	50.317213	-4.084852	5.38	25.9	2014-06-05	08:58:07
1539	50.317256	-4.084826	5.12	21.2	2014-06-05	08:58:08
1540	50.317291	-4.084816	4.01	10.9	2014-06-05	08:58:09
1541	50.317322	-4.084807	3.48	10.5	2014-06-05	08:58:10
1542	50.317356	-4.084796	3.89	11.5	2014-06-05	08:58:11
1543	50.317394	-4.084783	4.35	12.4	2014-06-05	08:58:12
1544	50.317434	-4.084773	4.48	8.7	2014-06-05	08:58:13
1545	50.317472	-4.084767	4.28	5.9	2014-06-05	08:58:14
1546	50.317508	-4.084762	3.94	5.6	2014-06-05	08:58:15
1547	50.317541	-4.08476	3.71	1.9	2014-06-05	08:58:16
1548	50.317564	-4.084759	2.58	0.4	2014-06-05	08:58:17
1549	50.317572	-4.084763	0.93	345.1	2014-06-05	08:58:18
1550	50.317572	-4.084765	0.12	274.3	2014-06-05	08:58:19
1551	50.317573	-4.084766	0.13	286.8	2014-06-05	08:58:20
1552	50.317572	-4.084768	0.13	265.9	2014-06-05	08:58:21
1553	50.317568	-4.084781	1.04	240.3	2014-06-05	08:58:22
1554	50.317568	-4.084783	0.18	279.2	2014-06-05	08:58:23
1555	50.317568	-4.084785	0.15	276.8	2014-06-05	08:58:24
1556	50.317569	-4.084787	0.13	282.5	2014-06-05	08:58:25
1557	50.317569	-4.084789	0.11	288.9	2014-06-05	08:58:26
1558	50.317561	-4.0848	1.2	223.2	2014-06-05	08:58:27
1559	50.31755	-4.084815	1.61	221.7	2014-06-05	08:58:28
1560	50.317538	-4.084831	1.73	220.9	2014-06-05	08:58:29
1561	50.317529	-4.084844	1.4	219.6	2014-06-05	08:58:30
1562	50.31752	-4.084854	1.21	216.1	2014-06-05	08:58:31
1563	50.317513	-4.084862	1	216.6	2014-06-05	08:58:32
1564	50.317504	-4.08487	1.08	209.9	2014-06-05	08:58:33
1565	50.317495	-4.084877	1.17	205.9	2014-06-05	08:58:34
1566	50.317486	-4.084881	1.05	197.5	2014-06-05	08:58:35
1567	50.317476	-4.084886	1.13	195	2014-06-05	08:58:36
1568	50.317465	-4.084891	1.32	196.5	2014-06-05	08:58:37
1569	50.317453	-4.084896	1.34	194.7	2014-06-05	08:58:38
1570	50.317442	-4.084898	1.22	187.8	2014-06-05	08:58:39
1571	50.317431	-4.084899	1.21	183.1	2014-06-05	08:58:40
1572	50.317424	-4.084898	0.86	175.6	2014-06-05	08:58:41
1573	50.317423	-4.084899	0.13	201.4	2014-06-05	08:58:42
1574	50.317413	-4.084899	1.1	183.1	2014-06-05	08:58:43
1575	50.317401	-4.084902	1.29	188.5	2014-06-05	08:58:44
1576	50.31739	-4.084905	1.28	188.3	2014-06-05	08:58:45
1577	50.317378	-4.084908	1.3	190.6	2014-06-05	08:58:46
1578	50.317366	-4.084911	1.33	189.5	2014-06-05	08:58:47
1579	50.317354	-4.084915	1.38	191.2	2014-06-05	08:58:48
1580	50.317343	-4.084919	1.32	192.5	2014-06-05	08:58:49
1581	50.317331	-4.084924	1.34	193.9	2014-06-05	08:58:50
1582	50.31732	-4.084925	1.25	186.3	2014-06-05	08:58:51
1583	50.317311	-4.084926	0.95	180.3	2014-06-05	08:58:52
1584	50.317303	-4.084926	0.99	180	2014-06-05	08:58:53
1585	50.317293	-4.084926	1.1	182.2	2014-06-05	08:58:54
1586	50.317284	-4.084926	0.91	178.1	2014-06-05	08:58:55
1587	50.317284	-4.084925	0.02	116.6	2014-06-05	08:58:56
1588	50.317275	-4.084924	1.04	174.7	2014-06-05	08:58:57
1589	50.317265	-4.084924	1.09	179.4	2014-06-05	08:58:58
1590	50.317254	-4.084927	1.31	188.6	2014-06-05	08:58:59
1591	50.317243	-4.084931	1.26	193.2	2014-06-05	08:59:00
1592	50.317232	-4.084933	1.18	187	2014-06-05	08:59:01
1593	50.317222	-4.084932	1.1	178.7	2014-06-05	08:59:02
1594	50.317214	-4.08493	0.94	170.5	2014-06-05	08:59:03
1595	50.317213	-4.084931	0.13	210.7	2014-06-05	08:59:04
1596	50.317203	-4.084931	1.15	179.1	2014-06-05	08:59:05
1597	50.317194	-4.08493	0.98	176.9	2014-06-05	08:59:06
1598	50.317193	-4.084929	0.1	132	2014-06-05	08:59:07
1599	50.317192	-4.084929	0.14	175.4	2014-06-05	08:59:08
1600	50.317182	-4.084931	1.13	187.3	2014-06-05	08:59:09
1601	50.31717	-4.084935	1.34	191.5	2014-06-05	08:59:10
1602	50.317159	-4.084936	1.2	185.4	2014-06-05	08:59:11
1603	50.317151	-4.084935	0.91	172.1	2014-06-05	08:59:12
1604	50.31715	-4.084935	0.12	185.7	2014-06-05	08:59:13
1605	50.31714	-4.084935	1.13	181.5	2014-06-05	08:59:14
1606	50.317132	-4.084933	0.87	171.3	2014-06-05	08:59:15
1607	50.317131	-4.084932	0.13	149.6	2014-06-05	08:59:16
1608	50.31713	-4.084932	0.17	172.1	2014-06-05	08:59:17
1609	50.317128	-4.084931	0.22	164.5	2014-06-05	08:59:18
1610	50.317126	-4.084931	0.21	180	2014-06-05	08:59:19
1611	50.317116	-4.084933	1.17	187	2014-06-05	08:59:20
1612	50.317104	-4.084937	1.32	190.2	2014-06-05	08:59:21
1613	50.317092	-4.084938	1.32	184.9	2014-06-05	08:59:22
1614	50.317084	-4.084939	0.91	181.9	2014-06-05	08:59:23
1615	50.317082	-4.084938	0.19	178.3	2014-06-05	08:59:24
1616	50.317081	-4.084939	0.09	195.1	2014-06-05	08:59:26
1617	50.31708	-4.08494	0.1	207	2014-06-05	08:59:27
1618	50.31708	-4.08494	0.05	224.1	2014-06-05	08:59:28
1619	50.317079	-4.08494	0.07	131.3	2014-06-05	08:59:29
1620	50.317078	-4.08494	0.08	193.4	2014-06-05	08:59:30
1621	50.317078	-4.084939	0.05	144.1	2014-06-05	08:59:32
1622	50.317077	-4.08494	0.1	201.2	2014-06-05	08:59:33
1623	50.317077	-4.084939	0.03	136.8	2014-06-05	08:59:34
1624	50.317076	-4.084939	0.07	175.1	2014-06-05	08:59:36
1625	50.317075	-4.084939	0.03	191.5	2014-06-05	08:59:37
1626	50.317075	-4.084939	0.03	197.7	2014-06-05	08:59:39
1627	50.317075	-4.084939	0.03	108.6	2014-06-05	08:59:40
1628	50.317076	-4.084934	0.17	71.1	2014-06-05	08:59:42
1629	50.317076	-4.084929	0.41	78.4	2014-06-05	08:59:43
1630	50.317078	-4.084922	0.55	67	2014-06-05	08:59:44
1631	50.317081	-4.08492	0.27	27.3	2014-06-05	08:59:45
1632	50.31708	-4.08492	0.07	164.9	2014-06-05	08:59:46
1633	50.317079	-4.08492	0.06	200.6	2014-06-05	08:59:48
1634	50.317078	-4.08492	0.05	158.8	2014-06-05	08:59:50
1635	50.317078	-4.084919	0.05	140.9	2014-06-05	08:59:51
1636	50.317077	-4.084919	0.04	171.5	2014-06-05	08:59:52
1637	50.317077	-4.084919	0.07	155.6	2014-06-05	08:59:53
1638	50.317078	-4.084911	0.55	82.3	2014-06-05	08:59:54
1639	50.31708	-4.084903	0.64	63.2	2014-06-05	08:59:55
1640	50.317081	-4.084899	0.3	75.6	2014-06-05	08:59:56
1641	50.31708	-4.084899	0.04	153.3	2014-06-05	08:59:57
1642	50.31708	-4.084898	0.1	162.3	2014-06-05	08:59:58
1643	50.317078	-4.084897	0.07	155.6	2014-06-05	09:00:00
1644	50.317078	-4.084897	0.04	122.4	2014-06-05	09:00:01
1645	50.317078	-4.084896	0.06	128.5	2014-06-05	09:00:02
1646	50.317078	-4.084896	0.05	110.5	2014-06-05	09:00:03
1647	50.317078	-4.084895	0.04	134.1	2014-06-05	09:00:04
1648	50.317077	-4.084895	0.04	161.8	2014-06-05	09:00:05
1649	50.317074	-4.084897	0.39	196.9	2014-06-05	09:00:06
1650	50.317074	-4.084895	0.04	96.9	2014-06-05	09:00:08
1651	50.317073	-4.084895	0.06	138.1	2014-06-05	09:00:09
1652	50.317073	-4.084895	0.02	163.3	2014-06-05	09:00:10
1653	50.317077	-4.084888	0.64	51.2	2014-06-05	09:00:11
1654	50.317078	-4.08488	0.58	73.3	2014-06-05	09:00:12
1655	50.31708	-4.084874	0.21	70.7	2014-06-05	09:00:14
1656	50.31708	-4.084874	0.06	59.7	2014-06-05	09:00:15
1657	50.317078	-4.084876	0.28	211.6	2014-06-05	09:00:16
1658	50.317073	-4.08488	0.62	209.3	2014-06-05	09:00:17
1659	50.317065	-4.084885	0.89	203.4	2014-06-05	09:00:18
1660	50.317059	-4.084891	0.87	211.3	2014-06-05	09:00:19
1661	50.317053	-4.084896	0.72	207.7	2014-06-05	09:00:20
1662	50.317051	-4.084897	0.12	203.9	2014-06-05	09:00:22
1663	50.317052	-4.084897	0.07	28.4	2014-06-05	09:00:23
1664	50.317055	-4.084893	0.47	40.6	2014-06-05	09:00:24
1665	50.317055	-4.08489	0.08	83.3	2014-06-05	09:00:26
1666	50.317055	-4.084889	0.07	73.9	2014-06-05	09:00:27
1667	50.317054	-4.08489	0.06	222.5	2014-06-05	09:00:29
1668	50.317054	-4.084891	0.06	221.9	2014-06-05	09:00:30
1669	50.317054	-4.084892	0.06	235.4	2014-06-05	09:00:31
1670	50.317053	-4.084891	0.05	136.8	2014-06-05	09:00:32
1671	50.317057	-4.08489	0.41	16.1	2014-06-05	09:00:33
1672	50.317059	-4.084891	0.3	339.2	2014-06-05	09:00:34
1673	50.317062	-4.084894	0.36	329.8	2014-06-05	09:00:35
1674	50.317066	-4.084898	0.53	322.6	2014-06-05	09:00:36
1675	50.317071	-4.084904	0.68	323.6	2014-06-05	09:00:37
1676	50.317083	-4.084903	1.3	2.1	2014-06-05	09:00:38
1677	50.317109	-4.08489	3.14	17.9	2014-06-05	09:00:39
1678	50.31715	-4.084867	4.83	19.3	2014-06-05	09:00:40
1679	50.317195	-4.084842	5.28	19.9	2014-06-05	09:00:41
1680	50.317235	-4.084821	4.65	18.4	2014-06-05	09:00:42
1681	50.317268	-4.084808	3.8	14.9	2014-06-05	09:00:43
1682	50.317296	-4.084798	3.24	12.5	2014-06-05	09:00:44
1683	50.317327	-4.084786	3.58	13.9	2014-06-05	09:00:45
1684	50.317365	-4.084771	4.34	13.8	2014-06-05	09:00:46
1685	50.317407	-4.08476	4.71	9.3	2014-06-05	09:00:47
1686	50.317449	-4.084757	4.64	3.1	2014-06-05	09:00:48
1687	50.317487	-4.084761	4.33	356.2	2014-06-05	09:00:49
1688	50.317524	-4.08477	4.11	351.2	2014-06-05	09:00:50
1689	50.317555	-4.084781	3.56	347.5	2014-06-05	09:00:51
1690	50.317576	-4.084797	2.63	333.9	2014-06-05	09:00:52
1691	50.317589	-4.084814	1.86	318.1	2014-06-05	09:00:53
1692	50.317595	-4.08483	1.28	300.7	2014-06-05	09:00:54
1693	50.317594	-4.084844	1.03	264.3	2014-06-05	09:00:55
1694	50.31759	-4.084861	1.25	250.3	2014-06-05	09:00:56
1695	50.317584	-4.084875	1.22	237.6	2014-06-05	09:00:57
1696	50.317576	-4.084891	1.4	232.5	2014-06-05	09:00:58
1697	50.317568	-4.084906	1.42	229.4	2014-06-05	09:00:59
1698	50.317562	-4.084918	1.11	229.9	2014-06-05	09:01:00
1699	50.317555	-4.084926	0.93	217.8	2014-06-05	09:01:01
1700	50.317548	-4.084937	1.09	223.4	2014-06-05	09:01:02
1701	50.317539	-4.084947	1.29	216.4	2014-06-05	09:01:03
1702	50.317529	-4.084956	1.19	212.1	2014-06-05	09:01:04
1703	50.317521	-4.084963	1.09	206.2	2014-06-05	09:01:05
1704	50.317511	-4.084969	1.15	202.3	2014-06-05	09:01:06
1705	50.317502	-4.084973	1.03	197.6	2014-06-05	09:01:07
1706	50.317495	-4.084976	0.86	193.2	2014-06-05	09:01:08
1707	50.317488	-4.084978	0.79	188.6	2014-06-05	09:01:09
1708	50.317479	-4.084979	0.97	182.8	2014-06-05	09:01:10
1709	50.31747	-4.084978	0.97	179.7	2014-06-05	09:01:11
1710	50.317462	-4.084977	0.92	174.1	2014-06-05	09:01:12
1711	50.317452	-4.084975	1.12	171.1	2014-06-05	09:01:13
1712	50.31744	-4.084972	1.33	173.1	2014-06-05	09:01:14
1713	50.31743	-4.084968	1.25	164.3	2014-06-05	09:01:15
1714	50.317419	-4.084962	1.28	160.4	2014-06-05	09:01:16
1715	50.317407	-4.084958	1.29	168.6	2014-06-05	09:01:17
1716	50.317396	-4.084955	1.32	169.6	2014-06-05	09:01:18
1717	50.317384	-4.084951	1.3	169.9	2014-06-05	09:01:19
1718	50.317373	-4.084949	1.25	170.7	2014-06-05	09:01:20
1719	50.317363	-4.084945	1.19	168.7	2014-06-05	09:01:21
1720	50.317352	-4.084942	1.17	166.7	2014-06-05	09:01:22
1721	50.317345	-4.084937	0.91	157	2014-06-05	09:01:23
1722	50.317337	-4.084933	0.87	163.8	2014-06-05	09:01:24
1723	50.317327	-4.084934	1.15	182.7	2014-06-05	09:01:25
1724	50.317316	-4.084935	1.18	184.4	2014-06-05	09:01:26
1725	50.317307	-4.084936	1.03	184	2014-06-05	09:01:27
1726	50.317298	-4.084936	1.07	179.7	2014-06-05	09:01:28
1727	50.317287	-4.084936	1.17	178.2	2014-06-05	09:01:29
1728	50.317276	-4.084935	1.2	178	2014-06-05	09:01:30
1729	50.317268	-4.084933	0.99	170.6	2014-06-05	09:01:31
1730	50.317259	-4.08493	1.01	170.2	2014-06-05	09:01:32
1731	50.317249	-4.084927	1.06	168.7	2014-06-05	09:01:33
1732	50.317242	-4.084924	0.84	166	2014-06-05	09:01:34
1733	50.317234	-4.084924	0.87	176.9	2014-06-05	09:01:35
1734	50.317226	-4.084921	0.89	166.1	2014-06-05	09:01:36
1735	50.317221	-4.084916	0.74	150.2	2014-06-05	09:01:37
1736	50.317215	-4.084912	0.68	161	2014-06-05	09:01:38
1737	50.317205	-4.084913	1.04	180.7	2014-06-05	09:01:39
1738	50.317197	-4.084914	0.89	185	2014-06-05	09:01:40
1739	50.317189	-4.084914	0.9	183.4	2014-06-05	09:01:41
1740	50.31718	-4.084917	1.03	190.6	2014-06-05	09:01:42
1741	50.317169	-4.084922	1.31	195.1	2014-06-05	09:01:43
1742	50.317158	-4.084924	1.25	187.6	2014-06-05	09:01:44
1743	50.31715	-4.084925	0.84	182.9	2014-06-05	09:01:45
1744	50.317146	-4.084925	0.49	177.9	2014-06-05	09:01:46
1745	50.31714	-4.084927	0.69	196	2014-06-05	09:01:47
1746	50.31713	-4.084934	1.21	203.3	2014-06-05	09:01:48
1747	50.31712	-4.084939	1.17	198.7	2014-06-05	09:01:49
1748	50.317113	-4.084942	0.81	191.8	2014-06-05	09:01:50
1749	50.317105	-4.084946	0.93	201.7	2014-06-05	09:01:51
1750	50.317098	-4.084952	0.85	204.8	2014-06-05	09:01:52
1751	50.317092	-4.084958	0.84	210.9	2014-06-05	09:01:53
1752	50.317082	-4.084963	1.18	200.7	2014-06-05	09:01:54
1753	50.317072	-4.08497	1.16	204.1	2014-06-05	09:01:55
1754	50.317065	-4.084973	0.87	195.5	2014-06-05	09:01:56
1755	50.317058	-4.084978	0.79	201.6	2014-06-05	09:01:57
1756	50.317055	-4.08498	0.17	206.5	2014-06-05	09:01:59
1757	50.317055	-4.08498	0.03	168.5	2014-06-05	09:02:00
1758	50.317055	-4.084979	0.04	25.2	2014-06-05	09:02:01
1759	50.317056	-4.08498	0.1	350.2	2014-06-05	09:02:02
1760	50.317057	-4.084979	0.07	49.1	2014-06-05	09:02:03
1761	50.317057	-4.084979	0.01	11.5	2014-06-05	09:02:05
1762	50.317057	-4.084979	0.01	180	2014-06-05	09:02:07
1763	50.317057	-4.084978	0.05	38.3	2014-06-05	09:02:08
1764	50.317058	-4.084978	0.06	55.4	2014-06-05	09:02:09
1765	50.317058	-4.084978	0.04	342.3	2014-06-05	09:02:10
1766	50.317059	-4.084977	0.14	32.6	2014-06-05	09:02:11
1767	50.317059	-4.084976	0.03	69.8	2014-06-05	09:02:12
1768	50.31706	-4.084976	0.1	0	2014-06-05	09:02:13
1769	50.317062	-4.084974	0.11	38.9	2014-06-05	09:02:15
1770	50.317068	-4.084968	0.8	31.1	2014-06-05	09:02:16
1771	50.317072	-4.084963	0.29	41	2014-06-05	09:02:18
1772	50.317073	-4.084962	0.08	38.1	2014-06-05	09:02:20
1773	50.317079	-4.084954	0.89	40.7	2014-06-05	09:02:21
1774	50.317079	-4.084948	0.43	81.3	2014-06-05	09:02:22
1775	50.317077	-4.084947	0.28	175.1	2014-06-05	09:02:23
1776	50.317073	-4.084951	0.47	214.4	2014-06-05	09:02:24
1777	50.31707	-4.084955	0.45	216.4	2014-06-05	09:02:25
1778	50.317071	-4.084954	0.09	29.3	2014-06-05	09:02:26
1779	50.317071	-4.084954	0.03	54.6	2014-06-05	09:02:28
1780	50.317072	-4.084953	0.06	13.8	2014-06-05	09:02:30
1781	50.317072	-4.084953	0.01	327.4	2014-06-05	09:02:31
1782	50.317073	-4.084953	0.08	25.5	2014-06-05	09:02:32
1783	50.317073	-4.084952	0.06	28.2	2014-06-05	09:02:33
1784	50.317074	-4.084952	0.06	41.9	2014-06-05	09:02:34
1785	50.317074	-4.084951	0.1	43.6	2014-06-05	09:02:35
1786	50.317076	-4.084949	0.11	42.1	2014-06-05	09:02:37
1787	50.317076	-4.084948	0.09	51.9	2014-06-05	09:02:38
1788	50.317077	-4.084947	0.04	47	2014-06-05	09:02:39
1789	50.317077	-4.084946	0.07	57.6	2014-06-05	09:02:40
1790	50.317077	-4.084946	0.02	90	2014-06-05	09:02:41
1791	50.317077	-4.084945	0.02	114.3	2014-06-05	09:02:43
1792	50.317077	-4.084945	0.04	62	2014-06-05	09:02:44
1793	50.317082	-4.084939	0.35	35.5	2014-06-05	09:02:46
1794	50.317082	-4.084939	0.05	68.3	2014-06-05	09:02:47
1795	50.317082	-4.084938	0.04	90	2014-06-05	09:02:48
1796	50.317082	-4.084938	0.04	57.6	2014-06-05	09:02:49
1797	50.317083	-4.084937	0.05	69.5	2014-06-05	09:02:50
1798	50.317083	-4.084936	0.05	68.3	2014-06-05	09:02:51
1799	50.317083	-4.084935	0.07	97.8	2014-06-05	09:02:52
1800	50.317082	-4.084935	0.06	107.6	2014-06-05	09:02:53
1801	50.317082	-4.084934	0.05	99.4	2014-06-05	09:02:54
1802	50.317082	-4.084933	0.03	82.2	2014-06-05	09:02:56
1803	50.317083	-4.084933	0.02	32.6	2014-06-05	09:02:57
1804	50.317083	-4.084932	0.03	44.9	2014-06-05	09:02:58
1805	50.317083	-4.084931	0.04	77.2	2014-06-05	09:03:00
1806	50.317083	-4.084931	0.04	104.1	2014-06-05	09:03:01
1807	50.317083	-4.08493	0.04	103.4	2014-06-05	09:03:02
1808	50.317083	-4.084929	0.07	81.3	2014-06-05	09:03:03
1809	50.317083	-4.084928	0.08	62.9	2014-06-05	09:03:04
1810	50.317083	-4.084927	0.07	66.9	2014-06-05	09:03:05
1811	50.317084	-4.084927	0.05	65.7	2014-06-05	09:03:06
1812	50.317084	-4.084926	0.08	43.2	2014-06-05	09:03:07
1813	50.317084	-4.084925	0.07	65	2014-06-05	09:03:08
1814	50.317085	-4.084924	0.06	71.5	2014-06-05	09:03:09
1815	50.317085	-4.084924	0.04	76.6	2014-06-05	09:03:10
1816	50.317085	-4.084923	0.05	114.3	2014-06-05	09:03:11
1817	50.317084	-4.084922	0.04	121.6	2014-06-05	09:03:13
1818	50.317084	-4.084921	0.05	114.5	2014-06-05	09:03:15
1819	50.31709	-4.084919	0.67	15.5	2014-06-05	09:03:16
1820	50.317093	-4.084916	0.41	26.9	2014-06-05	09:03:17
1821	50.317093	-4.084913	0.2	92.6	2014-06-05	09:03:18
1822	50.317092	-4.084912	0.1	111.7	2014-06-05	09:03:19
1823	50.317092	-4.084911	0.1	129.8	2014-06-05	09:03:20
1824	50.317091	-4.084908	0.11	112.7	2014-06-05	09:03:22
1825	50.317091	-4.084906	0.16	93.2	2014-06-05	09:03:23
1826	50.317091	-4.084903	0.09	87.2	2014-06-05	09:03:25
1827	50.317091	-4.0849	0.11	90	2014-06-05	09:03:27
1828	50.317091	-4.084899	0.08	83.1	2014-06-05	09:03:28
1829	50.317091	-4.084898	0.09	90	2014-06-05	09:03:29
1830	50.317091	-4.084897	0.08	96.9	2014-06-05	09:03:30
1831	50.317091	-4.084895	0.05	116.1	2014-06-05	09:03:32
1832	50.317091	-4.084894	0.13	68.6	2014-06-05	09:03:33
1833	50.317092	-4.084891	0.09	61.4	2014-06-05	09:03:35
1834	50.317092	-4.08489	0.09	58.9	2014-06-05	09:03:36
1835	50.317092	-4.084889	0.06	107.6	2014-06-05	09:03:37
1836	50.317092	-4.084889	0.07	125.4	2014-06-05	09:03:38
1837	50.317091	-4.084888	0.06	167.8	2014-06-05	09:03:39
1838	50.317091	-4.084888	0.06	157.1	2014-06-05	09:03:40
1839	50.31709	-4.084888	0.04	162	2014-06-05	09:03:42
1840	50.317089	-4.084888	0.04	175.6	2014-06-05	09:03:44
1841	50.317089	-4.084888	0.03	195.1	2014-06-05	09:03:46
1842	50.317088	-4.084887	0.03	142.8	2014-06-05	09:03:48
1843	50.317088	-4.084887	0.09	172.6	2014-06-05	09:03:49
1844	50.317082	-4.084896	0.9	225.1	2014-06-05	09:03:50
1845	50.317079	-4.084905	0.67	242.5	2014-06-05	09:03:51
1846	50.317081	-4.084908	0.35	317.6	2014-06-05	09:03:52
1847	50.317085	-4.084906	0.43	14.3	2014-06-05	09:03:53
1848	50.317088	-4.084904	0.32	36.1	2014-06-05	09:03:54
1849	50.317088	-4.084903	0.04	40.6	2014-06-05	09:03:56
1850	50.317088	-4.084903	0.02	243.4	2014-06-05	09:03:57
1851	50.317088	-4.084904	0.05	231.9	2014-06-05	09:03:58
1852	50.317087	-4.084904	0.11	193.3	2014-06-05	09:03:59
1853	50.317086	-4.084904	0.06	176.7	2014-06-05	09:04:01
1854	50.317085	-4.084905	0.12	207.8	2014-06-05	09:04:02
1855	50.317084	-4.084906	0.09	229.6	2014-06-05	09:04:03
1856	50.317084	-4.084906	0.03	174.4	2014-06-05	09:04:05
1857	50.317084	-4.084906	0.03	180	2014-06-05	09:04:06
1858	50.317083	-4.084905	0.02	148.2	2014-06-05	09:04:08
1859	50.317083	-4.084905	0.05	135.9	2014-06-05	09:04:09
1860	50.317083	-4.084904	0.09	108.4	2014-06-05	09:04:10
1861	50.317083	-4.084903	0.04	47	2014-06-05	09:04:11
1862	50.317083	-4.084903	0.03	90	2014-06-05	09:04:12
1863	50.317083	-4.084903	0.02	0	2014-06-05	09:04:14
1864	50.317083	-4.084903	0.01	51.9	2014-06-05	09:04:16
1865	50.317083	-4.084902	0.07	121.6	2014-06-05	09:04:17
1866	50.317083	-4.084901	0.03	59.2	2014-06-05	09:04:18
1867	50.317083	-4.084901	0.03	168.5	2014-06-05	09:04:19
1868	50.317083	-4.084901	0.01	0	2014-06-05	09:04:21
1869	50.317088	-4.084896	0.71	34.6	2014-06-05	09:04:22
1870	50.31709	-4.084891	0.19	70	2014-06-05	09:04:24
1871	50.317089	-4.08489	0.04	102	2014-06-05	09:04:25
1872	50.31709	-4.084889	0.05	69.5	2014-06-05	09:04:26
1873	50.31709	-4.084889	0.04	76.6	2014-06-05	09:04:27
1874	50.31709	-4.084888	0.04	62	2014-06-05	09:04:28
1875	50.31709	-4.084888	0.03	108.6	2014-06-05	09:04:29
1876	50.31709	-4.084887	0.07	115	2014-06-05	09:04:30
1877	50.317089	-4.084887	0.03	147.4	2014-06-05	09:04:31
1878	50.317089	-4.084887	0.02	129.7	2014-06-05	09:04:32
1879	50.317089	-4.084886	0.02	154.2	2014-06-05	09:04:34
1880	50.317089	-4.084886	0.03	106.6	2014-06-05	09:04:35
1881	50.317089	-4.084885	0.03	59.2	2014-06-05	09:04:36
1882	50.317089	-4.084884	0.05	90	2014-06-05	09:04:38
1883	50.317089	-4.084883	0.08	83.1	2014-06-05	09:04:39
1884	50.317089	-4.084882	0.05	111.5	2014-06-05	09:04:41
1885	50.317089	-4.084881	0.05	99.5	2014-06-05	09:04:42
1886	50.317089	-4.08488	0.05	65.7	2014-06-05	09:04:43
1887	50.317089	-4.084879	0.05	64.4	2014-06-05	09:04:45
1888	50.317089	-4.084878	0.04	90	2014-06-05	09:04:46
1889	50.317089	-4.084878	0.03	120.8	2014-06-05	09:04:47
1890	50.317089	-4.084878	0.03	128.9	2014-06-05	09:04:48
1891	50.317088	-4.084876	0.06	116.1	2014-06-05	09:04:50
1892	50.317088	-4.084875	0.06	107.6	2014-06-05	09:04:51
1893	50.317088	-4.084875	0.04	103.7	2014-06-05	09:04:52
1894	50.317088	-4.084873	0.06	98.1	2014-06-05	09:04:54
1895	50.317087	-4.084872	0.05	136.1	2014-06-05	09:04:56
1896	50.317087	-4.084871	0.06	109.5	2014-06-05	09:04:57
1897	50.317087	-4.08487	0.06	81.5	2014-06-05	09:04:58
1898	50.317088	-4.084868	0.07	74.6	2014-06-05	09:05:00
1899	50.317088	-4.084868	0.05	80.5	2014-06-05	09:05:01
1900	50.317088	-4.084867	0.04	97.1	2014-06-05	09:05:03
1901	50.317088	-4.084866	0.03	90	2014-06-05	09:05:04
1902	50.317087	-4.084866	0.04	105.7	2014-06-05	09:05:05
1903	50.317087	-4.084865	0.03	106.6	2014-06-05	09:05:06
1904	50.317087	-4.084865	0.03	135.9	2014-06-05	09:05:08
1905	50.317087	-4.084862	0.18	101.9	2014-06-05	09:05:09
1906	50.317086	-4.08486	0.15	100.6	2014-06-05	09:05:10
1907	50.317086	-4.084858	0.17	103.2	2014-06-05	09:05:11
1908	50.317103	-4.084843	2.18	27.8	2014-06-05	09:05:12
1909	50.317136	-4.08482	3.97	25.3	2014-06-05	09:05:13
1910	50.317175	-4.084798	4.68	19.5	2014-06-05	09:05:14
1911	50.317214	-4.084778	4.56	18	2014-06-05	09:05:15
1912	50.317248	-4.084759	3.99	19.5	2014-06-05	09:05:16
1913	50.317279	-4.084741	3.68	19.7	2014-06-05	09:05:17
1914	50.317311	-4.084725	3.76	17.9	2014-06-05	09:05:18
1915	50.317344	-4.084711	3.82	15.4	2014-06-05	09:05:19
1916	50.317378	-4.0847	3.76	11.6	2014-06-05	09:05:20
1917	50.317411	-4.084691	3.78	10.2	2014-06-05	09:05:21
1918	50.317446	-4.084683	3.9	7.9	2014-06-05	09:05:22
1919	50.317477	-4.084685	3.5	358.3	2014-06-05	09:05:23
1920	50.3175	-4.084692	2.65	349.6	2014-06-05	09:05:24
1921	50.31751	-4.084699	1.25	333	2014-06-05	09:05:25
1922	50.317513	-4.084711	0.84	286.8	2014-06-05	09:05:26
1923	50.31751	-4.084726	1.12	255.1	2014-06-05	09:05:27
1924	50.317505	-4.084741	1.2	242.5	2014-06-05	09:05:28
1925	50.3175	-4.084756	1.21	240.4	2014-06-05	09:05:29
1926	50.317494	-4.08477	1.21	235.6	2014-06-05	09:05:30
1927	50.317487	-4.08478	1.02	227.6	2014-06-05	09:05:31
1928	50.317482	-4.084788	0.8	219.7	2014-06-05	09:05:32
1929	50.317477	-4.084793	0.67	213.4	2014-06-05	09:05:33
1930	50.317471	-4.084797	0.66	203.8	2014-06-05	09:05:34
1931	50.317464	-4.084798	0.88	189	2014-06-05	09:05:35
1932	50.317456	-4.084798	0.85	177.2	2014-06-05	09:05:36
1933	50.31745	-4.084798	0.66	182.1	2014-06-05	09:05:37
1934	50.317445	-4.084798	0.61	180.5	2014-06-05	09:05:38
1935	50.31744	-4.084795	0.55	157.9	2014-06-05	09:05:39
1936	50.317434	-4.084791	0.69	155.5	2014-06-05	09:05:40
1937	50.317427	-4.084789	0.78	168.1	2014-06-05	09:05:41
1938	50.31742	-4.084789	0.8	179.1	2014-06-05	09:05:42
1939	50.317414	-4.084789	0.71	182.9	2014-06-05	09:05:43
1940	50.317405	-4.084792	1.02	190.4	2014-06-05	09:05:44
1941	50.317397	-4.084794	0.88	190.1	2014-06-05	09:05:45
1942	50.317389	-4.084795	0.85	186	2014-06-05	09:05:46
1943	50.31738	-4.084797	1.01	188.2	2014-06-05	09:05:47
1944	50.317371	-4.084798	1.1	183.1	2014-06-05	09:05:48
1945	50.317363	-4.084799	0.9	182.3	2014-06-05	09:05:49
1946	50.317356	-4.084799	0.72	181.9	2014-06-05	09:05:50
1947	50.317352	-4.084797	0.47	163	2014-06-05	09:05:51
1948	50.317348	-4.084794	0.51	154.3	2014-06-05	09:05:52
1949	50.317342	-4.084799	0.73	207.8	2014-06-05	09:05:53
1950	50.317335	-4.084807	0.97	216.4	2014-06-05	09:05:54
1951	50.317326	-4.084816	1.16	213.5	2014-06-05	09:05:55
1952	50.317316	-4.084827	1.4	213	2014-06-05	09:05:56
1953	50.317304	-4.084839	1.56	212.7	2014-06-05	09:05:57
1954	50.317293	-4.084848	1.36	207.3	2014-06-05	09:05:58
1955	50.317284	-4.084855	1.11	208.2	2014-06-05	09:05:59
1956	50.317279	-4.084858	0.66	197.9	2014-06-05	09:06:00
1957	50.317279	-4.084858	0.07	355.1	2014-06-05	09:06:01
1958	50.317279	-4.084857	0.05	79.4	2014-06-05	09:06:02
1959	50.317279	-4.084857	0.02	212.6	2014-06-05	09:06:03
1960	50.317279	-4.084858	0.08	213	2014-06-05	09:06:04
1961	50.31727	-4.08486	0.99	190.8	2014-06-05	09:06:05
1962	50.317261	-4.084862	0.96	187.1	2014-06-05	09:06:06
1963	50.317253	-4.084864	0.97	186.8	2014-06-05	09:06:07
1964	50.317243	-4.084867	1.08	190.8	2014-06-05	09:06:08
1965	50.317233	-4.08487	1.16	190.4	2014-06-05	09:06:09
1966	50.317222	-4.084874	1.3	194.8	2014-06-05	09:06:10
1967	50.317209	-4.084882	1.48	202.8	2014-06-05	09:06:11
1968	50.317199	-4.084888	1.21	200.1	2014-06-05	09:06:12
1969	50.317191	-4.08489	0.87	190.2	2014-06-05	09:06:13
1970	50.317185	-4.08489	0.71	180	2014-06-05	09:06:14
1971	50.317181	-4.084889	0.5	166.2	2014-06-05	09:06:15
1972	50.317176	-4.084891	0.53	194.3	2014-06-05	09:06:16
1973	50.317169	-4.084896	0.89	208	2014-06-05	09:06:17
1974	50.317159	-4.084902	1.21	200.1	2014-06-05	09:06:18
1975	50.317148	-4.084908	1.29	198.3	2014-06-05	09:06:19
1976	50.317139	-4.084911	1.01	190.9	2014-06-05	09:06:20
1977	50.317132	-4.084915	0.84	203.3	2014-06-05	09:06:21
1978	50.317122	-4.084923	1.26	205.2	2014-06-05	09:06:22
1979	50.317109	-4.084931	1.5	203.7	2014-06-05	09:06:23
1980	50.317099	-4.084936	1.17	196.6	2014-06-05	09:06:24
1981	50.317094	-4.084935	0.28	175.1	2014-06-05	09:06:26
1982	50.317094	-4.084935	0.02	160.2	2014-06-05	09:06:27
1983	50.317093	-4.084936	0.16	203.7	2014-06-05	09:06:28
1984	50.317085	-4.084938	0.88	190.5	2014-06-05	09:06:29
1985	50.317079	-4.084938	0.66	179	2014-06-05	09:06:30
1986	50.317073	-4.084938	0.66	176.9	2014-06-05	09:06:31
1987	50.317064	-4.084939	1.02	184.7	2014-06-05	09:06:32
1988	50.317053	-4.08494	1.21	184	2014-06-05	09:06:33
1989	50.317046	-4.084942	0.4	191.1	2014-06-05	09:06:35
1990	50.317043	-4.084944	0.21	200.8	2014-06-05	09:06:37
1991	50.317042	-4.084944	0.12	168.6	2014-06-05	09:06:38
1992	50.317041	-4.084943	0.1	147.8	2014-06-05	09:06:39
1993	50.317047	-4.084935	0.91	43.4	2014-06-05	09:06:40
1994	50.317051	-4.084929	0.59	39.4	2014-06-05	09:06:41
1995	50.317054	-4.084927	0.36	28.6	2014-06-05	09:06:42
1996	50.317054	-4.084926	0.04	25.9	2014-06-05	09:06:44
1997	50.317054	-4.084927	0.02	282	2014-06-05	09:06:46
1998	50.317054	-4.084926	0.08	111.4	2014-06-05	09:06:47
1999	50.317046	-4.084929	0.95	192.3	2014-06-05	09:06:48
[truncated: 1,112 more rows]
