# Supplementary material for: On the Potential of Surfers to Monitor Environmental Indicators in the Coastal Zone
Source: PLoS One. 2015 Jul 8;10(7):e0127706. doi: 10.1371/journal.pone.0127706 (PMC4496071; doi:10.1371/journal.pone.0127706)
Supplement: S1 Data — Contains 85 GPS tracks (comma separated files) used to estimate surfing performance statistics in the manuscript. (ZIP) [file pone.0127706.s001.zip › S1 Data GPS Tracks/20140607_Bovisand.csv]

No	Latitude	Longitude	Speed	Course	Date	Time
1	50.333617	-4.120275	0	0	2014-06-07	16:47:58
2	50.333598	-4.120289	1.15	204.7	2014-06-07	16:48:00
3	50.333582	-4.120308	2.29	217.1	2014-06-07	16:48:01
4	50.333566	-4.120341	2.9	232.1	2014-06-07	16:48:02
5	50.333552	-4.120378	3.06	240.4	2014-06-07	16:48:03
6	50.333539	-4.120409	2.6	237	2014-06-07	16:48:04
7	50.333522	-4.120419	2.12	200.2	2014-06-07	16:48:05
8	50.3335	-4.120422	2.39	185	2014-06-07	16:48:06
9	50.33348	-4.120423	2.24	181.4	2014-06-07	16:48:07
10	50.333453	-4.120407	3.25	159.9	2014-06-07	16:48:08
11	50.333421	-4.12039	3.69	160.6	2014-06-07	16:48:09
12	50.333395	-4.120376	3.09	161.3	2014-06-07	16:48:10
13	50.333373	-4.120363	2.66	159.3	2014-06-07	16:48:11
14	50.333358	-4.120351	1.84	154.3	2014-06-07	16:48:12
15	50.333367	-4.120368	0.81	311.4	2014-06-07	16:48:14
16	50.333382	-4.120375	1.68	344.3	2014-06-07	16:48:15
17	50.333401	-4.120377	2.09	354.8	2014-06-07	16:48:16
18	50.333421	-4.120392	2.45	335.7	2014-06-07	16:48:17
19	50.333438	-4.120412	2.39	322.3	2014-06-07	16:48:18
20	50.333454	-4.120427	2.08	330.7	2014-06-07	16:48:19
21	50.333471	-4.120443	2.25	327.8	2014-06-07	16:48:20
22	50.33349	-4.120461	2.4	328.6	2014-06-07	16:48:21
23	50.333488	-4.120451	0.37	100.1	2014-06-07	16:48:23
24	50.33349	-4.120444	0.48	73	2014-06-07	16:48:24
25	50.333491	-4.12044	0.32	58.6	2014-06-07	16:48:25
26	50.333493	-4.120432	0.63	75.3	2014-06-07	16:48:26
27	50.333494	-4.12041	1.55	83.5	2014-06-07	16:48:27
28	50.333496	-4.120409	0.11	19.2	2014-06-07	16:48:29
29	50.333493	-4.120412	0.2	205.9	2014-06-07	16:48:31
30	50.333493	-4.120413	0.08	270	2014-06-07	16:48:32
31	50.333494	-4.120413	0.08	342.5	2014-06-07	16:48:33
32	50.333494	-4.120413	0.1	6.3	2014-06-07	16:48:34
33	50.333495	-4.120411	0.15	75.2	2014-06-07	16:48:35
34	50.333494	-4.12041	0.15	157.2	2014-06-07	16:48:36
35	50.333493	-4.12041	0.01	144.3	2014-06-07	16:48:37
36	50.333495	-4.120405	0.43	64.4	2014-06-07	16:48:38
37	50.333496	-4.120382	0.81	85	2014-06-07	16:48:40
38	50.333496	-4.120374	0.59	95.4	2014-06-07	16:48:41
39	50.333497	-4.120371	0.24	53.6	2014-06-07	16:48:42
40	50.333498	-4.120372	0.15	343.2	2014-06-07	16:48:43
41	50.3335	-4.120377	0.39	289.6	2014-06-07	16:48:44
42	50.3335	-4.12038	0.24	288.3	2014-06-07	16:48:45
43	50.333501	-4.120381	0.1	318.8	2014-06-07	16:48:46
44	50.333501	-4.120384	0.21	287.7	2014-06-07	16:48:47
45	50.333502	-4.120383	0.07	54.6	2014-06-07	16:48:48
46	50.333502	-4.120383	0.02	306.4	2014-06-07	16:48:49
47	50.333502	-4.120381	0.13	81.8	2014-06-07	16:48:50
48	50.333502	-4.120379	0.14	90	2014-06-07	16:48:51
49	50.333503	-4.12038	0.07	319.5	2014-06-07	16:48:52
50	50.333503	-4.120382	0.12	292.4	2014-06-07	16:48:53
51	50.333504	-4.120382	0.1	318.8	2014-06-07	16:48:54
52	50.333504	-4.120384	0.09	294.5	2014-06-07	16:48:55
53	50.333505	-4.120385	0.11	306.3	2014-06-07	16:48:56
54	50.333505	-4.120385	0.06	331.8	2014-06-07	16:48:57
55	50.333506	-4.120387	0.11	300.3	2014-06-07	16:48:58
56	50.333506	-4.120387	0.05	0	2014-06-07	16:48:59
57	50.333506	-4.120387	0.05	0	2014-06-07	16:49:00
58	50.333507	-4.120385	0.12	47	2014-06-07	16:49:01
59	50.333508	-4.120386	0.1	312.5	2014-06-07	16:49:02
60	50.333477	-4.120346	2.23	139.8	2014-06-07	16:49:04
61	50.333485	-4.120338	1	31.7	2014-06-07	16:49:05
62	50.333484	-4.120338	0.1	165.9	2014-06-07	16:49:06
63	50.33348	-4.120341	0.49	206.1	2014-06-07	16:49:07
64	50.333466	-4.12035	1.72	200.9	2014-06-07	16:49:08
65	50.333451	-4.120369	2.09	219.5	2014-06-07	16:49:09
66	50.333435	-4.120363	1.86	168.8	2014-06-07	16:49:10
67	50.333428	-4.120344	1.59	118.1	2014-06-07	16:49:11
68	50.333429	-4.120325	1.34	86.8	2014-06-07	16:49:12
69	50.333424	-4.120299	0.96	104.3	2014-06-07	16:49:14
70	50.333423	-4.120287	0.83	99.1	2014-06-07	16:49:15
71	50.333422	-4.12028	0.55	98.8	2014-06-07	16:49:16
72	50.333424	-4.12027	0.68	78.1	2014-06-07	16:49:17
73	50.333423	-4.120258	0.86	91.3	2014-06-07	16:49:18
74	50.333425	-4.120245	0.97	82.3	2014-06-07	16:49:19
75	50.333428	-4.120232	0.99	67.9	2014-06-07	16:49:20
76	50.333429	-4.120217	1.08	82.5	2014-06-07	16:49:21
77	50.333431	-4.120198	1.34	79.9	2014-06-07	16:49:22
78	50.333432	-4.12018	1.31	87.2	2014-06-07	16:49:23
79	50.33343	-4.120147	1.18	95.2	2014-06-07	16:49:25
80	50.333427	-4.120127	1.45	104.6	2014-06-07	16:49:26
81	50.333421	-4.120102	1.87	110.5	2014-06-07	16:49:27
82	50.333413	-4.120077	1.96	115.7	2014-06-07	16:49:28
83	50.333397	-4.120041	3.14	124.4	2014-06-07	16:49:29
84	50.333375	-4.119994	4.16	127.3	2014-06-07	16:49:30
85	50.333355	-4.119957	3.43	130.1	2014-06-07	16:49:31
86	50.333335	-4.119918	3.52	127.9	2014-06-07	16:49:32
87	50.333312	-4.119873	4.1	128.5	2014-06-07	16:49:33
88	50.333293	-4.119837	3.37	129.8	2014-06-07	16:49:34
89	50.333278	-4.119815	2.27	138.4	2014-06-07	16:49:35
90	50.333263	-4.119791	2.41	133.6	2014-06-07	16:49:36
91	50.333245	-4.119762	2.86	133.8	2014-06-07	16:49:37
92	50.333232	-4.11972	3.3	115.9	2014-06-07	16:49:38
93	50.333217	-4.119676	3.57	117.7	2014-06-07	16:49:39
94	50.333208	-4.119615	4.44	103.6	2014-06-07	16:49:40
95	50.333199	-4.119557	4.25	103.3	2014-06-07	16:49:41
96	50.333189	-4.119501	4.11	104.9	2014-06-07	16:49:42
97	50.333177	-4.119455	3.54	113.6	2014-06-07	16:49:43
98	50.333174	-4.119403	3.71	95.2	2014-06-07	16:49:44
99	50.333165	-4.119379	2	120.6	2014-06-07	16:49:45
100	50.333155	-4.119358	1.8	126.2	2014-06-07	16:49:46
101	50.333146	-4.119333	2.05	117.9	2014-06-07	16:49:47
102	50.333144	-4.119295	2.73	95.5	2014-06-07	16:49:48
103	50.333131	-4.119283	1.7	150.7	2014-06-07	16:49:49
104	50.33312	-4.119267	1.6	136.2	2014-06-07	16:49:50
105	50.33311	-4.119253	1.53	137.6	2014-06-07	16:49:51
106	50.333095	-4.119253	1.74	181.2	2014-06-07	16:49:52
107	50.333075	-4.119266	2.39	203	2014-06-07	16:49:53
108	50.333054	-4.119265	1.14	176.6	2014-06-07	16:49:55
109	50.333044	-4.119273	1.35	208.3	2014-06-07	16:49:56
110	50.333032	-4.119289	0.85	220.4	2014-06-07	16:49:58
111	50.333022	-4.119318	2.39	241	2014-06-07	16:49:59
112	50.333016	-4.119336	1.4	243.1	2014-06-07	16:50:00
113	50.332994	-4.119384	4.19	234	2014-06-07	16:50:01
114	50.332979	-4.119412	2.56	231.2	2014-06-07	16:50:02
115	50.33291	-4.119635	17.67	244.1	2014-06-07	16:50:03
116	50.332799	-4.119734	14.24	209.5	2014-06-07	16:50:04
117	50.332774	-4.119747	2.91	198.2	2014-06-07	16:50:05
118	50.332759	-4.119761	1.98	211.4	2014-06-07	16:50:06
119	50.33274	-4.11977	2.12	196.3	2014-06-07	16:50:07
120	50.332727	-4.119781	1.71	209.2	2014-06-07	16:50:08
121	50.332713	-4.119804	2.2	225.6	2014-06-07	16:50:09
122	50.3327	-4.119836	2.71	238.6	2014-06-07	16:50:10
123	50.332687	-4.119863	2.42	233.3	2014-06-07	16:50:11
124	50.332677	-4.119886	1.99	235.1	2014-06-07	16:50:12
125	50.33267	-4.119906	1.59	239.8	2014-06-07	16:50:13
126	50.332668	-4.119918	0.91	256.3	2014-06-07	16:50:14
127	50.332672	-4.119916	0.49	17	2014-06-07	16:50:15
128	50.332676	-4.119914	0.41	22.8	2014-06-07	16:50:16
129	50.332671	-4.119924	0.45	234.9	2014-06-07	16:50:18
130	50.332667	-4.119928	0.46	209.4	2014-06-07	16:50:19
131	50.332666	-4.119948	1.44	262.6	2014-06-07	16:50:20
132	50.332654	-4.119988	3.18	246	2014-06-07	16:50:21
133	50.332647	-4.120021	2.43	250	2014-06-07	16:50:22
134	50.33264	-4.120047	2.05	247.5	2014-06-07	16:50:23
135	50.33263	-4.120075	2.2	241.6	2014-06-07	16:50:24
136	50.332621	-4.120096	1.83	236.3	2014-06-07	16:50:25
137	50.332617	-4.12011	1.09	246.9	2014-06-07	16:50:26
138	50.332613	-4.12013	1.51	250.2	2014-06-07	16:50:27
139	50.332606	-4.120151	1.67	241.7	2014-06-07	16:50:28
140	50.332597	-4.120171	1.7	235.1	2014-06-07	16:50:29
141	50.332586	-4.120187	1.65	223.6	2014-06-07	16:50:30
142	50.332575	-4.120201	1.64	220.1	2014-06-07	16:50:31
143	50.332566	-4.120216	1.38	227.1	2014-06-07	16:50:32
144	50.332551	-4.12023	1.99	211.1	2014-06-07	16:50:33
145	50.332538	-4.120248	1.92	221	2014-06-07	16:50:34
146	50.33253	-4.120272	1.91	242.4	2014-06-07	16:50:35
147	50.332522	-4.120291	1.67	235.7	2014-06-07	16:50:36
148	50.332516	-4.120302	0.98	233.2	2014-06-07	16:50:37
149	50.332514	-4.120315	0.92	253.5	2014-06-07	16:50:38
150	50.332508	-4.120327	1.09	232.5	2014-06-07	16:50:39
151	50.332501	-4.120342	1.39	232.7	2014-06-07	16:50:40
152	50.332494	-4.120359	1.4	236.9	2014-06-07	16:50:41
153	50.332486	-4.120376	1.52	234.7	2014-06-07	16:50:42
154	50.332477	-4.120391	1.44	226.7	2014-06-07	16:50:43
155	50.332472	-4.120398	0.72	223.1	2014-06-07	16:50:44
156	50.332472	-4.120398	0.01	35.7	2014-06-07	16:50:45
157	50.332465	-4.120413	1.34	233.3	2014-06-07	16:50:46
158	50.332455	-4.12043	1.64	226.4	2014-06-07	16:50:47
159	50.332448	-4.12045	1.66	241.8	2014-06-07	16:50:48
160	50.332442	-4.120469	1.48	243.4	2014-06-07	16:50:49
161	50.332437	-4.120481	0.99	238.1	2014-06-07	16:50:50
162	50.332431	-4.12049	0.94	226.2	2014-06-07	16:50:51
163	50.332426	-4.120501	1	233.2	2014-06-07	16:50:52
164	50.332422	-4.120515	1.04	243.8	2014-06-07	16:50:53
165	50.332418	-4.120526	0.93	243.8	2014-06-07	16:50:54
166	50.332413	-4.120538	1	237.8	2014-06-07	16:50:55
167	50.332409	-4.120555	1.3	248	2014-06-07	16:50:56
168	50.332408	-4.120572	1.23	264.8	2014-06-07	16:50:57
169	50.332405	-4.120592	1.46	256.8	2014-06-07	16:50:58
170	50.332402	-4.120604	0.91	245.9	2014-06-07	16:50:59
171	50.332402	-4.120604	0.02	65.7	2014-06-07	16:51:01
172	50.332395	-4.120622	1.49	239.4	2014-06-07	16:51:02
173	50.332388	-4.120644	1.81	242.4	2014-06-07	16:51:03
174	50.332384	-4.120663	1.38	254.4	2014-06-07	16:51:04
175	50.33238	-4.120677	1.12	247.9	2014-06-07	16:51:05
176	50.33238	-4.120692	1.04	266.4	2014-06-07	16:51:06
177	50.332382	-4.120706	0.99	284.7	2014-06-07	16:51:07
178	50.332376	-4.120726	1.6	246	2014-06-07	16:51:08
179	50.332366	-4.120748	1.94	234.4	2014-06-07	16:51:09
180	50.332357	-4.120768	1.72	235	2014-06-07	16:51:10
181	50.33235	-4.120784	1.41	234.9	2014-06-07	16:51:11
182	50.332349	-4.120786	0.1	236.4	2014-06-07	16:51:12
183	50.332351	-4.120789	0.25	302	2014-06-07	16:51:13
184	50.332344	-4.120804	1.36	235.4	2014-06-07	16:51:14
185	50.332332	-4.120823	1.86	226.1	2014-06-07	16:51:15
186	50.332322	-4.120843	1.78	232.9	2014-06-07	16:51:16
187	50.332313	-4.120859	1.54	225.7	2014-06-07	16:51:17
188	50.332304	-4.120868	1.18	215.3	2014-06-07	16:51:18
189	50.3323	-4.120881	1.05	242	2014-06-07	16:51:19
190	50.3323	-4.120886	0.17	270	2014-06-07	16:51:21
191	50.33231	-4.120884	1.12	8.3	2014-06-07	16:51:22
192	50.332315	-4.120882	0.61	12.9	2014-06-07	16:51:23
193	50.332328	-4.120867	1.82	36.3	2014-06-07	16:51:24
194	50.332358	-4.120836	3.98	33.5	2014-06-07	16:51:25
195	50.332403	-4.120814	5.22	17.4	2014-06-07	16:51:26
196	50.332459	-4.120791	6.5	14.8	2014-06-07	16:51:27
197	50.332517	-4.120753	6.98	22.3	2014-06-07	16:51:28
198	50.332559	-4.120741	4.72	11	2014-06-07	16:51:29
199	50.332587	-4.120748	3.16	350.4	2014-06-07	16:51:30
200	50.332612	-4.120747	2.85	1	2014-06-07	16:51:31
201	50.332638	-4.120747	2.84	1.3	2014-06-07	16:51:32
202	50.332664	-4.120746	2.89	0.5	2014-06-07	16:51:33
203	50.332691	-4.120746	2.96	359.8	2014-06-07	16:51:34
204	50.332717	-4.120747	2.96	359.2	2014-06-07	16:51:35
205	50.332657	-4.120835	1.15	223	2014-06-07	16:51:43
206	50.332596	-4.120848	6.8	187.8	2014-06-07	16:51:44
207	50.332568	-4.120858	3.2	192.1	2014-06-07	16:51:45
208	50.332546	-4.12085	2.55	166.9	2014-06-07	16:51:46
209	50.33253	-4.120855	1.76	192.1	2014-06-07	16:51:47
210	50.332514	-4.120875	2.35	217.9	2014-06-07	16:51:48
211	50.332499	-4.1209	2.4	227.7	2014-06-07	16:51:49
212	50.332486	-4.120919	2.03	222.5	2014-06-07	16:51:50
213	50.332473	-4.120939	2	224.5	2014-06-07	16:51:51
214	50.332465	-4.120956	1.49	232.2	2014-06-07	16:51:52
215	50.332457	-4.120966	1.16	219.5	2014-06-07	16:51:53
216	50.332447	-4.120978	1.36	218.7	2014-06-07	16:51:54
217	50.332439	-4.120992	1.34	225.3	2014-06-07	16:51:55
218	50.33243	-4.121008	1.52	229.5	2014-06-07	16:51:56
219	50.332422	-4.121024	1.44	233.4	2014-06-07	16:51:57
220	50.332414	-4.121037	1.27	224.4	2014-06-07	16:51:58
221	50.332406	-4.121053	1.43	232.6	2014-06-07	16:51:59
222	50.332398	-4.12107	1.5	233.8	2014-06-07	16:52:00
223	50.332392	-4.121074	0.75	204.5	2014-06-07	16:52:01
224	50.33239	-4.121065	0.69	105.7	2014-06-07	16:52:02
225	50.332389	-4.121056	0.31	101.4	2014-06-07	16:52:04
226	50.332386	-4.121067	0.45	243.3	2014-06-07	16:52:06
227	50.332378	-4.12108	0.64	225.7	2014-06-07	16:52:08
228	50.332378	-4.121083	0.2	283.8	2014-06-07	16:52:09
229	50.332387	-4.121059	1.97	61.1	2014-06-07	16:52:10
230	50.332397	-4.121028	2.46	62.7	2014-06-07	16:52:11
231	50.332403	-4.12101	1.45	64	2014-06-07	16:52:12
232	50.332405	-4.120997	0.98	71.6	2014-06-07	16:52:13
233	50.332412	-4.120984	0.57	51.2	2014-06-07	16:52:15
234	50.332413	-4.120992	0.56	282.6	2014-06-07	16:52:16
235	50.332408	-4.121012	1.53	250	2014-06-07	16:52:17
236	50.332405	-4.121035	1.67	257.1	2014-06-07	16:52:18
237	50.332398	-4.121061	1.95	249	2014-06-07	16:52:19
238	50.33239	-4.121082	1.77	240	2014-06-07	16:52:20
239	50.332383	-4.121094	1.18	225.1	2014-06-07	16:52:21
240	50.332378	-4.121102	0.76	225.5	2014-06-07	16:52:22
241	50.332372	-4.121117	1.29	237.8	2014-06-07	16:52:23
242	50.332366	-4.121132	1.25	236	2014-06-07	16:52:24
243	50.33236	-4.121143	1.08	231	2014-06-07	16:52:25
244	50.332352	-4.121151	0.99	214.8	2014-06-07	16:52:26
245	50.332347	-4.121151	0.63	179	2014-06-07	16:52:27
246	50.332344	-4.121151	0.35	171.1	2014-06-07	16:52:28
247	50.332346	-4.121149	0.32	22.7	2014-06-07	16:52:29
248	50.332356	-4.121145	1.08	15	2014-06-07	16:52:30
249	50.332367	-4.121141	1.32	11.4	2014-06-07	16:52:31
250	50.332379	-4.121141	1.28	1.3	2014-06-07	16:52:32
251	50.332385	-4.12115	0.98	316.3	2014-06-07	16:52:33
252	50.332388	-4.121167	1.22	282.9	2014-06-07	16:52:34
253	50.332384	-4.121183	0.6	251.9	2014-06-07	16:52:36
254	50.332387	-4.12116	1.65	78.3	2014-06-07	16:52:37
255	50.332393	-4.121113	3.42	79	2014-06-07	16:52:38
256	50.332403	-4.121066	3.54	72	2014-06-07	16:52:39
257	50.332417	-4.121021	3.55	63.1	2014-06-07	16:52:40
258	50.332432	-4.120999	2.25	45.2	2014-06-07	16:52:41
259	50.332426	-4.121021	0.85	248.3	2014-06-07	16:52:43
260	50.332407	-4.121054	3.18	227.6	2014-06-07	16:52:44
261	50.332388	-4.121081	2.82	223.8	2014-06-07	16:52:45
262	50.332371	-4.121098	2.26	212.3	2014-06-07	16:52:46
263	50.332358	-4.12111	1.68	210	2014-06-07	16:52:47
264	50.332352	-4.121115	0.79	206.8	2014-06-07	16:52:48
265	50.332356	-4.121107	0.73	50.5	2014-06-07	16:52:49
266	50.332364	-4.121097	1.17	36.5	2014-06-07	16:52:50
267	50.332374	-4.121088	1.21	32.1	2014-06-07	16:52:51
268	50.332383	-4.12108	1.16	30.6	2014-06-07	16:52:52
269	50.33239	-4.121073	0.98	29.6	2014-06-07	16:52:53
270	50.332386	-4.121098	1.82	257	2014-06-07	16:52:54
271	50.332381	-4.121113	1.16	241.2	2014-06-07	16:52:55
272	50.332377	-4.121109	0.52	150.2	2014-06-07	16:52:56
273	50.332382	-4.1211	0.8	55.3	2014-06-07	16:52:57
274	50.332393	-4.121085	0.79	39.5	2014-06-07	16:52:59
275	50.332399	-4.12108	0.88	28.3	2014-06-07	16:53:00
276	50.332408	-4.121075	0.99	18.7	2014-06-07	16:53:01
277	50.332418	-4.121073	1.1	8.1	2014-06-07	16:53:02
278	50.332392	-4.121128	1.21	234.3	2014-06-07	16:53:06
279	50.332377	-4.121141	1.94	206.6	2014-06-07	16:53:07
280	50.332366	-4.121144	1.18	191.3	2014-06-07	16:53:08
281	50.332352	-4.121151	1.71	198.1	2014-06-07	16:53:09
282	50.332338	-4.12116	1.66	200.2	2014-06-07	16:53:10
283	50.332323	-4.12117	1.77	204.2	2014-06-07	16:53:11
284	50.332309	-4.121178	1.63	200.5	2014-06-07	16:53:12
285	50.332297	-4.121186	1.51	202	2014-06-07	16:53:13
286	50.332288	-4.121191	1.05	202.6	2014-06-07	16:53:14
287	50.332278	-4.121196	1.21	193.9	2014-06-07	16:53:15
288	50.332268	-4.121198	1.04	189.5	2014-06-07	16:53:16
289	50.332262	-4.121198	0.75	177.8	2014-06-07	16:53:17
290	50.332255	-4.121196	0.72	170.9	2014-06-07	16:53:18
291	50.33225	-4.121195	0.56	170.2	2014-06-07	16:53:19
292	50.332246	-4.121193	0.5	170.5	2014-06-07	16:53:20
293	50.332237	-4.121194	1.03	181.3	2014-06-07	16:53:21
294	50.332226	-4.121192	1.21	174.6	2014-06-07	16:53:22
295	50.332217	-4.121186	1.11	156.3	2014-06-07	16:53:23
296	50.33221	-4.121176	1.03	135.7	2014-06-07	16:53:24
297	50.332205	-4.121169	0.77	143	2014-06-07	16:53:25
298	50.332198	-4.121164	0.83	150.9	2014-06-07	16:53:26
299	50.33219	-4.121157	1.01	150.6	2014-06-07	16:53:27
300	50.332182	-4.121152	0.92	157.9	2014-06-07	16:53:28
301	50.332175	-4.121147	0.88	155.6	2014-06-07	16:53:29
302	50.332167	-4.121139	1.04	150.8	2014-06-07	16:53:30
303	50.33216	-4.121131	1.02	146	2014-06-07	16:53:31
304	50.332156	-4.121123	0.69	120.7	2014-06-07	16:53:32
305	50.332161	-4.121117	0.63	41.8	2014-06-07	16:53:33
306	50.33217	-4.121112	1.09	19.5	2014-06-07	16:53:34
307	50.33218	-4.121107	1.2	16.1	2014-06-07	16:53:35
308	50.332191	-4.121103	1.25	15.2	2014-06-07	16:53:36
309	50.332202	-4.121098	1.26	17.1	2014-06-07	16:53:37
310	50.332126	-4.12106	0.63	162.6	2014-06-07	16:53:51
311	50.332118	-4.121052	1	146.6	2014-06-07	16:53:52
312	50.332121	-4.12103	1.59	80.6	2014-06-07	16:53:53
313	50.33214	-4.120987	3.72	55.5	2014-06-07	16:53:54
314	50.332161	-4.120938	4.22	55.6	2014-06-07	16:53:55
315	50.332183	-4.120888	4.3	56.1	2014-06-07	16:53:56
316	50.332195	-4.120855	2.76	59	2014-06-07	16:53:57
317	50.332195	-4.120847	0.51	90	2014-06-07	16:53:58
318	50.332189	-4.120856	0.95	221.7	2014-06-07	16:53:59
319	50.33218	-4.120866	1.23	215.6	2014-06-07	16:54:00
320	50.33217	-4.120874	1.23	206.7	2014-06-07	16:54:01
321	50.332159	-4.120885	1.44	213.4	2014-06-07	16:54:02
322	50.33215	-4.120889	1.02	194.5	2014-06-07	16:54:03
323	50.332144	-4.12089	0.75	183.7	2014-06-07	16:54:04
324	50.332138	-4.120887	0.63	161.3	2014-06-07	16:54:05
325	50.332134	-4.12088	0.68	134.2	2014-06-07	16:54:06
326	50.33213	-4.120876	0.55	149.5	2014-06-07	16:54:07
327	50.332122	-4.120875	0.83	173.4	2014-06-07	16:54:08
328	50.332113	-4.120876	1.03	186	2014-06-07	16:54:09
329	50.332103	-4.120875	1.18	176.5	2014-06-07	16:54:10
330	50.332094	-4.120871	1.03	161.8	2014-06-07	16:54:11
331	50.332087	-4.12086	1.08	133.8	2014-06-07	16:54:12
332	50.332084	-4.120851	0.34	120.1	2014-06-07	16:54:14
333	50.332083	-4.120851	0.08	158.2	2014-06-07	16:54:15
334	50.332083	-4.120851	0.01	0	2014-06-07	16:54:16
335	50.332083	-4.120851	0.01	180	2014-06-07	16:54:17
336	50.332083	-4.120851	0	0	2014-06-07	16:54:18
337	50.332083	-4.120851	0.01	90	2014-06-07	16:54:19
338	50.332083	-4.120851	0.01	0	2014-06-07	16:54:20
339	50.332137	-4.120765	0.54	45.4	2014-06-07	16:54:36
340	50.332142	-4.120762	0.57	22.9	2014-06-07	16:54:37
341	50.332147	-4.120757	0.66	33	2014-06-07	16:54:38
342	50.33215	-4.120749	0.62	64	2014-06-07	16:54:39
343	50.332152	-4.120742	0.57	58.6	2014-06-07	16:54:40
344	50.332153	-4.120734	0.58	81.7	2014-06-07	16:54:41
345	50.332191	-4.120655	0.32	52.5	2014-06-07	16:55:03
346	50.332238	-4.120623	5.7	24.1	2014-06-07	16:55:04
347	50.332294	-4.120597	6.51	16.5	2014-06-07	16:55:05
348	50.332348	-4.120587	6.01	6.4	2014-06-07	16:55:06
349	50.332392	-4.120579	4.95	6.4	2014-06-07	16:55:07
350	50.332426	-4.120566	3.95	14	2014-06-07	16:55:08
351	50.332461	-4.120552	3.95	14.5	2014-06-07	16:55:09
352	50.332494	-4.120538	3.87	15.1	2014-06-07	16:55:10
353	50.332742	-4.120449	3.54	12.8	2014-06-07	16:55:18
354	50.332766	-4.120446	2.69	4.7	2014-06-07	16:55:19
355	50.332788	-4.120446	2.4	0.1	2014-06-07	16:55:20
356	50.332808	-4.120448	2.22	356.9	2014-06-07	16:55:21
357	50.332784	-4.120478	3.42	218.1	2014-06-07	16:55:22
358	50.332672	-4.120579	14.34	210	2014-06-07	16:55:23
359	50.332579	-4.12061	10.56	192.2	2014-06-07	16:55:24
360	50.332544	-4.120618	3.95	188.3	2014-06-07	16:55:25
361	50.332528	-4.120632	2.02	208.9	2014-06-07	16:55:26
362	50.33251	-4.12064	2.16	196.2	2014-06-07	16:55:27
363	50.332494	-4.120645	1.76	190.9	2014-06-07	16:55:28
364	50.332481	-4.120662	1.9	220.3	2014-06-07	16:55:29
365	50.332467	-4.120682	2.11	221.7	2014-06-07	16:55:30
366	50.332451	-4.120697	2.09	211.2	2014-06-07	16:55:31
367	50.332436	-4.120694	1.66	172.6	2014-06-07	16:55:32
368	50.332429	-4.120687	0.95	143.8	2014-06-07	16:55:33
369	50.332424	-4.120691	0.72	208.6	2014-06-07	16:55:34
370	50.332414	-4.120707	1.55	224.3	2014-06-07	16:55:35
371	50.332402	-4.120729	2.05	229.8	2014-06-07	16:55:36
372	50.332388	-4.120755	2.41	229.9	2014-06-07	16:55:37
373	50.332377	-4.120777	2.01	231.6	2014-06-07	16:55:38
374	50.332366	-4.120796	1.82	229.4	2014-06-07	16:55:39
375	50.332358	-4.120817	1.71	239.5	2014-06-07	16:55:40
376	50.33235	-4.120834	1.5	233.2	2014-06-07	16:55:41
377	50.33234	-4.120847	1.42	219.8	2014-06-07	16:55:42
378	50.332328	-4.120857	1.61	208.8	2014-06-07	16:55:43
379	50.332315	-4.120867	1.55	207	2014-06-07	16:55:44
380	50.332308	-4.120871	0.84	197.3	2014-06-07	16:55:45
381	50.332302	-4.120871	0.69	180.5	2014-06-07	16:55:46
382	50.332293	-4.120876	1.03	200.4	2014-06-07	16:55:47
383	50.332282	-4.120885	1.46	206.4	2014-06-07	16:55:48
384	50.332268	-4.12089	1.59	191.7	2014-06-07	16:55:49
385	50.332255	-4.120889	1.4	178.1	2014-06-07	16:55:50
386	50.332244	-4.120887	1.24	174.2	2014-06-07	16:55:51
387	50.332236	-4.120878	1.11	142.5	2014-06-07	16:55:52
388	50.332243	-4.120848	2.24	70.8	2014-06-07	16:55:53
389	50.332265	-4.120813	3.47	45.1	2014-06-07	16:55:54
390	50.332284	-4.120789	2.75	39.6	2014-06-07	16:55:55
391	50.332295	-4.120765	2.07	54.2	2014-06-07	16:55:56
392	50.332304	-4.120743	1.87	55.4	2014-06-07	16:55:57
393	50.332307	-4.120738	0.48	50.1	2014-06-07	16:55:58
394	50.332302	-4.120747	0.84	229.2	2014-06-07	16:55:59
395	50.332295	-4.12076	1.2	226.9	2014-06-07	16:56:00
396	50.332288	-4.120776	1.39	236.2	2014-06-07	16:56:01
397	50.332278	-4.120787	1.31	216.5	2014-06-07	16:56:02
398	50.332271	-4.120793	0.98	208.4	2014-06-07	16:56:03
399	50.332263	-4.120802	1.04	215.3	2014-06-07	16:56:04
400	50.332253	-4.120813	1.33	218	2014-06-07	16:56:05
401	50.332243	-4.120824	1.38	214.5	2014-06-07	16:56:06
402	50.332231	-4.120838	1.67	214.4	2014-06-07	16:56:07
403	50.332219	-4.120849	1.56	211.3	2014-06-07	16:56:08
404	50.332211	-4.120855	0.98	206.7	2014-06-07	16:56:09
405	50.332204	-4.120864	1	218.1	2014-06-07	16:56:10
406	50.332194	-4.120871	1.24	202.8	2014-06-07	16:56:11
407	50.332185	-4.120872	0.98	184.5	2014-06-07	16:56:12
408	50.332178	-4.120869	0.82	166.1	2014-06-07	16:56:13
409	50.332171	-4.120874	0.82	204	2014-06-07	16:56:14
410	50.332163	-4.120881	1.08	210.2	2014-06-07	16:56:15
411	50.332153	-4.120887	1.14	200.1	2014-06-07	16:56:16
412	50.332144	-4.120896	1.19	212.3	2014-06-07	16:56:17
413	50.332135	-4.120904	1.15	209.1	2014-06-07	16:56:18
414	50.33213	-4.120909	0.66	214.3	2014-06-07	16:56:19
415	50.33213	-4.120908	0.02	63.4	2014-06-07	16:56:21
416	50.332133	-4.120908	0.3	6.9	2014-06-07	16:56:22
417	50.332136	-4.120907	0.35	6.8	2014-06-07	16:56:23
418	50.332139	-4.120906	0.32	18.3	2014-06-07	16:56:24
419	50.332164	-4.120837	0.8	60.3	2014-06-07	16:56:31
420	50.332161	-4.120814	1.67	101.9	2014-06-07	16:56:32
421	50.332178	-4.120765	3.97	60.9	2014-06-07	16:56:33
422	50.332196	-4.12071	4.4	62.6	2014-06-07	16:56:34
423	50.332222	-4.120659	4.64	51.5	2014-06-07	16:56:35
424	50.332253	-4.120623	4.28	36.5	2014-06-07	16:56:36
425	50.332285	-4.120598	3.94	27.1	2014-06-07	16:56:37
426	50.332305	-4.120585	2.5	22.4	2014-06-07	16:56:38
427	50.332315	-4.120581	1.13	12.2	2014-06-07	16:56:39
428	50.332318	-4.120586	0.45	310	2014-06-07	16:56:40
429	50.332313	-4.120599	1.05	240	2014-06-07	16:56:41
430	50.332307	-4.120615	1.37	237.5	2014-06-07	16:56:42
431	50.332301	-4.12063	1.21	238.8	2014-06-07	16:56:43
432	50.332296	-4.120643	1.04	241.5	2014-06-07	16:56:44
433	50.332292	-4.120661	1.4	251	2014-06-07	16:56:45
434	50.332291	-4.120673	0.88	258.4	2014-06-07	16:56:46
435	50.332287	-4.120686	0.97	246.9	2014-06-07	16:56:47
436	50.332284	-4.120705	1.41	253	2014-06-07	16:56:48
437	50.332279	-4.12072	1.14	244.9	2014-06-07	16:56:49
438	50.332273	-4.120734	1.27	233.9	2014-06-07	16:56:50
439	50.33227	-4.120744	0.75	245	2014-06-07	16:56:51
440	50.332267	-4.120756	0.92	252.8	2014-06-07	16:56:52
441	50.332263	-4.12077	1.17	243.4	2014-06-07	16:56:53
442	50.332258	-4.120785	1.17	243.5	2014-06-07	16:56:54
443	50.332256	-4.120797	0.87	255.7	2014-06-07	16:56:55
444	50.332252	-4.120806	0.74	237	2014-06-07	16:56:56
445	50.33225	-4.120813	0.61	238.8	2014-06-07	16:56:57
446	50.332246	-4.120822	0.78	236	2014-06-07	16:56:58
447	50.332239	-4.120834	1.14	229	2014-06-07	16:56:59
448	50.33223	-4.120853	1.71	232.3	2014-06-07	16:57:00
449	50.33222	-4.120871	1.69	229.7	2014-06-07	16:57:01
450	50.33221	-4.120884	1.38	221.8	2014-06-07	16:57:02
451	50.332206	-4.120887	0.59	201.3	2014-06-07	16:57:03
452	50.332201	-4.120889	0.55	194.5	2014-06-07	16:57:04
453	50.332194	-4.120893	0.77	200.9	2014-06-07	16:57:05
454	50.332188	-4.120903	1.03	222.7	2014-06-07	16:57:06
455	50.332178	-4.120915	1.34	220.7	2014-06-07	16:57:07
456	50.332169	-4.120924	1.18	211.6	2014-06-07	16:57:08
457	50.33216	-4.120931	1.13	205.9	2014-06-07	16:57:09
458	50.332152	-4.120935	0.96	198.9	2014-06-07	16:57:10
459	50.332148	-4.120931	0.51	143.5	2014-06-07	16:57:11
460	50.332149	-4.120925	0.41	84.7	2014-06-07	16:57:12
461	50.332148	-4.120921	0.29	99.3	2014-06-07	16:57:13
462	50.332146	-4.120921	0.31	171.2	2014-06-07	16:57:14
463	50.332138	-4.120922	0.89	185	2014-06-07	16:57:15
464	50.332128	-4.120921	1.11	176.3	2014-06-07	16:57:16
465	50.332119	-4.120917	0.98	165.6	2014-06-07	16:57:17
466	50.332112	-4.120918	0.74	181.9	2014-06-07	16:57:18
467	50.332104	-4.120918	0.91	179.6	2014-06-07	16:57:19
468	50.332099	-4.12091	0.78	133.7	2014-06-07	16:57:20
469	50.332098	-4.120898	0.83	104.3	2014-06-07	16:57:21
470	50.332096	-4.120891	0.58	110.8	2014-06-07	16:57:22
471	50.332095	-4.120889	0.13	115	2014-06-07	16:57:23
472	50.332088	-4.120895	0.87	208.9	2014-06-07	16:57:24
473	50.33208	-4.120903	1.06	213.4	2014-06-07	16:57:25
474	50.332074	-4.120908	0.78	207.7	2014-06-07	16:57:26
475	50.332073	-4.120905	0.27	133.5	2014-06-07	16:57:27
476	50.33207	-4.120905	0.29	176.3	2014-06-07	16:57:28
477	50.332065	-4.120909	0.57	209.5	2014-06-07	16:57:29
478	50.332065	-4.12091	0.04	254.5	2014-06-07	16:57:30
479	50.332066	-4.120933	1.66	273.9	2014-06-07	16:57:31
480	50.332067	-4.120956	1.66	273.2	2014-06-07	16:57:32
481	50.332069	-4.120982	1.81	275.6	2014-06-07	16:57:33
482	50.33209	-4.120907	0.18	65.6	2014-06-07	16:58:06
483	50.332133	-4.120792	2.37	59.7	2014-06-07	16:58:10
484	50.332141	-4.12079	0.8	8.6	2014-06-07	16:58:11
485	50.332147	-4.120793	0.78	346.3	2014-06-07	16:58:12
486	50.332153	-4.120793	0.66	0	2014-06-07	16:58:13
487	50.33216	-4.120794	0.74	351.7	2014-06-07	16:58:14
488	50.332166	-4.120797	0.69	346.1	2014-06-07	16:58:15
489	50.33216	-4.1208	0.67	200.8	2014-06-07	16:58:16
490	50.332144	-4.120809	1.9	198.8	2014-06-07	16:58:17
491	50.33213	-4.120821	1.84	208.5	2014-06-07	16:58:18
492	50.332123	-4.120828	0.87	217.2	2014-06-07	16:58:19
493	50.332118	-4.120832	0.63	202.9	2014-06-07	16:58:20
494	50.332113	-4.120839	0.4	219.1	2014-06-07	16:58:22
495	50.332108	-4.120846	0.73	224.1	2014-06-07	16:58:23
496	50.3321	-4.120853	1.08	208.6	2014-06-07	16:58:24
497	50.332089	-4.120863	1.36	209.6	2014-06-07	16:58:25
498	50.332083	-4.120864	0.65	188.4	2014-06-07	16:58:26
499	50.332081	-4.120864	0.26	182.6	2014-06-07	16:58:27
500	50.332077	-4.120868	0.48	211.3	2014-06-07	16:58:28
501	50.332073	-4.120876	0.71	233.1	2014-06-07	16:58:29
502	50.332072	-4.120879	0.29	245.2	2014-06-07	16:58:30
503	50.332072	-4.120883	0.27	271.9	2014-06-07	16:58:31
504	50.332069	-4.120892	0.7	238.6	2014-06-07	16:58:32
505	50.332063	-4.120903	1.01	231.3	2014-06-07	16:58:33
506	50.33206	-4.120917	1.1	249.1	2014-06-07	16:58:34
507	50.332055	-4.120927	0.86	231.7	2014-06-07	16:58:35
508	50.332051	-4.120935	0.74	235.6	2014-06-07	16:58:36
509	50.332049	-4.120942	0.29	239.6	2014-06-07	16:58:38
510	50.332049	-4.12095	0.53	280.2	2014-06-07	16:58:39
511	50.33205	-4.120961	0.84	273.2	2014-06-07	16:58:40
512	50.332051	-4.120974	0.94	280.3	2014-06-07	16:58:41
513	50.332051	-4.120982	0.53	268	2014-06-07	16:58:42
514	50.332052	-4.120985	0.26	289.1	2014-06-07	16:58:43
515	50.332052	-4.120981	0.3	79.4	2014-06-07	16:58:44
516	50.332053	-4.120979	0.19	50.9	2014-06-07	16:58:45
517	50.332057	-4.120975	0.23	33.1	2014-06-07	16:58:47
518	50.332058	-4.120972	0.24	57.3	2014-06-07	16:58:48
519	50.332059	-4.120969	0.28	61.7	2014-06-07	16:58:49
520	50.332061	-4.120966	0.32	50	2014-06-07	16:58:50
521	50.332028	-4.12099	0.22	204.9	2014-06-07	16:59:09
522	50.332009	-4.121025	1.65	229.6	2014-06-07	16:59:11
523	50.332005	-4.121026	0.36	191.4	2014-06-07	16:59:12
524	50.332017	-4.121051	2.21	307.1	2014-06-07	16:59:13
525	50.332029	-4.121058	1.33	338.5	2014-06-07	16:59:14
526	50.332048	-4.121052	2.18	10.5	2014-06-07	16:59:15
527	50.332131	-4.120904	13.98	48.8	2014-06-07	16:59:16
528	50.332193	-4.120843	8.2	31.8	2014-06-07	16:59:17
529	50.332244	-4.12081	6.18	22.5	2014-06-07	16:59:18
530	50.332307	-4.120799	6.99	6.6	2014-06-07	16:59:19
531	50.332352	-4.120793	5.1	4.7	2014-06-07	16:59:20
532	50.332385	-4.120784	3.71	10	2014-06-07	16:59:21
533	50.332419	-4.120775	3.82	9.6	2014-06-07	16:59:22
534	50.332454	-4.120764	3.96	11.4	2014-06-07	16:59:23
535	50.332562	-4.120719	2.48	14.8	2014-06-07	16:59:28
536	50.332556	-4.120712	0.81	143.2	2014-06-07	16:59:29
537	50.332533	-4.12074	3.21	218	2014-06-07	16:59:30
538	50.332459	-4.12078	4.37	198.8	2014-06-07	16:59:32
539	50.332425	-4.120832	5.25	225	2014-06-07	16:59:33
540	50.332399	-4.12087	4	222.1	2014-06-07	16:59:34
541	50.332379	-4.120895	2.85	218.7	2014-06-07	16:59:35
542	50.332361	-4.120906	2.17	201.6	2014-06-07	16:59:36
543	50.332346	-4.120919	1.89	210.4	2014-06-07	16:59:37
544	50.332329	-4.120929	2.03	200.3	2014-06-07	16:59:38
545	50.332314	-4.12094	1.83	204.8	2014-06-07	16:59:39
546	50.3323	-4.120949	1.64	201.8	2014-06-07	16:59:40
547	50.332287	-4.120954	1.56	194.6	2014-06-07	16:59:41
548	50.332274	-4.120958	1.41	191.9	2014-06-07	16:59:42
549	50.332265	-4.120962	1.11	191.8	2014-06-07	16:59:43
550	50.332257	-4.120965	0.93	193.7	2014-06-07	16:59:44
551	50.332248	-4.120965	0.96	183.6	2014-06-07	16:59:45
552	50.332239	-4.12097	1.09	197.1	2014-06-07	16:59:46
553	50.332226	-4.120977	1.49	200.3	2014-06-07	16:59:47
554	50.332214	-4.12098	1.3	189.2	2014-06-07	16:59:48
555	50.332205	-4.12098	1.04	180.4	2014-06-07	16:59:49
556	50.332195	-4.120985	1.18	195.8	2014-06-07	16:59:50
557	50.332185	-4.120988	1.11	191.7	2014-06-07	16:59:51
558	50.332178	-4.120985	0.84	167.7	2014-06-07	16:59:52
559	50.332173	-4.120981	0.63	149.8	2014-06-07	16:59:53
560	50.332165	-4.120982	0.93	182.9	2014-06-07	16:59:54
561	50.332154	-4.120987	1.18	198.8	2014-06-07	16:59:55
562	50.332144	-4.120997	1.39	209.2	2014-06-07	16:59:56
563	50.332133	-4.121003	1.23	201.3	2014-06-07	16:59:57
564	50.332125	-4.121003	0.87	178.8	2014-06-07	16:59:58
565	50.33212	-4.120999	0.72	155.9	2014-06-07	16:59:59
566	50.332116	-4.120993	0.53	134.3	2014-06-07	17:00:00
567	50.332114	-4.12099	0.37	142	2014-06-07	17:00:01
568	50.332112	-4.120987	0.32	135.7	2014-06-07	17:00:02
569	50.332111	-4.120983	0.3	102.7	2014-06-07	17:00:03
570	50.33211	-4.120979	0.25	109.3	2014-06-07	17:00:04
571	50.33211	-4.120976	0.1	95.2	2014-06-07	17:00:06
572	50.332112	-4.120976	0.22	4.5	2014-06-07	17:00:07
573	50.332073	-4.12102	0.38	215.7	2014-06-07	17:00:21
574	50.332072	-4.121026	0.45	256.9	2014-06-07	17:00:22
575	50.332067	-4.121033	0.76	219.7	2014-06-07	17:00:23
576	50.33206	-4.121046	1.26	228.1	2014-06-07	17:00:24
577	50.332056	-4.121057	0.88	242.3	2014-06-07	17:00:25
578	50.332053	-4.121063	0.49	232.3	2014-06-07	17:00:26
579	50.33205	-4.121071	0.7	235.9	2014-06-07	17:00:27
580	50.332045	-4.121077	0.34	224.2	2014-06-07	17:00:29
581	50.332047	-4.12108	0.27	305.7	2014-06-07	17:00:30
582	50.332045	-4.121092	0.87	253.9	2014-06-07	17:00:31
583	50.332043	-4.121104	0.82	255.6	2014-06-07	17:00:32
584	50.33204	-4.121112	0.68	245.6	2014-06-07	17:00:33
585	50.332038	-4.121116	0.32	232.6	2014-06-07	17:00:34
586	50.332039	-4.12111	0.42	73.1	2014-06-07	17:00:35
587	50.332042	-4.121104	0.53	58.2	2014-06-07	17:00:36
588	50.332045	-4.121092	0.89	66.6	2014-06-07	17:00:37
589	50.332044	-4.12108	0.9	99	2014-06-07	17:00:38
590	50.332042	-4.121073	0.52	112.1	2014-06-07	17:00:39
591	50.332045	-4.121068	0.48	53.2	2014-06-07	17:00:40
592	50.332051	-4.121059	0.95	43.2	2014-06-07	17:00:41
593	50.332062	-4.12104	1.75	47.4	2014-06-07	17:00:42
594	50.332069	-4.121027	1.25	49.6	2014-06-07	17:00:43
595	50.332073	-4.121015	0.92	64.1	2014-06-07	17:00:44
596	50.332077	-4.121004	0.93	56.7	2014-06-07	17:00:45
597	50.332082	-4.120994	0.92	52.6	2014-06-07	17:00:46
598	50.332087	-4.120983	0.94	53.3	2014-06-07	17:00:47
599	50.332092	-4.120973	0.94	54.8	2014-06-07	17:00:48
600	50.332096	-4.120987	1.09	295.3	2014-06-07	17:00:49
601	50.332103	-4.121	1.21	306.5	2014-06-07	17:00:50
602	50.332106	-4.121002	0.42	346.2	2014-06-07	17:00:51
603	50.332108	-4.120997	0.39	59.5	2014-06-07	17:00:52
604	50.33212	-4.120964	2.68	59.7	2014-06-07	17:00:53
605	50.332143	-4.120905	4.93	59.5	2014-06-07	17:00:54
606	50.332168	-4.120846	5.05	55.8	2014-06-07	17:00:55
607	50.332192	-4.120789	4.83	57.4	2014-06-07	17:00:56
608	50.332222	-4.120734	5.15	49.4	2014-06-07	17:00:57
609	50.332246	-4.120695	3.83	45	2014-06-07	17:00:58
610	50.332259	-4.120669	2.35	52	2014-06-07	17:00:59
611	50.332267	-4.120651	1.58	56.6	2014-06-07	17:01:00
612	50.332265	-4.120654	0.15	222.9	2014-06-07	17:01:02
613	50.332257	-4.12067	1.43	233	2014-06-07	17:01:03
614	50.332248	-4.12069	1.77	233	2014-06-07	17:01:04
615	50.332236	-4.120708	1.83	226.5	2014-06-07	17:01:05
616	50.332225	-4.120716	1.35	202	2014-06-07	17:01:06
617	50.332217	-4.120718	0.95	188.6	2014-06-07	17:01:07
618	50.332212	-4.120719	0.5	193.2	2014-06-07	17:01:08
619	50.332211	-4.120734	1.04	264.8	2014-06-07	17:01:09
620	50.332213	-4.120751	1.27	279.7	2014-06-07	17:01:10
621	50.332216	-4.120772	1.49	283.4	2014-06-07	17:01:11
622	50.332221	-4.120788	1.3	295.1	2014-06-07	17:01:12
623	50.332229	-4.120798	1.06	320.1	2014-06-07	17:01:13
624	50.332238	-4.120799	1.09	355.3	2014-06-07	17:01:14
625	50.332245	-4.120802	0.82	344.3	2014-06-07	17:01:15
626	50.332244	-4.120807	0.39	244.5	2014-06-07	17:01:16
627	50.332236	-4.120813	0.97	205.4	2014-06-07	17:01:17
628	50.332224	-4.12082	1.42	201.4	2014-06-07	17:01:18
629	50.332216	-4.120827	1.05	208.7	2014-06-07	17:01:19
630	50.332208	-4.120835	1.02	212.6	2014-06-07	17:01:20
631	50.3322	-4.120846	1.2	218.1	2014-06-07	17:01:21
632	50.332192	-4.120849	0.87	196.2	2014-06-07	17:01:22
633	50.332189	-4.120846	0.43	149.5	2014-06-07	17:01:23
634	50.332182	-4.120849	0.76	199.6	2014-06-07	17:01:24
635	50.332174	-4.120858	1.11	213.1	2014-06-07	17:01:25
636	50.332165	-4.120864	1.13	202.6	2014-06-07	17:01:26
637	50.332157	-4.120866	0.86	188.8	2014-06-07	17:01:27
638	50.332155	-4.120863	0.34	139.8	2014-06-07	17:01:28
639	50.332155	-4.120857	0.44	80.3	2014-06-07	17:01:29
640	50.332158	-4.120852	0.48	44.5	2014-06-07	17:01:30
641	50.332164	-4.120848	0.66	23.8	2014-06-07	17:01:31
642	50.332167	-4.120845	0.48	30.8	2014-06-07	17:01:32
643	50.33217	-4.120839	0.52	49.5	2014-06-07	17:01:33
644	50.332172	-4.120834	0.39	70.3	2014-06-07	17:01:34
645	50.332175	-4.120816	1.35	73.9	2014-06-07	17:01:35
646	50.332193	-4.120763	4.29	61.7	2014-06-07	17:01:36
647	50.332233	-4.120713	5.69	38.2	2014-06-07	17:01:37
648	50.332282	-4.120678	5.98	24.9	2014-06-07	17:01:38
649	50.332328	-4.120646	5.62	23.7	2014-06-07	17:01:39
650	50.332375	-4.12062	5.52	19.1	2014-06-07	17:01:40
651	50.332425	-4.120606	5.61	10.8	2014-06-07	17:01:41
652	50.332467	-4.120587	4.85	15.7	2014-06-07	17:01:42
653	50.332485	-4.120547	3.48	54.4	2014-06-07	17:01:43
654	50.332491	-4.120501	3.36	77.8	2014-06-07	17:01:44
655	50.332498	-4.120455	3.35	78.1	2014-06-07	17:01:45
656	50.332504	-4.120409	3.32	78.5	2014-06-07	17:01:46
657	50.332509	-4.120364	3.28	78.3	2014-06-07	17:01:47
658	50.332512	-4.120381	0.31	285.2	2014-06-07	17:01:51
659	50.332505	-4.120398	1.48	235.5	2014-06-07	17:01:52
660	50.332495	-4.12041	1.37	217	2014-06-07	17:01:53
661	50.332486	-4.120428	1.67	232.9	2014-06-07	17:01:54
662	50.332475	-4.12046	2.54	242.4	2014-06-07	17:01:55
663	50.332459	-4.120495	3.09	233.7	2014-06-07	17:01:56
664	50.332447	-4.120522	2.36	235.8	2014-06-07	17:01:57
665	50.33244	-4.120535	1.18	229.1	2014-06-07	17:01:58
666	50.332434	-4.120541	0.82	210.5	2014-06-07	17:01:59
667	50.332429	-4.120552	0.97	235.4	2014-06-07	17:02:00
668	50.33242	-4.120575	1.89	239.5	2014-06-07	17:02:01
669	50.332412	-4.1206	1.99	241.1	2014-06-07	17:02:02
670	50.332404	-4.120618	1.52	238.5	2014-06-07	17:02:03
671	50.332394	-4.120637	1.76	229.2	2014-06-07	17:02:04
672	50.33239	-4.120643	0.63	222.6	2014-06-07	17:02:05
673	50.332391	-4.120645	0.2	295.1	2014-06-07	17:02:06
674	50.332384	-4.120663	1.52	238.6	2014-06-07	17:02:07
675	50.332373	-4.120691	2.26	240	2014-06-07	17:02:08
676	50.332361	-4.120714	2.19	229.3	2014-06-07	17:02:09
677	50.332349	-4.120738	2.11	231.8	2014-06-07	17:02:10
678	50.332341	-4.120759	1.78	240.5	2014-06-07	17:02:11
679	50.332335	-4.120775	1.31	238.7	2014-06-07	17:02:12
680	50.332328	-4.12079	1.27	234.9	2014-06-07	17:02:13
681	50.332321	-4.120803	1.22	230	2014-06-07	17:02:14
682	50.332313	-4.120816	1.28	227.5	2014-06-07	17:02:15
683	50.332307	-4.120829	1.16	233	2014-06-07	17:02:16
684	50.332297	-4.120842	1.43	219.2	2014-06-07	17:02:17
685	50.332287	-4.120851	1.28	211	2014-06-07	17:02:18
686	50.332282	-4.120855	0.67	204	2014-06-07	17:02:19
687	50.332278	-4.120857	0.48	193	2014-06-07	17:02:20
688	50.332272	-4.120863	0.73	217.7	2014-06-07	17:02:21
689	50.332263	-4.120875	1.33	219.3	2014-06-07	17:02:22
690	50.332253	-4.120891	1.6	225.5	2014-06-07	17:02:23
691	50.332241	-4.120907	1.75	220.1	2014-06-07	17:02:24
692	50.332229	-4.120921	1.73	216.4	2014-06-07	17:02:25
693	50.332221	-4.120924	0.44	195.3	2014-06-07	17:02:27
694	50.332221	-4.120924	0.05	43.2	2014-06-07	17:02:28
695	50.332215	-4.12093	0.82	214.6	2014-06-07	17:02:29
696	50.332208	-4.120936	0.94	205.9	2014-06-07	17:02:30
697	50.3322	-4.120946	1.13	216.9	2014-06-07	17:02:31
698	50.332191	-4.120959	1.39	223.4	2014-06-07	17:02:32
699	50.332181	-4.120971	1.38	216.7	2014-06-07	17:02:33
700	50.332176	-4.120976	0.31	214.5	2014-06-07	17:02:35
701	50.332176	-4.120976	0.02	343.3	2014-06-07	17:02:36
702	50.332168	-4.120986	1.13	219.2	2014-06-07	17:02:37
703	50.33216	-4.120998	1.25	222.5	2014-06-07	17:02:38
704	50.332151	-4.121007	1.18	213.8	2014-06-07	17:02:39
705	50.332143	-4.121012	1.04	201.5	2014-06-07	17:02:40
706	50.332137	-4.121012	0.56	181.2	2014-06-07	17:02:41
707	50.332137	-4.121013	0.09	195.9	2014-06-07	17:02:42
708	50.332136	-4.121013	0.09	176.1	2014-06-07	17:02:43
709	50.332128	-4.121019	0.98	205.5	2014-06-07	17:02:44
710	50.332119	-4.121022	1.03	194.7	2014-06-07	17:02:45
711	50.332113	-4.12103	0.87	216.9	2014-06-07	17:02:46
712	50.332107	-4.121041	1.02	228.8	2014-06-07	17:02:47
713	50.332098	-4.121052	1.21	221.1	2014-06-07	17:02:48
714	50.332092	-4.121059	0.91	213.8	2014-06-07	17:02:49
715	50.332088	-4.12106	0.4	192	2014-06-07	17:02:50
716	50.332088	-4.12106	0.04	32.6	2014-06-07	17:02:51
717	50.332082	-4.121067	0.83	215.3	2014-06-07	17:02:52
718	50.332077	-4.121079	1.07	238	2014-06-07	17:02:53
719	50.332073	-4.121087	0.73	226.1	2014-06-07	17:02:54
720	50.332071	-4.121095	0.64	247.9	2014-06-07	17:02:55
721	50.332065	-4.121111	1.27	240.1	2014-06-07	17:02:56
722	50.332058	-4.121124	1.19	230.5	2014-06-07	17:02:57
723	50.332057	-4.121129	0.39	246	2014-06-07	17:02:58
724	50.332057	-4.121136	0.5	269	2014-06-07	17:02:59
725	50.332057	-4.12114	0.15	273.6	2014-06-07	17:03:01
726	50.332057	-4.12114	0.01	0	2014-06-07	17:03:02
727	50.332057	-4.12114	0.01	0	2014-06-07	17:03:03
728	50.332057	-4.12114	0	0	2014-06-07	17:03:04
729	50.332052	-4.121151	0.06	233.7	2014-06-07	17:03:20
730	50.332045	-4.12116	1	220.3	2014-06-07	17:03:21
731	50.332039	-4.121167	0.85	216.3	2014-06-07	17:03:22
732	50.332036	-4.121176	0.75	246.5	2014-06-07	17:03:23
733	50.332032	-4.121189	1.02	242.2	2014-06-07	17:03:24
734	50.332027	-4.121207	1.38	246.9	2014-06-07	17:03:25
735	50.332021	-4.12122	1.14	233.4	2014-06-07	17:03:26
736	50.332015	-4.121227	0.86	218.9	2014-06-07	17:03:27
737	50.332011	-4.121235	0.68	232.5	2014-06-07	17:03:28
738	50.332009	-4.121244	0.7	251.3	2014-06-07	17:03:29
739	50.332011	-4.121253	0.65	286.7	2014-06-07	17:03:30
740	50.332013	-4.121263	0.75	291.1	2014-06-07	17:03:31
741	50.332015	-4.121273	0.75	284.4	2014-06-07	17:03:32
742	50.332021	-4.121352	0.24	276.4	2014-06-07	17:03:55
743	50.332019	-4.121357	0.38	247	2014-06-07	17:03:56
744	50.332019	-4.121356	0.06	132.1	2014-06-07	17:03:57
745	50.332019	-4.121355	0.07	103.9	2014-06-07	17:03:58
746	50.332043	-4.121305	4.45	52.9	2014-06-07	17:03:59
747	50.332085	-4.121234	6.92	46.9	2014-06-07	17:04:00
748	50.332145	-4.121176	7.79	31.9	2014-06-07	17:04:01
749	50.332198	-4.121139	6.47	24.6	2014-06-07	17:04:02
750	50.332235	-4.121088	5.49	41.2	2014-06-07	17:04:03
751	50.332266	-4.12103	5.36	49.8	2014-06-07	17:04:04
752	50.332301	-4.12097	5.82	47.1	2014-06-07	17:04:05
753	50.332346	-4.120914	6.35	39	2014-06-07	17:04:06
754	50.332392	-4.120872	5.97	29.6	2014-06-07	17:04:07
755	50.332434	-4.120846	4.95	22	2014-06-07	17:04:08
756	50.332475	-4.120811	5.22	28.9	2014-06-07	17:04:09
757	50.332517	-4.120772	5.49	30.2	2014-06-07	17:04:10
758	50.33256	-4.120733	5.45	30.5	2014-06-07	17:04:11
759	50.332534	-4.120849	0.62	251.2	2014-06-07	17:04:25
760	50.332518	-4.120867	2.22	216.3	2014-06-07	17:04:26
761	50.332502	-4.120884	2.17	212.7	2014-06-07	17:04:27
762	50.332486	-4.120896	1.93	206.8	2014-06-07	17:04:28
763	50.332472	-4.120897	1.56	182.4	2014-06-07	17:04:29
764	50.332462	-4.12091	1.45	219.3	2014-06-07	17:04:30
765	50.332449	-4.120927	1.9	220	2014-06-07	17:04:31
766	50.332438	-4.120947	1.9	228.8	2014-06-07	17:04:32
767	50.332427	-4.120966	1.8	227.6	2014-06-07	17:04:33
768	50.332415	-4.120981	1.74	218	2014-06-07	17:04:34
769	50.332407	-4.120988	1.02	207.1	2014-06-07	17:04:35
770	50.332403	-4.120985	0.41	156	2014-06-07	17:04:36
771	50.332398	-4.120985	0.56	182.4	2014-06-07	17:04:37
772	50.332391	-4.12099	0.81	203.7	2014-06-07	17:04:38
773	50.332382	-4.121	1.25	213.2	2014-06-07	17:04:39
774	50.332372	-4.12101	1.36	213.6	2014-06-07	17:04:40
775	50.332361	-4.121022	1.44	213.8	2014-06-07	17:04:41
776	50.332351	-4.121033	1.44	215.9	2014-06-07	17:04:42
777	50.332342	-4.121041	1.08	208.6	2014-06-07	17:04:43
778	50.332336	-4.121044	0.7	201.9	2014-06-07	17:04:44
779	50.332332	-4.121049	0.61	214.8	2014-06-07	17:04:45
780	50.332328	-4.121054	0.55	218.3	2014-06-07	17:04:46
781	50.332324	-4.121059	0.54	223.3	2014-06-07	17:04:47
782	50.332321	-4.121065	0.54	233.1	2014-06-07	17:04:48
783	50.332319	-4.121072	0.56	236.8	2014-06-07	17:04:49
784	50.332316	-4.12108	0.6	243	2014-06-07	17:04:50
785	50.332301	-4.121113	0.41	234.2	2014-06-07	17:04:57
786	50.332305	-4.121106	0.61	49.9	2014-06-07	17:04:58
787	50.332307	-4.121099	0.59	60.8	2014-06-07	17:04:59
788	50.332309	-4.121092	0.53	68.2	2014-06-07	17:05:00
789	50.332303	-4.121096	0.69	205.5	2014-06-07	17:05:01
790	50.33229	-4.121104	1.55	200.8	2014-06-07	17:05:02
791	50.332279	-4.121105	1.29	184.7	2014-06-07	17:05:03
792	50.332271	-4.121105	0.83	180.4	2014-06-07	17:05:04
793	50.332265	-4.121109	0.76	201.1	2014-06-07	17:05:05
794	50.332254	-4.121122	1.47	217.1	2014-06-07	17:05:06
795	50.332245	-4.121136	1.46	224.1	2014-06-07	17:05:07
796	50.332232	-4.121145	1.52	203.8	2014-06-07	17:05:08
797	50.332221	-4.121143	1.23	175.2	2014-06-07	17:05:09
798	50.332214	-4.12114	0.84	162.3	2014-06-07	17:05:10
799	50.332215	-4.121136	0.27	73.9	2014-06-07	17:05:11
800	50.332219	-4.12113	0.64	45.3	2014-06-07	17:05:12
801	50.332223	-4.121127	0.48	21.8	2014-06-07	17:05:13
802	50.332227	-4.121125	0.48	15.9	2014-06-07	17:05:14
803	50.332238	-4.121125	1.2	1.2	2014-06-07	17:05:15
804	50.33225	-4.121128	1.35	350.4	2014-06-07	17:05:16
805	50.332259	-4.121132	1.08	343.7	2014-06-07	17:05:17
806	50.332269	-4.121138	1.19	340.1	2014-06-07	17:05:18
807	50.332276	-4.121139	0.79	355.2	2014-06-07	17:05:19
808	50.332282	-4.121128	1.03	48.7	2014-06-07	17:05:20
809	50.332296	-4.121088	3.24	62.2	2014-06-07	17:05:21
810	50.332312	-4.12103	4.43	66.6	2014-06-07	17:05:22
811	50.33233	-4.120984	3.89	58.8	2014-06-07	17:05:23
812	50.332338	-4.120968	1.4	50.1	2014-06-07	17:05:24
813	50.332338	-4.12097	0.08	289.8	2014-06-07	17:05:25
814	50.332337	-4.120982	0.93	259.6	2014-06-07	17:05:26
815	50.332337	-4.120992	0.67	270.9	2014-06-07	17:05:27
816	50.33234	-4.121001	0.73	301.7	2014-06-07	17:05:28
817	50.332345	-4.121011	0.93	308.5	2014-06-07	17:05:29
818	50.332352	-4.121023	1.12	311.1	2014-06-07	17:05:30
819	50.332286	-4.121121	0.54	223.4	2014-06-07	17:05:49
820	50.332278	-4.121131	1.1	219.4	2014-06-07	17:05:50
821	50.33227	-4.12114	1.1	217	2014-06-07	17:05:51
822	50.332263	-4.121144	0.88	199.4	2014-06-07	17:05:52
823	50.332259	-4.121144	0.2	176.5	2014-06-07	17:05:54
824	50.332252	-4.121154	1.1	221.2	2014-06-07	17:05:55
825	50.332245	-4.121166	1.08	230.2	2014-06-07	17:05:56
826	50.332239	-4.121171	0.79	204.1	2014-06-07	17:05:57
827	50.332237	-4.121174	0.33	231.9	2014-06-07	17:05:58
828	50.332234	-4.121181	0.58	230.1	2014-06-07	17:05:59
829	50.332224	-4.12119	1.25	211.2	2014-06-07	17:06:00
830	50.332214	-4.121198	1.26	208.6	2014-06-07	17:06:01
831	50.332209	-4.121202	0.61	208.8	2014-06-07	17:06:02
832	50.332203	-4.121203	0.67	182.5	2014-06-07	17:06:03
833	50.332197	-4.121205	0.76	191.7	2014-06-07	17:06:04
834	50.33219	-4.121214	1.01	222.5	2014-06-07	17:06:05
835	50.332183	-4.121224	1.09	220.5	2014-06-07	17:06:06
836	50.332173	-4.121231	1.19	204.3	2014-06-07	17:06:07
837	50.332166	-4.121239	0.96	213.4	2014-06-07	17:06:08
838	50.332161	-4.121242	0.61	205.4	2014-06-07	17:06:09
839	50.332154	-4.121245	0.73	192.2	2014-06-07	17:06:10
840	50.332149	-4.121248	0.58	200.5	2014-06-07	17:06:11
841	50.332142	-4.121252	0.88	199	2014-06-07	17:06:12
842	50.332135	-4.121256	0.8	202.8	2014-06-07	17:06:13
843	50.33213	-4.121258	0.58	196.6	2014-06-07	17:06:14
844	50.332125	-4.121262	0.67	206	2014-06-07	17:06:15
845	50.33212	-4.121269	0.76	218.3	2014-06-07	17:06:16
846	50.332114	-4.121278	0.89	226	2014-06-07	17:06:17
847	50.332107	-4.121285	0.97	211.4	2014-06-07	17:06:18
848	50.332103	-4.121289	0.52	209.8	2014-06-07	17:06:19
849	50.332099	-4.121296	0.6	235.1	2014-06-07	17:06:20
850	50.332097	-4.121303	0.57	241.9	2014-06-07	17:06:21
851	50.332095	-4.121309	0.54	240.1	2014-06-07	17:06:22
852	50.332092	-4.121315	0.47	238.7	2014-06-07	17:06:23
853	50.33209	-4.12132	0.45	225.4	2014-06-07	17:06:24
854	50.332086	-4.121322	0.44	206.7	2014-06-07	17:06:25
855	50.332092	-4.121281	0.17	76.5	2014-06-07	17:06:43
856	50.332088	-4.121274	0.68	132.1	2014-06-07	17:06:44
857	50.332083	-4.121264	0.92	130.6	2014-06-07	17:06:45
858	50.332081	-4.121251	0.96	101.8	2014-06-07	17:06:46
859	50.332076	-4.121242	0.92	132.3	2014-06-07	17:06:47
860	50.332073	-4.121235	0.55	121.8	2014-06-07	17:06:48
861	50.332073	-4.121228	0.51	92.1	2014-06-07	17:06:49
862	50.332073	-4.121223	0.36	93	2014-06-07	17:06:50
863	50.332069	-4.121218	0.55	140.6	2014-06-07	17:06:51
864	50.332063	-4.121213	0.73	154.2	2014-06-07	17:06:52
865	50.332056	-4.121207	0.87	149.8	2014-06-07	17:06:53
866	50.332051	-4.121202	0.65	147	2014-06-07	17:06:54
867	50.332049	-4.121196	0.5	116.3	2014-06-07	17:06:55
868	50.332053	-4.12119	0.55	46.9	2014-06-07	17:06:56
869	50.332058	-4.121184	0.72	40.2	2014-06-07	17:06:57
870	50.332065	-4.121179	0.9	24.5	2014-06-07	17:06:58
871	50.332072	-4.121173	0.9	28.1	2014-06-07	17:06:59
872	50.332079	-4.121167	0.85	28.8	2014-06-07	17:07:00
873	50.33211	-4.121157	0.05	11.4	2014-06-07	17:08:04
874	50.332139	-4.121071	2.3	62.1	2014-06-07	17:08:07
875	50.332131	-4.121057	1.31	128.3	2014-06-07	17:08:08
876	50.332138	-4.121047	1.02	43.8	2014-06-07	17:08:09
877	50.332135	-4.121045	0.32	159.2	2014-06-07	17:08:10
878	50.33213	-4.121039	0.73	144.3	2014-06-07	17:08:11
879	50.332126	-4.121032	0.67	134.4	2014-06-07	17:08:12
880	50.332122	-4.121025	0.66	133.5	2014-06-07	17:08:13
881	50.332116	-4.121021	0.66	154.4	2014-06-07	17:08:14
882	50.332113	-4.121013	0.7	124.1	2014-06-07	17:08:15
883	50.332111	-4.121002	0.83	105.6	2014-06-07	17:08:16
884	50.332108	-4.120985	1.25	102.9	2014-06-07	17:08:17
885	50.332105	-4.120966	1.38	106.1	2014-06-07	17:08:18
886	50.332107	-4.120952	1.03	76.9	2014-06-07	17:08:19
887	50.332113	-4.120944	0.91	41.5	2014-06-07	17:08:20
888	50.332121	-4.120936	1.02	30.3	2014-06-07	17:08:21
889	50.33213	-4.120929	1.11	27.4	2014-06-07	17:08:22
890	50.33214	-4.120923	1.2	22.7	2014-06-07	17:08:23
891	50.33215	-4.120916	1.28	21.3	2014-06-07	17:08:24
892	50.332162	-4.120909	1.4	19.7	2014-06-07	17:08:25
893	50.332174	-4.120902	1.43	20.8	2014-06-07	17:08:26
894	50.332186	-4.120899	1.35	9.1	2014-06-07	17:08:27
895	50.3322	-4.1209	1.53	358	2014-06-07	17:08:28
896	50.332213	-4.1209	1.46	359.7	2014-06-07	17:08:29
897	50.332208	-4.120847	3.82	98.3	2014-06-07	17:08:30
898	50.332213	-4.120823	1.77	72.5	2014-06-07	17:08:31
899	50.332218	-4.1208	1.76	70.5	2014-06-07	17:08:32
900	50.332222	-4.120776	1.76	74.6	2014-06-07	17:08:33
901	50.332228	-4.120753	1.77	68	2014-06-07	17:08:34
902	50.332234	-4.120732	1.65	67.3	2014-06-07	17:08:35
903	50.33203	-4.120743	0.95	182.1	2014-06-07	17:08:59
904	50.332135	-4.120732	2.35	4	2014-06-07	17:09:04
905	50.332149	-4.120716	1.96	35.6	2014-06-07	17:09:05
906	50.332163	-4.120698	2.02	38	2014-06-07	17:09:06
907	50.332159	-4.120697	0.47	173.4	2014-06-07	17:09:07
908	50.332156	-4.120697	0.34	180	2014-06-07	17:09:08
909	50.332195	-4.120744	5.48	322.8	2014-06-07	17:09:09
910	50.332189	-4.120718	1.98	111.9	2014-06-07	17:09:10
911	50.332193	-4.12071	0.75	53	2014-06-07	17:09:11
912	50.332196	-4.120706	0.46	31.3	2014-06-07	17:09:12
913	50.332202	-4.120704	0.69	17.5	2014-06-07	17:09:13
914	50.332202	-4.120721	1.24	268.7	2014-06-07	17:09:14
915	50.332199	-4.120734	1.01	250.1	2014-06-07	17:09:15
916	50.332193	-4.120758	1.77	249.9	2014-06-07	17:09:16
917	50.332189	-4.120773	1.17	246	2014-06-07	17:09:17
918	50.332182	-4.120789	1.38	233.9	2014-06-07	17:09:18
919	50.332173	-4.120805	1.56	230.2	2014-06-07	17:09:19
920	50.332168	-4.120812	0.72	221.4	2014-06-07	17:09:20
921	50.332167	-4.120815	0.25	243	2014-06-07	17:09:21
922	50.332164	-4.120823	0.62	240.2	2014-06-07	17:09:22
923	50.332159	-4.120834	1.02	234	2014-06-07	17:09:23
924	50.332154	-4.120847	1.04	240.5	2014-06-07	17:09:24
925	50.332149	-4.120862	1.26	239.2	2014-06-07	17:09:25
926	50.332142	-4.12087	0.93	215.3	2014-06-07	17:09:26
927	50.332137	-4.120873	0.55	205.2	2014-06-07	17:09:27
928	50.332135	-4.120878	0.42	231.9	2014-06-07	17:09:28
929	50.332134	-4.120881	0.28	248.6	2014-06-07	17:09:29
930	50.332133	-4.120888	0.5	252.6	2014-06-07	17:09:30
931	50.332131	-4.120896	0.61	254.9	2014-06-07	17:09:31
932	50.33213	-4.120905	0.65	253.4	2014-06-07	17:09:32
933	50.33215	-4.120949	0.26	306.5	2014-06-07	17:09:47
934	50.332155	-4.120946	0.6	24.8	2014-06-07	17:09:48
935	50.33216	-4.12094	0.65	41.4	2014-06-07	17:09:49
936	50.332163	-4.120932	0.72	55.1	2014-06-07	17:09:50
937	50.332187	-4.120878	2.29	55.8	2014-06-07	17:09:52
938	50.332188	-4.120869	0.69	79	2014-06-07	17:09:53
939	50.33219	-4.120866	0.29	41.7	2014-06-07	17:09:54
940	50.332189	-4.120868	0.11	245.3	2014-06-07	17:09:55
941	50.332183	-4.120873	0.81	211.1	2014-06-07	17:09:56
942	50.33218	-4.120872	0.39	166	2014-06-07	17:09:57
943	50.332176	-4.120878	0.55	224.6	2014-06-07	17:09:58
944	50.332174	-4.120877	0.23	161.6	2014-06-07	17:09:59
945	50.332171	-4.120877	0.36	182.9	2014-06-07	17:10:00
946	50.332169	-4.120881	0.41	230.3	2014-06-07	17:10:01
947	50.332164	-4.120889	0.71	227.2	2014-06-07	17:10:02
948	50.332158	-4.120899	1.01	224.6	2014-06-07	17:10:03
949	50.332151	-4.120908	1.03	220.7	2014-06-07	17:10:04
950	50.332144	-4.120919	1.07	225	2014-06-07	17:10:05
951	50.33214	-4.120924	0.55	226.2	2014-06-07	17:10:06
952	50.33214	-4.120924	0.09	147.1	2014-06-07	17:10:07
953	50.332133	-4.120932	0.91	218.9	2014-06-07	17:10:08
954	50.332137	-4.120917	1.1	69.2	2014-06-07	17:10:09
955	50.33213	-4.120921	0.85	199.3	2014-06-07	17:10:10
956	50.332121	-4.120924	0.96	193.6	2014-06-07	17:10:11
957	50.332116	-4.120922	0.65	164.5	2014-06-07	17:10:12
958	50.332116	-4.120915	0.46	90	2014-06-07	17:10:13
959	50.332117	-4.120915	0.17	4.1	2014-06-07	17:10:14
960	50.332118	-4.120911	0.3	66.1	2014-06-07	17:10:15
961	50.332115	-4.120916	0.49	221.5	2014-06-07	17:10:16
962	50.332108	-4.12092	0.79	201.6	2014-06-07	17:10:17
963	50.332102	-4.120922	0.7	193.7	2014-06-07	17:10:18
964	50.332098	-4.120922	0.44	181.6	2014-06-07	17:10:19
965	50.332093	-4.120918	0.68	153.9	2014-06-07	17:10:20
966	50.332103	-4.120897	1.89	52.7	2014-06-07	17:10:21
967	50.332117	-4.120868	2.62	53	2014-06-07	17:10:22
968	50.332132	-4.120841	2.52	49.8	2014-06-07	17:10:23
969	50.332146	-4.120813	2.49	51.3	2014-06-07	17:10:24
970	50.332158	-4.120799	1.67	37.9	2014-06-07	17:10:25
971	50.332146	-4.120818	0.92	226.2	2014-06-07	17:10:27
972	50.332142	-4.120822	0.55	214.1	2014-06-07	17:10:28
973	50.332138	-4.120826	0.58	208.6	2014-06-07	17:10:29
974	50.332134	-4.120828	0.41	202.8	2014-06-07	17:10:30
975	50.332127	-4.12083	0.87	191.1	2014-06-07	17:10:31
976	50.332119	-4.120844	1.29	226	2014-06-07	17:10:32
977	50.332109	-4.12086	1.58	227.7	2014-06-07	17:10:33
978	50.3321	-4.12087	1.21	217.5	2014-06-07	17:10:34
979	50.33209	-4.120883	1.5	217.5	2014-06-07	17:10:35
980	50.332081	-4.120893	1.2	216.2	2014-06-07	17:10:36
981	50.332075	-4.120899	0.73	213.3	2014-06-07	17:10:37
982	50.33207	-4.120902	0.64	200.3	2014-06-07	17:10:38
983	50.332065	-4.120904	0.62	191.6	2014-06-07	17:10:39
984	50.332059	-4.120906	0.65	194.9	2014-06-07	17:10:40
985	50.332051	-4.12091	0.92	197.4	2014-06-07	17:10:41
986	50.332042	-4.120922	1.32	220	2014-06-07	17:10:42
987	50.332034	-4.120934	1.22	223	2014-06-07	17:10:43
988	50.332029	-4.120947	1.14	239.7	2014-06-07	17:10:44
989	50.332021	-4.120962	1.3	230.3	2014-06-07	17:10:45
990	50.332018	-4.120971	0.75	239.5	2014-06-07	17:10:46
991	50.332017	-4.120976	0.38	248.2	2014-06-07	17:10:47
992	50.332017	-4.120977	0.11	313.9	2014-06-07	17:10:48
993	50.332018	-4.120973	0.13	66.5	2014-06-07	17:10:50
994	50.332018	-4.120971	0.19	90	2014-06-07	17:10:51
995	50.332016	-4.120978	0.57	244.9	2014-06-07	17:10:52
996	50.332013	-4.120985	0.57	238.5	2014-06-07	17:10:53
997	50.332007	-4.120994	0.94	223	2014-06-07	17:10:54
998	50.332	-4.121001	0.95	212.3	2014-06-07	17:10:55
999	50.331996	-4.121011	0.83	235.7	2014-06-07	17:10:56
1000	50.331992	-4.121023	0.96	243.4	2014-06-07	17:10:57
1001	50.331985	-4.121032	1.01	221.4	2014-06-07	17:10:58
1002	50.331979	-4.121034	0.64	190.1	2014-06-07	17:10:59
1003	50.331977	-4.121033	0.26	166.7	2014-06-07	17:11:00
1004	50.331976	-4.121036	0.25	233.6	2014-06-07	17:11:01
1005	50.331975	-4.121036	0.06	180	2014-06-07	17:11:02
1006	50.331978	-4.121039	0.37	315.6	2014-06-07	17:11:03
1007	50.332015	-4.121082	0.26	323.9	2014-06-07	17:11:23
1008	50.332017	-4.121088	0.46	296.3	2014-06-07	17:11:24
1009	50.332013	-4.121091	0.48	206.5	2014-06-07	17:11:25
1010	50.332015	-4.121093	0.21	326.2	2014-06-07	17:11:26
1011	50.332019	-4.12109	0.49	25	2014-06-07	17:11:27
1012	50.332025	-4.121087	0.75	13.8	2014-06-07	17:11:28
1013	50.332035	-4.121077	1.32	32.6	2014-06-07	17:11:29
1014	50.332048	-4.121067	1.63	26	2014-06-07	17:11:30
1015	50.332073	-4.121052	2.9	21.8	2014-06-07	17:11:31
1016	50.332111	-4.121018	4.96	29.5	2014-06-07	17:11:32
1017	50.332146	-4.120961	5.54	46.7	2014-06-07	17:11:33
1018	50.332205	-4.120909	7.59	29.3	2014-06-07	17:11:34
1019	50.332267	-4.12088	7.19	16.3	2014-06-07	17:11:35
1020	50.332327	-4.120861	6.84	11.4	2014-06-07	17:11:36
1021	50.332378	-4.120863	5.63	358.9	2014-06-07	17:11:37
1022	50.332425	-4.120863	5.25	359.9	2014-06-07	17:11:38
1023	50.332471	-4.120864	5.09	358.8	2014-06-07	17:11:39
1024	50.332516	-4.120866	5.03	358.6	2014-06-07	17:11:40
1025	50.333059	-4.120602	3.96	17.2	2014-06-07	17:11:56
1026	50.333068	-4.12059	1.37	39.7	2014-06-07	17:11:57
1027	50.333059	-4.12056	2.33	115.7	2014-06-07	17:11:58
1028	50.333059	-4.120532	2.02	92.7	2014-06-07	17:11:59
1029	50.333062	-4.120508	1.75	76.4	2014-06-07	17:12:00
1030	50.333036	-4.120508	2.98	179.3	2014-06-07	17:12:01
1031	50.332992	-4.12053	5.15	198	2014-06-07	17:12:02
1032	50.332928	-4.120546	7.22	189.3	2014-06-07	17:12:03
1033	50.332876	-4.120567	5.97	194.2	2014-06-07	17:12:04
1034	50.332807	-4.120594	7.91	193.8	2014-06-07	17:12:05
1035	50.332752	-4.120624	6.41	199.5	2014-06-07	17:12:06
1036	50.3327	-4.120654	6.17	200.6	2014-06-07	17:12:07
1037	50.332528	-4.120785	21.35	205.9	2014-06-07	17:12:08
1038	50.332517	-4.120793	1.37	203.6	2014-06-07	17:12:09
1039	50.33244	-4.120863	9.93	210.2	2014-06-07	17:12:10
1040	50.332431	-4.120871	1.13	208	2014-06-07	17:12:11
1041	50.332399	-4.1209	4.04	211	2014-06-07	17:12:12
1042	50.332389	-4.120904	1.22	191.6	2014-06-07	17:12:13
1043	50.332343	-4.120938	5.65	205.7	2014-06-07	17:12:14
1044	50.332287	-4.120973	6.68	201.9	2014-06-07	17:12:15
1045	50.332254	-4.12099	3.92	198.2	2014-06-07	17:12:16
1046	50.332244	-4.120984	1.22	157.6	2014-06-07	17:12:17
1047	50.332227	-4.120987	1.88	186.9	2014-06-07	17:12:18
1048	50.332212	-4.120991	1.65	191.1	2014-06-07	17:12:19
1049	50.332188	-4.121008	2.94	203.9	2014-06-07	17:12:20
1050	50.332167	-4.121023	2.56	204.9	2014-06-07	17:12:21
1051	50.332152	-4.121029	1.77	194.2	2014-06-07	17:12:22
1052	50.332141	-4.121031	1.19	185.4	2014-06-07	17:12:23
1053	50.332137	-4.121026	0.59	142.1	2014-06-07	17:12:24
1054	50.33213	-4.121026	0.85	179.6	2014-06-07	17:12:25
1055	50.332121	-4.121024	0.92	171.8	2014-06-07	17:12:26
1056	50.332116	-4.121015	0.87	134.4	2014-06-07	17:12:27
1057	50.332113	-4.121006	0.69	113.3	2014-06-07	17:12:28
1058	50.332109	-4.121001	0.57	142.3	2014-06-07	17:12:29
1059	50.332105	-4.121001	0.55	177.5	2014-06-07	17:12:30
1060	50.332097	-4.121003	0.85	191.4	2014-06-07	17:12:31
1061	50.332086	-4.121007	1.28	192.1	2014-06-07	17:12:32
1062	50.332076	-4.121008	1.09	184.4	2014-06-07	17:12:33
1063	50.332068	-4.121011	0.96	190.4	2014-06-07	17:12:34
1064	50.332061	-4.121014	0.81	197.1	2014-06-07	17:12:35
1065	50.332057	-4.121012	0.47	163	2014-06-07	17:12:36
1066	50.332061	-4.121002	0.9	57.6	2014-06-07	17:12:37
1067	50.332068	-4.120987	1.29	53.7	2014-06-07	17:12:38
1068	50.332076	-4.120972	1.38	48.9	2014-06-07	17:12:39
1069	50.332086	-4.120959	1.46	42.1	2014-06-07	17:12:40
1070	50.332097	-4.120944	1.62	39.9	2014-06-07	17:12:41
1071	50.332143	-4.120914	0.46	22.9	2014-06-07	17:12:53
1072	50.332143	-4.120906	0.56	87.2	2014-06-07	17:12:54
1073	50.332153	-4.120886	1.81	51	2014-06-07	17:12:55
1074	50.332181	-4.120841	4.44	46.6	2014-06-07	17:12:56
1075	50.332213	-4.120808	4.25	32.6	2014-06-07	17:12:57
1076	50.332228	-4.120804	1.76	9.3	2014-06-07	17:12:58
1077	50.332241	-4.120798	1.45	19.2	2014-06-07	17:12:59
1078	50.332253	-4.12079	1.41	21.5	2014-06-07	17:13:00
1079	50.33229	-4.120711	0.87	53.3	2014-06-07	17:13:08
1080	50.332253	-4.120723	4.17	191.6	2014-06-07	17:13:09
1081	50.332232	-4.12074	2.66	206	2014-06-07	17:13:10
1082	50.33221	-4.12076	2.81	210	2014-06-07	17:13:11
1083	50.3322	-4.120771	1.42	215.4	2014-06-07	17:13:12
1084	50.332192	-4.120784	1.25	228.9	2014-06-07	17:13:13
1085	50.332184	-4.120798	1.3	227.1	2014-06-07	17:13:14
1086	50.332178	-4.120805	0.93	215.3	2014-06-07	17:13:15
1087	50.332171	-4.120808	0.75	194.7	2014-06-07	17:13:16
1088	50.332162	-4.120814	1.08	201.6	2014-06-07	17:13:17
1089	50.332153	-4.120822	1.17	209.4	2014-06-07	17:13:18
1090	50.332141	-4.120832	1.5	210.8	2014-06-07	17:13:19
1091	50.33213	-4.120843	1.44	211.7	2014-06-07	17:13:20
1092	50.332122	-4.120844	0.96	184.3	2014-06-07	17:13:21
1093	50.332117	-4.120843	0.47	169.1	2014-06-07	17:13:22
1094	50.332113	-4.120845	0.55	198.3	2014-06-07	17:13:23
1095	50.332107	-4.120853	0.83	223	2014-06-07	17:13:24
1096	50.332101	-4.120863	0.96	227.1	2014-06-07	17:13:25
1097	50.332098	-4.12086	0.47	153.5	2014-06-07	17:13:26
1098	50.3321	-4.120851	0.66	71	2014-06-07	17:13:27
1099	50.332102	-4.120848	0.17	46.9	2014-06-07	17:13:29
1100	50.332101	-4.120854	0.43	262.4	2014-06-07	17:13:30
1101	50.332103	-4.120851	0.23	46.2	2014-06-07	17:13:31
1102	50.332106	-4.120848	0.46	37	2014-06-07	17:13:32
1103	50.332111	-4.120846	0.57	15.1	2014-06-07	17:13:33
1104	50.332111	-4.12085	0.3	271.9	2014-06-07	17:13:34
1105	50.332106	-4.120854	0.32	209.8	2014-06-07	17:13:36
1106	50.332103	-4.120861	0.61	233.3	2014-06-07	17:13:37
1107	50.332098	-4.120873	1	239.9	2014-06-07	17:13:38
1108	50.332095	-4.120887	1.03	252.6	2014-06-07	17:13:39
1109	50.332091	-4.120898	0.89	238.4	2014-06-07	17:13:40
1110	50.332085	-4.120906	0.88	223.1	2014-06-07	17:13:41
1111	50.332078	-4.120913	0.94	212.8	2014-06-07	17:13:42
1112	50.332074	-4.120919	0.67	217.7	2014-06-07	17:13:43
1113	50.33207	-4.120927	0.7	235	2014-06-07	17:13:44
1114	50.332064	-4.120937	0.94	227.5	2014-06-07	17:13:45
1115	50.332059	-4.120945	0.84	221.5	2014-06-07	17:13:46
1116	50.332052	-4.120955	1.02	227.6	2014-06-07	17:13:47
1117	50.332047	-4.12097	1.23	239.5	2014-06-07	17:13:48
1118	50.332041	-4.120979	0.91	225	2014-06-07	17:13:49
1119	50.33204	-4.120978	0.18	129.1	2014-06-07	17:13:50
1120	50.33204	-4.120977	0.02	63.4	2014-06-07	17:13:51
1121	50.33204	-4.120977	0.01	0	2014-06-07	17:13:52
1122	50.33204	-4.120977	0	0	2014-06-07	17:13:53
1123	50.332028	-4.120956	0.4	131.4	2014-06-07	17:13:58
1124	50.332034	-4.120952	0.32	24.8	2014-06-07	17:14:00
1125	50.332033	-4.120964	0.82	264.2	2014-06-07	17:14:01
1126	50.332028	-4.120979	1.21	241.4	2014-06-07	17:14:02
1127	50.332018	-4.120993	1.46	224.7	2014-06-07	17:14:03
1128	50.332009	-4.121001	1.19	206.5	2014-06-07	17:14:04
1129	50.332002	-4.121002	0.4	186.4	2014-06-07	17:14:06
1130	50.331995	-4.121011	0.91	221.7	2014-06-07	17:14:07
1131	50.33199	-4.121017	0.79	218.1	2014-06-07	17:14:08
1132	50.331983	-4.12102	0.78	192.9	2014-06-07	17:14:09
1133	50.331979	-4.121024	0.59	214	2014-06-07	17:14:10
1134	50.331976	-4.121034	0.76	249.1	2014-06-07	17:14:11
1135	50.33197	-4.121054	1.57	244.7	2014-06-07	17:14:12
1136	50.331964	-4.121073	1.5	240.6	2014-06-07	17:14:13
1137	50.331958	-4.121089	1.28	243.5	2014-06-07	17:14:14
1138	50.331954	-4.121107	1.4	248.4	2014-06-07	17:14:15
1139	50.331953	-4.121115	0.28	255.3	2014-06-07	17:14:17
1140	50.331955	-4.121107	0.62	59.4	2014-06-07	17:14:18
1141	50.331957	-4.121099	0.65	71.4	2014-06-07	17:14:19
1142	50.331958	-4.121089	0.72	82.6	2014-06-07	17:14:20
1143	50.331959	-4.12108	0.63	82.2	2014-06-07	17:14:21
1144	50.332095	-4.121042	0.62	9.9	2014-06-07	17:14:46
1145	50.332018	-4.121188	0.54	230.1	2014-06-07	17:15:11
1146	50.332024	-4.12118	0.87	39.2	2014-06-07	17:15:12
1147	50.332023	-4.12119	0.71	260.8	2014-06-07	17:15:13
1148	50.33202	-4.121199	0.68	245.9	2014-06-07	17:15:14
1149	50.332012	-4.121211	1.22	223.2	2014-06-07	17:15:15
1150	50.332004	-4.121223	1.29	223.6	2014-06-07	17:15:16
1151	50.332003	-4.121229	0.22	262.5	2014-06-07	17:15:18
1152	50.332004	-4.121227	0.16	57.2	2014-06-07	17:15:19
1153	50.332004	-4.121226	0.1	95.7	2014-06-07	17:15:20
1154	50.332125	-4.121066	0.16	40.2	2014-06-07	17:17:11
1155	50.332128	-4.12103	0.64	82	2014-06-07	17:17:15
1156	50.33212	-4.121012	1.6	127	2014-06-07	17:17:16
1157	50.33212	-4.120996	1.17	85.9	2014-06-07	17:17:17
1158	50.33212	-4.120994	0.13	121.5	2014-06-07	17:17:18
1159	50.332116	-4.120992	0.46	164	2014-06-07	17:17:19
1160	50.332102	-4.120988	1.56	168.6	2014-06-07	17:17:20
1161	50.332093	-4.120985	1.01	168.4	2014-06-07	17:17:21
1162	50.332082	-4.120987	1.22	184.8	2014-06-07	17:17:22
1163	50.332081	-4.120972	1.06	100.6	2014-06-07	17:17:23
1164	50.332077	-4.12097	0.4	162.7	2014-06-07	17:17:24
1165	50.33207	-4.120967	0.8	161.9	2014-06-07	17:17:25
1166	50.332065	-4.120961	0.71	145.4	2014-06-07	17:17:26
1167	50.332063	-4.120955	0.44	113.7	2014-06-07	17:17:27
1168	50.332064	-4.120953	0.21	59.9	2014-06-07	17:17:28
1169	50.332067	-4.120953	0.25	0	2014-06-07	17:17:29
1170	50.332071	-4.120956	0.55	339.6	2014-06-07	17:17:30
1171	50.332192	-4.120869	0.19	24.7	2014-06-07	17:18:47
1172	50.332246	-4.120845	6.22	15.9	2014-06-07	17:18:48
1173	50.332322	-4.120821	8.64	11	2014-06-07	17:18:49
1174	50.332382	-4.120798	6.85	13.9	2014-06-07	17:18:50
1175	50.332423	-4.120756	5.49	33.4	2014-06-07	17:18:51
1176	50.332455	-4.120704	5.14	46	2014-06-07	17:18:52
1177	50.332487	-4.120653	5.03	45.1	2014-06-07	17:18:53
1178	50.332516	-4.120602	4.93	48.2	2014-06-07	17:18:54
1179	50.332546	-4.12055	4.98	48	2014-06-07	17:18:55
1180	50.332576	-4.120498	4.97	47.5	2014-06-07	17:18:56
1181	50.332689	-4.120237	1.4	56.1	2014-06-07	17:19:12
1182	50.332647	-4.120317	7.34	231.1	2014-06-07	17:19:13
1183	50.332623	-4.12037	4.66	234.5	2014-06-07	17:19:14
1184	50.332597	-4.120416	4.36	227.6	2014-06-07	17:19:15
1185	50.332555	-4.120481	6.5	225.2	2014-06-07	17:19:16
1186	50.332541	-4.120506	2.38	228.2	2014-06-07	17:19:17
1187	50.332519	-4.12054	3.46	225	2014-06-07	17:19:18
1188	50.332513	-4.120561	1.62	245.2	2014-06-07	17:19:19
1189	50.332511	-4.120579	1.33	260.7	2014-06-07	17:19:20
1190	50.33251	-4.120599	1.4	266.6	2014-06-07	17:19:21
1191	50.332511	-4.120619	1.42	272.2	2014-06-07	17:19:22
1192	50.332512	-4.120641	1.57	276.5	2014-06-07	17:19:23
1193	50.332516	-4.120662	1.56	282.4	2014-06-07	17:19:24
1194	50.33252	-4.120683	1.56	287	2014-06-07	17:19:25
1195	50.332523	-4.120703	1.43	286.3	2014-06-07	17:19:26
1196	50.332527	-4.120715	0.99	294.4	2014-06-07	17:19:27
1197	50.332529	-4.120726	0.79	285	2014-06-07	17:19:28
1198	50.332532	-4.120738	0.92	294	2014-06-07	17:19:29
1199	50.332524	-4.120755	1.51	235.4	2014-06-07	17:19:30
1200	50.332516	-4.120773	1.53	233.1	2014-06-07	17:19:31
1201	50.332509	-4.120788	1.35	233.6	2014-06-07	17:19:32
1202	50.332496	-4.12079	1.49	186.6	2014-06-07	17:19:33
1203	50.332489	-4.120809	1.51	241.5	2014-06-07	17:19:34
1204	50.332487	-4.120825	1.18	256.8	2014-06-07	17:19:35
1205	50.332478	-4.120842	1.56	231.4	2014-06-07	17:19:36
1206	50.332473	-4.120857	1.2	243.2	2014-06-07	17:19:37
1207	50.332459	-4.120873	1.92	215.3	2014-06-07	17:19:38
1208	50.332451	-4.120887	1.39	227.2	2014-06-07	17:19:39
1209	50.33243	-4.120903	2.53	205.5	2014-06-07	17:19:40
1210	50.332415	-4.120918	1.97	213.6	2014-06-07	17:19:41
1211	50.332393	-4.120937	2.8	208.2	2014-06-07	17:19:42
1212	50.332379	-4.120949	1.82	209.4	2014-06-07	17:19:43
1213	50.332366	-4.120966	1.85	220	2014-06-07	17:19:44
1214	50.332356	-4.120983	1.65	226.4	2014-06-07	17:19:45
1215	50.332347	-4.120996	1.34	224.4	2014-06-07	17:19:46
1216	50.332336	-4.12101	1.64	216.8	2014-06-07	17:19:47
1217	50.332324	-4.121023	1.59	217.1	2014-06-07	17:19:48
1218	50.332305	-4.121028	2.14	189.8	2014-06-07	17:19:49
1219	50.332288	-4.121031	1.92	184.6	2014-06-07	17:19:50
1220	50.33227	-4.121032	2.02	183.7	2014-06-07	17:19:51
1221	50.332254	-4.121034	1.78	183.9	2014-06-07	17:19:52
1222	50.332239	-4.121036	1.71	185.2	2014-06-07	17:19:53
1223	50.332223	-4.12104	1.72	188	2014-06-07	17:19:54
1224	50.332204	-4.121029	2.27	159.7	2014-06-07	17:19:55
1225	50.332187	-4.121017	2.08	156.9	2014-06-07	17:19:56
1226	50.332163	-4.121007	2.83	165.3	2014-06-07	17:19:57
1227	50.332159	-4.120991	1.18	108.8	2014-06-07	17:19:58
1228	50.332147	-4.120985	1.47	162.1	2014-06-07	17:19:59
1229	50.332448	-4.120908	0.92	9.3	2014-06-07	17:20:36
1230	50.332465	-4.120946	1.1	304.2	2014-06-07	17:20:39
1231	50.332461	-4.120961	1.17	248.5	2014-06-07	17:20:40
1232	50.332451	-4.120988	2.18	241.3	2014-06-07	17:20:41
1233	50.332443	-4.121	1.28	221.2	2014-06-07	17:20:42
1234	50.332428	-4.121026	2.48	227.1	2014-06-07	17:20:43
1235	50.332418	-4.121036	1.28	214.4	2014-06-07	17:20:44
1236	50.33241	-4.121051	1.43	228.4	2014-06-07	17:20:45
1237	50.332398	-4.121065	1.62	218.1	2014-06-07	17:20:46
1238	50.332387	-4.121078	1.52	217.9	2014-06-07	17:20:47
1239	50.33238	-4.121084	0.94	207.6	2014-06-07	17:20:48
1240	50.332366	-4.1211	1.9	217	2014-06-07	17:20:49
1241	50.332353	-4.121121	2.05	224.4	2014-06-07	17:20:50
1242	50.33234	-4.121142	2.08	227.5	2014-06-07	17:20:51
1243	50.332331	-4.12115	1.15	207.5	2014-06-07	17:20:52
1244	50.332319	-4.121166	1.76	219.9	2014-06-07	17:20:53
1245	50.332312	-4.121181	1.36	234.2	2014-06-07	17:20:54
1246	50.332301	-4.121185	1.21	194.2	2014-06-07	17:20:55
1247	50.332295	-4.121186	0.66	183.1	2014-06-07	17:20:56
1248	50.33229	-4.121185	0.66	173.2	2014-06-07	17:20:57
1249	50.332286	-4.121181	0.42	144.7	2014-06-07	17:20:58
1250	50.332283	-4.121175	0.57	127.3	2014-06-07	17:20:59
1251	50.33228	-4.121164	0.86	119.2	2014-06-07	17:21:00
1252	50.332275	-4.12115	1.14	116.3	2014-06-07	17:21:01
1253	50.332269	-4.121133	1.35	117.5	2014-06-07	17:21:02
1254	50.332245	-4.121092	3.95	132.4	2014-06-07	17:21:03
1255	50.332239	-4.121083	0.98	138.9	2014-06-07	17:21:04
1256	50.332226	-4.121071	1.62	148.3	2014-06-07	17:21:05
1257	50.332216	-4.121065	1.28	159.9	2014-06-07	17:21:06
1258	50.332209	-4.121063	0.73	171	2014-06-07	17:21:07
1259	50.332203	-4.121065	0.66	189.3	2014-06-07	17:21:08
1260	50.332199	-4.121069	0.61	211.7	2014-06-07	17:21:09
1261	50.332195	-4.121075	0.57	228.2	2014-06-07	17:21:10
1262	50.332192	-4.121084	0.74	239.7	2014-06-07	17:21:11
1263	50.332188	-4.121103	1.39	251.2	2014-06-07	17:21:12
1264	50.332181	-4.121118	1.3	233.5	2014-06-07	17:21:13
1265	50.332177	-4.121131	1.05	248.7	2014-06-07	17:21:14
1266	50.332176	-4.121139	0.54	257	2014-06-07	17:21:15
1267	50.332175	-4.121146	0.54	248.9	2014-06-07	17:21:16
1268	50.332171	-4.121153	0.69	230.8	2014-06-07	17:21:17
1269	50.332044	-4.121149	0.2	178.7	2014-06-07	17:22:28
1270	50.33211	-4.121087	2.16	30.8	2014-06-07	17:22:32
1271	50.332119	-4.121072	1.38	47.3	2014-06-07	17:22:33
1272	50.332127	-4.121061	1.22	42.7	2014-06-07	17:22:34
1273	50.332139	-4.121053	1.41	23.4	2014-06-07	17:22:35
1274	50.33215	-4.121044	1.46	26.8	2014-06-07	17:22:36
1275	50.332162	-4.121032	1.54	31.1	2014-06-07	17:22:37
1276	50.332179	-4.121083	0.05	297.4	2014-06-07	17:23:59
1277	50.332237	-4.120902	4.8	63.2	2014-06-07	17:24:02
1278	50.332293	-4.120847	7.39	32.2	2014-06-07	17:24:03
1279	50.332352	-4.120826	6.71	12.6	2014-06-07	17:24:04
1280	50.33241	-4.120804	6.63	13.6	2014-06-07	17:24:05
1281	50.332469	-4.120783	6.73	13.2	2014-06-07	17:24:06
1282	50.332529	-4.120762	6.82	12.3	2014-06-07	17:24:07
1283	50.332358	-4.12084	1.65	196.1	2014-06-07	17:24:19
1284	50.332346	-4.120868	2.35	237.7	2014-06-07	17:24:20
1285	50.332344	-4.120878	0.84	246.9	2014-06-07	17:24:21
1286	50.332337	-4.120882	0.77	198.5	2014-06-07	17:24:22
1287	50.332326	-4.120886	1.21	192.2	2014-06-07	17:24:23
1288	50.33232	-4.120895	1.04	223.1	2014-06-07	17:24:24
1289	50.332312	-4.120907	1.22	223.5	2014-06-07	17:24:25
1290	50.332305	-4.120919	1.06	229.6	2014-06-07	17:24:26
1291	50.3323	-4.120929	0.96	233.4	2014-06-07	17:24:27
1292	50.33229	-4.120943	1.52	219.8	2014-06-07	17:24:28
1293	50.332282	-4.120952	1.12	215.4	2014-06-07	17:24:29
1294	50.332273	-4.120961	1.11	213.6	2014-06-07	17:24:30
1295	50.332264	-4.12097	1.22	210.2	2014-06-07	17:24:31
1296	50.332257	-4.120977	0.95	211.3	2014-06-07	17:24:32
1297	50.332246	-4.120978	1.16	186.8	2014-06-07	17:24:33
1298	50.332238	-4.120976	0.93	167	2014-06-07	17:24:34
1299	50.332233	-4.120976	0.55	184.9	2014-06-07	17:24:35
1300	50.332225	-4.12098	0.89	198.2	2014-06-07	17:24:36
1301	50.332218	-4.120984	0.85	200.9	2014-06-07	17:24:37
1302	50.332211	-4.120991	0.9	212.6	2014-06-07	17:24:38
1303	50.332202	-4.120998	1.17	204	2014-06-07	17:24:39
1304	50.33219	-4.121003	1.32	195.2	2014-06-07	17:24:40
1305	50.33218	-4.121002	1.11	177.3	2014-06-07	17:24:41
1306	50.332173	-4.120999	0.86	164	2014-06-07	17:24:42
1307	50.332173	-4.120994	0.32	100.2	2014-06-07	17:24:43
1308	50.332177	-4.120989	0.58	36.5	2014-06-07	17:24:44
1309	50.33218	-4.120984	0.57	43.7	2014-06-07	17:24:45
1310	50.332182	-4.120978	0.42	70.6	2014-06-07	17:24:46
1311	50.332195	-4.120955	2.19	47.8	2014-06-07	17:24:47
1312	50.332226	-4.120905	5.03	45.9	2014-06-07	17:24:48
1313	50.332268	-4.120859	5.67	34.4	2014-06-07	17:24:49
1314	50.332318	-4.120832	5.9	19	2014-06-07	17:24:50
1315	50.332363	-4.120801	5.47	23.9	2014-06-07	17:24:51
1316	50.332405	-4.120752	5.83	36.8	2014-06-07	17:24:52
1317	50.332442	-4.120704	5.31	40.4	2014-06-07	17:24:53
1318	50.332478	-4.120655	5.31	40.2	2014-06-07	17:24:54
1319	50.332528	-4.120661	0.33	356.3	2014-06-07	17:25:11
1320	50.332513	-4.12067	1.83	201.3	2014-06-07	17:25:12
1321	50.332503	-4.120673	1.08	192.8	2014-06-07	17:25:13
1322	50.332498	-4.120678	0.68	211.7	2014-06-07	17:25:14
1323	50.332493	-4.120691	1.07	238	2014-06-07	17:25:15
1324	50.332466	-4.120722	1.87	216	2014-06-07	17:25:17
1325	50.332457	-4.120737	1.42	228.1	2014-06-07	17:25:18
1326	50.332438	-4.120762	2.75	220.3	2014-06-07	17:25:19
1327	50.332425	-4.12079	2.51	232.4	2014-06-07	17:25:20
1328	50.332416	-4.120809	1.62	234.4	2014-06-07	17:25:21
1329	50.332407	-4.120826	1.61	230.1	2014-06-07	17:25:22
1330	50.332398	-4.120843	1.55	228.9	2014-06-07	17:25:23
1331	50.332386	-4.120852	1.46	206.2	2014-06-07	17:25:24
1332	50.332374	-4.120855	1.3	189.5	2014-06-07	17:25:25
1333	50.332366	-4.120854	0.9	175.8	2014-06-07	17:25:26
1334	50.33236	-4.120857	0.7	199.3	2014-06-07	17:25:27
1335	50.332357	-4.120863	0.59	229.4	2014-06-07	17:25:28
1336	50.332353	-4.120872	0.75	237.8	2014-06-07	17:25:29
1337	50.332347	-4.120887	1.28	235.3	2014-06-07	17:25:30
1338	50.332341	-4.120901	1.21	237.7	2014-06-07	17:25:31
1339	50.332333	-4.120914	1.31	224.1	2014-06-07	17:25:32
1340	50.332324	-4.120924	1.19	218.4	2014-06-07	17:25:33
1341	50.332316	-4.120934	1.09	216.3	2014-06-07	17:25:34
1342	50.33231	-4.12094	0.85	212.5	2014-06-07	17:25:35
1343	50.332304	-4.120944	0.74	205.2	2014-06-07	17:25:36
1344	50.332298	-4.12095	0.71	211.7	2014-06-07	17:25:37
1345	50.332295	-4.120963	1.03	247.1	2014-06-07	17:25:38
1346	50.332292	-4.120987	1.72	259.1	2014-06-07	17:25:39
1347	50.33229	-4.121008	1.54	262.7	2014-06-07	17:25:40
1348	50.332288	-4.121023	1.05	256.7	2014-06-07	17:25:41
1349	50.332277	-4.121023	1.18	180.9	2014-06-07	17:25:42
1350	50.332273	-4.121025	0.51	194.2	2014-06-07	17:25:43
1351	50.332268	-4.121028	0.6	199.9	2014-06-07	17:25:44
1352	50.332258	-4.121029	1.11	185	2014-06-07	17:25:45
1353	50.332248	-4.121037	1.23	208.3	2014-06-07	17:25:46
1354	50.332239	-4.121049	1.31	221.6	2014-06-07	17:25:47
1355	50.332234	-4.121067	1.38	245.7	2014-06-07	17:25:48
1356	50.33223	-4.121088	1.51	253.1	2014-06-07	17:25:49
1357	50.332224	-4.121093	0.79	207.5	2014-06-07	17:25:50
1358	50.332219	-4.121092	0.58	174.7	2014-06-07	17:25:51
1359	50.332212	-4.121093	0.81	187.6	2014-06-07	17:25:52
1360	50.332205	-4.121095	0.81	186.4	2014-06-07	17:25:53
1361	50.332198	-4.121097	0.78	191.9	2014-06-07	17:25:54
1362	50.332192	-4.121101	0.69	204.6	2014-06-07	17:25:55
1363	50.332187	-4.121106	0.61	211.6	2014-06-07	17:25:56
1364	50.332182	-4.121121	0.1	240.5	2014-06-07	17:26:09
1365	50.332183	-4.121118	0.31	57.3	2014-06-07	17:26:10
1366	50.332184	-4.121107	0.72	85.6	2014-06-07	17:26:11
1367	50.332183	-4.121099	0.62	98.7	2014-06-07	17:26:12
1368	50.33218	-4.1211	0.33	192.3	2014-06-07	17:26:13
1369	50.332176	-4.121105	0.58	219.1	2014-06-07	17:26:14
1370	50.33217	-4.12111	0.73	206.6	2014-06-07	17:26:15
1371	50.332167	-4.121113	0.42	212.5	2014-06-07	17:26:16
1372	50.332162	-4.121118	0.35	211.7	2014-06-07	17:26:18
1373	50.332159	-4.12112	0.35	211	2014-06-07	17:26:19
1374	50.332157	-4.121122	0.21	222.1	2014-06-07	17:26:20
1375	50.332154	-4.121124	0.42	195.7	2014-06-07	17:26:21
1376	50.332151	-4.121126	0.32	208.1	2014-06-07	17:26:22
1377	50.332148	-4.121128	0.2	196.8	2014-06-07	17:26:24
1378	50.332148	-4.121128	0.03	239.2	2014-06-07	17:26:25
1379	50.332146	-4.121125	0.29	130.3	2014-06-07	17:26:26
1380	50.332147	-4.121124	0.08	35.9	2014-06-07	17:26:27
1381	50.332147	-4.121124	0.02	180	2014-06-07	17:26:28
1382	50.332147	-4.121121	0.25	81.6	2014-06-07	17:26:29
1383	50.332147	-4.121121	0.02	90	2014-06-07	17:26:30
1384	50.332146	-4.121121	0.05	194	2014-06-07	17:26:31
1385	50.332146	-4.121121	0.05	176.9	2014-06-07	17:26:33
1386	50.332145	-4.121121	0.05	173.1	2014-06-07	17:26:34
1387	50.332145	-4.12112	0.01	144.3	2014-06-07	17:26:35
1388	50.332159	-4.121114	1.66	16.6	2014-06-07	17:26:36
1389	50.332174	-4.121107	1.67	15.7	2014-06-07	17:26:37
1390	50.332187	-4.121102	1.57	13.9	2014-06-07	17:26:38
1391	50.3322	-4.121098	1.47	11.9	2014-06-07	17:26:39
1392	50.332223	-4.121212	0.17	287.2	2014-06-07	17:27:30
1393	50.33216	-4.121033	3.63	118.7	2014-06-07	17:27:34
1394	50.332143	-4.121035	1.9	183.4	2014-06-07	17:27:35
1395	50.33213	-4.121046	1.7	207.8	2014-06-07	17:27:36
1396	50.332125	-4.121049	0.56	202.7	2014-06-07	17:27:37
1397	50.332121	-4.121049	0.49	181.3	2014-06-07	17:27:38
1398	50.332116	-4.121049	0.59	175.4	2014-06-07	17:27:39
1399	50.33211	-4.121048	0.56	175.1	2014-06-07	17:27:40
1400	50.332105	-4.121047	0.61	172.7	2014-06-07	17:27:41
1401	50.3321	-4.121046	0.57	171.7	2014-06-07	17:27:42
1402	50.332094	-4.121045	0.61	172.2	2014-06-07	17:27:43
1403	50.332089	-4.121044	0.63	175.1	2014-06-07	17:27:44
1404	50.332083	-4.121044	0.61	181.7	2014-06-07	17:27:45
1405	50.332094	-4.121044	1.13	0.6	2014-06-07	17:27:46
1406	50.332117	-4.121034	2.68	16	2014-06-07	17:27:47
1407	50.332137	-4.121025	2.38	15	2014-06-07	17:27:48
1408	50.332149	-4.12102	1.4	14.8	2014-06-07	17:27:49
1409	50.33216	-4.121013	1.23	21.7	2014-06-07	17:27:50
1410	50.332171	-4.120993	1.91	48.9	2014-06-07	17:27:51
1411	50.332187	-4.120958	3.06	54.1	2014-06-07	17:27:52
1412	50.332217	-4.120916	4.52	42	2014-06-07	17:27:53
1413	50.332237	-4.120889	2.96	40.6	2014-06-07	17:27:54
1414	50.332245	-4.120866	1.81	61.3	2014-06-07	17:27:55
1415	50.332246	-4.120859	0.52	84.8	2014-06-07	17:27:56
1416	50.332243	-4.120853	0.55	130	2014-06-07	17:27:57
1417	50.332234	-4.120858	0.96	199.6	2014-06-07	17:27:58
1418	50.332226	-4.120867	1.09	215.5	2014-06-07	17:27:59
1419	50.332216	-4.120879	1.45	217.5	2014-06-07	17:28:00
1420	50.332205	-4.120889	1.39	211.7	2014-06-07	17:28:01
1421	50.332198	-4.120896	0.97	209.3	2014-06-07	17:28:02
1422	50.332188	-4.120907	1.29	216.1	2014-06-07	17:28:03
1423	50.33218	-4.12091	0.96	192.6	2014-06-07	17:28:04
1424	50.332174	-4.120907	0.75	166.2	2014-06-07	17:28:05
1425	50.332167	-4.12091	0.78	192.7	2014-06-07	17:28:06
1426	50.33216	-4.12092	1.05	225.5	2014-06-07	17:28:07
1427	50.332153	-4.120928	0.93	218.8	2014-06-07	17:28:08
1428	50.332148	-4.120936	0.85	221.4	2014-06-07	17:28:09
1429	50.332141	-4.120941	0.78	206.3	2014-06-07	17:28:10
1430	50.332136	-4.120941	0.62	182.8	2014-06-07	17:28:11
1431	50.332128	-4.12094	0.89	171.9	2014-06-07	17:28:12
1432	50.332125	-4.120928	0.9	110.6	2014-06-07	17:28:13
1433	50.332131	-4.120906	1.66	67.2	2014-06-07	17:28:14
1434	50.332142	-4.12089	1.7	42.7	2014-06-07	17:28:15
1435	50.332155	-4.120876	1.74	36.3	2014-06-07	17:28:16
1436	50.332167	-4.120861	1.72	37.1	2014-06-07	17:28:17
1437	50.332181	-4.120847	1.78	33.2	2014-06-07	17:28:18
1438	50.332182	-4.120912	0.18	272.4	2014-06-07	17:28:44
1439	50.33225	-4.120765	3.23	54.3	2014-06-07	17:28:48
1440	50.332303	-4.120733	6.32	21.2	2014-06-07	17:28:49
1441	50.332355	-4.120719	5.87	9.8	2014-06-07	17:28:50
1442	50.332398	-4.120676	5.67	32.7	2014-06-07	17:28:51
1443	50.332437	-4.120617	6.03	43.9	2014-06-07	17:28:52
1444	50.33248	-4.120561	6.21	40.1	2014-06-07	17:28:53
1445	50.33252	-4.120502	6.16	42.8	2014-06-07	17:28:54
1446	50.332561	-4.120442	6.17	43.1	2014-06-07	17:28:55
1447	50.332601	-4.12038	6.3	44.3	2014-06-07	17:28:56
1448	50.332607	-4.120369	0.98	52.5	2014-06-07	17:28:57
1449	50.332603	-4.120388	1.4	253.4	2014-06-07	17:28:58
1450	50.332571	-4.120436	4.92	223.9	2014-06-07	17:28:59
1451	50.332546	-4.120466	3.57	217.1	2014-06-07	17:29:00
1452	50.332516	-4.120501	4.08	216.8	2014-06-07	17:29:01
1453	50.332498	-4.120534	3.08	229.4	2014-06-07	17:29:02
1454	50.332491	-4.120543	1.08	219	2014-06-07	17:29:03
1455	50.332482	-4.120551	1.13	210	2014-06-07	17:29:04
1456	50.33247	-4.12057	1.82	225.3	2014-06-07	17:29:05
1457	50.332457	-4.120593	2.22	227.7	2014-06-07	17:29:06
1458	50.332442	-4.120621	2.58	231.5	2014-06-07	17:29:07
1459	50.332429	-4.120646	2.31	228.9	2014-06-07	17:29:08
1460	50.332421	-4.120663	1.53	235.4	2014-06-07	17:29:09
1461	50.332416	-4.120683	1.48	249.3	2014-06-07	17:29:10
1462	50.332414	-4.120705	1.59	260.6	2014-06-07	17:29:11
1463	50.332412	-4.120728	1.67	263.6	2014-06-07	17:29:12
1464	50.332408	-4.120744	1.24	245.5	2014-06-07	17:29:13
1465	50.3324	-4.12075	0.92	207.9	2014-06-07	17:29:14
1466	50.33239	-4.120756	1.25	202.1	2014-06-07	17:29:15
1467	50.332379	-4.120765	1.35	206.2	2014-06-07	17:29:16
1468	50.332366	-4.120767	1.43	187.4	2014-06-07	17:29:17
1469	50.332354	-4.120772	1.38	193.2	2014-06-07	17:29:18
1470	50.332345	-4.12078	1.21	207.6	2014-06-07	17:29:19
1471	50.332336	-4.120782	1.02	188.7	2014-06-07	17:29:20
1472	50.332327	-4.120782	0.97	180.3	2014-06-07	17:29:21
1473	50.332324	-4.120783	0.38	187.3	2014-06-07	17:29:22
1474	50.33232	-4.120788	0.53	228.4	2014-06-07	17:29:23
1475	50.332312	-4.1208	1.24	220.5	2014-06-07	17:29:24
1476	50.332303	-4.120813	1.37	225	2014-06-07	17:29:25
1477	50.332293	-4.120828	1.57	222.9	2014-06-07	17:29:26
1478	50.332286	-4.120841	1.16	230.7	2014-06-07	17:29:27
1479	50.332276	-4.12086	1.74	229.1	2014-06-07	17:29:28
1480	50.332266	-4.120874	1.51	223.7	2014-06-07	17:29:29
1481	50.332254	-4.12089	1.73	221.1	2014-06-07	17:29:30
1482	50.332244	-4.120899	1.34	206.7	2014-06-07	17:29:31
1483	50.332234	-4.120906	1.18	206.9	2014-06-07	17:29:32
1484	50.332225	-4.120915	1.17	210.6	2014-06-07	17:29:33
1485	50.332219	-4.12092	0.84	208	2014-06-07	17:29:34
1486	50.332214	-4.120926	0.7	215.5	2014-06-07	17:29:35
1487	50.332209	-4.120934	0.8	226.4	2014-06-07	17:29:36
1488	50.3322	-4.120943	1.14	215.8	2014-06-07	17:29:37
1489	50.332193	-4.120946	0.84	195.2	2014-06-07	17:29:38
1490	50.332188	-4.120951	0.66	207.8	2014-06-07	17:29:39
1491	50.332185	-4.120953	0.35	202.8	2014-06-07	17:29:40
1492	50.332177	-4.120959	0.97	206.9	2014-06-07	17:29:41
1493	50.332167	-4.120969	1.33	214	2014-06-07	17:29:42
1494	50.332157	-4.120984	1.57	222.9	2014-06-07	17:29:43
1495	50.332148	-4.120995	1.18	217.7	2014-06-07	17:29:44
1496	50.332142	-4.121	0.84	208.1	2014-06-07	17:29:45
1497	50.332136	-4.121007	0.85	216.3	2014-06-07	17:29:46
1498	50.332132	-4.121011	0.52	210.9	2014-06-07	17:29:47
1499	50.33213	-4.121014	0.32	230	2014-06-07	17:29:48
1500	50.332127	-4.121019	0.46	224.5	2014-06-07	17:29:49
1501	50.332125	-4.121028	0.68	251.5	2014-06-07	17:29:50
1502	50.332122	-4.121038	0.77	248.6	2014-06-07	17:29:51
1503	50.332118	-4.121044	0.68	217.3	2014-06-07	17:29:52
1504	50.332113	-4.12105	0.64	221.6	2014-06-07	17:29:53
1505	50.332108	-4.121053	0.62	200.9	2014-06-07	17:29:54
1506	50.332102	-4.121039	1.18	126.3	2014-06-07	17:29:55
1507	50.332098	-4.121033	0.6	133.4	2014-06-07	17:29:56
1508	50.332099	-4.121028	0.36	81.1	2014-06-07	17:29:57
1509	50.332101	-4.121025	0.36	34.1	2014-06-07	17:29:58
1510	50.332104	-4.121024	0.32	21.8	2014-06-07	17:29:59
1511	50.332108	-4.121022	0.48	11.3	2014-06-07	17:30:00
1512	50.332129	-4.121017	0.58	9.6	2014-06-07	17:30:04
1513	50.332137	-4.121015	0.93	8.1	2014-06-07	17:30:05
1514	50.332146	-4.121012	1.07	11.6	2014-06-07	17:30:06
1515	50.332163	-4.121004	1.92	17.9	2014-06-07	17:30:07
1516	50.332178	-4.121001	1.67	7.2	2014-06-07	17:30:08
1517	50.332185	-4.12099	1.1	43.1	2014-06-07	17:30:09
1518	50.332191	-4.120965	1.89	69.5	2014-06-07	17:30:10
1519	50.332202	-4.120951	1.63	38.5	2014-06-07	17:30:11
1520	50.332215	-4.120939	1.6	32.7	2014-06-07	17:30:12
1521	50.332225	-4.12093	1.36	28.1	2014-06-07	17:30:13
1522	50.332165	-4.120999	0.38	216.3	2014-06-07	17:30:35
1523	50.332164	-4.121009	0.72	261.1	2014-06-07	17:30:36
1524	50.33216	-4.121015	0.66	223.9	2014-06-07	17:30:37
1525	50.332155	-4.121027	1.01	238.4	2014-06-07	17:30:38
1526	50.332153	-4.121043	1.13	255.2	2014-06-07	17:30:39
1527	50.33215	-4.121055	0.94	249.1	2014-06-07	17:30:40
1528	50.332146	-4.12106	0.53	219.5	2014-06-07	17:30:41
1529	50.33213	-4.121049	1.97	156.4	2014-06-07	17:30:42
1530	50.332133	-4.12101	2.77	83.6	2014-06-07	17:30:43
1531	50.332217	-4.12086	14.22	48.7	2014-06-07	17:30:44
1532	50.332276	-4.12082	7.2	23.2	2014-06-07	17:30:45
1533	50.332334	-4.120818	6.43	1.3	2014-06-07	17:30:46
1534	50.332389	-4.120826	6.14	354.4	2014-06-07	17:30:47
1535	50.332442	-4.120838	5.91	352.2	2014-06-07	17:30:48
1536	50.332494	-4.12085	5.85	351.4	2014-06-07	17:30:49
1537	50.332544	-4.120899	0.44	328.3	2014-06-07	17:31:04
1538	50.33252	-4.120895	2.67	174.8	2014-06-07	17:31:05
1539	50.332466	-4.120886	6.05	173.7	2014-06-07	17:31:06
1540	50.332448	-4.120884	2.05	176.7	2014-06-07	17:31:07
1541	50.332419	-4.120894	3.23	192	2014-06-07	17:31:08
1542	50.332396	-4.120906	2.7	198.4	2014-06-07	17:31:09
1543	50.332386	-4.120916	1.39	211.9	2014-06-07	17:31:10
1544	50.332371	-4.120922	1.66	194.4	2014-06-07	17:31:11
1545	50.332356	-4.120922	1.74	181.4	2014-06-07	17:31:12
1546	50.332343	-4.120922	1.43	180.2	2014-06-07	17:31:13
1547	50.332332	-4.120932	1.35	209.1	2014-06-07	17:31:14
1548	50.332317	-4.120945	1.91	210.2	2014-06-07	17:31:15
1549	50.332304	-4.120952	1.55	199.3	2014-06-07	17:31:16
1550	50.332291	-4.120957	1.57	192.9	2014-06-07	17:31:17
1551	50.332279	-4.120963	1.39	196	2014-06-07	17:31:18
1552	50.332272	-4.120967	0.82	203	2014-06-07	17:31:19
1553	50.332264	-4.120973	0.94	205.2	2014-06-07	17:31:20
1554	50.332253	-4.120983	1.42	211.1	2014-06-07	17:31:21
1555	50.332243	-4.120992	1.31	208.2	2014-06-07	17:31:22
1556	50.332234	-4.120994	1.05	190.4	2014-06-07	17:31:23
1557	50.332224	-4.120998	1.05	194.5	2014-06-07	17:31:24
1558	50.332215	-4.121007	1.26	210.2	2014-06-07	17:31:25
1559	50.332209	-4.121013	0.72	214.6	2014-06-07	17:31:26
1560	50.332204	-4.121019	0.77	214.4	2014-06-07	17:31:27
1561	50.332198	-4.121024	0.69	213.8	2014-06-07	17:31:28
1562	50.332196	-4.121029	0.43	226.6	2014-06-07	17:31:29
1563	50.33219	-4.121034	0.72	214.2	2014-06-07	17:31:30
1564	50.332184	-4.121039	0.73	206.2	2014-06-07	17:31:31
1565	50.332177	-4.121042	0.86	194.5	2014-06-07	17:31:32
1566	50.332168	-4.121043	1.06	182.2	2014-06-07	17:31:33
1567	50.332159	-4.121043	0.92	183.7	2014-06-07	17:31:34
1568	50.332152	-4.121042	0.78	174.3	2014-06-07	17:31:35
1569	50.332146	-4.121038	0.77	158.3	2014-06-07	17:31:36
1570	50.332139	-4.121039	0.81	185	2014-06-07	17:31:37
1571	50.332131	-4.121041	0.86	186.8	2014-06-07	17:31:38
1572	50.332123	-4.121041	0.83	182.1	2014-06-07	17:31:39
1573	50.332115	-4.121041	0.91	180.8	2014-06-07	17:31:40
1574	50.332112	-4.12104	0.37	167	2014-06-07	17:31:41
1575	50.332112	-4.12104	0.03	90	2014-06-07	17:31:42
1576	50.332112	-4.12104	0.01	180	2014-06-07	17:31:43
1577	50.332112	-4.12104	0.01	90	2014-06-07	17:31:44
1578	50.332112	-4.12104	0.01	270	2014-06-07	17:31:45
1579	50.332113	-4.121045	0.43	290.5	2014-06-07	17:31:46
1580	50.332135	-4.121012	0.15	44.9	2014-06-07	17:32:08
1581	50.332197	-4.120985	7.23	15.1	2014-06-07	17:32:09
1582	50.332253	-4.120986	6.21	359.4	2014-06-07	17:32:10
1583	50.332283	-4.120987	3.31	359.2	2014-06-07	17:32:11
1584	50.332291	-4.120994	1.02	329.4	2014-06-07	17:32:12
1585	50.332294	-4.121002	0.68	303.4	2014-06-07	17:32:13
1586	50.332288	-4.121011	0.96	220.4	2014-06-07	17:32:14
1587	50.332284	-4.121008	0.5	157.8	2014-06-07	17:32:15
1588	50.332277	-4.121009	0.73	181.8	2014-06-07	17:32:16
1589	50.332267	-4.12101	1.12	184.6	2014-06-07	17:32:17
1590	50.332257	-4.121011	1.14	183.9	2014-06-07	17:32:18
1591	50.332247	-4.121012	1.06	185.5	2014-06-07	17:32:19
1592	50.33224	-4.121012	0.83	179.6	2014-06-07	17:32:20
1593	50.33223	-4.121013	1.11	182.5	2014-06-07	17:32:21
1594	50.332222	-4.12101	0.92	168.5	2014-06-07	17:32:22
1595	50.332214	-4.121008	0.93	170.4	2014-06-07	17:32:23
1596	50.332204	-4.121007	1.01	175	2014-06-07	17:32:24
1597	50.332195	-4.121012	1.16	199.2	2014-06-07	17:32:25
1598	50.332184	-4.121015	1.16	189.1	2014-06-07	17:32:26
1599	50.332174	-4.12102	1.2	196.5	2014-06-07	17:32:27
1600	50.332164	-4.121023	1.12	192.3	2014-06-07	17:32:28
1601	50.332158	-4.121022	0.74	177.2	2014-06-07	17:32:29
1602	50.332152	-4.121021	0.63	171.3	2014-06-07	17:32:30
1603	50.332147	-4.121019	0.52	166.7	2014-06-07	17:32:31
1604	50.332142	-4.121023	0.64	203.1	2014-06-07	17:32:32
1605	50.332135	-4.121025	0.8	193	2014-06-07	17:32:33
1606	50.332128	-4.121028	0.79	190.9	2014-06-07	17:32:34
1607	50.332124	-4.121027	0.52	174.7	2014-06-07	17:32:35
1608	50.332121	-4.121021	0.52	131.7	2014-06-07	17:32:36
1609	50.332116	-4.121021	0.55	180	2014-06-07	17:32:37
1610	50.332109	-4.121025	0.79	199.7	2014-06-07	17:32:38
1611	50.332104	-4.121029	0.6	207.8	2014-06-07	17:32:39
1612	50.332102	-4.121028	0.13	157.8	2014-06-07	17:32:41
1613	50.332104	-4.121024	0.35	44.8	2014-06-07	17:32:42
1614	50.332104	-4.121024	0.02	145.9	2014-06-07	17:32:43
1615	50.332104	-4.121024	0	0	2014-06-07	17:32:44
1616	50.332133	-4.120897	0.53	70.7	2014-06-07	17:33:02
1617	50.33215	-4.120836	4.73	66	2014-06-07	17:33:03
1618	50.33217	-4.120764	5.63	66.6	2014-06-07	17:33:04
1619	50.332191	-4.120681	6.34	68.2	2014-06-07	17:33:05
1620	50.332216	-4.12061	5.72	60.9	2014-06-07	17:33:06
1621	50.332243	-4.120548	5.33	56.3	2014-06-07	17:33:07
1622	50.332268	-4.120485	5.28	57.3	2014-06-07	17:33:08
1623	50.332293	-4.120422	5.3	58.5	2014-06-07	17:33:09
1624	50.332291	-4.120446	0.1	262.5	2014-06-07	17:33:27
1625	50.332258	-4.12052	6.43	234.6	2014-06-07	17:33:28
1626	50.332236	-4.120564	4.01	232.5	2014-06-07	17:33:29
1627	50.332222	-4.1206	2.95	238.1	2014-06-07	17:33:30
1628	50.332217	-4.120629	2.16	257	2014-06-07	17:33:31
1629	50.332217	-4.120648	1.36	268.4	2014-06-07	17:33:32
1630	50.332214	-4.120662	1.03	248.2	2014-06-07	17:33:33
1631	50.332212	-4.120675	0.93	262	2014-06-07	17:33:34
1632	50.332208	-4.120693	1.34	250.8	2014-06-07	17:33:35
1633	50.332204	-4.120715	1.67	251.8	2014-06-07	17:33:36
1634	50.3322	-4.120735	1.48	252	2014-06-07	17:33:37
1635	50.332195	-4.120751	1.26	246.8	2014-06-07	17:33:38
1636	50.332195	-4.120754	0.2	270	2014-06-07	17:33:39
1637	50.332197	-4.120758	0.35	306.2	2014-06-07	17:33:40
1638	50.332192	-4.120772	1.16	239.6	2014-06-07	17:33:41
1639	50.332185	-4.120789	1.44	237.1	2014-06-07	17:33:42
1640	50.332179	-4.120806	1.37	241	2014-06-07	17:33:43
1641	50.332171	-4.12082	1.35	230	2014-06-07	17:33:44
1642	50.332166	-4.120831	0.92	234.7	2014-06-07	17:33:45
1643	50.332161	-4.120842	0.96	232.8	2014-06-07	17:33:46
1644	50.332152	-4.120852	1.2	217.4	2014-06-07	17:33:47
1645	50.332142	-4.120865	1.49	219.7	2014-06-07	17:33:48
1646	50.332129	-4.120878	1.66	211.5	2014-06-07	17:33:49
1647	50.332114	-4.120887	1.86	201.6	2014-06-07	17:33:50
1648	50.332099	-4.120896	1.79	199.9	2014-06-07	17:33:51
1649	50.332092	-4.120897	0.78	186.6	2014-06-07	17:33:52
1650	50.332092	-4.120899	0.13	274.1	2014-06-07	17:33:53
1651	50.332092	-4.120904	0.34	273.2	2014-06-07	17:33:54
1652	50.332089	-4.120912	0.7	235	2014-06-07	17:33:55
1653	50.332085	-4.120921	0.81	239.7	2014-06-07	17:33:56
1654	50.332083	-4.120928	0.51	241.5	2014-06-07	17:33:57
1655	50.332083	-4.12093	0.16	280.2	2014-06-07	17:33:58
1656	50.332085	-4.12093	0.2	353	2014-06-07	17:33:59
1657	50.33209	-4.120932	0.58	345.7	2014-06-07	17:34:00
1658	50.332093	-4.120939	0.62	309.5	2014-06-07	17:34:01
1659	50.332091	-4.120946	0.54	246.5	2014-06-07	17:34:02
1660	50.332093	-4.120955	0.66	289.7	2014-06-07	17:34:03
1661	50.332098	-4.120964	0.83	305.5	2014-06-07	17:34:04
1662	50.332103	-4.120973	0.82	313.2	2014-06-07	17:34:05
1663	50.332108	-4.120981	0.81	311.7	2014-06-07	17:34:06
1664	50.332135	-4.121037	0.24	308	2014-06-07	17:34:27
1665	50.332122	-4.121055	1.96	222.7	2014-06-07	17:34:28
1666	50.332119	-4.121069	1.03	247.5	2014-06-07	17:34:29
1667	50.332113	-4.121083	1.23	235.9	2014-06-07	17:34:30
1668	50.33211	-4.121089	0.52	238.5	2014-06-07	17:34:31
1669	50.332109	-4.121086	0.28	122.7	2014-06-07	17:34:32
1670	50.332103	-4.121076	0.96	131.4	2014-06-07	17:34:33
1671	50.332097	-4.12107	0.8	150.4	2014-06-07	17:34:34
1672	50.33209	-4.121062	0.92	143.4	2014-06-07	17:34:35
1673	50.332085	-4.121062	0.55	175.6	2014-06-07	17:34:36
1674	50.332085	-4.121053	0.6	90	2014-06-07	17:34:37
1675	50.332083	-4.121045	0.69	114.8	2014-06-07	17:34:38
1676	50.332079	-4.121039	0.55	134.3	2014-06-07	17:34:39
1677	50.332078	-4.121032	0.57	108.1	2014-06-07	17:34:40
1678	50.332081	-4.121022	0.82	59.4	2014-06-07	17:34:41
1679	50.332084	-4.121019	0.31	36.3	2014-06-07	17:34:42
1680	50.332085	-4.121023	0.33	306.3	2014-06-07	17:34:43
1681	50.332089	-4.121024	0.43	347.2	2014-06-07	17:34:44
1682	50.332094	-4.121018	0.71	39.1	2014-06-07	17:34:45
1683	50.332099	-4.121007	0.93	55.3	2014-06-07	17:34:46
1684	50.332098	-4.120997	0.73	98	2014-06-07	17:34:47
1685	50.33209	-4.120982	1.34	130.3	2014-06-07	17:34:48
1686	50.332083	-4.120969	1.28	130.5	2014-06-07	17:34:49
1687	50.332074	-4.120955	1.39	136	2014-06-07	17:34:50
1688	50.332068	-4.120935	1.56	115.8	2014-06-07	17:34:51
1689	50.332074	-4.120893	3.08	76	2014-06-07	17:34:52
1690	50.332089	-4.120833	4.6	68.6	2014-06-07	17:34:53
1691	50.332105	-4.120761	5.43	71.5	2014-06-07	17:34:54
1692	50.332116	-4.120675	6.19	78.2	2014-06-07	17:34:55
1693	50.33212	-4.120601	5.28	85.1	2014-06-07	17:34:56
1694	50.332125	-4.120535	4.72	84.3	2014-06-07	17:34:57
1695	50.332131	-4.120468	4.81	81.5	2014-06-07	17:34:58
1696	50.332138	-4.120401	4.83	81.2	2014-06-07	17:34:59
1697	50.332144	-4.120333	4.9	81.1	2014-06-07	17:35:00
1698	50.332151	-4.120266	4.83	81.7	2014-06-07	17:35:01
1699	50.332137	-4.120227	3.13	118.1	2014-06-07	17:35:02
1700	50.332114	-4.120257	3.37	220.1	2014-06-07	17:35:03
1701	50.332096	-4.12032	4.89	245.6	2014-06-07	17:35:04
1702	50.332084	-4.120384	4.72	253.1	2014-06-07	17:35:05
1703	50.332071	-4.120432	3.74	247.3	2014-06-07	17:35:06
1704	50.332066	-4.120461	2.16	254.7	2014-06-07	17:35:07
1705	50.332061	-4.120484	1.7	251.2	2014-06-07	17:35:08
1706	50.332056	-4.120506	1.66	250.6	2014-06-07	17:35:09
1707	50.332049	-4.120526	1.59	240.2	2014-06-07	17:35:10
1708	50.332041	-4.120549	1.87	243	2014-06-07	17:35:11
1709	50.332034	-4.120566	1.45	235.1	2014-06-07	17:35:12
1710	50.332028	-4.120574	0.87	219.8	2014-06-07	17:35:13
1711	50.332022	-4.120581	0.82	219.6	2014-06-07	17:35:14
1712	50.332017	-4.12059	0.81	231.4	2014-06-07	17:35:15
1713	50.332014	-4.120602	0.93	247	2014-06-07	17:35:16
1714	50.332009	-4.120617	1.2	245.1	2014-06-07	17:35:17
1715	50.332004	-4.120636	1.49	244.4	2014-06-07	17:35:18
1716	50.331998	-4.120655	1.47	243.6	2014-06-07	17:35:19
1717	50.331992	-4.120671	1.3	241.8	2014-06-07	17:35:20
1718	50.331987	-4.120686	1.24	240.8	2014-06-07	17:35:21
1719	50.331982	-4.120699	1.07	239.1	2014-06-07	17:35:22
1720	50.331978	-4.120706	0.62	231.9	2014-06-07	17:35:23
1721	50.331981	-4.120708	0.31	330.2	2014-06-07	17:35:24
1722	50.331987	-4.120701	0.82	38.9	2014-06-07	17:35:25
1723	50.331989	-4.120698	0.38	38.6	2014-06-07	17:35:26
1724	50.331989	-4.1207	0.17	266.9	2014-06-07	17:35:27
1725	50.331987	-4.120706	0.49	232.8	2014-06-07	17:35:28
1726	50.331985	-4.120715	0.68	251.7	2014-06-07	17:35:29
1727	50.33198	-4.120731	1.28	246.4	2014-06-07	17:35:30
1728	50.331975	-4.120748	1.32	247.2	2014-06-07	17:35:31
1729	50.331979	-4.120755	0.62	312.8	2014-06-07	17:35:32
1730	50.331985	-4.120758	0.63	340.8	2014-06-07	17:35:33
1731	50.331986	-4.120765	0.57	284.1	2014-06-07	17:35:34
1732	50.331985	-4.120777	0.79	266.7	2014-06-07	17:35:35
1733	50.331985	-4.120788	0.78	265.8	2014-06-07	17:35:36
1734	50.331986	-4.120797	0.34	277.2	2014-06-07	17:35:38
1735	50.331989	-4.1208	0.45	330	2014-06-07	17:35:39
1736	50.331993	-4.120808	0.71	306.3	2014-06-07	17:35:40
1737	50.331994	-4.12082	0.84	278.9	2014-06-07	17:35:41
1738	50.331992	-4.120837	1.25	261.8	2014-06-07	17:35:42
1739	50.331991	-4.120854	1.21	261.1	2014-06-07	17:35:43
1740	50.331989	-4.120866	0.9	254.4	2014-06-07	17:35:44
1741	50.331986	-4.120878	0.84	251.3	2014-06-07	17:35:45
1742	50.331984	-4.120889	0.84	254	2014-06-07	17:35:46
1743	50.331984	-4.120899	0.7	270	2014-06-07	17:35:47
1744	50.331984	-4.12091	0.78	268.6	2014-06-07	17:35:48
1745	50.331983	-4.120918	0.61	259.3	2014-06-07	17:35:49
1746	50.331983	-4.120925	0.48	270	2014-06-07	17:35:50
1747	50.331984	-4.120933	0.58	284.1	2014-06-07	17:35:51
1748	50.331986	-4.12094	0.56	292.8	2014-06-07	17:35:52
1749	50.331989	-4.120941	0.15	341.8	2014-06-07	17:35:54
1750	50.331995	-4.120935	0.8	32.2	2014-06-07	17:35:55
1751	50.332003	-4.120929	1	24.2	2014-06-07	17:35:56
1752	50.332011	-4.120923	1.03	25.6	2014-06-07	17:35:57
1753	50.332063	-4.12097	0.44	330.1	2014-06-07	17:36:12
1754	50.332094	-4.120933	4.3	37.6	2014-06-07	17:36:13
1755	50.332139	-4.120873	6.58	40.1	2014-06-07	17:36:14
1756	50.33219	-4.120833	6.39	26.9	2014-06-07	17:36:15
1757	50.332245	-4.12081	6.28	14.9	2014-06-07	17:36:16
1758	50.332292	-4.1208	5.32	7.3	2014-06-07	17:36:17
1759	50.332334	-4.120802	4.68	358.6	2014-06-07	17:36:18
1760	50.332363	-4.12081	3.25	349.2	2014-06-07	17:36:19
1761	50.332369	-4.120818	0.93	323.4	2014-06-07	17:36:20
1762	50.332365	-4.120828	0.89	234.6	2014-06-07	17:36:21
1763	50.332355	-4.120848	1.76	230.6	2014-06-07	17:36:22
1764	50.332345	-4.120868	1.84	233.5	2014-06-07	17:36:23
1765	50.33233	-4.120887	2.13	218.2	2014-06-07	17:36:24
1766	50.332318	-4.120896	1.45	207.7	2014-06-07	17:36:25
1767	50.332311	-4.120898	0.83	188.3	2014-06-07	17:36:26
1768	50.3323	-4.120902	1.22	193	2014-06-07	17:36:27
1769	50.332287	-4.120908	1.56	196.1	2014-06-07	17:36:28
1770	50.332273	-4.120916	1.7	200.1	2014-06-07	17:36:29
1771	50.332259	-4.120925	1.67	200.6	2014-06-07	17:36:30
1772	50.332246	-4.120934	1.51	205.9	2014-06-07	17:36:31
1773	50.332235	-4.120938	1.33	192.9	2014-06-07	17:36:32
1774	50.332228	-4.120932	0.85	149.8	2014-06-07	17:36:33
1775	50.332222	-4.120926	0.78	143.7	2014-06-07	17:36:34
1776	50.332216	-4.120927	0.78	188.9	2014-06-07	17:36:35
1777	50.332208	-4.120931	0.9	196.4	2014-06-07	17:36:36
1778	50.332201	-4.120935	0.82	199.1	2014-06-07	17:36:37
1779	50.332193	-4.120939	0.87	201.6	2014-06-07	17:36:38
1780	50.332186	-4.120943	0.85	198.3	2014-06-07	17:36:39
1781	50.33218	-4.120943	0.7	180	2014-06-07	17:36:40
1782	50.332175	-4.120941	0.6	167.5	2014-06-07	17:36:41
1783	50.332171	-4.120939	0.47	160.5	2014-06-07	17:36:42
1784	50.332165	-4.120942	0.69	196	2014-06-07	17:36:43
1785	50.332158	-4.120949	0.89	216.8	2014-06-07	17:36:44
1786	50.33215	-4.120957	1.09	210.2	2014-06-07	17:36:45
1787	50.332141	-4.120964	1.08	206.7	2014-06-07	17:36:46
1788	50.332134	-4.120965	0.77	187.1	2014-06-07	17:36:47
1789	50.332131	-4.120961	0.53	144.3	2014-06-07	17:36:48
1790	50.332125	-4.120957	0.69	156.2	2014-06-07	17:36:49
1791	50.332119	-4.120953	0.71	157.2	2014-06-07	17:36:50
1792	50.332115	-4.120952	0.48	171.4	2014-06-07	17:36:51
1793	50.33211	-4.120949	0.54	156	2014-06-07	17:36:52
1794	50.33211	-4.120946	0.09	87.1	2014-06-07	17:36:54
1795	50.332112	-4.120945	0.23	14.9	2014-06-07	17:36:55
1796	50.332112	-4.120946	0.06	208.2	2014-06-07	17:36:56
1797	50.332106	-4.120942	0.73	158.9	2014-06-07	17:36:57
1798	50.332099	-4.120932	1.01	134.8	2014-06-07	17:36:58
1799	50.332095	-4.12093	0.53	167	2014-06-07	17:36:59
1800	50.332089	-4.120935	0.76	204.1	2014-06-07	17:37:00
1801	50.332079	-4.120943	1.22	207.6	2014-06-07	17:37:01
1802	50.332069	-4.120956	1.46	220.1	2014-06-07	17:37:02
1803	50.332058	-4.120971	1.63	221	2014-06-07	17:37:03
1804	50.332048	-4.120984	1.43	219	2014-06-07	17:37:04
1805	50.332042	-4.12099	0.83	213.5	2014-06-07	17:37:05
1806	50.332034	-4.120997	0.97	212.3	2014-06-07	17:37:06
1807	50.332026	-4.12101	1.29	226	2014-06-07	17:37:07
1808	50.33202	-4.12102	0.98	222.6	2014-06-07	17:37:08
1809	50.332014	-4.121026	0.81	212.9	2014-06-07	17:37:09
1810	50.332008	-4.121033	0.77	221.2	2014-06-07	17:37:10
1811	50.332003	-4.121041	0.81	225.2	2014-06-07	17:37:11
1812	50.331998	-4.121051	0.92	231.2	2014-06-07	17:37:12
1813	50.331996	-4.121058	0.52	245.7	2014-06-07	17:37:13
1814	50.331996	-4.121065	0.49	275.5	2014-06-07	17:37:14
1815	50.331997	-4.121072	0.52	276.3	2014-06-07	17:37:15
1816	50.331997	-4.121081	0.6	274.4	2014-06-07	17:37:16
1817	50.331997	-4.121089	0.63	268.3	2014-06-07	17:37:17
1818	50.332024	-4.121106	0.63	338.6	2014-06-07	17:37:22
1819	50.332024	-4.121115	0.7	276.8	2014-06-07	17:37:23
1820	50.332029	-4.121122	0.68	318.1	2014-06-07	17:37:24
1821	50.33203	-4.121132	0.76	280.6	2014-06-07	17:37:25
1822	50.332035	-4.121148	1.25	294.8	2014-06-07	17:37:26
1823	50.332043	-4.121142	1.02	24.4	2014-06-07	17:37:27
1824	50.332062	-4.121107	3.23	50.3	2014-06-07	17:37:28
1825	50.332072	-4.121067	3.04	68.9	2014-06-07	17:37:29
1826	50.332076	-4.12105	1.33	69	2014-06-07	17:37:30
1827	50.33207	-4.121043	0.85	145.1	2014-06-07	17:37:31
1828	50.332061	-4.121042	0.93	176	2014-06-07	17:37:32
1829	50.332053	-4.121041	0.86	176.8	2014-06-07	17:37:33
1830	50.332045	-4.121043	0.95	188.6	2014-06-07	17:37:34
1831	50.332038	-4.121042	0.74	172.6	2014-06-07	17:37:35
1832	50.332033	-4.121039	0.68	163.7	2014-06-07	17:37:36
1833	50.332028	-4.121026	1.06	117.8	2014-06-07	17:37:37
1834	50.332026	-4.121009	1.23	102.3	2014-06-07	17:37:38
1835	50.332024	-4.120999	0.78	106.1	2014-06-07	17:37:39
1836	50.332023	-4.120993	0.45	98.4	2014-06-07	17:37:40
1837	50.332022	-4.120991	0.08	140.3	2014-06-07	17:37:42
1838	50.332022	-4.12099	0.12	112.5	2014-06-07	17:37:43
1839	50.332022	-4.120988	0.08	96.1	2014-06-07	17:37:44
1840	50.331929	-4.120945	0.3	163.5	2014-06-07	17:38:20
1841	50.332039	-4.120945	4.1	359.9	2014-06-07	17:38:23
1842	50.332049	-4.120957	1.36	324.1	2014-06-07	17:38:24
1843	50.332059	-4.120961	1.13	343.2	2014-06-07	17:38:25
1844	50.332064	-4.120951	0.9	53	2014-06-07	17:38:26
1845	50.332067	-4.120943	0.69	58.1	2014-06-07	17:38:27
1846	50.332067	-4.120942	0.04	49	2014-06-07	17:38:29
1847	50.332069	-4.120942	0.18	9.6	2014-06-07	17:38:30
1848	50.332073	-4.12094	0.24	11.5	2014-06-07	17:38:32
1849	50.332106	-4.121005	0.66	308.8	2014-06-07	17:38:41
1850	50.332102	-4.120982	1.71	108.8	2014-06-07	17:38:42
1851	50.332115	-4.120958	2.33	49	2014-06-07	17:38:43
1852	50.332152	-4.120919	4.97	33.7	2014-06-07	17:38:44
1853	50.332201	-4.120882	6.01	25.7	2014-06-07	17:38:45
1854	50.33225	-4.120858	5.77	17.4	2014-06-07	17:38:46
1855	50.3323	-4.120837	5.75	15.2	2014-06-07	17:38:47
1856	50.332349	-4.120821	5.51	11.5	2014-06-07	17:38:48
1857	50.332388	-4.120814	4.36	6.3	2014-06-07	17:38:49
1858	50.332408	-4.120823	2.34	344.2	2014-06-07	17:38:50
1859	50.332412	-4.120835	0.97	298.2	2014-06-07	17:38:51
1860	50.33241	-4.120849	0.99	255.2	2014-06-07	17:38:52
1861	50.332402	-4.12086	1.19	222.5	2014-06-07	17:38:53
1862	50.332389	-4.120882	2.17	227.2	2014-06-07	17:38:54
1863	50.332371	-4.120907	2.69	221.7	2014-06-07	17:38:55
1864	50.332357	-4.120924	1.92	218	2014-06-07	17:38:56
1865	50.332349	-4.120929	0.98	201.3	2014-06-07	17:38:57
1866	50.33234	-4.120931	1	186.9	2014-06-07	17:38:58
1867	50.33233	-4.120939	1.28	208.5	2014-06-07	17:38:59
1868	50.33232	-4.120951	1.42	216.4	2014-06-07	17:39:00
1869	50.332308	-4.120962	1.48	212.2	2014-06-07	17:39:01
1870	50.332297	-4.120971	1.41	205.2	2014-06-07	17:39:02
1871	50.332286	-4.120974	1.26	191.2	2014-06-07	17:39:03
1872	50.332273	-4.120979	1.52	193.1	2014-06-07	17:39:04
1873	50.332262	-4.120985	1.24	199.9	2014-06-07	17:39:05
1874	50.332251	-4.120993	1.42	204.6	2014-06-07	17:39:06
1875	50.332239	-4.121003	1.44	207.6	2014-06-07	17:39:07
1876	50.332233	-4.121	0.74	163.2	2014-06-07	17:39:08
1877	50.332231	-4.120983	1.23	99.7	2014-06-07	17:39:09
1878	50.332225	-4.120976	0.79	144.2	2014-06-07	17:39:10
1879	50.332216	-4.120978	1.04	188.9	2014-06-07	17:39:11
1880	50.332206	-4.120979	1.1	183.7	2014-06-07	17:39:12
1881	50.332194	-4.120981	1.35	184.8	2014-06-07	17:39:13
1882	50.332181	-4.120983	1.46	186.1	2014-06-07	17:39:14
1883	50.332166	-4.120984	1.61	181.9	2014-06-07	17:39:15
1884	50.332154	-4.120986	1.42	185.5	2014-06-07	17:39:16
1885	50.332152	-4.120979	0.53	116	2014-06-07	17:39:17
1886	50.332158	-4.120964	1.3	55.3	2014-06-07	17:39:18
1887	50.332164	-4.120951	1.15	57	2014-06-07	17:39:19
1888	50.332165	-4.120946	0.37	67.7	2014-06-07	17:39:20
1889	50.332158	-4.12095	0.87	201.3	2014-06-07	17:39:21
1890	50.332145	-4.120959	1.55	202.3	2014-06-07	17:39:22
1891	50.33213	-4.120971	1.82	208.1	2014-06-07	17:39:23
1892	50.332119	-4.120975	1.28	193.1	2014-06-07	17:39:24
1893	50.33211	-4.120975	0.99	180	2014-06-07	17:39:25
1894	50.3321	-4.120979	1.16	196.2	2014-06-07	17:39:26
1895	50.332091	-4.120984	1.09	196.5	2014-06-07	17:39:27
1896	50.332082	-4.120989	1.04	200.3	2014-06-07	17:39:28
1897	50.332074	-4.120994	0.95	205.2	2014-06-07	17:39:29
1898	50.332067	-4.120996	0.81	186.4	2014-06-07	17:39:30
1899	50.33206	-4.12099	0.89	151	2014-06-07	17:39:31
1900	50.332058	-4.12098	0.74	109.8	2014-06-07	17:39:32
1901	50.332062	-4.120963	1.25	71.3	2014-06-07	17:39:33
1902	50.332066	-4.120943	1.5	68.9	2014-06-07	17:39:34
1903	50.332072	-4.120924	1.54	64.6	2014-06-07	17:39:35
1904	50.332079	-4.120905	1.53	61.5	2014-06-07	17:39:36
1905	50.332093	-4.120793	0.22	79.1	2014-06-07	17:40:13
1906	50.332138	-4.120672	3.32	59.5	2014-06-07	17:40:16
1907	50.332134	-4.120681	0.8	236.7	2014-06-07	17:40:17
1908	50.332128	-4.12069	0.94	223.3	2014-06-07	17:40:18
1909	50.332119	-4.120703	1.36	219.9	2014-06-07	17:40:19
1910	50.332108	-4.120719	1.65	223.7	2014-06-07	17:40:20
1911	50.332104	-4.120733	1.08	245	2014-06-07	17:40:21
1912	50.332097	-4.120745	1.12	228.9	2014-06-07	17:40:22
1913	50.332091	-4.120751	0.84	210.9	2014-06-07	17:40:23
1914	50.33209	-4.120746	0.34	109.3	2014-06-07	17:40:24
1915	50.332085	-4.120752	0.66	221.7	2014-06-07	17:40:25
1916	50.332079	-4.120761	0.93	223.5	2014-06-07	17:40:26
1917	50.332075	-4.120774	0.99	242	2014-06-07	17:40:27
1918	50.332069	-4.120785	1.1	229.2	2014-06-07	17:40:28
1919	50.332066	-4.120793	0.61	240.6	2014-06-07	17:40:29
1920	50.332066	-4.120797	0.31	261.2	2014-06-07	17:40:30
1921	50.332065	-4.120804	0.49	265.6	2014-06-07	17:40:31
1922	50.332065	-4.120812	0.56	262.4	2014-06-07	17:40:32
1923	50.332063	-4.120824	0.87	255.2	2014-06-07	17:40:33
1924	50.332058	-4.120836	0.99	241.3	2014-06-07	17:40:34
1925	50.332053	-4.12085	1.16	242.7	2014-06-07	17:40:35
1926	50.332049	-4.120863	1.03	240	2014-06-07	17:40:36
1927	50.332051	-4.120859	0.35	51.9	2014-06-07	17:40:37
1928	50.332058	-4.120846	1.25	48.6	2014-06-07	17:40:38
1929	50.332066	-4.120835	1.19	40.3	2014-06-07	17:40:39
1930	50.332073	-4.120827	0.94	38.1	2014-06-07	17:40:40
1931	50.332073	-4.120826	0.06	157.2	2014-06-07	17:40:41
1932	50.332065	-4.120841	1.32	230.3	2014-06-07	17:40:42
1933	50.332057	-4.120861	1.73	238.1	2014-06-07	17:40:43
1934	50.332052	-4.120882	1.51	251.6	2014-06-07	17:40:44
1935	50.332051	-4.120895	0.94	259.8	2014-06-07	17:40:45
1936	50.332051	-4.120896	0.13	282.5	2014-06-07	17:40:46
1937	50.332052	-4.120893	0.25	65.6	2014-06-07	17:40:47
1938	50.332054	-4.120902	0.65	286.7	2014-06-07	17:40:48
1939	50.332051	-4.120919	1.27	257.6	2014-06-07	17:40:49
1940	50.332047	-4.120936	1.28	246.8	2014-06-07	17:40:50
1941	50.33204	-4.120955	1.56	242.5	2014-06-07	17:40:51
1942	50.332035	-4.120977	1.65	248.1	2014-06-07	17:40:52
1943	50.332029	-4.120995	1.45	244.8	2014-06-07	17:40:53
1944	50.332027	-4.121009	1	253.2	2014-06-07	17:40:54
1945	50.332026	-4.12102	0.78	263.8	2014-06-07	17:40:55
1946	50.332028	-4.121026	0.51	297.2	2014-06-07	17:40:56
1947	50.332034	-4.121028	0.63	348	2014-06-07	17:40:57
1948	50.332032	-4.121038	0.73	252.1	2014-06-07	17:40:58
1949	50.332028	-4.121045	0.65	234.2	2014-06-07	17:40:59
1950	50.332024	-4.121051	0.6	226.6	2014-06-07	17:41:00
1951	50.332025	-4.121055	0.27	292.3	2014-06-07	17:41:01
1952	50.332028	-4.121059	0.37	310.9	2014-06-07	17:41:02
1953	50.33203	-4.121067	0.62	292.2	2014-06-07	17:41:03
1954	50.332034	-4.121069	0.5	343.3	2014-06-07	17:41:04
1955	50.332038	-4.12107	0.46	352.6	2014-06-07	17:41:05
1956	50.332041	-4.121066	0.4	34.8	2014-06-07	17:41:06
1957	50.332046	-4.121065	0.55	8.7	2014-06-07	17:41:07
1958	50.332057	-4.121068	1.25	351.5	2014-06-07	17:41:08
1959	50.332084	-4.121056	3.12	15.2	2014-06-07	17:41:09
1960	50.332131	-4.121037	5.4	14.4	2014-06-07	17:41:10
1961	50.332182	-4.121017	5.89	14	2014-06-07	17:41:11
1962	50.332238	-4.12099	6.54	17.3	2014-06-07	17:41:12
1963	50.332297	-4.120972	6.67	11.4	2014-06-07	17:41:13
1964	50.332356	-4.120959	6.61	7.7	2014-06-07	17:41:14
1965	50.332404	-4.120935	5.58	17.5	2014-06-07	17:41:15
1966	50.332444	-4.120914	4.74	18.9	2014-06-07	17:41:16
1967	50.332484	-4.120899	4.54	13.7	2014-06-07	17:41:17
1968	50.332523	-4.120885	4.5	12.1	2014-06-07	17:41:18
1969	50.332662	-4.120812	2.04	18.5	2014-06-07	17:41:26
1970	50.33257	-4.120829	10.32	186.6	2014-06-07	17:41:27
1971	50.332514	-4.120857	6.57	197.7	2014-06-07	17:41:28
1972	50.332476	-4.120885	4.65	205.6	2014-06-07	17:41:29
1973	50.33245	-4.120903	3.2	203.5	2014-06-07	17:41:30
1974	50.332433	-4.120911	2	195.9	2014-06-07	17:41:31
1975	50.332416	-4.120921	2.05	200.9	2014-06-07	17:41:32
1976	50.332398	-4.120936	2.16	207.9	2014-06-07	17:41:33
1977	50.332387	-4.12094	1.32	194.9	2014-06-07	17:41:34
1978	50.332375	-4.120945	1.33	194	2014-06-07	17:41:35
1979	50.332365	-4.120952	1.28	204.7	2014-06-07	17:41:36
1980	50.332355	-4.120962	1.24	212.1	2014-06-07	17:41:37
1981	50.332346	-4.120968	1.13	201.6	2014-06-07	17:41:38
1982	50.332338	-4.120971	0.87	194.3	2014-06-07	17:41:39
1983	50.33233	-4.120978	1.05	209.2	2014-06-07	17:41:40
1984	50.332319	-4.12099	1.48	216.1	2014-06-07	17:41:41
1985	50.332307	-4.121006	1.81	218.6	2014-06-07	17:41:42
1986	50.332295	-4.121018	1.57	212.6	2014-06-07	17:41:43
1987	50.332286	-4.121017	0.93	178.2	2014-06-07	17:41:44
1988	50.332282	-4.121007	0.9	122.7	2014-06-07	17:41:45
1989	50.332277	-4.121005	0.56	163.5	2014-06-07	17:41:46
1990	50.332268	-4.121008	1.07	191.9	2014-06-07	17:41:47
1991	50.332259	-4.121012	1.03	199.6	2014-06-07	17:41:48
1992	50.332248	-4.121021	1.36	207.3	2014-06-07	17:41:49
1993	50.332236	-4.121032	1.55	208.1	2014-06-07	17:41:50
1994	50.332224	-4.121041	1.5	205.6	2014-06-07	17:41:51
1995	50.332215	-4.12104	1.01	177.6	2014-06-07	17:41:52
1996	50.332209	-4.121038	0.61	162.9	2014-06-07	17:41:53
1997	50.332201	-4.121043	0.99	203.3	2014-06-07	17:41:54
1998	50.332189	-4.121049	1.38	198.2	2014-06-07	17:41:55
1999	50.332181	-4.121045	0.97	160.6	2014-06-07	17:41:56
[truncated: 1,675 more rows]
