# Supplementary material for: On the Potential of Surfers to Monitor Environmental Indicators in the Coastal Zone
Source: PLoS One. 2015 Jul 8;10(7):e0127706. doi: 10.1371/journal.pone.0127706 (PMC4496071; doi:10.1371/journal.pone.0127706)
Supplement: S1 Data — Contains 85 GPS tracks (comma separated files) used to estimate surfing performance statistics in the manuscript. (ZIP) [file pone.0127706.s001.zip › S1 Data GPS Tracks/20140608_Bovisand.csv]

No	Latitude	Longitude	Speed	Course	Date	Time
1	50.337043	-4.12238	0	0	2014-06-08	17:32:41
2	50.337035	-4.122381	0.91	184.1	2014-06-08	17:32:42
3	50.337028	-4.122388	0.88	215.5	2014-06-08	17:32:43
4	50.337021	-4.122389	0.84	185.3	2014-06-08	17:32:44
5	50.337007	-4.122386	0.8	172.1	2014-06-08	17:32:46
6	50.337002	-4.122374	1	120.9	2014-06-08	17:32:47
7	50.336998	-4.122361	1.02	114.3	2014-06-08	17:32:48
8	50.337003	-4.122356	0.61	33	2014-06-08	17:32:49
9	50.337007	-4.122344	1.02	64	2014-06-08	17:32:50
10	50.337009	-4.122331	0.93	74.3	2014-06-08	17:32:51
11	50.337006	-4.122316	1.12	105.5	2014-06-08	17:32:52
12	50.337005	-4.122302	1	100.2	2014-06-08	17:32:53
13	50.337003	-4.122294	0.59	110.6	2014-06-08	17:32:54
14	50.337005	-4.122286	0.63	74.5	2014-06-08	17:32:55
15	50.337007	-4.122278	0.64	60.2	2014-06-08	17:32:56
16	50.337007	-4.122271	0.47	92.3	2014-06-08	17:32:57
17	50.337006	-4.122266	0.37	104.3	2014-06-08	17:32:58
18	50.337007	-4.122256	0.76	88.7	2014-06-08	17:32:59
19	50.337005	-4.122241	1.07	98	2014-06-08	17:33:00
20	50.337006	-4.122226	1.03	87.4	2014-06-08	17:33:01
21	50.337007	-4.122213	0.92	77.1	2014-06-08	17:33:02
22	50.337016	-4.122212	0.93	4.8	2014-06-08	17:33:03
23	50.337017	-4.122206	0.47	78.5	2014-06-08	17:33:04
24	50.337042	-4.122223	3.06	336.2	2014-06-08	17:33:05
25	50.337042	-4.122206	1.2	87.8	2014-06-08	17:33:06
26	50.337048	-4.122187	1.48	66.2	2014-06-08	17:33:07
27	50.33705	-4.122164	1.7	82.1	2014-06-08	17:33:08
28	50.337046	-4.122133	2.19	101.3	2014-06-08	17:33:09
29	50.337043	-4.122102	2.24	98.1	2014-06-08	17:33:10
30	50.33704	-4.122064	2.76	97.6	2014-06-08	17:33:11
31	50.337038	-4.122028	2.54	92.9	2014-06-08	17:33:12
32	50.337039	-4.12199	2.68	89.4	2014-06-08	17:33:13
33	50.337037	-4.121955	2.55	93.2	2014-06-08	17:33:14
34	50.337034	-4.12192	2.52	99.2	2014-06-08	17:33:15
35	50.337029	-4.121886	2.47	102.2	2014-06-08	17:33:16
36	50.337025	-4.121851	2.53	100	2014-06-08	17:33:17
37	50.337023	-4.121814	2.6	95.4	2014-06-08	17:33:18
38	50.337021	-4.121776	2.68	94.2	2014-06-08	17:33:19
39	50.337018	-4.121742	2.44	97.5	2014-06-08	17:33:20
40	50.337016	-4.121708	2.48	96.1	2014-06-08	17:33:21
41	50.337014	-4.12167	2.65	94.8	2014-06-08	17:33:22
42	50.337013	-4.121634	2.6	91.4	2014-06-08	17:33:23
43	50.337015	-4.121597	2.63	85.9	2014-06-08	17:33:24
44	50.337018	-4.12156	2.67	84.2	2014-06-08	17:33:25
45	50.33702	-4.121521	2.76	83.4	2014-06-08	17:33:26
46	50.337023	-4.121482	2.79	83.3	2014-06-08	17:33:27
47	50.337027	-4.121444	2.71	82.1	2014-06-08	17:33:28
48	50.33703	-4.121411	2.39	82.4	2014-06-08	17:33:29
49	50.337031	-4.121381	2.12	86.2	2014-06-08	17:33:30
50	50.337029	-4.121348	2.38	94.3	2014-06-08	17:33:31
51	50.337027	-4.12131	2.68	95.4	2014-06-08	17:33:32
52	50.337025	-4.121269	2.92	93.5	2014-06-08	17:33:33
53	50.337024	-4.121227	3.03	92.1	2014-06-08	17:33:34
54	50.337024	-4.121182	3.18	90.8	2014-06-08	17:33:35
55	50.337022	-4.121139	3.03	93.3	2014-06-08	17:33:36
56	50.337018	-4.1211	2.85	99.6	2014-06-08	17:33:37
57	50.337014	-4.121061	2.77	99.7	2014-06-08	17:33:38
58	50.33701	-4.121023	2.79	98.1	2014-06-08	17:33:39
59	50.337007	-4.120983	2.84	97.8	2014-06-08	17:33:40
60	50.337004	-4.120944	2.8	96.9	2014-06-08	17:33:41
61	50.337	-4.120904	2.85	97.9	2014-06-08	17:33:42
62	50.336999	-4.120864	2.88	93.6	2014-06-08	17:33:43
63	50.336999	-4.120823	2.88	89.6	2014-06-08	17:33:44
64	50.336998	-4.120782	2.9	92.4	2014-06-08	17:33:45
65	50.336992	-4.120742	2.94	103.8	2014-06-08	17:33:46
66	50.336983	-4.120706	2.78	110.8	2014-06-08	17:33:47
67	50.336976	-4.12067	2.63	106.3	2014-06-08	17:33:48
68	50.336972	-4.120635	2.56	100.5	2014-06-08	17:33:49
69	50.336969	-4.120601	2.46	98.7	2014-06-08	17:33:50
70	50.336966	-4.120565	2.55	97.6	2014-06-08	17:33:51
71	50.336964	-4.120529	2.56	93.8	2014-06-08	17:33:52
72	50.336963	-4.12049	2.74	93.5	2014-06-08	17:33:53
73	50.33696	-4.120451	2.82	96.1	2014-06-08	17:33:54
74	50.336957	-4.120409	3.01	97	2014-06-08	17:33:55
75	50.336952	-4.120367	3.02	100.1	2014-06-08	17:33:56
76	50.336947	-4.120327	2.93	101.4	2014-06-08	17:33:57
77	50.336943	-4.120287	2.86	98.2	2014-06-08	17:33:58
78	50.336939	-4.120251	2.54	99.5	2014-06-08	17:33:59
79	50.336935	-4.120222	2.16	102	2014-06-08	17:34:00
80	50.336929	-4.1202	1.69	112.3	2014-06-08	17:34:01
81	50.336923	-4.12018	1.57	118.1	2014-06-08	17:34:02
82	50.336924	-4.12015	2.12	86.8	2014-06-08	17:34:03
83	50.336923	-4.120122	2.01	93.2	2014-06-08	17:34:04
84	50.336922	-4.120097	1.83	92.1	2014-06-08	17:34:05
85	50.336921	-4.120073	1.66	95.5	2014-06-08	17:34:06
86	50.336919	-4.120051	1.57	95.4	2014-06-08	17:34:07
87	50.336917	-4.12003	1.51	100	2014-06-08	17:34:08
88	50.336916	-4.12001	1.45	94.5	2014-06-08	17:34:09
89	50.336914	-4.119989	1.48	96.9	2014-06-08	17:34:10
90	50.336913	-4.119966	1.69	95.7	2014-06-08	17:34:11
91	50.336907	-4.119937	2.17	109.1	2014-06-08	17:34:12
92	50.336897	-4.119903	2.63	114.3	2014-06-08	17:34:13
93	50.336887	-4.119869	2.66	113.8	2014-06-08	17:34:14
94	50.336878	-4.119837	2.45	114	2014-06-08	17:34:15
95	50.336869	-4.119807	2.37	116.4	2014-06-08	17:34:16
96	50.336862	-4.119783	1.91	115.2	2014-06-08	17:34:17
97	50.336854	-4.119768	1.36	126.2	2014-06-08	17:34:18
98	50.336847	-4.119756	1.16	135.9	2014-06-08	17:34:19
99	50.336839	-4.119744	1.23	133.7	2014-06-08	17:34:20
100	50.336832	-4.119729	1.38	128.5	2014-06-08	17:34:21
101	50.336824	-4.11971	1.59	121.8	2014-06-08	17:34:22
102	50.336817	-4.119687	1.81	115	2014-06-08	17:34:23
103	50.336811	-4.119663	1.79	113.7	2014-06-08	17:34:24
104	50.336803	-4.119642	1.77	118.4	2014-06-08	17:34:25
105	50.336795	-4.119625	1.5	126.3	2014-06-08	17:34:26
106	50.336786	-4.11961	1.45	134	2014-06-08	17:34:27
107	50.336775	-4.119597	1.54	143.3	2014-06-08	17:34:28
108	50.336765	-4.119584	1.46	141.1	2014-06-08	17:34:29
109	50.336756	-4.119572	1.32	139.6	2014-06-08	17:34:30
110	50.336747	-4.119559	1.33	137	2014-06-08	17:34:31
111	50.336739	-4.119544	1.44	129.8	2014-06-08	17:34:32
112	50.33673	-4.119524	1.73	124.2	2014-06-08	17:34:33
113	50.33672	-4.119498	2.13	120	2014-06-08	17:34:34
114	50.336711	-4.119469	2.27	116.3	2014-06-08	17:34:35
115	50.336702	-4.119441	2.25	117.1	2014-06-08	17:34:36
116	50.336692	-4.119414	2.2	122	2014-06-08	17:34:37
117	50.336681	-4.119391	2.03	124.4	2014-06-08	17:34:38
118	50.33667	-4.119368	2.02	126.9	2014-06-08	17:34:39
119	50.33666	-4.119347	1.92	129.2	2014-06-08	17:34:40
120	50.336648	-4.119326	1.93	129.9	2014-06-08	17:34:41
121	50.336636	-4.119301	2.27	127.2	2014-06-08	17:34:42
122	50.336626	-4.119278	2	124.7	2014-06-08	17:34:43
123	50.336619	-4.119259	1.54	120.3	2014-06-08	17:34:44
124	50.336613	-4.119245	1.19	125.6	2014-06-08	17:34:45
125	50.336605	-4.119233	1.22	134.3	2014-06-08	17:34:46
126	50.336597	-4.119222	1.2	140	2014-06-08	17:34:47
127	50.336588	-4.119212	1.27	144.7	2014-06-08	17:34:48
128	50.336571	-4.119202	1	158.8	2014-06-08	17:34:50
129	50.336562	-4.119196	1.09	158.3	2014-06-08	17:34:51
130	50.336552	-4.11919	1.17	156.8	2014-06-08	17:34:52
131	50.336542	-4.119182	1.24	152.6	2014-06-08	17:34:53
132	50.336532	-4.11917	1.37	143.7	2014-06-08	17:34:54
133	50.336521	-4.119155	1.63	137.9	2014-06-08	17:34:55
134	50.33651	-4.11914	1.65	141.5	2014-06-08	17:34:56
135	50.3365	-4.11913	1.35	147	2014-06-08	17:34:57
136	50.336484	-4.119126	0.87	169.1	2014-06-08	17:34:59
137	50.336474	-4.119132	1.21	201.8	2014-06-08	17:35:00
138	50.336464	-4.119139	1.25	204	2014-06-08	17:35:01
139	50.336457	-4.119147	1	214.8	2014-06-08	17:35:02
140	50.336449	-4.119154	1.05	210.1	2014-06-08	17:35:03
141	50.336437	-4.119156	1.32	185.2	2014-06-08	17:35:04
142	50.336423	-4.119153	1.49	170.8	2014-06-08	17:35:05
143	50.336409	-4.119149	1.69	170	2014-06-08	17:35:06
144	50.33639	-4.119146	2.1	174.5	2014-06-08	17:35:07
145	50.336376	-4.119143	1.49	172.7	2014-06-08	17:35:08
146	50.336356	-4.119138	1.16	170.8	2014-06-08	17:35:10
147	50.336347	-4.119136	0.96	172.9	2014-06-08	17:35:11
148	50.336336	-4.11913	1.34	160	2014-06-08	17:35:12
149	50.336323	-4.119117	1.68	148.8	2014-06-08	17:35:13
150	50.336311	-4.119104	1.63	143.2	2014-06-08	17:35:14
151	50.3363	-4.119092	1.58	146.7	2014-06-08	17:35:15
152	50.336285	-4.11908	1.79	151.6	2014-06-08	17:35:16
153	50.33627	-4.119066	1.97	150.8	2014-06-08	17:35:17
154	50.336254	-4.119054	1.97	154.9	2014-06-08	17:35:18
155	50.336238	-4.119046	1.82	160.9	2014-06-08	17:35:19
156	50.336224	-4.119037	1.71	158.5	2014-06-08	17:35:20
157	50.336211	-4.119029	1.64	158.2	2014-06-08	17:35:21
158	50.336198	-4.11902	1.56	156.4	2014-06-08	17:35:22
159	50.336185	-4.119011	1.55	155.1	2014-06-08	17:35:23
160	50.336173	-4.119003	1.48	157.5	2014-06-08	17:35:24
161	50.336161	-4.118997	1.36	162.4	2014-06-08	17:35:25
162	50.336149	-4.118988	1.46	153.2	2014-06-08	17:35:26
163	50.336136	-4.118977	1.71	154	2014-06-08	17:35:27
164	50.336121	-4.118968	1.75	158.7	2014-06-08	17:35:28
165	50.336106	-4.118959	1.76	158.3	2014-06-08	17:35:29
166	50.336091	-4.118948	1.87	154.6	2014-06-08	17:35:30
167	50.336076	-4.118935	1.97	152	2014-06-08	17:35:31
168	50.336059	-4.118921	2.05	151	2014-06-08	17:35:32
169	50.336041	-4.118907	2.26	154.3	2014-06-08	17:35:33
170	50.33602	-4.118894	2.52	158.6	2014-06-08	17:35:34
171	50.335998	-4.118881	2.63	159.9	2014-06-08	17:35:35
172	50.335978	-4.11887	2.37	160.7	2014-06-08	17:35:36
173	50.33596	-4.11886	2.06	159.8	2014-06-08	17:35:37
174	50.335944	-4.118849	1.99	157.5	2014-06-08	17:35:38
175	50.335929	-4.118842	1.78	163.3	2014-06-08	17:35:39
176	50.335914	-4.11884	1.67	175.7	2014-06-08	17:35:40
177	50.335898	-4.118844	1.74	187.5	2014-06-08	17:35:41
178	50.335883	-4.118849	1.75	191.9	2014-06-08	17:35:42
179	50.335869	-4.118852	1.54	190	2014-06-08	17:35:43
180	50.335856	-4.118856	1.49	190.4	2014-06-08	17:35:44
181	50.335844	-4.11886	1.35	189.9	2014-06-08	17:35:45
182	50.335833	-4.118863	1.21	192.8	2014-06-08	17:35:46
183	50.335824	-4.118866	1.09	192	2014-06-08	17:35:47
184	50.335815	-4.11887	1.04	194.3	2014-06-08	17:35:48
185	50.335797	-4.118876	1	192.9	2014-06-08	17:35:50
186	50.33579	-4.118878	0.78	188.9	2014-06-08	17:35:51
187	50.335785	-4.11888	0.63	192.6	2014-06-08	17:35:52
188	50.335778	-4.118882	0.78	188.8	2014-06-08	17:35:53
189	50.335771	-4.118883	0.78	184.8	2014-06-08	17:35:54
190	50.335764	-4.118885	0.85	194.2	2014-06-08	17:35:55
191	50.335755	-4.118888	1.01	190.9	2014-06-08	17:35:56
192	50.335745	-4.11889	1.1	186.9	2014-06-08	17:35:57
193	50.335733	-4.118891	1.29	183.9	2014-06-08	17:35:58
194	50.335722	-4.118891	1.25	178.1	2014-06-08	17:35:59
195	50.33571	-4.118893	1.32	186.2	2014-06-08	17:36:00
196	50.335698	-4.118897	1.45	192.8	2014-06-08	17:36:01
197	50.335687	-4.118903	1.27	199.5	2014-06-08	17:36:02
198	50.335664	-4.118935	3.39	221.8	2014-06-08	17:36:03
199	50.335647	-4.118957	2.49	218.3	2014-06-08	17:36:04
200	50.33563	-4.118975	2.25	216.1	2014-06-08	17:36:05
201	50.335613	-4.118991	2.18	210.9	2014-06-08	17:36:06
202	50.335596	-4.119007	2.25	210.5	2014-06-08	17:36:07
203	50.335576	-4.119023	2.5	206.5	2014-06-08	17:36:08
204	50.335551	-4.119033	2.85	194.5	2014-06-08	17:36:09
205	50.335524	-4.119044	3.14	194.7	2014-06-08	17:36:10
206	50.335496	-4.119054	3.17	192.6	2014-06-08	17:36:11
207	50.335465	-4.119067	3.58	194.8	2014-06-08	17:36:12
208	50.335431	-4.119086	4.02	199.4	2014-06-08	17:36:13
209	50.335401	-4.11911	3.78	207	2014-06-08	17:36:14
210	50.335371	-4.119136	3.76	209.1	2014-06-08	17:36:15
211	50.335344	-4.119161	3.52	210.8	2014-06-08	17:36:16
212	50.335317	-4.119188	3.56	212.2	2014-06-08	17:36:17
213	50.335291	-4.119216	3.51	215.3	2014-06-08	17:36:18
214	50.335266	-4.119244	3.45	214.7	2014-06-08	17:36:19
215	50.335241	-4.119272	3.43	215.7	2014-06-08	17:36:20
216	50.335216	-4.119299	3.33	215.7	2014-06-08	17:36:21
217	50.335193	-4.119328	3.27	218.4	2014-06-08	17:36:22
218	50.33517	-4.119357	3.34	218.1	2014-06-08	17:36:23
219	50.335147	-4.119385	3.22	218.6	2014-06-08	17:36:24
220	50.335124	-4.119412	3.21	216.6	2014-06-08	17:36:25
221	50.335101	-4.119441	3.27	218.1	2014-06-08	17:36:26
222	50.335079	-4.119469	3.17	220.1	2014-06-08	17:36:27
223	50.335057	-4.119496	3.11	218.3	2014-06-08	17:36:28
224	50.335034	-4.119519	2.97	212.7	2014-06-08	17:36:29
225	50.33501	-4.119538	3.03	206.7	2014-06-08	17:36:30
226	50.334988	-4.119558	2.81	210.3	2014-06-08	17:36:31
227	50.334968	-4.119581	2.76	216.3	2014-06-08	17:36:32
228	50.334953	-4.119601	2.23	219.6	2014-06-08	17:36:33
229	50.334942	-4.119617	1.67	223.1	2014-06-08	17:36:34
230	50.334934	-4.119633	1.44	230.6	2014-06-08	17:36:35
231	50.334925	-4.119647	1.45	224.8	2014-06-08	17:36:36
232	50.334915	-4.119662	1.51	223.7	2014-06-08	17:36:37
233	50.334905	-4.119679	1.58	228.7	2014-06-08	17:36:38
234	50.334895	-4.119698	1.78	229.5	2014-06-08	17:36:39
235	50.334882	-4.119722	2.24	231.5	2014-06-08	17:36:40
236	50.334868	-4.119748	2.49	228.4	2014-06-08	17:36:41
237	50.334849	-4.119773	2.74	219.7	2014-06-08	17:36:42
238	50.334831	-4.119801	2.81	224.7	2014-06-08	17:36:43
239	50.334814	-4.119832	2.9	228.9	2014-06-08	17:36:44
240	50.334797	-4.119862	2.85	228.3	2014-06-08	17:36:45
241	50.334779	-4.119891	2.84	226.3	2014-06-08	17:36:46
242	50.334762	-4.119919	2.77	226.8	2014-06-08	17:36:47
243	50.334746	-4.119945	2.56	226.5	2014-06-08	17:36:48
244	50.334731	-4.119972	2.54	228.6	2014-06-08	17:36:49
245	50.334715	-4.120002	2.81	229.6	2014-06-08	17:36:50
246	50.334696	-4.120032	3	225.1	2014-06-08	17:36:51
247	50.334673	-4.120061	3.26	219.8	2014-06-08	17:36:52
248	50.334648	-4.120091	3.54	216.8	2014-06-08	17:36:53
249	50.334621	-4.120118	3.54	213.2	2014-06-08	17:36:54
250	50.334596	-4.120145	3.36	214.4	2014-06-08	17:36:55
251	50.334575	-4.120176	3.22	222.9	2014-06-08	17:36:56
252	50.334552	-4.120209	3.47	223.2	2014-06-08	17:36:57
253	50.334526	-4.12024	3.66	217	2014-06-08	17:36:58
254	50.334497	-4.120264	3.61	207.2	2014-06-08	17:36:59
255	50.334467	-4.120276	3.47	195.1	2014-06-08	17:37:00
256	50.334435	-4.120285	3.69	189.4	2014-06-08	17:37:01
257	50.334402	-4.120294	3.66	190.8	2014-06-08	17:37:02
258	50.334371	-4.120302	3.48	189	2014-06-08	17:37:03
259	50.334342	-4.120308	3.26	188.1	2014-06-08	17:37:04
260	50.334314	-4.120312	3.23	184.6	2014-06-08	17:37:05
261	50.334284	-4.120313	3.33	181	2014-06-08	17:37:06
262	50.334256	-4.12031	3.09	175.6	2014-06-08	17:37:07
263	50.334233	-4.120303	2.64	170.3	2014-06-08	17:37:08
264	50.334214	-4.120298	2.09	169.8	2014-06-08	17:37:09
265	50.334197	-4.120292	1.95	167.3	2014-06-08	17:37:10
266	50.334181	-4.120289	1.79	172.3	2014-06-08	17:37:11
267	50.334167	-4.120286	1.59	174	2014-06-08	17:37:12
268	50.334152	-4.120285	1.63	176.4	2014-06-08	17:37:13
269	50.334137	-4.120284	1.71	176.6	2014-06-08	17:37:14
270	50.334119	-4.120283	2.01	178	2014-06-08	17:37:15
271	50.334101	-4.12028	1.97	175.7	2014-06-08	17:37:16
272	50.334085	-4.120278	1.87	174.1	2014-06-08	17:37:17
273	50.334068	-4.120277	1.8	177.7	2014-06-08	17:37:18
274	50.334052	-4.120275	1.88	176.4	2014-06-08	17:37:19
275	50.334037	-4.120273	1.68	174.7	2014-06-08	17:37:20
276	50.334022	-4.120271	1.66	176.3	2014-06-08	17:37:21
277	50.334006	-4.120271	1.7	178.2	2014-06-08	17:37:22
278	50.333992	-4.120271	1.6	181.7	2014-06-08	17:37:23
279	50.333977	-4.120272	1.65	180.4	2014-06-08	17:37:24
280	50.333963	-4.12027	1.55	176	2014-06-08	17:37:25
281	50.33395	-4.120266	1.52	169.8	2014-06-08	17:37:26
282	50.333936	-4.120264	1.56	173.6	2014-06-08	17:37:27
283	50.333921	-4.120265	1.65	183.9	2014-06-08	17:37:28
284	50.333905	-4.120268	1.75	185.9	2014-06-08	17:37:29
285	50.33389	-4.120269	1.74	183	2014-06-08	17:37:30
286	50.333875	-4.120268	1.64	178.1	2014-06-08	17:37:31
287	50.33386	-4.120267	1.66	175.9	2014-06-08	17:37:32
288	50.333845	-4.120264	1.74	173.1	2014-06-08	17:37:33
289	50.333829	-4.120261	1.8	174.3	2014-06-08	17:37:34
290	50.333813	-4.12026	1.79	177.7	2014-06-08	17:37:35
291	50.333796	-4.120261	1.9	181.4	2014-06-08	17:37:36
292	50.333779	-4.120262	1.85	181.3	2014-06-08	17:37:37
293	50.333762	-4.120262	1.85	180.7	2014-06-08	17:37:38
294	50.333746	-4.120263	1.78	181.7	2014-06-08	17:37:39
295	50.33373	-4.120263	1.8	181.9	2014-06-08	17:37:40
296	50.333714	-4.120264	1.78	180.6	2014-06-08	17:37:41
297	50.333698	-4.120265	1.78	182.9	2014-06-08	17:37:42
298	50.333683	-4.120267	1.69	184.5	2014-06-08	17:37:43
299	50.333668	-4.120268	1.66	182.3	2014-06-08	17:37:44
300	50.333654	-4.12027	1.61	185.3	2014-06-08	17:37:45
301	50.33364	-4.120276	1.54	195.5	2014-06-08	17:37:46
302	50.333627	-4.120284	1.57	203.2	2014-06-08	17:37:47
303	50.333614	-4.120292	1.63	200.1	2014-06-08	17:37:48
304	50.333599	-4.1203	1.72	198.7	2014-06-08	17:37:49
305	50.333584	-4.120308	1.73	198.1	2014-06-08	17:37:50
306	50.333564	-4.120311	2.21	186.2	2014-06-08	17:37:51
307	50.333547	-4.120314	1.97	186.1	2014-06-08	17:37:52
308	50.333531	-4.120315	1.78	183.6	2014-06-08	17:37:53
309	50.333516	-4.120315	1.63	179.2	2014-06-08	17:37:54
310	50.333501	-4.120315	1.67	180	2014-06-08	17:37:55
311	50.333485	-4.120314	1.82	177	2014-06-08	17:37:56
312	50.333471	-4.120311	1.6	172.7	2014-06-08	17:37:57
313	50.333458	-4.120308	1.46	172	2014-06-08	17:37:58
314	50.333445	-4.120305	1.42	172	2014-06-08	17:37:59
315	50.333433	-4.120303	1.33	174.4	2014-06-08	17:38:00
316	50.333423	-4.1203	1.2	168.3	2014-06-08	17:38:01
317	50.333414	-4.120296	0.98	163.5	2014-06-08	17:38:02
318	50.333405	-4.120294	0.48	170.4	2014-06-08	17:38:04
319	50.333403	-4.120293	0.26	173.5	2014-06-08	17:38:05
320	50.333399	-4.120293	0.45	174.6	2014-06-08	17:38:06
321	50.333399	-4.120292	0.03	73.4	2014-06-08	17:38:07
322	50.333398	-4.120292	0.13	172.2	2014-06-08	17:38:08
323	50.333397	-4.120292	0.12	162.3	2014-06-08	17:38:09
324	50.333397	-4.120291	0.07	122.4	2014-06-08	17:38:10
325	50.333396	-4.12029	0.05	153.4	2014-06-08	17:38:11
326	50.333396	-4.12029	0.06	142.2	2014-06-08	17:38:12
327	50.333395	-4.120289	0.1	159.2	2014-06-08	17:38:13
328	50.333394	-4.120289	0.17	168.1	2014-06-08	17:38:14
329	50.333392	-4.120289	0.15	170.8	2014-06-08	17:38:15
330	50.333392	-4.120288	0.06	157.2	2014-06-08	17:38:16
331	50.333394	-4.120294	0.5	308.1	2014-06-08	17:38:17
332	50.333396	-4.120298	0.15	296.4	2014-06-08	17:38:19
333	50.333395	-4.120297	0.06	161.6	2014-06-08	17:38:20
334	50.333395	-4.120297	0.06	174.3	2014-06-08	17:38:21
335	50.333394	-4.120297	0.06	142.1	2014-06-08	17:38:22
336	50.333393	-4.120296	0.1	144.8	2014-06-08	17:38:23
337	50.333393	-4.120295	0.08	147.4	2014-06-08	17:38:24
338	50.333392	-4.120295	0.05	146.8	2014-06-08	17:38:25
339	50.3334	-4.120303	1.04	325.8	2014-06-08	17:38:26
340	50.333409	-4.12031	1.13	334.8	2014-06-08	17:38:27
341	50.33342	-4.120315	1.2	343	2014-06-08	17:38:28
342	50.33343	-4.12032	1.2	340.9	2014-06-08	17:38:29
343	50.33344	-4.120327	1.21	337.7	2014-06-08	17:38:30
344	50.33345	-4.120336	1.34	330.9	2014-06-08	17:38:31
345	50.333462	-4.120344	1.38	333.9	2014-06-08	17:38:32
346	50.333473	-4.120352	1.44	337.3	2014-06-08	17:38:33
347	50.333482	-4.120357	0.99	341.5	2014-06-08	17:38:34
348	50.333489	-4.120358	0.83	352.6	2014-06-08	17:38:35
349	50.333501	-4.12036	1.28	353.6	2014-06-08	17:38:36
350	50.333514	-4.120361	1.53	358.2	2014-06-08	17:38:37
351	50.333531	-4.120361	1.87	0	2014-06-08	17:38:38
352	50.333553	-4.12036	2.44	1.3	2014-06-08	17:38:39
353	50.33358	-4.120357	3.04	3.9	2014-06-08	17:38:40
354	50.333613	-4.120356	3.59	0.9	2014-06-08	17:38:41
355	50.333646	-4.120359	3.74	357.5	2014-06-08	17:38:42
356	50.333681	-4.120361	3.85	357.8	2014-06-08	17:38:43
357	50.333714	-4.120362	3.7	358.7	2014-06-08	17:38:44
358	50.333747	-4.120359	3.63	3	2014-06-08	17:38:45
359	50.333778	-4.120354	3.51	6.5	2014-06-08	17:38:46
360	50.333809	-4.12035	3.42	3.9	2014-06-08	17:38:47
361	50.333839	-4.120352	3.36	358.4	2014-06-08	17:38:48
362	50.333869	-4.120352	3.38	359.5	2014-06-08	17:38:49
363	50.333898	-4.120349	3.2	4.1	2014-06-08	17:38:50
364	50.333926	-4.120342	3.13	8.5	2014-06-08	17:38:51
365	50.333953	-4.120336	3.12	8.4	2014-06-08	17:38:52
366	50.333982	-4.12033	3.17	7.7	2014-06-08	17:38:53
367	50.334009	-4.120323	3.14	9	2014-06-08	17:38:54
368	50.334036	-4.120319	2.93	6.3	2014-06-08	17:38:55
369	50.334061	-4.120315	2.84	4.9	2014-06-08	17:38:56
370	50.334089	-4.120314	3.11	2	2014-06-08	17:38:57
371	50.334117	-4.120319	3.14	353.7	2014-06-08	17:38:58
372	50.334144	-4.120327	3.03	349.1	2014-06-08	17:38:59
373	50.334171	-4.120334	3.03	349.6	2014-06-08	17:39:00
374	50.334196	-4.120345	2.99	345.7	2014-06-08	17:39:01
375	50.334221	-4.120359	2.89	339	2014-06-08	17:39:02
376	50.334242	-4.120378	2.71	330.3	2014-06-08	17:39:03
377	50.33426	-4.120398	2.44	324.7	2014-06-08	17:39:04
378	50.334276	-4.120415	2.11	326.1	2014-06-08	17:39:05
379	50.33429	-4.120427	1.84	330.4	2014-06-08	17:39:06
380	50.334304	-4.120437	1.75	337.7	2014-06-08	17:39:07
381	50.334319	-4.120447	1.75	336.5	2014-06-08	17:39:08
382	50.334333	-4.120457	1.74	333.7	2014-06-08	17:39:09
383	50.334345	-4.120468	1.59	331.3	2014-06-08	17:39:10
384	50.334359	-4.120478	1.62	335.5	2014-06-08	17:39:11
385	50.334371	-4.120489	1.64	329	2014-06-08	17:39:12
386	50.334384	-4.120503	1.7	325.6	2014-06-08	17:39:13
387	50.334398	-4.120517	1.89	327	2014-06-08	17:39:14
388	50.334413	-4.120532	1.93	328.5	2014-06-08	17:39:15
389	50.334424	-4.120547	1.66	318.7	2014-06-08	17:39:16
390	50.334434	-4.120567	1.82	309.5	2014-06-08	17:39:17
391	50.334445	-4.120595	2.33	301.2	2014-06-08	17:39:18
392	50.334456	-4.120628	2.62	297.3	2014-06-08	17:39:19
393	50.334467	-4.12066	2.56	297.6	2014-06-08	17:39:20
394	50.334478	-4.120693	2.72	297.4	2014-06-08	17:39:21
395	50.33449	-4.120728	2.77	299	2014-06-08	17:39:22
396	50.334504	-4.120758	2.7	306.4	2014-06-08	17:39:23
397	50.33452	-4.120787	2.64	310.3	2014-06-08	17:39:24
398	50.334533	-4.120808	2.07	313.2	2014-06-08	17:39:25
399	50.334539	-4.120823	1.26	302.2	2014-06-08	17:39:26
400	50.334539	-4.120833	0.7	270	2014-06-08	17:39:27
401	50.334535	-4.120838	0.57	226.7	2014-06-08	17:39:28
402	50.334535	-4.120844	0.39	261.7	2014-06-08	17:39:29
403	50.334539	-4.120848	0.57	327	2014-06-08	17:39:30
404	50.334542	-4.120849	0.41	352.5	2014-06-08	17:39:31
405	50.334547	-4.120848	0.5	4.8	2014-06-08	17:39:32
406	50.334554	-4.120849	0.75	359.6	2014-06-08	17:39:33
407	50.33456	-4.120849	0.7	358	2014-06-08	17:39:34
408	50.334565	-4.120853	0.69	333.3	2014-06-08	17:39:35
409	50.334568	-4.120859	0.52	302.8	2014-06-08	17:39:36
410	50.334571	-4.120863	0.39	323.9	2014-06-08	17:39:37
411	50.334574	-4.120864	0.4	342.6	2014-06-08	17:39:38
412	50.334579	-4.120864	0.56	4.9	2014-06-08	17:39:39
413	50.334582	-4.120866	0.35	337.3	2014-06-08	17:39:40
414	50.334584	-4.12087	0.36	302.9	2014-06-08	17:39:41
415	50.334586	-4.12087	0.21	356.8	2014-06-08	17:39:42
416	50.334587	-4.120868	0.19	46.2	2014-06-08	17:39:43
417	50.334588	-4.120867	0.13	45.5	2014-06-08	17:39:44
418	50.334588	-4.120866	0.06	73.4	2014-06-08	17:39:45
419	50.334589	-4.120866	0.1	10.8	2014-06-08	17:39:46
420	50.334589	-4.120866	0.05	345.5	2014-06-08	17:39:47
421	50.33459	-4.120866	0.13	343.7	2014-06-08	17:39:48
422	50.334591	-4.120868	0.14	312.6	2014-06-08	17:39:49
423	50.334591	-4.120869	0.12	270	2014-06-08	17:39:50
424	50.334592	-4.120871	0.1	292.3	2014-06-08	17:39:51
425	50.334591	-4.120872	0.11	239.7	2014-06-08	17:39:52
426	50.334591	-4.120875	0.18	258.4	2014-06-08	17:39:53
427	50.334595	-4.12089	1.23	294.1	2014-06-08	17:39:54
428	50.334599	-4.120908	0.66	289.8	2014-06-08	17:39:56
429	50.334601	-4.120914	0.47	287.3	2014-06-08	17:39:57
430	50.3346	-4.120918	0.26	263.8	2014-06-08	17:39:58
431	50.334601	-4.120921	0.11	289.7	2014-06-08	17:40:00
432	50.334601	-4.12092	0.08	109.8	2014-06-08	17:40:01
433	50.3346	-4.120919	0.13	142.9	2014-06-08	17:40:02
434	50.334599	-4.120917	0.11	126.3	2014-06-08	17:40:03
435	50.334599	-4.120916	0.13	125	2014-06-08	17:40:04
436	50.334598	-4.120915	0.04	117.6	2014-06-08	17:40:05
437	50.334598	-4.120915	0.08	162.5	2014-06-08	17:40:06
438	50.334597	-4.120914	0.12	152.2	2014-06-08	17:40:07
439	50.334596	-4.120914	0.07	165.8	2014-06-08	17:40:09
440	50.334594	-4.120914	0.12	191.3	2014-06-08	17:40:10
441	50.334594	-4.120915	0.11	218.1	2014-06-08	17:40:11
442	50.334593	-4.120916	0.13	238.5	2014-06-08	17:40:12
443	50.334593	-4.120919	0.15	273.9	2014-06-08	17:40:13
444	50.334594	-4.12092	0.15	292.1	2014-06-08	17:40:14
445	50.334594	-4.120922	0.14	266.3	2014-06-08	17:40:15
446	50.334593	-4.120924	0.13	257.5	2014-06-08	17:40:16
447	50.334593	-4.120927	0.17	266.9	2014-06-08	17:40:17
448	50.334596	-4.120933	0.5	301.7	2014-06-08	17:40:18
449	50.334596	-4.120936	0.26	278	2014-06-08	17:40:19
450	50.334596	-4.120938	0.16	259.8	2014-06-08	17:40:20
451	50.334596	-4.120941	0.17	263.7	2014-06-08	17:40:21
452	50.334595	-4.120943	0.16	260.2	2014-06-08	17:40:22
453	50.334595	-4.120944	0.09	276.4	2014-06-08	17:40:23
454	50.334595	-4.120946	0.12	260.9	2014-06-08	17:40:24
455	50.334594	-4.120948	0.16	226.7	2014-06-08	17:40:25
456	50.334594	-4.120949	0.11	250.1	2014-06-08	17:40:26
457	50.334597	-4.120952	0.35	330.7	2014-06-08	17:40:27
458	50.334597	-4.120953	0.1	275.7	2014-06-08	17:40:28
459	50.334597	-4.120954	0.12	298.7	2014-06-08	17:40:29
460	50.334598	-4.120956	0.15	318.1	2014-06-08	17:40:30
461	50.334604	-4.12096	0.33	336.6	2014-06-08	17:40:32
462	50.334609	-4.120963	0.62	335.8	2014-06-08	17:40:33
463	50.334612	-4.120965	0.36	336.9	2014-06-08	17:40:34
464	50.334613	-4.120966	0.17	337.5	2014-06-08	17:40:35
465	50.334616	-4.120968	0.33	339	2014-06-08	17:40:36
466	50.334618	-4.12097	0.31	332	2014-06-08	17:40:37
467	50.334621	-4.120972	0.3	327.4	2014-06-08	17:40:38
468	50.334623	-4.120974	0.28	326.3	2014-06-08	17:40:39
469	50.334625	-4.120976	0.22	332.8	2014-06-08	17:40:40
470	50.334626	-4.120977	0.22	328.7	2014-06-08	17:40:41
471	50.334628	-4.120979	0.19	327.6	2014-06-08	17:40:42
472	50.334629	-4.12098	0.18	330.5	2014-06-08	17:40:43
473	50.334631	-4.120981	0.18	330.8	2014-06-08	17:40:44
474	50.334631	-4.120982	0.12	320	2014-06-08	17:40:45
475	50.334631	-4.120983	0.03	270	2014-06-08	17:40:46
476	50.334632	-4.120983	0.04	331.1	2014-06-08	17:40:48
477	50.334633	-4.120983	0.07	340.4	2014-06-08	17:40:49
478	50.334633	-4.120984	0.05	280.6	2014-06-08	17:40:50
479	50.334634	-4.120986	0.18	309.3	2014-06-08	17:40:51
480	50.334635	-4.120988	0.18	307.9	2014-06-08	17:40:52
481	50.334636	-4.120991	0.11	308.1	2014-06-08	17:40:54
482	50.334636	-4.120991	0.07	331.6	2014-06-08	17:40:55
483	50.334638	-4.120995	0.14	299.1	2014-06-08	17:40:57
484	50.334638	-4.120997	0.14	288.8	2014-06-08	17:40:58
485	50.334639	-4.120998	0.13	295.6	2014-06-08	17:40:59
486	50.334639	-4.121	0.15	307.7	2014-06-08	17:41:00
487	50.33464	-4.121002	0.17	293	2014-06-08	17:41:01
488	50.334641	-4.121004	0.17	317	2014-06-08	17:41:02
489	50.334642	-4.121007	0.27	279.9	2014-06-08	17:41:03
490	50.334642	-4.12101	0.17	296.6	2014-06-08	17:41:04
491	50.334644	-4.121013	0.3	301.9	2014-06-08	17:41:05
492	50.334645	-4.121015	0.17	310.3	2014-06-08	17:41:06
493	50.334647	-4.121016	0.22	344.5	2014-06-08	17:41:07
494	50.334649	-4.121017	0.26	349.3	2014-06-08	17:41:08
495	50.334651	-4.121017	0.25	0	2014-06-08	17:41:09
496	50.334653	-4.121017	0.2	356.7	2014-06-08	17:41:10
497	50.334661	-4.121022	0.51	337.9	2014-06-08	17:41:12
498	50.334662	-4.121023	0.1	318.8	2014-06-08	17:41:13
499	50.334676	-4.121029	1.66	344.3	2014-06-08	17:41:14
500	50.334689	-4.121037	1.49	338.7	2014-06-08	17:41:15
501	50.334699	-4.121046	1.3	332.1	2014-06-08	17:41:16
502	50.334707	-4.121052	0.98	332.1	2014-06-08	17:41:17
503	50.334707	-4.121052	0.03	336.5	2014-06-08	17:41:18
504	50.334711	-4.121054	0.47	346.8	2014-06-08	17:41:19
505	50.334716	-4.121056	0.53	345	2014-06-08	17:41:20
506	50.334773	-4.121125	0.89	322.4	2014-06-08	17:41:29
507	50.334782	-4.121163	2.91	289.5	2014-06-08	17:41:30
508	50.334789	-4.1212	2.7	285.6	2014-06-08	17:41:31
509	50.334799	-4.121233	2.65	295.9	2014-06-08	17:41:32
510	50.33481	-4.121259	2.17	303.4	2014-06-08	17:41:33
511	50.334822	-4.121287	2.44	303.7	2014-06-08	17:41:34
512	50.334833	-4.121318	2.51	300.2	2014-06-08	17:41:35
513	50.334844	-4.121346	2.31	301.3	2014-06-08	17:41:36
514	50.334858	-4.121372	2.41	310	2014-06-08	17:41:37
515	50.33487	-4.121392	1.98	313.4	2014-06-08	17:41:38
516	50.334881	-4.121407	1.58	317.6	2014-06-08	17:41:39
517	50.334889	-4.121423	1.44	309.4	2014-06-08	17:41:40
518	50.334898	-4.121439	1.57	311.7	2014-06-08	17:41:41
519	50.334906	-4.121457	1.54	304.4	2014-06-08	17:41:42
520	50.334913	-4.121469	1.14	310.1	2014-06-08	17:41:43
521	50.334922	-4.121488	1.71	309.2	2014-06-08	17:41:44
522	50.334931	-4.121504	1.5	311.6	2014-06-08	17:41:45
523	50.334939	-4.121519	1.34	308.8	2014-06-08	17:41:46
524	50.334946	-4.121526	0.97	326.6	2014-06-08	17:41:47
525	50.334955	-4.121533	1.06	334.3	2014-06-08	17:41:48
526	50.334961	-4.121544	1.09	309.8	2014-06-08	17:41:49
527	50.334967	-4.121559	1.23	303.3	2014-06-08	17:41:50
528	50.334977	-4.121576	1.68	312.3	2014-06-08	17:41:51
529	50.334988	-4.121589	1.51	324.2	2014-06-08	17:41:52
530	50.334999	-4.121598	1.41	330.7	2014-06-08	17:41:53
531	50.335009	-4.121615	1.57	311.7	2014-06-08	17:41:54
532	50.335017	-4.121631	1.44	308.5	2014-06-08	17:41:55
533	50.335027	-4.121643	1.45	322.5	2014-06-08	17:41:56
534	50.335035	-4.121655	1.23	316.6	2014-06-08	17:41:57
535	50.335045	-4.121667	1.38	321	2014-06-08	17:41:58
536	50.335057	-4.121683	1.77	320	2014-06-08	17:41:59
537	50.335066	-4.1217	1.58	311.2	2014-06-08	17:42:00
538	50.335075	-4.121713	1.39	318.3	2014-06-08	17:42:01
539	50.335084	-4.121721	1.11	330.8	2014-06-08	17:42:02
540	50.335094	-4.121728	1.17	334.4	2014-06-08	17:42:03
541	50.335101	-4.121739	1.14	316	2014-06-08	17:42:04
542	50.335109	-4.121757	1.6	304.9	2014-06-08	17:42:05
543	50.335116	-4.121773	1.37	303.6	2014-06-08	17:42:06
544	50.335124	-4.121787	1.32	314	2014-06-08	17:42:07
545	50.335133	-4.121795	1.12	330	2014-06-08	17:42:08
546	50.33514	-4.121801	0.95	329.5	2014-06-08	17:42:09
547	50.335148	-4.121812	1.14	317.3	2014-06-08	17:42:10
548	50.335157	-4.121822	1.19	327	2014-06-08	17:42:11
549	50.335166	-4.121832	1.24	324.9	2014-06-08	17:42:12
550	50.335173	-4.121842	1.06	316.8	2014-06-08	17:42:13
551	50.335181	-4.121854	1.22	314.3	2014-06-08	17:42:14
552	50.33519	-4.121864	1.28	327	2014-06-08	17:42:15
553	50.335202	-4.121874	1.48	330	2014-06-08	17:42:16
554	50.335214	-4.121881	1.48	340.8	2014-06-08	17:42:17
555	50.335226	-4.121886	1.4	346.3	2014-06-08	17:42:18
556	50.335235	-4.121893	1.06	331.2	2014-06-08	17:42:19
557	50.335242	-4.121903	1.06	319.5	2014-06-08	17:42:20
558	50.335249	-4.121915	1.19	310.7	2014-06-08	17:42:21
559	50.335256	-4.121927	1.13	311.4	2014-06-08	17:42:22
560	50.335264	-4.121937	1.14	323.4	2014-06-08	17:42:23
561	50.335273	-4.121941	1.06	343.1	2014-06-08	17:42:24
562	50.335281	-4.121947	1.01	334.6	2014-06-08	17:42:25
563	50.33529	-4.121954	1.1	332.1	2014-06-08	17:42:26
564	50.335298	-4.121963	1.09	325.6	2014-06-08	17:42:27
565	50.335309	-4.121972	1.39	332.4	2014-06-08	17:42:28
566	50.335318	-4.12198	1.13	332.3	2014-06-08	17:42:29
567	50.335323	-4.121982	0.59	339.8	2014-06-08	17:42:30
568	50.335327	-4.121987	0.56	321.8	2014-06-08	17:42:31
569	50.335331	-4.121991	0.51	331.9	2014-06-08	17:42:32
570	50.335338	-4.121994	0.81	342.9	2014-06-08	17:42:33
571	50.335346	-4.121996	0.91	350.9	2014-06-08	17:42:34
572	50.33535	-4.121995	0.5	6.9	2014-06-08	17:42:35
573	50.335355	-4.121984	0.94	54.8	2014-06-08	17:42:36
574	50.335364	-4.121964	1.72	56.1	2014-06-08	17:42:37
575	50.335377	-4.121937	2.45	52.5	2014-06-08	17:42:38
576	50.335402	-4.121898	3.87	45.4	2014-06-08	17:42:39
577	50.335446	-4.121847	6.12	36.2	2014-06-08	17:42:40
578	50.33549	-4.121804	5.72	32.1	2014-06-08	17:42:41
579	50.335536	-4.121768	5.79	26.8	2014-06-08	17:42:42
580	50.335581	-4.121734	5.52	25.6	2014-06-08	17:42:43
581	50.335621	-4.121714	4.7	17.3	2014-06-08	17:42:44
582	50.335658	-4.121703	4.25	10.9	2014-06-08	17:42:45
583	50.335686	-4.121696	3.13	9	2014-06-08	17:42:46
584	50.335704	-4.121689	2.06	13.2	2014-06-08	17:42:47
585	50.335715	-4.121685	1.2	15.3	2014-06-08	17:42:48
586	50.335718	-4.121689	0.47	323.8	2014-06-08	17:42:49
587	50.335718	-4.121691	0.12	287.2	2014-06-08	17:42:50
588	50.335718	-4.121691	0.02	199.8	2014-06-08	17:42:51
589	50.335718	-4.121692	0.09	245.5	2014-06-08	17:42:52
590	50.335711	-4.121704	1.14	229.9	2014-06-08	17:42:53
591	50.335706	-4.121722	1.34	246.2	2014-06-08	17:42:54
592	50.335701	-4.121737	1.3	240.2	2014-06-08	17:42:55
593	50.335693	-4.121755	1.5	238	2014-06-08	17:42:56
594	50.335688	-4.121773	1.36	244.8	2014-06-08	17:42:57
595	50.335687	-4.121787	1.02	263.8	2014-06-08	17:42:58
596	50.335687	-4.121798	0.8	268	2014-06-08	17:42:59
597	50.335686	-4.12181	0.82	263.5	2014-06-08	17:43:00
598	50.335686	-4.121824	1.02	268.4	2014-06-08	17:43:01
599	50.335689	-4.121837	0.98	288.3	2014-06-08	17:43:02
600	50.335693	-4.121849	0.98	301.4	2014-06-08	17:43:03
601	50.335696	-4.12186	0.86	293.7	2014-06-08	17:43:04
602	50.335696	-4.121867	0.52	262.9	2014-06-08	17:43:05
603	50.335695	-4.121874	0.51	259.5	2014-06-08	17:43:06
604	50.335694	-4.121882	0.57	257.8	2014-06-08	17:43:07
605	50.335691	-4.121881	0.38	170.9	2014-06-08	17:43:08
606	50.335688	-4.121876	0.49	132.8	2014-06-08	17:43:09
607	50.335686	-4.121865	0.81	100.6	2014-06-08	17:43:10
608	50.335691	-4.121844	1.59	69.8	2014-06-08	17:43:11
609	50.335698	-4.121828	1.33	56.7	2014-06-08	17:43:12
610	50.335706	-4.121814	1.36	47.9	2014-06-08	17:43:13
611	50.335711	-4.1218	1.17	59.3	2014-06-08	17:43:14
612	50.335715	-4.121798	0.21	16.6	2014-06-08	17:43:16
613	50.335716	-4.121798	0.08	9.2	2014-06-08	17:43:17
614	50.335716	-4.121797	0.1	47.3	2014-06-08	17:43:18
615	50.335716	-4.121797	0.04	103.8	2014-06-08	17:43:19
616	50.335712	-4.121802	0.61	215.8	2014-06-08	17:43:20
617	50.335706	-4.121805	0.68	197.2	2014-06-08	17:43:21
618	50.335701	-4.121805	0.58	181.8	2014-06-08	17:43:22
619	50.335695	-4.121805	0.64	182.7	2014-06-08	17:43:23
620	50.335688	-4.121805	0.72	180	2014-06-08	17:43:24
621	50.335683	-4.121804	0.65	170.5	2014-06-08	17:43:25
622	50.335678	-4.121806	0.52	194.6	2014-06-08	17:43:26
623	50.335673	-4.121807	0.57	187.1	2014-06-08	17:43:27
624	50.33567	-4.121806	0.38	169.2	2014-06-08	17:43:28
625	50.335669	-4.121806	0.07	184.9	2014-06-08	17:43:29
626	50.335669	-4.121806	0	0	2014-06-08	17:43:30
627	50.335669	-4.121806	0	0	2014-06-08	17:43:31
628	50.335669	-4.121806	0.01	90	2014-06-08	17:43:32
629	50.335663	-4.121804	0.64	169.2	2014-06-08	17:43:33
630	50.335657	-4.121799	0.76	153.9	2014-06-08	17:43:34
631	50.33565	-4.121795	0.88	159.3	2014-06-08	17:43:35
632	50.335639	-4.121788	1.27	156.5	2014-06-08	17:43:36
633	50.335635	-4.121785	0.56	158.9	2014-06-08	17:43:37
634	50.335632	-4.121788	0.35	219.2	2014-06-08	17:43:38
635	50.335632	-4.121799	0.75	266.4	2014-06-08	17:43:39
636	50.335628	-4.121804	0.6	217.7	2014-06-08	17:43:40
637	50.335624	-4.12181	0.56	227.8	2014-06-08	17:43:41
638	50.335618	-4.121819	0.97	225.2	2014-06-08	17:43:42
639	50.335614	-4.121822	0.45	204.9	2014-06-08	17:43:43
640	50.335613	-4.121815	0.54	112.5	2014-06-08	17:43:44
641	50.335617	-4.1218	1.2	63.7	2014-06-08	17:43:45
642	50.33562	-4.121788	0.88	72.8	2014-06-08	17:43:46
643	50.335621	-4.121783	0.35	68.1	2014-06-08	17:43:47
644	50.335622	-4.121785	0.21	316.2	2014-06-08	17:43:48
645	50.335617	-4.121784	0.55	173.9	2014-06-08	17:43:49
646	50.335609	-4.121784	0.92	175.9	2014-06-08	17:43:50
647	50.335601	-4.121788	0.96	197.4	2014-06-08	17:43:51
648	50.33559	-4.121793	1.21	197.8	2014-06-08	17:43:52
649	50.33558	-4.1218	1.22	203.8	2014-06-08	17:43:53
650	50.335572	-4.121806	0.98	205.5	2014-06-08	17:43:54
651	50.335568	-4.121811	0.63	213	2014-06-08	17:43:55
652	50.335564	-4.121814	0.48	213.8	2014-06-08	17:43:56
653	50.335558	-4.121825	1.01	228.8	2014-06-08	17:43:57
654	50.335549	-4.121836	1.29	217.4	2014-06-08	17:43:58
655	50.335539	-4.12185	1.52	221.5	2014-06-08	17:43:59
656	50.335527	-4.121863	1.57	215.1	2014-06-08	17:44:00
657	50.335517	-4.121874	1.42	215.2	2014-06-08	17:44:01
658	50.335508	-4.121887	1.34	221.4	2014-06-08	17:44:02
659	50.3355	-4.121896	1.11	216.2	2014-06-08	17:44:03
660	50.335498	-4.121901	0.4	236	2014-06-08	17:44:04
661	50.335497	-4.121907	0.45	256.7	2014-06-08	17:44:05
662	50.335497	-4.121912	0.36	277.5	2014-06-08	17:44:06
663	50.335495	-4.121917	0.43	241.8	2014-06-08	17:44:07
664	50.335493	-4.121923	0.47	232.4	2014-06-08	17:44:08
665	50.335489	-4.121934	0.91	244.5	2014-06-08	17:44:09
666	50.335485	-4.121939	0.57	218.5	2014-06-08	17:44:10
667	50.335483	-4.121944	0.43	240.3	2014-06-08	17:44:11
668	50.335483	-4.121944	0.02	0	2014-06-08	17:44:12
669	50.335485	-4.121944	0.1	3.4	2014-06-08	17:44:14
670	50.335486	-4.121938	0.49	74.5	2014-06-08	17:44:15
671	50.335486	-4.121933	0.32	93.4	2014-06-08	17:44:16
672	50.335484	-4.121933	0.2	180	2014-06-08	17:44:17
673	50.335479	-4.121935	0.61	192.9	2014-06-08	17:44:18
674	50.33547	-4.121938	1.03	190.3	2014-06-08	17:44:19
675	50.335457	-4.12194	1.45	187.1	2014-06-08	17:44:20
676	50.335449	-4.121938	0.93	171.2	2014-06-08	17:44:21
677	50.335451	-4.12192	1.29	78.7	2014-06-08	17:44:22
678	50.335461	-4.121889	2.52	63.8	2014-06-08	17:44:23
679	50.335474	-4.121858	2.63	57.3	2014-06-08	17:44:24
680	50.335485	-4.121829	2.4	58.6	2014-06-08	17:44:25
681	50.335496	-4.121797	2.62	60.6	2014-06-08	17:44:26
682	50.335507	-4.12176	2.88	64.7	2014-06-08	17:44:27
683	50.335551	-4.121822	0.35	318	2014-06-08	17:44:46
684	50.335543	-4.121849	2.19	243.7	2014-06-08	17:44:47
685	50.335535	-4.121865	0.68	232.1	2014-06-08	17:44:49
686	50.335535	-4.121865	0	0	2014-06-08	17:44:50
687	50.335535	-4.121865	0.01	215.7	2014-06-08	17:44:51
688	50.335534	-4.121865	0.07	199.6	2014-06-08	17:44:52
689	50.335533	-4.121867	0.23	226.6	2014-06-08	17:44:53
690	50.335533	-4.121868	0.08	242.2	2014-06-08	17:44:54
691	50.335554	-4.121855	2.6	21.6	2014-06-08	17:44:55
692	50.335596	-4.121833	4.85	18.4	2014-06-08	17:44:56
693	50.335644	-4.121816	5.46	13.2	2014-06-08	17:44:57
694	50.335692	-4.1218	5.52	11.3	2014-06-08	17:44:58
695	50.335735	-4.121795	4.75	4.3	2014-06-08	17:44:59
696	50.335766	-4.121797	3.51	358.7	2014-06-08	17:45:00
697	50.335796	-4.121797	3.34	359.6	2014-06-08	17:45:01
698	50.335826	-4.121797	3.28	359.9	2014-06-08	17:45:02
699	50.335877	-4.121719	0.57	43.9	2014-06-08	17:45:16
700	50.33586	-4.121732	2.12	207.1	2014-06-08	17:45:17
701	50.335839	-4.121748	2.62	204.2	2014-06-08	17:45:18
702	50.33582	-4.121751	2.14	186.9	2014-06-08	17:45:19
703	50.335802	-4.121753	2.01	184.4	2014-06-08	17:45:20
704	50.335783	-4.121757	2.11	187.3	2014-06-08	17:45:21
705	50.335763	-4.121762	2.26	188.5	2014-06-08	17:45:22
706	50.335747	-4.121768	1.78	193.6	2014-06-08	17:45:23
707	50.33573	-4.121771	1.91	186.6	2014-06-08	17:45:24
708	50.335722	-4.121773	0.93	189.6	2014-06-08	17:45:25
709	50.335714	-4.121777	0.96	195.5	2014-06-08	17:45:26
710	50.335705	-4.12178	1.04	193.3	2014-06-08	17:45:27
711	50.335695	-4.121776	1.16	164.5	2014-06-08	17:45:28
712	50.335688	-4.12177	0.83	151.3	2014-06-08	17:45:29
713	50.335679	-4.121768	1.08	171.1	2014-06-08	17:45:30
714	50.335668	-4.121764	1.18	168.9	2014-06-08	17:45:31
715	50.33566	-4.121763	0.88	172.7	2014-06-08	17:45:32
716	50.335651	-4.121771	1.24	209.1	2014-06-08	17:45:33
717	50.335639	-4.121784	1.61	212.9	2014-06-08	17:45:34
718	50.335625	-4.121796	1.71	210.9	2014-06-08	17:45:35
719	50.335612	-4.121806	1.65	206.6	2014-06-08	17:45:36
720	50.3356	-4.121816	1.47	207.1	2014-06-08	17:45:37
721	50.335594	-4.12182	0.77	203.9	2014-06-08	17:45:38
722	50.335589	-4.121816	0.62	155.4	2014-06-08	17:45:39
723	50.335587	-4.121808	0.62	110.1	2014-06-08	17:45:40
724	50.335588	-4.121803	0.38	71.2	2014-06-08	17:45:41
725	50.335589	-4.121805	0.12	287.1	2014-06-08	17:45:42
726	50.335586	-4.121806	0.33	198.7	2014-06-08	17:45:43
727	50.335584	-4.121806	0.2	178.2	2014-06-08	17:45:44
728	50.335575	-4.121813	1.07	205.5	2014-06-08	17:45:45
729	50.335564	-4.121822	1.39	207.4	2014-06-08	17:45:46
730	50.335556	-4.121828	1	205.3	2014-06-08	17:45:47
731	50.335546	-4.121835	1.19	204.3	2014-06-08	17:45:48
732	50.335536	-4.121844	1.33	209.5	2014-06-08	17:45:49
733	50.335528	-4.121854	1.09	219.2	2014-06-08	17:45:50
734	50.335521	-4.121864	1.11	223.7	2014-06-08	17:45:51
735	50.335518	-4.121868	0.42	219.3	2014-06-08	17:45:52
736	50.335519	-4.121867	0.1	43.6	2014-06-08	17:45:53
737	50.335519	-4.121871	0.3	266.6	2014-06-08	17:45:54
738	50.335515	-4.121879	0.68	233.1	2014-06-08	17:45:55
739	50.335509	-4.121888	0.87	223.5	2014-06-08	17:45:56
740	50.335504	-4.121893	0.73	214.1	2014-06-08	17:45:57
741	50.335495	-4.121899	1.07	202.9	2014-06-08	17:45:58
742	50.335485	-4.121905	1.15	200.9	2014-06-08	17:45:59
743	50.335477	-4.121908	1.01	193.7	2014-06-08	17:46:00
744	50.335472	-4.121905	0.55	157.6	2014-06-08	17:46:01
745	50.33547	-4.121905	0.19	174.6	2014-06-08	17:46:02
746	50.335471	-4.121906	0.07	335.6	2014-06-08	17:46:03
747	50.335471	-4.121909	0.25	259.4	2014-06-08	17:46:04
748	50.335467	-4.12191	0.37	186.6	2014-06-08	17:46:05
749	50.335464	-4.12191	0.4	179.1	2014-06-08	17:46:06
750	50.335466	-4.12191	0.23	353.8	2014-06-08	17:46:07
751	50.335475	-4.121909	1.1	4.7	2014-06-08	17:46:08
752	50.335488	-4.121891	1.89	40.8	2014-06-08	17:46:09
753	50.335504	-4.121848	3.49	60.9	2014-06-08	17:46:10
754	50.335518	-4.121783	4.89	71.1	2014-06-08	17:46:11
755	50.335522	-4.121709	5.32	84.7	2014-06-08	17:46:12
756	50.33552	-4.121634	5.35	92.8	2014-06-08	17:46:13
757	50.335519	-4.121563	5.04	91.6	2014-06-08	17:46:14
758	50.335534	-4.121505	4.44	68	2014-06-08	17:46:15
759	50.335548	-4.121467	3.14	59.1	2014-06-08	17:46:16
760	50.335559	-4.121433	2.7	62.8	2014-06-08	17:46:17
761	50.335569	-4.1214	2.57	64.8	2014-06-08	17:46:18
762	50.335579	-4.12137	2.45	62.8	2014-06-08	17:46:19
763	50.335591	-4.121344	2.24	53.3	2014-06-08	17:46:20
764	50.335601	-4.121332	1.41	39.3	2014-06-08	17:46:21
765	50.335603	-4.121346	1.05	281.8	2014-06-08	17:46:22
766	50.335602	-4.12135	0.26	257.7	2014-06-08	17:46:23
767	50.335585	-4.121398	3.97	240.6	2014-06-08	17:46:24
768	50.335567	-4.121443	3.76	237.4	2014-06-08	17:46:25
769	50.335556	-4.121465	1.93	232.5	2014-06-08	17:46:26
770	50.335545	-4.121481	1.7	224.6	2014-06-08	17:46:27
771	50.335533	-4.121497	1.73	219.5	2014-06-08	17:46:28
772	50.335518	-4.121512	1.99	212.5	2014-06-08	17:46:29
773	50.335501	-4.121527	2.18	208.2	2014-06-08	17:46:30
774	50.335488	-4.121545	1.95	221.2	2014-06-08	17:46:31
775	50.335477	-4.121566	1.93	233.5	2014-06-08	17:46:32
776	50.335474	-4.121588	1.62	255.3	2014-06-08	17:46:33
777	50.335472	-4.121601	0.95	257.5	2014-06-08	17:46:34
778	50.335467	-4.121618	1.3	246.3	2014-06-08	17:46:35
779	50.335465	-4.121632	1.02	255.1	2014-06-08	17:46:36
780	50.335462	-4.121646	1.06	251.6	2014-06-08	17:46:37
781	50.335455	-4.121655	1.01	218.5	2014-06-08	17:46:38
782	50.335449	-4.121674	1.49	244.9	2014-06-08	17:46:39
783	50.335443	-4.121689	1.22	240.6	2014-06-08	17:46:40
784	50.335441	-4.121702	0.97	251.4	2014-06-08	17:46:41
785	50.335435	-4.12171	0.84	220.1	2014-06-08	17:46:42
786	50.335426	-4.121722	1.33	220.1	2014-06-08	17:46:43
787	50.335416	-4.121733	1.39	215	2014-06-08	17:46:44
788	50.335406	-4.121745	1.39	220	2014-06-08	17:46:45
789	50.335396	-4.121758	1.41	217.9	2014-06-08	17:46:46
790	50.33539	-4.121765	0.85	220.4	2014-06-08	17:46:47
791	50.335383	-4.121774	0.96	217.3	2014-06-08	17:46:48
792	50.335382	-4.121779	0.43	241.6	2014-06-08	17:46:49
793	50.335373	-4.121787	1.09	212	2014-06-08	17:46:50
794	50.335367	-4.121798	1.04	229.1	2014-06-08	17:46:51
795	50.335362	-4.121809	0.95	231.7	2014-06-08	17:46:52
796	50.335358	-4.12182	0.9	241	2014-06-08	17:46:53
797	50.335356	-4.121825	0.44	243.5	2014-06-08	17:46:54
798	50.335357	-4.121833	0.56	283.5	2014-06-08	17:46:55
799	50.335361	-4.121837	0.53	322.5	2014-06-08	17:46:56
800	50.335362	-4.121847	0.71	280.7	2014-06-08	17:46:57
801	50.335368	-4.121851	0.66	333.1	2014-06-08	17:46:58
802	50.335369	-4.12186	0.64	286	2014-06-08	17:46:59
803	50.335368	-4.121872	0.83	258.4	2014-06-08	17:47:00
804	50.335369	-4.121881	0.7	286.2	2014-06-08	17:47:01
805	50.335373	-4.121888	0.69	311.5	2014-06-08	17:47:02
806	50.335376	-4.121896	0.63	301.3	2014-06-08	17:47:03
807	50.335383	-4.121901	0.77	332.4	2014-06-08	17:47:04
808	50.335387	-4.121908	0.76	316.4	2014-06-08	17:47:05
809	50.335393	-4.121921	1.1	306.5	2014-06-08	17:47:06
810	50.335396	-4.121937	1.18	287	2014-06-08	17:47:07
811	50.335401	-4.121951	1.11	294.3	2014-06-08	17:47:08
812	50.3354	-4.121962	0.82	266.1	2014-06-08	17:47:09
813	50.3354	-4.121977	1.01	269.4	2014-06-08	17:47:10
814	50.335397	-4.121991	1.05	254	2014-06-08	17:47:11
815	50.335398	-4.122002	0.8	277.4	2014-06-08	17:47:12
816	50.335403	-4.12201	0.77	313.9	2014-06-08	17:47:13
817	50.335409	-4.122018	0.91	319.5	2014-06-08	17:47:14
818	50.335411	-4.122027	0.62	284.7	2014-06-08	17:47:15
819	50.335412	-4.122034	0.57	290.1	2014-06-08	17:47:16
820	50.335415	-4.122038	0.38	309.2	2014-06-08	17:47:17
821	50.335416	-4.122042	0.35	300.9	2014-06-08	17:47:18
822	50.335416	-4.122043	0	270	2014-06-08	17:47:20
823	50.335416	-4.122043	0.01	0	2014-06-08	17:47:21
824	50.335416	-4.122043	0.01	270	2014-06-08	17:47:22
825	50.335416	-4.122043	0	0	2014-06-08	17:47:23
826	50.335416	-4.122043	0	0	2014-06-08	17:47:24
827	50.335413	-4.122042	0.37	177.3	2014-06-08	17:47:25
828	50.335409	-4.122042	0.39	177.4	2014-06-08	17:47:26
829	50.335438	-4.122057	0.22	341.2	2014-06-08	17:47:41
830	50.335437	-4.122069	0.84	263	2014-06-08	17:47:42
831	50.335439	-4.122073	0.3	303.9	2014-06-08	17:47:43
832	50.335441	-4.122082	0.7	295.1	2014-06-08	17:47:44
833	50.335443	-4.122092	0.74	282.4	2014-06-08	17:47:45
834	50.335444	-4.1221	0.6	280.7	2014-06-08	17:47:46
835	50.335423	-4.12222	0.44	255	2014-06-08	17:48:06
836	50.33543	-4.122226	0.89	331.3	2014-06-08	17:48:07
837	50.335436	-4.122226	0.64	1.6	2014-06-08	17:48:08
838	50.335434	-4.122222	0.37	134.9	2014-06-08	17:48:09
839	50.335432	-4.122201	1.49	96.8	2014-06-08	17:48:10
840	50.335425	-4.122185	1.37	125	2014-06-08	17:48:11
841	50.335428	-4.122166	1.43	78.3	2014-06-08	17:48:12
842	50.33543	-4.12214	1.84	83	2014-06-08	17:48:13
843	50.335444	-4.122112	2.49	51.8	2014-06-08	17:48:14
844	50.335461	-4.122079	3.06	49.8	2014-06-08	17:48:15
845	50.335475	-4.122056	2.31	47.2	2014-06-08	17:48:16
846	50.335486	-4.122042	1.51	39.2	2014-06-08	17:48:17
847	50.335497	-4.122031	1.44	32	2014-06-08	17:48:18
848	50.335507	-4.122025	1.26	21.3	2014-06-08	17:48:19
849	50.335518	-4.122021	1.26	13.9	2014-06-08	17:48:20
850	50.335528	-4.122017	1.07	13.5	2014-06-08	17:48:21
851	50.335536	-4.122016	0.95	5.1	2014-06-08	17:48:22
852	50.335544	-4.122015	0.86	2.4	2014-06-08	17:48:23
853	50.335551	-4.122016	0.8	357.9	2014-06-08	17:48:24
854	50.335558	-4.122018	0.76	350.9	2014-06-08	17:48:25
855	50.335562	-4.122022	0.58	323.5	2014-06-08	17:48:26
856	50.335567	-4.122027	0.66	331.4	2014-06-08	17:48:27
857	50.335572	-4.122033	0.7	322	2014-06-08	17:48:28
858	50.335577	-4.12204	0.73	313.9	2014-06-08	17:48:29
859	50.335481	-4.122097	2.85	200.8	2014-06-08	17:48:33
860	50.335476	-4.12208	1.35	113.1	2014-06-08	17:48:34
861	50.335472	-4.122063	1.3	110.5	2014-06-08	17:48:35
862	50.335477	-4.122031	2.26	77.8	2014-06-08	17:48:36
863	50.335471	-4.122025	0.8	146.8	2014-06-08	17:48:37
864	50.335464	-4.122017	0.9	142	2014-06-08	17:48:38
865	50.335461	-4.122009	0.7	122.3	2014-06-08	17:48:39
866	50.335454	-4.121997	1.14	131.6	2014-06-08	17:48:40
867	50.335446	-4.121984	1.27	133.9	2014-06-08	17:48:41
868	50.335437	-4.121971	1.42	136.4	2014-06-08	17:48:42
869	50.335436	-4.121948	1.6	92.3	2014-06-08	17:48:43
870	50.33544	-4.121918	2.16	78.5	2014-06-08	17:48:44
871	50.335448	-4.121844	5.37	80.7	2014-06-08	17:48:45
872	50.335454	-4.121761	5.89	83.4	2014-06-08	17:48:46
873	50.335459	-4.121682	5.64	84.5	2014-06-08	17:48:47
874	50.335463	-4.121606	5.45	85.8	2014-06-08	17:48:48
875	50.335465	-4.121531	5.31	87.1	2014-06-08	17:48:49
876	50.335337	-4.121057	1.52	112.9	2014-06-08	17:49:13
877	50.33534	-4.121165	7.67	272.9	2014-06-08	17:49:14
878	50.335352	-4.121233	5.01	285.3	2014-06-08	17:49:15
879	50.335359	-4.121316	5.94	277	2014-06-08	17:49:16
880	50.335396	-4.121436	9.48	296.1	2014-06-08	17:49:17
881	50.335428	-4.121585	11.21	288.1	2014-06-08	17:49:18
882	50.335432	-4.12166	5.3	275.7	2014-06-08	17:49:19
883	50.335432	-4.121702	3.02	269.7	2014-06-08	17:49:20
884	50.33543	-4.121731	2.05	262.7	2014-06-08	17:49:21
885	50.335427	-4.121753	1.57	260.1	2014-06-08	17:49:22
886	50.335427	-4.121772	1.35	269.2	2014-06-08	17:49:23
887	50.335428	-4.121793	1.54	271.4	2014-06-08	17:49:24
888	50.335426	-4.121811	1.31	261.3	2014-06-08	17:49:25
889	50.335424	-4.12183	1.35	262.5	2014-06-08	17:49:26
890	50.335427	-4.121848	1.29	282.1	2014-06-08	17:49:27
891	50.335431	-4.121865	1.25	291	2014-06-08	17:49:28
892	50.335434	-4.121876	0.9	296.3	2014-06-08	17:49:29
893	50.335438	-4.121888	0.97	293.8	2014-06-08	17:49:30
894	50.335439	-4.121902	0.96	274.4	2014-06-08	17:49:31
895	50.335438	-4.121914	0.85	266.9	2014-06-08	17:49:32
896	50.335439	-4.121926	0.9	277.8	2014-06-08	17:49:33
897	50.33544	-4.121941	1.02	274.8	2014-06-08	17:49:34
898	50.335442	-4.12195	0.72	287.3	2014-06-08	17:49:35
899	50.335443	-4.121955	0.37	292.4	2014-06-08	17:49:36
900	50.335446	-4.121963	0.63	298.3	2014-06-08	17:49:37
901	50.335441	-4.121977	1.15	244.1	2014-06-08	17:49:38
902	50.335435	-4.12199	1.16	230.1	2014-06-08	17:49:39
903	50.335428	-4.122001	1.06	228.8	2014-06-08	17:49:40
904	50.335425	-4.122013	0.93	248.2	2014-06-08	17:49:41
905	50.335425	-4.122022	0.61	267.4	2014-06-08	17:49:42
906	50.335427	-4.122033	0.81	282.7	2014-06-08	17:49:43
907	50.335427	-4.122044	0.78	275.5	2014-06-08	17:49:44
908	50.335428	-4.122058	1.01	276.9	2014-06-08	17:49:45
909	50.335431	-4.122074	1.18	284.2	2014-06-08	17:49:46
910	50.335431	-4.122091	1.22	271.8	2014-06-08	17:49:47
911	50.335431	-4.122107	1.12	266.2	2014-06-08	17:49:48
912	50.335428	-4.122122	1.09	257.6	2014-06-08	17:49:49
913	50.335431	-4.122137	1.09	284.4	2014-06-08	17:49:50
914	50.335435	-4.122145	0.79	309.7	2014-06-08	17:49:51
915	50.335438	-4.122153	0.63	302.1	2014-06-08	17:49:52
916	50.33544	-4.122159	0.45	286.7	2014-06-08	17:49:53
917	50.335443	-4.122166	0.64	305.5	2014-06-08	17:49:54
918	50.33544	-4.12217	0.4	224.2	2014-06-08	17:49:55
919	50.335437	-4.122173	0.43	201.9	2014-06-08	17:49:56
920	50.335433	-4.122174	0.46	192.7	2014-06-08	17:49:57
921	50.335429	-4.122176	0.46	197.4	2014-06-08	17:49:58
922	50.335424	-4.122173	0.58	155	2014-06-08	17:49:59
923	50.335427	-4.122149	1.73	79.4	2014-06-08	17:50:00
924	50.33543	-4.122101	3.39	85.1	2014-06-08	17:50:01
925	50.335438	-4.12204	4.47	77.8	2014-06-08	17:50:02
926	50.335449	-4.12197	5.05	76.5	2014-06-08	17:50:03
927	50.33546	-4.1219	5.2	75.3	2014-06-08	17:50:04
928	50.33547	-4.12183	5.09	77.5	2014-06-08	17:50:05
929	50.335727	-4.120857	3.56	67.5	2014-06-08	17:50:26
930	50.335739	-4.12084	1.85	42.7	2014-06-08	17:50:27
931	50.335754	-4.120828	1.82	27.1	2014-06-08	17:50:28
932	50.335769	-4.120823	1.75	12.4	2014-06-08	17:50:29
933	50.335785	-4.12082	1.74	6.5	2014-06-08	17:50:30
934	50.335809	-4.120852	3.53	319	2014-06-08	17:50:31
935	50.335835	-4.120892	4.04	316.1	2014-06-08	17:50:32
936	50.335705	-4.121305	32.68	243.8	2014-06-08	17:50:33
937	50.335635	-4.121561	19.79	246.6	2014-06-08	17:50:34
938	50.335568	-4.121808	19.09	247.1	2014-06-08	17:50:35
939	50.33557	-4.12196	10.78	271.1	2014-06-08	17:50:36
940	50.335573	-4.122	2.86	277.9	2014-06-08	17:50:37
941	50.335574	-4.122005	0.41	284.4	2014-06-08	17:50:38
942	50.335576	-4.122011	0.43	296.8	2014-06-08	17:50:39
943	50.335609	-4.122014	3.64	356.6	2014-06-08	17:50:40
944	50.335656	-4.122005	5.27	6.6	2014-06-08	17:50:41
945	50.335695	-4.122	4.37	4.4	2014-06-08	17:50:42
946	50.335718	-4.122	2.62	0.9	2014-06-08	17:50:43
947	50.335743	-4.121997	2.74	4.4	2014-06-08	17:50:44
948	50.335769	-4.121994	2.85	4.3	2014-06-08	17:50:45
949	50.335854	-4.122011	1.6	352.7	2014-06-08	17:50:51
950	50.335812	-4.122033	4.94	198.6	2014-06-08	17:50:52
951	50.335776	-4.122053	4.25	199.5	2014-06-08	17:50:53
952	50.335747	-4.122074	3.58	204.2	2014-06-08	17:50:54
953	50.335723	-4.122084	2.69	195.2	2014-06-08	17:50:55
954	50.335702	-4.122093	2.46	195.7	2014-06-08	17:50:56
955	50.335684	-4.122105	2.2	202.1	2014-06-08	17:50:57
956	50.335666	-4.122119	2.24	207.5	2014-06-08	17:50:58
957	50.335652	-4.122128	1.69	202.4	2014-06-08	17:50:59
958	50.335641	-4.122134	1.32	198.9	2014-06-08	17:51:00
959	50.33563	-4.122143	1.4	206.8	2014-06-08	17:51:01
960	50.335619	-4.122157	1.55	217.9	2014-06-08	17:51:02
961	50.335606	-4.122174	1.85	221.4	2014-06-08	17:51:03
962	50.335595	-4.122193	1.89	227.1	2014-06-08	17:51:04
963	50.335587	-4.122207	1.3	227.7	2014-06-08	17:51:05
964	50.33558	-4.122221	1.24	230.8	2014-06-08	17:51:06
965	50.335573	-4.122234	1.23	231.9	2014-06-08	17:51:07
966	50.335566	-4.122244	1.04	221.4	2014-06-08	17:51:08
967	50.335559	-4.122255	1.06	226.5	2014-06-08	17:51:09
968	50.335555	-4.122267	0.99	243.2	2014-06-08	17:51:10
969	50.335552	-4.122278	0.86	242	2014-06-08	17:51:11
970	50.33555	-4.12229	0.88	255.2	2014-06-08	17:51:12
971	50.335543	-4.122302	1.13	231.2	2014-06-08	17:51:13
972	50.335539	-4.122312	0.89	234.1	2014-06-08	17:51:14
973	50.335533	-4.122321	0.85	224.2	2014-06-08	17:51:15
974	50.335527	-4.122329	0.88	221.8	2014-06-08	17:51:16
975	50.335523	-4.12234	0.91	242.4	2014-06-08	17:51:17
976	50.335519	-4.122352	0.99	237	2014-06-08	17:51:18
977	50.335513	-4.122358	0.75	218.3	2014-06-08	17:51:19
978	50.335508	-4.122369	0.96	228.6	2014-06-08	17:51:20
979	50.335502	-4.122381	1.1	233.6	2014-06-08	17:51:21
980	50.335497	-4.122387	0.68	218	2014-06-08	17:51:22
981	50.335494	-4.122391	0.39	224.5	2014-06-08	17:51:23
982	50.335492	-4.122396	0.43	238.8	2014-06-08	17:51:24
983	50.335488	-4.122398	0.5	198	2014-06-08	17:51:25
984	50.335483	-4.1224	0.58	191.2	2014-06-08	17:51:26
985	50.335475	-4.122405	0.99	202	2014-06-08	17:51:27
986	50.335465	-4.122408	1.13	189.8	2014-06-08	17:51:28
987	50.335455	-4.12241	1.08	187.9	2014-06-08	17:51:29
988	50.335444	-4.122413	1.32	190.4	2014-06-08	17:51:30
989	50.335437	-4.122412	0.74	171.7	2014-06-08	17:51:31
990	50.335434	-4.122407	0.44	136.2	2014-06-08	17:51:32
991	50.335434	-4.122407	0.02	126.4	2014-06-08	17:51:33
992	50.335434	-4.122407	0.02	63.4	2014-06-08	17:51:34
993	50.335434	-4.122407	0.03	339.2	2014-06-08	17:51:36
994	50.335447	-4.122378	2.46	55.9	2014-06-08	17:51:37
995	50.335475	-4.122325	4.92	50.7	2014-06-08	17:51:38
996	50.335499	-4.122267	4.93	56.7	2014-06-08	17:51:39
997	50.335521	-4.122207	4.88	60.6	2014-06-08	17:51:40
998	50.335539	-4.122151	4.46	63.3	2014-06-08	17:51:41
999	50.335556	-4.122094	4.47	65.1	2014-06-08	17:51:42
1000	50.335572	-4.122037	4.42	66.5	2014-06-08	17:51:43
1001	50.335587	-4.121995	3.48	59.5	2014-06-08	17:51:44
1002	50.335598	-4.121983	1.4	36.2	2014-06-08	17:51:45
1003	50.335596	-4.122003	1.41	262.7	2014-06-08	17:51:46
1004	50.33559	-4.122025	1.73	246.5	2014-06-08	17:51:47
1005	50.335582	-4.122052	2.13	246	2014-06-08	17:51:48
1006	50.335574	-4.122073	1.72	237.9	2014-06-08	17:51:49
1007	50.335567	-4.122091	1.5	238.4	2014-06-08	17:51:50
1008	50.335558	-4.122108	1.53	232.9	2014-06-08	17:51:51
1009	50.335554	-4.122122	1.15	243	2014-06-08	17:51:52
1010	50.335541	-4.122146	2.2	230.2	2014-06-08	17:51:53
1011	50.335528	-4.122176	2.58	235.2	2014-06-08	17:51:54
1012	50.335514	-4.122202	2.39	230.7	2014-06-08	17:51:55
1013	50.335502	-4.122223	2.01	228.5	2014-06-08	17:51:56
1014	50.335493	-4.12224	1.54	229.1	2014-06-08	17:51:57
1015	50.335483	-4.122259	1.77	230	2014-06-08	17:51:58
1016	50.335478	-4.122273	1.15	239.8	2014-06-08	17:51:59
1017	50.33547	-4.122289	1.43	233.1	2014-06-08	17:52:00
1018	50.335462	-4.122308	1.62	236.8	2014-06-08	17:52:01
1019	50.335454	-4.122324	1.49	231.4	2014-06-08	17:52:02
1020	50.335449	-4.122337	1	240.4	2014-06-08	17:52:03
1021	50.335446	-4.122349	0.94	245.3	2014-06-08	17:52:04
1022	50.335444	-4.122363	1.03	257.4	2014-06-08	17:52:05
1023	50.335444	-4.122374	0.78	270	2014-06-08	17:52:06
1024	50.335442	-4.122382	0.61	253.1	2014-06-08	17:52:07
1025	50.335438	-4.122386	0.52	212.5	2014-06-08	17:52:08
1026	50.335437	-4.122394	0.6	251.7	2014-06-08	17:52:09
1027	50.335435	-4.122404	0.77	260.3	2014-06-08	17:52:10
1028	50.335432	-4.122417	0.98	250.5	2014-06-08	17:52:11
1029	50.33543	-4.122432	1.08	256.5	2014-06-08	17:52:12
1030	50.335427	-4.122448	1.14	253.9	2014-06-08	17:52:13
1031	50.335426	-4.122457	0.7	260	2014-06-08	17:52:14
1032	50.335425	-4.122466	0.62	259.6	2014-06-08	17:52:15
1033	50.335426	-4.122474	0.59	274.5	2014-06-08	17:52:16
1034	50.335425	-4.122478	0.31	255.9	2014-06-08	17:52:17
1035	50.335423	-4.122481	0.32	214.4	2014-06-08	17:52:18
1036	50.33542	-4.122484	0.35	222.4	2014-06-08	17:52:19
1037	50.335418	-4.122489	0.42	231.3	2014-06-08	17:52:20
1038	50.33543	-4.12246	0.27	56.3	2014-06-08	17:52:29
1039	50.335438	-4.122457	0.88	13.3	2014-06-08	17:52:30
1040	50.335448	-4.122437	1.84	50.7	2014-06-08	17:52:31
1041	50.335498	-4.122364	7.6	43.1	2014-06-08	17:52:32
1042	50.335561	-4.122285	8.96	38.9	2014-06-08	17:52:33
1043	50.335604	-4.122244	5.65	31.2	2014-06-08	17:52:34
1044	50.33565	-4.122221	5.31	18	2014-06-08	17:52:35
1045	50.335698	-4.122203	5.51	13	2014-06-08	17:52:36
1046	50.335755	-4.122185	6.49	11.8	2014-06-08	17:52:37
1047	50.335809	-4.122175	6.06	6.1	2014-06-08	17:52:38
1048	50.335853	-4.122179	4.87	357.3	2014-06-08	17:52:39
1049	50.335881	-4.122186	3.15	350.5	2014-06-08	17:52:40
1050	50.335892	-4.12219	1.28	346.9	2014-06-08	17:52:41
1051	50.335903	-4.122193	1.27	349.2	2014-06-08	17:52:42
1052	50.335915	-4.122199	1.32	344	2014-06-08	17:52:43
1053	50.335921	-4.122202	0.81	342.5	2014-06-08	17:52:44
1054	50.335922	-4.122207	0.4	279.3	2014-06-08	17:52:45
1055	50.335915	-4.122217	1.03	219.6	2014-06-08	17:52:46
1056	50.335907	-4.122221	0.92	198.4	2014-06-08	17:52:47
1057	50.335899	-4.122226	1.01	203.1	2014-06-08	17:52:48
1058	50.335888	-4.122231	1.2	196.2	2014-06-08	17:52:49
1059	50.335876	-4.122237	1.39	197.9	2014-06-08	17:52:50
1060	50.335863	-4.122244	1.56	198.5	2014-06-08	17:52:51
1061	50.335849	-4.122254	1.74	203.4	2014-06-08	17:52:52
1062	50.335833	-4.122266	1.91	206.2	2014-06-08	17:52:53
1063	50.335818	-4.122274	1.81	199.8	2014-06-08	17:52:54
1064	50.335804	-4.122278	1.61	188.7	2014-06-08	17:52:55
1065	50.335791	-4.122275	1.45	172.2	2014-06-08	17:52:56
1066	50.335778	-4.122275	1.41	179.7	2014-06-08	17:52:57
1067	50.335767	-4.122279	1.28	194	2014-06-08	17:52:58
1068	50.335754	-4.122288	1.58	203.2	2014-06-08	17:52:59
1069	50.335743	-4.122298	1.46	208.6	2014-06-08	17:53:00
1070	50.33573	-4.122308	1.59	205.8	2014-06-08	17:53:01
1071	50.335717	-4.122316	1.5	204.1	2014-06-08	17:53:02
1072	50.335707	-4.122326	1.38	208.4	2014-06-08	17:53:03
1073	50.335697	-4.122334	1.23	208.3	2014-06-08	17:53:04
1074	50.335687	-4.122339	1.16	200.4	2014-06-08	17:53:05
1075	50.335676	-4.122343	1.29	192.5	2014-06-08	17:53:06
1076	50.335663	-4.122347	1.39	191.8	2014-06-08	17:53:07
1077	50.335652	-4.122351	1.33	192.5	2014-06-08	17:53:08
1078	50.335642	-4.122356	1.13	196.3	2014-06-08	17:53:09
1079	50.335635	-4.12236	0.84	199.4	2014-06-08	17:53:10
1080	50.335629	-4.12236	0.66	181	2014-06-08	17:53:11
1081	50.335622	-4.122359	0.76	173.2	2014-06-08	17:53:12
1082	50.335614	-4.122358	0.91	178.1	2014-06-08	17:53:13
1083	50.335604	-4.122359	1.1	184.4	2014-06-08	17:53:14
1084	50.335594	-4.122361	1.1	186.9	2014-06-08	17:53:15
1085	50.335585	-4.122362	1.09	184.1	2014-06-08	17:53:16
1086	50.335575	-4.122361	1.03	175.3	2014-06-08	17:53:17
1087	50.335565	-4.122362	1.15	182.1	2014-06-08	17:53:18
1088	50.335554	-4.122366	1.22	193	2014-06-08	17:53:19
1089	50.335546	-4.122368	0.96	187.8	2014-06-08	17:53:20
1090	50.335539	-4.122366	0.78	172.6	2014-06-08	17:53:21
1091	50.335534	-4.122363	0.6	158.5	2014-06-08	17:53:22
1092	50.335531	-4.122362	0.3	160.2	2014-06-08	17:53:23
1093	50.335528	-4.122363	0.41	198.5	2014-06-08	17:53:24
1094	50.335523	-4.122365	0.57	193.4	2014-06-08	17:53:25
1095	50.335522	-4.122369	0.26	242.4	2014-06-08	17:53:26
1096	50.335519	-4.122373	0.45	226.7	2014-06-08	17:53:27
1097	50.335514	-4.12238	0.73	222.4	2014-06-08	17:53:28
1098	50.33551	-4.122386	0.57	222.7	2014-06-08	17:53:29
1099	50.335506	-4.122391	0.61	219.7	2014-06-08	17:53:30
1100	50.335502	-4.1224	0.81	232.1	2014-06-08	17:53:31
1101	50.335499	-4.122408	0.69	240.1	2014-06-08	17:53:32
1102	50.335496	-4.122416	0.57	243	2014-06-08	17:53:33
1103	50.335493	-4.122419	0.44	208.1	2014-06-08	17:53:34
1104	50.335488	-4.122419	0.49	184.2	2014-06-08	17:53:35
1105	50.335483	-4.122417	0.64	167.6	2014-06-08	17:53:36
1106	50.335478	-4.122414	0.63	159	2014-06-08	17:53:37
1107	50.335472	-4.122409	0.7	152	2014-06-08	17:53:38
1108	50.335457	-4.122395	0.08	147.3	2014-06-08	17:54:01
1109	50.33546	-4.12239	0.43	55.3	2014-06-08	17:54:02
1110	50.335459	-4.122383	0.49	91	2014-06-08	17:54:03
1111	50.335467	-4.122369	1.3	48.2	2014-06-08	17:54:04
1112	50.335483	-4.122349	2.23	39.8	2014-06-08	17:54:05
1113	50.335498	-4.122332	2.09	35.2	2014-06-08	17:54:06
1114	50.335511	-4.122319	1.75	32.5	2014-06-08	17:54:07
1115	50.335521	-4.122311	1.27	25.9	2014-06-08	17:54:08
1116	50.335527	-4.122311	0.58	359.4	2014-06-08	17:54:09
1117	50.335523	-4.122308	0.45	150	2014-06-08	17:54:10
1118	50.335511	-4.122307	1.34	177.5	2014-06-08	17:54:11
1119	50.3355	-4.122308	1.21	182.5	2014-06-08	17:54:12
1120	50.33549	-4.122306	1.12	175.1	2014-06-08	17:54:13
1121	50.335482	-4.122298	1.1	148	2014-06-08	17:54:14
1122	50.335475	-4.122285	1.24	128.2	2014-06-08	17:54:15
1123	50.335471	-4.122272	0.96	114	2014-06-08	17:54:16
1124	50.335469	-4.122263	0.69	108.9	2014-06-08	17:54:17
1125	50.33547	-4.122253	0.69	79.9	2014-06-08	17:54:18
1126	50.33547	-4.122245	0.59	91.8	2014-06-08	17:54:19
1127	50.335471	-4.122238	0.5	83.6	2014-06-08	17:54:20
1128	50.335474	-4.12224	0.33	342.4	2014-06-08	17:54:21
1129	50.335482	-4.122244	1.03	341.5	2014-06-08	17:54:22
1130	50.335492	-4.122245	1.09	358.1	2014-06-08	17:54:23
1131	50.335505	-4.122241	1.41	9.5	2014-06-08	17:54:24
1132	50.335515	-4.12223	1.35	35.5	2014-06-08	17:54:25
1133	50.335526	-4.122214	1.66	43	2014-06-08	17:54:26
1134	50.335536	-4.122198	1.66	45.7	2014-06-08	17:54:27
1135	50.335546	-4.122179	1.71	50.3	2014-06-08	17:54:28
1136	50.335551	-4.122163	1.3	65.3	2014-06-08	17:54:29
1137	50.335545	-4.12216	0.59	164.2	2014-06-08	17:54:30
1138	50.335535	-4.122161	1.12	184	2014-06-08	17:54:31
1139	50.335528	-4.122159	0.87	170.2	2014-06-08	17:54:32
1140	50.335528	-4.122153	0.42	84.9	2014-06-08	17:54:33
1141	50.335529	-4.122146	0.54	74.8	2014-06-08	17:54:34
1142	50.335537	-4.122129	1.5	55.4	2014-06-08	17:54:35
1143	50.335562	-4.122091	3.85	44.4	2014-06-08	17:54:36
1144	50.335605	-4.122046	5.77	33.8	2014-06-08	17:54:37
1145	50.335655	-4.122025	5.8	14.9	2014-06-08	17:54:38
1146	50.335697	-4.12202	4.66	4.5	2014-06-08	17:54:39
1147	50.335721	-4.122013	2.75	9.5	2014-06-08	17:54:40
1148	50.335745	-4.122007	2.69	9.8	2014-06-08	17:54:41
1149	50.335757	-4.122007	0.65	359.7	2014-06-08	17:54:43
1150	50.335736	-4.122013	2.39	190.9	2014-06-08	17:54:44
1151	50.335722	-4.122014	1.51	181.1	2014-06-08	17:54:45
1152	50.335709	-4.122011	1.49	171.7	2014-06-08	17:54:46
1153	50.335696	-4.122007	1.48	169.8	2014-06-08	17:54:47
1154	50.335684	-4.122002	1.4	163.9	2014-06-08	17:54:48
1155	50.335671	-4.122	1.43	174.3	2014-06-08	17:54:49
1156	50.33566	-4.122003	1.28	192.1	2014-06-08	17:54:50
1157	50.33565	-4.122007	1.11	194.9	2014-06-08	17:54:51
1158	50.335642	-4.122009	0.93	188.4	2014-06-08	17:54:52
1159	50.335635	-4.122011	0.79	189.1	2014-06-08	17:54:53
1160	50.335631	-4.122008	0.43	146.2	2014-06-08	17:54:54
1161	50.335629	-4.122003	0.41	133.2	2014-06-08	17:54:55
1162	50.335623	-4.122002	0.66	170.7	2014-06-08	17:54:56
1163	50.335619	-4.122001	0.44	168.9	2014-06-08	17:54:57
1164	50.335615	-4.122005	0.53	210.3	2014-06-08	17:54:58
1165	50.335605	-4.122015	1.37	212.8	2014-06-08	17:54:59
1166	50.335595	-4.122022	1.25	203	2014-06-08	17:55:00
1167	50.335586	-4.122026	1	198.8	2014-06-08	17:55:01
1168	50.335577	-4.122032	1.08	201.8	2014-06-08	17:55:02
1169	50.335568	-4.122039	1.13	204.4	2014-06-08	17:55:03
1170	50.33556	-4.122042	0.95	193.4	2014-06-08	17:55:04
1171	50.335551	-4.122042	0.98	183.2	2014-06-08	17:55:05
1172	50.335541	-4.12204	1.05	171.2	2014-06-08	17:55:06
1173	50.335538	-4.122033	0.68	129.9	2014-06-08	17:55:07
1174	50.335531	-4.122028	0.76	152.3	2014-06-08	17:55:08
1175	50.335526	-4.122027	0.64	177.3	2014-06-08	17:55:09
1176	50.335523	-4.12202	0.59	119.5	2014-06-08	17:55:10
1177	50.335522	-4.122013	0.53	109.5	2014-06-08	17:55:11
1178	50.33552	-4.122008	0.38	113	2014-06-08	17:55:12
1179	50.335518	-4.12201	0.31	199.2	2014-06-08	17:55:13
1180	50.335518	-4.122014	0.29	277.2	2014-06-08	17:55:14
1181	50.335517	-4.122018	0.31	250.7	2014-06-08	17:55:15
1182	50.335519	-4.122017	0.27	15.3	2014-06-08	17:55:16
1183	50.335518	-4.122023	0.51	248.3	2014-06-08	17:55:17
1184	50.33551	-4.122035	1.16	223.6	2014-06-08	17:55:18
1185	50.335506	-4.122044	0.82	233.7	2014-06-08	17:55:19
1186	50.335505	-4.12205	0.41	263.4	2014-06-08	17:55:20
1187	50.335504	-4.122053	0.29	234.1	2014-06-08	17:55:21
1188	50.3355	-4.122058	0.57	223.1	2014-06-08	17:55:22
1189	50.335498	-4.12206	0.23	212.5	2014-06-08	17:55:23
1190	50.335496	-4.122063	0.37	215.7	2014-06-08	17:55:24
1191	50.335491	-4.122073	0.89	230.2	2014-06-08	17:55:25
1192	50.335483	-4.122083	1.07	219.9	2014-06-08	17:55:26
1193	50.335475	-4.122087	1.01	199.6	2014-06-08	17:55:27
1194	50.335463	-4.122087	1.28	180.5	2014-06-08	17:55:28
1195	50.335453	-4.122086	1.19	174	2014-06-08	17:55:29
1196	50.335444	-4.122091	1.04	200	2014-06-08	17:55:30
1197	50.335435	-4.1221	1.19	211.8	2014-06-08	17:55:31
1198	50.335427	-4.12211	1.17	220.7	2014-06-08	17:55:32
1199	50.335421	-4.122121	1.04	229.1	2014-06-08	17:55:33
1200	50.335414	-4.122135	1.24	232.7	2014-06-08	17:55:34
1201	50.335403	-4.122147	1.42	215.2	2014-06-08	17:55:35
1202	50.335398	-4.122154	0.74	222.3	2014-06-08	17:55:36
1203	50.335398	-4.122156	0.19	236.2	2014-06-08	17:55:37
1204	50.335398	-4.122155	0.1	47.3	2014-06-08	17:55:38
1205	50.335399	-4.122157	0.16	290.5	2014-06-08	17:55:39
1206	50.335398	-4.122159	0.13	262.3	2014-06-08	17:55:40
1207	50.335406	-4.122161	0.89	350	2014-06-08	17:55:41
1208	50.335414	-4.122158	0.92	15.8	2014-06-08	17:55:42
1209	50.33542	-4.122159	0.63	352.9	2014-06-08	17:55:43
1210	50.335438	-4.122127	2.97	48.4	2014-06-08	17:55:44
1211	50.335464	-4.122076	4.68	51.8	2014-06-08	17:55:45
1212	50.335493	-4.12201	5.66	55.2	2014-06-08	17:55:46
1213	50.335519	-4.121934	6.14	61.5	2014-06-08	17:55:47
1214	50.33554	-4.121852	6.29	67.8	2014-06-08	17:55:48
1215	50.335548	-4.121761	6.52	82.2	2014-06-08	17:55:49
1216	50.335562	-4.121679	6.05	75.1	2014-06-08	17:55:50
1217	50.335577	-4.121599	5.92	73.9	2014-06-08	17:55:51
1218	50.335592	-4.121521	5.78	73.5	2014-06-08	17:55:52
1219	50.33559	-4.121439	0.37	91.9	2014-06-08	17:56:08
1220	50.335582	-4.121496	4.12	258.2	2014-06-08	17:56:09
1221	50.335575	-4.121549	3.86	258.1	2014-06-08	17:56:10
1222	50.335561	-4.121598	3.85	245.2	2014-06-08	17:56:11
1223	50.335558	-4.12162	1.61	258.3	2014-06-08	17:56:12
1224	50.335548	-4.121648	2.29	239.9	2014-06-08	17:56:13
1225	50.335537	-4.121681	2.57	243.9	2014-06-08	17:56:14
1226	50.335529	-4.12171	2.29	246.8	2014-06-08	17:56:15
1227	50.335518	-4.121745	2.73	243.8	2014-06-08	17:56:16
1228	50.335508	-4.121776	2.5	242.4	2014-06-08	17:56:17
1229	50.335499	-4.121804	2.25	243.9	2014-06-08	17:56:18
1230	50.335491	-4.121829	1.99	241.4	2014-06-08	17:56:19
1231	50.335486	-4.121848	1.45	251.2	2014-06-08	17:56:20
1232	50.33548	-4.121867	1.5	243	2014-06-08	17:56:21
1233	50.335476	-4.121885	1.34	250	2014-06-08	17:56:22
1234	50.335474	-4.121901	1.19	257.3	2014-06-08	17:56:23
1235	50.33547	-4.12192	1.4	251.4	2014-06-08	17:56:24
1236	50.335467	-4.121938	1.37	257.8	2014-06-08	17:56:25
1237	50.335465	-4.121958	1.44	258.8	2014-06-08	17:56:26
1238	50.335463	-4.121978	1.4	261.5	2014-06-08	17:56:27
1239	50.335458	-4.121999	1.59	251.1	2014-06-08	17:56:28
1240	50.335456	-4.122016	1.26	260.6	2014-06-08	17:56:29
1241	50.335459	-4.122031	1.04	283.5	2014-06-08	17:56:30
1242	50.335461	-4.122044	1	286.2	2014-06-08	17:56:31
1243	50.335464	-4.122058	1.01	287.2	2014-06-08	17:56:32
1244	50.335465	-4.122071	0.94	280.9	2014-06-08	17:56:33
1245	50.335465	-4.122083	0.88	268.2	2014-06-08	17:56:34
1246	50.335462	-4.122096	1.01	249	2014-06-08	17:56:35
1247	50.33546	-4.122111	1.05	257.7	2014-06-08	17:56:36
1248	50.33546	-4.122125	1.01	268.9	2014-06-08	17:56:37
1249	50.335459	-4.122141	1.17	268.1	2014-06-08	17:56:38
1250	50.335459	-4.122158	1.14	269.1	2014-06-08	17:56:39
1251	50.335461	-4.122168	0.8	286.3	2014-06-08	17:56:40
1252	50.335464	-4.122177	0.7	297.1	2014-06-08	17:56:41
1253	50.335466	-4.122184	0.55	298.4	2014-06-08	17:56:42
1254	50.335468	-4.122188	0.38	303.1	2014-06-08	17:56:43
1255	50.335502	-4.122135	0.27	45	2014-06-08	17:57:03
1256	50.335513	-4.122122	1.51	37.7	2014-06-08	17:57:04
1257	50.335521	-4.122118	0.91	18.6	2014-06-08	17:57:05
1258	50.335517	-4.122119	0.44	183.1	2014-06-08	17:57:06
1259	50.335515	-4.12212	0.24	203.1	2014-06-08	17:57:07
1260	50.335505	-4.12212	1.1	178.8	2014-06-08	17:57:08
1261	50.335494	-4.122125	1.23	198.1	2014-06-08	17:57:09
1262	50.335481	-4.122127	1.44	184.5	2014-06-08	17:57:10
1263	50.335472	-4.122119	1.12	153.1	2014-06-08	17:57:11
1264	50.335466	-4.122114	0.83	151.6	2014-06-08	17:57:12
1265	50.335459	-4.122108	0.87	150.8	2014-06-08	17:57:13
1266	50.335455	-4.1221	0.74	133.2	2014-06-08	17:57:14
1267	50.335449	-4.122094	0.76	140.3	2014-06-08	17:57:15
1268	50.335444	-4.122086	0.76	135.6	2014-06-08	17:57:16
1269	50.335439	-4.122082	0.68	152.9	2014-06-08	17:57:17
1270	50.335431	-4.122082	0.85	181.6	2014-06-08	17:57:18
1271	50.335425	-4.122083	0.76	183.1	2014-06-08	17:57:19
1272	50.335419	-4.122082	0.58	175.9	2014-06-08	17:57:20
1273	50.335414	-4.122081	0.59	170.7	2014-06-08	17:57:21
1274	50.335409	-4.12208	0.61	172.7	2014-06-08	17:57:22
1275	50.335403	-4.122079	0.68	174.5	2014-06-08	17:57:23
1276	50.335396	-4.122079	0.71	182.9	2014-06-08	17:57:24
1277	50.33539	-4.122083	0.7	202.6	2014-06-08	17:57:25
1278	50.335386	-4.122088	0.65	215.2	2014-06-08	17:57:26
1279	50.33538	-4.12209	0.63	190.3	2014-06-08	17:57:27
1280	50.335373	-4.122086	0.86	159.6	2014-06-08	17:57:28
1281	50.335377	-4.12206	1.88	74.5	2014-06-08	17:57:29
1282	50.335382	-4.122038	1.66	73	2014-06-08	17:57:30
1283	50.335384	-4.122033	0.41	50.3	2014-06-08	17:57:31
1284	50.335393	-4.122009	2	59.2	2014-06-08	17:57:32
1285	50.335403	-4.121994	1.56	43.1	2014-06-08	17:57:33
1286	50.335413	-4.121975	1.72	51.1	2014-06-08	17:57:34
1287	50.335423	-4.121954	1.87	55.7	2014-06-08	17:57:35
1288	50.335432	-4.121932	1.84	56.9	2014-06-08	17:57:36
1289	50.335449	-4.122063	0.53	281.8	2014-06-08	17:57:54
1290	50.33545	-4.122064	0.06	331.8	2014-06-08	17:57:55
1291	50.335447	-4.122068	0.44	220.4	2014-06-08	17:57:56
1292	50.33544	-4.122076	1	218	2014-06-08	17:57:57
1293	50.335432	-4.122095	1.59	236.1	2014-06-08	17:57:58
1294	50.335424	-4.122114	1.65	236.3	2014-06-08	17:57:59
1295	50.335416	-4.122131	1.47	234.6	2014-06-08	17:58:00
1296	50.33541	-4.122143	1.09	231.4	2014-06-08	17:58:01
1297	50.335405	-4.122151	0.82	227.1	2014-06-08	17:58:02
1298	50.3354	-4.122159	0.73	229.3	2014-06-08	17:58:03
1299	50.335396	-4.122171	0.92	240.8	2014-06-08	17:58:04
1300	50.335391	-4.122184	1.09	238	2014-06-08	17:58:05
1301	50.335385	-4.1222	1.36	238.9	2014-06-08	17:58:06
1302	50.33538	-4.122214	1.11	240.9	2014-06-08	17:58:07
1303	50.335374	-4.122225	1.06	230.7	2014-06-08	17:58:08
1304	50.335371	-4.122235	0.75	245.7	2014-06-08	17:58:09
1305	50.335373	-4.122242	0.57	289	2014-06-08	17:58:10
1306	50.335377	-4.122246	0.51	329.1	2014-06-08	17:58:11
1307	50.335382	-4.122245	0.55	10.5	2014-06-08	17:58:12
1308	50.335382	-4.122244	0.02	119.4	2014-06-08	17:58:13
1309	50.335382	-4.122244	0.01	90	2014-06-08	17:58:14
1310	50.335388	-4.122237	0.86	34.9	2014-06-08	17:58:15
1311	50.335399	-4.122233	1.3	12.2	2014-06-08	17:58:16
1312	50.33541	-4.122232	1.17	5.8	2014-06-08	17:58:17
1313	50.335418	-4.122229	0.91	14	2014-06-08	17:58:18
1314	50.33543	-4.122221	1.48	20	2014-06-08	17:58:19
1315	50.335446	-4.122198	2.43	42.9	2014-06-08	17:58:20
1316	50.335457	-4.122177	1.9	52	2014-06-08	17:58:21
1317	50.335469	-4.122154	2.13	49.7	2014-06-08	17:58:22
1318	50.335482	-4.122133	2.06	48.5	2014-06-08	17:58:23
1319	50.335493	-4.122111	1.98	50.9	2014-06-08	17:58:24
1320	50.335505	-4.122092	1.98	44.1	2014-06-08	17:58:25
1321	50.335524	-4.122088	2.06	7.3	2014-06-08	17:58:26
1322	50.335537	-4.122087	1.41	1.4	2014-06-08	17:58:27
1323	50.335543	-4.122082	0.76	28	2014-06-08	17:58:28
1324	50.335523	-4.122098	2.42	208.2	2014-06-08	17:58:29
1325	50.335504	-4.122114	2.4	208.3	2014-06-08	17:58:30
1326	50.335486	-4.122127	2.21	203	2014-06-08	17:58:31
1327	50.335473	-4.122137	1.69	206.4	2014-06-08	17:58:32
1328	50.335458	-4.122148	1.75	205.3	2014-06-08	17:58:33
1329	50.335446	-4.122152	1.39	191.8	2014-06-08	17:58:34
1330	50.335438	-4.122153	0.95	184	2014-06-08	17:58:35
1331	50.335427	-4.122158	1.25	198.4	2014-06-08	17:58:36
1332	50.335415	-4.122163	1.39	194.1	2014-06-08	17:58:37
1333	50.335406	-4.122166	1.05	193.8	2014-06-08	17:58:38
1334	50.335398	-4.122168	0.82	186.3	2014-06-08	17:58:39
1335	50.335393	-4.122166	0.63	166.4	2014-06-08	17:58:40
1336	50.335387	-4.122163	0.72	162.1	2014-06-08	17:58:41
1337	50.335382	-4.122155	0.69	133.2	2014-06-08	17:58:42
1338	50.335376	-4.122149	0.87	149.5	2014-06-08	17:58:43
1339	50.33537	-4.122144	0.77	153	2014-06-08	17:58:44
1340	50.335362	-4.122146	0.86	186.3	2014-06-08	17:58:45
1341	50.335353	-4.122149	1.01	191.9	2014-06-08	17:58:46
1342	50.335345	-4.122148	0.86	176.4	2014-06-08	17:58:47
1343	50.33534	-4.122144	0.63	152	2014-06-08	17:58:48
1344	50.335338	-4.122134	0.68	106.8	2014-06-08	17:58:49
1345	50.335336	-4.122124	0.81	106.7	2014-06-08	17:58:50
1346	50.335334	-4.122117	0.57	122.6	2014-06-08	17:58:51
1347	50.335332	-4.122114	0.27	134.5	2014-06-08	17:58:52
1348	50.335332	-4.122114	0.04	57.6	2014-06-08	17:58:53
1349	50.335332	-4.122114	0	0	2014-06-08	17:58:54
1350	50.335332	-4.122113	0.03	51.9	2014-06-08	17:58:55
1351	50.335341	-4.122113	1	1	2014-06-08	17:58:56
1352	50.335354	-4.122117	1.43	347.7	2014-06-08	17:58:57
1353	50.335367	-4.122122	1.47	346.9	2014-06-08	17:58:58
1354	50.335378	-4.122127	1.34	343.5	2014-06-08	17:58:59
1355	50.33539	-4.122121	1.44	17.8	2014-06-08	17:59:00
1356	50.335418	-4.122096	3.57	30	2014-06-08	17:59:01
1357	50.335459	-4.122055	5.38	32.9	2014-06-08	17:59:02
1358	50.335502	-4.122015	5.62	30.4	2014-06-08	17:59:03
1359	50.335544	-4.121982	5.16	27.3	2014-06-08	17:59:04
1360	50.33558	-4.121949	4.73	29.9	2014-06-08	17:59:05
1361	50.335615	-4.121914	4.59	32	2014-06-08	17:59:06
1362	50.335641	-4.121895	3.16	26.5	2014-06-08	17:59:07
1363	50.335651	-4.121887	1.28	26	2014-06-08	17:59:08
1364	50.335651	-4.121893	0.44	270	2014-06-08	17:59:09
1365	50.335639	-4.121903	1.47	208.6	2014-06-08	17:59:10
1366	50.335604	-4.121936	4.61	210.3	2014-06-08	17:59:11
1367	50.335589	-4.12195	1.94	211.6	2014-06-08	17:59:12
1368	50.33558	-4.121961	1.26	218.3	2014-06-08	17:59:13
1369	50.335569	-4.121973	1.46	214.7	2014-06-08	17:59:14
1370	50.335555	-4.121989	2.01	216.3	2014-06-08	17:59:15
1371	50.335537	-4.122009	2.39	215.3	2014-06-08	17:59:16
1372	50.335521	-4.122029	2.31	218.3	2014-06-08	17:59:17
1373	50.335507	-4.122045	1.86	217.5	2014-06-08	17:59:18
1374	50.335498	-4.12206	1.55	225.4	2014-06-08	17:59:19
1375	50.335486	-4.122072	1.54	212.5	2014-06-08	17:59:20
1376	50.335474	-4.122081	1.46	204	2014-06-08	17:59:21
1377	50.335472	-4.122082	0.13	203.9	2014-06-08	17:59:23
1378	50.335472	-4.122082	0	0	2014-06-08	17:59:24
1379	50.335472	-4.122082	0.01	270	2014-06-08	17:59:25
1380	50.335471	-4.12207	0.18	99.7	2014-06-08	17:59:30
1381	50.335483	-4.122038	2.67	58.8	2014-06-08	17:59:31
1382	50.335496	-4.121983	4.13	69.8	2014-06-08	17:59:32
1383	50.335504	-4.121915	4.96	79.6	2014-06-08	17:59:33
1384	50.335507	-4.121837	5.54	86.3	2014-06-08	17:59:34
1385	50.33551	-4.121765	5.09	86.7	2014-06-08	17:59:35
1386	50.335518	-4.121693	5.18	79.9	2014-06-08	17:59:36
1387	50.335525	-4.121624	4.99	80.1	2014-06-08	17:59:37
1388	50.335533	-4.121559	4.68	79.9	2014-06-08	17:59:38
1389	50.335571	-4.12127	2.33	78.4	2014-06-08	17:59:47
1390	50.335576	-4.121306	2.65	282	2014-06-08	17:59:48
1391	50.335577	-4.121338	2.29	272.3	2014-06-08	17:59:49
1392	50.335556	-4.121402	5.09	243.8	2014-06-08	17:59:50
1393	50.335552	-4.121416	1.11	241.3	2014-06-08	17:59:51
1394	50.335545	-4.121432	1.38	235.9	2014-06-08	17:59:52
1395	50.335509	-4.121501	6.31	230.4	2014-06-08	17:59:53
1396	50.335502	-4.121535	2.56	253.5	2014-06-08	17:59:54
1397	50.335489	-4.121564	2.52	235.5	2014-06-08	17:59:55
1398	50.335475	-4.121596	2.76	235.4	2014-06-08	17:59:56
1399	50.335462	-4.121632	2.94	240.3	2014-06-08	17:59:57
1400	50.335446	-4.121671	3.26	238.1	2014-06-08	17:59:58
1401	50.335431	-4.121704	2.88	233.8	2014-06-08	17:59:59
1402	50.335416	-4.12174	3.07	236.8	2014-06-08	18:00:00
1403	50.335406	-4.121771	2.48	242.5	2014-06-08	18:00:01
1404	50.335395	-4.12179	1.78	228.3	2014-06-08	18:00:02
1405	50.335386	-4.121803	1.39	222.8	2014-06-08	18:00:03
1406	50.33538	-4.121821	1.45	241.1	2014-06-08	18:00:04
1407	50.335373	-4.121839	1.44	240.4	2014-06-08	18:00:05
1408	50.335369	-4.121855	1.28	249.5	2014-06-08	18:00:06
1409	50.335361	-4.121874	1.62	236.1	2014-06-08	18:00:07
1410	50.335352	-4.121897	1.92	238.7	2014-06-08	18:00:08
1411	50.335348	-4.121919	1.59	252.2	2014-06-08	18:00:09
1412	50.335347	-4.121939	1.46	267.1	2014-06-08	18:00:10
1413	50.335346	-4.121956	1.2	266	2014-06-08	18:00:11
1414	50.335346	-4.121968	0.82	266.1	2014-06-08	18:00:12
1415	50.335346	-4.121981	0.94	270	2014-06-08	18:00:13
1416	50.335345	-4.121995	0.99	264.6	2014-06-08	18:00:14
1417	50.335346	-4.122007	0.9	275.9	2014-06-08	18:00:15
1418	50.335348	-4.122018	0.78	285.9	2014-06-08	18:00:16
1419	50.33535	-4.122033	1.05	281.8	2014-06-08	18:00:17
1420	50.33535	-4.122048	1.13	272.8	2014-06-08	18:00:18
1421	50.335352	-4.122062	0.97	277.8	2014-06-08	18:00:19
1422	50.335352	-4.122075	0.93	275.1	2014-06-08	18:00:20
1423	50.335357	-4.122089	1.14	296.2	2014-06-08	18:00:21
1424	50.335358	-4.122101	0.86	276.2	2014-06-08	18:00:22
1425	50.33536	-4.122115	0.98	283.1	2014-06-08	18:00:23
1426	50.335365	-4.122129	1.16	303.7	2014-06-08	18:00:24
1427	50.335368	-4.122146	1.28	285.3	2014-06-08	18:00:25
1428	50.335372	-4.122166	1.45	284.1	2014-06-08	18:00:26
1429	50.335379	-4.122186	1.69	300.1	2014-06-08	18:00:27
1430	50.335385	-4.122205	1.49	295.1	2014-06-08	18:00:28
1431	50.335389	-4.122226	1.53	288.8	2014-06-08	18:00:29
1432	50.335395	-4.122235	0.91	316	2014-06-08	18:00:30
1433	50.335402	-4.122232	0.73	17.5	2014-06-08	18:00:31
1434	50.335409	-4.122225	0.9	31	2014-06-08	18:00:32
1435	50.335414	-4.122216	0.9	42.7	2014-06-08	18:00:33
1436	50.335507	-4.122236	0.18	352.2	2014-06-08	18:01:29
1437	50.335578	-4.121953	4.33	68.4	2014-06-08	18:01:34
1438	50.335594	-4.121888	4.94	68.6	2014-06-08	18:01:35
1439	50.335607	-4.121829	4.47	71	2014-06-08	18:01:36
1440	50.33562	-4.12177	4.37	71.2	2014-06-08	18:01:37
1441	50.335633	-4.121713	4.33	70.7	2014-06-08	18:01:38
1442	50.335646	-4.121657	4.23	69.1	2014-06-08	18:01:39
1443	50.33566	-4.121605	4.06	67.3	2014-06-08	18:01:40
1444	50.335675	-4.121555	3.88	65.1	2014-06-08	18:01:41
1445	50.33569	-4.121524	2.77	52	2014-06-08	18:01:42
1446	50.335707	-4.121502	2.39	40.7	2014-06-08	18:01:43
1447	50.335719	-4.121491	1.59	30	2014-06-08	18:01:44
1448	50.335728	-4.121488	1.02	13.6	2014-06-08	18:01:45
1449	50.335737	-4.121498	1.25	324.6	2014-06-08	18:01:46
1450	50.33572	-4.121527	2.74	227.6	2014-06-08	18:01:47
1451	50.335727	-4.121535	0.93	320.3	2014-06-08	18:01:48
1452	50.335733	-4.12153	0.8	27.2	2014-06-08	18:01:49
1453	50.33574	-4.121528	0.71	10.1	2014-06-08	18:01:50
1454	50.335744	-4.12153	0.57	342.8	2014-06-08	18:01:51
1455	50.335745	-4.121572	2.92	270.2	2014-06-08	18:01:52
1456	50.33574	-4.121619	3.42	261.4	2014-06-08	18:01:53
1457	50.335731	-4.121665	3.38	252.5	2014-06-08	18:01:54
1458	50.335724	-4.121707	3.15	255.7	2014-06-08	18:01:55
1459	50.335717	-4.121742	2.62	252.1	2014-06-08	18:01:56
1460	50.3357	-4.12178	3.22	235.7	2014-06-08	18:01:57
1461	50.335685	-4.121818	3.19	237.7	2014-06-08	18:01:58
1462	50.335671	-4.121851	2.83	236.3	2014-06-08	18:01:59
1463	50.335657	-4.121881	2.65	233.8	2014-06-08	18:02:00
1464	50.335641	-4.121912	2.82	230.6	2014-06-08	18:02:01
1465	50.335607	-4.121959	5.01	221.6	2014-06-08	18:02:02
1466	50.335592	-4.121985	2.49	227.9	2014-06-08	18:02:03
1467	50.335581	-4.122009	2.11	235.9	2014-06-08	18:02:04
1468	50.335573	-4.122032	1.87	238.5	2014-06-08	18:02:05
1469	50.335568	-4.122049	1.33	248.6	2014-06-08	18:02:06
1470	50.335562	-4.122072	1.77	248	2014-06-08	18:02:07
1471	50.33556	-4.122089	1.19	260	2014-06-08	18:02:08
1472	50.335561	-4.122105	1.16	272.3	2014-06-08	18:02:09
1473	50.335559	-4.122123	1.27	263.3	2014-06-08	18:02:10
1474	50.335556	-4.122141	1.34	251.8	2014-06-08	18:02:11
1475	50.335552	-4.122159	1.35	249.7	2014-06-08	18:02:12
1476	50.335547	-4.122174	1.2	246.5	2014-06-08	18:02:13
1477	50.335539	-4.122192	1.56	235	2014-06-08	18:02:14
1478	50.335534	-4.122203	0.95	233.7	2014-06-08	18:02:15
1479	50.335528	-4.122213	0.94	227.4	2014-06-08	18:02:16
1480	50.335523	-4.122226	1.16	235.7	2014-06-08	18:02:17
1481	50.335516	-4.122243	1.4	240.5	2014-06-08	18:02:18
1482	50.33551	-4.122257	1.22	235.9	2014-06-08	18:02:19
1483	50.335504	-4.122266	0.95	221.9	2014-06-08	18:02:20
1484	50.335501	-4.122274	0.66	235.8	2014-06-08	18:02:21
1485	50.335498	-4.122281	0.55	241.8	2014-06-08	18:02:22
1486	50.335498	-4.122285	0.27	275.9	2014-06-08	18:02:23
1487	50.335497	-4.122288	0.14	229.1	2014-06-08	18:02:25
1488	50.335495	-4.122287	0.22	157.8	2014-06-08	18:02:26
1489	50.335493	-4.122286	0.27	166	2014-06-08	18:02:27
1490	50.335493	-4.122287	0.13	287.6	2014-06-08	18:02:28
1491	50.335494	-4.122288	0.09	324.5	2014-06-08	18:02:29
1492	50.335492	-4.122285	0.28	118.1	2014-06-08	18:02:30
1493	50.335492	-4.122282	0.2	90	2014-06-08	18:02:31
1494	50.33549	-4.122283	0.27	199.5	2014-06-08	18:02:32
1495	50.335485	-4.122289	0.67	218.1	2014-06-08	18:02:33
1496	50.335477	-4.122293	0.99	196.4	2014-06-08	18:02:34
1497	50.335481	-4.122289	0.54	29.3	2014-06-08	18:02:35
1498	50.335483	-4.122283	0.47	68.8	2014-06-08	18:02:36
1499	50.335479	-4.122277	0.59	134.1	2014-06-08	18:02:37
1500	50.335477	-4.122271	0.51	114.8	2014-06-08	18:02:38
1501	50.335455	-4.122182	0.19	111.5	2014-06-08	18:03:14
1502	50.335675	-4.122436	6.08	323.6	2014-06-08	18:03:19
1503	50.335664	-4.122377	4.37	105.5	2014-06-08	18:03:20
1504	50.335661	-4.122355	1.57	102.3	2014-06-08	18:03:21
1505	50.335662	-4.122343	0.87	80.8	2014-06-08	18:03:22
1506	50.335668	-4.122336	0.81	36.1	2014-06-08	18:03:23
1507	50.335672	-4.122335	0.42	13.1	2014-06-08	18:03:24
1508	50.335501	-4.122188	0.9	151.4	2014-06-08	18:03:48
1509	50.335495	-4.122186	0.68	165.2	2014-06-08	18:03:49
1510	50.335487	-4.122183	0.94	169	2014-06-08	18:03:50
1511	50.335481	-4.122181	0.66	164.8	2014-06-08	18:03:51
1512	50.335471	-4.122178	1.16	170.2	2014-06-08	18:03:52
1513	50.335461	-4.122175	1.11	168.3	2014-06-08	18:03:53
1514	50.335452	-4.122172	1.03	166.6	2014-06-08	18:03:54
1515	50.335445	-4.122165	0.88	146.2	2014-06-08	18:03:55
1516	50.33544	-4.12216	0.66	146.5	2014-06-08	18:03:56
1517	50.335434	-4.122152	0.9	140.4	2014-06-08	18:03:57
1518	50.335427	-4.122145	0.92	150.9	2014-06-08	18:03:58
1519	50.33542	-4.122144	0.82	174.5	2014-06-08	18:03:59
1520	50.335412	-4.122147	0.91	193.2	2014-06-08	18:04:00
1521	50.335404	-4.122153	0.94	206.8	2014-06-08	18:04:01
1522	50.335396	-4.122161	1.02	211.7	2014-06-08	18:04:02
1523	50.335389	-4.122168	1	210.3	2014-06-08	18:04:03
1524	50.335382	-4.122174	0.86	210.9	2014-06-08	18:04:04
1525	50.335374	-4.122178	0.87	197.1	2014-06-08	18:04:05
1526	50.335368	-4.122185	0.86	217.6	2014-06-08	18:04:06
1527	50.335365	-4.122195	0.8	239	2014-06-08	18:04:07
1528	50.335358	-4.12221	1.28	237.2	2014-06-08	18:04:08
1529	50.335353	-4.122226	1.31	240.2	2014-06-08	18:04:09
1530	50.335347	-4.122241	1.28	239.3	2014-06-08	18:04:10
1531	50.335341	-4.122257	1.29	239	2014-06-08	18:04:11
1532	50.335336	-4.12227	1.1	242.1	2014-06-08	18:04:12
1533	50.335331	-4.122283	1.04	239.6	2014-06-08	18:04:13
1534	50.335327	-4.122296	1.06	242.1	2014-06-08	18:04:14
1535	50.335326	-4.122305	0.65	258.5	2014-06-08	18:04:15
1536	50.335325	-4.122314	0.65	261	2014-06-08	18:04:16
1537	50.335326	-4.122322	0.6	279	2014-06-08	18:04:17
1538	50.335324	-4.122329	0.48	245.9	2014-06-08	18:04:18
1539	50.335322	-4.122333	0.42	229.5	2014-06-08	18:04:19
1540	50.335333	-4.122352	0.21	313.3	2014-06-08	18:04:28
1541	50.335345	-4.122351	1.3	3.2	2014-06-08	18:04:29
1542	50.335354	-4.122348	1.05	12.8	2014-06-08	18:04:30
1543	50.335363	-4.122343	1.07	20.6	2014-06-08	18:04:31
1544	50.335372	-4.122336	1.15	23.5	2014-06-08	18:04:32
1545	50.335386	-4.122329	1.63	19	2014-06-08	18:04:33
1546	50.335419	-4.122296	4.3	32.5	2014-06-08	18:04:34
1547	50.335429	-4.122298	1.14	354.6	2014-06-08	18:04:35
1548	50.335435	-4.122296	0.68	11.2	2014-06-08	18:04:36
1549	50.335442	-4.122297	0.84	355.5	2014-06-08	18:04:37
1550	50.33545	-4.122291	0.95	23.4	2014-06-08	18:04:38
1551	50.335461	-4.122281	1.41	31.1	2014-06-08	18:04:39
1552	50.335472	-4.122264	1.7	44.3	2014-06-08	18:04:40
1553	50.335479	-4.12224	1.91	65.7	2014-06-08	18:04:41
1554	50.335488	-4.12222	1.79	54.3	2014-06-08	18:04:42
1555	50.335498	-4.122201	1.74	50.2	2014-06-08	18:04:43
1556	50.335504	-4.122185	1.27	61.6	2014-06-08	18:04:44
1557	50.335508	-4.122178	0.69	46.8	2014-06-08	18:04:45
1558	50.335508	-4.122174	0.27	95.9	2014-06-08	18:04:46
1559	50.335503	-4.122172	0.51	166.4	2014-06-08	18:04:47
1560	50.335489	-4.122173	1.57	182	2014-06-08	18:04:48
1561	50.335479	-4.122169	1.13	166.3	2014-06-08	18:04:49
1562	50.335466	-4.122169	1.45	177.4	2014-06-08	18:04:50
1563	50.335452	-4.122172	1.59	188	2014-06-08	18:04:51
1564	50.335438	-4.122176	1.59	190.1	2014-06-08	18:04:52
1565	50.335426	-4.12218	1.42	193.8	2014-06-08	18:04:53
1566	50.335416	-4.122186	1.19	200.2	2014-06-08	18:04:54
1567	50.335405	-4.122192	1.27	199.7	2014-06-08	18:04:55
1568	50.335395	-4.122193	1.09	184.7	2014-06-08	18:04:56
1569	50.335384	-4.122189	1.23	165.5	2014-06-08	18:04:57
1570	50.335378	-4.122183	0.84	147.5	2014-06-08	18:04:58
1571	50.335376	-4.122176	0.55	120.5	2014-06-08	18:04:59
1572	50.335373	-4.122173	0.36	141.8	2014-06-08	18:05:00
1573	50.335369	-4.122174	0.51	188.7	2014-06-08	18:05:01
1574	50.335365	-4.122175	0.4	186.8	2014-06-08	18:05:02
1575	50.335362	-4.122174	0.3	172.1	2014-06-08	18:05:03
1576	50.335359	-4.122172	0.4	156.9	2014-06-08	18:05:04
1577	50.335356	-4.122167	0.49	137.5	2014-06-08	18:05:05
1578	50.335352	-4.122164	0.47	149.9	2014-06-08	18:05:06
1579	50.335349	-4.122158	0.59	131.7	2014-06-08	18:05:07
1580	50.335342	-4.122155	0.78	164.4	2014-06-08	18:05:08
1581	50.335335	-4.12215	0.82	157.7	2014-06-08	18:05:09
1582	50.335329	-4.122147	0.69	160.9	2014-06-08	18:05:10
1583	50.335324	-4.122145	0.64	167.1	2014-06-08	18:05:11
1584	50.335315	-4.122148	0.91	191.3	2014-06-08	18:05:12
1585	50.335309	-4.122149	0.75	189.2	2014-06-08	18:05:13
1586	50.335303	-4.122152	0.72	193.9	2014-06-08	18:05:14
1587	50.335298	-4.122152	0.51	179.4	2014-06-08	18:05:15
1588	50.335294	-4.122149	0.51	155.9	2014-06-08	18:05:16
1589	50.33529	-4.122148	0.46	173.4	2014-06-08	18:05:17
1590	50.335285	-4.122147	0.47	174.2	2014-06-08	18:05:18
1591	50.335453	-4.122116	1.04	6.8	2014-06-08	18:05:36
1592	50.335491	-4.122107	4.32	8.4	2014-06-08	18:05:37
1593	50.335519	-4.122104	3.14	3.6	2014-06-08	18:05:38
1594	50.335544	-4.122101	2.8	4.9	2014-06-08	18:05:39
1595	50.335621	-4.121986	0.66	43.7	2014-06-08	18:05:57
1596	50.335605	-4.121988	1.84	184.8	2014-06-08	18:05:58
1597	50.335578	-4.122006	3.26	203.3	2014-06-08	18:05:59
1598	50.335564	-4.122016	1.69	205.2	2014-06-08	18:06:00
1599	50.335552	-4.122026	1.5	208.5	2014-06-08	18:06:01
1600	50.335541	-4.122033	1.31	200.8	2014-06-08	18:06:02
1601	50.335532	-4.122042	1.18	213.3	2014-06-08	18:06:03
1602	50.335523	-4.122054	1.33	218.8	2014-06-08	18:06:04
1603	50.335512	-4.122069	1.59	222.4	2014-06-08	18:06:05
1604	50.335501	-4.122079	1.45	212	2014-06-08	18:06:06
1605	50.335491	-4.122092	1.47	216.1	2014-06-08	18:06:07
1606	50.335482	-4.122109	1.58	231.8	2014-06-08	18:06:08
1607	50.335474	-4.122124	1.4	229.4	2014-06-08	18:06:09
1608	50.335469	-4.12213	0.64	219.3	2014-06-08	18:06:10
1609	50.335466	-4.122133	0.44	213.3	2014-06-08	18:06:11
1610	50.335465	-4.122134	0.12	190.9	2014-06-08	18:06:12
1611	50.335459	-4.122139	0.76	213.3	2014-06-08	18:06:13
1612	50.335452	-4.122145	0.88	208.7	2014-06-08	18:06:14
1613	50.335444	-4.122157	1.28	221.3	2014-06-08	18:06:15
1614	50.335435	-4.122174	1.53	233.2	2014-06-08	18:06:16
1615	50.335428	-4.122191	1.44	233.5	2014-06-08	18:06:17
1616	50.335422	-4.122203	1.08	235.3	2014-06-08	18:06:18
1617	50.335417	-4.12221	0.72	218.9	2014-06-08	18:06:19
1618	50.335411	-4.122214	0.75	202.5	2014-06-08	18:06:20
1619	50.335405	-4.122214	0.7	180	2014-06-08	18:06:21
1620	50.335399	-4.122218	0.7	203.1	2014-06-08	18:06:22
1621	50.335392	-4.122228	1.06	225.3	2014-06-08	18:06:23
1622	50.335385	-4.122238	1.01	222.5	2014-06-08	18:06:24
1623	50.335381	-4.122245	0.69	223.5	2014-06-08	18:06:25
1624	50.335375	-4.122247	0.71	195.2	2014-06-08	18:06:26
1625	50.335369	-4.122252	0.74	210.6	2014-06-08	18:06:27
1626	50.335365	-4.122259	0.32	224.1	2014-06-08	18:06:29
1627	50.335365	-4.122259	0.03	290.8	2014-06-08	18:06:30
1628	50.335365	-4.122259	0.04	154.2	2014-06-08	18:06:31
1629	50.335365	-4.122259	0.01	212.5	2014-06-08	18:06:32
1630	50.335365	-4.122259	0	0	2014-06-08	18:06:33
1631	50.335511	-4.122037	0.36	44	2014-06-08	18:07:37
1632	50.335456	-4.121991	0.25	152.6	2014-06-08	18:08:05
1633	50.335456	-4.121994	0.02	295.8	2014-06-08	18:08:12
1634	50.335435	-4.122013	2.73	210.6	2014-06-08	18:08:13
1635	50.335419	-4.122016	1.8	186.9	2014-06-08	18:08:14
1636	50.335403	-4.12202	1.81	189.3	2014-06-08	18:08:15
1637	50.335385	-4.122024	2.04	186.5	2014-06-08	18:08:16
1638	50.33537	-4.122025	1.64	184.8	2014-06-08	18:08:17
1639	50.335355	-4.122025	1.68	180	2014-06-08	18:08:18
1640	50.335343	-4.122028	1.4	186.4	2014-06-08	18:08:19
1641	50.335335	-4.122032	0.91	200.2	2014-06-08	18:08:20
1642	50.335323	-4.122035	1.35	190.4	2014-06-08	18:08:21
1643	50.335311	-4.122038	1.4	188.1	2014-06-08	18:08:22
1644	50.3353	-4.12204	1.22	185.1	2014-06-08	18:08:23
1645	50.33529	-4.122049	1.28	210.1	2014-06-08	18:08:24
1646	50.33528	-4.122058	1.26	210.3	2014-06-08	18:08:25
1647	50.335268	-4.122068	1.49	210.6	2014-06-08	18:08:26
1648	50.335261	-4.122081	1.22	225.2	2014-06-08	18:08:27
1649	50.335255	-4.122091	1.02	228.2	2014-06-08	18:08:28
1650	50.335253	-4.122106	1.06	261.9	2014-06-08	18:08:29
1651	50.335258	-4.122116	0.88	306.4	2014-06-08	18:08:30
1652	50.335255	-4.122133	1.26	255.9	2014-06-08	18:08:31
1653	50.335254	-4.122148	1.02	264.2	2014-06-08	18:08:32
1654	50.335254	-4.122159	0.82	268.1	2014-06-08	18:08:33
1655	50.335254	-4.12217	0.76	273.5	2014-06-08	18:08:34
1656	50.335256	-4.12218	0.72	284.3	2014-06-08	18:08:35
1657	50.335255	-4.122187	0.55	253.4	2014-06-08	18:08:36
1658	50.335249	-4.122193	0.73	213.7	2014-06-08	18:08:37
1659	50.335241	-4.122197	0.92	198.1	2014-06-08	18:08:38
1660	50.335234	-4.122201	0.86	200.1	2014-06-08	18:08:39
1661	50.335225	-4.122207	1.04	205	2014-06-08	18:08:40
1662	50.335339	-4.121616	1.1	73.3	2014-06-08	18:09:20
1663	50.335358	-4.121575	3.62	53.5	2014-06-08	18:09:21
1664	50.335379	-4.121537	3.53	49.8	2014-06-08	18:09:22
1665	50.335543	-4.122066	0.64	295.9	2014-06-08	18:10:27
1666	50.335334	-4.122184	0.69	199.7	2014-06-08	18:11:03
1667	50.335329	-4.122236	0.75	261.8	2014-06-08	18:11:08
1668	50.335326	-4.122229	0.53	123.3	2014-06-08	18:11:09
1669	50.335322	-4.12223	0.45	180.8	2014-06-08	18:11:10
1670	50.335317	-4.122231	0.56	193	2014-06-08	18:11:11
1671	50.335312	-4.122231	0.63	180.5	2014-06-08	18:11:12
1672	50.335306	-4.122232	0.61	186.2	2014-06-08	18:11:13
1673	50.335302	-4.122239	0.71	223.6	2014-06-08	18:11:14
1674	50.335299	-4.122248	0.71	244.2	2014-06-08	18:11:15
1675	50.335294	-4.122251	0.62	198	2014-06-08	18:11:16
1676	50.335289	-4.122257	0.7	217.9	2014-06-08	18:11:17
1677	50.335284	-4.122268	0.92	235.4	2014-06-08	18:11:18
1678	50.335279	-4.122279	1.01	235.2	2014-06-08	18:11:19
1679	50.33528	-4.122279	0.09	15.9	2014-06-08	18:11:20
1680	50.335278	-4.122276	0.24	126.4	2014-06-08	18:11:21
1681	50.33528	-4.122268	0.3	71.5	2014-06-08	18:11:23
1682	50.33528	-4.122269	0.03	327.5	2014-06-08	18:11:24
1683	50.335279	-4.122272	0.3	241.9	2014-06-08	18:11:25
1684	50.335274	-4.122277	0.66	213	2014-06-08	18:11:26
1685	50.335268	-4.122284	0.82	214	2014-06-08	18:11:27
1686	50.335261	-4.122287	0.84	195.5	2014-06-08	18:11:28
1687	50.335255	-4.122283	0.67	157.4	2014-06-08	18:11:29
1688	50.335251	-4.122283	0.46	177	2014-06-08	18:11:30
1689	50.335246	-4.122287	0.63	206.6	2014-06-08	18:11:31
1690	50.335241	-4.122289	0.61	191.8	2014-06-08	18:11:32
1691	50.335234	-4.12229	0.69	188.5	2014-06-08	18:11:33
1692	50.335225	-4.122292	1.09	187.5	2014-06-08	18:11:34
1693	50.335215	-4.122291	1.1	177.5	2014-06-08	18:11:35
1694	50.335209	-4.122287	0.36	155.3	2014-06-08	18:11:37
1695	50.335218	-4.122262	2.02	60.2	2014-06-08	18:11:38
1696	50.335232	-4.122219	3.44	62.9	2014-06-08	18:11:39
1697	50.335246	-4.122179	3.28	60.9	2014-06-08	18:11:40
1698	50.335258	-4.122148	2.58	58.3	2014-06-08	18:11:41
1699	50.335271	-4.122117	2.58	58.3	2014-06-08	18:11:42
1700	50.335283	-4.122088	2.51	57.1	2014-06-08	18:11:43
1701	50.335295	-4.12206	2.39	55.5	2014-06-08	18:11:44
1702	50.335307	-4.122033	2.31	54.7	2014-06-08	18:11:45
1703	50.335321	-4.122011	2.23	46.2	2014-06-08	18:11:46
1704	50.335165	-4.122261	0.73	225.6	2014-06-08	18:12:20
1705	50.335165	-4.12226	0.06	120.3	2014-06-08	18:12:21
1706	50.335165	-4.122257	0.21	90	2014-06-08	18:12:22
1707	50.335165	-4.122254	0.27	69.6	2014-06-08	18:12:23
1708	50.335169	-4.122249	0.47	41.1	2014-06-08	18:12:24
1709	50.335173	-4.122242	0.72	46.4	2014-06-08	18:12:25
1710	50.335178	-4.122232	0.9	52.1	2014-06-08	18:12:26
1711	50.335244	-4.122182	1.02	26.1	2014-06-08	18:12:34
1712	50.335255	-4.12218	1.23	5.8	2014-06-08	18:12:35
1713	50.335262	-4.122163	1.48	55.8	2014-06-08	18:12:36
1714	50.33527	-4.122141	1.78	58.7	2014-06-08	18:12:37
1715	50.335325	-4.122094	6.96	28.7	2014-06-08	18:12:38
1716	50.335388	-4.122062	7.37	18.1	2014-06-08	18:12:39
1717	50.335437	-4.12205	5.52	9	2014-06-08	18:12:40
1718	50.335471	-4.122038	3.84	12.2	2014-06-08	18:12:41
1719	50.335499	-4.122023	3.31	19.7	2014-06-08	18:12:42
1720	50.335526	-4.122006	3.28	21.2	2014-06-08	18:12:43
1721	50.335553	-4.121989	3.21	22.5	2014-06-08	18:12:44
1722	50.335579	-4.121972	3.14	22.8	2014-06-08	18:12:45
1723	50.335604	-4.121956	3.03	21.5	2014-06-08	18:12:46
1724	50.335623	-4.121945	2.21	19.8	2014-06-08	18:12:47
1725	50.335629	-4.121943	0.7	12.8	2014-06-08	18:12:48
1726	50.335628	-4.121946	0.27	231.9	2014-06-08	18:12:49
1727	50.335603	-4.121948	1.39	182.9	2014-06-08	18:12:51
1728	50.335581	-4.121958	2.46	196.6	2014-06-08	18:12:52
1729	50.335554	-4.121974	3.2	200.3	2014-06-08	18:12:53
1730	50.33553	-4.12199	2.93	202.5	2014-06-08	18:12:54
1731	50.335506	-4.122005	2.86	202.8	2014-06-08	18:12:55
1732	50.335487	-4.122021	2.46	207	2014-06-08	18:12:56
1733	50.335468	-4.122035	2.33	205.6	2014-06-08	18:12:57
1734	50.335454	-4.122046	1.75	206	2014-06-08	18:12:58
1735	50.335442	-4.122051	1.4	195.3	2014-06-08	18:12:59
1736	50.335428	-4.122057	1.58	196	2014-06-08	18:13:00
1737	50.335416	-4.122065	1.41	201.8	2014-06-08	18:13:01
1738	50.335406	-4.122078	1.48	219	2014-06-08	18:13:02
1739	50.335395	-4.122092	1.55	219.8	2014-06-08	18:13:03
1740	50.335383	-4.122104	1.59	213.8	2014-06-08	18:13:04
1741	50.33537	-4.122113	1.59	204.4	2014-06-08	18:13:05
1742	50.335359	-4.122119	1.3	197.3	2014-06-08	18:13:06
1743	50.335348	-4.122123	1.22	193.3	2014-06-08	18:13:07
1744	50.335337	-4.122129	1.38	198.4	2014-06-08	18:13:08
1745	50.335324	-4.122137	1.55	201	2014-06-08	18:13:09
1746	50.335314	-4.122146	1.27	211.4	2014-06-08	18:13:10
1747	50.335305	-4.122154	1.1	209.7	2014-06-08	18:13:11
1748	50.335295	-4.122164	1.33	212.3	2014-06-08	18:13:12
1749	50.335285	-4.122175	1.44	215.5	2014-06-08	18:13:13
1750	50.335275	-4.122186	1.32	215.1	2014-06-08	18:13:14
1751	50.335266	-4.122194	1.15	207.8	2014-06-08	18:13:15
1752	50.335255	-4.122202	1.3	205.5	2014-06-08	18:13:16
1753	50.335247	-4.122211	1.15	215.8	2014-06-08	18:13:17
1754	50.335239	-4.122221	1.11	219.3	2014-06-08	18:13:18
1755	50.335233	-4.122233	1.11	228.5	2014-06-08	18:13:19
1756	50.335225	-4.122241	1.01	217.1	2014-06-08	18:13:20
1757	50.335217	-4.122247	1.07	202.3	2014-06-08	18:13:21
1758	50.33521	-4.122253	0.9	210.3	2014-06-08	18:13:22
1759	50.335202	-4.122261	0.96	214.1	2014-06-08	18:13:23
1760	50.335195	-4.122268	1	212.5	2014-06-08	18:13:24
1761	50.335186	-4.122275	1.1	204.7	2014-06-08	18:13:25
1762	50.335177	-4.12228	1.05	202.4	2014-06-08	18:13:26
1763	50.335171	-4.122285	0.79	205.2	2014-06-08	18:13:27
1764	50.335166	-4.122289	0.64	206.7	2014-06-08	18:13:28
1765	50.33516	-4.122293	0.68	202.7	2014-06-08	18:13:29
1766	50.335154	-4.122297	0.72	200.9	2014-06-08	18:13:30
1767	50.335091	-4.122327	0.31	196.8	2014-06-08	18:13:54
1768	50.335109	-4.122269	0.91	63.9	2014-06-08	18:13:59
1769	50.335096	-4.122276	1.51	199.8	2014-06-08	18:14:00
1770	50.335089	-4.1223	1.89	243.6	2014-06-08	18:14:01
1771	50.335087	-4.122317	1.2	260.2	2014-06-08	18:14:02
1772	50.335083	-4.122323	0.6	230.5	2014-06-08	18:14:03
1773	50.33508	-4.12233	0.6	231.6	2014-06-08	18:14:04
1774	50.335077	-4.122338	0.66	239.3	2014-06-08	18:14:05
1775	50.335308	-4.12232	0.4	2.8	2014-06-08	18:15:09
1776	50.335312	-4.122298	1.66	70.9	2014-06-08	18:15:10
1777	50.335318	-4.122282	1.35	60.1	2014-06-08	18:15:11
1778	50.335322	-4.122264	1.29	73.5	2014-06-08	18:15:12
1779	50.335327	-4.12227	0.72	326.7	2014-06-08	18:15:13
1780	50.335336	-4.122272	0.97	349.7	2014-06-08	18:15:14
1781	50.335343	-4.122284	1.15	313.3	2014-06-08	18:15:15
1782	50.335354	-4.122296	1.49	326.5	2014-06-08	18:15:16
1783	50.335371	-4.122306	2.06	338.1	2014-06-08	18:15:17
1784	50.335382	-4.122301	1.23	19.3	2014-06-08	18:15:18
1785	50.33539	-4.122283	1.62	52.3	2014-06-08	18:15:19
1786	50.335401	-4.122265	1.73	47.5	2014-06-08	18:15:20
1787	50.335408	-4.122248	1.41	56.6	2014-06-08	18:15:21
1788	50.335414	-4.122233	1.3	55.5	2014-06-08	18:15:22
1789	50.33542	-4.122219	1.18	58	2014-06-08	18:15:23
1790	50.335425	-4.122208	1	54.7	2014-06-08	18:15:24
1791	50.335432	-4.122209	0.76	354.6	2014-06-08	18:15:25
1792	50.335432	-4.122205	0.29	86.2	2014-06-08	18:15:26
1793	50.33543	-4.122203	0.27	148.6	2014-06-08	18:15:27
1794	50.335424	-4.122208	0.81	210	2014-06-08	18:15:28
1795	50.335414	-4.122223	1.54	223.4	2014-06-08	18:15:29
1796	50.335403	-4.122237	1.52	220.5	2014-06-08	18:15:30
1797	50.335396	-4.12225	1.27	226.3	2014-06-08	18:15:31
1798	50.335388	-4.122258	1.04	214.8	2014-06-08	18:15:32
1799	50.335384	-4.122262	0.52	214.3	2014-06-08	18:15:33
1800	50.335382	-4.122266	0.35	223.3	2014-06-08	18:15:34
1801	50.33538	-4.122269	0.3	220.1	2014-06-08	18:15:35
1802	50.335377	-4.12227	0.36	199.5	2014-06-08	18:15:36
1803	50.335372	-4.122272	0.52	197.4	2014-06-08	18:15:37
1804	50.335366	-4.122274	0.64	188	2014-06-08	18:15:38
1805	50.335359	-4.122274	0.81	181.7	2014-06-08	18:15:39
1806	50.335352	-4.122272	0.8	171	2014-06-08	18:15:40
1807	50.335348	-4.122263	0.78	125.9	2014-06-08	18:15:41
1808	50.335348	-4.122254	0.67	90	2014-06-08	18:15:42
1809	50.33535	-4.122238	1.14	79.6	2014-06-08	18:15:43
1810	50.335361	-4.122215	2.05	53.2	2014-06-08	18:15:44
1811	50.33536	-4.122211	0.16	106.8	2014-06-08	18:15:46
1812	50.335359	-4.122211	0.09	209.3	2014-06-08	18:15:47
1813	50.335358	-4.122211	0.11	166.7	2014-06-08	18:15:48
1814	50.335335	-4.122286	0.27	243.6	2014-06-08	18:16:10
1815	50.335347	-4.122287	1.35	358.5	2014-06-08	18:16:11
1816	50.335344	-4.122276	0.8	111.2	2014-06-08	18:16:12
1817	50.335345	-4.122277	0.09	327.5	2014-06-08	18:16:13
1818	50.335347	-4.122277	0.21	355	2014-06-08	18:16:14
1819	50.335349	-4.122275	0.27	31.4	2014-06-08	18:16:15
1820	50.335351	-4.12227	0.44	55.3	2014-06-08	18:16:16
1821	50.335359	-4.122258	1.21	43.8	2014-06-08	18:16:17
1822	50.335367	-4.122237	1.81	58.2	2014-06-08	18:16:18
1823	50.335374	-4.12222	1.35	58.8	2014-06-08	18:16:19
1824	50.335382	-4.122203	1.53	55.1	2014-06-08	18:16:20
1825	50.33539	-4.122184	1.63	52.6	2014-06-08	18:16:21
1826	50.335468	-4.122073	1.47	42.4	2014-06-08	18:16:29
1827	50.335465	-4.122089	1.2	250	2014-06-08	18:16:30
1828	50.335461	-4.122104	1.16	246.8	2014-06-08	18:16:31
1829	50.335464	-4.12211	0.54	305.8	2014-06-08	18:16:32
1830	50.335469	-4.122112	0.6	346.9	2014-06-08	18:16:33
1831	50.33547	-4.121987	0.55	89.4	2014-06-08	18:16:49
1832	50.335469	-4.121921	4.75	90.9	2014-06-08	18:16:50
1833	50.335469	-4.121851	4.94	89.7	2014-06-08	18:16:51
1834	50.335469	-4.12178	5.04	89.8	2014-06-08	18:16:52
1835	50.33527	-4.121137	3.63	115.9	2014-06-08	18:17:06
1836	50.33524	-4.12115	3.45	195.4	2014-06-08	18:17:07
1837	50.335221	-4.121153	2.09	184.4	2014-06-08	18:17:08
1838	50.335206	-4.121162	1.89	201.4	2014-06-08	18:17:09
1839	50.335213	-4.121219	4.08	281.5	2014-06-08	18:17:10
1840	50.335205	-4.121252	2.53	249.7	2014-06-08	18:17:11
1841	50.335204	-4.121305	3.81	267.6	2014-06-08	18:17:12
1842	50.33521	-4.121359	3.86	280.2	2014-06-08	18:17:13
1843	50.335223	-4.121423	4.8	287.3	2014-06-08	18:17:14
1844	50.335237	-4.121504	5.94	285.2	2014-06-08	18:17:15
1845	50.335244	-4.121551	3.43	283.3	2014-06-08	18:17:16
1846	50.335251	-4.121603	3.78	281.8	2014-06-08	18:17:17
1847	50.335256	-4.121647	3.19	281.3	2014-06-08	18:17:18
1848	50.335263	-4.121689	3.08	283.6	2014-06-08	18:17:19
1849	50.335266	-4.121724	2.47	277.4	2014-06-08	18:17:20
1850	50.335269	-4.121762	2.71	277.5	2014-06-08	18:17:21
1851	50.335269	-4.121793	2.24	270.7	2014-06-08	18:17:22
1852	50.335269	-4.121822	2.01	270.5	2014-06-08	18:17:23
1853	50.335283	-4.12187	3.75	294.1	2014-06-08	18:17:24
1854	50.33529	-4.121908	2.86	286.5	2014-06-08	18:17:25
1855	50.335293	-4.121942	2.38	277.4	2014-06-08	18:17:26
1856	50.3353	-4.121983	3.08	285.3	2014-06-08	18:17:27
1857	50.335305	-4.122005	1.65	288.8	2014-06-08	18:17:28
1858	50.335311	-4.122014	0.9	316.8	2014-06-08	18:17:29
1859	50.335316	-4.122018	0.67	334.4	2014-06-08	18:17:30
1860	50.335324	-4.122024	0.9	334.1	2014-06-08	18:17:31
1861	50.335395	-4.122108	1.66	323.1	2014-06-08	18:17:37
1862	50.335403	-4.12211	0.84	349.4	2014-06-08	18:17:38
1863	50.33541	-4.122113	0.8	344.1	2014-06-08	18:17:39
1864	50.335417	-4.122117	0.84	340.9	2014-06-08	18:17:40
1865	50.33543	-4.122126	1.65	335.5	2014-06-08	18:17:41
1866	50.335434	-4.122137	0.86	302.9	2014-06-08	18:17:42
1867	50.335433	-4.122148	0.8	262.7	2014-06-08	18:17:43
1868	50.335431	-4.122157	0.75	246.5	2014-06-08	18:17:44
1869	50.335423	-4.122161	0.92	194.2	2014-06-08	18:17:45
1870	50.335415	-4.122163	0.91	190.2	2014-06-08	18:17:46
1871	50.335407	-4.122167	0.86	198.2	2014-06-08	18:17:47
1872	50.3354	-4.122171	0.9	198.6	2014-06-08	18:17:48
1873	50.33539	-4.122176	1.13	200.7	2014-06-08	18:17:49
1874	50.335373	-4.122184	2.03	194.6	2014-06-08	18:17:50
1875	50.335364	-4.122192	1.13	210.5	2014-06-08	18:17:51
1876	50.335356	-4.122198	0.95	207.7	2014-06-08	18:17:52
1877	50.335351	-4.122207	0.92	225.1	2014-06-08	18:17:53
1878	50.335339	-4.122212	1.35	195.9	2014-06-08	18:17:54
1879	50.335333	-4.122211	0.65	174.8	2014-06-08	18:17:55
1880	50.335327	-4.122221	0.99	222.1	2014-06-08	18:17:56
1881	50.335317	-4.122228	1.15	205.8	2014-06-08	18:17:57
1882	50.335311	-4.122236	0.9	219.2	2014-06-08	18:17:58
1883	50.335302	-4.122247	1.27	217.8	2014-06-08	18:17:59
1884	50.335291	-4.122255	1.34	204.1	2014-06-08	18:18:00
1885	50.335285	-4.122258	0.67	199.7	2014-06-08	18:18:01
1886	50.335281	-4.122263	0.62	213.9	2014-06-08	18:18:02
1887	50.335277	-4.122265	0.41	204.1	2014-06-08	18:18:03
1888	50.335277	-4.122262	0.18	101.6	2014-06-08	18:18:04
1889	50.335279	-4.122258	0.37	56.5	2014-06-08	18:18:05
1890	50.335287	-4.122252	1.07	24.4	2014-06-08	18:18:06
1891	50.335299	-4.122245	1.36	22.1	2014-06-08	18:18:07
1892	50.335311	-4.122236	1.53	23.7	2014-06-08	18:18:08
1893	50.335327	-4.122221	2.07	30.6	2014-06-08	18:18:09
1894	50.335348	-4.12219	3.16	43.7	2014-06-08	18:18:10
1895	50.335363	-4.122164	2.48	49	2014-06-08	18:18:11
1896	50.335374	-4.122141	2.12	51.1	2014-06-08	18:18:12
1897	50.335384	-4.122117	1.98	57.4	2014-06-08	18:18:13
1898	50.335392	-4.122094	1.87	61	2014-06-08	18:18:14
1899	50.3354	-4.122071	1.86	63.9	2014-06-08	18:18:15
1900	50.335406	-4.122048	1.76	66.9	2014-06-08	18:18:16
1901	50.335394	-4.122043	1.39	165.3	2014-06-08	18:18:17
1902	50.335378	-4.122054	1.93	204.6	2014-06-08	18:18:18
1903	50.335376	-4.122053	0.27	162.2	2014-06-08	18:18:19
1904	50.335371	-4.122058	0.61	211.7	2014-06-08	18:18:20
1905	50.335367	-4.122075	0.65	249.5	2014-06-08	18:18:22
1906	50.335367	-4.122085	0.7	275.4	2014-06-08	18:18:23
1907	50.335359	-4.122115	2.34	245.3	2014-06-08	18:18:24
1908	50.335349	-4.122148	2.61	244.6	2014-06-08	18:18:25
1909	50.335341	-4.122176	2.16	247.6	2014-06-08	18:18:26
1910	50.335336	-4.122198	1.65	251.3	2014-06-08	18:18:27
1911	50.335334	-4.122214	1.17	258.9	2014-06-08	18:18:28
1912	50.335333	-4.122229	1.08	261.1	2014-06-08	18:18:29
1913	50.33533	-4.122244	1.11	255.9	2014-06-08	18:18:30
1914	50.335327	-4.122256	0.9	246.3	2014-06-08	18:18:31
1915	50.335326	-4.122264	0.61	255.9	2014-06-08	18:18:32
1916	50.335322	-4.122278	1.02	248	2014-06-08	18:18:33
1917	50.33532	-4.122292	1.05	255	2014-06-08	18:18:34
1918	50.335321	-4.122307	1.04	274.1	2014-06-08	18:18:35
1919	50.335322	-4.122314	0.57	288.9	2014-06-08	18:18:36
1920	50.335325	-4.122321	0.53	299.7	2014-06-08	18:18:37
1921	50.335327	-4.122324	0.4	323.1	2014-06-08	18:18:38
1922	50.335329	-4.122323	0.19	32.4	2014-06-08	18:18:39
1923	50.335335	-4.12232	0.69	16.5	2014-06-08	18:18:40
1924	50.335339	-4.122318	0.44	17.3	2014-06-08	18:18:41
1925	50.335345	-4.122314	0.78	21.9	2014-06-08	18:18:42
1926	50.335354	-4.122318	0.98	342.3	2014-06-08	18:18:43
1927	50.335361	-4.122323	0.93	338.6	2014-06-08	18:18:44
1928	50.335372	-4.122323	1.14	359.7	2014-06-08	18:18:45
1929	50.335384	-4.122301	2.07	48.5	2014-06-08	18:18:46
1930	50.335399	-4.122258	3.52	62	2014-06-08	18:18:47
1931	50.335412	-4.122192	4.88	72.9	2014-06-08	18:18:48
1932	50.335424	-4.122111	5.93	76.3	2014-06-08	18:18:49
1933	50.335434	-4.122028	5.99	79.5	2014-06-08	18:18:50
1934	50.335436	-4.121947	5.78	87.6	2014-06-08	18:18:51
1935	50.335434	-4.121864	5.86	92.7	2014-06-08	18:18:52
1936	50.335425	-4.12178	6.06	99.6	2014-06-08	18:18:53
1937	50.335408	-4.121696	6.26	107	2014-06-08	18:18:54
1938	50.335387	-4.12161	6.5	110.9	2014-06-08	18:18:55
1939	50.335373	-4.121535	5.62	106.5	2014-06-08	18:18:56
1940	50.335366	-4.121465	5.03	98.5	2014-06-08	18:18:57
1941	50.335359	-4.121395	5.01	98.8	2014-06-08	18:18:58
1942	50.335262	-4.120935	3.83	108.3	2014-06-08	18:19:07
1943	50.335253	-4.120985	3.71	254.3	2014-06-08	18:19:08
1944	50.335246	-4.121046	4.37	259.2	2014-06-08	18:19:09
1945	50.335241	-4.1211	3.89	262.3	2014-06-08	18:19:10
1946	50.33524	-4.121115	1.1	260.3	2014-06-08	18:19:11
1947	50.335237	-4.121131	1.16	257.9	2014-06-08	18:19:12
1948	50.335235	-4.12115	1.41	257.4	2014-06-08	18:19:13
1949	50.335233	-4.121186	2.57	265.6	2014-06-08	18:19:14
1950	50.335234	-4.121224	2.65	272.2	2014-06-08	18:19:15
1951	50.335237	-4.121266	3.04	277	2014-06-08	18:19:16
1952	50.335241	-4.121314	3.42	277.2	2014-06-08	18:19:17
1953	50.335241	-4.121361	3.35	269.8	2014-06-08	18:19:18
1954	50.335247	-4.121419	4.17	279.1	2014-06-08	18:19:19
1955	50.335255	-4.121471	3.8	283.9	2014-06-08	18:19:20
1956	50.335261	-4.121513	3.08	283.3	2014-06-08	18:19:21
1957	50.335266	-4.121549	2.63	280.8	2014-06-08	18:19:22
1958	50.33527	-4.121587	2.69	279.6	2014-06-08	18:19:23
1959	50.335272	-4.12162	2.39	274.9	2014-06-08	18:19:24
1960	50.335274	-4.121646	1.84	279.4	2014-06-08	18:19:25
1961	50.33528	-4.121665	1.54	295.5	2014-06-08	18:19:26
1962	50.335284	-4.121691	1.89	282.5	2014-06-08	18:19:27
1963	50.335285	-4.121717	1.84	273.2	2014-06-08	18:19:28
1964	50.335283	-4.121739	1.58	260.1	2014-06-08	18:19:29
1965	50.335281	-4.121762	1.62	265.7	2014-06-08	18:19:30
1966	50.335279	-4.121788	1.88	260.9	2014-06-08	18:19:31
1967	50.33528	-4.121809	1.47	273.6	2014-06-08	18:19:32
1968	50.335284	-4.121825	1.29	294.8	2014-06-08	18:19:33
1969	50.335288	-4.121837	0.92	294.5	2014-06-08	18:19:34
1970	50.33529	-4.121853	1.15	281.2	2014-06-08	18:19:35
1971	50.335291	-4.121869	1.15	276.1	2014-06-08	18:19:36
1972	50.335294	-4.121884	1.16	288.8	2014-06-08	18:19:37
1973	50.335299	-4.121898	1.14	300	2014-06-08	18:19:38
1974	50.335301	-4.121914	1.17	280.1	2014-06-08	18:19:39
1975	50.335302	-4.121932	1.25	273.4	2014-06-08	18:19:40
1976	50.335304	-4.121944	0.86	287.7	2014-06-08	18:19:41
1977	50.335308	-4.121948	0.51	325.8	2014-06-08	18:19:42
1978	50.335312	-4.121951	0.49	331	2014-06-08	18:19:43
1979	50.335315	-4.121957	0.58	312.9	2014-06-08	18:19:44
1980	50.335317	-4.121967	0.76	287.1	2014-06-08	18:19:45
1981	50.335319	-4.121977	0.69	281.6	2014-06-08	18:19:46
1982	50.33532	-4.121984	0.56	289.7	2014-06-08	18:19:47
1983	50.33532	-4.121992	0.57	264.4	2014-06-08	18:19:48
1984	50.335319	-4.122	0.55	265.1	2014-06-08	18:19:49
1985	50.335319	-4.122007	0.49	259	2014-06-08	18:19:50
1986	50.335317	-4.122012	0.44	250	2014-06-08	18:19:51
1987	50.335316	-4.122017	0.38	242.1	2014-06-08	18:19:52
1988	50.335315	-4.122017	0.05	127.5	2014-06-08	18:19:53
1989	50.335317	-4.122023	0.5	290.9	2014-06-08	18:19:54
1990	50.33532	-4.122032	0.7	293.7	2014-06-08	18:19:55
1991	50.335322	-4.122041	0.67	292.2	2014-06-08	18:19:56
1992	50.335324	-4.12205	0.68	288.4	2014-06-08	18:19:57
1993	50.335325	-4.122059	0.67	283.7	2014-06-08	18:19:58
1994	50.335325	-4.122065	0.4	266	2014-06-08	18:19:59
1995	50.335316	-4.122055	1.24	145.8	2014-06-08	18:20:00
1996	50.335329	-4.122014	3.24	63.7	2014-06-08	18:20:01
1997	50.335341	-4.121936	5.69	76.2	2014-06-08	18:20:02
1998	50.335345	-4.121851	6.09	86	2014-06-08	18:20:03
1999	50.335338	-4.121754	6.88	95.7	2014-06-08	18:20:04
[truncated: 610 more rows]
