# Supplementary material for: On the Potential of Surfers to Monitor Environmental Indicators in the Coastal Zone
Source: PLoS One. 2015 Jul 8;10(7):e0127706. doi: 10.1371/journal.pone.0127706 (PMC4496071; doi:10.1371/journal.pone.0127706)
Supplement: S1 Data — Contains 85 GPS tracks (comma separated files) used to estimate surfing performance statistics in the manuscript. (ZIP) [file pone.0127706.s001.zip › S1 Data GPS Tracks/20140608_Wembury.csv]

No	Latitude	Longitude	Speed	Course	Date	Time
1	50.317063	-4.083051	0	0	2014-06-08	08:01:24
2	50.317051	-4.083044	1.49	159.3	2014-06-08	08:01:25
3	50.317042	-4.083039	1.02	160.9	2014-06-08	08:01:26
4	50.317052	-4.083044	1.15	344	2014-06-08	08:01:27
5	50.317064	-4.083046	1.35	353.2	2014-06-08	08:01:28
6	50.317071	-4.083048	0.74	348	2014-06-08	08:01:29
7	50.317069	-4.083039	0.71	107.7	2014-06-08	08:01:30
8	50.31706	-4.083008	2.41	114.7	2014-06-08	08:01:31
9	50.317058	-4.083	0.55	108.6	2014-06-08	08:01:32
10	50.317057	-4.082993	0.53	104.2	2014-06-08	08:01:33
11	50.317055	-4.082988	0.42	116	2014-06-08	08:01:34
12	50.31705	-4.082983	0.72	151.4	2014-06-08	08:01:35
13	50.317048	-4.082979	0.33	126.2	2014-06-08	08:01:36
14	50.317046	-4.082975	0.33	130.7	2014-06-08	08:01:37
15	50.317044	-4.082972	0.33	128.8	2014-06-08	08:01:38
16	50.317044	-4.08297	0.15	103.8	2014-06-08	08:01:39
17	50.317042	-4.082968	0.2	151.7	2014-06-08	08:01:40
18	50.31704	-4.082964	0.39	132.5	2014-06-08	08:01:41
19	50.317038	-4.082962	0.28	144.2	2014-06-08	08:01:42
20	50.317036	-4.08296	0.3	150.4	2014-06-08	08:01:43
21	50.317036	-4.082957	0.2	87.4	2014-06-08	08:01:44
22	50.317036	-4.082955	0.18	68.5	2014-06-08	08:01:45
23	50.317037	-4.082953	0.16	72.5	2014-06-08	08:01:46
24	50.317036	-4.082951	0.14	105.4	2014-06-08	08:01:47
25	50.317036	-4.082949	0.13	90	2014-06-08	08:01:48
26	50.317036	-4.082946	0.2	90	2014-06-08	08:01:49
27	50.317036	-4.082946	0.09	156.9	2014-06-08	08:01:50
28	50.317035	-4.082946	0.08	162.5	2014-06-08	08:01:51
29	50.317035	-4.082945	0.07	40.6	2014-06-08	08:01:52
30	50.317036	-4.082945	0.03	327.4	2014-06-08	08:01:53
31	50.317036	-4.082945	0.1	345.9	2014-06-08	08:01:54
32	50.317038	-4.082947	0.17	324.1	2014-06-08	08:01:55
33	50.317039	-4.082947	0.13	347.1	2014-06-08	08:01:56
34	50.317115	-4.082781	14.56	54.5	2014-06-08	08:01:57
35	50.317124	-4.082764	1.52	49	2014-06-08	08:01:58
36	50.317129	-4.082757	0.76	41.3	2014-06-08	08:01:59
37	50.317128	-4.082751	0.45	99.6	2014-06-08	08:02:00
38	50.317123	-4.08274	0.48	127	2014-06-08	08:02:02
39	50.317116	-4.082751	1.1	222	2014-06-08	08:02:03
40	50.317111	-4.082756	0.62	216.2	2014-06-08	08:02:04
41	50.317108	-4.082758	0.38	204.2	2014-06-08	08:02:05
42	50.317106	-4.08276	0.23	220.1	2014-06-08	08:02:06
43	50.317105	-4.082762	0.24	219.6	2014-06-08	08:02:07
44	50.317103	-4.082762	0.17	177.8	2014-06-08	08:02:08
45	50.317102	-4.082763	0.1	207	2014-06-08	08:02:09
46	50.317101	-4.082764	0.18	215.7	2014-06-08	08:02:10
47	50.317099	-4.082764	0.26	166.8	2014-06-08	08:02:11
48	50.317097	-4.082764	0.18	189.4	2014-06-08	08:02:12
49	50.3171	-4.082767	0.35	324.1	2014-06-08	08:02:13
50	50.317105	-4.082771	0.63	333.8	2014-06-08	08:02:14
51	50.317108	-4.082774	0.43	322	2014-06-08	08:02:15
52	50.31711	-4.082777	0.34	326.6	2014-06-08	08:02:16
53	50.317113	-4.082781	0.23	319.7	2014-06-08	08:02:18
54	50.317116	-4.082783	0.28	334.7	2014-06-08	08:02:19
55	50.317117	-4.082785	0.16	310.6	2014-06-08	08:02:20
56	50.317116	-4.082786	0.13	248.6	2014-06-08	08:02:21
57	50.317113	-4.082788	0.33	196.7	2014-06-08	08:02:22
58	50.317108	-4.082788	0.31	180.5	2014-06-08	08:02:24
59	50.317106	-4.082787	0.17	159.3	2014-06-08	08:02:25
60	50.317104	-4.082786	0.28	168.9	2014-06-08	08:02:26
61	50.317103	-4.082785	0.17	142.3	2014-06-08	08:02:27
62	50.317103	-4.082783	0.12	94.3	2014-06-08	08:02:28
63	50.3171	-4.082782	0.28	172.6	2014-06-08	08:02:29
64	50.317097	-4.082783	0.19	188.9	2014-06-08	08:02:31
65	50.317097	-4.082783	0.03	128.9	2014-06-08	08:02:32
66	50.317096	-4.082785	0.17	244.3	2014-06-08	08:02:33
67	50.317094	-4.082789	0.36	225.5	2014-06-08	08:02:34
68	50.317092	-4.08279	0.25	203.5	2014-06-08	08:02:35
69	50.31709	-4.08279	0.16	186.4	2014-06-08	08:02:36
70	50.31709	-4.082791	0.05	258.1	2014-06-08	08:02:37
71	50.317088	-4.082793	0.23	218.9	2014-06-08	08:02:38
72	50.317087	-4.082796	0.22	233	2014-06-08	08:02:39
73	50.317087	-4.082796	0.07	246.9	2014-06-08	08:02:40
74	50.317088	-4.082797	0.08	346.6	2014-06-08	08:02:41
75	50.317088	-4.082797	0.09	333.3	2014-06-08	08:02:42
76	50.31709	-4.082797	0.2	358.4	2014-06-08	08:02:43
77	50.317095	-4.082796	0.51	12.9	2014-06-08	08:02:44
78	50.317097	-4.082791	0.45	51.5	2014-06-08	08:02:45
79	50.317097	-4.082773	0.63	90.9	2014-06-08	08:02:47
80	50.317098	-4.08277	0.25	70	2014-06-08	08:02:48
81	50.317097	-4.082769	0.08	162	2014-06-08	08:02:49
82	50.317097	-4.082769	0.07	175.1	2014-06-08	08:02:50
83	50.317096	-4.08277	0.06	208.2	2014-06-08	08:02:51
84	50.317097	-4.08277	0.1	0	2014-06-08	08:02:52
85	50.317097	-4.082771	0.11	274.7	2014-06-08	08:02:53
86	50.317097	-4.082772	0.08	226.7	2014-06-08	08:02:54
87	50.317097	-4.082773	0.11	301.9	2014-06-08	08:02:55
88	50.317097	-4.082777	0.24	279	2014-06-08	08:02:56
89	50.317098	-4.082779	0.21	296.9	2014-06-08	08:02:57
90	50.317099	-4.082782	0.18	297.4	2014-06-08	08:02:58
91	50.3171	-4.082784	0.19	292.7	2014-06-08	08:02:59
92	50.3171	-4.082787	0.19	284.2	2014-06-08	08:03:00
93	50.3171	-4.082789	0.17	266.9	2014-06-08	08:03:01
94	50.3171	-4.08279	0.1	248.3	2014-06-08	08:03:02
95	50.317099	-4.082789	0.09	102.7	2014-06-08	08:03:03
96	50.3171	-4.08279	0.07	302.4	2014-06-08	08:03:04
97	50.317099	-4.082794	0.25	259.2	2014-06-08	08:03:05
98	50.3171	-4.082797	0.25	274.4	2014-06-08	08:03:06
99	50.317101	-4.0828	0.25	299.6	2014-06-08	08:03:07
100	50.317102	-4.082801	0.2	340.4	2014-06-08	08:03:08
101	50.317104	-4.082801	0.16	4.3	2014-06-08	08:03:09
102	50.317105	-4.082801	0.14	352.8	2014-06-08	08:03:10
103	50.317103	-4.082802	0.2	202.5	2014-06-08	08:03:11
104	50.3171	-4.082802	0.4	176.5	2014-06-08	08:03:12
105	50.317096	-4.082801	0.45	175.5	2014-06-08	08:03:13
106	50.317094	-4.082801	0.24	173	2014-06-08	08:03:14
107	50.317093	-4.0828	0.08	154.5	2014-06-08	08:03:15
108	50.317094	-4.082802	0.12	313.4	2014-06-08	08:03:16
109	50.317095	-4.082802	0.18	352.5	2014-06-08	08:03:17
110	50.317096	-4.082802	0.13	357.5	2014-06-08	08:03:18
111	50.317097	-4.082802	0.11	343.7	2014-06-08	08:03:19
112	50.317099	-4.082802	0.16	8.4	2014-06-08	08:03:20
113	50.317099	-4.082803	0.05	308.1	2014-06-08	08:03:21
114	50.317099	-4.082803	0.08	315.9	2014-06-08	08:03:22
115	50.3171	-4.082804	0.07	324	2014-06-08	08:03:23
116	50.3171	-4.082804	0.03	300.8	2014-06-08	08:03:24
117	50.317086	-4.0828	1.58	168.5	2014-06-08	08:03:25
118	50.317082	-4.082799	0.45	176.2	2014-06-08	08:03:26
119	50.31708	-4.082801	0.26	207.1	2014-06-08	08:03:27
120	50.31708	-4.082803	0.15	247.8	2014-06-08	08:03:28
121	50.317079	-4.082805	0.13	252.4	2014-06-08	08:03:29
122	50.317079	-4.082807	0.17	247.4	2014-06-08	08:03:30
123	50.317079	-4.082808	0.08	276.1	2014-06-08	08:03:31
124	50.31708	-4.08281	0.13	309.8	2014-06-08	08:03:32
125	50.317079	-4.082809	0.09	171.9	2014-06-08	08:03:33
126	50.317081	-4.082811	0.27	328.6	2014-06-08	08:03:34
127	50.317081	-4.082817	0.4	272.6	2014-06-08	08:03:35
128	50.317081	-4.082817	0.04	255.9	2014-06-08	08:03:36
129	50.317081	-4.082817	0.01	32.6	2014-06-08	08:03:37
130	50.317081	-4.082817	0.02	60.6	2014-06-08	08:03:38
131	50.317081	-4.082817	0.01	327.4	2014-06-08	08:03:39
132	50.317081	-4.082818	0.04	255.9	2014-06-08	08:03:40
133	50.317081	-4.082818	0.02	341.3	2014-06-08	08:03:41
134	50.317081	-4.082818	0.01	0	2014-06-08	08:03:42
135	50.317081	-4.082818	0.01	308.1	2014-06-08	08:03:43
136	50.317082	-4.082818	0.02	327.4	2014-06-08	08:03:44
137	50.317082	-4.082818	0.01	0	2014-06-08	08:03:45
138	50.317082	-4.082818	0.01	270	2014-06-08	08:03:46
139	50.317082	-4.082818	0.01	90	2014-06-08	08:03:47
140	50.317082	-4.082818	0.02	32.6	2014-06-08	08:03:48
141	50.317082	-4.082818	0.02	16.7	2014-06-08	08:03:49
142	50.317082	-4.082818	0.02	63.4	2014-06-08	08:03:50
143	50.317082	-4.082817	0.04	57.6	2014-06-08	08:03:51
144	50.317082	-4.082817	0.02	50.3	2014-06-08	08:03:52
145	50.317082	-4.082817	0.02	90	2014-06-08	08:03:53
146	50.317083	-4.082817	0.06	12.2	2014-06-08	08:03:54
147	50.317083	-4.082816	0.04	57.6	2014-06-08	08:03:55
148	50.317083	-4.082816	0.03	73.4	2014-06-08	08:03:56
149	50.317083	-4.082815	0.03	69.2	2014-06-08	08:03:57
150	50.317083	-4.082815	0.01	0	2014-06-08	08:03:58
151	50.317083	-4.082816	0.02	342.3	2014-06-08	08:03:59
152	50.317084	-4.082816	0.04	320.1	2014-06-08	08:04:00
153	50.317084	-4.082816	0.02	342.3	2014-06-08	08:04:01
154	50.317084	-4.082817	0.11	294.7	2014-06-08	08:04:02
155	50.31708	-4.082817	0.51	173.9	2014-06-08	08:04:03
156	50.317069	-4.082818	0.6	184	2014-06-08	08:04:05
157	50.317069	-4.082815	0.17	99.2	2014-06-08	08:04:06
158	50.31707	-4.082809	0.23	71.9	2014-06-08	08:04:08
159	50.31707	-4.082809	0.07	125.4	2014-06-08	08:04:09
160	50.317071	-4.082809	0.16	347.4	2014-06-08	08:04:10
161	50.317075	-4.082813	0.47	325.6	2014-06-08	08:04:11
162	50.317079	-4.082819	0.67	323.6	2014-06-08	08:04:12
163	50.31708	-4.08283	0.82	273.3	2014-06-08	08:04:13
164	50.317079	-4.082841	0.39	260.5	2014-06-08	08:04:15
165	50.31708	-4.082842	0.21	337	2014-06-08	08:04:16
166	50.317082	-4.082843	0.14	331.7	2014-06-08	08:04:17
167	50.317082	-4.082848	0.37	286	2014-06-08	08:04:18
168	50.317083	-4.08285	0.18	302.1	2014-06-08	08:04:19
169	50.317085	-4.08285	0.14	7.3	2014-06-08	08:04:20
170	50.317085	-4.082851	0.11	314.2	2014-06-08	08:04:21
171	50.317086	-4.082853	0.14	306.6	2014-06-08	08:04:22
172	50.317086	-4.082854	0.13	290.5	2014-06-08	08:04:23
173	50.317086	-4.082854	0.03	203.5	2014-06-08	08:04:24
174	50.317085	-4.082854	0.13	177.2	2014-06-08	08:04:25
175	50.317084	-4.082854	0.14	175	2014-06-08	08:04:26
176	50.317083	-4.082854	0.1	159.2	2014-06-08	08:04:27
177	50.317083	-4.082853	0.04	148.2	2014-06-08	08:04:28
178	50.317082	-4.082852	0.11	144.7	2014-06-08	08:04:29
179	50.317084	-4.082849	0.35	48.2	2014-06-08	08:04:30
180	50.317088	-4.082845	0.53	28.8	2014-06-08	08:04:31
181	50.317093	-4.082832	0.53	60.8	2014-06-08	08:04:33
182	50.317098	-4.082832	0.62	1.1	2014-06-08	08:04:34
183	50.317106	-4.082835	0.88	347.5	2014-06-08	08:04:35
184	50.317112	-4.082841	0.81	326.8	2014-06-08	08:04:36
185	50.317119	-4.082848	0.93	329.3	2014-06-08	08:04:37
186	50.317125	-4.082856	0.88	320.9	2014-06-08	08:04:38
187	50.317131	-4.082866	0.94	308.5	2014-06-08	08:04:39
188	50.317137	-4.082877	1.05	309.1	2014-06-08	08:04:40
189	50.317143	-4.08289	1.16	308.5	2014-06-08	08:04:41
190	50.31715	-4.082906	1.41	305.1	2014-06-08	08:04:42
191	50.317159	-4.082924	1.54	308.1	2014-06-08	08:04:43
192	50.317169	-4.082937	1.46	318.1	2014-06-08	08:04:44
193	50.317179	-4.082938	1.15	359.1	2014-06-08	08:04:45
194	50.317191	-4.082944	1.4	340.5	2014-06-08	08:04:46
195	50.317201	-4.082938	1.16	20.4	2014-06-08	08:04:47
196	50.31721	-4.082934	1.1	15.4	2014-06-08	08:04:48
197	50.317219	-4.082929	1.04	22.5	2014-06-08	08:04:49
198	50.317227	-4.082925	0.91	14.5	2014-06-08	08:04:50
199	50.317235	-4.082922	1.01	14.3	2014-06-08	08:04:51
200	50.317245	-4.082914	1.22	25.7	2014-06-08	08:04:52
201	50.317255	-4.082907	1.22	26.9	2014-06-08	08:04:53
202	50.317266	-4.082902	1.2	15.3	2014-06-08	08:04:54
203	50.317276	-4.082899	1.24	10.8	2014-06-08	08:04:55
204	50.317289	-4.0829	1.34	357.7	2014-06-08	08:04:56
205	50.317303	-4.082904	1.64	350	2014-06-08	08:04:57
206	50.317318	-4.0829	1.65	10	2014-06-08	08:04:58
207	50.317332	-4.082897	1.61	8.1	2014-06-08	08:04:59
208	50.317345	-4.082894	1.52	7.9	2014-06-08	08:05:00
209	50.317359	-4.08289	1.52	8.6	2014-06-08	08:05:01
210	50.317372	-4.082888	1.47	6.3	2014-06-08	08:05:02
211	50.317386	-4.082889	1.51	358.4	2014-06-08	08:05:03
212	50.3174	-4.082893	1.68	350	2014-06-08	08:05:04
213	50.317416	-4.082901	1.82	341.3	2014-06-08	08:05:05
214	50.31743	-4.082905	1.62	349.9	2014-06-08	08:05:06
215	50.317433	-4.082929	1.7	279.5	2014-06-08	08:05:07
216	50.317447	-4.082938	1.69	337.9	2014-06-08	08:05:08
217	50.31746	-4.082948	1.67	334	2014-06-08	08:05:09
218	50.317468	-4.082961	1.27	313.7	2014-06-08	08:05:10
219	50.31747	-4.082976	1.12	277.7	2014-06-08	08:05:11
220	50.317468	-4.082994	1.24	260	2014-06-08	08:05:12
221	50.317465	-4.083013	1.4	258.1	2014-06-08	08:05:13
222	50.317472	-4.083068	1.98	281.2	2014-06-08	08:05:15
223	50.317481	-4.083099	2.46	294.7	2014-06-08	08:05:16
224	50.317492	-4.08312	1.88	308.6	2014-06-08	08:05:17
225	50.317507	-4.083143	2.34	314.5	2014-06-08	08:05:18
226	50.317522	-4.083166	2.35	315.9	2014-06-08	08:05:19
227	50.317537	-4.083191	2.43	314.3	2014-06-08	08:05:20
228	50.31755	-4.083207	1.83	320.8	2014-06-08	08:05:21
229	50.317555	-4.083262	3.96	278.7	2014-06-08	08:05:22
230	50.317568	-4.083302	3.15	296.6	2014-06-08	08:05:23
231	50.317581	-4.083332	2.62	304.9	2014-06-08	08:05:24
232	50.317596	-4.083359	2.54	310.6	2014-06-08	08:05:25
233	50.317613	-4.083382	2.54	319.4	2014-06-08	08:05:26
234	50.317625	-4.083408	2.21	304.5	2014-06-08	08:05:27
235	50.317632	-4.08343	1.76	296.5	2014-06-08	08:05:28
236	50.317637	-4.083448	1.41	295.9	2014-06-08	08:05:29
237	50.317644	-4.083466	1.53	300.9	2014-06-08	08:05:30
238	50.317649	-4.083488	1.68	289.9	2014-06-08	08:05:31
239	50.317651	-4.083512	1.68	275.7	2014-06-08	08:05:32
240	50.317653	-4.083533	1.48	277.6	2014-06-08	08:05:33
241	50.317656	-4.083553	1.47	284.7	2014-06-08	08:05:34
242	50.317656	-4.083574	1.53	269	2014-06-08	08:05:35
243	50.317656	-4.083597	1.61	270.6	2014-06-08	08:05:36
244	50.317656	-4.083618	1.5	272.2	2014-06-08	08:05:37
245	50.317657	-4.08364	1.54	273.5	2014-06-08	08:05:38
246	50.317658	-4.083664	1.71	272.8	2014-06-08	08:05:39
247	50.317658	-4.083689	1.84	270.3	2014-06-08	08:05:40
248	50.317657	-4.083713	1.69	267.2	2014-06-08	08:05:41
249	50.317657	-4.083739	1.81	267.9	2014-06-08	08:05:42
250	50.317657	-4.083766	1.92	269.5	2014-06-08	08:05:43
251	50.317655	-4.083795	2.07	266.1	2014-06-08	08:05:44
252	50.317656	-4.083826	2.21	272.2	2014-06-08	08:05:45
253	50.317659	-4.083857	2.24	277.6	2014-06-08	08:05:46
254	50.317659	-4.083884	1.9	271.7	2014-06-08	08:05:47
255	50.317656	-4.083903	1.37	256.2	2014-06-08	08:05:48
256	50.317653	-4.08392	1.27	252.5	2014-06-08	08:05:49
257	50.317647	-4.083935	1.25	241.1	2014-06-08	08:05:50
258	50.317641	-4.083949	1.19	235.1	2014-06-08	08:05:51
259	50.317635	-4.083945	0.4	158.7	2014-06-08	08:05:53
260	50.317635	-4.083945	0.01	231.9	2014-06-08	08:05:54
261	50.317631	-4.083954	0.75	242.5	2014-06-08	08:05:55
262	50.31763	-4.083969	1.06	262.4	2014-06-08	08:05:56
263	50.317629	-4.083986	1.25	266.2	2014-06-08	08:05:57
264	50.317628	-4.084004	1.28	263.7	2014-06-08	08:05:58
265	50.317626	-4.084021	1.2	257.4	2014-06-08	08:05:59
266	50.317624	-4.084038	1.23	258.6	2014-06-08	08:06:00
267	50.317621	-4.084055	1.25	255.3	2014-06-08	08:06:01
268	50.317618	-4.08407	1.12	253.1	2014-06-08	08:06:02
269	50.317614	-4.084082	0.97	240.7	2014-06-08	08:06:03
270	50.317608	-4.084095	1.09	236.7	2014-06-08	08:06:04
271	50.317602	-4.08411	1.31	235.7	2014-06-08	08:06:05
272	50.317596	-4.084123	1.13	234.5	2014-06-08	08:06:06
273	50.317589	-4.084151	1.08	250.5	2014-06-08	08:06:08
274	50.31759	-4.084168	1.21	274.4	2014-06-08	08:06:09
275	50.317588	-4.084191	1.6	262.6	2014-06-08	08:06:10
276	50.317584	-4.084208	1.29	248.7	2014-06-08	08:06:11
277	50.31758	-4.084224	1.28	248.2	2014-06-08	08:06:12
278	50.317576	-4.084242	1.34	252.6	2014-06-08	08:06:13
279	50.317572	-4.084261	1.42	251.6	2014-06-08	08:06:14
280	50.317567	-4.084282	1.58	250	2014-06-08	08:06:15
281	50.317562	-4.084304	1.69	249.3	2014-06-08	08:06:16
282	50.317557	-4.084326	1.61	249.3	2014-06-08	08:06:17
283	50.317551	-4.084347	1.66	246.5	2014-06-08	08:06:18
284	50.317545	-4.084367	1.57	246.2	2014-06-08	08:06:19
285	50.317541	-4.08439	1.7	252.8	2014-06-08	08:06:20
286	50.317536	-4.084412	1.63	250.9	2014-06-08	08:06:21
287	50.317534	-4.08443	1.28	262.9	2014-06-08	08:06:22
288	50.317534	-4.084446	1.16	270	2014-06-08	08:06:23
289	50.317534	-4.084459	0.92	264.8	2014-06-08	08:06:24
290	50.31753	-4.084476	1.3	252.5	2014-06-08	08:06:25
291	50.317527	-4.084495	1.4	257.7	2014-06-08	08:06:26
292	50.317527	-4.08451	1.07	268.5	2014-06-08	08:06:27
293	50.317525	-4.084527	1.22	256.7	2014-06-08	08:06:28
294	50.317518	-4.084545	1.45	238.6	2014-06-08	08:06:29
295	50.317509	-4.084561	1.53	230.3	2014-06-08	08:06:30
296	50.317499	-4.084582	1.85	234.1	2014-06-08	08:06:31
297	50.317491	-4.0846	1.59	231.6	2014-06-08	08:06:32
298	50.317482	-4.084617	1.5	232.8	2014-06-08	08:06:33
299	50.317477	-4.084631	1.19	241	2014-06-08	08:06:34
300	50.317472	-4.084645	1.17	238.6	2014-06-08	08:06:35
301	50.317464	-4.084661	1.44	232.4	2014-06-08	08:06:36
302	50.317457	-4.084677	1.37	234.7	2014-06-08	08:06:37
303	50.31745	-4.084694	1.41	237.2	2014-06-08	08:06:38
304	50.317442	-4.084712	1.59	235.3	2014-06-08	08:06:39
305	50.317433	-4.084729	1.53	232.9	2014-06-08	08:06:40
306	50.317426	-4.084743	1.3	229.4	2014-06-08	08:06:41
307	50.317419	-4.084756	1.18	228.9	2014-06-08	08:06:42
308	50.317412	-4.084768	1.16	228.7	2014-06-08	08:06:43
309	50.317405	-4.084781	1.2	229.8	2014-06-08	08:06:44
310	50.317397	-4.084796	1.41	232.4	2014-06-08	08:06:45
311	50.317389	-4.084813	1.52	230.5	2014-06-08	08:06:46
312	50.317381	-4.084828	1.37	229.8	2014-06-08	08:06:47
313	50.317376	-4.084843	1.2	243.8	2014-06-08	08:06:48
314	50.31737	-4.084859	1.3	240.2	2014-06-08	08:06:49
315	50.317365	-4.084876	1.36	243	2014-06-08	08:06:50
316	50.31736	-4.084889	1.04	242.9	2014-06-08	08:06:51
317	50.317357	-4.084898	0.77	240.7	2014-06-08	08:06:52
318	50.317353	-4.084908	0.83	236	2014-06-08	08:06:53
319	50.317348	-4.084917	0.83	235.3	2014-06-08	08:06:54
320	50.317344	-4.084925	0.79	225.8	2014-06-08	08:06:55
321	50.31734	-4.084939	1.02	247.4	2014-06-08	08:06:56
322	50.317334	-4.084955	1.38	239	2014-06-08	08:06:57
323	50.317331	-4.084983	1.97	261.9	2014-06-08	08:06:58
324	50.317331	-4.084996	0.97	272.2	2014-06-08	08:06:59
325	50.317332	-4.085006	0.67	274	2014-06-08	08:07:00
326	50.317325	-4.08502	1.24	233.7	2014-06-08	08:07:01
327	50.317316	-4.085032	1.37	219.1	2014-06-08	08:07:02
328	50.317311	-4.085044	0.99	239.4	2014-06-08	08:07:03
329	50.317313	-4.085056	0.88	280.4	2014-06-08	08:07:04
330	50.317314	-4.085068	0.83	281	2014-06-08	08:07:05
331	50.317314	-4.085082	1.05	269	2014-06-08	08:07:06
332	50.317314	-4.085096	0.95	271.1	2014-06-08	08:07:07
333	50.317309	-4.085107	0.93	235.9	2014-06-08	08:07:08
334	50.317301	-4.085118	1.2	222	2014-06-08	08:07:09
335	50.317295	-4.085125	0.85	215.9	2014-06-08	08:07:10
336	50.317292	-4.085133	0.66	244	2014-06-08	08:07:11
337	50.317288	-4.085141	0.71	226	2014-06-08	08:07:12
338	50.317282	-4.085148	0.83	217.4	2014-06-08	08:07:13
339	50.317277	-4.085151	0.55	201.5	2014-06-08	08:07:14
340	50.317274	-4.085157	0.62	229.6	2014-06-08	08:07:15
341	50.317269	-4.085158	0.58	186.4	2014-06-08	08:07:16
342	50.317261	-4.085164	0.98	205.2	2014-06-08	08:07:17
343	50.317252	-4.085173	1.14	213.8	2014-06-08	08:07:18
344	50.317245	-4.085182	1.08	219.5	2014-06-08	08:07:19
345	50.317239	-4.085185	0.64	195.1	2014-06-08	08:07:20
346	50.317236	-4.085188	0.44	213.9	2014-06-08	08:07:21
347	50.317232	-4.085195	0.69	226.8	2014-06-08	08:07:22
348	50.317228	-4.0852	0.54	221.7	2014-06-08	08:07:23
349	50.317224	-4.085206	0.57	225.8	2014-06-08	08:07:24
350	50.31722	-4.085211	0.65	211.6	2014-06-08	08:07:25
351	50.317215	-4.08521	0.54	171.1	2014-06-08	08:07:26
352	50.317211	-4.085211	0.46	194.1	2014-06-08	08:07:27
353	50.317207	-4.085214	0.42	205.1	2014-06-08	08:07:28
354	50.317204	-4.085215	0.37	192	2014-06-08	08:07:29
355	50.317202	-4.085219	0.38	232.4	2014-06-08	08:07:30
356	50.317197	-4.085223	0.56	205.3	2014-06-08	08:07:31
357	50.317198	-4.085224	0.09	315.5	2014-06-08	08:07:33
358	50.317199	-4.085225	0.09	289.2	2014-06-08	08:07:34
359	50.317198	-4.085226	0.09	187.4	2014-06-08	08:07:35
360	50.317198	-4.085224	0.09	102.8	2014-06-08	08:07:36
361	50.317197	-4.085224	0.04	133	2014-06-08	08:07:37
362	50.317197	-4.085224	0.07	147.4	2014-06-08	08:07:38
363	50.317197	-4.085224	0.04	196.7	2014-06-08	08:07:39
364	50.317197	-4.085223	0.02	90	2014-06-08	08:07:40
365	50.317197	-4.085224	0.02	270	2014-06-08	08:07:41
366	50.317196	-4.085224	0.04	242	2014-06-08	08:07:42
367	50.317196	-4.085225	0.06	232.4	2014-06-08	08:07:43
368	50.317196	-4.085225	0.02	270	2014-06-08	08:07:44
369	50.317195	-4.085225	0.08	175.7	2014-06-08	08:07:45
370	50.317195	-4.085225	0.01	215.7	2014-06-08	08:07:46
371	50.317194	-4.085225	0.1	165.5	2014-06-08	08:07:47
372	50.317194	-4.085224	0.07	164.9	2014-06-08	08:07:48
373	50.317194	-4.085225	0.05	249.5	2014-06-08	08:07:49
374	50.31719	-4.085225	0.41	175.8	2014-06-08	08:07:50
375	50.31719	-4.085225	0.06	221.9	2014-06-08	08:07:51
376	50.317185	-4.085225	0.47	181.4	2014-06-08	08:07:52
377	50.317185	-4.085225	0.04	180	2014-06-08	08:07:54
378	50.317184	-4.085225	0.04	163.3	2014-06-08	08:07:55
379	50.317179	-4.085227	0.62	193.8	2014-06-08	08:07:56
380	50.317174	-4.085227	0.52	176.7	2014-06-08	08:07:57
381	50.317169	-4.085225	0.55	165.6	2014-06-08	08:07:58
382	50.317167	-4.085218	0.29	113.1	2014-06-08	08:08:00
383	50.317167	-4.085217	0.1	141.3	2014-06-08	08:08:01
384	50.317165	-4.085217	0.16	175.6	2014-06-08	08:08:02
385	50.317165	-4.085216	0.05	153.4	2014-06-08	08:08:03
386	50.317165	-4.085215	0.05	90	2014-06-08	08:08:05
387	50.317164	-4.085215	0.07	220	2014-06-08	08:08:06
388	50.317164	-4.085216	0.1	221.2	2014-06-08	08:08:07
389	50.317158	-4.08522	0.72	201.3	2014-06-08	08:08:08
390	50.317152	-4.085228	0.86	218.6	2014-06-08	08:08:09
391	50.317145	-4.085234	0.91	209.4	2014-06-08	08:08:10
392	50.31714	-4.085238	0.61	207.8	2014-06-08	08:08:11
393	50.317134	-4.08524	0.64	192.9	2014-06-08	08:08:12
394	50.31713	-4.085241	0.23	186.6	2014-06-08	08:08:14
395	50.317126	-4.085242	0.43	196.9	2014-06-08	08:08:15
396	50.31712	-4.085248	0.76	208.4	2014-06-08	08:08:16
397	50.317116	-4.085255	0.69	230.7	2014-06-08	08:08:17
398	50.317112	-4.085261	0.61	221.9	2014-06-08	08:08:18
399	50.317107	-4.08527	0.84	228.2	2014-06-08	08:08:19
400	50.317103	-4.085278	0.74	231.6	2014-06-08	08:08:20
401	50.317097	-4.085289	1.04	230.5	2014-06-08	08:08:21
402	50.317092	-4.085296	0.73	224.5	2014-06-08	08:08:22
403	50.317085	-4.085301	0.89	202.8	2014-06-08	08:08:23
404	50.317078	-4.085304	0.77	194.3	2014-06-08	08:08:24
405	50.317071	-4.085305	0.8	184.3	2014-06-08	08:08:25
406	50.31707	-4.085304	0.16	152.7	2014-06-08	08:08:26
407	50.317064	-4.085314	0.99	225.5	2014-06-08	08:08:27
408	50.317056	-4.085328	1.3	229.4	2014-06-08	08:08:28
409	50.317047	-4.085338	1.24	217.2	2014-06-08	08:08:29
410	50.317037	-4.085348	1.31	213.2	2014-06-08	08:08:30
411	50.317027	-4.085359	1.36	215.1	2014-06-08	08:08:31
412	50.317018	-4.085368	1.25	208.6	2014-06-08	08:08:32
413	50.317008	-4.085378	1.29	214.6	2014-06-08	08:08:33
414	50.316998	-4.08539	1.42	218.8	2014-06-08	08:08:34
415	50.316989	-4.085404	1.41	222.6	2014-06-08	08:08:35
416	50.316979	-4.085415	1.36	215.5	2014-06-08	08:08:36
417	50.316969	-4.085426	1.35	214.1	2014-06-08	08:08:37
418	50.31696	-4.085436	1.26	216	2014-06-08	08:08:38
419	50.316952	-4.085446	1.1	221.2	2014-06-08	08:08:39
420	50.316945	-4.085457	1.1	221.2	2014-06-08	08:08:40
421	50.316936	-4.085467	1.23	215.8	2014-06-08	08:08:41
422	50.316926	-4.085477	1.34	214.9	2014-06-08	08:08:42
423	50.316914	-4.085488	1.49	211	2014-06-08	08:08:43
424	50.316901	-4.085499	1.62	207.8	2014-06-08	08:08:44
425	50.316886	-4.085511	1.87	206.9	2014-06-08	08:08:45
426	50.316871	-4.085523	1.93	205.8	2014-06-08	08:08:46
427	50.316858	-4.085533	1.62	206.9	2014-06-08	08:08:47
428	50.316851	-4.085541	0.95	218.3	2014-06-08	08:08:48
429	50.316846	-4.08555	0.88	226.5	2014-06-08	08:08:49
430	50.316839	-4.085562	1.09	230	2014-06-08	08:08:50
431	50.316832	-4.085576	1.31	229.7	2014-06-08	08:08:51
432	50.316821	-4.085592	1.59	224.2	2014-06-08	08:08:52
433	50.316814	-4.085607	1.38	232.9	2014-06-08	08:08:53
434	50.316806	-4.085623	1.44	233.8	2014-06-08	08:08:54
435	50.316797	-4.085641	1.65	228.1	2014-06-08	08:08:55
436	50.316791	-4.085654	1.16	237.2	2014-06-08	08:08:56
437	50.31679	-4.085666	0.83	260.9	2014-06-08	08:08:57
438	50.316788	-4.085678	0.89	261	2014-06-08	08:08:58
439	50.316787	-4.08569	0.83	256.4	2014-06-08	08:08:59
440	50.316783	-4.085698	0.77	233.3	2014-06-08	08:09:00
441	50.316774	-4.085709	1.21	219.7	2014-06-08	08:09:01
442	50.316763	-4.08572	1.47	211.6	2014-06-08	08:09:02
443	50.316752	-4.085729	1.35	207.9	2014-06-08	08:09:03
444	50.316742	-4.085738	1.29	211.7	2014-06-08	08:09:04
445	50.31673	-4.085748	1.53	207.1	2014-06-08	08:09:05
446	50.316716	-4.085759	1.72	206.2	2014-06-08	08:09:06
447	50.316703	-4.085767	1.61	202.2	2014-06-08	08:09:07
448	50.316687	-4.085775	1.81	197.1	2014-06-08	08:09:08
449	50.316677	-4.085779	1.14	194.3	2014-06-08	08:09:09
450	50.316672	-4.085781	0.6	196.9	2014-06-08	08:09:10
451	50.31667	-4.085787	0.48	235.5	2014-06-08	08:09:11
452	50.316665	-4.085796	0.81	230.6	2014-06-08	08:09:12
453	50.316658	-4.085809	1.27	227.9	2014-06-08	08:09:13
454	50.316645	-4.085826	1.88	221	2014-06-08	08:09:14
455	50.316628	-4.085845	2.33	215.8	2014-06-08	08:09:15
456	50.316611	-4.085866	2.42	217.2	2014-06-08	08:09:16
457	50.316595	-4.085884	2.14	217.4	2014-06-08	08:09:17
458	50.316584	-4.0859	1.73	221.8	2014-06-08	08:09:18
459	50.316573	-4.085914	1.49	219.5	2014-06-08	08:09:19
460	50.316561	-4.085924	1.58	206.4	2014-06-08	08:09:20
461	50.316547	-4.085929	1.51	193.2	2014-06-08	08:09:21
462	50.316532	-4.085933	1.78	189.6	2014-06-08	08:09:22
463	50.316515	-4.085936	1.85	186.7	2014-06-08	08:09:23
464	50.316504	-4.085937	1.21	183.1	2014-06-08	08:09:24
465	50.316496	-4.085935	0.91	172.9	2014-06-08	08:09:25
466	50.316485	-4.085934	1.24	177.8	2014-06-08	08:09:26
467	50.316472	-4.085936	1.4	184.1	2014-06-08	08:09:27
468	50.316461	-4.085938	1.24	188.5	2014-06-08	08:09:28
469	50.316455	-4.085939	0.69	182.5	2014-06-08	08:09:29
470	50.31645	-4.085939	0.59	180.6	2014-06-08	08:09:30
471	50.316448	-4.085939	0.13	181.4	2014-06-08	08:09:32
472	50.316439	-4.085939	0.93	181.1	2014-06-08	08:09:33
473	50.316424	-4.08594	1.73	182.2	2014-06-08	08:09:34
474	50.316405	-4.085942	2.1	182.8	2014-06-08	08:09:35
475	50.316384	-4.085939	2.33	175.2	2014-06-08	08:09:36
476	50.316363	-4.085932	2.39	168.8	2014-06-08	08:09:37
477	50.316347	-4.085921	1.99	155.7	2014-06-08	08:09:38
478	50.316333	-4.085911	1.61	155.5	2014-06-08	08:09:39
479	50.316323	-4.085904	1.25	154.1	2014-06-08	08:09:40
480	50.316317	-4.085895	0.96	139.6	2014-06-08	08:09:41
481	50.316306	-4.085885	1.38	150.6	2014-06-08	08:09:42
482	50.316292	-4.085878	1.64	161.8	2014-06-08	08:09:43
483	50.316276	-4.085874	1.83	170.8	2014-06-08	08:09:44
484	50.316263	-4.085867	1.51	161.3	2014-06-08	08:09:45
485	50.31625	-4.085859	1.54	156.3	2014-06-08	08:09:46
486	50.316239	-4.08585	1.34	153.7	2014-06-08	08:09:47
487	50.316231	-4.08584	1.2	141	2014-06-08	08:09:48
488	50.316227	-4.085832	0.7	132.6	2014-06-08	08:09:49
489	50.316224	-4.085828	0.41	133.2	2014-06-08	08:09:50
490	50.316221	-4.085823	0.49	134.6	2014-06-08	08:09:51
491	50.316219	-4.085817	0.47	119.5	2014-06-08	08:09:52
492	50.316217	-4.085814	0.32	130	2014-06-08	08:09:53
493	50.316209	-4.085811	0.91	165.5	2014-06-08	08:09:54
494	50.316197	-4.085811	1.33	180.8	2014-06-08	08:09:55
495	50.316188	-4.085813	1.05	188.5	2014-06-08	08:09:56
496	50.316189	-4.085813	0.06	17.7	2014-06-08	08:09:57
497	50.316194	-4.085802	1	51.9	2014-06-08	08:09:58
498	50.316195	-4.08579	0.85	80.5	2014-06-08	08:09:59
499	50.31619	-4.085781	0.88	135.5	2014-06-08	08:10:00
500	50.316181	-4.085775	1.07	153.1	2014-06-08	08:10:01
501	50.316171	-4.085769	1.18	158.3	2014-06-08	08:10:02
502	50.316162	-4.08576	1.17	149.1	2014-06-08	08:10:03
503	50.316159	-4.08575	0.81	116.6	2014-06-08	08:10:04
504	50.316169	-4.085739	1.36	33.6	2014-06-08	08:10:05
505	50.316185	-4.08573	1.85	21	2014-06-08	08:10:06
506	50.316194	-4.085719	1.3	38.3	2014-06-08	08:10:07
507	50.316197	-4.085705	0.99	70.2	2014-06-08	08:10:08
508	50.316195	-4.085695	0.75	104.5	2014-06-08	08:10:09
509	50.316187	-4.085688	1.07	149.6	2014-06-08	08:10:10
510	50.316176	-4.085678	1.42	151.1	2014-06-08	08:10:11
511	50.316164	-4.085669	1.49	154.4	2014-06-08	08:10:12
512	50.316152	-4.08566	1.47	153.3	2014-06-08	08:10:13
513	50.31614	-4.085651	1.48	154.3	2014-06-08	08:10:14
514	50.316129	-4.08564	1.48	147.6	2014-06-08	08:10:15
515	50.316123	-4.08563	0.93	131.7	2014-06-08	08:10:16
516	50.316119	-4.085628	0.45	162.3	2014-06-08	08:10:17
517	50.316124	-4.085631	0.59	334.8	2014-06-08	08:10:18
518	50.316128	-4.08564	0.74	308.4	2014-06-08	08:10:19
519	50.316125	-4.085645	0.53	233.1	2014-06-08	08:10:20
520	50.316113	-4.085644	1.33	175.4	2014-06-08	08:10:21
521	50.3161	-4.085644	1.52	179.1	2014-06-08	08:10:22
522	50.316086	-4.085643	1.52	178.9	2014-06-08	08:10:23
523	50.316075	-4.085639	1.25	166.5	2014-06-08	08:10:24
524	50.316073	-4.085623	1.2	103	2014-06-08	08:10:25
525	50.316075	-4.085606	1.17	78.5	2014-06-08	08:10:26
526	50.316083	-4.085605	0.87	7.5	2014-06-08	08:10:27
527	50.316087	-4.085603	0.51	12.3	2014-06-08	08:10:28
528	50.31609	-4.08561	0.56	301.2	2014-06-08	08:10:29
529	50.316089	-4.08562	0.72	261.1	2014-06-08	08:10:30
530	50.316089	-4.085622	0.19	293.4	2014-06-08	08:10:31
531	50.3161	-4.085611	1.42	36.2	2014-06-08	08:10:32
532	50.316109	-4.085591	1.75	52.6	2014-06-08	08:10:33
533	50.316118	-4.085578	1.3	43.9	2014-06-08	08:10:34
534	50.316121	-4.08557	0.68	56.6	2014-06-08	08:10:35
535	50.316122	-4.08557	0.12	5.4	2014-06-08	08:10:36
536	50.316114	-4.085573	0.87	193.9	2014-06-08	08:10:37
537	50.316106	-4.085577	0.92	196.1	2014-06-08	08:10:38
538	50.316096	-4.085579	1.19	188.1	2014-06-08	08:10:39
539	50.316084	-4.085581	1.38	184.7	2014-06-08	08:10:40
540	50.316069	-4.08558	1.6	178.9	2014-06-08	08:10:41
541	50.31606	-4.085574	1.07	155.8	2014-06-08	08:10:42
542	50.31606	-4.085568	0.47	91.1	2014-06-08	08:10:43
543	50.316069	-4.085566	0.95	8.6	2014-06-08	08:10:44
544	50.316071	-4.085566	0.27	358.8	2014-06-08	08:10:45
545	50.316075	-4.085563	0.45	25.6	2014-06-08	08:10:46
546	50.316079	-4.085562	0.46	10.6	2014-06-08	08:10:47
547	50.316086	-4.085557	0.86	20.4	2014-06-08	08:10:48
548	50.316086	-4.085556	0.1	79.4	2014-06-08	08:10:49
549	50.316086	-4.085549	0.53	88.9	2014-06-08	08:10:50
550	50.316094	-4.085538	1.11	43.2	2014-06-08	08:10:51
551	50.316108	-4.085526	1.75	29.1	2014-06-08	08:10:52
552	50.316118	-4.085514	1.48	35.5	2014-06-08	08:10:53
553	50.316121	-4.085507	0.59	59.5	2014-06-08	08:10:54
554	50.316117	-4.085501	0.62	142.8	2014-06-08	08:10:55
555	50.316111	-4.085496	0.73	145.5	2014-06-08	08:10:56
556	50.316105	-4.08549	0.76	147.4	2014-06-08	08:10:57
557	50.316098	-4.085484	0.89	152.9	2014-06-08	08:10:58
558	50.31609	-4.085481	1	167.2	2014-06-08	08:10:59
559	50.316079	-4.085482	1.21	182.2	2014-06-08	08:11:00
560	50.316067	-4.085483	1.32	182.4	2014-06-08	08:11:01
561	50.316056	-4.085475	1.3	157.3	2014-06-08	08:11:02
562	50.316047	-4.085464	1.26	141.7	2014-06-08	08:11:03
563	50.316039	-4.085455	1.12	143.8	2014-06-08	08:11:04
564	50.316033	-4.085444	1.08	131.8	2014-06-08	08:11:05
565	50.316025	-4.085435	1.1	144.3	2014-06-08	08:11:06
566	50.316014	-4.08543	1.2	162.7	2014-06-08	08:11:07
567	50.316002	-4.085425	1.4	164.4	2014-06-08	08:11:08
568	50.315991	-4.085413	1.52	147.4	2014-06-08	08:11:09
569	50.315978	-4.085404	1.53	154.1	2014-06-08	08:11:10
570	50.315966	-4.085398	1.47	165.5	2014-06-08	08:11:11
571	50.315958	-4.085387	1.18	134.4	2014-06-08	08:11:12
572	50.315957	-4.085375	0.81	98.6	2014-06-08	08:11:13
573	50.315951	-4.085369	0.85	147.8	2014-06-08	08:11:14
574	50.31594	-4.085366	1.18	171	2014-06-08	08:11:15
575	50.315928	-4.085364	1.39	173.3	2014-06-08	08:11:16
576	50.315914	-4.085361	1.53	172.4	2014-06-08	08:11:17
577	50.315898	-4.085359	1.79	173.7	2014-06-08	08:11:18
578	50.315883	-4.085357	1.69	176.4	2014-06-08	08:11:19
579	50.315871	-4.085353	1.38	168.5	2014-06-08	08:11:20
580	50.315866	-4.085344	0.81	129.1	2014-06-08	08:11:21
581	50.315861	-4.085339	0.74	147.4	2014-06-08	08:11:22
582	50.31585	-4.085337	1.22	175.5	2014-06-08	08:11:23
583	50.315838	-4.085335	1.29	171.8	2014-06-08	08:11:24
584	50.31583	-4.085329	0.99	156.2	2014-06-08	08:11:25
585	50.31582	-4.085326	1.14	170.4	2014-06-08	08:11:26
586	50.315806	-4.08533	1.57	188.1	2014-06-08	08:11:27
587	50.315792	-4.085335	1.57	195	2014-06-08	08:11:28
588	50.315784	-4.085341	0.99	205.6	2014-06-08	08:11:29
589	50.315781	-4.085344	0.24	207.7	2014-06-08	08:11:31
590	50.315772	-4.085355	1.25	218.1	2014-06-08	08:11:32
591	50.315767	-4.085358	0.55	202.4	2014-06-08	08:11:33
592	50.315766	-4.085353	0.36	108	2014-06-08	08:11:34
593	50.315762	-4.085348	0.6	138.7	2014-06-08	08:11:35
594	50.315757	-4.085343	0.7	152	2014-06-08	08:11:36
595	50.315751	-4.085342	0.59	169.5	2014-06-08	08:11:37
596	50.315751	-4.085341	0.02	147.4	2014-06-08	08:11:38
597	50.315759	-4.085349	0.99	327.2	2014-06-08	08:11:39
598	50.315761	-4.085359	0.76	293.2	2014-06-08	08:11:40
599	50.315759	-4.08537	0.83	253	2014-06-08	08:11:41
600	50.315754	-4.085386	1.3	244.8	2014-06-08	08:11:42
601	50.315748	-4.085403	1.34	239.5	2014-06-08	08:11:43
602	50.315744	-4.085415	1.03	240.8	2014-06-08	08:11:44
603	50.31574	-4.085429	1.02	247.9	2014-06-08	08:11:45
604	50.315734	-4.085445	1.35	237.4	2014-06-08	08:11:46
605	50.315725	-4.085464	1.66	234.7	2014-06-08	08:11:47
606	50.31572	-4.085481	1.39	244.5	2014-06-08	08:11:48
607	50.315718	-4.085496	1.06	257.3	2014-06-08	08:11:49
608	50.315719	-4.085508	0.86	280	2014-06-08	08:11:50
609	50.315719	-4.085515	0.51	270	2014-06-08	08:11:51
610	50.315715	-4.085517	0.47	196.3	2014-06-08	08:11:52
611	50.315711	-4.085516	0.46	175.6	2014-06-08	08:11:53
612	50.315714	-4.085511	0.47	47.5	2014-06-08	08:11:54
613	50.315715	-4.085511	0.13	18.8	2014-06-08	08:11:55
614	50.315723	-4.08551	0.92	4.5	2014-06-08	08:11:56
615	50.315736	-4.085507	1.5	6.6	2014-06-08	08:11:57
616	50.315759	-4.085497	2.66	15.6	2014-06-08	08:11:58
617	50.315793	-4.085479	3.99	18.6	2014-06-08	08:11:59
618	50.315836	-4.085455	5	20.1	2014-06-08	08:12:00
619	50.315888	-4.085432	6.11	15.8	2014-06-08	08:12:01
620	50.315946	-4.085422	6.47	6.3	2014-06-08	08:12:02
621	50.316004	-4.085425	6.49	357.8	2014-06-08	08:12:03
622	50.316063	-4.08543	6.57	356.9	2014-06-08	08:12:04
623	50.316124	-4.085436	6.73	356.3	2014-06-08	08:12:05
624	50.315976	-4.085358	1.24	161.2	2014-06-08	08:12:19
625	50.31596	-4.085361	1.8	188.6	2014-06-08	08:12:20
626	50.315947	-4.085367	1.5	194.5	2014-06-08	08:12:21
627	50.315931	-4.085364	1.75	172.9	2014-06-08	08:12:22
628	50.315917	-4.085366	1.57	185	2014-06-08	08:12:23
629	50.315904	-4.085364	1.49	175.2	2014-06-08	08:12:24
630	50.315895	-4.085361	1.03	168.6	2014-06-08	08:12:25
631	50.315889	-4.085358	0.7	163.2	2014-06-08	08:12:26
632	50.315882	-4.085355	0.83	164.2	2014-06-08	08:12:27
633	50.315867	-4.085359	1.69	189.3	2014-06-08	08:12:28
634	50.315851	-4.085361	1.79	184.4	2014-06-08	08:12:29
635	50.315839	-4.085362	1.28	184.5	2014-06-08	08:12:30
636	50.315838	-4.085359	0.25	112.4	2014-06-08	08:12:31
637	50.31584	-4.085357	0.23	31.2	2014-06-08	08:12:32
638	50.315835	-4.085362	0.64	212.6	2014-06-08	08:12:33
639	50.315831	-4.085362	0.42	183.2	2014-06-08	08:12:34
640	50.315829	-4.085357	0.48	132.9	2014-06-08	08:12:35
641	50.31583	-4.085357	0.12	2.7	2014-06-08	08:12:36
642	50.315833	-4.08536	0.42	337.7	2014-06-08	08:12:37
643	50.315838	-4.08536	0.57	355.2	2014-06-08	08:12:38
644	50.315847	-4.08536	0.97	3.2	2014-06-08	08:12:39
645	50.315869	-4.085349	2.54	16.9	2014-06-08	08:12:40
646	50.315906	-4.085333	4.25	16	2014-06-08	08:12:41
647	50.315948	-4.085315	4.92	14.4	2014-06-08	08:12:42
648	50.315997	-4.085305	5.44	7.9	2014-06-08	08:12:43
649	50.316049	-4.085307	5.82	358.2	2014-06-08	08:12:44
650	50.316101	-4.085311	5.8	357.4	2014-06-08	08:12:45
651	50.316153	-4.085322	5.78	352.6	2014-06-08	08:12:46
652	50.316201	-4.085348	5.72	341.2	2014-06-08	08:12:47
653	50.316245	-4.085388	5.69	329.6	2014-06-08	08:12:48
654	50.316292	-4.085434	6.11	327.6	2014-06-08	08:12:49
655	50.31634	-4.085479	6.22	329.6	2014-06-08	08:12:50
656	50.316392	-4.085517	6.39	335	2014-06-08	08:12:51
657	50.316441	-4.085555	6.16	333.8	2014-06-08	08:12:52
658	50.316486	-4.085601	5.93	326.1	2014-06-08	08:12:53
659	50.316528	-4.085653	5.95	321.7	2014-06-08	08:12:54
660	50.31657	-4.085704	5.9	322.2	2014-06-08	08:12:55
661	50.316611	-4.085754	5.84	322.2	2014-06-08	08:12:56
662	50.316438	-4.085659	1.36	160.6	2014-06-08	08:13:11
663	50.316432	-4.085655	0.71	159.3	2014-06-08	08:13:12
664	50.316417	-4.085658	1.66	186.4	2014-06-08	08:13:13
665	50.316409	-4.085661	0.93	192.2	2014-06-08	08:13:14
666	50.316403	-4.085663	0.68	191.7	2014-06-08	08:13:15
667	50.316398	-4.085664	0.6	189.1	2014-06-08	08:13:16
668	50.316393	-4.085666	0.54	191.4	2014-06-08	08:13:17
669	50.316361	-4.085636	0.26	149.6	2014-06-08	08:13:33
670	50.31635	-4.085634	1.14	173.7	2014-06-08	08:13:34
671	50.316344	-4.085631	0.75	158.6	2014-06-08	08:13:35
672	50.316347	-4.085628	0.16	33.4	2014-06-08	08:13:37
673	50.316353	-4.085631	0.37	342.9	2014-06-08	08:13:39
674	50.316352	-4.085629	0.17	126.7	2014-06-08	08:13:40
675	50.316353	-4.085628	0.14	56.6	2014-06-08	08:13:41
676	50.316353	-4.085626	0.14	66.6	2014-06-08	08:13:42
677	50.316347	-4.085618	0.86	142.1	2014-06-08	08:13:43
678	50.316337	-4.085613	1.15	162.4	2014-06-08	08:13:44
679	50.316328	-4.085612	1.05	174.1	2014-06-08	08:13:45
680	50.316323	-4.085608	0.61	155.9	2014-06-08	08:13:46
681	50.316321	-4.085605	0.3	132.9	2014-06-08	08:13:47
682	50.316321	-4.085605	0.02	0	2014-06-08	08:13:49
683	50.316344	-4.085605	0.14	0	2014-06-08	08:14:08
684	50.316341	-4.085611	0.58	223.6	2014-06-08	08:14:09
685	50.316334	-4.085615	0.79	204.1	2014-06-08	08:14:10
686	50.316326	-4.085619	0.94	194.3	2014-06-08	08:14:11
687	50.316324	-4.085618	0.25	176	2014-06-08	08:14:12
688	50.316328	-4.085619	0.48	355	2014-06-08	08:14:13
689	50.316333	-4.085619	0.51	356.6	2014-06-08	08:14:14
690	50.316326	-4.085619	0.75	179.1	2014-06-08	08:14:15
691	50.316317	-4.085621	0.95	187.2	2014-06-08	08:14:16
692	50.316307	-4.085625	1.19	194.5	2014-06-08	08:14:17
693	50.316297	-4.085631	1.22	200.9	2014-06-08	08:14:18
694	50.31629	-4.085636	0.81	202.1	2014-06-08	08:14:19
695	50.316291	-4.085639	0.25	289.8	2014-06-08	08:14:20
696	50.316292	-4.085639	0.11	347.1	2014-06-08	08:14:21
697	50.31629	-4.085646	0.52	241.3	2014-06-08	08:14:22
698	50.316283	-4.085648	0.79	191.3	2014-06-08	08:14:23
699	50.316274	-4.085645	0.92	168.8	2014-06-08	08:14:24
700	50.316269	-4.085641	0.71	151.9	2014-06-08	08:14:25
701	50.316261	-4.085637	0.88	163.9	2014-06-08	08:14:26
702	50.316252	-4.085635	1.08	173.7	2014-06-08	08:14:27
703	50.316242	-4.085635	1.05	179	2014-06-08	08:14:28
704	50.316237	-4.085632	0.58	157.8	2014-06-08	08:14:29
705	50.316239	-4.085629	0.31	51.2	2014-06-08	08:14:30
706	50.316241	-4.085626	0.34	42	2014-06-08	08:14:31
707	50.316239	-4.085618	0.59	115.4	2014-06-08	08:14:32
708	50.316235	-4.085607	0.9	123.4	2014-06-08	08:14:33
709	50.316228	-4.0856	0.94	144.7	2014-06-08	08:14:34
710	50.316217	-4.085593	1.24	158	2014-06-08	08:14:35
711	50.316206	-4.085587	1.39	162.3	2014-06-08	08:14:36
712	50.316196	-4.085584	1.13	168.2	2014-06-08	08:14:37
713	50.316191	-4.085582	0.58	165.1	2014-06-08	08:14:38
714	50.316186	-4.085578	0.57	151.4	2014-06-08	08:14:39
715	50.316179	-4.085575	0.87	163.6	2014-06-08	08:14:40
716	50.316171	-4.085573	0.9	174.3	2014-06-08	08:14:41
717	50.316162	-4.085572	0.93	174.1	2014-06-08	08:14:42
718	50.316151	-4.085573	1.24	182.2	2014-06-08	08:14:43
719	50.316138	-4.085576	1.46	188.2	2014-06-08	08:14:44
720	50.316124	-4.085582	1.58	195.1	2014-06-08	08:14:45
721	50.31611	-4.085584	1.65	186.4	2014-06-08	08:14:46
722	50.316104	-4.085576	0.87	137.1	2014-06-08	08:14:47
723	50.316103	-4.085566	0.72	97.4	2014-06-08	08:14:48
724	50.316114	-4.085564	0.63	6.5	2014-06-08	08:14:50
725	50.316112	-4.085564	0.24	192.8	2014-06-08	08:14:51
726	50.316107	-4.08556	0.67	153	2014-06-08	08:14:52
727	50.316109	-4.08555	0.77	76	2014-06-08	08:14:53
728	50.316112	-4.085539	0.82	65.9	2014-06-08	08:14:54
729	50.316109	-4.085531	0.63	119.2	2014-06-08	08:14:55
730	50.316103	-4.085521	0.96	129.4	2014-06-08	08:14:56
731	50.316094	-4.085513	1.2	150.3	2014-06-08	08:14:57
732	50.316085	-4.085511	1.01	172.2	2014-06-08	08:14:58
733	50.316084	-4.085499	0.87	99.9	2014-06-08	08:14:59
734	50.31609	-4.085483	1.33	59.1	2014-06-08	08:15:00
735	50.316094	-4.085477	0.61	39.7	2014-06-08	08:15:01
736	50.316092	-4.085476	0.24	165.6	2014-06-08	08:15:02
737	50.316086	-4.085479	0.68	196.3	2014-06-08	08:15:03
738	50.316078	-4.085481	0.89	190	2014-06-08	08:15:04
739	50.31607	-4.085481	0.91	180.4	2014-06-08	08:15:05
740	50.316059	-4.085479	1.28	172.8	2014-06-08	08:15:06
741	50.316046	-4.085475	1.42	167.4	2014-06-08	08:15:07
742	50.31604	-4.085467	0.91	140.8	2014-06-08	08:15:08
743	50.31604	-4.085455	0.83	87.4	2014-06-08	08:15:09
744	50.31604	-4.085445	0.67	91.6	2014-06-08	08:15:10
745	50.316036	-4.085442	0.5	152.1	2014-06-08	08:15:11
746	50.316028	-4.085442	0.86	181.2	2014-06-08	08:15:12
747	50.316016	-4.085443	1.36	181.5	2014-06-08	08:15:13
748	50.316005	-4.085444	1.21	184.3	2014-06-08	08:15:14
749	50.315997	-4.085442	0.95	171	2014-06-08	08:15:15
750	50.315992	-4.085438	0.6	151.2	2014-06-08	08:15:16
751	50.315997	-4.085428	0.87	53.1	2014-06-08	08:15:17
752	50.316006	-4.085418	1.26	34.2	2014-06-08	08:15:18
753	50.316011	-4.085413	0.64	39.7	2014-06-08	08:15:19
754	50.31601	-4.08541	0.21	122.1	2014-06-08	08:15:20
755	50.316004	-4.085411	0.64	183.2	2014-06-08	08:15:21
756	50.315997	-4.085412	0.75	188.2	2014-06-08	08:15:22
757	50.315987	-4.085413	1.09	183.7	2014-06-08	08:15:23
758	50.315975	-4.085417	1.37	190.8	2014-06-08	08:15:24
759	50.315964	-4.08542	1.32	190.6	2014-06-08	08:15:25
760	50.315952	-4.085423	1.29	190.6	2014-06-08	08:15:26
761	50.315941	-4.085428	1.33	194	2014-06-08	08:15:27
762	50.31593	-4.085421	0.32	156.4	2014-06-08	08:15:31
763	50.315935	-4.085406	1.15	65.4	2014-06-08	08:15:32
764	50.315935	-4.08539	1.14	88.6	2014-06-08	08:15:33
765	50.315938	-4.085385	0.53	49.2	2014-06-08	08:15:34
766	50.31594	-4.085372	0.91	78.1	2014-06-08	08:15:35
767	50.315945	-4.085361	1.02	50.7	2014-06-08	08:15:36
768	50.315952	-4.085347	1.24	52.6	2014-06-08	08:15:37
769	50.315955	-4.085332	1.11	74.4	2014-06-08	08:15:38
770	50.315953	-4.085317	1.06	101.2	2014-06-08	08:15:39
771	50.315945	-4.085304	1.31	133.5	2014-06-08	08:15:40
772	50.315933	-4.085293	1.55	148.6	2014-06-08	08:15:41
773	50.315927	-4.085275	1.44	118.7	2014-06-08	08:15:42
774	50.315926	-4.085255	1.38	91.5	2014-06-08	08:15:43
775	50.315927	-4.085238	1.22	88.7	2014-06-08	08:15:44
776	50.315925	-4.085222	1.16	101.1	2014-06-08	08:15:45
777	50.315918	-4.085209	1.22	129.3	2014-06-08	08:15:46
778	50.315905	-4.0852	1.51	156.3	2014-06-08	08:15:47
779	50.315891	-4.085195	1.7	166	2014-06-08	08:15:48
780	50.315876	-4.085191	1.64	170.8	2014-06-08	08:15:49
781	50.315864	-4.085185	1.36	161.1	2014-06-08	08:15:50
782	50.315861	-4.085175	0.82	121.4	2014-06-08	08:15:51
783	50.31586	-4.085166	0.63	92.6	2014-06-08	08:15:52
784	50.315858	-4.085161	0.46	132.1	2014-06-08	08:15:53
785	50.315851	-4.08516	0.69	173	2014-06-08	08:15:54
786	50.315846	-4.085159	0.6	172	2014-06-08	08:15:55
787	50.315843	-4.085157	0.41	163.9	2014-06-08	08:15:56
788	50.315841	-4.085159	0.25	206.8	2014-06-08	08:15:57
789	50.315841	-4.085161	0.18	298.6	2014-06-08	08:15:58
790	50.315876	-4.08516	3.87	1.4	2014-06-08	08:15:59
791	50.315937	-4.08516	6.76	359.8	2014-06-08	08:16:00
792	50.315994	-4.085172	6.44	352.3	2014-06-08	08:16:01
793	50.316047	-4.08519	5.97	348	2014-06-08	08:16:02
794	50.316092	-4.085193	5.07	357.2	2014-06-08	08:16:03
795	50.316139	-4.085192	5.24	1	2014-06-08	08:16:04
796	50.316187	-4.085199	5.4	354.4	2014-06-08	08:16:05
797	50.316237	-4.08521	5.56	352.4	2014-06-08	08:16:06
798	50.316285	-4.085224	5.39	348.7	2014-06-08	08:16:07
799	50.316332	-4.085241	5.46	347.5	2014-06-08	08:16:08
800	50.316381	-4.085259	5.5	346.7	2014-06-08	08:16:09
801	50.316429	-4.085277	5.51	346.4	2014-06-08	08:16:10
802	50.316391	-4.085196	0.45	126.3	2014-06-08	08:16:26
803	50.316332	-4.085192	6.48	177.3	2014-06-08	08:16:27
804	50.316298	-4.085189	3.8	176.9	2014-06-08	08:16:28
805	50.316274	-4.085188	2.69	179.4	2014-06-08	08:16:29
806	50.316249	-4.085189	2.77	181.6	2014-06-08	08:16:30
807	50.316231	-4.085181	2.08	163.4	2014-06-08	08:16:31
808	50.316218	-4.08517	1.73	152.3	2014-06-08	08:16:32
809	50.316204	-4.085167	1.57	172.4	2014-06-08	08:16:33
810	50.316185	-4.085169	2.09	183.6	2014-06-08	08:16:34
811	50.316165	-4.085171	2.24	184.7	2014-06-08	08:16:35
812	50.316144	-4.085172	2.29	181.6	2014-06-08	08:16:36
813	50.316126	-4.085172	2.01	179.7	2014-06-08	08:16:37
814	50.316114	-4.085169	1.37	170.3	2014-06-08	08:16:38
815	50.316103	-4.085166	1.2	171.4	2014-06-08	08:16:39
816	50.316093	-4.085163	1.14	170.3	2014-06-08	08:16:40
817	50.316079	-4.085159	1.69	168.4	2014-06-08	08:16:41
818	50.316063	-4.085154	1.71	168.6	2014-06-08	08:16:42
819	50.316049	-4.08515	1.68	171	2014-06-08	08:16:43
820	50.316035	-4.085148	1.52	175.5	2014-06-08	08:16:44
821	50.316022	-4.085147	1.45	175.1	2014-06-08	08:16:45
822	50.316007	-4.085143	1.64	169.5	2014-06-08	08:16:46
823	50.315994	-4.085136	1.58	163.8	2014-06-08	08:16:47
824	50.315983	-4.085132	1.27	165.4	2014-06-08	08:16:48
825	50.315975	-4.085129	0.92	166.9	2014-06-08	08:16:49
826	50.315964	-4.085126	1.17	168.6	2014-06-08	08:16:50
827	50.315951	-4.085126	1.47	180.9	2014-06-08	08:16:51
828	50.315939	-4.085125	1.35	178.2	2014-06-08	08:16:52
829	50.315934	-4.085129	0.66	201.7	2014-06-08	08:16:53
830	50.315929	-4.085132	0.5	203.3	2014-06-08	08:16:54
831	50.315921	-4.085131	0.89	177.3	2014-06-08	08:16:55
832	50.315911	-4.085131	1.15	179.4	2014-06-08	08:16:56
833	50.315899	-4.085133	1.38	185.7	2014-06-08	08:16:57
834	50.315886	-4.085134	1.47	184.9	2014-06-08	08:16:58
835	50.315873	-4.085134	1.38	179.8	2014-06-08	08:16:59
836	50.315867	-4.085131	0.75	161	2014-06-08	08:17:00
837	50.315866	-4.085131	0.06	156.5	2014-06-08	08:17:01
838	50.315865	-4.085129	0.18	144.4	2014-06-08	08:17:02
839	50.315859	-4.085134	0.8	206.4	2014-06-08	08:17:03
840	50.315848	-4.08514	1.2	199.2	2014-06-08	08:17:04
841	50.315834	-4.085146	1.69	194.5	2014-06-08	08:17:05
842	50.315819	-4.085152	1.72	194.5	2014-06-08	08:17:06
843	50.315806	-4.085157	1.43	195.5	2014-06-08	08:17:07
844	50.315801	-4.085157	0.63	180.5	2014-06-08	08:17:08
845	50.315801	-4.085148	0.68	84.4	2014-06-08	08:17:09
846	50.315798	-4.085142	0.51	131	2014-06-08	08:17:10
847	50.31579	-4.085142	0.89	177.7	2014-06-08	08:17:11
848	50.315781	-4.085144	1.01	188.2	2014-06-08	08:17:12
849	50.315773	-4.085145	0.94	183.7	2014-06-08	08:17:13
850	50.315762	-4.085147	1.22	187	2014-06-08	08:17:14
851	50.315749	-4.085153	1.56	198	2014-06-08	08:17:15
852	50.315739	-4.085162	1.29	209.2	2014-06-08	08:17:16
853	50.315735	-4.085167	0.48	220.9	2014-06-08	08:17:17
854	50.315736	-4.085169	0.2	308.1	2014-06-08	08:17:18
855	50.315736	-4.085174	0.4	257.9	2014-06-08	08:17:19
856	50.315735	-4.085182	0.56	260.4	2014-06-08	08:17:20
857	50.315731	-4.085189	0.68	229.8	2014-06-08	08:17:21
858	50.31573	-4.085194	0.31	252.6	2014-06-08	08:17:22
859	50.31573	-4.085196	0.16	273.3	2014-06-08	08:17:23
860	50.315728	-4.085201	0.44	237.8	2014-06-08	08:17:24
861	50.315726	-4.085207	0.5	240.8	2014-06-08	08:17:25
862	50.315723	-4.08521	0.37	210.2	2014-06-08	08:17:26
863	50.315724	-4.085214	0.32	296.1	2014-06-08	08:17:27
864	50.315727	-4.085218	0.43	321.3	2014-06-08	08:17:28
865	50.315728	-4.085219	0.08	324.1	2014-06-08	08:17:30
866	50.315725	-4.085228	0.76	240.5	2014-06-08	08:17:31
867	50.315717	-4.085239	1.21	219	2014-06-08	08:17:32
868	50.315704	-4.085251	1.64	212.7	2014-06-08	08:17:33
869	50.315701	-4.085253	0.4	197.3	2014-06-08	08:17:34
870	50.315716	-4.085245	1.82	19.3	2014-06-08	08:17:35
871	50.315735	-4.085237	2.2	14.1	2014-06-08	08:17:36
872	50.315743	-4.085233	0.45	17.6	2014-06-08	08:17:38
873	50.315738	-4.085233	0.53	178.1	2014-06-08	08:17:39
874	50.315736	-4.085236	0.35	221.7	2014-06-08	08:17:40
875	50.315737	-4.085239	0.24	298.1	2014-06-08	08:17:41
876	50.315738	-4.085239	0.09	26	2014-06-08	08:17:42
877	50.315753	-4.085237	1.76	3.9	2014-06-08	08:17:43
878	50.315782	-4.085231	3.26	7.9	2014-06-08	08:17:44
879	50.315823	-4.085226	4.53	4.6	2014-06-08	08:17:45
880	50.315866	-4.085219	4.78	5.8	2014-06-08	08:17:46
881	50.315894	-4.08521	3.2	11.9	2014-06-08	08:17:47
882	50.315903	-4.085201	1.2	29.4	2014-06-08	08:17:48
883	50.315904	-4.085197	0.17	74.3	2014-06-08	08:17:50
884	50.315902	-4.0852	0.37	226.8	2014-06-08	08:17:51
885	50.315902	-4.085205	0.3	275.2	2014-06-08	08:17:52
886	50.315902	-4.085205	0.05	307.5	2014-06-08	08:17:53
887	50.315926	-4.085177	3.27	38	2014-06-08	08:17:54
888	50.315958	-4.085125	5.16	45.8	2014-06-08	08:17:55
889	50.315982	-4.085049	6.02	63.1	2014-06-08	08:17:56
890	50.315998	-4.084967	6.07	73.6	2014-06-08	08:17:57
891	50.316012	-4.084892	5.56	73.8	2014-06-08	08:17:58
892	50.316025	-4.084815	5.66	74.4	2014-06-08	08:17:59
893	50.316039	-4.084737	5.76	75	2014-06-08	08:18:00
894	50.316011	-4.084821	0.45	242.5	2014-06-08	08:18:15
895	50.316001	-4.084848	2.25	240.5	2014-06-08	08:18:16
896	50.315987	-4.08487	2.2	225.6	2014-06-08	08:18:17
897	50.315969	-4.084892	2.58	217.7	2014-06-08	08:18:18
898	50.315953	-4.084909	2.1	215	2014-06-08	08:18:19
899	50.315943	-4.084921	1.42	215.8	2014-06-08	08:18:20
900	50.315935	-4.084929	1.06	211.5	2014-06-08	08:18:21
901	50.315923	-4.084936	1.39	200.9	2014-06-08	08:18:22
902	50.315909	-4.084946	1.77	203.2	2014-06-08	08:18:23
903	50.315891	-4.084958	2.16	204.4	2014-06-08	08:18:24
904	50.315875	-4.084969	1.99	203.4	2014-06-08	08:18:25
905	50.315865	-4.084982	1.37	219.9	2014-06-08	08:18:26
906	50.315856	-4.084998	1.53	230.7	2014-06-08	08:18:27
907	50.315848	-4.08502	1.83	237.6	2014-06-08	08:18:28
908	50.315839	-4.085042	1.79	238.3	2014-06-08	08:18:29
909	50.315831	-4.085057	1.41	231.6	2014-06-08	08:18:30
910	50.315829	-4.085057	0.23	169.4	2014-06-08	08:18:31
911	50.315826	-4.085055	0.43	166.4	2014-06-08	08:18:32
912	50.315823	-4.085052	0.32	140.1	2014-06-08	08:18:33
913	50.315828	-4.085045	0.72	43.8	2014-06-08	08:18:34
914	50.315839	-4.085036	1.38	27.1	2014-06-08	08:18:35
915	50.315849	-4.085027	1.28	30.8	2014-06-08	08:18:36
916	50.315854	-4.085019	0.74	47.4	2014-06-08	08:18:37
917	50.315854	-4.085013	0.48	81	2014-06-08	08:18:38
918	50.315854	-4.085007	0.44	92.3	2014-06-08	08:18:39
919	50.315845	-4.085011	1.04	197.4	2014-06-08	08:18:40
920	50.315837	-4.085016	0.96	201.4	2014-06-08	08:18:41
921	50.315832	-4.08502	0.6	211.1	2014-06-08	08:18:42
922	50.315831	-4.085024	0.29	246.8	2014-06-08	08:18:43
923	50.315833	-4.085026	0.21	316.2	2014-06-08	08:18:44
924	50.315832	-4.085025	0.12	117.4	2014-06-08	08:18:45
925	50.315823	-4.085034	1.22	212.6	2014-06-08	08:18:46
926	50.315812	-4.085045	1.48	211.8	2014-06-08	08:18:47
927	50.315801	-4.085053	1.36	205.4	2014-06-08	08:18:48
928	50.315793	-4.085058	0.9	202.3	2014-06-08	08:18:49
929	50.31579	-4.085061	0.46	206.3	2014-06-08	08:18:50
930	50.315786	-4.085063	0.4	205.4	2014-06-08	08:18:51
931	50.315781	-4.085065	0.58	196.6	2014-06-08	08:18:52
932	50.315773	-4.085069	0.95	193.8	2014-06-08	08:18:53
933	50.315765	-4.085073	0.96	198.1	2014-06-08	08:18:54
934	50.31576	-4.085076	0.61	200.1	2014-06-08	08:18:55
935	50.315756	-4.085076	0.38	186.4	2014-06-08	08:18:56
936	50.315752	-4.085078	0.52	195.9	2014-06-08	08:18:57
937	50.315747	-4.085082	0.61	206.8	2014-06-08	08:18:58
938	50.315743	-4.085086	0.56	213.6	2014-06-08	08:18:59
939	50.315739	-4.085092	0.53	224.7	2014-06-08	08:19:00
940	50.315735	-4.085098	0.68	224.5	2014-06-08	08:19:01
941	50.315729	-4.085106	0.89	216.8	2014-06-08	08:19:02
942	50.31572	-4.08511	1.02	195.2	2014-06-08	08:19:03
943	50.315711	-4.085114	0.99	196.4	2014-06-08	08:19:04
944	50.315703	-4.085117	0.91	196.4	2014-06-08	08:19:05
945	50.315696	-4.085122	0.92	199.7	2014-06-08	08:19:06
946	50.315691	-4.085124	0.26	200.2	2014-06-08	08:19:08
947	50.31569	-4.085125	0.1	201.2	2014-06-08	08:19:09
948	50.315687	-4.085127	0.4	211.8	2014-06-08	08:19:10
949	50.315684	-4.08513	0.42	209.9	2014-06-08	08:19:11
950	50.315684	-4.085133	0.2	270	2014-06-08	08:19:12
951	50.315685	-4.085135	0.16	309.3	2014-06-08	08:19:13
952	50.315683	-4.08514	0.43	239.8	2014-06-08	08:19:14
953	50.315679	-4.085151	0.91	242.4	2014-06-08	08:19:15
954	50.315674	-4.085165	1.18	237.8	2014-06-08	08:19:16
955	50.31567	-4.085177	0.95	242.4	2014-06-08	08:19:17
956	50.315667	-4.085189	0.86	251.1	2014-06-08	08:19:18
957	50.315663	-4.085203	1.09	246.2	2014-06-08	08:19:19
958	50.315659	-4.085222	1.45	251.6	2014-06-08	08:19:20
959	50.315654	-4.085239	1.3	245	2014-06-08	08:19:21
960	50.315655	-4.08525	0.83	275.8	2014-06-08	08:19:22
961	50.315662	-4.085261	1.08	314	2014-06-08	08:19:23
962	50.315666	-4.085273	0.94	296.4	2014-06-08	08:19:24
963	50.315665	-4.085291	1.3	266.3	2014-06-08	08:19:25
964	50.315659	-4.085309	1.46	241.8	2014-06-08	08:19:26
965	50.315655	-4.08532	0.88	239.4	2014-06-08	08:19:27
966	50.315651	-4.085325	0.5	223	2014-06-08	08:19:28
967	50.315652	-4.085324	0.13	16.3	2014-06-08	08:19:29
968	50.315656	-4.085322	0.47	19.5	2014-06-08	08:19:30
969	50.315657	-4.085319	0.25	72.6	2014-06-08	08:19:31
970	50.315656	-4.085318	0.11	163.7	2014-06-08	08:19:32
971	50.315651	-4.085317	0.62	170.5	2014-06-08	08:19:33
972	50.315652	-4.085316	0.16	36.2	2014-06-08	08:19:34
973	50.315658	-4.085313	0.72	16.8	2014-06-08	08:19:35
974	50.315661	-4.085309	0.22	33.9	2014-06-08	08:19:37
975	50.315656	-4.085309	0.62	175.6	2014-06-08	08:19:38
976	50.315657	-4.085308	0.11	32.6	2014-06-08	08:19:39
977	50.31566	-4.085305	0.39	25.2	2014-06-08	08:19:40
978	50.315661	-4.085304	0.06	35	2014-06-08	08:19:42
979	50.315661	-4.085304	0.02	50.3	2014-06-08	08:19:43
980	50.315661	-4.085304	0.02	90	2014-06-08	08:19:44
981	50.315656	-4.085303	0.49	175.1	2014-06-08	08:19:45
982	50.315655	-4.085304	0.15	205	2014-06-08	08:19:46
983	50.315659	-4.085303	0.49	9.8	2014-06-08	08:19:47
984	50.315666	-4.085304	0.69	354	2014-06-08	08:19:48
985	50.31567	-4.085303	0.47	8	2014-06-08	08:19:49
986	50.31567	-4.085303	0.04	90	2014-06-08	08:19:50
987	50.31567	-4.085302	0.02	52.5	2014-06-08	08:19:52
988	50.31567	-4.085302	0.01	116.6	2014-06-08	08:19:54
989	50.315669	-4.085302	0.02	173.1	2014-06-08	08:19:56
990	50.315669	-4.085303	0.05	207	2014-06-08	08:19:58
991	50.315668	-4.085303	0.06	212.6	2014-06-08	08:19:59
992	50.315671	-4.085303	0.36	3.9	2014-06-08	08:20:00
993	50.31567	-4.0853	0.29	132.4	2014-06-08	08:20:01
994	50.315669	-4.085299	0.13	143.2	2014-06-08	08:20:02
995	50.315668	-4.085299	0.08	184.4	2014-06-08	08:20:03
996	50.315667	-4.085298	0.08	166.6	2014-06-08	08:20:04
997	50.315664	-4.085298	0.35	178.9	2014-06-08	08:20:05
998	50.315664	-4.085298	0.04	118	2014-06-08	08:20:06
999	50.315664	-4.085298	0.03	136.8	2014-06-08	08:20:07
1000	50.315663	-4.085297	0.07	159.5	2014-06-08	08:20:08
1001	50.315663	-4.085297	0.04	158.5	2014-06-08	08:20:10
1002	50.315662	-4.085297	0.08	166.6	2014-06-08	08:20:11
1003	50.315664	-4.085295	0.28	30.5	2014-06-08	08:20:12
1004	50.315665	-4.085292	0.11	57.5	2014-06-08	08:20:14
1005	50.315661	-4.08529	0.24	166.1	2014-06-08	08:20:16
1006	50.315661	-4.08529	0.02	270	2014-06-08	08:20:17
1007	50.315659	-4.08529	0.13	180	2014-06-08	08:20:19
1008	50.315662	-4.085289	0.34	15.4	2014-06-08	08:20:20
1009	50.315662	-4.08529	0.08	300.1	2014-06-08	08:20:21
1010	50.315655	-4.085293	0.78	194.1	2014-06-08	08:20:22
1011	50.31565	-4.085292	0.6	173.2	2014-06-08	08:20:23
1012	50.315646	-4.085294	0.21	200	2014-06-08	08:20:25
1013	50.315646	-4.085293	0.09	156.9	2014-06-08	08:20:26
1014	50.31565	-4.08529	0.54	26.2	2014-06-08	08:20:27
1015	50.315651	-4.085288	0.2	36.9	2014-06-08	08:20:28
1016	50.315652	-4.085288	0.01	32.6	2014-06-08	08:20:30
1017	50.315652	-4.085288	0.04	351.5	2014-06-08	08:20:31
1018	50.315649	-4.085289	0.27	187.6	2014-06-08	08:20:32
1019	50.31565	-4.085288	0.03	67.5	2014-06-08	08:20:33
1020	50.315649	-4.085289	0.06	217.8	2014-06-08	08:20:34
1021	50.315649	-4.08529	0.04	283.8	2014-06-08	08:20:36
1022	50.315649	-4.08529	0.02	131.4	2014-06-08	08:20:37
1023	50.315655	-4.085289	0.7	5.9	2014-06-08	08:20:38
1024	50.315658	-4.085286	0.29	34.5	2014-06-08	08:20:39
1025	50.315656	-4.085284	0.28	143.4	2014-06-08	08:20:40
1026	50.315654	-4.085282	0.25	150.9	2014-06-08	08:20:41
1027	50.315653	-4.085282	0.04	139.9	2014-06-08	08:20:42
1028	50.315653	-4.085282	0.05	180	2014-06-08	08:20:43
1029	50.315648	-4.08528	0.53	163.8	2014-06-08	08:20:44
1030	50.315643	-4.08528	0.59	178.3	2014-06-08	08:20:45
1031	50.31564	-4.085283	0.44	209.3	2014-06-08	08:20:46
1032	50.31564	-4.085283	0.04	237.6	2014-06-08	08:20:47
1033	50.315646	-4.085284	0.7	358.1	2014-06-08	08:20:48
1034	50.315647	-4.085281	0.1	51.9	2014-06-08	08:20:50
1035	50.315642	-4.085279	0.6	164.5	2014-06-08	08:20:51
1036	50.31564	-4.085281	0.22	207.3	2014-06-08	08:20:52
1037	50.31564	-4.085282	0.05	270	2014-06-08	08:20:54
1038	50.315638	-4.085283	0.09	195.1	2014-06-08	08:20:56
1039	50.31564	-4.085284	0.22	342.3	2014-06-08	08:20:57
1040	50.315641	-4.085284	0.03	336.9	2014-06-08	08:20:59
1041	50.315643	-4.085281	0.14	43	2014-06-08	08:21:01
1042	50.315643	-4.085282	0.03	289.3	2014-06-08	08:21:03
1043	50.315649	-4.085279	0.73	18.6	2014-06-08	08:21:04
1044	50.315651	-4.085279	0.14	353.9	2014-06-08	08:21:06
1045	50.315652	-4.085279	0.02	53.6	2014-06-08	08:21:07
1046	50.31565	-4.085289	0.76	260.8	2014-06-08	08:21:08
1047	50.315644	-4.085305	1.28	236.9	2014-06-08	08:21:09
1048	50.315636	-4.085321	1.45	232	2014-06-08	08:21:10
1049	50.315631	-4.085337	1.3	244.4	2014-06-08	08:21:11
1050	50.315639	-4.085344	1.05	331	2014-06-08	08:21:12
1051	50.315652	-4.085349	1.51	346.7	2014-06-08	08:21:13
1052	50.315658	-4.085361	1.02	306.6	2014-06-08	08:21:14
1053	50.315659	-4.085373	0.92	278.1	2014-06-08	08:21:15
1054	50.31566	-4.085384	0.74	278.8	2014-06-08	08:21:16
1055	50.315662	-4.085393	0.68	288.3	2014-06-08	08:21:17
1056	50.315661	-4.085404	0.77	264.5	2014-06-08	08:21:18
1057	50.315663	-4.085413	0.69	287.2	2014-06-08	08:21:19
1058	50.315669	-4.085423	0.98	315.4	2014-06-08	08:21:20
1059	50.315671	-4.08543	0.56	293.4	2014-06-08	08:21:21
1060	50.315668	-4.085438	0.68	239.4	2014-06-08	08:21:22
1061	50.315665	-4.085444	0.56	229.3	2014-06-08	08:21:23
1062	50.315664	-4.085442	0.09	127.1	2014-06-08	08:21:25
1063	50.315665	-4.085441	0.15	23.1	2014-06-08	08:21:26
1064	50.315666	-4.085441	0.05	24.2	2014-06-08	08:21:28
1065	50.315666	-4.085435	0.39	88.7	2014-06-08	08:21:29
1066	50.315672	-4.085427	0.87	38.8	2014-06-08	08:21:30
1067	50.315674	-4.085421	0.47	65.1	2014-06-08	08:21:31
1068	50.315674	-4.085421	0.03	156.5	2014-06-08	08:21:32
1069	50.315679	-4.085423	0.53	347.8	2014-06-08	08:21:33
1070	50.315686	-4.085423	0.8	357	2014-06-08	08:21:34
1071	50.315694	-4.085423	0.96	1.8	2014-06-08	08:21:35
1072	50.315703	-4.085422	1	2	2014-06-08	08:21:36
1073	50.315718	-4.085422	1.64	0.8	2014-06-08	08:21:37
1074	50.315743	-4.085412	2.84	14.7	2014-06-08	08:21:38
1075	50.315777	-4.085392	4.07	19.9	2014-06-08	08:21:39
1076	50.315816	-4.085369	4.59	21	2014-06-08	08:21:40
1077	50.315856	-4.085342	4.85	23.7	2014-06-08	08:21:41
1078	50.315897	-4.085313	5.01	23.9	2014-06-08	08:21:42
1079	50.31594	-4.085286	5.22	22	2014-06-08	08:21:43
1080	50.315986	-4.085263	5.39	17.2	2014-06-08	08:21:44
1081	50.316034	-4.085256	5.35	5.4	2014-06-08	08:21:45
1082	50.316081	-4.085265	5.25	352.9	2014-06-08	08:21:46
1083	50.316126	-4.085278	5.1	350.2	2014-06-08	08:21:47
1084	50.316176	-4.085289	5.58	352	2014-06-08	08:21:48
1085	50.316232	-4.085293	6.25	357.4	2014-06-08	08:21:49
1086	50.316284	-4.085298	5.77	355.8	2014-06-08	08:21:50
1087	50.316325	-4.085316	4.78	344.9	2014-06-08	08:21:51
1088	50.316365	-4.085337	4.65	341.1	2014-06-08	08:21:52
1089	50.316404	-4.08536	4.68	340.1	2014-06-08	08:21:53
1090	50.316714	-4.08553	4.57	340.7	2014-06-08	08:22:01
1091	50.316745	-4.085522	3.54	8.6	2014-06-08	08:22:02
1092	50.316762	-4.085507	2.21	30.3	2014-06-08	08:22:03
1093	50.31676	-4.085497	0.73	107.9	2014-06-08	08:22:04
1094	50.316723	-4.085488	4.19	171.6	2014-06-08	08:22:05
1095	50.316606	-4.085457	13.21	170.3	2014-06-08	08:22:06
1096	50.316585	-4.085456	2.36	178.1	2014-06-08	08:22:07
1097	50.316556	-4.085443	3.36	164.7	2014-06-08	08:22:08
1098	50.31648	-4.085402	8.91	160.9	2014-06-08	08:22:09
1099	50.316433	-4.08539	5.35	170.7	2014-06-08	08:22:10
1100	50.316404	-4.085388	3.19	177.9	2014-06-08	08:22:11
1101	50.316376	-4.085388	3.11	180	2014-06-08	08:22:12
1102	50.31635	-4.085392	2.92	184.8	2014-06-08	08:22:13
1103	50.316328	-4.085399	2.56	191.8	2014-06-08	08:22:14
1104	50.316307	-4.085404	2.27	188.3	2014-06-08	08:22:15
1105	50.316292	-4.085407	1.73	188.1	2014-06-08	08:22:16
1106	50.316283	-4.08541	1.03	192	2014-06-08	08:22:17
1107	50.316275	-4.085412	0.92	189	2014-06-08	08:22:18
1108	50.316269	-4.08541	0.7	163.7	2014-06-08	08:22:19
1109	50.316268	-4.085403	0.44	102	2014-06-08	08:22:20
1110	50.316271	-4.085401	0.37	26.5	2014-06-08	08:22:21
1111	50.316273	-4.085401	0.22	356.8	2014-06-08	08:22:22
1112	50.316274	-4.085406	0.39	292.3	2014-06-08	08:22:23
1113	50.316272	-4.085414	0.61	244.8	2014-06-08	08:22:24
1114	50.316265	-4.085423	0.94	218.6	2014-06-08	08:22:25
1115	50.316253	-4.085431	1.5	204.5	2014-06-08	08:22:26
1116	50.316241	-4.085439	1.49	200.7	2014-06-08	08:22:27
1117	50.31623	-4.085445	1.23	201.5	2014-06-08	08:22:28
1118	50.316223	-4.085452	0.94	213.8	2014-06-08	08:22:29
1119	50.316218	-4.085458	0.66	216.5	2014-06-08	08:22:30
1120	50.316218	-4.085467	0.62	263.9	2014-06-08	08:22:31
1121	50.316219	-4.085465	0.17	52.1	2014-06-08	08:22:32
1122	50.316216	-4.085458	0.52	121.2	2014-06-08	08:22:33
1123	50.316213	-4.085454	0.45	140.3	2014-06-08	08:22:34
1124	50.316208	-4.085449	0.68	146.2	2014-06-08	08:22:35
1125	50.316202	-4.085443	0.77	145.2	2014-06-08	08:22:36
1126	50.316197	-4.085436	0.78	140.8	2014-06-08	08:22:37
1127	50.31619	-4.085429	0.85	147.8	2014-06-08	08:22:38
1128	50.316181	-4.085425	1.13	162.2	2014-06-08	08:22:39
1129	50.316175	-4.085419	0.71	148.6	2014-06-08	08:22:40
1130	50.316174	-4.085415	0.37	120.6	2014-06-08	08:22:41
1131	50.316169	-4.085411	0.57	152	2014-06-08	08:22:42
1132	50.31616	-4.085411	0.99	180	2014-06-08	08:22:43
1133	50.316151	-4.085408	1.08	169.5	2014-06-08	08:22:44
1134	50.316146	-4.085403	0.66	147.9	2014-06-08	08:22:45
1135	50.316141	-4.085395	0.77	130.8	2014-06-08	08:22:46
1136	50.316134	-4.085383	1.23	133.2	2014-06-08	08:22:47
1137	50.316126	-4.085372	1.13	136.5	2014-06-08	08:22:48
1138	50.316119	-4.085362	1.05	139.7	2014-06-08	08:22:49
1139	50.316111	-4.085354	1.11	146.4	2014-06-08	08:22:50
1140	50.316103	-4.085346	1.04	149.4	2014-06-08	08:22:51
1141	50.316092	-4.085341	1.26	164.6	2014-06-08	08:22:52
1142	50.316082	-4.085328	1.48	139.6	2014-06-08	08:22:53
1143	50.316076	-4.085314	1.21	122.8	2014-06-08	08:22:54
1144	50.316074	-4.0853	1	102.4	2014-06-08	08:22:55
1145	50.316068	-4.08529	0.99	133.6	2014-06-08	08:22:56
1146	50.316059	-4.085284	1.08	159.3	2014-06-08	08:22:57
1147	50.316048	-4.08528	1.19	165.6	2014-06-08	08:22:58
1148	50.316036	-4.085278	1.37	173.8	2014-06-08	08:22:59
1149	50.316028	-4.085274	0.93	162.8	2014-06-08	08:23:00
1150	50.316021	-4.085266	1.03	144.6	2014-06-08	08:23:01
1151	50.316012	-4.085261	1.03	161	2014-06-08	08:23:02
1152	50.316001	-4.085257	1.25	166.2	2014-06-08	08:23:03
1153	50.31599	-4.085252	1.23	164.3	2014-06-08	08:23:04
1154	50.31598	-4.085247	1.23	161.6	2014-06-08	08:23:05
1155	50.315973	-4.08524	0.92	149.6	2014-06-08	08:23:06
1156	50.315963	-4.085236	1.15	164.4	2014-06-08	08:23:07
1157	50.315952	-4.085235	1.18	175.9	2014-06-08	08:23:08
1158	50.315943	-4.085235	1.01	179.7	2014-06-08	08:23:09
1159	50.315934	-4.085235	1.06	181.3	2014-06-08	08:23:10
1160	50.315922	-4.085236	1.25	182.7	2014-06-08	08:23:11
1161	50.315909	-4.085236	1.48	181.4	2014-06-08	08:23:12
1162	50.315897	-4.085237	1.37	181	2014-06-08	08:23:13
1163	50.31589	-4.085233	0.77	160.6	2014-06-08	08:23:14
1164	50.315885	-4.085231	0.62	162.8	2014-06-08	08:23:15
1165	50.315879	-4.085229	0.67	168.6	2014-06-08	08:23:16
1166	50.31587	-4.08523	1.03	185.7	2014-06-08	08:23:17
1167	50.315857	-4.085232	1.43	186	2014-06-08	08:23:18
1168	50.315845	-4.085236	1.38	192	2014-06-08	08:23:19
1169	50.315837	-4.085239	0.91	190.5	2014-06-08	08:23:20
1170	50.315828	-4.085241	0.97	192	2014-06-08	08:23:21
1171	50.315821	-4.085246	0.9	200.6	2014-06-08	08:23:22
1172	50.315818	-4.085248	0.17	202.4	2014-06-08	08:23:24
1173	50.315807	-4.085258	1.38	210.7	2014-06-08	08:23:25
1174	50.315797	-4.085265	1.25	205.9	2014-06-08	08:23:26
1175	50.315785	-4.085273	1.45	202.2	2014-06-08	08:23:27
1176	50.315776	-4.085278	1.06	198	2014-06-08	08:23:28
1177	50.315767	-4.085285	1.08	207	2014-06-08	08:23:29
1178	50.315758	-4.085291	1.16	204.9	2014-06-08	08:23:30
1179	50.315751	-4.085294	0.78	196.1	2014-06-08	08:23:31
1180	50.315747	-4.0853	0.59	220.3	2014-06-08	08:23:32
1181	50.315746	-4.085304	0.36	242.6	2014-06-08	08:23:33
1182	50.315746	-4.085305	0.07	344.6	2014-06-08	08:23:34
1183	50.315747	-4.085303	0.13	59.8	2014-06-08	08:23:35
1184	50.31574	-4.085305	0.74	193.5	2014-06-08	08:23:36
1185	50.315729	-4.08531	1.35	194.6	2014-06-08	08:23:37
1186	50.315716	-4.085314	1.37	190.8	2014-06-08	08:23:38
1187	50.315705	-4.085319	1.31	195.8	2014-06-08	08:23:39
1188	50.315697	-4.085321	0.93	188.5	2014-06-08	08:23:40
1189	50.315696	-4.08532	0.16	147.4	2014-06-08	08:23:41
1190	50.315696	-4.08532	0.08	350.8	2014-06-08	08:23:42
1191	50.315704	-4.085316	0.44	19	2014-06-08	08:23:44
1192	50.315702	-4.085313	0.26	140.8	2014-06-08	08:23:45
1193	50.315698	-4.085313	0.4	171.3	2014-06-08	08:23:46
1194	50.315696	-4.085311	0.3	159.1	2014-06-08	08:23:47
1195	50.315693	-4.085311	0.33	179	2014-06-08	08:23:48
1196	50.31569	-4.08531	0.36	164.6	2014-06-08	08:23:49
1197	50.315693	-4.085305	0.5	41.3	2014-06-08	08:23:50
1198	50.315702	-4.0853	0.99	19.4	2014-06-08	08:23:51
1199	50.315708	-4.085297	0.8	19.1	2014-06-08	08:23:52
1200	50.315709	-4.085297	0.05	345.5	2014-06-08	08:23:53
1201	50.315709	-4.085297	0.03	51.9	2014-06-08	08:23:54
1202	50.315709	-4.08529	0.47	95.7	2014-06-08	08:23:55
1203	50.315706	-4.085285	0.43	125.6	2014-06-08	08:23:56
1204	50.315704	-4.085283	0.16	155.3	2014-06-08	08:23:58
1205	50.315704	-4.085284	0.09	263.6	2014-06-08	08:23:59
1206	50.315703	-4.085284	0.01	144.3	2014-06-08	08:24:00
1207	50.315701	-4.085284	0.3	174.3	2014-06-08	08:24:01
1208	50.315701	-4.085284	0.01	270	2014-06-08	08:24:02
1209	50.315706	-4.08528	0.62	24.6	2014-06-08	08:24:03
1210	50.315711	-4.085278	0.58	16.6	2014-06-08	08:24:04
1211	50.315711	-4.085278	0	0	2014-06-08	08:24:05
1212	50.315711	-4.085278	0.01	270	2014-06-08	08:24:06
1213	50.315711	-4.085277	0.05	90	2014-06-08	08:24:07
1214	50.315711	-4.085277	0.02	0	2014-06-08	08:24:08
1215	50.315722	-4.085276	1.26	3	2014-06-08	08:24:09
1216	50.315743	-4.085271	2.35	10.2	2014-06-08	08:24:10
1217	50.315767	-4.085261	2.74	13.6	2014-06-08	08:24:11
1218	50.315784	-4.085251	2.01	22.8	2014-06-08	08:24:12
1219	50.315791	-4.085243	0.97	35.2	2014-06-08	08:24:13
1220	50.315792	-4.085246	0.28	308.8	2014-06-08	08:24:14
1221	50.315792	-4.085257	0.8	267.3	2014-06-08	08:24:15
1222	50.315793	-4.085272	1.09	273.5	2014-06-08	08:24:16
1223	50.315793	-4.085293	1.48	269.3	2014-06-08	08:24:17
1224	50.315793	-4.085312	1.35	271.2	2014-06-08	08:24:18
1225	50.315794	-4.085326	0.98	277.6	2014-06-08	08:24:19
1226	50.315799	-4.085334	0.85	315.5	2014-06-08	08:24:20
1227	50.315815	-4.085335	1.7	357.4	2014-06-08	08:24:21
1228	50.315829	-4.085335	1.6	0.4	2014-06-08	08:24:22
1229	50.315829	-4.085342	0.49	276.5	2014-06-08	08:24:23
1230	50.315822	-4.085354	1.21	223.4	2014-06-08	08:24:24
1231	50.315812	-4.085365	1.33	216.9	2014-06-08	08:24:25
1232	50.315802	-4.085375	1.3	213.7	2014-06-08	08:24:26
1233	50.315793	-4.085387	1.31	219.6	2014-06-08	08:24:27
1234	50.315786	-4.085398	1.16	224.8	2014-06-08	08:24:28
1235	50.315785	-4.085404	0.44	256.4	2014-06-08	08:24:29
1236	50.315792	-4.085406	0.84	351.8	2014-06-08	08:24:30
1237	50.315795	-4.085408	0.34	325.7	2014-06-08	08:24:31
1238	50.315793	-4.085414	0.5	239.6	2014-06-08	08:24:32
1239	50.315785	-4.085421	0.98	209.6	2014-06-08	08:24:33
1240	50.315774	-4.085429	1.38	204.2	2014-06-08	08:24:34
1241	50.315764	-4.085439	1.32	212.8	2014-06-08	08:24:35
1242	50.315756	-4.085446	0.98	211.7	2014-06-08	08:24:36
1243	50.315754	-4.08545	0.35	228.3	2014-06-08	08:24:37
1244	50.315755	-4.08545	0.09	28.9	2014-06-08	08:24:38
1245	50.315764	-4.085441	1.16	33.3	2014-06-08	08:24:39
1246	50.315767	-4.085434	0.59	55.6	2014-06-08	08:24:40
1247	50.315765	-4.085431	0.27	121.6	2014-06-08	08:24:41
1248	50.315763	-4.085432	0.24	199.1	2014-06-08	08:24:42
1249	50.315761	-4.085434	0.27	217.9	2014-06-08	08:24:43
1250	50.315762	-4.085436	0.07	277.8	2014-06-08	08:24:45
1251	50.315763	-4.085432	0.33	66.6	2014-06-08	08:24:46
1252	50.315771	-4.085425	1.06	26	2014-06-08	08:24:47
1253	50.315781	-4.085419	1.12	22	2014-06-08	08:24:48
1254	50.315782	-4.085415	0.34	60.1	2014-06-08	08:24:49
1255	50.315782	-4.085415	0.03	192.9	2014-06-08	08:24:50
1256	50.315771	-4.085419	1.2	191.7	2014-06-08	08:24:51
1257	50.315763	-4.085417	0.98	174.4	2014-06-08	08:24:52
1258	50.315754	-4.085412	1.04	158	2014-06-08	08:24:53
1259	50.315745	-4.085404	1.15	149.7	2014-06-08	08:24:54
1260	50.315739	-4.085392	1.08	129.1	2014-06-08	08:24:55
1261	50.315732	-4.085384	0.93	143.4	2014-06-08	08:24:56
1262	50.315721	-4.085383	1.21	174.9	2014-06-08	08:24:57
1263	50.315709	-4.085382	1.33	179.8	2014-06-08	08:24:58
1264	50.315699	-4.085381	1.17	173.3	2014-06-08	08:24:59
1265	50.31569	-4.085376	1.08	164.2	2014-06-08	08:25:00
1266	50.315678	-4.085372	1.34	167.9	2014-06-08	08:25:01
1267	50.315666	-4.085368	1.41	166.3	2014-06-08	08:25:02
1268	50.315656	-4.085366	1.11	171.7	2014-06-08	08:25:03
1269	50.315653	-4.085357	0.66	116.8	2014-06-08	08:25:04
1270	50.315657	-4.085348	0.76	57.2	2014-06-08	08:25:05
1271	50.315659	-4.085347	0.11	15.5	2014-06-08	08:25:07
1272	50.315657	-4.085356	0.65	255.7	2014-06-08	08:25:08
1273	50.315661	-4.08537	1.06	291.3	2014-06-08	08:25:09
1274	50.315666	-4.085386	1.31	299.5	2014-06-08	08:25:10
1275	50.315674	-4.085403	1.47	304.9	2014-06-08	08:25:11
1276	50.315681	-4.085416	1.24	311	2014-06-08	08:25:12
1277	50.315694	-4.085429	1.69	327.4	2014-06-08	08:25:13
1278	50.315719	-4.085432	2.76	355.9	2014-06-08	08:25:14
1279	50.315759	-4.08542	4.58	10.3	2014-06-08	08:25:15
1280	50.315812	-4.0854	6.03	13.5	2014-06-08	08:25:16
1281	50.315868	-4.085394	6.3	4	2014-06-08	08:25:17
1282	50.315925	-4.085411	6.44	349.4	2014-06-08	08:25:18
1283	50.315986	-4.085431	6.94	348.4	2014-06-08	08:25:19
1284	50.316045	-4.085462	6.86	340.7	2014-06-08	08:25:20
1285	50.316096	-4.085503	6.43	333.1	2014-06-08	08:25:21
1286	50.316151	-4.085534	6.48	340.5	2014-06-08	08:25:22
1287	50.316208	-4.085562	6.63	342.5	2014-06-08	08:25:23
1288	50.316265	-4.08559	6.61	342.5	2014-06-08	08:25:24
1289	50.316248	-4.085484	0.34	103.7	2014-06-08	08:25:47
1290	50.316244	-4.085489	0.56	218.3	2014-06-08	08:25:48
1291	50.316235	-4.085498	1.22	211.6	2014-06-08	08:25:49
1292	50.31622	-4.085503	1.64	193.9	2014-06-08	08:25:50
1293	50.316202	-4.085514	2.18	201.4	2014-06-08	08:25:51
1294	50.316185	-4.085519	1.91	189.1	2014-06-08	08:25:52
1295	50.316168	-4.085522	1.89	186.5	2014-06-08	08:25:53
1296	50.316154	-4.08552	1.58	176.3	2014-06-08	08:25:54
1297	50.316146	-4.085514	0.97	153.7	2014-06-08	08:25:55
1298	50.316149	-4.085507	0.58	65.4	2014-06-08	08:25:56
1299	50.316156	-4.085499	0.98	36.4	2014-06-08	08:25:57
1300	50.316164	-4.085492	1	28	2014-06-08	08:25:58
1301	50.316169	-4.085481	0.97	53.4	2014-06-08	08:25:59
1302	50.316171	-4.08547	0.8	74.5	2014-06-08	08:26:00
1303	50.316168	-4.085463	0.59	127	2014-06-08	08:26:01
1304	50.316163	-4.085456	0.72	136.5	2014-06-08	08:26:02
1305	50.31616	-4.085446	0.82	115.4	2014-06-08	08:26:03
1306	50.31616	-4.085431	1.04	86.4	2014-06-08	08:26:04
1307	50.316158	-4.085421	0.77	106.2	2014-06-08	08:26:05
1308	50.316154	-4.085412	0.78	125.1	2014-06-08	08:26:06
1309	50.316147	-4.085404	0.98	146.8	2014-06-08	08:26:07
1310	50.316137	-4.085398	1.18	156.5	2014-06-08	08:26:08
1311	50.316131	-4.085387	1.04	132.3	2014-06-08	08:26:09
1312	50.316127	-4.085375	0.96	119.3	2014-06-08	08:26:10
1313	50.316122	-4.085364	0.98	122.9	2014-06-08	08:26:11
1314	50.316116	-4.085352	1.06	127.5	2014-06-08	08:26:12
1315	50.316108	-4.085341	1.24	139.3	2014-06-08	08:26:13
1316	50.316096	-4.085333	1.41	156.9	2014-06-08	08:26:14
1317	50.316083	-4.085325	1.53	159.7	2014-06-08	08:26:15
1318	50.316071	-4.085314	1.56	148.4	2014-06-08	08:26:16
1319	50.316064	-4.085299	1.32	127.4	2014-06-08	08:26:17
1320	50.316057	-4.085288	1.1	133.4	2014-06-08	08:26:18
1321	50.31605	-4.085279	1.02	143.5	2014-06-08	08:26:19
1322	50.316044	-4.085268	1.06	130.1	2014-06-08	08:26:20
1323	50.316039	-4.085253	1.18	115.8	2014-06-08	08:26:21
1324	50.316035	-4.085239	1.06	115.4	2014-06-08	08:26:22
1325	50.316029	-4.085228	1.05	131.9	2014-06-08	08:26:23
1326	50.316021	-4.08522	1.11	146.1	2014-06-08	08:26:24
1327	50.316011	-4.085213	1.2	156.6	2014-06-08	08:26:25
1328	50.315999	-4.085205	1.39	157.2	2014-06-08	08:26:26
1329	50.315991	-4.085192	1.28	132.7	2014-06-08	08:26:27
1330	50.315986	-4.085178	1.16	121.5	2014-06-08	08:26:28
1331	50.31598	-4.085166	1.08	126.7	2014-06-08	08:26:29
1332	50.315977	-4.085152	1.06	110	2014-06-08	08:26:30
1333	50.315971	-4.085142	0.96	129.4	2014-06-08	08:26:31
1334	50.315963	-4.085137	0.96	158.2	2014-06-08	08:26:32
1335	50.315953	-4.085135	1.17	175.3	2014-06-08	08:26:33
1336	50.315942	-4.085134	1.22	174.4	2014-06-08	08:26:34
1337	50.315935	-4.085129	0.85	158.3	2014-06-08	08:26:35
1338	50.31593	-4.085124	0.62	142.4	2014-06-08	08:26:36
1339	50.315931	-4.085123	0.11	16.3	2014-06-08	08:26:37
1340	50.315923	-4.085121	0.92	167.6	2014-06-08	08:26:38
1341	50.315914	-4.085118	1.05	170.5	2014-06-08	08:26:39
1342	50.315905	-4.085117	1.05	173.8	2014-06-08	08:26:40
1343	50.315895	-4.085116	1.07	176.8	2014-06-08	08:26:41
1344	50.315885	-4.085115	1.07	175.8	2014-06-08	08:26:42
1345	50.31588	-4.085111	0.67	156.5	2014-06-08	08:26:43
1346	50.315875	-4.085106	0.64	145.2	2014-06-08	08:26:44
1347	50.315869	-4.085106	0.75	178.6	2014-06-08	08:26:45
1348	50.315861	-4.08511	0.89	198.2	2014-06-08	08:26:46
1349	50.315854	-4.085113	0.84	199.5	2014-06-08	08:26:47
1350	50.315848	-4.085116	0.66	197.5	2014-06-08	08:26:48
1351	50.315843	-4.08512	0.6	205.3	2014-06-08	08:26:49
1352	50.315838	-4.085119	0.58	175.3	2014-06-08	08:26:50
1353	50.315831	-4.085123	0.78	198.2	2014-06-08	08:26:51
1354	50.315831	-4.085123	0.04	183.8	2014-06-08	08:26:53
1355	50.315832	-4.085121	0.17	39.3	2014-06-08	08:26:54
1356	50.315833	-4.085113	0.64	74.8	2014-06-08	08:26:55
1357	50.315833	-4.085104	0.57	91.8	2014-06-08	08:26:56
1358	50.315834	-4.085096	0.59	79.1	2014-06-08	08:26:57
1359	50.315836	-4.085091	0.47	57.6	2014-06-08	08:26:58
1360	50.31584	-4.085092	0.4	351.3	2014-06-08	08:26:59
1361	50.315847	-4.085093	0.75	350.8	2014-06-08	08:27:00
1362	50.315862	-4.085086	1.83	15.7	2014-06-08	08:27:01
1363	50.315896	-4.085077	3.78	9.7	2014-06-08	08:27:02
1364	50.315945	-4.08508	5.44	357.9	2014-06-08	08:27:03
1365	50.315996	-4.085095	5.83	349.8	2014-06-08	08:27:04
1366	50.31605	-4.085118	6.17	344.7	2014-06-08	08:27:05
1367	50.316105	-4.085145	6.44	342.1	2014-06-08	08:27:06
1368	50.316163	-4.085169	6.69	345.3	2014-06-08	08:27:07
1369	50.316221	-4.085189	6.58	347.4	2014-06-08	08:27:08
1370	50.31627	-4.085212	5.68	343.2	2014-06-08	08:27:09
1371	50.316308	-4.085238	4.71	337	2014-06-08	08:27:10
1372	50.316338	-4.08526	3.67	335.3	2014-06-08	08:27:11
1373	50.316356	-4.085279	2.33	325.2	2014-06-08	08:27:12
1374	50.316369	-4.085295	1.91	323.1	2014-06-08	08:27:13
1375	50.316384	-4.085311	1.99	323.4	2014-06-08	08:27:14
1376	50.316399	-4.085328	2.06	324.1	2014-06-08	08:27:15
1377	50.316503	-4.085441	2.35	325.4	2014-06-08	08:27:21
1378	50.316469	-4.085407	2.23	147.2	2014-06-08	08:27:23
1379	50.316438	-4.085384	3.82	154.1	2014-06-08	08:27:24
1380	50.316411	-4.085369	3.25	160.8	2014-06-08	08:27:25
1381	50.316384	-4.085359	3.02	167	2014-06-08	08:27:26
1382	50.316361	-4.085354	2.63	172.3	2014-06-08	08:27:27
1383	50.316348	-4.085357	1.41	188	2014-06-08	08:27:28
1384	50.316339	-4.085364	1.13	206	2014-06-08	08:27:29
1385	50.31633	-4.085372	1.14	211.3	2014-06-08	08:27:30
1386	50.316321	-4.085379	1.17	206.4	2014-06-08	08:27:31
1387	50.316312	-4.085385	1.08	201	2014-06-08	08:27:32
1388	50.316305	-4.085388	0.83	197.1	2014-06-08	08:27:33
1389	50.316299	-4.085389	0.69	182.9	2014-06-08	08:27:34
1390	50.316291	-4.085392	0.87	196.8	2014-06-08	08:27:35
1391	50.31628	-4.085388	1.31	168.2	2014-06-08	08:27:36
1392	50.316272	-4.08539	0.84	186.2	2014-06-08	08:27:37
1393	50.316272	-4.085387	0.09	96	2014-06-08	08:27:39
1394	50.316273	-4.085386	0.1	47.3	2014-06-08	08:27:40
1395	50.316274	-4.085384	0.29	41.7	2014-06-08	08:27:41
1396	50.316274	-4.085382	0.08	90	2014-06-08	08:27:42
1397	50.316282	-4.085369	1.24	48.7	2014-06-08	08:27:43
1398	50.316293	-4.085356	1.53	38.2	2014-06-08	08:27:44
1399	50.316304	-4.085344	1.5	35.8	2014-06-08	08:27:45
1400	50.316314	-4.085335	1.29	29.9	2014-06-08	08:27:46
1401	50.316319	-4.08533	0.67	28.7	2014-06-08	08:27:47
1402	50.316319	-4.085329	0.07	40.6	2014-06-08	08:27:48
1403	50.31632	-4.085331	0.09	294.5	2014-06-08	08:27:49
1404	50.316313	-4.085337	0.87	211.9	2014-06-08	08:27:50
1405	50.316311	-4.085341	0.19	231.4	2014-06-08	08:27:52
1406	50.316311	-4.085341	0.06	37.2	2014-06-08	08:27:53
1407	50.316315	-4.085337	0.49	30.2	2014-06-08	08:27:54
1408	50.316319	-4.085335	0.46	22.6	2014-06-08	08:27:55
1409	50.316321	-4.085333	0.23	33.8	2014-06-08	08:27:56
1410	50.316318	-4.085344	0.82	251.3	2014-06-08	08:27:57
1411	50.316314	-4.08536	1.27	247.1	2014-06-08	08:27:58
1412	50.316308	-4.085379	1.47	241.2	2014-06-08	08:27:59
1413	50.3163	-4.085398	1.59	239.6	2014-06-08	08:28:00
1414	50.316293	-4.085417	1.6	237.9	2014-06-08	08:28:01
1415	50.316285	-4.085433	1.43	234.6	2014-06-08	08:28:02
1416	50.316282	-4.085441	0.68	236.6	2014-06-08	08:28:03
1417	50.316281	-4.085446	0.36	261.2	2014-06-08	08:28:04
1418	50.31628	-4.085454	0.58	253.1	2014-06-08	08:28:05
1419	50.316276	-4.085463	0.8	235.3	2014-06-08	08:28:06
1420	50.31627	-4.085474	0.98	228.1	2014-06-08	08:28:07
1421	50.316266	-4.085483	0.78	237.6	2014-06-08	08:28:08
1422	50.316268	-4.085487	0.41	307.5	2014-06-08	08:28:09
1423	50.316272	-4.085486	0.44	11.7	2014-06-08	08:28:10
1424	50.316269	-4.085483	0.39	146.6	2014-06-08	08:28:11
1425	50.316268	-4.085471	0.86	99.4	2014-06-08	08:28:12
1426	50.316269	-4.085457	1	80.9	2014-06-08	08:28:13
1427	50.31627	-4.085451	0.46	81.8	2014-06-08	08:28:14
1428	50.316268	-4.085451	0.18	174.3	2014-06-08	08:28:15
1429	50.316269	-4.085453	0.16	290.5	2014-06-08	08:28:16
1430	50.316266	-4.085451	0.35	165.1	2014-06-08	08:28:17
1431	50.316258	-4.085451	0.84	178.8	2014-06-08	08:28:18
1432	50.316247	-4.085453	1.23	186.1	2014-06-08	08:28:19
1433	50.316238	-4.085451	1.1	173.8	2014-06-08	08:28:20
1434	50.316235	-4.085442	0.76	113.8	2014-06-08	08:28:21
1435	50.316237	-4.085428	0.98	73.4	2014-06-08	08:28:22
1436	50.316242	-4.08542	0.4	50.6	2014-06-08	08:28:24
1437	50.316242	-4.085413	0.48	94.4	2014-06-08	08:28:25
1438	50.31625	-4.085398	1.43	49.3	2014-06-08	08:28:26
1439	50.316262	-4.085383	1.75	37.8	2014-06-08	08:28:27
1440	50.316272	-4.08537	1.36	40.2	2014-06-08	08:28:28
1441	50.31628	-4.085364	1.01	26.3	2014-06-08	08:28:29
1442	50.316285	-4.085363	0.58	4.7	2014-06-08	08:28:30
1443	50.316284	-4.085366	0.1	234.1	2014-06-08	08:28:32
1444	50.316286	-4.085371	0.43	306	2014-06-08	08:28:33
1445	50.316292	-4.085378	0.83	319.8	2014-06-08	08:28:34
1446	50.316303	-4.085382	1.26	347.2	2014-06-08	08:28:35
1447	50.316315	-4.085385	1.3	352.1	2014-06-08	08:28:36
1448	50.316324	-4.085386	1.08	353	2014-06-08	08:28:37
1449	50.316336	-4.08539	1.29	348.8	2014-06-08	08:28:38
1450	50.316346	-4.085402	1.48	323.8	2014-06-08	08:28:39
1451	50.316349	-4.085412	0.76	290.2	2014-06-08	08:28:40
1452	50.316344	-4.085417	0.64	211.7	2014-06-08	08:28:41
1453	50.316335	-4.085417	0.93	181.8	2014-06-08	08:28:42
1454	50.31633	-4.085417	0.62	177.2	2014-06-08	08:28:43
1455	50.316329	-4.085411	0.22	109.4	2014-06-08	08:28:45
1456	50.316335	-4.085404	0.41	34.7	2014-06-08	08:28:47
1457	50.316335	-4.085404	0.02	90	2014-06-08	08:28:48
1458	50.316326	-4.085406	0.97	189.9	2014-06-08	08:28:49
1459	50.316316	-4.085408	1.15	186.2	2014-06-08	08:28:50
1460	50.316312	-4.085402	0.61	129.8	2014-06-08	08:28:51
1461	50.31631	-4.085392	0.74	107.5	2014-06-08	08:28:52
1462	50.31631	-4.085384	0.55	97.7	2014-06-08	08:28:53
1463	50.316314	-4.085384	0.24	359.3	2014-06-08	08:28:55
1464	50.316312	-4.085395	0.77	257.5	2014-06-08	08:28:56
1465	50.316307	-4.085407	1.07	237.1	2014-06-08	08:28:57
1466	50.316302	-4.085418	0.96	235.7	2014-06-08	08:28:58
1467	50.316303	-4.085425	0.45	276	2014-06-08	08:28:59
1468	50.316303	-4.085425	0.07	326.9	2014-06-08	08:29:00
1469	50.316312	-4.08543	1	338.7	2014-06-08	08:29:01
1470	50.31632	-4.085439	1.11	326.1	2014-06-08	08:29:02
1471	50.316326	-4.08545	1	309.3	2014-06-08	08:29:03
1472	50.316327	-4.085464	1.01	279.5	2014-06-08	08:29:04
1473	50.316327	-4.085476	0.89	268.8	2014-06-08	08:29:05
1474	50.316326	-4.085486	0.69	263.8	2014-06-08	08:29:06
1475	50.316322	-4.085491	0.55	220.4	2014-06-08	08:29:07
1476	50.316323	-4.085489	0.15	71.9	2014-06-08	08:29:08
1477	50.316324	-4.085489	0.1	24.2	2014-06-08	08:29:09
1478	50.316337	-4.085481	1.57	20.9	2014-06-08	08:29:10
1479	50.316351	-4.085478	1.53	7.4	2014-06-08	08:29:11
1480	50.316361	-4.085478	1.12	1.2	2014-06-08	08:29:12
1481	50.316367	-4.085477	0.36	4.2	2014-06-08	08:29:14
1482	50.316363	-4.085478	0.5	188.2	2014-06-08	08:29:15
1483	50.316356	-4.085477	0.77	176	2014-06-08	08:29:16
1484	50.31635	-4.085477	0.66	181.5	2014-06-08	08:29:17
1485	50.316349	-4.085475	0.21	127.9	2014-06-08	08:29:18
1486	50.316352	-4.085468	0.58	57	2014-06-08	08:29:19
1487	50.31635	-4.085463	0.39	107.9	2014-06-08	08:29:20
1488	50.316345	-4.085463	0.58	184.7	2014-06-08	08:29:21
1489	50.316337	-4.085464	0.9	184.2	2014-06-08	08:29:22
1490	50.316329	-4.085462	0.95	171.4	2014-06-08	08:29:23
1491	50.316324	-4.08546	0.52	159.8	2014-06-08	08:29:24
1492	50.31632	-4.085459	0.48	171.4	2014-06-08	08:29:25
1493	50.316317	-4.085453	0.55	135.3	2014-06-08	08:29:26
1494	50.316311	-4.085448	0.71	147	2014-06-08	08:29:27
1495	50.316302	-4.085442	1.09	157.8	2014-06-08	08:29:28
1496	50.316291	-4.085436	1.32	159.3	2014-06-08	08:29:29
1497	50.31628	-4.085431	1.3	164.8	2014-06-08	08:29:30
1498	50.316269	-4.085428	1.29	170.4	2014-06-08	08:29:31
1499	50.316261	-4.085424	0.84	161.9	2014-06-08	08:29:32
1500	50.316261	-4.085415	0.67	93.1	2014-06-08	08:29:33
1501	50.316264	-4.085405	0.74	64.8	2014-06-08	08:29:34
1502	50.316269	-4.085399	0.35	40.3	2014-06-08	08:29:36
1503	50.316269	-4.085398	0.09	23.1	2014-06-08	08:29:37
1504	50.316262	-4.085397	0.82	171.6	2014-06-08	08:29:38
1505	50.316251	-4.085398	1.27	185.1	2014-06-08	08:29:39
1506	50.316238	-4.085403	1.42	193.6	2014-06-08	08:29:40
1507	50.316226	-4.085406	1.38	190.5	2014-06-08	08:29:41
1508	50.316221	-4.085405	0.62	172.3	2014-06-08	08:29:42
1509	50.316224	-4.085398	0.65	54.2	2014-06-08	08:29:43
1510	50.316229	-4.085389	0.82	46	2014-06-08	08:29:44
1511	50.316235	-4.085385	0.72	29.4	2014-06-08	08:29:45
1512	50.316236	-4.085385	0.11	353.8	2014-06-08	08:29:46
1513	50.316234	-4.085386	0.22	208.7	2014-06-08	08:29:47
1514	50.316232	-4.085381	0.44	123.7	2014-06-08	08:29:48
1515	50.31624	-4.085366	1.36	51.5	2014-06-08	08:29:49
1516	50.316246	-4.085353	1.15	54.1	2014-06-08	08:29:50
1517	50.316247	-4.085341	0.84	82.4	2014-06-08	08:29:51
1518	50.316243	-4.085334	0.65	126.8	2014-06-08	08:29:52
1519	50.316235	-4.085328	1.04	155.2	2014-06-08	08:29:53
1520	50.316224	-4.08532	1.29	156.2	2014-06-08	08:29:54
1521	50.316218	-4.08531	1.03	131.3	2014-06-08	08:29:55
1522	50.316222	-4.085295	1.15	67.5	2014-06-08	08:29:56
1523	50.316228	-4.085279	1.3	56.5	2014-06-08	08:29:57
1524	50.316233	-4.085269	0.92	54	2014-06-08	08:29:58
1525	50.316235	-4.08526	0.67	74.8	2014-06-08	08:29:59
1526	50.316235	-4.085253	0.51	81.5	2014-06-08	08:30:00
1527	50.316231	-4.08525	0.53	156.1	2014-06-08	08:30:01
1528	50.31622	-4.085253	1.26	189.6	2014-06-08	08:30:02
1529	50.316204	-4.085257	1.75	190.6	2014-06-08	08:30:03
1530	50.316184	-4.085262	2.25	188.5	2014-06-08	08:30:04
1531	50.316167	-4.085263	1.99	183.1	2014-06-08	08:30:05
1532	50.316155	-4.08526	1.35	168.6	2014-06-08	08:30:06
1533	50.31615	-4.085253	0.69	137.3	2014-06-08	08:30:07
1534	50.316144	-4.08525	0.73	159.8	2014-06-08	08:30:08
1535	50.316136	-4.085247	0.91	167.1	2014-06-08	08:30:09
1536	50.316129	-4.085242	0.89	155.9	2014-06-08	08:30:10
1537	50.316118	-4.085238	1.22	167.3	2014-06-08	08:30:11
1538	50.316105	-4.085233	1.49	165.4	2014-06-08	08:30:12
1539	50.316089	-4.085224	1.87	161	2014-06-08	08:30:13
1540	50.316072	-4.085215	2.02	161.4	2014-06-08	08:30:14
1541	50.31606	-4.085204	1.52	149.5	2014-06-08	08:30:15
1542	50.316052	-4.085192	1.23	137.3	2014-06-08	08:30:16
1543	50.316047	-4.08518	1.08	122.8	2014-06-08	08:30:17
1544	50.316043	-4.085169	0.88	121.3	2014-06-08	08:30:18
1545	50.316038	-4.085161	0.83	135.6	2014-06-08	08:30:19
1546	50.316028	-4.085153	1.14	152.7	2014-06-08	08:30:20
1547	50.316017	-4.085147	1.36	159.6	2014-06-08	08:30:21
1548	50.316003	-4.085142	1.57	166.7	2014-06-08	08:30:22
1549	50.315989	-4.085141	1.61	177.6	2014-06-08	08:30:23
1550	50.315975	-4.08514	1.49	177.5	2014-06-08	08:30:24
1551	50.315967	-4.085135	1	161.3	2014-06-08	08:30:25
1552	50.315965	-4.085129	0.52	117.9	2014-06-08	08:30:26
1553	50.315963	-4.085125	0.34	125	2014-06-08	08:30:27
1554	50.315955	-4.085125	0.84	180	2014-06-08	08:30:28
1555	50.315945	-4.085127	1.16	186.5	2014-06-08	08:30:29
1556	50.315931	-4.085129	1.52	187.4	2014-06-08	08:30:30
1557	50.315916	-4.085136	1.73	195	2014-06-08	08:30:31
1558	50.315904	-4.08514	1.39	193.1	2014-06-08	08:30:32
1559	50.315902	-4.085138	0.32	144.6	2014-06-08	08:30:33
1560	50.3159	-4.085136	0.2	146.1	2014-06-08	08:30:34
1561	50.315901	-4.085136	0.04	18.2	2014-06-08	08:30:35
1562	50.315903	-4.085128	0.59	62.6	2014-06-08	08:30:36
1563	50.315903	-4.085124	0.33	83.6	2014-06-08	08:30:37
1564	50.315901	-4.085125	0.32	199.7	2014-06-08	08:30:38
1565	50.315897	-4.085132	0.65	223.2	2014-06-08	08:30:39
1566	50.315891	-4.085138	0.74	220.4	2014-06-08	08:30:40
1567	50.315882	-4.085149	1.32	214.5	2014-06-08	08:30:41
1568	50.315869	-4.085162	1.67	213.2	2014-06-08	08:30:42
1569	50.315858	-4.085173	1.51	212.2	2014-06-08	08:30:43
1570	50.315853	-4.08518	0.35	224.1	2014-06-08	08:30:45
1571	50.315853	-4.085186	0.4	275.3	2014-06-08	08:30:46
1572	50.315847	-4.085196	1.01	228.8	2014-06-08	08:30:47
1573	50.315837	-4.085209	1.44	218.6	2014-06-08	08:30:48
1574	50.315824	-4.085221	1.69	210.7	2014-06-08	08:30:49
1575	50.315813	-4.085231	1.49	209.7	2014-06-08	08:30:50
1576	50.315808	-4.085236	0.59	214.5	2014-06-08	08:30:51
1577	50.315807	-4.085242	0.48	250.8	2014-06-08	08:30:52
1578	50.315805	-4.085249	0.49	251.1	2014-06-08	08:30:53
1579	50.315801	-4.085254	0.66	215.2	2014-06-08	08:30:54
1580	50.315793	-4.085264	1.12	216.7	2014-06-08	08:30:55
1581	50.315784	-4.085275	1.23	221.3	2014-06-08	08:30:56
1582	50.315783	-4.085276	0.17	198.5	2014-06-08	08:30:57
1583	50.315784	-4.085273	0.14	51.9	2014-06-08	08:30:59
1584	50.315774	-4.085277	1.18	193.4	2014-06-08	08:31:00
1585	50.315763	-4.08528	1.29	189.6	2014-06-08	08:31:01
1586	50.31575	-4.085285	1.5	195	2014-06-08	08:31:02
1587	50.315737	-4.085294	1.54	203.2	2014-06-08	08:31:03
1588	50.315729	-4.085296	0.94	190.2	2014-06-08	08:31:04
1589	50.315731	-4.08529	0.47	61.3	2014-06-08	08:31:05
1590	50.315734	-4.085286	0.24	37.4	2014-06-08	08:31:07
1591	50.315725	-4.085295	1.18	212.5	2014-06-08	08:31:08
1592	50.315711	-4.085303	1.71	199.7	2014-06-08	08:31:09
1593	50.315696	-4.08531	1.73	196	2014-06-08	08:31:10
1594	50.315684	-4.085319	1.42	206.7	2014-06-08	08:31:11
1595	50.315678	-4.085327	0.91	220.8	2014-06-08	08:31:12
1596	50.315677	-4.08533	0.1	245	2014-06-08	08:31:14
1597	50.315672	-4.085335	0.74	211	2014-06-08	08:31:15
1598	50.315672	-4.085332	0.1	85.1	2014-06-08	08:31:17
1599	50.315674	-4.085326	0.23	63.1	2014-06-08	08:31:19
1600	50.31567	-4.085327	0.45	184.5	2014-06-08	08:31:20
1601	50.315666	-4.085326	0.39	174.8	2014-06-08	08:31:21
1602	50.315663	-4.085325	0.38	158.8	2014-06-08	08:31:22
1603	50.315663	-4.085324	0.07	115	2014-06-08	08:31:23
1604	50.31567	-4.085315	1.02	35.7	2014-06-08	08:31:24
1605	50.315672	-4.085312	0.31	55.4	2014-06-08	08:31:25
1606	50.315667	-4.085312	0.49	180	2014-06-08	08:31:26
1607	50.315663	-4.085312	0.54	185	2014-06-08	08:31:27
1608	50.315658	-4.085314	0.54	195.4	2014-06-08	08:31:28
1609	50.315656	-4.085314	0.11	172.4	2014-06-08	08:31:30
1610	50.315656	-4.085314	0.08	351.3	2014-06-08	08:31:31
1611	50.315656	-4.085317	0.1	257	2014-06-08	08:31:33
1612	50.31566	-4.085315	0.5	18.7	2014-06-08	08:31:34
1613	50.31566	-4.085313	0.14	101.5	2014-06-08	08:31:35
1614	50.315654	-4.085314	0.73	189	2014-06-08	08:31:36
1615	50.315648	-4.085321	0.75	216.8	2014-06-08	08:31:37
1616	50.315644	-4.085324	0.26	203.7	2014-06-08	08:31:39
1617	50.315644	-4.085322	0.1	68.9	2014-06-08	08:31:40
1618	50.315644	-4.085322	0.02	61.5	2014-06-08	08:31:41
1619	50.315642	-4.085321	0.12	158.8	2014-06-08	08:31:43
1620	50.315646	-4.085319	0.22	13.5	2014-06-08	08:31:45
1621	50.315642	-4.085319	0.42	178.4	2014-06-08	08:31:46
1622	50.315638	-4.085322	0.53	199.5	2014-06-08	08:31:47
1623	50.315634	-4.085323	0.5	192.5	2014-06-08	08:31:48
1624	50.315634	-4.085323	0.01	90	2014-06-08	08:31:49
1625	50.31564	-4.085324	0.66	357.4	2014-06-08	08:31:50
1626	50.315643	-4.085323	0.35	3.1	2014-06-08	08:31:51
1627	50.315643	-4.085323	0.03	73	2014-06-08	08:31:52
1628	50.315641	-4.085331	0.63	255.3	2014-06-08	08:31:53
1629	50.315641	-4.085344	0.91	267.1	2014-06-08	08:31:54
1630	50.315645	-4.085356	0.92	296.3	2014-06-08	08:31:55
1631	50.315651	-4.085365	0.95	315.9	2014-06-08	08:31:56
1632	50.315661	-4.085364	1.12	4.6	2014-06-08	08:31:57
1633	50.315688	-4.08535	3.15	17.7	2014-06-08	08:31:58
1634	50.31573	-4.085326	5.01	20.2	2014-06-08	08:31:59
1635	50.315776	-4.085304	5.4	16.6	2014-06-08	08:32:00
1636	50.315819	-4.085291	4.79	11.1	2014-06-08	08:32:01
1637	50.315842	-4.085284	2.66	12.1	2014-06-08	08:32:02
1638	50.315851	-4.085276	1.18	27.4	2014-06-08	08:32:03
1639	50.315853	-4.085267	0.64	73	2014-06-08	08:32:04
1640	50.31585	-4.085263	0.42	137.2	2014-06-08	08:32:05
1641	50.315846	-4.085265	0.53	194.9	2014-06-08	08:32:06
1642	50.315837	-4.085264	0.97	176.1	2014-06-08	08:32:07
1643	50.315828	-4.085262	1.05	169.9	2014-06-08	08:32:08
1644	50.31582	-4.085259	0.91	170.2	2014-06-08	08:32:09
1645	50.315821	-4.085272	0.88	276.7	2014-06-08	08:32:10
1646	50.315822	-4.085286	1	280.8	2014-06-08	08:32:11
1647	50.315822	-4.085289	0.21	267.6	2014-06-08	08:32:12
1648	50.315815	-4.085298	1.03	219.5	2014-06-08	08:32:13
1649	50.315804	-4.085308	1.44	210.6	2014-06-08	08:32:14
1650	50.315791	-4.085316	1.51	201.8	2014-06-08	08:32:15
1651	50.315779	-4.085325	1.5	204.1	2014-06-08	08:32:16
1652	50.315765	-4.085337	1.74	209.2	2014-06-08	08:32:17
1653	50.31576	-4.085346	0.45	228.2	2014-06-08	08:32:19
1654	50.31576	-4.085354	0.55	271	2014-06-08	08:32:20
1655	50.315756	-4.085355	0.5	190.2	2014-06-08	08:32:21
1656	50.315749	-4.085361	0.88	207	2014-06-08	08:32:22
1657	50.315741	-4.085367	0.97	206.3	2014-06-08	08:32:23
1658	50.315739	-4.085367	0.11	191.5	2014-06-08	08:32:25
1659	50.315746	-4.085361	0.92	30	2014-06-08	08:32:26
1660	50.315749	-4.085361	0.31	2.3	2014-06-08	08:32:27
1661	50.315749	-4.085361	0.01	144.3	2014-06-08	08:32:28
1662	50.315749	-4.08536	0.02	116.6	2014-06-08	08:32:29
1663	50.31575	-4.085357	0.15	58.9	2014-06-08	08:32:31
1664	50.31575	-4.085357	0	0	2014-06-08	08:32:32
1665	50.315751	-4.085355	0.08	45.2	2014-06-08	08:32:34
1666	50.315751	-4.085355	0.01	180	2014-06-08	08:32:35
1667	50.315751	-4.085355	0.03	316.8	2014-06-08	08:32:36
1668	50.315751	-4.085355	0	0	2014-06-08	08:32:38
1669	50.315751	-4.085355	0.01	270	2014-06-08	08:32:39
1670	50.315751	-4.085355	0	0	2014-06-08	08:32:40
1671	50.315751	-4.085355	0	0	2014-06-08	08:32:41
1672	50.315753	-4.085353	0.25	35.9	2014-06-08	08:32:42
1673	50.315754	-4.085354	0.07	314.5	2014-06-08	08:32:43
1674	50.315753	-4.085354	0.03	247.5	2014-06-08	08:32:44
1675	50.315771	-4.085335	2.44	34.9	2014-06-08	08:32:45
1676	50.3158	-4.085298	4.13	39.3	2014-06-08	08:32:46
1677	50.315825	-4.085264	3.66	41.3	2014-06-08	08:32:47
1678	50.315836	-4.085245	1.79	48	2014-06-08	08:32:48
1679	50.315841	-4.085233	1.05	54.7	2014-06-08	08:32:49
1680	50.315842	-4.085226	0.5	81.4	2014-06-08	08:32:50
1681	50.315836	-4.085231	0.73	205.5	2014-06-08	08:32:51
1682	50.315824	-4.085248	1.75	224.1	2014-06-08	08:32:52
1683	50.315816	-4.085263	1.45	227.6	2014-06-08	08:32:53
1684	50.315808	-4.08528	1.45	233.8	2014-06-08	08:32:54
1685	50.315801	-4.085296	1.39	238	2014-06-08	08:32:55
1686	50.31579	-4.085311	1.6	220.8	2014-06-08	08:32:56
1687	50.315779	-4.085324	1.58	217.3	2014-06-08	08:32:57
1688	50.315767	-4.085338	1.67	214.8	2014-06-08	08:32:58
1689	50.31576	-4.085349	1.06	226.2	2014-06-08	08:32:59
1690	50.315759	-4.085358	0.66	255.2	2014-06-08	08:33:00
1691	50.315756	-4.085368	0.79	244.6	2014-06-08	08:33:01
1692	50.315748	-4.085376	1.05	216.1	2014-06-08	08:33:02
1693	50.315734	-4.085385	1.63	202.1	2014-06-08	08:33:03
1694	50.31572	-4.085394	1.68	202.1	2014-06-08	08:33:04
1695	50.315705	-4.085405	1.86	206	2014-06-08	08:33:05
1696	50.315693	-4.085416	1.57	210	2014-06-08	08:33:06
1697	50.315685	-4.085426	1.13	219.2	2014-06-08	08:33:07
1698	50.315685	-4.085433	0.22	261.5	2014-06-08	08:33:09
1699	50.315678	-4.085443	1.06	226.8	2014-06-08	08:33:10
1700	50.315669	-4.085453	1.18	213.8	2014-06-08	08:33:11
1701	50.315661	-4.085459	1.06	206.6	2014-06-08	08:33:12
1702	50.315653	-4.085464	0.96	200.4	2014-06-08	08:33:13
1703	50.315656	-4.085462	0.36	21.4	2014-06-08	08:33:14
1704	50.315666	-4.085456	0.63	21.3	2014-06-08	08:33:16
1705	50.315666	-4.085452	0.24	92.1	2014-06-08	08:33:17
1706	50.315666	-4.085452	0.02	341.3	2014-06-08	08:33:18
1707	50.315663	-4.085453	0.41	183.3	2014-06-08	08:33:19
1708	50.315658	-4.085454	0.48	186.5	2014-06-08	08:33:20
1709	50.315655	-4.085456	0.41	206.1	2014-06-08	08:33:21
1710	50.315655	-4.085459	0.11	272.6	2014-06-08	08:33:23
1711	50.315656	-4.085459	0.05	332.7	2014-06-08	08:33:24
1712	50.315663	-4.085465	0.91	332.2	2014-06-08	08:33:25
1713	50.315671	-4.085471	0.97	334.2	2014-06-08	08:33:26
1714	50.315679	-4.085478	1.02	332.3	2014-06-08	08:33:27
1715	50.315688	-4.085483	1.11	340.5	2014-06-08	08:33:28
1716	50.315695	-4.08549	0.94	327.4	2014-06-08	08:33:29
1717	50.315701	-4.085498	0.87	319.5	2014-06-08	08:33:30
1718	50.315705	-4.085508	0.76	298.6	2014-06-08	08:33:31
1719	50.315709	-4.085522	1.11	293.8	2014-06-08	08:33:32
1720	50.315706	-4.085534	0.9	254.4	2014-06-08	08:33:33
1721	50.315707	-4.08554	0.45	280.8	2014-06-08	08:33:34
1722	50.315709	-4.085543	0.23	320	2014-06-08	08:33:35
1723	50.315712	-4.08554	0.42	26.4	2014-06-08	08:33:36
1724	50.315712	-4.085539	0.05	84.3	2014-06-08	08:33:38
1725	50.315712	-4.085537	0.12	122.9	2014-06-08	08:33:39
1726	50.315711	-4.085537	0.06	151.8	2014-06-08	08:33:40
1727	50.31571	-4.085535	0.14	128.4	2014-06-08	08:33:41
1728	50.315703	-4.085528	0.95	145.6	2014-06-08	08:33:42
1729	50.315692	-4.085522	0.64	162.3	2014-06-08	08:33:44
1730	50.315691	-4.085521	0.13	154.1	2014-06-08	08:33:45
1731	50.31569	-4.085515	0.45	113	2014-06-08	08:33:46
1732	50.315687	-4.085514	0.15	156.9	2014-06-08	08:33:48
1733	50.315686	-4.085513	0.12	162.5	2014-06-08	08:33:49
1734	50.315685	-4.085513	0.15	161.2	2014-06-08	08:33:50
1735	50.315684	-4.085513	0.07	190.6	2014-06-08	08:33:51
1736	50.315677	-4.085507	0.89	154.2	2014-06-08	08:33:52
1737	50.315671	-4.085501	0.84	150.2	2014-06-08	08:33:53
1738	50.315667	-4.085493	0.7	120.5	2014-06-08	08:33:54
1739	50.315666	-4.085484	0.64	100.2	2014-06-08	08:33:55
1740	50.315667	-4.085477	0.5	87.8	2014-06-08	08:33:56
1741	50.315666	-4.085472	0.39	101.1	2014-06-08	08:33:57
1742	50.315663	-4.085469	0.18	150.7	2014-06-08	08:33:59
1743	50.315663	-4.085471	0.11	260.5	2014-06-08	08:34:00
1744	50.315663	-4.085472	0.09	251.5	2014-06-08	08:34:01
1745	50.315662	-4.085473	0.12	235.9	2014-06-08	08:34:02
1746	50.315661	-4.085474	0.12	194.9	2014-06-08	08:34:03
1747	50.315666	-4.085476	0.57	346	2014-06-08	08:34:04
1748	50.315671	-4.085482	0.71	318.9	2014-06-08	08:34:05
1749	50.315675	-4.085488	0.67	320.1	2014-06-08	08:34:06
1750	50.315678	-4.085494	0.52	307.6	2014-06-08	08:34:07
1751	50.31568	-4.085502	0.57	292.1	2014-06-08	08:34:08
1752	50.315679	-4.085508	0.49	254.5	2014-06-08	08:34:09
1753	50.315677	-4.085512	0.33	229.3	2014-06-08	08:34:10
1754	50.315675	-4.085514	0.33	208.2	2014-06-08	08:34:11
1755	50.315673	-4.085516	0.22	223.2	2014-06-08	08:34:12
1756	50.315675	-4.085519	0.27	315.7	2014-06-08	08:34:13
1757	50.315679	-4.085521	0.46	338.8	2014-06-08	08:34:14
1758	50.315683	-4.085525	0.54	330.1	2014-06-08	08:34:15
1759	50.315672	-4.085514	0.73	147.2	2014-06-08	08:34:17
1760	50.315645	-4.085504	3.05	166.4	2014-06-08	08:34:18
1761	50.315641	-4.08552	1.25	248.6	2014-06-08	08:34:19
1762	50.315649	-4.085534	1.31	313.2	2014-06-08	08:34:20
1763	50.315656	-4.085547	1.19	309.3	2014-06-08	08:34:21
1764	50.315654	-4.08556	0.98	253.3	2014-06-08	08:34:22
1765	50.315651	-4.085575	1.14	257.2	2014-06-08	08:34:23
1766	50.315652	-4.085587	0.84	272.5	2014-06-08	08:34:24
1767	50.315652	-4.085603	1.11	272.4	2014-06-08	08:34:25
1768	50.315653	-4.08561	0.55	276	2014-06-08	08:34:26
1769	50.315651	-4.085614	0.29	245.6	2014-06-08	08:34:27
1770	50.315649	-4.085616	0.31	200.3	2014-06-08	08:34:28
1771	50.315649	-4.085618	0.09	272.8	2014-06-08	08:34:30
1772	50.315657	-4.085604	1.37	48.2	2014-06-08	08:34:31
1773	50.315667	-4.085595	1.3	27.7	2014-06-08	08:34:32
1774	50.315672	-4.085599	0.58	335.3	2014-06-08	08:34:33
1775	50.315672	-4.085602	0.12	256.2	2014-06-08	08:34:35
1776	50.315671	-4.085602	0.05	180	2014-06-08	08:34:37
1777	50.315671	-4.085602	0.01	147.4	2014-06-08	08:34:38
1778	50.315665	-4.085605	0.64	202.6	2014-06-08	08:34:39
1779	50.315661	-4.085611	0.64	220.3	2014-06-08	08:34:40
1780	50.315657	-4.085616	0.59	221.5	2014-06-08	08:34:41
1781	50.315654	-4.085617	0.18	189.8	2014-06-08	08:34:43
1782	50.315654	-4.085617	0.05	8	2014-06-08	08:34:44
1783	50.31566	-4.085616	0.63	4.9	2014-06-08	08:34:45
1784	50.315663	-4.085618	0.33	336.3	2014-06-08	08:34:46
1785	50.315663	-4.085618	0.04	133	2014-06-08	08:34:47
1786	50.315658	-4.085617	0.24	170.8	2014-06-08	08:34:49
1787	50.315658	-4.085616	0.06	128.1	2014-06-08	08:34:50
1788	50.315658	-4.085616	0	0	2014-06-08	08:34:51
1789	50.315658	-4.085617	0.06	327.4	2014-06-08	08:34:52
1790	50.315659	-4.085625	0.6	276.3	2014-06-08	08:34:53
1791	50.31566	-4.085633	0.62	284.9	2014-06-08	08:34:54
1792	50.31566	-4.085641	0.54	261.1	2014-06-08	08:34:55
1793	50.315658	-4.085648	0.59	249.4	2014-06-08	08:34:56
1794	50.315656	-4.085654	0.39	247.7	2014-06-08	08:34:57
1795	50.315656	-4.085653	0.08	119.3	2014-06-08	08:34:58
1796	50.315661	-4.085651	0.6	9.7	2014-06-08	08:34:59
1797	50.315665	-4.085648	0.41	29.1	2014-06-08	08:35:00
1798	50.315667	-4.085644	0.2	54	2014-06-08	08:35:02
1799	50.315666	-4.085643	0.09	123.3	2014-06-08	08:35:03
1800	50.315666	-4.085643	0.05	159.2	2014-06-08	08:35:04
1801	50.315666	-4.085643	0.01	90	2014-06-08	08:35:05
1802	50.315666	-4.085643	0.01	0	2014-06-08	08:35:06
1803	50.315666	-4.085643	0.04	285.7	2014-06-08	08:35:07
1804	50.315666	-4.085644	0.04	237.6	2014-06-08	08:35:08
1805	50.31567	-4.085646	0.5	341.2	2014-06-08	08:35:09
1806	50.31568	-4.085644	1.16	5.9	2014-06-08	08:35:10
1807	50.315699	-4.085637	2.12	14.2	2014-06-08	08:35:11
1808	50.315727	-4.085624	3.31	15.9	2014-06-08	08:35:12
1809	50.315752	-4.085612	2.84	18.1	2014-06-08	08:35:13
1810	50.315766	-4.085603	1.75	21.8	2014-06-08	08:35:14
1811	50.315772	-4.085595	0.84	39.8	2014-06-08	08:35:15
1812	50.315774	-4.08559	0.39	58.3	2014-06-08	08:35:16
1813	50.315775	-4.085586	0.35	77.6	2014-06-08	08:35:17
1814	50.315773	-4.085582	0.28	120.5	2014-06-08	08:35:18
1815	50.315773	-4.085582	0.06	185.8	2014-06-08	08:35:19
1816	50.315772	-4.085583	0.05	200.8	2014-06-08	08:35:21
1817	50.315766	-4.085586	0.66	197.2	2014-06-08	08:35:22
1818	50.315766	-4.085586	0.01	270	2014-06-08	08:35:23
1819	50.315764	-4.085583	0.33	139.6	2014-06-08	08:35:24
1820	50.315764	-4.085583	0.05	352.9	2014-06-08	08:35:25
1821	50.315769	-4.085575	0.76	48.6	2014-06-08	08:35:26
1822	50.315774	-4.085569	0.73	34.9	2014-06-08	08:35:27
1823	50.315775	-4.085568	0.04	41	2014-06-08	08:35:28
1824	50.315775	-4.085569	0.03	336.5	2014-06-08	08:35:29
1825	50.315771	-4.085579	0.85	240.9	2014-06-08	08:35:30
1826	50.31576	-4.085589	1.41	209.3	2014-06-08	08:35:31
1827	50.315748	-4.085603	1.68	217.5	2014-06-08	08:35:32
1828	50.315741	-4.085617	1.25	231.8	2014-06-08	08:35:33
1829	50.315736	-4.085627	0.88	232	2014-06-08	08:35:34
1830	50.315736	-4.085635	0.62	264.8	2014-06-08	08:35:35
1831	50.315734	-4.085644	0.68	253.2	2014-06-08	08:35:36
1832	50.31573	-4.085656	0.95	239.4	2014-06-08	08:35:37
1833	50.315725	-4.085665	0.79	231.9	2014-06-08	08:35:38
1834	50.315727	-4.085666	0.21	326	2014-06-08	08:35:39
1835	50.315737	-4.085661	1.21	19.3	2014-06-08	08:35:40
1836	50.315746	-4.085656	1.02	17.7	2014-06-08	08:35:41
1837	50.315748	-4.085656	0.29	7	2014-06-08	08:35:42
1838	50.315746	-4.085658	0.3	203.1	2014-06-08	08:35:43
1839	50.315743	-4.085657	0.29	175.2	2014-06-08	08:35:44
1840	50.315743	-4.085657	0.05	123.6	2014-06-08	08:35:45
1841	50.31574	-4.085657	0.39	178.3	2014-06-08	08:35:46
1842	50.315736	-4.085653	0.44	148.7	2014-06-08	08:35:47
1843	50.315737	-4.085649	0.31	68.7	2014-06-08	08:35:48
1844	50.315741	-4.085646	0.5	26.8	2014-06-08	08:35:49
1845	50.315745	-4.085642	0.56	32.1	2014-06-08	08:35:50
1846	50.315749	-4.085641	0.41	5.8	2014-06-08	08:35:51
1847	50.315749	-4.085647	0.38	268.6	2014-06-08	08:35:52
1848	50.315747	-4.08565	0.34	232.5	2014-06-08	08:35:53
1849	50.315747	-4.085651	0.05	224.1	2014-06-08	08:35:54
1850	50.315747	-4.08565	0.04	47	2014-06-08	08:35:56
1851	50.315747	-4.08565	0.02	116.6	2014-06-08	08:35:57
1852	50.315744	-4.085645	0.48	136.6	2014-06-08	08:35:58
1853	50.315741	-4.085644	0.42	164.6	2014-06-08	08:35:59
1854	50.31574	-4.085648	0.3	257.3	2014-06-08	08:36:00
1855	50.315744	-4.085649	0.44	352.2	2014-06-08	08:36:01
1856	50.315752	-4.085649	0.91	358.9	2014-06-08	08:36:02
1857	50.315758	-4.08565	0.63	351.9	2014-06-08	08:36:03
1858	50.315758	-4.08565	0.02	240.6	2014-06-08	08:36:04
1859	50.315752	-4.085651	0.66	182.6	2014-06-08	08:36:05
1860	50.315746	-4.085651	0.61	184	2014-06-08	08:36:06
1861	50.315743	-4.085651	0.15	177.7	2014-06-08	08:36:08
1862	50.315743	-4.085651	0.04	133	2014-06-08	08:36:09
1863	50.315743	-4.085651	0.03	23.5	2014-06-08	08:36:10
1864	50.315749	-4.085652	0.67	349.8	2014-06-08	08:36:11
1865	50.315752	-4.085654	0.15	342.8	2014-06-08	08:36:13
1866	50.315752	-4.085653	0.03	23.5	2014-06-08	08:36:14
1867	50.315755	-4.085646	0.57	60.7	2014-06-08	08:36:15
1868	50.315757	-4.08564	0.52	60.1	2014-06-08	08:36:16
1869	50.315759	-4.085634	0.47	62.8	2014-06-08	08:36:17
1870	50.315759	-4.08563	0.32	90	2014-06-08	08:36:18
1871	50.315759	-4.085629	0.02	128.1	2014-06-08	08:36:20
1872	50.315759	-4.085629	0.02	180	2014-06-08	08:36:21
1873	50.315759	-4.08563	0.04	298	2014-06-08	08:36:22
1874	50.315759	-4.085631	0.11	280	2014-06-08	08:36:23
1875	50.315759	-4.085634	0.1	272.7	2014-06-08	08:36:25
1876	50.315759	-4.085635	0.07	270	2014-06-08	08:36:26
1877	50.315759	-4.085635	0.02	306.4	2014-06-08	08:36:27
1878	50.315759	-4.085635	0.02	214.2	2014-06-08	08:36:28
1879	50.315759	-4.085635	0.04	211.8	2014-06-08	08:36:29
1880	50.315758	-4.085636	0.06	203.5	2014-06-08	08:36:30
1881	50.315758	-4.085636	0.05	218.3	2014-06-08	08:36:31
1882	50.315758	-4.085637	0.1	276	2014-06-08	08:36:32
1883	50.315758	-4.085639	0.09	288.5	2014-06-08	08:36:33
1884	50.315758	-4.085639	0.02	296.6	2014-06-08	08:36:34
1885	50.315767	-4.085635	0.98	17.3	2014-06-08	08:36:35
1886	50.315774	-4.085635	0.86	1.2	2014-06-08	08:36:36
1887	50.315781	-4.085636	0.71	351.8	2014-06-08	08:36:37
1888	50.315781	-4.085636	0.05	345.5	2014-06-08	08:36:38
1889	50.315781	-4.085636	0.01	90	2014-06-08	08:36:39
1890	50.315782	-4.085638	0.08	308.1	2014-06-08	08:36:41
1891	50.315782	-4.085638	0.08	327.9	2014-06-08	08:36:42
1892	50.315783	-4.085639	0.07	326.9	2014-06-08	08:36:43
1893	50.315783	-4.085639	0.02	32.6	2014-06-08	08:36:44
1894	50.315783	-4.085638	0.06	48.8	2014-06-08	08:36:45
1895	50.315784	-4.085637	0.09	58.9	2014-06-08	08:36:46
1896	50.315784	-4.085635	0.1	85	2014-06-08	08:36:47
1897	50.315788	-4.085629	0.65	41.5	2014-06-08	08:36:48
1898	50.315793	-4.085624	0.62	36.7	2014-06-08	08:36:49
1899	50.315797	-4.085621	0.52	28.2	2014-06-08	08:36:50
1900	50.315802	-4.085619	0.55	14.5	2014-06-08	08:36:51
1901	50.315807	-4.085617	0.6	15	2014-06-08	08:36:52
1902	50.315812	-4.085614	0.6	20.4	2014-06-08	08:36:53
1903	50.315816	-4.08561	0.54	27.8	2014-06-08	08:36:54
1904	50.31582	-4.085607	0.45	30.1	2014-06-08	08:36:55
1905	50.315822	-4.085605	0.32	31.6	2014-06-08	08:36:56
1906	50.315825	-4.085602	0.36	27	2014-06-08	08:36:57
1907	50.315828	-4.0856	0.42	29.8	2014-06-08	08:36:58
1908	50.315831	-4.085598	0.33	21.2	2014-06-08	08:36:59
1909	50.315831	-4.085598	0	0	2014-06-08	08:37:00
1910	50.315831	-4.085598	0.02	198.7	2014-06-08	08:37:01
1911	50.315832	-4.085604	0.47	290.9	2014-06-08	08:37:02
1912	50.315832	-4.085614	0.7	266.2	2014-06-08	08:37:03
1913	50.315831	-4.085624	0.72	264.7	2014-06-08	08:37:04
1914	50.31583	-4.085633	0.66	261.9	2014-06-08	08:37:05
1915	50.315829	-4.085642	0.62	257.9	2014-06-08	08:37:06
1916	50.315828	-4.085649	0.51	259.4	2014-06-08	08:37:07
1917	50.315822	-4.085637	1.11	133	2014-06-08	08:37:08
1918	50.315816	-4.08562	1.4	115.8	2014-06-08	08:37:09
1919	50.315806	-4.085597	1.97	126.6	2014-06-08	08:37:10
1920	50.31579	-4.085576	2.3	139.7	2014-06-08	08:37:11
1921	50.315782	-4.085564	1.25	134.5	2014-06-08	08:37:12
1922	50.315779	-4.085549	0.57	106.7	2014-06-08	08:37:14
1923	50.31578	-4.085546	0.16	72.6	2014-06-08	08:37:15
1924	50.315783	-4.085537	0.75	62.7	2014-06-08	08:37:16
1925	50.315786	-4.08553	0.67	52.8	2014-06-08	08:37:17
1926	50.315791	-4.085525	0.61	32.6	2014-06-08	08:37:18
1927	50.315794	-4.085524	0.39	14	2014-06-08	08:37:19
1928	50.315794	-4.085532	0.56	265.3	2014-06-08	08:37:20
1929	50.315795	-4.085534	0.24	299.9	2014-06-08	08:37:21
1930	50.315806	-4.085532	1.23	6.7	2014-06-08	08:37:22
1931	50.315816	-4.085529	1.16	11.2	2014-06-08	08:37:23
1932	50.315825	-4.085526	0.99	15.1	2014-06-08	08:37:24
1933	50.31583	-4.08552	0.69	35	2014-06-08	08:37:25
1934	50.315829	-4.085516	0.28	111.3	2014-06-08	08:37:26
1935	50.315818	-4.085515	1.25	175.4	2014-06-08	08:37:27
1936	50.315802	-4.085525	1.88	202.6	2014-06-08	08:37:28
1937	50.315785	-4.085538	2.17	205.9	2014-06-08	08:37:29
1938	50.315771	-4.085552	1.81	211.8	2014-06-08	08:37:30
1939	50.315767	-4.085562	0.89	238.3	2014-06-08	08:37:31
1940	50.315763	-4.085572	0.74	240.6	2014-06-08	08:37:32
1941	50.315763	-4.085571	0.01	32.6	2014-06-08	08:37:33
1942	50.315766	-4.085563	0.32	64.7	2014-06-08	08:37:35
1943	50.315767	-4.085563	0.08	8.7	2014-06-08	08:37:36
1944	50.315773	-4.085569	0.81	328.9	2014-06-08	08:37:37
1945	50.315783	-4.085569	1.11	359.4	2014-06-08	08:37:38
1946	50.3158	-4.085565	1.95	9.2	2014-06-08	08:37:39
1947	50.315821	-4.085555	2.47	17.2	2014-06-08	08:37:40
1948	50.31584	-4.085542	2.27	23.4	2014-06-08	08:37:41
1949	50.315849	-4.085533	1.18	33.3	2014-06-08	08:37:42
1950	50.315853	-4.085527	0.63	38.5	2014-06-08	08:37:43
1951	50.315856	-4.085526	0.14	25.6	2014-06-08	08:37:45
1952	50.315856	-4.085526	0.01	0	2014-06-08	08:37:46
1953	50.315856	-4.085525	0.01	35.7	2014-06-08	08:37:47
1954	50.315856	-4.085525	0	0	2014-06-08	08:37:48
1955	50.315856	-4.085526	0.02	233.6	2014-06-08	08:37:49
1956	50.315855	-4.085526	0.02	212.6	2014-06-08	08:37:50
1957	50.315874	-4.085513	2.23	24.3	2014-06-08	08:37:51
1958	50.315893	-4.085495	2.46	31.3	2014-06-08	08:37:52
1959	50.315906	-4.08548	1.87	34.6	2014-06-08	08:37:53
1960	50.315918	-4.085471	1.42	25.4	2014-06-08	08:37:54
1961	50.315926	-4.085464	1.04	30.6	2014-06-08	08:37:55
1962	50.315925	-4.085458	0.44	109.7	2014-06-08	08:37:56
1963	50.315916	-4.085451	1.11	153.4	2014-06-08	08:37:57
1964	50.315905	-4.085447	1.25	165.9	2014-06-08	08:37:58
1965	50.315888	-4.085446	1.89	177.3	2014-06-08	08:37:59
1966	50.315872	-4.085444	1.76	177.3	2014-06-08	08:38:00
1967	50.315861	-4.085445	1.27	183.2	2014-06-08	08:38:01
1968	50.315847	-4.085448	1.49	186	2014-06-08	08:38:02
1969	50.315834	-4.085446	1.46	175.3	2014-06-08	08:38:03
1970	50.31583	-4.085442	0.51	148.6	2014-06-08	08:38:04
1971	50.31583	-4.085434	0.55	94.9	2014-06-08	08:38:05
1972	50.315822	-4.085431	0.92	162.3	2014-06-08	08:38:06
1973	50.315813	-4.085432	1.01	187.1	2014-06-08	08:38:07
1974	50.315813	-4.085432	0.02	197.7	2014-06-08	08:38:08
1975	50.315813	-4.085425	0.55	91	2014-06-08	08:38:09
1976	50.315812	-4.085412	0.92	96.4	2014-06-08	08:38:10
1977	50.315812	-4.085399	0.91	92.4	2014-06-08	08:38:11
1978	50.315813	-4.085386	0.92	77	2014-06-08	08:38:12
1979	50.315823	-4.08537	1.59	47.4	2014-06-08	08:38:13
1980	50.315849	-4.085345	3.35	32.1	2014-06-08	08:38:14
1981	50.315887	-4.085313	4.83	28.4	2014-06-08	08:38:15
1982	50.315936	-4.085281	5.95	22.2	2014-06-08	08:38:16
1983	50.315993	-4.085278	6.35	1.9	2014-06-08	08:38:17
1984	50.316052	-4.085297	6.65	348.3	2014-06-08	08:38:18
1985	50.316114	-4.085313	7.02	350.9	2014-06-08	08:38:19
1986	50.316176	-4.085323	6.9	353.7	2014-06-08	08:38:20
1987	50.316234	-4.085338	6.57	350.7	2014-06-08	08:38:21
1988	50.316292	-4.08536	6.6	346.6	2014-06-08	08:38:22
1989	50.31635	-4.085382	6.71	346.4	2014-06-08	08:38:23
1990	50.31641	-4.085405	6.82	345.9	2014-06-08	08:38:24
1991	50.316264	-4.085312	0.53	157.8	2014-06-08	08:38:57
1992	50.31622	-4.085223	1.6	127.9	2014-06-08	08:39:02
1993	50.316212	-4.085224	0.86	180.8	2014-06-08	08:39:03
1994	50.316204	-4.085227	0.91	194.8	2014-06-08	08:39:04
1995	50.316198	-4.085229	0.71	192.7	2014-06-08	08:39:05
1996	50.316194	-4.085221	0.69	125.7	2014-06-08	08:39:06
1997	50.316197	-4.085213	0.64	61.4	2014-06-08	08:39:07
1998	50.316203	-4.085213	0.65	0	2014-06-08	08:39:08
1999	50.316203	-4.085217	0.28	270	2014-06-08	08:39:09
[truncated: 2,493 more rows]
