# Supplementary material for: On the Potential of Surfers to Monitor Environmental Indicators in the Coastal Zone
Source: PLoS One. 2015 Jul 8;10(7):e0127706. doi: 10.1371/journal.pone.0127706 (PMC4496071; doi:10.1371/journal.pone.0127706)
Supplement: S1 Data — Contains 85 GPS tracks (comma separated files) used to estimate surfing performance statistics in the manuscript. (ZIP) [file pone.0127706.s001.zip › S1 Data GPS Tracks/20140609_Bovisand.csv]

No	Latitude	Longitude	Speed	Course	Date	Time
1	50.336801	-4.123256	0	0	2014-06-09	18:49:34
2	50.336803	-4.123254	0.22	28.5	2014-06-09	18:49:35
3	50.336804	-4.123255	0.12	342.3	2014-06-09	18:49:36
4	50.336806	-4.123257	0.28	326.5	2014-06-09	18:49:37
5	50.336809	-4.123259	0.37	328.3	2014-06-09	18:49:38
6	50.336811	-4.123263	0.39	314	2014-06-09	18:49:39
7	50.336811	-4.123266	0.16	266.4	2014-06-09	18:49:40
8	50.33681	-4.123269	0.26	247.2	2014-06-09	18:49:41
9	50.336804	-4.123262	0.3	142.9	2014-06-09	18:49:44
10	50.336803	-4.123256	0.2	113.5	2014-06-09	18:49:46
11	50.336804	-4.123253	0.3	58.4	2014-06-09	18:49:47
12	50.336806	-4.12325	0.27	48.8	2014-06-09	18:49:48
13	50.336808	-4.123247	0.31	40.9	2014-06-09	18:49:49
14	50.336811	-4.123245	0.37	28.7	2014-06-09	18:49:50
15	50.336812	-4.123244	0.12	39.6	2014-06-09	18:49:51
16	50.336811	-4.123243	0.08	162.1	2014-06-09	18:49:52
17	50.336807	-4.12324	0.45	148.1	2014-06-09	18:49:53
18	50.336763	-4.123203	1.4	151.9	2014-06-09	18:49:57
19	50.336745	-4.12319	2.23	155.5	2014-06-09	18:49:58
20	50.336722	-4.123171	2.93	153.3	2014-06-09	18:49:59
21	50.336699	-4.123152	2.9	151	2014-06-09	18:50:00
22	50.336677	-4.123132	2.75	150.4	2014-06-09	18:50:01
23	50.336534	-4.123012	3.02	151.8	2014-06-09	18:50:07
24	50.336508	-4.122993	3.14	154.1	2014-06-09	18:50:08
25	50.336483	-4.122974	3.1	155.3	2014-06-09	18:50:09
26	50.336457	-4.122959	3.05	158.6	2014-06-09	18:50:10
27	50.336433	-4.122945	2.89	160.4	2014-06-09	18:50:11
28	50.336409	-4.122932	2.8	160.9	2014-06-09	18:50:12
29	50.336385	-4.122921	2.8	163.2	2014-06-09	18:50:13
30	50.336361	-4.122909	2.76	162.8	2014-06-09	18:50:14
31	50.336343	-4.122905	2.07	171.4	2014-06-09	18:50:15
32	50.336325	-4.122902	1.96	173.2	2014-06-09	18:50:16
33	50.336308	-4.122896	1.98	169.4	2014-06-09	18:50:17
34	50.336295	-4.122893	1.51	170.3	2014-06-09	18:50:18
35	50.336284	-4.122888	1.2	163	2014-06-09	18:50:19
36	50.336281	-4.122884	0.49	145.8	2014-06-09	18:50:20
37	50.336271	-4.122874	1.27	146.1	2014-06-09	18:50:21
38	50.336262	-4.122863	1.29	142.6	2014-06-09	18:50:22
39	50.336253	-4.122851	1.27	138.8	2014-06-09	18:50:23
40	50.336223	-4.122816	4.22	143.8	2014-06-09	18:50:24
41	50.336195	-4.122786	3.76	145.1	2014-06-09	18:50:25
42	50.336172	-4.122758	3.2	142.3	2014-06-09	18:50:26
43	50.336155	-4.122733	2.61	137	2014-06-09	18:50:27
44	50.336141	-4.12271	2.25	133.4	2014-06-09	18:50:28
45	50.336132	-4.122687	1.98	123.2	2014-06-09	18:50:29
46	50.336125	-4.122665	1.68	114.6	2014-06-09	18:50:30
47	50.336122	-4.122643	1.62	104.6	2014-06-09	18:50:31
48	50.336119	-4.122618	1.83	99.1	2014-06-09	18:50:32
49	50.33618	-4.122504	1.51	50.2	2014-06-09	18:50:39
50	50.336188	-4.122491	1.3	44.1	2014-06-09	18:50:40
51	50.336196	-4.122484	1	32.6	2014-06-09	18:50:41
52	50.336203	-4.122478	0.92	24.4	2014-06-09	18:50:42
53	50.336427	-4.122748	1.43	322.5	2014-06-09	18:51:04
54	50.336449	-4.122765	0.9	333.2	2014-06-09	18:51:07
55	50.336933	-4.123299	1.05	324.8	2014-06-09	18:52:10
56	50.33693	-4.123292	0.54	124.5	2014-06-09	18:52:11
57	50.336927	-4.123285	0.62	119.7	2014-06-09	18:52:12
58	50.336928	-4.123277	0.54	83	2014-06-09	18:52:13
59	50.336927	-4.123271	0.48	103.4	2014-06-09	18:52:14
60	50.336925	-4.123268	0.27	143.2	2014-06-09	18:52:15
61	50.33692	-4.123269	0.27	183.2	2014-06-09	18:52:17
62	50.336916	-4.123267	0.46	161.2	2014-06-09	18:52:18
63	50.336912	-4.123261	0.57	138.8	2014-06-09	18:52:19
64	50.33691	-4.123257	0.44	134.9	2014-06-09	18:52:20
65	50.336946	-4.123183	6.66	52.2	2014-06-09	18:52:21
66	50.336933	-4.123192	1.58	203.2	2014-06-09	18:52:22
67	50.336935	-4.123192	0.13	349.8	2014-06-09	18:52:23
68	50.336934	-4.123194	0.17	232.1	2014-06-09	18:52:24
69	50.336938	-4.123193	0.54	7.7	2014-06-09	18:52:25
70	50.336947	-4.123189	0.94	15.8	2014-06-09	18:52:26
71	50.336952	-4.123175	1.16	59.2	2014-06-09	18:52:27
72	50.336951	-4.123147	2.03	93.1	2014-06-09	18:52:28
73	50.336951	-4.123115	2.25	91	2014-06-09	18:52:29
74	50.336951	-4.123086	2.06	90	2014-06-09	18:52:30
75	50.336947	-4.123057	2.11	101.2	2014-06-09	18:52:31
76	50.336946	-4.123024	2.37	92.7	2014-06-09	18:52:32
77	50.336945	-4.122988	2.53	91.7	2014-06-09	18:52:33
78	50.336947	-4.122949	2.77	85.6	2014-06-09	18:52:34
79	50.336952	-4.122911	2.79	78.7	2014-06-09	18:52:35
80	50.336956	-4.122874	2.67	81.3	2014-06-09	18:52:36
81	50.336958	-4.122839	2.45	85	2014-06-09	18:52:37
82	50.336957	-4.122806	2.35	90.4	2014-06-09	18:52:38
83	50.336958	-4.12277	2.57	89.2	2014-06-09	18:52:39
84	50.33696	-4.122732	2.7	84	2014-06-09	18:52:40
85	50.336963	-4.122698	2.47	83.1	2014-06-09	18:52:41
86	50.336965	-4.122667	2.17	84.3	2014-06-09	18:52:42
87	50.336969	-4.122637	2.21	78.8	2014-06-09	18:52:43
88	50.336972	-4.122605	2.3	79.9	2014-06-09	18:52:44
89	50.336971	-4.122578	1.94	94.7	2014-06-09	18:52:45
90	50.336967	-4.122554	1.72	105.1	2014-06-09	18:52:46
91	50.336962	-4.122529	1.85	105.5	2014-06-09	18:52:47
92	50.336956	-4.122506	1.8	113.3	2014-06-09	18:52:48
93	50.336949	-4.122484	1.72	116.1	2014-06-09	18:52:49
94	50.336943	-4.12246	1.84	112.3	2014-06-09	18:52:50
95	50.336937	-4.122436	1.81	110.8	2014-06-09	18:52:51
96	50.336932	-4.122412	1.81	107.7	2014-06-09	18:52:52
97	50.336926	-4.122388	1.81	111.5	2014-06-09	18:52:53
98	50.33692	-4.122365	1.81	114.4	2014-06-09	18:52:54
99	50.336915	-4.12234	1.84	105.9	2014-06-09	18:52:55
100	50.336911	-4.122315	1.81	103.4	2014-06-09	18:52:56
101	50.336984	-4.122356	8.58	340.3	2014-06-09	18:52:57
102	50.336982	-4.122338	1.3	101.2	2014-06-09	18:52:58
103	50.336983	-4.122322	1.14	84.8	2014-06-09	18:52:59
104	50.336984	-4.122302	1.43	83.6	2014-06-09	18:53:00
105	50.336979	-4.12228	1.66	108	2014-06-09	18:53:01
106	50.336972	-4.122256	1.92	116.3	2014-06-09	18:53:02
107	50.336964	-4.122231	1.99	116.1	2014-06-09	18:53:03
108	50.336959	-4.122207	1.78	109.6	2014-06-09	18:53:04
109	50.336955	-4.122183	1.74	101.8	2014-06-09	18:53:05
110	50.336953	-4.122158	1.84	99.7	2014-06-09	18:53:06
111	50.336951	-4.122132	1.87	96.9	2014-06-09	18:53:07
112	50.336948	-4.122107	1.76	100.4	2014-06-09	18:53:08
113	50.336943	-4.122084	1.73	108.9	2014-06-09	18:53:09
114	50.336936	-4.122056	2.12	110.4	2014-06-09	18:53:10
115	50.336929	-4.122031	1.95	114.3	2014-06-09	18:53:11
116	50.336924	-4.122008	1.74	106.8	2014-06-09	18:53:12
117	50.336921	-4.121985	1.71	104.2	2014-06-09	18:53:13
118	50.336917	-4.121962	1.65	104.4	2014-06-09	18:53:14
119	50.336914	-4.121941	1.54	102.3	2014-06-09	18:53:15
120	50.336911	-4.12192	1.52	100.9	2014-06-09	18:53:16
121	50.336911	-4.121898	1.59	92.7	2014-06-09	18:53:17
122	50.336909	-4.121875	1.64	95.6	2014-06-09	18:53:18
123	50.336904	-4.121851	1.78	108.6	2014-06-09	18:53:19
124	50.336901	-4.121828	1.66	102.7	2014-06-09	18:53:20
125	50.336901	-4.121805	1.65	91	2014-06-09	18:53:21
126	50.336901	-4.121782	1.59	89.7	2014-06-09	18:53:22
127	50.336902	-4.121763	1.41	84.7	2014-06-09	18:53:23
128	50.336902	-4.12174	1.59	89.3	2014-06-09	18:53:24
129	50.336902	-4.121717	1.63	90.7	2014-06-09	18:53:25
130	50.336901	-4.121691	1.83	91.4	2014-06-09	18:53:26
131	50.3369	-4.121664	1.96	93	2014-06-09	18:53:27
132	50.3369	-4.121637	1.9	91.7	2014-06-09	18:53:28
133	50.336897	-4.121612	1.79	99.3	2014-06-09	18:53:29
134	50.336893	-4.121587	1.82	104.2	2014-06-09	18:53:30
135	50.336892	-4.121561	1.87	95.4	2014-06-09	18:53:31
136	50.336894	-4.121538	1.69	83	2014-06-09	18:53:32
137	50.336896	-4.121513	1.78	81.9	2014-06-09	18:53:33
138	50.3369	-4.121491	1.67	72.1	2014-06-09	18:53:34
139	50.336907	-4.121466	1.9	66	2014-06-09	18:53:35
140	50.336913	-4.121444	1.7	67.8	2014-06-09	18:53:36
141	50.336916	-4.121426	1.28	77.4	2014-06-09	18:53:37
142	50.33692	-4.121408	1.4	71.3	2014-06-09	18:53:38
143	50.33692	-4.121389	1.36	88.8	2014-06-09	18:53:39
144	50.336921	-4.121365	1.65	86.1	2014-06-09	18:53:40
145	50.336922	-4.121344	1.56	86.6	2014-06-09	18:53:41
146	50.336921	-4.12132	1.66	91.6	2014-06-09	18:53:42
147	50.336921	-4.121299	1.54	90	2014-06-09	18:53:43
148	50.336923	-4.121276	1.61	84	2014-06-09	18:53:44
149	50.336924	-4.121258	1.28	84.6	2014-06-09	18:53:45
150	50.336925	-4.121242	1.16	83.1	2014-06-09	18:53:46
151	50.336925	-4.121224	1.27	89.1	2014-06-09	18:53:47
152	50.336925	-4.121204	1.43	93	2014-06-09	18:53:48
153	50.336922	-4.121182	1.57	99.6	2014-06-09	18:53:49
154	50.336919	-4.12116	1.66	104.9	2014-06-09	18:53:50
155	50.336915	-4.121139	1.53	106.7	2014-06-09	18:53:51
156	50.336913	-4.121118	1.49	99	2014-06-09	18:53:52
157	50.336909	-4.121097	1.57	103.4	2014-06-09	18:53:53
158	50.336906	-4.121075	1.63	103.9	2014-06-09	18:53:54
159	50.336906	-4.121047	1.97	88.9	2014-06-09	18:53:55
160	50.336907	-4.121014	2.34	87.5	2014-06-09	18:53:56
161	50.336905	-4.120977	2.61	93.9	2014-06-09	18:53:57
162	50.336906	-4.120934	3.1	88.6	2014-06-09	18:53:58
163	50.336907	-4.120885	3.44	87.5	2014-06-09	18:53:59
164	50.336907	-4.120841	3.12	90.5	2014-06-09	18:54:00
165	50.336913	-4.12081	2.33	73	2014-06-09	18:54:01
166	50.336918	-4.120777	2.41	78.6	2014-06-09	18:54:02
167	50.336911	-4.120734	3.11	104.1	2014-06-09	18:54:03
168	50.336901	-4.120695	2.99	112.3	2014-06-09	18:54:04
169	50.336891	-4.120658	2.82	111.9	2014-06-09	18:54:05
170	50.336884	-4.120618	3.02	105.6	2014-06-09	18:54:06
171	50.336877	-4.120578	2.93	105.7	2014-06-09	18:54:07
172	50.33687	-4.120547	2.33	109.2	2014-06-09	18:54:08
173	50.336864	-4.120522	1.87	111.1	2014-06-09	18:54:09
174	50.336857	-4.120498	1.9	112.6	2014-06-09	18:54:10
175	50.336851	-4.120473	1.89	112.7	2014-06-09	18:54:11
176	50.336845	-4.12045	1.78	111.9	2014-06-09	18:54:12
177	50.336841	-4.120427	1.69	103.4	2014-06-09	18:54:13
178	50.336841	-4.120404	1.59	92.3	2014-06-09	18:54:14
179	50.33684	-4.120382	1.58	94.4	2014-06-09	18:54:15
180	50.336836	-4.120358	1.79	101.4	2014-06-09	18:54:16
181	50.336833	-4.120335	1.68	102.2	2014-06-09	18:54:17
182	50.336829	-4.120315	1.47	109.3	2014-06-09	18:54:18
183	50.336825	-4.120297	1.33	109.2	2014-06-09	18:54:19
184	50.336822	-4.120281	1.19	104.1	2014-06-09	18:54:20
185	50.336822	-4.120264	1.24	90.4	2014-06-09	18:54:21
186	50.336827	-4.120246	1.38	68.2	2014-06-09	18:54:22
187	50.336832	-4.120229	1.27	64.3	2014-06-09	18:54:23
188	50.336833	-4.120215	1.07	81	2014-06-09	18:54:24
189	50.336833	-4.120197	1.26	92.5	2014-06-09	18:54:25
190	50.336837	-4.120184	1.04	65	2014-06-09	18:54:26
191	50.336838	-4.120164	1.4	85.5	2014-06-09	18:54:27
192	50.336839	-4.120146	1.28	83.7	2014-06-09	18:54:28
193	50.336839	-4.120129	1.2	87.8	2014-06-09	18:54:29
194	50.336835	-4.120108	1.55	108.6	2014-06-09	18:54:30
195	50.336834	-4.120089	1.41	94.2	2014-06-09	18:54:31
196	50.336831	-4.120065	1.73	102.5	2014-06-09	18:54:32
197	50.336822	-4.120041	1.96	119.1	2014-06-09	18:54:33
198	50.336813	-4.120017	1.99	121.1	2014-06-09	18:54:34
199	50.336807	-4.119992	1.85	109.4	2014-06-09	18:54:35
200	50.336798	-4.119966	2.15	120.5	2014-06-09	18:54:36
201	50.336785	-4.119953	1.67	146.6	2014-06-09	18:54:37
202	50.336777	-4.119946	1.01	150.6	2014-06-09	18:54:38
203	50.336768	-4.119938	1.22	150.5	2014-06-09	18:54:39
204	50.336757	-4.119931	1.23	156.1	2014-06-09	18:54:40
205	50.336743	-4.11992	1.82	154.2	2014-06-09	18:54:41
206	50.336729	-4.119907	1.79	149.5	2014-06-09	18:54:42
207	50.336716	-4.119892	1.83	143.7	2014-06-09	18:54:43
208	50.33671	-4.119878	1.12	122.8	2014-06-09	18:54:44
209	50.336707	-4.119862	1.17	105.2	2014-06-09	18:54:45
210	50.336705	-4.119843	1.38	100.5	2014-06-09	18:54:46
211	50.336703	-4.119823	1.45	98.5	2014-06-09	18:54:47
212	50.336684	-4.119798	2.77	139.6	2014-06-09	18:54:48
213	50.336668	-4.119782	2.16	148.8	2014-06-09	18:54:49
214	50.336654	-4.11977	1.8	151.5	2014-06-09	18:54:50
215	50.336638	-4.119758	1.87	153.9	2014-06-09	18:54:51
216	50.336617	-4.11973	3.12	139.7	2014-06-09	18:54:52
217	50.336605	-4.119721	1.52	155.6	2014-06-09	18:54:53
218	50.336593	-4.119712	1.47	154.9	2014-06-09	18:54:54
219	50.336583	-4.119704	1.21	149.8	2014-06-09	18:54:55
220	50.336571	-4.119678	2.32	128	2014-06-09	18:54:56
221	50.336561	-4.119658	1.8	127.6	2014-06-09	18:54:57
222	50.336549	-4.119635	2.09	129.1	2014-06-09	18:54:58
223	50.336537	-4.11961	2.24	125.4	2014-06-09	18:54:59
224	50.336528	-4.119585	1.99	120.7	2014-06-09	18:55:00
225	50.336521	-4.119561	1.92	113.5	2014-06-09	18:55:01
226	50.336514	-4.119534	2.07	113.1	2014-06-09	18:55:02
227	50.336508	-4.119517	1.37	120.8	2014-06-09	18:55:03
228	50.336502	-4.119497	1.57	112	2014-06-09	18:55:04
229	50.336493	-4.119478	1.7	128.3	2014-06-09	18:55:05
230	50.336487	-4.119456	1.72	114.1	2014-06-09	18:55:06
231	50.336478	-4.119433	1.89	119	2014-06-09	18:55:07
232	50.336467	-4.119413	1.89	130	2014-06-09	18:55:08
233	50.336458	-4.11939	1.89	122.2	2014-06-09	18:55:09
234	50.336449	-4.119367	1.88	121.7	2014-06-09	18:55:10
235	50.336441	-4.119345	1.84	121.5	2014-06-09	18:55:11
236	50.336435	-4.119326	1.54	115.4	2014-06-09	18:55:12
237	50.336429	-4.119312	1.19	126.7	2014-06-09	18:55:13
238	50.336423	-4.119303	0.9	131.6	2014-06-09	18:55:14
239	50.336418	-4.119294	0.85	129.8	2014-06-09	18:55:15
240	50.336419	-4.119293	0.05	38.3	2014-06-09	18:55:16
241	50.336418	-4.119292	0.17	135.6	2014-06-09	18:55:17
242	50.336411	-4.119291	0.69	175.5	2014-06-09	18:55:18
243	50.336406	-4.119291	0.57	177	2014-06-09	18:55:19
244	50.336397	-4.119288	1.09	169.3	2014-06-09	18:55:20
245	50.336385	-4.119285	1.29	171.8	2014-06-09	18:55:21
246	50.336377	-4.119285	0.89	178.1	2014-06-09	18:55:22
247	50.336367	-4.119273	1.43	143.6	2014-06-09	18:55:23
248	50.336356	-4.119265	1.31	155.3	2014-06-09	18:55:24
249	50.336347	-4.119258	1.13	152.3	2014-06-09	18:55:25
250	50.336337	-4.11925	1.28	154	2014-06-09	18:55:26
251	50.336326	-4.11924	1.34	150	2014-06-09	18:55:27
252	50.336318	-4.119233	1.11	152.6	2014-06-09	18:55:28
253	50.33631	-4.119222	1.14	137	2014-06-09	18:55:29
254	50.336303	-4.119221	0.74	172.1	2014-06-09	18:55:30
255	50.336303	-4.119222	0.05	207	2014-06-09	18:55:32
256	50.33629	-4.119224	1.38	185.9	2014-06-09	18:55:33
257	50.336279	-4.119228	1.28	193.1	2014-06-09	18:55:34
258	50.336267	-4.119234	1.37	198.3	2014-06-09	18:55:35
259	50.336254	-4.119239	1.52	195.7	2014-06-09	18:55:36
260	50.336239	-4.119245	1.74	192.3	2014-06-09	18:55:37
261	50.336223	-4.119251	1.83	194.9	2014-06-09	18:55:38
262	50.33621	-4.119255	1.48	191.4	2014-06-09	18:55:39
263	50.336189	-4.119238	2.65	152.5	2014-06-09	18:55:40
264	50.336174	-4.11924	1.72	183.4	2014-06-09	18:55:41
265	50.336161	-4.119236	1.39	168.6	2014-06-09	18:55:42
266	50.336149	-4.119227	1.49	155.2	2014-06-09	18:55:43
267	50.336137	-4.119222	1.42	167.1	2014-06-09	18:55:44
268	50.336125	-4.119215	1.42	158.4	2014-06-09	18:55:45
269	50.336114	-4.11921	1.26	164.3	2014-06-09	18:55:46
270	50.336103	-4.119203	1.34	156.9	2014-06-09	18:55:47
271	50.336094	-4.119197	1.08	158.7	2014-06-09	18:55:48
272	50.336091	-4.119193	0.44	136.3	2014-06-09	18:55:49
273	50.336088	-4.119188	0.44	132.3	2014-06-09	18:55:50
274	50.336081	-4.119183	0.9	154.5	2014-06-09	18:55:51
275	50.336073	-4.119177	1.02	155.4	2014-06-09	18:55:52
276	50.336069	-4.119171	0.58	132.8	2014-06-09	18:55:53
277	50.336069	-4.119164	0.54	92	2014-06-09	18:55:54
278	50.33607	-4.119158	0.4	69.5	2014-06-09	18:55:55
279	50.336067	-4.119152	0.6	133.4	2014-06-09	18:55:56
280	50.33607	-4.119132	1.5	73.4	2014-06-09	18:55:57
281	50.336068	-4.119119	0.94	107.3	2014-06-09	18:55:58
282	50.336063	-4.11911	0.88	131.7	2014-06-09	18:55:59
283	50.336053	-4.1191	1.33	146.6	2014-06-09	18:56:00
284	50.336041	-4.119089	1.46	149.6	2014-06-09	18:56:01
285	50.336032	-4.119082	1.19	155.2	2014-06-09	18:56:02
286	50.336025	-4.119078	0.81	158.1	2014-06-09	18:56:03
287	50.33602	-4.119074	0.64	155.6	2014-06-09	18:56:04
288	50.336015	-4.119073	0.53	167	2014-06-09	18:56:05
289	50.336015	-4.119072	0.06	173.4	2014-06-09	18:56:06
290	50.336008	-4.119067	0.84	153	2014-06-09	18:56:07
291	50.336001	-4.119061	0.92	149.6	2014-06-09	18:56:08
292	50.335996	-4.119056	0.63	150.2	2014-06-09	18:56:09
293	50.335993	-4.119053	0.38	139.8	2014-06-09	18:56:10
294	50.335992	-4.119052	0.09	147.5	2014-06-09	18:56:11
295	50.335985	-4.119045	0.92	148.1	2014-06-09	18:56:12
296	50.335977	-4.119037	1.09	149.3	2014-06-09	18:56:13
297	50.335964	-4.11903	1.57	159.4	2014-06-09	18:56:14
298	50.335949	-4.11902	1.74	157.6	2014-06-09	18:56:15
299	50.335937	-4.119009	1.6	150.1	2014-06-09	18:56:16
300	50.335925	-4.118999	1.52	152.5	2014-06-09	18:56:17
301	50.335913	-4.118993	1.39	161.2	2014-06-09	18:56:18
302	50.335899	-4.118981	1.76	150.9	2014-06-09	18:56:19
303	50.335886	-4.118967	1.78	146.2	2014-06-09	18:56:20
304	50.335871	-4.118955	1.83	151.7	2014-06-09	18:56:21
305	50.335853	-4.118943	2.23	158.3	2014-06-09	18:56:22
306	50.335831	-4.118932	2.58	162.1	2014-06-09	18:56:23
307	50.335816	-4.118921	1.78	154.9	2014-06-09	18:56:24
308	50.335799	-4.118914	1.93	165.5	2014-06-09	18:56:25
309	50.335787	-4.118909	1.39	163.6	2014-06-09	18:56:26
310	50.33578	-4.118905	0.92	163	2014-06-09	18:56:27
311	50.335771	-4.1189	1.06	161.1	2014-06-09	18:56:28
312	50.335761	-4.118895	1.11	158.9	2014-06-09	18:56:29
313	50.335751	-4.118889	1.21	161.9	2014-06-09	18:56:30
314	50.335737	-4.118886	1.54	172	2014-06-09	18:56:31
315	50.335721	-4.118882	1.88	169.8	2014-06-09	18:56:32
316	50.335702	-4.118879	2.05	174.5	2014-06-09	18:56:33
317	50.33568	-4.118878	2.46	178.1	2014-06-09	18:56:34
318	50.33566	-4.118879	2.23	182.8	2014-06-09	18:56:35
319	50.335644	-4.118882	1.76	186.6	2014-06-09	18:56:36
320	50.335627	-4.118882	1.92	179.1	2014-06-09	18:56:37
321	50.335608	-4.118886	2.11	188.1	2014-06-09	18:56:38
322	50.33559	-4.118889	2.06	185.6	2014-06-09	18:56:39
323	50.335575	-4.11889	1.7	183.6	2014-06-09	18:56:40
324	50.335562	-4.118892	1.46	184.7	2014-06-09	18:56:41
325	50.335549	-4.118899	1.43	199.4	2014-06-09	18:56:42
326	50.335535	-4.118905	1.64	197.1	2014-06-09	18:56:43
327	50.335522	-4.118911	1.51	195.3	2014-06-09	18:56:44
328	50.335509	-4.118912	1.54	182.6	2014-06-09	18:56:45
329	50.335492	-4.118917	1.82	190.2	2014-06-09	18:56:46
330	50.335475	-4.118925	2.01	198.3	2014-06-09	18:56:47
331	50.335461	-4.118937	1.76	207	2014-06-09	18:56:48
332	50.335451	-4.11895	1.51	217.7	2014-06-09	18:56:49
333	50.335436	-4.118954	1.62	191.2	2014-06-09	18:56:50
334	50.335421	-4.118962	1.82	198.9	2014-06-09	18:56:51
335	50.3354	-4.118976	2.55	202.9	2014-06-09	18:56:52
336	50.335372	-4.118992	3.27	199.9	2014-06-09	18:56:53
337	50.335343	-4.119006	3.41	197.1	2014-06-09	18:56:54
338	50.335316	-4.119019	3.08	197	2014-06-09	18:56:55
339	50.335289	-4.119031	3.11	196.6	2014-06-09	18:56:56
340	50.335262	-4.119049	3.32	201.6	2014-06-09	18:56:57
341	50.335236	-4.119069	3.24	207.3	2014-06-09	18:56:58
342	50.335213	-4.119091	2.96	210.7	2014-06-09	18:56:59
343	50.335189	-4.119111	2.99	208.4	2014-06-09	18:57:00
344	50.335164	-4.11913	3.17	205.9	2014-06-09	18:57:01
345	50.335141	-4.119149	2.88	207	2014-06-09	18:57:02
346	50.33512	-4.119167	2.6	209.6	2014-06-09	18:57:03
347	50.335101	-4.119185	2.52	211.9	2014-06-09	18:57:04
348	50.335078	-4.119204	2.84	206.8	2014-06-09	18:57:05
349	50.335056	-4.119225	2.94	211.7	2014-06-09	18:57:06
350	50.335032	-4.119248	3.13	211.5	2014-06-09	18:57:07
351	50.335007	-4.119271	3.18	211.2	2014-06-09	18:57:08
352	50.334985	-4.119294	2.94	213.1	2014-06-09	18:57:09
353	50.334963	-4.119317	2.93	213.8	2014-06-09	18:57:10
354	50.334941	-4.119339	2.92	211.6	2014-06-09	18:57:11
355	50.334919	-4.119359	2.79	210.9	2014-06-09	18:57:12
356	50.334897	-4.119379	2.92	210	2014-06-09	18:57:13
357	50.33487	-4.1194	3.28	207.1	2014-06-09	18:57:14
358	50.334842	-4.11942	3.4	203.7	2014-06-09	18:57:15
359	50.334815	-4.119439	3.36	204.3	2014-06-09	18:57:16
360	50.334791	-4.119461	3.12	209.4	2014-06-09	18:57:17
361	50.334772	-4.119477	2.41	209.6	2014-06-09	18:57:18
362	50.334756	-4.11949	1.92	207.9	2014-06-09	18:57:19
363	50.334744	-4.119506	1.75	219.5	2014-06-09	18:57:20
364	50.334735	-4.119519	1.37	223.9	2014-06-09	18:57:21
365	50.33473	-4.119535	1.3	243.1	2014-06-09	18:57:22
366	50.33473	-4.119558	1.59	269.3	2014-06-09	18:57:23
367	50.334728	-4.119577	1.4	261.9	2014-06-09	18:57:24
368	50.334723	-4.119598	1.58	249.5	2014-06-09	18:57:25
369	50.334719	-4.119619	1.61	251	2014-06-09	18:57:26
370	50.334719	-4.119651	2.21	270.5	2014-06-09	18:57:27
371	50.334718	-4.119678	1.96	266.2	2014-06-09	18:57:28
372	50.334713	-4.119701	1.74	253.8	2014-06-09	18:57:29
373	50.33471	-4.119725	1.72	256.2	2014-06-09	18:57:30
374	50.334706	-4.119746	1.56	254.4	2014-06-09	18:57:31
375	50.3347	-4.119763	1.34	244.1	2014-06-09	18:57:32
376	50.334696	-4.119779	1.25	244.8	2014-06-09	18:57:33
377	50.334686	-4.119793	1.47	220.6	2014-06-09	18:57:34
378	50.334677	-4.119807	1.36	226.8	2014-06-09	18:57:35
379	50.334669	-4.119829	1.84	238.1	2014-06-09	18:57:36
380	50.33466	-4.11985	1.77	237.9	2014-06-09	18:57:37
381	50.334649	-4.119877	2.32	236.6	2014-06-09	18:57:38
382	50.334636	-4.119909	2.66	238	2014-06-09	18:57:39
383	50.33462	-4.119946	3.2	236.8	2014-06-09	18:57:40
384	50.334602	-4.119977	3.01	226.5	2014-06-09	18:57:41
385	50.334581	-4.120012	3.37	226.7	2014-06-09	18:57:42
386	50.334559	-4.120043	3.32	222.3	2014-06-09	18:57:43
387	50.334536	-4.120075	3.38	221.4	2014-06-09	18:57:44
388	50.334513	-4.120104	3.27	218.9	2014-06-09	18:57:45
389	50.334488	-4.120132	3.43	215.4	2014-06-09	18:57:46
390	50.334467	-4.120159	3.02	219.4	2014-06-09	18:57:47
391	50.334449	-4.120177	2.43	212.9	2014-06-09	18:57:48
392	50.334433	-4.120194	2.15	213.9	2014-06-09	18:57:49
393	50.334419	-4.120209	1.87	215.9	2014-06-09	18:57:50
394	50.334407	-4.120222	1.56	213.7	2014-06-09	18:57:51
395	50.334394	-4.120236	1.78	215.8	2014-06-09	18:57:52
396	50.334379	-4.120249	1.93	209.3	2014-06-09	18:57:53
397	50.334364	-4.120258	1.83	199.7	2014-06-09	18:57:54
398	50.334349	-4.120266	1.72	200	2014-06-09	18:57:55
399	50.334334	-4.120274	1.74	198.2	2014-06-09	18:57:56
400	50.33432	-4.12028	1.69	195.1	2014-06-09	18:57:57
401	50.334305	-4.120284	1.63	188.6	2014-06-09	18:57:58
402	50.334289	-4.120287	1.8	188	2014-06-09	18:57:59
403	50.334266	-4.120293	2.57	188.7	2014-06-09	18:58:00
404	50.334237	-4.120292	3.25	179.5	2014-06-09	18:58:01
405	50.334207	-4.120286	3.4	172.1	2014-06-09	18:58:02
406	50.334178	-4.12028	3.3	173.4	2014-06-09	18:58:03
407	50.33415	-4.120273	3.07	169.8	2014-06-09	18:58:04
408	50.334123	-4.120268	3.06	173.2	2014-06-09	18:58:05
409	50.334095	-4.120265	3.08	176.8	2014-06-09	18:58:06
410	50.334067	-4.120263	3.18	177.2	2014-06-09	18:58:07
411	50.334038	-4.120261	3.18	177.3	2014-06-09	18:58:08
412	50.33401	-4.120256	3.19	174.1	2014-06-09	18:58:09
413	50.333984	-4.12025	2.97	171.5	2014-06-09	18:58:10
414	50.333956	-4.120246	3.05	174.5	2014-06-09	18:58:11
415	50.333928	-4.120242	3.18	175.1	2014-06-09	18:58:12
416	50.333899	-4.120243	3.18	181.1	2014-06-09	18:58:13
417	50.333871	-4.120243	3.16	180.4	2014-06-09	18:58:14
418	50.333842	-4.120246	3.26	182.7	2014-06-09	18:58:15
419	50.333811	-4.120248	3.43	183	2014-06-09	18:58:16
420	50.333778	-4.120249	3.65	181	2014-06-09	18:58:17
421	50.333746	-4.120251	3.59	182.2	2014-06-09	18:58:18
422	50.333713	-4.120253	3.63	182.2	2014-06-09	18:58:19
423	50.333679	-4.120258	3.87	185.5	2014-06-09	18:58:20
424	50.333646	-4.120261	3.66	183.5	2014-06-09	18:58:21
425	50.333618	-4.12026	3.14	178	2014-06-09	18:58:22
426	50.333596	-4.120257	2.4	175.9	2014-06-09	18:58:23
427	50.333579	-4.120257	1.93	178.8	2014-06-09	18:58:24
428	50.333565	-4.120257	1.55	179.6	2014-06-09	18:58:25
429	50.333552	-4.120254	1.42	174	2014-06-09	18:58:26
430	50.333537	-4.120254	1.66	178.8	2014-06-09	18:58:27
431	50.333521	-4.120256	1.85	184.2	2014-06-09	18:58:28
432	50.333506	-4.120254	1.65	174.8	2014-06-09	18:58:29
433	50.333492	-4.120256	1.55	186	2014-06-09	18:58:30
434	50.333476	-4.120259	1.77	186.6	2014-06-09	18:58:31
435	50.333459	-4.120264	1.92	190.7	2014-06-09	18:58:32
436	50.333442	-4.120269	1.92	189.8	2014-06-09	18:58:33
437	50.333427	-4.120273	1.74	189.4	2014-06-09	18:58:34
438	50.333414	-4.120277	1.51	193	2014-06-09	18:58:35
439	50.333402	-4.120283	1.33	198.3	2014-06-09	18:58:36
440	50.33339	-4.120287	1.38	191	2014-06-09	18:58:37
441	50.333377	-4.120287	1.49	180.5	2014-06-09	18:58:38
442	50.333366	-4.120287	1.23	178.6	2014-06-09	18:58:39
443	50.333358	-4.120284	0.88	166	2014-06-09	18:58:40
444	50.333353	-4.120278	0.73	144.3	2014-06-09	18:58:41
445	50.333349	-4.120272	0.58	137.6	2014-06-09	18:58:42
446	50.333345	-4.120266	0.58	136.8	2014-06-09	18:58:43
447	50.333342	-4.120262	0.51	142.3	2014-06-09	18:58:44
448	50.33334	-4.120263	0.13	199.1	2014-06-09	18:58:45
449	50.333339	-4.120257	0.41	109.9	2014-06-09	18:58:46
450	50.333338	-4.120256	0.11	137.1	2014-06-09	18:58:47
451	50.333335	-4.120248	0.67	124.7	2014-06-09	18:58:48
452	50.333332	-4.120245	0.2	143.2	2014-06-09	18:58:50
453	50.333331	-4.120243	0.19	141.7	2014-06-09	18:58:51
454	50.333329	-4.120243	0.15	158.8	2014-06-09	18:58:52
455	50.333329	-4.120239	0.26	92.2	2014-06-09	18:58:53
456	50.333329	-4.120239	0.09	196.1	2014-06-09	18:58:54
457	50.333328	-4.120239	0.11	171	2014-06-09	18:58:55
458	50.333322	-4.120236	0.7	164.6	2014-06-09	18:58:56
459	50.33332	-4.120236	0.12	185.7	2014-06-09	18:58:57
460	50.333317	-4.12023	0.59	124.5	2014-06-09	18:58:58
461	50.333317	-4.120227	0.2	103.8	2014-06-09	18:58:59
462	50.333318	-4.120228	0.18	327.4	2014-06-09	18:59:00
463	50.333318	-4.120228	0.05	140.9	2014-06-09	18:59:01
464	50.333316	-4.120222	0.44	115.5	2014-06-09	18:59:02
465	50.333315	-4.120213	0.66	99.6	2014-06-09	18:59:03
466	50.333308	-4.120205	0.95	145.4	2014-06-09	18:59:04
467	50.333298	-4.120204	1.13	173.6	2014-06-09	18:59:05
468	50.333292	-4.120201	0.36	166.5	2014-06-09	18:59:07
469	50.333292	-4.120201	0.04	139	2014-06-09	18:59:08
470	50.333283	-4.12019	1.21	140.3	2014-06-09	18:59:09
471	50.333277	-4.120185	0.85	152.2	2014-06-09	18:59:10
472	50.33327	-4.120185	0.75	184.1	2014-06-09	18:59:11
473	50.333263	-4.120185	0.8	179.2	2014-06-09	18:59:12
474	50.333256	-4.120188	0.72	193.9	2014-06-09	18:59:13
475	50.333254	-4.120191	0.37	221.1	2014-06-09	18:59:14
476	50.333252	-4.120194	0.33	219.6	2014-06-09	18:59:15
477	50.333247	-4.120197	0.56	205.8	2014-06-09	18:59:16
478	50.333241	-4.120204	0.81	216.1	2014-06-09	18:59:17
479	50.333232	-4.120218	1.41	224.9	2014-06-09	18:59:18
480	50.333222	-4.120237	1.82	229.4	2014-06-09	18:59:19
481	50.333207	-4.120251	1.86	211	2014-06-09	18:59:20
482	50.333192	-4.120256	1.8	192.4	2014-06-09	18:59:21
483	50.333178	-4.120261	1.57	190.7	2014-06-09	18:59:22
484	50.333164	-4.120264	1.58	188.2	2014-06-09	18:59:23
485	50.333151	-4.120267	1.44	190.7	2014-06-09	18:59:24
486	50.33314	-4.120278	1.42	210.5	2014-06-09	18:59:25
487	50.333129	-4.120288	1.44	212	2014-06-09	18:59:26
488	50.333117	-4.120302	1.62	215.6	2014-06-09	18:59:27
489	50.333106	-4.120313	1.44	213.8	2014-06-09	18:59:28
490	50.333097	-4.120321	1.21	209.2	2014-06-09	18:59:29
491	50.333087	-4.120328	1.17	204.4	2014-06-09	18:59:30
492	50.333077	-4.120332	1.24	194.2	2014-06-09	18:59:31
493	50.333065	-4.120339	1.36	199.5	2014-06-09	18:59:32
494	50.333053	-4.120344	1.41	194.4	2014-06-09	18:59:33
495	50.333043	-4.120348	1.11	197.9	2014-06-09	18:59:34
496	50.333034	-4.120351	1.02	190.1	2014-06-09	18:59:35
497	50.333025	-4.120353	1.06	186.8	2014-06-09	18:59:36
498	50.333019	-4.12036	0.85	219.3	2014-06-09	18:59:37
499	50.333016	-4.120364	0.48	220.4	2014-06-09	18:59:38
500	50.333009	-4.120366	0.79	189.1	2014-06-09	18:59:39
501	50.333003	-4.120364	0.65	163.5	2014-06-09	18:59:40
502	50.333001	-4.120366	0.3	212.4	2014-06-09	18:59:41
503	50.333001	-4.120366	0.05	236.4	2014-06-09	18:59:42
504	50.333001	-4.120378	0.85	276.3	2014-06-09	18:59:43
505	50.333005	-4.120408	1.05	279.7	2014-06-09	18:59:45
506	50.333004	-4.120406	0.13	129.6	2014-06-09	18:59:46
507	50.333006	-4.120422	0.58	283.6	2014-06-09	18:59:48
508	50.333008	-4.120429	0.51	291.4	2014-06-09	18:59:49
509	50.333008	-4.120433	0.31	268.1	2014-06-09	18:59:50
510	50.333007	-4.120436	0.25	255.2	2014-06-09	18:59:51
511	50.333007	-4.120441	0.3	270	2014-06-09	18:59:52
512	50.333007	-4.120443	0.2	250.4	2014-06-09	18:59:53
513	50.332997	-4.12045	1.21	204.7	2014-06-09	18:59:54
514	50.332989	-4.120457	1	206.5	2014-06-09	18:59:55
515	50.332981	-4.120461	0.88	201.7	2014-06-09	18:59:56
516	50.332973	-4.120464	0.9	192.6	2014-06-09	18:59:57
517	50.332967	-4.120469	0.77	207.7	2014-06-09	18:59:58
518	50.332963	-4.120474	0.64	215.6	2014-06-09	18:59:59
519	50.332958	-4.120477	0.6	198.5	2014-06-09	19:00:00
520	50.332952	-4.120483	0.74	214.9	2014-06-09	19:00:01
521	50.332946	-4.120488	0.75	209.1	2014-06-09	19:00:02
522	50.332939	-4.120494	0.95	205.6	2014-06-09	19:00:03
523	50.332936	-4.120504	0.79	247.6	2014-06-09	19:00:04
524	50.332933	-4.120513	0.75	242.4	2014-06-09	19:00:05
525	50.332928	-4.120519	0.62	217.6	2014-06-09	19:00:06
526	50.332925	-4.120527	0.69	237.2	2014-06-09	19:00:07
527	50.332921	-4.120537	0.85	237.4	2014-06-09	19:00:08
528	50.332917	-4.120546	0.73	237.7	2014-06-09	19:00:09
529	50.332912	-4.120554	0.82	224.2	2014-06-09	19:00:10
530	50.332906	-4.120563	0.96	222.2	2014-06-09	19:00:11
531	50.3329	-4.120571	0.83	224	2014-06-09	19:00:12
532	50.332894	-4.120577	0.81	214.3	2014-06-09	19:00:13
533	50.332889	-4.120585	0.82	220.3	2014-06-09	19:00:14
534	50.332882	-4.1206	1.33	235.3	2014-06-09	19:00:15
535	50.332873	-4.120624	2	239.7	2014-06-09	19:00:16
536	50.332863	-4.12065	2.17	238.1	2014-06-09	19:00:17
537	50.332854	-4.120673	1.89	239.2	2014-06-09	19:00:18
538	50.332845	-4.120694	1.77	234.9	2014-06-09	19:00:19
539	50.332837	-4.120709	1.39	231.8	2014-06-09	19:00:20
540	50.332831	-4.120722	1.18	233.7	2014-06-09	19:00:21
541	50.332823	-4.120735	1.18	227.3	2014-06-09	19:00:22
542	50.332813	-4.120748	1.53	218.8	2014-06-09	19:00:23
543	50.332803	-4.120758	1.32	210.8	2014-06-09	19:00:24
544	50.332792	-4.120769	1.42	214.2	2014-06-09	19:00:25
545	50.332781	-4.120782	1.54	216.9	2014-06-09	19:00:26
546	50.332769	-4.120796	1.62	218.3	2014-06-09	19:00:27
547	50.332757	-4.120807	1.63	208.1	2014-06-09	19:00:28
548	50.332748	-4.120814	1.06	210.7	2014-06-09	19:00:29
549	50.332743	-4.120816	0.6	187.9	2014-06-09	19:00:30
550	50.332736	-4.120821	0.84	206.4	2014-06-09	19:00:31
551	50.33273	-4.120826	0.74	206.7	2014-06-09	19:00:32
552	50.332727	-4.12082	0.55	137.3	2014-06-09	19:00:33
553	50.332726	-4.120815	0.2	98.1	2014-06-09	19:00:35
554	50.332726	-4.120815	0	0	2014-06-09	19:00:36
555	50.332726	-4.120815	0	0	2014-06-09	19:00:37
556	50.332726	-4.120814	0.04	133	2014-06-09	19:00:38
557	50.332716	-4.120824	1.24	211.6	2014-06-09	19:00:39
558	50.332707	-4.120837	1.43	223.5	2014-06-09	19:00:40
559	50.332697	-4.120851	1.5	218.5	2014-06-09	19:00:41
560	50.332686	-4.120858	1.33	204.1	2014-06-09	19:00:42
561	50.332674	-4.120864	1.37	198.8	2014-06-09	19:00:43
562	50.332662	-4.120869	1.33	194.5	2014-06-09	19:00:44
563	50.332649	-4.12088	1.71	206.6	2014-06-09	19:00:45
564	50.332633	-4.120894	2.01	210.1	2014-06-09	19:00:46
565	50.332618	-4.120907	1.9	210	2014-06-09	19:00:47
566	50.332604	-4.120913	1.69	194.1	2014-06-09	19:00:48
567	50.332592	-4.120914	1.24	183.3	2014-06-09	19:00:49
568	50.33258	-4.120919	1.43	193.7	2014-06-09	19:00:50
569	50.332568	-4.120923	1.39	191.6	2014-06-09	19:00:51
570	50.332555	-4.120925	1.4	186.1	2014-06-09	19:00:52
571	50.332541	-4.120931	1.6	195.1	2014-06-09	19:00:53
572	50.332528	-4.12094	1.63	203.7	2014-06-09	19:00:54
573	50.332516	-4.120943	1.35	188.9	2014-06-09	19:00:55
574	50.332504	-4.120939	1.31	166.9	2014-06-09	19:00:56
575	50.332494	-4.120932	1.3	157.4	2014-06-09	19:00:57
576	50.332482	-4.120929	1.3	170.5	2014-06-09	19:00:58
577	50.33247	-4.120932	1.35	188.4	2014-06-09	19:00:59
578	50.332457	-4.120937	1.55	194.5	2014-06-09	19:01:00
579	50.332445	-4.120944	1.36	200.5	2014-06-09	19:01:01
580	50.332435	-4.120948	1.2	193.5	2014-06-09	19:01:02
581	50.332423	-4.120946	1.31	175.6	2014-06-09	19:01:03
582	50.332413	-4.120946	1.07	179.7	2014-06-09	19:01:04
583	50.332404	-4.120952	1.16	200.1	2014-06-09	19:01:05
584	50.332392	-4.120963	1.49	211.8	2014-06-09	19:01:06
585	50.332382	-4.120969	1.26	202	2014-06-09	19:01:07
586	50.332371	-4.120972	1.22	187.5	2014-06-09	19:01:08
587	50.33236	-4.120975	1.24	190	2014-06-09	19:01:09
588	50.332348	-4.120982	1.39	200.5	2014-06-09	19:01:10
589	50.332336	-4.12099	1.43	205.5	2014-06-09	19:01:11
590	50.332325	-4.120996	1.39	197.9	2014-06-09	19:01:12
591	50.332313	-4.120995	1.23	176.4	2014-06-09	19:01:13
592	50.332303	-4.120993	1.21	171.2	2014-06-09	19:01:14
593	50.332292	-4.120991	1.21	175.2	2014-06-09	19:01:15
594	50.33228	-4.12099	1.31	176.9	2014-06-09	19:01:16
595	50.332269	-4.120986	1.31	165.8	2014-06-09	19:01:17
596	50.332259	-4.120979	1.19	155.4	2014-06-09	19:01:18
597	50.33225	-4.120973	1.15	158	2014-06-09	19:01:19
598	50.332239	-4.120963	1.38	151.2	2014-06-09	19:01:20
599	50.332229	-4.12095	1.47	139.4	2014-06-09	19:01:21
600	50.332222	-4.120933	1.43	122.8	2014-06-09	19:01:22
601	50.332221	-4.120906	1.91	92	2014-06-09	19:01:23
602	50.332226	-4.120867	2.86	77.7	2014-06-09	19:01:24
603	50.332235	-4.120837	2.28	65.5	2014-06-09	19:01:25
604	50.332241	-4.120828	0.97	43.9	2014-06-09	19:01:26
605	50.332242	-4.120828	0.04	8.5	2014-06-09	19:01:27
606	50.332241	-4.120827	0.07	155.6	2014-06-09	19:01:28
607	50.332231	-4.12083	1.07	188	2014-06-09	19:01:29
608	50.33222	-4.120832	1.25	188.2	2014-06-09	19:01:30
609	50.332211	-4.120836	1.02	195.6	2014-06-09	19:01:31
610	50.332202	-4.120839	1.12	192.3	2014-06-09	19:01:32
611	50.332193	-4.120846	1.09	206.5	2014-06-09	19:01:33
612	50.332182	-4.120853	1.3	203.4	2014-06-09	19:01:34
613	50.332171	-4.12086	1.29	199.7	2014-06-09	19:01:35
614	50.332161	-4.120863	1.19	193.6	2014-06-09	19:01:36
615	50.33215	-4.120866	1.18	190.2	2014-06-09	19:01:37
616	50.332141	-4.120868	1.03	185.3	2014-06-09	19:01:38
617	50.332132	-4.120871	1.07	194.5	2014-06-09	19:01:39
618	50.332125	-4.120877	0.91	206	2014-06-09	19:01:40
619	50.332123	-4.120883	0.49	245.2	2014-06-09	19:01:41
620	50.332124	-4.120883	0.06	6.1	2014-06-09	19:01:43
621	50.332125	-4.120882	0.13	25.9	2014-06-09	19:01:44
622	50.332126	-4.120881	0.09	27.9	2014-06-09	19:01:46
623	50.332127	-4.120881	0.09	11.9	2014-06-09	19:01:47
624	50.33213	-4.120876	0.51	44.5	2014-06-09	19:01:48
625	50.332132	-4.120874	0.15	33.5	2014-06-09	19:01:50
626	50.332132	-4.120873	0.02	119.4	2014-06-09	19:01:51
627	50.332133	-4.120873	0.03	43.2	2014-06-09	19:01:52
628	50.332133	-4.120873	0.01	50.3	2014-06-09	19:01:54
629	50.332134	-4.120873	0.11	6.2	2014-06-09	19:01:55
630	50.332135	-4.120873	0.06	353.9	2014-06-09	19:01:57
631	50.332135	-4.120874	0.05	321.3	2014-06-09	19:01:59
632	50.332136	-4.120875	0.1	285.4	2014-06-09	19:02:00
633	50.332139	-4.120874	0.37	19.9	2014-06-09	19:02:01
634	50.332142	-4.120869	0.54	39	2014-06-09	19:02:02
635	50.332146	-4.120865	0.49	37.9	2014-06-09	19:02:03
636	50.332148	-4.120866	0.12	326.1	2014-06-09	19:02:05
637	50.332146	-4.120868	0.24	210	2014-06-09	19:02:06
638	50.332146	-4.12087	0.13	270	2014-06-09	19:02:07
639	50.332145	-4.120877	0.54	260.1	2014-06-09	19:02:08
640	50.332145	-4.120879	0.13	261.4	2014-06-09	19:02:09
641	50.332144	-4.12088	0.1	221.2	2014-06-09	19:02:10
642	50.332146	-4.120873	0.57	62.7	2014-06-09	19:02:11
643	50.332147	-4.120868	0.18	75.3	2014-06-09	19:02:13
644	50.332153	-4.120867	0.6	4.6	2014-06-09	19:02:14
645	50.33216	-4.120866	0.83	8.2	2014-06-09	19:02:15
646	50.332166	-4.120859	0.85	32.6	2014-06-09	19:02:16
647	50.332174	-4.120852	0.98	32.9	2014-06-09	19:02:17
648	50.332181	-4.120841	1.13	41.8	2014-06-09	19:02:18
649	50.332188	-4.120818	1.8	67.8	2014-06-09	19:02:19
650	50.332195	-4.120781	2.76	72.5	2014-06-09	19:02:20
651	50.332206	-4.12074	3.17	66.6	2014-06-09	19:02:21
652	50.332218	-4.120693	3.55	68.2	2014-06-09	19:02:22
653	50.332232	-4.120643	3.92	66.7	2014-06-09	19:02:23
654	50.332256	-4.120596	4.27	51.5	2014-06-09	19:02:24
655	50.332289	-4.120557	4.58	36.4	2014-06-09	19:02:25
656	50.332324	-4.120533	4.25	24.3	2014-06-09	19:02:26
657	50.332352	-4.120523	3.26	12.3	2014-06-09	19:02:27
658	50.332367	-4.120525	1.59	354.7	2014-06-09	19:02:28
659	50.33237	-4.120537	0.97	296.1	2014-06-09	19:02:29
660	50.332374	-4.120553	1.19	286.5	2014-06-09	19:02:30
661	50.332373	-4.120573	1.41	266.6	2014-06-09	19:02:31
662	50.33237	-4.120596	1.67	260.4	2014-06-09	19:02:32
663	50.332365	-4.120618	1.66	248	2014-06-09	19:02:33
664	50.332361	-4.12064	1.64	253.8	2014-06-09	19:02:34
665	50.332356	-4.120658	1.33	249	2014-06-09	19:02:35
666	50.332348	-4.120671	1.33	226.1	2014-06-09	19:02:36
667	50.332339	-4.120686	1.49	227.2	2014-06-09	19:02:37
668	50.332329	-4.120702	1.6	224.7	2014-06-09	19:02:38
669	50.332318	-4.120716	1.56	217.3	2014-06-09	19:02:39
670	50.332308	-4.120729	1.4	223.3	2014-06-09	19:02:40
671	50.332298	-4.120741	1.39	217.5	2014-06-09	19:02:41
672	50.332288	-4.120749	1.32	206.6	2014-06-09	19:02:42
673	50.332278	-4.120757	1.2	205.6	2014-06-09	19:02:43
674	50.332268	-4.120763	1.26	200.6	2014-06-09	19:02:44
675	50.332258	-4.120769	1.13	201.7	2014-06-09	19:02:45
676	50.332252	-4.120769	0.72	184.8	2014-06-09	19:02:46
677	50.332245	-4.120769	0.73	177.2	2014-06-09	19:02:47
678	50.332234	-4.120774	1.26	197.3	2014-06-09	19:02:48
679	50.332223	-4.120783	1.45	204.8	2014-06-09	19:02:49
680	50.332213	-4.120791	1.24	208.1	2014-06-09	19:02:50
681	50.332203	-4.120795	1.11	194	2014-06-09	19:02:51
682	50.332194	-4.120796	1.01	184.1	2014-06-09	19:02:52
683	50.332185	-4.120796	1.04	182	2014-06-09	19:02:53
684	50.332176	-4.120794	0.95	169.9	2014-06-09	19:02:54
685	50.33217	-4.12079	0.78	157	2014-06-09	19:02:55
686	50.332164	-4.120781	0.91	137.3	2014-06-09	19:02:56
687	50.332155	-4.120776	1.04	160.3	2014-06-09	19:02:57
688	50.332146	-4.120779	1.02	193.9	2014-06-09	19:02:58
689	50.332136	-4.120785	1.22	198	2014-06-09	19:02:59
690	50.332125	-4.120788	1.27	189.7	2014-06-09	19:03:00
691	50.332114	-4.120791	1.25	189.1	2014-06-09	19:03:01
692	50.332105	-4.120794	0.99	194.6	2014-06-09	19:03:02
693	50.332105	-4.120788	0.45	84	2014-06-09	19:03:03
694	50.332109	-4.12078	0.72	52.5	2014-06-09	19:03:04
695	50.33211	-4.12078	0.01	0	2014-06-09	19:03:06
696	50.33211	-4.12078	0	0	2014-06-09	19:03:07
697	50.33211	-4.12078	0	0	2014-06-09	19:03:08
698	50.332109	-4.12078	0.03	167.1	2014-06-09	19:03:09
699	50.332113	-4.120771	0.76	53	2014-06-09	19:03:10
700	50.332117	-4.120762	0.73	58.5	2014-06-09	19:03:11
701	50.332121	-4.120748	1.1	66	2014-06-09	19:03:12
702	50.332132	-4.120715	2.66	61.7	2014-06-09	19:03:13
703	50.332143	-4.12066	4.14	72.4	2014-06-09	19:03:14
704	50.33215	-4.120591	4.92	81.7	2014-06-09	19:03:15
705	50.332154	-4.120521	5.01	84.1	2014-06-09	19:03:16
706	50.332152	-4.12045	5.01	92.5	2014-06-09	19:03:17
707	50.332147	-4.120383	4.85	97.4	2014-06-09	19:03:18
708	50.332141	-4.120317	4.73	97.4	2014-06-09	19:03:19
709	50.332133	-4.120251	4.76	101.4	2014-06-09	19:03:20
710	50.332121	-4.120186	4.83	105.6	2014-06-09	19:03:21
711	50.332104	-4.120122	4.91	112.9	2014-06-09	19:03:22
712	50.332086	-4.120057	5.07	113.4	2014-06-09	19:03:23
713	50.332072	-4.119988	5.11	107.2	2014-06-09	19:03:24
714	50.332059	-4.11992	5.06	107.2	2014-06-09	19:03:25
715	50.332046	-4.119855	4.85	106.8	2014-06-09	19:03:26
716	50.332035	-4.119875	1.88	229.9	2014-06-09	19:03:27
717	50.332039	-4.11992	3.25	277.3	2014-06-09	19:03:28
718	50.332042	-4.119939	1.39	283.2	2014-06-09	19:03:29
719	50.332043	-4.119992	3.71	271.3	2014-06-09	19:03:30
720	50.332042	-4.120031	2.8	269	2014-06-09	19:03:31
721	50.33204	-4.120069	2.73	264.1	2014-06-09	19:03:32
722	50.332036	-4.1201	2.24	260.4	2014-06-09	19:03:33
723	50.332035	-4.120127	1.88	265.7	2014-06-09	19:03:34
724	50.332034	-4.120155	2.05	266.6	2014-06-09	19:03:35
725	50.332033	-4.120181	1.8	265.8	2014-06-09	19:03:36
726	50.332032	-4.120204	1.69	267.2	2014-06-09	19:03:37
727	50.332029	-4.120232	1.99	260.5	2014-06-09	19:03:38
728	50.332026	-4.12026	2.04	258.9	2014-06-09	19:03:39
729	50.332025	-4.120285	1.73	267.8	2014-06-09	19:03:40
730	50.332029	-4.120303	1.36	289.3	2014-06-09	19:03:41
731	50.33203	-4.120323	1.47	271.8	2014-06-09	19:03:42
732	50.332029	-4.120347	1.67	266.2	2014-06-09	19:03:43
733	50.332028	-4.120372	1.82	269.4	2014-06-09	19:03:44
734	50.332027	-4.120398	1.81	265.6	2014-06-09	19:03:45
735	50.332027	-4.120419	1.5	269.3	2014-06-09	19:03:46
736	50.332027	-4.120438	1.38	271.6	2014-06-09	19:03:47
737	50.332027	-4.120456	1.28	267	2014-06-09	19:03:48
738	50.332028	-4.12047	1	277.6	2014-06-09	19:03:49
739	50.332027	-4.120486	1.15	266.2	2014-06-09	19:03:50
740	50.332024	-4.120501	1.14	252.3	2014-06-09	19:03:51
741	50.332022	-4.120518	1.24	256.5	2014-06-09	19:03:52
742	50.332021	-4.120537	1.38	268.1	2014-06-09	19:03:53
743	50.332022	-4.120555	1.28	276.2	2014-06-09	19:03:54
744	50.332023	-4.120574	1.3	274.9	2014-06-09	19:03:55
745	50.332024	-4.120593	1.41	274.5	2014-06-09	19:03:56
746	50.332025	-4.120611	1.24	273.5	2014-06-09	19:03:57
747	50.332027	-4.120626	1.11	279.2	2014-06-09	19:03:58
748	50.332028	-4.120641	1.07	277	2014-06-09	19:03:59
749	50.332031	-4.120655	1.05	288.7	2014-06-09	19:04:00
750	50.332035	-4.120661	0.3	316.2	2014-06-09	19:04:02
751	50.332034	-4.120661	0.06	162.3	2014-06-09	19:04:03
752	50.332034	-4.120666	0.38	258.8	2014-06-09	19:04:04
753	50.332035	-4.120668	0.22	324.8	2014-06-09	19:04:05
754	50.332041	-4.120662	0.73	32.5	2014-06-09	19:04:06
755	50.332044	-4.120656	0.6	46.7	2014-06-09	19:04:07
756	50.332045	-4.120656	0.02	31.5	2014-06-09	19:04:09
757	50.332044	-4.120663	0.5	264.7	2014-06-09	19:04:10
758	50.332044	-4.120668	0.18	268.4	2014-06-09	19:04:12
759	50.332046	-4.120666	0.13	29.2	2014-06-09	19:04:14
760	50.332047	-4.120671	0.36	280.2	2014-06-09	19:04:15
761	50.332048	-4.120671	0.04	11.9	2014-06-09	19:04:17
762	50.332048	-4.120671	0.01	270	2014-06-09	19:04:18
763	50.332052	-4.120669	0.57	15.2	2014-06-09	19:04:19
764	50.332061	-4.120672	0.92	345.8	2014-06-09	19:04:20
765	50.33207	-4.120674	1.08	352.4	2014-06-09	19:04:21
766	50.332078	-4.120671	0.94	13.9	2014-06-09	19:04:22
767	50.332088	-4.120661	1.23	32.8	2014-06-09	19:04:23
768	50.332101	-4.120639	2.19	45.7	2014-06-09	19:04:24
769	50.332119	-4.120601	3.32	55	2014-06-09	19:04:25
770	50.332137	-4.120554	3.93	58.7	2014-06-09	19:04:26
771	50.332151	-4.1205	4.17	67.2	2014-06-09	19:04:27
772	50.33216	-4.120437	4.57	78.3	2014-06-09	19:04:28
773	50.332161	-4.120372	4.59	87.9	2014-06-09	19:04:29
774	50.332161	-4.120305	4.78	89.8	2014-06-09	19:04:30
775	50.332159	-4.120237	4.8	93.2	2014-06-09	19:04:31
776	50.33215	-4.120174	4.62	101.8	2014-06-09	19:04:32
777	50.332134	-4.120114	4.6	112.9	2014-06-09	19:04:33
778	50.332115	-4.120062	4.25	119.7	2014-06-09	19:04:34
779	50.332097	-4.120022	3.5	126.1	2014-06-09	19:04:35
780	50.332081	-4.120004	2.17	143.5	2014-06-09	19:04:36
781	50.332069	-4.120004	1.33	178.5	2014-06-09	19:04:37
782	50.332058	-4.120009	1.37	196.4	2014-06-09	19:04:38
783	50.332043	-4.120023	1.86	212.6	2014-06-09	19:04:39
784	50.332031	-4.12004	1.85	219.6	2014-06-09	19:04:40
785	50.33202	-4.120055	1.57	224.2	2014-06-09	19:04:41
786	50.332012	-4.120069	1.41	225.1	2014-06-09	19:04:42
787	50.332004	-4.120088	1.58	237.5	2014-06-09	19:04:43
788	50.331999	-4.12011	1.65	249.1	2014-06-09	19:04:44
789	50.331993	-4.12013	1.6	246.6	2014-06-09	19:04:45
790	50.331991	-4.120152	1.56	263.8	2014-06-09	19:04:46
791	50.331992	-4.120175	1.63	272.3	2014-06-09	19:04:47
792	50.331992	-4.120194	1.35	272.4	2014-06-09	19:04:48
793	50.331993	-4.120213	1.3	271.6	2014-06-09	19:04:49
794	50.33199	-4.120232	1.43	258.7	2014-06-09	19:04:50
795	50.331988	-4.120253	1.5	262.2	2014-06-09	19:04:51
796	50.331988	-4.120272	1.35	267.6	2014-06-09	19:04:52
797	50.331988	-4.120291	1.33	270	2014-06-09	19:04:53
798	50.331988	-4.12031	1.35	270.4	2014-06-09	19:04:54
799	50.331987	-4.120331	1.49	264.3	2014-06-09	19:04:55
800	50.331987	-4.120352	1.53	271.8	2014-06-09	19:04:56
801	50.331989	-4.12037	1.27	278.9	2014-06-09	19:04:57
802	50.331991	-4.120388	1.29	282.5	2014-06-09	19:04:58
803	50.331993	-4.120406	1.32	276.9	2014-06-09	19:04:59
804	50.331992	-4.120425	1.35	264.1	2014-06-09	19:05:00
805	50.331992	-4.120444	1.35	273.5	2014-06-09	19:05:01
806	50.331995	-4.120462	1.34	283.4	2014-06-09	19:05:02
807	50.331999	-4.120479	1.27	288.9	2014-06-09	19:05:03
808	50.332001	-4.120496	1.21	282	2014-06-09	19:05:04
809	50.332002	-4.120514	1.34	276.8	2014-06-09	19:05:05
810	50.332005	-4.120534	1.41	281.9	2014-06-09	19:05:06
811	50.332008	-4.120556	1.63	281.2	2014-06-09	19:05:07
812	50.332012	-4.120577	1.54	287.3	2014-06-09	19:05:08
813	50.332019	-4.120591	1.26	308.6	2014-06-09	19:05:09
814	50.332026	-4.120601	1	316.5	2014-06-09	19:05:10
815	50.33203	-4.120614	1.08	296.1	2014-06-09	19:05:11
816	50.332031	-4.120631	1.23	277.4	2014-06-09	19:05:12
817	50.332033	-4.120651	1.41	279.1	2014-06-09	19:05:13
818	50.332039	-4.120665	1.19	299.7	2014-06-09	19:05:14
819	50.332045	-4.120669	0.76	338.5	2014-06-09	19:05:15
820	50.332047	-4.12067	0.14	346.4	2014-06-09	19:05:17
821	50.332047	-4.120672	0.05	275.6	2014-06-09	19:05:19
822	50.332048	-4.120672	0.07	323	2014-06-09	19:05:20
823	50.332048	-4.120673	0.04	284.1	2014-06-09	19:05:21
824	50.332047	-4.120673	0.09	195.7	2014-06-09	19:05:22
825	50.332049	-4.120677	0.32	305.3	2014-06-09	19:05:23
826	50.332048	-4.120677	0.08	188.2	2014-06-09	19:05:24
827	50.33205	-4.120671	0.22	69.2	2014-06-09	19:05:26
828	50.332052	-4.120685	0.98	284.3	2014-06-09	19:05:27
829	50.332055	-4.120703	1.38	283	2014-06-09	19:05:28
830	50.332055	-4.120727	1.69	272.8	2014-06-09	19:05:29
831	50.332056	-4.120751	1.69	271.9	2014-06-09	19:05:30
832	50.332059	-4.12077	1.41	283.4	2014-06-09	19:05:31
833	50.332058	-4.120788	1.3	265.5	2014-06-09	19:05:32
834	50.332056	-4.120809	1.52	260.4	2014-06-09	19:05:33
835	50.332057	-4.120828	1.34	274.7	2014-06-09	19:05:34
836	50.332056	-4.120843	1.04	266.9	2014-06-09	19:05:35
837	50.332055	-4.120864	1.49	265.3	2014-06-09	19:05:36
838	50.332052	-4.120886	1.6	259.3	2014-06-09	19:05:37
839	50.332051	-4.120905	1.38	264.2	2014-06-09	19:05:38
840	50.332052	-4.120926	1.49	272.1	2014-06-09	19:05:39
841	50.332051	-4.120946	1.38	267.3	2014-06-09	19:05:40
842	50.332051	-4.12096	0.98	271	2014-06-09	19:05:41
843	50.332054	-4.120963	0.2	317.2	2014-06-09	19:05:43
844	50.332055	-4.120967	0.35	302.6	2014-06-09	19:05:44
845	50.332057	-4.120971	0.34	305	2014-06-09	19:05:45
846	50.332057	-4.120971	0.07	134.5	2014-06-09	19:05:46
847	50.33206	-4.120958	0.95	68.8	2014-06-09	19:05:47
848	50.332065	-4.120941	1.36	67	2014-06-09	19:05:48
849	50.332072	-4.120915	1.98	65.2	2014-06-09	19:05:49
850	50.332084	-4.120875	3.13	65.2	2014-06-09	19:05:50
851	50.3321	-4.120831	3.66	59.9	2014-06-09	19:05:51
852	50.332113	-4.120797	2.74	60.6	2014-06-09	19:05:52
853	50.332116	-4.120784	1	68	2014-06-09	19:05:53
854	50.332116	-4.120783	0.05	105.3	2014-06-09	19:05:55
855	50.332116	-4.120783	0.02	233.6	2014-06-09	19:05:56
856	50.332121	-4.120779	0.7	20.5	2014-06-09	19:05:57
857	50.33213	-4.120779	0.98	2.8	2014-06-09	19:05:58
858	50.332139	-4.120779	1.04	359	2014-06-09	19:05:59
859	50.332148	-4.120778	0.92	3.4	2014-06-09	19:06:00
860	50.332158	-4.120763	1.55	44.1	2014-06-09	19:06:01
861	50.33217	-4.12073	2.7	60.5	2014-06-09	19:06:02
862	50.332182	-4.120681	3.76	68.5	2014-06-09	19:06:03
863	50.332188	-4.120617	4.58	81.1	2014-06-09	19:06:04
864	50.332188	-4.120546	5.05	91.2	2014-06-09	19:06:05
865	50.332183	-4.120471	5.33	95	2014-06-09	19:06:06
866	50.332174	-4.120396	5.44	100.7	2014-06-09	19:06:07
867	50.33216	-4.120323	5.44	106.9	2014-06-09	19:06:08
868	50.332145	-4.120258	4.94	109.9	2014-06-09	19:06:09
869	50.332127	-4.120203	4.34	117.8	2014-06-09	19:06:10
870	50.332114	-4.120167	2.94	118.8	2014-06-09	19:06:11
871	50.332107	-4.120152	1.37	126.9	2014-06-09	19:06:12
872	50.332099	-4.120151	0.81	174	2014-06-09	19:06:13
873	50.332091	-4.120154	1.01	193.3	2014-06-09	19:06:14
874	50.33208	-4.120164	1.43	210.9	2014-06-09	19:06:15
875	50.332068	-4.120176	1.54	214.4	2014-06-09	19:06:16
876	50.332059	-4.120186	1.2	213.3	2014-06-09	19:06:17
877	50.33205	-4.120197	1.28	218.2	2014-06-09	19:06:18
878	50.332041	-4.12021	1.39	222.5	2014-06-09	19:06:19
879	50.332035	-4.120226	1.29	242.1	2014-06-09	19:06:20
880	50.332031	-4.120241	1.13	245.5	2014-06-09	19:06:21
881	50.332028	-4.120257	1.24	253.4	2014-06-09	19:06:22
882	50.332025	-4.120279	1.56	257.9	2014-06-09	19:06:23
883	50.332023	-4.120301	1.57	263.2	2014-06-09	19:06:24
884	50.332024	-4.12032	1.37	270.4	2014-06-09	19:06:25
885	50.332024	-4.120333	0.89	273.6	2014-06-09	19:06:26
886	50.332026	-4.120346	0.99	280.3	2014-06-09	19:06:27
887	50.332026	-4.120362	1.14	273.3	2014-06-09	19:06:28
888	50.332026	-4.120383	1.46	271.1	2014-06-09	19:06:29
889	50.332027	-4.120405	1.57	271.4	2014-06-09	19:06:30
890	50.332028	-4.120426	1.55	274.8	2014-06-09	19:06:31
891	50.332032	-4.120437	0.87	299.3	2014-06-09	19:06:32
892	50.332034	-4.120446	0.68	285.9	2014-06-09	19:06:33
893	50.332035	-4.120465	1.3	278.3	2014-06-09	19:06:34
894	50.332039	-4.120483	1.39	287.6	2014-06-09	19:06:35
895	50.332043	-4.120503	1.51	288.4	2014-06-09	19:06:36
896	50.332048	-4.120523	1.46	289.8	2014-06-09	19:06:37
897	50.33205	-4.120541	1.31	281.1	2014-06-09	19:06:38
898	50.332052	-4.120561	1.42	277.9	2014-06-09	19:06:39
899	50.332055	-4.120577	1.23	289.6	2014-06-09	19:06:40
900	50.332058	-4.120591	1.09	287.5	2014-06-09	19:06:41
901	50.332061	-4.120609	1.27	283.6	2014-06-09	19:06:42
902	50.332064	-4.120627	1.32	284.4	2014-06-09	19:06:43
903	50.332068	-4.120642	1.18	290.8	2014-06-09	19:06:44
904	50.33207	-4.12066	1.31	282.4	2014-06-09	19:06:45
905	50.332072	-4.120679	1.35	279.2	2014-06-09	19:06:46
906	50.332076	-4.120696	1.29	289.1	2014-06-09	19:06:47
907	50.33208	-4.120707	0.9	299.7	2014-06-09	19:06:48
908	50.332084	-4.120716	0.81	307	2014-06-09	19:06:49
909	50.332087	-4.120729	0.96	286.4	2014-06-09	19:06:50
910	50.332088	-4.120746	1.25	275.1	2014-06-09	19:06:51
911	50.332089	-4.120766	1.37	277	2014-06-09	19:06:52
912	50.332094	-4.120778	1	302.6	2014-06-09	19:06:53
913	50.332098	-4.120784	0.6	314.4	2014-06-09	19:06:54
914	50.332099	-4.120792	0.59	276.4	2014-06-09	19:06:55
915	50.332099	-4.120802	0.69	273.9	2014-06-09	19:06:56
916	50.332098	-4.120813	0.82	260.1	2014-06-09	19:06:57
917	50.332097	-4.120825	0.88	264.6	2014-06-09	19:06:58
918	50.332101	-4.120835	0.84	300.7	2014-06-09	19:06:59
919	50.332104	-4.12084	0.25	319.9	2014-06-09	19:07:01
920	50.332104	-4.120848	0.57	270	2014-06-09	19:07:02
921	50.332106	-4.120857	0.69	282.5	2014-06-09	19:07:03
922	50.332108	-4.120861	0.35	312.3	2014-06-09	19:07:04
923	50.33211	-4.120858	0.33	37.1	2014-06-09	19:07:05
924	50.332111	-4.120858	0.11	18.9	2014-06-09	19:07:06
925	50.332111	-4.120859	0.04	291.4	2014-06-09	19:07:08
926	50.33211	-4.120859	0.1	190.2	2014-06-09	19:07:09
927	50.332109	-4.120865	0.21	253.1	2014-06-09	19:07:11
928	50.332113	-4.120857	0.68	48.5	2014-06-09	19:07:12
929	50.332114	-4.120856	0.07	61.2	2014-06-09	19:07:14
930	50.332114	-4.120856	0.01	296.6	2014-06-09	19:07:16
931	50.332115	-4.120858	0.08	313.3	2014-06-09	19:07:18
932	50.332114	-4.120859	0.07	244.6	2014-06-09	19:07:20
933	50.332117	-4.120858	0.13	20.3	2014-06-09	19:07:22
934	50.332117	-4.120858	0.03	308.9	2014-06-09	19:07:23
935	50.332117	-4.120858	0.01	180	2014-06-09	19:07:24
936	50.332116	-4.120865	0.5	258	2014-06-09	19:07:25
937	50.332114	-4.120873	0.54	253.9	2014-06-09	19:07:26
938	50.332116	-4.120875	0.25	320.7	2014-06-09	19:07:27
939	50.33212	-4.12087	0.6	35.9	2014-06-09	19:07:28
940	50.332124	-4.120867	0.43	32.6	2014-06-09	19:07:29
941	50.332124	-4.120866	0.03	51.9	2014-06-09	19:07:30
942	50.332124	-4.120866	0.01	324.3	2014-06-09	19:07:32
943	50.332124	-4.120866	0.01	212.6	2014-06-09	19:07:33
944	50.332124	-4.120867	0.01	209.6	2014-06-09	19:07:34
945	50.332124	-4.120867	0.01	180	2014-06-09	19:07:35
946	50.332123	-4.120867	0.07	235.8	2014-06-09	19:07:36
947	50.332123	-4.120869	0.09	275.7	2014-06-09	19:07:37
948	50.332128	-4.120866	0.55	20.4	2014-06-09	19:07:38
949	50.33213	-4.120864	0.11	33.8	2014-06-09	19:07:40
950	50.33213	-4.120864	0.01	270	2014-06-09	19:07:41
951	50.332129	-4.120865	0.08	231.9	2014-06-09	19:07:42
952	50.332129	-4.120866	0.06	241.5	2014-06-09	19:07:43
953	50.332133	-4.120868	0.21	338	2014-06-09	19:07:45
954	50.332133	-4.120869	0.09	308.1	2014-06-09	19:07:46
955	50.332134	-4.120875	0.22	289.5	2014-06-09	19:07:48
956	50.332135	-4.120875	0.02	296.6	2014-06-09	19:07:50
957	50.332135	-4.120876	0.02	270	2014-06-09	19:07:51
958	50.332135	-4.120881	0.35	280.7	2014-06-09	19:07:52
959	50.332136	-4.120883	0.09	284.7	2014-06-09	19:07:54
960	50.332136	-4.120883	0.04	326.7	2014-06-09	19:07:55
961	50.332146	-4.120881	1.15	7.7	2014-06-09	19:07:56
962	50.332155	-4.12088	1.05	6.8	2014-06-09	19:07:57
963	50.332167	-4.120883	1.26	347.7	2014-06-09	19:07:58
964	50.332176	-4.120889	1.09	338.1	2014-06-09	19:07:59
965	50.332178	-4.120891	0.26	334.2	2014-06-09	19:08:00
966	50.332178	-4.12089	0.02	126.4	2014-06-09	19:08:01
967	50.33218	-4.120884	0.54	55.1	2014-06-09	19:08:02
968	50.332184	-4.120877	0.65	47.7	2014-06-09	19:08:03
969	50.332188	-4.120874	0.51	33.1	2014-06-09	19:08:04
970	50.332189	-4.120876	0.21	296.2	2014-06-09	19:08:05
971	50.332188	-4.120882	0.48	249.4	2014-06-09	19:08:06
972	50.332186	-4.12089	0.28	256.2	2014-06-09	19:08:08
973	50.332187	-4.120892	0.17	296.6	2014-06-09	19:08:09
974	50.332188	-4.120893	0.06	332.3	2014-06-09	19:08:10
975	50.332192	-4.120889	0.59	25.2	2014-06-09	19:08:11
976	50.332197	-4.120889	0.26	2	2014-06-09	19:08:13
977	50.332197	-4.120889	0.03	328.5	2014-06-09	19:08:14
978	50.332198	-4.120889	0.06	0	2014-06-09	19:08:15
979	50.332202	-4.120885	0.56	32.1	2014-06-09	19:08:16
980	50.332206	-4.120881	0.49	29.1	2014-06-09	19:08:17
981	50.332209	-4.12088	0.4	18.9	2014-06-09	19:08:18
982	50.332212	-4.120879	0.31	14.6	2014-06-09	19:08:19
983	50.332212	-4.120879	0	270	2014-06-09	19:08:21
984	50.332212	-4.120879	0.02	295.7	2014-06-09	19:08:22
985	50.332212	-4.12088	0.09	287.4	2014-06-09	19:08:23
986	50.332212	-4.120881	0.05	280.5	2014-06-09	19:08:24
987	50.332215	-4.120876	0.46	48.3	2014-06-09	19:08:25
988	50.33222	-4.120874	0.27	18.7	2014-06-09	19:08:27
989	50.33222	-4.120875	0.08	297.8	2014-06-09	19:08:28
990	50.33222	-4.120875	0.05	291.7	2014-06-09	19:08:29
991	50.332217	-4.120878	0.39	208.1	2014-06-09	19:08:30
992	50.332217	-4.120879	0.05	270	2014-06-09	19:08:31
993	50.332217	-4.120879	0.06	253.4	2014-06-09	19:08:32
994	50.332217	-4.12088	0.06	322.8	2014-06-09	19:08:33
995	50.332214	-4.120882	0.43	204.6	2014-06-09	19:08:34
996	50.332214	-4.120883	0.03	231.1	2014-06-09	19:08:35
997	50.332212	-4.12088	0.24	123.8	2014-06-09	19:08:36
998	50.332212	-4.12088	0.02	243.4	2014-06-09	19:08:37
999	50.332213	-4.120881	0.09	330.7	2014-06-09	19:08:38
1000	50.332213	-4.120881	0.04	188.8	2014-06-09	19:08:39
1001	50.332212	-4.120881	0.07	204.4	2014-06-09	19:08:40
1002	50.332211	-4.120883	0.07	219.1	2014-06-09	19:08:42
1003	50.332211	-4.120883	0.05	294.3	2014-06-09	19:08:43
1004	50.33221	-4.120885	0.1	219.4	2014-06-09	19:08:45
1005	50.33221	-4.120886	0.03	217.8	2014-06-09	19:08:47
1006	50.332207	-4.120888	0.17	212.6	2014-06-09	19:08:49
1007	50.332206	-4.120889	0.12	197.7	2014-06-09	19:08:50
1008	50.332205	-4.120894	0.4	256.4	2014-06-09	19:08:51
1009	50.332202	-4.120901	0.6	238.9	2014-06-09	19:08:52
1010	50.332199	-4.120906	0.49	226.4	2014-06-09	19:08:53
1011	50.332199	-4.120906	0.01	191.1	2014-06-09	19:08:55
1012	50.332191	-4.120902	1	162.3	2014-06-09	19:08:56
1013	50.33218	-4.120893	1.29	150.1	2014-06-09	19:08:57
1014	50.33217	-4.120882	1.36	146.8	2014-06-09	19:08:58
1015	50.332162	-4.120871	1.27	138.4	2014-06-09	19:08:59
1016	50.332154	-4.120855	1.39	125.8	2014-06-09	19:09:00
1017	50.332148	-4.120838	1.41	120.1	2014-06-09	19:09:01
1018	50.332144	-4.120815	1.65	106.1	2014-06-09	19:09:02
1019	50.332146	-4.120776	2.8	85.6	2014-06-09	19:09:03
1020	50.332153	-4.120722	3.92	77.6	2014-06-09	19:09:04
1021	50.332161	-4.120659	4.59	79.1	2014-06-09	19:09:05
1022	50.332165	-4.120589	5.01	84.8	2014-06-09	19:09:06
1023	50.332163	-4.120515	5.26	93.1	2014-06-09	19:09:07
1024	50.332154	-4.120442	5.26	100.3	2014-06-09	19:09:08
1025	50.332144	-4.12037	5.26	103	2014-06-09	19:09:09
1026	50.332137	-4.120297	5.2	98	2014-06-09	19:09:10
1027	50.332129	-4.120226	5.16	100.6	2014-06-09	19:09:11
1028	50.33211	-4.120164	4.87	114.6	2014-06-09	19:09:12
1029	50.332087	-4.120114	4.39	126.2	2014-06-09	19:09:13
1030	50.332068	-4.12007	3.77	124.7	2014-06-09	19:09:14
1031	50.332047	-4.120031	3.63	129.4	2014-06-09	19:09:15
1032	50.332035	-4.120014	1.77	139.1	2014-06-09	19:09:16
1033	50.332032	-4.120031	1.27	252.5	2014-06-09	19:09:17
1034	50.332021	-4.120059	2.32	239.2	2014-06-09	19:09:18
1035	50.332017	-4.120088	2.09	259	2014-06-09	19:09:19
1036	50.332015	-4.120117	2.06	263.5	2014-06-09	19:09:20
1037	50.332014	-4.120148	2.21	264.7	2014-06-09	19:09:21
1038	50.332013	-4.120177	2.05	267.1	2014-06-09	19:09:22
1039	50.332011	-4.120202	1.81	265.3	2014-06-09	19:09:23
1040	50.332009	-4.120228	1.88	262	2014-06-09	19:09:24
1041	50.332007	-4.120259	2.21	264.2	2014-06-09	19:09:25
1042	50.332006	-4.12029	2.21	268.8	2014-06-09	19:09:26
1043	50.332008	-4.120312	1.57	274.4	2014-06-09	19:09:27
1044	50.332009	-4.120331	1.36	275.5	2014-06-09	19:09:28
1045	50.332012	-4.12035	1.36	287.2	2014-06-09	19:09:29
1046	50.332014	-4.120369	1.37	277.1	2014-06-09	19:09:30
1047	50.332016	-4.120388	1.41	278	2014-06-09	19:09:31
1048	50.332014	-4.120408	1.41	264.7	2014-06-09	19:09:32
1049	50.332015	-4.120428	1.41	270.8	2014-06-09	19:09:33
1050	50.332017	-4.120447	1.35	283.6	2014-06-09	19:09:34
1051	50.33202	-4.120462	1.12	284.9	2014-06-09	19:09:35
1052	50.332022	-4.12048	1.28	281.3	2014-06-09	19:09:36
1053	50.332024	-4.1205	1.43	276	2014-06-09	19:09:37
1054	50.332025	-4.12052	1.47	275.8	2014-06-09	19:09:38
1055	50.332027	-4.12054	1.45	278.9	2014-06-09	19:09:39
1056	50.332028	-4.12056	1.43	274.5	2014-06-09	19:09:40
1057	50.332031	-4.120575	1.08	289.1	2014-06-09	19:09:41
1058	50.332035	-4.120585	0.88	300.7	2014-06-09	19:09:42
1059	50.332037	-4.1206	1.08	279	2014-06-09	19:09:43
1060	50.332038	-4.120616	1.13	276.2	2014-06-09	19:09:44
1061	50.33204	-4.120631	1.07	282.1	2014-06-09	19:09:45
1062	50.33204	-4.120646	1.1	273.4	2014-06-09	19:09:46
1063	50.332038	-4.120666	1.39	259.6	2014-06-09	19:09:47
1064	50.332036	-4.120687	1.52	263	2014-06-09	19:09:48
1065	50.332039	-4.120702	1.11	282.2	2014-06-09	19:09:49
1066	50.332041	-4.120716	1.05	287.1	2014-06-09	19:09:50
1067	50.332043	-4.120732	1.12	280.6	2014-06-09	19:09:51
1068	50.332046	-4.120746	1.09	284.8	2014-06-09	19:09:52
1069	50.332046	-4.120761	1.04	274.2	2014-06-09	19:09:53
1070	50.332049	-4.120772	0.84	286.7	2014-06-09	19:09:54
1071	50.332049	-4.120781	0.6	278.9	2014-06-09	19:09:55
1072	50.332049	-4.120786	0.17	257.6	2014-06-09	19:09:57
1073	50.332048	-4.120785	0.08	166.6	2014-06-09	19:09:58
1074	50.332048	-4.120785	0.04	180	2014-06-09	19:09:59
1075	50.332048	-4.120785	0.03	108.6	2014-06-09	19:10:00
1076	50.332048	-4.120784	0.02	57.6	2014-06-09	19:10:02
1077	50.332048	-4.120784	0.03	90	2014-06-09	19:10:03
1078	50.332047	-4.120784	0.05	200.8	2014-06-09	19:10:04
1079	50.332047	-4.120784	0.02	243.4	2014-06-09	19:10:05
1080	50.332047	-4.120784	0	0	2014-06-09	19:10:06
1081	50.332047	-4.120785	0.01	270	2014-06-09	19:10:07
1082	50.332047	-4.120784	0.02	129.7	2014-06-09	19:10:08
1083	50.332047	-4.120784	0.01	168.5	2014-06-09	19:10:10
1084	50.332047	-4.120785	0.02	299.4	2014-06-09	19:10:11
1085	50.332047	-4.120785	0.01	0	2014-06-09	19:10:12
1086	50.332051	-4.120782	0.45	23.6	2014-06-09	19:10:13
1087	50.332055	-4.120778	0.55	28.9	2014-06-09	19:10:14
1088	50.332059	-4.120773	0.58	37.6	2014-06-09	19:10:15
1089	50.332062	-4.120765	0.64	65.2	2014-06-09	19:10:16
1090	50.332066	-4.12075	1.18	67.1	2014-06-09	19:10:17
1091	50.332075	-4.120721	2.3	63.5	2014-06-09	19:10:18
1092	50.332088	-4.120675	3.56	65.2	2014-06-09	19:10:19
1093	50.332106	-4.120621	4.33	62.6	2014-06-09	19:10:20
1094	50.332134	-4.120574	4.59	47.4	2014-06-09	19:10:21
1095	50.332172	-4.120545	4.7	25.4	2014-06-09	19:10:22
1096	50.332218	-4.120525	5.29	15.5	2014-06-09	19:10:23
1097	50.332267	-4.120506	5.59	14.2	2014-06-09	19:10:24
1098	50.332314	-4.120491	5.35	11.6	2014-06-09	19:10:25
1099	50.332358	-4.120481	5	7.7	2014-06-09	19:10:26
1100	50.332388	-4.120481	3.31	0.9	2014-06-09	19:10:27
1101	50.332407	-4.12049	2.19	343.1	2014-06-09	19:10:28
1102	50.332416	-4.120502	1.37	319.5	2014-06-09	19:10:29
1103	50.332421	-4.120519	1.32	294.7	2014-06-09	19:10:30
1104	50.332422	-4.120541	1.58	271.4	2014-06-09	19:10:31
1105	50.332422	-4.120564	1.65	270	2014-06-09	19:10:32
1106	50.332421	-4.120588	1.68	268.7	2014-06-09	19:10:33
1107	50.332425	-4.120601	0.96	292.8	2014-06-09	19:10:34
1108	50.332426	-4.120612	0.83	277.8	2014-06-09	19:10:35
1109	50.332423	-4.120631	1.38	257.6	2014-06-09	19:10:36
1110	50.332416	-4.120653	1.76	242.6	2014-06-09	19:10:37
1111	50.332409	-4.120671	1.46	240.5	2014-06-09	19:10:38
1112	50.332403	-4.120686	1.26	237.8	2014-06-09	19:10:39
1113	50.332395	-4.120698	1.22	222.5	2014-06-09	19:10:40
1114	50.332387	-4.120711	1.36	225.4	2014-06-09	19:10:41
1115	50.332379	-4.120724	1.25	227	2014-06-09	19:10:42
1116	50.33237	-4.120733	1.18	212.6	2014-06-09	19:10:43
1117	50.332361	-4.120738	1.08	199.1	2014-06-09	19:10:44
1118	50.332351	-4.120744	1.14	200.4	2014-06-09	19:10:45
1119	50.332342	-4.12075	1.17	203.4	2014-06-09	19:10:46
1120	50.332332	-4.120758	1.23	207.1	2014-06-09	19:10:47
1121	50.332323	-4.12077	1.32	218.5	2014-06-09	19:10:48
1122	50.332313	-4.120781	1.34	218.3	2014-06-09	19:10:49
1123	50.332303	-4.12079	1.29	209.4	2014-06-09	19:10:50
1124	50.332293	-4.1208	1.29	212.1	2014-06-09	19:10:51
1125	50.332286	-4.120805	0.91	202.7	2014-06-09	19:10:52
1126	50.332279	-4.120807	0.76	192.1	2014-06-09	19:10:53
1127	50.33227	-4.120814	1.13	205.7	2014-06-09	19:10:54
1128	50.33226	-4.120824	1.35	211.5	2014-06-09	19:10:55
1129	50.332249	-4.120834	1.34	211.2	2014-06-09	19:10:56
1130	50.33224	-4.120839	1.06	199.4	2014-06-09	19:10:57
1131	50.332232	-4.120838	0.92	176.3	2014-06-09	19:10:58
1132	50.332225	-4.120839	0.8	185.6	2014-06-09	19:10:59
1133	50.332217	-4.12084	0.87	183.5	2014-06-09	19:11:00
1134	50.332209	-4.12084	0.85	180.4	2014-06-09	19:11:01
1135	50.3322	-4.120843	1.04	193.3	2014-06-09	19:11:02
1136	50.33219	-4.120851	1.3	205.7	2014-06-09	19:11:03
1137	50.332179	-4.120859	1.33	206.7	2014-06-09	19:11:04
1138	50.33217	-4.120863	1.04	193.2	2014-06-09	19:11:05
1139	50.332164	-4.120862	0.72	173.3	2014-06-09	19:11:06
1140	50.332155	-4.120863	0.91	186.1	2014-06-09	19:11:07
1141	50.332148	-4.120865	0.88	189.7	2014-06-09	19:11:08
1142	50.332139	-4.12087	1	200.1	2014-06-09	19:11:09
1143	50.33213	-4.120877	1.13	205.4	2014-06-09	19:11:10
1144	50.332121	-4.120887	1.23	217.7	2014-06-09	19:11:11
1145	50.332113	-4.120899	1.23	223.9	2014-06-09	19:11:12
1146	50.33211	-4.120906	0.3	230.1	2014-06-09	19:11:14
1147	50.332111	-4.120901	0.37	76.9	2014-06-09	19:11:15
1148	50.332111	-4.1209	0.01	90	2014-06-09	19:11:16
1149	50.33211	-4.120899	0.1	111.7	2014-06-09	19:11:17
1150	50.332118	-4.120898	0.83	7.4	2014-06-09	19:11:18
1151	50.332128	-4.120897	1.18	0.9	2014-06-09	19:11:19
1152	50.332139	-4.120896	1.18	4.9	2014-06-09	19:11:20
1153	50.332149	-4.120895	1.13	3.3	2014-06-09	19:11:21
1154	50.33216	-4.120883	1.43	35.2	2014-06-09	19:11:22
1155	50.332172	-4.12086	2.11	50.7	2014-06-09	19:11:23
1156	50.332188	-4.120827	3.02	52.9	2014-06-09	19:11:24
1157	50.332204	-4.120787	3.35	57	2014-06-09	19:11:25
1158	50.332218	-4.120749	3.12	61.2	2014-06-09	19:11:26
1159	50.332228	-4.120723	2.1	59.3	2014-06-09	19:11:27
1160	50.332233	-4.120715	0.84	46.4	2014-06-09	19:11:28
1161	50.332233	-4.120713	0.08	70.2	2014-06-09	19:11:29
1162	50.332225	-4.12071	0.87	165.3	2014-06-09	19:11:30
1163	50.332217	-4.120715	1.04	198.6	2014-06-09	19:11:31
1164	50.332209	-4.120716	0.87	183.1	2014-06-09	19:11:32
1165	50.332201	-4.120711	0.88	157.3	2014-06-09	19:11:33
1166	50.332195	-4.120708	0.73	162.5	2014-06-09	19:11:34
1167	50.33219	-4.120703	0.7	151.6	2014-06-09	19:11:35
1168	50.332184	-4.120696	0.84	142.3	2014-06-09	19:11:36
1169	50.332177	-4.120688	0.96	142.6	2014-06-09	19:11:37
1170	50.332172	-4.120672	1.21	114.2	2014-06-09	19:11:38
1171	50.332173	-4.120634	2.73	89.4	2014-06-09	19:11:39
1172	50.332178	-4.120576	4.11	82.2	2014-06-09	19:11:40
1173	50.332183	-4.120509	4.85	82.7	2014-06-09	19:11:41
1174	50.332185	-4.120438	5.02	87.7	2014-06-09	19:11:42
1175	50.332184	-4.120376	4.45	91.1	2014-06-09	19:11:43
1176	50.332177	-4.12032	4.06	102.2	2014-06-09	19:11:44
1177	50.332161	-4.120266	4.19	114.3	2014-06-09	19:11:45
1178	50.332145	-4.120211	4.27	114	2014-06-09	19:11:46
1179	50.332129	-4.120156	4.31	114.5	2014-06-09	19:11:47
1180	50.332086	-4.120056	1.71	124.2	2014-06-09	19:11:52
1181	50.332082	-4.120069	1.04	240.3	2014-06-09	19:11:53
1182	50.332076	-4.120097	2.08	252.3	2014-06-09	19:11:54
1183	50.332067	-4.120121	1.94	239.7	2014-06-09	19:11:55
1184	50.332058	-4.120176	4.04	255.6	2014-06-09	19:11:56
1185	50.3321	-4.120277	8.57	302.7	2014-06-09	19:11:57
1186	50.33213	-4.120312	4.15	324	2014-06-09	19:11:58
1187	50.332147	-4.120328	2.2	327.4	2014-06-09	19:11:59
1188	50.332148	-4.120335	0.54	287.1	2014-06-09	19:12:00
1189	50.332151	-4.120344	0.74	301.8	2014-06-09	19:12:01
1190	50.332159	-4.12035	0.97	336.7	2014-06-09	19:12:02
1191	50.332164	-4.12035	0.5	359.4	2014-06-09	19:12:03
1192	50.332166	-4.120364	1.06	281.6	2014-06-09	19:12:04
1193	50.332167	-4.120379	1.06	279.6	2014-06-09	19:12:05
1194	50.332166	-4.120392	0.91	257.6	2014-06-09	19:12:06
1195	50.332162	-4.120407	1.14	250.9	2014-06-09	19:12:07
1196	50.33216	-4.120426	1.39	257.2	2014-06-09	19:12:08
1197	50.332162	-4.120436	0.77	293.5	2014-06-09	19:12:09
1198	50.332165	-4.120441	0.47	309.9	2014-06-09	19:12:10
1199	50.332164	-4.120452	0.78	264.5	2014-06-09	19:12:11
1200	50.332162	-4.120466	1.06	256.2	2014-06-09	19:12:12
1201	50.33216	-4.120482	1.15	256.3	2014-06-09	19:12:13
1202	50.332157	-4.120498	1.18	254.3	2014-06-09	19:12:14
1203	50.332156	-4.120516	1.27	264.1	2014-06-09	19:12:15
1204	50.332158	-4.120527	0.85	289.7	2014-06-09	19:12:16
1205	50.332161	-4.120535	0.63	303.1	2014-06-09	19:12:17
1206	50.33216	-4.120548	0.97	260	2014-06-09	19:12:18
1207	50.332157	-4.120564	1.19	253.5	2014-06-09	19:12:19
1208	50.332154	-4.120581	1.26	255	2014-06-09	19:12:20
1209	50.332151	-4.120599	1.32	257.7	2014-06-09	19:12:21
1210	50.332151	-4.120612	0.87	266.9	2014-06-09	19:12:22
1211	50.332151	-4.12062	0.63	270.9	2014-06-09	19:12:23
1212	50.33215	-4.120633	0.9	259.2	2014-06-09	19:12:24
1213	50.33215	-4.120648	1.08	270.5	2014-06-09	19:12:25
1214	50.332149	-4.120664	1.14	265.3	2014-06-09	19:12:26
1215	50.332148	-4.120679	1.08	268	2014-06-09	19:12:27
1216	50.332148	-4.120693	1.02	268.4	2014-06-09	19:12:28
1217	50.332149	-4.120704	0.77	273.4	2014-06-09	19:12:29
1218	50.332149	-4.120718	0.98	273.3	2014-06-09	19:12:30
1219	50.332148	-4.120734	1.15	264.4	2014-06-09	19:12:31
1220	50.332146	-4.12075	1.14	260.6	2014-06-09	19:12:32
1221	50.332145	-4.120771	1.49	263.1	2014-06-09	19:12:33
1222	50.332143	-4.120792	1.54	263.7	2014-06-09	19:12:34
1223	50.332148	-4.120803	0.94	303.1	2014-06-09	19:12:35
1224	50.332153	-4.120802	0.61	6.2	2014-06-09	19:12:36
1225	50.332154	-4.120802	0.03	45.5	2014-06-09	19:12:38
1226	50.332154	-4.120802	0.02	60.6	2014-06-09	19:12:39
1227	50.332154	-4.120801	0.06	17.7	2014-06-09	19:12:40
1228	50.332154	-4.120803	0.11	274.7	2014-06-09	19:12:41
1229	50.332155	-4.120801	0.09	64.3	2014-06-09	19:12:43
1230	50.332155	-4.120801	0.03	253.4	2014-06-09	19:12:44
1231	50.332155	-4.120801	0.03	200.8	2014-06-09	19:12:46
1232	50.332157	-4.120796	0.5	54.5	2014-06-09	19:12:47
1233	50.332157	-4.120793	0.1	101.2	2014-06-09	19:12:49
1234	50.332154	-4.120801	0.68	242.9	2014-06-09	19:12:50
1235	50.332152	-4.120809	0.64	242.9	2014-06-09	19:12:51
1236	50.332151	-4.12081	0.06	252.2	2014-06-09	19:12:52
1237	50.332153	-4.120808	0.23	51.8	2014-06-09	19:12:53
1238	50.332152	-4.120807	0.02	165.5	2014-06-09	19:12:55
1239	50.332152	-4.120807	0.03	136.8	2014-06-09	19:12:56
1240	50.332152	-4.120807	0.02	196.7	2014-06-09	19:12:57
1241	50.332151	-4.120809	0.07	241.6	2014-06-09	19:12:59
1242	50.332151	-4.120809	0.02	212.6	2014-06-09	19:13:00
1243	50.33215	-4.120809	0.04	171.9	2014-06-09	19:13:02
1244	50.33215	-4.120809	0.02	145.9	2014-06-09	19:13:03
1245	50.33215	-4.120809	0.02	325.9	2014-06-09	19:13:04
1246	50.33215	-4.120808	0.04	116.6	2014-06-09	19:13:05
1247	50.33215	-4.120808	0.02	103.4	2014-06-09	19:13:07
1248	50.33215	-4.120808	0.02	90	2014-06-09	19:13:08
1249	50.332148	-4.120813	0.43	236.9	2014-06-09	19:13:09
1250	50.332149	-4.120815	0.17	304.3	2014-06-09	19:13:10
1251	50.332149	-4.120815	0.02	228.6	2014-06-09	19:13:11
1252	50.332144	-4.120815	0.53	180.7	2014-06-09	19:13:12
1253	50.332137	-4.120812	0.82	165.7	2014-06-09	19:13:13
1254	50.332126	-4.12081	1.18	171.6	2014-06-09	19:13:14
1255	50.332116	-4.120805	1.19	164.3	2014-06-09	19:13:15
1256	50.332106	-4.120795	1.34	147.2	2014-06-09	19:13:16
1257	50.332096	-4.120785	1.31	147.4	2014-06-09	19:13:17
1258	50.33209	-4.120775	1.01	133.3	2014-06-09	19:13:18
1259	50.332088	-4.12076	1.1	103.8	2014-06-09	19:13:19
1260	50.332089	-4.120726	2.37	86.4	2014-06-09	19:13:20
1261	50.332092	-4.120669	4.08	85.8	2014-06-09	19:13:21
1262	50.332091	-4.120599	4.99	90.2	2014-06-09	19:13:22
1263	50.332085	-4.120523	5.47	97.5	2014-06-09	19:13:23
1264	50.332073	-4.120448	5.44	103.9	2014-06-09	19:13:24
1265	50.332062	-4.120377	5.19	103.4	2014-06-09	19:13:25
1266	50.332055	-4.120307	5.03	99.7	2014-06-09	19:13:26
1267	50.33205	-4.120247	4.34	97.4	2014-06-09	19:13:27
1268	50.332043	-4.120192	3.94	100.4	2014-06-09	19:13:28
1269	50.332033	-4.12015	3.2	111	2014-06-09	19:13:29
1270	50.332025	-4.120119	2.39	111.3	2014-06-09	19:13:30
1271	50.33202	-4.120085	2.45	103	2014-06-09	19:13:31
1272	50.332016	-4.120048	2.73	99.4	2014-06-09	19:13:32
1273	50.332017	-4.120029	1.29	87.5	2014-06-09	19:13:33
1274	50.332015	-4.120035	0.41	245.9	2014-06-09	19:13:34
1275	50.332009	-4.120057	1.74	248	2014-06-09	19:13:35
1276	50.332007	-4.12009	2.35	263.1	2014-06-09	19:13:36
1277	50.33201	-4.120119	2.06	278.3	2014-06-09	19:13:37
1278	50.332011	-4.120143	1.72	275.3	2014-06-09	19:13:38
1279	50.332009	-4.12017	1.89	263.7	2014-06-09	19:13:39
1280	50.332009	-4.120198	2	268.9	2014-06-09	19:13:40
1281	50.332009	-4.120229	2.2	269.7	2014-06-09	19:13:41
1282	50.332009	-4.12026	2.24	270.3	2014-06-09	19:13:42
1283	50.332011	-4.120287	1.89	275.9	2014-06-09	19:13:43
1284	50.332014	-4.120307	1.5	284.8	2014-06-09	19:13:44
1285	50.332018	-4.120328	1.54	286.2	2014-06-09	19:13:45
1286	50.33202	-4.12035	1.58	278.5	2014-06-09	19:13:46
1287	50.33202	-4.120374	1.69	269	2014-06-09	19:13:47
1288	50.332019	-4.120399	1.8	267.6	2014-06-09	19:13:48
1289	50.332019	-4.120425	1.85	268.3	2014-06-09	19:13:49
1290	50.332022	-4.120445	1.49	284.1	2014-06-09	19:13:50
1291	50.332025	-4.120463	1.29	284.7	2014-06-09	19:13:51
1292	50.332026	-4.12048	1.2	278.1	2014-06-09	19:13:52
1293	50.332026	-4.120499	1.4	266.6	2014-06-09	19:13:53
1294	50.332024	-4.120521	1.59	262.2	2014-06-09	19:13:54
1295	50.332024	-4.12054	1.29	271.7	2014-06-09	19:13:55
1296	50.332025	-4.120555	1.11	273.3	2014-06-09	19:13:56
1297	50.332023	-4.120574	1.34	261.6	2014-06-09	19:13:57
1298	50.332022	-4.120592	1.29	263.8	2014-06-09	19:13:58
1299	50.332022	-4.120608	1.19	270.5	2014-06-09	19:13:59
1300	50.332021	-4.120626	1.27	267.9	2014-06-09	19:14:00
1301	50.332021	-4.120643	1.2	271.3	2014-06-09	19:14:01
1302	50.332022	-4.120656	0.89	275.4	2014-06-09	19:14:02
1303	50.332022	-4.120666	0.71	265.4	2014-06-09	19:14:03
1304	50.332021	-4.120679	0.95	263.3	2014-06-09	19:14:04
1305	50.332019	-4.120695	1.18	262.2	2014-06-09	19:14:05
1306	50.332018	-4.120713	1.28	261.2	2014-06-09	19:14:06
1307	50.332017	-4.120732	1.35	265.7	2014-06-09	19:14:07
1308	50.332018	-4.120747	1.07	281.1	2014-06-09	19:14:08
1309	50.332024	-4.120761	1.15	300.4	2014-06-09	19:14:09
1310	50.332027	-4.120776	1.13	288.2	2014-06-09	19:14:10
1311	50.332028	-4.120791	1.09	278.8	2014-06-09	19:14:11
1312	50.332031	-4.120803	0.87	291.4	2014-06-09	19:14:12
1313	50.332034	-4.120811	0.71	300.7	2014-06-09	19:14:13
1314	50.332034	-4.12082	0.59	270	2014-06-09	19:14:14
1315	50.332034	-4.120829	0.67	267.6	2014-06-09	19:14:15
1316	50.332034	-4.12083	0.08	263.9	2014-06-09	19:14:16
1317	50.332035	-4.12083	0.05	346.3	2014-06-09	19:14:17
1318	50.332037	-4.120814	1.16	77.5	2014-06-09	19:14:18
1319	50.332036	-4.120808	0.5	103.1	2014-06-09	19:14:19
1320	50.332035	-4.120808	0.13	203.7	2014-06-09	19:14:20
1321	50.332034	-4.120809	0.12	195	2014-06-09	19:14:21
1322	50.332033	-4.12081	0.07	246.9	2014-06-09	19:14:22
1323	50.332033	-4.120811	0.06	243.5	2014-06-09	19:14:24
1324	50.332033	-4.120812	0.05	305.1	2014-06-09	19:14:25
1325	50.332033	-4.120812	0.03	300.8	2014-06-09	19:14:26
1326	50.332034	-4.120813	0.1	299.1	2014-06-09	19:14:27
1327	50.332034	-4.120814	0.04	283.7	2014-06-09	19:14:28
1328	50.332038	-4.120809	0.54	39.5	2014-06-09	19:14:29
1329	50.332038	-4.120808	0.05	35.5	2014-06-09	19:14:31
1330	50.332038	-4.120809	0.05	258.1	2014-06-09	19:14:32
1331	50.332037	-4.120816	0.49	253.3	2014-06-09	19:14:33
1332	50.332036	-4.120822	0.45	261.6	2014-06-09	19:14:34
1333	50.332036	-4.120823	0.05	248.3	2014-06-09	19:14:35
1334	50.332036	-4.120823	0.06	261.5	2014-06-09	19:14:36
1335	50.332038	-4.120819	0.19	64	2014-06-09	19:14:38
1336	50.332037	-4.12082	0.07	253.9	2014-06-09	19:14:39
1337	50.332037	-4.12082	0.06	261.5	2014-06-09	19:14:40
1338	50.332038	-4.120821	0.05	301.1	2014-06-09	19:14:42
1339	50.332039	-4.120822	0.04	340.3	2014-06-09	19:14:44
1340	50.332039	-4.120822	0.08	342.5	2014-06-09	19:14:45
1341	50.332039	-4.120823	0.06	252.4	2014-06-09	19:14:46
1342	50.332039	-4.120823	0.02	16.7	2014-06-09	19:14:47
1343	50.332043	-4.120817	0.59	49.8	2014-06-09	19:14:48
1344	50.332045	-4.120813	0.17	41.2	2014-06-09	19:14:50
1345	50.332043	-4.120819	0.44	246.4	2014-06-09	19:14:51
1346	50.332043	-4.120824	0.34	257.4	2014-06-09	19:14:52
1347	50.332043	-4.120825	0.09	307.8	2014-06-09	19:14:53
1348	50.332044	-4.120826	0.14	321.7	2014-06-09	19:14:54
1349	50.332048	-4.12082	0.59	45.9	2014-06-09	19:14:55
1350	50.332049	-4.120816	0.19	61.9	2014-06-09	19:14:57
1351	50.332049	-4.120821	0.39	265.9	2014-06-09	19:14:58
1352	50.332049	-4.120821	0.03	32.6	2014-06-09	19:14:59
1353	50.33205	-4.120821	0.02	345.5	2014-06-09	19:15:01
1354	50.33205	-4.120822	0.05	287.4	2014-06-09	19:15:03
1355	50.332053	-4.120817	0.47	49.3	2014-06-09	19:15:04
1356	50.332054	-4.120815	0.08	50.4	2014-06-09	19:15:06
1357	50.332053	-4.120816	0.07	195.7	2014-06-09	19:15:07
1358	50.332055	-4.120824	0.66	290.6	2014-06-09	19:15:08
1359	50.332058	-4.120837	0.96	289.9	2014-06-09	19:15:09
1360	50.33206	-4.120853	1.16	278.3	2014-06-09	19:15:10
1361	50.332061	-4.120871	1.24	275.2	2014-06-09	19:15:11
1362	50.332063	-4.120884	0.97	286.2	2014-06-09	19:15:12
1363	50.332065	-4.120895	0.78	281	2014-06-09	19:15:13
1364	50.332066	-4.120908	1	277.6	2014-06-09	19:15:14
1365	50.332067	-4.120923	1.05	275.6	2014-06-09	19:15:15
1366	50.332067	-4.120939	1.14	273.3	2014-06-09	19:15:16
1367	50.332067	-4.120956	1.23	269.1	2014-06-09	19:15:17
1368	50.332067	-4.120972	1.07	271.5	2014-06-09	19:15:18
1369	50.332068	-4.120983	0.82	273.9	2014-06-09	19:15:19
1370	50.332067	-4.120996	0.9	262.9	2014-06-09	19:15:20
1371	50.332062	-4.121007	0.99	234.8	2014-06-09	19:15:21
1372	50.332054	-4.121018	1.19	223.1	2014-06-09	19:15:22
1373	50.332046	-4.12103	1.24	221.2	2014-06-09	19:15:23
1374	50.332036	-4.12104	1.29	213.7	2014-06-09	19:15:24
1375	50.332028	-4.121048	1.01	212	2014-06-09	19:15:25
1376	50.332026	-4.121044	0.35	129.2	2014-06-09	19:15:26
1377	50.33203	-4.121035	0.77	57.7	2014-06-09	19:15:27
1378	50.332033	-4.12103	0.23	46.5	2014-06-09	19:15:29
1379	50.332033	-4.12103	0.02	233.6	2014-06-09	19:15:30
1380	50.332033	-4.121031	0.05	270	2014-06-09	19:15:31
1381	50.332032	-4.121031	0.03	231.1	2014-06-09	19:15:32
1382	50.332032	-4.121032	0.04	258	2014-06-09	19:15:33
1383	50.332032	-4.121034	0.07	270	2014-06-09	19:15:35
1384	50.332032	-4.121034	0	0	2014-06-09	19:15:36
1385	50.332032	-4.121034	0	0	2014-06-09	19:15:37
1386	50.332033	-4.121033	0.03	23.5	2014-06-09	19:15:38
1387	50.332038	-4.121021	1.07	55.3	2014-06-09	19:15:39
1388	50.332042	-4.121008	1	65.3	2014-06-09	19:15:40
1389	50.332043	-4.120997	0.78	81	2014-06-09	19:15:41
1390	50.332041	-4.120985	0.89	104.6	2014-06-09	19:15:42
1391	50.332039	-4.120968	1.27	100.6	2014-06-09	19:15:43
1392	50.332039	-4.120943	1.77	89.7	2014-06-09	19:15:44
1393	50.332043	-4.120906	2.64	79.8	2014-06-09	19:15:45
1394	50.332052	-4.120855	3.75	74.3	2014-06-09	19:15:46
1395	50.332061	-4.120797	4.26	77.2	2014-06-09	19:15:47
1396	50.332064	-4.120732	4.65	85.3	2014-06-09	19:15:48
1397	50.332063	-4.12066	5.12	91.4	2014-06-09	19:15:49
1398	50.332056	-4.120582	5.58	97.8	2014-06-09	19:15:50
1399	50.332042	-4.120504	5.78	105.6	2014-06-09	19:15:51
1400	50.332029	-4.120428	5.58	105.3	2014-06-09	19:15:52
1401	50.33202	-4.120356	5.23	101.2	2014-06-09	19:15:53
1402	50.33201	-4.120286	5.08	102.7	2014-06-09	19:15:54
1403	50.331999	-4.120216	5.11	103.7	2014-06-09	19:15:55
1404	50.331946	-4.119877	3.1	103.9	2014-06-09	19:16:03
1405	50.33197	-4.120079	14.55	280.7	2014-06-09	19:16:04
1406	50.331998	-4.120256	12.96	283.8	2014-06-09	19:16:05
1407	50.332008	-4.120348	6.67	280.6	2014-06-09	19:16:06
1408	50.332013	-4.120406	4.13	276.4	2014-06-09	19:16:07
1409	50.332014	-4.120449	3.08	272.1	2014-06-09	19:16:08
1410	50.332014	-4.120485	2.54	270.6	2014-06-09	19:16:09
1411	50.332018	-4.120509	1.77	283.8	2014-06-09	19:16:10
1412	50.332021	-4.120526	1.25	289.1	2014-06-09	19:16:11
1413	50.332022	-4.120542	1.18	275	2014-06-09	19:16:12
1414	50.332023	-4.120561	1.33	273.2	2014-06-09	19:16:13
1415	50.332024	-4.120582	1.48	273.2	2014-06-09	19:16:14
1416	50.332022	-4.120605	1.62	265.4	2014-06-09	19:16:15
1417	50.332025	-4.120623	1.35	281.9	2014-06-09	19:16:16
1418	50.332028	-4.12064	1.26	287.7	2014-06-09	19:16:17
1419	50.33203	-4.120658	1.27	275.9	2014-06-09	19:16:18
1420	50.332031	-4.120676	1.29	275.4	2014-06-09	19:16:19
1421	50.332033	-4.120688	0.93	286.4	2014-06-09	19:16:20
1422	50.332034	-4.12069	0.15	312.2	2014-06-09	19:16:21
1423	50.332035	-4.120709	1.38	274.7	2014-06-09	19:16:22
1424	50.332035	-4.12073	1.48	269.6	2014-06-09	19:16:23
1425	50.332034	-4.12075	1.42	264.3	2014-06-09	19:16:24
1426	50.332034	-4.120768	1.28	272.9	2014-06-09	19:16:25
1427	50.332039	-4.120777	0.81	311.2	2014-06-09	19:16:26
1428	50.33204	-4.120778	0.14	323.5	2014-06-09	19:16:27
1429	50.332041	-4.120779	0.09	327.4	2014-06-09	19:16:28
1430	50.332037	-4.120782	0.44	216.4	2014-06-09	19:16:29
1431	50.332035	-4.120788	0.49	238.9	2014-06-09	19:16:30
1432	50.332034	-4.120794	0.47	246.4	2014-06-09	19:16:31
1433	50.332032	-4.120799	0.37	241.2	2014-06-09	19:16:32
1434	50.332032	-4.120799	0.04	282	2014-06-09	19:16:33
1435	50.332033	-4.120799	0.04	32.6	2014-06-09	19:16:35
1436	50.332034	-4.120793	0.44	62.1	2014-06-09	19:16:36
1437	50.332036	-4.120789	0.17	67	2014-06-09	19:16:38
1438	50.332036	-4.120789	0.04	296.2	2014-06-09	19:16:39
1439	50.332036	-4.120789	0.03	106.6	2014-06-09	19:16:40
1440	50.332036	-4.120788	0.03	72.4	2014-06-09	19:16:42
1441	50.332036	-4.120789	0.04	313	2014-06-09	19:16:43
1442	50.332038	-4.120784	0.18	55	2014-06-09	19:16:45
1443	50.332038	-4.120784	0.02	90	2014-06-09	19:16:46
1444	50.332038	-4.120784	0.03	156.5	2014-06-09	19:16:47
1445	50.332037	-4.120785	0.06	221.9	2014-06-09	19:16:48
1446	50.332037	-4.120785	0.01	0	2014-06-09	19:16:49
1447	50.332039	-4.120779	0.42	59.5	2014-06-09	19:16:50
1448	50.33204	-4.120778	0.07	73.2	2014-06-09	19:16:52
1449	50.33204	-4.120778	0.03	337.8	2014-06-09	19:16:53
1450	50.33204	-4.120778	0.07	349.6	2014-06-09	19:16:54
1451	50.332041	-4.120778	0.01	0	2014-06-09	19:16:55
1452	50.332041	-4.120778	0.02	327.4	2014-06-09	19:16:56
1453	50.332041	-4.120778	0.01	270	2014-06-09	19:16:57
1454	50.332041	-4.120778	0.01	270	2014-06-09	19:16:58
1455	50.332041	-4.120778	0.03	33.1	2014-06-09	19:17:00
1456	50.332042	-4.120778	0.02	327.4	2014-06-09	19:17:02
1457	50.332042	-4.120778	0.03	327.4	2014-06-09	19:17:03
1458	50.332042	-4.120779	0.04	319	2014-06-09	19:17:04
1459	50.332042	-4.120779	0.03	337.8	2014-06-09	19:17:05
1460	50.332045	-4.12078	0.35	347.3	2014-06-09	19:17:06
1461	50.332046	-4.12078	0.07	0	2014-06-09	19:17:07
1462	50.332047	-4.120781	0.05	333.6	2014-06-09	19:17:09
1463	50.332048	-4.120782	0.1	318.8	2014-06-09	19:17:10
1464	50.332048	-4.120783	0.13	322.9	2014-06-09	19:17:11
1465	50.332049	-4.120783	0.03	314.5	2014-06-09	19:17:13
1466	50.332052	-4.12078	0.4	36.9	2014-06-09	19:17:14
1467	50.332055	-4.120778	0.17	19.1	2014-06-09	19:17:16
1468	50.332056	-4.120778	0.13	16.6	2014-06-09	19:17:17
1469	50.332056	-4.120777	0.07	40	2014-06-09	19:17:18
1470	50.332057	-4.120777	0.07	355.1	2014-06-09	19:17:19
1471	50.332057	-4.120777	0.02	327.4	2014-06-09	19:17:20
1472	50.332057	-4.120777	0.03	57	2014-06-09	19:17:21
1473	50.332058	-4.120781	0.3	286.5	2014-06-09	19:17:22
1474	50.332058	-4.120781	0.02	19.8	2014-06-09	19:17:23
1475	50.332059	-4.120781	0.04	350.4	2014-06-09	19:17:24
1476	50.332061	-4.120778	0.17	32.6	2014-06-09	19:17:26
1477	50.332062	-4.120778	0.06	17.7	2014-06-09	19:17:27
1478	50.332062	-4.120778	0.04	348	2014-06-09	19:17:29
1479	50.332062	-4.120779	0.01	330.4	2014-06-09	19:17:30
1480	50.332063	-4.120778	0.05	56	2014-06-09	19:17:31
1481	50.332063	-4.120778	0.07	0	2014-06-09	19:17:32
1482	50.332064	-4.120778	0.07	355.1	2014-06-09	19:17:33
1483	50.332064	-4.120778	0.04	302.4	2014-06-09	19:17:34
1484	50.332065	-4.120779	0.03	332.1	2014-06-09	19:17:36
1485	50.332065	-4.120779	0.05	0	2014-06-09	19:17:37
1486	50.332065	-4.120779	0.05	333.4	2014-06-09	19:17:38
1487	50.332065	-4.120779	0.01	270	2014-06-09	19:17:39
1488	50.332066	-4.12078	0.04	319.9	2014-06-09	19:17:40
1489	50.332068	-4.120775	0.45	48.5	2014-06-09	19:17:41
1490	50.332069	-4.120775	0.03	23.5	2014-06-09	19:17:43
1491	50.332069	-4.120774	0.03	90	2014-06-09	19:17:44
1492	50.332069	-4.120774	0.05	332.7	2014-06-09	19:17:45
1493	50.33207	-4.120779	0.16	275.1	2014-06-09	19:17:47
1494	50.33207	-4.120778	0.04	57.6	2014-06-09	19:17:48
1495	50.332072	-4.120774	0.43	51	2014-06-09	19:17:49
1496	50.332074	-4.12077	0.33	50	2014-06-09	19:17:50
1497	50.332075	-4.12077	0.08	10.7	2014-06-09	19:17:52
1498	50.332076	-4.120769	0.06	23.5	2014-06-09	19:17:53
1499	50.332076	-4.120769	0.06	32.6	2014-06-09	19:17:54
1500	50.332077	-4.120768	0.1	38.3	2014-06-09	19:17:55
1501	50.332078	-4.120768	0.1	17.7	2014-06-09	19:17:56
1502	50.332078	-4.120768	0.07	5.6	2014-06-09	19:17:57
1503	50.332079	-4.120768	0.04	355.6	2014-06-09	19:17:59
1504	50.332079	-4.120768	0.02	343.3	2014-06-09	19:18:00
1505	50.332081	-4.120764	0.34	48.8	2014-06-09	19:18:01
1506	50.332082	-4.12076	0.33	68.2	2014-06-09	19:18:02
1507	50.332083	-4.120756	0.25	79.4	2014-06-09	19:18:03
1508	50.332086	-4.120746	0.79	62.6	2014-06-09	19:18:04
1509	50.332088	-4.120733	0.96	76	2014-06-09	19:18:05
1510	50.332086	-4.120717	1.17	102.5	2014-06-09	19:18:06
1511	50.332083	-4.120702	1.15	105.5	2014-06-09	19:18:07
1512	50.332079	-4.120684	1.33	109.3	2014-06-09	19:18:08
1513	50.332077	-4.12066	1.69	97.6	2014-06-09	19:18:09
1514	50.332082	-4.12062	2.89	79.6	2014-06-09	19:18:10
1515	50.332089	-4.120565	4.03	78.4	2014-06-09	19:18:11
1516	50.332094	-4.120498	4.77	83.5	2014-06-09	19:18:12
1517	50.332092	-4.120429	4.92	92.5	2014-06-09	19:18:13
1518	50.332082	-4.120363	4.84	103.3	2014-06-09	19:18:14
1519	50.332067	-4.120301	4.72	110.6	2014-06-09	19:18:15
1520	50.33205	-4.120243	4.54	114.7	2014-06-09	19:18:16
1521	50.332031	-4.120187	4.53	118.8	2014-06-09	19:18:17
1522	50.332014	-4.12013	4.46	114.7	2014-06-09	19:18:18
1523	50.332008	-4.12007	4.27	98.5	2014-06-09	19:18:19
1524	50.332016	-4.120022	3.54	75	2014-06-09	19:18:20
1525	50.332028	-4.119994	2.41	57.7	2014-06-09	19:18:21
1526	50.332036	-4.11997	1.94	61.6	2014-06-09	19:18:22
1527	50.332042	-4.119948	1.66	66.2	2014-06-09	19:18:23
1528	50.332045	-4.119959	0.4	291.4	2014-06-09	19:18:25
1529	50.332044	-4.119958	0.12	174.3	2014-06-09	19:18:26
1530	50.332043	-4.119962	0.26	244.2	2014-06-09	19:18:27
1531	50.332039	-4.119974	0.96	245.3	2014-06-09	19:18:28
1532	50.332035	-4.119985	0.91	242.6	2014-06-09	19:18:29
1533	50.332032	-4.119998	0.96	248.2	2014-06-09	19:18:30
1534	50.332027	-4.120015	1.37	245.8	2014-06-09	19:18:31
1535	50.332022	-4.12004	1.84	251.7	2014-06-09	19:18:32
1536	50.332015	-4.120064	1.88	245	2014-06-09	19:18:33
1537	50.33201	-4.12009	1.95	253.1	2014-06-09	19:18:34
1538	50.332009	-4.120108	1.26	263.6	2014-06-09	19:18:35
1539	50.332007	-4.120121	0.94	257.9	2014-06-09	19:18:36
1540	50.332004	-4.120137	1.22	255.9	2014-06-09	19:18:37
1541	50.332002	-4.120161	1.7	263.1	2014-06-09	19:18:38
1542	50.332	-4.120187	1.84	261.6	2014-06-09	19:18:39
1543	50.331998	-4.120215	2.01	265.5	2014-06-09	19:18:40
1544	50.332002	-4.120235	1.48	285.4	2014-06-09	19:18:41
1545	50.332002	-4.120258	1.64	268.7	2014-06-09	19:18:42
1546	50.332002	-4.120282	1.7	272.8	2014-06-09	19:18:43
1547	50.332002	-4.120302	1.41	266.2	2014-06-09	19:18:44
1548	50.332001	-4.120322	1.43	267	2014-06-09	19:18:45
1549	50.332001	-4.120344	1.54	269.3	2014-06-09	19:18:46
1550	50.332002	-4.120366	1.58	275.5	2014-06-09	19:18:47
1551	50.332005	-4.120386	1.48	283.9	2014-06-09	19:18:48
1552	50.332009	-4.120402	1.19	288.7	2014-06-09	19:18:49
1553	50.33201	-4.120423	1.51	277.8	2014-06-09	19:18:50
1554	50.332013	-4.120444	1.52	281.3	2014-06-09	19:18:51
1555	50.332018	-4.120457	1.12	301.7	2014-06-09	19:18:52
1556	50.332021	-4.120473	1.16	283.5	2014-06-09	19:18:53
1557	50.332022	-4.120494	1.49	276.1	2014-06-09	19:18:54
1558	50.332024	-4.120515	1.48	277.2	2014-06-09	19:18:55
1559	50.332024	-4.120537	1.57	271	2014-06-09	19:18:56
1560	50.332027	-4.120558	1.5	281.8	2014-06-09	19:18:57
1561	50.332033	-4.120568	1	312.3	2014-06-09	19:18:58
1562	50.332037	-4.120576	0.76	307	2014-06-09	19:18:59
1563	50.332041	-4.120589	0.98	292.9	2014-06-09	19:19:00
1564	50.332041	-4.120606	1.21	270.5	2014-06-09	19:19:01
1565	50.332039	-4.120626	1.43	263.6	2014-06-09	19:19:02
1566	50.332039	-4.120648	1.52	270.3	2014-06-09	19:19:03
1567	50.332038	-4.120667	1.35	265.6	2014-06-09	19:19:04
1568	50.332039	-4.12068	0.99	271.1	2014-06-09	19:19:05
1569	50.33204	-4.12069	0.71	279.8	2014-06-09	19:19:06
1570	50.33204	-4.120702	0.84	270.6	2014-06-09	19:19:07
1571	50.332037	-4.120717	1.08	256.1	2014-06-09	19:19:08
1572	50.332035	-4.120734	1.22	254.9	2014-06-09	19:19:09
1573	50.332034	-4.12075	1.15	264.9	2014-06-09	19:19:10
1574	50.332034	-4.120762	0.85	269.4	2014-06-09	19:19:11
1575	50.332036	-4.120767	0.45	306.7	2014-06-09	19:19:12
1576	50.332039	-4.120761	0.53	52.3	2014-06-09	19:19:13
1577	50.332039	-4.120753	0.57	91.9	2014-06-09	19:19:14
1578	50.332038	-4.120752	0.04	120.1	2014-06-09	19:19:16
1579	50.332036	-4.120757	0.44	236.7	2014-06-09	19:19:17
1580	50.332035	-4.120762	0.39	249.3	2014-06-09	19:19:18
1581	50.332035	-4.120762	0.02	180	2014-06-09	19:19:20
1582	50.332034	-4.120762	0.03	203.5	2014-06-09	19:19:21
1583	50.332034	-4.120763	0.02	270	2014-06-09	19:19:22
1584	50.332035	-4.120763	0.02	0	2014-06-09	19:19:23
1585	50.332035	-4.120763	0.05	332.7	2014-06-09	19:19:24
1586	50.332035	-4.120764	0.05	304	2014-06-09	19:19:25
1587	50.332028	-4.120787	1.87	244.6	2014-06-09	19:19:26
1588	50.332023	-4.120812	1.8	252.5	2014-06-09	19:19:27
1589	50.33202	-4.120833	1.54	258.1	2014-06-09	19:19:28
1590	50.332017	-4.12085	1.25	253.9	2014-06-09	19:19:29
1591	50.332014	-4.120853	0.42	219.3	2014-06-09	19:19:30
1592	50.332012	-4.120844	0.7	110.2	2014-06-09	19:19:31
1593	50.332011	-4.120831	0.93	99.2	2014-06-09	19:19:32
1594	50.332013	-4.120828	0.38	40.1	2014-06-09	19:19:33
1595	50.332021	-4.120832	0.9	340	2014-06-09	19:19:34
1596	50.332029	-4.120835	0.93	348.9	2014-06-09	19:19:35
1597	50.332036	-4.120827	0.93	35.7	2014-06-09	19:19:36
1598	50.332047	-4.120796	2.49	61.3	2014-06-09	19:19:37
1599	50.332063	-4.120746	4	62.6	2014-06-09	19:19:38
1600	50.332079	-4.120691	4.33	66.1	2014-06-09	19:19:39
1601	50.332089	-4.120627	4.65	76.4	2014-06-09	19:19:40
1602	50.332088	-4.120558	4.93	90.4	2014-06-09	19:19:41
1603	50.332078	-4.12049	4.91	103.3	2014-06-09	19:19:42
1604	50.332071	-4.120429	4.44	100.7	2014-06-09	19:19:43
1605	50.33207	-4.120369	4.24	91	2014-06-09	19:19:44
1606	50.332069	-4.120309	4.27	91.4	2014-06-09	19:19:45
1607	50.332068	-4.12025	4.25	91.4	2014-06-09	19:19:46
1608	50.332043	-4.120136	1.43	109.2	2014-06-09	19:19:52
1609	50.332056	-4.120227	6.6	282.2	2014-06-09	19:19:53
1610	50.332064	-4.120285	4.27	283.1	2014-06-09	19:19:54
1611	50.332075	-4.120356	5.14	282.7	2014-06-09	19:19:55
1612	50.332085	-4.120433	5.62	282.1	2014-06-09	19:19:56
1613	50.332095	-4.120503	5.07	283	2014-06-09	19:19:57
1614	50.332101	-4.120549	3.37	281.5	2014-06-09	19:19:58
1615	50.332105	-4.120581	2.31	281.2	2014-06-09	19:19:59
1616	50.332108	-4.120609	2.02	277.2	2014-06-09	19:20:00
1617	50.332116	-4.120626	1.54	307.7	2014-06-09	19:20:01
1618	50.332126	-4.120635	1.28	330.4	2014-06-09	19:20:02
1619	50.332132	-4.120647	1.08	310.6	2014-06-09	19:20:03
1620	50.332133	-4.120661	1	270.5	2014-06-09	19:20:04
1621	50.332129	-4.12067	0.77	240.4	2014-06-09	19:20:05
1622	50.332128	-4.120674	0.14	239.7	2014-06-09	19:20:07
1623	50.332127	-4.120673	0.04	154.9	2014-06-09	19:20:08
1624	50.332137	-4.120655	1.7	49.3	2014-06-09	19:20:09
1625	50.332164	-4.120625	3.68	35.5	2014-06-09	19:20:10
1626	50.332208	-4.120599	5.26	21	2014-06-09	19:20:11
1627	50.332258	-4.120585	5.62	10.1	2014-06-09	19:20:12
1628	50.332301	-4.120586	4.79	358.7	2014-06-09	19:20:13
1629	50.33233	-4.120599	3.28	343.8	2014-06-09	19:20:14
1630	50.332341	-4.120615	1.76	319.4	2014-06-09	19:20:15
1631	50.332347	-4.120635	1.5	292.4	2014-06-09	19:20:16
1632	50.33235	-4.120654	1.43	283.6	2014-06-09	19:20:17
1633	50.33235	-4.120674	1.38	270.8	2014-06-09	19:20:18
1634	50.332351	-4.12069	1.14	274.2	2014-06-09	19:20:19
1635	50.332351	-4.120706	1.16	274.2	2014-06-09	19:20:20
1636	50.332348	-4.120721	1.13	248.7	2014-06-09	19:20:21
1637	50.332339	-4.120736	1.41	228.7	2014-06-09	19:20:22
1638	50.33233	-4.120751	1.55	225.8	2014-06-09	19:20:23
1639	50.332324	-4.120761	0.93	226	2014-06-09	19:20:24
1640	50.332317	-4.120767	0.83	212.6	2014-06-09	19:20:25
1641	50.33231	-4.120775	1.04	212.3	2014-06-09	19:20:26
1642	50.3323	-4.120783	1.22	210	2014-06-09	19:20:27
1643	50.33229	-4.120794	1.37	213.2	2014-06-09	19:20:28
1644	50.332282	-4.120804	1.1	220.2	2014-06-09	19:20:29
1645	50.332274	-4.120807	0.92	194.6	2014-06-09	19:20:30
1646	50.332266	-4.120808	0.9	184.2	2014-06-09	19:20:31
1647	50.332259	-4.120805	0.87	166.2	2014-06-09	19:20:32
1648	50.332249	-4.120806	1.08	182.2	2014-06-09	19:20:33
1649	50.332238	-4.120809	1.19	191.3	2014-06-09	19:20:34
1650	50.332227	-4.120811	1.26	187.6	2014-06-09	19:20:35
1651	50.332216	-4.120812	1.23	180.8	2014-06-09	19:20:36
1652	50.332207	-4.120812	1.05	181.9	2014-06-09	19:20:37
1653	50.332197	-4.12081	1.05	173.5	2014-06-09	19:20:38
1654	50.33219	-4.120802	0.97	144.1	2014-06-09	19:20:39
1655	50.332183	-4.120794	1	141.7	2014-06-09	19:20:40
1656	50.332176	-4.120788	0.9	153.5	2014-06-09	19:20:41
1657	50.332169	-4.120782	0.87	149.8	2014-06-09	19:20:42
1658	50.332163	-4.120776	0.85	150.5	2014-06-09	19:20:43
1659	50.332155	-4.120769	0.93	147.1	2014-06-09	19:20:44
1660	50.33215	-4.12076	0.84	132.9	2014-06-09	19:20:45
1661	50.332148	-4.120751	0.73	107.9	2014-06-09	19:20:46
1662	50.332152	-4.120731	1.47	75.2	2014-06-09	19:20:47
1663	50.332157	-4.120689	3.04	79	2014-06-09	19:20:48
1664	50.332163	-4.120633	3.99	81	2014-06-09	19:20:49
1665	50.332168	-4.120575	4.16	81.5	2014-06-09	19:20:50
1666	50.332174	-4.120516	4.24	81.5	2014-06-09	19:20:51
1667	50.332179	-4.120459	4.13	82.2	2014-06-09	19:20:52
1668	50.332183	-4.120404	3.91	83.4	2014-06-09	19:20:53
1669	50.332187	-4.120352	3.74	82.7	2014-06-09	19:20:54
1670	50.332188	-4.120315	2.59	87.7	2014-06-09	19:20:55
1671	50.332188	-4.120315	0	0	2014-06-09	19:20:56
1672	50.332146	-4.12038	6.58	224.5	2014-06-09	19:20:57
1673	50.332136	-4.120454	5.36	258.1	2014-06-09	19:20:58
1674	50.332127	-4.120495	3.07	251.4	2014-06-09	19:20:59
1675	50.332127	-4.120542	3.35	269.5	2014-06-09	19:21:00
1676	50.332125	-4.120576	2.42	265.4	2014-06-09	19:21:01
1677	50.33212	-4.120597	1.54	250.1	2014-06-09	19:21:02
1678	50.332116	-4.120622	1.83	256.2	2014-06-09	19:21:03
1679	50.332116	-4.120646	1.69	266.9	2014-06-09	19:21:04
1680	50.332113	-4.120662	1.23	257.3	2014-06-09	19:21:05
1681	50.332111	-4.120677	1.06	255.2	2014-06-09	19:21:06
1682	50.332107	-4.120692	1.14	251.9	2014-06-09	19:21:07
1683	50.332105	-4.120707	1.1	253.7	2014-06-09	19:21:08
1684	50.332102	-4.120721	1.02	253	2014-06-09	19:21:09
1685	50.3321	-4.120736	1.13	258.1	2014-06-09	19:21:10
1686	50.332098	-4.120749	0.95	258.2	2014-06-09	19:21:11
1687	50.332098	-4.120762	0.87	270	2014-06-09	19:21:12
1688	50.332101	-4.120772	0.78	289.6	2014-06-09	19:21:13
1689	50.332101	-4.120781	0.67	270	2014-06-09	19:21:14
1690	50.332099	-4.120791	0.7	256.9	2014-06-09	19:21:15
1691	50.332097	-4.120805	1.05	256.1	2014-06-09	19:21:16
1692	50.332095	-4.120821	1.15	261.7	2014-06-09	19:21:17
1693	50.332097	-4.120833	0.86	281.8	2014-06-09	19:21:18
1694	50.332099	-4.120841	0.6	296	2014-06-09	19:21:19
1695	50.3321	-4.120848	0.55	278.8	2014-06-09	19:21:20
1696	50.332098	-4.120859	0.8	254.5	2014-06-09	19:21:21
1697	50.332095	-4.120871	0.88	250.2	2014-06-09	19:21:22
1698	50.332096	-4.120878	0.55	282.7	2014-06-09	19:21:23
1699	50.3321	-4.120877	0.35	14	2014-06-09	19:21:24
1700	50.332101	-4.120872	0.39	64.8	2014-06-09	19:21:25
1701	50.332101	-4.12087	0.07	86.1	2014-06-09	19:21:27
1702	50.332101	-4.120869	0.07	90	2014-06-09	19:21:28
1703	50.332101	-4.120869	0.03	73.4	2014-06-09	19:21:29
1704	50.332102	-4.120869	0.03	15.1	2014-06-09	19:21:31
1705	50.332104	-4.120863	0.23	61.1	2014-06-09	19:21:33
1706	50.332104	-4.120863	0.04	319.9	2014-06-09	19:21:34
1707	50.332105	-4.120867	0.16	298.5	2014-06-09	19:21:36
1708	50.332106	-4.120868	0.11	341.1	2014-06-09	19:21:37
1709	50.332107	-4.120869	0.07	309.3	2014-06-09	19:21:39
1710	50.332108	-4.12087	0.07	339.8	2014-06-09	19:21:40
1711	50.332108	-4.120869	0.04	32.6	2014-06-09	19:21:41
1712	50.33211	-4.120868	0.11	27.2	2014-06-09	19:21:43
1713	50.332111	-4.120873	0.19	291.3	2014-06-09	19:21:45
1714	50.332114	-4.120869	0.43	42.1	2014-06-09	19:21:46
1715	50.332114	-4.120869	0.04	16.7	2014-06-09	19:21:47
1716	50.332113	-4.120873	0.35	244.7	2014-06-09	19:21:48
1717	50.332111	-4.120876	0.14	234.8	2014-06-09	19:21:50
1718	50.33211	-4.120875	0.15	136.2	2014-06-09	19:21:51
1719	50.332106	-4.120874	0.48	172.9	2014-06-09	19:21:52
1720	50.3321	-4.120871	0.72	164.1	2014-06-09	19:21:53
1721	50.332095	-4.12087	0.58	172.4	2014-06-09	19:21:54
1722	50.33209	-4.120869	0.57	174.6	2014-06-09	19:21:55
1723	50.332085	-4.120867	0.54	157.1	2014-06-09	19:21:56
1724	50.332081	-4.120864	0.48	153.5	2014-06-09	19:21:57
1725	50.332079	-4.120859	0.4	125.4	2014-06-09	19:21:58
1726	50.332076	-4.120855	0.44	135.7	2014-06-09	19:21:59
1727	50.332071	-4.120856	0.64	186.4	2014-06-09	19:22:00
1728	50.332064	-4.120856	0.73	181	2014-06-09	19:22:01
1729	50.332062	-4.120854	0.15	155.2	2014-06-09	19:22:03
1730	50.332061	-4.120854	0.02	141.7	2014-06-09	19:22:05
1731	50.332064	-4.12085	0.2	34.6	2014-06-09	19:22:07
1732	50.332064	-4.12085	0.04	90	2014-06-09	19:22:08
1733	50.332065	-4.12085	0.02	342.3	2014-06-09	19:22:09
1734	50.332064	-4.120854	0.34	252.4	2014-06-09	19:22:10
1735	50.332063	-4.120856	0.07	249.5	2014-06-09	19:22:12
1736	50.332066	-4.120847	0.73	60.3	2014-06-09	19:22:13
1737	50.332068	-4.12084	0.25	72.6	2014-06-09	19:22:15
1738	50.332068	-4.12084	0.01	0	2014-06-09	19:22:16
1739	50.332068	-4.120841	0.04	242	2014-06-09	19:22:17
1740	50.332067	-4.120841	0.04	197.7	2014-06-09	19:22:18
1741	50.332067	-4.120841	0.02	74.5	2014-06-09	19:22:20
1742	50.33206	-4.12083	1.15	139.2	2014-06-09	19:22:21
1743	50.33205	-4.120819	1.36	143.4	2014-06-09	19:22:22
1744	50.33204	-4.120804	1.54	137.5	2014-06-09	19:22:23
1745	50.332036	-4.120778	1.9	103.1	2014-06-09	19:22:24
1746	50.332038	-4.120731	3.38	85.7	2014-06-09	19:22:25
1747	50.332044	-4.12066	5.09	82.6	2014-06-09	19:22:26
1748	50.332046	-4.120581	5.56	87.8	2014-06-09	19:22:27
1749	50.332044	-4.120501	5.7	92	2014-06-09	19:22:28
1750	50.332038	-4.120432	4.97	98.4	2014-06-09	19:22:29
1751	50.33203	-4.120369	4.56	100.1	2014-06-09	19:22:30
1752	50.332021	-4.120308	4.44	103	2014-06-09	19:22:31
1753	50.332011	-4.120248	4.43	105.5	2014-06-09	19:22:32
1754	50.331998	-4.120194	4.08	110.2	2014-06-09	19:22:33
1755	50.331987	-4.120153	3.16	112.7	2014-06-09	19:22:34
1756	50.331979	-4.120122	2.38	112.6	2014-06-09	19:22:35
1757	50.331972	-4.120093	2.21	110.5	2014-06-09	19:22:36
1758	50.331963	-4.120079	1.35	135.2	2014-06-09	19:22:37
1759	50.331953	-4.120101	1.92	232.2	2014-06-09	19:22:38
1760	50.331946	-4.120132	2.35	252.5	2014-06-09	19:22:39
1761	50.331945	-4.120163	2.19	266.8	2014-06-09	19:22:40
1762	50.331949	-4.120191	2.06	282	2014-06-09	19:22:41
1763	50.331955	-4.120207	1.27	299.1	2014-06-09	19:22:42
1764	50.331956	-4.12021	0.27	312.6	2014-06-09	19:22:43
1765	50.331958	-4.120245	2.49	274.8	2014-06-09	19:22:44
1766	50.331959	-4.120276	2.23	271.4	2014-06-09	19:22:45
1767	50.331959	-4.120302	1.86	272	2014-06-09	19:22:46
1768	50.331961	-4.120323	1.49	278.6	2014-06-09	19:22:47
1769	50.331964	-4.120338	1.12	286.5	2014-06-09	19:22:48
1770	50.331969	-4.120352	1.09	296.5	2014-06-09	19:22:49
1771	50.331972	-4.120367	1.14	288.7	2014-06-09	19:22:50
1772	50.331975	-4.120383	1.2	285.4	2014-06-09	19:22:51
1773	50.331977	-4.120402	1.38	280.1	2014-06-09	19:22:52
1774	50.331979	-4.120424	1.57	279.9	2014-06-09	19:22:53
1775	50.331985	-4.12044	1.3	297.3	2014-06-09	19:22:54
1776	50.33199	-4.120449	0.84	313.9	2014-06-09	19:22:55
1777	50.331994	-4.120459	0.89	302.4	2014-06-09	19:22:56
1778	50.331999	-4.120476	1.31	297.1	2014-06-09	19:22:57
1779	50.332006	-4.120492	1.41	302.1	2014-06-09	19:22:58
1780	50.33201	-4.12051	1.33	287.7	2014-06-09	19:22:59
1781	50.332014	-4.120526	1.18	291.2	2014-06-09	19:23:00
1782	50.33202	-4.120534	0.94	323.2	2014-06-09	19:23:01
1783	50.332026	-4.120538	0.67	334.3	2014-06-09	19:23:02
1784	50.332028	-4.120548	0.74	284.7	2014-06-09	19:23:03
1785	50.332029	-4.12056	0.85	278.2	2014-06-09	19:23:04
1786	50.332029	-4.120569	0.66	270	2014-06-09	19:23:05
1787	50.332032	-4.120573	0.49	318.4	2014-06-09	19:23:06
1788	50.332035	-4.120577	0.41	327.5	2014-06-09	19:23:07
1789	50.332035	-4.120584	0.56	273.8	2014-06-09	19:23:08
1790	50.332036	-4.120594	0.68	275.6	2014-06-09	19:23:09
1791	50.332039	-4.1206	0.53	309.7	2014-06-09	19:23:10
1792	50.332041	-4.120604	0.38	300.9	2014-06-09	19:23:11
1793	50.332042	-4.120611	0.48	282.3	2014-06-09	19:23:12
1794	50.332045	-4.120613	0.37	339.2	2014-06-09	19:23:13
1795	50.332048	-4.120612	0.35	9.8	2014-06-09	19:23:14
1796	50.332048	-4.120614	0.17	292.2	2014-06-09	19:23:15
1797	50.332049	-4.120614	0.08	338.2	2014-06-09	19:23:16
1798	50.332048	-4.120621	0.45	261.6	2014-06-09	19:23:17
1799	50.332049	-4.120627	0.47	272.3	2014-06-09	19:23:18
1800	50.332049	-4.12063	0.16	277	2014-06-09	19:23:19
1801	50.33205	-4.120633	0.14	309.5	2014-06-09	19:23:21
1802	50.332052	-4.120634	0.15	329.3	2014-06-09	19:23:22
1803	50.33206	-4.120635	0.96	355.7	2014-06-09	19:23:23
1804	50.332069	-4.120636	0.98	352.7	2014-06-09	19:23:24
1805	50.332076	-4.120648	1.16	313	2014-06-09	19:23:25
1806	50.332082	-4.120663	1.27	303.4	2014-06-09	19:23:26
1807	50.332085	-4.120682	1.38	284.1	2014-06-09	19:23:27
1808	50.332088	-4.120705	1.63	278.6	2014-06-09	19:23:28
1809	50.332093	-4.120729	1.8	289	2014-06-09	19:23:29
1810	50.3321	-4.120749	1.69	300.2	2014-06-09	19:23:30
1811	50.332109	-4.120763	1.34	313.1	2014-06-09	19:23:31
1812	50.332115	-4.120774	1.06	310.9	2014-06-09	19:23:32
1813	50.332121	-4.12078	0.75	329	2014-06-09	19:23:33
1814	50.332123	-4.120777	0.34	30.1	2014-06-09	19:23:34
1815	50.332123	-4.120777	0.02	90	2014-06-09	19:23:35
1816	50.332124	-4.120777	0.06	5.8	2014-06-09	19:23:36
1817	50.332131	-4.120776	0.76	2.3	2014-06-09	19:23:37
1818	50.332136	-4.120773	0.67	24	2014-06-09	19:23:38
1819	50.332139	-4.120765	0.63	63.5	2014-06-09	19:23:39
1820	50.332144	-4.120753	1.04	55.2	2014-06-09	19:23:40
1821	50.332152	-4.120734	1.6	54.8	2014-06-09	19:23:41
1822	50.332168	-4.120702	2.91	51.9	2014-06-09	19:23:42
1823	50.332186	-4.120662	3.48	55.1	2014-06-09	19:23:43
1824	50.332209	-4.120616	4.11	52.5	2014-06-09	19:23:44
1825	50.332242	-4.120582	4.37	33.5	2014-06-09	19:23:45
1826	50.33228	-4.120563	4.49	17.3	2014-06-09	19:23:46
1827	50.332314	-4.12056	3.75	3.5	2014-06-09	19:23:47
1828	50.332338	-4.120569	2.83	346.7	2014-06-09	19:23:48
1829	50.332351	-4.120585	1.81	321.6	2014-06-09	19:23:49
1830	50.332361	-4.120604	1.73	307.6	2014-06-09	19:23:50
1831	50.332371	-4.120627	1.97	307.2	2014-06-09	19:23:51
1832	50.332379	-4.120652	2	294.2	2014-06-09	19:23:52
1833	50.332386	-4.120674	1.75	296.7	2014-06-09	19:23:53
1834	50.332392	-4.120694	1.53	295.3	2014-06-09	19:23:54
1835	50.332397	-4.120704	0.96	312.7	2014-06-09	19:23:55
1836	50.332403	-4.120716	1.05	303.5	2014-06-09	19:23:56
1837	50.332406	-4.120737	1.57	285.2	2014-06-09	19:23:57
1838	50.332407	-4.120759	1.54	272.4	2014-06-09	19:23:58
1839	50.332406	-4.120779	1.46	267.4	2014-06-09	19:23:59
1840	50.332412	-4.120791	1.02	307.7	2014-06-09	19:24:00
1841	50.332419	-4.120797	0.92	331.2	2014-06-09	19:24:01
1842	50.332423	-4.120808	0.9	301.1	2014-06-09	19:24:02
1843	50.332426	-4.120826	1.33	284.6	2014-06-09	19:24:03
1844	50.33243	-4.120846	1.48	285.7	2014-06-09	19:24:04
1845	50.332433	-4.120867	1.5	284	2014-06-09	19:24:05
1846	50.332437	-4.120884	1.26	287.7	2014-06-09	19:24:06
1847	50.332442	-4.120898	1.22	301.3	2014-06-09	19:24:07
1848	50.332449	-4.120912	1.19	305.9	2014-06-09	19:24:08
1849	50.332452	-4.120927	1.15	288	2014-06-09	19:24:09
1850	50.332451	-4.120949	1.58	268.6	2014-06-09	19:24:10
1851	50.332451	-4.120972	1.6	267.3	2014-06-09	19:24:11
1852	50.332454	-4.120988	1.21	287.5	2014-06-09	19:24:12
1853	50.332458	-4.121	0.91	296.1	2014-06-09	19:24:13
1854	50.332461	-4.121014	1.05	288.6	2014-06-09	19:24:14
1855	50.332463	-4.121026	0.89	285.8	2014-06-09	19:24:15
1856	50.332465	-4.121042	1.16	280.7	2014-06-09	19:24:16
1857	50.332465	-4.121062	1.47	272.9	2014-06-09	19:24:17
1858	50.332468	-4.121084	1.53	279.8	2014-06-09	19:24:18
1859	50.332473	-4.121096	1.06	303.7	2014-06-09	19:24:19
1860	50.332475	-4.121111	1.05	282.3	2014-06-09	19:24:20
1861	50.332475	-4.121134	1.69	269.4	2014-06-09	19:24:21
1862	50.332478	-4.12116	1.85	279	2014-06-09	19:24:22
1863	50.332483	-4.12118	1.55	291.9	2014-06-09	19:24:23
1864	50.332491	-4.121193	1.28	314.3	2014-06-09	19:24:24
1865	50.332497	-4.121208	1.29	303.3	2014-06-09	19:24:25
1866	50.332502	-4.121228	1.5	292.3	2014-06-09	19:24:26
1867	50.332507	-4.121249	1.56	290.3	2014-06-09	19:24:27
1868	50.33251	-4.121273	1.76	281.3	2014-06-09	19:24:28
1869	50.332513	-4.121294	1.51	282.5	2014-06-09	19:24:29
1870	50.332519	-4.121313	1.51	293.4	2014-06-09	19:24:30
1871	50.332525	-4.121333	1.56	297	2014-06-09	19:24:31
1872	50.332532	-4.12135	1.42	301.7	2014-06-09	19:24:32
1873	50.332539	-4.121364	1.32	309.7	2014-06-09	19:24:33
1874	50.332546	-4.121382	1.49	299.3	2014-06-09	19:24:34
1875	50.332551	-4.121401	1.5	294.3	2014-06-09	19:24:35
1876	50.332558	-4.121415	1.24	307.7	2014-06-09	19:24:36
1877	50.332564	-4.121428	1.12	305.8	2014-06-09	19:24:37
1878	50.332567	-4.121444	1.21	288.9	2014-06-09	19:24:38
1879	50.332569	-4.121463	1.38	277	2014-06-09	19:24:39
1880	50.332571	-4.121482	1.39	281.6	2014-06-09	19:24:40
1881	50.332573	-4.121502	1.43	275.2	2014-06-09	19:24:41
1882	50.332576	-4.121521	1.37	286.2	2014-06-09	19:24:42
1883	50.33258	-4.121537	1.21	293.7	2014-06-09	19:24:43
1884	50.332584	-4.121555	1.35	285.2	2014-06-09	19:24:44
1885	50.332586	-4.121573	1.34	282.8	2014-06-09	19:24:45
1886	50.33259	-4.121589	1.22	292	2014-06-09	19:24:46
1887	50.332594	-4.121604	1.11	291.2	2014-06-09	19:24:47
1888	50.332597	-4.12162	1.21	284.3	2014-06-09	19:24:48
1889	50.332599	-4.121638	1.31	284	2014-06-09	19:24:49
1890	50.332602	-4.121655	1.21	282.5	2014-06-09	19:24:50
1891	50.332605	-4.121672	1.24	286.2	2014-06-09	19:24:51
1892	50.332609	-4.121691	1.46	287.9	2014-06-09	19:24:52
1893	50.332612	-4.121712	1.56	284.2	2014-06-09	19:24:53
1894	50.332618	-4.12173	1.38	294.3	2014-06-09	19:24:54
1895	50.332623	-4.121744	1.16	301.5	2014-06-09	19:24:55
1896	50.332627	-4.121758	1.08	296.1	2014-06-09	19:24:56
1897	50.332632	-4.121773	1.25	297	2014-06-09	19:24:57
1898	50.332637	-4.121791	1.37	293.2	2014-06-09	19:24:58
1899	50.332638	-4.121813	1.55	274.8	2014-06-09	19:24:59
1900	50.332641	-4.121834	1.53	280.9	2014-06-09	19:25:00
1901	50.332644	-4.121852	1.32	286.8	2014-06-09	19:25:01
1902	50.332649	-4.121863	0.92	303.9	2014-06-09	19:25:02
1903	50.332652	-4.121875	0.94	289.8	2014-06-09	19:25:03
1904	50.332653	-4.121884	0.67	276.4	2014-06-09	19:25:04
1905	50.332652	-4.121889	0.34	259	2014-06-09	19:25:05
1906	50.332653	-4.121889	0.1	356.4	2014-06-09	19:25:06
1907	50.332654	-4.12189	0.12	310	2014-06-09	19:25:07
1908	50.332652	-4.121894	0.34	233.2	2014-06-09	19:25:08
1909	50.332652	-4.121894	0.01	180	2014-06-09	19:25:09
1910	50.332651	-4.121897	0.11	260.3	2014-06-09	19:25:11
1911	50.332656	-4.121906	0.83	313.1	2014-06-09	19:25:12
1912	50.332661	-4.121915	0.84	309.1	2014-06-09	19:25:13
1913	50.332664	-4.121931	1.18	285.6	2014-06-09	19:25:14
1914	50.332667	-4.12195	1.37	283.4	2014-06-09	19:25:15
1915	50.33267	-4.121969	1.4	283.9	2014-06-09	19:25:16
1916	50.33267	-4.121984	1.1	268	2014-06-09	19:25:17
1917	50.332671	-4.121995	0.73	281.8	2014-06-09	19:25:18
1918	50.332677	-4.122	0.74	327.5	2014-06-09	19:25:19
1919	50.332681	-4.122009	0.77	307.5	2014-06-09	19:25:20
1920	50.332683	-4.122026	1.23	281.4	2014-06-09	19:25:21
1921	50.332689	-4.122041	1.26	300.7	2014-06-09	19:25:22
1922	50.332696	-4.122055	1.31	307.8	2014-06-09	19:25:23
1923	50.332699	-4.122074	1.38	286.9	2014-06-09	19:25:24
1924	50.332704	-4.122091	1.31	293.5	2014-06-09	19:25:25
1925	50.332711	-4.122101	1.06	317.9	2014-06-09	19:25:26
1926	50.332715	-4.122114	1.02	295.6	2014-06-09	19:25:27
1927	50.332717	-4.122131	1.28	280.9	2014-06-09	19:25:28
1928	50.33272	-4.122151	1.43	279.8	2014-06-09	19:25:29
1929	50.332725	-4.122168	1.33	295.7	2014-06-09	19:25:30
1930	50.332731	-4.122179	1.07	313.6	2014-06-09	19:25:31
1931	50.332737	-4.122189	0.96	310.5	2014-06-09	19:25:32
1932	50.332742	-4.122201	1.05	306.1	2014-06-09	19:25:33
1933	50.332749	-4.12222	1.46	297.4	2014-06-09	19:25:34
1934	50.332754	-4.12224	1.59	291.4	2014-06-09	19:25:35
1935	50.33276	-4.122255	1.27	303.6	2014-06-09	19:25:36
1936	50.332765	-4.122267	1.03	304.2	2014-06-09	19:25:37
1937	50.33277	-4.122284	1.34	293.4	2014-06-09	19:25:38
1938	50.332775	-4.122302	1.34	294.2	2014-06-09	19:25:39
1939	50.33278	-4.122316	1.17	296.6	2014-06-09	19:25:40
1940	50.332785	-4.122332	1.29	299.4	2014-06-09	19:25:41
1941	50.332789	-4.122348	1.2	291.5	2014-06-09	19:25:42
1942	50.332794	-4.122363	1.19	297.5	2014-06-09	19:25:43
1943	50.332799	-4.122375	1.04	301.4	2014-06-09	19:25:44
1944	50.332805	-4.122389	1.17	306.7	2014-06-09	19:25:45
1945	50.332811	-4.122404	1.24	299.3	2014-06-09	19:25:46
1946	50.332814	-4.122423	1.4	287	2014-06-09	19:25:47
1947	50.332815	-4.122442	1.36	274.3	2014-06-09	19:25:48
1948	50.332819	-4.122455	1.01	291.2	2014-06-09	19:25:49
1949	50.332823	-4.122468	1.06	298.5	2014-06-09	19:25:50
1950	50.332827	-4.122482	1.03	291.8	2014-06-09	19:25:51
1951	50.33283	-4.122496	1.12	291.9	2014-06-09	19:25:52
1952	50.332835	-4.122511	1.18	295.8	2014-06-09	19:25:53
1953	50.332841	-4.122528	1.36	297.3	2014-06-09	19:25:54
1954	50.332845	-4.122547	1.43	289.1	2014-06-09	19:25:55
1955	50.33285	-4.122565	1.39	293.8	2014-06-09	19:25:56
1956	50.332853	-4.122582	1.28	288.3	2014-06-09	19:25:57
1957	50.332856	-4.1226	1.29	282.5	2014-06-09	19:25:58
1958	50.332861	-4.122616	1.26	296.4	2014-06-09	19:25:59
1959	50.332867	-4.122629	1.15	302.2	2014-06-09	19:26:00
1960	50.332872	-4.122644	1.22	301.9	2014-06-09	19:26:01
1961	50.33288	-4.12266	1.42	307.6	2014-06-09	19:26:02
1962	50.332889	-4.122673	1.34	316.9	2014-06-09	19:26:03
1963	50.332898	-4.122686	1.43	317.1	2014-06-09	19:26:04
1964	50.332906	-4.122701	1.35	310	2014-06-09	19:26:05
1965	50.332911	-4.122715	1.18	300.5	2014-06-09	19:26:06
1966	50.332917	-4.122731	1.29	300	2014-06-09	19:26:07
1967	50.332923	-4.122748	1.34	296.8	2014-06-09	19:26:08
1968	50.33293	-4.122763	1.41	308.1	2014-06-09	19:26:09
1969	50.332942	-4.122774	1.49	330.9	2014-06-09	19:26:10
1970	50.332954	-4.122781	1.38	336.9	2014-06-09	19:26:11
1971	50.332962	-4.122791	1.2	324.3	2014-06-09	19:26:12
1972	50.33297	-4.122804	1.27	313.7	2014-06-09	19:26:13
1973	50.332977	-4.12282	1.38	301.9	2014-06-09	19:26:14
1974	50.332983	-4.122829	0.94	319.8	2014-06-09	19:26:15
1975	50.332992	-4.12283	0.93	356	2014-06-09	19:26:16
1976	50.333003	-4.12283	1.24	358.9	2014-06-09	19:26:17
1977	50.333013	-4.12283	1.19	358.9	2014-06-09	19:26:18
1978	50.333022	-4.122836	1.08	339.3	2014-06-09	19:26:19
1979	50.333033	-4.122841	1.19	340.4	2014-06-09	19:26:20
1980	50.333043	-4.122846	1.22	343.5	2014-06-09	19:26:21
1981	50.333053	-4.122851	1.13	344.1	2014-06-09	19:26:22
1982	50.333065	-4.122854	1.4	350.9	2014-06-09	19:26:23
1983	50.333077	-4.122858	1.31	347.7	2014-06-09	19:26:24
1984	50.333087	-4.122861	1.16	347.2	2014-06-09	19:26:25
1985	50.333097	-4.122868	1.24	336.5	2014-06-09	19:26:26
1986	50.333107	-4.122875	1.26	338	2014-06-09	19:26:27
1987	50.333118	-4.122878	1.25	349.1	2014-06-09	19:26:28
1988	50.333131	-4.122879	1.43	359	2014-06-09	19:26:29
1989	50.333143	-4.122881	1.36	352.7	2014-06-09	19:26:30
1990	50.333157	-4.122883	1.49	355.2	2014-06-09	19:26:31
1991	50.33317	-4.122882	1.47	0.9	2014-06-09	19:26:32
1992	50.333183	-4.122883	1.47	358.1	2014-06-09	19:26:33
1993	50.333196	-4.122884	1.42	355.9	2014-06-09	19:26:34
1994	50.333209	-4.122886	1.46	355.8	2014-06-09	19:26:35
1995	50.333222	-4.122887	1.46	357.7	2014-06-09	19:26:36
1996	50.333232	-4.122891	1.18	346	2014-06-09	19:26:37
1997	50.333242	-4.122893	1.13	351	2014-06-09	19:26:38
1998	50.333255	-4.12289	1.38	10.2	2014-06-09	19:26:39
1999	50.333268	-4.122884	1.51	17	2014-06-09	19:26:40
[truncated: 1,007 more rows]
