# Supplementary material for: On the Potential of Surfers to Monitor Environmental Indicators in the Coastal Zone
Source: PLoS One. 2015 Jul 8;10(7):e0127706. doi: 10.1371/journal.pone.0127706 (PMC4496071; doi:10.1371/journal.pone.0127706)
Supplement: S1 Data — Contains 85 GPS tracks (comma separated files) used to estimate surfing performance statistics in the manuscript. (ZIP) [file pone.0127706.s001.zip › S1 Data GPS Tracks/20140611_Bovisand.csv]

No	Latitude	Longitude	Speed	Course	Date	Time
1	50.337935	-4.123784	0	0	2014-06-11	06:44:26
2	50.337936	-4.123805	1.46	273.3	2014-06-11	06:44:27
3	50.337937	-4.123827	1.56	277.2	2014-06-11	06:44:28
4	50.337938	-4.123845	1.3	270.4	2014-06-11	06:44:29
5	50.337937	-4.12386	1.1	266.6	2014-06-11	06:44:30
6	50.337936	-4.123874	1	263	2014-06-11	06:44:31
7	50.337935	-4.123887	0.89	260.9	2014-06-11	06:44:32
8	50.337927	-4.12392	1.24	250.5	2014-06-11	06:44:34
9	50.337924	-4.12393	0.81	246.9	2014-06-11	06:44:35
10	50.337922	-4.123938	0.59	243.7	2014-06-11	06:44:36
11	50.33792	-4.123945	0.53	250.3	2014-06-11	06:44:37
12	50.337918	-4.123952	0.55	245	2014-06-11	06:44:38
13	50.337915	-4.123957	0.52	228.3	2014-06-11	06:44:39
14	50.337912	-4.123961	0.47	215.1	2014-06-11	06:44:40
15	50.337914	-4.123958	0.29	37.6	2014-06-11	06:44:41
16	50.337914	-4.123955	0.22	97.4	2014-06-11	06:44:42
17	50.337912	-4.123956	0.18	191.3	2014-06-11	06:44:43
18	50.337911	-4.123958	0.15	248.3	2014-06-11	06:44:44
19	50.337911	-4.123961	0.25	246.2	2014-06-11	06:44:45
20	50.33791	-4.123961	0.07	200	2014-06-11	06:44:46
21	50.337909	-4.123961	0.11	150.3	2014-06-11	06:44:47
22	50.337908	-4.123958	0.24	120.9	2014-06-11	06:44:48
23	50.337907	-4.123951	0.46	98.3	2014-06-11	06:44:49
24	50.337908	-4.123943	0.57	86.2	2014-06-11	06:44:50
25	50.33791	-4.123933	0.76	72.3	2014-06-11	06:44:51
26	50.337913	-4.123925	0.7	57.9	2014-06-11	06:44:52
27	50.337918	-4.123916	0.83	52.4	2014-06-11	06:44:53
28	50.337931	-4.123871	3.52	65.6	2014-06-11	06:44:54
29	50.337939	-4.123848	1.85	60.7	2014-06-11	06:44:55
30	50.337944	-4.123828	1.5	66.2	2014-06-11	06:44:56
31	50.337948	-4.123809	1.42	72.5	2014-06-11	06:44:57
32	50.33795	-4.123795	1.06	76.3	2014-06-11	06:44:58
33	50.337952	-4.123782	0.94	82	2014-06-11	06:44:59
34	50.337951	-4.123771	0.76	97.7	2014-06-11	06:45:00
35	50.337946	-4.123764	0.71	133.1	2014-06-11	06:45:01
36	50.337939	-4.123759	0.9	157.8	2014-06-11	06:45:02
37	50.337928	-4.123755	1.2	165.7	2014-06-11	06:45:03
38	50.337918	-4.123751	1.17	168.3	2014-06-11	06:45:04
39	50.337907	-4.123748	1.3	169.7	2014-06-11	06:45:05
40	50.337896	-4.123749	1.17	183.2	2014-06-11	06:45:06
41	50.337885	-4.12375	1.26	182.4	2014-06-11	06:45:07
42	50.337874	-4.12375	1.26	180	2014-06-11	06:45:08
43	50.337865	-4.123748	0.94	171.3	2014-06-11	06:45:09
44	50.337857	-4.123744	0.99	164	2014-06-11	06:45:10
45	50.33785	-4.123738	0.9	151	2014-06-11	06:45:11
46	50.337845	-4.123733	0.67	146.2	2014-06-11	06:45:12
47	50.33784	-4.123725	0.7	132.9	2014-06-11	06:45:13
48	50.337836	-4.123719	0.62	133.4	2014-06-11	06:45:14
49	50.337837	-4.123717	0.19	64.2	2014-06-11	06:45:15
50	50.337836	-4.123716	0.16	152.9	2014-06-11	06:45:16
51	50.337836	-4.123715	0.01	147.5	2014-06-11	06:45:17
52	50.337835	-4.123714	0.13	136.2	2014-06-11	06:45:18
53	50.337836	-4.123713	0.15	26.7	2014-06-11	06:45:19
54	50.337838	-4.123712	0.19	28	2014-06-11	06:45:20
55	50.33784	-4.12371	0.27	26.1	2014-06-11	06:45:21
56	50.337841	-4.123707	0.27	56.6	2014-06-11	06:45:22
57	50.337842	-4.123703	0.34	73.8	2014-06-11	06:45:23
58	50.337843	-4.123697	0.43	77.5	2014-06-11	06:45:24
59	50.337843	-4.12369	0.47	94.5	2014-06-11	06:45:25
60	50.337842	-4.123684	0.42	91.4	2014-06-11	06:45:26
61	50.337842	-4.123678	0.47	100.3	2014-06-11	06:45:27
62	50.337844	-4.123668	0.76	70	2014-06-11	06:45:28
63	50.337847	-4.123657	0.85	68.7	2014-06-11	06:45:29
64	50.33785	-4.123647	0.72	63.1	2014-06-11	06:45:30
65	50.337851	-4.123642	0.43	68.2	2014-06-11	06:45:31
66	50.337855	-4.123637	0.54	39.5	2014-06-11	06:45:32
67	50.33786	-4.123632	0.67	33	2014-06-11	06:45:33
68	50.337865	-4.123627	0.63	35.8	2014-06-11	06:45:34
69	50.33787	-4.123622	0.73	26.2	2014-06-11	06:45:35
70	50.337874	-4.123618	0.51	32.6	2014-06-11	06:45:36
71	50.337879	-4.123615	0.61	24.1	2014-06-11	06:45:37
72	50.337883	-4.123611	0.5	33.1	2014-06-11	06:45:38
73	50.337879	-4.123604	0.68	132.4	2014-06-11	06:45:39
74	50.337878	-4.123598	0.48	109.4	2014-06-11	06:45:40
75	50.337878	-4.123592	0.41	86.1	2014-06-11	06:45:41
76	50.337878	-4.123586	0.4	80.5	2014-06-11	06:45:42
77	50.337879	-4.123579	0.53	79.8	2014-06-11	06:45:43
78	50.337884	-4.12357	0.81	52.5	2014-06-11	06:45:44
79	50.337872	-4.123566	1.36	167.1	2014-06-11	06:45:45
80	50.337862	-4.123554	1.37	142	2014-06-11	06:45:46
81	50.337853	-4.123534	1.74	126.9	2014-06-11	06:45:47
82	50.337842	-4.123519	1.64	137.8	2014-06-11	06:45:48
83	50.337834	-4.123513	0.91	154.8	2014-06-11	06:45:49
84	50.33783	-4.1235	1.03	117.6	2014-06-11	06:45:50
85	50.337825	-4.123485	1.23	120.5	2014-06-11	06:45:51
86	50.33782	-4.123468	1.36	113	2014-06-11	06:45:52
87	50.337815	-4.123453	1.18	114.4	2014-06-11	06:45:53
88	50.337813	-4.123445	0.65	117.5	2014-06-11	06:45:54
89	50.337809	-4.123438	0.62	131.9	2014-06-11	06:45:55
90	50.337804	-4.123431	0.7	136.3	2014-06-11	06:45:56
91	50.337796	-4.123403	2.27	115.1	2014-06-11	06:45:57
92	50.33779	-4.123376	1.99	108.9	2014-06-11	06:45:58
93	50.337784	-4.123351	1.89	112	2014-06-11	06:45:59
94	50.337753	-4.123355	3.47	184	2014-06-11	06:46:00
95	50.337747	-4.123332	1.73	111.3	2014-06-11	06:46:01
96	50.337742	-4.123317	1.24	116.9	2014-06-11	06:46:02
97	50.337709	-4.123335	3.91	199	2014-06-11	06:46:03
98	50.337677	-4.123356	3.87	203.7	2014-06-11	06:46:04
99	50.337649	-4.123367	3.19	193.4	2014-06-11	06:46:05
100	50.337628	-4.12337	2.35	185.8	2014-06-11	06:46:06
101	50.337608	-4.123372	2.22	183.4	2014-06-11	06:46:07
102	50.337579	-4.123368	3.23	174.3	2014-06-11	06:46:08
103	50.337553	-4.123363	2.98	174.3	2014-06-11	06:46:09
104	50.337527	-4.123359	2.82	173.7	2014-06-11	06:46:10
105	50.337506	-4.123353	2.42	170.1	2014-06-11	06:46:11
106	50.337485	-4.12335	2.34	174.2	2014-06-11	06:46:12
107	50.337465	-4.123348	2.22	177.1	2014-06-11	06:46:13
108	50.337447	-4.123347	2.01	177.3	2014-06-11	06:46:14
109	50.337431	-4.123344	1.78	172.9	2014-06-11	06:46:15
110	50.337416	-4.123341	1.68	172.9	2014-06-11	06:46:16
111	50.337401	-4.123338	1.67	173.2	2014-06-11	06:46:17
112	50.337386	-4.123336	1.69	175.4	2014-06-11	06:46:18
113	50.337373	-4.123334	1.47	174.2	2014-06-11	06:46:19
114	50.337361	-4.123333	1.3	178.1	2014-06-11	06:46:20
115	50.337352	-4.123334	1.05	180.4	2014-06-11	06:46:21
116	50.337344	-4.123334	0.87	182.7	2014-06-11	06:46:22
117	50.337334	-4.123335	1.14	181.8	2014-06-11	06:46:23
118	50.337319	-4.123328	1.78	164.5	2014-06-11	06:46:24
119	50.337306	-4.123309	1.93	135.6	2014-06-11	06:46:25
120	50.337298	-4.123285	1.91	119.3	2014-06-11	06:46:26
121	50.337309	-4.123351	4.81	284.6	2014-06-11	06:46:27
122	50.337302	-4.123339	1.13	129.9	2014-06-11	06:46:28
123	50.337294	-4.123314	1.93	116.3	2014-06-11	06:46:29
124	50.337287	-4.123284	2.32	112	2014-06-11	06:46:30
125	50.33728	-4.123252	2.39	108.2	2014-06-11	06:46:31
126	50.337275	-4.123211	2.99	101.2	2014-06-11	06:46:32
127	50.337283	-4.123173	2.81	71.2	2014-06-11	06:46:33
128	50.337292	-4.123137	2.78	68.5	2014-06-11	06:46:34
129	50.337295	-4.123099	2.72	83.7	2014-06-11	06:46:35
130	50.337301	-4.123062	2.69	75.7	2014-06-11	06:46:36
131	50.337301	-4.123024	2.73	90	2014-06-11	06:46:37
132	50.337306	-4.122984	2.86	78.1	2014-06-11	06:46:38
133	50.337302	-4.122945	2.8	97.8	2014-06-11	06:46:39
134	50.337297	-4.122908	2.76	103.5	2014-06-11	06:46:40
135	50.33729	-4.122877	2.27	107.9	2014-06-11	06:46:41
136	50.337289	-4.122849	1.97	92.7	2014-06-11	06:46:42
137	50.337291	-4.122824	1.82	85.6	2014-06-11	06:46:43
138	50.337287	-4.1228	1.77	104.6	2014-06-11	06:46:44
139	50.337285	-4.122777	1.62	95.6	2014-06-11	06:46:45
140	50.33728	-4.122753	1.83	109.1	2014-06-11	06:46:46
141	50.337275	-4.122729	1.75	108.3	2014-06-11	06:46:47
142	50.33727	-4.122707	1.69	108.4	2014-06-11	06:46:48
143	50.337265	-4.122687	1.57	113.5	2014-06-11	06:46:49
144	50.337257	-4.122666	1.65	119.1	2014-06-11	06:46:50
145	50.33725	-4.122641	1.94	113.8	2014-06-11	06:46:51
146	50.337241	-4.122611	2.34	115	2014-06-11	06:46:52
147	50.337233	-4.122582	2.32	114.5	2014-06-11	06:46:53
148	50.337223	-4.122554	2.3	119.1	2014-06-11	06:46:54
149	50.337217	-4.122527	1.98	109.3	2014-06-11	06:46:55
150	50.337212	-4.122502	1.88	106.7	2014-06-11	06:46:56
151	50.337063	-4.122466	16.83	171.2	2014-06-11	06:46:57
152	50.337028	-4.12243	4.57	146.6	2014-06-11	06:46:58
153	50.337013	-4.122397	2.92	126.3	2014-06-11	06:46:59
154	50.337001	-4.122367	2.53	121.8	2014-06-11	06:47:00
155	50.336997	-4.122334	2.34	100.3	2014-06-11	06:47:01
156	50.336992	-4.122303	2.31	102.8	2014-06-11	06:47:02
157	50.336982	-4.122269	2.67	115.2	2014-06-11	06:47:03
158	50.336979	-4.122229	2.82	97.4	2014-06-11	06:47:04
159	50.33698	-4.122189	2.86	88.5	2014-06-11	06:47:05
160	50.33698	-4.122146	3.09	90	2014-06-11	06:47:06
161	50.336977	-4.122104	2.99	95.2	2014-06-11	06:47:07
162	50.336977	-4.122066	2.72	90.6	2014-06-11	06:47:08
163	50.336979	-4.122028	2.69	84.2	2014-06-11	06:47:09
164	50.336986	-4.121987	3.02	75.7	2014-06-11	06:47:10
165	50.336988	-4.121948	2.74	85.1	2014-06-11	06:47:11
166	50.336987	-4.121914	2.42	93.1	2014-06-11	06:47:12
167	50.336982	-4.121879	2.55	101.6	2014-06-11	06:47:13
168	50.336975	-4.121846	2.49	108.1	2014-06-11	06:47:14
169	50.336972	-4.121809	2.65	98.3	2014-06-11	06:47:15
170	50.33697	-4.12177	2.76	93.7	2014-06-11	06:47:16
171	50.33697	-4.121737	2.35	92.3	2014-06-11	06:47:17
172	50.336963	-4.121699	2.78	104.3	2014-06-11	06:47:18
173	50.336955	-4.121666	2.55	111.1	2014-06-11	06:47:19
174	50.336948	-4.121643	1.8	114.9	2014-06-11	06:47:20
175	50.336942	-4.121624	1.56	118.9	2014-06-11	06:47:21
176	50.336938	-4.121607	1.23	110.9	2014-06-11	06:47:22
177	50.336936	-4.121588	1.42	97.5	2014-06-11	06:47:23
178	50.336935	-4.121564	1.67	92.9	2014-06-11	06:47:24
179	50.336935	-4.121541	1.66	91	2014-06-11	06:47:25
180	50.336933	-4.121515	1.87	98	2014-06-11	06:47:26
181	50.336929	-4.121482	2.33	98.6	2014-06-11	06:47:27
182	50.336927	-4.121452	2.18	97.1	2014-06-11	06:47:28
183	50.336927	-4.121409	3.03	89.5	2014-06-11	06:47:29
184	50.336925	-4.121377	2.33	95.7	2014-06-11	06:47:30
185	50.336923	-4.121348	2.08	97.5	2014-06-11	06:47:31
186	50.336919	-4.12132	2.02	101.2	2014-06-11	06:47:32
187	50.336916	-4.121293	1.9	99.9	2014-06-11	06:47:33
188	50.336914	-4.121265	2	98	2014-06-11	06:47:34
189	50.336912	-4.121238	1.95	97.1	2014-06-11	06:47:35
190	50.33691	-4.121211	1.91	93.9	2014-06-11	06:47:36
191	50.33691	-4.121185	1.84	90.3	2014-06-11	06:47:37
192	50.33691	-4.121159	1.89	90.5	2014-06-11	06:47:38
193	50.336909	-4.121134	1.75	92.8	2014-06-11	06:47:39
194	50.336908	-4.12111	1.74	94.3	2014-06-11	06:47:40
195	50.336906	-4.121085	1.82	98.6	2014-06-11	06:47:41
196	50.336902	-4.121061	1.74	103.3	2014-06-11	06:47:42
197	50.3369	-4.121034	1.9	97.9	2014-06-11	06:47:43
198	50.336894	-4.121015	1.52	115.4	2014-06-11	06:47:44
199	50.336885	-4.120996	1.65	126.8	2014-06-11	06:47:45
200	50.336877	-4.120972	1.91	118.2	2014-06-11	06:47:46
201	50.33687	-4.120943	2.21	109.5	2014-06-11	06:47:47
202	50.336867	-4.120905	2.72	98.9	2014-06-11	06:47:48
203	50.336867	-4.120865	2.84	89.2	2014-06-11	06:47:49
204	50.336866	-4.12083	2.52	91.5	2014-06-11	06:47:50
205	50.336866	-4.120793	2.64	91	2014-06-11	06:47:51
206	50.336865	-4.120758	2.5	91.7	2014-06-11	06:47:52
207	50.336865	-4.120723	2.5	91.9	2014-06-11	06:47:53
208	50.336864	-4.120689	2.39	90.7	2014-06-11	06:47:54
209	50.336863	-4.120662	1.93	95	2014-06-11	06:47:55
210	50.336861	-4.12064	1.58	96.7	2014-06-11	06:47:56
211	50.336859	-4.120614	1.83	97.3	2014-06-11	06:47:57
212	50.336856	-4.120588	1.9	98.4	2014-06-11	06:47:58
213	50.336854	-4.120564	1.73	100.6	2014-06-11	06:47:59
214	50.336851	-4.120545	1.41	103.4	2014-06-11	06:48:00
215	50.336847	-4.12053	1.12	114.6	2014-06-11	06:48:01
216	50.336841	-4.120516	1.18	119.8	2014-06-11	06:48:02
217	50.336836	-4.120501	1.26	120.4	2014-06-11	06:48:03
218	50.336831	-4.120482	1.39	109.7	2014-06-11	06:48:04
219	50.336829	-4.120462	1.46	99.9	2014-06-11	06:48:05
220	50.336827	-4.120439	1.67	99	2014-06-11	06:48:06
221	50.336822	-4.120416	1.71	106.2	2014-06-11	06:48:07
222	50.336819	-4.120394	1.58	106.1	2014-06-11	06:48:08
223	50.336816	-4.120374	1.5	100.4	2014-06-11	06:48:09
224	50.336814	-4.12035	1.68	97.7	2014-06-11	06:48:10
225	50.336811	-4.120327	1.7	100.4	2014-06-11	06:48:11
226	50.336808	-4.1203	1.89	101.1	2014-06-11	06:48:12
227	50.336804	-4.120276	1.78	105.5	2014-06-11	06:48:13
228	50.336799	-4.12025	1.92	107.5	2014-06-11	06:48:14
229	50.336794	-4.12023	1.55	107.5	2014-06-11	06:48:15
230	50.336789	-4.120215	1.2	117.3	2014-06-11	06:48:16
231	50.336784	-4.120202	1.11	124.9	2014-06-11	06:48:17
232	50.336779	-4.120188	1.15	119.1	2014-06-11	06:48:18
233	50.336773	-4.120176	1.06	130.6	2014-06-11	06:48:19
234	50.33677	-4.120167	0.71	110	2014-06-11	06:48:20
235	50.336777	-4.120147	0.8	63.6	2014-06-11	06:48:22
236	50.336782	-4.120137	0.91	51.2	2014-06-11	06:48:23
237	50.336786	-4.120129	0.75	50.1	2014-06-11	06:48:24
238	50.33679	-4.120119	0.8	60.6	2014-06-11	06:48:25
239	50.336792	-4.120109	0.79	67.2	2014-06-11	06:48:26
240	50.336794	-4.120099	0.69	71	2014-06-11	06:48:27
241	50.336795	-4.120091	0.59	80.9	2014-06-11	06:48:28
242	50.336792	-4.120086	0.54	131.9	2014-06-11	06:48:29
243	50.336787	-4.120077	0.83	135.9	2014-06-11	06:48:30
244	50.336781	-4.120066	1.02	128.3	2014-06-11	06:48:31
245	50.336774	-4.120053	1.23	128.9	2014-06-11	06:48:32
246	50.336766	-4.120037	1.38	128.9	2014-06-11	06:48:33
247	50.336757	-4.120016	1.8	123.7	2014-06-11	06:48:34
248	50.336747	-4.119998	1.74	129.7	2014-06-11	06:48:35
249	50.336737	-4.119979	1.76	132.9	2014-06-11	06:48:36
250	50.336726	-4.119962	1.66	132.8	2014-06-11	06:48:37
251	50.336719	-4.119944	1.54	121.1	2014-06-11	06:48:38
252	50.336713	-4.119929	1.24	124.5	2014-06-11	06:48:39
253	50.336705	-4.119923	0.98	151	2014-06-11	06:48:40
254	50.336695	-4.119922	0.58	176.2	2014-06-11	06:48:42
255	50.336689	-4.119915	0.85	145.1	2014-06-11	06:48:43
256	50.33668	-4.119906	1.09	146.7	2014-06-11	06:48:44
257	50.33667	-4.119898	1.27	151.3	2014-06-11	06:48:45
258	50.336662	-4.119885	1.29	137.1	2014-06-11	06:48:46
259	50.336655	-4.119867	1.48	119.4	2014-06-11	06:48:47
260	50.336648	-4.119845	1.76	118.1	2014-06-11	06:48:48
261	50.336639	-4.119824	1.82	123.7	2014-06-11	06:48:49
262	50.336628	-4.119804	1.86	129.1	2014-06-11	06:48:50
263	50.336616	-4.119777	2.33	125.2	2014-06-11	06:48:51
264	50.33661	-4.119749	2.09	108.5	2014-06-11	06:48:52
265	50.336606	-4.119728	1.57	106.9	2014-06-11	06:48:53
266	50.336601	-4.119715	1.12	123.2	2014-06-11	06:48:54
267	50.336594	-4.119704	1.04	134.4	2014-06-11	06:48:55
268	50.336585	-4.119698	1.04	156.3	2014-06-11	06:48:56
269	50.336576	-4.119697	1.11	175.1	2014-06-11	06:48:57
270	50.336567	-4.119695	0.95	172.8	2014-06-11	06:48:58
271	50.336559	-4.11969	0.96	158.9	2014-06-11	06:48:59
272	50.33655	-4.119684	1.13	158.4	2014-06-11	06:49:00
273	50.336541	-4.119679	1.01	156	2014-06-11	06:49:01
274	50.336536	-4.119669	0.92	133.8	2014-06-11	06:49:02
275	50.33653	-4.119658	1.04	129.5	2014-06-11	06:49:03
276	50.336523	-4.119644	1.22	124.6	2014-06-11	06:49:04
277	50.336517	-4.119628	1.38	121.9	2014-06-11	06:49:05
278	50.33651	-4.119611	1.42	125.3	2014-06-11	06:49:06
279	50.336502	-4.119593	1.54	123.4	2014-06-11	06:49:07
280	50.336495	-4.119574	1.55	120.8	2014-06-11	06:49:08
281	50.336488	-4.119552	1.77	113.6	2014-06-11	06:49:09
282	50.336482	-4.119526	1.91	110.9	2014-06-11	06:49:10
283	50.336475	-4.119506	1.7	119.6	2014-06-11	06:49:11
284	50.336467	-4.119488	1.47	123.9	2014-06-11	06:49:12
285	50.33646	-4.119472	1.44	126.2	2014-06-11	06:49:13
286	50.336455	-4.119454	1.38	113	2014-06-11	06:49:14
287	50.336451	-4.119435	1.44	107.8	2014-06-11	06:49:15
288	50.336445	-4.119417	1.44	119	2014-06-11	06:49:16
289	50.33644	-4.119401	1.27	115.2	2014-06-11	06:49:17
290	50.336431	-4.119381	1.71	123.9	2014-06-11	06:49:18
291	50.336424	-4.119362	1.62	122.1	2014-06-11	06:49:19
292	50.336418	-4.119343	1.5	115.4	2014-06-11	06:49:20
293	50.336412	-4.119325	1.43	115.2	2014-06-11	06:49:21
294	50.336407	-4.119307	1.41	115	2014-06-11	06:49:22
295	50.336405	-4.119288	1.35	99.6	2014-06-11	06:49:23
296	50.336402	-4.119274	1.03	110	2014-06-11	06:49:24
297	50.336397	-4.119269	0.66	148.3	2014-06-11	06:49:25
298	50.336394	-4.119267	0.19	153.6	2014-06-11	06:49:27
299	50.336393	-4.119266	0.08	147	2014-06-11	06:49:28
300	50.336392	-4.119266	0.08	158.7	2014-06-11	06:49:29
301	50.336392	-4.119266	0.02	196.7	2014-06-11	06:49:30
302	50.336392	-4.119266	0.07	195.1	2014-06-11	06:49:31
303	50.336391	-4.119266	0.12	182.7	2014-06-11	06:49:32
304	50.336389	-4.119264	0.12	140	2014-06-11	06:49:34
305	50.336388	-4.119262	0.21	108.5	2014-06-11	06:49:35
306	50.336387	-4.119257	0.18	123.3	2014-06-11	06:49:37
307	50.336386	-4.119255	0.18	114.9	2014-06-11	06:49:38
308	50.336386	-4.119254	0.11	120.3	2014-06-11	06:49:39
309	50.336385	-4.119253	0.09	127.8	2014-06-11	06:49:40
310	50.336384	-4.119252	0.1	147.8	2014-06-11	06:49:41
311	50.336383	-4.119251	0.14	149.4	2014-06-11	06:49:42
312	50.336382	-4.11925	0.17	159.3	2014-06-11	06:49:43
313	50.336374	-4.119241	1.11	144.4	2014-06-11	06:49:44
314	50.336365	-4.119234	1.03	151.6	2014-06-11	06:49:45
315	50.336358	-4.119227	0.94	149.9	2014-06-11	06:49:46
316	50.336354	-4.119222	0.32	139.3	2014-06-11	06:49:48
317	50.336352	-4.119219	0.23	136.2	2014-06-11	06:49:49
318	50.336351	-4.119217	0.22	129.1	2014-06-11	06:49:50
319	50.336349	-4.119215	0.25	138.2	2014-06-11	06:49:51
320	50.33634	-4.119222	1.14	205.7	2014-06-11	06:49:52
321	50.336332	-4.11923	1.09	211.8	2014-06-11	06:49:53
322	50.336323	-4.119235	1.03	202.2	2014-06-11	06:49:54
323	50.336313	-4.119238	1.16	191.2	2014-06-11	06:49:55
324	50.336304	-4.119241	0.98	189.9	2014-06-11	06:49:56
325	50.336297	-4.119243	0.87	192.3	2014-06-11	06:49:57
326	50.336289	-4.119244	0.88	182.3	2014-06-11	06:49:58
327	50.336282	-4.119241	0.82	168.7	2014-06-11	06:49:59
328	50.336274	-4.119239	0.94	167.5	2014-06-11	06:50:00
329	50.336264	-4.119237	1.06	172.2	2014-06-11	06:50:01
330	50.336257	-4.119235	0.79	172.2	2014-06-11	06:50:02
331	50.33626	-4.119207	2.02	80.4	2014-06-11	06:50:03
332	50.336257	-4.119189	1.3	106.7	2014-06-11	06:50:04
333	50.336251	-4.119177	1.08	123.4	2014-06-11	06:50:05
334	50.336245	-4.119167	0.98	137.4	2014-06-11	06:50:06
335	50.336239	-4.119158	0.93	136.9	2014-06-11	06:50:07
336	50.336233	-4.119152	0.8	146.4	2014-06-11	06:50:08
337	50.336228	-4.119148	0.61	154	2014-06-11	06:50:09
338	50.336224	-4.119143	0.61	141.8	2014-06-11	06:50:10
339	50.336217	-4.119136	0.89	142.6	2014-06-11	06:50:11
340	50.33621	-4.119128	1.01	147.5	2014-06-11	06:50:12
341	50.336203	-4.119122	0.89	153.3	2014-06-11	06:50:13
342	50.336194	-4.119116	1.03	154.7	2014-06-11	06:50:14
343	50.336185	-4.119109	1.17	154.1	2014-06-11	06:50:15
344	50.336176	-4.119103	1.05	158	2014-06-11	06:50:16
345	50.336168	-4.119098	1.01	158.9	2014-06-11	06:50:17
346	50.336157	-4.119093	1.19	162.9	2014-06-11	06:50:18
347	50.336145	-4.119086	1.48	159.8	2014-06-11	06:50:19
348	50.336132	-4.119078	1.55	159.6	2014-06-11	06:50:20
349	50.336119	-4.119073	1.41	165.6	2014-06-11	06:50:21
350	50.336111	-4.119074	0.92	182.6	2014-06-11	06:50:22
351	50.336102	-4.119072	1.06	173.9	2014-06-11	06:50:23
352	50.336091	-4.119068	1.27	165.9	2014-06-11	06:50:24
353	50.33608	-4.119065	1.22	170.2	2014-06-11	06:50:25
354	50.336069	-4.119062	1.23	169.4	2014-06-11	06:50:26
355	50.336058	-4.119057	1.22	164.2	2014-06-11	06:50:27
356	50.336049	-4.11905	1.19	154.5	2014-06-11	06:50:28
357	50.336039	-4.119045	1.11	160.8	2014-06-11	06:50:29
358	50.336028	-4.119041	1.26	168.5	2014-06-11	06:50:30
359	50.336017	-4.119035	1.35	160.7	2014-06-11	06:50:31
360	50.336006	-4.119029	1.28	160.1	2014-06-11	06:50:32
361	50.335997	-4.119024	1.07	159.9	2014-06-11	06:50:33
362	50.335988	-4.11902	1.02	165.5	2014-06-11	06:50:34
363	50.33598	-4.119017	0.87	165.8	2014-06-11	06:50:35
364	50.335972	-4.119013	1.02	162.6	2014-06-11	06:50:36
365	50.335963	-4.119006	1.12	155.2	2014-06-11	06:50:37
366	50.335955	-4.118999	1.02	151.4	2014-06-11	06:50:38
367	50.335946	-4.118992	1.1	149.3	2014-06-11	06:50:39
368	50.335937	-4.118982	1.24	146.7	2014-06-11	06:50:40
369	50.335925	-4.118973	1.45	155	2014-06-11	06:50:41
370	50.335915	-4.118968	1.18	161.7	2014-06-11	06:50:42
371	50.335906	-4.118969	1.05	184.9	2014-06-11	06:50:43
372	50.335894	-4.118971	1.28	185.9	2014-06-11	06:50:44
373	50.33588	-4.118975	1.6	189.6	2014-06-11	06:50:45
374	50.335865	-4.118983	1.81	198.6	2014-06-11	06:50:46
375	50.335851	-4.11899	1.6	196.2	2014-06-11	06:50:47
376	50.335838	-4.118996	1.48	197.4	2014-06-11	06:50:48
377	50.335825	-4.119004	1.62	201.8	2014-06-11	06:50:49
378	50.33581	-4.119012	1.72	199	2014-06-11	06:50:50
379	50.335792	-4.119017	2	191	2014-06-11	06:50:51
380	50.335773	-4.11902	2.14	184.1	2014-06-11	06:50:52
381	50.335753	-4.119021	2.25	182.4	2014-06-11	06:50:53
382	50.335736	-4.119025	1.9	188.3	2014-06-11	06:50:54
383	50.335719	-4.119026	1.88	182	2014-06-11	06:50:55
384	50.335705	-4.119029	1.64	188.6	2014-06-11	06:50:56
385	50.335688	-4.119037	1.95	197.4	2014-06-11	06:50:57
386	50.335672	-4.119048	1.88	202.9	2014-06-11	06:50:58
387	50.335656	-4.119056	1.87	197.4	2014-06-11	06:50:59
388	50.335638	-4.119062	2.11	191.5	2014-06-11	06:51:00
389	50.335618	-4.119071	2.28	197.4	2014-06-11	06:51:01
390	50.335599	-4.119082	2.24	200.7	2014-06-11	06:51:02
391	50.335587	-4.119093	1.61	208.6	2014-06-11	06:51:03
392	50.335579	-4.119108	1.38	229.7	2014-06-11	06:51:04
393	50.335574	-4.119124	1.26	244	2014-06-11	06:51:05
394	50.335571	-4.119139	1.09	253.7	2014-06-11	06:51:06
395	50.335569	-4.119156	1.26	258.5	2014-06-11	06:51:07
396	50.335567	-4.119176	1.44	262.9	2014-06-11	06:51:08
397	50.335565	-4.119197	1.53	260.9	2014-06-11	06:51:09
398	50.335561	-4.119218	1.53	254.4	2014-06-11	06:51:10
399	50.335558	-4.119237	1.39	254.9	2014-06-11	06:51:11
400	50.335556	-4.119255	1.32	261.5	2014-06-11	06:51:12
401	50.335558	-4.119275	1.38	277.4	2014-06-11	06:51:13
402	50.335558	-4.119295	1.41	271.9	2014-06-11	06:51:14
403	50.335561	-4.119312	1.26	282.8	2014-06-11	06:51:15
404	50.335564	-4.119329	1.29	285.1	2014-06-11	06:51:16
405	50.335567	-4.119346	1.25	287.9	2014-06-11	06:51:17
406	50.335573	-4.119362	1.29	297.6	2014-06-11	06:51:18
407	50.335581	-4.11938	1.62	307.7	2014-06-11	06:51:19
408	50.335586	-4.119395	1.15	293.3	2014-06-11	06:51:20
409	50.335592	-4.119412	1.4	301.7	2014-06-11	06:51:21
410	50.335602	-4.119426	1.48	317.5	2014-06-11	06:51:22
411	50.335608	-4.119436	1.01	314.5	2014-06-11	06:51:23
412	50.335615	-4.119448	1.12	308.8	2014-06-11	06:51:24
413	50.335617	-4.119459	0.8	287	2014-06-11	06:51:25
414	50.335614	-4.119468	0.68	246.6	2014-06-11	06:51:26
415	50.335611	-4.119477	0.75	242.4	2014-06-11	06:51:27
416	50.335613	-4.119495	1.25	279.9	2014-06-11	06:51:28
417	50.335617	-4.119511	1.28	291.7	2014-06-11	06:51:29
418	50.33562	-4.119528	1.19	281.8	2014-06-11	06:51:30
419	50.33562	-4.119541	0.92	273.5	2014-06-11	06:51:31
420	50.33562	-4.119555	1.01	266.8	2014-06-11	06:51:32
421	50.335616	-4.119566	0.89	241.9	2014-06-11	06:51:33
422	50.335608	-4.119573	0.98	211.1	2014-06-11	06:51:34
423	50.335602	-4.119582	0.89	223.9	2014-06-11	06:51:35
424	50.335594	-4.119585	0.94	195.4	2014-06-11	06:51:36
425	50.33559	-4.119592	0.7	225.3	2014-06-11	06:51:37
426	50.335591	-4.119606	0.96	278.4	2014-06-11	06:51:38
427	50.335588	-4.119612	0.54	231.6	2014-06-11	06:51:39
428	50.335576	-4.119605	1.47	160.9	2014-06-11	06:51:40
429	50.335573	-4.119601	0.42	134.2	2014-06-11	06:51:41
430	50.3356	-4.11963	1.83	325	2014-06-11	06:51:43
431	50.335608	-4.11964	1.12	319.4	2014-06-11	06:51:44
432	50.335616	-4.119653	1.32	316.7	2014-06-11	06:51:45
433	50.335625	-4.119685	1.21	292.7	2014-06-11	06:51:47
434	50.335626	-4.119696	0.83	278.4	2014-06-11	06:51:48
435	50.335624	-4.119704	0.59	246.5	2014-06-11	06:51:49
436	50.33562	-4.119707	0.44	211.9	2014-06-11	06:51:50
437	50.335622	-4.119709	0.27	333.9	2014-06-11	06:51:51
438	50.335615	-4.119705	0.82	161.4	2014-06-11	06:51:52
439	50.335611	-4.119704	0.49	173.7	2014-06-11	06:51:53
440	50.335607	-4.119704	0.43	177.6	2014-06-11	06:51:54
441	50.335599	-4.119713	1.13	216.6	2014-06-11	06:51:55
442	50.335593	-4.119721	0.9	217	2014-06-11	06:51:56
443	50.335586	-4.119727	0.84	210.2	2014-06-11	06:51:57
444	50.335579	-4.119732	0.87	206.9	2014-06-11	06:51:58
445	50.335572	-4.119741	1.01	216.8	2014-06-11	06:51:59
446	50.335565	-4.119751	1.09	221.9	2014-06-11	06:52:00
447	50.335559	-4.119761	0.98	227.1	2014-06-11	06:52:01
448	50.335556	-4.119768	0.53	237.1	2014-06-11	06:52:02
449	50.335553	-4.119767	0.3	166.2	2014-06-11	06:52:03
450	50.335551	-4.119764	0.32	146.5	2014-06-11	06:52:04
451	50.335548	-4.119762	0.36	158.7	2014-06-11	06:52:05
452	50.335544	-4.119761	0.42	169.3	2014-06-11	06:52:06
453	50.335542	-4.119761	0.29	180	2014-06-11	06:52:07
454	50.33554	-4.119762	0.15	195.7	2014-06-11	06:52:08
455	50.33554	-4.119762	0.02	50.3	2014-06-11	06:52:09
456	50.335542	-4.119764	0.27	310.4	2014-06-11	06:52:10
457	50.335545	-4.119803	2.75	277	2014-06-11	06:52:11
458	50.335544	-4.119843	2.86	268.3	2014-06-11	06:52:12
459	50.335544	-4.119873	2.11	267.7	2014-06-11	06:52:13
460	50.335541	-4.119898	1.81	260.2	2014-06-11	06:52:14
461	50.335538	-4.119928	2.13	262.2	2014-06-11	06:52:15
462	50.335537	-4.119955	1.92	266.1	2014-06-11	06:52:16
463	50.335535	-4.119979	1.75	261.1	2014-06-11	06:52:17
464	50.335534	-4.120003	1.74	266.3	2014-06-11	06:52:18
465	50.335534	-4.120021	1.28	274.2	2014-06-11	06:52:19
466	50.335535	-4.12004	1.32	275.3	2014-06-11	06:52:20
467	50.335537	-4.120059	1.38	275.8	2014-06-11	06:52:21
468	50.335537	-4.120077	1.23	272.2	2014-06-11	06:52:22
469	50.335538	-4.120093	1.21	276.6	2014-06-11	06:52:23
470	50.33554	-4.120109	1.11	276.8	2014-06-11	06:52:24
471	50.33554	-4.120127	1.29	272.1	2014-06-11	06:52:25
472	50.335543	-4.120147	1.42	283.3	2014-06-11	06:52:26
473	50.335547	-4.120165	1.36	288.8	2014-06-11	06:52:27
474	50.335552	-4.120181	1.29	297.5	2014-06-11	06:52:28
475	50.335556	-4.120196	1.14	292.7	2014-06-11	06:52:29
476	50.33556	-4.120212	1.22	290.2	2014-06-11	06:52:30
477	50.335566	-4.120227	1.28	299.8	2014-06-11	06:52:31
478	50.335573	-4.120244	1.41	304.3	2014-06-11	06:52:32
479	50.335584	-4.120271	2.33	301.8	2014-06-11	06:52:33
480	50.335592	-4.120294	1.85	297.7	2014-06-11	06:52:34
481	50.335598	-4.120313	1.48	296.5	2014-06-11	06:52:35
482	50.335602	-4.120328	1.15	295.4	2014-06-11	06:52:36
483	50.335609	-4.120342	1.27	305.6	2014-06-11	06:52:37
484	50.335613	-4.120358	1.21	293.7	2014-06-11	06:52:38
485	50.335617	-4.120376	1.38	288.6	2014-06-11	06:52:39
486	50.335621	-4.120396	1.46	287.1	2014-06-11	06:52:40
487	50.335624	-4.120411	1.11	288.6	2014-06-11	06:52:41
488	50.335627	-4.120423	0.95	289.4	2014-06-11	06:52:42
489	50.33563	-4.120435	0.89	295.5	2014-06-11	06:52:43
490	50.335636	-4.120444	0.93	311.7	2014-06-11	06:52:44
491	50.335639	-4.120455	0.84	295.1	2014-06-11	06:52:45
492	50.335642	-4.120467	0.93	291.1	2014-06-11	06:52:46
493	50.335645	-4.120483	1.18	286.6	2014-06-11	06:52:47
494	50.335646	-4.1205	1.22	277.5	2014-06-11	06:52:48
495	50.335648	-4.120516	1.15	281.2	2014-06-11	06:52:49
496	50.335652	-4.120527	0.87	294.7	2014-06-11	06:52:50
497	50.335657	-4.120536	0.89	312.4	2014-06-11	06:52:51
498	50.335662	-4.120549	1.07	303.9	2014-06-11	06:52:52
499	50.335665	-4.120565	1.16	284	2014-06-11	06:52:53
500	50.335669	-4.120581	1.23	290.9	2014-06-11	06:52:54
501	50.33567	-4.120595	1	274.8	2014-06-11	06:52:55
502	50.335671	-4.120611	1.16	278.4	2014-06-11	06:52:56
503	50.335675	-4.120624	1.04	294.8	2014-06-11	06:52:57
504	50.335679	-4.120636	0.99	299.5	2014-06-11	06:52:58
505	50.335682	-4.120652	1.13	282.9	2014-06-11	06:52:59
506	50.335684	-4.120668	1.17	285.2	2014-06-11	06:53:00
507	50.335689	-4.120682	1.08	294.9	2014-06-11	06:53:01
508	50.33569	-4.120699	1.24	277.4	2014-06-11	06:53:02
509	50.335691	-4.120716	1.2	275.3	2014-06-11	06:53:03
510	50.335693	-4.120732	1.19	278.6	2014-06-11	06:53:04
511	50.335692	-4.120749	1.14	268.6	2014-06-11	06:53:05
512	50.335695	-4.120761	0.91	291.5	2014-06-11	06:53:06
513	50.335698	-4.120775	1.06	287.9	2014-06-11	06:53:07
514	50.335701	-4.120789	1.02	285.9	2014-06-11	06:53:08
515	50.335704	-4.120799	0.84	297.8	2014-06-11	06:53:09
516	50.335706	-4.120811	0.91	285.4	2014-06-11	06:53:10
517	50.335708	-4.12083	1.3	277.8	2014-06-11	06:53:11
518	50.335711	-4.120844	1.06	290.1	2014-06-11	06:53:12
519	50.335714	-4.120855	0.88	293.1	2014-06-11	06:53:13
520	50.335717	-4.120867	0.89	289.7	2014-06-11	06:53:14
521	50.335721	-4.120878	0.94	300.2	2014-06-11	06:53:15
522	50.335728	-4.120887	0.92	319.4	2014-06-11	06:53:16
523	50.335731	-4.120897	0.82	294.9	2014-06-11	06:53:17
524	50.335731	-4.120912	1.08	270	2014-06-11	06:53:18
525	50.335732	-4.120928	1.11	279.2	2014-06-11	06:53:19
526	50.335735	-4.120944	1.17	283	2014-06-11	06:53:20
527	50.335738	-4.120959	1.1	288.3	2014-06-11	06:53:21
528	50.335741	-4.120972	1.04	289.9	2014-06-11	06:53:22
529	50.335744	-4.120987	1.06	286.4	2014-06-11	06:53:23
530	50.335745	-4.121001	1.06	280.6	2014-06-11	06:53:24
531	50.335746	-4.121016	1.02	271	2014-06-11	06:53:25
532	50.335747	-4.121031	1.09	279.8	2014-06-11	06:53:26
533	50.335749	-4.121045	1	279.2	2014-06-11	06:53:27
534	50.33575	-4.121057	0.89	281.4	2014-06-11	06:53:28
535	50.335752	-4.121068	0.8	280	2014-06-11	06:53:29
536	50.335753	-4.121082	0.96	277.8	2014-06-11	06:53:30
537	50.335755	-4.121096	1.05	286.5	2014-06-11	06:53:31
538	50.335759	-4.121108	0.96	292.3	2014-06-11	06:53:32
539	50.335762	-4.121118	0.78	296.2	2014-06-11	06:53:33
540	50.335764	-4.121128	0.8	292	2014-06-11	06:53:34
541	50.335766	-4.121141	0.9	277.8	2014-06-11	06:53:35
542	50.335765	-4.121154	0.94	266.6	2014-06-11	06:53:36
543	50.335767	-4.121168	1.02	282.2	2014-06-11	06:53:37
544	50.335772	-4.12118	0.99	302.4	2014-06-11	06:53:38
545	50.33578	-4.121189	1.09	324.3	2014-06-11	06:53:39
546	50.335785	-4.121199	0.98	310.2	2014-06-11	06:53:40
547	50.335787	-4.121212	0.92	279.4	2014-06-11	06:53:41
548	50.33579	-4.121226	1	288.5	2014-06-11	06:53:42
549	50.335794	-4.121241	1.19	291.2	2014-06-11	06:53:43
550	50.335796	-4.121256	1.08	287	2014-06-11	06:53:44
551	50.335798	-4.121272	1.19	281.3	2014-06-11	06:53:45
552	50.335806	-4.121276	0.89	343.6	2014-06-11	06:53:46
553	50.335811	-4.121265	0.96	52.3	2014-06-11	06:53:47
554	50.33581	-4.12126	0.17	112	2014-06-11	06:53:49
555	50.335816	-4.121266	0.73	329.7	2014-06-11	06:53:50
556	50.335822	-4.121272	0.86	329.2	2014-06-11	06:53:51
557	50.335832	-4.12128	1.17	330.6	2014-06-11	06:53:52
558	50.335845	-4.121283	1.51	352.5	2014-06-11	06:53:53
559	50.335863	-4.121275	2.08	14.6	2014-06-11	06:53:54
560	50.335882	-4.121257	2.46	30.9	2014-06-11	06:53:55
561	50.335892	-4.12124	1.64	50.1	2014-06-11	06:53:56
562	50.335894	-4.12123	0.71	70	2014-06-11	06:53:57
563	50.335896	-4.121229	0.3	16	2014-06-11	06:53:58
564	50.335897	-4.12123	0.11	338.1	2014-06-11	06:53:59
565	50.335901	-4.121239	0.78	298.6	2014-06-11	06:54:00
566	50.335903	-4.121251	0.85	286.7	2014-06-11	06:54:01
567	50.335906	-4.121265	1.05	289.2	2014-06-11	06:54:02
568	50.335909	-4.121277	0.94	292.1	2014-06-11	06:54:03
569	50.335912	-4.121283	0.49	303.3	2014-06-11	06:54:04
570	50.335912	-4.121289	0.48	275.5	2014-06-11	06:54:05
571	50.33591	-4.121299	0.72	251.2	2014-06-11	06:54:06
572	50.335908	-4.121311	0.85	254.1	2014-06-11	06:54:07
573	50.335906	-4.121323	0.9	259.8	2014-06-11	06:54:08
574	50.335907	-4.121337	0.96	271.7	2014-06-11	06:54:09
575	50.335907	-4.121344	0.51	278.4	2014-06-11	06:54:10
576	50.335907	-4.121344	0.03	23.5	2014-06-11	06:54:11
577	50.335904	-4.121357	1.06	247.2	2014-06-11	06:54:12
578	50.335897	-4.121373	1.4	235.1	2014-06-11	06:54:13
579	50.33589	-4.121387	1.25	232.1	2014-06-11	06:54:14
580	50.335887	-4.121398	0.78	250.3	2014-06-11	06:54:15
581	50.335887	-4.121403	0.41	256.8	2014-06-11	06:54:16
582	50.335887	-4.121405	0.14	317.4	2014-06-11	06:54:17
583	50.335887	-4.121417	0.86	264.3	2014-06-11	06:54:18
584	50.335882	-4.121427	0.93	233.6	2014-06-11	06:54:19
585	50.335876	-4.12144	1.09	236.2	2014-06-11	06:54:20
586	50.335872	-4.121448	0.74	234.5	2014-06-11	06:54:21
587	50.335873	-4.12145	0.15	280.6	2014-06-11	06:54:22
588	50.335869	-4.121462	0.95	241.8	2014-06-11	06:54:23
589	50.335872	-4.121459	0.38	34.1	2014-06-11	06:54:24
590	50.335876	-4.121447	0.96	61.4	2014-06-11	06:54:25
591	50.335874	-4.121446	0.09	149.1	2014-06-11	06:54:27
592	50.335874	-4.121446	0.03	191.5	2014-06-11	06:54:28
593	50.335874	-4.121446	0.01	270	2014-06-11	06:54:29
594	50.335874	-4.121447	0.02	270	2014-06-11	06:54:31
595	50.335874	-4.121447	0.01	270	2014-06-11	06:54:32
596	50.335874	-4.121447	0.03	318.6	2014-06-11	06:54:34
597	50.335875	-4.121448	0.03	327.5	2014-06-11	06:54:35
598	50.335875	-4.121448	0.07	262.3	2014-06-11	06:54:36
599	50.335875	-4.121448	0.02	0	2014-06-11	06:54:38
600	50.335875	-4.121448	0.02	74.5	2014-06-11	06:54:40
601	50.335875	-4.121448	0.01	32.5	2014-06-11	06:54:42
602	50.335875	-4.121446	0.15	78.6	2014-06-11	06:54:43
603	50.335876	-4.121445	0.1	60.6	2014-06-11	06:54:44
604	50.335875	-4.121442	0.16	103.7	2014-06-11	06:54:45
605	50.335875	-4.12144	0.21	108.5	2014-06-11	06:54:46
606	50.335874	-4.121436	0.27	114	2014-06-11	06:54:47
607	50.335885	-4.121411	2.16	55.9	2014-06-11	06:54:48
608	50.335901	-4.121364	3.82	61.3	2014-06-11	06:54:49
609	50.335912	-4.121304	4.39	73.8	2014-06-11	06:54:50
610	50.335916	-4.12124	4.62	84.7	2014-06-11	06:54:51
611	50.335917	-4.121174	4.68	88.7	2014-06-11	06:54:52
612	50.335921	-4.121114	4.26	83.8	2014-06-11	06:54:53
613	50.33593	-4.121056	4.24	75.8	2014-06-11	06:54:54
614	50.335935	-4.121002	3.89	81.7	2014-06-11	06:54:55
615	50.335936	-4.120952	3.56	88.5	2014-06-11	06:54:56
616	50.335939	-4.120901	3.65	85.9	2014-06-11	06:54:57
617	50.335941	-4.120849	3.72	86.1	2014-06-11	06:54:58
618	50.335905	-4.120746	1.19	118.9	2014-06-11	06:55:05
619	50.335933	-4.120878	9.87	288.5	2014-06-11	06:55:06
620	50.335938	-4.120949	5.1	276.2	2014-06-11	06:55:07
621	50.335938	-4.120973	1.73	270.3	2014-06-11	06:55:08
622	50.335945	-4.120989	1.36	307.8	2014-06-11	06:55:09
623	50.335949	-4.121002	1.05	290.9	2014-06-11	06:55:10
624	50.335951	-4.121021	1.38	280.9	2014-06-11	06:55:11
625	50.335953	-4.121043	1.55	276.9	2014-06-11	06:55:12
626	50.335952	-4.121062	1.32	265.5	2014-06-11	06:55:13
627	50.335952	-4.121074	0.89	272.4	2014-06-11	06:55:14
628	50.335956	-4.121073	0.4	9.4	2014-06-11	06:55:15
629	50.33596	-4.121068	0.56	39.2	2014-06-11	06:55:16
630	50.33596	-4.121069	0.09	282.8	2014-06-11	06:55:17
631	50.335959	-4.121082	0.88	263.9	2014-06-11	06:55:18
632	50.335958	-4.121098	1.18	262.8	2014-06-11	06:55:19
633	50.335957	-4.121119	1.46	265.6	2014-06-11	06:55:20
634	50.335957	-4.121133	1	269.4	2014-06-11	06:55:21
635	50.335959	-4.121141	0.69	296.7	2014-06-11	06:55:22
636	50.33596	-4.121148	0.48	282.4	2014-06-11	06:55:23
637	50.335961	-4.121161	0.95	275.1	2014-06-11	06:55:24
638	50.335959	-4.121177	1.12	261.4	2014-06-11	06:55:25
639	50.335958	-4.121193	1.15	259.7	2014-06-11	06:55:26
640	50.335957	-4.12121	1.23	267.8	2014-06-11	06:55:27
641	50.335956	-4.121225	1.08	264.1	2014-06-11	06:55:28
642	50.335957	-4.121235	0.7	280.8	2014-06-11	06:55:29
643	50.33596	-4.121244	0.73	290.2	2014-06-11	06:55:30
644	50.335962	-4.121252	0.61	300.5	2014-06-11	06:55:31
645	50.335967	-4.12126	0.78	311.3	2014-06-11	06:55:32
646	50.335967	-4.121272	0.84	272.6	2014-06-11	06:55:33
647	50.335966	-4.121287	1.12	260.4	2014-06-11	06:55:34
648	50.335964	-4.121304	1.18	260.9	2014-06-11	06:55:35
649	50.335965	-4.12131	0.44	278.6	2014-06-11	06:55:36
650	50.335966	-4.121301	0.62	77	2014-06-11	06:55:37
651	50.335964	-4.121293	0.62	108.6	2014-06-11	06:55:38
652	50.33596	-4.121289	0.5	143.4	2014-06-11	06:55:39
653	50.33596	-4.121283	0.44	96.1	2014-06-11	06:55:40
654	50.335962	-4.121276	0.52	61.1	2014-06-11	06:55:41
655	50.335965	-4.121268	0.67	64.3	2014-06-11	06:55:42
656	50.335974	-4.121255	1.36	41.7	2014-06-11	06:55:43
657	50.335988	-4.121221	2.92	57.1	2014-06-11	06:55:44
658	50.336003	-4.121172	3.84	64	2014-06-11	06:55:45
659	50.336018	-4.121119	4.07	66.9	2014-06-11	06:55:46
660	50.336026	-4.121063	4.08	76.6	2014-06-11	06:55:47
661	50.336032	-4.121019	3.26	78.6	2014-06-11	06:55:48
662	50.336037	-4.120992	1.95	74.7	2014-06-11	06:55:49
663	50.336039	-4.120975	1.23	77.3	2014-06-11	06:55:50
664	50.33604	-4.120959	1.2	82.4	2014-06-11	06:55:51
665	50.336042	-4.120943	1.13	83.8	2014-06-11	06:55:52
666	50.336043	-4.120961	0.26	277.9	2014-06-11	06:55:57
667	50.336029	-4.12097	1.75	203.1	2014-06-11	06:55:58
668	50.336019	-4.120983	1.46	219.5	2014-06-11	06:55:59
669	50.33601	-4.120996	1.32	224.6	2014-06-11	06:56:00
670	50.336003	-4.121007	1.06	222.4	2014-06-11	06:56:01
671	50.335996	-4.121017	1.14	223	2014-06-11	06:56:02
672	50.335987	-4.12103	1.36	222.1	2014-06-11	06:56:03
673	50.335979	-4.121038	0.97	213.5	2014-06-11	06:56:04
674	50.335973	-4.12104	0.74	192.6	2014-06-11	06:56:05
675	50.335968	-4.121045	0.65	209.5	2014-06-11	06:56:06
676	50.335961	-4.121057	1.2	229.8	2014-06-11	06:56:07
677	50.335956	-4.121069	1	236.2	2014-06-11	06:56:08
678	50.335948	-4.121082	1.27	224.4	2014-06-11	06:56:09
679	50.335939	-4.121092	1.21	218	2014-06-11	06:56:10
680	50.335937	-4.121094	0.24	217.5	2014-06-11	06:56:11
681	50.335938	-4.121092	0.19	84.2	2014-06-11	06:56:12
682	50.335938	-4.121092	0.03	307.2	2014-06-11	06:56:13
683	50.335932	-4.121102	0.98	228.7	2014-06-11	06:56:14
684	50.335927	-4.121115	1.06	239.5	2014-06-11	06:56:15
685	50.335924	-4.121127	0.94	247.8	2014-06-11	06:56:16
686	50.335921	-4.121141	1.01	249	2014-06-11	06:56:17
687	50.335917	-4.121151	0.83	242.7	2014-06-11	06:56:18
688	50.335913	-4.121161	0.81	236.3	2014-06-11	06:56:19
689	50.335908	-4.121175	1.13	241.5	2014-06-11	06:56:20
690	50.335903	-4.121188	1.1	240	2014-06-11	06:56:21
691	50.335896	-4.1212	1.19	226.4	2014-06-11	06:56:22
692	50.335891	-4.121212	0.99	234.5	2014-06-11	06:56:23
693	50.335885	-4.121224	1.1	233	2014-06-11	06:56:24
694	50.335878	-4.121236	1.14	229.9	2014-06-11	06:56:25
695	50.335873	-4.121245	0.82	227.1	2014-06-11	06:56:26
696	50.335871	-4.12125	0.23	231.4	2014-06-11	06:56:28
697	50.335864	-4.12126	1.03	224.4	2014-06-11	06:56:29
698	50.335856	-4.12127	1.09	218.7	2014-06-11	06:56:30
699	50.335849	-4.121283	1.22	230	2014-06-11	06:56:31
700	50.335842	-4.121296	1.27	229.3	2014-06-11	06:56:32
701	50.335837	-4.121308	0.99	240.7	2014-06-11	06:56:33
702	50.335834	-4.121319	0.88	241.3	2014-06-11	06:56:34
703	50.33583	-4.121328	0.77	235.5	2014-06-11	06:56:35
704	50.335825	-4.121337	0.8	232.7	2014-06-11	06:56:36
705	50.335819	-4.121346	0.95	222.8	2014-06-11	06:56:37
706	50.33581	-4.121358	1.28	220.2	2014-06-11	06:56:38
707	50.335802	-4.121372	1.39	227	2014-06-11	06:56:39
708	50.335798	-4.121382	0.83	236.7	2014-06-11	06:56:40
709	50.335796	-4.121391	0.67	253.9	2014-06-11	06:56:41
710	50.335794	-4.1214	0.69	247.9	2014-06-11	06:56:42
711	50.33579	-4.121411	0.87	244	2014-06-11	06:56:43
712	50.335785	-4.121426	1.2	241.7	2014-06-11	06:56:44
713	50.335778	-4.12144	1.23	231.9	2014-06-11	06:56:45
714	50.33578	-4.121444	0.4	308.6	2014-06-11	06:56:46
715	50.335786	-4.121438	0.73	39.7	2014-06-11	06:56:47
716	50.335783	-4.121436	0.27	156.1	2014-06-11	06:56:48
717	50.335778	-4.121442	0.73	212.6	2014-06-11	06:56:49
718	50.335774	-4.121451	0.79	237	2014-06-11	06:56:50
719	50.335774	-4.12145	0.05	67	2014-06-11	06:56:51
720	50.335774	-4.121443	0.49	88.8	2014-06-11	06:56:52
721	50.335773	-4.12144	0.28	115.9	2014-06-11	06:56:53
722	50.335773	-4.12144	0.01	90	2014-06-11	06:56:54
723	50.335769	-4.12144	0.41	185.8	2014-06-11	06:56:55
724	50.335767	-4.121445	0.43	224.5	2014-06-11	06:56:56
725	50.335767	-4.121445	0.03	0	2014-06-11	06:56:57
726	50.335769	-4.121442	0.16	39.8	2014-06-11	06:56:59
727	50.335769	-4.121442	0.02	327.5	2014-06-11	06:57:00
728	50.335769	-4.121442	0.03	231.1	2014-06-11	06:57:01
729	50.335769	-4.121442	0.01	270	2014-06-11	06:57:02
730	50.33577	-4.121443	0.04	331.6	2014-06-11	06:57:04
731	50.33577	-4.121443	0.03	0	2014-06-11	06:57:05
732	50.33577	-4.121443	0.01	0	2014-06-11	06:57:06
733	50.33577	-4.121443	0.01	0	2014-06-11	06:57:07
734	50.335777	-4.121443	0.74	359.6	2014-06-11	06:57:08
735	50.335786	-4.121446	1	348.6	2014-06-11	06:57:09
736	50.335795	-4.121451	1.12	339.4	2014-06-11	06:57:10
737	50.335804	-4.121439	1.35	38.7	2014-06-11	06:57:11
738	50.335817	-4.121403	2.98	61	2014-06-11	06:57:12
739	50.335829	-4.121342	4.45	73.8	2014-06-11	06:57:13
740	50.335833	-4.121274	4.9	84.3	2014-06-11	06:57:14
741	50.335833	-4.121209	4.59	89.8	2014-06-11	06:57:15
742	50.335837	-4.121147	4.48	83.9	2014-06-11	06:57:16
743	50.33585	-4.121083	4.73	72.8	2014-06-11	06:57:17
744	50.335866	-4.121018	4.93	68.6	2014-06-11	06:57:18
745	50.335883	-4.120955	4.88	67.6	2014-06-11	06:57:19
746	50.335897	-4.1209	4.19	68.2	2014-06-11	06:57:20
747	50.335904	-4.120857	3.18	75.9	2014-06-11	06:57:21
748	50.335907	-4.120833	1.69	79.2	2014-06-11	06:57:22
749	50.335907	-4.120827	0.22	81.6	2014-06-11	06:57:24
750	50.335907	-4.120828	0.04	246.6	2014-06-11	06:57:25
751	50.335907	-4.120829	0.07	244.1	2014-06-11	06:57:26
752	50.335907	-4.120829	0.07	4.9	2014-06-11	06:57:27
753	50.335907	-4.12083	0.11	250	2014-06-11	06:57:28
754	50.335903	-4.120844	1.05	245.3	2014-06-11	06:57:29
755	50.335899	-4.120856	1	243.9	2014-06-11	06:57:30
756	50.335897	-4.12087	1	258.2	2014-06-11	06:57:31
757	50.335896	-4.120885	1.1	261.2	2014-06-11	06:57:32
758	50.335894	-4.120903	1.24	262.7	2014-06-11	06:57:33
759	50.335891	-4.120921	1.35	253.6	2014-06-11	06:57:34
760	50.33589	-4.120939	1.29	264.6	2014-06-11	06:57:35
761	50.335891	-4.120956	1.25	278.2	2014-06-11	06:57:36
762	50.335889	-4.120974	1.26	260.2	2014-06-11	06:57:37
763	50.335886	-4.120989	1.17	252.3	2014-06-11	06:57:38
764	50.335886	-4.121004	1.03	265.9	2014-06-11	06:57:39
765	50.335887	-4.121016	0.89	281.5	2014-06-11	06:57:40
766	50.335887	-4.121028	0.86	268.8	2014-06-11	06:57:41
767	50.335887	-4.121042	1	272.1	2014-06-11	06:57:42
768	50.335886	-4.121057	1.07	264.5	2014-06-11	06:57:43
769	50.335884	-4.121072	1.12	253.1	2014-06-11	06:57:44
770	50.335879	-4.121088	1.26	244.7	2014-06-11	06:57:45
771	50.335874	-4.121101	1.06	240.9	2014-06-11	06:57:46
772	50.335871	-4.121114	0.94	250.3	2014-06-11	06:57:47
773	50.335869	-4.121127	0.97	253.8	2014-06-11	06:57:48
774	50.335865	-4.121141	1.1	246.6	2014-06-11	06:57:49
775	50.335865	-4.121152	0.74	270.7	2014-06-11	06:57:50
776	50.335867	-4.121161	0.73	291.9	2014-06-11	06:57:51
777	50.335867	-4.121176	1.09	266.1	2014-06-11	06:57:52
778	50.335865	-4.121194	1.27	260.7	2014-06-11	06:57:53
779	50.335864	-4.121211	1.19	264.6	2014-06-11	06:57:54
780	50.335863	-4.121227	1.17	267.7	2014-06-11	06:57:55
781	50.335865	-4.121241	0.97	281.6	2014-06-11	06:57:56
782	50.335867	-4.121255	1.04	281.4	2014-06-11	06:57:57
783	50.335865	-4.121273	1.32	262.3	2014-06-11	06:57:58
784	50.335866	-4.121292	1.31	273.3	2014-06-11	06:57:59
785	50.335867	-4.121303	0.83	275.9	2014-06-11	06:58:00
786	50.335864	-4.121317	1	254.8	2014-06-11	06:58:01
787	50.335861	-4.121336	1.4	251.8	2014-06-11	06:58:02
788	50.335866	-4.121338	0.6	343.9	2014-06-11	06:58:03
789	50.335875	-4.121332	1.09	22.5	2014-06-11	06:58:04
790	50.335875	-4.121329	0.25	73	2014-06-11	06:58:05
791	50.335876	-4.121328	0.13	28	2014-06-11	06:58:06
792	50.335881	-4.121332	0.52	328.6	2014-06-11	06:58:07
793	50.335884	-4.121331	0.44	11	2014-06-11	06:58:08
794	50.335887	-4.121327	0.39	40.5	2014-06-11	06:58:09
795	50.335889	-4.121321	0.46	67.6	2014-06-11	06:58:10
796	50.335893	-4.121303	1.35	69	2014-06-11	06:58:11
797	50.335901	-4.121261	3.17	72.9	2014-06-11	06:58:12
798	50.335908	-4.121197	4.56	81.3	2014-06-11	06:58:13
799	50.335908	-4.121125	5.12	89	2014-06-11	06:58:14
800	50.335908	-4.121051	5.3	90.5	2014-06-11	06:58:15
801	50.335911	-4.120979	5.07	86.4	2014-06-11	06:58:16
802	50.335921	-4.12092	4.37	75.2	2014-06-11	06:58:17
803	50.335935	-4.120867	4.04	67.2	2014-06-11	06:58:18
804	50.33595	-4.120821	3.68	62.4	2014-06-11	06:58:19
805	50.335964	-4.120782	3.17	62.1	2014-06-11	06:58:20
806	50.33597	-4.120754	2.09	69.9	2014-06-11	06:58:21
807	50.335971	-4.120741	1	81.4	2014-06-11	06:58:22
808	50.335971	-4.120736	0.36	95.9	2014-06-11	06:58:23
809	50.335971	-4.120736	0.01	0	2014-06-11	06:58:24
810	50.335971	-4.120736	0	0	2014-06-11	06:58:25
811	50.335971	-4.120737	0.1	229.7	2014-06-11	06:58:26
812	50.33597	-4.120736	0.07	115.3	2014-06-11	06:58:27
813	50.33597	-4.120736	0.08	212.5	2014-06-11	06:58:28
814	50.335969	-4.120741	0.33	245.2	2014-06-11	06:58:29
815	50.335966	-4.120753	0.93	253.2	2014-06-11	06:58:30
816	50.335964	-4.120767	1.03	259	2014-06-11	06:58:31
817	50.335963	-4.120782	1.05	261.3	2014-06-11	06:58:32
818	50.335963	-4.120796	1.02	267.9	2014-06-11	06:58:33
819	50.335961	-4.120811	1.05	261.9	2014-06-11	06:58:34
820	50.335962	-4.120823	0.87	273.1	2014-06-11	06:58:35
821	50.33596	-4.120837	1.02	257.3	2014-06-11	06:58:36
822	50.335956	-4.120853	1.18	249.3	2014-06-11	06:58:37
823	50.335956	-4.120866	0.96	270.6	2014-06-11	06:58:38
824	50.335957	-4.120879	0.9	278.9	2014-06-11	06:58:39
825	50.335954	-4.120896	1.22	254.9	2014-06-11	06:58:40
826	50.33595	-4.120912	1.26	245.9	2014-06-11	06:58:41
827	50.335951	-4.120923	0.84	276.4	2014-06-11	06:58:42
828	50.335955	-4.120931	0.77	313.1	2014-06-11	06:58:43
829	50.335956	-4.120941	0.73	276.6	2014-06-11	06:58:44
830	50.335955	-4.120953	0.85	264.4	2014-06-11	06:58:45
831	50.335956	-4.120968	1.05	272.6	2014-06-11	06:58:46
832	50.335955	-4.120986	1.27	266.2	2014-06-11	06:58:47
833	50.335954	-4.121	0.99	262.4	2014-06-11	06:58:48
834	50.335955	-4.121005	0.43	295.3	2014-06-11	06:58:49
835	50.335958	-4.121013	0.64	296.1	2014-06-11	06:58:50
836	50.335956	-4.121025	0.85	256	2014-06-11	06:58:51
837	50.335953	-4.121038	0.99	251.9	2014-06-11	06:58:52
838	50.335951	-4.121057	1.36	260.5	2014-06-11	06:58:53
839	50.335943	-4.121074	1.54	233	2014-06-11	06:58:54
840	50.335938	-4.121082	0.83	223.3	2014-06-11	06:58:55
841	50.33594	-4.121089	0.54	298.8	2014-06-11	06:58:56
842	50.33594	-4.1211	0.81	268	2014-06-11	06:58:57
843	50.335941	-4.121109	0.66	283.9	2014-06-11	06:58:58
844	50.335944	-4.121116	0.55	301.9	2014-06-11	06:58:59
845	50.335942	-4.121124	0.61	256.6	2014-06-11	06:59:00
846	50.33594	-4.121132	0.64	242.9	2014-06-11	06:59:01
847	50.335935	-4.121143	0.93	234	2014-06-11	06:59:02
848	50.335931	-4.121154	0.88	241.5	2014-06-11	06:59:03
849	50.335932	-4.121162	0.56	276.6	2014-06-11	06:59:04
850	50.335936	-4.121165	0.53	331.8	2014-06-11	06:59:05
851	50.335941	-4.121169	0.62	332.6	2014-06-11	06:59:06
852	50.335942	-4.121177	0.55	285.9	2014-06-11	06:59:07
853	50.335941	-4.121187	0.72	260.4	2014-06-11	06:59:08
854	50.335938	-4.121201	1.08	250.8	2014-06-11	06:59:09
855	50.335937	-4.121214	0.95	264.9	2014-06-11	06:59:10
856	50.33594	-4.12122	0.55	310.5	2014-06-11	06:59:11
857	50.335944	-4.121227	0.65	312.3	2014-06-11	06:59:12
858	50.335945	-4.121239	0.88	277.3	2014-06-11	06:59:13
859	50.335946	-4.121248	0.63	279.3	2014-06-11	06:59:14
860	50.335949	-4.121255	0.57	297.3	2014-06-11	06:59:15
861	50.335948	-4.121266	0.79	262.6	2014-06-11	06:59:16
862	50.335947	-4.121279	0.93	266	2014-06-11	06:59:17
863	50.335953	-4.121288	0.89	314.5	2014-06-11	06:59:18
864	50.335959	-4.121294	0.79	328.1	2014-06-11	06:59:19
865	50.335958	-4.121305	0.8	262.7	2014-06-11	06:59:20
866	50.335957	-4.121319	0.95	264.9	2014-06-11	06:59:21
867	50.335956	-4.121331	0.9	259.2	2014-06-11	06:59:22
868	50.335953	-4.121344	1.01	251.2	2014-06-11	06:59:23
869	50.33595	-4.121356	0.87	254.4	2014-06-11	06:59:24
870	50.33595	-4.121363	0.47	263.3	2014-06-11	06:59:25
871	50.33595	-4.121371	0.6	268.2	2014-06-11	06:59:26
872	50.335947	-4.121381	0.72	246.3	2014-06-11	06:59:27
873	50.335944	-4.121388	0.65	235.2	2014-06-11	06:59:28
874	50.335938	-4.1214	1.01	233.8	2014-06-11	06:59:29
875	50.335932	-4.121416	1.36	237.2	2014-06-11	06:59:30
876	50.33593	-4.121424	0.66	247.7	2014-06-11	06:59:31
877	50.33593	-4.121424	0.03	46	2014-06-11	06:59:32
878	50.33593	-4.121425	0.1	264.7	2014-06-11	06:59:33
879	50.335924	-4.121439	1.17	237.1	2014-06-11	06:59:34
880	50.335915	-4.121454	1.43	228.2	2014-06-11	06:59:35
881	50.335907	-4.121467	1.31	224	2014-06-11	06:59:36
882	50.335901	-4.121477	0.94	229	2014-06-11	06:59:37
883	50.335897	-4.121488	0.88	238.1	2014-06-11	06:59:38
884	50.335895	-4.121499	0.86	249.8	2014-06-11	06:59:39
885	50.335893	-4.121508	0.65	255	2014-06-11	06:59:40
886	50.33589	-4.121517	0.74	241.6	2014-06-11	06:59:41
887	50.335886	-4.121529	1	242.1	2014-06-11	06:59:42
888	50.335881	-4.121545	1.23	243.3	2014-06-11	06:59:43
889	50.335876	-4.121559	1.14	242.9	2014-06-11	06:59:44
890	50.335873	-4.121571	0.93	248.9	2014-06-11	06:59:45
891	50.335872	-4.121582	0.73	261.2	2014-06-11	06:59:46
892	50.335874	-4.121589	0.58	289.7	2014-06-11	06:59:47
893	50.335877	-4.121592	0.39	326.1	2014-06-11	06:59:48
894	50.335877	-4.121592	0.08	8.2	2014-06-11	06:59:49
895	50.335877	-4.121594	0.14	222.9	2014-06-11	06:59:50
896	50.335876	-4.121595	0.1	247.1	2014-06-11	06:59:51
897	50.335876	-4.121597	0.15	248.7	2014-06-11	06:59:52
898	50.335874	-4.12161	0.94	260.3	2014-06-11	06:59:53
899	50.335875	-4.121619	0.65	276.6	2014-06-11	06:59:54
900	50.335875	-4.12163	0.77	267.2	2014-06-11	06:59:55
901	50.335874	-4.121639	0.67	265.2	2014-06-11	06:59:56
902	50.335874	-4.121642	0.17	270	2014-06-11	06:59:57
903	50.335874	-4.121645	0.24	261	2014-06-11	06:59:58
904	50.335873	-4.121648	0.25	250.2	2014-06-11	06:59:59
905	50.335872	-4.121662	0.99	261.8	2014-06-11	07:00:00
906	50.33587	-4.121674	0.86	253.6	2014-06-11	07:00:01
907	50.335871	-4.121682	0.6	288.1	2014-06-11	07:00:02
908	50.335873	-4.121693	0.8	286.8	2014-06-11	07:00:03
909	50.335869	-4.121709	1.27	249.9	2014-06-11	07:00:04
910	50.335865	-4.121725	1.21	248.2	2014-06-11	07:00:05
911	50.335864	-4.12174	1.08	259.6	2014-06-11	07:00:06
912	50.335864	-4.12175	0.7	269.3	2014-06-11	07:00:07
913	50.335866	-4.121753	0.32	319.3	2014-06-11	07:00:08
914	50.335865	-4.121755	0.17	236.8	2014-06-11	07:00:09
915	50.335862	-4.121763	0.63	244.4	2014-06-11	07:00:10
916	50.335865	-4.121766	0.41	325.4	2014-06-11	07:00:11
917	50.33587	-4.121765	0.45	9.1	2014-06-11	07:00:12
918	50.335871	-4.121763	0.1	35.2	2014-06-11	07:00:14
919	50.335874	-4.12176	0.38	43.2	2014-06-11	07:00:15
920	50.335873	-4.121762	0.07	254.3	2014-06-11	07:00:17
921	50.335872	-4.121764	0.22	238.7	2014-06-11	07:00:18
922	50.335873	-4.121764	0.04	351.9	2014-06-11	07:00:20
923	50.335873	-4.121766	0.06	278.5	2014-06-11	07:00:22
924	50.335872	-4.121766	0.09	195.7	2014-06-11	07:00:23
925	50.335873	-4.121766	0.07	355.6	2014-06-11	07:00:24
926	50.335873	-4.121767	0.07	262.3	2014-06-11	07:00:25
927	50.335873	-4.121768	0.03	337.8	2014-06-11	07:00:26
928	50.335875	-4.121769	0.19	332	2014-06-11	07:00:27
929	50.335878	-4.121771	0.2	339.8	2014-06-11	07:00:29
930	50.335878	-4.12177	0.04	25.8	2014-06-11	07:00:30
931	50.335882	-4.121771	0.39	353.9	2014-06-11	07:00:31
932	50.335883	-4.121765	0.45	69.1	2014-06-11	07:00:32
933	50.335885	-4.12176	0.2	70.6	2014-06-11	07:00:34
934	50.335885	-4.12176	0.02	90	2014-06-11	07:00:35
935	50.335887	-4.121758	0.31	28	2014-06-11	07:00:36
936	50.335889	-4.121749	0.66	64.8	2014-06-11	07:00:37
937	50.335888	-4.121744	0.19	114.4	2014-06-11	07:00:39
938	50.335888	-4.121744	0.01	32.5	2014-06-11	07:00:40
939	50.335888	-4.121745	0.05	232.5	2014-06-11	07:00:41
940	50.335888	-4.121739	0.4	84.7	2014-06-11	07:00:42
941	50.33589	-4.121722	1.26	82.7	2014-06-11	07:00:43
942	50.335891	-4.121722	0.18	350.4	2014-06-11	07:00:44
943	50.335894	-4.121724	0.3	334.2	2014-06-11	07:00:45
944	50.335896	-4.121714	0.72	71.1	2014-06-11	07:00:46
945	50.3359	-4.121698	1.27	67.9	2014-06-11	07:00:47
946	50.33591	-4.121666	2.55	63	2014-06-11	07:00:48
947	50.335926	-4.121615	4.01	63.6	2014-06-11	07:00:49
948	50.335939	-4.121551	4.78	72.7	2014-06-11	07:00:50
949	50.335942	-4.121475	5.42	86.3	2014-06-11	07:00:51
950	50.335944	-4.121393	5.85	87.9	2014-06-11	07:00:52
951	50.335946	-4.121315	5.51	87.7	2014-06-11	07:00:53
952	50.335948	-4.121244	5.04	88.3	2014-06-11	07:00:54
953	50.335948	-4.121181	4.53	89.3	2014-06-11	07:00:55
954	50.335949	-4.121125	3.98	88.4	2014-06-11	07:00:56
955	50.335951	-4.12107	3.89	86	2014-06-11	07:00:57
956	50.335957	-4.121016	3.89	81.4	2014-06-11	07:00:58
957	50.335964	-4.12097	3.34	76.4	2014-06-11	07:00:59
958	50.33597	-4.120932	2.77	76.2	2014-06-11	07:01:00
959	50.335974	-4.120895	2.69	79.8	2014-06-11	07:01:01
960	50.335978	-4.120858	2.66	80.1	2014-06-11	07:01:02
961	50.335982	-4.120822	2.59	81.3	2014-06-11	07:01:03
962	50.335977	-4.120669	2.72	92.5	2014-06-11	07:01:07
963	50.335954	-4.120798	4.75	254.3	2014-06-11	07:01:09
964	50.335954	-4.120859	4.36	269.8	2014-06-11	07:01:10
965	50.335951	-4.120912	1.89	264.8	2014-06-11	07:01:12
966	50.33595	-4.120929	1.21	264.7	2014-06-11	07:01:13
967	50.335945	-4.120941	1.05	235.5	2014-06-11	07:01:14
968	50.33594	-4.120957	1.24	246	2014-06-11	07:01:15
969	50.335938	-4.120973	1.15	258.8	2014-06-11	07:01:16
970	50.335937	-4.120986	0.9	262.3	2014-06-11	07:01:17
971	50.335934	-4.121	1.09	252.5	2014-06-11	07:01:18
972	50.335931	-4.121016	1.15	251.1	2014-06-11	07:01:19
973	50.33593	-4.121019	0.23	242.9	2014-06-11	07:01:20
974	50.335923	-4.121039	1.62	243.7	2014-06-11	07:01:21
975	50.335922	-4.121052	0.94	263.7	2014-06-11	07:01:22
976	50.335926	-4.121062	0.77	296.5	2014-06-11	07:01:23
977	50.335925	-4.121063	0.12	256.2	2014-06-11	07:01:24
978	50.33592	-4.121078	1.19	238.9	2014-06-11	07:01:25
979	50.335912	-4.121095	1.53	233.3	2014-06-11	07:01:26
980	50.335901	-4.121112	1.69	224.4	2014-06-11	07:01:27
981	50.335892	-4.121126	1.38	228.6	2014-06-11	07:01:28
982	50.33589	-4.121131	0.42	237.4	2014-06-11	07:01:29
983	50.33589	-4.121132	0.08	250.2	2014-06-11	07:01:30
984	50.335884	-4.12114	0.92	216.6	2014-06-11	07:01:31
985	50.335875	-4.121152	1.25	221.3	2014-06-11	07:01:32
986	50.335865	-4.121167	1.58	224.1	2014-06-11	07:01:33
987	50.335857	-4.121181	1.3	228.2	2014-06-11	07:01:34
988	50.335857	-4.121181	0.08	216.4	2014-06-11	07:01:35
989	50.335856	-4.121183	0.12	246.5	2014-06-11	07:01:36
990	50.335852	-4.1212	1.26	250	2014-06-11	07:01:37
991	50.335851	-4.121217	1.23	263.5	2014-06-11	07:01:38
992	50.335847	-4.121236	1.43	254	2014-06-11	07:01:39
993	50.335847	-4.121255	1.38	266.5	2014-06-11	07:01:40
994	50.33585	-4.121272	1.26	289.5	2014-06-11	07:01:41
995	50.335854	-4.121287	1.15	291.5	2014-06-11	07:01:42
996	50.335858	-4.121304	1.23	288.2	2014-06-11	07:01:43
997	50.335859	-4.121323	1.39	274.2	2014-06-11	07:01:44
998	50.335858	-4.121346	1.62	266.1	2014-06-11	07:01:45
999	50.335856	-4.121372	1.86	264.2	2014-06-11	07:01:46
1000	50.335855	-4.1214	2	268.4	2014-06-11	07:01:47
1001	50.335859	-4.121425	1.81	284	2014-06-11	07:01:48
1002	50.335862	-4.121447	1.6	282.5	2014-06-11	07:01:49
1003	50.335864	-4.121465	1.3	279.5	2014-06-11	07:01:50
1004	50.335866	-4.121478	1.01	282.3	2014-06-11	07:01:51
1005	50.335865	-4.121496	1.23	262.6	2014-06-11	07:01:52
1006	50.335863	-4.121513	1.25	258.4	2014-06-11	07:01:53
1007	50.335859	-4.121532	1.4	254.5	2014-06-11	07:01:54
1008	50.335857	-4.12155	1.29	260.9	2014-06-11	07:01:55
1009	50.335858	-4.121564	1.02	271.6	2014-06-11	07:01:56
1010	50.335858	-4.121576	0.84	275.7	2014-06-11	07:01:57
1011	50.335859	-4.121578	0.11	285.9	2014-06-11	07:01:58
1012	50.335858	-4.121594	1.14	263.9	2014-06-11	07:01:59
1013	50.335855	-4.121611	1.29	254.9	2014-06-11	07:02:00
1014	50.335851	-4.121627	1.2	250.4	2014-06-11	07:02:01
1015	50.335851	-4.121638	0.78	271.3	2014-06-11	07:02:02
1016	50.335852	-4.121638	0.09	353.1	2014-06-11	07:02:03
1017	50.335853	-4.121639	0.12	304.4	2014-06-11	07:02:04
1018	50.335851	-4.121658	1.34	261.1	2014-06-11	07:02:05
1019	50.335848	-4.121679	1.55	259.3	2014-06-11	07:02:06
1020	50.335843	-4.121701	1.63	248.1	2014-06-11	07:02:07
1021	50.335842	-4.121717	1.18	265	2014-06-11	07:02:08
1022	50.335842	-4.12173	0.92	273.5	2014-06-11	07:02:09
1023	50.33584	-4.121748	1.29	258.7	2014-06-11	07:02:10
1024	50.335839	-4.121766	1.29	264.7	2014-06-11	07:02:11
1025	50.335838	-4.121784	1.25	263.5	2014-06-11	07:02:12
1026	50.335839	-4.121796	0.91	281.8	2014-06-11	07:02:13
1027	50.335844	-4.121806	0.82	305.3	2014-06-11	07:02:14
1028	50.335843	-4.121822	1.13	267.2	2014-06-11	07:02:15
1029	50.335841	-4.121839	1.25	258.3	2014-06-11	07:02:16
1030	50.335839	-4.121854	1.12	261.4	2014-06-11	07:02:17
1031	50.335839	-4.121869	1.07	266.5	2014-06-11	07:02:18
1032	50.335841	-4.12188	0.83	287	2014-06-11	07:02:19
1033	50.335843	-4.121887	0.55	297.3	2014-06-11	07:02:20
1034	50.335843	-4.121897	0.72	271.5	2014-06-11	07:02:21
1035	50.335841	-4.121913	1.17	256.6	2014-06-11	07:02:22
1036	50.335837	-4.121931	1.36	251.5	2014-06-11	07:02:23
1037	50.335834	-4.121946	1.11	254.4	2014-06-11	07:02:24
1038	50.335835	-4.121952	0.4	276.8	2014-06-11	07:02:25
1039	50.335836	-4.121959	0.51	290.4	2014-06-11	07:02:26
1040	50.335834	-4.12197	0.82	254.1	2014-06-11	07:02:27
1041	50.335832	-4.121982	0.88	254	2014-06-11	07:02:28
1042	50.335829	-4.121997	1.13	250.1	2014-06-11	07:02:29
1043	50.335823	-4.122009	1.07	236.8	2014-06-11	07:02:30
1044	50.33582	-4.122019	0.78	243.1	2014-06-11	07:02:31
1045	50.335817	-4.122028	0.77	237.9	2014-06-11	07:02:32
1046	50.335811	-4.122039	1	229.4	2014-06-11	07:02:33
1047	50.335806	-4.122045	0.67	219.9	2014-06-11	07:02:34
1048	50.335806	-4.122045	0.03	203.5	2014-06-11	07:02:35
1049	50.335803	-4.122055	0.8	242	2014-06-11	07:02:36
1050	50.335797	-4.122066	1.02	230.6	2014-06-11	07:02:37
1051	50.335792	-4.122076	0.9	229.9	2014-06-11	07:02:38
1052	50.335793	-4.122078	0.23	304.4	2014-06-11	07:02:39
1053	50.335797	-4.122078	0.21	1.5	2014-06-11	07:02:41
1054	50.335796	-4.122079	0.07	253.9	2014-06-11	07:02:42
1055	50.335796	-4.122081	0.06	247.5	2014-06-11	07:02:44
1056	50.335796	-4.122083	0.08	273.2	2014-06-11	07:02:46
1057	50.335797	-4.122085	0.21	308.2	2014-06-11	07:02:47
1058	50.335797	-4.122085	0.01	32.5	2014-06-11	07:02:48
1059	50.335797	-4.122085	0.02	170.1	2014-06-11	07:02:50
1060	50.335797	-4.122084	0.05	66.2	2014-06-11	07:02:52
1061	50.335797	-4.122084	0.04	180	2014-06-11	07:02:53
1062	50.335797	-4.122084	0.02	212.5	2014-06-11	07:02:54
1063	50.335798	-4.122083	0.06	32.5	2014-06-11	07:02:56
1064	50.335798	-4.122083	0.02	34.1	2014-06-11	07:02:57
1065	50.3358	-4.122081	0.32	36.1	2014-06-11	07:02:58
1066	50.335801	-4.122082	0.04	303.3	2014-06-11	07:03:00
1067	50.335806	-4.12208	0.57	14.5	2014-06-11	07:03:01
1068	50.335808	-4.122075	0.4	50.9	2014-06-11	07:03:02
1069	50.335808	-4.122076	0.03	308.1	2014-06-11	07:03:03
1070	50.335806	-4.122074	0.11	154.1	2014-06-11	07:03:05
1071	50.335808	-4.122069	0.21	66.4	2014-06-11	07:03:07
1072	50.335808	-4.122071	0.09	284.6	2014-06-11	07:03:09
1073	50.335811	-4.122066	0.26	51.4	2014-06-11	07:03:11
1074	50.335811	-4.122065	0.04	26.7	2014-06-11	07:03:12
1075	50.335813	-4.122064	0.08	30.7	2014-06-11	07:03:14
1076	50.335814	-4.122066	0.24	323.9	2014-06-11	07:03:15
1077	50.335816	-4.122064	0.13	35.9	2014-06-11	07:03:17
1078	50.335811	-4.122069	0.7	210.9	2014-06-11	07:03:18
1079	50.335807	-4.12208	0.92	239	2014-06-11	07:03:19
1080	50.335801	-4.122098	1.45	242.8	2014-06-11	07:03:20
1081	50.335793	-4.122117	1.61	237.3	2014-06-11	07:03:21
1082	50.335787	-4.122138	1.58	244.9	2014-06-11	07:03:22
1083	50.335783	-4.122152	1.09	248.4	2014-06-11	07:03:23
1084	50.335781	-4.122162	0.78	251.8	2014-06-11	07:03:24
1085	50.335776	-4.122178	1.23	243.4	2014-06-11	07:03:25
1086	50.335773	-4.122194	1.24	251.6	2014-06-11	07:03:26
1087	50.335772	-4.122208	0.97	268.9	2014-06-11	07:03:27
1088	50.335772	-4.122223	1.04	268.5	2014-06-11	07:03:28
1089	50.33577	-4.122239	1.17	259.8	2014-06-11	07:03:29
1090	50.335767	-4.122254	1.18	249.3	2014-06-11	07:03:30
1091	50.335764	-4.12227	1.17	258	2014-06-11	07:03:31
1092	50.335766	-4.122284	0.98	278.2	2014-06-11	07:03:32
1093	50.335766	-4.122295	0.79	273.4	2014-06-11	07:03:33
1094	50.335765	-4.122304	0.65	260	2014-06-11	07:03:34
1095	50.335767	-4.122313	0.67	291.4	2014-06-11	07:03:35
1096	50.33577	-4.122306	0.55	58.1	2014-06-11	07:03:36
1097	50.335768	-4.122283	1.67	98.3	2014-06-11	07:03:37
1098	50.335764	-4.122259	1.79	104.8	2014-06-11	07:03:38
1099	50.335762	-4.122252	0.52	108.8	2014-06-11	07:03:39
1100	50.335763	-4.122246	0.45	71.9	2014-06-11	07:03:40
1101	50.335769	-4.122242	0.66	26.4	2014-06-11	07:03:41
1102	50.335776	-4.122227	1.3	51.4	2014-06-11	07:03:42
1103	50.335786	-4.122205	1.94	55.1	2014-06-11	07:03:43
1104	50.335797	-4.122181	2.11	53.6	2014-06-11	07:03:44
1105	50.335804	-4.12217	1.14	44.7	2014-06-11	07:03:45
1106	50.335805	-4.12217	0.04	297.6	2014-06-11	07:03:46
1107	50.335806	-4.122161	0.71	73.2	2014-06-11	07:03:47
1108	50.335805	-4.122151	0.66	99.6	2014-06-11	07:03:48
1109	50.335805	-4.122141	0.75	95.7	2014-06-11	07:03:49
1110	50.335809	-4.122126	1.13	65.1	2014-06-11	07:03:50
1111	50.33582	-4.122105	1.93	52.5	2014-06-11	07:03:51
1112	50.335834	-4.122072	2.89	54.9	2014-06-11	07:03:52
1113	50.335851	-4.122028	3.62	58.6	2014-06-11	07:03:53
1114	50.335863	-4.121995	2.7	62	2014-06-11	07:03:54
1115	50.335866	-4.121983	0.93	65.8	2014-06-11	07:03:55
1116	50.335866	-4.121983	0.04	227	2014-06-11	07:03:56
1117	50.335864	-4.121985	0.23	220	2014-06-11	07:03:57
1118	50.335861	-4.121987	0.42	194.9	2014-06-11	07:03:58
1119	50.335859	-4.12199	0.17	222.7	2014-06-11	07:04:00
1120	50.335859	-4.121992	0.14	298.8	2014-06-11	07:04:01
1121	50.335862	-4.121994	0.17	334.2	2014-06-11	07:04:03
1122	50.335862	-4.121996	0.16	287.4	2014-06-11	07:04:04
1123	50.335863	-4.121997	0.1	321.3	2014-06-11	07:04:05
1124	50.335863	-4.121993	0.26	81.8	2014-06-11	07:04:06
1125	50.335864	-4.121994	0.05	309.8	2014-06-11	07:04:08
1126	50.335866	-4.121993	0.22	23.5	2014-06-11	07:04:09
1127	50.335866	-4.121993	0.07	339.5	2014-06-11	07:04:10
1128	50.335866	-4.121993	0.02	197.7	2014-06-11	07:04:11
1129	50.335864	-4.121997	0.18	219.6	2014-06-11	07:04:13
1130	50.335869	-4.121992	0.67	30	2014-06-11	07:04:14
1131	50.335871	-4.121985	0.57	61.9	2014-06-11	07:04:15
1132	50.335868	-4.121981	0.44	140.2	2014-06-11	07:04:16
1133	50.335864	-4.12198	0.43	173.7	2014-06-11	07:04:17
1134	50.335865	-4.121977	0.21	69.2	2014-06-11	07:04:18
1135	50.335867	-4.121974	0.35	45.9	2014-06-11	07:04:19
1136	50.335868	-4.121973	0.02	39.1	2014-06-11	07:04:21
1137	50.335868	-4.121973	0.04	350.4	2014-06-11	07:04:22
1138	50.335868	-4.121973	0.03	73.4	2014-06-11	07:04:24
1139	50.335867	-4.121972	0.08	170.8	2014-06-11	07:04:25
1140	50.335867	-4.121972	0.03	127.2	2014-06-11	07:04:26
1141	50.335868	-4.121968	0.14	72.7	2014-06-11	07:04:28
1142	50.335865	-4.121971	0.2	214.1	2014-06-11	07:04:30
1143	50.335866	-4.121965	0.23	74.4	2014-06-11	07:04:32
1144	50.335866	-4.121966	0.05	290.5	2014-06-11	07:04:33
1145	50.335867	-4.121966	0.03	0	2014-06-11	07:04:34
1146	50.33587	-4.121964	0.36	19.6	2014-06-11	07:04:35
1147	50.335871	-4.121962	0.12	41	2014-06-11	07:04:37
1148	50.335872	-4.121962	0.05	352	2014-06-11	07:04:38
1149	50.335872	-4.121966	0.13	291	2014-06-11	07:04:40
1150	50.335873	-4.121966	0.07	9.8	2014-06-11	07:04:41
1151	50.335874	-4.121965	0.07	10.4	2014-06-11	07:04:42
1152	50.335875	-4.121966	0.13	347.1	2014-06-11	07:04:43
1153	50.335875	-4.121964	0.06	59.7	2014-06-11	07:04:45
1154	50.335879	-4.121962	0.22	26.7	2014-06-11	07:04:47
1155	50.335876	-4.121964	0.18	210.1	2014-06-11	07:04:49
1156	50.335876	-4.121964	0.01	0	2014-06-11	07:04:50
1157	50.335882	-4.121954	0.98	50.2	2014-06-11	07:04:51
1158	50.335887	-4.121943	0.99	51.5	2014-06-11	07:04:52
1159	50.335889	-4.121931	0.86	73.7	2014-06-11	07:04:53
1160	50.335889	-4.121929	0.13	106.8	2014-06-11	07:04:54
1161	50.335892	-4.121907	1.63	76.8	2014-06-11	07:04:55
1162	50.335903	-4.121869	2.94	67.6	2014-06-11	07:04:56
1163	50.335915	-4.121824	3.46	65.7	2014-06-11	07:04:57
1164	50.335925	-4.121783	3.1	69.4	2014-06-11	07:04:58
1165	50.335927	-4.121759	1.78	83.1	2014-06-11	07:04:59
1166	50.335921	-4.121754	0.71	154.3	2014-06-11	07:05:00
1167	50.335917	-4.121759	0.29	213.5	2014-06-11	07:05:02
1168	50.335917	-4.12175	0.61	94.3	2014-06-11	07:05:03
1169	50.335917	-4.121748	0.07	90	2014-06-11	07:05:05
1170	50.335916	-4.121748	0.05	124.6	2014-06-11	07:05:06
1171	50.335916	-4.121749	0.05	230.2	2014-06-11	07:05:08
1172	50.335916	-4.12175	0.07	255.1	2014-06-11	07:05:09
1173	50.335916	-4.12175	0.04	297.6	2014-06-11	07:05:10
1174	50.335918	-4.121746	0.2	46.6	2014-06-11	07:05:12
1175	50.335919	-4.121746	0.06	341.6	2014-06-11	07:05:13
1176	50.33592	-4.121747	0.14	337.7	2014-06-11	07:05:14
1177	50.335919	-4.121753	0.41	251.4	2014-06-11	07:05:15
1178	50.335916	-4.121757	0.38	226.9	2014-06-11	07:05:16
1179	50.335914	-4.121757	0.32	178.8	2014-06-11	07:05:17
1180	50.335911	-4.121753	0.32	135.8	2014-06-11	07:05:18
1181	50.335912	-4.121753	0.08	51.9	2014-06-11	07:05:19
1182	50.335912	-4.121753	0.04	341.8	2014-06-11	07:05:20
1183	50.335914	-4.121752	0.1	22.5	2014-06-11	07:05:22
1184	50.335915	-4.121751	0.08	25.5	2014-06-11	07:05:23
1185	50.335914	-4.121752	0.02	253.4	2014-06-11	07:05:25
1186	50.335915	-4.121751	0.08	51.9	2014-06-11	07:05:26
1187	50.335915	-4.12175	0.06	17.7	2014-06-11	07:05:27
1188	50.335915	-4.12175	0.05	80.6	2014-06-11	07:05:28
1189	50.335915	-4.121751	0.03	253.9	2014-06-11	07:05:30
1190	50.335916	-4.121749	0.19	44.9	2014-06-11	07:05:31
1191	50.335915	-4.121749	0.12	180	2014-06-11	07:05:32
1192	50.335912	-4.12175	0.36	188.5	2014-06-11	07:05:33
1193	50.335912	-4.121749	0.02	31	2014-06-11	07:05:34
1194	50.335918	-4.121738	0.98	53.8	2014-06-11	07:05:35
1195	50.335918	-4.121735	0.12	74.5	2014-06-11	07:05:37
1196	50.335918	-4.121734	0.06	108.3	2014-06-11	07:05:38
1197	50.335917	-4.121734	0.09	168.1	2014-06-11	07:05:39
1198	50.335915	-4.121735	0.28	192.4	2014-06-11	07:05:40
1199	50.335915	-4.121734	0.03	111.7	2014-06-11	07:05:42
1200	50.335915	-4.121732	0.13	68.6	2014-06-11	07:05:43
1201	50.33592	-4.121726	0.7	39.5	2014-06-11	07:05:44
1202	50.335919	-4.121721	0.4	97.9	2014-06-11	07:05:45
1203	50.335917	-4.121719	0.3	153.1	2014-06-11	07:05:46
1204	50.335913	-4.121721	0.5	196.8	2014-06-11	07:05:47
1205	50.33591	-4.121726	0.49	228.4	2014-06-11	07:05:48
1206	50.33591	-4.121726	0.03	22.2	2014-06-11	07:05:49
1207	50.335911	-4.121719	0.45	76.8	2014-06-11	07:05:50
1208	50.335906	-4.121719	0.51	173.3	2014-06-11	07:05:51
1209	50.335905	-4.121727	0.61	250.5	2014-06-11	07:05:52
1210	50.335909	-4.121728	0.53	349.6	2014-06-11	07:05:53
1211	50.335918	-4.121722	1.03	23.6	2014-06-11	07:05:54
1212	50.335922	-4.121722	0.44	1.6	2014-06-11	07:05:55
1213	50.335925	-4.121727	0.26	321.8	2014-06-11	07:05:57
1214	50.335925	-4.121727	0.05	280.6	2014-06-11	07:05:58
1215	50.335925	-4.121728	0.06	212.5	2014-06-11	07:05:59
1216	50.335924	-4.121727	0.05	152.7	2014-06-11	07:06:00
1217	50.335924	-4.121728	0.03	212.5	2014-06-11	07:06:01
1218	50.335928	-4.121729	0.47	346	2014-06-11	07:06:02
1219	50.335937	-4.121722	1.13	28	2014-06-11	07:06:03
1220	50.335942	-4.121713	0.77	52	2014-06-11	07:06:04
1221	50.335946	-4.121704	0.8	56.7	2014-06-11	07:06:05
1222	50.335946	-4.121683	1.48	90	2014-06-11	07:06:06
1223	50.335938	-4.121657	2.02	115.1	2014-06-11	07:06:07
1224	50.335929	-4.121636	1.83	124.4	2014-06-11	07:06:08
1225	50.335919	-4.121621	1.49	134	2014-06-11	07:06:09
1226	50.335916	-4.121603	1.33	105.1	2014-06-11	07:06:10
1227	50.335919	-4.12158	1.66	77.7	2014-06-11	07:06:11
1228	50.335927	-4.121549	2.38	67.7	2014-06-11	07:06:12
1229	50.335937	-4.121511	2.9	68.3	2014-06-11	07:06:13
1230	50.335947	-4.121472	2.95	68.3	2014-06-11	07:06:14
1231	50.335956	-4.121435	2.88	68.7	2014-06-11	07:06:15
1232	50.335967	-4.121403	2.57	61.6	2014-06-11	07:06:16
1233	50.335979	-4.121389	1.62	36.3	2014-06-11	07:06:17
1234	50.335987	-4.121395	0.97	334.9	2014-06-11	07:06:18
1235	50.335961	-4.121451	4.86	234.3	2014-06-11	07:06:19
1236	50.335959	-4.121461	0.81	247.6	2014-06-11	07:06:20
1237	50.335945	-4.121482	2.15	225.1	2014-06-11	07:06:21
1238	50.335939	-4.121502	1.57	244.7	2014-06-11	07:06:22
1239	50.335935	-4.12152	1.29	252.4	2014-06-11	07:06:23
1240	50.335935	-4.121534	1	266.8	2014-06-11	07:06:24
1241	50.335934	-4.121549	1.09	266.1	2014-06-11	07:06:25
1242	50.335933	-4.121568	1.33	262.3	2014-06-11	07:06:26
1243	50.335928	-4.121585	1.3	249	2014-06-11	07:06:27
1244	50.335928	-4.121598	0.91	263.5	2014-06-11	07:06:28
1245	50.335931	-4.121606	0.72	306.9	2014-06-11	07:06:29
1246	50.335933	-4.121615	0.72	281.2	2014-06-11	07:06:30
1247	50.33593	-4.121624	0.67	245.5	2014-06-11	07:06:31
1248	50.33593	-4.121625	0.07	270	2014-06-11	07:06:32
1249	50.335928	-4.121633	0.64	244	2014-06-11	07:06:33
1250	50.335925	-4.121643	0.74	244.8	2014-06-11	07:06:34
1251	50.335923	-4.121651	0.6	255.6	2014-06-11	07:06:35
1252	50.335922	-4.121658	0.56	258.5	2014-06-11	07:06:36
1253	50.335922	-4.121664	0.39	260.2	2014-06-11	07:06:37
1254	50.335921	-4.121668	0.3	259.4	2014-06-11	07:06:38
1255	50.335922	-4.121672	0.27	281.7	2014-06-11	07:06:39
1256	50.335924	-4.121666	0.5	59.8	2014-06-11	07:06:40
1257	50.335923	-4.121664	0.2	149	2014-06-11	07:06:41
1258	50.335919	-4.121668	0.45	217.7	2014-06-11	07:06:42
1259	50.335913	-4.121678	0.98	227.6	2014-06-11	07:06:43
1260	50.335905	-4.121694	1.41	230.1	2014-06-11	07:06:44
1261	50.335898	-4.121707	1.29	228.8	2014-06-11	07:06:45
1262	50.335893	-4.12172	1.03	241.4	2014-06-11	07:06:46
1263	50.335887	-4.121734	1.23	236.7	2014-06-11	07:06:47
1264	50.335881	-4.121746	1.09	227.3	2014-06-11	07:06:48
1265	50.335875	-4.121755	0.9	230.8	2014-06-11	07:06:49
1266	50.335869	-4.121767	1.11	225.6	2014-06-11	07:06:50
1267	50.33586	-4.121781	1.39	227.3	2014-06-11	07:06:51
1268	50.335858	-4.121783	0.28	218.8	2014-06-11	07:06:52
1269	50.335863	-4.121773	0.92	54.5	2014-06-11	07:06:53
1270	50.335864	-4.121767	0.41	71.7	2014-06-11	07:06:54
1271	50.33586	-4.121766	0.52	166.1	2014-06-11	07:06:55
1272	50.335857	-4.121768	0.31	212.5	2014-06-11	07:06:56
1273	50.335855	-4.121771	0.31	220.9	2014-06-11	07:06:57
1274	50.335851	-4.121776	0.6	218.8	2014-06-11	07:06:58
1275	50.335851	-4.121777	0.1	292.9	2014-06-11	07:06:59
1276	50.335855	-4.121773	0.53	33.7	2014-06-11	07:07:00
1277	50.33586	-4.121765	0.85	46.2	2014-06-11	07:07:01
1278	50.335865	-4.121757	0.76	46.4	2014-06-11	07:07:02
1279	50.335866	-4.121753	0.3	71.9	2014-06-11	07:07:03
1280	50.335862	-4.121742	0.88	122.1	2014-06-11	07:07:04
1281	50.335859	-4.121731	0.87	109.5	2014-06-11	07:07:05
1282	50.335855	-4.121718	1.04	120.1	2014-06-11	07:07:06
1283	50.335853	-4.121704	0.99	97	2014-06-11	07:07:07
1284	50.335863	-4.121678	2.19	60.3	2014-06-11	07:07:08
1285	50.335876	-4.121625	4	69.2	2014-06-11	07:07:09
1286	50.335881	-4.12156	4.68	83.1	2014-06-11	07:07:10
1287	50.335884	-4.121492	4.85	86.1	2014-06-11	07:07:11
1288	50.335883	-4.12143	4.37	91.6	2014-06-11	07:07:12
1289	50.335876	-4.121378	3.76	100.9	2014-06-11	07:07:13
1290	50.335861	-4.121328	3.96	115.1	2014-06-11	07:07:14
1291	50.335841	-4.121276	4.27	121.2	2014-06-11	07:07:15
1292	50.335822	-4.121225	4.26	121	2014-06-11	07:07:16
1293	50.335707	-4.120994	2.6	127.8	2014-06-11	07:07:24
1294	50.335745	-4.121194	14.83	286.4	2014-06-11	07:07:25
1295	50.335778	-4.121267	6.33	304.9	2014-06-11	07:07:26
1296	50.335805	-4.121308	4.22	316.1	2014-06-11	07:07:27
1297	50.335827	-4.121333	3.01	324.1	2014-06-11	07:07:28
1298	50.335838	-4.121352	1.84	313.6	2014-06-11	07:07:29
1299	50.335845	-4.121368	1.39	300.6	2014-06-11	07:07:30
1300	50.335844	-4.12138	0.79	267.3	2014-06-11	07:07:31
1301	50.33584	-4.121395	1.21	247.9	2014-06-11	07:07:32
1302	50.335836	-4.121417	1.61	251.7	2014-06-11	07:07:33
1303	50.335833	-4.121435	1.35	257.6	2014-06-11	07:07:34
1304	50.335836	-4.121449	0.99	289.4	2014-06-11	07:07:35
1305	50.335836	-4.121459	0.78	273.5	2014-06-11	07:07:36
1306	50.335833	-4.121475	1.2	249.9	2014-06-11	07:07:37
1307	50.335828	-4.121491	1.24	245.6	2014-06-11	07:07:38
1308	50.335821	-4.121505	1.26	230.9	2014-06-11	07:07:39
1309	50.335814	-4.121523	1.51	240.5	2014-06-11	07:07:40
1310	50.335813	-4.121531	0.54	257.1	2014-06-11	07:07:41
1311	50.335817	-4.121533	0.51	339.4	2014-06-11	07:07:42
1312	50.335819	-4.12154	0.48	294.3	2014-06-11	07:07:43
1313	50.335816	-4.121551	0.85	249.3	2014-06-11	07:07:44
1314	50.335813	-4.121571	1.47	256.4	2014-06-11	07:07:45
1315	50.335807	-4.12159	1.55	244.4	2014-06-11	07:07:46
1316	50.335805	-4.121603	0.91	254.6	2014-06-11	07:07:47
1317	50.335808	-4.121609	0.54	306.9	2014-06-11	07:07:48
1318	50.335809	-4.121616	0.49	278.8	2014-06-11	07:07:49
1319	50.335805	-4.121632	1.23	251	2014-06-11	07:07:50
1320	50.335798	-4.121652	1.65	240.5	2014-06-11	07:07:51
1321	50.33579	-4.121671	1.63	235.9	2014-06-11	07:07:52
1322	50.335787	-4.121687	1.13	255.6	2014-06-11	07:07:53
1323	50.335786	-4.121697	0.77	259.6	2014-06-11	07:07:54
1324	50.335782	-4.121712	1.15	247.5	2014-06-11	07:07:55
1325	50.335779	-4.121727	1.09	252.5	2014-06-11	07:07:56
1326	50.335776	-4.121741	1.02	253.6	2014-06-11	07:07:57
1327	50.335771	-4.121755	1.17	240.4	2014-06-11	07:07:58
1328	50.335766	-4.121765	0.93	232.8	2014-06-11	07:07:59
1329	50.335766	-4.121773	0.54	262.1	2014-06-11	07:08:00
1330	50.335764	-4.121783	0.73	253.6	2014-06-11	07:08:01
1331	50.335759	-4.121797	1.17	240.8	2014-06-11	07:08:02
1332	50.335752	-4.121812	1.3	234.9	2014-06-11	07:08:03
1333	50.335752	-4.121819	0.5	271	2014-06-11	07:08:04
1334	50.335757	-4.121815	0.66	25.5	2014-06-11	07:08:05
1335	50.335758	-4.121812	0.27	61.4	2014-06-11	07:08:06
1336	50.33576	-4.12182	0.64	286.9	2014-06-11	07:08:07
1337	50.335763	-4.121829	0.69	297.6	2014-06-11	07:08:08
1338	50.335765	-4.121835	0.49	294.7	2014-06-11	07:08:09
1339	50.335768	-4.121836	0.38	350.1	2014-06-11	07:08:10
1340	50.33577	-4.121834	0.14	27.3	2014-06-11	07:08:12
1341	50.335771	-4.121835	0.04	319	2014-06-11	07:08:13
1342	50.335768	-4.12184	0.44	233.9	2014-06-11	07:08:14
1343	50.33577	-4.121839	0.23	4.4	2014-06-11	07:08:15
1344	50.335775	-4.121836	0.58	24.2	2014-06-11	07:08:16
1345	50.335776	-4.121837	0.06	306.3	2014-06-11	07:08:18
1346	50.335776	-4.121838	0.05	293	2014-06-11	07:08:19
1347	50.335776	-4.121838	0.02	270	2014-06-11	07:08:20
1348	50.335775	-4.121839	0.04	234.4	2014-06-11	07:08:22
1349	50.335775	-4.121839	0.04	161.8	2014-06-11	07:08:23
1350	50.335775	-4.121839	0.03	207.3	2014-06-11	07:08:25
1351	50.335774	-4.12184	0.05	234.3	2014-06-11	07:08:27
1352	50.335777	-4.121838	0.18	22.8	2014-06-11	07:08:29
1353	50.335778	-4.121838	0.06	353.4	2014-06-11	07:08:30
1354	50.335778	-4.121839	0.04	328.2	2014-06-11	07:08:31
1355	50.335778	-4.121839	0.02	306.4	2014-06-11	07:08:32
1356	50.335782	-4.121845	0.6	309.5	2014-06-11	07:08:33
1357	50.335787	-4.121844	0.63	8.2	2014-06-11	07:08:34
1358	50.335787	-4.121839	0.34	96.2	2014-06-11	07:08:35
1359	50.335787	-4.12184	0.01	270	2014-06-11	07:08:36
1360	50.335784	-4.121837	0.32	151	2014-06-11	07:08:37
1361	50.335784	-4.121837	0	0	2014-06-11	07:08:38
1362	50.335782	-4.121805	0.57	96.1	2014-06-11	07:08:42
1363	50.335797	-4.12177	3.01	56.3	2014-06-11	07:08:43
1364	50.335814	-4.121707	4.88	67.7	2014-06-11	07:08:44
1365	50.33583	-4.121632	5.59	71.3	2014-06-11	07:08:45
1366	50.33584	-4.121559	5.31	77.9	2014-06-11	07:08:46
1367	50.335844	-4.121482	5.51	85.6	2014-06-11	07:08:47
1368	50.335848	-4.121403	5.64	85.4	2014-06-11	07:08:48
1369	50.335853	-4.121328	5.35	84.1	2014-06-11	07:08:49
1370	50.335858	-4.12126	4.85	83.4	2014-06-11	07:08:50
1371	50.335862	-4.121196	4.59	84.2	2014-06-11	07:08:51
1372	50.335866	-4.121132	4.53	84	2014-06-11	07:08:52
1373	50.33587	-4.121069	4.53	84.6	2014-06-11	07:08:53
1374	50.335874	-4.121005	4.53	84.9	2014-06-11	07:08:54
1375	50.335876	-4.120943	4.45	85.8	2014-06-11	07:08:55
1376	50.33588	-4.12088	4.48	85	2014-06-11	07:08:56
1377	50.335871	-4.120858	1.88	122	2014-06-11	07:08:57
1378	50.335843	-4.120904	4.49	226.8	2014-06-11	07:08:58
1379	50.33584	-4.120943	2.84	263.2	2014-06-11	07:08:59
1380	50.335846	-4.121021	5.51	276.4	2014-06-11	07:09:00
1381	50.335849	-4.121084	4.56	274.8	2014-06-11	07:09:01
1382	50.335849	-4.121125	2.9	270	2014-06-11	07:09:02
1383	50.335847	-4.121159	2.39	263.1	2014-06-11	07:09:03
1384	50.335843	-4.121189	2.19	260	2014-06-11	07:09:04
1385	50.335842	-4.12122	2.21	264.9	2014-06-11	07:09:05
1386	50.335837	-4.12125	2.19	255.9	2014-06-11	07:09:06
1387	50.335836	-4.121271	1.53	266.5	2014-06-11	07:09:07
1388	50.335841	-4.121284	1.01	299.9	2014-06-11	07:09:08
1389	50.335841	-4.121297	0.92	275.2	2014-06-11	07:09:09
1390	50.335837	-4.121317	1.55	251.4	2014-06-11	07:09:10
1391	50.335828	-4.12134	1.86	239.6	2014-06-11	07:09:11
1392	50.335821	-4.121356	1.4	233.7	2014-06-11	07:09:12
1393	50.335818	-4.121363	0.63	235	2014-06-11	07:09:13
1394	50.335815	-4.12137	0.58	233.6	2014-06-11	07:09:14
1395	50.33581	-4.12138	0.88	238.1	2014-06-11	07:09:15
1396	50.335809	-4.121389	0.64	253.2	2014-06-11	07:09:16
1397	50.335807	-4.121398	0.7	252.2	2014-06-11	07:09:17
1398	50.335803	-4.121415	1.24	251.5	2014-06-11	07:09:18
1399	50.335798	-4.121434	1.48	245.7	2014-06-11	07:09:19
1400	50.3358	-4.121443	0.66	289.7	2014-06-11	07:09:20
1401	50.335804	-4.121444	0.52	348.2	2014-06-11	07:09:21
1402	50.335807	-4.121452	0.6	297	2014-06-11	07:09:22
1403	50.335807	-4.121463	0.78	273.5	2014-06-11	07:09:23
1404	50.335807	-4.121473	0.72	265.6	2014-06-11	07:09:24
1405	50.335807	-4.121483	0.74	269.2	2014-06-11	07:09:25
1406	50.335804	-4.121495	0.89	249	2014-06-11	07:09:26
1407	50.335801	-4.121508	0.98	248.3	2014-06-11	07:09:27
1408	50.335799	-4.121521	0.94	262	2014-06-11	07:09:28
1409	50.335798	-4.121528	0.57	252.9	2014-06-11	07:09:29
1410	50.335797	-4.121538	0.72	264.8	2014-06-11	07:09:30
1411	50.335794	-4.121551	0.97	250.2	2014-06-11	07:09:31
1412	50.335794	-4.121567	1.14	267.2	2014-06-11	07:09:32
1413	50.335792	-4.121584	1.19	257.8	2014-06-11	07:09:33
1414	50.335788	-4.1216	1.22	253.1	2014-06-11	07:09:34
1415	50.335788	-4.121614	0.98	270	2014-06-11	07:09:35
1416	50.335789	-4.121627	0.95	277.3	2014-06-11	07:09:36
1417	50.335787	-4.121643	1.14	258.3	2014-06-11	07:09:37
1418	50.335785	-4.121659	1.15	257.8	2014-06-11	07:09:38
1419	50.335783	-4.121675	1.22	257.1	2014-06-11	07:09:39
1420	50.33578	-4.12169	1.08	255	2014-06-11	07:09:40
1421	50.335777	-4.121704	1.08	249.3	2014-06-11	07:09:41
1422	50.335773	-4.12172	1.17	249.5	2014-06-11	07:09:42
1423	50.335772	-4.121733	0.97	260	2014-06-11	07:09:43
1424	50.33577	-4.121744	0.8	256.5	2014-06-11	07:09:44
1425	50.335767	-4.121756	0.9	250.7	2014-06-11	07:09:45
1426	50.335764	-4.121769	0.98	248.8	2014-06-11	07:09:46
1427	50.335763	-4.121781	0.87	262	2014-06-11	07:09:47
1428	50.335762	-4.121794	0.91	261.1	2014-06-11	07:09:48
1429	50.335761	-4.121807	0.9	264.6	2014-06-11	07:09:49
1430	50.335759	-4.12182	0.97	254.9	2014-06-11	07:09:50
1431	50.335757	-4.121833	0.94	260.8	2014-06-11	07:09:51
1432	50.335759	-4.121844	0.8	281.4	2014-06-11	07:09:52
1433	50.335759	-4.121856	0.89	273.7	2014-06-11	07:09:53
1434	50.335757	-4.121873	1.25	256.6	2014-06-11	07:09:54
1435	50.335755	-4.121891	1.25	259.7	2014-06-11	07:09:55
1436	50.335754	-4.121906	1.12	264.7	2014-06-11	07:09:56
1437	50.335752	-4.121922	1.12	261.4	2014-06-11	07:09:57
1438	50.335756	-4.12193	0.76	308.1	2014-06-11	07:09:58
1439	50.335762	-4.121923	0.77	41.2	2014-06-11	07:09:59
1440	50.335764	-4.121913	0.74	68.6	2014-06-11	07:10:00
1441	50.335762	-4.12191	0.33	126.8	2014-06-11	07:10:01
1442	50.33576	-4.121914	0.42	226.5	2014-06-11	07:10:02
1443	50.335761	-4.121918	0.33	306.2	2014-06-11	07:10:03
1444	50.335769	-4.121916	0.83	7	2014-06-11	07:10:04
1445	50.335778	-4.121916	0.98	3.5	2014-06-11	07:10:05
1446	50.335786	-4.121914	0.98	5.6	2014-06-11	07:10:06
1447	50.335791	-4.121913	0.5	10.9	2014-06-11	07:10:07
1448	50.335795	-4.121904	0.77	50.8	2014-06-11	07:10:08
1449	50.335807	-4.121875	2.5	57.1	2014-06-11	07:10:09
1450	50.33582	-4.121823	3.95	68.7	2014-06-11	07:10:10
1451	50.335833	-4.121761	4.66	72.7	2014-06-11	07:10:11
1452	50.335842	-4.121693	4.93	77.6	2014-06-11	07:10:12
1453	50.335848	-4.121621	5.12	82.2	2014-06-11	07:10:13
1454	50.335853	-4.121549	5.17	84	2014-06-11	07:10:14
1455	50.335862	-4.121473	5.48	80.3	2014-06-11	07:10:15
1456	50.335867	-4.121401	5.17	82.8	2014-06-11	07:10:16
1457	50.335869	-4.121336	4.58	87.7	2014-06-11	07:10:17
1458	50.335876	-4.121275	4.4	80.4	2014-06-11	07:10:18
1459	50.335885	-4.121217	4.26	75.9	2014-06-11	07:10:19
1460	50.335896	-4.121159	4.31	73.1	2014-06-11	07:10:20
1461	50.335909	-4.1211	4.45	71.5	2014-06-11	07:10:21
1462	50.335923	-4.12104	4.49	70	2014-06-11	07:10:22
1463	50.335984	-4.120794	2.08	68.7	2014-06-11	07:10:31
1464	50.335952	-4.120852	5.4	229.6	2014-06-11	07:10:32
1465	50.335933	-4.12106	14.9	261.7	2014-06-11	07:10:33
1466	50.335916	-4.121135	5.65	250.7	2014-06-11	07:10:34
1467	50.335909	-4.121178	3.13	255.5	2014-06-11	07:10:35
1468	50.335905	-4.121199	1.58	250.7	2014-06-11	07:10:36
1469	50.335899	-4.121216	1.37	245.1	2014-06-11	07:10:37
1470	50.335899	-4.121231	1.07	266	2014-06-11	07:10:38
1471	50.335897	-4.121245	1.02	261.1	2014-06-11	07:10:39
1472	50.335894	-4.121264	1.39	255.3	2014-06-11	07:10:40
1473	50.335892	-4.121288	1.71	264	2014-06-11	07:10:41
1474	50.335889	-4.121305	1.22	250.8	2014-06-11	07:10:42
1475	50.335887	-4.121319	1.01	257.7	2014-06-11	07:10:43
1476	50.335887	-4.121329	0.74	269.3	2014-06-11	07:10:44
1477	50.335885	-4.121337	0.61	248.4	2014-06-11	07:10:45
1478	50.335881	-4.121346	0.81	235.8	2014-06-11	07:10:46
1479	50.335878	-4.121357	0.85	246.1	2014-06-11	07:10:47
1480	50.335875	-4.121371	0.99	254.6	2014-06-11	07:10:48
1481	50.335874	-4.121384	0.92	260.6	2014-06-11	07:10:49
1482	50.335874	-4.121395	0.83	273.8	2014-06-11	07:10:50
1483	50.335872	-4.121407	0.84	254	2014-06-11	07:10:51
1484	50.33587	-4.121417	0.81	253.9	2014-06-11	07:10:52
1485	50.335867	-4.12143	0.96	247.7	2014-06-11	07:10:53
1486	50.335863	-4.121446	1.23	247.8	2014-06-11	07:10:54
1487	50.335861	-4.121459	0.92	258.8	2014-06-11	07:10:55
1488	50.335859	-4.121469	0.75	252.6	2014-06-11	07:10:56
1489	50.335856	-4.121484	1.16	250.3	2014-06-11	07:10:57
1490	50.335853	-4.121498	1.07	250.7	2014-06-11	07:10:58
1491	50.335853	-4.121507	0.63	275.8	2014-06-11	07:10:59
1492	50.335854	-4.121514	0.5	279.7	2014-06-11	07:11:00
1493	50.335853	-4.121523	0.66	258.5	2014-06-11	07:11:01
1494	50.335849	-4.121538	1.07	250.1	2014-06-11	07:11:02
1495	50.335845	-4.121555	1.34	250.4	2014-06-11	07:11:03
1496	50.335844	-4.121569	0.99	262.4	2014-06-11	07:11:04
1497	50.335843	-4.121581	0.87	258.9	2014-06-11	07:11:05
1498	50.335841	-4.121595	1.02	260	2014-06-11	07:11:06
1499	50.335839	-4.121607	0.86	254.9	2014-06-11	07:11:07
1500	50.335837	-4.121621	1.06	255.7	2014-06-11	07:11:08
1501	50.335836	-4.121634	0.94	266.6	2014-06-11	07:11:09
1502	50.335838	-4.121646	0.81	280.7	2014-06-11	07:11:10
1503	50.335838	-4.121657	0.79	273.4	2014-06-11	07:11:11
1504	50.335836	-4.121671	1.03	256.8	2014-06-11	07:11:12
1505	50.335833	-4.121687	1.18	254	2014-06-11	07:11:13
1506	50.335833	-4.121699	0.88	266.3	2014-06-11	07:11:14
1507	50.335833	-4.12171	0.79	270.7	2014-06-11	07:11:15
1508	50.335829	-4.121725	1.09	249.4	2014-06-11	07:11:16
1509	50.335826	-4.12174	1.19	250.8	2014-06-11	07:11:17
1510	50.335825	-4.121755	1.01	263.1	2014-06-11	07:11:18
1511	50.335823	-4.121771	1.19	260	2014-06-11	07:11:19
1512	50.335823	-4.121787	1.11	269.5	2014-06-11	07:11:20
1513	50.335823	-4.121798	0.83	270	2014-06-11	07:11:21
1514	50.33582	-4.121812	1.01	256	2014-06-11	07:11:22
1515	50.335818	-4.121825	0.97	255	2014-06-11	07:11:23
1516	50.335817	-4.121839	1.01	261	2014-06-11	07:11:24
1517	50.335815	-4.121856	1.21	261.5	2014-06-11	07:11:25
1518	50.335815	-4.121872	1.11	271.5	2014-06-11	07:11:26
1519	50.335818	-4.121884	0.92	290.2	2014-06-11	07:11:27
1520	50.335818	-4.121897	0.92	265.9	2014-06-11	07:11:28
1521	50.335814	-4.121914	1.27	250.3	2014-06-11	07:11:29
1522	50.335812	-4.12193	1.14	261.1	2014-06-11	07:11:30
1523	50.335815	-4.121937	0.6	301	2014-06-11	07:11:31
1524	50.335816	-4.121938	0.07	318.8	2014-06-11	07:11:33
1525	50.335816	-4.121938	0.01	209.6	2014-06-11	07:11:34
1526	50.335816	-4.121938	0.01	180	2014-06-11	07:11:35
1527	50.335816	-4.121938	0.03	32.5	2014-06-11	07:11:36
1528	50.335832	-4.121903	3.06	54.3	2014-06-11	07:11:37
1529	50.335849	-4.121846	4.49	64.9	2014-06-11	07:11:38
1530	50.335859	-4.121781	4.72	76.2	2014-06-11	07:11:39
1531	50.335868	-4.121715	4.83	78.6	2014-06-11	07:11:40
1532	50.335879	-4.121648	4.89	75.4	2014-06-11	07:11:41
1533	50.33589	-4.121585	4.66	74.9	2014-06-11	07:11:42
1534	50.335901	-4.121527	4.29	73.2	2014-06-11	07:11:43
1535	50.335914	-4.12147	4.34	70.7	2014-06-11	07:11:44
1536	50.335928	-4.121412	4.41	68.5	2014-06-11	07:11:45
1537	50.335943	-4.121358	4.14	66.3	2014-06-11	07:11:46
1538	50.335954	-4.121318	3.1	68.1	2014-06-11	07:11:47
1539	50.33596	-4.121292	1.95	69.6	2014-06-11	07:11:48
1540	50.335965	-4.121273	1.48	66.2	2014-06-11	07:11:49
1541	50.33597	-4.121259	1.15	59.3	2014-06-11	07:11:50
1542	50.335969	-4.121251	0.57	102.2	2014-06-11	07:11:51
1543	50.335965	-4.121255	0.57	204.5	2014-06-11	07:11:52
1544	50.335959	-4.121264	0.88	227.4	2014-06-11	07:11:53
1545	50.335953	-4.121272	0.87	219.2	2014-06-11	07:11:54
1546	50.335948	-4.12128	0.78	227.1	2014-06-11	07:11:55
1547	50.33595	-4.121287	0.53	289.7	2014-06-11	07:11:56
1548	50.33595	-4.121288	0.13	243.8	2014-06-11	07:11:57
1549	50.335945	-4.1213	0.96	237.6	2014-06-11	07:11:58
1550	50.335943	-4.121313	1	254.3	2014-06-11	07:11:59
1551	50.335937	-4.121325	1.09	233.3	2014-06-11	07:12:00
1552	50.335929	-4.121337	1.17	225.4	2014-06-11	07:12:01
1553	50.335926	-4.121345	0.7	233.5	2014-06-11	07:12:02
1554	50.335925	-4.121345	0.03	223.2	2014-06-11	07:12:03
1555	50.335921	-4.12135	0.57	213.1	2014-06-11	07:12:04
1556	50.335919	-4.121352	0.3	206.8	2014-06-11	07:12:05
1557	50.335919	-4.121352	0.02	340.3	2014-06-11	07:12:06
1558	50.335913	-4.121357	0.73	211.4	2014-06-11	07:12:07
1559	50.335908	-4.121368	0.95	233.3	2014-06-11	07:12:08
1560	50.335904	-4.12138	1	239.7	2014-06-11	07:12:09
1561	50.3359	-4.121393	1	246.4	2014-06-11	07:12:10
1562	50.3359	-4.1214	0.54	270.9	2014-06-11	07:12:11
1563	50.335901	-4.121397	0.13	75	2014-06-11	07:12:13
1564	50.335897	-4.121401	0.52	214.2	2014-06-11	07:12:14
1565	50.33589	-4.12141	0.94	220	2014-06-11	07:12:15
1566	50.335883	-4.121418	0.97	217.3	2014-06-11	07:12:16
1567	50.335878	-4.121422	0.67	203	2014-06-11	07:12:17
1568	50.335874	-4.121424	0.42	205.1	2014-06-11	07:12:18
1569	50.335869	-4.121432	0.79	225.8	2014-06-11	07:12:19
1570	50.335862	-4.121446	1.28	229.9	2014-06-11	07:12:20
1571	50.335856	-4.121459	1.12	235.7	2014-06-11	07:12:21
1572	50.335854	-4.121464	0.22	237.7	2014-06-11	07:12:23
1573	50.335848	-4.121476	1.09	233.3	2014-06-11	07:12:24
1574	50.33584	-4.12149	1.34	228	2014-06-11	07:12:25
1575	50.33583	-4.121503	1.47	215.9	2014-06-11	07:12:26
1576	50.335821	-4.121511	1.08	213.3	2014-06-11	07:12:27
1577	50.335818	-4.121512	0.42	193.1	2014-06-11	07:12:28
1578	50.335818	-4.121512	0.06	32.5	2014-06-11	07:12:29
1579	50.335812	-4.121526	1.24	236.2	2014-06-11	07:12:30
1580	50.335805	-4.121539	1.22	228.5	2014-06-11	07:12:31
1581	50.3358	-4.121548	0.85	229.7	2014-06-11	07:12:32
1582	50.335795	-4.121556	0.73	227.3	2014-06-11	07:12:33
1583	50.335792	-4.121566	0.85	240.6	2014-06-11	07:12:34
1584	50.335786	-4.121577	0.97	230.6	2014-06-11	07:12:35
1585	50.335782	-4.121591	1.1	244.4	2014-06-11	07:12:36
1586	50.335782	-4.1216	0.63	269.2	2014-06-11	07:12:37
1587	50.335782	-4.121599	0.03	73.4	2014-06-11	07:12:38
1588	50.335777	-4.121615	1.2	244.3	2014-06-11	07:12:39
1589	50.335771	-4.121633	1.47	244	2014-06-11	07:12:40
1590	50.335765	-4.121652	1.5	242.2	2014-06-11	07:12:41
1591	50.335763	-4.121663	0.42	251.1	2014-06-11	07:12:43
1592	50.335759	-4.121677	1.09	248.8	2014-06-11	07:12:44
1593	50.335754	-4.12169	1.08	237.7	2014-06-11	07:12:45
1594	50.335747	-4.121703	1.19	230.5	2014-06-11	07:12:46
1595	50.335741	-4.121717	1.17	236.8	2014-06-11	07:12:47
1596	50.335739	-4.121722	0.44	242	2014-06-11	07:12:48
1597	50.335739	-4.121723	0.05	194.5	2014-06-11	07:12:49
1598	50.335739	-4.121725	0.14	258.5	2014-06-11	07:12:50
1599	50.335727	-4.121742	1.79	224	2014-06-11	07:12:51
1600	50.335716	-4.121757	1.67	220.1	2014-06-11	07:12:52
1601	50.335707	-4.121764	1.03	205.6	2014-06-11	07:12:53
1602	50.335701	-4.121766	0.72	195.4	2014-06-11	07:12:54
1603	50.335694	-4.121774	0.93	214.7	2014-06-11	07:12:55
1604	50.335687	-4.121783	1.05	220.5	2014-06-11	07:12:56
1605	50.33568	-4.121793	1.02	223.9	2014-06-11	07:12:57
1606	50.335674	-4.121804	1.05	224.7	2014-06-11	07:12:58
1607	50.335666	-4.121817	1.23	228.7	2014-06-11	07:12:59
1608	50.335664	-4.121825	0.65	240.7	2014-06-11	07:13:00
1609	50.335664	-4.121826	0.13	270	2014-06-11	07:13:01
1610	50.335664	-4.121827	0.07	350	2014-06-11	07:13:02
1611	50.335665	-4.121828	0.09	308.3	2014-06-11	07:13:03
1612	50.335665	-4.121828	0.07	270	2014-06-11	07:13:04
1613	50.335664	-4.12183	0.15	231.9	2014-06-11	07:13:05
1614	50.335663	-4.121831	0.1	233.8	2014-06-11	07:13:06
1615	50.335664	-4.121832	0.05	305.1	2014-06-11	07:13:07
1616	50.335664	-4.121832	0.05	352	2014-06-11	07:13:08
1617	50.335664	-4.121832	0.02	25.1	2014-06-11	07:13:10
1618	50.335664	-4.121831	0.02	90	2014-06-11	07:13:11
1619	50.335665	-4.121831	0.03	43.2	2014-06-11	07:13:12
1620	50.335665	-4.121832	0.08	291.2	2014-06-11	07:13:13
1621	50.335664	-4.121833	0.08	227	2014-06-11	07:13:14
1622	50.335666	-4.121833	0.22	6.4	2014-06-11	07:13:15
1623	50.335667	-4.121833	0.11	338	2014-06-11	07:13:16
1624	50.335668	-4.121831	0.16	61.5	2014-06-11	07:13:17
1625	50.335669	-4.121832	0.07	325.2	2014-06-11	07:13:19
1626	50.33567	-4.121833	0.12	337.1	2014-06-11	07:13:20
1627	50.335669	-4.121834	0.12	230.2	2014-06-11	07:13:21
1628	50.33567	-4.121836	0.11	301.9	2014-06-11	07:13:22
1629	50.33567	-4.121836	0.1	327.5	2014-06-11	07:13:23
1630	50.335675	-4.121832	0.59	34	2014-06-11	07:13:24
1631	50.335676	-4.121826	0.43	65.3	2014-06-11	07:13:25
1632	50.335677	-4.121827	0.09	310.4	2014-06-11	07:13:26
1633	50.335677	-4.121828	0.09	270	2014-06-11	07:13:27
1634	50.335677	-4.12183	0.09	288.5	2014-06-11	07:13:28
1635	50.335677	-4.121831	0.11	280	2014-06-11	07:13:29
1636	50.335678	-4.121833	0.15	296.2	2014-06-11	07:13:30
1637	50.335678	-4.121834	0.05	294.7	2014-06-11	07:13:31
1638	50.335678	-4.121834	0.05	291.7	2014-06-11	07:13:32
1639	50.335678	-4.121835	0.09	288.4	2014-06-11	07:13:33
1640	50.335679	-4.121836	0.05	308.1	2014-06-11	07:13:34
1641	50.335679	-4.121836	0.04	302.4	2014-06-11	07:13:35
1642	50.335679	-4.121837	0.04	305.6	2014-06-11	07:13:37
1643	50.335679	-4.121838	0.05	291.7	2014-06-11	07:13:38
1644	50.33568	-4.121839	0.03	287.6	2014-06-11	07:13:40
1645	50.33568	-4.121839	0.02	296.6	2014-06-11	07:13:41
1646	50.33568	-4.12184	0.05	285.3	2014-06-11	07:13:43
1647	50.33568	-4.121841	0.05	291.7	2014-06-11	07:13:44
1648	50.33568	-4.121842	0.06	289.6	2014-06-11	07:13:45
1649	50.335681	-4.121844	0.08	283.3	2014-06-11	07:13:47
1650	50.335681	-4.121845	0.05	270	2014-06-11	07:13:48
1651	50.335681	-4.121845	0.05	291.7	2014-06-11	07:13:49
1652	50.335682	-4.121845	0.04	355.6	2014-06-11	07:13:51
1653	50.335682	-4.121846	0.07	328	2014-06-11	07:13:52
1654	50.335682	-4.121846	0.03	307.2	2014-06-11	07:13:53
1655	50.335682	-4.121847	0.06	300.9	2014-06-11	07:13:54
1656	50.335683	-4.121848	0.05	314.6	2014-06-11	07:13:56
1657	50.335683	-4.121848	0.04	334.9	2014-06-11	07:13:57
1658	50.335683	-4.121848	0.02	306.4	2014-06-11	07:13:58
1659	50.335684	-4.121849	0.05	294.7	2014-06-11	07:13:59
1660	50.335684	-4.121851	0.07	281	2014-06-11	07:14:01
1661	50.335684	-4.121851	0.03	308.1	2014-06-11	07:14:02
1662	50.335684	-4.121852	0.06	307.7	2014-06-11	07:14:03
1663	50.335685	-4.121852	0.05	316.8	2014-06-11	07:14:04
1664	50.335685	-4.121853	0.03	316.8	2014-06-11	07:14:05
1665	50.335685	-4.121853	0.04	326.7	2014-06-11	07:14:06
1666	50.335686	-4.121853	0.03	347.8	2014-06-11	07:14:08
1667	50.335686	-4.121853	0.02	327.5	2014-06-11	07:14:09
1668	50.335686	-4.121854	0.03	327.5	2014-06-11	07:14:10
1669	50.335687	-4.121855	0.06	325	2014-06-11	07:14:12
1670	50.335687	-4.121855	0.05	333.4	2014-06-11	07:14:13
1671	50.335688	-4.121855	0.03	332.7	2014-06-11	07:14:15
1672	50.335689	-4.121856	0.07	349.8	2014-06-11	07:14:17
1673	50.33569	-4.121856	0.05	353.3	2014-06-11	07:14:19
1674	50.33569	-4.121856	0.07	0	2014-06-11	07:14:20
1675	50.335691	-4.121856	0.04	17.7	2014-06-11	07:14:21
1676	50.335692	-4.121856	0.08	0	2014-06-11	07:14:22
1677	50.335692	-4.121856	0.06	353.4	2014-06-11	07:14:23
1678	50.335692	-4.121856	0.05	7.8	2014-06-11	07:14:24
1679	50.335693	-4.121856	0.05	0	2014-06-11	07:14:25
1680	50.335693	-4.121856	0.05	338.4	2014-06-11	07:14:26
1681	50.335693	-4.121856	0.02	0	2014-06-11	07:14:27
1682	50.335694	-4.121856	0.03	348.5	2014-06-11	07:14:28
1683	50.335694	-4.121856	0.03	0	2014-06-11	07:14:30
1684	50.335695	-4.121856	0.03	315.1	2014-06-11	07:14:31
1685	50.335695	-4.121856	0.02	341.3	2014-06-11	07:14:32
1686	50.335695	-4.121856	0.03	327.5	2014-06-11	07:14:33
1687	50.335696	-4.121857	0.05	343.9	2014-06-11	07:14:35
1688	50.335696	-4.121857	0.03	46	2014-06-11	07:14:36
1689	50.335696	-4.121856	0.04	39	2014-06-11	07:14:37
1690	50.335697	-4.121856	0.03	32.5	2014-06-11	07:14:38
1691	50.335697	-4.121856	0.06	354.2	2014-06-11	07:14:39
1692	50.335697	-4.121856	0.03	11.5	2014-06-11	07:14:40
1693	50.335698	-4.121856	0.03	348.5	2014-06-11	07:14:41
1694	50.335698	-4.121856	0.04	350.4	2014-06-11	07:14:42
1695	50.335699	-4.121856	0.07	357.5	2014-06-11	07:14:44
1696	50.3357	-4.121856	0.07	0	2014-06-11	07:14:45
1697	50.3357	-4.121856	0	0	2014-06-11	07:14:46
1698	50.3357	-4.121856	0	0	2014-06-11	07:14:47
1699	50.3357	-4.121856	0.01	270	2014-06-11	07:14:48
1700	50.3357	-4.121856	0.06	109.6	2014-06-11	07:14:49
1701	50.335699	-4.121854	0.08	96.1	2014-06-11	07:14:50
1702	50.335706	-4.121846	0.96	37.7	2014-06-11	07:14:51
1703	50.335714	-4.121832	1.35	47.9	2014-06-11	07:14:52
1704	50.335728	-4.121807	2.35	48.3	2014-06-11	07:14:53
1705	50.335746	-4.121772	3.17	52.1	2014-06-11	07:14:54
1706	50.335763	-4.121743	2.83	47.5	2014-06-11	07:14:55
1707	50.335773	-4.121732	1.38	34.6	2014-06-11	07:14:56
1708	50.335777	-4.121731	0.19	13	2014-06-11	07:14:58
1709	50.335777	-4.12173	0.09	19.2	2014-06-11	07:14:59
1710	50.33577	-4.121734	0.82	199.1	2014-06-11	07:15:00
1711	50.335766	-4.121738	0.59	205.7	2014-06-11	07:15:01
1712	50.335766	-4.121741	0.25	265.7	2014-06-11	07:15:02
1713	50.335767	-4.12174	0.2	22.5	2014-06-11	07:15:03
1714	50.335765	-4.121738	0.14	149.6	2014-06-11	07:15:05
1715	50.335765	-4.121739	0.05	270	2014-06-11	07:15:06
1716	50.335765	-4.12174	0.05	259.4	2014-06-11	07:15:07
1717	50.335765	-4.121741	0.08	270	2014-06-11	07:15:08
1718	50.335755	-4.121753	1.45	217.7	2014-06-11	07:15:09
1719	50.335751	-4.121757	0.44	213.8	2014-06-11	07:15:10
1720	50.335751	-4.121756	0.06	109.6	2014-06-11	07:15:11
1721	50.335747	-4.121761	0.59	222.9	2014-06-11	07:15:12
1722	50.335742	-4.12177	0.89	226.2	2014-06-11	07:15:13
1723	50.335736	-4.12178	0.92	227.1	2014-06-11	07:15:14
1724	50.335734	-4.121787	0.59	239.4	2014-06-11	07:15:15
1725	50.335732	-4.121794	0.49	254.7	2014-06-11	07:15:16
1726	50.335732	-4.121795	0.13	238.5	2014-06-11	07:15:17
1727	50.335731	-4.121797	0.14	246	2014-06-11	07:15:18
1728	50.335731	-4.121798	0.08	248.6	2014-06-11	07:15:19
1729	50.33573	-4.1218	0.18	222.5	2014-06-11	07:15:20
1730	50.335729	-4.121801	0.14	233.2	2014-06-11	07:15:21
1731	50.335728	-4.121801	0.08	189.2	2014-06-11	07:15:22
1732	50.335729	-4.121802	0.03	327.5	2014-06-11	07:15:23
1733	50.335729	-4.121803	0.03	286.1	2014-06-11	07:15:25
1734	50.335728	-4.121803	0.07	184.9	2014-06-11	07:15:26
1735	50.335727	-4.121803	0.19	195.9	2014-06-11	07:15:27
1736	50.335726	-4.121806	0.17	264.1	2014-06-11	07:15:28
1737	50.335731	-4.121803	0.54	21.9	2014-06-11	07:15:29
1738	50.335731	-4.1218	0.23	80.7	2014-06-11	07:15:30
1739	50.335729	-4.121797	0.35	145.8	2014-06-11	07:15:31
1740	50.335727	-4.121796	0.07	153.3	2014-06-11	07:15:33
1741	50.335728	-4.121796	0.03	12.9	2014-06-11	07:15:34
1742	50.335729	-4.121797	0.05	338.8	2014-06-11	07:15:36
1743	50.335728	-4.121801	0.3	264.6	2014-06-11	07:15:37
1744	50.335728	-4.121801	0.02	270	2014-06-11	07:15:38
1745	50.335729	-4.121802	0.04	313.6	2014-06-11	07:15:40
1746	50.335729	-4.121802	0.03	315.1	2014-06-11	07:15:41
1747	50.335729	-4.121802	0.02	309.7	2014-06-11	07:15:42
1748	50.33573	-4.121798	0.35	68	2014-06-11	07:15:43
1749	50.33573	-4.121792	0.38	88.5	2014-06-11	07:15:44
1750	50.33573	-4.121787	0.36	100.4	2014-06-11	07:15:45
1751	50.335729	-4.121787	0.1	141.7	2014-06-11	07:15:46
1752	50.335734	-4.121789	0.57	343.7	2014-06-11	07:15:47
1753	50.33574	-4.121789	0.72	0.5	2014-06-11	07:15:48
1754	50.335748	-4.121787	0.83	9.4	2014-06-11	07:15:49
1755	50.335761	-4.121771	1.83	38.1	2014-06-11	07:15:50
1756	50.335783	-4.121738	3.45	43.7	2014-06-11	07:15:51
1757	50.335812	-4.121693	4.5	45	2014-06-11	07:15:52
1758	50.335838	-4.121645	4.49	49.1	2014-06-11	07:15:53
1759	50.335856	-4.121597	3.96	59.9	2014-06-11	07:15:54
1760	50.335868	-4.121547	3.79	69.6	2014-06-11	07:15:55
1761	50.335876	-4.121495	3.8	76.7	2014-06-11	07:15:56
1762	50.335879	-4.121441	3.83	83.7	2014-06-11	07:15:57
1763	50.335879	-4.121385	3.98	90.8	2014-06-11	07:15:58
1764	50.335876	-4.121326	4.22	94.6	2014-06-11	07:15:59
1765	50.335876	-4.121265	4.32	90	2014-06-11	07:16:00
1766	50.335879	-4.121206	4.22	85.2	2014-06-11	07:16:01
1767	50.335882	-4.121162	3.13	83.7	2014-06-11	07:16:02
1768	50.335885	-4.121138	1.73	80.4	2014-06-11	07:16:03
1769	50.335884	-4.121127	0.78	94.2	2014-06-11	07:16:04
1770	50.335881	-4.12113	0.45	204.3	2014-06-11	07:16:05
1771	50.335875	-4.121138	0.86	226	2014-06-11	07:16:06
1772	50.335869	-4.121147	0.91	223.4	2014-06-11	07:16:07
1773	50.335867	-4.121158	0.82	248.1	2014-06-11	07:16:08
1774	50.335863	-4.121175	1.23	253.2	2014-06-11	07:16:09
1775	50.335862	-4.121189	1.01	261.5	2014-06-11	07:16:10
1776	50.335862	-4.121201	0.86	271.3	2014-06-11	07:16:11
1777	50.335857	-4.121213	1.05	238.5	2014-06-11	07:16:12
1778	50.335851	-4.121227	1.24	233.4	2014-06-11	07:16:13
1779	50.335849	-4.121243	1.12	258.5	2014-06-11	07:16:14
1780	50.335848	-4.121257	1.03	264.8	2014-06-11	07:16:15
1781	50.335845	-4.121271	0.99	253	2014-06-11	07:16:16
1782	50.335843	-4.121284	0.96	256.5	2014-06-11	07:16:17
1783	50.33584	-4.1213	1.19	252.3	2014-06-11	07:16:18
1784	50.335839	-4.121314	1.04	262.8	2014-06-11	07:16:19
1785	50.335839	-4.121326	0.85	275	2014-06-11	07:16:20
1786	50.335836	-4.121342	1.2	249	2014-06-11	07:16:21
1787	50.335832	-4.121361	1.44	251.9	2014-06-11	07:16:22
1788	50.335829	-4.12138	1.36	256.9	2014-06-11	07:16:23
1789	50.335829	-4.121396	1.13	271.4	2014-06-11	07:16:24
1790	50.33583	-4.121409	0.98	274.4	2014-06-11	07:16:25
1791	50.335828	-4.121422	0.94	260.2	2014-06-11	07:16:26
1792	50.335825	-4.121439	1.26	252.3	2014-06-11	07:16:27
1793	50.335821	-4.121458	1.42	251.6	2014-06-11	07:16:28
1794	50.335817	-4.121478	1.44	254.6	2014-06-11	07:16:29
1795	50.335816	-4.121494	1.16	262.6	2014-06-11	07:16:30
1796	50.335814	-4.121507	0.95	258.8	2014-06-11	07:16:31
1797	50.335811	-4.121523	1.2	252.3	2014-06-11	07:16:32
1798	50.335806	-4.12154	1.32	244	2014-06-11	07:16:33
1799	50.3358	-4.121556	1.3	238.3	2014-06-11	07:16:34
1800	50.335795	-4.12157	1.19	242.6	2014-06-11	07:16:35
1801	50.335791	-4.12158	0.85	236.6	2014-06-11	07:16:36
1802	50.335787	-4.12159	0.8	237.4	2014-06-11	07:16:37
1803	50.335782	-4.121605	1.17	242.8	2014-06-11	07:16:38
1804	50.335776	-4.12162	1.26	239.6	2014-06-11	07:16:39
1805	50.335774	-4.121635	1.11	258.4	2014-06-11	07:16:40
1806	50.335772	-4.121648	0.97	255.5	2014-06-11	07:16:41
1807	50.335771	-4.121661	0.9	259.9	2014-06-11	07:16:42
1808	50.33577	-4.121672	0.83	264.2	2014-06-11	07:16:43
1809	50.335767	-4.121685	0.94	250.9	2014-06-11	07:16:44
1810	50.335761	-4.121701	1.28	239.8	2014-06-11	07:16:45
1811	50.335755	-4.121717	1.36	240.5	2014-06-11	07:16:46
1812	50.335753	-4.121732	1.05	256.6	2014-06-11	07:16:47
1813	50.335751	-4.121743	0.83	250.2	2014-06-11	07:16:48
1814	50.335747	-4.121757	1.1	248.2	2014-06-11	07:16:49
1815	50.335744	-4.121771	1.08	252.9	2014-06-11	07:16:50
1816	50.335743	-4.121784	0.87	260.1	2014-06-11	07:16:51
1817	50.335741	-4.121796	0.91	260	2014-06-11	07:16:52
1818	50.335741	-4.121808	0.86	267.5	2014-06-11	07:16:53
1819	50.335742	-4.121815	0.47	287.4	2014-06-11	07:16:54
1820	50.335742	-4.121815	0.03	223.2	2014-06-11	07:16:55
1821	50.335738	-4.121811	0.57	150.5	2014-06-11	07:16:56
1822	50.335734	-4.121815	0.5	217.8	2014-06-11	07:16:57
1823	50.335734	-4.121815	0.03	316.8	2014-06-11	07:16:58
1824	50.335735	-4.121815	0.1	17.7	2014-06-11	07:16:59
1825	50.335739	-4.12181	0.52	41.4	2014-06-11	07:17:00
1826	50.335739	-4.12181	0.01	180	2014-06-11	07:17:01
1827	50.335739	-4.121809	0.04	54.4	2014-06-11	07:17:03
1828	50.335735	-4.121811	0.42	192.2	2014-06-11	07:17:04
1829	50.335733	-4.121814	0.34	219.5	2014-06-11	07:17:05
1830	50.335733	-4.121813	0.04	40.1	2014-06-11	07:17:06
1831	50.335736	-4.121808	0.5	44.3	2014-06-11	07:17:07
1832	50.335736	-4.121808	0	180	2014-06-11	07:17:09
1833	50.335732	-4.12181	0.49	195.5	2014-06-11	07:17:10
1834	50.335728	-4.121811	0.44	186.2	2014-06-11	07:17:11
1835	50.335728	-4.12181	0.03	59.7	2014-06-11	07:17:13
1836	50.335729	-4.121809	0.06	68.6	2014-06-11	07:17:15
1837	50.335729	-4.121809	0.03	315.1	2014-06-11	07:17:16
1838	50.335729	-4.121809	0.01	315.7	2014-06-11	07:17:18
1839	50.33573	-4.121808	0.08	46.4	2014-06-11	07:17:19
1840	50.33573	-4.121808	0.08	36.4	2014-06-11	07:17:20
1841	50.335731	-4.121808	0.05	0	2014-06-11	07:17:22
1842	50.335731	-4.121808	0.04	351.5	2014-06-11	07:17:23
1843	50.335732	-4.121808	0.03	290.2	2014-06-11	07:17:24
1844	50.335735	-4.121808	0.36	1	2014-06-11	07:17:25
1845	50.335735	-4.121808	0.01	324.3	2014-06-11	07:17:27
1846	50.335735	-4.121808	0	0	2014-06-11	07:17:29
1847	50.335732	-4.121809	0.33	198.6	2014-06-11	07:17:30
1848	50.335732	-4.12181	0.03	323	2014-06-11	07:17:32
1849	50.335735	-4.121807	0.16	34.2	2014-06-11	07:17:34
1850	50.335735	-4.121807	0.03	73.4	2014-06-11	07:17:35
1851	50.335738	-4.121804	0.39	29.5	2014-06-11	07:17:36
1852	50.335741	-4.121803	0.38	16.4	2014-06-11	07:17:37
1853	50.335745	-4.121802	0.43	7.1	2014-06-11	07:17:38
1854	50.335752	-4.121806	0.8	337.2	2014-06-11	07:17:39
1855	50.335759	-4.121809	0.85	347.9	2014-06-11	07:17:40
1856	50.335773	-4.121801	1.68	20.1	2014-06-11	07:17:41
1857	50.335795	-4.12178	2.85	30.9	2014-06-11	07:17:42
1858	50.335824	-4.121743	4.14	40.2	2014-06-11	07:17:43
1859	50.335854	-4.121696	4.69	44.5	2014-06-11	07:17:44
1860	50.335879	-4.121647	4.54	51.1	2014-06-11	07:17:45
1861	50.335889	-4.121595	3.84	73.2	2014-06-11	07:17:46
1862	50.335892	-4.121538	4.07	85.8	2014-06-11	07:17:47
1863	50.335897	-4.121475	4.52	83	2014-06-11	07:17:48
1864	50.335904	-4.121408	4.82	80.2	2014-06-11	07:17:49
1865	50.335911	-4.121357	3.69	78.2	2014-06-11	07:17:50
1866	50.335916	-4.121322	2.53	77.2	2014-06-11	07:17:51
1867	50.335921	-4.121287	2.58	77.1	2014-06-11	07:17:52
1868	50.335927	-4.121251	2.59	76.2	2014-06-11	07:17:53
1869	50.33596	-4.121072	1.89	73.8	2014-06-11	07:18:00
1870	50.335957	-4.121158	6.08	267	2014-06-11	07:18:01
1871	50.335946	-4.121247	6.5	258.5	2014-06-11	07:18:02
1872	50.335928	-4.121307	4.65	244.8	2014-06-11	07:18:03
1873	50.335912	-4.121339	2.91	232.7	2014-06-11	07:18:04
1874	50.335909	-4.121361	1.59	256.1	2014-06-11	07:18:05
1875	50.335905	-4.121382	1.54	255.6	2014-06-11	07:18:06
1876	50.335896	-4.121399	1.61	231.1	2014-06-11	07:18:07
1877	50.335891	-4.121418	1.42	246	2014-06-11	07:18:08
1878	50.335884	-4.121439	1.71	243.7	2014-06-11	07:18:09
1879	50.335886	-4.121446	0.5	287.4	2014-06-11	07:18:10
1880	50.335892	-4.12144	0.86	28.8	2014-06-11	07:18:11
1881	50.335897	-4.121439	0.47	10.2	2014-06-11	07:18:12
1882	50.335894	-4.121439	0.24	175.8	2014-06-11	07:18:13
1883	50.335894	-4.121451	0.85	266.3	2014-06-11	07:18:14
1884	50.33589	-4.121461	0.84	239.9	2014-06-11	07:18:15
1885	50.335883	-4.121473	1.12	227.7	2014-06-11	07:18:16
1886	50.335878	-4.12149	1.33	244.3	2014-06-11	07:18:17
1887	50.335872	-4.121506	1.38	239.9	2014-06-11	07:18:18
1888	50.33587	-4.12151	0.34	240.6	2014-06-11	07:18:19
1889	50.33587	-4.121512	0.1	275	2014-06-11	07:18:20
1890	50.335866	-4.12152	0.8	227.2	2014-06-11	07:18:21
1891	50.335854	-4.121534	1.58	218	2014-06-11	07:18:22
1892	50.335842	-4.121552	1.87	222.9	2014-06-11	07:18:23
1893	50.335839	-4.121557	0.52	222.6	2014-06-11	07:18:24
1894	50.335843	-4.121547	0.87	55.1	2014-06-11	07:18:25
1895	50.335847	-4.121543	0.51	27.5	2014-06-11	07:18:26
1896	50.335845	-4.121553	0.74	246.9	2014-06-11	07:18:27
1897	50.33584	-4.121566	1.04	241.5	2014-06-11	07:18:28
1898	50.335835	-4.121577	0.97	234.7	2014-06-11	07:18:29
1899	50.335828	-4.121593	1.37	236.1	2014-06-11	07:18:30
1900	50.335821	-4.12161	1.45	237.7	2014-06-11	07:18:31
1901	50.335814	-4.121624	1.28	231.8	2014-06-11	07:18:32
1902	50.335812	-4.121633	0.64	250.5	2014-06-11	07:18:33
1903	50.335811	-4.121645	0.91	260.5	2014-06-11	07:18:34
1904	50.335805	-4.121665	1.53	244.8	2014-06-11	07:18:35
1905	50.335799	-4.121683	1.48	240.5	2014-06-11	07:18:36
1906	50.335795	-4.121698	1.13	248.7	2014-06-11	07:18:37
1907	50.335794	-4.121708	0.75	264.3	2014-06-11	07:18:38
1908	50.335791	-4.121722	1.06	247.8	2014-06-11	07:18:39
1909	50.335785	-4.121742	1.54	246.4	2014-06-11	07:18:40
1910	50.335781	-4.121763	1.55	252.9	2014-06-11	07:18:41
1911	50.335777	-4.12178	1.29	250.9	2014-06-11	07:18:42
1912	50.335779	-4.121787	0.55	289.9	2014-06-11	07:18:43
1913	50.33578	-4.12179	0.25	289.3	2014-06-11	07:18:44
1914	50.335777	-4.121799	0.69	241	2014-06-11	07:18:45
1915	50.335773	-4.121811	0.91	244.5	2014-06-11	07:18:46
1916	50.335769	-4.121823	0.98	241.5	2014-06-11	07:18:47
1917	50.335763	-4.121835	1.09	234.2	2014-06-11	07:18:48
1918	50.33576	-4.121848	0.96	247.7	2014-06-11	07:18:49
1919	50.335759	-4.121856	0.6	264.7	2014-06-11	07:18:50
1920	50.335755	-4.121866	0.87	233.9	2014-06-11	07:18:51
1921	50.335748	-4.121878	1.15	230.6	2014-06-11	07:18:52
1922	50.335746	-4.121885	0.53	241.6	2014-06-11	07:18:53
1923	50.335746	-4.121887	0.13	282.5	2014-06-11	07:18:54
1924	50.335741	-4.121901	1.18	237.6	2014-06-11	07:18:55
1925	50.335733	-4.121916	1.32	233.5	2014-06-11	07:18:56
1926	50.335725	-4.121931	1.46	229.5	2014-06-11	07:18:57
1927	50.33572	-4.121943	1.03	234.4	2014-06-11	07:18:58
1928	50.335714	-4.121951	0.8	224.8	2014-06-11	07:18:59
1929	50.33571	-4.121962	0.92	237.4	2014-06-11	07:19:00
1930	50.335707	-4.121969	0.57	239.7	2014-06-11	07:19:01
1931	50.335706	-4.12197	0.07	200.1	2014-06-11	07:19:03
1932	50.335707	-4.12197	0.08	315.9	2014-06-11	07:19:04
1933	50.335709	-4.121972	0.28	335.9	2014-06-11	07:19:05
1934	50.335709	-4.121968	0.13	83.9	2014-06-11	07:19:07
1935	50.335708	-4.121969	0.14	204.4	2014-06-11	07:19:08
1936	50.335705	-4.121975	0.5	233.6	2014-06-11	07:19:09
1937	50.335707	-4.121975	0.2	349.7	2014-06-11	07:19:10
1938	50.335709	-4.121969	0.51	68.6	2014-06-11	07:19:11
1939	50.335707	-4.121963	0.46	115.2	2014-06-11	07:19:12
1940	50.335704	-4.121959	0.42	140.7	2014-06-11	07:19:13
1941	50.335701	-4.121956	0.44	146	2014-06-11	07:19:14
1942	50.335698	-4.121954	0.37	161.4	2014-06-11	07:19:15
1943	50.335696	-4.121956	0.14	206.2	2014-06-11	07:19:17
1944	50.335701	-4.12196	0.34	333.9	2014-06-11	07:19:19
1945	50.335707	-4.121963	0.74	343.2	2014-06-11	07:19:20
1946	50.335708	-4.121963	0.08	324.1	2014-06-11	07:19:21
1947	50.335708	-4.121964	0.06	322.8	2014-06-11	07:19:22
1948	50.335708	-4.121964	0.01	270	2014-06-11	07:19:24
1949	50.335708	-4.121965	0.01	270	2014-06-11	07:19:26
1950	50.335708	-4.121965	0.03	235.4	2014-06-11	07:19:28
1951	50.335708	-4.121966	0.04	221	2014-06-11	07:19:29
1952	50.335708	-4.121965	0.07	15.7	2014-06-11	07:19:30
1953	50.335712	-4.12196	0.57	37.7	2014-06-11	07:19:31
1954	50.335715	-4.121957	0.35	37.4	2014-06-11	07:19:32
1955	50.335715	-4.121958	0.07	262.1	2014-06-11	07:19:33
1956	50.335715	-4.12196	0.13	286.8	2014-06-11	07:19:34
1957	50.335721	-4.12196	0.65	1.1	2014-06-11	07:19:35
1958	50.335726	-4.121957	0.57	24.9	2014-06-11	07:19:36
1959	50.335729	-4.121955	0.38	13.5	2014-06-11	07:19:37
1960	50.335733	-4.121956	0.42	349.3	2014-06-11	07:19:38
1961	50.335736	-4.121958	0.41	343.8	2014-06-11	07:19:39
1962	50.335736	-4.121959	0.02	280.6	2014-06-11	07:19:41
1963	50.335736	-4.121958	0.01	69.8	2014-06-11	07:19:43
1964	50.33574	-4.12195	0.71	59.9	2014-06-11	07:19:44
1965	50.335742	-4.121942	0.59	67.6	2014-06-11	07:19:45
1966	50.335745	-4.121936	0.59	45.8	2014-06-11	07:19:46
1967	50.335748	-4.12193	0.52	53.9	2014-06-11	07:19:47
1968	50.335751	-4.121924	0.5	55	2014-06-11	07:19:48
1969	50.335752	-4.12192	0.36	60.6	2014-06-11	07:19:49
1970	50.335743	-4.121929	0.59	211.1	2014-06-11	07:19:51
1971	50.335735	-4.12194	1.26	221.5	2014-06-11	07:19:52
1972	50.335725	-4.121949	1.24	211.2	2014-06-11	07:19:53
1973	50.335718	-4.12196	1.11	222.8	2014-06-11	07:19:54
1974	50.335709	-4.121969	1.14	214.3	2014-06-11	07:19:55
1975	50.335703	-4.121974	0.83	204.2	2014-06-11	07:19:56
1976	50.335692	-4.12198	1.23	200.4	2014-06-11	07:19:57
1977	50.335682	-4.121988	1.3	205	2014-06-11	07:19:58
1978	50.335674	-4.121986	0.81	172.8	2014-06-11	07:19:59
1979	50.335665	-4.121986	1.02	179.4	2014-06-11	07:20:00
1980	50.335654	-4.121994	1.37	205	2014-06-11	07:20:01
1981	50.335645	-4.122	1.14	202.1	2014-06-11	07:20:02
1982	50.335636	-4.122005	1.03	201.3	2014-06-11	07:20:03
1983	50.335626	-4.122013	1.24	206.5	2014-06-11	07:20:04
1984	50.335622	-4.122016	0.45	206.1	2014-06-11	07:20:05
1985	50.335622	-4.122014	0.18	102	2014-06-11	07:20:06
1986	50.335622	-4.122014	0.04	212.5	2014-06-11	07:20:07
1987	50.335622	-4.122014	0.04	41	2014-06-11	07:20:08
1988	50.335622	-4.122013	0.06	11.5	2014-06-11	07:20:09
1989	50.335623	-4.122023	0.66	276.5	2014-06-11	07:20:10
1990	50.335624	-4.122034	0.85	279.5	2014-06-11	07:20:11
1991	50.335627	-4.122044	0.75	288.9	2014-06-11	07:20:12
1992	50.33563	-4.12204	0.49	40.2	2014-06-11	07:20:13
1993	50.33563	-4.122025	1.08	88.5	2014-06-11	07:20:14
1994	50.335629	-4.122007	1.25	94.8	2014-06-11	07:20:15
1995	50.335631	-4.12199	1.26	83.2	2014-06-11	07:20:16
1996	50.335641	-4.121964	2.14	57.6	2014-06-11	07:20:17
1997	50.335662	-4.12192	3.95	53.3	2014-06-11	07:20:18
1998	50.335682	-4.12186	4.75	62.8	2014-06-11	07:20:19
1999	50.33569	-4.121792	4.93	79.3	2014-06-11	07:20:20
[truncated: 593 more rows]
