# Supplementary material for: On the Potential of Surfers to Monitor Environmental Indicators in the Coastal Zone
Source: PLoS One. 2015 Jul 8;10(7):e0127706. doi: 10.1371/journal.pone.0127706 (PMC4496071; doi:10.1371/journal.pone.0127706)
Supplement: S1 Data — Contains 85 GPS tracks (comma separated files) used to estimate surfing performance statistics in the manuscript. (ZIP) [file pone.0127706.s001.zip › S1 Data GPS Tracks/20140614_Wembury.csv]

No	Latitude	Longitude	Speed	Course	Date	Time
1	50.317435	-4.083438	0	0	2014-06-14	09:29:30
2	50.31741	-4.083392	4.29	129.9	2014-06-14	09:29:31
3	50.317393	-4.083364	2.75	135.2	2014-06-14	09:29:32
4	50.317378	-4.083344	2.18	138.3	2014-06-14	09:29:33
5	50.317367	-4.083326	1.77	135.3	2014-06-14	09:29:34
6	50.317359	-4.083313	1.3	133.4	2014-06-14	09:29:35
7	50.317351	-4.083303	1.11	140.5	2014-06-14	09:29:36
8	50.317345	-4.083296	0.87	146.8	2014-06-14	09:29:37
9	50.317339	-4.083291	0.71	146.2	2014-06-14	09:29:38
10	50.317335	-4.083283	0.7	130.5	2014-06-14	09:29:39
11	50.317332	-4.083278	0.57	138.8	2014-06-14	09:29:40
12	50.31733	-4.083274	0.33	129.9	2014-06-14	09:29:41
13	50.317327	-4.083264	0.27	112.2	2014-06-14	09:29:44
14	50.317324	-4.083258	0.28	126.9	2014-06-14	09:29:46
15	50.317323	-4.083255	0.18	117.5	2014-06-14	09:29:47
16	50.317322	-4.083253	0.16	121.3	2014-06-14	09:29:48
17	50.317321	-4.083251	0.25	131.4	2014-06-14	09:29:49
18	50.317319	-4.083248	0.23	137.3	2014-06-14	09:29:50
19	50.317318	-4.083247	0.18	150.6	2014-06-14	09:29:51
20	50.317317	-4.083246	0.09	121.1	2014-06-14	09:29:52
21	50.317318	-4.083244	0.16	79.8	2014-06-14	09:29:53
22	50.317317	-4.083241	0.21	125.1	2014-06-14	09:29:54
23	50.317315	-4.083236	0.43	122.7	2014-06-14	09:29:55
24	50.317312	-4.083232	0.43	133.4	2014-06-14	09:29:56
25	50.317311	-4.083232	0.04	148.2	2014-06-14	09:29:57
26	50.317312	-4.08323	0.08	83.2	2014-06-14	09:29:58
27	50.317312	-4.083229	0.1	57.9	2014-06-14	09:29:59
28	50.317312	-4.083228	0.09	121.1	2014-06-14	09:30:00
29	50.317311	-4.083226	0.14	108.8	2014-06-14	09:30:01
30	50.317311	-4.083225	0.1	106.3	2014-06-14	09:30:02
31	50.317312	-4.08322	0.38	70	2014-06-14	09:30:03
32	50.317313	-4.083215	0.17	82.2	2014-06-14	09:30:05
33	50.317312	-4.083214	0.11	157.7	2014-06-14	09:30:06
34	50.31731	-4.083214	0.14	159.9	2014-06-14	09:30:07
35	50.317309	-4.083212	0.23	155.2	2014-06-14	09:30:08
36	50.317308	-4.083211	0.17	137	2014-06-14	09:30:09
37	50.317307	-4.083209	0.13	126.5	2014-06-14	09:30:10
38	50.317306	-4.083205	0.35	103.8	2014-06-14	09:30:11
39	50.317306	-4.083203	0.13	98.6	2014-06-14	09:30:12
40	50.317306	-4.083203	0.05	0	2014-06-14	09:30:13
41	50.317307	-4.083203	0.03	43.2	2014-06-14	09:30:14
42	50.317306	-4.083202	0.09	153.6	2014-06-14	09:30:15
43	50.317305	-4.083201	0.1	147.1	2014-06-14	09:30:16
44	50.317304	-4.083201	0.09	188.1	2014-06-14	09:30:17
45	50.317304	-4.083202	0.07	235.8	2014-06-14	09:30:18
46	50.317304	-4.083202	0.02	90	2014-06-14	09:30:19
47	50.317302	-4.083205	0.26	230.3	2014-06-14	09:30:20
48	50.317301	-4.083208	0.14	241.9	2014-06-14	09:30:22
49	50.3173	-4.083208	0.12	174.3	2014-06-14	09:30:23
50	50.317299	-4.083207	0.14	155.8	2014-06-14	09:30:24
51	50.317298	-4.083207	0.06	191.5	2014-06-14	09:30:25
52	50.317298	-4.083207	0.04	122.4	2014-06-14	09:30:26
53	50.317277	-4.083269	4.99	242	2014-06-14	09:30:27
54	50.317273	-4.083286	1.32	248.1	2014-06-14	09:30:28
55	50.317273	-4.083293	0.5	269	2014-06-14	09:30:29
56	50.317275	-4.083295	0.26	328.5	2014-06-14	09:30:30
57	50.317276	-4.083297	0.22	324.7	2014-06-14	09:30:31
58	50.317278	-4.083298	0.19	326	2014-06-14	09:30:32
59	50.31728	-4.083298	0.2	358.3	2014-06-14	09:30:33
60	50.317281	-4.0833	0.15	323.6	2014-06-14	09:30:34
61	50.317282	-4.0833	0.21	353.3	2014-06-14	09:30:35
62	50.317285	-4.0833	0.23	4.3	2014-06-14	09:30:36
63	50.317286	-4.0833	0.13	2.8	2014-06-14	09:30:37
64	50.317286	-4.083299	0.05	43.2	2014-06-14	09:30:38
65	50.317286	-4.083299	0.05	101.9	2014-06-14	09:30:39
66	50.317286	-4.083297	0.12	76.2	2014-06-14	09:30:40
67	50.317286	-4.083296	0.1	100.5	2014-06-14	09:30:41
68	50.317287	-4.083295	0.09	32.6	2014-06-14	09:30:42
69	50.317288	-4.083294	0.19	12.5	2014-06-14	09:30:43
70	50.317289	-4.083294	0.07	55	2014-06-14	09:30:44
71	50.317288	-4.083295	0.1	240.9	2014-06-14	09:30:45
72	50.317288	-4.083297	0.18	241.4	2014-06-14	09:30:46
73	50.317287	-4.083298	0.14	218.6	2014-06-14	09:30:47
74	50.317285	-4.0833	0.18	223.6	2014-06-14	09:30:48
75	50.317284	-4.083301	0.21	201.6	2014-06-14	09:30:49
76	50.317283	-4.083299	0.17	131.7	2014-06-14	09:30:50
77	50.317281	-4.0833	0.14	189.8	2014-06-14	09:30:51
78	50.317281	-4.0833	0.08	212.1	2014-06-14	09:30:52
79	50.317281	-4.083298	0.16	93.2	2014-06-14	09:30:53
80	50.31728	-4.083297	0.12	124.6	2014-06-14	09:30:54
81	50.317279	-4.083295	0.15	145.6	2014-06-14	09:30:55
82	50.317278	-4.083294	0.15	133.7	2014-06-14	09:30:56
83	50.317277	-4.083292	0.18	117.5	2014-06-14	09:30:57
84	50.317277	-4.08329	0.16	122.8	2014-06-14	09:30:58
85	50.317277	-4.083287	0.17	90	2014-06-14	09:30:59
86	50.317277	-4.083284	0.25	70.4	2014-06-14	09:31:00
87	50.317279	-4.083278	0.43	67.2	2014-06-14	09:31:01
88	50.317281	-4.08327	0.63	72.8	2014-06-14	09:31:02
89	50.317281	-4.083265	0.38	85.8	2014-06-14	09:31:03
90	50.31728	-4.083265	0.08	205.5	2014-06-14	09:31:04
91	50.317279	-4.083265	0.11	189.1	2014-06-14	09:31:05
92	50.317279	-4.083264	0.09	116	2014-06-14	09:31:06
93	50.317279	-4.083263	0.09	108.5	2014-06-14	09:31:07
94	50.317277	-4.083263	0.19	170.9	2014-06-14	09:31:08
95	50.317277	-4.083263	0.04	296.6	2014-06-14	09:31:09
96	50.317278	-4.083263	0.09	29.3	2014-06-14	09:31:10
97	50.317277	-4.083261	0.16	129.3	2014-06-14	09:31:11
98	50.317275	-4.083259	0.21	143.3	2014-06-14	09:31:12
99	50.317274	-4.083258	0.19	150.5	2014-06-14	09:31:13
100	50.317272	-4.083257	0.17	155.8	2014-06-14	09:31:14
101	50.317271	-4.083256	0.17	159.4	2014-06-14	09:31:15
102	50.31727	-4.083255	0.14	162.2	2014-06-14	09:31:16
103	50.317269	-4.083255	0.12	177.3	2014-06-14	09:31:17
104	50.317268	-4.083255	0.12	168.7	2014-06-14	09:31:18
105	50.317267	-4.083254	0.09	156.9	2014-06-14	09:31:19
106	50.317266	-4.083253	0.15	134	2014-06-14	09:31:20
107	50.317265	-4.083252	0.11	144.7	2014-06-14	09:31:21
108	50.317264	-4.083251	0.1	150.6	2014-06-14	09:31:22
109	50.317264	-4.083251	0.08	175.6	2014-06-14	09:31:23
110	50.317263	-4.083251	0.07	175.6	2014-06-14	09:31:24
111	50.317262	-4.083251	0.08	154.5	2014-06-14	09:31:25
112	50.317262	-4.08325	0.1	132.5	2014-06-14	09:31:26
113	50.317291	-4.083244	3.34	6.7	2014-06-14	09:31:27
114	50.317294	-4.083241	0.4	36.1	2014-06-14	09:31:28
115	50.317295	-4.083241	0.02	0	2014-06-14	09:31:29
116	50.317296	-4.08324	0.22	16.9	2014-06-14	09:31:30
117	50.317296	-4.083239	0.06	98.5	2014-06-14	09:31:31
118	50.317296	-4.083239	0.03	73.4	2014-06-14	09:31:32
119	50.317298	-4.083238	0.13	10.5	2014-06-14	09:31:33
120	50.317298	-4.083237	0.1	49.7	2014-06-14	09:31:34
121	50.317299	-4.083237	0.14	15.3	2014-06-14	09:31:35
122	50.317299	-4.083237	0.05	173.1	2014-06-14	09:31:36
123	50.3173	-4.083237	0.09	334	2014-06-14	09:31:37
124	50.3173	-4.083238	0.07	255.2	2014-06-14	09:31:38
125	50.317301	-4.083238	0.09	354.3	2014-06-14	09:31:40
126	50.317304	-4.083239	0.32	357.8	2014-06-14	09:31:41
127	50.317318	-4.08324	1.58	355.3	2014-06-14	09:31:42
128	50.31733	-4.083241	1.33	358	2014-06-14	09:31:43
129	50.317342	-4.083242	1.32	358.4	2014-06-14	09:31:44
130	50.317352	-4.083241	1.13	2.5	2014-06-14	09:31:45
131	50.317361	-4.083238	1.04	12.2	2014-06-14	09:31:46
132	50.31737	-4.083236	0.95	9.8	2014-06-14	09:31:47
133	50.317378	-4.083241	0.97	337.9	2014-06-14	09:31:48
134	50.317383	-4.08325	0.92	312.9	2014-06-14	09:31:49
135	50.317388	-4.083262	0.51	301.4	2014-06-14	09:31:51
136	50.31739	-4.083266	0.35	305.7	2014-06-14	09:31:52
137	50.317393	-4.083274	0.62	305.7	2014-06-14	09:31:53
138	50.317397	-4.083283	0.78	304.3	2014-06-14	09:31:54
139	50.317403	-4.083294	1.06	309.8	2014-06-14	09:31:55
140	50.317412	-4.083307	1.32	315.8	2014-06-14	09:31:56
141	50.317422	-4.083318	1.33	325.1	2014-06-14	09:31:57
142	50.317432	-4.083326	1.29	334.6	2014-06-14	09:31:58
143	50.317444	-4.083332	1.41	339.4	2014-06-14	09:31:59
144	50.317457	-4.083339	1.57	343.5	2014-06-14	09:32:00
145	50.31747	-4.083344	1.41	345.3	2014-06-14	09:32:01
146	50.317481	-4.083346	1.31	352.1	2014-06-14	09:32:02
147	50.317493	-4.083349	1.3	352.6	2014-06-14	09:32:03
148	50.317504	-4.083354	1.27	344.2	2014-06-14	09:32:04
149	50.317514	-4.08336	1.25	337.4	2014-06-14	09:32:05
150	50.317523	-4.083368	1.09	331.4	2014-06-14	09:32:06
151	50.31753	-4.083373	0.93	337.4	2014-06-14	09:32:07
152	50.317538	-4.08337	0.4	11.4	2014-06-14	09:32:09
153	50.31754	-4.083368	0.37	31.1	2014-06-14	09:32:10
154	50.317543	-4.083367	0.25	5.3	2014-06-14	09:32:11
155	50.317544	-4.083367	0.18	0	2014-06-14	09:32:12
156	50.317547	-4.083366	0.3	25.9	2014-06-14	09:32:13
157	50.317549	-4.083366	0.21	358.3	2014-06-14	09:32:14
158	50.317549	-4.083365	0.08	21.8	2014-06-14	09:32:15
159	50.317548	-4.083376	0.77	257.4	2014-06-14	09:32:16
160	50.317545	-4.083393	0.63	254.5	2014-06-14	09:32:18
161	50.317543	-4.083408	0.54	258.7	2014-06-14	09:32:20
162	50.317542	-4.083417	0.68	265.2	2014-06-14	09:32:21
163	50.317541	-4.083422	0.38	237.5	2014-06-14	09:32:22
164	50.317543	-4.083422	0.24	353	2014-06-14	09:32:23
165	50.317539	-4.083426	0.48	211.9	2014-06-14	09:32:24
166	50.317533	-4.083433	0.85	213.6	2014-06-14	09:32:25
167	50.317526	-4.083439	0.82	211.5	2014-06-14	09:32:26
168	50.31752	-4.083445	0.8	212.3	2014-06-14	09:32:27
169	50.317513	-4.083452	0.93	213.2	2014-06-14	09:32:28
170	50.317507	-4.08346	0.88	220.1	2014-06-14	09:32:29
171	50.317501	-4.083473	1.15	236	2014-06-14	09:32:30
172	50.317497	-4.083489	1.21	244.9	2014-06-14	09:32:31
173	50.317492	-4.0835	0.96	235.7	2014-06-14	09:32:32
174	50.317485	-4.083506	0.92	208.2	2014-06-14	09:32:33
175	50.317477	-4.083509	0.88	194.5	2014-06-14	09:32:34
176	50.317468	-4.083503	1.15	157.2	2014-06-14	09:32:35
177	50.317452	-4.083499	0.9	171.8	2014-06-14	09:32:37
178	50.317443	-4.083503	0.96	198.4	2014-06-14	09:32:38
179	50.317435	-4.083527	0.96	239.8	2014-06-14	09:32:40
180	50.317431	-4.083544	1.28	249.5	2014-06-14	09:32:41
181	50.317425	-4.083557	1.1	236.1	2014-06-14	09:32:42
182	50.317419	-4.083568	1.1	228.1	2014-06-14	09:32:43
183	50.317414	-4.08358	0.94	240.9	2014-06-14	09:32:44
184	50.317414	-4.083592	0.86	265.7	2014-06-14	09:32:45
185	50.317411	-4.083607	1.11	253.4	2014-06-14	09:32:46
186	50.317403	-4.083621	1.36	229.9	2014-06-14	09:32:47
187	50.317401	-4.083643	1.57	259.7	2014-06-14	09:32:48
188	50.3174	-4.083665	1.58	266.6	2014-06-14	09:32:49
189	50.317395	-4.083683	1.35	248.9	2014-06-14	09:32:50
190	50.31739	-4.0837	1.33	242.9	2014-06-14	09:32:51
191	50.317387	-4.08372	1.48	258.7	2014-06-14	09:32:52
192	50.317385	-4.083736	1.17	255.2	2014-06-14	09:32:53
193	50.317383	-4.083754	1.29	261.3	2014-06-14	09:32:54
194	50.317376	-4.083783	1.1	249.9	2014-06-14	09:32:56
195	50.317379	-4.083802	1.36	281.8	2014-06-14	09:32:57
196	50.317384	-4.083826	0.93	289	2014-06-14	09:32:59
197	50.317385	-4.083833	0.48	286.8	2014-06-14	09:33:00
198	50.317387	-4.08384	0.53	285.4	2014-06-14	09:33:01
199	50.317387	-4.083845	0.33	275	2014-06-14	09:33:02
200	50.317388	-4.083851	0.45	286.7	2014-06-14	09:33:03
201	50.317387	-4.08385	0.11	163.7	2014-06-14	09:33:04
202	50.317386	-4.08385	0.09	188.1	2014-06-14	09:33:05
203	50.317386	-4.083852	0.1	234.3	2014-06-14	09:33:06
204	50.317386	-4.083854	0.16	297.6	2014-06-14	09:33:07
205	50.317388	-4.083856	0.2	308.1	2014-06-14	09:33:08
206	50.31739	-4.083862	0.55	304.3	2014-06-14	09:33:09
207	50.317392	-4.083868	0.45	300	2014-06-14	09:33:10
208	50.317395	-4.083873	0.45	304.3	2014-06-14	09:33:11
209	50.317397	-4.083878	0.45	308.6	2014-06-14	09:33:12
210	50.317399	-4.083882	0.38	309.6	2014-06-14	09:33:13
211	50.317401	-4.083886	0.35	309.4	2014-06-14	09:33:14
212	50.317403	-4.08389	0.34	305	2014-06-14	09:33:15
213	50.317405	-4.083894	0.34	303.6	2014-06-14	09:33:16
214	50.317406	-4.083896	0.21	305.1	2014-06-14	09:33:17
215	50.317407	-4.083898	0.19	300.2	2014-06-14	09:33:18
216	50.317407	-4.0839	0.1	286.3	2014-06-14	09:33:19
217	50.317407	-4.0839	0.08	308.1	2014-06-14	09:33:20
218	50.317408	-4.083901	0.03	308.1	2014-06-14	09:33:21
219	50.317408	-4.083902	0.05	279.5	2014-06-14	09:33:22
220	50.317407	-4.083903	0.11	255.5	2014-06-14	09:33:23
221	50.317408	-4.083905	0.15	280.6	2014-06-14	09:33:24
222	50.317408	-4.083907	0.18	302.2	2014-06-14	09:33:25
223	50.317409	-4.083909	0.18	302.1	2014-06-14	09:33:26
224	50.31741	-4.083912	0.21	280	2014-06-14	09:33:27
225	50.317412	-4.08392	0.59	294.1	2014-06-14	09:33:28
226	50.317414	-4.083928	0.62	297.6	2014-06-14	09:33:29
227	50.317416	-4.083934	0.49	285.4	2014-06-14	09:33:30
228	50.317417	-4.083941	0.48	283.5	2014-06-14	09:33:31
229	50.317418	-4.083947	0.5	292.2	2014-06-14	09:33:32
230	50.31742	-4.083954	0.48	290.4	2014-06-14	09:33:33
231	50.317422	-4.083963	0.35	288.7	2014-06-14	09:33:35
232	50.317424	-4.08397	0.58	301.1	2014-06-14	09:33:36
233	50.317428	-4.083981	0.46	297.7	2014-06-14	09:33:38
234	50.31743	-4.083987	0.47	296.8	2014-06-14	09:33:39
235	50.317432	-4.083993	0.46	295.2	2014-06-14	09:33:40
236	50.317435	-4.084004	0.4	294.2	2014-06-14	09:33:42
237	50.317435	-4.084005	0.06	284.5	2014-06-14	09:33:44
238	50.317425	-4.084004	1.12	174.8	2014-06-14	09:33:45
239	50.317414	-4.084001	1.28	172.8	2014-06-14	09:33:46
240	50.317405	-4.084002	0.98	181.4	2014-06-14	09:33:47
241	50.3174	-4.084012	0.88	232.9	2014-06-14	09:33:48
242	50.317393	-4.084023	1.12	227.4	2014-06-14	09:33:49
243	50.317387	-4.084034	1.04	226.5	2014-06-14	09:33:50
244	50.31738	-4.084043	1.04	217	2014-06-14	09:33:51
245	50.317376	-4.08406	1.26	252.4	2014-06-14	09:33:52
246	50.317368	-4.084069	0.58	215.8	2014-06-14	09:33:54
247	50.317365	-4.084071	0.3	203.7	2014-06-14	09:33:55
248	50.317366	-4.084079	0.62	276.9	2014-06-14	09:33:56
249	50.317368	-4.084085	0.45	295.8	2014-06-14	09:33:57
250	50.317369	-4.084092	0.49	289.1	2014-06-14	09:33:58
251	50.31737	-4.084096	0.3	282.5	2014-06-14	09:33:59
252	50.317373	-4.084104	0.71	300.1	2014-06-14	09:34:00
253	50.317375	-4.084113	0.65	293.7	2014-06-14	09:34:01
254	50.317372	-4.084134	1.54	256.7	2014-06-14	09:34:02
255	50.31737	-4.084148	1.03	256.4	2014-06-14	09:34:03
256	50.317368	-4.084161	0.95	254.6	2014-06-14	09:34:04
257	50.317366	-4.084174	0.99	259.7	2014-06-14	09:34:05
258	50.317363	-4.084191	1.18	255.9	2014-06-14	09:34:06
259	50.31736	-4.084208	1.27	254.7	2014-06-14	09:34:07
260	50.317358	-4.084225	1.25	257.1	2014-06-14	09:34:08
261	50.317357	-4.084238	0.96	263.3	2014-06-14	09:34:09
262	50.317355	-4.08425	0.85	258	2014-06-14	09:34:10
263	50.317353	-4.084262	0.87	252.6	2014-06-14	09:34:11
264	50.317349	-4.084271	0.82	234.5	2014-06-14	09:34:12
265	50.317344	-4.084284	1.01	239.5	2014-06-14	09:34:13
266	50.317337	-4.084292	0.98	219.6	2014-06-14	09:34:14
267	50.31733	-4.084301	1	216.6	2014-06-14	09:34:15
268	50.317324	-4.084308	0.88	217.8	2014-06-14	09:34:16
269	50.317319	-4.084314	0.64	216.2	2014-06-14	09:34:17
270	50.317314	-4.08432	0.69	217.6	2014-06-14	09:34:18
271	50.317308	-4.084325	0.84	209.1	2014-06-14	09:34:19
272	50.3173	-4.084329	0.89	196.8	2014-06-14	09:34:20
273	50.317291	-4.084333	1.04	194.3	2014-06-14	09:34:21
274	50.317282	-4.084336	1.04	195.4	2014-06-14	09:34:22
275	50.317273	-4.08434	1.08	193.4	2014-06-14	09:34:23
276	50.317265	-4.084341	0.87	185.5	2014-06-14	09:34:24
277	50.317258	-4.084341	0.76	179.1	2014-06-14	09:34:25
278	50.31725	-4.084343	0.92	187.8	2014-06-14	09:34:26
279	50.317315	-4.084558	16.94	295.3	2014-06-14	09:34:27
280	50.31732	-4.084599	2.97	280.5	2014-06-14	09:34:28
281	50.317316	-4.084619	1.45	256.3	2014-06-14	09:34:29
282	50.317315	-4.084627	0.59	255.4	2014-06-14	09:34:30
283	50.317315	-4.08463	0.22	260	2014-06-14	09:34:31
284	50.317312	-4.084633	0.32	215.2	2014-06-14	09:34:32
285	50.317309	-4.084635	0.35	201	2014-06-14	09:34:33
286	50.317306	-4.084636	0.37	192	2014-06-14	09:34:34
287	50.3173	-4.084636	0.66	183.6	2014-06-14	09:34:35
288	50.317299	-4.084636	0.12	166.2	2014-06-14	09:34:36
289	50.317303	-4.084632	0.55	33.6	2014-06-14	09:34:37
290	50.317304	-4.084629	0.16	77.1	2014-06-14	09:34:38
291	50.3173	-4.084631	0.2	198.1	2014-06-14	09:34:40
292	50.317298	-4.084632	0.24	203.1	2014-06-14	09:34:41
293	50.317298	-4.084633	0.06	212.6	2014-06-14	09:34:42
294	50.317301	-4.08463	0.38	25.8	2014-06-14	09:34:43
295	50.317304	-4.084631	0.38	356.4	2014-06-14	09:34:44
296	50.317307	-4.084639	0.66	302.4	2014-06-14	09:34:45
297	50.317311	-4.084647	0.7	306	2014-06-14	09:34:46
298	50.317318	-4.084657	1.06	315.4	2014-06-14	09:34:47
299	50.317326	-4.084665	1.04	328.6	2014-06-14	09:34:48
300	50.317335	-4.08467	1.1	339.3	2014-06-14	09:34:49
301	50.317344	-4.084672	0.99	353.4	2014-06-14	09:34:50
302	50.317358	-4.084668	1.54	10.1	2014-06-14	09:34:51
303	50.31738	-4.084653	2.69	23	2014-06-14	09:34:52
304	50.317409	-4.08463	3.69	26.9	2014-06-14	09:34:53
305	50.317443	-4.084608	4.07	22.4	2014-06-14	09:34:54
306	50.317476	-4.084598	3.71	11	2014-06-14	09:34:55
307	50.317507	-4.084596	3.47	2.5	2014-06-14	09:34:56
308	50.317521	-4.084595	1.56	2.8	2014-06-14	09:34:57
309	50.317521	-4.084604	0.63	267.4	2014-06-14	09:34:58
310	50.317522	-4.084615	0.84	282.3	2014-06-14	09:34:59
311	50.31752	-4.084626	0.84	251.2	2014-06-14	09:35:00
312	50.317512	-4.084638	1.26	222.9	2014-06-14	09:35:01
313	50.317498	-4.084655	1.88	218.7	2014-06-14	09:35:02
314	50.317489	-4.084669	1.43	223.7	2014-06-14	09:35:03
315	50.317481	-4.08468	1.18	223.9	2014-06-14	09:35:04
316	50.317481	-4.084691	0.39	264.5	2014-06-14	09:35:06
317	50.317482	-4.084693	0.09	314.7	2014-06-14	09:35:08
318	50.317479	-4.084696	0.42	211.9	2014-06-14	09:35:09
319	50.317479	-4.084697	0.05	248.3	2014-06-14	09:35:10
320	50.317476	-4.084701	0.2	230.2	2014-06-14	09:35:12
321	50.317477	-4.084701	0.05	294.3	2014-06-14	09:35:13
322	50.317474	-4.084706	0.41	226.8	2014-06-14	09:35:14
323	50.31747	-4.084712	0.62	222.4	2014-06-14	09:35:15
324	50.317463	-4.084721	1	223.3	2014-06-14	09:35:16
325	50.317456	-4.08473	1.05	215.3	2014-06-14	09:35:17
326	50.317448	-4.084737	0.95	211.9	2014-06-14	09:35:18
327	50.31744	-4.084744	1.05	208.4	2014-06-14	09:35:19
328	50.31743	-4.084751	1.22	204	2014-06-14	09:35:20
329	50.317421	-4.084759	1.16	211.3	2014-06-14	09:35:21
330	50.317412	-4.084768	1.17	211.3	2014-06-14	09:35:22
331	50.317404	-4.084773	0.98	201	2014-06-14	09:35:23
332	50.317397	-4.084774	0.74	185.5	2014-06-14	09:35:24
333	50.317391	-4.084776	0.71	191.1	2014-06-14	09:35:25
334	50.317384	-4.084779	0.79	195.3	2014-06-14	09:35:26
335	50.317377	-4.084782	0.87	197.5	2014-06-14	09:35:27
336	50.31737	-4.084785	0.84	195.2	2014-06-14	09:35:28
337	50.317362	-4.084787	0.83	185.8	2014-06-14	09:35:29
338	50.317355	-4.084786	0.83	179.6	2014-06-14	09:35:30
339	50.317348	-4.084784	0.81	169.4	2014-06-14	09:35:31
340	50.317342	-4.084779	0.74	151.3	2014-06-14	09:35:32
341	50.317336	-4.084776	0.65	155.8	2014-06-14	09:35:33
342	50.31733	-4.084775	0.7	174.1	2014-06-14	09:35:34
343	50.317324	-4.084774	0.66	176.4	2014-06-14	09:35:35
344	50.317319	-4.084775	0.63	183.8	2014-06-14	09:35:36
345	50.317314	-4.084774	0.48	174.3	2014-06-14	09:35:37
346	50.31731	-4.084772	0.44	164.1	2014-06-14	09:35:38
347	50.317307	-4.084772	0.39	177.4	2014-06-14	09:35:39
348	50.317307	-4.084771	0.06	81.4	2014-06-14	09:35:40
349	50.317305	-4.084766	0.45	125.7	2014-06-14	09:35:41
350	50.317301	-4.084761	0.5	138.7	2014-06-14	09:35:42
351	50.317296	-4.084756	0.66	146.6	2014-06-14	09:35:43
352	50.317291	-4.084753	0.69	159.7	2014-06-14	09:35:44
353	50.317282	-4.084749	0.95	164	2014-06-14	09:35:45
354	50.317275	-4.084746	0.87	162.1	2014-06-14	09:35:46
355	50.317268	-4.08474	0.86	150.8	2014-06-14	09:35:47
356	50.317263	-4.084732	0.83	138	2014-06-14	09:35:48
357	50.317258	-4.084726	0.67	142.3	2014-06-14	09:35:49
358	50.317253	-4.084721	0.63	141.9	2014-06-14	09:35:50
359	50.317251	-4.084712	0.7	113.5	2014-06-14	09:35:51
360	50.317249	-4.084704	0.62	113.2	2014-06-14	09:35:52
361	50.317247	-4.084702	0.25	145.2	2014-06-14	09:35:53
362	50.317247	-4.084699	0.1	95.5	2014-06-14	09:35:55
363	50.317247	-4.084699	0.04	321	2014-06-14	09:35:56
364	50.317246	-4.084698	0.05	150.3	2014-06-14	09:35:58
365	50.317247	-4.084698	0.06	28.2	2014-06-14	09:35:59
366	50.317247	-4.084698	0.02	16.7	2014-06-14	09:36:00
367	50.317247	-4.084698	0.03	246.9	2014-06-14	09:36:01
368	50.317243	-4.084699	0.21	189.9	2014-06-14	09:36:03
369	50.317242	-4.084698	0.14	143.3	2014-06-14	09:36:04
370	50.317241	-4.084697	0.1	136.4	2014-06-14	09:36:05
371	50.317241	-4.084696	0.05	144.4	2014-06-14	09:36:07
372	50.31724	-4.084696	0.09	180	2014-06-14	09:36:08
373	50.317239	-4.084696	0.1	150.6	2014-06-14	09:36:09
374	50.317239	-4.084695	0.04	40.1	2014-06-14	09:36:10
375	50.317242	-4.084691	0.21	45.5	2014-06-14	09:36:12
376	50.317242	-4.084691	0.01	150.4	2014-06-14	09:36:13
377	50.317242	-4.084692	0.06	232.4	2014-06-14	09:36:14
378	50.317242	-4.08469	0.11	71.1	2014-06-14	09:36:15
379	50.317244	-4.084685	0.44	50	2014-06-14	09:36:16
380	50.317245	-4.084684	0.07	69.5	2014-06-14	09:36:18
381	50.317245	-4.084683	0.06	59.7	2014-06-14	09:36:19
382	50.317245	-4.084682	0.05	51.9	2014-06-14	09:36:20
383	50.317245	-4.084682	0.02	90	2014-06-14	09:36:21
384	50.317245	-4.084682	0.02	126.4	2014-06-14	09:36:22
385	50.317246	-4.084678	0.29	71.7	2014-06-14	09:36:23
386	50.317246	-4.084678	0.01	145.8	2014-06-14	09:36:25
387	50.317246	-4.084678	0.02	241.5	2014-06-14	09:36:26
388	50.317245	-4.084678	0.05	186.9	2014-06-14	09:36:27
389	50.317245	-4.084678	0.01	212.6	2014-06-14	09:36:28
390	50.317247	-4.084675	0.3	60.3	2014-06-14	09:36:29
391	50.317247	-4.08467	0.34	88.5	2014-06-14	09:36:30
392	50.317247	-4.08467	0.01	160.2	2014-06-14	09:36:32
393	50.317247	-4.08467	0.01	270	2014-06-14	09:36:33
394	50.317246	-4.08467	0.01	161.3	2014-06-14	09:36:35
395	50.317246	-4.084669	0.02	128.9	2014-06-14	09:36:37
396	50.317246	-4.084669	0.01	90	2014-06-14	09:36:38
397	50.317246	-4.084669	0.03	66.9	2014-06-14	09:36:39
398	50.317246	-4.084668	0.03	90	2014-06-14	09:36:40
399	50.317246	-4.084668	0.02	157.3	2014-06-14	09:36:42
400	50.317246	-4.084668	0.03	90	2014-06-14	09:36:43
401	50.317247	-4.084666	0.08	69.2	2014-06-14	09:36:45
402	50.317246	-4.084666	0.02	163.3	2014-06-14	09:36:46
403	50.317246	-4.084666	0.03	156.5	2014-06-14	09:36:47
404	50.317246	-4.084666	0.08	208.9	2014-06-14	09:36:48
405	50.317245	-4.084667	0.13	207.7	2014-06-14	09:36:49
406	50.317244	-4.084667	0.03	203.5	2014-06-14	09:36:50
407	50.317244	-4.084668	0.08	263.9	2014-06-14	09:36:51
408	50.317249	-4.084666	0.52	19.3	2014-06-14	09:36:52
409	50.317257	-4.084663	0.92	10.4	2014-06-14	09:36:53
410	50.317266	-4.084664	1.05	359.3	2014-06-14	09:36:54
411	50.317278	-4.084662	1.29	6.7	2014-06-14	09:36:55
412	50.317294	-4.084653	1.85	18.2	2014-06-14	09:36:56
413	50.317314	-4.084643	2.43	17.4	2014-06-14	09:36:57
414	50.31734	-4.084629	3.01	19.8	2014-06-14	09:36:58
415	50.317368	-4.084613	3.38	19.9	2014-06-14	09:36:59
416	50.317395	-4.084598	3.18	18.9	2014-06-14	09:37:00
417	50.317415	-4.084586	2.28	21.3	2014-06-14	09:37:01
418	50.317423	-4.084578	1.13	32	2014-06-14	09:37:02
419	50.317424	-4.084577	0.05	69.6	2014-06-14	09:37:04
420	50.317423	-4.084576	0.06	162.3	2014-06-14	09:37:05
421	50.317421	-4.084589	0.97	254.3	2014-06-14	09:37:06
422	50.317416	-4.084605	1.25	245.7	2014-06-14	09:37:07
423	50.31741	-4.084618	1.13	231	2014-06-14	09:37:08
424	50.317405	-4.084629	0.94	239.5	2014-06-14	09:37:09
425	50.317399	-4.084641	1.14	230.3	2014-06-14	09:37:10
426	50.31739	-4.084654	1.35	222.2	2014-06-14	09:37:11
427	50.317382	-4.084667	1.28	225.2	2014-06-14	09:37:12
428	50.317373	-4.084679	1.32	221.3	2014-06-14	09:37:13
429	50.317365	-4.084688	1.08	215	2014-06-14	09:37:14
430	50.317359	-4.084694	0.81	209	2014-06-14	09:37:15
431	50.317351	-4.084701	0.95	213.4	2014-06-14	09:37:16
432	50.317345	-4.08471	0.95	221.7	2014-06-14	09:37:17
433	50.317339	-4.084717	0.86	217.3	2014-06-14	09:37:18
434	50.317332	-4.084725	0.96	218.6	2014-06-14	09:37:19
435	50.317324	-4.084733	1.07	210.4	2014-06-14	09:37:20
436	50.317315	-4.084741	1.17	207.6	2014-06-14	09:37:21
437	50.317307	-4.084747	0.98	206	2014-06-14	09:37:22
438	50.3173	-4.084751	0.81	201.5	2014-06-14	09:37:23
439	50.317295	-4.084751	0.53	181.3	2014-06-14	09:37:24
440	50.317291	-4.084753	0.51	192.3	2014-06-14	09:37:25
441	50.317285	-4.084755	0.61	194.8	2014-06-14	09:37:26
442	50.317279	-4.084755	0.67	184.1	2014-06-14	09:37:27
443	50.317272	-4.084758	0.82	193.5	2014-06-14	09:37:28
444	50.317265	-4.08476	0.85	191.4	2014-06-14	09:37:29
445	50.317258	-4.084763	0.83	192.4	2014-06-14	09:37:30
446	50.317249	-4.084762	0.93	177	2014-06-14	09:37:31
447	50.317242	-4.084762	0.76	176.4	2014-06-14	09:37:32
448	50.317237	-4.08476	0.66	168.5	2014-06-14	09:37:33
449	50.317233	-4.084755	0.57	145.4	2014-06-14	09:37:34
450	50.317229	-4.084753	0.41	156	2014-06-14	09:37:35
451	50.317226	-4.084752	0.38	169.1	2014-06-14	09:37:36
452	50.317228	-4.084752	0.2	5.2	2014-06-14	09:37:37
453	50.317231	-4.084751	0.19	7.1	2014-06-14	09:37:39
454	50.317231	-4.084751	0.05	0	2014-06-14	09:37:40
455	50.317231	-4.084752	0.05	207	2014-06-14	09:37:42
456	50.317231	-4.084753	0.1	291.1	2014-06-14	09:37:43
457	50.31723	-4.084754	0.08	216.4	2014-06-14	09:37:45
458	50.31723	-4.084753	0.06	80.5	2014-06-14	09:37:46
459	50.317232	-4.08475	0.34	48.8	2014-06-14	09:37:47
460	50.317232	-4.084747	0.09	90	2014-06-14	09:37:49
461	50.317232	-4.084747	0.02	196.7	2014-06-14	09:37:50
462	50.317231	-4.084748	0.12	200.5	2014-06-14	09:37:51
463	50.317236	-4.084748	0.6	0	2014-06-14	09:37:52
464	50.317242	-4.084745	0.63	16.4	2014-06-14	09:37:53
465	50.317251	-4.084741	1.06	15.3	2014-06-14	09:37:54
466	50.317265	-4.084737	1.59	12.8	2014-06-14	09:37:55
467	50.317283	-4.084725	2.19	21.9	2014-06-14	09:37:56
468	50.317306	-4.084706	2.94	27.3	2014-06-14	09:37:57
469	50.317334	-4.08468	3.57	31.9	2014-06-14	09:37:58
470	50.31736	-4.08465	3.56	35.7	2014-06-14	09:37:59
471	50.317386	-4.084623	3.51	32.9	2014-06-14	09:38:00
472	50.317414	-4.084605	3.37	22.9	2014-06-14	09:38:01
473	50.317441	-4.084597	3.1	11	2014-06-14	09:38:02
474	50.317466	-4.084601	2.81	353.1	2014-06-14	09:38:03
475	50.317485	-4.084607	2.11	350.1	2014-06-14	09:38:04
476	50.317499	-4.084614	1.59	340	2014-06-14	09:38:05
477	50.317504	-4.084623	0.82	311.9	2014-06-14	09:38:06
478	50.317502	-4.084632	0.69	256.7	2014-06-14	09:38:07
479	50.317496	-4.084649	1.37	241.2	2014-06-14	09:38:08
480	50.317489	-4.084667	1.48	237.5	2014-06-14	09:38:09
481	50.317484	-4.084677	0.9	235.4	2014-06-14	09:38:10
482	50.317481	-4.084687	0.76	243.9	2014-06-14	09:38:11
483	50.317476	-4.084697	0.9	230.1	2014-06-14	09:38:12
484	50.317469	-4.084709	1.2	229.1	2014-06-14	09:38:13
485	50.31746	-4.084721	1.3	219	2014-06-14	09:38:14
486	50.317453	-4.084729	0.97	218.2	2014-06-14	09:38:15
487	50.317447	-4.084734	0.81	202.5	2014-06-14	09:38:16
488	50.31744	-4.08474	0.84	211.9	2014-06-14	09:38:17
489	50.317434	-4.084748	0.87	220.8	2014-06-14	09:38:18
490	50.317428	-4.084755	0.87	214.3	2014-06-14	09:38:19
491	50.317421	-4.08476	0.84	208.8	2014-06-14	09:38:20
492	50.317415	-4.084765	0.78	201.8	2014-06-14	09:38:21
493	50.317407	-4.084767	0.84	191.5	2014-06-14	09:38:22
494	50.317405	-4.084768	0.3	192.8	2014-06-14	09:38:23
495	50.317405	-4.084769	0.06	322.2	2014-06-14	09:38:25
496	50.317406	-4.084769	0.03	12.5	2014-06-14	09:38:26
497	50.317406	-4.084769	0.03	22.2	2014-06-14	09:38:27
498	50.317406	-4.084769	0.02	342.3	2014-06-14	09:38:28
499	50.317407	-4.084769	0.06	0	2014-06-14	09:38:29
500	50.317407	-4.084769	0.01	90	2014-06-14	09:38:30
501	50.317407	-4.084769	0.03	337.8	2014-06-14	09:38:31
502	50.317401	-4.084772	0.68	198	2014-06-14	09:38:32
503	50.317396	-4.084774	0.6	193.9	2014-06-14	09:38:33
504	50.317391	-4.084778	0.59	208.2	2014-06-14	09:38:34
505	50.317385	-4.084781	0.74	197.3	2014-06-14	09:38:35
506	50.317378	-4.084786	0.89	205.1	2014-06-14	09:38:36
507	50.317371	-4.084792	0.84	208.8	2014-06-14	09:38:37
508	50.317364	-4.084796	0.88	201.8	2014-06-14	09:38:38
509	50.317356	-4.084797	0.89	183.5	2014-06-14	09:38:39
510	50.317349	-4.084797	0.77	178.2	2014-06-14	09:38:40
511	50.317343	-4.084795	0.7	172.1	2014-06-14	09:38:41
512	50.317337	-4.084796	0.58	181.2	2014-06-14	09:38:42
513	50.317332	-4.084794	0.63	169.5	2014-06-14	09:38:43
514	50.317325	-4.084793	0.76	172.8	2014-06-14	09:38:44
515	50.317319	-4.084788	0.72	151.9	2014-06-14	09:38:45
516	50.317314	-4.08478	0.79	138.7	2014-06-14	09:38:46
517	50.317309	-4.084774	0.75	141.7	2014-06-14	09:38:47
518	50.317305	-4.084765	0.75	121.3	2014-06-14	09:38:48
519	50.3173	-4.084757	0.79	132.3	2014-06-14	09:38:49
520	50.317296	-4.084751	0.64	140.7	2014-06-14	09:38:50
521	50.317292	-4.084747	0.55	151.7	2014-06-14	09:38:51
522	50.317286	-4.084743	0.7	153.2	2014-06-14	09:38:52
523	50.31728	-4.084738	0.72	152.6	2014-06-14	09:38:53
524	50.317276	-4.084729	0.79	128.6	2014-06-14	09:38:54
525	50.317274	-4.084717	0.92	101.2	2014-06-14	09:38:55
526	50.31727	-4.084709	0.71	131.3	2014-06-14	09:38:56
527	50.317264	-4.084704	0.77	152.7	2014-06-14	09:38:57
528	50.317257	-4.0847	0.81	158.9	2014-06-14	09:38:58
529	50.317251	-4.084699	0.7	173.7	2014-06-14	09:38:59
530	50.317248	-4.0847	0.17	184.9	2014-06-14	09:39:01
531	50.317247	-4.084698	0.13	116.7	2014-06-14	09:39:02
532	50.317247	-4.084696	0.14	122	2014-06-14	09:39:03
533	50.317248	-4.084691	0.37	70.9	2014-06-14	09:39:04
534	50.317247	-4.084691	0.02	128.1	2014-06-14	09:39:06
535	50.317249	-4.084685	0.46	62.4	2014-06-14	09:39:07
536	50.317251	-4.084677	0.61	72.2	2014-06-14	09:39:08
537	50.317252	-4.084668	0.67	78.9	2014-06-14	09:39:09
538	50.317252	-4.08466	0.56	91	2014-06-14	09:39:10
539	50.317249	-4.084654	0.49	129.3	2014-06-14	09:39:11
540	50.317244	-4.084651	0.61	159.8	2014-06-14	09:39:12
541	50.317238	-4.08465	0.75	170.4	2014-06-14	09:39:13
542	50.317233	-4.084647	0.53	159.5	2014-06-14	09:39:14
543	50.317231	-4.084645	0.25	153.2	2014-06-14	09:39:15
544	50.317231	-4.084646	0.06	261.5	2014-06-14	09:39:16
545	50.317231	-4.08466	0.49	270.5	2014-06-14	09:39:18
546	50.317229	-4.084665	0.41	241.3	2014-06-14	09:39:19
547	50.31723	-4.084665	0.09	343.9	2014-06-14	09:39:20
548	50.31723	-4.084666	0.03	212.6	2014-06-14	09:39:21
549	50.317229	-4.084666	0.04	193.4	2014-06-14	09:39:23
550	50.317228	-4.084666	0.09	187.4	2014-06-14	09:39:24
551	50.317228	-4.084667	0.06	208.2	2014-06-14	09:39:25
552	50.317227	-4.084667	0.07	180	2014-06-14	09:39:26
553	50.317227	-4.084667	0.07	180	2014-06-14	09:39:27
554	50.317227	-4.084667	0.01	270	2014-06-14	09:39:28
555	50.317227	-4.084667	0.07	323.5	2014-06-14	09:39:29
556	50.317227	-4.084668	0.04	313	2014-06-14	09:39:30
557	50.317227	-4.084668	0.07	204.4	2014-06-14	09:39:31
558	50.317223	-4.084672	0.25	210.3	2014-06-14	09:39:33
559	50.317222	-4.084672	0.08	205.5	2014-06-14	09:39:34
560	50.317222	-4.084672	0.07	170.2	2014-06-14	09:39:35
561	50.317221	-4.084672	0.09	199.7	2014-06-14	09:39:36
562	50.317221	-4.084673	0.08	320.9	2014-06-14	09:39:37
563	50.317221	-4.084674	0.03	231.9	2014-06-14	09:39:38
564	50.317221	-4.084674	0.06	191.5	2014-06-14	09:39:39
565	50.317221	-4.084674	0.03	231.9	2014-06-14	09:39:40
566	50.31722	-4.084675	0.06	252.4	2014-06-14	09:39:41
567	50.31722	-4.084675	0.05	186.9	2014-06-14	09:39:43
568	50.31722	-4.084675	0.01	29.6	2014-06-14	09:39:44
569	50.31722	-4.084674	0.04	82.9	2014-06-14	09:39:46
570	50.317219	-4.084674	0.04	153.3	2014-06-14	09:39:47
571	50.31722	-4.084674	0.03	347.1	2014-06-14	09:39:48
572	50.317219	-4.084674	0.06	231.5	2014-06-14	09:39:49
573	50.317219	-4.084675	0.06	208.2	2014-06-14	09:39:50
574	50.317219	-4.084676	0.05	270	2014-06-14	09:39:51
575	50.317219	-4.084676	0.04	0	2014-06-14	09:39:52
576	50.317219	-4.084675	0.01	90	2014-06-14	09:39:53
577	50.317217	-4.084677	0.1	202.6	2014-06-14	09:39:55
578	50.317216	-4.084677	0.06	189	2014-06-14	09:39:57
579	50.317216	-4.084677	0.04	171.2	2014-06-14	09:39:58
580	50.317216	-4.084677	0.03	168.5	2014-06-14	09:39:59
581	50.317215	-4.084676	0.06	165.1	2014-06-14	09:40:01
582	50.317215	-4.084677	0.05	231.9	2014-06-14	09:40:02
583	50.317219	-4.084681	0.58	331.9	2014-06-14	09:40:03
584	50.317225	-4.084685	0.73	335.8	2014-06-14	09:40:04
585	50.317231	-4.084692	0.79	319.8	2014-06-14	09:40:05
586	50.317237	-4.084702	1.02	316.1	2014-06-14	09:40:06
587	50.317245	-4.084709	1.04	330	2014-06-14	09:40:07
588	50.317254	-4.084719	1.25	324.9	2014-06-14	09:40:08
589	50.317263	-4.084729	1.16	325.4	2014-06-14	09:40:09
590	50.317272	-4.084735	1.13	334.8	2014-06-14	09:40:10
591	50.317285	-4.084737	1.45	356.5	2014-06-14	09:40:11
592	50.317303	-4.084733	2	7.6	2014-06-14	09:40:12
593	50.317317	-4.084722	1.73	25.9	2014-06-14	09:40:13
594	50.317322	-4.08471	1	56.7	2014-06-14	09:40:14
595	50.317323	-4.084705	0.39	78.9	2014-06-14	09:40:15
596	50.317322	-4.084705	0.01	135.7	2014-06-14	09:40:17
597	50.317322	-4.084705	0.01	90	2014-06-14	09:40:18
598	50.317322	-4.084705	0.04	227	2014-06-14	09:40:19
599	50.317322	-4.084705	0.02	211	2014-06-14	09:40:20
600	50.317322	-4.084706	0.06	228.8	2014-06-14	09:40:21
601	50.317322	-4.084707	0.05	248.3	2014-06-14	09:40:22
602	50.317322	-4.084706	0.06	12.2	2014-06-14	09:40:23
603	50.317322	-4.084706	0.04	39	2014-06-14	09:40:24
604	50.317322	-4.084706	0.01	147.4	2014-06-14	09:40:25
605	50.317322	-4.084706	0.01	90	2014-06-14	09:40:26
606	50.317322	-4.084706	0.04	161.8	2014-06-14	09:40:27
607	50.317321	-4.084706	0.05	186.9	2014-06-14	09:40:28
608	50.317322	-4.084706	0.02	34.2	2014-06-14	09:40:29
609	50.317322	-4.084706	0.03	327.4	2014-06-14	09:40:30
610	50.317322	-4.084706	0.02	270	2014-06-14	09:40:31
611	50.317322	-4.084707	0.05	245.7	2014-06-14	09:40:32
612	50.317322	-4.084707	0.03	251.4	2014-06-14	09:40:33
613	50.317322	-4.084707	0.02	32.6	2014-06-14	09:40:34
614	50.317322	-4.084707	0.02	16.7	2014-06-14	09:40:35
615	50.317322	-4.084707	0.02	53.6	2014-06-14	09:40:36
616	50.317322	-4.084706	0.04	116.6	2014-06-14	09:40:37
617	50.317322	-4.084706	0.04	117.6	2014-06-14	09:40:38
618	50.317322	-4.084705	0.04	90	2014-06-14	09:40:39
619	50.317321	-4.084705	0.04	133	2014-06-14	09:40:40
620	50.317322	-4.084704	0.05	79.4	2014-06-14	09:40:41
621	50.317322	-4.084703	0.06	70.5	2014-06-14	09:40:42
622	50.317322	-4.084703	0.01	0	2014-06-14	09:40:44
623	50.317322	-4.084703	0.04	122.4	2014-06-14	09:40:45
624	50.317322	-4.084702	0.04	103.4	2014-06-14	09:40:46
625	50.317318	-4.084702	0.35	180	2014-06-14	09:40:47
626	50.317318	-4.084702	0.02	106.6	2014-06-14	09:40:49
627	50.317318	-4.084702	0.02	119.4	2014-06-14	09:40:50
628	50.317318	-4.084701	0.02	147.4	2014-06-14	09:40:51
629	50.317318	-4.084701	0.06	108.5	2014-06-14	09:40:52
630	50.317314	-4.084702	0.49	191.1	2014-06-14	09:40:53
631	50.317309	-4.084703	0.46	185.2	2014-06-14	09:40:54
632	50.317305	-4.084701	0.5	169.7	2014-06-14	09:40:55
633	50.317299	-4.084702	0.63	184.9	2014-06-14	09:40:56
634	50.317293	-4.084702	0.66	181	2014-06-14	09:40:57
635	50.317288	-4.084702	0.64	179.5	2014-06-14	09:40:58
636	50.317283	-4.084701	0.51	169.9	2014-06-14	09:40:59
637	50.31728	-4.084698	0.44	153.3	2014-06-14	09:41:00
638	50.317278	-4.084691	0.57	112.3	2014-06-14	09:41:01
639	50.317275	-4.084684	0.56	119.7	2014-06-14	09:41:02
640	50.317271	-4.084683	0.47	172.8	2014-06-14	09:41:03
641	50.317267	-4.084684	0.48	187.8	2014-06-14	09:41:04
642	50.31726	-4.084685	0.72	185.2	2014-06-14	09:41:05
643	50.317255	-4.084685	0.63	182.7	2014-06-14	09:41:06
644	50.317251	-4.084686	0.41	188.3	2014-06-14	09:41:07
645	50.317249	-4.084684	0.14	146.5	2014-06-14	09:41:09
646	50.317253	-4.08468	0.53	32	2014-06-14	09:41:10
647	50.317253	-4.08468	0.02	90	2014-06-14	09:41:12
648	50.317252	-4.08468	0.06	198.4	2014-06-14	09:41:13
649	50.317252	-4.084679	0.04	90	2014-06-14	09:41:14
650	50.317252	-4.08468	0.04	205.2	2014-06-14	09:41:15
651	50.317251	-4.08468	0.03	196	2014-06-14	09:41:17
652	50.317251	-4.08468	0.02	161.3	2014-06-14	09:41:18
653	50.317251	-4.084679	0.02	90	2014-06-14	09:41:19
654	50.317252	-4.084679	0.07	55	2014-06-14	09:41:20
655	50.317252	-4.084679	0.02	17.7	2014-06-14	09:41:21
656	50.317252	-4.084678	0.02	145.8	2014-06-14	09:41:22
657	50.317251	-4.084678	0.03	128.9	2014-06-14	09:41:23
658	50.317251	-4.084678	0.02	240.6	2014-06-14	09:41:24
659	50.31725	-4.084683	0.32	249.5	2014-06-14	09:41:25
660	50.31725	-4.084683	0.04	270	2014-06-14	09:41:26
661	50.31725	-4.084684	0.04	282	2014-06-14	09:41:27
662	50.31725	-4.084684	0.08	216.4	2014-06-14	09:41:28
663	50.317249	-4.084691	0.5	255.9	2014-06-14	09:41:29
664	50.317248	-4.084699	0.59	257.2	2014-06-14	09:41:30
665	50.317246	-4.084706	0.54	244.3	2014-06-14	09:41:31
666	50.317242	-4.084715	0.71	240.9	2014-06-14	09:41:32
667	50.317238	-4.084724	0.81	235.8	2014-06-14	09:41:33
668	50.317236	-4.084733	0.7	244	2014-06-14	09:41:34
669	50.317237	-4.084739	0.47	289.6	2014-06-14	09:41:35
670	50.31724	-4.084743	0.48	324.4	2014-06-14	09:41:36
671	50.317243	-4.084746	0.33	328.3	2014-06-14	09:41:37
672	50.317247	-4.084749	0.46	332.4	2014-06-14	09:41:38
673	50.317252	-4.084749	0.64	356.3	2014-06-14	09:41:39
674	50.317261	-4.084749	0.92	3.7	2014-06-14	09:41:40
675	50.31727	-4.084749	1.02	359	2014-06-14	09:41:41
676	50.31728	-4.084749	1.11	358.2	2014-06-14	09:41:42
677	50.317292	-4.084749	1.38	2	2014-06-14	09:41:43
678	50.317307	-4.084737	1.9	25.9	2014-06-14	09:41:44
679	50.317328	-4.084715	2.77	33.4	2014-06-14	09:41:45
680	50.317353	-4.084686	3.46	37.1	2014-06-14	09:41:46
681	50.317379	-4.084654	3.69	38.6	2014-06-14	09:41:47
682	50.317407	-4.08462	3.89	37.9	2014-06-14	09:41:48
683	50.317436	-4.084597	3.71	26.6	2014-06-14	09:41:49
684	50.317467	-4.084584	3.58	15.2	2014-06-14	09:41:50
685	50.317494	-4.084578	2.97	7.5	2014-06-14	09:41:51
686	50.317508	-4.084574	1.6	10.1	2014-06-14	09:41:52
687	50.317511	-4.084579	0.47	317.6	2014-06-14	09:41:53
688	50.317509	-4.084588	0.68	251.7	2014-06-14	09:41:54
689	50.317507	-4.084598	0.78	254.7	2014-06-14	09:41:55
690	50.317506	-4.084609	0.77	256	2014-06-14	09:41:56
691	50.317504	-4.084616	0.55	256.4	2014-06-14	09:41:57
692	50.317501	-4.084624	0.62	237	2014-06-14	09:41:58
693	50.317499	-4.08463	0.55	237.3	2014-06-14	09:41:59
694	50.317497	-4.084636	0.45	251.9	2014-06-14	09:42:00
695	50.317495	-4.084645	0.72	244.7	2014-06-14	09:42:01
696	50.31749	-4.084659	1.09	241.2	2014-06-14	09:42:02
697	50.317486	-4.084669	0.9	237.3	2014-06-14	09:42:03
698	50.317482	-4.084676	0.6	233.7	2014-06-14	09:42:04
699	50.317479	-4.084681	0.47	224.8	2014-06-14	09:42:05
700	50.317476	-4.084682	0.34	196.3	2014-06-14	09:42:06
701	50.317477	-4.084682	0.02	343.3	2014-06-14	09:42:07
702	50.317476	-4.08469	0.57	266.2	2014-06-14	09:42:08
703	50.317475	-4.084697	0.51	248.3	2014-06-14	09:42:09
704	50.317474	-4.084701	0.3	257.5	2014-06-14	09:42:10
705	50.317474	-4.084701	0.01	0	2014-06-14	09:42:11
706	50.317474	-4.084701	0.02	51.9	2014-06-14	09:42:13
707	50.317474	-4.084701	0	0	2014-06-14	09:42:14
708	50.317474	-4.084701	0.01	0	2014-06-14	09:42:15
709	50.317404	-4.084748	0.77	203.1	2014-06-14	09:42:26
710	50.317397	-4.084752	0.85	200	2014-06-14	09:42:27
711	50.317388	-4.084757	1.09	200.8	2014-06-14	09:42:28
712	50.317379	-4.084758	0.97	183.2	2014-06-14	09:42:29
713	50.317372	-4.084764	0.86	208.2	2014-06-14	09:42:30
714	50.317367	-4.084763	0.63	177.3	2014-06-14	09:42:31
715	50.317361	-4.08476	0.69	160.2	2014-06-14	09:42:32
716	50.317355	-4.084762	0.68	193.6	2014-06-14	09:42:33
717	50.317348	-4.084765	0.85	192.9	2014-06-14	09:42:34
718	50.317342	-4.084768	0.69	196.6	2014-06-14	09:42:35
719	50.317335	-4.084769	0.77	189	2014-06-14	09:42:36
720	50.31733	-4.084769	0.57	178.8	2014-06-14	09:42:37
721	50.317325	-4.084764	0.67	146.6	2014-06-14	09:42:38
722	50.317322	-4.084758	0.51	129.7	2014-06-14	09:42:39
723	50.317318	-4.084753	0.59	139.2	2014-06-14	09:42:40
724	50.317312	-4.084751	0.71	166.9	2014-06-14	09:42:41
725	50.317307	-4.084749	0.48	165	2014-06-14	09:42:42
726	50.317303	-4.084747	0.54	163.5	2014-06-14	09:42:43
727	50.317296	-4.084747	0.71	180.5	2014-06-14	09:42:44
728	50.317291	-4.084748	0.57	188.5	2014-06-14	09:42:45
729	50.317287	-4.084748	0.5	179.3	2014-06-14	09:42:46
730	50.317282	-4.084746	0.51	165.8	2014-06-14	09:42:47
731	50.317279	-4.084742	0.48	145.1	2014-06-14	09:42:48
732	50.317276	-4.084737	0.47	126.2	2014-06-14	09:42:49
733	50.317274	-4.084734	0.32	139.4	2014-06-14	09:42:50
734	50.317272	-4.084733	0.32	161.3	2014-06-14	09:42:51
735	50.317269	-4.084729	0.4	141.7	2014-06-14	09:42:52
736	50.317264	-4.084727	0.58	165.7	2014-06-14	09:42:53
737	50.317258	-4.084725	0.69	165.4	2014-06-14	09:42:54
738	50.317251	-4.084722	0.79	169.1	2014-06-14	09:42:55
739	50.317245	-4.084722	0.61	178.3	2014-06-14	09:42:56
740	50.317241	-4.084718	0.55	146.4	2014-06-14	09:42:57
741	50.317238	-4.084713	0.55	136.9	2014-06-14	09:42:58
742	50.317237	-4.084711	0.08	117.6	2014-06-14	09:43:00
743	50.317237	-4.084709	0.14	90	2014-06-14	09:43:01
744	50.317238	-4.084707	0.12	47	2014-06-14	09:43:02
745	50.317239	-4.084706	0.14	32.6	2014-06-14	09:43:03
746	50.317239	-4.084707	0.04	258	2014-06-14	09:43:04
747	50.317237	-4.084707	0.2	174.6	2014-06-14	09:43:05
748	50.317234	-4.084707	0.31	181.2	2014-06-14	09:43:06
749	50.317233	-4.084704	0.21	131.1	2014-06-14	09:43:07
750	50.317235	-4.084701	0.36	41.4	2014-06-14	09:43:08
751	50.317236	-4.084703	0.13	287.6	2014-06-14	09:43:09
752	50.317236	-4.084704	0.06	278.5	2014-06-14	09:43:10
753	50.317237	-4.084702	0.07	47.4	2014-06-14	09:43:12
754	50.317235	-4.084704	0.21	215.4	2014-06-14	09:43:13
755	50.317233	-4.084704	0.19	185.5	2014-06-14	09:43:14
756	50.317233	-4.084702	0.16	113.7	2014-06-14	09:43:15
757	50.317235	-4.084697	0.21	57.5	2014-06-14	09:43:17
758	50.317238	-4.084697	0.35	2.9	2014-06-14	09:43:18
759	50.317241	-4.084698	0.17	341.8	2014-06-14	09:43:20
760	50.317241	-4.084699	0.02	296.6	2014-06-14	09:43:21
761	50.31724	-4.084699	0.07	184.4	2014-06-14	09:43:22
762	50.31724	-4.084698	0.09	135.1	2014-06-14	09:43:23
763	50.317239	-4.084699	0.13	215	2014-06-14	09:43:24
764	50.317239	-4.084701	0.14	262.1	2014-06-14	09:43:25
765	50.317241	-4.084699	0.34	24.9	2014-06-14	09:43:26
766	50.317246	-4.084694	0.59	31.6	2014-06-14	09:43:27
767	50.317245	-4.084692	0.11	115.5	2014-06-14	09:43:29
768	50.317242	-4.08469	0.36	163.6	2014-06-14	09:43:30
769	50.31724	-4.084689	0.24	164.4	2014-06-14	09:43:31
770	50.317239	-4.084688	0.15	137.8	2014-06-14	09:43:32
771	50.317238	-4.084683	0.18	97.3	2014-06-14	09:43:34
772	50.317237	-4.084677	0.24	116.3	2014-06-14	09:43:36
773	50.317237	-4.084669	0.27	79.1	2014-06-14	09:43:38
774	50.317239	-4.084665	0.34	69.3	2014-06-14	09:43:39
775	50.317241	-4.084661	0.39	47.6	2014-06-14	09:43:40
776	50.317243	-4.084656	0.44	51.9	2014-06-14	09:43:41
777	50.317245	-4.084649	0.49	66.3	2014-06-14	09:43:42
778	50.317249	-4.084644	0.6	42.7	2014-06-14	09:43:43
779	50.317256	-4.084639	0.82	25.5	2014-06-14	09:43:44
780	50.317262	-4.084635	0.7	19.3	2014-06-14	09:43:45
781	50.31727	-4.084633	0.96	11.8	2014-06-14	09:43:46
782	50.317281	-4.084628	1.3	14.1	2014-06-14	09:43:47
783	50.317292	-4.084628	1.13	1.5	2014-06-14	09:43:48
784	50.317302	-4.084628	1.17	357.6	2014-06-14	09:43:49
785	50.317316	-4.084629	1.54	358.2	2014-06-14	09:43:50
786	50.317338	-4.084621	2.54	14	2014-06-14	09:43:51
787	50.317367	-4.084605	3.41	18.3	2014-06-14	09:43:52
788	50.317396	-4.084593	3.37	14.7	2014-06-14	09:43:53
789	50.317425	-4.084582	3.33	13.8	2014-06-14	09:43:54
790	50.317453	-4.084568	3.24	18.9	2014-06-14	09:43:55
791	50.317478	-4.08455	3.08	24.5	2014-06-14	09:43:56
792	50.317498	-4.084536	2.37	23.7	2014-06-14	09:43:57
793	50.317513	-4.084525	1.87	24.7	2014-06-14	09:43:58
794	50.317521	-4.084519	1.03	23.5	2014-06-14	09:43:59
795	50.317519	-4.08452	0.28	191.1	2014-06-14	09:44:00
796	50.317515	-4.084526	0.6	228.1	2014-06-14	09:44:01
797	50.317511	-4.084535	0.82	231.2	2014-06-14	09:44:02
798	50.317506	-4.084544	0.8	226.4	2014-06-14	09:44:03
799	50.3175	-4.084551	0.86	219.2	2014-06-14	09:44:04
800	50.317494	-4.08456	0.89	221.3	2014-06-14	09:44:05
801	50.317489	-4.084577	1.37	247.2	2014-06-14	09:44:06
802	50.317482	-4.084597	1.59	241.5	2014-06-14	09:44:07
803	50.317475	-4.084611	1.25	231.8	2014-06-14	09:44:08
804	50.317471	-4.084623	0.99	243.7	2014-06-14	09:44:09
805	50.317467	-4.084633	0.84	232.4	2014-06-14	09:44:10
806	50.317462	-4.084641	0.81	228	2014-06-14	09:44:11
807	50.317456	-4.084648	0.83	215.4	2014-06-14	09:44:12
808	50.317449	-4.084655	0.91	212.5	2014-06-14	09:44:13
809	50.317444	-4.084659	0.59	210.1	2014-06-14	09:44:14
810	50.31744	-4.084662	0.5	210.3	2014-06-14	09:44:15
811	50.317436	-4.08467	0.74	226.3	2014-06-14	09:44:16
812	50.31743	-4.084677	0.82	214.6	2014-06-14	09:44:17
813	50.317421	-4.084681	0.99	198.6	2014-06-14	09:44:18
814	50.317413	-4.084686	0.99	203.1	2014-06-14	09:44:19
815	50.317406	-4.084691	0.89	200.9	2014-06-14	09:44:20
816	50.317398	-4.084694	0.86	194.9	2014-06-14	09:44:21
817	50.317391	-4.084698	0.88	199.7	2014-06-14	09:44:22
818	50.317382	-4.084703	1.02	202	2014-06-14	09:44:23
819	50.317375	-4.08471	0.93	207.9	2014-06-14	09:44:24
820	50.31737	-4.084712	0.31	197.2	2014-06-14	09:44:26
821	50.317369	-4.084712	0.02	106.6	2014-06-14	09:44:28
822	50.317369	-4.084712	0.05	258.1	2014-06-14	09:44:29
823	50.317369	-4.084713	0.05	231.9	2014-06-14	09:44:30
824	50.317369	-4.084713	0.01	180	2014-06-14	09:44:31
825	50.317369	-4.084713	0.02	163.3	2014-06-14	09:44:32
826	50.317369	-4.084713	0.02	119.4	2014-06-14	09:44:33
827	50.317369	-4.084713	0.01	0	2014-06-14	09:44:34
828	50.317369	-4.084713	0.04	282	2014-06-14	09:44:35
829	50.317369	-4.084713	0.04	9.6	2014-06-14	09:44:36
830	50.317369	-4.084713	0.02	327.4	2014-06-14	09:44:37
831	50.317369	-4.084713	0.01	90	2014-06-14	09:44:39
832	50.317369	-4.084713	0.01	147.4	2014-06-14	09:44:40
833	50.317369	-4.084713	0.01	90	2014-06-14	09:44:41
834	50.317369	-4.084713	0.01	270	2014-06-14	09:44:42
835	50.317369	-4.084713	0.01	180	2014-06-14	09:44:43
836	50.317367	-4.084714	0.11	198.5	2014-06-14	09:44:45
837	50.317368	-4.084711	0.12	74.6	2014-06-14	09:44:47
838	50.317368	-4.084711	0	0	2014-06-14	09:44:48
839	50.317368	-4.084711	0.01	270	2014-06-14	09:44:49
840	50.317368	-4.084711	0.01	0	2014-06-14	09:44:50
841	50.317368	-4.084711	0.01	270	2014-06-14	09:44:51
842	50.317368	-4.084711	0.01	270	2014-06-14	09:44:52
843	50.317368	-4.084711	0.01	324.3	2014-06-14	09:44:53
844	50.317368	-4.084711	0.01	270	2014-06-14	09:44:54
845	50.31737	-4.084706	0.44	61	2014-06-14	09:44:55
846	50.317372	-4.084703	0.16	44.6	2014-06-14	09:44:57
847	50.317372	-4.084703	0.02	270	2014-06-14	09:44:58
848	50.317372	-4.084703	0.02	302.4	2014-06-14	09:45:00
849	50.317372	-4.084703	0.01	0	2014-06-14	09:45:01
850	50.317372	-4.084703	0.02	340.2	2014-06-14	09:45:02
851	50.317369	-4.084707	0.42	212.6	2014-06-14	09:45:03
852	50.317365	-4.084711	0.55	217.8	2014-06-14	09:45:04
853	50.317361	-4.084718	0.73	222.9	2014-06-14	09:45:05
854	50.317355	-4.084724	0.71	216.2	2014-06-14	09:45:06
855	50.317352	-4.084732	0.68	230.7	2014-06-14	09:45:07
856	50.317349	-4.08474	0.71	241.5	2014-06-14	09:45:08
857	50.317346	-4.084748	0.61	242.7	2014-06-14	09:45:09
858	50.317345	-4.084754	0.45	247	2014-06-14	09:45:10
859	50.317343	-4.084754	0.17	186	2014-06-14	09:45:11
860	50.317342	-4.084757	0.14	234.2	2014-06-14	09:45:13
861	50.317341	-4.084757	0.01	147.4	2014-06-14	09:45:14
862	50.317341	-4.084757	0.01	90	2014-06-14	09:45:15
863	50.317343	-4.084737	1.39	82.7	2014-06-14	09:45:16
864	50.317344	-4.084709	1.02	87.6	2014-06-14	09:45:18
865	50.317343	-4.084707	0.17	110.1	2014-06-14	09:45:19
866	50.317343	-4.084705	0.11	94.5	2014-06-14	09:45:20
867	50.317341	-4.084704	0.22	153.9	2014-06-14	09:45:21
868	50.317341	-4.084702	0.14	137.1	2014-06-14	09:45:22
869	50.31734	-4.084702	0.04	171.5	2014-06-14	09:45:23
870	50.317341	-4.084702	0.07	5.3	2014-06-14	09:45:25
871	50.317341	-4.084701	0.1	153	2014-06-14	09:45:26
872	50.31734	-4.084702	0.05	231.9	2014-06-14	09:45:27
873	50.317339	-4.0847	0.16	129.6	2014-06-14	09:45:28
874	50.317339	-4.084699	0.07	134.1	2014-06-14	09:45:30
875	50.317338	-4.084694	0.38	101.2	2014-06-14	09:45:31
876	50.317334	-4.084689	0.27	139	2014-06-14	09:45:33
877	50.317335	-4.084694	0.43	282.6	2014-06-14	09:45:34
878	50.317332	-4.0847	0.27	229.9	2014-06-14	09:45:36
879	50.317331	-4.0847	0.07	175.6	2014-06-14	09:45:37
880	50.317331	-4.084699	0.05	100	2014-06-14	09:45:39
881	50.317331	-4.084698	0.04	76.2	2014-06-14	09:45:40
882	50.317331	-4.084698	0.06	174.2	2014-06-14	09:45:41
883	50.31733	-4.084698	0.05	141.7	2014-06-14	09:45:42
884	50.31733	-4.084697	0.04	104.8	2014-06-14	09:45:44
885	50.317332	-4.084695	0.22	23.3	2014-06-14	09:45:45
886	50.317332	-4.084695	0	0	2014-06-14	09:45:47
887	50.317332	-4.084695	0.01	35.7	2014-06-14	09:45:48
888	50.317332	-4.084695	0	0	2014-06-14	09:45:49
889	50.317332	-4.084696	0.05	194.5	2014-06-14	09:45:50
890	50.317328	-4.084698	0.43	203.1	2014-06-14	09:45:51
891	50.317328	-4.084698	0.01	270	2014-06-14	09:45:52
892	50.317328	-4.084699	0.05	258.8	2014-06-14	09:45:54
893	50.317333	-4.084694	0.73	34.5	2014-06-14	09:45:55
894	50.317336	-4.084689	0.43	52.4	2014-06-14	09:45:56
895	50.317335	-4.084688	0.04	125.6	2014-06-14	09:45:58
896	50.317335	-4.084688	0.03	113.1	2014-06-14	09:45:59
897	50.317335	-4.084688	0.02	180	2014-06-14	09:46:00
898	50.317334	-4.084687	0.06	173.9	2014-06-14	09:46:02
899	50.317334	-4.084687	0.02	126.4	2014-06-14	09:46:03
900	50.317334	-4.084687	0.06	5.8	2014-06-14	09:46:04
901	50.317334	-4.084686	0.05	90	2014-06-14	09:46:05
902	50.317334	-4.084686	0.06	151.8	2014-06-14	09:46:06
903	50.317333	-4.084686	0.06	168	2014-06-14	09:46:07
904	50.317333	-4.084685	0.07	134.5	2014-06-14	09:46:08
905	50.317335	-4.08468	0.46	57.9	2014-06-14	09:46:09
906	50.317335	-4.084679	0.02	140.9	2014-06-14	09:46:11
907	50.317335	-4.084679	0.05	39.1	2014-06-14	09:46:12
908	50.317335	-4.084679	0.07	196	2014-06-14	09:46:13
909	50.317334	-4.084679	0.03	212.6	2014-06-14	09:46:14
910	50.317333	-4.084679	0.09	168.5	2014-06-14	09:46:16
911	50.317333	-4.084676	0.11	70.8	2014-06-14	09:46:18
912	50.317333	-4.084676	0.1	190.8	2014-06-14	09:46:19
913	50.317332	-4.084676	0.05	172	2014-06-14	09:46:20
914	50.317332	-4.084676	0.07	200.2	2014-06-14	09:46:21
915	50.317332	-4.084677	0.06	278.5	2014-06-14	09:46:22
916	50.31733	-4.084684	0.54	245.6	2014-06-14	09:46:23
917	50.317327	-4.08469	0.52	238.5	2014-06-14	09:46:24
918	50.317325	-4.084697	0.5	240.8	2014-06-14	09:46:25
919	50.317325	-4.084696	0.04	78	2014-06-14	09:46:26
920	50.317328	-4.084696	0.32	1	2014-06-14	09:46:27
921	50.317328	-4.084696	0.02	351.5	2014-06-14	09:46:29
922	50.317328	-4.084696	0.03	286.6	2014-06-14	09:46:30
923	50.317328	-4.084697	0.07	245	2014-06-14	09:46:31
924	50.317328	-4.084698	0.06	261.4	2014-06-14	09:46:32
925	50.317328	-4.084704	0.4	264.5	2014-06-14	09:46:33
926	50.317327	-4.084704	0.06	212.6	2014-06-14	09:46:34
927	50.317327	-4.084706	0.07	244.9	2014-06-14	09:46:36
928	50.317327	-4.084706	0.04	258	2014-06-14	09:46:37
929	50.31733	-4.084702	0.45	41.5	2014-06-14	09:46:38
930	50.317329	-4.084702	0.05	186.7	2014-06-14	09:46:40
931	50.317329	-4.084703	0.06	235.4	2014-06-14	09:46:41
932	50.317328	-4.084704	0.1	215.2	2014-06-14	09:46:42
933	50.317328	-4.084705	0.03	251.5	2014-06-14	09:46:44
934	50.317327	-4.084705	0.04	237.6	2014-06-14	09:46:46
935	50.317327	-4.084706	0.04	270	2014-06-14	09:46:47
936	50.317327	-4.084706	0.02	244.3	2014-06-14	09:46:48
937	50.317327	-4.084706	0.03	53.6	2014-06-14	09:46:49
938	50.317327	-4.084706	0.01	116.6	2014-06-14	09:46:51
939	50.317327	-4.084706	0.01	144.3	2014-06-14	09:46:52
940	50.317327	-4.084705	0.01	90	2014-06-14	09:46:53
941	50.317327	-4.084705	0	0	2014-06-14	09:46:54
942	50.317327	-4.084705	0.01	90	2014-06-14	09:46:55
943	50.317327	-4.084705	0	0	2014-06-14	09:46:56
944	50.317331	-4.084706	0.45	357.7	2014-06-14	09:46:57
945	50.317335	-4.084707	0.46	344.4	2014-06-14	09:46:58
946	50.31734	-4.084712	0.64	329.7	2014-06-14	09:46:59
947	50.317346	-4.084717	0.76	331.3	2014-06-14	09:47:00
948	50.317352	-4.084722	0.71	332.4	2014-06-14	09:47:01
949	50.317357	-4.084722	0.56	358.8	2014-06-14	09:47:02
950	50.31736	-4.084724	0.37	336.2	2014-06-14	09:47:03
951	50.317355	-4.084728	0.62	206.1	2014-06-14	09:47:04
952	50.317349	-4.084727	0.59	177.6	2014-06-14	09:47:05
953	50.317347	-4.084726	0.13	149.7	2014-06-14	09:47:07
954	50.317345	-4.084725	0.23	169.4	2014-06-14	09:47:08
955	50.317341	-4.084732	0.73	223.6	2014-06-14	09:47:09
956	50.317332	-4.084726	1.12	155.4	2014-06-14	09:47:10
957	50.317324	-4.084722	0.41	161.9	2014-06-14	09:47:12
958	50.317325	-4.084723	0.1	286.9	2014-06-14	09:47:13
959	50.317323	-4.084728	0.19	247.2	2014-06-14	09:47:15
960	50.317328	-4.084734	0.6	320.8	2014-06-14	09:47:16
961	50.31733	-4.084734	0.23	358.6	2014-06-14	09:47:17
962	50.317333	-4.08474	0.62	312.8	2014-06-14	09:47:18
963	50.317337	-4.084749	0.73	302.5	2014-06-14	09:47:19
964	50.317343	-4.084763	1.23	305.9	2014-06-14	09:47:20
965	50.317353	-4.084769	1.11	336.8	2014-06-14	09:47:21
966	50.31736	-4.084768	0.78	3.9	2014-06-14	09:47:22
967	50.317367	-4.084766	0.89	8	2014-06-14	09:47:23
968	50.317377	-4.084757	1.3	31.2	2014-06-14	09:47:24
969	50.317391	-4.08474	1.9	38	2014-06-14	09:47:25
970	50.31741	-4.084719	2.6	35.7	2014-06-14	09:47:26
971	50.317432	-4.084692	3.14	37.7	2014-06-14	09:47:27
972	50.317454	-4.084667	3.02	37.1	2014-06-14	09:47:28
973	50.317474	-4.084653	2.48	23.3	2014-06-14	09:47:29
974	50.317485	-4.084643	1.4	28.5	2014-06-14	09:47:30
975	50.317489	-4.08464	0.22	34.5	2014-06-14	09:47:32
976	50.317486	-4.084644	0.42	230	2014-06-14	09:47:33
977	50.317485	-4.084649	0.35	257.8	2014-06-14	09:47:34
978	50.317483	-4.084662	0.98	254	2014-06-14	09:47:35
979	50.317479	-4.08468	1.31	248.7	2014-06-14	09:47:36
980	50.317473	-4.084692	1.11	233.3	2014-06-14	09:47:37
981	50.317465	-4.084704	1.18	224.8	2014-06-14	09:47:38
982	50.317458	-4.084712	0.96	218.2	2014-06-14	09:47:39
983	50.317452	-4.084718	0.79	212.6	2014-06-14	09:47:40
984	50.317446	-4.084724	0.89	209.6	2014-06-14	09:47:41
985	50.317438	-4.084733	1.05	216.7	2014-06-14	09:47:42
986	50.31743	-4.084739	0.98	207	2014-06-14	09:47:43
987	50.317422	-4.084747	1.01	212	2014-06-14	09:47:44
988	50.317415	-4.084755	0.98	215.2	2014-06-14	09:47:45
989	50.317408	-4.084761	0.87	207.6	2014-06-14	09:47:46
990	50.317403	-4.084763	0.62	194.6	2014-06-14	09:47:47
991	50.317399	-4.084765	0.48	198.7	2014-06-14	09:47:48
992	50.317394	-4.084769	0.63	205.2	2014-06-14	09:47:49
993	50.317389	-4.084772	0.59	204.2	2014-06-14	09:47:50
994	50.317385	-4.084776	0.52	213.8	2014-06-14	09:47:51
995	50.31738	-4.084777	0.53	184.4	2014-06-14	09:47:52
996	50.317376	-4.084778	0.48	189.3	2014-06-14	09:47:53
997	50.317372	-4.084781	0.5	209.1	2014-06-14	09:47:54
998	50.317368	-4.084786	0.5	218.8	2014-06-14	09:47:55
999	50.317366	-4.084787	0.32	200.8	2014-06-14	09:47:56
1000	50.317362	-4.084788	0.42	189.8	2014-06-14	09:47:57
1001	50.317361	-4.084785	0.24	115.7	2014-06-14	09:47:58
1002	50.317362	-4.084785	0.08	32.1	2014-06-14	09:47:59
1003	50.317364	-4.084781	0.37	46.8	2014-06-14	09:48:00
1004	50.317363	-4.084782	0.04	220.6	2014-06-14	09:48:02
1005	50.317363	-4.084782	0.05	200.8	2014-06-14	09:48:03
1006	50.317363	-4.084782	0.02	296.6	2014-06-14	09:48:04
1007	50.317363	-4.084782	0.02	50.3	2014-06-14	09:48:05
1008	50.317363	-4.084783	0.1	247.1	2014-06-14	09:48:06
1009	50.317362	-4.084785	0.13	225.9	2014-06-14	09:48:07
1010	50.317362	-4.084785	0.05	270	2014-06-14	09:48:08
1011	50.317362	-4.084785	0.03	33.2	2014-06-14	09:48:10
1012	50.317362	-4.084785	0.04	161.8	2014-06-14	09:48:11
1013	50.317362	-4.084785	0.05	194.5	2014-06-14	09:48:12
1014	50.31736	-4.084787	0.14	221.2	2014-06-14	09:48:14
1015	50.317358	-4.084792	0.4	229.2	2014-06-14	09:48:15
1016	50.317355	-4.084795	0.4	217.6	2014-06-14	09:48:16
1017	50.317354	-4.084795	0.09	156.8	2014-06-14	09:48:17
1018	50.317353	-4.084795	0.08	180	2014-06-14	09:48:18
1019	50.317351	-4.084787	0.3	109.9	2014-06-14	09:48:20
1020	50.317351	-4.084786	0.04	139.9	2014-06-14	09:48:21
1021	50.317351	-4.084786	0.03	108.6	2014-06-14	09:48:22
1022	50.317351	-4.084786	0.04	212.6	2014-06-14	09:48:23
1023	50.317351	-4.084786	0.01	212.6	2014-06-14	09:48:24
1024	50.31735	-4.084786	0.02	180	2014-06-14	09:48:25
1025	50.31735	-4.084786	0.01	180	2014-06-14	09:48:26
1026	50.31735	-4.084786	0.01	270	2014-06-14	09:48:27
1027	50.317347	-4.084787	0.32	182.2	2014-06-14	09:48:28
1028	50.317347	-4.084788	0.04	262.9	2014-06-14	09:48:30
1029	50.317348	-4.084788	0.04	0	2014-06-14	09:48:31
1030	50.317348	-4.084787	0.05	79.5	2014-06-14	09:48:32
1031	50.317348	-4.084786	0.05	125.1	2014-06-14	09:48:33
1032	50.317347	-4.084786	0.01	180	2014-06-14	09:48:34
1033	50.317347	-4.084786	0.04	122.4	2014-06-14	09:48:35
1034	50.317347	-4.084787	0.05	223.6	2014-06-14	09:48:37
1035	50.317346	-4.084787	0.08	213	2014-06-14	09:48:38
1036	50.317346	-4.084788	0.04	220	2014-06-14	09:48:40
1037	50.317345	-4.084789	0.05	231.9	2014-06-14	09:48:41
1038	50.317345	-4.084789	0.02	163.3	2014-06-14	09:48:42
1039	50.317345	-4.084789	0.05	194.5	2014-06-14	09:48:43
1040	50.317344	-4.084789	0.05	180	2014-06-14	09:48:44
1041	50.317341	-4.084791	0.18	200.4	2014-06-14	09:48:46
1042	50.31734	-4.084791	0.14	187.2	2014-06-14	09:48:47
1043	50.317339	-4.08479	0.04	147.4	2014-06-14	09:48:49
1044	50.317332	-4.084798	1.05	213.9	2014-06-14	09:48:50
1045	50.317322	-4.084803	1.08	197.7	2014-06-14	09:48:51
1046	50.317312	-4.084801	1.13	174.9	2014-06-14	09:48:52
1047	50.317301	-4.084797	1.33	166.8	2014-06-14	09:48:53
1048	50.31729	-4.08479	1.31	157.6	2014-06-14	09:48:54
1049	50.31728	-4.084777	1.42	138.9	2014-06-14	09:48:55
1050	50.317275	-4.084756	1.57	111.3	2014-06-14	09:48:56
1051	50.317272	-4.084736	1.47	100.9	2014-06-14	09:48:57
1052	50.317269	-4.084715	1.52	104.2	2014-06-14	09:48:58
1053	50.317268	-4.084699	1.15	97.5	2014-06-14	09:48:59
1054	50.317271	-4.084687	0.96	66.6	2014-06-14	09:49:00
1055	50.317277	-4.084682	0.75	30.6	2014-06-14	09:49:01
1056	50.317284	-4.084681	0.75	4.6	2014-06-14	09:49:02
1057	50.317292	-4.084685	1.03	344.5	2014-06-14	09:49:03
1058	50.317302	-4.084685	1.02	358	2014-06-14	09:49:04
1059	50.317316	-4.084682	1.63	7.6	2014-06-14	09:49:05
1060	50.317339	-4.084665	2.84	24.5	2014-06-14	09:49:06
1061	50.31737	-4.084643	3.81	24.4	2014-06-14	09:49:07
1062	50.317405	-4.084629	3.97	14.4	2014-06-14	09:49:08
1063	50.317439	-4.08462	3.85	9.7	2014-06-14	09:49:09
1064	50.317473	-4.084619	3.82	1.6	2014-06-14	09:49:10
1065	50.317509	-4.084623	3.95	355.9	2014-06-14	09:49:11
1066	50.317527	-4.08462	1.03	4.5	2014-06-14	09:49:13
1067	50.317527	-4.08462	0.06	174.3	2014-06-14	09:49:14
1068	50.317522	-4.084628	0.73	228.5	2014-06-14	09:49:15
1069	50.317509	-4.084639	1.66	206.6	2014-06-14	09:49:16
1070	50.317493	-4.08465	1.95	204	2014-06-14	09:49:17
1071	50.317482	-4.084661	1.44	215.2	2014-06-14	09:49:18
1072	50.317469	-4.08467	1.59	204.2	2014-06-14	09:49:19
1073	50.317459	-4.084678	1.28	205.6	2014-06-14	09:49:20
1074	50.31745	-4.084686	1.12	209	2014-06-14	09:49:21
1075	50.317441	-4.084693	1.13	205.2	2014-06-14	09:49:22
1076	50.317432	-4.084699	1.08	203.2	2014-06-14	09:49:23
1077	50.317423	-4.084706	1.12	209.7	2014-06-14	09:49:24
1078	50.317416	-4.084717	1.1	222	2014-06-14	09:49:25
1079	50.317409	-4.084725	0.95	219.9	2014-06-14	09:49:26
1080	50.317402	-4.084733	1	212.3	2014-06-14	09:49:27
1081	50.317394	-4.084737	0.96	198.9	2014-06-14	09:49:28
1082	50.317387	-4.08474	0.78	192.3	2014-06-14	09:49:29
1083	50.317381	-4.084743	0.74	199.7	2014-06-14	09:49:30
1084	50.317375	-4.084749	0.76	212.2	2014-06-14	09:49:31
1085	50.317368	-4.084754	0.8	205.3	2014-06-14	09:49:32
1086	50.317361	-4.084757	0.87	197.5	2014-06-14	09:49:33
1087	50.317354	-4.08476	0.76	192.6	2014-06-14	09:49:34
1088	50.317349	-4.084763	0.62	199	2014-06-14	09:49:35
1089	50.317346	-4.084764	0.35	191.7	2014-06-14	09:49:36
1090	50.317343	-4.084763	0.26	173.5	2014-06-14	09:49:37
1091	50.31734	-4.084764	0.43	185.6	2014-06-14	09:49:38
1092	50.317335	-4.084766	0.58	196	2014-06-14	09:49:39
1093	50.31733	-4.084769	0.6	202.9	2014-06-14	09:49:40
1094	50.317326	-4.084774	0.53	220.7	2014-06-14	09:49:41
1095	50.317322	-4.084777	0.49	209.1	2014-06-14	09:49:42
1096	50.317318	-4.084781	0.51	210.9	2014-06-14	09:49:43
1097	50.317315	-4.084785	0.44	221.8	2014-06-14	09:49:44
1098	50.31731	-4.084786	0.57	187.1	2014-06-14	09:49:45
1099	50.317303	-4.084786	0.85	180.8	2014-06-14	09:49:46
1100	50.317294	-4.084787	0.91	184.9	2014-06-14	09:49:47
1101	50.317285	-4.084788	1.05	181.3	2014-06-14	09:49:48
1102	50.317273	-4.084786	1.32	174.8	2014-06-14	09:49:49
1103	50.317261	-4.084788	1.41	185.8	2014-06-14	09:49:50
1104	50.317248	-4.084789	1.44	182.9	2014-06-14	09:49:51
1105	50.317237	-4.084784	1.25	163.6	2014-06-14	09:49:52
1106	50.317229	-4.084778	0.95	152	2014-06-14	09:49:53
1107	50.317221	-4.084772	1.05	156.2	2014-06-14	09:49:54
1108	50.31721	-4.084766	1.25	160.2	2014-06-14	09:49:55
1109	50.317199	-4.08476	1.34	162.7	2014-06-14	09:49:56
1110	50.317189	-4.084755	1.18	161.5	2014-06-14	09:49:57
1111	50.317179	-4.084751	1.11	166.4	2014-06-14	09:49:58
1112	50.31717	-4.084744	1.11	153.4	2014-06-14	09:49:59
1113	50.317165	-4.084735	0.85	129.8	2014-06-14	09:50:00
1114	50.317163	-4.084728	0.57	110.1	2014-06-14	09:50:01
1115	50.317161	-4.084723	0.42	132.9	2014-06-14	09:50:02
1116	50.317157	-4.08472	0.51	149.1	2014-06-14	09:50:03
1117	50.317149	-4.084718	0.89	170	2014-06-14	09:50:04
1118	50.317137	-4.084716	1.31	175.6	2014-06-14	09:50:05
1119	50.317125	-4.084716	1.31	178.9	2014-06-14	09:50:06
1120	50.317118	-4.084715	0.85	178.4	2014-06-14	09:50:07
1121	50.317115	-4.084715	0.17	177	2014-06-14	09:50:09
1122	50.317118	-4.084713	0.43	25.3	2014-06-14	09:50:10
1123	50.317122	-4.08471	0.41	31.2	2014-06-14	09:50:11
1124	50.317122	-4.084709	0.03	43.2	2014-06-14	09:50:12
1125	50.317121	-4.084708	0.05	119.3	2014-06-14	09:50:14
1126	50.317121	-4.084708	0.03	90	2014-06-14	09:50:15
1127	50.317121	-4.084708	0.02	129.7	2014-06-14	09:50:16
1128	50.317121	-4.084708	0.01	147.4	2014-06-14	09:50:17
1129	50.317121	-4.084707	0.02	116.6	2014-06-14	09:50:18
1130	50.317122	-4.084703	0.16	69.9	2014-06-14	09:50:20
1131	50.317122	-4.084703	0.03	136.8	2014-06-14	09:50:21
1132	50.317122	-4.084703	0.02	126.4	2014-06-14	09:50:22
1133	50.317122	-4.084702	0.05	114.3	2014-06-14	09:50:23
1134	50.317116	-4.084703	0.59	188.7	2014-06-14	09:50:24
1135	50.317113	-4.084703	0.2	174.1	2014-06-14	09:50:26
1136	50.317113	-4.084703	0.03	180	2014-06-14	09:50:27
1137	50.317113	-4.084703	0.01	90	2014-06-14	09:50:28
1138	50.317115	-4.0847	0.38	33.3	2014-06-14	09:50:29
1139	50.317118	-4.084695	0.47	42.4	2014-06-14	09:50:30
1140	50.317121	-4.08469	0.47	57.8	2014-06-14	09:50:31
1141	50.317119	-4.084688	0.09	144.1	2014-06-14	09:50:33
1142	50.317119	-4.084687	0.1	147.4	2014-06-14	09:50:34
1143	50.317118	-4.084687	0.06	156.5	2014-06-14	09:50:35
1144	50.317117	-4.084686	0.11	155.3	2014-06-14	09:50:36
1145	50.317116	-4.084686	0.14	175.3	2014-06-14	09:50:37
1146	50.317115	-4.084686	0.15	186.8	2014-06-14	09:50:38
1147	50.317113	-4.084687	0.15	188.9	2014-06-14	09:50:39
1148	50.317112	-4.084686	0.11	168.1	2014-06-14	09:50:40
1149	50.317111	-4.084687	0.11	215	2014-06-14	09:50:41
1150	50.31711	-4.084689	0.18	206.1	2014-06-14	09:50:42
1151	50.317109	-4.08469	0.2	211	2014-06-14	09:50:43
1152	50.317107	-4.084691	0.2	206.7	2014-06-14	09:50:44
1153	50.317106	-4.084692	0.07	206.7	2014-06-14	09:50:46
1154	50.317106	-4.084693	0.06	250.7	2014-06-14	09:50:47
1155	50.317105	-4.084693	0.02	145.8	2014-06-14	09:50:48
1156	50.317105	-4.084693	0.07	169.6	2014-06-14	09:50:49
1157	50.317104	-4.084692	0.1	156.2	2014-06-14	09:50:50
1158	50.317103	-4.084691	0.08	151.1	2014-06-14	09:50:51
1159	50.317102	-4.084691	0.12	171.7	2014-06-14	09:50:52
1160	50.317101	-4.084691	0.1	176.8	2014-06-14	09:50:53
1161	50.317101	-4.084691	0.06	174.3	2014-06-14	09:50:54
1162	50.3171	-4.084691	0.05	159.2	2014-06-14	09:50:55
1163	50.3171	-4.084691	0.08	176.2	2014-06-14	09:50:56
1164	50.317099	-4.084691	0.07	175.1	2014-06-14	09:50:57
1165	50.317099	-4.084691	0.06	212.6	2014-06-14	09:50:58
1166	50.317098	-4.084691	0.04	213.3	2014-06-14	09:50:59
1167	50.317098	-4.084691	0.03	168.5	2014-06-14	09:51:00
1168	50.317098	-4.084691	0.01	209.6	2014-06-14	09:51:01
1169	50.317098	-4.084691	0.03	191.5	2014-06-14	09:51:02
1170	50.317097	-4.084691	0.02	180	2014-06-14	09:51:03
1171	50.317097	-4.084691	0.01	128.1	2014-06-14	09:51:04
1172	50.317096	-4.084692	0.06	200.1	2014-06-14	09:51:06
1173	50.317096	-4.084692	0.08	189.2	2014-06-14	09:51:07
1174	50.317095	-4.084692	0.1	190.8	2014-06-14	09:51:08
1175	50.317094	-4.084692	0.05	180	2014-06-14	09:51:09
1176	50.317094	-4.084692	0.06	167.8	2014-06-14	09:51:10
1177	50.317093	-4.084692	0.08	172.2	2014-06-14	09:51:11
1178	50.317088	-4.084687	0.63	148.8	2014-06-14	09:51:12
1179	50.317088	-4.084687	0.07	143.5	2014-06-14	09:51:13
1180	50.317087	-4.084686	0.05	125.7	2014-06-14	09:51:15
1181	50.317087	-4.084685	0.07	139.4	2014-06-14	09:51:16
1182	50.317087	-4.084685	0.04	133	2014-06-14	09:51:17
1183	50.317087	-4.084681	0.14	90	2014-06-14	09:51:19
1184	50.317086	-4.084681	0.02	196.7	2014-06-14	09:51:20
1185	50.317086	-4.08468	0.01	90	2014-06-14	09:51:21
1186	50.317086	-4.084681	0.02	230.3	2014-06-14	09:51:22
1187	50.317082	-4.084684	0.51	212.6	2014-06-14	09:51:23
1188	50.317078	-4.084685	0.46	185.9	2014-06-14	09:51:24
1189	50.317078	-4.084685	0.04	154.2	2014-06-14	09:51:25
1190	50.317078	-4.084684	0.04	133	2014-06-14	09:51:26
1191	50.317078	-4.084685	0.02	196.7	2014-06-14	09:51:27
1192	50.317075	-4.084685	0.34	190.1	2014-06-14	09:51:28
1193	50.317075	-4.084685	0	0	2014-06-14	09:51:29
1194	50.317072	-4.084683	0.36	156.3	2014-06-14	09:51:30
1195	50.317069	-4.084681	0.37	147.4	2014-06-14	09:51:31
1196	50.317067	-4.084677	0.34	126.7	2014-06-14	09:51:32
1197	50.317065	-4.084672	0.4	127.6	2014-06-14	09:51:33
1198	50.317064	-4.08467	0.25	127.2	2014-06-14	09:51:34
1199	50.317063	-4.084665	0.34	99.5	2014-06-14	09:51:35
1200	50.317061	-4.084665	0.2	178.2	2014-06-14	09:51:36
1201	50.317062	-4.084664	0.08	25.5	2014-06-14	09:51:37
1202	50.317062	-4.084667	0.09	258.1	2014-06-14	09:51:39
1203	50.317061	-4.084669	0.15	266.6	2014-06-14	09:51:40
1204	50.317062	-4.08467	0.06	288.5	2014-06-14	09:51:42
1205	50.317061	-4.084674	0.13	255.6	2014-06-14	09:51:44
1206	50.31706	-4.084676	0.18	241.4	2014-06-14	09:51:45
1207	50.31706	-4.084677	0.09	241.2	2014-06-14	09:51:46
1208	50.317059	-4.084679	0.19	225	2014-06-14	09:51:47
1209	50.31705	-4.084684	0.53	200.8	2014-06-14	09:51:49
1210	50.317053	-4.084677	0.61	55.4	2014-06-14	09:51:50
1211	50.317053	-4.084678	0.03	221.4	2014-06-14	09:51:52
1212	50.317053	-4.084678	0.07	0	2014-06-14	09:51:53
1213	50.317051	-4.084683	0.42	240.5	2014-06-14	09:51:54
1214	50.317048	-4.084682	0.17	166.6	2014-06-14	09:51:56
1215	50.317044	-4.084678	0.31	149.3	2014-06-14	09:51:58
1216	50.317044	-4.084679	0.11	290.4	2014-06-14	09:51:59
1217	50.317043	-4.084683	0.13	255.3	2014-06-14	09:52:01
1218	50.317046	-4.084684	0.34	347	2014-06-14	09:52:02
1219	50.317047	-4.084683	0.12	40	2014-06-14	09:52:03
1220	50.317047	-4.084682	0.07	139.4	2014-06-14	09:52:04
1221	50.317047	-4.084682	0.02	233.6	2014-06-14	09:52:05
1222	50.317043	-4.084681	0.4	166.2	2014-06-14	09:52:06
1223	50.317043	-4.084681	0.02	198.7	2014-06-14	09:52:07
1224	50.317043	-4.084681	0.02	233.6	2014-06-14	09:52:08
1225	50.317043	-4.084681	0.01	90	2014-06-14	09:52:09
1226	50.317043	-4.084681	0.01	180	2014-06-14	09:52:10
1227	50.317046	-4.084679	0.17	23.4	2014-06-14	09:52:12
1228	50.317046	-4.084679	0.04	25.2	2014-06-14	09:52:13
1229	50.317045	-4.084674	0.34	101.1	2014-06-14	09:52:14
1230	50.317043	-4.084671	0.32	142.8	2014-06-14	09:52:15
1231	50.317041	-4.084667	0.44	131.5	2014-06-14	09:52:16
1232	50.317041	-4.084658	0.6	86.5	2014-06-14	09:52:17
1233	50.317041	-4.08465	0.56	90	2014-06-14	09:52:18
1234	50.317042	-4.084642	0.58	75.9	2014-06-14	09:52:19
1235	50.317042	-4.084635	0.54	95	2014-06-14	09:52:20
1236	50.31704	-4.084631	0.34	119.4	2014-06-14	09:52:21
1237	50.31704	-4.084625	0.39	87.2	2014-06-14	09:52:22
1238	50.317042	-4.084619	0.51	65.2	2014-06-14	09:52:23
1239	50.317046	-4.084613	0.58	47.2	2014-06-14	09:52:24
1240	50.317047	-4.08461	0.25	50.3	2014-06-14	09:52:25
1241	50.317047	-4.084609	0.05	95	2014-06-14	09:52:27
1242	50.317046	-4.084609	0.09	176.5	2014-06-14	09:52:28
1243	50.317044	-4.08461	0.16	197.2	2014-06-14	09:52:30
1244	50.317046	-4.08461	0.12	0	2014-06-14	09:52:32
1245	50.317046	-4.08461	0.03	270	2014-06-14	09:52:33
1246	50.317045	-4.084611	0.08	219.5	2014-06-14	09:52:34
1247	50.317046	-4.084611	0.05	27.2	2014-06-14	09:52:35
1248	50.317045	-4.084611	0.07	217	2014-06-14	09:52:36
1249	50.317045	-4.084611	0.05	186.9	2014-06-14	09:52:37
1250	50.317044	-4.084612	0.1	190.8	2014-06-14	09:52:38
1251	50.317043	-4.084612	0.09	172.5	2014-06-14	09:52:39
1252	50.317042	-4.084611	0.08	171.3	2014-06-14	09:52:40
1253	50.317042	-4.084611	0.07	147.4	2014-06-14	09:52:41
1254	50.317041	-4.084611	0.05	153.4	2014-06-14	09:52:42
1255	50.317041	-4.08461	0.01	160.2	2014-06-14	09:52:44
1256	50.317041	-4.08461	0.02	131.4	2014-06-14	09:52:45
1257	50.317041	-4.08461	0.02	161.3	2014-06-14	09:52:46
1258	50.317041	-4.08461	0.02	341.3	2014-06-14	09:52:47
1259	50.31704	-4.084609	0.04	137.2	2014-06-14	09:52:49
1260	50.31704	-4.084609	0	0	2014-06-14	09:52:50
1261	50.317041	-4.084609	0.04	33.3	2014-06-14	09:52:51
1262	50.317041	-4.084609	0.03	180	2014-06-14	09:52:52
1263	50.317041	-4.084609	0.03	290.2	2014-06-14	09:52:53
1264	50.317041	-4.08461	0.02	299.4	2014-06-14	09:52:54
1265	50.31704	-4.084611	0.04	248.8	2014-06-14	09:52:56
1266	50.31704	-4.084611	0.04	270	2014-06-14	09:52:57
1267	50.31704	-4.084611	0.04	170.4	2014-06-14	09:52:58
1268	50.317042	-4.084611	0.1	3.3	2014-06-14	09:53:00
1269	50.317042	-4.084611	0.04	161.8	2014-06-14	09:53:01
1270	50.317042	-4.084611	0.01	90	2014-06-14	09:53:02
1271	50.317042	-4.084611	0.01	270	2014-06-14	09:53:03
1272	50.317042	-4.084611	0.01	247.5	2014-06-14	09:53:05
1273	50.317047	-4.084611	0.62	0	2014-06-14	09:53:06
1274	50.31705	-4.084611	0.19	2.7	2014-06-14	09:53:08
1275	50.317049	-4.084616	0.41	245.5	2014-06-14	09:53:09
1276	50.317049	-4.084616	0.05	153.4	2014-06-14	09:53:10
1277	50.317048	-4.084616	0.04	220.1	2014-06-14	09:53:11
1278	50.317047	-4.084615	0.08	149.3	2014-06-14	09:53:13
1279	50.317045	-4.08462	0.42	240.9	2014-06-14	09:53:14
1280	50.317044	-4.084628	0.53	256.8	2014-06-14	09:53:15
1281	50.317044	-4.084628	0.02	270	2014-06-14	09:53:16
1282	50.317045	-4.084632	0.16	294.2	2014-06-14	09:53:18
1283	50.317045	-4.084632	0.04	133	2014-06-14	09:53:19
1284	50.317045	-4.084632	0.06	185.7	2014-06-14	09:53:20
1285	50.317044	-4.084633	0.08	257.1	2014-06-14	09:53:21
1286	50.317045	-4.084633	0.02	306.4	2014-06-14	09:53:22
1287	50.317045	-4.084633	0.05	315.9	2014-06-14	09:53:23
1288	50.317045	-4.084634	0.03	292.5	2014-06-14	09:53:24
1289	50.317045	-4.084635	0.08	239.9	2014-06-14	09:53:25
1290	50.317045	-4.084635	0.03	348.5	2014-06-14	09:53:26
1291	50.317045	-4.084635	0.04	198.2	2014-06-14	09:53:27
1292	50.317045	-4.084636	0.05	294.3	2014-06-14	09:53:28
1293	50.317044	-4.084636	0.06	211.9	2014-06-14	09:53:29
1294	50.317044	-4.084637	0.06	250.7	2014-06-14	09:53:30
1295	50.317044	-4.084637	0.02	296.6	2014-06-14	09:53:31
1296	50.317043	-4.084638	0.06	224.9	2014-06-14	09:53:33
1297	50.317043	-4.084639	0.03	250.7	2014-06-14	09:53:35
1298	50.317043	-4.084639	0.03	270	2014-06-14	09:53:36
1299	50.317043	-4.084639	0.01	270	2014-06-14	09:53:37
1300	50.317043	-4.084639	0.01	147.4	2014-06-14	09:53:39
1301	50.317043	-4.084639	0.02	199.8	2014-06-14	09:53:40
1302	50.317043	-4.08464	0.02	270	2014-06-14	09:53:41
1303	50.317043	-4.08464	0.01	270	2014-06-14	09:53:43
1304	50.317043	-4.08464	0.02	161.3	2014-06-14	09:53:44
1305	50.317043	-4.08464	0.02	163.3	2014-06-14	09:53:45
1306	50.317043	-4.084639	0.04	75.9	2014-06-14	09:53:46
1307	50.317042	-4.08464	0.07	195.4	2014-06-14	09:53:47
1308	50.317042	-4.08464	0.04	220.1	2014-06-14	09:53:48
1309	50.317042	-4.08464	0.01	324.3	2014-06-14	09:53:49
1310	50.317042	-4.08464	0.02	154.2	2014-06-14	09:53:51
1311	50.317041	-4.08464	0.07	174.4	2014-06-14	09:53:52
1312	50.317041	-4.08464	0.02	319	2014-06-14	09:53:54
1313	50.317041	-4.08464	0.02	270	2014-06-14	09:53:55
1314	50.317041	-4.084642	0.12	270	2014-06-14	09:53:56
1315	50.317041	-4.084644	0.14	277.9	2014-06-14	09:53:57
1316	50.317042	-4.084645	0.1	275.3	2014-06-14	09:53:58
1317	50.317052	-4.084651	1.24	340.6	2014-06-14	09:53:59
1318	50.317064	-4.084657	1.43	342.5	2014-06-14	09:54:00
1319	50.317078	-4.084665	1.66	340.5	2014-06-14	09:54:01
1320	50.317092	-4.084675	1.72	335.8	2014-06-14	09:54:02
1321	50.317107	-4.084686	1.75	334	2014-06-14	09:54:03
1322	50.31712	-4.084697	1.73	331.8	2014-06-14	09:54:04
1323	50.317134	-4.084709	1.75	331.4	2014-06-14	09:54:05
1324	50.317147	-4.084722	1.72	326.4	2014-06-14	09:54:06
1325	50.317162	-4.08473	1.77	341.9	2014-06-14	09:54:07
1326	50.317183	-4.084729	2.31	1.3	2014-06-14	09:54:08
1327	50.317209	-4.08472	3.03	12.8	2014-06-14	09:54:09
1328	50.317238	-4.084707	3.28	15.8	2014-06-14	09:54:10
1329	50.317266	-4.084695	3.29	15	2014-06-14	09:54:11
1330	50.317372	-4.084628	1.42	22.1	2014-06-14	09:54:20
1331	50.317356	-4.084636	1.88	199.4	2014-06-14	09:54:21
1332	50.31735	-4.084624	1.17	129	2014-06-14	09:54:22
1333	50.317367	-4.084617	1.93	13.1	2014-06-14	09:54:23
1334	50.317394	-4.084617	3	0	2014-06-14	09:54:24
1335	50.317422	-4.084623	3.21	352.3	2014-06-14	09:54:25
1336	50.317452	-4.084635	3.44	346.2	2014-06-14	09:54:26
1337	50.317479	-4.084649	3.17	342.3	2014-06-14	09:54:27
1338	50.317495	-4.084661	1.97	333.6	2014-06-14	09:54:28
1339	50.317502	-4.084667	0.87	329.1	2014-06-14	09:54:29
1340	50.317503	-4.084669	0.15	303.7	2014-06-14	09:54:30
1341	50.317501	-4.084675	0.44	252.9	2014-06-14	09:54:31
1342	50.3175	-4.084683	0.57	255.6	2014-06-14	09:54:32
1343	50.317487	-4.084695	1.67	212	2014-06-14	09:54:33
1344	50.317472	-4.084705	1.89	202.3	2014-06-14	09:54:34
1345	50.31746	-4.084715	1.44	207.6	2014-06-14	09:54:35
1346	50.317449	-4.08472	1.28	197.6	2014-06-14	09:54:36
1347	50.317438	-4.084723	1.31	189.7	2014-06-14	09:54:37
1348	50.317428	-4.084725	1.06	188	2014-06-14	09:54:38
1349	50.317417	-4.084731	1.3	197.8	2014-06-14	09:54:39
1350	50.317405	-4.084735	1.39	191.1	2014-06-14	09:54:40
1351	50.317392	-4.084737	1.43	187.4	2014-06-14	09:54:41
1352	50.31738	-4.084739	1.33	185.9	2014-06-14	09:54:42
1353	50.317369	-4.084741	1.25	186.6	2014-06-14	09:54:43
1354	50.317361	-4.084738	0.94	165.4	2014-06-14	09:54:44
1355	50.317356	-4.084732	0.68	145.7	2014-06-14	09:54:45
1356	50.317349	-4.084729	0.86	161.7	2014-06-14	09:54:46
1357	50.31734	-4.084727	1	174.9	2014-06-14	09:54:47
1358	50.317331	-4.084729	1	188.6	2014-06-14	09:54:48
1359	50.317321	-4.084734	1.11	197.1	2014-06-14	09:54:49
1360	50.31731	-4.084738	1.27	191.9	2014-06-14	09:54:50
1361	50.317298	-4.084741	1.37	190.8	2014-06-14	09:54:51
1362	50.317287	-4.084745	1.3	191.1	2014-06-14	09:54:52
1363	50.317277	-4.084743	1.1	171.6	2014-06-14	09:54:53
1364	50.317268	-4.08474	0.94	166.8	2014-06-14	09:54:54
1365	50.31726	-4.084738	0.98	171.6	2014-06-14	09:54:55
1366	50.31725	-4.084738	1.06	180	2014-06-14	09:54:56
1367	50.317241	-4.084739	1.05	183.6	2014-06-14	09:54:57
1368	50.317232	-4.084739	1.03	181.7	2014-06-14	09:54:58
1369	50.317223	-4.08474	0.98	185.9	2014-06-14	09:54:59
1370	50.317215	-4.084743	0.93	190	2014-06-14	09:55:00
1371	50.317206	-4.084745	0.97	188.5	2014-06-14	09:55:01
1372	50.317199	-4.084746	0.78	188.8	2014-06-14	09:55:02
1373	50.317193	-4.084744	0.67	165.7	2014-06-14	09:55:03
1374	50.317189	-4.084741	0.55	161.1	2014-06-14	09:55:04
1375	50.317184	-4.08474	0.53	170.3	2014-06-14	09:55:05
1376	50.317178	-4.084739	0.71	174.7	2014-06-14	09:55:06
1377	50.31717	-4.084742	0.89	192.4	2014-06-14	09:55:07
1378	50.317161	-4.084746	1.05	195.4	2014-06-14	09:55:08
1379	50.317151	-4.084749	1.06	191.7	2014-06-14	09:55:09
1380	50.317143	-4.08475	0.97	186.4	2014-06-14	09:55:10
1381	50.317135	-4.084751	0.85	181.6	2014-06-14	09:55:11
1382	50.317128	-4.084752	0.77	188	2014-06-14	09:55:12
1383	50.317121	-4.084754	0.84	190.7	2014-06-14	09:55:13
1384	50.317113	-4.084758	0.89	194.3	2014-06-14	09:55:14
1385	50.317105	-4.084759	0.87	186.6	2014-06-14	09:55:15
1386	50.317098	-4.084762	0.84	194.4	2014-06-14	09:55:16
1387	50.317091	-4.084763	0.75	183.2	2014-06-14	09:55:17
1388	50.317084	-4.084763	0.81	180.5	2014-06-14	09:55:18
1389	50.317075	-4.084765	1	190.6	2014-06-14	09:55:19
1390	50.317066	-4.084767	1.04	187.2	2014-06-14	09:55:20
1391	50.317058	-4.084768	0.9	186.1	2014-06-14	09:55:21
1392	50.31705	-4.084768	0.84	178	2014-06-14	09:55:22
1393	50.317043	-4.084768	0.76	181.3	2014-06-14	09:55:23
1394	50.317038	-4.084769	0.63	183.8	2014-06-14	09:55:24
1395	50.317038	-4.084769	0.02	197.7	2014-06-14	09:55:25
1396	50.317039	-4.084767	0.2	48.8	2014-06-14	09:55:26
1397	50.317039	-4.084766	0.04	117.6	2014-06-14	09:55:27
1398	50.317033	-4.084767	0.64	185.4	2014-06-14	09:55:28
1399	50.317026	-4.084769	0.77	190.7	2014-06-14	09:55:29
1400	50.317021	-4.084771	0.58	191.3	2014-06-14	09:55:30
1401	50.317015	-4.084773	0.7	194.9	2014-06-14	09:55:31
1402	50.317013	-4.084772	0.28	155.8	2014-06-14	09:55:32
1403	50.317013	-4.084771	0.03	106.6	2014-06-14	09:55:33
1404	50.317013	-4.084772	0.04	284.1	2014-06-14	09:55:34
1405	50.31701	-4.084774	0.34	202.5	2014-06-14	09:55:35
1406	50.31701	-4.084774	0.03	270	2014-06-14	09:55:36
1407	50.317007	-4.084775	0.32	198.8	2014-06-14	09:55:37
1408	50.317008	-4.084775	0.04	8.8	2014-06-14	09:55:38
1409	50.317008	-4.084774	0.06	76.4	2014-06-14	09:55:40
1410	50.317008	-4.084772	0.12	99	2014-06-14	09:55:41
1411	50.317008	-4.084771	0.08	97.4	2014-06-14	09:55:42
1412	50.317006	-4.08477	0.13	163.7	2014-06-14	09:55:43
1413	50.317003	-4.084771	0.44	181.6	2014-06-14	09:55:44
1414	50.317	-4.084771	0.31	184.4	2014-06-14	09:55:45
1415	50.317	-4.08477	0.06	98.6	2014-06-14	09:55:46
1416	50.317	-4.08477	0.04	47	2014-06-14	09:55:47
1417	50.317	-4.08477	0.01	147.4	2014-06-14	09:55:48
1418	50.317	-4.084769	0.04	147.4	2014-06-14	09:55:49
1419	50.316999	-4.08477	0.08	201.8	2014-06-14	09:55:50
1420	50.316998	-4.084771	0.15	216.2	2014-06-14	09:55:51
1421	50.316997	-4.08477	0.11	140	2014-06-14	09:55:52
1422	50.316996	-4.08477	0.11	173.8	2014-06-14	09:55:53
1423	50.316997	-4.084766	0.32	64.4	2014-06-14	09:55:54
1424	50.316997	-4.084762	0.26	86	2014-06-14	09:55:55
1425	50.316997	-4.084762	0.07	190.6	2014-06-14	09:55:56
1426	50.316996	-4.084762	0.04	180	2014-06-14	09:55:58
1427	50.316997	-4.084762	0.05	14.7	2014-06-14	09:56:00
1428	50.316996	-4.084763	0.14	212.6	2014-06-14	09:56:01
1429	50.316995	-4.084764	0.05	206.7	2014-06-14	09:56:03
1430	50.316995	-4.084764	0.02	296.6	2014-06-14	09:56:04
1431	50.316997	-4.084759	0.39	51.9	2014-06-14	09:56:05
1432	50.316997	-4.084759	0.03	134.5	2014-06-14	09:56:07
1433	50.316997	-4.084758	0.04	154.2	2014-06-14	09:56:08
1434	50.316991	-4.08476	0.62	192.2	2014-06-14	09:56:09
1435	50.316986	-4.084764	0.62	205.6	2014-06-14	09:56:10
1436	50.316983	-4.084764	0.15	177.9	2014-06-14	09:56:12
1437	50.316984	-4.084763	0.07	75.2	2014-06-14	09:56:13
1438	50.316987	-4.084759	0.5	37.8	2014-06-14	09:56:14
1439	50.316992	-4.084755	0.57	29.5	2014-06-14	09:56:15
1440	50.316992	-4.084753	0.07	74.4	2014-06-14	09:56:17
1441	50.316992	-4.084753	0.05	14.5	2014-06-14	09:56:18
1442	50.316992	-4.084753	0.04	258	2014-06-14	09:56:19
1443	50.316992	-4.084753	0.01	32.6	2014-06-14	09:56:20
1444	50.316992	-4.084754	0.03	308.9	2014-06-14	09:56:21
1445	50.316993	-4.084753	0.04	40.1	2014-06-14	09:56:22
1446	50.316992	-4.084753	0.08	193.4	2014-06-14	09:56:23
1447	50.316992	-4.084754	0.06	197.7	2014-06-14	09:56:24
1448	50.316991	-4.084754	0.02	212.6	2014-06-14	09:56:25
1449	50.316991	-4.084754	0.03	191.5	2014-06-14	09:56:26
1450	50.316991	-4.084754	0.07	155.6	2014-06-14	09:56:27
1451	50.31699	-4.084753	0.04	171.5	2014-06-14	09:56:28
1452	50.31699	-4.084752	0.04	82.6	2014-06-14	09:56:30
1453	50.31699	-4.084752	0.02	90	2014-06-14	09:56:31
1454	50.316991	-4.084752	0.05	39.1	2014-06-14	09:56:32
1455	50.316991	-4.08475	0.06	62.1	2014-06-14	09:56:34
1456	50.316991	-4.08475	0.02	0	2014-06-14	09:56:35
1457	50.316992	-4.084751	0.09	311	2014-06-14	09:56:36
1458	50.316992	-4.084752	0.07	301.6	2014-06-14	09:56:37
1459	50.316992	-4.084753	0.08	263.4	2014-06-14	09:56:38
1460	50.316991	-4.084754	0.1	207	2014-06-14	09:56:39
1461	50.316991	-4.084754	0.02	53.6	2014-06-14	09:56:40
1462	50.316994	-4.084748	0.48	50.1	2014-06-14	09:56:41
1463	50.316993	-4.084749	0.06	209.9	2014-06-14	09:56:43
1464	50.316993	-4.084749	0.01	150.4	2014-06-14	09:56:44
1465	50.316993	-4.084749	0.01	180	2014-06-14	09:56:45
1466	50.316993	-4.084749	0	0	2014-06-14	09:56:46
1467	50.316994	-4.084748	0.05	35.6	2014-06-14	09:56:48
1468	50.316996	-4.084745	0.31	46.5	2014-06-14	09:56:49
1469	50.316995	-4.084745	0.03	108.6	2014-06-14	09:56:50
1470	50.316997	-4.084741	0.16	57.9	2014-06-14	09:56:52
1471	50.316997	-4.08474	0.07	48.7	2014-06-14	09:56:53
1472	50.316997	-4.08474	0.02	197.7	2014-06-14	09:56:54
1473	50.316997	-4.08474	0.01	180	2014-06-14	09:56:55
1474	50.316997	-4.08474	0.01	212.6	2014-06-14	09:56:56
1475	50.317	-4.084739	0.3	17.1	2014-06-14	09:56:57
1476	50.317	-4.084739	0.02	73.4	2014-06-14	09:56:59
1477	50.317	-4.084738	0.02	116.6	2014-06-14	09:57:00
1478	50.316996	-4.084738	0.22	177.6	2014-06-14	09:57:02
1479	50.316996	-4.084737	0.12	76.2	2014-06-14	09:57:03
1480	50.316999	-4.084732	0.49	46.8	2014-06-14	09:57:04
1481	50.317	-4.084729	0.1	66.1	2014-06-14	09:57:06
1482	50.316999	-4.084728	0.08	158.2	2014-06-14	09:57:07
1483	50.316999	-4.084728	0.05	67	2014-06-14	09:57:08
1484	50.317002	-4.084721	0.57	59.6	2014-06-14	09:57:09
1485	50.317004	-4.084714	0.54	62.5	2014-06-14	09:57:10
1486	50.317004	-4.084706	0.29	93.6	2014-06-14	09:57:12
1487	50.317003	-4.084705	0.09	137.7	2014-06-14	09:57:13
1488	50.317003	-4.084705	0.03	90	2014-06-14	09:57:14
1489	50.317003	-4.084705	0.01	90	2014-06-14	09:57:15
1490	50.317003	-4.084704	0.04	16.7	2014-06-14	09:57:16
1491	50.317003	-4.084703	0.07	98.6	2014-06-14	09:57:17
1492	50.317003	-4.084703	0.05	128.1	2014-06-14	09:57:18
1493	50.317006	-4.084697	0.5	57	2014-06-14	09:57:19
1494	50.317006	-4.084696	0.07	48.7	2014-06-14	09:57:20
1495	50.317008	-4.08469	0.49	61.7	2014-06-14	09:57:21
1496	50.317008	-4.084689	0.06	90	2014-06-14	09:57:23
1497	50.317008	-4.084689	0.02	228.6	2014-06-14	09:57:24
1498	50.317008	-4.084688	0.04	82.6	2014-06-14	09:57:26
1499	50.31701	-4.084686	0.1	31.2	2014-06-14	09:57:28
1500	50.317009	-4.084686	0.05	123.6	2014-06-14	09:57:29
1501	50.317009	-4.084685	0.04	90	2014-06-14	09:57:30
1502	50.31701	-4.084685	0.06	354.2	2014-06-14	09:57:31
1503	50.31701	-4.084685	0.04	17.7	2014-06-14	09:57:32
1504	50.317011	-4.084684	0.06	46.8	2014-06-14	09:57:34
1505	50.317011	-4.084683	0.06	80.5	2014-06-14	09:57:35
1506	50.317007	-4.084682	0.42	172.7	2014-06-14	09:57:36
1507	50.317004	-4.084682	0.41	180.9	2014-06-14	09:57:37
1508	50.317001	-4.084682	0.3	182.2	2014-06-14	09:57:38
1509	50.317	-4.084682	0.07	158.6	2014-06-14	09:57:40
1510	50.317	-4.084682	0.03	292.5	2014-06-14	09:57:41
1511	50.317005	-4.084681	0.3	7.4	2014-06-14	09:57:43
1512	50.317004	-4.084681	0.11	160.9	2014-06-14	09:57:44
1513	50.317004	-4.08468	0.03	69.8	2014-06-14	09:57:45
1514	50.317005	-4.084681	0.04	313	2014-06-14	09:57:46
1515	50.317005	-4.08468	0.08	62.2	2014-06-14	09:57:47
1516	50.317005	-4.084679	0.03	90	2014-06-14	09:57:48
1517	50.317006	-4.084678	0.11	38.4	2014-06-14	09:57:49
1518	50.317003	-4.084679	0.28	187.4	2014-06-14	09:57:50
1519	50.317003	-4.084679	0.02	270	2014-06-14	09:57:51
1520	50.317007	-4.08468	0.42	355.2	2014-06-14	09:57:52
1521	50.317011	-4.084676	0.49	30.2	2014-06-14	09:57:53
1522	50.317011	-4.084677	0.04	324.1	2014-06-14	09:57:55
1523	50.317012	-4.084676	0.02	57	2014-06-14	09:57:57
1524	50.317011	-4.084676	0.04	133	2014-06-14	09:57:58
1525	50.317011	-4.084676	0.03	147.4	2014-06-14	09:57:59
1526	50.317009	-4.084675	0.13	168.3	2014-06-14	09:58:01
1527	50.317009	-4.084675	0.03	90	2014-06-14	09:58:02
1528	50.317012	-4.084672	0.38	32.6	2014-06-14	09:58:03
1529	50.317014	-4.084668	0.37	47.4	2014-06-14	09:58:04
1530	50.317012	-4.084666	0.09	147.3	2014-06-14	09:58:06
1531	50.317011	-4.084666	0.15	159.2	2014-06-14	09:58:07
1532	50.317007	-4.084664	0.5	162.6	2014-06-14	09:58:08
1533	50.317002	-4.084663	0.58	177	2014-06-14	09:58:09
1534	50.316998	-4.084663	0.37	178.1	2014-06-14	09:58:10
1535	50.316999	-4.084661	0.08	59.9	2014-06-14	09:58:12
1536	50.317	-4.08466	0.09	52.2	2014-06-14	09:58:13
1537	50.316999	-4.084659	0.11	116.1	2014-06-14	09:58:14
1538	50.317001	-4.084654	0.39	58	2014-06-14	09:58:15
1539	50.317001	-4.084653	0.03	127.6	2014-06-14	09:58:17
1540	50.317	-4.084652	0.07	98.2	2014-06-14	09:58:19
1541	50.316997	-4.084651	0.4	177.5	2014-06-14	09:58:20
1542	50.316995	-4.084649	0.12	135.2	2014-06-14	09:58:22
1543	50.316995	-4.084649	0.04	154.8	2014-06-14	09:58:23
1544	50.316995	-4.084648	0.04	76.6	2014-06-14	09:58:24
1545	50.316995	-4.084648	0.01	198.7	2014-06-14	09:58:26
1546	50.316995	-4.084649	0.03	308.9	2014-06-14	09:58:27
1547	50.316995	-4.084649	0.01	150.4	2014-06-14	09:58:28
1548	50.316994	-4.084648	0.09	144.1	2014-06-14	09:58:29
1549	50.316995	-4.084648	0.06	318.1	2014-06-14	09:58:30
1550	50.316995	-4.084648	0.08	21.8	2014-06-14	09:58:31
1551	50.316995	-4.084647	0.06	142.8	2014-06-14	09:58:32
1552	50.316995	-4.084647	0.05	51.9	2014-06-14	09:58:33
1553	50.316995	-4.084646	0.08	154.1	2014-06-14	09:58:34
1554	50.316994	-4.084645	0.06	126.5	2014-06-14	09:58:36
1555	50.316994	-4.084644	0.06	109.3	2014-06-14	09:58:37
1556	50.316994	-4.084643	0.05	90	2014-06-14	09:58:38
1557	50.316994	-4.084643	0.04	116.6	2014-06-14	09:58:39
1558	50.316994	-4.084642	0.04	78	2014-06-14	09:58:40
1559	50.316994	-4.084642	0.05	90	2014-06-14	09:58:41
1560	50.316994	-4.084641	0.06	17.7	2014-06-14	09:58:42
1561	50.316994	-4.084641	0.05	79.5	2014-06-14	09:58:43
1562	50.316994	-4.084641	0.01	150.4	2014-06-14	09:58:44
1563	50.316994	-4.08464	0.02	39.9	2014-06-14	09:58:46
1564	50.316994	-4.08464	0.02	131.4	2014-06-14	09:58:47
1565	50.316994	-4.08464	0.03	167.1	2014-06-14	09:58:48
1566	50.316994	-4.08464	0.02	180	2014-06-14	09:58:49
1567	50.316994	-4.08464	0.01	29.6	2014-06-14	09:58:50
1568	50.316994	-4.08464	0.01	270	2014-06-14	09:58:51
1569	50.316994	-4.084639	0.03	48.3	2014-06-14	09:58:53
1570	50.316994	-4.084639	0.02	90	2014-06-14	09:58:54
1571	50.316994	-4.084639	0.05	159.2	2014-06-14	09:58:55
1572	50.316994	-4.084639	0.04	147.4	2014-06-14	09:58:56
1573	50.316993	-4.084637	0.06	136.2	2014-06-14	09:58:58
1574	50.316992	-4.084637	0.08	158.2	2014-06-14	09:58:59
1575	50.316992	-4.084637	0.02	156.5	2014-06-14	09:59:01
1576	50.316993	-4.084637	0.08	351.3	2014-06-14	09:59:03
1577	50.316992	-4.084636	0.1	153	2014-06-14	09:59:04
1578	50.316993	-4.084637	0.09	331.1	2014-06-14	09:59:05
1579	50.316989	-4.084639	0.47	193.2	2014-06-14	09:59:06
1580	50.316985	-4.08464	0.23	196.3	2014-06-14	09:59:08
1581	50.316984	-4.08464	0.05	172.2	2014-06-14	09:59:09
1582	50.316984	-4.084635	0.39	95.4	2014-06-14	09:59:10
1583	50.316984	-4.084635	0.01	90	2014-06-14	09:59:11
1584	50.316984	-4.084634	0.04	133	2014-06-14	09:59:12
1585	50.31699	-4.084633	0.7	10.3	2014-06-14	09:59:13
1586	50.317	-4.084632	1.07	3.2	2014-06-14	09:59:14
1587	50.317011	-4.084631	1.24	0.8	2014-06-14	09:59:15
1588	50.317023	-4.084624	1.48	19.8	2014-06-14	09:59:16
1589	50.317035	-4.084611	1.57	35.7	2014-06-14	09:59:17
1590	50.317044	-4.084593	1.64	53	2014-06-14	09:59:18
1591	50.317052	-4.084574	1.66	55.3	2014-06-14	09:59:19
1592	50.31706	-4.084554	1.65	56.7	2014-06-14	09:59:20
1593	50.317068	-4.084541	1.33	48.1	2014-06-14	09:59:21
1594	50.317077	-4.084534	1.06	27.4	2014-06-14	09:59:22
1595	50.317085	-4.08453	0.93	16.3	2014-06-14	09:59:23
1596	50.317096	-4.084526	1.23	12	2014-06-14	09:59:24
1597	50.317112	-4.084524	1.82	6.2	2014-06-14	09:59:25
1598	50.317135	-4.084522	2.54	3.2	2014-06-14	09:59:26
1599	50.317162	-4.08452	3.03	2.7	2014-06-14	09:59:27
1600	50.31719	-4.084518	3.13	2.3	2014-06-14	09:59:28
1601	50.317218	-4.084516	3.12	2.2	2014-06-14	09:59:29
1602	50.317238	-4.084514	2.24	4	2014-06-14	09:59:30
1603	50.317247	-4.084512	0.96	7.2	2014-06-14	09:59:31
1604	50.317246	-4.084513	0.06	212.6	2014-06-14	09:59:32
1605	50.317243	-4.08452	0.65	232.6	2014-06-14	09:59:33
1606	50.317242	-4.084529	0.67	261.2	2014-06-14	09:59:34
1607	50.317237	-4.084538	0.82	231.2	2014-06-14	09:59:35
1608	50.317232	-4.084545	0.79	219.9	2014-06-14	09:59:36
1609	50.317231	-4.084546	0.13	212.6	2014-06-14	09:59:37
1610	50.317232	-4.084545	0.2	32.6	2014-06-14	09:59:38
1611	50.317236	-4.084549	0.53	329	2014-06-14	09:59:39
1612	50.317237	-4.084556	0.51	286	2014-06-14	09:59:40
1613	50.317237	-4.084564	0.61	267.4	2014-06-14	09:59:41
1614	50.317235	-4.084574	0.74	254.6	2014-06-14	09:59:42
1615	50.317234	-4.084582	0.57	252.8	2014-06-14	09:59:43
1616	50.317236	-4.084586	0.39	308.6	2014-06-14	09:59:44
1617	50.317235	-4.084596	0.76	257.2	2014-06-14	09:59:45
1618	50.317231	-4.084612	1.14	251.4	2014-06-14	09:59:46
1619	50.317227	-4.084629	1.31	250.5	2014-06-14	09:59:47
1620	50.317222	-4.084646	1.33	242.3	2014-06-14	09:59:48
1621	50.317216	-4.084661	1.27	236.6	2014-06-14	09:59:49
1622	50.317207	-4.084675	1.41	227.9	2014-06-14	09:59:50
1623	50.317199	-4.084688	1.28	226	2014-06-14	09:59:51
1624	50.317194	-4.084705	1.32	243.6	2014-06-14	09:59:52
1625	50.317193	-4.084725	1.48	265.7	2014-06-14	09:59:53
1626	50.317196	-4.084747	1.54	282.3	2014-06-14	09:59:54
1627	50.317202	-4.084768	1.66	293.6	2014-06-14	09:59:55
1628	50.317209	-4.084786	1.54	302.7	2014-06-14	09:59:56
1629	50.317218	-4.084798	1.3	317.9	2014-06-14	09:59:57
1630	50.317225	-4.084804	0.86	333.8	2014-06-14	09:59:58
1631	50.317234	-4.084797	1.15	25.2	2014-06-14	09:59:59
1632	50.317254	-4.084779	2.59	29.6	2014-06-14	10:00:00
1633	50.317281	-4.084754	3.48	30.3	2014-06-14	10:00:01
1634	50.317312	-4.084732	3.72	24.6	2014-06-14	10:00:02
1635	50.317343	-4.08472	3.57	14.2	2014-06-14	10:00:03
1636	50.317374	-4.084713	3.48	8.5	2014-06-14	10:00:04
1637	50.317406	-4.084711	3.61	1.9	2014-06-14	10:00:05
1638	50.317437	-4.084711	3.42	359.9	2014-06-14	10:00:06
1639	50.317461	-4.084707	2.66	6.3	2014-06-14	10:00:07
1640	50.317471	-4.0847	1.26	23.4	2014-06-14	10:00:08
1641	50.317471	-4.084699	0.08	54.4	2014-06-14	10:00:09
1642	50.317469	-4.084706	0.53	240.7	2014-06-14	10:00:10
1643	50.317467	-4.084713	0.61	241.6	2014-06-14	10:00:11
1644	50.317459	-4.084722	1.08	215.5	2014-06-14	10:00:12
1645	50.31745	-4.084732	1.22	214.9	2014-06-14	10:00:13
1646	50.317438	-4.084743	1.58	210.9	2014-06-14	10:00:14
1647	50.317429	-4.084756	1.33	223	2014-06-14	10:00:15
1648	50.317419	-4.084764	1.26	207	2014-06-14	10:00:16
1649	50.317409	-4.084768	1.15	195.6	2014-06-14	10:00:17
1650	50.317399	-4.084772	1.06	192.3	2014-06-14	10:00:18
1651	50.317389	-4.084775	1.15	191.3	2014-06-14	10:00:19
1652	50.317381	-4.084778	0.99	191.5	2014-06-14	10:00:20
1653	50.31737	-4.084783	1.21	198.1	2014-06-14	10:00:21
1654	50.317362	-4.084786	0.94	193.2	2014-06-14	10:00:22
1655	50.317348	-4.084791	1.65	192.3	2014-06-14	10:00:23
1656	50.317336	-4.084792	1.33	184.6	2014-06-14	10:00:24
1657	50.317323	-4.084791	1.38	175.5	2014-06-14	10:00:25
1658	50.317313	-4.084783	1.25	153.4	2014-06-14	10:00:26
1659	50.3173	-4.084779	1.47	168.1	2014-06-14	10:00:27
1660	50.31729	-4.084774	1.27	163.3	2014-06-14	10:00:28
1661	50.317277	-4.084773	1.4	178.8	2014-06-14	10:00:29
1662	50.317266	-4.084772	1.21	175.5	2014-06-14	10:00:30
1663	50.317254	-4.084772	1.32	181	2014-06-14	10:00:31
1664	50.317246	-4.084765	1.09	150.6	2014-06-14	10:00:32
1665	50.317237	-4.084761	0.99	166.7	2014-06-14	10:00:33
1666	50.317228	-4.084761	0.97	177.6	2014-06-14	10:00:34
1667	50.317217	-4.084762	1.33	182.6	2014-06-14	10:00:35
1668	50.317205	-4.084762	1.27	182.4	2014-06-14	10:00:36
1669	50.317198	-4.084755	1	147.4	2014-06-14	10:00:37
1670	50.317186	-4.084751	1.36	169.4	2014-06-14	10:00:38
1671	50.317173	-4.08475	1.46	175.6	2014-06-14	10:00:39
1672	50.31716	-4.084748	1.42	175	2014-06-14	10:00:40
1673	50.317149	-4.084746	1.26	173.5	2014-06-14	10:00:41
1674	50.317139	-4.084742	1.04	165.1	2014-06-14	10:00:42
1675	50.317127	-4.084739	1.41	171	2014-06-14	10:00:43
1676	50.317113	-4.084737	1.51	173	2014-06-14	10:00:44
1677	50.317103	-4.084734	1.17	170.9	2014-06-14	10:00:45
1678	50.317091	-4.084731	1.35	171.6	2014-06-14	10:00:46
1679	50.317081	-4.084728	1.18	170.7	2014-06-14	10:00:47
1680	50.317074	-4.084723	0.82	151	2014-06-14	10:00:48
1681	50.317067	-4.084721	0.82	168.2	2014-06-14	10:00:49
1682	50.317059	-4.084719	0.93	174.5	2014-06-14	10:00:50
1683	50.317052	-4.084716	0.74	159.9	2014-06-14	10:00:51
1684	50.317045	-4.084714	0.78	171.6	2014-06-14	10:00:52
1685	50.317041	-4.084713	0.53	170.9	2014-06-14	10:00:53
1686	50.317038	-4.084709	0.41	136.9	2014-06-14	10:00:54
1687	50.317035	-4.084706	0.36	150.6	2014-06-14	10:00:55
1688	50.317032	-4.084704	0.43	156.9	2014-06-14	10:00:56
1689	50.317026	-4.084703	0.58	174.7	2014-06-14	10:00:57
1690	50.317024	-4.0847	0.41	143.9	2014-06-14	10:00:58
1691	50.31702	-4.084697	0.44	149.4	2014-06-14	10:00:59
1692	50.317014	-4.084697	0.66	184.2	2014-06-14	10:01:00
1693	50.317005	-4.084704	1.09	206.5	2014-06-14	10:01:01
1694	50.317002	-4.084707	0.45	206.8	2014-06-14	10:01:02
1695	50.317004	-4.084706	0.28	21.2	2014-06-14	10:01:03
1696	50.317	-4.084711	0.62	219	2014-06-14	10:01:04
1697	50.316994	-4.084722	1.01	228.2	2014-06-14	10:01:05
1698	50.31699	-4.084734	0.95	245.8	2014-06-14	10:01:06
1699	50.316988	-4.084748	1.04	253.9	2014-06-14	10:01:07
1700	50.316989	-4.084766	1.29	275.8	2014-06-14	10:01:08
1701	50.316992	-4.084786	1.45	284.5	2014-06-14	10:01:09
1702	50.316997	-4.084806	1.5	290.8	2014-06-14	10:01:10
1703	50.317002	-4.084824	1.43	294.4	2014-06-14	10:01:11
1704	50.317008	-4.084843	1.5	297	2014-06-14	10:01:12
1705	50.317015	-4.08486	1.48	302.5	2014-06-14	10:01:13
1706	50.317024	-4.084874	1.37	314.7	2014-06-14	10:01:14
1707	50.317034	-4.084881	1.19	335.7	2014-06-14	10:01:15
1708	50.317045	-4.084884	1.26	349.1	2014-06-14	10:01:16
1709	50.31706	-4.084886	1.67	354.5	2014-06-14	10:01:17
1710	50.317081	-4.084881	2.33	9	2014-06-14	10:01:18
1711	50.317113	-4.08487	3.72	12.7	2014-06-14	10:01:19
1712	50.317151	-4.08485	4.42	18.9	2014-06-14	10:01:20
1713	50.317185	-4.084818	4.38	30.6	2014-06-14	10:01:21
1714	50.317216	-4.084782	4.32	36.2	2014-06-14	10:01:22
1715	50.317248	-4.084747	4.36	35.7	2014-06-14	10:01:23
1716	50.31751	-4.084508	3.76	30.1	2014-06-14	10:01:32
1717	50.317439	-4.084584	9.6	214.2	2014-06-14	10:01:33
1718	50.317314	-4.084694	16	209.2	2014-06-14	10:01:34
1719	50.317206	-4.084773	6.62	205.4	2014-06-14	10:01:36
1720	50.31719	-4.084776	1.87	184.9	2014-06-14	10:01:37
1721	50.317173	-4.084783	0.96	195.4	2014-06-14	10:01:39
1722	50.317162	-4.084795	1.47	215.1	2014-06-14	10:01:40
1723	50.317159	-4.084797	0.36	209.4	2014-06-14	10:01:41
1724	50.317163	-4.0848	0.46	337	2014-06-14	10:01:42
1725	50.317173	-4.084799	1.17	1.5	2014-06-14	10:01:43
1726	50.317192	-4.084789	2.23	18.9	2014-06-14	10:01:44
1727	50.317218	-4.084772	3.04	23.2	2014-06-14	10:01:45
1728	50.317249	-4.084755	3.68	19.7	2014-06-14	10:01:46
1729	50.317286	-4.084738	4.33	16.5	2014-06-14	10:01:47
1730	50.317322	-4.084729	4.01	8.4	2014-06-14	10:01:48
1731	50.317357	-4.084723	3.97	7.2	2014-06-14	10:01:49
1732	50.317394	-4.084719	4.13	3.9	2014-06-14	10:01:50
1733	50.317429	-4.084717	3.95	1.6	2014-06-14	10:01:51
1734	50.317462	-4.084717	3.57	359.7	2014-06-14	10:01:52
1735	50.317482	-4.084719	2.33	356.9	2014-06-14	10:01:53
1736	50.317491	-4.084722	0.93	347.4	2014-06-14	10:01:54
1737	50.317492	-4.084724	0.25	317.3	2014-06-14	10:01:55
1738	50.317494	-4.084733	0.67	286.1	2014-06-14	10:01:56
1739	50.317487	-4.084743	1.07	222	2014-06-14	10:01:57
1740	50.317482	-4.084748	0.62	209.4	2014-06-14	10:01:58
1741	50.317472	-4.084756	1.26	208.2	2014-06-14	10:01:59
1742	50.317461	-4.084766	1.42	208.9	2014-06-14	10:02:00
1743	50.31745	-4.084771	1.26	197.8	2014-06-14	10:02:01
1744	50.31744	-4.084777	1.17	199.4	2014-06-14	10:02:02
1745	50.317431	-4.084781	1.09	197.8	2014-06-14	10:02:03
1746	50.317421	-4.084785	1.16	191.3	2014-06-14	10:02:04
1747	50.317409	-4.084787	1.29	186.9	2014-06-14	10:02:05
1748	50.317397	-4.084788	1.38	184.7	2014-06-14	10:02:06
1749	50.317381	-4.084793	1.81	190.8	2014-06-14	10:02:07
1750	50.31737	-4.084794	1.19	184.6	2014-06-14	10:02:08
1751	50.317357	-4.084796	1.44	183.5	2014-06-14	10:02:09
1752	50.317345	-4.084797	1.4	184.9	2014-06-14	10:02:10
1753	50.317332	-4.084796	1.38	176.8	2014-06-14	10:02:11
1754	50.317324	-4.084797	0.94	185.1	2014-06-14	10:02:12
1755	50.317315	-4.0848	1	189.3	2014-06-14	10:02:13
1756	50.317306	-4.0848	0.99	179.3	2014-06-14	10:02:14
1757	50.317296	-4.084798	1.17	173.9	2014-06-14	10:02:15
1758	50.317286	-4.084797	1.07	178.7	2014-06-14	10:02:16
1759	50.317278	-4.084793	0.97	161	2014-06-14	10:02:17
1760	50.31727	-4.08479	0.88	166.7	2014-06-14	10:02:18
1761	50.317261	-4.084791	0.99	182.4	2014-06-14	10:02:19
1762	50.317251	-4.084789	1.12	174.2	2014-06-14	10:02:20
1763	50.317241	-4.084788	1.15	174.7	2014-06-14	10:02:21
1764	50.317233	-4.084789	0.93	184	2014-06-14	10:02:22
1765	50.31722	-4.084791	1.4	186.6	2014-06-14	10:02:23
1766	50.317207	-4.084794	1.43	187.7	2014-06-14	10:02:24
1767	50.317193	-4.084798	1.59	192.1	2014-06-14	10:02:25
1768	50.317181	-4.084799	1.43	182.4	2014-06-14	10:02:26
1769	50.317174	-4.084797	0.78	171.2	2014-06-14	10:02:27
1770	50.317163	-4.084799	1.17	185.5	2014-06-14	10:02:28
1771	50.317153	-4.084803	1.15	194.1	2014-06-14	10:02:29
1772	50.317144	-4.084809	1.16	201.8	2014-06-14	10:02:30
1773	50.317132	-4.084815	1.4	199.1	2014-06-14	10:02:31
1774	50.317119	-4.084815	1.37	180	2014-06-14	10:02:32
1775	50.317108	-4.084817	1.28	185.6	2014-06-14	10:02:33
1776	50.3171	-4.084818	0.91	182.6	2014-06-14	10:02:34
1777	50.317097	-4.084813	0.44	125.3	2014-06-14	10:02:35
1778	50.317092	-4.084808	0.66	150.9	2014-06-14	10:02:36
1779	50.317082	-4.084805	1.21	169.8	2014-06-14	10:02:37
1780	50.31707	-4.084801	1.33	168.7	2014-06-14	10:02:38
1781	50.317057	-4.0848	1.45	177.2	2014-06-14	10:02:39
1782	50.317044	-4.084799	1.41	175.4	2014-06-14	10:02:40
1783	50.317035	-4.084795	1.09	164.5	2014-06-14	10:02:41
1784	50.317028	-4.084789	0.85	150.8	2014-06-14	10:02:42
1785	50.317022	-4.084778	1.04	132.1	2014-06-14	10:02:43
1786	50.317014	-4.084764	1.26	130.1	2014-06-14	10:02:44
1787	50.317004	-4.084753	1.39	144.5	2014-06-14	10:02:45
1788	50.316992	-4.084746	1.46	159.4	2014-06-14	10:02:46
1789	50.316979	-4.084738	1.58	160.3	2014-06-14	10:02:47
1790	50.316964	-4.084732	1.71	163.8	2014-06-14	10:02:48
1791	50.316954	-4.084722	1.3	149.2	2014-06-14	10:02:49
1792	50.316948	-4.084714	0.88	136	2014-06-14	10:02:50
1793	50.316944	-4.084707	0.7	133.8	2014-06-14	10:02:51
1794	50.316939	-4.0847	0.66	139.2	2014-06-14	10:02:52
1795	50.316937	-4.084694	0.54	113.5	2014-06-14	10:02:53
1796	50.316936	-4.084686	0.56	107.4	2014-06-14	10:02:54
1797	50.316931	-4.084683	0.6	160.4	2014-06-14	10:02:55
1798	50.316926	-4.084681	0.52	164.1	2014-06-14	10:02:56
1799	50.316926	-4.084677	0.28	95.8	2014-06-14	10:02:57
1800	50.316923	-4.084678	0.34	189	2014-06-14	10:02:58
1801	50.316917	-4.084682	0.71	203.7	2014-06-14	10:02:59
1802	50.316911	-4.084693	1.03	228.1	2014-06-14	10:03:00
1803	50.316904	-4.084707	1.31	231.2	2014-06-14	10:03:01
1804	50.316896	-4.084723	1.39	232.2	2014-06-14	10:03:02
1805	50.31689	-4.084738	1.3	239.4	2014-06-14	10:03:03
1806	50.31689	-4.084748	0.71	269.2	2014-06-14	10:03:04
1807	50.316888	-4.084752	0.35	225.9	2014-06-14	10:03:05
1808	50.316887	-4.084751	0.1	152.7	2014-06-14	10:03:06
1809	50.316887	-4.084751	0.03	10.6	2014-06-14	10:03:08
1810	50.316888	-4.084751	0.04	32.6	2014-06-14	10:03:09
1811	50.316885	-4.084751	0.27	180	2014-06-14	10:03:10
1812	50.316883	-4.084755	0.42	232.9	2014-06-14	10:03:11
1813	50.316883	-4.084756	0.03	262.2	2014-06-14	10:03:13
1814	50.316886	-4.08475	0.55	56.9	2014-06-14	10:03:14
1815	50.31689	-4.084751	0.5	351.2	2014-06-14	10:03:15
1816	50.316898	-4.084756	0.96	336.2	2014-06-14	10:03:16
1817	50.316907	-4.084763	1.14	335.6	2014-06-14	10:03:17
1818	50.316918	-4.08477	1.29	336.3	2014-06-14	10:03:18
1819	50.316931	-4.084776	1.5	345.2	2014-06-14	10:03:19
1820	50.316944	-4.084779	1.5	350.4	2014-06-14	10:03:20
1821	50.316957	-4.084782	1.44	351.2	2014-06-14	10:03:21
1822	50.31697	-4.084785	1.48	353	2014-06-14	10:03:22
1823	50.316981	-4.084788	1.27	349.8	2014-06-14	10:03:23
1824	50.316994	-4.084789	1.45	356.9	2014-06-14	10:03:24
1825	50.317008	-4.084788	1.54	2.4	2014-06-14	10:03:25
1826	50.317025	-4.084783	1.94	11.3	2014-06-14	10:03:26
1827	50.317046	-4.084779	2.37	7.4	2014-06-14	10:03:27
1828	50.317075	-4.084772	3.21	8.3	2014-06-14	10:03:28
1829	50.317108	-4.084767	3.7	5.4	2014-06-14	10:03:29
1830	50.317142	-4.084768	3.83	358.9	2014-06-14	10:03:30
1831	50.317175	-4.084769	3.66	359.1	2014-06-14	10:03:31
1832	50.317207	-4.08477	3.54	358.5	2014-06-14	10:03:32
1833	50.31724	-4.08477	3.62	359.9	2014-06-14	10:03:33
1834	50.317272	-4.084767	3.58	4.1	2014-06-14	10:03:34
1835	50.3173	-4.084763	3.13	4.4	2014-06-14	10:03:35
1836	50.317316	-4.084759	1.81	8.7	2014-06-14	10:03:36
1837	50.317321	-4.084754	0.64	35.7	2014-06-14	10:03:37
1838	50.317321	-4.084756	0.11	300.3	2014-06-14	10:03:38
1839	50.317322	-4.084756	0.13	340.9	2014-06-14	10:03:39
1840	50.317319	-4.084756	0.18	174.3	2014-06-14	10:03:41
1841	50.317314	-4.084765	0.85	230.7	2014-06-14	10:03:42
1842	50.317309	-4.084775	0.88	230.5	2014-06-14	10:03:43
1843	50.317303	-4.084784	0.92	224.6	2014-06-14	10:03:44
1844	50.317295	-4.084792	1.05	213.9	2014-06-14	10:03:45
1845	50.317288	-4.084797	0.87	207.3	2014-06-14	10:03:46
1846	50.317281	-4.084802	0.93	200.7	2014-06-14	10:03:47
1847	50.317269	-4.084808	1.3	197.8	2014-06-14	10:03:48
1848	50.317259	-4.084813	1.27	196	2014-06-14	10:03:49
1849	50.317249	-4.084815	1.06	190	2014-06-14	10:03:50
1850	50.317239	-4.084818	1.11	188.9	2014-06-14	10:03:51
1851	50.31723	-4.084817	1	179	2014-06-14	10:03:52
1852	50.317223	-4.084815	0.78	168.1	2014-06-14	10:03:53
1853	50.317216	-4.084815	0.79	181.3	2014-06-14	10:03:54
1854	50.31721	-4.084814	0.74	171.7	2014-06-14	10:03:55
1855	50.317201	-4.084813	0.93	177.4	2014-06-14	10:03:56
1856	50.317193	-4.084815	0.89	186.9	2014-06-14	10:03:57
1857	50.317187	-4.084814	0.73	176.7	2014-06-14	10:03:58
1858	50.317179	-4.08481	0.85	162.1	2014-06-14	10:03:59
1859	50.317175	-4.084808	0.57	162.8	2014-06-14	10:04:00
1860	50.31717	-4.084805	0.58	155.9	2014-06-14	10:04:01
1861	50.317164	-4.084799	0.72	148.2	2014-06-14	10:04:02
1862	50.317161	-4.084795	0.52	142.5	2014-06-14	10:04:03
1863	50.317156	-4.084791	0.59	152.3	2014-06-14	10:04:04
1864	50.317149	-4.084787	0.82	158.4	2014-06-14	10:04:05
1865	50.317143	-4.084787	0.7	181.5	2014-06-14	10:04:06
1866	50.317135	-4.084788	0.83	184.1	2014-06-14	10:04:07
1867	50.317133	-4.084786	0.32	158.2	2014-06-14	10:04:08
1868	50.317132	-4.084786	0.02	199.8	2014-06-14	10:04:09
1869	50.317128	-4.084784	0.54	159.9	2014-06-14	10:04:10
1870	50.317124	-4.084783	0.47	172.7	2014-06-14	10:04:11
1871	50.31712	-4.084783	0.44	185.5	2014-06-14	10:04:12
1872	50.317116	-4.084783	0.42	171.9	2014-06-14	10:04:13
1873	50.317115	-4.084783	0.07	184.9	2014-06-14	10:04:14
1874	50.317109	-4.084784	0.74	184.6	2014-06-14	10:04:15
1875	50.317102	-4.084785	0.74	186.4	2014-06-14	10:04:16
1876	50.317097	-4.084785	0.61	181.1	2014-06-14	10:04:17
1877	50.317095	-4.084782	0.24	128.1	2014-06-14	10:04:18
1878	50.317095	-4.084781	0.07	104.8	2014-06-14	10:04:19
1879	50.317096	-4.084777	0.15	69.5	2014-06-14	10:04:21
1880	50.317097	-4.084776	0.13	58.5	2014-06-14	10:04:22
1881	50.317097	-4.084776	0.04	270	2014-06-14	10:04:23
1882	50.317096	-4.084776	0.04	170.8	2014-06-14	10:04:25
1883	50.317097	-4.084776	0.08	25.5	2014-06-14	10:04:26
1884	50.317096	-4.084777	0.08	223.8	2014-06-14	10:04:27
1885	50.317096	-4.084777	0.03	259.4	2014-06-14	10:04:29
1886	50.317096	-4.084777	0.04	189.9	2014-06-14	10:04:30
1887	50.317096	-4.084777	0.06	81.5	2014-06-14	10:04:31
1888	50.317095	-4.084776	0.04	128.1	2014-06-14	10:04:33
1889	50.317095	-4.084776	0.01	147.4	2014-06-14	10:04:34
1890	50.317095	-4.084776	0.07	216	2014-06-14	10:04:35
1891	50.317094	-4.084776	0.09	153.7	2014-06-14	10:04:36
1892	50.317096	-4.084772	0.31	53.2	2014-06-14	10:04:37
1893	50.317095	-4.084772	0.04	205.2	2014-06-14	10:04:38
1894	50.317095	-4.084771	0.04	119.3	2014-06-14	10:04:40
1895	50.317095	-4.084771	0.03	167.5	2014-06-14	10:04:41
1896	50.317094	-4.084771	0.09	147.4	2014-06-14	10:04:42
1897	50.317094	-4.08477	0.05	128.1	2014-06-14	10:04:43
1898	50.317093	-4.08477	0.07	155.2	2014-06-14	10:04:44
1899	50.317087	-4.084769	0.75	178.1	2014-06-14	10:04:45
1900	50.317082	-4.084768	0.58	167.1	2014-06-14	10:04:46
1901	50.31708	-4.084767	0.07	156.3	2014-06-14	10:04:48
1902	50.317085	-4.084765	0.53	10.3	2014-06-14	10:04:49
1903	50.317088	-4.084764	0.14	19.5	2014-06-14	10:04:51
1904	50.317087	-4.084763	0.07	131.3	2014-06-14	10:04:52
1905	50.317087	-4.084763	0.05	110.5	2014-06-14	10:04:53
1906	50.317091	-4.084757	0.63	43.2	2014-06-14	10:04:54
1907	50.317093	-4.084752	0.38	51.9	2014-06-14	10:04:55
1908	50.317092	-4.084751	0.07	132.8	2014-06-14	10:04:57
1909	50.317092	-4.084751	0.04	118	2014-06-14	10:04:58
1910	50.317088	-4.084753	0.54	201.3	2014-06-14	10:04:59
1911	50.317084	-4.084756	0.24	204.2	2014-06-14	10:05:01
1912	50.317084	-4.084749	0.54	84.1	2014-06-14	10:05:02
1913	50.317084	-4.084748	0.04	154.8	2014-06-14	10:05:03
1914	50.317084	-4.084749	0.03	224.9	2014-06-14	10:05:04
1915	50.317082	-4.084746	0.11	137	2014-06-14	10:05:06
1916	50.317077	-4.084747	0.59	186.3	2014-06-14	10:05:07
1917	50.31707	-4.084748	0.78	182.6	2014-06-14	10:05:08
1918	50.317066	-4.084749	0.48	193	2014-06-14	10:05:09
1919	50.317063	-4.08475	0.32	184.4	2014-06-14	10:05:10
1920	50.317061	-4.084746	0.18	128	2014-06-14	10:05:12
1921	50.317066	-4.084741	0.65	33.4	2014-06-14	10:05:13
1922	50.317068	-4.084738	0.32	43.4	2014-06-14	10:05:14
1923	50.317068	-4.084738	0.03	252.4	2014-06-14	10:05:16
1924	50.317068	-4.084737	0.07	104.9	2014-06-14	10:05:17
1925	50.317067	-4.084737	0.04	158.2	2014-06-14	10:05:19
1926	50.317063	-4.084737	0.4	185.1	2014-06-14	10:05:20
1927	50.31706	-4.084739	0.41	195.3	2014-06-14	10:05:21
1928	50.31706	-4.084738	0.07	49.1	2014-06-14	10:05:22
1929	50.317066	-4.084734	0.68	28.3	2014-06-14	10:05:23
1930	50.317068	-4.08473	0.41	41.7	2014-06-14	10:05:24
1931	50.317071	-4.084729	0.16	14.7	2014-06-14	10:05:26
1932	50.317071	-4.084728	0.05	79.4	2014-06-14	10:05:27
1933	50.317072	-4.084728	0.04	319.9	2014-06-14	10:05:28
1934	50.317072	-4.084728	0.01	180	2014-06-14	10:05:29
1935	50.317068	-4.084729	0.43	183.2	2014-06-14	10:05:30
1936	50.317061	-4.084729	0.76	181.3	2014-06-14	10:05:31
1937	50.317059	-4.084726	0.25	126.4	2014-06-14	10:05:32
1938	50.31706	-4.084723	0.12	85.5	2014-06-14	10:05:34
1939	50.31706	-4.084716	0.23	79.7	2014-06-14	10:05:36
1940	50.31706	-4.084716	0.02	198.7	2014-06-14	10:05:37
1941	50.317059	-4.084717	0.15	193.4	2014-06-14	10:05:38
1942	50.317059	-4.084717	0.02	196.7	2014-06-14	10:05:39
1943	50.317058	-4.084717	0.06	186.6	2014-06-14	10:05:40
1944	50.317058	-4.084718	0.07	238.4	2014-06-14	10:05:41
1945	50.317058	-4.084718	0.04	147.4	2014-06-14	10:05:42
1946	50.317057	-4.084718	0.07	190.4	2014-06-14	10:05:43
1947	50.317054	-4.084726	0.64	245.1	2014-06-14	10:05:44
1948	50.317054	-4.084727	0.13	225.9	2014-06-14	10:05:45
1949	50.317053	-4.084735	0.52	265.8	2014-06-14	10:05:46
1950	50.317052	-4.084736	0.11	208.4	2014-06-14	10:05:48
1951	50.317051	-4.084737	0.05	247	2014-06-14	10:05:49
1952	50.317048	-4.084743	0.61	233.3	2014-06-14	10:05:50
1953	50.317047	-4.084744	0.13	210.2	2014-06-14	10:05:51
1954	50.317043	-4.084756	0.95	243.1	2014-06-14	10:05:52
1955	50.317036	-4.084769	1.19	227.7	2014-06-14	10:05:53
1956	50.317029	-4.084781	1.19	228	2014-06-14	10:05:54
1957	50.317023	-4.084793	1.09	228.7	2014-06-14	10:05:55
1958	50.317018	-4.084816	1.77	251.9	2014-06-14	10:05:56
1959	50.317014	-4.08483	1.07	247.4	2014-06-14	10:05:57
1960	50.317009	-4.084839	0.82	228.2	2014-06-14	10:05:58
1961	50.317004	-4.08485	0.91	236.5	2014-06-14	10:05:59
1962	50.316998	-4.084857	0.93	216.9	2014-06-14	10:06:00
1963	50.31699	-4.084864	0.93	209.2	2014-06-14	10:06:01
1964	50.316978	-4.084871	1.45	201.2	2014-06-14	10:06:02
1965	50.316968	-4.08488	1.32	207.7	2014-06-14	10:06:03
1966	50.316955	-4.084887	1.46	200.1	2014-06-14	10:06:04
1967	50.316945	-4.084891	1.25	192.6	2014-06-14	10:06:05
1968	50.316935	-4.084894	1.13	190.6	2014-06-14	10:06:06
1969	50.316926	-4.084897	0.95	194.1	2014-06-14	10:06:07
1970	50.316921	-4.084897	0.64	183.8	2014-06-14	10:06:08
1971	50.316917	-4.084898	0.36	184.8	2014-06-14	10:06:09
1972	50.316916	-4.084899	0.15	227.5	2014-06-14	10:06:10
1973	50.316917	-4.084898	0.1	68.3	2014-06-14	10:06:11
1974	50.316915	-4.084899	0.21	205.6	2014-06-14	10:06:12
1975	50.31691	-4.084903	0.67	203.1	2014-06-14	10:06:13
1976	50.316906	-4.084907	0.5	212.6	2014-06-14	10:06:14
1977	50.316904	-4.084913	0.24	239.8	2014-06-14	10:06:16
1978	50.316903	-4.084912	0.03	125	2014-06-14	10:06:18
1979	50.316904	-4.084912	0.04	342.3	2014-06-14	10:06:19
1980	50.316905	-4.084916	0.3	297.6	2014-06-14	10:06:20
1981	50.316906	-4.084916	0.08	3.9	2014-06-14	10:06:21
1982	50.316908	-4.084918	0.35	336.7	2014-06-14	10:06:22
1983	50.316908	-4.084927	0.64	261.6	2014-06-14	10:06:23
1984	50.316903	-4.084941	1.12	242.2	2014-06-14	10:06:24
1985	50.316899	-4.084957	1.28	247.7	2014-06-14	10:06:25
1986	50.316896	-4.084973	1.14	253.9	2014-06-14	10:06:26
1987	50.316898	-4.084983	0.8	291.1	2014-06-14	10:06:27
1988	50.316902	-4.084983	0.45	358.5	2014-06-14	10:06:28
1989	50.316905	-4.084983	0.27	10	2014-06-14	10:06:29
1990	50.316907	-4.084989	0.52	298.8	2014-06-14	10:06:30
1991	50.316911	-4.084997	0.7	310.7	2014-06-14	10:06:31
1992	50.316917	-4.085003	0.79	324.6	2014-06-14	10:06:32
1993	50.316923	-4.085009	0.8	329.9	2014-06-14	10:06:33
1994	50.316929	-4.085015	0.79	326.7	2014-06-14	10:06:34
1995	50.316937	-4.085019	0.91	339.6	2014-06-14	10:06:35
1996	50.316948	-4.085021	1.21	354.9	2014-06-14	10:06:36
1997	50.316962	-4.085017	1.64	9.2	2014-06-14	10:06:37
1998	50.316984	-4.085008	2.5	14.5	2014-06-14	10:06:38
1999	50.317013	-4.084996	3.42	14.8	2014-06-14	10:06:39
[truncated: 2,631 more rows]
