# Supplementary material for: On the Potential of Surfers to Monitor Environmental Indicators in the Coastal Zone
Source: PLoS One. 2015 Jul 8;10(7):e0127706. doi: 10.1371/journal.pone.0127706 (PMC4496071; doi:10.1371/journal.pone.0127706)
Supplement: S1 Data — Contains 85 GPS tracks (comma separated files) used to estimate surfing performance statistics in the manuscript. (ZIP) [file pone.0127706.s001.zip › S1 Data GPS Tracks/20140622_Wembury.csv]

No	Latitude	Longitude	Speed	Course	Date	Time
1	50.317395	-4.083267	0	0	2014-06-22	06:50:28
2	50.317383	-4.083249	1.82	134.7	2014-06-22	06:50:29
3	50.317378	-4.083244	0.66	147.9	2014-06-22	06:50:30
4	50.317356	-4.083246	2.43	183	2014-06-22	06:50:31
5	50.317346	-4.08326	1.53	222.4	2014-06-22	06:50:32
6	50.317329	-4.083258	1.93	174.7	2014-06-22	06:50:33
7	50.31733	-4.083262	0.32	280	2014-06-22	06:50:34
8	50.317332	-4.083266	0.34	315.5	2014-06-22	06:50:35
9	50.317337	-4.083273	0.79	318.3	2014-06-22	06:50:36
10	50.317336	-4.083276	0.25	230.4	2014-06-22	06:50:37
11	50.317331	-4.083275	0.49	177.1	2014-06-22	06:50:38
12	50.31733	-4.083285	0.66	262.7	2014-06-22	06:50:39
13	50.317329	-4.083304	1.43	262.1	2014-06-22	06:50:40
14	50.317335	-4.083314	0.49	313.6	2014-06-22	06:50:42
15	50.317341	-4.083315	0.67	355.9	2014-06-22	06:50:43
16	50.317346	-4.083316	0.6	353.7	2014-06-22	06:50:44
17	50.317352	-4.083318	0.68	345.4	2014-06-22	06:50:45
18	50.31736	-4.083316	0.86	10.3	2014-06-22	06:50:46
19	50.31736	-4.083308	0.6	91.8	2014-06-22	06:50:47
20	50.317364	-4.083303	0.6	34.4	2014-06-22	06:50:48
21	50.317364	-4.083298	0.38	87.3	2014-06-22	06:50:49
22	50.317365	-4.083293	0.37	76.9	2014-06-22	06:50:50
23	50.317356	-4.083275	1.62	127.9	2014-06-22	06:50:51
24	50.317353	-4.083268	0.61	124.3	2014-06-22	06:50:52
25	50.317353	-4.083264	0.24	99.2	2014-06-22	06:50:53
26	50.317348	-4.083259	0.61	146	2014-06-22	06:50:54
27	50.317351	-4.083264	0.47	311.2	2014-06-22	06:50:55
28	50.317351	-4.083264	0.02	60.6	2014-06-22	06:50:56
29	50.317351	-4.083263	0.07	122.4	2014-06-22	06:50:57
30	50.31735	-4.083264	0.07	213.1	2014-06-22	06:50:58
31	50.317345	-4.083259	0.62	146.1	2014-06-22	06:50:59
32	50.317339	-4.083251	0.9	142.9	2014-06-22	06:51:00
33	50.317336	-4.083251	0.31	169	2014-06-22	06:51:01
34	50.317334	-4.083247	0.31	130.7	2014-06-22	06:51:02
35	50.317329	-4.083239	0.8	135.8	2014-06-22	06:51:03
36	50.317324	-4.083232	0.81	138.5	2014-06-22	06:51:04
37	50.317323	-4.083226	0.42	102.8	2014-06-22	06:51:05
38	50.317322	-4.083219	0.54	106.2	2014-06-22	06:51:06
39	50.317327	-4.083215	0.64	24.4	2014-06-22	06:51:07
40	50.31733	-4.083223	0.68	306	2014-06-22	06:51:08
41	50.317325	-4.083218	0.67	146.2	2014-06-22	06:51:09
42	50.317325	-4.083218	0.08	208.9	2014-06-22	06:51:10
43	50.317326	-4.083222	0.27	288.1	2014-06-22	06:51:11
44	50.317319	-4.08322	0.77	172.5	2014-06-22	06:51:12
45	50.317313	-4.083221	0.58	185.8	2014-06-22	06:51:13
46	50.317311	-4.083225	0.39	219.3	2014-06-22	06:51:14
47	50.317312	-4.083227	0.2	297.7	2014-06-22	06:51:15
48	50.317315	-4.083231	0.5	321.7	2014-06-22	06:51:16
49	50.317317	-4.083234	0.23	316.2	2014-06-22	06:51:17
50	50.317315	-4.083234	0.18	185.7	2014-06-22	06:51:18
51	50.317315	-4.083234	0.02	180	2014-06-22	06:51:19
52	50.317312	-4.083234	0.28	182.5	2014-06-22	06:51:20
53	50.317308	-4.083232	0.52	164.1	2014-06-22	06:51:21
54	50.317308	-4.083233	0.04	282	2014-06-22	06:51:22
55	50.317309	-4.083234	0.18	325.7	2014-06-22	06:51:23
56	50.317309	-4.083235	0.06	221.4	2014-06-22	06:51:24
57	50.317306	-4.083222	0.95	113.2	2014-06-22	06:51:25
58	50.317305	-4.083206	1.21	95.3	2014-06-22	06:51:26
59	50.317305	-4.083193	0.87	89.4	2014-06-22	06:51:27
60	50.317303	-4.083188	0.43	109.1	2014-06-22	06:51:28
61	50.317304	-4.083183	0.34	80.5	2014-06-22	06:51:29
62	50.317305	-4.083179	0.32	64.3	2014-06-22	06:51:30
63	50.317311	-4.083176	0.69	14.5	2014-06-22	06:51:31
64	50.317327	-4.08318	0.92	351.4	2014-06-22	06:51:33
65	50.317336	-4.083183	1.03	347.3	2014-06-22	06:51:34
66	50.317342	-4.083182	0.61	12.9	2014-06-22	06:51:35
67	50.317343	-4.083182	0.09	336.9	2014-06-22	06:51:36
68	50.317344	-4.08318	0.16	45.1	2014-06-22	06:51:37
69	50.317336	-4.083177	0.45	163.8	2014-06-22	06:51:39
70	50.317332	-4.083177	0.4	182.5	2014-06-22	06:51:40
71	50.317329	-4.083175	0.44	161.9	2014-06-22	06:51:41
72	50.317324	-4.083179	0.61	209.2	2014-06-22	06:51:42
73	50.31732	-4.08318	0.41	182.5	2014-06-22	06:51:43
74	50.317317	-4.083179	0.33	174.8	2014-06-22	06:51:44
75	50.317314	-4.08318	0.3	185.7	2014-06-22	06:51:45
76	50.317313	-4.08318	0.19	176.5	2014-06-22	06:51:46
77	50.317312	-4.083178	0.13	129.4	2014-06-22	06:51:47
78	50.317311	-4.083181	0.24	242.4	2014-06-22	06:51:48
79	50.31731	-4.083184	0.22	236.7	2014-06-22	06:51:49
80	50.317308	-4.083188	0.4	237.2	2014-06-22	06:51:50
81	50.317306	-4.083192	0.3	233.4	2014-06-22	06:51:51
82	50.317302	-4.083199	0.67	226.9	2014-06-22	06:51:52
83	50.3173	-4.083205	0.51	240.3	2014-06-22	06:51:53
84	50.317295	-4.08321	0.69	211.7	2014-06-22	06:51:54
85	50.317293	-4.083207	0.24	131.7	2014-06-22	06:51:55
86	50.317298	-4.083205	0.52	20.8	2014-06-22	06:51:56
87	50.317301	-4.083204	0.34	8.1	2014-06-22	06:51:57
88	50.317304	-4.083204	0.41	0	2014-06-22	06:51:58
89	50.317304	-4.083204	0.04	78	2014-06-22	06:51:59
90	50.317308	-4.083204	0.37	351.6	2014-06-22	06:52:00
91	50.317304	-4.083205	0.42	188.9	2014-06-22	06:52:01
92	50.317303	-4.083205	0.14	165.8	2014-06-22	06:52:02
93	50.317304	-4.083211	0.42	282.8	2014-06-22	06:52:03
94	50.317303	-4.083213	0.19	249.8	2014-06-22	06:52:04
95	50.317303	-4.083212	0.06	80.5	2014-06-22	06:52:05
96	50.317303	-4.083213	0.09	288.4	2014-06-22	06:52:06
97	50.317303	-4.083215	0.17	240.3	2014-06-22	06:52:07
98	50.317302	-4.083216	0.09	203.5	2014-06-22	06:52:08
99	50.317301	-4.083217	0.11	209.7	2014-06-22	06:52:09
100	50.317301	-4.083218	0.09	246.2	2014-06-22	06:52:10
101	50.3173	-4.083218	0.04	206	2014-06-22	06:52:11
102	50.3173	-4.083218	0.09	150.7	2014-06-22	06:52:12
103	50.317298	-4.083216	0.19	137	2014-06-22	06:52:13
104	50.317296	-4.083213	0.3	141.5	2014-06-22	06:52:14
105	50.317294	-4.08321	0.33	137.8	2014-06-22	06:52:15
106	50.317292	-4.083208	0.27	139.9	2014-06-22	06:52:16
107	50.31729	-4.083205	0.25	144	2014-06-22	06:52:17
108	50.317289	-4.083202	0.26	113.3	2014-06-22	06:52:18
109	50.317289	-4.083199	0.22	114.8	2014-06-22	06:52:19
110	50.317289	-4.083197	0.14	93.7	2014-06-22	06:52:20
111	50.317291	-4.0832	0.3	327.4	2014-06-22	06:52:21
112	50.317293	-4.083202	0.33	322.2	2014-06-22	06:52:22
113	50.317296	-4.083205	0.34	324.8	2014-06-22	06:52:23
114	50.317296	-4.083207	0.16	293.9	2014-06-22	06:52:24
115	50.317297	-4.083209	0.18	309.1	2014-06-22	06:52:25
116	50.317298	-4.083211	0.13	286.8	2014-06-22	06:52:26
117	50.317297	-4.083211	0.04	212.6	2014-06-22	06:52:27
118	50.317298	-4.083213	0.18	317.9	2014-06-22	06:52:28
119	50.317299	-4.083213	0.09	343.9	2014-06-22	06:52:29
120	50.3173	-4.083213	0.05	0	2014-06-22	06:52:30
121	50.317301	-4.083214	0.13	349.8	2014-06-22	06:52:31
122	50.317302	-4.083214	0.1	333	2014-06-22	06:52:32
123	50.317302	-4.083215	0.11	313.9	2014-06-22	06:52:33
124	50.317303	-4.083215	0.13	4.9	2014-06-22	06:52:34
125	50.317304	-4.083217	0.14	306.5	2014-06-22	06:52:35
126	50.317304	-4.083218	0.08	248.6	2014-06-22	06:52:36
127	50.317303	-4.083218	0.07	217	2014-06-22	06:52:37
128	50.317304	-4.083219	0.07	293.1	2014-06-22	06:52:38
129	50.317304	-4.08322	0.04	282	2014-06-22	06:52:39
130	50.317303	-4.083221	0.07	225.5	2014-06-22	06:52:40
131	50.317303	-4.083221	0.1	194.5	2014-06-22	06:52:41
132	50.317302	-4.083221	0.04	161.8	2014-06-22	06:52:42
133	50.317302	-4.08322	0.06	128.5	2014-06-22	06:52:43
134	50.317301	-4.083219	0.07	130.9	2014-06-22	06:52:44
135	50.317301	-4.083219	0.07	151.2	2014-06-22	06:52:45
136	50.3173	-4.083219	0.09	171.9	2014-06-22	06:52:46
137	50.317299	-4.083219	0.09	192	2014-06-22	06:52:47
138	50.317299	-4.083219	0.07	180	2014-06-22	06:52:48
139	50.317298	-4.083219	0.06	168.5	2014-06-22	06:52:49
140	50.317298	-4.083219	0.06	239.7	2014-06-22	06:52:50
141	50.317298	-4.08322	0.02	270	2014-06-22	06:52:51
142	50.317298	-4.08322	0.02	296.6	2014-06-22	06:52:52
143	50.317298	-4.08322	0.05	6.9	2014-06-22	06:52:53
144	50.317299	-4.08322	0.06	354.2	2014-06-22	06:52:54
145	50.317299	-4.08322	0.04	350.4	2014-06-22	06:52:55
146	50.317299	-4.08322	0.02	327.4	2014-06-22	06:52:56
147	50.3173	-4.083221	0.06	322.8	2014-06-22	06:52:57
148	50.3173	-4.083221	0.04	242	2014-06-22	06:52:58
149	50.3173	-4.083221	0.04	341.8	2014-06-22	06:52:59
150	50.3173	-4.083223	0.1	291.7	2014-06-22	06:53:00
151	50.317301	-4.083223	0.03	23.5	2014-06-22	06:53:01
152	50.317301	-4.083222	0.03	106.6	2014-06-22	06:53:02
153	50.3173	-4.083221	0.06	118.5	2014-06-22	06:53:03
154	50.3173	-4.083222	0.04	188.8	2014-06-22	06:53:04
155	50.317301	-4.083224	0.12	301.6	2014-06-22	06:53:06
156	50.317301	-4.083225	0.07	270	2014-06-22	06:53:07
157	50.317301	-4.083227	0.1	275.3	2014-06-22	06:53:08
158	50.317301	-4.083228	0.09	258	2014-06-22	06:53:09
159	50.317301	-4.083229	0.11	289	2014-06-22	06:53:10
160	50.317301	-4.083233	0.24	256.5	2014-06-22	06:53:11
161	50.317298	-4.083232	0.15	174.3	2014-06-22	06:53:13
162	50.317298	-4.083231	0.1	101.2	2014-06-22	06:53:14
163	50.317298	-4.083229	0.1	111.7	2014-06-22	06:53:15
164	50.317298	-4.083228	0.14	61	2014-06-22	06:53:16
165	50.317299	-4.083227	0.04	33.3	2014-06-22	06:53:17
166	50.317298	-4.083226	0.1	123.8	2014-06-22	06:53:18
167	50.317298	-4.083225	0.12	117.4	2014-06-22	06:53:19
168	50.317298	-4.083225	0.07	0	2014-06-22	06:53:20
169	50.317298	-4.083225	0.02	343.3	2014-06-22	06:53:21
170	50.317304	-4.083226	0.33	350.2	2014-06-22	06:53:23
171	50.317305	-4.083227	0.03	337.3	2014-06-22	06:53:24
172	50.317305	-4.083227	0.03	0	2014-06-22	06:53:25
173	50.317302	-4.083221	0.25	130.2	2014-06-22	06:53:27
174	50.317302	-4.08322	0.07	113.1	2014-06-22	06:53:28
175	50.317301	-4.08322	0.06	118.2	2014-06-22	06:53:29
176	50.317302	-4.083219	0.05	78.1	2014-06-22	06:53:30
177	50.317293	-4.083223	0.97	197.9	2014-06-22	06:53:31
178	50.31729	-4.083226	0.43	206.4	2014-06-22	06:53:32
179	50.317292	-4.083226	0.12	358.6	2014-06-22	06:53:34
180	50.317297	-4.083222	0.66	23.4	2014-06-22	06:53:35
181	50.317304	-4.083223	0.74	358.1	2014-06-22	06:53:36
182	50.317309	-4.083235	1.04	301.4	2014-06-22	06:53:37
183	50.31731	-4.083251	1.15	277	2014-06-22	06:53:38
184	50.317309	-4.083265	0.51	263.2	2014-06-22	06:53:40
185	50.317308	-4.083264	0.17	130.7	2014-06-22	06:53:41
186	50.317308	-4.083264	0.05	294.7	2014-06-22	06:53:42
187	50.317308	-4.083265	0.02	270	2014-06-22	06:53:43
188	50.317308	-4.083265	0.02	327.4	2014-06-22	06:53:44
189	50.317308	-4.083265	0.04	254.3	2014-06-22	06:53:45
190	50.317309	-4.083258	0.52	80.6	2014-06-22	06:53:46
191	50.317312	-4.083251	0.6	59.3	2014-06-22	06:53:47
192	50.317314	-4.083243	0.59	66.5	2014-06-22	06:53:48
193	50.317313	-4.083234	0.63	99.3	2014-06-22	06:53:49
194	50.317318	-4.083236	0.26	350.1	2014-06-22	06:53:51
195	50.317318	-4.083237	0.08	276.6	2014-06-22	06:53:52
196	50.317318	-4.083237	0.02	299.4	2014-06-22	06:53:53
197	50.317318	-4.083237	0.01	0	2014-06-22	06:53:54
198	50.317318	-4.083237	0.01	147.4	2014-06-22	06:53:55
199	50.317318	-4.083237	0.08	350.8	2014-06-22	06:53:56
200	50.317319	-4.083237	0.06	18.4	2014-06-22	06:53:57
201	50.31732	-4.083236	0.1	27	2014-06-22	06:53:58
202	50.31732	-4.083236	0.01	51.9	2014-06-22	06:53:59
203	50.31732	-4.083236	0.03	231.1	2014-06-22	06:54:00
204	50.31732	-4.083237	0.04	270	2014-06-22	06:54:01
205	50.317319	-4.083237	0.05	180	2014-06-22	06:54:02
206	50.317319	-4.083236	0.05	99.5	2014-06-22	06:54:03
207	50.317319	-4.083236	0.02	90	2014-06-22	06:54:04
208	50.317319	-4.083236	0.01	147.4	2014-06-22	06:54:05
209	50.317319	-4.083235	0.06	138.1	2014-06-22	06:54:06
210	50.317318	-4.083235	0.1	162.3	2014-06-22	06:54:07
211	50.317317	-4.083233	0.09	121.3	2014-06-22	06:54:08
212	50.317318	-4.083232	0.1	67.1	2014-06-22	06:54:09
213	50.317318	-4.083232	0.03	90	2014-06-22	06:54:10
214	50.317317	-4.083231	0.09	128.3	2014-06-22	06:54:11
215	50.317317	-4.08323	0.08	82.6	2014-06-22	06:54:12
216	50.317317	-4.083229	0.06	109.5	2014-06-22	06:54:13
217	50.317317	-4.083228	0.05	136.8	2014-06-22	06:54:14
218	50.317317	-4.083228	0.02	115.7	2014-06-22	06:54:15
219	50.317317	-4.083228	0.02	149	2014-06-22	06:54:16
220	50.317316	-4.083228	0.01	144.3	2014-06-22	06:54:17
221	50.317316	-4.083228	0.08	201.8	2014-06-22	06:54:18
222	50.317315	-4.083229	0.05	223.2	2014-06-22	06:54:19
223	50.317316	-4.083229	0.03	43.2	2014-06-22	06:54:20
224	50.317316	-4.083228	0.03	32.6	2014-06-22	06:54:21
225	50.317317	-4.083228	0.07	4.4	2014-06-22	06:54:22
226	50.317317	-4.083228	0.02	309.7	2014-06-22	06:54:23
227	50.317317	-4.083229	0.05	321.6	2014-06-22	06:54:24
228	50.317317	-4.08323	0.08	297.8	2014-06-22	06:54:25
229	50.317317	-4.08323	0.02	90	2014-06-22	06:54:26
230	50.317317	-4.083229	0.02	90	2014-06-22	06:54:27
231	50.317317	-4.08323	0.05	245.7	2014-06-22	06:54:28
232	50.317317	-4.083229	0.04	90	2014-06-22	06:54:29
233	50.317317	-4.08323	0.05	279.5	2014-06-22	06:54:30
234	50.317317	-4.083231	0.08	289.8	2014-06-22	06:54:31
235	50.317318	-4.083232	0.11	306.3	2014-06-22	06:54:32
236	50.317318	-4.083233	0.02	212.6	2014-06-22	06:54:33
237	50.317318	-4.083232	0.01	90	2014-06-22	06:54:34
238	50.317318	-4.083232	0.01	90	2014-06-22	06:54:36
239	50.317318	-4.083232	0.06	51.5	2014-06-22	06:54:37
240	50.317318	-4.083232	0.02	270	2014-06-22	06:54:38
241	50.317318	-4.083232	0.02	198.7	2014-06-22	06:54:39
242	50.317318	-4.083233	0.07	277.1	2014-06-22	06:54:40
243	50.317318	-4.083233	0.01	0	2014-06-22	06:54:41
244	50.317318	-4.083233	0.01	212.6	2014-06-22	06:54:42
245	50.317318	-4.083233	0	0	2014-06-22	06:54:43
246	50.317318	-4.083233	0.02	50.3	2014-06-22	06:54:44
247	50.317318	-4.083233	0.03	270	2014-06-22	06:54:45
248	50.317318	-4.083234	0.05	280.6	2014-06-22	06:54:46
249	50.317318	-4.083234	0.02	212.6	2014-06-22	06:54:47
250	50.317318	-4.083235	0.06	251.5	2014-06-22	06:54:48
251	50.317318	-4.083236	0.07	255.2	2014-06-22	06:54:49
252	50.317318	-4.083237	0.1	254.6	2014-06-22	06:54:50
253	50.317317	-4.083238	0.03	247.5	2014-06-22	06:54:51
254	50.317317	-4.083238	0.07	212.6	2014-06-22	06:54:52
255	50.317317	-4.083239	0.07	225.5	2014-06-22	06:54:53
256	50.317314	-4.083235	0.22	138.8	2014-06-22	06:54:55
257	50.31732	-4.08323	0.79	24.2	2014-06-22	06:54:56
258	50.31733	-4.083232	1.06	352.3	2014-06-22	06:54:57
259	50.31734	-4.083238	1.2	340.3	2014-06-22	06:54:58
260	50.31735	-4.083243	1.24	344.9	2014-06-22	06:54:59
261	50.317362	-4.083244	1.32	354.6	2014-06-22	06:55:00
262	50.317373	-4.083247	1.19	351.1	2014-06-22	06:55:01
263	50.317382	-4.083249	1.04	350.4	2014-06-22	06:55:02
264	50.317392	-4.083254	1.17	343.2	2014-06-22	06:55:03
265	50.317402	-4.083258	1.14	344.8	2014-06-22	06:55:04
266	50.317412	-4.083262	1.12	344.6	2014-06-22	06:55:05
267	50.317422	-4.08327	1.27	333.6	2014-06-22	06:55:06
268	50.317432	-4.08328	1.33	328.1	2014-06-22	06:55:07
269	50.317443	-4.083293	1.51	324.8	2014-06-22	06:55:08
270	50.317453	-4.083308	1.56	317	2014-06-22	06:55:09
271	50.317463	-4.083321	1.44	318.4	2014-06-22	06:55:10
272	50.31747	-4.083336	1.36	308.1	2014-06-22	06:55:11
273	50.317477	-4.083351	1.27	302.9	2014-06-22	06:55:12
274	50.317485	-4.083367	1.46	307.3	2014-06-22	06:55:13
275	50.317493	-4.083379	1.24	318.1	2014-06-22	06:55:14
276	50.317502	-4.083389	1.24	323.9	2014-06-22	06:55:15
277	50.317512	-4.0834	1.36	327.2	2014-06-22	06:55:16
278	50.317522	-4.083407	1.24	335.8	2014-06-22	06:55:17
279	50.317535	-4.083412	1.5	345	2014-06-22	06:55:18
280	50.317549	-4.083412	1.56	0	2014-06-22	06:55:19
281	50.317563	-4.08341	1.52	5	2014-06-22	06:55:20
282	50.317575	-4.083411	1.37	357.2	2014-06-22	06:55:21
283	50.317586	-4.083413	1.25	355.4	2014-06-22	06:55:22
284	50.317598	-4.083418	1.37	343	2014-06-22	06:55:23
285	50.31761	-4.083427	1.46	334.6	2014-06-22	06:55:24
286	50.317621	-4.083436	1.37	332.3	2014-06-22	06:55:25
287	50.317628	-4.083444	1.01	324.6	2014-06-22	06:55:26
288	50.317635	-4.083455	1.08	317	2014-06-22	06:55:27
289	50.317642	-4.083466	1.12	311.8	2014-06-22	06:55:28
290	50.317648	-4.08348	1.14	303.2	2014-06-22	06:55:29
291	50.317651	-4.083492	0.95	291.4	2014-06-22	06:55:30
292	50.317654	-4.083504	0.95	294.9	2014-06-22	06:55:31
293	50.317657	-4.083519	1.07	284.7	2014-06-22	06:55:32
294	50.31766	-4.083535	1.18	287.5	2014-06-22	06:55:33
295	50.317662	-4.083551	1.16	278.3	2014-06-22	06:55:34
296	50.317663	-4.083564	0.96	281.8	2014-06-22	06:55:35
297	50.317664	-4.083575	0.76	272.8	2014-06-22	06:55:36
298	50.317665	-4.083585	0.73	282.6	2014-06-22	06:55:37
299	50.317666	-4.083594	0.64	275.9	2014-06-22	06:55:38
300	50.317665	-4.083609	1.08	265.5	2014-06-22	06:55:39
301	50.317664	-4.083629	1.42	264.4	2014-06-22	06:55:40
302	50.317663	-4.083652	1.65	268.4	2014-06-22	06:55:41
303	50.317664	-4.083675	1.66	271	2014-06-22	06:55:42
304	50.317662	-4.083696	1.47	262.4	2014-06-22	06:55:43
305	50.317659	-4.083716	1.49	258.1	2014-06-22	06:55:44
306	50.317657	-4.083735	1.35	260.8	2014-06-22	06:55:45
307	50.317656	-4.083755	1.44	266.6	2014-06-22	06:55:46
308	50.317656	-4.083776	1.45	268.5	2014-06-22	06:55:47
309	50.317655	-4.083796	1.46	264.1	2014-06-22	06:55:48
310	50.317654	-4.083814	1.28	268.3	2014-06-22	06:55:49
311	50.317653	-4.083829	1.04	264.8	2014-06-22	06:55:50
312	50.317653	-4.083842	0.97	267.8	2014-06-22	06:55:51
313	50.317649	-4.083858	1.21	246.3	2014-06-22	06:55:52
314	50.317644	-4.083872	1.14	243.3	2014-06-22	06:55:53
315	50.317643	-4.083878	0.47	250.3	2014-06-22	06:55:54
316	50.317643	-4.083878	0.02	119.4	2014-06-22	06:55:55
317	50.317642	-4.083886	0.6	262.9	2014-06-22	06:55:56
318	50.31764	-4.083893	0.52	247	2014-06-22	06:55:57
319	50.317636	-4.083899	0.61	223.6	2014-06-22	06:55:58
320	50.317633	-4.083906	0.59	235.5	2014-06-22	06:55:59
321	50.317629	-4.083915	0.77	231.9	2014-06-22	06:56:00
322	50.317626	-4.083924	0.74	243.9	2014-06-22	06:56:01
323	50.317624	-4.083935	0.81	256.8	2014-06-22	06:56:02
324	50.317623	-4.083947	0.88	257.1	2014-06-22	06:56:03
325	50.31762	-4.083961	1.01	256.1	2014-06-22	06:56:04
326	50.317618	-4.083975	1.03	254.6	2014-06-22	06:56:05
327	50.317615	-4.083982	0.62	243	2014-06-22	06:56:06
328	50.317614	-4.083989	0.48	251.8	2014-06-22	06:56:07
329	50.317612	-4.084001	0.86	256.3	2014-06-22	06:56:08
330	50.317609	-4.084012	0.87	243.3	2014-06-22	06:56:09
331	50.317605	-4.084022	0.82	240.9	2014-06-22	06:56:10
332	50.317599	-4.08403	0.95	219.9	2014-06-22	06:56:11
333	50.317593	-4.084043	1.08	233	2014-06-22	06:56:12
334	50.317585	-4.084057	1.37	230.5	2014-06-22	06:56:13
335	50.317579	-4.084068	0.99	227.5	2014-06-22	06:56:14
336	50.317573	-4.08408	1.12	231.2	2014-06-22	06:56:15
337	50.317568	-4.084092	1.03	238.5	2014-06-22	06:56:16
338	50.317566	-4.0841	0.57	249	2014-06-22	06:56:17
339	50.317565	-4.084113	0.95	267.2	2014-06-22	06:56:18
340	50.317566	-4.084126	0.95	272.8	2014-06-22	06:56:19
341	50.317565	-4.084138	0.82	264.8	2014-06-22	06:56:20
342	50.317565	-4.084157	1.35	267.3	2014-06-22	06:56:21
343	50.317561	-4.084172	1.16	251.2	2014-06-22	06:56:22
344	50.31756	-4.084185	0.89	259.8	2014-06-22	06:56:23
345	50.31756	-4.084198	0.97	270	2014-06-22	06:56:24
346	50.317559	-4.084211	0.91	267	2014-06-22	06:56:25
347	50.317559	-4.084221	0.74	265.7	2014-06-22	06:56:26
348	50.317558	-4.084234	0.86	263.8	2014-06-22	06:56:27
349	50.317557	-4.084246	0.92	260	2014-06-22	06:56:28
350	50.317555	-4.084257	0.78	258.3	2014-06-22	06:56:29
351	50.317554	-4.084267	0.71	262.5	2014-06-22	06:56:30
352	50.317553	-4.084283	1.13	260.5	2014-06-22	06:56:31
353	50.317552	-4.0843	1.25	266.2	2014-06-22	06:56:32
354	50.317549	-4.084315	1.12	252.6	2014-06-22	06:56:33
355	50.317544	-4.084324	0.85	226.5	2014-06-22	06:56:34
356	50.317535	-4.084334	1.15	217.3	2014-06-22	06:56:35
357	50.317529	-4.084345	1.1	226.4	2014-06-22	06:56:36
358	50.317521	-4.084356	1.15	223.6	2014-06-22	06:56:37
359	50.317514	-4.084363	0.91	210.7	2014-06-22	06:56:38
360	50.317508	-4.084366	0.78	200	2014-06-22	06:56:39
361	50.317501	-4.084371	0.75	206	2014-06-22	06:56:40
362	50.317493	-4.084382	1.23	218.2	2014-06-22	06:56:41
363	50.317486	-4.084389	0.96	212.8	2014-06-22	06:56:42
364	50.31748	-4.084395	0.76	213	2014-06-22	06:56:43
365	50.317473	-4.084404	1	221.6	2014-06-22	06:56:44
366	50.317467	-4.084417	1.15	231.9	2014-06-22	06:56:45
367	50.317461	-4.08443	1.11	236.3	2014-06-22	06:56:46
368	50.317455	-4.084447	1.37	241.5	2014-06-22	06:56:47
369	50.31745	-4.084455	0.89	223.9	2014-06-22	06:56:48
370	50.317444	-4.084463	0.83	217.1	2014-06-22	06:56:49
371	50.31744	-4.08447	0.7	231	2014-06-22	06:56:50
372	50.317435	-4.084483	1.03	242.4	2014-06-22	06:56:51
373	50.31743	-4.084503	1.55	246.2	2014-06-22	06:56:52
374	50.317425	-4.084534	2.28	256.8	2014-06-22	06:56:53
375	50.317421	-4.084544	0.85	236.6	2014-06-22	06:56:54
376	50.317412	-4.08456	1.49	230.7	2014-06-22	06:56:55
377	50.317412	-4.084574	0.95	266.7	2014-06-22	06:56:56
378	50.31741	-4.0846	1.91	263.3	2014-06-22	06:56:57
379	50.317407	-4.084605	0.46	227.7	2014-06-22	06:56:58
380	50.317402	-4.084612	0.76	222.1	2014-06-22	06:56:59
381	50.317395	-4.084639	2.06	245.7	2014-06-22	06:57:00
382	50.317386	-4.084663	1.96	240.3	2014-06-22	06:57:01
383	50.317383	-4.084685	1.59	257.1	2014-06-22	06:57:02
384	50.317385	-4.084703	1.3	280.3	2014-06-22	06:57:03
385	50.317381	-4.084721	1.38	250.6	2014-06-22	06:57:04
386	50.317374	-4.084739	1.45	241.1	2014-06-22	06:57:05
387	50.31737	-4.084746	0.69	227.7	2014-06-22	06:57:06
388	50.317368	-4.084764	1.29	261.3	2014-06-22	06:57:07
389	50.317366	-4.084778	1.04	256.5	2014-06-22	06:57:08
390	50.317362	-4.084789	0.9	234.5	2014-06-22	06:57:09
391	50.317356	-4.084794	0.73	210.6	2014-06-22	06:57:10
392	50.317352	-4.084803	0.78	237.3	2014-06-22	06:57:11
393	50.31735	-4.08481	0.54	245.7	2014-06-22	06:57:12
394	50.317349	-4.084826	1.17	261.3	2014-06-22	06:57:13
395	50.317344	-4.084842	1.24	246.4	2014-06-22	06:57:14
396	50.317339	-4.084851	0.85	229	2014-06-22	06:57:15
397	50.317334	-4.084857	0.72	218.6	2014-06-22	06:57:16
398	50.31733	-4.084869	0.95	242.6	2014-06-22	06:57:17
399	50.317328	-4.084874	0.37	239.9	2014-06-22	06:57:18
400	50.317325	-4.084882	0.72	236.3	2014-06-22	06:57:19
401	50.317324	-4.084885	0.23	234.8	2014-06-22	06:57:20
402	50.317322	-4.084896	0.84	255.2	2014-06-22	06:57:21
403	50.317317	-4.084909	1.02	241.1	2014-06-22	06:57:22
404	50.317313	-4.084914	0.59	215	2014-06-22	06:57:23
405	50.317307	-4.084923	0.92	222.3	2014-06-22	06:57:24
406	50.317299	-4.084931	1.03	218.2	2014-06-22	06:57:25
407	50.317295	-4.084944	1.02	242.7	2014-06-22	06:57:26
408	50.317293	-4.084952	0.63	241.6	2014-06-22	06:57:27
409	50.31729	-4.084961	0.72	246.4	2014-06-22	06:57:28
410	50.317288	-4.084974	0.91	257.6	2014-06-22	06:57:29
411	50.317284	-4.084984	0.88	234.1	2014-06-22	06:57:30
412	50.317277	-4.084994	1.05	225.5	2014-06-22	06:57:31
413	50.317272	-4.085004	0.88	229.6	2014-06-22	06:57:32
414	50.317265	-4.085012	0.94	218.1	2014-06-22	06:57:33
415	50.317258	-4.085018	0.93	208.5	2014-06-22	06:57:34
416	50.31725	-4.085026	1.04	211.2	2014-06-22	06:57:35
417	50.317245	-4.085031	0.71	211.7	2014-06-22	06:57:36
418	50.317236	-4.085042	1.18	219.4	2014-06-22	06:57:37
419	50.317231	-4.085051	0.92	226.4	2014-06-22	06:57:38
420	50.317227	-4.085062	0.88	243.7	2014-06-22	06:57:39
421	50.317225	-4.085071	0.66	246.5	2014-06-22	06:57:40
422	50.317222	-4.085072	0.37	195	2014-06-22	06:57:41
423	50.31722	-4.085073	0.18	209.5	2014-06-22	06:57:42
424	50.31722	-4.085069	0.29	91.8	2014-06-22	06:57:43
425	50.317215	-4.085074	0.64	208.9	2014-06-22	06:57:44
426	50.317209	-4.085081	0.86	215.6	2014-06-22	06:57:45
427	50.317209	-4.085079	0.1	60.7	2014-06-22	06:57:46
428	50.317205	-4.085078	0.21	168	2014-06-22	06:57:48
429	50.317208	-4.08508	0.33	342.2	2014-06-22	06:57:49
430	50.317208	-4.085089	0.65	264.2	2014-06-22	06:57:50
431	50.317208	-4.085097	0.58	270	2014-06-22	06:57:51
432	50.317208	-4.085105	0.56	278.7	2014-06-22	06:57:52
433	50.317207	-4.085113	0.65	253.2	2014-06-22	06:57:53
434	50.317204	-4.085124	0.84	245.8	2014-06-22	06:57:54
435	50.317202	-4.085132	0.55	254.3	2014-06-22	06:57:55
436	50.317197	-4.085143	1	231.5	2014-06-22	06:57:56
437	50.317192	-4.085148	0.66	216.5	2014-06-22	06:57:57
438	50.317189	-4.085152	0.4	219.2	2014-06-22	06:57:58
439	50.317184	-4.085159	0.73	222.9	2014-06-22	06:57:59
440	50.31718	-4.085167	0.76	232.8	2014-06-22	06:58:00
441	50.317174	-4.085175	0.93	218.2	2014-06-22	06:58:01
442	50.31717	-4.085176	0.38	188.1	2014-06-22	06:58:02
443	50.317167	-4.085176	0.4	181.7	2014-06-22	06:58:03
444	50.317166	-4.085178	0.15	218.1	2014-06-22	06:58:04
445	50.317161	-4.085183	0.6	216.9	2014-06-22	06:58:05
446	50.317155	-4.085193	1.04	227.9	2014-06-22	06:58:06
447	50.31715	-4.085206	1.03	237.6	2014-06-22	06:58:07
448	50.317145	-4.085214	0.84	227.9	2014-06-22	06:58:08
449	50.317142	-4.085218	0.47	216.3	2014-06-22	06:58:09
450	50.317139	-4.085222	0.43	221.1	2014-06-22	06:58:10
451	50.317132	-4.085227	0.81	204.8	2014-06-22	06:58:11
452	50.317126	-4.085233	0.79	209.7	2014-06-22	06:58:12
453	50.317127	-4.085235	0.21	296.8	2014-06-22	06:58:13
454	50.317123	-4.08524	0.56	216.6	2014-06-22	06:58:14
455	50.31712	-4.085241	0.36	187.8	2014-06-22	06:58:15
456	50.317118	-4.085241	0.12	185.4	2014-06-22	06:58:16
457	50.317109	-4.085233	0.61	153.4	2014-06-22	06:58:18
458	50.317106	-4.085231	0.35	157.2	2014-06-22	06:58:19
459	50.317105	-4.08523	0.14	157.5	2014-06-22	06:58:20
460	50.317103	-4.085232	0.16	208.9	2014-06-22	06:58:21
461	50.317099	-4.085232	0.49	185.6	2014-06-22	06:58:22
462	50.317096	-4.085234	0.32	209	2014-06-22	06:58:23
463	50.317096	-4.085235	0.09	224.9	2014-06-22	06:58:24
464	50.317099	-4.085236	0.15	346.1	2014-06-22	06:58:26
465	50.317096	-4.085236	0.27	171.2	2014-06-22	06:58:27
466	50.317094	-4.085236	0.24	181.5	2014-06-22	06:58:28
467	50.317095	-4.085235	0.17	22.5	2014-06-22	06:58:29
468	50.317092	-4.085238	0.23	210.6	2014-06-22	06:58:31
469	50.317091	-4.085239	0.11	220.7	2014-06-22	06:58:32
470	50.317093	-4.085237	0.14	42.9	2014-06-22	06:58:34
471	50.317093	-4.085237	0.04	313	2014-06-22	06:58:35
472	50.317091	-4.085237	0.21	181.5	2014-06-22	06:58:36
473	50.317091	-4.085237	0.04	162.3	2014-06-22	06:58:37
474	50.317091	-4.085237	0.03	157.8	2014-06-22	06:58:38
475	50.317091	-4.085236	0.1	38.7	2014-06-22	06:58:39
476	50.317084	-4.085241	0.88	206.6	2014-06-22	06:58:40
477	50.317079	-4.085246	0.64	207.6	2014-06-22	06:58:41
478	50.317073	-4.085251	0.37	211.4	2014-06-22	06:58:43
479	50.317073	-4.08525	0.04	130.9	2014-06-22	06:58:45
480	50.317068	-4.085257	0.78	219.6	2014-06-22	06:58:46
481	50.317061	-4.085267	0.97	223	2014-06-22	06:58:47
482	50.317056	-4.085273	0.77	216.3	2014-06-22	06:58:48
483	50.31705	-4.08528	0.82	216.8	2014-06-22	06:58:49
484	50.317045	-4.085288	0.8	225.6	2014-06-22	06:58:50
485	50.317038	-4.085294	0.91	210.3	2014-06-22	06:58:51
486	50.317031	-4.085302	0.91	215.1	2014-06-22	06:58:52
487	50.317025	-4.08531	0.86	224.4	2014-06-22	06:58:53
488	50.317019	-4.085319	0.95	221.1	2014-06-22	06:58:54
489	50.317011	-4.085327	1.02	213.7	2014-06-22	06:58:55
490	50.317004	-4.085335	1.05	213.4	2014-06-22	06:58:56
491	50.316996	-4.085341	0.91	208.5	2014-06-22	06:58:57
492	50.31699	-4.085348	0.88	213.9	2014-06-22	06:58:58
493	50.316982	-4.085355	0.95	209.5	2014-06-22	06:58:59
494	50.316974	-4.085363	1.11	210.8	2014-06-22	06:59:00
495	50.316965	-4.08537	1.09	207	2014-06-22	06:59:01
496	50.316959	-4.085376	0.78	212.9	2014-06-22	06:59:02
497	50.316953	-4.085382	0.78	215.5	2014-06-22	06:59:03
498	50.316946	-4.085388	0.93	208.9	2014-06-22	06:59:04
499	50.316939	-4.085394	0.84	206.7	2014-06-22	06:59:05
500	50.316933	-4.085399	0.86	208.9	2014-06-22	06:59:06
501	50.316925	-4.085404	0.89	201.5	2014-06-22	06:59:07
502	50.316919	-4.085409	0.77	205.8	2014-06-22	06:59:08
503	50.316914	-4.085412	0.63	199.8	2014-06-22	06:59:09
504	50.316908	-4.085415	0.69	197.7	2014-06-22	06:59:10
505	50.316902	-4.085416	0.65	191.7	2014-06-22	06:59:11
506	50.316896	-4.085418	0.69	188	2014-06-22	06:59:12
507	50.316889	-4.085418	0.81	182.1	2014-06-22	06:59:13
508	50.316881	-4.08542	0.86	190.3	2014-06-22	06:59:14
509	50.316875	-4.085419	0.72	174.8	2014-06-22	06:59:15
510	50.316866	-4.085418	0.91	173.6	2014-06-22	06:59:16
511	50.31686	-4.085415	0.76	165.5	2014-06-22	06:59:17
512	50.316854	-4.085413	0.7	163.7	2014-06-22	06:59:18
513	50.316847	-4.085411	0.8	173.6	2014-06-22	06:59:19
514	50.316839	-4.08541	0.85	172.3	2014-06-22	06:59:20
515	50.316832	-4.085408	0.83	169.7	2014-06-22	06:59:21
516	50.316825	-4.085407	0.8	178.7	2014-06-22	06:59:22
517	50.316818	-4.085405	0.78	168.1	2014-06-22	06:59:23
518	50.31681	-4.085404	0.82	173.7	2014-06-22	06:59:24
519	50.316805	-4.085402	0.67	168.7	2014-06-22	06:59:25
520	50.316798	-4.085399	0.79	163.7	2014-06-22	06:59:26
521	50.31679	-4.085398	0.92	175.2	2014-06-22	06:59:27
522	50.316781	-4.085395	0.92	168.5	2014-06-22	06:59:28
523	50.316774	-4.085391	0.85	161.7	2014-06-22	06:59:29
524	50.316767	-4.085387	0.89	159.5	2014-06-22	06:59:30
525	50.31676	-4.085384	0.82	165.7	2014-06-22	06:59:31
526	50.316752	-4.085381	0.9	165	2014-06-22	06:59:32
527	50.316745	-4.085378	0.84	163.1	2014-06-22	06:59:33
528	50.316737	-4.085374	0.89	163.2	2014-06-22	06:59:34
529	50.31673	-4.085371	0.76	163.5	2014-06-22	06:59:35
530	50.316726	-4.085366	0.59	141.1	2014-06-22	06:59:36
531	50.316723	-4.08536	0.55	137	2014-06-22	06:59:37
532	50.316717	-4.085355	0.77	147.4	2014-06-22	06:59:38
533	50.316711	-4.085348	0.75	144.4	2014-06-22	06:59:39
534	50.316706	-4.085343	0.68	146.2	2014-06-22	06:59:40
535	50.316701	-4.085338	0.73	149.4	2014-06-22	06:59:41
536	50.316694	-4.085333	0.78	154.5	2014-06-22	06:59:42
537	50.31669	-4.085327	0.67	140.9	2014-06-22	06:59:43
538	50.316685	-4.085321	0.69	137.4	2014-06-22	06:59:44
539	50.316678	-4.085317	0.8	159	2014-06-22	06:59:45
540	50.316672	-4.085314	0.79	166.9	2014-06-22	06:59:46
541	50.316664	-4.085311	0.82	165.2	2014-06-22	06:59:47
542	50.316658	-4.085307	0.75	154.8	2014-06-22	06:59:48
543	50.316653	-4.085303	0.66	154.4	2014-06-22	06:59:49
544	50.316647	-4.085298	0.8	152.5	2014-06-22	06:59:50
545	50.316641	-4.085293	0.76	152	2014-06-22	06:59:51
546	50.316634	-4.085287	0.8	153.2	2014-06-22	06:59:52
547	50.316627	-4.085282	0.86	154.8	2014-06-22	06:59:53
548	50.31662	-4.085276	0.91	149.7	2014-06-22	06:59:54
549	50.316613	-4.08527	0.86	153.1	2014-06-22	06:59:55
550	50.316606	-4.085266	0.86	157.2	2014-06-22	06:59:56
551	50.3166	-4.08526	0.84	148.8	2014-06-22	06:59:57
552	50.316593	-4.085253	0.9	147.4	2014-06-22	06:59:58
553	50.316585	-4.085247	0.94	153.3	2014-06-22	06:59:59
554	50.316578	-4.08524	0.95	150.8	2014-06-22	07:00:00
555	50.316569	-4.085234	1.04	153.5	2014-06-22	07:00:01
556	50.316563	-4.085229	0.82	154.1	2014-06-22	07:00:02
557	50.316556	-4.085223	0.81	152	2014-06-22	07:00:03
558	50.316549	-4.085219	0.87	157.4	2014-06-22	07:00:04
559	50.316541	-4.085214	0.99	160.6	2014-06-22	07:00:05
560	50.316532	-4.085209	1.04	160.3	2014-06-22	07:00:06
561	50.316525	-4.085205	0.85	161.5	2014-06-22	07:00:07
562	50.316517	-4.0852	0.9	156.7	2014-06-22	07:00:08
563	50.31651	-4.085194	0.87	151.4	2014-06-22	07:00:09
564	50.316504	-4.08519	0.82	156.6	2014-06-22	07:00:10
565	50.316497	-4.085184	0.84	150.9	2014-06-22	07:00:11
566	50.31649	-4.085179	0.88	158	2014-06-22	07:00:12
567	50.316483	-4.085174	0.88	156	2014-06-22	07:00:13
568	50.316475	-4.08517	0.93	160.2	2014-06-22	07:00:14
569	50.316469	-4.085165	0.77	150.4	2014-06-22	07:00:15
570	50.316463	-4.085159	0.76	145.9	2014-06-22	07:00:16
571	50.316456	-4.085152	0.89	150	2014-06-22	07:00:17
572	50.316449	-4.085149	0.82	160.9	2014-06-22	07:00:18
573	50.316442	-4.085145	0.84	162.7	2014-06-22	07:00:19
574	50.316434	-4.08514	0.89	157.9	2014-06-22	07:00:20
575	50.316429	-4.085135	0.73	149.4	2014-06-22	07:00:21
576	50.316422	-4.085129	0.85	150.5	2014-06-22	07:00:22
577	50.316416	-4.085124	0.78	153.1	2014-06-22	07:00:23
578	50.316409	-4.08512	0.85	156.6	2014-06-22	07:00:24
579	50.316403	-4.085113	0.81	146.7	2014-06-22	07:00:25
580	50.316395	-4.085108	0.91	155.4	2014-06-22	07:00:26
581	50.316388	-4.085103	0.87	155	2014-06-22	07:00:27
582	50.316382	-4.085097	0.82	151.3	2014-06-22	07:00:28
583	50.316375	-4.085093	0.85	161.5	2014-06-22	07:00:29
584	50.316368	-4.085088	0.8	150.7	2014-06-22	07:00:30
585	50.316362	-4.085083	0.81	153.8	2014-06-22	07:00:31
586	50.316355	-4.085078	0.87	156.1	2014-06-22	07:00:32
587	50.316348	-4.085074	0.81	158.5	2014-06-22	07:00:33
588	50.316342	-4.085068	0.76	149.3	2014-06-22	07:00:34
589	50.316336	-4.085064	0.79	155.5	2014-06-22	07:00:35
590	50.316329	-4.085058	0.83	151.3	2014-06-22	07:00:36
591	50.316324	-4.085052	0.73	144.7	2014-06-22	07:00:37
592	50.316318	-4.085045	0.8	140.3	2014-06-22	07:00:38
593	50.316314	-4.085038	0.63	132.7	2014-06-22	07:00:39
594	50.316311	-4.085032	0.57	131.8	2014-06-22	07:00:40
595	50.316307	-4.085026	0.6	129.8	2014-06-22	07:00:41
596	50.316303	-4.085021	0.65	144.3	2014-06-22	07:00:42
597	50.316298	-4.085015	0.65	143.5	2014-06-22	07:00:43
598	50.316292	-4.085009	0.77	145.2	2014-06-22	07:00:44
599	50.316285	-4.085003	0.95	152.6	2014-06-22	07:00:45
600	50.316277	-4.084997	0.92	151.2	2014-06-22	07:00:46
601	50.316272	-4.084991	0.73	144.3	2014-06-22	07:00:47
602	50.316267	-4.084983	0.76	137.2	2014-06-22	07:00:48
603	50.316262	-4.084975	0.82	137.6	2014-06-22	07:00:49
604	50.316257	-4.084967	0.78	130	2014-06-22	07:00:50
605	50.316253	-4.084958	0.82	126.5	2014-06-22	07:00:51
606	50.316247	-4.08495	0.86	139.3	2014-06-22	07:00:52
607	50.31624	-4.084942	0.9	143	2014-06-22	07:00:53
608	50.316234	-4.084936	0.85	146.1	2014-06-22	07:00:54
609	50.316229	-4.08493	0.72	147.1	2014-06-22	07:00:55
610	50.316224	-4.084925	0.61	141.7	2014-06-22	07:00:56
611	50.31622	-4.084921	0.52	148.6	2014-06-22	07:00:57
612	50.316216	-4.084917	0.57	154.5	2014-06-22	07:00:58
613	50.316212	-4.084912	0.61	138.1	2014-06-22	07:00:59
614	50.316208	-4.084906	0.6	135.4	2014-06-22	07:01:00
615	50.316203	-4.084901	0.63	147.4	2014-06-22	07:01:01
616	50.316199	-4.084895	0.58	137.5	2014-06-22	07:01:02
617	50.316195	-4.08489	0.61	141.7	2014-06-22	07:01:03
618	50.31619	-4.084884	0.72	143.5	2014-06-22	07:01:04
619	50.316183	-4.084879	0.79	151.1	2014-06-22	07:01:05
620	50.316177	-4.084874	0.78	157.5	2014-06-22	07:01:06
621	50.316171	-4.08487	0.76	154.6	2014-06-22	07:01:07
622	50.316165	-4.084864	0.75	149	2014-06-22	07:01:08
623	50.316157	-4.08486	0.91	158.5	2014-06-22	07:01:09
624	50.316151	-4.084855	0.82	155.2	2014-06-22	07:01:10
625	50.316143	-4.08485	0.89	156.8	2014-06-22	07:01:11
626	50.316136	-4.084846	0.85	159	2014-06-22	07:01:12
627	50.316129	-4.08484	0.9	153.8	2014-06-22	07:01:13
628	50.316123	-4.084834	0.76	144.1	2014-06-22	07:01:14
629	50.316117	-4.084828	0.81	151.7	2014-06-22	07:01:15
630	50.316111	-4.084823	0.78	147.8	2014-06-22	07:01:16
631	50.316104	-4.084818	0.86	157.2	2014-06-22	07:01:17
632	50.316098	-4.084811	0.82	145	2014-06-22	07:01:18
633	50.316092	-4.084804	0.85	143.4	2014-06-22	07:01:19
634	50.316086	-4.084798	0.81	147.4	2014-06-22	07:01:20
635	50.316079	-4.084792	0.82	150.6	2014-06-22	07:01:21
636	50.316073	-4.084789	0.73	160.9	2014-06-22	07:01:22
637	50.316066	-4.084783	0.88	150	2014-06-22	07:01:23
638	50.31606	-4.084777	0.8	148.5	2014-06-22	07:01:24
639	50.316054	-4.084771	0.73	148.7	2014-06-22	07:01:25
640	50.316048	-4.084765	0.85	146.8	2014-06-22	07:01:26
641	50.316043	-4.084759	0.68	144.4	2014-06-22	07:01:27
642	50.316038	-4.084753	0.71	140.1	2014-06-22	07:01:28
643	50.316032	-4.084747	0.76	148.2	2014-06-22	07:01:29
644	50.316026	-4.084741	0.82	148.1	2014-06-22	07:01:30
645	50.316019	-4.084736	0.83	153.7	2014-06-22	07:01:31
646	50.316014	-4.084732	0.73	153.8	2014-06-22	07:01:32
647	50.316008	-4.084724	0.86	140.4	2014-06-22	07:01:33
648	50.316002	-4.084718	0.73	144.3	2014-06-22	07:01:34
649	50.315998	-4.084712	0.66	142.2	2014-06-22	07:01:35
650	50.315991	-4.084705	0.84	145.1	2014-06-22	07:01:36
651	50.315986	-4.0847	0.76	147.8	2014-06-22	07:01:37
652	50.315981	-4.084693	0.68	138.6	2014-06-22	07:01:38
653	50.315976	-4.084687	0.69	142.5	2014-06-22	07:01:39
654	50.315972	-4.084682	0.57	136.1	2014-06-22	07:01:40
655	50.315968	-4.084676	0.65	138.6	2014-06-22	07:01:41
656	50.315963	-4.084671	0.67	151.8	2014-06-22	07:01:42
657	50.315957	-4.084667	0.64	154.6	2014-06-22	07:01:43
658	50.315953	-4.084663	0.63	148.8	2014-06-22	07:01:44
659	50.315947	-4.084658	0.69	151.6	2014-06-22	07:01:45
660	50.315942	-4.084654	0.68	150.4	2014-06-22	07:01:46
661	50.315937	-4.084647	0.73	140.3	2014-06-22	07:01:47
662	50.315931	-4.084641	0.81	148.8	2014-06-22	07:01:48
663	50.315924	-4.084637	0.77	156.1	2014-06-22	07:01:49
664	50.315917	-4.084632	0.87	155.4	2014-06-22	07:01:50
665	50.315909	-4.084626	1.03	157.2	2014-06-22	07:01:51
666	50.315901	-4.08462	1	153	2014-06-22	07:01:52
667	50.315894	-4.084613	0.94	148	2014-06-22	07:01:53
668	50.315886	-4.084608	0.86	158.2	2014-06-22	07:01:54
669	50.315879	-4.084603	0.9	155.4	2014-06-22	07:01:55
670	50.315872	-4.084599	0.87	159.4	2014-06-22	07:01:56
671	50.315866	-4.084594	0.71	153.6	2014-06-22	07:01:57
672	50.315859	-4.084588	0.88	150.7	2014-06-22	07:01:58
673	50.315853	-4.084581	0.82	143.9	2014-06-22	07:01:59
674	50.315846	-4.084575	0.87	150.8	2014-06-22	07:02:00
675	50.315839	-4.084571	0.91	159.6	2014-06-22	07:02:01
676	50.315831	-4.084565	0.92	155	2014-06-22	07:02:02
677	50.315824	-4.084561	0.87	160.1	2014-06-22	07:02:03
678	50.315817	-4.084555	0.89	148.4	2014-06-22	07:02:04
679	50.315811	-4.084549	0.8	151.1	2014-06-22	07:02:05
680	50.315804	-4.084543	0.83	149.9	2014-06-22	07:02:06
681	50.3158	-4.084537	0.68	141.1	2014-06-22	07:02:07
682	50.315795	-4.084532	0.66	143.5	2014-06-22	07:02:08
683	50.315789	-4.084526	0.76	147.8	2014-06-22	07:02:09
684	50.315782	-4.08452	0.9	148.4	2014-06-22	07:02:10
685	50.315777	-4.084513	0.76	140.6	2014-06-22	07:02:11
686	50.315772	-4.084507	0.66	142.6	2014-06-22	07:02:12
687	50.315767	-4.084501	0.75	145.5	2014-06-22	07:02:13
688	50.315762	-4.084497	0.61	152.2	2014-06-22	07:02:14
689	50.315756	-4.084493	0.72	153.9	2014-06-22	07:02:15
690	50.315751	-4.084489	0.63	152	2014-06-22	07:02:16
691	50.315746	-4.084484	0.63	149.2	2014-06-22	07:02:17
692	50.31574	-4.08448	0.73	158.9	2014-06-22	07:02:18
693	50.315734	-4.084477	0.71	163	2014-06-22	07:02:19
694	50.315729	-4.084474	0.64	156.5	2014-06-22	07:02:20
695	50.315724	-4.084472	0.56	166.3	2014-06-22	07:02:21
696	50.315719	-4.084471	0.48	172.2	2014-06-22	07:02:22
697	50.315713	-4.08447	0.67	173.8	2014-06-22	07:02:23
698	50.315707	-4.08447	0.74	180	2014-06-22	07:02:24
699	50.315699	-4.084467	0.86	167.6	2014-06-22	07:02:25
700	50.315692	-4.084465	0.85	169	2014-06-22	07:02:26
701	50.315684	-4.084462	0.89	165.6	2014-06-22	07:02:27
702	50.315677	-4.084457	0.83	154.8	2014-06-22	07:02:28
703	50.31567	-4.084454	0.83	163.7	2014-06-22	07:02:29
704	50.315662	-4.08445	0.94	162.6	2014-06-22	07:02:30
705	50.315655	-4.084444	0.91	153.5	2014-06-22	07:02:31
706	50.315648	-4.084439	0.92	154.6	2014-06-22	07:02:32
707	50.315641	-4.084434	0.8	158.3	2014-06-22	07:02:33
708	50.315633	-4.08443	0.94	160.4	2014-06-22	07:02:34
709	50.315626	-4.084426	0.77	156.4	2014-06-22	07:02:35
710	50.31562	-4.084421	0.75	153.6	2014-06-22	07:02:36
711	50.315613	-4.084415	0.88	153	2014-06-22	07:02:37
712	50.315606	-4.084411	0.93	161.2	2014-06-22	07:02:38
713	50.315597	-4.084406	0.97	160	2014-06-22	07:02:39
714	50.31559	-4.084403	0.81	159.9	2014-06-22	07:02:40
715	50.315584	-4.084398	0.77	157.2	2014-06-22	07:02:41
716	50.315577	-4.084394	0.82	157.3	2014-06-22	07:02:42
717	50.315571	-4.084391	0.71	161.4	2014-06-22	07:02:43
718	50.315566	-4.084387	0.64	153.7	2014-06-22	07:02:44
719	50.315561	-4.084384	0.54	163.2	2014-06-22	07:02:45
720	50.315556	-4.084382	0.64	167.1	2014-06-22	07:02:46
721	50.31555	-4.084381	0.64	173.5	2014-06-22	07:02:47
722	50.315546	-4.08438	0.43	162.3	2014-06-22	07:02:48
723	50.315542	-4.084377	0.48	158.9	2014-06-22	07:02:49
724	50.315539	-4.084376	0.42	165.4	2014-06-22	07:02:50
725	50.315535	-4.084375	0.45	170.9	2014-06-22	07:02:51
726	50.315532	-4.084372	0.38	155	2014-06-22	07:02:52
727	50.315528	-4.084371	0.38	167.4	2014-06-22	07:02:53
728	50.315524	-4.084371	0.51	176.7	2014-06-22	07:02:54
729	50.315517	-4.08437	0.68	177	2014-06-22	07:02:55
730	50.315511	-4.084369	0.74	174	2014-06-22	07:02:56
731	50.315503	-4.084368	0.87	175.3	2014-06-22	07:02:57
732	50.315495	-4.084367	0.88	175.3	2014-06-22	07:02:58
733	50.315487	-4.084366	0.93	173	2014-06-22	07:02:59
734	50.315479	-4.084365	0.93	177	2014-06-22	07:03:00
735	50.315472	-4.084367	0.71	190.1	2014-06-22	07:03:01
736	50.315467	-4.084368	0.55	191.2	2014-06-22	07:03:02
737	50.315462	-4.084368	0.57	181.1	2014-06-22	07:03:03
738	50.315458	-4.084369	0.51	188.7	2014-06-22	07:03:04
739	50.315453	-4.08437	0.58	185.3	2014-06-22	07:03:05
740	50.315447	-4.084371	0.64	187	2014-06-22	07:03:06
741	50.315441	-4.084372	0.71	186.7	2014-06-22	07:03:07
742	50.315434	-4.084374	0.71	186.2	2014-06-22	07:03:08
743	50.315427	-4.084377	0.79	198.1	2014-06-22	07:03:09
744	50.315421	-4.084378	0.35	185.4	2014-06-22	07:03:11
745	50.315422	-4.084376	0.07	53.5	2014-06-22	07:03:13
746	50.315423	-4.084375	0.1	55.9	2014-06-22	07:03:14
747	50.315423	-4.084373	0.17	63.3	2014-06-22	07:03:15
748	50.315424	-4.084371	0.17	74.4	2014-06-22	07:03:16
749	50.315423	-4.084371	0.06	212.6	2014-06-22	07:03:17
750	50.315421	-4.084375	0.4	221.3	2014-06-22	07:03:18
751	50.315422	-4.084375	0.12	0	2014-06-22	07:03:19
752	50.315422	-4.084375	0.08	346.8	2014-06-22	07:03:20
753	50.315422	-4.084376	0.09	250.8	2014-06-22	07:03:21
754	50.315416	-4.08438	0.66	201.7	2014-06-22	07:03:22
755	50.31541	-4.084382	0.73	193.3	2014-06-22	07:03:23
756	50.315405	-4.084383	0.59	189.3	2014-06-22	07:03:24
757	50.3154	-4.084385	0.57	189.7	2014-06-22	07:03:25
758	50.315394	-4.084385	0.62	181.1	2014-06-22	07:03:26
759	50.315388	-4.084385	0.74	182.8	2014-06-22	07:03:27
760	50.31538	-4.084386	0.82	180.8	2014-06-22	07:03:28
761	50.315372	-4.084385	0.96	178.6	2014-06-22	07:03:29
762	50.315364	-4.084384	0.87	172.5	2014-06-22	07:03:30
763	50.315356	-4.084382	0.95	173.2	2014-06-22	07:03:31
764	50.315348	-4.084381	0.89	175.4	2014-06-22	07:03:32
765	50.31534	-4.084382	0.83	183.3	2014-06-22	07:03:33
766	50.315332	-4.08438	0.95	173.2	2014-06-22	07:03:34
767	50.315323	-4.08438	0.92	178.5	2014-06-22	07:03:35
768	50.315315	-4.08438	0.99	182.1	2014-06-22	07:03:36
769	50.315306	-4.08438	0.96	176.8	2014-06-22	07:03:37
770	50.315297	-4.08438	0.97	183.9	2014-06-22	07:03:38
771	50.315289	-4.084381	0.96	182.2	2014-06-22	07:03:39
772	50.315279	-4.084381	1.04	181	2014-06-22	07:03:40
773	50.315271	-4.08438	0.95	176.4	2014-06-22	07:03:41
774	50.315263	-4.084379	0.89	175	2014-06-22	07:03:42
775	50.315255	-4.084381	0.87	187.5	2014-06-22	07:03:43
776	50.315247	-4.084383	0.89	188.5	2014-06-22	07:03:44
777	50.315238	-4.084385	1.01	189.1	2014-06-22	07:03:45
778	50.315229	-4.084387	0.99	190	2014-06-22	07:03:46
779	50.315221	-4.08439	0.99	189.3	2014-06-22	07:03:47
780	50.315212	-4.084392	0.98	188.1	2014-06-22	07:03:48
781	50.315203	-4.084394	0.98	191.6	2014-06-22	07:03:49
782	50.315195	-4.084397	0.98	191.5	2014-06-22	07:03:50
783	50.315186	-4.084398	0.95	184.4	2014-06-22	07:03:51
784	50.315178	-4.084398	0.93	178.2	2014-06-22	07:03:52
785	50.31517	-4.084397	0.91	174.7	2014-06-22	07:03:53
786	50.315161	-4.084396	0.93	177	2014-06-22	07:03:54
787	50.315152	-4.084395	1	177.9	2014-06-22	07:03:55
788	50.315144	-4.084395	0.95	176.8	2014-06-22	07:03:56
789	50.315136	-4.084394	0.9	175.4	2014-06-22	07:03:57
790	50.315129	-4.084392	0.8	170.1	2014-06-22	07:03:58
791	50.315122	-4.084389	0.76	164.6	2014-06-22	07:03:59
792	50.315114	-4.084386	0.9	169	2014-06-22	07:04:00
793	50.315106	-4.084385	0.87	171.7	2014-06-22	07:04:01
794	50.315099	-4.084382	0.81	164.7	2014-06-22	07:04:02
795	50.315092	-4.084379	0.88	167.8	2014-06-22	07:04:03
796	50.315085	-4.084377	0.8	168.8	2014-06-22	07:04:04
797	50.315077	-4.084376	0.82	176.7	2014-06-22	07:04:05
798	50.315069	-4.084375	0.95	174.2	2014-06-22	07:04:06
799	50.315061	-4.084372	0.9	169.3	2014-06-22	07:04:07
800	50.315053	-4.08437	0.86	169.6	2014-06-22	07:04:08
801	50.315045	-4.084366	0.93	162.5	2014-06-22	07:04:09
802	50.315037	-4.084363	0.89	165.7	2014-06-22	07:04:10
803	50.31503	-4.08436	0.81	163.3	2014-06-22	07:04:11
804	50.315023	-4.084356	0.89	159.5	2014-06-22	07:04:12
805	50.315015	-4.084353	0.89	168	2014-06-22	07:04:13
806	50.315008	-4.084351	0.8	167.6	2014-06-22	07:04:14
807	50.315001	-4.084347	0.89	161.6	2014-06-22	07:04:15
808	50.314994	-4.084345	0.76	169.6	2014-06-22	07:04:16
809	50.314987	-4.084343	0.78	170.7	2014-06-22	07:04:17
810	50.31498	-4.084341	0.76	171.5	2014-06-22	07:04:18
811	50.314974	-4.084339	0.67	166.1	2014-06-22	07:04:19
812	50.314969	-4.084337	0.62	163.9	2014-06-22	07:04:20
813	50.314964	-4.084335	0.57	167.4	2014-06-22	07:04:21
814	50.314958	-4.084335	0.66	177.4	2014-06-22	07:04:22
815	50.314953	-4.084333	0.54	167.2	2014-06-22	07:04:23
816	50.31495	-4.084331	0.41	164.7	2014-06-22	07:04:24
817	50.314945	-4.084331	0.56	180.6	2014-06-22	07:04:25
818	50.31494	-4.08433	0.57	172.8	2014-06-22	07:04:26
819	50.314935	-4.08433	0.51	178.7	2014-06-22	07:04:27
820	50.31493	-4.084332	0.54	190.1	2014-06-22	07:04:28
821	50.314925	-4.084333	0.55	187.5	2014-06-22	07:04:29
822	50.314919	-4.084335	0.77	192.6	2014-06-22	07:04:30
823	50.314911	-4.084338	0.88	194.2	2014-06-22	07:04:31
824	50.314903	-4.084341	0.96	194.7	2014-06-22	07:04:32
825	50.314894	-4.084345	0.95	193.7	2014-06-22	07:04:33
826	50.314886	-4.084349	1.02	196	2014-06-22	07:04:34
827	50.314877	-4.084354	1.06	201.1	2014-06-22	07:04:35
828	50.314868	-4.08436	1.09	202.8	2014-06-22	07:04:36
829	50.31486	-4.084365	0.95	200.6	2014-06-22	07:04:37
830	50.314852	-4.084367	0.88	192.5	2014-06-22	07:04:38
831	50.314844	-4.084371	0.94	195.1	2014-06-22	07:04:39
832	50.314837	-4.084375	0.83	199.7	2014-06-22	07:04:40
833	50.314829	-4.084379	0.94	198.4	2014-06-22	07:04:41
834	50.314821	-4.084386	1.05	209.6	2014-06-22	07:04:42
835	50.314813	-4.084393	1	211.7	2014-06-22	07:04:43
836	50.314804	-4.084401	1.1	209.2	2014-06-22	07:04:44
837	50.314795	-4.084409	1.14	209	2014-06-22	07:04:45
838	50.314787	-4.084417	1.05	212.6	2014-06-22	07:04:46
839	50.314778	-4.084426	1.23	211.8	2014-06-22	07:04:47
840	50.314768	-4.084435	1.29	208.8	2014-06-22	07:04:48
841	50.314757	-4.084443	1.3	207.2	2014-06-22	07:04:49
842	50.314748	-4.084452	1.2	210.4	2014-06-22	07:04:50
843	50.314739	-4.084461	1.25	212.8	2014-06-22	07:04:51
844	50.314729	-4.084468	1.23	205	2014-06-22	07:04:52
845	50.314718	-4.084475	1.24	203.5	2014-06-22	07:04:53
846	50.314709	-4.084483	1.24	207.4	2014-06-22	07:04:54
847	50.314699	-4.08449	1.18	204.2	2014-06-22	07:04:55
848	50.314689	-4.084498	1.19	206.8	2014-06-22	07:04:56
849	50.314679	-4.084507	1.35	209	2014-06-22	07:04:57
850	50.314668	-4.084514	1.26	202	2014-06-22	07:04:58
851	50.314659	-4.084519	1.15	199.7	2014-06-22	07:04:59
852	50.314649	-4.084523	1.05	196.7	2014-06-22	07:05:00
853	50.31464	-4.084529	1.11	200.1	2014-06-22	07:05:01
854	50.314631	-4.084535	1.1	203	2014-06-22	07:05:02
855	50.314622	-4.084539	1.05	196.2	2014-06-22	07:05:03
856	50.314613	-4.084543	1.06	196.3	2014-06-22	07:05:04
857	50.314604	-4.084547	1.07	195.1	2014-06-22	07:05:05
858	50.314595	-4.08455	0.98	193	2014-06-22	07:05:06
859	50.314586	-4.084551	0.96	185.7	2014-06-22	07:05:07
860	50.314578	-4.084553	0.96	187.9	2014-06-22	07:05:08
861	50.314569	-4.084556	1	191.3	2014-06-22	07:05:09
862	50.31456	-4.084557	0.99	185.9	2014-06-22	07:05:10
863	50.314552	-4.084558	0.88	184.6	2014-06-22	07:05:11
864	50.314544	-4.08456	0.93	188.5	2014-06-22	07:05:12
865	50.314537	-4.084563	0.85	190.9	2014-06-22	07:05:13
866	50.314529	-4.084564	0.89	187.8	2014-06-22	07:05:14
867	50.314521	-4.084566	0.9	185.7	2014-06-22	07:05:15
868	50.314513	-4.084567	0.85	186	2014-06-22	07:05:16
869	50.314506	-4.084568	0.85	183.6	2014-06-22	07:05:17
870	50.314498	-4.084571	0.91	196.3	2014-06-22	07:05:18
871	50.31449	-4.084575	0.88	198.6	2014-06-22	07:05:19
872	50.314483	-4.084579	0.81	198.9	2014-06-22	07:05:20
873	50.314476	-4.084582	0.84	196.5	2014-06-22	07:05:21
874	50.314468	-4.084585	0.92	194.3	2014-06-22	07:05:22
875	50.314459	-4.084589	1	194.8	2014-06-22	07:05:23
876	50.314451	-4.084592	0.95	192.4	2014-06-22	07:05:24
877	50.314443	-4.084594	0.91	191.3	2014-06-22	07:05:25
878	50.314435	-4.084596	0.95	186.1	2014-06-22	07:05:26
879	50.314427	-4.084597	0.86	184.4	2014-06-22	07:05:27
880	50.31442	-4.084598	0.76	190	2014-06-22	07:05:28
881	50.314412	-4.084598	0.91	177.8	2014-06-22	07:05:29
882	50.314404	-4.084598	0.91	181.5	2014-06-22	07:05:30
883	50.314396	-4.084599	0.94	184	2014-06-22	07:05:31
884	50.314387	-4.084599	0.98	177.9	2014-06-22	07:05:32
885	50.314378	-4.084599	1.01	182	2014-06-22	07:05:33
886	50.314369	-4.0846	0.94	184	2014-06-22	07:05:34
887	50.314361	-4.084601	0.88	186.2	2014-06-22	07:05:35
888	50.314354	-4.0846	0.82	171.6	2014-06-22	07:05:36
889	50.314347	-4.084598	0.78	172.5	2014-06-22	07:05:37
890	50.31434	-4.084597	0.85	172.8	2014-06-22	07:05:38
891	50.314331	-4.084596	0.94	177.1	2014-06-22	07:05:39
892	50.314323	-4.084596	0.94	180	2014-06-22	07:05:40
893	50.314314	-4.084596	0.94	179.3	2014-06-22	07:05:41
894	50.314306	-4.084596	0.91	178.1	2014-06-22	07:05:42
895	50.314298	-4.084595	0.86	175.6	2014-06-22	07:05:43
896	50.31429	-4.084595	0.9	181.5	2014-06-22	07:05:44
897	50.314283	-4.084594	0.83	176.7	2014-06-22	07:05:45
898	50.314275	-4.084593	0.87	171.3	2014-06-22	07:05:46
899	50.314268	-4.084592	0.84	179.6	2014-06-22	07:05:47
900	50.31426	-4.084592	0.88	176.1	2014-06-22	07:05:48
901	50.314251	-4.08459	0.93	173.8	2014-06-22	07:05:49
902	50.314244	-4.084589	0.84	175.5	2014-06-22	07:05:50
903	50.314237	-4.084588	0.77	172.9	2014-06-22	07:05:51
904	50.314231	-4.084588	0.69	179.5	2014-06-22	07:05:52
905	50.314225	-4.084586	0.67	166.2	2014-06-22	07:05:53
906	50.314219	-4.084584	0.66	169.1	2014-06-22	07:05:54
907	50.314212	-4.084582	0.76	171.5	2014-06-22	07:05:55
908	50.314205	-4.084582	0.77	179.5	2014-06-22	07:05:56
909	50.314197	-4.084583	0.89	183.9	2014-06-22	07:05:57
910	50.31419	-4.084583	0.88	179.2	2014-06-22	07:05:58
911	50.314182	-4.084582	0.83	174.3	2014-06-22	07:05:59
912	50.314176	-4.08458	0.68	172.4	2014-06-22	07:06:00
913	50.31417	-4.08458	0.71	175.7	2014-06-22	07:06:01
914	50.314164	-4.084578	0.63	169.7	2014-06-22	07:06:02
915	50.314157	-4.084577	0.83	175.1	2014-06-22	07:06:03
916	50.31415	-4.084576	0.78	176.9	2014-06-22	07:06:04
917	50.314143	-4.084577	0.77	180.9	2014-06-22	07:06:05
918	50.314136	-4.084576	0.78	178.7	2014-06-22	07:06:06
919	50.314129	-4.084575	0.7	171.2	2014-06-22	07:06:07
920	50.314124	-4.084574	0.66	176.4	2014-06-22	07:06:08
921	50.314117	-4.084574	0.7	176.1	2014-06-22	07:06:09
922	50.314111	-4.084573	0.65	175.3	2014-06-22	07:06:10
923	50.314105	-4.084571	0.69	171.5	2014-06-22	07:06:11
924	50.314099	-4.084571	0.73	179.6	2014-06-22	07:06:12
925	50.314093	-4.084569	0.64	167.6	2014-06-22	07:06:13
926	50.314087	-4.084567	0.66	166	2014-06-22	07:06:14
927	50.314082	-4.084565	0.59	167.2	2014-06-22	07:06:15
928	50.314076	-4.084565	0.69	175.5	2014-06-22	07:06:16
929	50.31407	-4.084563	0.69	168.6	2014-06-22	07:06:17
930	50.314064	-4.084561	0.71	168.5	2014-06-22	07:06:18
931	50.314057	-4.084557	0.74	161.2	2014-06-22	07:06:19
932	50.314052	-4.084555	0.65	164.5	2014-06-22	07:06:20
933	50.314046	-4.084554	0.59	174.7	2014-06-22	07:06:21
934	50.314041	-4.084554	0.64	182.1	2014-06-22	07:06:22
935	50.314037	-4.084554	0.38	177.3	2014-06-22	07:06:23
936	50.314034	-4.084554	0.35	180	2014-06-22	07:06:24
937	50.314031	-4.084554	0.36	180	2014-06-22	07:06:25
938	50.314031	-4.084554	0.01	270	2014-06-22	07:06:26
939	50.314025	-4.084556	0.61	192.4	2014-06-22	07:06:27
940	50.31402	-4.084557	0.66	184.7	2014-06-22	07:06:28
941	50.314013	-4.084558	0.77	187.1	2014-06-22	07:06:29
942	50.314006	-4.08456	0.72	188.2	2014-06-22	07:06:30
943	50.314	-4.08456	0.72	182.8	2014-06-22	07:06:31
944	50.313993	-4.084561	0.82	185.8	2014-06-22	07:06:32
945	50.313985	-4.084563	0.89	187.3	2014-06-22	07:06:33
946	50.313977	-4.084567	0.87	197.5	2014-06-22	07:06:34
947	50.31397	-4.084572	0.88	204.7	2014-06-22	07:06:35
948	50.313963	-4.084577	0.9	205.8	2014-06-22	07:06:36
949	50.313955	-4.084583	0.93	205.1	2014-06-22	07:06:37
950	50.313948	-4.084587	0.85	200	2014-06-22	07:06:38
951	50.31394	-4.084594	1.01	208.3	2014-06-22	07:06:39
952	50.313931	-4.084601	1.11	209.4	2014-06-22	07:06:40
953	50.313923	-4.084608	1	209.1	2014-06-22	07:06:41
954	50.313915	-4.084617	1.1	215.2	2014-06-22	07:06:42
955	50.313908	-4.084627	1.06	219.6	2014-06-22	07:06:43
956	50.3139	-4.084637	1.15	219.3	2014-06-22	07:06:44
957	50.313892	-4.084646	1.06	216.9	2014-06-22	07:06:45
958	50.313886	-4.084656	1.04	225	2014-06-22	07:06:46
959	50.313879	-4.084667	1.03	226.4	2014-06-22	07:06:47
960	50.313872	-4.084678	1.11	224.6	2014-06-22	07:06:48
961	50.313865	-4.08469	1.15	227.2	2014-06-22	07:06:49
962	50.313858	-4.084701	1.18	225.6	2014-06-22	07:06:50
963	50.313852	-4.084715	1.16	239.1	2014-06-22	07:06:51
964	50.313847	-4.08473	1.22	241.1	2014-06-22	07:06:52
965	50.313841	-4.084745	1.25	236.3	2014-06-22	07:06:53
966	50.313835	-4.084759	1.19	238.8	2014-06-22	07:06:54
967	50.313831	-4.084773	1.13	242.5	2014-06-22	07:06:55
968	50.313827	-4.08479	1.27	250.3	2014-06-22	07:06:56
969	50.313826	-4.084807	1.18	263.2	2014-06-22	07:06:57
970	50.313825	-4.084823	1.12	267.6	2014-06-22	07:06:58
971	50.313826	-4.084838	1.12	275.7	2014-06-22	07:06:59
972	50.313827	-4.084852	1	277	2014-06-22	07:07:00
973	50.31383	-4.084867	1.11	287.1	2014-06-22	07:07:01
974	50.313834	-4.084882	1.15	291.4	2014-06-22	07:07:02
975	50.313838	-4.084898	1.21	290.3	2014-06-22	07:07:03
976	50.313843	-4.084914	1.28	294.6	2014-06-22	07:07:04
977	50.313847	-4.08493	1.17	292.4	2014-06-22	07:07:05
978	50.313852	-4.084945	1.22	298.7	2014-06-22	07:07:06
979	50.313857	-4.084961	1.31	295.8	2014-06-22	07:07:07
980	50.313862	-4.084978	1.31	295.8	2014-06-22	07:07:08
981	50.313866	-4.084993	1.13	293.8	2014-06-22	07:07:09
982	50.313872	-4.085008	1.24	300.4	2014-06-22	07:07:10
983	50.313879	-4.085025	1.44	302.6	2014-06-22	07:07:11
984	50.313885	-4.085039	1.21	303.7	2014-06-22	07:07:12
985	50.31389	-4.085053	1.19	301.7	2014-06-22	07:07:13
986	50.313896	-4.085068	1.25	301.6	2014-06-22	07:07:14
987	50.313902	-4.085082	1.18	301.6	2014-06-22	07:07:15
988	50.313907	-4.085097	1.23	299	2014-06-22	07:07:16
989	50.313913	-4.085112	1.26	302.4	2014-06-22	07:07:17
990	50.31392	-4.085129	1.38	302.3	2014-06-22	07:07:18
991	50.313926	-4.085144	1.28	301.3	2014-06-22	07:07:19
992	50.313932	-4.085158	1.19	304.9	2014-06-22	07:07:20
993	50.313937	-4.085172	1.15	298	2014-06-22	07:07:21
994	50.313942	-4.085186	1.18	299.3	2014-06-22	07:07:22
995	50.313947	-4.085199	1.04	301.2	2014-06-22	07:07:23
996	50.313952	-4.085212	1.1	301.6	2014-06-22	07:07:24
997	50.313957	-4.085226	1.14	298.9	2014-06-22	07:07:25
998	50.313962	-4.085238	1.02	302	2014-06-22	07:07:26
999	50.313966	-4.08525	0.97	301.8	2014-06-22	07:07:27
1000	50.31397	-4.08526	0.85	301.7	2014-06-22	07:07:28
1001	50.313974	-4.085271	0.87	300.1	2014-06-22	07:07:29
1002	50.313978	-4.085281	0.85	298.3	2014-06-22	07:07:30
1003	50.313981	-4.08529	0.69	296.7	2014-06-22	07:07:31
1004	50.313983	-4.085299	0.68	293.4	2014-06-22	07:07:32
1005	50.313985	-4.085308	0.72	290.5	2014-06-22	07:07:33
1006	50.313988	-4.085318	0.71	292.2	2014-06-22	07:07:34
1007	50.31399	-4.085326	0.61	287.8	2014-06-22	07:07:35
1008	50.313992	-4.085333	0.58	294.6	2014-06-22	07:07:36
1009	50.313994	-4.085342	0.67	291.2	2014-06-22	07:07:37
1010	50.313996	-4.08535	0.63	296.5	2014-06-22	07:07:38
1011	50.314	-4.085358	0.67	306.8	2014-06-22	07:07:39
1012	50.314003	-4.085365	0.65	304.9	2014-06-22	07:07:40
1013	50.314005	-4.085372	0.57	292.2	2014-06-22	07:07:41
1014	50.314007	-4.085379	0.51	290.5	2014-06-22	07:07:42
1015	50.314008	-4.085385	0.44	292.2	2014-06-22	07:07:43
1016	50.31401	-4.085391	0.43	288.7	2014-06-22	07:07:44
1017	50.314011	-4.085395	0.38	298.1	2014-06-22	07:07:45
1018	50.314013	-4.085402	0.47	287.3	2014-06-22	07:07:46
1019	50.314014	-4.085409	0.5	286.2	2014-06-22	07:07:47
1020	50.314015	-4.085414	0.42	293.8	2014-06-22	07:07:48
1021	50.314017	-4.085419	0.41	295.6	2014-06-22	07:07:49
1022	50.314019	-4.085424	0.41	299.9	2014-06-22	07:07:50
1023	50.314021	-4.085429	0.43	298.6	2014-06-22	07:07:51
1024	50.314022	-4.085435	0.39	289.4	2014-06-22	07:07:52
1025	50.314023	-4.08544	0.41	287.4	2014-06-22	07:07:53
1026	50.314024	-4.085445	0.38	288.7	2014-06-22	07:07:54
1027	50.314024	-4.085451	0.43	275	2014-06-22	07:07:55
1028	50.314025	-4.085459	0.57	282.4	2014-06-22	07:07:56
1029	50.314027	-4.085466	0.54	295.7	2014-06-22	07:07:57
1030	50.31403	-4.085474	0.62	293	2014-06-22	07:07:58
1031	50.314032	-4.085483	0.69	294.6	2014-06-22	07:07:59
1032	50.314036	-4.085493	0.85	301.1	2014-06-22	07:08:00
1033	50.31404	-4.085504	0.94	299.9	2014-06-22	07:08:01
1034	50.314045	-4.085516	0.94	301.6	2014-06-22	07:08:02
1035	50.31405	-4.085527	1	304.1	2014-06-22	07:08:03
1036	50.314055	-4.085539	1.02	304.7	2014-06-22	07:08:04
1037	50.31406	-4.08555	0.95	302.6	2014-06-22	07:08:05
1038	50.314065	-4.085561	0.93	307.1	2014-06-22	07:08:06
1039	50.31407	-4.085573	1.07	303.3	2014-06-22	07:08:07
1040	50.314075	-4.085585	1.05	304	2014-06-22	07:08:08
1041	50.31408	-4.085599	1.1	301.7	2014-06-22	07:08:09
1042	50.314086	-4.085611	1.06	303.5	2014-06-22	07:08:10
1043	50.314091	-4.085624	1.11	301.4	2014-06-22	07:08:11
1044	50.314096	-4.085638	1.11	299.9	2014-06-22	07:08:12
1045	50.314101	-4.085651	1.1	302.1	2014-06-22	07:08:13
1046	50.314106	-4.085665	1.19	300.2	2014-06-22	07:08:14
1047	50.314113	-4.08568	1.26	305.4	2014-06-22	07:08:15
1048	50.314119	-4.085693	1.12	303.3	2014-06-22	07:08:16
1049	50.314124	-4.085706	1.12	305.2	2014-06-22	07:08:17
1050	50.314131	-4.08572	1.25	304.1	2014-06-22	07:08:18
1051	50.314137	-4.085734	1.22	306.2	2014-06-22	07:08:19
1052	50.314142	-4.085748	1.13	296.4	2014-06-22	07:08:20
1053	50.314146	-4.085761	1.03	301.3	2014-06-22	07:08:21
1054	50.314152	-4.085775	1.19	302.4	2014-06-22	07:08:22
1055	50.314158	-4.085788	1.14	303.1	2014-06-22	07:08:23
1056	50.314163	-4.085802	1.1	301.1	2014-06-22	07:08:24
1057	50.314169	-4.085815	1.14	304	2014-06-22	07:08:25
1058	50.314175	-4.085829	1.27	305.1	2014-06-22	07:08:26
1059	50.314181	-4.085844	1.23	303.8	2014-06-22	07:08:27
1060	50.314188	-4.085856	1.17	312	2014-06-22	07:08:28
1061	50.314195	-4.085868	1.12	309.9	2014-06-22	07:08:29
1062	50.314201	-4.08588	1.1	310.2	2014-06-22	07:08:30
1063	50.314208	-4.085891	1.07	312	2014-06-22	07:08:31
1064	50.314213	-4.085903	1.06	306.7	2014-06-22	07:08:32
1065	50.314219	-4.085915	1.05	304.8	2014-06-22	07:08:33
1066	50.314225	-4.085926	1.04	309.7	2014-06-22	07:08:34
1067	50.314231	-4.085939	1.17	310.7	2014-06-22	07:08:35
1068	50.314237	-4.085953	1.17	299.6	2014-06-22	07:08:36
1069	50.314242	-4.085965	1.01	307.4	2014-06-22	07:08:37
1070	50.314246	-4.085976	0.95	300.1	2014-06-22	07:08:38
1071	50.314251	-4.085987	0.93	300.1	2014-06-22	07:08:39
1072	50.314256	-4.086	1.08	303.4	2014-06-22	07:08:40
1073	50.314261	-4.086013	1.06	301.5	2014-06-22	07:08:41
1074	50.314265	-4.086024	0.97	301.8	2014-06-22	07:08:42
1075	50.31427	-4.086037	0.99	299.5	2014-06-22	07:08:43
1076	50.314275	-4.086048	0.99	307.2	2014-06-22	07:08:44
1077	50.314281	-4.086058	0.94	311	2014-06-22	07:08:45
1078	50.314286	-4.086069	1.03	306.9	2014-06-22	07:08:46
1079	50.314291	-4.086079	0.88	307.1	2014-06-22	07:08:47
1080	50.314297	-4.086089	0.93	310.6	2014-06-22	07:08:48
1081	50.314301	-4.086098	0.85	308.1	2014-06-22	07:08:49
1082	50.314305	-4.086108	0.77	299.8	2014-06-22	07:08:50
1083	50.314308	-4.086116	0.66	301.4	2014-06-22	07:08:51
1084	50.314311	-4.086124	0.7	304.1	2014-06-22	07:08:52
1085	50.314314	-4.086132	0.67	301.8	2014-06-22	07:08:53
1086	50.314318	-4.086139	0.61	307.7	2014-06-22	07:08:54
1087	50.314321	-4.086146	0.65	308.1	2014-06-22	07:08:55
1088	50.314324	-4.086151	0.47	310.7	2014-06-22	07:08:56
1089	50.314326	-4.086157	0.49	300.8	2014-06-22	07:08:57
1090	50.314329	-4.086163	0.51	302.3	2014-06-22	07:08:58
1091	50.314331	-4.08617	0.55	300.4	2014-06-22	07:08:59
1092	50.314334	-4.086176	0.53	303	2014-06-22	07:09:00
1093	50.314335	-4.086183	0.52	288.8	2014-06-22	07:09:01
1094	50.314339	-4.086188	0.52	314.1	2014-06-22	07:09:02
1095	50.314342	-4.086193	0.48	311.1	2014-06-22	07:09:03
1096	50.314344	-4.086201	0.59	295.4	2014-06-22	07:09:04
1097	50.314346	-4.086207	0.46	297.6	2014-06-22	07:09:05
1098	50.314347	-4.086213	0.47	288.5	2014-06-22	07:09:06
1099	50.314349	-4.08622	0.53	292.7	2014-06-22	07:09:07
1100	50.314352	-4.086225	0.5	305.2	2014-06-22	07:09:08
1101	50.314354	-4.086229	0.35	322.6	2014-06-22	07:09:09
1102	50.314357	-4.086234	0.49	305	2014-06-22	07:09:10
1103	50.31436	-4.08624	0.56	307.7	2014-06-22	07:09:11
1104	50.314363	-4.086248	0.63	302.1	2014-06-22	07:09:12
1105	50.314369	-4.086255	0.82	321.8	2014-06-22	07:09:13
1106	50.314374	-4.086265	0.93	313.8	2014-06-22	07:09:14
1107	50.314381	-4.086273	0.93	318.4	2014-06-22	07:09:15
1108	50.314387	-4.086283	1.03	318.2	2014-06-22	07:09:16
1109	50.314394	-4.086293	1	315	2014-06-22	07:09:17
1110	50.314401	-4.086301	0.95	322.9	2014-06-22	07:09:18
1111	50.314407	-4.08631	0.95	319.8	2014-06-22	07:09:19
1112	50.314413	-4.086318	0.88	319.9	2014-06-22	07:09:20
1113	50.314419	-4.086326	0.94	318.2	2014-06-22	07:09:21
1114	50.314427	-4.086336	1.06	318.7	2014-06-22	07:09:22
1115	50.314433	-4.086346	1.06	316.2	2014-06-22	07:09:23
1116	50.314441	-4.086356	1.04	318.6	2014-06-22	07:09:24
1117	50.314447	-4.086365	0.98	321.9	2014-06-22	07:09:25
1118	50.314454	-4.086374	1	319.1	2014-06-22	07:09:26
1119	50.314461	-4.086383	1.03	321.3	2014-06-22	07:09:27
1120	50.314468	-4.08639	0.91	324.9	2014-06-22	07:09:28
1121	50.314476	-4.0864	1.09	322.7	2014-06-22	07:09:29
1122	50.314483	-4.086409	1.04	322.4	2014-06-22	07:09:30
1123	50.314491	-4.086418	1.1	323.8	2014-06-22	07:09:31
1124	50.314499	-4.086429	1.17	318.3	2014-06-22	07:09:32
1125	50.314506	-4.08644	1.13	315.7	2014-06-22	07:09:33
1126	50.314512	-4.086452	1.08	305.9	2014-06-22	07:09:34
1127	50.314518	-4.086464	1.05	307.1	2014-06-22	07:09:35
1128	50.314523	-4.086474	0.91	307.8	2014-06-22	07:09:36
1129	50.314528	-4.086485	0.99	307	2014-06-22	07:09:37
1130	50.314534	-4.086497	1.07	310	2014-06-22	07:09:38
1131	50.314542	-4.086508	1.14	314.9	2014-06-22	07:09:39
1132	50.314548	-4.086519	1.06	313.8	2014-06-22	07:09:40
1133	50.314556	-4.086531	1.23	316.1	2014-06-22	07:09:41
1134	50.314562	-4.086544	1.18	305.4	2014-06-22	07:09:42
1135	50.314569	-4.086554	0.99	314	2014-06-22	07:09:43
1136	50.314574	-4.086564	0.92	311	2014-06-22	07:09:44
1137	50.31458	-4.086574	0.94	314.8	2014-06-22	07:09:45
1138	50.314587	-4.086583	1.04	319.1	2014-06-22	07:09:46
1139	50.314593	-4.086593	1.01	315.4	2014-06-22	07:09:47
1140	50.3146	-4.086602	0.96	321.4	2014-06-22	07:09:48
1141	50.314607	-4.086611	0.98	316.8	2014-06-22	07:09:49
1142	50.314612	-4.086621	0.95	310.3	2014-06-22	07:09:50
1143	50.314618	-4.08663	0.9	314.2	2014-06-22	07:09:51
1144	50.314624	-4.08664	0.96	314.2	2014-06-22	07:09:52
1145	50.314629	-4.086651	0.96	307.1	2014-06-22	07:09:53
1146	50.314635	-4.08666	0.92	311.9	2014-06-22	07:09:54
1147	50.314639	-4.086671	0.85	301.9	2014-06-22	07:09:55
1148	50.314643	-4.08668	0.85	304.6	2014-06-22	07:09:56
1149	50.314647	-4.086692	0.93	300.8	2014-06-22	07:09:57
1150	50.314652	-4.086704	1.02	303.1	2014-06-22	07:09:58
1151	50.314657	-4.086716	0.99	299.9	2014-06-22	07:09:59
1152	50.314662	-4.086728	1.02	304.2	2014-06-22	07:10:00
1153	50.314667	-4.086739	1.03	307.4	2014-06-22	07:10:01
1154	50.314673	-4.086752	1.12	306.4	2014-06-22	07:10:02
1155	50.314679	-4.086765	1.12	305.6	2014-06-22	07:10:03
1156	50.314686	-4.086778	1.19	308.9	2014-06-22	07:10:04
1157	50.314692	-4.086792	1.2	304.4	2014-06-22	07:10:05
1158	50.314698	-4.086805	1.17	306.8	2014-06-22	07:10:06
1159	50.314705	-4.086818	1.18	306.3	2014-06-22	07:10:07
1160	50.31471	-4.086831	1.12	301.8	2014-06-22	07:10:08
1161	50.314715	-4.086844	1.09	303.8	2014-06-22	07:10:09
1162	50.314722	-4.086857	1.16	308.4	2014-06-22	07:10:10
1163	50.314728	-4.086869	1.07	308.1	2014-06-22	07:10:11
1164	50.314734	-4.08688	1.06	310.4	2014-06-22	07:10:12
1165	50.314741	-4.086892	1.13	314.4	2014-06-22	07:10:13
1166	50.314748	-4.086902	1.06	315.6	2014-06-22	07:10:14
1167	50.314756	-4.086912	1.13	320.3	2014-06-22	07:10:15
1168	50.314763	-4.086923	1.13	316.1	2014-06-22	07:10:16
1169	50.31477	-4.086935	1.18	312.4	2014-06-22	07:10:17
1170	50.314776	-4.086947	1.04	310.1	2014-06-22	07:10:18
1171	50.314782	-4.086959	1.1	304.6	2014-06-22	07:10:19
1172	50.314788	-4.08697	1.03	313.9	2014-06-22	07:10:20
1173	50.314795	-4.086982	1.14	308.6	2014-06-22	07:10:21
1174	50.314801	-4.086994	1.11	311.7	2014-06-22	07:10:22
1175	50.314808	-4.087005	1.13	315.7	2014-06-22	07:10:23
1176	50.314816	-4.087018	1.2	311.2	2014-06-22	07:10:24
1177	50.314823	-4.087029	1.13	315.1	2014-06-22	07:10:25
1178	50.31483	-4.08704	1.13	315.9	2014-06-22	07:10:26
1179	50.314838	-4.087052	1.25	317.2	2014-06-22	07:10:27
1180	50.314845	-4.087065	1.19	311.9	2014-06-22	07:10:28
1181	50.314853	-4.087075	1.1	316.4	2014-06-22	07:10:29
1182	50.31486	-4.087086	1.12	313.9	2014-06-22	07:10:30
1183	50.314867	-4.087097	1.15	319.7	2014-06-22	07:10:31
1184	50.314876	-4.087107	1.18	321.4	2014-06-22	07:10:32
1185	50.314883	-4.087116	0.98	322.8	2014-06-22	07:10:33
1186	50.314889	-4.087125	0.97	317.7	2014-06-22	07:10:34
1187	50.314895	-4.087135	1	312.9	2014-06-22	07:10:35
1188	50.314902	-4.087144	0.99	318.9	2014-06-22	07:10:36
1189	50.314908	-4.087153	0.9	314.2	2014-06-22	07:10:37
1190	50.314914	-4.087162	0.91	317.8	2014-06-22	07:10:38
1191	50.31492	-4.08717	0.88	317.6	2014-06-22	07:10:39
1192	50.314926	-4.087179	0.95	318.3	2014-06-22	07:10:40
1193	50.314932	-4.087188	0.98	318	2014-06-22	07:10:41
1194	50.314939	-4.087198	1	315.2	2014-06-22	07:10:42
1195	50.314944	-4.087207	0.84	315	2014-06-22	07:10:43
1196	50.314949	-4.087217	0.92	304.9	2014-06-22	07:10:44
1197	50.314954	-4.087227	0.89	312.3	2014-06-22	07:10:45
1198	50.314958	-4.087235	0.77	307.5	2014-06-22	07:10:46
1199	50.314963	-4.087242	0.72	316.2	2014-06-22	07:10:47
1200	50.314967	-4.087248	0.6	311.3	2014-06-22	07:10:48
1201	50.314971	-4.087256	0.73	316.4	2014-06-22	07:10:49
1202	50.314974	-4.087265	0.7	295.1	2014-06-22	07:10:50
1203	50.314977	-4.087271	0.6	308.8	2014-06-22	07:10:51
1204	50.31498	-4.087277	0.53	304.1	2014-06-22	07:10:52
1205	50.314982	-4.087283	0.47	296.9	2014-06-22	07:10:53
1206	50.314984	-4.087289	0.48	301.5	2014-06-22	07:10:54
1207	50.314988	-4.087295	0.56	310.7	2014-06-22	07:10:55
1208	50.31499	-4.0873	0.43	305.6	2014-06-22	07:10:56
1209	50.314993	-4.087305	0.5	308.5	2014-06-22	07:10:57
1210	50.314995	-4.087311	0.5	299.2	2014-06-22	07:10:58
1211	50.314997	-4.087318	0.56	299.8	2014-06-22	07:10:59
1212	50.315001	-4.087324	0.59	317.7	2014-06-22	07:11:00
1213	50.315005	-4.087332	0.71	303.3	2014-06-22	07:11:01
1214	50.315009	-4.08734	0.67	309.7	2014-06-22	07:11:02
1215	50.315015	-4.087347	0.88	325.5	2014-06-22	07:11:03
1216	50.315022	-4.087356	0.97	317.9	2014-06-22	07:11:04
1217	50.315028	-4.087363	0.84	321.7	2014-06-22	07:11:05
1218	50.315033	-4.08737	0.73	320.3	2014-06-22	07:11:06
1219	50.315037	-4.087377	0.73	315.8	2014-06-22	07:11:07
1220	50.315043	-4.087386	0.95	315.9	2014-06-22	07:11:08
1221	50.31505	-4.087395	0.92	317.4	2014-06-22	07:11:09
1222	50.315055	-4.087405	0.96	313.8	2014-06-22	07:11:10
1223	50.315061	-4.087412	0.82	323.6	2014-06-22	07:11:11
1224	50.315068	-4.087418	0.85	325.1	2014-06-22	07:11:12
1225	50.315074	-4.087426	0.9	322.9	2014-06-22	07:11:13
1226	50.315081	-4.087434	0.95	320.8	2014-06-22	07:11:14
1227	50.315087	-4.087443	0.94	317.9	2014-06-22	07:11:15
1228	50.315093	-4.087452	0.94	318.2	2014-06-22	07:11:16
1229	50.315102	-4.08746	1.05	329.6	2014-06-22	07:11:17
1230	50.315108	-4.087468	0.95	318.6	2014-06-22	07:11:18
1231	50.315114	-4.087477	0.89	316.6	2014-06-22	07:11:19
1232	50.315121	-4.087485	0.97	322.1	2014-06-22	07:11:20
1233	50.315128	-4.087492	0.94	330.2	2014-06-22	07:11:21
1234	50.315135	-4.087499	0.97	329.2	2014-06-22	07:11:22
1235	50.315143	-4.087508	1.12	324.9	2014-06-22	07:11:23
1236	50.315151	-4.087516	1.07	326.1	2014-06-22	07:11:24
1237	50.31516	-4.087525	1.11	324	2014-06-22	07:11:25
1238	50.315167	-4.087534	1.07	322.9	2014-06-22	07:11:26
1239	50.315174	-4.087541	0.91	327.1	2014-06-22	07:11:27
1240	50.315181	-4.087549	0.94	323.5	2014-06-22	07:11:28
1241	50.315189	-4.087556	1.02	332.5	2014-06-22	07:11:29
1242	50.315197	-4.087564	1.06	328	2014-06-22	07:11:30
1243	50.315206	-4.087572	1.12	328.5	2014-06-22	07:11:31
1244	50.315214	-4.08758	1.07	327.4	2014-06-22	07:11:32
1245	50.315222	-4.08759	1.15	322.2	2014-06-22	07:11:33
1246	50.315229	-4.0876	1.06	319.2	2014-06-22	07:11:34
1247	50.315236	-4.087608	0.99	324.8	2014-06-22	07:11:35
1248	50.315243	-4.087618	1.04	318	2014-06-22	07:11:36
1249	50.315251	-4.087628	1.1	319.3	2014-06-22	07:11:37
1250	50.315258	-4.087636	1.02	323.8	2014-06-22	07:11:38
1251	50.315267	-4.087643	1.06	332.6	2014-06-22	07:11:39
1252	50.315274	-4.08765	1.01	328.3	2014-06-22	07:11:40
1253	50.315281	-4.08766	0.98	318.9	2014-06-22	07:11:41
1254	50.315288	-4.087669	1.05	318.3	2014-06-22	07:11:42
1255	50.315296	-4.087678	1.08	323.7	2014-06-22	07:11:43
1256	50.315303	-4.087687	1.03	321.8	2014-06-22	07:11:44
1257	50.315309	-4.087696	0.91	319.2	2014-06-22	07:11:45
1258	50.315315	-4.087703	0.86	323.8	2014-06-22	07:11:46
1259	50.315322	-4.087709	0.86	327.4	2014-06-22	07:11:47
1260	50.315328	-4.087717	0.9	322.3	2014-06-22	07:11:48
1261	50.315336	-4.087723	0.93	333.3	2014-06-22	07:11:49
1262	50.315343	-4.08773	0.94	326.2	2014-06-22	07:11:50
1263	50.31535	-4.087739	0.97	323	2014-06-22	07:11:51
1264	50.315356	-4.087746	0.87	321.8	2014-06-22	07:11:52
1265	50.315362	-4.087754	0.83	319.5	2014-06-22	07:11:53
1266	50.315368	-4.087761	0.93	325.6	2014-06-22	07:11:54
1267	50.315375	-4.087767	0.87	332.7	2014-06-22	07:11:55
1268	50.315382	-4.08777	0.78	340	2014-06-22	07:11:56
1269	50.315388	-4.087775	0.73	333.4	2014-06-22	07:11:57
1270	50.315394	-4.087777	0.69	347.5	2014-06-22	07:11:58
1271	50.315401	-4.087779	0.76	347.7	2014-06-22	07:11:59
1272	50.315407	-4.08778	0.67	354.4	2014-06-22	07:12:00
1273	50.315413	-4.087781	0.73	359	2014-06-22	07:12:01
1274	50.31542	-4.087781	0.76	358.7	2014-06-22	07:12:02
1275	50.315428	-4.087781	0.85	0	2014-06-22	07:12:03
1276	50.315435	-4.087778	0.87	15.1	2014-06-22	07:12:04
1277	50.315443	-4.087775	0.86	14.5	2014-06-22	07:12:05
1278	50.315449	-4.087769	0.79	30	2014-06-22	07:12:06
1279	50.315454	-4.087763	0.73	35	2014-06-22	07:12:07
1280	50.31546	-4.087756	0.81	37.5	2014-06-22	07:12:08
1281	50.315465	-4.087748	0.81	49.6	2014-06-22	07:12:09
1282	50.315468	-4.087739	0.74	56.5	2014-06-22	07:12:10
1283	50.31547	-4.087729	0.7	73.6	2014-06-22	07:12:11
1284	50.315471	-4.08772	0.66	81	2014-06-22	07:12:12
1285	50.315472	-4.08771	0.73	83.4	2014-06-22	07:12:13
1286	50.315472	-4.0877	0.76	84.3	2014-06-22	07:12:14
1287	50.315472	-4.087689	0.77	90.7	2014-06-22	07:12:15
1288	50.315473	-4.087679	0.72	85.6	2014-06-22	07:12:16
1289	50.315472	-4.087669	0.72	92.9	2014-06-22	07:12:17
1290	50.315471	-4.087658	0.77	98.4	2014-06-22	07:12:18
1291	50.31547	-4.087647	0.81	98.6	2014-06-22	07:12:19
1292	50.315469	-4.087635	0.84	100.2	2014-06-22	07:12:20
1293	50.315466	-4.087625	0.79	111.6	2014-06-22	07:12:21
1294	50.315465	-4.087614	0.8	104.8	2014-06-22	07:12:22
1295	50.315463	-4.087603	0.82	104.5	2014-06-22	07:12:23
1296	50.315462	-4.08759	0.88	98.6	2014-06-22	07:12:24
1297	50.315461	-4.087578	0.86	95.6	2014-06-22	07:12:25
1298	50.315459	-4.087566	0.88	100.4	2014-06-22	07:12:26
1299	50.315458	-4.087554	0.85	102.7	2014-06-22	07:12:27
1300	50.315455	-4.087542	0.91	110.3	2014-06-22	07:12:28
1301	50.315452	-4.087531	0.91	113.1	2014-06-22	07:12:29
1302	50.315448	-4.087519	0.92	112.7	2014-06-22	07:12:30
1303	50.315446	-4.087507	0.86	109	2014-06-22	07:12:31
1304	50.315443	-4.087496	0.87	108.2	2014-06-22	07:12:32
1305	50.31544	-4.087484	0.86	113	2014-06-22	07:12:33
1306	50.315438	-4.087473	0.86	105.1	2014-06-22	07:12:34
1307	50.315436	-4.087462	0.86	111.7	2014-06-22	07:12:35
1308	50.315433	-4.087451	0.8	115.6	2014-06-22	07:12:36
1309	50.315429	-4.08744	0.88	115.2	2014-06-22	07:12:37
1310	50.315426	-4.087428	0.92	109.6	2014-06-22	07:12:38
1311	50.315423	-4.087417	0.87	112.8	2014-06-22	07:12:39
1312	50.315421	-4.087406	0.79	110	2014-06-22	07:12:40
1313	50.315418	-4.087395	0.87	113.9	2014-06-22	07:12:41
1314	50.315414	-4.087385	0.85	123.1	2014-06-22	07:12:42
1315	50.31541	-4.087373	0.91	114.1	2014-06-22	07:12:43
1316	50.315407	-4.087363	0.87	118.1	2014-06-22	07:12:44
1317	50.315402	-4.087352	0.93	124	2014-06-22	07:12:45
1318	50.315398	-4.087341	0.87	116.8	2014-06-22	07:12:46
1319	50.315395	-4.087329	0.93	115	2014-06-22	07:12:47
1320	50.315391	-4.087317	0.91	116	2014-06-22	07:12:48
1321	50.315387	-4.087306	0.92	119.3	2014-06-22	07:12:49
1322	50.315384	-4.087295	0.86	111.7	2014-06-22	07:12:50
1323	50.315381	-4.087282	0.95	109.4	2014-06-22	07:12:51
1324	50.315379	-4.087269	0.96	109.2	2014-06-22	07:12:52
1325	50.315375	-4.087257	0.95	114.4	2014-06-22	07:12:53
1326	50.315372	-4.087246	0.91	115	2014-06-22	07:12:54
1327	50.315369	-4.087234	0.88	107.3	2014-06-22	07:12:55
1328	50.315366	-4.087222	0.93	115.5	2014-06-22	07:12:56
1329	50.315362	-4.08721	0.92	113.9	2014-06-22	07:12:57
1330	50.315359	-4.087198	0.93	111.8	2014-06-22	07:12:58
1331	50.315356	-4.087184	1.06	110.7	2014-06-22	07:12:59
1332	50.315352	-4.087171	1	115.4	2014-06-22	07:13:00
1333	50.315349	-4.087159	0.92	111.5	2014-06-22	07:13:01
1334	50.315345	-4.087148	0.87	117.4	2014-06-22	07:13:02
1335	50.315341	-4.087137	0.97	121.3	2014-06-22	07:13:03
1336	50.315336	-4.087126	0.94	123.6	2014-06-22	07:13:04
1337	50.315331	-4.087116	0.91	127.1	2014-06-22	07:13:05
1338	50.315327	-4.087103	0.96	116.6	2014-06-22	07:13:06
1339	50.315324	-4.087091	1	113	2014-06-22	07:13:07
1340	50.315321	-4.087079	0.89	112.8	2014-06-22	07:13:08
1341	50.315317	-4.087068	0.9	119.6	2014-06-22	07:13:09
1342	50.315313	-4.087057	0.92	119.3	2014-06-22	07:13:10
1343	50.315309	-4.087043	1.05	113.5	2014-06-22	07:13:11
1344	50.315305	-4.08703	1.04	115.4	2014-06-22	07:13:12
1345	50.315301	-4.087016	1.07	113.1	2014-06-22	07:13:13
1346	50.315298	-4.087002	1.06	110.7	2014-06-22	07:13:14
1347	50.315295	-4.086989	1	106.7	2014-06-22	07:13:15
1348	50.315293	-4.086975	0.99	105.9	2014-06-22	07:13:16
1349	50.31529	-4.086962	1	106.7	2014-06-22	07:13:17
1350	50.315286	-4.086949	1.01	115.2	2014-06-22	07:13:18
1351	50.315283	-4.086935	1.03	110.1	2014-06-22	07:13:19
1352	50.315281	-4.086923	0.87	104.3	2014-06-22	07:13:20
1353	50.315278	-4.086912	0.89	111.6	2014-06-22	07:13:21
1354	50.315276	-4.086901	0.8	111.2	2014-06-22	07:13:22
1355	50.315274	-4.086893	0.61	107.9	2014-06-22	07:13:23
1356	50.315272	-4.086887	0.45	111.9	2014-06-22	07:13:24
1357	50.31527	-4.086881	0.48	119.1	2014-06-22	07:13:25
1358	50.315269	-4.086874	0.52	108.8	2014-06-22	07:13:26
1359	50.315267	-4.086869	0.44	126.6	2014-06-22	07:13:27
1360	50.315265	-4.086864	0.41	108.3	2014-06-22	07:13:28
1361	50.315264	-4.086859	0.4	116.5	2014-06-22	07:13:29
1362	50.315265	-4.086858	0.09	26.4	2014-06-22	07:13:30
1363	50.315265	-4.086858	0.09	6.9	2014-06-22	07:13:31
1364	50.315265	-4.086858	0.01	90	2014-06-22	07:13:32
1365	50.315265	-4.086858	0.05	141.7	2014-06-22	07:13:33
1366	50.315265	-4.086857	0.05	99.4	2014-06-22	07:13:34
1367	50.315265	-4.086856	0.08	111.4	2014-06-22	07:13:35
1368	50.315264	-4.086855	0.07	155.6	2014-06-22	07:13:36
1369	50.315264	-4.086854	0.07	113.1	2014-06-22	07:13:37
1370	50.315263	-4.086854	0.07	130.9	2014-06-22	07:13:38
1371	50.315264	-4.086853	0.05	79.4	2014-06-22	07:13:39
1372	50.31526	-4.086847	0.58	130.2	2014-06-22	07:13:40
1373	50.315257	-4.086839	0.65	122.9	2014-06-22	07:13:41
1374	50.315254	-4.086832	0.55	120.4	2014-06-22	07:13:42
1375	50.315252	-4.086825	0.64	120.8	2014-06-22	07:13:43
1376	50.315249	-4.086816	0.67	111.4	2014-06-22	07:13:44
1377	50.315247	-4.086807	0.68	115.3	2014-06-22	07:13:45
1378	50.315245	-4.0868	0.57	115.1	2014-06-22	07:13:46
1379	50.315241	-4.086794	0.57	126.9	2014-06-22	07:13:47
1380	50.315239	-4.086786	0.6	113.7	2014-06-22	07:13:48
1381	50.315237	-4.086777	0.72	115.2	2014-06-22	07:13:49
1382	50.315234	-4.086768	0.7	115.3	2014-06-22	07:13:50
1383	50.315231	-4.08676	0.64	119.8	2014-06-22	07:13:51
1384	50.315229	-4.086751	0.68	106.8	2014-06-22	07:13:52
1385	50.315227	-4.086741	0.75	112.7	2014-06-22	07:13:53
1386	50.315223	-4.08673	0.88	113.6	2014-06-22	07:13:54
1387	50.315221	-4.086719	0.85	112.7	2014-06-22	07:13:55
1388	50.315218	-4.086708	0.83	109	2014-06-22	07:13:56
1389	50.315214	-4.086697	0.9	119.1	2014-06-22	07:13:57
1390	50.31521	-4.086685	0.92	121	2014-06-22	07:13:58
1391	50.315207	-4.086673	0.94	109.7	2014-06-22	07:13:59
1392	50.315205	-4.08666	0.94	103.2	2014-06-22	07:14:00
1393	50.315203	-4.086648	0.91	104.8	2014-06-22	07:14:01
1394	50.3152	-4.086637	0.8	115.4	2014-06-22	07:14:02
1395	50.315197	-4.086627	0.81	117.3	2014-06-22	07:14:03
1396	50.315194	-4.086618	0.73	113.3	2014-06-22	07:14:04
1397	50.315191	-4.086608	0.78	114.9	2014-06-22	07:14:05
1398	50.315188	-4.086596	0.91	114.8	2014-06-22	07:14:06
1399	50.315184	-4.086584	0.95	116.7	2014-06-22	07:14:07
1400	50.31518	-4.086573	0.9	119.2	2014-06-22	07:14:08
1401	50.315177	-4.086561	0.92	113.3	2014-06-22	07:14:09
1402	50.315173	-4.08655	0.89	113.5	2014-06-22	07:14:10
1403	50.31517	-4.086538	0.87	113.2	2014-06-22	07:14:11
1404	50.315166	-4.086526	0.98	119.1	2014-06-22	07:14:12
1405	50.315162	-4.086515	0.91	116.1	2014-06-22	07:14:13
1406	50.315159	-4.086504	0.9	117.7	2014-06-22	07:14:14
1407	50.315156	-4.086492	0.86	110.2	2014-06-22	07:14:15
1408	50.315153	-4.086479	0.95	107.1	2014-06-22	07:14:16
1409	50.31515	-4.086468	0.88	115.6	2014-06-22	07:14:17
1410	50.315146	-4.086457	0.9	120.1	2014-06-22	07:14:18
1411	50.315143	-4.086443	1.06	109.6	2014-06-22	07:14:19
1412	50.315141	-4.086429	1.04	103.5	2014-06-22	07:14:20
1413	50.315137	-4.086418	0.91	115.5	2014-06-22	07:14:21
1414	50.315135	-4.086406	0.83	105.1	2014-06-22	07:14:22
1415	50.315133	-4.086394	0.91	103.1	2014-06-22	07:14:23
1416	50.315132	-4.086382	0.84	100.9	2014-06-22	07:14:24
1417	50.315129	-4.08637	0.88	107.8	2014-06-22	07:14:25
1418	50.315127	-4.086359	0.86	110.2	2014-06-22	07:14:26
1419	50.315123	-4.086348	0.89	117.4	2014-06-22	07:14:27
1420	50.31512	-4.086337	0.85	114	2014-06-22	07:14:28
1421	50.315117	-4.086326	0.89	114.2	2014-06-22	07:14:29
1422	50.315113	-4.086312	1.03	112.5	2014-06-22	07:14:30
1423	50.315109	-4.086301	0.93	122.7	2014-06-22	07:14:31
1424	50.315105	-4.086289	0.97	117.4	2014-06-22	07:14:32
1425	50.315101	-4.086276	1	117.1	2014-06-22	07:14:33
1426	50.315097	-4.086265	0.91	119	2014-06-22	07:14:34
1427	50.315092	-4.086253	1	120.9	2014-06-22	07:14:35
1428	50.315088	-4.086241	0.95	116.9	2014-06-22	07:14:36
1429	50.315085	-4.086229	0.92	111.4	2014-06-22	07:14:37
1430	50.315082	-4.086216	1.04	109.9	2014-06-22	07:14:38
1431	50.315079	-4.086203	0.93	109.3	2014-06-22	07:14:39
1432	50.315075	-4.086191	0.98	114.8	2014-06-22	07:14:40
1433	50.315073	-4.086179	0.9	111.2	2014-06-22	07:14:41
1434	50.315069	-4.086166	0.95	112.4	2014-06-22	07:14:42
1435	50.315066	-4.086156	0.81	116.8	2014-06-22	07:14:43
1436	50.315062	-4.086146	0.86	117.7	2014-06-22	07:14:44
1437	50.315059	-4.086135	0.82	114.9	2014-06-22	07:14:45
1438	50.315057	-4.086124	0.83	105.7	2014-06-22	07:14:46
1439	50.315055	-4.086113	0.82	105.2	2014-06-22	07:14:47
1440	50.315052	-4.086103	0.79	118.4	2014-06-22	07:14:48
1441	50.315049	-4.086093	0.8	118.5	2014-06-22	07:14:49
1442	50.315045	-4.086082	0.85	115.5	2014-06-22	07:14:50
1443	50.315041	-4.086073	0.82	124.7	2014-06-22	07:14:51
1444	50.315039	-4.086061	0.86	107.1	2014-06-22	07:14:52
1445	50.315038	-4.086049	0.87	94.9	2014-06-22	07:14:53
1446	50.315035	-4.086037	0.9	110.7	2014-06-22	07:14:54
1447	50.315033	-4.086026	0.86	106.4	2014-06-22	07:14:55
1448	50.31503	-4.086014	0.87	110	2014-06-22	07:14:56
1449	50.315026	-4.086003	0.92	121.9	2014-06-22	07:14:57
1450	50.315024	-4.085993	0.77	109.9	2014-06-22	07:14:58
1451	50.315021	-4.085981	0.91	111.2	2014-06-22	07:14:59
1452	50.315017	-4.085971	0.85	123.4	2014-06-22	07:15:00
1453	50.315013	-4.085959	0.94	115.9	2014-06-22	07:15:01
1454	50.315007	-4.08595	0.94	133	2014-06-22	07:15:02
1455	50.315003	-4.085939	0.91	120.2	2014-06-22	07:15:03
1456	50.314999	-4.08593	0.78	125.8	2014-06-22	07:15:04
1457	50.314995	-4.08592	0.77	119.6	2014-06-22	07:15:05
1458	50.314993	-4.08591	0.76	111.8	2014-06-22	07:15:06
1459	50.314989	-4.0859	0.84	119.2	2014-06-22	07:15:07
1460	50.314986	-4.085888	0.9	110.7	2014-06-22	07:15:08
1461	50.314985	-4.085877	0.84	99	2014-06-22	07:15:09
1462	50.314984	-4.085865	0.83	101.6	2014-06-22	07:15:10
1463	50.314981	-4.085854	0.82	110	2014-06-22	07:15:11
1464	50.314978	-4.085844	0.8	112.8	2014-06-22	07:15:12
1465	50.314976	-4.085833	0.82	108.5	2014-06-22	07:15:13
1466	50.314973	-4.085823	0.74	113.8	2014-06-22	07:15:14
1467	50.314971	-4.085815	0.65	112.7	2014-06-22	07:15:15
1468	50.314968	-4.085805	0.79	112.9	2014-06-22	07:15:16
1469	50.314965	-4.085795	0.8	120.7	2014-06-22	07:15:17
1470	50.314961	-4.085785	0.85	121.1	2014-06-22	07:15:18
1471	50.314957	-4.085775	0.83	121	2014-06-22	07:15:19
1472	50.314953	-4.085766	0.78	125.1	2014-06-22	07:15:20
1473	50.314948	-4.085756	0.84	125.8	2014-06-22	07:15:21
1474	50.314946	-4.085744	0.9	110.7	2014-06-22	07:15:22
1475	50.314942	-4.085733	0.91	115.5	2014-06-22	07:15:23
1476	50.314938	-4.085721	0.91	117.6	2014-06-22	07:15:24
1477	50.314935	-4.08571	0.9	111.9	2014-06-22	07:15:25
1478	50.314932	-4.085698	0.88	113.7	2014-06-22	07:15:26
1479	50.314927	-4.085687	0.96	124.3	2014-06-22	07:15:27
1480	50.314923	-4.085675	0.97	120.5	2014-06-22	07:15:28
1481	50.314919	-4.085664	0.91	119	2014-06-22	07:15:29
1482	50.314915	-4.085653	0.9	117.9	2014-06-22	07:15:30
1483	50.314913	-4.085642	0.82	108.7	2014-06-22	07:15:31
1484	50.314909	-4.085631	0.87	116.7	2014-06-22	07:15:32
1485	50.314907	-4.08562	0.85	109.2	2014-06-22	07:15:33
1486	50.314905	-4.085608	0.87	106	2014-06-22	07:15:34
1487	50.314901	-4.085596	0.9	113.2	2014-06-22	07:15:35
1488	50.314898	-4.085584	0.93	110.4	2014-06-22	07:15:36
1489	50.314896	-4.085572	0.89	111	2014-06-22	07:15:37
1490	50.314894	-4.085559	0.94	99.8	2014-06-22	07:15:38
1491	50.314892	-4.085548	0.83	107.6	2014-06-22	07:15:39
1492	50.31489	-4.085537	0.81	101.4	2014-06-22	07:15:40
1493	50.314888	-4.085528	0.69	113	2014-06-22	07:15:41
1494	50.314886	-4.085519	0.66	108	2014-06-22	07:15:42
1495	50.314883	-4.085511	0.67	118.9	2014-06-22	07:15:43
1496	50.314881	-4.085502	0.64	110.5	2014-06-22	07:15:44
1497	50.314879	-4.085493	0.7	108.5	2014-06-22	07:15:45
1498	50.314878	-4.085484	0.65	104.2	2014-06-22	07:15:46
1499	50.314876	-4.085476	0.64	110.4	2014-06-22	07:15:47
1500	50.314874	-4.085466	0.71	109.3	2014-06-22	07:15:48
1501	50.314872	-4.085458	0.68	111	2014-06-22	07:15:49
1502	50.31487	-4.085448	0.68	102.6	2014-06-22	07:15:50
1503	50.314868	-4.085441	0.6	116	2014-06-22	07:15:51
1504	50.314866	-4.085431	0.71	110	2014-06-22	07:15:52
1505	50.314865	-4.085422	0.63	99.3	2014-06-22	07:15:53
1506	50.314864	-4.085414	0.64	101	2014-06-22	07:15:54
1507	50.314862	-4.085405	0.65	104.9	2014-06-22	07:15:55
1508	50.314861	-4.085398	0.49	98.7	2014-06-22	07:15:56
1509	50.31486	-4.085391	0.51	103.8	2014-06-22	07:15:57
1510	50.314859	-4.085385	0.42	109.2	2014-06-22	07:15:58
1511	50.314858	-4.08538	0.43	114.7	2014-06-22	07:15:59
1512	50.314856	-4.085375	0.36	114.5	2014-06-22	07:16:00
1513	50.314856	-4.085374	0.11	133.9	2014-06-22	07:16:01
1514	50.314855	-4.085372	0.12	107.1	2014-06-22	07:16:02
1515	50.314855	-4.085372	0.06	162.6	2014-06-22	07:16:03
1516	50.314855	-4.085373	0.04	285.7	2014-06-22	07:16:04
1517	50.314854	-4.085372	0.07	148	2014-06-22	07:16:05
1518	50.314854	-4.085372	0.07	151.2	2014-06-22	07:16:06
1519	50.314854	-4.085371	0.05	79.4	2014-06-22	07:16:07
1520	50.314854	-4.08537	0.07	97.8	2014-06-22	07:16:08
1521	50.314851	-4.085365	0.49	128.1	2014-06-22	07:16:09
1522	50.314851	-4.085363	0.09	101.2	2014-06-22	07:16:10
1523	50.31485	-4.085357	0.46	107.7	2014-06-22	07:16:11
1524	50.314848	-4.08535	0.51	104.7	2014-06-22	07:16:12
1525	50.314847	-4.085343	0.55	109	2014-06-22	07:16:13
1526	50.314846	-4.085334	0.63	100.2	2014-06-22	07:16:14
1527	50.314845	-4.085328	0.48	104.6	2014-06-22	07:16:15
1528	50.314843	-4.085322	0.46	115.2	2014-06-22	07:16:16
1529	50.314843	-4.085314	0.55	91	2014-06-22	07:16:17
1530	50.314842	-4.085307	0.51	100.3	2014-06-22	07:16:18
1531	50.31484	-4.0853	0.56	114.8	2014-06-22	07:16:19
1532	50.314839	-4.085293	0.52	100.5	2014-06-22	07:16:20
1533	50.314838	-4.085285	0.55	97.8	2014-06-22	07:16:21
1534	50.314838	-4.085277	0.55	92.9	2014-06-22	07:16:22
1535	50.314838	-4.085269	0.57	90.9	2014-06-22	07:16:23
1536	50.314838	-4.085261	0.61	92.6	2014-06-22	07:16:24
1537	50.314838	-4.085252	0.59	92.8	2014-06-22	07:16:25
1538	50.314837	-4.085246	0.48	100.1	2014-06-22	07:16:26
1539	50.314836	-4.085239	0.49	98.8	2014-06-22	07:16:27
1540	50.314835	-4.085231	0.58	103	2014-06-22	07:16:28
1541	50.314835	-4.085224	0.49	92.2	2014-06-22	07:16:29
1542	50.314834	-4.085217	0.49	95.5	2014-06-22	07:16:30
1543	50.314834	-4.08521	0.5	91.1	2014-06-22	07:16:31
1544	50.314833	-4.085202	0.58	99.2	2014-06-22	07:16:32
1545	50.314833	-4.085193	0.65	99.2	2014-06-22	07:16:33
1546	50.314831	-4.085184	0.7	103.8	2014-06-22	07:16:34
1547	50.31483	-4.085175	0.6	100	2014-06-22	07:16:35
1548	50.314829	-4.085166	0.72	103.5	2014-06-22	07:16:36
1549	50.314826	-4.085154	0.86	107.1	2014-06-22	07:16:37
1550	50.314824	-4.085142	0.9	106.8	2014-06-22	07:16:38
1551	50.314821	-4.085129	0.94	109.2	2014-06-22	07:16:39
1552	50.314818	-4.085115	1.09	106.4	2014-06-22	07:16:40
1553	50.314816	-4.085103	0.88	106.7	2014-06-22	07:16:41
1554	50.314813	-4.08509	0.96	111	2014-06-22	07:16:42
1555	50.31481	-4.085078	0.91	114.2	2014-06-22	07:16:43
1556	50.314807	-4.085067	0.89	110.9	2014-06-22	07:16:44
1557	50.314805	-4.085055	0.84	106.2	2014-06-22	07:16:45
1558	50.314802	-4.085043	0.93	110.4	2014-06-22	07:16:46
1559	50.3148	-4.08503	0.95	105.4	2014-06-22	07:16:47
1560	50.314798	-4.085017	0.99	102.4	2014-06-22	07:16:48
1561	50.314794	-4.085003	1.03	110.8	2014-06-22	07:16:49
1562	50.314792	-4.084988	1.08	107	2014-06-22	07:16:50
1563	50.314789	-4.084974	1.05	107.6	2014-06-22	07:16:51
1564	50.314786	-4.084962	0.97	109.7	2014-06-22	07:16:52
1565	50.314783	-4.084947	1.11	107.6	2014-06-22	07:16:53
1566	50.314781	-4.084932	1.06	100.7	2014-06-22	07:16:54
1567	50.314778	-4.084919	0.97	106.9	2014-06-22	07:16:55
1568	50.314776	-4.084908	0.85	105.3	2014-06-22	07:16:56
1569	50.314774	-4.084897	0.83	111.8	2014-06-22	07:16:57
1570	50.314772	-4.084887	0.76	106.4	2014-06-22	07:16:58
1571	50.314769	-4.084876	0.78	109.5	2014-06-22	07:16:59
1572	50.314767	-4.084866	0.79	109.4	2014-06-22	07:17:00
1573	50.314764	-4.084856	0.79	114.3	2014-06-22	07:17:01
1574	50.314763	-4.084846	0.7	100.8	2014-06-22	07:17:02
1575	50.314761	-4.084837	0.67	107.8	2014-06-22	07:17:03
1576	50.31476	-4.084828	0.63	101.1	2014-06-22	07:17:04
1577	50.314758	-4.08482	0.6	108.1	2014-06-22	07:17:05
1578	50.314758	-4.084809	0.77	96.9	2014-06-22	07:17:06
1579	50.314757	-4.0848	0.64	98.3	2014-06-22	07:17:07
1580	50.314756	-4.084791	0.71	94.5	2014-06-22	07:17:08
1581	50.314757	-4.084781	0.71	85.5	2014-06-22	07:17:09
1582	50.314757	-4.084772	0.63	89.2	2014-06-22	07:17:10
1583	50.314758	-4.084763	0.62	72.6	2014-06-22	07:17:11
1584	50.314761	-4.084755	0.65	68.9	2014-06-22	07:17:12
1585	50.314764	-4.084748	0.63	55.9	2014-06-22	07:17:13
1586	50.314766	-4.08474	0.6	63.3	2014-06-22	07:17:14
1587	50.31477	-4.084732	0.71	50.8	2014-06-22	07:17:15
1588	50.314775	-4.084725	0.78	43.2	2014-06-22	07:17:16
1589	50.314779	-4.084716	0.77	53.6	2014-06-22	07:17:17
1590	50.314785	-4.084708	0.88	41.4	2014-06-22	07:17:18
1591	50.314791	-4.0847	0.81	41.8	2014-06-22	07:17:19
1592	50.314796	-4.084694	0.74	33.4	2014-06-22	07:17:20
1593	50.314801	-4.084691	0.61	27.3	2014-06-22	07:17:21
1594	50.314807	-4.084688	0.68	16.3	2014-06-22	07:17:22
1595	50.314813	-4.084686	0.68	12.7	2014-06-22	07:17:23
1596	50.314819	-4.084686	0.67	356.9	2014-06-22	07:17:24
1597	50.314825	-4.084687	0.71	355.7	2014-06-22	07:17:25
1598	50.314832	-4.084687	0.71	358	2014-06-22	07:17:26
1599	50.314838	-4.08469	0.72	345.7	2014-06-22	07:17:27
1600	50.314844	-4.08469	0.67	357.5	2014-06-22	07:17:28
1601	50.314851	-4.084692	0.73	350.1	2014-06-22	07:17:29
1602	50.314856	-4.084695	0.64	340	2014-06-22	07:17:30
1603	50.314862	-4.084699	0.69	335	2014-06-22	07:17:31
1604	50.314867	-4.084703	0.69	336.7	2014-06-22	07:17:32
1605	50.314873	-4.084706	0.66	339.8	2014-06-22	07:17:33
1606	50.314879	-4.084711	0.73	331	2014-06-22	07:17:34
1607	50.314884	-4.084717	0.76	330	2014-06-22	07:17:35
1608	50.314892	-4.084722	0.97	335.2	2014-06-22	07:17:36
1609	50.314899	-4.08473	0.91	324.3	2014-06-22	07:17:37
1610	50.314905	-4.084735	0.79	328.9	2014-06-22	07:17:38
1611	50.31491	-4.084745	0.88	310.4	2014-06-22	07:17:39
1612	50.314917	-4.084753	0.92	321.8	2014-06-22	07:17:40
1613	50.314923	-4.08476	0.88	321.8	2014-06-22	07:17:41
1614	50.31493	-4.084769	1	322.5	2014-06-22	07:17:42
1615	50.314938	-4.084778	1.07	323.1	2014-06-22	07:17:43
1616	50.314945	-4.084787	1.06	322.6	2014-06-22	07:17:44
1617	50.314952	-4.084795	0.92	322.1	2014-06-22	07:17:45
1618	50.314958	-4.084802	0.9	324.2	2014-06-22	07:17:46
1619	50.314966	-4.08481	1.05	327.7	2014-06-22	07:17:47
1620	50.314974	-4.084818	0.98	325.7	2014-06-22	07:17:48
1621	50.31498	-4.084827	1	318.8	2014-06-22	07:17:49
1622	50.314987	-4.084836	0.93	319.7	2014-06-22	07:17:50
1623	50.314992	-4.084844	0.85	318	2014-06-22	07:17:51
1624	50.314998	-4.084852	0.85	316.2	2014-06-22	07:17:52
1625	50.315003	-4.08486	0.81	313.5	2014-06-22	07:17:53
1626	50.315009	-4.084869	0.87	318.8	2014-06-22	07:17:54
1627	50.315014	-4.084878	0.9	309.9	2014-06-22	07:17:55
1628	50.31502	-4.084887	0.9	318.2	2014-06-22	07:17:56
1629	50.315026	-4.084896	0.88	314.5	2014-06-22	07:17:57
1630	50.315032	-4.084905	0.96	314.6	2014-06-22	07:17:58
1631	50.315038	-4.084914	0.92	315.9	2014-06-22	07:17:59
1632	50.315043	-4.084921	0.79	320.4	2014-06-22	07:18:00
1633	50.315047	-4.08493	0.76	307	2014-06-22	07:18:01
1634	50.315051	-4.084938	0.77	308.4	2014-06-22	07:18:02
1635	50.315055	-4.084946	0.72	308.6	2014-06-22	07:18:03
1636	50.315061	-4.084953	0.77	321.1	2014-06-22	07:18:04
1637	50.315065	-4.08496	0.74	314.9	2014-06-22	07:18:05
1638	50.315069	-4.084968	0.68	305	2014-06-22	07:18:06
1639	50.315075	-4.084978	0.96	316	2014-06-22	07:18:07
1640	50.315082	-4.084985	0.87	324.8	2014-06-22	07:18:08
1641	50.315088	-4.084992	0.91	326.2	2014-06-22	07:18:09
1642	50.315095	-4.085	0.9	319.7	2014-06-22	07:18:10
1643	50.3151	-4.085009	0.91	313.1	2014-06-22	07:18:11
1644	50.315106	-4.085019	0.96	315.7	2014-06-22	07:18:12
1645	50.315113	-4.085029	1.01	316.6	2014-06-22	07:18:13
1646	50.31512	-4.085038	1.06	320.1	2014-06-22	07:18:14
1647	50.315128	-4.085048	1.09	320.3	2014-06-22	07:18:15
1648	50.315135	-4.085057	1.02	322.1	2014-06-22	07:18:16
1649	50.315142	-4.085066	0.99	321	2014-06-22	07:18:17
1650	50.315148	-4.085074	0.91	317.4	2014-06-22	07:18:18
1651	50.315156	-4.085083	1.08	324	2014-06-22	07:18:19
1652	50.315165	-4.085092	1.17	327.9	2014-06-22	07:18:20
1653	50.315172	-4.0851	0.97	321.2	2014-06-22	07:18:21
1654	50.315179	-4.085109	1.01	322.9	2014-06-22	07:18:22
1655	50.315185	-4.085118	0.92	316.1	2014-06-22	07:18:23
1656	50.31519	-4.085127	0.88	315.3	2014-06-22	07:18:24
1657	50.315196	-4.085134	0.87	320.8	2014-06-22	07:18:25
1658	50.315202	-4.085142	0.81	319.7	2014-06-22	07:18:26
1659	50.315207	-4.085148	0.67	319.7	2014-06-22	07:18:27
1660	50.315211	-4.085154	0.64	318.3	2014-06-22	07:18:28
1661	50.315215	-4.08516	0.66	317.7	2014-06-22	07:18:29
1662	50.31522	-4.085167	0.67	316.6	2014-06-22	07:18:30
1663	50.315222	-4.085172	0.53	308	2014-06-22	07:18:31
1664	50.315225	-4.085179	0.53	304.4	2014-06-22	07:18:32
1665	50.315229	-4.085184	0.56	313.4	2014-06-22	07:18:33
1666	50.315232	-4.08519	0.56	308.1	2014-06-22	07:18:34
1667	50.315234	-4.085194	0.37	310.3	2014-06-22	07:18:35
1668	50.315237	-4.085199	0.46	310.3	2014-06-22	07:18:36
1669	50.315239	-4.085205	0.48	304.2	2014-06-22	07:18:37
1670	50.31524	-4.085209	0.3	299.6	2014-06-22	07:18:38
1671	50.315242	-4.085214	0.42	304.1	2014-06-22	07:18:39
1672	50.315244	-4.085219	0.42	293.5	2014-06-22	07:18:40
1673	50.315246	-4.085222	0.33	318.8	2014-06-22	07:18:41
1674	50.315247	-4.085223	0.06	327.4	2014-06-22	07:18:42
1675	50.315247	-4.085223	0.05	316.8	2014-06-22	07:18:43
1676	50.315247	-4.085224	0.07	304.2	2014-06-22	07:18:44
1677	50.315247	-4.085226	0.16	263	2014-06-22	07:18:45
1678	50.315247	-4.085227	0.07	278.7	2014-06-22	07:18:46
1679	50.315249	-4.085233	0.46	296.5	2014-06-22	07:18:47
1680	50.315249	-4.085234	0.11	280	2014-06-22	07:18:48
1681	50.315252	-4.085238	0.4	310.7	2014-06-22	07:18:49
1682	50.315252	-4.085239	0.07	284.1	2014-06-22	07:18:50
1683	50.315252	-4.08524	0.06	298.2	2014-06-22	07:18:51
1684	50.315252	-4.085241	0.1	297.2	2014-06-22	07:18:52
1685	50.315252	-4.085243	0.1	264.7	2014-06-22	07:18:53
1686	50.315252	-4.085245	0.13	261.4	2014-06-22	07:18:54
1687	50.315253	-4.085247	0.16	287.5	2014-06-22	07:18:55
1688	50.315253	-4.085249	0.14	277.5	2014-06-22	07:18:56
1689	50.315255	-4.085257	0.68	296.9	2014-06-22	07:18:57
1690	50.315261	-4.085266	0.85	312.3	2014-06-22	07:18:58
1691	50.315266	-4.085276	0.93	310.5	2014-06-22	07:18:59
1692	50.315273	-4.085287	1.07	312.8	2014-06-22	07:19:00
1693	50.315279	-4.085297	1.05	316.7	2014-06-22	07:19:01
1694	50.315288	-4.085307	1.18	323	2014-06-22	07:19:02
1695	50.315297	-4.085318	1.23	321.2	2014-06-22	07:19:03
1696	50.315304	-4.085327	1.02	319.5	2014-06-22	07:19:04
1697	50.315311	-4.085337	1.1	319.6	2014-06-22	07:19:05
1698	50.315319	-4.085347	1.08	320.8	2014-06-22	07:19:06
1699	50.315325	-4.085356	0.98	317.2	2014-06-22	07:19:07
1700	50.315332	-4.085366	1.05	321.4	2014-06-22	07:19:08
1701	50.31534	-4.085373	1.03	327.4	2014-06-22	07:19:09
1702	50.315348	-4.085381	0.99	327.2	2014-06-22	07:19:10
1703	50.315355	-4.085391	1.05	317.5	2014-06-22	07:19:11
1704	50.315361	-4.085397	0.84	328.5	2014-06-22	07:19:12
1705	50.315366	-4.085407	0.89	311.4	2014-06-22	07:19:13
1706	50.315374	-4.085415	1.02	322.1	2014-06-22	07:19:14
1707	50.315381	-4.085423	0.99	326.9	2014-06-22	07:19:15
1708	50.315388	-4.085431	0.96	321.8	2014-06-22	07:19:16
1709	50.315395	-4.085439	0.96	323.5	2014-06-22	07:19:17
1710	50.315402	-4.085448	1.01	324.6	2014-06-22	07:19:18
1711	50.31541	-4.085457	1.08	319.6	2014-06-22	07:19:19
1712	50.315418	-4.085468	1.21	320.6	2014-06-22	07:19:20
1713	50.315425	-4.085479	1.13	317.2	2014-06-22	07:19:21
1714	50.315432	-4.085489	1	313.8	2014-06-22	07:19:22
1715	50.315437	-4.085499	0.96	313.1	2014-06-22	07:19:23
1716	50.315442	-4.085509	0.92	307.6	2014-06-22	07:19:24
1717	50.315448	-4.085521	1.01	307	2014-06-22	07:19:25
1718	50.315453	-4.085532	1	307.2	2014-06-22	07:19:26
1719	50.315458	-4.085541	0.87	308.5	2014-06-22	07:19:27
1720	50.315465	-4.085549	0.9	322.3	2014-06-22	07:19:28
1721	50.315471	-4.085558	0.98	318	2014-06-22	07:19:29
1722	50.315476	-4.085569	0.96	307.9	2014-06-22	07:19:30
1723	50.315482	-4.085579	0.95	310.5	2014-06-22	07:19:31
1724	50.315487	-4.08559	0.97	308.5	2014-06-22	07:19:32
1725	50.315494	-4.085598	0.9	321.1	2014-06-22	07:19:33
1726	50.315501	-4.085608	1.05	316.9	2014-06-22	07:19:34
1727	50.315508	-4.085617	1.03	319.6	2014-06-22	07:19:35
1728	50.315515	-4.085626	0.99	321.3	2014-06-22	07:19:36
1729	50.315522	-4.085635	1.01	320.6	2014-06-22	07:19:37
1730	50.315527	-4.085643	0.84	316.1	2014-06-22	07:19:38
1731	50.315532	-4.085651	0.81	315.9	2014-06-22	07:19:39
1732	50.315537	-4.08566	0.82	308.6	2014-06-22	07:19:40
1733	50.315541	-4.085669	0.76	308.1	2014-06-22	07:19:41
1734	50.315547	-4.085676	0.82	318.9	2014-06-22	07:19:42
1735	50.315551	-4.085684	0.76	309.7	2014-06-22	07:19:43
1736	50.315555	-4.085693	0.78	305.9	2014-06-22	07:19:44
1737	50.315559	-4.085702	0.77	307.6	2014-06-22	07:19:45
1738	50.315565	-4.085711	0.91	311.9	2014-06-22	07:19:46
1739	50.31557	-4.085721	0.97	310.9	2014-06-22	07:19:47
1740	50.315576	-4.085732	1.02	310.3	2014-06-22	07:19:48
1741	50.315582	-4.085741	0.89	315.4	2014-06-22	07:19:49
1742	50.315587	-4.08575	0.8	309.9	2014-06-22	07:19:50
1743	50.315593	-4.085759	0.95	315.9	2014-06-22	07:19:51
1744	50.315598	-4.085768	0.84	310	2014-06-22	07:19:52
1745	50.315603	-4.085779	0.93	307.7	2014-06-22	07:19:53
1746	50.315609	-4.085788	0.94	313	2014-06-22	07:19:54
1747	50.315614	-4.085798	0.94	313.4	2014-06-22	07:19:55
1748	50.315619	-4.085808	0.93	305.8	2014-06-22	07:19:56
1749	50.315624	-4.085818	0.87	308.6	2014-06-22	07:19:57
1750	50.315629	-4.085827	0.88	312.1	2014-06-22	07:19:58
1751	50.315635	-4.085837	0.94	314.5	2014-06-22	07:19:59
1752	50.315642	-4.085845	0.97	322.1	2014-06-22	07:20:00
1753	50.315649	-4.085853	0.93	322.2	2014-06-22	07:20:01
1754	50.315655	-4.085862	0.94	317.3	2014-06-22	07:20:02
1755	50.31566	-4.085871	0.86	310	2014-06-22	07:20:03
1756	50.315665	-4.08588	0.83	310.6	2014-06-22	07:20:04
1757	50.31567	-4.08589	0.88	308.5	2014-06-22	07:20:05
1758	50.315675	-4.0859	0.89	306.7	2014-06-22	07:20:06
1759	50.315678	-4.085909	0.73	301.7	2014-06-22	07:20:07
1760	50.315681	-4.085916	0.64	307.1	2014-06-22	07:20:08
1761	50.315686	-4.085922	0.67	315.3	2014-06-22	07:20:09
1762	50.31569	-4.085929	0.69	319.1	2014-06-22	07:20:10
1763	50.315695	-4.085936	0.68	313.7	2014-06-22	07:20:11
1764	50.315697	-4.085943	0.6	297	2014-06-22	07:20:12
1765	50.315699	-4.085949	0.49	299.8	2014-06-22	07:20:13
1766	50.315701	-4.085956	0.56	290.5	2014-06-22	07:20:14
1767	50.315703	-4.085963	0.49	293.7	2014-06-22	07:20:15
1768	50.315705	-4.085967	0.39	309.7	2014-06-22	07:20:16
1769	50.315706	-4.085973	0.47	279.2	2014-06-22	07:20:17
1770	50.315707	-4.085978	0.37	294.1	2014-06-22	07:20:18
1771	50.315709	-4.085982	0.38	307.6	2014-06-22	07:20:19
1772	50.31571	-4.085988	0.46	290.3	2014-06-22	07:20:20
1773	50.315712	-4.085994	0.42	289.2	2014-06-22	07:20:21
1774	50.315714	-4.085999	0.41	300.3	2014-06-22	07:20:22
1775	50.315716	-4.086006	0.58	296.7	2014-06-22	07:20:23
1776	50.315718	-4.086013	0.52	301.5	2014-06-22	07:20:24
1777	50.315721	-4.08602	0.59	297.1	2014-06-22	07:20:25
1778	50.315725	-4.086027	0.67	315.3	2014-06-22	07:20:26
1779	50.31573	-4.086035	0.8	315.2	2014-06-22	07:20:27
1780	50.315736	-4.086041	0.75	323.6	2014-06-22	07:20:28
1781	50.315741	-4.086048	0.75	318.6	2014-06-22	07:20:29
1782	50.315745	-4.086053	0.63	327.4	2014-06-22	07:20:30
1783	50.31575	-4.086057	0.59	330.9	2014-06-22	07:20:31
1784	50.315755	-4.086062	0.71	324.2	2014-06-22	07:20:32
1785	50.31576	-4.08607	0.76	317.2	2014-06-22	07:20:33
1786	50.315764	-4.086078	0.72	306.9	2014-06-22	07:20:34
1787	50.315768	-4.086085	0.66	311.6	2014-06-22	07:20:35
1788	50.315772	-4.086091	0.61	316	2014-06-22	07:20:36
1789	50.315777	-4.0861	0.88	311.6	2014-06-22	07:20:37
1790	50.315782	-4.086108	0.79	310.7	2014-06-22	07:20:38
1791	50.315787	-4.086118	0.9	309.9	2014-06-22	07:20:39
1792	50.315793	-4.086126	0.84	317.8	2014-06-22	07:20:40
1793	50.315797	-4.086133	0.75	315.4	2014-06-22	07:20:41
1794	50.315802	-4.086142	0.78	309.4	2014-06-22	07:20:42
1795	50.315806	-4.086149	0.69	315.7	2014-06-22	07:20:43
1796	50.31581	-4.086155	0.64	315.7	2014-06-22	07:20:44
1797	50.315813	-4.086161	0.56	305.8	2014-06-22	07:20:45
1798	50.315817	-4.086167	0.57	316.3	2014-06-22	07:20:46
1799	50.315821	-4.086173	0.63	316.4	2014-06-22	07:20:47
1800	50.315823	-4.086179	0.49	298.6	2014-06-22	07:20:48
1801	50.315825	-4.086184	0.46	301.9	2014-06-22	07:20:49
1802	50.315828	-4.086191	0.59	303.8	2014-06-22	07:20:50
1803	50.315832	-4.086199	0.69	305.6	2014-06-22	07:20:51
1804	50.315835	-4.086209	0.79	295.2	2014-06-22	07:20:52
1805	50.315838	-4.086218	0.74	300.1	2014-06-22	07:20:53
1806	50.315843	-4.086229	0.91	302.8	2014-06-22	07:20:54
1807	50.315849	-4.086239	0.96	313.8	2014-06-22	07:20:55
1808	50.315854	-4.08625	1.02	308.5	2014-06-22	07:20:56
1809	50.315859	-4.086261	0.94	306.7	2014-06-22	07:20:57
1810	50.315863	-4.086272	0.92	297.2	2014-06-22	07:20:58
1811	50.315866	-4.086285	0.96	289.8	2014-06-22	07:20:59
1812	50.315871	-4.086297	1.03	302.8	2014-06-22	07:21:00
1813	50.315876	-4.086309	1.01	302.2	2014-06-22	07:21:01
1814	50.31588	-4.086321	0.95	299.4	2014-06-22	07:21:02
1815	50.315885	-4.086332	0.92	304	2014-06-22	07:21:03
1816	50.31589	-4.086342	0.94	306	2014-06-22	07:21:04
1817	50.315894	-4.086353	0.87	302.5	2014-06-22	07:21:05
1818	50.315897	-4.086365	0.95	293.8	2014-06-22	07:21:06
1819	50.3159	-4.086377	0.92	290.2	2014-06-22	07:21:07
1820	50.315904	-4.08639	0.99	291.5	2014-06-22	07:21:08
1821	50.315908	-4.086403	1.06	295.6	2014-06-22	07:21:09
1822	50.315913	-4.086416	1.03	302.2	2014-06-22	07:21:10
1823	50.315919	-4.086428	1.11	309.2	2014-06-22	07:21:11
1824	50.315924	-4.086439	1	303.6	2014-06-22	07:21:12
1825	50.315929	-4.086452	1.02	300.8	2014-06-22	07:21:13
1826	50.315935	-4.086464	1.11	307.7	2014-06-22	07:21:14
1827	50.31594	-4.086476	1.02	304.4	2014-06-22	07:21:15
1828	50.315945	-4.08649	1.16	300.9	2014-06-22	07:21:16
1829	50.315951	-4.086502	1.08	304.9	2014-06-22	07:21:17
1830	50.315954	-4.086512	0.81	300.5	2014-06-22	07:21:18
1831	50.315958	-4.086522	0.8	302.5	2014-06-22	07:21:19
1832	50.315962	-4.086531	0.8	304.1	2014-06-22	07:21:20
1833	50.315967	-4.086539	0.79	312	2014-06-22	07:21:21
1834	50.315971	-4.086545	0.6	313.4	2014-06-22	07:21:22
1835	50.315975	-4.086553	0.67	309.6	2014-06-22	07:21:23
1836	50.315977	-4.086561	0.63	299.1	2014-06-22	07:21:24
1837	50.315979	-4.086568	0.57	292.1	2014-06-22	07:21:25
1838	50.315983	-4.086577	0.75	302.4	2014-06-22	07:21:26
1839	50.315986	-4.086585	0.72	302.8	2014-06-22	07:21:27
1840	50.315991	-4.086595	0.89	306.7	2014-06-22	07:21:28
1841	50.315996	-4.086604	0.78	310.2	2014-06-22	07:21:29
1842	50.316	-4.086611	0.74	313.2	2014-06-22	07:21:30
1843	50.316006	-4.08662	0.86	318.1	2014-06-22	07:21:31
1844	50.316011	-4.086626	0.71	321.7	2014-06-22	07:21:32
1845	50.316014	-4.086631	0.51	317.3	2014-06-22	07:21:33
1846	50.316018	-4.086634	0.49	325.7	2014-06-22	07:21:34
1847	50.316023	-4.086637	0.64	340.2	2014-06-22	07:21:35
1848	50.31603	-4.08664	0.72	346.1	2014-06-22	07:21:36
1849	50.316036	-4.086643	0.69	339.2	2014-06-22	07:21:37
1850	50.316042	-4.086645	0.77	353.8	2014-06-22	07:21:38
1851	50.31605	-4.086644	0.89	1.5	2014-06-22	07:21:39
1852	50.316058	-4.086644	0.81	0.9	2014-06-22	07:21:40
1853	50.316065	-4.086643	0.8	3.9	2014-06-22	07:21:41
1854	50.316073	-4.086642	0.91	6	2014-06-22	07:21:42
1855	50.31608	-4.086641	0.75	5.4	2014-06-22	07:21:43
1856	50.316087	-4.086639	0.83	10.7	2014-06-22	07:21:44
1857	50.316094	-4.086636	0.81	13.1	2014-06-22	07:21:45
1858	50.316101	-4.086632	0.85	18.9	2014-06-22	07:21:46
1859	50.316108	-4.086628	0.74	21.2	2014-06-22	07:21:47
1860	50.316113	-4.086624	0.69	24.5	2014-06-22	07:21:48
1861	50.316118	-4.08662	0.62	34.4	2014-06-22	07:21:49
1862	50.316122	-4.086613	0.63	44	2014-06-22	07:21:50
1863	50.316126	-4.086607	0.66	43.9	2014-06-22	07:21:51
1864	50.31613	-4.086601	0.62	43.8	2014-06-22	07:21:52
1865	50.316133	-4.086594	0.6	54	2014-06-22	07:21:53
1866	50.316135	-4.086586	0.6	69.9	2014-06-22	07:21:54
1867	50.316138	-4.086579	0.58	62.4	2014-06-22	07:21:55
1868	50.316139	-4.086569	0.7	76.8	2014-06-22	07:21:56
1869	50.316141	-4.086563	0.49	68.9	2014-06-22	07:21:57
1870	50.316141	-4.086556	0.49	89	2014-06-22	07:21:58
1871	50.316142	-4.086549	0.51	74.1	2014-06-22	07:21:59
1872	50.316143	-4.086543	0.47	73.8	2014-06-22	07:22:00
1873	50.316144	-4.086535	0.56	85.2	2014-06-22	07:22:01
1874	50.316143	-4.086526	0.65	94.9	2014-06-22	07:22:02
1875	50.316142	-4.086518	0.58	104.1	2014-06-22	07:22:03
1876	50.31614	-4.086509	0.65	111.8	2014-06-22	07:22:04
1877	50.316138	-4.086502	0.51	105.7	2014-06-22	07:22:05
1878	50.316138	-4.086495	0.5	97.5	2014-06-22	07:22:06
1879	50.316137	-4.086487	0.58	98.3	2014-06-22	07:22:07
1880	50.316135	-4.086479	0.59	111.1	2014-06-22	07:22:08
1881	50.316135	-4.08647	0.67	92.5	2014-06-22	07:22:09
1882	50.316135	-4.086462	0.6	93.5	2014-06-22	07:22:10
1883	50.316133	-4.086452	0.71	102.2	2014-06-22	07:22:11
1884	50.316132	-4.086443	0.67	106.2	2014-06-22	07:22:12
1885	50.31613	-4.086435	0.62	106.7	2014-06-22	07:22:13
1886	50.316129	-4.086426	0.64	104.4	2014-06-22	07:22:14
1887	50.316128	-4.086417	0.65	99.8	2014-06-22	07:22:15
1888	50.316127	-4.086408	0.64	97.6	2014-06-22	07:22:16
1889	50.316125	-4.086399	0.65	103.3	2014-06-22	07:22:17
1890	50.316124	-4.086389	0.74	104.6	2014-06-22	07:22:18
1891	50.316122	-4.086381	0.58	105.9	2014-06-22	07:22:19
1892	50.31612	-4.086373	0.6	112.8	2014-06-22	07:22:20
1893	50.316117	-4.086366	0.61	120.2	2014-06-22	07:22:21
1894	50.316115	-4.086356	0.72	109.7	2014-06-22	07:22:22
1895	50.316115	-4.086345	0.79	94	2014-06-22	07:22:23
1896	50.316113	-4.086334	0.84	102.2	2014-06-22	07:22:24
1897	50.316111	-4.086322	0.88	104.1	2014-06-22	07:22:25
1898	50.31611	-4.086312	0.68	102.6	2014-06-22	07:22:26
1899	50.31611	-4.086303	0.65	93.3	2014-06-22	07:22:27
1900	50.316109	-4.086294	0.67	97.1	2014-06-22	07:22:28
1901	50.316108	-4.086285	0.66	101.5	2014-06-22	07:22:29
1902	50.316106	-4.086276	0.66	109	2014-06-22	07:22:30
1903	50.316103	-4.086266	0.78	110.5	2014-06-22	07:22:31
1904	50.316101	-4.086257	0.66	113.4	2014-06-22	07:22:32
1905	50.316099	-4.086249	0.6	110.2	2014-06-22	07:22:33
1906	50.316097	-4.086241	0.61	107.6	2014-06-22	07:22:34
1907	50.316095	-4.086231	0.76	110.3	2014-06-22	07:22:35
1908	50.316093	-4.08622	0.81	108	2014-06-22	07:22:36
1909	50.316091	-4.08621	0.74	102.5	2014-06-22	07:22:37
1910	50.31609	-4.0862	0.78	104.5	2014-06-22	07:22:38
1911	50.316088	-4.086191	0.67	109.5	2014-06-22	07:22:39
1912	50.316086	-4.086182	0.65	109.3	2014-06-22	07:22:40
1913	50.316083	-4.086173	0.68	112.4	2014-06-22	07:22:41
1914	50.316081	-4.086164	0.72	116.1	2014-06-22	07:22:42
1915	50.316078	-4.086156	0.62	115	2014-06-22	07:22:43
1916	50.316076	-4.086149	0.57	119.3	2014-06-22	07:22:44
1917	50.316075	-4.086141	0.56	99.6	2014-06-22	07:22:45
1918	50.316072	-4.086133	0.66	115	2014-06-22	07:22:46
1919	50.31607	-4.086124	0.67	113	2014-06-22	07:22:47
1920	50.316067	-4.086117	0.6	125.3	2014-06-22	07:22:48
1921	50.316064	-4.086111	0.58	125.5	2014-06-22	07:22:49
1922	50.316061	-4.086104	0.54	118.8	2014-06-22	07:22:50
1923	50.316058	-4.086096	0.7	122.3	2014-06-22	07:22:51
1924	50.316055	-4.086088	0.67	125.6	2014-06-22	07:22:52
1925	50.316051	-4.08608	0.66	122.4	2014-06-22	07:22:53
1926	50.316049	-4.086072	0.64	116	2014-06-22	07:22:54
1927	50.316047	-4.086064	0.61	105.9	2014-06-22	07:22:55
1928	50.316046	-4.086056	0.59	109.3	2014-06-22	07:22:56
1929	50.316044	-4.086048	0.6	112.9	2014-06-22	07:22:57
1930	50.316041	-4.086041	0.56	117	2014-06-22	07:22:58
1931	50.31604	-4.086035	0.44	107.1	2014-06-22	07:22:59
1932	50.316039	-4.086027	0.61	105.1	2014-06-22	07:23:00
1933	50.316037	-4.086019	0.57	104.4	2014-06-22	07:23:01
1934	50.316037	-4.086012	0.53	94	2014-06-22	07:23:02
1935	50.316035	-4.086004	0.57	113.1	2014-06-22	07:23:03
1936	50.316033	-4.085996	0.67	113.8	2014-06-22	07:23:04
1937	50.316031	-4.085986	0.7	107.8	2014-06-22	07:23:05
1938	50.316029	-4.085976	0.77	107	2014-06-22	07:23:06
1939	50.316027	-4.085969	0.56	113.5	2014-06-22	07:23:07
1940	50.316026	-4.08596	0.65	99.8	2014-06-22	07:23:08
1941	50.316024	-4.085952	0.6	109.1	2014-06-22	07:23:09
1942	50.316021	-4.085944	0.67	122.7	2014-06-22	07:23:10
1943	50.316018	-4.085935	0.72	115.2	2014-06-22	07:23:11
1944	50.316016	-4.085925	0.72	110.3	2014-06-22	07:23:12
1945	50.316013	-4.085917	0.64	113.3	2014-06-22	07:23:13
1946	50.316011	-4.085907	0.74	110.1	2014-06-22	07:23:14
1947	50.316008	-4.085897	0.79	112.7	2014-06-22	07:23:15
1948	50.316005	-4.085888	0.78	122.6	2014-06-22	07:23:16
1949	50.316001	-4.085876	0.9	115.8	2014-06-22	07:23:17
1950	50.315998	-4.085866	0.8	114.3	2014-06-22	07:23:18
1951	50.315996	-4.085855	0.8	104.8	2014-06-22	07:23:19
1952	50.315995	-4.085844	0.79	104.3	2014-06-22	07:23:20
1953	50.315993	-4.085833	0.85	103.3	2014-06-22	07:23:21
1954	50.315991	-4.085822	0.8	103.5	2014-06-22	07:23:22
1955	50.315989	-4.085811	0.81	108.1	2014-06-22	07:23:23
1956	50.315987	-4.0858	0.81	104.7	2014-06-22	07:23:24
1957	50.315985	-4.085789	0.78	106.6	2014-06-22	07:23:25
1958	50.315982	-4.08578	0.74	117.2	2014-06-22	07:23:26
1959	50.31598	-4.08577	0.77	109.7	2014-06-22	07:23:27
1960	50.315978	-4.08576	0.73	101.8	2014-06-22	07:23:28
1961	50.315978	-4.08575	0.7	96.9	2014-06-22	07:23:29
1962	50.315975	-4.085741	0.7	108.7	2014-06-22	07:23:30
1963	50.315974	-4.085731	0.72	105.1	2014-06-22	07:23:31
1964	50.315974	-4.08572	0.73	92.2	2014-06-22	07:23:32
1965	50.315972	-4.085711	0.73	104.7	2014-06-22	07:23:33
1966	50.315971	-4.085702	0.62	94.3	2014-06-22	07:23:34
1967	50.315969	-4.085693	0.68	111	2014-06-22	07:23:35
1968	50.315968	-4.085684	0.68	105.1	2014-06-22	07:23:36
1969	50.315965	-4.085675	0.67	116.5	2014-06-22	07:23:37
1970	50.315962	-4.085666	0.73	112.5	2014-06-22	07:23:38
1971	50.315961	-4.085657	0.63	101.1	2014-06-22	07:23:39
1972	50.315959	-4.085647	0.75	106.7	2014-06-22	07:23:40
1973	50.315957	-4.085637	0.77	109.8	2014-06-22	07:23:41
1974	50.315955	-4.085625	0.9	108	2014-06-22	07:23:42
1975	50.315952	-4.085613	0.85	107.2	2014-06-22	07:23:43
1976	50.31595	-4.085602	0.84	109.5	2014-06-22	07:23:44
1977	50.315946	-4.085593	0.75	123	2014-06-22	07:23:45
1978	50.315943	-4.085584	0.76	120	2014-06-22	07:23:46
1979	50.31594	-4.085573	0.81	112.9	2014-06-22	07:23:47
1980	50.315937	-4.085563	0.83	115.5	2014-06-22	07:23:48
1981	50.315932	-4.085553	0.83	124	2014-06-22	07:23:49
1982	50.315928	-4.085544	0.79	124.6	2014-06-22	07:23:50
1983	50.315924	-4.085535	0.78	129.1	2014-06-22	07:23:51
1984	50.315921	-4.085527	0.74	120.4	2014-06-22	07:23:52
1985	50.315918	-4.085517	0.77	112.2	2014-06-22	07:23:53
1986	50.315916	-4.085507	0.7	112.6	2014-06-22	07:23:54
1987	50.315913	-4.0855	0.61	114.2	2014-06-22	07:23:55
1988	50.315911	-4.085492	0.61	113.4	2014-06-22	07:23:56
1989	50.315909	-4.085484	0.63	117.3	2014-06-22	07:23:57
1990	50.315907	-4.085475	0.69	108.1	2014-06-22	07:23:58
1991	50.315904	-4.085465	0.73	113.5	2014-06-22	07:23:59
1992	50.315902	-4.085457	0.6	109.1	2014-06-22	07:24:00
1993	50.315902	-4.08545	0.49	98.8	2014-06-22	07:24:01
1994	50.3159	-4.085442	0.64	110.7	2014-06-22	07:24:02
1995	50.315898	-4.085434	0.61	105.8	2014-06-22	07:24:03
1996	50.315897	-4.085427	0.5	111	2014-06-22	07:24:04
1997	50.315894	-4.085418	0.67	111.9	2014-06-22	07:24:05
1998	50.315892	-4.085411	0.59	110.5	2014-06-22	07:24:06
1999	50.315891	-4.085405	0.48	114.3	2014-06-22	07:24:07
[truncated: 1,123 more rows]
