# Supplementary material for: On the Potential of Surfers to Monitor Environmental Indicators in the Coastal Zone
Source: PLoS One. 2015 Jul 8;10(7):e0127706. doi: 10.1371/journal.pone.0127706 (PMC4496071; doi:10.1371/journal.pone.0127706)
Supplement: S1 Data — Contains 85 GPS tracks (comma separated files) used to estimate surfing performance statistics in the manuscript. (ZIP) [file pone.0127706.s001.zip › S1 Data GPS Tracks/20140628_Wembury.csv]

No	Latitude	Longitude	Speed	Course	Date	Time
1	50.317233	-4.083292	0	0	2014-06-28	07:15:04
2	50.31724	-4.083286	0.84	27.4	2014-06-28	07:15:05
3	50.317238	-4.083287	0.17	205.7	2014-06-28	07:15:06
4	50.31724	-4.083288	0.19	345.6	2014-06-28	07:15:07
5	50.317243	-4.08328	0.32	58.2	2014-06-28	07:15:09
6	50.317242	-4.083277	0.24	115.6	2014-06-28	07:15:10
7	50.31724	-4.083274	0.33	128	2014-06-28	07:15:11
8	50.317239	-4.083272	0.2	146.1	2014-06-28	07:15:12
9	50.317238	-4.083269	0.23	119.7	2014-06-28	07:15:13
10	50.317237	-4.083267	0.18	107.9	2014-06-28	07:15:14
11	50.317237	-4.083266	0.07	130.9	2014-06-28	07:15:15
12	50.317236	-4.083264	0.15	120.8	2014-06-28	07:15:16
13	50.317235	-4.083262	0.18	131.6	2014-06-28	07:15:17
14	50.317234	-4.083262	0.1	144.4	2014-06-28	07:15:18
15	50.317233	-4.083263	0.18	212.4	2014-06-28	07:15:19
16	50.317232	-4.083263	0.16	186.4	2014-06-28	07:15:20
17	50.317231	-4.08326	0.26	96.2	2014-06-28	07:15:21
18	50.31723	-4.083256	0.34	125	2014-06-28	07:15:22
19	50.317228	-4.083252	0.31	115.1	2014-06-28	07:15:23
20	50.317228	-4.083251	0.1	136.1	2014-06-28	07:15:24
21	50.317226	-4.08325	0.16	171.6	2014-06-28	07:15:25
22	50.317224	-4.083249	0.26	155.3	2014-06-28	07:15:26
23	50.317223	-4.083249	0.15	188.9	2014-06-28	07:15:27
24	50.317221	-4.083249	0.08	174	2014-06-28	07:15:29
25	50.317221	-4.083249	0.01	90	2014-06-28	07:15:30
26	50.317221	-4.083248	0.04	62.4	2014-06-28	07:15:31
27	50.317221	-4.083249	0.07	213.1	2014-06-28	07:15:32
28	50.31722	-4.08325	0.09	229	2014-06-28	07:15:33
29	50.31722	-4.08325	0.09	192	2014-06-28	07:15:34
30	50.317219	-4.083251	0.09	224.9	2014-06-28	07:15:35
31	50.317219	-4.083251	0.04	342.3	2014-06-28	07:15:36
32	50.317221	-4.083248	0.29	51.9	2014-06-28	07:15:37
33	50.317219	-4.083247	0.2	160.4	2014-06-28	07:15:38
34	50.317216	-4.083249	0.4	195.7	2014-06-28	07:15:39
35	50.317215	-4.083247	0.19	140	2014-06-28	07:15:40
36	50.317212	-4.083247	0.33	177.9	2014-06-28	07:15:41
37	50.317209	-4.083248	0.33	191.5	2014-06-28	07:15:42
38	50.31721	-4.083248	0.19	352.9	2014-06-28	07:15:43
39	50.317214	-4.083248	0.43	359.1	2014-06-28	07:15:44
40	50.317217	-4.08325	0.34	333.4	2014-06-28	07:15:45
41	50.31722	-4.083256	0.49	305.9	2014-06-28	07:15:46
42	50.317222	-4.083261	0.44	300.4	2014-06-28	07:15:47
43	50.317224	-4.083264	0.35	324.1	2014-06-28	07:15:48
44	50.317225	-4.083265	0.16	324.1	2014-06-28	07:15:49
45	50.317225	-4.083268	0.19	261.4	2014-06-28	07:15:50
46	50.317225	-4.083269	0.07	237.6	2014-06-28	07:15:51
47	50.317225	-4.083271	0.17	270	2014-06-28	07:15:52
48	50.317227	-4.083268	0.34	35.1	2014-06-28	07:15:53
49	50.317224	-4.083272	0.4	217.5	2014-06-28	07:15:54
50	50.317221	-4.083272	0.41	180	2014-06-28	07:15:55
51	50.317222	-4.08327	0.14	44.6	2014-06-28	07:15:56
52	50.317224	-4.083268	0.28	39.8	2014-06-28	07:15:57
53	50.317223	-4.083264	0.26	96.3	2014-06-28	07:15:58
54	50.31722	-4.083263	0.4	172.2	2014-06-28	07:15:59
55	50.317217	-4.083263	0.15	176.6	2014-06-28	07:16:01
56	50.317216	-4.083262	0.1	147.4	2014-06-28	07:16:02
57	50.317216	-4.083264	0.13	238.5	2014-06-28	07:16:03
58	50.317215	-4.083264	0.07	175.1	2014-06-28	07:16:04
59	50.317215	-4.083262	0.14	93.6	2014-06-28	07:16:05
60	50.317215	-4.083257	0.33	83.6	2014-06-28	07:16:06
61	50.317215	-4.083255	0.13	98.2	2014-06-28	07:16:07
62	50.317214	-4.083255	0.1	147.1	2014-06-28	07:16:08
63	50.317212	-4.083253	0.3	148.4	2014-06-28	07:16:09
64	50.317211	-4.083251	0.15	129.6	2014-06-28	07:16:10
65	50.317212	-4.08325	0.11	32.6	2014-06-28	07:16:11
66	50.317214	-4.08325	0.16	6.4	2014-06-28	07:16:12
67	50.317213	-4.083251	0.14	221.2	2014-06-28	07:16:13
68	50.317208	-4.083252	0.52	185.9	2014-06-28	07:16:14
69	50.317208	-4.083251	0.07	122.4	2014-06-28	07:16:15
70	50.317209	-4.083251	0.17	10.1	2014-06-28	07:16:16
71	50.31721	-4.08325	0.13	10.1	2014-06-28	07:16:17
72	50.317214	-4.083252	0.39	346	2014-06-28	07:16:18
73	50.317217	-4.083252	0.4	354	2014-06-28	07:16:19
74	50.317222	-4.083253	0.49	351.7	2014-06-28	07:16:20
75	50.317225	-4.083254	0.37	354.4	2014-06-28	07:16:21
76	50.317227	-4.083256	0.25	324	2014-06-28	07:16:22
77	50.317229	-4.083257	0.21	328.9	2014-06-28	07:16:23
78	50.317229	-4.083261	0.29	283	2014-06-28	07:16:24
79	50.317228	-4.083262	0.13	210.4	2014-06-28	07:16:25
80	50.317225	-4.083264	0.35	201.9	2014-06-28	07:16:26
81	50.317224	-4.083265	0.16	197.7	2014-06-28	07:16:27
82	50.317224	-4.083265	0.08	320.9	2014-06-28	07:16:28
83	50.317225	-4.083265	0.06	41.9	2014-06-28	07:16:29
84	50.317224	-4.083265	0.09	180	2014-06-28	07:16:30
85	50.317227	-4.083263	0.32	29.9	2014-06-28	07:16:31
86	50.317229	-4.083263	0.29	0	2014-06-28	07:16:32
87	50.317231	-4.083263	0.25	348.9	2014-06-28	07:16:33
88	50.317234	-4.083262	0.3	18.8	2014-06-28	07:16:34
89	50.317235	-4.083262	0.09	344.3	2014-06-28	07:16:35
90	50.317234	-4.083264	0.12	252.9	2014-06-28	07:16:36
91	50.317234	-4.083265	0.11	245.3	2014-06-28	07:16:37
92	50.317234	-4.083265	0.03	33.6	2014-06-28	07:16:38
93	50.317234	-4.083264	0.07	90	2014-06-28	07:16:39
94	50.317234	-4.083264	0.06	142.8	2014-06-28	07:16:40
95	50.317233	-4.083264	0.07	180	2014-06-28	07:16:41
96	50.317232	-4.083263	0.08	162	2014-06-28	07:16:42
97	50.317233	-4.083262	0.11	29.7	2014-06-28	07:16:43
98	50.317234	-4.083261	0.17	38	2014-06-28	07:16:44
99	50.317236	-4.083259	0.21	54.9	2014-06-28	07:16:45
100	50.317237	-4.083258	0.13	23.7	2014-06-28	07:16:46
101	50.317237	-4.083256	0.11	74.7	2014-06-28	07:16:47
102	50.317237	-4.083256	0.09	42.3	2014-06-28	07:16:48
103	50.317239	-4.083255	0.14	9.5	2014-06-28	07:16:49
104	50.317239	-4.083255	0.08	351.8	2014-06-28	07:16:50
105	50.31724	-4.083255	0.08	18	2014-06-28	07:16:51
106	50.317238	-4.083256	0.21	198.5	2014-06-28	07:16:52
107	50.317239	-4.083256	0.04	350.4	2014-06-28	07:16:53
108	50.31724	-4.083255	0.15	23.2	2014-06-28	07:16:54
109	50.317241	-4.083255	0.16	14.8	2014-06-28	07:16:55
110	50.317242	-4.083254	0.09	58.9	2014-06-28	07:16:56
111	50.317241	-4.083254	0.08	176.2	2014-06-28	07:16:57
112	50.31724	-4.083253	0.13	156	2014-06-28	07:16:58
113	50.317239	-4.083253	0.1	189.8	2014-06-28	07:16:59
114	50.317239	-4.083252	0.05	78.1	2014-06-28	07:17:00
115	50.31724	-4.083252	0.07	45.5	2014-06-28	07:17:01
116	50.31724	-4.083251	0.07	40.6	2014-06-28	07:17:02
117	50.317241	-4.083251	0.08	350.8	2014-06-28	07:17:03
118	50.317241	-4.083252	0.07	335.6	2014-06-28	07:17:04
119	50.317242	-4.083252	0.09	356.5	2014-06-28	07:17:05
120	50.317242	-4.083252	0.05	166	2014-06-28	07:17:06
121	50.31724	-4.083249	0.24	134.2	2014-06-28	07:17:07
122	50.317234	-4.083248	0.65	174.1	2014-06-28	07:17:08
123	50.317231	-4.083251	0.39	207.4	2014-06-28	07:17:09
124	50.31723	-4.083252	0.18	214.1	2014-06-28	07:17:10
125	50.31723	-4.083252	0.04	102.2	2014-06-28	07:17:11
126	50.317231	-4.08325	0.13	53.7	2014-06-28	07:17:12
127	50.317232	-4.083251	0.08	348.7	2014-06-28	07:17:14
128	50.317232	-4.083251	0.05	248.3	2014-06-28	07:17:15
129	50.317231	-4.083251	0.06	185.8	2014-06-28	07:17:16
130	50.317231	-4.083251	0.05	142.4	2014-06-28	07:17:17
131	50.317231	-4.083251	0.03	135.7	2014-06-28	07:17:18
132	50.31723	-4.083251	0.09	203.5	2014-06-28	07:17:19
133	50.317229	-4.083253	0.17	219.5	2014-06-28	07:17:20
134	50.317228	-4.083253	0.05	223.2	2014-06-28	07:17:21
135	50.317228	-4.083254	0.1	236.2	2014-06-28	07:17:22
136	50.317228	-4.083257	0.08	266.6	2014-06-28	07:17:24
137	50.317227	-4.083257	0.14	195.3	2014-06-28	07:17:25
138	50.317227	-4.083256	0.07	104.9	2014-06-28	07:17:26
139	50.317228	-4.083254	0.16	49.1	2014-06-28	07:17:27
140	50.317227	-4.083255	0.07	184.4	2014-06-28	07:17:28
141	50.317226	-4.083254	0.09	147.8	2014-06-28	07:17:29
142	50.317226	-4.083253	0.07	147.4	2014-06-28	07:17:30
143	50.317225	-4.083253	0.07	151.2	2014-06-28	07:17:31
144	50.317225	-4.083252	0.08	103.7	2014-06-28	07:17:32
145	50.317226	-4.083251	0.11	24.9	2014-06-28	07:17:33
146	50.317228	-4.083248	0.19	38.7	2014-06-28	07:17:35
147	50.317229	-4.083247	0.04	40.1	2014-06-28	07:17:36
148	50.317233	-4.083251	0.25	333.8	2014-06-28	07:17:38
149	50.317233	-4.08325	0.03	32.6	2014-06-28	07:17:39
150	50.31723	-4.083247	0.19	146.7	2014-06-28	07:17:41
151	50.317231	-4.083248	0.08	313.3	2014-06-28	07:17:42
152	50.317231	-4.083249	0.07	314.5	2014-06-28	07:17:43
153	50.317231	-4.083249	0.04	302.4	2014-06-28	07:17:44
154	50.317233	-4.083246	0.15	49.1	2014-06-28	07:17:46
155	50.317233	-4.083245	0.07	139.4	2014-06-28	07:17:47
156	50.317233	-4.083245	0.04	78	2014-06-28	07:17:48
157	50.317232	-4.083245	0.05	218.3	2014-06-28	07:17:49
158	50.317233	-4.083242	0.11	74.8	2014-06-28	07:17:51
159	50.317235	-4.083238	0.38	47.1	2014-06-28	07:17:52
160	50.317233	-4.083228	0.76	107.1	2014-06-28	07:17:53
161	50.317231	-4.083219	0.32	109.3	2014-06-28	07:17:55
162	50.31723	-4.083217	0.19	123.5	2014-06-28	07:17:56
163	50.317229	-4.083215	0.2	131.1	2014-06-28	07:17:57
164	50.317228	-4.083214	0.13	130	2014-06-28	07:17:58
165	50.317228	-4.083213	0.09	147.4	2014-06-28	07:17:59
166	50.317228	-4.083213	0.04	355.6	2014-06-28	07:18:01
167	50.31723	-4.083213	0.13	0	2014-06-28	07:18:02
168	50.31723	-4.083213	0.08	351.8	2014-06-28	07:18:03
169	50.317231	-4.083213	0.11	6.1	2014-06-28	07:18:04
170	50.317238	-4.083224	1.06	315.7	2014-06-28	07:18:05
171	50.317241	-4.083235	0.91	294.1	2014-06-28	07:18:06
172	50.317238	-4.08324	0.45	224.1	2014-06-28	07:18:07
173	50.317237	-4.083243	0.13	231.2	2014-06-28	07:18:09
174	50.317236	-4.083243	0.1	183.2	2014-06-28	07:18:10
175	50.317238	-4.083241	0.13	29.2	2014-06-28	07:18:12
176	50.317239	-4.083239	0.2	52.9	2014-06-28	07:18:13
177	50.31724	-4.083237	0.18	52.2	2014-06-28	07:18:14
178	50.31724	-4.083236	0.03	32.6	2014-06-28	07:18:15
179	50.317242	-4.083235	0.17	32.4	2014-06-28	07:18:16
180	50.317241	-4.083238	0.17	254.3	2014-06-28	07:18:17
181	50.317244	-4.083227	0.79	66.4	2014-06-28	07:18:18
182	50.317244	-4.083213	0.5	93.7	2014-06-28	07:18:20
183	50.317242	-4.08321	0.26	120.2	2014-06-28	07:18:21
184	50.317241	-4.083208	0.19	136.8	2014-06-28	07:18:22
185	50.317239	-4.083208	0.21	168.4	2014-06-28	07:18:23
186	50.317231	-4.083208	0.46	183.7	2014-06-28	07:18:25
187	50.31723	-4.083208	0.08	176.2	2014-06-28	07:18:26
188	50.317229	-4.083208	0.09	176.5	2014-06-28	07:18:27
189	50.317228	-4.083207	0.19	156.4	2014-06-28	07:18:28
190	50.317226	-4.083207	0.22	170.4	2014-06-28	07:18:29
191	50.317225	-4.08321	0.15	247.4	2014-06-28	07:18:31
192	50.317223	-4.08321	0.2	180	2014-06-28	07:18:32
193	50.317222	-4.083211	0.1	190.2	2014-06-28	07:18:33
194	50.317221	-4.083211	0.11	185.8	2014-06-28	07:18:34
195	50.31722	-4.083209	0.16	130.8	2014-06-28	07:18:35
196	50.31722	-4.083209	0.04	139	2014-06-28	07:18:36
197	50.317219	-4.08321	0.07	198.8	2014-06-28	07:18:38
198	50.317219	-4.083209	0	90	2014-06-28	07:18:40
199	50.317219	-4.083211	0.05	258.8	2014-06-28	07:18:42
200	50.317218	-4.083212	0.12	231.9	2014-06-28	07:18:43
201	50.317218	-4.083213	0.09	238.9	2014-06-28	07:18:44
202	50.317217	-4.083214	0.05	231.9	2014-06-28	07:18:45
203	50.317217	-4.083215	0.08	227	2014-06-28	07:18:46
204	50.317216	-4.083217	0.08	256.8	2014-06-28	07:18:48
205	50.317216	-4.083217	0.05	224.1	2014-06-28	07:18:49
206	50.317216	-4.083217	0.02	196.7	2014-06-28	07:18:50
207	50.317213	-4.083227	0.76	247.6	2014-06-28	07:18:51
208	50.31721	-4.08323	0.42	207.8	2014-06-28	07:18:52
209	50.317208	-4.08323	0.17	186	2014-06-28	07:18:53
210	50.317208	-4.083229	0.1	138.8	2014-06-28	07:18:54
211	50.317211	-4.083224	0.49	46.8	2014-06-28	07:18:55
212	50.317215	-4.083219	0.59	39	2014-06-28	07:18:56
213	50.317222	-4.083222	0.86	347.6	2014-06-28	07:18:57
214	50.317228	-4.083235	1.11	300.8	2014-06-28	07:18:58
215	50.317227	-4.083247	0.86	265	2014-06-28	07:18:59
216	50.317223	-4.083251	0.47	214.4	2014-06-28	07:19:00
217	50.317225	-4.083248	0.28	46	2014-06-28	07:19:01
218	50.317227	-4.083246	0.23	38.9	2014-06-28	07:19:02
219	50.317227	-4.083245	0.03	99.4	2014-06-28	07:19:04
220	50.317227	-4.083243	0.08	83.3	2014-06-28	07:19:06
221	50.317226	-4.083244	0.08	242.2	2014-06-28	07:19:07
222	50.317226	-4.083245	0.11	228.1	2014-06-28	07:19:08
223	50.317225	-4.083245	0.05	152.7	2014-06-28	07:19:09
224	50.317225	-4.083247	0.17	239.8	2014-06-28	07:19:10
225	50.317224	-4.083249	0.07	262.5	2014-06-28	07:19:12
226	50.317229	-4.083244	0.61	37.7	2014-06-28	07:19:13
227	50.317229	-4.083243	0.07	104.8	2014-06-28	07:19:14
228	50.317229	-4.083241	0.15	64.4	2014-06-28	07:19:15
229	50.317229	-4.08324	0.03	82.2	2014-06-28	07:19:17
230	50.317228	-4.083243	0.14	237.3	2014-06-28	07:19:19
231	50.317228	-4.083244	0.11	294.7	2014-06-28	07:19:20
232	50.317229	-4.083246	0.12	320.6	2014-06-28	07:19:21
233	50.317229	-4.083246	0.01	324.3	2014-06-28	07:19:22
234	50.31723	-4.083246	0.04	351.5	2014-06-28	07:19:23
235	50.31723	-4.083246	0.03	0	2014-06-28	07:19:24
236	50.317231	-4.083247	0.17	314.1	2014-06-28	07:19:25
237	50.31723	-4.083248	0.07	184.9	2014-06-28	07:19:26
238	50.317237	-4.083237	1.01	45.5	2014-06-28	07:19:27
239	50.317244	-4.083225	1.18	47.9	2014-06-28	07:19:28
240	50.31725	-4.083215	1.02	43.9	2014-06-28	07:19:29
241	50.317253	-4.083211	0.38	50.8	2014-06-28	07:19:30
242	50.317247	-4.08321	0.68	171.9	2014-06-28	07:19:31
243	50.317237	-4.083211	1.05	183.6	2014-06-28	07:19:32
244	50.317233	-4.083205	0.64	140.7	2014-06-28	07:19:33
245	50.317229	-4.083197	0.68	125.3	2014-06-28	07:19:34
246	50.317223	-4.08319	0.91	144.3	2014-06-28	07:19:35
247	50.317224	-4.083187	0.23	42.7	2014-06-28	07:19:36
248	50.317236	-4.083189	1.31	354	2014-06-28	07:19:37
249	50.317254	-4.083195	2.07	349.1	2014-06-28	07:19:38
250	50.317277	-4.083202	2.55	348.2	2014-06-28	07:19:39
251	50.317299	-4.08321	2.55	347.2	2014-06-28	07:19:40
252	50.317321	-4.083218	2.46	347.5	2014-06-28	07:19:41
253	50.317341	-4.083227	2.38	343.4	2014-06-28	07:19:42
254	50.317362	-4.083239	2.48	340.7	2014-06-28	07:19:43
255	50.317384	-4.083249	2.58	342.9	2014-06-28	07:19:44
256	50.317406	-4.083258	2.53	345.4	2014-06-28	07:19:45
257	50.317429	-4.083271	2.7	340.4	2014-06-28	07:19:46
258	50.317452	-4.083289	2.86	332.9	2014-06-28	07:19:47
259	50.317465	-4.083315	2.31	308.2	2014-06-28	07:19:48
260	50.317469	-4.083344	2.11	282	2014-06-28	07:19:49
261	50.317473	-4.08337	1.87	283	2014-06-28	07:19:50
262	50.317485	-4.08339	2.02	313.2	2014-06-28	07:19:51
263	50.317502	-4.083406	2.19	330	2014-06-28	07:19:52
264	50.31752	-4.083413	2.05	345.9	2014-06-28	07:19:53
265	50.317538	-4.083417	2.05	352.2	2014-06-28	07:19:54
266	50.317553	-4.083419	1.7	354.9	2014-06-28	07:19:55
267	50.317568	-4.083419	1.66	0.6	2014-06-28	07:19:56
268	50.317584	-4.083423	1.74	350.2	2014-06-28	07:19:57
269	50.3176	-4.083435	2.01	334.2	2014-06-28	07:19:58
270	50.317614	-4.083454	2.05	318.7	2014-06-28	07:19:59
271	50.317624	-4.083473	1.78	309.8	2014-06-28	07:20:00
272	50.317631	-4.083499	1.98	295.3	2014-06-28	07:20:01
273	50.317637	-4.083524	1.92	289.9	2014-06-28	07:20:02
274	50.317642	-4.083551	2	286	2014-06-28	07:20:03
275	50.317645	-4.083577	1.9	280.7	2014-06-28	07:20:04
276	50.317648	-4.083607	2.11	276.8	2014-06-28	07:20:05
277	50.31765	-4.083639	2.31	275.6	2014-06-28	07:20:06
278	50.31765	-4.083671	2.23	270.2	2014-06-28	07:20:07
279	50.31765	-4.083699	1.98	268.9	2014-06-28	07:20:08
280	50.317648	-4.083723	1.71	266	2014-06-28	07:20:09
281	50.317647	-4.083748	1.78	265.2	2014-06-28	07:20:10
282	50.317647	-4.083772	1.73	268.5	2014-06-28	07:20:11
283	50.317646	-4.083809	2.63	269	2014-06-28	07:20:12
284	50.317645	-4.083847	2.74	266.7	2014-06-28	07:20:13
285	50.317643	-4.083883	2.51	264.7	2014-06-28	07:20:14
286	50.317639	-4.083918	2.58	261.5	2014-06-28	07:20:15
287	50.317634	-4.083941	1.71	250.2	2014-06-28	07:20:16
288	50.317628	-4.083949	0.83	219.5	2014-06-28	07:20:17
289	50.317622	-4.083958	0.92	223.9	2014-06-28	07:20:18
290	50.317618	-4.083971	1.08	244.5	2014-06-28	07:20:19
291	50.317616	-4.083991	1.4	261.9	2014-06-28	07:20:20
292	50.317616	-4.084012	1.53	267.2	2014-06-28	07:20:21
293	50.317614	-4.084031	1.33	262.3	2014-06-28	07:20:22
294	50.317612	-4.084047	1.15	258.3	2014-06-28	07:20:23
295	50.317611	-4.084051	0.3	255.4	2014-06-28	07:20:24
296	50.317611	-4.084062	0.81	264.7	2014-06-28	07:20:25
297	50.317615	-4.084074	1	297.2	2014-06-28	07:20:26
298	50.317615	-4.084082	0.55	274.9	2014-06-28	07:20:27
299	50.317614	-4.084087	0.2	242.5	2014-06-28	07:20:29
300	50.317615	-4.084091	0.13	294.5	2014-06-28	07:20:31
301	50.317615	-4.084092	0.1	270	2014-06-28	07:20:32
302	50.317614	-4.084092	0.06	174.2	2014-06-28	07:20:33
303	50.317618	-4.08409	0.47	19.1	2014-06-28	07:20:34
304	50.317618	-4.084089	0.04	75.2	2014-06-28	07:20:36
305	50.317615	-4.084091	0.36	205.4	2014-06-28	07:20:37
306	50.317614	-4.084094	0.27	223.3	2014-06-28	07:20:38
307	50.317613	-4.084095	0.05	245.7	2014-06-28	07:20:40
308	50.317613	-4.084095	0.03	202.2	2014-06-28	07:20:41
309	50.317607	-4.084102	0.82	215.4	2014-06-28	07:20:42
310	50.317601	-4.084111	0.95	222	2014-06-28	07:20:43
311	50.317596	-4.084123	1.02	241.5	2014-06-28	07:20:44
312	50.317593	-4.084142	1.36	255.3	2014-06-28	07:20:45
313	50.317588	-4.08415	0.81	229.6	2014-06-28	07:20:46
314	50.317585	-4.084155	0.53	215.2	2014-06-28	07:20:47
315	50.317582	-4.084165	0.84	246.5	2014-06-28	07:20:48
316	50.317579	-4.084179	1	255.3	2014-06-28	07:20:49
317	50.317577	-4.084191	0.85	255.4	2014-06-28	07:20:50
318	50.317572	-4.084203	1.02	237.3	2014-06-28	07:20:51
319	50.317567	-4.084213	0.94	234	2014-06-28	07:20:52
320	50.317566	-4.084225	0.82	258.8	2014-06-28	07:20:53
321	50.317567	-4.084234	0.65	274.9	2014-06-28	07:20:54
322	50.317566	-4.084241	0.53	260	2014-06-28	07:20:55
323	50.317566	-4.084242	0.07	319.4	2014-06-28	07:20:56
324	50.317563	-4.084243	0.38	197.2	2014-06-28	07:20:57
325	50.317563	-4.084244	0.03	249.8	2014-06-28	07:20:58
326	50.31756	-4.084251	0.63	240.6	2014-06-28	07:20:59
327	50.317559	-4.084261	0.67	258.8	2014-06-28	07:21:00
328	50.317556	-4.084274	1.03	252	2014-06-28	07:21:01
329	50.31755	-4.084289	1.28	237.3	2014-06-28	07:21:02
330	50.317545	-4.084305	1.26	242.7	2014-06-28	07:21:03
331	50.317539	-4.08433	1.91	249.7	2014-06-28	07:21:04
332	50.317531	-4.084357	2.06	245.4	2014-06-28	07:21:05
333	50.317522	-4.084377	1.75	236.7	2014-06-28	07:21:06
334	50.317516	-4.084396	1.52	240.7	2014-06-28	07:21:07
335	50.317511	-4.084408	1.01	241.3	2014-06-28	07:21:08
336	50.317502	-4.084426	1.65	229.4	2014-06-28	07:21:09
337	50.317493	-4.084442	1.44	229.8	2014-06-28	07:21:10
338	50.317486	-4.084451	1.09	218.9	2014-06-28	07:21:11
339	50.317477	-4.084463	1.28	220.9	2014-06-28	07:21:12
340	50.317468	-4.084475	1.32	221.3	2014-06-28	07:21:13
341	50.317458	-4.084485	1.32	212.8	2014-06-28	07:21:14
342	50.317447	-4.084492	1.32	200.9	2014-06-28	07:21:15
343	50.317436	-4.084498	1.27	199.8	2014-06-28	07:21:16
344	50.317425	-4.084509	1.44	212	2014-06-28	07:21:17
345	50.31741	-4.084522	1.97	208.5	2014-06-28	07:21:18
346	50.317398	-4.084529	1.41	200	2014-06-28	07:21:19
347	50.31739	-4.084531	0.9	191.5	2014-06-28	07:21:20
348	50.31738	-4.08454	1.3	207.4	2014-06-28	07:21:21
349	50.317365	-4.084549	1.75	201.5	2014-06-28	07:21:22
350	50.317354	-4.084556	1.29	204.5	2014-06-28	07:21:23
351	50.31735	-4.08456	0.6	207.3	2014-06-28	07:21:24
352	50.317342	-4.084568	0.99	215.8	2014-06-28	07:21:25
353	50.317332	-4.084579	1.41	212.6	2014-06-28	07:21:26
354	50.317319	-4.084586	1.56	200.1	2014-06-28	07:21:27
355	50.317308	-4.084591	1.27	196.1	2014-06-28	07:21:28
356	50.317301	-4.084596	0.77	202.3	2014-06-28	07:21:29
357	50.317293	-4.084602	0.97	207	2014-06-28	07:21:30
358	50.317283	-4.08461	1.29	205.8	2014-06-28	07:21:31
359	50.317272	-4.084622	1.51	216.8	2014-06-28	07:21:32
360	50.317261	-4.084636	1.55	218.5	2014-06-28	07:21:33
361	50.317255	-4.08464	0.74	205.2	2014-06-28	07:21:34
362	50.317249	-4.084646	0.73	210.2	2014-06-28	07:21:35
363	50.317241	-4.084656	1.23	218.6	2014-06-28	07:21:36
364	50.317228	-4.084667	1.62	208.6	2014-06-28	07:21:37
365	50.317215	-4.084678	1.61	208.8	2014-06-28	07:21:38
366	50.317208	-4.084682	0.85	196.3	2014-06-28	07:21:39
367	50.317203	-4.084687	0.75	213.7	2014-06-28	07:21:40
368	50.317193	-4.084695	1.25	207.3	2014-06-28	07:21:41
369	50.317185	-4.084703	1.05	212.6	2014-06-28	07:21:42
370	50.31718	-4.084707	0.59	203.8	2014-06-28	07:21:43
371	50.317178	-4.084706	0.17	150.9	2014-06-28	07:21:44
372	50.317185	-4.084701	0.82	24.1	2014-06-28	07:21:45
373	50.31719	-4.084699	0.26	16.4	2014-06-28	07:21:47
374	50.317189	-4.084699	0.04	211.8	2014-06-28	07:21:48
375	50.317195	-4.084702	0.66	342.5	2014-06-28	07:21:49
376	50.317207	-4.084695	1.47	18.7	2014-06-28	07:21:50
377	50.317232	-4.084677	3.07	24.9	2014-06-28	07:21:51
378	50.317255	-4.084662	2.71	23.8	2014-06-28	07:21:52
379	50.317263	-4.084653	1.14	32.1	2014-06-28	07:21:53
380	50.317263	-4.084655	0.17	239.7	2014-06-28	07:21:54
381	50.317262	-4.084659	0.14	242.5	2014-06-28	07:21:56
382	50.317267	-4.084652	0.75	42.1	2014-06-28	07:21:57
383	50.317267	-4.084647	0.35	77.8	2014-06-28	07:21:58
384	50.317264	-4.084647	0.38	183.6	2014-06-28	07:21:59
385	50.317259	-4.084653	0.7	220.7	2014-06-28	07:22:00
386	50.317259	-4.08466	0.48	268.9	2014-06-28	07:22:01
387	50.317267	-4.084657	0.87	12.6	2014-06-28	07:22:02
388	50.317278	-4.084643	1.64	37.3	2014-06-28	07:22:03
389	50.317283	-4.084632	1	58.5	2014-06-28	07:22:04
390	50.317281	-4.084633	0.11	202.3	2014-06-28	07:22:06
391	50.317282	-4.084633	0.13	349.8	2014-06-28	07:22:07
392	50.31728	-4.084637	0.41	226.8	2014-06-28	07:22:08
393	50.31728	-4.084637	0.06	0	2014-06-28	07:22:09
394	50.317287	-4.08463	0.85	34.6	2014-06-28	07:22:10
395	50.317289	-4.084626	0.19	46	2014-06-28	07:22:12
396	50.317296	-4.084627	0.77	355.1	2014-06-28	07:22:13
397	50.317302	-4.084633	0.73	329.8	2014-06-28	07:22:14
398	50.317306	-4.08464	0.7	312	2014-06-28	07:22:15
399	50.317311	-4.084642	0.64	347.6	2014-06-28	07:22:16
400	50.317323	-4.084636	1.32	17.1	2014-06-28	07:22:17
401	50.317345	-4.084617	2.81	29	2014-06-28	07:22:18
402	50.317377	-4.084588	4.17	29.9	2014-06-28	07:22:19
403	50.317415	-4.084559	4.7	26.4	2014-06-28	07:22:20
404	50.31745	-4.084538	4.15	20.8	2014-06-28	07:22:21
405	50.317474	-4.084521	2.94	23.8	2014-06-28	07:22:22
406	50.31748	-4.084507	1.24	57.6	2014-06-28	07:22:23
407	50.317477	-4.084511	0.46	223.3	2014-06-28	07:22:24
408	50.317473	-4.084533	1.62	253.3	2014-06-28	07:22:25
409	50.317469	-4.084555	1.63	255.5	2014-06-28	07:22:26
410	50.317464	-4.084574	1.45	247.3	2014-06-28	07:22:27
411	50.317458	-4.084589	1.28	238.9	2014-06-28	07:22:28
412	50.317453	-4.084604	1.18	239.1	2014-06-28	07:22:29
413	50.317447	-4.084621	1.36	243.9	2014-06-28	07:22:30
414	50.31744	-4.084638	1.46	236.3	2014-06-28	07:22:31
415	50.317432	-4.084651	1.31	224.5	2014-06-28	07:22:32
416	50.317422	-4.084666	1.48	226.3	2014-06-28	07:22:33
417	50.317411	-4.084684	1.82	223.7	2014-06-28	07:22:34
418	50.317404	-4.084695	1.1	228.1	2014-06-28	07:22:35
419	50.317399	-4.084703	0.75	227.7	2014-06-28	07:22:36
420	50.31739	-4.084718	1.47	225.2	2014-06-28	07:22:37
421	50.317381	-4.084733	1.53	225.5	2014-06-28	07:22:38
422	50.317374	-4.084741	0.9	220.9	2014-06-28	07:22:39
423	50.317367	-4.08475	1.09	216.5	2014-06-28	07:22:40
424	50.317354	-4.084766	1.75	218	2014-06-28	07:22:41
425	50.317344	-4.084775	1.34	210.4	2014-06-28	07:22:42
426	50.31734	-4.084776	0.39	188.9	2014-06-28	07:22:43
427	50.317334	-4.08478	0.73	201.5	2014-06-28	07:22:44
428	50.317326	-4.084787	1.1	209.4	2014-06-28	07:22:45
429	50.31732	-4.084792	0.71	205.7	2014-06-28	07:22:46
430	50.317314	-4.084797	0.77	209.6	2014-06-28	07:22:47
431	50.317302	-4.084807	1.45	209.8	2014-06-28	07:22:48
432	50.317288	-4.084817	1.71	204.3	2014-06-28	07:22:49
433	50.317277	-4.084823	1.34	198.1	2014-06-28	07:22:50
434	50.317268	-4.084827	1.05	195.5	2014-06-28	07:22:51
435	50.317261	-4.084829	0.83	189.5	2014-06-28	07:22:52
436	50.317252	-4.084832	0.93	193.3	2014-06-28	07:22:53
437	50.317241	-4.084837	1.35	194.8	2014-06-28	07:22:54
438	50.317231	-4.084839	1.13	189.4	2014-06-28	07:22:55
439	50.317224	-4.084835	0.78	156.3	2014-06-28	07:22:56
440	50.317215	-4.084832	1.06	169.3	2014-06-28	07:22:57
441	50.317202	-4.084835	1.45	188.7	2014-06-28	07:22:58
442	50.317197	-4.084835	0.54	178.8	2014-06-28	07:22:59
443	50.317203	-4.08483	0.72	26.6	2014-06-28	07:23:00
444	50.317209	-4.084827	0.74	17.3	2014-06-28	07:23:01
445	50.31721	-4.08483	0.1	283.8	2014-06-28	07:23:03
446	50.317204	-4.084835	0.78	209.2	2014-06-28	07:23:04
447	50.317195	-4.084839	0.93	193.7	2014-06-28	07:23:05
448	50.317193	-4.084835	0.36	138.6	2014-06-28	07:23:06
449	50.317197	-4.084829	0.68	43.6	2014-06-28	07:23:07
450	50.3172	-4.084826	0.37	27.8	2014-06-28	07:23:08
451	50.317201	-4.084826	0.03	0	2014-06-28	07:23:09
452	50.317201	-4.084826	0.05	43.2	2014-06-28	07:23:10
453	50.3172	-4.084826	0.07	199.7	2014-06-28	07:23:11
454	50.317196	-4.084826	0.5	180.7	2014-06-28	07:23:12
455	50.317191	-4.084828	0.29	195.2	2014-06-28	07:23:14
456	50.317185	-4.084825	0.65	157.8	2014-06-28	07:23:15
457	50.317177	-4.08482	0.99	161	2014-06-28	07:23:16
458	50.317169	-4.084816	0.98	162	2014-06-28	07:23:17
459	50.317157	-4.084813	1.32	171.2	2014-06-28	07:23:18
460	50.317146	-4.084809	1.28	166.9	2014-06-28	07:23:19
461	50.317135	-4.084804	1.23	164.5	2014-06-28	07:23:20
462	50.317127	-4.084797	0.99	148.3	2014-06-28	07:23:21
463	50.317118	-4.084793	1.13	163.8	2014-06-28	07:23:22
464	50.317116	-4.084789	0.36	130.9	2014-06-28	07:23:23
465	50.317117	-4.084783	0.47	72.7	2014-06-28	07:23:24
466	50.317116	-4.084783	0.1	207.3	2014-06-28	07:23:25
467	50.317114	-4.084782	0.14	158.1	2014-06-28	07:23:27
468	50.317114	-4.084782	0.03	253.4	2014-06-28	07:23:28
469	50.317114	-4.084783	0.06	297.3	2014-06-28	07:23:29
470	50.317111	-4.084786	0.39	212.6	2014-06-28	07:23:30
471	50.317111	-4.084785	0.05	90	2014-06-28	07:23:31
472	50.317116	-4.084777	0.79	48.8	2014-06-28	07:23:32
473	50.317115	-4.084777	0.06	192.2	2014-06-28	07:23:33
474	50.317109	-4.084781	0.76	201.6	2014-06-28	07:23:34
475	50.317102	-4.084787	0.85	207.5	2014-06-28	07:23:35
476	50.317099	-4.084793	0.51	235.6	2014-06-28	07:23:36
477	50.317104	-4.084789	0.6	21.5	2014-06-28	07:23:37
478	50.317107	-4.084785	0.2	45.7	2014-06-28	07:23:39
479	50.317107	-4.084785	0.01	147.4	2014-06-28	07:23:41
480	50.317107	-4.084785	0.03	191.5	2014-06-28	07:23:42
481	50.317104	-4.084783	0.17	147.4	2014-06-28	07:23:44
482	50.317104	-4.084783	0.02	53.6	2014-06-28	07:23:45
483	50.317104	-4.084782	0.03	32.6	2014-06-28	07:23:46
484	50.317104	-4.084782	0.01	29.6	2014-06-28	07:23:47
485	50.317105	-4.084782	0.03	44.9	2014-06-28	07:23:48
486	50.317105	-4.084781	0.03	56.4	2014-06-28	07:23:50
487	50.3171	-4.084784	0.58	198	2014-06-28	07:23:51
488	50.317098	-4.084785	0.2	215.4	2014-06-28	07:23:52
489	50.317098	-4.084786	0.01	270	2014-06-28	07:23:53
490	50.317102	-4.084782	0.22	31.9	2014-06-28	07:23:55
491	50.317098	-4.084782	0.44	180.8	2014-06-28	07:23:56
492	50.317094	-4.084784	0.48	190.6	2014-06-28	07:23:57
493	50.317093	-4.084784	0.03	233.6	2014-06-28	07:23:58
494	50.317099	-4.084783	0.68	5.5	2014-06-28	07:23:59
495	50.317107	-4.084785	0.9	349.4	2014-06-28	07:24:00
496	50.317111	-4.084795	0.77	300.4	2014-06-28	07:24:01
497	50.317114	-4.08481	1.14	286.6	2014-06-28	07:24:02
498	50.317119	-4.084821	0.95	308.3	2014-06-28	07:24:03
499	50.317125	-4.084826	0.76	330.5	2014-06-28	07:24:04
500	50.317134	-4.084823	0.97	13.8	2014-06-28	07:24:05
501	50.317148	-4.084807	1.98	33.6	2014-06-28	07:24:06
502	50.317167	-4.084784	2.63	39.3	2014-06-28	07:24:07
503	50.317203	-4.084749	4.72	31.2	2014-06-28	07:24:08
504	50.317249	-4.084722	5.42	20.9	2014-06-28	07:24:09
505	50.317295	-4.08471	5.28	9.2	2014-06-28	07:24:10
506	50.317344	-4.084708	5.4	1.4	2014-06-28	07:24:11
507	50.317397	-4.084702	5.92	4.5	2014-06-28	07:24:12
508	50.317448	-4.084686	5.85	11	2014-06-28	07:24:13
509	50.317495	-4.084686	5.24	359.9	2014-06-28	07:24:14
510	50.317532	-4.084696	4.17	350.3	2014-06-28	07:24:15
511	50.317553	-4.084712	2.52	333	2014-06-28	07:24:16
512	50.317563	-4.084728	1.61	315.9	2014-06-28	07:24:17
513	50.317564	-4.084746	1.3	273.7	2014-06-28	07:24:18
514	50.317557	-4.084763	1.41	237.6	2014-06-28	07:24:19
515	50.317553	-4.084778	1.11	249.4	2014-06-28	07:24:20
516	50.31755	-4.084789	0.84	246.5	2014-06-28	07:24:21
517	50.317543	-4.084804	1.34	233.7	2014-06-28	07:24:22
518	50.317532	-4.084816	1.54	215	2014-06-28	07:24:23
519	50.317524	-4.084825	1.15	215	2014-06-28	07:24:24
520	50.317516	-4.084831	0.93	204.9	2014-06-28	07:24:25
521	50.317505	-4.084839	1.31	204.6	2014-06-28	07:24:26
522	50.317491	-4.084848	1.72	201.8	2014-06-28	07:24:27
523	50.317478	-4.08485	1.45	186.6	2014-06-28	07:24:28
524	50.317468	-4.08485	1.07	180.6	2014-06-28	07:24:29
525	50.317458	-4.084851	1.2	182.8	2014-06-28	07:24:30
526	50.317445	-4.084853	1.38	184.5	2014-06-28	07:24:31
527	50.317431	-4.084855	1.57	186.1	2014-06-28	07:24:32
528	50.317421	-4.084855	1.12	178.8	2014-06-28	07:24:33
529	50.317408	-4.084855	1.48	181.6	2014-06-28	07:24:34
530	50.317392	-4.084859	1.73	190.1	2014-06-28	07:24:35
531	50.31738	-4.084862	1.44	186.6	2014-06-28	07:24:36
532	50.317367	-4.084863	1.44	184	2014-06-28	07:24:37
533	50.317357	-4.08486	1.14	169.1	2014-06-28	07:24:38
534	50.317348	-4.084858	0.96	171.1	2014-06-28	07:24:39
535	50.317337	-4.084858	1.2	181.4	2014-06-28	07:24:40
536	50.317324	-4.084858	1.45	179.3	2014-06-28	07:24:41
537	50.317309	-4.08486	1.73	185.3	2014-06-28	07:24:42
538	50.317297	-4.08486	1.32	179.2	2014-06-28	07:24:43
539	50.317286	-4.084859	1.24	176.5	2014-06-28	07:24:44
540	50.317273	-4.08486	1.47	181.6	2014-06-28	07:24:45
541	50.31726	-4.084861	1.45	184.9	2014-06-28	07:24:46
542	50.31725	-4.084861	1.08	179.7	2014-06-28	07:24:47
543	50.317241	-4.084859	0.97	168.7	2014-06-28	07:24:48
544	50.31723	-4.084861	1.21	187.3	2014-06-28	07:24:49
545	50.317218	-4.084866	1.49	195.3	2014-06-28	07:24:50
546	50.317208	-4.084869	1.13	190.6	2014-06-28	07:24:51
547	50.317199	-4.084871	0.93	185.1	2014-06-28	07:24:52
548	50.31719	-4.08487	1.02	179.7	2014-06-28	07:24:53
549	50.317178	-4.084873	1.39	187.6	2014-06-28	07:24:54
550	50.317169	-4.084871	1	170.1	2014-06-28	07:24:55
551	50.317159	-4.084868	1.16	169	2014-06-28	07:24:56
552	50.317148	-4.084867	1.15	178.5	2014-06-28	07:24:57
553	50.317137	-4.084869	1.3	185.5	2014-06-28	07:24:58
554	50.317128	-4.084864	1.05	158.7	2014-06-28	07:24:59
555	50.317119	-4.084857	1.1	154.6	2014-06-28	07:25:00
556	50.31711	-4.084852	1.01	158.6	2014-06-28	07:25:01
557	50.317103	-4.084848	0.88	160.6	2014-06-28	07:25:02
558	50.3171	-4.08484	0.63	118.3	2014-06-28	07:25:03
559	50.317096	-4.084832	0.75	129.2	2014-06-28	07:25:04
560	50.317084	-4.08483	1.31	175.3	2014-06-28	07:25:05
561	50.317073	-4.084831	1.21	183.4	2014-06-28	07:25:06
562	50.317064	-4.084831	1.06	181.3	2014-06-28	07:25:07
563	50.317056	-4.084831	0.91	178.9	2014-06-28	07:25:08
564	50.317053	-4.084826	0.52	132.9	2014-06-28	07:25:09
565	50.317046	-4.084825	0.76	176.8	2014-06-28	07:25:10
566	50.317038	-4.084826	0.44	185.4	2014-06-28	07:25:12
567	50.317037	-4.084828	0.14	216.7	2014-06-28	07:25:13
568	50.317037	-4.084828	0.05	236	2014-06-28	07:25:14
569	50.317042	-4.084824	0.66	27.3	2014-06-28	07:25:15
570	50.317045	-4.08482	0.47	33.2	2014-06-28	07:25:16
571	50.317046	-4.084818	0.09	62.2	2014-06-28	07:25:18
572	50.317046	-4.084818	0.04	242	2014-06-28	07:25:19
573	50.317041	-4.084819	0.61	182.8	2014-06-28	07:25:20
574	50.317038	-4.084818	0.29	163.5	2014-06-28	07:25:21
575	50.317042	-4.084813	0.58	39	2014-06-28	07:25:22
576	50.317042	-4.084811	0.11	75.5	2014-06-28	07:25:23
577	50.317042	-4.084811	0.08	175.6	2014-06-28	07:25:24
578	50.317042	-4.084811	0.01	270	2014-06-28	07:25:26
579	50.317043	-4.084807	0.17	56.4	2014-06-28	07:25:28
580	50.317045	-4.084809	0.09	324.3	2014-06-28	07:25:30
581	50.317043	-4.084804	0.36	117.6	2014-06-28	07:25:31
582	50.317047	-4.084797	0.67	52.2	2014-06-28	07:25:32
583	50.317048	-4.084797	0.19	352.9	2014-06-28	07:25:33
584	50.317049	-4.084797	0.03	69.2	2014-06-28	07:25:34
585	50.317048	-4.084799	0.07	266.4	2014-06-28	07:25:36
586	50.317044	-4.084803	0.56	209.4	2014-06-28	07:25:37
587	50.317044	-4.084803	0.06	217.8	2014-06-28	07:25:38
588	50.317047	-4.084799	0.53	38	2014-06-28	07:25:39
589	50.317051	-4.084794	0.5	38.8	2014-06-28	07:25:40
590	50.31705	-4.084794	0.07	150.7	2014-06-28	07:25:41
591	50.317045	-4.084794	0.56	179.4	2014-06-28	07:25:42
592	50.317041	-4.084797	0.56	206.4	2014-06-28	07:25:43
593	50.317036	-4.0848	0.54	201.3	2014-06-28	07:25:44
594	50.317036	-4.084799	0.05	100.4	2014-06-28	07:25:45
595	50.317043	-4.084792	0.86	34.9	2014-06-28	07:25:46
596	50.317047	-4.084789	0.5	26.9	2014-06-28	07:25:47
597	50.317046	-4.084786	0.23	94.5	2014-06-28	07:25:48
598	50.317046	-4.084786	0.02	90	2014-06-28	07:25:49
599	50.317046	-4.084786	0.09	202.8	2014-06-28	07:25:50
600	50.317044	-4.084786	0.18	180	2014-06-28	07:25:51
601	50.317049	-4.084778	0.8	43.8	2014-06-28	07:25:52
602	50.317053	-4.084772	0.62	49	2014-06-28	07:25:53
603	50.317052	-4.084772	0.11	192.2	2014-06-28	07:25:54
604	50.317046	-4.084776	0.69	200.8	2014-06-28	07:25:55
605	50.31704	-4.08478	0.77	204.7	2014-06-28	07:25:56
606	50.317037	-4.084782	0.34	205.8	2014-06-28	07:25:57
607	50.317037	-4.084781	0.06	51.9	2014-06-28	07:25:58
608	50.317043	-4.084775	0.75	37.5	2014-06-28	07:25:59
609	50.317048	-4.084772	0.58	23	2014-06-28	07:26:00
610	50.317054	-4.084779	0.86	326.4	2014-06-28	07:26:01
611	50.31706	-4.08479	1.06	307.3	2014-06-28	07:26:02
612	50.317068	-4.084798	1.1	329.3	2014-06-28	07:26:03
613	50.317079	-4.084802	1.19	345.8	2014-06-28	07:26:04
614	50.317091	-4.084801	1.41	3.9	2014-06-28	07:26:05
615	50.317113	-4.084794	2.51	11.2	2014-06-28	07:26:06
616	50.31715	-4.084778	4.24	15.3	2014-06-28	07:26:07
617	50.317198	-4.084756	5.51	16.9	2014-06-28	07:26:08
618	50.317248	-4.084728	5.91	19.4	2014-06-28	07:26:09
619	50.317297	-4.084719	5.49	6.6	2014-06-28	07:26:10
620	50.317337	-4.084716	4.55	2.9	2014-06-28	07:26:11
621	50.317372	-4.084685	4.46	29.7	2014-06-28	07:26:12
622	50.317408	-4.08464	5.14	38.3	2014-06-28	07:26:13
623	50.317451	-4.084607	5.28	26.4	2014-06-28	07:26:14
624	50.317496	-4.084597	5.08	8.6	2014-06-28	07:26:15
625	50.317537	-4.084603	4.57	354.5	2014-06-28	07:26:16
626	50.317568	-4.08462	3.7	341.2	2014-06-28	07:26:17
627	50.317585	-4.084633	2.06	332.8	2014-06-28	07:26:18
628	50.31759	-4.084641	0.83	314.9	2014-06-28	07:26:19
629	50.317585	-4.084659	1.38	245.2	2014-06-28	07:26:20
630	50.317574	-4.084682	2.05	234.3	2014-06-28	07:26:21
631	50.317566	-4.084699	1.49	235.3	2014-06-28	07:26:22
632	50.317561	-4.084712	1.1	233.6	2014-06-28	07:26:23
633	50.317556	-4.084723	0.93	239.2	2014-06-28	07:26:24
634	50.317551	-4.084733	0.92	228.1	2014-06-28	07:26:25
635	50.317541	-4.084746	1.46	220.3	2014-06-28	07:26:26
636	50.317529	-4.08476	1.62	217	2014-06-28	07:26:27
637	50.317518	-4.084769	1.38	209.5	2014-06-28	07:26:28
638	50.31751	-4.084776	1.1	207.1	2014-06-28	07:26:29
639	50.317498	-4.084781	1.3	196	2014-06-28	07:26:30
640	50.317487	-4.084788	1.35	201	2014-06-28	07:26:31
641	50.317475	-4.084792	1.33	193.2	2014-06-28	07:26:32
642	50.317465	-4.08479	1.12	169.9	2014-06-28	07:26:33
643	50.317456	-4.08479	1.07	180.9	2014-06-28	07:26:34
644	50.317441	-4.084795	1.72	192.8	2014-06-28	07:26:35
645	50.317427	-4.084798	1.55	188.2	2014-06-28	07:26:36
646	50.317415	-4.084797	1.33	176.7	2014-06-28	07:26:37
647	50.317406	-4.084794	1	165.9	2014-06-28	07:26:38
648	50.317396	-4.084794	1.16	182.4	2014-06-28	07:26:39
649	50.317383	-4.084799	1.52	192.7	2014-06-28	07:26:40
650	50.31737	-4.084801	1.43	184.5	2014-06-28	07:26:41
651	50.317356	-4.084809	1.68	201.7	2014-06-28	07:26:42
652	50.317342	-4.084819	1.68	203.8	2014-06-28	07:26:43
653	50.317335	-4.084818	0.81	173.6	2014-06-28	07:26:44
654	50.317326	-4.084819	0.96	186.8	2014-06-28	07:26:45
655	50.317311	-4.084825	1.75	194.4	2014-06-28	07:26:46
656	50.317301	-4.084829	1.13	194.4	2014-06-28	07:26:47
657	50.317301	-4.084828	0.1	129.8	2014-06-28	07:26:48
658	50.3173	-4.084829	0.06	203.1	2014-06-28	07:26:49
659	50.317302	-4.084828	0.22	17.1	2014-06-28	07:26:50
660	50.317307	-4.084822	0.68	39.4	2014-06-28	07:26:51
661	50.317311	-4.084814	0.72	48.7	2014-06-28	07:26:52
662	50.317311	-4.084813	0.11	116.1	2014-06-28	07:26:53
663	50.317301	-4.084815	1.04	189.2	2014-06-28	07:26:54
664	50.31729	-4.084817	1.27	186.5	2014-06-28	07:26:55
665	50.317287	-4.084811	0.56	125.4	2014-06-28	07:26:56
666	50.317284	-4.084807	0.46	141.9	2014-06-28	07:26:57
667	50.317272	-4.084813	1.34	199.2	2014-06-28	07:26:58
668	50.317257	-4.084818	1.72	192.8	2014-06-28	07:26:59
669	50.317243	-4.084823	1.64	192	2014-06-28	07:27:00
670	50.317236	-4.084822	0.8	176.6	2014-06-28	07:27:01
671	50.317226	-4.084824	1.03	186.6	2014-06-28	07:27:02
672	50.317211	-4.08483	1.83	193.8	2014-06-28	07:27:03
673	50.317194	-4.084839	1.91	199.2	2014-06-28	07:27:04
674	50.317181	-4.084846	1.62	198.6	2014-06-28	07:27:05
675	50.317171	-4.084846	1.03	178.7	2014-06-28	07:27:06
676	50.317162	-4.084847	1.09	183.8	2014-06-28	07:27:07
677	50.31715	-4.084855	1.44	202.9	2014-06-28	07:27:08
678	50.317137	-4.084862	1.53	199.6	2014-06-28	07:27:09
679	50.317124	-4.084867	1.49	193.7	2014-06-28	07:27:10
680	50.317112	-4.084871	1.32	194.4	2014-06-28	07:27:11
681	50.317103	-4.084872	1.02	180.3	2014-06-28	07:27:12
682	50.317092	-4.084871	1.23	177.5	2014-06-28	07:27:13
683	50.317078	-4.084874	1.56	187.2	2014-06-28	07:27:14
684	50.317064	-4.084878	1.65	190.6	2014-06-28	07:27:15
685	50.317049	-4.084882	1.63	191	2014-06-28	07:27:16
686	50.317036	-4.084885	1.5	186.8	2014-06-28	07:27:17
687	50.317027	-4.084883	0.97	171.6	2014-06-28	07:27:18
688	50.317019	-4.084882	0.88	174.5	2014-06-28	07:27:19
689	50.317009	-4.084886	1.19	196.6	2014-06-28	07:27:20
690	50.316997	-4.084893	1.41	199	2014-06-28	07:27:21
691	50.316985	-4.084899	1.42	197	2014-06-28	07:27:22
692	50.316974	-4.084906	1.3	203.5	2014-06-28	07:27:23
693	50.316967	-4.084908	0.81	190.6	2014-06-28	07:27:24
694	50.316959	-4.084913	1.02	201.2	2014-06-28	07:27:25
695	50.316947	-4.084922	1.39	205.3	2014-06-28	07:27:26
696	50.316936	-4.084926	1.28	193.2	2014-06-28	07:27:27
697	50.316927	-4.08493	1.05	197.8	2014-06-28	07:27:28
698	50.316917	-4.084935	1.17	196.6	2014-06-28	07:27:29
699	50.316909	-4.084941	0.99	204.1	2014-06-28	07:27:30
700	50.316906	-4.084939	0.32	164.8	2014-06-28	07:27:31
701	50.316909	-4.084937	0.34	29.1	2014-06-28	07:27:32
702	50.316908	-4.084937	0.1	186.3	2014-06-28	07:27:33
703	50.316903	-4.084945	0.76	227.8	2014-06-28	07:27:34
704	50.316901	-4.084947	0.26	210.3	2014-06-28	07:27:35
705	50.316901	-4.084946	0.07	90	2014-06-28	07:27:36
706	50.316904	-4.084943	0.44	35.9	2014-06-28	07:27:37
707	50.316904	-4.084941	0.08	109.8	2014-06-28	07:27:38
708	50.316904	-4.084941	0.03	67.5	2014-06-28	07:27:39
709	50.316904	-4.084941	0.03	223.2	2014-06-28	07:27:40
710	50.3169	-4.084943	0.49	193.3	2014-06-28	07:27:41
711	50.316895	-4.084945	0.5	196.8	2014-06-28	07:27:42
712	50.316896	-4.084945	0.06	32.6	2014-06-28	07:27:43
713	50.3169	-4.084938	0.63	45	2014-06-28	07:27:44
714	50.3169	-4.084938	0.02	90	2014-06-28	07:27:45
715	50.316898	-4.08494	0.15	210.6	2014-06-28	07:27:47
716	50.316898	-4.08494	0.03	348.9	2014-06-28	07:27:48
717	50.316898	-4.084934	0.48	86.7	2014-06-28	07:27:49
718	50.316899	-4.084927	0.49	72.2	2014-06-28	07:27:50
719	50.316902	-4.084926	0.3	15	2014-06-28	07:27:51
720	50.316903	-4.084927	0.13	320.9	2014-06-28	07:27:52
721	50.316921	-4.084922	2.05	9.9	2014-06-28	07:27:53
722	50.316953	-4.084906	3.71	17.6	2014-06-28	07:27:54
723	50.316995	-4.08488	5.06	21.9	2014-06-28	07:27:55
724	50.317044	-4.084846	5.92	23.9	2014-06-28	07:27:56
725	50.317091	-4.084833	5.34	10.1	2014-06-28	07:27:57
726	50.317135	-4.084835	4.88	358.6	2014-06-28	07:27:58
727	50.317187	-4.084818	5.94	11.6	2014-06-28	07:27:59
728	50.31724	-4.084788	6.25	19.9	2014-06-28	07:28:00
729	50.317281	-4.084757	5.06	25.2	2014-06-28	07:28:01
730	50.317313	-4.084734	3.94	24.9	2014-06-28	07:28:02
731	50.317342	-4.084717	3.42	20.7	2014-06-28	07:28:03
732	50.317368	-4.084703	3.12	18.6	2014-06-28	07:28:04
733	50.317387	-4.084692	2.2	21.8	2014-06-28	07:28:05
734	50.317392	-4.084692	0.55	355.1	2014-06-28	07:28:06
735	50.317388	-4.084706	1.02	249.1	2014-06-28	07:28:07
736	50.31738	-4.08472	1.36	228.2	2014-06-28	07:28:08
737	50.317376	-4.084729	0.8	234.6	2014-06-28	07:28:09
738	50.317376	-4.08473	0.04	242	2014-06-28	07:28:10
739	50.317367	-4.08474	1.25	214.9	2014-06-28	07:28:11
740	50.317352	-4.084749	1.73	201.7	2014-06-28	07:28:12
741	50.317338	-4.084757	1.64	200	2014-06-28	07:28:13
742	50.317326	-4.08476	1.43	190.1	2014-06-28	07:28:14
743	50.317315	-4.084762	1.22	187.8	2014-06-28	07:28:15
744	50.317306	-4.084763	1	183.1	2014-06-28	07:28:16
745	50.317296	-4.084766	1.14	189.4	2014-06-28	07:28:17
746	50.317284	-4.084769	1.31	191	2014-06-28	07:28:18
747	50.317271	-4.084773	1.44	191.5	2014-06-28	07:28:19
748	50.31726	-4.084777	1.36	191.9	2014-06-28	07:28:20
749	50.31725	-4.084776	1.06	174.5	2014-06-28	07:28:21
750	50.317241	-4.084774	1.03	174	2014-06-28	07:28:22
751	50.31723	-4.084779	1.2	196.1	2014-06-28	07:28:23
752	50.317218	-4.084786	1.46	200.5	2014-06-28	07:28:24
753	50.317203	-4.084792	1.73	194.4	2014-06-28	07:28:25
754	50.317189	-4.084796	1.6	189.4	2014-06-28	07:28:26
755	50.31718	-4.084796	0.98	182.1	2014-06-28	07:28:27
756	50.317173	-4.084798	0.85	186.4	2014-06-28	07:28:28
757	50.317165	-4.084799	0.84	184.9	2014-06-28	07:28:29
758	50.317156	-4.084802	1.04	194.2	2014-06-28	07:28:30
759	50.317145	-4.084807	1.25	194.6	2014-06-28	07:28:31
760	50.317138	-4.084807	0.82	180.4	2014-06-28	07:28:32
761	50.317132	-4.084807	0.67	177.5	2014-06-28	07:28:33
762	50.317121	-4.084811	1.2	195	2014-06-28	07:28:34
763	50.317107	-4.084815	1.63	189.9	2014-06-28	07:28:35
764	50.317093	-4.084819	1.57	192	2014-06-28	07:28:36
765	50.317085	-4.084819	0.94	179.3	2014-06-28	07:28:37
766	50.317077	-4.084816	0.84	164	2014-06-28	07:28:38
767	50.317067	-4.084819	1.14	192.4	2014-06-28	07:28:39
768	50.317054	-4.084826	1.51	199.3	2014-06-28	07:28:40
769	50.317042	-4.084833	1.5	199.2	2014-06-28	07:28:41
770	50.31703	-4.084839	1.38	197.6	2014-06-28	07:28:42
771	50.317019	-4.084842	1.18	189.6	2014-06-28	07:28:43
772	50.317014	-4.084844	0.6	195.5	2014-06-28	07:28:44
773	50.317006	-4.08485	0.98	202.2	2014-06-28	07:28:45
774	50.316996	-4.084859	1.34	210.8	2014-06-28	07:28:46
775	50.316987	-4.084868	1.14	215.6	2014-06-28	07:28:47
776	50.316977	-4.084875	1.24	203	2014-06-28	07:28:48
777	50.316964	-4.084884	1.64	202	2014-06-28	07:28:49
778	50.31695	-4.084894	1.62	205.8	2014-06-28	07:28:50
779	50.316939	-4.084901	1.37	201.4	2014-06-28	07:28:51
780	50.316929	-4.084905	1.15	194.5	2014-06-28	07:28:52
781	50.316919	-4.084909	1.13	195.3	2014-06-28	07:28:53
782	50.316909	-4.084916	1.21	202.8	2014-06-28	07:28:54
783	50.316904	-4.08492	0.68	206.6	2014-06-28	07:28:55
784	50.316904	-4.084916	0.13	79.9	2014-06-28	07:28:57
785	50.316904	-4.084915	0.07	82.1	2014-06-28	07:28:58
786	50.316904	-4.084915	0.05	114.3	2014-06-28	07:28:59
787	50.316902	-4.084914	0.11	169.6	2014-06-28	07:29:01
788	50.316902	-4.084912	0.17	80.5	2014-06-28	07:29:02
789	50.316902	-4.084911	0.09	135.1	2014-06-28	07:29:03
790	50.316901	-4.084911	0.06	217.2	2014-06-28	07:29:04
791	50.316901	-4.084912	0.05	236.4	2014-06-28	07:29:05
792	50.316901	-4.084912	0.06	228.3	2014-06-28	07:29:06
793	50.316895	-4.084913	0.64	186.5	2014-06-28	07:29:07
794	50.316894	-4.084908	0.39	98.5	2014-06-28	07:29:08
795	50.316898	-4.084904	0.51	38.2	2014-06-28	07:29:09
796	50.3169	-4.084903	0.09	20.3	2014-06-28	07:29:11
797	50.316899	-4.084904	0.14	222.9	2014-06-28	07:29:12
798	50.316894	-4.084905	0.51	185.4	2014-06-28	07:29:13
799	50.316894	-4.084904	0.05	144.4	2014-06-28	07:29:15
800	50.316898	-4.084897	0.68	47.9	2014-06-28	07:29:16
801	50.3169	-4.084893	0.17	52.6	2014-06-28	07:29:18
802	50.316893	-4.084899	0.83	209.1	2014-06-28	07:29:19
803	50.316886	-4.084905	0.86	208.6	2014-06-28	07:29:20
804	50.316884	-4.084908	0.17	223.4	2014-06-28	07:29:22
805	50.31689	-4.084903	0.75	27.5	2014-06-28	07:29:23
806	50.316892	-4.084902	0.31	20.3	2014-06-28	07:29:24
807	50.316888	-4.084905	0.51	208.6	2014-06-28	07:29:25
808	50.316883	-4.08491	0.73	207.1	2014-06-28	07:29:26
809	50.316879	-4.084913	0.23	211.3	2014-06-28	07:29:28
810	50.316886	-4.084914	0.74	353.6	2014-06-28	07:29:29
811	50.316887	-4.084916	0.22	331.3	2014-06-28	07:29:30
812	50.316885	-4.084917	0.31	202.4	2014-06-28	07:29:31
813	50.316881	-4.084921	0.44	212.6	2014-06-28	07:29:32
814	50.316881	-4.084921	0.01	180	2014-06-28	07:29:34
815	50.316881	-4.08492	0.07	75.1	2014-06-28	07:29:35
816	50.316882	-4.084919	0.05	52.5	2014-06-28	07:29:36
817	50.316881	-4.084919	0.04	163.3	2014-06-28	07:29:37
818	50.316877	-4.084918	0.53	172.2	2014-06-28	07:29:38
819	50.316873	-4.084919	0.45	186.1	2014-06-28	07:29:39
820	50.316872	-4.084919	0.02	180	2014-06-28	07:29:40
821	50.316872	-4.084918	0.02	90	2014-06-28	07:29:41
822	50.316872	-4.084919	0.03	184.9	2014-06-28	07:29:43
823	50.316872	-4.084918	0.06	124.6	2014-06-28	07:29:44
824	50.316871	-4.084917	0.06	147.4	2014-06-28	07:29:45
825	50.316871	-4.084917	0.04	139	2014-06-28	07:29:46
826	50.316871	-4.084917	0.02	149	2014-06-28	07:29:47
827	50.31687	-4.084917	0.04	154	2014-06-28	07:29:48
828	50.31687	-4.084917	0.02	180	2014-06-28	07:29:49
829	50.31687	-4.084917	0.02	230.3	2014-06-28	07:29:50
830	50.316867	-4.084916	0.4	170.5	2014-06-28	07:29:51
831	50.316863	-4.084914	0.4	161.1	2014-06-28	07:29:52
832	50.316863	-4.084913	0.05	90	2014-06-28	07:29:53
833	50.316866	-4.084912	0.36	20.4	2014-06-28	07:29:54
834	50.316866	-4.084911	0.04	122.4	2014-06-28	07:29:55
835	50.316859	-4.084915	0.81	199.3	2014-06-28	07:29:56
836	50.316853	-4.084916	0.66	183.6	2014-06-28	07:29:57
837	50.316853	-4.084914	0.13	116.1	2014-06-28	07:29:58
838	50.316853	-4.084913	0.04	63.4	2014-06-28	07:29:59
839	50.316856	-4.084913	0.31	11.3	2014-06-28	07:30:00
840	50.316856	-4.08491	0.08	76.7	2014-06-28	07:30:02
841	50.316856	-4.08491	0.06	117.6	2014-06-28	07:30:03
842	50.316854	-4.084909	0.16	152.9	2014-06-28	07:30:04
843	50.316855	-4.084909	0.06	2.7	2014-06-28	07:30:06
844	50.316856	-4.084908	0.03	71.4	2014-06-28	07:30:07
845	50.316857	-4.084908	0.21	356.8	2014-06-28	07:30:08
846	50.316857	-4.084908	0.04	146.7	2014-06-28	07:30:09
847	50.316853	-4.084914	0.62	219.5	2014-06-28	07:30:10
848	50.316852	-4.084918	0.32	263.5	2014-06-28	07:30:11
849	50.316857	-4.08492	0.47	343	2014-06-28	07:30:12
850	50.316859	-4.084922	0.33	328.4	2014-06-28	07:30:13
851	50.316859	-4.084922	0.04	139	2014-06-28	07:30:14
852	50.316854	-4.084921	0.55	170.7	2014-06-28	07:30:15
853	50.316853	-4.084919	0.09	134.1	2014-06-28	07:30:17
854	50.316852	-4.084919	0.04	184.4	2014-06-28	07:30:19
855	50.316852	-4.084917	0.18	104.8	2014-06-28	07:30:20
856	50.316852	-4.084917	0.02	180	2014-06-28	07:30:21
857	50.316846	-4.084916	0.32	175.8	2014-06-28	07:30:23
858	50.316845	-4.084916	0.05	186.9	2014-06-28	07:30:24
859	50.316841	-4.084913	0.57	159.1	2014-06-28	07:30:25
860	50.31684	-4.084912	0.05	101.9	2014-06-28	07:30:27
861	50.31684	-4.084911	0.12	135.1	2014-06-28	07:30:28
862	50.316838	-4.08491	0.08	153.1	2014-06-28	07:30:30
863	50.316838	-4.084909	0.1	119.1	2014-06-28	07:30:31
864	50.316834	-4.084905	0.57	149	2014-06-28	07:30:32
865	50.316833	-4.0849	0.36	104.9	2014-06-28	07:30:33
866	50.316833	-4.084895	0.17	83.7	2014-06-28	07:30:35
867	50.316833	-4.084894	0.07	134.5	2014-06-28	07:30:36
868	50.316832	-4.084894	0.04	150.7	2014-06-28	07:30:38
869	50.316832	-4.084893	0.04	154.8	2014-06-28	07:30:39
870	50.316827	-4.084895	0.59	193.4	2014-06-28	07:30:40
871	50.316826	-4.084899	0.25	261.2	2014-06-28	07:30:41
872	50.316831	-4.084899	0.54	0	2014-06-28	07:30:42
873	50.316839	-4.084905	1.02	335.4	2014-06-28	07:30:43
874	50.316848	-4.084914	1.16	322.7	2014-06-28	07:30:44
875	50.316854	-4.084924	0.96	315.7	2014-06-28	07:30:45
876	50.316863	-4.084932	1.19	333	2014-06-28	07:30:46
877	50.316882	-4.084931	2.02	0.5	2014-06-28	07:30:47
878	50.316915	-4.084924	3.8	7.5	2014-06-28	07:30:48
879	50.316957	-4.084903	4.92	18.2	2014-06-28	07:30:49
880	50.317006	-4.084875	5.77	20	2014-06-28	07:30:50
881	50.317062	-4.084848	6.45	17.1	2014-06-28	07:30:51
882	50.317113	-4.084852	5.69	357.2	2014-06-28	07:30:52
883	50.317159	-4.084863	5.24	351.5	2014-06-28	07:30:53
884	50.317211	-4.084843	5.96	13.6	2014-06-28	07:30:54
885	50.317266	-4.084813	6.54	19.6	2014-06-28	07:30:55
886	50.317314	-4.084797	5.42	11.6	2014-06-28	07:30:56
887	50.317351	-4.084781	4.32	15.9	2014-06-28	07:30:57
888	50.317385	-4.084748	4.43	31.9	2014-06-28	07:30:58
889	50.31742	-4.084715	4.46	31	2014-06-28	07:30:59
890	50.317453	-4.084692	4.07	24.5	2014-06-28	07:31:00
891	50.317478	-4.084676	3.01	20.8	2014-06-28	07:31:01
892	50.317494	-4.084663	2.05	27.8	2014-06-28	07:31:02
893	50.317509	-4.084652	1.78	25.9	2014-06-28	07:31:03
894	50.31751	-4.084656	0.29	287	2014-06-28	07:31:04
895	50.317497	-4.084674	1.89	223.6	2014-06-28	07:31:05
896	50.317485	-4.084693	1.91	223.8	2014-06-28	07:31:06
897	50.317477	-4.084704	1.13	222.6	2014-06-28	07:31:07
898	50.317468	-4.084711	1.19	205.1	2014-06-28	07:31:08
899	50.317456	-4.08472	1.46	206.2	2014-06-28	07:31:09
900	50.317442	-4.084728	1.64	201.8	2014-06-28	07:31:10
901	50.317432	-4.084731	1.2	190.3	2014-06-28	07:31:11
902	50.31742	-4.084733	1.25	184.4	2014-06-28	07:31:12
903	50.317406	-4.084737	1.62	191.7	2014-06-28	07:31:13
904	50.317394	-4.084742	1.41	195.2	2014-06-28	07:31:14
905	50.317381	-4.084742	1.49	178.6	2014-06-28	07:31:15
906	50.317368	-4.084737	1.42	165.4	2014-06-28	07:31:16
907	50.317357	-4.084737	1.2	179.4	2014-06-28	07:31:17
908	50.317344	-4.084737	1.5	179.8	2014-06-28	07:31:18
909	50.317329	-4.084738	1.63	184.2	2014-06-28	07:31:19
910	50.317318	-4.084739	1.23	183	2014-06-28	07:31:20
911	50.317312	-4.084738	0.75	173.2	2014-06-28	07:31:21
912	50.317305	-4.084736	0.79	168.7	2014-06-28	07:31:22
913	50.317294	-4.084738	1.2	187.4	2014-06-28	07:31:23
914	50.317281	-4.08474	1.45	186.4	2014-06-28	07:31:24
915	50.317271	-4.08474	1.16	178.2	2014-06-28	07:31:25
916	50.317261	-4.084738	1.07	174.5	2014-06-28	07:31:26
917	50.317248	-4.08474	1.4	185.1	2014-06-28	07:31:27
918	50.317237	-4.084742	1.25	186	2014-06-28	07:31:28
919	50.317229	-4.084741	0.94	175.3	2014-06-28	07:31:29
920	50.317218	-4.084743	1.22	185.6	2014-06-28	07:31:30
921	50.317209	-4.084746	0.99	193.3	2014-06-28	07:31:31
922	50.317201	-4.084746	0.92	181.1	2014-06-28	07:31:32
923	50.31719	-4.08475	1.32	193.8	2014-06-28	07:31:33
924	50.317179	-4.084755	1.18	195.2	2014-06-28	07:31:34
925	50.317171	-4.084755	0.88	178.8	2014-06-28	07:31:35
926	50.317162	-4.084756	1.1	184.3	2014-06-28	07:31:36
927	50.317151	-4.084762	1.25	199.5	2014-06-28	07:31:37
928	50.31714	-4.084767	1.26	198.2	2014-06-28	07:31:38
929	50.31713	-4.084771	1.19	194.5	2014-06-28	07:31:39
930	50.317122	-4.084771	0.91	178.1	2014-06-28	07:31:40
931	50.317111	-4.084775	1.26	191.8	2014-06-28	07:31:41
932	50.317099	-4.084782	1.39	203	2014-06-28	07:31:42
933	50.317092	-4.084789	0.96	208.9	2014-06-28	07:31:43
934	50.317084	-4.084796	0.99	210.8	2014-06-28	07:31:44
935	50.317077	-4.0848	0.88	201	2014-06-28	07:31:45
936	50.317071	-4.084801	0.65	186.9	2014-06-28	07:31:46
937	50.317064	-4.084802	0.73	183.3	2014-06-28	07:31:47
938	50.317058	-4.084807	0.83	206.7	2014-06-28	07:31:48
939	50.317047	-4.084816	1.39	208.2	2014-06-28	07:31:49
940	50.317033	-4.084829	1.81	209.2	2014-06-28	07:31:50
941	50.317025	-4.084836	1.02	212	2014-06-28	07:31:51
942	50.317022	-4.084842	0.51	227.4	2014-06-28	07:31:52
943	50.317014	-4.084853	1.14	224	2014-06-28	07:31:53
944	50.317003	-4.084867	1.64	217.8	2014-06-28	07:31:54
945	50.316992	-4.084878	1.42	213	2014-06-28	07:31:55
946	50.316984	-4.084884	1	205.4	2014-06-28	07:31:56
947	50.316976	-4.084889	0.9	205.5	2014-06-28	07:31:57
948	50.316968	-4.084897	1.1	211	2014-06-28	07:31:58
949	50.316959	-4.084904	1.16	204.9	2014-06-28	07:31:59
950	50.316949	-4.084907	1.05	192.4	2014-06-28	07:32:00
951	50.316939	-4.084913	1.17	198.2	2014-06-28	07:32:01
952	50.316929	-4.084919	1.27	200.3	2014-06-28	07:32:02
953	50.31692	-4.084921	0.98	189.9	2014-06-28	07:32:03
954	50.31691	-4.084926	1.11	196.5	2014-06-28	07:32:04
955	50.3169	-4.084929	1.15	192.2	2014-06-28	07:32:05
956	50.316888	-4.084935	1.43	197.2	2014-06-28	07:32:06
957	50.316877	-4.084941	1.35	199.9	2014-06-28	07:32:07
958	50.316868	-4.084947	1.04	201.1	2014-06-28	07:32:08
959	50.31686	-4.084951	0.98	199.5	2014-06-28	07:32:09
960	50.316853	-4.084955	0.8	201.4	2014-06-28	07:32:10
961	50.316845	-4.084959	0.88	199.4	2014-06-28	07:32:11
962	50.316839	-4.084964	0.83	202.1	2014-06-28	07:32:12
963	50.316828	-4.084972	1.32	205.3	2014-06-28	07:32:13
964	50.316818	-4.084981	1.29	210.3	2014-06-28	07:32:14
965	50.316812	-4.084988	0.8	218.7	2014-06-28	07:32:15
966	50.316808	-4.084994	0.61	226.7	2014-06-28	07:32:16
967	50.316803	-4.084999	0.73	209	2014-06-28	07:32:17
968	50.316795	-4.085006	0.95	208.3	2014-06-28	07:32:18
969	50.316784	-4.085012	1.3	200.1	2014-06-28	07:32:19
970	50.316772	-4.085021	1.46	205.1	2014-06-28	07:32:20
971	50.316765	-4.085025	0.91	201.1	2014-06-28	07:32:21
972	50.316759	-4.085026	0.62	183.9	2014-06-28	07:32:22
973	50.31675	-4.085025	0.98	176.5	2014-06-28	07:32:23
974	50.316743	-4.085026	0.78	187.9	2014-06-28	07:32:24
975	50.316737	-4.085028	0.74	187.4	2014-06-28	07:32:25
976	50.31673	-4.085026	0.75	172.3	2014-06-28	07:32:26
977	50.316723	-4.085028	0.75	189.6	2014-06-28	07:32:27
978	50.316724	-4.085029	0.12	315.2	2014-06-28	07:32:28
979	50.316729	-4.085028	0.26	14	2014-06-28	07:32:30
980	50.316729	-4.085027	0.04	49.1	2014-06-28	07:32:32
981	50.316729	-4.085026	0.05	65.3	2014-06-28	07:32:33
982	50.316731	-4.085025	0.09	19.6	2014-06-28	07:32:35
983	50.316731	-4.085025	0.02	147.4	2014-06-28	07:32:36
984	50.316727	-4.085026	0.44	189.5	2014-06-28	07:32:37
985	50.316724	-4.085024	0.15	149.3	2014-06-28	07:32:39
986	50.316725	-4.085024	0.03	69.8	2014-06-28	07:32:40
987	50.316725	-4.085024	0.01	90	2014-06-28	07:32:41
988	50.316725	-4.085023	0.02	90	2014-06-28	07:32:43
989	50.316723	-4.08502	0.15	137.1	2014-06-28	07:32:45
990	50.316722	-4.08502	0.02	147.4	2014-06-28	07:32:46
991	50.316722	-4.08502	0.02	147.4	2014-06-28	07:32:47
992	50.316722	-4.085013	0.48	94.4	2014-06-28	07:32:48
993	50.316724	-4.085007	0.26	57.3	2014-06-28	07:32:50
994	50.316721	-4.085011	0.46	219.5	2014-06-28	07:32:51
995	50.316718	-4.085011	0.41	185	2014-06-28	07:32:52
996	50.316717	-4.085011	0.04	117.6	2014-06-28	07:32:53
997	50.316717	-4.08501	0.06	120.3	2014-06-28	07:32:54
998	50.316717	-4.085009	0.05	128.1	2014-06-28	07:32:56
999	50.316716	-4.085009	0.05	159.2	2014-06-28	07:32:57
1000	50.316716	-4.085008	0.05	138.4	2014-06-28	07:32:59
1001	50.316715	-4.085008	0.03	203.5	2014-06-28	07:33:01
1002	50.316717	-4.085004	0.39	49.3	2014-06-28	07:33:02
1003	50.316717	-4.085004	0.02	128.9	2014-06-28	07:33:04
1004	50.31672	-4.085001	0.39	27.4	2014-06-28	07:33:05
1005	50.31672	-4.085002	0.01	224.9	2014-06-28	07:33:07
1006	50.31672	-4.085002	0.02	198.7	2014-06-28	07:33:08
1007	50.31672	-4.085001	0.02	119.4	2014-06-28	07:33:09
1008	50.31672	-4.085001	0.01	160.2	2014-06-28	07:33:11
1009	50.316715	-4.085005	0.52	205.9	2014-06-28	07:33:12
1010	50.316712	-4.085002	0.21	151.6	2014-06-28	07:33:14
1011	50.316713	-4.084996	0.43	75.1	2014-06-28	07:33:15
1012	50.316714	-4.084991	0.19	82.8	2014-06-28	07:33:17
1013	50.316713	-4.08499	0.05	140.9	2014-06-28	07:33:18
1014	50.316713	-4.08499	0.07	169.6	2014-06-28	07:33:19
1015	50.316712	-4.084989	0.08	133	2014-06-28	07:33:20
1016	50.316708	-4.084986	0.23	153.1	2014-06-28	07:33:22
1017	50.316708	-4.084985	0.15	128.1	2014-06-28	07:33:23
1018	50.316706	-4.084984	0.19	170.9	2014-06-28	07:33:24
1019	50.316706	-4.084984	0.02	233.6	2014-06-28	07:33:25
1020	50.316705	-4.084984	0.15	182.2	2014-06-28	07:33:26
1021	50.316706	-4.084982	0.24	39.5	2014-06-28	07:33:27
1022	50.316706	-4.084982	0.07	143.5	2014-06-28	07:33:28
1023	50.316706	-4.084975	0.24	85.6	2014-06-28	07:33:30
1024	50.316705	-4.084971	0.14	122	2014-06-28	07:33:32
1025	50.316704	-4.084971	0.03	168.5	2014-06-28	07:33:33
1026	50.316704	-4.084971	0.05	100.5	2014-06-28	07:33:34
1027	50.316704	-4.084971	0.04	180	2014-06-28	07:33:35
1028	50.316703	-4.084968	0.1	116.9	2014-06-28	07:33:37
1029	50.316702	-4.084964	0.32	117.5	2014-06-28	07:33:38
1030	50.316702	-4.084962	0.06	68.5	2014-06-28	07:33:40
1031	50.316702	-4.084963	0.06	207.7	2014-06-28	07:33:41
1032	50.316698	-4.084962	0.2	172.3	2014-06-28	07:33:43
1033	50.316698	-4.084962	0.05	186.9	2014-06-28	07:33:44
1034	50.316698	-4.084962	0.03	136.8	2014-06-28	07:33:45
1035	50.316697	-4.084962	0.01	136.8	2014-06-28	07:33:47
1036	50.316698	-4.084962	0.02	309.7	2014-06-28	07:33:48
1037	50.316697	-4.084962	0.02	147.4	2014-06-28	07:33:49
1038	50.316697	-4.084961	0.04	111.4	2014-06-28	07:33:51
1039	50.316697	-4.084961	0.02	211	2014-06-28	07:33:52
1040	50.316696	-4.084961	0.02	173.1	2014-06-28	07:33:54
1041	50.316696	-4.084959	0.06	133	2014-06-28	07:33:56
1042	50.3167	-4.084952	0.67	48.2	2014-06-28	07:33:57
1043	50.316699	-4.084951	0.13	124.8	2014-06-28	07:33:58
1044	50.316695	-4.084953	0.48	194.4	2014-06-28	07:33:59
1045	50.316689	-4.084953	0.67	184.1	2014-06-28	07:34:00
1046	50.316686	-4.084951	0.19	158.3	2014-06-28	07:34:02
1047	50.316686	-4.084947	0.15	77.1	2014-06-28	07:34:04
1048	50.316685	-4.084947	0.06	159.5	2014-06-28	07:34:06
1049	50.316685	-4.084946	0.08	162.5	2014-06-28	07:34:07
1050	50.316684	-4.084946	0.05	135.4	2014-06-28	07:34:08
1051	50.316686	-4.084946	0.2	3.3	2014-06-28	07:34:09
1052	50.316686	-4.084946	0.02	196.7	2014-06-28	07:34:10
1053	50.316682	-4.084947	0.49	189.7	2014-06-28	07:34:11
1054	50.316681	-4.084947	0.04	180	2014-06-28	07:34:12
1055	50.316678	-4.08495	0.39	209	2014-06-28	07:34:13
1056	50.316677	-4.08495	0.04	197.5	2014-06-28	07:34:15
1057	50.31668	-4.084951	0.29	344.5	2014-06-28	07:34:16
1058	50.316684	-4.084951	0.45	356.9	2014-06-28	07:34:17
1059	50.31669	-4.084955	0.72	337.6	2014-06-28	07:34:18
1060	50.316694	-4.084961	0.6	315.8	2014-06-28	07:34:19
1061	50.316699	-4.084964	0.62	342.5	2014-06-28	07:34:20
1062	50.31671	-4.084963	1.26	1.9	2014-06-28	07:34:21
1063	50.316729	-4.084956	2.17	12.8	2014-06-28	07:34:22
1064	50.316749	-4.084946	2.27	18.9	2014-06-28	07:34:23
1065	50.316758	-4.084941	1.08	18.6	2014-06-28	07:34:24
1066	50.316765	-4.084938	0.84	16	2014-06-28	07:34:25
1067	50.316775	-4.084933	1.16	16.4	2014-06-28	07:34:26
1068	50.316784	-4.084924	1.21	32.8	2014-06-28	07:34:27
1069	50.316791	-4.084915	0.99	41.3	2014-06-28	07:34:28
1070	50.316794	-4.084909	0.57	50.4	2014-06-28	07:34:29
1071	50.316794	-4.084909	0.02	327.4	2014-06-28	07:34:30
1072	50.3168	-4.084903	0.75	30.7	2014-06-28	07:34:31
1073	50.316808	-4.084895	1.03	37.3	2014-06-28	07:34:32
1074	50.316813	-4.084892	0.29	18.6	2014-06-28	07:34:34
1075	50.316813	-4.084892	0.05	321.7	2014-06-28	07:34:35
1076	50.316813	-4.084891	0.05	58.1	2014-06-28	07:34:37
1077	50.316814	-4.084891	0.01	0	2014-06-28	07:34:38
1078	50.316811	-4.084892	0.17	193	2014-06-28	07:34:40
1079	50.316813	-4.084893	0.13	349.6	2014-06-28	07:34:42
1080	50.316813	-4.084893	0.02	60.6	2014-06-28	07:34:43
1081	50.316813	-4.084892	0.08	83.4	2014-06-28	07:34:44
1082	50.316808	-4.084894	0.56	194.8	2014-06-28	07:34:45
1083	50.316803	-4.084897	0.62	200.3	2014-06-28	07:34:46
1084	50.3168	-4.084896	0.37	173.5	2014-06-28	07:34:47
1085	50.316799	-4.084895	0.08	143.2	2014-06-28	07:34:48
1086	50.316799	-4.084896	0.02	286.6	2014-06-28	07:34:50
1087	50.316799	-4.084897	0.08	248.8	2014-06-28	07:34:51
1088	50.3168	-4.084898	0.08	308.1	2014-06-28	07:34:53
1089	50.3168	-4.084899	0.01	270	2014-06-28	07:34:54
1090	50.3168	-4.084899	0.02	325.8	2014-06-28	07:34:55
1091	50.3168	-4.084899	0.04	17.7	2014-06-28	07:34:56
1092	50.3168	-4.084898	0.02	116.6	2014-06-28	07:34:57
1093	50.316798	-4.084898	0.1	170.2	2014-06-28	07:34:59
1094	50.316796	-4.084899	0.31	195.6	2014-06-28	07:35:00
1095	50.316796	-4.084899	0.01	32.6	2014-06-28	07:35:01
1096	50.316798	-4.084896	0.32	37.9	2014-06-28	07:35:02
1097	50.316798	-4.084895	0.04	83.9	2014-06-28	07:35:04
1098	50.316794	-4.084897	0.22	204	2014-06-28	07:35:06
1099	50.316794	-4.084898	0.02	212.6	2014-06-28	07:35:07
1100	50.316795	-4.084891	0.45	81.5	2014-06-28	07:35:08
1101	50.316793	-4.084886	0.41	117.2	2014-06-28	07:35:09
1102	50.316793	-4.084885	0.07	110.5	2014-06-28	07:35:11
1103	50.316793	-4.084885	0.03	316.8	2014-06-28	07:35:12
1104	50.316793	-4.084885	0.03	231.9	2014-06-28	07:35:13
1105	50.316793	-4.084885	0.02	147.4	2014-06-28	07:35:14
1106	50.316793	-4.084885	0.02	309.7	2014-06-28	07:35:15
1107	50.316792	-4.084887	0.14	246.5	2014-06-28	07:35:16
1108	50.316793	-4.08489	0.22	280	2014-06-28	07:35:17
1109	50.316792	-4.08489	0.04	221	2014-06-28	07:35:18
1110	50.316791	-4.084891	0.1	200.8	2014-06-28	07:35:19
1111	50.316791	-4.08489	0.05	163.7	2014-06-28	07:35:21
1112	50.31679	-4.08489	0.03	168.5	2014-06-28	07:35:22
1113	50.31679	-4.08489	0.06	173.6	2014-06-28	07:35:23
1114	50.316783	-4.084892	0.76	186.8	2014-06-28	07:35:24
1115	50.316779	-4.084891	0.23	177	2014-06-28	07:35:26
1116	50.316782	-4.08489	0.33	14.7	2014-06-28	07:35:27
1117	50.316785	-4.084891	0.38	345.3	2014-06-28	07:35:28
1118	50.316786	-4.08489	0.16	49.2	2014-06-28	07:35:29
1119	50.316795	-4.084895	1.1	341	2014-06-28	07:35:30
1120	50.316812	-4.084895	1.82	359.4	2014-06-28	07:35:31
1121	50.316821	-4.084886	1.17	31.9	2014-06-28	07:35:32
1122	50.31682	-4.084877	0.65	97.4	2014-06-28	07:35:33
1123	50.316815	-4.084878	0.51	188.7	2014-06-28	07:35:34
1124	50.316809	-4.084884	0.78	209.3	2014-06-28	07:35:35
1125	50.316806	-4.084886	0.2	208.1	2014-06-28	07:35:37
1126	50.316809	-4.084882	0.43	44	2014-06-28	07:35:38
1127	50.316809	-4.084882	0.08	28.9	2014-06-28	07:35:39
1128	50.316809	-4.08488	0.12	128.1	2014-06-28	07:35:40
1129	50.316804	-4.084883	0.52	199.6	2014-06-28	07:35:41
1130	50.316802	-4.084884	0.13	205.9	2014-06-28	07:35:43
1131	50.316803	-4.084884	0.06	348.5	2014-06-28	07:35:44
1132	50.316808	-4.084886	0.32	346.9	2014-06-28	07:35:46
1133	50.316806	-4.084891	0.42	234.9	2014-06-28	07:35:47
1134	50.316808	-4.084892	0.24	350	2014-06-28	07:35:48
1135	50.316813	-4.084889	0.57	22.8	2014-06-28	07:35:49
1136	50.316817	-4.084891	0.48	339.5	2014-06-28	07:35:50
1137	50.316822	-4.084899	0.8	311.8	2014-06-28	07:35:51
1138	50.316826	-4.084905	0.61	318.5	2014-06-28	07:35:52
1139	50.31683	-4.084913	0.72	307.4	2014-06-28	07:35:53
1140	50.316839	-4.084914	1	355.2	2014-06-28	07:35:54
1141	50.316853	-4.084912	1.55	6.6	2014-06-28	07:35:55
1142	50.316873	-4.084905	2.31	11.8	2014-06-28	07:35:56
1143	50.316896	-4.084896	2.64	14.9	2014-06-28	07:35:57
1144	50.316909	-4.084888	1.55	20.7	2014-06-28	07:35:58
1145	50.31691	-4.084884	0.31	55.4	2014-06-28	07:35:59
1146	50.316906	-4.084886	0.49	197.7	2014-06-28	07:36:00
1147	50.316902	-4.084891	0.55	211.5	2014-06-28	07:36:01
1148	50.316903	-4.084891	0.08	334.6	2014-06-28	07:36:03
1149	50.316904	-4.084892	0.12	354.6	2014-06-28	07:36:04
1150	50.316905	-4.084891	0.09	32.6	2014-06-28	07:36:05
1151	50.316907	-4.084885	0.22	61.3	2014-06-28	07:36:07
1152	50.316904	-4.084889	0.44	213.9	2014-06-28	07:36:08
1153	50.316904	-4.084887	0.06	90	2014-06-28	07:36:10
1154	50.316903	-4.084884	0.12	116.2	2014-06-28	07:36:12
1155	50.316906	-4.084881	0.45	33.3	2014-06-28	07:36:13
1156	50.316907	-4.084881	0.07	2.3	2014-06-28	07:36:15
1157	50.316903	-4.084883	0.52	198	2014-06-28	07:36:16
1158	50.316902	-4.084881	0.17	139	2014-06-28	07:36:17
1159	50.316904	-4.084877	0.39	47.6	2014-06-28	07:36:18
1160	50.316905	-4.084876	0.1	62.4	2014-06-28	07:36:19
1161	50.316904	-4.084875	0.06	98.5	2014-06-28	07:36:20
1162	50.316902	-4.084873	0.33	144.8	2014-06-28	07:36:21
1163	50.316901	-4.084869	0.28	117.7	2014-06-28	07:36:22
1164	50.316898	-4.08487	0.17	196.3	2014-06-28	07:36:24
1165	50.316898	-4.08487	0.02	180	2014-06-28	07:36:25
1166	50.316897	-4.084871	0.03	224.1	2014-06-28	07:36:27
1167	50.316897	-4.084871	0.02	180	2014-06-28	07:36:28
1168	50.316893	-4.084871	0.49	182.2	2014-06-28	07:36:29
1169	50.316889	-4.084869	0.42	156.4	2014-06-28	07:36:30
1170	50.316889	-4.084866	0.2	92.5	2014-06-28	07:36:31
1171	50.316889	-4.084866	0.04	104.1	2014-06-28	07:36:32
1172	50.316889	-4.084865	0.01	64.3	2014-06-28	07:36:34
1173	50.316889	-4.084865	0.02	90	2014-06-28	07:36:35
1174	50.316889	-4.084865	0.01	324.3	2014-06-28	07:36:36
1175	50.316889	-4.084865	0.02	197.7	2014-06-28	07:36:37
1176	50.316889	-4.084865	0	0	2014-06-28	07:36:38
1177	50.316889	-4.084866	0.02	251.4	2014-06-28	07:36:40
1178	50.316889	-4.084866	0.02	309.7	2014-06-28	07:36:41
1179	50.316886	-4.084868	0.45	203.5	2014-06-28	07:36:42
1180	50.316886	-4.084869	0.02	296.6	2014-06-28	07:36:43
1181	50.316891	-4.084865	0.63	22.4	2014-06-28	07:36:44
1182	50.316897	-4.084868	0.7	340.7	2014-06-28	07:36:45
1183	50.316908	-4.084875	1.29	338.4	2014-06-28	07:36:46
1184	50.316917	-4.084883	1.16	330.9	2014-06-28	07:36:47
1185	50.316925	-4.084895	1.26	319.2	2014-06-28	07:36:48
1186	50.316932	-4.084901	0.89	330.3	2014-06-28	07:36:49
1187	50.316941	-4.084899	0.98	6.3	2014-06-28	07:36:50
1188	50.316959	-4.084886	2.16	25.2	2014-06-28	07:36:51
1189	50.316993	-4.084867	4.12	20	2014-06-28	07:36:52
1190	50.317041	-4.08484	5.67	19.4	2014-06-28	07:36:53
1191	50.317095	-4.084827	6.08	9.1	2014-06-28	07:36:54
1192	50.317147	-4.084829	5.71	358.1	2014-06-28	07:36:55
1193	50.317199	-4.084822	5.83	5	2014-06-28	07:36:56
1194	50.317259	-4.08481	6.82	7.5	2014-06-28	07:36:57
1195	50.317312	-4.084818	5.85	353.9	2014-06-28	07:36:58
1196	50.317351	-4.084831	4.42	348.1	2014-06-28	07:36:59
1197	50.317384	-4.084828	3.7	3.5	2014-06-28	07:37:00
1198	50.317403	-4.08482	2.25	14.6	2014-06-28	07:37:01
1199	50.317407	-4.084817	0.21	24.8	2014-06-28	07:37:03
1200	50.317401	-4.084825	0.83	218.4	2014-06-28	07:37:04
1201	50.317394	-4.084837	1.2	227.9	2014-06-28	07:37:05
1202	50.317386	-4.084847	1.08	219	2014-06-28	07:37:06
1203	50.317379	-4.084854	0.92	216	2014-06-28	07:37:07
1204	50.317369	-4.084859	1.16	196.4	2014-06-28	07:37:08
1205	50.317359	-4.084862	1.15	191	2014-06-28	07:37:09
1206	50.317348	-4.084865	1.29	188.8	2014-06-28	07:37:10
1207	50.317334	-4.084866	1.55	182.9	2014-06-28	07:37:11
1208	50.317319	-4.084863	1.67	173.2	2014-06-28	07:37:12
1209	50.31731	-4.084857	1.09	157.5	2014-06-28	07:37:13
1210	50.317298	-4.084851	1.41	161	2014-06-28	07:37:14
1211	50.317285	-4.084845	1.53	163	2014-06-28	07:37:15
1212	50.317275	-4.084844	1.1	178.8	2014-06-28	07:37:16
1213	50.317262	-4.084844	1.41	179.3	2014-06-28	07:37:17
1214	50.317248	-4.084845	1.56	183.5	2014-06-28	07:37:18
1215	50.317236	-4.084842	1.33	169.7	2014-06-28	07:37:19
1216	50.317228	-4.084836	1.02	154.8	2014-06-28	07:37:20
1217	50.317218	-4.084835	1.07	176.8	2014-06-28	07:37:21
1218	50.317207	-4.084837	1.24	185.5	2014-06-28	07:37:22
1219	50.317195	-4.084839	1.42	185	2014-06-28	07:37:23
1220	50.317182	-4.084838	1.46	178.8	2014-06-28	07:37:24
1221	50.317172	-4.084835	1.1	166.9	2014-06-28	07:37:25
1222	50.317164	-4.084834	0.88	176.9	2014-06-28	07:37:26
1223	50.317153	-4.084836	1.19	187.8	2014-06-28	07:37:27
1224	50.317142	-4.084837	1.33	182.3	2014-06-28	07:37:28
1225	50.317142	-4.084825	0.87	88.8	2014-06-28	07:37:29
1226	50.317144	-4.084812	0.95	71.7	2014-06-28	07:37:30
1227	50.317137	-4.084812	0.79	182.2	2014-06-28	07:37:31
1228	50.317128	-4.084814	1.02	186	2014-06-28	07:37:32
1229	50.317117	-4.084814	1.2	180.3	2014-06-28	07:37:33
1230	50.317105	-4.084814	1.38	180.5	2014-06-28	07:37:34
1231	50.317093	-4.084816	1.39	185.4	2014-06-28	07:37:35
1232	50.317082	-4.084818	1.17	188.5	2014-06-28	07:37:36
1233	50.317073	-4.084819	1.02	181.7	2014-06-28	07:37:37
1234	50.317065	-4.084815	0.9	163.4	2014-06-28	07:37:38
1235	50.317058	-4.084813	0.88	170.7	2014-06-28	07:37:39
1236	50.317048	-4.084817	1.09	192.6	2014-06-28	07:37:40
1237	50.317036	-4.084822	1.39	194.9	2014-06-28	07:37:41
1238	50.317021	-4.084828	1.69	196.6	2014-06-28	07:37:42
1239	50.317012	-4.084828	1.03	179	2014-06-28	07:37:43
1240	50.317007	-4.084826	0.58	162	2014-06-28	07:37:44
1241	50.316999	-4.084827	0.87	184.7	2014-06-28	07:37:45
1242	50.31699	-4.084828	1.03	184.3	2014-06-28	07:37:46
1243	50.316978	-4.08483	1.33	187.5	2014-06-28	07:37:47
1244	50.316967	-4.084832	1.3	185	2014-06-28	07:37:48
1245	50.316957	-4.084829	1.11	171.4	2014-06-28	07:37:49
1246	50.31695	-4.084821	0.93	140.3	2014-06-28	07:37:50
1247	50.316946	-4.084814	0.74	134.1	2014-06-28	07:37:51
1248	50.316945	-4.084813	0.09	147.4	2014-06-28	07:37:52
1249	50.316945	-4.084814	0.11	239.2	2014-06-28	07:37:53
1250	50.316944	-4.084814	0.12	154.4	2014-06-28	07:37:54
1251	50.316943	-4.084807	0.46	101.8	2014-06-28	07:37:55
1252	50.316942	-4.084806	0.11	145	2014-06-28	07:37:56
1253	50.316941	-4.084806	0.08	162	2014-06-28	07:37:57
1254	50.316935	-4.084806	0.63	182.2	2014-06-28	07:37:58
1255	50.316936	-4.084803	0.24	78.9	2014-06-28	07:37:59
1256	50.316936	-4.084802	0.1	73.7	2014-06-28	07:38:00
1257	50.316936	-4.084802	0	0	2014-06-28	07:38:01
1258	50.316933	-4.084802	0.4	181.6	2014-06-28	07:38:02
1259	50.316931	-4.084799	0.25	137.3	2014-06-28	07:38:03
1260	50.316932	-4.084798	0.08	51.8	2014-06-28	07:38:05
1261	50.316932	-4.084797	0.03	108.6	2014-06-28	07:38:06
1262	50.316929	-4.084802	0.42	230.5	2014-06-28	07:38:07
1263	50.316923	-4.084807	0.76	206.5	2014-06-28	07:38:08
1264	50.316921	-4.084803	0.37	139	2014-06-28	07:38:09
1265	50.316925	-4.084795	0.73	51.4	2014-06-28	07:38:10
1266	50.316925	-4.084793	0.13	78	2014-06-28	07:38:11
1267	50.316925	-4.084793	0.03	51.9	2014-06-28	07:38:12
1268	50.316921	-4.084796	0.53	199.9	2014-06-28	07:38:13
1269	50.316918	-4.084798	0.17	210.9	2014-06-28	07:38:15
1270	50.316918	-4.084798	0.04	122.4	2014-06-28	07:38:16
1271	50.316917	-4.084797	0.05	165.2	2014-06-28	07:38:17
1272	50.316917	-4.084798	0.04	206	2014-06-28	07:38:18
1273	50.316916	-4.084797	0.06	160.9	2014-06-28	07:38:20
1274	50.316916	-4.084798	0.04	302.4	2014-06-28	07:38:21
1275	50.316916	-4.084798	0.02	270	2014-06-28	07:38:22
1276	50.316916	-4.084798	0.05	218.3	2014-06-28	07:38:23
1277	50.316915	-4.084799	0.06	221.9	2014-06-28	07:38:24
1278	50.316915	-4.084799	0.05	231.9	2014-06-28	07:38:25
1279	50.316916	-4.084797	0.21	61	2014-06-28	07:38:26
1280	50.316916	-4.084798	0.05	286.9	2014-06-28	07:38:28
1281	50.31691	-4.084801	0.7	200.5	2014-06-28	07:38:29
1282	50.31691	-4.0848	0.11	128.1	2014-06-28	07:38:30
1283	50.316914	-4.084795	0.62	39.9	2014-06-28	07:38:31
1284	50.316915	-4.084795	0.08	9.2	2014-06-28	07:38:32
1285	50.316915	-4.084794	0.06	17.7	2014-06-28	07:38:33
1286	50.316913	-4.084796	0.15	210.6	2014-06-28	07:38:35
1287	50.316908	-4.084798	0.56	195.4	2014-06-28	07:38:36
1288	50.316905	-4.084801	0.41	204.1	2014-06-28	07:38:37
1289	50.316905	-4.0848	0.04	102.7	2014-06-28	07:38:39
1290	50.316906	-4.084797	0.11	57.5	2014-06-28	07:38:41
1291	50.316906	-4.084796	0.07	97.8	2014-06-28	07:38:42
1292	50.316905	-4.084796	0.04	212.6	2014-06-28	07:38:43
1293	50.316898	-4.084801	0.88	200.1	2014-06-28	07:38:44
1294	50.316894	-4.084801	0.48	181.5	2014-06-28	07:38:45
1295	50.316893	-4.084799	0.07	105.6	2014-06-28	07:38:47
1296	50.316893	-4.084798	0.06	81.5	2014-06-28	07:38:48
1297	50.316893	-4.084798	0.03	57	2014-06-28	07:38:49
1298	50.316893	-4.084797	0.04	90	2014-06-28	07:38:50
1299	50.316891	-4.084798	0.28	186.1	2014-06-28	07:38:51
1300	50.316887	-4.084796	0.42	166.9	2014-06-28	07:38:52
1301	50.316885	-4.084794	0.12	146.2	2014-06-28	07:38:54
1302	50.316885	-4.084794	0.02	116.6	2014-06-28	07:38:55
1303	50.316885	-4.084794	0.01	150.4	2014-06-28	07:38:56
1304	50.316885	-4.084794	0.03	224.9	2014-06-28	07:38:57
1305	50.316885	-4.084794	0.02	180	2014-06-28	07:38:58
1306	50.316881	-4.084794	0.23	180.7	2014-06-28	07:39:00
1307	50.31688	-4.084794	0.05	180	2014-06-28	07:39:01
1308	50.31688	-4.084794	0.01	128.1	2014-06-28	07:39:02
1309	50.31688	-4.084794	0.03	156.5	2014-06-28	07:39:03
1310	50.316879	-4.084792	0.09	123.7	2014-06-28	07:39:05
1311	50.316875	-4.084795	0.55	206.3	2014-06-28	07:39:06
1312	50.316871	-4.084795	0.43	174.4	2014-06-28	07:39:07
1313	50.316871	-4.084795	0.02	196.7	2014-06-28	07:39:08
1314	50.316877	-4.084792	0.78	15	2014-06-28	07:39:09
1315	50.31688	-4.084794	0.29	325.5	2014-06-28	07:39:10
1316	50.31688	-4.084794	0.01	90	2014-06-28	07:39:11
1317	50.316878	-4.084794	0.07	177.2	2014-06-28	07:39:13
1318	50.316884	-4.084789	0.66	32.6	2014-06-28	07:39:14
1319	50.316888	-4.084785	0.31	30.2	2014-06-28	07:39:16
1320	50.316888	-4.084784	0.02	90	2014-06-28	07:39:17
1321	50.316889	-4.084778	0.45	78	2014-06-28	07:39:18
1322	50.316889	-4.084779	0.03	206.6	2014-06-28	07:39:20
1323	50.316889	-4.084779	0.02	233.6	2014-06-28	07:39:21
1324	50.316888	-4.084779	0.03	202.7	2014-06-28	07:39:22
1325	50.316888	-4.084779	0.04	205.8	2014-06-28	07:39:23
1326	50.316889	-4.084776	0.14	55.1	2014-06-28	07:39:25
1327	50.316889	-4.084776	0.03	120.8	2014-06-28	07:39:26
1328	50.316888	-4.084776	0.06	180	2014-06-28	07:39:28
1329	50.316887	-4.084776	0.08	184.3	2014-06-28	07:39:29
1330	50.316887	-4.084775	0.1	162.3	2014-06-28	07:39:30
1331	50.316886	-4.084775	0.04	180	2014-06-28	07:39:31
1332	50.316886	-4.084775	0.03	167.1	2014-06-28	07:39:32
1333	50.316882	-4.084778	0.25	201.4	2014-06-28	07:39:34
1334	50.316882	-4.084778	0.03	249.2	2014-06-28	07:39:35
1335	50.316881	-4.084778	0.11	199.3	2014-06-28	07:39:36
1336	50.31688	-4.084779	0.1	212.6	2014-06-28	07:39:37
1337	50.316879	-4.08478	0.08	198	2014-06-28	07:39:38
1338	50.316879	-4.08478	0.08	212.1	2014-06-28	07:39:39
1339	50.316878	-4.084781	0.06	212.6	2014-06-28	07:39:40
1340	50.316878	-4.084781	0.08	193.4	2014-06-28	07:39:41
1341	50.316874	-4.084782	0.42	193.9	2014-06-28	07:39:42
1342	50.316874	-4.084782	0.04	180	2014-06-28	07:39:43
1343	50.316873	-4.084782	0.05	194.5	2014-06-28	07:39:44
1344	50.316869	-4.084784	0.53	190.3	2014-06-28	07:39:45
1345	50.316868	-4.084785	0.04	231.9	2014-06-28	07:39:47
1346	50.316868	-4.084784	0.02	161.3	2014-06-28	07:39:48
1347	50.316868	-4.084784	0.04	180	2014-06-28	07:39:49
1348	50.31687	-4.084781	0.17	47.6	2014-06-28	07:39:51
1349	50.316869	-4.084781	0.06	200.1	2014-06-28	07:39:53
1350	50.31687	-4.08478	0.1	44.2	2014-06-28	07:39:55
1351	50.31687	-4.08478	0.04	212.1	2014-06-28	07:39:57
1352	50.316869	-4.08478	0.03	192.9	2014-06-28	07:39:58
1353	50.316869	-4.084781	0.05	219.1	2014-06-28	07:39:59
1354	50.316872	-4.08478	0.35	10.8	2014-06-28	07:40:00
1355	50.316871	-4.084779	0.04	147.9	2014-06-28	07:40:02
1356	50.316871	-4.084779	0.04	147	2014-06-28	07:40:04
1357	50.316871	-4.084779	0.04	205.2	2014-06-28	07:40:05
1358	50.316874	-4.08478	0.4	350.5	2014-06-28	07:40:06
1359	50.316877	-4.084781	0.34	347.9	2014-06-28	07:40:07
1360	50.316881	-4.084782	0.42	350.1	2014-06-28	07:40:08
1361	50.316883	-4.084784	0.27	327.4	2014-06-28	07:40:09
1362	50.316882	-4.084783	0.06	128.5	2014-06-28	07:40:10
1363	50.316882	-4.084782	0.07	113.1	2014-06-28	07:40:11
1364	50.316884	-4.084777	0.21	66.5	2014-06-28	07:40:13
1365	50.316883	-4.084776	0.1	130.3	2014-06-28	07:40:14
1366	50.316883	-4.084775	0.07	113.1	2014-06-28	07:40:15
1367	50.316882	-4.084774	0.07	146.9	2014-06-28	07:40:16
1368	50.316879	-4.084776	0.18	198.2	2014-06-28	07:40:18
1369	50.316879	-4.084777	0.1	275.3	2014-06-28	07:40:19
1370	50.316874	-4.084779	0.31	189.9	2014-06-28	07:40:21
1371	50.316869	-4.08478	0.58	186.4	2014-06-28	07:40:22
1372	50.316868	-4.08478	0.1	183.2	2014-06-28	07:40:23
1373	50.316867	-4.084779	0.11	160.9	2014-06-28	07:40:24
1374	50.316866	-4.084775	0.16	98.4	2014-06-28	07:40:26
1375	50.316866	-4.084775	0.04	205.2	2014-06-28	07:40:27
1376	50.316865	-4.084774	0.08	154.1	2014-06-28	07:40:28
1377	50.316865	-4.084775	0.04	297.6	2014-06-28	07:40:29
1378	50.316863	-4.084777	0.3	209.6	2014-06-28	07:40:30
1379	50.316864	-4.084778	0.04	308.1	2014-06-28	07:40:32
1380	50.316865	-4.084779	0.17	334.3	2014-06-28	07:40:33
1381	50.316863	-4.08478	0.17	204.2	2014-06-28	07:40:34
1382	50.316863	-4.084781	0.06	239.7	2014-06-28	07:40:35
1383	50.316866	-4.08478	0.35	11.6	2014-06-28	07:40:36
1384	50.316867	-4.084781	0.09	309.5	2014-06-28	07:40:38
1385	50.316865	-4.084781	0.14	172.5	2014-06-28	07:40:40
1386	50.316865	-4.08478	0.06	72.4	2014-06-28	07:40:41
1387	50.316865	-4.084781	0.05	270	2014-06-28	07:40:42
1388	50.316871	-4.084779	0.63	12.6	2014-06-28	07:40:43
1389	50.31687	-4.084776	0.19	106.8	2014-06-28	07:40:44
1390	50.316867	-4.08478	0.39	217.8	2014-06-28	07:40:45
1391	50.316864	-4.084783	0.43	218.6	2014-06-28	07:40:46
1392	50.31686	-4.084784	0.46	186.6	2014-06-28	07:40:47
1393	50.31686	-4.084784	0.07	143	2014-06-28	07:40:48
1394	50.316863	-4.084781	0.46	28.8	2014-06-28	07:40:49
1395	50.316864	-4.084776	0.18	68.2	2014-06-28	07:40:51
1396	50.316859	-4.084776	0.66	183.1	2014-06-28	07:40:52
1397	50.316852	-4.084775	0.72	174.3	2014-06-28	07:40:53
1398	50.316851	-4.084772	0.24	120.2	2014-06-28	07:40:54
1399	50.316856	-4.084767	0.63	36.7	2014-06-28	07:40:55
1400	50.316858	-4.084764	0.19	40	2014-06-28	07:40:57
1401	50.316855	-4.084762	0.18	164.9	2014-06-28	07:40:59
1402	50.316855	-4.084762	0.04	104.1	2014-06-28	07:41:00
1403	50.316855	-4.084762	0.04	154.2	2014-06-28	07:41:01
1404	50.316855	-4.084761	0.02	90	2014-06-28	07:41:02
1405	50.316854	-4.084761	0.03	191.1	2014-06-28	07:41:03
1406	50.31685	-4.084763	0.52	194	2014-06-28	07:41:04
1407	50.31685	-4.084762	0.07	82.2	2014-06-28	07:41:05
1408	50.316853	-4.084761	0.4	10.4	2014-06-28	07:41:06
1409	50.316854	-4.084761	0.05	27	2014-06-28	07:41:08
1410	50.316854	-4.08476	0.04	75.9	2014-06-28	07:41:09
1411	50.316851	-4.084756	0.22	137.6	2014-06-28	07:41:11
1412	50.316851	-4.084755	0.05	141.7	2014-06-28	07:41:12
1413	50.316853	-4.084752	0.34	45.2	2014-06-28	07:41:13
1414	50.316853	-4.084752	0.03	168.5	2014-06-28	07:41:14
1415	50.316849	-4.084753	0.45	187.6	2014-06-28	07:41:15
1416	50.316849	-4.084753	0.02	165.5	2014-06-28	07:41:17
1417	50.316848	-4.084752	0.04	118	2014-06-28	07:41:18
1418	50.316848	-4.084752	0.02	50.3	2014-06-28	07:41:19
1419	50.316851	-4.084751	0.13	12	2014-06-28	07:41:21
1420	50.316846	-4.084753	0.59	192.2	2014-06-28	07:41:22
1421	50.316843	-4.084751	0.14	154.3	2014-06-28	07:41:24
1422	50.316843	-4.084751	0.05	124.6	2014-06-28	07:41:25
1423	50.316843	-4.08475	0.03	106.6	2014-06-28	07:41:26
1424	50.316843	-4.08475	0.04	118	2014-06-28	07:41:27
1425	50.316842	-4.084744	0.38	105.5	2014-06-28	07:41:28
1426	50.316842	-4.084744	0.07	54.6	2014-06-28	07:41:29
1427	50.316843	-4.084744	0.13	349.8	2014-06-28	07:41:30
1428	50.31684	-4.084746	0.44	200	2014-06-28	07:41:31
1429	50.316839	-4.084747	0.09	231.9	2014-06-28	07:41:32
1430	50.316839	-4.084748	0.04	297.6	2014-06-28	07:41:33
1431	50.316843	-4.084748	0.47	353.5	2014-06-28	07:41:34
1432	50.316847	-4.084751	0.41	334.4	2014-06-28	07:41:35
1433	50.316847	-4.084751	0.02	233.6	2014-06-28	07:41:36
1434	50.316847	-4.084751	0.02	163.3	2014-06-28	07:41:37
1435	50.316844	-4.084749	0.28	153.6	2014-06-28	07:41:38
1436	50.316847	-4.084749	0.31	10	2014-06-28	07:41:39
1437	50.316848	-4.084747	0.09	30.9	2014-06-28	07:41:41
1438	50.316846	-4.08474	0.55	114.2	2014-06-28	07:41:42
1439	50.316843	-4.084735	0.54	136.2	2014-06-28	07:41:43
1440	50.316841	-4.084732	0.32	139.4	2014-06-28	07:41:44
1441	50.31684	-4.084729	0.24	100.9	2014-06-28	07:41:45
1442	50.316841	-4.084726	0.1	57.6	2014-06-28	07:41:47
1443	50.316841	-4.084726	0.05	187.8	2014-06-28	07:41:48
1444	50.31684	-4.084726	0.04	180	2014-06-28	07:41:49
1445	50.31684	-4.084725	0.07	122	2014-06-28	07:41:51
1446	50.316844	-4.084721	0.49	30.2	2014-06-28	07:41:52
1447	50.316846	-4.084717	0.43	50.8	2014-06-28	07:41:53
1448	50.316845	-4.084715	0.08	124.1	2014-06-28	07:41:55
1449	50.316845	-4.084713	0.06	126.3	2014-06-28	07:41:57
1450	50.316844	-4.084711	0.16	107.5	2014-06-28	07:41:58
1451	50.316844	-4.08471	0.11	94.7	2014-06-28	07:41:59
1452	50.316844	-4.084708	0.05	78.8	2014-06-28	07:42:01
1453	50.316847	-4.084704	0.22	46.3	2014-06-28	07:42:03
1454	50.316846	-4.084705	0.12	210.2	2014-06-28	07:42:04
1455	50.316841	-4.08471	0.32	212.6	2014-06-28	07:42:06
1456	50.316841	-4.084711	0.07	270	2014-06-28	07:42:07
1457	50.316836	-4.08471	0.28	178.8	2014-06-28	07:42:09
1458	50.316836	-4.084711	0.04	195.7	2014-06-28	07:42:11
1459	50.316832	-4.08471	0.4	176.7	2014-06-28	07:42:12
1460	50.316832	-4.084711	0.04	248.6	2014-06-28	07:42:14
1461	50.316833	-4.084709	0.22	46.1	2014-06-28	07:42:15
1462	50.316833	-4.084706	0.2	97.8	2014-06-28	07:42:16
1463	50.316833	-4.084706	0.02	0	2014-06-28	07:42:17
1464	50.316831	-4.084706	0.14	173.7	2014-06-28	07:42:19
1465	50.31683	-4.084706	0.07	180	2014-06-28	07:42:20
1466	50.31683	-4.084706	0.04	319	2014-06-28	07:42:21
1467	50.316825	-4.084708	0.57	193.4	2014-06-28	07:42:22
1468	50.316824	-4.084708	0.09	195.9	2014-06-28	07:42:23
1469	50.31683	-4.084706	0.6	13.9	2014-06-28	07:42:24
1470	50.316837	-4.084706	0.87	1.6	2014-06-28	07:42:25
1471	50.316843	-4.084704	0.64	11.8	2014-06-28	07:42:26
1472	50.316848	-4.084697	0.76	42.1	2014-06-28	07:42:27
1473	50.316858	-4.084684	1.44	41.8	2014-06-28	07:42:28
1474	50.316871	-4.084666	1.97	39.6	2014-06-28	07:42:29
1475	50.316888	-4.084644	2.41	41	2014-06-28	07:42:30
1476	50.316903	-4.084621	2.33	42.9	2014-06-28	07:42:31
1477	50.316915	-4.084608	1.61	36.9	2014-06-28	07:42:32
1478	50.316918	-4.084604	0.47	40.5	2014-06-28	07:42:33
1479	50.316916	-4.084604	0.23	181.4	2014-06-28	07:42:34
1480	50.316912	-4.084608	0.55	218.9	2014-06-28	07:42:35
1481	50.316908	-4.084613	0.5	215.4	2014-06-28	07:42:36
1482	50.316909	-4.084613	0.06	0	2014-06-28	07:42:37
1483	50.316909	-4.084613	0.02	343.3	2014-06-28	07:42:38
1484	50.316908	-4.084608	0.35	101	2014-06-28	07:42:39
1485	50.316908	-4.084608	0.04	285.7	2014-06-28	07:42:40
1486	50.316904	-4.084613	0.61	214.4	2014-06-28	07:42:41
1487	50.316903	-4.084615	0.1	226.8	2014-06-28	07:42:43
1488	50.316903	-4.084616	0.04	257.8	2014-06-28	07:42:44
1489	50.316903	-4.084616	0.03	270	2014-06-28	07:42:45
1490	50.316903	-4.084616	0.02	90	2014-06-28	07:42:46
1491	50.3169	-4.084618	0.15	199.8	2014-06-28	07:42:48
1492	50.316899	-4.084615	0.09	122.9	2014-06-28	07:42:50
1493	50.3169	-4.084614	0.06	42.9	2014-06-28	07:42:52
1494	50.3169	-4.084614	0.02	16.7	2014-06-28	07:42:53
1495	50.3169	-4.084614	0.02	212.6	2014-06-28	07:42:54
1496	50.316897	-4.084617	0.17	214.3	2014-06-28	07:42:56
1497	50.316899	-4.084618	0.15	339	2014-06-28	07:42:57
1498	50.316899	-4.084618	0.02	116.6	2014-06-28	07:42:58
1499	50.316896	-4.084619	0.34	194.4	2014-06-28	07:42:59
1500	50.316895	-4.08462	0.03	234.6	2014-06-28	07:43:01
1501	50.316894	-4.084618	0.09	150.9	2014-06-28	07:43:03
1502	50.316897	-4.084617	0.19	18.2	2014-06-28	07:43:05
1503	50.316893	-4.084619	0.53	194.3	2014-06-28	07:43:06
1504	50.316888	-4.084616	0.58	163.2	2014-06-28	07:43:07
1505	50.316889	-4.084612	0.34	65.2	2014-06-28	07:43:08
1506	50.316893	-4.08461	0.47	13.2	2014-06-28	07:43:09
1507	50.316895	-4.084613	0.32	328.3	2014-06-28	07:43:10
1508	50.316895	-4.084613	0	0	2014-06-28	07:43:11
1509	50.316895	-4.084613	0.02	129.7	2014-06-28	07:43:12
1510	50.316894	-4.084617	0.34	240.2	2014-06-28	07:43:13
1511	50.316892	-4.08462	0.18	224.1	2014-06-28	07:43:15
1512	50.316892	-4.08462	0.04	41	2014-06-28	07:43:16
1513	50.316892	-4.08462	0.02	16.7	2014-06-28	07:43:17
1514	50.316896	-4.084618	0.23	16.7	2014-06-28	07:43:19
1515	50.316896	-4.084617	0.05	79.4	2014-06-28	07:43:20
1516	50.316896	-4.084618	0.06	241.5	2014-06-28	07:43:21
1517	50.316896	-4.084619	0.06	302.9	2014-06-28	07:43:23
1518	50.316897	-4.08462	0.06	297.6	2014-06-28	07:43:24
1519	50.3169	-4.084619	0.36	9.5	2014-06-28	07:43:25
1520	50.3169	-4.08462	0.04	296.2	2014-06-28	07:43:26
1521	50.316895	-4.084622	0.53	195	2014-06-28	07:43:27
1522	50.316895	-4.08462	0.07	101	2014-06-28	07:43:29
1523	50.316896	-4.084622	0.16	298.5	2014-06-28	07:43:30
1524	50.316903	-4.084631	1.05	322	2014-06-28	07:43:31
1525	50.316914	-4.084644	1.51	322.9	2014-06-28	07:43:32
1526	50.316922	-4.084659	1.39	309.1	2014-06-28	07:43:33
1527	50.316928	-4.084673	1.19	303.8	2014-06-28	07:43:34
1528	50.316939	-4.084684	1.45	325.5	2014-06-28	07:43:35
1529	50.316964	-4.084687	2.84	356.4	2014-06-28	07:43:36
1530	50.317004	-4.084682	4.4	4.3	2014-06-28	07:43:37
1531	50.317052	-4.084666	5.52	12	2014-06-28	07:43:38
1532	50.317103	-4.084637	6.07	19.7	2014-06-28	07:43:39
1533	50.317152	-4.084608	5.75	21.4	2014-06-28	07:43:40
1534	50.317192	-4.084593	4.63	13.4	2014-06-28	07:43:41
1535	50.317228	-4.084591	3.98	1.3	2014-06-28	07:43:42
1536	50.317267	-4.084589	4.37	2.5	2014-06-28	07:43:43
1537	50.317313	-4.084582	5.16	5.1	2014-06-28	07:43:44
1538	50.317365	-4.084572	5.8	7.6	2014-06-28	07:43:45
1539	50.317419	-4.084566	6	3.7	2014-06-28	07:43:46
1540	50.317468	-4.084582	5.57	348.6	2014-06-28	07:43:47
1541	50.317514	-4.084607	5.49	340.8	2014-06-28	07:43:48
1542	50.317561	-4.084633	5.49	340.2	2014-06-28	07:43:49
1543	50.317607	-4.084661	5.58	339	2014-06-28	07:43:50
1544	50.317654	-4.084692	5.64	337.5	2014-06-28	07:43:51
1545	50.317851	-4.08482	4.75	337.4	2014-06-28	07:43:56
1546	50.317724	-4.084735	7.68	156.7	2014-06-28	07:43:58
1547	50.317604	-4.084687	13.85	165.7	2014-06-28	07:43:59
1548	50.31753	-4.084655	8.57	164.7	2014-06-28	07:44:00
1549	50.317481	-4.084633	5.6	164	2014-06-28	07:44:01
1550	50.31745	-4.084618	3.65	162.8	2014-06-28	07:44:02
1551	50.317424	-4.084607	2.95	164.1	2014-06-28	07:44:03
1552	50.317408	-4.084593	2.05	153.1	2014-06-28	07:44:04
1553	50.317395	-4.084583	1.63	153.1	2014-06-28	07:44:05
1554	50.317379	-4.084577	1.87	166.2	2014-06-28	07:44:06
1555	50.317361	-4.084577	1.91	181.3	2014-06-28	07:44:07
1556	50.317346	-4.084582	1.79	190.1	2014-06-28	07:44:08
1557	50.317336	-4.084577	1.1	162.3	2014-06-28	07:44:09
1558	50.317327	-4.084574	1	168.3	2014-06-28	07:44:10
1559	50.317315	-4.084579	1.37	193.6	2014-06-28	07:44:11
1560	50.317306	-4.084582	1.09	191.4	2014-06-28	07:44:12
1561	50.317295	-4.084585	1.17	191.4	2014-06-28	07:44:13
1562	50.317292	-4.084591	0.57	232.7	2014-06-28	07:44:14
1563	50.317294	-4.084596	0.17	292.6	2014-06-28	07:44:16
1564	50.317296	-4.084595	0.25	13.9	2014-06-28	07:44:17
1565	50.317296	-4.084597	0.12	288.5	2014-06-28	07:44:18
1566	50.317291	-4.0846	0.58	202.2	2014-06-28	07:44:19
1567	50.317285	-4.0846	0.68	183	2014-06-28	07:44:20
1568	50.31728	-4.084599	0.61	174.4	2014-06-28	07:44:21
1569	50.317272	-4.084598	0.89	174.6	2014-06-28	07:44:22
1570	50.31726	-4.084598	1.34	178	2014-06-28	07:44:23
1571	50.317244	-4.0846	1.78	186.7	2014-06-28	07:44:24
1572	50.317229	-4.084608	1.76	198.2	2014-06-28	07:44:25
1573	50.317221	-4.084613	0.97	199.1	2014-06-28	07:44:26
1574	50.317214	-4.084615	0.76	191.3	2014-06-28	07:44:27
1575	50.317204	-4.084618	1.13	193.4	2014-06-28	07:44:28
1576	50.317192	-4.084625	1.4	199.1	2014-06-28	07:44:29
1577	50.31718	-4.084632	1.48	200	2014-06-28	07:44:30
1578	50.317166	-4.084639	1.6	198.6	2014-06-28	07:44:31
1579	50.317157	-4.08464	0.52	184.9	2014-06-28	07:44:33
1580	50.317147	-4.084644	1.14	192.7	2014-06-28	07:44:34
1581	50.317133	-4.08465	1.55	196.2	2014-06-28	07:44:35
1582	50.317119	-4.084655	1.57	193.9	2014-06-28	07:44:36
1583	50.317109	-4.084655	1.15	177.9	2014-06-28	07:44:37
1584	50.317099	-4.084651	1.13	166.3	2014-06-28	07:44:38
1585	50.317091	-4.084649	0.95	172.8	2014-06-28	07:44:39
1586	50.31708	-4.084652	1.22	187.3	2014-06-28	07:44:40
1587	50.317069	-4.084655	1.2	192.9	2014-06-28	07:44:41
1588	50.31706	-4.084652	1.1	168.1	2014-06-28	07:44:42
1589	50.317047	-4.084648	1.42	168.4	2014-06-28	07:44:43
1590	50.317032	-4.08465	1.7	185.2	2014-06-28	07:44:44
1591	50.317022	-4.08465	1.18	179.1	2014-06-28	07:44:45
1592	50.317017	-4.084643	0.69	136.5	2014-06-28	07:44:46
1593	50.31701	-4.084637	0.95	150.5	2014-06-28	07:44:47
1594	50.316999	-4.084635	1.16	174.4	2014-06-28	07:44:48
1595	50.316989	-4.084636	1.18	182.9	2014-06-28	07:44:49
1596	50.316976	-4.084639	1.4	188.1	2014-06-28	07:44:50
1597	50.316967	-4.084639	1.03	183	2014-06-28	07:44:51
1598	50.316957	-4.084642	1.15	190.7	2014-06-28	07:44:52
1599	50.316946	-4.084645	1.22	187.6	2014-06-28	07:44:53
1600	50.316937	-4.084648	1.04	190.9	2014-06-28	07:44:54
1601	50.316927	-4.084652	1.09	196.2	2014-06-28	07:44:55
1602	50.31692	-4.084653	0.83	185.7	2014-06-28	07:44:56
1603	50.316908	-4.084659	1.37	199.6	2014-06-28	07:44:57
1604	50.316896	-4.084669	1.51	206.5	2014-06-28	07:44:58
1605	50.316892	-4.084674	0.53	219.5	2014-06-28	07:44:59
1606	50.316896	-4.084675	0.36	348.6	2014-06-28	07:45:00
1607	50.316896	-4.084674	0.1	41.2	2014-06-28	07:45:01
1608	50.316896	-4.084672	0.14	118.8	2014-06-28	07:45:02
1609	50.316892	-4.084674	0.4	203.1	2014-06-28	07:45:03
1610	50.316891	-4.084674	0.07	177.7	2014-06-28	07:45:05
1611	50.316892	-4.084674	0.08	35.9	2014-06-28	07:45:06
1612	50.316894	-4.08467	0.16	47.3	2014-06-28	07:45:08
1613	50.316894	-4.08467	0.02	196.7	2014-06-28	07:45:09
1614	50.316892	-4.084672	0.13	214.8	2014-06-28	07:45:11
1615	50.316892	-4.084673	0.03	337.8	2014-06-28	07:45:12
1616	50.316894	-4.084672	0.14	6.3	2014-06-28	07:45:14
1617	50.316894	-4.084672	0.04	163.3	2014-06-28	07:45:15
1618	50.316896	-4.084671	0.14	17.2	2014-06-28	07:45:17
1619	50.316895	-4.084672	0.1	214.1	2014-06-28	07:45:19
1620	50.316899	-4.08467	0.5	20.3	2014-06-28	07:45:20
1621	50.3169	-4.084671	0.1	310.3	2014-06-28	07:45:21
1622	50.316897	-4.084669	0.35	158	2014-06-28	07:45:22
1623	50.316895	-4.084668	0.1	158.2	2014-06-28	07:45:24
1624	50.316896	-4.084668	0.07	0	2014-06-28	07:45:26
1625	50.316893	-4.084669	0.35	193.9	2014-06-28	07:45:27
1626	50.316891	-4.084671	0.13	206.8	2014-06-28	07:45:29
1627	50.316891	-4.084672	0.11	254.7	2014-06-28	07:45:30
1628	50.316892	-4.084673	0.07	327.4	2014-06-28	07:45:31
1629	50.316893	-4.084674	0.11	343.7	2014-06-28	07:45:33
1630	50.316894	-4.084674	0.04	351.5	2014-06-28	07:45:34
1631	50.316894	-4.084674	0.05	294.3	2014-06-28	07:45:35
1632	50.316894	-4.084676	0.08	282.9	2014-06-28	07:45:36
1633	50.316895	-4.084675	0.07	20.2	2014-06-28	07:45:37
1634	50.316895	-4.084675	0.07	40.6	2014-06-28	07:45:38
1635	50.316896	-4.084675	0.03	332.7	2014-06-28	07:45:40
1636	50.316892	-4.084674	0.42	175.9	2014-06-28	07:45:41
1637	50.316893	-4.084672	0.25	40.8	2014-06-28	07:45:42
1638	50.316896	-4.084672	0.23	358.4	2014-06-28	07:45:43
1639	50.316895	-4.084673	0.05	224.1	2014-06-28	07:45:44
1640	50.316895	-4.084673	0.02	198.7	2014-06-28	07:45:45
1641	50.316895	-4.084673	0.04	180	2014-06-28	07:45:46
1642	50.316894	-4.084673	0.06	197.7	2014-06-28	07:45:47
1643	50.316894	-4.084674	0.06	270	2014-06-28	07:45:48
1644	50.316896	-4.084676	0.27	332.7	2014-06-28	07:45:49
1645	50.316899	-4.084678	0.17	334.4	2014-06-28	07:45:51
1646	50.316895	-4.084681	0.53	202.7	2014-06-28	07:45:52
1647	50.316894	-4.08468	0.13	167.1	2014-06-28	07:45:53
1648	50.316893	-4.08468	0.02	161.3	2014-06-28	07:45:54
1649	50.31689	-4.084683	0.42	210.5	2014-06-28	07:45:55
1650	50.31689	-4.084684	0.05	247	2014-06-28	07:45:56
1651	50.31689	-4.084684	0.02	236	2014-06-28	07:45:58
1652	50.316882	-4.084692	1.04	210.3	2014-06-28	07:45:59
1653	50.316874	-4.084698	0.96	206.6	2014-06-28	07:46:00
1654	50.316866	-4.084701	0.89	196.4	2014-06-28	07:46:01
1655	50.316858	-4.084706	1.02	200.1	2014-06-28	07:46:02
1656	50.316847	-4.084709	1.2	188.9	2014-06-28	07:46:03
1657	50.316836	-4.084713	1.29	195	2014-06-28	07:46:04
1658	50.316824	-4.084721	1.44	200.5	2014-06-28	07:46:05
1659	50.316813	-4.084724	1.22	192.7	2014-06-28	07:46:06
1660	50.316804	-4.084724	1.06	179.3	2014-06-28	07:46:07
1661	50.316795	-4.084722	0.91	170.9	2014-06-28	07:46:08
1662	50.316784	-4.084723	1.23	183.3	2014-06-28	07:46:09
1663	50.316772	-4.084727	1.43	190.3	2014-06-28	07:46:10
1664	50.316762	-4.08473	1.14	190.9	2014-06-28	07:46:11
1665	50.316753	-4.084732	0.92	187.8	2014-06-28	07:46:12
1666	50.316745	-4.08473	0.96	175	2014-06-28	07:46:13
1667	50.316736	-4.084731	0.94	182.2	2014-06-28	07:46:14
1668	50.316728	-4.084731	0.91	180	2014-06-28	07:46:15
1669	50.316717	-4.084731	1.29	180	2014-06-28	07:46:16
1670	50.316709	-4.08473	0.89	176.5	2014-06-28	07:46:17
1671	50.316705	-4.084726	0.49	141.1	2014-06-28	07:46:18
1672	50.316704	-4.084724	0.08	145.5	2014-06-28	07:46:20
1673	50.316704	-4.084725	0.06	261.5	2014-06-28	07:46:21
1674	50.316702	-4.084724	0.2	157.5	2014-06-28	07:46:22
1675	50.316703	-4.084722	0.09	67.9	2014-06-28	07:46:24
1676	50.316703	-4.084722	0.01	51.9	2014-06-28	07:46:25
1677	50.316703	-4.084722	0.06	207.6	2014-06-28	07:46:26
1678	50.3167	-4.084722	0.27	182.6	2014-06-28	07:46:27
1679	50.3167	-4.084722	0.01	212.6	2014-06-28	07:46:28
1680	50.3167	-4.084723	0.04	220.6	2014-06-28	07:46:30
1681	50.316706	-4.084728	0.75	333.6	2014-06-28	07:46:31
1682	50.31672	-4.084725	1.59	7.3	2014-06-28	07:46:32
1683	50.316733	-4.084714	1.64	28.2	2014-06-28	07:46:33
1684	50.316739	-4.084708	0.79	32.9	2014-06-28	07:46:34
1685	50.316738	-4.084709	0.1	240.7	2014-06-28	07:46:35
1686	50.316732	-4.084711	0.67	190.7	2014-06-28	07:46:36
1687	50.316729	-4.08471	0.2	166	2014-06-28	07:46:38
1688	50.316729	-4.084709	0.04	40.1	2014-06-28	07:46:39
1689	50.316729	-4.084709	0.02	211	2014-06-28	07:46:40
1690	50.316729	-4.084713	0.22	267.7	2014-06-28	07:46:41
1691	50.316731	-4.084714	0.13	342.9	2014-06-28	07:46:43
1692	50.316731	-4.084715	0.05	259.4	2014-06-28	07:46:45
1693	50.316731	-4.084711	0.27	99.9	2014-06-28	07:46:46
1694	50.316726	-4.084711	0.55	181.3	2014-06-28	07:46:47
1695	50.316726	-4.084712	0.02	334.2	2014-06-28	07:46:49
1696	50.316726	-4.084711	0.05	52.5	2014-06-28	07:46:50
1697	50.316726	-4.084713	0.07	277.9	2014-06-28	07:46:52
1698	50.316727	-4.084714	0.08	327.4	2014-06-28	07:46:53
1699	50.316727	-4.084714	0.02	32.6	2014-06-28	07:46:54
1700	50.316727	-4.084713	0.03	48.8	2014-06-28	07:46:56
1701	50.316728	-4.084713	0.02	298.5	2014-06-28	07:46:57
1702	50.316728	-4.084713	0.01	90	2014-06-28	07:46:59
1703	50.316728	-4.084713	0.03	290.2	2014-06-28	07:47:00
1704	50.316726	-4.084714	0.11	197.7	2014-06-28	07:47:02
1705	50.316726	-4.084714	0.02	17.7	2014-06-28	07:47:03
1706	50.316726	-4.084714	0.02	299.4	2014-06-28	07:47:04
1707	50.316726	-4.084714	0.03	0	2014-06-28	07:47:05
1708	50.316726	-4.084714	0.05	141.7	2014-06-28	07:47:06
1709	50.316722	-4.084713	0.4	168	2014-06-28	07:47:07
1710	50.316722	-4.084708	0.32	96.5	2014-06-28	07:47:08
1711	50.316723	-4.084708	0.03	32.6	2014-06-28	07:47:10
1712	50.316723	-4.084708	0.02	63.4	2014-06-28	07:47:11
1713	50.316722	-4.084708	0.02	219.1	2014-06-28	07:47:13
1714	50.316719	-4.084707	0.18	165.8	2014-06-28	07:47:15
1715	50.316719	-4.084707	0.02	32.6	2014-06-28	07:47:16
1716	50.316719	-4.084707	0.03	286.6	2014-06-28	07:47:17
1717	50.316722	-4.084706	0.32	8.5	2014-06-28	07:47:18
1718	50.316724	-4.084707	0.09	338.7	2014-06-28	07:47:20
1719	50.316723	-4.084707	0.05	200.8	2014-06-28	07:47:21
1720	50.316717	-4.084708	0.67	184.6	2014-06-28	07:47:22
1721	50.316713	-4.084706	0.52	165.4	2014-06-28	07:47:23
1722	50.316715	-4.084703	0.28	46	2014-06-28	07:47:24
1723	50.316717	-4.084704	0.32	351.5	2014-06-28	07:47:25
1724	50.316718	-4.084707	0.22	300.5	2014-06-28	07:47:26
1725	50.316718	-4.084707	0.02	196.7	2014-06-28	07:47:27
1726	50.316718	-4.084707	0.01	270	2014-06-28	07:47:28
1727	50.316718	-4.084707	0.01	90	2014-06-28	07:47:30
1728	50.316716	-4.084707	0.27	190	2014-06-28	07:47:31
1729	50.316715	-4.084705	0.19	113.4	2014-06-28	07:47:32
1730	50.316717	-4.084703	0.09	32.7	2014-06-28	07:47:34
1731	50.316718	-4.084702	0.25	31.3	2014-06-28	07:47:35
1732	50.316722	-4.084701	0.22	7.2	2014-06-28	07:47:37
1733	50.316719	-4.084705	0.46	215.8	2014-06-28	07:47:38
1734	50.316716	-4.084706	0.35	193.9	2014-06-28	07:47:39
1735	50.316716	-4.084705	0.04	40.6	2014-06-28	07:47:41
1736	50.31672	-4.084706	0.19	350.3	2014-06-28	07:47:43
1737	50.31672	-4.084706	0.02	270	2014-06-28	07:47:44
1738	50.316716	-4.084708	0.41	191.8	2014-06-28	07:47:45
1739	50.316717	-4.084709	0.09	296	2014-06-28	07:47:46
1740	50.31672	-4.084706	0.2	26.2	2014-06-28	07:47:48
1741	50.316725	-4.084703	0.61	19.8	2014-06-28	07:47:49
1742	50.316733	-4.084706	0.9	346.6	2014-06-28	07:47:50
1743	50.31674	-4.084712	0.87	331.4	2014-06-28	07:47:51
1744	50.316746	-4.084713	0.74	354.5	2014-06-28	07:47:52
1745	50.316759	-4.084708	1.46	13.7	2014-06-28	07:47:53
1746	50.316783	-4.084694	2.86	20.2	2014-06-28	07:47:54
1747	50.316809	-4.08468	3.03	19.7	2014-06-28	07:47:55
1748	50.316826	-4.084673	1.93	15.4	2014-06-28	07:47:56
1749	50.316829	-4.08467	0.22	19.9	2014-06-28	07:47:58
1750	50.316823	-4.084671	0.69	184.9	2014-06-28	07:47:59
1751	50.316823	-4.084668	0.23	90	2014-06-28	07:48:00
1752	50.316823	-4.084668	0.05	219.1	2014-06-28	07:48:01
1753	50.316825	-4.084664	0.41	48.9	2014-06-28	07:48:02
1754	50.316824	-4.084662	0.08	129.3	2014-06-28	07:48:04
1755	50.316824	-4.084663	0.02	256.3	2014-06-28	07:48:06
1756	50.316824	-4.084663	0.03	249.8	2014-06-28	07:48:07
1757	50.316824	-4.084664	0.03	327.4	2014-06-28	07:48:08
1758	50.316825	-4.084664	0.04	334.8	2014-06-28	07:48:09
1759	50.316825	-4.084665	0.06	309.8	2014-06-28	07:48:11
1760	50.316826	-4.084665	0.07	0	2014-06-28	07:48:12
1761	50.316823	-4.084669	0.2	219.7	2014-06-28	07:48:14
1762	50.316826	-4.084669	0.28	347.6	2014-06-28	07:48:15
1763	50.316826	-4.08467	0.04	270	2014-06-28	07:48:16
1764	50.316826	-4.08467	0.03	348.5	2014-06-28	07:48:17
1765	50.316827	-4.084669	0.14	30.4	2014-06-28	07:48:18
1766	50.316827	-4.08467	0.03	253.4	2014-06-28	07:48:19
1767	50.316826	-4.084669	0.07	149.4	2014-06-28	07:48:21
1768	50.316822	-4.084672	0.47	216.2	2014-06-28	07:48:22
1769	50.316821	-4.084672	0.17	168.1	2014-06-28	07:48:23
1770	50.316825	-4.084668	0.55	29.9	2014-06-28	07:48:24
1771	50.316829	-4.084667	0.23	8.8	2014-06-28	07:48:26
1772	50.316824	-4.084674	0.77	220.4	2014-06-28	07:48:27
1773	50.316821	-4.084678	0.23	220.2	2014-06-28	07:48:29
1774	50.316821	-4.084679	0.05	307.5	2014-06-28	07:48:30
1775	50.316821	-4.084678	0.03	51.9	2014-06-28	07:48:31
1776	50.316821	-4.084679	0.01	215.7	2014-06-28	07:48:32
1777	50.316821	-4.084678	0.01	147.4	2014-06-28	07:48:34
1778	50.316821	-4.084679	0.03	217.2	2014-06-28	07:48:36
1779	50.31682	-4.084678	0.06	147.4	2014-06-28	07:48:37
1780	50.31682	-4.084679	0.01	215.7	2014-06-28	07:48:38
1781	50.31682	-4.084679	0.03	202.2	2014-06-28	07:48:39
1782	50.316816	-4.084679	0.42	182.4	2014-06-28	07:48:40
1783	50.316814	-4.084682	0.15	224.2	2014-06-28	07:48:42
1784	50.316818	-4.08468	0.49	17.7	2014-06-28	07:48:43
1785	50.316819	-4.08468	0.01	316.8	2014-06-28	07:48:45
1786	50.316814	-4.084684	0.55	209	2014-06-28	07:48:46
1787	50.316813	-4.084687	0.14	225	2014-06-28	07:48:48
1788	50.316812	-4.084686	0.03	147.4	2014-06-28	07:48:49
1789	50.316815	-4.084682	0.42	47.1	2014-06-28	07:48:50
1790	50.316818	-4.084682	0.19	355.4	2014-06-28	07:48:52
1791	50.316813	-4.084685	0.6	198.5	2014-06-28	07:48:53
1792	50.316808	-4.084689	0.64	203.6	2014-06-28	07:48:54
1793	50.316805	-4.08469	0.14	200.1	2014-06-28	07:48:56
1794	50.316805	-4.08469	0.06	147.4	2014-06-28	07:48:57
1795	50.316805	-4.084689	0.03	106.1	2014-06-28	07:48:59
1796	50.316805	-4.084689	0.04	188.5	2014-06-28	07:49:00
1797	50.316804	-4.084689	0.02	197.7	2014-06-28	07:49:01
1798	50.316804	-4.084689	0.02	198.7	2014-06-28	07:49:02
1799	50.316804	-4.084689	0	0	2014-06-28	07:49:03
1800	50.316804	-4.084689	0.02	126.4	2014-06-28	07:49:04
1801	50.316804	-4.084688	0.02	103.4	2014-06-28	07:49:06
1802	50.316804	-4.084688	0.01	29.6	2014-06-28	07:49:07
1803	50.316804	-4.084687	0.04	131.3	2014-06-28	07:49:09
1804	50.316803	-4.084687	0.05	123.6	2014-06-28	07:49:10
1805	50.3168	-4.084687	0.37	183.6	2014-06-28	07:49:11
1806	50.3168	-4.084687	0.06	148.1	2014-06-28	07:49:12
1807	50.316799	-4.084686	0.07	146.9	2014-06-28	07:49:13
1808	50.316799	-4.084686	0.02	180	2014-06-28	07:49:14
1809	50.316801	-4.084686	0.27	3.8	2014-06-28	07:49:15
1810	50.316802	-4.084688	0.07	274	2014-06-28	07:49:17
1811	50.316801	-4.084688	0.02	149	2014-06-28	07:49:18
1812	50.316801	-4.084688	0.02	211	2014-06-28	07:49:19
1813	50.316802	-4.084684	0.13	69.5	2014-06-28	07:49:21
1814	50.316798	-4.084685	0.44	181.6	2014-06-28	07:49:22
1815	50.316796	-4.084686	0.23	198.5	2014-06-28	07:49:23
1816	50.316797	-4.084685	0.04	17.7	2014-06-28	07:49:24
1817	50.316797	-4.084685	0.01	343.3	2014-06-28	07:49:26
1818	50.316797	-4.084685	0.01	32.6	2014-06-28	07:49:27
1819	50.316793	-4.084686	0.4	191.2	2014-06-28	07:49:28
1820	50.316793	-4.084687	0.04	227	2014-06-28	07:49:29
1821	50.316793	-4.084687	0.02	240.6	2014-06-28	07:49:30
1822	50.316793	-4.084687	0.03	249.2	2014-06-28	07:49:31
1823	50.316791	-4.084687	0.18	176.3	2014-06-28	07:49:32
1824	50.316791	-4.084688	0.03	316.8	2014-06-28	07:49:33
1825	50.316791	-4.084687	0.08	166.8	2014-06-28	07:49:34
1826	50.316792	-4.084682	0.19	67.9	2014-06-28	07:49:36
1827	50.316792	-4.084682	0.01	180	2014-06-28	07:49:37
1828	50.316789	-4.084684	0.33	201.2	2014-06-28	07:49:38
1829	50.316789	-4.084685	0.04	270	2014-06-28	07:49:39
1830	50.316789	-4.084685	0.01	215.7	2014-06-28	07:49:40
1831	50.316789	-4.084685	0.04	254.3	2014-06-28	07:49:41
1832	50.316789	-4.084686	0.07	278.7	2014-06-28	07:49:42
1833	50.31679	-4.084687	0.07	320.7	2014-06-28	07:49:44
1834	50.31679	-4.084688	0.04	302.4	2014-06-28	07:49:45
1835	50.31679	-4.084687	0.03	132.1	2014-06-28	07:49:47
1836	50.316789	-4.084687	0.02	170.1	2014-06-28	07:49:49
1837	50.316792	-4.084687	0.25	0	2014-06-28	07:49:50
1838	50.316794	-4.084686	0.16	17.7	2014-06-28	07:49:52
1839	50.316794	-4.084686	0.03	270	2014-06-28	07:49:53
1840	50.31679	-4.08469	0.27	213.6	2014-06-28	07:49:55
1841	50.31679	-4.084691	0.07	235	2014-06-28	07:49:56
1842	50.31679	-4.084692	0.04	270	2014-06-28	07:49:57
1843	50.31679	-4.084692	0.03	249.8	2014-06-28	07:49:58
1844	50.31679	-4.084692	0.01	231.9	2014-06-28	07:49:59
1845	50.31679	-4.084692	0.01	270	2014-06-28	07:50:00
1846	50.316791	-4.084692	0.04	21.8	2014-06-28	07:50:02
1847	50.31679	-4.084692	0.05	248.3	2014-06-28	07:50:03
1848	50.316788	-4.084696	0.39	215.5	2014-06-28	07:50:04
1849	50.316784	-4.084695	0.21	169.5	2014-06-28	07:50:06
1850	50.316786	-4.084692	0.3	29.7	2014-06-28	07:50:07
1851	50.316787	-4.084692	0.08	0	2014-06-28	07:50:08
1852	50.316787	-4.084693	0.03	286.6	2014-06-28	07:50:09
1853	50.316781	-4.084694	0.7	187.9	2014-06-28	07:50:10
1854	50.316776	-4.084694	0.57	181.8	2014-06-28	07:50:11
1855	50.316776	-4.084693	0.05	95.3	2014-06-28	07:50:13
1856	50.316776	-4.084693	0.02	309.7	2014-06-28	07:50:14
1857	50.316778	-4.084693	0.3	8	2014-06-28	07:50:15
1858	50.316778	-4.084692	0.03	142.8	2014-06-28	07:50:17
1859	50.316778	-4.084692	0.03	253.4	2014-06-28	07:50:18
1860	50.316778	-4.084693	0.04	284.1	2014-06-28	07:50:19
1861	50.316778	-4.084693	0.01	180	2014-06-28	07:50:20
1862	50.316777	-4.084692	0.04	151.6	2014-06-28	07:50:22
1863	50.316778	-4.084693	0.05	315.1	2014-06-28	07:50:24
1864	50.316778	-4.084693	0.02	119.4	2014-06-28	07:50:25
1865	50.316777	-4.084692	0.04	136.2	2014-06-28	07:50:27
1866	50.316777	-4.084692	0.04	90	2014-06-28	07:50:28
1867	50.316778	-4.084692	0.05	321.7	2014-06-28	07:50:29
1868	50.316778	-4.084693	0.03	286.6	2014-06-28	07:50:30
1869	50.316778	-4.084694	0.1	270	2014-06-28	07:50:31
1870	50.31678	-4.084695	0.14	348.9	2014-06-28	07:50:33
1871	50.31678	-4.084696	0.04	270	2014-06-28	07:50:35
1872	50.31678	-4.084696	0.05	217.6	2014-06-28	07:50:36
1873	50.316779	-4.084697	0.05	232.5	2014-06-28	07:50:37
1874	50.316779	-4.084697	0.05	206.6	2014-06-28	07:50:38
1875	50.316779	-4.084697	0.05	159.2	2014-06-28	07:50:39
1876	50.316778	-4.084697	0.08	171.8	2014-06-28	07:50:40
1877	50.316774	-4.084698	0.21	193.9	2014-06-28	07:50:42
1878	50.316774	-4.084698	0.01	90	2014-06-28	07:50:43
1879	50.316775	-4.084699	0.06	308.1	2014-06-28	07:50:44
1880	50.316775	-4.084699	0.02	270	2014-06-28	07:50:45
1881	50.31677	-4.0847	0.51	189.4	2014-06-28	07:50:46
1882	50.316766	-4.084699	0.46	165.8	2014-06-28	07:50:47
1883	50.316766	-4.084699	0.03	286.6	2014-06-28	07:50:48
1884	50.31677	-4.084697	0.4	17.3	2014-06-28	07:50:49
1885	50.316772	-4.084699	0.24	338.2	2014-06-28	07:50:50
1886	50.316772	-4.084699	0.02	302.4	2014-06-28	07:50:52
1887	50.316771	-4.0847	0.06	230.2	2014-06-28	07:50:54
1888	50.31677	-4.084701	0.14	194.2	2014-06-28	07:50:55
1889	50.316769	-4.084701	0.06	217.2	2014-06-28	07:50:56
1890	50.316774	-4.0847	0.51	8	2014-06-28	07:50:57
1891	50.316775	-4.084701	0.09	340.3	2014-06-28	07:50:58
1892	50.316771	-4.084705	0.5	216	2014-06-28	07:50:59
1893	50.316771	-4.084705	0.01	32.6	2014-06-28	07:51:00
1894	50.316771	-4.084706	0.12	242.6	2014-06-28	07:51:01
1895	50.31677	-4.084708	0.07	242.3	2014-06-28	07:51:03
1896	50.31677	-4.084708	0.03	168.5	2014-06-28	07:51:04
1897	50.316771	-4.084708	0.06	343.7	2014-06-28	07:51:06
1898	50.316769	-4.084713	0.38	230.8	2014-06-28	07:51:07
1899	50.316769	-4.084712	0.02	128.1	2014-06-28	07:51:09
1900	50.316771	-4.084714	0.3	337.9	2014-06-28	07:51:10
1901	50.31677	-4.084718	0.33	248.2	2014-06-28	07:51:11
1902	50.316766	-4.084718	0.43	181.6	2014-06-28	07:51:12
1903	50.316766	-4.084718	0.05	114.3	2014-06-28	07:51:13
1904	50.316766	-4.084717	0.01	90	2014-06-28	07:51:15
1905	50.316766	-4.084717	0.02	120.8	2014-06-28	07:51:17
1906	50.316765	-4.084717	0.07	180	2014-06-28	07:51:18
1907	50.316765	-4.084717	0.03	202.4	2014-06-28	07:51:20
1908	50.316764	-4.084718	0.04	209.3	2014-06-28	07:51:22
1909	50.316764	-4.084718	0.05	165.5	2014-06-28	07:51:23
1910	50.316763	-4.084718	0.02	218.3	2014-06-28	07:51:25
1911	50.316763	-4.084719	0.03	300.3	2014-06-28	07:51:27
1912	50.316764	-4.084719	0.02	308.9	2014-06-28	07:51:29
1913	50.316763	-4.084719	0.03	231.9	2014-06-28	07:51:30
1914	50.316763	-4.08472	0.03	203.5	2014-06-28	07:51:31
1915	50.316763	-4.08472	0.02	180	2014-06-28	07:51:32
1916	50.316763	-4.084721	0.04	305.6	2014-06-28	07:51:34
1917	50.316759	-4.084717	0.51	152.4	2014-06-28	07:51:35
1918	50.316758	-4.084716	0.09	159.4	2014-06-28	07:51:37
1919	50.316761	-4.084719	0.19	331.2	2014-06-28	07:51:39
1920	50.31676	-4.084719	0.03	191.5	2014-06-28	07:51:41
1921	50.316761	-4.084719	0.02	17.7	2014-06-28	07:51:42
1922	50.316761	-4.084719	0.03	308.9	2014-06-28	07:51:43
1923	50.316759	-4.084724	0.18	235.5	2014-06-28	07:51:45
1924	50.316759	-4.084724	0.07	261.3	2014-06-28	07:51:46
1925	50.316758	-4.084725	0.05	194.5	2014-06-28	07:51:47
1926	50.316758	-4.084724	0.03	126.4	2014-06-28	07:51:48
1927	50.31676	-4.084735	0.79	285	2014-06-28	07:51:49
1928	50.316762	-4.08474	0.44	304.7	2014-06-28	07:51:50
1929	50.316764	-4.084741	0.15	336.9	2014-06-28	07:51:51
1930	50.316763	-4.084738	0.09	96.1	2014-06-28	07:51:53
1931	50.316763	-4.084736	0.2	106.2	2014-06-28	07:51:54
1932	50.316763	-4.084733	0.2	100.6	2014-06-28	07:51:55
1933	50.316762	-4.08473	0.22	99.7	2014-06-28	07:51:56
1934	50.316762	-4.084726	0.26	91.9	2014-06-28	07:51:57
1935	50.316762	-4.084724	0.17	86.9	2014-06-28	07:51:58
1936	50.316766	-4.08472	0.44	34.5	2014-06-28	07:51:59
1937	50.316765	-4.084719	0.08	124.1	2014-06-28	07:52:01
1938	50.316764	-4.084717	0.12	135.1	2014-06-28	07:52:02
1939	50.316763	-4.084715	0.12	130.5	2014-06-28	07:52:04
1940	50.316766	-4.084711	0.41	35.4	2014-06-28	07:52:05
1941	50.316766	-4.084712	0.02	329	2014-06-28	07:52:06
1942	50.316762	-4.084714	0.4	201.8	2014-06-28	07:52:07
1943	50.31676	-4.084712	0.26	155.3	2014-06-28	07:52:08
1944	50.316763	-4.084712	0.34	5.1	2014-06-28	07:52:09
1945	50.316767	-4.084712	0.18	352.4	2014-06-28	07:52:11
1946	50.316767	-4.084713	0.02	270	2014-06-28	07:52:12
1947	50.316759	-4.084713	0.8	180.9	2014-06-28	07:52:13
1948	50.316758	-4.084708	0.38	115.1	2014-06-28	07:52:14
1949	50.316761	-4.084702	0.52	49.9	2014-06-28	07:52:15
1950	50.316762	-4.084699	0.27	72	2014-06-28	07:52:16
1951	50.316761	-4.0847	0.09	229.9	2014-06-28	07:52:17
1952	50.316761	-4.0847	0.06	239.7	2014-06-28	07:52:18
1953	50.316757	-4.084703	0.5	200.9	2014-06-28	07:52:19
1954	50.316756	-4.084705	0.11	232.7	2014-06-28	07:52:21
1955	50.316756	-4.084706	0.01	330.4	2014-06-28	07:52:22
1956	50.316753	-4.084708	0.35	216.7	2014-06-28	07:52:23
1957	50.316753	-4.084709	0.04	212.6	2014-06-28	07:52:24
1958	50.316756	-4.084708	0.32	16.1	2014-06-28	07:52:25
1959	50.316756	-4.084708	0.01	0	2014-06-28	07:52:27
1960	50.316752	-4.084711	0.53	206	2014-06-28	07:52:28
1961	50.316751	-4.084711	0.05	176.1	2014-06-28	07:52:30
1962	50.316754	-4.084708	0.22	24.7	2014-06-28	07:52:32
1963	50.316754	-4.084707	0.11	126.5	2014-06-28	07:52:33
1964	50.316753	-4.084706	0.07	121.6	2014-06-28	07:52:34
1965	50.316753	-4.084706	0.02	147.4	2014-06-28	07:52:35
1966	50.316751	-4.084703	0.32	139.4	2014-06-28	07:52:36
1967	50.316751	-4.084703	0.03	43.2	2014-06-28	07:52:37
1968	50.316753	-4.084698	0.21	56.9	2014-06-28	07:52:39
1969	50.316754	-4.0847	0.2	307.1	2014-06-28	07:52:40
1970	50.316761	-4.08471	1.06	316.8	2014-06-28	07:52:41
1971	50.31677	-4.084713	1.02	347.5	2014-06-28	07:52:42
1972	50.316788	-4.084706	2.01	15.5	2014-06-28	07:52:43
1973	50.31681	-4.08469	2.69	24.9	2014-06-28	07:52:44
1974	50.316825	-4.084677	1.93	27.6	2014-06-28	07:52:45
1975	50.316831	-4.084672	0.77	28.8	2014-06-28	07:52:46
1976	50.316836	-4.084671	0.56	7.4	2014-06-28	07:52:47
1977	50.316844	-4.084666	0.96	21.4	2014-06-28	07:52:48
1978	50.316856	-4.084659	1.41	20	2014-06-28	07:52:49
1979	50.316866	-4.084655	1.17	14.4	2014-06-28	07:52:50
1980	50.316872	-4.08465	0.74	32.6	2014-06-28	07:52:51
1981	50.316873	-4.084644	0.42	65.1	2014-06-28	07:52:52
1982	50.316873	-4.084645	0.06	235.4	2014-06-28	07:52:53
1983	50.316871	-4.084648	0.16	223.4	2014-06-28	07:52:55
1984	50.31687	-4.084647	0.11	147.4	2014-06-28	07:52:56
1985	50.31687	-4.084647	0.02	126.4	2014-06-28	07:52:57
1986	50.316872	-4.084649	0.29	327.4	2014-06-28	07:52:58
1987	50.316871	-4.08465	0.17	198.5	2014-06-28	07:52:59
1988	50.316871	-4.08465	0.03	32.6	2014-06-28	07:53:00
1989	50.31687	-4.084651	0.08	227.8	2014-06-28	07:53:02
1990	50.31687	-4.084652	0.02	285.4	2014-06-28	07:53:04
1991	50.31687	-4.084652	0.03	251.4	2014-06-28	07:53:05
1992	50.31687	-4.084653	0.03	293.1	2014-06-28	07:53:06
1993	50.316871	-4.084653	0.04	304.9	2014-06-28	07:53:08
1994	50.316873	-4.084657	0.42	317.1	2014-06-28	07:53:09
1995	50.316874	-4.084662	0.16	278.3	2014-06-28	07:53:11
1996	50.316874	-4.084662	0.03	223.2	2014-06-28	07:53:12
1997	50.316874	-4.084663	0.02	298.5	2014-06-28	07:53:13
1998	50.316874	-4.084663	0.01	270	2014-06-28	07:53:15
1999	50.316874	-4.084663	0	0	2014-06-28	07:53:17
[truncated: 2,035 more rows]
