# Supplementary material for: On the Potential of Surfers to Monitor Environmental Indicators in the Coastal Zone
Source: PLoS One. 2015 Jul 8;10(7):e0127706. doi: 10.1371/journal.pone.0127706 (PMC4496071; doi:10.1371/journal.pone.0127706)
Supplement: S1 Data — Contains 85 GPS tracks (comma separated files) used to estimate surfing performance statistics in the manuscript. (ZIP) [file pone.0127706.s001.zip › S1 Data GPS Tracks/20140701_Wembury.csv]

No	Latitude	Longitude	Speed	Course	Date	Time
1	50.317085	-4.082964	0	0	2014-07-01	16:49:04
2	50.317106	-4.082967	2.36	353.8	2014-07-01	16:49:05
3	50.317128	-4.082963	2.41	7	2014-07-01	16:49:06
4	50.317141	-4.08297	1.55	342.3	2014-07-01	16:49:07
5	50.317151	-4.082974	1.16	343.9	2014-07-01	16:49:08
6	50.317162	-4.082982	1.3	337.2	2014-07-01	16:49:09
7	50.317175	-4.082991	1.67	336.6	2014-07-01	16:49:10
8	50.317188	-4.082997	1.43	341.8	2014-07-01	16:49:11
9	50.317196	-4.083009	1.25	317.7	2014-07-01	16:49:12
10	50.317203	-4.083019	1.07	317.4	2014-07-01	16:49:13
11	50.317209	-4.083024	0.72	333.1	2014-07-01	16:49:14
12	50.317212	-4.083026	0.45	342.3	2014-07-01	16:49:15
13	50.317217	-4.083025	0.45	9	2014-07-01	16:49:16
14	50.31722	-4.083023	0.4	12.1	2014-07-01	16:49:17
15	50.317224	-4.083023	0.41	4.1	2014-07-01	16:49:18
16	50.317227	-4.083022	0.37	6.6	2014-07-01	16:49:19
17	50.31723	-4.083023	0.38	358.2	2014-07-01	16:49:20
18	50.317235	-4.083024	0.47	352	2014-07-01	16:49:21
19	50.317238	-4.083025	0.42	343.5	2014-07-01	16:49:22
20	50.317242	-4.083026	0.45	351.6	2014-07-01	16:49:23
21	50.317248	-4.083027	0.6	351.5	2014-07-01	16:49:24
22	50.317246	-4.083037	0.7	252	2014-07-01	16:49:25
23	50.317245	-4.083042	0.35	262.5	2014-07-01	16:49:26
24	50.317249	-4.083044	0.43	339.7	2014-07-01	16:49:27
25	50.317252	-4.083046	0.44	334.5	2014-07-01	16:49:28
26	50.317257	-4.083057	0.23	302.1	2014-07-01	16:49:32
27	50.317257	-4.083062	0.37	275.9	2014-07-01	16:49:33
28	50.317261	-4.083064	0.43	342.3	2014-07-01	16:49:34
29	50.317269	-4.083066	0.87	350.9	2014-07-01	16:49:35
30	50.317276	-4.083068	0.87	352.1	2014-07-01	16:49:36
31	50.317281	-4.08307	0.56	343.4	2014-07-01	16:49:37
32	50.317286	-4.083071	0.53	349.7	2014-07-01	16:49:38
33	50.31729	-4.083071	0.51	4.7	2014-07-01	16:49:39
34	50.317294	-4.083071	0.42	0.8	2014-07-01	16:49:40
35	50.317298	-4.083071	0.39	353.1	2014-07-01	16:49:41
36	50.317302	-4.083072	0.52	355.4	2014-07-01	16:49:42
37	50.317307	-4.083074	0.51	343.9	2014-07-01	16:49:43
38	50.317311	-4.083076	0.47	344.4	2014-07-01	16:49:44
39	50.317314	-4.083077	0.32	348.4	2014-07-01	16:49:45
40	50.317317	-4.083077	0.4	354.9	2014-07-01	16:49:46
41	50.31732	-4.083077	0.33	358.9	2014-07-01	16:49:47
42	50.317323	-4.083078	0.36	348.7	2014-07-01	16:49:48
43	50.317326	-4.083077	0.3	16	2014-07-01	16:49:49
44	50.31733	-4.083076	0.39	6.1	2014-07-01	16:49:50
45	50.31733	-4.083078	0.12	298.7	2014-07-01	16:49:51
46	50.31733	-4.083079	0.09	238.9	2014-07-01	16:49:52
47	50.31733	-4.083076	0.19	95.8	2014-07-01	16:49:53
48	50.317329	-4.083077	0.05	219.1	2014-07-01	16:49:54
49	50.31733	-4.083076	0.07	24.4	2014-07-01	16:49:55
50	50.317329	-4.083077	0.07	237.6	2014-07-01	16:49:56
51	50.31733	-4.083078	0.03	290.8	2014-07-01	16:49:57
52	50.31733	-4.083078	0.04	342.3	2014-07-01	16:49:58
53	50.31733	-4.083079	0.08	283.7	2014-07-01	16:49:59
54	50.31733	-4.083079	0.05	345.5	2014-07-01	16:50:00
55	50.31733	-4.083079	0.06	142.2	2014-07-01	16:50:01
56	50.31733	-4.083078	0.06	59.7	2014-07-01	16:50:02
57	50.317332	-4.08308	0.23	327.4	2014-07-01	16:50:03
58	50.317334	-4.08308	0.26	349.3	2014-07-01	16:50:04
59	50.317336	-4.083082	0.26	328.5	2014-07-01	16:50:05
60	50.317338	-4.083083	0.19	339.8	2014-07-01	16:50:06
61	50.317343	-4.083088	0.7	328.6	2014-07-01	16:50:07
62	50.317346	-4.08309	0.31	338.7	2014-07-01	16:50:08
63	50.317348	-4.083092	0.27	329.5	2014-07-01	16:50:09
64	50.31735	-4.083094	0.33	329.3	2014-07-01	16:50:10
65	50.317353	-4.083096	0.25	336.4	2014-07-01	16:50:11
66	50.317353	-4.083095	0.05	38.3	2014-07-01	16:50:12
67	50.317352	-4.083095	0.1	155.8	2014-07-01	16:50:13
68	50.317352	-4.083095	0.01	180	2014-07-01	16:50:14
69	50.317353	-4.083095	0.07	349.4	2014-07-01	16:50:15
70	50.317352	-4.083095	0.03	249.8	2014-07-01	16:50:16
71	50.317352	-4.083096	0.14	222.9	2014-07-01	16:50:17
72	50.317349	-4.083096	0.24	181.3	2014-07-01	16:50:18
73	50.317348	-4.083096	0.11	171	2014-07-01	16:50:19
74	50.317349	-4.083098	0.12	293.5	2014-07-01	16:50:20
75	50.317348	-4.083098	0.07	216.5	2014-07-01	16:50:21
76	50.317348	-4.083099	0.04	283.8	2014-07-01	16:50:22
77	50.317349	-4.083101	0.14	281.5	2014-07-01	16:50:23
78	50.317348	-4.083099	0.18	120.8	2014-07-01	16:50:24
79	50.317345	-4.083099	0.35	180	2014-07-01	16:50:25
80	50.317342	-4.083099	0.34	185.1	2014-07-01	16:50:26
81	50.31734	-4.083096	0.3	128.8	2014-07-01	16:50:27
82	50.317341	-4.083095	0.11	35.3	2014-07-01	16:50:28
83	50.317345	-4.083099	0.54	329	2014-07-01	16:50:29
84	50.31735	-4.083099	0.51	358.7	2014-07-01	16:50:30
85	50.317355	-4.0831	0.32	354.6	2014-07-01	16:50:32
86	50.317356	-4.083101	0.07	295	2014-07-01	16:50:33
87	50.317356	-4.083101	0.09	310.4	2014-07-01	16:50:34
88	50.317357	-4.083103	0.18	321.1	2014-07-01	16:50:35
89	50.317358	-4.083104	0.08	313	2014-07-01	16:50:36
90	50.317359	-4.083105	0.19	343.1	2014-07-01	16:50:37
91	50.31736	-4.083104	0.04	41	2014-07-01	16:50:38
92	50.31736	-4.083103	0.1	41.2	2014-07-01	16:50:39
93	50.31736	-4.083104	0.03	290.8	2014-07-01	16:50:40
94	50.317361	-4.083104	0.04	285.4	2014-07-01	16:50:41
95	50.317361	-4.083105	0.03	286.6	2014-07-01	16:50:42
96	50.31736	-4.083105	0.1	218.3	2014-07-01	16:50:43
97	50.31736	-4.083105	0.04	180	2014-07-01	16:50:44
98	50.31736	-4.083106	0.04	320.1	2014-07-01	16:50:45
99	50.31736	-4.083106	0.04	256.6	2014-07-01	16:50:46
100	50.317361	-4.083107	0.11	322.3	2014-07-01	16:50:47
101	50.317361	-4.083109	0.1	297.8	2014-07-01	16:50:48
102	50.317361	-4.08311	0.09	270	2014-07-01	16:50:49
103	50.317361	-4.083112	0.14	288.4	2014-07-01	16:50:50
104	50.3172	-4.083083	18.06	173.6	2014-07-01	16:50:51
105	50.317182	-4.083082	2.04	176.3	2014-07-01	16:50:52
106	50.317176	-4.08308	0.65	172.1	2014-07-01	16:50:53
107	50.317171	-4.08308	0.52	176.7	2014-07-01	16:50:54
108	50.31717	-4.083079	0.2	168.1	2014-07-01	16:50:55
109	50.317168	-4.083079	0.12	171.7	2014-07-01	16:50:56
110	50.317168	-4.083079	0.02	270	2014-07-01	16:50:57
111	50.317167	-4.083079	0.11	171	2014-07-01	16:50:58
112	50.317167	-4.083079	0.07	174.4	2014-07-01	16:50:59
113	50.317166	-4.083078	0.06	142.1	2014-07-01	16:51:00
114	50.317167	-4.083079	0.03	348.5	2014-07-01	16:51:01
115	50.317167	-4.083079	0.04	319	2014-07-01	16:51:02
116	50.317168	-4.08308	0.14	339.9	2014-07-01	16:51:03
117	50.317169	-4.083081	0.19	320	2014-07-01	16:51:04
118	50.31717	-4.083082	0.08	346.6	2014-07-01	16:51:05
119	50.317171	-4.083081	0.08	59.9	2014-07-01	16:51:06
120	50.317171	-4.083081	0.04	302.4	2014-07-01	16:51:07
121	50.317172	-4.083081	0.13	352.2	2014-07-01	16:51:08
122	50.317172	-4.083081	0.07	37	2014-07-01	16:51:09
123	50.317173	-4.08308	0.05	68.3	2014-07-01	16:51:10
124	50.317173	-4.08308	0.04	8.5	2014-07-01	16:51:11
125	50.317173	-4.08308	0.02	34.2	2014-07-01	16:51:12
126	50.317174	-4.08308	0.12	339.5	2014-07-01	16:51:13
127	50.317174	-4.08308	0.05	14.5	2014-07-01	16:51:14
128	50.317175	-4.08308	0.07	0	2014-07-01	16:51:15
129	50.317176	-4.08308	0.12	2.7	2014-07-01	16:51:16
130	50.317177	-4.08308	0.08	28.9	2014-07-01	16:51:17
131	50.317178	-4.08308	0.1	356.4	2014-07-01	16:51:18
132	50.317179	-4.083079	0.1	14.5	2014-07-01	16:51:19
133	50.317179	-4.083079	0.06	55.4	2014-07-01	16:51:20
134	50.317179	-4.083077	0.1	106.3	2014-07-01	16:51:21
135	50.317178	-4.083076	0.07	112.8	2014-07-01	16:51:22
136	50.317178	-4.083075	0.08	125.6	2014-07-01	16:51:23
137	50.317178	-4.083074	0.08	118	2014-07-01	16:51:24
138	50.317177	-4.083074	0.07	124.2	2014-07-01	16:51:25
139	50.317178	-4.083073	0.06	59.7	2014-07-01	16:51:26
140	50.317177	-4.083072	0.06	132.1	2014-07-01	16:51:27
141	50.317177	-4.083072	0.03	90	2014-07-01	16:51:28
142	50.317177	-4.083071	0.1	110.9	2014-07-01	16:51:29
143	50.317177	-4.083069	0.08	90	2014-07-01	16:51:30
144	50.317177	-4.083068	0.1	95.3	2014-07-01	16:51:31
145	50.317177	-4.083067	0.06	118.5	2014-07-01	16:51:32
146	50.317175	-4.083066	0.19	138	2014-07-01	16:51:33
147	50.317174	-4.083064	0.19	140	2014-07-01	16:51:34
148	50.317173	-4.083062	0.15	139.5	2014-07-01	16:51:35
149	50.317172	-4.083061	0.1	132.7	2014-07-01	16:51:36
150	50.317172	-4.083061	0.07	159.5	2014-07-01	16:51:37
151	50.317171	-4.08306	0.08	133.6	2014-07-01	16:51:38
152	50.317171	-4.083059	0.1	123.8	2014-07-01	16:51:39
153	50.31717	-4.083059	0.09	160.3	2014-07-01	16:51:40
154	50.317169	-4.083058	0.14	157.9	2014-07-01	16:51:41
155	50.317168	-4.083057	0.09	144.1	2014-07-01	16:51:42
156	50.317168	-4.083057	0.06	138.6	2014-07-01	16:51:43
157	50.317167	-4.083056	0.06	167.8	2014-07-01	16:51:44
158	50.317167	-4.083056	0.1	141.3	2014-07-01	16:51:45
159	50.317166	-4.083055	0.11	155.1	2014-07-01	16:51:46
160	50.317165	-4.083054	0.12	140.4	2014-07-01	16:51:47
161	50.317164	-4.083053	0.08	158.2	2014-07-01	16:51:48
162	50.317164	-4.083053	0.07	155.6	2014-07-01	16:51:49
163	50.317163	-4.083053	0.07	147.4	2014-07-01	16:51:50
164	50.317162	-4.083052	0.07	159.8	2014-07-01	16:51:51
165	50.317162	-4.083052	0.1	159.2	2014-07-01	16:51:52
166	50.317161	-4.083052	0.05	165.5	2014-07-01	16:51:53
167	50.317161	-4.083051	0.03	168.5	2014-07-01	16:51:54
168	50.317161	-4.083051	0.04	161.8	2014-07-01	16:51:55
169	50.31716	-4.08305	0.1	144.8	2014-07-01	16:51:56
170	50.317159	-4.083051	0.06	185.7	2014-07-01	16:51:57
171	50.317159	-4.083051	0.03	180	2014-07-01	16:51:58
172	50.317159	-4.08305	0.04	140.1	2014-07-01	16:51:59
173	50.317159	-4.08305	0.02	48.6	2014-07-01	16:52:00
174	50.317158	-4.08305	0.06	161.6	2014-07-01	16:52:01
175	50.317158	-4.08305	0.01	180	2014-07-01	16:52:02
176	50.317158	-4.08305	0.02	48.6	2014-07-01	16:52:03
177	50.317158	-4.083049	0.03	73.4	2014-07-01	16:52:04
178	50.317158	-4.083049	0.03	128.1	2014-07-01	16:52:05
179	50.317158	-4.083049	0.02	126.4	2014-07-01	16:52:06
180	50.317158	-4.083049	0.03	168.5	2014-07-01	16:52:07
181	50.317158	-4.083049	0.02	240.6	2014-07-01	16:52:08
182	50.317158	-4.083049	0.04	319	2014-07-01	16:52:09
183	50.317158	-4.083049	0.03	328.5	2014-07-01	16:52:10
184	50.317158	-4.08305	0.03	290.8	2014-07-01	16:52:11
185	50.317159	-4.08305	0.04	333.3	2014-07-01	16:52:12
186	50.317159	-4.08305	0.01	212.6	2014-07-01	16:52:13
187	50.317159	-4.083051	0.04	298	2014-07-01	16:52:14
188	50.317159	-4.083051	0.04	302.4	2014-07-01	16:52:15
189	50.317159	-4.083051	0.02	240.6	2014-07-01	16:52:16
190	50.317159	-4.083052	0.05	207.3	2014-07-01	16:52:17
191	50.317159	-4.083049	0.21	66.1	2014-07-01	16:52:18
192	50.31716	-4.083047	0.08	68.8	2014-07-01	16:52:20
193	50.31716	-4.083047	0.03	136.8	2014-07-01	16:52:21
194	50.317159	-4.083046	0.07	104.9	2014-07-01	16:52:22
195	50.317159	-4.083045	0.06	106.6	2014-07-01	16:52:23
196	50.317159	-4.083044	0.05	101.9	2014-07-01	16:52:24
197	50.317159	-4.083043	0.08	70.2	2014-07-01	16:52:25
198	50.317159	-4.083042	0.09	90	2014-07-01	16:52:26
199	50.31716	-4.083041	0.09	83.6	2014-07-01	16:52:27
200	50.31716	-4.083039	0.11	63.9	2014-07-01	16:52:28
201	50.31716	-4.083039	0.04	47	2014-07-01	16:52:29
202	50.31716	-4.083039	0.03	32.6	2014-07-01	16:52:30
203	50.317161	-4.083038	0.03	32.6	2014-07-01	16:52:31
204	50.317161	-4.083038	0.02	0	2014-07-01	16:52:32
205	50.317161	-4.083038	0.03	336.5	2014-07-01	16:52:33
206	50.317161	-4.083039	0.02	296.6	2014-07-01	16:52:34
207	50.317161	-4.083039	0.04	270	2014-07-01	16:52:35
208	50.317161	-4.08304	0.04	320.1	2014-07-01	16:52:36
209	50.317162	-4.083041	0.1	280	2014-07-01	16:52:37
210	50.317161	-4.083042	0.05	249.5	2014-07-01	16:52:38
211	50.317161	-4.083042	0.04	254.6	2014-07-01	16:52:39
212	50.317161	-4.083043	0.02	231.9	2014-07-01	16:52:41
213	50.317158	-4.083029	1.07	111.4	2014-07-01	16:52:42
214	50.317146	-4.083022	1.4	160.9	2014-07-01	16:52:43
215	50.317138	-4.083029	0.97	210.8	2014-07-01	16:52:44
216	50.317142	-4.083027	0.19	16.9	2014-07-01	16:52:46
217	50.317152	-4.083022	1.23	18.4	2014-07-01	16:52:47
218	50.317159	-4.083024	0.36	350.1	2014-07-01	16:52:49
219	50.317169	-4.083041	1.7	315.2	2014-07-01	16:52:50
220	50.317179	-4.083048	1.22	332.9	2014-07-01	16:52:51
221	50.31719	-4.083054	1.33	342.5	2014-07-01	16:52:52
222	50.317205	-4.083065	1.82	333.8	2014-07-01	16:52:53
223	50.31722	-4.083081	2	325.7	2014-07-01	16:52:54
224	50.317234	-4.083096	1.89	326.4	2014-07-01	16:52:55
225	50.317246	-4.083108	1.57	326.5	2014-07-01	16:52:56
226	50.317258	-4.083119	1.59	331.3	2014-07-01	16:52:57
227	50.317273	-4.08313	1.83	334.6	2014-07-01	16:52:58
228	50.31729	-4.083141	2.01	337.9	2014-07-01	16:52:59
229	50.317304	-4.083149	1.71	338.5	2014-07-01	16:53:00
230	50.317317	-4.083153	1.43	350.2	2014-07-01	16:53:01
231	50.317331	-4.083158	1.63	347.1	2014-07-01	16:53:02
232	50.317351	-4.08317	2.35	339.4	2014-07-01	16:53:03
233	50.317371	-4.083182	2.43	338.7	2014-07-01	16:53:04
234	50.317385	-4.083188	1.58	343.1	2014-07-01	16:53:05
235	50.317394	-4.08319	1.02	352.3	2014-07-01	16:53:06
236	50.317403	-4.083188	0.99	9	2014-07-01	16:53:07
237	50.317412	-4.083193	1.11	340.5	2014-07-01	16:53:08
238	50.317424	-4.083209	1.72	319	2014-07-01	16:53:09
239	50.317438	-4.083234	2.39	313.2	2014-07-01	16:53:10
240	50.317449	-4.083262	2.37	301	2014-07-01	16:53:11
241	50.317455	-4.083285	1.74	289.4	2014-07-01	16:53:12
242	50.317459	-4.083301	1.19	293.1	2014-07-01	16:53:13
243	50.317461	-4.083314	0.98	287.8	2014-07-01	16:53:14
244	50.317465	-4.08333	1.23	289.6	2014-07-01	16:53:15
245	50.317482	-4.083354	2.57	317.9	2014-07-01	16:53:16
246	50.317503	-4.083374	2.71	329.4	2014-07-01	16:53:17
247	50.317526	-4.083384	2.6	343.4	2014-07-01	16:53:18
248	50.317552	-4.083385	2.9	359.5	2014-07-01	16:53:19
249	50.317576	-4.083386	2.74	357.5	2014-07-01	16:53:20
250	50.317598	-4.083401	2.65	337.1	2014-07-01	16:53:21
251	50.317616	-4.083427	2.75	316.6	2014-07-01	16:53:22
252	50.317626	-4.083458	2.49	297.6	2014-07-01	16:53:23
253	50.317633	-4.083489	2.31	288.6	2014-07-01	16:53:24
254	50.317639	-4.083525	2.59	283.9	2014-07-01	16:53:25
255	50.317644	-4.083561	2.68	282.9	2014-07-01	16:53:26
256	50.317649	-4.083595	2.44	282.2	2014-07-01	16:53:27
257	50.317653	-4.083626	2.27	283	2014-07-01	16:53:28
258	50.317656	-4.083658	2.27	277.1	2014-07-01	16:53:29
259	50.317655	-4.083685	1.93	265.8	2014-07-01	16:53:30
260	50.317654	-4.083712	1.94	269.2	2014-07-01	16:53:31
261	50.317656	-4.083735	1.64	275.2	2014-07-01	16:53:32
262	50.317657	-4.083747	0.86	280	2014-07-01	16:53:33
263	50.31766	-4.083751	0.45	317.2	2014-07-01	16:53:34
264	50.317668	-4.083747	0.94	20.5	2014-07-01	16:53:35
265	50.317675	-4.083727	1.6	61.8	2014-07-01	16:53:36
266	50.31768	-4.083702	1.84	71.1	2014-07-01	16:53:37
267	50.317687	-4.083681	1.72	62.6	2014-07-01	16:53:38
268	50.317693	-4.083669	1.1	50.6	2014-07-01	16:53:39
269	50.317698	-4.083674	0.33	326.1	2014-07-01	16:53:41
270	50.317699	-4.083674	0.09	11.9	2014-07-01	16:53:42
271	50.317707	-4.08366	0.66	46.3	2014-07-01	16:53:44
272	50.317707	-4.08366	0.04	41	2014-07-01	16:53:45
273	50.317708	-4.08366	0.03	51.1	2014-07-01	16:53:46
274	50.317708	-4.083659	0.04	90	2014-07-01	16:53:47
275	50.317708	-4.083659	0.03	73.4	2014-07-01	16:53:48
276	50.317708	-4.083659	0.03	51.9	2014-07-01	16:53:49
277	50.317708	-4.083658	0.04	32.6	2014-07-01	16:53:50
278	50.317708	-4.083658	0.05	51.4	2014-07-01	16:53:51
279	50.317709	-4.083657	0.06	52.4	2014-07-01	16:53:52
280	50.317709	-4.083656	0.08	47	2014-07-01	16:53:53
281	50.31771	-4.083656	0.05	43.2	2014-07-01	16:53:54
282	50.31771	-4.083655	0.05	80.5	2014-07-01	16:53:55
283	50.31771	-4.083654	0.05	78.1	2014-07-01	16:53:56
284	50.31771	-4.083653	0.05	80.6	2014-07-01	16:53:57
285	50.31771	-4.083653	0.05	43.2	2014-07-01	16:53:58
286	50.31771	-4.083653	0.05	51.9	2014-07-01	16:53:59
287	50.317711	-4.083652	0.05	69.5	2014-07-01	16:54:00
288	50.317711	-4.083651	0.05	55.4	2014-07-01	16:54:01
289	50.317711	-4.083651	0.02	90	2014-07-01	16:54:02
290	50.317711	-4.083651	0.03	32.6	2014-07-01	16:54:03
291	50.317711	-4.08365	0.05	27.3	2014-07-01	16:54:04
292	50.317712	-4.08365	0.06	81.5	2014-07-01	16:54:05
293	50.317712	-4.083649	0.03	90	2014-07-01	16:54:06
294	50.317712	-4.083649	0.04	62	2014-07-01	16:54:07
295	50.317705	-4.083657	0.97	219.4	2014-07-01	16:54:08
296	50.3177	-4.083665	0.74	224.3	2014-07-01	16:54:09
297	50.317695	-4.08367	0.74	212.1	2014-07-01	16:54:10
298	50.317685	-4.083669	1.08	177.5	2014-07-01	16:54:11
299	50.31768	-4.083683	1.11	241.3	2014-07-01	16:54:12
300	50.317675	-4.083711	2.1	253.7	2014-07-01	16:54:13
301	50.317667	-4.083735	1.92	243.1	2014-07-01	16:54:14
302	50.317666	-4.08375	1.01	263.1	2014-07-01	16:54:15
303	50.317658	-4.083757	1.05	211.8	2014-07-01	16:54:16
304	50.317648	-4.083762	1.18	194.4	2014-07-01	16:54:17
305	50.31764	-4.083786	1.95	242.4	2014-07-01	16:54:18
306	50.317634	-4.083825	2.87	257.2	2014-07-01	16:54:19
307	50.317637	-4.083858	2.37	278.4	2014-07-01	16:54:20
308	50.317638	-4.083899	2.88	272.6	2014-07-01	16:54:21
309	50.317633	-4.083942	3.17	258.6	2014-07-01	16:54:22
310	50.317626	-4.08398	2.75	254.6	2014-07-01	16:54:23
311	50.317615	-4.084018	3	245.8	2014-07-01	16:54:24
312	50.317602	-4.084053	2.86	238.8	2014-07-01	16:54:25
313	50.317591	-4.084081	2.33	238.6	2014-07-01	16:54:26
314	50.317581	-4.084111	2.43	243.6	2014-07-01	16:54:27
315	50.317572	-4.084145	2.59	248.5	2014-07-01	16:54:28
316	50.317564	-4.084184	2.96	250.6	2014-07-01	16:54:29
317	50.317558	-4.084225	2.99	257.4	2014-07-01	16:54:30
318	50.317554	-4.084265	2.88	261.1	2014-07-01	16:54:31
319	50.31755	-4.084311	3.24	261.7	2014-07-01	16:54:32
320	50.317548	-4.084353	3.01	266.1	2014-07-01	16:54:33
321	50.317549	-4.084396	3.09	271.7	2014-07-01	16:54:34
322	50.317549	-4.084435	2.78	270.2	2014-07-01	16:54:35
323	50.317549	-4.084468	2.29	271.9	2014-07-01	16:54:36
324	50.317551	-4.084489	1.54	275.5	2014-07-01	16:54:37
325	50.317549	-4.084507	1.26	264	2014-07-01	16:54:38
326	50.317546	-4.08453	1.68	256.2	2014-07-01	16:54:39
327	50.317539	-4.084559	2.2	249.6	2014-07-01	16:54:40
328	50.31753	-4.084592	2.53	246.9	2014-07-01	16:54:41
329	50.317525	-4.084618	2	252.1	2014-07-01	16:54:42
330	50.317521	-4.084638	1.45	252.7	2014-07-01	16:54:43
331	50.317517	-4.084649	0.89	243.9	2014-07-01	16:54:44
332	50.317512	-4.084656	0.72	221	2014-07-01	16:54:45
333	50.317509	-4.084663	0.64	233.6	2014-07-01	16:54:46
334	50.317505	-4.084669	0.61	223.6	2014-07-01	16:54:47
335	50.3175	-4.084671	0.59	199.3	2014-07-01	16:54:48
336	50.317494	-4.084676	0.72	205	2014-07-01	16:54:49
337	50.317485	-4.084687	1.28	220	2014-07-01	16:54:50
338	50.317477	-4.084694	1.01	207.4	2014-07-01	16:54:51
339	50.317471	-4.084698	0.39	203.3	2014-07-01	16:54:53
340	50.317467	-4.084704	0.26	226.4	2014-07-01	16:54:55
341	50.317466	-4.084706	0.2	224.2	2014-07-01	16:54:56
342	50.317465	-4.084706	0.12	212.8	2014-07-01	16:54:57
343	50.317465	-4.084708	0.1	234.3	2014-07-01	16:54:58
344	50.317464	-4.084709	0.16	210.7	2014-07-01	16:54:59
345	50.317463	-4.08471	0.11	251.1	2014-07-01	16:55:00
346	50.317463	-4.084712	0.13	243.3	2014-07-01	16:55:01
347	50.317462	-4.084714	0.18	228.5	2014-07-01	16:55:02
348	50.317461	-4.084716	0.18	237.8	2014-07-01	16:55:03
349	50.317459	-4.084717	0.22	211.5	2014-07-01	16:55:04
350	50.317458	-4.084718	0.1	212.2	2014-07-01	16:55:05
351	50.317458	-4.08472	0.11	275.3	2014-07-01	16:55:06
352	50.317458	-4.08472	0.06	217.2	2014-07-01	16:55:07
353	50.317458	-4.084721	0.08	289.8	2014-07-01	16:55:08
354	50.317459	-4.084723	0.15	323.6	2014-07-01	16:55:09
355	50.317461	-4.084723	0.14	335.4	2014-07-01	16:55:10
356	50.317462	-4.084725	0.2	324.6	2014-07-01	16:55:11
357	50.317462	-4.084726	0.08	308.1	2014-07-01	16:55:12
358	50.317462	-4.084726	0.09	187.4	2014-07-01	16:55:13
359	50.317461	-4.084726	0.04	180	2014-07-01	16:55:14
360	50.317461	-4.084726	0.06	174.3	2014-07-01	16:55:15
361	50.31746	-4.084726	0.06	207.7	2014-07-01	16:55:16
362	50.31746	-4.084727	0.04	258	2014-07-01	16:55:17
363	50.317461	-4.084726	0.04	21.8	2014-07-01	16:55:19
364	50.317461	-4.084727	0.01	270	2014-07-01	16:55:20
365	50.317461	-4.084727	0.02	180	2014-07-01	16:55:21
366	50.31746	-4.084726	0.07	147.4	2014-07-01	16:55:22
367	50.31746	-4.084726	0.01	243.4	2014-07-01	16:55:24
368	50.31746	-4.084727	0.02	296.6	2014-07-01	16:55:25
369	50.317459	-4.084719	0.26	103.3	2014-07-01	16:55:27
370	50.31746	-4.084719	0.09	23.1	2014-07-01	16:55:28
371	50.31746	-4.084717	0.14	70.3	2014-07-01	16:55:29
372	50.31746	-4.084716	0.04	90	2014-07-01	16:55:30
373	50.317461	-4.084715	0.09	44.5	2014-07-01	16:55:32
374	50.317462	-4.084714	0.04	25.2	2014-07-01	16:55:33
375	50.317462	-4.084715	0.04	283.8	2014-07-01	16:55:34
376	50.317451	-4.084723	1.31	206.6	2014-07-01	16:55:35
377	50.317441	-4.084732	1.28	207.8	2014-07-01	16:55:36
378	50.317434	-4.084741	1	222.6	2014-07-01	16:55:37
379	50.317428	-4.084748	0.82	216.1	2014-07-01	16:55:38
380	50.317419	-4.084752	1.05	193.8	2014-07-01	16:55:39
381	50.317411	-4.084756	0.93	199.8	2014-07-01	16:55:40
382	50.317407	-4.084764	0.74	233.7	2014-07-01	16:55:41
383	50.317407	-4.084773	0.64	270	2014-07-01	16:55:42
384	50.317407	-4.084783	0.7	270	2014-07-01	16:55:43
385	50.317407	-4.084792	0.62	266.6	2014-07-01	16:55:44
386	50.317405	-4.084802	0.76	255.7	2014-07-01	16:55:45
387	50.3174	-4.084814	1.05	233.5	2014-07-01	16:55:46
388	50.317392	-4.084824	1.12	217.5	2014-07-01	16:55:47
389	50.317386	-4.084828	0.72	207.4	2014-07-01	16:55:48
390	50.317382	-4.084836	0.74	228	2014-07-01	16:55:49
391	50.317378	-4.084843	0.65	232.5	2014-07-01	16:55:50
392	50.317374	-4.084845	0.51	190.7	2014-07-01	16:55:51
393	50.317366	-4.084848	0.84	196.9	2014-07-01	16:55:52
394	50.31736	-4.084857	0.94	224.6	2014-07-01	16:55:53
395	50.317356	-4.084868	0.89	240.3	2014-07-01	16:55:54
396	50.317357	-4.084877	0.62	276.9	2014-07-01	16:55:55
397	50.317356	-4.084888	0.77	258.1	2014-07-01	16:55:56
398	50.317351	-4.084898	0.94	234.7	2014-07-01	16:55:57
399	50.317346	-4.084905	0.73	223.2	2014-07-01	16:55:58
400	50.317342	-4.084911	0.64	221.7	2014-07-01	16:55:59
401	50.317338	-4.084914	0.42	205.1	2014-07-01	16:56:00
402	50.317338	-4.084913	0.05	90	2014-07-01	16:56:01
403	50.317338	-4.08491	0.2	98.1	2014-07-01	16:56:02
404	50.317338	-4.08491	0.05	159.2	2014-07-01	16:56:03
405	50.317337	-4.084911	0.12	217.2	2014-07-01	16:56:04
406	50.317336	-4.084914	0.17	260.8	2014-07-01	16:56:05
407	50.317335	-4.084914	0.11	183.3	2014-07-01	16:56:06
408	50.317329	-4.084927	1.18	232.5	2014-07-01	16:56:07
409	50.317321	-4.084938	1.16	223.8	2014-07-01	16:56:08
410	50.317313	-4.084947	1.13	212.8	2014-07-01	16:56:09
411	50.317306	-4.084957	1.05	223	2014-07-01	16:56:10
412	50.317299	-4.084966	0.99	219.3	2014-07-01	16:56:11
413	50.317291	-4.084976	1.16	218.5	2014-07-01	16:56:12
414	50.317282	-4.084991	1.45	226.6	2014-07-01	16:56:13
415	50.31727	-4.085021	2.55	236.9	2014-07-01	16:56:14
416	50.317257	-4.085056	2.85	240.6	2014-07-01	16:56:15
417	50.317244	-4.085082	2.33	232.8	2014-07-01	16:56:16
418	50.31723	-4.085099	2.05	217.9	2014-07-01	16:56:17
419	50.317217	-4.085116	1.9	218.6	2014-07-01	16:56:18
420	50.317204	-4.085133	1.85	219.4	2014-07-01	16:56:19
421	50.31719	-4.085152	2.02	221.7	2014-07-01	16:56:20
422	50.317176	-4.08517	2.05	219.9	2014-07-01	16:56:21
423	50.317162	-4.085186	1.95	215.9	2014-07-01	16:56:22
424	50.317148	-4.085201	1.85	215.8	2014-07-01	16:56:23
425	50.317135	-4.085216	1.81	215.9	2014-07-01	16:56:24
426	50.317123	-4.085228	1.57	211.8	2014-07-01	16:56:25
427	50.31711	-4.085238	1.6	207	2014-07-01	16:56:26
428	50.317097	-4.085248	1.65	204.3	2014-07-01	16:56:27
429	50.317083	-4.085261	1.77	211.8	2014-07-01	16:56:28
430	50.31707	-4.085273	1.77	210.1	2014-07-01	16:56:29
431	50.317058	-4.085285	1.53	213.5	2014-07-01	16:56:30
432	50.317045	-4.085296	1.68	208.3	2014-07-01	16:56:31
433	50.317031	-4.085309	1.77	209.9	2014-07-01	16:56:32
434	50.317024	-4.085319	1.05	225.6	2014-07-01	16:56:33
435	50.317024	-4.085325	0.39	264.7	2014-07-01	16:56:34
436	50.317024	-4.085324	0.07	65	2014-07-01	16:56:35
437	50.317024	-4.085326	0.14	233.2	2014-07-01	16:56:36
438	50.31702	-4.085334	0.68	235	2014-07-01	16:56:37
439	50.317017	-4.085338	0.49	220.2	2014-07-01	16:56:38
440	50.317016	-4.085339	0.11	233.7	2014-07-01	16:56:39
441	50.317005	-4.085349	1.43	209.7	2014-07-01	16:56:40
442	50.316993	-4.08536	1.58	209.8	2014-07-01	16:56:41
443	50.316988	-4.085363	0.56	201.7	2014-07-01	16:56:42
444	50.316988	-4.085364	0.04	242.4	2014-07-01	16:56:43
445	50.31698	-4.085364	0.88	181.5	2014-07-01	16:56:44
446	50.31697	-4.085367	1.16	191	2014-07-01	16:56:45
447	50.316956	-4.085373	1.55	196.5	2014-07-01	16:56:46
448	50.316942	-4.08538	1.71	196.2	2014-07-01	16:56:47
449	50.316926	-4.085385	1.79	190.1	2014-07-01	16:56:48
450	50.31691	-4.085388	1.77	187.8	2014-07-01	16:56:49
451	50.316899	-4.085387	1.28	176	2014-07-01	16:56:50
452	50.316887	-4.085385	1.24	174.8	2014-07-01	16:56:51
453	50.316876	-4.085384	1.28	175.5	2014-07-01	16:56:52
454	50.316864	-4.085384	1.36	182.5	2014-07-01	16:56:53
455	50.31685	-4.085385	1.54	182.2	2014-07-01	16:56:54
456	50.316834	-4.085385	1.75	178.8	2014-07-01	16:56:55
457	50.316818	-4.085381	1.82	172.1	2014-07-01	16:56:56
458	50.316803	-4.085376	1.66	166.1	2014-07-01	16:56:57
459	50.316792	-4.085372	1.33	169.2	2014-07-01	16:56:58
460	50.316781	-4.085373	1.23	181.7	2014-07-01	16:56:59
461	50.31677	-4.085371	1.15	174.1	2014-07-01	16:57:00
462	50.316759	-4.085371	1.29	179	2014-07-01	16:57:01
463	50.316745	-4.085373	1.6	186.6	2014-07-01	16:57:02
464	50.316729	-4.085379	1.78	192.1	2014-07-01	16:57:03
465	50.316715	-4.085384	1.61	193	2014-07-01	16:57:04
466	50.3167	-4.085389	1.66	194.4	2014-07-01	16:57:05
467	50.316686	-4.08539	1.61	180.9	2014-07-01	16:57:06
468	50.316677	-4.085387	1.01	169.7	2014-07-01	16:57:07
469	50.316671	-4.085383	0.7	154.4	2014-07-01	16:57:08
470	50.316662	-4.085386	1.07	190.2	2014-07-01	16:57:09
471	50.316649	-4.085391	1.45	194.6	2014-07-01	16:57:10
472	50.316636	-4.085398	1.55	199.3	2014-07-01	16:57:11
473	50.31662	-4.085406	1.87	197.2	2014-07-01	16:57:12
474	50.316602	-4.085414	2.04	197.1	2014-07-01	16:57:13
475	50.316585	-4.085422	2.01	196.3	2014-07-01	16:57:14
476	50.316576	-4.085425	1.01	191.9	2014-07-01	16:57:15
477	50.316568	-4.085425	0.87	177.7	2014-07-01	16:57:16
478	50.31656	-4.085419	0.97	156.1	2014-07-01	16:57:17
479	50.316553	-4.085412	0.94	146.2	2014-07-01	16:57:18
480	50.316544	-4.085404	1.15	150.2	2014-07-01	16:57:19
481	50.316536	-4.085394	1.17	145.9	2014-07-01	16:57:20
482	50.316525	-4.085386	1.31	151.9	2014-07-01	16:57:21
483	50.316516	-4.085376	1.22	145	2014-07-01	16:57:22
484	50.316508	-4.085365	1.21	141.7	2014-07-01	16:57:23
485	50.316505	-4.085353	0.93	111.3	2014-07-01	16:57:24
486	50.316505	-4.085342	0.78	85.9	2014-07-01	16:57:25
487	50.316505	-4.08533	0.84	89.4	2014-07-01	16:57:26
488	50.316504	-4.085322	0.63	107.2	2014-07-01	16:57:27
489	50.316501	-4.085317	0.49	136.8	2014-07-01	16:57:28
490	50.316497	-4.085311	0.59	131.6	2014-07-01	16:57:29
491	50.316491	-4.085307	0.76	156.1	2014-07-01	16:57:30
492	50.316483	-4.085304	0.87	165.3	2014-07-01	16:57:31
493	50.316476	-4.085301	0.82	166.5	2014-07-01	16:57:32
494	50.31647	-4.085297	0.67	158.7	2014-07-01	16:57:33
495	50.316472	-4.085295	0.27	32.6	2014-07-01	16:57:34
496	50.316477	-4.085294	0.49	10.4	2014-07-01	16:57:35
497	50.316478	-4.085293	0.09	16.9	2014-07-01	16:57:37
498	50.316479	-4.085294	0.08	297.1	2014-07-01	16:57:38
499	50.316478	-4.085296	0.04	250.2	2014-07-01	16:57:40
500	50.316479	-4.085296	0.07	335.6	2014-07-01	16:57:41
501	50.316479	-4.085297	0.03	270	2014-07-01	16:57:43
502	50.316479	-4.085297	0.01	32.6	2014-07-01	16:57:44
503	50.316479	-4.085296	0.06	156.5	2014-07-01	16:57:45
504	50.316478	-4.085283	0.93	91.2	2014-07-01	16:57:46
505	50.316476	-4.085266	1.27	104	2014-07-01	16:57:47
506	50.316473	-4.085248	1.29	104.7	2014-07-01	16:57:48
507	50.316474	-4.085232	1.15	81.2	2014-07-01	16:57:49
508	50.316479	-4.085217	1.22	63.6	2014-07-01	16:57:50
509	50.316485	-4.085205	1.09	50.7	2014-07-01	16:57:51
510	50.316491	-4.085194	1.05	50.7	2014-07-01	16:57:52
511	50.3165	-4.085188	1.04	23.7	2014-07-01	16:57:53
512	50.316512	-4.085185	1.31	7.9	2014-07-01	16:57:54
513	50.316531	-4.085182	2.14	6.2	2014-07-01	16:57:55
514	50.316556	-4.085175	2.85	9.5	2014-07-01	16:57:56
515	50.316589	-4.085168	3.72	8.1	2014-07-01	16:57:57
516	50.316624	-4.085164	3.94	4.4	2014-07-01	16:57:58
517	50.316656	-4.085161	3.54	2.6	2014-07-01	16:57:59
518	50.31668	-4.085167	2.7	351	2014-07-01	16:58:00
519	50.316689	-4.085169	0.97	353.3	2014-07-01	16:58:01
520	50.31669	-4.085171	0.17	316.9	2014-07-01	16:58:02
521	50.31669	-4.085171	0.05	346.3	2014-07-01	16:58:03
522	50.31669	-4.085171	0.02	306.4	2014-07-01	16:58:04
523	50.31669	-4.085172	0.05	294.3	2014-07-01	16:58:05
524	50.316687	-4.085187	1.16	250.7	2014-07-01	16:58:06
525	50.316686	-4.085199	0.84	264.9	2014-07-01	16:58:07
526	50.316685	-4.085212	0.93	257.9	2014-07-01	16:58:08
527	50.316679	-4.085226	1.24	237.6	2014-07-01	16:58:09
528	50.31667	-4.085238	1.29	221.3	2014-07-01	16:58:10
529	50.31666	-4.085251	1.43	219.8	2014-07-01	16:58:11
530	50.316649	-4.085263	1.5	215.1	2014-07-01	16:58:12
531	50.316639	-4.085275	1.36	217.2	2014-07-01	16:58:13
532	50.316631	-4.085285	1.14	220.4	2014-07-01	16:58:14
533	50.316625	-4.085299	1.23	231.1	2014-07-01	16:58:15
534	50.316619	-4.085313	1.19	238.9	2014-07-01	16:58:16
535	50.316611	-4.085327	1.35	227.4	2014-07-01	16:58:17
536	50.316604	-4.085339	1.16	227.9	2014-07-01	16:58:18
537	50.316603	-4.085344	0.37	264.1	2014-07-01	16:58:19
538	50.316608	-4.085342	0.56	14.2	2014-07-01	16:58:20
539	50.31661	-4.08534	0.3	39.2	2014-07-01	16:58:21
540	50.31661	-4.085339	0.01	90	2014-07-01	16:58:23
541	50.31661	-4.085339	0	0	2014-07-01	16:58:24
542	50.316607	-4.085341	0.4	193.7	2014-07-01	16:58:25
543	50.316604	-4.085343	0.4	201	2014-07-01	16:58:26
544	50.316604	-4.085344	0.04	270	2014-07-01	16:58:28
545	50.316607	-4.085357	1.04	294.8	2014-07-01	16:58:29
546	50.316609	-4.085368	0.76	282	2014-07-01	16:58:30
547	50.316611	-4.085383	1.14	283.7	2014-07-01	16:58:31
548	50.316614	-4.085404	1.46	280.7	2014-07-01	16:58:32
549	50.316615	-4.085427	1.7	272.9	2014-07-01	16:58:33
550	50.316616	-4.085452	1.74	276.5	2014-07-01	16:58:34
551	50.31662	-4.085475	1.67	284.2	2014-07-01	16:58:35
552	50.316625	-4.085496	1.6	291.5	2014-07-01	16:58:36
553	50.31663	-4.085514	1.41	290.9	2014-07-01	16:58:37
554	50.31664	-4.085528	1.46	318.1	2014-07-01	16:58:38
555	50.316649	-4.08554	1.38	322	2014-07-01	16:58:39
556	50.316652	-4.085556	1.17	282.5	2014-07-01	16:58:40
557	50.316649	-4.085574	1.31	258.8	2014-07-01	16:58:41
558	50.316644	-4.085592	1.43	244.9	2014-07-01	16:58:42
559	50.316639	-4.085611	1.5	247.7	2014-07-01	16:58:43
560	50.316632	-4.085623	1.12	227.6	2014-07-01	16:58:44
561	50.316626	-4.085627	0.66	202.1	2014-07-01	16:58:45
562	50.316628	-4.08563	0.26	307.1	2014-07-01	16:58:46
563	50.316647	-4.085628	2.15	3	2014-07-01	16:58:47
564	50.316685	-4.085618	4.28	9.5	2014-07-01	16:58:48
565	50.316733	-4.085601	5.47	12.5	2014-07-01	16:58:49
566	50.31678	-4.085585	5.39	12.4	2014-07-01	16:58:50
567	50.316824	-4.085579	4.84	5.1	2014-07-01	16:58:51
568	50.31686	-4.085587	4.1	351.7	2014-07-01	16:58:52
569	50.316893	-4.085599	3.8	347.1	2014-07-01	16:58:53
570	50.316926	-4.085613	3.78	345.2	2014-07-01	16:58:54
571	50.316952	-4.085622	2.9	347.2	2014-07-01	16:58:55
572	50.316965	-4.085624	1.5	354.1	2014-07-01	16:58:56
573	50.316975	-4.085626	1.13	354.2	2014-07-01	16:58:57
574	50.316974	-4.085633	0.48	262.3	2014-07-01	16:58:58
575	50.316965	-4.085646	1.47	222.4	2014-07-01	16:58:59
576	50.316956	-4.08566	1.35	223.7	2014-07-01	16:59:00
577	50.316944	-4.085666	1.45	199.5	2014-07-01	16:59:01
578	50.316933	-4.085669	1.23	189.7	2014-07-01	16:59:02
579	50.316925	-4.085671	0.88	185.8	2014-07-01	16:59:03
580	50.316914	-4.085668	1.28	173	2014-07-01	16:59:04
581	50.3169	-4.085667	1.54	176	2014-07-01	16:59:05
582	50.316893	-4.085669	0.75	189.6	2014-07-01	16:59:06
583	50.316891	-4.085674	0.44	239.2	2014-07-01	16:59:07
584	50.316886	-4.085672	0.58	165.7	2014-07-01	16:59:08
585	50.316881	-4.085664	0.8	137.6	2014-07-01	16:59:09
586	50.316874	-4.085655	1	138.5	2014-07-01	16:59:10
587	50.316873	-4.085643	0.85	96.4	2014-07-01	16:59:11
588	50.316872	-4.085633	0.71	98.3	2014-07-01	16:59:12
589	50.316863	-4.085626	1.1	152.7	2014-07-01	16:59:13
590	50.316855	-4.085618	1.14	150.2	2014-07-01	16:59:14
591	50.316846	-4.085609	1.1	145.1	2014-07-01	16:59:15
592	50.316836	-4.085603	1.3	159.3	2014-07-01	16:59:16
593	50.316825	-4.085597	1.28	159.9	2014-07-01	16:59:17
594	50.316814	-4.085591	1.25	161.7	2014-07-01	16:59:18
595	50.316804	-4.085585	1.22	157.6	2014-07-01	16:59:19
596	50.316799	-4.085576	0.87	133.4	2014-07-01	16:59:20
597	50.316795	-4.08557	0.59	138.1	2014-07-01	16:59:21
598	50.31679	-4.085569	0.49	170.9	2014-07-01	16:59:22
599	50.316786	-4.085568	0.48	173.5	2014-07-01	16:59:23
600	50.316786	-4.085569	0.05	200.8	2014-07-01	16:59:24
601	50.316781	-4.085572	0.56	205.4	2014-07-01	16:59:25
602	50.316775	-4.085574	0.71	193.5	2014-07-01	16:59:26
603	50.316767	-4.085575	0.84	182.9	2014-07-01	16:59:27
604	50.316759	-4.085574	0.97	175.4	2014-07-01	16:59:28
605	50.316753	-4.085572	0.58	167.1	2014-07-01	16:59:29
606	50.31675	-4.085569	0.49	152.2	2014-07-01	16:59:30
607	50.316741	-4.085568	0.95	175	2014-07-01	16:59:31
608	50.316731	-4.085567	1.18	179.1	2014-07-01	16:59:32
609	50.316721	-4.085566	1.11	175	2014-07-01	16:59:33
610	50.316713	-4.085563	0.89	163.6	2014-07-01	16:59:34
611	50.316707	-4.085558	0.71	154.4	2014-07-01	16:59:35
612	50.3167	-4.085558	0.82	180.4	2014-07-01	16:59:36
613	50.31669	-4.085559	1.11	184	2014-07-01	16:59:37
614	50.316679	-4.085561	1.18	184	2014-07-01	16:59:38
615	50.316668	-4.085561	1.23	182	2014-07-01	16:59:39
616	50.316658	-4.085562	1.2	181.4	2014-07-01	16:59:40
617	50.316653	-4.085562	0.55	182.4	2014-07-01	16:59:41
618	50.316653	-4.085561	0.08	70.2	2014-07-01	16:59:42
619	50.316653	-4.08556	0.02	71	2014-07-01	16:59:44
620	50.316653	-4.08556	0	0	2014-07-01	16:59:45
621	50.316653	-4.08556	0	0	2014-07-01	16:59:46
622	50.316657	-4.08556	0.43	5.6	2014-07-01	16:59:47
623	50.31666	-4.08556	0.36	357.2	2014-07-01	16:59:48
624	50.316663	-4.085561	0.3	342.8	2014-07-01	16:59:49
625	50.316667	-4.085562	0.49	354.4	2014-07-01	16:59:50
626	50.316673	-4.085562	0.72	1.4	2014-07-01	16:59:51
627	50.31668	-4.085561	0.68	1.6	2014-07-01	16:59:52
628	50.31668	-4.085555	0.48	90	2014-07-01	16:59:53
629	50.316678	-4.085537	1.25	99.4	2014-07-01	16:59:54
630	50.316677	-4.085522	1.07	92	2014-07-01	16:59:55
631	50.316678	-4.085505	1.25	88.7	2014-07-01	16:59:56
632	50.316681	-4.085484	1.56	74.7	2014-07-01	16:59:57
633	50.316689	-4.085465	1.61	55.7	2014-07-01	16:59:58
634	50.316707	-4.085445	2.44	35.9	2014-07-01	16:59:59
635	50.316736	-4.08542	3.68	29	2014-07-01	17:00:00
636	50.316774	-4.085387	4.83	28.4	2014-07-01	17:00:01
637	50.316809	-4.085349	4.76	34.8	2014-07-01	17:00:02
638	50.316843	-4.085308	4.76	38.1	2014-07-01	17:00:03
639	50.316875	-4.085282	4.02	27.2	2014-07-01	17:00:04
640	50.316909	-4.085275	3.78	7.7	2014-07-01	17:00:05
641	50.316948	-4.085278	4.32	356.8	2014-07-01	17:00:06
642	50.316991	-4.085289	4.85	350.9	2014-07-01	17:00:07
643	50.317032	-4.085309	4.86	343.3	2014-07-01	17:00:08
644	50.317071	-4.085333	4.65	338.4	2014-07-01	17:00:09
645	50.317109	-4.085359	4.57	336.3	2014-07-01	17:00:10
646	50.317141	-4.085386	4.13	331.3	2014-07-01	17:00:11
647	50.31716	-4.085408	2.59	323.3	2014-07-01	17:00:12
648	50.317166	-4.085425	1.34	299.1	2014-07-01	17:00:13
649	50.317165	-4.08544	1.07	264	2014-07-01	17:00:14
650	50.317159	-4.085451	1.05	230.9	2014-07-01	17:00:15
651	50.317149	-4.085459	1.22	205.4	2014-07-01	17:00:16
652	50.317141	-4.085464	1.01	204	2014-07-01	17:00:17
653	50.317136	-4.08547	0.32	220.2	2014-07-01	17:00:19
654	50.317127	-4.08547	1.05	178.1	2014-07-01	17:00:20
655	50.317114	-4.085468	1.47	175.6	2014-07-01	17:00:21
656	50.317099	-4.085469	1.62	181.3	2014-07-01	17:00:22
657	50.317085	-4.08547	1.57	184.8	2014-07-01	17:00:23
658	50.317073	-4.085471	1.34	180.5	2014-07-01	17:00:24
659	50.317065	-4.085468	0.95	168.8	2014-07-01	17:00:25
660	50.317057	-4.085463	0.91	158.9	2014-07-01	17:00:26
661	50.317045	-4.085457	1.45	161.6	2014-07-01	17:00:27
662	50.31703	-4.08545	1.69	163.2	2014-07-01	17:00:28
663	50.317015	-4.085446	1.69	169.6	2014-07-01	17:00:29
664	50.317	-4.085442	1.72	170.6	2014-07-01	17:00:30
665	50.316985	-4.085437	1.71	168.6	2014-07-01	17:00:31
666	50.316969	-4.085432	1.76	168.1	2014-07-01	17:00:32
667	50.316959	-4.085424	1.34	154.1	2014-07-01	17:00:33
668	50.316949	-4.085416	1.18	150.9	2014-07-01	17:00:34
669	50.316935	-4.085409	1.7	164.8	2014-07-01	17:00:35
670	50.316918	-4.085401	1.92	161.5	2014-07-01	17:00:36
671	50.316904	-4.085391	1.75	157.4	2014-07-01	17:00:37
672	50.316891	-4.08538	1.59	149.6	2014-07-01	17:00:38
673	50.31688	-4.085368	1.51	144	2014-07-01	17:00:39
674	50.316871	-4.085356	1.37	142	2014-07-01	17:00:40
675	50.316858	-4.085346	1.61	153.9	2014-07-01	17:00:41
676	50.316843	-4.085337	1.81	159.4	2014-07-01	17:00:42
677	50.316827	-4.085328	1.85	161.6	2014-07-01	17:00:43
678	50.316813	-4.085319	1.64	155.5	2014-07-01	17:00:44
679	50.316804	-4.08531	1.23	150.5	2014-07-01	17:00:45
680	50.316794	-4.085303	1.15	153.5	2014-07-01	17:00:46
681	50.316786	-4.085295	1.13	149.7	2014-07-01	17:00:47
682	50.316783	-4.085286	0.74	115.4	2014-07-01	17:00:48
683	50.316779	-4.085281	0.59	141.1	2014-07-01	17:00:49
684	50.316774	-4.085279	0.58	166.3	2014-07-01	17:00:50
685	50.316769	-4.085276	0.57	162.2	2014-07-01	17:00:51
686	50.316763	-4.085282	0.75	211.8	2014-07-01	17:00:52
687	50.316763	-4.085291	0.67	272.4	2014-07-01	17:00:53
688	50.31677	-4.0853	0.92	319.3	2014-07-01	17:00:54
689	50.316778	-4.085304	0.97	342.1	2014-07-01	17:00:55
690	50.316791	-4.085306	1.46	353.9	2014-07-01	17:00:56
691	50.316817	-4.085294	2.96	16.1	2014-07-01	17:00:57
692	50.316852	-4.085271	4.28	22.6	2014-07-01	17:00:58
693	50.316889	-4.085252	4.35	18	2014-07-01	17:00:59
694	50.316926	-4.085245	4.12	7.2	2014-07-01	17:01:00
695	50.316964	-4.085246	4.29	359.1	2014-07-01	17:01:01
696	50.317002	-4.085255	4.28	351.3	2014-07-01	17:01:02
697	50.317036	-4.085267	3.83	347.4	2014-07-01	17:01:03
698	50.31706	-4.085272	2.71	352	2014-07-01	17:01:04
699	50.31707	-4.08527	1.13	7	2014-07-01	17:01:05
700	50.31707	-4.085272	0.12	256.9	2014-07-01	17:01:06
701	50.317065	-4.085282	0.89	232.6	2014-07-01	17:01:07
702	50.317058	-4.085294	1.21	228	2014-07-01	17:01:08
703	50.31705	-4.085306	1.19	224.7	2014-07-01	17:01:09
704	50.317038	-4.085313	1.42	200.6	2014-07-01	17:01:10
705	50.317024	-4.085318	1.57	191.8	2014-07-01	17:01:11
706	50.317013	-4.08532	1.31	187.6	2014-07-01	17:01:12
707	50.316999	-4.085321	1.48	183.3	2014-07-01	17:01:13
708	50.316984	-4.08532	1.77	177.3	2014-07-01	17:01:14
709	50.316967	-4.085319	1.85	176.7	2014-07-01	17:01:15
710	50.31695	-4.085318	1.94	178.1	2014-07-01	17:01:16
711	50.316933	-4.085316	1.86	176.1	2014-07-01	17:01:17
712	50.316922	-4.085309	1.29	155.5	2014-07-01	17:01:18
713	50.316913	-4.085303	1.13	158.7	2014-07-01	17:01:19
714	50.3169	-4.085301	1.48	174.9	2014-07-01	17:01:20
715	50.316887	-4.085297	1.39	167.9	2014-07-01	17:01:21
716	50.316874	-4.085293	1.48	170.5	2014-07-01	17:01:22
717	50.316862	-4.085293	1.38	178.3	2014-07-01	17:01:23
718	50.316859	-4.085289	0.41	135.4	2014-07-01	17:01:24
719	50.31686	-4.085285	0.25	79.2	2014-07-01	17:01:25
720	50.316852	-4.085285	0.9	178.9	2014-07-01	17:01:26
721	50.316839	-4.085286	1.37	183.5	2014-07-01	17:01:27
722	50.316826	-4.085289	1.51	188.9	2014-07-01	17:01:28
723	50.316808	-4.085294	2.03	188.4	2014-07-01	17:01:29
724	50.31679	-4.0853	2.05	192.5	2014-07-01	17:01:30
725	50.316783	-4.085304	0.84	199	2014-07-01	17:01:31
726	50.316787	-4.085303	0.51	4.7	2014-07-01	17:01:32
727	50.316786	-4.085302	0.19	146.2	2014-07-01	17:01:33
728	50.316778	-4.085303	0.89	187.7	2014-07-01	17:01:34
729	50.316768	-4.085309	1.21	197.9	2014-07-01	17:01:35
730	50.316755	-4.085314	1.46	195.6	2014-07-01	17:01:36
731	50.316741	-4.085318	1.6	189.2	2014-07-01	17:01:37
732	50.316728	-4.085322	1.54	192.7	2014-07-01	17:01:38
733	50.316718	-4.085321	1.11	174.4	2014-07-01	17:01:39
734	50.31671	-4.085322	0.87	182.8	2014-07-01	17:01:40
735	50.316699	-4.085328	1.28	202.4	2014-07-01	17:01:41
736	50.316686	-4.085338	1.58	206	2014-07-01	17:01:42
737	50.316671	-4.085347	1.84	199.3	2014-07-01	17:01:43
738	50.316656	-4.085352	1.74	192.5	2014-07-01	17:01:44
739	50.316661	-4.085347	0.67	30.8	2014-07-01	17:01:45
740	50.316681	-4.085338	2.31	16.7	2014-07-01	17:01:46
741	50.316689	-4.085335	0.9	14.1	2014-07-01	17:01:47
742	50.316686	-4.085336	0.3	191.3	2014-07-01	17:01:48
743	50.316677	-4.085345	1.23	215.1	2014-07-01	17:01:49
744	50.316665	-4.085354	1.44	206	2014-07-01	17:01:50
745	50.31665	-4.085362	1.75	197.6	2014-07-01	17:01:51
746	50.316635	-4.08537	1.81	199.6	2014-07-01	17:01:52
747	50.316629	-4.085378	0.87	216.8	2014-07-01	17:01:53
748	50.316629	-4.085377	0.08	17.2	2014-07-01	17:01:54
749	50.316629	-4.085378	0.07	270	2014-07-01	17:01:55
750	50.316622	-4.085388	1.02	219.9	2014-07-01	17:01:56
751	50.316612	-4.0854	1.43	219.4	2014-07-01	17:01:57
752	50.316601	-4.085414	1.61	217.8	2014-07-01	17:01:58
753	50.316585	-4.085428	2	209.8	2014-07-01	17:01:59
754	50.316571	-4.085441	1.89	209.8	2014-07-01	17:02:00
755	50.316563	-4.085453	1.16	224.5	2014-07-01	17:02:01
756	50.316557	-4.085465	1.09	229.4	2014-07-01	17:02:02
757	50.316546	-4.085477	1.51	217.1	2014-07-01	17:02:03
758	50.316534	-4.085492	1.7	217.8	2014-07-01	17:02:04
759	50.31652	-4.085505	1.82	210.2	2014-07-01	17:02:05
760	50.316506	-4.085515	1.69	203.9	2014-07-01	17:02:06
761	50.316494	-4.085522	1.43	202.5	2014-07-01	17:02:07
762	50.31649	-4.085529	0.68	227	2014-07-01	17:02:08
763	50.316491	-4.085529	0.1	3.2	2014-07-01	17:02:09
764	50.316491	-4.085526	0.12	70.2	2014-07-01	17:02:11
765	50.316488	-4.085528	0.4	197.4	2014-07-01	17:02:12
766	50.316486	-4.085528	0.09	185.4	2014-07-01	17:02:14
767	50.316497	-4.085524	1.2	14.1	2014-07-01	17:02:15
768	50.316509	-4.085519	1.43	14.7	2014-07-01	17:02:16
769	50.316523	-4.085512	1.63	15.9	2014-07-01	17:02:17
770	50.316542	-4.085504	2.22	16.5	2014-07-01	17:02:18
771	50.316566	-4.085492	2.75	17.2	2014-07-01	17:02:19
772	50.316586	-4.085483	2.37	16.2	2014-07-01	17:02:20
773	50.3166	-4.085475	1.63	20.5	2014-07-01	17:02:21
774	50.316609	-4.085467	1.12	27.9	2014-07-01	17:02:22
775	50.316613	-4.085465	0.44	24.8	2014-07-01	17:02:23
776	50.316612	-4.085466	0.12	226.4	2014-07-01	17:02:24
777	50.316613	-4.085479	0.96	275.6	2014-07-01	17:02:25
778	50.316615	-4.085495	1.13	282.4	2014-07-01	17:02:26
779	50.316616	-4.085509	1.03	278.9	2014-07-01	17:02:27
780	50.31662	-4.08552	0.83	296.6	2014-07-01	17:02:28
781	50.31663	-4.085524	1.15	345.6	2014-07-01	17:02:29
782	50.316657	-4.085525	3.01	358	2014-07-01	17:02:30
783	50.3167	-4.085519	4.82	5.5	2014-07-01	17:02:31
784	50.316742	-4.085495	5.04	19.3	2014-07-01	17:02:32
785	50.316776	-4.085457	4.64	35.9	2014-07-01	17:02:33
786	50.316808	-4.085421	4.37	35.9	2014-07-01	17:02:34
787	50.316843	-4.085404	4.07	17.6	2014-07-01	17:02:35
788	50.316882	-4.085404	4.37	359.4	2014-07-01	17:02:36
789	50.316925	-4.08542	4.86	347.2	2014-07-01	17:02:37
790	50.316964	-4.085442	4.71	339.9	2014-07-01	17:02:38
791	50.317	-4.085468	4.37	335.2	2014-07-01	17:02:39
792	50.317035	-4.085495	4.32	333.3	2014-07-01	17:02:40
793	50.317062	-4.085522	3.6	328.4	2014-07-01	17:02:41
794	50.317075	-4.085536	1.75	324.6	2014-07-01	17:02:42
795	50.317077	-4.08554	0.33	302.5	2014-07-01	17:02:43
796	50.317077	-4.08554	0.02	63.4	2014-07-01	17:02:44
797	50.317072	-4.085545	0.64	215.7	2014-07-01	17:02:45
798	50.317065	-4.08555	0.88	204.4	2014-07-01	17:02:46
799	50.317055	-4.085553	1.15	188.9	2014-07-01	17:02:47
800	50.317044	-4.085554	1.22	184.2	2014-07-01	17:02:48
801	50.317033	-4.085555	1.24	182.2	2014-07-01	17:02:49
802	50.31702	-4.085553	1.41	173.7	2014-07-01	17:02:50
803	50.317012	-4.085548	0.9	159.4	2014-07-01	17:02:51
804	50.317004	-4.085542	1	153.5	2014-07-01	17:02:52
805	50.316993	-4.085535	1.39	159.7	2014-07-01	17:02:53
806	50.31698	-4.085528	1.51	161.3	2014-07-01	17:02:54
807	50.316964	-4.085522	1.8	164.8	2014-07-01	17:02:55
808	50.316947	-4.085518	1.96	172.8	2014-07-01	17:02:56
809	50.31693	-4.085514	1.88	171.1	2014-07-01	17:02:57
810	50.316916	-4.085507	1.66	162.5	2014-07-01	17:02:58
811	50.316906	-4.085498	1.29	151.7	2014-07-01	17:02:59
812	50.316894	-4.085491	1.35	156.9	2014-07-01	17:03:00
813	50.316882	-4.085485	1.43	161.8	2014-07-01	17:03:01
814	50.316869	-4.08548	1.51	168.4	2014-07-01	17:03:02
815	50.316856	-4.085474	1.52	162	2014-07-01	17:03:03
816	50.316842	-4.085468	1.59	165.3	2014-07-01	17:03:04
817	50.316827	-4.085467	1.68	176.8	2014-07-01	17:03:05
818	50.316813	-4.085463	1.57	171.3	2014-07-01	17:03:06
819	50.316805	-4.085453	1.13	140.2	2014-07-01	17:03:07
820	50.316795	-4.085448	1.21	162.3	2014-07-01	17:03:08
821	50.316781	-4.085446	1.6	174	2014-07-01	17:03:09
822	50.316766	-4.085442	1.6	171.4	2014-07-01	17:03:10
823	50.316753	-4.085438	1.51	167.7	2014-07-01	17:03:11
824	50.31674	-4.085433	1.53	168.1	2014-07-01	17:03:12
825	50.316727	-4.085426	1.54	159.9	2014-07-01	17:03:13
826	50.316713	-4.085418	1.6	160.7	2014-07-01	17:03:14
827	50.316705	-4.08541	1.14	148.5	2014-07-01	17:03:15
828	50.316698	-4.085401	1.01	138	2014-07-01	17:03:16
829	50.316686	-4.085393	1.46	156.9	2014-07-01	17:03:17
830	50.316671	-4.085387	1.67	165.3	2014-07-01	17:03:18
831	50.316657	-4.085383	1.57	170.6	2014-07-01	17:03:19
832	50.316644	-4.08538	1.48	172.1	2014-07-01	17:03:20
833	50.316634	-4.085376	1.15	165.6	2014-07-01	17:03:21
834	50.316628	-4.08537	0.79	147.4	2014-07-01	17:03:22
835	50.31662	-4.085367	0.93	163.7	2014-07-01	17:03:23
836	50.31661	-4.085363	1.18	167.8	2014-07-01	17:03:24
837	50.316597	-4.085361	1.43	175	2014-07-01	17:03:25
838	50.316583	-4.085359	1.62	173.9	2014-07-01	17:03:26
839	50.316571	-4.085355	1.36	167.9	2014-07-01	17:03:27
840	50.316564	-4.085349	0.82	147.4	2014-07-01	17:03:28
841	50.316558	-4.085343	0.82	149.9	2014-07-01	17:03:29
842	50.31655	-4.085339	0.96	161.6	2014-07-01	17:03:30
843	50.316545	-4.085335	0.62	153.9	2014-07-01	17:03:31
844	50.316541	-4.085335	0.43	180	2014-07-01	17:03:32
845	50.316539	-4.085331	0.18	133.2	2014-07-01	17:03:34
846	50.316538	-4.085329	0.13	116.7	2014-07-01	17:03:35
847	50.316537	-4.085328	0.15	125	2014-07-01	17:03:36
848	50.316538	-4.085329	0.05	297.6	2014-07-01	17:03:38
849	50.316538	-4.085329	0.02	0	2014-07-01	17:03:39
850	50.316538	-4.085329	0.03	327.4	2014-07-01	17:03:41
851	50.316539	-4.085329	0.09	7.5	2014-07-01	17:03:42
852	50.316546	-4.085326	0.79	18.5	2014-07-01	17:03:43
853	50.316549	-4.085324	0.19	15.6	2014-07-01	17:03:45
854	50.316549	-4.085325	0.09	288.4	2014-07-01	17:03:46
855	50.31655	-4.085326	0.06	331.8	2014-07-01	17:03:47
856	50.316551	-4.085326	0.04	9.2	2014-07-01	17:03:49
857	50.31655	-4.085325	0.05	113	2014-07-01	17:03:50
858	50.316557	-4.085323	0.74	10.7	2014-07-01	17:03:51
859	50.316563	-4.085322	0.71	4.3	2014-07-01	17:03:52
860	50.316565	-4.085322	0.11	6.4	2014-07-01	17:03:54
861	50.316565	-4.085322	0.04	180	2014-07-01	17:03:55
862	50.31656	-4.085323	0.52	187.3	2014-07-01	17:03:56
863	50.316556	-4.085324	0.54	187.6	2014-07-01	17:03:57
864	50.316555	-4.085324	0.03	212.6	2014-07-01	17:03:58
865	50.316563	-4.085323	0.92	4.1	2014-07-01	17:03:59
866	50.316572	-4.085322	0.95	6.1	2014-07-01	17:04:00
867	50.316572	-4.085326	0.28	268	2014-07-01	17:04:01
868	50.316564	-4.085333	0.99	211.7	2014-07-01	17:04:02
869	50.316551	-4.085344	1.72	207	2014-07-01	17:04:03
870	50.316535	-4.085351	1.82	195.9	2014-07-01	17:04:04
871	50.316517	-4.085356	1.97	190.4	2014-07-01	17:04:05
872	50.316504	-4.08536	1.56	190.1	2014-07-01	17:04:06
873	50.316493	-4.085358	1.21	174.6	2014-07-01	17:04:07
874	50.316483	-4.085356	1.11	171.1	2014-07-01	17:04:08
875	50.316473	-4.085353	1.09	168	2014-07-01	17:04:09
876	50.316464	-4.085347	1.05	158.7	2014-07-01	17:04:10
877	50.316456	-4.085344	0.95	163.2	2014-07-01	17:04:11
878	50.316449	-4.085341	0.85	169.1	2014-07-01	17:04:12
879	50.31644	-4.085337	1.03	162.1	2014-07-01	17:04:13
880	50.31643	-4.085335	1.09	174.6	2014-07-01	17:04:14
881	50.316421	-4.085336	1.06	182.3	2014-07-01	17:04:15
882	50.316414	-4.08534	0.83	198.9	2014-07-01	17:04:16
883	50.316409	-4.085343	0.28	204.4	2014-07-01	17:04:18
884	50.316414	-4.08534	0.29	19.1	2014-07-01	17:04:20
885	50.316414	-4.08534	0.03	73.4	2014-07-01	17:04:21
886	50.316415	-4.085341	0.04	302.4	2014-07-01	17:04:23
887	50.316415	-4.085341	0.04	270	2014-07-01	17:04:24
888	50.31642	-4.085343	0.67	347.2	2014-07-01	17:04:25
889	50.316427	-4.085344	0.72	356.7	2014-07-01	17:04:26
890	50.316429	-4.085342	0.16	30.9	2014-07-01	17:04:28
891	50.316429	-4.085342	0	0	2014-07-01	17:04:29
892	50.316429	-4.085342	0.01	270	2014-07-01	17:04:30
893	50.316429	-4.085342	0.02	243.4	2014-07-01	17:04:31
894	50.316429	-4.085342	0.01	240.6	2014-07-01	17:04:33
895	50.316434	-4.085344	0.5	349.8	2014-07-01	17:04:34
896	50.31644	-4.085344	0.67	354.4	2014-07-01	17:04:35
897	50.316445	-4.085346	0.62	348.9	2014-07-01	17:04:36
898	50.316448	-4.085354	0.69	301.8	2014-07-01	17:04:37
899	50.316452	-4.085371	1.27	288.5	2014-07-01	17:04:38
900	50.316457	-4.085388	1.3	295.1	2014-07-01	17:04:39
901	50.316466	-4.085402	1.43	316	2014-07-01	17:04:40
902	50.316474	-4.08541	1.07	325.9	2014-07-01	17:04:41
903	50.316484	-4.085416	1.23	339.5	2014-07-01	17:04:42
904	50.316501	-4.085418	1.88	356.4	2014-07-01	17:04:43
905	50.31653	-4.085408	3.25	11.9	2014-07-01	17:04:44
906	50.316567	-4.08539	4.36	17.1	2014-07-01	17:04:45
907	50.316612	-4.085371	5.13	15.2	2014-07-01	17:04:46
908	50.316655	-4.085362	4.88	7.6	2014-07-01	17:04:47
909	50.316694	-4.085368	4.34	355.1	2014-07-01	17:04:48
910	50.316733	-4.08538	4.43	348.8	2014-07-01	17:04:49
911	50.316775	-4.085399	4.89	344.1	2014-07-01	17:04:50
912	50.31682	-4.085415	5.06	346.3	2014-07-01	17:04:51
913	50.31686	-4.085415	4.51	0.7	2014-07-01	17:04:52
914	50.316893	-4.085389	4.1	26.3	2014-07-01	17:04:53
915	50.316922	-4.085349	4.31	41.1	2014-07-01	17:04:54
916	50.316954	-4.085308	4.6	39.7	2014-07-01	17:04:55
917	50.31699	-4.085282	4.38	24.9	2014-07-01	17:04:56
918	50.317026	-4.085275	4.09	6.8	2014-07-01	17:04:57
919	50.317061	-4.085281	3.88	353.4	2014-07-01	17:04:58
920	50.317084	-4.085296	2.75	337.6	2014-07-01	17:04:59
921	50.31709	-4.085304	0.46	321.1	2014-07-01	17:05:01
922	50.317089	-4.085312	0.53	259	2014-07-01	17:05:02
923	50.317087	-4.085324	0.93	254.9	2014-07-01	17:05:03
924	50.317082	-4.085338	1.13	239	2014-07-01	17:05:04
925	50.317075	-4.085355	1.48	238.1	2014-07-01	17:05:05
926	50.317066	-4.08537	1.4	229.1	2014-07-01	17:05:06
927	50.317057	-4.08538	1.29	213.7	2014-07-01	17:05:07
928	50.317049	-4.085387	0.97	211.1	2014-07-01	17:05:08
929	50.31704	-4.085394	1.11	204.2	2014-07-01	17:05:09
930	50.317029	-4.085394	1.29	180.3	2014-07-01	17:05:10
931	50.317017	-4.085393	1.32	176.6	2014-07-01	17:05:11
932	50.317005	-4.08539	1.31	172.7	2014-07-01	17:05:12
933	50.316995	-4.085384	1.22	156.7	2014-07-01	17:05:13
934	50.316986	-4.085376	1.19	154.5	2014-07-01	17:05:14
935	50.31698	-4.085364	1.07	126.9	2014-07-01	17:05:15
936	50.316977	-4.085351	1.01	107.8	2014-07-01	17:05:16
937	50.316969	-4.085344	1.04	151.3	2014-07-01	17:05:17
938	50.316957	-4.08534	1.33	167.5	2014-07-01	17:05:18
939	50.316947	-4.085334	1.18	161	2014-07-01	17:05:19
940	50.316935	-4.085332	1.38	174.5	2014-07-01	17:05:20
941	50.316921	-4.085335	1.57	186.8	2014-07-01	17:05:21
942	50.316906	-4.085336	1.62	181.1	2014-07-01	17:05:22
943	50.316903	-4.085325	0.87	117.5	2014-07-01	17:05:23
944	50.316902	-4.085315	0.71	95.3	2014-07-01	17:05:24
945	50.316892	-4.085315	1.08	180.9	2014-07-01	17:05:25
946	50.316879	-4.08532	1.53	192.4	2014-07-01	17:05:26
947	50.316866	-4.085327	1.55	200	2014-07-01	17:05:27
948	50.316854	-4.08533	1.28	190.7	2014-07-01	17:05:28
949	50.316844	-4.085331	1.22	183.4	2014-07-01	17:05:29
950	50.316833	-4.085334	1.18	187.3	2014-07-01	17:05:30
951	50.316822	-4.085332	1.21	176.3	2014-07-01	17:05:31
952	50.316811	-4.08533	1.26	171.3	2014-07-01	17:05:32
953	50.3168	-4.085329	1.21	178.9	2014-07-01	17:05:33
954	50.316786	-4.085334	1.6	191	2014-07-01	17:05:34
955	50.31677	-4.08534	1.82	193.8	2014-07-01	17:05:35
956	50.316755	-4.085343	1.72	187.8	2014-07-01	17:05:36
957	50.316744	-4.085342	1.18	174.8	2014-07-01	17:05:37
958	50.316737	-4.085342	0.84	180.4	2014-07-01	17:05:38
959	50.316725	-4.085346	1.29	193.9	2014-07-01	17:05:39
960	50.316712	-4.085351	1.54	193.4	2014-07-01	17:05:40
961	50.316699	-4.085358	1.54	198.8	2014-07-01	17:05:41
962	50.316693	-4.085363	0.38	204.7	2014-07-01	17:05:43
963	50.316683	-4.085371	1.21	208.8	2014-07-01	17:05:44
964	50.316678	-4.085374	0.58	203	2014-07-01	17:05:45
965	50.316676	-4.085371	0.35	144.9	2014-07-01	17:05:46
966	50.316676	-4.085371	0.01	90	2014-07-01	17:05:47
967	50.316676	-4.085371	0	0	2014-07-01	17:05:48
968	50.316674	-4.085373	0.15	217.5	2014-07-01	17:05:50
969	50.316682	-4.085371	0.45	9.8	2014-07-01	17:05:52
970	50.316682	-4.085371	0	0	2014-07-01	17:05:53
971	50.316682	-4.085371	0.01	150.4	2014-07-01	17:05:54
972	50.316677	-4.085372	0.47	188.7	2014-07-01	17:05:55
973	50.316674	-4.085375	0.41	206.2	2014-07-01	17:05:56
974	50.316673	-4.085376	0.15	239.2	2014-07-01	17:05:57
975	50.316681	-4.085381	0.88	336.9	2014-07-01	17:05:58
976	50.316691	-4.08538	1.15	4.7	2014-07-01	17:05:59
977	50.316712	-4.085372	2.37	14	2014-07-01	17:06:00
978	50.316743	-4.085352	3.77	22.2	2014-07-01	17:06:01
979	50.316779	-4.08532	4.62	28.9	2014-07-01	17:06:02
980	50.316817	-4.085294	4.6	24.2	2014-07-01	17:06:03
981	50.316856	-4.085284	4.42	8.9	2014-07-01	17:06:04
982	50.316895	-4.085284	4.36	0.5	2014-07-01	17:06:05
983	50.316936	-4.08529	4.52	354.8	2014-07-01	17:06:06
984	50.316978	-4.0853	4.78	350.8	2014-07-01	17:06:07
985	50.317024	-4.08531	5.12	352.4	2014-07-01	17:06:08
986	50.317069	-4.085324	5.15	349.1	2014-07-01	17:06:09
987	50.317109	-4.085343	4.67	342.5	2014-07-01	17:06:10
988	50.317134	-4.085365	3.17	330.7	2014-07-01	17:06:11
989	50.317147	-4.08538	1.77	323.7	2014-07-01	17:06:12
990	50.317151	-4.085392	0.99	298.9	2014-07-01	17:06:13
991	50.317144	-4.085403	1.11	227	2014-07-01	17:06:14
992	50.317132	-4.085409	1.38	195.8	2014-07-01	17:06:15
993	50.317119	-4.085413	1.49	190.6	2014-07-01	17:06:16
994	50.317106	-4.085416	1.46	189.4	2014-07-01	17:06:17
995	50.317094	-4.085412	1.36	169.6	2014-07-01	17:06:18
996	50.317087	-4.085405	1.03	148.8	2014-07-01	17:06:19
997	50.317079	-4.085396	1.07	143.1	2014-07-01	17:06:20
998	50.317065	-4.085389	1.62	163.3	2014-07-01	17:06:21
999	50.317051	-4.085384	1.62	165.9	2014-07-01	17:06:22
1000	50.317038	-4.085376	1.56	158.6	2014-07-01	17:06:23
1001	50.317023	-4.085368	1.75	160.9	2014-07-01	17:06:24
1002	50.31701	-4.085361	1.48	160	2014-07-01	17:06:25
1003	50.317003	-4.085349	1.16	132.9	2014-07-01	17:06:26
1004	50.316994	-4.085339	1.22	143.9	2014-07-01	17:06:27
1005	50.31698	-4.085336	1.59	172.7	2014-07-01	17:06:28
1006	50.316965	-4.085333	1.75	174.5	2014-07-01	17:06:29
1007	50.31695	-4.085327	1.73	165.2	2014-07-01	17:06:30
1008	50.316935	-4.085323	1.63	169.7	2014-07-01	17:06:31
1009	50.316921	-4.085321	1.53	175.8	2014-07-01	17:06:32
1010	50.316911	-4.085314	1.26	155.9	2014-07-01	17:06:33
1011	50.316906	-4.085304	0.91	126.4	2014-07-01	17:06:34
1012	50.316901	-4.085296	0.83	139	2014-07-01	17:06:35
1013	50.31689	-4.085297	1.24	181.6	2014-07-01	17:06:36
1014	50.316877	-4.085297	1.36	180.8	2014-07-01	17:06:37
1015	50.316864	-4.085298	1.45	183.8	2014-07-01	17:06:38
1016	50.316853	-4.085301	1.22	187.5	2014-07-01	17:06:39
1017	50.316856	-4.085294	0.58	57.7	2014-07-01	17:06:40
1018	50.316865	-4.085285	1.16	34.3	2014-07-01	17:06:41
1019	50.316862	-4.085282	0.36	146.6	2014-07-01	17:06:42
1020	50.316851	-4.085282	1.19	179.7	2014-07-01	17:06:43
1021	50.316839	-4.085285	1.38	188.5	2014-07-01	17:06:44
1022	50.316826	-4.085291	1.58	196.4	2014-07-01	17:06:45
1023	50.31681	-4.0853	1.84	200.3	2014-07-01	17:06:46
1024	50.316797	-4.085308	1.58	201.4	2014-07-01	17:06:47
1025	50.316794	-4.085305	0.33	142.2	2014-07-01	17:06:48
1026	50.316796	-4.085301	0.31	59.3	2014-07-01	17:06:49
1027	50.31679	-4.085306	0.76	208.7	2014-07-01	17:06:50
1028	50.316781	-4.085312	1.08	200	2014-07-01	17:06:51
1029	50.31677	-4.085319	1.3	203.2	2014-07-01	17:06:52
1030	50.316759	-4.085325	1.34	200	2014-07-01	17:06:53
1031	50.316745	-4.085332	1.55	198.3	2014-07-01	17:06:54
1032	50.316733	-4.08534	1.45	201.2	2014-07-01	17:06:55
1033	50.316725	-4.085346	1.06	206	2014-07-01	17:06:56
1034	50.316718	-4.085351	0.83	203.6	2014-07-01	17:06:57
1035	50.316713	-4.085352	0.58	188.4	2014-07-01	17:06:58
1036	50.316709	-4.085351	0.47	171.2	2014-07-01	17:06:59
1037	50.316701	-4.08535	0.79	177.4	2014-07-01	17:07:00
1038	50.316692	-4.085355	1.14	194.9	2014-07-01	17:07:01
1039	50.316682	-4.08536	1.09	199.2	2014-07-01	17:07:02
1040	50.316672	-4.085363	1.17	192.7	2014-07-01	17:07:03
1041	50.316662	-4.085367	1.17	193.8	2014-07-01	17:07:04
1042	50.316651	-4.08537	1.27	190.5	2014-07-01	17:07:05
1043	50.316644	-4.085371	0.78	182.6	2014-07-01	17:07:06
1044	50.31664	-4.085373	0.47	199.1	2014-07-01	17:07:07
1045	50.316639	-4.085376	0.22	244.6	2014-07-01	17:07:08
1046	50.316644	-4.085374	0.57	13.4	2014-07-01	17:07:09
1047	50.316644	-4.085373	0.03	41.9	2014-07-01	17:07:11
1048	50.316639	-4.085375	0.59	192.8	2014-07-01	17:07:12
1049	50.31663	-4.085377	0.97	185.7	2014-07-01	17:07:13
1050	50.316619	-4.08538	1.27	191.1	2014-07-01	17:07:14
1051	50.316606	-4.085384	1.47	191.2	2014-07-01	17:07:15
1052	50.316593	-4.085386	1.41	184.6	2014-07-01	17:07:16
1053	50.316586	-4.085386	0.77	181.3	2014-07-01	17:07:17
1054	50.31658	-4.085388	0.73	190.8	2014-07-01	17:07:18
1055	50.31657	-4.085394	1.2	200	2014-07-01	17:07:19
1056	50.316562	-4.085396	0.88	191.4	2014-07-01	17:07:20
1057	50.31656	-4.085388	0.63	111	2014-07-01	17:07:21
1058	50.31656	-4.08538	0.59	93.7	2014-07-01	17:07:22
1059	50.31656	-4.085382	0.2	267.4	2014-07-01	17:07:23
1060	50.316567	-4.085388	0.95	332.3	2014-07-01	17:07:24
1061	50.316582	-4.085389	1.6	359.6	2014-07-01	17:07:25
1062	50.316607	-4.085383	2.84	8.8	2014-07-01	17:07:26
1063	50.316647	-4.08538	4.47	2.2	2014-07-01	17:07:27
1064	50.316696	-4.085389	5.52	353.2	2014-07-01	17:07:28
1065	50.316746	-4.085408	5.74	346.4	2014-07-01	17:07:29
1066	50.316792	-4.085427	5.28	345.6	2014-07-01	17:07:30
1067	50.316835	-4.08543	4.72	357.3	2014-07-01	17:07:31
1068	50.316869	-4.085406	4.23	24.1	2014-07-01	17:07:32
1069	50.316896	-4.085363	4.26	45.2	2014-07-01	17:07:33
1070	50.316926	-4.08532	4.45	43.2	2014-07-01	17:07:34
1071	50.31696	-4.085286	4.53	32.6	2014-07-01	17:07:35
1072	50.316998	-4.085263	4.58	21.1	2014-07-01	17:07:36
1073	50.317042	-4.085254	4.86	7	2014-07-01	17:07:37
1074	50.317084	-4.085266	4.84	349.8	2014-07-01	17:07:38
1075	50.317121	-4.085294	4.5	334	2014-07-01	17:07:39
1076	50.317146	-4.085318	3.27	328.6	2014-07-01	17:07:40
1077	50.31716	-4.085336	1.99	321.5	2014-07-01	17:07:41
1078	50.317171	-4.08535	1.64	322.8	2014-07-01	17:07:42
1079	50.317174	-4.085359	0.76	296.3	2014-07-01	17:07:43
1080	50.317158	-4.085367	1.88	198.5	2014-07-01	17:07:44
1081	50.317143	-4.085378	1.91	202.6	2014-07-01	17:07:45
1082	50.31713	-4.085383	1.44	195.1	2014-07-01	17:07:46
1083	50.317119	-4.085384	1.26	182.5	2014-07-01	17:07:47
1084	50.317116	-4.085379	0.48	134.6	2014-07-01	17:07:48
1085	50.317113	-4.085375	0.43	144.8	2014-07-01	17:07:49
1086	50.317102	-4.085372	1.2	167.3	2014-07-01	17:07:50
1087	50.31709	-4.085365	1.46	159.5	2014-07-01	17:07:51
1088	50.317075	-4.08536	1.7	169.5	2014-07-01	17:07:52
1089	50.317059	-4.085355	1.76	168	2014-07-01	17:07:53
1090	50.317047	-4.085347	1.48	158	2014-07-01	17:07:54
1091	50.317037	-4.085335	1.37	141.5	2014-07-01	17:07:55
1092	50.317026	-4.085325	1.46	150.8	2014-07-01	17:07:56
1093	50.317011	-4.085318	1.72	162.9	2014-07-01	17:07:57
1094	50.316998	-4.08531	1.63	157.9	2014-07-01	17:07:58
1095	50.316984	-4.0853	1.68	155.3	2014-07-01	17:07:59
1096	50.316971	-4.085293	1.54	163.1	2014-07-01	17:08:00
1097	50.316958	-4.085283	1.59	151.1	2014-07-01	17:08:01
1098	50.316952	-4.085268	1.23	122.7	2014-07-01	17:08:02
1099	50.316943	-4.08526	1.21	150.5	2014-07-01	17:08:03
1100	50.316929	-4.085257	1.5	172.5	2014-07-01	17:08:04
1101	50.316916	-4.085251	1.6	164.6	2014-07-01	17:08:05
1102	50.316902	-4.085244	1.54	160.8	2014-07-01	17:08:06
1103	50.316888	-4.085241	1.65	173.8	2014-07-01	17:08:07
1104	50.316874	-4.08524	1.52	177.5	2014-07-01	17:08:08
1105	50.316862	-4.085238	1.32	172.5	2014-07-01	17:08:09
1106	50.316854	-4.085234	0.98	163.5	2014-07-01	17:08:10
1107	50.316847	-4.085231	0.76	164.5	2014-07-01	17:08:11
1108	50.316839	-4.085232	0.9	181.9	2014-07-01	17:08:12
1109	50.31683	-4.085233	1.07	185.8	2014-07-01	17:08:13
1110	50.316818	-4.085236	1.35	188.9	2014-07-01	17:08:14
1111	50.316803	-4.085241	1.69	192.6	2014-07-01	17:08:15
1112	50.316789	-4.085242	1.58	181.5	2014-07-01	17:08:16
1113	50.31678	-4.085239	1.02	168.8	2014-07-01	17:08:17
1114	50.31677	-4.085239	1.1	179.4	2014-07-01	17:08:18
1115	50.316757	-4.085242	1.42	189.2	2014-07-01	17:08:19
1116	50.316746	-4.085242	1.31	180	2014-07-01	17:08:20
1117	50.316735	-4.085243	1.12	183.7	2014-07-01	17:08:21
1118	50.316727	-4.085245	0.99	186.3	2014-07-01	17:08:22
1119	50.316717	-4.085246	1.04	184.9	2014-07-01	17:08:23
1120	50.316707	-4.085249	1.18	192.5	2014-07-01	17:08:24
1121	50.316694	-4.085254	1.43	193	2014-07-01	17:08:25
1122	50.316681	-4.085257	1.55	188.2	2014-07-01	17:08:26
1123	50.316668	-4.08526	1.42	188.4	2014-07-01	17:08:27
1124	50.31666	-4.085259	0.93	176.3	2014-07-01	17:08:28
1125	50.316651	-4.085259	1	180	2014-07-01	17:08:29
1126	50.31664	-4.085261	1.21	187.3	2014-07-01	17:08:30
1127	50.316628	-4.085263	1.34	184.8	2014-07-01	17:08:31
1128	50.316617	-4.085265	1.22	187.3	2014-07-01	17:08:32
1129	50.31661	-4.085266	0.76	187.2	2014-07-01	17:08:33
1130	50.316603	-4.085266	0.78	178.3	2014-07-01	17:08:34
1131	50.316595	-4.085265	0.94	174.9	2014-07-01	17:08:35
1132	50.316588	-4.085266	0.82	187.5	2014-07-01	17:08:36
1133	50.31658	-4.085268	0.8	185.6	2014-07-01	17:08:37
1134	50.316572	-4.085269	0.93	186.3	2014-07-01	17:08:38
1135	50.316564	-4.085269	0.91	179.6	2014-07-01	17:08:39
1136	50.316559	-4.085266	0.59	157.3	2014-07-01	17:08:40
1137	50.31656	-4.085259	0.46	73.4	2014-07-01	17:08:41
1138	50.31656	-4.085256	0.26	88.1	2014-07-01	17:08:42
1139	50.316556	-4.085254	0.47	161.6	2014-07-01	17:08:43
1140	50.316551	-4.085248	0.72	144.6	2014-07-01	17:08:44
1141	50.316546	-4.085241	0.75	136.3	2014-07-01	17:08:45
1142	50.316542	-4.085232	0.76	128.6	2014-07-01	17:08:46
1143	50.316525	-4.085185	0.78	119.9	2014-07-01	17:08:51
1144	50.316542	-4.085217	1.51	311.2	2014-07-01	17:08:53
1145	50.316544	-4.085223	0.44	287.5	2014-07-01	17:08:54
1146	50.316545	-4.085229	0.47	283.8	2014-07-01	17:08:55
1147	50.316545	-4.085233	0.29	268.3	2014-07-01	17:08:56
1148	50.316545	-4.085239	0.45	278.4	2014-07-01	17:08:57
1149	50.316554	-4.08525	1.19	321.8	2014-07-01	17:08:58
1150	50.316563	-4.085252	1.02	352.6	2014-07-01	17:08:59
1151	50.316566	-4.085252	0.19	351.9	2014-07-01	17:09:01
1152	50.316566	-4.085252	0.05	6.9	2014-07-01	17:09:02
1153	50.316567	-4.085252	0.01	308.1	2014-07-01	17:09:03
1154	50.316558	-4.085254	0.96	184.6	2014-07-01	17:09:04
1155	50.316545	-4.085255	1.48	183	2014-07-01	17:09:05
1156	50.31653	-4.085258	1.64	188.2	2014-07-01	17:09:06
1157	50.316521	-4.085261	1.08	193.4	2014-07-01	17:09:07
1158	50.316512	-4.085268	1.08	204.8	2014-07-01	17:09:08
1159	50.3165	-4.085269	1.31	185.2	2014-07-01	17:09:09
1160	50.316487	-4.085275	1.49	195.1	2014-07-01	17:09:10
1161	50.316473	-4.085279	1.65	190.4	2014-07-01	17:09:11
1162	50.316461	-4.085283	1.32	192	2014-07-01	17:09:12
1163	50.316453	-4.085282	0.89	177.7	2014-07-01	17:09:13
1164	50.316447	-4.08528	0.66	166	2014-07-01	17:09:14
1165	50.316441	-4.085282	0.66	189.3	2014-07-01	17:09:15
1166	50.316437	-4.08528	0.47	164.4	2014-07-01	17:09:16
1167	50.316431	-4.085281	0.71	184.3	2014-07-01	17:09:17
1168	50.316419	-4.085283	1.32	187.3	2014-07-01	17:09:18
1169	50.316405	-4.085285	1.56	184.1	2014-07-01	17:09:19
1170	50.316392	-4.085286	1.52	182.7	2014-07-01	17:09:20
1171	50.316388	-4.085284	0.42	163.4	2014-07-01	17:09:21
1172	50.316388	-4.085282	0.13	98.1	2014-07-01	17:09:22
1173	50.316383	-4.08528	0.54	165.3	2014-07-01	17:09:23
1174	50.316383	-4.08528	0.05	65.3	2014-07-01	17:09:24
1175	50.316383	-4.08528	0.01	180	2014-07-01	17:09:25
1176	50.316383	-4.08528	0	0	2014-07-01	17:09:26
1177	50.316383	-4.085279	0.05	123.6	2014-07-01	17:09:27
1178	50.316393	-4.085276	1.19	8.9	2014-07-01	17:09:28
1179	50.316406	-4.085272	1.49	13.7	2014-07-01	17:09:29
1180	50.316424	-4.085267	1.98	9	2014-07-01	17:09:30
1181	50.316448	-4.085259	2.77	11.8	2014-07-01	17:09:31
1182	50.316482	-4.085247	3.84	12.8	2014-07-01	17:09:32
1183	50.316519	-4.085229	4.26	17.2	2014-07-01	17:09:33
1184	50.31655	-4.085209	3.78	22.4	2014-07-01	17:09:34
1185	50.316569	-4.085197	2.24	23.7	2014-07-01	17:09:35
1186	50.316576	-4.085195	0.86	7.2	2014-07-01	17:09:36
1187	50.316577	-4.085192	0.14	59.5	2014-07-01	17:09:38
1188	50.316577	-4.085192	0	0	2014-07-01	17:09:39
1189	50.316577	-4.085192	0	0	2014-07-01	17:09:40
1190	50.316577	-4.085192	0	0	2014-07-01	17:09:41
1191	50.316578	-4.085192	0.01	342.3	2014-07-01	17:09:43
1192	50.316578	-4.085192	0.01	90	2014-07-01	17:09:44
1193	50.316578	-4.085192	0.02	337.8	2014-07-01	17:09:46
1194	50.316578	-4.085192	0.02	0	2014-07-01	17:09:47
1195	50.316578	-4.085192	0.01	0	2014-07-01	17:09:48
1196	50.316578	-4.085192	0.01	0	2014-07-01	17:09:49
1197	50.316578	-4.085192	0	0	2014-07-01	17:09:50
1198	50.316578	-4.085192	0.01	147.4	2014-07-01	17:09:51
1199	50.316578	-4.085192	0.02	163.3	2014-07-01	17:09:52
1200	50.316578	-4.085192	0.01	90	2014-07-01	17:09:53
1201	50.316578	-4.085191	0.02	129.7	2014-07-01	17:09:54
1202	50.316582	-4.08519	0.5	7.5	2014-07-01	17:09:55
1203	50.316586	-4.08519	0.46	8.2	2014-07-01	17:09:56
1204	50.316587	-4.085189	0.04	17.7	2014-07-01	17:09:57
1205	50.316576	-4.085188	1.19	176.8	2014-07-01	17:09:58
1206	50.31656	-4.085185	1.8	173.1	2014-07-01	17:09:59
1207	50.316549	-4.085175	1.46	150.8	2014-07-01	17:10:00
1208	50.316542	-4.08516	1.32	122.6	2014-07-01	17:10:01
1209	50.316534	-4.085145	1.4	131.8	2014-07-01	17:10:02
1210	50.316523	-4.085131	1.55	140.8	2014-07-01	17:10:03
1211	50.316512	-4.085117	1.64	140.9	2014-07-01	17:10:04
1212	50.316502	-4.085102	1.51	137.5	2014-07-01	17:10:05
1213	50.316491	-4.085087	1.63	138.6	2014-07-01	17:10:06
1214	50.316483	-4.085072	1.43	129.2	2014-07-01	17:10:07
1215	50.316478	-4.085055	1.3	110.2	2014-07-01	17:10:08
1216	50.316482	-4.085039	1.18	73.4	2014-07-01	17:10:09
1217	50.316484	-4.085029	0.77	67.2	2014-07-01	17:10:10
1218	50.316483	-4.085026	0.22	130.1	2014-07-01	17:10:11
1219	50.316483	-4.085028	0.1	281.2	2014-07-01	17:10:12
1220	50.316483	-4.085027	0.03	90	2014-07-01	17:10:13
1221	50.316479	-4.08503	0.51	202.9	2014-07-01	17:10:14
1222	50.316475	-4.085031	0.46	183.7	2014-07-01	17:10:15
1223	50.316471	-4.085031	0.39	188.8	2014-07-01	17:10:16
1224	50.31647	-4.085034	0.12	243.9	2014-07-01	17:10:18
1225	50.316471	-4.085034	0.06	12	2014-07-01	17:10:19
1226	50.316478	-4.085029	0.82	25.5	2014-07-01	17:10:20
1227	50.316481	-4.085026	0.24	27.2	2014-07-01	17:10:22
1228	50.316482	-4.085026	0.02	32.6	2014-07-01	17:10:23
1229	50.316482	-4.085026	0.02	31	2014-07-01	17:10:24
1230	50.316477	-4.085027	0.56	186.7	2014-07-01	17:10:25
1231	50.316475	-4.085026	0.1	156	2014-07-01	17:10:27
1232	50.316479	-4.085021	0.59	36.4	2014-07-01	17:10:28
1233	50.31648	-4.085017	0.28	78.5	2014-07-01	17:10:29
1234	50.31648	-4.085017	0.01	51.9	2014-07-01	17:10:30
1235	50.316476	-4.085017	0.39	180.8	2014-07-01	17:10:31
1236	50.316473	-4.085019	0.4	208.3	2014-07-01	17:10:32
1237	50.31647	-4.085023	0.46	210.7	2014-07-01	17:10:33
1238	50.316468	-4.085022	0.17	163.3	2014-07-01	17:10:34
1239	50.316473	-4.085018	0.57	33	2014-07-01	17:10:35
1240	50.316476	-4.085013	0.25	44	2014-07-01	17:10:37
1241	50.316476	-4.085013	0.04	0	2014-07-01	17:10:38
1242	50.316476	-4.085013	0.03	231.1	2014-07-01	17:10:39
1243	50.316476	-4.085013	0.03	51.1	2014-07-01	17:10:40
1244	50.316476	-4.085013	0.05	270	2014-07-01	17:10:41
1245	50.316476	-4.085014	0.07	195.4	2014-07-01	17:10:42
1246	50.316475	-4.085013	0.05	173.1	2014-07-01	17:10:43
1247	50.316475	-4.085013	0.06	156.9	2014-07-01	17:10:44
1248	50.316474	-4.085009	0.15	112.6	2014-07-01	17:10:46
1249	50.316465	-4.085016	1.07	206.3	2014-07-01	17:10:47
1250	50.316459	-4.085026	1.01	225.2	2014-07-01	17:10:48
1251	50.316456	-4.085039	0.95	254.7	2014-07-01	17:10:49
1252	50.316455	-4.085053	1	259.2	2014-07-01	17:10:50
1253	50.316453	-4.085068	1.12	257.5	2014-07-01	17:10:51
1254	50.31645	-4.085084	1.19	255.9	2014-07-01	17:10:52
1255	50.316448	-4.085099	1.04	258.6	2014-07-01	17:10:53
1256	50.31645	-4.085109	0.76	282.7	2014-07-01	17:10:54
1257	50.316452	-4.085113	0.35	314.1	2014-07-01	17:10:55
1258	50.316454	-4.085114	0.14	347.6	2014-07-01	17:10:57
1259	50.316451	-4.085118	0.47	218.7	2014-07-01	17:10:58
1260	50.316452	-4.085118	0.07	355.1	2014-07-01	17:10:59
1261	50.316459	-4.085118	0.82	358.8	2014-07-01	17:11:00
1262	50.316464	-4.085122	0.58	332.4	2014-07-01	17:11:01
1263	50.316464	-4.08513	0.57	275.6	2014-07-01	17:11:02
1264	50.316465	-4.085142	0.84	274.5	2014-07-01	17:11:03
1265	50.316464	-4.085156	1.04	267.9	2014-07-01	17:11:04
1266	50.316464	-4.085171	1.09	267.5	2014-07-01	17:11:05
1267	50.316466	-4.085186	1.06	282.2	2014-07-01	17:11:06
1268	50.316472	-4.085195	0.97	317.6	2014-07-01	17:11:07
1269	50.316477	-4.085204	0.79	308.6	2014-07-01	17:11:08
1270	50.316478	-4.085209	0.38	288.5	2014-07-01	17:11:09
1271	50.316479	-4.085211	0.09	302.1	2014-07-01	17:11:11
1272	50.31648	-4.085212	0.14	342.4	2014-07-01	17:11:12
1273	50.316479	-4.085214	0.18	245.1	2014-07-01	17:11:13
1274	50.31648	-4.085216	0.08	294.6	2014-07-01	17:11:15
1275	50.31648	-4.085217	0.07	293.1	2014-07-01	17:11:16
1276	50.316485	-4.085216	0.55	8.2	2014-07-01	17:11:17
1277	50.316487	-4.085216	0.11	358.5	2014-07-01	17:11:19
1278	50.316487	-4.085217	0.04	263.4	2014-07-01	17:11:21
1279	50.316487	-4.085218	0.04	270	2014-07-01	17:11:22
1280	50.316486	-4.085219	0.1	227.3	2014-07-01	17:11:23
1281	50.316486	-4.085219	0.07	235.8	2014-07-01	17:11:24
1282	50.316486	-4.085219	0.02	343.3	2014-07-01	17:11:25
1283	50.316492	-4.085217	0.69	15.1	2014-07-01	17:11:26
1284	50.316496	-4.085215	0.21	24.3	2014-07-01	17:11:28
1285	50.316496	-4.085214	0.02	50.3	2014-07-01	17:11:29
1286	50.316496	-4.085214	0.01	90	2014-07-01	17:11:30
1287	50.316496	-4.085214	0.05	56.4	2014-07-01	17:11:31
1288	50.316494	-4.085217	0.34	231.3	2014-07-01	17:11:32
1289	50.316494	-4.08522	0.09	267	2014-07-01	17:11:34
1290	50.316494	-4.085221	0.09	252.7	2014-07-01	17:11:35
1291	50.316493	-4.085222	0.07	261.3	2014-07-01	17:11:36
1292	50.316497	-4.08522	0.43	16.1	2014-07-01	17:11:37
1293	50.316501	-4.085219	0.43	12.9	2014-07-01	17:11:38
1294	50.316501	-4.08522	0.03	286	2014-07-01	17:11:40
1295	50.316501	-4.085221	0.07	228.7	2014-07-01	17:11:41
1296	50.316498	-4.085226	0.26	227.8	2014-07-01	17:11:43
1297	50.316498	-4.085225	0.06	70.5	2014-07-01	17:11:44
1298	50.316502	-4.085223	0.48	20.5	2014-07-01	17:11:45
1299	50.316506	-4.085222	0.45	10	2014-07-01	17:11:46
1300	50.316509	-4.085222	0.41	357.4	2014-07-01	17:11:47
1301	50.316512	-4.085223	0.31	347.6	2014-07-01	17:11:48
1302	50.316513	-4.085225	0.2	314.5	2014-07-01	17:11:49
1303	50.316513	-4.085225	0.01	212.6	2014-07-01	17:11:51
1304	50.316513	-4.085226	0.08	197.5	2014-07-01	17:11:52
1305	50.316512	-4.085227	0.13	235.2	2014-07-01	17:11:53
1306	50.316513	-4.085226	0.17	25.7	2014-07-01	17:11:54
1307	50.316515	-4.085225	0.2	22.3	2014-07-01	17:11:55
1308	50.31651	-4.085226	0.57	183.6	2014-07-01	17:11:56
1309	50.3165	-4.085226	1.12	182.7	2014-07-01	17:11:57
1310	50.316489	-4.085225	1.24	175	2014-07-01	17:11:58
1311	50.316476	-4.085221	1.41	168.1	2014-07-01	17:11:59
1312	50.316463	-4.085216	1.48	166.2	2014-07-01	17:12:00
1313	50.316452	-4.08521	1.33	160.7	2014-07-01	17:12:01
1314	50.316442	-4.085207	1.18	170.1	2014-07-01	17:12:02
1315	50.316435	-4.085204	0.77	165.2	2014-07-01	17:12:03
1316	50.31644	-4.085199	0.64	31.6	2014-07-01	17:12:04
1317	50.316453	-4.085195	1.51	11.6	2014-07-01	17:12:05
1318	50.316459	-4.085195	0.34	0.5	2014-07-01	17:12:07
1319	50.316459	-4.085195	0.04	180	2014-07-01	17:12:08
1320	50.316458	-4.085195	0.05	218.3	2014-07-01	17:12:09
1321	50.316458	-4.085196	0.08	248.8	2014-07-01	17:12:10
1322	50.316454	-4.085201	0.54	214.6	2014-07-01	17:12:11
1323	50.316454	-4.085201	0.08	226.4	2014-07-01	17:12:12
1324	50.316453	-4.085204	0.11	239.7	2014-07-01	17:12:14
1325	50.316457	-4.085203	0.54	7.6	2014-07-01	17:12:15
1326	50.31646	-4.085204	0.14	346.4	2014-07-01	17:12:17
1327	50.316459	-4.085205	0.07	228.7	2014-07-01	17:12:18
1328	50.316459	-4.085205	0.04	212.6	2014-07-01	17:12:19
1329	50.316454	-4.08521	0.67	213.8	2014-07-01	17:12:20
1330	50.316449	-4.085214	0.6	207.8	2014-07-01	17:12:21
1331	50.316446	-4.085218	0.45	214.4	2014-07-01	17:12:22
1332	50.316443	-4.08522	0.16	202.8	2014-07-01	17:12:24
1333	50.316443	-4.08522	0.02	198.7	2014-07-01	17:12:25
1334	50.316454	-4.08522	1.19	0.6	2014-07-01	17:12:26
1335	50.316469	-4.085215	1.68	10.8	2014-07-01	17:12:27
1336	50.316485	-4.085208	1.91	14.6	2014-07-01	17:12:28
1337	50.3165	-4.085201	1.77	16.8	2014-07-01	17:12:29
1338	50.316514	-4.085199	1.47	5.6	2014-07-01	17:12:30
1339	50.316527	-4.085202	1.46	352.2	2014-07-01	17:12:31
1340	50.316541	-4.085207	1.64	347.2	2014-07-01	17:12:32
1341	50.316556	-4.085212	1.7	348.7	2014-07-01	17:12:33
1342	50.316569	-4.085219	1.53	341.4	2014-07-01	17:12:34
1343	50.316582	-4.085224	1.5	345	2014-07-01	17:12:35
1344	50.316601	-4.085227	2.14	354.1	2014-07-01	17:12:36
1345	50.31663	-4.085227	3.28	0.8	2014-07-01	17:12:37
1346	50.316667	-4.085224	4.12	2.9	2014-07-01	17:12:38
1347	50.31671	-4.085216	4.76	6.4	2014-07-01	17:12:39
1348	50.316754	-4.085213	4.94	2.7	2014-07-01	17:12:40
1349	50.316798	-4.085218	4.87	355.4	2014-07-01	17:12:41
1350	50.316842	-4.085234	5.03	347.4	2014-07-01	17:12:42
1351	50.316885	-4.085257	5.09	341.2	2014-07-01	17:12:43
1352	50.316927	-4.08528	4.96	340.5	2014-07-01	17:12:44
1353	50.316968	-4.085302	4.79	340.7	2014-07-01	17:12:45
1354	50.317005	-4.085318	4.28	344.8	2014-07-01	17:12:46
1355	50.317034	-4.085333	3.46	342.3	2014-07-01	17:12:47
1356	50.31705	-4.085338	1.74	348.5	2014-07-01	17:12:48
1357	50.317053	-4.085335	0.21	26.4	2014-07-01	17:12:50
1358	50.31705	-4.085339	0.46	212.6	2014-07-01	17:12:51
1359	50.317046	-4.085344	0.55	218.4	2014-07-01	17:12:52
1360	50.317039	-4.085349	0.87	204.2	2014-07-01	17:12:53
1361	50.31703	-4.085355	1.01	205.8	2014-07-01	17:12:54
1362	50.317021	-4.085356	1.07	182.9	2014-07-01	17:12:55
1363	50.317014	-4.085349	0.84	148.8	2014-07-01	17:12:56
1364	50.317005	-4.085342	1.13	153.3	2014-07-01	17:12:57
1365	50.316994	-4.085337	1.28	162.7	2014-07-01	17:12:58
1366	50.316984	-4.085331	1.26	159.2	2014-07-01	17:12:59
1367	50.316974	-4.085325	1.21	162.1	2014-07-01	17:13:00
1368	50.316962	-4.085317	1.36	154.6	2014-07-01	17:13:01
1369	50.316955	-4.085305	1.18	134.7	2014-07-01	17:13:02
1370	50.31695	-4.085292	1.14	121.2	2014-07-01	17:13:03
1371	50.316942	-4.085284	1.08	147.9	2014-07-01	17:13:04
1372	50.316931	-4.085278	1.3	160.4	2014-07-01	17:13:05
1373	50.31692	-4.085272	1.25	159.9	2014-07-01	17:13:06
1374	50.316908	-4.085267	1.38	166.1	2014-07-01	17:13:07
1375	50.316896	-4.085262	1.36	166.3	2014-07-01	17:13:08
1376	50.316883	-4.085258	1.47	166.6	2014-07-01	17:13:09
1377	50.316873	-4.085254	1.13	166.3	2014-07-01	17:13:10
1378	50.316866	-4.085247	0.99	148.9	2014-07-01	17:13:11
1379	50.31686	-4.08524	0.81	147.4	2014-07-01	17:13:12
1380	50.316852	-4.085234	0.98	150.1	2014-07-01	17:13:13
1381	50.316841	-4.085227	1.32	157.7	2014-07-01	17:13:14
1382	50.316829	-4.085223	1.36	168.4	2014-07-01	17:13:15
1383	50.316817	-4.085219	1.34	167.6	2014-07-01	17:13:16
1384	50.316802	-4.085218	1.64	177.3	2014-07-01	17:13:17
1385	50.316788	-4.08522	1.59	185.8	2014-07-01	17:13:18
1386	50.316787	-4.085212	0.58	100.3	2014-07-01	17:13:19
1387	50.316792	-4.085204	0.75	47.7	2014-07-01	17:13:20
1388	50.316787	-4.085209	0.61	215.9	2014-07-01	17:13:21
1389	50.316777	-4.085213	1.2	194.4	2014-07-01	17:13:22
1390	50.316766	-4.08522	1.29	200.5	2014-07-01	17:13:23
1391	50.316754	-4.085228	1.46	205.1	2014-07-01	17:13:24
1392	50.316742	-4.085235	1.43	200.4	2014-07-01	17:13:25
1393	50.316735	-4.08524	0.83	202.4	2014-07-01	17:13:26
1394	50.31673	-4.085246	0.76	216.7	2014-07-01	17:13:27
1395	50.316721	-4.085255	1.22	211.9	2014-07-01	17:13:28
1396	50.316709	-4.085263	1.37	202.5	2014-07-01	17:13:29
1397	50.316696	-4.08527	1.5	200.2	2014-07-01	17:13:30
1398	50.316685	-4.085278	1.35	203.4	2014-07-01	17:13:31
1399	50.316675	-4.085284	1.28	201.8	2014-07-01	17:13:32
1400	50.316666	-4.085289	1.04	199.4	2014-07-01	17:13:33
1401	50.316659	-4.085293	0.82	198.7	2014-07-01	17:13:34
1402	50.316651	-4.085294	0.85	187.7	2014-07-01	17:13:35
1403	50.316642	-4.085297	1.07	191.2	2014-07-01	17:13:36
1404	50.316633	-4.085302	1.07	200.1	2014-07-01	17:13:37
1405	50.316623	-4.085307	1.1	197.7	2014-07-01	17:13:38
1406	50.316614	-4.085314	1.15	205.8	2014-07-01	17:13:39
1407	50.316604	-4.085322	1.21	206.4	2014-07-01	17:13:40
1408	50.316597	-4.085328	0.94	208.9	2014-07-01	17:13:41
1409	50.316596	-4.08533	0.1	235.1	2014-07-01	17:13:43
1410	50.316591	-4.085334	0.65	205.5	2014-07-01	17:13:44
1411	50.316586	-4.085337	0.56	202.3	2014-07-01	17:13:45
1412	50.31658	-4.08534	0.69	198.2	2014-07-01	17:13:46
1413	50.316572	-4.085344	0.95	194.5	2014-07-01	17:13:47
1414	50.316562	-4.085349	1.22	199.4	2014-07-01	17:13:48
1415	50.316551	-4.085355	1.23	199.2	2014-07-01	17:13:49
1416	50.316543	-4.08536	0.98	202.2	2014-07-01	17:13:50
1417	50.31654	-4.085365	0.24	220.4	2014-07-01	17:13:52
1418	50.31654	-4.085364	0.08	21.8	2014-07-01	17:13:53
1419	50.316541	-4.085364	0.06	12.2	2014-07-01	17:13:54
1420	50.316541	-4.085364	0.06	12.2	2014-07-01	17:13:55
1421	50.316542	-4.085364	0.07	339.8	2014-07-01	17:13:56
1422	50.316542	-4.085365	0.05	294.3	2014-07-01	17:13:57
1423	50.316542	-4.085365	0.03	0	2014-07-01	17:13:58
1424	50.316539	-4.085369	0.21	219.4	2014-07-01	17:14:00
1425	50.316539	-4.085369	0.03	231.1	2014-07-01	17:14:01
1426	50.316544	-4.085367	0.58	14.3	2014-07-01	17:14:02
1427	50.316546	-4.085367	0.08	355.6	2014-07-01	17:14:04
1428	50.316542	-4.085368	0.42	188.1	2014-07-01	17:14:05
1429	50.316538	-4.08537	0.43	199.2	2014-07-01	17:14:06
1430	50.316535	-4.085372	0.41	204.1	2014-07-01	17:14:07
1431	50.316533	-4.085376	0.14	236.2	2014-07-01	17:14:09
1432	50.316537	-4.085374	0.41	12.6	2014-07-01	17:14:10
1433	50.316537	-4.085374	0.05	51.9	2014-07-01	17:14:11
1434	50.316538	-4.085373	0.03	62.7	2014-07-01	17:14:13
1435	50.316533	-4.085373	0.48	182.9	2014-07-01	17:14:14
1436	50.316528	-4.085375	0.57	192	2014-07-01	17:14:15
1437	50.316525	-4.085377	0.17	202.4	2014-07-01	17:14:17
1438	50.316529	-4.085377	0.21	4	2014-07-01	17:14:19
1439	50.31653	-4.085377	0.05	321.7	2014-07-01	17:14:20
1440	50.31653	-4.085377	0.03	337.1	2014-07-01	17:14:22
1441	50.316527	-4.085381	0.41	214	2014-07-01	17:14:23
1442	50.316526	-4.085384	0.14	236.4	2014-07-01	17:14:25
1443	50.31653	-4.085383	0.48	11.5	2014-07-01	17:14:26
1444	50.316531	-4.085383	0.09	356.1	2014-07-01	17:14:28
1445	50.316531	-4.085383	0.04	220.1	2014-07-01	17:14:29
1446	50.316531	-4.085384	0.09	219.4	2014-07-01	17:14:30
1447	50.31653	-4.085385	0.12	252	2014-07-01	17:14:31
1448	50.31653	-4.085387	0.13	252.4	2014-07-01	17:14:32
1449	50.316534	-4.085389	0.42	343.5	2014-07-01	17:14:33
1450	50.316537	-4.085389	0.35	0	2014-07-01	17:14:34
1451	50.316537	-4.08539	0.05	270	2014-07-01	17:14:36
1452	50.316537	-4.085391	0.08	263.9	2014-07-01	17:14:37
1453	50.316534	-4.085395	0.42	220.2	2014-07-01	17:14:38
1454	50.316531	-4.0854	0.48	223.4	2014-07-01	17:14:39
1455	50.316529	-4.085406	0.5	248.2	2014-07-01	17:14:40
1456	50.316529	-4.085406	0.05	0	2014-07-01	17:14:41
1457	50.316534	-4.08541	0.62	336.8	2014-07-01	17:14:42
1458	50.316538	-4.085413	0.5	330.3	2014-07-01	17:14:43
1459	50.316539	-4.085415	0.06	287.1	2014-07-01	17:14:45
1460	50.316539	-4.085416	0.03	261.5	2014-07-01	17:14:47
1461	50.316539	-4.085417	0.08	276.6	2014-07-01	17:14:48
1462	50.316538	-4.08542	0.12	243.2	2014-07-01	17:14:50
1463	50.316538	-4.085421	0.05	291.7	2014-07-01	17:14:51
1464	50.316538	-4.085421	0.03	290.8	2014-07-01	17:14:52
1465	50.316541	-4.085423	0.4	344.3	2014-07-01	17:14:53
1466	50.316541	-4.085423	0.01	180	2014-07-01	17:14:55
1467	50.316541	-4.085423	0.06	212.6	2014-07-01	17:14:56
1468	50.316538	-4.085425	0.39	199.9	2014-07-01	17:14:57
1469	50.316534	-4.085427	0.42	200.8	2014-07-01	17:14:58
1470	50.316531	-4.085428	0.17	191	2014-07-01	17:15:00
1471	50.316533	-4.085426	0.26	38.1	2014-07-01	17:15:01
1472	50.316532	-4.085425	0.04	170.8	2014-07-01	17:15:03
1473	50.316532	-4.085426	0.02	214.2	2014-07-01	17:15:04
1474	50.316532	-4.085425	0.02	90	2014-07-01	17:15:05
1475	50.316533	-4.085425	0.07	0	2014-07-01	17:15:06
1476	50.316533	-4.085426	0.03	246.9	2014-07-01	17:15:07
1477	50.316533	-4.085426	0	90	2014-07-01	17:15:09
1478	50.316533	-4.085425	0.03	51.1	2014-07-01	17:15:10
1479	50.316532	-4.085425	0.05	158.4	2014-07-01	17:15:11
1480	50.316532	-4.085425	0.03	192.9	2014-07-01	17:15:12
1481	50.316532	-4.085425	0.04	237.6	2014-07-01	17:15:13
1482	50.316532	-4.085426	0.03	231.1	2014-07-01	17:15:14
1483	50.316532	-4.085426	0.01	90	2014-07-01	17:15:15
1484	50.316528	-4.085425	0.43	172.1	2014-07-01	17:15:16
1485	50.316526	-4.085424	0.12	163.7	2014-07-01	17:15:18
1486	50.316526	-4.085424	0.03	336.5	2014-07-01	17:15:19
1487	50.316526	-4.085425	0.06	217.2	2014-07-01	17:15:20
1488	50.316526	-4.08542	0.16	85.1	2014-07-01	17:15:22
1489	50.316526	-4.08542	0.05	153.4	2014-07-01	17:15:23
1490	50.316521	-4.085416	0.53	153.3	2014-07-01	17:15:24
1491	50.31652	-4.085416	0.09	172.3	2014-07-01	17:15:25
1492	50.316516	-4.085413	0.3	154.1	2014-07-01	17:15:27
1493	50.316515	-4.08541	0.11	107	2014-07-01	17:15:29
1494	50.316515	-4.085409	0.06	98.5	2014-07-01	17:15:30
1495	50.316515	-4.085408	0.07	113.1	2014-07-01	17:15:31
1496	50.316515	-4.085407	0.05	111.7	2014-07-01	17:15:32
1497	50.316514	-4.085407	0.03	110.2	2014-07-01	17:15:33
1498	50.316514	-4.085406	0.03	128.9	2014-07-01	17:15:34
1499	50.316514	-4.085406	0.02	90	2014-07-01	17:15:35
1500	50.316515	-4.085407	0.05	336.2	2014-07-01	17:15:37
1501	50.316516	-4.085407	0.03	336.5	2014-07-01	17:15:39
1502	50.316516	-4.085407	0.06	0	2014-07-01	17:15:40
1503	50.316517	-4.085407	0.08	0	2014-07-01	17:15:41
1504	50.316515	-4.08541	0.28	230.5	2014-07-01	17:15:42
1505	50.316514	-4.085412	0.21	217.9	2014-07-01	17:15:43
1506	50.316513	-4.085412	0.02	194.5	2014-07-01	17:15:45
1507	50.31652	-4.085412	0.76	2.3	2014-07-01	17:15:46
1508	50.316524	-4.085411	0.19	7.9	2014-07-01	17:15:48
1509	50.316523	-4.085411	0.01	180	2014-07-01	17:15:50
1510	50.316523	-4.085412	0.05	245.3	2014-07-01	17:15:51
1511	50.316523	-4.085412	0.02	327.4	2014-07-01	17:15:52
1512	50.316524	-4.085412	0.06	0	2014-07-01	17:15:53
1513	50.316524	-4.085412	0.03	180	2014-07-01	17:15:54
1514	50.316524	-4.085412	0.01	0	2014-07-01	17:15:56
1515	50.316524	-4.085412	0.02	129.7	2014-07-01	17:15:57
1516	50.316524	-4.085411	0.02	163.3	2014-07-01	17:15:58
1517	50.316523	-4.085412	0.02	214.2	2014-07-01	17:15:59
1518	50.316523	-4.085411	0.04	147.4	2014-07-01	17:16:00
1519	50.316525	-4.085407	0.17	53.8	2014-07-01	17:16:02
1520	50.316525	-4.085407	0.01	270	2014-07-01	17:16:03
1521	50.31652	-4.085409	0.59	187.5	2014-07-01	17:16:04
1522	50.316514	-4.08541	0.65	190	2014-07-01	17:16:05
1523	50.316509	-4.085411	0.52	189.9	2014-07-01	17:16:06
1524	50.316509	-4.085411	0.01	90	2014-07-01	17:16:07
1525	50.316509	-4.085411	0.04	118	2014-07-01	17:16:08
1526	50.316506	-4.085406	0.22	132	2014-07-01	17:16:10
1527	50.316506	-4.085406	0.08	171.8	2014-07-01	17:16:11
1528	50.316506	-4.085406	0.03	106.6	2014-07-01	17:16:12
1529	50.316501	-4.085406	0.57	181.8	2014-07-01	17:16:13
1530	50.316496	-4.085405	0.25	170.3	2014-07-01	17:16:15
1531	50.316497	-4.0854	0.18	79.6	2014-07-01	17:16:17
1532	50.316497	-4.085399	0.06	62.7	2014-07-01	17:16:18
1533	50.316497	-4.085398	0.06	90	2014-07-01	17:16:19
1534	50.316497	-4.085398	0.03	133.9	2014-07-01	17:16:20
1535	50.316496	-4.085398	0.06	162.6	2014-07-01	17:16:21
1536	50.316492	-4.085401	0.49	205	2014-07-01	17:16:22
1537	50.316492	-4.085403	0.15	262.7	2014-07-01	17:16:23
1538	50.316492	-4.085402	0.03	110.8	2014-07-01	17:16:24
1539	50.316494	-4.085398	0.4	47.2	2014-07-01	17:16:25
1540	50.316494	-4.085395	0.12	103.8	2014-07-01	17:16:27
1541	50.316494	-4.085395	0.04	163.3	2014-07-01	17:16:28
1542	50.316493	-4.085395	0.03	156.5	2014-07-01	17:16:29
1543	50.316493	-4.085395	0.04	154.8	2014-07-01	17:16:30
1544	50.316492	-4.085394	0.07	177.4	2014-07-01	17:16:32
1545	50.316497	-4.085394	0.56	6	2014-07-01	17:16:33
1546	50.316498	-4.085393	0.04	32.9	2014-07-01	17:16:35
1547	50.316498	-4.085393	0.01	0	2014-07-01	17:16:36
1548	50.316498	-4.085393	0.01	90	2014-07-01	17:16:37
1549	50.316498	-4.085393	0.02	53.6	2014-07-01	17:16:38
1550	50.316498	-4.085393	0	0	2014-07-01	17:16:39
1551	50.316498	-4.085393	0.02	309.7	2014-07-01	17:16:40
1552	50.316498	-4.085393	0.02	163.3	2014-07-01	17:16:41
1553	50.316498	-4.085393	0	0	2014-07-01	17:16:42
1554	50.316498	-4.085393	0	0	2014-07-01	17:16:43
1555	50.316498	-4.085393	0	0	2014-07-01	17:16:44
1556	50.316498	-4.085393	0.01	270	2014-07-01	17:16:45
1557	50.316498	-4.085393	0.01	147.4	2014-07-01	17:16:46
1558	50.316498	-4.085393	0	0	2014-07-01	17:16:47
1559	50.316497	-4.085393	0.01	209.6	2014-07-01	17:16:48
1560	50.316497	-4.085393	0.01	270	2014-07-01	17:16:49
1561	50.316497	-4.085393	0.01	270	2014-07-01	17:16:50
1562	50.316497	-4.085393	0.01	270	2014-07-01	17:16:51
1563	50.316498	-4.085393	0.02	327.4	2014-07-01	17:16:52
1564	50.316498	-4.085394	0.03	336.5	2014-07-01	17:16:53
1565	50.316498	-4.085394	0.02	299.4	2014-07-01	17:16:54
1566	50.316498	-4.085394	0.03	315.1	2014-07-01	17:16:55
1567	50.316498	-4.085394	0.01	270	2014-07-01	17:16:56
1568	50.316498	-4.085394	0.01	327.4	2014-07-01	17:16:57
1569	50.316498	-4.085394	0	0	2014-07-01	17:16:58
1570	50.316498	-4.085395	0.01	296.6	2014-07-01	17:17:00
1571	50.316498	-4.085395	0.01	270	2014-07-01	17:17:01
1572	50.316501	-4.085393	0.36	16.3	2014-07-01	17:17:02
1573	50.316503	-4.085394	0.2	349.7	2014-07-01	17:17:03
1574	50.316503	-4.085394	0.03	228.8	2014-07-01	17:17:05
1575	50.316503	-4.085395	0.02	270	2014-07-01	17:17:06
1576	50.316503	-4.085395	0.03	270	2014-07-01	17:17:07
1577	50.316503	-4.085396	0.04	270	2014-07-01	17:17:08
1578	50.316503	-4.085396	0.03	251.4	2014-07-01	17:17:09
1579	50.316503	-4.085396	0.04	256.2	2014-07-01	17:17:10
1580	50.316503	-4.085398	0.05	287.4	2014-07-01	17:17:12
1581	50.316503	-4.085398	0.05	294.3	2014-07-01	17:17:13
1582	50.316503	-4.085399	0.03	270	2014-07-01	17:17:15
1583	50.316503	-4.085399	0.02	230.3	2014-07-01	17:17:16
1584	50.316503	-4.0854	0.03	308.1	2014-07-01	17:17:17
1585	50.316503	-4.0854	0.04	319.9	2014-07-01	17:17:18
1586	50.316504	-4.0854	0.03	327.4	2014-07-01	17:17:19
1587	50.316504	-4.0854	0.01	215.7	2014-07-01	17:17:20
1588	50.316504	-4.085401	0.03	308.9	2014-07-01	17:17:21
1589	50.316504	-4.085401	0.03	336.5	2014-07-01	17:17:22
1590	50.316504	-4.085401	0.02	16.7	2014-07-01	17:17:23
1591	50.316504	-4.085401	0.01	327.4	2014-07-01	17:17:24
1592	50.316504	-4.085401	0.01	180	2014-07-01	17:17:25
1593	50.316504	-4.085401	0.01	327.4	2014-07-01	17:17:26
1594	50.316504	-4.085401	0.03	288.6	2014-07-01	17:17:27
1595	50.316504	-4.085401	0.02	296.6	2014-07-01	17:17:28
1596	50.316504	-4.085401	0.01	0	2014-07-01	17:17:29
1597	50.316504	-4.085401	0.01	180	2014-07-01	17:17:30
1598	50.316504	-4.085402	0.01	270	2014-07-01	17:17:31
1599	50.316504	-4.085401	0.01	90	2014-07-01	17:17:32
1600	50.316505	-4.085402	0.02	341.3	2014-07-01	17:17:33
1601	50.316505	-4.085402	0.02	0	2014-07-01	17:17:34
1602	50.316509	-4.085399	0.47	22.6	2014-07-01	17:17:35
1603	50.316509	-4.085399	0.05	352.2	2014-07-01	17:17:36
1604	50.316512	-4.085405	0.25	306.4	2014-07-01	17:17:38
1605	50.316513	-4.08541	0.4	296.3	2014-07-01	17:17:39
1606	50.316518	-4.085415	0.61	326.1	2014-07-01	17:17:40
1607	50.316524	-4.08542	0.82	330.6	2014-07-01	17:17:41
1608	50.31653	-4.085427	0.81	326.7	2014-07-01	17:17:42
1609	50.316534	-4.085434	0.69	310.9	2014-07-01	17:17:43
1610	50.316534	-4.085435	0.09	275.7	2014-07-01	17:17:44
1611	50.316539	-4.085438	0.52	334.7	2014-07-01	17:17:45
1612	50.316542	-4.08544	0.41	338.7	2014-07-01	17:17:46
1613	50.316542	-4.085442	0.07	247.4	2014-07-01	17:17:48
1614	50.31654	-4.085448	0.22	246.4	2014-07-01	17:17:50
1615	50.316543	-4.08545	0.4	340.6	2014-07-01	17:17:51
1616	50.316548	-4.08545	0.48	0.8	2014-07-01	17:17:52
1617	50.31655	-4.085449	0.14	5	2014-07-01	17:17:54
1618	50.31655	-4.08545	0.04	227	2014-07-01	17:17:55
1619	50.31655	-4.08545	0.02	196.7	2014-07-01	17:17:56
1620	50.316549	-4.08545	0.07	200.2	2014-07-01	17:17:57
1621	50.316551	-4.085448	0.26	40.5	2014-07-01	17:17:58
1622	50.31655	-4.085448	0.05	194.7	2014-07-01	17:18:00
1623	50.31655	-4.085449	0.06	227.4	2014-07-01	17:18:01
1624	50.316549	-4.085449	0.04	227	2014-07-01	17:18:02
1625	50.316549	-4.08545	0.1	207	2014-07-01	17:18:03
1626	50.316548	-4.08545	0.04	171.2	2014-07-01	17:18:04
1627	50.316548	-4.08545	0.01	147.4	2014-07-01	17:18:05
1628	50.316548	-4.085449	0.04	122.4	2014-07-01	17:18:06
1629	50.31655	-4.085446	0.34	40.1	2014-07-01	17:18:07
1630	50.316553	-4.08545	0.41	317.4	2014-07-01	17:18:08
1631	50.316553	-4.085454	0.13	276.2	2014-07-01	17:18:10
1632	50.316553	-4.085454	0.03	168.9	2014-07-01	17:18:11
1633	50.316553	-4.085454	0.02	270	2014-07-01	17:18:12
1634	50.316559	-4.085453	0.68	5.5	2014-07-01	17:18:13
1635	50.316564	-4.085451	0.54	14.1	2014-07-01	17:18:14
1636	50.316564	-4.085452	0.04	276.1	2014-07-01	17:18:16
1637	50.316564	-4.085453	0.04	227	2014-07-01	17:18:17
1638	50.316563	-4.085453	0.04	211.8	2014-07-01	17:18:18
1639	50.316563	-4.085454	0.05	259.4	2014-07-01	17:18:19
1640	50.316564	-4.085455	0.05	292.9	2014-07-01	17:18:21
1641	50.31657	-4.085455	0.7	3.4	2014-07-01	17:18:22
1642	50.316576	-4.085454	0.65	5.8	2014-07-01	17:18:23
1643	50.316581	-4.085456	0.64	346.1	2014-07-01	17:18:24
1644	50.316581	-4.085456	0.02	327.4	2014-07-01	17:18:26
1645	50.316582	-4.085456	0.04	8.5	2014-07-01	17:18:27
1646	50.316582	-4.085456	0	0	2014-07-01	17:18:28
1647	50.316582	-4.085456	0.01	90	2014-07-01	17:18:29
1648	50.316582	-4.085456	0.02	119.4	2014-07-01	17:18:30
1649	50.316582	-4.085455	0.01	90	2014-07-01	17:18:31
1650	50.316585	-4.085453	0.41	22	2014-07-01	17:18:32
1651	50.316588	-4.085451	0.35	24.2	2014-07-01	17:18:33
1652	50.316593	-4.085447	0.62	26.4	2014-07-01	17:18:34
1653	50.316595	-4.085446	0.28	19	2014-07-01	17:18:35
1654	50.31659	-4.085442	0.65	151.4	2014-07-01	17:18:36
1655	50.31658	-4.085433	1.3	150.5	2014-07-01	17:18:37
1656	50.316571	-4.085424	1.22	147.9	2014-07-01	17:18:38
1657	50.316569	-4.085406	1.26	99.3	2014-07-01	17:18:39
1658	50.316561	-4.085389	1.51	124.3	2014-07-01	17:18:40
1659	50.316547	-4.085375	1.86	147.9	2014-07-01	17:18:41
1660	50.316533	-4.085363	1.82	151.9	2014-07-01	17:18:42
1661	50.316518	-4.085352	1.76	155.6	2014-07-01	17:18:43
1662	50.316504	-4.085342	1.75	154.4	2014-07-01	17:18:44
1663	50.316492	-4.085329	1.62	146.7	2014-07-01	17:18:45
1664	50.316484	-4.08532	1.14	143.4	2014-07-01	17:18:46
1665	50.316483	-4.08531	0.69	98.6	2014-07-01	17:18:47
1666	50.316485	-4.085303	0.6	61.4	2014-07-01	17:18:48
1667	50.316488	-4.085295	0.66	59.4	2014-07-01	17:18:49
1668	50.316491	-4.085287	0.61	65.7	2014-07-01	17:18:50
1669	50.316497	-4.085283	0.72	21.8	2014-07-01	17:18:51
1670	50.316505	-4.085285	0.93	350.7	2014-07-01	17:18:52
1671	50.316513	-4.085288	0.95	348.1	2014-07-01	17:18:53
1672	50.316523	-4.085294	1.14	338.3	2014-07-01	17:18:54
1673	50.316536	-4.085298	1.54	349.7	2014-07-01	17:18:55
1674	50.316559	-4.085294	2.47	5.7	2014-07-01	17:18:56
1675	50.31659	-4.08528	3.66	16.6	2014-07-01	17:18:57
1676	50.31663	-4.08526	4.63	17.4	2014-07-01	17:18:58
1677	50.316671	-4.085232	4.99	23.3	2014-07-01	17:18:59
1678	50.316715	-4.085219	4.98	11.1	2014-07-01	17:19:00
1679	50.316758	-4.085225	4.8	355	2014-07-01	17:19:01
1680	50.316802	-4.085235	4.98	351.2	2014-07-01	17:19:02
1681	50.316848	-4.085248	5.18	349.9	2014-07-01	17:19:03
1682	50.316898	-4.085265	5.71	348	2014-07-01	17:19:04
1683	50.316949	-4.08528	5.73	349.5	2014-07-01	17:19:05
1684	50.316997	-4.085283	5.37	357.3	2014-07-01	17:19:06
1685	50.317039	-4.08527	4.81	11.6	2014-07-01	17:19:07
1686	50.317072	-4.085241	4.2	28.7	2014-07-01	17:19:08
1687	50.317101	-4.085202	4.28	40.5	2014-07-01	17:19:09
1688	50.317133	-4.085165	4.41	37.1	2014-07-01	17:19:10
1689	50.317169	-4.085139	4.36	24.7	2014-07-01	17:19:11
1690	50.317203	-4.085125	3.96	14.5	2014-07-01	17:19:12
1691	50.317239	-4.085116	4.09	9.3	2014-07-01	17:19:13
1692	50.317277	-4.085112	4.18	4.2	2014-07-01	17:19:14
1693	50.317303	-4.085111	2.89	1.5	2014-07-01	17:19:15
1694	50.31732	-4.085105	1.99	10.7	2014-07-01	17:19:16
1695	50.317337	-4.0851	1.84	11.9	2014-07-01	17:19:17
1696	50.317349	-4.085094	1.47	16.3	2014-07-01	17:19:18
1697	50.317353	-4.085094	0.38	5.3	2014-07-01	17:19:19
1698	50.317349	-4.0851	0.66	225.8	2014-07-01	17:19:20
1699	50.317334	-4.085108	1.67	197.9	2014-07-01	17:19:21
1700	50.317322	-4.085114	1.49	197.5	2014-07-01	17:19:22
1701	50.317309	-4.085119	1.44	195.3	2014-07-01	17:19:23
1702	50.317304	-4.085123	0.65	202.7	2014-07-01	17:19:24
1703	50.317303	-4.085124	0.08	220	2014-07-01	17:19:26
1704	50.317291	-4.085126	1.26	185.7	2014-07-01	17:19:27
1705	50.317278	-4.08513	1.58	191.5	2014-07-01	17:19:28
1706	50.317265	-4.085131	1.43	181.7	2014-07-01	17:19:29
1707	50.317251	-4.085132	1.52	184.3	2014-07-01	17:19:30
1708	50.317236	-4.085139	1.72	194.7	2014-07-01	17:19:31
1709	50.317222	-4.085144	1.68	193.9	2014-07-01	17:19:32
1710	50.31721	-4.085146	1.29	184.5	2014-07-01	17:19:33
1711	50.317197	-4.085146	1.48	181.8	2014-07-01	17:19:34
1712	50.317182	-4.085151	1.64	191.2	2014-07-01	17:19:35
1713	50.317167	-4.085156	1.69	191.8	2014-07-01	17:19:36
1714	50.317154	-4.085158	1.53	185.1	2014-07-01	17:19:37
1715	50.317143	-4.085159	1.18	184.1	2014-07-01	17:19:38
1716	50.317132	-4.085159	1.26	180.3	2014-07-01	17:19:39
1717	50.317119	-4.085159	1.45	181.4	2014-07-01	17:19:40
1718	50.317105	-4.08516	1.53	182	2014-07-01	17:19:41
1719	50.317093	-4.085159	1.38	176.1	2014-07-01	17:19:42
1720	50.31708	-4.085157	1.39	176.1	2014-07-01	17:19:43
1721	50.317068	-4.085157	1.36	179.7	2014-07-01	17:19:44
1722	50.317057	-4.085156	1.29	176.8	2014-07-01	17:19:45
1723	50.317048	-4.085154	0.97	171.2	2014-07-01	17:19:46
1724	50.317038	-4.085153	1.11	175.1	2014-07-01	17:19:47
1725	50.317024	-4.085154	1.59	183.4	2014-07-01	17:19:48
1726	50.317009	-4.085158	1.66	188.1	2014-07-01	17:19:49
1727	50.316996	-4.085158	1.47	180.7	2014-07-01	17:19:50
1728	50.316985	-4.085157	1.19	177.7	2014-07-01	17:19:51
1729	50.316971	-4.085161	1.59	190.4	2014-07-01	17:19:52
1730	50.316956	-4.085168	1.76	195.1	2014-07-01	17:19:53
1731	50.316941	-4.085175	1.68	197.3	2014-07-01	17:19:54
1732	50.316926	-4.085181	1.75	194.8	2014-07-01	17:19:55
1733	50.31691	-4.085189	1.91	197.2	2014-07-01	17:19:56
1734	50.316894	-4.085195	1.82	194	2014-07-01	17:19:57
1735	50.31688	-4.085199	1.55	189.7	2014-07-01	17:19:58
1736	50.316865	-4.085199	1.64	180.8	2014-07-01	17:19:59
1737	50.316848	-4.0852	1.94	181.2	2014-07-01	17:20:00
1738	50.31683	-4.0852	1.97	180.7	2014-07-01	17:20:01
1739	50.316815	-4.085201	1.73	182.8	2014-07-01	17:20:02
1740	50.3168	-4.085202	1.66	182.1	2014-07-01	17:20:03
1741	50.316785	-4.085202	1.66	180	2014-07-01	17:20:04
1742	50.31677	-4.085203	1.71	182.2	2014-07-01	17:20:05
1743	50.316754	-4.085203	1.75	180.8	2014-07-01	17:20:06
1744	50.316738	-4.085201	1.74	175.5	2014-07-01	17:20:07
1745	50.316722	-4.085196	1.79	167.9	2014-07-01	17:20:08
1746	50.316707	-4.085191	1.71	168.4	2014-07-01	17:20:09
1747	50.316694	-4.085189	1.5	175.2	2014-07-01	17:20:10
1748	50.316684	-4.085186	1.15	167.8	2014-07-01	17:20:11
1749	50.316673	-4.085181	1.25	163.3	2014-07-01	17:20:12
1750	50.316661	-4.085182	1.37	183.2	2014-07-01	17:20:13
1751	50.316647	-4.085183	1.5	182.5	2014-07-01	17:20:14
1752	50.316635	-4.085188	1.41	193.2	2014-07-01	17:20:15
1753	50.316622	-4.085197	1.53	204.8	2014-07-01	17:20:16
1754	50.316611	-4.085207	1.48	209.2	2014-07-01	17:20:17
1755	50.316606	-4.085212	0.68	216.4	2014-07-01	17:20:18
1756	50.3166	-4.085218	0.83	209.4	2014-07-01	17:20:19
1757	50.316586	-4.085229	1.71	207.9	2014-07-01	17:20:20
1758	50.316572	-4.085243	1.83	210.7	2014-07-01	17:20:21
1759	50.316557	-4.085258	2	212.9	2014-07-01	17:20:22
1760	50.31654	-4.085275	2.26	212.6	2014-07-01	17:20:23
1761	50.316525	-4.085291	1.98	216.3	2014-07-01	17:20:24
1762	50.316519	-4.085304	1.14	229.7	2014-07-01	17:20:25
1763	50.316514	-4.085315	0.95	237.3	2014-07-01	17:20:26
1764	50.316504	-4.085328	1.43	220	2014-07-01	17:20:27
1765	50.316491	-4.085342	1.78	213.4	2014-07-01	17:20:28
1766	50.316476	-4.085358	2.04	216	2014-07-01	17:20:29
1767	50.316462	-4.085374	1.89	216.4	2014-07-01	17:20:30
1768	50.316452	-4.085389	1.57	223.8	2014-07-01	17:20:31
1769	50.316449	-4.085401	0.91	248.9	2014-07-01	17:20:32
1770	50.316448	-4.085417	1.12	264.7	2014-07-01	17:20:33
1771	50.316443	-4.085429	1.07	232.3	2014-07-01	17:20:34
1772	50.316437	-4.085437	0.84	224.4	2014-07-01	17:20:35
1773	50.316437	-4.085452	1.05	268.4	2014-07-01	17:20:36
1774	50.31644	-4.085468	1.21	284.3	2014-07-01	17:20:37
1775	50.316441	-4.085483	1.07	279.1	2014-07-01	17:20:38
1776	50.316444	-4.085491	0.62	301.9	2014-07-01	17:20:39
1777	50.316458	-4.08549	1.5	0.2	2014-07-01	17:20:40
1778	50.316492	-4.085481	3.88	10.3	2014-07-01	17:20:41
1779	50.316545	-4.085465	6.05	10.7	2014-07-01	17:20:42
1780	50.316603	-4.08547	6.49	356.8	2014-07-01	17:20:43
1781	50.316656	-4.085497	6.21	341.8	2014-07-01	17:20:44
1782	50.316705	-4.085529	5.84	337.1	2014-07-01	17:20:45
1783	50.316752	-4.085562	5.75	336.5	2014-07-01	17:20:46
1784	50.316798	-4.085593	5.6	336.7	2014-07-01	17:20:47
1785	50.316842	-4.085605	4.97	350.1	2014-07-01	17:20:48
1786	50.316883	-4.085588	4.71	14.7	2014-07-01	17:20:49
1787	50.316922	-4.085556	4.9	27.2	2014-07-01	17:20:50
1788	50.316959	-4.085515	5.04	36	2014-07-01	17:20:51
1789	50.316989	-4.085469	4.64	43.8	2014-07-01	17:20:52
1790	50.317018	-4.085425	4.49	45.1	2014-07-01	17:20:53
1791	50.317048	-4.085384	4.49	40.7	2014-07-01	17:20:54
1792	50.317083	-4.085351	4.48	30.8	2014-07-01	17:20:55
1793	50.31712	-4.085337	4.24	13.8	2014-07-01	17:20:56
1794	50.317155	-4.085339	3.97	357.8	2014-07-01	17:20:57
1795	50.317178	-4.085345	2.55	350.7	2014-07-01	17:20:58
1796	50.317186	-4.085345	0.43	359.2	2014-07-01	17:21:00
1797	50.317181	-4.085354	0.8	228.6	2014-07-01	17:21:01
1798	50.317173	-4.085366	1.25	225.3	2014-07-01	17:21:02
1799	50.317163	-4.085378	1.42	215	2014-07-01	17:21:03
1800	50.317149	-4.085387	1.61	203.6	2014-07-01	17:21:04
1801	50.317136	-4.085392	1.55	194.2	2014-07-01	17:21:05
1802	50.317128	-4.085393	0.89	184.2	2014-07-01	17:21:06
1803	50.31712	-4.085391	0.94	170.1	2014-07-01	17:21:07
1804	50.317106	-4.085394	1.58	187.6	2014-07-01	17:21:08
1805	50.317092	-4.085397	1.58	189.3	2014-07-01	17:21:09
1806	50.317079	-4.0854	1.42	187.2	2014-07-01	17:21:10
1807	50.317065	-4.085402	1.51	185.7	2014-07-01	17:21:11
1808	50.317052	-4.085405	1.52	187.5	2014-07-01	17:21:12
1809	50.317043	-4.085402	1.06	170.6	2014-07-01	17:21:13
1810	50.317034	-4.085403	0.94	182.5	2014-07-01	17:21:14
1811	50.317018	-4.085404	1.79	182.9	2014-07-01	17:21:15
1812	50.317001	-4.085404	1.88	179.3	2014-07-01	17:21:16
1813	50.316985	-4.085406	1.84	185	2014-07-01	17:21:17
1814	50.31697	-4.085406	1.67	181.2	2014-07-01	17:21:18
1815	50.316956	-4.085404	1.51	174.6	2014-07-01	17:21:19
1816	50.316946	-4.085403	1.14	176.1	2014-07-01	17:21:20
1817	50.316936	-4.085404	1.15	181.2	2014-07-01	17:21:21
1818	50.316924	-4.085403	1.24	178.1	2014-07-01	17:21:22
1819	50.316913	-4.085404	1.29	184.2	2014-07-01	17:21:23
1820	50.316901	-4.085406	1.3	184.5	2014-07-01	17:21:24
1821	50.31689	-4.085409	1.27	190.8	2014-07-01	17:21:25
1822	50.316882	-4.085409	0.9	178.8	2014-07-01	17:21:26
1823	50.316875	-4.085407	0.84	172.2	2014-07-01	17:21:27
1824	50.316865	-4.085408	1.05	181.6	2014-07-01	17:21:28
1825	50.316854	-4.085408	1.22	182.2	2014-07-01	17:21:29
1826	50.316842	-4.085412	1.36	190	2014-07-01	17:21:30
1827	50.316829	-4.085416	1.45	191.9	2014-07-01	17:21:31
1828	50.316817	-4.085419	1.35	188.4	2014-07-01	17:21:32
1829	50.31681	-4.085416	0.86	169.2	2014-07-01	17:21:33
1830	50.316801	-4.085417	0.95	183.9	2014-07-01	17:21:34
1831	50.316789	-4.08542	1.34	188.5	2014-07-01	17:21:35
1832	50.316777	-4.085422	1.34	185.6	2014-07-01	17:21:36
1833	50.316766	-4.085426	1.31	191	2014-07-01	17:21:37
1834	50.316754	-4.085429	1.3	190.1	2014-07-01	17:21:38
1835	50.316741	-4.085432	1.45	188.5	2014-07-01	17:21:39
1836	50.316728	-4.085435	1.52	187.7	2014-07-01	17:21:40
1837	50.316715	-4.085433	1.47	176.8	2014-07-01	17:21:41
1838	50.316703	-4.085431	1.27	173.8	2014-07-01	17:21:42
1839	50.316692	-4.085429	1.25	173.4	2014-07-01	17:21:43
1840	50.316681	-4.085428	1.25	175.6	2014-07-01	17:21:44
1841	50.316672	-4.085428	0.95	177.5	2014-07-01	17:21:45
1842	50.316663	-4.085428	1.06	181.6	2014-07-01	17:21:46
1843	50.316652	-4.085429	1.26	182.5	2014-07-01	17:21:47
1844	50.316641	-4.085429	1.13	181.2	2014-07-01	17:21:48
1845	50.316632	-4.085431	1.01	187.1	2014-07-01	17:21:49
1846	50.316624	-4.085431	0.93	180.7	2014-07-01	17:21:50
1847	50.316616	-4.085431	0.86	182	2014-07-01	17:21:51
1848	50.316609	-4.085431	0.86	176.8	2014-07-01	17:21:52
1849	50.3166	-4.085429	0.97	174.3	2014-07-01	17:21:53
1850	50.316591	-4.08543	1.03	181.7	2014-07-01	17:21:54
1851	50.316583	-4.08543	0.82	178.7	2014-07-01	17:21:55
1852	50.316578	-4.085431	0.63	186.5	2014-07-01	17:21:56
1853	50.316576	-4.085433	0.25	227.9	2014-07-01	17:21:57
1854	50.316581	-4.085435	0.53	347	2014-07-01	17:21:58
1855	50.316586	-4.085435	0.56	355.7	2014-07-01	17:21:59
1856	50.31659	-4.085433	0.48	19.7	2014-07-01	17:22:00
1857	50.316592	-4.085432	0.11	21.6	2014-07-01	17:22:02
1858	50.316592	-4.085432	0.02	196.7	2014-07-01	17:22:03
1859	50.316591	-4.085437	0.33	251.7	2014-07-01	17:22:04
1860	50.31659	-4.085442	0.37	262.7	2014-07-01	17:22:05
1861	50.31659	-4.085445	0.25	261.4	2014-07-01	17:22:06
1862	50.316589	-4.085445	0.04	166.6	2014-07-01	17:22:08
1863	50.316589	-4.085444	0.08	154.5	2014-07-01	17:22:09
1864	50.316578	-4.085458	1.5	219.5	2014-07-01	17:22:10
1865	50.316566	-4.085471	1.68	213.6	2014-07-01	17:22:11
1866	50.316551	-4.085485	1.88	212.9	2014-07-01	17:22:12
1867	50.316538	-4.085503	1.97	221.2	2014-07-01	17:22:13
1868	50.316527	-4.085519	1.62	222.7	2014-07-01	17:22:14
1869	50.316516	-4.08553	1.47	211.2	2014-07-01	17:22:15
1870	50.316508	-4.085539	1.17	216	2014-07-01	17:22:16
1871	50.316503	-4.085554	1.2	242.3	2014-07-01	17:22:17
1872	50.316496	-4.085571	1.4	238.1	2014-07-01	17:22:18
1873	50.316491	-4.085584	1.06	240.5	2014-07-01	17:22:19
1874	50.316487	-4.085591	0.73	225.3	2014-07-01	17:22:20
1875	50.316481	-4.085595	0.67	203.1	2014-07-01	17:22:21
1876	50.316479	-4.085599	0.34	238.1	2014-07-01	17:22:22
1877	50.316483	-4.08561	0.86	297.8	2014-07-01	17:22:23
1878	50.316492	-4.085614	1.01	342.7	2014-07-01	17:22:24
1879	50.316513	-4.085611	2.41	4.6	2014-07-01	17:22:25
1880	50.316547	-4.085602	3.81	10.3	2014-07-01	17:22:26
1881	50.316589	-4.085584	4.81	15.6	2014-07-01	17:22:27
1882	50.316633	-4.08556	5.25	18.5	2014-07-01	17:22:28
1883	50.316676	-4.08553	5.18	24.6	2014-07-01	17:22:29
1884	50.316715	-4.085488	5.27	34.5	2014-07-01	17:22:30
1885	50.316749	-4.085437	5.29	42.8	2014-07-01	17:22:31
1886	50.316781	-4.085386	5.06	46.2	2014-07-01	17:22:32
1887	50.316814	-4.085338	5.02	43.1	2014-07-01	17:22:33
1888	50.316851	-4.085301	4.89	31.7	2014-07-01	17:22:34
1889	50.316893	-4.085285	4.84	14.2	2014-07-01	17:22:35
1890	50.316937	-4.085284	4.86	0.5	2014-07-01	17:22:36
1891	50.316983	-4.085294	5.15	352.1	2014-07-01	17:22:37
1892	50.317026	-4.085313	5.02	344.1	2014-07-01	17:22:38
1893	50.317063	-4.085335	4.36	339.3	2014-07-01	17:22:39
1894	50.317087	-4.085347	2.81	341.5	2014-07-01	17:22:40
1895	50.317094	-4.085354	0.46	331.5	2014-07-01	17:22:42
1896	50.317087	-4.085361	0.91	214.8	2014-07-01	17:22:43
1897	50.317077	-4.08537	1.32	207.8	2014-07-01	17:22:44
1898	50.317065	-4.085376	1.38	199.9	2014-07-01	17:22:45
1899	50.317053	-4.085382	1.46	195.4	2014-07-01	17:22:46
1900	50.317041	-4.085387	1.33	196.6	2014-07-01	17:22:47
1901	50.317032	-4.085388	0.99	183.8	2014-07-01	17:22:48
1902	50.317023	-4.085389	1.02	184	2014-07-01	17:22:49
1903	50.317013	-4.085389	1.17	182.1	2014-07-01	17:22:50
1904	50.317002	-4.085388	1.21	175.7	2014-07-01	17:22:51
1905	50.31699	-4.085386	1.36	173.2	2014-07-01	17:22:52
1906	50.316978	-4.085383	1.31	172.1	2014-07-01	17:22:53
1907	50.316966	-4.085381	1.32	172.5	2014-07-01	17:22:54
1908	50.316954	-4.085378	1.42	171.3	2014-07-01	17:22:55
1909	50.316943	-4.085374	1.22	167.4	2014-07-01	17:22:56
1910	50.316937	-4.085366	0.84	138.1	2014-07-01	17:22:57
1911	50.316931	-4.085359	0.9	144.6	2014-07-01	17:22:58
1912	50.316921	-4.085355	1.08	164.5	2014-07-01	17:22:59
1913	50.316911	-4.085351	1.17	164.9	2014-07-01	17:23:00
1914	50.316901	-4.085344	1.21	157.2	2014-07-01	17:23:01
1915	50.316891	-4.085338	1.25	160.7	2014-07-01	17:23:02
1916	50.31688	-4.085335	1.21	169.2	2014-07-01	17:23:03
1917	50.316874	-4.085329	0.77	147.8	2014-07-01	17:23:04
1918	50.316874	-4.085319	0.76	93.5	2014-07-01	17:23:05
1919	50.316872	-4.08531	0.63	110.8	2014-07-01	17:23:06
1920	50.316862	-4.085307	1.08	167.6	2014-07-01	17:23:07
1921	50.316852	-4.085304	1.21	168.6	2014-07-01	17:23:08
1922	50.316841	-4.085299	1.19	163.1	2014-07-01	17:23:09
1923	50.316831	-4.085296	1.23	171.6	2014-07-01	17:23:10
1924	50.316821	-4.085295	1.11	176.3	2014-07-01	17:23:11
1925	50.316817	-4.08529	0.55	141.6	2014-07-01	17:23:12
1926	50.316814	-4.085283	0.63	117.6	2014-07-01	17:23:13
1927	50.316807	-4.085279	0.85	161.7	2014-07-01	17:23:14
1928	50.316799	-4.085275	0.92	162.7	2014-07-01	17:23:15
1929	50.31679	-4.085273	0.98	170.6	2014-07-01	17:23:16
1930	50.31678	-4.085271	1.15	174.7	2014-07-01	17:23:17
1931	50.316768	-4.085272	1.32	182.9	2014-07-01	17:23:18
1932	50.31676	-4.085271	0.9	173.9	2014-07-01	17:23:19
1933	50.316756	-4.085266	0.59	140.6	2014-07-01	17:23:20
1934	50.316752	-4.085263	0.5	162.6	2014-07-01	17:23:21
1935	50.316749	-4.085261	0.36	155.5	2014-07-01	17:23:22
1936	50.316749	-4.085255	0.45	92.4	2014-07-01	17:23:23
1937	50.316749	-4.085255	0.01	32.6	2014-07-01	17:23:24
1938	50.316746	-4.085253	0.33	151	2014-07-01	17:23:25
1939	50.316743	-4.085251	0.33	155.3	2014-07-01	17:23:26
1940	50.316741	-4.085251	0.29	178.9	2014-07-01	17:23:27
1941	50.31674	-4.085251	0.03	227.4	2014-07-01	17:23:29
1942	50.31674	-4.085251	0.03	168.5	2014-07-01	17:23:30
1943	50.31674	-4.085251	0.03	136.8	2014-07-01	17:23:31
1944	50.31674	-4.085251	0.02	197.7	2014-07-01	17:23:32
1945	50.31674	-4.085251	0.01	0	2014-07-01	17:23:33
1946	50.31674	-4.085251	0.01	324.3	2014-07-01	17:23:34
1947	50.31674	-4.085251	0	0	2014-07-01	17:23:35
1948	50.316739	-4.085251	0.03	159.5	2014-07-01	17:23:37
1949	50.316739	-4.085251	0.01	90	2014-07-01	17:23:38
1950	50.316739	-4.08525	0.04	90	2014-07-01	17:23:39
1951	50.316739	-4.08525	0.02	90	2014-07-01	17:23:40
1952	50.31674	-4.08525	0.02	32.6	2014-07-01	17:23:41
1953	50.31674	-4.08525	0.02	325.8	2014-07-01	17:23:42
1954	50.31674	-4.08525	0.01	90	2014-07-01	17:23:43
1955	50.316743	-4.085252	0.43	337	2014-07-01	17:23:44
1956	50.316748	-4.085252	0.5	358	2014-07-01	17:23:45
1957	50.316753	-4.085251	0.54	8.3	2014-07-01	17:23:46
1958	50.316758	-4.08525	0.64	11.3	2014-07-01	17:23:47
1959	50.316765	-4.08525	0.73	356.7	2014-07-01	17:23:48
1960	50.316771	-4.085251	0.66	357.4	2014-07-01	17:23:49
1961	50.316778	-4.085253	0.87	348.1	2014-07-01	17:23:50
1962	50.316783	-4.085253	0.56	357.5	2014-07-01	17:23:51
1963	50.316787	-4.085255	0.37	344.9	2014-07-01	17:23:52
1964	50.316789	-4.085253	0.35	23.4	2014-07-01	17:23:53
1965	50.316795	-4.085253	0.63	358.4	2014-07-01	17:23:54
1966	50.316799	-4.085249	0.55	31.5	2014-07-01	17:23:55
1967	50.316795	-4.085246	0.28	157.3	2014-07-01	17:23:57
1968	50.316765	-4.085246	3.27	180.3	2014-07-01	17:23:58
1969	50.31675	-4.085239	1.82	162.6	2014-07-01	17:23:59
1970	50.316737	-4.085228	1.57	151.8	2014-07-01	17:24:00
1971	50.316727	-4.085219	1.35	150	2014-07-01	17:24:01
1972	50.316716	-4.085209	1.43	151.9	2014-07-01	17:24:02
1973	50.316703	-4.085203	1.45	161.1	2014-07-01	17:24:03
1974	50.316692	-4.085199	1.3	168.1	2014-07-01	17:24:04
1975	50.316681	-4.085194	1.23	162.3	2014-07-01	17:24:05
1976	50.316678	-4.085187	0.64	130	2014-07-01	17:24:06
1977	50.316672	-4.085181	0.74	148.3	2014-07-01	17:24:07
1978	50.316662	-4.085181	1.12	180	2014-07-01	17:24:08
1979	50.316653	-4.085182	1.03	183.6	2014-07-01	17:24:09
1980	50.316644	-4.085184	1	185.1	2014-07-01	17:24:10
1981	50.316635	-4.085188	1.01	199.3	2014-07-01	17:24:11
1982	50.316629	-4.085195	0.88	213.5	2014-07-01	17:24:12
1983	50.316624	-4.0852	0.64	211.3	2014-07-01	17:24:13
1984	50.31662	-4.085205	0.59	220.4	2014-07-01	17:24:14
1985	50.316615	-4.085209	0.53	209.8	2014-07-01	17:24:15
1986	50.316614	-4.085209	0.11	187.9	2014-07-01	17:24:17
1987	50.316621	-4.08521	0.79	358.3	2014-07-01	17:24:18
1988	50.316627	-4.085208	0.75	7.7	2014-07-01	17:24:19
1989	50.316633	-4.085205	0.69	20.3	2014-07-01	17:24:20
1990	50.316639	-4.0852	0.72	28.2	2014-07-01	17:24:21
1991	50.316643	-4.085193	0.7	47.1	2014-07-01	17:24:22
1992	50.316648	-4.085186	0.68	42.3	2014-07-01	17:24:23
1993	50.316654	-4.085181	0.77	29.6	2014-07-01	17:24:24
1994	50.316658	-4.085184	0.51	338.8	2014-07-01	17:24:25
1995	50.316658	-4.085188	0.15	260.9	2014-07-01	17:24:27
1996	50.316658	-4.085183	0.36	79.6	2014-07-01	17:24:28
1997	50.316657	-4.085183	0.17	180	2014-07-01	17:24:29
1998	50.316655	-4.085184	0.09	212.6	2014-07-01	17:24:31
1999	50.316655	-4.085186	0.13	239	2014-07-01	17:24:32
[truncated: 2,676 more rows]
