# Supplementary material for: On the Potential of Surfers to Monitor Environmental Indicators in the Coastal Zone
Source: PLoS One. 2015 Jul 8;10(7):e0127706. doi: 10.1371/journal.pone.0127706 (PMC4496071; doi:10.1371/journal.pone.0127706)
Supplement: S1 Data — Contains 85 GPS tracks (comma separated files) used to estimate surfing performance statistics in the manuscript. (ZIP) [file pone.0127706.s001.zip › S1 Data GPS Tracks/20140706_Wembury.csv]

No	Latitude	Longitude	Speed	Course	Date	Time
1	50.317306	-4.083329	0	0	2014-07-06	07:04:52
2	50.317298	-4.083314	1.28	127.7	2014-07-06	07:04:53
3	50.317294	-4.083309	0.63	138.2	2014-07-06	07:04:54
4	50.317285	-4.083306	0.99	170.4	2014-07-06	07:04:55
5	50.317279	-4.083314	0.96	217.9	2014-07-06	07:04:56
6	50.317295	-4.08332	1.9	347.3	2014-07-06	07:04:57
7	50.317299	-4.083316	0.52	35.9	2014-07-06	07:04:58
8	50.317304	-4.083317	0.49	355.8	2014-07-06	07:04:59
9	50.317307	-4.083318	0.41	344.7	2014-07-06	07:05:00
10	50.317309	-4.08332	0.23	326.2	2014-07-06	07:05:01
11	50.31731	-4.083322	0.19	313.5	2014-07-06	07:05:02
12	50.31731	-4.083319	0.17	86.9	2014-07-06	07:05:03
13	50.317311	-4.083319	0.09	26.4	2014-07-06	07:05:04
14	50.317311	-4.083319	0.03	270	2014-07-06	07:05:05
15	50.31731	-4.08332	0.07	235	2014-07-06	07:05:06
16	50.317311	-4.083322	0.12	279.1	2014-07-06	07:05:07
17	50.317311	-4.083324	0.19	292.6	2014-07-06	07:05:08
18	50.317312	-4.083325	0.05	321.7	2014-07-06	07:05:09
19	50.317312	-4.083325	0.09	336.9	2014-07-06	07:05:10
20	50.317312	-4.083325	0.03	308.9	2014-07-06	07:05:11
21	50.317312	-4.083326	0.08	231.9	2014-07-06	07:05:12
22	50.317313	-4.083326	0.14	0	2014-07-06	07:05:13
23	50.317315	-4.083325	0.22	17.7	2014-07-06	07:05:14
24	50.317316	-4.083325	0.08	39.1	2014-07-06	07:05:15
25	50.317317	-4.083323	0.21	43.9	2014-07-06	07:05:16
26	50.317318	-4.083321	0.13	50.4	2014-07-06	07:05:17
27	50.317319	-4.083321	0.11	6.1	2014-07-06	07:05:18
28	50.31732	-4.08332	0.12	25.6	2014-07-06	07:05:19
29	50.317321	-4.083321	0.1	339.2	2014-07-06	07:05:20
30	50.317321	-4.083321	0.08	346.6	2014-07-06	07:05:21
31	50.317321	-4.083322	0.09	244.6	2014-07-06	07:05:22
32	50.317322	-4.083322	0.08	3.9	2014-07-06	07:05:23
33	50.317323	-4.083321	0.1	24.2	2014-07-06	07:05:24
34	50.317322	-4.08332	0.08	119.3	2014-07-06	07:05:25
35	50.317322	-4.083319	0.12	122.9	2014-07-06	07:05:26
36	50.31732	-4.083317	0.23	141.1	2014-07-06	07:05:27
37	50.31732	-4.083316	0.07	90	2014-07-06	07:05:28
38	50.317319	-4.083315	0.12	152.8	2014-07-06	07:05:29
39	50.317319	-4.083314	0.1	73.1	2014-07-06	07:05:30
40	50.31732	-4.083314	0.04	76.2	2014-07-06	07:05:31
41	50.31732	-4.083312	0.11	48.1	2014-07-06	07:05:32
42	50.31732	-4.083312	0.04	102	2014-07-06	07:05:33
43	50.31732	-4.083312	0.05	194.5	2014-07-06	07:05:34
44	50.31732	-4.083311	0.08	43.8	2014-07-06	07:05:35
45	50.317321	-4.083312	0.06	328.1	2014-07-06	07:05:36
46	50.317322	-4.08331	0.16	41.3	2014-07-06	07:05:37
47	50.317322	-4.083308	0.16	62.6	2014-07-06	07:05:38
48	50.317323	-4.083306	0.16	54.4	2014-07-06	07:05:39
49	50.317323	-4.083303	0.2	87.5	2014-07-06	07:05:40
50	50.317323	-4.083301	0.2	105.8	2014-07-06	07:05:41
51	50.317321	-4.083298	0.14	131.9	2014-07-06	07:05:43
52	50.31732	-4.083297	0.12	142.5	2014-07-06	07:05:44
53	50.317319	-4.083296	0.05	167.1	2014-07-06	07:05:46
54	50.31732	-4.083296	0.03	32.6	2014-07-06	07:05:47
55	50.317319	-4.083297	0.06	251.5	2014-07-06	07:05:48
56	50.317319	-4.083298	0.11	243.9	2014-07-06	07:05:49
57	50.317319	-4.083299	0.08	226.4	2014-07-06	07:05:50
58	50.317318	-4.0833	0.08	248.8	2014-07-06	07:05:51
59	50.317318	-4.083301	0.09	231.9	2014-07-06	07:05:52
60	50.317317	-4.083302	0.11	218	2014-07-06	07:05:53
61	50.317317	-4.083302	0.03	224.9	2014-07-06	07:05:54
62	50.317318	-4.083303	0.09	327.4	2014-07-06	07:05:55
63	50.317318	-4.083304	0.1	305.7	2014-07-06	07:05:56
64	50.317317	-4.083304	0.1	169.2	2014-07-06	07:05:57
65	50.317318	-4.083301	0.21	79.7	2014-07-06	07:05:58
66	50.317318	-4.083297	0.27	90	2014-07-06	07:05:59
67	50.317317	-4.083295	0.14	106.1	2014-07-06	07:06:00
68	50.317317	-4.083296	0.04	208.8	2014-07-06	07:06:02
69	50.317315	-4.083296	0.2	178.3	2014-07-06	07:06:03
70	50.317314	-4.083297	0.11	237.6	2014-07-06	07:06:04
71	50.317315	-4.083299	0.08	306.8	2014-07-06	07:06:06
72	50.317315	-4.083299	0.08	215.9	2014-07-06	07:06:07
73	50.317313	-4.083299	0.06	160.9	2014-07-06	07:06:09
74	50.317314	-4.083298	0.1	10.8	2014-07-06	07:06:10
75	50.317317	-4.083297	0.27	19.5	2014-07-06	07:06:11
76	50.317318	-4.083298	0.17	332.6	2014-07-06	07:06:12
77	50.317316	-4.083297	0.12	165.3	2014-07-06	07:06:14
78	50.317313	-4.083294	0.42	148	2014-07-06	07:06:15
79	50.31731	-4.08329	0.41	132.6	2014-07-06	07:06:16
80	50.317306	-4.083289	0.51	169.3	2014-07-06	07:06:17
81	50.317303	-4.083288	0.3	174.3	2014-07-06	07:06:18
82	50.317302	-4.083285	0.13	126.6	2014-07-06	07:06:20
83	50.317301	-4.083286	0.07	253.9	2014-07-06	07:06:21
84	50.317302	-4.083288	0.17	292.1	2014-07-06	07:06:22
85	50.317302	-4.083289	0.08	283.7	2014-07-06	07:06:23
86	50.317302	-4.083289	0.03	112.5	2014-07-06	07:06:24
87	50.317304	-4.083289	0.18	13.2	2014-07-06	07:06:25
88	50.317305	-4.083286	0.2	55.3	2014-07-06	07:06:26
89	50.317307	-4.083285	0.28	17.1	2014-07-06	07:06:27
90	50.317309	-4.083284	0.26	21.4	2014-07-06	07:06:28
91	50.317314	-4.083282	0.49	13.4	2014-07-06	07:06:29
92	50.317319	-4.08328	0.59	15.2	2014-07-06	07:06:30
93	50.31732	-4.08328	0.07	351.9	2014-07-06	07:06:32
94	50.31732	-4.08328	0.02	311.4	2014-07-06	07:06:33
95	50.31732	-4.083281	0.02	230.3	2014-07-06	07:06:34
96	50.31732	-4.08328	0.02	145.8	2014-07-06	07:06:35
97	50.31732	-4.08328	0.02	163.3	2014-07-06	07:06:36
98	50.31732	-4.08328	0.01	270	2014-07-06	07:06:37
99	50.317319	-4.083281	0.06	212.6	2014-07-06	07:06:38
100	50.317323	-4.083286	0.55	313.8	2014-07-06	07:06:39
101	50.317324	-4.083285	0.12	25.4	2014-07-06	07:06:41
102	50.317324	-4.083286	0.07	247.2	2014-07-06	07:06:42
103	50.317325	-4.083287	0.08	300.1	2014-07-06	07:06:43
104	50.317324	-4.083288	0.05	248.3	2014-07-06	07:06:44
105	50.317325	-4.083288	0.05	294.3	2014-07-06	07:06:45
106	50.317325	-4.083289	0.05	270	2014-07-06	07:06:46
107	50.317325	-4.083288	0.04	62.4	2014-07-06	07:06:47
108	50.317325	-4.083288	0.07	24.8	2014-07-06	07:06:48
109	50.317326	-4.083288	0.06	22.4	2014-07-06	07:06:49
110	50.317326	-4.083287	0.04	47	2014-07-06	07:06:50
111	50.317327	-4.083288	0.16	323.8	2014-07-06	07:06:51
112	50.317329	-4.083288	0.16	4.3	2014-07-06	07:06:52
113	50.317331	-4.083288	0.25	4	2014-07-06	07:06:53
114	50.317333	-4.083288	0.28	355.1	2014-07-06	07:06:54
115	50.317335	-4.083288	0.08	12.8	2014-07-06	07:06:56
116	50.317335	-4.083287	0.1	54.3	2014-07-06	07:06:57
117	50.317336	-4.083286	0.08	54.4	2014-07-06	07:06:58
118	50.317335	-4.083285	0.13	131.2	2014-07-06	07:06:59
119	50.317335	-4.083283	0.15	108.1	2014-07-06	07:07:00
120	50.317334	-4.083282	0.07	106.1	2014-07-06	07:07:01
121	50.317335	-4.083281	0.07	82.2	2014-07-06	07:07:02
122	50.317334	-4.08328	0.07	97.7	2014-07-06	07:07:03
123	50.317334	-4.083279	0.07	97.8	2014-07-06	07:07:04
124	50.317335	-4.083279	0.02	0	2014-07-06	07:07:05
125	50.317334	-4.083279	0.04	171.2	2014-07-06	07:07:06
126	50.317333	-4.083278	0.1	147.4	2014-07-06	07:07:07
127	50.317333	-4.083278	0.06	186.6	2014-07-06	07:07:08
128	50.317333	-4.083279	0.05	308.1	2014-07-06	07:07:09
129	50.317333	-4.083279	0.06	289.5	2014-07-06	07:07:10
130	50.317333	-4.08328	0.05	270	2014-07-06	07:07:11
131	50.317334	-4.083281	0.04	313	2014-07-06	07:07:12
132	50.317333	-4.083281	0.04	242	2014-07-06	07:07:13
133	50.317333	-4.083281	0.06	212.6	2014-07-06	07:07:14
134	50.317333	-4.083282	0.06	239.7	2014-07-06	07:07:15
135	50.317333	-4.083283	0.05	260.5	2014-07-06	07:07:16
136	50.317332	-4.083284	0.04	236.9	2014-07-06	07:07:18
137	50.317332	-4.083284	0.04	171.5	2014-07-06	07:07:19
138	50.317331	-4.083283	0.05	163.7	2014-07-06	07:07:21
139	50.317331	-4.083283	0.06	138.1	2014-07-06	07:07:22
140	50.31733	-4.083282	0.06	142.8	2014-07-06	07:07:23
141	50.31733	-4.083282	0.04	161.8	2014-07-06	07:07:24
142	50.31733	-4.083282	0.01	147.4	2014-07-06	07:07:25
143	50.31733	-4.083282	0.02	196.7	2014-07-06	07:07:26
144	50.317329	-4.083282	0.07	184.4	2014-07-06	07:07:27
145	50.317329	-4.083282	0.05	153.4	2014-07-06	07:07:28
146	50.317328	-4.083282	0.02	161.3	2014-07-06	07:07:29
147	50.317328	-4.083282	0.03	180	2014-07-06	07:07:30
148	50.317328	-4.083282	0.05	173.1	2014-07-06	07:07:31
149	50.317327	-4.083282	0.05	200.8	2014-07-06	07:07:32
150	50.317327	-4.083283	0.06	270	2014-07-06	07:07:33
151	50.317327	-4.083283	0.01	270	2014-07-06	07:07:34
152	50.317327	-4.08328	0.2	106.3	2014-07-06	07:07:35
153	50.317327	-4.08328	0.02	196.7	2014-07-06	07:07:36
154	50.317326	-4.08328	0.03	180	2014-07-06	07:07:37
155	50.317326	-4.08328	0.04	133	2014-07-06	07:07:38
156	50.317326	-4.08328	0.03	147.4	2014-07-06	07:07:39
157	50.317325	-4.08328	0.06	174.3	2014-07-06	07:07:40
158	50.317325	-4.08328	0.04	197.2	2014-07-06	07:07:41
159	50.317325	-4.08328	0.01	270	2014-07-06	07:07:42
160	50.317325	-4.08328	0.01	270	2014-07-06	07:07:43
161	50.317325	-4.08328	0.03	180	2014-07-06	07:07:44
162	50.317324	-4.08328	0.04	171.5	2014-07-06	07:07:45
163	50.317324	-4.08328	0.03	167.1	2014-07-06	07:07:46
164	50.317324	-4.083279	0.03	136.8	2014-07-06	07:07:47
165	50.317324	-4.083279	0	0	2014-07-06	07:07:48
166	50.317324	-4.083279	0.01	90	2014-07-06	07:07:49
167	50.317324	-4.08328	0.02	212.6	2014-07-06	07:07:50
168	50.317324	-4.08328	0.06	239.7	2014-07-06	07:07:51
169	50.317323	-4.083281	0.03	212.6	2014-07-06	07:07:52
170	50.317323	-4.083281	0.02	270	2014-07-06	07:07:54
171	50.317323	-4.083281	0.02	270	2014-07-06	07:07:55
172	50.317323	-4.083282	0.04	302.4	2014-07-06	07:07:56
173	50.317324	-4.083282	0.04	334.2	2014-07-06	07:07:57
174	50.317324	-4.083282	0.01	90	2014-07-06	07:07:58
175	50.317324	-4.083281	0.04	57.6	2014-07-06	07:08:00
176	50.317324	-4.083281	0.02	295.7	2014-07-06	07:08:01
177	50.317324	-4.083282	0.03	202.2	2014-07-06	07:08:02
178	50.317328	-4.083265	1.26	70.5	2014-07-06	07:08:03
179	50.317324	-4.083244	1.5	104.7	2014-07-06	07:08:04
180	50.317311	-4.083241	1.54	171.1	2014-07-06	07:08:05
181	50.317301	-4.083255	1.42	223.8	2014-07-06	07:08:06
182	50.3173	-4.083263	0.58	254.2	2014-07-06	07:08:07
183	50.3173	-4.08326	0.08	86.8	2014-07-06	07:08:09
184	50.317302	-4.083251	0.69	72.7	2014-07-06	07:08:10
185	50.317305	-4.083252	0.34	353.9	2014-07-06	07:08:11
186	50.317306	-4.083259	0.54	285	2014-07-06	07:08:12
187	50.317306	-4.083266	0.48	261.1	2014-07-06	07:08:13
188	50.317307	-4.083259	0.48	76.4	2014-07-06	07:08:14
189	50.317307	-4.083251	0.63	81.4	2014-07-06	07:08:15
190	50.317309	-4.083248	0.27	33.7	2014-07-06	07:08:16
191	50.317313	-4.083245	0.47	33.1	2014-07-06	07:08:17
192	50.317315	-4.083247	0.13	317.1	2014-07-06	07:08:19
193	50.317315	-4.083247	0.09	15.5	2014-07-06	07:08:20
194	50.317312	-4.083244	0.44	147.4	2014-07-06	07:08:21
195	50.317307	-4.083241	0.58	158.5	2014-07-06	07:08:22
196	50.317302	-4.083235	0.67	146.2	2014-07-06	07:08:23
197	50.3173	-4.083234	0.11	147.3	2014-07-06	07:08:25
198	50.317304	-4.083243	0.8	298.5	2014-07-06	07:08:26
199	50.317338	-4.08329	5.08	319.1	2014-07-06	07:08:27
200	50.317372	-4.083327	4.55	325.1	2014-07-06	07:08:28
201	50.317398	-4.083351	3.43	329.5	2014-07-06	07:08:29
202	50.317422	-4.083367	2.84	337.3	2014-07-06	07:08:30
203	50.317438	-4.083373	1.85	346.8	2014-07-06	07:08:31
204	50.317452	-4.083375	1.61	353.6	2014-07-06	07:08:32
205	50.317467	-4.083384	1.77	339.5	2014-07-06	07:08:33
206	50.317487	-4.083395	2.36	341.2	2014-07-06	07:08:34
207	50.317511	-4.083409	2.82	339.6	2014-07-06	07:08:35
208	50.317528	-4.083428	2.32	322.5	2014-07-06	07:08:36
209	50.317544	-4.083451	2.39	318.6	2014-07-06	07:08:37
210	50.317556	-4.083482	2.67	301.9	2014-07-06	07:08:38
211	50.317566	-4.083515	2.53	294.2	2014-07-06	07:08:39
212	50.317573	-4.083548	2.47	289	2014-07-06	07:08:40
213	50.317579	-4.083578	2.28	287.8	2014-07-06	07:08:41
214	50.317585	-4.08361	2.34	284.6	2014-07-06	07:08:42
215	50.317592	-4.083642	2.44	290.1	2014-07-06	07:08:43
216	50.317597	-4.083672	2.2	285	2014-07-06	07:08:44
217	50.317601	-4.083703	2.19	279.8	2014-07-06	07:08:45
218	50.317603	-4.083732	2.08	277.5	2014-07-06	07:08:46
219	50.317604	-4.083761	2.11	272	2014-07-06	07:08:47
220	50.317609	-4.083798	2.69	283.6	2014-07-06	07:08:48
221	50.317615	-4.083832	2.51	284.2	2014-07-06	07:08:49
222	50.317616	-4.083853	1.5	276.4	2014-07-06	07:08:50
223	50.317615	-4.083873	1.4	265	2014-07-06	07:08:51
224	50.317613	-4.083891	1.33	258.7	2014-07-06	07:08:52
225	50.31761	-4.083911	1.42	255.5	2014-07-06	07:08:53
226	50.317606	-4.083931	1.49	253.6	2014-07-06	07:08:54
227	50.317603	-4.083952	1.55	258.2	2014-07-06	07:08:55
228	50.3176	-4.083973	1.51	256.8	2014-07-06	07:08:56
229	50.317597	-4.083993	1.51	256.5	2014-07-06	07:08:57
230	50.317594	-4.084011	1.33	253.7	2014-07-06	07:08:58
231	50.317591	-4.084031	1.4	259.6	2014-07-06	07:08:59
232	50.317589	-4.084049	1.29	258.7	2014-07-06	07:09:00
233	50.317588	-4.084066	1.27	262.4	2014-07-06	07:09:01
234	50.317587	-4.084087	1.45	266.3	2014-07-06	07:09:02
235	50.317585	-4.084107	1.42	264.3	2014-07-06	07:09:03
236	50.317582	-4.084124	1.33	252	2014-07-06	07:09:04
237	50.317578	-4.084144	1.48	253.9	2014-07-06	07:09:05
238	50.317574	-4.084163	1.44	250.3	2014-07-06	07:09:06
239	50.317568	-4.084181	1.43	243.2	2014-07-06	07:09:07
240	50.317561	-4.084198	1.39	238.9	2014-07-06	07:09:08
241	50.317555	-4.084221	1.76	244.9	2014-07-06	07:09:09
242	50.317549	-4.084246	1.9	249	2014-07-06	07:09:10
243	50.317542	-4.084269	1.81	247.5	2014-07-06	07:09:11
244	50.317536	-4.084293	1.84	246.1	2014-07-06	07:09:12
245	50.317529	-4.084318	2	246.9	2014-07-06	07:09:13
246	50.317522	-4.084345	2.02	248.6	2014-07-06	07:09:14
247	50.317517	-4.08437	1.89	251.6	2014-07-06	07:09:15
248	50.317512	-4.084395	1.83	253.5	2014-07-06	07:09:16
249	50.317509	-4.08442	1.85	259.5	2014-07-06	07:09:17
250	50.317504	-4.084441	1.53	249.6	2014-07-06	07:09:18
251	50.317499	-4.08446	1.48	245.1	2014-07-06	07:09:19
252	50.317494	-4.084479	1.48	250.9	2014-07-06	07:09:20
253	50.317491	-4.084496	1.27	254.7	2014-07-06	07:09:21
254	50.31749	-4.084513	1.15	263	2014-07-06	07:09:22
255	50.31749	-4.084523	0.76	270	2014-07-06	07:09:23
256	50.31749	-4.084537	0.97	268.3	2014-07-06	07:09:24
257	50.317487	-4.084552	1.13	255.7	2014-07-06	07:09:25
258	50.317482	-4.084565	1.05	236	2014-07-06	07:09:26
259	50.317476	-4.08457	0.77	211.1	2014-07-06	07:09:27
260	50.317469	-4.084579	0.99	216.9	2014-07-06	07:09:28
261	50.31746	-4.084589	1.21	218.3	2014-07-06	07:09:29
262	50.317451	-4.084596	1.1	207.1	2014-07-06	07:09:30
263	50.317444	-4.084602	0.91	210	2014-07-06	07:09:31
264	50.317438	-4.084613	1	226.2	2014-07-06	07:09:32
265	50.317431	-4.084623	1.07	222	2014-07-06	07:09:33
266	50.317426	-4.084635	1.03	234.6	2014-07-06	07:09:34
267	50.317421	-4.084647	1.05	237.8	2014-07-06	07:09:35
268	50.317415	-4.084652	0.74	211.8	2014-07-06	07:09:36
269	50.31741	-4.084661	0.84	226.4	2014-07-06	07:09:37
270	50.317405	-4.084673	1.01	237.7	2014-07-06	07:09:38
271	50.317399	-4.084681	0.86	223.6	2014-07-06	07:09:39
272	50.317394	-4.08469	0.85	226.2	2014-07-06	07:09:40
273	50.317387	-4.084696	0.88	206.6	2014-07-06	07:09:41
274	50.31738	-4.084701	0.86	208.2	2014-07-06	07:09:42
275	50.317375	-4.084709	0.8	222.7	2014-07-06	07:09:43
276	50.317369	-4.084719	0.95	229.5	2014-07-06	07:09:44
277	50.317365	-4.084732	1.05	244.1	2014-07-06	07:09:45
278	50.31736	-4.084742	0.89	231.2	2014-07-06	07:09:46
279	50.317357	-4.084753	0.85	247.5	2014-07-06	07:09:47
280	50.317353	-4.084763	0.83	235.7	2014-07-06	07:09:48
281	50.31735	-4.084782	1.42	254.8	2014-07-06	07:09:49
282	50.317346	-4.084792	0.83	239.8	2014-07-06	07:09:50
283	50.31734	-4.084805	1.12	231.8	2014-07-06	07:09:51
284	50.317335	-4.084818	1.08	240.5	2014-07-06	07:09:52
285	50.317331	-4.084826	0.73	229.3	2014-07-06	07:09:53
286	50.317325	-4.084834	0.86	225.1	2014-07-06	07:09:54
287	50.317324	-4.084854	1.4	263.9	2014-07-06	07:09:55
288	50.31732	-4.084867	1.04	243.3	2014-07-06	07:09:56
289	50.317315	-4.084877	0.89	236.4	2014-07-06	07:09:57
290	50.317312	-4.084885	0.67	236.1	2014-07-06	07:09:58
291	50.317306	-4.084889	0.7	205.6	2014-07-06	07:09:59
292	50.317304	-4.084888	0.22	163.1	2014-07-06	07:10:00
293	50.317301	-4.084894	0.57	223.7	2014-07-06	07:10:01
294	50.317295	-4.084897	0.65	201	2014-07-06	07:10:02
295	50.317291	-4.084909	0.96	240.3	2014-07-06	07:10:03
296	50.317289	-4.084923	1	255.9	2014-07-06	07:10:04
297	50.317287	-4.084936	0.98	259	2014-07-06	07:10:05
298	50.317286	-4.084948	0.85	260.6	2014-07-06	07:10:06
299	50.317283	-4.084952	0.46	215.6	2014-07-06	07:10:07
300	50.317278	-4.084951	0.5	174.5	2014-07-06	07:10:08
301	50.317275	-4.084951	0.33	183.1	2014-07-06	07:10:09
302	50.317272	-4.084953	0.4	203.1	2014-07-06	07:10:10
303	50.317268	-4.084958	0.59	216.9	2014-07-06	07:10:11
304	50.317265	-4.084962	0.42	216	2014-07-06	07:10:12
305	50.317264	-4.084968	0.22	266.4	2014-07-06	07:10:14
306	50.317263	-4.084986	1.28	263.3	2014-07-06	07:10:15
307	50.317264	-4.085009	0.81	275.3	2014-07-06	07:10:17
308	50.317265	-4.085013	0.32	273.2	2014-07-06	07:10:18
309	50.317265	-4.085022	0.3	272.8	2014-07-06	07:10:20
310	50.317265	-4.085022	0.02	270	2014-07-06	07:10:21
311	50.317264	-4.085022	0.09	208.6	2014-07-06	07:10:22
312	50.317263	-4.085022	0.09	144.4	2014-07-06	07:10:23
313	50.317263	-4.085022	0.08	171.8	2014-07-06	07:10:24
314	50.317264	-4.085024	0.2	313.2	2014-07-06	07:10:25
315	50.317265	-4.085026	0.21	311.9	2014-07-06	07:10:26
316	50.317265	-4.085025	0.04	90	2014-07-06	07:10:27
317	50.317265	-4.085026	0.07	246.9	2014-07-06	07:10:28
318	50.317265	-4.085027	0.11	302.4	2014-07-06	07:10:29
319	50.317265	-4.085031	0.3	251.5	2014-07-06	07:10:30
320	50.317265	-4.085032	0.03	327.4	2014-07-06	07:10:31
321	50.317261	-4.085044	1.01	244.2	2014-07-06	07:10:32
322	50.317253	-4.085047	0.88	193.7	2014-07-06	07:10:33
323	50.317243	-4.085041	1.21	159.2	2014-07-06	07:10:34
324	50.317234	-4.085033	1.19	151.6	2014-07-06	07:10:35
325	50.317227	-4.085035	0.76	189	2014-07-06	07:10:36
326	50.317222	-4.085043	0.79	223.9	2014-07-06	07:10:37
327	50.317217	-4.085049	0.66	220	2014-07-06	07:10:38
328	50.317214	-4.085053	0.49	223.3	2014-07-06	07:10:39
329	50.317204	-4.085065	1.42	214.6	2014-07-06	07:10:40
330	50.317191	-4.085082	1.87	220.1	2014-07-06	07:10:41
331	50.31718	-4.085095	1.5	219.6	2014-07-06	07:10:42
332	50.317171	-4.08511	1.46	224.9	2014-07-06	07:10:43
333	50.317163	-4.085125	1.43	229.3	2014-07-06	07:10:44
334	50.317155	-4.085141	1.41	233.1	2014-07-06	07:10:45
335	50.317148	-4.08516	1.55	239.7	2014-07-06	07:10:46
336	50.31714	-4.085181	1.76	239	2014-07-06	07:10:47
337	50.317131	-4.085201	1.75	233.7	2014-07-06	07:10:48
338	50.317122	-4.085217	1.5	232.4	2014-07-06	07:10:49
339	50.317116	-4.085232	1.26	233.3	2014-07-06	07:10:50
340	50.317106	-4.085246	1.48	222.9	2014-07-06	07:10:51
341	50.317094	-4.08526	1.71	216.2	2014-07-06	07:10:52
342	50.31708	-4.085273	1.78	210.6	2014-07-06	07:10:53
343	50.317066	-4.085286	1.8	211.6	2014-07-06	07:10:54
344	50.317055	-4.085299	1.54	215.3	2014-07-06	07:10:55
345	50.317043	-4.08531	1.55	211.9	2014-07-06	07:10:56
346	50.317029	-4.085322	1.8	208.5	2014-07-06	07:10:57
347	50.317015	-4.08533	1.67	200.4	2014-07-06	07:10:58
348	50.317	-4.085338	1.7	199.6	2014-07-06	07:10:59
349	50.316988	-4.085348	1.5	206.2	2014-07-06	07:11:00
350	50.316978	-4.085354	1.18	202.3	2014-07-06	07:11:01
351	50.316966	-4.085359	1.38	195.6	2014-07-06	07:11:02
352	50.316954	-4.085367	1.51	200.5	2014-07-06	07:11:03
353	50.316941	-4.085376	1.59	203.6	2014-07-06	07:11:04
354	50.316929	-4.085383	1.39	203	2014-07-06	07:11:05
355	50.316927	-4.085384	0.21	200.1	2014-07-06	07:11:06
356	50.316928	-4.085385	0.04	285.7	2014-07-06	07:11:07
357	50.316919	-4.085392	1.08	207.7	2014-07-06	07:11:08
358	50.316908	-4.085401	1.36	208.8	2014-07-06	07:11:09
359	50.316899	-4.085408	1.14	207.3	2014-07-06	07:11:10
360	50.316891	-4.085413	0.94	200.5	2014-07-06	07:11:11
361	50.31688	-4.085419	1.34	199.5	2014-07-06	07:11:12
362	50.316867	-4.085429	1.6	204.8	2014-07-06	07:11:13
363	50.316854	-4.085441	1.72	210.9	2014-07-06	07:11:14
364	50.316842	-4.085455	1.62	218.3	2014-07-06	07:11:15
365	50.316836	-4.085465	0.97	228.2	2014-07-06	07:11:16
366	50.316832	-4.085474	0.77	229.2	2014-07-06	07:11:17
367	50.316825	-4.085485	1.11	227.2	2014-07-06	07:11:18
368	50.316825	-4.085492	0.53	273	2014-07-06	07:11:19
369	50.316827	-4.085495	0.21	309.3	2014-07-06	07:11:20
370	50.316825	-4.085495	0.12	177.3	2014-07-06	07:11:21
371	50.316818	-4.085498	0.83	195.4	2014-07-06	07:11:22
372	50.316813	-4.085498	0.53	179.4	2014-07-06	07:11:23
373	50.316813	-4.085498	0.07	220.6	2014-07-06	07:11:24
374	50.316802	-4.085502	1.22	190.7	2014-07-06	07:11:25
375	50.316788	-4.085509	1.64	197.8	2014-07-06	07:11:26
376	50.316771	-4.085517	1.97	198.1	2014-07-06	07:11:27
377	50.316754	-4.085526	2.02	197.1	2014-07-06	07:11:28
378	50.316742	-4.085529	1.4	190.5	2014-07-06	07:11:29
379	50.316736	-4.085525	0.74	153.7	2014-07-06	07:11:30
380	50.316728	-4.085522	0.9	169.4	2014-07-06	07:11:31
381	50.316719	-4.085522	1	180	2014-07-06	07:11:32
382	50.316708	-4.08552	1.17	171.8	2014-07-06	07:11:33
383	50.316695	-4.085519	1.47	178.4	2014-07-06	07:11:34
384	50.316682	-4.085521	1.42	184.8	2014-07-06	07:11:35
385	50.316672	-4.085519	1.16	174.7	2014-07-06	07:11:36
386	50.316662	-4.085517	1.18	170.1	2014-07-06	07:11:37
387	50.31665	-4.085518	1.25	183.3	2014-07-06	07:11:38
388	50.316637	-4.085518	1.51	180.5	2014-07-06	07:11:39
389	50.316622	-4.08552	1.67	184.3	2014-07-06	07:11:40
390	50.316607	-4.085522	1.62	185.5	2014-07-06	07:11:41
391	50.316597	-4.085518	1.13	166.6	2014-07-06	07:11:42
392	50.316588	-4.085515	1.1	167.8	2014-07-06	07:11:43
393	50.316576	-4.085516	1.31	183.1	2014-07-06	07:11:44
394	50.316564	-4.085517	1.33	184.9	2014-07-06	07:11:45
395	50.316552	-4.08552	1.4	188	2014-07-06	07:11:46
396	50.316538	-4.085524	1.56	189.9	2014-07-06	07:11:47
397	50.316525	-4.085526	1.4	185.9	2014-07-06	07:11:48
398	50.316517	-4.08552	0.97	156.4	2014-07-06	07:11:49
399	50.316508	-4.085518	1.04	169.4	2014-07-06	07:11:50
400	50.316498	-4.085524	1.22	200.2	2014-07-06	07:11:51
401	50.316485	-4.085531	1.51	198.7	2014-07-06	07:11:52
402	50.31647	-4.085536	1.71	193.1	2014-07-06	07:11:53
403	50.316458	-4.085542	1.43	196.7	2014-07-06	07:11:54
404	50.316447	-4.085544	1.16	187.4	2014-07-06	07:11:55
405	50.316439	-4.085545	0.91	183.4	2014-07-06	07:11:56
406	50.316431	-4.085548	0.94	196.2	2014-07-06	07:11:57
407	50.316421	-4.08555	1.19	184.6	2014-07-06	07:11:58
408	50.316407	-4.085551	1.55	183.5	2014-07-06	07:11:59
409	50.316392	-4.085554	1.64	187.7	2014-07-06	07:12:00
410	50.31638	-4.085554	1.39	180.7	2014-07-06	07:12:01
411	50.316369	-4.085554	1.18	180.3	2014-07-06	07:12:02
412	50.316358	-4.085555	1.21	182	2014-07-06	07:12:03
413	50.316347	-4.085555	1.25	179.2	2014-07-06	07:12:04
414	50.316335	-4.085555	1.32	180.8	2014-07-06	07:12:05
415	50.316326	-4.085554	0.98	174.1	2014-07-06	07:12:06
416	50.316318	-4.085554	0.94	181.1	2014-07-06	07:12:07
417	50.316304	-4.085559	1.55	193.1	2014-07-06	07:12:08
418	50.316291	-4.085563	1.56	192.2	2014-07-06	07:12:09
419	50.316285	-4.085563	0.57	175.2	2014-07-06	07:12:10
420	50.316284	-4.085562	0.16	160.3	2014-07-06	07:12:11
421	50.316286	-4.085558	0.31	59.3	2014-07-06	07:12:12
422	50.316285	-4.085558	0.05	101.9	2014-07-06	07:12:13
423	50.316285	-4.085556	0.04	102.9	2014-07-06	07:12:15
424	50.316285	-4.085556	0.07	134.5	2014-07-06	07:12:16
425	50.316285	-4.085556	0.03	191.5	2014-07-06	07:12:17
426	50.316284	-4.085556	0.05	173.1	2014-07-06	07:12:18
427	50.316281	-4.085556	0.19	182.7	2014-07-06	07:12:20
428	50.316287	-4.085556	0.71	357.6	2014-07-06	07:12:21
429	50.316289	-4.085555	0.12	17.1	2014-07-06	07:12:23
430	50.316289	-4.085555	0.05	152.7	2014-07-06	07:12:24
431	50.316288	-4.085554	0.08	140.9	2014-07-06	07:12:25
432	50.316288	-4.085555	0.04	198	2014-07-06	07:12:27
433	50.316287	-4.085555	0.11	182.9	2014-07-06	07:12:28
434	50.316286	-4.085555	0.04	162.3	2014-07-06	07:12:29
435	50.316289	-4.085551	0.42	36.7	2014-07-06	07:12:30
436	50.316289	-4.085548	0.1	104.2	2014-07-06	07:12:32
437	50.316288	-4.085549	0.07	217	2014-07-06	07:12:33
438	50.316285	-4.085549	0.19	184.5	2014-07-06	07:12:35
439	50.316284	-4.08555	0.08	219.1	2014-07-06	07:12:36
440	50.316283	-4.085551	0.11	196.3	2014-07-06	07:12:37
441	50.316291	-4.085549	0.8	8.1	2014-07-06	07:12:38
442	50.316301	-4.085545	1.2	14.3	2014-07-06	07:12:39
443	50.316304	-4.085542	0.2	34.7	2014-07-06	07:12:41
444	50.316296	-4.085528	1.33	134.7	2014-07-06	07:12:42
445	50.316288	-4.085512	1.47	125.6	2014-07-06	07:12:43
446	50.316281	-4.085494	1.45	122.4	2014-07-06	07:12:44
447	50.316275	-4.085477	1.43	118.6	2014-07-06	07:12:45
448	50.316274	-4.085459	1.28	92.5	2014-07-06	07:12:46
449	50.316275	-4.08544	1.3	85.9	2014-07-06	07:12:47
450	50.316271	-4.085424	1.27	112.5	2014-07-06	07:12:48
451	50.316263	-4.085407	1.49	126.6	2014-07-06	07:12:49
452	50.316255	-4.085391	1.44	125.2	2014-07-06	07:12:50
453	50.316249	-4.085375	1.31	121.4	2014-07-06	07:12:51
454	50.316244	-4.085363	1.07	125.7	2014-07-06	07:12:52
455	50.316239	-4.085352	0.88	124	2014-07-06	07:12:53
456	50.316241	-4.085344	0.63	71	2014-07-06	07:12:54
457	50.316245	-4.085338	0.61	44	2014-07-06	07:12:55
458	50.316245	-4.085329	0.62	93.4	2014-07-06	07:12:56
459	50.316242	-4.085316	0.99	108.6	2014-07-06	07:12:57
460	50.316241	-4.0853	1.11	93.4	2014-07-06	07:12:58
461	50.316243	-4.085284	1.17	81.3	2014-07-06	07:12:59
462	50.316245	-4.08527	1.05	75.5	2014-07-06	07:13:00
463	50.31625	-4.085257	1.05	58.5	2014-07-06	07:13:01
464	50.316261	-4.085243	1.6	39.8	2014-07-06	07:13:02
465	50.316282	-4.085224	2.71	30.2	2014-07-06	07:13:03
466	50.316315	-4.085204	3.88	21.2	2014-07-06	07:13:04
467	50.316355	-4.0852	4.51	3.2	2014-07-06	07:13:05
468	50.316396	-4.08521	4.55	351	2014-07-06	07:13:06
469	50.316437	-4.085219	4.65	352.6	2014-07-06	07:13:07
470	50.316478	-4.085223	4.57	356	2014-07-06	07:13:08
471	50.316518	-4.08523	4.46	354.1	2014-07-06	07:13:09
472	50.316558	-4.085237	4.52	353.3	2014-07-06	07:13:10
473	50.316598	-4.085246	4.49	352.5	2014-07-06	07:13:11
474	50.316638	-4.085246	4.46	359.2	2014-07-06	07:13:12
475	50.316668	-4.085254	3.38	351.3	2014-07-06	07:13:13
476	50.316615	-4.085242	6.01	172.2	2014-07-06	07:13:14
477	50.316564	-4.085244	5.63	181.2	2014-07-06	07:13:15
478	50.31653	-4.085241	3.87	177.1	2014-07-06	07:13:16
479	50.316497	-4.085252	3.72	192.2	2014-07-06	07:13:17
480	50.316464	-4.085262	3.77	190.3	2014-07-06	07:13:18
481	50.316438	-4.085262	2.82	181	2014-07-06	07:13:19
482	50.316416	-4.085265	2.47	185.3	2014-07-06	07:13:20
483	50.316398	-4.085268	2.06	184.3	2014-07-06	07:13:21
484	50.316383	-4.085269	1.62	184.2	2014-07-06	07:13:22
485	50.316375	-4.085267	0.99	168.9	2014-07-06	07:13:23
486	50.316366	-4.085262	1.02	162	2014-07-06	07:13:24
487	50.316354	-4.085262	1.34	178.2	2014-07-06	07:13:25
488	50.316341	-4.085261	1.43	178.3	2014-07-06	07:13:26
489	50.31633	-4.08526	1.21	175.8	2014-07-06	07:13:27
490	50.316322	-4.085256	0.96	165.3	2014-07-06	07:13:28
491	50.316311	-4.085253	1.18	170.1	2014-07-06	07:13:29
492	50.316299	-4.085255	1.4	185.1	2014-07-06	07:13:30
493	50.316288	-4.085257	1.22	186.5	2014-07-06	07:13:31
494	50.316279	-4.085258	0.98	181.7	2014-07-06	07:13:32
495	50.316269	-4.08526	1.18	187.3	2014-07-06	07:13:33
496	50.316255	-4.085262	1.55	186.8	2014-07-06	07:13:34
497	50.316241	-4.085266	1.59	188.9	2014-07-06	07:13:35
498	50.31623	-4.085269	1.17	190.9	2014-07-06	07:13:36
499	50.316223	-4.08527	0.86	187.2	2014-07-06	07:13:37
500	50.316217	-4.08527	0.31	179.4	2014-07-06	07:13:39
501	50.316217	-4.08527	0.05	201.6	2014-07-06	07:13:40
502	50.316216	-4.085271	0.06	207.6	2014-07-06	07:13:41
503	50.316216	-4.085271	0.08	208.9	2014-07-06	07:13:42
504	50.316215	-4.085272	0.07	184.6	2014-07-06	07:13:44
505	50.316214	-4.085271	0.03	135.1	2014-07-06	07:13:45
506	50.316214	-4.085272	0.1	201.2	2014-07-06	07:13:46
507	50.316213	-4.085272	0.04	180	2014-07-06	07:13:48
508	50.316213	-4.085271	0.03	106.6	2014-07-06	07:13:49
509	50.316213	-4.085271	0.01	53.6	2014-07-06	07:13:51
510	50.316212	-4.085271	0.05	152.7	2014-07-06	07:13:52
511	50.316212	-4.08527	0.03	131.7	2014-07-06	07:13:54
512	50.316212	-4.08527	0.02	129.7	2014-07-06	07:13:55
513	50.316211	-4.08527	0.06	197.7	2014-07-06	07:13:56
514	50.316211	-4.085271	0.05	194.5	2014-07-06	07:13:57
515	50.316211	-4.08527	0.03	110.2	2014-07-06	07:13:58
516	50.316215	-4.085269	0.24	10.8	2014-07-06	07:14:00
517	50.316215	-4.085269	0.03	167.1	2014-07-06	07:14:01
518	50.316215	-4.085269	0.02	180	2014-07-06	07:14:03
519	50.316214	-4.085269	0.04	189.2	2014-07-06	07:14:05
520	50.316218	-4.085268	0.24	12.7	2014-07-06	07:14:07
521	50.316218	-4.085268	0.01	180	2014-07-06	07:14:08
522	50.316218	-4.085268	0.03	239.2	2014-07-06	07:14:09
523	50.316218	-4.085268	0.01	44.9	2014-07-06	07:14:11
524	50.316218	-4.085268	0.01	180	2014-07-06	07:14:12
525	50.316218	-4.085267	0.03	43.2	2014-07-06	07:14:13
526	50.316218	-4.085267	0.01	112.5	2014-07-06	07:14:15
527	50.316218	-4.085267	0.02	162.3	2014-07-06	07:14:16
528	50.316218	-4.085267	0.02	251.4	2014-07-06	07:14:18
529	50.316218	-4.085268	0.01	212.6	2014-07-06	07:14:19
530	50.316218	-4.085267	0.01	32.6	2014-07-06	07:14:21
531	50.316218	-4.085268	0.03	203.5	2014-07-06	07:14:22
532	50.316217	-4.085268	0.04	180	2014-07-06	07:14:23
533	50.316217	-4.085268	0.02	228.6	2014-07-06	07:14:24
534	50.316217	-4.085268	0.01	270	2014-07-06	07:14:25
535	50.316217	-4.085268	0.01	311.4	2014-07-06	07:14:27
536	50.316217	-4.085268	0.01	32.6	2014-07-06	07:14:29
537	50.316217	-4.085268	0.01	270	2014-07-06	07:14:30
538	50.316217	-4.085268	0.02	63.4	2014-07-06	07:14:31
539	50.316217	-4.085268	0.02	60.6	2014-07-06	07:14:32
540	50.316218	-4.085267	0.01	17.7	2014-07-06	07:14:34
541	50.316218	-4.085267	0.01	0	2014-07-06	07:14:35
542	50.316218	-4.085267	0.02	180	2014-07-06	07:14:36
543	50.316218	-4.085267	0.02	0	2014-07-06	07:14:37
544	50.316218	-4.085268	0.01	296.6	2014-07-06	07:14:39
545	50.316218	-4.085268	0.04	319.9	2014-07-06	07:14:40
546	50.316219	-4.085268	0.06	5.7	2014-07-06	07:14:41
547	50.31622	-4.085268	0.11	353.8	2014-07-06	07:14:42
548	50.316226	-4.085286	1.45	300.2	2014-07-06	07:14:43
549	50.316234	-4.085305	1.65	302.1	2014-07-06	07:14:44
550	50.316243	-4.085324	1.67	308.8	2014-07-06	07:14:45
551	50.316255	-4.08534	1.71	318.8	2014-07-06	07:14:46
552	50.316267	-4.085353	1.66	325.5	2014-07-06	07:14:47
553	50.31628	-4.085359	1.5	341.4	2014-07-06	07:14:48
554	50.316298	-4.085357	2.05	4.2	2014-07-06	07:14:49
555	50.316328	-4.085346	3.36	13.5	2014-07-06	07:14:50
556	50.316368	-4.085334	4.58	11.1	2014-07-06	07:14:51
557	50.316413	-4.085336	5	358.6	2014-07-06	07:14:52
558	50.316454	-4.085354	4.71	343.5	2014-07-06	07:14:53
559	50.316494	-4.085378	4.77	339.2	2014-07-06	07:14:54
560	50.316535	-4.085404	4.98	338	2014-07-06	07:14:55
561	50.316578	-4.08543	5.1	339	2014-07-06	07:14:56
562	50.316623	-4.085457	5.32	339.3	2014-07-06	07:14:57
563	50.316666	-4.085481	5.12	340.3	2014-07-06	07:14:58
564	50.316705	-4.085498	4.46	344.5	2014-07-06	07:14:59
565	50.316728	-4.085502	2.65	352.6	2014-07-06	07:15:00
566	50.316735	-4.085504	0.75	352.7	2014-07-06	07:15:01
567	50.316738	-4.085511	0.59	301.4	2014-07-06	07:15:02
568	50.316736	-4.08552	0.69	256.7	2014-07-06	07:15:03
569	50.316732	-4.08553	0.87	234.9	2014-07-06	07:15:04
570	50.316723	-4.085542	1.26	219.2	2014-07-06	07:15:05
571	50.316711	-4.08555	1.48	204	2014-07-06	07:15:06
572	50.316697	-4.085555	1.61	191.5	2014-07-06	07:15:07
573	50.316683	-4.085555	1.53	180.4	2014-07-06	07:15:08
574	50.316672	-4.08555	1.24	164.7	2014-07-06	07:15:09
575	50.31666	-4.085547	1.4	171.2	2014-07-06	07:15:10
576	50.316645	-4.085547	1.68	180	2014-07-06	07:15:11
577	50.316629	-4.08555	1.75	186.7	2014-07-06	07:15:12
578	50.316612	-4.085558	1.94	197.9	2014-07-06	07:15:13
579	50.316594	-4.085568	2.11	198.1	2014-07-06	07:15:14
580	50.316588	-4.085572	0.77	205.1	2014-07-06	07:15:15
581	50.316595	-4.085569	0.79	14.8	2014-07-06	07:15:16
582	50.316594	-4.085568	0.15	112.5	2014-07-06	07:15:17
583	50.316585	-4.085566	1.07	173	2014-07-06	07:15:18
584	50.316574	-4.085568	1.21	187.9	2014-07-06	07:15:19
585	50.316573	-4.08557	0.18	228.5	2014-07-06	07:15:20
586	50.316584	-4.085565	1.25	16.4	2014-07-06	07:15:21
587	50.316592	-4.085563	0.94	7.6	2014-07-06	07:15:22
588	50.316596	-4.08557	0.65	309.4	2014-07-06	07:15:23
589	50.316595	-4.08558	0.67	260.3	2014-07-06	07:15:24
590	50.316588	-4.085587	0.92	217.6	2014-07-06	07:15:25
591	50.316578	-4.085592	1.17	196.6	2014-07-06	07:15:26
592	50.316568	-4.085594	1.16	186.8	2014-07-06	07:15:27
593	50.316565	-4.085595	0.3	194	2014-07-06	07:15:28
594	50.316571	-4.085594	0.61	4.5	2014-07-06	07:15:29
595	50.316571	-4.085594	0.06	47.9	2014-07-06	07:15:30
596	50.316566	-4.085594	0.6	183.4	2014-07-06	07:15:31
597	50.316557	-4.085595	0.98	184.5	2014-07-06	07:15:32
598	50.316546	-4.085598	1.21	189.9	2014-07-06	07:15:33
599	50.316535	-4.085603	1.33	194.3	2014-07-06	07:15:34
600	50.316526	-4.085605	0.98	189	2014-07-06	07:15:35
601	50.316528	-4.0856	0.42	53	2014-07-06	07:15:36
602	50.316531	-4.085594	0.57	53.7	2014-07-06	07:15:37
603	50.316526	-4.08559	0.65	154.5	2014-07-06	07:15:38
604	50.316517	-4.085589	1.03	176	2014-07-06	07:15:39
605	50.316505	-4.085588	1.26	175.4	2014-07-06	07:15:40
606	50.316494	-4.085582	1.29	162.3	2014-07-06	07:15:41
607	50.316487	-4.085571	1.15	135.8	2014-07-06	07:15:42
608	50.316479	-4.085561	1.11	141.5	2014-07-06	07:15:43
609	50.316467	-4.085556	1.37	165.9	2014-07-06	07:15:44
610	50.316455	-4.085553	1.4	168.7	2014-07-06	07:15:45
611	50.316444	-4.085546	1.27	159.7	2014-07-06	07:15:46
612	50.316434	-4.08554	1.19	159.2	2014-07-06	07:15:47
613	50.316425	-4.085533	1.15	153.2	2014-07-06	07:15:48
614	50.316416	-4.085523	1.25	145.2	2014-07-06	07:15:49
615	50.316404	-4.085515	1.42	154.9	2014-07-06	07:15:50
616	50.316392	-4.08551	1.45	166.9	2014-07-06	07:15:51
617	50.316379	-4.085504	1.43	162.8	2014-07-06	07:15:52
618	50.316369	-4.085494	1.33	148.3	2014-07-06	07:15:53
619	50.31636	-4.085485	1.24	148.4	2014-07-06	07:15:54
620	50.31635	-4.085475	1.29	144.8	2014-07-06	07:15:55
621	50.316343	-4.085461	1.26	132.2	2014-07-06	07:15:56
622	50.316333	-4.08545	1.34	144	2014-07-06	07:15:57
623	50.316322	-4.085438	1.48	144.5	2014-07-06	07:15:58
624	50.316314	-4.085424	1.4	132.9	2014-07-06	07:15:59
625	50.316308	-4.08541	1.12	120.7	2014-07-06	07:16:00
626	50.316305	-4.085398	0.95	116.2	2014-07-06	07:16:01
627	50.316298	-4.085385	1.23	128.9	2014-07-06	07:16:02
628	50.316287	-4.085372	1.54	142.8	2014-07-06	07:16:03
629	50.316276	-4.085359	1.5	141.7	2014-07-06	07:16:04
630	50.316268	-4.085346	1.27	136	2014-07-06	07:16:05
631	50.316266	-4.085332	1.06	103.8	2014-07-06	07:16:06
632	50.316267	-4.085317	1.07	83.5	2014-07-06	07:16:07
633	50.316265	-4.085304	0.97	100	2014-07-06	07:16:08
634	50.316261	-4.08529	1.12	116.7	2014-07-06	07:16:09
635	50.316257	-4.085275	1.16	113.6	2014-07-06	07:16:10
636	50.316256	-4.085261	0.94	94	2014-07-06	07:16:11
637	50.316258	-4.085248	0.94	77.9	2014-07-06	07:16:12
638	50.316267	-4.085233	1.51	46	2014-07-06	07:16:13
639	50.31629	-4.085211	2.96	32.5	2014-07-06	07:16:14
640	50.316321	-4.085187	3.93	26	2014-07-06	07:16:15
641	50.316357	-4.085161	4.34	25.1	2014-07-06	07:16:16
642	50.316396	-4.085148	4.47	11.8	2014-07-06	07:16:17
643	50.316434	-4.085161	4.32	347.9	2014-07-06	07:16:18
644	50.316472	-4.08518	4.44	342.3	2014-07-06	07:16:19
645	50.31651	-4.085193	4.3	347.1	2014-07-06	07:16:20
646	50.316539	-4.085196	3.3	356	2014-07-06	07:16:21
647	50.316553	-4.085197	1.54	357.1	2014-07-06	07:16:22
648	50.316552	-4.085199	0.07	225.5	2014-07-06	07:16:24
649	50.316552	-4.085199	0.01	330.4	2014-07-06	07:16:25
650	50.316552	-4.085199	0.01	51.9	2014-07-06	07:16:26
651	50.316552	-4.085199	0.01	0	2014-07-06	07:16:27
652	50.316549	-4.0852	0.36	199.5	2014-07-06	07:16:28
653	50.316546	-4.085206	0.49	228.5	2014-07-06	07:16:29
654	50.316542	-4.08521	0.62	213.9	2014-07-06	07:16:30
655	50.316533	-4.08521	0.95	177.9	2014-07-06	07:16:31
656	50.316526	-4.08521	0.8	180.4	2014-07-06	07:16:32
657	50.316516	-4.085212	1.17	187	2014-07-06	07:16:33
658	50.316503	-4.085214	1.4	186.9	2014-07-06	07:16:34
659	50.316494	-4.085212	1.05	172.2	2014-07-06	07:16:35
660	50.316484	-4.085214	1.05	185.2	2014-07-06	07:16:36
661	50.316472	-4.085216	1.36	187.3	2014-07-06	07:16:37
662	50.316458	-4.085218	1.59	183.7	2014-07-06	07:16:38
663	50.316447	-4.085217	1.23	178.9	2014-07-06	07:16:39
664	50.316439	-4.085214	0.9	166.6	2014-07-06	07:16:40
665	50.316428	-4.085213	1.19	176.3	2014-07-06	07:16:41
666	50.316417	-4.085215	1.3	186	2014-07-06	07:16:42
667	50.316406	-4.085219	1.27	192.2	2014-07-06	07:16:43
668	50.316396	-4.085223	1.16	192.8	2014-07-06	07:16:44
669	50.316389	-4.085222	0.7	175.1	2014-07-06	07:16:45
670	50.316384	-4.08522	0.58	165.1	2014-07-06	07:16:46
671	50.316378	-4.085221	0.74	188.3	2014-07-06	07:16:47
672	50.316369	-4.085223	0.96	187.1	2014-07-06	07:16:48
673	50.31636	-4.085223	1.03	181.3	2014-07-06	07:16:49
674	50.316352	-4.085222	0.86	174.4	2014-07-06	07:16:50
675	50.316344	-4.085222	0.91	179.6	2014-07-06	07:16:51
676	50.316335	-4.085225	1.02	193.9	2014-07-06	07:16:52
677	50.316324	-4.085228	1.24	189.1	2014-07-06	07:16:53
678	50.316315	-4.08523	1.07	189.3	2014-07-06	07:16:54
679	50.316305	-4.085232	1.09	187.2	2014-07-06	07:16:55
680	50.316293	-4.085236	1.37	190.5	2014-07-06	07:16:56
681	50.316281	-4.085238	1.35	187.1	2014-07-06	07:16:57
682	50.316271	-4.085238	1.1	179.7	2014-07-06	07:16:58
683	50.316262	-4.085239	0.93	183	2014-07-06	07:16:59
684	50.316253	-4.085242	1.04	190.9	2014-07-06	07:17:00
685	50.316242	-4.085245	1.26	191.8	2014-07-06	07:17:01
686	50.316232	-4.085248	1.16	191.5	2014-07-06	07:17:02
687	50.316222	-4.085253	1.13	197.2	2014-07-06	07:17:03
688	50.316214	-4.085255	0.94	189.1	2014-07-06	07:17:04
689	50.316207	-4.085258	0.75	193.3	2014-07-06	07:17:05
690	50.316198	-4.085261	1.13	192.8	2014-07-06	07:17:06
691	50.316189	-4.085263	1.02	187.4	2014-07-06	07:17:07
692	50.31618	-4.085264	0.92	184.8	2014-07-06	07:17:08
693	50.316173	-4.085266	0.86	188.4	2014-07-06	07:17:09
694	50.316165	-4.085269	0.87	195.5	2014-07-06	07:17:10
695	50.316157	-4.085274	0.99	199	2014-07-06	07:17:11
696	50.31615	-4.085277	0.77	197.5	2014-07-06	07:17:12
697	50.316143	-4.085279	0.77	188.5	2014-07-06	07:17:13
698	50.316134	-4.085284	1.13	201	2014-07-06	07:17:14
699	50.316123	-4.085293	1.33	209.3	2014-07-06	07:17:15
700	50.316116	-4.085303	1.01	220.2	2014-07-06	07:17:16
701	50.316111	-4.085311	0.86	220.9	2014-07-06	07:17:17
702	50.316104	-4.08532	1	220.1	2014-07-06	07:17:18
703	50.316097	-4.085333	1.2	232.1	2014-07-06	07:17:19
704	50.31609	-4.085349	1.37	235.7	2014-07-06	07:17:20
705	50.316083	-4.085365	1.39	235.1	2014-07-06	07:17:21
706	50.316082	-4.085377	0.85	260.5	2014-07-06	07:17:22
707	50.316082	-4.085387	0.77	270	2014-07-06	07:17:23
708	50.316079	-4.085401	1	254.9	2014-07-06	07:17:24
709	50.316074	-4.085418	1.34	243.6	2014-07-06	07:17:25
710	50.316067	-4.085436	1.52	236.8	2014-07-06	07:17:26
711	50.31606	-4.085451	1.26	237.3	2014-07-06	07:17:27
712	50.316057	-4.085462	0.87	246.1	2014-07-06	07:17:28
713	50.316059	-4.085466	0.32	305.9	2014-07-06	07:17:29
714	50.316064	-4.085463	0.6	18	2014-07-06	07:17:30
715	50.316065	-4.085463	0.08	351.1	2014-07-06	07:17:32
716	50.316062	-4.085465	0.38	194.3	2014-07-06	07:17:33
717	50.316061	-4.085466	0.15	208.7	2014-07-06	07:17:34
718	50.31606	-4.085466	0.07	208.8	2014-07-06	07:17:35
719	50.31606	-4.085466	0.03	202.7	2014-07-06	07:17:36
720	50.31606	-4.085467	0.04	198.2	2014-07-06	07:17:37
721	50.316059	-4.085467	0.03	239.7	2014-07-06	07:17:39
722	50.316059	-4.085468	0.02	218.3	2014-07-06	07:17:41
723	50.316059	-4.085468	0.01	180	2014-07-06	07:17:43
724	50.316059	-4.085467	0.02	145.8	2014-07-06	07:17:44
725	50.316058	-4.085468	0.05	207.3	2014-07-06	07:17:45
726	50.316058	-4.085468	0.06	211.9	2014-07-06	07:17:46
727	50.316058	-4.085468	0.01	270	2014-07-06	07:17:47
728	50.316061	-4.085466	0.39	20.7	2014-07-06	07:17:48
729	50.316063	-4.085465	0.21	39.6	2014-07-06	07:17:49
730	50.316063	-4.085465	0.02	336.5	2014-07-06	07:17:51
731	50.316063	-4.085465	0.02	243.4	2014-07-06	07:17:53
732	50.316063	-4.085465	0.04	0	2014-07-06	07:17:55
733	50.316063	-4.085463	0.13	98.2	2014-07-06	07:17:56
734	50.316063	-4.085463	0.02	53.6	2014-07-06	07:17:57
735	50.316063	-4.085463	0.03	212.6	2014-07-06	07:17:58
736	50.316063	-4.085468	0.17	259.2	2014-07-06	07:18:00
737	50.316064	-4.08547	0.09	327.4	2014-07-06	07:18:02
738	50.316064	-4.08547	0.03	22.2	2014-07-06	07:18:03
739	50.316064	-4.085469	0.01	167.1	2014-07-06	07:18:05
740	50.316064	-4.085469	0.02	126.4	2014-07-06	07:18:06
741	50.316061	-4.085469	0.14	173.7	2014-07-06	07:18:08
742	50.316063	-4.085464	0.37	61.2	2014-07-06	07:18:09
743	50.316065	-4.08546	0.38	57	2014-07-06	07:18:10
744	50.316068	-4.085449	0.89	63.9	2014-07-06	07:18:11
745	50.316071	-4.085436	0.93	69.5	2014-07-06	07:18:12
746	50.316076	-4.085421	1.19	62.6	2014-07-06	07:18:13
747	50.316083	-4.085403	1.46	60.6	2014-07-06	07:18:14
748	50.316088	-4.085385	1.45	66.5	2014-07-06	07:18:15
749	50.316096	-4.085367	1.54	54.9	2014-07-06	07:18:16
750	50.316113	-4.085351	2.2	30.2	2014-07-06	07:18:17
751	50.31614	-4.085334	3.28	22.3	2014-07-06	07:18:18
752	50.316173	-4.085311	4.05	24	2014-07-06	07:18:19
753	50.316211	-4.085284	4.56	24.8	2014-07-06	07:18:20
754	50.316252	-4.085262	4.83	18.7	2014-07-06	07:18:21
755	50.316295	-4.08526	4.78	1.8	2014-07-06	07:18:22
756	50.316335	-4.085274	4.62	347.3	2014-07-06	07:18:23
757	50.316377	-4.085297	4.95	340.6	2014-07-06	07:18:24
758	50.316421	-4.085325	5.25	337.7	2014-07-06	07:18:25
759	50.316464	-4.085355	5.31	336.4	2014-07-06	07:18:26
760	50.316511	-4.085385	5.57	338	2014-07-06	07:18:27
761	50.316562	-4.085412	6	341.2	2014-07-06	07:18:28
762	50.316616	-4.085425	6.09	351.3	2014-07-06	07:18:29
763	50.31667	-4.085423	5.96	1	2014-07-06	07:18:30
764	50.316723	-4.08542	5.99	2.4	2014-07-06	07:18:31
765	50.316777	-4.085416	5.95	2.4	2014-07-06	07:18:32
766	50.316584	-4.085432	1.53	183	2014-07-06	07:18:46
767	50.316572	-4.085426	1.43	161.8	2014-07-06	07:18:47
768	50.31656	-4.085423	1.31	171.4	2014-07-06	07:18:48
769	50.31655	-4.085419	1.09	165.4	2014-07-06	07:18:49
770	50.316537	-4.08541	1.6	156.3	2014-07-06	07:18:50
771	50.316526	-4.085403	1.31	157.3	2014-07-06	07:18:51
772	50.316516	-4.085396	1.31	157.6	2014-07-06	07:18:52
773	50.316503	-4.085391	1.41	165.1	2014-07-06	07:18:53
774	50.316489	-4.085389	1.64	175.4	2014-07-06	07:18:54
775	50.316475	-4.085385	1.51	168.4	2014-07-06	07:18:55
776	50.316464	-4.085377	1.41	157.7	2014-07-06	07:18:56
777	50.316452	-4.085372	1.33	163.4	2014-07-06	07:18:57
778	50.316441	-4.08537	1.29	175	2014-07-06	07:18:58
779	50.31643	-4.085369	1.17	174.5	2014-07-06	07:18:59
780	50.316419	-4.085367	1.19	175.4	2014-07-06	07:19:00
781	50.316409	-4.085369	1.19	185.7	2014-07-06	07:19:01
782	50.316395	-4.085373	1.51	190	2014-07-06	07:19:02
783	50.316381	-4.085374	1.56	183.5	2014-07-06	07:19:03
784	50.316375	-4.085372	0.7	167.2	2014-07-06	07:19:04
785	50.31637	-4.085367	0.68	152.9	2014-07-06	07:19:05
786	50.316358	-4.085367	1.32	179.8	2014-07-06	07:19:06
787	50.316344	-4.085371	1.6	189.4	2014-07-06	07:19:07
788	50.31633	-4.085378	1.64	196.7	2014-07-06	07:19:08
789	50.316315	-4.085383	1.73	192.7	2014-07-06	07:19:09
790	50.316303	-4.085387	1.34	191.3	2014-07-06	07:19:10
791	50.316294	-4.085389	0.99	190	2014-07-06	07:19:11
792	50.316283	-4.085391	1.29	186.7	2014-07-06	07:19:12
793	50.316272	-4.085395	1.25	193.5	2014-07-06	07:19:13
794	50.316261	-4.085401	1.21	199.3	2014-07-06	07:19:14
795	50.316248	-4.085408	1.55	198.7	2014-07-06	07:19:15
796	50.316234	-4.085416	1.71	199.1	2014-07-06	07:19:16
797	50.316222	-4.085423	1.44	201.5	2014-07-06	07:19:17
798	50.316213	-4.085426	0.94	192.5	2014-07-06	07:19:18
799	50.316207	-4.085428	0.74	187.8	2014-07-06	07:19:19
800	50.316197	-4.08543	1.12	188.6	2014-07-06	07:19:20
801	50.316185	-4.085434	1.39	193.1	2014-07-06	07:19:21
802	50.316173	-4.085438	1.34	192.6	2014-07-06	07:19:22
803	50.316163	-4.085441	1.08	187.9	2014-07-06	07:19:23
804	50.316154	-4.085441	1	182.1	2014-07-06	07:19:24
805	50.316147	-4.08544	0.78	175.1	2014-07-06	07:19:25
806	50.316139	-4.08544	0.94	180.7	2014-07-06	07:19:26
807	50.316127	-4.085442	1.31	185	2014-07-06	07:19:27
808	50.316118	-4.085442	1.07	180	2014-07-06	07:19:28
809	50.316109	-4.08544	0.92	172.9	2014-07-06	07:19:29
810	50.3161	-4.085439	1.05	176.4	2014-07-06	07:19:30
811	50.316089	-4.085439	1.23	179.7	2014-07-06	07:19:31
812	50.316077	-4.085441	1.3	185.8	2014-07-06	07:19:32
813	50.316066	-4.085443	1.3	186.3	2014-07-06	07:19:33
814	50.316056	-4.085445	1.04	185.9	2014-07-06	07:19:34
815	50.316049	-4.085441	0.91	165.5	2014-07-06	07:19:35
816	50.316038	-4.085442	1.17	180.6	2014-07-06	07:19:36
817	50.316029	-4.085441	0.98	178.6	2014-07-06	07:19:37
818	50.316026	-4.085442	0.36	182.8	2014-07-06	07:19:38
819	50.316025	-4.085444	0.24	239.8	2014-07-06	07:19:39
820	50.316023	-4.085447	0.14	215.5	2014-07-06	07:19:41
821	50.31602	-4.085446	0.35	169.3	2014-07-06	07:19:42
822	50.316021	-4.08544	0.23	65.1	2014-07-06	07:19:44
823	50.316024	-4.085439	0.14	21.9	2014-07-06	07:19:46
824	50.316023	-4.085438	0.12	166.2	2014-07-06	07:19:47
825	50.316021	-4.085439	0.22	199.2	2014-07-06	07:19:48
826	50.316017	-4.08544	0.2	193.7	2014-07-06	07:19:50
827	50.316017	-4.08544	0.07	180	2014-07-06	07:19:51
828	50.316017	-4.085439	0.11	69.4	2014-07-06	07:19:52
829	50.316017	-4.08544	0.11	249.4	2014-07-06	07:19:53
830	50.316018	-4.085439	0.19	43	2014-07-06	07:19:54
831	50.316022	-4.085436	0.46	20.6	2014-07-06	07:19:55
832	50.316021	-4.085435	0.05	130.3	2014-07-06	07:19:57
833	50.316018	-4.085437	0.36	202.2	2014-07-06	07:19:58
834	50.316017	-4.085435	0.09	132.9	2014-07-06	07:20:00
835	50.316018	-4.085434	0.16	34.5	2014-07-06	07:20:01
836	50.31602	-4.085432	0.14	37.5	2014-07-06	07:20:03
837	50.316022	-4.085431	0.19	16.2	2014-07-06	07:20:04
838	50.316021	-4.085433	0.17	233.3	2014-07-06	07:20:05
839	50.31602	-4.085429	0.16	116.6	2014-07-06	07:20:07
840	50.316019	-4.085428	0.13	149.6	2014-07-06	07:20:08
841	50.316021	-4.085425	0.31	46.5	2014-07-06	07:20:09
842	50.316025	-4.085423	0.45	13	2014-07-06	07:20:10
843	50.316024	-4.085424	0.14	214.6	2014-07-06	07:20:11
844	50.31602	-4.085425	0.37	181.9	2014-07-06	07:20:12
845	50.316015	-4.085426	0.6	190.3	2014-07-06	07:20:13
846	50.31601	-4.085427	0.5	190.9	2014-07-06	07:20:14
847	50.316009	-4.085428	0.11	194.6	2014-07-06	07:20:16
848	50.316011	-4.085426	0.27	27.3	2014-07-06	07:20:17
849	50.316015	-4.085424	0.51	17.7	2014-07-06	07:20:18
850	50.316015	-4.085422	0.07	82.1	2014-07-06	07:20:20
851	50.316013	-4.08542	0.34	149.1	2014-07-06	07:20:21
852	50.31601	-4.085418	0.34	159.5	2014-07-06	07:20:22
853	50.316007	-4.085419	0.35	188.8	2014-07-06	07:20:23
854	50.316004	-4.08542	0.29	201.6	2014-07-06	07:20:24
855	50.316004	-4.085418	0.17	96.1	2014-07-06	07:20:25
856	50.316007	-4.085415	0.35	41.7	2014-07-06	07:20:26
857	50.316009	-4.085414	0.16	6.5	2014-07-06	07:20:28
858	50.31601	-4.085414	0.02	16.7	2014-07-06	07:20:29
859	50.31601	-4.085414	0.05	353.1	2014-07-06	07:20:30
860	50.31601	-4.085414	0.03	0	2014-07-06	07:20:31
861	50.316009	-4.085418	0.32	234.1	2014-07-06	07:20:32
862	50.316008	-4.085418	0.02	218.3	2014-07-06	07:20:34
863	50.316008	-4.085419	0.03	287	2014-07-06	07:20:35
864	50.316013	-4.085414	0.58	35.4	2014-07-06	07:20:36
865	50.316015	-4.085413	0.16	15.8	2014-07-06	07:20:38
866	50.316015	-4.085412	0.01	90	2014-07-06	07:20:40
867	50.316015	-4.085412	0.01	180	2014-07-06	07:20:41
868	50.316014	-4.085412	0.17	161.5	2014-07-06	07:20:42
869	50.316013	-4.085411	0.05	152.7	2014-07-06	07:20:43
870	50.316014	-4.08541	0.04	82.9	2014-07-06	07:20:45
871	50.316016	-4.085407	0.39	41.6	2014-07-06	07:20:46
872	50.316018	-4.085404	0.15	46.9	2014-07-06	07:20:48
873	50.316018	-4.085403	0.06	120.3	2014-07-06	07:20:49
874	50.316018	-4.085402	0.04	90	2014-07-06	07:20:50
875	50.316017	-4.085402	0.04	166.1	2014-07-06	07:20:52
876	50.316021	-4.085399	0.52	26.4	2014-07-06	07:20:53
877	50.316023	-4.085398	0.12	17.8	2014-07-06	07:20:55
878	50.316023	-4.085398	0.05	294.3	2014-07-06	07:20:56
879	50.316018	-4.085398	0.63	178.4	2014-07-06	07:20:57
880	50.316017	-4.085393	0.37	102.9	2014-07-06	07:20:58
881	50.316023	-4.085382	1.03	48.5	2014-07-06	07:20:59
882	50.316032	-4.085368	1.45	46.4	2014-07-06	07:21:00
883	50.316049	-4.085348	2.35	36.6	2014-07-06	07:21:01
884	50.316078	-4.085323	3.62	28.7	2014-07-06	07:21:02
885	50.316105	-4.085297	3.57	31.8	2014-07-06	07:21:03
886	50.316123	-4.085279	2.39	31.6	2014-07-06	07:21:04
887	50.316129	-4.08527	0.87	46.2	2014-07-06	07:21:05
888	50.31613	-4.085269	0.07	34.7	2014-07-06	07:21:07
889	50.31613	-4.085269	0.01	147.4	2014-07-06	07:21:08
890	50.316129	-4.085269	0.03	110.2	2014-07-06	07:21:09
891	50.316127	-4.085267	0.33	159.9	2014-07-06	07:21:10
892	50.316127	-4.085267	0.01	126.4	2014-07-06	07:21:12
893	50.316127	-4.085267	0.01	270	2014-07-06	07:21:13
894	50.316127	-4.085267	0.02	17.7	2014-07-06	07:21:14
895	50.316128	-4.085264	0.11	66.7	2014-07-06	07:21:16
896	50.316128	-4.085264	0.04	78	2014-07-06	07:21:17
897	50.316128	-4.085263	0.04	90	2014-07-06	07:21:18
898	50.316127	-4.085262	0.04	102.8	2014-07-06	07:21:20
899	50.316127	-4.085262	0.02	126.4	2014-07-06	07:21:21
900	50.31613	-4.085262	0.33	1	2014-07-06	07:21:22
901	50.31613	-4.085261	0.04	75.2	2014-07-06	07:21:24
902	50.31613	-4.08526	0.04	90	2014-07-06	07:21:25
903	50.31613	-4.085259	0.06	98.5	2014-07-06	07:21:26
904	50.316131	-4.085258	0.04	71.5	2014-07-06	07:21:28
905	50.316131	-4.085258	0.05	56.4	2014-07-06	07:21:29
906	50.316131	-4.085257	0.05	68.3	2014-07-06	07:21:30
907	50.316131	-4.085256	0.05	114.7	2014-07-06	07:21:31
908	50.316131	-4.085257	0.03	348.5	2014-07-06	07:21:32
909	50.316131	-4.085256	0.04	31.8	2014-07-06	07:21:33
910	50.316132	-4.085255	0.07	74	2014-07-06	07:21:34
911	50.316135	-4.085251	0.44	38.4	2014-07-06	07:21:35
912	50.316137	-4.085246	0.21	55.4	2014-07-06	07:21:37
913	50.316137	-4.085246	0.02	90	2014-07-06	07:21:38
914	50.316137	-4.085245	0.07	65	2014-07-06	07:21:39
915	50.316137	-4.085245	0.02	341.3	2014-07-06	07:21:40
916	50.316137	-4.085245	0.01	0	2014-07-06	07:21:41
917	50.316141	-4.085242	0.5	25.6	2014-07-06	07:21:42
918	50.316143	-4.08524	0.14	46	2014-07-06	07:21:44
919	50.31614	-4.085241	0.42	197.3	2014-07-06	07:21:45
920	50.316138	-4.085243	0.11	212.6	2014-07-06	07:21:47
921	50.316142	-4.085241	0.47	21.5	2014-07-06	07:21:48
922	50.316146	-4.085237	0.52	31.5	2014-07-06	07:21:49
923	50.316146	-4.085236	0.04	32.6	2014-07-06	07:21:50
924	50.316146	-4.085237	0.03	231.9	2014-07-06	07:21:51
925	50.316144	-4.085238	0.3	203.8	2014-07-06	07:21:52
926	50.316143	-4.085239	0.09	208.9	2014-07-06	07:21:53
927	50.316143	-4.085239	0.02	213.3	2014-07-06	07:21:55
928	50.316143	-4.08524	0.02	230.3	2014-07-06	07:21:56
929	50.316143	-4.08524	0.01	330.4	2014-07-06	07:21:57
930	50.316147	-4.085239	0.5	4.9	2014-07-06	07:21:58
931	50.316152	-4.085242	0.55	334.8	2014-07-06	07:21:59
932	50.316155	-4.085251	0.71	300	2014-07-06	07:22:00
933	50.316156	-4.085262	0.82	278.5	2014-07-06	07:22:01
934	50.316161	-4.085273	0.94	307.4	2014-07-06	07:22:02
935	50.316168	-4.085285	1.16	313.3	2014-07-06	07:22:03
936	50.316179	-4.085293	1.34	334.4	2014-07-06	07:22:04
937	50.316193	-4.085299	1.59	344.7	2014-07-06	07:22:05
938	50.316203	-4.085307	1.27	333.6	2014-07-06	07:22:06
939	50.316211	-4.085314	1.1	331.1	2014-07-06	07:22:07
940	50.31622	-4.085319	1.06	338.6	2014-07-06	07:22:08
941	50.31623	-4.085324	1.13	344	2014-07-06	07:22:09
942	50.316239	-4.085328	1.01	343.9	2014-07-06	07:22:10
943	50.316249	-4.085327	1.18	1.8	2014-07-06	07:22:11
944	50.316269	-4.085315	2.3	21.9	2014-07-06	07:22:12
945	50.316298	-4.085297	3.56	21.5	2014-07-06	07:22:13
946	50.316334	-4.085273	4.28	22.9	2014-07-06	07:22:14
947	50.316371	-4.085252	4.47	20.2	2014-07-06	07:22:15
948	50.316409	-4.085236	4.36	14.6	2014-07-06	07:22:16
949	50.316446	-4.085227	4.1	9.5	2014-07-06	07:22:17
950	50.31648	-4.085219	3.84	8.1	2014-07-06	07:22:18
951	50.316514	-4.085212	3.81	7.2	2014-07-06	07:22:19
952	50.316549	-4.085209	3.96	3.5	2014-07-06	07:22:20
953	50.316585	-4.08521	3.98	358.8	2014-07-06	07:22:21
954	50.31662	-4.085217	3.95	352.7	2014-07-06	07:22:22
955	50.316655	-4.085228	4.01	349.3	2014-07-06	07:22:23
956	50.316692	-4.085239	4.14	348.3	2014-07-06	07:22:24
957	50.316731	-4.085254	4.47	346.5	2014-07-06	07:22:25
958	50.316771	-4.085269	4.63	346.8	2014-07-06	07:22:26
959	50.316818	-4.085283	5.31	349.1	2014-07-06	07:22:27
960	50.316871	-4.085299	5.99	349.1	2014-07-06	07:22:28
961	50.316923	-4.085314	5.91	350	2014-07-06	07:22:29
962	50.316975	-4.085327	5.79	350.6	2014-07-06	07:22:30
963	50.317007	-4.085338	3.75	347.2	2014-07-06	07:22:31
964	50.317004	-4.08534	0.42	192.3	2014-07-06	07:22:32
965	50.316965	-4.085334	4.35	175	2014-07-06	07:22:33
966	50.316938	-4.085332	3.01	177	2014-07-06	07:22:34
967	50.31693	-4.085333	0.9	183.4	2014-07-06	07:22:35
968	50.316921	-4.085338	1.02	199.5	2014-07-06	07:22:36
969	50.316898	-4.085341	2.56	185.1	2014-07-06	07:22:37
970	50.316876	-4.085342	2.46	182	2014-07-06	07:22:38
971	50.316857	-4.085344	2.1	183.4	2014-07-06	07:22:39
972	50.316841	-4.085347	1.87	188.1	2014-07-06	07:22:40
973	50.316826	-4.085345	1.68	172.9	2014-07-06	07:22:41
974	50.316805	-4.085348	2.26	186.5	2014-07-06	07:22:42
975	50.316786	-4.085353	2.15	189.3	2014-07-06	07:22:43
976	50.316766	-4.085357	2.31	186.8	2014-07-06	07:22:44
977	50.316748	-4.085359	2.01	184.4	2014-07-06	07:22:45
978	50.316734	-4.085361	1.59	184.1	2014-07-06	07:22:46
979	50.31673	-4.08536	0.35	176.2	2014-07-06	07:22:47
980	50.316716	-4.085361	1.6	181.5	2014-07-06	07:22:48
981	50.316701	-4.085359	1.71	176.4	2014-07-06	07:22:49
982	50.316686	-4.085358	1.61	176.6	2014-07-06	07:22:50
983	50.316671	-4.085356	1.66	175.3	2014-07-06	07:22:51
984	50.316657	-4.085354	1.65	175.6	2014-07-06	07:22:52
985	50.316643	-4.085355	1.58	180.4	2014-07-06	07:22:53
986	50.316631	-4.085353	1.33	175.6	2014-07-06	07:22:54
987	50.316628	-4.085353	0.27	171.2	2014-07-06	07:22:55
988	50.316617	-4.08535	1.21	171.8	2014-07-06	07:22:56
989	50.316603	-4.085349	1.58	177.4	2014-07-06	07:22:57
990	50.316588	-4.085349	1.66	180	2014-07-06	07:22:58
991	50.316574	-4.08535	1.62	182.1	2014-07-06	07:22:59
992	50.316562	-4.085353	1.39	189.1	2014-07-06	07:23:00
993	50.316549	-4.085353	1.34	181	2014-07-06	07:23:01
994	50.316538	-4.085354	1.3	182.1	2014-07-06	07:23:02
995	50.316528	-4.085353	1.06	177.4	2014-07-06	07:23:03
996	50.316525	-4.085354	0.42	184.1	2014-07-06	07:23:04
997	50.316511	-4.085356	1.55	186	2014-07-06	07:23:05
998	50.316497	-4.085359	1.56	186.8	2014-07-06	07:23:06
999	50.316483	-4.085362	1.55	187.9	2014-07-06	07:23:07
1000	50.316471	-4.085366	1.37	193.6	2014-07-06	07:23:08
1001	50.316464	-4.085367	0.82	182.5	2014-07-06	07:23:09
1002	50.316456	-4.085366	0.84	177.1	2014-07-06	07:23:10
1003	50.316444	-4.08537	1.36	192.2	2014-07-06	07:23:11
1004	50.316433	-4.085374	1.31	190.7	2014-07-06	07:23:12
1005	50.316423	-4.085374	1.05	180.7	2014-07-06	07:23:13
1006	50.316414	-4.085373	1.05	178.1	2014-07-06	07:23:14
1007	50.316405	-4.085373	0.96	179.6	2014-07-06	07:23:15
1008	50.316404	-4.085373	0.12	159.9	2014-07-06	07:23:16
1009	50.316392	-4.085375	1.32	188.1	2014-07-06	07:23:17
1010	50.316381	-4.085377	1.23	186.4	2014-07-06	07:23:18
1011	50.316371	-4.085377	1.12	179.1	2014-07-06	07:23:19
1012	50.316361	-4.085378	1.21	184.5	2014-07-06	07:23:20
1013	50.316349	-4.085381	1.31	187.9	2014-07-06	07:23:21
1014	50.316337	-4.085384	1.31	189.4	2014-07-06	07:23:22
1015	50.316325	-4.085388	1.37	194.2	2014-07-06	07:23:23
1016	50.316314	-4.085389	1.29	183.4	2014-07-06	07:23:24
1017	50.316305	-4.085391	1.01	185.4	2014-07-06	07:23:25
1018	50.316303	-4.085391	0.18	176.1	2014-07-06	07:23:26
1019	50.316289	-4.085394	1.56	187.7	2014-07-06	07:23:27
1020	50.316275	-4.085398	1.57	192.7	2014-07-06	07:23:28
1021	50.316263	-4.085401	1.38	188.5	2014-07-06	07:23:29
1022	50.316253	-4.085404	1.21	190.5	2014-07-06	07:23:30
1023	50.316243	-4.085405	1.05	184.2	2014-07-06	07:23:31
1024	50.316233	-4.085406	1.17	182.6	2014-07-06	07:23:32
1025	50.316221	-4.085407	1.27	182.7	2014-07-06	07:23:33
1026	50.316208	-4.085408	1.51	183.6	2014-07-06	07:23:34
1027	50.316194	-4.085412	1.51	189.8	2014-07-06	07:23:35
1028	50.316182	-4.085416	1.46	191.5	2014-07-06	07:23:36
1029	50.316171	-4.08542	1.24	191.9	2014-07-06	07:23:37
1030	50.316161	-4.085421	1.09	185	2014-07-06	07:23:38
1031	50.316151	-4.085423	1.13	185.8	2014-07-06	07:23:39
1032	50.316139	-4.085426	1.3	190.3	2014-07-06	07:23:40
1033	50.316126	-4.08543	1.54	191.8	2014-07-06	07:23:41
1034	50.316113	-4.085436	1.42	195.3	2014-07-06	07:23:42
1035	50.316104	-4.08544	1.08	195.3	2014-07-06	07:23:43
1036	50.316097	-4.085442	0.83	190.8	2014-07-06	07:23:44
1037	50.316085	-4.085445	1.32	190.9	2014-07-06	07:23:45
1038	50.316074	-4.08545	1.27	194.4	2014-07-06	07:23:46
1039	50.316063	-4.085453	1.21	190.5	2014-07-06	07:23:47
1040	50.316053	-4.085457	1.19	192.7	2014-07-06	07:23:48
1041	50.316044	-4.08546	1.05	193.1	2014-07-06	07:23:49
1042	50.316033	-4.085464	1.25	193	2014-07-06	07:23:50
1043	50.316022	-4.085469	1.26	196.8	2014-07-06	07:23:51
1044	50.316011	-4.085474	1.3	194.8	2014-07-06	07:23:52
1045	50.316	-4.085478	1.17	194.5	2014-07-06	07:23:53
1046	50.315992	-4.085481	0.97	191.4	2014-07-06	07:23:54
1047	50.315987	-4.085483	0.27	199.5	2014-07-06	07:23:56
1048	50.315987	-4.085483	0.01	90	2014-07-06	07:23:58
1049	50.315988	-4.085482	0.04	66.9	2014-07-06	07:24:00
1050	50.315988	-4.085483	0.08	316.4	2014-07-06	07:24:01
1051	50.315988	-4.085483	0	0	2014-07-06	07:24:02
1052	50.315988	-4.085482	0.05	101.9	2014-07-06	07:24:03
1053	50.315988	-4.085481	0.07	82.1	2014-07-06	07:24:04
1054	50.315988	-4.08548	0.03	98.7	2014-07-06	07:24:06
1055	50.315988	-4.085479	0.03	127.6	2014-07-06	07:24:08
1056	50.315987	-4.085479	0.03	156.5	2014-07-06	07:24:09
1057	50.315987	-4.085478	0.1	100.6	2014-07-06	07:24:10
1058	50.315988	-4.085474	0.3	75.4	2014-07-06	07:24:11
1059	50.315988	-4.085473	0.07	97.8	2014-07-06	07:24:12
1060	50.315988	-4.085472	0.04	96.9	2014-07-06	07:24:14
1061	50.315988	-4.085472	0.02	0	2014-07-06	07:24:15
1062	50.315988	-4.08547	0.08	96.1	2014-07-06	07:24:16
1063	50.315988	-4.085469	0.04	113.9	2014-07-06	07:24:18
1064	50.315988	-4.085469	0.06	80.5	2014-07-06	07:24:19
1065	50.315988	-4.085468	0.07	98	2014-07-06	07:24:20
1066	50.315988	-4.085466	0.06	67.7	2014-07-06	07:24:22
1067	50.315988	-4.085466	0.03	90	2014-07-06	07:24:23
1068	50.315992	-4.085461	0.57	33.6	2014-07-06	07:24:24
1069	50.315994	-4.085457	0.18	57.9	2014-07-06	07:24:26
1070	50.315994	-4.085456	0.06	81.5	2014-07-06	07:24:27
1071	50.315989	-4.085456	0.55	181.9	2014-07-06	07:24:28
1072	50.315987	-4.085454	0.29	146.4	2014-07-06	07:24:29
1073	50.315991	-4.085446	0.74	55.3	2014-07-06	07:24:30
1074	50.315996	-4.085441	0.69	31.3	2014-07-06	07:24:31
1075	50.315996	-4.08544	0.03	138.6	2014-07-06	07:24:33
1076	50.31599	-4.085442	0.59	196.3	2014-07-06	07:24:34
1077	50.315986	-4.085442	0.48	181.4	2014-07-06	07:24:35
1078	50.315986	-4.085443	0.03	247.5	2014-07-06	07:24:36
1079	50.31599	-4.08544	0.51	25.7	2014-07-06	07:24:37
1080	50.315994	-4.085437	0.48	21.1	2014-07-06	07:24:38
1081	50.315994	-4.085437	0.02	180	2014-07-06	07:24:39
1082	50.315993	-4.085437	0.07	164.3	2014-07-06	07:24:40
1083	50.315989	-4.085439	0.52	192.7	2014-07-06	07:24:41
1084	50.315986	-4.085439	0.17	190	2014-07-06	07:24:43
1085	50.315986	-4.08544	0.02	270	2014-07-06	07:24:44
1086	50.31599	-4.085438	0.43	13.6	2014-07-06	07:24:45
1087	50.315995	-4.085436	0.6	16.6	2014-07-06	07:24:46
1088	50.315996	-4.085434	0.08	39.8	2014-07-06	07:24:48
1089	50.315996	-4.085434	0.05	127.5	2014-07-06	07:24:49
1090	50.315996	-4.085434	0.02	32.6	2014-07-06	07:24:50
1091	50.315995	-4.085433	0.04	151.1	2014-07-06	07:24:52
1092	50.315995	-4.085433	0.08	170.8	2014-07-06	07:24:53
1093	50.315994	-4.085433	0.05	194.5	2014-07-06	07:24:54
1094	50.315994	-4.085433	0.01	144.3	2014-07-06	07:24:55
1095	50.315994	-4.085433	0.05	153.4	2014-07-06	07:24:56
1096	50.315994	-4.085432	0.05	51.9	2014-07-06	07:24:57
1097	50.315998	-4.085426	0.65	40.2	2014-07-06	07:24:58
1098	50.315998	-4.085426	0.06	147.4	2014-07-06	07:24:59
1099	50.315997	-4.085425	0.04	147.4	2014-07-06	07:25:01
1100	50.315997	-4.085426	0.03	253.4	2014-07-06	07:25:02
1101	50.315993	-4.085428	0.46	195.6	2014-07-06	07:25:03
1102	50.315991	-4.085427	0.14	176.4	2014-07-06	07:25:05
1103	50.31599	-4.085428	0.08	216.4	2014-07-06	07:25:06
1104	50.315989	-4.085427	0.05	155.8	2014-07-06	07:25:08
1105	50.315991	-4.085422	0.48	59.4	2014-07-06	07:25:09
1106	50.315991	-4.08542	0.06	108.5	2014-07-06	07:25:11
1107	50.31599	-4.085419	0.04	137.7	2014-07-06	07:25:13
1108	50.31599	-4.085419	0.04	139	2014-07-06	07:25:14
1109	50.31599	-4.085418	0.08	143.6	2014-07-06	07:25:15
1110	50.315989	-4.085418	0.02	180	2014-07-06	07:25:17
1111	50.315989	-4.085417	0.06	120.3	2014-07-06	07:25:18
1112	50.315989	-4.085417	0.06	121.3	2014-07-06	07:25:19
1113	50.315988	-4.085417	0.06	192.2	2014-07-06	07:25:20
1114	50.315986	-4.085422	0.46	232.9	2014-07-06	07:25:21
1115	50.315986	-4.085423	0.05	280.6	2014-07-06	07:25:22
1116	50.315986	-4.085425	0.07	273.6	2014-07-06	07:25:24
1117	50.315985	-4.085426	0.09	239.5	2014-07-06	07:25:25
1118	50.315985	-4.085427	0.06	241.5	2014-07-06	07:25:26
1119	50.315986	-4.085429	0.09	291.5	2014-07-06	07:25:28
1120	50.315983	-4.085432	0.38	218.6	2014-07-06	07:25:29
1121	50.31598	-4.085436	0.37	217.2	2014-07-06	07:25:30
1122	50.315981	-4.085436	0.06	350.9	2014-07-06	07:25:32
1123	50.315986	-4.085436	0.46	359.3	2014-07-06	07:25:33
1124	50.315986	-4.085439	0.21	296.1	2014-07-06	07:25:34
1125	50.315986	-4.085439	0.02	256.3	2014-07-06	07:25:36
1126	50.315987	-4.085439	0.04	0	2014-07-06	07:25:37
1127	50.315984	-4.08544	0.33	184.2	2014-07-06	07:25:38
1128	50.315984	-4.08544	0.03	327.4	2014-07-06	07:25:39
1129	50.315988	-4.085435	0.57	38.6	2014-07-06	07:25:40
1130	50.315992	-4.085436	0.46	348	2014-07-06	07:25:41
1131	50.315997	-4.085443	0.76	320.3	2014-07-06	07:25:42
1132	50.316002	-4.085448	0.68	328.3	2014-07-06	07:25:43
1133	50.316008	-4.085453	0.76	330.8	2014-07-06	07:25:44
1134	50.316014	-4.085459	0.78	327.8	2014-07-06	07:25:45
1135	50.316021	-4.085465	0.88	330.1	2014-07-06	07:25:46
1136	50.31603	-4.08547	1.07	342.4	2014-07-06	07:25:47
1137	50.316046	-4.085471	1.69	356.4	2014-07-06	07:25:48
1138	50.31606	-4.085474	1.59	354.2	2014-07-06	07:25:49
1139	50.316068	-4.085478	0.92	341.1	2014-07-06	07:25:50
1140	50.316071	-4.085482	0.48	320.3	2014-07-06	07:25:51
1141	50.316073	-4.085486	0.36	304.5	2014-07-06	07:25:52
1142	50.316071	-4.085489	0.32	223.4	2014-07-06	07:25:53
1143	50.316067	-4.085489	0.39	173.9	2014-07-06	07:25:54
1144	50.316068	-4.085489	0.06	336.8	2014-07-06	07:25:56
1145	50.316072	-4.085488	0.2	18.9	2014-07-06	07:25:58
1146	50.316072	-4.085488	0.06	347.8	2014-07-06	07:25:59
1147	50.316073	-4.085488	0.03	332.3	2014-07-06	07:26:01
1148	50.316073	-4.085489	0.03	307.2	2014-07-06	07:26:02
1149	50.316073	-4.085489	0.03	203.5	2014-07-06	07:26:03
1150	50.316073	-4.085489	0.02	270	2014-07-06	07:26:04
1151	50.316072	-4.085489	0.02	180	2014-07-06	07:26:05
1152	50.316072	-4.085489	0.04	212.6	2014-07-06	07:26:06
1153	50.316071	-4.08549	0.07	195.1	2014-07-06	07:26:07
1154	50.316075	-4.085486	0.45	31.9	2014-07-06	07:26:08
1155	50.316076	-4.085485	0.07	39.3	2014-07-06	07:26:10
1156	50.316073	-4.085484	0.17	168.7	2014-07-06	07:26:12
1157	50.316073	-4.085485	0.04	254.3	2014-07-06	07:26:13
1158	50.316073	-4.085485	0.04	243.8	2014-07-06	07:26:14
1159	50.316072	-4.085485	0.03	212.6	2014-07-06	07:26:15
1160	50.316077	-4.085484	0.56	12.8	2014-07-06	07:26:16
1161	50.316078	-4.085482	0.07	42.9	2014-07-06	07:26:18
1162	50.316078	-4.085482	0.05	140.9	2014-07-06	07:26:19
1163	50.316075	-4.085482	0.17	182.9	2014-07-06	07:26:21
1164	50.316075	-4.085482	0.01	0	2014-07-06	07:26:22
1165	50.316075	-4.085482	0.05	20.8	2014-07-06	07:26:23
1166	50.31608	-4.08548	0.53	12.5	2014-07-06	07:26:24
1167	50.316083	-4.085479	0.19	13.7	2014-07-06	07:26:26
1168	50.316083	-4.085479	0.04	205.2	2014-07-06	07:26:27
1169	50.316079	-4.085478	0.46	168.7	2014-07-06	07:26:28
1170	50.316078	-4.085477	0.07	156.3	2014-07-06	07:26:30
1171	50.316078	-4.085477	0.04	78	2014-07-06	07:26:31
1172	50.316081	-4.085473	0.44	39.8	2014-07-06	07:26:32
1173	50.316082	-4.085469	0.13	73.8	2014-07-06	07:26:34
1174	50.31608	-4.08547	0.2	199.4	2014-07-06	07:26:35
1175	50.31608	-4.08547	0.02	0	2014-07-06	07:26:36
1176	50.316079	-4.08547	0.08	183.9	2014-07-06	07:26:37
1177	50.31608	-4.085468	0.2	55.3	2014-07-06	07:26:38
1178	50.31608	-4.085469	0.05	270	2014-07-06	07:26:39
1179	50.316084	-4.085467	0.47	14.5	2014-07-06	07:26:40
1180	50.316085	-4.085467	0.09	340.6	2014-07-06	07:26:41
1181	50.316085	-4.085468	0.08	247.8	2014-07-06	07:26:42
1182	50.316085	-4.085472	0.14	277.7	2014-07-06	07:26:44
1183	50.316085	-4.085472	0.06	180	2014-07-06	07:26:45
1184	50.316085	-4.085473	0.06	331.8	2014-07-06	07:26:46
1185	50.316086	-4.085473	0.08	324.1	2014-07-06	07:26:47
1186	50.316086	-4.085474	0.08	315.9	2014-07-06	07:26:48
1187	50.316084	-4.085478	0.19	232.4	2014-07-06	07:26:50
1188	50.316088	-4.085479	0.48	355	2014-07-06	07:26:51
1189	50.316092	-4.085477	0.44	15.9	2014-07-06	07:26:52
1190	50.316094	-4.085477	0.08	12.6	2014-07-06	07:26:54
1191	50.316093	-4.085476	0.1	165.5	2014-07-06	07:26:55
1192	50.316089	-4.085479	0.22	205.3	2014-07-06	07:26:57
1193	50.316089	-4.085478	0.07	131.3	2014-07-06	07:26:58
1194	50.316092	-4.085478	0.3	357.8	2014-07-06	07:26:59
1195	50.316091	-4.085478	0	180	2014-07-06	07:27:01
1196	50.31609	-4.085479	0.13	210.5	2014-07-06	07:27:02
1197	50.316091	-4.085479	0.04	9.6	2014-07-06	07:27:03
1198	50.31609	-4.085482	0.24	233.6	2014-07-06	07:27:04
1199	50.31609	-4.085483	0.08	297.1	2014-07-06	07:27:05
1200	50.316091	-4.085482	0.14	17.7	2014-07-06	07:27:06
1201	50.316094	-4.085487	0.45	307.1	2014-07-06	07:27:07
1202	50.316095	-4.085496	0.64	285.2	2014-07-06	07:27:08
1203	50.316097	-4.085504	0.61	288.7	2014-07-06	07:27:09
1204	50.3161	-4.085513	0.72	303.6	2014-07-06	07:27:10
1205	50.316106	-4.085522	0.97	314.8	2014-07-06	07:27:11
1206	50.316114	-4.085531	1.01	323.7	2014-07-06	07:27:12
1207	50.316121	-4.085538	0.99	329.5	2014-07-06	07:27:13
1208	50.316126	-4.085547	0.83	309.6	2014-07-06	07:27:14
1209	50.31613	-4.085556	0.8	306.7	2014-07-06	07:27:15
1210	50.316134	-4.085563	0.66	310.7	2014-07-06	07:27:16
1211	50.316138	-4.085565	0.39	335.6	2014-07-06	07:27:17
1212	50.316138	-4.085565	0.05	0	2014-07-06	07:27:18
1213	50.31614	-4.085566	0.09	341.4	2014-07-06	07:27:20
1214	50.31614	-4.085566	0.06	37.2	2014-07-06	07:27:21
1215	50.316142	-4.085566	0.13	347.1	2014-07-06	07:27:23
1216	50.316142	-4.085567	0.03	270	2014-07-06	07:27:24
1217	50.316143	-4.085567	0.03	0	2014-07-06	07:27:25
1218	50.316143	-4.085567	0.01	0	2014-07-06	07:27:26
1219	50.316144	-4.085564	0.15	46.3	2014-07-06	07:27:28
1220	50.316145	-4.085563	0.05	20.8	2014-07-06	07:27:29
1221	50.316147	-4.085561	0.27	44.3	2014-07-06	07:27:30
1222	50.316147	-4.085561	0.04	7.8	2014-07-06	07:27:32
1223	50.316147	-4.085561	0.01	180	2014-07-06	07:27:33
1224	50.316147	-4.085561	0.03	286.6	2014-07-06	07:27:34
1225	50.316148	-4.085561	0.05	353.1	2014-07-06	07:27:35
1226	50.316149	-4.085562	0.05	342.3	2014-07-06	07:27:37
1227	50.316146	-4.085562	0.28	182.5	2014-07-06	07:27:38
1228	50.316146	-4.085562	0.02	293.4	2014-07-06	07:27:40
1229	50.316147	-4.085562	0.04	25.2	2014-07-06	07:27:41
1230	50.316147	-4.085562	0.03	32.6	2014-07-06	07:27:42
1231	50.316152	-4.085558	0.59	29.1	2014-07-06	07:27:43
1232	50.316155	-4.085557	0.2	12.1	2014-07-06	07:27:45
1233	50.316151	-4.085556	0.43	175.3	2014-07-06	07:27:46
1234	50.316151	-4.085555	0.02	90	2014-07-06	07:27:48
1235	50.316151	-4.085555	0.05	124.6	2014-07-06	07:27:49
1236	50.316151	-4.085554	0.03	120.8	2014-07-06	07:27:50
1237	50.316153	-4.085552	0.33	37.9	2014-07-06	07:27:51
1238	50.316153	-4.085551	0.01	60.6	2014-07-06	07:27:53
1239	50.316153	-4.085552	0.03	315.1	2014-07-06	07:27:54
1240	50.316154	-4.085552	0.03	347.5	2014-07-06	07:27:55
1241	50.316154	-4.085552	0.03	23.5	2014-07-06	07:27:56
1242	50.316154	-4.085552	0.01	270	2014-07-06	07:27:57
1243	50.316154	-4.085552	0.01	180	2014-07-06	07:27:58
1244	50.316158	-4.08555	0.48	16	2014-07-06	07:27:59
1245	50.31616	-4.085548	0.15	30.6	2014-07-06	07:28:01
1246	50.31616	-4.085548	0.02	18.7	2014-07-06	07:28:02
1247	50.31616	-4.085548	0	0	2014-07-06	07:28:03
1248	50.31616	-4.085547	0.02	60.6	2014-07-06	07:28:04
1249	50.31616	-4.085547	0.04	122.4	2014-07-06	07:28:05
1250	50.31616	-4.085546	0.04	90	2014-07-06	07:28:06
1251	50.316163	-4.085543	0.43	36.6	2014-07-06	07:28:07
1252	50.316165	-4.08554	0.13	40.3	2014-07-06	07:28:09
1253	50.316164	-4.08554	0.03	169.6	2014-07-06	07:28:11
1254	50.316165	-4.08554	0.02	32.6	2014-07-06	07:28:13
1255	50.316164	-4.08554	0.04	154.2	2014-07-06	07:28:14
1256	50.316164	-4.085539	0.04	76.2	2014-07-06	07:28:15
1257	50.31617	-4.085534	0.73	28.6	2014-07-06	07:28:16
1258	50.316176	-4.08553	0.7	24	2014-07-06	07:28:17
1259	50.316183	-4.085531	0.79	355.7	2014-07-06	07:28:18
1260	50.31619	-4.085535	0.77	341	2014-07-06	07:28:19
1261	50.316195	-4.08554	0.73	330.6	2014-07-06	07:28:20
1262	50.316203	-4.085546	0.96	334.3	2014-07-06	07:28:21
1263	50.316214	-4.085547	1.22	355.5	2014-07-06	07:28:22
1264	50.31623	-4.085544	1.84	7.5	2014-07-06	07:28:23
1265	50.316258	-4.085535	3.12	10.8	2014-07-06	07:28:24
1266	50.316298	-4.085524	4.51	10.1	2014-07-06	07:28:25
1267	50.316344	-4.085521	5.11	2.5	2014-07-06	07:28:26
1268	50.316386	-4.085548	5.07	337.9	2014-07-06	07:28:27
1269	50.316425	-4.08558	4.94	332.7	2014-07-06	07:28:28
1270	50.316474	-4.085599	5.59	346	2014-07-06	07:28:29
1271	50.316526	-4.085613	5.91	349.8	2014-07-06	07:28:30
1272	50.316572	-4.085635	5.32	343	2014-07-06	07:28:31
1273	50.316612	-4.085661	4.78	337.4	2014-07-06	07:28:32
1274	50.316651	-4.085687	4.71	337	2014-07-06	07:28:33
1275	50.31669	-4.085713	4.74	337	2014-07-06	07:28:34
1276	50.316727	-4.085739	4.57	336.2	2014-07-06	07:28:35
1277	50.316765	-4.085758	4.45	342.3	2014-07-06	07:28:36
1278	50.316805	-4.08577	4.51	348.9	2014-07-06	07:28:37
1279	50.316845	-4.085773	4.4	357.6	2014-07-06	07:28:38
1280	50.316883	-4.085767	4.27	5.4	2014-07-06	07:28:39
1281	50.316917	-4.085762	3.85	5.1	2014-07-06	07:28:40
1282	50.316942	-4.085759	2.78	4.4	2014-07-06	07:28:41
1283	50.316955	-4.085757	1.4	8.6	2014-07-06	07:28:42
1284	50.316962	-4.085754	0.85	11.4	2014-07-06	07:28:43
1285	50.316964	-4.085752	0.26	36.8	2014-07-06	07:28:44
1286	50.316962	-4.085748	0.36	131	2014-07-06	07:28:45
1287	50.316954	-4.085745	0.92	165	2014-07-06	07:28:46
1288	50.316944	-4.08574	1.11	161.9	2014-07-06	07:28:47
1289	50.316934	-4.085735	1.23	163.1	2014-07-06	07:28:48
1290	50.316924	-4.085724	1.34	145.3	2014-07-06	07:28:49
1291	50.316915	-4.085713	1.25	140.8	2014-07-06	07:28:50
1292	50.316904	-4.085707	1.37	161.5	2014-07-06	07:28:51
1293	50.316891	-4.085698	1.59	156	2014-07-06	07:28:52
1294	50.316877	-4.08569	1.6	159.5	2014-07-06	07:28:53
1295	50.316863	-4.085686	1.57	169.3	2014-07-06	07:28:54
1296	50.316849	-4.085679	1.68	162.5	2014-07-06	07:28:55
1297	50.316839	-4.085668	1.32	145.3	2014-07-06	07:28:56
1298	50.31683	-4.08566	1.14	147.4	2014-07-06	07:28:57
1299	50.316818	-4.085653	1.49	161.3	2014-07-06	07:28:58
1300	50.316804	-4.085646	1.63	162.8	2014-07-06	07:28:59
1301	50.316791	-4.085639	1.51	159.9	2014-07-06	07:29:00
1302	50.316781	-4.085631	1.23	153.8	2014-07-06	07:29:01
1303	50.316771	-4.085621	1.33	148.8	2014-07-06	07:29:02
1304	50.316757	-4.085614	1.61	160	2014-07-06	07:29:03
1305	50.316743	-4.085606	1.71	161.2	2014-07-06	07:29:04
1306	50.316731	-4.085594	1.54	146.9	2014-07-06	07:29:05
1307	50.316723	-4.085581	1.27	133	2014-07-06	07:29:06
1308	50.316713	-4.085569	1.41	144	2014-07-06	07:29:07
1309	50.316701	-4.085559	1.55	150.8	2014-07-06	07:29:08
1310	50.316689	-4.085549	1.47	152	2014-07-06	07:29:09
1311	50.316679	-4.085538	1.42	147.2	2014-07-06	07:29:10
1312	50.31667	-4.085526	1.36	138.5	2014-07-06	07:29:11
1313	50.316661	-4.085515	1.25	142.1	2014-07-06	07:29:12
1314	50.31665	-4.085505	1.4	151.6	2014-07-06	07:29:13
1315	50.316639	-4.085495	1.34	148.1	2014-07-06	07:29:14
1316	50.316633	-4.085483	1.17	129.1	2014-07-06	07:29:15
1317	50.316627	-4.08547	1.14	126.8	2014-07-06	07:29:16
1318	50.316616	-4.085462	1.32	156	2014-07-06	07:29:17
1319	50.316604	-4.085453	1.49	154.4	2014-07-06	07:29:18
1320	50.316591	-4.085444	1.57	156.8	2014-07-06	07:29:19
1321	50.316578	-4.085439	1.48	164.4	2014-07-06	07:29:20
1322	50.31657	-4.085428	1.2	139.7	2014-07-06	07:29:21
1323	50.316563	-4.085413	1.32	126.8	2014-07-06	07:29:22
1324	50.316552	-4.085403	1.34	149	2014-07-06	07:29:23
1325	50.316541	-4.085395	1.42	155.4	2014-07-06	07:29:24
1326	50.31653	-4.085385	1.38	148.9	2014-07-06	07:29:25
1327	50.31652	-4.085377	1.21	151.5	2014-07-06	07:29:26
1328	50.316515	-4.085367	0.94	131	2014-07-06	07:29:27
1329	50.316508	-4.085355	1.14	131	2014-07-06	07:29:28
1330	50.316498	-4.085345	1.31	149.4	2014-07-06	07:29:29
1331	50.316486	-4.085338	1.45	159.6	2014-07-06	07:29:30
1332	50.316472	-4.085331	1.59	161.3	2014-07-06	07:29:31
1333	50.316461	-4.085323	1.37	155.6	2014-07-06	07:29:32
1334	50.316454	-4.085312	1.11	135.7	2014-07-06	07:29:33
1335	50.316449	-4.085302	0.95	129.2	2014-07-06	07:29:34
1336	50.316438	-4.085292	1.34	149.8	2014-07-06	07:29:35
1337	50.316427	-4.085284	1.35	154.7	2014-07-06	07:29:36
1338	50.316415	-4.085275	1.48	154.6	2014-07-06	07:29:37
1339	50.316401	-4.08527	1.62	166.2	2014-07-06	07:29:38
1340	50.316387	-4.085264	1.61	164.3	2014-07-06	07:29:39
1341	50.316378	-4.085258	1.06	158.1	2014-07-06	07:29:40
1342	50.316377	-4.085248	0.72	98.2	2014-07-06	07:29:41
1343	50.316374	-4.085243	0.52	137.4	2014-07-06	07:29:42
1344	50.316365	-4.085241	0.98	169.1	2014-07-06	07:29:43
1345	50.316355	-4.085238	1.14	170	2014-07-06	07:29:44
1346	50.316343	-4.085237	1.32	177.9	2014-07-06	07:29:45
1347	50.316332	-4.085237	1.24	178.6	2014-07-06	07:29:46
1348	50.316329	-4.085234	0.42	150.9	2014-07-06	07:29:47
1349	50.316337	-4.085228	0.94	24.6	2014-07-06	07:29:48
1350	50.316347	-4.085225	1.17	12	2014-07-06	07:29:49
1351	50.316357	-4.085222	1.13	11.9	2014-07-06	07:29:50
1352	50.316366	-4.085218	1.08	13.7	2014-07-06	07:29:51
1353	50.31636	-4.085214	0.75	155.1	2014-07-06	07:29:52
1354	50.316354	-4.085216	0.72	191.9	2014-07-06	07:29:53
1355	50.316353	-4.085218	0.22	238.8	2014-07-06	07:29:54
1356	50.31636	-4.085222	0.8	340.4	2014-07-06	07:29:55
1357	50.31638	-4.085213	2.35	16.7	2014-07-06	07:29:56
1358	50.316415	-4.085199	4	13.8	2014-07-06	07:29:57
1359	50.316454	-4.085194	4.43	5.3	2014-07-06	07:29:58
1360	50.31649	-4.085212	4.22	341.6	2014-07-06	07:29:59
1361	50.316527	-4.085245	4.67	330.3	2014-07-06	07:30:00
1362	50.316565	-4.085279	4.93	330.2	2014-07-06	07:30:01
1363	50.316608	-4.085307	5.12	336.9	2014-07-06	07:30:02
1364	50.316652	-4.08534	5.41	334.8	2014-07-06	07:30:03
1365	50.316689	-4.085379	5.01	326.7	2014-07-06	07:30:04
1366	50.316727	-4.085417	4.96	326.6	2014-07-06	07:30:05
1367	50.316772	-4.085444	5.38	339.3	2014-07-06	07:30:06
1368	50.316818	-4.08547	5.52	340.4	2014-07-06	07:30:07
1369	50.316854	-4.085505	4.67	327.6	2014-07-06	07:30:08
1370	50.316887	-4.085524	3.9	339.4	2014-07-06	07:30:09
1371	50.316924	-4.085515	4.23	8.8	2014-07-06	07:30:10
1372	50.316962	-4.085501	4.36	13.3	2014-07-06	07:30:11
1373	50.316988	-4.085502	2.86	358.8	2014-07-06	07:30:12
1374	50.317003	-4.085508	1.7	345.6	2014-07-06	07:30:13
1375	50.317008	-4.085512	0.65	330.5	2014-07-06	07:30:14
1376	50.317002	-4.085518	0.77	213.3	2014-07-06	07:30:15
1377	50.316995	-4.085526	0.94	216.8	2014-07-06	07:30:16
1378	50.316988	-4.085531	0.88	201.4	2014-07-06	07:30:17
1379	50.316976	-4.085532	1.31	184.4	2014-07-06	07:30:18
1380	50.316967	-4.085533	1.04	184.9	2014-07-06	07:30:19
1381	50.316958	-4.085534	1	183.8	2014-07-06	07:30:20
1382	50.316946	-4.085535	1.28	183.5	2014-07-06	07:30:21
1383	50.316934	-4.085533	1.34	173.4	2014-07-06	07:30:22
1384	50.316922	-4.085529	1.36	167.8	2014-07-06	07:30:23
1385	50.316911	-4.085522	1.34	158	2014-07-06	07:30:24
1386	50.316901	-4.085516	1.24	157.7	2014-07-06	07:30:25
1387	50.316892	-4.085509	1.08	152	2014-07-06	07:30:26
1388	50.316882	-4.085501	1.27	155	2014-07-06	07:30:27
1389	50.316869	-4.085498	1.51	171.6	2014-07-06	07:30:28
1390	50.316855	-4.085494	1.5	169	2014-07-06	07:30:29
1391	50.316844	-4.085486	1.4	156.7	2014-07-06	07:30:30
1392	50.316832	-4.085479	1.38	157.5	2014-07-06	07:30:31
1393	50.316826	-4.085469	1	138.4	2014-07-06	07:30:32
1394	50.316823	-4.085455	1.06	108	2014-07-06	07:30:33
1395	50.316815	-4.085445	1.09	139.8	2014-07-06	07:30:34
1396	50.316804	-4.085438	1.32	156	2014-07-06	07:30:35
1397	50.316794	-4.085431	1.28	156.7	2014-07-06	07:30:36
1398	50.316783	-4.085426	1.28	164.1	2014-07-06	07:30:37
1399	50.316773	-4.08542	1.2	161	2014-07-06	07:30:38
1400	50.316769	-4.085407	1	116.5	2014-07-06	07:30:39
1401	50.316765	-4.085397	0.83	121.7	2014-07-06	07:30:40
1402	50.316756	-4.085392	1.09	157.8	2014-07-06	07:30:41
1403	50.316745	-4.085386	1.21	158.9	2014-07-06	07:30:42
1404	50.316734	-4.08538	1.36	163.1	2014-07-06	07:30:43
1405	50.316722	-4.085375	1.37	165.9	2014-07-06	07:30:44
1406	50.316711	-4.085369	1.27	159.1	2014-07-06	07:30:45
1407	50.316705	-4.085359	1.03	134.2	2014-07-06	07:30:46
1408	50.316696	-4.085352	1.04	152.7	2014-07-06	07:30:47
1409	50.316685	-4.085344	1.37	156.5	2014-07-06	07:30:48
1410	50.316675	-4.085338	1.21	157.2	2014-07-06	07:30:49
1411	50.316668	-4.085329	1.03	143.5	2014-07-06	07:30:50
1412	50.316663	-4.085319	0.84	127	2014-07-06	07:30:51
1413	50.316654	-4.085315	1.04	164	2014-07-06	07:30:52
1414	50.316643	-4.085311	1.32	164.8	2014-07-06	07:30:53
1415	50.316629	-4.085306	1.56	168.3	2014-07-06	07:30:54
1416	50.316615	-4.085305	1.55	175.8	2014-07-06	07:30:55
1417	50.316606	-4.0853	1.06	163.4	2014-07-06	07:30:56
1418	50.316602	-4.085292	0.74	122.9	2014-07-06	07:30:57
1419	50.316594	-4.085284	1.08	151.2	2014-07-06	07:30:58
1420	50.316582	-4.085281	1.31	170.6	2014-07-06	07:30:59
1421	50.31657	-4.085277	1.41	166.8	2014-07-06	07:31:00
1422	50.316557	-4.085273	1.41	169.6	2014-07-06	07:31:01
1423	50.31655	-4.085267	0.89	152.6	2014-07-06	07:31:02
1424	50.316545	-4.085259	0.85	136.9	2014-07-06	07:31:03
1425	50.316535	-4.085255	1.08	164.6	2014-07-06	07:31:04
1426	50.316527	-4.085253	0.91	169.4	2014-07-06	07:31:05
1427	50.316516	-4.085251	1.2	172.6	2014-07-06	07:31:06
1428	50.316505	-4.085248	1.33	172.3	2014-07-06	07:31:07
1429	50.316493	-4.085245	1.27	170.8	2014-07-06	07:31:08
1430	50.316487	-4.085239	0.82	145.7	2014-07-06	07:31:09
1431	50.316479	-4.085232	0.99	153.6	2014-07-06	07:31:10
1432	50.316468	-4.08523	1.24	172	2014-07-06	07:31:11
1433	50.316455	-4.085228	1.53	174.6	2014-07-06	07:31:12
1434	50.316444	-4.085225	1.23	171.3	2014-07-06	07:31:13
1435	50.316435	-4.085219	1.04	155.2	2014-07-06	07:31:14
1436	50.316428	-4.085211	1.02	146	2014-07-06	07:31:15
1437	50.31642	-4.085206	0.9	156.1	2014-07-06	07:31:16
1438	50.316411	-4.085204	1.02	172.6	2014-07-06	07:31:17
1439	50.316401	-4.085202	1.2	170.9	2014-07-06	07:31:18
1440	50.316391	-4.085203	1.1	185	2014-07-06	07:31:19
1441	50.31638	-4.085208	1.26	196.2	2014-07-06	07:31:20
1442	50.316371	-4.08521	1.04	186.2	2014-07-06	07:31:21
1443	50.316363	-4.085211	0.82	186.7	2014-07-06	07:31:22
1444	50.316359	-4.085211	0.5	182.7	2014-07-06	07:31:23
1445	50.316355	-4.085213	0.48	196.6	2014-07-06	07:31:24
1446	50.316352	-4.085213	0.28	178.8	2014-07-06	07:31:25
1447	50.316352	-4.085213	0.01	90	2014-07-06	07:31:26
1448	50.316344	-4.085221	1.04	212.5	2014-07-06	07:31:27
1449	50.316338	-4.085232	1.06	228	2014-07-06	07:31:28
1450	50.316337	-4.085241	0.66	261.1	2014-07-06	07:31:29
1451	50.316335	-4.085252	0.77	255.3	2014-07-06	07:31:30
1452	50.316331	-4.085265	1.1	243.7	2014-07-06	07:31:31
1453	50.316327	-4.085279	1.02	247.4	2014-07-06	07:31:32
1454	50.316323	-4.085291	1.02	239.6	2014-07-06	07:31:33
1455	50.316318	-4.085302	0.9	237.3	2014-07-06	07:31:34
1456	50.31632	-4.085304	0.2	315.8	2014-07-06	07:31:35
1457	50.316324	-4.085301	0.56	21.7	2014-07-06	07:31:36
1458	50.316327	-4.085299	0.18	21.3	2014-07-06	07:31:38
1459	50.316327	-4.0853	0.05	279.5	2014-07-06	07:31:39
1460	50.316327	-4.0853	0.07	246.9	2014-07-06	07:31:40
1461	50.316327	-4.085301	0.05	194.5	2014-07-06	07:31:41
1462	50.316324	-4.085303	0.16	204.7	2014-07-06	07:31:43
1463	50.31633	-4.085298	0.7	24.7	2014-07-06	07:31:44
1464	50.316331	-4.085295	0.15	54.8	2014-07-06	07:31:46
1465	50.316331	-4.085296	0.04	237.6	2014-07-06	07:31:47
1466	50.31633	-4.085297	0.1	227.3	2014-07-06	07:31:48
1467	50.316326	-4.085299	0.49	202	2014-07-06	07:31:49
1468	50.316326	-4.085301	0.07	230.2	2014-07-06	07:31:51
1469	50.316331	-4.0853	0.57	5.4	2014-07-06	07:31:52
1470	50.316332	-4.0853	0.05	335.6	2014-07-06	07:31:54
1471	50.316332	-4.085301	0.05	270	2014-07-06	07:31:55
1472	50.316329	-4.085303	0.34	200.6	2014-07-06	07:31:56
1473	50.316329	-4.085303	0.01	180	2014-07-06	07:31:57
1474	50.316329	-4.085304	0.07	262.2	2014-07-06	07:31:58
1475	50.316332	-4.085299	0.54	39	2014-07-06	07:31:59
1476	50.316335	-4.085296	0.39	30.3	2014-07-06	07:32:00
1477	50.316335	-4.085296	0.01	270	2014-07-06	07:32:02
1478	50.316335	-4.085297	0.01	327.4	2014-07-06	07:32:03
1479	50.316335	-4.085297	0	0	2014-07-06	07:32:04
1480	50.316335	-4.085296	0.01	90	2014-07-06	07:32:05
1481	50.316335	-4.085296	0.02	116.6	2014-07-06	07:32:06
1482	50.31634	-4.085289	0.71	42.4	2014-07-06	07:32:07
1483	50.316346	-4.085282	0.81	38.6	2014-07-06	07:32:08
1484	50.316342	-4.08527	0.99	113.9	2014-07-06	07:32:09
1485	50.316342	-4.085255	1.06	91.6	2014-07-06	07:32:10
1486	50.316346	-4.085239	1.2	70	2014-07-06	07:32:11
1487	50.316351	-4.085223	1.26	61.8	2014-07-06	07:32:12
1488	50.316357	-4.085207	1.34	60.3	2014-07-06	07:32:13
1489	50.31637	-4.085187	2.06	43.5	2014-07-06	07:32:14
1490	50.316394	-4.085159	3.28	37.4	2014-07-06	07:32:15
1491	50.316422	-4.085121	4.13	41.2	2014-07-06	07:32:16
1492	50.316451	-4.085079	4.41	42.4	2014-07-06	07:32:17
1493	50.316487	-4.085055	4.4	22.4	2014-07-06	07:32:18
1494	50.316524	-4.085059	4.11	356.1	2014-07-06	07:32:19
1495	50.316562	-4.085075	4.32	345.1	2014-07-06	07:32:20
1496	50.316604	-4.085093	4.85	344.1	2014-07-06	07:32:21
1497	50.316645	-4.085117	4.95	340.1	2014-07-06	07:32:22
1498	50.316685	-4.085145	4.88	335.8	2014-07-06	07:32:23
1499	50.316725	-4.085175	4.87	334.6	2014-07-06	07:32:24
1500	50.316763	-4.085202	4.62	335.3	2014-07-06	07:32:25
1501	50.316798	-4.085229	4.35	334	2014-07-06	07:32:26
1502	50.316831	-4.085249	3.99	338.8	2014-07-06	07:32:27
1503	50.316864	-4.085267	3.89	340.2	2014-07-06	07:32:28
1504	50.3169	-4.08529	4.31	338.1	2014-07-06	07:32:29
1505	50.31694	-4.085311	4.76	341.4	2014-07-06	07:32:30
1506	50.316981	-4.085332	4.75	342.5	2014-07-06	07:32:31
1507	50.317022	-4.085351	4.76	342.9	2014-07-06	07:32:32
1508	50.317231	-4.085361	3.32	358.3	2014-07-06	07:32:39
1509	50.317134	-4.085321	11.1	165	2014-07-06	07:32:40
1510	50.317049	-4.085277	10.01	162	2014-07-06	07:32:41
1511	50.316989	-4.08527	6.72	175.5	2014-07-06	07:32:42
1512	50.316945	-4.085273	4.82	182.5	2014-07-06	07:32:43
1513	50.316879	-4.085279	7.4	183.6	2014-07-06	07:32:44
1514	50.316843	-4.085285	4.02	185.6	2014-07-06	07:32:45
1515	50.316827	-4.085289	1.81	189.3	2014-07-06	07:32:46
1516	50.316796	-4.085293	3.43	185.1	2014-07-06	07:32:47
1517	50.31677	-4.085299	2.92	187.6	2014-07-06	07:32:48
1518	50.316753	-4.085302	1.94	187.8	2014-07-06	07:32:49
1519	50.316743	-4.085306	1.15	195	2014-07-06	07:32:50
1520	50.316732	-4.085313	1.38	199.5	2014-07-06	07:32:51
1521	50.316718	-4.085318	1.58	194.2	2014-07-06	07:32:52
1522	50.316704	-4.085322	1.55	188.4	2014-07-06	07:32:53
1523	50.316689	-4.085328	1.73	195.5	2014-07-06	07:32:54
1524	50.316677	-4.085333	1.4	195.3	2014-07-06	07:32:55
1525	50.31667	-4.085338	0.82	202	2014-07-06	07:32:56
1526	50.316663	-4.085345	0.95	211.3	2014-07-06	07:32:57
1527	50.316653	-4.085351	1.23	203.4	2014-07-06	07:32:58
1528	50.31664	-4.085358	1.48	197.6	2014-07-06	07:32:59
1529	50.316625	-4.085366	1.82	199.3	2014-07-06	07:33:00
1530	50.316607	-4.085378	2.11	204.2	2014-07-06	07:33:01
1531	50.316604	-4.085386	0.63	234.7	2014-07-06	07:33:02
1532	50.316606	-4.085389	0.3	310.9	2014-07-06	07:33:03
1533	50.316601	-4.085398	0.85	231.9	2014-07-06	07:33:04
1534	50.316597	-4.085409	0.89	242.4	2014-07-06	07:33:05
1535	50.316591	-4.085421	1.08	228.4	2014-07-06	07:33:06
1536	50.31658	-4.085435	1.6	219.2	2014-07-06	07:33:07
1537	50.316578	-4.085448	0.93	261.4	2014-07-06	07:33:08
1538	50.316584	-4.085454	0.74	322.4	2014-07-06	07:33:09
1539	50.316583	-4.085458	0.29	241.3	2014-07-06	07:33:10
1540	50.316577	-4.085463	0.7	210.1	2014-07-06	07:33:11
1541	50.316568	-4.085465	1.05	188.5	2014-07-06	07:33:12
1542	50.316556	-4.085469	1.36	191.9	2014-07-06	07:33:13
1543	50.316545	-4.085473	1.23	194	2014-07-06	07:33:14
1544	50.316534	-4.085472	1.27	176.5	2014-07-06	07:33:15
1545	50.316528	-4.085468	0.68	156.8	2014-07-06	07:33:16
1546	50.316523	-4.085462	0.68	141.9	2014-07-06	07:33:17
1547	50.316514	-4.085459	1.09	168.7	2014-07-06	07:33:18
1548	50.316502	-4.085455	1.37	168.5	2014-07-06	07:33:19
1549	50.316489	-4.085454	1.45	176.5	2014-07-06	07:33:20
1550	50.316475	-4.08545	1.55	169.9	2014-07-06	07:33:21
1551	50.31647	-4.085444	0.71	139.7	2014-07-06	07:33:22
1552	50.316467	-4.085438	0.55	126.5	2014-07-06	07:33:23
1553	50.316459	-4.085432	0.98	156.3	2014-07-06	07:33:24
1554	50.316451	-4.085427	0.94	159.7	2014-07-06	07:33:25
1555	50.31644	-4.085424	1.21	169.8	2014-07-06	07:33:26
1556	50.316428	-4.085422	1.42	172	2014-07-06	07:33:27
1557	50.316418	-4.085419	1.12	171.8	2014-07-06	07:33:28
1558	50.31641	-4.085415	0.88	159.7	2014-07-06	07:33:29
1559	50.316402	-4.085413	0.95	169.5	2014-07-06	07:33:30
1560	50.31639	-4.085412	1.32	178.2	2014-07-06	07:33:31
1561	50.31638	-4.08541	1.1	173.8	2014-07-06	07:33:32
1562	50.316366	-4.08541	1.56	179.6	2014-07-06	07:33:33
1563	50.316355	-4.08541	1.24	178.1	2014-07-06	07:33:34
1564	50.316347	-4.085409	0.94	178.2	2014-07-06	07:33:35
1565	50.316339	-4.085409	0.82	178.8	2014-07-06	07:33:36
1566	50.316331	-4.08541	0.94	183.3	2014-07-06	07:33:37
1567	50.316321	-4.085413	1.09	193.6	2014-07-06	07:33:38
1568	50.316309	-4.085416	1.36	187	2014-07-06	07:33:39
1569	50.316297	-4.085419	1.42	188.7	2014-07-06	07:33:40
1570	50.316285	-4.085418	1.24	177.5	2014-07-06	07:33:41
1571	50.316276	-4.085418	1.03	179.3	2014-07-06	07:33:42
1572	50.316265	-4.085418	1.25	180.8	2014-07-06	07:33:43
1573	50.316254	-4.085417	1.23	175	2014-07-06	07:33:44
1574	50.316242	-4.085417	1.38	181.7	2014-07-06	07:33:45
1575	50.316228	-4.085419	1.56	183.9	2014-07-06	07:33:46
1576	50.316215	-4.08542	1.4	182.7	2014-07-06	07:33:47
1577	50.316206	-4.085423	1.07	193.9	2014-07-06	07:33:48
1578	50.316207	-4.085424	0.17	334.3	2014-07-06	07:33:49
1579	50.316212	-4.085422	0.6	15	2014-07-06	07:33:50
1580	50.316213	-4.08542	0.09	52.1	2014-07-06	07:33:52
1581	50.316209	-4.08542	0.42	177.6	2014-07-06	07:33:53
1582	50.316209	-4.085419	0.04	160.3	2014-07-06	07:33:55
1583	50.316208	-4.085419	0.04	188.5	2014-07-06	07:33:56
1584	50.316207	-4.085418	0.13	147.7	2014-07-06	07:33:57
1585	50.316211	-4.085412	0.3	48.4	2014-07-06	07:33:59
1586	50.31621	-4.085412	0.08	158.2	2014-07-06	07:34:00
1587	50.316204	-4.085413	0.69	185.9	2014-07-06	07:34:01
1588	50.3162	-4.085412	0.23	172.6	2014-07-06	07:34:03
1589	50.316203	-4.085408	0.42	42.2	2014-07-06	07:34:04
1590	50.316204	-4.085406	0.25	39.4	2014-07-06	07:34:05
1591	50.316205	-4.085407	0.06	301.5	2014-07-06	07:34:07
1592	50.3162	-4.085408	0.56	186.7	2014-07-06	07:34:08
1593	50.316196	-4.085407	0.49	174.4	2014-07-06	07:34:09
1594	50.316193	-4.085405	0.17	143.9	2014-07-06	07:34:11
1595	50.316199	-4.085401	0.68	21	2014-07-06	07:34:12
1596	50.316204	-4.085401	0.57	0	2014-07-06	07:34:13
1597	50.316208	-4.085404	0.23	331.2	2014-07-06	07:34:15
1598	50.316208	-4.085404	0.02	90	2014-07-06	07:34:16
1599	50.316207	-4.085404	0.02	180	2014-07-06	07:34:17
1600	50.316203	-4.085406	0.52	198.6	2014-07-06	07:34:18
1601	50.316199	-4.085406	0.43	177.6	2014-07-06	07:34:19
1602	50.316201	-4.085401	0.41	65.9	2014-07-06	07:34:20
1603	50.316206	-4.085396	0.65	33.5	2014-07-06	07:34:21
1604	50.316208	-4.085392	0.18	42.7	2014-07-06	07:34:23
1605	50.316207	-4.085392	0.05	147.8	2014-07-06	07:34:25
1606	50.316203	-4.085391	0.49	177.1	2014-07-06	07:34:26
1607	50.316201	-4.085388	0.3	130.1	2014-07-06	07:34:27
1608	50.316201	-4.085387	0.05	134.6	2014-07-06	07:34:29
1609	50.3162	-4.085387	0.02	129.7	2014-07-06	07:34:30
1610	50.316201	-4.085386	0.05	78.1	2014-07-06	07:34:31
1611	50.316203	-4.085385	0.13	25.9	2014-07-06	07:34:33
1612	50.316203	-4.085384	0.05	26.6	2014-07-06	07:34:34
1613	50.316203	-4.085384	0.05	79.6	2014-07-06	07:34:35
1614	50.316198	-4.085384	0.56	180	2014-07-06	07:34:36
1615	50.316198	-4.085384	0.02	219.1	2014-07-06	07:34:38
1616	50.316201	-4.085382	0.42	20	2014-07-06	07:34:39
1617	50.316202	-4.085382	0.02	0	2014-07-06	07:34:41
1618	50.316202	-4.085383	0.05	294.3	2014-07-06	07:34:42
1619	50.316201	-4.085382	0.08	133	2014-07-06	07:34:43
1620	50.316201	-4.085381	0.03	73.4	2014-07-06	07:34:44
1621	50.316202	-4.085381	0.03	45.5	2014-07-06	07:34:46
1622	50.316202	-4.085381	0	0	2014-07-06	07:34:47
1623	50.316203	-4.085381	0.06	351.7	2014-07-06	07:34:49
1624	50.316203	-4.085381	0.06	347.8	2014-07-06	07:34:50
1625	50.316204	-4.085381	0.07	0	2014-07-06	07:34:51
1626	50.316204	-4.085381	0.05	353.1	2014-07-06	07:34:52
1627	50.316205	-4.085381	0.03	347.1	2014-07-06	07:34:53
1628	50.316205	-4.085381	0.01	144.3	2014-07-06	07:34:55
1629	50.316205	-4.085381	0.04	8.8	2014-07-06	07:34:56
1630	50.316205	-4.085381	0.01	270	2014-07-06	07:34:57
1631	50.316204	-4.085381	0.05	162.1	2014-07-06	07:34:59
1632	50.316208	-4.08538	0.41	13.4	2014-07-06	07:35:00
1633	50.316208	-4.08538	0.01	233.6	2014-07-06	07:35:02
1634	50.316207	-4.08538	0.02	228.6	2014-07-06	07:35:03
1635	50.316207	-4.08538	0	0	2014-07-06	07:35:04
1636	50.316212	-4.085377	0.51	27.4	2014-07-06	07:35:05
1637	50.316213	-4.085374	0.12	48.5	2014-07-06	07:35:07
1638	50.31621	-4.085373	0.39	164.8	2014-07-06	07:35:08
1639	50.316209	-4.085371	0.06	107.7	2014-07-06	07:35:10
1640	50.31621	-4.085371	0.03	12.9	2014-07-06	07:35:11
1641	50.31621	-4.08537	0.04	62	2014-07-06	07:35:12
1642	50.31621	-4.08537	0.03	43.2	2014-07-06	07:35:13
1643	50.31621	-4.08537	0.01	53.6	2014-07-06	07:35:15
1644	50.31621	-4.08537	0.01	0	2014-07-06	07:35:16
1645	50.31621	-4.08537	0.02	39.1	2014-07-06	07:35:18
1646	50.316211	-4.085369	0.02	31	2014-07-06	07:35:19
1647	50.316211	-4.085369	0.02	18.7	2014-07-06	07:35:20
1648	50.316211	-4.085369	0.03	23.5	2014-07-06	07:35:21
1649	50.316211	-4.085369	0.03	43.2	2014-07-06	07:35:22
1650	50.31621	-4.085369	0.08	193.7	2014-07-06	07:35:24
1651	50.31621	-4.085369	0.03	33.6	2014-07-06	07:35:25
1652	50.31621	-4.085369	0.01	32.6	2014-07-06	07:35:26
1653	50.316212	-4.085363	0.5	65.7	2014-07-06	07:35:27
1654	50.316214	-4.085355	0.56	70.4	2014-07-06	07:35:28
1655	50.316215	-4.085345	0.73	79	2014-07-06	07:35:29
1656	50.316216	-4.085335	0.73	83.4	2014-07-06	07:35:30
1657	50.316215	-4.085328	0.48	95.6	2014-07-06	07:35:31
1658	50.316215	-4.085328	0.06	80.4	2014-07-06	07:35:32
1659	50.316217	-4.085327	0.09	24.4	2014-07-06	07:35:34
1660	50.316217	-4.085326	0.09	11.9	2014-07-06	07:35:35
1661	50.316218	-4.085328	0.06	304.1	2014-07-06	07:35:37
1662	50.316218	-4.085328	0.04	221	2014-07-06	07:35:38
1663	50.316222	-4.085327	0.23	6	2014-07-06	07:35:40
1664	50.316222	-4.085327	0.05	20.8	2014-07-06	07:35:41
1665	50.316222	-4.085327	0.04	118	2014-07-06	07:35:42
1666	50.316223	-4.085327	0.08	320.9	2014-07-06	07:35:43
1667	50.316223	-4.085327	0.03	347.1	2014-07-06	07:35:44
1668	50.316223	-4.085327	0.02	33.3	2014-07-06	07:35:46
1669	50.316223	-4.085328	0.07	245	2014-07-06	07:35:47
1670	50.316223	-4.085328	0.05	187.8	2014-07-06	07:35:48
1671	50.316222	-4.085327	0.08	143.2	2014-07-06	07:35:49
1672	50.316222	-4.085327	0.02	180	2014-07-06	07:35:50
1673	50.316222	-4.085327	0.04	17.2	2014-07-06	07:35:51
1674	50.316228	-4.085325	0.61	13.4	2014-07-06	07:35:52
1675	50.316231	-4.085324	0.18	15.5	2014-07-06	07:35:54
1676	50.316231	-4.085324	0.03	11.5	2014-07-06	07:35:55
1677	50.316231	-4.085324	0.01	212.6	2014-07-06	07:35:56
1678	50.316227	-4.085323	0.46	173.4	2014-07-06	07:35:57
1679	50.316224	-4.085322	0.17	162.2	2014-07-06	07:35:59
1680	50.316224	-4.085321	0.03	51.1	2014-07-06	07:36:00
1681	50.316228	-4.085317	0.54	32	2014-07-06	07:36:01
1682	50.316228	-4.085316	0.04	70.2	2014-07-06	07:36:03
1683	50.316229	-4.085316	0.06	41.9	2014-07-06	07:36:04
1684	50.316226	-4.085314	0.31	163.3	2014-07-06	07:36:05
1685	50.316223	-4.085314	0.33	172.8	2014-07-06	07:36:06
1686	50.316221	-4.085313	0.22	175.1	2014-07-06	07:36:07
1687	50.316222	-4.085313	0.04	16.7	2014-07-06	07:36:08
1688	50.316217	-4.085314	0.54	187.6	2014-07-06	07:36:09
1689	50.316212	-4.085315	0.57	187.2	2014-07-06	07:36:10
1690	50.316212	-4.085315	0.01	129.7	2014-07-06	07:36:12
1691	50.316212	-4.085315	0.02	270	2014-07-06	07:36:13
1692	50.316212	-4.085315	0.01	29.6	2014-07-06	07:36:14
1693	50.316207	-4.085317	0.51	197.7	2014-07-06	07:36:15
1694	50.316203	-4.085318	0.52	183.3	2014-07-06	07:36:16
1695	50.316199	-4.085319	0.46	191.2	2014-07-06	07:36:17
1696	50.316191	-4.085321	0.84	187	2014-07-06	07:36:18
1697	50.316183	-4.085324	0.89	194.3	2014-07-06	07:36:19
1698	50.316177	-4.085326	0.74	193.1	2014-07-06	07:36:20
1699	50.316168	-4.085331	1.07	197.5	2014-07-06	07:36:21
1700	50.316159	-4.085333	1.05	191.2	2014-07-06	07:36:22
1701	50.316153	-4.085335	0.69	192	2014-07-06	07:36:23
1702	50.316144	-4.085339	1.02	193.6	2014-07-06	07:36:24
1703	50.316134	-4.085342	1.13	192.5	2014-07-06	07:36:25
1704	50.316127	-4.085344	0.8	190.4	2014-07-06	07:36:26
1705	50.316119	-4.085346	0.82	190	2014-07-06	07:36:27
1706	50.316112	-4.085349	0.88	193.6	2014-07-06	07:36:28
1707	50.316103	-4.085352	0.95	191.9	2014-07-06	07:36:29
1708	50.316094	-4.085354	1.03	188.7	2014-07-06	07:36:30
1709	50.316089	-4.085356	0.58	192.4	2014-07-06	07:36:31
1710	50.316087	-4.085355	0.12	156.9	2014-07-06	07:36:33
1711	50.31609	-4.085352	0.2	25.5	2014-07-06	07:36:35
1712	50.31609	-4.085352	0.03	69.2	2014-07-06	07:36:36
1713	50.31609	-4.085352	0.01	147.4	2014-07-06	07:36:37
1714	50.31609	-4.085351	0.03	90	2014-07-06	07:36:38
1715	50.316091	-4.085352	0.03	344.6	2014-07-06	07:36:40
1716	50.316091	-4.085352	0.04	351.5	2014-07-06	07:36:41
1717	50.316092	-4.085351	0.04	47	2014-07-06	07:36:42
1718	50.316092	-4.085351	0.04	75.9	2014-07-06	07:36:43
1719	50.316092	-4.085351	0.01	212.6	2014-07-06	07:36:44
1720	50.316092	-4.08535	0.02	90	2014-07-06	07:36:45
1721	50.316092	-4.08535	0.02	63.4	2014-07-06	07:36:46
1722	50.316092	-4.08535	0.01	180	2014-07-06	07:36:47
1723	50.316093	-4.085347	0.3	54.1	2014-07-06	07:36:48
1724	50.316093	-4.085347	0.01	270	2014-07-06	07:36:49
1725	50.316093	-4.085347	0.02	244.3	2014-07-06	07:36:50
1726	50.316098	-4.085345	0.55	14.5	2014-07-06	07:36:51
1727	50.316106	-4.085338	1.06	28.8	2014-07-06	07:36:52
1728	50.316115	-4.085328	1.19	34.5	2014-07-06	07:36:53
1729	50.316129	-4.08532	1.7	21.6	2014-07-06	07:36:54
1730	50.316153	-4.085303	2.9	23.9	2014-07-06	07:36:55
1731	50.316183	-4.08528	3.76	25.6	2014-07-06	07:36:56
1732	50.316212	-4.085255	3.67	29.6	2014-07-06	07:36:57
1733	50.316228	-4.085238	2.15	34.4	2014-07-06	07:36:58
1734	50.316233	-4.085227	0.93	56	2014-07-06	07:36:59
1735	50.316234	-4.085222	0.2	65.5	2014-07-06	07:37:01
1736	50.316234	-4.085222	0.02	233.6	2014-07-06	07:37:02
1737	50.316234	-4.085222	0.02	161.3	2014-07-06	07:37:03
1738	50.316234	-4.085222	0.02	230.3	2014-07-06	07:37:04
1739	50.316231	-4.085221	0.34	169	2014-07-06	07:37:05
1740	50.31623	-4.085221	0.06	185.7	2014-07-06	07:37:06
1741	50.31623	-4.085221	0.02	145.8	2014-07-06	07:37:07
1742	50.316235	-4.085218	0.54	18.6	2014-07-06	07:37:08
1743	50.316235	-4.085219	0.04	335.2	2014-07-06	07:37:10
1744	50.316235	-4.085219	0.05	247	2014-07-06	07:37:11
1745	50.31623	-4.085222	0.56	196.8	2014-07-06	07:37:12
1746	50.316227	-4.085225	0.47	205.8	2014-07-06	07:37:13
1747	50.316227	-4.085224	0.03	59.2	2014-07-06	07:37:14
1748	50.316232	-4.085222	0.56	18.5	2014-07-06	07:37:15
1749	50.316234	-4.08522	0.16	16.7	2014-07-06	07:37:17
1750	50.316235	-4.08522	0.05	50.8	2014-07-06	07:37:18
1751	50.316231	-4.085219	0.44	168.2	2014-07-06	07:37:19
1752	50.31623	-4.08522	0.07	238	2014-07-06	07:37:21
1753	50.31623	-4.085221	0.04	270	2014-07-06	07:37:22
1754	50.31623	-4.085221	0.05	13.7	2014-07-06	07:37:23
1755	50.316235	-4.085216	0.61	35	2014-07-06	07:37:24
1756	50.316236	-4.085213	0.11	50.9	2014-07-06	07:37:26
1757	50.316236	-4.085214	0.04	283.4	2014-07-06	07:37:27
1758	50.316236	-4.085214	0.01	209.6	2014-07-06	07:37:28
1759	50.316234	-4.085214	0.12	184.2	2014-07-06	07:37:30
1760	50.316239	-4.085213	0.58	7.7	2014-07-06	07:37:31
1761	50.316242	-4.08521	0.21	36.6	2014-07-06	07:37:33
1762	50.316242	-4.085209	0.04	147.4	2014-07-06	07:37:34
1763	50.316241	-4.085209	0.04	164.3	2014-07-06	07:37:36
1764	50.316241	-4.085209	0.04	180	2014-07-06	07:37:37
1765	50.316241	-4.085208	0.03	45.5	2014-07-06	07:37:39
1766	50.316241	-4.085208	0.02	18.7	2014-07-06	07:37:40
1767	50.316241	-4.085208	0.01	150.4	2014-07-06	07:37:41
1768	50.316239	-4.085209	0.13	190.7	2014-07-06	07:37:43
1769	50.316242	-4.085205	0.44	32.6	2014-07-06	07:37:44
1770	50.316243	-4.085201	0.33	76.8	2014-07-06	07:37:45
1771	50.316243	-4.0852	0.04	68.6	2014-07-06	07:37:47
1772	50.316243	-4.0852	0.01	35.7	2014-07-06	07:37:48
1773	50.316243	-4.085202	0.09	242.6	2014-07-06	07:37:50
1774	50.316242	-4.085203	0.07	234.6	2014-07-06	07:37:51
1775	50.316243	-4.085203	0.03	308.5	2014-07-06	07:37:53
1776	50.316251	-4.085197	1.08	26.5	2014-07-06	07:37:54
1777	50.31626	-4.085192	0.99	19	2014-07-06	07:37:55
1778	50.316268	-4.085187	0.95	22.8	2014-07-06	07:37:56
1779	50.316271	-4.0852	0.25	292.7	2014-07-06	07:38:00
1780	50.316276	-4.085203	0.6	340.1	2014-07-06	07:38:01
1781	50.316294	-4.085198	1.99	10.7	2014-07-06	07:38:02
1782	50.316325	-4.085189	3.58	10	2014-07-06	07:38:03
1783	50.316367	-4.085181	4.62	6.7	2014-07-06	07:38:04
1784	50.316407	-4.085191	4.57	351.5	2014-07-06	07:38:05
1785	50.316444	-4.085213	4.43	339.4	2014-07-06	07:38:06
1786	50.316483	-4.085237	4.65	338.5	2014-07-06	07:38:07
1787	50.316525	-4.085265	5.07	337.1	2014-07-06	07:38:08
1788	50.316569	-4.085294	5.32	336.7	2014-07-06	07:38:09
1789	50.316614	-4.085324	5.37	336.9	2014-07-06	07:38:10
1790	50.31666	-4.085351	5.52	339.7	2014-07-06	07:38:11
1791	50.316708	-4.085382	5.76	336.9	2014-07-06	07:38:12
1792	50.316752	-4.085419	5.55	332.1	2014-07-06	07:38:13
1793	50.316795	-4.085457	5.52	330.5	2014-07-06	07:38:14
1794	50.316838	-4.085495	5.46	330.8	2014-07-06	07:38:15
1795	50.316878	-4.08553	5.14	330.9	2014-07-06	07:38:16
1796	50.316911	-4.085566	4.46	324.7	2014-07-06	07:38:17
1797	50.316928	-4.085601	3.12	307.4	2014-07-06	07:38:18
1798	50.316929	-4.085622	1.49	275.7	2014-07-06	07:38:19
1799	50.316925	-4.085632	0.88	237.3	2014-07-06	07:38:20
1800	50.316917	-4.08564	1.01	211.1	2014-07-06	07:38:21
1801	50.316907	-4.085648	1.32	207.3	2014-07-06	07:38:22
1802	50.316895	-4.085656	1.38	205.3	2014-07-06	07:38:23
1803	50.316883	-4.085664	1.46	201.3	2014-07-06	07:38:24
1804	50.316872	-4.085665	1.23	185.3	2014-07-06	07:38:25
1805	50.316864	-4.085663	0.88	167.1	2014-07-06	07:38:26
1806	50.316854	-4.08566	1.23	170	2014-07-06	07:38:27
1807	50.316838	-4.085658	1.72	176.2	2014-07-06	07:38:28
1808	50.316822	-4.085652	1.86	167.3	2014-07-06	07:38:29
1809	50.316805	-4.085644	1.92	161.4	2014-07-06	07:38:30
1810	50.316789	-4.085636	1.9	162.6	2014-07-06	07:38:31
1811	50.316775	-4.085627	1.66	157.2	2014-07-06	07:38:32
1812	50.316763	-4.085615	1.61	147.8	2014-07-06	07:38:33
1813	50.316751	-4.085596	1.86	135.4	2014-07-06	07:38:34
1814	50.316739	-4.08558	1.82	139.4	2014-07-06	07:38:35
1815	50.316725	-4.085567	1.82	150.1	2014-07-06	07:38:36
1816	50.316715	-4.085552	1.54	136.6	2014-07-06	07:38:37
1817	50.316706	-4.085536	1.45	131	2014-07-06	07:38:38
1818	50.316693	-4.085524	1.68	146.9	2014-07-06	07:38:39
1819	50.316679	-4.085512	1.8	153.7	2014-07-06	07:38:40
1820	50.316665	-4.085503	1.73	157.3	2014-07-06	07:38:41
1821	50.316653	-4.085493	1.49	152.1	2014-07-06	07:38:42
1822	50.316652	-4.085475	1.26	91.7	2014-07-06	07:38:43
1823	50.31665	-4.08546	1.13	102.9	2014-07-06	07:38:44
1824	50.316636	-4.085449	1.76	154.8	2014-07-06	07:38:45
1825	50.316621	-4.08544	1.73	157.5	2014-07-06	07:38:46
1826	50.316608	-4.08543	1.68	153.4	2014-07-06	07:38:47
1827	50.316595	-4.085419	1.64	153.1	2014-07-06	07:38:48
1828	50.316591	-4.085402	1.28	110.5	2014-07-06	07:38:49
1829	50.316589	-4.085385	1.25	96.8	2014-07-06	07:38:50
1830	50.316578	-4.085372	1.55	143.7	2014-07-06	07:38:51
1831	50.316563	-4.085364	1.73	162.2	2014-07-06	07:38:52
1832	50.316547	-4.085356	1.88	160.9	2014-07-06	07:38:53
1833	50.316533	-4.085345	1.8	154	2014-07-06	07:38:54
1834	50.316522	-4.085333	1.44	146	2014-07-06	07:38:55
1835	50.316513	-4.085322	1.37	142.4	2014-07-06	07:38:56
1836	50.316504	-4.085307	1.42	134.4	2014-07-06	07:38:57
1837	50.316496	-4.085295	1.26	135.2	2014-07-06	07:38:58
1838	50.316486	-4.085283	1.37	140.9	2014-07-06	07:38:59
1839	50.316474	-4.085273	1.5	153.8	2014-07-06	07:39:00
1840	50.31646	-4.085265	1.61	159.1	2014-07-06	07:39:01
1841	50.316448	-4.085257	1.47	154.9	2014-07-06	07:39:02
1842	50.316446	-4.085245	0.88	107.3	2014-07-06	07:39:03
1843	50.316445	-4.085234	0.75	103.6	2014-07-06	07:39:04
1844	50.316436	-4.085229	0.99	157	2014-07-06	07:39:05
1845	50.31643	-4.085224	0.74	151.4	2014-07-06	07:39:06
1846	50.316425	-4.085219	0.72	151	2014-07-06	07:39:07
1847	50.316417	-4.085216	0.91	164.8	2014-07-06	07:39:08
1848	50.316408	-4.085213	1	170.8	2014-07-06	07:39:09
1849	50.316399	-4.08521	1.05	166.9	2014-07-06	07:39:10
1850	50.316389	-4.085205	1.18	162.3	2014-07-06	07:39:11
1851	50.316378	-4.085202	1.23	168.3	2014-07-06	07:39:12
1852	50.31637	-4.085199	0.96	170.3	2014-07-06	07:39:13
1853	50.316362	-4.085197	0.87	170.5	2014-07-06	07:39:14
1854	50.316349	-4.085195	1.41	174.2	2014-07-06	07:39:15
1855	50.316338	-4.085192	1.32	171.2	2014-07-06	07:39:16
1856	50.316329	-4.085189	1.02	166.8	2014-07-06	07:39:17
1857	50.31632	-4.085187	0.95	170.6	2014-07-06	07:39:18
1858	50.316312	-4.085183	0.97	162.8	2014-07-06	07:39:19
1859	50.316304	-4.085181	0.91	172.5	2014-07-06	07:39:20
1860	50.316293	-4.085181	1.24	178.4	2014-07-06	07:39:21
1861	50.31628	-4.08518	1.36	178.7	2014-07-06	07:39:22
1862	50.31627	-4.085182	1.22	186.2	2014-07-06	07:39:23
1863	50.31626	-4.085184	1.08	187.9	2014-07-06	07:39:24
1864	50.316252	-4.085186	0.85	189.3	2014-07-06	07:39:25
1865	50.316252	-4.085187	0.04	284.1	2014-07-06	07:39:26
1866	50.316256	-4.085182	0.54	34.1	2014-07-06	07:39:27
1867	50.316258	-4.085179	0.15	52.6	2014-07-06	07:39:29
1868	50.316258	-4.085179	0.04	341.8	2014-07-06	07:39:30
1869	50.316258	-4.085179	0.06	138.1	2014-07-06	07:39:31
1870	50.316261	-4.085173	0.57	48.9	2014-07-06	07:39:32
1871	50.316265	-4.08517	0.24	25.3	2014-07-06	07:39:34
1872	50.316265	-4.085171	0.07	245	2014-07-06	07:39:35
1873	50.316263	-4.08517	0.17	169.9	2014-07-06	07:39:36
1874	50.316263	-4.085171	0.08	213	2014-07-06	07:39:37
1875	50.316259	-4.085173	0.21	203.6	2014-07-06	07:39:39
1876	50.316262	-4.08517	0.38	37.9	2014-07-06	07:39:40
1877	50.316264	-4.085167	0.12	44.8	2014-07-06	07:39:42
1878	50.316263	-4.085168	0.09	236.9	2014-07-06	07:39:43
1879	50.31626	-4.085174	0.26	224.2	2014-07-06	07:39:45
1880	50.316259	-4.085174	0.15	206.7	2014-07-06	07:39:46
1881	50.316258	-4.085174	0.09	172.6	2014-07-06	07:39:47
1882	50.316261	-4.085169	0.56	45.1	2014-07-06	07:39:48
1883	50.316266	-4.085166	0.25	21.6	2014-07-06	07:39:50
1884	50.316266	-4.085166	0	0	2014-07-06	07:39:51
1885	50.316261	-4.085167	0.55	188.8	2014-07-06	07:39:52
1886	50.316256	-4.085168	0.53	185.2	2014-07-06	07:39:53
1887	50.316255	-4.085169	0.12	230.2	2014-07-06	07:39:54
1888	50.316259	-4.085166	0.44	33.3	2014-07-06	07:39:55
1889	50.31626	-4.085163	0.12	55.4	2014-07-06	07:39:57
1890	50.31626	-4.085163	0.02	342.3	2014-07-06	07:39:58
1891	50.31626	-4.085163	0.05	141.6	2014-07-06	07:39:59
1892	50.31626	-4.085164	0.04	256.3	2014-07-06	07:40:00
1893	50.31626	-4.085163	0.04	39	2014-07-06	07:40:01
1894	50.316262	-4.08516	0.15	49.2	2014-07-06	07:40:03
1895	50.316262	-4.085159	0.07	82.9	2014-07-06	07:40:04
1896	50.316258	-4.085161	0.47	197	2014-07-06	07:40:05
1897	50.316255	-4.085162	0.34	194.4	2014-07-06	07:40:06
1898	50.316254	-4.085163	0.05	215.6	2014-07-06	07:40:08
1899	50.316258	-4.085158	0.56	36.7	2014-07-06	07:40:09
1900	50.316261	-4.085157	0.15	11.7	2014-07-06	07:40:11
1901	50.316259	-4.085162	0.19	237.5	2014-07-06	07:40:13
1902	50.316259	-4.085162	0.04	319.9	2014-07-06	07:40:14
1903	50.316259	-4.085161	0.06	51.5	2014-07-06	07:40:15
1904	50.31626	-4.085162	0.07	327.4	2014-07-06	07:40:16
1905	50.31626	-4.085163	0.07	314.5	2014-07-06	07:40:17
1906	50.31626	-4.085163	0.03	247.5	2014-07-06	07:40:18
1907	50.31626	-4.085163	0.03	22.7	2014-07-06	07:40:19
1908	50.316263	-4.08516	0.18	31.8	2014-07-06	07:40:21
1909	50.316262	-4.085158	0.1	114.3	2014-07-06	07:40:23
1910	50.316262	-4.085157	0.03	156.5	2014-07-06	07:40:24
1911	50.316262	-4.085157	0.01	150.4	2014-07-06	07:40:26
1912	50.316263	-4.085154	0.12	67.6	2014-07-06	07:40:28
1913	50.316263	-4.085153	0.06	98.6	2014-07-06	07:40:29
1914	50.316262	-4.085154	0.05	206.6	2014-07-06	07:40:30
1915	50.316262	-4.085155	0.1	270	2014-07-06	07:40:31
1916	50.316263	-4.085152	0.11	80	2014-07-06	07:40:33
1917	50.316263	-4.085151	0.07	97.1	2014-07-06	07:40:34
1918	50.316262	-4.085151	0.03	180	2014-07-06	07:40:35
1919	50.316262	-4.085149	0.06	103.2	2014-07-06	07:40:37
1920	50.316263	-4.085147	0.09	57.2	2014-07-06	07:40:39
1921	50.316263	-4.085148	0.05	249.8	2014-07-06	07:40:40
1922	50.316263	-4.085148	0.02	196.7	2014-07-06	07:40:41
1923	50.31626	-4.085146	0.17	153.3	2014-07-06	07:40:43
1924	50.316262	-4.085141	0.4	53	2014-07-06	07:40:44
1925	50.316262	-4.085141	0.04	118	2014-07-06	07:40:45
1926	50.316262	-4.08514	0.03	79.4	2014-07-06	07:40:47
1927	50.316262	-4.08514	0.03	43.2	2014-07-06	07:40:48
1928	50.316266	-4.085138	0.19	20.7	2014-07-06	07:40:50
1929	50.316263	-4.085139	0.32	187.4	2014-07-06	07:40:51
1930	50.316263	-4.085138	0.04	52.3	2014-07-06	07:40:53
1931	50.316264	-4.085134	0.32	64.4	2014-07-06	07:40:54
1932	50.316264	-4.085133	0.06	147.4	2014-07-06	07:40:55
1933	50.316264	-4.085133	0.03	231.1	2014-07-06	07:40:56
1934	50.316263	-4.085134	0.09	196.1	2014-07-06	07:40:57
1935	50.316263	-4.085134	0.01	0	2014-07-06	07:40:58
1936	50.316267	-4.085132	0.2	14.8	2014-07-06	07:41:00
1937	50.316267	-4.085132	0.04	90	2014-07-06	07:41:01
1938	50.316264	-4.085132	0.16	178.9	2014-07-06	07:41:03
1939	50.316263	-4.085131	0.05	114.7	2014-07-06	07:41:04
1940	50.316266	-4.085128	0.33	40.5	2014-07-06	07:41:05
1941	50.316266	-4.085127	0.04	59.9	2014-07-06	07:41:07
1942	50.316266	-4.085127	0.03	90	2014-07-06	07:41:08
1943	50.316263	-4.085125	0.16	159.3	2014-07-06	07:41:10
1944	50.316263	-4.085124	0.07	125	2014-07-06	07:41:11
1945	50.316262	-4.085124	0.06	167.8	2014-07-06	07:41:12
1946	50.316262	-4.085124	0.04	189.6	2014-07-06	07:41:13
1947	50.316264	-4.085122	0.12	36.3	2014-07-06	07:41:15
1948	50.316265	-4.085124	0.13	306.3	2014-07-06	07:41:16
1949	50.316265	-4.085123	0.08	54.7	2014-07-06	07:41:17
1950	50.316265	-4.085124	0.06	246.5	2014-07-06	07:41:19
1951	50.316265	-4.085124	0.04	77.8	2014-07-06	07:41:20
1952	50.316261	-4.085127	0.5	206.2	2014-07-06	07:41:21
1953	50.316265	-4.085128	0.48	351.5	2014-07-06	07:41:22
1954	50.316271	-4.085125	0.35	18.1	2014-07-06	07:41:24
1955	50.316271	-4.085124	0.06	90	2014-07-06	07:41:25
1956	50.316271	-4.085124	0.05	128.1	2014-07-06	07:41:26
1957	50.316267	-4.085126	0.44	208.5	2014-07-06	07:41:27
1958	50.316264	-4.085128	0.2	194.1	2014-07-06	07:41:29
1959	50.316265	-4.085127	0.06	42.5	2014-07-06	07:41:31
1960	50.316266	-4.085123	0.3	56.1	2014-07-06	07:41:32
1961	50.316265	-4.085121	0.09	117.7	2014-07-06	07:41:34
1962	50.316262	-4.085122	0.42	194.7	2014-07-06	07:41:35
1963	50.31626	-4.085123	0.06	199.1	2014-07-06	07:41:37
1964	50.316261	-4.08512	0.1	68.6	2014-07-06	07:41:39
1965	50.316261	-4.085119	0.07	97.9	2014-07-06	07:41:40
1966	50.316261	-4.085119	0.02	60.6	2014-07-06	07:41:41
1967	50.316261	-4.085118	0.07	122.4	2014-07-06	07:41:42
1968	50.316261	-4.085118	0.02	116.6	2014-07-06	07:41:43
1969	50.316261	-4.085118	0.01	209.6	2014-07-06	07:41:44
1970	50.316261	-4.085118	0.03	32.6	2014-07-06	07:41:45
1971	50.316265	-4.085115	0.52	25.2	2014-07-06	07:41:46
1972	50.316267	-4.085112	0.14	46.6	2014-07-06	07:41:48
1973	50.316267	-4.085112	0.02	90	2014-07-06	07:41:49
1974	50.316267	-4.085113	0.09	270	2014-07-06	07:41:50
1975	50.316264	-4.085114	0.28	197.1	2014-07-06	07:41:51
1976	50.316265	-4.085113	0.03	70.5	2014-07-06	07:41:53
1977	50.316268	-4.085109	0.22	41	2014-07-06	07:41:55
1978	50.316268	-4.085108	0.05	67.7	2014-07-06	07:41:57
1979	50.316267	-4.085108	0.06	162.3	2014-07-06	07:41:58
1980	50.316267	-4.085107	0.06	130	2014-07-06	07:42:00
1981	50.316266	-4.085106	0.06	156.5	2014-07-06	07:42:01
1982	50.316266	-4.085106	0.06	192	2014-07-06	07:42:02
1983	50.316271	-4.085104	0.58	16.1	2014-07-06	07:42:03
1984	50.316273	-4.085101	0.17	35.8	2014-07-06	07:42:05
1985	50.316273	-4.0851	0.05	90	2014-07-06	07:42:06
1986	50.316273	-4.0851	0.04	162.3	2014-07-06	07:42:07
1987	50.316269	-4.085101	0.19	189.7	2014-07-06	07:42:09
1988	50.31627	-4.085101	0.02	57	2014-07-06	07:42:11
1989	50.316273	-4.085099	0.42	22.8	2014-07-06	07:42:12
1990	50.316275	-4.085096	0.13	49.4	2014-07-06	07:42:14
1991	50.316274	-4.085095	0.03	128.1	2014-07-06	07:42:15
1992	50.316274	-4.085096	0.03	223.2	2014-07-06	07:42:16
1993	50.316274	-4.085095	0.04	139.9	2014-07-06	07:42:17
1994	50.316272	-4.085097	0.13	206.8	2014-07-06	07:42:19
1995	50.316273	-4.085095	0.2	59.3	2014-07-06	07:42:20
1996	50.316273	-4.085094	0.03	90	2014-07-06	07:42:21
1997	50.316274	-4.085092	0.09	56.5	2014-07-06	07:42:23
1998	50.316274	-4.085092	0.02	243.4	2014-07-06	07:42:24
1999	50.316273	-4.085092	0.04	154.8	2014-07-06	07:42:25
[truncated: 3,273 more rows]
