# Supplementary material for: On the Potential of Surfers to Monitor Environmental Indicators in the Coastal Zone
Source: PLoS One. 2015 Jul 8;10(7):e0127706. doi: 10.1371/journal.pone.0127706 (PMC4496071; doi:10.1371/journal.pone.0127706)
Supplement: S1 Data — Contains 85 GPS tracks (comma separated files) used to estimate surfing performance statistics in the manuscript. (ZIP) [file pone.0127706.s001.zip › S1 Data GPS Tracks/20140713_Wembury.csv]

No	Latitude	Longitude	Speed	Course	Date	Time
1	50.317044	-4.08267	0	0	2014-07-13	13:07:42
2	50.317045	-4.082664	0.51	68.3	2014-07-13	13:07:43
3	50.317046	-4.082661	0.23	54.8	2014-07-13	13:07:44
4	50.317048	-4.082658	0.26	59.2	2014-07-13	13:07:45
5	50.317048	-4.082655	0.22	70.4	2014-07-13	13:07:46
6	50.317049	-4.082652	0.19	79.1	2014-07-13	13:07:47
7	50.317049	-4.08265	0.15	90	2014-07-13	13:07:48
8	50.317048	-4.082649	0.1	100.6	2014-07-13	13:07:49
9	50.317047	-4.082647	0.21	147.4	2014-07-13	13:07:50
10	50.317045	-4.082646	0.19	153.5	2014-07-13	13:07:51
11	50.317048	-4.082637	0.69	67	2014-07-13	13:07:52
12	50.317046	-4.082638	0.23	207.7	2014-07-13	13:07:53
13	50.317044	-4.082643	0.36	242.4	2014-07-13	13:07:54
14	50.31705	-4.082638	0.73	28.2	2014-07-13	13:07:55
15	50.31705	-4.082643	0.38	272.9	2014-07-13	13:07:56
16	50.317047	-4.082648	0.53	219.1	2014-07-13	13:07:57
17	50.317044	-4.082659	0.84	251.9	2014-07-13	13:07:58
18	50.317046	-4.082665	0.45	289.4	2014-07-13	13:07:59
19	50.317049	-4.082663	0.45	26.2	2014-07-13	13:08:00
20	50.317052	-4.082658	0.43	44.5	2014-07-13	13:08:01
21	50.317052	-4.082662	0.26	261.6	2014-07-13	13:08:02
22	50.317047	-4.082663	0.47	190.9	2014-07-13	13:08:03
23	50.317045	-4.082663	0.3	182.2	2014-07-13	13:08:04
24	50.317044	-4.082664	0.11	231.9	2014-07-13	13:08:05
25	50.317047	-4.08266	0.43	51.5	2014-07-13	13:08:06
26	50.31705	-4.082655	0.5	46.4	2014-07-13	13:08:07
27	50.317052	-4.082656	0.25	334.4	2014-07-13	13:08:08
28	50.317054	-4.082657	0.26	341.7	2014-07-13	13:08:09
29	50.317055	-4.082661	0.27	288.1	2014-07-13	13:08:10
30	50.317056	-4.082663	0.24	314.2	2014-07-13	13:08:11
31	50.317056	-4.082666	0.18	264.3	2014-07-13	13:08:12
32	50.317052	-4.082666	0.5	183.4	2014-07-13	13:08:13
33	50.317047	-4.082666	0.54	178.7	2014-07-13	13:08:14
34	50.317042	-4.082666	0.53	177.4	2014-07-13	13:08:15
35	50.31704	-4.082665	0.25	172	2014-07-13	13:08:16
36	50.317037	-4.082665	0.3	170.9	2014-07-13	13:08:17
37	50.317034	-4.082662	0.39	153.4	2014-07-13	13:08:18
38	50.317032	-4.082657	0.39	122.1	2014-07-13	13:08:19
39	50.31703	-4.082652	0.43	120	2014-07-13	13:08:20
40	50.317029	-4.082646	0.46	104.1	2014-07-13	13:08:21
41	50.31703	-4.082642	0.31	67	2014-07-13	13:08:22
42	50.31703	-4.082637	0.34	101.1	2014-07-13	13:08:23
43	50.317029	-4.082632	0.38	110.3	2014-07-13	13:08:24
44	50.317026	-4.082631	0.3	159.2	2014-07-13	13:08:25
45	50.317025	-4.082631	0.08	187.8	2014-07-13	13:08:26
46	50.317026	-4.082631	0.12	351.3	2014-07-13	13:08:27
47	50.317026	-4.082629	0.13	101.9	2014-07-13	13:08:28
48	50.317026	-4.082625	0.32	100	2014-07-13	13:08:29
49	50.317024	-4.082621	0.35	122.1	2014-07-13	13:08:30
50	50.317024	-4.08262	0.07	90	2014-07-13	13:08:31
51	50.317023	-4.082617	0.2	124.1	2014-07-13	13:08:32
52	50.317019	-4.082625	0.66	233.5	2014-07-13	13:08:33
53	50.317019	-4.08263	0.37	262.7	2014-07-13	13:08:34
54	50.317017	-4.082631	0.23	196.3	2014-07-13	13:08:35
55	50.317016	-4.082631	0.09	183.5	2014-07-13	13:08:36
56	50.317016	-4.082631	0.03	239.2	2014-07-13	13:08:37
57	50.317016	-4.082632	0.09	303.1	2014-07-13	13:08:38
58	50.317015	-4.082632	0.1	173.3	2014-07-13	13:08:39
59	50.317014	-4.082634	0.15	222.4	2014-07-13	13:08:40
60	50.317014	-4.082634	0.07	234.6	2014-07-13	13:08:41
61	50.317015	-4.082636	0.12	299.2	2014-07-13	13:08:42
62	50.317015	-4.082638	0.13	282	2014-07-13	13:08:43
63	50.317015	-4.082639	0.09	245.5	2014-07-13	13:08:44
64	50.317015	-4.08264	0.13	306.3	2014-07-13	13:08:45
65	50.317016	-4.082641	0.1	299.3	2014-07-13	13:08:46
66	50.317016	-4.082642	0.08	313	2014-07-13	13:08:47
67	50.317015	-4.082643	0.1	207.3	2014-07-13	13:08:48
68	50.317015	-4.082643	0.03	136.8	2014-07-13	13:08:49
69	50.317015	-4.082643	0.06	231.5	2014-07-13	13:08:50
70	50.317014	-4.082646	0.19	247.3	2014-07-13	13:08:51
71	50.317013	-4.082648	0.17	243.5	2014-07-13	13:08:52
72	50.317013	-4.082649	0.07	208.8	2014-07-13	13:08:53
73	50.317013	-4.082649	0.07	253.9	2014-07-13	13:08:54
74	50.317013	-4.082649	0.03	51.1	2014-07-13	13:08:55
75	50.317012	-4.08265	0.14	222.6	2014-07-13	13:08:56
76	50.317011	-4.082653	0.2	230	2014-07-13	13:08:57
77	50.317009	-4.082656	0.26	237.5	2014-07-13	13:08:58
78	50.317009	-4.082656	0.06	208.2	2014-07-13	13:08:59
79	50.317009	-4.082657	0.06	217.2	2014-07-13	13:09:00
80	50.317009	-4.082657	0.03	347.1	2014-07-13	13:09:01
81	50.317009	-4.082656	0.09	49.9	2014-07-13	13:09:02
82	50.317009	-4.082655	0.04	116.6	2014-07-13	13:09:03
83	50.317008	-4.082654	0.11	142.3	2014-07-13	13:09:04
84	50.317008	-4.082653	0.11	125.8	2014-07-13	13:09:05
85	50.317007	-4.082655	0.12	242.1	2014-07-13	13:09:06
86	50.317007	-4.082657	0.16	245.7	2014-07-13	13:09:07
87	50.317006	-4.082658	0.13	257.6	2014-07-13	13:09:08
88	50.317007	-4.08266	0.1	286.9	2014-07-13	13:09:09
89	50.317006	-4.082661	0.14	222.6	2014-07-13	13:09:10
90	50.317006	-4.082663	0.1	259.4	2014-07-13	13:09:11
91	50.317006	-4.082663	0.1	332.7	2014-07-13	13:09:12
92	50.317007	-4.082664	0.09	337.2	2014-07-13	13:09:13
93	50.317008	-4.082664	0.12	342.1	2014-07-13	13:09:14
94	50.317011	-4.082664	0.27	358.8	2014-07-13	13:09:15
95	50.317011	-4.082665	0.07	319.4	2014-07-13	13:09:16
96	50.31701	-4.082668	0.26	250.9	2014-07-13	13:09:17
97	50.317011	-4.082669	0.08	305.6	2014-07-13	13:09:18
98	50.317011	-4.082671	0.11	300.8	2014-07-13	13:09:19
99	50.317012	-4.082672	0.09	295.4	2014-07-13	13:09:20
100	50.317012	-4.082673	0.09	315.1	2014-07-13	13:09:21
101	50.317013	-4.082673	0.08	3.9	2014-07-13	13:09:22
102	50.317014	-4.082672	0.08	4.3	2014-07-13	13:09:23
103	50.317015	-4.082672	0.15	18.9	2014-07-13	13:09:24
104	50.317016	-4.082671	0.12	20.1	2014-07-13	13:09:25
105	50.317018	-4.082671	0.17	15.8	2014-07-13	13:09:26
106	50.317018	-4.082671	0.06	311.7	2014-07-13	13:09:27
107	50.317018	-4.082672	0.06	308.5	2014-07-13	13:09:28
108	50.317019	-4.082673	0.17	316.9	2014-07-13	13:09:29
109	50.31702	-4.082674	0.13	336.3	2014-07-13	13:09:30
110	50.317022	-4.082674	0.13	357.5	2014-07-13	13:09:31
111	50.317023	-4.082673	0.14	22.1	2014-07-13	13:09:32
112	50.317025	-4.082673	0.29	2.4	2014-07-13	13:09:33
113	50.317029	-4.082672	0.44	13.2	2014-07-13	13:09:34
114	50.317031	-4.082675	0.27	311.1	2014-07-13	13:09:35
115	50.317033	-4.082679	0.38	304.2	2014-07-13	13:09:36
116	50.317035	-4.082684	0.42	313	2014-07-13	13:09:37
117	50.317037	-4.082689	0.44	303.7	2014-07-13	13:09:38
118	50.317039	-4.082691	0.29	319.6	2014-07-13	13:09:39
119	50.31704	-4.082694	0.21	293	2014-07-13	13:09:40
120	50.317042	-4.082697	0.3	306.8	2014-07-13	13:09:41
121	50.317043	-4.082699	0.15	300.8	2014-07-13	13:09:42
122	50.317042	-4.082701	0.1	253.7	2014-07-13	13:09:43
123	50.317042	-4.082701	0.05	280.6	2014-07-13	13:09:44
124	50.317042	-4.082701	0.04	180	2014-07-13	13:09:45
125	50.317042	-4.082701	0.04	39	2014-07-13	13:09:46
126	50.317043	-4.0827	0.09	57.6	2014-07-13	13:09:47
127	50.317043	-4.082699	0.07	81.3	2014-07-13	13:09:48
128	50.317043	-4.082697	0.14	61.2	2014-07-13	13:09:49
129	50.317043	-4.082696	0.09	90	2014-07-13	13:09:50
130	50.317043	-4.082695	0.1	84.7	2014-07-13	13:09:51
131	50.317044	-4.082692	0.17	73.8	2014-07-13	13:09:52
132	50.317043	-4.082692	0.09	147.4	2014-07-13	13:09:53
133	50.317042	-4.082692	0.09	183.9	2014-07-13	13:09:54
134	50.317042	-4.082692	0.02	196.7	2014-07-13	13:09:55
135	50.317042	-4.082692	0.01	330.4	2014-07-13	13:09:56
136	50.317043	-4.082692	0.08	355.6	2014-07-13	13:09:57
137	50.317044	-4.082692	0.07	0	2014-07-13	13:09:58
138	50.317044	-4.082692	0.02	0	2014-07-13	13:09:59
139	50.317044	-4.082691	0.08	96.6	2014-07-13	13:10:00
140	50.317044	-4.08269	0.05	99.4	2014-07-13	13:10:01
141	50.317044	-4.082689	0.06	73.2	2014-07-13	13:10:02
142	50.317046	-4.082683	0.53	55.5	2014-07-13	13:10:03
143	50.317047	-4.082681	0.22	59.8	2014-07-13	13:10:04
144	50.317048	-4.08268	0.08	43.2	2014-07-13	13:10:05
145	50.317049	-4.082677	0.25	55.5	2014-07-13	13:10:06
146	50.317052	-4.082673	0.37	45.7	2014-07-13	13:10:07
147	50.317056	-4.082666	0.71	48.7	2014-07-13	13:10:08
148	50.317058	-4.082662	0.39	39.3	2014-07-13	13:10:09
149	50.317061	-4.082658	0.42	42.2	2014-07-13	13:10:10
150	50.317063	-4.082656	0.24	43.2	2014-07-13	13:10:11
151	50.317063	-4.082654	0.13	77.5	2014-07-13	13:10:12
152	50.317063	-4.082655	0.04	220.1	2014-07-13	13:10:13
153	50.317061	-4.082658	0.32	234.7	2014-07-13	13:10:14
154	50.31706	-4.082662	0.3	246.1	2014-07-13	13:10:15
155	50.317059	-4.082666	0.25	254.6	2014-07-13	13:10:16
156	50.317059	-4.082666	0.08	239.9	2014-07-13	13:10:17
157	50.317057	-4.082669	0.27	224.2	2014-07-13	13:10:18
158	50.317056	-4.082669	0.11	167.1	2014-07-13	13:10:19
159	50.317057	-4.082669	0.02	64.3	2014-07-13	13:10:20
160	50.317065	-4.082662	1.06	24.3	2014-07-13	13:10:21
161	50.317069	-4.08266	0.44	26	2014-07-13	13:10:22
162	50.317068	-4.082659	0.1	132.7	2014-07-13	13:10:23
163	50.317067	-4.082658	0.1	159.2	2014-07-13	13:10:24
164	50.317067	-4.082658	0.07	175.1	2014-07-13	13:10:25
165	50.317066	-4.082658	0.03	110.8	2014-07-13	13:10:26
166	50.317066	-4.082657	0.06	147.4	2014-07-13	13:10:27
167	50.317066	-4.082657	0.06	173.4	2014-07-13	13:10:28
168	50.317065	-4.082657	0.06	157.6	2014-07-13	13:10:29
169	50.317065	-4.082657	0.03	212.6	2014-07-13	13:10:30
170	50.317065	-4.082657	0.01	180	2014-07-13	13:10:31
171	50.317065	-4.082658	0.04	258	2014-07-13	13:10:32
172	50.317065	-4.082657	0.03	59.2	2014-07-13	13:10:33
173	50.317065	-4.082656	0.1	55.9	2014-07-13	13:10:34
174	50.317066	-4.082655	0.14	40.9	2014-07-13	13:10:35
175	50.317066	-4.082655	0	0	2014-07-13	13:10:36
176	50.317066	-4.082655	0.04	254.3	2014-07-13	13:10:37
177	50.317066	-4.082656	0.03	316.8	2014-07-13	13:10:38
178	50.317066	-4.082656	0.02	270	2014-07-13	13:10:39
179	50.317065	-4.082657	0.19	200.3	2014-07-13	13:10:40
180	50.317067	-4.082658	0.25	344.9	2014-07-13	13:10:41
181	50.317067	-4.082658	0.04	254.3	2014-07-13	13:10:42
182	50.317066	-4.082659	0.06	203.5	2014-07-13	13:10:43
183	50.317066	-4.08266	0.07	245	2014-07-13	13:10:44
184	50.317066	-4.08266	0.02	270	2014-07-13	13:10:45
185	50.317066	-4.08266	0.04	237.6	2014-07-13	13:10:46
186	50.317066	-4.082661	0.02	270	2014-07-13	13:10:47
187	50.317066	-4.08266	0.05	56	2014-07-13	13:10:48
188	50.317068	-4.082659	0.17	22.6	2014-07-13	13:10:49
189	50.317069	-4.082658	0.17	20.5	2014-07-13	13:10:50
190	50.317069	-4.082658	0.03	106.6	2014-07-13	13:10:51
191	50.31707	-4.082658	0.07	355.6	2014-07-13	13:10:52
192	50.317071	-4.082658	0.12	12.1	2014-07-13	13:10:53
193	50.317074	-4.082659	0.21	348	2014-07-13	13:10:55
194	50.317076	-4.082657	0.21	43.8	2014-07-13	13:10:56
195	50.317076	-4.082657	0.03	327.4	2014-07-13	13:10:57
196	50.317077	-4.082657	0.16	355.7	2014-07-13	13:10:58
197	50.317078	-4.082657	0.05	14.5	2014-07-13	13:10:59
198	50.317078	-4.082656	0.11	65.7	2014-07-13	13:11:00
199	50.317078	-4.082656	0.03	249.2	2014-07-13	13:11:01
200	50.317078	-4.082657	0.08	227	2014-07-13	13:11:02
201	50.317078	-4.082657	0.04	341.8	2014-07-13	13:11:03
202	50.317077	-4.082657	0.04	204.8	2014-07-13	13:11:05
203	50.317078	-4.082656	0.08	54.7	2014-07-13	13:11:06
204	50.317078	-4.082656	0.08	46.7	2014-07-13	13:11:07
205	50.317079	-4.082656	0.06	327.4	2014-07-13	13:11:08
206	50.317079	-4.082656	0.03	90	2014-07-13	13:11:09
207	50.317078	-4.082655	0.07	140	2014-07-13	13:11:10
208	50.317078	-4.082654	0.09	137.2	2014-07-13	13:11:11
209	50.317077	-4.082654	0.05	165.5	2014-07-13	13:11:12
210	50.317077	-4.082653	0.04	105.7	2014-07-13	13:11:13
211	50.317077	-4.082654	0.05	259.4	2014-07-13	13:11:14
212	50.317077	-4.082655	0.05	280.6	2014-07-13	13:11:15
213	50.317077	-4.082655	0.04	283.4	2014-07-13	13:11:16
214	50.317078	-4.082656	0.05	333.4	2014-07-13	13:11:17
215	50.317078	-4.082656	0.01	209.6	2014-07-13	13:11:18
216	50.317078	-4.082655	0.05	50.8	2014-07-13	13:11:19
217	50.317078	-4.082655	0.02	119.4	2014-07-13	13:11:20
218	50.317078	-4.082655	0.04	74.3	2014-07-13	13:11:21
219	50.317076	-4.082652	0.11	134.1	2014-07-13	13:11:23
220	50.317077	-4.082653	0.07	344.9	2014-07-13	13:11:24
221	50.317077	-4.082653	0.06	318.1	2014-07-13	13:11:25
222	50.317078	-4.082653	0.04	9.6	2014-07-13	13:11:26
223	50.317078	-4.082652	0.06	55.4	2014-07-13	13:11:27
224	50.317079	-4.082652	0.07	15.1	2014-07-13	13:11:28
225	50.317079	-4.082652	0.03	337.8	2014-07-13	13:11:29
226	50.317079	-4.082652	0.02	90	2014-07-13	13:11:30
227	50.317079	-4.082652	0.03	113.1	2014-07-13	13:11:31
228	50.317079	-4.082651	0.09	115.4	2014-07-13	13:11:32
229	50.317078	-4.082651	0.04	220.1	2014-07-13	13:11:33
230	50.317078	-4.082651	0.07	180	2014-07-13	13:11:34
231	50.317077	-4.082651	0.05	194.5	2014-07-13	13:11:35
232	50.317077	-4.082651	0.08	198	2014-07-13	13:11:36
233	50.317076	-4.082652	0.02	196.7	2014-07-13	13:11:37
234	50.317076	-4.082652	0.05	200.8	2014-07-13	13:11:38
235	50.317076	-4.082653	0.07	255.2	2014-07-13	13:11:39
236	50.317075	-4.082653	0.06	228.3	2014-07-13	13:11:40
237	50.317075	-4.082653	0.02	180	2014-07-13	13:11:41
238	50.317075	-4.082653	0.03	157.8	2014-07-13	13:11:42
239	50.317075	-4.082653	0.02	64.3	2014-07-13	13:11:43
240	50.317075	-4.082653	0.05	232.5	2014-07-13	13:11:44
241	50.317075	-4.082653	0.02	90	2014-07-13	13:11:45
242	50.317075	-4.082653	0.05	111.7	2014-07-13	13:11:46
243	50.317075	-4.082652	0.04	74.6	2014-07-13	13:11:47
244	50.317076	-4.082653	0.14	342.2	2014-07-13	13:11:48
245	50.317076	-4.082654	0.11	294.9	2014-07-13	13:11:49
246	50.317076	-4.082656	0.11	260	2014-07-13	13:11:50
247	50.317076	-4.082656	0.05	270	2014-07-13	13:11:51
248	50.317076	-4.082659	0.17	270	2014-07-13	13:11:52
249	50.317076	-4.082661	0.15	256.1	2014-07-13	13:11:53
250	50.317076	-4.082663	0.16	283.3	2014-07-13	13:11:54
251	50.317077	-4.082665	0.15	288.1	2014-07-13	13:11:55
252	50.317077	-4.082667	0.13	295	2014-07-13	13:11:56
253	50.317077	-4.082667	0.02	180	2014-07-13	13:11:57
254	50.317077	-4.082667	0.02	129.7	2014-07-13	13:11:58
255	50.317077	-4.082666	0.02	128.1	2014-07-13	13:12:00
256	50.317077	-4.082666	0.02	243.4	2014-07-13	13:12:01
257	50.317076	-4.082667	0.04	242	2014-07-13	13:12:02
258	50.317076	-4.082667	0.04	237.6	2014-07-13	13:12:03
259	50.317076	-4.082667	0.03	213.6	2014-07-13	13:12:04
260	50.317073	-4.082665	0.2	150.3	2014-07-13	13:12:06
261	50.317073	-4.082665	0.03	223.2	2014-07-13	13:12:07
262	50.317073	-4.082665	0.02	196.7	2014-07-13	13:12:08
263	50.317072	-4.082665	0.02	214.2	2014-07-13	13:12:09
264	50.317072	-4.082665	0.05	128.1	2014-07-13	13:12:10
265	50.317072	-4.082664	0.02	119.4	2014-07-13	13:12:11
266	50.317072	-4.082664	0.02	161.3	2014-07-13	13:12:12
267	50.317072	-4.082664	0.03	192.9	2014-07-13	13:12:13
268	50.317072	-4.082664	0.02	126.4	2014-07-13	13:12:14
269	50.317072	-4.082664	0.02	90	2014-07-13	13:12:15
270	50.317071	-4.082664	0.01	209.6	2014-07-13	13:12:16
271	50.317071	-4.082664	0.03	180	2014-07-13	13:12:17
272	50.317071	-4.082664	0.04	189.9	2014-07-13	13:12:18
273	50.317069	-4.082661	0.17	131.1	2014-07-13	13:12:20
274	50.317068	-4.082661	0.05	180	2014-07-13	13:12:21
275	50.317068	-4.082661	0.01	180	2014-07-13	13:12:22
276	50.317068	-4.08266	0.03	51.1	2014-07-13	13:12:23
277	50.317068	-4.08266	0.03	138.1	2014-07-13	13:12:25
278	50.317068	-4.08266	0.03	168.5	2014-07-13	13:12:26
279	50.317068	-4.082659	0.03	90	2014-07-13	13:12:27
280	50.317067	-4.082658	0.17	136.9	2014-07-13	13:12:28
281	50.317066	-4.082655	0.1	110.2	2014-07-13	13:12:30
282	50.317066	-4.082655	0.03	212.6	2014-07-13	13:12:31
283	50.317071	-4.082661	0.33	320.5	2014-07-13	13:12:33
284	50.317071	-4.082662	0.11	319.7	2014-07-13	13:12:34
285	50.317073	-4.082665	0.22	308.9	2014-07-13	13:12:35
286	50.317073	-4.082665	0.06	308.5	2014-07-13	13:12:36
287	50.317073	-4.082666	0.02	296.6	2014-07-13	13:12:37
288	50.317073	-4.082665	0.05	113	2014-07-13	13:12:38
289	50.317073	-4.082665	0.03	158.5	2014-07-13	13:12:39
290	50.317073	-4.082665	0.01	270	2014-07-13	13:12:40
291	50.317073	-4.082665	0.02	270	2014-07-13	13:12:41
292	50.317072	-4.082665	0.01	215.7	2014-07-13	13:12:42
293	50.317072	-4.082665	0.01	90	2014-07-13	13:12:43
294	50.317072	-4.082665	0.02	270	2014-07-13	13:12:44
295	50.317072	-4.082666	0.02	270	2014-07-13	13:12:45
296	50.317072	-4.082666	0.02	180	2014-07-13	13:12:46
297	50.317072	-4.082666	0.01	270	2014-07-13	13:12:48
298	50.317072	-4.082666	0.02	126.4	2014-07-13	13:12:50
299	50.317072	-4.082666	0.06	288.2	2014-07-13	13:12:51
300	50.317073	-4.082667	0.1	321.7	2014-07-13	13:12:52
301	50.317073	-4.082667	0.05	124	2014-07-13	13:12:53
302	50.317073	-4.082667	0.02	243.4	2014-07-13	13:12:54
303	50.317073	-4.082667	0.03	270	2014-07-13	13:12:55
304	50.317076	-4.082677	0.8	301.5	2014-07-13	13:12:56
305	50.317081	-4.082686	0.86	310.5	2014-07-13	13:12:57
306	50.317087	-4.082698	1.09	306.3	2014-07-13	13:12:58
307	50.317091	-4.082709	0.84	297.7	2014-07-13	13:12:59
308	50.317094	-4.082721	0.95	291.3	2014-07-13	13:13:00
309	50.317097	-4.082747	1.84	281.4	2014-07-13	13:13:01
310	50.317103	-4.082777	2.27	287	2014-07-13	13:13:02
311	50.317109	-4.082802	1.87	292	2014-07-13	13:13:03
312	50.317115	-4.082816	1.16	300.6	2014-07-13	13:13:04
313	50.317119	-4.082825	0.8	306.5	2014-07-13	13:13:05
314	50.317121	-4.082835	0.8	291.2	2014-07-13	13:13:06
315	50.317122	-4.082853	1.23	273.5	2014-07-13	13:13:07
316	50.317123	-4.082875	1.59	271.6	2014-07-13	13:13:08
317	50.317128	-4.082898	1.77	289.4	2014-07-13	13:13:09
318	50.317135	-4.082915	1.41	302.5	2014-07-13	13:13:10
319	50.317143	-4.082932	1.47	307.1	2014-07-13	13:13:11
320	50.31715	-4.082955	1.86	296.1	2014-07-13	13:13:12
321	50.317161	-4.082982	2.3	302.8	2014-07-13	13:13:13
322	50.317172	-4.083003	1.91	309.7	2014-07-13	13:13:14
323	50.317184	-4.083021	1.81	316.6	2014-07-13	13:13:15
324	50.317195	-4.083041	1.92	311.7	2014-07-13	13:13:16
325	50.317207	-4.083062	1.98	311	2014-07-13	13:13:17
326	50.317217	-4.083079	1.68	312.6	2014-07-13	13:13:18
327	50.317224	-4.083092	1.2	309.8	2014-07-13	13:13:19
328	50.31723	-4.083102	0.95	314.3	2014-07-13	13:13:20
329	50.317241	-4.08312	1.75	311.8	2014-07-13	13:13:21
330	50.317255	-4.083138	2.05	322.5	2014-07-13	13:13:22
331	50.317268	-4.083148	1.57	332.4	2014-07-13	13:13:23
332	50.317281	-4.083157	1.58	334.6	2014-07-13	13:13:24
333	50.317305	-4.083175	2.98	334.3	2014-07-13	13:13:25
334	50.317325	-4.083187	2.41	340.5	2014-07-13	13:13:26
335	50.317338	-4.083196	1.57	335.9	2014-07-13	13:13:27
336	50.317347	-4.083201	1.05	340.1	2014-07-13	13:13:28
337	50.317357	-4.083209	1.24	331.6	2014-07-13	13:13:29
338	50.317377	-4.083224	2.47	335.5	2014-07-13	13:13:30
339	50.317394	-4.083232	2.03	343.5	2014-07-13	13:13:31
340	50.317409	-4.083237	1.66	347.8	2014-07-13	13:13:32
341	50.317426	-4.083249	2.06	334.9	2014-07-13	13:13:33
342	50.317437	-4.08327	1.94	311.1	2014-07-13	13:13:34
343	50.317439	-4.083293	1.71	275.4	2014-07-13	13:13:35
344	50.317446	-4.083327	2.52	290.1	2014-07-13	13:13:36
345	50.31745	-4.083344	1.28	287.8	2014-07-13	13:13:37
346	50.317461	-4.083364	1.87	310	2014-07-13	13:13:38
347	50.31748	-4.083389	2.77	320.9	2014-07-13	13:13:39
348	50.317502	-4.083402	2.64	338.5	2014-07-13	13:13:40
349	50.317523	-4.083406	2.31	352.6	2014-07-13	13:13:41
350	50.317547	-4.083411	2.77	352.7	2014-07-13	13:13:42
351	50.317563	-4.083414	1.8	353.5	2014-07-13	13:13:43
352	50.317586	-4.083427	2.67	339.8	2014-07-13	13:13:44
353	50.317606	-4.083454	2.98	319.9	2014-07-13	13:13:45
354	50.317623	-4.083486	2.91	309.4	2014-07-13	13:13:46
355	50.317633	-4.083515	2.33	297.6	2014-07-13	13:13:47
356	50.317639	-4.083541	1.97	290	2014-07-13	13:13:48
357	50.317644	-4.083564	1.73	288.8	2014-07-13	13:13:49
358	50.317647	-4.083587	1.7	282.4	2014-07-13	13:13:50
359	50.317652	-4.083614	1.98	286.1	2014-07-13	13:13:51
360	50.317657	-4.08364	1.88	286.7	2014-07-13	13:13:52
361	50.31766	-4.083668	2.07	279.1	2014-07-13	13:13:53
362	50.317664	-4.0837	2.28	281.1	2014-07-13	13:13:54
363	50.317669	-4.083731	2.3	284.1	2014-07-13	13:13:55
364	50.317671	-4.083757	1.88	277.4	2014-07-13	13:13:56
365	50.317674	-4.083769	0.87	293.4	2014-07-13	13:13:57
366	50.317682	-4.083771	0.92	349.9	2014-07-13	13:13:58
367	50.317692	-4.08376	1.34	36.6	2014-07-13	13:13:59
368	50.317698	-4.083732	2.1	70.8	2014-07-13	13:14:00
369	50.317701	-4.083704	1.97	79.6	2014-07-13	13:14:01
370	50.317704	-4.083686	1.37	76.2	2014-07-13	13:14:02
371	50.317706	-4.083674	0.85	79.9	2014-07-13	13:14:03
372	50.317706	-4.083671	0.09	78.4	2014-07-13	13:14:05
373	50.317706	-4.083672	0.04	270	2014-07-13	13:14:06
374	50.317708	-4.083659	0.98	74.1	2014-07-13	13:14:07
375	50.317713	-4.083649	0.86	55.8	2014-07-13	13:14:08
376	50.317719	-4.083644	0.74	26.8	2014-07-13	13:14:09
377	50.317724	-4.083643	0.28	6.7	2014-07-13	13:14:11
378	50.317725	-4.083644	0.14	331.7	2014-07-13	13:14:12
379	50.317726	-4.083644	0.12	339.5	2014-07-13	13:14:13
380	50.317726	-4.083645	0.09	344.3	2014-07-13	13:14:14
381	50.317727	-4.083645	0.04	8.5	2014-07-13	13:14:15
382	50.317727	-4.083645	0.05	7.1	2014-07-13	13:14:16
383	50.317728	-4.083644	0.09	15.9	2014-07-13	13:14:17
384	50.317728	-4.083644	0.06	5.8	2014-07-13	13:14:18
385	50.317729	-4.083644	0.07	355.6	2014-07-13	13:14:19
386	50.317729	-4.083644	0.05	38.3	2014-07-13	13:14:20
387	50.31773	-4.083643	0.05	39.1	2014-07-13	13:14:21
388	50.31773	-4.083643	0.02	16.7	2014-07-13	13:14:22
389	50.31773	-4.083644	0.06	312.1	2014-07-13	13:14:23
390	50.31773	-4.083644	0.02	270	2014-07-13	13:14:24
391	50.317725	-4.083647	0.33	196.5	2014-07-13	13:14:26
392	50.31772	-4.083657	0.92	231.7	2014-07-13	13:14:27
393	50.317714	-4.083668	0.48	233.9	2014-07-13	13:14:29
394	50.317715	-4.083683	1.07	272	2014-07-13	13:14:30
395	50.317715	-4.08369	0.26	267.9	2014-07-13	13:14:32
396	50.317717	-4.083691	0.3	344	2014-07-13	13:14:33
397	50.317715	-4.083682	0.69	112.1	2014-07-13	13:14:34
398	50.317714	-4.083682	0.03	147.4	2014-07-13	13:14:36
399	50.317712	-4.083675	0.52	114.5	2014-07-13	13:14:37
400	50.317709	-4.083672	0.42	149.5	2014-07-13	13:14:38
401	50.317706	-4.08367	0.37	154.3	2014-07-13	13:14:39
402	50.317704	-4.083669	0.31	164.5	2014-07-13	13:14:40
403	50.317701	-4.083669	0.3	182.3	2014-07-13	13:14:41
404	50.317698	-4.083668	0.31	164.4	2014-07-13	13:14:42
405	50.317698	-4.083667	0.03	73.4	2014-07-13	13:14:43
406	50.317698	-4.083667	0.02	113	2014-07-13	13:14:45
407	50.317698	-4.083666	0.05	79.4	2014-07-13	13:14:46
408	50.317699	-4.083666	0.05	353.1	2014-07-13	13:14:47
409	50.317702	-4.083675	0.75	303.9	2014-07-13	13:14:48
410	50.317706	-4.08368	0.55	317.3	2014-07-13	13:14:49
411	50.317711	-4.08368	0.54	1.3	2014-07-13	13:14:50
412	50.317718	-4.08368	0.42	358.8	2014-07-13	13:14:52
413	50.317723	-4.083686	0.61	322.3	2014-07-13	13:14:53
414	50.317722	-4.083691	0.4	253.7	2014-07-13	13:14:54
415	50.317722	-4.083701	0.69	276.2	2014-07-13	13:14:55
416	50.317725	-4.083707	0.55	306.2	2014-07-13	13:14:56
417	50.317723	-4.083721	1.02	256.3	2014-07-13	13:14:57
418	50.317716	-4.083739	1.52	239.3	2014-07-13	13:14:58
419	50.31771	-4.083759	1.59	243.5	2014-07-13	13:14:59
420	50.317702	-4.083776	1.49	234.1	2014-07-13	13:15:00
421	50.317695	-4.083785	1	216.3	2014-07-13	13:15:01
422	50.317688	-4.083795	1.1	224.6	2014-07-13	13:15:02
423	50.31768	-4.083811	1.4	232.2	2014-07-13	13:15:03
424	50.317679	-4.083835	1.68	266.9	2014-07-13	13:15:04
425	50.31768	-4.08386	1.83	273.2	2014-07-13	13:15:05
426	50.317681	-4.083885	1.78	272.7	2014-07-13	13:15:06
427	50.31768	-4.083909	1.68	265.6	2014-07-13	13:15:07
428	50.317678	-4.083928	1.38	260.7	2014-07-13	13:15:08
429	50.317673	-4.083947	1.43	248.5	2014-07-13	13:15:09
430	50.317664	-4.083966	1.73	233.6	2014-07-13	13:15:10
431	50.317654	-4.083983	1.57	227	2014-07-13	13:15:11
432	50.317642	-4.083994	1.6	209.5	2014-07-13	13:15:12
433	50.317625	-4.084007	2.07	206.2	2014-07-13	13:15:13
434	50.31761	-4.084019	1.93	207.3	2014-07-13	13:15:14
435	50.317599	-4.08403	1.43	212.6	2014-07-13	13:15:15
436	50.317588	-4.084044	1.58	218.4	2014-07-13	13:15:16
437	50.317577	-4.084056	1.52	215.8	2014-07-13	13:15:17
438	50.317566	-4.084066	1.31	211	2014-07-13	13:15:18
439	50.317557	-4.084076	1.31	215.6	2014-07-13	13:15:19
440	50.31755	-4.084093	1.4	237.8	2014-07-13	13:15:20
441	50.317547	-4.08411	1.25	253.9	2014-07-13	13:15:21
442	50.317547	-4.084129	1.38	268.4	2014-07-13	13:15:22
443	50.317548	-4.084155	1.8	273	2014-07-13	13:15:23
444	50.317548	-4.084183	2.04	271.6	2014-07-13	13:15:24
445	50.317549	-4.084219	2.54	271.5	2014-07-13	13:15:25
446	50.317551	-4.084254	2.52	274.9	2014-07-13	13:15:26
447	50.317551	-4.084291	2.59	271.8	2014-07-13	13:15:27
448	50.317551	-4.084323	2.27	270	2014-07-13	13:15:28
449	50.317551	-4.084347	1.74	269.7	2014-07-13	13:15:29
450	50.317551	-4.084368	1.48	268.5	2014-07-13	13:15:30
451	50.317551	-4.084386	1.29	270	2014-07-13	13:15:31
452	50.317551	-4.084401	1.06	272.5	2014-07-13	13:15:32
453	50.317556	-4.084421	1.48	289.1	2014-07-13	13:15:33
454	50.317558	-4.084444	1.66	278.7	2014-07-13	13:15:34
455	50.317556	-4.084467	1.67	261	2014-07-13	13:15:35
456	50.317553	-4.084485	1.32	259	2014-07-13	13:15:36
457	50.317548	-4.084504	1.48	245.3	2014-07-13	13:15:37
458	50.317542	-4.08452	1.33	239.7	2014-07-13	13:15:38
459	50.317535	-4.084534	1.2	233.3	2014-07-13	13:15:39
460	50.31753	-4.084547	1.09	240.3	2014-07-13	13:15:40
461	50.317527	-4.084565	1.31	251.4	2014-07-13	13:15:41
462	50.317522	-4.084582	1.34	249.2	2014-07-13	13:15:42
463	50.317517	-4.084596	1.14	237.9	2014-07-13	13:15:43
464	50.317511	-4.084607	1.04	229.9	2014-07-13	13:15:44
465	50.317504	-4.084617	1.03	221.5	2014-07-13	13:15:45
466	50.317499	-4.084631	1.18	240.7	2014-07-13	13:15:46
467	50.317495	-4.084646	1.11	245.7	2014-07-13	13:15:47
468	50.317491	-4.084664	1.35	250.3	2014-07-13	13:15:48
469	50.317485	-4.084686	1.72	247.3	2014-07-13	13:15:49
470	50.317478	-4.084705	1.57	239.6	2014-07-13	13:15:50
471	50.317473	-4.084717	1	242.3	2014-07-13	13:15:51
472	50.317469	-4.08473	1.03	244.2	2014-07-13	13:15:52
473	50.317465	-4.084743	1.06	241.1	2014-07-13	13:15:53
474	50.317464	-4.084755	0.81	267.4	2014-07-13	13:15:54
475	50.317463	-4.084767	0.84	261.7	2014-07-13	13:15:55
476	50.317458	-4.084778	1	231.5	2014-07-13	13:15:56
477	50.317449	-4.084788	1.24	217.4	2014-07-13	13:15:57
478	50.317441	-4.084798	1.08	219.8	2014-07-13	13:15:58
479	50.317434	-4.084808	1.06	220.5	2014-07-13	13:15:59
480	50.317425	-4.08482	1.39	221.1	2014-07-13	13:16:00
481	50.317417	-4.084827	0.96	207.4	2014-07-13	13:16:01
482	50.317412	-4.084832	0.73	214.2	2014-07-13	13:16:02
483	50.317403	-4.084838	1.02	202.6	2014-07-13	13:16:03
484	50.317397	-4.084845	0.9	215.1	2014-07-13	13:16:04
485	50.317389	-4.084853	0.97	213.4	2014-07-13	13:16:05
486	50.317385	-4.084862	0.83	235	2014-07-13	13:16:06
487	50.317382	-4.084876	1.04	249	2014-07-13	13:16:07
488	50.317377	-4.08489	1.14	242.2	2014-07-13	13:16:08
489	50.317372	-4.084905	1.19	239.8	2014-07-13	13:16:09
490	50.317365	-4.084919	1.22	235.9	2014-07-13	13:16:10
491	50.317357	-4.084925	1.09	205.7	2014-07-13	13:16:11
492	50.317346	-4.084935	1.35	208.7	2014-07-13	13:16:12
493	50.317336	-4.084941	1.23	201.5	2014-07-13	13:16:13
494	50.317327	-4.084949	1.14	208.5	2014-07-13	13:16:14
495	50.31732	-4.084959	1.07	222.3	2014-07-13	13:16:15
496	50.317312	-4.084969	1.1	220.7	2014-07-13	13:16:16
497	50.317304	-4.084981	1.3	222.8	2014-07-13	13:16:17
498	50.317296	-4.084991	1.14	218.9	2014-07-13	13:16:18
499	50.317289	-4.085006	1.28	237.3	2014-07-13	13:16:19
500	50.317282	-4.08502	1.25	229.9	2014-07-13	13:16:20
501	50.317273	-4.08503	1.31	215	2014-07-13	13:16:21
502	50.317263	-4.085042	1.34	218.2	2014-07-13	13:16:22
503	50.317253	-4.085056	1.47	223.2	2014-07-13	13:16:23
504	50.317247	-4.08507	1.25	233.9	2014-07-13	13:16:24
505	50.31724	-4.085082	1.07	228	2014-07-13	13:16:25
506	50.317232	-4.085097	1.42	230.5	2014-07-13	13:16:26
507	50.317222	-4.085113	1.59	225.2	2014-07-13	13:16:27
508	50.317211	-4.085124	1.49	212.2	2014-07-13	13:16:28
509	50.317202	-4.085133	1.15	213.5	2014-07-13	13:16:29
510	50.317191	-4.085144	1.45	212.8	2014-07-13	13:16:30
511	50.317179	-4.085154	1.5	206.6	2014-07-13	13:16:31
512	50.317167	-4.085158	1.37	192.8	2014-07-13	13:16:32
513	50.317156	-4.085167	1.39	206.7	2014-07-13	13:16:33
514	50.317145	-4.085177	1.39	212.6	2014-07-13	13:16:34
515	50.317139	-4.085184	0.86	216.6	2014-07-13	13:16:35
516	50.317135	-4.085192	0.74	227.4	2014-07-13	13:16:36
517	50.317131	-4.085198	0.6	225.3	2014-07-13	13:16:37
518	50.317124	-4.08521	1.16	228.3	2014-07-13	13:16:38
519	50.317115	-4.085224	1.38	223.5	2014-07-13	13:16:39
520	50.317109	-4.085231	0.82	218.5	2014-07-13	13:16:40
521	50.317102	-4.085238	0.95	211.3	2014-07-13	13:16:41
522	50.317094	-4.085244	1.04	207	2014-07-13	13:16:42
523	50.317083	-4.085252	1.3	205.5	2014-07-13	13:16:43
524	50.317072	-4.085259	1.37	201.7	2014-07-13	13:16:44
525	50.317061	-4.085266	1.27	203	2014-07-13	13:16:45
526	50.317049	-4.085279	1.63	214.2	2014-07-13	13:16:46
527	50.317036	-4.085294	1.75	216.5	2014-07-13	13:16:47
528	50.317023	-4.085311	1.87	220	2014-07-13	13:16:48
529	50.317008	-4.085334	2.38	224.4	2014-07-13	13:16:49
530	50.31699	-4.085356	2.58	216.5	2014-07-13	13:16:50
531	50.316974	-4.085368	1.96	205.4	2014-07-13	13:16:51
532	50.316962	-4.085376	1.42	205.9	2014-07-13	13:16:52
533	50.316952	-4.085385	1.3	207.7	2014-07-13	13:16:53
534	50.316942	-4.085395	1.34	213.4	2014-07-13	13:16:54
535	50.31693	-4.08541	1.72	218.6	2014-07-13	13:16:55
536	50.316912	-4.085431	2.44	216.2	2014-07-13	13:16:56
537	50.316892	-4.085452	2.73	213.2	2014-07-13	13:16:57
538	50.316873	-4.085468	2.37	209.4	2014-07-13	13:16:58
539	50.316858	-4.085479	1.85	205.8	2014-07-13	13:16:59
540	50.316846	-4.08549	1.61	209.3	2014-07-13	13:17:00
541	50.316833	-4.085503	1.66	211.7	2014-07-13	13:17:01
542	50.316818	-4.085517	1.98	211.5	2014-07-13	13:17:02
543	50.316804	-4.085528	1.71	206.7	2014-07-13	13:17:03
544	50.316791	-4.085537	1.56	203.1	2014-07-13	13:17:04
545	50.316779	-4.085551	1.74	216.9	2014-07-13	13:17:05
546	50.316766	-4.085565	1.76	214.8	2014-07-13	13:17:06
547	50.316752	-4.085575	1.64	205.6	2014-07-13	13:17:07
548	50.316738	-4.085581	1.61	193.5	2014-07-13	13:17:08
549	50.316724	-4.08559	1.68	202.8	2014-07-13	13:17:09
550	50.31671	-4.085599	1.68	202.9	2014-07-13	13:17:10
551	50.316694	-4.085615	2.12	213	2014-07-13	13:17:11
552	50.316678	-4.085634	2.24	217.3	2014-07-13	13:17:12
553	50.316664	-4.085649	1.89	213	2014-07-13	13:17:13
554	50.316651	-4.085662	1.77	212.1	2014-07-13	13:17:14
555	50.316636	-4.085674	1.78	208.5	2014-07-13	13:17:15
556	50.316622	-4.085691	2	215.9	2014-07-13	13:17:16
557	50.316609	-4.085707	1.83	219.8	2014-07-13	13:17:17
558	50.316597	-4.085719	1.63	210.1	2014-07-13	13:17:18
559	50.316582	-4.085728	1.73	203.5	2014-07-13	13:17:19
560	50.316569	-4.085742	1.78	214	2014-07-13	13:17:20
561	50.316555	-4.085759	1.93	217.8	2014-07-13	13:17:21
562	50.316543	-4.085774	1.77	218.1	2014-07-13	13:17:22
563	50.316528	-4.085789	1.93	212.3	2014-07-13	13:17:23
564	50.316515	-4.085799	1.69	205.7	2014-07-13	13:17:24
565	50.316501	-4.08581	1.75	206.8	2014-07-13	13:17:25
566	50.316488	-4.085819	1.57	203	2014-07-13	13:17:26
567	50.316472	-4.085829	1.9	203.4	2014-07-13	13:17:27
568	50.316457	-4.08584	1.79	205.2	2014-07-13	13:17:28
569	50.316444	-4.085855	1.8	214.8	2014-07-13	13:17:29
570	50.316431	-4.085866	1.71	207.7	2014-07-13	13:17:30
571	50.316415	-4.085871	1.82	192.9	2014-07-13	13:17:31
572	50.316397	-4.085877	2.01	190.7	2014-07-13	13:17:32
573	50.31638	-4.085884	1.91	196.3	2014-07-13	13:17:33
574	50.316362	-4.085888	2.01	186.6	2014-07-13	13:17:34
575	50.316346	-4.085894	1.89	194.4	2014-07-13	13:17:35
576	50.316331	-4.085901	1.73	196.4	2014-07-13	13:17:36
577	50.316317	-4.085905	1.59	191.4	2014-07-13	13:17:37
578	50.316302	-4.085911	1.69	193.9	2014-07-13	13:17:38
579	50.316286	-4.08592	1.94	198.3	2014-07-13	13:17:39
580	50.316271	-4.085928	1.78	198.4	2014-07-13	13:17:40
581	50.316257	-4.085935	1.63	198.8	2014-07-13	13:17:41
582	50.316243	-4.085945	1.68	205.9	2014-07-13	13:17:42
583	50.316229	-4.085948	1.61	186.6	2014-07-13	13:17:43
584	50.316215	-4.085951	1.54	187.1	2014-07-13	13:17:44
585	50.316201	-4.085949	1.59	174.9	2014-07-13	13:17:45
586	50.316189	-4.085949	1.3	180	2014-07-13	13:17:46
587	50.316178	-4.085951	1.3	187.1	2014-07-13	13:17:47
588	50.316169	-4.085952	0.93	185.9	2014-07-13	13:17:48
589	50.316162	-4.085955	0.88	193.6	2014-07-13	13:17:49
590	50.316153	-4.085955	1	180.3	2014-07-13	13:17:50
591	50.316144	-4.085959	0.97	194.2	2014-07-13	13:17:51
592	50.316141	-4.085965	0.58	229	2014-07-13	13:17:52
593	50.316137	-4.085966	0.38	193.5	2014-07-13	13:17:53
594	50.316136	-4.085961	0.39	108.2	2014-07-13	13:17:54
595	50.316134	-4.08596	0.28	171.5	2014-07-13	13:17:55
596	50.316133	-4.085959	0.08	120.1	2014-07-13	13:17:56
597	50.316133	-4.085958	0.15	129.6	2014-07-13	13:17:57
598	50.316133	-4.085957	0.1	14.5	2014-07-13	13:17:58
599	50.316134	-4.085958	0.05	303.6	2014-07-13	13:17:59
600	50.316134	-4.08596	0.15	292.1	2014-07-13	13:18:00
601	50.316133	-4.085964	0.15	244.1	2014-07-13	13:18:02
602	50.316133	-4.085964	0.03	212.6	2014-07-13	13:18:03
603	50.316135	-4.085959	0.42	62.4	2014-07-13	13:18:04
604	50.316135	-4.085952	0.46	81.8	2014-07-13	13:18:05
605	50.316134	-4.085952	0.08	188.7	2014-07-13	13:18:06
606	50.316131	-4.085956	0.5	209.1	2014-07-13	13:18:07
607	50.316131	-4.085956	0.05	320.9	2014-07-13	13:18:08
608	50.31613	-4.085956	0.02	194.5	2014-07-13	13:18:10
609	50.31613	-4.085957	0.09	192	2014-07-13	13:18:11
610	50.316125	-4.085951	0.62	140	2014-07-13	13:18:12
611	50.316121	-4.085945	0.69	140.7	2014-07-13	13:18:13
612	50.316113	-4.08594	0.91	155.7	2014-07-13	13:18:14
613	50.316097	-4.085938	1.86	175.6	2014-07-13	13:18:15
614	50.316074	-4.085939	2.52	182.2	2014-07-13	13:18:16
615	50.316055	-4.085941	2.07	183.6	2014-07-13	13:18:17
616	50.316038	-4.08594	1.96	177.4	2014-07-13	13:18:18
617	50.316026	-4.085936	1.34	168.1	2014-07-13	13:18:19
618	50.316017	-4.08593	1.11	159.6	2014-07-13	13:18:20
619	50.316002	-4.085927	1.6	172.9	2014-07-13	13:18:21
620	50.315988	-4.085921	1.67	165.1	2014-07-13	13:18:22
621	50.315973	-4.085914	1.75	162.4	2014-07-13	13:18:23
622	50.315958	-4.085907	1.78	163.1	2014-07-13	13:18:24
623	50.315945	-4.085898	1.56	157.8	2014-07-13	13:18:25
624	50.315933	-4.085893	1.38	165	2014-07-13	13:18:26
625	50.315918	-4.085889	1.66	168.9	2014-07-13	13:18:27
626	50.315903	-4.085885	1.67	171.6	2014-07-13	13:18:28
627	50.31589	-4.085882	1.51	170.3	2014-07-13	13:18:29
628	50.315877	-4.085879	1.44	171.4	2014-07-13	13:18:30
629	50.315865	-4.085873	1.41	162.1	2014-07-13	13:18:31
630	50.315852	-4.085868	1.46	168	2014-07-13	13:18:32
631	50.315841	-4.085868	1.22	179.7	2014-07-13	13:18:33
632	50.315837	-4.085868	0.49	177.9	2014-07-13	13:18:34
633	50.315835	-4.085866	0.1	141.3	2014-07-13	13:18:36
634	50.315835	-4.085867	0.04	258	2014-07-13	13:18:37
635	50.315835	-4.085866	0.07	98	2014-07-13	13:18:38
636	50.315835	-4.085867	0.05	231.9	2014-07-13	13:18:40
637	50.315835	-4.085867	0.02	233.6	2014-07-13	13:18:41
638	50.31583	-4.085867	0.46	179.3	2014-07-13	13:18:42
639	50.315825	-4.085865	0.6	168.5	2014-07-13	13:18:43
640	50.315822	-4.085865	0.34	182.1	2014-07-13	13:18:44
641	50.315822	-4.085864	0.11	75.5	2014-07-13	13:18:45
642	50.315824	-4.085858	0.44	63.9	2014-07-13	13:18:46
643	50.315824	-4.085857	0.07	117.3	2014-07-13	13:18:48
644	50.315816	-4.085856	0.81	179.1	2014-07-13	13:18:49
645	50.31581	-4.085855	0.75	169.9	2014-07-13	13:18:50
646	50.315803	-4.085852	0.73	162.9	2014-07-13	13:18:51
647	50.315796	-4.08585	0.83	174.7	2014-07-13	13:18:52
648	50.315785	-4.085851	1.21	180.6	2014-07-13	13:18:53
649	50.315774	-4.085847	1.3	167.3	2014-07-13	13:18:54
650	50.315762	-4.085844	1.32	171.9	2014-07-13	13:18:55
651	50.315751	-4.085843	1.25	175.3	2014-07-13	13:18:56
652	50.315743	-4.085839	0.94	163	2014-07-13	13:18:57
653	50.315739	-4.085835	0.47	141.2	2014-07-13	13:18:58
654	50.315743	-4.085832	0.43	30.5	2014-07-13	13:18:59
655	50.315743	-4.085831	0.04	33.3	2014-07-13	13:19:00
656	50.315742	-4.085832	0.07	206.2	2014-07-13	13:19:02
657	50.315738	-4.085835	0.54	204.6	2014-07-13	13:19:03
658	50.315734	-4.085838	0.48	201.7	2014-07-13	13:19:04
659	50.315733	-4.085837	0.08	125.6	2014-07-13	13:19:05
660	50.315735	-4.085834	0.24	48.5	2014-07-13	13:19:06
661	50.315735	-4.085835	0.02	270	2014-07-13	13:19:07
662	50.315732	-4.085832	0.16	142	2014-07-13	13:19:09
663	50.315738	-4.08583	0.63	11.5	2014-07-13	13:19:10
664	50.315745	-4.085828	0.83	8.7	2014-07-13	13:19:11
665	50.315753	-4.085827	0.92	7.4	2014-07-13	13:19:12
666	50.315764	-4.085825	1.22	7	2014-07-13	13:19:13
667	50.315784	-4.08582	2.18	9	2014-07-13	13:19:14
668	50.315806	-4.085812	2.56	12.9	2014-07-13	13:19:15
669	50.315833	-4.085802	3.09	13.3	2014-07-13	13:19:16
670	50.315868	-4.085793	3.92	9	2014-07-13	13:19:17
671	50.315901	-4.085788	3.7	5.4	2014-07-13	13:19:18
672	50.315934	-4.085791	3.65	357	2014-07-13	13:19:19
673	50.315965	-4.085793	3.52	358.1	2014-07-13	13:19:20
674	50.315996	-4.085789	3.47	4.2	2014-07-13	13:19:21
675	50.316023	-4.085776	3.13	17	2014-07-13	13:19:22
676	50.31604	-4.085759	2.24	31.8	2014-07-13	13:19:23
677	50.316048	-4.085753	0.96	27.5	2014-07-13	13:19:24
678	50.316054	-4.085755	0.62	348.3	2014-07-13	13:19:25
679	50.316053	-4.085754	0.09	123.3	2014-07-13	13:19:26
680	50.316044	-4.08575	1.06	166	2014-07-13	13:19:27
681	50.31603	-4.08575	1.55	179.1	2014-07-13	13:19:28
682	50.316016	-4.085748	1.51	174.8	2014-07-13	13:19:29
683	50.316008	-4.085742	1.04	156.3	2014-07-13	13:19:30
684	50.316001	-4.085738	0.8	156.4	2014-07-13	13:19:31
685	50.315991	-4.085736	1.18	175.6	2014-07-13	13:19:32
686	50.315976	-4.085736	1.68	179.4	2014-07-13	13:19:33
687	50.315961	-4.085733	1.64	171.4	2014-07-13	13:19:34
688	50.315951	-4.085731	1.14	172.8	2014-07-13	13:19:35
689	50.315938	-4.085731	1.44	179.3	2014-07-13	13:19:36
690	50.315923	-4.085731	1.62	182.1	2014-07-13	13:19:37
691	50.315912	-4.085732	1.23	183.6	2014-07-13	13:19:38
692	50.315904	-4.085733	0.94	181.8	2014-07-13	13:19:39
693	50.315895	-4.085733	1.04	179	2014-07-13	13:19:40
694	50.315883	-4.08573	1.3	171.1	2014-07-13	13:19:41
695	50.315867	-4.085721	1.84	161.2	2014-07-13	13:19:42
696	50.31585	-4.085707	2.21	152	2014-07-13	13:19:43
697	50.315836	-4.085694	1.74	149.3	2014-07-13	13:19:44
698	50.315832	-4.085701	0.66	226.1	2014-07-13	13:19:45
699	50.315828	-4.085711	0.89	235.7	2014-07-13	13:19:46
700	50.315822	-4.085724	1.1	234.6	2014-07-13	13:19:47
701	50.315817	-4.085738	1.14	237.5	2014-07-13	13:19:48
702	50.315809	-4.085752	1.32	233.2	2014-07-13	13:19:49
703	50.315804	-4.085766	1.13	235.2	2014-07-13	13:19:50
704	50.315794	-4.085778	1.36	219.1	2014-07-13	13:19:51
705	50.315785	-4.085791	1.42	223.6	2014-07-13	13:19:52
706	50.31578	-4.085803	1.02	235.4	2014-07-13	13:19:53
707	50.315781	-4.085809	0.42	282.8	2014-07-13	13:19:54
708	50.315785	-4.085804	0.61	39.7	2014-07-13	13:19:55
709	50.315789	-4.085801	0.51	20.5	2014-07-13	13:19:56
710	50.315789	-4.085803	0.11	288.9	2014-07-13	13:19:57
711	50.315785	-4.085803	0.54	180	2014-07-13	13:19:58
712	50.315783	-4.085804	0.16	221.5	2014-07-13	13:19:59
713	50.315788	-4.085802	0.53	16.2	2014-07-13	13:20:00
714	50.315795	-4.085794	0.98	34.9	2014-07-13	13:20:01
715	50.315809	-4.085786	1.68	20.3	2014-07-13	13:20:02
716	50.31583	-4.085774	2.49	19.9	2014-07-13	13:20:03
717	50.315855	-4.085764	2.82	14.8	2014-07-13	13:20:04
718	50.315882	-4.085755	3.1	11.5	2014-07-13	13:20:05
719	50.315914	-4.085754	3.52	1.7	2014-07-13	13:20:06
720	50.315943	-4.085766	3.34	345	2014-07-13	13:20:07
721	50.315969	-4.085782	3.12	338.4	2014-07-13	13:20:08
722	50.315998	-4.085803	3.6	334.9	2014-07-13	13:20:09
723	50.316029	-4.085832	3.99	329.5	2014-07-13	13:20:10
724	50.316058	-4.085862	3.88	326.8	2014-07-13	13:20:11
725	50.316084	-4.085882	3.22	333.4	2014-07-13	13:20:12
726	50.316103	-4.085892	2.24	341.7	2014-07-13	13:20:13
727	50.316106	-4.085895	0.38	329.6	2014-07-13	13:20:14
728	50.316088	-4.085892	2.01	174.2	2014-07-13	13:20:15
729	50.316065	-4.085891	2.64	179.5	2014-07-13	13:20:16
730	50.31605	-4.085892	1.65	182.3	2014-07-13	13:20:17
731	50.316038	-4.085894	1.27	185.7	2014-07-13	13:20:18
732	50.316025	-4.085896	1.46	186.4	2014-07-13	13:20:19
733	50.316009	-4.085898	1.78	184.4	2014-07-13	13:20:20
734	50.315996	-4.085897	1.55	175.6	2014-07-13	13:20:21
735	50.315983	-4.085894	1.43	171.6	2014-07-13	13:20:22
736	50.315968	-4.085893	1.64	177.7	2014-07-13	13:20:23
737	50.315953	-4.085892	1.62	179.2	2014-07-13	13:20:24
738	50.31594	-4.085891	1.51	175.9	2014-07-13	13:20:25
739	50.315926	-4.085888	1.52	172.6	2014-07-13	13:20:26
740	50.315914	-4.085887	1.33	177.7	2014-07-13	13:20:27
741	50.315903	-4.085886	1.22	175.5	2014-07-13	13:20:28
742	50.315898	-4.085882	0.73	153.4	2014-07-13	13:20:29
743	50.315894	-4.08588	0.47	163.6	2014-07-13	13:20:30
744	50.315894	-4.085883	0.21	270	2014-07-13	13:20:31
745	50.315894	-4.085881	0.12	81	2014-07-13	13:20:32
746	50.3159	-4.085883	0.76	347.8	2014-07-13	13:20:33
747	50.315918	-4.085885	1.98	357.4	2014-07-13	13:20:34
748	50.315944	-4.085887	2.93	355.9	2014-07-13	13:20:35
749	50.315972	-4.08589	3.08	356	2014-07-13	13:20:36
750	50.316001	-4.085894	3.21	355.3	2014-07-13	13:20:37
751	50.316029	-4.085899	3.16	353.5	2014-07-13	13:20:38
752	50.316054	-4.085901	2.8	357.7	2014-07-13	13:20:39
753	50.316064	-4.0859	0.57	2.4	2014-07-13	13:20:41
754	50.316052	-4.08591	1.6	207.3	2014-07-13	13:20:42
755	50.316029	-4.085921	2.61	197	2014-07-13	13:20:43
756	50.316008	-4.085931	2.47	196.4	2014-07-13	13:20:44
757	50.315993	-4.085942	1.88	205.8	2014-07-13	13:20:45
758	50.315981	-4.08595	1.42	203	2014-07-13	13:20:46
759	50.315971	-4.085956	1.13	201	2014-07-13	13:20:47
760	50.315959	-4.085957	1.38	182.7	2014-07-13	13:20:48
761	50.315945	-4.085957	1.58	181.1	2014-07-13	13:20:49
762	50.31593	-4.085958	1.67	181.6	2014-07-13	13:20:50
763	50.315917	-4.085956	1.49	175.6	2014-07-13	13:20:51
764	50.315903	-4.085954	1.5	172.4	2014-07-13	13:20:52
765	50.315889	-4.085955	1.59	183.2	2014-07-13	13:20:53
766	50.315873	-4.085958	1.79	187.1	2014-07-13	13:20:54
767	50.31586	-4.085962	1.47	191	2014-07-13	13:20:55
768	50.315848	-4.085966	1.36	193.2	2014-07-13	13:20:56
769	50.315836	-4.085972	1.44	195.3	2014-07-13	13:20:57
770	50.315821	-4.085976	1.72	190.8	2014-07-13	13:20:58
771	50.315809	-4.085977	1.28	182.4	2014-07-13	13:20:59
772	50.315797	-4.085976	1.31	178.4	2014-07-13	13:21:00
773	50.315784	-4.085977	1.45	180.7	2014-07-13	13:21:01
774	50.315774	-4.085972	1.2	165	2014-07-13	13:21:02
775	50.315769	-4.085969	0.31	160.2	2014-07-13	13:21:04
776	50.315762	-4.085957	1.2	132.1	2014-07-13	13:21:05
777	50.315756	-4.08594	1.34	117.9	2014-07-13	13:21:06
778	50.315752	-4.085918	1.62	106.8	2014-07-13	13:21:07
779	50.315755	-4.085895	1.71	78.9	2014-07-13	13:21:08
780	50.315769	-4.085863	2.78	53.8	2014-07-13	13:21:09
781	50.315792	-4.085821	3.93	50.6	2014-07-13	13:21:10
782	50.315813	-4.085763	4.73	60.6	2014-07-13	13:21:11
783	50.315831	-4.085696	5.19	66.5	2014-07-13	13:21:12
784	50.315849	-4.085631	4.99	66.2	2014-07-13	13:21:13
785	50.315869	-4.085576	4.54	61	2014-07-13	13:21:14
786	50.315892	-4.085535	3.86	48	2014-07-13	13:21:15
787	50.315917	-4.085507	3.41	36.2	2014-07-13	13:21:16
788	50.315941	-4.085486	3.03	30.1	2014-07-13	13:21:17
789	50.315957	-4.085471	2.07	29.6	2014-07-13	13:21:18
790	50.31596	-4.085465	0.56	52.3	2014-07-13	13:21:19
791	50.315959	-4.085469	0.13	251.9	2014-07-13	13:21:21
792	50.315959	-4.08547	0.1	240.7	2014-07-13	13:21:22
793	50.315947	-4.085487	1.81	222.1	2014-07-13	13:21:23
794	50.315934	-4.085503	1.82	218.9	2014-07-13	13:21:24
795	50.315924	-4.085517	1.5	222.8	2014-07-13	13:21:25
796	50.315915	-4.085529	1.28	219.3	2014-07-13	13:21:26
797	50.315906	-4.08554	1.3	217	2014-07-13	13:21:27
798	50.315893	-4.085554	1.76	214.4	2014-07-13	13:21:28
799	50.315884	-4.085569	1.43	227.8	2014-07-13	13:21:29
800	50.315879	-4.085581	1.06	236.5	2014-07-13	13:21:30
801	50.315873	-4.085594	1.12	233.6	2014-07-13	13:21:31
802	50.315865	-4.085605	1.24	221.4	2014-07-13	13:21:32
803	50.315857	-4.085618	1.27	226.3	2014-07-13	13:21:33
804	50.315849	-4.08563	1.21	225.3	2014-07-13	13:21:34
805	50.315845	-4.085642	0.98	241.6	2014-07-13	13:21:35
806	50.315839	-4.085651	0.89	226	2014-07-13	13:21:36
807	50.31583	-4.085662	1.3	214.5	2014-07-13	13:21:37
808	50.315821	-4.085674	1.35	221.6	2014-07-13	13:21:38
809	50.315811	-4.085686	1.32	217.8	2014-07-13	13:21:39
810	50.315804	-4.085696	1.08	224.1	2014-07-13	13:21:40
811	50.3158	-4.085707	0.91	237	2014-07-13	13:21:41
812	50.315794	-4.085716	0.94	223.4	2014-07-13	13:21:42
813	50.315789	-4.085725	0.85	231.2	2014-07-13	13:21:43
814	50.315787	-4.085731	0.48	236.8	2014-07-13	13:21:44
815	50.315786	-4.085734	0.24	252.2	2014-07-13	13:21:45
816	50.315786	-4.085735	0.05	280.6	2014-07-13	13:21:46
817	50.31578	-4.08574	0.73	211	2014-07-13	13:21:47
818	50.315778	-4.085747	0.51	245.2	2014-07-13	13:21:48
819	50.315779	-4.085747	0.02	299.4	2014-07-13	13:21:49
820	50.315771	-4.085757	1.08	223.3	2014-07-13	13:21:50
821	50.315763	-4.085768	1.18	217.2	2014-07-13	13:21:51
822	50.315755	-4.085776	1.05	217	2014-07-13	13:21:52
823	50.31575	-4.085785	0.85	223.1	2014-07-13	13:21:53
824	50.315743	-4.085793	0.98	219.3	2014-07-13	13:21:54
825	50.315743	-4.085797	0.24	267.9	2014-07-13	13:21:55
826	50.315748	-4.085794	0.53	19.8	2014-07-13	13:21:56
827	50.315748	-4.085795	0.05	330.6	2014-07-13	13:21:58
828	50.315747	-4.085797	0.12	227.7	2014-07-13	13:22:00
829	50.315746	-4.085797	0.02	162.3	2014-07-13	13:22:02
830	50.315746	-4.085798	0.09	206.3	2014-07-13	13:22:03
831	50.315745	-4.085798	0.07	185.6	2014-07-13	13:22:04
832	50.315745	-4.085797	0.07	121.6	2014-07-13	13:22:05
833	50.315744	-4.085797	0.05	152.7	2014-07-13	13:22:06
834	50.315744	-4.085796	0.07	151.6	2014-07-13	13:22:07
835	50.315742	-4.085796	0.08	163.2	2014-07-13	13:22:09
836	50.315742	-4.085795	0.05	153.4	2014-07-13	13:22:10
837	50.315741	-4.085794	0.1	144.8	2014-07-13	13:22:11
838	50.31574	-4.085793	0.08	133	2014-07-13	13:22:13
839	50.31574	-4.085792	0.04	148.2	2014-07-13	13:22:14
840	50.315739	-4.085792	0.04	180	2014-07-13	13:22:15
841	50.315744	-4.085787	0.66	33.5	2014-07-13	13:22:16
842	50.315747	-4.085784	0.18	43.7	2014-07-13	13:22:18
843	50.315746	-4.085784	0.06	162.3	2014-07-13	13:22:19
844	50.315746	-4.085783	0.08	136.8	2014-07-13	13:22:20
845	50.315745	-4.085782	0.1	123.6	2014-07-13	13:22:21
846	50.315744	-4.085781	0.1	150.3	2014-07-13	13:22:22
847	50.315747	-4.085777	0.37	41.1	2014-07-13	13:22:23
848	50.315748	-4.085772	0.21	71.7	2014-07-13	13:22:25
849	50.315748	-4.085771	0.1	122.1	2014-07-13	13:22:26
850	50.315747	-4.08577	0.07	145.4	2014-07-13	13:22:28
851	50.315747	-4.085769	0.03	90	2014-07-13	13:22:29
852	50.315746	-4.085768	0.07	115	2014-07-13	13:22:30
853	50.315746	-4.085768	0.06	98.5	2014-07-13	13:22:31
854	50.315753	-4.08577	0.78	345	2014-07-13	13:22:32
855	50.315762	-4.085772	0.96	353.2	2014-07-13	13:22:33
856	50.315777	-4.085771	1.72	1.4	2014-07-13	13:22:34
857	50.315801	-4.085765	2.75	8.9	2014-07-13	13:22:35
858	50.315828	-4.085755	3.1	14.4	2014-07-13	13:22:36
859	50.315856	-4.08574	3.21	18.7	2014-07-13	13:22:37
860	50.315886	-4.085728	3.45	14	2014-07-13	13:22:38
861	50.315916	-4.085721	3.39	8.6	2014-07-13	13:22:39
862	50.315944	-4.085716	3.18	6.2	2014-07-13	13:22:40
863	50.315966	-4.08571	2.48	10.1	2014-07-13	13:22:41
864	50.315983	-4.085701	1.94	20.7	2014-07-13	13:22:42
865	50.315985	-4.085701	0.32	352.5	2014-07-13	13:22:43
866	50.315981	-4.08571	0.8	232.7	2014-07-13	13:22:44
867	50.315972	-4.085718	1.19	206.5	2014-07-13	13:22:45
868	50.315959	-4.085727	1.51	204.7	2014-07-13	13:22:46
869	50.315951	-4.085731	1.02	199.5	2014-07-13	13:22:47
870	50.315938	-4.085741	1.6	205.9	2014-07-13	13:22:48
871	50.315922	-4.085754	1.99	208.1	2014-07-13	13:22:49
872	50.315914	-4.085759	1	201	2014-07-13	13:22:50
873	50.315903	-4.085763	1.25	192.9	2014-07-13	13:22:51
874	50.315892	-4.08577	1.29	203.1	2014-07-13	13:22:52
875	50.315883	-4.085778	1.13	210.8	2014-07-13	13:22:53
876	50.315874	-4.085784	1.12	201.5	2014-07-13	13:22:54
877	50.315863	-4.085792	1.34	203.9	2014-07-13	13:22:55
878	50.31585	-4.085801	1.55	206	2014-07-13	13:22:56
879	50.315838	-4.08581	1.47	204.1	2014-07-13	13:22:57
880	50.315828	-4.085818	1.29	205.6	2014-07-13	13:22:58
881	50.315818	-4.085824	1.19	202.6	2014-07-13	13:22:59
882	50.315807	-4.085833	1.38	207.1	2014-07-13	13:23:00
883	50.315795	-4.085841	1.41	202.7	2014-07-13	13:23:01
884	50.315784	-4.085849	1.37	204.1	2014-07-13	13:23:02
885	50.315773	-4.085859	1.38	210.9	2014-07-13	13:23:03
886	50.315765	-4.085867	1.12	211.8	2014-07-13	13:23:04
887	50.315756	-4.085874	1.12	206.6	2014-07-13	13:23:05
888	50.315746	-4.085881	1.18	205.7	2014-07-13	13:23:06
889	50.315737	-4.085888	1.12	207.6	2014-07-13	13:23:07
890	50.315726	-4.085896	1.32	202.5	2014-07-13	13:23:08
891	50.315715	-4.085901	1.36	197.4	2014-07-13	13:23:09
892	50.315705	-4.085908	1.14	203.7	2014-07-13	13:23:10
893	50.315699	-4.085911	0.78	200.2	2014-07-13	13:23:11
894	50.315694	-4.085914	0.58	198.6	2014-07-13	13:23:12
895	50.315691	-4.085915	0.14	198.3	2014-07-13	13:23:14
896	50.31569	-4.085915	0.16	162.3	2014-07-13	13:23:15
897	50.31569	-4.085915	0.06	288.5	2014-07-13	13:23:16
898	50.315691	-4.085916	0.05	308.6	2014-07-13	13:23:17
899	50.315691	-4.085917	0.06	307.6	2014-07-13	13:23:18
900	50.315691	-4.085918	0.11	265.5	2014-07-13	13:23:19
901	50.315688	-4.085921	0.35	208.4	2014-07-13	13:23:20
902	50.315688	-4.08592	0.03	124.2	2014-07-13	13:23:22
903	50.315687	-4.08592	0.05	248.3	2014-07-13	13:23:23
904	50.315687	-4.08592	0.02	90	2014-07-13	13:23:24
905	50.315688	-4.085919	0.04	62.9	2014-07-13	13:23:26
906	50.315688	-4.085919	0.03	224.9	2014-07-13	13:23:27
907	50.315688	-4.085919	0.01	180	2014-07-13	13:23:29
908	50.315687	-4.085919	0.09	156.9	2014-07-13	13:23:30
909	50.315687	-4.085919	0.05	236.4	2014-07-13	13:23:31
910	50.315686	-4.08592	0.07	189.8	2014-07-13	13:23:32
911	50.315685	-4.085919	0.07	155.6	2014-07-13	13:23:33
912	50.315684	-4.085919	0.12	156.8	2014-07-13	13:23:34
913	50.315684	-4.085918	0.06	132.6	2014-07-13	13:23:35
914	50.315684	-4.085918	0.03	231.1	2014-07-13	13:23:36
915	50.315688	-4.085913	0.6	39.2	2014-07-13	13:23:37
916	50.315689	-4.085908	0.37	71	2014-07-13	13:23:38
917	50.315689	-4.085908	0.07	180	2014-07-13	13:23:39
918	50.315685	-4.085907	0.41	172.6	2014-07-13	13:23:40
919	50.315681	-4.085908	0.44	184.6	2014-07-13	13:23:41
920	50.31568	-4.085907	0.13	156.3	2014-07-13	13:23:42
921	50.315683	-4.085902	0.51	42.8	2014-07-13	13:23:43
922	50.315683	-4.085901	0.09	144.1	2014-07-13	13:23:44
923	50.315682	-4.085901	0.05	100.6	2014-07-13	13:23:45
924	50.315682	-4.085899	0.08	122.6	2014-07-13	13:23:47
925	50.315682	-4.085897	0.14	86.5	2014-07-13	13:23:48
926	50.315686	-4.08589	0.64	46.6	2014-07-13	13:23:49
927	50.315685	-4.085885	0.17	94.6	2014-07-13	13:23:51
928	50.315685	-4.085884	0.15	129.4	2014-07-13	13:23:52
929	50.315684	-4.085882	0.14	101.5	2014-07-13	13:23:53
930	50.315682	-4.085877	0.22	132.9	2014-07-13	13:23:55
931	50.315684	-4.085871	0.53	55.6	2014-07-13	13:23:56
932	50.315683	-4.085865	0.47	106.2	2014-07-13	13:23:57
933	50.315681	-4.085859	0.46	120.2	2014-07-13	13:23:58
934	50.315679	-4.085856	0.37	137.2	2014-07-13	13:23:59
935	50.315676	-4.085851	0.22	129.6	2014-07-13	13:24:01
936	50.315677	-4.085845	0.48	73	2014-07-13	13:24:02
937	50.315675	-4.085841	0.37	132.6	2014-07-13	13:24:03
938	50.315675	-4.08584	0.05	141.3	2014-07-13	13:24:05
939	50.315674	-4.085839	0.08	151.1	2014-07-13	13:24:06
940	50.315674	-4.085838	0.09	65.5	2014-07-13	13:24:07
941	50.315674	-4.085837	0.11	106	2014-07-13	13:24:08
942	50.315674	-4.085835	0.09	83.6	2014-07-13	13:24:09
943	50.315678	-4.085827	0.77	51.1	2014-07-13	13:24:10
944	50.315678	-4.08582	0.54	98	2014-07-13	13:24:11
945	50.315676	-4.085815	0.4	124	2014-07-13	13:24:12
946	50.315676	-4.085814	0.06	51.5	2014-07-13	13:24:13
947	50.315676	-4.085813	0.1	90	2014-07-13	13:24:14
948	50.315675	-4.08581	0.11	112.4	2014-07-13	13:24:16
949	50.315675	-4.085809	0.08	136.4	2014-07-13	13:24:17
950	50.315676	-4.085804	0.21	72.8	2014-07-13	13:24:19
951	50.315673	-4.085801	0.17	141.6	2014-07-13	13:24:21
952	50.315675	-4.085795	0.44	63.8	2014-07-13	13:24:22
953	50.315675	-4.08579	0.18	85.5	2014-07-13	13:24:24
954	50.315675	-4.085789	0.12	112.5	2014-07-13	13:24:25
955	50.315675	-4.085788	0.06	72.4	2014-07-13	13:24:26
956	50.315675	-4.085787	0.04	104.1	2014-07-13	13:24:27
957	50.315678	-4.08578	0.57	61.9	2014-07-13	13:24:28
958	50.31568	-4.085773	0.56	62.4	2014-07-13	13:24:29
959	50.31568	-4.085768	0.37	95.9	2014-07-13	13:24:30
960	50.315677	-4.085766	0.28	154.6	2014-07-13	13:24:31
961	50.315673	-4.085763	0.52	152.5	2014-07-13	13:24:32
962	50.315668	-4.085763	0.59	180.6	2014-07-13	13:24:33
963	50.315667	-4.08576	0.25	129	2014-07-13	13:24:34
964	50.315667	-4.085758	0.16	54.4	2014-07-13	13:24:35
965	50.315676	-4.085754	1.06	17.7	2014-07-13	13:24:36
966	50.315687	-4.085751	1.16	11.5	2014-07-13	13:24:37
967	50.315703	-4.085748	1.8	6.5	2014-07-13	13:24:38
968	50.315725	-4.085742	2.52	9.4	2014-07-13	13:24:39
969	50.315753	-4.085739	3.06	4.4	2014-07-13	13:24:40
970	50.315786	-4.085738	3.69	0.3	2014-07-13	13:24:41
971	50.315824	-4.085742	4.22	356.7	2014-07-13	13:24:42
972	50.315862	-4.085754	4.34	348.9	2014-07-13	13:24:43
973	50.315899	-4.085775	4.36	339.8	2014-07-13	13:24:44
974	50.315934	-4.085797	4.28	338.8	2014-07-13	13:24:45
975	50.315967	-4.08582	4.01	335.5	2014-07-13	13:24:46
976	50.316	-4.085846	4.07	332.5	2014-07-13	13:24:47
977	50.316021	-4.085864	2.71	332.9	2014-07-13	13:24:48
978	50.316035	-4.085868	1.51	348.1	2014-07-13	13:24:49
979	50.316042	-4.085869	0.89	355	2014-07-13	13:24:50
980	50.316042	-4.085864	0.34	96.2	2014-07-13	13:24:51
981	50.316034	-4.085858	1.03	152.8	2014-07-13	13:24:52
982	50.316017	-4.08585	2	163.4	2014-07-13	13:24:53
983	50.315999	-4.08584	2.1	160.3	2014-07-13	13:24:54
984	50.315986	-4.085831	1.55	155.8	2014-07-13	13:24:55
985	50.315974	-4.085822	1.45	154.4	2014-07-13	13:24:56
986	50.315962	-4.085813	1.55	154.9	2014-07-13	13:24:57
987	50.31595	-4.085802	1.48	150	2014-07-13	13:24:58
988	50.315936	-4.085794	1.71	160.2	2014-07-13	13:24:59
989	50.315924	-4.085788	1.39	162.1	2014-07-13	13:25:00
990	50.315917	-4.085779	1.07	139.9	2014-07-13	13:25:01
991	50.315907	-4.08577	1.25	152.5	2014-07-13	13:25:02
992	50.315894	-4.085769	1.44	176.2	2014-07-13	13:25:03
993	50.315879	-4.085774	1.7	192.1	2014-07-13	13:25:04
994	50.315864	-4.085784	1.8	203.4	2014-07-13	13:25:05
995	50.315853	-4.085795	1.43	213.2	2014-07-13	13:25:06
996	50.315843	-4.085803	1.24	206	2014-07-13	13:25:07
997	50.315831	-4.08581	1.43	201.5	2014-07-13	13:25:08
998	50.31582	-4.085822	1.55	214	2014-07-13	13:25:09
999	50.31581	-4.085838	1.59	224.4	2014-07-13	13:25:10
1000	50.3158	-4.085852	1.47	224.2	2014-07-13	13:25:11
1001	50.315794	-4.085868	1.28	238.2	2014-07-13	13:25:12
1002	50.315791	-4.085886	1.32	254.5	2014-07-13	13:25:13
1003	50.315787	-4.0859	1.12	248	2014-07-13	13:25:14
1004	50.315785	-4.085912	0.86	253.7	2014-07-13	13:25:15
1005	50.315782	-4.085918	0.52	229.9	2014-07-13	13:25:16
1006	50.315778	-4.085924	0.61	226.8	2014-07-13	13:25:17
1007	50.315775	-4.085929	0.56	225.1	2014-07-13	13:25:18
1008	50.315775	-4.085928	0.13	86.1	2014-07-13	13:25:19
1009	50.315778	-4.085921	0.6	46	2014-07-13	13:25:20
1010	50.315778	-4.08592	0.05	107.4	2014-07-13	13:25:22
1011	50.315775	-4.085918	0.39	156.4	2014-07-13	13:25:23
1012	50.315775	-4.085917	0.08	117.8	2014-07-13	13:25:24
1013	50.315774	-4.085915	0.17	109.1	2014-07-13	13:25:25
1014	50.31578	-4.085909	0.74	33.8	2014-07-13	13:25:26
1015	50.315781	-4.085908	0.19	20.3	2014-07-13	13:25:27
1016	50.315773	-4.08591	0.87	187.5	2014-07-13	13:25:28
1017	50.31576	-4.085906	1.51	171.6	2014-07-13	13:25:29
1018	50.315747	-4.085899	1.61	159.7	2014-07-13	13:25:30
1019	50.315739	-4.085888	1.11	135.7	2014-07-13	13:25:31
1020	50.315737	-4.085879	0.69	117.3	2014-07-13	13:25:32
1021	50.315738	-4.085874	0.42	59	2014-07-13	13:25:33
1022	50.31574	-4.085867	0.54	66.8	2014-07-13	13:25:34
1023	50.315738	-4.085853	1.03	107.4	2014-07-13	13:25:35
1024	50.315737	-4.085836	1.2	92.7	2014-07-13	13:25:36
1025	50.31574	-4.085818	1.35	76	2014-07-13	13:25:37
1026	50.315746	-4.085801	1.4	60.1	2014-07-13	13:25:38
1027	50.315758	-4.085788	1.61	35.4	2014-07-13	13:25:39
1028	50.315775	-4.085776	2.1	24.1	2014-07-13	13:25:40
1029	50.315798	-4.085761	2.75	21.8	2014-07-13	13:25:41
1030	50.315827	-4.085748	3.37	16.2	2014-07-13	13:25:42
1031	50.31586	-4.085742	3.67	6.9	2014-07-13	13:25:43
1032	50.315896	-4.085752	4.01	349.1	2014-07-13	13:25:44
1033	50.31593	-4.085777	4.25	335.3	2014-07-13	13:25:45
1034	50.315963	-4.085808	4.3	329.3	2014-07-13	13:25:46
1035	50.315997	-4.085844	4.5	325.7	2014-07-13	13:25:47
1036	50.316027	-4.085886	4.48	318.1	2014-07-13	13:25:48
1037	50.316053	-4.085924	4.01	317.3	2014-07-13	13:25:49
1038	50.316079	-4.085947	3.26	329.7	2014-07-13	13:25:50
1039	50.316097	-4.085967	2.53	326.7	2014-07-13	13:25:51
1040	50.3161	-4.085978	0.86	287.6	2014-07-13	13:25:52
1041	50.316092	-4.085978	0.87	176.4	2014-07-13	13:25:53
1042	50.316084	-4.085977	0.91	177.4	2014-07-13	13:25:54
1043	50.316076	-4.085977	0.9	178.1	2014-07-13	13:25:55
1044	50.31607	-4.085974	0.69	161.8	2014-07-13	13:25:56
1045	50.316063	-4.085971	0.82	168.2	2014-07-13	13:25:57
1046	50.316052	-4.085967	1.17	166.7	2014-07-13	13:25:58
1047	50.316042	-4.08597	1.15	189.2	2014-07-13	13:25:59
1048	50.316037	-4.085975	0.7	211.3	2014-07-13	13:26:00
1049	50.316035	-4.085978	0.33	217.8	2014-07-13	13:26:01
1050	50.316034	-4.085977	0.1	112.9	2014-07-13	13:26:02
1051	50.316028	-4.085976	0.68	178	2014-07-13	13:26:03
1052	50.316015	-4.085984	1.53	199.3	2014-07-13	13:26:04
1053	50.315996	-4.085997	2.35	203.5	2014-07-13	13:26:05
1054	50.315981	-4.086001	1.65	191.5	2014-07-13	13:26:06
1055	50.315968	-4.086004	1.52	188.1	2014-07-13	13:26:07
1056	50.315955	-4.086006	1.4	186.1	2014-07-13	13:26:08
1057	50.315943	-4.086008	1.36	186.3	2014-07-13	13:26:09
1058	50.315931	-4.086007	1.36	176.2	2014-07-13	13:26:10
1059	50.31592	-4.086006	1.24	175.3	2014-07-13	13:26:11
1060	50.315908	-4.086004	1.33	175.1	2014-07-13	13:26:12
1061	50.315897	-4.086002	1.25	172.1	2014-07-13	13:26:13
1062	50.315885	-4.086	1.31	175	2014-07-13	13:26:14
1063	50.315872	-4.085999	1.46	175.8	2014-07-13	13:26:15
1064	50.315861	-4.085996	1.18	170.7	2014-07-13	13:26:16
1065	50.315852	-4.085992	1.05	163.2	2014-07-13	13:26:17
1066	50.315842	-4.085988	1.2	168.2	2014-07-13	13:26:18
1067	50.315831	-4.085987	1.22	176.9	2014-07-13	13:26:19
1068	50.31582	-4.085986	1.21	176.3	2014-07-13	13:26:20
1069	50.315808	-4.085985	1.38	176.1	2014-07-13	13:26:21
1070	50.315795	-4.085986	1.46	184	2014-07-13	13:26:22
1071	50.315784	-4.085986	1.18	178.9	2014-07-13	13:26:23
1072	50.315775	-4.085985	1	177.6	2014-07-13	13:26:24
1073	50.315764	-4.085986	1.22	183.1	2014-07-13	13:26:25
1074	50.315754	-4.085989	1.15	188.1	2014-07-13	13:26:26
1075	50.315744	-4.085991	1.11	190.5	2014-07-13	13:26:27
1076	50.315733	-4.085995	1.23	190.6	2014-07-13	13:26:28
1077	50.315724	-4.085997	1.03	188	2014-07-13	13:26:29
1078	50.315717	-4.085997	0.74	180.5	2014-07-13	13:26:30
1079	50.315711	-4.085999	0.69	191.5	2014-07-13	13:26:31
1080	50.315707	-4.086	0.53	189.7	2014-07-13	13:26:32
1081	50.315704	-4.085998	0.34	160.4	2014-07-13	13:26:33
1082	50.315704	-4.085997	0.07	106.1	2014-07-13	13:26:34
1083	50.315698	-4.085995	0.63	166.4	2014-07-13	13:26:35
1084	50.315691	-4.085994	0.86	173.2	2014-07-13	13:26:36
1085	50.315683	-4.085989	0.93	159.7	2014-07-13	13:26:37
1086	50.315678	-4.085984	0.68	148.7	2014-07-13	13:26:38
1087	50.31567	-4.08598	0.94	159.7	2014-07-13	13:26:39
1088	50.315664	-4.085979	0.63	171.9	2014-07-13	13:26:40
1089	50.315665	-4.085979	0.05	333.7	2014-07-13	13:26:42
1090	50.315666	-4.085975	0.15	66.1	2014-07-13	13:26:44
1091	50.315666	-4.085975	0.04	116.6	2014-07-13	13:26:45
1092	50.315666	-4.085975	0.06	322.1	2014-07-13	13:26:46
1093	50.315668	-4.085976	0.09	335.3	2014-07-13	13:26:48
1094	50.315668	-4.085976	0.01	180	2014-07-13	13:26:49
1095	50.315667	-4.085977	0.03	249.2	2014-07-13	13:26:50
1096	50.315665	-4.085975	0.27	147.6	2014-07-13	13:26:51
1097	50.315666	-4.085968	0.25	77	2014-07-13	13:26:53
1098	50.315667	-4.085964	0.13	83.8	2014-07-13	13:26:55
1099	50.315667	-4.085962	0.14	90	2014-07-13	13:26:56
1100	50.315667	-4.085961	0.09	56.7	2014-07-13	13:26:57
1101	50.315667	-4.08596	0.06	98.5	2014-07-13	13:26:58
1102	50.315667	-4.085956	0.32	91.8	2014-07-13	13:26:59
1103	50.315667	-4.085955	0.06	62.7	2014-07-13	13:27:00
1104	50.315666	-4.085953	0.1	141.6	2014-07-13	13:27:02
1105	50.315667	-4.085952	0.07	34.4	2014-07-13	13:27:04
1106	50.315671	-4.085948	0.53	32	2014-07-13	13:27:05
1107	50.315672	-4.085946	0.09	51.8	2014-07-13	13:27:07
1108	50.315672	-4.085946	0.02	62.4	2014-07-13	13:27:09
1109	50.315673	-4.085945	0.03	36.5	2014-07-13	13:27:11
1110	50.315672	-4.085944	0.13	111.4	2014-07-13	13:27:12
1111	50.315672	-4.085943	0.04	118	2014-07-13	13:27:14
1112	50.315671	-4.085941	0.05	121.9	2014-07-13	13:27:16
1113	50.315674	-4.085937	0.43	47.5	2014-07-13	13:27:17
1114	50.315674	-4.085937	0.03	0	2014-07-13	13:27:18
1115	50.315674	-4.085933	0.12	94.4	2014-07-13	13:27:20
1116	50.315674	-4.085932	0.13	98.1	2014-07-13	13:27:21
1117	50.315674	-4.08593	0.13	102.5	2014-07-13	13:27:22
1118	50.315673	-4.085929	0.09	107.3	2014-07-13	13:27:23
1119	50.315673	-4.085928	0.06	90	2014-07-13	13:27:24
1120	50.315673	-4.085927	0.07	90	2014-07-13	13:27:25
1121	50.315673	-4.085925	0.1	117.8	2014-07-13	13:27:26
1122	50.315674	-4.085925	0.08	18	2014-07-13	13:27:27
1123	50.315674	-4.085924	0.08	76.3	2014-07-13	13:27:28
1124	50.315674	-4.085924	0.03	71.4	2014-07-13	13:27:29
1125	50.315674	-4.085923	0.07	82.9	2014-07-13	13:27:30
1126	50.31567	-4.085921	0.42	160.7	2014-07-13	13:27:31
1127	50.315668	-4.085917	0.2	135.9	2014-07-13	13:27:33
1128	50.315668	-4.085916	0.09	77.2	2014-07-13	13:27:34
1129	50.315668	-4.085915	0.07	90	2014-07-13	13:27:35
1130	50.315665	-4.085912	0.37	149.9	2014-07-13	13:27:36
1131	50.315662	-4.08591	0.37	160.9	2014-07-13	13:27:37
1132	50.315659	-4.085907	0.38	138.3	2014-07-13	13:27:38
1133	50.315657	-4.085902	0.22	136.5	2014-07-13	13:27:40
1134	50.315656	-4.085902	0.08	125.6	2014-07-13	13:27:41
1135	50.315656	-4.085901	0.07	73.9	2014-07-13	13:27:42
1136	50.315657	-4.085899	0.07	78.5	2014-07-13	13:27:44
1137	50.315656	-4.085897	0.11	110.4	2014-07-13	13:27:45
1138	50.315653	-4.085894	0.41	144.6	2014-07-13	13:27:46
1139	50.315653	-4.085893	0.08	97.4	2014-07-13	13:27:47
1140	50.315652	-4.085891	0.08	118.5	2014-07-13	13:27:49
1141	50.315652	-4.08589	0.09	115.4	2014-07-13	13:27:50
1142	50.315652	-4.085888	0.16	107.5	2014-07-13	13:27:51
1143	50.315651	-4.085887	0.09	121.1	2014-07-13	13:27:52
1144	50.315651	-4.085885	0.09	108.5	2014-07-13	13:27:53
1145	50.315651	-4.085885	0.08	133.6	2014-07-13	13:27:54
1146	50.31565	-4.085884	0.06	131.2	2014-07-13	13:27:55
1147	50.31565	-4.085883	0.08	120.1	2014-07-13	13:27:56
1148	50.315649	-4.085882	0.12	142.2	2014-07-13	13:27:57
1149	50.315649	-4.08588	0.17	103.3	2014-07-13	13:27:58
1150	50.315648	-4.085877	0.2	105.8	2014-07-13	13:27:59
1151	50.315648	-4.085876	0.1	126.2	2014-07-13	13:28:00
1152	50.315648	-4.085874	0.11	84.7	2014-07-13	13:28:01
1153	50.315647	-4.085873	0.14	117.7	2014-07-13	13:28:02
1154	50.315644	-4.085868	0.24	129.8	2014-07-13	13:28:04
1155	50.315647	-4.085861	0.27	63.3	2014-07-13	13:28:06
1156	50.315647	-4.085858	0.18	90	2014-07-13	13:28:07
1157	50.315646	-4.085857	0.1	101.2	2014-07-13	13:28:08
1158	50.315646	-4.085855	0.14	113.5	2014-07-13	13:28:09
1159	50.315645	-4.085853	0.14	114	2014-07-13	13:28:10
1160	50.315645	-4.085851	0.14	97.5	2014-07-13	13:28:11
1161	50.315644	-4.08585	0.08	137.6	2014-07-13	13:28:13
1162	50.315644	-4.085848	0.12	113.5	2014-07-13	13:28:14
1163	50.315643	-4.085847	0.13	121.5	2014-07-13	13:28:15
1164	50.315643	-4.085846	0.03	110.8	2014-07-13	13:28:16
1165	50.315643	-4.085846	0.05	141.7	2014-07-13	13:28:17
1166	50.315642	-4.085845	0.09	127.8	2014-07-13	13:28:18
1167	50.315644	-4.08584	0.2	64.4	2014-07-13	13:28:20
1168	50.315644	-4.085839	0.08	90	2014-07-13	13:28:21
1169	50.315644	-4.085838	0.08	109.8	2014-07-13	13:28:22
1170	50.315644	-4.085836	0.09	77.2	2014-07-13	13:28:23
1171	50.315644	-4.085835	0.09	108.5	2014-07-13	13:28:24
1172	50.315643	-4.085834	0.08	117.8	2014-07-13	13:28:25
1173	50.315643	-4.085833	0.11	114.9	2014-07-13	13:28:26
1174	50.315642	-4.08583	0.24	118	2014-07-13	13:28:27
1175	50.315639	-4.085825	0.25	129	2014-07-13	13:28:29
1176	50.315639	-4.085823	0.09	101.9	2014-07-13	13:28:30
1177	50.315639	-4.085822	0.09	107.3	2014-07-13	13:28:31
1178	50.315638	-4.08582	0.16	114.3	2014-07-13	13:28:32
1179	50.315638	-4.08582	0.04	32.6	2014-07-13	13:28:33
1180	50.31564	-4.085814	0.24	63.1	2014-07-13	13:28:35
1181	50.31564	-4.085813	0.1	119.1	2014-07-13	13:28:36
1182	50.315639	-4.085809	0.13	109.3	2014-07-13	13:28:38
1183	50.315639	-4.085808	0.11	105.1	2014-07-13	13:28:39
1184	50.315639	-4.085805	0.16	103.3	2014-07-13	13:28:40
1185	50.315637	-4.085803	0.12	125.6	2014-07-13	13:28:42
1186	50.315637	-4.085802	0.09	127.8	2014-07-13	13:28:43
1187	50.315636	-4.0858	0.14	128.2	2014-07-13	13:28:44
1188	50.315635	-4.085797	0.12	115.5	2014-07-13	13:28:46
1189	50.315634	-4.085794	0.13	121.3	2014-07-13	13:28:48
1190	50.315634	-4.085792	0.07	106.8	2014-07-13	13:28:50
1191	50.315633	-4.08579	0.11	123.3	2014-07-13	13:28:52
1192	50.315632	-4.085789	0.05	110.5	2014-07-13	13:28:53
1193	50.315632	-4.085788	0.09	102.7	2014-07-13	13:28:54
1194	50.315632	-4.085787	0.07	106.1	2014-07-13	13:28:55
1195	50.315632	-4.085786	0.06	109.5	2014-07-13	13:28:56
1196	50.315631	-4.085785	0.08	126.8	2014-07-13	13:28:58
1197	50.315628	-4.085782	0.39	157.6	2014-07-13	13:28:59
1198	50.315627	-4.08578	0.16	121.7	2014-07-13	13:29:00
1199	50.315627	-4.085779	0.11	99.5	2014-07-13	13:29:01
1200	50.315629	-4.085774	0.45	57.1	2014-07-13	13:29:02
1201	50.315628	-4.08577	0.15	117.4	2014-07-13	13:29:04
1202	50.315628	-4.085768	0.13	81.9	2014-07-13	13:29:05
1203	50.315628	-4.085767	0.07	105.2	2014-07-13	13:29:06
1204	50.315627	-4.085766	0.09	114.3	2014-07-13	13:29:07
1205	50.315627	-4.085765	0.1	85	2014-07-13	13:29:08
1206	50.315627	-4.085763	0.12	113	2014-07-13	13:29:09
1207	50.315626	-4.08576	0.14	118.9	2014-07-13	13:29:11
1208	50.315628	-4.085755	0.36	58.4	2014-07-13	13:29:12
1209	50.315627	-4.085753	0.17	96.3	2014-07-13	13:29:13
1210	50.315627	-4.085749	0.15	95.2	2014-07-13	13:29:15
1211	50.315627	-4.085746	0.2	103.7	2014-07-13	13:29:16
1212	50.315632	-4.08574	0.69	40	2014-07-13	13:29:17
1213	50.315633	-4.085734	0.47	65.5	2014-07-13	13:29:18
1214	50.315633	-4.085732	0.14	82.5	2014-07-13	13:29:19
1215	50.315633	-4.085729	0.23	97.3	2014-07-13	13:29:20
1216	50.315633	-4.085726	0.09	107.9	2014-07-13	13:29:22
1217	50.315633	-4.085725	0.11	94.7	2014-07-13	13:29:23
1218	50.315636	-4.08572	0.51	44.5	2014-07-13	13:29:24
1219	50.315635	-4.085715	0.17	116.6	2014-07-13	13:29:26
1220	50.315634	-4.085714	0.12	112.3	2014-07-13	13:29:27
1221	50.315634	-4.085712	0.1	111.7	2014-07-13	13:29:28
1222	50.315634	-4.08571	0.15	93.4	2014-07-13	13:29:29
1223	50.315633	-4.085708	0.15	112.5	2014-07-13	13:29:30
1224	50.315633	-4.085706	0.16	96.6	2014-07-13	13:29:31
1225	50.315636	-4.085703	0.38	42.5	2014-07-13	13:29:32
1226	50.315636	-4.085701	0.14	73.9	2014-07-13	13:29:33
1227	50.315635	-4.085699	0.13	121.5	2014-07-13	13:29:34
1228	50.315635	-4.085695	0.15	97.4	2014-07-13	13:29:36
1229	50.315635	-4.085694	0.1	73.2	2014-07-13	13:29:37
1230	50.315634	-4.085692	0.09	149.1	2014-07-13	13:29:39
1231	50.315634	-4.085691	0.11	46.1	2014-07-13	13:29:40
1232	50.315634	-4.08569	0.11	94.8	2014-07-13	13:29:41
1233	50.315635	-4.085685	0.36	76.4	2014-07-13	13:29:42
1234	50.315634	-4.08568	0.35	113.6	2014-07-13	13:29:43
1235	50.315632	-4.085677	0.3	132.9	2014-07-13	13:29:44
1236	50.315632	-4.085674	0.13	100.3	2014-07-13	13:29:46
1237	50.315632	-4.085673	0.03	71.4	2014-07-13	13:29:47
1238	50.315632	-4.085672	0.07	75.9	2014-07-13	13:29:48
1239	50.315632	-4.085671	0.11	104.5	2014-07-13	13:29:49
1240	50.315631	-4.08567	0.08	109.8	2014-07-13	13:29:50
1241	50.315629	-4.085666	0.34	135.5	2014-07-13	13:29:51
1242	50.315629	-4.085664	0.09	96.3	2014-07-13	13:29:53
1243	50.315629	-4.085664	0.03	71.4	2014-07-13	13:29:54
1244	50.315631	-4.085658	0.44	66.4	2014-07-13	13:29:55
1245	50.31563	-4.085656	0.12	103.7	2014-07-13	13:29:56
1246	50.31563	-4.085655	0.08	83.9	2014-07-13	13:29:57
1247	50.31563	-4.085647	0.28	94.7	2014-07-13	13:29:59
1248	50.315633	-4.085639	0.66	56.4	2014-07-13	13:30:00
1249	50.315635	-4.085631	0.6	76.5	2014-07-13	13:30:01
1250	50.315632	-4.085627	0.43	131.1	2014-07-13	13:30:02
1251	50.315629	-4.085624	0.38	152.7	2014-07-13	13:30:03
1252	50.315629	-4.085621	0.21	92.7	2014-07-13	13:30:04
1253	50.315629	-4.08562	0.09	107.3	2014-07-13	13:30:05
1254	50.315628	-4.085613	0.48	101.2	2014-07-13	13:30:06
1255	50.315625	-4.085609	0.43	128.5	2014-07-13	13:30:07
1256	50.315626	-4.085604	0.35	85.4	2014-07-13	13:30:08
1257	50.315629	-4.085598	0.55	48.5	2014-07-13	13:30:09
1258	50.315631	-4.085593	0.4	62.4	2014-07-13	13:30:10
1259	50.31563	-4.085592	0.06	107.6	2014-07-13	13:30:11
1260	50.31563	-4.085591	0.06	117.3	2014-07-13	13:30:12
1261	50.315628	-4.085587	0.39	132.5	2014-07-13	13:30:13
1262	50.315628	-4.085586	0.05	44.9	2014-07-13	13:30:15
1263	50.315626	-4.085575	0.88	111.1	2014-07-13	13:30:16
1264	50.315617	-4.085557	1.58	125.8	2014-07-13	13:30:17
1265	50.315618	-4.085543	0.97	83.4	2014-07-13	13:30:18
1266	50.315627	-4.085532	1.24	39.1	2014-07-13	13:30:19
1267	50.315639	-4.085519	1.61	34.7	2014-07-13	13:30:20
1268	50.315651	-4.085513	1.43	17.9	2014-07-13	13:30:21
1269	50.315664	-4.085513	1.41	1.7	2014-07-13	13:30:22
1270	50.315677	-4.085517	1.51	347	2014-07-13	13:30:23
1271	50.315691	-4.085521	1.53	350.2	2014-07-13	13:30:24
1272	50.315709	-4.085521	2.02	0.7	2014-07-13	13:30:25
1273	50.315732	-4.085519	2.56	2	2014-07-13	13:30:26
1274	50.31576	-4.085519	3.19	0.1	2014-07-13	13:30:27
1275	50.315792	-4.085518	3.48	1.6	2014-07-13	13:30:28
1276	50.31582	-4.085513	3.19	6.1	2014-07-13	13:30:29
1277	50.315847	-4.085509	2.98	6.2	2014-07-13	13:30:30
1278	50.31587	-4.0855	2.67	12.9	2014-07-13	13:30:31
1279	50.31589	-4.085486	2.41	24.1	2014-07-13	13:30:32
1280	50.315902	-4.085476	1.49	28.5	2014-07-13	13:30:33
1281	50.315901	-4.085479	0.17	248.2	2014-07-13	13:30:34
1282	50.315894	-4.085488	1	220.9	2014-07-13	13:30:35
1283	50.315884	-4.085498	1.35	211.3	2014-07-13	13:30:36
1284	50.315872	-4.085509	1.49	211.2	2014-07-13	13:30:37
1285	50.31586	-4.085519	1.51	209.7	2014-07-13	13:30:38
1286	50.31585	-4.085531	1.42	214.4	2014-07-13	13:30:39
1287	50.31584	-4.085543	1.38	220.3	2014-07-13	13:30:40
1288	50.315832	-4.085555	1.25	220.2	2014-07-13	13:30:41
1289	50.315823	-4.085565	1.26	216.2	2014-07-13	13:30:42
1290	50.315818	-4.085574	0.79	232.8	2014-07-13	13:30:43
1291	50.315819	-4.085576	0.14	297.3	2014-07-13	13:30:44
1292	50.315815	-4.085581	0.56	220.9	2014-07-13	13:30:45
1293	50.315813	-4.085584	0.15	221	2014-07-13	13:30:47
1294	50.315812	-4.085585	0.06	228.4	2014-07-13	13:30:49
1295	50.315811	-4.085586	0.08	198.6	2014-07-13	13:30:51
1296	50.315813	-4.085584	0.26	28.3	2014-07-13	13:30:52
1297	50.315813	-4.085584	0.03	186.6	2014-07-13	13:30:54
1298	50.315812	-4.085585	0.08	231.9	2014-07-13	13:30:55
1299	50.315808	-4.085586	0.48	189.3	2014-07-13	13:30:56
1300	50.315805	-4.08559	0.21	218.6	2014-07-13	13:30:58
1301	50.315803	-4.08559	0.17	196.7	2014-07-13	13:30:59
1302	50.315803	-4.08559	0.02	161.8	2014-07-13	13:31:01
1303	50.315803	-4.08559	0.02	90	2014-07-13	13:31:02
1304	50.315804	-4.085585	0.37	82.8	2014-07-13	13:31:03
1305	50.315803	-4.085584	0.11	163.7	2014-07-13	13:31:04
1306	50.315802	-4.085584	0.11	166.9	2014-07-13	13:31:05
1307	50.315802	-4.085583	0.06	108.5	2014-07-13	13:31:06
1308	50.3158	-4.085582	0.07	145.6	2014-07-13	13:31:08
1309	50.315803	-4.085576	0.25	56.7	2014-07-13	13:31:10
1310	50.315803	-4.085575	0.06	90	2014-07-13	13:31:11
1311	50.315803	-4.085574	0.11	79.9	2014-07-13	13:31:12
1312	50.3158	-4.08557	0.23	148	2014-07-13	13:31:14
1313	50.315799	-4.085568	0.15	104.3	2014-07-13	13:31:15
1314	50.315795	-4.085568	0.45	173.1	2014-07-13	13:31:16
1315	50.31579	-4.085567	0.57	178.2	2014-07-13	13:31:17
1316	50.315788	-4.085567	0.13	169.7	2014-07-13	13:31:19
1317	50.315788	-4.085567	0.06	250.7	2014-07-13	13:31:20
1318	50.315787	-4.085566	0.09	123.1	2014-07-13	13:31:21
1319	50.315786	-4.085566	0.09	172.5	2014-07-13	13:31:22
1320	50.315782	-4.085566	0.5	177.9	2014-07-13	13:31:23
1321	50.315778	-4.085567	0.46	186	2014-07-13	13:31:24
1322	50.315775	-4.085567	0.17	184.1	2014-07-13	13:31:26
1323	50.315775	-4.085566	0.05	123.6	2014-07-13	13:31:27
1324	50.31577	-4.085566	0.26	176.1	2014-07-13	13:31:29
1325	50.31577	-4.085567	0.09	244.6	2014-07-13	13:31:30
1326	50.315769	-4.085566	0.08	144.1	2014-07-13	13:31:31
1327	50.315765	-4.085567	0.47	187.2	2014-07-13	13:31:32
1328	50.315765	-4.085569	0.07	261.8	2014-07-13	13:31:34
1329	50.315764	-4.08557	0.08	231.9	2014-07-13	13:31:35
1330	50.315764	-4.08557	0.08	201.8	2014-07-13	13:31:36
1331	50.315763	-4.085571	0.05	218.4	2014-07-13	13:31:37
1332	50.315763	-4.08557	0.06	152.8	2014-07-13	13:31:38
1333	50.315762	-4.08557	0.06	191.5	2014-07-13	13:31:39
1334	50.315762	-4.08557	0.01	180	2014-07-13	13:31:40
1335	50.31576	-4.085571	0.11	191.5	2014-07-13	13:31:42
1336	50.315759	-4.085571	0.09	176.5	2014-07-13	13:31:43
1337	50.315759	-4.085571	0.09	171.9	2014-07-13	13:31:44
1338	50.315758	-4.08557	0.03	128.1	2014-07-13	13:31:45
1339	50.315756	-4.085571	0.14	191.3	2014-07-13	13:31:47
1340	50.315755	-4.085571	0.07	155.2	2014-07-13	13:31:48
1341	50.315757	-4.085566	0.21	61	2014-07-13	13:31:50
1342	50.315758	-4.085564	0.14	71.2	2014-07-13	13:31:51
1343	50.315756	-4.085562	0.09	152.4	2014-07-13	13:31:53
1344	50.315756	-4.085561	0.11	108.9	2014-07-13	13:31:54
1345	50.315756	-4.085562	0.03	270	2014-07-13	13:31:56
1346	50.315756	-4.085561	0.06	120.3	2014-07-13	13:31:57
1347	50.315755	-4.085561	0.05	165.5	2014-07-13	13:31:58
1348	50.315755	-4.085561	0.07	208.4	2014-07-13	13:31:59
1349	50.315754	-4.085561	0.05	173.1	2014-07-13	13:32:00
1350	50.315754	-4.085561	0.06	147.4	2014-07-13	13:32:01
1351	50.315753	-4.08556	0.04	133	2014-07-13	13:32:03
1352	50.315752	-4.085557	0.13	128	2014-07-13	13:32:05
1353	50.315751	-4.085557	0.12	171.7	2014-07-13	13:32:06
1354	50.315746	-4.085556	0.56	172	2014-07-13	13:32:07
1355	50.315746	-4.085555	0.03	82.2	2014-07-13	13:32:09
1356	50.315746	-4.085554	0.09	107.3	2014-07-13	13:32:10
1357	50.315746	-4.085553	0.04	104.1	2014-07-13	13:32:12
1358	50.315743	-4.085549	0.33	134.4	2014-07-13	13:32:13
1359	50.315743	-4.085548	0.16	122.6	2014-07-13	13:32:14
1360	50.315742	-4.085545	0.09	119.7	2014-07-13	13:32:16
1361	50.315739	-4.085542	0.22	142.1	2014-07-13	13:32:18
1362	50.315739	-4.085541	0.09	71.5	2014-07-13	13:32:19
1363	50.315738	-4.085546	0.38	258.8	2014-07-13	13:32:20
1364	50.315733	-4.085556	0.9	230	2014-07-13	13:32:21
1365	50.315728	-4.08557	1.21	239.4	2014-07-13	13:32:22
1366	50.315726	-4.085585	1.08	261.6	2014-07-13	13:32:23
1367	50.315725	-4.085602	1.23	262.2	2014-07-13	13:32:24
1368	50.315725	-4.085615	0.91	273.5	2014-07-13	13:32:25
1369	50.315729	-4.085624	0.76	307.8	2014-07-13	13:32:26
1370	50.315734	-4.08563	0.63	315.1	2014-07-13	13:32:27
1371	50.315737	-4.08564	0.79	297.3	2014-07-13	13:32:28
1372	50.31574	-4.085652	0.97	294.4	2014-07-13	13:32:29
1373	50.315745	-4.085662	0.85	304.6	2014-07-13	13:32:30
1374	50.315752	-4.085669	0.92	328.1	2014-07-13	13:32:31
1375	50.315761	-4.085673	1.06	343	2014-07-13	13:32:32
1376	50.315775	-4.085675	1.56	354.9	2014-07-13	13:32:33
1377	50.315799	-4.085675	2.66	359.7	2014-07-13	13:32:34
1378	50.31583	-4.085667	3.58	9.3	2014-07-13	13:32:35
1379	50.315862	-4.085646	3.85	23.7	2014-07-13	13:32:36
1380	50.315891	-4.08561	4.05	38.8	2014-07-13	13:32:37
1381	50.315918	-4.085566	4.34	45.7	2014-07-13	13:32:38
1382	50.315941	-4.085525	3.87	48.7	2014-07-13	13:32:39
1383	50.315955	-4.085503	2.21	45.9	2014-07-13	13:32:40
1384	50.315959	-4.085496	0.7	47.5	2014-07-13	13:32:41
1385	50.315959	-4.085495	0.07	65	2014-07-13	13:32:42
1386	50.315953	-4.085488	0.86	146.1	2014-07-13	13:32:43
1387	50.315942	-4.085484	1.19	166.7	2014-07-13	13:32:44
1388	50.315931	-4.085486	1.21	187.1	2014-07-13	13:32:45
1389	50.315922	-4.085495	1.25	210.7	2014-07-13	13:32:46
1390	50.315914	-4.085503	1.03	214.8	2014-07-13	13:32:47
1391	50.315906	-4.085514	1.15	219.8	2014-07-13	13:32:48
1392	50.3159	-4.085529	1.29	236.2	2014-07-13	13:32:49
1393	50.315894	-4.085545	1.32	242.5	2014-07-13	13:32:50
1394	50.315888	-4.08556	1.26	238.2	2014-07-13	13:32:51
1395	50.315884	-4.085577	1.26	250.1	2014-07-13	13:32:52
1396	50.315882	-4.085592	1.1	257.8	2014-07-13	13:32:53
1397	50.315878	-4.085607	1.15	246.6	2014-07-13	13:32:54
1398	50.315874	-4.085623	1.24	246.9	2014-07-13	13:32:55
1399	50.315868	-4.085638	1.22	239.6	2014-07-13	13:32:56
1400	50.315865	-4.085651	1.02	246.9	2014-07-13	13:32:57
1401	50.315864	-4.085664	0.94	262.6	2014-07-13	13:32:58
1402	50.315861	-4.085678	1.01	253.3	2014-07-13	13:32:59
1403	50.315859	-4.085692	1.05	257.7	2014-07-13	13:33:00
1404	50.315855	-4.085705	1.04	243.8	2014-07-13	13:33:01
1405	50.315851	-4.085719	1.07	243	2014-07-13	13:33:02
1406	50.315849	-4.085726	0.55	256.2	2014-07-13	13:33:03
1407	50.315852	-4.085732	0.51	297.2	2014-07-13	13:33:04
1408	50.315858	-4.085738	0.85	333.2	2014-07-13	13:33:05
1409	50.315863	-4.085746	0.8	309.9	2014-07-13	13:33:06
1410	50.315869	-4.085756	0.99	316.6	2014-07-13	13:33:07
1411	50.315888	-4.085764	2.2	344.1	2014-07-13	13:33:08
1412	50.315913	-4.08577	2.77	351.7	2014-07-13	13:33:09
1413	50.315929	-4.085774	1.78	350.5	2014-07-13	13:33:10
1414	50.315935	-4.085779	0.77	336.4	2014-07-13	13:33:11
1415	50.315938	-4.085786	0.61	303.3	2014-07-13	13:33:12
1416	50.315937	-4.085785	0.15	164.5	2014-07-13	13:33:13
1417	50.315934	-4.08578	0.52	132.4	2014-07-13	13:33:14
1418	50.315933	-4.08578	0.08	180	2014-07-13	13:33:15
1419	50.315924	-4.085795	1.47	225.8	2014-07-13	13:33:16
1420	50.315916	-4.085807	1.2	226.6	2014-07-13	13:33:17
1421	50.315909	-4.085817	1.09	219.2	2014-07-13	13:33:18
1422	50.3159	-4.085823	1.09	203.8	2014-07-13	13:33:19
1423	50.315891	-4.085827	0.98	199.5	2014-07-13	13:33:20
1424	50.315884	-4.085831	0.83	199.7	2014-07-13	13:33:21
1425	50.315877	-4.085836	0.85	201.4	2014-07-13	13:33:22
1426	50.315869	-4.085842	0.97	206.6	2014-07-13	13:33:23
1427	50.315861	-4.08585	1.07	212.3	2014-07-13	13:33:24
1428	50.315854	-4.085856	0.91	210.4	2014-07-13	13:33:25
1429	50.315848	-4.085861	0.74	206.3	2014-07-13	13:33:26
1430	50.315842	-4.085868	0.89	212.2	2014-07-13	13:33:27
1431	50.315835	-4.085876	0.97	216.7	2014-07-13	13:33:28
1432	50.315828	-4.085883	0.9	217.4	2014-07-13	13:33:29
1433	50.315822	-4.085891	0.89	219.7	2014-07-13	13:33:30
1434	50.315817	-4.085899	0.8	221.6	2014-07-13	13:33:31
1435	50.315809	-4.085906	1.02	210.3	2014-07-13	13:33:32
1436	50.315801	-4.085916	1.14	216.9	2014-07-13	13:33:33
1437	50.315795	-4.085924	0.83	223.3	2014-07-13	13:33:34
1438	50.315791	-4.085931	0.63	229.6	2014-07-13	13:33:35
1439	50.31579	-4.085935	0.36	233.2	2014-07-13	13:33:36
1440	50.315787	-4.08594	0.48	235.5	2014-07-13	13:33:37
1441	50.315782	-4.085945	0.7	210.1	2014-07-13	13:33:38
1442	50.315776	-4.085949	0.72	201.7	2014-07-13	13:33:39
1443	50.315772	-4.085949	0.39	181.8	2014-07-13	13:33:40
1444	50.315772	-4.085949	0.04	213.3	2014-07-13	13:33:41
1445	50.315771	-4.085949	0.04	188.5	2014-07-13	13:33:42
1446	50.315768	-4.085952	0.19	208.7	2014-07-13	13:33:44
1447	50.315769	-4.085951	0.05	56	2014-07-13	13:33:45
1448	50.315765	-4.08595	0.48	167.7	2014-07-13	13:33:46
1449	50.315762	-4.085948	0.31	148.4	2014-07-13	13:33:47
1450	50.315762	-4.085947	0.06	127.6	2014-07-13	13:33:48
1451	50.315761	-4.085944	0.13	110.9	2014-07-13	13:33:50
1452	50.315758	-4.085943	0.29	171.9	2014-07-13	13:33:51
1453	50.315755	-4.085945	0.41	201.2	2014-07-13	13:33:52
1454	50.315751	-4.085943	0.43	163.8	2014-07-13	13:33:53
1455	50.315752	-4.085943	0.05	50.8	2014-07-13	13:33:54
1456	50.315747	-4.085941	0.52	168	2014-07-13	13:33:55
1457	50.315742	-4.085941	0.56	177.6	2014-07-13	13:33:56
1458	50.315738	-4.085944	0.5	200.9	2014-07-13	13:33:57
1459	50.315733	-4.085949	0.64	217.5	2014-07-13	13:33:58
1460	50.315727	-4.085953	0.8	202.4	2014-07-13	13:33:59
1461	50.315722	-4.085959	0.66	216.5	2014-07-13	13:34:00
1462	50.315721	-4.085959	0.15	180	2014-07-13	13:34:01
1463	50.315719	-4.085959	0.13	196.3	2014-07-13	13:34:02
1464	50.315721	-4.085955	0.32	67.4	2014-07-13	13:34:03
1465	50.315722	-4.085953	0.25	31.3	2014-07-13	13:34:04
1466	50.315722	-4.085954	0.11	215	2014-07-13	13:34:05
1467	50.31572	-4.085956	0.12	209.2	2014-07-13	13:34:07
1468	50.315719	-4.085955	0.09	109	2014-07-13	13:34:08
1469	50.315719	-4.085954	0.06	142.8	2014-07-13	13:34:09
1470	50.315719	-4.085951	0.11	102	2014-07-13	13:34:11
1471	50.315718	-4.08595	0.13	141.2	2014-07-13	13:34:12
1472	50.315717	-4.085948	0.15	120.8	2014-07-13	13:34:13
1473	50.315717	-4.085944	0.32	83.2	2014-07-13	13:34:14
1474	50.315717	-4.085944	0.06	167.8	2014-07-13	13:34:15
1475	50.315716	-4.085943	0.07	158.6	2014-07-13	13:34:17
1476	50.315716	-4.085942	0.05	63	2014-07-13	13:34:19
1477	50.315716	-4.085941	0.06	98.5	2014-07-13	13:34:20
1478	50.315716	-4.08594	0.12	118.9	2014-07-13	13:34:21
1479	50.315715	-4.085939	0.11	142.3	2014-07-13	13:34:22
1480	50.315714	-4.085938	0.09	127.8	2014-07-13	13:34:23
1481	50.315714	-4.085937	0.07	104.8	2014-07-13	13:34:24
1482	50.315714	-4.085936	0.07	73.9	2014-07-13	13:34:25
1483	50.315715	-4.085935	0.08	68.6	2014-07-13	13:34:26
1484	50.315715	-4.085934	0.02	38.3	2014-07-13	13:34:28
1485	50.315715	-4.085934	0.03	51.9	2014-07-13	13:34:29
1486	50.315712	-4.085931	0.36	149.9	2014-07-13	13:34:30
1487	50.315712	-4.085931	0.07	115	2014-07-13	13:34:31
1488	50.315712	-4.085929	0.12	112.5	2014-07-13	13:34:32
1489	50.315716	-4.085922	0.65	46.4	2014-07-13	13:34:33
1490	50.315718	-4.085915	0.58	57.8	2014-07-13	13:34:34
1491	50.315718	-4.085912	0.11	104.6	2014-07-13	13:34:36
1492	50.315717	-4.085912	0.08	151.1	2014-07-13	13:34:37
1493	50.315716	-4.085911	0.07	143.5	2014-07-13	13:34:39
1494	50.315716	-4.08591	0.08	133	2014-07-13	13:34:40
1495	50.315715	-4.085908	0.12	123.1	2014-07-13	13:34:41
1496	50.315715	-4.085907	0.13	110.5	2014-07-13	13:34:42
1497	50.315714	-4.085904	0.11	110.7	2014-07-13	13:34:44
1498	50.315713	-4.085902	0.18	117.5	2014-07-13	13:34:45
1499	50.315713	-4.0859	0.15	111.2	2014-07-13	13:34:46
1500	50.315712	-4.085897	0.2	112.1	2014-07-13	13:34:47
1501	50.315712	-4.085895	0.17	103.2	2014-07-13	13:34:48
1502	50.315711	-4.085891	0.16	107.1	2014-07-13	13:34:50
1503	50.315711	-4.08589	0.05	90	2014-07-13	13:34:51
1504	50.315711	-4.085888	0.11	109.9	2014-07-13	13:34:52
1505	50.315711	-4.085883	0.36	90	2014-07-13	13:34:53
1506	50.31571	-4.085882	0.1	106.3	2014-07-13	13:34:54
1507	50.315708	-4.08588	0.15	146.5	2014-07-13	13:34:56
1508	50.315708	-4.085877	0.09	105.6	2014-07-13	13:34:58
1509	50.315705	-4.085877	0.38	173.6	2014-07-13	13:34:59
1510	50.315704	-4.085876	0.07	143.5	2014-07-13	13:35:00
1511	50.3157	-4.085876	0.4	181.6	2014-07-13	13:35:01
1512	50.315698	-4.085875	0.15	166.2	2014-07-13	13:35:03
1513	50.315698	-4.085875	0.03	147.4	2014-07-13	13:35:04
1514	50.315698	-4.085874	0.04	83.4	2014-07-13	13:35:06
1515	50.315698	-4.085874	0.02	90	2014-07-13	13:35:07
1516	50.315698	-4.085873	0.04	90	2014-07-13	13:35:09
1517	50.315698	-4.085872	0.07	73.9	2014-07-13	13:35:10
1518	50.3157	-4.085864	0.6	66.1	2014-07-13	13:35:11
1519	50.315701	-4.085853	0.75	80.7	2014-07-13	13:35:12
1520	50.315702	-4.085843	0.73	80.4	2014-07-13	13:35:13
1521	50.315705	-4.085838	0.51	54.1	2014-07-13	13:35:14
1522	50.315711	-4.085839	0.65	353.6	2014-07-13	13:35:15
1523	50.315718	-4.085839	0.8	357	2014-07-13	13:35:16
1524	50.315726	-4.085842	0.93	349	2014-07-13	13:35:17
1525	50.315737	-4.085842	1.18	359.1	2014-07-13	13:35:18
1526	50.315752	-4.085841	1.66	2.9	2014-07-13	13:35:19
1527	50.315775	-4.085841	2.56	0.3	2014-07-13	13:35:20
1528	50.315802	-4.085834	3.11	8	2014-07-13	13:35:21
1529	50.315833	-4.08583	3.47	5.7	2014-07-13	13:35:22
1530	50.315868	-4.085835	3.86	354.7	2014-07-13	13:35:23
1531	50.315901	-4.085848	3.84	345.6	2014-07-13	13:35:24
1532	50.315933	-4.085868	3.8	337.7	2014-07-13	13:35:25
1533	50.315965	-4.085893	3.98	333.7	2014-07-13	13:35:26
1534	50.315993	-4.085918	3.62	330.5	2014-07-13	13:35:27
1535	50.316023	-4.085937	3.56	337.9	2014-07-13	13:35:28
1536	50.316051	-4.085962	3.58	330.3	2014-07-13	13:35:29
1537	50.316074	-4.085993	3.42	320.3	2014-07-13	13:35:30
1538	50.316099	-4.086026	3.62	318.7	2014-07-13	13:35:31
1539	50.31612	-4.086057	3.21	318.1	2014-07-13	13:35:32
1540	50.316138	-4.086083	2.7	316.8	2014-07-13	13:35:33
1541	50.316148	-4.086106	2.01	305.5	2014-07-13	13:35:34
1542	50.316149	-4.086121	1.09	274.9	2014-07-13	13:35:35
1543	50.316141	-4.086122	0.88	187.4	2014-07-13	13:35:36
1544	50.316137	-4.08612	0.58	159.5	2014-07-13	13:35:37
1545	50.316132	-4.086115	0.6	147.9	2014-07-13	13:35:38
1546	50.316131	-4.086112	0.29	121.5	2014-07-13	13:35:39
1547	50.316126	-4.086105	0.74	140	2014-07-13	13:35:40
1548	50.316119	-4.0861	0.84	154.9	2014-07-13	13:35:41
1549	50.316112	-4.086098	0.82	168.7	2014-07-13	13:35:42
1550	50.316096	-4.086097	1.78	179	2014-07-13	13:35:43
1551	50.316077	-4.086096	2.11	177.4	2014-07-13	13:35:44
1552	50.316067	-4.086095	1.08	176.2	2014-07-13	13:35:45
1553	50.316061	-4.086094	0.7	173.6	2014-07-13	13:35:46
1554	50.316051	-4.086095	1.06	183.2	2014-07-13	13:35:47
1555	50.316039	-4.086094	1.41	179	2014-07-13	13:35:48
1556	50.31603	-4.086091	0.98	167.3	2014-07-13	13:35:49
1557	50.316029	-4.086091	0.06	167.8	2014-07-13	13:35:50
1558	50.316024	-4.086088	0.7	160	2014-07-13	13:35:51
1559	50.316015	-4.086085	1.01	166.3	2014-07-13	13:35:52
1560	50.316004	-4.086083	1.25	175.3	2014-07-13	13:35:53
1561	50.315991	-4.086081	1.46	173.5	2014-07-13	13:35:54
1562	50.315978	-4.086075	1.47	163.5	2014-07-13	13:35:55
1563	50.315968	-4.086068	1.18	157.2	2014-07-13	13:35:56
1564	50.315961	-4.086062	0.93	148.7	2014-07-13	13:35:57
1565	50.315952	-4.086054	1.13	152.3	2014-07-13	13:35:58
1566	50.315941	-4.086047	1.32	156.4	2014-07-13	13:35:59
1567	50.315928	-4.086041	1.47	163.5	2014-07-13	13:36:00
1568	50.315916	-4.086035	1.43	161.8	2014-07-13	13:36:01
1569	50.315907	-4.086028	1.14	153.6	2014-07-13	13:36:02
1570	50.3159	-4.086017	1.06	137.4	2014-07-13	13:36:03
1571	50.315891	-4.086009	1.18	150.1	2014-07-13	13:36:04
1572	50.31588	-4.086003	1.23	159.9	2014-07-13	13:36:05
1573	50.315871	-4.085997	1.17	158.8	2014-07-13	13:36:06
1574	50.315861	-4.085992	1.13	161	2014-07-13	13:36:07
1575	50.315851	-4.085985	1.23	155.9	2014-07-13	13:36:08
1576	50.315842	-4.085977	1.16	151.9	2014-07-13	13:36:09
1577	50.315832	-4.085969	1.2	149.1	2014-07-13	13:36:10
1578	50.315822	-4.085963	1.21	161.4	2014-07-13	13:36:11
1579	50.315811	-4.085958	1.3	164.5	2014-07-13	13:36:12
1580	50.315802	-4.085955	0.99	168.2	2014-07-13	13:36:13
1581	50.315792	-4.085956	1.1	181.3	2014-07-13	13:36:14
1582	50.315781	-4.085952	1.27	169.5	2014-07-13	13:36:15
1583	50.315769	-4.085952	1.34	177.5	2014-07-13	13:36:16
1584	50.315756	-4.085952	1.45	182.1	2014-07-13	13:36:17
1585	50.315744	-4.085954	1.4	185.1	2014-07-13	13:36:18
1586	50.315734	-4.085956	1.09	186.9	2014-07-13	13:36:19
1587	50.315725	-4.085955	0.98	174.1	2014-07-13	13:36:20
1588	50.315716	-4.085956	1.03	184.6	2014-07-13	13:36:21
1589	50.315707	-4.085959	1.03	192.6	2014-07-13	13:36:22
1590	50.315698	-4.085961	0.98	190.6	2014-07-13	13:36:23
1591	50.315697	-4.085959	0.24	123.5	2014-07-13	13:36:24
1592	50.315701	-4.085954	0.56	35.6	2014-07-13	13:36:25
1593	50.315705	-4.085953	0.2	14	2014-07-13	13:36:27
1594	50.315704	-4.085951	0.17	124	2014-07-13	13:36:28
1595	50.315703	-4.085951	0.05	159.2	2014-07-13	13:36:29
1596	50.315703	-4.085951	0.07	185.6	2014-07-13	13:36:30
1597	50.315698	-4.08595	0.51	177.3	2014-07-13	13:36:31
1598	50.315694	-4.08595	0.4	180.9	2014-07-13	13:36:32
1599	50.315693	-4.085949	0.12	154.7	2014-07-13	13:36:34
1600	50.315694	-4.085943	0.45	71.7	2014-07-13	13:36:35
1601	50.315693	-4.085942	0.12	140.4	2014-07-13	13:36:36
1602	50.315692	-4.085941	0.12	142.5	2014-07-13	13:36:37
1603	50.315692	-4.08594	0.07	104.9	2014-07-13	13:36:38
1604	50.315692	-4.085939	0.11	116.1	2014-07-13	13:36:39
1605	50.315688	-4.085936	0.4	151.6	2014-07-13	13:36:40
1606	50.315688	-4.085931	0.16	101.6	2014-07-13	13:36:42
1607	50.315691	-4.085925	0.58	56.7	2014-07-13	13:36:43
1608	50.31569	-4.08592	0.33	93.3	2014-07-13	13:36:44
1609	50.31569	-4.085918	0.11	104.5	2014-07-13	13:36:45
1610	50.315689	-4.085917	0.08	118.5	2014-07-13	13:36:47
1611	50.315689	-4.085916	0.07	90	2014-07-13	13:36:48
1612	50.315689	-4.085915	0.07	90	2014-07-13	13:36:49
1613	50.315689	-4.085914	0.05	100.6	2014-07-13	13:36:50
1614	50.315688	-4.085909	0.42	117.6	2014-07-13	13:36:51
1615	50.315688	-4.085907	0.08	76.7	2014-07-13	13:36:53
1616	50.31569	-4.085895	0.85	77.3	2014-07-13	13:36:54
1617	50.315692	-4.085891	0.4	47.2	2014-07-13	13:36:55
1618	50.315698	-4.085897	0.8	325.6	2014-07-13	13:36:56
1619	50.315705	-4.085903	0.83	332.3	2014-07-13	13:36:57
1620	50.315714	-4.085907	1.08	342	2014-07-13	13:36:58
1621	50.31573	-4.085908	1.77	358.1	2014-07-13	13:36:59
1622	50.315752	-4.085907	2.51	1.6	2014-07-13	13:37:00
1623	50.315782	-4.085904	3.35	3.9	2014-07-13	13:37:01
1624	50.315811	-4.085897	3.27	9	2014-07-13	13:37:02
1625	50.315841	-4.085886	3.36	12.9	2014-07-13	13:37:03
1626	50.315872	-4.085878	3.51	9.8	2014-07-13	13:37:04
1627	50.315903	-4.085879	3.48	358.3	2014-07-13	13:37:05
1628	50.315934	-4.085885	3.4	353.2	2014-07-13	13:37:06
1629	50.315963	-4.085895	3.36	347.9	2014-07-13	13:37:07
1630	50.315993	-4.085908	3.47	344	2014-07-13	13:37:08
1631	50.316021	-4.085922	3.3	343.1	2014-07-13	13:37:09
1632	50.316048	-4.085931	3.08	347.6	2014-07-13	13:37:10
1633	50.316072	-4.085938	2.74	349.9	2014-07-13	13:37:11
1634	50.316085	-4.085943	1.44	345.6	2014-07-13	13:37:12
1635	50.316085	-4.085945	0.17	285.6	2014-07-13	13:37:13
1636	50.31608	-4.085951	0.73	212.6	2014-07-13	13:37:14
1637	50.316071	-4.085958	1.12	208.2	2014-07-13	13:37:15
1638	50.316066	-4.085963	0.32	212.6	2014-07-13	13:37:17
1639	50.316042	-4.08596	2.7	174.7	2014-07-13	13:37:18
1640	50.316023	-4.085963	2.11	186.3	2014-07-13	13:37:19
1641	50.316008	-4.085966	1.7	187.9	2014-07-13	13:37:20
1642	50.315999	-4.085968	1.01	186.1	2014-07-13	13:37:21
1643	50.315991	-4.085969	0.9	187.2	2014-07-13	13:37:22
1644	50.315983	-4.08597	0.92	183	2014-07-13	13:37:23
1645	50.315974	-4.085971	0.93	187	2014-07-13	13:37:24
1646	50.315965	-4.085973	1.07	185.8	2014-07-13	13:37:25
1647	50.315954	-4.085975	1.25	187.4	2014-07-13	13:37:26
1648	50.315943	-4.085976	1.15	181.2	2014-07-13	13:37:27
1649	50.315934	-4.085976	1.09	181.6	2014-07-13	13:37:28
1650	50.315923	-4.085978	1.14	188.7	2014-07-13	13:37:29
1651	50.315912	-4.085979	1.29	182.4	2014-07-13	13:37:30
1652	50.3159	-4.08598	1.32	182.4	2014-07-13	13:37:31
1653	50.315888	-4.085979	1.3	178.4	2014-07-13	13:37:32
1654	50.315878	-4.085977	1.13	170.2	2014-07-13	13:37:33
1655	50.315868	-4.085975	1.18	172.8	2014-07-13	13:37:34
1656	50.315858	-4.085972	1.13	170.3	2014-07-13	13:37:35
1657	50.315847	-4.085969	1.2	169.4	2014-07-13	13:37:36
1658	50.315835	-4.085968	1.36	176.7	2014-07-13	13:37:37
1659	50.315822	-4.085967	1.45	178.8	2014-07-13	13:37:38
1660	50.315811	-4.085965	1.21	172.3	2014-07-13	13:37:39
1661	50.315802	-4.085963	1.05	171.5	2014-07-13	13:37:40
1662	50.315796	-4.085961	0.66	165.3	2014-07-13	13:37:41
1663	50.315797	-4.085961	0.06	311.7	2014-07-13	13:37:42
1664	50.315797	-4.085961	0.02	199.8	2014-07-13	13:37:43
1665	50.315797	-4.085961	0	0	2014-07-13	13:37:44
1666	50.315797	-4.085953	0.59	84.6	2014-07-13	13:37:45
1667	50.315808	-4.085943	1.4	29.3	2014-07-13	13:37:46
1668	50.315831	-4.085934	2.6	14.6	2014-07-13	13:37:47
1669	50.31586	-4.085927	3.34	9	2014-07-13	13:37:48
1670	50.315891	-4.085928	3.38	358.3	2014-07-13	13:37:49
1671	50.315916	-4.08594	2.99	344.3	2014-07-13	13:37:50
1672	50.315941	-4.085947	2.75	348.3	2014-07-13	13:37:51
1673	50.315964	-4.08595	2.54	356.2	2014-07-13	13:37:52
1674	50.315978	-4.085951	1.61	357	2014-07-13	13:37:53
1675	50.315981	-4.085951	0.31	352.4	2014-07-13	13:37:54
1676	50.31598	-4.08595	0.14	113.5	2014-07-13	13:37:55
1677	50.315979	-4.085945	0.16	110.1	2014-07-13	13:37:57
1678	50.31598	-4.085943	0.21	47.9	2014-07-13	13:37:58
1679	50.315981	-4.085943	0.02	63.4	2014-07-13	13:37:59
1680	50.315982	-4.085943	0.11	354.2	2014-07-13	13:38:00
1681	50.315981	-4.085941	0.14	105.5	2014-07-13	13:38:01
1682	50.315981	-4.085939	0.14	93.5	2014-07-13	13:38:02
1683	50.315978	-4.085936	0.43	146.8	2014-07-13	13:38:03
1684	50.315972	-4.085937	0.69	184.4	2014-07-13	13:38:04
1685	50.315962	-4.085938	1.06	184.5	2014-07-13	13:38:05
1686	50.315954	-4.085937	0.92	175.9	2014-07-13	13:38:06
1687	50.315947	-4.085936	0.73	176.3	2014-07-13	13:38:07
1688	50.315938	-4.085936	1.06	178.7	2014-07-13	13:38:08
1689	50.315927	-4.085935	1.19	178.3	2014-07-13	13:38:09
1690	50.315915	-4.085936	1.33	182.6	2014-07-13	13:38:10
1691	50.315904	-4.085934	1.25	171.5	2014-07-13	13:38:11
1692	50.315895	-4.085932	1.03	174.7	2014-07-13	13:38:12
1693	50.315884	-4.085934	1.22	185.6	2014-07-13	13:38:13
1694	50.315871	-4.085934	1.42	179.8	2014-07-13	13:38:14
1695	50.315861	-4.085934	1.18	181.5	2014-07-13	13:38:15
1696	50.315851	-4.085933	1.14	176.4	2014-07-13	13:38:16
1697	50.315839	-4.085933	1.27	180	2014-07-13	13:38:17
1698	50.315827	-4.085934	1.31	183.4	2014-07-13	13:38:18
1699	50.315818	-4.08593	1.13	163.7	2014-07-13	13:38:19
1700	50.315808	-4.085929	1.12	177.3	2014-07-13	13:38:20
1701	50.315795	-4.085928	1.35	177.5	2014-07-13	13:38:21
1702	50.315784	-4.085925	1.3	171.1	2014-07-13	13:38:22
1703	50.315773	-4.085924	1.19	176.5	2014-07-13	13:38:23
1704	50.315763	-4.085925	1.13	180.3	2014-07-13	13:38:24
1705	50.315751	-4.085925	1.39	180	2014-07-13	13:38:25
1706	50.315737	-4.085928	1.57	187.8	2014-07-13	13:38:26
1707	50.315724	-4.08593	1.44	187.4	2014-07-13	13:38:27
1708	50.315713	-4.085932	1.16	185.9	2014-07-13	13:38:28
1709	50.315705	-4.085932	0.9	181.9	2014-07-13	13:38:29
1710	50.315701	-4.085935	0.25	202.2	2014-07-13	13:38:31
1711	50.3157	-4.085934	0.04	154.5	2014-07-13	13:38:33
1712	50.3157	-4.085935	0.1	223.6	2014-07-13	13:38:34
1713	50.315699	-4.085936	0.12	191.3	2014-07-13	13:38:35
1714	50.315699	-4.085936	0.03	223.2	2014-07-13	13:38:36
1715	50.315697	-4.085934	0.12	150.8	2014-07-13	13:38:38
1716	50.315697	-4.08593	0.16	88.4	2014-07-13	13:38:40
1717	50.315696	-4.085929	0.08	141.9	2014-07-13	13:38:42
1718	50.315695	-4.085928	0.06	142.8	2014-07-13	13:38:43
1719	50.315694	-4.085928	0.07	175.1	2014-07-13	13:38:45
1720	50.315695	-4.085924	0.15	71.5	2014-07-13	13:38:47
1721	50.315695	-4.085924	0.03	168.5	2014-07-13	13:38:48
1722	50.315692	-4.085924	0.13	174.7	2014-07-13	13:38:50
1723	50.315692	-4.085923	0.06	131.7	2014-07-13	13:38:51
1724	50.315693	-4.085919	0.16	73.5	2014-07-13	13:38:53
1725	50.315692	-4.085918	0.08	166.6	2014-07-13	13:38:54
1726	50.31569	-4.085917	0.27	166	2014-07-13	13:38:55
1727	50.31569	-4.085916	0.04	62.9	2014-07-13	13:38:57
1728	50.31569	-4.085916	0.07	115.3	2014-07-13	13:38:58
1729	50.31569	-4.085915	0.03	67.5	2014-07-13	13:38:59
1730	50.315689	-4.085913	0.07	108.8	2014-07-13	13:39:01
1731	50.315687	-4.085899	1.07	105.7	2014-07-13	13:39:02
1732	50.315687	-4.085879	1.41	91.1	2014-07-13	13:39:03
1733	50.315689	-4.085858	1.51	78.3	2014-07-13	13:39:04
1734	50.315693	-4.08584	1.33	72.4	2014-07-13	13:39:05
1735	50.315698	-4.08583	0.94	49.3	2014-07-13	13:39:06
1736	50.315707	-4.085829	0.99	4.5	2014-07-13	13:39:07
1737	50.315724	-4.08583	1.89	358.7	2014-07-13	13:39:08
1738	50.315751	-4.08583	2.92	0.3	2014-07-13	13:39:09
1739	50.315783	-4.085831	3.57	358.8	2014-07-13	13:39:10
1740	50.315816	-4.08583	3.7	0.5	2014-07-13	13:39:11
1741	50.315848	-4.085828	3.55	2.6	2014-07-13	13:39:12
1742	50.315881	-4.085827	3.75	1.1	2014-07-13	13:39:13
1743	50.315916	-4.085829	3.87	358.1	2014-07-13	13:39:14
1744	50.315949	-4.085843	3.77	344.1	2014-07-13	13:39:15
1745	50.315977	-4.085872	3.8	326.9	2014-07-13	13:39:16
1746	50.316004	-4.085907	3.85	320.5	2014-07-13	13:39:17
1747	50.316028	-4.085944	3.75	315.1	2014-07-13	13:39:18
1748	50.316049	-4.085983	3.61	309.9	2014-07-13	13:39:19
1749	50.316069	-4.086025	3.72	307.2	2014-07-13	13:39:20
1750	50.316087	-4.086059	3.17	308.9	2014-07-13	13:39:21
1751	50.316097	-4.086082	1.98	304.9	2014-07-13	13:39:22
1752	50.316096	-4.086089	0.47	256.4	2014-07-13	13:39:23
1753	50.316091	-4.086084	0.63	147	2014-07-13	13:39:24
1754	50.316086	-4.086079	0.66	146.5	2014-07-13	13:39:25
1755	50.316079	-4.086074	0.86	158	2014-07-13	13:39:26
1756	50.316072	-4.086071	0.84	164.4	2014-07-13	13:39:27
1757	50.316066	-4.086069	0.67	168.1	2014-07-13	13:39:28
1758	50.316061	-4.086068	0.59	170.1	2014-07-13	13:39:29
1759	50.316053	-4.086069	0.84	187.8	2014-07-13	13:39:30
1760	50.316048	-4.086068	0.57	174	2014-07-13	13:39:31
1761	50.317128	-4.082807	0.08	62.6	2014-07-13	14:34:00
1762	50.317125	-4.082771	2.55	98	2014-07-13	14:34:01
1763	50.317122	-4.082744	1.99	98.9	2014-07-13	14:34:02
1764	50.317121	-4.082717	1.88	92	2014-07-13	14:34:03
1765	50.317116	-4.082703	1.2	121.9	2014-07-13	14:34:04
1766	50.317114	-4.082691	0.84	101.5	2014-07-13	14:34:05
1767	50.317115	-4.082679	0.86	85.6	2014-07-13	14:34:06
1768	50.317115	-4.082674	0.34	83.7	2014-07-13	14:34:07
