# Supplementary material for: On the Potential of Surfers to Monitor Environmental Indicators in the Coastal Zone
Source: PLoS One. 2015 Jul 8;10(7):e0127706. doi: 10.1371/journal.pone.0127706 (PMC4496071; doi:10.1371/journal.pone.0127706)
Supplement: S1 Data — Contains 85 GPS tracks (comma separated files) used to estimate surfing performance statistics in the manuscript. (ZIP) [file pone.0127706.s001.zip › S1 Data GPS Tracks/20140718_Wembury.csv]

No	Latitude	Longitude	Speed	Course	Date	Time
1	50.317724	-4.08307	0	0	2014-07-18	16:57:04
2	50.317726	-4.083077	0.55	292.9	2014-07-18	16:57:05
3	50.317728	-4.083081	0.31	303.2	2014-07-18	16:57:06
4	50.317729	-4.083081	0.1	6.7	2014-07-18	16:57:07
5	50.317728	-4.083071	0.69	98.5	2014-07-18	16:57:08
6	50.317728	-4.083069	0.12	76.9	2014-07-18	16:57:09
7	50.317728	-4.083065	0.28	97.5	2014-07-18	16:57:10
8	50.317728	-4.083067	0.16	297.4	2014-07-18	16:57:11
9	50.317729	-4.083069	0.17	296.7	2014-07-18	16:57:12
10	50.31773	-4.083074	0.38	290	2014-07-18	16:57:13
11	50.317732	-4.08308	0.42	290.8	2014-07-18	16:57:14
12	50.317733	-4.083084	0.35	294	2014-07-18	16:57:15
13	50.317734	-4.083087	0.23	304.3	2014-07-18	16:57:16
14	50.317735	-4.083087	0.09	344.5	2014-07-18	16:57:17
15	50.317736	-4.083089	0.18	311.5	2014-07-18	16:57:18
16	50.317737	-4.083091	0.18	312.9	2014-07-18	16:57:19
17	50.317738	-4.08309	0.09	45.4	2014-07-18	16:57:20
18	50.317602	-4.083153	15.76	196.4	2014-07-18	16:57:21
19	50.317506	-4.083199	11.16	197	2014-07-18	16:57:22
20	50.317461	-4.083222	5.29	198.5	2014-07-18	16:57:23
21	50.317437	-4.083236	2.76	199.8	2014-07-18	16:57:24
22	50.317427	-4.083243	1.31	203.6	2014-07-18	16:57:25
23	50.317423	-4.083246	0.46	206.9	2014-07-18	16:57:26
24	50.317419	-4.083251	0.6	215	2014-07-18	16:57:27
25	50.317422	-4.08325	0.44	4.6	2014-07-18	16:57:28
26	50.317427	-4.083251	0.51	354	2014-07-18	16:57:29
27	50.317427	-4.083255	0.3	264.4	2014-07-18	16:57:30
28	50.317426	-4.083262	0.47	263.3	2014-07-18	16:57:31
29	50.317427	-4.083269	0.51	284.8	2014-07-18	16:57:32
30	50.317417	-4.083253	1.62	136	2014-07-18	16:57:33
31	50.317396	-4.083225	3.06	139.5	2014-07-18	16:57:34
32	50.317388	-4.083212	1.25	132.6	2014-07-18	16:57:35
33	50.317386	-4.083201	0.82	105.3	2014-07-18	16:57:36
34	50.317383	-4.083191	0.83	118.3	2014-07-18	16:57:37
35	50.317381	-4.083186	0.4	115.9	2014-07-18	16:57:38
36	50.317382	-4.083186	0.04	319	2014-07-18	16:57:39
37	50.317376	-4.083183	0.66	163.3	2014-07-18	16:57:40
38	50.317369	-4.083181	0.75	169.5	2014-07-18	16:57:41
39	50.317364	-4.083179	0.62	162.5	2014-07-18	16:57:42
40	50.317359	-4.083178	0.58	178.2	2014-07-18	16:57:43
41	50.317354	-4.083181	0.53	197.1	2014-07-18	16:57:44
42	50.317348	-4.083175	0.8	152.5	2014-07-18	16:57:45
43	50.317341	-4.083167	0.96	141.8	2014-07-18	16:57:46
44	50.317328	-4.083156	1.65	151.5	2014-07-18	16:57:47
45	50.317312	-4.08315	1.85	166	2014-07-18	16:57:48
46	50.317288	-4.083141	2.75	166.3	2014-07-18	16:57:49
47	50.317283	-4.08314	0.57	176.4	2014-07-18	16:57:50
48	50.317278	-4.083138	0.54	165.3	2014-07-18	16:57:51
49	50.317275	-4.083137	0.41	165	2014-07-18	16:57:52
50	50.317273	-4.083134	0.21	132.2	2014-07-18	16:57:53
51	50.317269	-4.08313	0.55	145.9	2014-07-18	16:57:54
52	50.317261	-4.08312	1.13	141.6	2014-07-18	16:57:55
53	50.317258	-4.083118	0.36	157.8	2014-07-18	16:57:56
54	50.317256	-4.083118	0.27	176.2	2014-07-18	16:57:57
55	50.317253	-4.083117	0.29	160.6	2014-07-18	16:57:58
56	50.317254	-4.083117	0.1	6.7	2014-07-18	16:57:59
57	50.317253	-4.083117	0.12	200.3	2014-07-18	16:58:00
58	50.317254	-4.08312	0.2	285.8	2014-07-18	16:58:01
59	50.317253	-4.083122	0.18	241.4	2014-07-18	16:58:02
60	50.317253	-4.083121	0.08	59.9	2014-07-18	16:58:03
61	50.317252	-4.083117	0.32	117.5	2014-07-18	16:58:04
62	50.31725	-4.083113	0.36	122.8	2014-07-18	16:58:05
63	50.317248	-4.08311	0.37	149.8	2014-07-18	16:58:06
64	50.317249	-4.083114	0.29	296.9	2014-07-18	16:58:07
65	50.31725	-4.083119	0.37	286	2014-07-18	16:58:08
66	50.317251	-4.083123	0.34	294.4	2014-07-18	16:58:09
67	50.317253	-4.083128	0.39	307	2014-07-18	16:58:10
68	50.317256	-4.083132	0.48	314.1	2014-07-18	16:58:11
69	50.317259	-4.083134	0.38	338.9	2014-07-18	16:58:12
70	50.317252	-4.083149	0.25	233.4	2014-07-18	16:58:17
71	50.317251	-4.08315	0.2	212.7	2014-07-18	16:58:18
72	50.317253	-4.08315	0.22	11.1	2014-07-18	16:58:19
73	50.317254	-4.08315	0.14	331.7	2014-07-18	16:58:20
74	50.317258	-4.083151	0.47	353.5	2014-07-18	16:58:21
75	50.317257	-4.083156	0.33	252.1	2014-07-18	16:58:22
76	50.31726	-4.083158	0.31	325.5	2014-07-18	16:58:23
77	50.317265	-4.083158	0.56	0.7	2014-07-18	16:58:24
78	50.317264	-4.083167	0.65	264.3	2014-07-18	16:58:25
79	50.317262	-4.083177	0.73	255.1	2014-07-18	16:58:26
80	50.317261	-4.083182	0.35	245.1	2014-07-18	16:58:27
81	50.317264	-4.083181	0.33	12.4	2014-07-18	16:58:28
82	50.317266	-4.083181	0.28	353.9	2014-07-18	16:58:29
83	50.317269	-4.083181	0.3	358.9	2014-07-18	16:58:30
84	50.317274	-4.083179	0.56	12.2	2014-07-18	16:58:31
85	50.317278	-4.083177	0.52	17.4	2014-07-18	16:58:32
86	50.317291	-4.08317	1.46	19.8	2014-07-18	16:58:33
87	50.317305	-4.083171	1.57	358	2014-07-18	16:58:34
88	50.317316	-4.083173	1.26	354.8	2014-07-18	16:58:35
89	50.317325	-4.083173	0.96	356.1	2014-07-18	16:58:36
90	50.317327	-4.083177	0.36	309.7	2014-07-18	16:58:37
91	50.317326	-4.083188	0.76	262.9	2014-07-18	16:58:38
92	50.31733	-4.083196	0.72	303.1	2014-07-18	16:58:39
93	50.317336	-4.083202	0.88	331.4	2014-07-18	16:58:40
94	50.317343	-4.083206	0.81	341.5	2014-07-18	16:58:41
95	50.317344	-4.083213	0.52	276.3	2014-07-18	16:58:42
96	50.317345	-4.083218	0.39	288.2	2014-07-18	16:58:43
97	50.317347	-4.083221	0.33	318.8	2014-07-18	16:58:44
98	50.31735	-4.083222	0.3	348.3	2014-07-18	16:58:45
99	50.31735	-4.083223	0.1	318.8	2014-07-18	16:58:46
100	50.317352	-4.083223	0.14	15.3	2014-07-18	16:58:47
101	50.317352	-4.083221	0.09	78.1	2014-07-18	16:58:48
102	50.317353	-4.083222	0.12	332.5	2014-07-18	16:58:49
103	50.317355	-4.083224	0.29	340.6	2014-07-18	16:58:50
104	50.317374	-4.083241	2.44	329.2	2014-07-18	16:58:51
105	50.317383	-4.083248	1.07	332.8	2014-07-18	16:58:52
106	50.317387	-4.083251	0.57	335.5	2014-07-18	16:58:53
107	50.31739	-4.083254	0.39	336.4	2014-07-18	16:58:54
108	50.317393	-4.083253	0.25	9.8	2014-07-18	16:58:55
109	50.317396	-4.083253	0.4	359.1	2014-07-18	16:58:56
110	50.317399	-4.083252	0.35	16.8	2014-07-18	16:58:57
111	50.3174	-4.083251	0.13	25.9	2014-07-18	16:58:58
112	50.317402	-4.083251	0.19	3.7	2014-07-18	16:58:59
113	50.317403	-4.083251	0.09	0	2014-07-18	16:59:00
114	50.317404	-4.083251	0.1	350.2	2014-07-18	16:59:01
115	50.317406	-4.083251	0.22	356.8	2014-07-18	16:59:02
116	50.317397	-4.083253	0.98	189.4	2014-07-18	16:59:03
117	50.317389	-4.083255	0.89	188.1	2014-07-18	16:59:04
118	50.317383	-4.083256	0.72	184.2	2014-07-18	16:59:05
119	50.317378	-4.083257	0.48	191.6	2014-07-18	16:59:06
120	50.317375	-4.083258	0.44	184.6	2014-07-18	16:59:07
121	50.317371	-4.083258	0.39	180.8	2014-07-18	16:59:08
122	50.317368	-4.083258	0.38	185.4	2014-07-18	16:59:09
123	50.317366	-4.083258	0.2	178.1	2014-07-18	16:59:10
124	50.317365	-4.083258	0.05	141.7	2014-07-18	16:59:11
125	50.317367	-4.083257	0.15	25	2014-07-18	16:59:12
126	50.317368	-4.083257	0.14	0	2014-07-18	16:59:13
127	50.31737	-4.083256	0.27	14.1	2014-07-18	16:59:14
128	50.317373	-4.083256	0.31	4.5	2014-07-18	16:59:15
129	50.317375	-4.083255	0.25	11.1	2014-07-18	16:59:16
130	50.317377	-4.083254	0.25	8.3	2014-07-18	16:59:17
131	50.317379	-4.083254	0.18	1.8	2014-07-18	16:59:18
132	50.317381	-4.083254	0.26	9.5	2014-07-18	16:59:19
133	50.317384	-4.083253	0.28	4.9	2014-07-18	16:59:20
134	50.317387	-4.083254	0.35	358.9	2014-07-18	16:59:21
135	50.317389	-4.083254	0.23	357	2014-07-18	16:59:22
136	50.31739	-4.083253	0.15	7.1	2014-07-18	16:59:23
137	50.317392	-4.083254	0.14	352.4	2014-07-18	16:59:24
138	50.317393	-4.083253	0.15	15.7	2014-07-18	16:59:25
139	50.317395	-4.083253	0.18	2.1	2014-07-18	16:59:26
140	50.317396	-4.083254	0.12	339.4	2014-07-18	16:59:27
141	50.317397	-4.083254	0.16	357.7	2014-07-18	16:59:28
142	50.317399	-4.083254	0.21	358.5	2014-07-18	16:59:29
143	50.317401	-4.083253	0.19	16.2	2014-07-18	16:59:30
144	50.317401	-4.083253	0.06	348	2014-07-18	16:59:31
145	50.317401	-4.083254	0.04	256.6	2014-07-18	16:59:32
146	50.317401	-4.083254	0.07	225.5	2014-07-18	16:59:33
147	50.3174	-4.083255	0.09	212.6	2014-07-18	16:59:34
148	50.3174	-4.083256	0.06	232.4	2014-07-18	16:59:35
149	50.317399	-4.083257	0.13	223.8	2014-07-18	16:59:36
150	50.317397	-4.083258	0.17	207.4	2014-07-18	16:59:37
151	50.317398	-4.083259	0.06	286.6	2014-07-18	16:59:38
152	50.317398	-4.08326	0.09	324.8	2014-07-18	16:59:39
153	50.317398	-4.083261	0.09	252.1	2014-07-18	16:59:40
154	50.317397	-4.083262	0.14	212.6	2014-07-18	16:59:41
155	50.317396	-4.083262	0.15	188.9	2014-07-18	16:59:42
156	50.317395	-4.083262	0.06	180	2014-07-18	16:59:43
157	50.317394	-4.083262	0.11	170.3	2014-07-18	16:59:44
158	50.317393	-4.083262	0.09	183.5	2014-07-18	16:59:45
159	50.317392	-4.083262	0.09	161	2014-07-18	16:59:46
160	50.317391	-4.083262	0.12	185.4	2014-07-18	16:59:47
161	50.317391	-4.083262	0.09	180	2014-07-18	16:59:48
162	50.317389	-4.083262	0.13	182.8	2014-07-18	16:59:49
163	50.317389	-4.083262	0.09	172.6	2014-07-18	16:59:50
164	50.317388	-4.083262	0.1	170.2	2014-07-18	16:59:51
165	50.317388	-4.08326	0.09	78.1	2014-07-18	16:59:52
166	50.317388	-4.083259	0.08	90	2014-07-18	16:59:53
167	50.317388	-4.083259	0.05	90	2014-07-18	16:59:54
168	50.317388	-4.083258	0.04	133	2014-07-18	16:59:55
169	50.317387	-4.083258	0.1	169.2	2014-07-18	16:59:56
170	50.317386	-4.083258	0.05	158.4	2014-07-18	16:59:57
171	50.317386	-4.083257	0.08	171.3	2014-07-18	16:59:58
172	50.317385	-4.083257	0.06	147.4	2014-07-18	16:59:59
173	50.317385	-4.083256	0.05	65.7	2014-07-18	17:00:00
174	50.317385	-4.083256	0.04	75.9	2014-07-18	17:00:01
175	50.317385	-4.083256	0.04	161.8	2014-07-18	17:00:02
176	50.317385	-4.083256	0.01	209.6	2014-07-18	17:00:03
177	50.317385	-4.083256	0.04	302.4	2014-07-18	17:00:04
178	50.317385	-4.083256	0.01	128.1	2014-07-18	17:00:05
179	50.317385	-4.083256	0.05	172.2	2014-07-18	17:00:06
180	50.317385	-4.083256	0.02	90	2014-07-18	17:00:07
181	50.317385	-4.083256	0.03	23.5	2014-07-18	17:00:08
182	50.317385	-4.083256	0.01	270	2014-07-18	17:00:09
183	50.317385	-4.083256	0.01	90	2014-07-18	17:00:10
184	50.317385	-4.083256	0.01	0	2014-07-18	17:00:11
185	50.317385	-4.083256	0.01	215.7	2014-07-18	17:00:12
186	50.317385	-4.083256	0	0	2014-07-18	17:00:13
187	50.317385	-4.083256	0	0	2014-07-18	17:00:14
188	50.317385	-4.083256	0.01	270	2014-07-18	17:00:15
189	50.317385	-4.083256	0	0	2014-07-18	17:00:16
190	50.317385	-4.083256	0	0	2014-07-18	17:00:17
191	50.317385	-4.083256	0	0	2014-07-18	17:00:18
192	50.317385	-4.083256	0.01	270	2014-07-18	17:00:19
193	50.317385	-4.083256	0.01	270	2014-07-18	17:00:20
194	50.317385	-4.083256	0.01	0	2014-07-18	17:00:21
195	50.317385	-4.083256	0.01	330.4	2014-07-18	17:00:22
196	50.317385	-4.083256	0.01	324.3	2014-07-18	17:00:23
197	50.317385	-4.083256	0.02	343.3	2014-07-18	17:00:24
198	50.317385	-4.083256	0.01	209.6	2014-07-18	17:00:25
199	50.317385	-4.083256	0.01	270	2014-07-18	17:00:26
200	50.317385	-4.083257	0.03	270	2014-07-18	17:00:27
201	50.317385	-4.083257	0.03	0	2014-07-18	17:00:28
202	50.317386	-4.083257	0.02	18.7	2014-07-18	17:00:29
203	50.317386	-4.083256	0.05	51.9	2014-07-18	17:00:30
204	50.317386	-4.083256	0.02	32.6	2014-07-18	17:00:31
205	50.317386	-4.083256	0.01	29.6	2014-07-18	17:00:32
206	50.317386	-4.083256	0.03	12.9	2014-07-18	17:00:33
207	50.317387	-4.083256	0.07	10	2014-07-18	17:00:34
208	50.317388	-4.083255	0.06	27.7	2014-07-18	17:00:35
209	50.317388	-4.083254	0.09	58.9	2014-07-18	17:00:36
210	50.317388	-4.083254	0.04	105.7	2014-07-18	17:00:37
211	50.317387	-4.083254	0.07	175.1	2014-07-18	17:00:38
212	50.317386	-4.083253	0.09	164.3	2014-07-18	17:00:39
213	50.317386	-4.083253	0.04	90	2014-07-18	17:00:40
214	50.317386	-4.083252	0.05	114.7	2014-07-18	17:00:41
215	50.317386	-4.083252	0.05	152.7	2014-07-18	17:00:42
216	50.317385	-4.083251	0.06	147.4	2014-07-18	17:00:43
217	50.317385	-4.083251	0.06	147.4	2014-07-18	17:00:44
218	50.317384	-4.083251	0.06	151.8	2014-07-18	17:00:45
219	50.317384	-4.08325	0.05	141.7	2014-07-18	17:00:46
220	50.317383	-4.08325	0.07	184.9	2014-07-18	17:00:47
221	50.317383	-4.08325	0.01	90	2014-07-18	17:00:48
222	50.317384	-4.083248	0.18	69.2	2014-07-18	17:00:49
223	50.317385	-4.083245	0.19	73.2	2014-07-18	17:00:50
224	50.317385	-4.083243	0.16	66.1	2014-07-18	17:00:51
225	50.317386	-4.083238	0.4	75.2	2014-07-18	17:00:52
226	50.317387	-4.083235	0.23	63.9	2014-07-18	17:00:53
227	50.317388	-4.083234	0.09	15.5	2014-07-18	17:00:54
228	50.317388	-4.083234	0.03	180	2014-07-18	17:00:55
229	50.317388	-4.083233	0.07	58.4	2014-07-18	17:00:56
230	50.317388	-4.083233	0.03	147.4	2014-07-18	17:00:57
231	50.317387	-4.083232	0.07	139.4	2014-07-18	17:00:58
232	50.317387	-4.083231	0.09	108.5	2014-07-18	17:00:59
233	50.317386	-4.083231	0.04	188.5	2014-07-18	17:01:00
234	50.317386	-4.083232	0.1	204.2	2014-07-18	17:01:01
235	50.317385	-4.083233	0.1	203.8	2014-07-18	17:01:02
236	50.317384	-4.083233	0.08	205.9	2014-07-18	17:01:03
237	50.317384	-4.083233	0.04	197.2	2014-07-18	17:01:04
238	50.317383	-4.083233	0.06	180	2014-07-18	17:01:05
239	50.317384	-4.083233	0.03	22.2	2014-07-18	17:01:06
240	50.317384	-4.083233	0.04	9.9	2014-07-18	17:01:07
241	50.317384	-4.083233	0.01	90	2014-07-18	17:01:08
242	50.317384	-4.083232	0.07	90	2014-07-18	17:01:09
243	50.317384	-4.083232	0.02	341.3	2014-07-18	17:01:10
244	50.317384	-4.083232	0.03	51.9	2014-07-18	17:01:11
245	50.317384	-4.083232	0.01	90	2014-07-18	17:01:12
246	50.317384	-4.083232	0.01	0	2014-07-18	17:01:13
247	50.317385	-4.083232	0.07	355.6	2014-07-18	17:01:14
248	50.317386	-4.083231	0.08	39.1	2014-07-18	17:01:15
249	50.317386	-4.08323	0.11	63.9	2014-07-18	17:01:16
250	50.317386	-4.083229	0.07	46	2014-07-18	17:01:17
251	50.317387	-4.083228	0.05	38.4	2014-07-18	17:01:18
252	50.317387	-4.083228	0.01	144.3	2014-07-18	17:01:19
253	50.317386	-4.083228	0.03	128.5	2014-07-18	17:01:21
254	50.317388	-4.083227	0.2	5.2	2014-07-18	17:01:22
255	50.317389	-4.083227	0.15	6.8	2014-07-18	17:01:23
256	50.317391	-4.083227	0.18	356.1	2014-07-18	17:01:24
257	50.317392	-4.083227	0.08	356.1	2014-07-18	17:01:25
258	50.317392	-4.083227	0.05	0	2014-07-18	17:01:26
259	50.317392	-4.083228	0.02	196.7	2014-07-18	17:01:27
260	50.317392	-4.083228	0.01	215.7	2014-07-18	17:01:28
261	50.317392	-4.083228	0.01	327.4	2014-07-18	17:01:29
262	50.317393	-4.083228	0.07	323.5	2014-07-18	17:01:30
263	50.317393	-4.083228	0.05	14.8	2014-07-18	17:01:31
264	50.317393	-4.083228	0.01	330.4	2014-07-18	17:01:32
265	50.317393	-4.083228	0.02	0	2014-07-18	17:01:33
266	50.317393	-4.083228	0.04	171.5	2014-07-18	17:01:34
267	50.317388	-4.083239	0.89	236.2	2014-07-18	17:01:35
268	50.31739	-4.083238	0.16	19.7	2014-07-18	17:01:36
269	50.317396	-4.083226	1.1	51.2	2014-07-18	17:01:37
270	50.317407	-4.083224	1.18	6.7	2014-07-18	17:01:38
271	50.317414	-4.083232	0.98	323.9	2014-07-18	17:01:39
272	50.317413	-4.083244	0.89	263.4	2014-07-18	17:01:40
273	50.317409	-4.083254	0.83	237.5	2014-07-18	17:01:41
274	50.317407	-4.083253	0.22	148.7	2014-07-18	17:01:42
275	50.31741	-4.083246	0.59	55.5	2014-07-18	17:01:43
276	50.317413	-4.083239	0.57	57.1	2014-07-18	17:01:44
277	50.317412	-4.083235	0.34	107.6	2014-07-18	17:01:45
278	50.31741	-4.083235	0.08	180	2014-07-18	17:01:47
279	50.317411	-4.083236	0.09	295.4	2014-07-18	17:01:48
280	50.317411	-4.083236	0.04	285.4	2014-07-18	17:01:49
281	50.317411	-4.083237	0.04	298	2014-07-18	17:01:50
282	50.317411	-4.083237	0.03	290.2	2014-07-18	17:01:51
283	50.317411	-4.083237	0.01	308.1	2014-07-18	17:01:52
284	50.317411	-4.083237	0.02	299.4	2014-07-18	17:01:53
285	50.317411	-4.083238	0.02	295.7	2014-07-18	17:01:54
286	50.317411	-4.083238	0.03	316.8	2014-07-18	17:01:55
287	50.317412	-4.083238	0.03	290.8	2014-07-18	17:01:56
288	50.317412	-4.083239	0.04	302.4	2014-07-18	17:01:57
289	50.317412	-4.083239	0.01	270	2014-07-18	17:01:58
290	50.317412	-4.083239	0.04	302.4	2014-07-18	17:01:59
291	50.317412	-4.08324	0.04	313	2014-07-18	17:02:00
292	50.317412	-4.08324	0.03	327.4	2014-07-18	17:02:01
293	50.317413	-4.08324	0.05	316.8	2014-07-18	17:02:02
294	50.317413	-4.083241	0.03	306.4	2014-07-18	17:02:03
295	50.317413	-4.083241	0.03	308.9	2014-07-18	17:02:04
296	50.317413	-4.083241	0.03	290.2	2014-07-18	17:02:05
297	50.317413	-4.083242	0.03	288.6	2014-07-18	17:02:06
298	50.317411	-4.083243	0.28	192.4	2014-07-18	17:02:07
299	50.317414	-4.083246	0.2	323.9	2014-07-18	17:02:09
300	50.317415	-4.083246	0.11	353.9	2014-07-18	17:02:10
301	50.317415	-4.083249	0.21	270	2014-07-18	17:02:11
302	50.317414	-4.083252	0.17	256.8	2014-07-18	17:02:12
303	50.317414	-4.083251	0.03	67.5	2014-07-18	17:02:13
304	50.317415	-4.083251	0.03	59.2	2014-07-18	17:02:14
305	50.317414	-4.083251	0.04	189.9	2014-07-18	17:02:15
306	50.317415	-4.083251	0.05	339.2	2014-07-18	17:02:16
307	50.317415	-4.083251	0.04	0	2014-07-18	17:02:17
308	50.317415	-4.083251	0.04	205.8	2014-07-18	17:02:18
309	50.317414	-4.083252	0.05	194.5	2014-07-18	17:02:19
310	50.317414	-4.083252	0.01	327.4	2014-07-18	17:02:20
311	50.317414	-4.083252	0.05	270	2014-07-18	17:02:21
312	50.317414	-4.083252	0.01	90	2014-07-18	17:02:22
313	50.317414	-4.083253	0.04	270	2014-07-18	17:02:23
314	50.317414	-4.083253	0.03	253.4	2014-07-18	17:02:24
315	50.317414	-4.083253	0.01	0	2014-07-18	17:02:25
316	50.317415	-4.083253	0.03	12.9	2014-07-18	17:02:26
317	50.317415	-4.083253	0.03	66.9	2014-07-18	17:02:27
318	50.317415	-4.083252	0.04	75.9	2014-07-18	17:02:28
319	50.317415	-4.083253	0.07	305.4	2014-07-18	17:02:29
320	50.317415	-4.083254	0.07	277.8	2014-07-18	17:02:30
321	50.317415	-4.083255	0.06	250.7	2014-07-18	17:02:31
322	50.317415	-4.083255	0.02	270	2014-07-18	17:02:32
323	50.317415	-4.083255	0.04	47	2014-07-18	17:02:33
324	50.317415	-4.083255	0.03	192.9	2014-07-18	17:02:34
325	50.317414	-4.083254	0.1	162.3	2014-07-18	17:02:35
326	50.317414	-4.083254	0.07	195.4	2014-07-18	17:02:36
327	50.317413	-4.083254	0.05	152.7	2014-07-18	17:02:37
328	50.317413	-4.083253	0.05	80.5	2014-07-18	17:02:38
329	50.317413	-4.083253	0.03	162.3	2014-07-18	17:02:40
330	50.317412	-4.083253	0.07	175.1	2014-07-18	17:02:41
331	50.317412	-4.083252	0.08	128.4	2014-07-18	17:02:42
332	50.317411	-4.083252	0.08	144.1	2014-07-18	17:02:43
333	50.317411	-4.083249	0.1	109.3	2014-07-18	17:02:45
334	50.317404	-4.083248	0.38	175.1	2014-07-18	17:02:47
335	50.317404	-4.083247	0.05	52.5	2014-07-18	17:02:48
336	50.317407	-4.083247	0.3	7.8	2014-07-18	17:02:49
337	50.317408	-4.083246	0.17	10.1	2014-07-18	17:02:50
338	50.317408	-4.083243	0.14	99.5	2014-07-18	17:02:52
339	50.317418	-4.083241	1.17	5	2014-07-18	17:02:53
340	50.317436	-4.083243	1.95	355.2	2014-07-18	17:02:54
341	50.317455	-4.083248	2.22	351.2	2014-07-18	17:02:55
342	50.317472	-4.083264	2.18	329.7	2014-07-18	17:02:56
343	50.317481	-4.083289	2.05	298	2014-07-18	17:02:57
344	50.317481	-4.083316	1.91	270.3	2014-07-18	17:02:58
345	50.317479	-4.08334	1.69	264.3	2014-07-18	17:02:59
346	50.317486	-4.08336	1.59	296.2	2014-07-18	17:03:00
347	50.317503	-4.083375	2.22	329.9	2014-07-18	17:03:01
348	50.317526	-4.08339	2.76	338	2014-07-18	17:03:02
349	50.317551	-4.0834	2.93	345.4	2014-07-18	17:03:03
350	50.317576	-4.083406	2.81	351.8	2014-07-18	17:03:04
351	50.317598	-4.083419	2.61	338.2	2014-07-18	17:03:05
352	50.317615	-4.083437	2.24	325.5	2014-07-18	17:03:06
353	50.317624	-4.083455	1.66	310	2014-07-18	17:03:07
354	50.317626	-4.083475	1.42	276.8	2014-07-18	17:03:08
355	50.317625	-4.083503	1.98	267.8	2014-07-18	17:03:09
356	50.317625	-4.083535	2.25	268.6	2014-07-18	17:03:10
357	50.31762	-4.083565	2.24	256.8	2014-07-18	17:03:11
358	50.317615	-4.083596	2.29	255.1	2014-07-18	17:03:12
359	50.317609	-4.083633	2.67	256.1	2014-07-18	17:03:13
360	50.317601	-4.083674	3.04	252.5	2014-07-18	17:03:14
361	50.317593	-4.083708	2.6	250.1	2014-07-18	17:03:15
362	50.317587	-4.083741	2.46	254.9	2014-07-18	17:03:16
363	50.317582	-4.08377	2.12	255.5	2014-07-18	17:03:17
364	50.317579	-4.083797	1.9	258.4	2014-07-18	17:03:18
365	50.317574	-4.08383	2.4	257.9	2014-07-18	17:03:19
366	50.31757	-4.083859	2.18	255.8	2014-07-18	17:03:20
367	50.317564	-4.083882	1.75	249.4	2014-07-18	17:03:21
368	50.317556	-4.083906	1.92	242.4	2014-07-18	17:03:22
369	50.317548	-4.083929	1.84	240.9	2014-07-18	17:03:23
370	50.317541	-4.08395	1.73	242.4	2014-07-18	17:03:24
371	50.317532	-4.083971	1.75	235.3	2014-07-18	17:03:25
372	50.317524	-4.083991	1.69	237.7	2014-07-18	17:03:26
373	50.317518	-4.084009	1.43	242.9	2014-07-18	17:03:27
374	50.317513	-4.084025	1.3	243.2	2014-07-18	17:03:28
375	50.317504	-4.084043	1.56	232.8	2014-07-18	17:03:29
376	50.317496	-4.084063	1.7	237.8	2014-07-18	17:03:30
377	50.317488	-4.084084	1.74	241.1	2014-07-18	17:03:31
378	50.317481	-4.084103	1.56	237.1	2014-07-18	17:03:32
379	50.317472	-4.084124	1.82	236.1	2014-07-18	17:03:33
380	50.317463	-4.08414	1.54	229.6	2014-07-18	17:03:34
381	50.317481	-4.084181	3.53	305.2	2014-07-18	17:03:35
382	50.31747	-4.084198	1.72	225.6	2014-07-18	17:03:36
383	50.317465	-4.08422	1.67	249.4	2014-07-18	17:03:37
384	50.317465	-4.084245	1.76	271.5	2014-07-18	17:03:38
385	50.317464	-4.084275	2.11	265.2	2014-07-18	17:03:39
386	50.317464	-4.08431	2.5	270	2014-07-18	17:03:40
387	50.317461	-4.084347	2.65	263.9	2014-07-18	17:03:41
388	50.317459	-4.084385	2.71	265.3	2014-07-18	17:03:42
389	50.317456	-4.084413	2.05	260.1	2014-07-18	17:03:43
390	50.317451	-4.084437	1.77	250.9	2014-07-18	17:03:44
391	50.317446	-4.084455	1.35	247.7	2014-07-18	17:03:45
392	50.317444	-4.084472	1.28	260.3	2014-07-18	17:03:46
393	50.317442	-4.084492	1.44	262.2	2014-07-18	17:03:47
394	50.317441	-4.084508	1.12	261.3	2014-07-18	17:03:48
395	50.317438	-4.084522	1.09	252.5	2014-07-18	17:03:49
396	50.317434	-4.084533	0.88	238.7	2014-07-18	17:03:50
397	50.317451	-4.084566	3.03	308.8	2014-07-18	17:03:51
398	50.317458	-4.084592	1.96	292.7	2014-07-18	17:03:52
399	50.317452	-4.084606	1.24	237	2014-07-18	17:03:53
400	50.317455	-4.084617	0.86	293.5	2014-07-18	17:03:54
401	50.317455	-4.084636	1.29	270	2014-07-18	17:03:55
402	50.317453	-4.08465	1.02	260.5	2014-07-18	17:03:56
403	50.31745	-4.084663	1.03	249.9	2014-07-18	17:03:57
404	50.317446	-4.084671	0.74	229.9	2014-07-18	17:03:58
405	50.317444	-4.084681	0.73	252.1	2014-07-18	17:03:59
406	50.317442	-4.084693	0.88	253.3	2014-07-18	17:04:00
407	50.317438	-4.084706	1.05	247.5	2014-07-18	17:04:01
408	50.317433	-4.084718	1.01	234.4	2014-07-18	17:04:02
409	50.317428	-4.084729	0.99	235.1	2014-07-18	17:04:03
410	50.317423	-4.084744	1.19	243.9	2014-07-18	17:04:04
411	50.317418	-4.084758	1.14	238.4	2014-07-18	17:04:05
412	50.317413	-4.084767	0.77	233.9	2014-07-18	17:04:06
413	50.31741	-4.084772	0.54	221	2014-07-18	17:04:07
414	50.317407	-4.084777	0.45	233.3	2014-07-18	17:04:08
415	50.317405	-4.084787	0.77	253.8	2014-07-18	17:04:09
416	50.317404	-4.084799	0.81	258	2014-07-18	17:04:10
417	50.317401	-4.084808	0.73	247.6	2014-07-18	17:04:11
418	50.317396	-4.084819	0.97	233.9	2014-07-18	17:04:12
419	50.317389	-4.084829	1.05	220	2014-07-18	17:04:13
420	50.317382	-4.084839	1.05	222.5	2014-07-18	17:04:14
421	50.317374	-4.084852	1.28	226.6	2014-07-18	17:04:15
422	50.31737	-4.08487	1.34	252.1	2014-07-18	17:04:16
423	50.317366	-4.084888	1.42	248.8	2014-07-18	17:04:17
424	50.317358	-4.084902	1.32	229.5	2014-07-18	17:04:18
425	50.31735	-4.084912	1.11	217.8	2014-07-18	17:04:19
426	50.317343	-4.084922	1.11	220.3	2014-07-18	17:04:20
427	50.317337	-4.08493	0.87	222.5	2014-07-18	17:04:21
428	50.31733	-4.084939	1.01	216.5	2014-07-18	17:04:22
429	50.317321	-4.08495	1.2	221	2014-07-18	17:04:23
430	50.317314	-4.084966	1.4	232.7	2014-07-18	17:04:24
431	50.317305	-4.084982	1.5	229.3	2014-07-18	17:04:25
432	50.317297	-4.084996	1.4	229.1	2014-07-18	17:04:26
433	50.317292	-4.08501	1.11	239.3	2014-07-18	17:04:27
434	50.317284	-4.085025	1.36	230.3	2014-07-18	17:04:28
435	50.317272	-4.085039	1.72	217.1	2014-07-18	17:04:29
436	50.317262	-4.085054	1.49	223.6	2014-07-18	17:04:30
437	50.317253	-4.085066	1.28	222	2014-07-18	17:04:31
438	50.317244	-4.085076	1.32	215.2	2014-07-18	17:04:32
439	50.317234	-4.085088	1.35	218.6	2014-07-18	17:04:33
440	50.317224	-4.085098	1.3	210.8	2014-07-18	17:04:34
441	50.317215	-4.085109	1.27	221	2014-07-18	17:04:35
442	50.317209	-4.08512	1.06	223.7	2014-07-18	17:04:36
443	50.317203	-4.085132	1.11	235.6	2014-07-18	17:04:37
444	50.317196	-4.085149	1.37	237.9	2014-07-18	17:04:38
445	50.317189	-4.085164	1.33	234.5	2014-07-18	17:04:39
446	50.317183	-4.085171	0.9	215.7	2014-07-18	17:04:40
447	50.317176	-4.085173	0.81	185.5	2014-07-18	17:04:41
448	50.317167	-4.085175	1.01	189.2	2014-07-18	17:04:42
449	50.317156	-4.085183	1.33	204.7	2014-07-18	17:04:43
450	50.317147	-4.085191	1.15	211.1	2014-07-18	17:04:44
451	50.317138	-4.085199	1.15	210.6	2014-07-18	17:04:45
452	50.317126	-4.085208	1.48	205.3	2014-07-18	17:04:46
453	50.317114	-4.085218	1.51	207.6	2014-07-18	17:04:47
454	50.317104	-4.08523	1.41	216.1	2014-07-18	17:04:48
455	50.317092	-4.085242	1.55	214	2014-07-18	17:04:49
456	50.317082	-4.085253	1.41	214	2014-07-18	17:04:50
457	50.317071	-4.085264	1.42	212.4	2014-07-18	17:04:51
458	50.31706	-4.085276	1.54	213.9	2014-07-18	17:04:52
459	50.317048	-4.08529	1.62	218.8	2014-07-18	17:04:53
460	50.317038	-4.085303	1.5	217.8	2014-07-18	17:04:54
461	50.317027	-4.085316	1.51	218.7	2014-07-18	17:04:55
462	50.317016	-4.085328	1.49	214.5	2014-07-18	17:04:56
463	50.317005	-4.085339	1.45	212.6	2014-07-18	17:04:57
464	50.316994	-4.085345	1.25	200.3	2014-07-18	17:04:58
465	50.316985	-4.08535	1.1	199.9	2014-07-18	17:04:59
466	50.316977	-4.085357	1.07	206.9	2014-07-18	17:05:00
467	50.316968	-4.085365	1.07	212	2014-07-18	17:05:01
468	50.316959	-4.085372	1.13	205.4	2014-07-18	17:05:02
469	50.316953	-4.085382	0.99	226.4	2014-07-18	17:05:03
470	50.316952	-4.085388	0.43	248.7	2014-07-18	17:05:04
471	50.316947	-4.085394	0.37	216.5	2014-07-18	17:05:06
472	50.316945	-4.085398	0.35	249.7	2014-07-18	17:05:07
473	50.316945	-4.085402	0.28	248.2	2014-07-18	17:05:08
474	50.316945	-4.085402	0.05	339.2	2014-07-18	17:05:09
475	50.316947	-4.085395	0.28	68.3	2014-07-18	17:05:11
476	50.316949	-4.085393	0.29	30.7	2014-07-18	17:05:12
477	50.31695	-4.085394	0.07	319.4	2014-07-18	17:05:13
478	50.31695	-4.085393	0.04	47	2014-07-18	17:05:14
479	50.31695	-4.085394	0.1	281.2	2014-07-18	17:05:15
480	50.316949	-4.085394	0.15	166.6	2014-07-18	17:05:16
481	50.316948	-4.085398	0.13	255.6	2014-07-18	17:05:18
482	50.316941	-4.085408	1.06	224	2014-07-18	17:05:19
483	50.316936	-4.085419	0.94	234.2	2014-07-18	17:05:20
484	50.316931	-4.085427	0.85	226.5	2014-07-18	17:05:21
485	50.316924	-4.085433	0.9	207.2	2014-07-18	17:05:22
486	50.316915	-4.085439	1.06	201.4	2014-07-18	17:05:23
487	50.316905	-4.085443	1.09	196.2	2014-07-18	17:05:24
488	50.316896	-4.085448	1.09	201.1	2014-07-18	17:05:25
489	50.316889	-4.085456	0.93	214.7	2014-07-18	17:05:26
490	50.316882	-4.085462	0.9	209.7	2014-07-18	17:05:27
491	50.316872	-4.085467	1.2	196.8	2014-07-18	17:05:28
492	50.316861	-4.085469	1.19	185.2	2014-07-18	17:05:29
493	50.316851	-4.085471	1.19	187.8	2014-07-18	17:05:30
494	50.316839	-4.085475	1.38	193.5	2014-07-18	17:05:31
495	50.316825	-4.085481	1.57	196.1	2014-07-18	17:05:32
496	50.316813	-4.085489	1.51	201.2	2014-07-18	17:05:33
497	50.316805	-4.085497	1.02	212.6	2014-07-18	17:05:34
498	50.316795	-4.085508	1.3	215.7	2014-07-18	17:05:35
499	50.316785	-4.085514	1.25	200.3	2014-07-18	17:05:36
500	50.316773	-4.085516	1.31	186.8	2014-07-18	17:05:37
501	50.316762	-4.085521	1.27	198.6	2014-07-18	17:05:38
502	50.316754	-4.085528	1.08	206.5	2014-07-18	17:05:39
503	50.316744	-4.085537	1.2	209.4	2014-07-18	17:05:40
504	50.316733	-4.085547	1.48	209.1	2014-07-18	17:05:41
505	50.316721	-4.085554	1.35	201.4	2014-07-18	17:05:42
506	50.316711	-4.085559	1.26	198	2014-07-18	17:05:43
507	50.316701	-4.085567	1.2	206.1	2014-07-18	17:05:44
508	50.316691	-4.085573	1.18	204.5	2014-07-18	17:05:45
509	50.316681	-4.085579	1.19	200.9	2014-07-18	17:05:46
510	50.316674	-4.085584	0.84	201.9	2014-07-18	17:05:47
511	50.31667	-4.085589	0.63	217.1	2014-07-18	17:05:48
512	50.316671	-4.08559	0.14	323.5	2014-07-18	17:05:49
513	50.316669	-4.085592	0.26	204.7	2014-07-18	17:05:50
514	50.316656	-4.085594	1.44	186.2	2014-07-18	17:05:51
515	50.316643	-4.085598	1.42	190.9	2014-07-18	17:05:52
516	50.316632	-4.085598	1.23	181.9	2014-07-18	17:05:53
517	50.316622	-4.085602	1.21	192.5	2014-07-18	17:05:54
518	50.31661	-4.085608	1.32	199.8	2014-07-18	17:05:55
519	50.3166	-4.085611	1.15	190.8	2014-07-18	17:05:56
520	50.316591	-4.085616	1.09	195.6	2014-07-18	17:05:57
521	50.31658	-4.085623	1.28	204.7	2014-07-18	17:05:58
522	50.316571	-4.085631	1.2	208.5	2014-07-18	17:05:59
523	50.316559	-4.085635	1.32	192.8	2014-07-18	17:06:00
524	50.316547	-4.085639	1.36	190.9	2014-07-18	17:06:01
525	50.316537	-4.085644	1.21	197.9	2014-07-18	17:06:02
526	50.316528	-4.085648	1.04	196	2014-07-18	17:06:03
527	50.31652	-4.085653	0.95	201.7	2014-07-18	17:06:04
528	50.31651	-4.085655	1.11	188.9	2014-07-18	17:06:05
529	50.316499	-4.085659	1.29	190.9	2014-07-18	17:06:06
530	50.316487	-4.085665	1.44	197.4	2014-07-18	17:06:07
531	50.316476	-4.085668	1.17	191.7	2014-07-18	17:06:08
532	50.316466	-4.085674	1.25	199.2	2014-07-18	17:06:09
533	50.316453	-4.085682	1.48	201.5	2014-07-18	17:06:10
534	50.316443	-4.085687	1.2	197.6	2014-07-18	17:06:11
535	50.316436	-4.08569	0.84	197.3	2014-07-18	17:06:12
536	50.31643	-4.085694	0.68	204.2	2014-07-18	17:06:13
537	50.31643	-4.085702	0.28	263.2	2014-07-18	17:06:15
538	50.316421	-4.085704	0.93	189.2	2014-07-18	17:06:16
539	50.316418	-4.085706	0.43	201.1	2014-07-18	17:06:17
540	50.316415	-4.085709	0.34	210.1	2014-07-18	17:06:18
541	50.316413	-4.085707	0.25	142.8	2014-07-18	17:06:19
542	50.316413	-4.085707	0.07	246.9	2014-07-18	17:06:20
543	50.316414	-4.085708	0.12	322.4	2014-07-18	17:06:21
544	50.316412	-4.08571	0.13	208.3	2014-07-18	17:06:23
545	50.316409	-4.085714	0.44	216.5	2014-07-18	17:06:24
546	50.316403	-4.085718	0.74	204.8	2014-07-18	17:06:25
547	50.316395	-4.08572	0.82	186.3	2014-07-18	17:06:26
548	50.31639	-4.085719	0.53	178.1	2014-07-18	17:06:27
549	50.316384	-4.085725	0.85	207.8	2014-07-18	17:06:28
550	50.316374	-4.085729	1.08	195	2014-07-18	17:06:29
551	50.316366	-4.08573	0.91	183	2014-07-18	17:06:30
552	50.316357	-4.085732	1.04	191	2014-07-18	17:06:31
553	50.316348	-4.085736	1.09	195.2	2014-07-18	17:06:32
554	50.316341	-4.085738	0.72	187.6	2014-07-18	17:06:33
555	50.316337	-4.085739	0.48	188.6	2014-07-18	17:06:34
556	50.31633	-4.085739	0.75	181.8	2014-07-18	17:06:35
557	50.316321	-4.08574	1	183.1	2014-07-18	17:06:36
558	50.316311	-4.085744	1.21	194	2014-07-18	17:06:37
559	50.316302	-4.085745	0.93	183.3	2014-07-18	17:06:38
560	50.316295	-4.085746	0.86	186.3	2014-07-18	17:06:39
561	50.316284	-4.085749	1.21	191.9	2014-07-18	17:06:40
562	50.31627	-4.085755	1.6	195.4	2014-07-18	17:06:41
563	50.316259	-4.085756	1.22	182.8	2014-07-18	17:06:42
564	50.316251	-4.085759	0.97	191.7	2014-07-18	17:06:43
565	50.316241	-4.085763	1.12	194.2	2014-07-18	17:06:44
566	50.316229	-4.085765	1.32	185.2	2014-07-18	17:06:45
567	50.31622	-4.085766	1.05	185.2	2014-07-18	17:06:46
568	50.316209	-4.085767	1.14	183.9	2014-07-18	17:06:47
569	50.316197	-4.085766	1.42	178.1	2014-07-18	17:06:48
570	50.316183	-4.085767	1.53	180.5	2014-07-18	17:06:49
571	50.316173	-4.085763	1.12	166.2	2014-07-18	17:06:50
572	50.316167	-4.085759	0.75	157.1	2014-07-18	17:06:51
573	50.316156	-4.085758	1.2	176.6	2014-07-18	17:06:52
574	50.316143	-4.085757	1.43	177.1	2014-07-18	17:06:53
575	50.316134	-4.085754	1.07	171.6	2014-07-18	17:06:54
576	50.316125	-4.085751	0.98	166.3	2014-07-18	17:06:55
577	50.316112	-4.085749	1.5	173.8	2014-07-18	17:06:56
578	50.316097	-4.085748	1.65	178.2	2014-07-18	17:06:57
579	50.316087	-4.085744	1.2	167.1	2014-07-18	17:06:58
580	50.316078	-4.085742	0.94	167.5	2014-07-18	17:06:59
581	50.316068	-4.085741	1.21	177.7	2014-07-18	17:07:00
582	50.316057	-4.085738	1.24	170	2014-07-18	17:07:01
583	50.316047	-4.085737	1.02	178	2014-07-18	17:07:02
584	50.316036	-4.085742	1.3	194.1	2014-07-18	17:07:03
585	50.316027	-4.085746	1.03	196.1	2014-07-18	17:07:04
586	50.316022	-4.085748	0.6	197.4	2014-07-18	17:07:05
587	50.316014	-4.085756	0.99	211.4	2014-07-18	17:07:06
588	50.316005	-4.085766	1.27	213.9	2014-07-18	17:07:07
589	50.315995	-4.085774	1.25	210.5	2014-07-18	17:07:08
590	50.315986	-4.085783	1.15	210.1	2014-07-18	17:07:09
591	50.31598	-4.085791	0.92	222.6	2014-07-18	17:07:10
592	50.315975	-4.0858	0.88	224	2014-07-18	17:07:11
593	50.315966	-4.085807	1.12	206.4	2014-07-18	17:07:12
594	50.31596	-4.085813	0.78	211.5	2014-07-18	17:07:13
595	50.315958	-4.085816	0.31	236.8	2014-07-18	17:07:14
596	50.315958	-4.085816	0.04	139	2014-07-18	17:07:15
597	50.315957	-4.085816	0.09	160.6	2014-07-18	17:07:16
598	50.31596	-4.085813	0.41	32.6	2014-07-18	17:07:17
599	50.315959	-4.085812	0.09	160.3	2014-07-18	17:07:18
600	50.315956	-4.085811	0.17	164.8	2014-07-18	17:07:20
601	50.315956	-4.08581	0.06	138.1	2014-07-18	17:07:21
602	50.315962	-4.085812	0.66	350.2	2014-07-18	17:07:22
603	50.315968	-4.085817	0.77	328.6	2014-07-18	17:07:23
604	50.315972	-4.085823	0.64	319.8	2014-07-18	17:07:24
605	50.315977	-4.085828	0.63	324.7	2014-07-18	17:07:25
606	50.315983	-4.085833	0.81	337	2014-07-18	17:07:26
607	50.315997	-4.085835	1.55	354	2014-07-18	17:07:27
608	50.316022	-4.085836	2.8	358.1	2014-07-18	17:07:28
609	50.316055	-4.085834	3.61	2.5	2014-07-18	17:07:29
610	50.316089	-4.085839	3.87	354.4	2014-07-18	17:07:30
611	50.316124	-4.085863	4.18	336.8	2014-07-18	17:07:31
612	50.316156	-4.085897	4.33	325.8	2014-07-18	17:07:32
613	50.316188	-4.085932	4.38	325.1	2014-07-18	17:07:33
614	50.316215	-4.085962	3.67	323.9	2014-07-18	17:07:34
615	50.316238	-4.085991	3.26	321.6	2014-07-18	17:07:35
616	50.316254	-4.085999	1.86	341.3	2014-07-18	17:07:36
617	50.316261	-4.085988	1.14	46.8	2014-07-18	17:07:37
618	50.316261	-4.085963	1.74	88.2	2014-07-18	17:07:38
619	50.316252	-4.085944	1.72	128.2	2014-07-18	17:07:39
620	50.31622	-4.085927	3.71	161	2014-07-18	17:07:40
621	50.316213	-4.085916	1.19	137.7	2014-07-18	17:07:41
622	50.316216	-4.085901	1.12	72	2014-07-18	17:07:42
623	50.316209	-4.085889	1.16	132	2014-07-18	17:07:43
624	50.316192	-4.085877	1.99	155.6	2014-07-18	17:07:44
625	50.316171	-4.085869	2.5	165.5	2014-07-18	17:07:45
626	50.316154	-4.085862	1.92	165.8	2014-07-18	17:07:46
627	50.316137	-4.085858	1.86	172.3	2014-07-18	17:07:47
628	50.316125	-4.08586	1.42	185.5	2014-07-18	17:07:48
629	50.31611	-4.085866	1.7	193	2014-07-18	17:07:49
630	50.316091	-4.085875	2.14	197.2	2014-07-18	17:07:50
631	50.316083	-4.085883	1.1	211.5	2014-07-18	17:07:51
632	50.316078	-4.08589	0.81	220.4	2014-07-18	17:07:52
633	50.316066	-4.085901	1.51	210.6	2014-07-18	17:07:53
634	50.316056	-4.085915	1.5	224.2	2014-07-18	17:07:54
635	50.316051	-4.085929	1.17	236.8	2014-07-18	17:07:55
636	50.316046	-4.085944	1.15	242.6	2014-07-18	17:07:56
637	50.316035	-4.085956	1.5	215.8	2014-07-18	17:07:57
638	50.316024	-4.085966	1.4	210.7	2014-07-18	17:07:58
639	50.316019	-4.085974	0.75	226.9	2014-07-18	17:07:59
640	50.316017	-4.085978	0.44	229	2014-07-18	17:08:00
641	50.316011	-4.085985	0.81	216.2	2014-07-18	17:08:01
642	50.316004	-4.085996	1.08	227.6	2014-07-18	17:08:02
643	50.315999	-4.08601	1.15	236.4	2014-07-18	17:08:03
644	50.315999	-4.086021	0.82	270	2014-07-18	17:08:04
645	50.316	-4.086024	0.28	312.7	2014-07-18	17:08:05
646	50.315998	-4.086028	0.36	230.1	2014-07-18	17:08:06
647	50.315999	-4.086039	0.8	276	2014-07-18	17:08:07
648	50.316002	-4.08605	0.83	290.5	2014-07-18	17:08:08
649	50.316009	-4.086057	0.89	330.4	2014-07-18	17:08:09
650	50.316023	-4.086056	1.57	0.2	2014-07-18	17:08:10
651	50.316039	-4.086048	1.95	17.8	2014-07-18	17:08:11
652	50.316045	-4.086039	0.94	44.9	2014-07-18	17:08:12
653	50.316044	-4.086035	0.14	120.5	2014-07-18	17:08:14
654	50.316044	-4.086035	0.01	90	2014-07-18	17:08:15
655	50.316044	-4.086035	0.02	31	2014-07-18	17:08:16
656	50.316044	-4.086035	0.02	180	2014-07-18	17:08:18
657	50.31604	-4.086039	0.46	213.2	2014-07-18	17:08:19
658	50.316035	-4.08604	0.64	190.1	2014-07-18	17:08:20
659	50.316025	-4.086035	1.11	162.1	2014-07-18	17:08:21
660	50.316014	-4.086027	1.39	153.9	2014-07-18	17:08:22
661	50.316003	-4.086018	1.35	151.7	2014-07-18	17:08:23
662	50.316	-4.08601	0.68	125.9	2014-07-18	17:08:24
663	50.315999	-4.086004	0.45	108.1	2014-07-18	17:08:25
664	50.315995	-4.086004	0.42	175.9	2014-07-18	17:08:26
665	50.315989	-4.085998	0.72	149	2014-07-18	17:08:27
666	50.315985	-4.085995	0.57	154	2014-07-18	17:08:28
667	50.315979	-4.085992	0.65	160.3	2014-07-18	17:08:29
668	50.31597	-4.08599	1.04	174.1	2014-07-18	17:08:30
669	50.315963	-4.085989	0.79	171.8	2014-07-18	17:08:31
670	50.315955	-4.085987	0.89	171.9	2014-07-18	17:08:32
671	50.315948	-4.085986	0.77	174.2	2014-07-18	17:08:33
672	50.315942	-4.085984	0.72	170	2014-07-18	17:08:34
673	50.315935	-4.085982	0.74	167.4	2014-07-18	17:08:35
674	50.315929	-4.085982	0.71	179.5	2014-07-18	17:08:36
675	50.315925	-4.085983	0.42	195.8	2014-07-18	17:08:37
676	50.315921	-4.085984	0.45	189.8	2014-07-18	17:08:38
677	50.315921	-4.085987	0.08	279.5	2014-07-18	17:08:40
678	50.315927	-4.085987	0.59	356.5	2014-07-18	17:08:41
679	50.315929	-4.085988	0.12	341.6	2014-07-18	17:08:43
680	50.315928	-4.085989	0.14	194.3	2014-07-18	17:08:44
681	50.315927	-4.085989	0.07	195.1	2014-07-18	17:08:45
682	50.315927	-4.08599	0.09	282.8	2014-07-18	17:08:46
683	50.315925	-4.085991	0.15	192.9	2014-07-18	17:08:48
684	50.315925	-4.085991	0.08	356.1	2014-07-18	17:08:49
685	50.315924	-4.085991	0.09	183.5	2014-07-18	17:08:50
686	50.315924	-4.085991	0.03	136.8	2014-07-18	17:08:51
687	50.315924	-4.08599	0.03	107.6	2014-07-18	17:08:53
688	50.315924	-4.08599	0.01	215.7	2014-07-18	17:08:54
689	50.315923	-4.08599	0.11	150	2014-07-18	17:08:55
690	50.315923	-4.085989	0.04	57.6	2014-07-18	17:08:56
691	50.315927	-4.085987	0.22	23.5	2014-07-18	17:08:58
692	50.315927	-4.085986	0.05	38.3	2014-07-18	17:08:59
693	50.315928	-4.085985	0.06	47	2014-07-18	17:09:01
694	50.315928	-4.085984	0.06	108.5	2014-07-18	17:09:02
695	50.315928	-4.085984	0.03	42.6	2014-07-18	17:09:04
696	50.315928	-4.085983	0.03	127.2	2014-07-18	17:09:05
697	50.315933	-4.085975	0.78	46.3	2014-07-18	17:09:06
698	50.315936	-4.08597	0.52	43.8	2014-07-18	17:09:07
699	50.315936	-4.08597	0.03	157.8	2014-07-18	17:09:08
700	50.315936	-4.08597	0.05	180	2014-07-18	17:09:09
701	50.315934	-4.08597	0.22	176.8	2014-07-18	17:09:10
702	50.315933	-4.08597	0.03	208.2	2014-07-18	17:09:12
703	50.315929	-4.085975	0.61	210.7	2014-07-18	17:09:13
704	50.315928	-4.085976	0.1	212.2	2014-07-18	17:09:14
705	50.315929	-4.085979	0.15	296.6	2014-07-18	17:09:16
706	50.315934	-4.085989	0.89	311.4	2014-07-18	17:09:17
707	50.315942	-4.085999	1.12	318.4	2014-07-18	17:09:18
708	50.315947	-4.086012	1.13	303	2014-07-18	17:09:19
709	50.315955	-4.086021	1.09	324.5	2014-07-18	17:09:20
710	50.315964	-4.086027	1.09	336.8	2014-07-18	17:09:21
711	50.315975	-4.086029	1.19	354.6	2014-07-18	17:09:22
712	50.315994	-4.086025	2.14	7.2	2014-07-18	17:09:23
713	50.316024	-4.08602	3.36	6.1	2014-07-18	17:09:24
714	50.316059	-4.086012	3.96	8.6	2014-07-18	17:09:25
715	50.316095	-4.086015	3.93	357.2	2014-07-18	17:09:26
716	50.316126	-4.086032	3.75	340.5	2014-07-18	17:09:27
717	50.316154	-4.086054	3.48	333.7	2014-07-18	17:09:28
718	50.316185	-4.086074	3.76	337.1	2014-07-18	17:09:29
719	50.316218	-4.086088	3.72	345	2014-07-18	17:09:30
720	50.316242	-4.086099	2.81	344	2014-07-18	17:09:31
721	50.316258	-4.086111	2.05	334.3	2014-07-18	17:09:32
722	50.316267	-4.08612	1.1	326.7	2014-07-18	17:09:33
723	50.316266	-4.086114	0.38	102.7	2014-07-18	17:09:34
724	50.316252	-4.086112	1.51	174.8	2014-07-18	17:09:35
725	50.316236	-4.086114	1.82	182.3	2014-07-18	17:09:36
726	50.316226	-4.086114	1.15	180.9	2014-07-18	17:09:37
727	50.316212	-4.086112	1.53	175.5	2014-07-18	17:09:38
728	50.3162	-4.086108	1.42	167.9	2014-07-18	17:09:39
729	50.316197	-4.086102	0.55	125.4	2014-07-18	17:09:40
730	50.316196	-4.086097	0.35	97.7	2014-07-18	17:09:41
731	50.316196	-4.086095	0.17	112.6	2014-07-18	17:09:42
732	50.316187	-4.086094	1.02	179.7	2014-07-18	17:09:43
733	50.316178	-4.086095	0.92	183.3	2014-07-18	17:09:44
734	50.316178	-4.086091	0.33	90	2014-07-18	17:09:45
735	50.31618	-4.086083	0.6	68	2014-07-18	17:09:46
736	50.316175	-4.086079	0.68	159.4	2014-07-18	17:09:47
737	50.316164	-4.086081	1.16	184.4	2014-07-18	17:09:48
738	50.316151	-4.086083	1.45	187.8	2014-07-18	17:09:49
739	50.31614	-4.086086	1.28	186.7	2014-07-18	17:09:50
740	50.316134	-4.08608	0.72	149	2014-07-18	17:09:51
741	50.316131	-4.086075	0.54	138.4	2014-07-18	17:09:52
742	50.316125	-4.086075	0.66	175.3	2014-07-18	17:09:53
743	50.31612	-4.086082	0.8	220.6	2014-07-18	17:09:54
744	50.316114	-4.086086	0.66	206.4	2014-07-18	17:09:55
745	50.316107	-4.086092	0.88	208.3	2014-07-18	17:09:56
746	50.316097	-4.0861	1.28	205.3	2014-07-18	17:09:57
747	50.316084	-4.086107	1.5	202.2	2014-07-18	17:09:58
748	50.316076	-4.086114	1.01	208.3	2014-07-18	17:09:59
749	50.316071	-4.086122	0.84	222.6	2014-07-18	17:10:00
750	50.316063	-4.086129	1.04	206.5	2014-07-18	17:10:01
751	50.316055	-4.086136	0.96	211.6	2014-07-18	17:10:02
752	50.316049	-4.086144	0.91	217	2014-07-18	17:10:03
753	50.316042	-4.08615	0.86	214.9	2014-07-18	17:10:04
754	50.316038	-4.086159	0.76	230.6	2014-07-18	17:10:05
755	50.316031	-4.086167	0.94	217.7	2014-07-18	17:10:06
756	50.316021	-4.086175	1.29	207.6	2014-07-18	17:10:07
757	50.316012	-4.086184	1.16	211.6	2014-07-18	17:10:08
758	50.316006	-4.086191	0.89	213.9	2014-07-18	17:10:09
759	50.315997	-4.0862	1.11	214.4	2014-07-18	17:10:10
760	50.31599	-4.086207	0.93	215.3	2014-07-18	17:10:11
761	50.315985	-4.086214	0.72	219.4	2014-07-18	17:10:12
762	50.31598	-4.086221	0.81	222.8	2014-07-18	17:10:13
763	50.315973	-4.086229	0.95	216.2	2014-07-18	17:10:14
764	50.315965	-4.086238	1.15	213	2014-07-18	17:10:15
765	50.31596	-4.086243	0.33	212.2	2014-07-18	17:10:17
766	50.31596	-4.086243	0.05	352.9	2014-07-18	17:10:18
767	50.31596	-4.086243	0.04	57.6	2014-07-18	17:10:19
768	50.31596	-4.086242	0.04	57.6	2014-07-18	17:10:20
769	50.315961	-4.086242	0.06	353.4	2014-07-18	17:10:21
770	50.315962	-4.086243	0.1	342.3	2014-07-18	17:10:22
771	50.315962	-4.086243	0.02	126.4	2014-07-18	17:10:23
772	50.315961	-4.086243	0.03	174.4	2014-07-18	17:10:25
773	50.315961	-4.086243	0.03	213.6	2014-07-18	17:10:26
774	50.315961	-4.086242	0.03	59.7	2014-07-18	17:10:28
775	50.315961	-4.086242	0.01	270	2014-07-18	17:10:29
776	50.315961	-4.086242	0.01	147.4	2014-07-18	17:10:30
777	50.315961	-4.086241	0.05	60.9	2014-07-18	17:10:32
778	50.315961	-4.086242	0.1	212.6	2014-07-18	17:10:33
779	50.31596	-4.086242	0.02	212.6	2014-07-18	17:10:35
780	50.315963	-4.086243	0.35	350.2	2014-07-18	17:10:36
781	50.315969	-4.086244	0.67	354.4	2014-07-18	17:10:37
782	50.315973	-4.086245	0.19	342.8	2014-07-18	17:10:39
783	50.315968	-4.086246	0.47	181.5	2014-07-18	17:10:40
784	50.315965	-4.086243	0.38	154.2	2014-07-18	17:10:41
785	50.315965	-4.086243	0.03	168.9	2014-07-18	17:10:42
786	50.315966	-4.086242	0.06	48.1	2014-07-18	17:10:44
787	50.315965	-4.086242	0.03	180	2014-07-18	17:10:45
788	50.315965	-4.086236	0.44	96.1	2014-07-18	17:10:46
789	50.315965	-4.086235	0.03	61.8	2014-07-18	17:10:48
790	50.315966	-4.086235	0.04	17.2	2014-07-18	17:10:49
791	50.315963	-4.086233	0.16	149.2	2014-07-18	17:10:51
792	50.315962	-4.086233	0.04	212.6	2014-07-18	17:10:53
793	50.315963	-4.086233	0.03	43.2	2014-07-18	17:10:54
794	50.315959	-4.08623	0.24	156.4	2014-07-18	17:10:56
795	50.31596	-4.086227	0.32	57.9	2014-07-18	17:10:57
796	50.31596	-4.086226	0.02	32.6	2014-07-18	17:10:58
797	50.315957	-4.086227	0.16	187.4	2014-07-18	17:11:00
798	50.315957	-4.086227	0.03	90	2014-07-18	17:11:01
799	50.31596	-4.086225	0.13	21.6	2014-07-18	17:11:03
800	50.315959	-4.086225	0.12	162.5	2014-07-18	17:11:04
801	50.315958	-4.086224	0.07	164.6	2014-07-18	17:11:05
802	50.315957	-4.086222	0.1	126	2014-07-18	17:11:07
803	50.315957	-4.086221	0.07	134.5	2014-07-18	17:11:08
804	50.315956	-4.086221	0.07	140	2014-07-18	17:11:09
805	50.315952	-4.086207	1.03	113.4	2014-07-18	17:11:10
806	50.315951	-4.086202	0.42	113.5	2014-07-18	17:11:11
807	50.315939	-4.086189	1.58	145.2	2014-07-18	17:11:12
808	50.315926	-4.086178	1.7	152.5	2014-07-18	17:11:13
809	50.315917	-4.086165	1.35	136.5	2014-07-18	17:11:14
810	50.315909	-4.086155	1.12	142.1	2014-07-18	17:11:15
811	50.315896	-4.086149	1.49	161.6	2014-07-18	17:11:16
812	50.315881	-4.086144	1.74	168.4	2014-07-18	17:11:17
813	50.315868	-4.08614	1.46	168	2014-07-18	17:11:18
814	50.315857	-4.086136	1.22	167	2014-07-18	17:11:19
815	50.315844	-4.086132	1.55	168.9	2014-07-18	17:11:20
816	50.315829	-4.086129	1.63	173.3	2014-07-18	17:11:21
817	50.315823	-4.086127	0.65	170.5	2014-07-18	17:11:22
818	50.315823	-4.086127	0.01	90	2014-07-18	17:11:23
819	50.315823	-4.08612	0.54	94	2014-07-18	17:11:24
820	50.315819	-4.086108	0.89	117.4	2014-07-18	17:11:25
821	50.315818	-4.086093	1.12	97.2	2014-07-18	17:11:26
822	50.315819	-4.086079	1.01	84.8	2014-07-18	17:11:27
823	50.315823	-4.08607	0.76	50.6	2014-07-18	17:11:28
824	50.315839	-4.086063	1.85	17	2014-07-18	17:11:29
825	50.315867	-4.086052	3.25	14	2014-07-18	17:11:30
826	50.315904	-4.08604	4.14	11.9	2014-07-18	17:11:31
827	50.315944	-4.086037	4.47	2.4	2014-07-18	17:11:32
828	50.315981	-4.086049	4.23	348.9	2014-07-18	17:11:33
829	50.316018	-4.086066	4.26	343.3	2014-07-18	17:11:34
830	50.316054	-4.086089	4.33	337.7	2014-07-18	17:11:35
831	50.316089	-4.086122	4.59	329	2014-07-18	17:11:36
832	50.31612	-4.086157	4.2	324.4	2014-07-18	17:11:37
833	50.316155	-4.086182	4.28	335.3	2014-07-18	17:11:38
834	50.316198	-4.086202	4.99	343.6	2014-07-18	17:11:39
835	50.316238	-4.086224	4.69	340.2	2014-07-18	17:11:40
836	50.316268	-4.086243	3.69	337.9	2014-07-18	17:11:41
837	50.316282	-4.08625	1.55	342.3	2014-07-18	17:11:42
838	50.316285	-4.08625	0.34	6	2014-07-18	17:11:43
839	50.316274	-4.086243	1.25	157.6	2014-07-18	17:11:44
840	50.316258	-4.086231	2.03	155.5	2014-07-18	17:11:45
841	50.316207	-4.086196	6.11	155.7	2014-07-18	17:11:46
842	50.316172	-4.086176	4.14	160.3	2014-07-18	17:11:47
843	50.316147	-4.086161	2.99	159.2	2014-07-18	17:11:48
844	50.316114	-4.086148	3.89	166	2014-07-18	17:11:49
845	50.316097	-4.086137	2	157.3	2014-07-18	17:11:50
846	50.316075	-4.086124	2.67	159.1	2014-07-18	17:11:51
847	50.316059	-4.086111	1.97	152.6	2014-07-18	17:11:52
848	50.316045	-4.086097	1.8	145.9	2014-07-18	17:11:53
849	50.316038	-4.086085	1.21	135.7	2014-07-18	17:11:54
850	50.31603	-4.086072	1.27	133.5	2014-07-18	17:11:55
851	50.31602	-4.086057	1.54	136.7	2014-07-18	17:11:56
852	50.316017	-4.086041	1.18	107.6	2014-07-18	17:11:57
853	50.316029	-4.08602	1.99	47.8	2014-07-18	17:11:58
854	50.316053	-4.085996	3.25	32.6	2014-07-18	17:11:59
855	50.316076	-4.085979	2.78	25	2014-07-18	17:12:00
856	50.316085	-4.085974	1.09	19.8	2014-07-18	17:12:01
857	50.316086	-4.08597	0.3	73.8	2014-07-18	17:12:02
858	50.316078	-4.085965	0.9	156.5	2014-07-18	17:12:03
859	50.316066	-4.08596	1.43	166.7	2014-07-18	17:12:04
860	50.316056	-4.085956	1.13	164.4	2014-07-18	17:12:05
861	50.316047	-4.085951	1.03	159.8	2014-07-18	17:12:06
862	50.316035	-4.085946	1.45	164.5	2014-07-18	17:12:07
863	50.316023	-4.085941	1.37	167.4	2014-07-18	17:12:08
864	50.316013	-4.085938	1.07	168.4	2014-07-18	17:12:09
865	50.316004	-4.085934	1.06	164.6	2014-07-18	17:12:10
866	50.315994	-4.085933	1.1	175.6	2014-07-18	17:12:11
867	50.315984	-4.085932	1.11	177.2	2014-07-18	17:12:12
868	50.315974	-4.085932	1.15	179.4	2014-07-18	17:12:13
869	50.315962	-4.085937	1.39	195.1	2014-07-18	17:12:14
870	50.315954	-4.08594	0.9	189.6	2014-07-18	17:12:15
871	50.315947	-4.085941	0.81	188.9	2014-07-18	17:12:16
872	50.315938	-4.085948	1.14	204	2014-07-18	17:12:17
873	50.31593	-4.085956	1.03	215.4	2014-07-18	17:12:18
874	50.315927	-4.085962	0.56	231.6	2014-07-18	17:12:19
875	50.315926	-4.085963	0.12	207.2	2014-07-18	17:12:20
876	50.315926	-4.085963	0.02	161.8	2014-07-18	17:12:22
877	50.315926	-4.085963	0.01	180	2014-07-18	17:12:23
878	50.315926	-4.085963	0	0	2014-07-18	17:12:24
879	50.315926	-4.085963	0	270	2014-07-18	17:12:26
880	50.315937	-4.085956	1.33	22.7	2014-07-18	17:12:27
881	50.315959	-4.085937	2.88	28.1	2014-07-18	17:12:28
882	50.315989	-4.085908	3.86	32	2014-07-18	17:12:29
883	50.316021	-4.085875	4.3	33.4	2014-07-18	17:12:30
884	50.316056	-4.085839	4.66	33.2	2014-07-18	17:12:31
885	50.316086	-4.085803	4.17	37	2014-07-18	17:12:32
886	50.31611	-4.085762	4	47	2014-07-18	17:12:33
887	50.31613	-4.085721	3.68	53.3	2014-07-18	17:12:34
888	50.316144	-4.085692	2.57	53.4	2014-07-18	17:12:35
889	50.316151	-4.085672	1.64	59.5	2014-07-18	17:12:36
890	50.316156	-4.085657	1.17	65.4	2014-07-18	17:12:37
891	50.316154	-4.085658	0.22	197.8	2014-07-18	17:12:38
892	50.316147	-4.085674	1.37	234.6	2014-07-18	17:12:39
893	50.316138	-4.085694	1.77	235.2	2014-07-18	17:12:40
894	50.316133	-4.085706	0.99	240.1	2014-07-18	17:12:41
895	50.316129	-4.085718	1.02	239.8	2014-07-18	17:12:42
896	50.31612	-4.085732	1.38	224.6	2014-07-18	17:12:43
897	50.31611	-4.085741	1.22	209.8	2014-07-18	17:12:44
898	50.316102	-4.085747	1.03	206.7	2014-07-18	17:12:45
899	50.316094	-4.085754	0.98	208.4	2014-07-18	17:12:46
900	50.316085	-4.085757	1.04	192.6	2014-07-18	17:12:47
901	50.316074	-4.085764	1.36	200.8	2014-07-18	17:12:48
902	50.316062	-4.085769	1.34	197.6	2014-07-18	17:12:49
903	50.316057	-4.085771	0.65	191.2	2014-07-18	17:12:50
904	50.316049	-4.085775	0.94	195.8	2014-07-18	17:12:51
905	50.31604	-4.085782	1.08	206.4	2014-07-18	17:12:52
906	50.316033	-4.085787	0.88	207.7	2014-07-18	17:12:53
907	50.316026	-4.085793	0.86	209.5	2014-07-18	17:12:54
908	50.316025	-4.085791	0.16	114.3	2014-07-18	17:12:55
909	50.316031	-4.085786	0.73	29.8	2014-07-18	17:12:56
910	50.316036	-4.085785	0.55	10	2014-07-18	17:12:57
911	50.316041	-4.085784	0.53	5.8	2014-07-18	17:12:58
912	50.316045	-4.085785	0.5	353.1	2014-07-18	17:12:59
913	50.316046	-4.085789	0.16	296.6	2014-07-18	17:13:01
914	50.316042	-4.085787	0.49	164.6	2014-07-18	17:13:02
915	50.316031	-4.085798	1.49	210.2	2014-07-18	17:13:03
916	50.31602	-4.085811	1.48	218.8	2014-07-18	17:13:04
917	50.31601	-4.085821	1.36	213.2	2014-07-18	17:13:05
918	50.316003	-4.085831	1.06	223.2	2014-07-18	17:13:06
919	50.315996	-4.085845	1.26	229.4	2014-07-18	17:13:07
920	50.315986	-4.085861	1.53	227.3	2014-07-18	17:13:08
921	50.31598	-4.085877	1.35	238.2	2014-07-18	17:13:09
922	50.315974	-4.085892	1.29	239.5	2014-07-18	17:13:10
923	50.315969	-4.085907	1.2	242.2	2014-07-18	17:13:11
924	50.315966	-4.085917	0.79	247	2014-07-18	17:13:12
925	50.315968	-4.085921	0.16	302.1	2014-07-18	17:13:14
926	50.315967	-4.085921	0.07	180	2014-07-18	17:13:15
927	50.315967	-4.085922	0.04	283.4	2014-07-18	17:13:16
928	50.315972	-4.085919	0.52	20.3	2014-07-18	17:13:17
929	50.315971	-4.085919	0.03	125.1	2014-07-18	17:13:19
930	50.31597	-4.085918	0.13	160.9	2014-07-18	17:13:20
931	50.315967	-4.085918	0.42	175.9	2014-07-18	17:13:21
932	50.315965	-4.085916	0.24	141.4	2014-07-18	17:13:22
933	50.315968	-4.085912	0.4	41.3	2014-07-18	17:13:23
934	50.315968	-4.08591	0.19	57.5	2014-07-18	17:13:24
935	50.315965	-4.085907	0.41	158	2014-07-18	17:13:25
936	50.315965	-4.085907	0.03	126.4	2014-07-18	17:13:26
937	50.315962	-4.085909	0.38	205.8	2014-07-18	17:13:27
938	50.315961	-4.085909	0.07	177.2	2014-07-18	17:13:29
939	50.315961	-4.08591	0.04	319	2014-07-18	17:13:30
940	50.315962	-4.085912	0.24	303.7	2014-07-18	17:13:31
941	50.315962	-4.085913	0.05	339.2	2014-07-18	17:13:32
942	50.315962	-4.085913	0.08	175.2	2014-07-18	17:13:33
943	50.315971	-4.08591	1.04	11.6	2014-07-18	17:13:34
944	50.315984	-4.085907	1.47	7.2	2014-07-18	17:13:35
945	50.315997	-4.085904	1.44	9.1	2014-07-18	17:13:36
946	50.316008	-4.0859	1.33	11.9	2014-07-18	17:13:37
947	50.316013	-4.085897	0.54	25.6	2014-07-18	17:13:38
948	50.316002	-4.085892	1.28	163.2	2014-07-18	17:13:39
949	50.315986	-4.085882	1.84	158.5	2014-07-18	17:13:40
950	50.315973	-4.085873	1.63	157.2	2014-07-18	17:13:41
951	50.315963	-4.085864	1.27	150.1	2014-07-18	17:13:42
952	50.315952	-4.085856	1.32	152.9	2014-07-18	17:13:43
953	50.315942	-4.085847	1.3	151.8	2014-07-18	17:13:44
954	50.315932	-4.085839	1.27	151.3	2014-07-18	17:13:45
955	50.315927	-4.08583	0.88	133.9	2014-07-18	17:13:46
956	50.315929	-4.085826	0.33	52	2014-07-18	17:13:47
957	50.31593	-4.085828	0.17	324.1	2014-07-18	17:13:48
958	50.315927	-4.085828	0.3	191.5	2014-07-18	17:13:49
959	50.31592	-4.085826	0.39	169.6	2014-07-18	17:13:51
960	50.315919	-4.085826	0.16	167.3	2014-07-18	17:13:52
961	50.315918	-4.085824	0.16	136.3	2014-07-18	17:13:53
962	50.315916	-4.085822	0.13	150.7	2014-07-18	17:13:55
963	50.315911	-4.085836	1.06	242.3	2014-07-18	17:13:56
964	50.315913	-4.085852	1.19	278.6	2014-07-18	17:13:57
965	50.315916	-4.085869	1.25	288.2	2014-07-18	17:13:58
966	50.315915	-4.085886	1.21	260.7	2014-07-18	17:13:59
967	50.315912	-4.0859	1.05	252.4	2014-07-18	17:14:00
968	50.315911	-4.08591	0.75	261.4	2014-07-18	17:14:01
969	50.315913	-4.085909	0.27	17.8	2014-07-18	17:14:02
970	50.315915	-4.085904	0.21	61.7	2014-07-18	17:14:04
971	50.315921	-4.085913	0.94	318	2014-07-18	17:14:05
972	50.31593	-4.08592	1.06	331.5	2014-07-18	17:14:06
973	50.315941	-4.085925	1.33	343.4	2014-07-18	17:14:07
974	50.315957	-4.085925	1.8	1.9	2014-07-18	17:14:08
975	50.315983	-4.085918	2.9	9.2	2014-07-18	17:14:09
976	50.316016	-4.085909	3.73	9.3	2014-07-18	17:14:10
977	50.316042	-4.085899	2.98	14.2	2014-07-18	17:14:11
978	50.316055	-4.085891	1.58	22.1	2014-07-18	17:14:12
979	50.316059	-4.085885	0.61	40.1	2014-07-18	17:14:13
980	50.316061	-4.085881	0.18	52.5	2014-07-18	17:14:15
981	50.316061	-4.085881	0	0	2014-07-18	17:14:16
982	50.316061	-4.085881	0.02	147.4	2014-07-18	17:14:17
983	50.316052	-4.08589	1.19	212.8	2014-07-18	17:14:18
984	50.316043	-4.085899	1.2	211.4	2014-07-18	17:14:19
985	50.316035	-4.085908	1.04	216.2	2014-07-18	17:14:20
986	50.316026	-4.085917	1.21	212.3	2014-07-18	17:14:21
987	50.316016	-4.085925	1.3	205.9	2014-07-18	17:14:22
988	50.316003	-4.085931	1.44	199.3	2014-07-18	17:14:23
989	50.315994	-4.085935	1.12	191.3	2014-07-18	17:14:24
990	50.315984	-4.085937	1.13	188.5	2014-07-18	17:14:25
991	50.315971	-4.08594	1.43	189.6	2014-07-18	17:14:26
992	50.315958	-4.085947	1.52	198.6	2014-07-18	17:14:27
993	50.315952	-4.085952	0.38	208	2014-07-18	17:14:29
994	50.315951	-4.085947	0.37	101.8	2014-07-18	17:14:30
995	50.315947	-4.085948	0.52	186.6	2014-07-18	17:14:31
996	50.31595	-4.085951	0.46	326.8	2014-07-18	17:14:32
997	50.315957	-4.085953	0.8	351.9	2014-07-18	17:14:33
998	50.315969	-4.085951	1.3	6.3	2014-07-18	17:14:34
999	50.315991	-4.085946	2.52	8.2	2014-07-18	17:14:35
1000	50.316024	-4.085939	3.72	7.3	2014-07-18	17:14:36
1001	50.316061	-4.085936	4.14	2.8	2014-07-18	17:14:37
1002	50.316102	-4.085944	4.53	353.5	2014-07-18	17:14:38
1003	50.316142	-4.08596	4.67	345.2	2014-07-18	17:14:39
1004	50.316182	-4.085984	4.73	339.5	2014-07-18	17:14:40
1005	50.31622	-4.086012	4.66	334.8	2014-07-18	17:14:41
1006	50.316253	-4.086041	4.22	330.1	2014-07-18	17:14:42
1007	50.316281	-4.086072	3.78	324.2	2014-07-18	17:14:43
1008	50.316298	-4.086092	2.43	323.9	2014-07-18	17:14:44
1009	50.316303	-4.086102	0.87	312	2014-07-18	17:14:45
1010	50.316303	-4.086104	0.22	247.9	2014-07-18	17:14:46
1011	50.316289	-4.086092	1.77	149.9	2014-07-18	17:14:47
1012	50.316272	-4.086076	2.13	148.7	2014-07-18	17:14:48
1013	50.316263	-4.086068	1.26	150.1	2014-07-18	17:14:49
1014	50.316251	-4.086055	1.56	146.2	2014-07-18	17:14:50
1015	50.316244	-4.086042	1.26	129.4	2014-07-18	17:14:51
1016	50.31624	-4.08603	0.95	116.9	2014-07-18	17:14:52
1017	50.316235	-4.086018	0.99	122.5	2014-07-18	17:14:53
1018	50.316232	-4.086002	1.19	107.3	2014-07-18	17:14:54
1019	50.316229	-4.085988	1.09	110.1	2014-07-18	17:14:55
1020	50.316223	-4.085974	1.15	126.2	2014-07-18	17:14:56
1021	50.316217	-4.085964	0.99	128.5	2014-07-18	17:14:57
1022	50.316214	-4.085953	0.83	109.7	2014-07-18	17:14:58
1023	50.316214	-4.085942	0.77	94.9	2014-07-18	17:14:59
1024	50.316212	-4.085931	0.79	103.6	2014-07-18	17:15:00
1025	50.316205	-4.085922	1.06	142.3	2014-07-18	17:15:01
1026	50.316199	-4.085912	0.93	132.1	2014-07-18	17:15:02
1027	50.316195	-4.085906	0.62	136.3	2014-07-18	17:15:03
1028	50.316199	-4.085898	0.71	54.6	2014-07-18	17:15:04
1029	50.316206	-4.085885	1.26	48.3	2014-07-18	17:15:05
1030	50.316208	-4.085877	0.59	75.1	2014-07-18	17:15:06
1031	50.316204	-4.085875	0.2	159.5	2014-07-18	17:15:08
1032	50.316198	-4.085877	0.73	193.2	2014-07-18	17:15:09
1033	50.316192	-4.085884	0.83	213.6	2014-07-18	17:15:10
1034	50.316187	-4.085887	0.52	206.5	2014-07-18	17:15:11
1035	50.316182	-4.085884	0.66	161.1	2014-07-18	17:15:12
1036	50.316176	-4.085883	0.69	173.6	2014-07-18	17:15:13
1037	50.316169	-4.08588	0.8	167	2014-07-18	17:15:14
1038	50.316161	-4.085877	0.92	166.2	2014-07-18	17:15:15
1039	50.316149	-4.085874	1.33	169.7	2014-07-18	17:15:16
1040	50.316139	-4.085872	1.07	171.6	2014-07-18	17:15:17
1041	50.316133	-4.085869	0.75	168.6	2014-07-18	17:15:18
1042	50.316122	-4.085862	1.35	157.3	2014-07-18	17:15:19
1043	50.316112	-4.085853	1.29	149.2	2014-07-18	17:15:20
1044	50.316109	-4.085844	0.7	115.9	2014-07-18	17:15:21
1045	50.316105	-4.085833	0.85	117.4	2014-07-18	17:15:22
1046	50.316091	-4.085825	1.66	159	2014-07-18	17:15:23
1047	50.316076	-4.085818	1.78	163.5	2014-07-18	17:15:24
1048	50.316069	-4.085807	1.15	136.9	2014-07-18	17:15:25
1049	50.316065	-4.085796	0.9	118.5	2014-07-18	17:15:26
1050	50.31605	-4.085788	1.69	160.3	2014-07-18	17:15:27
1051	50.316041	-4.085779	1.2	147.9	2014-07-18	17:15:28
1052	50.316036	-4.085767	0.98	122.7	2014-07-18	17:15:29
1053	50.316028	-4.085757	1.15	142.7	2014-07-18	17:15:30
1054	50.316016	-4.08575	1.41	158.7	2014-07-18	17:15:31
1055	50.316008	-4.085742	1.12	148.7	2014-07-18	17:15:32
1056	50.316001	-4.085731	1.07	134.1	2014-07-18	17:15:33
1057	50.315993	-4.085726	0.97	157.6	2014-07-18	17:15:34
1058	50.315985	-4.085724	0.9	171.6	2014-07-18	17:15:35
1059	50.315976	-4.085722	1	173.8	2014-07-18	17:15:36
1060	50.31597	-4.085719	0.72	163.2	2014-07-18	17:15:37
1061	50.315968	-4.085716	0.33	135.2	2014-07-18	17:15:38
1062	50.315967	-4.085713	0.25	100.8	2014-07-18	17:15:39
1063	50.315967	-4.085711	0.06	109	2014-07-18	17:15:41
1064	50.315967	-4.085712	0.06	221.4	2014-07-18	17:15:42
1065	50.315967	-4.085712	0.02	306.4	2014-07-18	17:15:43
1066	50.315967	-4.085712	0.03	292.5	2014-07-18	17:15:44
1067	50.315967	-4.08571	0.09	71.6	2014-07-18	17:15:46
1068	50.315967	-4.08571	0.06	212.6	2014-07-18	17:15:47
1069	50.315966	-4.085711	0.07	208.4	2014-07-18	17:15:48
1070	50.31597	-4.085707	0.49	35.4	2014-07-18	17:15:49
1071	50.315971	-4.085706	0.09	31	2014-07-18	17:15:51
1072	50.315971	-4.085705	0.05	90	2014-07-18	17:15:52
1073	50.315971	-4.085704	0.07	139.4	2014-07-18	17:15:53
1074	50.315975	-4.085698	0.62	47.6	2014-07-18	17:15:54
1075	50.315976	-4.085691	0.5	74.9	2014-07-18	17:15:55
1076	50.315974	-4.085684	0.5	111.8	2014-07-18	17:15:56
1077	50.315973	-4.08568	0.37	110.8	2014-07-18	17:15:57
1078	50.315973	-4.08568	0.07	324	2014-07-18	17:15:58
1079	50.315981	-4.085682	0.87	352.9	2014-07-18	17:15:59
1080	50.315991	-4.085684	1.11	353.2	2014-07-18	17:16:00
1081	50.316009	-4.085684	2.03	359	2014-07-18	17:16:01
1082	50.316042	-4.085678	3.68	6.8	2014-07-18	17:16:02
1083	50.316081	-4.085683	4.33	355.6	2014-07-18	17:16:03
1084	50.316118	-4.085706	4.42	338.2	2014-07-18	17:16:04
1085	50.316154	-4.085736	4.59	331.6	2014-07-18	17:16:05
1086	50.316189	-4.085773	4.63	326.1	2014-07-18	17:16:06
1087	50.316215	-4.085805	3.71	321.5	2014-07-18	17:16:07
1088	50.316233	-4.085823	2.37	327	2014-07-18	17:16:08
1089	50.31624	-4.085826	0.88	347.1	2014-07-18	17:16:09
1090	50.31624	-4.085827	0.09	212.6	2014-07-18	17:16:10
1091	50.316225	-4.085822	1.63	169.5	2014-07-18	17:16:11
1092	50.316208	-4.085815	2	165.5	2014-07-18	17:16:12
1093	50.316201	-4.085811	0.87	158.7	2014-07-18	17:16:13
1094	50.316193	-4.085808	0.83	167.2	2014-07-18	17:16:14
1095	50.316184	-4.085806	1.09	169.9	2014-07-18	17:16:15
1096	50.316178	-4.085804	0.65	169.4	2014-07-18	17:16:16
1097	50.316178	-4.085804	0.03	12.5	2014-07-18	17:16:17
1098	50.316181	-4.085796	0.6	64.3	2014-07-18	17:16:18
1099	50.316175	-4.085792	0.67	151.7	2014-07-18	17:16:19
1100	50.316166	-4.085789	1.03	167.7	2014-07-18	17:16:20
1101	50.316153	-4.085784	1.47	166.9	2014-07-18	17:16:21
1102	50.316147	-4.085776	0.87	138.7	2014-07-18	17:16:22
1103	50.316144	-4.085767	0.71	120.7	2014-07-18	17:16:23
1104	50.316136	-4.08576	1.04	148.8	2014-07-18	17:16:24
1105	50.316127	-4.085754	1.11	158.2	2014-07-18	17:16:25
1106	50.316119	-4.085752	0.95	169.2	2014-07-18	17:16:26
1107	50.31611	-4.085747	1	162.3	2014-07-18	17:16:27
1108	50.316102	-4.085742	0.98	156.8	2014-07-18	17:16:28
1109	50.316094	-4.085736	1	157.6	2014-07-18	17:16:29
1110	50.316083	-4.085732	1.21	166.1	2014-07-18	17:16:30
1111	50.316072	-4.085731	1.25	174.8	2014-07-18	17:16:31
1112	50.316061	-4.08573	1.21	176.1	2014-07-18	17:16:32
1113	50.31605	-4.085729	1.19	177.4	2014-07-18	17:16:33
1114	50.316049	-4.085724	0.36	112.8	2014-07-18	17:16:34
1115	50.316054	-4.085716	0.82	47.6	2014-07-18	17:16:35
1116	50.316054	-4.085715	0.04	62	2014-07-18	17:16:37
1117	50.316056	-4.085725	0.78	286	2014-07-18	17:16:38
1118	50.316067	-4.085731	1.29	340.9	2014-07-18	17:16:39
1119	50.316094	-4.085734	3	356.5	2014-07-18	17:16:40
1120	50.316135	-4.085745	4.55	350.3	2014-07-18	17:16:41
1121	50.316181	-4.085766	5.39	343.8	2014-07-18	17:16:42
1122	50.316222	-4.085791	4.88	338.8	2014-07-18	17:16:43
1123	50.31625	-4.085815	3.61	330.9	2014-07-18	17:16:44
1124	50.316265	-4.085823	1.68	342	2014-07-18	17:16:45
1125	50.316267	-4.085821	0.26	25.9	2014-07-18	17:16:46
1126	50.316255	-4.085819	1.34	172.9	2014-07-18	17:16:47
1127	50.316238	-4.085814	1.95	169.8	2014-07-18	17:16:48
1128	50.31622	-4.08581	1.92	171.6	2014-07-18	17:16:49
1129	50.316204	-4.085804	1.83	167.6	2014-07-18	17:16:50
1130	50.316193	-4.085794	1.41	149.9	2014-07-18	17:16:51
1131	50.316184	-4.085786	1.22	149.8	2014-07-18	17:16:52
1132	50.316175	-4.085782	1.04	163.1	2014-07-18	17:16:53
1133	50.316165	-4.085774	1.26	156.4	2014-07-18	17:16:54
1134	50.316153	-4.085767	1.37	156.5	2014-07-18	17:16:55
1135	50.31614	-4.085762	1.47	167.4	2014-07-18	17:16:56
1136	50.31613	-4.085756	1.22	158.8	2014-07-18	17:16:57
1137	50.316123	-4.085749	0.98	148.3	2014-07-18	17:16:58
1138	50.316113	-4.085743	1.12	159.4	2014-07-18	17:16:59
1139	50.316104	-4.085738	1.11	162.1	2014-07-18	17:17:00
1140	50.316098	-4.085732	0.8	144.9	2014-07-18	17:17:01
1141	50.316097	-4.085724	0.6	100.8	2014-07-18	17:17:02
1142	50.31609	-4.085716	0.93	141.5	2014-07-18	17:17:03
1143	50.316077	-4.085711	1.5	166.2	2014-07-18	17:17:04
1144	50.316063	-4.08571	1.62	179.4	2014-07-18	17:17:05
1145	50.31606	-4.085706	0.43	138.8	2014-07-18	17:17:06
1146	50.316063	-4.085699	0.65	55.8	2014-07-18	17:17:07
1147	50.316059	-4.085695	0.55	153.7	2014-07-18	17:17:08
1148	50.316048	-4.085692	1.22	169.9	2014-07-18	17:17:09
1149	50.316035	-4.085689	1.43	171.1	2014-07-18	17:17:10
1150	50.316029	-4.085684	0.77	151.9	2014-07-18	17:17:11
1151	50.316023	-4.085681	0.75	164.9	2014-07-18	17:17:12
1152	50.316011	-4.085679	1.33	173.1	2014-07-18	17:17:13
1153	50.316	-4.085673	1.29	160.9	2014-07-18	17:17:14
1154	50.315988	-4.085668	1.3	164.8	2014-07-18	17:17:15
1155	50.315981	-4.085663	0.94	157.3	2014-07-18	17:17:16
1156	50.315978	-4.08566	0.2	144.5	2014-07-18	17:17:18
1157	50.315975	-4.085663	0.34	212.6	2014-07-18	17:17:19
1158	50.315975	-4.085658	0.31	95.1	2014-07-18	17:17:20
1159	50.315982	-4.085654	0.87	21.3	2014-07-18	17:17:21
1160	50.316005	-4.085641	2.74	19.7	2014-07-18	17:17:22
1161	50.316045	-4.085626	4.54	13.8	2014-07-18	17:17:23
1162	50.31609	-4.085631	5	355.8	2014-07-18	17:17:24
1163	50.316129	-4.085657	4.8	337.3	2014-07-18	17:17:25
1164	50.31617	-4.085685	4.91	335.7	2014-07-18	17:17:26
1165	50.316198	-4.085713	3.73	328.4	2014-07-18	17:17:27
1166	50.316212	-4.085737	2.27	311.1	2014-07-18	17:17:28
1167	50.31622	-4.085761	1.97	299.8	2014-07-18	17:17:29
1168	50.316229	-4.085785	1.96	299.3	2014-07-18	17:17:30
1169	50.316237	-4.08581	2.02	296.8	2014-07-18	17:17:31
1170	50.316246	-4.085848	2.82	290.1	2014-07-18	17:17:32
1171	50.316256	-4.085896	3.66	288.6	2014-07-18	17:17:33
1172	50.316268	-4.085938	3.23	293.1	2014-07-18	17:17:34
1173	50.31628	-4.085981	3.33	295	2014-07-18	17:17:35
1174	50.316302	-4.086015	3.4	314.1	2014-07-18	17:17:36
1175	50.316323	-4.08593	6.48	68.5	2014-07-18	17:17:37
1176	50.316308	-4.08588	3.94	115.2	2014-07-18	17:17:38
1177	50.316239	-4.085819	8.79	150.5	2014-07-18	17:17:39
1178	50.316197	-4.085788	5.18	155.4	2014-07-18	17:17:40
1179	50.316165	-4.085765	3.96	155.4	2014-07-18	17:17:41
1180	50.31614	-4.085749	2.97	157.8	2014-07-18	17:17:42
1181	50.316117	-4.085741	2.66	166.6	2014-07-18	17:17:43
1182	50.316103	-4.085727	1.75	146.6	2014-07-18	17:17:44
1183	50.31609	-4.085715	1.78	150.4	2014-07-18	17:17:45
1184	50.316077	-4.085706	1.53	157.1	2014-07-18	17:17:46
1185	50.316065	-4.085697	1.45	153	2014-07-18	17:17:47
1186	50.316056	-4.08569	1.18	153.5	2014-07-18	17:17:48
1187	50.316047	-4.085683	1.16	153.4	2014-07-18	17:17:49
1188	50.316035	-4.085676	1.35	158.8	2014-07-18	17:17:50
1189	50.316021	-4.085674	1.56	174.5	2014-07-18	17:17:51
1190	50.316009	-4.085674	1.4	181	2014-07-18	17:17:52
1191	50.316	-4.085672	0.99	174.1	2014-07-18	17:17:53
1192	50.315989	-4.085671	1.24	175	2014-07-18	17:17:54
1193	50.315977	-4.085674	1.3	188.4	2014-07-18	17:17:55
1194	50.315969	-4.085676	0.87	189.5	2014-07-18	17:17:56
1195	50.315961	-4.085676	0.97	180	2014-07-18	17:17:57
1196	50.315952	-4.085677	0.93	185.5	2014-07-18	17:17:58
1197	50.315941	-4.08568	1.26	189.8	2014-07-18	17:17:59
1198	50.315931	-4.085688	1.33	207.2	2014-07-18	17:18:00
1199	50.315927	-4.085698	0.84	236.9	2014-07-18	17:18:01
1200	50.315922	-4.085706	0.7	227.5	2014-07-18	17:18:02
1201	50.315915	-4.085714	0.98	215.5	2014-07-18	17:18:03
1202	50.315909	-4.085719	0.8	207.5	2014-07-18	17:18:04
1203	50.315906	-4.085719	0.26	178.8	2014-07-18	17:18:05
1204	50.315911	-4.085717	0.49	11.1	2014-07-18	17:18:06
1205	50.315912	-4.085715	0.23	43.7	2014-07-18	17:18:07
1206	50.315906	-4.085715	0.7	178.5	2014-07-18	17:18:08
1207	50.315895	-4.085716	1.19	183.2	2014-07-18	17:18:09
1208	50.315883	-4.085718	1.4	187.3	2014-07-18	17:18:10
1209	50.315869	-4.08572	1.52	183.8	2014-07-18	17:18:11
1210	50.31586	-4.085718	1.05	172.8	2014-07-18	17:18:12
1211	50.315849	-4.085714	1.26	166.8	2014-07-18	17:18:13
1212	50.315836	-4.08571	1.49	168.7	2014-07-18	17:18:14
1213	50.31583	-4.085709	0.62	174.5	2014-07-18	17:18:15
1214	50.31583	-4.085709	0.04	297.6	2014-07-18	17:18:16
1215	50.31583	-4.08571	0.01	270	2014-07-18	17:18:17
1216	50.315827	-4.085715	0.52	225.9	2014-07-18	17:18:18
1217	50.315824	-4.08572	0.49	224.3	2014-07-18	17:18:19
1218	50.315824	-4.08572	0.05	248.3	2014-07-18	17:18:20
1219	50.31583	-4.085725	0.76	332	2014-07-18	17:18:21
1220	50.315838	-4.08573	0.95	338.1	2014-07-18	17:18:22
1221	50.31585	-4.085734	1.35	349.1	2014-07-18	17:18:23
1222	50.315871	-4.085735	2.38	357.7	2014-07-18	17:18:24
1223	50.315905	-4.085731	3.77	4.9	2014-07-18	17:18:25
1224	50.315944	-4.085733	4.37	357.4	2014-07-18	17:18:26
1225	50.315981	-4.085751	4.35	343.5	2014-07-18	17:18:27
1226	50.316017	-4.085777	4.39	335.1	2014-07-18	17:18:28
1227	50.316054	-4.085804	4.55	335.2	2014-07-18	17:18:29
1228	50.316091	-4.085828	4.46	337.6	2014-07-18	17:18:30
1229	50.316126	-4.085838	3.91	349.2	2014-07-18	17:18:31
1230	50.316157	-4.085829	3.53	10.4	2014-07-18	17:18:32
1231	50.316186	-4.085811	3.49	22.2	2014-07-18	17:18:33
1232	50.316217	-4.085805	3.41	7.1	2014-07-18	17:18:34
1233	50.316247	-4.085811	3.43	351.8	2014-07-18	17:18:35
1234	50.316281	-4.085826	3.92	344.7	2014-07-18	17:18:36
1235	50.316309	-4.085841	3.29	341.7	2014-07-18	17:18:37
1236	50.316325	-4.085842	1.72	355.8	2014-07-18	17:18:38
1237	50.316328	-4.085838	0.44	40.4	2014-07-18	17:18:39
1238	50.316323	-4.085839	0.46	182.9	2014-07-18	17:18:40
1239	50.316322	-4.085836	0.19	125.7	2014-07-18	17:18:41
1240	50.316316	-4.085834	0.76	166.4	2014-07-18	17:18:42
1241	50.316308	-4.085832	0.87	170.2	2014-07-18	17:18:43
1242	50.316302	-4.085828	0.71	154.3	2014-07-18	17:18:44
1243	50.316299	-4.085826	0.39	159.3	2014-07-18	17:18:45
1244	50.316295	-4.085822	0.53	149.6	2014-07-18	17:18:46
1245	50.316293	-4.085818	0.35	132.3	2014-07-18	17:18:47
1246	50.31629	-4.085811	0.63	121.3	2014-07-18	17:18:48
1247	50.316275	-4.0858	1.79	156	2014-07-18	17:18:49
1248	50.31626	-4.08579	1.89	156.2	2014-07-18	17:18:50
1249	50.316245	-4.08578	1.73	156.3	2014-07-18	17:18:51
1250	50.316234	-4.08577	1.44	151.6	2014-07-18	17:18:52
1251	50.316223	-4.085764	1.27	159.1	2014-07-18	17:18:53
1252	50.31621	-4.085759	1.57	168	2014-07-18	17:18:54
1253	50.316196	-4.085755	1.58	168.5	2014-07-18	17:18:55
1254	50.316187	-4.085749	1.06	158.6	2014-07-18	17:18:56
1255	50.316179	-4.085742	1.04	150.8	2014-07-18	17:18:57
1256	50.316165	-4.085738	1.55	168.3	2014-07-18	17:18:58
1257	50.316152	-4.085735	1.49	173.4	2014-07-18	17:18:59
1258	50.316144	-4.085728	1.03	147.7	2014-07-18	17:19:00
1259	50.316137	-4.085722	0.89	152.6	2014-07-18	17:19:01
1260	50.316125	-4.085722	1.33	180	2014-07-18	17:19:02
1261	50.316111	-4.085722	1.48	179.3	2014-07-18	17:19:03
1262	50.316106	-4.085714	0.8	134.1	2014-07-18	17:19:04
1263	50.316102	-4.085703	0.9	127.2	2014-07-18	17:19:05
1264	50.316087	-4.0857	1.61	171.9	2014-07-18	17:19:06
1265	50.316076	-4.085697	1.26	168.8	2014-07-18	17:19:07
1266	50.316069	-4.085692	0.9	159.4	2014-07-18	17:19:08
1267	50.316059	-4.08569	1.1	171.6	2014-07-18	17:19:09
1268	50.316049	-4.085687	1.13	168.1	2014-07-18	17:19:10
1269	50.316039	-4.085683	1.14	164.9	2014-07-18	17:19:11
1270	50.316027	-4.08568	1.41	171.5	2014-07-18	17:19:12
1271	50.316012	-4.085679	1.62	179.4	2014-07-18	17:19:13
1272	50.316001	-4.085679	1.26	178.1	2014-07-18	17:19:14
1273	50.315993	-4.085679	0.84	179.6	2014-07-18	17:19:15
1274	50.315983	-4.085678	1.12	176	2014-07-18	17:19:16
1275	50.315972	-4.085679	1.24	184.9	2014-07-18	17:19:17
1276	50.31596	-4.085684	1.34	195.2	2014-07-18	17:19:18
1277	50.315951	-4.08569	1.14	201.4	2014-07-18	17:19:19
1278	50.315945	-4.085691	0.59	190	2014-07-18	17:19:20
1279	50.315939	-4.085694	0.7	193.7	2014-07-18	17:19:21
1280	50.315929	-4.085699	1.24	196.8	2014-07-18	17:19:22
1281	50.315919	-4.085706	1.2	203.7	2014-07-18	17:19:23
1282	50.315914	-4.085712	0.74	219.6	2014-07-18	17:19:24
1283	50.31591	-4.085717	0.55	214.1	2014-07-18	17:19:25
1284	50.315903	-4.085722	0.77	207.3	2014-07-18	17:19:26
1285	50.315895	-4.08573	1.11	213.3	2014-07-18	17:19:27
1286	50.315887	-4.085739	1.09	215	2014-07-18	17:19:28
1287	50.31588	-4.085748	1.02	218.2	2014-07-18	17:19:29
1288	50.315879	-4.085752	0.31	241.5	2014-07-18	17:19:30
1289	50.315879	-4.085753	0.1	316.1	2014-07-18	17:19:31
1290	50.315879	-4.085752	0.04	117.6	2014-07-18	17:19:32
1291	50.315874	-4.085754	0.57	192.8	2014-07-18	17:19:33
1292	50.315872	-4.085758	0.38	226.5	2014-07-18	17:19:34
1293	50.315872	-4.085758	0.03	168.5	2014-07-18	17:19:35
1294	50.315875	-4.085757	0.2	4.4	2014-07-18	17:19:37
1295	50.315873	-4.085759	0.26	213.6	2014-07-18	17:19:38
1296	50.315873	-4.085759	0.03	90	2014-07-18	17:19:40
1297	50.315873	-4.085759	0.01	270	2014-07-18	17:19:41
1298	50.315873	-4.085759	0	0	2014-07-18	17:19:42
1299	50.315873	-4.085759	0.01	0	2014-07-18	17:19:43
1300	50.315873	-4.085759	0.01	180	2014-07-18	17:19:45
1301	50.315873	-4.085759	0.03	180	2014-07-18	17:19:46
1302	50.315872	-4.085759	0.04	205.8	2014-07-18	17:19:47
1303	50.315873	-4.08576	0.06	317.1	2014-07-18	17:19:49
1304	50.315873	-4.08576	0.03	293.1	2014-07-18	17:19:50
1305	50.315874	-4.085761	0.04	319	2014-07-18	17:19:51
1306	50.315874	-4.085761	0.06	342.3	2014-07-18	17:19:52
1307	50.315875	-4.08576	0.07	21.4	2014-07-18	17:19:54
1308	50.315871	-4.085762	0.5	195.1	2014-07-18	17:19:55
1309	50.315875	-4.08576	0.47	14.5	2014-07-18	17:19:56
1310	50.315881	-4.08576	0.63	0	2014-07-18	17:19:57
1311	50.315879	-4.08576	0.17	181.9	2014-07-18	17:19:58
1312	50.315879	-4.085761	0.02	245.7	2014-07-18	17:20:00
1313	50.315879	-4.085762	0.06	250.5	2014-07-18	17:20:01
1314	50.315879	-4.085762	0.04	258	2014-07-18	17:20:02
1315	50.315875	-4.085766	0.44	215.8	2014-07-18	17:20:03
1316	50.315874	-4.085769	0.12	227	2014-07-18	17:20:05
1317	50.315874	-4.085768	0.02	34.2	2014-07-18	17:20:06
1318	50.315874	-4.085768	0.04	62	2014-07-18	17:20:07
1319	50.315871	-4.085769	0.16	189.5	2014-07-18	17:20:09
1320	50.315872	-4.085769	0.04	350.4	2014-07-18	17:20:10
1321	50.315872	-4.085768	0.07	82.3	2014-07-18	17:20:11
1322	50.315876	-4.085767	0.22	8.7	2014-07-18	17:20:13
1323	50.315875	-4.085769	0.09	245.9	2014-07-18	17:20:15
1324	50.315875	-4.08577	0.03	270	2014-07-18	17:20:16
1325	50.315878	-4.085769	0.15	11.3	2014-07-18	17:20:18
1326	50.315874	-4.085769	0.39	186.9	2014-07-18	17:20:19
1327	50.315871	-4.085768	0.32	166.9	2014-07-18	17:20:20
1328	50.315872	-4.085769	0.07	335.6	2014-07-18	17:20:21
1329	50.315881	-4.085768	0.96	5	2014-07-18	17:20:22
1330	50.315887	-4.085766	0.73	7.5	2014-07-18	17:20:23
1331	50.315891	-4.085762	0.48	38	2014-07-18	17:20:24
1332	50.315894	-4.085751	0.85	64.7	2014-07-18	17:20:25
1333	50.315899	-4.085739	1.06	53.7	2014-07-18	17:20:26
1334	50.31591	-4.085723	1.66	44.6	2014-07-18	17:20:27
1335	50.315928	-4.085704	2.43	34.2	2014-07-18	17:20:28
1336	50.315951	-4.085686	2.84	26.3	2014-07-18	17:20:29
1337	50.315968	-4.085671	2.2	29.8	2014-07-18	17:20:30
1338	50.315974	-4.08566	1	50.1	2014-07-18	17:20:31
1339	50.315974	-4.085655	0.34	91.5	2014-07-18	17:20:32
1340	50.315974	-4.085655	0.04	122.4	2014-07-18	17:20:33
1341	50.315974	-4.085655	0.05	270	2014-07-18	17:20:34
1342	50.315977	-4.08566	0.48	311.6	2014-07-18	17:20:35
1343	50.315986	-4.085659	1.06	6.5	2014-07-18	17:20:36
1344	50.316012	-4.085654	2.87	7.4	2014-07-18	17:20:37
1345	50.316051	-4.085647	4.46	6.4	2014-07-18	17:20:38
1346	50.316092	-4.085652	4.49	355	2014-07-18	17:20:39
1347	50.316125	-4.085673	4	337.9	2014-07-18	17:20:40
1348	50.316158	-4.085692	3.92	339.4	2014-07-18	17:20:41
1349	50.316194	-4.085706	4.1	346.3	2014-07-18	17:20:42
1350	50.316228	-4.085723	4	343	2014-07-18	17:20:43
1351	50.31626	-4.085739	3.79	342.2	2014-07-18	17:20:44
1352	50.316291	-4.085756	3.57	340.5	2014-07-18	17:20:45
1353	50.31632	-4.085774	3.5	338	2014-07-18	17:20:46
1354	50.316346	-4.085794	3.29	334	2014-07-18	17:20:47
1355	50.316362	-4.085806	1.95	335.3	2014-07-18	17:20:48
1356	50.316369	-4.085808	0.77	349.7	2014-07-18	17:20:49
1357	50.316368	-4.085806	0.11	134.1	2014-07-18	17:20:51
1358	50.31636	-4.085805	0.89	175	2014-07-18	17:20:52
1359	50.316352	-4.0858	0.89	158.8	2014-07-18	17:20:53
1360	50.316343	-4.085795	1.16	160.5	2014-07-18	17:20:54
1361	50.316332	-4.085784	1.36	145.1	2014-07-18	17:20:55
1362	50.316323	-4.08577	1.43	138.1	2014-07-18	17:20:56
1363	50.316315	-4.08577	0.88	180	2014-07-18	17:20:57
1364	50.316308	-4.085775	0.88	203.1	2014-07-18	17:20:58
1365	50.316301	-4.085773	0.81	171.5	2014-07-18	17:20:59
1366	50.316292	-4.085769	0.94	162.3	2014-07-18	17:21:00
1367	50.316288	-4.085764	0.69	143.2	2014-07-18	17:21:01
1368	50.316283	-4.085754	0.87	124.7	2014-07-18	17:21:02
1369	50.316276	-4.085743	1.12	137.9	2014-07-18	17:21:03
1370	50.31627	-4.085733	0.94	128.5	2014-07-18	17:21:04
1371	50.316269	-4.085727	0.47	116.3	2014-07-18	17:21:05
1372	50.316262	-4.085724	0.72	163.6	2014-07-18	17:21:06
1373	50.316254	-4.085722	0.96	173.2	2014-07-18	17:21:07
1374	50.316245	-4.085719	1	168.6	2014-07-18	17:21:08
1375	50.316234	-4.085719	1.17	179.7	2014-07-18	17:21:09
1376	50.316223	-4.085716	1.31	168.5	2014-07-18	17:21:10
1377	50.316211	-4.085713	1.34	171.3	2014-07-18	17:21:11
1378	50.3162	-4.085709	1.26	167.7	2014-07-18	17:21:12
1379	50.316194	-4.085699	0.96	132.3	2014-07-18	17:21:13
1380	50.316189	-4.08569	0.86	130.5	2014-07-18	17:21:14
1381	50.316177	-4.085684	1.37	162.5	2014-07-18	17:21:15
1382	50.316165	-4.085675	1.55	155.7	2014-07-18	17:21:16
1383	50.316157	-4.085665	1.12	140.2	2014-07-18	17:21:17
1384	50.31615	-4.085654	1.08	134.5	2014-07-18	17:21:18
1385	50.316142	-4.085647	1.07	149.6	2014-07-18	17:21:19
1386	50.316133	-4.085642	1.01	158.9	2014-07-18	17:21:20
1387	50.316124	-4.085638	1.05	166.5	2014-07-18	17:21:21
1388	50.316113	-4.085635	1.25	171.2	2014-07-18	17:21:22
1389	50.316104	-4.085633	1.06	169	2014-07-18	17:21:23
1390	50.316096	-4.085629	0.9	163.6	2014-07-18	17:21:24
1391	50.316086	-4.085628	1.1	176.9	2014-07-18	17:21:25
1392	50.316073	-4.085626	1.48	174.2	2014-07-18	17:21:26
1393	50.316059	-4.085624	1.51	175.5	2014-07-18	17:21:27
1394	50.316053	-4.085622	0.75	166.2	2014-07-18	17:21:28
1395	50.316044	-4.085619	1.02	167.6	2014-07-18	17:21:29
1396	50.316031	-4.085621	1.44	185.9	2014-07-18	17:21:30
1397	50.316021	-4.08562	1.07	178.4	2014-07-18	17:21:31
1398	50.316014	-4.085619	0.79	175.2	2014-07-18	17:21:32
1399	50.316003	-4.08562	1.28	181.6	2014-07-18	17:21:33
1400	50.315989	-4.08562	1.49	181.1	2014-07-18	17:21:34
1401	50.315978	-4.08562	1.28	178.7	2014-07-18	17:21:35
1402	50.315969	-4.085619	0.98	175.2	2014-07-18	17:21:36
1403	50.315959	-4.085617	1.14	174.3	2014-07-18	17:21:37
1404	50.315948	-4.085617	1.18	178	2014-07-18	17:21:38
1405	50.315939	-4.085618	1.06	187.1	2014-07-18	17:21:39
1406	50.315927	-4.08562	1.37	183.2	2014-07-18	17:21:40
1407	50.315914	-4.08562	1.44	182.6	2014-07-18	17:21:41
1408	50.315906	-4.085621	0.9	182.7	2014-07-18	17:21:42
1409	50.315898	-4.085623	0.86	187.1	2014-07-18	17:21:43
1410	50.315887	-4.085624	1.18	185.5	2014-07-18	17:21:44
1411	50.315878	-4.085627	1.04	190.2	2014-07-18	17:21:45
1412	50.315871	-4.085628	0.83	188.3	2014-07-18	17:21:46
1413	50.315859	-4.085631	1.33	188.2	2014-07-18	17:21:47
1414	50.315849	-4.085636	1.11	196.8	2014-07-18	17:21:48
1415	50.31585	-4.085636	0.09	327.1	2014-07-18	17:21:49
1416	50.315852	-4.085638	0.12	339.1	2014-07-18	17:21:51
1417	50.315849	-4.085641	0.22	213.9	2014-07-18	17:21:53
1418	50.315851	-4.085641	0.13	6.8	2014-07-18	17:21:55
1419	50.315848	-4.085643	0.38	203.4	2014-07-18	17:21:56
1420	50.315848	-4.085644	0.04	250.2	2014-07-18	17:21:58
1421	50.315847	-4.085644	0.06	174.2	2014-07-18	17:21:59
1422	50.315851	-4.085641	0.48	22.4	2014-07-18	17:22:00
1423	50.315851	-4.085638	0.24	90	2014-07-18	17:22:01
1424	50.315848	-4.085635	0.38	152.8	2014-07-18	17:22:02
1425	50.315844	-4.085636	0.47	185.8	2014-07-18	17:22:03
1426	50.315843	-4.085637	0.06	202.3	2014-07-18	17:22:05
1427	50.315843	-4.085637	0.01	231.9	2014-07-18	17:22:06
1428	50.315843	-4.085637	0.01	150.4	2014-07-18	17:22:07
1429	50.315843	-4.085637	0.01	0	2014-07-18	17:22:08
1430	50.315843	-4.085637	0.02	296.6	2014-07-18	17:22:09
1431	50.315843	-4.085637	0.03	286.6	2014-07-18	17:22:10
1432	50.315843	-4.085638	0.07	284.8	2014-07-18	17:22:11
1433	50.315844	-4.085641	0.1	291.4	2014-07-18	17:22:13
1434	50.315844	-4.085641	0.03	32.6	2014-07-18	17:22:15
1435	50.315843	-4.085639	0.18	148.9	2014-07-18	17:22:16
1436	50.315843	-4.085638	0.05	85.3	2014-07-18	17:22:18
1437	50.315843	-4.085637	0.05	135.9	2014-07-18	17:22:19
1438	50.315842	-4.085637	0.06	185.7	2014-07-18	17:22:20
1439	50.315837	-4.085639	0.56	194.8	2014-07-18	17:22:21
1440	50.315836	-4.08564	0.11	189.1	2014-07-18	17:22:22
1441	50.315836	-4.08564	0.04	225.9	2014-07-18	17:22:23
1442	50.315837	-4.08564	0.03	354.4	2014-07-18	17:22:25
1443	50.315837	-4.08564	0.02	343.3	2014-07-18	17:22:26
1444	50.315837	-4.08564	0.01	270	2014-07-18	17:22:28
1445	50.315837	-4.085641	0.05	200.8	2014-07-18	17:22:29
1446	50.315836	-4.085641	0.01	180	2014-07-18	17:22:30
1447	50.315836	-4.085641	0.02	163.3	2014-07-18	17:22:31
1448	50.315837	-4.085641	0.06	346.2	2014-07-18	17:22:33
1449	50.315837	-4.085641	0.01	112.5	2014-07-18	17:22:35
1450	50.315834	-4.085639	0.19	163.6	2014-07-18	17:22:37
1451	50.315833	-4.085639	0.07	180	2014-07-18	17:22:39
1452	50.315833	-4.085639	0.05	111.7	2014-07-18	17:22:40
1453	50.315833	-4.085638	0.03	51.1	2014-07-18	17:22:41
1454	50.315833	-4.085638	0.03	147.4	2014-07-18	17:22:42
1455	50.315832	-4.085638	0.03	167.1	2014-07-18	17:22:43
1456	50.315832	-4.085638	0.03	192.9	2014-07-18	17:22:44
1457	50.315832	-4.085638	0.01	240.6	2014-07-18	17:22:46
1458	50.315832	-4.085639	0.05	206.6	2014-07-18	17:22:47
1459	50.315832	-4.085639	0	0	2014-07-18	17:22:48
1460	50.315831	-4.085638	0.01	147.4	2014-07-18	17:22:50
1461	50.315831	-4.085638	0.01	147.4	2014-07-18	17:22:51
1462	50.315831	-4.085638	0.01	191.1	2014-07-18	17:22:53
1463	50.315831	-4.085638	0	0	2014-07-18	17:22:54
1464	50.315831	-4.085639	0.02	270	2014-07-18	17:22:55
1465	50.315836	-4.085646	0.74	314.6	2014-07-18	17:22:56
1466	50.315843	-4.085651	0.91	339.3	2014-07-18	17:22:57
1467	50.315855	-4.085652	1.34	354.9	2014-07-18	17:22:58
1468	50.315879	-4.085648	2.65	6.5	2014-07-18	17:22:59
1469	50.315912	-4.085639	3.75	10.5	2014-07-18	17:23:00
1470	50.315946	-4.085624	3.93	15.6	2014-07-18	17:23:01
1471	50.31598	-4.085602	4.08	21.7	2014-07-18	17:23:02
1472	50.31601	-4.085572	3.96	32.8	2014-07-18	17:23:03
1473	50.316035	-4.085532	4	45.4	2014-07-18	17:23:04
1474	50.316062	-4.085492	4.13	44.1	2014-07-18	17:23:05
1475	50.316089	-4.085458	3.82	39.2	2014-07-18	17:23:06
1476	50.316115	-4.085426	3.7	37.3	2014-07-18	17:23:07
1477	50.316136	-4.085401	2.95	37.8	2014-07-18	17:23:08
1478	50.316144	-4.085384	1.52	53.6	2014-07-18	17:23:09
1479	50.316144	-4.085378	0.2	88.6	2014-07-18	17:23:11
1480	50.316144	-4.085378	0	0	2014-07-18	17:23:12
1481	50.316144	-4.085378	0	0	2014-07-18	17:23:13
1482	50.316144	-4.085378	0	0	2014-07-18	17:23:14
1483	50.316144	-4.085376	0.02	95.1	2014-07-18	17:23:20
1484	50.316137	-4.085374	0.78	169	2014-07-18	17:23:21
1485	50.316127	-4.085379	1.14	195.8	2014-07-18	17:23:22
1486	50.316113	-4.085388	1.72	203.2	2014-07-18	17:23:23
1487	50.316104	-4.085394	1.15	202.9	2014-07-18	17:23:24
1488	50.316082	-4.085398	2.45	185.9	2014-07-18	17:23:25
1489	50.316061	-4.085409	2.44	198.4	2014-07-18	17:23:26
1490	50.31604	-4.085419	2.45	197.1	2014-07-18	17:23:27
1491	50.316024	-4.085432	1.99	208.2	2014-07-18	17:23:28
1492	50.316011	-4.085445	1.76	210.3	2014-07-18	17:23:29
1493	50.315998	-4.085457	1.68	211.7	2014-07-18	17:23:30
1494	50.315987	-4.085468	1.43	211.7	2014-07-18	17:23:31
1495	50.315975	-4.08548	1.58	214	2014-07-18	17:23:32
1496	50.315965	-4.085492	1.47	216.3	2014-07-18	17:23:33
1497	50.315957	-4.085505	1.23	227	2014-07-18	17:23:34
1498	50.315949	-4.085517	1.22	223.4	2014-07-18	17:23:35
1499	50.31594	-4.085527	1.23	217.5	2014-07-18	17:23:36
1500	50.315933	-4.085539	1.15	228.3	2014-07-18	17:23:37
1501	50.315927	-4.085551	1.04	230.9	2014-07-18	17:23:38
1502	50.315921	-4.085561	0.98	226.2	2014-07-18	17:23:39
1503	50.315915	-4.085561	0.7	183.4	2014-07-18	17:23:40
1504	50.315912	-4.085558	0.43	142.8	2014-07-18	17:23:41
1505	50.315912	-4.085557	0.02	147.4	2014-07-18	17:23:42
1506	50.31591	-4.085561	0.16	230.5	2014-07-18	17:23:44
1507	50.315915	-4.085557	0.6	26.7	2014-07-18	17:23:45
1508	50.31592	-4.085552	0.71	33.8	2014-07-18	17:23:46
1509	50.315934	-4.085548	1.55	8.2	2014-07-18	17:23:47
1510	50.315962	-4.085547	3.13	1.5	2014-07-18	17:23:48
1511	50.315999	-4.085558	4.19	349.8	2014-07-18	17:23:49
1512	50.316036	-4.085585	4.59	335.3	2014-07-18	17:23:50
1513	50.316073	-4.085603	4.26	341.7	2014-07-18	17:23:51
1514	50.316103	-4.085605	3.35	357.8	2014-07-18	17:23:52
1515	50.316131	-4.0856	3.18	6.5	2014-07-18	17:23:53
1516	50.31616	-4.085597	3.25	4	2014-07-18	17:23:54
1517	50.316192	-4.085604	3.57	352.6	2014-07-18	17:23:55
1518	50.316219	-4.085628	3.47	329.4	2014-07-18	17:23:56
1519	50.316239	-4.085665	3.47	311.2	2014-07-18	17:23:57
1520	50.316258	-4.085697	3.12	312.5	2014-07-18	17:23:58
1521	50.316276	-4.085718	2.44	322.8	2014-07-18	17:23:59
1522	50.316285	-4.085724	1.06	338.1	2014-07-18	17:24:00
1523	50.316282	-4.085718	0.48	125.9	2014-07-18	17:24:01
1524	50.316277	-4.08571	0.85	133.7	2014-07-18	17:24:02
1525	50.316266	-4.085698	1.45	144.3	2014-07-18	17:24:03
1526	50.316256	-4.085694	1.14	166.1	2014-07-18	17:24:04
1527	50.316246	-4.085688	1.25	159.7	2014-07-18	17:24:05
1528	50.316231	-4.085679	1.73	158	2014-07-18	17:24:06
1529	50.316202	-4.085658	3.61	155.8	2014-07-18	17:24:07
1530	50.316175	-4.085645	3.12	163.7	2014-07-18	17:24:08
1531	50.316157	-4.085633	2.19	156	2014-07-18	17:24:09
1532	50.316142	-4.085624	1.77	158.4	2014-07-18	17:24:10
1533	50.316129	-4.085617	1.54	163.1	2014-07-18	17:24:11
1534	50.316118	-4.08561	1.27	154.2	2014-07-18	17:24:12
1535	50.316109	-4.085605	1.15	165	2014-07-18	17:24:13
1536	50.316093	-4.085606	1.73	180.2	2014-07-18	17:24:14
1537	50.316079	-4.085603	1.61	173.8	2014-07-18	17:24:15
1538	50.31607	-4.085599	0.98	162.7	2014-07-18	17:24:16
1539	50.31606	-4.085598	1.17	175	2014-07-18	17:24:17
1540	50.316045	-4.085598	1.66	182.1	2014-07-18	17:24:18
1541	50.316033	-4.0856	1.33	184.1	2014-07-18	17:24:19
1542	50.31602	-4.085603	1.42	188.2	2014-07-18	17:24:20
1543	50.316007	-4.085603	1.44	180.7	2014-07-18	17:24:21
1544	50.315994	-4.085603	1.48	180.9	2014-07-18	17:24:22
1545	50.315982	-4.085606	1.41	186.8	2014-07-18	17:24:23
1546	50.315969	-4.085609	1.46	188.9	2014-07-18	17:24:24
1547	50.315957	-4.085611	1.26	187.1	2014-07-18	17:24:25
1548	50.31595	-4.085612	0.88	184.6	2014-07-18	17:24:26
1549	50.315941	-4.085613	0.93	183.7	2014-07-18	17:24:27
1550	50.315931	-4.085617	1.11	193.9	2014-07-18	17:24:28
1551	50.315922	-4.085619	1.1	188.7	2014-07-18	17:24:29
1552	50.315913	-4.085622	0.97	193.2	2014-07-18	17:24:30
1553	50.315905	-4.085624	0.89	188	2014-07-18	17:24:31
1554	50.315897	-4.085626	0.95	190.5	2014-07-18	17:24:32
1555	50.315888	-4.085629	1.01	191.9	2014-07-18	17:24:33
1556	50.315881	-4.085636	0.94	210.7	2014-07-18	17:24:34
1557	50.315874	-4.085645	0.98	220.5	2014-07-18	17:24:35
1558	50.315866	-4.085657	1.19	225.2	2014-07-18	17:24:36
1559	50.31586	-4.085669	1.11	229.1	2014-07-18	17:24:37
1560	50.31586	-4.08567	0.11	250	2014-07-18	17:24:38
1561	50.315859	-4.085667	0.24	113	2014-07-18	17:24:39
1562	50.315853	-4.085668	0.66	185.2	2014-07-18	17:24:40
1563	50.315849	-4.085672	0.51	214.8	2014-07-18	17:24:41
1564	50.315849	-4.085674	0.08	279.5	2014-07-18	17:24:43
1565	50.315851	-4.085675	0.15	350.8	2014-07-18	17:24:44
1566	50.315847	-4.085674	0.4	179.1	2014-07-18	17:24:45
1567	50.315847	-4.085674	0.01	149	2014-07-18	17:24:47
1568	50.315847	-4.085674	0.02	311.4	2014-07-18	17:24:48
1569	50.315851	-4.085672	0.47	24.6	2014-07-18	17:24:49
1570	50.315859	-4.085668	0.89	16.3	2014-07-18	17:24:50
1571	50.315859	-4.085666	0.15	75.8	2014-07-18	17:24:51
1572	50.315858	-4.085666	0.05	159.2	2014-07-18	17:24:52
1573	50.315853	-4.085666	0.57	182.4	2014-07-18	17:24:53
1574	50.315849	-4.085667	0.47	185.1	2014-07-18	17:24:54
1575	50.315849	-4.085666	0.03	113.1	2014-07-18	17:24:55
1576	50.315854	-4.085664	0.59	17.1	2014-07-18	17:24:56
1577	50.315857	-4.085662	0.15	22.8	2014-07-18	17:24:58
1578	50.315856	-4.085662	0.06	127.6	2014-07-18	17:24:59
1579	50.315853	-4.085664	0.22	205.9	2014-07-18	17:25:01
1580	50.315852	-4.085666	0.09	251	2014-07-18	17:25:02
1581	50.315853	-4.085665	0.02	25.2	2014-07-18	17:25:04
1582	50.315853	-4.085666	0.05	316.8	2014-07-18	17:25:05
1583	50.31585	-4.085667	0.34	193.3	2014-07-18	17:25:06
1584	50.31585	-4.085668	0.04	262.9	2014-07-18	17:25:08
1585	50.31585	-4.085668	0.03	246.9	2014-07-18	17:25:09
1586	50.31585	-4.085669	0.06	251.5	2014-07-18	17:25:10
1587	50.31585	-4.08567	0.06	297.3	2014-07-18	17:25:11
1588	50.31585	-4.08567	0.05	315.9	2014-07-18	17:25:12
1589	50.31585	-4.085671	0.04	270	2014-07-18	17:25:13
1590	50.31585	-4.085672	0.05	270	2014-07-18	17:25:14
1591	50.315853	-4.08567	0.16	15.5	2014-07-18	17:25:16
1592	50.315851	-4.085671	0.2	190.3	2014-07-18	17:25:17
1593	50.315852	-4.085671	0.03	0	2014-07-18	17:25:18
1594	50.315852	-4.085672	0.04	308.1	2014-07-18	17:25:20
1595	50.315852	-4.085672	0.01	308.1	2014-07-18	17:25:21
1596	50.315852	-4.085673	0.04	297.1	2014-07-18	17:25:23
1597	50.315852	-4.085673	0.01	180	2014-07-18	17:25:24
1598	50.315852	-4.085673	0	0	2014-07-18	17:25:25
1599	50.315852	-4.085673	0.01	180	2014-07-18	17:25:26
1600	50.315852	-4.085673	0.01	270	2014-07-18	17:25:27
1601	50.315852	-4.085674	0.02	293	2014-07-18	17:25:29
1602	50.315852	-4.085673	0.01	90	2014-07-18	17:25:30
1603	50.315852	-4.085673	0.01	144.3	2014-07-18	17:25:31
1604	50.315853	-4.085674	0.02	327.4	2014-07-18	17:25:32
1605	50.315852	-4.085673	0.02	129.7	2014-07-18	17:25:33
1606	50.315852	-4.085673	0.02	90	2014-07-18	17:25:34
1607	50.315852	-4.085673	0.02	126.4	2014-07-18	17:25:35
1608	50.315848	-4.085673	0.5	183.5	2014-07-18	17:25:36
1609	50.315847	-4.085673	0.07	161.2	2014-07-18	17:25:38
1610	50.315848	-4.085672	0.07	7.2	2014-07-18	17:25:40
1611	50.315848	-4.085672	0.01	150.4	2014-07-18	17:25:41
1612	50.315848	-4.085672	0.01	180	2014-07-18	17:25:42
1613	50.315851	-4.085672	0.33	0	2014-07-18	17:25:43
1614	50.315851	-4.085673	0.04	296	2014-07-18	17:25:45
1615	50.315851	-4.085673	0.03	167.1	2014-07-18	17:25:46
1616	50.31585	-4.085674	0.07	213.1	2014-07-18	17:25:47
1617	50.31585	-4.085674	0.01	90	2014-07-18	17:25:48
1618	50.31585	-4.085674	0	0	2014-07-18	17:25:49
1619	50.31585	-4.085674	0	0	2014-07-18	17:25:50
1620	50.315854	-4.085672	0.41	14.2	2014-07-18	17:25:51
1621	50.31586	-4.085674	0.72	350.9	2014-07-18	17:25:52
1622	50.31587	-4.085675	1.07	356.8	2014-07-18	17:25:53
1623	50.315885	-4.085677	1.75	353.5	2014-07-18	17:25:54
1624	50.315908	-4.085683	2.59	351.6	2014-07-18	17:25:55
1625	50.315939	-4.085682	3.4	0.9	2014-07-18	17:25:56
1626	50.315975	-4.085686	4	355.7	2014-07-18	17:25:57
1627	50.316012	-4.085707	4.39	340.5	2014-07-18	17:25:58
1628	50.316047	-4.085737	4.42	331.4	2014-07-18	17:25:59
1629	50.316082	-4.08577	4.56	328.2	2014-07-18	17:26:00
1630	50.316117	-4.085813	4.97	322.3	2014-07-18	17:26:01
1631	50.316153	-4.085857	5.08	321.9	2014-07-18	17:26:02
1632	50.316186	-4.085896	4.59	323.4	2014-07-18	17:26:03
1633	50.316214	-4.085925	3.72	326.4	2014-07-18	17:26:04
1634	50.316231	-4.085939	2.15	332.5	2014-07-18	17:26:05
1635	50.316234	-4.08594	0.21	346.2	2014-07-18	17:26:07
1636	50.316225	-4.085931	1.24	150.4	2014-07-18	17:26:08
1637	50.316215	-4.085927	1.18	164.2	2014-07-18	17:26:09
1638	50.316207	-4.085926	0.83	177.2	2014-07-18	17:26:10
1639	50.316202	-4.085922	0.6	152.2	2014-07-18	17:26:11
1640	50.316198	-4.085915	0.72	135.4	2014-07-18	17:26:12
1641	50.316186	-4.085902	1.59	142.7	2014-07-18	17:26:13
1642	50.316174	-4.085886	1.74	140.5	2014-07-18	17:26:14
1643	50.316163	-4.085874	1.47	144.9	2014-07-18	17:26:15
1644	50.316153	-4.085866	1.27	151.3	2014-07-18	17:26:16
1645	50.316144	-4.085857	1.24	148.8	2014-07-18	17:26:17
1646	50.316134	-4.085847	1.32	150.7	2014-07-18	17:26:18
1647	50.316124	-4.08584	1.16	154.1	2014-07-18	17:26:19
1648	50.316115	-4.085835	1.04	158.9	2014-07-18	17:26:20
1649	50.316106	-4.085828	1.19	156.4	2014-07-18	17:26:21
1650	50.316096	-4.085826	1.04	169.5	2014-07-18	17:26:22
1651	50.316089	-4.085823	0.8	166.6	2014-07-18	17:26:23
1652	50.316082	-4.085817	0.95	154.1	2014-07-18	17:26:24
1653	50.316074	-4.085814	0.94	166.4	2014-07-18	17:26:25
1654	50.316074	-4.085815	0.07	323.5	2014-07-18	17:26:26
1655	50.316078	-4.085816	0.22	352.1	2014-07-18	17:26:28
1656	50.316079	-4.085815	0.05	14.1	2014-07-18	17:26:30
1657	50.316079	-4.085816	0.04	257.2	2014-07-18	17:26:32
1658	50.316078	-4.085815	0.06	126.3	2014-07-18	17:26:34
1659	50.316072	-4.085811	0.66	156.2	2014-07-18	17:26:35
1660	50.316068	-4.085807	0.62	149.3	2014-07-18	17:26:36
1661	50.316059	-4.085804	0.97	166.5	2014-07-18	17:26:37
1662	50.316047	-4.085801	1.39	172.6	2014-07-18	17:26:38
1663	50.316035	-4.085797	1.38	167.6	2014-07-18	17:26:39
1664	50.316024	-4.085792	1.19	164.6	2014-07-18	17:26:40
1665	50.316016	-4.085788	1.02	161.3	2014-07-18	17:26:41
1666	50.316008	-4.085784	0.9	162.3	2014-07-18	17:26:42
1667	50.315999	-4.085784	0.98	178.3	2014-07-18	17:26:43
1668	50.315989	-4.085782	1.18	174.5	2014-07-18	17:26:44
1669	50.315981	-4.085779	0.86	168	2014-07-18	17:26:45
1670	50.315974	-4.085778	0.82	170.8	2014-07-18	17:26:46
1671	50.315966	-4.085776	0.88	171	2014-07-18	17:26:47
1672	50.315955	-4.085774	1.21	174.6	2014-07-18	17:26:48
1673	50.315946	-4.085771	1.05	168.2	2014-07-18	17:26:49
1674	50.315938	-4.085767	0.88	161.9	2014-07-18	17:26:50
1675	50.31593	-4.085767	0.96	177.8	2014-07-18	17:26:51
1676	50.315919	-4.085769	1.22	187.6	2014-07-18	17:26:52
1677	50.315911	-4.085774	0.98	201.7	2014-07-18	17:26:53
1678	50.315903	-4.08578	0.91	208.1	2014-07-18	17:26:54
1679	50.315896	-4.085787	1	210.3	2014-07-18	17:26:55
1680	50.315888	-4.085795	1.02	210.9	2014-07-18	17:26:56
1681	50.315883	-4.085799	0.32	211.6	2014-07-18	17:26:58
1682	50.315884	-4.085796	0.21	71.6	2014-07-18	17:26:59
1683	50.31588	-4.085799	0.47	199.5	2014-07-18	17:27:00
1684	50.315876	-4.085802	0.51	208.7	2014-07-18	17:27:01
1685	50.315875	-4.085802	0.04	105.7	2014-07-18	17:27:02
1686	50.315879	-4.085797	0.5	37.7	2014-07-18	17:27:03
1687	50.315879	-4.085797	0.03	33.2	2014-07-18	17:27:05
1688	50.315876	-4.085798	0.38	186.3	2014-07-18	17:27:06
1689	50.315877	-4.085795	0.21	71.8	2014-07-18	17:27:07
1690	50.315881	-4.085793	0.27	11.4	2014-07-18	17:27:09
1691	50.315878	-4.085795	0.35	198.7	2014-07-18	17:27:10
1692	50.315876	-4.085795	0.14	181.2	2014-07-18	17:27:12
1693	50.315878	-4.085794	0.12	19.1	2014-07-18	17:27:14
1694	50.315878	-4.085794	0.03	292.5	2014-07-18	17:27:15
1695	50.315878	-4.085794	0.01	270	2014-07-18	17:27:16
1696	50.315878	-4.085794	0.03	191.1	2014-07-18	17:27:17
1697	50.315877	-4.085794	0.02	180	2014-07-18	17:27:19
1698	50.315877	-4.085794	0.03	168.9	2014-07-18	17:27:20
1699	50.315877	-4.085794	0.02	180	2014-07-18	17:27:21
1700	50.315876	-4.085794	0.05	180	2014-07-18	17:27:22
1701	50.315875	-4.085794	0.15	161.2	2014-07-18	17:27:23
1702	50.315875	-4.085793	0.04	130.4	2014-07-18	17:27:25
1703	50.315871	-4.085792	0.36	167.7	2014-07-18	17:27:26
1704	50.31587	-4.08579	0.1	153.2	2014-07-18	17:27:28
1705	50.315866	-4.085789	0.46	171.1	2014-07-18	17:27:29
1706	50.315866	-4.085789	0.03	123	2014-07-18	17:27:30
1707	50.315865	-4.085789	0.02	161.8	2014-07-18	17:27:32
1708	50.315865	-4.085788	0.04	118	2014-07-18	17:27:33
1709	50.315865	-4.085788	0.04	153.3	2014-07-18	17:27:34
1710	50.315859	-4.085787	0.62	175.6	2014-07-18	17:27:35
1711	50.315853	-4.085787	0.71	175.7	2014-07-18	17:27:36
1712	50.315852	-4.085785	0.15	127.7	2014-07-18	17:27:37
1713	50.315853	-4.085782	0.1	71.8	2014-07-18	17:27:39
1714	50.315847	-4.085782	0.58	178.2	2014-07-18	17:27:40
1715	50.315844	-4.085782	0.43	181.6	2014-07-18	17:27:41
1716	50.315843	-4.085782	0.09	196.1	2014-07-18	17:27:42
1717	50.315838	-4.085785	0.57	202.3	2014-07-18	17:27:43
1718	50.315835	-4.085788	0.38	206.3	2014-07-18	17:27:44
1719	50.315832	-4.085788	0.39	178.2	2014-07-18	17:27:45
1720	50.315826	-4.085786	0.66	169.7	2014-07-18	17:27:46
1721	50.31582	-4.085786	0.66	178.5	2014-07-18	17:27:47
1722	50.315817	-4.085779	0.26	120.3	2014-07-18	17:27:49
1723	50.315816	-4.085773	0.25	108.9	2014-07-18	17:27:51
1724	50.315811	-4.085771	0.55	163.7	2014-07-18	17:27:52
1725	50.315808	-4.085769	0.17	155.8	2014-07-18	17:27:54
1726	50.315808	-4.085768	0.04	141	2014-07-18	17:27:55
1727	50.315803	-4.08577	0.54	194.1	2014-07-18	17:27:56
1728	50.315798	-4.085771	0.61	188.4	2014-07-18	17:27:57
1729	50.315795	-4.085776	0.24	224	2014-07-18	17:27:59
1730	50.315794	-4.085776	0.06	186.6	2014-07-18	17:28:00
1731	50.315792	-4.085778	0.14	202.2	2014-07-18	17:28:02
1732	50.315791	-4.085778	0.04	196.1	2014-07-18	17:28:04
1733	50.315791	-4.085778	0.03	168.5	2014-07-18	17:28:05
1734	50.315785	-4.085782	0.72	203.3	2014-07-18	17:28:06
1735	50.315779	-4.085785	0.7	199.8	2014-07-18	17:28:07
1736	50.315775	-4.085789	0.28	206.4	2014-07-18	17:28:09
1737	50.315775	-4.085791	0.16	298.5	2014-07-18	17:28:10
1738	50.315776	-4.085791	0.03	327.4	2014-07-18	17:28:11
1739	50.315772	-4.085793	0.4	202.6	2014-07-18	17:28:12
1740	50.31577	-4.085795	0.15	206.9	2014-07-18	17:28:14
1741	50.31577	-4.085796	0.06	317.1	2014-07-18	17:28:16
1742	50.31577	-4.085798	0.17	231.9	2014-07-18	17:28:17
1743	50.315769	-4.085799	0.06	242.7	2014-07-18	17:28:18
1744	50.315769	-4.085799	0.03	212.6	2014-07-18	17:28:20
1745	50.315774	-4.085804	0.69	332.1	2014-07-18	17:28:21
1746	50.315777	-4.08582	1.17	282.5	2014-07-18	17:28:22
1747	50.31578	-4.085836	1.21	290.7	2014-07-18	17:28:23
1748	50.315786	-4.085852	1.31	298.6	2014-07-18	17:28:24
1749	50.315796	-4.085859	1.19	336.4	2014-07-18	17:28:25
1750	50.315819	-4.085857	2.53	3.2	2014-07-18	17:28:26
1751	50.315853	-4.085844	3.93	13.2	2014-07-18	17:28:27
1752	50.315893	-4.085835	4.49	7.7	2014-07-18	17:28:28
1753	50.315933	-4.08584	4.52	355.7	2014-07-18	17:28:29
1754	50.315972	-4.085853	4.39	348.3	2014-07-18	17:28:30
1755	50.316009	-4.085865	4.25	347.8	2014-07-18	17:28:31
1756	50.316043	-4.085866	3.7	359.5	2014-07-18	17:28:32
1757	50.316072	-4.085843	3.61	26.6	2014-07-18	17:28:33
1758	50.316097	-4.085804	4	44.4	2014-07-18	17:28:34
1759	50.316122	-4.085758	4.29	49.2	2014-07-18	17:28:35
1760	50.316148	-4.085711	4.39	49.9	2014-07-18	17:28:36
1761	50.316172	-4.08566	4.51	53	2014-07-18	17:28:37
1762	50.316191	-4.08561	4.15	59.3	2014-07-18	17:28:38
1763	50.316201	-4.085556	4.02	74.2	2014-07-18	17:28:39
1764	50.316207	-4.085503	3.8	79.4	2014-07-18	17:28:40
1765	50.316216	-4.085473	2.33	65.1	2014-07-18	17:28:41
1766	50.316221	-4.085467	0.73	38.9	2014-07-18	17:28:42
1767	50.316221	-4.085476	0.63	268.4	2014-07-18	17:28:43
1768	50.316216	-4.085485	0.89	230	2014-07-18	17:28:44
1769	50.316214	-4.085497	0.86	253	2014-07-18	17:28:45
1770	50.316209	-4.085509	0.99	242	2014-07-18	17:28:46
1771	50.316205	-4.085523	1.08	242.7	2014-07-18	17:28:47
1772	50.316199	-4.085536	1.2	235.8	2014-07-18	17:28:48
1773	50.316192	-4.085548	1.12	229.5	2014-07-18	17:28:49
1774	50.316184	-4.085552	0.97	195.4	2014-07-18	17:28:50
1775	50.316175	-4.085556	1.03	197.6	2014-07-18	17:28:51
1776	50.316166	-4.085563	1.17	202.4	2014-07-18	17:28:52
1777	50.316154	-4.085571	1.41	204.4	2014-07-18	17:28:53
1778	50.316143	-4.085576	1.24	196.5	2014-07-18	17:28:54
1779	50.316135	-4.085578	0.91	190.9	2014-07-18	17:28:55
1780	50.316128	-4.085581	0.82	192.1	2014-07-18	17:28:56
1781	50.316122	-4.085583	0.65	195	2014-07-18	17:28:57
1782	50.316118	-4.085586	0.51	208	2014-07-18	17:28:58
1783	50.316109	-4.085596	1.29	213	2014-07-18	17:28:59
1784	50.316099	-4.085601	1.14	195.4	2014-07-18	17:29:00
1785	50.316086	-4.085605	1.45	191.6	2014-07-18	17:29:01
1786	50.316076	-4.085607	1.18	187.8	2014-07-18	17:29:02
1787	50.316064	-4.085609	1.33	184.6	2014-07-18	17:29:03
1788	50.316054	-4.085612	1.05	192.8	2014-07-18	17:29:04
1789	50.316045	-4.085615	1.13	192.2	2014-07-18	17:29:05
1790	50.316034	-4.085617	1.15	186	2014-07-18	17:29:06
1791	50.316025	-4.085622	1.06	201.7	2014-07-18	17:29:07
1792	50.316014	-4.08563	1.39	201.6	2014-07-18	17:29:08
1793	50.316002	-4.085633	1.34	190	2014-07-18	17:29:09
1794	50.315991	-4.085639	1.26	199.7	2014-07-18	17:29:10
1795	50.315985	-4.085642	0.72	197.2	2014-07-18	17:29:11
1796	50.315978	-4.085644	0.82	193.6	2014-07-18	17:29:12
1797	50.315966	-4.085649	1.34	194.2	2014-07-18	17:29:13
1798	50.315955	-4.085655	1.32	197.6	2014-07-18	17:29:14
1799	50.315948	-4.085662	0.95	214.4	2014-07-18	17:29:15
1800	50.31594	-4.085669	0.99	208.5	2014-07-18	17:29:16
1801	50.315931	-4.085674	1.13	199.7	2014-07-18	17:29:17
1802	50.315922	-4.085682	1.11	209.4	2014-07-18	17:29:18
1803	50.315916	-4.085691	0.93	226.7	2014-07-18	17:29:19
1804	50.315909	-4.085697	0.93	206.7	2014-07-18	17:29:20
1805	50.315899	-4.085703	1.19	200.9	2014-07-18	17:29:21
1806	50.315891	-4.085709	0.96	203.8	2014-07-18	17:29:22
1807	50.315884	-4.085715	0.91	209	2014-07-18	17:29:23
1808	50.315877	-4.085719	0.87	200.9	2014-07-18	17:29:24
1809	50.315866	-4.085725	1.22	198	2014-07-18	17:29:25
1810	50.315855	-4.08573	1.25	198.1	2014-07-18	17:29:26
1811	50.315849	-4.085736	0.87	208.9	2014-07-18	17:29:27
1812	50.315843	-4.085738	0.65	194.5	2014-07-18	17:29:28
1813	50.315833	-4.08574	1.17	187.6	2014-07-18	17:29:29
1814	50.315821	-4.085744	1.29	190.7	2014-07-18	17:29:30
1815	50.315812	-4.085747	1.04	193.9	2014-07-18	17:29:31
1816	50.315807	-4.085748	0.58	187	2014-07-18	17:29:32
1817	50.315801	-4.085748	0.62	175.6	2014-07-18	17:29:33
1818	50.315792	-4.08575	1.1	189.1	2014-07-18	17:29:34
1819	50.315778	-4.085755	1.52	192.5	2014-07-18	17:29:35
1820	50.315768	-4.085756	1.16	185.9	2014-07-18	17:29:36
1821	50.315761	-4.085755	0.73	172.1	2014-07-18	17:29:37
1822	50.315762	-4.085755	0.12	345.3	2014-07-18	17:29:38
1823	50.315766	-4.085757	0.37	344	2014-07-18	17:29:39
1824	50.315759	-4.085758	0.69	187	2014-07-18	17:29:40
1825	50.315749	-4.08576	1.19	185.8	2014-07-18	17:29:41
1826	50.315744	-4.08576	0.56	186.7	2014-07-18	17:29:42
1827	50.315743	-4.08576	0.05	136.8	2014-07-18	17:29:43
1828	50.31574	-4.085761	0.22	189.2	2014-07-18	17:29:45
1829	50.315737	-4.085761	0.16	184.2	2014-07-18	17:29:47
1830	50.315742	-4.085766	0.72	334.6	2014-07-18	17:29:48
1831	50.315747	-4.085776	0.88	300.7	2014-07-18	17:29:49
1832	50.315751	-4.085786	0.86	307.5	2014-07-18	17:29:50
1833	50.315758	-4.085794	0.99	324.2	2014-07-18	17:29:51
1834	50.315768	-4.085801	1.19	336.9	2014-07-18	17:29:52
1835	50.315785	-4.085802	1.83	356.3	2014-07-18	17:29:53
1836	50.315813	-4.085795	3.17	8.6	2014-07-18	17:29:54
1837	50.315853	-4.085786	4.5	9.1	2014-07-18	17:29:55
1838	50.315896	-4.085789	4.86	357.3	2014-07-18	17:29:56
1839	50.315937	-4.085811	4.8	341.2	2014-07-18	17:29:57
1840	50.315981	-4.085835	5.17	339.9	2014-07-18	17:29:58
1841	50.316026	-4.08586	5.35	340.9	2014-07-18	17:29:59
1842	50.316071	-4.085886	5.37	339.8	2014-07-18	17:30:00
1843	50.316115	-4.085905	5	344.2	2014-07-18	17:30:01
1844	50.316153	-4.085921	4.44	345.4	2014-07-18	17:30:02
1845	50.316185	-4.085934	3.66	345.8	2014-07-18	17:30:03
1846	50.316205	-4.085941	2.29	346.6	2014-07-18	17:30:04
1847	50.316222	-4.085941	1.83	359.6	2014-07-18	17:30:05
1848	50.316233	-4.08594	1.25	5.2	2014-07-18	17:30:06
1849	50.316231	-4.085942	0.27	213.7	2014-07-18	17:30:07
1850	50.316214	-4.085935	1.93	165.7	2014-07-18	17:30:08
1851	50.316194	-4.08592	2.47	154.5	2014-07-18	17:30:09
1852	50.316184	-4.085906	1.51	138	2014-07-18	17:30:10
1853	50.316174	-4.085897	1.25	148.8	2014-07-18	17:30:11
1854	50.316162	-4.085889	1.41	157.9	2014-07-18	17:30:12
1855	50.31615	-4.085883	1.45	162.1	2014-07-18	17:30:13
1856	50.316142	-4.085874	1.08	143.2	2014-07-18	17:30:14
1857	50.316134	-4.085868	0.98	152.8	2014-07-18	17:30:15
1858	50.316121	-4.085862	1.5	165.8	2014-07-18	17:30:16
1859	50.316108	-4.085858	1.56	167.6	2014-07-18	17:30:17
1860	50.316096	-4.085852	1.39	162	2014-07-18	17:30:18
1861	50.316087	-4.085847	1.05	161.2	2014-07-18	17:30:19
1862	50.316079	-4.085841	0.95	151.4	2014-07-18	17:30:20
1863	50.316072	-4.085836	0.89	156.6	2014-07-18	17:30:21
1864	50.316061	-4.085835	1.29	179.2	2014-07-18	17:30:22
1865	50.316051	-4.085831	1.14	165.4	2014-07-18	17:30:23
1866	50.316044	-4.085825	0.82	147.8	2014-07-18	17:30:24
1867	50.316036	-4.085819	1.01	152.3	2014-07-18	17:30:25
1868	50.316026	-4.085816	1.22	171	2014-07-18	17:30:26
1869	50.316016	-4.085816	1.06	178.4	2014-07-18	17:30:27
1870	50.316008	-4.085812	0.95	166.3	2014-07-18	17:30:28
1871	50.315996	-4.085811	1.29	176.3	2014-07-18	17:30:29
1872	50.315982	-4.085811	1.56	180.4	2014-07-18	17:30:30
1873	50.315976	-4.085809	0.74	169.8	2014-07-18	17:30:31
1874	50.315968	-4.085807	0.86	170	2014-07-18	17:30:32
1875	50.315958	-4.085806	1.08	174.9	2014-07-18	17:30:33
1876	50.315947	-4.085805	1.29	178.1	2014-07-18	17:30:34
1877	50.315935	-4.085807	1.32	184.1	2014-07-18	17:30:35
1878	50.315928	-4.085807	0.83	183.3	2014-07-18	17:30:36
1879	50.315918	-4.085807	1.08	178.4	2014-07-18	17:30:37
1880	50.315905	-4.085809	1.49	185.5	2014-07-18	17:30:38
1881	50.315897	-4.085806	0.88	167.9	2014-07-18	17:30:39
1882	50.315894	-4.085803	0.44	143.5	2014-07-18	17:30:40
1883	50.315886	-4.085802	0.82	174.5	2014-07-18	17:30:41
1884	50.315878	-4.085801	0.97	178.6	2014-07-18	17:30:42
1885	50.315868	-4.085801	1.12	177	2014-07-18	17:30:43
1886	50.315861	-4.085799	0.74	170.2	2014-07-18	17:30:44
1887	50.315855	-4.085799	0.64	183.7	2014-07-18	17:30:45
1888	50.315852	-4.0858	0.37	183.7	2014-07-18	17:30:46
1889	50.315851	-4.085799	0.06	138.1	2014-07-18	17:30:47
1890	50.315852	-4.085796	0.23	70.8	2014-07-18	17:30:48
1891	50.315857	-4.085794	0.53	14.9	2014-07-18	17:30:49
1892	50.315859	-4.085795	0.15	346.6	2014-07-18	17:30:51
1893	50.315859	-4.085795	0.02	180	2014-07-18	17:30:53
1894	50.315863	-4.085789	0.57	46.8	2014-07-18	17:30:54
1895	50.315866	-4.08579	0.42	355.1	2014-07-18	17:30:55
1896	50.315868	-4.085794	0.32	296.1	2014-07-18	17:30:56
1897	50.31587	-4.0858	0.5	305.5	2014-07-18	17:30:57
1898	50.315874	-4.085806	0.68	314.6	2014-07-18	17:30:58
1899	50.315884	-4.085806	1.08	0	2014-07-18	17:30:59
1900	50.315908	-4.0858	2.71	10	2014-07-18	17:31:00
1901	50.315945	-4.085781	4.29	18	2014-07-18	17:31:01
1902	50.315979	-4.085753	4.28	28.1	2014-07-18	17:31:02
1903	50.316009	-4.085718	4.19	36.4	2014-07-18	17:31:03
1904	50.316037	-4.085671	4.54	47	2014-07-18	17:31:04
1905	50.316063	-4.085615	4.93	54.3	2014-07-18	17:31:05
1906	50.316091	-4.085556	5.19	53	2014-07-18	17:31:06
1907	50.316116	-4.085498	4.98	55.8	2014-07-18	17:31:07
1908	50.316134	-4.08544	4.62	64.4	2014-07-18	17:31:08
1909	50.31615	-4.085383	4.46	65.8	2014-07-18	17:31:09
1910	50.316169	-4.085326	4.54	62.9	2014-07-18	17:31:10
1911	50.316186	-4.085268	4.51	65.3	2014-07-18	17:31:11
1912	50.316196	-4.085217	3.8	71.8	2014-07-18	17:31:12
1913	50.316205	-4.085167	3.72	75.8	2014-07-18	17:31:13
1914	50.316213	-4.08511	4.16	76.9	2014-07-18	17:31:14
1915	50.316222	-4.085053	4.14	75.6	2014-07-18	17:31:15
1916	50.316231	-4.085	3.9	75.1	2014-07-18	17:31:16
1917	50.31624	-4.084947	3.88	76.2	2014-07-18	17:31:17
1918	50.316244	-4.084894	3.82	82.3	2014-07-18	17:31:18
1919	50.316245	-4.084854	2.86	89.1	2014-07-18	17:31:19
1920	50.316246	-4.084869	1.1	280.8	2014-07-18	17:31:20
1921	50.316218	-4.084928	5.28	232.6	2014-07-18	17:31:21
1922	50.316221	-4.08504	7.98	272.8	2014-07-18	17:31:22
1923	50.316203	-4.085134	7.02	253.2	2014-07-18	17:31:23
1924	50.316191	-4.085168	2.71	242.1	2014-07-18	17:31:24
1925	50.316187	-4.085183	0.58	242.2	2014-07-18	17:31:26
1926	50.316162	-4.085219	3.72	223.5	2014-07-18	17:31:27
1927	50.316143	-4.085242	2.7	217.6	2014-07-18	17:31:28
1928	50.316131	-4.085258	1.79	220.6	2014-07-18	17:31:29
1929	50.316124	-4.08527	1.09	227.4	2014-07-18	17:31:30
1930	50.316119	-4.08528	0.91	233.4	2014-07-18	17:31:31
1931	50.31611	-4.08529	1.27	215.3	2014-07-18	17:31:32
1932	50.316097	-4.0853	1.59	205.1	2014-07-18	17:31:33
1933	50.316091	-4.085303	0.73	201.9	2014-07-18	17:31:34
1934	50.316084	-4.085308	0.87	203.3	2014-07-18	17:31:35
1935	50.316072	-4.085317	1.48	206.1	2014-07-18	17:31:36
1936	50.316058	-4.085325	1.61	200.5	2014-07-18	17:31:37
1937	50.316051	-4.085329	0.82	196.5	2014-07-18	17:31:38
1938	50.316052	-4.085327	0.14	36.7	2014-07-18	17:31:39
1939	50.316043	-4.085332	1.11	195.6	2014-07-18	17:31:40
1940	50.316031	-4.085339	1.41	202.7	2014-07-18	17:31:41
1941	50.316022	-4.085347	1.17	207.6	2014-07-18	17:31:42
1942	50.316016	-4.085355	0.89	217.4	2014-07-18	17:31:43
1943	50.316009	-4.08536	0.82	206.9	2014-07-18	17:31:44
1944	50.316007	-4.085361	0.29	192	2014-07-18	17:31:45
1945	50.316011	-4.085358	0.54	17.4	2014-07-18	17:31:46
1946	50.316013	-4.085362	0.18	317.7	2014-07-18	17:31:48
1947	50.316007	-4.085365	0.71	197.5	2014-07-18	17:31:49
1948	50.316006	-4.085365	0.16	199.7	2014-07-18	17:31:50
1949	50.31601	-4.085364	0.49	12.7	2014-07-18	17:31:51
1950	50.316011	-4.085365	0.07	319.4	2014-07-18	17:31:52
1951	50.31601	-4.085366	0.16	233.2	2014-07-18	17:31:53
1952	50.316003	-4.085369	0.82	194.3	2014-07-18	17:31:54
1953	50.315996	-4.085379	1.04	219.7	2014-07-18	17:31:55
1954	50.315991	-4.08539	0.95	235.5	2014-07-18	17:31:56
1955	50.31599	-4.085404	0.99	266.2	2014-07-18	17:31:57
1956	50.315987	-4.085418	1.04	252.3	2014-07-18	17:31:58
1957	50.315983	-4.08543	1.02	244	2014-07-18	17:31:59
1958	50.315982	-4.085442	0.84	263.6	2014-07-18	17:32:00
1959	50.315986	-4.085452	0.77	297.3	2014-07-18	17:32:01
1960	50.316	-4.085456	1.63	349.1	2014-07-18	17:32:02
1961	50.316035	-4.085461	3.9	355.1	2014-07-18	17:32:03
1962	50.316079	-4.08548	5.06	344.5	2014-07-18	17:32:04
1963	50.31612	-4.085511	5.04	334.4	2014-07-18	17:32:05
1964	50.316157	-4.085544	4.77	330.3	2014-07-18	17:32:06
1965	50.316185	-4.08558	4.07	320.5	2014-07-18	17:32:07
1966	50.316198	-4.085603	2.13	312.1	2014-07-18	17:32:08
1967	50.316203	-4.085614	0.97	306.5	2014-07-18	17:32:09
1968	50.316202	-4.085621	0.54	261.1	2014-07-18	17:32:10
1969	50.316195	-4.08562	0.82	174.1	2014-07-18	17:32:11
1970	50.316182	-4.085621	1.48	182.3	2014-07-18	17:32:12
1971	50.316164	-4.085623	1.99	185.8	2014-07-18	17:32:13
1972	50.316146	-4.085627	2.03	186.4	2014-07-18	17:32:14
1973	50.316127	-4.08563	2.09	186.4	2014-07-18	17:32:15
1974	50.316108	-4.085633	2.15	186.2	2014-07-18	17:32:16
1975	50.316081	-4.085612	0.24	153.9	2014-07-18	17:32:30
1976	50.316069	-4.085605	1.43	159.4	2014-07-18	17:32:31
1977	50.316056	-4.08561	1.45	192.8	2014-07-18	17:32:32
1978	50.31605	-4.085601	0.93	140.4	2014-07-18	17:32:33
1979	50.31604	-4.085596	1.14	159.1	2014-07-18	17:32:34
1980	50.316027	-4.085595	1.47	177.4	2014-07-18	17:32:35
1981	50.316013	-4.085594	1.55	178.7	2014-07-18	17:32:36
1982	50.316004	-4.085589	1.03	159.6	2014-07-18	17:32:37
1983	50.315995	-4.085585	1.12	163.3	2014-07-18	17:32:38
1984	50.315982	-4.085585	1.41	181.7	2014-07-18	17:32:39
1985	50.315969	-4.085586	1.45	180.7	2014-07-18	17:32:40
1986	50.315959	-4.085585	1.13	178.2	2014-07-18	17:32:41
1987	50.315947	-4.085583	1.31	173.5	2014-07-18	17:32:42
1988	50.315938	-4.08558	1.11	170.7	2014-07-18	17:32:43
1989	50.315928	-4.08558	1.02	178	2014-07-18	17:32:44
1990	50.315925	-4.085577	0.45	151.8	2014-07-18	17:32:45
1991	50.315921	-4.085577	0.48	177.2	2014-07-18	17:32:46
1992	50.315917	-4.085573	0.44	139.6	2014-07-18	17:32:47
1993	50.315916	-4.085565	0.55	101.8	2014-07-18	17:32:48
1994	50.315922	-4.085566	0.56	353.9	2014-07-18	17:32:49
1995	50.31594	-4.085568	2.04	355.8	2014-07-18	17:32:50
1996	50.315973	-4.085561	3.7	8	2014-07-18	17:32:51
1997	50.316014	-4.085551	4.63	8.4	2014-07-18	17:32:52
1998	50.316056	-4.085553	4.71	358.7	2014-07-18	17:32:53
1999	50.316093	-4.08557	4.25	342.8	2014-07-18	17:32:54
[truncated: 2,182 more rows]
