# Supplementary material for: On the Potential of Surfers to Monitor Environmental Indicators in the Coastal Zone
Source: PLoS One. 2015 Jul 8;10(7):e0127706. doi: 10.1371/journal.pone.0127706 (PMC4496071; doi:10.1371/journal.pone.0127706)
Supplement: S1 Data — Contains 85 GPS tracks (comma separated files) used to estimate surfing performance statistics in the manuscript. (ZIP) [file pone.0127706.s001.zip › S1 Data GPS Tracks/20140726_Wembury.csv]

No	Latitude	Longitude	Speed	Course	Date	Time
1	50.317476	-4.083217	0	0	2014-07-26	07:48:28
2	50.317467	-4.083217	0.96	179.3	2014-07-26	07:48:29
3	50.317466	-4.083204	0.89	93.7	2014-07-26	07:48:30
4	50.317474	-4.083192	1.23	45.7	2014-07-26	07:48:31
5	50.317483	-4.083191	1	4.4	2014-07-26	07:48:32
6	50.317459	-4.083227	3.69	224.2	2014-07-26	07:48:33
7	50.317453	-4.083234	0.83	217.1	2014-07-26	07:48:34
8	50.317448	-4.083233	0.58	171.8	2014-07-26	07:48:35
9	50.317444	-4.083232	0.49	169.5	2014-07-26	07:48:36
10	50.317441	-4.083233	0.35	195.9	2014-07-26	07:48:37
11	50.317439	-4.083235	0.25	208	2014-07-26	07:48:38
12	50.317437	-4.083236	0.25	206.8	2014-07-26	07:48:39
13	50.317434	-4.083239	0.35	212.6	2014-07-26	07:48:40
14	50.317432	-4.083241	0.22	207.4	2014-07-26	07:48:41
15	50.317432	-4.083241	0.07	212.6	2014-07-26	07:48:42
16	50.317431	-4.08324	0.09	147.4	2014-07-26	07:48:43
17	50.317432	-4.08324	0.07	58.4	2014-07-26	07:48:44
18	50.317432	-4.083239	0.1	38.7	2014-07-26	07:48:45
19	50.317433	-4.083238	0.1	9.8	2014-07-26	07:48:46
20	50.317434	-4.083239	0.1	349.2	2014-07-26	07:48:47
21	50.317435	-4.083238	0.09	22.8	2014-07-26	07:48:48
22	50.317434	-4.083238	0.11	157.9	2014-07-26	07:48:49
23	50.317434	-4.083239	0.13	270	2014-07-26	07:48:50
24	50.317432	-4.083243	0.37	228.6	2014-07-26	07:48:51
25	50.317432	-4.083243	0.05	352.9	2014-07-26	07:48:52
26	50.317432	-4.083243	0.07	143.5	2014-07-26	07:48:53
27	50.317431	-4.083242	0.08	111.2	2014-07-26	07:48:54
28	50.317432	-4.083241	0.11	38.1	2014-07-26	07:48:55
29	50.317432	-4.083241	0.05	224.1	2014-07-26	07:48:56
30	50.317431	-4.083241	0.08	158.2	2014-07-26	07:48:57
31	50.31743	-4.083242	0.14	228.9	2014-07-26	07:48:58
32	50.31743	-4.083244	0.09	257.2	2014-07-26	07:48:59
33	50.317429	-4.083244	0.07	209.3	2014-07-26	07:49:00
34	50.317429	-4.083245	0.09	221.9	2014-07-26	07:49:01
35	50.31743	-4.083244	0.18	19.3	2014-07-26	07:49:02
36	50.317436	-4.083243	0.62	9.5	2014-07-26	07:49:03
37	50.317441	-4.083242	0.63	3.8	2014-07-26	07:49:04
38	50.317443	-4.083241	0.2	11.9	2014-07-26	07:49:05
39	50.317442	-4.083241	0.14	159.9	2014-07-26	07:49:06
40	50.317443	-4.083244	0.24	294.9	2014-07-26	07:49:07
41	50.317444	-4.083244	0.1	349.2	2014-07-26	07:49:08
42	50.317445	-4.083243	0.13	45.5	2014-07-26	07:49:09
43	50.317445	-4.083243	0.05	303.6	2014-07-26	07:49:10
44	50.317443	-4.083245	0.19	209.5	2014-07-26	07:49:11
45	50.317441	-4.08325	0.42	234.9	2014-07-26	07:49:12
46	50.317442	-4.083252	0.21	307.9	2014-07-26	07:49:13
47	50.317444	-4.083251	0.21	25.6	2014-07-26	07:49:14
48	50.317446	-4.08325	0.19	14.3	2014-07-26	07:49:15
49	50.317446	-4.083252	0.14	297.3	2014-07-26	07:49:16
50	50.317447	-4.083252	0.07	328	2014-07-26	07:49:17
51	50.317447	-4.083252	0.03	108.6	2014-07-26	07:49:18
52	50.317448	-4.083253	0.2	336	2014-07-26	07:49:19
53	50.317452	-4.083256	0.51	334.2	2014-07-26	07:49:20
54	50.317454	-4.083262	0.43	294.6	2014-07-26	07:49:21
55	50.317452	-4.083268	0.55	241.5	2014-07-26	07:49:22
56	50.317449	-4.083275	0.56	234.2	2014-07-26	07:49:23
57	50.317446	-4.083279	0.4	224.1	2014-07-26	07:49:24
58	50.317447	-4.083277	0.14	48.9	2014-07-26	07:49:25
59	50.317453	-4.083262	0.61	59.7	2014-07-26	07:49:27
60	50.317454	-4.083256	0.51	70.8	2014-07-26	07:49:28
61	50.317455	-4.083248	0.26	75.7	2014-07-26	07:49:30
62	50.317452	-4.083249	0.37	187.5	2014-07-26	07:49:31
63	50.31745	-4.083247	0.27	152.7	2014-07-26	07:49:32
64	50.317448	-4.083248	0.18	195.1	2014-07-26	07:49:33
65	50.317449	-4.08325	0.16	290.4	2014-07-26	07:49:34
66	50.317449	-4.083251	0.1	318.8	2014-07-26	07:49:35
67	50.317451	-4.083252	0.2	343.1	2014-07-26	07:49:36
68	50.31745	-4.083254	0.22	226.1	2014-07-26	07:49:37
69	50.317449	-4.083254	0.1	183.2	2014-07-26	07:49:38
70	50.317448	-4.083251	0.24	126.4	2014-07-26	07:49:39
71	50.317446	-4.083251	0.22	168.9	2014-07-26	07:49:40
72	50.317447	-4.08325	0.13	10.2	2014-07-26	07:49:41
73	50.317452	-4.083254	0.65	335.5	2014-07-26	07:49:42
74	50.317455	-4.083255	0.36	347.7	2014-07-26	07:49:43
75	50.317458	-4.083259	0.4	321.7	2014-07-26	07:49:44
76	50.317462	-4.083262	0.44	332.7	2014-07-26	07:49:45
77	50.317462	-4.08326	0.12	61.3	2014-07-26	07:49:46
78	50.317462	-4.083256	0.28	105.2	2014-07-26	07:49:47
79	50.317462	-4.083256	0.05	68.3	2014-07-26	07:49:48
80	50.317462	-4.083256	0.01	308.1	2014-07-26	07:49:49
81	50.317462	-4.083253	0.18	74.9	2014-07-26	07:49:50
82	50.317464	-4.083252	0.22	31.1	2014-07-26	07:49:51
83	50.317464	-4.08325	0.13	60.3	2014-07-26	07:49:52
84	50.31746	-4.08325	0.49	177.1	2014-07-26	07:49:53
85	50.317457	-4.083249	0.36	173.4	2014-07-26	07:49:54
86	50.317454	-4.083251	0.33	199.2	2014-07-26	07:49:55
87	50.317457	-4.083248	0.36	37.4	2014-07-26	07:49:56
88	50.317457	-4.083244	0.25	74.9	2014-07-26	07:49:57
89	50.31746	-4.083242	0.29	34.5	2014-07-26	07:49:58
90	50.317461	-4.083241	0.13	23.7	2014-07-26	07:49:59
91	50.31746	-4.08324	0.15	128.1	2014-07-26	07:50:00
92	50.317459	-4.083239	0.09	147.4	2014-07-26	07:50:01
93	50.317459	-4.08324	0.07	277.1	2014-07-26	07:50:02
94	50.317457	-4.08324	0.23	189	2014-07-26	07:50:03
95	50.31745	-4.08325	0.54	220.8	2014-07-26	07:50:05
96	50.317448	-4.083254	0.3	237.7	2014-07-26	07:50:06
97	50.317449	-4.083257	0.27	290	2014-07-26	07:50:07
98	50.317448	-4.083258	0.16	186.4	2014-07-26	07:50:08
99	50.317445	-4.08326	0.32	204.3	2014-07-26	07:50:09
100	50.317442	-4.083259	0.16	179	2014-07-26	07:50:11
101	50.317448	-4.083263	0.66	338.9	2014-07-26	07:50:12
102	50.317454	-4.083269	0.84	330.5	2014-07-26	07:50:13
103	50.317462	-4.083277	1.06	326.1	2014-07-26	07:50:14
104	50.31747	-4.083287	1.14	322.9	2014-07-26	07:50:15
105	50.317475	-4.083297	0.89	302.9	2014-07-26	07:50:16
106	50.317478	-4.08331	1.02	292.1	2014-07-26	07:50:17
107	50.317481	-4.083324	1	287.4	2014-07-26	07:50:18
108	50.317482	-4.083335	0.82	281.9	2014-07-26	07:50:19
109	50.317485	-4.083346	0.85	288.5	2014-07-26	07:50:20
110	50.317487	-4.083356	0.71	292.4	2014-07-26	07:50:21
111	50.31749	-4.083363	0.61	297.3	2014-07-26	07:50:22
112	50.317493	-4.08337	0.62	304.6	2014-07-26	07:50:23
113	50.317499	-4.083383	0.55	306.2	2014-07-26	07:50:25
114	50.317505	-4.083389	0.78	325.2	2014-07-26	07:50:26
115	50.317512	-4.083394	0.89	337.2	2014-07-26	07:50:27
116	50.31752	-4.083398	0.91	343.7	2014-07-26	07:50:28
117	50.317528	-4.0834	0.95	352.4	2014-07-26	07:50:29
118	50.317537	-4.083399	0.97	3.5	2014-07-26	07:50:30
119	50.317548	-4.083399	1.21	358.6	2014-07-26	07:50:31
120	50.317558	-4.0834	1.09	357.5	2014-07-26	07:50:32
121	50.317569	-4.083402	1.23	351.3	2014-07-26	07:50:33
122	50.317579	-4.083411	1.24	332.3	2014-07-26	07:50:34
123	50.317588	-4.083419	1.24	329.3	2014-07-26	07:50:35
124	50.317598	-4.08343	1.31	325	2014-07-26	07:50:36
125	50.317606	-4.083445	1.37	310.4	2014-07-26	07:50:37
126	50.317613	-4.083462	1.54	304.4	2014-07-26	07:50:38
127	50.317621	-4.083474	1.18	317.2	2014-07-26	07:50:39
128	50.317627	-4.083486	1.06	304.2	2014-07-26	07:50:40
129	50.317633	-4.083501	1.29	304.8	2014-07-26	07:50:41
130	50.317638	-4.083514	1.07	302	2014-07-26	07:50:42
131	50.317642	-4.083527	1.03	292.8	2014-07-26	07:50:43
132	50.317646	-4.083539	0.92	296	2014-07-26	07:50:44
133	50.317649	-4.083555	1.22	290.5	2014-07-26	07:50:45
134	50.317653	-4.083569	1.07	290.4	2014-07-26	07:50:46
135	50.317655	-4.083581	0.91	289.2	2014-07-26	07:50:47
136	50.317659	-4.083591	0.81	295.2	2014-07-26	07:50:48
137	50.317661	-4.083604	0.94	289.7	2014-07-26	07:50:49
138	50.317663	-4.083619	1.09	280.8	2014-07-26	07:50:50
139	50.317665	-4.083635	1.16	278.4	2014-07-26	07:50:51
140	50.317668	-4.083652	1.27	284	2014-07-26	07:50:52
141	50.317669	-4.083667	1.09	280.4	2014-07-26	07:50:53
142	50.31767	-4.083678	0.76	272.8	2014-07-26	07:50:54
143	50.317672	-4.083693	1.07	282	2014-07-26	07:50:55
144	50.317672	-4.083706	0.92	269.4	2014-07-26	07:50:56
145	50.31767	-4.083716	0.76	257.9	2014-07-26	07:50:57
146	50.317669	-4.083731	1.05	262.9	2014-07-26	07:50:58
147	50.317667	-4.083746	1.09	261.1	2014-07-26	07:50:59
148	50.317666	-4.083762	1.17	263.1	2014-07-26	07:51:00
149	50.317662	-4.083788	0.96	255	2014-07-26	07:51:02
150	50.31766	-4.083805	1.17	259.4	2014-07-26	07:51:03
151	50.317657	-4.083817	0.94	250.2	2014-07-26	07:51:04
152	50.317653	-4.083826	0.78	235.2	2014-07-26	07:51:05
153	50.31765	-4.083833	0.61	232.6	2014-07-26	07:51:06
154	50.317651	-4.08384	0.52	281.4	2014-07-26	07:51:07
155	50.317652	-4.083841	0.19	336.4	2014-07-26	07:51:08
156	50.317652	-4.083849	0.54	269	2014-07-26	07:51:09
157	50.31765	-4.083854	0.43	238.4	2014-07-26	07:51:10
158	50.317646	-4.083864	0.43	238.7	2014-07-26	07:51:12
159	50.317642	-4.083875	0.85	239.9	2014-07-26	07:51:13
160	50.317635	-4.083891	0.7	234	2014-07-26	07:51:15
161	50.317631	-4.083895	0.26	216.9	2014-07-26	07:51:17
162	50.317632	-4.083902	0.48	277.8	2014-07-26	07:51:18
163	50.317631	-4.083913	0.81	264.7	2014-07-26	07:51:19
164	50.317629	-4.083927	0.99	258.6	2014-07-26	07:51:20
165	50.317627	-4.083949	1.59	263.2	2014-07-26	07:51:21
166	50.317627	-4.083966	1.2	270	2014-07-26	07:51:22
167	50.317626	-4.083984	1.28	263.7	2014-07-26	07:51:23
168	50.317624	-4.084004	1.43	261.4	2014-07-26	07:51:24
169	50.317624	-4.084019	1.1	268	2014-07-26	07:51:25
170	50.317619	-4.08404	1.56	251.1	2014-07-26	07:51:26
171	50.317617	-4.084054	1.01	255.6	2014-07-26	07:51:27
172	50.317615	-4.084068	1.04	257.5	2014-07-26	07:51:28
173	50.317614	-4.084083	1.09	261.1	2014-07-26	07:51:29
174	50.317614	-4.084091	0.55	272.9	2014-07-26	07:51:30
175	50.317612	-4.084095	0.4	236.1	2014-07-26	07:51:31
176	50.317606	-4.08411	0.62	240.3	2014-07-26	07:51:33
177	50.317607	-4.084124	0.94	273.4	2014-07-26	07:51:34
178	50.317606	-4.084148	1.73	268.2	2014-07-26	07:51:35
179	50.317611	-4.084157	0.79	305.9	2014-07-26	07:51:36
180	50.317586	-4.084268	4.18	251	2014-07-26	07:51:38
181	50.317584	-4.084284	1.15	256.4	2014-07-26	07:51:39
182	50.317584	-4.084288	0.3	278.9	2014-07-26	07:51:40
183	50.317584	-4.084284	0.16	85.1	2014-07-26	07:51:42
184	50.317584	-4.084283	0.05	90	2014-07-26	07:51:43
185	50.317584	-4.084283	0.01	51.9	2014-07-26	07:51:44
186	50.317585	-4.084283	0.03	44.3	2014-07-26	07:51:45
187	50.317585	-4.084283	0.04	350.1	2014-07-26	07:51:46
188	50.317585	-4.084282	0.09	56.9	2014-07-26	07:51:47
189	50.317586	-4.084281	0.07	15.1	2014-07-26	07:51:48
190	50.317586	-4.084281	0.06	17.7	2014-07-26	07:51:49
191	50.317588	-4.084281	0.11	353.9	2014-07-26	07:51:50
192	50.317588	-4.084281	0.07	40.6	2014-07-26	07:51:51
193	50.317589	-4.08428	0.09	23.2	2014-07-26	07:51:52
194	50.317589	-4.08428	0.07	0	2014-07-26	07:51:53
195	50.31759	-4.08428	0.04	47	2014-07-26	07:51:54
196	50.31759	-4.08428	0.08	3.9	2014-07-26	07:51:55
197	50.317591	-4.08428	0.07	339.8	2014-07-26	07:51:56
198	50.317593	-4.084281	0.24	336.1	2014-07-26	07:51:57
199	50.317594	-4.084282	0.15	334.8	2014-07-26	07:51:58
200	50.317594	-4.084283	0.05	294.3	2014-07-26	07:51:59
201	50.317594	-4.084283	0.02	311.4	2014-07-26	07:52:00
202	50.317594	-4.084283	0.01	270	2014-07-26	07:52:01
203	50.317594	-4.084282	0.04	103.4	2014-07-26	07:52:02
204	50.317594	-4.084283	0.02	309.7	2014-07-26	07:52:03
205	50.317594	-4.084282	0.02	90	2014-07-26	07:52:04
206	50.317595	-4.084282	0.03	73.4	2014-07-26	07:52:05
207	50.317595	-4.084282	0.03	336.5	2014-07-26	07:52:06
208	50.317595	-4.084282	0.01	32.6	2014-07-26	07:52:07
209	50.317595	-4.084282	0.02	329	2014-07-26	07:52:08
210	50.317592	-4.084294	0.94	246	2014-07-26	07:52:09
211	50.317592	-4.084294	0.03	37.9	2014-07-26	07:52:11
212	50.317589	-4.084303	0.72	246.5	2014-07-26	07:52:12
213	50.317581	-4.08433	1.07	244.4	2014-07-26	07:52:14
214	50.317578	-4.084338	0.65	240	2014-07-26	07:52:15
215	50.317576	-4.084345	0.54	239.8	2014-07-26	07:52:16
216	50.317575	-4.084348	0.3	244.6	2014-07-26	07:52:17
217	50.317572	-4.084352	0.19	224.7	2014-07-26	07:52:19
218	50.317572	-4.084353	0.09	251.5	2014-07-26	07:52:20
219	50.317571	-4.084351	0.22	112.7	2014-07-26	07:52:21
220	50.31757	-4.084353	0.09	246.6	2014-07-26	07:52:23
221	50.317569	-4.084363	0.74	260.6	2014-07-26	07:52:24
222	50.31757	-4.084377	0.95	271.1	2014-07-26	07:52:25
223	50.31757	-4.08439	0.94	275.2	2014-07-26	07:52:26
224	50.317572	-4.084402	0.91	280	2014-07-26	07:52:27
225	50.317573	-4.084411	0.6	284.3	2014-07-26	07:52:28
226	50.317575	-4.084415	0.35	302.7	2014-07-26	07:52:29
227	50.317576	-4.084423	0.58	282.1	2014-07-26	07:52:30
228	50.317576	-4.08443	0.54	275.9	2014-07-26	07:52:31
229	50.317578	-4.084436	0.49	293.7	2014-07-26	07:52:32
230	50.317578	-4.084446	0.35	267.8	2014-07-26	07:52:34
231	50.317575	-4.084455	0.69	242	2014-07-26	07:52:35
232	50.317572	-4.084463	0.68	237.8	2014-07-26	07:52:36
233	50.31757	-4.084467	0.36	236.7	2014-07-26	07:52:37
234	50.317568	-4.084472	0.37	232.9	2014-07-26	07:52:38
235	50.317569	-4.084472	0.04	327.8	2014-07-26	07:52:40
236	50.317569	-4.084478	0.42	284.2	2014-07-26	07:52:41
237	50.317559	-4.084494	1.62	225.4	2014-07-26	07:52:42
238	50.317547	-4.084507	1.65	214	2014-07-26	07:52:43
239	50.317538	-4.084519	1.28	218.8	2014-07-26	07:52:44
240	50.31753	-4.084529	1.17	222	2014-07-26	07:52:45
241	50.317523	-4.08454	1.05	224.9	2014-07-26	07:52:46
242	50.317518	-4.084548	0.85	221.8	2014-07-26	07:52:47
243	50.317517	-4.084552	0.34	249.3	2014-07-26	07:52:48
244	50.317518	-4.084552	0.1	10.8	2014-07-26	07:52:50
245	50.317518	-4.084553	0.1	227.3	2014-07-26	07:52:51
246	50.317516	-4.084555	0.19	215.7	2014-07-26	07:52:52
247	50.317517	-4.084556	0.12	288	2014-07-26	07:52:53
248	50.317516	-4.084557	0.06	221.9	2014-07-26	07:52:54
249	50.317516	-4.084557	0.05	206.6	2014-07-26	07:52:55
250	50.317516	-4.084558	0.05	249.5	2014-07-26	07:52:56
251	50.317516	-4.084558	0.02	306.4	2014-07-26	07:52:57
252	50.317516	-4.084559	0.04	270	2014-07-26	07:52:58
253	50.317516	-4.084559	0.04	242	2014-07-26	07:52:59
254	50.317515	-4.084561	0.13	253.6	2014-07-26	07:53:00
255	50.317515	-4.084562	0.12	251.5	2014-07-26	07:53:01
256	50.317514	-4.084563	0.08	215.9	2014-07-26	07:53:02
257	50.317511	-4.084565	0.38	207.3	2014-07-26	07:53:03
258	50.317511	-4.084564	0.08	83.4	2014-07-26	07:53:04
259	50.317508	-4.084566	0.43	198.5	2014-07-26	07:53:05
260	50.317503	-4.084569	0.53	198.4	2014-07-26	07:53:06
261	50.317498	-4.084573	0.63	212.1	2014-07-26	07:53:07
262	50.317493	-4.084576	0.66	197.5	2014-07-26	07:53:08
263	50.317486	-4.084579	0.82	194.7	2014-07-26	07:53:09
264	50.317479	-4.084582	0.76	197.3	2014-07-26	07:53:10
265	50.317472	-4.084585	0.81	193.7	2014-07-26	07:53:11
266	50.317465	-4.084586	0.75	187.7	2014-07-26	07:53:12
267	50.317457	-4.084588	0.9	187.2	2014-07-26	07:53:13
268	50.317449	-4.084588	0.91	181.5	2014-07-26	07:53:14
269	50.317441	-4.084589	0.96	183.6	2014-07-26	07:53:15
270	50.317433	-4.084589	0.84	178.4	2014-07-26	07:53:16
271	50.317426	-4.08459	0.74	187.4	2014-07-26	07:53:17
272	50.317419	-4.084594	0.84	197.3	2014-07-26	07:53:18
273	50.317411	-4.084597	0.92	194.7	2014-07-26	07:53:19
274	50.317402	-4.084601	1.04	196.6	2014-07-26	07:53:20
275	50.317393	-4.084602	0.98	182.8	2014-07-26	07:53:21
276	50.317386	-4.084601	0.78	178.7	2014-07-26	07:53:22
277	50.317379	-4.084602	0.88	181.2	2014-07-26	07:53:23
278	50.317371	-4.084603	0.83	185.4	2014-07-26	07:53:24
279	50.317364	-4.084604	0.8	186.9	2014-07-26	07:53:25
280	50.317356	-4.084604	0.91	179.6	2014-07-26	07:53:26
281	50.317348	-4.084603	0.83	176.7	2014-07-26	07:53:27
282	50.317342	-4.0846	0.79	162.9	2014-07-26	07:53:28
283	50.317333	-4.084598	0.93	169.7	2014-07-26	07:53:29
284	50.317325	-4.084596	0.96	171.8	2014-07-26	07:53:30
285	50.317316	-4.084591	1.02	160.5	2014-07-26	07:53:31
286	50.317309	-4.084584	0.94	147.7	2014-07-26	07:53:32
287	50.317304	-4.084579	0.66	146.1	2014-07-26	07:53:33
288	50.317299	-4.084574	0.67	150.9	2014-07-26	07:53:34
289	50.317293	-4.084569	0.79	151.8	2014-07-26	07:53:35
290	50.317287	-4.084563	0.79	149.7	2014-07-26	07:53:36
291	50.317282	-4.084556	0.75	136.2	2014-07-26	07:53:37
292	50.317276	-4.084547	0.91	137.3	2014-07-26	07:53:38
293	50.317269	-4.084537	1.03	131.6	2014-07-26	07:53:39
294	50.317265	-4.084527	0.82	128.1	2014-07-26	07:53:40
295	50.317259	-4.084519	0.89	137.3	2014-07-26	07:53:41
296	50.317253	-4.084511	0.92	140.2	2014-07-26	07:53:42
297	50.317246	-4.084501	1	138.5	2014-07-26	07:53:43
298	50.31724	-4.084491	1.01	133.7	2014-07-26	07:53:44
299	50.317236	-4.08448	0.89	120	2014-07-26	07:53:45
300	50.317232	-4.084468	1.01	116.9	2014-07-26	07:53:46
301	50.317226	-4.084455	1.12	126.7	2014-07-26	07:53:47
302	50.317219	-4.084445	0.98	135.6	2014-07-26	07:53:48
303	50.317214	-4.084436	0.9	131.8	2014-07-26	07:53:49
304	50.317209	-4.084426	0.89	128.8	2014-07-26	07:53:50
305	50.317203	-4.084417	0.92	138.4	2014-07-26	07:53:51
306	50.317197	-4.08441	0.83	138.8	2014-07-26	07:53:52
307	50.317191	-4.0844	0.98	136.8	2014-07-26	07:53:53
308	50.317186	-4.08439	0.89	126.7	2014-07-26	07:53:54
309	50.31718	-4.084379	0.99	129.8	2014-07-26	07:53:55
310	50.317174	-4.084371	0.92	140.2	2014-07-26	07:53:56
311	50.317168	-4.084363	0.85	138.3	2014-07-26	07:53:57
312	50.317161	-4.084356	0.93	145.3	2014-07-26	07:53:58
313	50.317156	-4.084348	0.83	138.7	2014-07-26	07:53:59
314	50.31715	-4.084339	0.94	134.5	2014-07-26	07:54:00
315	50.317144	-4.084331	0.86	140.4	2014-07-26	07:54:01
316	50.317137	-4.084324	0.85	145.1	2014-07-26	07:54:02
317	50.317131	-4.084317	0.85	142.3	2014-07-26	07:54:03
318	50.317124	-4.084308	0.99	141	2014-07-26	07:54:04
319	50.317117	-4.084301	0.95	149.5	2014-07-26	07:54:05
320	50.317112	-4.084294	0.82	139	2014-07-26	07:54:06
321	50.317107	-4.084286	0.78	132.9	2014-07-26	07:54:07
322	50.317102	-4.084277	0.81	132.3	2014-07-26	07:54:08
323	50.317096	-4.08427	0.84	144	2014-07-26	07:54:09
324	50.31709	-4.084264	0.78	143.8	2014-07-26	07:54:10
325	50.317083	-4.084259	0.86	157.1	2014-07-26	07:54:11
326	50.317075	-4.084256	0.88	167.1	2014-07-26	07:54:12
327	50.317068	-4.084254	0.83	170.1	2014-07-26	07:54:13
328	50.31706	-4.084251	0.88	166	2014-07-26	07:54:14
329	50.317053	-4.084247	0.82	157.3	2014-07-26	07:54:15
330	50.317046	-4.084243	0.87	159.4	2014-07-26	07:54:16
331	50.31704	-4.084236	0.85	147.5	2014-07-26	07:54:17
332	50.317033	-4.084229	0.87	146.8	2014-07-26	07:54:18
333	50.317027	-4.084222	0.93	142.8	2014-07-26	07:54:19
334	50.31702	-4.084215	0.92	147.8	2014-07-26	07:54:20
335	50.317014	-4.084208	0.82	143.9	2014-07-26	07:54:21
336	50.317008	-4.084201	0.82	143.6	2014-07-26	07:54:22
337	50.317001	-4.084194	0.87	147.4	2014-07-26	07:54:23
338	50.316994	-4.084188	0.95	151.4	2014-07-26	07:54:24
339	50.316987	-4.084183	0.84	152.9	2014-07-26	07:54:25
340	50.31698	-4.084173	1.04	136	2014-07-26	07:54:26
341	50.316974	-4.084163	0.98	135.9	2014-07-26	07:54:27
342	50.316968	-4.084155	0.83	139.8	2014-07-26	07:54:28
343	50.316961	-4.08415	0.86	151.5	2014-07-26	07:54:29
344	50.316954	-4.084145	0.86	157.1	2014-07-26	07:54:30
345	50.316949	-4.084139	0.76	146.7	2014-07-26	07:54:31
346	50.316944	-4.084134	0.68	144.9	2014-07-26	07:54:32
347	50.316941	-4.084128	0.54	128.5	2014-07-26	07:54:33
348	50.316937	-4.084121	0.6	130.9	2014-07-26	07:54:34
349	50.316933	-4.084116	0.61	139.9	2014-07-26	07:54:35
350	50.316927	-4.08411	0.79	152.1	2014-07-26	07:54:36
351	50.316919	-4.084103	0.99	148.9	2014-07-26	07:54:37
352	50.316913	-4.084098	0.74	149.3	2014-07-26	07:54:38
353	50.316908	-4.084093	0.71	149.1	2014-07-26	07:54:39
354	50.316901	-4.084089	0.84	162.3	2014-07-26	07:54:40
355	50.316893	-4.084087	0.84	170.6	2014-07-26	07:54:41
356	50.316885	-4.084086	0.87	174.1	2014-07-26	07:54:42
357	50.316876	-4.084086	1.04	180	2014-07-26	07:54:43
358	50.316867	-4.084085	1.04	177.4	2014-07-26	07:54:44
359	50.316858	-4.084085	0.95	179.3	2014-07-26	07:54:45
360	50.316852	-4.08408	0.77	150.8	2014-07-26	07:54:46
361	50.316846	-4.084074	0.81	147.1	2014-07-26	07:54:47
362	50.316838	-4.084071	0.87	168.5	2014-07-26	07:54:48
363	50.316831	-4.08407	0.79	173.5	2014-07-26	07:54:49
364	50.316824	-4.084069	0.8	176.6	2014-07-26	07:54:50
365	50.316817	-4.084068	0.85	174.4	2014-07-26	07:54:51
366	50.316808	-4.084066	0.91	170.5	2014-07-26	07:54:52
367	50.316801	-4.084064	0.86	170.9	2014-07-26	07:54:53
368	50.316794	-4.084063	0.81	172.4	2014-07-26	07:54:54
369	50.316787	-4.084063	0.77	179.5	2014-07-26	07:54:55
370	50.31678	-4.084062	0.71	178.6	2014-07-26	07:54:56
371	50.316774	-4.084061	0.72	169.5	2014-07-26	07:54:57
372	50.316768	-4.084058	0.66	163.8	2014-07-26	07:54:58
373	50.316763	-4.084054	0.64	154.6	2014-07-26	07:54:59
374	50.316758	-4.084051	0.59	160.1	2014-07-26	07:55:00
375	50.316751	-4.084051	0.79	177.8	2014-07-26	07:55:01
376	50.316743	-4.084049	0.88	173.1	2014-07-26	07:55:02
377	50.316734	-4.084049	1	178.3	2014-07-26	07:55:03
378	50.316724	-4.084048	1.07	174.9	2014-07-26	07:55:04
379	50.316716	-4.084046	1	173.4	2014-07-26	07:55:05
380	50.316709	-4.084044	0.75	169.5	2014-07-26	07:55:06
381	50.316703	-4.084042	0.68	166.9	2014-07-26	07:55:07
382	50.316696	-4.08404	0.81	172.4	2014-07-26	07:55:08
383	50.316689	-4.084041	0.78	181.7	2014-07-26	07:55:09
384	50.316681	-4.08404	0.83	177.9	2014-07-26	07:55:10
385	50.316676	-4.084039	0.63	172.9	2014-07-26	07:55:11
386	50.316669	-4.084037	0.81	169.4	2014-07-26	07:55:12
387	50.316662	-4.084037	0.71	181.4	2014-07-26	07:55:13
388	50.316655	-4.084036	0.85	175.6	2014-07-26	07:55:14
389	50.316646	-4.084035	0.94	173.8	2014-07-26	07:55:15
390	50.316638	-4.084034	0.93	177.1	2014-07-26	07:55:16
391	50.316631	-4.084033	0.77	170.7	2014-07-26	07:55:17
392	50.316625	-4.08403	0.72	168.2	2014-07-26	07:55:18
393	50.316619	-4.084027	0.67	161.3	2014-07-26	07:55:19
394	50.316612	-4.084025	0.79	169.6	2014-07-26	07:55:20
395	50.316605	-4.084024	0.84	171.8	2014-07-26	07:55:21
396	50.316598	-4.084022	0.72	168.2	2014-07-26	07:55:22
397	50.316591	-4.084017	0.83	155.8	2014-07-26	07:55:23
398	50.316584	-4.084013	0.86	159.8	2014-07-26	07:55:24
399	50.316576	-4.084011	0.95	171.4	2014-07-26	07:55:25
400	50.316567	-4.084011	0.93	181.4	2014-07-26	07:55:26
401	50.31656	-4.084012	0.84	183.6	2014-07-26	07:55:27
402	50.316553	-4.08401	0.81	173.7	2014-07-26	07:55:28
403	50.316544	-4.084008	0.92	171	2014-07-26	07:55:29
404	50.316536	-4.084009	0.92	182.6	2014-07-26	07:55:30
405	50.316528	-4.084008	0.87	173.4	2014-07-26	07:55:31
406	50.316521	-4.084009	0.76	187.2	2014-07-26	07:55:32
407	50.316513	-4.084008	0.91	177	2014-07-26	07:55:33
408	50.316504	-4.084008	1.08	180.3	2014-07-26	07:55:34
409	50.316493	-4.08401	1.22	185.1	2014-07-26	07:55:35
410	50.316482	-4.08401	1.18	180	2014-07-26	07:55:36
411	50.316471	-4.084009	1.2	177.4	2014-07-26	07:55:37
412	50.316461	-4.08401	1.15	181.8	2014-07-26	07:55:38
413	50.316451	-4.084012	1.12	187.9	2014-07-26	07:55:39
414	50.316443	-4.084012	0.91	181.5	2014-07-26	07:55:40
415	50.316435	-4.084012	0.88	179.3	2014-07-26	07:55:41
416	50.316427	-4.084015	0.94	193.2	2014-07-26	07:55:42
417	50.316417	-4.084018	1.16	192.1	2014-07-26	07:55:43
418	50.316407	-4.084021	1.07	188.7	2014-07-26	07:55:44
419	50.316397	-4.084021	1.11	181.2	2014-07-26	07:55:45
420	50.316387	-4.084023	1.18	186.7	2014-07-26	07:55:46
421	50.316376	-4.084024	1.21	182.2	2014-07-26	07:55:47
422	50.316365	-4.084024	1.24	182.8	2014-07-26	07:55:48
423	50.316355	-4.084029	1.1	197.3	2014-07-26	07:55:49
424	50.316345	-4.084032	1.18	190.2	2014-07-26	07:55:50
425	50.316336	-4.084036	1.04	197.7	2014-07-26	07:55:51
426	50.316326	-4.084041	1.11	196	2014-07-26	07:55:52
427	50.316317	-4.084045	1.04	195.2	2014-07-26	07:55:53
428	50.316308	-4.084045	1.01	180.4	2014-07-26	07:55:54
429	50.316298	-4.084045	1.15	180.6	2014-07-26	07:55:55
430	50.316289	-4.084047	1.04	187.2	2014-07-26	07:55:56
431	50.316278	-4.084048	1.22	184.5	2014-07-26	07:55:57
432	50.316267	-4.08405	1.22	185.1	2014-07-26	07:55:58
433	50.316258	-4.084051	0.99	186.3	2014-07-26	07:55:59
434	50.316249	-4.084052	0.98	184.9	2014-07-26	07:56:00
435	50.316241	-4.084054	0.86	187.1	2014-07-26	07:56:01
436	50.316232	-4.084056	1.02	188.4	2014-07-26	07:56:02
437	50.316223	-4.084059	1.07	191.6	2014-07-26	07:56:03
438	50.316213	-4.084062	1.16	192.8	2014-07-26	07:56:04
439	50.316202	-4.084067	1.25	193.5	2014-07-26	07:56:05
440	50.316192	-4.084071	1.16	197.3	2014-07-26	07:56:06
441	50.316181	-4.084077	1.3	196.5	2014-07-26	07:56:07
442	50.316172	-4.084082	1.08	201	2014-07-26	07:56:08
443	50.316163	-4.084088	1.09	202.2	2014-07-26	07:56:09
444	50.316154	-4.084093	1.08	201.8	2014-07-26	07:56:10
445	50.316144	-4.084098	1.08	198.9	2014-07-26	07:56:11
446	50.316136	-4.084103	1.02	199.5	2014-07-26	07:56:12
447	50.316127	-4.084107	0.97	194.5	2014-07-26	07:56:13
448	50.316117	-4.084111	1.15	195	2014-07-26	07:56:14
449	50.316109	-4.084114	0.91	193.6	2014-07-26	07:56:15
450	50.316101	-4.084118	0.97	197.5	2014-07-26	07:56:16
451	50.316093	-4.084122	0.95	197.6	2014-07-26	07:56:17
452	50.316084	-4.084127	1.1	198.9	2014-07-26	07:56:18
453	50.316074	-4.084132	1.09	198.7	2014-07-26	07:56:19
454	50.316065	-4.084138	1.13	203.1	2014-07-26	07:56:20
455	50.316057	-4.084144	0.97	203.6	2014-07-26	07:56:21
456	50.316049	-4.084148	0.95	199.8	2014-07-26	07:56:22
457	50.316042	-4.084152	0.8	199.9	2014-07-26	07:56:23
458	50.316035	-4.084156	0.89	201.2	2014-07-26	07:56:24
459	50.316028	-4.084162	0.86	204.5	2014-07-26	07:56:25
460	50.316021	-4.084168	0.86	209.8	2014-07-26	07:56:26
461	50.316014	-4.084172	0.78	201.9	2014-07-26	07:56:27
462	50.316008	-4.084179	0.92	213.8	2014-07-26	07:56:28
463	50.316	-4.084185	0.97	206.3	2014-07-26	07:56:29
464	50.315992	-4.08419	0.98	200.2	2014-07-26	07:56:30
465	50.315983	-4.084194	1.03	198.2	2014-07-26	07:56:31
466	50.315973	-4.084199	1.11	197.1	2014-07-26	07:56:32
467	50.315965	-4.084202	0.96	193.6	2014-07-26	07:56:33
468	50.315955	-4.084205	1.13	190.9	2014-07-26	07:56:34
469	50.315945	-4.084209	1.1	196.4	2014-07-26	07:56:35
470	50.315936	-4.084213	1.05	193.5	2014-07-26	07:56:36
471	50.315927	-4.084214	1.01	184	2014-07-26	07:56:37
472	50.315918	-4.084214	1.05	181.3	2014-07-26	07:56:38
473	50.315909	-4.084216	0.98	189.1	2014-07-26	07:56:39
474	50.315901	-4.084218	0.95	185	2014-07-26	07:56:40
475	50.315891	-4.084217	1.01	179	2014-07-26	07:56:41
476	50.315883	-4.084218	1	182.4	2014-07-26	07:56:42
477	50.315873	-4.08422	1.08	186.6	2014-07-26	07:56:43
478	50.315864	-4.084222	1.04	187.6	2014-07-26	07:56:44
479	50.315854	-4.084224	1.09	187.8	2014-07-26	07:56:45
480	50.315845	-4.084224	1.04	180	2014-07-26	07:56:46
481	50.315836	-4.084226	0.93	188.8	2014-07-26	07:56:47
482	50.315828	-4.084226	0.91	183.4	2014-07-26	07:56:48
483	50.315818	-4.084227	1.09	180.9	2014-07-26	07:56:49
484	50.315809	-4.084227	1.08	182.8	2014-07-26	07:56:50
485	50.3158	-4.084229	1.02	187.4	2014-07-26	07:56:51
486	50.315791	-4.084233	1.01	193.7	2014-07-26	07:56:52
487	50.315782	-4.084236	0.99	193.6	2014-07-26	07:56:53
488	50.315772	-4.084241	1.13	199	2014-07-26	07:56:54
489	50.315764	-4.084247	1.08	203	2014-07-26	07:56:55
490	50.315755	-4.084253	1.05	204.4	2014-07-26	07:56:56
491	50.315747	-4.084259	1.01	204.3	2014-07-26	07:56:57
492	50.315739	-4.084262	0.88	193.3	2014-07-26	07:56:58
493	50.315732	-4.084264	0.79	189.1	2014-07-26	07:56:59
494	50.315725	-4.084265	0.75	188.7	2014-07-26	07:57:00
495	50.315719	-4.084269	0.77	199	2014-07-26	07:57:01
496	50.315713	-4.084272	0.67	199.7	2014-07-26	07:57:02
497	50.315706	-4.084273	0.84	187.4	2014-07-26	07:57:03
498	50.315698	-4.084274	0.8	183.4	2014-07-26	07:57:04
499	50.315691	-4.084275	0.78	184.4	2014-07-26	07:57:05
500	50.315685	-4.084275	0.71	182.4	2014-07-26	07:57:06
501	50.315679	-4.084275	0.72	179.5	2014-07-26	07:57:07
502	50.315671	-4.084275	0.8	177.5	2014-07-26	07:57:08
503	50.315664	-4.084274	0.84	175.9	2014-07-26	07:57:09
504	50.315656	-4.08427	0.85	162.9	2014-07-26	07:57:10
505	50.315649	-4.084268	0.82	169.9	2014-07-26	07:57:11
506	50.315641	-4.084267	0.9	172.4	2014-07-26	07:57:12
507	50.315633	-4.084263	0.91	163.7	2014-07-26	07:57:13
508	50.315625	-4.084261	0.97	169	2014-07-26	07:57:14
509	50.315617	-4.084258	0.92	170.6	2014-07-26	07:57:15
510	50.315609	-4.084255	0.89	164.5	2014-07-26	07:57:16
511	50.315601	-4.08425	0.93	159	2014-07-26	07:57:17
512	50.315593	-4.084248	0.88	167.5	2014-07-26	07:57:18
513	50.315586	-4.084245	0.9	167.7	2014-07-26	07:57:19
514	50.315578	-4.084241	0.89	159.7	2014-07-26	07:57:20
515	50.31557	-4.084236	0.92	161	2014-07-26	07:57:21
516	50.315562	-4.084234	0.93	169	2014-07-26	07:57:22
517	50.315553	-4.084231	1	168.6	2014-07-26	07:57:23
518	50.315545	-4.084229	0.89	168	2014-07-26	07:57:24
519	50.315538	-4.084228	0.85	176	2014-07-26	07:57:25
520	50.31553	-4.084227	0.84	176.3	2014-07-26	07:57:26
521	50.315523	-4.084227	0.82	179.6	2014-07-26	07:57:27
522	50.315515	-4.084224	0.87	165.3	2014-07-26	07:57:28
523	50.315509	-4.084223	0.72	177.6	2014-07-26	07:57:29
524	50.315502	-4.084222	0.78	172.5	2014-07-26	07:57:30
525	50.315496	-4.08422	0.69	170.1	2014-07-26	07:57:31
526	50.31549	-4.084219	0.69	171.5	2014-07-26	07:57:32
527	50.315483	-4.084221	0.77	189	2014-07-26	07:57:33
528	50.315476	-4.08422	0.74	177.7	2014-07-26	07:57:34
529	50.315469	-4.08422	0.79	177.4	2014-07-26	07:57:35
530	50.315463	-4.084221	0.73	188	2014-07-26	07:57:36
531	50.315458	-4.08422	0.54	175.6	2014-07-26	07:57:37
532	50.315454	-4.084222	0.41	191.8	2014-07-26	07:57:38
533	50.315452	-4.084223	0.31	204.1	2014-07-26	07:57:39
534	50.315448	-4.084226	0.42	206.3	2014-07-26	07:57:40
535	50.315445	-4.084227	0.33	192.3	2014-07-26	07:57:41
536	50.315443	-4.084231	0.41	225.3	2014-07-26	07:57:42
537	50.315439	-4.084234	0.45	211.9	2014-07-26	07:57:43
538	50.315434	-4.084237	0.62	198	2014-07-26	07:57:44
539	50.315429	-4.08424	0.56	200.7	2014-07-26	07:57:45
540	50.315423	-4.084242	0.73	192.2	2014-07-26	07:57:46
541	50.315416	-4.084243	0.82	185.4	2014-07-26	07:57:47
542	50.315408	-4.084245	0.82	187.5	2014-07-26	07:57:48
543	50.315401	-4.084247	0.83	190.7	2014-07-26	07:57:49
544	50.315392	-4.084249	0.98	189.8	2014-07-26	07:57:50
545	50.315383	-4.084252	1.03	189.3	2014-07-26	07:57:51
546	50.315374	-4.084252	0.99	181.4	2014-07-26	07:57:52
547	50.315365	-4.084253	1.01	183.4	2014-07-26	07:57:53
548	50.315357	-4.084255	0.98	190.6	2014-07-26	07:57:54
549	50.315348	-4.084259	1	196.2	2014-07-26	07:57:55
550	50.31534	-4.084262	0.9	193	2014-07-26	07:57:56
551	50.315333	-4.084264	0.78	190.2	2014-07-26	07:57:57
552	50.315327	-4.084265	0.66	187.7	2014-07-26	07:57:58
553	50.315322	-4.084266	0.63	185.5	2014-07-26	07:57:59
554	50.315315	-4.084269	0.74	195.9	2014-07-26	07:58:00
555	50.315308	-4.084271	0.81	188.9	2014-07-26	07:58:01
556	50.315301	-4.08427	0.84	178.4	2014-07-26	07:58:02
557	50.315293	-4.084271	0.86	183.9	2014-07-26	07:58:03
558	50.315287	-4.084274	0.74	196.4	2014-07-26	07:58:04
559	50.315279	-4.084276	0.85	191.4	2014-07-26	07:58:05
560	50.315272	-4.084276	0.76	177.7	2014-07-26	07:58:06
561	50.315266	-4.084275	0.67	174.9	2014-07-26	07:58:07
562	50.315261	-4.084275	0.62	177.8	2014-07-26	07:58:08
563	50.315255	-4.084275	0.66	182.6	2014-07-26	07:58:09
564	50.31525	-4.084274	0.57	173.4	2014-07-26	07:58:10
565	50.315244	-4.084276	0.62	189.4	2014-07-26	07:58:11
566	50.315239	-4.084278	0.64	192.9	2014-07-26	07:58:12
567	50.315234	-4.084279	0.48	193	2014-07-26	07:58:13
568	50.315231	-4.08428	0.4	184.1	2014-07-26	07:58:14
569	50.315228	-4.084281	0.38	199.5	2014-07-26	07:58:15
570	50.315225	-4.084283	0.36	201.4	2014-07-26	07:58:16
571	50.315223	-4.084285	0.26	209.2	2014-07-26	07:58:17
572	50.315219	-4.084289	0.48	211.9	2014-07-26	07:58:18
573	50.315216	-4.08429	0.38	199.5	2014-07-26	07:58:19
574	50.315212	-4.084292	0.44	191.8	2014-07-26	07:58:20
575	50.315207	-4.084292	0.53	185.1	2014-07-26	07:58:21
576	50.315201	-4.084297	0.77	207	2014-07-26	07:58:22
577	50.315194	-4.084302	0.81	205.1	2014-07-26	07:58:23
578	50.315187	-4.084307	0.84	201.6	2014-07-26	07:58:24
579	50.315181	-4.084313	0.87	213.5	2014-07-26	07:58:25
580	50.315175	-4.084319	0.74	210.6	2014-07-26	07:58:26
581	50.315171	-4.084322	0.46	207.5	2014-07-26	07:58:27
582	50.315168	-4.084323	0.36	196.4	2014-07-26	07:58:28
583	50.315169	-4.084323	0.07	15.1	2014-07-26	07:58:29
584	50.315167	-4.084329	0.47	242.7	2014-07-26	07:58:30
585	50.315165	-4.084334	0.46	243.4	2014-07-26	07:58:31
586	50.315163	-4.084336	0.21	208.5	2014-07-26	07:58:32
587	50.315163	-4.084338	0.18	237.9	2014-07-26	07:58:33
588	50.315163	-4.084339	0.06	287.6	2014-07-26	07:58:34
589	50.315157	-4.08434	0.65	190.6	2014-07-26	07:58:35
590	50.31515	-4.084345	0.86	200.2	2014-07-26	07:58:36
591	50.315144	-4.084349	0.71	204.8	2014-07-26	07:58:37
592	50.315138	-4.084354	0.75	208.4	2014-07-26	07:58:38
593	50.315133	-4.08436	0.71	218.3	2014-07-26	07:58:39
594	50.315128	-4.084366	0.71	212.9	2014-07-26	07:58:40
595	50.315122	-4.08437	0.69	205.5	2014-07-26	07:58:41
596	50.315117	-4.084374	0.68	206.1	2014-07-26	07:58:42
597	50.315108	-4.084378	0.97	197.2	2014-07-26	07:58:43
598	50.315101	-4.084379	0.85	187.3	2014-07-26	07:58:44
599	50.315094	-4.084383	0.74	199.7	2014-07-26	07:58:45
600	50.315087	-4.084387	0.84	202.2	2014-07-26	07:58:46
601	50.315081	-4.084388	0.76	182.3	2014-07-26	07:58:47
602	50.315073	-4.084387	0.83	174.6	2014-07-26	07:58:48
603	50.315066	-4.084385	0.79	172.7	2014-07-26	07:58:49
604	50.315057	-4.084385	1	178.6	2014-07-26	07:58:50
605	50.315051	-4.084386	0.68	184	2014-07-26	07:58:51
606	50.315045	-4.084387	0.74	186	2014-07-26	07:58:52
607	50.315038	-4.084391	0.82	202.7	2014-07-26	07:58:53
608	50.315031	-4.084395	0.8	200	2014-07-26	07:58:54
609	50.315025	-4.084397	0.7	192.8	2014-07-26	07:58:55
610	50.31502	-4.0844	0.52	200.8	2014-07-26	07:58:56
611	50.315016	-4.084402	0.48	196	2014-07-26	07:58:57
612	50.315011	-4.084404	0.62	195.6	2014-07-26	07:58:58
613	50.315003	-4.084406	0.9	188.4	2014-07-26	07:58:59
614	50.314994	-4.084409	1.03	194.1	2014-07-26	07:59:00
615	50.314987	-4.084413	0.81	197.5	2014-07-26	07:59:01
616	50.31498	-4.084417	0.82	199.1	2014-07-26	07:59:02
617	50.314973	-4.084422	0.94	205.2	2014-07-26	07:59:03
618	50.314967	-4.084428	0.75	214.5	2014-07-26	07:59:04
619	50.314963	-4.084432	0.5	215.4	2014-07-26	07:59:05
620	50.314958	-4.084435	0.62	195.1	2014-07-26	07:59:06
621	50.314953	-4.084437	0.59	199.3	2014-07-26	07:59:07
622	50.314947	-4.084441	0.72	200	2014-07-26	07:59:08
623	50.31494	-4.084443	0.79	193.2	2014-07-26	07:59:09
624	50.314932	-4.084444	0.85	182.4	2014-07-26	07:59:10
625	50.314923	-4.084447	1.07	190.9	2014-07-26	07:59:11
626	50.314912	-4.084449	1.26	189.3	2014-07-26	07:59:12
627	50.3149	-4.084452	1.27	188.6	2014-07-26	07:59:13
628	50.314889	-4.084454	1.26	187.3	2014-07-26	07:59:14
629	50.314879	-4.084457	1.13	189.1	2014-07-26	07:59:15
630	50.314868	-4.08446	1.21	188.8	2014-07-26	07:59:16
631	50.314857	-4.084461	1.24	185.5	2014-07-26	07:59:17
632	50.314846	-4.084463	1.27	185.1	2014-07-26	07:59:18
633	50.314835	-4.084465	1.28	186.7	2014-07-26	07:59:19
634	50.314823	-4.084468	1.3	188.7	2014-07-26	07:59:20
635	50.314813	-4.084469	1.11	186.2	2014-07-26	07:59:21
636	50.314802	-4.084471	1.2	187.1	2014-07-26	07:59:22
637	50.314791	-4.084474	1.24	188	2014-07-26	07:59:23
638	50.314781	-4.084476	1.21	188.2	2014-07-26	07:59:24
639	50.31477	-4.084477	1.15	183.9	2014-07-26	07:59:25
640	50.314761	-4.08448	1.01	189.1	2014-07-26	07:59:26
641	50.314751	-4.084483	1.15	191.9	2014-07-26	07:59:27
642	50.314741	-4.084484	1.15	184.1	2014-07-26	07:59:28
643	50.314732	-4.084485	0.96	185.4	2014-07-26	07:59:29
644	50.314725	-4.084487	0.86	186.3	2014-07-26	07:59:30
645	50.314717	-4.084487	0.89	180	2014-07-26	07:59:31
646	50.314709	-4.084487	0.82	183.7	2014-07-26	07:59:32
647	50.314701	-4.084488	0.93	183	2014-07-26	07:59:33
648	50.314692	-4.08449	0.98	186	2014-07-26	07:59:34
649	50.314684	-4.084491	0.94	184.7	2014-07-26	07:59:35
650	50.314676	-4.08449	0.92	178.9	2014-07-26	07:59:36
651	50.314665	-4.084489	1.15	174.3	2014-07-26	07:59:37
652	50.314654	-4.084488	1.2	177.2	2014-07-26	07:59:38
653	50.314644	-4.084487	1.19	177.2	2014-07-26	07:59:39
654	50.314632	-4.084486	1.26	177	2014-07-26	07:59:40
655	50.31462	-4.084482	1.41	167.6	2014-07-26	07:59:41
656	50.314608	-4.084478	1.4	168.9	2014-07-26	07:59:42
657	50.314595	-4.084475	1.41	171.5	2014-07-26	07:59:43
658	50.314582	-4.084472	1.44	170.7	2014-07-26	07:59:44
659	50.31457	-4.084466	1.41	162.5	2014-07-26	07:59:45
660	50.314559	-4.084461	1.35	165.9	2014-07-26	07:59:46
661	50.314547	-4.084456	1.39	165.1	2014-07-26	07:59:47
662	50.314533	-4.084453	1.49	169.4	2014-07-26	07:59:48
663	50.31452	-4.08445	1.46	171.8	2014-07-26	07:59:49
664	50.314508	-4.084448	1.4	175.4	2014-07-26	07:59:50
665	50.314496	-4.084445	1.34	171.3	2014-07-26	07:59:51
666	50.314484	-4.084443	1.36	172.2	2014-07-26	07:59:52
667	50.314473	-4.084439	1.2	168.8	2014-07-26	07:59:53
668	50.314463	-4.084435	1.2	164.7	2014-07-26	07:59:54
669	50.314454	-4.084432	1.05	168.2	2014-07-26	07:59:55
670	50.314442	-4.084428	1.28	167.4	2014-07-26	07:59:56
671	50.314432	-4.084425	1.19	169.7	2014-07-26	07:59:57
672	50.314421	-4.084423	1.23	172.5	2014-07-26	07:59:58
673	50.314411	-4.084421	1.11	173.8	2014-07-26	07:59:59
674	50.314401	-4.084418	1.18	171	2014-07-26	08:00:00
675	50.314391	-4.084413	1.12	160.1	2014-07-26	08:00:01
676	50.314381	-4.084408	1.13	163.2	2014-07-26	08:00:02
677	50.314372	-4.084405	1.12	167.7	2014-07-26	08:00:03
678	50.314363	-4.084401	0.99	163.3	2014-07-26	08:00:04
679	50.314356	-4.084397	0.87	161.7	2014-07-26	08:00:05
680	50.314349	-4.084394	0.74	162.1	2014-07-26	08:00:06
681	50.314343	-4.084391	0.68	162.7	2014-07-26	08:00:07
682	50.31434	-4.084388	0.46	151.3	2014-07-26	08:00:08
683	50.314335	-4.084386	0.54	168.6	2014-07-26	08:00:09
684	50.314331	-4.084385	0.47	171.2	2014-07-26	08:00:10
685	50.314327	-4.084386	0.43	184	2014-07-26	08:00:11
686	50.314325	-4.084385	0.18	170.4	2014-07-26	08:00:12
687	50.314326	-4.084388	0.09	281.6	2014-07-26	08:00:14
688	50.314326	-4.084388	0.02	270	2014-07-26	08:00:15
689	50.314325	-4.084389	0.09	236.9	2014-07-26	08:00:16
690	50.314326	-4.084389	0.04	8.5	2014-07-26	08:00:17
691	50.314325	-4.08439	0.04	211.8	2014-07-26	08:00:18
692	50.314326	-4.084391	0.13	318.3	2014-07-26	08:00:19
693	50.314326	-4.084392	0.05	270	2014-07-26	08:00:20
694	50.314325	-4.084393	0.06	214.8	2014-07-26	08:00:22
695	50.314324	-4.084392	0.08	176.2	2014-07-26	08:00:23
696	50.314324	-4.084392	0.06	147.4	2014-07-26	08:00:24
697	50.314324	-4.084392	0.06	208.2	2014-07-26	08:00:25
698	50.314324	-4.084394	0.08	270	2014-07-26	08:00:26
699	50.314323	-4.084393	0.04	151.6	2014-07-26	08:00:28
700	50.314322	-4.084393	0.07	182.8	2014-07-26	08:00:30
701	50.314321	-4.084394	0.04	195.7	2014-07-26	08:00:32
702	50.31432	-4.084394	0.11	217.7	2014-07-26	08:00:33
703	50.314317	-4.084395	0.17	181.1	2014-07-26	08:00:35
704	50.314317	-4.084395	0.04	180	2014-07-26	08:00:36
705	50.314316	-4.084394	0.07	169.6	2014-07-26	08:00:37
706	50.314316	-4.084395	0.03	190.4	2014-07-26	08:00:39
707	50.314315	-4.084395	0.02	180	2014-07-26	08:00:41
708	50.314315	-4.084393	0.05	121.9	2014-07-26	08:00:43
709	50.314314	-4.084393	0.06	167.8	2014-07-26	08:00:44
710	50.314313	-4.084392	0.06	133.4	2014-07-26	08:00:46
711	50.314313	-4.084391	0.06	90	2014-07-26	08:00:47
712	50.314313	-4.084391	0.03	110.2	2014-07-26	08:00:48
713	50.314313	-4.08439	0.05	123.6	2014-07-26	08:00:49
714	50.314313	-4.08439	0.03	73.4	2014-07-26	08:00:50
715	50.314313	-4.08439	0.07	213.1	2014-07-26	08:00:51
716	50.314311	-4.08439	0.09	185.4	2014-07-26	08:00:53
717	50.31431	-4.084391	0.12	182.7	2014-07-26	08:00:54
718	50.314309	-4.084391	0.06	180	2014-07-26	08:00:55
719	50.314309	-4.084391	0.06	207.7	2014-07-26	08:00:56
720	50.314311	-4.084391	0.24	354.3	2014-07-26	08:00:57
721	50.314311	-4.084393	0.06	241.1	2014-07-26	08:00:59
722	50.31431	-4.084394	0.07	237.6	2014-07-26	08:01:00
723	50.31431	-4.084394	0.06	222.6	2014-07-26	08:01:01
724	50.31431	-4.084395	0.05	245.3	2014-07-26	08:01:02
725	50.314309	-4.084396	0.07	255.2	2014-07-26	08:01:03
726	50.314309	-4.084396	0.05	236.4	2014-07-26	08:01:04
727	50.314309	-4.084397	0.04	270	2014-07-26	08:01:05
728	50.314309	-4.084397	0.04	242.4	2014-07-26	08:01:06
729	50.314309	-4.084398	0.05	219.1	2014-07-26	08:01:07
730	50.314308	-4.084399	0.06	230	2014-07-26	08:01:09
731	50.314308	-4.0844	0.06	217.8	2014-07-26	08:01:10
732	50.314307	-4.0844	0.05	200.8	2014-07-26	08:01:11
733	50.314307	-4.0844	0.03	231.1	2014-07-26	08:01:12
734	50.314307	-4.0844	0	0	2014-07-26	08:01:13
735	50.314307	-4.084401	0.05	236.4	2014-07-26	08:01:14
736	50.314307	-4.084402	0.07	253.9	2014-07-26	08:01:15
737	50.314306	-4.084403	0.06	261	2014-07-26	08:01:17
738	50.314307	-4.084404	0.06	289.5	2014-07-26	08:01:18
739	50.314306	-4.084405	0.06	250.7	2014-07-26	08:01:19
740	50.314306	-4.084406	0.06	261.4	2014-07-26	08:01:20
741	50.314306	-4.084407	0.08	250.2	2014-07-26	08:01:21
742	50.314305	-4.084409	0.09	234.5	2014-07-26	08:01:23
743	50.314305	-4.08441	0.07	228.8	2014-07-26	08:01:24
744	50.314304	-4.08441	0.08	234.4	2014-07-26	08:01:25
745	50.314304	-4.084412	0.07	242.3	2014-07-26	08:01:27
746	50.314304	-4.084413	0.08	263.4	2014-07-26	08:01:28
747	50.314303	-4.084415	0.12	251.5	2014-07-26	08:01:29
748	50.314303	-4.084416	0.08	270	2014-07-26	08:01:30
749	50.314303	-4.084417	0.09	257.3	2014-07-26	08:01:31
750	50.314303	-4.084419	0.13	274.4	2014-07-26	08:01:32
751	50.314303	-4.084421	0.14	270	2014-07-26	08:01:33
752	50.314303	-4.084422	0.1	281.2	2014-07-26	08:01:34
753	50.314304	-4.084423	0.08	282.9	2014-07-26	08:01:35
754	50.314303	-4.084424	0.06	251.5	2014-07-26	08:01:36
755	50.314303	-4.084425	0.05	270	2014-07-26	08:01:37
756	50.314303	-4.084426	0.1	248.5	2014-07-26	08:01:38
757	50.314303	-4.084427	0.06	239.7	2014-07-26	08:01:39
758	50.314303	-4.084428	0.06	252.2	2014-07-26	08:01:40
759	50.314303	-4.084429	0.07	262.9	2014-07-26	08:01:41
760	50.314302	-4.084429	0.07	234.6	2014-07-26	08:01:42
761	50.314302	-4.084432	0.1	267.5	2014-07-26	08:01:44
762	50.314302	-4.084434	0.13	274	2014-07-26	08:01:45
763	50.314302	-4.084436	0.12	279.1	2014-07-26	08:01:46
764	50.314302	-4.084437	0.1	270	2014-07-26	08:01:47
765	50.314303	-4.084438	0.09	282.7	2014-07-26	08:01:48
766	50.314303	-4.08444	0.13	277.8	2014-07-26	08:01:49
767	50.314303	-4.084441	0.08	257.1	2014-07-26	08:01:50
768	50.314302	-4.084442	0.09	244	2014-07-26	08:01:51
769	50.314302	-4.084443	0.1	247.7	2014-07-26	08:01:52
770	50.314302	-4.084447	0.12	270	2014-07-26	08:01:54
771	50.314302	-4.084449	0.14	270	2014-07-26	08:01:55
772	50.314301	-4.084451	0.13	249.6	2014-07-26	08:01:56
773	50.3143	-4.084453	0.12	227.6	2014-07-26	08:01:58
774	50.314299	-4.084455	0.15	216.4	2014-07-26	08:01:59
775	50.314298	-4.084456	0.16	241.5	2014-07-26	08:02:00
776	50.314293	-4.08446	0.32	202.1	2014-07-26	08:02:02
777	50.314292	-4.084461	0.14	221.2	2014-07-26	08:02:03
778	50.314291	-4.084462	0.13	212.3	2014-07-26	08:02:04
779	50.31429	-4.084464	0.15	236.3	2014-07-26	08:02:05
780	50.314286	-4.08447	0.64	222	2014-07-26	08:02:06
781	50.314282	-4.084474	0.26	209.8	2014-07-26	08:02:08
782	50.314282	-4.084475	0.09	246.2	2014-07-26	08:02:09
783	50.314282	-4.084476	0.07	304.2	2014-07-26	08:02:10
784	50.314282	-4.084477	0.09	257.9	2014-07-26	08:02:11
785	50.314281	-4.084478	0.08	249.5	2014-07-26	08:02:12
786	50.314281	-4.08448	0.16	259.8	2014-07-26	08:02:13
787	50.31428	-4.084482	0.1	237.5	2014-07-26	08:02:15
788	50.31428	-4.084484	0.13	258	2014-07-26	08:02:16
789	50.314279	-4.084486	0.11	225	2014-07-26	08:02:18
790	50.314278	-4.084487	0.13	217.1	2014-07-26	08:02:19
791	50.314277	-4.084488	0.05	223.2	2014-07-26	08:02:20
792	50.314277	-4.084489	0.11	265.3	2014-07-26	08:02:21
793	50.314277	-4.08449	0.07	212	2014-07-26	08:02:22
794	50.314276	-4.08449	0.06	198.4	2014-07-26	08:02:23
795	50.314276	-4.084492	0.14	246	2014-07-26	08:02:24
796	50.314275	-4.084497	0.17	262.3	2014-07-26	08:02:26
797	50.314275	-4.084499	0.2	264.5	2014-07-26	08:02:27
798	50.31427	-4.084503	0.32	203.6	2014-07-26	08:02:29
799	50.314267	-4.084505	0.33	199.3	2014-07-26	08:02:30
800	50.314257	-4.084511	1.28	201.9	2014-07-26	08:02:31
801	50.314247	-4.084515	1.06	194	2014-07-26	08:02:32
802	50.314238	-4.084518	1.1	193.1	2014-07-26	08:02:33
803	50.314227	-4.084521	1.16	189.4	2014-07-26	08:02:34
804	50.314218	-4.084521	1.07	179.1	2014-07-26	08:02:35
805	50.314207	-4.084522	1.2	185.1	2014-07-26	08:02:36
806	50.314195	-4.084524	1.38	184.5	2014-07-26	08:02:37
807	50.314184	-4.084523	1.23	175.8	2014-07-26	08:02:38
808	50.314173	-4.084521	1.23	173.6	2014-07-26	08:02:39
809	50.31416	-4.084521	1.43	182.1	2014-07-26	08:02:40
810	50.314149	-4.084519	1.26	171	2014-07-26	08:02:41
811	50.314138	-4.084516	1.19	169.6	2014-07-26	08:02:42
812	50.314128	-4.084514	1.12	174.8	2014-07-26	08:02:43
813	50.314118	-4.084513	1.17	176.8	2014-07-26	08:02:44
814	50.314108	-4.08451	1.1	166.9	2014-07-26	08:02:45
815	50.314098	-4.084508	1.14	174	2014-07-26	08:02:46
816	50.314088	-4.084509	1.1	184.3	2014-07-26	08:02:47
817	50.314078	-4.084509	1.13	179.1	2014-07-26	08:02:48
818	50.314067	-4.084507	1.2	172.6	2014-07-26	08:02:49
819	50.314057	-4.084504	1.13	170.6	2014-07-26	08:02:50
820	50.314048	-4.084503	1.06	174.5	2014-07-26	08:02:51
821	50.314039	-4.084498	1	161.3	2014-07-26	08:02:52
822	50.31403	-4.084493	1.08	159	2014-07-26	08:02:53
823	50.314021	-4.08449	1.04	169.8	2014-07-26	08:02:54
824	50.314013	-4.084488	0.88	169.9	2014-07-26	08:02:55
825	50.314005	-4.084485	0.88	165.5	2014-07-26	08:02:56
826	50.313996	-4.084482	1.05	168.8	2014-07-26	08:02:57
827	50.313987	-4.084476	1.08	156.9	2014-07-26	08:02:58
828	50.313978	-4.08447	1.11	156.3	2014-07-26	08:02:59
829	50.313967	-4.084464	1.3	162.7	2014-07-26	08:03:00
830	50.313956	-4.08446	1.29	164.4	2014-07-26	08:03:01
831	50.313945	-4.084455	1.29	165.8	2014-07-26	08:03:02
832	50.313934	-4.084449	1.23	161.1	2014-07-26	08:03:03
833	50.313925	-4.084443	1.08	156	2014-07-26	08:03:04
834	50.313916	-4.084436	1.11	153.6	2014-07-26	08:03:05
835	50.313909	-4.08443	0.94	149.9	2014-07-26	08:03:06
836	50.3139	-4.084425	1.07	160.8	2014-07-26	08:03:07
837	50.313891	-4.084421	0.99	165	2014-07-26	08:03:08
838	50.313882	-4.084416	1.12	159.1	2014-07-26	08:03:09
839	50.313871	-4.084411	1.26	163.9	2014-07-26	08:03:10
840	50.313859	-4.084406	1.35	165.2	2014-07-26	08:03:11
841	50.313849	-4.0844	1.25	160.8	2014-07-26	08:03:12
842	50.31384	-4.084394	1.05	155.2	2014-07-26	08:03:13
843	50.31383	-4.084391	1.11	170.7	2014-07-26	08:03:14
844	50.31382	-4.084386	1.2	163.2	2014-07-26	08:03:15
845	50.313811	-4.084381	1.14	159.5	2014-07-26	08:03:16
846	50.3138	-4.084376	1.23	164.5	2014-07-26	08:03:17
847	50.313789	-4.084371	1.26	162.2	2014-07-26	08:03:18
848	50.313779	-4.084366	1.14	162.7	2014-07-26	08:03:19
849	50.31377	-4.08436	1.13	160	2014-07-26	08:03:20
850	50.31376	-4.084357	1.09	168.7	2014-07-26	08:03:21
851	50.313751	-4.084354	1.07	168.4	2014-07-26	08:03:22
852	50.313742	-4.084349	1.1	158	2014-07-26	08:03:23
853	50.313733	-4.084344	1.01	162.5	2014-07-26	08:03:24
854	50.313724	-4.084338	1.1	157.1	2014-07-26	08:03:25
855	50.313715	-4.084331	1.11	153.1	2014-07-26	08:03:26
856	50.313706	-4.084324	1.12	151.8	2014-07-26	08:03:27
857	50.313697	-4.084319	1.07	161.2	2014-07-26	08:03:28
858	50.313687	-4.084313	1.14	157.6	2014-07-26	08:03:29
859	50.313676	-4.084306	1.39	160.8	2014-07-26	08:03:30
860	50.313664	-4.0843	1.39	159.5	2014-07-26	08:03:31
861	50.313656	-4.084293	1.02	154.5	2014-07-26	08:03:32
862	50.313648	-4.084286	0.98	149.8	2014-07-26	08:03:33
863	50.313638	-4.08428	1.21	159.6	2014-07-26	08:03:34
864	50.313626	-4.084275	1.35	164.1	2014-07-26	08:03:35
865	50.313615	-4.08427	1.31	164.4	2014-07-26	08:03:36
866	50.313604	-4.084266	1.23	165.7	2014-07-26	08:03:37
867	50.313593	-4.08426	1.29	161.4	2014-07-26	08:03:38
868	50.313584	-4.084259	1.03	173.7	2014-07-26	08:03:39
869	50.313575	-4.084256	1.06	168.3	2014-07-26	08:03:40
870	50.313563	-4.084251	1.31	165.8	2014-07-26	08:03:41
871	50.313551	-4.08425	1.31	175.6	2014-07-26	08:03:42
872	50.31354	-4.084248	1.24	173.9	2014-07-26	08:03:43
873	50.31353	-4.084246	1.18	172.8	2014-07-26	08:03:44
874	50.313519	-4.084243	1.23	171.6	2014-07-26	08:03:45
875	50.313509	-4.084241	1.17	173	2014-07-26	08:03:46
876	50.313499	-4.084239	1.02	172.2	2014-07-26	08:03:47
877	50.31349	-4.084237	1.02	170.6	2014-07-26	08:03:48
878	50.313481	-4.084233	1.08	163.7	2014-07-26	08:03:49
879	50.313471	-4.084229	1.17	168	2014-07-26	08:03:50
880	50.31346	-4.084225	1.21	166.6	2014-07-26	08:03:51
881	50.313449	-4.084221	1.32	165.6	2014-07-26	08:03:52
882	50.313438	-4.084217	1.22	167.4	2014-07-26	08:03:53
883	50.313427	-4.084211	1.27	162.2	2014-07-26	08:03:54
884	50.313418	-4.084205	1.17	157.3	2014-07-26	08:03:55
885	50.313408	-4.084199	1.16	159.9	2014-07-26	08:03:56
886	50.3134	-4.084193	0.98	153.3	2014-07-26	08:03:57
887	50.313392	-4.084187	1.03	152.5	2014-07-26	08:03:58
888	50.313383	-4.084182	1.03	160.1	2014-07-26	08:03:59
889	50.313375	-4.084175	1.01	151.1	2014-07-26	08:04:00
890	50.313367	-4.084169	0.94	155.7	2014-07-26	08:04:01
891	50.313359	-4.084162	1.05	150.1	2014-07-26	08:04:02
892	50.313351	-4.084154	1.08	147.2	2014-07-26	08:04:03
893	50.313341	-4.084143	1.34	145.5	2014-07-26	08:04:04
894	50.313332	-4.084134	1.22	148.4	2014-07-26	08:04:05
895	50.313323	-4.084123	1.24	140.9	2014-07-26	08:04:06
896	50.313315	-4.084113	1.12	142.1	2014-07-26	08:04:07
897	50.313306	-4.084102	1.24	140.7	2014-07-26	08:04:08
898	50.313298	-4.084092	1.18	142.1	2014-07-26	08:04:09
899	50.313291	-4.084082	1.09	138.4	2014-07-26	08:04:10
900	50.313285	-4.084072	0.91	131.8	2014-07-26	08:04:11
901	50.313279	-4.084061	1.09	133.8	2014-07-26	08:04:12
902	50.31327	-4.084049	1.29	138.2	2014-07-26	08:04:13
903	50.313263	-4.084039	1.03	135.7	2014-07-26	08:04:14
904	50.313255	-4.084028	1.2	137.6	2014-07-26	08:04:15
905	50.313247	-4.084018	1.15	143.7	2014-07-26	08:04:16
906	50.313239	-4.084008	1.18	142.1	2014-07-26	08:04:17
907	50.313231	-4.083997	1.17	139.3	2014-07-26	08:04:18
908	50.313223	-4.083986	1.13	136.1	2014-07-26	08:04:19
909	50.313216	-4.083977	1.09	142.1	2014-07-26	08:04:20
910	50.313208	-4.083967	1.13	143.1	2014-07-26	08:04:21
911	50.313201	-4.083958	0.99	139.6	2014-07-26	08:04:22
912	50.313194	-4.083947	1.08	134.3	2014-07-26	08:04:23
913	50.313186	-4.083937	1.11	140.9	2014-07-26	08:04:24
914	50.313178	-4.083928	1.1	143.7	2014-07-26	08:04:25
915	50.313172	-4.083917	1.07	130.6	2014-07-26	08:04:26
916	50.313164	-4.083906	1.15	137.9	2014-07-26	08:04:27
917	50.313157	-4.083897	1.07	143.1	2014-07-26	08:04:28
918	50.31315	-4.083887	1.03	137.3	2014-07-26	08:04:29
919	50.313143	-4.083877	1.04	138.3	2014-07-26	08:04:30
920	50.313134	-4.083866	1.23	140.2	2014-07-26	08:04:31
921	50.313127	-4.083853	1.29	130.2	2014-07-26	08:04:32
922	50.313121	-4.083837	1.27	121.6	2014-07-26	08:04:33
923	50.313114	-4.083824	1.21	129.3	2014-07-26	08:04:34
924	50.313107	-4.083813	1.14	137	2014-07-26	08:04:35
925	50.313101	-4.083801	1.1	127.6	2014-07-26	08:04:36
926	50.313095	-4.083787	1.2	123.1	2014-07-26	08:04:37
927	50.313088	-4.083776	1.15	135	2014-07-26	08:04:38
928	50.313082	-4.083763	1.09	125.2	2014-07-26	08:04:39
929	50.313078	-4.083748	1.18	113.8	2014-07-26	08:04:40
930	50.313074	-4.083731	1.29	109.5	2014-07-26	08:04:41
931	50.313069	-4.083717	1.15	118.1	2014-07-26	08:04:42
932	50.313063	-4.083702	1.22	122.5	2014-07-26	08:04:43
933	50.313057	-4.083688	1.24	124.3	2014-07-26	08:04:44
934	50.313051	-4.083675	1.14	126.2	2014-07-26	08:04:45
935	50.313045	-4.083662	1.07	123.1	2014-07-26	08:04:46
936	50.31304	-4.083649	1.11	122.6	2014-07-26	08:04:47
937	50.313036	-4.083636	1.03	118	2014-07-26	08:04:48
938	50.313031	-4.083625	0.96	121.1	2014-07-26	08:04:49
939	50.313025	-4.083613	1.04	128.6	2014-07-26	08:04:50
940	50.313018	-4.0836	1.21	131	2014-07-26	08:04:51
941	50.313013	-4.083584	1.27	116.6	2014-07-26	08:04:52
942	50.313007	-4.08357	1.23	121.2	2014-07-26	08:04:53
943	50.313001	-4.083554	1.33	123.2	2014-07-26	08:04:54
944	50.312995	-4.083536	1.46	117.4	2014-07-26	08:04:55
945	50.31299	-4.083518	1.33	112.3	2014-07-26	08:04:56
946	50.312985	-4.083502	1.34	117	2014-07-26	08:04:57
947	50.312979	-4.083484	1.42	115.7	2014-07-26	08:04:58
948	50.312972	-4.083467	1.41	123.3	2014-07-26	08:04:59
949	50.312966	-4.08345	1.42	122.6	2014-07-26	08:05:00
950	50.312959	-4.083433	1.43	120.1	2014-07-26	08:05:01
951	50.312953	-4.083417	1.34	123	2014-07-26	08:05:02
952	50.312947	-4.083401	1.28	119.8	2014-07-26	08:05:03
953	50.312941	-4.083385	1.31	117.2	2014-07-26	08:05:04
954	50.312936	-4.083369	1.32	118.1	2014-07-26	08:05:05
955	50.31293	-4.083353	1.27	119.9	2014-07-26	08:05:06
956	50.312925	-4.083337	1.27	116.7	2014-07-26	08:05:07
957	50.312918	-4.08332	1.46	121.7	2014-07-26	08:05:08
958	50.312912	-4.083302	1.41	118.9	2014-07-26	08:05:09
959	50.312907	-4.083287	1.22	118.2	2014-07-26	08:05:10
960	50.312901	-4.083273	1.22	120.8	2014-07-26	08:05:11
961	50.312896	-4.083258	1.19	121.1	2014-07-26	08:05:12
962	50.31289	-4.083243	1.21	119.7	2014-07-26	08:05:13
963	50.312886	-4.08323	1.05	118.6	2014-07-26	08:05:14
964	50.312881	-4.083216	1.13	116	2014-07-26	08:05:15
965	50.312877	-4.083203	1.03	115.3	2014-07-26	08:05:16
966	50.312873	-4.083189	1.12	116.9	2014-07-26	08:05:17
967	50.312869	-4.083176	0.98	112.9	2014-07-26	08:05:18
968	50.312865	-4.083164	0.97	117.5	2014-07-26	08:05:19
969	50.31286	-4.083153	0.99	124.3	2014-07-26	08:05:20
970	50.312857	-4.083142	0.86	113.5	2014-07-26	08:05:21
971	50.312855	-4.083129	0.97	108.6	2014-07-26	08:05:22
972	50.312852	-4.083117	0.89	109.7	2014-07-26	08:05:23
973	50.312849	-4.083107	0.76	116.3	2014-07-26	08:05:24
974	50.312845	-4.083096	0.88	116.5	2014-07-26	08:05:25
975	50.312842	-4.083084	0.99	113.9	2014-07-26	08:05:26
976	50.312839	-4.083072	0.88	109.8	2014-07-26	08:05:27
977	50.312838	-4.083061	0.81	98	2014-07-26	08:05:28
978	50.312836	-4.083045	1.12	99.1	2014-07-26	08:05:29
979	50.312836	-4.08303	1.04	91	2014-07-26	08:05:30
980	50.312835	-4.083017	0.95	97.9	2014-07-26	08:05:31
981	50.312832	-4.083004	1	109.2	2014-07-26	08:05:32
982	50.312828	-4.082992	0.97	116.9	2014-07-26	08:05:33
983	50.312824	-4.082979	1.06	119.5	2014-07-26	08:05:34
984	50.312822	-4.082967	0.84	102.8	2014-07-26	08:05:35
985	50.31282	-4.082956	0.82	104.4	2014-07-26	08:05:36
986	50.312818	-4.082944	0.87	106.1	2014-07-26	08:05:37
987	50.312818	-4.082932	0.88	91.2	2014-07-26	08:05:38
988	50.312816	-4.082921	0.79	100.9	2014-07-26	08:05:39
989	50.312814	-4.082911	0.77	106.8	2014-07-26	08:05:40
990	50.312813	-4.082899	0.87	101.2	2014-07-26	08:05:41
991	50.312812	-4.082885	0.96	93.3	2014-07-26	08:05:42
992	50.312812	-4.082871	0.99	93.8	2014-07-26	08:05:43
993	50.31281	-4.082856	1.08	98	2014-07-26	08:05:44
994	50.312808	-4.082843	1.01	103.9	2014-07-26	08:05:45
995	50.312807	-4.082828	1.06	96	2014-07-26	08:05:46
996	50.312806	-4.082814	0.95	95.6	2014-07-26	08:05:47
997	50.312804	-4.082803	0.86	109.7	2014-07-26	08:05:48
998	50.312802	-4.082791	0.89	100.9	2014-07-26	08:05:49
999	50.312802	-4.082775	1.1	92.4	2014-07-26	08:05:50
1000	50.3128	-4.082761	1	101.3	2014-07-26	08:05:51
1001	50.312799	-4.082746	1.11	99.2	2014-07-26	08:05:52
1002	50.312798	-4.082732	0.98	92.7	2014-07-26	08:05:53
1003	50.312797	-4.082716	1.13	98.5	2014-07-26	08:05:54
1004	50.312794	-4.082701	1.15	103.6	2014-07-26	08:05:55
1005	50.312791	-4.082687	1.03	110.7	2014-07-26	08:05:56
1006	50.312789	-4.082673	1	100.8	2014-07-26	08:05:57
1007	50.312788	-4.08266	0.98	96.5	2014-07-26	08:05:58
1008	50.312787	-4.082647	0.89	99	2014-07-26	08:05:59
1009	50.312784	-4.082633	1.04	105	2014-07-26	08:06:00
1010	50.312781	-4.082619	1.07	110	2014-07-26	08:06:01
1011	50.312779	-4.082604	1.07	103.6	2014-07-26	08:06:02
1012	50.312777	-4.082591	0.99	101.4	2014-07-26	08:06:03
1013	50.312775	-4.082578	0.95	103	2014-07-26	08:06:04
1014	50.312773	-4.082566	0.9	108.8	2014-07-26	08:06:05
1015	50.312769	-4.082551	1.09	111	2014-07-26	08:06:06
1016	50.312766	-4.082536	1.17	108.1	2014-07-26	08:06:07
1017	50.312762	-4.082523	0.99	115.1	2014-07-26	08:06:08
1018	50.312758	-4.082512	0.89	119.5	2014-07-26	08:06:09
1019	50.312755	-4.082499	1.01	113.3	2014-07-26	08:06:10
1020	50.312751	-4.082487	0.94	114.1	2014-07-26	08:06:11
1021	50.312746	-4.082477	0.91	125.6	2014-07-26	08:06:12
1022	50.312741	-4.082465	1.01	123.7	2014-07-26	08:06:13
1023	50.312737	-4.08245	1.11	113.8	2014-07-26	08:06:14
1024	50.312733	-4.082437	1.07	118	2014-07-26	08:06:15
1025	50.312729	-4.082426	0.9	119.6	2014-07-26	08:06:16
1026	50.312725	-4.082414	0.97	117.4	2014-07-26	08:06:17
1027	50.312721	-4.082402	0.95	117.6	2014-07-26	08:06:18
1028	50.312716	-4.082389	1.05	121	2014-07-26	08:06:19
1029	50.312711	-4.082377	1.02	122.1	2014-07-26	08:06:20
1030	50.312706	-4.082364	1.13	120.8	2014-07-26	08:06:21
1031	50.312702	-4.082349	1.11	113.8	2014-07-26	08:06:22
1032	50.312698	-4.082337	0.97	113.8	2014-07-26	08:06:23
1033	50.312695	-4.082324	1	114.9	2014-07-26	08:06:24
1034	50.31269	-4.08231	1.13	116	2014-07-26	08:06:25
1035	50.312685	-4.082297	1.05	123.9	2014-07-26	08:06:26
1036	50.312681	-4.082286	0.92	119.3	2014-07-26	08:06:27
1037	50.312676	-4.082274	1.03	123.8	2014-07-26	08:06:28
1038	50.312672	-4.082262	0.96	118.5	2014-07-26	08:06:29
1039	50.312668	-4.08225	0.94	111.6	2014-07-26	08:06:30
1040	50.312665	-4.082239	0.89	112.9	2014-07-26	08:06:31
1041	50.31266	-4.082227	0.98	124.8	2014-07-26	08:06:32
1042	50.312656	-4.082215	1.03	120.9	2014-07-26	08:06:33
1043	50.312652	-4.0822	1.14	110.2	2014-07-26	08:06:34
1044	50.312648	-4.082185	1.18	113.7	2014-07-26	08:06:35
1045	50.312642	-4.082167	1.42	118.2	2014-07-26	08:06:36
1046	50.312638	-4.082152	1.17	111.5	2014-07-26	08:06:37
1047	50.312633	-4.082136	1.19	115.1	2014-07-26	08:06:38
1048	50.312628	-4.082121	1.26	119.8	2014-07-26	08:06:39
1049	50.312623	-4.082105	1.26	114.5	2014-07-26	08:06:40
1050	50.312618	-4.082089	1.26	114	2014-07-26	08:06:41
1051	50.312613	-4.082072	1.34	116.4	2014-07-26	08:06:42
1052	50.312608	-4.082056	1.27	115.2	2014-07-26	08:06:43
1053	50.312602	-4.082038	1.42	118.3	2014-07-26	08:06:44
1054	50.312596	-4.08202	1.45	115.9	2014-07-26	08:06:45
1055	50.312591	-4.082002	1.42	114.9	2014-07-26	08:06:46
1056	50.312586	-4.081984	1.37	114.1	2014-07-26	08:06:47
1057	50.312581	-4.081968	1.24	114.9	2014-07-26	08:06:48
1058	50.312577	-4.081954	1.15	118	2014-07-26	08:06:49
1059	50.312571	-4.081941	1.15	125.3	2014-07-26	08:06:50
1060	50.312564	-4.081926	1.25	124	2014-07-26	08:06:51
1061	50.312558	-4.08191	1.29	120.5	2014-07-26	08:06:52
1062	50.312553	-4.081895	1.21	118.5	2014-07-26	08:06:53
1063	50.312546	-4.08188	1.36	123.7	2014-07-26	08:06:54
1064	50.31254	-4.081866	1.21	126	2014-07-26	08:06:55
1065	50.312535	-4.081852	1.13	117	2014-07-26	08:06:56
1066	50.31253	-4.081837	1.21	119.1	2014-07-26	08:06:57
1067	50.312525	-4.081821	1.25	116.7	2014-07-26	08:06:58
1068	50.31252	-4.081807	1.16	119.3	2014-07-26	08:06:59
1069	50.312515	-4.081793	1.17	119.2	2014-07-26	08:07:00
1070	50.312511	-4.081777	1.19	111.1	2014-07-26	08:07:01
1071	50.312507	-4.081761	1.24	113.9	2014-07-26	08:07:02
1072	50.3125	-4.081744	1.38	120.9	2014-07-26	08:07:03
1073	50.312496	-4.081727	1.32	111.6	2014-07-26	08:07:04
1074	50.312489	-4.081711	1.33	123.3	2014-07-26	08:07:05
1075	50.312485	-4.081697	1.13	117.5	2014-07-26	08:07:06
1076	50.312478	-4.081681	1.37	122.2	2014-07-26	08:07:07
1077	50.312473	-4.081665	1.27	117.6	2014-07-26	08:07:08
1078	50.312467	-4.081652	1.13	122.6	2014-07-26	08:07:09
1079	50.312462	-4.08164	1.03	126.8	2014-07-26	08:07:10
1080	50.312456	-4.081629	1.05	127.9	2014-07-26	08:07:11
1081	50.312452	-4.081617	0.92	117.7	2014-07-26	08:07:12
1082	50.312448	-4.081606	0.91	119.7	2014-07-26	08:07:13
1083	50.312444	-4.081595	0.89	120.9	2014-07-26	08:07:14
1084	50.31244	-4.081584	0.92	120.5	2014-07-26	08:07:15
1085	50.312435	-4.081573	0.96	127	2014-07-26	08:07:16
1086	50.31243	-4.081562	0.99	123.8	2014-07-26	08:07:17
1087	50.312424	-4.081553	0.87	132.4	2014-07-26	08:07:18
1088	50.312421	-4.081543	0.81	121	2014-07-26	08:07:19
1089	50.312417	-4.081532	0.88	118.4	2014-07-26	08:07:20
1090	50.312413	-4.08152	0.94	117.3	2014-07-26	08:07:21
1091	50.31241	-4.081507	0.98	110.6	2014-07-26	08:07:22
1092	50.312406	-4.081495	0.95	114.9	2014-07-26	08:07:23
1093	50.312403	-4.081481	1.06	112.3	2014-07-26	08:07:24
1094	50.312399	-4.08147	0.88	115.7	2014-07-26	08:07:25
1095	50.312396	-4.081459	0.86	113.5	2014-07-26	08:07:26
1096	50.312393	-4.081448	0.9	116.6	2014-07-26	08:07:27
1097	50.312389	-4.081437	0.87	116.1	2014-07-26	08:07:28
1098	50.312386	-4.081425	0.92	113.3	2014-07-26	08:07:29
1099	50.312382	-4.081414	0.87	115.4	2014-07-26	08:07:30
1100	50.312379	-4.081402	0.95	113.7	2014-07-26	08:07:31
1101	50.312375	-4.08139	0.95	118.3	2014-07-26	08:07:32
1102	50.312372	-4.081377	0.99	113.2	2014-07-26	08:07:33
1103	50.312369	-4.081364	0.97	109.7	2014-07-26	08:07:34
1104	50.312364	-4.081351	1.03	117.4	2014-07-26	08:07:35
1105	50.312361	-4.081339	0.92	111.5	2014-07-26	08:07:36
1106	50.312358	-4.081327	0.99	111.6	2014-07-26	08:07:37
1107	50.312355	-4.081313	0.99	107.1	2014-07-26	08:07:38
1108	50.312353	-4.081301	0.91	104.8	2014-07-26	08:07:39
1109	50.312351	-4.081288	0.93	108.1	2014-07-26	08:07:40
1110	50.312347	-4.081274	1.07	111.4	2014-07-26	08:07:41
1111	50.312344	-4.081262	0.96	113.5	2014-07-26	08:07:42
1112	50.312341	-4.08125	0.93	112.5	2014-07-26	08:07:43
1113	50.312338	-4.081239	0.81	111.7	2014-07-26	08:07:44
1114	50.312336	-4.081228	0.86	103.2	2014-07-26	08:07:45
1115	50.312334	-4.081215	0.92	105.3	2014-07-26	08:07:46
1116	50.312332	-4.081203	0.9	103.7	2014-07-26	08:07:47
1117	50.31233	-4.081193	0.75	109.8	2014-07-26	08:07:48
1118	50.312329	-4.081186	0.5	102.8	2014-07-26	08:07:49
1119	50.312328	-4.08118	0.22	97.4	2014-07-26	08:07:51
1120	50.312327	-4.081184	0.3	249.9	2014-07-26	08:07:52
1121	50.312327	-4.08118	0.13	106.6	2014-07-26	08:07:54
1122	50.312326	-4.08118	0.07	131.2	2014-07-26	08:07:55
1123	50.312327	-4.081178	0.09	56.9	2014-07-26	08:07:56
1124	50.312327	-4.081179	0.04	334	2014-07-26	08:07:57
1125	50.312327	-4.08118	0.06	297.6	2014-07-26	08:07:58
1126	50.312328	-4.08118	0.05	315.9	2014-07-26	08:07:59
1127	50.312328	-4.081181	0.08	308.1	2014-07-26	08:08:00
1128	50.312328	-4.081181	0.03	11.5	2014-07-26	08:08:01
1129	50.312329	-4.081181	0.05	7.8	2014-07-26	08:08:02
1130	50.312329	-4.081181	0.02	341.3	2014-07-26	08:08:03
1131	50.312329	-4.081181	0.04	211.8	2014-07-26	08:08:04
1132	50.312328	-4.081181	0.02	162.3	2014-07-26	08:08:05
1133	50.312328	-4.081181	0.02	196.7	2014-07-26	08:08:06
1134	50.312328	-4.081181	0.02	0	2014-07-26	08:08:07
1135	50.312329	-4.081181	0.04	40.1	2014-07-26	08:08:08
1136	50.312329	-4.081181	0.04	302.4	2014-07-26	08:08:09
1137	50.312329	-4.081182	0.06	318.6	2014-07-26	08:08:10
1138	50.31233	-4.081183	0.08	304.9	2014-07-26	08:08:11
1139	50.31233	-4.081183	0.04	297.6	2014-07-26	08:08:12
1140	50.31233	-4.081184	0.04	302.4	2014-07-26	08:08:13
1141	50.31233	-4.081184	0.04	284.1	2014-07-26	08:08:14
1142	50.31233	-4.081184	0.04	342.3	2014-07-26	08:08:15
1143	50.312331	-4.081185	0.03	331.8	2014-07-26	08:08:17
1144	50.312331	-4.081185	0.03	348.5	2014-07-26	08:08:18
1145	50.312331	-4.081185	0.04	319	2014-07-26	08:08:19
1146	50.312332	-4.081186	0.05	309.2	2014-07-26	08:08:20
1147	50.312332	-4.081186	0.04	334.2	2014-07-26	08:08:21
1148	50.312332	-4.081186	0.01	196.7	2014-07-26	08:08:23
1149	50.312332	-4.081186	0.02	116.6	2014-07-26	08:08:24
1150	50.312331	-4.081186	0.03	212.6	2014-07-26	08:08:25
1151	50.312332	-4.081186	0.02	295.7	2014-07-26	08:08:26
1152	50.312331	-4.081186	0.03	212.6	2014-07-26	08:08:27
1153	50.312331	-4.081187	0.03	308.9	2014-07-26	08:08:28
1154	50.312332	-4.081187	0.05	345.5	2014-07-26	08:08:29
1155	50.312332	-4.081187	0.03	0	2014-07-26	08:08:30
1156	50.312332	-4.081187	0.03	231.1	2014-07-26	08:08:31
1157	50.312332	-4.081187	0.03	347.1	2014-07-26	08:08:32
1158	50.312332	-4.081188	0.03	253.4	2014-07-26	08:08:33
1159	50.312332	-4.081188	0.02	161.3	2014-07-26	08:08:34
1160	50.312332	-4.081188	0.01	270	2014-07-26	08:08:35
1161	50.312332	-4.081188	0.02	309.7	2014-07-26	08:08:36
1162	50.312332	-4.081189	0.05	279.5	2014-07-26	08:08:37
1163	50.312332	-4.08119	0.08	291.2	2014-07-26	08:08:38
1164	50.312333	-4.08119	0.06	312.6	2014-07-26	08:08:39
1165	50.312333	-4.081191	0.04	313	2014-07-26	08:08:40
1166	50.312333	-4.081192	0.08	308.1	2014-07-26	08:08:41
1167	50.312334	-4.081192	0.05	315.9	2014-07-26	08:08:42
1168	50.312334	-4.081193	0.05	270	2014-07-26	08:08:43
1169	50.312333	-4.081193	0.05	232.5	2014-07-26	08:08:44
1170	50.312333	-4.081194	0.06	239.7	2014-07-26	08:08:45
1171	50.312333	-4.081195	0.1	258.8	2014-07-26	08:08:46
1172	50.312333	-4.081197	0.09	270	2014-07-26	08:08:47
1173	50.312333	-4.081198	0.1	280.5	2014-07-26	08:08:48
1174	50.312333	-4.081199	0.05	270	2014-07-26	08:08:49
1175	50.312334	-4.0812	0.1	292.3	2014-07-26	08:08:50
1176	50.312334	-4.081201	0.11	285.9	2014-07-26	08:08:51
1177	50.312334	-4.081203	0.1	280.6	2014-07-26	08:08:52
1178	50.312334	-4.081204	0.07	255.9	2014-07-26	08:08:53
1179	50.312334	-4.081205	0.08	276.6	2014-07-26	08:08:54
1180	50.312334	-4.081206	0.05	260.6	2014-07-26	08:08:55
1181	50.312334	-4.081207	0.09	287.4	2014-07-26	08:08:56
1182	50.312334	-4.081208	0.1	290.9	2014-07-26	08:08:57
1183	50.312335	-4.08121	0.14	289.7	2014-07-26	08:08:58
1184	50.312335	-4.081212	0.11	289.4	2014-07-26	08:08:59
1185	50.312335	-4.081213	0.14	285	2014-07-26	08:09:00
1186	50.312336	-4.081215	0.11	279.5	2014-07-26	08:09:01
1187	50.312335	-4.081216	0.06	239.7	2014-07-26	08:09:02
1188	50.312335	-4.081216	0.05	248.3	2014-07-26	08:09:03
1189	50.312335	-4.081217	0.05	291.7	2014-07-26	08:09:04
1190	50.312336	-4.081218	0.09	293.8	2014-07-26	08:09:05
1191	50.312336	-4.081219	0.09	301.1	2014-07-26	08:09:06
1192	50.312336	-4.08122	0.02	244.3	2014-07-26	08:09:07
1193	50.312336	-4.08122	0.02	240.6	2014-07-26	08:09:08
1194	50.312336	-4.08122	0.02	197.7	2014-07-26	08:09:09
1195	50.312336	-4.08122	0.02	296.6	2014-07-26	08:09:10
1196	50.312336	-4.08122	0.01	215.7	2014-07-26	08:09:11
1197	50.312336	-4.081221	0.03	287	2014-07-26	08:09:12
1198	50.312336	-4.081221	0.01	270	2014-07-26	08:09:13
1199	50.312336	-4.081221	0.03	286.6	2014-07-26	08:09:14
1200	50.312336	-4.081222	0.06	318.1	2014-07-26	08:09:15
1201	50.312337	-4.081222	0.05	304.6	2014-07-26	08:09:16
1202	50.312337	-4.081223	0.05	259.4	2014-07-26	08:09:17
1203	50.312336	-4.081223	0.02	212.6	2014-07-26	08:09:18
1204	50.312336	-4.081224	0.04	227	2014-07-26	08:09:19
1205	50.312336	-4.081224	0.03	249.2	2014-07-26	08:09:20
1206	50.312336	-4.081224	0.02	306.4	2014-07-26	08:09:21
1207	50.312337	-4.081225	0.08	305.6	2014-07-26	08:09:22
1208	50.312337	-4.081226	0.04	270	2014-07-26	08:09:23
1209	50.312337	-4.081226	0.07	305	2014-07-26	08:09:24
1210	50.312337	-4.081227	0.04	293.4	2014-07-26	08:09:25
1211	50.312337	-4.081228	0.07	305	2014-07-26	08:09:26
1212	50.312338	-4.081229	0.07	293.1	2014-07-26	08:09:27
1213	50.312338	-4.081229	0.05	260.6	2014-07-26	08:09:28
1214	50.312337	-4.08123	0.04	254.3	2014-07-26	08:09:29
1215	50.312337	-4.081231	0.07	270	2014-07-26	08:09:30
1216	50.312338	-4.081232	0.05	281.9	2014-07-26	08:09:31
1217	50.312338	-4.081232	0.05	291.7	2014-07-26	08:09:32
1218	50.312338	-4.081233	0.06	300.3	2014-07-26	08:09:33
1219	50.312338	-4.081234	0.05	290.5	2014-07-26	08:09:34
1220	50.312338	-4.081234	0.05	281.9	2014-07-26	08:09:35
1221	50.312338	-4.081235	0.05	280.6	2014-07-26	08:09:36
1222	50.312338	-4.081235	0.03	231.9	2014-07-26	08:09:37
1223	50.312338	-4.081236	0.04	258	2014-07-26	08:09:38
1224	50.312338	-4.081236	0.03	270	2014-07-26	08:09:39
1225	50.312338	-4.081237	0.05	270	2014-07-26	08:09:40
1226	50.312338	-4.081238	0.05	279.5	2014-07-26	08:09:41
1227	50.312338	-4.081238	0.05	291.7	2014-07-26	08:09:42
1228	50.312339	-4.081239	0.05	291.7	2014-07-26	08:09:43
1229	50.312339	-4.08124	0.09	320.6	2014-07-26	08:09:44
1230	50.312339	-4.081241	0.06	297.6	2014-07-26	08:09:45
1231	50.312339	-4.081241	0.06	278.5	2014-07-26	08:09:46
1232	50.312339	-4.081242	0.05	259.4	2014-07-26	08:09:47
1233	50.31234	-4.081243	0.06	307.6	2014-07-26	08:09:48
1234	50.31234	-4.081243	0.05	270	2014-07-26	08:09:49
1235	50.31234	-4.081245	0.05	301.1	2014-07-26	08:09:51
1236	50.312339	-4.081251	0.24	258.8	2014-07-26	08:09:53
1237	50.312339	-4.081252	0.04	302.4	2014-07-26	08:09:54
1238	50.312339	-4.081252	0.05	270	2014-07-26	08:09:55
1239	50.312339	-4.081253	0.06	261.5	2014-07-26	08:09:56
1240	50.31234	-4.081254	0.08	289.8	2014-07-26	08:09:57
1241	50.31234	-4.081256	0.09	287.4	2014-07-26	08:09:58
1242	50.31234	-4.081257	0.13	296.1	2014-07-26	08:09:59
1243	50.312341	-4.081258	0.1	299.3	2014-07-26	08:10:00
1244	50.312341	-4.08126	0.11	302.4	2014-07-26	08:10:01
1245	50.312342	-4.081261	0.09	300.5	2014-07-26	08:10:02
1246	50.312342	-4.081261	0.05	281.9	2014-07-26	08:10:03
1247	50.312342	-4.081262	0.03	231.1	2014-07-26	08:10:04
1248	50.312342	-4.081263	0.07	277.8	2014-07-26	08:10:05
1249	50.312342	-4.081265	0.15	277.2	2014-07-26	08:10:06
1250	50.312342	-4.081267	0.14	274.2	2014-07-26	08:10:07
1251	50.312342	-4.081269	0.2	283.5	2014-07-26	08:10:08
1252	50.312343	-4.081272	0.2	289.6	2014-07-26	08:10:09
1253	50.312343	-4.081274	0.18	285.1	2014-07-26	08:10:10
1254	50.312344	-4.081276	0.13	278.6	2014-07-26	08:10:11
1255	50.312344	-4.081278	0.06	283.8	2014-07-26	08:10:13
1256	50.312344	-4.081279	0.09	258.1	2014-07-26	08:10:14
1257	50.312344	-4.08128	0.1	264.7	2014-07-26	08:10:15
1258	50.312344	-4.081282	0.15	284.4	2014-07-26	08:10:16
1259	50.312344	-4.081284	0.11	275.3	2014-07-26	08:10:17
1260	50.312344	-4.081285	0.05	270	2014-07-26	08:10:18
1261	50.312344	-4.081286	0.07	284.8	2014-07-26	08:10:19
1262	50.312344	-4.081287	0.08	276.1	2014-07-26	08:10:20
1263	50.312344	-4.081287	0.05	270	2014-07-26	08:10:21
1264	50.312344	-4.081288	0.07	270	2014-07-26	08:10:22
1265	50.312345	-4.081289	0.09	301.1	2014-07-26	08:10:23
1266	50.312345	-4.081291	0.13	282.5	2014-07-26	08:10:24
1267	50.312345	-4.081293	0.11	284.5	2014-07-26	08:10:25
1268	50.312346	-4.081294	0.11	294.9	2014-07-26	08:10:26
1269	50.312345	-4.081295	0.06	261.5	2014-07-26	08:10:27
1270	50.312345	-4.081295	0.04	212.6	2014-07-26	08:10:28
1271	50.312345	-4.081295	0.01	180	2014-07-26	08:10:29
1272	50.312345	-4.081296	0.04	254.3	2014-07-26	08:10:30
1273	50.312345	-4.081298	0.08	291.7	2014-07-26	08:10:32
1274	50.312346	-4.081299	0.09	287.3	2014-07-26	08:10:33
1275	50.312346	-4.0813	0.08	289.8	2014-07-26	08:10:34
1276	50.312346	-4.081301	0.04	242	2014-07-26	08:10:35
1277	50.312346	-4.081301	0.04	313	2014-07-26	08:10:36
1278	50.312346	-4.081302	0.03	270	2014-07-26	08:10:37
1279	50.312346	-4.081302	0.02	299.4	2014-07-26	08:10:38
1280	50.312346	-4.081302	0.04	256.6	2014-07-26	08:10:39
1281	50.312346	-4.081304	0.06	274.8	2014-07-26	08:10:41
1282	50.312346	-4.081305	0.08	270	2014-07-26	08:10:42
1283	50.312346	-4.081306	0.07	255.1	2014-07-26	08:10:43
1284	50.312346	-4.081308	0.07	281.9	2014-07-26	08:10:45
1285	50.312346	-4.081309	0.07	270	2014-07-26	08:10:46
1286	50.312346	-4.08131	0.07	262.9	2014-07-26	08:10:47
1287	50.312346	-4.081311	0.09	263.6	2014-07-26	08:10:48
1288	50.312346	-4.081312	0.07	270	2014-07-26	08:10:49
1289	50.312346	-4.081313	0.08	270	2014-07-26	08:10:50
1290	50.312346	-4.081315	0.1	264.7	2014-07-26	08:10:51
1291	50.312346	-4.081315	0.05	270	2014-07-26	08:10:52
1292	50.312346	-4.081317	0.08	270	2014-07-26	08:10:53
1293	50.312346	-4.081317	0.07	286	2014-07-26	08:10:54
1294	50.312346	-4.081318	0.04	205.2	2014-07-26	08:10:55
1295	50.312346	-4.081318	0.04	220.1	2014-07-26	08:10:56
1296	50.312345	-4.081318	0.03	253.4	2014-07-26	08:10:57
1297	50.312346	-4.081319	0.07	293.1	2014-07-26	08:10:58
1298	50.312346	-4.08132	0.04	313	2014-07-26	08:10:59
1299	50.312346	-4.08132	0.03	253.4	2014-07-26	08:11:00
1300	50.312346	-4.08132	0.02	270	2014-07-26	08:11:01
1301	50.312346	-4.081321	0.03	211.6	2014-07-26	08:11:02
1302	50.312346	-4.081321	0.04	258	2014-07-26	08:11:03
1303	50.312345	-4.081322	0.04	258	2014-07-26	08:11:04
1304	50.312346	-4.081323	0.07	277.1	2014-07-26	08:11:05
1305	50.312346	-4.081323	0.04	283.8	2014-07-26	08:11:06
1306	50.312346	-4.081324	0.07	311.2	2014-07-26	08:11:07
1307	50.312346	-4.081325	0.05	231.9	2014-07-26	08:11:08
1308	50.312346	-4.081325	0.03	231.9	2014-07-26	08:11:09
1309	50.312346	-4.081325	0.03	249.2	2014-07-26	08:11:10
1310	50.312345	-4.081326	0.04	258	2014-07-26	08:11:11
1311	50.312345	-4.081326	0.02	240.6	2014-07-26	08:11:12
1312	50.312345	-4.081327	0.03	249.8	2014-07-26	08:11:13
1313	50.312345	-4.081327	0.03	270	2014-07-26	08:11:14
1314	50.312345	-4.081327	0.03	286.6	2014-07-26	08:11:15
1315	50.312345	-4.081328	0.05	280.6	2014-07-26	08:11:16
1316	50.312346	-4.081329	0.04	284.1	2014-07-26	08:11:17
1317	50.312346	-4.081329	0.04	297.6	2014-07-26	08:11:18
1318	50.312346	-4.08133	0.05	304	2014-07-26	08:11:19
1319	50.312346	-4.08133	0.04	313	2014-07-26	08:11:20
1320	50.312346	-4.081331	0.04	227	2014-07-26	08:11:21
1321	50.312346	-4.081331	0.01	215.7	2014-07-26	08:11:22
1322	50.312346	-4.081331	0.04	205.2	2014-07-26	08:11:23
1323	50.312345	-4.081331	0.06	185.8	2014-07-26	08:11:24
1324	50.312344	-4.081331	0.07	175.1	2014-07-26	08:11:25
1325	50.312344	-4.081331	0.05	219.1	2014-07-26	08:11:26
1326	50.312344	-4.081332	0.05	200.8	2014-07-26	08:11:27
1327	50.312343	-4.081332	0.04	211.8	2014-07-26	08:11:28
1328	50.312343	-4.081332	0.03	290.2	2014-07-26	08:11:29
1329	50.312343	-4.081332	0.02	243.4	2014-07-26	08:11:30
1330	50.312343	-4.081333	0.02	196.7	2014-07-26	08:11:31
1331	50.312343	-4.081333	0.04	221	2014-07-26	08:11:32
1332	50.312342	-4.081333	0.06	185.8	2014-07-26	08:11:33
1333	50.312342	-4.081333	0.06	186.6	2014-07-26	08:11:34
1334	50.312342	-4.081333	0.05	206.6	2014-07-26	08:11:35
1335	50.312341	-4.081333	0.02	180	2014-07-26	08:11:36
1336	50.312341	-4.081334	0.04	284.1	2014-07-26	08:11:37
1337	50.312341	-4.081334	0.03	226.1	2014-07-26	08:11:38
1338	50.312341	-4.081334	0.02	211	2014-07-26	08:11:39
1339	50.312341	-4.081334	0.05	180	2014-07-26	08:11:40
1340	50.31234	-4.081334	0.03	192.9	2014-07-26	08:11:41
1341	50.31234	-4.081334	0.05	180	2014-07-26	08:11:42
1342	50.31234	-4.081334	0.06	185.8	2014-07-26	08:11:43
1343	50.312339	-4.081335	0.05	186.9	2014-07-26	08:11:44
1344	50.312339	-4.081335	0.02	230.3	2014-07-26	08:11:45
1345	50.312339	-4.081335	0.01	270	2014-07-26	08:11:46
1346	50.312339	-4.081335	0.02	227	2014-07-26	08:11:48
1347	50.312339	-4.081335	0.02	270	2014-07-26	08:11:49
1348	50.312339	-4.081336	0.04	227	2014-07-26	08:11:50
1349	50.312338	-4.081336	0.04	196.7	2014-07-26	08:11:51
1350	50.312338	-4.081336	0.03	224.9	2014-07-26	08:11:52
1351	50.312338	-4.081337	0.05	232.5	2014-07-26	08:11:53
1352	50.312337	-4.081337	0.04	191.9	2014-07-26	08:11:55
1353	50.312337	-4.081337	0	0	2014-07-26	08:11:56
1354	50.312336	-4.081337	0.03	175.1	2014-07-26	08:11:58
1355	50.312336	-4.081337	0.06	173.4	2014-07-26	08:11:59
1356	50.312335	-4.081336	0.06	160.9	2014-07-26	08:12:01
1357	50.312334	-4.081336	0.06	174.2	2014-07-26	08:12:02
1358	50.312334	-4.081336	0.04	154.8	2014-07-26	08:12:03
1359	50.312333	-4.081336	0.07	159.5	2014-07-26	08:12:04
1360	50.312332	-4.081335	0.09	158.7	2014-07-26	08:12:06
1361	50.312332	-4.081335	0.04	171.5	2014-07-26	08:12:07
1362	50.312331	-4.081335	0.04	180	2014-07-26	08:12:08
1363	50.312331	-4.081335	0.04	170.4	2014-07-26	08:12:09
1364	50.31233	-4.081334	0.09	160.8	2014-07-26	08:12:10
1365	50.312329	-4.081334	0.08	158.2	2014-07-26	08:12:11
1366	50.312328	-4.081333	0.06	171.7	2014-07-26	08:12:13
1367	50.312328	-4.081333	0.04	147.4	2014-07-26	08:12:14
1368	50.312328	-4.081333	0.02	140.9	2014-07-26	08:12:16
1369	50.312327	-4.081332	0.09	153.6	2014-07-26	08:12:17
1370	50.312326	-4.081332	0.1	156.2	2014-07-26	08:12:18
1371	50.312326	-4.081331	0.07	155.2	2014-07-26	08:12:19
1372	50.312325	-4.081331	0.04	154.8	2014-07-26	08:12:20
1373	50.312325	-4.081331	0.02	116.6	2014-07-26	08:12:21
1374	50.312325	-4.08133	0.05	165.5	2014-07-26	08:12:22
1375	50.312324	-4.08133	0.05	152.7	2014-07-26	08:12:23
1376	50.312324	-4.08133	0.08	162.5	2014-07-26	08:12:24
1377	50.312323	-4.08133	0.05	159.2	2014-07-26	08:12:25
1378	50.312323	-4.081329	0.04	161.8	2014-07-26	08:12:26
1379	50.312323	-4.081329	0.04	140.1	2014-07-26	08:12:27
1380	50.312323	-4.081329	0.01	90	2014-07-26	08:12:28
1381	50.312322	-4.081329	0.02	197.7	2014-07-26	08:12:29
1382	50.312322	-4.081329	0.02	212.6	2014-07-26	08:12:30
1383	50.312322	-4.081329	0.07	169.6	2014-07-26	08:12:31
1384	50.312321	-4.081329	0.05	165.5	2014-07-26	08:12:32
1385	50.312321	-4.081328	0.05	153.4	2014-07-26	08:12:33
1386	50.312321	-4.081328	0.03	146.4	2014-07-26	08:12:34
1387	50.31232	-4.081328	0.04	155.7	2014-07-26	08:12:36
1388	50.312319	-4.081327	0.06	156.9	2014-07-26	08:12:37
1389	50.312319	-4.081327	0.08	162	2014-07-26	08:12:38
1390	50.312318	-4.081327	0.06	152.4	2014-07-26	08:12:39
1391	50.312318	-4.081326	0.08	158.2	2014-07-26	08:12:40
1392	50.312317	-4.081326	0.07	134.5	2014-07-26	08:12:41
1393	50.312317	-4.081325	0.07	122.4	2014-07-26	08:12:42
1394	50.312317	-4.081324	0.04	90	2014-07-26	08:12:43
1395	50.312317	-4.081323	0.06	117.6	2014-07-26	08:12:44
1396	50.312316	-4.081323	0.04	122.4	2014-07-26	08:12:45
1397	50.312316	-4.081322	0.05	99.4	2014-07-26	08:12:46
1398	50.312316	-4.081322	0.04	133	2014-07-26	08:12:47
1399	50.312316	-4.081321	0.04	139.9	2014-07-26	08:12:48
1400	50.312316	-4.081321	0.03	136.8	2014-07-26	08:12:49
1401	50.312316	-4.081321	0.03	106.6	2014-07-26	08:12:50
1402	50.312315	-4.081321	0.02	180	2014-07-26	08:12:51
1403	50.312315	-4.081321	0.02	90	2014-07-26	08:12:52
1404	50.312315	-4.08132	0.03	128.1	2014-07-26	08:12:53
1405	50.312315	-4.08132	0.04	122.4	2014-07-26	08:12:54
1406	50.312315	-4.081319	0.05	128.1	2014-07-26	08:12:55
1407	50.312315	-4.081319	0.06	120.3	2014-07-26	08:12:56
1408	50.312315	-4.081318	0.04	90	2014-07-26	08:12:57
1409	50.312315	-4.081318	0.02	64.3	2014-07-26	08:12:58
1410	50.312315	-4.081318	0.01	128.1	2014-07-26	08:12:59
1411	50.312314	-4.081318	0.03	167.1	2014-07-26	08:13:00
1412	50.312314	-4.081318	0.03	192.9	2014-07-26	08:13:01
1413	50.312314	-4.081318	0.02	240.6	2014-07-26	08:13:02
1414	50.312314	-4.081318	0.04	180	2014-07-26	08:13:03
1415	50.312313	-4.081318	0.04	188.5	2014-07-26	08:13:04
1416	50.312313	-4.081318	0.03	135.1	2014-07-26	08:13:05
1417	50.312313	-4.081318	0.01	90	2014-07-26	08:13:06
1418	50.312313	-4.081318	0.03	246.9	2014-07-26	08:13:07
1419	50.312313	-4.081318	0.01	327.4	2014-07-26	08:13:08
1420	50.312313	-4.081318	0.01	290.8	2014-07-26	08:13:10
1421	50.312313	-4.081319	0.01	270	2014-07-26	08:13:11
1422	50.312313	-4.081319	0.02	196.7	2014-07-26	08:13:12
1423	50.312313	-4.081319	0.01	212.6	2014-07-26	08:13:13
1424	50.312313	-4.081319	0.02	163.3	2014-07-26	08:13:14
1425	50.312313	-4.081319	0.02	243.4	2014-07-26	08:13:15
1426	50.312313	-4.081319	0.02	306.4	2014-07-26	08:13:16
1427	50.312313	-4.081319	0.02	296.6	2014-07-26	08:13:17
1428	50.312313	-4.081319	0.04	198.2	2014-07-26	08:13:18
1429	50.312312	-4.08132	0.03	231.1	2014-07-26	08:13:19
1430	50.312312	-4.08132	0.01	215.7	2014-07-26	08:13:20
1431	50.312312	-4.08132	0.02	211	2014-07-26	08:13:21
1432	50.312313	-4.081321	0.04	315.9	2014-07-26	08:13:23
1433	50.312313	-4.081321	0.05	308.1	2014-07-26	08:13:24
1434	50.312313	-4.081322	0.02	243.4	2014-07-26	08:13:25
1435	50.312313	-4.081322	0.04	283.8	2014-07-26	08:13:26
1436	50.312313	-4.081323	0.03	249.5	2014-07-26	08:13:28
1437	50.312313	-4.081323	0.04	237.6	2014-07-26	08:13:29
1438	50.312312	-4.081323	0.05	200.8	2014-07-26	08:13:30
1439	50.312312	-4.081324	0.03	231.1	2014-07-26	08:13:31
1440	50.312312	-4.081324	0.02	327.4	2014-07-26	08:13:32
1441	50.312312	-4.081325	0.05	280.6	2014-07-26	08:13:33
1442	50.312312	-4.081325	0.03	239.2	2014-07-26	08:13:34
1443	50.312312	-4.081325	0.03	231.1	2014-07-26	08:13:35
1444	50.312312	-4.081326	0.04	255.2	2014-07-26	08:13:37
1445	50.312312	-4.081327	0.04	270	2014-07-26	08:13:38
1446	50.312312	-4.081327	0.03	270	2014-07-26	08:13:39
1447	50.312312	-4.081328	0.03	286.6	2014-07-26	08:13:40
1448	50.312312	-4.081328	0.05	294.7	2014-07-26	08:13:41
1449	50.312312	-4.081329	0.03	203.5	2014-07-26	08:13:42
1450	50.312312	-4.081329	0.04	221	2014-07-26	08:13:43
1451	50.312311	-4.081329	0.03	249.2	2014-07-26	08:13:44
1452	50.312311	-4.08133	0.04	256.6	2014-07-26	08:13:45
1453	50.312311	-4.08133	0.03	288.5	2014-07-26	08:13:46
1454	50.312312	-4.081331	0.04	296.6	2014-07-26	08:13:47
1455	50.312312	-4.081331	0.04	258	2014-07-26	08:13:48
1456	50.312312	-4.081332	0.02	296.6	2014-07-26	08:13:49
1457	50.312311	-4.081332	0.03	232.8	2014-07-26	08:13:50
1458	50.312311	-4.081332	0.05	231.4	2014-07-26	08:13:51
1459	50.312311	-4.081333	0.04	226.3	2014-07-26	08:13:52
1460	50.312311	-4.081334	0.05	280.5	2014-07-26	08:13:53
1461	50.312311	-4.081334	0.05	303.6	2014-07-26	08:13:54
1462	50.312311	-4.081334	0.03	308.9	2014-07-26	08:13:55
1463	50.312312	-4.081335	0.05	315.9	2014-07-26	08:13:56
1464	50.312312	-4.081335	0.04	283.8	2014-07-26	08:13:57
1465	50.312312	-4.081336	0.03	316.8	2014-07-26	08:13:58
1466	50.312312	-4.081336	0.01	212.6	2014-07-26	08:13:59
1467	50.312312	-4.081336	0.04	221	2014-07-26	08:14:00
1468	50.312312	-4.081336	0.03	223.2	2014-07-26	08:14:01
1469	50.312311	-4.081337	0.04	255.9	2014-07-26	08:14:02
1470	50.312312	-4.081338	0.06	317.4	2014-07-26	08:14:03
1471	50.312312	-4.081338	0.06	332.3	2014-07-26	08:14:04
1472	50.312312	-4.081338	0.02	296.6	2014-07-26	08:14:05
1473	50.312313	-4.081338	0.04	334.8	2014-07-26	08:14:06
1474	50.312313	-4.081339	0.02	325.8	2014-07-26	08:14:07
1475	50.312313	-4.08134	0.07	270	2014-07-26	08:14:08
1476	50.312313	-4.08134	0.01	212.6	2014-07-26	08:14:09
1477	50.312313	-4.08134	0.03	308.1	2014-07-26	08:14:10
1478	50.312313	-4.08134	0.03	290.8	2014-07-26	08:14:11
1479	50.312313	-4.08134	0.01	270	2014-07-26	08:14:12
1480	50.312314	-4.081341	0.06	327.4	2014-07-26	08:14:13
1481	50.312314	-4.081341	0.06	322.8	2014-07-26	08:14:14
1482	50.312314	-4.081342	0.05	308.1	2014-07-26	08:14:15
1483	50.312314	-4.081342	0.03	336.5	2014-07-26	08:14:16
1484	50.312315	-4.081342	0.02	309.7	2014-07-26	08:14:17
1485	50.312315	-4.081342	0.02	0	2014-07-26	08:14:18
1486	50.312315	-4.081343	0.06	261.5	2014-07-26	08:14:19
1487	50.312315	-4.081343	0.02	329	2014-07-26	08:14:20
1488	50.312315	-4.081344	0.05	307.5	2014-07-26	08:14:21
1489	50.312315	-4.081344	0.04	282.2	2014-07-26	08:14:22
1490	50.312314	-4.08135	0.43	254.9	2014-07-26	08:14:23
1491	50.312314	-4.081351	0.05	270	2014-07-26	08:14:24
1492	50.312314	-4.081352	0.05	293.6	2014-07-26	08:14:26
1493	50.312315	-4.081353	0.07	302.7	2014-07-26	08:14:27
1494	50.312314	-4.08136	0.55	266	2014-07-26	08:14:28
1495	50.312315	-4.081363	0.1	289.6	2014-07-26	08:14:30
1496	50.312315	-4.081364	0.08	276.6	2014-07-26	08:14:31
1497	50.312315	-4.081365	0.04	297.6	2014-07-26	08:14:32
1498	50.312315	-4.081365	0.05	245.3	2014-07-26	08:14:33
1499	50.312315	-4.081366	0.06	253.4	2014-07-26	08:14:34
1500	50.312315	-4.081368	0.09	282.4	2014-07-26	08:14:36
1501	50.312316	-4.081369	0.07	305.4	2014-07-26	08:14:37
1502	50.312316	-4.08137	0.06	297.3	2014-07-26	08:14:38
1503	50.312316	-4.081371	0.06	260.4	2014-07-26	08:14:39
1504	50.312316	-4.081372	0.06	261.1	2014-07-26	08:14:41
1505	50.312316	-4.081373	0.05	270	2014-07-26	08:14:42
1506	50.312316	-4.081375	0.07	289.6	2014-07-26	08:14:44
1507	50.312316	-4.081376	0.05	290.5	2014-07-26	08:14:45
1508	50.312316	-4.081376	0.05	280.6	2014-07-26	08:14:46
1509	50.312316	-4.081377	0.04	242	2014-07-26	08:14:47
1510	50.312316	-4.081378	0.05	279.4	2014-07-26	08:14:48
1511	50.312316	-4.081378	0.06	287.6	2014-07-26	08:14:49
1512	50.312316	-4.08138	0.07	270	2014-07-26	08:14:51
1513	50.312316	-4.081381	0.08	276.6	2014-07-26	08:14:52
1514	50.312317	-4.081382	0.05	294.3	2014-07-26	08:14:53
1515	50.312317	-4.081383	0.06	287.8	2014-07-26	08:14:54
1516	50.312317	-4.081384	0.07	270	2014-07-26	08:14:55
1517	50.312317	-4.081385	0.07	284.9	2014-07-26	08:14:56
1518	50.312317	-4.081385	0.04	254.6	2014-07-26	08:14:57
1519	50.312317	-4.081386	0.03	303	2014-07-26	08:14:58
1520	50.312317	-4.081386	0.03	288.5	2014-07-26	08:14:59
1521	50.312317	-4.081388	0.05	260	2014-07-26	08:15:01
1522	50.312317	-4.081388	0.03	251.5	2014-07-26	08:15:02
1523	50.312317	-4.081388	0.03	292.5	2014-07-26	08:15:03
1524	50.312317	-4.081389	0.03	286.6	2014-07-26	08:15:04
1525	50.312317	-4.081389	0.03	303	2014-07-26	08:15:05
1526	50.312317	-4.08139	0.04	263.9	2014-07-26	08:15:07
1527	50.312317	-4.081391	0.07	244.1	2014-07-26	08:15:08
1528	50.312317	-4.081392	0.03	249.2	2014-07-26	08:15:09
1529	50.312317	-4.081393	0.04	255.2	2014-07-26	08:15:11
1530	50.312316	-4.081394	0.05	259.4	2014-07-26	08:15:13
1531	50.312315	-4.081413	0.69	265	2014-07-26	08:15:15
1532	50.312317	-4.081441	1.95	274.9	2014-07-26	08:15:16
1533	50.31232	-4.081468	1.98	279.8	2014-07-26	08:15:17
1534	50.312325	-4.081493	1.9	288.6	2014-07-26	08:15:18
1535	50.312333	-4.081515	1.75	297.3	2014-07-26	08:15:19
1536	50.31234	-4.081535	1.64	298.9	2014-07-26	08:15:20
1537	50.312348	-4.081553	1.54	307.4	2014-07-26	08:15:21
1538	50.312357	-4.08157	1.56	308.6	2014-07-26	08:15:22
1539	50.312366	-4.081587	1.59	310.2	2014-07-26	08:15:23
1540	50.312375	-4.081603	1.52	309.2	2014-07-26	08:15:24
1541	50.312384	-4.081619	1.48	312.9	2014-07-26	08:15:25
1542	50.312394	-4.081634	1.56	315.9	2014-07-26	08:15:26
1543	50.312403	-4.081648	1.4	315.6	2014-07-26	08:15:27
1544	50.312411	-4.081661	1.3	313.1	2014-07-26	08:15:28
1545	50.312419	-4.081675	1.34	312.6	2014-07-26	08:15:29
1546	50.312426	-4.081689	1.28	309.8	2014-07-26	08:15:30
1547	50.312434	-4.081703	1.31	310.8	2014-07-26	08:15:31
1548	50.312441	-4.081716	1.27	309.7	2014-07-26	08:15:32
1549	50.312448	-4.08173	1.26	309	2014-07-26	08:15:33
1550	50.312456	-4.081744	1.29	311.8	2014-07-26	08:15:34
1551	50.312465	-4.081757	1.38	317	2014-07-26	08:15:35
1552	50.312475	-4.08177	1.44	318.8	2014-07-26	08:15:36
1553	50.312484	-4.081782	1.33	322.4	2014-07-26	08:15:37
1554	50.312493	-4.081792	1.24	323.7	2014-07-26	08:15:38
1555	50.312501	-4.081803	1.21	319.1	2014-07-26	08:15:39
1556	50.312509	-4.081814	1.15	317.9	2014-07-26	08:15:40
1557	50.312517	-4.081824	1.12	321.7	2014-07-26	08:15:41
1558	50.312525	-4.081833	1.08	322.6	2014-07-26	08:15:42
1559	50.312532	-4.081842	1.06	320.7	2014-07-26	08:15:43
1560	50.312539	-4.081852	1.06	317.9	2014-07-26	08:15:44
1561	50.312546	-4.081862	1.02	316.1	2014-07-26	08:15:45
1562	50.312552	-4.081873	1.03	313	2014-07-26	08:15:46
1563	50.312557	-4.081884	0.97	307.8	2014-07-26	08:15:47
1564	50.312563	-4.081896	1.09	306.3	2014-07-26	08:15:48
1565	50.312569	-4.081908	1.09	310	2014-07-26	08:15:49
1566	50.312575	-4.081922	1.19	303.7	2014-07-26	08:15:50
1567	50.312581	-4.081935	1.14	304.4	2014-07-26	08:15:51
1568	50.312585	-4.08195	1.18	293.8	2014-07-26	08:15:52
1569	50.31259	-4.081964	1.14	298.3	2014-07-26	08:15:53
1570	50.312595	-4.081978	1.14	300.6	2014-07-26	08:15:54
1571	50.312601	-4.081992	1.15	302.4	2014-07-26	08:15:55
1572	50.312607	-4.082005	1.12	304.7	2014-07-26	08:15:56
1573	50.312611	-4.08202	1.18	294.3	2014-07-26	08:15:57
1574	50.312616	-4.082034	1.2	299.4	2014-07-26	08:15:58
1575	50.312622	-4.082048	1.12	302.6	2014-07-26	08:15:59
1576	50.312627	-4.082063	1.2	296.4	2014-07-26	08:16:00
1577	50.31263	-4.082079	1.23	289	2014-07-26	08:16:01
1578	50.312633	-4.082094	1.15	287.5	2014-07-26	08:16:02
1579	50.312637	-4.082111	1.21	287.6	2014-07-26	08:16:03
1580	50.31264	-4.082128	1.31	286.2	2014-07-26	08:16:04
1581	50.312641	-4.082145	1.2	277.1	2014-07-26	08:16:05
1582	50.312643	-4.082163	1.29	281.3	2014-07-26	08:16:06
1583	50.312646	-4.082179	1.14	281.8	2014-07-26	08:16:07
1584	50.312647	-4.082195	1.22	280.2	2014-07-26	08:16:08
1585	50.312651	-4.082211	1.19	287.7	2014-07-26	08:16:09
1586	50.312654	-4.082227	1.19	288.3	2014-07-26	08:16:10
1587	50.312657	-4.082244	1.27	287.1	2014-07-26	08:16:11
1588	50.31266	-4.082263	1.32	281.8	2014-07-26	08:16:12
1589	50.312662	-4.082279	1.21	282	2014-07-26	08:16:13
1590	50.312665	-4.082296	1.25	284.2	2014-07-26	08:16:14
1591	50.312668	-4.082314	1.29	283.3	2014-07-26	08:16:15
1592	50.312669	-4.082331	1.24	279.6	2014-07-26	08:16:16
1593	50.312672	-4.082348	1.25	281.2	2014-07-26	08:16:17
1594	50.312674	-4.082366	1.24	280.4	2014-07-26	08:16:18
1595	50.312675	-4.082383	1.23	274.8	2014-07-26	08:16:19
1596	50.312676	-4.082398	1.1	276.8	2014-07-26	08:16:20
1597	50.312677	-4.082413	1.09	280.4	2014-07-26	08:16:21
1598	50.312679	-4.082429	1.11	277.7	2014-07-26	08:16:22
1599	50.312681	-4.082445	1.14	279.9	2014-07-26	08:16:23
1600	50.312681	-4.082459	1.03	274.2	2014-07-26	08:16:24
1601	50.312682	-4.082474	1.1	276.3	2014-07-26	08:16:25
1602	50.312683	-4.08249	1.11	273.4	2014-07-26	08:16:26
1603	50.312684	-4.082506	1.12	273.8	2014-07-26	08:16:27
1604	50.312685	-4.082522	1.15	277.4	2014-07-26	08:16:28
1605	50.312686	-4.082535	0.98	275	2014-07-26	08:16:29
1606	50.312687	-4.08255	1.05	275.1	2014-07-26	08:16:30
1607	50.312688	-4.082565	1.06	276	2014-07-26	08:16:31
1608	50.312688	-4.08258	1.06	273.6	2014-07-26	08:16:32
1609	50.312689	-4.082593	0.98	276.5	2014-07-26	08:16:33
1610	50.31269	-4.082611	1.24	276.5	2014-07-26	08:16:34
1611	50.312691	-4.082626	1.07	276.5	2014-07-26	08:16:35
1612	50.312692	-4.08264	1.03	273.7	2014-07-26	08:16:36
1613	50.312692	-4.082654	0.98	268.4	2014-07-26	08:16:37
1614	50.312692	-4.082667	0.96	271.7	2014-07-26	08:16:38
1615	50.312693	-4.082679	0.85	278.2	2014-07-26	08:16:39
1616	50.312695	-4.082691	0.85	286.6	2014-07-26	08:16:40
1617	50.312697	-4.082702	0.86	281.9	2014-07-26	08:16:41
1618	50.312697	-4.082712	0.7	274.6	2014-07-26	08:16:42
1619	50.312697	-4.082723	0.79	270	2014-07-26	08:16:43
1620	50.312699	-4.082733	0.71	286	2014-07-26	08:16:44
1621	50.312699	-4.082741	0.59	272.7	2014-07-26	08:16:45
1622	50.3127	-4.08275	0.63	275.9	2014-07-26	08:16:46
1623	50.312701	-4.082759	0.65	282.5	2014-07-26	08:16:47
1624	50.312701	-4.082767	0.54	271	2014-07-26	08:16:48
1625	50.312701	-4.082777	0.72	270	2014-07-26	08:16:49
1626	50.312701	-4.082784	0.54	264.1	2014-07-26	08:16:50
1627	50.312701	-4.082792	0.53	274	2014-07-26	08:16:51
1628	50.312702	-4.082796	0.34	278	2014-07-26	08:16:52
1629	50.312703	-4.082801	0.37	289	2014-07-26	08:16:53
1630	50.312703	-4.082802	0.04	283.7	2014-07-26	08:16:54
1631	50.312703	-4.082808	0.44	277.2	2014-07-26	08:16:55
1632	50.312703	-4.082816	0.53	271	2014-07-26	08:16:56
1633	50.312703	-4.082824	0.61	268.3	2014-07-26	08:16:57
1634	50.312704	-4.082833	0.65	277.3	2014-07-26	08:16:58
1635	50.312706	-4.082842	0.65	288.3	2014-07-26	08:16:59
1636	50.312707	-4.082851	0.62	280.4	2014-07-26	08:17:00
1637	50.312706	-4.08286	0.67	259.5	2014-07-26	08:17:01
1638	50.312705	-4.082867	0.53	263.9	2014-07-26	08:17:02
1639	50.312706	-4.08287	0.2	297.7	2014-07-26	08:17:03
1640	50.312706	-4.082873	0.1	264.7	2014-07-26	08:17:05
1641	50.312706	-4.082873	0.06	289.3	2014-07-26	08:17:06
1642	50.312705	-4.082874	0.1	204.2	2014-07-26	08:17:07
1643	50.312706	-4.082875	0.05	292.5	2014-07-26	08:17:09
1644	50.312707	-4.082877	0.19	322.7	2014-07-26	08:17:10
1645	50.312707	-4.082878	0.07	278	2014-07-26	08:17:11
1646	50.312707	-4.082879	0.06	297.4	2014-07-26	08:17:13
1647	50.312707	-4.082881	0.05	265	2014-07-26	08:17:15
1648	50.312707	-4.082881	0.04	180	2014-07-26	08:17:16
1649	50.312707	-4.082882	0.07	262.9	2014-07-26	08:17:17
1650	50.312707	-4.082882	0.05	245.7	2014-07-26	08:17:18
1651	50.312707	-4.082883	0.07	253.9	2014-07-26	08:17:19
1652	50.312707	-4.082885	0.12	274.8	2014-07-26	08:17:20
1653	50.312707	-4.082886	0.06	252.2	2014-07-26	08:17:21
1654	50.312707	-4.082887	0.08	276.6	2014-07-26	08:17:22
1655	50.312707	-4.082888	0.1	275.6	2014-07-26	08:17:23
1656	50.312707	-4.082889	0.09	301.1	2014-07-26	08:17:24
1657	50.312707	-4.08289	0.04	293.4	2014-07-26	08:17:25
1658	50.312708	-4.082897	0.26	277.4	2014-07-26	08:17:27
1659	50.312708	-4.082903	0.21	264.8	2014-07-26	08:17:29
1660	50.312708	-4.082905	0.06	275.1	2014-07-26	08:17:31
1661	50.312708	-4.082905	0.07	261.3	2014-07-26	08:17:32
1662	50.312708	-4.082907	0.1	310.3	2014-07-26	08:17:33
1663	50.312708	-4.082907	0.05	224.1	2014-07-26	08:17:34
1664	50.312708	-4.082909	0.07	297.3	2014-07-26	08:17:36
1665	50.312708	-4.08291	0.08	277.4	2014-07-26	08:17:37
1666	50.312708	-4.082911	0.04	219.4	2014-07-26	08:17:39
1667	50.312708	-4.082912	0.09	281.9	2014-07-26	08:17:40
1668	50.312709	-4.082914	0.07	293.1	2014-07-26	08:17:42
1669	50.312708	-4.082915	0.06	261.5	2014-07-26	08:17:43
1670	50.312709	-4.082917	0.08	280.6	2014-07-26	08:17:45
1671	50.312709	-4.082918	0.05	264	2014-07-26	08:17:47
1672	50.312709	-4.082919	0.06	270	2014-07-26	08:17:48
1673	50.312709	-4.082919	0.03	288.5	2014-07-26	08:17:49
1674	50.312709	-4.08292	0.06	252.4	2014-07-26	08:17:50
1675	50.312709	-4.082921	0.05	303.6	2014-07-26	08:17:51
1676	50.312709	-4.082922	0.07	284.9	2014-07-26	08:17:52
1677	50.312709	-4.082924	0.08	286.2	2014-07-26	08:17:54
1678	50.31271	-4.082925	0.06	303	2014-07-26	08:17:56
1679	50.31271	-4.082926	0.05	270	2014-07-26	08:17:57
1680	50.31271	-4.082928	0.07	261.8	2014-07-26	08:17:59
1681	50.31271	-4.082929	0.07	262	2014-07-26	08:18:00
1682	50.31271	-4.08293	0.05	270	2014-07-26	08:18:01
1683	50.31271	-4.082931	0.06	287.6	2014-07-26	08:18:02
1684	50.31271	-4.082931	0.05	270	2014-07-26	08:18:03
1685	50.31271	-4.082933	0.08	263.9	2014-07-26	08:18:04
1686	50.31271	-4.082934	0.07	277.1	2014-07-26	08:18:05
1687	50.31271	-4.082937	0.11	277.6	2014-07-26	08:18:07
1688	50.31271	-4.082939	0.16	280.2	2014-07-26	08:18:08
1689	50.312711	-4.082941	0.19	281.2	2014-07-26	08:18:09
1690	50.312711	-4.082944	0.21	275.1	2014-07-26	08:18:10
1691	50.312711	-4.082946	0.14	273.6	2014-07-26	08:18:11
1692	50.312711	-4.082949	0.22	280	2014-07-26	08:18:12
1693	50.312712	-4.082953	0.22	277.2	2014-07-26	08:18:13
1694	50.312712	-4.082955	0.2	272.5	2014-07-26	08:18:14
1695	50.312712	-4.082958	0.17	270	2014-07-26	08:18:15
1696	50.312712	-4.082959	0.1	270	2014-07-26	08:18:16
1697	50.312711	-4.08296	0.08	248.6	2014-07-26	08:18:17
1698	50.312711	-4.082962	0.13	261.4	2014-07-26	08:18:18
1699	50.312711	-4.082963	0.09	276.4	2014-07-26	08:18:19
1700	50.312711	-4.082964	0.05	270	2014-07-26	08:18:20
1701	50.312711	-4.082965	0.07	261.4	2014-07-26	08:18:21
1702	50.312711	-4.082965	0.04	270	2014-07-26	08:18:22
1703	50.312711	-4.082967	0.08	263.4	2014-07-26	08:18:23
1704	50.312711	-4.082967	0.06	278.5	2014-07-26	08:18:24
1705	50.312711	-4.082968	0.05	245.7	2014-07-26	08:18:25
1706	50.312711	-4.082969	0.05	259.4	2014-07-26	08:18:26
1707	50.312711	-4.082969	0.04	257.8	2014-07-26	08:18:27
1708	50.312711	-4.08297	0.04	277.1	2014-07-26	08:18:29
1709	50.312711	-4.082971	0.03	270	2014-07-26	08:18:30
1710	50.312711	-4.082971	0.02	270	2014-07-26	08:18:31
1711	50.312711	-4.082971	0.04	282	2014-07-26	08:18:32
1712	50.312711	-4.082972	0.03	270	2014-07-26	08:18:33
1713	50.312711	-4.082972	0.04	298	2014-07-26	08:18:34
1714	50.312711	-4.082973	0.03	293.1	2014-07-26	08:18:35
1715	50.312711	-4.082973	0.04	283.8	2014-07-26	08:18:36
1716	50.312711	-4.082974	0.03	270	2014-07-26	08:18:37
1717	50.312711	-4.082974	0.04	284.1	2014-07-26	08:18:38
1718	50.312712	-4.082975	0.03	288.5	2014-07-26	08:18:39
1719	50.312712	-4.082975	0.03	308.9	2014-07-26	08:18:40
1720	50.312712	-4.082975	0.04	296.2	2014-07-26	08:18:41
1721	50.312712	-4.082976	0.04	270	2014-07-26	08:18:42
1722	50.312712	-4.082976	0.03	288.5	2014-07-26	08:18:43
1723	50.312712	-4.082977	0.04	282.2	2014-07-26	08:18:44
1724	50.312712	-4.082977	0.04	302.4	2014-07-26	08:18:45
1725	50.312713	-4.082978	0.05	307.5	2014-07-26	08:18:46
1726	50.312713	-4.082978	0.04	284.1	2014-07-26	08:18:47
1727	50.312713	-4.082979	0.03	288.5	2014-07-26	08:18:48
1728	50.312713	-4.082979	0.02	270	2014-07-26	08:18:49
1729	50.312713	-4.082979	0.03	290.2	2014-07-26	08:18:50
1730	50.312713	-4.08298	0.03	270	2014-07-26	08:18:51
1731	50.312713	-4.08298	0.03	270	2014-07-26	08:18:52
1732	50.312713	-4.082981	0.04	285.7	2014-07-26	08:18:53
1733	50.312713	-4.082981	0.04	282	2014-07-26	08:18:54
1734	50.312713	-4.082982	0.05	308.1	2014-07-26	08:18:55
1735	50.312713	-4.082982	0.04	284.1	2014-07-26	08:18:56
1736	50.312713	-4.082982	0.01	270	2014-07-26	08:18:57
1737	50.312713	-4.082983	0.03	293.1	2014-07-26	08:18:58
1738	50.312713	-4.082983	0.01	270	2014-07-26	08:18:59
1739	50.312714	-4.082983	0.03	316.8	2014-07-26	08:19:00
1740	50.312714	-4.082984	0.06	307.6	2014-07-26	08:19:01
1741	50.312714	-4.082984	0.04	282	2014-07-26	08:19:02
1742	50.312714	-4.082985	0.05	294.3	2014-07-26	08:19:03
1743	50.312714	-4.082986	0.06	312.6	2014-07-26	08:19:04
1744	50.312715	-4.082986	0.03	290.2	2014-07-26	08:19:05
1745	50.312715	-4.082986	0.04	298	2014-07-26	08:19:06
1746	50.312715	-4.082987	0.03	308.1	2014-07-26	08:19:07
1747	50.312715	-4.082987	0.04	313.7	2014-07-26	08:19:08
1748	50.312715	-4.082988	0.04	297.6	2014-07-26	08:19:09
1749	50.312715	-4.082988	0.04	296.6	2014-07-26	08:19:10
1750	50.312716	-4.082989	0.04	327.4	2014-07-26	08:19:11
1751	50.312716	-4.082989	0.03	287	2014-07-26	08:19:12
1752	50.312716	-4.082989	0.03	322.2	2014-07-26	08:19:14
1753	50.312716	-4.08299	0.02	299.4	2014-07-26	08:19:15
1754	50.312716	-4.08299	0.04	282	2014-07-26	08:19:16
1755	50.312717	-4.082991	0.03	290.8	2014-07-26	08:19:17
1756	50.312717	-4.082991	0.02	299.4	2014-07-26	08:19:18
1757	50.312717	-4.082991	0.03	286.6	2014-07-26	08:19:19
1758	50.312717	-4.082992	0.02	270	2014-07-26	08:19:20
1759	50.312717	-4.082992	0.04	302.4	2014-07-26	08:19:21
1760	50.312717	-4.082993	0.04	302.4	2014-07-26	08:19:22
1761	50.312717	-4.082993	0.04	293.4	2014-07-26	08:19:23
1762	50.312717	-4.082994	0.05	309.2	2014-07-26	08:19:24
1763	50.312718	-4.082994	0.05	303.6	2014-07-26	08:19:25
1764	50.312718	-4.082995	0.04	296.6	2014-07-26	08:19:26
1765	50.312718	-4.082995	0.05	308.6	2014-07-26	08:19:27
1766	50.312718	-4.082996	0.05	315.9	2014-07-26	08:19:28
1767	50.312719	-4.082996	0.04	282	2014-07-26	08:19:29
1768	50.312719	-4.082997	0.04	298	2014-07-26	08:19:30
1769	50.312719	-4.082997	0.04	298	2014-07-26	08:19:31
1770	50.312719	-4.082998	0.05	294.3	2014-07-26	08:19:32
1771	50.312719	-4.082998	0.05	294.3	2014-07-26	08:19:33
1772	50.312719	-4.082999	0.04	284.1	2014-07-26	08:19:34
1773	50.312719	-4.082999	0.04	298	2014-07-26	08:19:35
1774	50.31272	-4.083	0.04	283.8	2014-07-26	08:19:36
1775	50.31272	-4.083001	0.05	291.7	2014-07-26	08:19:37
1776	50.31272	-4.083001	0.03	303	2014-07-26	08:19:38
1777	50.31272	-4.083001	0.04	313	2014-07-26	08:19:39
1778	50.31272	-4.083002	0.03	290.2	2014-07-26	08:19:40
1779	50.31272	-4.083003	0.03	278.5	2014-07-26	08:19:42
1780	50.31272	-4.083004	0.05	260.6	2014-07-26	08:19:44
1781	50.31272	-4.083004	0.02	270	2014-07-26	08:19:45
1782	50.31272	-4.083005	0.07	277.1	2014-07-26	08:19:46
1783	50.31272	-4.083006	0.03	270	2014-07-26	08:19:47
1784	50.31272	-4.083006	0.03	286.6	2014-07-26	08:19:48
1785	50.31272	-4.083006	0.02	270	2014-07-26	08:19:49
1786	50.31272	-4.083007	0.02	299.4	2014-07-26	08:19:50
1787	50.31272	-4.083007	0.02	270	2014-07-26	08:19:51
1788	50.312718	-4.083016	0.67	247.1	2014-07-26	08:19:52
1789	50.312718	-4.083017	0.06	270	2014-07-26	08:19:54
1790	50.312718	-4.083018	0.06	252.4	2014-07-26	08:19:55
1791	50.312718	-4.083019	0.07	262.9	2014-07-26	08:19:56
1792	50.312718	-4.08302	0.07	255.1	2014-07-26	08:19:57
1793	50.312717	-4.083021	0.06	253.4	2014-07-26	08:19:58
1794	50.312717	-4.083022	0.09	258.1	2014-07-26	08:19:59
1795	50.312717	-4.083023	0.06	252.4	2014-07-26	08:20:00
1796	50.312717	-4.083024	0.07	262.2	2014-07-26	08:20:01
1797	50.312717	-4.083025	0.04	270	2014-07-26	08:20:02
1798	50.312717	-4.083025	0.05	245.7	2014-07-26	08:20:03
1799	50.312717	-4.083026	0.05	259.4	2014-07-26	08:20:04
1800	50.312717	-4.083027	0.08	248.8	2014-07-26	08:20:05
1801	50.312716	-4.083028	0.06	251.5	2014-07-26	08:20:06
1802	50.312716	-4.083029	0.07	254	2014-07-26	08:20:07
1803	50.312716	-4.08303	0.09	263.6	2014-07-26	08:20:08
1804	50.312716	-4.083032	0.11	265.5	2014-07-26	08:20:09
1805	50.312716	-4.083033	0.12	256.9	2014-07-26	08:20:10
1806	50.312716	-4.083035	0.16	263	2014-07-26	08:20:11
1807	50.312715	-4.083037	0.12	261	2014-07-26	08:20:12
1808	50.312715	-4.083039	0.13	257.5	2014-07-26	08:20:13
1809	50.312715	-4.083042	0.11	252.8	2014-07-26	08:20:15
1810	50.312714	-4.083043	0.13	248.6	2014-07-26	08:20:16
1811	50.312714	-4.083045	0.11	260.5	2014-07-26	08:20:17
1812	50.312714	-4.083047	0.14	262.1	2014-07-26	08:20:18
1813	50.312714	-4.083049	0.11	260	2014-07-26	08:20:19
1814	50.312713	-4.08305	0.1	254.6	2014-07-26	08:20:20
1815	50.312713	-4.083051	0.08	256.3	2014-07-26	08:20:21
1816	50.312713	-4.083052	0.09	252.7	2014-07-26	08:20:22
1817	50.312713	-4.083053	0.09	251.5	2014-07-26	08:20:23
1818	50.312713	-4.083054	0.06	250.7	2014-07-26	08:20:24
1819	50.312713	-4.083055	0.04	257.8	2014-07-26	08:20:25
1820	50.312712	-4.083056	0.08	256.3	2014-07-26	08:20:26
1821	50.312712	-4.083058	0.06	248.6	2014-07-26	08:20:28
1822	50.312712	-4.083058	0.07	245	2014-07-26	08:20:29
1823	50.312711	-4.083059	0.05	245.3	2014-07-26	08:20:30
1824	50.312711	-4.08306	0.05	249.5	2014-07-26	08:20:31
1825	50.312711	-4.08306	0.05	235.4	2014-07-26	08:20:32
1826	50.312711	-4.083061	0.05	259.4	2014-07-26	08:20:33
1827	50.312711	-4.083061	0.05	245.7	2014-07-26	08:20:34
1828	50.312708	-4.083066	0.22	227.7	2014-07-26	08:20:36
1829	50.312708	-4.083067	0.04	242	2014-07-26	08:20:37
1830	50.312708	-4.083068	0.07	256.1	2014-07-26	08:20:38
1831	50.312708	-4.083069	0.08	256.3	2014-07-26	08:20:39
1832	50.312708	-4.08307	0.08	270	2014-07-26	08:20:40
1833	50.312708	-4.083071	0.07	270	2014-07-26	08:20:41
1834	50.312708	-4.083072	0.09	270	2014-07-26	08:20:42
1835	50.312708	-4.083073	0.1	270	2014-07-26	08:20:43
1836	50.312708	-4.083075	0.11	265	2014-07-26	08:20:44
1837	50.312707	-4.083077	0.11	265.3	2014-07-26	08:20:45
1838	50.312708	-4.083079	0.09	275.9	2014-07-26	08:20:47
1839	50.312708	-4.083082	0.08	273.1	2014-07-26	08:20:49
1840	50.312708	-4.083083	0.1	270	2014-07-26	08:20:50
1841	50.312708	-4.083085	0.13	270	2014-07-26	08:20:51
1842	50.312708	-4.083087	0.14	270	2014-07-26	08:20:52
1843	50.312708	-4.083088	0.13	270	2014-07-26	08:20:53
1844	50.312708	-4.08309	0.16	277	2014-07-26	08:20:54
1845	50.312708	-4.083092	0.13	291.4	2014-07-26	08:20:55
1846	50.312708	-4.083094	0.11	279.5	2014-07-26	08:20:56
1847	50.312709	-4.083095	0.11	279.4	2014-07-26	08:20:57
1848	50.312709	-4.083097	0.12	274.8	2014-07-26	08:20:58
1849	50.312709	-4.083098	0.11	270	2014-07-26	08:20:59
1850	50.312709	-4.0831	0.12	279.4	2014-07-26	08:21:00
1851	50.312709	-4.083102	0.12	270	2014-07-26	08:21:01
1852	50.312709	-4.083104	0.13	270	2014-07-26	08:21:02
1853	50.312709	-4.083105	0.11	284.6	2014-07-26	08:21:03
1854	50.312709	-4.083107	0.1	275	2014-07-26	08:21:04
1855	50.312709	-4.083108	0.13	278.6	2014-07-26	08:21:05
1856	50.31271	-4.08311	0.11	280	2014-07-26	08:21:06
1857	50.31271	-4.083113	0.13	278.4	2014-07-26	08:21:08
1858	50.31271	-4.083115	0.13	282.5	2014-07-26	08:21:09
1859	50.31271	-4.083117	0.13	282.5	2014-07-26	08:21:10
1860	50.31271	-4.083118	0.11	261	2014-07-26	08:21:11
1861	50.31271	-4.08312	0.1	270	2014-07-26	08:21:12
1862	50.31271	-4.083122	0.09	270	2014-07-26	08:21:14
1863	50.31271	-4.083124	0.13	270	2014-07-26	08:21:15
1864	50.31271	-4.083125	0.08	270	2014-07-26	08:21:16
1865	50.31271	-4.083127	0.1	264.4	2014-07-26	08:21:17
1866	50.31271	-4.083128	0.1	280.6	2014-07-26	08:21:18
1867	50.31271	-4.08313	0.12	265.7	2014-07-26	08:21:19
1868	50.31271	-4.083131	0.11	274.5	2014-07-26	08:21:20
1869	50.31271	-4.083133	0.09	281.9	2014-07-26	08:21:21
1870	50.312711	-4.083134	0.08	276.1	2014-07-26	08:21:22
1871	50.31271	-4.083135	0.09	257.2	2014-07-26	08:21:23
1872	50.31271	-4.083136	0.07	262.3	2014-07-26	08:21:24
1873	50.31271	-4.083137	0.07	262.2	2014-07-26	08:21:25
1874	50.31271	-4.083138	0.08	276.6	2014-07-26	08:21:26
1875	50.31271	-4.083139	0.08	276.1	2014-07-26	08:21:27
1876	50.31271	-4.08314	0.08	277.4	2014-07-26	08:21:28
1877	50.31271	-4.083141	0.07	270	2014-07-26	08:21:29
1878	50.312711	-4.083142	0.09	275.7	2014-07-26	08:21:30
1879	50.312711	-4.083144	0.09	270	2014-07-26	08:21:31
1880	50.312711	-4.083145	0.09	282.8	2014-07-26	08:21:32
1881	50.312711	-4.083146	0.08	270	2014-07-26	08:21:33
1882	50.312711	-4.083147	0.07	277.1	2014-07-26	08:21:34
1883	50.312711	-4.083148	0.1	270	2014-07-26	08:21:35
1884	50.312711	-4.08315	0.1	265	2014-07-26	08:21:36
1885	50.312711	-4.083151	0.11	274.5	2014-07-26	08:21:37
1886	50.312711	-4.083153	0.11	270	2014-07-26	08:21:38
1887	50.312711	-4.083154	0.11	275.3	2014-07-26	08:21:39
1888	50.312711	-4.083156	0.1	275.3	2014-07-26	08:21:40
1889	50.312711	-4.083157	0.1	275	2014-07-26	08:21:41
1890	50.312711	-4.083158	0.09	276.4	2014-07-26	08:21:42
1891	50.312711	-4.08316	0.12	279.4	2014-07-26	08:21:43
1892	50.312711	-4.083161	0.11	279.5	2014-07-26	08:21:44
1893	50.312712	-4.083163	0.1	280.5	2014-07-26	08:21:45
1894	50.312712	-4.083164	0.09	282.8	2014-07-26	08:21:46
1895	50.312712	-4.083166	0.12	279.4	2014-07-26	08:21:47
1896	50.312712	-4.083167	0.1	285.4	2014-07-26	08:21:48
1897	50.312712	-4.083168	0.09	282.8	2014-07-26	08:21:49
1898	50.312713	-4.08317	0.09	281.2	2014-07-26	08:21:50
1899	50.312713	-4.083171	0.11	280	2014-07-26	08:21:51
1900	50.312713	-4.083173	0.12	283.8	2014-07-26	08:21:52
1901	50.312713	-4.083174	0.12	283.8	2014-07-26	08:21:53
1902	50.312714	-4.083176	0.11	289.4	2014-07-26	08:21:54
1903	50.312714	-4.083178	0.13	281.9	2014-07-26	08:21:55
1904	50.312714	-4.083179	0.09	281.9	2014-07-26	08:21:56
1905	50.312714	-4.08318	0.11	280.1	2014-07-26	08:21:57
1906	50.312714	-4.083181	0.08	256.3	2014-07-26	08:21:58
1907	50.312714	-4.083182	0.04	297.6	2014-07-26	08:21:59
1908	50.312714	-4.083182	0.04	237.6	2014-07-26	08:22:00
1909	50.312714	-4.083183	0.03	316.8	2014-07-26	08:22:01
1910	50.312714	-4.083183	0.02	327.4	2014-07-26	08:22:02
1911	50.312715	-4.083184	0.09	303.1	2014-07-26	08:22:03
1912	50.312715	-4.083185	0.11	311.9	2014-07-26	08:22:04
1913	50.312716	-4.083185	0.04	334	2014-07-26	08:22:05
1914	50.312716	-4.083185	0.04	334.2	2014-07-26	08:22:06
1915	50.312716	-4.083186	0.02	329	2014-07-26	08:22:07
1916	50.312717	-4.083187	0.1	310.3	2014-07-26	08:22:08
1917	50.312717	-4.083188	0.09	310.1	2014-07-26	08:22:09
1918	50.312718	-4.083189	0.14	311.2	2014-07-26	08:22:10
1919	50.312719	-4.08319	0.12	313	2014-07-26	08:22:11
1920	50.31272	-4.083192	0.14	311.1	2014-07-26	08:22:12
1921	50.312721	-4.083194	0.15	309.6	2014-07-26	08:22:13
1922	50.312722	-4.083196	0.19	309.1	2014-07-26	08:22:14
1923	50.312722	-4.083197	0.12	303	2014-07-26	08:22:15
1924	50.312722	-4.083198	0.06	286.6	2014-07-26	08:22:16
1925	50.312723	-4.083199	0.08	308.1	2014-07-26	08:22:17
1926	50.312723	-4.083199	0.05	308.1	2014-07-26	08:22:18
1927	50.312724	-4.0832	0.08	334.4	2014-07-26	08:22:19
1928	50.312725	-4.0832	0.18	342.3	2014-07-26	08:22:20
1929	50.312727	-4.083201	0.09	340.4	2014-07-26	08:22:22
1930	50.312728	-4.083202	0.1	335.8	2014-07-26	08:22:23
1931	50.312735	-4.083207	0.92	335	2014-07-26	08:22:24
1932	50.312746	-4.083223	1.69	317.3	2014-07-26	08:22:25
1933	50.312757	-4.083241	1.7	312.9	2014-07-26	08:22:26
1934	50.312766	-4.08326	1.68	307.7	2014-07-26	08:22:27
1935	50.312777	-4.083279	1.81	312	2014-07-26	08:22:28
1936	50.31279	-4.083301	2.2	312.4	2014-07-26	08:22:29
1937	50.312799	-4.083327	2.1	298.7	2014-07-26	08:22:30
1938	50.312808	-4.083351	1.97	301.7	2014-07-26	08:22:31
1939	50.312818	-4.08337	1.72	306	2014-07-26	08:22:32
1940	50.312826	-4.083389	1.67	306.8	2014-07-26	08:22:33
1941	50.312835	-4.083408	1.65	306.8	2014-07-26	08:22:34
1942	50.312845	-4.083425	1.64	312.7	2014-07-26	08:22:35
1943	50.312856	-4.083441	1.63	315.9	2014-07-26	08:22:36
1944	50.312866	-4.083457	1.6	315.3	2014-07-26	08:22:37
1945	50.312876	-4.083472	1.56	315.4	2014-07-26	08:22:38
1946	50.312885	-4.083485	1.41	317.6	2014-07-26	08:22:39
1947	50.312895	-4.083498	1.4	320.6	2014-07-26	08:22:40
1948	50.312905	-4.083509	1.34	325.1	2014-07-26	08:22:41
1949	50.312913	-4.083522	1.32	313.8	2014-07-26	08:22:42
1950	50.312921	-4.083536	1.32	310.9	2014-07-26	08:22:43
1951	50.312928	-4.08355	1.27	308.6	2014-07-26	08:22:44
1952	50.312934	-4.083562	1.1	308	2014-07-26	08:22:45
1953	50.312941	-4.083575	1.13	308.8	2014-07-26	08:22:46
1954	50.312947	-4.083585	1	316.5	2014-07-26	08:22:47
1955	50.312955	-4.083596	1.23	317.3	2014-07-26	08:22:48
1956	50.312964	-4.083607	1.21	319.1	2014-07-26	08:22:49
1957	50.312972	-4.083617	1.13	322.3	2014-07-26	08:22:50
1958	50.312979	-4.083626	1.03	320.7	2014-07-26	08:22:51
1959	50.312986	-4.083637	1.17	317.1	2014-07-26	08:22:52
1960	50.312994	-4.083649	1.16	315.9	2014-07-26	08:22:53
1961	50.313002	-4.083659	1.14	319	2014-07-26	08:22:54
1962	50.313008	-4.08367	1.03	311.3	2014-07-26	08:22:55
1963	50.313015	-4.08368	1.03	317.9	2014-07-26	08:22:56
1964	50.313022	-4.083689	1.03	321.9	2014-07-26	08:22:57
1965	50.31303	-4.083699	1.16	322	2014-07-26	08:22:58
1966	50.313038	-4.083709	1.18	320.6	2014-07-26	08:22:59
1967	50.313046	-4.08372	1.12	316	2014-07-26	08:23:00
1968	50.313052	-4.083731	1.08	315.9	2014-07-26	08:23:01
1969	50.31306	-4.083742	1.11	316.2	2014-07-26	08:23:02
1970	50.313066	-4.083751	1	316.7	2014-07-26	08:23:03
1971	50.313073	-4.083762	1.03	313.9	2014-07-26	08:23:04
1972	50.313079	-4.083773	1.1	311.5	2014-07-26	08:23:05
1973	50.313087	-4.083785	1.19	315.5	2014-07-26	08:23:06
1974	50.313094	-4.083796	1.13	318.9	2014-07-26	08:23:07
1975	50.313102	-4.083808	1.22	315.6	2014-07-26	08:23:08
1976	50.31311	-4.083819	1.24	317.6	2014-07-26	08:23:09
1977	50.313118	-4.083832	1.23	312	2014-07-26	08:23:10
1978	50.313126	-4.083844	1.21	316.6	2014-07-26	08:23:11
1979	50.313134	-4.083857	1.33	316.8	2014-07-26	08:23:12
1980	50.313142	-4.083868	1.17	315.8	2014-07-26	08:23:13
1981	50.31315	-4.08388	1.23	315.4	2014-07-26	08:23:14
1982	50.313157	-4.083892	1.19	314.5	2014-07-26	08:23:15
1983	50.313165	-4.083903	1.16	319	2014-07-26	08:23:16
1984	50.313173	-4.083913	1.14	322.9	2014-07-26	08:23:17
1985	50.31318	-4.083921	0.97	322.1	2014-07-26	08:23:18
1986	50.313187	-4.083928	0.93	326.2	2014-07-26	08:23:19
1987	50.313194	-4.083936	0.98	323.9	2014-07-26	08:23:20
1988	50.313201	-4.083946	1.03	318.8	2014-07-26	08:23:21
1989	50.313209	-4.083956	1.14	321.6	2014-07-26	08:23:22
1990	50.313217	-4.083965	1.08	321.6	2014-07-26	08:23:23
1991	50.313224	-4.083974	1.04	322.2	2014-07-26	08:23:24
1992	50.313232	-4.083984	1.06	319	2014-07-26	08:23:25
1993	50.313239	-4.083994	1.06	318.4	2014-07-26	08:23:26
1994	50.313246	-4.084005	1.17	317.8	2014-07-26	08:23:27
1995	50.313254	-4.084016	1.18	317.9	2014-07-26	08:23:28
1996	50.313262	-4.084028	1.24	316.2	2014-07-26	08:23:29
1997	50.31327	-4.084041	1.28	313.7	2014-07-26	08:23:30
1998	50.313277	-4.084054	1.19	309.3	2014-07-26	08:23:31
1999	50.313284	-4.084067	1.23	310.8	2014-07-26	08:23:32
[truncated: 1,783 more rows]
