# Supplementary material for: On the Potential of Surfers to Monitor Environmental Indicators in the Coastal Zone
Source: PLoS One. 2015 Jul 8;10(7):e0127706. doi: 10.1371/journal.pone.0127706 (PMC4496071; doi:10.1371/journal.pone.0127706)
Supplement: S1 Data — Contains 85 GPS tracks (comma separated files) used to estimate surfing performance statistics in the manuscript. (ZIP) [file pone.0127706.s001.zip › S1 Data GPS Tracks/20140801_Wembury.csv]

No	Latitude	Longitude	Speed	Course	Date	Time
1	50.317243	-4.083314	0	0	2014-08-01	18:12:35
2	50.317246	-4.083313	0.33	10.3	2014-08-01	18:12:36
3	50.317249	-4.083311	0.38	27.2	2014-08-01	18:12:37
4	50.317252	-4.083308	0.37	39.6	2014-08-01	18:12:38
5	50.317253	-4.083306	0.19	37.1	2014-08-01	18:12:39
6	50.317254	-4.083305	0.1	53.8	2014-08-01	18:12:40
7	50.317253	-4.083302	0.19	98.6	2014-08-01	18:12:41
8	50.317253	-4.0833	0.19	107.7	2014-08-01	18:12:42
9	50.317253	-4.083296	0.26	79.6	2014-08-01	18:12:43
10	50.317254	-4.083293	0.23	75.6	2014-08-01	18:12:44
11	50.317255	-4.08329	0.27	54.3	2014-08-01	18:12:45
12	50.317257	-4.083286	0.34	53.2	2014-08-01	18:12:46
13	50.317259	-4.083284	0.25	42.7	2014-08-01	18:12:47
14	50.317261	-4.083283	0.25	19.7	2014-08-01	18:12:48
15	50.317262	-4.08328	0.26	57	2014-08-01	18:12:49
16	50.317264	-4.083277	0.24	48.4	2014-08-01	18:12:50
17	50.317265	-4.083275	0.23	51.8	2014-08-01	18:12:51
18	50.317265	-4.083271	0.25	79.4	2014-08-01	18:12:52
19	50.317265	-4.083269	0.13	90	2014-08-01	18:12:53
20	50.317265	-4.083269	0.05	65.7	2014-08-01	18:12:54
21	50.317266	-4.083268	0.09	77.2	2014-08-01	18:12:55
22	50.317265	-4.083267	0.07	159.8	2014-08-01	18:12:56
23	50.317264	-4.083268	0.08	201.8	2014-08-01	18:12:57
24	50.317264	-4.083268	0.04	198.2	2014-08-01	18:12:58
25	50.317264	-4.083267	0.08	68.8	2014-08-01	18:12:59
26	50.317264	-4.083266	0.09	84.3	2014-08-01	18:13:00
27	50.317264	-4.083265	0.07	73.9	2014-08-01	18:13:01
28	50.317264	-4.083263	0.11	121.9	2014-08-01	18:13:02
29	50.317263	-4.083262	0.11	128.1	2014-08-01	18:13:03
30	50.317263	-4.08326	0.16	107.5	2014-08-01	18:13:04
31	50.317264	-4.083258	0.19	54	2014-08-01	18:13:05
32	50.317265	-4.083257	0.1	38.7	2014-08-01	18:13:06
33	50.317264	-4.083256	0.07	134.5	2014-08-01	18:13:07
34	50.317264	-4.083254	0.16	110.5	2014-08-01	18:13:08
35	50.317263	-4.083253	0.12	112.3	2014-08-01	18:13:09
36	50.317263	-4.083251	0.14	106.1	2014-08-01	18:13:10
37	50.317263	-4.083249	0.14	82.5	2014-08-01	18:13:11
38	50.317263	-4.083248	0.07	125	2014-08-01	18:13:12
39	50.317262	-4.083248	0.04	154.2	2014-08-01	18:13:13
40	50.317262	-4.083247	0.1	96	2014-08-01	18:13:14
41	50.317262	-4.083245	0.12	103.1	2014-08-01	18:13:15
42	50.317263	-4.083243	0.16	62.4	2014-08-01	18:13:16
43	50.317264	-4.083242	0.11	40	2014-08-01	18:13:17
44	50.317264	-4.083241	0.12	30.2	2014-08-01	18:13:18
45	50.317265	-4.08324	0.1	27	2014-08-01	18:13:19
46	50.317265	-4.08324	0.04	90	2014-08-01	18:13:20
47	50.317265	-4.08324	0.05	200.8	2014-08-01	18:13:21
48	50.317264	-4.083241	0.09	203.2	2014-08-01	18:13:22
49	50.317264	-4.083241	0.06	180	2014-08-01	18:13:23
50	50.317263	-4.08324	0.08	166.1	2014-08-01	18:13:24
51	50.317263	-4.08324	0.05	142.4	2014-08-01	18:13:25
52	50.317262	-4.08324	0.07	180	2014-08-01	18:13:26
53	50.317276	-4.083224	1.95	35.8	2014-08-01	18:13:27
54	50.317282	-4.083221	0.7	13.8	2014-08-01	18:13:28
55	50.317286	-4.083221	0.4	1.7	2014-08-01	18:13:29
56	50.317288	-4.08322	0.28	16	2014-08-01	18:13:30
57	50.317289	-4.083225	0.34	276.4	2014-08-01	18:13:31
58	50.317292	-4.083226	0.37	347.1	2014-08-01	18:13:32
59	50.317292	-4.083233	0.51	274.1	2014-08-01	18:13:33
60	50.317294	-4.083237	0.34	310.5	2014-08-01	18:13:34
61	50.317296	-4.083235	0.21	36.7	2014-08-01	18:13:35
62	50.317296	-4.083235	0.05	68.6	2014-08-01	18:13:36
63	50.317295	-4.083234	0.06	138.6	2014-08-01	18:13:37
64	50.317297	-4.083234	0.13	0	2014-08-01	18:13:38
65	50.317298	-4.083234	0.12	351.7	2014-08-01	18:13:39
66	50.317298	-4.083236	0.13	270	2014-08-01	18:13:40
67	50.317297	-4.083238	0.18	248.9	2014-08-01	18:13:41
68	50.317298	-4.08324	0.13	314.1	2014-08-01	18:13:42
69	50.3173	-4.083239	0.27	15.3	2014-08-01	18:13:43
70	50.3173	-4.083242	0.2	272.5	2014-08-01	18:13:44
71	50.317301	-4.083243	0.14	317.4	2014-08-01	18:13:45
72	50.317303	-4.083241	0.2	42.6	2014-08-01	18:13:46
73	50.317304	-4.083239	0.22	51.1	2014-08-01	18:13:47
74	50.317304	-4.083235	0.24	74.2	2014-08-01	18:13:48
75	50.317307	-4.083233	0.34	33.4	2014-08-01	18:13:49
76	50.317308	-4.083233	0.16	357.9	2014-08-01	18:13:50
77	50.31731	-4.083234	0.24	340.9	2014-08-01	18:13:51
78	50.317311	-4.083236	0.15	281	2014-08-01	18:13:52
79	50.317311	-4.083237	0.08	263.4	2014-08-01	18:13:53
80	50.317311	-4.083236	0.07	24.4	2014-08-01	18:13:54
81	50.317311	-4.083237	0.03	347.1	2014-08-01	18:13:55
82	50.317312	-4.083239	0.14	277.9	2014-08-01	18:13:56
83	50.317312	-4.08324	0.12	317.8	2014-08-01	18:13:57
84	50.317313	-4.083241	0.16	311.1	2014-08-01	18:13:58
85	50.317313	-4.083242	0.05	218.3	2014-08-01	18:13:59
86	50.317313	-4.083241	0.03	90	2014-08-01	18:14:00
87	50.317313	-4.083242	0.04	342.3	2014-08-01	18:14:01
88	50.317313	-4.083241	0.06	109.5	2014-08-01	18:14:02
89	50.317314	-4.08324	0.07	33.1	2014-08-01	18:14:03
90	50.317314	-4.08324	0.01	215.7	2014-08-01	18:14:04
91	50.317313	-4.08324	0.05	186.9	2014-08-01	18:14:05
92	50.317313	-4.08324	0.04	77.8	2014-08-01	18:14:06
93	50.317314	-4.083241	0.1	299.3	2014-08-01	18:14:07
94	50.317314	-4.083242	0.08	308.1	2014-08-01	18:14:08
95	50.317314	-4.083243	0.08	248.6	2014-08-01	18:14:09
96	50.317314	-4.083244	0.11	284.5	2014-08-01	18:14:10
97	50.317314	-4.083245	0.04	213.3	2014-08-01	18:14:11
98	50.317314	-4.083244	0.05	101.9	2014-08-01	18:14:12
99	50.317314	-4.083243	0.05	68.3	2014-08-01	18:14:13
100	50.317313	-4.083243	0.11	176.7	2014-08-01	18:14:14
101	50.317313	-4.083244	0.04	227	2014-08-01	18:14:15
102	50.317312	-4.083245	0.07	262.9	2014-08-01	18:14:16
103	50.317312	-4.083246	0.12	252.3	2014-08-01	18:14:17
104	50.317312	-4.083247	0.07	277.9	2014-08-01	18:14:18
105	50.317313	-4.083247	0.05	0	2014-08-01	18:14:19
106	50.317313	-4.083247	0.07	65	2014-08-01	18:14:20
107	50.317313	-4.083247	0.07	323	2014-08-01	18:14:21
108	50.317314	-4.083248	0.1	316.4	2014-08-01	18:14:22
109	50.317315	-4.083249	0.16	342.3	2014-08-01	18:14:23
110	50.317317	-4.08325	0.18	340.4	2014-08-01	18:14:24
111	50.317317	-4.08325	0.06	336.5	2014-08-01	18:14:25
112	50.317318	-4.08325	0.06	32.6	2014-08-01	18:14:26
113	50.317318	-4.083249	0.04	32.6	2014-08-01	18:14:27
114	50.317318	-4.08325	0.04	283.8	2014-08-01	18:14:28
115	50.317318	-4.08325	0.03	289	2014-08-01	18:14:29
116	50.317318	-4.08325	0.01	324.3	2014-08-01	18:14:30
117	50.317319	-4.083248	0.19	53	2014-08-01	18:14:31
118	50.31732	-4.083247	0.13	53.5	2014-08-01	18:14:32
119	50.317321	-4.083245	0.19	49.7	2014-08-01	18:14:33
120	50.317322	-4.083242	0.2	59.3	2014-08-01	18:14:34
121	50.317322	-4.083242	0.06	117.3	2014-08-01	18:14:35
122	50.317322	-4.08324	0.11	71.1	2014-08-01	18:14:36
123	50.317322	-4.083238	0.15	79.4	2014-08-01	18:14:37
124	50.317323	-4.083236	0.16	73.2	2014-08-01	18:14:38
125	50.317323	-4.083235	0.05	79.5	2014-08-01	18:14:39
126	50.317323	-4.083236	0.07	246.4	2014-08-01	18:14:40
127	50.317322	-4.083237	0.09	229.6	2014-08-01	18:14:41
128	50.317322	-4.083238	0.1	227.3	2014-08-01	18:14:42
129	50.317322	-4.083239	0.07	314.5	2014-08-01	18:14:43
130	50.317322	-4.083239	0.05	0	2014-08-01	18:14:44
131	50.317323	-4.083238	0.1	27	2014-08-01	18:14:45
132	50.317324	-4.083237	0.12	34.8	2014-08-01	18:14:46
133	50.317325	-4.083236	0.07	36.5	2014-08-01	18:14:47
134	50.317325	-4.083236	0.04	75.9	2014-08-01	18:14:48
135	50.317325	-4.083235	0.07	32.6	2014-08-01	18:14:49
136	50.317326	-4.083234	0.14	32.6	2014-08-01	18:14:50
137	50.317327	-4.083236	0.16	279.8	2014-08-01	18:14:51
138	50.317327	-4.083237	0.1	312.7	2014-08-01	18:14:52
139	50.317328	-4.083239	0.11	317.1	2014-08-01	18:14:53
140	50.317328	-4.083241	0.17	273.3	2014-08-01	18:14:54
141	50.317328	-4.083242	0.07	277.7	2014-08-01	18:14:55
142	50.317328	-4.083242	0.01	180	2014-08-01	18:14:56
143	50.317328	-4.083243	0.07	270	2014-08-01	18:14:57
144	50.317328	-4.083243	0.05	307.5	2014-08-01	18:14:58
145	50.317329	-4.083242	0.09	45.2	2014-08-01	18:14:59
146	50.31733	-4.08324	0.12	58	2014-08-01	18:15:01
147	50.317329	-4.08324	0.08	188.2	2014-08-01	18:15:02
148	50.31733	-4.083252	0.88	273.6	2014-08-01	18:15:03
149	50.317326	-4.083268	1.18	251.1	2014-08-01	18:15:04
150	50.317324	-4.083275	0.59	237.6	2014-08-01	18:15:05
151	50.31732	-4.083281	0.3	227	2014-08-01	18:15:07
152	50.317318	-4.083282	0.19	208.2	2014-08-01	18:15:08
153	50.317317	-4.083285	0.21	239.9	2014-08-01	18:15:09
154	50.317316	-4.083286	0.16	227	2014-08-01	18:15:10
155	50.317316	-4.083287	0.07	253.9	2014-08-01	18:15:11
156	50.317316	-4.083287	0.03	136.8	2014-08-01	18:15:12
157	50.317316	-4.083287	0.03	71.4	2014-08-01	18:15:13
158	50.317317	-4.083287	0.06	355	2014-08-01	18:15:14
159	50.317317	-4.083284	0.18	81.1	2014-08-01	18:15:15
160	50.317318	-4.083279	0.4	69.5	2014-08-01	18:15:16
161	50.317319	-4.083276	0.13	62.4	2014-08-01	18:15:18
162	50.317319	-4.083276	0.03	270	2014-08-01	18:15:19
163	50.317318	-4.083272	0.17	107.4	2014-08-01	18:15:21
164	50.317319	-4.08327	0.1	60.7	2014-08-01	18:15:22
165	50.317319	-4.08327	0.02	64.3	2014-08-01	18:15:23
166	50.317319	-4.08327	0.04	180	2014-08-01	18:15:24
167	50.317318	-4.083269	0.1	100.6	2014-08-01	18:15:25
168	50.317318	-4.083268	0.08	90	2014-08-01	18:15:26
169	50.317319	-4.083268	0.02	16.7	2014-08-01	18:15:27
170	50.317319	-4.083268	0.04	342.8	2014-08-01	18:15:28
171	50.317319	-4.083268	0.05	352.2	2014-08-01	18:15:29
172	50.31732	-4.083268	0.03	327.4	2014-08-01	18:15:30
173	50.31732	-4.083268	0.02	126.4	2014-08-01	18:15:31
174	50.317319	-4.083266	0.11	94.7	2014-08-01	18:15:32
175	50.31732	-4.083265	0.13	59	2014-08-01	18:15:33
176	50.31732	-4.083265	0.03	327.4	2014-08-01	18:15:34
177	50.317321	-4.083263	0.18	42.1	2014-08-01	18:15:35
178	50.317327	-4.083262	0.59	7	2014-08-01	18:15:36
179	50.317328	-4.083266	0.31	298.5	2014-08-01	18:15:37
180	50.317328	-4.083269	0.08	273.2	2014-08-01	18:15:39
181	50.317327	-4.083275	0.45	254.4	2014-08-01	18:15:40
182	50.317327	-4.083279	0.3	275.3	2014-08-01	18:15:41
183	50.317328	-4.083281	0.19	281.6	2014-08-01	18:15:42
184	50.317329	-4.083271	0.77	83	2014-08-01	18:15:43
185	50.317326	-4.083265	0.5	121.7	2014-08-01	18:15:44
186	50.317323	-4.083254	0.85	110.5	2014-08-01	18:15:45
187	50.317322	-4.083244	0.69	104.9	2014-08-01	18:15:46
188	50.317326	-4.083242	0.49	21.4	2014-08-01	18:15:47
189	50.317332	-4.083244	0.72	346.6	2014-08-01	18:15:48
190	50.31734	-4.083246	0.83	349.7	2014-08-01	18:15:49
191	50.317347	-4.083247	0.83	355.1	2014-08-01	18:15:50
192	50.317357	-4.083251	1.17	345.2	2014-08-01	18:15:51
193	50.317367	-4.083257	1.17	339.1	2014-08-01	18:15:52
194	50.317376	-4.083267	1.17	323.5	2014-08-01	18:15:53
195	50.317386	-4.083276	1.31	329	2014-08-01	18:15:54
196	50.317396	-4.083285	1.27	332.7	2014-08-01	18:15:55
197	50.317407	-4.083295	1.41	330.1	2014-08-01	18:15:56
198	50.317417	-4.083304	1.3	327.5	2014-08-01	18:15:57
199	50.317422	-4.083314	0.96	313.5	2014-08-01	18:15:58
200	50.317426	-4.083327	0.98	294.7	2014-08-01	18:15:59
201	50.317428	-4.083338	0.81	285.3	2014-08-01	18:16:00
202	50.31743	-4.083349	0.82	285.9	2014-08-01	18:16:01
203	50.317434	-4.083358	0.81	305	2014-08-01	18:16:02
204	50.317443	-4.083371	1.38	316.8	2014-08-01	18:16:03
205	50.317455	-4.083388	1.75	316.4	2014-08-01	18:16:04
206	50.317468	-4.083406	1.91	320.2	2014-08-01	18:16:05
207	50.317481	-4.083414	1.6	337.4	2014-08-01	18:16:06
208	50.317497	-4.083425	1.88	336.7	2014-08-01	18:16:07
209	50.317512	-4.083433	1.85	341.1	2014-08-01	18:16:08
210	50.317528	-4.083441	1.77	342.8	2014-08-01	18:16:09
211	50.317543	-4.083448	1.75	342.9	2014-08-01	18:16:10
212	50.317557	-4.083456	1.66	339.7	2014-08-01	18:16:11
213	50.317568	-4.083466	1.44	330.4	2014-08-01	18:16:12
214	50.317575	-4.083477	1.16	315.5	2014-08-01	18:16:13
215	50.317582	-4.083488	1.09	317.4	2014-08-01	18:16:14
216	50.317589	-4.083495	0.91	327.1	2014-08-01	18:16:15
217	50.317593	-4.083504	0.76	303.6	2014-08-01	18:16:16
218	50.317596	-4.08352	1.23	285.4	2014-08-01	18:16:17
219	50.317598	-4.083544	1.68	278.6	2014-08-01	18:16:18
220	50.3176	-4.083567	1.65	278.1	2014-08-01	18:16:19
221	50.317602	-4.083583	1.14	278.5	2014-08-01	18:16:20
222	50.317603	-4.083598	1.09	274.9	2014-08-01	18:16:21
223	50.317603	-4.083616	1.29	270.8	2014-08-01	18:16:22
224	50.317603	-4.083637	1.51	270	2014-08-01	18:16:23
225	50.317602	-4.083659	1.55	267.6	2014-08-01	18:16:24
226	50.317601	-4.083678	1.34	262.8	2014-08-01	18:16:25
227	50.317599	-4.083693	1.11	256.8	2014-08-01	18:16:26
228	50.317595	-4.083711	1.35	254.3	2014-08-01	18:16:27
229	50.317592	-4.083727	1.23	251.4	2014-08-01	18:16:28
230	50.31759	-4.083743	1.13	260.6	2014-08-01	18:16:29
231	50.317591	-4.08376	1.21	277.1	2014-08-01	18:16:30
232	50.317593	-4.083777	1.24	275.6	2014-08-01	18:16:31
233	50.317592	-4.083793	1.11	264.2	2014-08-01	18:16:32
234	50.31759	-4.083811	1.26	263.2	2014-08-01	18:16:33
235	50.31759	-4.083827	1.19	267.3	2014-08-01	18:16:34
236	50.31759	-4.083845	1.24	270.9	2014-08-01	18:16:35
237	50.31759	-4.08386	1.06	268.4	2014-08-01	18:16:36
238	50.317586	-4.083873	1.04	247.8	2014-08-01	18:16:37
239	50.317583	-4.08389	1.25	254.9	2014-08-01	18:16:38
240	50.31758	-4.083904	1	252.7	2014-08-01	18:16:39
241	50.317578	-4.083915	0.86	251.7	2014-08-01	18:16:40
242	50.317575	-4.083928	0.96	248.3	2014-08-01	18:16:41
243	50.31757	-4.083945	1.37	245.1	2014-08-01	18:16:42
244	50.317564	-4.083964	1.44	244.3	2014-08-01	18:16:43
245	50.317557	-4.083981	1.45	237.2	2014-08-01	18:16:44
246	50.31755	-4.083997	1.38	236.2	2014-08-01	18:16:45
247	50.317546	-4.084016	1.44	250.7	2014-08-01	18:16:46
248	50.317543	-4.084036	1.45	258.1	2014-08-01	18:16:47
249	50.317542	-4.084057	1.51	265	2014-08-01	18:16:48
250	50.317541	-4.084073	1.15	262.1	2014-08-01	18:16:49
251	50.317537	-4.084081	0.75	233.4	2014-08-01	18:16:50
252	50.317534	-4.084095	0.98	255.7	2014-08-01	18:16:51
253	50.317532	-4.084113	1.35	258	2014-08-01	18:16:52
254	50.317528	-4.08413	1.27	250.7	2014-08-01	18:16:53
255	50.317525	-4.084152	1.58	256.3	2014-08-01	18:16:54
256	50.317521	-4.084179	1.95	258.1	2014-08-01	18:16:55
257	50.317516	-4.084202	1.73	251.4	2014-08-01	18:16:56
258	50.317519	-4.08421	0.68	301.5	2014-08-01	18:16:57
259	50.317522	-4.084225	1.1	285.8	2014-08-01	18:16:58
260	50.317521	-4.084242	1.23	262.2	2014-08-01	18:16:59
261	50.317519	-4.084255	0.95	259.8	2014-08-01	18:17:00
262	50.317515	-4.084258	0.49	204.4	2014-08-01	18:17:01
263	50.31751	-4.084254	0.66	153.6	2014-08-01	18:17:02
264	50.317504	-4.084264	1	226.2	2014-08-01	18:17:03
265	50.3175	-4.08428	1.24	249.8	2014-08-01	18:17:04
266	50.317497	-4.0843	1.44	257.7	2014-08-01	18:17:05
267	50.317494	-4.084324	1.72	260.3	2014-08-01	18:17:06
268	50.317491	-4.084344	1.49	254.8	2014-08-01	18:17:07
269	50.317486	-4.08436	1.25	245.4	2014-08-01	18:17:08
270	50.317483	-4.084377	1.24	254.2	2014-08-01	18:17:09
271	50.317484	-4.084401	1.74	272.7	2014-08-01	18:17:10
272	50.317484	-4.084424	1.64	269.7	2014-08-01	18:17:11
273	50.317483	-4.084445	1.46	266	2014-08-01	18:17:12
274	50.317482	-4.084464	1.33	268.4	2014-08-01	18:17:13
275	50.317482	-4.08448	1.19	268.2	2014-08-01	18:17:14
276	50.317481	-4.084499	1.33	265.6	2014-08-01	18:17:15
277	50.31748	-4.084515	1.15	263.4	2014-08-01	18:17:16
278	50.317478	-4.084527	0.87	254.5	2014-08-01	18:17:17
279	50.317475	-4.084537	0.75	246.6	2014-08-01	18:17:18
280	50.317474	-4.084546	0.65	257.7	2014-08-01	18:17:19
281	50.317472	-4.084555	0.71	251.6	2014-08-01	18:17:20
282	50.317472	-4.084569	1	272.1	2014-08-01	18:17:21
283	50.317474	-4.08459	0.75	275.4	2014-08-01	18:17:23
284	50.317473	-4.084613	1.66	268.4	2014-08-01	18:17:24
285	50.317474	-4.084626	0.94	277.4	2014-08-01	18:17:25
286	50.317474	-4.08464	0.98	266.8	2014-08-01	18:17:26
287	50.317478	-4.084654	1.08	293.9	2014-08-01	18:17:27
288	50.317479	-4.08466	0.44	292.4	2014-08-01	18:17:28
289	50.31748	-4.084666	0.47	282.7	2014-08-01	18:17:29
290	50.317479	-4.08467	0.13	253.4	2014-08-01	18:17:31
291	50.31748	-4.084673	0.2	275.2	2014-08-01	18:17:32
292	50.317479	-4.084676	0.11	260.8	2014-08-01	18:17:34
293	50.317481	-4.084679	0.3	303.9	2014-08-01	18:17:35
294	50.317481	-4.084681	0.11	288.9	2014-08-01	18:17:36
295	50.317483	-4.084691	0.73	287.1	2014-08-01	18:17:37
296	50.317483	-4.084694	0.11	270	2014-08-01	18:17:39
297	50.317484	-4.084702	0.61	284.1	2014-08-01	18:17:40
298	50.317479	-4.084732	2.22	253.2	2014-08-01	18:17:41
299	50.317473	-4.084755	1.74	250.3	2014-08-01	18:17:42
300	50.317468	-4.084775	1.59	246.1	2014-08-01	18:17:43
301	50.317459	-4.084795	1.66	236.3	2014-08-01	18:17:44
302	50.317451	-4.084809	1.33	228.6	2014-08-01	18:17:45
303	50.317444	-4.084821	1.14	226.6	2014-08-01	18:17:46
304	50.317436	-4.084833	1.26	222.7	2014-08-01	18:17:47
305	50.317427	-4.084843	1.21	218	2014-08-01	18:17:48
306	50.317419	-4.084854	1.21	219.7	2014-08-01	18:17:49
307	50.31741	-4.084866	1.38	220.1	2014-08-01	18:17:50
308	50.3174	-4.084879	1.42	219.9	2014-08-01	18:17:51
309	50.317393	-4.08489	1.1	225.4	2014-08-01	18:17:52
310	50.317386	-4.084903	1.15	229.6	2014-08-01	18:17:53
311	50.317378	-4.084913	1.2	216.9	2014-08-01	18:17:54
312	50.317371	-4.08492	0.94	214.4	2014-08-01	18:17:55
313	50.317364	-4.084926	0.87	207.3	2014-08-01	18:17:56
314	50.317355	-4.084933	1.11	209.2	2014-08-01	18:17:57
315	50.317348	-4.08494	0.93	209.5	2014-08-01	18:17:58
316	50.317341	-4.084945	0.78	207.4	2014-08-01	18:17:59
317	50.317332	-4.084952	1.15	206.8	2014-08-01	18:18:00
318	50.317323	-4.084959	1.15	204.8	2014-08-01	18:18:01
319	50.317314	-4.084965	1.04	203.7	2014-08-01	18:18:02
320	50.317306	-4.084971	1.05	205.2	2014-08-01	18:18:03
321	50.317297	-4.084977	1.03	202.7	2014-08-01	18:18:04
322	50.317289	-4.084982	0.99	200.5	2014-08-01	18:18:05
323	50.317282	-4.084989	0.91	212.9	2014-08-01	18:18:06
324	50.317276	-4.084993	0.75	203.8	2014-08-01	18:18:07
325	50.317275	-4.084993	0.13	182.5	2014-08-01	18:18:08
326	50.317274	-4.084993	0.08	166.6	2014-08-01	18:18:09
327	50.317274	-4.084992	0.06	51.5	2014-08-01	18:18:10
328	50.317274	-4.084992	0.02	147.4	2014-08-01	18:18:12
329	50.317272	-4.084997	0.39	241.7	2014-08-01	18:18:13
330	50.317272	-4.084996	0.07	164.9	2014-08-01	18:18:14
331	50.317271	-4.084996	0.02	198.7	2014-08-01	18:18:15
332	50.317273	-4.084996	0.1	3.4	2014-08-01	18:18:17
333	50.317272	-4.084997	0.21	201.6	2014-08-01	18:18:18
334	50.317272	-4.084998	0.09	348.1	2014-08-01	18:18:19
335	50.317274	-4.085002	0.17	294	2014-08-01	18:18:21
336	50.317271	-4.085003	0.16	191.6	2014-08-01	18:18:23
337	50.317271	-4.085002	0.03	109	2014-08-01	18:18:24
338	50.31727	-4.085003	0.02	246.6	2014-08-01	18:18:26
339	50.31727	-4.085002	0.06	140	2014-08-01	18:18:28
340	50.31727	-4.085002	0.02	32.6	2014-08-01	18:18:29
341	50.317269	-4.085	0.06	114.7	2014-08-01	18:18:31
342	50.317267	-4.085002	0.28	208.5	2014-08-01	18:18:32
343	50.317267	-4.085003	0.04	277.1	2014-08-01	18:18:34
344	50.317258	-4.085006	1.08	191.5	2014-08-01	18:18:35
345	50.317248	-4.085011	1.11	196.9	2014-08-01	18:18:36
346	50.317238	-4.085012	1.11	184.6	2014-08-01	18:18:37
347	50.317227	-4.085014	1.32	187.3	2014-08-01	18:18:38
348	50.317215	-4.085016	1.31	185.5	2014-08-01	18:18:39
349	50.317205	-4.085015	1.08	175.9	2014-08-01	18:18:40
350	50.317203	-4.085013	0.27	139.9	2014-08-01	18:18:41
351	50.317205	-4.085011	0.21	28.5	2014-08-01	18:18:42
352	50.317205	-4.085012	0.03	223.2	2014-08-01	18:18:43
353	50.317205	-4.085011	0.04	49.1	2014-08-01	18:18:45
354	50.317205	-4.085011	0.05	249.5	2014-08-01	18:18:46
355	50.317205	-4.085011	0.05	173.1	2014-08-01	18:18:47
356	50.317204	-4.085012	0.05	231.9	2014-08-01	18:18:48
357	50.317204	-4.085012	0.02	270	2014-08-01	18:18:49
358	50.317204	-4.085012	0.04	205.2	2014-08-01	18:18:50
359	50.317203	-4.085011	0.11	131.9	2014-08-01	18:18:51
360	50.317203	-4.085011	0.09	156.5	2014-08-01	18:18:52
361	50.317201	-4.08501	0.1	168.1	2014-08-01	18:18:54
362	50.317202	-4.085007	0.26	71.1	2014-08-01	18:18:55
363	50.3172	-4.085006	0.17	154.3	2014-08-01	18:18:56
364	50.317202	-4.085014	0.61	284	2014-08-01	18:18:57
365	50.317206	-4.085016	0.53	342.9	2014-08-01	18:18:58
366	50.317215	-4.085013	1.03	12.7	2014-08-01	18:18:59
367	50.31723	-4.085002	1.81	24.9	2014-08-01	18:19:00
368	50.317246	-4.084986	2.1	34.1	2014-08-01	18:19:01
369	50.317255	-4.084972	1.41	43.1	2014-08-01	18:19:02
370	50.317256	-4.08497	0.1	45.5	2014-08-01	18:19:04
371	50.317256	-4.084968	0.15	104.3	2014-08-01	18:19:05
372	50.317259	-4.084963	0.57	44.8	2014-08-01	18:19:06
373	50.317263	-4.084959	0.5	27.9	2014-08-01	18:19:07
374	50.317263	-4.084959	0.06	186.4	2014-08-01	18:19:08
375	50.317263	-4.08496	0.07	355.1	2014-08-01	18:19:09
376	50.317264	-4.08496	0.03	316.8	2014-08-01	18:19:10
377	50.317263	-4.084959	0.08	144.1	2014-08-01	18:19:11
378	50.317263	-4.084959	0.04	62	2014-08-01	18:19:12
379	50.317268	-4.084955	0.57	28	2014-08-01	18:19:13
380	50.31727	-4.084953	0.27	38	2014-08-01	18:19:14
381	50.317269	-4.084952	0.04	154.2	2014-08-01	18:19:15
382	50.31727	-4.084957	0.35	283.8	2014-08-01	18:19:16
383	50.317267	-4.084966	0.69	243.4	2014-08-01	18:19:17
384	50.317265	-4.084973	0.54	247.6	2014-08-01	18:19:18
385	50.31726	-4.084983	0.99	228.7	2014-08-01	18:19:19
386	50.317249	-4.084994	1.38	212.6	2014-08-01	18:19:20
387	50.317239	-4.084999	1.23	198.9	2014-08-01	18:19:21
388	50.317227	-4.085001	1.25	184.6	2014-08-01	18:19:22
389	50.317216	-4.085003	1.29	186.1	2014-08-01	18:19:23
390	50.317207	-4.085002	1.03	179	2014-08-01	18:19:24
391	50.317205	-4.084999	0.27	124.1	2014-08-01	18:19:25
392	50.317206	-4.084995	0.31	69	2014-08-01	18:19:26
393	50.317205	-4.084998	0.22	228.2	2014-08-01	18:19:27
394	50.317208	-4.085003	0.49	308.9	2014-08-01	18:19:28
395	50.317217	-4.085006	1.04	346	2014-08-01	18:19:29
396	50.31723	-4.085005	1.46	4.5	2014-08-01	18:19:30
397	50.317248	-4.084998	2.08	12.5	2014-08-01	18:19:31
398	50.317272	-4.084985	2.79	20.7	2014-08-01	18:19:32
399	50.317296	-4.084965	3.04	27.8	2014-08-01	18:19:33
400	50.317318	-4.08494	3.06	34.2	2014-08-01	18:19:34
401	50.317342	-4.084917	3.09	32.3	2014-08-01	18:19:35
402	50.317359	-4.084901	2.21	30.7	2014-08-01	18:19:36
403	50.317364	-4.084893	0.81	49.1	2014-08-01	18:19:37
404	50.317364	-4.08489	0.1	98.6	2014-08-01	18:19:39
405	50.317363	-4.084892	0.16	238.5	2014-08-01	18:19:40
406	50.317362	-4.084893	0.12	227	2014-08-01	18:19:41
407	50.317358	-4.084901	0.69	233.5	2014-08-01	18:19:42
408	50.317351	-4.084912	1.16	222.3	2014-08-01	18:19:43
409	50.317342	-4.084919	1.06	208.2	2014-08-01	18:19:44
410	50.317334	-4.084923	1.01	197.5	2014-08-01	18:19:45
411	50.317325	-4.084928	1	198	2014-08-01	18:19:46
412	50.317317	-4.08493	0.93	190	2014-08-01	18:19:47
413	50.317307	-4.084932	1.13	188.2	2014-08-01	18:19:48
414	50.317296	-4.084935	1.21	188.5	2014-08-01	18:19:49
415	50.317287	-4.084934	0.98	175.8	2014-08-01	18:19:50
416	50.317278	-4.084932	1.01	171.8	2014-08-01	18:19:51
417	50.317267	-4.084932	1.28	181.3	2014-08-01	18:19:52
418	50.317255	-4.084934	1.37	185.2	2014-08-01	18:19:53
419	50.317243	-4.084935	1.29	184.5	2014-08-01	18:19:54
420	50.317232	-4.084937	1.28	185.3	2014-08-01	18:19:55
421	50.31722	-4.08494	1.31	189.1	2014-08-01	18:19:56
422	50.317208	-4.084942	1.31	188.4	2014-08-01	18:19:57
423	50.317199	-4.084943	1.06	181.6	2014-08-01	18:19:58
424	50.317188	-4.084945	1.2	187.4	2014-08-01	18:19:59
425	50.317178	-4.084948	1.09	190.1	2014-08-01	18:20:00
426	50.317178	-4.084947	0.09	115.4	2014-08-01	18:20:01
427	50.31718	-4.084947	0.11	0	2014-08-01	18:20:03
428	50.31718	-4.084946	0.05	114.7	2014-08-01	18:20:04
429	50.31718	-4.084946	0.03	110.2	2014-08-01	18:20:05
430	50.317178	-4.084945	0.25	161.7	2014-08-01	18:20:06
431	50.317176	-4.084945	0.16	197.7	2014-08-01	18:20:07
432	50.317166	-4.084952	1.29	203.2	2014-08-01	18:20:08
433	50.317155	-4.08496	1.25	205.6	2014-08-01	18:20:09
434	50.317151	-4.08496	0.48	177.9	2014-08-01	18:20:10
435	50.317149	-4.084961	0.27	203.9	2014-08-01	18:20:11
436	50.317142	-4.084967	0.87	208.9	2014-08-01	18:20:12
437	50.317134	-4.084969	0.97	186	2014-08-01	18:20:13
438	50.317123	-4.084973	1.23	196	2014-08-01	18:20:14
439	50.317111	-4.08498	1.39	199.4	2014-08-01	18:20:15
440	50.317099	-4.084986	1.43	196.7	2014-08-01	18:20:16
441	50.317085	-4.08499	1.6	192	2014-08-01	18:20:17
442	50.317072	-4.084994	1.41	191	2014-08-01	18:20:18
443	50.317062	-4.084996	1.2	186.6	2014-08-01	18:20:19
444	50.317057	-4.084995	0.48	170	2014-08-01	18:20:20
445	50.317057	-4.084995	0.06	186.6	2014-08-01	18:20:21
446	50.317056	-4.085	0.33	258.4	2014-08-01	18:20:22
447	50.317056	-4.084998	0.12	133	2014-08-01	18:20:23
448	50.317056	-4.084999	0.02	270	2014-08-01	18:20:24
449	50.317054	-4.084996	0.24	123.5	2014-08-01	18:20:25
450	50.317054	-4.084997	0.1	275	2014-08-01	18:20:26
451	50.317056	-4.084995	0.1	43.8	2014-08-01	18:20:28
452	50.317054	-4.084993	0.1	136.8	2014-08-01	18:20:30
453	50.317056	-4.084993	0.15	22.8	2014-08-01	18:20:31
454	50.317057	-4.084991	0.08	50.9	2014-08-01	18:20:33
455	50.317054	-4.084989	0.29	160.6	2014-08-01	18:20:34
456	50.317052	-4.08499	0.14	190	2014-08-01	18:20:36
457	50.317051	-4.084989	0.08	128.4	2014-08-01	18:20:37
458	50.317052	-4.084989	0.02	343.3	2014-08-01	18:20:38
459	50.317051	-4.084989	0.04	180	2014-08-01	18:20:40
460	50.317051	-4.084989	0.04	103.4	2014-08-01	18:20:41
461	50.317049	-4.084988	0.08	163.2	2014-08-01	18:20:43
462	50.317059	-4.084994	1.11	337.3	2014-08-01	18:20:44
463	50.317068	-4.085002	1.15	331.9	2014-08-01	18:20:45
464	50.317075	-4.085009	0.97	329.8	2014-08-01	18:20:46
465	50.317086	-4.085015	1.28	337.8	2014-08-01	18:20:47
466	50.317102	-4.085022	1.81	345.9	2014-08-01	18:20:48
467	50.317125	-4.085023	2.56	357.2	2014-08-01	18:20:49
468	50.317156	-4.085015	3.51	9.3	2014-08-01	18:20:50
469	50.31719	-4.085	3.94	16.2	2014-08-01	18:20:51
470	50.317225	-4.08498	4.22	20.2	2014-08-01	18:20:52
471	50.317258	-4.08496	3.89	20.9	2014-08-01	18:20:53
472	50.317285	-4.084947	3.15	17	2014-08-01	18:20:54
473	50.31731	-4.084938	2.84	12.4	2014-08-01	18:20:55
474	50.317332	-4.084932	2.48	10.2	2014-08-01	18:20:56
475	50.317344	-4.084927	1.37	16.2	2014-08-01	18:20:57
476	50.317345	-4.084923	0.16	60.4	2014-08-01	18:20:59
477	50.317344	-4.084925	0.09	217.1	2014-08-01	18:21:01
478	50.317342	-4.084934	0.7	251.2	2014-08-01	18:21:02
479	50.317336	-4.084942	0.86	221.9	2014-08-01	18:21:03
480	50.317327	-4.084949	1.13	207.2	2014-08-01	18:21:04
481	50.317317	-4.084955	1.15	202.2	2014-08-01	18:21:05
482	50.31731	-4.084957	0.8	190.3	2014-08-01	18:21:06
483	50.317302	-4.084959	0.89	187.7	2014-08-01	18:21:07
484	50.317292	-4.084963	1.15	193.2	2014-08-01	18:21:08
485	50.317281	-4.084967	1.21	192.7	2014-08-01	18:21:09
486	50.317271	-4.084966	1.11	178.8	2014-08-01	18:21:10
487	50.317262	-4.084963	1.11	169.2	2014-08-01	18:21:11
488	50.317252	-4.084962	1.04	173.1	2014-08-01	18:21:12
489	50.317243	-4.08496	1.1	175.3	2014-08-01	18:21:13
490	50.317232	-4.084961	1.19	182	2014-08-01	18:21:14
491	50.31722	-4.08496	1.29	178.7	2014-08-01	18:21:15
492	50.317208	-4.084962	1.37	183.8	2014-08-01	18:21:16
493	50.317197	-4.084963	1.21	184.2	2014-08-01	18:21:17
494	50.317188	-4.084961	1.01	173.3	2014-08-01	18:21:18
495	50.317177	-4.084964	1.29	188.7	2014-08-01	18:21:19
496	50.317168	-4.084962	0.94	170.1	2014-08-01	18:21:20
497	50.317162	-4.084956	0.82	152	2014-08-01	18:21:21
498	50.317154	-4.084959	0.91	191.7	2014-08-01	18:21:22
499	50.317147	-4.084965	0.84	211.5	2014-08-01	18:21:23
500	50.317145	-4.084964	0.28	170.4	2014-08-01	18:21:24
501	50.317146	-4.084958	0.43	78.7	2014-08-01	18:21:25
502	50.317145	-4.084959	0.08	205.5	2014-08-01	18:21:26
503	50.317146	-4.084973	0.98	275.5	2014-08-01	18:21:27
504	50.317148	-4.08499	1.22	281.5	2014-08-01	18:21:28
505	50.317154	-4.085001	1.05	307.8	2014-08-01	18:21:29
506	50.31716	-4.085011	0.98	313.4	2014-08-01	18:21:30
507	50.317159	-4.085024	0.93	266	2014-08-01	18:21:31
508	50.317158	-4.085035	0.78	255.5	2014-08-01	18:21:32
509	50.317157	-4.085045	0.73	262.6	2014-08-01	18:21:33
510	50.317155	-4.085052	0.55	253.1	2014-08-01	18:21:34
511	50.317151	-4.08506	0.69	232.6	2014-08-01	18:21:35
512	50.317145	-4.08507	1.01	224	2014-08-01	18:21:36
513	50.317139	-4.085076	0.78	210.8	2014-08-01	18:21:37
514	50.317133	-4.085078	0.66	194.7	2014-08-01	18:21:38
515	50.317125	-4.085079	0.87	186.3	2014-08-01	18:21:39
516	50.317118	-4.085082	0.84	191.5	2014-08-01	18:21:40
517	50.317112	-4.085081	0.65	176.3	2014-08-01	18:21:41
518	50.317107	-4.085078	0.67	159.1	2014-08-01	18:21:42
519	50.317104	-4.085075	0.36	149.1	2014-08-01	18:21:43
520	50.317103	-4.085075	0.06	162.3	2014-08-01	18:21:44
521	50.317104	-4.085076	0.07	310.9	2014-08-01	18:21:45
522	50.3171	-4.085077	0.39	200.6	2014-08-01	18:21:46
523	50.317096	-4.085076	0.46	165.9	2014-08-01	18:21:47
524	50.317098	-4.08507	0.47	65.4	2014-08-01	18:21:48
525	50.317099	-4.085069	0.14	14.5	2014-08-01	18:21:49
526	50.317096	-4.085071	0.37	193	2014-08-01	18:21:50
527	50.317092	-4.08507	0.22	171.2	2014-08-01	18:21:52
528	50.317092	-4.085066	0.24	92.4	2014-08-01	18:21:53
529	50.317093	-4.085066	0.04	4.9	2014-08-01	18:21:55
530	50.317096	-4.085077	0.89	294.8	2014-08-01	18:21:56
531	50.317105	-4.085089	1.28	319.8	2014-08-01	18:21:57
532	50.317118	-4.085097	1.57	340	2014-08-01	18:21:58
533	50.317128	-4.085105	1.22	329.8	2014-08-01	18:21:59
534	50.317135	-4.085119	1.26	309.1	2014-08-01	18:22:00
535	50.317145	-4.08513	1.32	324.2	2014-08-01	18:22:01
536	50.317152	-4.085137	1.02	330	2014-08-01	18:22:02
537	50.31716	-4.08514	0.83	348	2014-08-01	18:22:03
538	50.317166	-4.085141	0.75	354.5	2014-08-01	18:22:04
539	50.317168	-4.085141	0.13	2.5	2014-08-01	18:22:05
540	50.317165	-4.085141	0.35	184.8	2014-08-01	18:22:06
541	50.317164	-4.085141	0.04	180	2014-08-01	18:22:08
542	50.317167	-4.085141	0.31	356.6	2014-08-01	18:22:09
543	50.317164	-4.085141	0.27	173.7	2014-08-01	18:22:10
544	50.317161	-4.085138	0.19	152.8	2014-08-01	18:22:12
545	50.317161	-4.085138	0.02	18.7	2014-08-01	18:22:13
546	50.317163	-4.085139	0.22	355.3	2014-08-01	18:22:14
547	50.317164	-4.085138	0.07	36.5	2014-08-01	18:22:15
548	50.317159	-4.085142	0.6	207.8	2014-08-01	18:22:16
549	50.317156	-4.085143	0.36	190.5	2014-08-01	18:22:17
550	50.317156	-4.085143	0.02	196.7	2014-08-01	18:22:18
551	50.317156	-4.085142	0.03	28.2	2014-08-01	18:22:20
552	50.317156	-4.085141	0.08	70.2	2014-08-01	18:22:21
553	50.317156	-4.085141	0.01	180	2014-08-01	18:22:22
554	50.317157	-4.085142	0.06	297.3	2014-08-01	18:22:23
555	50.317157	-4.085143	0.04	270	2014-08-01	18:22:24
556	50.317157	-4.085143	0.02	296.6	2014-08-01	18:22:25
557	50.317154	-4.085146	0.39	216.3	2014-08-01	18:22:26
558	50.317151	-4.085146	0.3	175.5	2014-08-01	18:22:27
559	50.317151	-4.085145	0.08	70.2	2014-08-01	18:22:28
560	50.317149	-4.085141	0.35	127.3	2014-08-01	18:22:29
561	50.317149	-4.08514	0.11	150	2014-08-01	18:22:30
562	50.317142	-4.085131	0.96	139.1	2014-08-01	18:22:31
563	50.317135	-4.085121	1.04	134.3	2014-08-01	18:22:32
564	50.317127	-4.085112	1.14	145.9	2014-08-01	18:22:33
565	50.317118	-4.085102	1.17	145	2014-08-01	18:22:34
566	50.31711	-4.085089	1.36	134.4	2014-08-01	18:22:35
567	50.317104	-4.085073	1.26	119.3	2014-08-01	18:22:36
568	50.317098	-4.085062	1.1	132.8	2014-08-01	18:22:37
569	50.317091	-4.085051	1.03	132.8	2014-08-01	18:22:38
570	50.317086	-4.085037	1.21	121.6	2014-08-01	18:22:39
571	50.317079	-4.085024	1.13	128.5	2014-08-01	18:22:40
572	50.317073	-4.085014	1.05	133.3	2014-08-01	18:22:41
573	50.317067	-4.085002	1.03	130.1	2014-08-01	18:22:42
574	50.31706	-4.084992	1.09	136.8	2014-08-01	18:22:43
575	50.317056	-4.084978	1.1	112.9	2014-08-01	18:22:44
576	50.317051	-4.084963	1.17	116.5	2014-08-01	18:22:45
577	50.317045	-4.08495	1.12	125.8	2014-08-01	18:22:46
578	50.317043	-4.084932	1.33	99.3	2014-08-01	18:22:47
579	50.317043	-4.084913	1.36	90.8	2014-08-01	18:22:48
580	50.317039	-4.084896	1.26	112.1	2014-08-01	18:22:49
581	50.317033	-4.08488	1.35	119.9	2014-08-01	18:22:50
582	50.317029	-4.084866	1.1	113.5	2014-08-01	18:22:51
583	50.317031	-4.084858	0.6	65	2014-08-01	18:22:52
584	50.317037	-4.084856	0.6	11	2014-08-01	18:22:53
585	50.317038	-4.084855	0.08	27.4	2014-08-01	18:22:55
586	50.317036	-4.084856	0.13	197.7	2014-08-01	18:22:57
587	50.317045	-4.084847	1.26	30.7	2014-08-01	18:22:58
588	50.317064	-4.084834	2.3	24.8	2014-08-01	18:22:59
589	50.317088	-4.084819	2.87	21.6	2014-08-01	18:23:00
590	50.317111	-4.084806	2.68	20.1	2014-08-01	18:23:01
591	50.317125	-4.084797	1.69	21.9	2014-08-01	18:23:02
592	50.317131	-4.08479	0.86	36.9	2014-08-01	18:23:03
593	50.317133	-4.084791	0.25	337.8	2014-08-01	18:23:04
594	50.31714	-4.084793	0.72	348.6	2014-08-01	18:23:05
595	50.317146	-4.084799	0.8	331.4	2014-08-01	18:23:06
596	50.317145	-4.084808	0.66	258.6	2014-08-01	18:23:07
597	50.31714	-4.08482	1.04	239.1	2014-08-01	18:23:08
598	50.317133	-4.084835	1.28	234.4	2014-08-01	18:23:09
599	50.317131	-4.084847	0.87	255.2	2014-08-01	18:23:10
600	50.317133	-4.084855	0.6	288.9	2014-08-01	18:23:11
601	50.317131	-4.084865	0.78	255.5	2014-08-01	18:23:12
602	50.317129	-4.084878	0.89	255.5	2014-08-01	18:23:13
603	50.317128	-4.08489	0.92	260.6	2014-08-01	18:23:14
604	50.317129	-4.084896	0.44	287.4	2014-08-01	18:23:15
605	50.317133	-4.084898	0.51	347	2014-08-01	18:23:16
606	50.317136	-4.084906	0.65	296.6	2014-08-01	18:23:17
607	50.317142	-4.084918	1.04	307.1	2014-08-01	18:23:18
608	50.317149	-4.084924	0.95	331.1	2014-08-01	18:23:19
609	50.31716	-4.084925	1.21	357.8	2014-08-01	18:23:20
610	50.317182	-4.084913	2.61	18.8	2014-08-01	18:23:21
611	50.317217	-4.08489	4.2	22.6	2014-08-01	18:23:22
612	50.317254	-4.084862	4.58	26.2	2014-08-01	18:23:23
613	50.317287	-4.084835	4.11	28.1	2014-08-01	18:23:24
614	50.317315	-4.08482	3.36	17.3	2014-08-01	18:23:25
615	50.317344	-4.084813	3.27	8.8	2014-08-01	18:23:26
616	50.317376	-4.084809	3.53	5.1	2014-08-01	18:23:27
617	50.317408	-4.084807	3.6	2.4	2014-08-01	18:23:28
618	50.317439	-4.084806	3.38	0.6	2014-08-01	18:23:29
619	50.317466	-4.084807	3.01	358.5	2014-08-01	18:23:30
620	50.317484	-4.084812	2.06	351.5	2014-08-01	18:23:31
621	50.317492	-4.084814	0.92	351.4	2014-08-01	18:23:32
622	50.317494	-4.084815	0.26	337.3	2014-08-01	18:23:33
623	50.317495	-4.084816	0.08	320.9	2014-08-01	18:23:34
624	50.317494	-4.084817	0.12	210.2	2014-08-01	18:23:35
625	50.317491	-4.084821	0.2	224.1	2014-08-01	18:23:37
626	50.31749	-4.084835	1	259.9	2014-08-01	18:23:38
627	50.317482	-4.084849	1.34	231.3	2014-08-01	18:23:39
628	50.317476	-4.084861	1.06	232.2	2014-08-01	18:23:40
629	50.31747	-4.084869	0.86	219.9	2014-08-01	18:23:41
630	50.31746	-4.084878	1.3	211.4	2014-08-01	18:23:42
631	50.317451	-4.084885	1.17	204.4	2014-08-01	18:23:43
632	50.317441	-4.08489	1.15	197.9	2014-08-01	18:23:44
633	50.31743	-4.084896	1.32	199.2	2014-08-01	18:23:45
634	50.317419	-4.084899	1.23	190.3	2014-08-01	18:23:46
635	50.317408	-4.084903	1.17	191.1	2014-08-01	18:23:47
636	50.317398	-4.084906	1.2	190	2014-08-01	18:23:48
637	50.317389	-4.084904	0.97	175.4	2014-08-01	18:23:49
638	50.31738	-4.084906	1.01	184.7	2014-08-01	18:23:50
639	50.317368	-4.084907	1.39	183.4	2014-08-01	18:23:51
640	50.317356	-4.084912	1.34	194.7	2014-08-01	18:23:52
641	50.317346	-4.084912	1.12	183.3	2014-08-01	18:23:53
642	50.317335	-4.084911	1.22	176.7	2014-08-01	18:23:54
643	50.317325	-4.084912	1.11	182.7	2014-08-01	18:23:55
644	50.317316	-4.08491	1	170.4	2014-08-01	18:23:56
645	50.317309	-4.084907	0.77	163.3	2014-08-01	18:23:57
646	50.317302	-4.084905	0.88	171.4	2014-08-01	18:23:58
647	50.317291	-4.084908	1.18	189.6	2014-08-01	18:23:59
648	50.317281	-4.084912	1.19	196.3	2014-08-01	18:24:00
649	50.317269	-4.084916	1.35	191.4	2014-08-01	18:24:01
650	50.317257	-4.084915	1.28	177.1	2014-08-01	18:24:02
651	50.317246	-4.084914	1.27	177.6	2014-08-01	18:24:03
652	50.317235	-4.084914	1.25	179.2	2014-08-01	18:24:04
653	50.317226	-4.084909	1.08	158.7	2014-08-01	18:24:05
654	50.317219	-4.084904	0.86	157.2	2014-08-01	18:24:06
655	50.317211	-4.084901	0.85	165.3	2014-08-01	18:24:07
656	50.317203	-4.084902	0.94	183.3	2014-08-01	18:24:08
657	50.317193	-4.084905	1.15	191	2014-08-01	18:24:09
658	50.317185	-4.084906	0.88	184.6	2014-08-01	18:24:10
659	50.317176	-4.084909	1.04	194.3	2014-08-01	18:24:11
660	50.317165	-4.084915	1.22	198.8	2014-08-01	18:24:12
661	50.317158	-4.084916	0.87	185.9	2014-08-01	18:24:13
662	50.31715	-4.084919	0.86	193.2	2014-08-01	18:24:14
663	50.317141	-4.084925	1.11	204.5	2014-08-01	18:24:15
664	50.317132	-4.084934	1.18	212.6	2014-08-01	18:24:16
665	50.317124	-4.084943	1.07	215.8	2014-08-01	18:24:17
666	50.317118	-4.084949	0.85	210.8	2014-08-01	18:24:18
667	50.317116	-4.08495	0.17	205.7	2014-08-01	18:24:19
668	50.317116	-4.08495	0.04	76.6	2014-08-01	18:24:20
669	50.317118	-4.084947	0.26	46.1	2014-08-01	18:24:21
670	50.317116	-4.08495	0.25	225.2	2014-08-01	18:24:22
671	50.317116	-4.084952	0.09	244.3	2014-08-01	18:24:24
672	50.317124	-4.084956	0.98	342.3	2014-08-01	18:24:25
673	50.317133	-4.084967	1.2	320.7	2014-08-01	18:24:26
674	50.317141	-4.084981	1.38	313.6	2014-08-01	18:24:27
675	50.317149	-4.084992	1.16	318.5	2014-08-01	18:24:28
676	50.317158	-4.084996	1.09	343.5	2014-08-01	18:24:29
677	50.317178	-4.084986	2.35	17.4	2014-08-01	18:24:30
678	50.317208	-4.084962	3.67	27.4	2014-08-01	18:24:31
679	50.317241	-4.084943	4.01	20.4	2014-08-01	18:24:32
680	50.317275	-4.084939	3.78	3.6	2014-08-01	18:24:33
681	50.317306	-4.084939	3.46	0.1	2014-08-01	18:24:34
682	50.317334	-4.084935	3.13	5.4	2014-08-01	18:24:35
683	50.317346	-4.084929	1.36	18.9	2014-08-01	18:24:36
684	50.317346	-4.084927	0.16	96.7	2014-08-01	18:24:37
685	50.317345	-4.084927	0.05	166	2014-08-01	18:24:38
686	50.317345	-4.084933	0.48	260.9	2014-08-01	18:24:39
687	50.317347	-4.08494	0.56	295.9	2014-08-01	18:24:40
688	50.317347	-4.084949	0.63	267.5	2014-08-01	18:24:41
689	50.317343	-4.084958	0.73	239.2	2014-08-01	18:24:42
690	50.317338	-4.084967	0.9	224.9	2014-08-01	18:24:43
691	50.317331	-4.084974	0.92	213.5	2014-08-01	18:24:44
692	50.317323	-4.084982	1.02	213.7	2014-08-01	18:24:45
693	50.317315	-4.084988	1.01	206.6	2014-08-01	18:24:46
694	50.317304	-4.084991	1.23	189.7	2014-08-01	18:24:47
695	50.317293	-4.084992	1.24	181.4	2014-08-01	18:24:48
696	50.317283	-4.084988	1.18	166.3	2014-08-01	18:24:49
697	50.317271	-4.084984	1.26	169.6	2014-08-01	18:24:50
698	50.317259	-4.084986	1.44	184.5	2014-08-01	18:24:51
699	50.317247	-4.084983	1.27	168.7	2014-08-01	18:24:52
700	50.317241	-4.084978	0.81	154.9	2014-08-01	18:24:53
701	50.317239	-4.084981	0.29	226.7	2014-08-01	18:24:54
702	50.317238	-4.084984	0.26	244.2	2014-08-01	18:24:55
703	50.317235	-4.084981	0.44	147.4	2014-08-01	18:24:56
704	50.31724	-4.084972	0.88	46.2	2014-08-01	18:24:57
705	50.317257	-4.084953	2.34	35.5	2014-08-01	18:24:58
706	50.317281	-4.08492	3.54	40.6	2014-08-01	18:24:59
707	50.317309	-4.084893	3.68	31.8	2014-08-01	18:25:00
708	50.31734	-4.084879	3.56	15.9	2014-08-01	18:25:01
709	50.31737	-4.08487	3.44	10.8	2014-08-01	18:25:02
710	50.3174	-4.08486	3.37	12.7	2014-08-01	18:25:03
711	50.317425	-4.084853	2.88	9.9	2014-08-01	18:25:04
712	50.317433	-4.084843	1.12	40	2014-08-01	18:25:05
713	50.317432	-4.084833	0.67	103.6	2014-08-01	18:25:06
714	50.317429	-4.084827	0.56	128.4	2014-08-01	18:25:07
715	50.317422	-4.08483	0.7	193.8	2014-08-01	18:25:08
716	50.317411	-4.08484	1.42	209.9	2014-08-01	18:25:09
717	50.317404	-4.084847	1.01	211.7	2014-08-01	18:25:10
718	50.317401	-4.084852	0.45	228.7	2014-08-01	18:25:11
719	50.317398	-4.084856	0.43	224.7	2014-08-01	18:25:12
720	50.317394	-4.084863	0.67	230	2014-08-01	18:25:13
721	50.317395	-4.084869	0.2	280.7	2014-08-01	18:25:15
722	50.317392	-4.084874	0.53	223.5	2014-08-01	18:25:16
723	50.317386	-4.084882	0.83	221.3	2014-08-01	18:25:17
724	50.31738	-4.084888	0.82	216.8	2014-08-01	18:25:18
725	50.317376	-4.084894	0.64	221.1	2014-08-01	18:25:19
726	50.317369	-4.084901	0.85	214.6	2014-08-01	18:25:20
727	50.317361	-4.084911	1.19	217.6	2014-08-01	18:25:21
728	50.317352	-4.084919	1.11	210	2014-08-01	18:25:22
729	50.317345	-4.084926	0.96	211.3	2014-08-01	18:25:23
730	50.317337	-4.084929	0.86	193.2	2014-08-01	18:25:24
731	50.317327	-4.084934	1.19	198.6	2014-08-01	18:25:25
732	50.317321	-4.084937	0.77	193.5	2014-08-01	18:25:26
733	50.317314	-4.084938	0.74	186	2014-08-01	18:25:27
734	50.317307	-4.08494	0.81	191.4	2014-08-01	18:25:28
735	50.317302	-4.084942	0.59	192.2	2014-08-01	18:25:29
736	50.317296	-4.084944	0.65	192.2	2014-08-01	18:25:30
737	50.317288	-4.084949	0.92	200.9	2014-08-01	18:25:31
738	50.317279	-4.084952	1.03	194.1	2014-08-01	18:25:32
739	50.317271	-4.084954	0.93	188.5	2014-08-01	18:25:33
740	50.317261	-4.084957	1.12	191.7	2014-08-01	18:25:34
741	50.317253	-4.08496	0.89	192	2014-08-01	18:25:35
742	50.317247	-4.084962	0.74	189.3	2014-08-01	18:25:36
743	50.317238	-4.084965	1.06	192	2014-08-01	18:25:37
744	50.317229	-4.084968	1.01	191.9	2014-08-01	18:25:38
745	50.31722	-4.08497	1	191.4	2014-08-01	18:25:39
746	50.317212	-4.084971	0.91	181.5	2014-08-01	18:25:40
747	50.317204	-4.08497	0.83	178	2014-08-01	18:25:41
748	50.317195	-4.084972	1.06	187.7	2014-08-01	18:25:42
749	50.317186	-4.084974	0.96	187.1	2014-08-01	18:25:43
750	50.317177	-4.084976	1.04	189.9	2014-08-01	18:25:44
751	50.317169	-4.084976	0.86	178.4	2014-08-01	18:25:45
752	50.317164	-4.084973	0.68	159.4	2014-08-01	18:25:46
753	50.317155	-4.084969	0.95	165.4	2014-08-01	18:25:47
754	50.317144	-4.08497	1.23	181.7	2014-08-01	18:25:48
755	50.317133	-4.084968	1.23	172.8	2014-08-01	18:25:49
756	50.317126	-4.084964	0.91	163.2	2014-08-01	18:25:50
757	50.317119	-4.084961	0.78	162.7	2014-08-01	18:25:51
758	50.317111	-4.084959	0.92	171.9	2014-08-01	18:25:52
759	50.317102	-4.08496	0.99	184.8	2014-08-01	18:25:53
760	50.317097	-4.084961	0.27	184.4	2014-08-01	18:25:55
761	50.317098	-4.084958	0.11	65.5	2014-08-01	18:25:57
762	50.317097	-4.084958	0.11	180	2014-08-01	18:25:58
763	50.317092	-4.084962	0.31	206.1	2014-08-01	18:26:00
764	50.317093	-4.084961	0.2	5.4	2014-08-01	18:26:01
765	50.317093	-4.084961	0.05	136.8	2014-08-01	18:26:02
766	50.317092	-4.084962	0.08	209.1	2014-08-01	18:26:04
767	50.317093	-4.084963	0.07	323.2	2014-08-01	18:26:06
768	50.317093	-4.084962	0.05	79.4	2014-08-01	18:26:07
769	50.317092	-4.084962	0.06	156.9	2014-08-01	18:26:08
770	50.317092	-4.084962	0.03	190.6	2014-08-01	18:26:10
771	50.317091	-4.084963	0.03	203.1	2014-08-01	18:26:12
772	50.317093	-4.084957	0.45	70.8	2014-08-01	18:26:13
773	50.317093	-4.084953	0.13	74.9	2014-08-01	18:26:15
774	50.317091	-4.084953	0.28	177.5	2014-08-01	18:26:16
775	50.317093	-4.084947	0.49	57.6	2014-08-01	18:26:17
776	50.317095	-4.08494	0.59	64.8	2014-08-01	18:26:18
777	50.317093	-4.084939	0.27	168.5	2014-08-01	18:26:19
778	50.317092	-4.084939	0.09	206.3	2014-08-01	18:26:20
779	50.317093	-4.084939	0.06	59.7	2014-08-01	18:26:21
780	50.317094	-4.084934	0.21	62	2014-08-01	18:26:23
781	50.317091	-4.084936	0.36	206.9	2014-08-01	18:26:24
782	50.317089	-4.084937	0.28	189.6	2014-08-01	18:26:25
783	50.317089	-4.084936	0.02	32.6	2014-08-01	18:26:26
784	50.317089	-4.084937	0.01	290.2	2014-08-01	18:26:28
785	50.317089	-4.084936	0.03	90	2014-08-01	18:26:29
786	50.317089	-4.084935	0.05	113.8	2014-08-01	18:26:31
787	50.317089	-4.084935	0.03	73.4	2014-08-01	18:26:32
788	50.317089	-4.084934	0.06	80.5	2014-08-01	18:26:33
789	50.317089	-4.084933	0.05	90	2014-08-01	18:26:34
790	50.317089	-4.084931	0.15	79.4	2014-08-01	18:26:35
791	50.317089	-4.08493	0.06	81.5	2014-08-01	18:26:36
792	50.317089	-4.084929	0.1	95.3	2014-08-01	18:26:37
793	50.317088	-4.084928	0.08	167.4	2014-08-01	18:26:39
794	50.317088	-4.084927	0.11	90	2014-08-01	18:26:40
795	50.317087	-4.084926	0.12	135.1	2014-08-01	18:26:41
796	50.317087	-4.084925	0.03	136.8	2014-08-01	18:26:42
797	50.317087	-4.084924	0.04	82.1	2014-08-01	18:26:44
798	50.317089	-4.084921	0.16	42.4	2014-08-01	18:26:46
799	50.31709	-4.084921	0.07	45.5	2014-08-01	18:26:47
800	50.31709	-4.08492	0.05	55.4	2014-08-01	18:26:48
801	50.31709	-4.084919	0.08	97.4	2014-08-01	18:26:49
802	50.317092	-4.084915	0.35	50.7	2014-08-01	18:26:50
803	50.317092	-4.084915	0.02	65.7	2014-08-01	18:26:52
804	50.317092	-4.084914	0.03	11.5	2014-08-01	18:26:53
805	50.317092	-4.084914	0.03	44.3	2014-08-01	18:26:54
806	50.317092	-4.084914	0.09	173.1	2014-08-01	18:26:55
807	50.317092	-4.084914	0.04	57.6	2014-08-01	18:26:56
808	50.317093	-4.084907	0.54	68.6	2014-08-01	18:26:57
809	50.317093	-4.084906	0.03	136.8	2014-08-01	18:26:58
810	50.317091	-4.084908	0.26	208.3	2014-08-01	18:26:59
811	50.317091	-4.084908	0.02	270	2014-08-01	18:27:00
812	50.317094	-4.084908	0.35	2.9	2014-08-01	18:27:01
813	50.317094	-4.084907	0.08	83.9	2014-08-01	18:27:02
814	50.317096	-4.084906	0.2	15.1	2014-08-01	18:27:03
815	50.317097	-4.084909	0.23	302.3	2014-08-01	18:27:04
816	50.317097	-4.084909	0.01	90	2014-08-01	18:27:05
817	50.317099	-4.084904	0.4	55.5	2014-08-01	18:27:06
818	50.317102	-4.084896	0.67	59.2	2014-08-01	18:27:07
819	50.317104	-4.084898	0.23	318.9	2014-08-01	18:27:08
820	50.317108	-4.084907	0.77	309.1	2014-08-01	18:27:09
821	50.317114	-4.084913	0.79	327.8	2014-08-01	18:27:10
822	50.317122	-4.084919	0.97	333.7	2014-08-01	18:27:11
823	50.317131	-4.084922	1.01	345.7	2014-08-01	18:27:12
824	50.317148	-4.084918	1.94	9.2	2014-08-01	18:27:13
825	50.317175	-4.084902	3.22	19.8	2014-08-01	18:27:14
826	50.317207	-4.084882	3.8	22.1	2014-08-01	18:27:15
827	50.317241	-4.084867	3.95	15.6	2014-08-01	18:27:16
828	50.317277	-4.084858	4.07	9.8	2014-08-01	18:27:17
829	50.317311	-4.084849	3.77	9.3	2014-08-01	18:27:18
830	50.317343	-4.08484	3.65	9.7	2014-08-01	18:27:19
831	50.317371	-4.084835	3.13	6.6	2014-08-01	18:27:20
832	50.317387	-4.084833	1.75	5.1	2014-08-01	18:27:21
833	50.31739	-4.084833	0.39	2.7	2014-08-01	18:27:22
834	50.317391	-4.084833	0.09	23.1	2014-08-01	18:27:23
835	50.317391	-4.084832	0.02	32.6	2014-08-01	18:27:24
836	50.317392	-4.084836	0.27	298.6	2014-08-01	18:27:25
837	50.317392	-4.084835	0.03	133.9	2014-08-01	18:27:26
838	50.317394	-4.084849	0.96	281.2	2014-08-01	18:27:27
839	50.317391	-4.084862	0.97	250.9	2014-08-01	18:27:28
840	50.317388	-4.084874	0.97	246.7	2014-08-01	18:27:29
841	50.317384	-4.084885	0.88	244.2	2014-08-01	18:27:30
842	50.31738	-4.084895	0.84	237.2	2014-08-01	18:27:31
843	50.317375	-4.084905	0.94	229.9	2014-08-01	18:27:32
844	50.317368	-4.084916	1.03	228.1	2014-08-01	18:27:33
845	50.317363	-4.084925	0.85	228	2014-08-01	18:27:34
846	50.317358	-4.084934	0.82	228.1	2014-08-01	18:27:35
847	50.317351	-4.08494	0.92	208.5	2014-08-01	18:27:36
848	50.317344	-4.084945	0.91	204.3	2014-08-01	18:27:37
849	50.317337	-4.084952	0.84	212.6	2014-08-01	18:27:38
850	50.317328	-4.084958	1.12	206.2	2014-08-01	18:27:39
851	50.317319	-4.084963	1.09	196.5	2014-08-01	18:27:40
852	50.31731	-4.084966	0.94	191.6	2014-08-01	18:27:41
853	50.317301	-4.084968	1.09	189.5	2014-08-01	18:27:42
854	50.317288	-4.084971	1.41	188.5	2014-08-01	18:27:43
855	50.317277	-4.084973	1.26	187.1	2014-08-01	18:27:44
856	50.317267	-4.084972	1.06	176.1	2014-08-01	18:27:45
857	50.317258	-4.084973	1.04	181.7	2014-08-01	18:27:46
858	50.317248	-4.084974	1.11	183.7	2014-08-01	18:27:47
859	50.317239	-4.084976	1.02	190.8	2014-08-01	18:27:48
860	50.317232	-4.084972	0.81	160.3	2014-08-01	18:27:49
861	50.317223	-4.084972	1.04	178.4	2014-08-01	18:27:50
862	50.31721	-4.084975	1.47	189	2014-08-01	18:27:51
863	50.317197	-4.084979	1.5	189.6	2014-08-01	18:27:52
864	50.317187	-4.084974	1.09	162.9	2014-08-01	18:27:53
865	50.317176	-4.084971	1.25	170.7	2014-08-01	18:27:54
866	50.317165	-4.084972	1.26	180.5	2014-08-01	18:27:55
867	50.317158	-4.084964	0.95	144.1	2014-08-01	18:27:56
868	50.317149	-4.084958	1.07	157.7	2014-08-01	18:27:57
869	50.317136	-4.084959	1.49	183.2	2014-08-01	18:27:58
870	50.317121	-4.084963	1.67	189.7	2014-08-01	18:27:59
871	50.317118	-4.084959	0.49	145.7	2014-08-01	18:28:00
872	50.317118	-4.084956	0.26	83.8	2014-08-01	18:28:01
873	50.317114	-4.08496	0.49	214.3	2014-08-01	18:28:02
874	50.317113	-4.084965	0.43	251	2014-08-01	18:28:03
875	50.317113	-4.084966	0.03	300.8	2014-08-01	18:28:04
876	50.317128	-4.084957	1.78	19.4	2014-08-01	18:28:05
877	50.317159	-4.084936	3.73	24	2014-08-01	18:28:06
878	50.317198	-4.084919	4.54	15.5	2014-08-01	18:28:07
879	50.317239	-4.084908	4.64	9.9	2014-08-01	18:28:08
880	50.317277	-4.084898	4.27	9.8	2014-08-01	18:28:09
881	50.317308	-4.08489	3.51	9.3	2014-08-01	18:28:10
882	50.317334	-4.084882	2.97	9.8	2014-08-01	18:28:11
883	50.317355	-4.084879	2.28	6.2	2014-08-01	18:28:12
884	50.317363	-4.084877	0.96	10.4	2014-08-01	18:28:13
885	50.317363	-4.084877	0	0	2014-08-01	18:28:14
886	50.317363	-4.084876	0.03	123.6	2014-08-01	18:28:16
887	50.317362	-4.084877	0.08	208.9	2014-08-01	18:28:17
888	50.317364	-4.084882	0.46	296.5	2014-08-01	18:28:18
889	50.317361	-4.084894	0.91	244.5	2014-08-01	18:28:19
890	50.317355	-4.084907	1.17	234.8	2014-08-01	18:28:20
891	50.31735	-4.084917	0.88	235	2014-08-01	18:28:21
892	50.317346	-4.084924	0.68	224.5	2014-08-01	18:28:22
893	50.317337	-4.084932	1.15	210.8	2014-08-01	18:28:23
894	50.317326	-4.084939	1.32	201.7	2014-08-01	18:28:24
895	50.317317	-4.084942	1.03	189.6	2014-08-01	18:28:25
896	50.317308	-4.084944	1.02	190.5	2014-08-01	18:28:26
897	50.317297	-4.084948	1.21	192.8	2014-08-01	18:28:27
898	50.317287	-4.084951	1.11	191.8	2014-08-01	18:28:28
899	50.317277	-4.084954	1.13	190.9	2014-08-01	18:28:29
900	50.317266	-4.084959	1.33	194	2014-08-01	18:28:30
901	50.317255	-4.084961	1.2	188.6	2014-08-01	18:28:31
902	50.317252	-4.084962	0.37	185.6	2014-08-01	18:28:32
903	50.317254	-4.084962	0.25	1.3	2014-08-01	18:28:33
904	50.317254	-4.084962	0.06	222.6	2014-08-01	18:28:34
905	50.31725	-4.084957	0.53	139.3	2014-08-01	18:28:35
906	50.317252	-4.084949	0.66	70.3	2014-08-01	18:28:36
907	50.317265	-4.084928	2.08	45.8	2014-08-01	18:28:37
908	50.317289	-4.084896	3.47	40.3	2014-08-01	18:28:38
909	50.317319	-4.08487	3.81	29.4	2014-08-01	18:28:39
910	50.317352	-4.084854	3.83	17.2	2014-08-01	18:28:40
911	50.317385	-4.084846	3.75	8.4	2014-08-01	18:28:41
912	50.317416	-4.084842	3.48	5.3	2014-08-01	18:28:42
913	50.317446	-4.084838	3.35	4.4	2014-08-01	18:28:43
914	50.317477	-4.084838	3.4	0.4	2014-08-01	18:28:44
915	50.317506	-4.084841	3.27	356.5	2014-08-01	18:28:45
916	50.317529	-4.084845	2.55	353.6	2014-08-01	18:28:46
917	50.31754	-4.084847	1.31	352.1	2014-08-01	18:28:47
918	50.317544	-4.08485	0.47	331.7	2014-08-01	18:28:48
919	50.317544	-4.084856	0.42	266.2	2014-08-01	18:28:49
920	50.317544	-4.084862	0.41	267.5	2014-08-01	18:28:50
921	50.317542	-4.084874	0.91	259.9	2014-08-01	18:28:51
922	50.317541	-4.084886	0.86	263.1	2014-08-01	18:28:52
923	50.317541	-4.084896	0.71	264.7	2014-08-01	18:28:53
924	50.317539	-4.084908	0.86	255	2014-08-01	18:28:54
925	50.317536	-4.084917	0.67	246.9	2014-08-01	18:28:55
926	50.317533	-4.084925	0.65	239.1	2014-08-01	18:28:56
927	50.317528	-4.084931	0.76	220.2	2014-08-01	18:28:57
928	50.317522	-4.08494	0.9	220.3	2014-08-01	18:28:58
929	50.317516	-4.084946	0.84	214.6	2014-08-01	18:28:59
930	50.31751	-4.084954	0.86	217.6	2014-08-01	18:29:00
931	50.317504	-4.084959	0.77	211	2014-08-01	18:29:01
932	50.317497	-4.084964	0.81	203.7	2014-08-01	18:29:02
933	50.317488	-4.084972	1.13	211.3	2014-08-01	18:29:03
934	50.31748	-4.084981	1.12	212	2014-08-01	18:29:04
935	50.317473	-4.084988	0.93	212.6	2014-08-01	18:29:05
936	50.317465	-4.084995	1	213.7	2014-08-01	18:29:06
937	50.317462	-4.085001	0.52	228.3	2014-08-01	18:29:07
938	50.317462	-4.085002	0.08	224.1	2014-08-01	18:29:08
939	50.317463	-4.08501	0.58	280.2	2014-08-01	18:29:09
940	50.317461	-4.085012	0.13	209.5	2014-08-01	18:29:11
941	50.317461	-4.085011	0.03	112.5	2014-08-01	18:29:12
942	50.317458	-4.085014	0.37	211.1	2014-08-01	18:29:13
943	50.317455	-4.085017	0.35	214.1	2014-08-01	18:29:14
944	50.317454	-4.085018	0.07	236.6	2014-08-01	18:29:16
945	50.317455	-4.085019	0.05	304.6	2014-08-01	18:29:17
946	50.317454	-4.085019	0.03	207.7	2014-08-01	18:29:19
947	50.317449	-4.085025	0.68	216.8	2014-08-01	18:29:20
948	50.317444	-4.085033	0.85	220.4	2014-08-01	18:29:21
949	50.317436	-4.085041	1.05	215	2014-08-01	18:29:22
950	50.317427	-4.08505	1.2	211.8	2014-08-01	18:29:23
951	50.317418	-4.085058	1.09	212.3	2014-08-01	18:29:24
952	50.317409	-4.085067	1.18	213.1	2014-08-01	18:29:25
953	50.317399	-4.085077	1.3	210.6	2014-08-01	18:29:26
954	50.317391	-4.085082	1.06	202.2	2014-08-01	18:29:27
955	50.31738	-4.08509	1.29	206	2014-08-01	18:29:28
956	50.317369	-4.085098	1.32	205.1	2014-08-01	18:29:29
957	50.31736	-4.085102	1.06	195.3	2014-08-01	18:29:30
958	50.31735	-4.085105	1.2	190.3	2014-08-01	18:29:31
959	50.317339	-4.08511	1.28	196.4	2014-08-01	18:29:32
960	50.31733	-4.085113	0.94	190.6	2014-08-01	18:29:33
961	50.317322	-4.085114	0.96	186.8	2014-08-01	18:29:34
962	50.317312	-4.085116	1.04	187.9	2014-08-01	18:29:35
963	50.317303	-4.085115	1.01	177	2014-08-01	18:29:36
964	50.317293	-4.085113	1.17	173.3	2014-08-01	18:29:37
965	50.317281	-4.085114	1.28	182.9	2014-08-01	18:29:38
966	50.317271	-4.085116	1.22	184	2014-08-01	18:29:39
967	50.317261	-4.085115	1.03	177.3	2014-08-01	18:29:40
968	50.317252	-4.085114	1.06	177.1	2014-08-01	18:29:41
969	50.317244	-4.085113	0.87	174.5	2014-08-01	18:29:42
970	50.317236	-4.08511	0.87	166.2	2014-08-01	18:29:43
971	50.317227	-4.085109	1.04	176.7	2014-08-01	18:29:44
972	50.317218	-4.085108	1.04	174.4	2014-08-01	18:29:45
973	50.317209	-4.085107	1.01	178.3	2014-08-01	18:29:46
974	50.3172	-4.085106	0.98	172.3	2014-08-01	18:29:47
975	50.31719	-4.085103	1.12	172.7	2014-08-01	18:29:48
976	50.317181	-4.085101	1.01	171.9	2014-08-01	18:29:49
977	50.317173	-4.085099	0.93	170.8	2014-08-01	18:29:50
978	50.317165	-4.085097	0.94	169.4	2014-08-01	18:29:51
979	50.317157	-4.085093	0.93	164.1	2014-08-01	18:29:52
980	50.317149	-4.08509	0.89	163.7	2014-08-01	18:29:53
981	50.317139	-4.085086	1.11	164	2014-08-01	18:29:54
982	50.317129	-4.085084	1.18	175.6	2014-08-01	18:29:55
983	50.317121	-4.085086	0.83	190.3	2014-08-01	18:29:56
984	50.317121	-4.085088	0.07	239.8	2014-08-01	18:29:58
985	50.317124	-4.085086	0.2	15.7	2014-08-01	18:30:00
986	50.317123	-4.085087	0.11	217.7	2014-08-01	18:30:01
987	50.317124	-4.085089	0.09	288.4	2014-08-01	18:30:02
988	50.317124	-4.085088	0.06	72.4	2014-08-01	18:30:03
989	50.317124	-4.085087	0.06	41.9	2014-08-01	18:30:04
990	50.317123	-4.085076	0.81	103.3	2014-08-01	18:30:05
991	50.317122	-4.085064	0.82	92.6	2014-08-01	18:30:06
992	50.317123	-4.085051	0.97	85.1	2014-08-01	18:30:07
993	50.317124	-4.085038	0.93	81.3	2014-08-01	18:30:08
994	50.317132	-4.085021	1.47	53.8	2014-08-01	18:30:09
995	50.317148	-4.084993	2.69	49.3	2014-08-01	18:30:10
996	50.31717	-4.084952	3.81	48.6	2014-08-01	18:30:11
997	50.317198	-4.084922	3.79	35.2	2014-08-01	18:30:12
998	50.317229	-4.084906	3.61	18.7	2014-08-01	18:30:13
999	50.317261	-4.084897	3.64	10	2014-08-01	18:30:14
1000	50.317293	-4.084891	3.52	7	2014-08-01	18:30:15
1001	50.317321	-4.084893	3.16	356.8	2014-08-01	18:30:16
1002	50.317339	-4.084892	2.01	3.1	2014-08-01	18:30:17
1003	50.317344	-4.084886	0.65	36.9	2014-08-01	18:30:18
1004	50.317345	-4.084883	0.13	57.7	2014-08-01	18:30:20
1005	50.317345	-4.084882	0.08	90	2014-08-01	18:30:21
1006	50.317345	-4.084883	0.11	270	2014-08-01	18:30:22
1007	50.317339	-4.084892	0.89	223	2014-08-01	18:30:23
1008	50.31733	-4.084901	1.14	213.3	2014-08-01	18:30:24
1009	50.317323	-4.084906	0.87	203.5	2014-08-01	18:30:25
1010	50.317318	-4.084907	0.62	191.1	2014-08-01	18:30:26
1011	50.317311	-4.084908	0.76	184.9	2014-08-01	18:30:27
1012	50.317302	-4.08491	1	187.2	2014-08-01	18:30:28
1013	50.317292	-4.084913	1.11	190.2	2014-08-01	18:30:29
1014	50.317282	-4.084914	1.12	184	2014-08-01	18:30:30
1015	50.317273	-4.084913	1.04	176.7	2014-08-01	18:30:31
1016	50.317264	-4.084914	1.05	185.2	2014-08-01	18:30:32
1017	50.317252	-4.084917	1.28	189.7	2014-08-01	18:30:33
1018	50.31724	-4.084921	1.36	190.4	2014-08-01	18:30:34
1019	50.317231	-4.084918	1.11	170.1	2014-08-01	18:30:35
1020	50.317221	-4.084916	1.03	170.4	2014-08-01	18:30:36
1021	50.31721	-4.084919	1.24	190.8	2014-08-01	18:30:37
1022	50.317201	-4.08492	1.03	182.7	2014-08-01	18:30:38
1023	50.317199	-4.084914	0.45	120.1	2014-08-01	18:30:39
1024	50.317197	-4.084911	0.38	139	2014-08-01	18:30:40
1025	50.317194	-4.084912	0.3	192.9	2014-08-01	18:30:41
1026	50.317193	-4.084912	0.07	180	2014-08-01	18:30:42
1027	50.317193	-4.084912	0.04	170.1	2014-08-01	18:30:43
1028	50.317198	-4.084909	0.54	16.5	2014-08-01	18:30:44
1029	50.317198	-4.084909	0.04	90	2014-08-01	18:30:45
1030	50.317198	-4.084908	0.04	90	2014-08-01	18:30:46
1031	50.317202	-4.084909	0.51	356	2014-08-01	18:30:47
1032	50.317215	-4.084898	1.64	27	2014-08-01	18:30:48
1033	50.317244	-4.084875	3.62	27.5	2014-08-01	18:30:49
1034	50.31728	-4.084857	4.21	17.5	2014-08-01	18:30:50
1035	50.317317	-4.084849	4.17	7.3	2014-08-01	18:30:51
1036	50.317356	-4.084843	4.34	6.3	2014-08-01	18:30:52
1037	50.317394	-4.084837	4.18	5.7	2014-08-01	18:30:53
1038	50.317429	-4.084835	3.93	1.9	2014-08-01	18:30:54
1039	50.317464	-4.084842	3.92	352.7	2014-08-01	18:30:55
1040	50.317496	-4.084859	3.8	341	2014-08-01	18:30:56
1041	50.31752	-4.08488	2.99	330.8	2014-08-01	18:30:57
1042	50.317533	-4.084898	1.96	318.6	2014-08-01	18:30:58
1043	50.317537	-4.084907	0.39	308.3	2014-08-01	18:31:00
1044	50.317534	-4.084926	1.39	253.2	2014-08-01	18:31:01
1045	50.317531	-4.084939	1.01	254.9	2014-08-01	18:31:02
1046	50.317528	-4.084953	1.02	248.5	2014-08-01	18:31:03
1047	50.317521	-4.084966	1.19	233.5	2014-08-01	18:31:04
1048	50.317514	-4.084976	1.06	221.6	2014-08-01	18:31:05
1049	50.317508	-4.084985	0.93	222.2	2014-08-01	18:31:06
1050	50.317502	-4.08499	0.81	207.2	2014-08-01	18:31:07
1051	50.317495	-4.084995	0.86	203.8	2014-08-01	18:31:08
1052	50.317485	-4.084999	1.09	195.6	2014-08-01	18:31:09
1053	50.317474	-4.085004	1.33	196.7	2014-08-01	18:31:10
1054	50.317465	-4.085007	1.05	191.2	2014-08-01	18:31:11
1055	50.317456	-4.085008	0.95	184	2014-08-01	18:31:12
1056	50.317446	-4.085012	1.15	192.6	2014-08-01	18:31:13
1057	50.317436	-4.085014	1.08	187.9	2014-08-01	18:31:14
1058	50.317428	-4.085012	0.92	174.1	2014-08-01	18:31:15
1059	50.317421	-4.085013	0.85	181.2	2014-08-01	18:31:16
1060	50.317411	-4.085015	1.04	188	2014-08-01	18:31:17
1061	50.3174	-4.085016	1.25	186	2014-08-01	18:31:18
1062	50.31739	-4.085016	1.14	180.3	2014-08-01	18:31:19
1063	50.317382	-4.085017	0.91	181.5	2014-08-01	18:31:20
1064	50.317373	-4.085017	1.02	181	2014-08-01	18:31:21
1065	50.317364	-4.085017	0.99	180.7	2014-08-01	18:31:22
1066	50.317356	-4.085016	0.86	176.4	2014-08-01	18:31:23
1067	50.317347	-4.085019	1	189.3	2014-08-01	18:31:24
1068	50.317339	-4.085019	0.94	182.2	2014-08-01	18:31:25
1069	50.317331	-4.085019	0.92	177.4	2014-08-01	18:31:26
1070	50.317322	-4.08502	0.96	185	2014-08-01	18:31:27
1071	50.317315	-4.085021	0.75	187.3	2014-08-01	18:31:28
1072	50.317312	-4.085021	0.37	181.7	2014-08-01	18:31:29
1073	50.317311	-4.08502	0.13	126.5	2014-08-01	18:31:30
1074	50.317311	-4.08502	0.06	174.2	2014-08-01	18:31:31
1075	50.317305	-4.085019	0.69	177	2014-08-01	18:31:32
1076	50.317297	-4.085019	0.83	179.6	2014-08-01	18:31:33
1077	50.317289	-4.085018	0.89	175.4	2014-08-01	18:31:34
1078	50.317281	-4.08502	0.91	186.8	2014-08-01	18:31:35
1079	50.317272	-4.085022	1.03	189	2014-08-01	18:31:36
1080	50.317264	-4.085024	0.92	190.1	2014-08-01	18:31:37
1081	50.317253	-4.085025	1.17	181.7	2014-08-01	18:31:38
1082	50.317243	-4.085024	1.09	176.6	2014-08-01	18:31:39
1083	50.317234	-4.085022	1.06	173.9	2014-08-01	18:31:40
1084	50.317224	-4.085022	1.09	178.4	2014-08-01	18:31:41
1085	50.317214	-4.08502	1.11	174.7	2014-08-01	18:31:42
1086	50.317204	-4.085019	1.11	173.8	2014-08-01	18:31:43
1087	50.317196	-4.085016	0.94	169.8	2014-08-01	18:31:44
1088	50.317189	-4.08501	0.92	151.5	2014-08-01	18:31:45
1089	50.31718	-4.085005	1.03	160.7	2014-08-01	18:31:46
1090	50.317172	-4.085002	0.95	165.2	2014-08-01	18:31:47
1091	50.317166	-4.084996	0.77	145.6	2014-08-01	18:31:48
1092	50.317159	-4.084991	0.83	156.2	2014-08-01	18:31:49
1093	50.317147	-4.084993	1.35	186.8	2014-08-01	18:31:50
1094	50.317137	-4.084995	1.19	184	2014-08-01	18:31:51
1095	50.317128	-4.084991	0.97	163.3	2014-08-01	18:31:52
1096	50.31712	-4.084987	0.98	163.5	2014-08-01	18:31:53
1097	50.31711	-4.084986	1.05	179	2014-08-01	18:31:54
1098	50.317101	-4.084986	1.01	178.9	2014-08-01	18:31:55
1099	50.317093	-4.084987	0.92	182.6	2014-08-01	18:31:56
1100	50.317084	-4.084986	0.96	176.8	2014-08-01	18:31:57
1101	50.317076	-4.084983	0.9	168.1	2014-08-01	18:31:58
1102	50.317068	-4.08498	0.94	166.4	2014-08-01	18:31:59
1103	50.31706	-4.084978	0.97	171.6	2014-08-01	18:32:00
1104	50.317052	-4.084976	0.9	169.3	2014-08-01	18:32:01
1105	50.317043	-4.084977	0.95	185.4	2014-08-01	18:32:02
1106	50.317038	-4.084975	0.3	167.4	2014-08-01	18:32:04
1107	50.317037	-4.084977	0.06	242.6	2014-08-01	18:32:06
1108	50.317036	-4.084977	0.09	180	2014-08-01	18:32:07
1109	50.317036	-4.084978	0.09	225.4	2014-08-01	18:32:08
1110	50.317036	-4.084978	0.02	149	2014-08-01	18:32:09
1111	50.317035	-4.084976	0.08	142.3	2014-08-01	18:32:11
1112	50.317035	-4.084976	0.03	337.3	2014-08-01	18:32:12
1113	50.317035	-4.084977	0.04	270	2014-08-01	18:32:13
1114	50.317035	-4.084977	0.03	180	2014-08-01	18:32:14
1115	50.317034	-4.084977	0.06	180	2014-08-01	18:32:15
1116	50.317034	-4.084977	0.02	40.1	2014-08-01	18:32:17
1117	50.317034	-4.084977	0.04	255.9	2014-08-01	18:32:18
1118	50.317033	-4.084977	0.08	180	2014-08-01	18:32:19
1119	50.317033	-4.084978	0.08	213	2014-08-01	18:32:20
1120	50.317032	-4.084978	0.04	195.5	2014-08-01	18:32:22
1121	50.317032	-4.084978	0.06	197.7	2014-08-01	18:32:23
1122	50.317032	-4.084978	0.02	116.6	2014-08-01	18:32:24
1123	50.317035	-4.084975	0.47	24	2014-08-01	18:32:25
1124	50.317036	-4.084975	0.11	6.1	2014-08-01	18:32:26
1125	50.317037	-4.084975	0.06	336.5	2014-08-01	18:32:27
1126	50.317037	-4.084976	0.02	328.2	2014-08-01	18:32:29
1127	50.317038	-4.084974	0.15	71.9	2014-08-01	18:32:30
1128	50.317041	-4.084971	0.19	30.3	2014-08-01	18:32:32
1129	50.317038	-4.084976	0.43	227.5	2014-08-01	18:32:33
1130	50.317039	-4.084975	0.15	9.2	2014-08-01	18:32:34
1131	50.317044	-4.084972	0.52	24.8	2014-08-01	18:32:35
1132	50.317046	-4.084969	0.19	36.3	2014-08-01	18:32:37
1133	50.317046	-4.084968	0.1	119.1	2014-08-01	18:32:38
1134	50.317046	-4.084968	0.05	345.5	2014-08-01	18:32:39
1135	50.317047	-4.084967	0.09	35.6	2014-08-01	18:32:40
1136	50.317051	-4.084966	0.49	12	2014-08-01	18:32:41
1137	50.317052	-4.084965	0.03	44.1	2014-08-01	18:32:43
1138	50.317052	-4.084965	0.04	4.4	2014-08-01	18:32:45
1139	50.317052	-4.084965	0.03	191.5	2014-08-01	18:32:46
1140	50.317051	-4.084965	0.14	164.7	2014-08-01	18:32:47
1141	50.317051	-4.084963	0.07	69.5	2014-08-01	18:32:49
1142	50.317051	-4.084963	0.02	156.5	2014-08-01	18:32:51
1143	50.317053	-4.084959	0.36	55.5	2014-08-01	18:32:52
1144	50.317054	-4.084958	0.1	14.5	2014-08-01	18:32:53
1145	50.317054	-4.084957	0.1	62.2	2014-08-01	18:32:54
1146	50.317054	-4.084957	0.05	141.7	2014-08-01	18:32:55
1147	50.317052	-4.084952	0.41	127.5	2014-08-01	18:32:56
1148	50.31705	-4.084952	0.17	180	2014-08-01	18:32:57
1149	50.31705	-4.084952	0.02	343.3	2014-08-01	18:32:58
1150	50.317048	-4.084947	0.22	116.5	2014-08-01	18:33:00
1151	50.317046	-4.084944	0.34	142.3	2014-08-01	18:33:01
1152	50.317046	-4.084942	0.11	85.5	2014-08-01	18:33:02
1153	50.317046	-4.084941	0.09	72.7	2014-08-01	18:33:03
1154	50.317046	-4.084938	0.09	98.9	2014-08-01	18:33:05
1155	50.317046	-4.084938	0.02	116.6	2014-08-01	18:33:06
1156	50.317046	-4.084938	0.01	32.6	2014-08-01	18:33:07
1157	50.317046	-4.084938	0	0	2014-08-01	18:33:08
1158	50.317046	-4.084938	0.01	0	2014-08-01	18:33:09
1159	50.317051	-4.08494	0.6	342.6	2014-08-01	18:33:10
1160	50.317058	-4.084942	0.73	348.7	2014-08-01	18:33:11
1161	50.317065	-4.084944	0.85	352.3	2014-08-01	18:33:12
1162	50.317078	-4.084938	1.5	16.8	2014-08-01	18:33:13
1163	50.317101	-4.084922	2.83	24.1	2014-08-01	18:33:14
1164	50.317133	-4.084899	3.9	24.9	2014-08-01	18:33:15
1165	50.317166	-4.084873	4.03	26.3	2014-08-01	18:33:16
1166	50.317198	-4.084849	3.98	26	2014-08-01	18:33:17
1167	50.31723	-4.084826	3.96	24.7	2014-08-01	18:33:18
1168	50.317262	-4.084802	3.97	24.9	2014-08-01	18:33:19
1169	50.317138	-4.084876	1.34	200.9	2014-08-01	18:33:30
1170	50.317141	-4.08488	0.38	318.2	2014-08-01	18:33:31
1171	50.317142	-4.084878	0.16	34.5	2014-08-01	18:33:32
1172	50.317138	-4.084882	0.53	206.6	2014-08-01	18:33:33
1173	50.31713	-4.084888	1	204.8	2014-08-01	18:33:34
1174	50.317124	-4.084895	0.41	220	2014-08-01	18:33:36
1175	50.317121	-4.084902	0.62	230.6	2014-08-01	18:33:37
1176	50.317116	-4.084911	0.81	234.8	2014-08-01	18:33:38
1177	50.317111	-4.084916	0.71	209.3	2014-08-01	18:33:39
1178	50.317107	-4.084921	0.56	220.2	2014-08-01	18:33:40
1179	50.317099	-4.084928	1.05	208.2	2014-08-01	18:33:41
1180	50.31709	-4.084936	1.17	210.6	2014-08-01	18:33:42
1181	50.317082	-4.084942	0.91	206.5	2014-08-01	18:33:43
1182	50.317076	-4.084946	0.78	204.4	2014-08-01	18:33:44
1183	50.317071	-4.084952	0.71	212.6	2014-08-01	18:33:45
1184	50.317063	-4.084957	0.92	202.1	2014-08-01	18:33:46
1185	50.317057	-4.084961	0.71	203.6	2014-08-01	18:33:47
1186	50.317053	-4.084963	0.52	199.6	2014-08-01	18:33:48
1187	50.317047	-4.084966	0.65	197.5	2014-08-01	18:33:49
1188	50.317043	-4.08497	0.52	215.9	2014-08-01	18:33:50
1189	50.317042	-4.084975	0.36	240.1	2014-08-01	18:33:51
1190	50.317037	-4.084981	0.69	220.1	2014-08-01	18:33:52
1191	50.31703	-4.084986	0.88	204	2014-08-01	18:33:53
1192	50.317022	-4.08499	0.87	201.2	2014-08-01	18:33:54
1193	50.317016	-4.084994	0.81	196.7	2014-08-01	18:33:55
1194	50.317009	-4.084998	0.78	202.5	2014-08-01	18:33:56
1195	50.317002	-4.085	0.83	189.9	2014-08-01	18:33:57
1196	50.316995	-4.085	0.78	183.1	2014-08-01	18:33:58
1197	50.316986	-4.085004	1.06	194.3	2014-08-01	18:33:59
1198	50.316976	-4.085008	1.04	194.6	2014-08-01	18:34:00
1199	50.316971	-4.085008	0.63	182.1	2014-08-01	18:34:01
1200	50.316968	-4.085006	0.4	152.4	2014-08-01	18:34:02
1201	50.316966	-4.085003	0.28	132.7	2014-08-01	18:34:03
1202	50.316965	-4.085001	0.06	126.5	2014-08-01	18:34:05
1203	50.316966	-4.085	0.04	56.9	2014-08-01	18:34:07
1204	50.316965	-4.085002	0.1	230.9	2014-08-01	18:34:09
1205	50.316966	-4.085002	0.12	32.6	2014-08-01	18:34:10
1206	50.316966	-4.085001	0.04	105.7	2014-08-01	18:34:11
1207	50.316965	-4.085	0.09	102.8	2014-08-01	18:34:12
1208	50.316965	-4.084996	0.25	100.6	2014-08-01	18:34:13
1209	50.316964	-4.084991	0.2	108.8	2014-08-01	18:34:15
1210	50.316963	-4.08499	0.1	144.4	2014-08-01	18:34:16
1211	50.316962	-4.084991	0.09	209.4	2014-08-01	18:34:18
1212	50.31696	-4.08499	0.08	153.1	2014-08-01	18:34:20
1213	50.316958	-4.084986	0.37	130.1	2014-08-01	18:34:21
1214	50.316961	-4.084982	0.21	41.4	2014-08-01	18:34:23
1215	50.31696	-4.08498	0.2	109.6	2014-08-01	18:34:24
1216	50.316959	-4.084979	0.23	155.2	2014-08-01	18:34:25
1217	50.316959	-4.084975	0.26	69	2014-08-01	18:34:26
1218	50.316961	-4.084975	0.2	8.7	2014-08-01	18:34:27
1219	50.316963	-4.084977	0.27	313.6	2014-08-01	18:34:28
1220	50.316967	-4.084979	0.43	342.2	2014-08-01	18:34:29
1221	50.316973	-4.084984	0.75	334.8	2014-08-01	18:34:30
1222	50.316982	-4.084984	0.99	359.3	2014-08-01	18:34:31
1223	50.316998	-4.084974	1.94	21.2	2014-08-01	18:34:32
1224	50.317026	-4.084955	3.38	23.5	2014-08-01	18:34:33
1225	50.317065	-4.084937	4.52	16.2	2014-08-01	18:34:34
1226	50.317106	-4.08493	4.65	6	2014-08-01	18:34:35
1227	50.317144	-4.084934	4.25	357	2014-08-01	18:34:36
1228	50.317184	-4.084935	4.4	358.8	2014-08-01	18:34:37
1229	50.317224	-4.08493	4.53	4.4	2014-08-01	18:34:38
1230	50.31726	-4.084911	4.19	18.7	2014-08-01	18:34:39
1231	50.317288	-4.084878	3.87	37.3	2014-08-01	18:34:40
1232	50.317314	-4.084842	3.87	41.9	2014-08-01	18:34:41
1233	50.317341	-4.084816	3.56	31.2	2014-08-01	18:34:42
1234	50.317368	-4.084799	3.23	21.5	2014-08-01	18:34:43
1235	50.317397	-4.084788	3.36	13.9	2014-08-01	18:34:44
1236	50.317426	-4.084781	3.25	8.4	2014-08-01	18:34:45
1237	50.317446	-4.084782	2.21	358.9	2014-08-01	18:34:46
1238	50.317453	-4.084782	0.81	359.5	2014-08-01	18:34:47
1239	50.317453	-4.084787	0.38	261.6	2014-08-01	18:34:48
1240	50.317451	-4.084801	1.03	257.4	2014-08-01	18:34:49
1241	50.31745	-4.084813	0.83	263.6	2014-08-01	18:34:50
1242	50.317448	-4.084821	0.65	251.4	2014-08-01	18:34:51
1243	50.317442	-4.08483	0.9	223.3	2014-08-01	18:34:52
1244	50.317433	-4.084839	1.24	210.9	2014-08-01	18:34:53
1245	50.317424	-4.084844	1.02	202.1	2014-08-01	18:34:54
1246	50.317416	-4.084847	0.97	190.6	2014-08-01	18:34:55
1247	50.317404	-4.084853	1.38	198.4	2014-08-01	18:34:56
1248	50.317392	-4.084856	1.33	190.4	2014-08-01	18:34:57
1249	50.317383	-4.084857	1.04	183.3	2014-08-01	18:34:58
1250	50.317371	-4.084862	1.35	195.3	2014-08-01	18:34:59
1251	50.317359	-4.084867	1.42	193.6	2014-08-01	18:35:00
1252	50.317349	-4.08487	1.14	192	2014-08-01	18:35:01
1253	50.317338	-4.084872	1.15	187.2	2014-08-01	18:35:02
1254	50.317326	-4.084877	1.4	193.3	2014-08-01	18:35:03
1255	50.317314	-4.084884	1.42	200.3	2014-08-01	18:35:04
1256	50.317306	-4.084887	0.93	195.3	2014-08-01	18:35:05
1257	50.317297	-4.084887	1.03	180.7	2014-08-01	18:35:06
1258	50.317285	-4.084891	1.3	191.3	2014-08-01	18:35:07
1259	50.317277	-4.084891	0.93	181.8	2014-08-01	18:35:08
1260	50.317268	-4.084891	1	178.3	2014-08-01	18:35:09
1261	50.317259	-4.084895	1.1	196.1	2014-08-01	18:35:10
1262	50.317246	-4.084902	1.48	198.5	2014-08-01	18:35:11
1263	50.317233	-4.084908	1.51	196.1	2014-08-01	18:35:12
1264	50.317222	-4.084908	1.17	180	2014-08-01	18:35:13
1265	50.317211	-4.08491	1.3	188.7	2014-08-01	18:35:14
1266	50.3172	-4.084915	1.29	193.3	2014-08-01	18:35:15
1267	50.31719	-4.084915	1.05	180	2014-08-01	18:35:16
1268	50.317182	-4.084915	0.91	183.8	2014-08-01	18:35:17
1269	50.31717	-4.08492	1.39	192.9	2014-08-01	18:35:18
1270	50.317157	-4.084925	1.53	194.2	2014-08-01	18:35:19
1271	50.317146	-4.084926	1.19	181.4	2014-08-01	18:35:20
1272	50.317136	-4.084926	1.08	183.2	2014-08-01	18:35:21
1273	50.317126	-4.084933	1.21	202.3	2014-08-01	18:35:22
1274	50.317116	-4.084938	1.2	197	2014-08-01	18:35:23
1275	50.317104	-4.084943	1.38	195.8	2014-08-01	18:35:24
1276	50.317094	-4.084946	1.06	192.6	2014-08-01	18:35:25
1277	50.317085	-4.084946	1.01	179	2014-08-01	18:35:26
1278	50.317074	-4.084949	1.27	188.6	2014-08-01	18:35:27
1279	50.317064	-4.084949	1.14	181.8	2014-08-01	18:35:28
1280	50.317056	-4.084947	0.94	172	2014-08-01	18:35:29
1281	50.317045	-4.084946	1.22	176.3	2014-08-01	18:35:30
1282	50.317034	-4.084946	1.23	178.9	2014-08-01	18:35:31
1283	50.317024	-4.084946	1.11	181.2	2014-08-01	18:35:32
1284	50.317015	-4.084946	0.94	178.5	2014-08-01	18:35:33
1285	50.317006	-4.084946	1	179	2014-08-01	18:35:34
1286	50.316994	-4.084946	1.32	181.8	2014-08-01	18:35:35
1287	50.316985	-4.084947	1.07	184.2	2014-08-01	18:35:36
1288	50.316977	-4.084948	0.83	184.5	2014-08-01	18:35:37
1289	50.316971	-4.084951	0.77	194.3	2014-08-01	18:35:38
1290	50.316965	-4.084954	0.67	199.9	2014-08-01	18:35:39
1291	50.316964	-4.084956	0.17	226.1	2014-08-01	18:35:40
1292	50.316962	-4.084956	0.1	173.3	2014-08-01	18:35:42
1293	50.316962	-4.084956	0.05	339.2	2014-08-01	18:35:43
1294	50.316962	-4.084955	0.05	111.7	2014-08-01	18:35:44
1295	50.316962	-4.084954	0.09	107.3	2014-08-01	18:35:45
1296	50.316962	-4.084954	0.02	244.3	2014-08-01	18:35:46
1297	50.316964	-4.084949	0.43	53	2014-08-01	18:35:47
1298	50.316964	-4.084949	0.05	90	2014-08-01	18:35:48
1299	50.316961	-4.08495	0.39	194.8	2014-08-01	18:35:49
1300	50.316958	-4.084951	0.15	188.2	2014-08-01	18:35:51
1301	50.31696	-4.084946	0.2	60.8	2014-08-01	18:35:53
1302	50.316958	-4.084945	0.1	165.7	2014-08-01	18:35:55
1303	50.316958	-4.084945	0.02	270	2014-08-01	18:35:56
1304	50.316959	-4.084946	0.06	347.9	2014-08-01	18:35:58
1305	50.31696	-4.084945	0.09	42.3	2014-08-01	18:35:59
1306	50.316956	-4.084943	0.46	159.5	2014-08-01	18:36:00
1307	50.316954	-4.084938	0.4	125.5	2014-08-01	18:36:01
1308	50.316955	-4.084932	0.23	70.9	2014-08-01	18:36:03
1309	50.316956	-4.084931	0.05	56.4	2014-08-01	18:36:04
1310	50.316956	-4.084931	0.03	69.5	2014-08-01	18:36:06
1311	50.316956	-4.08493	0.03	67.5	2014-08-01	18:36:07
1312	50.316955	-4.084929	0.07	131.3	2014-08-01	18:36:08
1313	50.316955	-4.084929	0.05	90	2014-08-01	18:36:09
1314	50.316955	-4.084929	0.01	180	2014-08-01	18:36:10
1315	50.316955	-4.084928	0.03	112.5	2014-08-01	18:36:11
1316	50.316956	-4.084928	0.04	0	2014-08-01	18:36:12
1317	50.316956	-4.084929	0.01	270	2014-08-01	18:36:13
1318	50.316956	-4.084929	0.01	32.6	2014-08-01	18:36:14
1319	50.316956	-4.084928	0.05	100.6	2014-08-01	18:36:15
1320	50.316955	-4.084928	0.02	147.4	2014-08-01	18:36:16
1321	50.316956	-4.084928	0.03	348.5	2014-08-01	18:36:17
1322	50.316955	-4.084927	0.02	114.7	2014-08-01	18:36:19
1323	50.316955	-4.084927	0.02	270	2014-08-01	18:36:20
1324	50.316955	-4.084927	0.02	90	2014-08-01	18:36:21
1325	50.316955	-4.084927	0.02	270	2014-08-01	18:36:22
1326	50.316955	-4.084928	0.01	270	2014-08-01	18:36:23
1327	50.316955	-4.084928	0.02	270	2014-08-01	18:36:24
1328	50.316955	-4.084928	0.02	212.6	2014-08-01	18:36:25
1329	50.316955	-4.084928	0.03	123	2014-08-01	18:36:26
1330	50.316955	-4.084928	0.01	90	2014-08-01	18:36:27
1331	50.316955	-4.084928	0.02	230.3	2014-08-01	18:36:28
1332	50.316955	-4.084928	0.01	270	2014-08-01	18:36:30
1333	50.316957	-4.08493	0.31	328.4	2014-08-01	18:36:31
1334	50.316957	-4.08493	0.05	114.3	2014-08-01	18:36:32
1335	50.316957	-4.084929	0.03	72.2	2014-08-01	18:36:34
1336	50.316957	-4.084928	0.04	102	2014-08-01	18:36:35
1337	50.316958	-4.084928	0.01	44.9	2014-08-01	18:36:37
1338	50.316958	-4.084928	0	0	2014-08-01	18:36:38
1339	50.316957	-4.084927	0.05	99.4	2014-08-01	18:36:40
1340	50.316957	-4.084926	0.02	119.4	2014-08-01	18:36:41
1341	50.316957	-4.084927	0.01	270	2014-08-01	18:36:43
1342	50.316958	-4.084924	0.11	52.7	2014-08-01	18:36:45
1343	50.316958	-4.084924	0.05	128.1	2014-08-01	18:36:46
1344	50.316958	-4.084922	0.05	106.8	2014-08-01	18:36:48
1345	50.316958	-4.084922	0.03	90	2014-08-01	18:36:49
1346	50.316958	-4.084921	0.04	90	2014-08-01	18:36:50
1347	50.316958	-4.084921	0.02	100.6	2014-08-01	18:36:52
1348	50.316957	-4.084919	0.15	141.9	2014-08-01	18:36:53
1349	50.316956	-4.084921	0.08	214.5	2014-08-01	18:36:55
1350	50.316956	-4.084921	0.01	90	2014-08-01	18:36:56
1351	50.316961	-4.084923	0.63	341.2	2014-08-01	18:36:57
1352	50.316967	-4.084924	0.71	355.2	2014-08-01	18:36:58
1353	50.316976	-4.084923	0.92	5.2	2014-08-01	18:36:59
1354	50.316988	-4.084916	1.52	20	2014-08-01	18:37:00
1355	50.317012	-4.084899	2.86	24.2	2014-08-01	18:37:01
1356	50.317048	-4.084884	4.13	15.5	2014-08-01	18:37:02
1357	50.317087	-4.084884	4.38	0.2	2014-08-01	18:37:03
1358	50.317126	-4.084896	4.42	348.2	2014-08-01	18:37:04
1359	50.317164	-4.084898	4.22	358	2014-08-01	18:37:05
1360	50.317197	-4.084896	3.67	3.1	2014-08-01	18:37:06
1361	50.317231	-4.084905	3.92	349.9	2014-08-01	18:37:07
1362	50.31727	-4.084918	4.42	347.9	2014-08-01	18:37:08
1363	50.317308	-4.084932	4.35	347	2014-08-01	18:37:09
1364	50.317345	-4.084946	4.22	346.6	2014-08-01	18:37:10
1365	50.317382	-4.084961	4.24	345.4	2014-08-01	18:37:11
1366	50.317454	-4.084968	2.01	356.2	2014-08-01	18:37:15
1367	50.317435	-4.084951	2.43	149.8	2014-08-01	18:37:16
1368	50.31741	-4.084933	3.12	155.4	2014-08-01	18:37:17
1369	50.31739	-4.084929	2.2	172.7	2014-08-01	18:37:18
1370	50.317357	-4.084926	3.73	176.8	2014-08-01	18:37:19
1371	50.317305	-4.084914	5.76	171.7	2014-08-01	18:37:20
1372	50.317292	-4.084897	1.91	140.8	2014-08-01	18:37:21
1373	50.317299	-4.084875	1.76	62.2	2014-08-01	18:37:22
1374	50.317325	-4.084854	3.17	28.5	2014-08-01	18:37:23
1375	50.317357	-4.084834	3.86	22.1	2014-08-01	18:37:24
1376	50.317386	-4.084814	3.6	23.2	2014-08-01	18:37:25
1377	50.317411	-4.084798	2.95	21.5	2014-08-01	18:37:26
1378	50.317436	-4.084788	2.88	14.5	2014-08-01	18:37:27
1379	50.317462	-4.084783	2.86	7.5	2014-08-01	18:37:28
1380	50.317489	-4.084786	3.01	355.7	2014-08-01	18:37:29
1381	50.317505	-4.08479	1.89	351.3	2014-08-01	18:37:30
1382	50.31751	-4.084793	0.53	335.5	2014-08-01	18:37:31
1383	50.31751	-4.084804	0.76	268.7	2014-08-01	18:37:32
1384	50.31751	-4.08482	1.14	271.8	2014-08-01	18:37:33
1385	50.317511	-4.084835	1.07	279	2014-08-01	18:37:34
1386	50.317514	-4.084849	1.01	286.6	2014-08-01	18:37:35
1387	50.317512	-4.084863	1.03	258.5	2014-08-01	18:37:36
1388	50.317507	-4.084878	1.27	240.6	2014-08-01	18:37:37
1389	50.317499	-4.084893	1.33	231.3	2014-08-01	18:37:38
1390	50.317491	-4.084906	1.25	226.5	2014-08-01	18:37:39
1391	50.317483	-4.084917	1.25	220.2	2014-08-01	18:37:40
1392	50.317475	-4.084928	1.17	219.5	2014-08-01	18:37:41
1393	50.317469	-4.084935	0.86	218.9	2014-08-01	18:37:42
1394	50.317462	-4.08494	0.83	206.7	2014-08-01	18:37:43
1395	50.317455	-4.084947	0.95	210.4	2014-08-01	18:37:44
1396	50.317448	-4.08495	0.8	193	2014-08-01	18:37:45
1397	50.317442	-4.084953	0.7	196.3	2014-08-01	18:37:46
1398	50.317435	-4.084953	0.69	181.5	2014-08-01	18:37:47
1399	50.317427	-4.084951	0.98	170.9	2014-08-01	18:37:48
1400	50.317416	-4.084949	1.19	175.1	2014-08-01	18:37:49
1401	50.317408	-4.084949	0.85	181.2	2014-08-01	18:37:50
1402	50.317401	-4.084946	0.87	162.8	2014-08-01	18:37:51
1403	50.317394	-4.084943	0.78	166.7	2014-08-01	18:37:52
1404	50.317388	-4.08494	0.74	159.2	2014-08-01	18:37:53
1405	50.317382	-4.084934	0.76	145.2	2014-08-01	18:37:54
1406	50.317379	-4.084925	0.7	125.7	2014-08-01	18:37:55
1407	50.317375	-4.084918	0.66	123.6	2014-08-01	18:37:56
1408	50.317369	-4.084913	0.77	151.9	2014-08-01	18:37:57
1409	50.317362	-4.084906	0.97	148.6	2014-08-01	18:37:58
1410	50.317354	-4.084897	1.02	142.4	2014-08-01	18:37:59
1411	50.317347	-4.084889	0.97	146.8	2014-08-01	18:38:00
1412	50.317338	-4.084881	1.19	151.1	2014-08-01	18:38:01
1413	50.317326	-4.084873	1.43	154.9	2014-08-01	18:38:02
1414	50.317315	-4.084864	1.37	153.7	2014-08-01	18:38:03
1415	50.317304	-4.084857	1.34	159.1	2014-08-01	18:38:04
1416	50.317291	-4.084854	1.43	170.6	2014-08-01	18:38:05
1417	50.317279	-4.084853	1.34	177	2014-08-01	18:38:06
1418	50.317268	-4.084844	1.41	152.1	2014-08-01	18:38:07
1419	50.317257	-4.08484	1.23	167.2	2014-08-01	18:38:08
1420	50.317246	-4.084841	1.27	185.1	2014-08-01	18:38:09
1421	50.317232	-4.084842	1.54	182.2	2014-08-01	18:38:10
1422	50.31722	-4.084842	1.34	179	2014-08-01	18:38:11
1423	50.31721	-4.084842	1.14	180.6	2014-08-01	18:38:12
1424	50.317198	-4.084843	1.27	184	2014-08-01	18:38:13
1425	50.317189	-4.084843	1.04	179	2014-08-01	18:38:14
1426	50.317179	-4.084843	1.08	180.3	2014-08-01	18:38:15
1427	50.317169	-4.084847	1.12	194.2	2014-08-01	18:38:16
1428	50.31716	-4.084849	1.02	186	2014-08-01	18:38:17
1429	50.317152	-4.084852	0.92	195.4	2014-08-01	18:38:18
1430	50.317143	-4.084857	1.14	198.6	2014-08-01	18:38:19
1431	50.317133	-4.084858	1.09	183.1	2014-08-01	18:38:20
1432	50.317123	-4.08486	1.08	187.9	2014-08-01	18:38:21
1433	50.317113	-4.084863	1.11	190.2	2014-08-01	18:38:22
1434	50.317104	-4.084867	1.07	194.5	2014-08-01	18:38:23
1435	50.317094	-4.084873	1.19	202.1	2014-08-01	18:38:24
1436	50.317087	-4.084876	0.85	193.7	2014-08-01	18:38:25
1437	50.31708	-4.084881	0.79	207.1	2014-08-01	18:38:26
1438	50.31707	-4.084888	1.32	202	2014-08-01	18:38:27
1439	50.317059	-4.084895	1.32	202.9	2014-08-01	18:38:28
1440	50.317049	-4.084899	1.08	197	2014-08-01	18:38:29
1441	50.31704	-4.084905	1.13	202.3	2014-08-01	18:38:30
1442	50.317033	-4.084908	0.8	195.5	2014-08-01	18:38:31
1443	50.317025	-4.084909	0.93	181.5	2014-08-01	18:38:32
1444	50.317013	-4.084913	1.37	193.3	2014-08-01	18:38:33
1445	50.317	-4.084922	1.53	204.1	2014-08-01	18:38:34
1446	50.316987	-4.084928	1.5	195.9	2014-08-01	18:38:35
1447	50.316978	-4.084936	1.2	209.4	2014-08-01	18:38:36
1448	50.316969	-4.084939	0.94	193.2	2014-08-01	18:38:37
1449	50.316964	-4.084941	0.65	193.2	2014-08-01	18:38:38
1450	50.316959	-4.084943	0.54	192.1	2014-08-01	18:38:39
1451	50.316959	-4.084943	0.05	172.2	2014-08-01	18:38:40
1452	50.316958	-4.084942	0.03	128.9	2014-08-01	18:38:41
1453	50.316962	-4.084936	0.3	46.3	2014-08-01	18:38:43
1454	50.316957	-4.084935	0.53	170.3	2014-08-01	18:38:44
1455	50.316956	-4.084935	0.06	165.1	2014-08-01	18:38:46
1456	50.316958	-4.084933	0.12	24.4	2014-08-01	18:38:48
1457	50.316959	-4.084934	0.07	314.5	2014-08-01	18:38:49
1458	50.316957	-4.084938	0.31	237.3	2014-08-01	18:38:50
1459	50.316958	-4.084939	0.08	291.2	2014-08-01	18:38:51
1460	50.316964	-4.084949	1.05	316.1	2014-08-01	18:38:52
1461	50.316968	-4.084957	0.36	310.4	2014-08-01	18:38:54
1462	50.316967	-4.08496	0.31	239.5	2014-08-01	18:38:55
1463	50.316972	-4.08496	0.52	5.9	2014-08-01	18:38:56
1464	50.316974	-4.084957	0.37	35.7	2014-08-01	18:38:57
1465	50.316974	-4.084956	0.05	176.5	2014-08-01	18:38:59
1466	50.316974	-4.084956	0	0	2014-08-01	18:39:00
1467	50.316975	-4.084956	0.11	9	2014-08-01	18:39:01
1468	50.316974	-4.084956	0.05	123.6	2014-08-01	18:39:02
1469	50.316974	-4.084955	0.04	113.1	2014-08-01	18:39:04
1470	50.316975	-4.084956	0.16	323.8	2014-08-01	18:39:05
1471	50.316978	-4.084953	0.37	36.4	2014-08-01	18:39:06
1472	50.316977	-4.084949	0.16	104.8	2014-08-01	18:39:08
1473	50.316977	-4.084948	0.03	135.7	2014-08-01	18:39:09
1474	50.316977	-4.084948	0.04	162.8	2014-08-01	18:39:10
1475	50.316981	-4.084947	0.55	8.8	2014-08-01	18:39:11
1476	50.316982	-4.084946	0.06	73.2	2014-08-01	18:39:12
1477	50.316978	-4.084946	0.4	175.7	2014-08-01	18:39:13
1478	50.316975	-4.084948	0.36	206.2	2014-08-01	18:39:14
1479	50.316975	-4.084948	0.01	306.4	2014-08-01	18:39:16
1480	50.316975	-4.084948	0.01	110.2	2014-08-01	18:39:18
1481	50.316975	-4.084948	0.02	63.4	2014-08-01	18:39:19
1482	50.316975	-4.084947	0.05	123.6	2014-08-01	18:39:20
1483	50.316975	-4.084947	0.02	90	2014-08-01	18:39:21
1484	50.316975	-4.084946	0.07	113.1	2014-08-01	18:39:22
1485	50.316975	-4.084945	0.07	106.1	2014-08-01	18:39:23
1486	50.316974	-4.084944	0.08	96.6	2014-08-01	18:39:24
1487	50.316974	-4.084943	0.09	116	2014-08-01	18:39:25
1488	50.316974	-4.084942	0.06	109.3	2014-08-01	18:39:26
1489	50.316974	-4.084941	0.06	117.6	2014-08-01	18:39:27
1490	50.316974	-4.084941	0.04	90	2014-08-01	18:39:28
1491	50.316971	-4.084939	0.14	153.6	2014-08-01	18:39:30
1492	50.316971	-4.084937	0.18	122.2	2014-08-01	18:39:31
1493	50.316971	-4.084936	0.04	62.4	2014-08-01	18:39:32
1494	50.316968	-4.084937	0.32	187.5	2014-08-01	18:39:33
1495	50.316966	-4.084936	0.09	155.9	2014-08-01	18:39:35
1496	50.316971	-4.084931	0.32	34.4	2014-08-01	18:39:37
1497	50.31697	-4.08493	0.07	151.4	2014-08-01	18:39:39
1498	50.31697	-4.084928	0.1	117.6	2014-08-01	18:39:40
1499	50.316969	-4.084927	0.17	137	2014-08-01	18:39:41
1500	50.316968	-4.084926	0.12	135.2	2014-08-01	18:39:42
1501	50.316968	-4.084925	0.02	90	2014-08-01	18:39:43
1502	50.316968	-4.084925	0.03	135.1	2014-08-01	18:39:44
1503	50.316967	-4.084925	0.08	154.5	2014-08-01	18:39:45
1504	50.316967	-4.084925	0.05	258.1	2014-08-01	18:39:46
1505	50.31697	-4.084922	0.44	29.9	2014-08-01	18:39:47
1506	50.316973	-4.084919	0.39	35.6	2014-08-01	18:39:48
1507	50.316973	-4.084918	0.03	73.9	2014-08-01	18:39:50
1508	50.316973	-4.084918	0.04	75.9	2014-08-01	18:39:51
1509	50.316977	-4.084914	0.49	30.8	2014-08-01	18:39:52
1510	50.316978	-4.084913	0.08	32.6	2014-08-01	18:39:53
1511	50.316978	-4.084913	0.03	43.2	2014-08-01	18:39:54
1512	50.316977	-4.08491	0.12	120.1	2014-08-01	18:39:56
1513	50.316977	-4.08491	0.01	32.6	2014-08-01	18:39:57
1514	50.316977	-4.084909	0.06	107.6	2014-08-01	18:39:58
1515	50.316976	-4.084908	0.13	121	2014-08-01	18:39:59
1516	50.316976	-4.084908	0.02	63.4	2014-08-01	18:40:00
1517	50.316977	-4.084907	0.05	12.9	2014-08-01	18:40:02
1518	50.316978	-4.084907	0.09	35.9	2014-08-01	18:40:03
1519	50.316978	-4.084905	0.1	62.2	2014-08-01	18:40:04
1520	50.316978	-4.084905	0.05	100.6	2014-08-01	18:40:05
1521	50.316978	-4.084905	0.02	343.3	2014-08-01	18:40:06
1522	50.316978	-4.084905	0.01	306.4	2014-08-01	18:40:08
1523	50.316979	-4.084905	0.03	43.2	2014-08-01	18:40:09
1524	50.316979	-4.084904	0.02	63.8	2014-08-01	18:40:11
1525	50.316979	-4.084904	0	0	2014-08-01	18:40:12
1526	50.316979	-4.084904	0.02	90	2014-08-01	18:40:13
1527	50.316979	-4.084903	0.06	32.6	2014-08-01	18:40:14
1528	50.31698	-4.084903	0.03	27.7	2014-08-01	18:40:16
1529	50.31698	-4.084903	0.01	90	2014-08-01	18:40:17
1530	50.31698	-4.084902	0.07	64.7	2014-08-01	18:40:18
1531	50.316983	-4.084898	0.25	37.8	2014-08-01	18:40:20
1532	50.316984	-4.084896	0.07	52.1	2014-08-01	18:40:22
1533	50.316981	-4.084895	0.32	168.4	2014-08-01	18:40:23
1534	50.316981	-4.084894	0.04	82.6	2014-08-01	18:40:25
1535	50.316982	-4.084894	0.05	6.9	2014-08-01	18:40:26
1536	50.316993	-4.084902	1.4	335.9	2014-08-01	18:40:27
1537	50.317003	-4.08491	1.23	332.8	2014-08-01	18:40:28
1538	50.317014	-4.084916	1.3	342.4	2014-08-01	18:40:29
1539	50.317031	-4.084921	1.9	348.6	2014-08-01	18:40:30
1540	50.317058	-4.084924	2.97	355.4	2014-08-01	18:40:31
1541	50.317095	-4.08493	4.14	354.6	2014-08-01	18:40:32
1542	50.317136	-4.084937	4.62	353.4	2014-08-01	18:40:33
1543	50.317174	-4.084927	4.26	9.8	2014-08-01	18:40:34
1544	50.317207	-4.084894	4.34	32.6	2014-08-01	18:40:35
1545	50.317236	-4.084851	4.52	42.5	2014-08-01	18:40:36
1546	50.317265	-4.084814	4.15	39.3	2014-08-01	18:40:37
1547	50.317291	-4.084787	3.48	33.1	2014-08-01	18:40:38
1548	50.317317	-4.084766	3.2	27.9	2014-08-01	18:40:39
1549	50.317344	-4.084746	3.35	24.9	2014-08-01	18:40:40
1550	50.317375	-4.08473	3.66	18.8	2014-08-01	18:40:41
1551	50.317409	-4.084715	3.85	15.4	2014-08-01	18:40:42
1552	50.317445	-4.084707	4.09	8.2	2014-08-01	18:40:43
1553	50.317482	-4.084714	4.1	353	2014-08-01	18:40:44
1554	50.317506	-4.084727	2.9	342.3	2014-08-01	18:40:45
1555	50.317515	-4.084734	1.15	331.9	2014-08-01	18:40:46
1556	50.317516	-4.084735	0.07	323	2014-08-01	18:40:47
1557	50.317517	-4.084742	0.52	276.1	2014-08-01	18:40:48
1558	50.317517	-4.08475	0.58	273.7	2014-08-01	18:40:49
1559	50.317522	-4.084757	0.73	317.1	2014-08-01	18:40:50
1560	50.317525	-4.084766	0.67	299.2	2014-08-01	18:40:51
1561	50.317519	-4.084777	1.01	230.9	2014-08-01	18:40:52
1562	50.317511	-4.084786	1.11	217.7	2014-08-01	18:40:53
1563	50.317502	-4.084794	1.17	207.4	2014-08-01	18:40:54
1564	50.317493	-4.084799	1.06	201.4	2014-08-01	18:40:55
1565	50.317483	-4.0848	1.11	184	2014-08-01	18:40:56
1566	50.317471	-4.084798	1.29	174.5	2014-08-01	18:40:57
1567	50.31746	-4.084796	1.24	170.6	2014-08-01	18:40:58
1568	50.317451	-4.084791	1.11	163.1	2014-08-01	18:40:59
1569	50.317441	-4.084788	1.06	170	2014-08-01	18:41:00
1570	50.317431	-4.084786	1.17	173.2	2014-08-01	18:41:01
1571	50.317419	-4.084788	1.29	184	2014-08-01	18:41:02
1572	50.317408	-4.084791	1.32	190.9	2014-08-01	18:41:03
1573	50.317397	-4.084793	1.16	185.9	2014-08-01	18:41:04
1574	50.317387	-4.084793	1.14	181.8	2014-08-01	18:41:05
1575	50.317377	-4.084797	1.21	192.8	2014-08-01	18:41:06
1576	50.317367	-4.084801	1.15	194.5	2014-08-01	18:41:07
1577	50.317359	-4.084802	0.9	182.6	2014-08-01	18:41:08
1578	50.317352	-4.084802	0.77	181.3	2014-08-01	18:41:09
1579	50.317344	-4.084806	0.92	196.6	2014-08-01	18:41:10
1580	50.317334	-4.084809	1.12	192.9	2014-08-01	18:41:11
1581	50.317325	-4.084812	1.05	189.5	2014-08-01	18:41:12
1582	50.317313	-4.084816	1.27	192.5	2014-08-01	18:41:13
1583	50.317302	-4.084822	1.33	201.2	2014-08-01	18:41:14
1584	50.317292	-4.084827	1.24	196.8	2014-08-01	18:41:15
1585	50.317281	-4.08483	1.15	189.2	2014-08-01	18:41:16
1586	50.317272	-4.084832	1.1	187.1	2014-08-01	18:41:17
1587	50.317263	-4.084832	0.96	181.1	2014-08-01	18:41:18
1588	50.317254	-4.084832	1.04	179.3	2014-08-01	18:41:19
1589	50.317244	-4.084834	1.14	188.1	2014-08-01	18:41:20
1590	50.317234	-4.084838	1.09	194.2	2014-08-01	18:41:21
1591	50.317225	-4.084844	1.13	201.3	2014-08-01	18:41:22
1592	50.317216	-4.084849	0.99	200	2014-08-01	18:41:23
1593	50.317209	-4.08485	0.82	188.8	2014-08-01	18:41:24
1594	50.317199	-4.084854	1.12	192.3	2014-08-01	18:41:25
1595	50.317189	-4.08486	1.25	202.1	2014-08-01	18:41:26
1596	50.31718	-4.084865	0.99	200.8	2014-08-01	18:41:27
1597	50.317173	-4.084869	0.9	197	2014-08-01	18:41:28
1598	50.317164	-4.084873	1.03	196.7	2014-08-01	18:41:29
1599	50.317157	-4.084878	0.87	202.6	2014-08-01	18:41:30
1600	50.317148	-4.084884	1.01	205.5	2014-08-01	18:41:31
1601	50.317141	-4.084889	0.91	203	2014-08-01	18:41:32
1602	50.317135	-4.084891	0.68	189.6	2014-08-01	18:41:33
1603	50.317127	-4.084894	0.85	198.3	2014-08-01	18:41:34
1604	50.317121	-4.084897	0.74	193.5	2014-08-01	18:41:35
1605	50.317113	-4.084899	0.93	190.3	2014-08-01	18:41:36
1606	50.317101	-4.084905	1.37	196.1	2014-08-01	18:41:37
1607	50.317091	-4.08491	1.15	198.4	2014-08-01	18:41:38
1608	50.317084	-4.084911	0.78	187.1	2014-08-01	18:41:39
1609	50.317078	-4.084911	0.69	180	2014-08-01	18:41:40
1610	50.317069	-4.084914	1.01	191.9	2014-08-01	18:41:41
1611	50.31706	-4.084919	1.06	200.8	2014-08-01	18:41:42
1612	50.317052	-4.084923	0.92	196.1	2014-08-01	18:41:43
1613	50.317046	-4.084925	0.7	191.8	2014-08-01	18:41:44
1614	50.317039	-4.084927	0.86	192	2014-08-01	18:41:45
1615	50.317029	-4.084932	1.14	198.3	2014-08-01	18:41:46
1616	50.317021	-4.084937	0.94	199.3	2014-08-01	18:41:47
1617	50.317014	-4.08494	0.83	198.9	2014-08-01	18:41:48
1618	50.317005	-4.084944	1	195.9	2014-08-01	18:41:49
1619	50.316996	-4.084947	1.01	191.6	2014-08-01	18:41:50
1620	50.316988	-4.084952	0.95	200.1	2014-08-01	18:41:51
1621	50.316981	-4.084955	0.82	195.1	2014-08-01	18:41:52
1622	50.316972	-4.084957	0.99	187.6	2014-08-01	18:41:53
1623	50.316963	-4.084958	1	187.5	2014-08-01	18:41:54
1624	50.316956	-4.08496	0.79	187.8	2014-08-01	18:41:55
1625	50.316948	-4.084964	0.96	197	2014-08-01	18:41:56
1626	50.316939	-4.084967	1.02	191.1	2014-08-01	18:41:57
1627	50.31693	-4.084972	1.16	200.8	2014-08-01	18:41:58
1628	50.316921	-4.084976	1.03	193.1	2014-08-01	18:41:59
1629	50.316914	-4.084976	0.68	182	2014-08-01	18:42:00
1630	50.316914	-4.084975	0.04	130.4	2014-08-01	18:42:02
1631	50.316912	-4.084976	0.17	190.1	2014-08-01	18:42:03
1632	50.316912	-4.084976	0.1	190.8	2014-08-01	18:42:04
1633	50.316911	-4.084976	0.09	199.7	2014-08-01	18:42:05
1634	50.31691	-4.084976	0.05	159.2	2014-08-01	18:42:06
1635	50.31691	-4.084976	0.04	188.5	2014-08-01	18:42:07
1636	50.31691	-4.084976	0.03	203.5	2014-08-01	18:42:08
1637	50.31691	-4.084976	0.04	62	2014-08-01	18:42:09
1638	50.31691	-4.084976	0.05	14.5	2014-08-01	18:42:10
1639	50.31691	-4.084976	0.06	212.6	2014-08-01	18:42:11
1640	50.31691	-4.084976	0.03	212.6	2014-08-01	18:42:12
1641	50.31691	-4.084976	0.02	163.3	2014-08-01	18:42:13
1642	50.316909	-4.084976	0.01	212.6	2014-08-01	18:42:14
1643	50.31691	-4.084977	0.02	286.6	2014-08-01	18:42:16
1644	50.31691	-4.084976	0.02	63.4	2014-08-01	18:42:17
1645	50.316909	-4.084976	0.03	147.4	2014-08-01	18:42:18
1646	50.316909	-4.084975	0.1	150.3	2014-08-01	18:42:19
1647	50.316909	-4.084976	0.02	228.6	2014-08-01	18:42:20
1648	50.316909	-4.084974	0.08	51.8	2014-08-01	18:42:22
1649	50.316909	-4.084972	0.06	85	2014-08-01	18:42:24
1650	50.316909	-4.084972	0.06	132.6	2014-08-01	18:42:25
1651	50.316911	-4.084969	0.16	42.2	2014-08-01	18:42:27
1652	50.316912	-4.084968	0.03	56.4	2014-08-01	18:42:29
1653	50.316911	-4.084968	0.02	146.7	2014-08-01	18:42:31
1654	50.316911	-4.084967	0.03	128.9	2014-08-01	18:42:32
1655	50.316913	-4.084963	0.39	56.7	2014-08-01	18:42:33
1656	50.316913	-4.084963	0.01	136.8	2014-08-01	18:42:35
1657	50.316911	-4.084962	0.12	168.5	2014-08-01	18:42:37
1658	50.316912	-4.084957	0.38	74.1	2014-08-01	18:42:38
1659	50.316908	-4.084954	0.4	152.6	2014-08-01	18:42:39
1660	50.316908	-4.08495	0.29	110.9	2014-08-01	18:42:40
1661	50.316908	-4.08495	0.07	82.2	2014-08-01	18:42:41
1662	50.31691	-4.084947	0.19	31.7	2014-08-01	18:42:43
1663	50.316911	-4.084946	0.06	72.4	2014-08-01	18:42:44
1664	50.316914	-4.084942	0.46	38.9	2014-08-01	18:42:45
1665	50.316914	-4.084942	0.04	40.1	2014-08-01	18:42:46
1666	50.316911	-4.08494	0.32	161.3	2014-08-01	18:42:47
1667	50.316911	-4.084939	0.11	90	2014-08-01	18:42:48
1668	50.316917	-4.084934	0.36	26.5	2014-08-01	18:42:50
1669	50.316917	-4.084933	0.07	134	2014-08-01	18:42:51
1670	50.316913	-4.084934	0.2	182.7	2014-08-01	18:42:53
1671	50.316913	-4.084931	0.09	118.6	2014-08-01	18:42:55
1672	50.316913	-4.084932	0.02	311.4	2014-08-01	18:42:56
1673	50.31691	-4.084932	0.26	184	2014-08-01	18:42:57
1674	50.316909	-4.084928	0.13	115.2	2014-08-01	18:42:59
1675	50.31691	-4.084928	0.06	47.4	2014-08-01	18:43:00
1676	50.316909	-4.084927	0.04	97.1	2014-08-01	18:43:02
1677	50.316907	-4.084925	0.36	153.9	2014-08-01	18:43:03
1678	50.316906	-4.084924	0.05	165.5	2014-08-01	18:43:04
1679	50.316906	-4.084925	0.04	270	2014-08-01	18:43:05
1680	50.316902	-4.084929	0.6	210.6	2014-08-01	18:43:06
1681	50.316899	-4.084932	0.36	212.7	2014-08-01	18:43:07
1682	50.316897	-4.084933	0.21	193	2014-08-01	18:43:08
1683	50.316897	-4.084933	0.04	17.7	2014-08-01	18:43:09
1684	50.316897	-4.084933	0.03	212.6	2014-08-01	18:43:10
1685	50.316893	-4.084938	0.27	222.4	2014-08-01	18:43:12
1686	50.316893	-4.084938	0.04	191.9	2014-08-01	18:43:14
1687	50.316893	-4.084939	0.05	280.5	2014-08-01	18:43:15
1688	50.31689	-4.084942	0.22	215.8	2014-08-01	18:43:17
1689	50.316889	-4.084942	0.04	139.9	2014-08-01	18:43:18
1690	50.316889	-4.084942	0.08	180	2014-08-01	18:43:19
1691	50.316888	-4.084943	0.07	220	2014-08-01	18:43:20
1692	50.316887	-4.084942	0.13	167.1	2014-08-01	18:43:21
1693	50.316887	-4.084942	0.02	32.6	2014-08-01	18:43:22
1694	50.316887	-4.084942	0.01	196.7	2014-08-01	18:43:24
1695	50.316887	-4.084942	0.03	168.5	2014-08-01	18:43:25
1696	50.316889	-4.084937	0.42	56.5	2014-08-01	18:43:26
1697	50.31689	-4.084935	0.11	64.5	2014-08-01	18:43:28
1698	50.316889	-4.084934	0.1	153	2014-08-01	18:43:29
1699	50.316888	-4.084934	0.03	162.3	2014-08-01	18:43:31
1700	50.316889	-4.084934	0.03	327.4	2014-08-01	18:43:32
1701	50.316888	-4.084934	0.05	190.8	2014-08-01	18:43:34
1702	50.316887	-4.084934	0.03	168.5	2014-08-01	18:43:35
1703	50.316887	-4.084934	0.03	180	2014-08-01	18:43:37
1704	50.316887	-4.084935	0.06	231.5	2014-08-01	18:43:38
1705	50.316886	-4.084934	0.03	142.2	2014-08-01	18:43:40
1706	50.316886	-4.084934	0.02	198.7	2014-08-01	18:43:41
1707	50.316886	-4.084935	0.06	212.6	2014-08-01	18:43:42
1708	50.316885	-4.084935	0.04	212.6	2014-08-01	18:43:44
1709	50.316885	-4.084935	0.03	134.5	2014-08-01	18:43:46
1710	50.316884	-4.084935	0.03	231.9	2014-08-01	18:43:47
1711	50.316884	-4.084935	0.03	223.2	2014-08-01	18:43:48
1712	50.316884	-4.084935	0.03	203.5	2014-08-01	18:43:49
1713	50.316884	-4.084935	0.01	330.4	2014-08-01	18:43:50
1714	50.316886	-4.084935	0.09	3.7	2014-08-01	18:43:52
1715	50.316886	-4.084935	0.04	47	2014-08-01	18:43:53
1716	50.316886	-4.084935	0.01	147.4	2014-08-01	18:43:54
1717	50.316886	-4.084935	0.03	147.4	2014-08-01	18:43:55
1718	50.316885	-4.084934	0.03	151.8	2014-08-01	18:43:57
1719	50.316885	-4.084934	0.02	163.3	2014-08-01	18:43:58
1720	50.316885	-4.084934	0.01	196.7	2014-08-01	18:44:00
1721	50.316886	-4.084931	0.14	47.3	2014-08-01	18:44:02
1722	50.316886	-4.084931	0.07	184.9	2014-08-01	18:44:03
1723	50.316885	-4.084931	0.06	174.2	2014-08-01	18:44:04
1724	50.316885	-4.084931	0.09	153.6	2014-08-01	18:44:05
1725	50.316884	-4.08493	0.04	103.7	2014-08-01	18:44:07
1726	50.316884	-4.08493	0.04	198.2	2014-08-01	18:44:08
1727	50.316884	-4.08493	0.05	165.5	2014-08-01	18:44:09
1728	50.316885	-4.084926	0.28	66.7	2014-08-01	18:44:10
1729	50.316885	-4.084925	0.09	72.7	2014-08-01	18:44:11
1730	50.316885	-4.084924	0.06	81.5	2014-08-01	18:44:12
1731	50.316886	-4.084922	0.09	62.2	2014-08-01	18:44:14
1732	50.316886	-4.084921	0.07	49.8	2014-08-01	18:44:15
1733	50.316886	-4.084921	0.02	116.6	2014-08-01	18:44:16
1734	50.316886	-4.08492	0.02	147.4	2014-08-01	18:44:17
1735	50.316886	-4.08492	0.05	100.6	2014-08-01	18:44:18
1736	50.316886	-4.084918	0.1	74.6	2014-08-01	18:44:19
1737	50.316886	-4.084917	0.09	78.1	2014-08-01	18:44:20
1738	50.316886	-4.084915	0.08	97	2014-08-01	18:44:22
1739	50.316886	-4.084914	0.05	111.7	2014-08-01	18:44:23
1740	50.316886	-4.084914	0.04	102	2014-08-01	18:44:24
1741	50.316888	-4.084911	0.13	43.2	2014-08-01	18:44:26
1742	50.316888	-4.084911	0.02	64.3	2014-08-01	18:44:27
1743	50.316887	-4.08491	0.06	117.6	2014-08-01	18:44:28
1744	50.31689	-4.084907	0.17	39.2	2014-08-01	18:44:30
1745	50.316886	-4.084907	0.2	176.5	2014-08-01	18:44:32
1746	50.316888	-4.084904	0.13	50.3	2014-08-01	18:44:34
1747	50.316885	-4.084901	0.32	143.9	2014-08-01	18:44:35
1748	50.316885	-4.0849	0.05	114.3	2014-08-01	18:44:36
1749	50.316889	-4.084898	0.23	26.8	2014-08-01	18:44:38
1750	50.316889	-4.084898	0.02	340.2	2014-08-01	18:44:39
1751	50.316889	-4.084897	0.06	70.7	2014-08-01	18:44:40
1752	50.316892	-4.084892	0.46	46.9	2014-08-01	18:44:41
1753	50.316892	-4.084892	0.02	0	2014-08-01	18:44:42
1754	50.316893	-4.084889	0.12	70.2	2014-08-01	18:44:44
1755	50.316895	-4.084884	0.21	59	2014-08-01	18:44:46
1756	50.316895	-4.084883	0.04	74.3	2014-08-01	18:44:47
1757	50.316895	-4.084883	0.03	62.7	2014-08-01	18:44:49
1758	50.316902	-4.08488	0.79	13	2014-08-01	18:44:50
1759	50.316908	-4.084888	0.89	322.3	2014-08-01	18:44:51
1760	50.31692	-4.084892	1.28	344.6	2014-08-01	18:44:52
1761	50.316937	-4.084888	1.94	8.8	2014-08-01	18:44:53
1762	50.316959	-4.084882	2.49	11	2014-08-01	18:44:54
1763	50.31698	-4.084875	2.44	10.7	2014-08-01	18:44:55
1764	50.316996	-4.08487	1.8	11.8	2014-08-01	18:44:56
1765	50.317003	-4.084868	0.39	12.3	2014-08-01	18:44:58
1766	50.317003	-4.084868	0.02	16.7	2014-08-01	18:44:59
1767	50.317002	-4.084865	0.09	114.8	2014-08-01	18:45:01
1768	50.317002	-4.084864	0.1	90	2014-08-01	18:45:02
1769	50.317003	-4.084863	0.04	57.6	2014-08-01	18:45:04
1770	50.317001	-4.084865	0.13	205.9	2014-08-01	18:45:06
1771	50.317003	-4.084862	0.35	36.7	2014-08-01	18:45:07
1772	50.317004	-4.084861	0.04	54.4	2014-08-01	18:45:09
1773	50.317001	-4.084861	0.12	191.1	2014-08-01	18:45:11
1774	50.317005	-4.084857	0.23	39.4	2014-08-01	18:45:13
1775	50.317001	-4.084857	0.4	180.8	2014-08-01	18:45:14
1776	50.316997	-4.084861	0.48	213.8	2014-08-01	18:45:15
1777	50.316997	-4.084862	0.04	204.4	2014-08-01	18:45:17
1778	50.317	-4.084859	0.18	31.8	2014-08-01	18:45:19
1779	50.316999	-4.084858	0.07	115	2014-08-01	18:45:20
1780	50.316999	-4.084858	0.03	135.9	2014-08-01	18:45:22
1781	50.316999	-4.084857	0.04	18.2	2014-08-01	18:45:23
1782	50.317	-4.084859	0.1	305.7	2014-08-01	18:45:24
1783	50.317	-4.084859	0.06	289.5	2014-08-01	18:45:25
1784	50.317	-4.084858	0.04	77.2	2014-08-01	18:45:27
1785	50.317001	-4.084855	0.27	69.5	2014-08-01	18:45:28
1786	50.317003	-4.084853	0.1	26.8	2014-08-01	18:45:30
1787	50.316999	-4.084857	0.5	209.7	2014-08-01	18:45:31
1788	50.316995	-4.084859	0.22	199.2	2014-08-01	18:45:33
1789	50.316995	-4.084858	0.04	62	2014-08-01	18:45:34
1790	50.316995	-4.084859	0.06	208.2	2014-08-01	18:45:35
1791	50.316991	-4.084864	0.29	220.6	2014-08-01	18:45:37
1792	50.316991	-4.084864	0.05	39.1	2014-08-01	18:45:38
1793	50.316987	-4.084868	0.53	216.9	2014-08-01	18:45:39
1794	50.316982	-4.084872	0.61	208.8	2014-08-01	18:45:40
1795	50.316979	-4.084874	0.37	201.7	2014-08-01	18:45:41
1796	50.31698	-4.084875	0.04	331.6	2014-08-01	18:45:43
1797	50.31698	-4.084875	0.03	316.8	2014-08-01	18:45:44
1798	50.316979	-4.084876	0.11	210	2014-08-01	18:45:45
1799	50.316975	-4.084879	0.54	209.4	2014-08-01	18:45:46
1800	50.316976	-4.084877	0.17	53.3	2014-08-01	18:45:47
1801	50.316978	-4.084873	0.4	55.7	2014-08-01	18:45:48
1802	50.316979	-4.084871	0.19	40	2014-08-01	18:45:49
1803	50.31698	-4.084871	0.06	353.9	2014-08-01	18:45:51
1804	50.31698	-4.084871	0.04	162.3	2014-08-01	18:45:52
1805	50.316984	-4.084869	0.43	17.8	2014-08-01	18:45:53
1806	50.316984	-4.084869	0.01	51.9	2014-08-01	18:45:54
1807	50.316984	-4.084869	0	0	2014-08-01	18:45:56
1808	50.316984	-4.084869	0.01	90	2014-08-01	18:45:57
1809	50.316985	-4.084868	0.09	15.8	2014-08-01	18:45:59
1810	50.316985	-4.084869	0.03	212.6	2014-08-01	18:46:00
1811	50.316985	-4.084869	0.06	212.6	2014-08-01	18:46:01
1812	50.316984	-4.08487	0.09	212.6	2014-08-01	18:46:02
1813	50.316985	-4.084869	0.06	21.9	2014-08-01	18:46:04
1814	50.316984	-4.084869	0.06	185	2014-08-01	18:46:05
1815	50.316983	-4.08487	0.07	202.1	2014-08-01	18:46:07
1816	50.316983	-4.08487	0.06	217.8	2014-08-01	18:46:08
1817	50.316982	-4.08487	0.06	174.3	2014-08-01	18:46:09
1818	50.316981	-4.084869	0.15	133.7	2014-08-01	18:46:10
1819	50.316974	-4.08487	0.43	185.2	2014-08-01	18:46:12
1820	50.316972	-4.08487	0.2	183.5	2014-08-01	18:46:13
1821	50.316968	-4.084868	0.23	157.6	2014-08-01	18:46:15
1822	50.316969	-4.084863	0.32	73.1	2014-08-01	18:46:16
1823	50.316967	-4.08486	0.16	128.1	2014-08-01	18:46:18
1824	50.316968	-4.08486	0.07	328	2014-08-01	18:46:19
1825	50.316968	-4.084859	0.13	94.6	2014-08-01	18:46:20
1826	50.316968	-4.084858	0.03	32.6	2014-08-01	18:46:22
1827	50.316968	-4.084857	0.07	82.1	2014-08-01	18:46:23
1828	50.316969	-4.084857	0.06	28.2	2014-08-01	18:46:24
1829	50.316964	-4.084857	0.48	182.9	2014-08-01	18:46:25
1830	50.316965	-4.084857	0.03	337.3	2014-08-01	18:46:26
1831	50.316967	-4.084852	0.23	48.9	2014-08-01	18:46:28
1832	50.316964	-4.084855	0.43	201.9	2014-08-01	18:46:29
1833	50.316963	-4.084854	0.07	122.4	2014-08-01	18:46:30
1834	50.316967	-4.084849	0.53	44.7	2014-08-01	18:46:31
1835	50.316967	-4.084846	0.17	76.7	2014-08-01	18:46:32
1836	50.316967	-4.084845	0.06	72.4	2014-08-01	18:46:33
1837	50.316967	-4.084845	0.05	111.7	2014-08-01	18:46:34
1838	50.316967	-4.084844	0.03	51.9	2014-08-01	18:46:35
1839	50.316968	-4.084844	0.08	39.5	2014-08-01	18:46:36
1840	50.316968	-4.084843	0.07	115	2014-08-01	18:46:37
1841	50.316967	-4.084842	0.05	133.9	2014-08-01	18:46:39
1842	50.316967	-4.084842	0	0	2014-08-01	18:46:40
1843	50.316967	-4.084842	0.01	90	2014-08-01	18:46:41
1844	50.316967	-4.084842	0.03	202.2	2014-08-01	18:46:42
1845	50.316965	-4.084841	0.12	170	2014-08-01	18:46:44
1846	50.316966	-4.084838	0.26	48	2014-08-01	18:46:45
1847	50.316966	-4.084839	0.05	245.7	2014-08-01	18:46:46
1848	50.316964	-4.084836	0.35	140.8	2014-08-01	18:46:47
1849	50.316962	-4.084834	0.17	136.9	2014-08-01	18:46:48
1850	50.316963	-4.084833	0.15	60.3	2014-08-01	18:46:49
1851	50.316964	-4.084832	0.07	48.7	2014-08-01	18:46:50
1852	50.316964	-4.08483	0.06	50.2	2014-08-01	18:46:52
1853	50.316964	-4.08483	0.08	125.6	2014-08-01	18:46:53
1854	50.316964	-4.084828	0.11	48.4	2014-08-01	18:46:54
1855	50.316969	-4.084824	0.59	34	2014-08-01	18:46:55
1856	50.31697	-4.084821	0.25	61.2	2014-08-01	18:46:56
1857	50.31697	-4.08482	0.06	70.5	2014-08-01	18:46:57
1858	50.31697	-4.084819	0.07	55.8	2014-08-01	18:46:58
1859	50.316971	-4.084818	0.1	84	2014-08-01	18:46:59
1860	50.316972	-4.084815	0.11	54.9	2014-08-01	18:47:01
1861	50.316971	-4.084815	0.07	140	2014-08-01	18:47:02
1862	50.316971	-4.084815	0.03	180	2014-08-01	18:47:03
1863	50.316968	-4.084816	0.15	202.7	2014-08-01	18:47:05
1864	50.31697	-4.084813	0.29	56.9	2014-08-01	18:47:06
1865	50.31697	-4.084812	0.06	52.4	2014-08-01	18:47:07
1866	50.316969	-4.084812	0.06	180	2014-08-01	18:47:09
1867	50.316969	-4.084811	0.06	109.3	2014-08-01	18:47:10
1868	50.316969	-4.084811	0.05	124	2014-08-01	18:47:11
1869	50.316967	-4.084817	0.47	239.1	2014-08-01	18:47:12
1870	50.316965	-4.084821	0.17	242.8	2014-08-01	18:47:14
1871	50.316969	-4.084826	0.26	317.4	2014-08-01	18:47:16
1872	50.31697	-4.084832	0.24	284.8	2014-08-01	18:47:18
1873	50.316973	-4.084833	0.37	355.3	2014-08-01	18:47:19
1874	50.316973	-4.084836	0.25	278.5	2014-08-01	18:47:20
1875	50.316972	-4.084841	0.38	245.4	2014-08-01	18:47:21
1876	50.316972	-4.084842	0.05	296.1	2014-08-01	18:47:23
1877	50.316973	-4.084843	0.04	313	2014-08-01	18:47:24
1878	50.316972	-4.084844	0.06	260.5	2014-08-01	18:47:25
1879	50.316972	-4.084849	0.4	261.9	2014-08-01	18:47:26
1880	50.316972	-4.084851	0.07	277.9	2014-08-01	18:47:28
1881	50.316972	-4.084851	0.03	191.5	2014-08-01	18:47:29
1882	50.316969	-4.084855	0.47	218.7	2014-08-01	18:47:30
1883	50.316967	-4.084861	0.46	248.3	2014-08-01	18:47:31
1884	50.316968	-4.084864	0.21	296.1	2014-08-01	18:47:32
1885	50.316971	-4.084867	0.18	323.4	2014-08-01	18:47:34
1886	50.316968	-4.084868	0.14	203	2014-08-01	18:47:36
1887	50.316968	-4.084869	0.03	308.9	2014-08-01	18:47:37
1888	50.316969	-4.084869	0.06	318.1	2014-08-01	18:47:38
1889	50.316966	-4.084873	0.43	215.3	2014-08-01	18:47:39
1890	50.316964	-4.084875	0.11	232.7	2014-08-01	18:47:41
1891	50.316966	-4.084874	0.25	27.9	2014-08-01	18:47:42
1892	50.316966	-4.084873	0.02	115.7	2014-08-01	18:47:43
1893	50.316967	-4.084873	0.03	354.4	2014-08-01	18:47:45
1894	50.316967	-4.084874	0.05	353.1	2014-08-01	18:47:46
1895	50.316971	-4.084876	0.19	336.4	2014-08-01	18:47:48
1896	50.316971	-4.084876	0.01	233.6	2014-08-01	18:47:50
1897	50.31697	-4.084877	0.07	228.7	2014-08-01	18:47:51
1898	50.316973	-4.084876	0.35	9.7	2014-08-01	18:47:52
1899	50.316973	-4.084877	0.12	256.2	2014-08-01	18:47:53
1900	50.316973	-4.084877	0.02	7.8	2014-08-01	18:47:55
1901	50.316973	-4.084878	0.04	283.8	2014-08-01	18:47:56
1902	50.316974	-4.084878	0.02	343.3	2014-08-01	18:47:58
1903	50.316974	-4.084879	0.02	256.6	2014-08-01	18:48:00
1904	50.316976	-4.08488	0.15	334.1	2014-08-01	18:48:02
1905	50.316976	-4.084881	0.01	270	2014-08-01	18:48:03
1906	50.316979	-4.08488	0.29	8.1	2014-08-01	18:48:04
1907	50.316979	-4.08488	0.01	212.6	2014-08-01	18:48:06
1908	50.316978	-4.08488	0.07	148	2014-08-01	18:48:07
1909	50.31698	-4.084876	0.35	45.9	2014-08-01	18:48:08
1910	50.31698	-4.084876	0.04	197.2	2014-08-01	18:48:09
1911	50.316977	-4.084877	0.18	187.6	2014-08-01	18:48:11
1912	50.316977	-4.084876	0.05	128.1	2014-08-01	18:48:12
1913	50.316976	-4.084876	0.09	144.4	2014-08-01	18:48:13
1914	50.316975	-4.084876	0.05	186.9	2014-08-01	18:48:14
1915	50.316976	-4.084875	0.03	51.1	2014-08-01	18:48:15
1916	50.316975	-4.084875	0.07	164.3	2014-08-01	18:48:16
1917	50.316971	-4.084874	0.44	165.2	2014-08-01	18:48:17
1918	50.316971	-4.084873	0.04	144	2014-08-01	18:48:19
1919	50.316971	-4.084872	0.04	76.6	2014-08-01	18:48:20
1920	50.316972	-4.084869	0.28	70.4	2014-08-01	18:48:21
1921	50.316973	-4.084866	0.13	46.2	2014-08-01	18:48:23
1922	50.316973	-4.084866	0.02	296.6	2014-08-01	18:48:24
1923	50.316973	-4.084865	0.05	125.7	2014-08-01	18:48:26
1924	50.316972	-4.084865	0.07	172.2	2014-08-01	18:48:28
1925	50.316972	-4.084865	0.02	53.6	2014-08-01	18:48:29
1926	50.316971	-4.084864	0.1	156.2	2014-08-01	18:48:30
1927	50.316972	-4.084864	0.06	22.3	2014-08-01	18:48:32
1928	50.316971	-4.084863	0.06	151.8	2014-08-01	18:48:33
1929	50.316967	-4.084863	0.42	177.6	2014-08-01	18:48:34
1930	50.316967	-4.084862	0.05	150.6	2014-08-01	18:48:36
1931	50.316966	-4.084862	0.05	128.1	2014-08-01	18:48:37
1932	50.316966	-4.084861	0.04	108.4	2014-08-01	18:48:39
1933	50.316964	-4.084859	0.16	152.9	2014-08-01	18:48:41
1934	50.316966	-4.084856	0.3	42.2	2014-08-01	18:48:42
1935	50.316962	-4.084856	0.37	185.7	2014-08-01	18:48:43
1936	50.31696	-4.084856	0.15	181.1	2014-08-01	18:48:45
1937	50.31696	-4.084856	0.05	101.9	2014-08-01	18:48:46
1938	50.31696	-4.084856	0.03	224.9	2014-08-01	18:48:47
1939	50.316959	-4.084856	0.03	247.5	2014-08-01	18:48:48
1940	50.316959	-4.084856	0.04	117.6	2014-08-01	18:48:49
1941	50.31696	-4.084856	0.05	308.6	2014-08-01	18:48:50
1942	50.31696	-4.084856	0	0	2014-08-01	18:48:51
1943	50.316961	-4.084854	0.12	41	2014-08-01	18:48:53
1944	50.316961	-4.084854	0.03	135.9	2014-08-01	18:48:55
1945	50.316961	-4.084851	0.08	69.6	2014-08-01	18:48:57
1946	50.316961	-4.08485	0.07	101.5	2014-08-01	18:48:59
1947	50.316962	-4.08485	0.08	351.3	2014-08-01	18:49:00
1948	50.316962	-4.084849	0.06	28.2	2014-08-01	18:49:01
1949	50.316964	-4.084846	0.32	46	2014-08-01	18:49:02
1950	50.316964	-4.084845	0.05	79.5	2014-08-01	18:49:03
1951	50.316964	-4.084845	0.03	128.5	2014-08-01	18:49:05
1952	50.316968	-4.08484	0.51	38.1	2014-08-01	18:49:06
1953	50.316967	-4.08484	0.03	136.8	2014-08-01	18:49:08
1954	50.316966	-4.084838	0.2	142.9	2014-08-01	18:49:09
1955	50.316966	-4.084837	0.07	82.2	2014-08-01	18:49:10
1956	50.316969	-4.084835	0.17	30.1	2014-08-01	18:49:12
1957	50.316968	-4.084834	0.03	131.2	2014-08-01	18:49:14
1958	50.316968	-4.084834	0.04	188.5	2014-08-01	18:49:15
1959	50.316969	-4.084832	0.1	39.4	2014-08-01	18:49:17
1960	50.316967	-4.084831	0.15	166.5	2014-08-01	18:49:19
1961	50.316967	-4.084829	0.07	69.5	2014-08-01	18:49:21
1962	50.316967	-4.084828	0.05	84.3	2014-08-01	18:49:23
1963	50.316967	-4.084828	0.02	240.6	2014-08-01	18:49:24
1964	50.316967	-4.084828	0.03	51.9	2014-08-01	18:49:25
1965	50.316969	-4.084827	0.22	25.9	2014-08-01	18:49:26
1966	50.316967	-4.084826	0.2	168.1	2014-08-01	18:49:27
1967	50.316967	-4.084825	0.05	90	2014-08-01	18:49:28
1968	50.316968	-4.084825	0.04	8.5	2014-08-01	18:49:29
1969	50.316969	-4.084822	0.15	49.2	2014-08-01	18:49:31
1970	50.316969	-4.084818	0.14	105.2	2014-08-01	18:49:33
1971	50.316969	-4.08482	0.1	275.3	2014-08-01	18:49:34
1972	50.316975	-4.084818	0.64	6.5	2014-08-01	18:49:35
1973	50.316976	-4.084819	0.18	340.4	2014-08-01	18:49:36
1974	50.316974	-4.084819	0.1	167.9	2014-08-01	18:49:38
1975	50.316974	-4.084816	0.11	105	2014-08-01	18:49:40
1976	50.316974	-4.084814	0.11	90	2014-08-01	18:49:41
1977	50.316972	-4.084813	0.11	160.8	2014-08-01	18:49:43
1978	50.316972	-4.084813	0.04	102.2	2014-08-01	18:49:44
1979	50.316971	-4.084812	0.09	130.7	2014-08-01	18:49:45
1980	50.316971	-4.084811	0.07	113.1	2014-08-01	18:49:46
1981	50.316971	-4.08481	0.06	127.6	2014-08-01	18:49:47
1982	50.316971	-4.08481	0.04	57.6	2014-08-01	18:49:48
1983	50.316971	-4.084809	0.03	136.8	2014-08-01	18:49:49
1984	50.316968	-4.08481	0.33	190.3	2014-08-01	18:49:50
1985	50.316968	-4.08481	0.05	123.6	2014-08-01	18:49:51
1986	50.316969	-4.084808	0.21	28.4	2014-08-01	18:49:52
1987	50.316969	-4.084809	0.06	208.2	2014-08-01	18:49:53
1988	50.316968	-4.084808	0.04	130.7	2014-08-01	18:49:55
1989	50.316968	-4.084808	0.02	162.3	2014-08-01	18:49:56
1990	50.316969	-4.084804	0.16	59.5	2014-08-01	18:49:58
1991	50.316967	-4.084805	0.25	192.4	2014-08-01	18:49:59
1992	50.316967	-4.084804	0.01	90	2014-08-01	18:50:01
1993	50.316967	-4.084804	0.02	106.6	2014-08-01	18:50:03
1994	50.316965	-4.084807	0.14	226	2014-08-01	18:50:05
1995	50.316966	-4.084807	0.02	295.7	2014-08-01	18:50:06
1996	50.316964	-4.084807	0.14	195.3	2014-08-01	18:50:07
1997	50.316964	-4.084807	0.09	171.9	2014-08-01	18:50:08
1998	50.316964	-4.084807	0.02	0	2014-08-01	18:50:10
1999	50.316964	-4.084813	0.42	264.9	2014-08-01	18:50:11
[truncated: 1,270 more rows]
