# Supplementary material for: On the Potential of Surfers to Monitor Environmental Indicators in the Coastal Zone
Source: PLoS One. 2015 Jul 8;10(7):e0127706. doi: 10.1371/journal.pone.0127706 (PMC4496071; doi:10.1371/journal.pone.0127706)
Supplement: S1 Data — Contains 85 GPS tracks (comma separated files) used to estimate surfing performance statistics in the manuscript. (ZIP) [file pone.0127706.s001.zip › S1 Data GPS Tracks/20140810_Wembury.csv]

No	Latitude	Longitude	Speed	Course	Date	Time
1	50.317235	-4.08319	0	0	2014-08-10	07:22:22
2	50.317261	-4.083206	3.17	338.9	2014-08-10	07:22:23
3	50.317272	-4.083213	1.29	338.4	2014-08-10	07:22:24
4	50.317279	-4.083218	0.83	335.1	2014-08-10	07:22:25
5	50.317287	-4.083221	0.92	347.3	2014-08-10	07:22:26
6	50.317293	-4.083229	0.87	318.5	2014-08-10	07:22:27
7	50.317291	-4.083228	0.23	169.4	2014-08-10	07:22:28
8	50.317292	-4.08323	0.18	324.3	2014-08-10	07:22:29
9	50.317293	-4.08323	0.05	352.2	2014-08-10	07:22:30
10	50.317293	-4.08323	0.05	281.9	2014-08-10	07:22:31
11	50.317291	-4.083231	0.18	181.8	2014-08-10	07:22:32
12	50.317292	-4.083228	0.22	70	2014-08-10	07:22:33
13	50.31729	-4.083226	0.24	147.4	2014-08-10	07:22:34
14	50.317289	-4.083225	0.17	152.6	2014-08-10	07:22:35
15	50.317288	-4.083221	0.24	110.3	2014-08-10	07:22:36
16	50.317287	-4.08322	0.19	143.1	2014-08-10	07:22:37
17	50.317286	-4.083219	0.11	125.8	2014-08-10	07:22:38
18	50.317285	-4.083218	0.07	155.6	2014-08-10	07:22:39
19	50.317285	-4.083217	0.11	128.3	2014-08-10	07:22:40
20	50.317285	-4.083218	0.05	260.5	2014-08-10	07:22:41
21	50.317284	-4.083219	0.1	212.9	2014-08-10	07:22:42
22	50.317283	-4.083219	0.11	212.2	2014-08-10	07:22:43
23	50.317281	-4.083219	0.22	177.1	2014-08-10	07:22:44
24	50.317279	-4.083218	0.3	156.9	2014-08-10	07:22:45
25	50.317278	-4.083217	0.11	163.7	2014-08-10	07:22:46
26	50.317276	-4.083214	0.25	122	2014-08-10	07:22:47
27	50.317276	-4.083213	0.1	111.7	2014-08-10	07:22:48
28	50.317275	-4.083211	0.15	136	2014-08-10	07:22:49
29	50.317274	-4.08321	0.13	136.2	2014-08-10	07:22:50
30	50.317271	-4.083208	0.35	154.8	2014-08-10	07:22:51
31	50.317269	-4.083208	0.24	181.5	2014-08-10	07:22:52
32	50.317268	-4.083209	0.13	196.3	2014-08-10	07:22:53
33	50.317267	-4.083207	0.16	140.2	2014-08-10	07:22:54
34	50.317265	-4.083207	0.19	181.7	2014-08-10	07:22:55
35	50.317264	-4.083209	0.23	216.4	2014-08-10	07:22:56
36	50.317264	-4.083209	0.03	0	2014-08-10	07:22:57
37	50.317264	-4.08321	0.06	311.7	2014-08-10	07:22:58
38	50.317265	-4.083211	0.12	315.2	2014-08-10	07:22:59
39	50.317266	-4.083213	0.18	294.2	2014-08-10	07:23:00
40	50.317266	-4.083215	0.16	287.4	2014-08-10	07:23:01
41	50.317266	-4.083216	0.04	282	2014-08-10	07:23:02
42	50.317267	-4.083218	0.16	305.6	2014-08-10	07:23:03
43	50.317268	-4.083218	0.07	323	2014-08-10	07:23:04
44	50.317268	-4.083219	0.08	342.5	2014-08-10	07:23:05
45	50.317269	-4.083219	0.08	355.7	2014-08-10	07:23:06
46	50.31727	-4.083219	0.1	0	2014-08-10	07:23:07
47	50.31727	-4.083219	0.05	339.2	2014-08-10	07:23:08
48	50.317269	-4.083218	0.16	152.9	2014-08-10	07:23:09
49	50.317267	-4.083215	0.27	133.6	2014-08-10	07:23:10
50	50.317267	-4.083213	0.2	117.3	2014-08-10	07:23:11
51	50.317264	-4.083208	0.4	127.6	2014-08-10	07:23:12
52	50.317263	-4.083206	0.2	131.3	2014-08-10	07:23:13
53	50.317262	-4.083205	0.19	141.5	2014-08-10	07:23:14
54	50.317259	-4.0832	0.47	141.3	2014-08-10	07:23:15
55	50.317257	-4.083198	0.2	128.1	2014-08-10	07:23:16
56	50.317256	-4.083197	0.24	150.8	2014-08-10	07:23:17
57	50.317255	-4.083194	0.22	104.9	2014-08-10	07:23:18
58	50.317255	-4.083192	0.12	81	2014-08-10	07:23:19
59	50.317255	-4.083192	0.03	32.6	2014-08-10	07:23:20
60	50.317256	-4.083195	0.21	275.2	2014-08-10	07:23:21
61	50.317255	-4.083201	0.43	263.7	2014-08-10	07:23:22
62	50.317254	-4.083205	0.35	241.5	2014-08-10	07:23:23
63	50.317255	-4.083211	0.48	287	2014-08-10	07:23:24
64	50.317255	-4.083218	0.5	275.4	2014-08-10	07:23:25
65	50.317257	-4.083223	0.38	306.3	2014-08-10	07:23:26
66	50.317258	-4.083226	0.25	289.8	2014-08-10	07:23:27
67	50.317258	-4.083225	0.07	121.6	2014-08-10	07:23:28
68	50.317258	-4.083224	0.07	40.6	2014-08-10	07:23:29
69	50.317257	-4.083221	0.33	124.9	2014-08-10	07:23:30
70	50.317253	-4.083217	0.45	144.1	2014-08-10	07:23:31
71	50.317251	-4.083216	0.24	164.4	2014-08-10	07:23:32
72	50.31725	-4.083213	0.22	121.3	2014-08-10	07:23:33
73	50.317247	-4.083211	0.45	155.7	2014-08-10	07:23:34
74	50.317244	-4.083207	0.43	141.4	2014-08-10	07:23:35
75	50.317242	-4.083205	0.24	147.3	2014-08-10	07:23:36
76	50.317241	-4.083202	0.25	114.1	2014-08-10	07:23:37
77	50.317239	-4.083196	0.47	112.1	2014-08-10	07:23:38
78	50.31724	-4.08319	0.45	74.2	2014-08-10	07:23:39
79	50.317241	-4.083187	0.23	61	2014-08-10	07:23:40
80	50.31724	-4.083183	0.29	121	2014-08-10	07:23:41
81	50.31724	-4.083179	0.32	96.5	2014-08-10	07:23:42
82	50.317239	-4.083178	0.09	116	2014-08-10	07:23:43
83	50.317238	-4.083179	0.21	201.6	2014-08-10	07:23:44
84	50.317236	-4.083178	0.15	143.6	2014-08-10	07:23:45
85	50.317236	-4.083178	0.06	235.4	2014-08-10	07:23:46
86	50.317233	-4.083181	0.35	206.7	2014-08-10	07:23:47
87	50.317231	-4.083182	0.25	210.3	2014-08-10	07:23:48
88	50.317229	-4.083185	0.32	218.7	2014-08-10	07:23:49
89	50.317226	-4.083187	0.35	202	2014-08-10	07:23:50
90	50.317227	-4.083186	0.14	34.8	2014-08-10	07:23:51
91	50.317225	-4.083184	0.12	149.8	2014-08-10	07:23:53
92	50.317223	-4.083184	0.28	181.2	2014-08-10	07:23:54
93	50.317222	-4.083184	0.15	175.7	2014-08-10	07:23:55
94	50.317221	-4.083186	0.11	255.4	2014-08-10	07:23:56
95	50.317221	-4.08319	0.17	260.7	2014-08-10	07:23:58
96	50.317221	-4.083192	0.11	255.5	2014-08-10	07:23:59
97	50.317221	-4.083193	0.04	270	2014-08-10	07:24:00
98	50.31722	-4.08319	0.15	108.1	2014-08-10	07:24:01
99	50.317221	-4.083191	0.12	334.6	2014-08-10	07:24:02
100	50.317222	-4.083193	0.19	312.4	2014-08-10	07:24:03
101	50.317221	-4.083192	0.17	144.3	2014-08-10	07:24:04
102	50.317219	-4.083188	0.32	125.3	2014-08-10	07:24:05
103	50.317218	-4.083187	0.17	137	2014-08-10	07:24:06
104	50.317218	-4.083184	0.23	112	2014-08-10	07:24:07
105	50.317216	-4.083184	0.17	188.2	2014-08-10	07:24:08
106	50.317216	-4.083183	0.05	100.6	2014-08-10	07:24:09
107	50.317216	-4.083182	0.07	90	2014-08-10	07:24:10
108	50.317216	-4.083182	0.03	69.8	2014-08-10	07:24:11
109	50.317216	-4.083181	0.06	120.3	2014-08-10	07:24:12
110	50.317216	-4.083181	0.02	90	2014-08-10	07:24:13
111	50.317215	-4.083183	0.15	243.3	2014-08-10	07:24:14
112	50.317212	-4.083193	0.79	239.7	2014-08-10	07:24:15
113	50.31721	-4.083195	0.25	224.3	2014-08-10	07:24:16
114	50.317209	-4.083195	0.06	207.7	2014-08-10	07:24:17
115	50.317209	-4.083195	0.06	120.3	2014-08-10	07:24:18
116	50.317209	-4.083195	0.02	32.6	2014-08-10	07:24:19
117	50.317211	-4.083195	0.14	0	2014-08-10	07:24:20
118	50.317212	-4.083195	0.11	340.5	2014-08-10	07:24:21
119	50.317212	-4.083196	0.12	313.2	2014-08-10	07:24:22
120	50.317213	-4.083198	0.15	317.9	2014-08-10	07:24:23
121	50.317214	-4.083199	0.14	327.4	2014-08-10	07:24:24
122	50.317215	-4.0832	0.13	327.7	2014-08-10	07:24:25
123	50.317216	-4.083202	0.15	305	2014-08-10	07:24:26
124	50.317217	-4.083203	0.17	317	2014-08-10	07:24:27
125	50.317219	-4.083205	0.19	327.3	2014-08-10	07:24:28
126	50.317221	-4.083207	0.32	332.1	2014-08-10	07:24:29
127	50.317221	-4.083207	0.05	270	2014-08-10	07:24:30
128	50.317221	-4.083207	0.05	187.8	2014-08-10	07:24:31
129	50.317221	-4.083208	0.05	270	2014-08-10	07:24:32
130	50.31722	-4.083208	0.09	172.6	2014-08-10	07:24:33
131	50.317219	-4.083207	0.08	154.5	2014-08-10	07:24:34
132	50.317218	-4.083207	0.11	145	2014-08-10	07:24:35
133	50.317217	-4.083206	0.17	161.1	2014-08-10	07:24:36
134	50.317216	-4.083205	0.11	168.2	2014-08-10	07:24:37
135	50.317215	-4.083205	0.15	172.9	2014-08-10	07:24:38
136	50.317214	-4.083205	0.07	180	2014-08-10	07:24:39
137	50.317214	-4.083205	0.06	192.2	2014-08-10	07:24:40
138	50.317214	-4.083205	0.01	90	2014-08-10	07:24:41
139	50.317214	-4.083205	0.05	0	2014-08-10	07:24:42
140	50.317215	-4.083206	0.1	339.2	2014-08-10	07:24:43
141	50.317216	-4.083206	0.12	2.7	2014-08-10	07:24:44
142	50.317216	-4.083205	0.04	47	2014-08-10	07:24:45
143	50.317217	-4.083205	0.08	35.9	2014-08-10	07:24:46
144	50.317217	-4.083205	0.06	347.8	2014-08-10	07:24:47
145	50.317217	-4.083205	0.02	53.6	2014-08-10	07:24:48
146	50.317218	-4.083204	0.07	20.2	2014-08-10	07:24:49
147	50.317219	-4.083203	0.11	29.7	2014-08-10	07:24:50
148	50.31722	-4.083202	0.13	37.1	2014-08-10	07:24:51
149	50.31722	-4.083202	0.1	32.9	2014-08-10	07:24:52
150	50.317221	-4.083201	0.03	31.5	2014-08-10	07:24:53
151	50.31722	-4.083202	0.08	201.8	2014-08-10	07:24:54
152	50.31722	-4.083202	0.06	221.9	2014-08-10	07:24:55
153	50.317219	-4.083203	0.06	239.7	2014-08-10	07:24:56
154	50.317219	-4.083203	0.02	129.7	2014-08-10	07:24:57
155	50.317218	-4.083203	0.1	173.3	2014-08-10	07:24:58
156	50.317218	-4.083202	0.07	143.5	2014-08-10	07:24:59
157	50.317218	-4.083201	0.07	122.4	2014-08-10	07:25:00
158	50.317217	-4.083201	0.05	114.3	2014-08-10	07:25:01
159	50.317217	-4.0832	0.06	147.4	2014-08-10	07:25:02
160	50.317216	-4.0832	0.06	180	2014-08-10	07:25:03
161	50.317216	-4.0832	0.04	189.6	2014-08-10	07:25:04
162	50.317215	-4.0832	0.1	170.2	2014-08-10	07:25:05
163	50.317214	-4.0832	0.14	172.5	2014-08-10	07:25:06
164	50.317213	-4.0832	0.14	185	2014-08-10	07:25:07
165	50.317212	-4.0832	0.09	160.6	2014-08-10	07:25:08
166	50.317211	-4.083199	0.07	139.4	2014-08-10	07:25:09
167	50.31721	-4.083198	0.13	158.6	2014-08-10	07:25:10
168	50.31721	-4.083198	0.03	128.9	2014-08-10	07:25:11
169	50.317209	-4.083198	0.1	183.2	2014-08-10	07:25:12
170	50.317208	-4.083198	0.09	180	2014-08-10	07:25:13
171	50.317207	-4.083199	0.11	199.1	2014-08-10	07:25:14
172	50.317207	-4.083199	0.06	208.2	2014-08-10	07:25:15
173	50.317206	-4.083199	0.09	199.4	2014-08-10	07:25:16
174	50.317206	-4.083199	0.05	123.6	2014-08-10	07:25:17
175	50.317206	-4.083199	0.01	180	2014-08-10	07:25:18
176	50.317206	-4.083198	0.04	139.9	2014-08-10	07:25:19
177	50.317205	-4.083198	0.04	154.8	2014-08-10	07:25:20
178	50.317205	-4.083198	0.05	152.7	2014-08-10	07:25:21
179	50.317205	-4.083198	0.02	90	2014-08-10	07:25:22
180	50.317205	-4.083197	0.08	68.8	2014-08-10	07:25:23
181	50.317205	-4.083196	0.09	123.3	2014-08-10	07:25:24
182	50.317204	-4.083195	0.05	110.5	2014-08-10	07:25:25
183	50.317204	-4.083195	0.02	90	2014-08-10	07:25:26
184	50.317204	-4.083195	0.01	180	2014-08-10	07:25:27
185	50.317204	-4.083195	0.02	180	2014-08-10	07:25:28
186	50.317204	-4.083195	0.02	243.4	2014-08-10	07:25:29
187	50.317204	-4.083195	0.02	180	2014-08-10	07:25:30
188	50.317204	-4.083194	0.08	46.1	2014-08-10	07:25:31
189	50.317205	-4.083194	0.05	52.5	2014-08-10	07:25:32
190	50.317205	-4.083193	0.03	52.8	2014-08-10	07:25:33
191	50.317205	-4.083193	0.04	74.3	2014-08-10	07:25:34
192	50.317205	-4.083192	0.05	21.6	2014-08-10	07:25:35
193	50.317205	-4.083192	0.01	32.6	2014-08-10	07:25:36
194	50.317206	-4.083192	0.03	23.5	2014-08-10	07:25:37
195	50.317206	-4.083192	0.06	0	2014-08-10	07:25:38
196	50.317207	-4.083192	0.07	15.4	2014-08-10	07:25:39
197	50.317207	-4.083192	0.03	0	2014-08-10	07:25:40
198	50.317207	-4.083192	0.02	233.6	2014-08-10	07:25:41
199	50.317207	-4.083193	0.04	258	2014-08-10	07:25:42
200	50.317207	-4.083193	0.03	270	2014-08-10	07:25:43
201	50.317207	-4.083193	0.03	290.2	2014-08-10	07:25:44
202	50.317207	-4.083194	0.05	308.1	2014-08-10	07:25:45
203	50.317208	-4.083194	0.06	327.4	2014-08-10	07:25:46
204	50.317208	-4.083195	0.07	314.5	2014-08-10	07:25:47
205	50.317208	-4.083195	0.05	321.7	2014-08-10	07:25:48
206	50.317209	-4.083196	0.05	308.1	2014-08-10	07:25:49
207	50.317209	-4.083196	0.02	270	2014-08-10	07:25:50
208	50.317209	-4.083197	0.03	270	2014-08-10	07:25:51
209	50.317209	-4.083197	0.03	307.2	2014-08-10	07:25:52
210	50.317209	-4.083197	0.03	270	2014-08-10	07:25:53
211	50.317209	-4.083197	0.05	0	2014-08-10	07:25:54
212	50.317209	-4.083197	0.02	48.6	2014-08-10	07:25:55
213	50.317209	-4.083197	0.03	59.2	2014-08-10	07:25:56
214	50.317209	-4.083197	0.07	200	2014-08-10	07:25:57
215	50.317209	-4.083197	0.02	63.4	2014-08-10	07:25:58
216	50.317209	-4.083196	0.04	62	2014-08-10	07:25:59
217	50.317209	-4.083197	0.03	337.8	2014-08-10	07:26:00
218	50.31721	-4.083196	0.03	43.2	2014-08-10	07:26:01
219	50.31721	-4.083196	0.04	350.1	2014-08-10	07:26:02
220	50.31721	-4.083197	0.02	299.4	2014-08-10	07:26:03
221	50.31721	-4.083197	0.01	270	2014-08-10	07:26:04
222	50.31721	-4.083197	0.04	302.4	2014-08-10	07:26:05
223	50.31721	-4.083198	0.06	288.2	2014-08-10	07:26:06
224	50.317211	-4.083199	0.07	305.4	2014-08-10	07:26:07
225	50.317211	-4.083199	0.03	290.2	2014-08-10	07:26:08
226	50.317211	-4.083199	0.04	351.5	2014-08-10	07:26:09
227	50.317211	-4.083199	0.03	0	2014-08-10	07:26:10
228	50.317212	-4.083199	0.03	32.6	2014-08-10	07:26:11
229	50.317212	-4.083199	0.1	345.9	2014-08-10	07:26:12
230	50.317213	-4.0832	0.05	320.9	2014-08-10	07:26:13
231	50.317213	-4.0832	0.01	327.4	2014-08-10	07:26:14
232	50.317213	-4.0832	0.03	316.8	2014-08-10	07:26:15
233	50.317214	-4.083201	0.07	323.5	2014-08-10	07:26:16
234	50.317214	-4.083201	0.03	336.5	2014-08-10	07:26:17
235	50.317214	-4.0832	0.02	63.4	2014-08-10	07:26:18
236	50.317214	-4.0832	0.06	22.4	2014-08-10	07:26:19
237	50.317214	-4.0832	0.03	191.1	2014-08-10	07:26:20
238	50.317214	-4.0832	0.02	60.6	2014-08-10	07:26:21
239	50.317214	-4.083199	0.05	90	2014-08-10	07:26:22
240	50.317214	-4.083199	0.03	113.1	2014-08-10	07:26:23
241	50.317214	-4.083199	0.04	257.8	2014-08-10	07:26:24
242	50.317214	-4.0832	0.05	187.8	2014-08-10	07:26:25
243	50.317213	-4.0832	0.04	242	2014-08-10	07:26:26
244	50.317213	-4.0832	0.03	212.6	2014-08-10	07:26:27
245	50.317214	-4.0832	0.07	45.5	2014-08-10	07:26:28
246	50.317214	-4.083199	0.12	37.2	2014-08-10	07:26:29
247	50.317216	-4.083198	0.13	16.6	2014-08-10	07:26:30
248	50.317216	-4.083198	0.06	342.3	2014-08-10	07:26:31
249	50.317217	-4.083198	0.12	8.3	2014-08-10	07:26:32
250	50.317218	-4.083199	0.06	327.4	2014-08-10	07:26:33
251	50.317218	-4.083199	0.07	355.1	2014-08-10	07:26:34
252	50.317219	-4.083199	0.04	334.8	2014-08-10	07:26:35
253	50.317219	-4.0832	0.07	277.1	2014-08-10	07:26:36
254	50.317219	-4.0832	0.02	306.4	2014-08-10	07:26:37
255	50.317219	-4.0832	0.01	0	2014-08-10	07:26:38
256	50.317219	-4.0832	0.01	90	2014-08-10	07:26:39
257	50.317219	-4.0832	0.01	0	2014-08-10	07:26:40
258	50.317219	-4.0832	0.02	50.3	2014-08-10	07:26:41
259	50.317219	-4.0832	0.03	44.9	2014-08-10	07:26:42
260	50.317217	-4.0832	0.23	185.8	2014-08-10	07:26:43
261	50.317217	-4.0832	0.01	180	2014-08-10	07:26:44
262	50.317217	-4.0832	0.02	180	2014-08-10	07:26:45
263	50.317217	-4.0832	0.01	212.6	2014-08-10	07:26:46
264	50.317217	-4.0832	0.01	270	2014-08-10	07:26:47
265	50.317217	-4.0832	0.01	327.4	2014-08-10	07:26:48
266	50.317217	-4.0832	0.01	180	2014-08-10	07:26:49
267	50.317217	-4.0832	0.02	18.7	2014-08-10	07:26:50
268	50.317217	-4.0832	0.02	53.6	2014-08-10	07:26:51
269	50.317217	-4.083199	0.04	62	2014-08-10	07:26:52
270	50.317217	-4.0832	0.04	302.4	2014-08-10	07:26:53
271	50.317221	-4.083209	0.78	304.3	2014-08-10	07:26:54
272	50.317223	-4.083218	0.7	289.5	2014-08-10	07:26:55
273	50.317224	-4.083226	0.55	274.9	2014-08-10	07:26:56
274	50.317224	-4.083226	0.03	233.6	2014-08-10	07:26:57
275	50.317223	-4.083226	0.02	230.3	2014-08-10	07:26:58
276	50.317223	-4.083226	0.01	212.6	2014-08-10	07:26:59
277	50.317223	-4.083227	0.02	296.6	2014-08-10	07:27:00
278	50.317224	-4.083227	0.03	336.5	2014-08-10	07:27:01
279	50.317224	-4.083227	0.03	232.8	2014-08-10	07:27:02
280	50.317223	-4.083228	0.04	225.9	2014-08-10	07:27:03
281	50.317223	-4.083228	0.03	226.1	2014-08-10	07:27:04
282	50.317223	-4.083228	0.05	206.6	2014-08-10	07:27:05
283	50.317222	-4.083228	0.04	212.6	2014-08-10	07:27:06
284	50.317222	-4.083229	0.01	270	2014-08-10	07:27:07
285	50.317222	-4.083229	0.02	299.4	2014-08-10	07:27:08
286	50.317222	-4.083229	0.01	270	2014-08-10	07:27:09
287	50.317223	-4.08323	0.1	330.3	2014-08-10	07:27:10
288	50.317226	-4.083232	0.32	332.1	2014-08-10	07:27:11
289	50.317227	-4.083235	0.28	293.5	2014-08-10	07:27:12
290	50.317229	-4.083236	0.21	353.5	2014-08-10	07:27:13
291	50.317228	-4.083236	0.11	180	2014-08-10	07:27:14
292	50.317232	-4.083231	0.63	33	2014-08-10	07:27:15
293	50.317236	-4.083223	0.35	54.7	2014-08-10	07:27:17
294	50.317236	-4.083223	0.03	270	2014-08-10	07:27:18
295	50.317237	-4.083223	0.16	2	2014-08-10	07:27:19
296	50.31724	-4.083226	0.18	322.6	2014-08-10	07:27:21
297	50.317241	-4.083229	0.23	316.3	2014-08-10	07:27:22
298	50.317242	-4.083229	0.08	308.1	2014-08-10	07:27:23
299	50.317242	-4.08323	0.07	270	2014-08-10	07:27:24
300	50.31724	-4.083234	0.34	226.4	2014-08-10	07:27:25
301	50.317242	-4.083235	0.25	346.3	2014-08-10	07:27:26
302	50.317241	-4.083236	0.07	218.5	2014-08-10	07:27:28
303	50.317241	-4.083234	0.14	70.3	2014-08-10	07:27:29
304	50.317241	-4.083234	0.05	200.8	2014-08-10	07:27:30
305	50.31724	-4.083235	0.14	218.5	2014-08-10	07:27:31
306	50.317239	-4.083235	0.14	164.4	2014-08-10	07:27:32
307	50.317237	-4.083237	0.12	220.8	2014-08-10	07:27:34
308	50.317237	-4.083237	0.02	180	2014-08-10	07:27:35
309	50.317237	-4.083234	0.1	92.7	2014-08-10	07:27:37
310	50.317238	-4.083229	0.38	74.1	2014-08-10	07:27:38
311	50.317238	-4.083225	0.28	74.8	2014-08-10	07:27:39
312	50.317239	-4.083224	0.09	49.6	2014-08-10	07:27:41
313	50.31724	-4.083224	0.06	300.3	2014-08-10	07:27:42
314	50.317241	-4.083223	0.11	32.6	2014-08-10	07:27:43
315	50.317241	-4.083224	0.08	324.1	2014-08-10	07:27:44
316	50.317243	-4.083223	0.2	28.3	2014-08-10	07:27:45
317	50.317244	-4.083223	0.18	346.7	2014-08-10	07:27:46
318	50.317241	-4.083233	0.77	240.4	2014-08-10	07:27:47
319	50.317242	-4.083239	0.25	289.7	2014-08-10	07:27:49
320	50.317245	-4.083236	0.17	46.3	2014-08-10	07:27:51
321	50.317245	-4.083238	0.16	273.2	2014-08-10	07:27:52
322	50.317244	-4.08324	0.15	243.7	2014-08-10	07:27:53
323	50.317244	-4.083242	0.13	265.6	2014-08-10	07:27:54
324	50.317244	-4.083242	0.01	270	2014-08-10	07:27:55
325	50.317244	-4.083243	0.11	302.4	2014-08-10	07:27:56
326	50.317245	-4.083246	0.23	291.8	2014-08-10	07:27:57
327	50.317246	-4.083249	0.21	283	2014-08-10	07:27:58
328	50.317245	-4.083251	0.13	239.8	2014-08-10	07:27:59
329	50.317245	-4.083252	0.11	238.1	2014-08-10	07:28:00
330	50.317244	-4.083253	0.09	258	2014-08-10	07:28:01
331	50.317243	-4.083253	0.11	168.1	2014-08-10	07:28:02
332	50.317243	-4.083253	0.07	174.4	2014-08-10	07:28:03
333	50.317242	-4.083252	0.13	149.6	2014-08-10	07:28:04
334	50.317241	-4.083252	0.1	194.5	2014-08-10	07:28:05
335	50.31724	-4.08325	0.07	120.8	2014-08-10	07:28:07
336	50.317239	-4.083251	0.08	183.8	2014-08-10	07:28:08
337	50.317239	-4.083251	0.02	212.6	2014-08-10	07:28:09
338	50.317239	-4.083251	0	0	2014-08-10	07:28:10
339	50.317239	-4.083251	0	0	2014-08-10	07:28:11
340	50.31724	-4.083251	0.03	0	2014-08-10	07:28:12
341	50.317239	-4.08325	0.03	112.5	2014-08-10	07:28:13
342	50.317239	-4.08325	0.04	104.1	2014-08-10	07:28:14
343	50.31724	-4.083249	0.07	28.8	2014-08-10	07:28:15
344	50.31724	-4.083249	0.04	116.2	2014-08-10	07:28:16
345	50.31724	-4.083249	0.01	270	2014-08-10	07:28:17
346	50.31724	-4.083249	0.04	270	2014-08-10	07:28:18
347	50.31724	-4.08325	0.06	288.2	2014-08-10	07:28:19
348	50.31724	-4.083251	0.04	321	2014-08-10	07:28:20
349	50.317241	-4.083251	0.06	307.6	2014-08-10	07:28:21
350	50.317241	-4.083252	0.04	270	2014-08-10	07:28:22
351	50.317241	-4.083252	0.02	270	2014-08-10	07:28:23
352	50.31724	-4.083252	0.07	164.9	2014-08-10	07:28:24
353	50.317239	-4.08325	0.13	116.2	2014-08-10	07:28:25
354	50.31724	-4.083249	0.07	73.9	2014-08-10	07:28:26
355	50.31724	-4.083248	0.07	74	2014-08-10	07:28:27
356	50.317241	-4.083251	0.1	306.9	2014-08-10	07:28:29
357	50.31724	-4.08325	0.08	158.2	2014-08-10	07:28:30
358	50.317235	-4.08325	0.28	179.3	2014-08-10	07:28:32
359	50.317235	-4.08325	0.04	171.5	2014-08-10	07:28:33
360	50.317234	-4.083249	0.12	152.5	2014-08-10	07:28:34
361	50.317234	-4.083248	0.11	100	2014-08-10	07:28:35
362	50.317234	-4.083247	0.09	102.7	2014-08-10	07:28:36
363	50.317234	-4.083246	0.05	50.8	2014-08-10	07:28:37
364	50.317234	-4.083246	0.04	0	2014-08-10	07:28:38
365	50.317234	-4.083246	0.04	170.8	2014-08-10	07:28:40
366	50.317233	-4.083246	0.07	190.4	2014-08-10	07:28:41
367	50.317232	-4.083246	0.06	180	2014-08-10	07:28:42
368	50.317232	-4.083245	0.11	114.9	2014-08-10	07:28:43
369	50.317231	-4.083243	0.13	115	2014-08-10	07:28:44
370	50.317231	-4.083241	0.18	96.1	2014-08-10	07:28:45
371	50.317231	-4.08324	0.08	147.4	2014-08-10	07:28:46
372	50.31723	-4.083239	0.07	151.6	2014-08-10	07:28:47
373	50.31723	-4.083234	0.18	94.4	2014-08-10	07:28:49
374	50.317231	-4.083235	0.08	341.3	2014-08-10	07:28:51
375	50.317231	-4.083236	0.04	270	2014-08-10	07:28:52
376	50.317234	-4.083235	0.15	4.6	2014-08-10	07:28:54
377	50.317235	-4.083228	0.54	81.1	2014-08-10	07:28:55
378	50.317234	-4.083221	0.46	95.9	2014-08-10	07:28:56
379	50.317238	-4.083214	0.7	53.2	2014-08-10	07:28:57
380	50.317247	-4.083211	0.97	11	2014-08-10	07:28:58
381	50.317257	-4.083209	1.2	6	2014-08-10	07:28:59
382	50.317273	-4.08321	1.73	359	2014-08-10	07:29:00
383	50.317292	-4.083208	2.14	3	2014-08-10	07:29:01
384	50.317308	-4.08321	1.83	354.9	2014-08-10	07:29:02
385	50.317327	-4.083213	2.13	355.5	2014-08-10	07:29:03
386	50.317345	-4.083214	2	357.1	2014-08-10	07:29:04
387	50.317362	-4.083219	1.93	350.1	2014-08-10	07:29:05
388	50.317375	-4.083226	1.51	338.8	2014-08-10	07:29:06
389	50.317389	-4.083235	1.68	337.7	2014-08-10	07:29:07
390	50.317405	-4.083247	1.9	335	2014-08-10	07:29:08
391	50.317418	-4.083258	1.71	332	2014-08-10	07:29:09
392	50.317431	-4.083276	1.9	318	2014-08-10	07:29:10
393	50.317444	-4.083298	2.15	312.6	2014-08-10	07:29:11
394	50.317456	-4.083321	2.11	309.9	2014-08-10	07:29:12
395	50.317467	-4.08334	1.8	310.4	2014-08-10	07:29:13
396	50.317474	-4.083356	1.4	307.5	2014-08-10	07:29:14
397	50.317483	-4.08337	1.45	315.6	2014-08-10	07:29:15
398	50.317501	-4.083385	2.18	331.4	2014-08-10	07:29:16
399	50.317522	-4.083396	2.52	342.2	2014-08-10	07:29:17
400	50.317544	-4.0834	2.5	351.9	2014-08-10	07:29:18
401	50.317563	-4.083401	2.11	358.2	2014-08-10	07:29:19
402	50.31758	-4.083408	1.87	346	2014-08-10	07:29:20
403	50.317597	-4.083425	2.3	327.7	2014-08-10	07:29:21
404	50.317609	-4.08345	2.23	306.2	2014-08-10	07:29:22
405	50.317617	-4.083474	1.87	297.1	2014-08-10	07:29:23
406	50.31762	-4.083494	1.5	284.8	2014-08-10	07:29:24
407	50.317622	-4.083518	1.71	277.8	2014-08-10	07:29:25
408	50.317622	-4.083545	1.94	271.4	2014-08-10	07:29:26
409	50.317624	-4.083573	1.97	276.3	2014-08-10	07:29:27
410	50.317626	-4.083599	1.84	275.5	2014-08-10	07:29:28
411	50.317624	-4.083624	1.8	262.2	2014-08-10	07:29:29
412	50.317623	-4.083654	2.15	267.8	2014-08-10	07:29:30
413	50.317623	-4.083682	2.02	269.2	2014-08-10	07:29:31
414	50.317621	-4.083706	1.67	264.2	2014-08-10	07:29:32
415	50.317619	-4.083727	1.55	259.5	2014-08-10	07:29:33
416	50.317616	-4.083748	1.49	258.8	2014-08-10	07:29:34
417	50.317615	-4.083768	1.43	264	2014-08-10	07:29:35
418	50.317613	-4.083788	1.5	260.7	2014-08-10	07:29:36
419	50.317606	-4.083802	1.24	232.3	2014-08-10	07:29:37
420	50.317596	-4.083811	1.23	210.9	2014-08-10	07:29:38
421	50.317588	-4.083818	1.05	207.1	2014-08-10	07:29:39
422	50.31758	-4.083827	1.11	215.2	2014-08-10	07:29:40
423	50.31757	-4.083829	1.08	188.6	2014-08-10	07:29:41
424	50.317562	-4.083826	0.97	166.5	2014-08-10	07:29:42
425	50.317553	-4.083821	1.03	158.7	2014-08-10	07:29:43
426	50.317545	-4.083818	0.92	169.2	2014-08-10	07:29:44
427	50.317537	-4.083817	0.91	177	2014-08-10	07:29:45
428	50.31753	-4.08382	0.82	194.8	2014-08-10	07:29:46
429	50.317529	-4.08383	0.71	259.4	2014-08-10	07:29:47
430	50.317527	-4.083843	0.9	257.5	2014-08-10	07:29:48
431	50.317531	-4.083898	1.97	277.2	2014-08-10	07:29:50
432	50.317534	-4.083921	1.67	279.6	2014-08-10	07:29:51
433	50.317535	-4.083944	1.67	274.8	2014-08-10	07:29:52
434	50.317536	-4.083955	0.78	277.5	2014-08-10	07:29:53
435	50.317546	-4.083986	1.22	296.8	2014-08-10	07:29:55
436	50.317549	-4.083996	0.81	292.3	2014-08-10	07:29:56
437	50.317552	-4.084008	0.88	291.2	2014-08-10	07:29:57
438	50.317551	-4.084014	0.45	266.4	2014-08-10	07:29:58
439	50.317551	-4.084023	0.32	265	2014-08-10	07:30:00
440	50.317551	-4.084026	0.21	274.9	2014-08-10	07:30:01
441	50.317552	-4.084031	0.35	282.2	2014-08-10	07:30:02
442	50.317555	-4.084036	0.53	318.1	2014-08-10	07:30:03
443	50.317561	-4.084036	0.3	358.9	2014-08-10	07:30:05
444	50.317562	-4.084039	0.26	313.9	2014-08-10	07:30:06
445	50.317563	-4.084042	0.25	296.2	2014-08-10	07:30:07
446	50.317564	-4.084043	0.11	289.4	2014-08-10	07:30:08
447	50.317565	-4.084048	0.37	297.2	2014-08-10	07:30:09
448	50.317558	-4.084056	0.94	219.6	2014-08-10	07:30:10
449	50.31755	-4.084067	1.22	216.6	2014-08-10	07:30:11
450	50.317544	-4.084081	1.25	237.3	2014-08-10	07:30:12
451	50.317538	-4.084095	1.17	239.7	2014-08-10	07:30:13
452	50.317532	-4.084105	1.01	222.9	2014-08-10	07:30:14
453	50.317527	-4.084119	1.08	241.7	2014-08-10	07:30:15
454	50.317522	-4.084133	1.2	239	2014-08-10	07:30:16
455	50.317516	-4.084145	1.09	232.5	2014-08-10	07:30:17
456	50.31751	-4.084153	0.9	220.9	2014-08-10	07:30:18
457	50.317503	-4.084161	0.9	217	2014-08-10	07:30:19
458	50.317498	-4.08417	0.86	229.5	2014-08-10	07:30:20
459	50.317495	-4.084181	0.85	246.8	2014-08-10	07:30:21
460	50.317491	-4.084192	0.91	239.1	2014-08-10	07:30:22
461	50.317485	-4.084202	0.94	229.9	2014-08-10	07:30:23
462	50.317476	-4.084215	1.38	220.3	2014-08-10	07:30:24
463	50.317463	-4.084232	1.88	219.6	2014-08-10	07:30:25
464	50.317447	-4.084249	2.11	215.2	2014-08-10	07:30:26
465	50.31743	-4.084262	2.13	205.4	2014-08-10	07:30:27
466	50.317411	-4.084275	2.35	203.6	2014-08-10	07:30:28
467	50.317398	-4.084288	1.73	213.4	2014-08-10	07:30:29
468	50.317393	-4.084302	1.08	240.4	2014-08-10	07:30:30
469	50.317383	-4.084316	1.49	222.8	2014-08-10	07:30:31
470	50.31737	-4.084327	1.66	209.8	2014-08-10	07:30:32
471	50.317363	-4.084333	0.91	207.2	2014-08-10	07:30:33
472	50.317364	-4.084333	0.15	0	2014-08-10	07:30:34
473	50.317354	-4.08435	1.63	226.6	2014-08-10	07:30:35
474	50.317342	-4.084366	1.78	220.2	2014-08-10	07:30:36
475	50.317333	-4.084376	1.21	217.1	2014-08-10	07:30:37
476	50.31733	-4.084383	0.61	234.7	2014-08-10	07:30:38
477	50.31732	-4.084393	1.32	213	2014-08-10	07:30:39
478	50.317308	-4.084407	1.68	214.6	2014-08-10	07:30:40
479	50.317302	-4.08442	1.14	233.8	2014-08-10	07:30:41
480	50.317299	-4.084432	0.92	248.7	2014-08-10	07:30:42
481	50.317291	-4.084443	1.21	221.8	2014-08-10	07:30:43
482	50.317282	-4.084452	1.13	215.3	2014-08-10	07:30:44
483	50.317276	-4.084454	0.36	189.4	2014-08-10	07:30:46
484	50.317267	-4.084467	1.36	220.6	2014-08-10	07:30:47
485	50.317256	-4.084475	1.28	207.8	2014-08-10	07:30:48
486	50.317249	-4.084474	0.81	175.4	2014-08-10	07:30:49
487	50.31724	-4.08448	1.06	203.5	2014-08-10	07:30:50
488	50.317227	-4.084492	1.76	209	2014-08-10	07:30:51
489	50.317211	-4.084504	1.96	205.8	2014-08-10	07:30:52
490	50.317197	-4.084515	1.73	207.7	2014-08-10	07:30:53
491	50.317192	-4.084515	0.58	180	2014-08-10	07:30:54
492	50.317193	-4.084512	0.25	65.7	2014-08-10	07:30:55
493	50.317187	-4.084516	0.67	203.1	2014-08-10	07:30:56
494	50.317177	-4.084523	1.28	202.4	2014-08-10	07:30:57
495	50.317165	-4.08453	1.35	202.3	2014-08-10	07:30:58
496	50.317158	-4.084529	0.78	174.3	2014-08-10	07:30:59
497	50.317151	-4.084528	0.86	175.3	2014-08-10	07:31:00
498	50.317141	-4.084536	1.2	207.8	2014-08-10	07:31:01
499	50.317132	-4.084541	1.09	199.8	2014-08-10	07:31:02
500	50.317123	-4.084549	1.2	210.2	2014-08-10	07:31:03
501	50.317117	-4.084555	0.79	213.3	2014-08-10	07:31:04
502	50.317117	-4.084555	0.09	35.9	2014-08-10	07:31:05
503	50.31711	-4.084564	1.05	220	2014-08-10	07:31:06
504	50.317102	-4.084579	1.4	227.7	2014-08-10	07:31:07
505	50.317099	-4.084591	0.95	248.1	2014-08-10	07:31:08
506	50.317103	-4.084598	0.68	315.9	2014-08-10	07:31:09
507	50.317104	-4.084597	0.14	9.9	2014-08-10	07:31:10
508	50.317099	-4.084601	0.65	200.5	2014-08-10	07:31:11
509	50.317091	-4.084607	0.92	207.2	2014-08-10	07:31:12
510	50.317085	-4.084615	0.89	221.3	2014-08-10	07:31:13
511	50.317088	-4.08462	0.47	315.7	2014-08-10	07:31:14
512	50.317094	-4.084616	0.66	20.7	2014-08-10	07:31:15
513	50.317096	-4.084616	0.11	9.2	2014-08-10	07:31:17
514	50.317092	-4.084621	0.62	220	2014-08-10	07:31:18
515	50.317087	-4.084629	0.79	224.7	2014-08-10	07:31:19
516	50.317087	-4.08463	0.08	276.9	2014-08-10	07:31:20
517	50.317092	-4.084627	0.66	19.4	2014-08-10	07:31:21
518	50.317098	-4.084626	0.63	7.1	2014-08-10	07:31:22
519	50.317102	-4.084627	0.51	350.6	2014-08-10	07:31:23
520	50.317104	-4.08463	0.23	310	2014-08-10	07:31:24
521	50.317102	-4.084636	0.51	245.2	2014-08-10	07:31:25
522	50.317097	-4.084644	0.75	227.4	2014-08-10	07:31:26
523	50.317092	-4.08465	0.74	216.1	2014-08-10	07:31:27
524	50.317095	-4.084648	0.36	29.4	2014-08-10	07:31:28
525	50.317104	-4.084646	1.06	4.9	2014-08-10	07:31:29
526	50.31711	-4.084656	0.92	311	2014-08-10	07:31:30
527	50.317114	-4.084672	1.18	292.2	2014-08-10	07:31:31
528	50.317118	-4.084685	1.05	295.8	2014-08-10	07:31:32
529	50.31712	-4.084696	0.83	283.7	2014-08-10	07:31:33
530	50.317124	-4.0847	0.55	327.9	2014-08-10	07:31:34
531	50.31714	-4.084691	1.9	20.8	2014-08-10	07:31:35
532	50.317172	-4.084669	3.96	22.9	2014-08-10	07:31:36
533	50.317217	-4.084648	5.14	17.3	2014-08-10	07:31:37
534	50.317263	-4.084618	5.56	22.7	2014-08-10	07:31:38
535	50.317304	-4.084569	5.79	36.6	2014-08-10	07:31:39
536	50.317343	-4.084537	4.87	28.1	2014-08-10	07:31:40
537	50.317379	-4.084533	4.06	3.8	2014-08-10	07:31:41
538	50.317412	-4.084537	3.62	355.1	2014-08-10	07:31:42
539	50.31744	-4.084547	3.24	347.8	2014-08-10	07:31:43
540	50.317455	-4.084556	1.74	337.2	2014-08-10	07:31:44
541	50.317457	-4.084568	0.89	284.6	2014-08-10	07:31:45
542	50.317458	-4.084585	1.2	274.5	2014-08-10	07:31:46
543	50.31746	-4.084596	0.83	289	2014-08-10	07:31:47
544	50.317461	-4.084605	0.64	280.1	2014-08-10	07:31:48
545	50.317458	-4.084615	0.77	248	2014-08-10	07:31:49
546	50.317453	-4.084629	1.18	239.5	2014-08-10	07:31:50
547	50.317445	-4.084646	1.47	231.5	2014-08-10	07:31:51
548	50.317438	-4.08466	1.25	234.8	2014-08-10	07:31:52
549	50.317433	-4.084671	0.95	235.3	2014-08-10	07:31:53
550	50.317427	-4.084682	1.11	227.5	2014-08-10	07:31:54
551	50.317419	-4.084693	1.13	221.8	2014-08-10	07:31:55
552	50.31741	-4.084708	1.45	227.2	2014-08-10	07:31:56
553	50.317401	-4.084722	1.43	223.2	2014-08-10	07:31:57
554	50.317394	-4.08473	0.96	218.2	2014-08-10	07:31:58
555	50.317385	-4.084734	1.02	195.3	2014-08-10	07:31:59
556	50.317376	-4.084742	1.23	207.7	2014-08-10	07:32:00
557	50.317366	-4.084756	1.41	224.5	2014-08-10	07:32:01
558	50.317357	-4.084772	1.55	226.8	2014-08-10	07:32:02
559	50.317348	-4.084781	1.25	213.2	2014-08-10	07:32:03
560	50.317339	-4.084786	0.97	197.6	2014-08-10	07:32:04
561	50.31733	-4.084792	1.14	202.2	2014-08-10	07:32:05
562	50.317319	-4.084801	1.37	209.4	2014-08-10	07:32:06
563	50.317306	-4.084817	1.8	218.1	2014-08-10	07:32:07
564	50.317298	-4.084824	1.07	210.7	2014-08-10	07:32:08
565	50.3173	-4.084817	0.57	64.9	2014-08-10	07:32:09
566	50.3173	-4.084816	0.13	121.5	2014-08-10	07:32:10
567	50.317298	-4.084818	0.13	211.5	2014-08-10	07:32:12
568	50.317298	-4.084821	0.23	272.2	2014-08-10	07:32:13
569	50.317298	-4.084821	0.04	17.7	2014-08-10	07:32:14
570	50.317296	-4.084814	0.52	113.4	2014-08-10	07:32:15
571	50.317297	-4.084805	0.62	79.6	2014-08-10	07:32:16
572	50.317296	-4.084803	0.26	133.8	2014-08-10	07:32:17
573	50.317288	-4.084807	0.91	197.5	2014-08-10	07:32:18
574	50.317278	-4.084818	1.34	217.1	2014-08-10	07:32:19
575	50.31727	-4.084831	1.28	227.8	2014-08-10	07:32:20
576	50.317264	-4.084836	0.83	203.6	2014-08-10	07:32:21
577	50.317256	-4.08484	0.89	199.5	2014-08-10	07:32:22
578	50.317246	-4.084849	1.3	207.2	2014-08-10	07:32:23
579	50.317235	-4.084857	1.32	205.8	2014-08-10	07:32:24
580	50.317226	-4.084863	1.12	201.9	2014-08-10	07:32:25
581	50.317212	-4.084867	1.53	193	2014-08-10	07:32:26
582	50.317196	-4.084873	1.82	193.6	2014-08-10	07:32:27
583	50.31718	-4.084879	1.88	191.5	2014-08-10	07:32:28
584	50.317164	-4.084887	1.9	198.5	2014-08-10	07:32:29
585	50.317152	-4.084891	1.35	190.9	2014-08-10	07:32:30
586	50.317143	-4.084892	1.01	184.1	2014-08-10	07:32:31
587	50.317132	-4.084894	1.16	186.5	2014-08-10	07:32:32
588	50.317121	-4.084897	1.29	191.8	2014-08-10	07:32:33
589	50.317116	-4.084895	0.63	162.3	2014-08-10	07:32:34
590	50.317119	-4.08489	0.48	47.1	2014-08-10	07:32:35
591	50.317115	-4.084891	0.45	189.9	2014-08-10	07:32:36
592	50.317103	-4.084897	1.32	198.7	2014-08-10	07:32:37
593	50.317092	-4.084903	1.39	199.2	2014-08-10	07:32:38
594	50.317086	-4.084903	0.64	180	2014-08-10	07:32:39
595	50.317085	-4.084894	0.67	102.1	2014-08-10	07:32:40
596	50.317082	-4.084888	0.52	129.2	2014-08-10	07:32:41
597	50.317075	-4.084893	0.77	203.6	2014-08-10	07:32:42
598	50.317072	-4.084902	0.75	240.1	2014-08-10	07:32:43
599	50.317077	-4.084902	0.55	1.8	2014-08-10	07:32:44
600	50.317097	-4.084886	2.5	25.9	2014-08-10	07:32:45
601	50.317118	-4.084868	2.67	28.6	2014-08-10	07:32:46
602	50.317124	-4.084861	0.86	35.9	2014-08-10	07:32:47
603	50.317124	-4.084862	0.03	253.4	2014-08-10	07:32:48
604	50.317119	-4.084878	1.3	242.7	2014-08-10	07:32:49
605	50.317108	-4.084897	1.81	229.6	2014-08-10	07:32:50
606	50.317098	-4.084914	1.62	227.2	2014-08-10	07:32:51
607	50.317099	-4.084922	0.59	278.2	2014-08-10	07:32:52
608	50.317098	-4.084933	0.75	256.4	2014-08-10	07:32:53
609	50.317085	-4.084945	1.71	211.7	2014-08-10	07:32:54
610	50.31707	-4.084955	1.82	203.5	2014-08-10	07:32:55
611	50.317055	-4.084964	1.69	199.8	2014-08-10	07:32:56
612	50.317045	-4.08497	1.19	201.4	2014-08-10	07:32:57
613	50.317039	-4.084972	0.69	194.9	2014-08-10	07:32:58
614	50.317032	-4.084974	0.86	190.9	2014-08-10	07:32:59
615	50.317022	-4.084978	1.1	195	2014-08-10	07:33:00
616	50.317008	-4.084986	1.7	197.7	2014-08-10	07:33:01
617	50.316995	-4.084991	1.46	194.4	2014-08-10	07:33:02
618	50.316992	-4.084987	0.41	134.7	2014-08-10	07:33:03
619	50.316993	-4.08498	0.24	77.9	2014-08-10	07:33:05
620	50.316992	-4.084981	0.1	215.2	2014-08-10	07:33:06
621	50.316984	-4.084985	0.97	195.7	2014-08-10	07:33:07
622	50.316974	-4.084989	1.11	195.9	2014-08-10	07:33:08
623	50.316969	-4.084988	0.56	173.3	2014-08-10	07:33:09
624	50.316976	-4.08498	0.89	37.1	2014-08-10	07:33:10
625	50.316982	-4.084976	0.76	26.5	2014-08-10	07:33:11
626	50.316975	-4.084977	0.78	187	2014-08-10	07:33:12
627	50.316971	-4.084978	0.22	194	2014-08-10	07:33:14
628	50.316976	-4.084973	0.63	36.2	2014-08-10	07:33:15
629	50.316981	-4.08497	0.59	19.3	2014-08-10	07:33:16
630	50.31698	-4.084972	0.1	237.9	2014-08-10	07:33:17
631	50.31698	-4.084972	0.02	180	2014-08-10	07:33:18
632	50.316974	-4.084973	0.7	184.9	2014-08-10	07:33:19
633	50.316966	-4.084974	0.83	187.8	2014-08-10	07:33:20
634	50.31696	-4.084976	0.68	190.7	2014-08-10	07:33:21
635	50.316961	-4.084975	0.04	62.4	2014-08-10	07:33:22
636	50.316967	-4.084967	0.9	41.8	2014-08-10	07:33:23
637	50.316969	-4.084968	0.32	345.8	2014-08-10	07:33:24
638	50.31697	-4.084974	0.44	281	2014-08-10	07:33:25
639	50.316973	-4.084981	0.61	302.5	2014-08-10	07:33:26
640	50.316978	-4.084986	0.64	326.1	2014-08-10	07:33:27
641	50.316987	-4.084984	1.02	10	2014-08-10	07:33:28
642	50.317009	-4.084969	2.74	23.3	2014-08-10	07:33:29
643	50.317037	-4.084942	3.6	32.2	2014-08-10	07:33:30
644	50.317056	-4.084918	2.71	39.2	2014-08-10	07:33:31
645	50.317063	-4.084905	1.19	50.5	2014-08-10	07:33:32
646	50.317059	-4.084902	0.42	149.5	2014-08-10	07:33:33
647	50.317051	-4.084904	0.93	188.8	2014-08-10	07:33:34
648	50.317046	-4.084906	0.29	196.6	2014-08-10	07:33:36
649	50.317044	-4.084909	0.29	227.6	2014-08-10	07:33:37
650	50.317037	-4.084913	0.83	197.9	2014-08-10	07:33:38
651	50.31703	-4.084915	0.77	192.5	2014-08-10	07:33:39
652	50.317023	-4.084915	0.78	180	2014-08-10	07:33:40
653	50.317014	-4.084918	1.04	191.3	2014-08-10	07:33:41
654	50.317011	-4.08492	0.35	202.8	2014-08-10	07:33:42
655	50.317012	-4.08492	0.09	353.1	2014-08-10	07:33:43
656	50.317013	-4.084914	0.41	80.9	2014-08-10	07:33:44
657	50.317009	-4.084915	0.35	186	2014-08-10	07:33:45
658	50.317001	-4.084917	1.01	187.8	2014-08-10	07:33:46
659	50.316987	-4.084924	1.56	200.9	2014-08-10	07:33:47
660	50.316974	-4.08494	1.86	217.8	2014-08-10	07:33:48
661	50.316962	-4.084954	1.69	216	2014-08-10	07:33:49
662	50.316951	-4.084965	1.45	211.8	2014-08-10	07:33:50
663	50.316975	-4.084954	0.57	16.5	2014-08-10	07:33:55
664	50.316994	-4.084938	2.34	29.1	2014-08-10	07:33:56
665	50.317004	-4.084918	0.9	50.2	2014-08-10	07:33:58
666	50.31701	-4.084912	0.84	35.6	2014-08-10	07:33:59
667	50.317013	-4.084908	0.42	38.8	2014-08-10	07:34:00
668	50.317026	-4.084891	1.87	39.9	2014-08-10	07:34:01
669	50.31703	-4.084889	0.46	17.4	2014-08-10	07:34:02
670	50.317026	-4.084896	0.64	229.9	2014-08-10	07:34:03
671	50.317022	-4.084907	0.91	239.9	2014-08-10	07:34:04
672	50.317027	-4.08491	0.56	338.3	2014-08-10	07:34:05
673	50.317033	-4.084908	0.7	9.3	2014-08-10	07:34:06
674	50.317031	-4.084915	0.54	246.8	2014-08-10	07:34:07
675	50.317025	-4.084926	1.02	228.6	2014-08-10	07:34:08
676	50.317021	-4.084925	0.42	165	2014-08-10	07:34:09
677	50.317017	-4.084926	0.47	188.7	2014-08-10	07:34:10
678	50.317017	-4.084925	0.04	39	2014-08-10	07:34:11
679	50.317022	-4.084917	0.82	48.2	2014-08-10	07:34:12
680	50.317022	-4.084911	0.43	91.2	2014-08-10	07:34:13
681	50.317027	-4.084902	0.75	50	2014-08-10	07:34:14
682	50.317034	-4.084896	0.88	29.3	2014-08-10	07:34:15
683	50.317037	-4.0849	0.5	324.6	2014-08-10	07:34:16
684	50.317037	-4.084906	0.42	273.8	2014-08-10	07:34:17
685	50.317039	-4.084907	0.11	349.1	2014-08-10	07:34:19
686	50.317074	-4.084876	4.42	29.8	2014-08-10	07:34:20
687	50.317124	-4.084833	6.36	28.6	2014-08-10	07:34:21
688	50.317181	-4.084808	6.57	16	2014-08-10	07:34:22
689	50.317243	-4.084794	6.96	8.1	2014-08-10	07:34:23
690	50.317305	-4.084781	7	7.3	2014-08-10	07:34:24
691	50.317369	-4.084769	7.23	7	2014-08-10	07:34:25
692	50.317221	-4.08474	1.39	172.8	2014-08-10	07:34:37
693	50.317213	-4.084735	0.98	158.3	2014-08-10	07:34:38
694	50.317202	-4.084739	1.21	193.9	2014-08-10	07:34:39
695	50.317192	-4.084738	1.12	178.2	2014-08-10	07:34:40
696	50.317178	-4.084734	1.62	170.2	2014-08-10	07:34:41
697	50.317167	-4.084731	1.24	169.2	2014-08-10	07:34:42
698	50.317157	-4.084735	1.19	192.1	2014-08-10	07:34:43
699	50.317147	-4.084736	1.09	184.7	2014-08-10	07:34:44
700	50.317142	-4.084733	0.55	156.3	2014-08-10	07:34:45
701	50.317135	-4.084736	0.84	197.7	2014-08-10	07:34:46
702	50.317121	-4.084741	1.65	190.8	2014-08-10	07:34:47
703	50.317107	-4.084746	1.6	192.5	2014-08-10	07:34:48
704	50.317103	-4.084739	0.61	133.3	2014-08-10	07:34:49
705	50.317104	-4.084729	0.74	80.5	2014-08-10	07:34:50
706	50.317099	-4.084733	0.62	204.6	2014-08-10	07:34:51
707	50.317091	-4.084737	0.92	198	2014-08-10	07:34:52
708	50.317082	-4.084745	1.2	210.7	2014-08-10	07:34:53
709	50.317076	-4.084753	0.79	221.3	2014-08-10	07:34:54
710	50.317074	-4.084759	0.51	236.8	2014-08-10	07:34:55
711	50.317069	-4.084765	0.71	219.9	2014-08-10	07:34:56
712	50.317062	-4.084773	0.94	218.6	2014-08-10	07:34:57
713	50.317054	-4.08478	1.05	206.6	2014-08-10	07:34:58
714	50.317047	-4.084787	0.9	216.4	2014-08-10	07:34:59
715	50.317043	-4.084796	0.83	230.2	2014-08-10	07:35:00
716	50.317042	-4.084799	0.18	249.2	2014-08-10	07:35:01
717	50.317043	-4.084795	0.31	63.4	2014-08-10	07:35:02
718	50.31704	-4.084794	0.34	165.7	2014-08-10	07:35:03
719	50.317036	-4.084797	0.55	205.2	2014-08-10	07:35:04
720	50.317034	-4.084801	0.3	238.3	2014-08-10	07:35:05
721	50.317032	-4.084805	0.21	234.5	2014-08-10	07:35:07
722	50.317028	-4.084804	0.47	170.6	2014-08-10	07:35:08
723	50.317028	-4.084801	0.23	94.8	2014-08-10	07:35:09
724	50.317033	-4.0848	0.63	4.4	2014-08-10	07:35:10
725	50.317036	-4.084803	0.16	332.7	2014-08-10	07:35:12
726	50.317034	-4.084803	0.24	191.6	2014-08-10	07:35:13
727	50.317029	-4.084803	0.52	180.6	2014-08-10	07:35:14
728	50.317031	-4.084799	0.37	56.4	2014-08-10	07:35:15
729	50.317037	-4.084795	0.75	21	2014-08-10	07:35:16
730	50.31704	-4.084792	0.38	30.9	2014-08-10	07:35:17
731	50.317038	-4.084787	0.46	118.9	2014-08-10	07:35:18
732	50.317035	-4.084787	0.41	184.9	2014-08-10	07:35:19
733	50.317038	-4.084786	0.21	14.2	2014-08-10	07:35:21
734	50.317048	-4.084779	1.21	23.5	2014-08-10	07:35:22
735	50.317051	-4.084776	0.36	34.2	2014-08-10	07:35:23
736	50.317052	-4.084775	0.08	21.6	2014-08-10	07:35:25
737	50.317059	-4.084773	0.77	13.5	2014-08-10	07:35:26
738	50.317076	-4.084766	2.01	13.6	2014-08-10	07:35:27
739	50.317099	-4.084757	2.58	14.7	2014-08-10	07:35:28
740	50.317112	-4.084753	1.46	9.9	2014-08-10	07:35:29
741	50.317111	-4.084753	0.07	143	2014-08-10	07:35:30
742	50.317104	-4.084753	0.77	178.7	2014-08-10	07:35:31
743	50.317095	-4.084756	1.07	191.9	2014-08-10	07:35:32
744	50.317084	-4.084756	1.22	181.7	2014-08-10	07:35:33
745	50.317079	-4.084754	0.58	166.2	2014-08-10	07:35:34
746	50.317076	-4.084753	0.35	160.8	2014-08-10	07:35:35
747	50.317075	-4.084751	0.13	134.5	2014-08-10	07:35:36
748	50.317081	-4.084743	0.92	40.4	2014-08-10	07:35:37
749	50.317084	-4.084732	0.41	71.6	2014-08-10	07:35:39
750	50.31708	-4.084731	0.42	171	2014-08-10	07:35:40
751	50.317074	-4.084735	0.79	202.6	2014-08-10	07:35:41
752	50.317073	-4.084739	0.29	256.8	2014-08-10	07:35:42
753	50.31708	-4.084734	0.91	23	2014-08-10	07:35:43
754	50.317088	-4.084726	1.01	35.1	2014-08-10	07:35:44
755	50.317088	-4.084724	0.14	71.2	2014-08-10	07:35:45
756	50.317078	-4.084729	1.18	198.3	2014-08-10	07:35:46
757	50.317063	-4.084737	1.74	198.4	2014-08-10	07:35:47
758	50.31705	-4.084745	1.61	199.7	2014-08-10	07:35:48
759	50.317038	-4.084753	1.47	203.4	2014-08-10	07:35:49
760	50.317025	-4.084761	1.54	202.2	2014-08-10	07:35:50
761	50.317011	-4.08477	1.66	201.5	2014-08-10	07:35:51
762	50.317031	-4.084777	1.13	346.7	2014-08-10	07:35:53
763	50.317044	-4.084772	1.49	14.1	2014-08-10	07:35:54
764	50.317045	-4.084771	0.1	14.1	2014-08-10	07:35:55
765	50.317043	-4.084778	0.48	247.1	2014-08-10	07:35:56
766	50.317041	-4.084784	0.55	241.8	2014-08-10	07:35:57
767	50.317039	-4.084792	0.57	251.7	2014-08-10	07:35:58
768	50.317117	-4.084753	2.28	17.9	2014-08-10	07:36:02
769	50.31714	-4.084742	2.73	16.1	2014-08-10	07:36:03
770	50.317159	-4.084738	2.06	8.3	2014-08-10	07:36:04
771	50.317166	-4.084735	0.87	15.5	2014-08-10	07:36:05
772	50.317178	-4.08473	1.34	13.1	2014-08-10	07:36:06
773	50.3172	-4.084725	2.47	8.3	2014-08-10	07:36:07
774	50.317215	-4.084718	1.79	15.6	2014-08-10	07:36:08
775	50.317225	-4.084719	1.12	356.9	2014-08-10	07:36:09
776	50.317229	-4.084718	0.44	10.2	2014-08-10	07:36:10
777	50.317229	-4.084716	0.15	90	2014-08-10	07:36:11
778	50.31723	-4.084714	0.18	52.1	2014-08-10	07:36:12
779	50.317245	-4.084696	2.07	39.2	2014-08-10	07:36:13
780	50.317263	-4.084673	2.63	37.4	2014-08-10	07:36:14
781	50.317278	-4.084655	2.05	37.6	2014-08-10	07:36:15
782	50.317286	-4.084643	1.25	45.5	2014-08-10	07:36:16
783	50.317289	-4.084639	0.43	35.9	2014-08-10	07:36:17
784	50.317289	-4.084642	0.17	260.5	2014-08-10	07:36:18
785	50.317287	-4.084652	0.73	255.2	2014-08-10	07:36:19
786	50.317286	-4.084662	0.74	261.3	2014-08-10	07:36:20
787	50.317296	-4.084666	1.11	346.1	2014-08-10	07:36:21
788	50.317315	-4.084669	2.12	352.7	2014-08-10	07:36:22
789	50.317332	-4.084666	1.99	7	2014-08-10	07:36:23
790	50.317349	-4.084664	1.8	4.8	2014-08-10	07:36:24
791	50.317362	-4.084669	1.54	347.1	2014-08-10	07:36:25
792	50.317372	-4.08468	1.37	324.9	2014-08-10	07:36:26
793	50.31738	-4.084691	1.15	317.1	2014-08-10	07:36:27
794	50.317387	-4.084699	0.97	323	2014-08-10	07:36:28
795	50.317406	-4.084694	2.24	10.1	2014-08-10	07:36:29
796	50.317436	-4.08468	3.47	15.9	2014-08-10	07:36:30
797	50.31746	-4.084671	2.72	13.7	2014-08-10	07:36:31
798	50.31748	-4.084667	2.26	6.7	2014-08-10	07:36:32
799	50.317497	-4.084661	1.98	13.6	2014-08-10	07:36:33
800	50.317509	-4.08466	1.24	1.9	2014-08-10	07:36:34
801	50.317514	-4.084668	0.8	317.1	2014-08-10	07:36:35
802	50.317519	-4.084677	0.84	309	2014-08-10	07:36:36
803	50.317531	-4.084684	1.5	341.2	2014-08-10	07:36:37
804	50.317542	-4.08468	1.24	13.1	2014-08-10	07:36:38
805	50.317548	-4.084679	0.61	3.9	2014-08-10	07:36:39
806	50.317547	-4.084685	0.39	258.9	2014-08-10	07:36:40
807	50.317544	-4.084698	1.02	247.9	2014-08-10	07:36:41
808	50.317537	-4.084713	1.3	234.8	2014-08-10	07:36:42
809	50.317532	-4.084723	0.88	233.6	2014-08-10	07:36:43
810	50.317531	-4.084728	0.39	252.1	2014-08-10	07:36:44
811	50.317528	-4.084741	0.97	246.7	2014-08-10	07:36:45
812	50.317519	-4.084759	1.64	232.9	2014-08-10	07:36:46
813	50.317507	-4.084781	2.04	231.1	2014-08-10	07:36:47
814	50.317492	-4.084801	2.19	219.9	2014-08-10	07:36:48
815	50.317482	-4.084813	1.42	216.2	2014-08-10	07:36:49
816	50.317479	-4.084818	0.45	231.4	2014-08-10	07:36:50
817	50.317473	-4.084828	1.04	223.6	2014-08-10	07:36:51
818	50.317463	-4.084841	1.44	219.8	2014-08-10	07:36:52
819	50.317458	-4.084845	0.55	209.4	2014-08-10	07:36:53
820	50.317457	-4.084845	0.12	193.8	2014-08-10	07:36:54
821	50.317451	-4.084856	1.08	226.3	2014-08-10	07:36:55
822	50.317438	-4.084867	1.59	208.7	2014-08-10	07:36:56
823	50.317428	-4.084871	1.18	192.9	2014-08-10	07:36:57
824	50.31743	-4.084868	0.32	31.7	2014-08-10	07:36:58
825	50.317431	-4.084865	0.25	56	2014-08-10	07:36:59
826	50.317425	-4.084865	0.74	178.6	2014-08-10	07:37:00
827	50.317416	-4.084865	0.98	180.3	2014-08-10	07:37:01
828	50.317404	-4.084867	1.36	186	2014-08-10	07:37:02
829	50.317395	-4.084865	0.97	169.4	2014-08-10	07:37:03
830	50.31739	-4.084855	0.86	129.5	2014-08-10	07:37:04
831	50.317385	-4.084847	0.88	135	2014-08-10	07:37:05
832	50.317375	-4.084838	1.23	151.4	2014-08-10	07:37:06
833	50.317363	-4.084833	1.34	164.5	2014-08-10	07:37:07
834	50.317355	-4.084825	1.12	150.3	2014-08-10	07:37:08
835	50.317352	-4.084814	0.9	113.3	2014-08-10	07:37:09
836	50.317353	-4.084806	0.6	73.8	2014-08-10	07:37:10
837	50.317354	-4.084802	0.13	65.5	2014-08-10	07:37:12
838	50.317354	-4.084802	0.01	270	2014-08-10	07:37:13
839	50.317353	-4.084804	0.14	220.9	2014-08-10	07:37:14
840	50.317351	-4.084805	0.13	197.1	2014-08-10	07:37:16
841	50.317361	-4.084798	1.24	21.8	2014-08-10	07:37:17
842	50.317362	-4.084796	0.17	59.7	2014-08-10	07:37:18
843	50.317357	-4.084796	0.58	179.4	2014-08-10	07:37:19
844	50.317352	-4.084794	0.59	165.9	2014-08-10	07:37:20
845	50.317349	-4.084788	0.56	124.7	2014-08-10	07:37:21
846	50.317347	-4.084777	0.77	105.4	2014-08-10	07:37:22
847	50.317345	-4.084766	0.81	109.5	2014-08-10	07:37:23
848	50.317337	-4.084759	1.03	148.6	2014-08-10	07:37:24
849	50.317326	-4.084752	1.3	156.8	2014-08-10	07:37:25
850	50.317321	-4.08474	0.98	122.9	2014-08-10	07:37:26
851	50.317324	-4.084726	1.04	73.9	2014-08-10	07:37:27
852	50.317321	-4.084715	0.87	110.8	2014-08-10	07:37:28
853	50.317312	-4.084706	1.15	149.4	2014-08-10	07:37:29
854	50.317301	-4.084702	1.27	164.5	2014-08-10	07:37:30
855	50.317286	-4.084703	1.67	184.1	2014-08-10	07:37:31
856	50.317277	-4.084711	1.12	208.9	2014-08-10	07:37:32
857	50.317278	-4.084717	0.42	276.4	2014-08-10	07:37:33
858	50.317278	-4.084717	0.01	90	2014-08-10	07:37:34
859	50.317281	-4.084709	0.65	60	2014-08-10	07:37:35
860	50.317282	-4.084695	0.99	81.3	2014-08-10	07:37:36
861	50.317278	-4.084687	0.71	124.5	2014-08-10	07:37:37
862	50.317274	-4.084681	0.62	142.4	2014-08-10	07:37:38
863	50.317275	-4.084672	0.34	81.3	2014-08-10	07:37:40
864	50.317267	-4.084667	0.89	157.9	2014-08-10	07:37:41
865	50.317257	-4.084661	1.27	158.6	2014-08-10	07:37:42
866	50.317249	-4.084651	1.13	141.6	2014-08-10	07:37:43
867	50.31724	-4.084646	1.01	159.7	2014-08-10	07:37:44
868	50.317229	-4.084643	1.23	169.7	2014-08-10	07:37:45
869	50.317222	-4.084636	0.99	151.5	2014-08-10	07:37:46
870	50.317215	-4.084629	0.87	146.1	2014-08-10	07:37:47
871	50.317203	-4.084629	1.4	177.3	2014-08-10	07:37:48
872	50.317198	-4.084627	0.56	170.7	2014-08-10	07:37:49
873	50.317203	-4.084624	0.66	21.6	2014-08-10	07:37:50
874	50.317204	-4.084624	0.06	0	2014-08-10	07:37:51
875	50.317199	-4.084626	0.51	197.6	2014-08-10	07:37:52
876	50.317193	-4.08463	0.76	203.5	2014-08-10	07:37:53
877	50.317187	-4.084632	0.65	189.9	2014-08-10	07:37:54
878	50.317193	-4.084628	0.7	21.4	2014-08-10	07:37:55
879	50.317208	-4.084618	1.83	24	2014-08-10	07:37:56
880	50.317219	-4.084614	1.24	14.1	2014-08-10	07:37:57
881	50.317223	-4.084612	0.41	13.5	2014-08-10	07:37:58
882	50.317219	-4.084618	0.61	222.6	2014-08-10	07:37:59
883	50.31721	-4.084629	1.22	220.6	2014-08-10	07:38:00
884	50.3172	-4.084641	1.37	217.2	2014-08-10	07:38:01
885	50.317201	-4.084638	0.23	85.3	2014-08-10	07:38:02
886	50.317212	-4.084624	1.62	37.2	2014-08-10	07:38:03
887	50.317225	-4.084618	1.53	15.8	2014-08-10	07:38:04
888	50.317233	-4.084622	0.86	337.9	2014-08-10	07:38:05
889	50.317237	-4.084634	0.93	299.2	2014-08-10	07:38:06
890	50.317237	-4.084648	1.02	270	2014-08-10	07:38:07
891	50.317233	-4.084662	1.05	244.1	2014-08-10	07:38:08
892	50.317229	-4.084675	1.05	245.7	2014-08-10	07:38:09
893	50.317232	-4.084682	0.6	304.2	2014-08-10	07:38:10
894	50.317235	-4.084679	0.47	28.3	2014-08-10	07:38:11
895	50.317235	-4.08468	0.08	263.9	2014-08-10	07:38:12
896	50.317231	-4.084688	0.78	229	2014-08-10	07:38:13
897	50.317223	-4.0847	1.21	223.8	2014-08-10	07:38:14
898	50.317213	-4.08471	1.28	214.4	2014-08-10	07:38:15
899	50.317217	-4.084708	0.47	22.6	2014-08-10	07:38:16
900	50.317232	-4.084693	1.99	31.5	2014-08-10	07:38:17
901	50.317245	-4.084681	1.67	32.2	2014-08-10	07:38:18
902	50.31725	-4.084671	0.86	53.2	2014-08-10	07:38:19
903	50.317249	-4.084665	0.42	97.7	2014-08-10	07:38:20
904	50.317246	-4.084666	0.37	193.8	2014-08-10	07:38:21
905	50.317244	-4.084672	0.45	245.5	2014-08-10	07:38:22
906	50.317245	-4.084671	0.15	26.7	2014-08-10	07:38:23
907	50.317262	-4.084663	1.97	18.1	2014-08-10	07:38:24
908	50.317269	-4.084664	0.76	351.5	2014-08-10	07:38:25
909	50.317268	-4.084664	0.07	180	2014-08-10	07:38:26
910	50.317267	-4.084676	0.87	262	2014-08-10	07:38:27
911	50.317264	-4.084693	1.21	253	2014-08-10	07:38:28
912	50.317262	-4.084707	1.06	254.2	2014-08-10	07:38:29
913	50.317262	-4.084714	0.48	280	2014-08-10	07:38:30
914	50.317264	-4.08472	0.45	289.3	2014-08-10	07:38:31
915	50.317266	-4.084725	0.47	303.9	2014-08-10	07:38:32
916	50.317268	-4.084731	0.49	303.7	2014-08-10	07:38:33
917	50.317283	-4.084717	1.89	30.7	2014-08-10	07:38:34
918	50.317294	-4.084717	1.22	0.3	2014-08-10	07:38:35
919	50.31731	-4.084721	1.84	351.4	2014-08-10	07:38:36
920	50.317335	-4.084713	2.83	12.3	2014-08-10	07:38:37
921	50.317356	-4.084703	2.39	16.2	2014-08-10	07:38:38
922	50.317362	-4.084702	0.73	4.7	2014-08-10	07:38:39
923	50.317366	-4.084713	0.87	298.1	2014-08-10	07:38:40
924	50.317376	-4.084719	0.59	339.4	2014-08-10	07:38:42
925	50.317378	-4.08472	0.22	344.5	2014-08-10	07:38:43
926	50.317372	-4.084734	1.17	238.3	2014-08-10	07:38:44
927	50.317364	-4.084748	1.37	227.2	2014-08-10	07:38:45
928	50.317361	-4.084755	0.64	231.9	2014-08-10	07:38:46
929	50.317364	-4.084746	0.74	55.4	2014-08-10	07:38:47
930	50.317368	-4.084734	0.97	62.5	2014-08-10	07:38:48
931	50.317372	-4.084724	0.88	60.8	2014-08-10	07:38:49
932	50.317376	-4.084714	0.8	61.7	2014-08-10	07:38:50
933	50.317376	-4.0847	1	88.9	2014-08-10	07:38:51
934	50.317385	-4.084697	1	10.6	2014-08-10	07:38:52
935	50.317392	-4.084702	0.91	336.4	2014-08-10	07:38:53
936	50.317404	-4.084696	1.44	17.1	2014-08-10	07:38:54
937	50.317412	-4.084699	0.89	344.5	2014-08-10	07:38:55
938	50.317414	-4.084708	0.62	286.5	2014-08-10	07:38:56
939	50.317409	-4.084717	0.81	232.2	2014-08-10	07:38:57
940	50.317405	-4.084732	1.2	246.2	2014-08-10	07:38:58
941	50.3174	-4.084744	1	236.5	2014-08-10	07:38:59
942	50.317396	-4.08475	0.58	224	2014-08-10	07:39:00
943	50.317396	-4.084752	0.15	277.2	2014-08-10	07:39:01
944	50.317389	-4.084765	1.26	228.9	2014-08-10	07:39:02
945	50.317378	-4.084779	1.61	218.5	2014-08-10	07:39:03
946	50.317366	-4.084791	1.47	213	2014-08-10	07:39:04
947	50.317358	-4.084802	1.22	222.3	2014-08-10	07:39:05
948	50.317354	-4.084807	0.59	215	2014-08-10	07:39:06
949	50.317354	-4.084808	0.08	276.6	2014-08-10	07:39:07
950	50.317346	-4.08482	1.22	225.9	2014-08-10	07:39:08
951	50.317338	-4.084831	1.18	218.5	2014-08-10	07:39:09
952	50.317329	-4.084842	1.3	217.7	2014-08-10	07:39:10
953	50.317319	-4.084852	1.35	212.8	2014-08-10	07:39:11
954	50.31731	-4.084858	1.06	203.3	2014-08-10	07:39:12
955	50.317302	-4.084862	0.9	196.5	2014-08-10	07:39:13
956	50.317296	-4.084875	1.15	233.6	2014-08-10	07:39:14
957	50.317288	-4.084892	1.52	235.1	2014-08-10	07:39:15
958	50.317278	-4.084901	1.36	208.3	2014-08-10	07:39:16
959	50.317272	-4.084897	0.68	157.3	2014-08-10	07:39:17
960	50.31727	-4.084897	0.21	176.6	2014-08-10	07:39:18
961	50.317261	-4.084906	1.17	212.1	2014-08-10	07:39:19
962	50.317251	-4.084917	1.41	215.4	2014-08-10	07:39:20
963	50.317238	-4.084929	1.66	210.3	2014-08-10	07:39:21
964	50.317227	-4.084936	1.31	201.9	2014-08-10	07:39:22
965	50.317225	-4.084941	0.42	227.8	2014-08-10	07:39:23
966	50.317218	-4.084948	0.88	215.5	2014-08-10	07:39:24
967	50.317208	-4.084958	1.37	212.3	2014-08-10	07:39:25
968	50.317197	-4.084969	1.46	213.4	2014-08-10	07:39:26
969	50.317186	-4.084975	1.25	199.5	2014-08-10	07:39:27
970	50.317189	-4.084968	0.58	63.2	2014-08-10	07:39:28
971	50.317194	-4.08496	0.42	40.4	2014-08-10	07:39:30
972	50.317188	-4.084962	0.66	188.3	2014-08-10	07:39:31
973	50.317181	-4.084966	0.85	199.6	2014-08-10	07:39:32
974	50.317175	-4.08497	0.75	204.9	2014-08-10	07:39:33
975	50.317175	-4.08497	0.02	243.4	2014-08-10	07:39:34
976	50.317174	-4.084964	0.45	108.1	2014-08-10	07:39:35
977	50.317169	-4.084962	0.57	167.4	2014-08-10	07:39:36
978	50.317163	-4.084963	0.66	183.1	2014-08-10	07:39:37
979	50.317158	-4.084963	0.54	180.6	2014-08-10	07:39:38
980	50.317156	-4.084969	0.22	243.5	2014-08-10	07:39:40
981	50.317172	-4.084951	2.13	35.8	2014-08-10	07:39:41
982	50.317206	-4.084912	4.73	35.6	2014-08-10	07:39:42
983	50.31725	-4.084866	5.87	33.9	2014-08-10	07:39:43
984	50.317298	-4.084816	6.41	33.8	2014-08-10	07:39:44
985	50.31735	-4.084789	6.12	18.6	2014-08-10	07:39:45
986	50.317399	-4.084788	5.46	0.7	2014-08-10	07:39:46
987	50.317441	-4.084774	4.82	11.3	2014-08-10	07:39:47
988	50.317486	-4.084755	5.11	16	2014-08-10	07:39:48
989	50.317535	-4.084749	5.57	4.4	2014-08-10	07:39:49
990	50.317582	-4.084772	5.41	342.1	2014-08-10	07:39:50
991	50.317614	-4.084811	4.48	322.4	2014-08-10	07:39:51
992	50.31763	-4.084838	2.66	312.2	2014-08-10	07:39:52
993	50.317632	-4.084857	1.35	279.2	2014-08-10	07:39:53
994	50.317625	-4.084876	1.49	242.8	2014-08-10	07:39:54
995	50.317615	-4.084894	1.77	226.7	2014-08-10	07:39:55
996	50.317605	-4.08491	1.57	228.9	2014-08-10	07:39:56
997	50.317601	-4.084925	1.14	246.8	2014-08-10	07:39:57
998	50.317595	-4.084938	1.14	233.8	2014-08-10	07:39:58
999	50.317585	-4.084952	1.56	220.9	2014-08-10	07:39:59
1000	50.317571	-4.084965	1.71	211	2014-08-10	07:40:00
1001	50.317556	-4.084975	1.82	202.4	2014-08-10	07:40:01
1002	50.317547	-4.084984	1.25	211.2	2014-08-10	07:40:02
1003	50.31754	-4.084995	1.1	227.4	2014-08-10	07:40:03
1004	50.317529	-4.085004	1.43	206.9	2014-08-10	07:40:04
1005	50.317516	-4.085012	1.49	202.5	2014-08-10	07:40:05
1006	50.317509	-4.085018	0.44	207.3	2014-08-10	07:40:07
1007	50.317499	-4.085024	1.22	199	2014-08-10	07:40:08
1008	50.317485	-4.085031	1.57	198.5	2014-08-10	07:40:09
1009	50.31747	-4.085035	1.7	191.6	2014-08-10	07:40:10
1010	50.317458	-4.085041	1.45	195.2	2014-08-10	07:40:11
1011	50.317449	-4.085044	0.97	194.2	2014-08-10	07:40:12
1012	50.317444	-4.085043	0.56	174.6	2014-08-10	07:40:13
1013	50.317436	-4.085047	0.92	196.1	2014-08-10	07:40:14
1014	50.317427	-4.085052	1.14	196.4	2014-08-10	07:40:15
1015	50.317418	-4.085055	1.03	195.2	2014-08-10	07:40:16
1016	50.317415	-4.085059	0.4	220.5	2014-08-10	07:40:17
1017	50.317415	-4.08506	0.07	253.9	2014-08-10	07:40:18
1018	50.317404	-4.08507	1.43	209.5	2014-08-10	07:40:19
1019	50.317391	-4.08508	1.64	207.5	2014-08-10	07:40:20
1020	50.317379	-4.085092	1.49	212.7	2014-08-10	07:40:21
1021	50.317379	-4.085099	0.5	264.7	2014-08-10	07:40:22
1022	50.31738	-4.085108	0.69	280.9	2014-08-10	07:40:23
1023	50.317369	-4.085117	1.38	207.3	2014-08-10	07:40:24
1024	50.317357	-4.085121	1.4	191.3	2014-08-10	07:40:25
1025	50.317348	-4.085124	0.97	191	2014-08-10	07:40:26
1026	50.317341	-4.085126	0.8	192.8	2014-08-10	07:40:27
1027	50.317329	-4.085127	1.38	183.5	2014-08-10	07:40:28
1028	50.317313	-4.085132	1.8	191.1	2014-08-10	07:40:29
1029	50.3173	-4.085137	1.5	193.3	2014-08-10	07:40:30
1030	50.317302	-4.085139	0.25	335.7	2014-08-10	07:40:31
1031	50.317319	-4.085129	1.98	19.3	2014-08-10	07:40:32
1032	50.317326	-4.085123	0.93	31.3	2014-08-10	07:40:33
1033	50.317316	-4.085122	1.09	178.8	2014-08-10	07:40:34
1034	50.317301	-4.085123	1.64	182.9	2014-08-10	07:40:35
1035	50.31729	-4.085122	1.28	174.4	2014-08-10	07:40:36
1036	50.317281	-4.085119	0.96	167.1	2014-08-10	07:40:37
1037	50.317273	-4.085119	0.96	180	2014-08-10	07:40:38
1038	50.317259	-4.085119	1.51	180.4	2014-08-10	07:40:39
1039	50.317243	-4.085117	1.77	175.9	2014-08-10	07:40:40
1040	50.317233	-4.085109	1.28	155.3	2014-08-10	07:40:41
1041	50.317228	-4.085097	1.04	120.1	2014-08-10	07:40:42
1042	50.317225	-4.08509	0.63	128.4	2014-08-10	07:40:43
1043	50.317214	-4.085086	1.23	168	2014-08-10	07:40:44
1044	50.317202	-4.08508	1.44	161.4	2014-08-10	07:40:45
1045	50.317192	-4.085071	1.29	150.3	2014-08-10	07:40:46
1046	50.317186	-4.085056	1.23	121.6	2014-08-10	07:40:47
1047	50.317186	-4.085039	1.21	90.8	2014-08-10	07:40:48
1048	50.317184	-4.085033	0.49	117	2014-08-10	07:40:49
1049	50.317179	-4.085031	0.57	164.3	2014-08-10	07:40:50
1050	50.317175	-4.085026	0.49	142.1	2014-08-10	07:40:51
1051	50.317174	-4.085026	0.14	167.9	2014-08-10	07:40:52
1052	50.317171	-4.085022	0.45	137.1	2014-08-10	07:40:53
1053	50.317178	-4.085011	1.13	42.5	2014-08-10	07:40:54
1054	50.317188	-4.085	1.3	35.9	2014-08-10	07:40:55
1055	50.31719	-4.084997	0.14	46	2014-08-10	07:40:57
1056	50.317188	-4.084999	0.12	217.5	2014-08-10	07:40:59
1057	50.317187	-4.084998	0.12	124.6	2014-08-10	07:41:00
1058	50.317187	-4.084998	0.07	169.6	2014-08-10	07:41:01
1059	50.317188	-4.084989	0.62	79.6	2014-08-10	07:41:02
1060	50.317187	-4.084988	0.1	132.5	2014-08-10	07:41:03
1061	50.317187	-4.084987	0.08	125.6	2014-08-10	07:41:04
1062	50.317177	-4.084996	1.2	209	2014-08-10	07:41:05
1063	50.317165	-4.085003	1.45	202.8	2014-08-10	07:41:06
1064	50.317157	-4.085009	0.99	202.3	2014-08-10	07:41:07
1065	50.317155	-4.08501	0.27	196.5	2014-08-10	07:41:08
1066	50.317154	-4.085009	0.11	125.8	2014-08-10	07:41:09
1067	50.317147	-4.085013	0.84	204.3	2014-08-10	07:41:10
1068	50.31714	-4.085018	0.9	201.7	2014-08-10	07:41:11
1069	50.317133	-4.085023	0.79	205.6	2014-08-10	07:41:12
1070	50.317128	-4.085025	0.67	195.5	2014-08-10	07:41:13
1071	50.317123	-4.085025	0.51	173.2	2014-08-10	07:41:14
1072	50.317124	-4.085018	0.49	76.7	2014-08-10	07:41:15
1073	50.31713	-4.085014	0.68	23.2	2014-08-10	07:41:16
1074	50.317131	-4.085015	0.1	339.2	2014-08-10	07:41:17
1075	50.317127	-4.085016	0.41	193.4	2014-08-10	07:41:18
1076	50.317121	-4.085017	0.65	189.5	2014-08-10	07:41:19
1077	50.317115	-4.085019	0.66	186.3	2014-08-10	07:41:20
1078	50.317116	-4.085016	0.15	68.8	2014-08-10	07:41:21
1079	50.317122	-4.085013	0.77	19.4	2014-08-10	07:41:22
1080	50.317126	-4.08501	0.44	25.9	2014-08-10	07:41:23
1081	50.317126	-4.08501	0.04	29.3	2014-08-10	07:41:25
1082	50.317122	-4.085007	0.52	160.7	2014-08-10	07:41:26
1083	50.317119	-4.085001	0.57	125.1	2014-08-10	07:41:27
1084	50.317121	-4.084996	0.38	62.1	2014-08-10	07:41:28
1085	50.317123	-4.084996	0.14	357.6	2014-08-10	07:41:30
1086	50.317119	-4.084994	0.52	158.6	2014-08-10	07:41:31
1087	50.317115	-4.08499	0.47	146.2	2014-08-10	07:41:32
1088	50.317115	-4.084982	0.56	99.7	2014-08-10	07:41:33
1089	50.317114	-4.084976	0.22	98.7	2014-08-10	07:41:35
1090	50.31711	-4.084974	0.46	163.4	2014-08-10	07:41:36
1091	50.31711	-4.084974	0.03	157.3	2014-08-10	07:41:37
1092	50.317117	-4.084957	1.42	57.9	2014-08-10	07:41:38
1093	50.31712	-4.084953	0.45	36.4	2014-08-10	07:41:39
1094	50.317121	-4.084954	0.12	342.5	2014-08-10	07:41:40
1095	50.317121	-4.084953	0.03	73.4	2014-08-10	07:41:41
1096	50.317117	-4.084952	0.5	169.1	2014-08-10	07:41:42
1097	50.317113	-4.084947	0.5	133.5	2014-08-10	07:41:43
1098	50.317112	-4.084936	0.81	104	2014-08-10	07:41:44
1099	50.31711	-4.084922	1.01	98.5	2014-08-10	07:41:45
1100	50.317104	-4.084909	1.18	129.9	2014-08-10	07:41:46
1101	50.317095	-4.084899	1.21	145.1	2014-08-10	07:41:47
1102	50.317086	-4.084884	1.43	130.7	2014-08-10	07:41:48
1103	50.317079	-4.084867	1.43	123.6	2014-08-10	07:41:49
1104	50.317077	-4.084851	1.21	99.3	2014-08-10	07:41:50
1105	50.317081	-4.084831	1.43	72.2	2014-08-10	07:41:51
1106	50.317081	-4.084814	1.26	91.3	2014-08-10	07:41:52
1107	50.317077	-4.084799	1.13	113.8	2014-08-10	07:41:53
1108	50.317072	-4.084783	1.29	116.6	2014-08-10	07:41:54
1109	50.317069	-4.084766	1.25	103.4	2014-08-10	07:41:55
1110	50.317066	-4.084748	1.3	105.3	2014-08-10	07:41:56
1111	50.317061	-4.084734	1.11	118.1	2014-08-10	07:41:57
1112	50.31706	-4.084724	0.76	102.7	2014-08-10	07:41:58
1113	50.317057	-4.084715	0.72	115.2	2014-08-10	07:41:59
1114	50.317052	-4.084704	0.99	128.5	2014-08-10	07:42:00
1115	50.317046	-4.084689	1.19	118.6	2014-08-10	07:42:01
1116	50.317043	-4.084678	0.88	112.5	2014-08-10	07:42:02
1117	50.31704	-4.08467	0.66	128.7	2014-08-10	07:42:03
1118	50.317032	-4.084665	0.91	153.1	2014-08-10	07:42:04
1119	50.317026	-4.084659	0.83	149.5	2014-08-10	07:42:05
1120	50.317018	-4.084655	0.95	161.8	2014-08-10	07:42:06
1121	50.317005	-4.084651	1.4	170.2	2014-08-10	07:42:07
1122	50.316997	-4.084646	0.98	159.6	2014-08-10	07:42:08
1123	50.316992	-4.084641	0.64	146.1	2014-08-10	07:42:09
1124	50.316992	-4.084635	0.48	93.3	2014-08-10	07:42:10
1125	50.316999	-4.084626	0.93	40	2014-08-10	07:42:11
1126	50.317003	-4.084628	0.48	343.3	2014-08-10	07:42:12
1127	50.316997	-4.084632	0.67	206.2	2014-08-10	07:42:13
1128	50.316999	-4.08463	0.26	49.7	2014-08-10	07:42:14
1129	50.317013	-4.08462	1.71	24.5	2014-08-10	07:42:15
1130	50.317023	-4.084613	1.26	22.9	2014-08-10	07:42:16
1131	50.317023	-4.08461	0.11	80	2014-08-10	07:42:18
1132	50.317008	-4.084623	1.92	209	2014-08-10	07:42:19
1133	50.316998	-4.084633	1.4	211.9	2014-08-10	07:42:20
1134	50.317	-4.084638	0.39	306.3	2014-08-10	07:42:21
1135	50.317	-4.084642	0.32	276.8	2014-08-10	07:42:22
1136	50.316994	-4.084655	1.13	235.3	2014-08-10	07:42:23
1137	50.316985	-4.084677	1.85	235.7	2014-08-10	07:42:24
1138	50.316982	-4.084698	1.55	259.5	2014-08-10	07:42:25
1139	50.316988	-4.084716	1.36	294.3	2014-08-10	07:42:26
1140	50.316992	-4.08473	1.14	293.3	2014-08-10	07:42:27
1141	50.316993	-4.084746	1.14	276.6	2014-08-10	07:42:28
1142	50.316988	-4.084765	1.42	247.6	2014-08-10	07:42:29
1143	50.31698	-4.084779	1.34	230.8	2014-08-10	07:42:30
1144	50.316972	-4.084789	1.14	218.1	2014-08-10	07:42:31
1145	50.316969	-4.084795	0.57	226.7	2014-08-10	07:42:32
1146	50.316968	-4.084795	0.02	180	2014-08-10	07:42:33
1147	50.316973	-4.084783	1	56.5	2014-08-10	07:42:34
1148	50.316979	-4.084778	0.75	29.5	2014-08-10	07:42:35
1149	50.316987	-4.084784	0.93	332.7	2014-08-10	07:42:36
1150	50.316992	-4.084788	0.59	333.8	2014-08-10	07:42:37
1151	50.316995	-4.084794	0.6	314.8	2014-08-10	07:42:38
1152	50.316999	-4.084801	0.7	309.6	2014-08-10	07:42:39
1153	50.317011	-4.084808	1.4	341.1	2014-08-10	07:42:40
1154	50.317041	-4.084811	3.33	356	2014-08-10	07:42:41
1155	50.317092	-4.084818	5.73	355.2	2014-08-10	07:42:42
1156	50.317156	-4.084839	7.27	347.9	2014-08-10	07:42:43
1157	50.317206	-4.084882	6.36	331.3	2014-08-10	07:42:44
1158	50.317244	-4.084914	4.78	331.9	2014-08-10	07:42:45
1159	50.317288	-4.084902	4.91	10.1	2014-08-10	07:42:46
1160	50.317333	-4.084863	5.76	28.6	2014-08-10	07:42:47
1161	50.317382	-4.084828	5.95	24.7	2014-08-10	07:42:48
1162	50.317432	-4.084811	5.73	12.6	2014-08-10	07:42:49
1163	50.317477	-4.084818	5.06	353.9	2014-08-10	07:42:50
1164	50.317516	-4.084844	4.74	337	2014-08-10	07:42:51
1165	50.317553	-4.084872	4.49	334.2	2014-08-10	07:42:52
1166	50.317587	-4.084904	4.41	329.2	2014-08-10	07:42:53
1167	50.317613	-4.08493	3.48	326.6	2014-08-10	07:42:54
1168	50.317625	-4.084943	1.64	328	2014-08-10	07:42:55
1169	50.317627	-4.08495	0.58	291.6	2014-08-10	07:42:56
1170	50.31762	-4.08496	1.07	222.6	2014-08-10	07:42:57
1171	50.317609	-4.084971	1.47	209.8	2014-08-10	07:42:58
1172	50.317597	-4.084983	1.59	213.6	2014-08-10	07:42:59
1173	50.317589	-4.084989	0.96	204.7	2014-08-10	07:43:00
1174	50.31759	-4.084988	0.09	15.9	2014-08-10	07:43:01
1175	50.317589	-4.084995	0.49	259	2014-08-10	07:43:02
1176	50.317579	-4.085004	1.32	209.3	2014-08-10	07:43:03
1177	50.317565	-4.085014	1.65	205.2	2014-08-10	07:43:04
1178	50.317549	-4.085021	1.84	195	2014-08-10	07:43:05
1179	50.31754	-4.085024	1.06	192.4	2014-08-10	07:43:06
1180	50.31754	-4.085025	0.07	301.6	2014-08-10	07:43:07
1181	50.31753	-4.085029	1.18	192.8	2014-08-10	07:43:08
1182	50.317514	-4.08503	1.81	184.4	2014-08-10	07:43:09
1183	50.317499	-4.08503	1.67	179.4	2014-08-10	07:43:10
1184	50.317489	-4.085027	1.08	168.5	2014-08-10	07:43:11
1185	50.317483	-4.085022	0.81	150.3	2014-08-10	07:43:12
1186	50.317472	-4.085018	1.21	167.8	2014-08-10	07:43:13
1187	50.317459	-4.085015	1.46	170.6	2014-08-10	07:43:14
1188	50.317445	-4.085014	1.6	178.5	2014-08-10	07:43:15
1189	50.317433	-4.085013	1.35	175.7	2014-08-10	07:43:16
1190	50.317424	-4.085007	1.06	157.5	2014-08-10	07:43:17
1191	50.317417	-4.085001	0.87	153.4	2014-08-10	07:43:18
1192	50.317408	-4.084996	1.09	159.5	2014-08-10	07:43:19
1193	50.317401	-4.084989	0.96	149.8	2014-08-10	07:43:20
1194	50.317395	-4.084982	0.81	139.6	2014-08-10	07:43:21
1195	50.317386	-4.08498	1.03	174	2014-08-10	07:43:22
1196	50.317374	-4.084978	1.35	173.4	2014-08-10	07:43:23
1197	50.31736	-4.084975	1.51	170.3	2014-08-10	07:43:24
1198	50.31735	-4.08497	1.17	164.4	2014-08-10	07:43:25
1199	50.317345	-4.084966	0.68	153.8	2014-08-10	07:43:26
1200	50.317338	-4.084965	0.8	173.2	2014-08-10	07:43:27
1201	50.317327	-4.084964	1.13	177	2014-08-10	07:43:28
1202	50.317317	-4.084962	1.23	175.2	2014-08-10	07:43:29
1203	50.317309	-4.084962	0.87	175.7	2014-08-10	07:43:30
1204	50.317301	-4.084959	0.83	168	2014-08-10	07:43:31
1205	50.317292	-4.084962	1.01	190.1	2014-08-10	07:43:32
1206	50.317282	-4.084964	1.19	187.5	2014-08-10	07:43:33
1207	50.317276	-4.084966	0.72	194.4	2014-08-10	07:43:34
1208	50.317273	-4.084972	0.51	229.8	2014-08-10	07:43:35
1209	50.317267	-4.084976	0.72	203.8	2014-08-10	07:43:36
1210	50.317253	-4.084983	1.59	197.7	2014-08-10	07:43:37
1211	50.31724	-4.084992	1.6	204.4	2014-08-10	07:43:38
1212	50.317234	-4.084997	0.81	208.3	2014-08-10	07:43:39
1213	50.317234	-4.084997	0.04	0	2014-08-10	07:43:40
1214	50.317243	-4.084994	0.99	15.4	2014-08-10	07:43:41
1215	50.317246	-4.084991	0.39	23.6	2014-08-10	07:43:42
1216	50.317248	-4.08499	0.26	24.8	2014-08-10	07:43:43
1217	50.317241	-4.08499	0.77	179.6	2014-08-10	07:43:44
1218	50.317232	-4.084988	0.98	172	2014-08-10	07:43:45
1219	50.317234	-4.08498	0.56	74.4	2014-08-10	07:43:46
1220	50.317239	-4.084969	0.99	52.4	2014-08-10	07:43:47
1221	50.317237	-4.084965	0.42	126.6	2014-08-10	07:43:48
1222	50.317232	-4.084971	0.73	218.8	2014-08-10	07:43:49
1223	50.317222	-4.084983	1.35	217.9	2014-08-10	07:43:50
1224	50.317213	-4.084987	1.02	199.8	2014-08-10	07:43:51
1225	50.317223	-4.084979	1.28	28.7	2014-08-10	07:43:52
1226	50.317245	-4.084966	2.52	21.7	2014-08-10	07:43:53
1227	50.317253	-4.084956	1.19	36.7	2014-08-10	07:43:54
1228	50.317252	-4.08495	0.45	98.5	2014-08-10	07:43:55
1229	50.317253	-4.08495	0.06	342.6	2014-08-10	07:43:56
1230	50.31725	-4.084959	0.7	245.6	2014-08-10	07:43:57
1231	50.317245	-4.084964	0.69	215.5	2014-08-10	07:43:58
1232	50.317242	-4.084968	0.24	209	2014-08-10	07:44:00
1233	50.31724	-4.084975	0.53	248.1	2014-08-10	07:44:01
1234	50.317234	-4.084982	0.85	220.4	2014-08-10	07:44:02
1235	50.317226	-4.084987	0.95	202.5	2014-08-10	07:44:03
1236	50.31722	-4.084989	0.71	186.7	2014-08-10	07:44:04
1237	50.317215	-4.084988	0.49	172.3	2014-08-10	07:44:05
1238	50.317212	-4.084988	0.36	180	2014-08-10	07:44:06
1239	50.317206	-4.08499	0.7	194.2	2014-08-10	07:44:07
1240	50.317198	-4.084994	0.9	196.1	2014-08-10	07:44:08
1241	50.317191	-4.084997	0.84	195.2	2014-08-10	07:44:09
1242	50.317186	-4.084996	0.54	173.7	2014-08-10	07:44:10
1243	50.317186	-4.084995	0.05	56	2014-08-10	07:44:11
1244	50.317181	-4.084998	0.66	199.4	2014-08-10	07:44:12
1245	50.317173	-4.085003	0.97	198.5	2014-08-10	07:44:13
1246	50.317165	-4.085003	0.87	180.4	2014-08-10	07:44:14
1247	50.317166	-4.085	0.2	56.3	2014-08-10	07:44:15
1248	50.317168	-4.085	0.13	15.1	2014-08-10	07:44:17
1249	50.317165	-4.084992	0.63	120.3	2014-08-10	07:44:18
1250	50.317165	-4.084986	0.45	90	2014-08-10	07:44:19
1251	50.317165	-4.084986	0.05	270	2014-08-10	07:44:20
1252	50.317179	-4.084981	1.57	14.9	2014-08-10	07:44:21
1253	50.317204	-4.084961	3.11	27.1	2014-08-10	07:44:22
1254	50.317241	-4.084931	4.66	26.6	2014-08-10	07:44:23
1255	50.317284	-4.084902	5.19	23.9	2014-08-10	07:44:24
1256	50.317326	-4.084874	5.12	22.8	2014-08-10	07:44:25
1257	50.317373	-4.084841	5.68	24	2014-08-10	07:44:26
1258	50.317422	-4.084803	6.09	26.5	2014-08-10	07:44:27
1259	50.317469	-4.084778	5.55	19.1	2014-08-10	07:44:28
1260	50.317507	-4.084784	4.27	354	2014-08-10	07:44:29
1261	50.317529	-4.084804	2.82	330.1	2014-08-10	07:44:30
1262	50.31754	-4.084814	1.43	329.8	2014-08-10	07:44:31
1263	50.317545	-4.084815	0.55	348.8	2014-08-10	07:44:32
1264	50.317544	-4.084814	0.15	133.7	2014-08-10	07:44:33
1265	50.317538	-4.084821	0.83	216.8	2014-08-10	07:44:34
1266	50.317534	-4.084824	0.55	205.7	2014-08-10	07:44:35
1267	50.317533	-4.084827	0.24	241.7	2014-08-10	07:44:36
1268	50.317531	-4.084829	0.24	221.2	2014-08-10	07:44:37
1269	50.317522	-4.084837	1.17	207.4	2014-08-10	07:44:38
1270	50.317512	-4.084844	1.16	206.1	2014-08-10	07:44:39
1271	50.317505	-4.08485	0.87	206.3	2014-08-10	07:44:40
1272	50.317499	-4.084854	0.73	206.6	2014-08-10	07:44:41
1273	50.317493	-4.08486	0.84	210.2	2014-08-10	07:44:42
1274	50.317484	-4.084871	1.26	219	2014-08-10	07:44:43
1275	50.317474	-4.084879	1.23	206	2014-08-10	07:44:44
1276	50.317466	-4.084883	0.96	195.8	2014-08-10	07:44:45
1277	50.317458	-4.084888	0.98	204	2014-08-10	07:44:46
1278	50.317448	-4.084896	1.2	208	2014-08-10	07:44:47
1279	50.317437	-4.084904	1.36	204	2014-08-10	07:44:48
1280	50.317426	-4.084911	1.28	204.4	2014-08-10	07:44:49
1281	50.317419	-4.084914	0.88	193.3	2014-08-10	07:44:50
1282	50.31741	-4.084919	1.02	199.2	2014-08-10	07:44:51
1283	50.317399	-4.084926	1.38	201.8	2014-08-10	07:44:52
1284	50.317389	-4.08493	1.06	195.3	2014-08-10	07:44:53
1285	50.317385	-4.084931	0.45	190.7	2014-08-10	07:44:54
1286	50.317377	-4.084933	0.95	188.3	2014-08-10	07:44:55
1287	50.317365	-4.084936	1.36	187.6	2014-08-10	07:44:56
1288	50.317356	-4.084941	1.04	200.5	2014-08-10	07:44:57
1289	50.317351	-4.084946	0.71	210.1	2014-08-10	07:44:58
1290	50.317344	-4.084952	0.85	211.2	2014-08-10	07:44:59
1291	50.317333	-4.084958	1.35	199.4	2014-08-10	07:45:00
1292	50.317322	-4.084966	1.31	203.6	2014-08-10	07:45:01
1293	50.317319	-4.084972	0.56	229.3	2014-08-10	07:45:02
1294	50.317318	-4.084979	0.55	260.2	2014-08-10	07:45:03
1295	50.31731	-4.08499	1.18	220.9	2014-08-10	07:45:04
1296	50.317298	-4.085	1.51	208	2014-08-10	07:45:05
1297	50.317289	-4.085008	1.17	210.4	2014-08-10	07:45:06
1298	50.317288	-4.085012	0.3	247.7	2014-08-10	07:45:07
1299	50.317288	-4.085018	0.39	280.9	2014-08-10	07:45:08
1300	50.31728	-4.085029	1.21	219.5	2014-08-10	07:45:09
1301	50.317267	-4.085039	1.63	207.3	2014-08-10	07:45:10
1302	50.317252	-4.085048	1.81	200.6	2014-08-10	07:45:11
1303	50.317237	-4.085054	1.75	194	2014-08-10	07:45:12
1304	50.317234	-4.085052	0.33	156.3	2014-08-10	07:45:13
1305	50.317237	-4.085051	0.4	7.7	2014-08-10	07:45:14
1306	50.317231	-4.085055	0.76	201.2	2014-08-10	07:45:15
1307	50.31722	-4.085059	1.26	190.9	2014-08-10	07:45:16
1308	50.317207	-4.085063	1.44	191.9	2014-08-10	07:45:17
1309	50.317199	-4.085062	0.9	175.1	2014-08-10	07:45:18
1310	50.317197	-4.085056	0.48	118.9	2014-08-10	07:45:19
1311	50.31719	-4.085055	0.82	177.5	2014-08-10	07:45:20
1312	50.31718	-4.085059	1.06	192.9	2014-08-10	07:45:21
1313	50.317169	-4.085066	1.41	201.9	2014-08-10	07:45:22
1314	50.317156	-4.08507	1.43	192.5	2014-08-10	07:45:23
1315	50.317145	-4.08507	1.25	179.7	2014-08-10	07:45:24
1316	50.317135	-4.085066	1.12	162.7	2014-08-10	07:45:25
1317	50.317128	-4.085062	0.81	161.1	2014-08-10	07:45:26
1318	50.31712	-4.085062	0.91	181.1	2014-08-10	07:45:27
1319	50.317108	-4.085065	1.36	188.8	2014-08-10	07:45:28
1320	50.317102	-4.085062	0.75	164.7	2014-08-10	07:45:29
1321	50.317105	-4.085059	0.42	38.7	2014-08-10	07:45:30
1322	50.317103	-4.085061	0.26	217	2014-08-10	07:45:31
1323	50.317096	-4.085057	0.75	160.6	2014-08-10	07:45:32
1324	50.317096	-4.085055	0.18	105.1	2014-08-10	07:45:33
1325	50.317098	-4.085053	0.28	29.5	2014-08-10	07:45:34
1326	50.317098	-4.085053	0.05	153.4	2014-08-10	07:45:35
1327	50.317097	-4.085051	0.13	110.5	2014-08-10	07:45:36
1328	50.317099	-4.085045	0.49	60.2	2014-08-10	07:45:37
1329	50.3171	-4.085043	0.07	73.9	2014-08-10	07:45:39
1330	50.317096	-4.085048	0.54	220.6	2014-08-10	07:45:40
1331	50.317093	-4.085049	0.31	189.8	2014-08-10	07:45:41
1332	50.317097	-4.085044	0.56	40.3	2014-08-10	07:45:42
1333	50.317106	-4.085036	1.11	30.8	2014-08-10	07:45:43
1334	50.317109	-4.085033	0.44	25.4	2014-08-10	07:45:44
1335	50.317109	-4.085032	0.07	155.2	2014-08-10	07:45:45
1336	50.317108	-4.085034	0.09	238.9	2014-08-10	07:45:46
1337	50.317108	-4.085033	0.04	162.5	2014-08-10	07:45:48
1338	50.317113	-4.085032	0.57	12	2014-08-10	07:45:49
1339	50.317115	-4.085028	0.15	49.9	2014-08-10	07:45:51
1340	50.317109	-4.08503	0.58	194.9	2014-08-10	07:45:52
1341	50.317112	-4.08503	0.24	7	2014-08-10	07:45:53
1342	50.317117	-4.085026	0.68	25	2014-08-10	07:45:54
1343	50.317118	-4.085022	0.29	63.5	2014-08-10	07:45:55
1344	50.317118	-4.085022	0.06	156.5	2014-08-10	07:45:56
1345	50.317118	-4.085021	0.08	103.7	2014-08-10	07:45:57
1346	50.317118	-4.085021	0.03	32.6	2014-08-10	07:45:58
1347	50.317115	-4.085022	0.39	194	2014-08-10	07:45:59
1348	50.317114	-4.085024	0.08	229.4	2014-08-10	07:46:01
1349	50.317113	-4.085024	0.04	170.4	2014-08-10	07:46:02
1350	50.317113	-4.085023	0.07	104.9	2014-08-10	07:46:03
1351	50.317116	-4.085014	0.66	59.6	2014-08-10	07:46:04
1352	50.317119	-4.085007	0.59	60.8	2014-08-10	07:46:05
1353	50.317118	-4.085004	0.23	111.5	2014-08-10	07:46:06
1354	50.317113	-4.085005	0.53	189.7	2014-08-10	07:46:07
1355	50.317114	-4.085004	0.15	63.3	2014-08-10	07:46:08
1356	50.317122	-4.084997	1.01	26.6	2014-08-10	07:46:09
1357	50.317128	-4.084991	0.81	30.5	2014-08-10	07:46:10
1358	50.317129	-4.084991	0.07	24.4	2014-08-10	07:46:11
1359	50.317133	-4.085006	1.18	294.3	2014-08-10	07:46:12
1360	50.317138	-4.085019	1.05	300.6	2014-08-10	07:46:13
1361	50.317143	-4.085025	0.7	318.4	2014-08-10	07:46:14
1362	50.317156	-4.085023	1.51	5.6	2014-08-10	07:46:15
1363	50.317188	-4.085009	3.71	16.3	2014-08-10	07:46:16
1364	50.317236	-4.084981	5.62	20.2	2014-08-10	07:46:17
1365	50.317282	-4.084939	6.03	29.9	2014-08-10	07:46:18
1366	50.317316	-4.084884	5.4	46.2	2014-08-10	07:46:19
1367	50.317352	-4.084843	4.97	36.4	2014-08-10	07:46:20
1368	50.317397	-4.08481	5.55	24.9	2014-08-10	07:46:21
1369	50.317444	-4.084767	5.99	30.3	2014-08-10	07:46:22
1370	50.317481	-4.084713	5.65	42.7	2014-08-10	07:46:23
1371	50.317498	-4.084664	4.01	62.2	2014-08-10	07:46:24
1372	50.317498	-4.084637	1.89	90	2014-08-10	07:46:25
1373	50.317491	-4.084629	0.94	145.3	2014-08-10	07:46:26
1374	50.317478	-4.084631	1.38	184.5	2014-08-10	07:46:27
1375	50.317464	-4.084638	1.66	197.5	2014-08-10	07:46:28
1376	50.317453	-4.084649	1.46	213	2014-08-10	07:46:29
1377	50.317445	-4.084664	1.38	231.5	2014-08-10	07:46:30
1378	50.317436	-4.084676	1.35	217.9	2014-08-10	07:46:31
1379	50.317425	-4.084686	1.41	209.7	2014-08-10	07:46:32
1380	50.317412	-4.084701	1.8	216.4	2014-08-10	07:46:33
1381	50.317403	-4.084713	1.31	222.7	2014-08-10	07:46:34
1382	50.317397	-4.084726	1.19	231.1	2014-08-10	07:46:35
1383	50.317388	-4.084739	1.3	225.8	2014-08-10	07:46:36
1384	50.317381	-4.084749	1.09	221.6	2014-08-10	07:46:37
1385	50.317372	-4.08476	1.29	214.3	2014-08-10	07:46:38
1386	50.317359	-4.084773	1.71	214.6	2014-08-10	07:46:39
1387	50.317349	-4.084786	1.41	218.5	2014-08-10	07:46:40
1388	50.317348	-4.084793	0.52	257.6	2014-08-10	07:46:41
1389	50.317346	-4.0848	0.53	249.3	2014-08-10	07:46:42
1390	50.317339	-4.084815	1.34	232.3	2014-08-10	07:46:43
1391	50.317332	-4.084833	1.52	239.7	2014-08-10	07:46:44
1392	50.317324	-4.084852	1.64	237.6	2014-08-10	07:46:45
1393	50.317326	-4.084864	0.81	284.7	2014-08-10	07:46:46
1394	50.317329	-4.08487	0.58	301.8	2014-08-10	07:46:47
1395	50.317323	-4.084885	1.21	236.7	2014-08-10	07:46:48
1396	50.317316	-4.084902	1.46	239.7	2014-08-10	07:46:49
1397	50.317306	-4.084918	1.57	225.5	2014-08-10	07:46:50
1398	50.317304	-4.084925	0.56	246.4	2014-08-10	07:46:51
1399	50.317307	-4.08493	0.43	305.6	2014-08-10	07:46:52
1400	50.317299	-4.084942	1.22	222.9	2014-08-10	07:46:53
1401	50.317287	-4.084955	1.61	216	2014-08-10	07:46:54
1402	50.317283	-4.08496	0.54	216.3	2014-08-10	07:46:55
1403	50.317287	-4.084958	0.42	18.9	2014-08-10	07:46:56
1404	50.317284	-4.084964	0.52	240.9	2014-08-10	07:46:57
1405	50.317274	-4.084978	1.48	221.3	2014-08-10	07:46:58
1406	50.317264	-4.084996	1.73	226.3	2014-08-10	07:46:59
1407	50.317255	-4.085013	1.6	231.9	2014-08-10	07:47:00
1408	50.317262	-4.085022	0.96	323.6	2014-08-10	07:47:01
1409	50.317272	-4.085027	1.24	342	2014-08-10	07:47:02
1410	50.317266	-4.085037	0.95	227.5	2014-08-10	07:47:03
1411	50.317255	-4.085047	1.42	209.5	2014-08-10	07:47:04
1412	50.317243	-4.085058	1.59	210.6	2014-08-10	07:47:05
1413	50.31723	-4.085068	1.59	207.5	2014-08-10	07:47:06
1414	50.317227	-4.085069	0.42	188.3	2014-08-10	07:47:07
1415	50.317223	-4.085068	0.4	163.6	2014-08-10	07:47:08
1416	50.317209	-4.085069	1.54	184.6	2014-08-10	07:47:09
1417	50.317194	-4.085069	1.7	178.6	2014-08-10	07:47:10
1418	50.317179	-4.085067	1.64	175.8	2014-08-10	07:47:11
1419	50.317166	-4.085064	1.54	172.2	2014-08-10	07:47:12
1420	50.31716	-4.085057	0.81	144.2	2014-08-10	07:47:13
1421	50.317162	-4.085048	0.68	72.4	2014-08-10	07:47:14
1422	50.317158	-4.085045	0.45	148.8	2014-08-10	07:47:15
1423	50.317149	-4.085043	0.99	173.4	2014-08-10	07:47:16
1424	50.317141	-4.085039	0.96	162.3	2014-08-10	07:47:17
1425	50.317133	-4.085035	0.94	160.4	2014-08-10	07:47:18
1426	50.317129	-4.085027	0.75	135	2014-08-10	07:47:19
1427	50.317127	-4.085014	1.01	102.3	2014-08-10	07:47:20
1428	50.317124	-4.084998	1.18	104.2	2014-08-10	07:47:21
1429	50.317115	-4.084986	1.31	141.1	2014-08-10	07:47:22
1430	50.317105	-4.084978	1.25	154.6	2014-08-10	07:47:23
1431	50.317095	-4.084974	1.13	162.9	2014-08-10	07:47:24
1432	50.317084	-4.084973	1.2	176	2014-08-10	07:47:25
1433	50.317077	-4.084972	0.79	176.1	2014-08-10	07:47:26
1434	50.317076	-4.08497	0.19	123.5	2014-08-10	07:47:27
1435	50.317078	-4.08497	0.12	1.5	2014-08-10	07:47:29
1436	50.317079	-4.084971	0.08	291.2	2014-08-10	07:47:30
1437	50.31708	-4.084973	0.12	313.2	2014-08-10	07:47:32
1438	50.31708	-4.084973	0.06	162	2014-08-10	07:47:33
1439	50.31708	-4.084971	0.12	51.9	2014-08-10	07:47:34
1440	50.317081	-4.08497	0.1	60.7	2014-08-10	07:47:35
1441	50.317086	-4.084964	0.71	36.6	2014-08-10	07:47:36
1442	50.31709	-4.084963	0.46	14.9	2014-08-10	07:47:37
1443	50.31709	-4.084963	0.01	180	2014-08-10	07:47:38
1444	50.317082	-4.084967	0.91	200.8	2014-08-10	07:47:39
1445	50.317073	-4.08497	1.02	193.2	2014-08-10	07:47:40
1446	50.31707	-4.084973	0.4	211.1	2014-08-10	07:47:41
1447	50.317076	-4.084972	0.62	11.7	2014-08-10	07:47:42
1448	50.31708	-4.08497	0.48	18.1	2014-08-10	07:47:43
1449	50.31708	-4.08497	0.01	324.3	2014-08-10	07:47:44
1450	50.31708	-4.084971	0.04	293.1	2014-08-10	07:47:46
1451	50.317074	-4.08498	0.98	221.7	2014-08-10	07:47:47
1452	50.317076	-4.084983	0.36	321.9	2014-08-10	07:47:48
1453	50.317083	-4.084981	0.78	7	2014-08-10	07:47:49
1454	50.317086	-4.084977	0.21	45	2014-08-10	07:47:51
1455	50.317086	-4.084977	0.02	0	2014-08-10	07:47:52
1456	50.317082	-4.084982	0.57	215	2014-08-10	07:47:53
1457	50.31708	-4.084982	0.07	175.4	2014-08-10	07:47:55
1458	50.31708	-4.084982	0.04	180	2014-08-10	07:47:56
1459	50.317087	-4.084977	0.79	23.4	2014-08-10	07:47:57
1460	50.317091	-4.084976	0.49	9.8	2014-08-10	07:47:58
1461	50.31709	-4.084977	0.18	211.1	2014-08-10	07:47:59
1462	50.317089	-4.084977	0.08	171.3	2014-08-10	07:48:00
1463	50.317086	-4.084976	0.32	166.9	2014-08-10	07:48:01
1464	50.317086	-4.084976	0.02	145.8	2014-08-10	07:48:02
1465	50.317083	-4.084962	0.52	110.4	2014-08-10	07:48:04
1466	50.317082	-4.084962	0.11	170.7	2014-08-10	07:48:05
1467	50.317078	-4.084959	0.48	150.4	2014-08-10	07:48:06
1468	50.317078	-4.084958	0.05	44.1	2014-08-10	07:48:07
1469	50.317075	-4.08495	0.7	122.9	2014-08-10	07:48:08
1470	50.31707	-4.084945	0.62	147	2014-08-10	07:48:09
1471	50.31707	-4.084946	0.07	225.5	2014-08-10	07:48:10
1472	50.317074	-4.084942	0.26	30.2	2014-08-10	07:48:12
1473	50.317081	-4.084934	1.06	35	2014-08-10	07:48:13
1474	50.317089	-4.084927	0.92	31.6	2014-08-10	07:48:14
1475	50.317096	-4.08492	0.97	31.1	2014-08-10	07:48:15
1476	50.317092	-4.084926	0.29	225.5	2014-08-10	07:48:17
1477	50.317125	-4.08492	3.71	6	2014-08-10	07:48:18
1478	50.31718	-4.084927	6.1	355.1	2014-08-10	07:48:19
1479	50.317235	-4.084958	6.52	340.7	2014-08-10	07:48:20
1480	50.317284	-4.084973	5.57	348.6	2014-08-10	07:48:21
1481	50.317333	-4.084953	5.55	15.1	2014-08-10	07:48:22
1482	50.317378	-4.08493	5.29	17.9	2014-08-10	07:48:23
1483	50.317421	-4.084917	4.87	10.8	2014-08-10	07:48:24
1484	50.317463	-4.084905	4.81	10.4	2014-08-10	07:48:25
1485	50.317505	-4.084893	4.74	10.8	2014-08-10	07:48:26
1486	50.317686	-4.084857	2.54	7.2	2014-08-10	07:48:34
1487	50.317563	-4.084826	13.87	170.9	2014-08-10	07:48:35
1488	50.317494	-4.084833	7.76	183.7	2014-08-10	07:48:36
1489	50.317449	-4.084849	5.11	193.2	2014-08-10	07:48:37
1490	50.317406	-4.084869	4.94	196	2014-08-10	07:48:38
1491	50.317369	-4.084888	4.32	198.7	2014-08-10	07:48:39
1492	50.317338	-4.084906	3.77	199.3	2014-08-10	07:48:40
1493	50.31732	-4.084912	2.04	193.9	2014-08-10	07:48:41
1494	50.317313	-4.084919	0.84	213.9	2014-08-10	07:48:42
1495	50.317305	-4.08493	1.21	219	2014-08-10	07:48:43
1496	50.317291	-4.084939	1.73	201.9	2014-08-10	07:48:44
1497	50.317274	-4.084945	1.85	193	2014-08-10	07:48:45
1498	50.31726	-4.084944	1.61	179	2014-08-10	07:48:46
1499	50.317253	-4.08494	0.82	158.3	2014-08-10	07:48:47
1500	50.317245	-4.08494	0.85	178	2014-08-10	07:48:48
1501	50.317235	-4.084946	1.22	202.1	2014-08-10	07:48:49
1502	50.317223	-4.084957	1.57	210	2014-08-10	07:48:50
1503	50.317209	-4.084966	1.65	202.2	2014-08-10	07:48:51
1504	50.317211	-4.084965	0.19	18.6	2014-08-10	07:48:52
1505	50.317221	-4.084958	1.23	22.5	2014-08-10	07:48:53
1506	50.317223	-4.084963	0.41	302.9	2014-08-10	07:48:54
1507	50.31722	-4.08498	1.23	251.9	2014-08-10	07:48:55
1508	50.317213	-4.085003	1.76	246.6	2014-08-10	07:48:56
1509	50.317205	-4.085026	1.92	239	2014-08-10	07:48:57
1510	50.317202	-4.085036	0.8	246.6	2014-08-10	07:48:58
1511	50.317213	-4.085033	1.26	10.6	2014-08-10	07:48:59
1512	50.317221	-4.085029	0.94	15.5	2014-08-10	07:49:00
1513	50.317221	-4.08503	0.06	270	2014-08-10	07:49:01
1514	50.317212	-4.085031	1.03	182.7	2014-08-10	07:49:02
1515	50.317202	-4.085031	1.07	182.6	2014-08-10	07:49:03
1516	50.317197	-4.085024	0.8	140.6	2014-08-10	07:49:04
1517	50.317194	-4.085014	0.8	111.1	2014-08-10	07:49:05
1518	50.317187	-4.085009	0.84	156.6	2014-08-10	07:49:06
1519	50.317183	-4.085007	0.5	164	2014-08-10	07:49:07
1520	50.317186	-4.085004	0.36	35	2014-08-10	07:49:08
1521	50.317187	-4.085007	0.3	313.1	2014-08-10	07:49:09
1522	50.317187	-4.085009	0.12	230.2	2014-08-10	07:49:10
1523	50.317201	-4.085009	1.57	358	2014-08-10	07:49:11
1524	50.317231	-4.084999	3.46	11.9	2014-08-10	07:49:12
1525	50.31728	-4.084979	5.63	14.8	2014-08-10	07:49:13
1526	50.317343	-4.084958	7.11	11.9	2014-08-10	07:49:14
1527	50.3174	-4.084964	6.41	356.2	2014-08-10	07:49:15
1528	50.317443	-4.084988	5.07	340.6	2014-08-10	07:49:16
1529	50.317483	-4.084982	4.52	5.7	2014-08-10	07:49:17
1530	50.317526	-4.084949	5.24	26.5	2014-08-10	07:49:18
1531	50.317568	-4.084917	5.24	25.6	2014-08-10	07:49:19
1532	50.31761	-4.084886	5.21	25.2	2014-08-10	07:49:20
1533	50.317445	-4.085021	1.73	207.6	2014-08-10	07:49:32
1534	50.317441	-4.085019	0.45	159	2014-08-10	07:49:33
1535	50.317433	-4.085022	0.94	193.6	2014-08-10	07:49:34
1536	50.31742	-4.085025	1.42	190.1	2014-08-10	07:49:35
1537	50.317411	-4.085024	1.09	176.3	2014-08-10	07:49:36
1538	50.317403	-4.085018	0.94	151.4	2014-08-10	07:49:37
1539	50.317395	-4.085013	1.02	160.9	2014-08-10	07:49:38
1540	50.317382	-4.085014	1.36	182.2	2014-08-10	07:49:39
1541	50.317368	-4.085017	1.58	188.4	2014-08-10	07:49:40
1542	50.317355	-4.085016	1.48	177.7	2014-08-10	07:49:41
1543	50.317343	-4.085014	1.31	173.2	2014-08-10	07:49:42
1544	50.317333	-4.085012	1.16	171.8	2014-08-10	07:49:43
1545	50.317321	-4.08501	1.37	173.7	2014-08-10	07:49:44
1546	50.317313	-4.085005	0.94	159.7	2014-08-10	07:49:45
1547	50.317306	-4.085003	0.8	166.2	2014-08-10	07:49:46
1548	50.317292	-4.085003	1.53	180.5	2014-08-10	07:49:47
1549	50.31728	-4.085003	1.37	179.5	2014-08-10	07:49:48
1550	50.317268	-4.085001	1.31	176.4	2014-08-10	07:49:49
1551	50.317259	-4.084999	1.05	168.8	2014-08-10	07:49:50
1552	50.317251	-4.084999	0.83	183.3	2014-08-10	07:49:51
1553	50.317244	-4.085	0.82	182.5	2014-08-10	07:49:52
1554	50.317235	-4.085	0.96	182.5	2014-08-10	07:49:53
1555	50.317223	-4.085004	1.43	191.3	2014-08-10	07:49:54
1556	50.317208	-4.085011	1.75	195.4	2014-08-10	07:49:55
1557	50.317196	-4.085015	1.38	191.5	2014-08-10	07:49:56
1558	50.317191	-4.085017	0.56	199.2	2014-08-10	07:49:57
1559	50.317183	-4.085024	0.95	211	2014-08-10	07:49:58
1560	50.317171	-4.085033	1.53	203.9	2014-08-10	07:49:59
1561	50.317159	-4.085041	1.49	204.4	2014-08-10	07:50:00
1562	50.317156	-4.085043	0.35	192.7	2014-08-10	07:50:01
1563	50.317154	-4.085044	0.15	210.7	2014-08-10	07:50:02
1564	50.317145	-4.085052	1.2	210.9	2014-08-10	07:50:03
1565	50.317139	-4.085055	0.77	192.6	2014-08-10	07:50:04
1566	50.317138	-4.085057	0.14	266.3	2014-08-10	07:50:05
1567	50.317136	-4.085066	0.69	250.2	2014-08-10	07:50:06
1568	50.317124	-4.085077	1.53	210.3	2014-08-10	07:50:07
1569	50.31711	-4.085086	1.75	202.5	2014-08-10	07:50:08
1570	50.317106	-4.085089	0.51	202.5	2014-08-10	07:50:09
1571	50.317111	-4.085088	0.55	5	2014-08-10	07:50:10
1572	50.317119	-4.085084	1	15.9	2014-08-10	07:50:11
1573	50.317132	-4.085076	1.5	22.4	2014-08-10	07:50:12
1574	50.317136	-4.085072	0.59	27.1	2014-08-10	07:50:13
1575	50.317132	-4.085074	0.51	189.4	2014-08-10	07:50:14
1576	50.317124	-4.085078	0.9	201	2014-08-10	07:50:15
1577	50.317125	-4.085072	0.21	82.5	2014-08-10	07:50:17
1578	50.317121	-4.085071	0.43	165.7	2014-08-10	07:50:18
1579	50.31711	-4.085075	1.28	192.6	2014-08-10	07:50:19
1580	50.317097	-4.085079	1.44	193.6	2014-08-10	07:50:20
1581	50.317084	-4.085086	1.52	197.8	2014-08-10	07:50:21
1582	50.317079	-4.085086	0.58	178.8	2014-08-10	07:50:22
1583	50.317085	-4.085077	0.89	43.4	2014-08-10	07:50:23
1584	50.317092	-4.085077	0.76	0	2014-08-10	07:50:24
1585	50.317091	-4.085083	0.43	253.5	2014-08-10	07:50:25
1586	50.317086	-4.085089	0.72	216.2	2014-08-10	07:50:26
1587	50.317079	-4.08509	0.7	183.9	2014-08-10	07:50:27
1588	50.317077	-4.085088	0.3	156.3	2014-08-10	07:50:28
1589	50.317085	-4.085076	1.22	42.3	2014-08-10	07:50:29
1590	50.317102	-4.085059	2.29	33.2	2014-08-10	07:50:30
1591	50.317113	-4.085043	1.64	41.4	2014-08-10	07:50:31
1592	50.317113	-4.085044	0.05	307.5	2014-08-10	07:50:32
1593	50.317112	-4.085061	1.21	262.9	2014-08-10	07:50:33
1594	50.31711	-4.08508	1.37	261.8	2014-08-10	07:50:34
1595	50.317106	-4.085093	1.04	240.3	2014-08-10	07:50:35
1596	50.317099	-4.085097	0.84	199.8	2014-08-10	07:50:36
1597	50.317089	-4.085101	1.07	197.6	2014-08-10	07:50:37
1598	50.31708	-4.085107	1.14	201.4	2014-08-10	07:50:38
1599	50.317115	-4.085036	0.49	52.1	2014-08-10	07:50:51
1600	50.317111	-4.085042	0.64	219.8	2014-08-10	07:50:52
1601	50.317103	-4.085035	1	148.3	2014-08-10	07:50:53
1602	50.31709	-4.085033	1.48	174.9	2014-08-10	07:50:54
1603	50.317077	-4.085033	1.45	179.3	2014-08-10	07:50:55
1604	50.317064	-4.085034	1.41	183.4	2014-08-10	07:50:56
1605	50.317064	-4.085028	0.42	98.8	2014-08-10	07:50:57
1606	50.317068	-4.085022	0.67	35.2	2014-08-10	07:50:58
1607	50.317067	-4.085014	0.63	110	2014-08-10	07:50:59
1608	50.317059	-4.085014	0.86	177.6	2014-08-10	07:51:00
1609	50.317066	-4.085012	0.38	10.4	2014-08-10	07:51:02
1610	50.317079	-4.084999	1.75	30.4	2014-08-10	07:51:03
1611	50.317082	-4.084989	0.81	66.4	2014-08-10	07:51:04
1612	50.317074	-4.084984	0.95	160.2	2014-08-10	07:51:05
1613	50.317063	-4.084979	1.26	161.5	2014-08-10	07:51:06
1614	50.317056	-4.084974	0.89	160.8	2014-08-10	07:51:07
1615	50.31705	-4.084975	0.64	186.5	2014-08-10	07:51:08
1616	50.317049	-4.084967	0.3	101.9	2014-08-10	07:51:10
1617	50.317053	-4.084951	1.23	67.2	2014-08-10	07:51:11
1618	50.317059	-4.084934	1.4	64.8	2014-08-10	07:51:12
1619	50.317322	-4.084852	2.13	11.2	2014-08-10	07:51:26
1620	50.317319	-4.084855	0.4	208.4	2014-08-10	07:51:27
1621	50.317315	-4.08486	0.54	227.6	2014-08-10	07:51:28
1622	50.31732	-4.08486	0.27	2.5	2014-08-10	07:51:30
1623	50.317324	-4.084859	0.42	11.6	2014-08-10	07:51:31
1624	50.317326	-4.084865	0.47	298.3	2014-08-10	07:51:32
1625	50.317324	-4.084875	0.77	250.8	2014-08-10	07:51:33
1626	50.317316	-4.084888	1.23	227.7	2014-08-10	07:51:34
1627	50.317308	-4.084899	1.16	222.8	2014-08-10	07:51:35
1628	50.317317	-4.084897	0.95	6.8	2014-08-10	07:51:36
1629	50.317332	-4.084888	1.77	21.9	2014-08-10	07:51:37
1630	50.317334	-4.084885	0.17	40.1	2014-08-10	07:51:39
1631	50.317335	-4.084886	0.12	298.9	2014-08-10	07:51:40
1632	50.317333	-4.084888	0.25	214.9	2014-08-10	07:51:41
1633	50.317327	-4.084895	0.86	217.3	2014-08-10	07:51:42
1634	50.317321	-4.084902	0.73	217.3	2014-08-10	07:51:43
1635	50.317325	-4.084906	0.49	322.8	2014-08-10	07:51:44
1636	50.317325	-4.084912	0.44	271.3	2014-08-10	07:51:45
1637	50.317319	-4.084922	1	225.8	2014-08-10	07:51:46
1638	50.31731	-4.084933	1.23	219.6	2014-08-10	07:51:47
1639	50.317302	-4.084944	1.2	218.6	2014-08-10	07:51:48
1640	50.3173	-4.084945	0.26	207.1	2014-08-10	07:51:49
1641	50.317296	-4.084946	0.35	189.8	2014-08-10	07:51:50
1642	50.317287	-4.084954	1.19	207	2014-08-10	07:51:51
1643	50.317275	-4.084964	1.49	208.9	2014-08-10	07:51:52
1644	50.317263	-4.084969	1.35	194.3	2014-08-10	07:51:53
1645	50.317252	-4.084973	1.26	194.8	2014-08-10	07:51:54
1646	50.317245	-4.084975	0.85	186.8	2014-08-10	07:51:55
1647	50.317238	-4.084975	0.76	183.2	2014-08-10	07:51:56
1648	50.317228	-4.084979	1.13	194.4	2014-08-10	07:51:57
1649	50.317216	-4.084983	1.39	192.3	2014-08-10	07:51:58
1650	50.317207	-4.084985	1.05	186.5	2014-08-10	07:51:59
1651	50.317202	-4.084986	0.48	189.9	2014-08-10	07:52:00
1652	50.317198	-4.084988	0.55	197.7	2014-08-10	07:52:01
1653	50.317187	-4.084995	1.24	200.8	2014-08-10	07:52:02
1654	50.31718	-4.084995	0.76	179.6	2014-08-10	07:52:03
1655	50.317181	-4.084994	0.09	51.7	2014-08-10	07:52:04
1656	50.317178	-4.085	0.56	231.5	2014-08-10	07:52:05
1657	50.317167	-4.085011	1.48	214.3	2014-08-10	07:52:06
1658	50.317154	-4.085023	1.7	209	2014-08-10	07:52:07
1659	50.317143	-4.085027	1.23	194.3	2014-08-10	07:52:08
1660	50.317144	-4.085028	0.12	339.7	2014-08-10	07:52:09
1661	50.317141	-4.085032	0.42	220.9	2014-08-10	07:52:10
1662	50.317128	-4.085036	1.52	191.1	2014-08-10	07:52:11
1663	50.317114	-4.085037	1.48	182.7	2014-08-10	07:52:12
1664	50.317115	-4.085031	0.45	81.8	2014-08-10	07:52:13
1665	50.317114	-4.085023	0.28	95.7	2014-08-10	07:52:15
1666	50.317103	-4.085027	1.3	194.3	2014-08-10	07:52:16
1667	50.317089	-4.085033	1.65	195.8	2014-08-10	07:52:17
1668	50.317073	-4.085037	1.8	187.8	2014-08-10	07:52:18
1669	50.317062	-4.085038	1.24	182.7	2014-08-10	07:52:19
1670	50.317053	-4.085039	0.94	183.6	2014-08-10	07:52:20
1671	50.317042	-4.08504	1.27	184.6	2014-08-10	07:52:21
1672	50.317028	-4.085042	1.49	186	2014-08-10	07:52:22
1673	50.317018	-4.085044	1.2	187.4	2014-08-10	07:52:23
1674	50.31701	-4.085048	0.91	194.8	2014-08-10	07:52:24
1675	50.317001	-4.085052	0.99	196.4	2014-08-10	07:52:25
1676	50.316992	-4.085049	1.07	169.1	2014-08-10	07:52:26
1677	50.316978	-4.085048	1.5	177.8	2014-08-10	07:52:27
1678	50.316963	-4.085054	1.77	193.6	2014-08-10	07:52:28
1679	50.316951	-4.085061	1.38	200.8	2014-08-10	07:52:29
1680	50.31694	-4.085066	1.34	196	2014-08-10	07:52:30
1681	50.316929	-4.085069	1.18	189.3	2014-08-10	07:52:31
1682	50.316928	-4.085069	0.19	180	2014-08-10	07:52:32
1683	50.316923	-4.085074	0.7	215.4	2014-08-10	07:52:33
1684	50.316909	-4.085086	1.68	209.5	2014-08-10	07:52:34
1685	50.316897	-4.085094	1.45	202.4	2014-08-10	07:52:35
1686	50.316896	-4.085091	0.26	135.2	2014-08-10	07:52:36
1687	50.316902	-4.085081	1.01	46.7	2014-08-10	07:52:37
1688	50.316906	-4.085074	0.65	50	2014-08-10	07:52:38
1689	50.316905	-4.08507	0.31	107.7	2014-08-10	07:52:39
1690	50.316901	-4.085068	0.39	164.9	2014-08-10	07:52:40
1691	50.316896	-4.085067	0.65	169.5	2014-08-10	07:52:41
1692	50.316884	-4.085065	1.26	174.6	2014-08-10	07:52:42
1693	50.316876	-4.085063	0.97	173.2	2014-08-10	07:52:43
1694	50.316877	-4.085058	0.4	73.8	2014-08-10	07:52:44
1695	50.316895	-4.085045	2.22	23.2	2014-08-10	07:52:45
1696	50.316902	-4.085045	0.8	0.4	2014-08-10	07:52:46
1697	50.316893	-4.085052	1.14	206	2014-08-10	07:52:47
1698	50.316884	-4.085059	1.1	205	2014-08-10	07:52:48
1699	50.316874	-4.085067	1.27	207.1	2014-08-10	07:52:49
1700	50.316867	-4.085069	0.79	188.2	2014-08-10	07:52:50
1701	50.316861	-4.085066	0.66	159.8	2014-08-10	07:52:51
1702	50.316861	-4.085059	0.47	101.4	2014-08-10	07:52:52
1703	50.316864	-4.085051	0.7	56.7	2014-08-10	07:52:53
1704	50.316868	-4.085038	1.01	61.3	2014-08-10	07:52:54
1705	50.316867	-4.085034	0.32	114.6	2014-08-10	07:52:55
1706	50.316861	-4.085041	0.82	215.8	2014-08-10	07:52:56
1707	50.316853	-4.085045	0.98	195.2	2014-08-10	07:52:57
1708	50.316853	-4.085041	0.26	94	2014-08-10	07:52:58
1709	50.316857	-4.085034	0.68	45.8	2014-08-10	07:52:59
1710	50.316858	-4.085031	0.12	54.5	2014-08-10	07:53:01
1711	50.316855	-4.08503	0.32	165.9	2014-08-10	07:53:02
1712	50.316852	-4.085031	0.43	185.6	2014-08-10	07:53:03
1713	50.316847	-4.085031	0.46	182.9	2014-08-10	07:53:04
1714	50.316848	-4.085032	0.05	280.6	2014-08-10	07:53:05
1715	50.316857	-4.085033	1.08	354.3	2014-08-10	07:53:06
1716	50.316863	-4.085049	1.28	302.1	2014-08-10	07:53:07
1717	50.316862	-4.08507	1.51	262.9	2014-08-10	07:53:08
1718	50.316857	-4.085082	1.01	241.9	2014-08-10	07:53:09
1719	50.316858	-4.085089	0.46	275.8	2014-08-10	07:53:10
1720	50.316857	-4.085089	0.06	227.4	2014-08-10	07:53:11
1721	50.31687	-4.085077	1.63	32.9	2014-08-10	07:53:12
1722	50.316878	-4.085058	1.65	54.7	2014-08-10	07:53:13
1723	50.316873	-4.085047	0.95	129	2014-08-10	07:53:14
1724	50.316862	-4.085044	1.28	168.8	2014-08-10	07:53:15
1725	50.31685	-4.085043	1.34	177.7	2014-08-10	07:53:16
1726	50.316844	-4.085045	0.66	193	2014-08-10	07:53:17
1727	50.316845	-4.085046	0.12	349.1	2014-08-10	07:53:18
1728	50.316865	-4.085028	2.59	28.7	2014-08-10	07:53:19
1729	50.316892	-4.085009	3.31	24.5	2014-08-10	07:53:20
1730	50.316911	-4.084996	2.22	23.3	2014-08-10	07:53:21
1731	50.316914	-4.08499	0.56	51.9	2014-08-10	07:53:22
1732	50.316909	-4.084991	0.58	185.3	2014-08-10	07:53:23
1733	50.316904	-4.084994	0.61	200.7	2014-08-10	07:53:24
1734	50.316902	-4.084996	0.21	221.9	2014-08-10	07:53:25
1735	50.316903	-4.084995	0.06	37.8	2014-08-10	07:53:26
1736	50.316908	-4.084988	0.77	42.3	2014-08-10	07:53:27
1737	50.316909	-4.084982	0.22	68.6	2014-08-10	07:53:29
1738	50.316909	-4.084982	0.05	26.6	2014-08-10	07:53:30
1739	50.31691	-4.084982	0.03	336.5	2014-08-10	07:53:31
1740	50.316905	-4.084981	0.58	167.6	2014-08-10	07:53:32
1741	50.316901	-4.08498	0.22	174.5	2014-08-10	07:53:34
1742	50.316902	-4.084975	0.39	62.9	2014-08-10	07:53:35
1743	50.316904	-4.084971	0.38	58.7	2014-08-10	07:53:36
1744	50.316907	-4.084961	0.78	65.9	2014-08-10	07:53:37
1745	50.316907	-4.084958	0.17	99.5	2014-08-10	07:53:38
1746	50.316905	-4.084962	0.34	242.3	2014-08-10	07:53:39
1747	50.316908	-4.084966	0.45	324.2	2014-08-10	07:53:40
1748	50.316922	-4.084954	1.77	28.3	2014-08-10	07:53:41
1749	50.31695	-4.084926	3.7	33.2	2014-08-10	07:53:42
1750	50.316992	-4.084891	5.3	27.8	2014-08-10	07:53:43
1751	50.317047	-4.084877	6.18	9.2	2014-08-10	07:53:44
1752	50.317105	-4.084886	6.49	354.5	2014-08-10	07:53:45
1753	50.317168	-4.084886	6.96	0	2014-08-10	07:53:46
1754	50.317234	-4.084894	7.42	355.4	2014-08-10	07:53:47
1755	50.317289	-4.084915	6.27	346.6	2014-08-10	07:53:48
1756	50.317329	-4.084909	4.51	4.9	2014-08-10	07:53:49
1757	50.317358	-4.084874	4.04	38.3	2014-08-10	07:53:50
1758	50.317377	-4.08483	3.76	55.6	2014-08-10	07:53:51
1759	50.317394	-4.084788	3.54	58	2014-08-10	07:53:52
1760	50.317407	-4.084757	2.67	56.5	2014-08-10	07:53:53
1761	50.317411	-4.084741	1.22	67.1	2014-08-10	07:53:54
1762	50.317409	-4.084739	0.29	144.3	2014-08-10	07:53:55
1763	50.317404	-4.08476	1.65	248.4	2014-08-10	07:53:56
1764	50.3174	-4.084784	1.72	257.2	2014-08-10	07:53:57
1765	50.317397	-4.084803	1.39	254.8	2014-08-10	07:53:58
1766	50.317398	-4.084819	1.16	274.6	2014-08-10	07:53:59
1767	50.317394	-4.084833	1.12	244.9	2014-08-10	07:54:00
1768	50.317384	-4.08485	1.57	228.7	2014-08-10	07:54:01
1769	50.317376	-4.084867	1.54	230.6	2014-08-10	07:54:02
1770	50.317366	-4.084877	1.26	216.9	2014-08-10	07:54:03
1771	50.317362	-4.084885	0.74	226.7	2014-08-10	07:54:04
1772	50.317355	-4.084892	0.95	214.4	2014-08-10	07:54:05
1773	50.317342	-4.084899	1.51	199.7	2014-08-10	07:54:06
1774	50.31733	-4.084905	1.47	196	2014-08-10	07:54:07
1775	50.317315	-4.08491	1.63	192.6	2014-08-10	07:54:08
1776	50.317306	-4.084911	1	184.4	2014-08-10	07:54:09
1777	50.317298	-4.084912	0.93	183	2014-08-10	07:54:10
1778	50.317286	-4.084914	1.36	186	2014-08-10	07:54:11
1779	50.317274	-4.084916	1.28	187	2014-08-10	07:54:12
1780	50.317263	-4.084919	1.27	188.4	2014-08-10	07:54:13
1781	50.317255	-4.084921	0.87	189	2014-08-10	07:54:14
1782	50.31725	-4.084922	0.65	190.7	2014-08-10	07:54:15
1783	50.317242	-4.084925	0.89	191.7	2014-08-10	07:54:16
1784	50.317232	-4.084929	1.15	194.1	2014-08-10	07:54:17
1785	50.317221	-4.084932	1.26	190.9	2014-08-10	07:54:18
1786	50.317214	-4.084932	0.75	180.4	2014-08-10	07:54:19
1787	50.317213	-4.084926	0.44	102.1	2014-08-10	07:54:20
1788	50.317211	-4.084921	0.44	126.6	2014-08-10	07:54:21
1789	50.317204	-4.084924	0.8	195.4	2014-08-10	07:54:22
1790	50.317195	-4.084929	1.07	197.1	2014-08-10	07:54:23
1791	50.317182	-4.084932	1.45	190.4	2014-08-10	07:54:24
1792	50.317171	-4.084934	1.26	184.3	2014-08-10	07:54:25
1793	50.317167	-4.084929	0.53	144.7	2014-08-10	07:54:26
1794	50.317163	-4.084925	0.48	142.6	2014-08-10	07:54:27
1795	50.317152	-4.084925	1.27	177.9	2014-08-10	07:54:28
1796	50.31714	-4.084927	1.32	188.3	2014-08-10	07:54:29
1797	50.317132	-4.084928	0.91	182.2	2014-08-10	07:54:30
1798	50.317125	-4.084926	0.76	171.5	2014-08-10	07:54:31
1799	50.317114	-4.084924	1.24	171.5	2014-08-10	07:54:32
1800	50.317102	-4.084925	1.33	184.1	2014-08-10	07:54:33
1801	50.317091	-4.084933	1.37	205	2014-08-10	07:54:34
1802	50.317081	-4.084939	1.17	200.9	2014-08-10	07:54:35
1803	50.31707	-4.084939	1.26	181.4	2014-08-10	07:54:36
1804	50.317059	-4.084936	1.29	168.5	2014-08-10	07:54:37
1805	50.317051	-4.084935	0.89	176.9	2014-08-10	07:54:38
1806	50.31704	-4.08494	1.22	196.1	2014-08-10	07:54:39
1807	50.317024	-4.084946	1.81	193.5	2014-08-10	07:54:40
1808	50.317011	-4.084945	1.48	178.8	2014-08-10	07:54:41
1809	50.317007	-4.08494	0.56	139.8	2014-08-10	07:54:42
1810	50.317007	-4.084939	0.12	76.2	2014-08-10	07:54:43
1811	50.316998	-4.084939	1.08	182.5	2014-08-10	07:54:44
1812	50.316986	-4.084939	1.3	178.9	2014-08-10	07:54:45
1813	50.316975	-4.084941	1.26	185.7	2014-08-10	07:54:46
1814	50.316968	-4.08494	0.79	175.2	2014-08-10	07:54:47
1815	50.316963	-4.084938	0.57	163.7	2014-08-10	07:54:48
1816	50.316956	-4.084938	0.7	183.4	2014-08-10	07:54:49
1817	50.316945	-4.084942	1.26	191.8	2014-08-10	07:54:50
1818	50.31693	-4.084945	1.73	188.3	2014-08-10	07:54:51
1819	50.316918	-4.084946	1.31	183.9	2014-08-10	07:54:52
1820	50.316913	-4.084946	0.63	179	2014-08-10	07:54:53
1821	50.316907	-4.084946	0.61	178.9	2014-08-10	07:54:54
1822	50.316898	-4.084948	1.07	187.9	2014-08-10	07:54:55
1823	50.316887	-4.084952	1.2	194.4	2014-08-10	07:54:56
1824	50.316883	-4.084953	0.25	180.6	2014-08-10	07:54:58
1825	50.316883	-4.084952	0.05	90	2014-08-10	07:54:59
1826	50.316885	-4.084949	0.31	40.1	2014-08-10	07:55:00
1827	50.316885	-4.084944	0.18	76.4	2014-08-10	07:55:02
1828	50.316879	-4.084941	0.78	162.3	2014-08-10	07:55:03
1829	50.316872	-4.084941	0.77	178.7	2014-08-10	07:55:04
1830	50.316865	-4.084942	0.81	186.4	2014-08-10	07:55:05
1831	50.316863	-4.084936	0.43	116.8	2014-08-10	07:55:06
1832	50.316871	-4.084926	1.12	39	2014-08-10	07:55:07
1833	50.316878	-4.084922	0.91	18.4	2014-08-10	07:55:08
1834	50.316878	-4.084922	0.03	157.3	2014-08-10	07:55:09
1835	50.316872	-4.084923	0.72	185.2	2014-08-10	07:55:10
1836	50.316868	-4.084924	0.41	185	2014-08-10	07:55:11
1837	50.316868	-4.084924	0.01	270	2014-08-10	07:55:12
1838	50.316869	-4.08492	0.31	63.4	2014-08-10	07:55:13
1839	50.31688	-4.084913	1.27	20.9	2014-08-10	07:55:14
1840	50.316887	-4.084908	0.84	26.7	2014-08-10	07:55:15
1841	50.316887	-4.084899	0.67	81.9	2014-08-10	07:55:16
1842	50.316887	-4.084887	0.86	93.1	2014-08-10	07:55:17
1843	50.316886	-4.08488	0.53	106.2	2014-08-10	07:55:18
1844	50.316877	-4.084885	0.98	202.8	2014-08-10	07:55:19
1845	50.31687	-4.084894	1.1	217.3	2014-08-10	07:55:20
1846	50.316872	-4.084893	0.31	19.4	2014-08-10	07:55:21
1847	50.316882	-4.084893	1.07	358.1	2014-08-10	07:55:22
1848	50.316884	-4.084908	1.07	285.1	2014-08-10	07:55:23
1849	50.316877	-4.084925	1.45	237.2	2014-08-10	07:55:24
1850	50.316869	-4.084938	1.29	225.6	2014-08-10	07:55:25
1851	50.316872	-4.084947	0.72	296.2	2014-08-10	07:55:26
1852	50.316876	-4.084959	0.96	298.4	2014-08-10	07:55:27
1853	50.316871	-4.084971	1.03	233.3	2014-08-10	07:55:28
1854	50.316865	-4.08498	0.92	225.8	2014-08-10	07:55:29
1855	50.316858	-4.084986	0.85	208.5	2014-08-10	07:55:30
1856	50.316847	-4.084995	1.43	207.1	2014-08-10	07:55:31
1857	50.316838	-4.084996	0.94	185.1	2014-08-10	07:55:32
1858	50.316843	-4.084993	0.59	23.7	2014-08-10	07:55:33
1859	50.316852	-4.084989	1.03	16.1	2014-08-10	07:55:34
1860	50.316851	-4.084984	0.36	103.6	2014-08-10	07:55:35
1861	50.316845	-4.084977	0.87	148.5	2014-08-10	07:55:36
1862	50.316843	-4.08497	0.56	111.6	2014-08-10	07:55:37
1863	50.316846	-4.084957	0.98	66.5	2014-08-10	07:55:38
1864	50.316851	-4.084942	1.2	62.7	2014-08-10	07:55:39
1865	50.316852	-4.084939	0.26	75.8	2014-08-10	07:55:40
1866	50.316851	-4.084942	0.25	238.7	2014-08-10	07:55:41
1867	50.316845	-4.084943	0.69	186	2014-08-10	07:55:42
1868	50.316837	-4.084945	0.87	189.1	2014-08-10	07:55:43
1869	50.316821	-4.084951	1.78	195.3	2014-08-10	07:55:44
1870	50.316806	-4.084957	1.76	192.7	2014-08-10	07:55:45
1871	50.316801	-4.084955	0.54	167.1	2014-08-10	07:55:46
1872	50.316803	-4.084954	0.09	37.4	2014-08-10	07:55:48
1873	50.316806	-4.084953	0.34	13.4	2014-08-10	07:55:49
1874	50.316809	-4.08495	0.48	26.5	2014-08-10	07:55:50
1875	50.316812	-4.084948	0.3	16.2	2014-08-10	07:55:51
1876	50.316825	-4.084949	1.4	359	2014-08-10	07:55:52
1877	50.316849	-4.084935	2.86	19.4	2014-08-10	07:55:53
1878	50.316866	-4.08492	2.23	30.2	2014-08-10	07:55:54
1879	50.316877	-4.084923	1.19	349.3	2014-08-10	07:55:55
1880	50.316885	-4.084939	1.51	308.2	2014-08-10	07:55:56
1881	50.316891	-4.084964	1.86	292.1	2014-08-10	07:55:57
1882	50.316901	-4.084981	1.62	309.9	2014-08-10	07:55:58
1883	50.316916	-4.084994	1.93	332.4	2014-08-10	07:55:59
1884	50.316929	-4.085011	1.87	319.6	2014-08-10	07:56:00
1885	50.316927	-4.085025	1.03	260.6	2014-08-10	07:56:01
1886	50.316917	-4.085035	1.29	212.3	2014-08-10	07:56:02
1887	50.31691	-4.085033	0.8	168.4	2014-08-10	07:56:03
1888	50.316911	-4.085023	0.65	86.7	2014-08-10	07:56:04
1889	50.316914	-4.085011	0.95	68.1	2014-08-10	07:56:05
1890	50.316912	-4.085002	0.66	104	2014-08-10	07:56:06
1891	50.316903	-4.085001	1.06	174.8	2014-08-10	07:56:07
1892	50.316892	-4.084997	1.21	165.8	2014-08-10	07:56:08
1893	50.316883	-4.084989	1.16	154.2	2014-08-10	07:56:09
1894	50.316884	-4.084976	0.94	85.5	2014-08-10	07:56:10
1895	50.316888	-4.08496	1.25	69.4	2014-08-10	07:56:11
1896	50.316883	-4.084953	0.68	138.6	2014-08-10	07:56:12
1897	50.316871	-4.084956	1.36	187.5	2014-08-10	07:56:13
1898	50.316856	-4.084958	1.64	185.2	2014-08-10	07:56:14
1899	50.316842	-4.084958	1.61	180.4	2014-08-10	07:56:15
1900	50.316828	-4.08496	1.55	183.9	2014-08-10	07:56:16
1901	50.316814	-4.084961	1.54	184.2	2014-08-10	07:56:17
1902	50.3168	-4.084962	1.6	181.5	2014-08-10	07:56:18
1903	50.316866	-4.084929	0.55	17.7	2014-08-10	07:56:32
1904	50.316867	-4.08493	0.12	327.4	2014-08-10	07:56:33
1905	50.316859	-4.084939	1.05	220.3	2014-08-10	07:56:34
1906	50.316854	-4.084945	0.7	218.3	2014-08-10	07:56:35
1907	50.316852	-4.084949	0.39	222.2	2014-08-10	07:56:36
1908	50.316852	-4.084948	0.1	78.8	2014-08-10	07:56:37
1909	50.316857	-4.084938	0.86	54.9	2014-08-10	07:56:38
1910	50.316853	-4.084932	0.55	129.2	2014-08-10	07:56:39
1911	50.316842	-4.08493	1.25	174	2014-08-10	07:56:40
1912	50.316831	-4.084931	1.25	184.1	2014-08-10	07:56:41
1913	50.31682	-4.084933	1.2	184.8	2014-08-10	07:56:42
1914	50.316812	-4.084932	0.9	178.9	2014-08-10	07:56:43
1915	50.316811	-4.084929	0.29	121.4	2014-08-10	07:56:44
1916	50.31681	-4.084928	0.1	159.2	2014-08-10	07:56:45
1917	50.3168	-4.084927	1.15	173.4	2014-08-10	07:56:46
1918	50.316791	-4.084928	0.99	186.5	2014-08-10	07:56:47
1919	50.316782	-4.084934	1.11	201.4	2014-08-10	07:56:48
1920	50.316774	-4.08494	0.98	207.2	2014-08-10	07:56:49
1921	50.316769	-4.084945	0.6	213.5	2014-08-10	07:56:50
1922	50.316769	-4.084945	0.06	212.6	2014-08-10	07:56:51
1923	50.316769	-4.08495	0.32	266.6	2014-08-10	07:56:52
1924	50.316766	-4.084953	0.2	210.4	2014-08-10	07:56:54
1925	50.316766	-4.084951	0.12	76.8	2014-08-10	07:56:55
1926	50.316765	-4.084951	0.05	152.1	2014-08-10	07:56:56
1927	50.316761	-4.084965	1.18	243.2	2014-08-10	07:56:57
1928	50.316757	-4.084989	1.74	257	2014-08-10	07:56:58
1929	50.316753	-4.085014	1.8	254	2014-08-10	07:56:59
1930	50.316751	-4.085028	1.01	260.5	2014-08-10	07:57:00
1931	50.316762	-4.085034	1.32	338.4	2014-08-10	07:57:01
1932	50.31677	-4.085044	1.1	320.4	2014-08-10	07:57:02
1933	50.316765	-4.08506	1.25	242.4	2014-08-10	07:57:03
1934	50.316755	-4.085079	1.73	230.1	2014-08-10	07:57:04
1935	50.316744	-4.085097	1.76	228	2014-08-10	07:57:05
1936	50.316747	-4.085101	0.39	317	2014-08-10	07:57:06
1937	50.316763	-4.08509	1.96	22.7	2014-08-10	07:57:07
1938	50.316772	-4.085083	1.13	26.9	2014-08-10	07:57:08
1939	50.316772	-4.085084	0.09	251.6	2014-08-10	07:57:09
1940	50.316766	-4.085082	0.68	169.5	2014-08-10	07:57:10
1941	50.316758	-4.085084	0.91	185.3	2014-08-10	07:57:11
1942	50.316751	-4.085082	0.72	173.4	2014-08-10	07:57:12
1943	50.316754	-4.085081	0.3	23.1	2014-08-10	07:57:13
1944	50.316764	-4.085077	1.12	12.9	2014-08-10	07:57:14
1945	50.316766	-4.085068	0.7	62.2	2014-08-10	07:57:15
1946	50.31676	-4.08506	0.94	141	2014-08-10	07:57:16
1947	50.316751	-4.085056	1	161.2	2014-08-10	07:57:17
1948	50.316744	-4.085054	0.8	173.2	2014-08-10	07:57:18
1949	50.316742	-4.085052	0.32	150	2014-08-10	07:57:19
1950	50.316745	-4.085045	0.62	51.7	2014-08-10	07:57:20
1951	50.316753	-4.085037	1.09	33.6	2014-08-10	07:57:21
1952	50.316759	-4.085028	0.86	44.1	2014-08-10	07:57:22
1953	50.316757	-4.085029	0.26	197	2014-08-10	07:57:23
1954	50.316754	-4.085036	0.27	232	2014-08-10	07:57:25
1955	50.316753	-4.085032	0.23	99.5	2014-08-10	07:57:26
1956	50.316756	-4.085027	0.49	50.6	2014-08-10	07:57:27
1957	50.316758	-4.085022	0.41	62.9	2014-08-10	07:57:28
1958	50.316758	-4.085018	0.27	87.9	2014-08-10	07:57:29
1959	50.316757	-4.085019	0.04	236.9	2014-08-10	07:57:31
1960	50.316758	-4.085021	0.1	275	2014-08-10	07:57:32
1961	50.316762	-4.085028	0.75	315.1	2014-08-10	07:57:33
1962	50.316771	-4.085022	1.07	25.3	2014-08-10	07:57:34
1963	50.31679	-4.085015	2.12	11.9	2014-08-10	07:57:35
1964	50.316835	-4.085025	5.1	352.4	2014-08-10	07:57:36
1965	50.316892	-4.085051	6.64	343.6	2014-08-10	07:57:37
1966	50.316953	-4.085083	7.13	341.4	2014-08-10	07:57:38
1967	50.317013	-4.085105	6.88	347	2014-08-10	07:57:39
1968	50.317079	-4.085102	7.33	1.6	2014-08-10	07:57:40
1969	50.317151	-4.085081	8.17	10.6	2014-08-10	07:57:41
1970	50.317209	-4.085087	6.5	356.6	2014-08-10	07:57:42
1971	50.317247	-4.085108	4.5	340.4	2014-08-10	07:57:43
1972	50.317283	-4.085102	3.96	5.7	2014-08-10	07:57:44
1973	50.317325	-4.085085	4.87	15	2014-08-10	07:57:45
1974	50.317366	-4.085072	4.61	11.6	2014-08-10	07:57:46
1975	50.317392	-4.085062	3.05	13.2	2014-08-10	07:57:47
1976	50.317398	-4.085056	0.79	30.7	2014-08-10	07:57:48
1977	50.317394	-4.085054	0.47	160.9	2014-08-10	07:57:49
1978	50.317388	-4.085052	0.69	171.5	2014-08-10	07:57:50
1979	50.317382	-4.085053	0.65	183.1	2014-08-10	07:57:51
1980	50.317375	-4.085057	0.84	202.2	2014-08-10	07:57:52
1981	50.317371	-4.085059	0.52	192.6	2014-08-10	07:57:53
1982	50.317372	-4.085064	0.36	294.5	2014-08-10	07:57:54
1983	50.317369	-4.085075	0.88	245.7	2014-08-10	07:57:55
1984	50.317354	-4.085086	1.79	205.1	2014-08-10	07:57:56
1985	50.317341	-4.085094	1.64	202.4	2014-08-10	07:57:57
1986	50.317333	-4.085103	1.07	215	2014-08-10	07:57:58
1987	50.317323	-4.085108	1.11	199.5	2014-08-10	07:57:59
1988	50.31731	-4.085111	1.49	186.6	2014-08-10	07:58:00
1989	50.317295	-4.085117	1.72	195.2	2014-08-10	07:58:01
1990	50.317281	-4.085116	1.55	176.7	2014-08-10	07:58:02
1991	50.317268	-4.085111	1.53	166.7	2014-08-10	07:58:03
1992	50.317253	-4.085107	1.63	169.7	2014-08-10	07:58:04
1993	50.31724	-4.085107	1.48	181.8	2014-08-10	07:58:05
1994	50.317229	-4.085107	1.23	179.2	2014-08-10	07:58:06
1995	50.317217	-4.085103	1.4	167.5	2014-08-10	07:58:07
1996	50.317203	-4.085103	1.55	179.1	2014-08-10	07:58:08
1997	50.31719	-4.085106	1.46	188.2	2014-08-10	07:58:09
1998	50.317176	-4.085104	1.54	175.6	2014-08-10	07:58:10
1999	50.317168	-4.085096	0.99	148	2014-08-10	07:58:11
[truncated: 2,467 more rows]
