# Supplementary material for: On the Potential of Surfers to Monitor Environmental Indicators in the Coastal Zone
Source: PLoS One. 2015 Jul 8;10(7):e0127706. doi: 10.1371/journal.pone.0127706 (PMC4496071; doi:10.1371/journal.pone.0127706)
Supplement: S1 Data — Contains 85 GPS tracks (comma separated files) used to estimate surfing performance statistics in the manuscript. (ZIP) [file pone.0127706.s001.zip › S1 Data GPS Tracks/20140811_Wembury.csv]

No	Latitude	Longitude	Speed	Course	Date	Time
1	50.31732	-4.083308	0	0	2014-08-11	17:33:57
2	50.317321	-4.083309	0.2	342.3	2014-08-11	17:33:58
3	50.317324	-4.083308	0.33	12.3	2014-08-11	17:33:59
4	50.317326	-4.083306	0.27	23	2014-08-11	17:34:00
5	50.317327	-4.083303	0.25	77.2	2014-08-11	17:34:01
6	50.317329	-4.0833	0.29	54.1	2014-08-11	17:34:02
7	50.317331	-4.0833	0.27	1.2	2014-08-11	17:34:03
8	50.31733	-4.083302	0.16	241.5	2014-08-11	17:34:04
9	50.31733	-4.083303	0.11	274.5	2014-08-11	17:34:05
10	50.317329	-4.083306	0.22	230.9	2014-08-11	17:34:06
11	50.317326	-4.08331	0.44	227.7	2014-08-11	17:34:07
12	50.317324	-4.083314	0.4	225.6	2014-08-11	17:34:08
13	50.31732	-4.083318	0.48	210.2	2014-08-11	17:34:09
14	50.317319	-4.083321	0.24	244.4	2014-08-11	17:34:10
15	50.317317	-4.083323	0.33	216.1	2014-08-11	17:34:11
16	50.317314	-4.083327	0.42	218.7	2014-08-11	17:34:12
17	50.317312	-4.083329	0.27	217.9	2014-08-11	17:34:13
18	50.317311	-4.083331	0.21	223.7	2014-08-11	17:34:14
19	50.31731	-4.083331	0.07	184.4	2014-08-11	17:34:15
20	50.31731	-4.083331	0.04	104.1	2014-08-11	17:34:16
21	50.31731	-4.083332	0.09	270	2014-08-11	17:34:17
22	50.317307	-4.083334	0.35	202.8	2014-08-11	17:34:18
23	50.317304	-4.083337	0.34	212.6	2014-08-11	17:34:19
24	50.317302	-4.08334	0.32	220.6	2014-08-11	17:34:20
25	50.317294	-4.083344	0.91	198.8	2014-08-11	17:34:21
26	50.317291	-4.083345	0.35	193.5	2014-08-11	17:34:22
27	50.317292	-4.083348	0.22	297.5	2014-08-11	17:34:23
28	50.317291	-4.083349	0.15	222.1	2014-08-11	17:34:24
29	50.31729	-4.083348	0.21	152.7	2014-08-11	17:34:25
30	50.317289	-4.083347	0.13	145.5	2014-08-11	17:34:26
31	50.317288	-4.083345	0.18	136.2	2014-08-11	17:34:27
32	50.317286	-4.083344	0.16	152.9	2014-08-11	17:34:28
33	50.317285	-4.083344	0.18	168.6	2014-08-11	17:34:29
34	50.317284	-4.083342	0.14	113.1	2014-08-11	17:34:30
35	50.317284	-4.08334	0.09	107.3	2014-08-11	17:34:31
36	50.317284	-4.083337	0.24	85.7	2014-08-11	17:34:32
37	50.317291	-4.083308	2.18	69.9	2014-08-11	17:34:33
38	50.317296	-4.08329	1.46	65.8	2014-08-11	17:34:34
39	50.3173	-4.083271	1.39	71.1	2014-08-11	17:34:35
40	50.317303	-4.083258	0.99	71.9	2014-08-11	17:34:36
41	50.317306	-4.083248	0.81	62.4	2014-08-11	17:34:37
42	50.317311	-4.08324	0.73	49.7	2014-08-11	17:34:38
43	50.317316	-4.083234	0.71	38.2	2014-08-11	17:34:39
44	50.317322	-4.083223	1.1	46.6	2014-08-11	17:34:40
45	50.317329	-4.083211	1.13	49.3	2014-08-11	17:34:41
46	50.317333	-4.0832	0.89	57.6	2014-08-11	17:34:42
47	50.317337	-4.083193	0.61	52	2014-08-11	17:34:43
48	50.317338	-4.083191	0.23	43.7	2014-08-11	17:34:44
49	50.317339	-4.083191	0.08	338.2	2014-08-11	17:34:45
50	50.317339	-4.083192	0.06	287.6	2014-08-11	17:34:46
51	50.317339	-4.083193	0.03	307.2	2014-08-11	17:34:47
52	50.317339	-4.083193	0.03	347.1	2014-08-11	17:34:48
53	50.31734	-4.083193	0.05	294.7	2014-08-11	17:34:49
54	50.317339	-4.083194	0.04	258	2014-08-11	17:34:50
55	50.31734	-4.083194	0.02	63.4	2014-08-11	17:34:51
56	50.31734	-4.083192	0.14	62.3	2014-08-11	17:34:52
57	50.317341	-4.083191	0.11	40.7	2014-08-11	17:34:53
58	50.317341	-4.083191	0.03	336.5	2014-08-11	17:34:54
59	50.317341	-4.083191	0.04	0	2014-08-11	17:34:55
60	50.317341	-4.083191	0.04	270	2014-08-11	17:34:56
61	50.317341	-4.083192	0.06	270	2014-08-11	17:34:57
62	50.317341	-4.083193	0.06	270	2014-08-11	17:34:58
63	50.317341	-4.083193	0.01	180	2014-08-11	17:34:59
64	50.317341	-4.083193	0.02	147.4	2014-08-11	17:35:00
65	50.317341	-4.083193	0.04	237.6	2014-08-11	17:35:01
66	50.317341	-4.083193	0.02	32.6	2014-08-11	17:35:02
67	50.317341	-4.083193	0.01	32.6	2014-08-11	17:35:03
68	50.317342	-4.083193	0.05	51.9	2014-08-11	17:35:04
69	50.317342	-4.083193	0.03	22.7	2014-08-11	17:35:05
70	50.317342	-4.083192	0.03	69.8	2014-08-11	17:35:06
71	50.317342	-4.083192	0.03	128.9	2014-08-11	17:35:07
72	50.317342	-4.083191	0.08	90	2014-08-11	17:35:08
73	50.317342	-4.08319	0.04	47	2014-08-11	17:35:09
74	50.317342	-4.083189	0.07	90	2014-08-11	17:35:10
75	50.317342	-4.083189	0.04	90	2014-08-11	17:35:11
76	50.317342	-4.083189	0.02	197.7	2014-08-11	17:35:12
77	50.317342	-4.083188	0.02	90	2014-08-11	17:35:13
78	50.317342	-4.083188	0.01	180	2014-08-11	17:35:14
79	50.317342	-4.083188	0.03	136.8	2014-08-11	17:35:15
80	50.317341	-4.083188	0.03	180	2014-08-11	17:35:16
81	50.317341	-4.083189	0.05	207.3	2014-08-11	17:35:17
82	50.317341	-4.083189	0.03	224.9	2014-08-11	17:35:18
83	50.31734	-4.083189	0.03	202.7	2014-08-11	17:35:19
84	50.31734	-4.083189	0.01	212.6	2014-08-11	17:35:20
85	50.31734	-4.083189	0.01	212.6	2014-08-11	17:35:21
86	50.31734	-4.083189	0.02	212.6	2014-08-11	17:35:22
87	50.31734	-4.083189	0.02	230.3	2014-08-11	17:35:23
88	50.31734	-4.083189	0.01	0	2014-08-11	17:35:24
89	50.31734	-4.08319	0.02	230.3	2014-08-11	17:35:25
90	50.31734	-4.08319	0.04	180	2014-08-11	17:35:26
91	50.317339	-4.08319	0.04	227	2014-08-11	17:35:27
92	50.317339	-4.08319	0.02	270	2014-08-11	17:35:28
93	50.317339	-4.083191	0.07	245	2014-08-11	17:35:29
94	50.317339	-4.083191	0.01	209.6	2014-08-11	17:35:30
95	50.317339	-4.083192	0.07	238.4	2014-08-11	17:35:31
96	50.317338	-4.083193	0.09	236.9	2014-08-11	17:35:32
97	50.317338	-4.083194	0.05	248.3	2014-08-11	17:35:33
98	50.317338	-4.083194	0.04	255.9	2014-08-11	17:35:34
99	50.317338	-4.083195	0.05	308.1	2014-08-11	17:35:35
100	50.317338	-4.083195	0.03	286.6	2014-08-11	17:35:36
101	50.317339	-4.083195	0.01	0	2014-08-11	17:35:37
102	50.317339	-4.083195	0.01	90	2014-08-11	17:35:38
103	50.317339	-4.083195	0.02	90	2014-08-11	17:35:39
104	50.317338	-4.083195	0.05	245.7	2014-08-11	17:35:40
105	50.317338	-4.083196	0.06	231.5	2014-08-11	17:35:41
106	50.317338	-4.083196	0.02	233.6	2014-08-11	17:35:42
107	50.317338	-4.083197	0.03	249.2	2014-08-11	17:35:43
108	50.317337	-4.083197	0.08	231.9	2014-08-11	17:35:44
109	50.317337	-4.083198	0.08	223.6	2014-08-11	17:35:45
110	50.317337	-4.083199	0.04	227	2014-08-11	17:35:46
111	50.317336	-4.083199	0.06	228.3	2014-08-11	17:35:47
112	50.317336	-4.0832	0.05	236.4	2014-08-11	17:35:48
113	50.317336	-4.0832	0.03	223.2	2014-08-11	17:35:49
114	50.317336	-4.083201	0.07	237.6	2014-08-11	17:35:50
115	50.317336	-4.083201	0.04	258	2014-08-11	17:35:51
116	50.317335	-4.083202	0.06	231.5	2014-08-11	17:35:52
117	50.317335	-4.083203	0.06	261.4	2014-08-11	17:35:53
118	50.317335	-4.083205	0.13	245	2014-08-11	17:35:54
119	50.317335	-4.083206	0.08	270	2014-08-11	17:35:55
120	50.317334	-4.083207	0.12	261	2014-08-11	17:35:56
121	50.317334	-4.083209	0.1	259.4	2014-08-11	17:35:57
122	50.317334	-4.08321	0.07	246.9	2014-08-11	17:35:58
123	50.317334	-4.08321	0.05	245.7	2014-08-11	17:35:59
124	50.317334	-4.083211	0.02	233.6	2014-08-11	17:36:00
125	50.317334	-4.083211	0.01	270	2014-08-11	17:36:01
126	50.317334	-4.083211	0.01	209.6	2014-08-11	17:36:02
127	50.317334	-4.083211	0.01	212.6	2014-08-11	17:36:03
128	50.317333	-4.083211	0.04	237.6	2014-08-11	17:36:04
129	50.317333	-4.083211	0.04	198.2	2014-08-11	17:36:05
130	50.317333	-4.083211	0.02	90	2014-08-11	17:36:06
131	50.317333	-4.083211	0.02	147.4	2014-08-11	17:36:07
132	50.317333	-4.083212	0.04	257.8	2014-08-11	17:36:08
133	50.317333	-4.083212	0.04	254.6	2014-08-11	17:36:09
134	50.317333	-4.083212	0.04	220.1	2014-08-11	17:36:10
135	50.317332	-4.083213	0.05	219.1	2014-08-11	17:36:11
136	50.317332	-4.083213	0.07	169.6	2014-08-11	17:36:12
137	50.317332	-4.083213	0.01	32.6	2014-08-11	17:36:13
138	50.317332	-4.083213	0.03	253.4	2014-08-11	17:36:14
139	50.317331	-4.083214	0.05	236.4	2014-08-11	17:36:15
140	50.317331	-4.083214	0.04	282.2	2014-08-11	17:36:16
141	50.317331	-4.083214	0.03	249.8	2014-08-11	17:36:17
142	50.317331	-4.083215	0.03	223.2	2014-08-11	17:36:18
143	50.317331	-4.083215	0.02	243.4	2014-08-11	17:36:19
144	50.317331	-4.083215	0.04	205.2	2014-08-11	17:36:20
145	50.317331	-4.083216	0.04	221	2014-08-11	17:36:21
146	50.31733	-4.083216	0.06	242.4	2014-08-11	17:36:22
147	50.31733	-4.083217	0.05	248.3	2014-08-11	17:36:23
148	50.31733	-4.083218	0.09	224.9	2014-08-11	17:36:24
149	50.317329	-4.083218	0.03	249.8	2014-08-11	17:36:25
150	50.31733	-4.083218	0.04	75.9	2014-08-11	17:36:26
151	50.31733	-4.083213	0.34	75.5	2014-08-11	17:36:27
152	50.317331	-4.083207	0.41	78.4	2014-08-11	17:36:28
153	50.317332	-4.083202	0.4	77.7	2014-08-11	17:36:29
154	50.317332	-4.083199	0.21	87.6	2014-08-11	17:36:30
155	50.317332	-4.083196	0.21	79.7	2014-08-11	17:36:31
156	50.317333	-4.083194	0.14	74.4	2014-08-11	17:36:32
157	50.317333	-4.083192	0.18	90	2014-08-11	17:36:33
158	50.317333	-4.08319	0.14	82.5	2014-08-11	17:36:34
159	50.317333	-4.083188	0.13	90	2014-08-11	17:36:35
160	50.317333	-4.083186	0.11	95	2014-08-11	17:36:36
161	50.317333	-4.083185	0.12	85.2	2014-08-11	17:36:37
162	50.317332	-4.083184	0.07	113.1	2014-08-11	17:36:38
163	50.317332	-4.083182	0.12	94.8	2014-08-11	17:36:39
164	50.317331	-4.083185	0.27	229.6	2014-08-11	17:36:40
165	50.31733	-4.083187	0.15	231.9	2014-08-11	17:36:41
166	50.317331	-4.083184	0.2	55	2014-08-11	17:36:42
167	50.317331	-4.083184	0.01	270	2014-08-11	17:36:43
168	50.317331	-4.083185	0.03	203.5	2014-08-11	17:36:44
169	50.31733	-4.083186	0.1	227.3	2014-08-11	17:36:45
170	50.31733	-4.083186	0.05	232.5	2014-08-11	17:36:46
171	50.31733	-4.083186	0.01	212.6	2014-08-11	17:36:47
172	50.317329	-4.083187	0.07	204.4	2014-08-11	17:36:48
173	50.317329	-4.083187	0.06	203.5	2014-08-11	17:36:49
174	50.317328	-4.083188	0.12	236.9	2014-08-11	17:36:50
175	50.317323	-4.083195	0.79	219.5	2014-08-11	17:36:51
176	50.317325	-4.083197	0.16	333.8	2014-08-11	17:36:53
177	50.317325	-4.083197	0	0	2014-08-11	17:36:54
178	50.317325	-4.083199	0.09	294.5	2014-08-11	17:36:55
179	50.317325	-4.083211	0.88	267.5	2014-08-11	17:36:56
180	50.317322	-4.083224	1	248.7	2014-08-11	17:36:57
181	50.317321	-4.083235	0.4	259.3	2014-08-11	17:36:59
182	50.317324	-4.083229	0.59	52	2014-08-11	17:37:00
183	50.317326	-4.083222	0.52	64.2	2014-08-11	17:37:01
184	50.317325	-4.083224	0.09	222.3	2014-08-11	17:37:03
185	50.317325	-4.083224	0.07	5.6	2014-08-11	17:37:04
186	50.317328	-4.083219	0.2	46.2	2014-08-11	17:37:06
187	50.317328	-4.083219	0.01	144.3	2014-08-11	17:37:07
188	50.317327	-4.083219	0.04	163.3	2014-08-11	17:37:08
189	50.317327	-4.083219	0.03	202.2	2014-08-11	17:37:09
190	50.317327	-4.08322	0.04	213.3	2014-08-11	17:37:10
191	50.317328	-4.083222	0.17	306.7	2014-08-11	17:37:11
192	50.317327	-4.083222	0.07	244.7	2014-08-11	17:37:12
193	50.317327	-4.083223	0.07	200.2	2014-08-11	17:37:13
194	50.317327	-4.083222	0.05	99.5	2014-08-11	17:37:14
195	50.317326	-4.083223	0.07	220	2014-08-11	17:37:15
196	50.317326	-4.083223	0.08	193.4	2014-08-11	17:37:16
197	50.317325	-4.083226	0.11	255.8	2014-08-11	17:37:18
198	50.317327	-4.083228	0.11	317.3	2014-08-11	17:37:20
199	50.317326	-4.083231	0.24	253.8	2014-08-11	17:37:21
200	50.317326	-4.083232	0.07	229.1	2014-08-11	17:37:22
201	50.317326	-4.083233	0.09	317.7	2014-08-11	17:37:23
202	50.317353	-4.083242	3.04	348.4	2014-08-11	17:37:24
203	50.317382	-4.083255	3.39	343.9	2014-08-11	17:37:25
204	50.317412	-4.083271	3.48	340.5	2014-08-11	17:37:26
205	50.317437	-4.083294	3.26	329.7	2014-08-11	17:37:27
206	50.317454	-4.08332	2.6	316.1	2014-08-11	17:37:28
207	50.317462	-4.083345	2	296.9	2014-08-11	17:37:29
208	50.317468	-4.083365	1.58	294.4	2014-08-11	17:37:30
209	50.317474	-4.083382	1.38	302.4	2014-08-11	17:37:31
210	50.317483	-4.083396	1.41	313.6	2014-08-11	17:37:32
211	50.317496	-4.083411	1.84	324.3	2014-08-11	17:37:33
212	50.31751	-4.083422	1.72	331.8	2014-08-11	17:37:34
213	50.317523	-4.083427	1.44	345.7	2014-08-11	17:37:35
214	50.317537	-4.083433	1.63	346	2014-08-11	17:37:36
215	50.317549	-4.083435	1.39	353.8	2014-08-11	17:37:37
216	50.317559	-4.083438	1.15	349.8	2014-08-11	17:37:38
217	50.317568	-4.083441	1.01	347.4	2014-08-11	17:37:39
218	50.317576	-4.083444	0.84	346	2014-08-11	17:37:40
219	50.317583	-4.083443	0.89	3.9	2014-08-11	17:37:41
220	50.31759	-4.083448	0.85	334.2	2014-08-11	17:37:42
221	50.317599	-4.083453	1.06	342.3	2014-08-11	17:37:43
222	50.31761	-4.083462	1.37	331.7	2014-08-11	17:37:44
223	50.317619	-4.083471	1.22	326.5	2014-08-11	17:37:45
224	50.317624	-4.083487	1.2	293.9	2014-08-11	17:37:46
225	50.317627	-4.083507	1.46	284	2014-08-11	17:37:47
226	50.317628	-4.08353	1.63	273.6	2014-08-11	17:37:48
227	50.317627	-4.08355	1.48	265.6	2014-08-11	17:37:49
228	50.317625	-4.083576	1.8	263.8	2014-08-11	17:37:50
229	50.317622	-4.083601	1.83	259.8	2014-08-11	17:37:51
230	50.317616	-4.083618	1.42	240.4	2014-08-11	17:37:52
231	50.31761	-4.083637	1.51	242.9	2014-08-11	17:37:53
232	50.317603	-4.083657	1.64	241.4	2014-08-11	17:37:54
233	50.317598	-4.083678	1.55	249.9	2014-08-11	17:37:55
234	50.317595	-4.083701	1.69	260.5	2014-08-11	17:37:56
235	50.31759	-4.083725	1.75	250.7	2014-08-11	17:37:57
236	50.317579	-4.083748	2.03	234.2	2014-08-11	17:37:58
237	50.317565	-4.083763	1.9	214.5	2014-08-11	17:37:59
238	50.317556	-4.083773	1.23	215.1	2014-08-11	17:38:00
239	50.317552	-4.083785	0.99	243	2014-08-11	17:38:01
240	50.317556	-4.083813	2.02	282	2014-08-11	17:38:02
241	50.317572	-4.083881	2.58	290.8	2014-08-11	17:38:04
242	50.317581	-4.083913	2.44	292.5	2014-08-11	17:38:05
243	50.317586	-4.083936	1.78	289.6	2014-08-11	17:38:06
244	50.317597	-4.083971	1.36	295.8	2014-08-11	17:38:08
245	50.317603	-4.083992	0.84	295.3	2014-08-11	17:38:10
246	50.317606	-4.084001	0.73	297.6	2014-08-11	17:38:11
247	50.317608	-4.084007	0.45	286.7	2014-08-11	17:38:12
248	50.317608	-4.08401	0.24	287.8	2014-08-11	17:38:13
249	50.317607	-4.084015	0.17	249.4	2014-08-11	17:38:15
250	50.317608	-4.084017	0.18	285.1	2014-08-11	17:38:16
251	50.317608	-4.08402	0.22	290.2	2014-08-11	17:38:17
252	50.317608	-4.084022	0.13	270	2014-08-11	17:38:18
253	50.317608	-4.084023	0.1	240.7	2014-08-11	17:38:19
254	50.317608	-4.084023	0.02	199.8	2014-08-11	17:38:20
255	50.317608	-4.084024	0.06	270	2014-08-11	17:38:21
256	50.317608	-4.084024	0.03	327.4	2014-08-11	17:38:22
257	50.317604	-4.084029	0.56	215.1	2014-08-11	17:38:23
258	50.317596	-4.084036	1.01	211.1	2014-08-11	17:38:24
259	50.317584	-4.08406	2.17	230.9	2014-08-11	17:38:25
260	50.317571	-4.084092	2.72	237.6	2014-08-11	17:38:26
261	50.31756	-4.084121	2.39	240.5	2014-08-11	17:38:27
262	50.317557	-4.08414	1.39	256.3	2014-08-11	17:38:28
263	50.317557	-4.084152	0.8	268.7	2014-08-11	17:38:29
264	50.317556	-4.08416	0.59	255.4	2014-08-11	17:38:30
265	50.317555	-4.084164	0.33	251.7	2014-08-11	17:38:31
266	50.317555	-4.084164	0.02	233.6	2014-08-11	17:38:32
267	50.317554	-4.084165	0.06	227.4	2014-08-11	17:38:33
268	50.317554	-4.084166	0.09	222.8	2014-08-11	17:38:34
269	50.317553	-4.084166	0.09	215.6	2014-08-11	17:38:35
270	50.317542	-4.084173	1.33	199.4	2014-08-11	17:38:36
271	50.317529	-4.084189	1.85	219.9	2014-08-11	17:38:37
272	50.317522	-4.084203	1.25	228.9	2014-08-11	17:38:38
273	50.317514	-4.08421	1	211.7	2014-08-11	17:38:39
274	50.317498	-4.084227	2.18	213.9	2014-08-11	17:38:40
275	50.317487	-4.084243	1.63	225.6	2014-08-11	17:38:41
276	50.317488	-4.084253	0.66	271.6	2014-08-11	17:38:42
277	50.317477	-4.084273	1.91	229.5	2014-08-11	17:38:43
278	50.317461	-4.084298	2.45	225.6	2014-08-11	17:38:44
279	50.317445	-4.08432	2.37	222.7	2014-08-11	17:38:45
280	50.317432	-4.084338	1.94	219.4	2014-08-11	17:38:46
281	50.317419	-4.084353	1.8	217.5	2014-08-11	17:38:47
282	50.317406	-4.084367	1.75	213.9	2014-08-11	17:38:48
283	50.317394	-4.084381	1.68	216.2	2014-08-11	17:38:49
284	50.317382	-4.084396	1.69	219.4	2014-08-11	17:38:50
285	50.317369	-4.084412	1.85	218.2	2014-08-11	17:38:51
286	50.317359	-4.084424	1.44	216.1	2014-08-11	17:38:52
287	50.317351	-4.084431	0.95	209.2	2014-08-11	17:38:53
288	50.317342	-4.084439	1.21	211.1	2014-08-11	17:38:54
289	50.31733	-4.084452	1.62	213.4	2014-08-11	17:38:55
290	50.317317	-4.084466	1.69	216	2014-08-11	17:38:56
291	50.317309	-4.084475	1.17	215	2014-08-11	17:38:57
292	50.317302	-4.08448	0.77	205.1	2014-08-11	17:38:58
293	50.317295	-4.084487	0.93	212.9	2014-08-11	17:38:59
294	50.317286	-4.084499	1.31	219.6	2014-08-11	17:39:00
295	50.31728	-4.08451	1.07	227.8	2014-08-11	17:39:01
296	50.317274	-4.084522	1.1	230.6	2014-08-11	17:39:02
297	50.317264	-4.084536	1.45	224.3	2014-08-11	17:39:03
298	50.317257	-4.084553	1.43	237.3	2014-08-11	17:39:04
299	50.317254	-4.084564	0.87	245.8	2014-08-11	17:39:05
300	50.317247	-4.084578	1.24	233	2014-08-11	17:39:06
301	50.317238	-4.084599	1.84	233.6	2014-08-11	17:39:07
302	50.317232	-4.084615	1.28	239.7	2014-08-11	17:39:08
303	50.317229	-4.084628	1.02	251.3	2014-08-11	17:39:09
304	50.317223	-4.084645	1.38	239.6	2014-08-11	17:39:10
305	50.317215	-4.084663	1.55	235.6	2014-08-11	17:39:11
306	50.317207	-4.08468	1.48	234.1	2014-08-11	17:39:12
307	50.3172	-4.084694	1.28	231.8	2014-08-11	17:39:13
308	50.317194	-4.084708	1.19	234.4	2014-08-11	17:39:14
309	50.31719	-4.084719	0.91	244.5	2014-08-11	17:39:15
310	50.317184	-4.084733	1.22	234	2014-08-11	17:39:16
311	50.317169	-4.084749	2.04	214.5	2014-08-11	17:39:17
312	50.317146	-4.084768	2.88	206.9	2014-08-11	17:39:18
313	50.317128	-4.084774	2.05	192.6	2014-08-11	17:39:19
314	50.31713	-4.084765	0.34	68	2014-08-11	17:39:21
315	50.317134	-4.08477	0.53	323.6	2014-08-11	17:39:22
316	50.317132	-4.084784	1.06	258.8	2014-08-11	17:39:23
317	50.317132	-4.0848	1.14	268.1	2014-08-11	17:39:24
318	50.317134	-4.084815	1.11	282.2	2014-08-11	17:39:25
319	50.317134	-4.084829	1	272.7	2014-08-11	17:39:26
320	50.317136	-4.084834	0.39	309.7	2014-08-11	17:39:27
321	50.317142	-4.084829	0.71	30.5	2014-08-11	17:39:28
322	50.317144	-4.084823	0.24	54.5	2014-08-11	17:39:30
323	50.317145	-4.084823	0.02	32.6	2014-08-11	17:39:31
324	50.317144	-4.084823	0.04	212.6	2014-08-11	17:39:32
325	50.317146	-4.08482	0.34	48.2	2014-08-11	17:39:33
326	50.317157	-4.084821	1.16	354.7	2014-08-11	17:39:34
327	50.317165	-4.084834	1.33	315.5	2014-08-11	17:39:35
328	50.317173	-4.084853	1.6	302.8	2014-08-11	17:39:36
329	50.317182	-4.084868	1.5	314.1	2014-08-11	17:39:37
330	50.317201	-4.084868	2.05	1.7	2014-08-11	17:39:38
331	50.317232	-4.084845	3.84	24.5	2014-08-11	17:39:39
332	50.317274	-4.084812	5.19	27.5	2014-08-11	17:39:40
333	50.317315	-4.08477	5.47	32.8	2014-08-11	17:39:41
334	50.317353	-4.084727	5.24	35.4	2014-08-11	17:39:42
335	50.317391	-4.0847	4.58	24.7	2014-08-11	17:39:43
336	50.317428	-4.084679	4.45	19.4	2014-08-11	17:39:44
337	50.317466	-4.084658	4.48	19.7	2014-08-11	17:39:45
338	50.317499	-4.084645	3.78	14.1	2014-08-11	17:39:46
339	50.317518	-4.084644	2.05	2.8	2014-08-11	17:39:47
340	50.317519	-4.084643	0.19	16.7	2014-08-11	17:39:48
341	50.317514	-4.084641	0.57	163.4	2014-08-11	17:39:49
342	50.317506	-4.084643	0.9	192.7	2014-08-11	17:39:50
343	50.317504	-4.084651	0.63	239.7	2014-08-11	17:39:51
344	50.317504	-4.084666	1.09	271.9	2014-08-11	17:39:52
345	50.317496	-4.084685	1.6	236.3	2014-08-11	17:39:53
346	50.317482	-4.084703	2.02	219.8	2014-08-11	17:39:54
347	50.31747	-4.084714	1.5	208.9	2014-08-11	17:39:55
348	50.317462	-4.084719	1.05	203.1	2014-08-11	17:39:56
349	50.317454	-4.084723	0.88	199	2014-08-11	17:39:57
350	50.317445	-4.084728	1.07	198.8	2014-08-11	17:39:58
351	50.317432	-4.084736	1.53	202.5	2014-08-11	17:39:59
352	50.317422	-4.08474	1.16	194.3	2014-08-11	17:40:00
353	50.317413	-4.084744	1.08	192.1	2014-08-11	17:40:01
354	50.317404	-4.084751	1.12	206.9	2014-08-11	17:40:02
355	50.317395	-4.084759	1.14	210.8	2014-08-11	17:40:03
356	50.317387	-4.084766	0.97	208.7	2014-08-11	17:40:04
357	50.317382	-4.084771	0.71	215	2014-08-11	17:40:05
358	50.317383	-4.084776	0.36	291.3	2014-08-11	17:40:06
359	50.317385	-4.084782	0.44	295.1	2014-08-11	17:40:07
360	50.317381	-4.084787	0.61	220.1	2014-08-11	17:40:08
361	50.317376	-4.084783	0.58	153.9	2014-08-11	17:40:09
362	50.317375	-4.08478	0.13	118.2	2014-08-11	17:40:11
363	50.317375	-4.08478	0	0	2014-08-11	17:40:12
364	50.317375	-4.08478	0.02	16.7	2014-08-11	17:40:13
365	50.317387	-4.084771	1.51	26.3	2014-08-11	17:40:14
366	50.317407	-4.084749	2.68	35	2014-08-11	17:40:15
367	50.317429	-4.084733	2.68	24.7	2014-08-11	17:40:16
368	50.31744	-4.08473	1.3	10.6	2014-08-11	17:40:17
369	50.317441	-4.084735	0.36	288	2014-08-11	17:40:18
370	50.317438	-4.084742	0.61	235.6	2014-08-11	17:40:19
371	50.317437	-4.084748	0.44	250.3	2014-08-11	17:40:20
372	50.317436	-4.084753	0.37	243.2	2014-08-11	17:40:21
373	50.317435	-4.084753	0.01	180	2014-08-11	17:40:22
374	50.317435	-4.084752	0.02	90	2014-08-11	17:40:23
375	50.317437	-4.08475	0.25	55.3	2014-08-11	17:40:24
376	50.317437	-4.084749	0.02	90	2014-08-11	17:40:25
377	50.317433	-4.084756	0.67	229.1	2014-08-11	17:40:26
378	50.31743	-4.084764	0.59	241.9	2014-08-11	17:40:27
379	50.317428	-4.084771	0.57	243.6	2014-08-11	17:40:28
380	50.317426	-4.084775	0.34	230.7	2014-08-11	17:40:29
381	50.317423	-4.084775	0.31	181.2	2014-08-11	17:40:30
382	50.317421	-4.084776	0.31	196.5	2014-08-11	17:40:31
383	50.317416	-4.084775	0.49	171.6	2014-08-11	17:40:32
384	50.317412	-4.084767	0.73	129.8	2014-08-11	17:40:33
385	50.317412	-4.084748	1.36	89.2	2014-08-11	17:40:34
386	50.317411	-4.084741	0.54	110.1	2014-08-11	17:40:35
387	50.317406	-4.084733	0.72	131.3	2014-08-11	17:40:36
388	50.317399	-4.084724	1.04	142.4	2014-08-11	17:40:37
389	50.31739	-4.084712	1.33	138.7	2014-08-11	17:40:38
390	50.317384	-4.084698	1.18	124.7	2014-08-11	17:40:39
391	50.317378	-4.084689	0.94	134.1	2014-08-11	17:40:40
392	50.317373	-4.084682	0.79	140.4	2014-08-11	17:40:41
393	50.317365	-4.084673	1.02	141.8	2014-08-11	17:40:42
394	50.317355	-4.084669	1.21	165.5	2014-08-11	17:40:43
395	50.317342	-4.084666	1.41	172.5	2014-08-11	17:40:44
396	50.317332	-4.084656	1.36	149.5	2014-08-11	17:40:45
397	50.317326	-4.084638	1.44	115.8	2014-08-11	17:40:46
398	50.317325	-4.084624	1.02	94.7	2014-08-11	17:40:47
399	50.317324	-4.084611	0.93	100.4	2014-08-11	17:40:48
400	50.317322	-4.0846	0.8	103.4	2014-08-11	17:40:49
401	50.317321	-4.084598	0.16	122.9	2014-08-11	17:40:50
402	50.317318	-4.084601	0.45	205.6	2014-08-11	17:40:51
403	50.317315	-4.084598	0.37	149.9	2014-08-11	17:40:52
404	50.317313	-4.084597	0.1	148.9	2014-08-11	17:40:54
405	50.317315	-4.08459	0.5	73.6	2014-08-11	17:40:55
406	50.317318	-4.084582	0.72	56.1	2014-08-11	17:40:56
407	50.317322	-4.084575	0.68	46.2	2014-08-11	17:40:57
408	50.317325	-4.084573	0.18	24.8	2014-08-11	17:40:59
409	50.317323	-4.084575	0.31	217.3	2014-08-11	17:41:00
410	50.317308	-4.08458	1.73	191.5	2014-08-11	17:41:01
411	50.317296	-4.084582	1.38	186.4	2014-08-11	17:41:02
412	50.31729	-4.084578	0.66	153.6	2014-08-11	17:41:03
413	50.317284	-4.084577	0.69	175.6	2014-08-11	17:41:04
414	50.317274	-4.084579	1.15	184.1	2014-08-11	17:41:05
415	50.317263	-4.08458	1.18	186.1	2014-08-11	17:41:06
416	50.317252	-4.084584	1.23	193.2	2014-08-11	17:41:07
417	50.317239	-4.084587	1.48	186.9	2014-08-11	17:41:08
418	50.317224	-4.084593	1.71	195.2	2014-08-11	17:41:09
419	50.317211	-4.084598	1.49	192.5	2014-08-11	17:41:10
420	50.317203	-4.084598	0.89	181.1	2014-08-11	17:41:11
421	50.317203	-4.084597	0.04	139	2014-08-11	17:41:12
422	50.317195	-4.084595	0.98	169.8	2014-08-11	17:41:13
423	50.317186	-4.084594	0.94	177.1	2014-08-11	17:41:14
424	50.317174	-4.084599	1.44	193.4	2014-08-11	17:41:15
425	50.317162	-4.084604	1.32	196	2014-08-11	17:41:16
426	50.317149	-4.084612	1.57	201.9	2014-08-11	17:41:17
427	50.31714	-4.084617	1.12	197.4	2014-08-11	17:41:18
428	50.317135	-4.084619	0.57	192.8	2014-08-11	17:41:19
429	50.317134	-4.084621	0.2	241.9	2014-08-11	17:41:20
430	50.317135	-4.08462	0.15	36.4	2014-08-11	17:41:21
431	50.317131	-4.084617	0.47	148.7	2014-08-11	17:41:22
432	50.317127	-4.084615	0.45	170.2	2014-08-11	17:41:23
433	50.317127	-4.084618	0.17	260.8	2014-08-11	17:41:24
434	50.317131	-4.084623	0.61	324.1	2014-08-11	17:41:25
435	50.317139	-4.084626	0.82	344	2014-08-11	17:41:26
436	50.317155	-4.084621	1.89	11.3	2014-08-11	17:41:27
437	50.317188	-4.084602	3.88	20	2014-08-11	17:41:28
438	50.317234	-4.084576	5.45	20.1	2014-08-11	17:41:29
439	50.317292	-4.084552	6.66	14.5	2014-08-11	17:41:30
440	50.317352	-4.084535	6.83	10.4	2014-08-11	17:41:31
441	50.317404	-4.084529	5.74	4.4	2014-08-11	17:41:32
442	50.317448	-4.084528	4.9	0.6	2014-08-11	17:41:33
443	50.317493	-4.084519	5.12	7.1	2014-08-11	17:41:34
444	50.317539	-4.084503	5.27	13	2014-08-11	17:41:35
445	50.317586	-4.084481	5.41	16.2	2014-08-11	17:41:36
446	50.317632	-4.084461	5.35	15.6	2014-08-11	17:41:37
447	50.317851	-4.084388	4.97	12.1	2014-08-11	17:41:42
448	50.31789	-4.084384	4.41	4	2014-08-11	17:41:43
449	50.317928	-4.084378	4.24	5.3	2014-08-11	17:41:44
450	50.317954	-4.084383	2.86	352.7	2014-08-11	17:41:45
451	50.317965	-4.084403	1.89	312.9	2014-08-11	17:41:46
452	50.317928	-4.084429	4.56	203.9	2014-08-11	17:41:47
453	50.317871	-4.084468	6.88	204	2014-08-11	17:41:48
454	50.317707	-4.084524	18.76	192.3	2014-08-11	17:41:49
455	50.317628	-4.084553	9.01	193.1	2014-08-11	17:41:50
456	50.317605	-4.08456	2.56	190.6	2014-08-11	17:41:51
457	50.317584	-4.084563	2.33	185	2014-08-11	17:41:52
458	50.31756	-4.084575	2.85	197.4	2014-08-11	17:41:53
459	50.317537	-4.084586	2.62	197.9	2014-08-11	17:41:54
460	50.317519	-4.084596	2.19	198.2	2014-08-11	17:41:55
461	50.317502	-4.0846	1.92	190.3	2014-08-11	17:41:56
462	50.317494	-4.084597	0.88	163.9	2014-08-11	17:41:57
463	50.317486	-4.084595	0.89	169.3	2014-08-11	17:41:58
464	50.317472	-4.084598	1.56	188.1	2014-08-11	17:41:59
465	50.317459	-4.084602	1.51	191.3	2014-08-11	17:42:00
466	50.317449	-4.084599	1.09	169.6	2014-08-11	17:42:01
467	50.31744	-4.084596	1.1	169.1	2014-08-11	17:42:02
468	50.317426	-4.084598	1.51	183.6	2014-08-11	17:42:03
469	50.317412	-4.084605	1.67	198.1	2014-08-11	17:42:04
470	50.317397	-4.08461	1.69	192	2014-08-11	17:42:05
471	50.317387	-4.084606	1.09	166.8	2014-08-11	17:42:06
472	50.317377	-4.084606	1.17	178.5	2014-08-11	17:42:07
473	50.317364	-4.084616	1.64	206.2	2014-08-11	17:42:08
474	50.317357	-4.084619	0.74	194.4	2014-08-11	17:42:09
475	50.317354	-4.084618	0.39	169.5	2014-08-11	17:42:10
476	50.317345	-4.084621	1.02	193.9	2014-08-11	17:42:11
477	50.317333	-4.084629	1.38	202.3	2014-08-11	17:42:12
478	50.317321	-4.08464	1.6	209.5	2014-08-11	17:42:13
479	50.31731	-4.084647	1.34	201.6	2014-08-11	17:42:14
480	50.3173	-4.084648	1.04	184.3	2014-08-11	17:42:15
481	50.317293	-4.084652	0.9	200.6	2014-08-11	17:42:16
482	50.317279	-4.084663	1.69	208.1	2014-08-11	17:42:17
483	50.317266	-4.084671	1.59	200.4	2014-08-11	17:42:18
484	50.317255	-4.084676	1.27	195	2014-08-11	17:42:19
485	50.317243	-4.084683	1.48	201.5	2014-08-11	17:42:20
486	50.317228	-4.084692	1.73	201.8	2014-08-11	17:42:21
487	50.317216	-4.084698	1.46	196.8	2014-08-11	17:42:22
488	50.317211	-4.084699	0.5	185.5	2014-08-11	17:42:23
489	50.317211	-4.084698	0.11	131.9	2014-08-11	17:42:24
490	50.31721	-4.084697	0.1	152.7	2014-08-11	17:42:25
491	50.31721	-4.084696	0.03	73.4	2014-08-11	17:42:27
492	50.317209	-4.084696	0.1	155.6	2014-08-11	17:42:28
493	50.317198	-4.084699	1.23	192	2014-08-11	17:42:29
494	50.317189	-4.084707	1.19	207.5	2014-08-11	17:42:30
495	50.317185	-4.084714	0.31	229.2	2014-08-11	17:42:32
496	50.317176	-4.084721	1.1	207.8	2014-08-11	17:42:33
497	50.317168	-4.084734	1.31	223.8	2014-08-11	17:42:34
498	50.317164	-4.084739	0.3	223.2	2014-08-11	17:42:36
499	50.317164	-4.08474	0.02	270	2014-08-11	17:42:37
500	50.317153	-4.084742	1.24	188.6	2014-08-11	17:42:38
501	50.31714	-4.084741	1.41	175.6	2014-08-11	17:42:39
502	50.317129	-4.084737	1.3	168.7	2014-08-11	17:42:40
503	50.317123	-4.084735	0.63	164.6	2014-08-11	17:42:41
504	50.317129	-4.084728	0.75	41.8	2014-08-11	17:42:42
505	50.317133	-4.084721	0.75	42.7	2014-08-11	17:42:43
506	50.317135	-4.084712	0.61	73.9	2014-08-11	17:42:44
507	50.317134	-4.084724	0.41	264.8	2014-08-11	17:42:46
508	50.317137	-4.08473	0.52	307.2	2014-08-11	17:42:47
509	50.317145	-4.084726	0.95	15	2014-08-11	17:42:48
510	50.317159	-4.084718	1.64	20.9	2014-08-11	17:42:49
511	50.31718	-4.084698	2.73	30.8	2014-08-11	17:42:50
512	50.317204	-4.084673	3.22	34.8	2014-08-11	17:42:51
513	50.317221	-4.084656	2.21	32.8	2014-08-11	17:42:52
514	50.317224	-4.08465	0.54	46.5	2014-08-11	17:42:53
515	50.317219	-4.084646	0.62	148.8	2014-08-11	17:42:54
516	50.317213	-4.084641	0.72	154.2	2014-08-11	17:42:55
517	50.317211	-4.084636	0.43	121.3	2014-08-11	17:42:56
518	50.317213	-4.084636	0.15	13.3	2014-08-11	17:42:57
519	50.31722	-4.08463	0.93	25.5	2014-08-11	17:42:58
520	50.317225	-4.084626	0.58	29	2014-08-11	17:42:59
521	50.317225	-4.084626	0.01	0	2014-08-11	17:43:00
522	50.317225	-4.084624	0.07	79	2014-08-11	17:43:02
523	50.317225	-4.084624	0.05	200.8	2014-08-11	17:43:03
524	50.317224	-4.084624	0.08	147.4	2014-08-11	17:43:04
525	50.317224	-4.084623	0.08	68.8	2014-08-11	17:43:05
526	50.317224	-4.084622	0.09	102.8	2014-08-11	17:43:06
527	50.317224	-4.084622	0.01	270	2014-08-11	17:43:07
528	50.317234	-4.084608	1.46	42.5	2014-08-11	17:43:08
529	50.317243	-4.084594	1.47	43.6	2014-08-11	17:43:09
530	50.317252	-4.084578	1.49	47.4	2014-08-11	17:43:10
531	50.31726	-4.084565	1.26	46.4	2014-08-11	17:43:11
532	50.317261	-4.084581	1.1	274.4	2014-08-11	17:43:12
533	50.317258	-4.08459	0.71	242.4	2014-08-11	17:43:13
534	50.317264	-4.084575	1.22	56.6	2014-08-11	17:43:14
535	50.317268	-4.084568	0.7	45.9	2014-08-11	17:43:15
536	50.317272	-4.084561	0.68	48.6	2014-08-11	17:43:16
537	50.317276	-4.084555	0.64	43.9	2014-08-11	17:43:17
538	50.317275	-4.084569	1.02	261.6	2014-08-11	17:43:18
539	50.317278	-4.084591	1.6	281.4	2014-08-11	17:43:19
540	50.317281	-4.084598	0.6	310.6	2014-08-11	17:43:20
541	50.317293	-4.084591	1.39	18.6	2014-08-11	17:43:21
542	50.317318	-4.084566	3.29	33.7	2014-08-11	17:43:22
543	50.317359	-4.084528	5.33	30.3	2014-08-11	17:43:23
544	50.317406	-4.084507	5.39	16.1	2014-08-11	17:43:24
545	50.317452	-4.084502	5.13	3.9	2014-08-11	17:43:25
546	50.317497	-4.084502	5.09	0.2	2014-08-11	17:43:26
547	50.317544	-4.0845	5.16	1.5	2014-08-11	17:43:27
548	50.317589	-4.084496	5.05	2.6	2014-08-11	17:43:28
549	50.317634	-4.084495	5.04	1.5	2014-08-11	17:43:29
550	50.31781	-4.084541	2.83	350.4	2014-08-11	17:43:36
551	50.317733	-4.084565	8.67	191.3	2014-08-11	17:43:37
552	50.317668	-4.08457	7.25	183	2014-08-11	17:43:38
553	50.317613	-4.084575	6.19	183.5	2014-08-11	17:43:39
554	50.317579	-4.084579	3.72	183.5	2014-08-11	17:43:40
555	50.317548	-4.084583	3.53	184.9	2014-08-11	17:43:41
556	50.317526	-4.084585	2.39	183.1	2014-08-11	17:43:42
557	50.31751	-4.084591	1.87	193.1	2014-08-11	17:43:43
558	50.317499	-4.084596	1.3	198.2	2014-08-11	17:43:44
559	50.317494	-4.084596	0.58	174.1	2014-08-11	17:43:45
560	50.317482	-4.084606	1.53	209.2	2014-08-11	17:43:46
561	50.317465	-4.084617	2.01	202.5	2014-08-11	17:43:47
562	50.317454	-4.084625	1.33	204.6	2014-08-11	17:43:48
563	50.317457	-4.084621	0.37	38.1	2014-08-11	17:43:49
564	50.317465	-4.084619	0.91	10.9	2014-08-11	17:43:50
565	50.317461	-4.084626	0.64	235.2	2014-08-11	17:43:51
566	50.317453	-4.08464	1.32	225.8	2014-08-11	17:43:52
567	50.317442	-4.08465	1.41	212.8	2014-08-11	17:43:53
568	50.317431	-4.084653	1.33	186.7	2014-08-11	17:43:54
569	50.317424	-4.084654	0.71	189.2	2014-08-11	17:43:55
570	50.317415	-4.084662	1.17	206.4	2014-08-11	17:43:56
571	50.317401	-4.084672	1.7	205.3	2014-08-11	17:43:57
572	50.317389	-4.08468	1.52	203	2014-08-11	17:43:58
573	50.317376	-4.084686	1.42	198.4	2014-08-11	17:43:59
574	50.317366	-4.084691	1.16	196.8	2014-08-11	17:44:00
575	50.317361	-4.084692	0.67	186.1	2014-08-11	17:44:01
576	50.317359	-4.084693	0.14	206.2	2014-08-11	17:44:02
577	50.317351	-4.084696	0.94	193.2	2014-08-11	17:44:03
578	50.317342	-4.084698	1.08	187.9	2014-08-11	17:44:04
579	50.317332	-4.084704	1.14	203.2	2014-08-11	17:44:05
580	50.31733	-4.084711	0.56	244.1	2014-08-11	17:44:06
581	50.317333	-4.084717	0.5	306.8	2014-08-11	17:44:07
582	50.31733	-4.084727	0.75	250.5	2014-08-11	17:44:08
583	50.31732	-4.084741	1.56	219.4	2014-08-11	17:44:09
584	50.317307	-4.084756	1.8	215.9	2014-08-11	17:44:10
585	50.317299	-4.084768	1.21	225.5	2014-08-11	17:44:11
586	50.317293	-4.084774	0.76	215.6	2014-08-11	17:44:12
587	50.317283	-4.084779	1.23	196.4	2014-08-11	17:44:13
588	50.317272	-4.084784	1.21	197.4	2014-08-11	17:44:14
589	50.317269	-4.084785	0.35	186	2014-08-11	17:44:15
590	50.31727	-4.084786	0.15	305.5	2014-08-11	17:44:16
591	50.317269	-4.084796	0.69	258.2	2014-08-11	17:44:17
592	50.31727	-4.084808	0.89	278.5	2014-08-11	17:44:18
593	50.317275	-4.08482	1.03	301.7	2014-08-11	17:44:19
594	50.317287	-4.084826	1.38	343.7	2014-08-11	17:44:20
595	50.317305	-4.084824	2.09	3.9	2014-08-11	17:44:21
596	50.317338	-4.084807	3.8	18.7	2014-08-11	17:44:22
597	50.31739	-4.084797	5.86	7.1	2014-08-11	17:44:23
598	50.317447	-4.084813	6.4	349.4	2014-08-11	17:44:24
599	50.317503	-4.08483	6.45	349.2	2014-08-11	17:44:25
600	50.317558	-4.084851	6.24	346	2014-08-11	17:44:26
601	50.317608	-4.084883	5.99	338.2	2014-08-11	17:44:27
602	50.317635	-4.084927	4.39	314.2	2014-08-11	17:44:28
603	50.317642	-4.084991	4.6	280	2014-08-11	17:44:29
604	50.317646	-4.085065	5.28	274.3	2014-08-11	17:44:30
605	50.317649	-4.085138	5.2	273.4	2014-08-11	17:44:31
606	50.317651	-4.085212	5.31	273	2014-08-11	17:44:32
607	50.317648	-4.085464	2.55	268.7	2014-08-11	17:44:39
608	50.31766	-4.085344	8.65	81.1	2014-08-11	17:44:40
609	50.317648	-4.085199	10.39	97	2014-08-11	17:44:41
610	50.317637	-4.085129	5.11	103.7	2014-08-11	17:44:42
611	50.317621	-4.085083	3.77	119.7	2014-08-11	17:44:43
612	50.317612	-4.085053	2.33	113.8	2014-08-11	17:44:44
613	50.317607	-4.085035	1.41	116	2014-08-11	17:44:45
614	50.317596	-4.085026	1.3	152.5	2014-08-11	17:44:46
615	50.31758	-4.085019	1.92	164.2	2014-08-11	17:44:47
616	50.317564	-4.085013	1.83	165.8	2014-08-11	17:44:48
617	50.317556	-4.085003	1.12	140.5	2014-08-11	17:44:49
618	50.317547	-4.084993	1.21	145.8	2014-08-11	17:44:50
619	50.317534	-4.084985	1.52	158.9	2014-08-11	17:44:51
620	50.317524	-4.084975	1.38	148.5	2014-08-11	17:44:52
621	50.317509	-4.084967	1.69	158.4	2014-08-11	17:44:53
622	50.317496	-4.084957	1.64	154.6	2014-08-11	17:44:54
623	50.317485	-4.084947	1.42	151.9	2014-08-11	17:44:55
624	50.317475	-4.084939	1.22	151.9	2014-08-11	17:44:56
625	50.317468	-4.084931	0.98	141.3	2014-08-11	17:44:57
626	50.317461	-4.084924	0.96	150.1	2014-08-11	17:44:58
627	50.31745	-4.084917	1.37	157.8	2014-08-11	17:44:59
628	50.317442	-4.084912	0.85	160	2014-08-11	17:45:00
629	50.31744	-4.084909	0.18	133.2	2014-08-11	17:45:02
630	50.317441	-4.084904	0.19	67	2014-08-11	17:45:04
631	50.317442	-4.084904	0.02	343.3	2014-08-11	17:45:05
632	50.317432	-4.084899	1.11	163.2	2014-08-11	17:45:06
633	50.317423	-4.084894	1.12	160.4	2014-08-11	17:45:07
634	50.317414	-4.084888	1.09	156.2	2014-08-11	17:45:08
635	50.317404	-4.084882	1.16	157.7	2014-08-11	17:45:09
636	50.317397	-4.084875	0.87	146.4	2014-08-11	17:45:10
637	50.317389	-4.08487	1.04	160.9	2014-08-11	17:45:11
638	50.317379	-4.084862	1.26	152.5	2014-08-11	17:45:12
639	50.31737	-4.084851	1.23	140	2014-08-11	17:45:13
640	50.317359	-4.084844	1.32	160	2014-08-11	17:45:14
641	50.317349	-4.084835	1.31	150.1	2014-08-11	17:45:15
642	50.317341	-4.084821	1.33	133	2014-08-11	17:45:16
643	50.317332	-4.08481	1.24	140.7	2014-08-11	17:45:17
644	50.317329	-4.084801	0.77	115.1	2014-08-11	17:45:18
645	50.317331	-4.084792	0.63	72.7	2014-08-11	17:45:19
646	50.317332	-4.084787	0.36	73.5	2014-08-11	17:45:20
647	50.317333	-4.084783	0.34	65.2	2014-08-11	17:45:21
648	50.317331	-4.084785	0.21	212.6	2014-08-11	17:45:22
649	50.317332	-4.084793	0.62	276.9	2014-08-11	17:45:23
650	50.317346	-4.084785	1.69	21.1	2014-08-11	17:45:24
651	50.317369	-4.084757	3.21	37.8	2014-08-11	17:45:25
652	50.317383	-4.084734	2.28	46.5	2014-08-11	17:45:26
653	50.317383	-4.084725	0.63	85	2014-08-11	17:45:27
654	50.31738	-4.08472	0.49	136.7	2014-08-11	17:45:28
655	50.31738	-4.084721	0.09	203.2	2014-08-11	17:45:29
656	50.317373	-4.084734	0.58	232.9	2014-08-11	17:45:31
657	50.317368	-4.084746	1.04	234.8	2014-08-11	17:45:32
658	50.317365	-4.084756	0.81	242.6	2014-08-11	17:45:33
659	50.317365	-4.08476	0.35	282.4	2014-08-11	17:45:34
660	50.317365	-4.084771	0.75	271.5	2014-08-11	17:45:35
661	50.317359	-4.084783	1.14	228.4	2014-08-11	17:45:36
662	50.317352	-4.084788	0.8	205.3	2014-08-11	17:45:37
663	50.317352	-4.08479	0.14	274	2014-08-11	17:45:38
664	50.317356	-4.084786	0.49	35.5	2014-08-11	17:45:39
665	50.317362	-4.084783	0.73	16.1	2014-08-11	17:45:40
666	50.317365	-4.08478	0.37	31	2014-08-11	17:45:41
667	50.317365	-4.084781	0.05	279.5	2014-08-11	17:45:42
668	50.317362	-4.084786	0.53	223.6	2014-08-11	17:45:43
669	50.31736	-4.084784	0.19	140	2014-08-11	17:45:44
670	50.317365	-4.084785	0.49	355.7	2014-08-11	17:45:45
671	50.317367	-4.084787	0.15	327.6	2014-08-11	17:45:47
672	50.317367	-4.084787	0.06	342.3	2014-08-11	17:45:48
673	50.317367	-4.084786	0.08	111.4	2014-08-11	17:45:49
674	50.317367	-4.084782	0.16	98.3	2014-08-11	17:45:51
675	50.317366	-4.084781	0.05	141.7	2014-08-11	17:45:52
676	50.317361	-4.084783	0.61	191.8	2014-08-11	17:45:53
677	50.317356	-4.084789	0.64	216.6	2014-08-11	17:45:54
678	50.317348	-4.084796	1.07	210.9	2014-08-11	17:45:55
679	50.317336	-4.084808	1.61	211.3	2014-08-11	17:45:56
680	50.317327	-4.084819	1.27	218.3	2014-08-11	17:45:57
681	50.317322	-4.084825	0.73	215.7	2014-08-11	17:45:58
682	50.317315	-4.084834	1	219.8	2014-08-11	17:45:59
683	50.317304	-4.084845	1.37	213.4	2014-08-11	17:46:00
684	50.317293	-4.084853	1.37	205	2014-08-11	17:46:01
685	50.317285	-4.084858	1.03	203.1	2014-08-11	17:46:02
686	50.317281	-4.084856	0.46	156.2	2014-08-11	17:46:03
687	50.317275	-4.084854	0.63	165.9	2014-08-11	17:46:04
688	50.317266	-4.084858	1.12	195.8	2014-08-11	17:46:05
689	50.317256	-4.084857	1.06	176.8	2014-08-11	17:46:06
690	50.317246	-4.084852	1.14	162.7	2014-08-11	17:46:07
691	50.31724	-4.084845	0.9	147.4	2014-08-11	17:46:08
692	50.317231	-4.084842	1.03	165.6	2014-08-11	17:46:09
693	50.317217	-4.084843	1.5	181.8	2014-08-11	17:46:10
694	50.317202	-4.084849	1.79	194.6	2014-08-11	17:46:11
695	50.317188	-4.084856	1.64	198.2	2014-08-11	17:46:12
696	50.317177	-4.084858	1.2	188	2014-08-11	17:46:13
697	50.317171	-4.084855	0.69	159.9	2014-08-11	17:46:14
698	50.317165	-4.084855	0.63	176.2	2014-08-11	17:46:15
699	50.317155	-4.084858	1.24	192.7	2014-08-11	17:46:16
700	50.317143	-4.084864	1.38	197.6	2014-08-11	17:46:17
701	50.317131	-4.084868	1.35	192.3	2014-08-11	17:46:18
702	50.317121	-4.084872	1.17	194.8	2014-08-11	17:46:19
703	50.317114	-4.084871	0.81	173.2	2014-08-11	17:46:20
704	50.31711	-4.084866	0.5	134.1	2014-08-11	17:46:21
705	50.31711	-4.084867	0.06	232.4	2014-08-11	17:46:22
706	50.317098	-4.084872	1.44	195.4	2014-08-11	17:46:23
707	50.317084	-4.084879	1.59	199	2014-08-11	17:46:24
708	50.317076	-4.084879	0.89	180	2014-08-11	17:46:25
709	50.317073	-4.084871	0.68	117.8	2014-08-11	17:46:26
710	50.317065	-4.08487	0.93	174.9	2014-08-11	17:46:27
711	50.317052	-4.084872	1.41	185.3	2014-08-11	17:46:28
712	50.317042	-4.084872	1.19	182.3	2014-08-11	17:46:29
713	50.317034	-4.084871	0.85	172	2014-08-11	17:46:30
714	50.317024	-4.084873	1.16	187.7	2014-08-11	17:46:31
715	50.317009	-4.084879	1.7	195.6	2014-08-11	17:46:32
716	50.317004	-4.08488	0.54	183.8	2014-08-11	17:46:33
717	50.317008	-4.084876	0.46	40.1	2014-08-11	17:46:34
718	50.317007	-4.084873	0.21	122	2014-08-11	17:46:35
719	50.317005	-4.084873	0.15	186.8	2014-08-11	17:46:36
720	50.317	-4.084874	0.62	182.2	2014-08-11	17:46:37
721	50.316995	-4.084868	0.33	144.9	2014-08-11	17:46:39
722	50.316994	-4.084865	0.3	115.9	2014-08-11	17:46:40
723	50.31699	-4.084864	0.43	179.2	2014-08-11	17:46:41
724	50.31699	-4.08486	0.31	83.2	2014-08-11	17:46:42
725	50.316995	-4.084857	0.56	26.4	2014-08-11	17:46:43
726	50.316998	-4.084855	0.41	15	2014-08-11	17:46:44
727	50.316996	-4.084856	0.22	189.4	2014-08-11	17:46:45
728	50.316991	-4.084857	0.59	190.5	2014-08-11	17:46:46
729	50.316986	-4.084855	0.28	167.2	2014-08-11	17:46:48
730	50.31699	-4.084851	0.57	36.6	2014-08-11	17:46:49
731	50.316989	-4.084849	0.19	137	2014-08-11	17:46:50
732	50.316984	-4.084843	0.7	142.9	2014-08-11	17:46:51
733	50.316983	-4.084839	0.28	105.2	2014-08-11	17:46:52
734	50.31699	-4.084832	0.85	34.6	2014-08-11	17:46:53
735	50.316996	-4.084827	0.8	29	2014-08-11	17:46:54
736	50.316998	-4.084826	0.11	4.5	2014-08-11	17:46:56
737	50.316995	-4.084825	0.35	160.9	2014-08-11	17:46:57
738	50.316995	-4.084825	0.02	147.4	2014-08-11	17:46:58
739	50.316997	-4.084818	0.55	65.8	2014-08-11	17:46:59
740	50.316997	-4.084812	0.21	87.6	2014-08-11	17:47:01
741	50.316994	-4.084809	0.38	149.6	2014-08-11	17:47:02
742	50.316994	-4.084803	0.42	95.2	2014-08-11	17:47:03
743	50.316994	-4.084798	0.18	90	2014-08-11	17:47:05
744	50.316994	-4.084798	0.04	297.6	2014-08-11	17:47:06
745	50.316992	-4.084799	0.17	198.6	2014-08-11	17:47:07
746	50.316993	-4.084799	0.06	11.9	2014-08-11	17:47:09
747	50.316997	-4.084789	0.79	58.6	2014-08-11	17:47:10
748	50.316998	-4.084781	0.31	83.1	2014-08-11	17:47:12
749	50.316989	-4.084783	1.05	188.8	2014-08-11	17:47:13
750	50.31698	-4.084787	0.95	197.2	2014-08-11	17:47:14
751	50.316975	-4.084794	0.8	219	2014-08-11	17:47:15
752	50.316972	-4.084798	0.41	226.8	2014-08-11	17:47:16
753	50.316972	-4.084796	0.13	111.5	2014-08-11	17:47:17
754	50.316968	-4.084804	0.7	230.1	2014-08-11	17:47:18
755	50.316965	-4.084812	0.63	244.7	2014-08-11	17:47:19
756	50.316964	-4.084822	0.7	260	2014-08-11	17:47:20
757	50.316966	-4.084819	0.25	50.1	2014-08-11	17:47:21
758	50.316968	-4.084806	0.98	74.6	2014-08-11	17:47:22
759	50.316964	-4.0848	0.56	136.7	2014-08-11	17:47:23
760	50.316961	-4.084801	0.18	187.5	2014-08-11	17:47:25
761	50.31696	-4.084801	0.13	182.5	2014-08-11	17:47:26
762	50.316961	-4.084794	0.53	79.9	2014-08-11	17:47:27
763	50.31696	-4.084788	0.39	102.4	2014-08-11	17:47:28
764	50.316959	-4.084783	0.41	109.9	2014-08-11	17:47:29
765	50.316957	-4.084781	0.2	146.1	2014-08-11	17:47:30
766	50.316958	-4.084782	0.1	342.3	2014-08-11	17:47:31
767	50.316955	-4.084781	0.3	175.4	2014-08-11	17:47:32
768	50.316952	-4.084779	0.38	153.6	2014-08-11	17:47:33
769	50.316954	-4.084774	0.4	60.8	2014-08-11	17:47:34
770	50.316957	-4.084769	0.49	43.7	2014-08-11	17:47:35
771	50.316958	-4.084769	0.05	51.9	2014-08-11	17:47:36
772	50.316959	-4.084763	0.46	64.5	2014-08-11	17:47:37
773	50.316955	-4.084759	0.53	151.2	2014-08-11	17:47:38
774	50.316949	-4.084756	0.68	158.5	2014-08-11	17:47:39
775	50.316947	-4.084753	0.37	149.8	2014-08-11	17:47:40
776	50.316947	-4.084753	0.06	59.7	2014-08-11	17:47:41
777	50.316952	-4.084748	0.61	31.2	2014-08-11	17:47:42
778	50.316955	-4.084745	0.44	28	2014-08-11	17:47:43
779	50.316955	-4.084746	0.03	303	2014-08-11	17:47:44
780	50.316953	-4.084748	0.13	219.5	2014-08-11	17:47:46
781	50.316953	-4.084747	0.08	90	2014-08-11	17:47:47
782	50.31695	-4.084743	0.46	146.2	2014-08-11	17:47:48
783	50.31695	-4.084737	0.42	95	2014-08-11	17:47:49
784	50.316952	-4.08473	0.53	67.5	2014-08-11	17:47:50
785	50.316952	-4.084724	0.44	80.1	2014-08-11	17:47:51
786	50.316952	-4.084724	0.04	90	2014-08-11	17:47:52
787	50.316952	-4.084719	0.36	90	2014-08-11	17:47:53
788	50.316954	-4.084711	0.57	67.7	2014-08-11	17:47:54
789	50.316954	-4.084703	0.61	95.2	2014-08-11	17:47:55
790	50.316953	-4.084702	0.02	147.4	2014-08-11	17:47:56
791	50.31695	-4.084701	0.39	164.8	2014-08-11	17:47:57
792	50.31695	-4.084703	0.17	260.5	2014-08-11	17:47:58
793	50.316951	-4.084705	0.07	314.5	2014-08-11	17:48:00
794	50.316956	-4.084705	0.62	0.5	2014-08-11	17:48:01
795	50.316958	-4.084702	0.27	36.9	2014-08-11	17:48:02
796	50.316957	-4.084698	0.17	114	2014-08-11	17:48:04
797	50.316953	-4.084701	0.51	203.5	2014-08-11	17:48:05
798	50.316952	-4.0847	0.07	113.1	2014-08-11	17:48:06
799	50.316953	-4.084699	0.06	81.5	2014-08-11	17:48:07
800	50.316952	-4.084697	0.07	97.3	2014-08-11	17:48:09
801	50.316952	-4.084696	0.06	109.3	2014-08-11	17:48:10
802	50.316952	-4.084695	0.08	124.9	2014-08-11	17:48:11
803	50.316952	-4.084695	0.05	90	2014-08-11	17:48:12
804	50.316952	-4.084694	0.04	63.4	2014-08-11	17:48:13
805	50.316952	-4.084693	0.05	78.3	2014-08-11	17:48:14
806	50.316952	-4.084693	0.03	69.2	2014-08-11	17:48:15
807	50.316952	-4.084693	0.03	110.2	2014-08-11	17:48:16
808	50.316952	-4.084692	0.03	109	2014-08-11	17:48:17
809	50.316952	-4.084692	0.03	90	2014-08-11	17:48:18
810	50.316952	-4.084692	0.04	139	2014-08-11	17:48:19
811	50.316952	-4.084691	0.04	118	2014-08-11	17:48:20
812	50.316951	-4.084691	0.04	103.8	2014-08-11	17:48:21
813	50.316951	-4.08469	0.03	107	2014-08-11	17:48:22
814	50.316951	-4.08469	0.03	128.1	2014-08-11	17:48:23
815	50.316951	-4.084689	0.09	101.9	2014-08-11	17:48:24
816	50.316951	-4.084687	0.1	117.8	2014-08-11	17:48:25
817	50.316949	-4.08468	0.28	111.3	2014-08-11	17:48:27
818	50.316949	-4.084679	0.08	103.7	2014-08-11	17:48:28
819	50.316952	-4.084674	0.55	41.5	2014-08-11	17:48:29
820	50.316956	-4.084671	0.41	25.7	2014-08-11	17:48:30
821	50.316948	-4.084638	2.51	108.6	2014-08-11	17:48:31
822	50.316951	-4.08463	0.57	65.7	2014-08-11	17:48:32
823	50.31696	-4.084635	1.1	344.2	2014-08-11	17:48:33
824	50.316968	-4.084637	0.95	350.2	2014-08-11	17:48:34
825	50.31698	-4.084632	1.38	15.6	2014-08-11	17:48:35
826	50.316998	-4.084613	2.36	34	2014-08-11	17:48:36
827	50.317016	-4.08459	2.64	39.2	2014-08-11	17:48:37
828	50.317035	-4.08457	2.5	33.7	2014-08-11	17:48:38
829	50.317046	-4.084566	1.3	12.7	2014-08-11	17:48:39
830	50.317046	-4.084576	0.73	267.1	2014-08-11	17:48:40
831	50.317042	-4.084586	0.85	236.6	2014-08-11	17:48:41
832	50.317041	-4.084589	0.1	247.4	2014-08-11	17:48:43
833	50.317041	-4.084596	0.53	265.9	2014-08-11	17:48:44
834	50.317038	-4.084596	0.32	175.8	2014-08-11	17:48:45
835	50.317037	-4.084596	0.09	192	2014-08-11	17:48:46
836	50.317041	-4.084591	0.54	44.5	2014-08-11	17:48:47
837	50.317043	-4.084584	0.56	63.2	2014-08-11	17:48:48
838	50.317044	-4.08458	0.29	73.4	2014-08-11	17:48:49
839	50.317043	-4.08458	0.05	176.5	2014-08-11	17:48:51
840	50.317043	-4.08458	0.03	212.6	2014-08-11	17:48:52
841	50.31704	-4.084581	0.15	187.9	2014-08-11	17:48:54
842	50.317041	-4.084581	0.06	336.8	2014-08-11	17:48:56
843	50.317041	-4.084577	0.32	81.7	2014-08-11	17:48:57
844	50.31704	-4.084576	0.08	169.9	2014-08-11	17:48:59
845	50.317027	-4.084581	1.5	193.3	2014-08-11	17:49:00
846	50.31702	-4.084595	1.2	233.9	2014-08-11	17:49:01
847	50.31702	-4.084599	0.27	254.1	2014-08-11	17:49:02
848	50.317023	-4.084604	0.53	318.1	2014-08-11	17:49:03
849	50.317022	-4.084608	0.33	253.8	2014-08-11	17:49:04
850	50.31702	-4.084609	0.11	199.8	2014-08-11	17:49:06
851	50.317015	-4.084608	0.66	173.2	2014-08-11	17:49:07
852	50.317008	-4.084608	0.74	177.7	2014-08-11	17:49:08
853	50.317012	-4.084605	0.47	19.5	2014-08-11	17:49:09
854	50.317025	-4.084603	1.43	6.7	2014-08-11	17:49:10
855	50.317029	-4.084603	0.45	3.8	2014-08-11	17:49:11
856	50.317028	-4.084602	0.07	140	2014-08-11	17:49:12
857	50.317028	-4.084601	0.08	111.2	2014-08-11	17:49:13
858	50.317025	-4.084604	0.37	211	2014-08-11	17:49:14
859	50.317024	-4.084603	0.09	164.3	2014-08-11	17:49:15
860	50.317025	-4.084603	0.03	32.6	2014-08-11	17:49:16
861	50.317024	-4.084603	0.03	110.2	2014-08-11	17:49:17
862	50.317025	-4.084602	0.07	74.8	2014-08-11	17:49:18
863	50.317026	-4.084592	0.74	82	2014-08-11	17:49:19
864	50.317024	-4.084588	0.25	119.5	2014-08-11	17:49:20
865	50.317024	-4.084589	0.02	212.6	2014-08-11	17:49:21
866	50.31702	-4.084588	0.22	176.2	2014-08-11	17:49:23
867	50.317021	-4.084585	0.12	74.8	2014-08-11	17:49:25
868	50.317023	-4.084583	0.13	23.5	2014-08-11	17:49:27
869	50.317024	-4.084583	0.12	23.2	2014-08-11	17:49:28
870	50.317023	-4.084587	0.31	239.5	2014-08-11	17:49:29
871	50.317026	-4.08458	0.64	47.1	2014-08-11	17:49:30
872	50.31704	-4.08456	2.07	42.6	2014-08-11	17:49:31
873	50.31705	-4.08455	0.63	34.4	2014-08-11	17:49:33
874	50.317045	-4.084555	0.61	214	2014-08-11	17:49:34
875	50.317041	-4.084558	0.46	206.3	2014-08-11	17:49:35
876	50.317044	-4.08455	0.67	60.1	2014-08-11	17:49:36
877	50.317046	-4.084556	0.52	291.2	2014-08-11	17:49:37
878	50.317049	-4.084568	0.87	290.1	2014-08-11	17:49:38
879	50.317053	-4.08458	0.96	299	2014-08-11	17:49:39
880	50.317058	-4.084587	0.75	318.2	2014-08-11	17:49:40
881	50.317073	-4.084579	1.72	18.3	2014-08-11	17:49:41
882	50.317108	-4.084556	4.31	22.8	2014-08-11	17:49:42
883	50.317155	-4.084532	5.5	18	2014-08-11	17:49:43
884	50.317203	-4.084512	5.46	14.5	2014-08-11	17:49:44
885	50.31725	-4.084496	5.42	12	2014-08-11	17:49:45
886	50.317287	-4.084496	4.12	0.6	2014-08-11	17:49:46
887	50.317311	-4.084495	2.58	1.5	2014-08-11	17:49:47
888	50.317319	-4.08449	1.03	20.7	2014-08-11	17:49:48
889	50.317322	-4.08449	0.33	2.1	2014-08-11	17:49:49
890	50.317317	-4.084497	0.79	224.7	2014-08-11	17:49:50
891	50.317314	-4.0845	0.38	205	2014-08-11	17:49:51
892	50.317312	-4.084499	0.23	172.4	2014-08-11	17:49:52
893	50.317302	-4.084504	1.17	195.3	2014-08-11	17:49:53
894	50.317287	-4.084508	1.63	190.9	2014-08-11	17:49:54
895	50.317281	-4.084506	0.77	167.9	2014-08-11	17:49:55
896	50.317276	-4.084504	0.5	164.9	2014-08-11	17:49:56
897	50.317265	-4.084506	1.3	187.9	2014-08-11	17:49:57
898	50.317249	-4.084514	1.84	197.4	2014-08-11	17:49:58
899	50.317234	-4.084523	1.72	200.4	2014-08-11	17:49:59
900	50.317226	-4.084523	0.99	183.1	2014-08-11	17:50:00
901	50.317221	-4.084521	0.58	163.9	2014-08-11	17:50:01
902	50.317213	-4.084523	0.82	190.5	2014-08-11	17:50:02
903	50.317203	-4.084527	1.15	193.7	2014-08-11	17:50:03
904	50.317191	-4.084532	1.39	194.2	2014-08-11	17:50:04
905	50.317181	-4.084538	1.16	201.1	2014-08-11	17:50:05
906	50.317174	-4.084547	1.06	219.1	2014-08-11	17:50:06
907	50.317167	-4.084555	0.95	213.8	2014-08-11	17:50:07
908	50.317158	-4.084565	1.22	217.8	2014-08-11	17:50:08
909	50.317147	-4.084576	1.47	210.4	2014-08-11	17:50:09
910	50.317138	-4.084583	1.09	207.3	2014-08-11	17:50:10
911	50.317129	-4.084592	1.22	213.3	2014-08-11	17:50:11
912	50.317118	-4.084601	1.43	205.5	2014-08-11	17:50:12
913	50.317107	-4.084606	1.18	198.8	2014-08-11	17:50:13
914	50.317098	-4.08461	1.1	195.8	2014-08-11	17:50:14
915	50.317089	-4.084617	1.16	204.3	2014-08-11	17:50:15
916	50.317079	-4.084626	1.26	212.8	2014-08-11	17:50:16
917	50.317071	-4.084637	1.2	219.3	2014-08-11	17:50:17
918	50.317062	-4.084646	1.13	214.6	2014-08-11	17:50:18
919	50.317057	-4.084653	0.81	218.6	2014-08-11	17:50:19
920	50.317051	-4.084663	0.88	227.9	2014-08-11	17:50:20
921	50.317043	-4.084672	1.15	215.1	2014-08-11	17:50:21
922	50.317034	-4.084681	1.18	213.6	2014-08-11	17:50:22
923	50.317026	-4.084691	1.09	219.1	2014-08-11	17:50:23
924	50.317019	-4.0847	1.11	218.8	2014-08-11	17:50:24
925	50.317013	-4.084708	0.82	219.9	2014-08-11	17:50:25
926	50.317007	-4.084713	0.81	209.4	2014-08-11	17:50:26
927	50.316998	-4.084719	1.02	202.9	2014-08-11	17:50:27
928	50.316991	-4.084726	0.92	212.3	2014-08-11	17:50:28
929	50.316989	-4.084729	0.19	220.8	2014-08-11	17:50:30
930	50.31699	-4.084725	0.36	66.8	2014-08-11	17:50:31
931	50.31699	-4.084724	0.05	56.4	2014-08-11	17:50:32
932	50.31699	-4.084724	0.02	17.7	2014-08-11	17:50:33
933	50.316987	-4.084724	0.32	174.6	2014-08-11	17:50:34
934	50.316992	-4.08472	0.55	28.4	2014-08-11	17:50:35
935	50.316999	-4.084724	0.83	342.9	2014-08-11	17:50:36
936	50.316997	-4.084729	0.43	241.2	2014-08-11	17:50:37
937	50.316989	-4.084727	0.86	170.8	2014-08-11	17:50:38
938	50.316982	-4.084724	0.79	164.8	2014-08-11	17:50:39
939	50.316984	-4.08472	0.34	55	2014-08-11	17:50:40
940	50.316998	-4.084708	1.78	28.7	2014-08-11	17:50:41
941	50.317028	-4.084681	3.81	30.2	2014-08-11	17:50:42
942	50.317059	-4.084654	3.91	28.9	2014-08-11	17:50:43
943	50.317079	-4.084638	2.59	26.4	2014-08-11	17:50:44
944	50.317083	-4.084632	0.58	47.2	2014-08-11	17:50:45
945	50.317081	-4.08463	0.3	143.6	2014-08-11	17:50:46
946	50.317081	-4.08463	0	0	2014-08-11	17:50:47
947	50.317082	-4.084625	0.34	64.3	2014-08-11	17:50:48
948	50.317082	-4.084624	0.09	102.1	2014-08-11	17:50:49
949	50.317076	-4.084628	0.73	204.2	2014-08-11	17:50:50
950	50.317069	-4.084638	1.01	222.9	2014-08-11	17:50:51
951	50.31706	-4.084648	1.28	215.1	2014-08-11	17:50:52
952	50.317053	-4.084651	0.83	191.6	2014-08-11	17:50:53
953	50.317046	-4.084649	0.76	172.8	2014-08-11	17:50:54
954	50.317034	-4.084652	1.4	189.1	2014-08-11	17:50:55
955	50.317019	-4.084658	1.65	192.9	2014-08-11	17:50:56
956	50.317006	-4.084664	1.58	196.5	2014-08-11	17:50:57
957	50.316997	-4.084666	0.95	188.3	2014-08-11	17:50:58
958	50.316997	-4.084666	0.04	256.6	2014-08-11	17:50:59
959	50.316988	-4.084665	1.02	176	2014-08-11	17:51:00
960	50.316978	-4.084667	1.1	184	2014-08-11	17:51:01
961	50.316968	-4.084668	1.12	184.6	2014-08-11	17:51:02
962	50.316958	-4.08467	1.13	189.4	2014-08-11	17:51:03
963	50.316951	-4.084672	0.75	188.8	2014-08-11	17:51:04
964	50.316951	-4.084673	0.11	228.1	2014-08-11	17:51:05
965	50.316955	-4.084667	0.65	39.6	2014-08-11	17:51:06
966	50.316957	-4.084668	0.24	351.1	2014-08-11	17:51:07
967	50.316957	-4.084668	0.04	246.6	2014-08-11	17:51:08
968	50.316951	-4.084668	0.63	180.6	2014-08-11	17:51:09
969	50.316947	-4.084666	0.24	154.5	2014-08-11	17:51:11
970	50.316954	-4.084663	0.71	13.5	2014-08-11	17:51:12
971	50.316956	-4.084661	0.14	38.8	2014-08-11	17:51:14
972	50.316951	-4.084658	0.55	155.8	2014-08-11	17:51:15
973	50.316951	-4.084657	0.04	133	2014-08-11	17:51:16
974	50.316948	-4.084651	0.5	121.4	2014-08-11	17:51:17
975	50.316951	-4.084645	0.48	58.5	2014-08-11	17:51:18
976	50.316951	-4.084644	0.1	41.2	2014-08-11	17:51:19
977	50.316949	-4.084643	0.15	158.4	2014-08-11	17:51:21
978	50.316956	-4.084634	0.99	39.3	2014-08-11	17:51:22
979	50.316962	-4.084628	0.81	34	2014-08-11	17:51:23
980	50.316961	-4.084627	0.09	123.1	2014-08-11	17:51:24
981	50.316958	-4.084626	0.36	168.6	2014-08-11	17:51:25
982	50.316958	-4.084626	0.05	236.4	2014-08-11	17:51:26
983	50.316956	-4.084626	0.24	182.7	2014-08-11	17:51:27
984	50.316956	-4.084626	0.02	180	2014-08-11	17:51:28
985	50.31696	-4.084622	0.6	28.7	2014-08-11	17:51:29
986	50.316962	-4.084615	0.57	72.8	2014-08-11	17:51:30
987	50.316959	-4.084613	0.39	155.6	2014-08-11	17:51:31
988	50.316954	-4.084614	0.51	192.9	2014-08-11	17:51:32
989	50.316951	-4.084615	0.39	186.9	2014-08-11	17:51:33
990	50.316949	-4.084613	0.22	152.7	2014-08-11	17:51:34
991	50.31695	-4.084611	0.1	54.3	2014-08-11	17:51:36
992	50.316956	-4.084606	0.71	28.5	2014-08-11	17:51:37
993	50.316959	-4.084608	0.38	347.4	2014-08-11	17:51:38
994	50.316957	-4.084614	0.52	240.9	2014-08-11	17:51:39
995	50.316953	-4.084616	0.4	202.5	2014-08-11	17:51:40
996	50.316953	-4.084615	0.07	105.2	2014-08-11	17:51:41
997	50.316955	-4.084609	0.5	59.6	2014-08-11	17:51:42
998	50.316958	-4.084605	0.43	47.5	2014-08-11	17:51:43
999	50.316961	-4.084606	0.38	344.4	2014-08-11	17:51:44
1000	50.316965	-4.084615	0.78	305.6	2014-08-11	17:51:45
1001	50.316967	-4.084628	0.96	280.1	2014-08-11	17:51:46
1002	50.316968	-4.084636	0.55	286.7	2014-08-11	17:51:47
1003	50.316972	-4.084633	0.5	29.1	2014-08-11	17:51:48
1004	50.316978	-4.084629	0.66	22.9	2014-08-11	17:51:49
1005	50.316985	-4.084632	0.87	345.8	2014-08-11	17:51:50
1006	50.316993	-4.084637	0.93	337.7	2014-08-11	17:51:51
1007	50.317	-4.084639	0.79	350	2014-08-11	17:51:52
1008	50.317011	-4.084633	1.28	20.5	2014-08-11	17:51:53
1009	50.317035	-4.084612	3.08	28.1	2014-08-11	17:51:54
1010	50.317076	-4.084583	4.98	24.7	2014-08-11	17:51:55
1011	50.317128	-4.084565	6	12.3	2014-08-11	17:51:56
1012	50.317183	-4.084559	6.13	3.7	2014-08-11	17:51:57
1013	50.317235	-4.084553	5.75	4.4	2014-08-11	17:51:58
1014	50.317285	-4.084534	5.7	13.5	2014-08-11	17:51:59
1015	50.317337	-4.08451	6.13	16.5	2014-08-11	17:52:00
1016	50.317388	-4.084504	5.59	4.3	2014-08-11	17:52:01
1017	50.317435	-4.084512	5.34	353.8	2014-08-11	17:52:02
1018	50.317485	-4.084513	5.6	359.3	2014-08-11	17:52:03
1019	50.317536	-4.08451	5.59	1.8	2014-08-11	17:52:04
1020	50.31758	-4.084524	4.99	348.9	2014-08-11	17:52:05
1021	50.317598	-4.084546	2.56	322.4	2014-08-11	17:52:06
1022	50.317595	-4.084562	1.16	253.7	2014-08-11	17:52:07
1023	50.317588	-4.084573	1.13	226.2	2014-08-11	17:52:08
1024	50.317575	-4.084582	1.55	205.3	2014-08-11	17:52:09
1025	50.317562	-4.084595	1.77	211.6	2014-08-11	17:52:10
1026	50.317556	-4.0846	0.72	210.5	2014-08-11	17:52:11
1027	50.31755	-4.084604	0.7	198.8	2014-08-11	17:52:12
1028	50.317543	-4.084605	0.76	187.2	2014-08-11	17:52:13
1029	50.317541	-4.084602	0.35	138.3	2014-08-11	17:52:14
1030	50.317537	-4.084597	0.53	143.6	2014-08-11	17:52:15
1031	50.317526	-4.084596	1.21	176.3	2014-08-11	17:52:16
1032	50.317514	-4.084595	1.4	177.8	2014-08-11	17:52:17
1033	50.317504	-4.084589	1.23	158.7	2014-08-11	17:52:18
1034	50.317496	-4.084577	1.18	134.2	2014-08-11	17:52:19
1035	50.317492	-4.084562	1.17	111.1	2014-08-11	17:52:20
1036	50.317485	-4.08455	1.22	133.9	2014-08-11	17:52:21
1037	50.317471	-4.084545	1.57	168.4	2014-08-11	17:52:22
1038	50.317457	-4.084542	1.6	171	2014-08-11	17:52:23
1039	50.317443	-4.084536	1.62	164.6	2014-08-11	17:52:24
1040	50.317436	-4.084523	1.17	128.4	2014-08-11	17:52:25
1041	50.317435	-4.084507	1.11	98.7	2014-08-11	17:52:26
1042	50.317429	-4.084496	1	130.8	2014-08-11	17:52:27
1043	50.317421	-4.084492	0.98	160.8	2014-08-11	17:52:28
1044	50.317412	-4.084487	0.99	158.2	2014-08-11	17:52:29
1045	50.317404	-4.084478	1.14	147.7	2014-08-11	17:52:30
1046	50.317395	-4.084468	1.25	144.4	2014-08-11	17:52:31
1047	50.317384	-4.084461	1.25	156.2	2014-08-11	17:52:32
1048	50.317377	-4.084456	0.93	157	2014-08-11	17:52:33
1049	50.317365	-4.08445	1.32	160.9	2014-08-11	17:52:34
1050	50.317355	-4.084446	1.17	165.9	2014-08-11	17:52:35
1051	50.317347	-4.084443	0.96	170	2014-08-11	17:52:36
1052	50.317338	-4.084443	0.99	178.6	2014-08-11	17:52:37
1053	50.317329	-4.084444	1	182.7	2014-08-11	17:52:38
1054	50.317319	-4.084445	1.06	186.5	2014-08-11	17:52:39
1055	50.31731	-4.084445	1.04	177	2014-08-11	17:52:40
1056	50.3173	-4.084442	1.07	172	2014-08-11	17:52:41
1057	50.317291	-4.084443	1.02	182.3	2014-08-11	17:52:42
1058	50.317284	-4.084446	0.83	197.1	2014-08-11	17:52:43
1059	50.317274	-4.084449	1.14	190.5	2014-08-11	17:52:44
1060	50.317263	-4.084454	1.26	196.4	2014-08-11	17:52:45
1061	50.317256	-4.084456	0.79	189.1	2014-08-11	17:52:46
1062	50.317249	-4.084457	0.82	186.3	2014-08-11	17:52:47
1063	50.317239	-4.084465	1.25	204.5	2014-08-11	17:52:48
1064	50.317231	-4.084469	0.94	200.3	2014-08-11	17:52:49
1065	50.317233	-4.084466	0.36	39.6	2014-08-11	17:52:50
1066	50.317237	-4.084463	0.25	29.6	2014-08-11	17:52:52
1067	50.317234	-4.084467	0.44	228.5	2014-08-11	17:52:53
1068	50.317233	-4.084473	0.47	250.5	2014-08-11	17:52:54
1069	50.317231	-4.084479	0.4	242.4	2014-08-11	17:52:55
1070	50.317228	-4.08448	0.17	194.9	2014-08-11	17:52:57
1071	50.317233	-4.084472	0.79	44.7	2014-08-11	17:52:58
1072	50.317237	-4.084467	0.51	38.7	2014-08-11	17:52:59
1073	50.317233	-4.08447	0.52	200.8	2014-08-11	17:53:00
1074	50.317223	-4.084467	1.08	168.2	2014-08-11	17:53:01
1075	50.317213	-4.084466	1.16	175	2014-08-11	17:53:02
1076	50.317202	-4.084467	1.17	185.3	2014-08-11	17:53:03
1077	50.317193	-4.084468	1.02	185	2014-08-11	17:53:04
1078	50.317186	-4.08447	0.78	188.3	2014-08-11	17:53:05
1079	50.317183	-4.084468	0.38	159.7	2014-08-11	17:53:06
1080	50.317173	-4.084469	1.07	182.6	2014-08-11	17:53:07
1081	50.31716	-4.084473	1.51	190.5	2014-08-11	17:53:08
1082	50.317147	-4.084481	1.58	201.9	2014-08-11	17:53:09
1083	50.317137	-4.08449	1.28	209.9	2014-08-11	17:53:10
1084	50.317133	-4.084493	0.27	206.1	2014-08-11	17:53:12
1085	50.317122	-4.084504	1.45	213.2	2014-08-11	17:53:13
1086	50.317109	-4.084519	1.7	216.8	2014-08-11	17:53:14
1087	50.317103	-4.08453	1.06	227.3	2014-08-11	17:53:15
1088	50.317101	-4.084538	0.64	252.3	2014-08-11	17:53:16
1089	50.317094	-4.084552	1.28	229	2014-08-11	17:53:17
1090	50.317084	-4.084568	1.55	227.7	2014-08-11	17:53:18
1091	50.317076	-4.084582	1.39	226.4	2014-08-11	17:53:19
1092	50.317065	-4.084597	1.59	220.9	2014-08-11	17:53:20
1093	50.31706	-4.08461	1.04	241	2014-08-11	17:53:21
1094	50.31706	-4.084612	0.19	267.2	2014-08-11	17:53:22
1095	50.317056	-4.084612	0.53	178.7	2014-08-11	17:53:23
1096	50.317048	-4.084621	1.02	215.7	2014-08-11	17:53:24
1097	50.317042	-4.084632	1.03	231.5	2014-08-11	17:53:25
1098	50.317038	-4.084642	0.84	239.4	2014-08-11	17:53:26
1099	50.317033	-4.084651	0.89	226.9	2014-08-11	17:53:27
1100	50.317028	-4.084657	0.71	217	2014-08-11	17:53:28
1101	50.317024	-4.084665	0.68	229.8	2014-08-11	17:53:29
1102	50.317018	-4.084672	0.81	218.6	2014-08-11	17:53:30
1103	50.317009	-4.084679	1.18	207.7	2014-08-11	17:53:31
1104	50.316998	-4.08469	1.37	212.6	2014-08-11	17:53:32
1105	50.316988	-4.084697	1.22	203.3	2014-08-11	17:53:33
1106	50.31698	-4.0847	0.99	194.9	2014-08-11	17:53:34
1107	50.316975	-4.084707	0.75	219.2	2014-08-11	17:53:35
1108	50.31697	-4.084708	0.47	187.2	2014-08-11	17:53:36
1109	50.316966	-4.084707	0.45	173.2	2014-08-11	17:53:37
1110	50.316966	-4.084707	0.02	230.3	2014-08-11	17:53:38
1111	50.316969	-4.084699	0.62	63.2	2014-08-11	17:53:39
1112	50.316971	-4.084692	0.59	63.8	2014-08-11	17:53:40
1113	50.316973	-4.084687	0.43	54.3	2014-08-11	17:53:41
1114	50.316975	-4.084685	0.2	32.6	2014-08-11	17:53:42
1115	50.316974	-4.084685	0.06	173.6	2014-08-11	17:53:43
1116	50.316974	-4.084686	0.09	232.2	2014-08-11	17:53:44
1117	50.316979	-4.084683	0.6	19.9	2014-08-11	17:53:45
1118	50.316983	-4.084681	0.49	25	2014-08-11	17:53:46
1119	50.316987	-4.084679	0.5	9.6	2014-08-11	17:53:47
1120	50.316989	-4.084679	0.2	13.7	2014-08-11	17:53:48
1121	50.316986	-4.084681	0.38	208.9	2014-08-11	17:53:49
1122	50.316984	-4.084684	0.35	218.4	2014-08-11	17:53:50
1123	50.316987	-4.084672	0.98	64.6	2014-08-11	17:53:51
1124	50.31699	-4.084662	0.72	69.5	2014-08-11	17:53:52
1125	50.316989	-4.084654	0.59	99.1	2014-08-11	17:53:53
1126	50.316984	-4.084655	0.55	183.1	2014-08-11	17:53:54
1127	50.316982	-4.084655	0.21	181.5	2014-08-11	17:53:55
1128	50.316976	-4.084652	0.37	165.6	2014-08-11	17:53:57
1129	50.316985	-4.084644	1.15	28.8	2014-08-11	17:53:58
1130	50.316994	-4.084639	1.12	19.9	2014-08-11	17:53:59
1131	50.317001	-4.084636	0.79	16.6	2014-08-11	17:54:00
1132	50.316996	-4.084635	0.52	176	2014-08-11	17:54:01
1133	50.316991	-4.084628	0.72	137	2014-08-11	17:54:02
1134	50.316992	-4.084622	0.42	87.4	2014-08-11	17:54:03
1135	50.317008	-4.084609	2.09	28.3	2014-08-11	17:54:04
1136	50.317036	-4.084581	3.63	32.7	2014-08-11	17:54:05
1137	50.317074	-4.084553	4.67	25.1	2014-08-11	17:54:06
1138	50.317117	-4.084536	4.94	13.9	2014-08-11	17:54:07
1139	50.317162	-4.084529	5.07	6.2	2014-08-11	17:54:08
1140	50.317213	-4.084522	5.67	4.8	2014-08-11	17:54:09
1141	50.317263	-4.084528	5.6	355.7	2014-08-11	17:54:10
1142	50.317312	-4.084539	5.54	352	2014-08-11	17:54:11
1143	50.317358	-4.084553	5.26	349	2014-08-11	17:54:12
1144	50.317404	-4.08457	5.17	346.7	2014-08-11	17:54:13
1145	50.317448	-4.084586	5.12	346.6	2014-08-11	17:54:14
1146	50.317494	-4.084604	5.18	346	2014-08-11	17:54:15
1147	50.317539	-4.084622	5.27	345.8	2014-08-11	17:54:16
1148	50.317763	-4.084674	5.03	351.6	2014-08-11	17:54:21
1149	50.31771	-4.084632	6.67	153.4	2014-08-11	17:54:22
1150	50.317627	-4.084591	9.62	162.6	2014-08-11	17:54:23
1151	50.317557	-4.08456	8.1	163.9	2014-08-11	17:54:24
1152	50.317504	-4.084531	6.23	161	2014-08-11	17:54:25
1153	50.317467	-4.084508	4.42	158.5	2014-08-11	17:54:26
1154	50.317438	-4.084488	3.55	155.5	2014-08-11	17:54:27
1155	50.317411	-4.084469	3.31	156	2014-08-11	17:54:28
1156	50.317385	-4.084452	3.09	157.9	2014-08-11	17:54:29
1157	50.317362	-4.084438	2.8	158.1	2014-08-11	17:54:30
1158	50.317346	-4.084425	1.96	153.6	2014-08-11	17:54:31
1159	50.317344	-4.08441	1.14	104.2	2014-08-11	17:54:32
1160	50.317346	-4.0844	0.77	71.5	2014-08-11	17:54:33
1161	50.317341	-4.084396	0.58	152.9	2014-08-11	17:54:34
1162	50.31733	-4.08439	1.39	162.3	2014-08-11	17:54:35
1163	50.317324	-4.084381	0.85	133.8	2014-08-11	17:54:36
1164	50.317313	-4.084384	1.21	189.3	2014-08-11	17:54:37
1165	50.317298	-4.084391	1.74	196.5	2014-08-11	17:54:38
1166	50.317285	-4.084397	1.52	197.1	2014-08-11	17:54:39
1167	50.317276	-4.084403	1.09	200.1	2014-08-11	17:54:40
1168	50.317265	-4.084408	1.34	197.1	2014-08-11	17:54:41
1169	50.317249	-4.084417	1.82	199.9	2014-08-11	17:54:42
1170	50.317234	-4.084426	1.82	201.5	2014-08-11	17:54:43
1171	50.317221	-4.084432	1.55	195	2014-08-11	17:54:44
1172	50.31721	-4.084433	1.23	184.5	2014-08-11	17:54:45
1173	50.317197	-4.084437	1.4	191.8	2014-08-11	17:54:46
1174	50.317186	-4.084443	1.3	199	2014-08-11	17:54:47
1175	50.317175	-4.084448	1.36	195.8	2014-08-11	17:54:48
1176	50.317165	-4.084451	1.05	191.1	2014-08-11	17:54:49
1177	50.317159	-4.084452	0.73	184.2	2014-08-11	17:54:50
1178	50.317159	-4.084451	0.12	61.3	2014-08-11	17:54:51
1179	50.31716	-4.084452	0.13	318.4	2014-08-11	17:54:52
1180	50.317157	-4.084455	0.48	211.3	2014-08-11	17:54:53
1181	50.317152	-4.08446	0.58	218.5	2014-08-11	17:54:54
1182	50.317148	-4.084463	0.57	202	2014-08-11	17:54:55
1183	50.317148	-4.084463	0.06	6.6	2014-08-11	17:54:56
1184	50.317152	-4.08446	0.45	28.2	2014-08-11	17:54:57
1185	50.317154	-4.084456	0.36	53.1	2014-08-11	17:54:58
1186	50.317153	-4.084457	0.02	227	2014-08-11	17:55:00
1187	50.317153	-4.084457	0.02	180	2014-08-11	17:55:01
1188	50.317153	-4.084457	0.02	180	2014-08-11	17:55:02
1189	50.317153	-4.084457	0.02	126.4	2014-08-11	17:55:03
1190	50.317158	-4.084456	0.55	7.5	2014-08-11	17:55:04
1191	50.31716	-4.084462	0.51	296.3	2014-08-11	17:55:05
1192	50.31716	-4.084472	0.72	267.1	2014-08-11	17:55:06
1193	50.317161	-4.084479	0.51	293.8	2014-08-11	17:55:07
1194	50.317167	-4.084486	0.83	317.7	2014-08-11	17:55:08
1195	50.317185	-4.084485	2.01	3.6	2014-08-11	17:55:09
1196	50.317215	-4.084469	3.54	19	2014-08-11	17:55:10
1197	50.317251	-4.084445	4.35	22.7	2014-08-11	17:55:11
1198	50.317292	-4.084433	4.61	11	2014-08-11	17:55:12
1199	50.317334	-4.084436	4.74	356.8	2014-08-11	17:55:13
1200	50.317377	-4.084438	4.79	358.3	2014-08-11	17:55:14
1201	50.31742	-4.084438	4.76	0.4	2014-08-11	17:55:15
1202	50.317463	-4.084439	4.83	359.3	2014-08-11	17:55:16
1203	50.317507	-4.084443	4.87	356.3	2014-08-11	17:55:17
1204	50.317549	-4.084455	4.76	349.7	2014-08-11	17:55:18
1205	50.317585	-4.084473	4.15	342.3	2014-08-11	17:55:19
1206	50.317606	-4.084494	2.78	327.4	2014-08-11	17:55:20
1207	50.317615	-4.084508	1.44	318	2014-08-11	17:55:21
1208	50.317625	-4.084517	1.31	328.7	2014-08-11	17:55:22
1209	50.317635	-4.084526	1.28	328.6	2014-08-11	17:55:23
1210	50.317645	-4.084537	1.35	324.9	2014-08-11	17:55:24
1211	50.317653	-4.084557	1.63	301.3	2014-08-11	17:55:25
1212	50.31766	-4.08459	2.49	288.1	2014-08-11	17:55:26
1213	50.317677	-4.084567	2.53	40.8	2014-08-11	17:55:27
1214	50.317664	-4.084564	1.41	170	2014-08-11	17:55:28
1215	50.317659	-4.084568	0.61	207.8	2014-08-11	17:55:29
1216	50.317649	-4.084567	1.15	179.1	2014-08-11	17:55:30
1217	50.317623	-4.084559	2.96	168.8	2014-08-11	17:55:31
1218	50.317602	-4.084555	2.4	172.6	2014-08-11	17:55:32
1219	50.317582	-4.084557	2.23	183.5	2014-08-11	17:55:33
1220	50.317574	-4.084556	0.86	174.1	2014-08-11	17:55:34
1221	50.317574	-4.084549	0.45	94.8	2014-08-11	17:55:35
1222	50.31756	-4.084548	1.51	176.6	2014-08-11	17:55:36
1223	50.317544	-4.084554	1.88	192.4	2014-08-11	17:55:37
1224	50.317527	-4.084561	1.92	194.9	2014-08-11	17:55:38
1225	50.317516	-4.084563	1.25	188.2	2014-08-11	17:55:39
1226	50.317507	-4.084562	0.95	174.2	2014-08-11	17:55:40
1227	50.317499	-4.084563	0.93	185.5	2014-08-11	17:55:41
1228	50.317489	-4.084565	1.15	186.3	2014-08-11	17:55:42
1229	50.317472	-4.084569	1.85	188.5	2014-08-11	17:55:43
1230	50.317457	-4.084575	1.77	194	2014-08-11	17:55:44
1231	50.31745	-4.084574	0.79	175.2	2014-08-11	17:55:45
1232	50.317451	-4.084574	0.07	340.3	2014-08-11	17:55:46
1233	50.317441	-4.08458	1.11	200.8	2014-08-11	17:55:47
1234	50.317426	-4.084588	1.81	199.2	2014-08-11	17:55:48
1235	50.317413	-4.084595	1.56	198	2014-08-11	17:55:49
1236	50.317405	-4.084595	0.85	180.8	2014-08-11	17:55:50
1237	50.317398	-4.084598	0.84	192.3	2014-08-11	17:55:51
1238	50.317388	-4.084602	1.07	195.6	2014-08-11	17:55:52
1239	50.317378	-4.084607	1.16	197.7	2014-08-11	17:55:53
1240	50.317367	-4.084611	1.35	192.3	2014-08-11	17:55:54
1241	50.317357	-4.084612	1.12	185.2	2014-08-11	17:55:55
1242	50.317347	-4.084614	1.13	187.6	2014-08-11	17:55:56
1243	50.317335	-4.084622	1.38	205.3	2014-08-11	17:55:57
1244	50.317326	-4.08463	1.21	205.4	2014-08-11	17:55:58
1245	50.317323	-4.08463	0.17	183	2014-08-11	17:56:00
1246	50.317314	-4.084637	1.07	210.1	2014-08-11	17:56:01
1247	50.31731	-4.084644	0.68	226.7	2014-08-11	17:56:02
1248	50.31731	-4.084649	0.32	270	2014-08-11	17:56:03
1249	50.317308	-4.08465	0.21	200.1	2014-08-11	17:56:04
1250	50.317308	-4.08465	0.02	90	2014-08-11	17:56:05
1251	50.317315	-4.084644	0.8	27.9	2014-08-11	17:56:06
1252	50.317317	-4.084646	0.14	338	2014-08-11	17:56:08
1253	50.317307	-4.08465	1.1	194.4	2014-08-11	17:56:09
1254	50.317297	-4.084651	1.21	185.7	2014-08-11	17:56:10
1255	50.317289	-4.084651	0.9	177.7	2014-08-11	17:56:11
1256	50.317281	-4.084654	0.81	195.7	2014-08-11	17:56:12
1257	50.31727	-4.084657	1.26	189.8	2014-08-11	17:56:13
1258	50.317258	-4.084658	1.38	183.7	2014-08-11	17:56:14
1259	50.317248	-4.084659	1.16	181.8	2014-08-11	17:56:15
1260	50.317237	-4.084661	1.13	188.4	2014-08-11	17:56:16
1261	50.31723	-4.084667	0.92	207.2	2014-08-11	17:56:17
1262	50.317228	-4.084667	0.25	184.2	2014-08-11	17:56:18
1263	50.317228	-4.084667	0.03	180	2014-08-11	17:56:19
1264	50.317227	-4.084671	0.27	251.9	2014-08-11	17:56:20
1265	50.317228	-4.084678	0.52	280.2	2014-08-11	17:56:21
1266	50.317241	-4.084671	1.6	16.7	2014-08-11	17:56:22
1267	50.317269	-4.084649	3.49	26.9	2014-08-11	17:56:23
1268	50.317307	-4.084621	4.63	25.4	2014-08-11	17:56:24
1269	50.317352	-4.084596	5.36	19.6	2014-08-11	17:56:25
1270	50.317402	-4.084581	5.66	11.1	2014-08-11	17:56:26
1271	50.317448	-4.084565	5.27	11.9	2014-08-11	17:56:27
1272	50.317494	-4.084547	5.28	14.8	2014-08-11	17:56:28
1273	50.317541	-4.08454	5.21	4.9	2014-08-11	17:56:29
1274	50.317585	-4.084556	5.04	347.2	2014-08-11	17:56:30
1275	50.31761	-4.08458	3.28	329.5	2014-08-11	17:56:31
1276	50.317622	-4.084597	1.83	316.5	2014-08-11	17:56:32
1277	50.317636	-4.084615	2.01	320.5	2014-08-11	17:56:33
1278	50.31765	-4.084634	2.02	317.6	2014-08-11	17:56:34
1279	50.317714	-4.084703	1.44	325.5	2014-08-11	17:56:40
1280	50.317685	-4.084677	3.74	149.6	2014-08-11	17:56:41
1281	50.317644	-4.084665	4.6	169.8	2014-08-11	17:56:42
1282	50.317613	-4.084657	3.52	170	2014-08-11	17:56:43
1283	50.317585	-4.084651	3.2	172.3	2014-08-11	17:56:44
1284	50.317566	-4.084649	2.06	177.4	2014-08-11	17:56:45
1285	50.317551	-4.084648	1.73	176.4	2014-08-11	17:56:46
1286	50.317539	-4.08465	1.32	187	2014-08-11	17:56:47
1287	50.317529	-4.084649	1.13	175.2	2014-08-11	17:56:48
1288	50.317516	-4.084651	1.42	185.3	2014-08-11	17:56:49
1289	50.317503	-4.08465	1.4	178.1	2014-08-11	17:56:50
1290	50.317495	-4.084646	1	162.9	2014-08-11	17:56:51
1291	50.317489	-4.084645	0.64	172.5	2014-08-11	17:56:52
1292	50.317489	-4.084645	0.05	180	2014-08-11	17:56:53
1293	50.317478	-4.084656	1.46	214.3	2014-08-11	17:56:54
1294	50.317464	-4.084672	1.92	217.2	2014-08-11	17:56:55
1295	50.317449	-4.084686	1.94	208.6	2014-08-11	17:56:56
1296	50.31745	-4.084685	0.18	7.7	2014-08-11	17:56:57
1297	50.317462	-4.084678	1.42	22.2	2014-08-11	17:56:58
1298	50.317464	-4.084675	0.31	38.4	2014-08-11	17:56:59
1299	50.317457	-4.084675	0.85	180.4	2014-08-11	17:57:00
1300	50.317448	-4.084675	0.96	178.2	2014-08-11	17:57:01
1301	50.317441	-4.084671	0.81	161.1	2014-08-11	17:57:02
1302	50.317431	-4.08467	1.14	175.2	2014-08-11	17:57:03
1303	50.317421	-4.084662	1.25	153.4	2014-08-11	17:57:04
1304	50.317416	-4.084649	1.07	119.8	2014-08-11	17:57:05
1305	50.317407	-4.08464	1.2	150.3	2014-08-11	17:57:06
1306	50.317397	-4.084634	1.18	156.8	2014-08-11	17:57:07
1307	50.317388	-4.084626	1.1	151.6	2014-08-11	17:57:08
1308	50.317375	-4.084624	1.49	172.6	2014-08-11	17:57:09
1309	50.317358	-4.084627	1.89	186.7	2014-08-11	17:57:10
1310	50.317344	-4.084626	1.58	176.8	2014-08-11	17:57:11
1311	50.317333	-4.084619	1.32	159.3	2014-08-11	17:57:12
1312	50.317327	-4.084612	0.85	145.1	2014-08-11	17:57:13
1313	50.317321	-4.084608	0.68	152.5	2014-08-11	17:57:14
1314	50.317312	-4.084609	1.02	184.7	2014-08-11	17:57:15
1315	50.317304	-4.084612	0.98	193.7	2014-08-11	17:57:16
1316	50.317292	-4.084617	1.32	193.5	2014-08-11	17:57:17
1317	50.31728	-4.084617	1.28	182.9	2014-08-11	17:57:18
1318	50.31727	-4.084617	1.11	176.6	2014-08-11	17:57:19
1319	50.317272	-4.084613	0.28	59.7	2014-08-11	17:57:20
1320	50.317275	-4.084611	0.18	24.5	2014-08-11	17:57:22
1321	50.31727	-4.084608	0.57	160.6	2014-08-11	17:57:23
1322	50.317273	-4.084615	0.57	308.5	2014-08-11	17:57:24
1323	50.31728	-4.084619	0.82	336.6	2014-08-11	17:57:25
1324	50.317292	-4.084617	1.39	8.1	2014-08-11	17:57:26
1325	50.317318	-4.084597	3.17	26.1	2014-08-11	17:57:27
1326	50.317362	-4.084571	5.26	20.6	2014-08-11	17:57:28
1327	50.317416	-4.084566	6.01	3.6	2014-08-11	17:57:29
1328	50.317466	-4.084574	5.65	353.7	2014-08-11	17:57:30
1329	50.317514	-4.084585	5.36	352.1	2014-08-11	17:57:31
1330	50.317552	-4.08459	4.25	354.5	2014-08-11	17:57:32
1331	50.317582	-4.084584	3.39	8.2	2014-08-11	17:57:33
1332	50.317614	-4.084576	3.54	8.2	2014-08-11	17:57:34
1333	50.317645	-4.084572	3.54	4.7	2014-08-11	17:57:35
1334	50.317594	-4.084625	0.4	213.3	2014-08-11	17:57:52
1335	50.317575	-4.084631	2.17	190.9	2014-08-11	17:57:53
1336	50.317557	-4.084632	1.96	181	2014-08-11	17:57:54
1337	50.317545	-4.084631	1.36	179	2014-08-11	17:57:55
1338	50.317534	-4.084632	1.2	182	2014-08-11	17:57:56
1339	50.317522	-4.084635	1.39	188.9	2014-08-11	17:57:57
1340	50.317515	-4.084631	0.77	159.1	2014-08-11	17:57:58
1341	50.31751	-4.084627	0.62	153	2014-08-11	17:57:59
1342	50.317497	-4.084629	1.47	184.9	2014-08-11	17:58:00
1343	50.317482	-4.084629	1.67	180.6	2014-08-11	17:58:01
1344	50.317469	-4.084629	1.53	180.9	2014-08-11	17:58:02
1345	50.317457	-4.084628	1.33	174.6	2014-08-11	17:58:03
1346	50.317452	-4.084626	0.59	165.4	2014-08-11	17:58:04
1347	50.317443	-4.084625	0.99	177.9	2014-08-11	17:58:05
1348	50.317428	-4.084625	1.61	179.6	2014-08-11	17:58:06
1349	50.31742	-4.084619	1.04	155.8	2014-08-11	17:58:07
1350	50.317416	-4.084609	0.83	118.9	2014-08-11	17:58:08
1351	50.317408	-4.084604	1	162	2014-08-11	17:58:09
1352	50.317393	-4.084608	1.61	188.1	2014-08-11	17:58:10
1353	50.31738	-4.084609	1.43	185.5	2014-08-11	17:58:11
1354	50.317371	-4.084606	1.04	167.8	2014-08-11	17:58:12
1355	50.317365	-4.084608	0.66	188.8	2014-08-11	17:58:13
1356	50.317359	-4.084612	0.82	203.1	2014-08-11	17:58:14
1357	50.317348	-4.084616	1.19	193	2014-08-11	17:58:15
1358	50.317338	-4.084617	1.19	183.2	2014-08-11	17:58:16
1359	50.317331	-4.084613	0.75	156	2014-08-11	17:58:17
1360	50.317331	-4.084612	0.08	135.9	2014-08-11	17:58:18
1361	50.31732	-4.084619	1.29	201.8	2014-08-11	17:58:19
1362	50.317309	-4.084624	1.28	198.5	2014-08-11	17:58:20
1363	50.317303	-4.084626	0.68	191.7	2014-08-11	17:58:21
1364	50.317303	-4.084627	0.03	249.2	2014-08-11	17:58:22
1365	50.317296	-4.084621	0.9	151	2014-08-11	17:58:23
1366	50.31729	-4.084613	0.82	142.2	2014-08-11	17:58:24
1367	50.31729	-4.084613	0.01	180	2014-08-11	17:58:25
1368	50.31729	-4.084614	0.04	189.6	2014-08-11	17:58:26
1369	50.3173	-4.084605	1.26	28	2014-08-11	17:58:27
1370	50.317299	-4.084606	0.12	224.5	2014-08-11	17:58:28
1371	50.317289	-4.084618	1.44	214	2014-08-11	17:58:29
1372	50.317276	-4.084628	1.57	209.1	2014-08-11	17:58:30
1373	50.317266	-4.084639	1.34	214.5	2014-08-11	17:58:31
1374	50.317259	-4.084646	0.92	212.6	2014-08-11	17:58:32
1375	50.317259	-4.084646	0.08	183.8	2014-08-11	17:58:33
1376	50.317256	-4.084647	0.25	197.7	2014-08-11	17:58:34
1377	50.317243	-4.084654	1.57	198.3	2014-08-11	17:58:35
1378	50.317231	-4.084657	1.4	189.3	2014-08-11	17:58:36
1379	50.317219	-4.084665	1.38	203.1	2014-08-11	17:58:37
1380	50.317206	-4.084671	1.52	196.6	2014-08-11	17:58:38
1381	50.317198	-4.084672	0.95	183.9	2014-08-11	17:58:39
1382	50.317194	-4.084675	0.44	209.3	2014-08-11	17:58:40
1383	50.317192	-4.084675	0.24	174.1	2014-08-11	17:58:41
1384	50.31719	-4.084673	0.14	152.7	2014-08-11	17:58:43
1385	50.31719	-4.084673	0	0	2014-08-11	17:58:44
1386	50.317194	-4.084675	0.53	342.3	2014-08-11	17:58:45
1387	50.317199	-4.084679	0.63	331.6	2014-08-11	17:58:46
1388	50.317203	-4.084679	0.41	0	2014-08-11	17:58:47
1389	50.317196	-4.084684	0.81	205.4	2014-08-11	17:58:48
1390	50.317183	-4.084696	1.74	207.4	2014-08-11	17:58:49
1391	50.317177	-4.0847	0.72	209	2014-08-11	17:58:50
1392	50.31717	-4.084701	0.77	181.7	2014-08-11	17:58:51
1393	50.317165	-4.084701	0.6	182.3	2014-08-11	17:58:52
1394	50.317157	-4.084702	0.87	185.9	2014-08-11	17:58:53
1395	50.31715	-4.084707	0.86	203.8	2014-08-11	17:58:54
1396	50.317141	-4.084707	0.93	176.7	2014-08-11	17:58:55
1397	50.317134	-4.084706	0.86	177.2	2014-08-11	17:58:56
1398	50.317124	-4.08471	1.16	193.9	2014-08-11	17:58:57
1399	50.317113	-4.08471	1.2	180.3	2014-08-11	17:58:58
1400	50.317111	-4.084702	0.58	105.9	2014-08-11	17:58:59
1401	50.317109	-4.084698	0.39	134	2014-08-11	17:59:00
1402	50.317097	-4.084701	1.39	187.6	2014-08-11	17:59:01
1403	50.317086	-4.084702	1.21	185.1	2014-08-11	17:59:02
1404	50.317076	-4.084702	1.11	180	2014-08-11	17:59:03
1405	50.317068	-4.084703	0.85	181.2	2014-08-11	17:59:04
1406	50.317062	-4.084702	0.68	174.5	2014-08-11	17:59:05
1407	50.317053	-4.084702	0.99	183.5	2014-08-11	17:59:06
1408	50.31704	-4.08471	1.56	199	2014-08-11	17:59:07
1409	50.317026	-4.084715	1.57	194.5	2014-08-11	17:59:08
1410	50.31702	-4.08472	0.78	205.9	2014-08-11	17:59:09
1411	50.317016	-4.084718	0.5	166.9	2014-08-11	17:59:10
1412	50.317015	-4.084715	0.27	114	2014-08-11	17:59:11
1413	50.317015	-4.084716	0.1	292.3	2014-08-11	17:59:12
1414	50.317009	-4.084719	0.7	194.2	2014-08-11	17:59:13
1415	50.317001	-4.084721	0.89	189.6	2014-08-11	17:59:14
1416	50.316994	-4.084727	0.93	209.2	2014-08-11	17:59:15
1417	50.316993	-4.084731	0.3	259.2	2014-08-11	17:59:16
1418	50.316992	-4.084738	0.52	253.4	2014-08-11	17:59:17
1419	50.316983	-4.084748	1.21	216.1	2014-08-11	17:59:18
1420	50.316972	-4.084754	1.26	199.6	2014-08-11	17:59:19
1421	50.316968	-4.084755	0.47	186.5	2014-08-11	17:59:20
1422	50.316967	-4.084752	0.28	127.3	2014-08-11	17:59:21
1423	50.316964	-4.084751	0.31	170.2	2014-08-11	17:59:22
1424	50.316964	-4.084751	0.02	325.8	2014-08-11	17:59:23
1425	50.316963	-4.084751	0.04	166.1	2014-08-11	17:59:25
1426	50.316964	-4.084746	0.18	76.5	2014-08-11	17:59:27
1427	50.316965	-4.084745	0.1	35.6	2014-08-11	17:59:28
1428	50.316967	-4.08474	0.46	55.5	2014-08-11	17:59:29
1429	50.316968	-4.084739	0.15	21.2	2014-08-11	17:59:30
1430	50.316968	-4.084739	0.03	203.5	2014-08-11	17:59:31
1431	50.316967	-4.084736	0.24	114.9	2014-08-11	17:59:32
1432	50.316969	-4.084726	0.73	72.2	2014-08-11	17:59:33
1433	50.316967	-4.084721	0.46	125.8	2014-08-11	17:59:34
1434	50.316966	-4.084721	0.09	168	2014-08-11	17:59:35
1435	50.316966	-4.08472	0.04	105.7	2014-08-11	17:59:36
1436	50.316971	-4.084713	0.78	44.8	2014-08-11	17:59:37
1437	50.316972	-4.084705	0.56	77.4	2014-08-11	17:59:38
1438	50.316972	-4.084705	0.01	0	2014-08-11	17:59:39
1439	50.316963	-4.084706	0.97	185.6	2014-08-11	17:59:40
1440	50.316958	-4.084705	0.64	170.4	2014-08-11	17:59:41
1441	50.31696	-4.084702	0.27	43.3	2014-08-11	17:59:42
1442	50.31696	-4.084702	0.09	15.7	2014-08-11	17:59:43
1443	50.316955	-4.084697	0.71	148.6	2014-08-11	17:59:44
1444	50.316942	-4.084693	1.41	168.5	2014-08-11	17:59:45
1445	50.316933	-4.084681	1.38	142.2	2014-08-11	17:59:46
1446	50.316933	-4.084669	0.84	90.6	2014-08-11	17:59:47
1447	50.316931	-4.084664	0.44	119	2014-08-11	17:59:48
1448	50.316926	-4.08466	0.58	157.5	2014-08-11	17:59:49
1449	50.31692	-4.084656	0.69	155.4	2014-08-11	17:59:50
1450	50.316915	-4.084654	0.64	163.8	2014-08-11	17:59:51
1451	50.316915	-4.084654	0.03	11.5	2014-08-11	17:59:52
1452	50.316917	-4.084647	0.58	62.1	2014-08-11	17:59:53
1453	50.316919	-4.084646	0.15	18.9	2014-08-11	17:59:54
1454	50.316918	-4.084648	0.16	257.1	2014-08-11	17:59:55
1455	50.316912	-4.084646	0.71	166.9	2014-08-11	17:59:56
1456	50.316907	-4.084643	0.58	158.9	2014-08-11	17:59:57
1457	50.316907	-4.084639	0.31	100.4	2014-08-11	17:59:58
1458	50.316907	-4.084638	0.07	90	2014-08-11	17:59:59
1459	50.316907	-4.084638	0.02	126.4	2014-08-11	18:00:00
1460	50.316907	-4.084638	0	0	2014-08-11	18:00:01
1461	50.316907	-4.084638	0	0	2014-08-11	18:00:02
1462	50.316907	-4.084638	0	0	2014-08-11	18:00:03
1463	50.316904	-4.084634	0.37	130.9	2014-08-11	18:00:04
1464	50.316904	-4.084634	0.1	204.2	2014-08-11	18:00:05
1465	50.316906	-4.084632	0.34	27.4	2014-08-11	18:00:06
1466	50.316912	-4.08463	0.65	16	2014-08-11	18:00:07
1467	50.316912	-4.084629	0.08	43.8	2014-08-11	18:00:08
1468	50.316946	-4.084602	4.15	27	2014-08-11	18:00:09
1469	50.316995	-4.084586	5.62	11.7	2014-08-11	18:00:10
1470	50.317042	-4.084591	5.18	356	2014-08-11	18:00:11
1471	50.317085	-4.084596	4.84	356.3	2014-08-11	18:00:12
1472	50.317133	-4.08459	5.39	4.4	2014-08-11	18:00:13
1473	50.317185	-4.084586	5.78	2.5	2014-08-11	18:00:14
1474	50.317237	-4.084586	5.79	0.2	2014-08-11	18:00:15
1475	50.317288	-4.084586	5.61	0.3	2014-08-11	18:00:16
1476	50.317333	-4.084577	5.14	7.2	2014-08-11	18:00:17
1477	50.317375	-4.084562	4.75	12.8	2014-08-11	18:00:18
1478	50.317414	-4.084549	4.41	12	2014-08-11	18:00:19
1479	50.317447	-4.084542	3.75	7.2	2014-08-11	18:00:20
1480	50.317474	-4.084542	2.99	0	2014-08-11	18:00:21
1481	50.317492	-4.084543	2.03	359.3	2014-08-11	18:00:22
1482	50.317498	-4.08454	0.74	15.5	2014-08-11	18:00:23
1483	50.317497	-4.084536	0.33	121	2014-08-11	18:00:24
1484	50.317497	-4.084536	0.02	60.6	2014-08-11	18:00:25
1485	50.317495	-4.084529	0.49	115	2014-08-11	18:00:26
1486	50.317468	-4.084492	0.58	138.4	2014-08-11	18:00:33
1487	50.317468	-4.084512	1.45	271.1	2014-08-11	18:00:34
1488	50.317467	-4.084538	1.84	265.6	2014-08-11	18:00:35
1489	50.317462	-4.084559	1.62	249.4	2014-08-11	18:00:36
1490	50.317458	-4.084568	0.76	233.9	2014-08-11	18:00:37
1491	50.317459	-4.084573	0.34	284	2014-08-11	18:00:38
1492	50.31745	-4.084581	1.12	211	2014-08-11	18:00:39
1493	50.317442	-4.08459	1.12	214.6	2014-08-11	18:00:40
1494	50.317436	-4.084594	0.77	205.1	2014-08-11	18:00:41
1495	50.317431	-4.0846	0.65	221	2014-08-11	18:00:42
1496	50.31742	-4.084603	1.24	188.5	2014-08-11	18:00:43
1497	50.31741	-4.084608	1.2	196.5	2014-08-11	18:00:44
1498	50.317401	-4.08461	0.96	187.5	2014-08-11	18:00:45
1499	50.317401	-4.084609	0.01	90	2014-08-11	18:00:46
1500	50.317412	-4.084597	1.52	37.1	2014-08-11	18:00:47
1501	50.317416	-4.08459	0.58	49.1	2014-08-11	18:00:48
1502	50.317416	-4.08459	0.06	0	2014-08-11	18:00:49
1503	50.317403	-4.084594	1.44	191.5	2014-08-11	18:00:50
1504	50.31739	-4.084602	1.56	201.5	2014-08-11	18:00:51
1505	50.317386	-4.084596	0.67	136.6	2014-08-11	18:00:52
1506	50.317386	-4.084584	0.88	91.2	2014-08-11	18:00:53
1507	50.31738	-4.08458	0.68	159.4	2014-08-11	18:00:54
1508	50.317372	-4.084579	0.85	174.8	2014-08-11	18:00:55
1509	50.317364	-4.084585	1.01	206.3	2014-08-11	18:00:56
1510	50.317353	-4.084594	1.37	206.3	2014-08-11	18:00:57
1511	50.317343	-4.084598	1.23	193.2	2014-08-11	18:00:58
1512	50.317337	-4.084597	0.59	173	2014-08-11	18:00:59
1513	50.317337	-4.084597	0.01	212.6	2014-08-11	18:01:00
1514	50.31733	-4.084605	0.95	215.3	2014-08-11	18:01:01
1515	50.317319	-4.084612	1.3	202.3	2014-08-11	18:01:02
1516	50.317308	-4.08462	1.37	205.6	2014-08-11	18:01:03
1517	50.317299	-4.084623	1.04	192.2	2014-08-11	18:01:04
1518	50.317297	-4.084619	0.34	126.7	2014-08-11	18:01:05
1519	50.317299	-4.084619	0.18	13.1	2014-08-11	18:01:06
1520	50.3173	-4.084618	0.14	15.3	2014-08-11	18:01:07
1521	50.317298	-4.084612	0.53	117.2	2014-08-11	18:01:08
1522	50.317297	-4.0846	0.86	98.1	2014-08-11	18:01:09
1523	50.317297	-4.084585	1.04	89.4	2014-08-11	18:01:10
1524	50.317307	-4.084564	1.86	53.7	2014-08-11	18:01:11
1525	50.317331	-4.084531	3.54	40.9	2014-08-11	18:01:12
1526	50.317366	-4.084489	4.96	37.7	2014-08-11	18:01:13
1527	50.317404	-4.084442	5.37	37.8	2014-08-11	18:01:14
1528	50.317443	-4.084402	5.18	33.2	2014-08-11	18:01:15
1529	50.317486	-4.084383	4.99	16.2	2014-08-11	18:01:16
1530	50.317529	-4.084389	4.83	354.6	2014-08-11	18:01:17
1531	50.317558	-4.084407	3.48	338.4	2014-08-11	18:01:18
1532	50.317571	-4.084426	1.95	316.9	2014-08-11	18:01:19
1533	50.317573	-4.084439	0.94	281.4	2014-08-11	18:01:20
1534	50.317564	-4.084448	1.19	213.8	2014-08-11	18:01:21
1535	50.317551	-4.084459	1.66	208.4	2014-08-11	18:01:22
1536	50.317538	-4.084465	1.47	196.5	2014-08-11	18:01:23
1537	50.317532	-4.084465	0.68	180.5	2014-08-11	18:01:24
1538	50.317532	-4.084464	0.1	130.3	2014-08-11	18:01:25
1539	50.31752	-4.084466	1.28	185.9	2014-08-11	18:01:26
1540	50.317509	-4.084465	1.23	176.1	2014-08-11	18:01:27
1541	50.3175	-4.084462	1.01	167.1	2014-08-11	18:01:28
1542	50.317491	-4.08446	1.02	172.6	2014-08-11	18:01:29
1543	50.317478	-4.084459	1.43	177.1	2014-08-11	18:01:30
1544	50.31747	-4.084454	0.96	159.7	2014-08-11	18:01:31
1545	50.317463	-4.084448	0.94	150.8	2014-08-11	18:01:32
1546	50.317453	-4.084448	1.12	182.1	2014-08-11	18:01:33
1547	50.317442	-4.084449	1.18	182.6	2014-08-11	18:01:34
1548	50.317432	-4.084452	1.13	189.4	2014-08-11	18:01:35
1549	50.31742	-4.08446	1.44	203.3	2014-08-11	18:01:36
1550	50.317412	-4.084466	1.08	205.9	2014-08-11	18:01:37
1551	50.317409	-4.08447	0.36	219.6	2014-08-11	18:01:38
1552	50.31741	-4.08447	0.09	317.7	2014-08-11	18:01:39
1553	50.317401	-4.08448	1.15	216.1	2014-08-11	18:01:40
1554	50.317393	-4.08449	1.15	217.3	2014-08-11	18:01:41
1555	50.317388	-4.084489	0.56	174	2014-08-11	18:01:42
1556	50.317382	-4.08449	0.63	186.5	2014-08-11	18:01:43
1557	50.317375	-4.0845	1.09	221	2014-08-11	18:01:44
1558	50.31737	-4.08451	0.92	229	2014-08-11	18:01:45
1559	50.317365	-4.084517	0.76	222.5	2014-08-11	18:01:46
1560	50.317359	-4.084524	0.81	216.1	2014-08-11	18:01:47
1561	50.317353	-4.084536	1.07	233.5	2014-08-11	18:01:48
1562	50.317349	-4.08454	0.51	217.6	2014-08-11	18:01:49
1563	50.317349	-4.084539	0.07	139.4	2014-08-11	18:01:50
1564	50.317358	-4.084536	0.99	15	2014-08-11	18:01:51
1565	50.317366	-4.084533	0.97	13.9	2014-08-11	18:01:52
1566	50.31737	-4.084532	0.45	3.1	2014-08-11	18:01:53
1567	50.317372	-4.084536	0.3	303.9	2014-08-11	18:01:54
1568	50.317371	-4.084542	0.44	257.9	2014-08-11	18:01:55
1569	50.317367	-4.084542	0.21	180	2014-08-11	18:01:57
1570	50.317377	-4.08454	1.08	6	2014-08-11	18:01:58
1571	50.317385	-4.084543	0.93	346	2014-08-11	18:01:59
1572	50.317384	-4.084547	0.24	258.9	2014-08-11	18:02:00
1573	50.317377	-4.084554	0.9	211.9	2014-08-11	18:02:01
1574	50.317373	-4.084561	0.74	227.1	2014-08-11	18:02:02
1575	50.317364	-4.08457	1.14	215.3	2014-08-11	18:02:03
1576	50.317357	-4.08458	1.1	218.3	2014-08-11	18:02:04
1577	50.31735	-4.08459	1.03	222.1	2014-08-11	18:02:05
1578	50.317344	-4.084597	0.82	220.3	2014-08-11	18:02:06
1579	50.317341	-4.084603	0.54	231.1	2014-08-11	18:02:07
1580	50.317336	-4.084611	0.81	221.8	2014-08-11	18:02:08
1581	50.317331	-4.084622	0.95	233.9	2014-08-11	18:02:09
1582	50.317326	-4.084628	0.66	221.7	2014-08-11	18:02:10
1583	50.317321	-4.08463	0.58	195.5	2014-08-11	18:02:11
1584	50.317316	-4.084636	0.75	212.6	2014-08-11	18:02:12
1585	50.317307	-4.084645	1.12	215.9	2014-08-11	18:02:13
1586	50.317299	-4.084654	1.16	215.3	2014-08-11	18:02:14
1587	50.317295	-4.084661	0.64	227	2014-08-11	18:02:15
1588	50.317294	-4.084661	0.08	166.6	2014-08-11	18:02:16
1589	50.317287	-4.084668	0.98	213.8	2014-08-11	18:02:17
1590	50.317277	-4.084677	1.25	208.6	2014-08-11	18:02:18
1591	50.317269	-4.084687	1.15	218.6	2014-08-11	18:02:19
1592	50.317263	-4.08469	0.68	198.9	2014-08-11	18:02:20
1593	50.317258	-4.084692	0.62	197.5	2014-08-11	18:02:21
1594	50.31725	-4.084696	0.94	193.9	2014-08-11	18:02:22
1595	50.317242	-4.084697	0.89	188.1	2014-08-11	18:02:23
1596	50.317236	-4.084697	0.62	175.1	2014-08-11	18:02:24
1597	50.317232	-4.084697	0.51	179.4	2014-08-11	18:02:25
1598	50.31723	-4.084699	0.24	229.3	2014-08-11	18:02:26
1599	50.31723	-4.084699	0.01	128.1	2014-08-11	18:02:27
1600	50.317226	-4.084698	0.45	171.6	2014-08-11	18:02:28
1601	50.317226	-4.084698	0.02	90	2014-08-11	18:02:29
1602	50.317227	-4.084692	0.4	73.6	2014-08-11	18:02:30
1603	50.317226	-4.08469	0.12	127.1	2014-08-11	18:02:32
1604	50.317232	-4.084686	0.71	20	2014-08-11	18:02:33
1605	50.317236	-4.084683	0.5	26.8	2014-08-11	18:02:34
1606	50.317236	-4.084683	0.01	180	2014-08-11	18:02:35
1607	50.317236	-4.084684	0.06	228.8	2014-08-11	18:02:36
1608	50.317231	-4.084683	0.47	174.9	2014-08-11	18:02:37
1609	50.317231	-4.084681	0.17	106.2	2014-08-11	18:02:38
1610	50.317239	-4.084675	0.96	26.2	2014-08-11	18:02:39
1611	50.317243	-4.084673	0.24	17.7	2014-08-11	18:02:41
1612	50.317243	-4.084672	0.04	40.1	2014-08-11	18:02:42
1613	50.317246	-4.084668	0.41	46.8	2014-08-11	18:02:43
1614	50.317245	-4.084667	0.06	129.8	2014-08-11	18:02:45
1615	50.317243	-4.084662	0.41	126	2014-08-11	18:02:46
1616	50.317244	-4.08466	0.16	58.2	2014-08-11	18:02:47
1617	50.317244	-4.08466	0.01	327.4	2014-08-11	18:02:48
1618	50.317243	-4.084661	0.05	236.4	2014-08-11	18:02:49
1619	50.317247	-4.084653	0.67	57.9	2014-08-11	18:02:50
1620	50.317249	-4.084648	0.45	52.8	2014-08-11	18:02:51
1621	50.317251	-4.084649	0.19	332.1	2014-08-11	18:02:52
1622	50.31725	-4.08465	0.03	251.4	2014-08-11	18:02:53
1623	50.317248	-4.084651	0.17	192.4	2014-08-11	18:02:55
1624	50.317247	-4.084651	0.01	147.4	2014-08-11	18:02:56
1625	50.317247	-4.084651	0.02	270	2014-08-11	18:02:57
1626	50.317247	-4.084651	0	0	2014-08-11	18:02:58
1627	50.317247	-4.084651	0.01	180	2014-08-11	18:02:59
1628	50.317247	-4.084651	0.01	270	2014-08-11	18:03:00
1629	50.317247	-4.084651	0.01	180	2014-08-11	18:03:01
1630	50.317247	-4.084651	0	0	2014-08-11	18:03:02
1631	50.317247	-4.084651	0	0	2014-08-11	18:03:03
1632	50.317247	-4.084651	0.01	270	2014-08-11	18:03:04
1633	50.317247	-4.084651	0.01	212.6	2014-08-11	18:03:05
1634	50.317247	-4.084653	0.16	273.6	2014-08-11	18:03:06
1635	50.317248	-4.084656	0.17	279.5	2014-08-11	18:03:07
1636	50.317258	-4.084649	1.22	21.7	2014-08-11	18:03:08
1637	50.31728	-4.084635	2.67	22.7	2014-08-11	18:03:09
1638	50.317306	-4.084611	3.39	29.8	2014-08-11	18:03:10
1639	50.317326	-4.084588	2.71	36.4	2014-08-11	18:03:11
1640	50.317336	-4.084575	1.47	42.6	2014-08-11	18:03:12
1641	50.317341	-4.084565	0.93	46	2014-08-11	18:03:13
1642	50.317346	-4.084555	0.87	53	2014-08-11	18:03:14
1643	50.317349	-4.084546	0.71	67.6	2014-08-11	18:03:15
1644	50.31735	-4.084536	0.77	74.5	2014-08-11	18:03:16
1645	50.317355	-4.084522	1.1	62.7	2014-08-11	18:03:17
1646	50.317351	-4.08452	0.5	163.2	2014-08-11	18:03:18
1647	50.317342	-4.084522	0.94	187.3	2014-08-11	18:03:19
1648	50.317341	-4.084515	0.48	102.3	2014-08-11	18:03:20
1649	50.317341	-4.084512	0.2	108.7	2014-08-11	18:03:21
1650	50.317331	-4.084518	1.21	199.8	2014-08-11	18:03:22
1651	50.317319	-4.084524	1.33	197.2	2014-08-11	18:03:23
1652	50.31731	-4.084529	1.03	201.7	2014-08-11	18:03:24
1653	50.317302	-4.084534	0.97	200	2014-08-11	18:03:25
1654	50.317296	-4.084532	0.69	170.6	2014-08-11	18:03:26
1655	50.317293	-4.08453	0.42	158.4	2014-08-11	18:03:27
1656	50.317284	-4.084535	0.98	200.2	2014-08-11	18:03:28
1657	50.317271	-4.084547	1.7	210.4	2014-08-11	18:03:29
1658	50.317257	-4.084556	1.76	202.5	2014-08-11	18:03:30
1659	50.317248	-4.084555	0.99	174.5	2014-08-11	18:03:31
1660	50.317246	-4.084554	0.1	154.4	2014-08-11	18:03:33
1661	50.317238	-4.084558	0.91	199.9	2014-08-11	18:03:34
1662	50.31723	-4.084564	1.02	206	2014-08-11	18:03:35
1663	50.317228	-4.084567	0.29	214.5	2014-08-11	18:03:36
1664	50.317228	-4.084566	0.06	117.6	2014-08-11	18:03:37
1665	50.317231	-4.084565	0.18	16.4	2014-08-11	18:03:39
1666	50.317226	-4.084568	0.61	202.2	2014-08-11	18:03:40
1667	50.317222	-4.084573	0.51	222.8	2014-08-11	18:03:41
1668	50.317222	-4.084575	0.18	264	2014-08-11	18:03:42
1669	50.31722	-4.084576	0.1	192.4	2014-08-11	18:03:44
1670	50.317222	-4.084571	0.39	59.8	2014-08-11	18:03:45
1671	50.317223	-4.084569	0.07	67.9	2014-08-11	18:03:47
1672	50.317223	-4.084568	0.07	75.2	2014-08-11	18:03:48
1673	50.317227	-4.084563	0.6	39.2	2014-08-11	18:03:49
1674	50.317228	-4.084561	0.19	43.4	2014-08-11	18:03:50
1675	50.317224	-4.084564	0.55	201.5	2014-08-11	18:03:51
1676	50.317221	-4.084562	0.37	161.5	2014-08-11	18:03:52
1677	50.317224	-4.084561	0.34	13	2014-08-11	18:03:53
1678	50.317226	-4.084562	0.14	344	2014-08-11	18:03:55
1679	50.317226	-4.084562	0.01	167.1	2014-08-11	18:03:57
1680	50.317226	-4.084562	0.03	69.2	2014-08-11	18:03:58
1681	50.317226	-4.084562	0.02	319.9	2014-08-11	18:04:00
1682	50.317226	-4.084562	0.05	0	2014-08-11	18:04:01
1683	50.317226	-4.084562	0.03	90	2014-08-11	18:04:02
1684	50.317227	-4.084561	0.03	32.6	2014-08-11	18:04:03
1685	50.317227	-4.084561	0.02	32.6	2014-08-11	18:04:04
1686	50.317227	-4.084561	0.01	90	2014-08-11	18:04:05
1687	50.317227	-4.084561	0.02	196.7	2014-08-11	18:04:06
1688	50.317227	-4.084561	0.03	11.5	2014-08-11	18:04:07
1689	50.317227	-4.084561	0.03	0	2014-08-11	18:04:08
1690	50.31723	-4.084561	0.28	6.1	2014-08-11	18:04:09
1691	50.317226	-4.084571	0.87	238.4	2014-08-11	18:04:10
1692	50.31722	-4.084584	1.13	237.1	2014-08-11	18:04:11
1693	50.317215	-4.084598	1.17	239.2	2014-08-11	18:04:12
1694	50.31721	-4.084609	0.92	238.1	2014-08-11	18:04:13
1695	50.317206	-4.084618	0.8	232.4	2014-08-11	18:04:14
1696	50.317201	-4.084625	0.73	222.9	2014-08-11	18:04:15
1697	50.317197	-4.084633	0.73	229.1	2014-08-11	18:04:16
1698	50.317189	-4.08464	0.97	210.2	2014-08-11	18:04:17
1699	50.31718	-4.084647	1.1	205.3	2014-08-11	18:04:18
1700	50.31717	-4.084656	1.35	209.1	2014-08-11	18:04:19
1701	50.317165	-4.084663	0.77	222.3	2014-08-11	18:04:20
1702	50.317169	-4.084662	0.47	13.2	2014-08-11	18:04:21
1703	50.317175	-4.084655	0.85	34.6	2014-08-11	18:04:22
1704	50.317179	-4.084648	0.65	46.7	2014-08-11	18:04:23
1705	50.317181	-4.084643	0.42	59.6	2014-08-11	18:04:24
1706	50.317183	-4.084638	0.39	65.6	2014-08-11	18:04:25
1707	50.317181	-4.084636	0.25	154.4	2014-08-11	18:04:26
1708	50.317179	-4.084647	0.77	254.5	2014-08-11	18:04:27
1709	50.317192	-4.084654	1.6	341.8	2014-08-11	18:04:28
1710	50.317218	-4.084652	2.86	3.3	2014-08-11	18:04:29
1711	50.317251	-4.08464	3.8	13	2014-08-11	18:04:30
1712	50.317286	-4.084623	4.05	16.6	2014-08-11	18:04:31
1713	50.317323	-4.084604	4.31	18.5	2014-08-11	18:04:32
1714	50.317352	-4.084585	3.56	22.4	2014-08-11	18:04:33
1715	50.317368	-4.084568	2.13	33.4	2014-08-11	18:04:34
1716	50.317373	-4.084561	0.74	47.4	2014-08-11	18:04:35
1717	50.317368	-4.084567	0.67	218.1	2014-08-11	18:04:36
1718	50.317369	-4.084583	1.17	271.8	2014-08-11	18:04:37
1719	50.317375	-4.084589	0.86	329.8	2014-08-11	18:04:38
1720	50.317397	-4.084574	2.61	24	2014-08-11	18:04:39
1721	50.317428	-4.084542	4.11	33.3	2014-08-11	18:04:40
1722	50.317466	-4.084507	4.99	30.1	2014-08-11	18:04:41
1723	50.31751	-4.084489	5.08	15	2014-08-11	18:04:42
1724	50.317548	-4.084488	4.16	0.8	2014-08-11	18:04:43
1725	50.317565	-4.084493	1.97	348.7	2014-08-11	18:04:44
1726	50.317565	-4.084502	0.63	264.9	2014-08-11	18:04:45
1727	50.317562	-4.084513	0.84	244.9	2014-08-11	18:04:46
1728	50.317555	-4.084528	1.29	234.3	2014-08-11	18:04:47
1729	50.317545	-4.084534	1.19	202.3	2014-08-11	18:04:48
1730	50.317541	-4.084539	0.53	224.7	2014-08-11	18:04:49
1731	50.317541	-4.084545	0.38	268.7	2014-08-11	18:04:50
1732	50.317543	-4.084553	0.61	291.6	2014-08-11	18:04:51
1733	50.317542	-4.084564	0.86	257.4	2014-08-11	18:04:52
1734	50.317539	-4.084576	0.85	250.1	2014-08-11	18:04:53
1735	50.317533	-4.084588	1.12	233.3	2014-08-11	18:04:54
1736	50.317529	-4.084598	0.82	238.6	2014-08-11	18:04:55
1737	50.317524	-4.0846	0.57	193.2	2014-08-11	18:04:56
1738	50.317518	-4.084605	0.79	206.3	2014-08-11	18:04:57
1739	50.317507	-4.084617	1.5	215.1	2014-08-11	18:04:58
1740	50.317497	-4.084627	1.28	211.6	2014-08-11	18:04:59
1741	50.317491	-4.084627	0.66	185.7	2014-08-11	18:05:00
1742	50.317482	-4.08463	1.01	188.5	2014-08-11	18:05:01
1743	50.317471	-4.084634	1.23	194	2014-08-11	18:05:02
1744	50.317467	-4.084634	0.52	178.7	2014-08-11	18:05:03
1745	50.317462	-4.084631	0.6	163.4	2014-08-11	18:05:04
1746	50.317452	-4.084635	1.09	193.5	2014-08-11	18:05:05
1747	50.317441	-4.084638	1.19	190.4	2014-08-11	18:05:06
1748	50.317434	-4.084636	0.85	171.1	2014-08-11	18:05:07
1749	50.317429	-4.084633	0.63	160	2014-08-11	18:05:08
1750	50.317421	-4.084636	0.9	193	2014-08-11	18:05:09
1751	50.317409	-4.084643	1.35	201.2	2014-08-11	18:05:10
1752	50.3174	-4.084647	1.06	196.3	2014-08-11	18:05:11
1753	50.317398	-4.084643	0.41	138.4	2014-08-11	18:05:12
1754	50.317394	-4.084644	0.43	190.5	2014-08-11	18:05:13
1755	50.317386	-4.08465	0.93	206.1	2014-08-11	18:05:14
1756	50.31738	-4.08465	0.66	181	2014-08-11	18:05:15
1757	50.317373	-4.084649	0.81	174.9	2014-08-11	18:05:16
1758	50.317366	-4.084644	0.81	153.5	2014-08-11	18:05:17
1759	50.317361	-4.084642	0.67	168.1	2014-08-11	18:05:18
1760	50.317351	-4.084644	1.04	186.2	2014-08-11	18:05:19
1761	50.31734	-4.084647	1.3	189.3	2014-08-11	18:05:20
1762	50.317328	-4.084649	1.33	188.8	2014-08-11	18:05:21
1763	50.317322	-4.084642	0.83	142.9	2014-08-11	18:05:22
1764	50.317319	-4.084635	0.66	122.6	2014-08-11	18:05:23
1765	50.317311	-4.084634	0.86	176.4	2014-08-11	18:05:24
1766	50.317302	-4.084635	1.01	186.8	2014-08-11	18:05:25
1767	50.317296	-4.084632	0.7	160.2	2014-08-11	18:05:26
1768	50.317293	-4.084628	0.49	141.5	2014-08-11	18:05:27
1769	50.317284	-4.084628	0.99	181.1	2014-08-11	18:05:28
1770	50.317274	-4.084625	1.11	168.6	2014-08-11	18:05:29
1771	50.317268	-4.08462	0.8	151.8	2014-08-11	18:05:30
1772	50.31726	-4.084619	0.86	175.6	2014-08-11	18:05:31
1773	50.317251	-4.084618	0.98	175.5	2014-08-11	18:05:32
1774	50.317243	-4.084615	0.88	169.1	2014-08-11	18:05:33
1775	50.317234	-4.084617	1.02	186.7	2014-08-11	18:05:34
1776	50.317223	-4.08462	1.32	189.6	2014-08-11	18:05:35
1777	50.317213	-4.084625	1.12	197.7	2014-08-11	18:05:36
1778	50.317203	-4.084632	1.21	204.4	2014-08-11	18:05:37
1779	50.317199	-4.084632	0.42	180	2014-08-11	18:05:38
1780	50.317198	-4.08463	0.18	145.7	2014-08-11	18:05:39
1781	50.317193	-4.084633	0.57	202.3	2014-08-11	18:05:40
1782	50.317185	-4.084636	0.91	190.2	2014-08-11	18:05:41
1783	50.317177	-4.084643	1.04	208.7	2014-08-11	18:05:42
1784	50.317171	-4.084645	0.73	190.8	2014-08-11	18:05:43
1785	50.31717	-4.084645	0.06	197.4	2014-08-11	18:05:44
1786	50.317174	-4.084641	0.52	34.7	2014-08-11	18:05:45
1787	50.317176	-4.084633	0.63	64.7	2014-08-11	18:05:46
1788	50.317178	-4.08463	0.26	40.5	2014-08-11	18:05:47
1789	50.317179	-4.08464	0.71	280.6	2014-08-11	18:05:48
1790	50.317181	-4.084655	1.06	277.1	2014-08-11	18:05:49
1791	50.317185	-4.084664	0.79	305.1	2014-08-11	18:05:50
1792	50.317189	-4.084677	1.02	297.2	2014-08-11	18:05:51
1793	50.317194	-4.084691	1.12	298.8	2014-08-11	18:05:52
1794	50.317201	-4.084692	0.81	353.6	2014-08-11	18:05:53
1795	50.317211	-4.084684	1.25	27.3	2014-08-11	18:05:54
1796	50.317224	-4.084675	1.61	23.6	2014-08-11	18:05:55
1797	50.317255	-4.08467	3.44	6.3	2014-08-11	18:05:56
1798	50.317304	-4.084655	5.59	10.4	2014-08-11	18:05:57
1799	50.317353	-4.084612	6.26	29.2	2014-08-11	18:05:58
1800	50.317399	-4.084569	5.93	31.7	2014-08-11	18:05:59
1801	50.317449	-4.084549	5.73	14.3	2014-08-11	18:06:00
1802	50.317491	-4.084543	4.7	4.8	2014-08-11	18:06:01
1803	50.317523	-4.084538	3.63	5.4	2014-08-11	18:06:02
1804	50.31754	-4.084533	0.94	11	2014-08-11	18:06:04
1805	50.317536	-4.084546	0.98	245.3	2014-08-11	18:06:05
1806	50.317538	-4.08455	0.33	304.3	2014-08-11	18:06:06
1807	50.317542	-4.08455	0.49	0	2014-08-11	18:06:07
1808	50.317545	-4.084551	0.35	348.4	2014-08-11	18:06:08
1809	50.317533	-4.084563	1.57	213.1	2014-08-11	18:06:09
1810	50.317526	-4.084573	1.11	221.6	2014-08-11	18:06:10
1811	50.317527	-4.084574	0.18	348.4	2014-08-11	18:06:11
1812	50.317528	-4.084574	0.1	333	2014-08-11	18:06:12
1813	50.317519	-4.084579	1.13	195.5	2014-08-11	18:06:13
1814	50.317506	-4.084583	1.41	193.4	2014-08-11	18:06:14
1815	50.317495	-4.084589	1.37	198.8	2014-08-11	18:06:15
1816	50.317488	-4.084588	0.76	170	2014-08-11	18:06:16
1817	50.317487	-4.08458	0.55	103.9	2014-08-11	18:06:17
1818	50.317481	-4.084577	0.68	162.1	2014-08-11	18:06:18
1819	50.317472	-4.084578	1.02	183.4	2014-08-11	18:06:19
1820	50.31746	-4.084582	1.32	192.3	2014-08-11	18:06:20
1821	50.317447	-4.084586	1.53	191.4	2014-08-11	18:06:21
1822	50.317434	-4.084589	1.48	187.9	2014-08-11	18:06:22
1823	50.317434	-4.08458	0.67	87.6	2014-08-11	18:06:23
1824	50.317439	-4.084569	0.95	52.6	2014-08-11	18:06:24
1825	50.317438	-4.084569	0.07	175.6	2014-08-11	18:06:25
1826	50.317429	-4.084568	1.08	178.4	2014-08-11	18:06:26
1827	50.31742	-4.08457	1.01	185.4	2014-08-11	18:06:27
1828	50.317409	-4.084569	1.2	176.9	2014-08-11	18:06:28
1829	50.317397	-4.084569	1.33	180.8	2014-08-11	18:06:29
1830	50.317387	-4.08457	1.12	183.3	2014-08-11	18:06:30
1831	50.317381	-4.084569	0.61	173.3	2014-08-11	18:06:31
1832	50.317381	-4.084568	0.06	127.6	2014-08-11	18:06:32
1833	50.31738	-4.084567	0.14	151.4	2014-08-11	18:06:33
1834	50.317369	-4.084569	1.18	185.2	2014-08-11	18:06:34
1835	50.317356	-4.084575	1.52	196.1	2014-08-11	18:06:35
1836	50.317345	-4.084579	1.24	194.4	2014-08-11	18:06:36
1837	50.317344	-4.084579	0.11	158.3	2014-08-11	18:06:37
1838	50.317343	-4.084578	0.13	147.2	2014-08-11	18:06:38
1839	50.317342	-4.084576	0.2	150.3	2014-08-11	18:06:39
1840	50.317328	-4.084582	1.57	196.3	2014-08-11	18:06:40
1841	50.317313	-4.084592	1.85	201.6	2014-08-11	18:06:41
1842	50.317299	-4.084599	1.57	197.5	2014-08-11	18:06:42
1843	50.317289	-4.0846	1.16	185.6	2014-08-11	18:06:43
1844	50.317287	-4.084596	0.4	135.9	2014-08-11	18:06:44
1845	50.317285	-4.084596	0.13	167.1	2014-08-11	18:06:45
1846	50.317284	-4.084596	0.09	187.4	2014-08-11	18:06:46
1847	50.317282	-4.084597	0.31	193.4	2014-08-11	18:06:47
1848	50.31728	-4.084598	0.2	192.1	2014-08-11	18:06:48
1849	50.317268	-4.084604	1.45	198.2	2014-08-11	18:06:49
1850	50.317266	-4.084604	0.17	184.1	2014-08-11	18:06:50
1851	50.317271	-4.084601	0.55	26.3	2014-08-11	18:06:51
1852	50.317274	-4.084598	0.45	26.8	2014-08-11	18:06:52
1853	50.317276	-4.084594	0.29	58.6	2014-08-11	18:06:53
1854	50.317277	-4.084592	0.19	47.4	2014-08-11	18:06:54
1855	50.317275	-4.084591	0.21	148.8	2014-08-11	18:06:55
1856	50.317274	-4.08459	0.11	161.1	2014-08-11	18:06:56
1857	50.317275	-4.084588	0.09	77.6	2014-08-11	18:06:58
1858	50.317278	-4.084584	0.49	32.6	2014-08-11	18:06:59
1859	50.317278	-4.084582	0.19	101.6	2014-08-11	18:07:00
1860	50.317276	-4.084584	0.23	216.3	2014-08-11	18:07:01
1861	50.317278	-4.084587	0.3	303.9	2014-08-11	18:07:02
1862	50.317278	-4.084586	0.07	65	2014-08-11	18:07:03
1863	50.317279	-4.084583	0.24	73.8	2014-08-11	18:07:04
1864	50.317277	-4.084581	0.1	132.2	2014-08-11	18:07:06
1865	50.317277	-4.084581	0.03	239.2	2014-08-11	18:07:07
1866	50.317278	-4.084582	0.14	339.9	2014-08-11	18:07:08
1867	50.317285	-4.084576	0.88	27.7	2014-08-11	18:07:09
1868	50.317289	-4.084573	0.26	28.7	2014-08-11	18:07:11
1869	50.317288	-4.084576	0.24	237	2014-08-11	18:07:12
1870	50.317288	-4.084577	0.11	250	2014-08-11	18:07:13
1871	50.317285	-4.084578	0.27	188.8	2014-08-11	18:07:14
1872	50.317285	-4.084573	0.33	91.8	2014-08-11	18:07:15
1873	50.317288	-4.084565	0.66	65.5	2014-08-11	18:07:16
1874	50.317286	-4.084563	0.21	154.6	2014-08-11	18:07:17
1875	50.317285	-4.084564	0.09	215.6	2014-08-11	18:07:18
1876	50.317285	-4.084564	0.03	151.8	2014-08-11	18:07:20
1877	50.317284	-4.084563	0.14	155.6	2014-08-11	18:07:21
1878	50.317284	-4.084561	0.08	68.3	2014-08-11	18:07:23
1879	50.317284	-4.084561	0.03	128.9	2014-08-11	18:07:24
1880	50.317284	-4.084561	0.02	230.3	2014-08-11	18:07:25
1881	50.317284	-4.08456	0.04	57.6	2014-08-11	18:07:26
1882	50.317284	-4.08456	0.06	59.7	2014-08-11	18:07:27
1883	50.317285	-4.084558	0.13	41.9	2014-08-11	18:07:28
1884	50.317286	-4.084558	0.06	28.2	2014-08-11	18:07:29
1885	50.317281	-4.08456	0.53	195.6	2014-08-11	18:07:30
1886	50.317282	-4.084555	0.34	82	2014-08-11	18:07:31
1887	50.317289	-4.084548	0.99	32.6	2014-08-11	18:07:32
1888	50.317295	-4.084545	0.35	15.6	2014-08-11	18:07:34
1889	50.317291	-4.084546	0.23	191.1	2014-08-11	18:07:36
1890	50.317296	-4.084541	0.67	31.7	2014-08-11	18:07:37
1891	50.317298	-4.084538	0.17	47.7	2014-08-11	18:07:39
1892	50.317298	-4.084538	0.04	220.1	2014-08-11	18:07:40
1893	50.317298	-4.084538	0	0	2014-08-11	18:07:41
1894	50.317298	-4.084539	0.04	302.4	2014-08-11	18:07:42
1895	50.317297	-4.084543	0.32	254.7	2014-08-11	18:07:43
1896	50.317297	-4.084544	0.09	246.2	2014-08-11	18:07:44
1897	50.3173	-4.08454	0.45	40.2	2014-08-11	18:07:45
1898	50.317308	-4.084534	1	26.5	2014-08-11	18:07:46
1899	50.317311	-4.084533	0.16	12.8	2014-08-11	18:07:48
1900	50.317311	-4.084533	0.03	247.5	2014-08-11	18:07:49
1901	50.317307	-4.084537	0.48	212.6	2014-08-11	18:07:50
1902	50.317307	-4.084538	0.12	247.7	2014-08-11	18:07:51
1903	50.317309	-4.084542	0.34	317.4	2014-08-11	18:07:52
1904	50.317309	-4.084542	0.02	258	2014-08-11	18:07:54
1905	50.317312	-4.08454	0.17	30.1	2014-08-11	18:07:56
1906	50.317303	-4.084546	1.11	203.4	2014-08-11	18:07:57
1907	50.317295	-4.084558	1.21	223.6	2014-08-11	18:07:58
1908	50.317291	-4.084563	0.57	221.1	2014-08-11	18:07:59
1909	50.317291	-4.084563	0.04	180	2014-08-11	18:08:00
1910	50.317282	-4.084569	1.03	203.3	2014-08-11	18:08:01
1911	50.317274	-4.084576	1.01	210.8	2014-08-11	18:08:02
1912	50.317268	-4.084583	0.9	213.2	2014-08-11	18:08:03
1913	50.31726	-4.084589	0.96	205	2014-08-11	18:08:04
1914	50.317252	-4.084598	1.14	217.4	2014-08-11	18:08:05
1915	50.317245	-4.084609	1.08	223.5	2014-08-11	18:08:06
1916	50.317241	-4.084616	0.68	231.9	2014-08-11	18:08:07
1917	50.317241	-4.084616	0.01	180	2014-08-11	18:08:08
1918	50.317235	-4.084624	0.83	223.3	2014-08-11	18:08:09
1919	50.317229	-4.084627	0.7	195.2	2014-08-11	18:08:10
1920	50.317222	-4.084632	0.87	205.2	2014-08-11	18:08:11
1921	50.317213	-4.08464	1.19	208.5	2014-08-11	18:08:12
1922	50.317206	-4.084642	0.82	189.5	2014-08-11	18:08:13
1923	50.317197	-4.084643	0.91	183.4	2014-08-11	18:08:14
1924	50.317188	-4.084645	1.07	188.3	2014-08-11	18:08:15
1925	50.317181	-4.084646	0.78	183.9	2014-08-11	18:08:16
1926	50.317178	-4.084646	0.36	184.8	2014-08-11	18:08:17
1927	50.317177	-4.084647	0.08	234.4	2014-08-11	18:08:18
1928	50.317178	-4.084647	0.08	13.4	2014-08-11	18:08:19
1929	50.317174	-4.08465	0.45	207.5	2014-08-11	18:08:20
1930	50.317176	-4.08465	0.18	350.7	2014-08-11	18:08:21
1931	50.317182	-4.084648	0.7	15.3	2014-08-11	18:08:22
1932	50.317185	-4.084646	0.19	13.8	2014-08-11	18:08:24
1933	50.317184	-4.084639	0.56	109.4	2014-08-11	18:08:25
1934	50.317181	-4.084638	0.3	167.2	2014-08-11	18:08:26
1935	50.317181	-4.084639	0.05	259.4	2014-08-11	18:08:27
1936	50.317185	-4.084633	0.64	41.6	2014-08-11	18:08:28
1937	50.317189	-4.084631	0.21	18.9	2014-08-11	18:08:30
1938	50.317192	-4.084642	0.89	296	2014-08-11	18:08:31
1939	50.317203	-4.08465	1.28	332.9	2014-08-11	18:08:32
1940	50.317219	-4.084655	1.88	349.2	2014-08-11	18:08:33
1941	50.317234	-4.084657	1.65	356.9	2014-08-11	18:08:34
1942	50.317246	-4.084654	1.39	8.9	2014-08-11	18:08:35
1943	50.31725	-4.084649	0.55	33.7	2014-08-11	18:08:36
1944	50.317248	-4.084647	0.34	147.3	2014-08-11	18:08:37
1945	50.317245	-4.084643	0.42	137.8	2014-08-11	18:08:38
1946	50.317243	-4.084647	0.38	232.5	2014-08-11	18:08:39
1947	50.317241	-4.084654	0.49	251.2	2014-08-11	18:08:40
1948	50.317237	-4.084659	0.62	218.1	2014-08-11	18:08:41
1949	50.317229	-4.084667	1.09	210.7	2014-08-11	18:08:42
1950	50.317219	-4.084677	1.35	213.4	2014-08-11	18:08:43
1951	50.31721	-4.084687	1.15	217.8	2014-08-11	18:08:44
1952	50.317203	-4.084695	1.03	212.6	2014-08-11	18:08:45
1953	50.317195	-4.084704	1.12	216.9	2014-08-11	18:08:46
1954	50.317187	-4.084714	1.1	221	2014-08-11	18:08:47
1955	50.317181	-4.084723	0.85	222	2014-08-11	18:08:48
1956	50.31718	-4.084729	0.5	253.6	2014-08-11	18:08:49
1957	50.317176	-4.084734	0.59	218.9	2014-08-11	18:08:50
1958	50.317177	-4.084736	0.19	310.3	2014-08-11	18:08:51
1959	50.317183	-4.084732	0.78	24.4	2014-08-11	18:08:52
1960	50.317189	-4.084725	0.77	42.7	2014-08-11	18:08:53
1961	50.31719	-4.084717	0.55	76.1	2014-08-11	18:08:54
1962	50.317188	-4.084712	0.42	122	2014-08-11	18:08:55
1963	50.317188	-4.084712	0.02	51.9	2014-08-11	18:08:57
1964	50.317197	-4.084712	1.01	0	2014-08-11	18:08:58
1965	50.317204	-4.084715	0.86	341	2014-08-11	18:08:59
1966	50.317208	-4.084724	0.77	306.4	2014-08-11	18:09:00
1967	50.317217	-4.084733	1.17	327.7	2014-08-11	18:09:01
1968	50.317229	-4.084743	1.5	332.1	2014-08-11	18:09:02
1969	50.317237	-4.084748	0.92	337.8	2014-08-11	18:09:03
1970	50.317244	-4.08475	0.75	349	2014-08-11	18:09:04
1971	50.317251	-4.084748	0.87	7.4	2014-08-11	18:09:05
1972	50.317264	-4.084738	1.56	26.8	2014-08-11	18:09:06
1973	50.317294	-4.084727	3.47	12.9	2014-08-11	18:09:07
1974	50.317346	-4.084719	5.74	5.7	2014-08-11	18:09:08
1975	50.317403	-4.0847	6.52	12	2014-08-11	18:09:09
1976	50.317464	-4.084676	7.03	14.2	2014-08-11	18:09:10
1977	50.317502	-4.084659	4.39	16.1	2014-08-11	18:09:11
1978	50.317538	-4.08465	4.09	9.2	2014-08-11	18:09:12
1979	50.317565	-4.084644	3.01	7.6	2014-08-11	18:09:13
1980	50.317578	-4.084641	1.45	8.8	2014-08-11	18:09:14
1981	50.317591	-4.084638	1.48	6.9	2014-08-11	18:09:15
1982	50.317604	-4.084636	1.4	8.6	2014-08-11	18:09:16
1983	50.317684	-4.084543	0.8	36.2	2014-08-11	18:09:30
1984	50.317678	-4.08454	0.38	160.8	2014-08-11	18:09:32
1985	50.317683	-4.084542	0.58	339.5	2014-08-11	18:09:33
1986	50.317691	-4.084539	0.95	14.1	2014-08-11	18:09:34
1987	50.317699	-4.084535	0.88	18.1	2014-08-11	18:09:35
1988	50.317707	-4.084534	0.89	6.1	2014-08-11	18:09:36
1989	50.317714	-4.084527	0.91	30.7	2014-08-11	18:09:37
1990	50.31772	-4.084523	0.79	21.6	2014-08-11	18:09:38
1991	50.317725	-4.084524	0.25	355.8	2014-08-11	18:09:40
1992	50.317725	-4.084522	0.1	96	2014-08-11	18:09:41
1993	50.317724	-4.084523	0.09	187.4	2014-08-11	18:09:42
1994	50.317729	-4.084513	0.95	47.3	2014-08-11	18:09:43
1995	50.317736	-4.084509	0.78	22.9	2014-08-11	18:09:44
1996	50.31774	-4.084499	0.85	54.4	2014-08-11	18:09:45
1997	50.317746	-4.084485	1.17	57.7	2014-08-11	18:09:46
1998	50.317748	-4.084468	1.24	79.1	2014-08-11	18:09:47
1999	50.317748	-4.084446	1.55	92.1	2014-08-11	18:09:48
[truncated: 1,047 more rows]
