# Supplementary material for: On the Potential of Surfers to Monitor Environmental Indicators in the Coastal Zone
Source: PLoS One. 2015 Jul 8;10(7):e0127706. doi: 10.1371/journal.pone.0127706 (PMC4496071; doi:10.1371/journal.pone.0127706)
Supplement: S1 Data — Contains 85 GPS tracks (comma separated files) used to estimate surfing performance statistics in the manuscript. (ZIP) [file pone.0127706.s001.zip › S1 Data GPS Tracks/20140817_Wembury.csv]

No	Latitude	Longitude	Speed	Course	Date	Time
1	50.317299	-4.083213	0	0	2014-08-17	07:50:37
2	50.317299	-4.083213	0.04	25.2	2014-08-17	07:50:38
3	50.3173	-4.083212	0.07	32.6	2014-08-17	07:50:39
4	50.317299	-4.083216	0.26	255.3	2014-08-17	07:50:40
5	50.3173	-4.083217	0.13	290.5	2014-08-17	07:50:41
6	50.3173	-4.083221	0.27	284.1	2014-08-17	07:50:42
7	50.317302	-4.083222	0.21	346.9	2014-08-17	07:50:43
8	50.317304	-4.083226	0.33	304.3	2014-08-17	07:50:44
9	50.317305	-4.083227	0.17	310.2	2014-08-17	07:50:45
10	50.317305	-4.083231	0.25	261.6	2014-08-17	07:50:46
11	50.317303	-4.083234	0.28	241.9	2014-08-17	07:50:47
12	50.317305	-4.083233	0.15	32.6	2014-08-17	07:50:48
13	50.317305	-4.083231	0.2	65.7	2014-08-17	07:50:49
14	50.317305	-4.083228	0.16	93.2	2014-08-17	07:50:50
15	50.317305	-4.083225	0.26	104.7	2014-08-17	07:50:51
16	50.317302	-4.083213	0.88	108	2014-08-17	07:50:52
17	50.317302	-4.083203	0.72	89.2	2014-08-17	07:50:53
18	50.317304	-4.083198	0.42	60.6	2014-08-17	07:50:54
19	50.317309	-4.083196	0.51	16.4	2014-08-17	07:50:55
20	50.317312	-4.083194	0.39	24.4	2014-08-17	07:50:56
21	50.317318	-4.08319	0.7	21.4	2014-08-17	07:50:57
22	50.317323	-4.083189	0.62	5.5	2014-08-17	07:50:58
23	50.317324	-4.083193	0.32	287.1	2014-08-17	07:50:59
24	50.317324	-4.083197	0.23	272.5	2014-08-17	07:51:00
25	50.317325	-4.083199	0.2	289.3	2014-08-17	07:51:01
26	50.317322	-4.083202	0.33	215.2	2014-08-17	07:51:02
27	50.317325	-4.083202	0.26	357.4	2014-08-17	07:51:03
28	50.317325	-4.083202	0.05	339.2	2014-08-17	07:51:04
29	50.317324	-4.083203	0.12	193.8	2014-08-17	07:51:05
30	50.317324	-4.083203	0.06	311.7	2014-08-17	07:51:06
31	50.317324	-4.083204	0.04	283.4	2014-08-17	07:51:07
32	50.317325	-4.083205	0.14	337.5	2014-08-17	07:51:08
33	50.317327	-4.083205	0.18	343.2	2014-08-17	07:51:09
34	50.31732	-4.083204	0.75	170.8	2014-08-17	07:51:10
35	50.317313	-4.083203	0.83	174.3	2014-08-17	07:51:11
36	50.317309	-4.083202	0.49	178.6	2014-08-17	07:51:12
37	50.317291	-4.083209	2.05	192.1	2014-08-17	07:51:13
38	50.317277	-4.083209	1.52	180.4	2014-08-17	07:51:14
39	50.317261	-4.083216	0.92	197.1	2014-08-17	07:51:16
40	50.317257	-4.083224	0.71	228.1	2014-08-17	07:51:17
41	50.317254	-4.083225	0.37	192	2014-08-17	07:51:18
42	50.317254	-4.083222	0.17	74.4	2014-08-17	07:51:19
43	50.317257	-4.083216	0.6	52.9	2014-08-17	07:51:20
44	50.317271	-4.083277	4.64	289.2	2014-08-17	07:51:21
45	50.317275	-4.083268	0.8	59.3	2014-08-17	07:51:22
46	50.317293	-4.083216	2.11	60.5	2014-08-17	07:51:24
47	50.317303	-4.083193	1.96	55.8	2014-08-17	07:51:25
48	50.317314	-4.083169	2.13	55.4	2014-08-17	07:51:26
49	50.317322	-4.08315	1.6	55.9	2014-08-17	07:51:27
50	50.317319	-4.083149	0.32	166.8	2014-08-17	07:51:28
51	50.317317	-4.083145	0.36	132.2	2014-08-17	07:51:29
52	50.317308	-4.083154	1.18	213.3	2014-08-17	07:51:30
53	50.317302	-4.083161	0.88	210.9	2014-08-17	07:51:31
54	50.31728	-4.083187	1.5	218.1	2014-08-17	07:51:33
55	50.317273	-4.083197	1.11	219.5	2014-08-17	07:51:34
56	50.317273	-4.083201	0.33	270	2014-08-17	07:51:35
57	50.317268	-4.083199	0.55	159	2014-08-17	07:51:36
58	50.317268	-4.083195	0.23	90	2014-08-17	07:51:37
59	50.317267	-4.08319	0.36	104.7	2014-08-17	07:51:38
60	50.317267	-4.083187	0.27	88.1	2014-08-17	07:51:39
61	50.317271	-4.08318	0.61	51.2	2014-08-17	07:51:40
62	50.317268	-4.083185	0.45	232.9	2014-08-17	07:51:41
63	50.317268	-4.083189	0.33	268.2	2014-08-17	07:51:42
64	50.317267	-4.083193	0.29	238.6	2014-08-17	07:51:43
65	50.317266	-4.083231	2.73	267.3	2014-08-17	07:51:44
66	50.317271	-4.083234	0.6	339.1	2014-08-17	07:51:45
67	50.317278	-4.083231	0.42	14.8	2014-08-17	07:51:47
68	50.317278	-4.083228	0.27	100.1	2014-08-17	07:51:48
69	50.317276	-4.083228	0.18	189.6	2014-08-17	07:51:49
70	50.317273	-4.083228	0.36	176.1	2014-08-17	07:51:50
71	50.317271	-4.08323	0.26	210.4	2014-08-17	07:51:51
72	50.31727	-4.083228	0.11	131.6	2014-08-17	07:51:52
73	50.317271	-4.083227	0.15	63.3	2014-08-17	07:51:53
74	50.317271	-4.083225	0.09	72.7	2014-08-17	07:51:54
75	50.317272	-4.083225	0.09	32.6	2014-08-17	07:51:55
76	50.317271	-4.083222	0.15	104.2	2014-08-17	07:51:56
77	50.317288	-4.083192	2.83	50	2014-08-17	07:51:57
78	50.31729	-4.083184	0.61	63.7	2014-08-17	07:51:58
79	50.317291	-4.08318	0.31	65.1	2014-08-17	07:51:59
80	50.317293	-4.083179	0.18	38.9	2014-08-17	07:52:00
81	50.317297	-4.083174	0.55	35.7	2014-08-17	07:52:01
82	50.317297	-4.083165	0.31	84	2014-08-17	07:52:03
83	50.317293	-4.083175	0.41	238.1	2014-08-17	07:52:05
84	50.317293	-4.083175	0.09	195.7	2014-08-17	07:52:06
85	50.317293	-4.083174	0.14	41.2	2014-08-17	07:52:07
86	50.317296	-4.083176	0.29	339.4	2014-08-17	07:52:08
87	50.3173	-4.083175	0.23	6.1	2014-08-17	07:52:10
88	50.317307	-4.083179	0.84	338.8	2014-08-17	07:52:11
89	50.317313	-4.083181	0.65	347.2	2014-08-17	07:52:12
90	50.31732	-4.083184	0.9	345.4	2014-08-17	07:52:13
91	50.317329	-4.083197	1.32	317.8	2014-08-17	07:52:14
92	50.317341	-4.083211	1.64	323.6	2014-08-17	07:52:15
93	50.317354	-4.083224	1.72	326.1	2014-08-17	07:52:16
94	50.317367	-4.083239	1.75	323.8	2014-08-17	07:52:17
95	50.317381	-4.083258	2.1	320.2	2014-08-17	07:52:18
96	50.3174	-4.083279	2.6	323.9	2014-08-17	07:52:19
97	50.317418	-4.083302	2.61	321.6	2014-08-17	07:52:20
98	50.317431	-4.083324	2.1	310.8	2014-08-17	07:52:21
99	50.317443	-4.083343	1.93	316.8	2014-08-17	07:52:22
100	50.317459	-4.083361	2.14	324.1	2014-08-17	07:52:23
101	50.317478	-4.08338	2.56	326.4	2014-08-17	07:52:24
102	50.317498	-4.083398	2.51	330.8	2014-08-17	07:52:25
103	50.317521	-4.083413	2.77	337.1	2014-08-17	07:52:26
104	50.317542	-4.083421	2.5	347.3	2014-08-17	07:52:27
105	50.317564	-4.083428	2.43	348.1	2014-08-17	07:52:28
106	50.317583	-4.083442	2.36	334.2	2014-08-17	07:52:29
107	50.317599	-4.083455	2.05	333.2	2014-08-17	07:52:30
108	50.31761	-4.083467	1.5	324.8	2014-08-17	07:52:31
109	50.317622	-4.083473	1.31	341.2	2014-08-17	07:52:32
110	50.317626	-4.083477	0.61	335	2014-08-17	07:52:33
111	50.317627	-4.083484	0.52	275.2	2014-08-17	07:52:34
112	50.317628	-4.083501	1.18	277.8	2014-08-17	07:52:35
113	50.31763	-4.083517	1.16	278.8	2014-08-17	07:52:36
114	50.317628	-4.083529	0.89	257.9	2014-08-17	07:52:37
115	50.317625	-4.083545	1.19	252.7	2014-08-17	07:52:38
116	50.317622	-4.083558	0.99	250.2	2014-08-17	07:52:39
117	50.317621	-4.083577	1.34	263.6	2014-08-17	07:52:40
118	50.31762	-4.083607	2.14	267.3	2014-08-17	07:52:41
119	50.317618	-4.083636	2.05	263.7	2014-08-17	07:52:42
120	50.317618	-4.083668	2.31	269.8	2014-08-17	07:52:43
121	50.317618	-4.083705	2.61	270	2014-08-17	07:52:44
122	50.317618	-4.083727	1.61	271.7	2014-08-17	07:52:45
123	50.317617	-4.083754	1.91	265.2	2014-08-17	07:52:46
124	50.31761	-4.083757	0.81	195.7	2014-08-17	07:52:47
125	50.317604	-4.083763	0.72	213.8	2014-08-17	07:52:48
126	50.317604	-4.083778	1.09	265.6	2014-08-17	07:52:49
127	50.317601	-4.083786	0.64	241.4	2014-08-17	07:52:50
128	50.3176	-4.0838	0.97	266.2	2014-08-17	07:52:51
129	50.317597	-4.083818	0.68	253.7	2014-08-17	07:52:53
130	50.317591	-4.083826	0.88	222	2014-08-17	07:52:54
131	50.317582	-4.083836	1.22	215.4	2014-08-17	07:52:55
132	50.317579	-4.083863	1.87	261.4	2014-08-17	07:52:56
133	50.317577	-4.083888	1.82	260.6	2014-08-17	07:52:57
134	50.317572	-4.083912	1.76	254.3	2014-08-17	07:52:58
135	50.317565	-4.083929	1.47	234.4	2014-08-17	07:52:59
136	50.317559	-4.083946	1.42	242.1	2014-08-17	07:53:00
137	50.317554	-4.083963	1.31	247.4	2014-08-17	07:53:01
138	50.317546	-4.083979	1.47	229.1	2014-08-17	07:53:02
139	50.31754	-4.083992	1.14	233.8	2014-08-17	07:53:03
140	50.317532	-4.084003	1.17	225.7	2014-08-17	07:53:04
141	50.317527	-4.084022	1.41	245.8	2014-08-17	07:53:05
142	50.317526	-4.08404	1.28	267.1	2014-08-17	07:53:06
143	50.317525	-4.084058	1.34	263.6	2014-08-17	07:53:07
144	50.317522	-4.084079	1.5	257.1	2014-08-17	07:53:08
145	50.31752	-4.084099	1.44	262.2	2014-08-17	07:53:09
146	50.317522	-4.084125	1.88	275.7	2014-08-17	07:53:10
147	50.317523	-4.084155	2.12	272	2014-08-17	07:53:11
148	50.317529	-4.084189	2.47	286	2014-08-17	07:53:12
149	50.317535	-4.084231	3.09	282	2014-08-17	07:53:13
150	50.317542	-4.084264	2.5	290.3	2014-08-17	07:53:14
151	50.317547	-4.084292	2.03	285.4	2014-08-17	07:53:15
152	50.317551	-4.084316	1.77	283.1	2014-08-17	07:53:16
153	50.317555	-4.08434	1.81	286.2	2014-08-17	07:53:17
154	50.317561	-4.084366	1.9	288.3	2014-08-17	07:53:18
155	50.317568	-4.084398	2.45	289.5	2014-08-17	07:53:19
156	50.317574	-4.084438	2.89	283.1	2014-08-17	07:53:20
157	50.317576	-4.084467	2.09	276.1	2014-08-17	07:53:21
158	50.317578	-4.084493	1.87	276.6	2014-08-17	07:53:22
159	50.317578	-4.084515	1.58	271.7	2014-08-17	07:53:23
160	50.317577	-4.084534	1.35	263.7	2014-08-17	07:53:24
161	50.317575	-4.084556	1.55	263.8	2014-08-17	07:53:25
162	50.317572	-4.084572	1.21	251.1	2014-08-17	07:53:26
163	50.31757	-4.084596	1.74	264.5	2014-08-17	07:53:27
164	50.31757	-4.084616	1.39	267.7	2014-08-17	07:53:28
165	50.31757	-4.084641	1.76	270.9	2014-08-17	07:53:29
166	50.317572	-4.084666	1.8	277.4	2014-08-17	07:53:30
167	50.317572	-4.084684	1.26	270	2014-08-17	07:53:31
168	50.317573	-4.0847	1.14	275.2	2014-08-17	07:53:32
169	50.317572	-4.084717	1.21	265.6	2014-08-17	07:53:33
170	50.317574	-4.084734	1.23	278.7	2014-08-17	07:53:34
171	50.317571	-4.084763	1.05	261.3	2014-08-17	07:53:36
172	50.317567	-4.084779	0.62	245.7	2014-08-17	07:53:38
173	50.317567	-4.08479	0.39	273.4	2014-08-17	07:53:40
174	50.317565	-4.084793	0.26	224.8	2014-08-17	07:53:41
175	50.317562	-4.084807	0.55	252.7	2014-08-17	07:53:43
176	50.317562	-4.084811	0.3	255.4	2014-08-17	07:53:44
177	50.31756	-4.084815	0.32	232.6	2014-08-17	07:53:45
178	50.317559	-4.084815	0.08	189.2	2014-08-17	07:53:46
179	50.317557	-4.084814	0.24	158.2	2014-08-17	07:53:47
180	50.317558	-4.084814	0.03	17.7	2014-08-17	07:53:49
181	50.317557	-4.084814	0.06	212.6	2014-08-17	07:53:50
182	50.317557	-4.084828	1	270.6	2014-08-17	07:53:51
183	50.317548	-4.08485	1.84	236.4	2014-08-17	07:53:52
184	50.317535	-4.084869	2	223.3	2014-08-17	07:53:53
185	50.317532	-4.084878	0.75	236.7	2014-08-17	07:53:54
186	50.317532	-4.08488	0.18	294.9	2014-08-17	07:53:55
187	50.317531	-4.084881	0.14	216.7	2014-08-17	07:53:56
188	50.317531	-4.084883	0.06	252.8	2014-08-17	07:53:58
189	50.317531	-4.084882	0.02	90	2014-08-17	07:54:00
190	50.317531	-4.084882	0.02	53.6	2014-08-17	07:54:01
191	50.317531	-4.084883	0.04	284.1	2014-08-17	07:54:02
192	50.317531	-4.084883	0.05	304.6	2014-08-17	07:54:03
193	50.317532	-4.084884	0.09	287.3	2014-08-17	07:54:04
194	50.317531	-4.084887	0.17	256.7	2014-08-17	07:54:05
195	50.317525	-4.084901	1.25	236.5	2014-08-17	07:54:06
196	50.317519	-4.084915	1.17	232.8	2014-08-17	07:54:07
197	50.31751	-4.084927	1.3	222.8	2014-08-17	07:54:08
198	50.317499	-4.084941	1.61	218.6	2014-08-17	07:54:09
199	50.317486	-4.084954	1.73	212.6	2014-08-17	07:54:10
200	50.317475	-4.084963	1.3	209.2	2014-08-17	07:54:11
201	50.317466	-4.08497	1.12	204.1	2014-08-17	07:54:12
202	50.317455	-4.084973	1.23	191.7	2014-08-17	07:54:13
203	50.317442	-4.084979	1.51	196.9	2014-08-17	07:54:14
204	50.31743	-4.084984	1.43	194	2014-08-17	07:54:15
205	50.317417	-4.08499	1.55	195	2014-08-17	07:54:16
206	50.317402	-4.084994	1.7	190.7	2014-08-17	07:54:17
207	50.317387	-4.084996	1.58	184.3	2014-08-17	07:54:18
208	50.317376	-4.084998	1.29	187.2	2014-08-17	07:54:19
209	50.317363	-4.085002	1.42	189.9	2014-08-17	07:54:20
210	50.31735	-4.085001	1.47	179.3	2014-08-17	07:54:21
211	50.317339	-4.084999	1.3	172.4	2014-08-17	07:54:22
212	50.317327	-4.084996	1.25	171.2	2014-08-17	07:54:23
213	50.317312	-4.084998	1.76	183.7	2014-08-17	07:54:24
214	50.317296	-4.084999	1.74	181.8	2014-08-17	07:54:25
215	50.317283	-4.084995	1.44	168.5	2014-08-17	07:54:26
216	50.317272	-4.084991	1.36	167.6	2014-08-17	07:54:27
217	50.317258	-4.08499	1.49	178.6	2014-08-17	07:54:28
218	50.317247	-4.084991	1.28	183.2	2014-08-17	07:54:29
219	50.317237	-4.084986	1.1	163.1	2014-08-17	07:54:30
220	50.317227	-4.084985	1.14	174.3	2014-08-17	07:54:31
221	50.317214	-4.084985	1.46	180.3	2014-08-17	07:54:32
222	50.3172	-4.084986	1.6	183.8	2014-08-17	07:54:33
223	50.317189	-4.084986	1.18	179.7	2014-08-17	07:54:34
224	50.317178	-4.084985	1.24	175.3	2014-08-17	07:54:35
225	50.317174	-4.084979	0.59	133	2014-08-17	07:54:36
226	50.317175	-4.08497	0.61	81.2	2014-08-17	07:54:37
227	50.317169	-4.08497	0.35	178	2014-08-17	07:54:39
228	50.31717	-4.084974	0.33	293.6	2014-08-17	07:54:40
229	50.31717	-4.084974	0.02	341.3	2014-08-17	07:54:41
230	50.31717	-4.084974	0.04	122.4	2014-08-17	07:54:42
231	50.317171	-4.084968	0.41	79.6	2014-08-17	07:54:43
232	50.317169	-4.084968	0.11	172.4	2014-08-17	07:54:45
233	50.317168	-4.084967	0.06	98.5	2014-08-17	07:54:46
234	50.317169	-4.084966	0.07	76.1	2014-08-17	07:54:47
235	50.317163	-4.084966	0.62	176.7	2014-08-17	07:54:48
236	50.317154	-4.084965	0.97	178.2	2014-08-17	07:54:49
237	50.317143	-4.084966	1.25	181.7	2014-08-17	07:54:50
238	50.31713	-4.084968	1.51	186.8	2014-08-17	07:54:51
239	50.317121	-4.084965	1.03	166.9	2014-08-17	07:54:52
240	50.317118	-4.084957	0.66	120.7	2014-08-17	07:54:53
241	50.317115	-4.084953	0.21	133.6	2014-08-17	07:54:55
242	50.317118	-4.084965	0.99	292.3	2014-08-17	07:54:56
243	50.317122	-4.084972	0.58	307.7	2014-08-17	07:54:57
244	50.317131	-4.084963	1.24	29.8	2014-08-17	07:54:58
245	50.317145	-4.084944	2.02	42	2014-08-17	07:54:59
246	50.317152	-4.084932	1.16	46.7	2014-08-17	07:55:00
247	50.317153	-4.084927	0.42	76	2014-08-17	07:55:01
248	50.317153	-4.084927	0.08	350.8	2014-08-17	07:55:02
249	50.317154	-4.084937	0.73	273	2014-08-17	07:55:03
250	50.317152	-4.084948	0.78	254.7	2014-08-17	07:55:04
251	50.317147	-4.084956	0.81	230.6	2014-08-17	07:55:05
252	50.31714	-4.084966	1.08	219.5	2014-08-17	07:55:06
253	50.317129	-4.084976	1.43	211.1	2014-08-17	07:55:07
254	50.317119	-4.084988	1.41	217.1	2014-08-17	07:55:08
255	50.317109	-4.085004	1.55	224.2	2014-08-17	07:55:09
256	50.3171	-4.085013	1.16	213.5	2014-08-17	07:55:10
257	50.317092	-4.085017	0.9	199.3	2014-08-17	07:55:11
258	50.317081	-4.085023	1.33	199.7	2014-08-17	07:55:12
259	50.31707	-4.085031	1.37	205.6	2014-08-17	07:55:13
260	50.317062	-4.085036	0.98	200.3	2014-08-17	07:55:14
261	50.317051	-4.085041	1.22	197.6	2014-08-17	07:55:15
262	50.317038	-4.08505	1.58	203.1	2014-08-17	07:55:16
263	50.317028	-4.085055	1.22	194.7	2014-08-17	07:55:17
264	50.317019	-4.085058	0.98	192.7	2014-08-17	07:55:18
265	50.317007	-4.085064	1.47	198.2	2014-08-17	07:55:19
266	50.316995	-4.085074	1.53	208.4	2014-08-17	07:55:20
267	50.316986	-4.085082	1.08	212.1	2014-08-17	07:55:21
268	50.316985	-4.085081	0.2	151.7	2014-08-17	07:55:22
269	50.316984	-4.085076	0.34	94.9	2014-08-17	07:55:23
270	50.316984	-4.085076	0.04	189.9	2014-08-17	07:55:24
271	50.316989	-4.085087	0.97	306.1	2014-08-17	07:55:25
272	50.317003	-4.085089	1.54	355.1	2014-08-17	07:55:26
273	50.317029	-4.085079	2.98	13.9	2014-08-17	07:55:27
274	50.317062	-4.085059	3.94	21.4	2014-08-17	07:55:28
275	50.317098	-4.085032	4.41	25.9	2014-08-17	07:55:29
276	50.317135	-4.085012	4.36	18.6	2014-08-17	07:55:30
277	50.317169	-4.085004	3.84	9	2014-08-17	07:55:31
278	50.317201	-4.084997	3.65	7.3	2014-08-17	07:55:32
279	50.317237	-4.084993	3.99	4.5	2014-08-17	07:55:33
280	50.317274	-4.084988	4.11	4.7	2014-08-17	07:55:34
281	50.317308	-4.084983	3.8	5.9	2014-08-17	07:55:35
282	50.31734	-4.084979	3.56	4.2	2014-08-17	07:55:36
283	50.317369	-4.084979	3.31	359.7	2014-08-17	07:55:37
284	50.31739	-4.084972	2.35	11.8	2014-08-17	07:55:38
285	50.317399	-4.084965	1.09	27.3	2014-08-17	07:55:39
286	50.317401	-4.084967	0.14	334.4	2014-08-17	07:55:41
287	50.3174	-4.084968	0.14	221.2	2014-08-17	07:55:42
288	50.317403	-4.084975	0.51	299.4	2014-08-17	07:55:43
289	50.317399	-4.084987	0.98	243.9	2014-08-17	07:55:44
290	50.317392	-4.085	1.13	232.3	2014-08-17	07:55:45
291	50.317386	-4.08501	1.05	226.1	2014-08-17	07:55:46
292	50.317378	-4.085018	1.02	211.4	2014-08-17	07:55:47
293	50.317369	-4.085025	1.11	209.4	2014-08-17	07:55:48
294	50.31736	-4.08503	1.1	198	2014-08-17	07:55:49
295	50.31735	-4.085035	1.18	197.6	2014-08-17	07:55:50
296	50.317337	-4.085043	1.49	201.9	2014-08-17	07:55:51
297	50.317323	-4.085052	1.67	201.3	2014-08-17	07:55:52
298	50.317311	-4.08506	1.52	202.6	2014-08-17	07:55:53
299	50.317299	-4.085063	1.29	191.4	2014-08-17	07:55:54
300	50.317288	-4.085069	1.35	196.6	2014-08-17	07:55:55
301	50.317275	-4.085074	1.44	195.8	2014-08-17	07:55:56
302	50.317263	-4.085076	1.38	185.2	2014-08-17	07:55:57
303	50.31725	-4.085076	1.46	180.7	2014-08-17	07:55:58
304	50.317236	-4.085082	1.58	194.2	2014-08-17	07:55:59
305	50.317225	-4.085084	1.3	187.6	2014-08-17	07:56:00
306	50.317211	-4.085087	1.55	188.4	2014-08-17	07:56:01
307	50.317197	-4.08509	1.56	185.9	2014-08-17	07:56:02
308	50.317185	-4.085089	1.36	178.5	2014-08-17	07:56:03
309	50.317172	-4.085087	1.44	174.1	2014-08-17	07:56:04
310	50.317159	-4.085086	1.39	176.1	2014-08-17	07:56:05
311	50.317146	-4.085084	1.49	175.9	2014-08-17	07:56:06
312	50.317133	-4.085084	1.45	180.7	2014-08-17	07:56:07
313	50.317122	-4.085083	1.25	174.5	2014-08-17	07:56:08
314	50.317112	-4.085079	1.15	166.9	2014-08-17	07:56:09
315	50.317099	-4.085079	1.47	179.8	2014-08-17	07:56:10
316	50.317088	-4.085078	1.22	176.4	2014-08-17	07:56:11
317	50.317078	-4.085075	1.11	169.8	2014-08-17	07:56:12
318	50.317066	-4.085074	1.28	177.6	2014-08-17	07:56:13
319	50.317052	-4.085077	1.67	187.6	2014-08-17	07:56:14
320	50.317041	-4.085079	1.17	186.1	2014-08-17	07:56:15
321	50.317036	-4.085076	0.65	157.2	2014-08-17	07:56:16
322	50.317033	-4.085072	0.41	138.4	2014-08-17	07:56:17
323	50.317032	-4.085068	0.15	115.9	2014-08-17	07:56:19
324	50.31703	-4.085072	0.31	232.5	2014-08-17	07:56:20
325	50.31703	-4.085073	0.11	243.9	2014-08-17	07:56:21
326	50.317021	-4.085075	0.93	190.7	2014-08-17	07:56:22
327	50.317008	-4.08508	1.49	192.5	2014-08-17	07:56:23
328	50.316994	-4.085085	1.58	192.2	2014-08-17	07:56:24
329	50.316986	-4.085081	1.03	165.9	2014-08-17	07:56:25
330	50.316976	-4.085081	1.1	178.8	2014-08-17	07:56:26
331	50.316964	-4.085077	1.34	169.7	2014-08-17	07:56:27
332	50.316952	-4.085073	1.32	165.6	2014-08-17	07:56:28
333	50.316942	-4.08507	1.14	168.6	2014-08-17	07:56:29
334	50.31693	-4.085064	1.41	164.6	2014-08-17	07:56:30
335	50.316919	-4.085059	1.25	164.2	2014-08-17	07:56:31
336	50.316908	-4.085055	1.29	164.7	2014-08-17	07:56:32
337	50.316896	-4.085051	1.35	167.5	2014-08-17	07:56:33
338	50.316885	-4.085046	1.32	167.2	2014-08-17	07:56:34
339	50.316873	-4.085045	1.35	176.7	2014-08-17	07:56:35
340	50.316864	-4.085044	0.94	172.4	2014-08-17	07:56:36
341	50.316861	-4.085043	0.17	169	2014-08-17	07:56:38
342	50.31686	-4.085042	0.09	159.8	2014-08-17	07:56:40
343	50.316864	-4.08504	0.46	16.7	2014-08-17	07:56:41
344	50.316865	-4.085039	0.15	38.1	2014-08-17	07:56:42
345	50.316863	-4.085039	0.15	184.6	2014-08-17	07:56:43
346	50.316862	-4.085039	0.09	176.5	2014-08-17	07:56:44
347	50.316861	-4.085039	0.08	188.4	2014-08-17	07:56:46
348	50.316869	-4.085039	0.9	0.8	2014-08-17	07:56:47
349	50.316877	-4.085041	0.88	349.1	2014-08-17	07:56:48
350	50.316886	-4.085043	1.04	353.4	2014-08-17	07:56:49
351	50.316898	-4.08504	1.33	8	2014-08-17	07:56:50
352	50.31691	-4.085035	1.43	16.5	2014-08-17	07:56:51
353	50.316923	-4.085029	1.52	15	2014-08-17	07:56:52
354	50.316938	-4.085022	1.69	17.6	2014-08-17	07:56:53
355	50.316949	-4.085017	1.25	15.2	2014-08-17	07:56:54
356	50.316956	-4.085016	0.76	6.3	2014-08-17	07:56:55
357	50.31696	-4.085018	0.55	347.6	2014-08-17	07:56:56
358	50.316968	-4.085018	0.81	359.6	2014-08-17	07:56:57
359	50.316983	-4.085011	1.76	15.1	2014-08-17	07:56:58
360	50.31701	-4.085001	3.07	13.5	2014-08-17	07:56:59
361	50.317044	-4.084991	3.88	10.7	2014-08-17	07:57:00
362	50.317082	-4.084981	4.31	9.3	2014-08-17	07:57:01
363	50.317124	-4.084981	4.68	359.9	2014-08-17	07:57:02
364	50.317167	-4.08499	4.77	353	2014-08-17	07:57:03
365	50.317209	-4.084986	4.72	2.9	2014-08-17	07:57:04
366	50.317243	-4.084966	4.02	21	2014-08-17	07:57:05
367	50.317267	-4.084932	3.59	42.5	2014-08-17	07:57:06
368	50.31729	-4.0849	3.42	41.5	2014-08-17	07:57:07
369	50.317314	-4.084873	3.27	35.1	2014-08-17	07:57:08
370	50.317342	-4.084851	3.51	27.5	2014-08-17	07:57:09
371	50.31737	-4.084834	3.34	20.7	2014-08-17	07:57:10
372	50.317398	-4.084823	3.21	13.7	2014-08-17	07:57:11
373	50.317425	-4.084816	3.07	9.3	2014-08-17	07:57:12
374	50.317452	-4.08481	3.04	8.5	2014-08-17	07:57:13
375	50.317479	-4.084811	2.97	359.1	2014-08-17	07:57:14
376	50.317497	-4.084808	2.08	6.1	2014-08-17	07:57:15
377	50.317503	-4.084808	0.65	356.3	2014-08-17	07:57:16
378	50.317505	-4.084812	0.33	302.9	2014-08-17	07:57:17
379	50.317506	-4.084818	0.46	290	2014-08-17	07:57:18
380	50.317506	-4.084824	0.42	266.2	2014-08-17	07:57:19
381	50.317507	-4.084834	0.74	283.1	2014-08-17	07:57:20
382	50.317509	-4.084843	0.68	285.9	2014-08-17	07:57:21
383	50.317507	-4.084852	0.69	248.4	2014-08-17	07:57:22
384	50.317502	-4.084864	0.99	238.1	2014-08-17	07:57:23
385	50.317494	-4.084879	1.35	229.1	2014-08-17	07:57:24
386	50.317485	-4.084892	1.41	221.1	2014-08-17	07:57:25
387	50.317476	-4.084905	1.38	223.9	2014-08-17	07:57:26
388	50.317465	-4.084918	1.5	217.9	2014-08-17	07:57:27
389	50.317453	-4.08493	1.59	211.7	2014-08-17	07:57:28
390	50.317442	-4.084942	1.47	213.9	2014-08-17	07:57:29
391	50.317431	-4.08495	1.35	206.4	2014-08-17	07:57:30
392	50.31742	-4.084957	1.35	201.2	2014-08-17	07:57:31
393	50.317409	-4.084964	1.3	202.3	2014-08-17	07:57:32
394	50.3174	-4.084971	1.11	208.1	2014-08-17	07:57:33
395	50.317389	-4.084978	1.34	201.6	2014-08-17	07:57:34
396	50.317374	-4.084985	1.75	197.1	2014-08-17	07:57:35
397	50.317359	-4.084993	1.71	197.2	2014-08-17	07:57:36
398	50.317348	-4.084996	1.31	192.4	2014-08-17	07:57:37
399	50.317336	-4.084999	1.31	188.1	2014-08-17	07:57:38
400	50.317322	-4.085004	1.56	191.9	2014-08-17	07:57:39
401	50.317308	-4.085006	1.55	185.3	2014-08-17	07:57:40
402	50.317296	-4.085005	1.39	177.5	2014-08-17	07:57:41
403	50.317283	-4.085002	1.4	173.1	2014-08-17	07:57:42
404	50.317269	-4.085003	1.57	181.7	2014-08-17	07:57:43
405	50.317256	-4.085005	1.49	185.3	2014-08-17	07:57:44
406	50.317244	-4.085005	1.37	180.5	2014-08-17	07:57:45
407	50.317231	-4.085005	1.43	178.1	2014-08-17	07:57:46
408	50.317219	-4.085003	1.38	174.8	2014-08-17	07:57:47
409	50.317206	-4.085002	1.45	177.4	2014-08-17	07:57:48
410	50.317191	-4.085003	1.58	182.4	2014-08-17	07:57:49
411	50.317179	-4.085001	1.39	175.8	2014-08-17	07:57:50
412	50.317168	-4.085	1.26	176.2	2014-08-17	07:57:51
413	50.317153	-4.085003	1.63	187.6	2014-08-17	07:57:52
414	50.317139	-4.085004	1.58	182.1	2014-08-17	07:57:53
415	50.317128	-4.085002	1.19	172.9	2014-08-17	07:57:54
416	50.317117	-4.084999	1.26	171.6	2014-08-17	07:57:55
417	50.317106	-4.084998	1.29	175.5	2014-08-17	07:57:56
418	50.317094	-4.084997	1.29	176	2014-08-17	07:57:57
419	50.317082	-4.084995	1.31	175.3	2014-08-17	07:57:58
420	50.317069	-4.084994	1.51	178	2014-08-17	07:57:59
421	50.317058	-4.084991	1.27	167.5	2014-08-17	07:58:00
422	50.317047	-4.084985	1.24	161.5	2014-08-17	07:58:01
423	50.317036	-4.084982	1.25	169.9	2014-08-17	07:58:02
424	50.317024	-4.08498	1.29	174.7	2014-08-17	07:58:03
425	50.317012	-4.084981	1.39	183	2014-08-17	07:58:04
426	50.317001	-4.08498	1.24	175.9	2014-08-17	07:58:05
427	50.316992	-4.084978	1.02	171.3	2014-08-17	07:58:06
428	50.316981	-4.084976	1.16	175	2014-08-17	07:58:07
429	50.31697	-4.084976	1.29	180.3	2014-08-17	07:58:08
430	50.316959	-4.084976	1.23	177.2	2014-08-17	07:58:09
431	50.316948	-4.084977	1.15	185.3	2014-08-17	07:58:10
432	50.316939	-4.084979	1.04	186.5	2014-08-17	07:58:11
433	50.316928	-4.084981	1.28	185.7	2014-08-17	07:58:12
434	50.316918	-4.084984	1.09	193.8	2014-08-17	07:58:13
435	50.316911	-4.084986	0.82	187.1	2014-08-17	07:58:14
436	50.316901	-4.084985	1.08	176.5	2014-08-17	07:58:15
437	50.316889	-4.084989	1.4	193	2014-08-17	07:58:16
438	50.316879	-4.084992	1.05	191.1	2014-08-17	07:58:17
439	50.316871	-4.084992	0.96	180.3	2014-08-17	07:58:18
440	50.31686	-4.084993	1.17	182.1	2014-08-17	07:58:19
441	50.316849	-4.084995	1.23	187.5	2014-08-17	07:58:20
442	50.316839	-4.084997	1.13	188.8	2014-08-17	07:58:21
443	50.31683	-4.085	1.09	191.3	2014-08-17	07:58:22
444	50.316821	-4.085002	1.02	188.1	2014-08-17	07:58:23
445	50.316811	-4.085002	1.11	178.2	2014-08-17	07:58:24
446	50.316801	-4.085002	1.12	180.6	2014-08-17	07:58:25
447	50.316791	-4.085	1.1	173.8	2014-08-17	07:58:26
448	50.316781	-4.085	1.13	179.1	2014-08-17	07:58:27
449	50.316771	-4.085	1.1	180.6	2014-08-17	07:58:28
450	50.31676	-4.085001	1.15	183.9	2014-08-17	07:58:29
451	50.316753	-4.085002	0.79	181.7	2014-08-17	07:58:30
452	50.316753	-4.085	0.11	94.5	2014-08-17	07:58:31
453	50.316752	-4.085002	0.23	218.9	2014-08-17	07:58:32
454	50.316749	-4.085002	0.15	173	2014-08-17	07:58:34
455	50.316749	-4.085002	0.01	327.4	2014-08-17	07:58:35
456	50.316748	-4.084999	0.13	129.7	2014-08-17	07:58:37
457	50.316746	-4.084996	0.28	130.9	2014-08-17	07:58:38
458	50.316748	-4.084993	0.3	44.3	2014-08-17	07:58:39
459	50.316748	-4.084989	0.25	96.3	2014-08-17	07:58:40
460	50.316746	-4.084986	0.33	132.5	2014-08-17	07:58:41
461	50.316746	-4.084987	0.05	264.3	2014-08-17	07:58:43
462	50.316746	-4.084987	0.05	67	2014-08-17	07:58:44
463	50.316747	-4.084986	0.11	32.2	2014-08-17	07:58:45
464	50.316747	-4.084985	0.05	43.8	2014-08-17	07:58:46
465	50.316748	-4.08498	0.19	70	2014-08-17	07:58:48
466	50.316748	-4.084979	0.04	108.5	2014-08-17	07:58:50
467	50.31675	-4.084974	0.21	52.5	2014-08-17	07:58:52
468	50.31675	-4.084973	0.08	76.3	2014-08-17	07:58:53
469	50.316753	-4.084959	1.07	72.8	2014-08-17	07:58:54
470	50.31675	-4.084942	1.28	106.1	2014-08-17	07:58:55
471	50.316746	-4.084923	1.39	108	2014-08-17	07:58:56
472	50.316745	-4.084903	1.43	93.7	2014-08-17	07:58:57
473	50.316748	-4.084883	1.46	78.6	2014-08-17	07:58:58
474	50.316757	-4.084862	1.82	54.3	2014-08-17	07:58:59
475	50.316775	-4.084839	2.54	40.8	2014-08-17	07:59:00
476	50.316797	-4.084811	3.12	38.7	2014-08-17	07:59:01
477	50.316817	-4.084788	2.79	35.6	2014-08-17	07:59:02
478	50.316827	-4.084774	1.53	43	2014-08-17	07:59:03
479	50.316827	-4.08477	0.15	79	2014-08-17	07:59:05
480	50.316829	-4.084768	0.17	36	2014-08-17	07:59:06
481	50.316832	-4.084765	0.43	35.2	2014-08-17	07:59:07
482	50.316834	-4.084762	0.28	37.7	2014-08-17	07:59:08
483	50.316833	-4.084763	0.09	203.1	2014-08-17	07:59:09
484	50.316828	-4.084764	0.27	187	2014-08-17	07:59:11
485	50.316829	-4.084764	0.02	16.7	2014-08-17	07:59:12
486	50.316834	-4.084757	0.76	37.5	2014-08-17	07:59:13
487	50.316836	-4.084753	0.18	44.8	2014-08-17	07:59:15
488	50.316833	-4.084756	0.35	209.3	2014-08-17	07:59:16
489	50.316832	-4.084756	0.14	180	2014-08-17	07:59:17
490	50.316832	-4.084756	0.07	164.9	2014-08-17	07:59:18
491	50.316834	-4.08475	0.51	51.9	2014-08-17	07:59:19
492	50.316835	-4.084747	0.2	82	2014-08-17	07:59:20
493	50.316835	-4.084747	0.01	215.7	2014-08-17	07:59:21
494	50.316833	-4.084746	0.18	147.6	2014-08-17	07:59:22
495	50.316836	-4.084743	0.34	32.6	2014-08-17	07:59:23
496	50.316836	-4.084741	0.07	82.1	2014-08-17	07:59:25
497	50.316833	-4.084741	0.39	178.2	2014-08-17	07:59:26
498	50.316832	-4.084741	0.02	106.6	2014-08-17	07:59:28
499	50.316834	-4.084735	0.46	62.5	2014-08-17	07:59:29
500	50.316834	-4.084735	0.01	180	2014-08-17	07:59:30
501	50.316834	-4.084734	0.06	120.3	2014-08-17	07:59:31
502	50.316834	-4.084733	0.09	130.4	2014-08-17	07:59:32
503	50.316833	-4.084733	0.05	136.2	2014-08-17	07:59:33
504	50.316841	-4.084738	0.93	338	2014-08-17	07:59:34
505	50.316849	-4.084745	1.07	329.9	2014-08-17	07:59:35
506	50.316859	-4.084754	1.24	331.6	2014-08-17	07:59:36
507	50.316868	-4.084764	1.23	322	2014-08-17	07:59:37
508	50.316876	-4.084772	1.12	330.3	2014-08-17	07:59:38
509	50.316888	-4.084776	1.37	347.2	2014-08-17	07:59:39
510	50.31691	-4.084772	2.39	6.9	2014-08-17	07:59:40
511	50.316944	-4.084756	3.99	16.9	2014-08-17	07:59:41
512	50.316983	-4.084743	4.48	11.5	2014-08-17	07:59:42
513	50.317021	-4.084747	4.21	356.9	2014-08-17	07:59:43
514	50.317053	-4.084762	3.73	343.6	2014-08-17	07:59:44
515	50.317078	-4.084775	2.89	341.2	2014-08-17	07:59:45
516	50.317099	-4.084781	2.41	348.9	2014-08-17	07:59:46
517	50.317121	-4.08479	2.53	345.6	2014-08-17	07:59:47
518	50.317138	-4.084798	2.03	342.9	2014-08-17	07:59:48
519	50.317141	-4.0848	0.35	343.3	2014-08-17	07:59:49
520	50.317123	-4.084788	1.14	157.6	2014-08-17	07:59:51
521	50.317117	-4.084787	0.65	177.4	2014-08-17	07:59:52
522	50.317112	-4.084786	0.54	174.3	2014-08-17	07:59:53
523	50.317111	-4.084785	0.16	118.7	2014-08-17	07:59:54
524	50.317111	-4.084785	0.02	196.7	2014-08-17	07:59:55
525	50.3171	-4.084785	1.2	182	2014-08-17	07:59:56
526	50.317088	-4.084789	1.45	191.2	2014-08-17	07:59:57
527	50.317074	-4.08479	1.53	181.3	2014-08-17	07:59:58
528	50.317058	-4.084793	1.82	186.4	2014-08-17	07:59:59
529	50.317046	-4.084792	1.28	179.7	2014-08-17	08:00:00
530	50.317036	-4.084791	1.13	175.5	2014-08-17	08:00:01
531	50.317024	-4.084794	1.33	188.2	2014-08-17	08:00:02
532	50.317011	-4.084802	1.56	202.9	2014-08-17	08:00:03
533	50.317001	-4.08481	1.22	204.5	2014-08-17	08:00:04
534	50.316994	-4.084819	0.99	220.8	2014-08-17	08:00:05
535	50.316985	-4.084829	1.26	214.8	2014-08-17	08:00:06
536	50.316974	-4.084845	1.71	221.8	2014-08-17	08:00:07
537	50.316966	-4.084861	1.44	235.2	2014-08-17	08:00:08
538	50.316966	-4.084874	0.86	268.1	2014-08-17	08:00:09
539	50.316965	-4.084882	0.61	257.7	2014-08-17	08:00:10
540	50.31696	-4.084892	0.86	235.1	2014-08-17	08:00:11
541	50.316956	-4.084902	0.9	234.5	2014-08-17	08:00:12
542	50.316954	-4.084911	0.67	252.9	2014-08-17	08:00:13
543	50.31695	-4.084921	0.86	236.6	2014-08-17	08:00:14
544	50.316941	-4.084929	1.15	210.3	2014-08-17	08:00:15
545	50.316933	-4.084941	1.17	222.4	2014-08-17	08:00:16
546	50.316935	-4.084952	0.82	281.9	2014-08-17	08:00:17
547	50.316936	-4.08496	0.62	287.3	2014-08-17	08:00:18
548	50.316938	-4.084971	0.77	282.6	2014-08-17	08:00:19
549	50.316941	-4.08498	0.71	297.6	2014-08-17	08:00:20
550	50.316944	-4.084983	0.42	328.1	2014-08-17	08:00:21
551	50.316951	-4.084978	0.85	23.4	2014-08-17	08:00:22
552	50.316954	-4.084967	0.86	62.8	2014-08-17	08:00:23
553	50.31695	-4.08496	0.67	131.8	2014-08-17	08:00:24
554	50.316945	-4.08496	0.61	181.1	2014-08-17	08:00:25
555	50.316941	-4.08497	0.77	239.6	2014-08-17	08:00:26
556	50.316939	-4.084977	0.61	242.5	2014-08-17	08:00:27
557	50.316934	-4.084983	0.68	218.9	2014-08-17	08:00:28
558	50.316925	-4.08499	1.1	206	2014-08-17	08:00:29
559	50.31692	-4.084995	0.7	211.3	2014-08-17	08:00:30
560	50.316912	-4.085001	0.94	205.9	2014-08-17	08:00:31
561	50.316903	-4.085006	1.07	198.8	2014-08-17	08:00:32
562	50.316892	-4.085008	1.23	188	2014-08-17	08:00:33
563	50.316882	-4.085013	1.16	195.7	2014-08-17	08:00:34
564	50.316871	-4.085021	1.32	205.1	2014-08-17	08:00:35
565	50.316863	-4.085026	0.96	201.8	2014-08-17	08:00:36
566	50.316855	-4.085031	0.97	203.1	2014-08-17	08:00:37
567	50.316845	-4.085036	1.17	198.7	2014-08-17	08:00:38
568	50.316837	-4.085038	0.94	188.4	2014-08-17	08:00:39
569	50.316828	-4.085043	1.02	198.7	2014-08-17	08:00:40
570	50.316819	-4.085048	1.07	202	2014-08-17	08:00:41
571	50.316811	-4.085052	0.94	194.7	2014-08-17	08:00:42
572	50.316802	-4.085054	1	189.9	2014-08-17	08:00:43
573	50.316791	-4.085057	1.3	189.8	2014-08-17	08:00:44
574	50.316782	-4.085059	0.99	188.3	2014-08-17	08:00:45
575	50.316774	-4.085059	0.86	178.4	2014-08-17	08:00:46
576	50.316764	-4.085061	1.13	187	2014-08-17	08:00:47
577	50.316754	-4.085061	1.11	180.6	2014-08-17	08:00:48
578	50.316746	-4.085059	0.96	173.2	2014-08-17	08:00:49
579	50.316738	-4.085055	0.9	159.1	2014-08-17	08:00:50
580	50.316735	-4.085047	0.68	120.3	2014-08-17	08:00:51
581	50.316733	-4.085044	0.29	132.4	2014-08-17	08:00:52
582	50.316732	-4.085038	0.42	106.9	2014-08-17	08:00:53
583	50.316732	-4.085034	0.26	94.2	2014-08-17	08:00:54
584	50.316727	-4.085037	0.56	197.4	2014-08-17	08:00:55
585	50.31672	-4.085039	0.78	191.5	2014-08-17	08:00:56
586	50.316717	-4.085039	0.17	177	2014-08-17	08:00:58
587	50.316717	-4.085039	0.03	191.5	2014-08-17	08:00:59
588	50.316716	-4.085041	0.21	224.9	2014-08-17	08:01:00
589	50.316715	-4.085042	0.05	234.3	2014-08-17	08:01:02
590	50.316715	-4.085042	0.03	157.8	2014-08-17	08:01:03
591	50.316715	-4.085042	0.02	180	2014-08-17	08:01:04
592	50.316717	-4.08504	0.12	36.4	2014-08-17	08:01:06
593	50.316716	-4.08504	0.04	220.1	2014-08-17	08:01:07
594	50.316716	-4.08504	0.03	203.5	2014-08-17	08:01:08
595	50.316718	-4.085038	0.12	47.7	2014-08-17	08:01:10
596	50.316717	-4.085037	0.05	100.6	2014-08-17	08:01:11
597	50.316718	-4.085036	0.04	49.6	2014-08-17	08:01:13
598	50.316718	-4.085036	0.02	296.6	2014-08-17	08:01:14
599	50.316719	-4.085036	0.09	3.5	2014-08-17	08:01:15
600	50.31672	-4.085036	0.08	13.4	2014-08-17	08:01:16
601	50.31672	-4.085035	0.04	90	2014-08-17	08:01:18
602	50.316719	-4.085032	0.13	111.4	2014-08-17	08:01:20
603	50.31672	-4.085025	0.51	68.3	2014-08-17	08:01:21
604	50.316721	-4.085024	0.1	43.9	2014-08-17	08:01:22
605	50.316721	-4.085023	0.04	83.1	2014-08-17	08:01:24
606	50.316721	-4.085022	0.08	77.1	2014-08-17	08:01:25
607	50.316721	-4.085021	0.09	83.6	2014-08-17	08:01:26
608	50.316724	-4.085014	0.28	61.9	2014-08-17	08:01:28
609	50.316721	-4.085012	0.36	164.6	2014-08-17	08:01:29
610	50.31672	-4.08501	0.1	117.6	2014-08-17	08:01:31
611	50.316727	-4.085	1.07	40.6	2014-08-17	08:01:32
612	50.316734	-4.084991	0.99	42.8	2014-08-17	08:01:33
613	50.31674	-4.084989	0.67	9.7	2014-08-17	08:01:34
614	50.316746	-4.08499	0.77	355.1	2014-08-17	08:01:35
615	50.316759	-4.084989	1.44	2.8	2014-08-17	08:01:36
616	50.316781	-4.084982	2.51	11	2014-08-17	08:01:37
617	50.316814	-4.08497	3.7	13.3	2014-08-17	08:01:38
618	50.316849	-4.084948	4.2	22.2	2014-08-17	08:01:39
619	50.316885	-4.084925	4.31	22	2014-08-17	08:01:40
620	50.316922	-4.084918	4.2	7.3	2014-08-17	08:01:41
621	50.31696	-4.084918	4.2	359.4	2014-08-17	08:01:42
622	50.316999	-4.084923	4.34	355.2	2014-08-17	08:01:43
623	50.317035	-4.08493	4.08	353.8	2014-08-17	08:01:44
624	50.317076	-4.084931	4.51	358.6	2014-08-17	08:01:45
625	50.317118	-4.084936	4.68	355.5	2014-08-17	08:01:46
626	50.317156	-4.084944	4.34	352.5	2014-08-17	08:01:47
627	50.31719	-4.084949	3.81	355.2	2014-08-17	08:01:48
628	50.31721	-4.08495	2.23	357.2	2014-08-17	08:01:49
629	50.317213	-4.084952	0.18	339.6	2014-08-17	08:01:51
630	50.31721	-4.084957	0.52	223.8	2014-08-17	08:01:52
631	50.317206	-4.084959	0.25	197.4	2014-08-17	08:01:54
632	50.317205	-4.084967	0.56	260.4	2014-08-17	08:01:55
633	50.317198	-4.084974	0.9	212	2014-08-17	08:01:56
634	50.317187	-4.084982	1.38	206.7	2014-08-17	08:01:57
635	50.317175	-4.084992	1.46	208.4	2014-08-17	08:01:58
636	50.317164	-4.084999	1.32	201.8	2014-08-17	08:01:59
637	50.317152	-4.085005	1.41	198.3	2014-08-17	08:02:00
638	50.317138	-4.085014	1.73	200.2	2014-08-17	08:02:01
639	50.317125	-4.085019	1.52	194.1	2014-08-17	08:02:02
640	50.317112	-4.08502	1.43	182.2	2014-08-17	08:02:03
641	50.317098	-4.085021	1.56	182.2	2014-08-17	08:02:04
642	50.317084	-4.085021	1.52	182	2014-08-17	08:02:05
643	50.317071	-4.08502	1.42	176.4	2014-08-17	08:02:06
644	50.317061	-4.085017	1.17	170.4	2014-08-17	08:02:07
645	50.317049	-4.085013	1.34	168.1	2014-08-17	08:02:08
646	50.317036	-4.085012	1.46	176.7	2014-08-17	08:02:09
647	50.317023	-4.085009	1.46	170.8	2014-08-17	08:02:10
648	50.317011	-4.085006	1.38	171	2014-08-17	08:02:11
649	50.316998	-4.085004	1.41	174.2	2014-08-17	08:02:12
650	50.316985	-4.085	1.52	169.8	2014-08-17	08:02:13
651	50.316971	-4.084998	1.59	173.3	2014-08-17	08:02:14
652	50.31696	-4.084994	1.27	168.6	2014-08-17	08:02:15
653	50.31695	-4.084989	1.12	161	2014-08-17	08:02:16
654	50.316938	-4.084987	1.36	175	2014-08-17	08:02:17
655	50.316925	-4.084986	1.44	177.4	2014-08-17	08:02:18
656	50.316914	-4.084984	1.29	172.3	2014-08-17	08:02:19
657	50.316901	-4.084983	1.42	177.8	2014-08-17	08:02:20
658	50.316887	-4.084982	1.57	178.3	2014-08-17	08:02:21
659	50.316874	-4.084979	1.43	168.9	2014-08-17	08:02:22
660	50.316862	-4.084977	1.38	175.6	2014-08-17	08:02:23
661	50.316849	-4.084977	1.39	180	2014-08-17	08:02:24
662	50.316839	-4.084977	1.2	180.8	2014-08-17	08:02:25
663	50.316829	-4.084973	1.06	164.6	2014-08-17	08:02:26
664	50.316817	-4.084972	1.35	174.4	2014-08-17	08:02:27
665	50.316804	-4.084972	1.54	182	2014-08-17	08:02:28
666	50.316791	-4.084969	1.36	170.2	2014-08-17	08:02:29
667	50.316781	-4.084966	1.2	171.1	2014-08-17	08:02:30
668	50.31677	-4.084966	1.2	177.5	2014-08-17	08:02:31
669	50.31676	-4.084965	1.09	175.9	2014-08-17	08:02:32
670	50.31675	-4.084963	1.1	175	2014-08-17	08:02:33
671	50.316741	-4.084963	1.01	180.7	2014-08-17	08:02:34
672	50.316732	-4.084961	1.11	170.7	2014-08-17	08:02:35
673	50.316722	-4.084958	1.09	170.2	2014-08-17	08:02:36
674	50.316712	-4.084958	1.07	179.1	2014-08-17	08:02:37
675	50.316701	-4.08496	1.25	186.6	2014-08-17	08:02:38
676	50.31669	-4.084965	1.26	195.1	2014-08-17	08:02:39
677	50.316682	-4.084966	0.95	184	2014-08-17	08:02:40
678	50.316673	-4.084967	1	186.1	2014-08-17	08:02:41
679	50.316664	-4.08497	1.03	193.1	2014-08-17	08:02:42
680	50.316656	-4.084973	0.86	190.3	2014-08-17	08:02:43
681	50.316648	-4.084975	0.93	192.6	2014-08-17	08:02:44
682	50.316641	-4.084976	0.8	184.3	2014-08-17	08:02:45
683	50.316631	-4.084978	1.05	186.5	2014-08-17	08:02:46
684	50.316619	-4.08498	1.39	185.9	2014-08-17	08:02:47
685	50.316612	-4.084982	0.8	188.1	2014-08-17	08:02:48
686	50.316611	-4.08498	0.12	138	2014-08-17	08:02:49
687	50.316612	-4.084978	0.11	61.7	2014-08-17	08:02:51
688	50.316612	-4.084978	0.04	205.2	2014-08-17	08:02:52
689	50.316612	-4.084978	0.02	313	2014-08-17	08:02:54
690	50.316611	-4.084979	0.05	201.3	2014-08-17	08:02:55
691	50.316611	-4.084978	0.04	143.5	2014-08-17	08:02:57
692	50.316611	-4.084978	0.03	327.4	2014-08-17	08:02:58
693	50.316611	-4.084978	0.01	270	2014-08-17	08:02:59
694	50.316611	-4.084977	0.13	116.2	2014-08-17	08:03:00
695	50.316613	-4.084971	0.5	57	2014-08-17	08:03:01
696	50.316615	-4.084967	0.18	60.3	2014-08-17	08:03:03
697	50.316611	-4.084967	0.2	179.2	2014-08-17	08:03:05
698	50.316611	-4.084965	0.08	90	2014-08-17	08:03:06
699	50.316614	-4.084963	0.17	33.5	2014-08-17	08:03:08
700	50.316613	-4.084962	0.05	116.1	2014-08-17	08:03:10
701	50.316613	-4.084961	0.02	161.3	2014-08-17	08:03:11
702	50.316613	-4.084961	0.03	43.2	2014-08-17	08:03:12
703	50.316612	-4.08496	0.07	127.9	2014-08-17	08:03:14
704	50.316612	-4.084959	0.08	120.1	2014-08-17	08:03:15
705	50.316612	-4.084959	0.05	187.8	2014-08-17	08:03:16
706	50.316611	-4.084958	0.07	124.2	2014-08-17	08:03:17
707	50.316613	-4.084951	0.25	72.6	2014-08-17	08:03:19
708	50.316612	-4.084951	0.06	117.3	2014-08-17	08:03:20
709	50.316612	-4.084949	0.05	112.9	2014-08-17	08:03:22
710	50.316615	-4.08494	0.76	59.7	2014-08-17	08:03:23
711	50.316615	-4.084931	0.62	95.2	2014-08-17	08:03:24
712	50.316611	-4.084927	0.5	141.7	2014-08-17	08:03:25
713	50.316609	-4.084925	0.17	150	2014-08-17	08:03:27
714	50.316609	-4.084924	0.09	42.3	2014-08-17	08:03:28
715	50.316612	-4.084916	0.61	61.6	2014-08-17	08:03:29
716	50.316612	-4.08491	0.21	95.1	2014-08-17	08:03:31
717	50.316612	-4.08491	0.06	59.7	2014-08-17	08:03:32
718	50.316613	-4.084908	0.14	51.8	2014-08-17	08:03:33
719	50.316615	-4.0849	0.62	68.8	2014-08-17	08:03:34
720	50.316614	-4.084894	0.46	94.6	2014-08-17	08:03:35
721	50.316613	-4.084892	0.08	132.5	2014-08-17	08:03:37
722	50.316613	-4.084888	0.27	105.9	2014-08-17	08:03:38
723	50.316614	-4.084882	0.46	67.2	2014-08-17	08:03:39
724	50.316614	-4.084882	0.02	90	2014-08-17	08:03:40
725	50.316614	-4.084879	0.2	98.4	2014-08-17	08:03:41
726	50.316616	-4.084873	0.51	64.9	2014-08-17	08:03:42
727	50.316615	-4.084869	0.27	114	2014-08-17	08:03:43
728	50.316614	-4.084868	0.07	141	2014-08-17	08:03:45
729	50.316614	-4.084868	0.02	116.6	2014-08-17	08:03:46
730	50.316613	-4.084866	0.15	123.7	2014-08-17	08:03:47
731	50.316612	-4.084862	0.33	113.8	2014-08-17	08:03:48
732	50.316608	-4.084861	0.4	170.5	2014-08-17	08:03:49
733	50.316607	-4.084859	0.09	130.4	2014-08-17	08:03:51
734	50.316607	-4.084854	0.37	106.4	2014-08-17	08:03:52
735	50.316604	-4.084853	0.17	169.9	2014-08-17	08:03:54
736	50.316603	-4.084853	0.05	136.8	2014-08-17	08:03:55
737	50.316603	-4.084853	0.03	136.8	2014-08-17	08:03:56
738	50.316603	-4.084848	0.16	83.3	2014-08-17	08:03:58
739	50.316603	-4.084848	0.04	148.2	2014-08-17	08:03:59
740	50.316608	-4.084844	0.62	24.6	2014-08-17	08:04:00
741	50.316616	-4.084842	0.9	7.9	2014-08-17	08:04:01
742	50.316623	-4.08484	0.83	10.4	2014-08-17	08:04:02
743	50.316628	-4.084829	0.93	58.7	2014-08-17	08:04:03
744	50.316632	-4.084823	0.61	46.4	2014-08-17	08:04:04
745	50.316638	-4.084814	0.96	41.8	2014-08-17	08:04:05
746	50.316657	-4.084793	2.58	35.1	2014-08-17	08:04:06
747	50.316686	-4.084761	3.91	35.3	2014-08-17	08:04:07
748	50.316719	-4.084724	4.56	35.5	2014-08-17	08:04:08
749	50.316755	-4.08469	4.65	31.4	2014-08-17	08:04:09
750	50.316789	-4.084658	4.42	30.3	2014-08-17	08:04:10
751	50.316819	-4.084633	3.82	27.8	2014-08-17	08:04:11
752	50.316844	-4.084617	3.03	22.8	2014-08-17	08:04:12
753	50.316857	-4.084609	1.57	21.9	2014-08-17	08:04:13
754	50.316857	-4.084606	0.17	99.2	2014-08-17	08:04:14
755	50.316856	-4.084607	0.13	196.3	2014-08-17	08:04:15
756	50.316855	-4.084611	0.32	258.2	2014-08-17	08:04:16
757	50.316858	-4.084621	0.78	294.1	2014-08-17	08:04:17
758	50.316858	-4.084635	0.97	265.1	2014-08-17	08:04:18
759	50.316853	-4.084649	1.17	243.4	2014-08-17	08:04:19
760	50.316847	-4.084664	1.25	238	2014-08-17	08:04:20
761	50.316844	-4.084678	1.02	253	2014-08-17	08:04:21
762	50.316843	-4.084692	1.02	260	2014-08-17	08:04:22
763	50.316837	-4.084705	1.13	235.3	2014-08-17	08:04:23
764	50.316829	-4.08472	1.38	231.4	2014-08-17	08:04:24
765	50.316821	-4.084733	1.25	223.5	2014-08-17	08:04:25
766	50.316814	-4.084742	1.04	219.8	2014-08-17	08:04:26
767	50.316806	-4.084751	1.04	216.7	2014-08-17	08:04:27
768	50.316797	-4.08476	1.25	210.9	2014-08-17	08:04:28
769	50.316787	-4.084768	1.2	210.9	2014-08-17	08:04:29
770	50.316778	-4.084775	1.2	204.1	2014-08-17	08:04:30
771	50.316767	-4.084783	1.26	205.5	2014-08-17	08:04:31
772	50.316756	-4.084791	1.42	204	2014-08-17	08:04:32
773	50.316744	-4.084798	1.45	201.7	2014-08-17	08:04:33
774	50.316734	-4.084805	1.22	202.6	2014-08-17	08:04:34
775	50.316722	-4.084811	1.34	198.7	2014-08-17	08:04:35
776	50.316712	-4.084816	1.24	197.3	2014-08-17	08:04:36
777	50.3167	-4.084824	1.34	202.4	2014-08-17	08:04:37
778	50.316691	-4.08483	1.09	204.6	2014-08-17	08:04:38
779	50.316684	-4.084835	0.91	201.1	2014-08-17	08:04:39
780	50.316674	-4.084842	1.21	205.1	2014-08-17	08:04:40
781	50.316666	-4.084845	0.97	195.3	2014-08-17	08:04:41
782	50.316658	-4.084848	0.82	193	2014-08-17	08:04:42
783	50.316652	-4.084853	0.79	206.4	2014-08-17	08:04:43
784	50.316645	-4.084858	0.92	204.4	2014-08-17	08:04:44
785	50.316635	-4.084865	1.18	204.8	2014-08-17	08:04:45
786	50.316625	-4.084872	1.26	203.6	2014-08-17	08:04:46
787	50.316614	-4.08488	1.26	205.5	2014-08-17	08:04:47
788	50.316606	-4.084888	1.1	212.8	2014-08-17	08:04:48
789	50.316598	-4.084895	0.99	207.9	2014-08-17	08:04:49
790	50.31659	-4.084901	1.04	204.8	2014-08-17	08:04:50
791	50.316583	-4.084905	0.77	202.8	2014-08-17	08:04:51
792	50.316576	-4.084911	0.93	205.1	2014-08-17	08:04:52
793	50.316569	-4.084916	0.88	205.7	2014-08-17	08:04:53
794	50.316562	-4.084921	0.81	203.7	2014-08-17	08:04:54
795	50.316554	-4.084926	0.92	203.8	2014-08-17	08:04:55
796	50.316546	-4.08493	1.03	197.2	2014-08-17	08:04:56
797	50.316539	-4.084933	0.78	195.4	2014-08-17	08:04:57
798	50.31653	-4.084937	1.04	195.2	2014-08-17	08:04:58
799	50.31652	-4.084941	1.17	194.8	2014-08-17	08:04:59
800	50.316511	-4.084944	1	190.7	2014-08-17	08:05:00
801	50.316502	-4.084946	0.94	191.3	2014-08-17	08:05:01
802	50.316496	-4.08495	0.75	202.5	2014-08-17	08:05:02
803	50.316491	-4.084954	0.62	206.5	2014-08-17	08:05:03
804	50.316487	-4.084954	0.43	178.4	2014-08-17	08:05:04
805	50.316486	-4.084956	0.18	223.6	2014-08-17	08:05:05
806	50.316485	-4.084956	0.11	192.9	2014-08-17	08:05:06
807	50.316485	-4.084958	0.14	227.4	2014-08-17	08:05:07
808	50.316485	-4.084957	0.01	32.6	2014-08-17	08:05:08
809	50.316484	-4.084957	0.09	172.3	2014-08-17	08:05:09
810	50.316484	-4.084957	0.04	17.7	2014-08-17	08:05:10
811	50.316485	-4.084953	0.17	68.6	2014-08-17	08:05:12
812	50.316486	-4.084951	0.08	39.8	2014-08-17	08:05:14
813	50.316486	-4.084951	0.04	76.2	2014-08-17	08:05:15
814	50.316486	-4.08495	0.07	121.6	2014-08-17	08:05:16
815	50.316486	-4.08495	0.04	46.3	2014-08-17	08:05:17
816	50.316487	-4.084949	0.08	51.9	2014-08-17	08:05:18
817	50.316487	-4.084948	0.06	54.2	2014-08-17	08:05:20
818	50.316488	-4.084946	0.11	57.6	2014-08-17	08:05:21
819	50.316488	-4.084945	0.1	74.6	2014-08-17	08:05:22
820	50.316489	-4.084943	0.07	52.1	2014-08-17	08:05:24
821	50.316489	-4.084943	0.07	48.7	2014-08-17	08:05:25
822	50.316489	-4.084941	0.06	85	2014-08-17	08:05:27
823	50.31649	-4.084935	0.42	79.8	2014-08-17	08:05:28
824	50.31649	-4.084934	0.07	58.4	2014-08-17	08:05:29
825	50.316491	-4.084934	0.06	41.9	2014-08-17	08:05:30
826	50.316491	-4.084933	0.03	73.4	2014-08-17	08:05:31
827	50.316491	-4.084933	0.06	58.7	2014-08-17	08:05:32
828	50.316491	-4.084927	0.43	87.6	2014-08-17	08:05:33
829	50.316491	-4.084925	0.1	90	2014-08-17	08:05:34
830	50.316492	-4.084917	0.3	87.4	2014-08-17	08:05:36
831	50.316491	-4.084907	0.34	91.5	2014-08-17	08:05:38
832	50.316492	-4.084906	0.11	54	2014-08-17	08:05:39
833	50.316492	-4.084904	0.13	94.1	2014-08-17	08:05:40
834	50.316494	-4.084894	0.78	74.8	2014-08-17	08:05:41
835	50.316494	-4.084884	0.34	85.2	2014-08-17	08:05:43
836	50.316491	-4.084881	0.21	142.7	2014-08-17	08:05:45
837	50.316492	-4.08487	0.75	79.2	2014-08-17	08:05:46
838	50.316491	-4.084865	0.43	111.7	2014-08-17	08:05:47
839	50.316491	-4.084864	0.01	90	2014-08-17	08:05:48
840	50.316491	-4.084864	0.02	90	2014-08-17	08:05:49
841	50.316491	-4.084864	0.04	139.9	2014-08-17	08:05:50
842	50.316493	-4.084859	0.43	58.8	2014-08-17	08:05:51
843	50.316492	-4.084852	0.25	94.3	2014-08-17	08:05:53
844	50.316493	-4.084851	0.04	76.2	2014-08-17	08:05:54
845	50.316492	-4.084851	0.05	111.7	2014-08-17	08:05:55
846	50.316493	-4.08485	0.05	51.9	2014-08-17	08:05:56
847	50.316492	-4.084849	0.06	131.2	2014-08-17	08:05:57
848	50.316492	-4.084849	0.05	90	2014-08-17	08:05:58
849	50.316495	-4.084849	0.13	2.6	2014-08-17	08:06:00
850	50.316494	-4.084847	0.05	101.2	2014-08-17	08:06:02
851	50.316494	-4.084847	0.06	156.5	2014-08-17	08:06:03
852	50.316495	-4.084841	0.23	70.8	2014-08-17	08:06:05
853	50.316496	-4.08484	0.03	59.2	2014-08-17	08:06:06
854	50.316496	-4.084839	0.09	70.8	2014-08-17	08:06:07
855	50.316493	-4.08484	0.26	190.7	2014-08-17	08:06:08
856	50.316494	-4.084839	0.1	55.9	2014-08-17	08:06:09
857	50.316496	-4.084833	0.51	60.3	2014-08-17	08:06:10
858	50.316496	-4.084827	0.19	90	2014-08-17	08:06:12
859	50.316497	-4.084826	0.05	54.3	2014-08-17	08:06:14
860	50.316496	-4.084825	0.05	150.3	2014-08-17	08:06:16
861	50.316496	-4.084825	0.07	125.4	2014-08-17	08:06:17
862	50.316495	-4.084824	0.06	120.3	2014-08-17	08:06:18
863	50.316495	-4.084824	0.03	191.5	2014-08-17	08:06:20
864	50.316495	-4.084824	0.03	168.5	2014-08-17	08:06:21
865	50.316494	-4.084824	0.03	212	2014-08-17	08:06:23
866	50.316494	-4.084825	0.07	217	2014-08-17	08:06:24
867	50.316493	-4.084826	0.04	220.6	2014-08-17	08:06:26
868	50.316493	-4.084826	0.03	212.6	2014-08-17	08:06:27
869	50.316493	-4.084826	0.04	219.9	2014-08-17	08:06:28
870	50.316488	-4.084829	0.52	203.1	2014-08-17	08:06:29
871	50.316487	-4.084833	0.31	236.7	2014-08-17	08:06:30
872	50.316486	-4.084833	0.05	173.1	2014-08-17	08:06:31
873	50.316486	-4.08483	0.19	98.3	2014-08-17	08:06:32
874	50.316482	-4.084831	0.22	189.2	2014-08-17	08:06:34
875	50.316482	-4.084831	0.04	180	2014-08-17	08:06:35
876	50.316484	-4.084827	0.34	51.4	2014-08-17	08:06:36
877	50.316484	-4.084828	0.03	253.4	2014-08-17	08:06:38
878	50.316484	-4.084828	0.03	59.2	2014-08-17	08:06:39
879	50.316481	-4.084829	0.18	198.6	2014-08-17	08:06:41
880	50.316483	-4.084825	0.38	60.9	2014-08-17	08:06:42
881	50.316482	-4.084825	0.06	197.7	2014-08-17	08:06:43
882	50.316482	-4.084834	0.63	272.5	2014-08-17	08:06:44
883	50.316484	-4.084842	0.63	287.3	2014-08-17	08:06:45
884	50.316484	-4.08485	0.6	275.3	2014-08-17	08:06:46
885	50.316484	-4.084862	0.83	262.9	2014-08-17	08:06:47
886	50.316482	-4.084872	0.73	255.1	2014-08-17	08:06:48
887	50.316481	-4.084881	0.66	261	2014-08-17	08:06:49
888	50.31648	-4.084888	0.46	264.2	2014-08-17	08:06:50
889	50.316479	-4.084896	0.59	256.2	2014-08-17	08:06:51
890	50.316476	-4.084905	0.74	243.7	2014-08-17	08:06:52
891	50.316473	-4.084911	0.51	231.9	2014-08-17	08:06:53
892	50.316472	-4.08491	0.07	162.2	2014-08-17	08:06:55
893	50.316471	-4.0849	0.69	97.8	2014-08-17	08:06:56
894	50.316471	-4.084898	0.09	105.6	2014-08-17	08:06:58
895	50.316471	-4.084897	0.07	48.7	2014-08-17	08:06:59
896	50.31647	-4.084896	0.07	151.3	2014-08-17	08:07:01
897	50.316471	-4.084896	0.05	26.6	2014-08-17	08:07:02
898	50.31647	-4.084892	0.3	102.5	2014-08-17	08:07:03
899	50.316467	-4.08489	0.39	156.4	2014-08-17	08:07:04
900	50.316468	-4.084889	0.18	23.1	2014-08-17	08:07:05
901	50.316469	-4.084888	0.12	34.8	2014-08-17	08:07:06
902	50.31647	-4.084883	0.36	76.5	2014-08-17	08:07:07
903	50.316472	-4.084878	0.42	53	2014-08-17	08:07:08
904	50.316473	-4.084875	0.14	67.7	2014-08-17	08:07:10
905	50.316469	-4.084871	0.5	151.5	2014-08-17	08:07:11
906	50.316469	-4.084868	0.22	106.7	2014-08-17	08:07:12
907	50.316471	-4.084863	0.49	55.4	2014-08-17	08:07:13
908	50.316471	-4.084858	0.35	99.2	2014-08-17	08:07:14
909	50.316468	-4.084854	0.17	138.4	2014-08-17	08:07:16
910	50.316467	-4.084853	0.07	147.4	2014-08-17	08:07:18
911	50.316467	-4.084852	0.1	136.4	2014-08-17	08:07:19
912	50.316466	-4.084844	0.3	94.4	2014-08-17	08:07:21
913	50.316465	-4.084842	0.11	135.2	2014-08-17	08:07:23
914	50.316465	-4.084841	0.08	117.3	2014-08-17	08:07:24
915	50.316466	-4.084838	0.13	55.2	2014-08-17	08:07:26
916	50.316462	-4.084838	0.42	178.4	2014-08-17	08:07:27
917	50.316461	-4.084836	0.21	151.6	2014-08-17	08:07:28
918	50.316459	-4.084834	0.09	130.2	2014-08-17	08:07:30
919	50.316462	-4.084829	0.22	51.4	2014-08-17	08:07:32
920	50.316479	-4.08481	2.35	36.2	2014-08-17	08:07:33
921	50.316505	-4.084785	3.35	32	2014-08-17	08:07:34
922	50.316527	-4.08476	3.09	34.7	2014-08-17	08:07:35
923	50.316538	-4.084747	1.45	38.9	2014-08-17	08:07:36
924	50.316539	-4.084745	0.14	39.7	2014-08-17	08:07:38
925	50.31654	-4.084746	0.06	288.5	2014-08-17	08:07:39
926	50.31654	-4.084746	0.01	90	2014-08-17	08:07:40
927	50.316539	-4.084744	0.07	103.9	2014-08-17	08:07:41
928	50.31654	-4.084744	0.11	12.9	2014-08-17	08:07:42
929	50.316544	-4.08475	0.61	312.6	2014-08-17	08:07:43
930	50.316547	-4.084759	0.69	293.9	2014-08-17	08:07:44
931	50.316549	-4.084769	0.73	292.4	2014-08-17	08:07:45
932	50.316551	-4.084782	0.93	282.7	2014-08-17	08:07:46
933	50.316553	-4.084791	0.66	285.7	2014-08-17	08:07:47
934	50.316555	-4.0848	0.74	294.6	2014-08-17	08:07:48
935	50.316558	-4.084811	0.82	294.1	2014-08-17	08:07:49
936	50.316561	-4.084823	0.91	288.5	2014-08-17	08:07:50
937	50.316563	-4.084835	0.86	283.1	2014-08-17	08:07:51
938	50.316564	-4.084844	0.65	280.7	2014-08-17	08:07:52
939	50.316563	-4.084853	0.69	262.2	2014-08-17	08:07:53
940	50.316566	-4.084862	0.71	299.2	2014-08-17	08:07:54
941	50.316569	-4.084868	0.57	311	2014-08-17	08:07:55
942	50.316571	-4.084874	0.47	286	2014-08-17	08:07:56
943	50.31657	-4.084882	0.54	266.1	2014-08-17	08:07:57
944	50.31657	-4.084891	0.64	265.8	2014-08-17	08:07:58
945	50.316571	-4.084896	0.39	289.4	2014-08-17	08:07:59
946	50.316574	-4.0849	0.45	318.5	2014-08-17	08:08:00
947	50.316574	-4.084896	0.28	84.2	2014-08-17	08:08:01
948	50.316569	-4.084895	0.6	169.7	2014-08-17	08:08:02
949	50.316565	-4.084899	0.54	214.1	2014-08-17	08:08:03
950	50.316567	-4.084899	0.22	8	2014-08-17	08:08:04
951	50.316572	-4.084892	0.77	41.5	2014-08-17	08:08:05
952	50.316572	-4.084886	0.36	91.4	2014-08-17	08:08:06
953	50.316569	-4.084886	0.32	177.8	2014-08-17	08:08:07
954	50.316569	-4.084887	0.03	221.9	2014-08-17	08:08:09
955	50.316569	-4.084887	0.07	340	2014-08-17	08:08:10
956	50.316569	-4.084888	0.05	207.9	2014-08-17	08:08:11
957	50.316571	-4.084885	0.16	39.9	2014-08-17	08:08:13
958	50.316571	-4.084886	0.04	246.1	2014-08-17	08:08:15
959	50.31657	-4.084885	0.05	140.9	2014-08-17	08:08:16
960	50.316571	-4.084886	0.07	277.1	2014-08-17	08:08:17
961	50.316571	-4.084886	0.04	47	2014-08-17	08:08:18
962	50.316571	-4.084886	0.02	253.4	2014-08-17	08:08:20
963	50.316571	-4.084885	0.09	49.6	2014-08-17	08:08:21
964	50.316572	-4.084884	0.04	57.6	2014-08-17	08:08:23
965	50.31657	-4.084888	0.14	239.5	2014-08-17	08:08:25
966	50.316571	-4.084886	0.09	56.8	2014-08-17	08:08:27
967	50.316571	-4.084886	0.04	319.9	2014-08-17	08:08:28
968	50.316572	-4.084887	0.04	302.4	2014-08-17	08:08:30
969	50.316575	-4.084885	0.21	18.1	2014-08-17	08:08:32
970	50.316575	-4.084886	0.03	217.2	2014-08-17	08:08:34
971	50.316578	-4.084881	0.47	47.9	2014-08-17	08:08:35
972	50.316579	-4.084878	0.14	53.5	2014-08-17	08:08:37
973	50.316579	-4.084878	0.03	223.2	2014-08-17	08:08:39
974	50.316579	-4.084878	0.02	199.8	2014-08-17	08:08:40
975	50.316581	-4.084871	0.53	65.1	2014-08-17	08:08:41
976	50.316582	-4.084867	0.34	63.9	2014-08-17	08:08:42
977	50.316581	-4.084867	0.07	175.6	2014-08-17	08:08:43
978	50.316581	-4.084866	0.06	152.5	2014-08-17	08:08:45
979	50.316583	-4.084859	0.6	60.4	2014-08-17	08:08:46
980	50.316584	-4.084859	0.04	341.8	2014-08-17	08:08:47
981	50.316581	-4.084859	0.34	182.1	2014-08-17	08:08:48
982	50.31658	-4.084859	0.05	127.5	2014-08-17	08:08:49
983	50.316581	-4.084854	0.37	69.6	2014-08-17	08:08:50
984	50.316581	-4.084853	0.12	152.2	2014-08-17	08:08:51
985	50.31658	-4.084853	0.04	180	2014-08-17	08:08:52
986	50.316577	-4.084852	0.18	166.5	2014-08-17	08:08:54
987	50.316579	-4.084854	0.28	330.5	2014-08-17	08:08:55
988	50.316584	-4.084849	0.61	34.4	2014-08-17	08:08:56
989	50.31659	-4.084844	0.79	26	2014-08-17	08:08:57
990	50.316598	-4.084837	1.05	29.6	2014-08-17	08:08:58
991	50.316611	-4.084826	1.65	28.7	2014-08-17	08:08:59
992	50.316629	-4.08481	2.23	29.4	2014-08-17	08:09:00
993	50.316646	-4.084797	2.1	26.4	2014-08-17	08:09:01
994	50.316657	-4.084794	1.3	9.5	2014-08-17	08:09:02
995	50.316665	-4.084795	0.87	356.4	2014-08-17	08:09:03
996	50.316669	-4.084793	0.5	13.1	2014-08-17	08:09:04
997	50.316673	-4.08479	0.5	23.9	2014-08-17	08:09:05
998	50.31668	-4.084785	0.78	29.6	2014-08-17	08:09:06
999	50.316687	-4.084784	0.83	5.3	2014-08-17	08:09:07
1000	50.316692	-4.084789	0.65	321.7	2014-08-17	08:09:08
1001	50.316695	-4.084797	0.69	305.6	2014-08-17	08:09:09
1002	50.316701	-4.084804	0.77	321.1	2014-08-17	08:09:10
1003	50.316707	-4.08481	0.83	328.5	2014-08-17	08:09:11
1004	50.316714	-4.084819	0.99	321.3	2014-08-17	08:09:12
1005	50.316721	-4.084826	0.92	324.3	2014-08-17	08:09:13
1006	50.316725	-4.084833	0.68	318.1	2014-08-17	08:09:14
1007	50.316728	-4.084837	0.49	318.6	2014-08-17	08:09:15
1008	50.316731	-4.084842	0.42	303.5	2014-08-17	08:09:16
1009	50.316734	-4.084844	0.37	341.5	2014-08-17	08:09:17
1010	50.316733	-4.084846	0.12	256.9	2014-08-17	08:09:18
1011	50.316735	-4.084849	0.31	305.3	2014-08-17	08:09:19
1012	50.316741	-4.084849	0.61	358.3	2014-08-17	08:09:20
1013	50.316745	-4.084851	0.56	346.3	2014-08-17	08:09:21
1014	50.316748	-4.084858	0.59	305.9	2014-08-17	08:09:22
1015	50.31675	-4.084866	0.62	290.2	2014-08-17	08:09:23
1016	50.316754	-4.084874	0.64	305.4	2014-08-17	08:09:24
1017	50.316761	-4.084878	0.83	339.3	2014-08-17	08:09:25
1018	50.316765	-4.08488	0.25	343.6	2014-08-17	08:09:27
1019	50.316765	-4.08488	0.07	304.2	2014-08-17	08:09:28
1020	50.316766	-4.084881	0.07	323.5	2014-08-17	08:09:29
1021	50.316766	-4.084882	0.04	302.4	2014-08-17	08:09:31
1022	50.316765	-4.084882	0.08	188.2	2014-08-17	08:09:33
1023	50.316764	-4.084882	0.06	167.8	2014-08-17	08:09:34
1024	50.316764	-4.084882	0.04	162.3	2014-08-17	08:09:35
1025	50.316764	-4.084882	0.02	0	2014-08-17	08:09:36
1026	50.316763	-4.084882	0.07	200.2	2014-08-17	08:09:37
1027	50.316763	-4.084882	0.07	134	2014-08-17	08:09:38
1028	50.316763	-4.08488	0.09	115.6	2014-08-17	08:09:39
1029	50.316762	-4.08488	0.05	152.7	2014-08-17	08:09:40
1030	50.316762	-4.084878	0.08	93.1	2014-08-17	08:09:42
1031	50.316762	-4.084877	0.05	79.4	2014-08-17	08:09:43
1032	50.316762	-4.084877	0.03	156.5	2014-08-17	08:09:44
1033	50.316762	-4.084877	0.03	147.4	2014-08-17	08:09:45
1034	50.316762	-4.084872	0.36	88.6	2014-08-17	08:09:46
1035	50.316762	-4.084871	0.01	32.6	2014-08-17	08:09:47
1036	50.316762	-4.084871	0.02	106.6	2014-08-17	08:09:49
1037	50.316764	-4.084867	0.36	51.4	2014-08-17	08:09:50
1038	50.316764	-4.084867	0.01	90	2014-08-17	08:09:51
1039	50.316764	-4.084867	0.01	0	2014-08-17	08:09:52
1040	50.31677	-4.084864	0.73	15.7	2014-08-17	08:09:53
1041	50.31678	-4.084857	1.22	25.2	2014-08-17	08:09:54
1042	50.316794	-4.084844	1.77	30.3	2014-08-17	08:09:55
1043	50.316814	-4.084826	2.54	30.6	2014-08-17	08:09:56
1044	50.316833	-4.084808	2.54	29.6	2014-08-17	08:09:57
1045	50.316845	-4.084796	1.62	34.1	2014-08-17	08:09:58
1046	50.316852	-4.08479	0.86	28.9	2014-08-17	08:09:59
1047	50.316857	-4.084791	0.53	347.7	2014-08-17	08:10:00
1048	50.316862	-4.084796	0.7	330.3	2014-08-17	08:10:01
1049	50.316872	-4.084799	1.04	350.8	2014-08-17	08:10:02
1050	50.31689	-4.084793	2.04	11.3	2014-08-17	08:10:03
1051	50.316915	-4.084783	2.95	14.4	2014-08-17	08:10:04
1052	50.316944	-4.084768	3.35	18.4	2014-08-17	08:10:05
1053	50.316975	-4.084748	3.72	22	2014-08-17	08:10:06
1054	50.317009	-4.08474	3.83	9	2014-08-17	08:10:07
1055	50.317044	-4.084744	3.95	355.1	2014-08-17	08:10:08
1056	50.317078	-4.084758	3.89	346	2014-08-17	08:10:09
1057	50.317111	-4.084772	3.86	344.2	2014-08-17	08:10:10
1058	50.317138	-4.084789	3.18	338.5	2014-08-17	08:10:11
1059	50.317156	-4.084807	2.41	326.7	2014-08-17	08:10:12
1060	50.317173	-4.084828	2.39	321	2014-08-17	08:10:13
1061	50.31719	-4.084849	2.41	322.1	2014-08-17	08:10:14
1062	50.317207	-4.084871	2.47	321.2	2014-08-17	08:10:15
1063	50.317238	-4.084897	0.79	332.6	2014-08-17	08:10:20
1064	50.317201	-4.08488	4.35	164.2	2014-08-17	08:10:21
1065	50.317179	-4.084869	2.59	162.5	2014-08-17	08:10:22
1066	50.31716	-4.08486	2.12	163.7	2014-08-17	08:10:23
1067	50.317147	-4.084862	1.49	185.3	2014-08-17	08:10:24
1068	50.317137	-4.084867	1.17	197.4	2014-08-17	08:10:25
1069	50.317128	-4.084869	1.01	187.5	2014-08-17	08:10:26
1070	50.317118	-4.084872	1.17	190.6	2014-08-17	08:10:27
1071	50.317104	-4.084878	1.63	195	2014-08-17	08:10:28
1072	50.317092	-4.084882	1.26	192.3	2014-08-17	08:10:29
1073	50.317083	-4.084881	1.09	176.3	2014-08-17	08:10:30
1074	50.317071	-4.084881	1.34	181	2014-08-17	08:10:31
1075	50.317057	-4.084882	1.47	182.6	2014-08-17	08:10:32
1076	50.317045	-4.084881	1.41	176.1	2014-08-17	08:10:33
1077	50.317034	-4.084878	1.21	171.5	2014-08-17	08:10:34
1078	50.317022	-4.084878	1.31	178.2	2014-08-17	08:10:35
1079	50.317008	-4.084879	1.54	182.7	2014-08-17	08:10:36
1080	50.316997	-4.084878	1.32	177.2	2014-08-17	08:10:37
1081	50.316986	-4.084876	1.22	172.4	2014-08-17	08:10:38
1082	50.316973	-4.084875	1.4	178.3	2014-08-17	08:10:39
1083	50.316961	-4.084873	1.31	174.3	2014-08-17	08:10:40
1084	50.31695	-4.084873	1.32	179	2014-08-17	08:10:41
1085	50.316938	-4.084872	1.29	177.3	2014-08-17	08:10:42
1086	50.316925	-4.084871	1.45	176.2	2014-08-17	08:10:43
1087	50.316912	-4.084872	1.42	183.8	2014-08-17	08:10:44
1088	50.3169	-4.084872	1.36	179.5	2014-08-17	08:10:45
1089	50.31689	-4.084871	1.15	176.7	2014-08-17	08:10:46
1090	50.316878	-4.084871	1.31	179.5	2014-08-17	08:10:47
1091	50.316866	-4.084871	1.29	182.4	2014-08-17	08:10:48
1092	50.316858	-4.084872	0.99	180.3	2014-08-17	08:10:49
1093	50.316851	-4.084874	0.75	191.5	2014-08-17	08:10:50
1094	50.316842	-4.084875	0.98	184.5	2014-08-17	08:10:51
1095	50.316831	-4.084877	1.25	188.4	2014-08-17	08:10:52
1096	50.316821	-4.084879	1.09	186.6	2014-08-17	08:10:53
1097	50.316813	-4.084879	0.95	179.7	2014-08-17	08:10:54
1098	50.316803	-4.08488	1.07	184.8	2014-08-17	08:10:55
1099	50.316793	-4.084882	1.11	184.9	2014-08-17	08:10:56
1100	50.316785	-4.084882	0.92	183.7	2014-08-17	08:10:57
1101	50.316776	-4.084882	1.03	179.3	2014-08-17	08:10:58
1102	50.316767	-4.084881	0.98	173.7	2014-08-17	08:10:59
1103	50.316759	-4.084881	0.86	179.2	2014-08-17	08:11:00
1104	50.316756	-4.08488	0.4	171.3	2014-08-17	08:11:01
1105	50.316756	-4.084879	0.03	80.5	2014-08-17	08:11:03
1106	50.316756	-4.084878	0.05	56.2	2014-08-17	08:11:05
1107	50.316757	-4.084877	0.07	36.5	2014-08-17	08:11:06
1108	50.316757	-4.084877	0.03	136.8	2014-08-17	08:11:07
1109	50.316757	-4.084877	0.06	28.2	2014-08-17	08:11:08
1110	50.316757	-4.084876	0.02	90	2014-08-17	08:11:09
1111	50.31676	-4.084872	0.44	50.5	2014-08-17	08:11:10
1112	50.316759	-4.084868	0.26	102.5	2014-08-17	08:11:11
1113	50.316759	-4.084868	0.08	170.8	2014-08-17	08:11:12
1114	50.316756	-4.084865	0.17	143.9	2014-08-17	08:11:14
1115	50.316757	-4.084865	0.04	8.5	2014-08-17	08:11:15
1116	50.316757	-4.084859	0.41	82.2	2014-08-17	08:11:16
1117	50.316758	-4.084854	0.2	81.8	2014-08-17	08:11:18
1118	50.316757	-4.084852	0.1	95.3	2014-08-17	08:11:19
1119	50.316758	-4.084851	0.07	75.2	2014-08-17	08:11:20
1120	50.316758	-4.084848	0.24	90	2014-08-17	08:11:21
1121	50.316758	-4.084847	0.09	35.6	2014-08-17	08:11:22
1122	50.316759	-4.084846	0.07	39.3	2014-08-17	08:11:24
1123	50.31676	-4.084843	0.23	76.2	2014-08-17	08:11:25
1124	50.316759	-4.084843	0.02	161.8	2014-08-17	08:11:27
1125	50.31676	-4.084843	0.02	0	2014-08-17	08:11:28
1126	50.31676	-4.084843	0.02	60.6	2014-08-17	08:11:29
1127	50.316762	-4.084838	0.4	49.4	2014-08-17	08:11:30
1128	50.316762	-4.084839	0.03	288.6	2014-08-17	08:11:31
1129	50.316753	-4.084846	1.13	208.5	2014-08-17	08:11:32
1130	50.316744	-4.084853	1.12	207.2	2014-08-17	08:11:33
1131	50.316735	-4.08486	1.13	203.6	2014-08-17	08:11:34
1132	50.316723	-4.084863	1.29	191.2	2014-08-17	08:11:35
1133	50.316712	-4.084868	1.35	193	2014-08-17	08:11:36
1134	50.3167	-4.084871	1.38	191	2014-08-17	08:11:37
1135	50.316687	-4.084876	1.43	193	2014-08-17	08:11:38
1136	50.316676	-4.084879	1.25	189.3	2014-08-17	08:11:39
1137	50.316671	-4.084877	0.59	166.5	2014-08-17	08:11:40
1138	50.31667	-4.084873	0.3	120.2	2014-08-17	08:11:41
1139	50.316669	-4.084873	0.07	160	2014-08-17	08:11:42
1140	50.316669	-4.084873	0.02	23.5	2014-08-17	08:11:44
1141	50.316675	-4.084875	0.63	343.1	2014-08-17	08:11:45
1142	50.316679	-4.084873	0.46	18.1	2014-08-17	08:11:46
1143	50.316681	-4.084867	0.53	55.8	2014-08-17	08:11:47
1144	50.316682	-4.08486	0.53	84.9	2014-08-17	08:11:48
1145	50.316682	-4.08486	0.01	12.9	2014-08-17	08:11:50
1146	50.316683	-4.08486	0.09	330.7	2014-08-17	08:11:51
1147	50.316684	-4.084858	0.25	36	2014-08-17	08:11:52
1148	50.316684	-4.084854	0.14	91.8	2014-08-17	08:11:54
1149	50.316683	-4.084854	0.09	182.1	2014-08-17	08:11:56
1150	50.316684	-4.084851	0.29	52.7	2014-08-17	08:11:57
1151	50.316684	-4.084851	0.04	254.3	2014-08-17	08:11:58
1152	50.316684	-4.084852	0.03	316.8	2014-08-17	08:11:59
1153	50.316684	-4.084852	0.01	90	2014-08-17	08:12:00
1154	50.316682	-4.084852	0.12	184.2	2014-08-17	08:12:02
1155	50.316682	-4.084852	0.08	189.2	2014-08-17	08:12:03
1156	50.316681	-4.084848	0.16	93.5	2014-08-17	08:12:05
1157	50.316681	-4.084847	0.07	169.4	2014-08-17	08:12:06
1158	50.316679	-4.084847	0.12	164.4	2014-08-17	08:12:08
1159	50.316679	-4.084847	0.01	180	2014-08-17	08:12:09
1160	50.316679	-4.084846	0.08	35.9	2014-08-17	08:12:10
1161	50.31668	-4.084846	0.04	25.8	2014-08-17	08:12:11
1162	50.31668	-4.084845	0.02	90	2014-08-17	08:12:12
1163	50.31668	-4.084845	0.01	69.2	2014-08-17	08:12:14
1164	50.31668	-4.084845	0.01	0	2014-08-17	08:12:16
1165	50.31668	-4.084845	0.02	180	2014-08-17	08:12:17
1166	50.316679	-4.084844	0.05	140.9	2014-08-17	08:12:18
1167	50.316679	-4.08484	0.15	91.7	2014-08-17	08:12:20
1168	50.316679	-4.084839	0.07	65	2014-08-17	08:12:21
1169	50.316679	-4.084839	0.01	149	2014-08-17	08:12:23
1170	50.316681	-4.084835	0.35	55.6	2014-08-17	08:12:24
1171	50.316681	-4.084835	0.04	57.6	2014-08-17	08:12:25
1172	50.316681	-4.084834	0.06	142.8	2014-08-17	08:12:26
1173	50.31668	-4.084835	0.11	210	2014-08-17	08:12:27
1174	50.316682	-4.084832	0.3	51.9	2014-08-17	08:12:28
1175	50.316683	-4.084829	0.28	45	2014-08-17	08:12:29
1176	50.316688	-4.084829	0.48	357.9	2014-08-17	08:12:30
1177	50.316693	-4.084834	0.7	332	2014-08-17	08:12:31
1178	50.316702	-4.084835	1.03	355.7	2014-08-17	08:12:32
1179	50.316715	-4.08483	1.42	13.6	2014-08-17	08:12:33
1180	50.31673	-4.084822	1.79	18.6	2014-08-17	08:12:34
1181	50.316743	-4.084817	1.52	14.5	2014-08-17	08:12:35
1182	50.316751	-4.084812	0.96	20.4	2014-08-17	08:12:36
1183	50.316758	-4.084807	0.81	27.6	2014-08-17	08:12:37
1184	50.316768	-4.0848	1.18	23.8	2014-08-17	08:12:38
1185	50.31678	-4.084788	1.63	32	2014-08-17	08:12:39
1186	50.316796	-4.08477	2.23	35.7	2014-08-17	08:12:40
1187	50.31681	-4.084756	1.83	30.8	2014-08-17	08:12:41
1188	50.316815	-4.084752	0.3	36.5	2014-08-17	08:12:43
1189	50.316814	-4.084752	0.06	191.3	2014-08-17	08:12:45
1190	50.316814	-4.084751	0.05	78.1	2014-08-17	08:12:46
1191	50.316815	-4.08475	0.06	37.1	2014-08-17	08:12:48
1192	50.316812	-4.08476	0.77	244.9	2014-08-17	08:12:49
1193	50.316808	-4.08477	0.77	243.2	2014-08-17	08:12:50
1194	50.316807	-4.084782	0.88	258.3	2014-08-17	08:12:51
1195	50.316802	-4.084795	1.06	242.1	2014-08-17	08:12:52
1196	50.316796	-4.084808	1.18	230.1	2014-08-17	08:12:53
1197	50.316791	-4.084821	1.09	239.1	2014-08-17	08:12:54
1198	50.316786	-4.084835	1.1	244.5	2014-08-17	08:12:55
1199	50.316781	-4.084849	1.18	240.2	2014-08-17	08:12:56
1200	50.316776	-4.08486	0.95	235.4	2014-08-17	08:12:57
1201	50.316778	-4.084859	0.2	26.7	2014-08-17	08:12:58
1202	50.316779	-4.084854	0.37	72.7	2014-08-17	08:12:59
1203	50.316778	-4.084854	0.08	213	2014-08-17	08:13:00
1204	50.316776	-4.084856	0.13	202.2	2014-08-17	08:13:02
1205	50.316778	-4.084853	0.24	49.3	2014-08-17	08:13:03
1206	50.316778	-4.084853	0.01	270	2014-08-17	08:13:04
1207	50.316773	-4.084854	0.51	181.3	2014-08-17	08:13:05
1208	50.316771	-4.084854	0.13	186.7	2014-08-17	08:13:07
1209	50.316778	-4.084854	0.79	1.7	2014-08-17	08:13:08
1210	50.316785	-4.084855	0.78	350.8	2014-08-17	08:13:09
1211	50.316793	-4.084858	0.93	346.7	2014-08-17	08:13:10
1212	50.316808	-4.084861	1.67	353.2	2014-08-17	08:13:11
1213	50.316828	-4.084862	2.2	357.7	2014-08-17	08:13:12
1214	50.316851	-4.084863	2.65	358.8	2014-08-17	08:13:13
1215	50.316874	-4.084857	2.53	10.2	2014-08-17	08:13:14
1216	50.316888	-4.084849	1.69	20.4	2014-08-17	08:13:15
1217	50.316896	-4.084851	0.91	348.7	2014-08-17	08:13:16
1218	50.3169	-4.084865	1.09	296	2014-08-17	08:13:17
1219	50.316903	-4.084881	1.19	286.4	2014-08-17	08:13:18
1220	50.316911	-4.084892	1.13	317.7	2014-08-17	08:13:19
1221	50.316933	-4.084891	2.5	0.8	2014-08-17	08:13:20
1222	50.316972	-4.084893	4.29	358.7	2014-08-17	08:13:21
1223	50.317019	-4.084903	5.31	351.8	2014-08-17	08:13:22
1224	50.317065	-4.084918	5.26	348	2014-08-17	08:13:23
1225	50.317112	-4.08493	5.25	351	2014-08-17	08:13:24
1226	50.31716	-4.08494	5.4	352.8	2014-08-17	08:13:25
1227	50.3172	-4.08495	4.53	350.5	2014-08-17	08:13:26
1228	50.317233	-4.084941	3.7	10.5	2014-08-17	08:13:27
1229	50.317263	-4.084913	3.92	29.8	2014-08-17	08:13:28
1230	50.317294	-4.084881	4.09	33.6	2014-08-17	08:13:29
1231	50.317326	-4.084858	3.92	25.5	2014-08-17	08:13:30
1232	50.317357	-4.084845	3.62	13.9	2014-08-17	08:13:31
1233	50.317388	-4.084841	3.44	5.6	2014-08-17	08:13:32
1234	50.317419	-4.084841	3.49	0.1	2014-08-17	08:13:33
1235	50.317453	-4.084841	3.69	359.4	2014-08-17	08:13:34
1236	50.317481	-4.084849	3.19	350.6	2014-08-17	08:13:35
1237	50.3175	-4.084856	2.22	345.7	2014-08-17	08:13:36
1238	50.317508	-4.084863	1.02	332	2014-08-17	08:13:37
1239	50.317509	-4.084875	0.9	274.8	2014-08-17	08:13:38
1240	50.317506	-4.084888	0.98	248.2	2014-08-17	08:13:39
1241	50.3175	-4.084902	1.18	235.9	2014-08-17	08:13:40
1242	50.317492	-4.084911	1.09	214.4	2014-08-17	08:13:41
1243	50.31748	-4.08492	1.46	207.5	2014-08-17	08:13:42
1244	50.317467	-4.084929	1.54	204.7	2014-08-17	08:13:43
1245	50.317454	-4.084934	1.49	193	2014-08-17	08:13:44
1246	50.317443	-4.084935	1.29	182.7	2014-08-17	08:13:45
1247	50.31743	-4.084939	1.49	191	2014-08-17	08:13:46
1248	50.317417	-4.084941	1.45	186.2	2014-08-17	08:13:47
1249	50.317402	-4.08494	1.68	176.6	2014-08-17	08:13:48
1250	50.317391	-4.084935	1.25	166.2	2014-08-17	08:13:49
1251	50.317378	-4.084935	1.41	177.8	2014-08-17	08:13:50
1252	50.317364	-4.084935	1.63	182.1	2014-08-17	08:13:51
1253	50.317348	-4.084937	1.76	182.7	2014-08-17	08:13:52
1254	50.317333	-4.084938	1.63	182.5	2014-08-17	08:13:53
1255	50.31732	-4.084936	1.5	175.4	2014-08-17	08:13:54
1256	50.317307	-4.084936	1.47	179.1	2014-08-17	08:13:55
1257	50.317296	-4.084931	1.21	165.8	2014-08-17	08:13:56
1258	50.317287	-4.084924	1.15	153.9	2014-08-17	08:13:57
1259	50.317277	-4.084918	1.19	156.4	2014-08-17	08:13:58
1260	50.317265	-4.084913	1.31	165.8	2014-08-17	08:13:59
1261	50.317251	-4.08491	1.59	173.1	2014-08-17	08:14:00
1262	50.31724	-4.084906	1.26	165.5	2014-08-17	08:14:01
1263	50.317228	-4.084899	1.42	158.6	2014-08-17	08:14:02
1264	50.317214	-4.084894	1.65	169.4	2014-08-17	08:14:03
1265	50.317201	-4.08489	1.46	168.4	2014-08-17	08:14:04
1266	50.317188	-4.084886	1.45	168.6	2014-08-17	08:14:05
1267	50.317177	-4.08488	1.38	161.1	2014-08-17	08:14:06
1268	50.317165	-4.084873	1.38	160.1	2014-08-17	08:14:07
1269	50.317153	-4.084868	1.33	163.3	2014-08-17	08:14:08
1270	50.31714	-4.084865	1.47	170.4	2014-08-17	08:14:09
1271	50.317126	-4.084861	1.65	172.5	2014-08-17	08:14:10
1272	50.31711	-4.084857	1.78	169	2014-08-17	08:14:11
1273	50.317098	-4.08485	1.44	160.1	2014-08-17	08:14:12
1274	50.317088	-4.084845	1.22	163	2014-08-17	08:14:13
1275	50.317074	-4.084844	1.48	176.8	2014-08-17	08:14:14
1276	50.317063	-4.084843	1.29	176.6	2014-08-17	08:14:15
1277	50.317054	-4.084837	0.99	157.7	2014-08-17	08:14:16
1278	50.317044	-4.084835	1.17	173	2014-08-17	08:14:17
1279	50.317033	-4.084837	1.24	185	2014-08-17	08:14:18
1280	50.317024	-4.084836	1.06	176.8	2014-08-17	08:14:19
1281	50.317013	-4.084835	1.16	177.6	2014-08-17	08:14:20
1282	50.317001	-4.084837	1.39	185.2	2014-08-17	08:14:21
1283	50.316989	-4.084839	1.35	185.8	2014-08-17	08:14:22
1284	50.316979	-4.08484	1.11	184.6	2014-08-17	08:14:23
1285	50.316969	-4.084842	1.13	187.6	2014-08-17	08:14:24
1286	50.316959	-4.084847	1.19	196.3	2014-08-17	08:14:25
1287	50.316947	-4.084853	1.3	199.2	2014-08-17	08:14:26
1288	50.31694	-4.084858	0.93	201.3	2014-08-17	08:14:27
1289	50.316932	-4.084863	0.89	202.5	2014-08-17	08:14:28
1290	50.316927	-4.084865	0.62	194	2014-08-17	08:14:29
1291	50.316927	-4.084866	0.07	255.1	2014-08-17	08:14:30
1292	50.316927	-4.084866	0.02	214.2	2014-08-17	08:14:31
1293	50.316931	-4.084862	0.55	26.8	2014-08-17	08:14:32
1294	50.316931	-4.084862	0.01	90	2014-08-17	08:14:33
1295	50.316936	-4.084863	0.5	355.3	2014-08-17	08:14:34
1296	50.31694	-4.084869	0.7	317.5	2014-08-17	08:14:35
1297	50.316945	-4.084875	0.69	325.8	2014-08-17	08:14:36
1298	50.316952	-4.084868	0.89	30.9	2014-08-17	08:14:37
1299	50.316959	-4.084861	0.91	35.7	2014-08-17	08:14:38
1300	50.316965	-4.084861	0.71	1	2014-08-17	08:14:39
1301	50.316972	-4.084862	0.78	354.7	2014-08-17	08:14:40
1302	50.316981	-4.084865	1.02	348.5	2014-08-17	08:14:41
1303	50.316996	-4.084863	1.71	4	2014-08-17	08:14:42
1304	50.317023	-4.084855	2.99	11.6	2014-08-17	08:14:43
1305	50.317059	-4.084851	4.09	3.2	2014-08-17	08:14:44
1306	50.3171	-4.084864	4.62	348.8	2014-08-17	08:14:45
1307	50.317136	-4.084881	4.18	343	2014-08-17	08:14:46
1308	50.31717	-4.084897	3.93	343.9	2014-08-17	08:14:47
1309	50.317204	-4.084911	3.87	344.8	2014-08-17	08:14:48
1310	50.317236	-4.084924	3.77	345.2	2014-08-17	08:14:49
1311	50.317433	-4.084966	3.16	352.4	2014-08-17	08:14:56
1312	50.317271	-4.084912	9.21	168.2	2014-08-17	08:14:58
1313	50.317204	-4.084891	7.65	168.2	2014-08-17	08:14:59
1314	50.317166	-4.084875	4.42	165.4	2014-08-17	08:15:00
1315	50.317142	-4.084868	2.71	169.6	2014-08-17	08:15:01
1316	50.317126	-4.084869	1.71	181.8	2014-08-17	08:15:02
1317	50.317112	-4.084869	1.6	180.4	2014-08-17	08:15:03
1318	50.317097	-4.08487	1.65	183.9	2014-08-17	08:15:04
1319	50.317083	-4.084874	1.57	190.5	2014-08-17	08:15:05
1320	50.317073	-4.084877	1.14	187.5	2014-08-17	08:15:06
1321	50.317065	-4.084876	0.93	178.5	2014-08-17	08:15:07
1322	50.317052	-4.084882	1.47	196.7	2014-08-17	08:15:08
1323	50.317039	-4.084887	1.5	193	2014-08-17	08:15:09
1324	50.317032	-4.084891	0.88	198.5	2014-08-17	08:15:10
1325	50.317023	-4.084895	0.97	195.4	2014-08-17	08:15:11
1326	50.317012	-4.0849	1.34	197.8	2014-08-17	08:15:12
1327	50.317002	-4.084905	1.1	199.1	2014-08-17	08:15:13
1328	50.316995	-4.084909	0.88	199	2014-08-17	08:15:14
1329	50.316985	-4.084914	1.15	198.1	2014-08-17	08:15:15
1330	50.316973	-4.084921	1.44	198.1	2014-08-17	08:15:16
1331	50.316962	-4.084928	1.32	201.6	2014-08-17	08:15:17
1332	50.316955	-4.084932	0.87	202.9	2014-08-17	08:15:18
1333	50.316946	-4.084937	0.96	199.6	2014-08-17	08:15:19
1334	50.316938	-4.08494	0.96	195.5	2014-08-17	08:15:20
1335	50.316928	-4.084943	1.15	188.9	2014-08-17	08:15:21
1336	50.316919	-4.084946	0.98	191.6	2014-08-17	08:15:22
1337	50.316911	-4.084948	0.97	190	2014-08-17	08:15:23
1338	50.316899	-4.084953	1.34	194.4	2014-08-17	08:15:24
1339	50.316888	-4.084957	1.26	193.7	2014-08-17	08:15:25
1340	50.31688	-4.084959	0.88	188.2	2014-08-17	08:15:26
1341	50.316873	-4.08496	0.81	184.6	2014-08-17	08:15:27
1342	50.316863	-4.084963	1.1	191.2	2014-08-17	08:15:28
1343	50.316853	-4.084967	1.18	194	2014-08-17	08:15:29
1344	50.316845	-4.084968	0.86	187.6	2014-08-17	08:15:30
1345	50.316836	-4.084973	1.04	198	2014-08-17	08:15:31
1346	50.316828	-4.084979	1.03	203.1	2014-08-17	08:15:32
1347	50.316818	-4.084984	1.13	198.4	2014-08-17	08:15:33
1348	50.31681	-4.084988	0.97	201.2	2014-08-17	08:15:34
1349	50.316803	-4.084992	0.81	195.3	2014-08-17	08:15:35
1350	50.316796	-4.084994	0.86	194.1	2014-08-17	08:15:36
1351	50.316788	-4.085001	0.46	210	2014-08-17	08:15:38
1352	50.316789	-4.085	0.11	46.1	2014-08-17	08:15:39
1353	50.316792	-4.084996	0.22	33.1	2014-08-17	08:15:41
1354	50.316792	-4.084998	0.13	218.8	2014-08-17	08:15:42
1355	50.316793	-4.084996	0.17	40.7	2014-08-17	08:15:43
1356	50.316792	-4.084997	0.11	222.5	2014-08-17	08:15:44
1357	50.316793	-4.084996	0.15	46.3	2014-08-17	08:15:45
1358	50.316794	-4.084994	0.08	39.3	2014-08-17	08:15:47
1359	50.316794	-4.084994	0.05	20.8	2014-08-17	08:15:48
1360	50.316795	-4.084994	0.04	282	2014-08-17	08:15:49
1361	50.316797	-4.084992	0.18	33.3	2014-08-17	08:15:51
1362	50.316797	-4.084992	0.03	212.6	2014-08-17	08:15:52
1363	50.316797	-4.084991	0.06	71.8	2014-08-17	08:15:53
1364	50.316798	-4.084985	0.21	78.4	2014-08-17	08:15:55
1365	50.316796	-4.08498	0.41	115.7	2014-08-17	08:15:56
1366	50.316796	-4.084978	0.14	108.4	2014-08-17	08:15:57
1367	50.316796	-4.084978	0.03	22.2	2014-08-17	08:15:58
1368	50.316796	-4.084977	0.07	82.9	2014-08-17	08:15:59
1369	50.316796	-4.084972	0.32	90	2014-08-17	08:16:00
1370	50.316796	-4.084972	0.06	81.4	2014-08-17	08:16:01
1371	50.316797	-4.08497	0.14	47.4	2014-08-17	08:16:02
1372	50.316798	-4.084965	0.36	74.9	2014-08-17	08:16:03
1373	50.316798	-4.084966	0.04	237.6	2014-08-17	08:16:04
1374	50.316797	-4.08496	0.38	99.8	2014-08-17	08:16:05
1375	50.316798	-4.08496	0.06	25.9	2014-08-17	08:16:07
1376	50.316801	-4.084952	0.6	64	2014-08-17	08:16:08
1377	50.316805	-4.084951	0.47	8	2014-08-17	08:16:09
1378	50.316812	-4.084949	0.77	9.9	2014-08-17	08:16:10
1379	50.316826	-4.084941	1.7	20.1	2014-08-17	08:16:11
1380	50.316851	-4.084924	3.02	23.1	2014-08-17	08:16:12
1381	50.316881	-4.084907	3.52	20.3	2014-08-17	08:16:13
1382	50.3169	-4.084892	2.43	26.5	2014-08-17	08:16:14
1383	50.316907	-4.084886	0.87	29.2	2014-08-17	08:16:15
1384	50.316907	-4.084888	0.07	292.9	2014-08-17	08:16:17
1385	50.316907	-4.084888	0.04	208.9	2014-08-17	08:16:19
1386	50.31691	-4.084886	0.37	34	2014-08-17	08:16:20
1387	50.31691	-4.084885	0.03	20.8	2014-08-17	08:16:22
1388	50.31691	-4.084885	0.06	12.2	2014-08-17	08:16:23
1389	50.316915	-4.084882	0.27	27.2	2014-08-17	08:16:25
1390	50.316915	-4.084882	0.03	270	2014-08-17	08:16:26
1391	50.316911	-4.084882	0.46	181.5	2014-08-17	08:16:27
1392	50.31691	-4.084884	0.09	232.9	2014-08-17	08:16:29
1393	50.316912	-4.08488	0.36	51.8	2014-08-17	08:16:30
1394	50.316911	-4.084881	0.05	235.4	2014-08-17	08:16:31
1395	50.316911	-4.08488	0.04	121.6	2014-08-17	08:16:33
1396	50.316911	-4.08488	0.03	168.5	2014-08-17	08:16:34
1397	50.316916	-4.084878	0.56	18	2014-08-17	08:16:35
1398	50.316915	-4.084875	0.21	100.3	2014-08-17	08:16:36
1399	50.31691	-4.084874	0.54	173.6	2014-08-17	08:16:37
1400	50.316909	-4.084874	0.1	193.7	2014-08-17	08:16:39
1401	50.316906	-4.08488	0.48	235.5	2014-08-17	08:16:40
1402	50.3169	-4.084886	0.81	211.8	2014-08-17	08:16:41
1403	50.316895	-4.084891	0.65	215.7	2014-08-17	08:16:42
1404	50.316891	-4.084896	0.62	211.6	2014-08-17	08:16:43
1405	50.316882	-4.084899	0.94	194.2	2014-08-17	08:16:44
1406	50.316875	-4.084901	0.79	186.5	2014-08-17	08:16:45
1407	50.316869	-4.0849	0.69	174.1	2014-08-17	08:16:46
1408	50.31686	-4.084899	1.01	177.9	2014-08-17	08:16:47
1409	50.31685	-4.084897	1.1	171.6	2014-08-17	08:16:48
1410	50.31684	-4.084896	1.19	178.6	2014-08-17	08:16:49
1411	50.316829	-4.084896	1.15	179.7	2014-08-17	08:16:50
1412	50.316821	-4.084892	0.95	162.4	2014-08-17	08:16:51
1413	50.316813	-4.084889	0.98	165.6	2014-08-17	08:16:52
1414	50.316802	-4.084888	1.12	176.3	2014-08-17	08:16:53
1415	50.316792	-4.084886	1.17	175.1	2014-08-17	08:16:54
1416	50.316781	-4.084885	1.26	174.8	2014-08-17	08:16:55
1417	50.31677	-4.084883	1.17	174.2	2014-08-17	08:16:56
1418	50.316763	-4.084883	0.83	178.3	2014-08-17	08:16:57
1419	50.316761	-4.084882	0.17	154.5	2014-08-17	08:16:58
1420	50.316762	-4.084883	0.09	294.5	2014-08-17	08:16:59
1421	50.316762	-4.084883	0.04	270	2014-08-17	08:17:00
1422	50.316762	-4.084883	0.02	128.9	2014-08-17	08:17:02
1423	50.316761	-4.084884	0.13	223.5	2014-08-17	08:17:03
1424	50.316761	-4.084885	0.03	288.6	2014-08-17	08:17:04
1425	50.316761	-4.084886	0.07	244.1	2014-08-17	08:17:05
1426	50.316761	-4.084886	0.04	344.1	2014-08-17	08:17:07
1427	50.316764	-4.084881	0.42	51.4	2014-08-17	08:17:08
1428	50.316764	-4.084882	0.06	331.8	2014-08-17	08:17:09
1429	50.316765	-4.084877	0.33	68.6	2014-08-17	08:17:10
1430	50.316765	-4.084877	0.07	143.5	2014-08-17	08:17:11
1431	50.316764	-4.084876	0.07	151.4	2014-08-17	08:17:13
1432	50.316764	-4.084876	0.02	126.4	2014-08-17	08:17:14
1433	50.316764	-4.084873	0.09	84.2	2014-08-17	08:17:16
1434	50.316763	-4.084872	0.07	134.5	2014-08-17	08:17:17
1435	50.316763	-4.084872	0.02	90	2014-08-17	08:17:18
1436	50.316763	-4.084872	0.02	63.4	2014-08-17	08:17:19
1437	50.316764	-4.084872	0.03	43.2	2014-08-17	08:17:20
1438	50.316761	-4.084871	0.25	166.2	2014-08-17	08:17:21
1439	50.316762	-4.084871	0.02	0	2014-08-17	08:17:22
1440	50.316764	-4.084868	0.17	37.6	2014-08-17	08:17:24
1441	50.316764	-4.084867	0.03	59.2	2014-08-17	08:17:25
1442	50.316764	-4.084867	0.01	90	2014-08-17	08:17:27
1443	50.316764	-4.084867	0.03	66.9	2014-08-17	08:17:28
1444	50.316765	-4.08486	0.47	76.2	2014-08-17	08:17:29
1445	50.316763	-4.084856	0.36	122.8	2014-08-17	08:17:30
1446	50.316763	-4.084854	0.07	90	2014-08-17	08:17:32
1447	50.316764	-4.084854	0.01	50.3	2014-08-17	08:17:34
1448	50.316764	-4.084854	0.06	17.7	2014-08-17	08:17:35
1449	50.316764	-4.084853	0.08	51.9	2014-08-17	08:17:36
1450	50.316765	-4.084851	0.07	50.6	2014-08-17	08:17:38
1451	50.316764	-4.084847	0.31	107.6	2014-08-17	08:17:39
1452	50.316763	-4.084842	0.21	112.6	2014-08-17	08:17:41
1453	50.316763	-4.084835	0.47	94.5	2014-08-17	08:17:42
1454	50.31676	-4.084828	0.61	119.2	2014-08-17	08:17:43
1455	50.316757	-4.084817	0.83	110.5	2014-08-17	08:17:44
1456	50.316762	-4.084803	1.1	63.7	2014-08-17	08:17:45
1457	50.316775	-4.08479	1.73	33.2	2014-08-17	08:17:46
1458	50.316792	-4.084769	2.4	37.9	2014-08-17	08:17:47
1459	50.316816	-4.08475	3.04	26.7	2014-08-17	08:17:48
1460	50.316835	-4.084738	2.25	21.8	2014-08-17	08:17:49
1461	50.316842	-4.084731	0.97	30.7	2014-08-17	08:17:50
1462	50.316844	-4.084733	0.13	328.7	2014-08-17	08:17:52
1463	50.316844	-4.084734	0.08	270	2014-08-17	08:17:53
1464	50.316845	-4.084734	0.07	5.3	2014-08-17	08:17:55
1465	50.316849	-4.084734	0.18	357.1	2014-08-17	08:17:57
1466	50.316849	-4.084735	0.04	302.4	2014-08-17	08:17:59
1467	50.316849	-4.084736	0.03	315.4	2014-08-17	08:18:01
1468	50.316849	-4.084736	0.03	303	2014-08-17	08:18:02
1469	50.31685	-4.084736	0.03	22.2	2014-08-17	08:18:03
1470	50.316849	-4.084736	0.02	212.6	2014-08-17	08:18:05
1471	50.316849	-4.084736	0.01	90	2014-08-17	08:18:06
1472	50.31685	-4.084736	0.04	8.5	2014-08-17	08:18:07
1473	50.31685	-4.084736	0.05	0	2014-08-17	08:18:08
1474	50.31685	-4.084736	0.01	327.4	2014-08-17	08:18:09
1475	50.316851	-4.084736	0.05	37.6	2014-08-17	08:18:10
1476	50.316851	-4.084736	0.01	0	2014-08-17	08:18:11
1477	50.316851	-4.084735	0.02	52.5	2014-08-17	08:18:13
1478	50.316851	-4.084735	0.02	56	2014-08-17	08:18:15
1479	50.316852	-4.084734	0.07	5.6	2014-08-17	08:18:16
1480	50.316852	-4.084734	0.03	45.5	2014-08-17	08:18:18
1481	50.316853	-4.084733	0.02	39.1	2014-08-17	08:18:20
1482	50.316853	-4.084733	0.06	32.6	2014-08-17	08:18:21
1483	50.316853	-4.084732	0.05	114.7	2014-08-17	08:18:22
1484	50.316853	-4.084732	0.04	32.6	2014-08-17	08:18:23
1485	50.316854	-4.084732	0.04	8.5	2014-08-17	08:18:24
1486	50.316856	-4.084729	0.17	36.8	2014-08-17	08:18:26
1487	50.316856	-4.084728	0.04	102.2	2014-08-17	08:18:27
1488	50.316854	-4.084727	0.15	153.3	2014-08-17	08:18:29
1489	50.316856	-4.084721	0.52	53.5	2014-08-17	08:18:30
1490	50.316856	-4.08472	0.06	81.5	2014-08-17	08:18:31
1491	50.316851	-4.084719	0.57	172.2	2014-08-17	08:18:32
1492	50.316851	-4.084719	0.09	168.1	2014-08-17	08:18:33
1493	50.316853	-4.084713	0.45	54.3	2014-08-17	08:18:34
1494	50.316853	-4.084708	0.2	91.5	2014-08-17	08:18:36
1495	50.316853	-4.084704	0.24	94.2	2014-08-17	08:18:37
1496	50.316852	-4.084709	0.34	265.3	2014-08-17	08:18:38
1497	50.316853	-4.084715	0.43	282.5	2014-08-17	08:18:39
1498	50.316854	-4.084723	0.55	282.8	2014-08-17	08:18:40
1499	50.316854	-4.084732	0.64	267.5	2014-08-17	08:18:41
1500	50.316854	-4.084742	0.72	264.9	2014-08-17	08:18:42
1501	50.316854	-4.084749	0.51	281.7	2014-08-17	08:18:43
1502	50.316856	-4.084756	0.54	294.3	2014-08-17	08:18:44
1503	50.316855	-4.084763	0.56	255.5	2014-08-17	08:18:45
1504	50.316855	-4.084772	0.6	271.8	2014-08-17	08:18:46
1505	50.316855	-4.084778	0.42	267.4	2014-08-17	08:18:47
1506	50.316856	-4.084779	0.06	316.2	2014-08-17	08:18:49
1507	50.316861	-4.084775	0.31	25.3	2014-08-17	08:18:51
1508	50.316862	-4.084775	0.07	354.4	2014-08-17	08:18:52
1509	50.316864	-4.084783	0.59	292.2	2014-08-17	08:18:53
1510	50.316866	-4.08479	0.6	297.9	2014-08-17	08:18:54
1511	50.316872	-4.084796	0.7	328.2	2014-08-17	08:18:55
1512	50.316879	-4.084796	0.86	358.4	2014-08-17	08:18:56
1513	50.316883	-4.084799	0.44	330.7	2014-08-17	08:18:57
1514	50.316883	-4.084806	0.48	274.4	2014-08-17	08:18:58
1515	50.316885	-4.084813	0.53	287.5	2014-08-17	08:18:59
1516	50.316888	-4.084818	0.55	318.5	2014-08-17	08:19:00
1517	50.31689	-4.084825	0.52	287.7	2014-08-17	08:19:01
1518	50.316888	-4.084835	0.76	259.4	2014-08-17	08:19:02
1519	50.316886	-4.084846	0.78	246.9	2014-08-17	08:19:03
1520	50.316884	-4.084855	0.68	258.1	2014-08-17	08:19:04
1521	50.316885	-4.084855	0.11	9	2014-08-17	08:19:05
1522	50.316885	-4.084849	0.38	91.5	2014-08-17	08:19:06
1523	50.316884	-4.084845	0.34	123.6	2014-08-17	08:19:07
1524	50.316883	-4.084845	0.06	176.7	2014-08-17	08:19:09
1525	50.316882	-4.084845	0.07	131.3	2014-08-17	08:19:10
1526	50.316882	-4.084843	0.07	108.8	2014-08-17	08:19:12
1527	50.316881	-4.084842	0.11	133.9	2014-08-17	08:19:13
1528	50.316881	-4.084841	0.01	60.6	2014-08-17	08:19:15
1529	50.316882	-4.084841	0.08	25.5	2014-08-17	08:19:16
1530	50.316881	-4.084841	0.06	231.5	2014-08-17	08:19:17
1531	50.316882	-4.084841	0.05	0	2014-08-17	08:19:19
1532	50.316883	-4.084841	0.06	12.2	2014-08-17	08:19:20
1533	50.316883	-4.084841	0.02	32.6	2014-08-17	08:19:21
1534	50.316884	-4.084838	0.13	77.5	2014-08-17	08:19:23
1535	50.316884	-4.084838	0	0	2014-08-17	08:19:24
1536	50.316883	-4.084838	0.03	224.3	2014-08-17	08:19:25
1537	50.316888	-4.084837	0.49	3.5	2014-08-17	08:19:26
1538	50.316888	-4.084838	0.01	329	2014-08-17	08:19:28
1539	50.316887	-4.084838	0.05	201.6	2014-08-17	08:19:29
1540	50.316888	-4.084837	0.05	68.6	2014-08-17	08:19:30
1541	50.31689	-4.084832	0.47	57.8	2014-08-17	08:19:31
1542	50.316891	-4.084828	0.31	66.6	2014-08-17	08:19:32
1543	50.316892	-4.084824	0.27	75.9	2014-08-17	08:19:33
1544	50.316891	-4.084824	0.04	166.6	2014-08-17	08:19:35
1545	50.31689	-4.08482	0.26	106.6	2014-08-17	08:19:36
1546	50.316891	-4.084819	0.1	56.2	2014-08-17	08:19:37
1547	50.316891	-4.084818	0.08	44.1	2014-08-17	08:19:38
1548	50.316895	-4.084813	0.57	39.2	2014-08-17	08:19:39
1549	50.316895	-4.084813	0.03	51.1	2014-08-17	08:19:40
1550	50.316894	-4.084813	0.05	173.3	2014-08-17	08:19:42
1551	50.316896	-4.084811	0.19	46.5	2014-08-17	08:19:43
1552	50.316896	-4.08481	0.04	40.1	2014-08-17	08:19:44
1553	50.316901	-4.084806	0.66	26.9	2014-08-17	08:19:45
1554	50.316903	-4.084802	0.38	49.7	2014-08-17	08:19:46
1555	50.316903	-4.084803	0.03	270	2014-08-17	08:19:47
1556	50.316904	-4.084802	0.05	14.5	2014-08-17	08:19:48
1557	50.316907	-4.084796	0.58	52.2	2014-08-17	08:19:49
1558	50.316908	-4.08479	0.24	69.4	2014-08-17	08:19:51
1559	50.316908	-4.084788	0.07	132.8	2014-08-17	08:19:53
1560	50.316907	-4.084787	0.09	108.4	2014-08-17	08:19:54
1561	50.316907	-4.084785	0.08	86.8	2014-08-17	08:19:56
1562	50.316907	-4.084784	0.07	97.8	2014-08-17	08:19:57
1563	50.31691	-4.084778	0.56	51.9	2014-08-17	08:19:58
1564	50.316911	-4.084772	0.22	79.1	2014-08-17	08:20:00
1565	50.316911	-4.084771	0.03	123.6	2014-08-17	08:20:02
1566	50.316913	-4.08476	0.83	74.3	2014-08-17	08:20:03
1567	50.316915	-4.08474	1.44	79.5	2014-08-17	08:20:04
1568	50.316916	-4.084737	0.19	75.8	2014-08-17	08:20:05
1569	50.316915	-4.084734	0.22	107.5	2014-08-17	08:20:06
1570	50.316918	-4.08473	0.46	45	2014-08-17	08:20:07
1571	50.316918	-4.08473	0.02	296.6	2014-08-17	08:20:08
1572	50.316914	-4.084731	0.43	186.3	2014-08-17	08:20:09
1573	50.316912	-4.084732	0.15	192.8	2014-08-17	08:20:11
1574	50.316916	-4.08473	0.55	14.5	2014-08-17	08:20:12
1575	50.316917	-4.084727	0.23	62.9	2014-08-17	08:20:13
1576	50.316917	-4.084727	0.04	242.4	2014-08-17	08:20:14
1577	50.316913	-4.084731	0.52	209.2	2014-08-17	08:20:15
1578	50.316915	-4.084736	0.43	295.8	2014-08-17	08:20:16
1579	50.316919	-4.084743	0.72	315.7	2014-08-17	08:20:17
1580	50.31692	-4.08475	0.5	279.6	2014-08-17	08:20:18
1581	50.31692	-4.084763	0.88	270.7	2014-08-17	08:20:19
1582	50.316922	-4.084773	0.75	289.7	2014-08-17	08:20:20
1583	50.316926	-4.084781	0.72	298	2014-08-17	08:20:21
1584	50.316927	-4.084793	0.84	282.8	2014-08-17	08:20:22
1585	50.316934	-4.084801	0.96	325.4	2014-08-17	08:20:23
1586	50.316944	-4.084805	1.12	344.3	2014-08-17	08:20:24
1587	50.316951	-4.084811	0.84	331.2	2014-08-17	08:20:25
1588	50.316958	-4.084814	0.91	343.2	2014-08-17	08:20:26
1589	50.316966	-4.084816	0.89	351.5	2014-08-17	08:20:27
1590	50.316976	-4.084813	1.07	11.2	2014-08-17	08:20:28
1591	50.316994	-4.084799	2.23	27.1	2014-08-17	08:20:29
1592	50.317021	-4.084778	3.4	25.5	2014-08-17	08:20:30
1593	50.317055	-4.08477	3.86	9.2	2014-08-17	08:20:31
1594	50.317093	-4.084773	4.21	356.7	2014-08-17	08:20:32
1595	50.317132	-4.084777	4.31	356.7	2014-08-17	08:20:33
1596	50.317169	-4.084776	4.17	0.4	2014-08-17	08:20:34
1597	50.317206	-4.084772	4.09	3.8	2014-08-17	08:20:35
1598	50.317232	-4.084768	2.96	5.5	2014-08-17	08:20:36
1599	50.317249	-4.084762	1.88	14.3	2014-08-17	08:20:37
1600	50.317264	-4.084752	1.83	21.4	2014-08-17	08:20:38
1601	50.317279	-4.084743	1.78	21.8	2014-08-17	08:20:39
1602	50.317293	-4.084734	1.73	22.2	2014-08-17	08:20:40
1603	50.317297	-4.084758	0.36	282.3	2014-08-17	08:20:45
1604	50.317288	-4.084763	0.99	200	2014-08-17	08:20:46
1605	50.317271	-4.084766	1.98	185.9	2014-08-17	08:20:47
1606	50.317265	-4.084766	0.65	182.6	2014-08-17	08:20:48
1607	50.317257	-4.084778	1.21	221.6	2014-08-17	08:20:49
1608	50.317249	-4.084787	1.08	217.9	2014-08-17	08:20:50
1609	50.317241	-4.084794	1.03	208.4	2014-08-17	08:20:51
1610	50.317231	-4.084803	1.28	211	2014-08-17	08:20:52
1611	50.31722	-4.084812	1.39	208	2014-08-17	08:20:53
1612	50.317211	-4.084824	1.31	216.9	2014-08-17	08:20:54
1613	50.317203	-4.084825	0.9	188.4	2014-08-17	08:20:55
1614	50.317193	-4.084832	1.15	203.7	2014-08-17	08:20:56
1615	50.317185	-4.084839	1.05	209.6	2014-08-17	08:20:57
1616	50.317178	-4.084843	0.83	201.4	2014-08-17	08:20:58
1617	50.317171	-4.08485	0.93	211.3	2014-08-17	08:20:59
1618	50.317162	-4.084861	1.25	216.7	2014-08-17	08:21:00
1619	50.317151	-4.084874	1.5	218.3	2014-08-17	08:21:01
1620	50.317146	-4.084882	0.39	224.8	2014-08-17	08:21:03
1621	50.317138	-4.08489	1.11	211.8	2014-08-17	08:21:04
1622	50.317127	-4.084898	1.35	206.8	2014-08-17	08:21:05
1623	50.317118	-4.084901	1.07	190.9	2014-08-17	08:21:06
1624	50.317109	-4.084906	1.06	197.4	2014-08-17	08:21:07
1625	50.317097	-4.084914	1.46	203.8	2014-08-17	08:21:08
1626	50.317087	-4.084917	1.1	193.4	2014-08-17	08:21:09
1627	50.31708	-4.084918	0.83	182.9	2014-08-17	08:21:10
1628	50.31707	-4.084921	1.13	190.1	2014-08-17	08:21:11
1629	50.317059	-4.084926	1.24	198	2014-08-17	08:21:12
1630	50.317049	-4.084931	1.17	198.4	2014-08-17	08:21:13
1631	50.31704	-4.084933	0.99	187.3	2014-08-17	08:21:14
1632	50.317031	-4.084936	1.06	190.6	2014-08-17	08:21:15
1633	50.317021	-4.08494	1.18	195.8	2014-08-17	08:21:16
1634	50.317012	-4.084945	1.07	199.5	2014-08-17	08:21:17
1635	50.317004	-4.08495	0.85	200	2014-08-17	08:21:18
1636	50.316997	-4.08495	0.85	184	2014-08-17	08:21:19
1637	50.31699	-4.084951	0.78	184.4	2014-08-17	08:21:20
1638	50.316984	-4.084952	0.67	181.5	2014-08-17	08:21:21
1639	50.316984	-4.084953	0.1	286.3	2014-08-17	08:21:22
1640	50.316988	-4.084953	0.22	3.1	2014-08-17	08:21:24
1641	50.316987	-4.084951	0.16	147.7	2014-08-17	08:21:25
1642	50.316986	-4.084952	0.11	222.9	2014-08-17	08:21:26
1643	50.316986	-4.084953	0.05	193.7	2014-08-17	08:21:27
1644	50.316985	-4.084952	0.09	156.9	2014-08-17	08:21:28
1645	50.316985	-4.084951	0.05	111.7	2014-08-17	08:21:29
1646	50.316984	-4.084951	0.04	118	2014-08-17	08:21:30
1647	50.316983	-4.084946	0.36	111	2014-08-17	08:21:31
1648	50.316984	-4.084944	0.08	50.7	2014-08-17	08:21:33
1649	50.316984	-4.084945	0.02	212.6	2014-08-17	08:21:34
1650	50.31698	-4.084946	0.49	196	2014-08-17	08:21:35
1651	50.31698	-4.084947	0.02	230.3	2014-08-17	08:21:36
1652	50.316984	-4.084943	0.29	30.5	2014-08-17	08:21:38
1653	50.316984	-4.084942	0.02	53.6	2014-08-17	08:21:39
1654	50.316984	-4.084942	0.04	122.4	2014-08-17	08:21:40
1655	50.316984	-4.084941	0.08	103.7	2014-08-17	08:21:41
1656	50.316984	-4.08494	0.04	75.2	2014-08-17	08:21:43
1657	50.31698	-4.084938	0.44	163.4	2014-08-17	08:21:44
1658	50.316979	-4.084938	0.08	184.4	2014-08-17	08:21:45
1659	50.316978	-4.084932	0.47	114.9	2014-08-17	08:21:46
1660	50.316977	-4.084931	0.06	140.4	2014-08-17	08:21:48
1661	50.316976	-4.084931	0.07	174.4	2014-08-17	08:21:49
1662	50.316975	-4.084931	0.12	162.5	2014-08-17	08:21:50
1663	50.316972	-4.084929	0.18	161.9	2014-08-17	08:21:52
1664	50.316973	-4.084923	0.4	84.5	2014-08-17	08:21:53
1665	50.316973	-4.084922	0.06	81.4	2014-08-17	08:21:55
1666	50.316972	-4.084922	0.06	174.3	2014-08-17	08:21:56
1667	50.316972	-4.084921	0.04	74.3	2014-08-17	08:21:57
1668	50.316972	-4.084921	0.04	147.4	2014-08-17	08:21:59
1669	50.316972	-4.084919	0.09	71.5	2014-08-17	08:22:00
1670	50.316971	-4.084918	0.09	135.5	2014-08-17	08:22:02
1671	50.316971	-4.084917	0.07	97.1	2014-08-17	08:22:03
1672	50.316971	-4.084915	0.09	102.8	2014-08-17	08:22:04
1673	50.316966	-4.084914	0.52	165.5	2014-08-17	08:22:05
1674	50.316964	-4.084911	0.26	132	2014-08-17	08:22:06
1675	50.316965	-4.084905	0.23	81.6	2014-08-17	08:22:08
1676	50.316965	-4.084905	0.02	161.3	2014-08-17	08:22:09
1677	50.31696	-4.084904	0.25	176	2014-08-17	08:22:11
1678	50.316963	-4.084897	0.54	63	2014-08-17	08:22:12
1679	50.316962	-4.084897	0.01	215.7	2014-08-17	08:22:13
1680	50.316962	-4.084897	0	0	2014-08-17	08:22:14
1681	50.316962	-4.084897	0.01	212.6	2014-08-17	08:22:15
1682	50.316963	-4.084897	0.02	34.2	2014-08-17	08:22:16
1683	50.316964	-4.084894	0.14	56.4	2014-08-17	08:22:18
1684	50.316964	-4.084894	0.01	147.4	2014-08-17	08:22:19
1685	50.316963	-4.084894	0.04	147.4	2014-08-17	08:22:20
1686	50.316965	-4.084888	0.43	65.8	2014-08-17	08:22:21
1687	50.316965	-4.084887	0.06	59.7	2014-08-17	08:22:22
1688	50.316965	-4.084886	0.1	119.1	2014-08-17	08:22:23
1689	50.316965	-4.084883	0.13	92	2014-08-17	08:22:25
1690	50.316964	-4.08488	0.21	119	2014-08-17	08:22:26
1691	50.316963	-4.084878	0.2	109	2014-08-17	08:22:27
1692	50.316964	-4.084868	0.33	81	2014-08-17	08:22:29
1693	50.316964	-4.084867	0.12	76.2	2014-08-17	08:22:30
1694	50.316963	-4.084861	0.45	114.6	2014-08-17	08:22:31
1695	50.316963	-4.084854	0.27	92	2014-08-17	08:22:33
1696	50.316962	-4.084853	0.04	154.8	2014-08-17	08:22:34
1697	50.316962	-4.084854	0.05	207.3	2014-08-17	08:22:35
1698	50.316958	-4.08485	0.52	151.8	2014-08-17	08:22:36
1699	50.316958	-4.084849	0.11	95.3	2014-08-17	08:22:37
1700	50.316957	-4.084849	0.04	209.3	2014-08-17	08:22:39
1701	50.316956	-4.084849	0.15	170.8	2014-08-17	08:22:40
1702	50.316959	-4.08484	0.77	56.9	2014-08-17	08:22:41
1703	50.31696	-4.084833	0.26	79.5	2014-08-17	08:22:43
1704	50.316958	-4.084833	0.12	187	2014-08-17	08:22:45
1705	50.316958	-4.08483	0.22	80.3	2014-08-17	08:22:46
1706	50.316957	-4.084829	0.08	145.9	2014-08-17	08:22:48
1707	50.316957	-4.084829	0.07	190	2014-08-17	08:22:49
1708	50.31696	-4.084823	0.58	47.9	2014-08-17	08:22:50
1709	50.316962	-4.084817	0.23	59.4	2014-08-17	08:22:52
1710	50.316962	-4.084817	0.02	90	2014-08-17	08:22:54
1711	50.316963	-4.084816	0.05	56.4	2014-08-17	08:22:55
1712	50.316964	-4.08481	0.47	66.7	2014-08-17	08:22:56
1713	50.316964	-4.08481	0.02	165.5	2014-08-17	08:22:58
1714	50.316964	-4.08481	0.02	116.6	2014-08-17	08:22:59
1715	50.316964	-4.084809	0.06	48.3	2014-08-17	08:23:00
1716	50.316968	-4.084805	0.55	35.2	2014-08-17	08:23:01
1717	50.316969	-4.084801	0.14	68.2	2014-08-17	08:23:03
1718	50.316971	-4.084796	0.23	57.6	2014-08-17	08:23:05
1719	50.316967	-4.084799	0.51	205.8	2014-08-17	08:23:06
1720	50.316962	-4.084804	0.7	209.7	2014-08-17	08:23:07
1721	50.316958	-4.084808	0.52	213.7	2014-08-17	08:23:08
1722	50.316958	-4.084807	0.03	128.1	2014-08-17	08:23:09
1723	50.316953	-4.084816	0.81	226.5	2014-08-17	08:23:10
1724	50.316945	-4.084824	1.02	217.4	2014-08-17	08:23:11
1725	50.316943	-4.084828	0.35	225.9	2014-08-17	08:23:12
1726	50.316945	-4.08483	0.25	320.7	2014-08-17	08:23:13
1727	50.316945	-4.084831	0.05	270	2014-08-17	08:23:14
1728	50.316942	-4.084831	0.18	180	2014-08-17	08:23:16
1729	50.316942	-4.08483	0.04	116.6	2014-08-17	08:23:17
1730	50.316947	-4.084825	0.69	31.7	2014-08-17	08:23:18
1731	50.316947	-4.084824	0.04	82.9	2014-08-17	08:23:20
1732	50.316946	-4.084824	0.06	157.1	2014-08-17	08:23:21
1733	50.316942	-4.084827	0.49	206.7	2014-08-17	08:23:22
1734	50.316939	-4.084828	0.4	192.9	2014-08-17	08:23:23
1735	50.316939	-4.084828	0.01	180	2014-08-17	08:23:24
1736	50.31693	-4.084835	1.06	206.8	2014-08-17	08:23:25
1737	50.316922	-4.08484	0.97	202.7	2014-08-17	08:23:26
1738	50.316915	-4.084844	0.85	197.9	2014-08-17	08:23:27
1739	50.316907	-4.084845	0.84	184.9	2014-08-17	08:23:28
1740	50.316897	-4.084848	1.15	189.9	2014-08-17	08:23:29
1741	50.31689	-4.08485	0.83	189.9	2014-08-17	08:23:30
1742	50.316886	-4.084849	0.5	174.5	2014-08-17	08:23:31
1743	50.316885	-4.084848	0.09	151.1	2014-08-17	08:23:32
1744	50.316884	-4.084849	0.09	225.4	2014-08-17	08:23:33
1745	50.316882	-4.084849	0.14	169.1	2014-08-17	08:23:35
1746	50.316885	-4.084844	0.48	48.4	2014-08-17	08:23:36
1747	50.316885	-4.084842	0.06	43.5	2014-08-17	08:23:38
1748	50.316884	-4.084843	0.11	199.1	2014-08-17	08:23:40
1749	50.316884	-4.084843	0.01	324.3	2014-08-17	08:23:41
1750	50.316884	-4.084842	0.05	62.4	2014-08-17	08:23:43
1751	50.316884	-4.084843	0.05	218.3	2014-08-17	08:23:44
1752	50.316883	-4.084843	0.06	199.1	2014-08-17	08:23:46
1753	50.316882	-4.084844	0.04	204.3	2014-08-17	08:23:48
1754	50.31688	-4.084845	0.13	199.5	2014-08-17	08:23:50
1755	50.316879	-4.084844	0.05	140.9	2014-08-17	08:23:51
1756	50.316881	-4.084839	0.43	61.4	2014-08-17	08:23:52
1757	50.316881	-4.084836	0.12	92.2	2014-08-17	08:23:54
1758	50.316881	-4.084836	0.07	164.9	2014-08-17	08:23:55
1759	50.316881	-4.084831	0.35	82.4	2014-08-17	08:23:56
1760	50.316882	-4.084831	0.06	354.2	2014-08-17	08:23:57
1761	50.31688	-4.084828	0.21	127.9	2014-08-17	08:23:58
1762	50.316882	-4.084824	0.35	61	2014-08-17	08:23:59
1763	50.316882	-4.084824	0.02	25.2	2014-08-17	08:24:01
1764	50.316882	-4.084824	0.04	319.9	2014-08-17	08:24:02
1765	50.316883	-4.084824	0.02	63.4	2014-08-17	08:24:03
1766	50.316883	-4.084821	0.12	71.7	2014-08-17	08:24:05
1767	50.316882	-4.084813	0.55	103.6	2014-08-17	08:24:06
1768	50.316876	-4.084808	0.78	148.5	2014-08-17	08:24:07
1769	50.316872	-4.084805	0.53	159.5	2014-08-17	08:24:08
1770	50.316871	-4.084806	0.05	210.3	2014-08-17	08:24:10
1771	50.316873	-4.084801	0.22	55.8	2014-08-17	08:24:12
1772	50.316874	-4.084801	0.06	0	2014-08-17	08:24:13
1773	50.316874	-4.0848	0.04	62	2014-08-17	08:24:14
1774	50.316872	-4.084799	0.13	160.4	2014-08-17	08:24:16
1775	50.316875	-4.0848	0.39	343.9	2014-08-17	08:24:17
1776	50.31688	-4.0848	0.52	5.9	2014-08-17	08:24:18
1777	50.316888	-4.084794	0.98	22.2	2014-08-17	08:24:19
1778	50.316898	-4.084788	1.27	20.9	2014-08-17	08:24:20
1779	50.316915	-4.084778	1.98	21.9	2014-08-17	08:24:21
1780	50.316941	-4.084762	3.06	21.3	2014-08-17	08:24:22
1781	50.316975	-4.084746	4	16.3	2014-08-17	08:24:23
1782	50.317014	-4.084747	4.34	358.9	2014-08-17	08:24:24
1783	50.317051	-4.084755	4.16	352.7	2014-08-17	08:24:25
1784	50.317087	-4.084762	3.99	353.1	2014-08-17	08:24:26
1785	50.317127	-4.084764	4.46	357.4	2014-08-17	08:24:27
1786	50.317168	-4.08476	4.64	3.9	2014-08-17	08:24:28
1787	50.31721	-4.084755	4.72	4.1	2014-08-17	08:24:29
1788	50.31725	-4.084759	4.42	356.7	2014-08-17	08:24:30
1789	50.317285	-4.084761	3.88	357.3	2014-08-17	08:24:31
1790	50.317316	-4.084761	3.47	1	2014-08-17	08:24:32
1791	50.317342	-4.084766	2.95	352	2014-08-17	08:24:33
1792	50.317361	-4.084782	2.31	331.6	2014-08-17	08:24:34
1793	50.317368	-4.084793	1.13	318	2014-08-17	08:24:35
1794	50.317357	-4.084783	0.71	153.1	2014-08-17	08:24:37
1795	50.317353	-4.08478	0.52	151.8	2014-08-17	08:24:38
1796	50.317351	-4.084776	0.32	124	2014-08-17	08:24:39
1797	50.317347	-4.084773	0.49	148.7	2014-08-17	08:24:40
1798	50.31734	-4.084775	0.81	192.3	2014-08-17	08:24:41
1799	50.317329	-4.084781	1.33	197.7	2014-08-17	08:24:42
1800	50.317317	-4.084789	1.47	202.1	2014-08-17	08:24:43
1801	50.317305	-4.084795	1.37	200.1	2014-08-17	08:24:44
1802	50.317294	-4.084797	1.22	185.6	2014-08-17	08:24:45
1803	50.317281	-4.084798	1.4	183.7	2014-08-17	08:24:46
1804	50.317267	-4.084799	1.56	183.3	2014-08-17	08:24:47
1805	50.317253	-4.084801	1.56	185	2014-08-17	08:24:48
1806	50.317239	-4.084801	1.57	178.5	2014-08-17	08:24:49
1807	50.317226	-4.084798	1.47	173.5	2014-08-17	08:24:50
1808	50.317214	-4.084796	1.35	171.6	2014-08-17	08:24:51
1809	50.317203	-4.084793	1.27	170.8	2014-08-17	08:24:52
1810	50.31719	-4.084792	1.41	178.3	2014-08-17	08:24:53
1811	50.317178	-4.084792	1.4	178.8	2014-08-17	08:24:54
1812	50.317165	-4.084792	1.38	180.2	2014-08-17	08:24:55
1813	50.317153	-4.084794	1.36	185.3	2014-08-17	08:24:56
1814	50.317143	-4.084797	1.22	191.3	2014-08-17	08:24:57
1815	50.317131	-4.084801	1.28	192.1	2014-08-17	08:24:58
1816	50.317121	-4.084804	1.14	192	2014-08-17	08:24:59
1817	50.317111	-4.084807	1.14	188.4	2014-08-17	08:25:00
1818	50.317099	-4.084811	1.33	193.4	2014-08-17	08:25:01
1819	50.31709	-4.084815	1.14	195.1	2014-08-17	08:25:02
1820	50.317079	-4.084817	1.16	187.4	2014-08-17	08:25:03
1821	50.317066	-4.084819	1.51	186.1	2014-08-17	08:25:04
1822	50.317056	-4.084824	1.17	194.8	2014-08-17	08:25:05
1823	50.317047	-4.084827	1.03	192.3	2014-08-17	08:25:06
1824	50.317037	-4.08483	1.13	192.8	2014-08-17	08:25:07
1825	50.317026	-4.084832	1.15	187.2	2014-08-17	08:25:08
1826	50.317018	-4.084833	0.91	181.9	2014-08-17	08:25:09
1827	50.31701	-4.084833	0.86	183.2	2014-08-17	08:25:10
1828	50.317002	-4.084838	1.03	199.3	2014-08-17	08:25:11
1829	50.316992	-4.084841	1.08	189.8	2014-08-17	08:25:12
1830	50.316983	-4.084845	1.02	198.4	2014-08-17	08:25:13
1831	50.316977	-4.084847	0.75	188.2	2014-08-17	08:25:14
1832	50.31697	-4.084849	0.82	193.4	2014-08-17	08:25:15
1833	50.316962	-4.084851	0.87	188.7	2014-08-17	08:25:16
1834	50.316953	-4.084854	1	190.2	2014-08-17	08:25:17
1835	50.316948	-4.084857	0.61	200.1	2014-08-17	08:25:18
1836	50.31694	-4.084861	0.91	200.8	2014-08-17	08:25:19
1837	50.316931	-4.084873	1.34	217.7	2014-08-17	08:25:20
1838	50.316923	-4.084883	1.12	221.6	2014-08-17	08:25:21
1839	50.316919	-4.084893	0.8	238.5	2014-08-17	08:25:22
1840	50.316916	-4.084901	0.71	235.5	2014-08-17	08:25:23
1841	50.316912	-4.0849	0.41	165	2014-08-17	08:25:24
1842	50.316912	-4.084897	0.1	105.8	2014-08-17	08:25:26
1843	50.316912	-4.084897	0.09	333.3	2014-08-17	08:25:27
1844	50.316913	-4.084897	0.02	0	2014-08-17	08:25:28
1845	50.316913	-4.084897	0.01	90	2014-08-17	08:25:29
1846	50.316913	-4.084897	0.03	69.8	2014-08-17	08:25:30
1847	50.316921	-4.084895	0.91	10.2	2014-08-17	08:25:31
1848	50.316931	-4.084891	1.18	12.9	2014-08-17	08:25:32
1849	50.316945	-4.084889	1.54	6.7	2014-08-17	08:25:33
1850	50.316965	-4.084884	2.32	7.5	2014-08-17	08:25:34
1851	50.316988	-4.084875	2.57	14.9	2014-08-17	08:25:35
1852	50.317002	-4.084865	1.69	23.7	2014-08-17	08:25:36
1853	50.317008	-4.084861	0.73	25.5	2014-08-17	08:25:37
1854	50.317009	-4.084862	0.08	331.1	2014-08-17	08:25:39
1855	50.317009	-4.084867	0.36	274.5	2014-08-17	08:25:40
1856	50.31701	-4.084868	0.12	332.8	2014-08-17	08:25:41
1857	50.317011	-4.084864	0.35	61.7	2014-08-17	08:25:42
1858	50.317011	-4.084863	0.05	99.5	2014-08-17	08:25:43
1859	50.317012	-4.084863	0.05	333.4	2014-08-17	08:25:44
1860	50.317012	-4.084864	0.08	263.9	2014-08-17	08:25:45
1861	50.317011	-4.084865	0.06	217.2	2014-08-17	08:25:46
1862	50.317014	-4.08486	0.42	52	2014-08-17	08:25:47
1863	50.317013	-4.084857	0.1	98.3	2014-08-17	08:25:49
1864	50.317015	-4.084857	0.19	3.5	2014-08-17	08:25:50
1865	50.31702	-4.084854	0.63	23.9	2014-08-17	08:25:51
1866	50.317021	-4.084851	0.18	81.1	2014-08-17	08:25:52
1867	50.31702	-4.084851	0.03	180	2014-08-17	08:25:53
1868	50.317015	-4.084859	0.86	223	2014-08-17	08:25:54
1869	50.317009	-4.084865	0.75	215.2	2014-08-17	08:25:55
1870	50.317004	-4.08487	0.69	208	2014-08-17	08:25:56
1871	50.316997	-4.084875	0.78	206.3	2014-08-17	08:25:57
1872	50.31699	-4.084878	0.86	194.9	2014-08-17	08:25:58
1873	50.316981	-4.08488	0.96	189.2	2014-08-17	08:25:59
1874	50.316972	-4.084882	1.01	186.1	2014-08-17	08:26:00
1875	50.316964	-4.084882	0.96	182.1	2014-08-17	08:26:01
1876	50.316955	-4.084881	1.01	176	2014-08-17	08:26:02
1877	50.316943	-4.084881	1.25	178.6	2014-08-17	08:26:03
1878	50.316936	-4.084879	0.82	172.5	2014-08-17	08:26:04
1879	50.316932	-4.084875	0.52	145.7	2014-08-17	08:26:05
1880	50.316929	-4.08487	0.5	138.8	2014-08-17	08:26:06
1881	50.316925	-4.084868	0.48	158.3	2014-08-17	08:26:07
1882	50.31692	-4.084869	0.58	184.7	2014-08-17	08:26:08
1883	50.316917	-4.084869	0.15	184.4	2014-08-17	08:26:10
1884	50.316917	-4.08487	0.06	231.5	2014-08-17	08:26:11
1885	50.316921	-4.084865	0.3	29.7	2014-08-17	08:26:13
1886	50.316921	-4.084866	0.04	298	2014-08-17	08:26:14
1887	50.316921	-4.084867	0.07	262.9	2014-08-17	08:26:15
1888	50.316922	-4.084867	0.07	10.4	2014-08-17	08:26:16
1889	50.316926	-4.084862	0.54	40.1	2014-08-17	08:26:17
1890	50.316926	-4.08486	0.08	93.3	2014-08-17	08:26:19
1891	50.316925	-4.08486	0.02	180	2014-08-17	08:26:20
1892	50.316926	-4.084859	0.04	47	2014-08-17	08:26:21
1893	50.316926	-4.084859	0.06	5.7	2014-08-17	08:26:22
1894	50.316926	-4.084859	0.04	90	2014-08-17	08:26:23
1895	50.316926	-4.084859	0.03	286.6	2014-08-17	08:26:24
1896	50.316929	-4.084855	0.46	41.3	2014-08-17	08:26:25
1897	50.31693	-4.084854	0.06	32.6	2014-08-17	08:26:26
1898	50.31693	-4.084854	0.06	107.6	2014-08-17	08:26:27
1899	50.316928	-4.084851	0.12	129.7	2014-08-17	08:26:29
1900	50.316933	-4.084845	0.33	41.8	2014-08-17	08:26:31
1901	50.316933	-4.084844	0.05	99.5	2014-08-17	08:26:32
1902	50.316933	-4.084842	0.07	55.2	2014-08-17	08:26:34
1903	50.316933	-4.084841	0.05	90	2014-08-17	08:26:36
1904	50.316933	-4.084841	0.04	313	2014-08-17	08:26:37
1905	50.316933	-4.084841	0.02	129.7	2014-08-17	08:26:38
1906	50.316934	-4.084841	0.03	31.5	2014-08-17	08:26:39
1907	50.316935	-4.084838	0.15	45.5	2014-08-17	08:26:41
1908	50.316936	-4.084838	0.03	11.5	2014-08-17	08:26:42
1909	50.316936	-4.084838	0.02	126.4	2014-08-17	08:26:43
1910	50.316936	-4.084837	0.02	119.4	2014-08-17	08:26:44
1911	50.316938	-4.084833	0.2	45.6	2014-08-17	08:26:46
1912	50.316938	-4.084833	0.04	47	2014-08-17	08:26:47
1913	50.316942	-4.084829	0.48	38.6	2014-08-17	08:26:48
1914	50.316942	-4.084829	0.02	31	2014-08-17	08:26:49
1915	50.316943	-4.084829	0.05	356.8	2014-08-17	08:26:51
1916	50.316944	-4.084828	0.1	22	2014-08-17	08:26:53
1917	50.316947	-4.084827	0.14	9.7	2014-08-17	08:26:55
1918	50.316947	-4.084827	0.02	90	2014-08-17	08:26:56
1919	50.316949	-4.084824	0.17	40.8	2014-08-17	08:26:58
1920	50.316949	-4.084823	0.05	52.5	2014-08-17	08:26:59
1921	50.316951	-4.084823	0.1	1.7	2014-08-17	08:27:01
1922	50.316952	-4.084823	0.07	20.2	2014-08-17	08:27:02
1923	50.316952	-4.084822	0.05	56	2014-08-17	08:27:03
1924	50.316955	-4.084815	0.62	53	2014-08-17	08:27:04
1925	50.316956	-4.08481	0.35	82.3	2014-08-17	08:27:05
1926	50.316954	-4.084806	0.18	129.3	2014-08-17	08:27:07
1927	50.316955	-4.084805	0.11	38	2014-08-17	08:27:08
1928	50.316959	-4.084798	0.74	45.4	2014-08-17	08:27:09
1929	50.316958	-4.084791	0.53	102.1	2014-08-17	08:27:10
1930	50.316955	-4.084785	0.52	129.4	2014-08-17	08:27:11
1931	50.316954	-4.084781	0.17	111	2014-08-17	08:27:13
1932	50.316958	-4.084776	0.56	34.6	2014-08-17	08:27:14
1933	50.31696	-4.084775	0.09	19.6	2014-08-17	08:27:16
1934	50.31696	-4.084775	0.07	45.5	2014-08-17	08:27:17
1935	50.31696	-4.084774	0.05	165.5	2014-08-17	08:27:18
1936	50.316961	-4.084774	0.13	25.9	2014-08-17	08:27:19
1937	50.316967	-4.084763	1	48.4	2014-08-17	08:27:20
1938	50.316968	-4.084756	0.55	74.1	2014-08-17	08:27:21
1939	50.316966	-4.084754	0.13	159.3	2014-08-17	08:27:23
1940	50.316966	-4.084754	0.06	128.5	2014-08-17	08:27:24
1941	50.316965	-4.084754	0.01	147.4	2014-08-17	08:27:25
1942	50.316966	-4.084746	0.52	82.8	2014-08-17	08:27:26
1943	50.316965	-4.084741	0.21	107.8	2014-08-17	08:27:28
1944	50.316965	-4.08474	0.08	59.9	2014-08-17	08:27:29
1945	50.31697	-4.084735	0.29	34.6	2014-08-17	08:27:31
1946	50.316967	-4.084743	0.64	244.9	2014-08-17	08:27:32
1947	50.316966	-4.084749	0.39	252.1	2014-08-17	08:27:33
1948	50.316967	-4.084757	0.58	277.4	2014-08-17	08:27:34
1949	50.316968	-4.084767	0.78	281.1	2014-08-17	08:27:35
1950	50.316967	-4.084776	0.65	259.2	2014-08-17	08:27:36
1951	50.316967	-4.084785	0.63	270	2014-08-17	08:27:37
1952	50.31697	-4.084792	0.56	302.4	2014-08-17	08:27:38
1953	50.316972	-4.084797	0.48	306.8	2014-08-17	08:27:39
1954	50.316977	-4.084801	0.58	333.8	2014-08-17	08:27:40
1955	50.316982	-4.084803	0.6	346.9	2014-08-17	08:27:41
1956	50.316984	-4.084808	0.45	304.2	2014-08-17	08:27:42
1957	50.316984	-4.084815	0.54	261.2	2014-08-17	08:27:43
1958	50.316982	-4.08482	0.19	242.4	2014-08-17	08:27:45
1959	50.316983	-4.084814	0.47	71.3	2014-08-17	08:27:46
1960	50.316983	-4.084814	0.02	119.4	2014-08-17	08:27:47
1961	50.31698	-4.084816	0.38	202.8	2014-08-17	08:27:48
1962	50.316982	-4.08482	0.34	301.7	2014-08-17	08:27:49
1963	50.31699	-4.08482	0.89	358.9	2014-08-17	08:27:50
1964	50.317009	-4.084808	2.31	22.6	2014-08-17	08:27:51
1965	50.31704	-4.084793	3.56	16.5	2014-08-17	08:27:52
1966	50.317078	-4.084789	4.29	3.8	2014-08-17	08:27:53
1967	50.317117	-4.084792	4.3	357.4	2014-08-17	08:27:54
1968	50.317155	-4.08479	4.27	2.2	2014-08-17	08:27:55
1969	50.317192	-4.084779	4.18	11	2014-08-17	08:27:56
1970	50.317228	-4.084767	4.11	11.3	2014-08-17	08:27:57
1971	50.317262	-4.084759	3.85	8.7	2014-08-17	08:27:58
1972	50.317288	-4.084759	2.91	359.7	2014-08-17	08:27:59
1973	50.317303	-4.084773	1.92	330.6	2014-08-17	08:28:00
1974	50.317317	-4.084793	2.1	315	2014-08-17	08:28:01
1975	50.317326	-4.084815	1.86	305.6	2014-08-17	08:28:02
1976	50.317335	-4.084836	1.75	301.2	2014-08-17	08:28:03
1977	50.317342	-4.084857	1.69	297.7	2014-08-17	08:28:04
1978	50.317342	-4.084865	0.58	277.4	2014-08-17	08:28:05
1979	50.317304	-4.084841	4.55	158.1	2014-08-17	08:28:06
1980	50.317285	-4.084835	2.23	168.1	2014-08-17	08:28:07
1981	50.317269	-4.084834	1.79	179.3	2014-08-17	08:28:08
1982	50.317258	-4.084828	1.24	157.7	2014-08-17	08:28:09
1983	50.317247	-4.084821	1.35	160.7	2014-08-17	08:28:10
1984	50.317235	-4.08482	1.32	176.9	2014-08-17	08:28:11
1985	50.317225	-4.08482	1.14	180.6	2014-08-17	08:28:12
1986	50.317214	-4.084818	1.24	171.1	2014-08-17	08:28:13
1987	50.317204	-4.084815	1.18	169.8	2014-08-17	08:28:14
1988	50.317191	-4.084817	1.36	185.6	2014-08-17	08:28:15
1989	50.31718	-4.084818	1.3	185	2014-08-17	08:28:16
1990	50.317174	-4.084817	0.68	170	2014-08-17	08:28:17
1991	50.317166	-4.084816	0.91	176.6	2014-08-17	08:28:18
1992	50.317156	-4.084823	1.2	203.4	2014-08-17	08:28:19
1993	50.317149	-4.084822	0.72	178.5	2014-08-17	08:28:20
1994	50.317144	-4.08482	0.57	162.3	2014-08-17	08:28:21
1995	50.317135	-4.084825	1.08	199.7	2014-08-17	08:28:22
1996	50.317124	-4.084833	1.38	204.4	2014-08-17	08:28:23
1997	50.317116	-4.084837	0.92	196.6	2014-08-17	08:28:24
1998	50.317114	-4.08483	0.55	112.1	2014-08-17	08:28:25
1999	50.317115	-4.084826	0.27	70	2014-08-17	08:28:26
[truncated: 1,164 more rows]
