# Supplementary material for: On the Potential of Surfers to Monitor Environmental Indicators in the Coastal Zone
Source: PLoS One. 2015 Jul 8;10(7):e0127706. doi: 10.1371/journal.pone.0127706 (PMC4496071; doi:10.1371/journal.pone.0127706)
Supplement: S1 Data — Contains 85 GPS tracks (comma separated files) used to estimate surfing performance statistics in the manuscript. (ZIP) [file pone.0127706.s001.zip › S1 Data GPS Tracks/20140822_Wembury.csv]

No	Latitude	Longitude	Speed	Course	Date	Time
1	50.317431	-4.083577	0	0	2014-08-22	07:22:43
2	50.317426	-4.083565	1.06	121.3	2014-08-22	07:22:44
3	50.317421	-4.083551	1.15	122.4	2014-08-22	07:22:45
4	50.317414	-4.083536	1.32	126.3	2014-08-22	07:22:46
5	50.317404	-4.083519	1.59	130.7	2014-08-22	07:22:47
6	50.317396	-4.083505	1.36	130.7	2014-08-22	07:22:48
7	50.317391	-4.083492	1.08	126.7	2014-08-22	07:22:49
8	50.317386	-4.083483	0.82	128.8	2014-08-22	07:22:50
9	50.317337	-4.083403	7.91	134.1	2014-08-22	07:22:51
10	50.317319	-4.083372	3.02	131.6	2014-08-22	07:22:52
11	50.317311	-4.083351	1.68	118.6	2014-08-22	07:22:53
12	50.317296	-4.083323	2.57	130.2	2014-08-22	07:22:54
13	50.317289	-4.0833	1.88	117.5	2014-08-22	07:22:55
14	50.317293	-4.083286	1.07	66.4	2014-08-22	07:22:56
15	50.317295	-4.083261	1.8	80.5	2014-08-22	07:22:57
16	50.317294	-4.083248	0.93	100.4	2014-08-22	07:22:58
17	50.317293	-4.083241	0.51	96.3	2014-08-22	07:22:59
18	50.317291	-4.083232	0.71	112.2	2014-08-22	07:23:00
19	50.317291	-4.083231	0.05	90	2014-08-22	07:23:01
20	50.31729	-4.083228	0.2	109.6	2014-08-22	07:23:02
21	50.317289	-4.083228	0.1	169.8	2014-08-22	07:23:03
22	50.31729	-4.083229	0.08	327.4	2014-08-22	07:23:04
23	50.31729	-4.083229	0.04	180	2014-08-22	07:23:05
24	50.31729	-4.083229	0.05	308.1	2014-08-22	07:23:06
25	50.31729	-4.083231	0.1	276	2014-08-22	07:23:07
26	50.317291	-4.083234	0.23	296.2	2014-08-22	07:23:08
27	50.317293	-4.083237	0.31	313.5	2014-08-22	07:23:09
28	50.317296	-4.083242	0.52	309.2	2014-08-22	07:23:10
29	50.317298	-4.083247	0.45	312.8	2014-08-22	07:23:11
30	50.317303	-4.08325	0.55	334.8	2014-08-22	07:23:12
31	50.317305	-4.083254	0.35	314.1	2014-08-22	07:23:13
32	50.317309	-4.083251	0.53	22.7	2014-08-22	07:23:14
33	50.317317	-4.083243	1	33.7	2014-08-22	07:23:15
34	50.317328	-4.083231	0.75	34.7	2014-08-22	07:23:17
35	50.317331	-4.083225	0.54	56.2	2014-08-22	07:23:18
36	50.317331	-4.083217	0.55	84.2	2014-08-22	07:23:19
37	50.31733	-4.083211	0.43	101.2	2014-08-22	07:23:20
38	50.317329	-4.083208	0.31	126.8	2014-08-22	07:23:21
39	50.317327	-4.08321	0.21	217.9	2014-08-22	07:23:22
40	50.317327	-4.083218	0.59	262.7	2014-08-22	07:23:23
41	50.317325	-4.083226	0.63	258.9	2014-08-22	07:23:24
42	50.317324	-4.083232	0.46	248.4	2014-08-22	07:23:25
43	50.317323	-4.083238	0.42	250.6	2014-08-22	07:23:26
44	50.317324	-4.08324	0.22	319.6	2014-08-22	07:23:27
45	50.317328	-4.083238	0.41	19.7	2014-08-22	07:23:28
46	50.31733	-4.083233	0.43	52.3	2014-08-22	07:23:29
47	50.31733	-4.083229	0.33	90	2014-08-22	07:23:30
48	50.317329	-4.083225	0.27	123.4	2014-08-22	07:23:31
49	50.317327	-4.083222	0.32	125.5	2014-08-22	07:23:32
50	50.317325	-4.08322	0.26	149.7	2014-08-22	07:23:33
51	50.317322	-4.083221	0.33	194.7	2014-08-22	07:23:34
52	50.31732	-4.083223	0.28	211.6	2014-08-22	07:23:35
53	50.317318	-4.083225	0.29	205.6	2014-08-22	07:23:36
54	50.317316	-4.083227	0.25	226.7	2014-08-22	07:23:37
55	50.317315	-4.083231	0.24	249.8	2014-08-22	07:23:38
56	50.317315	-4.083235	0.32	268.2	2014-08-22	07:23:39
57	50.317317	-4.083243	0.56	291.4	2014-08-22	07:23:40
58	50.317316	-4.083249	0.51	250.8	2014-08-22	07:23:41
59	50.317307	-4.083256	1.05	207.4	2014-08-22	07:23:42
60	50.317302	-4.083252	0.64	152.4	2014-08-22	07:23:43
61	50.317306	-4.083236	1.21	71.6	2014-08-22	07:23:44
62	50.317313	-4.083227	0.53	36.4	2014-08-22	07:23:46
63	50.317316	-4.083227	0.33	1	2014-08-22	07:23:47
64	50.317314	-4.083224	0.35	140.8	2014-08-22	07:23:48
65	50.31732	-4.083229	0.76	327.4	2014-08-22	07:23:49
66	50.317321	-4.083234	0.4	301.1	2014-08-22	07:23:50
67	50.317323	-4.083234	0.16	12.6	2014-08-22	07:23:51
68	50.317326	-4.083239	0.55	313.1	2014-08-22	07:23:52
69	50.31733	-4.083246	0.63	315.4	2014-08-22	07:23:53
70	50.317322	-4.083222	1.9	119.1	2014-08-22	07:23:54
71	50.317324	-4.083219	0.37	40.4	2014-08-22	07:23:55
72	50.317328	-4.083219	0.44	3.1	2014-08-22	07:23:56
73	50.317334	-4.083224	0.71	325.8	2014-08-22	07:23:57
74	50.317337	-4.083235	0.86	292.4	2014-08-22	07:23:58
75	50.317337	-4.083242	0.49	270	2014-08-22	07:23:59
76	50.317335	-4.083241	0.22	156.4	2014-08-22	07:24:00
77	50.317333	-4.083237	0.34	120	2014-08-22	07:24:01
78	50.317333	-4.083233	0.28	84.2	2014-08-22	07:24:02
79	50.317332	-4.083233	0.16	169.3	2014-08-22	07:24:03
80	50.317332	-4.083233	0.05	223.8	2014-08-22	07:24:04
81	50.317332	-4.083234	0.06	287.8	2014-08-22	07:24:05
82	50.317331	-4.083229	0.33	98.1	2014-08-22	07:24:06
83	50.317332	-4.083227	0.2	65.3	2014-08-22	07:24:07
84	50.317333	-4.083225	0.15	55	2014-08-22	07:24:08
85	50.317333	-4.083223	0.13	110.5	2014-08-22	07:24:09
86	50.317332	-4.083224	0.05	200.8	2014-08-22	07:24:10
87	50.317333	-4.083223	0.13	5.3	2014-08-22	07:24:11
88	50.317334	-4.083221	0.19	67.3	2014-08-22	07:24:12
89	50.317333	-4.083218	0.23	128.1	2014-08-22	07:24:13
90	50.317333	-4.083218	0.03	136.8	2014-08-22	07:24:14
91	50.317332	-4.083218	0.03	156.5	2014-08-22	07:24:15
92	50.317332	-4.083218	0.01	90	2014-08-22	07:24:16
93	50.317332	-4.083218	0.03	136.8	2014-08-22	07:24:17
94	50.317332	-4.083217	0.02	116.6	2014-08-22	07:24:18
95	50.317332	-4.083217	0.03	128.1	2014-08-22	07:24:19
96	50.317332	-4.083217	0.03	136.8	2014-08-22	07:24:20
97	50.317331	-4.083216	0.05	135.9	2014-08-22	07:24:21
98	50.317331	-4.083216	0.05	141.7	2014-08-22	07:24:22
99	50.317331	-4.083216	0.03	156.5	2014-08-22	07:24:23
100	50.317331	-4.083215	0.03	156.5	2014-08-22	07:24:24
101	50.31733	-4.083215	0.06	138.6	2014-08-22	07:24:25
102	50.31733	-4.083214	0.06	127.6	2014-08-22	07:24:26
103	50.31733	-4.083214	0.02	161.3	2014-08-22	07:24:27
104	50.317329	-4.083214	0.02	198.7	2014-08-22	07:24:28
105	50.317329	-4.083214	0.01	270	2014-08-22	07:24:29
106	50.317329	-4.083214	0.03	136.8	2014-08-22	07:24:30
107	50.317329	-4.083215	0.06	217.8	2014-08-22	07:24:31
108	50.317327	-4.083217	0.24	219.8	2014-08-22	07:24:32
109	50.317323	-4.083223	0.34	221	2014-08-22	07:24:34
110	50.31732	-4.083224	0.29	196.5	2014-08-22	07:24:35
111	50.317329	-4.083224	1.01	1.7	2014-08-22	07:24:36
112	50.317344	-4.08323	1.71	344.2	2014-08-22	07:24:37
113	50.317357	-4.083241	1.66	333	2014-08-22	07:24:38
114	50.317371	-4.083249	1.67	340	2014-08-22	07:24:39
115	50.317386	-4.08326	1.79	333.9	2014-08-22	07:24:40
116	50.3174	-4.083273	1.88	330.6	2014-08-22	07:24:41
117	50.317411	-4.083285	1.42	325	2014-08-22	07:24:42
118	50.317422	-4.083294	1.36	331.8	2014-08-22	07:24:43
119	50.317434	-4.0833	1.41	340	2014-08-22	07:24:44
120	50.317446	-4.083307	1.43	341.1	2014-08-22	07:24:45
121	50.317459	-4.083317	1.64	334.3	2014-08-22	07:24:46
122	50.31747	-4.08333	1.55	324.9	2014-08-22	07:24:47
123	50.31748	-4.083344	1.44	314.8	2014-08-22	07:24:48
124	50.317488	-4.08336	1.51	309	2014-08-22	07:24:49
125	50.317499	-4.083379	1.77	312.9	2014-08-22	07:24:50
126	50.317512	-4.083396	1.9	320	2014-08-22	07:24:51
127	50.317528	-4.083409	2.02	331.9	2014-08-22	07:24:52
128	50.317547	-4.083419	2.22	341.2	2014-08-22	07:24:53
129	50.317566	-4.083425	2.2	350.3	2014-08-22	07:24:54
130	50.317587	-4.083428	2.33	353.1	2014-08-22	07:24:55
131	50.317606	-4.083439	2.28	341.1	2014-08-22	07:24:56
132	50.31762	-4.083457	1.97	319.2	2014-08-22	07:24:57
133	50.317633	-4.083473	1.88	321.8	2014-08-22	07:24:58
134	50.317639	-4.083493	1.58	296.2	2014-08-22	07:24:59
135	50.317645	-4.083513	1.55	294.2	2014-08-22	07:25:00
136	50.317649	-4.08353	1.31	290.8	2014-08-22	07:25:01
137	50.317652	-4.083545	1.08	288.6	2014-08-22	07:25:02
138	50.317653	-4.083563	1.28	272.5	2014-08-22	07:25:03
139	50.317654	-4.083583	1.44	273.3	2014-08-22	07:25:04
140	50.317654	-4.083605	1.59	273.4	2014-08-22	07:25:05
141	50.317654	-4.08363	1.73	268.2	2014-08-22	07:25:06
142	50.317653	-4.083657	1.96	267.5	2014-08-22	07:25:07
143	50.317653	-4.083685	2	270	2014-08-22	07:25:08
144	50.317652	-4.083714	2.06	266.9	2014-08-22	07:25:09
145	50.317651	-4.083743	2.08	264.8	2014-08-22	07:25:10
146	50.317649	-4.083765	1.58	263.6	2014-08-22	07:25:11
147	50.317647	-4.083785	1.44	260.3	2014-08-22	07:25:12
148	50.317648	-4.083806	1.51	274.6	2014-08-22	07:25:13
149	50.317649	-4.083821	1.04	277.2	2014-08-22	07:25:14
150	50.317648	-4.083833	0.86	263.7	2014-08-22	07:25:15
151	50.317642	-4.083836	0.78	198.8	2014-08-22	07:25:16
152	50.317636	-4.083837	0.66	184.2	2014-08-22	07:25:17
153	50.317636	-4.083844	0.51	275.3	2014-08-22	07:25:18
154	50.317635	-4.08386	1.14	265.3	2014-08-22	07:25:19
155	50.317633	-4.083875	1.06	254.7	2014-08-22	07:25:20
156	50.31763	-4.083891	1.23	255.9	2014-08-22	07:25:21
157	50.317629	-4.083909	1.25	262.7	2014-08-22	07:25:22
158	50.317629	-4.083929	1.41	273.4	2014-08-22	07:25:23
159	50.317629	-4.083951	1.6	267.7	2014-08-22	07:25:24
160	50.317629	-4.083972	1.45	269.6	2014-08-22	07:25:25
161	50.317626	-4.083986	1.04	252.8	2014-08-22	07:25:26
162	50.317625	-4.084002	1.16	264	2014-08-22	07:25:27
163	50.317624	-4.084018	1.16	263.5	2014-08-22	07:25:28
164	50.317621	-4.084032	1.08	251.4	2014-08-22	07:25:29
165	50.317618	-4.084046	1.03	252.1	2014-08-22	07:25:30
166	50.317614	-4.08406	1.07	245.7	2014-08-22	07:25:31
167	50.317609	-4.084072	1.06	237.5	2014-08-22	07:25:32
168	50.317604	-4.084083	0.92	232.4	2014-08-22	07:25:33
169	50.317603	-4.084093	0.73	264.8	2014-08-22	07:25:34
170	50.317604	-4.084103	0.72	273.7	2014-08-22	07:25:35
171	50.317604	-4.084121	1.27	273.8	2014-08-22	07:25:36
172	50.317605	-4.084136	1.09	275.4	2014-08-22	07:25:37
173	50.317605	-4.084153	1.2	266.4	2014-08-22	07:25:38
174	50.317603	-4.084165	0.9	261.7	2014-08-22	07:25:39
175	50.317602	-4.084176	0.76	260.2	2014-08-22	07:25:40
176	50.317601	-4.084187	0.78	258.9	2014-08-22	07:25:41
177	50.317596	-4.084199	1	239.6	2014-08-22	07:25:42
178	50.317591	-4.08421	1.02	231.3	2014-08-22	07:25:43
179	50.317589	-4.084227	1.2	260.2	2014-08-22	07:25:44
180	50.317588	-4.084242	1.12	265.7	2014-08-22	07:25:45
181	50.317588	-4.084261	1.34	268.8	2014-08-22	07:25:46
182	50.317586	-4.084283	1.59	261.9	2014-08-22	07:25:47
183	50.31758	-4.084293	0.96	227.7	2014-08-22	07:25:48
184	50.317574	-4.084312	0.75	242.2	2014-08-22	07:25:50
185	50.317569	-4.084327	1.21	244.4	2014-08-22	07:25:51
186	50.317564	-4.084344	1.32	244.4	2014-08-22	07:25:52
187	50.317559	-4.084362	1.39	247.4	2014-08-22	07:25:53
188	50.317556	-4.084382	1.45	256.3	2014-08-22	07:25:54
189	50.317555	-4.084409	1.89	266.1	2014-08-22	07:25:55
190	50.317554	-4.084425	1.17	265	2014-08-22	07:25:56
191	50.317551	-4.08444	1.16	251.3	2014-08-22	07:25:57
192	50.317545	-4.084452	1.02	232.4	2014-08-22	07:25:58
193	50.317541	-4.084467	0.58	245.7	2014-08-22	07:26:00
194	50.317539	-4.084479	0.89	254.9	2014-08-22	07:26:01
195	50.317539	-4.08449	0.82	273.9	2014-08-22	07:26:02
196	50.31754	-4.084504	0.99	274.9	2014-08-22	07:26:03
197	50.317539	-4.084515	0.78	262.3	2014-08-22	07:26:04
198	50.317537	-4.084548	1.17	263.6	2014-08-22	07:26:06
199	50.317533	-4.084572	0.91	257.5	2014-08-22	07:26:08
200	50.317534	-4.08459	1.24	276.9	2014-08-22	07:26:09
201	50.317536	-4.084608	1.3	277	2014-08-22	07:26:10
202	50.317536	-4.084633	1.78	270.6	2014-08-22	07:26:11
203	50.317539	-4.084648	1.13	288.3	2014-08-22	07:26:12
204	50.317542	-4.084658	0.41	295.7	2014-08-22	07:26:14
205	50.317543	-4.08466	0.11	296.1	2014-08-22	07:26:15
206	50.317546	-4.084668	0.67	298.9	2014-08-22	07:26:16
207	50.317546	-4.084671	0.09	264.3	2014-08-22	07:26:18
208	50.317546	-4.084674	0.27	281.7	2014-08-22	07:26:19
209	50.317547	-4.084678	0.3	288.1	2014-08-22	07:26:20
210	50.317548	-4.084682	0.29	297	2014-08-22	07:26:21
211	50.317549	-4.084699	1.19	275.4	2014-08-22	07:26:22
212	50.317546	-4.084712	1.03	250.4	2014-08-22	07:26:23
213	50.317542	-4.084724	0.91	243.3	2014-08-22	07:26:24
214	50.317541	-4.084738	1.04	261.2	2014-08-22	07:26:25
215	50.317542	-4.08474	0.18	316.2	2014-08-22	07:26:26
216	50.317542	-4.084741	0.1	253.8	2014-08-22	07:26:27
217	50.317538	-4.084749	0.7	230.1	2014-08-22	07:26:28
218	50.317537	-4.08475	0.13	225.5	2014-08-22	07:26:29
219	50.317538	-4.08476	0.72	283.4	2014-08-22	07:26:30
220	50.317537	-4.084764	0.14	243.1	2014-08-22	07:26:32
221	50.317537	-4.084764	0.02	211	2014-08-22	07:26:33
222	50.317538	-4.084764	0.1	338.8	2014-08-22	07:26:34
223	50.317543	-4.084783	1.44	293.6	2014-08-22	07:26:35
224	50.317545	-4.084795	0.46	286.6	2014-08-22	07:26:37
225	50.317546	-4.084798	0.21	283	2014-08-22	07:26:38
226	50.317546	-4.084801	0.19	278.3	2014-08-22	07:26:39
227	50.317547	-4.084803	0.17	293	2014-08-22	07:26:40
228	50.317545	-4.084809	0.44	248.8	2014-08-22	07:26:41
229	50.317546	-4.084813	0.33	275	2014-08-22	07:26:42
230	50.317535	-4.084831	1.76	227.1	2014-08-22	07:26:43
231	50.317524	-4.084849	1.74	226.2	2014-08-22	07:26:44
232	50.317514	-4.084867	1.72	228.5	2014-08-22	07:26:45
233	50.317505	-4.084887	1.68	234.7	2014-08-22	07:26:46
234	50.317495	-4.084908	1.86	233.6	2014-08-22	07:26:47
235	50.317485	-4.084931	2.01	235.4	2014-08-22	07:26:48
236	50.317475	-4.084952	1.92	232.9	2014-08-22	07:26:49
237	50.317462	-4.08497	1.87	223.2	2014-08-22	07:26:50
238	50.317452	-4.084987	1.64	224.4	2014-08-22	07:26:51
239	50.317442	-4.085004	1.65	229	2014-08-22	07:26:52
240	50.31743	-4.085021	1.83	222.2	2014-08-22	07:26:53
241	50.31742	-4.085036	1.48	222.7	2014-08-22	07:26:54
242	50.317411	-4.085048	1.34	221.2	2014-08-22	07:26:55
243	50.3174	-4.085063	1.6	221	2014-08-22	07:26:56
244	50.317391	-4.085075	1.37	220.4	2014-08-22	07:26:57
245	50.317384	-4.085086	1.09	223.2	2014-08-22	07:26:58
246	50.317373	-4.085097	1.44	214	2014-08-22	07:26:59
247	50.317361	-4.085107	1.46	208.8	2014-08-22	07:27:00
248	50.31735	-4.085118	1.46	213.1	2014-08-22	07:27:01
249	50.317337	-4.085128	1.65	206.4	2014-08-22	07:27:02
250	50.317324	-4.085138	1.6	206.6	2014-08-22	07:27:03
251	50.317312	-4.085147	1.49	205	2014-08-22	07:27:04
252	50.3173	-4.085156	1.52	203.4	2014-08-22	07:27:05
253	50.317288	-4.085162	1.34	198.9	2014-08-22	07:27:06
254	50.317277	-4.085167	1.3	196.5	2014-08-22	07:27:07
255	50.317265	-4.085173	1.43	195.6	2014-08-22	07:27:08
256	50.317254	-4.085173	1.22	182.8	2014-08-22	07:27:09
257	50.31724	-4.085176	1.55	185.7	2014-08-22	07:27:10
258	50.317227	-4.085178	1.41	188.2	2014-08-22	07:27:11
259	50.317224	-4.085182	0.42	217.4	2014-08-22	07:27:12
260	50.317226	-4.085185	0.24	310.8	2014-08-22	07:27:13
261	50.317224	-4.085184	0.08	159.2	2014-08-22	07:27:15
262	50.317224	-4.085184	0.09	180	2014-08-22	07:27:16
263	50.317214	-4.085186	1.03	189.9	2014-08-22	07:27:17
264	50.317206	-4.085185	0.9	172.8	2014-08-22	07:27:18
265	50.317197	-4.085183	1.09	173.4	2014-08-22	07:27:19
266	50.317183	-4.085184	1.49	183	2014-08-22	07:27:20
267	50.31717	-4.085184	1.49	180.2	2014-08-22	07:27:21
268	50.317156	-4.085182	1.56	173.8	2014-08-22	07:27:22
269	50.317143	-4.08518	1.43	173.5	2014-08-22	07:27:23
270	50.317131	-4.085179	1.35	177.5	2014-08-22	07:27:24
271	50.317117	-4.08518	1.62	182.3	2014-08-22	07:27:25
272	50.317101	-4.085183	1.73	188.3	2014-08-22	07:27:26
273	50.317088	-4.085187	1.49	190.2	2014-08-22	07:27:27
274	50.317075	-4.085189	1.43	185.8	2014-08-22	07:27:28
275	50.317063	-4.085192	1.41	188.3	2014-08-22	07:27:29
276	50.317053	-4.085193	1.11	185.9	2014-08-22	07:27:30
277	50.31705	-4.085191	0.37	158.3	2014-08-22	07:27:31
278	50.31705	-4.085192	0.07	339.8	2014-08-22	07:27:32
279	50.317043	-4.085196	0.92	198.9	2014-08-22	07:27:33
280	50.31703	-4.0852	1.46	191.3	2014-08-22	07:27:34
281	50.317017	-4.0852	1.37	181.2	2014-08-22	07:27:35
282	50.317005	-4.085202	1.43	185.7	2014-08-22	07:27:36
283	50.316992	-4.085203	1.46	183	2014-08-22	07:27:37
284	50.316981	-4.085203	1.16	177.1	2014-08-22	07:27:38
285	50.316973	-4.085203	0.93	180.3	2014-08-22	07:27:39
286	50.316971	-4.085202	0.22	159.3	2014-08-22	07:27:40
287	50.316972	-4.085199	0.22	61.7	2014-08-22	07:27:41
288	50.316973	-4.085201	0.14	297.7	2014-08-22	07:27:42
289	50.316968	-4.085204	0.56	205.3	2014-08-22	07:27:43
290	50.316964	-4.085206	0.47	200.1	2014-08-22	07:27:44
291	50.316964	-4.085203	0.21	79.7	2014-08-22	07:27:45
292	50.316969	-4.085199	0.62	27	2014-08-22	07:27:46
293	50.316969	-4.0852	0.03	308.1	2014-08-22	07:27:47
294	50.316965	-4.085203	0.54	203.4	2014-08-22	07:27:48
295	50.316962	-4.085208	0.48	224.1	2014-08-22	07:27:49
296	50.316962	-4.085208	0.05	290.5	2014-08-22	07:27:50
297	50.316963	-4.085209	0.09	327.8	2014-08-22	07:27:51
298	50.316969	-4.085207	0.72	11.9	2014-08-22	07:27:52
299	50.316972	-4.085207	0.27	352.4	2014-08-22	07:27:53
300	50.316978	-4.085207	0.66	0	2014-08-22	07:27:54
301	50.316992	-4.085203	1.59	11.2	2014-08-22	07:27:55
302	50.317015	-4.085184	2.97	27	2014-08-22	07:27:56
303	50.317047	-4.085155	4.03	30.3	2014-08-22	07:27:57
304	50.317083	-4.085136	4.32	18.5	2014-08-22	07:27:58
305	50.317119	-4.08513	4.03	5.6	2014-08-22	07:27:59
306	50.317155	-4.085131	3.99	359.1	2014-08-22	07:28:00
307	50.317193	-4.085136	4.22	355.9	2014-08-22	07:28:01
308	50.317227	-4.085137	3.77	358.4	2014-08-22	07:28:02
309	50.317258	-4.085137	3.45	0	2014-08-22	07:28:03
310	50.31728	-4.085137	2.5	359.7	2014-08-22	07:28:04
311	50.317288	-4.085139	0.8	349.7	2014-08-22	07:28:05
312	50.317285	-4.08514	0.33	188.3	2014-08-22	07:28:06
313	50.317284	-4.08514	0.04	237.6	2014-08-22	07:28:07
314	50.317281	-4.085143	0.45	206.1	2014-08-22	07:28:08
315	50.317281	-4.085143	0.01	224.9	2014-08-22	07:28:10
316	50.31728	-4.085143	0.03	168.5	2014-08-22	07:28:11
317	50.31728	-4.085143	0.01	90	2014-08-22	07:28:12
318	50.317274	-4.085149	0.82	208.3	2014-08-22	07:28:13
319	50.317265	-4.085153	1.03	197.2	2014-08-22	07:28:14
320	50.317257	-4.085155	0.89	189.7	2014-08-22	07:28:15
321	50.317248	-4.085156	1.02	182.7	2014-08-22	07:28:16
322	50.317236	-4.085156	1.37	181.8	2014-08-22	07:28:17
323	50.317224	-4.085157	1.28	181.1	2014-08-22	07:28:18
324	50.317212	-4.085155	1.37	174.5	2014-08-22	07:28:19
325	50.3172	-4.085152	1.37	171.7	2014-08-22	07:28:20
326	50.317189	-4.085149	1.25	171.2	2014-08-22	07:28:21
327	50.317173	-4.08515	1.74	180.8	2014-08-22	07:28:22
328	50.317158	-4.085149	1.75	177.8	2014-08-22	07:28:23
329	50.317147	-4.085143	1.24	158.9	2014-08-22	07:28:24
330	50.317138	-4.085138	1.09	161.1	2014-08-22	07:28:25
331	50.317124	-4.085133	1.59	168.1	2014-08-22	07:28:26
332	50.317111	-4.085126	1.51	161.7	2014-08-22	07:28:27
333	50.317098	-4.085119	1.56	160.1	2014-08-22	07:28:28
334	50.317084	-4.085113	1.55	164.2	2014-08-22	07:28:29
335	50.317071	-4.085107	1.59	165.7	2014-08-22	07:28:30
336	50.31706	-4.085098	1.39	150.5	2014-08-22	07:28:31
337	50.317051	-4.085088	1.17	142	2014-08-22	07:28:32
338	50.317039	-4.085081	1.43	160.6	2014-08-22	07:28:33
339	50.317024	-4.085077	1.71	170.8	2014-08-22	07:28:34
340	50.317008	-4.085073	1.78	171.9	2014-08-22	07:28:35
341	50.316999	-4.085069	1.04	163.1	2014-08-22	07:28:36
342	50.316992	-4.085068	0.82	172.5	2014-08-22	07:28:37
343	50.316983	-4.085069	1.01	186.7	2014-08-22	07:28:38
344	50.316974	-4.085067	0.97	171.9	2014-08-22	07:28:39
345	50.316976	-4.08506	0.56	67.5	2014-08-22	07:28:40
346	50.316981	-4.085058	0.3	13.1	2014-08-22	07:28:42
347	50.316977	-4.085062	0.6	208.6	2014-08-22	07:28:43
348	50.316976	-4.085068	0.39	263.1	2014-08-22	07:28:44
349	50.31698	-4.085069	0.42	345.4	2014-08-22	07:28:45
350	50.316985	-4.085068	0.54	6.3	2014-08-22	07:28:46
351	50.316985	-4.085068	0.01	180	2014-08-22	07:28:47
352	50.316985	-4.085069	0.03	223.2	2014-08-22	07:28:48
353	50.316982	-4.085072	0.35	216.7	2014-08-22	07:28:49
354	50.316982	-4.085071	0.04	118	2014-08-22	07:28:50
355	50.316985	-4.085066	0.51	45.7	2014-08-22	07:28:51
356	50.316983	-4.085064	0.33	149.1	2014-08-22	07:28:52
357	50.316979	-4.085065	0.44	196.6	2014-08-22	07:28:53
358	50.316978	-4.085069	0.25	245.7	2014-08-22	07:28:54
359	50.316981	-4.085073	0.49	321	2014-08-22	07:28:55
360	50.316986	-4.085073	0.48	357.8	2014-08-22	07:28:56
361	50.316988	-4.085072	0.14	21.3	2014-08-22	07:28:58
362	50.316988	-4.085072	0.01	90	2014-08-22	07:28:59
363	50.316984	-4.085076	0.53	218	2014-08-22	07:29:00
364	50.316984	-4.085079	0.17	254.4	2014-08-22	07:29:01
365	50.316989	-4.085073	0.64	35.7	2014-08-22	07:29:02
366	50.316992	-4.085069	0.23	43.2	2014-08-22	07:29:04
367	50.316995	-4.08507	0.44	347.5	2014-08-22	07:29:05
368	50.316996	-4.08507	0.08	356.2	2014-08-22	07:29:06
369	50.317008	-4.085059	1.56	31.5	2014-08-22	07:29:07
370	50.317029	-4.085042	2.58	26.6	2014-08-22	07:29:08
371	50.317059	-4.085024	3.57	21.8	2014-08-22	07:29:09
372	50.317098	-4.08501	4.46	12.4	2014-08-22	07:29:10
373	50.317135	-4.085008	4.16	2.7	2014-08-22	07:29:11
374	50.317167	-4.08501	3.54	357.4	2014-08-22	07:29:12
375	50.317198	-4.085002	3.53	9.1	2014-08-22	07:29:13
376	50.317226	-4.084987	3.3	18.7	2014-08-22	07:29:14
377	50.317247	-4.084968	2.74	30.5	2014-08-22	07:29:15
378	50.317268	-4.084955	2.45	22	2014-08-22	07:29:16
379	50.317278	-4.084949	1.22	19.2	2014-08-22	07:29:17
380	50.317278	-4.084949	0.02	18.2	2014-08-22	07:29:19
381	50.317279	-4.084949	0.13	343.7	2014-08-22	07:29:20
382	50.317279	-4.084961	0.81	266.1	2014-08-22	07:29:21
383	50.317278	-4.084967	0.47	258.5	2014-08-22	07:29:22
384	50.317278	-4.084967	0.08	147	2014-08-22	07:29:23
385	50.317271	-4.084976	0.96	225.8	2014-08-22	07:29:24
386	50.317264	-4.084989	1.26	228.1	2014-08-22	07:29:25
387	50.317257	-4.085002	1.15	230.1	2014-08-22	07:29:26
388	50.31725	-4.085014	1.17	227.2	2014-08-22	07:29:27
389	50.317243	-4.085029	1.36	231.3	2014-08-22	07:29:28
390	50.317236	-4.085042	1.16	233	2014-08-22	07:29:29
391	50.317227	-4.085054	1.33	221.3	2014-08-22	07:29:30
392	50.317216	-4.085065	1.46	211.9	2014-08-22	07:29:31
393	50.317204	-4.085072	1.47	200.7	2014-08-22	07:29:32
394	50.317192	-4.085079	1.42	197.8	2014-08-22	07:29:33
395	50.31718	-4.085085	1.34	199.8	2014-08-22	07:29:34
396	50.317169	-4.085089	1.26	194.9	2014-08-22	07:29:35
397	50.317158	-4.085095	1.34	198.1	2014-08-22	07:29:36
398	50.317148	-4.085102	1.24	200.9	2014-08-22	07:29:37
399	50.317137	-4.085104	1.17	187.9	2014-08-22	07:29:38
400	50.317128	-4.085108	1.05	195.4	2014-08-22	07:29:39
401	50.317117	-4.08511	1.28	188	2014-08-22	07:29:40
402	50.317104	-4.085114	1.45	190.4	2014-08-22	07:29:41
403	50.317094	-4.085116	1.06	189.4	2014-08-22	07:29:42
404	50.317086	-4.085118	0.9	186.1	2014-08-22	07:29:43
405	50.317076	-4.085119	1.13	186.1	2014-08-22	07:29:44
406	50.317065	-4.085121	1.3	186.3	2014-08-22	07:29:45
407	50.317055	-4.08512	1.07	174.9	2014-08-22	07:29:46
408	50.317045	-4.085117	1.14	170.4	2014-08-22	07:29:47
409	50.317032	-4.085117	1.43	177.9	2014-08-22	07:29:48
410	50.317017	-4.085118	1.74	183.1	2014-08-22	07:29:49
411	50.317004	-4.085117	1.47	178.4	2014-08-22	07:29:50
412	50.316992	-4.085116	1.34	174.6	2014-08-22	07:29:51
413	50.316981	-4.085112	1.15	167.7	2014-08-22	07:29:52
414	50.316972	-4.085108	1.06	163.4	2014-08-22	07:29:53
415	50.316961	-4.085108	1.29	179.2	2014-08-22	07:29:54
416	50.31695	-4.085106	1.18	174.5	2014-08-22	07:29:55
417	50.316942	-4.085105	0.94	177.1	2014-08-22	07:29:56
418	50.316932	-4.085105	1.12	177.5	2014-08-22	07:29:57
419	50.316921	-4.085102	1.17	169.4	2014-08-22	07:29:58
420	50.316911	-4.085101	1.2	178.3	2014-08-22	07:29:59
421	50.316901	-4.085098	1.05	167.3	2014-08-22	07:30:00
422	50.316895	-4.085092	0.84	150.2	2014-08-22	07:30:01
423	50.316885	-4.085087	1.13	163.2	2014-08-22	07:30:02
424	50.316873	-4.085085	1.33	173.3	2014-08-22	07:30:03
425	50.316865	-4.08508	1.04	159.5	2014-08-22	07:30:04
426	50.316858	-4.085076	0.84	157.4	2014-08-22	07:30:05
427	50.316846	-4.085074	1.31	175.8	2014-08-22	07:30:06
428	50.316835	-4.085072	1.23	173	2014-08-22	07:30:07
429	50.316825	-4.085069	1.1	167.5	2014-08-22	07:30:08
430	50.316816	-4.085065	1.11	164.4	2014-08-22	07:30:09
431	50.316806	-4.085061	1.08	164.2	2014-08-22	07:30:10
432	50.316798	-4.085056	1.05	160.5	2014-08-22	07:30:11
433	50.316787	-4.085053	1.13	172.1	2014-08-22	07:30:12
434	50.316786	-4.085049	0.34	109.2	2014-08-22	07:30:13
435	50.31679	-4.085048	0.4	7.6	2014-08-22	07:30:14
436	50.316789	-4.085051	0.23	229.2	2014-08-22	07:30:15
437	50.316786	-4.085052	0.34	192	2014-08-22	07:30:16
438	50.316786	-4.08505	0.14	61.5	2014-08-22	07:30:17
439	50.316787	-4.085051	0.05	315.1	2014-08-22	07:30:19
440	50.316787	-4.085051	0.05	218.3	2014-08-22	07:30:20
441	50.316786	-4.085052	0.07	204.8	2014-08-22	07:30:21
442	50.316786	-4.085054	0.07	281	2014-08-22	07:30:23
443	50.316791	-4.085052	0.3	14.5	2014-08-22	07:30:25
444	50.316789	-4.085055	0.38	214.1	2014-08-22	07:30:26
445	50.316788	-4.085055	0.05	218.3	2014-08-22	07:30:27
446	50.316787	-4.085054	0.08	164.3	2014-08-22	07:30:29
447	50.316787	-4.085054	0.06	120.3	2014-08-22	07:30:30
448	50.316787	-4.085053	0.02	90	2014-08-22	07:30:31
449	50.316787	-4.085053	0.11	30	2014-08-22	07:30:32
450	50.31679	-4.085051	0.3	24.8	2014-08-22	07:30:33
451	50.316791	-4.085051	0.05	7	2014-08-22	07:30:35
452	50.31679	-4.085051	0.04	197.2	2014-08-22	07:30:36
453	50.316791	-4.085051	0.07	355.1	2014-08-22	07:30:37
454	50.316795	-4.085048	0.47	30.8	2014-08-22	07:30:38
455	50.316796	-4.085045	0.24	48.3	2014-08-22	07:30:39
456	50.316796	-4.085046	0.07	212.6	2014-08-22	07:30:40
457	50.316795	-4.085046	0.06	177.1	2014-08-22	07:30:42
458	50.316794	-4.085046	0.05	200.8	2014-08-22	07:30:43
459	50.316794	-4.085046	0.06	203.5	2014-08-22	07:30:44
460	50.316798	-4.085043	0.52	25.4	2014-08-22	07:30:45
461	50.316798	-4.085038	0.36	82.5	2014-08-22	07:30:46
462	50.316797	-4.085037	0.11	147.8	2014-08-22	07:30:47
463	50.316797	-4.085037	0	0	2014-08-22	07:30:48
464	50.316797	-4.085037	0.06	191.5	2014-08-22	07:30:49
465	50.316795	-4.085036	0.09	150.8	2014-08-22	07:30:51
466	50.316795	-4.085036	0.06	191.5	2014-08-22	07:30:52
467	50.316795	-4.085037	0.06	240.1	2014-08-22	07:30:53
468	50.316795	-4.085037	0.04	242	2014-08-22	07:30:54
469	50.316795	-4.085036	0.13	65	2014-08-22	07:30:55
470	50.316795	-4.085037	0.08	263.9	2014-08-22	07:30:56
471	50.316794	-4.085039	0.09	223.8	2014-08-22	07:30:58
472	50.316794	-4.085039	0.02	296.6	2014-08-22	07:30:59
473	50.316794	-4.085039	0.01	180	2014-08-22	07:31:00
474	50.316793	-4.08504	0.05	240.7	2014-08-22	07:31:02
475	50.316794	-4.085041	0.12	334.4	2014-08-22	07:31:03
476	50.316794	-4.085042	0.06	251.8	2014-08-22	07:31:04
477	50.316791	-4.085044	0.4	200.9	2014-08-22	07:31:05
478	50.316789	-4.085046	0.14	226	2014-08-22	07:31:07
479	50.316791	-4.085044	0.33	39.5	2014-08-22	07:31:08
480	50.316791	-4.085043	0.05	141.7	2014-08-22	07:31:09
481	50.31679	-4.085044	0.04	212.6	2014-08-22	07:31:11
482	50.31679	-4.085044	0.01	35.7	2014-08-22	07:31:12
483	50.316789	-4.08504	0.28	118.1	2014-08-22	07:31:13
484	50.316787	-4.085041	0.26	186.5	2014-08-22	07:31:14
485	50.316787	-4.08504	0.07	105.2	2014-08-22	07:31:15
486	50.316792	-4.085036	0.68	21.6	2014-08-22	07:31:16
487	50.316792	-4.085031	0.35	91.6	2014-08-22	07:31:17
488	50.316789	-4.085028	0.2	148.1	2014-08-22	07:31:19
489	50.316789	-4.085028	0.07	175.1	2014-08-22	07:31:20
490	50.316789	-4.085027	0.06	90	2014-08-22	07:31:21
491	50.31679	-4.085026	0.1	29.7	2014-08-22	07:31:23
492	50.316791	-4.085026	0.03	326.4	2014-08-22	07:31:24
493	50.316791	-4.085027	0.04	293.4	2014-08-22	07:31:25
494	50.316791	-4.085027	0.04	270	2014-08-22	07:31:26
495	50.316791	-4.085028	0.04	320.1	2014-08-22	07:31:27
496	50.316792	-4.085027	0.04	24.8	2014-08-22	07:31:29
497	50.316791	-4.085027	0.04	167.5	2014-08-22	07:31:31
498	50.316789	-4.08503	0.27	226.5	2014-08-22	07:31:32
499	50.316789	-4.085027	0.22	80	2014-08-22	07:31:33
500	50.316792	-4.085026	0.16	9.8	2014-08-22	07:31:35
501	50.316794	-4.085031	0.19	293.7	2014-08-22	07:31:37
502	50.316794	-4.085034	0.26	274.1	2014-08-22	07:31:38
503	50.316794	-4.085034	0.05	6.9	2014-08-22	07:31:39
504	50.316794	-4.085035	0.03	312.1	2014-08-22	07:31:41
505	50.316794	-4.085036	0.04	270	2014-08-22	07:31:42
506	50.316794	-4.085035	0.02	90	2014-08-22	07:31:43
507	50.316795	-4.085034	0.07	34.8	2014-08-22	07:31:45
508	50.316793	-4.085039	0.25	228.6	2014-08-22	07:31:47
509	50.316792	-4.085039	0.02	126.4	2014-08-22	07:31:48
510	50.316793	-4.08504	0.03	307.2	2014-08-22	07:31:49
511	50.316793	-4.085039	0.09	6.9	2014-08-22	07:31:50
512	50.316793	-4.085039	0.07	143	2014-08-22	07:31:51
513	50.316793	-4.085039	0.01	0	2014-08-22	07:31:52
514	50.316793	-4.085039	0.04	319.9	2014-08-22	07:31:53
515	50.316793	-4.085038	0.05	100.6	2014-08-22	07:31:54
516	50.316802	-4.085042	1.02	347.2	2014-08-22	07:31:55
517	50.316813	-4.085043	1.21	354.6	2014-08-22	07:31:56
518	50.316823	-4.085047	1.13	347.2	2014-08-22	07:31:57
519	50.316833	-4.085051	1.21	345.4	2014-08-22	07:31:58
520	50.316843	-4.085055	1.13	344.5	2014-08-22	07:31:59
521	50.316854	-4.08506	1.27	345.1	2014-08-22	07:32:00
522	50.316868	-4.085064	1.56	349.4	2014-08-22	07:32:01
523	50.316888	-4.085061	2.22	5.1	2014-08-22	07:32:02
524	50.316916	-4.085051	3.2	12.5	2014-08-22	07:32:03
525	50.316946	-4.085037	3.48	17.1	2014-08-22	07:32:04
526	50.316978	-4.085026	3.63	12.5	2014-08-22	07:32:05
527	50.317015	-4.085025	4.17	1.1	2014-08-22	07:32:06
528	50.317054	-4.085026	4.38	359.3	2014-08-22	07:32:07
529	50.317094	-4.085024	4.38	1.1	2014-08-22	07:32:08
530	50.317133	-4.085023	4.33	1	2014-08-22	07:32:09
531	50.317169	-4.085018	4.08	5.4	2014-08-22	07:32:10
532	50.317203	-4.085009	3.88	9.2	2014-08-22	07:32:11
533	50.317237	-4.085003	3.77	6.3	2014-08-22	07:32:12
534	50.31727	-4.085002	3.7	1.8	2014-08-22	07:32:13
535	50.317302	-4.085005	3.54	356.7	2014-08-22	07:32:14
536	50.31733	-4.085009	3.08	354.4	2014-08-22	07:32:15
537	50.31735	-4.085015	2.36	348.6	2014-08-22	07:32:16
538	50.31736	-4.085021	1.11	338.4	2014-08-22	07:32:17
539	50.31736	-4.085025	0.3	284.6	2014-08-22	07:32:18
540	50.317359	-4.085031	0.44	243.9	2014-08-22	07:32:19
541	50.317356	-4.085035	0.39	233.5	2014-08-22	07:32:20
542	50.31736	-4.08504	0.53	320.4	2014-08-22	07:32:21
543	50.317361	-4.085051	0.75	272.9	2014-08-22	07:32:22
544	50.317354	-4.085062	1.08	226.3	2014-08-22	07:32:23
545	50.317344	-4.085073	1.35	215.8	2014-08-22	07:32:24
546	50.317335	-4.085083	1.26	216.7	2014-08-22	07:32:25
547	50.317325	-4.085091	1.2	205.6	2014-08-22	07:32:26
548	50.317315	-4.085097	1.25	202.7	2014-08-22	07:32:27
549	50.317306	-4.085101	1.03	193.1	2014-08-22	07:32:28
550	50.317294	-4.085103	1.39	188.1	2014-08-22	07:32:29
551	50.31728	-4.085106	1.47	187.2	2014-08-22	07:32:30
552	50.317267	-4.085106	1.45	181.2	2014-08-22	07:32:31
553	50.317254	-4.085103	1.57	171.5	2014-08-22	07:32:32
554	50.317239	-4.085102	1.66	177.7	2014-08-22	07:32:33
555	50.317224	-4.085104	1.65	183.9	2014-08-22	07:32:34
556	50.317209	-4.085103	1.61	176.8	2014-08-22	07:32:35
557	50.317197	-4.0851	1.45	172	2014-08-22	07:32:36
558	50.317182	-4.0851	1.61	179.8	2014-08-22	07:32:37
559	50.317168	-4.085102	1.59	186.7	2014-08-22	07:32:38
560	50.317155	-4.085103	1.45	181.2	2014-08-22	07:32:39
561	50.317142	-4.0851	1.49	172.4	2014-08-22	07:32:40
562	50.31713	-4.085097	1.27	172.2	2014-08-22	07:32:41
563	50.317118	-4.085098	1.36	181	2014-08-22	07:32:42
564	50.317107	-4.085098	1.18	180.9	2014-08-22	07:32:43
565	50.317098	-4.085096	1.11	173.8	2014-08-22	07:32:44
566	50.317085	-4.085096	1.36	179.8	2014-08-22	07:32:45
567	50.317075	-4.085093	1.18	168.9	2014-08-22	07:32:46
568	50.317064	-4.085088	1.23	161.7	2014-08-22	07:32:47
569	50.317053	-4.085084	1.31	167.1	2014-08-22	07:32:48
570	50.31704	-4.085079	1.48	168.1	2014-08-22	07:32:49
571	50.317029	-4.085075	1.24	167.5	2014-08-22	07:32:50
572	50.31702	-4.085074	1.07	173	2014-08-22	07:32:51
573	50.317014	-4.08507	0.71	159.7	2014-08-22	07:32:52
574	50.317006	-4.085067	0.84	166	2014-08-22	07:32:53
575	50.316994	-4.08507	1.39	187.4	2014-08-22	07:32:54
576	50.316982	-4.08507	1.33	179.5	2014-08-22	07:32:55
577	50.316976	-4.085068	0.72	168.6	2014-08-22	07:32:56
578	50.316965	-4.085069	1.12	183.3	2014-08-22	07:32:57
579	50.316953	-4.085071	1.42	186.8	2014-08-22	07:32:58
580	50.316944	-4.085069	0.95	169.5	2014-08-22	07:32:59
581	50.316936	-4.085067	0.98	171.6	2014-08-22	07:33:00
582	50.316926	-4.085067	1.07	182.9	2014-08-22	07:33:01
583	50.316915	-4.085068	1.23	181.1	2014-08-22	07:33:02
584	50.316904	-4.085066	1.28	174.2	2014-08-22	07:33:03
585	50.316891	-4.085066	1.37	179.8	2014-08-22	07:33:04
586	50.316882	-4.085063	1	168.6	2014-08-22	07:33:05
587	50.316874	-4.08506	1.01	167.7	2014-08-22	07:33:06
588	50.316863	-4.085058	1.23	172.2	2014-08-22	07:33:07
589	50.316851	-4.085055	1.33	173.4	2014-08-22	07:33:08
590	50.316842	-4.085052	1.03	166.9	2014-08-22	07:33:09
591	50.316832	-4.085052	1.03	179.3	2014-08-22	07:33:10
592	50.316823	-4.08505	1.08	170.8	2014-08-22	07:33:11
593	50.316813	-4.085048	1.06	174.8	2014-08-22	07:33:12
594	50.316804	-4.085048	1.03	179.3	2014-08-22	07:33:13
595	50.316796	-4.085044	0.94	163.5	2014-08-22	07:33:14
596	50.316791	-4.085039	0.72	148.2	2014-08-22	07:33:15
597	50.31678	-4.085036	1.21	171.8	2014-08-22	07:33:16
598	50.316768	-4.085033	1.34	170.8	2014-08-22	07:33:17
599	50.316758	-4.085029	1.19	164.6	2014-08-22	07:33:18
600	50.316747	-4.085027	1.18	171.6	2014-08-22	07:33:19
601	50.316741	-4.08503	0.35	198.4	2014-08-22	07:33:21
602	50.316741	-4.08503	0.04	189.6	2014-08-22	07:33:22
603	50.316745	-4.08503	0.42	352.8	2014-08-22	07:33:23
604	50.316749	-4.085037	0.72	319	2014-08-22	07:33:24
605	50.316756	-4.085045	0.87	321.4	2014-08-22	07:33:25
606	50.316765	-4.085052	1.14	333.5	2014-08-22	07:33:26
607	50.316777	-4.085055	1.43	350.9	2014-08-22	07:33:27
608	50.316792	-4.085052	1.65	7	2014-08-22	07:33:28
609	50.316817	-4.085043	2.79	13.5	2014-08-22	07:33:29
610	50.316848	-4.085028	3.62	16.7	2014-08-22	07:33:30
611	50.316874	-4.085013	3.15	20.7	2014-08-22	07:33:31
612	50.316887	-4.085	1.67	31.5	2014-08-22	07:33:32
613	50.316886	-4.084997	0.24	120.2	2014-08-22	07:33:33
614	50.316886	-4.084999	0.11	289.4	2014-08-22	07:33:34
615	50.316886	-4.084999	0.04	242	2014-08-22	07:33:35
616	50.316886	-4.084999	0.01	90	2014-08-22	07:33:36
617	50.316901	-4.084986	1.88	30.4	2014-08-22	07:33:37
618	50.316923	-4.084969	2.75	26.3	2014-08-22	07:33:38
619	50.316943	-4.084956	2.43	22.5	2014-08-22	07:33:39
620	50.316953	-4.084952	1.12	15.1	2014-08-22	07:33:40
621	50.316953	-4.084953	0.14	311.1	2014-08-22	07:33:41
622	50.316954	-4.084954	0.1	333	2014-08-22	07:33:42
623	50.316958	-4.084952	0.46	13.5	2014-08-22	07:33:43
624	50.316959	-4.084953	0.09	301.1	2014-08-22	07:33:44
625	50.316959	-4.084954	0.04	298	2014-08-22	07:33:45
626	50.316955	-4.084956	0.46	197.4	2014-08-22	07:33:46
627	50.316952	-4.084957	0.39	196.9	2014-08-22	07:33:47
628	50.316947	-4.084958	0.49	182.9	2014-08-22	07:33:48
629	50.316941	-4.084957	0.69	177.5	2014-08-22	07:33:49
630	50.316932	-4.084958	0.98	181.4	2014-08-22	07:33:50
631	50.316922	-4.08496	1.2	188.6	2014-08-22	07:33:51
632	50.316911	-4.084962	1.17	185.8	2014-08-22	07:33:52
633	50.316903	-4.08496	0.94	173.4	2014-08-22	07:33:53
634	50.316893	-4.084961	1.05	183.9	2014-08-22	07:33:54
635	50.316882	-4.084963	1.29	186.7	2014-08-22	07:33:55
636	50.316873	-4.084966	1.04	190.6	2014-08-22	07:33:56
637	50.316864	-4.084966	1.02	180	2014-08-22	07:33:57
638	50.316855	-4.084968	0.96	186.1	2014-08-22	07:33:58
639	50.316845	-4.084972	1.2	196.5	2014-08-22	07:33:59
640	50.316834	-4.084976	1.22	193.8	2014-08-22	07:34:00
641	50.316825	-4.08498	1.02	194.2	2014-08-22	07:34:01
642	50.316818	-4.084985	0.93	204.2	2014-08-22	07:34:02
643	50.316809	-4.084993	1.11	208.4	2014-08-22	07:34:03
644	50.316799	-4.085	1.2	204	2014-08-22	07:34:04
645	50.31679	-4.085006	1.06	203	2014-08-22	07:34:05
646	50.316784	-4.08501	0.74	203.6	2014-08-22	07:34:06
647	50.316778	-4.085013	0.72	201.8	2014-08-22	07:34:07
648	50.316771	-4.085018	0.83	203.2	2014-08-22	07:34:08
649	50.316763	-4.085024	1	206.5	2014-08-22	07:34:09
650	50.316753	-4.085029	1.2	196.1	2014-08-22	07:34:10
651	50.316742	-4.085035	1.3	199	2014-08-22	07:34:11
652	50.316732	-4.08504	1.11	197.1	2014-08-22	07:34:12
653	50.316723	-4.085044	1.06	198.3	2014-08-22	07:34:13
654	50.316712	-4.08505	1.28	197.1	2014-08-22	07:34:14
655	50.316702	-4.085053	1.13	191.9	2014-08-22	07:34:15
656	50.316693	-4.085055	1.04	188.6	2014-08-22	07:34:16
657	50.316683	-4.085058	1.08	193.1	2014-08-22	07:34:17
658	50.316676	-4.085061	0.9	193	2014-08-22	07:34:18
659	50.316665	-4.085063	1.17	187	2014-08-22	07:34:19
660	50.316655	-4.085062	1.12	174.2	2014-08-22	07:34:20
661	50.316646	-4.085061	1.01	175.9	2014-08-22	07:34:21
662	50.316636	-4.085061	1.09	180.6	2014-08-22	07:34:22
663	50.316626	-4.08506	1.16	178.5	2014-08-22	07:34:23
664	50.316616	-4.085063	1.17	189.3	2014-08-22	07:34:24
665	50.316607	-4.085064	0.95	182.5	2014-08-22	07:34:25
666	50.316599	-4.085063	0.84	175.1	2014-08-22	07:34:26
667	50.316594	-4.085067	0.66	206.1	2014-08-22	07:34:27
668	50.316594	-4.085069	0.13	265.4	2014-08-22	07:34:28
669	50.316593	-4.085069	0.07	184.9	2014-08-22	07:34:29
670	50.316592	-4.08507	0.06	212.6	2014-08-22	07:34:31
671	50.316592	-4.085071	0.12	232.1	2014-08-22	07:34:32
672	50.316588	-4.085073	0.24	196.6	2014-08-22	07:34:34
673	50.316589	-4.085072	0.08	14.6	2014-08-22	07:34:36
674	50.316586	-4.085078	0.48	231.5	2014-08-22	07:34:37
675	50.316584	-4.085081	0.15	223.7	2014-08-22	07:34:39
676	50.316586	-4.085081	0.11	358.3	2014-08-22	07:34:41
677	50.31659	-4.085077	0.48	38.5	2014-08-22	07:34:42
678	50.31659	-4.085076	0.03	55.8	2014-08-22	07:34:44
679	50.31659	-4.085076	0.03	11.5	2014-08-22	07:34:45
680	50.316587	-4.085078	0.37	202.5	2014-08-22	07:34:46
681	50.316588	-4.085078	0.03	0	2014-08-22	07:34:48
682	50.316588	-4.085078	0.04	330.7	2014-08-22	07:34:50
683	50.316593	-4.085079	0.48	352.2	2014-08-22	07:34:51
684	50.316599	-4.085075	0.79	19.3	2014-08-22	07:34:52
685	50.316603	-4.085069	0.61	46.4	2014-08-22	07:34:53
686	50.316608	-4.085061	0.8	44.1	2014-08-22	07:34:54
687	50.316624	-4.08505	1.89	24.8	2014-08-22	07:34:55
688	50.316648	-4.085027	3.15	31.9	2014-08-22	07:34:56
689	50.316678	-4.085001	3.79	29.1	2014-08-22	07:34:57
690	50.316712	-4.084977	4.15	23.6	2014-08-22	07:34:58
691	50.316746	-4.084956	4.07	21.8	2014-08-22	07:34:59
692	50.316778	-4.084939	3.78	19.2	2014-08-22	07:35:00
693	50.316808	-4.084919	3.7	22.2	2014-08-22	07:35:01
694	50.31684	-4.0849	3.76	21.4	2014-08-22	07:35:02
695	50.316871	-4.084887	3.54	14.2	2014-08-22	07:35:03
696	50.316901	-4.084878	3.47	10.7	2014-08-22	07:35:04
697	50.316926	-4.084874	2.74	6.5	2014-08-22	07:35:05
698	50.31694	-4.084872	1.55	5.3	2014-08-22	07:35:06
699	50.316942	-4.084869	0.17	38.5	2014-08-22	07:35:08
700	50.316943	-4.084877	0.61	285	2014-08-22	07:35:09
701	50.316945	-4.084885	0.6	288.1	2014-08-22	07:35:10
702	50.316942	-4.084896	0.8	244.4	2014-08-22	07:35:11
703	50.316935	-4.084907	1.12	226.3	2014-08-22	07:35:12
704	50.316926	-4.084917	1.19	216.4	2014-08-22	07:35:13
705	50.316921	-4.084929	1.06	234.5	2014-08-22	07:35:14
706	50.316916	-4.084941	1.05	237.1	2014-08-22	07:35:15
707	50.31691	-4.084952	1.02	228.2	2014-08-22	07:35:16
708	50.316905	-4.084962	0.88	232.2	2014-08-22	07:35:17
709	50.3169	-4.084971	0.89	228.9	2014-08-22	07:35:18
710	50.316892	-4.084977	0.93	205.5	2014-08-22	07:35:19
711	50.316883	-4.084982	1.04	200.1	2014-08-22	07:35:20
712	50.316874	-4.084989	1.12	204.6	2014-08-22	07:35:21
713	50.316864	-4.084992	1.11	190.8	2014-08-22	07:35:22
714	50.316854	-4.084994	1.1	190.6	2014-08-22	07:35:23
715	50.316844	-4.084997	1.21	188	2014-08-22	07:35:24
716	50.316834	-4.084998	1.09	184.7	2014-08-22	07:35:25
717	50.316825	-4.084999	0.99	185.2	2014-08-22	07:35:26
718	50.316814	-4.085002	1.22	189.8	2014-08-22	07:35:27
719	50.316804	-4.085005	1.16	191	2014-08-22	07:35:28
720	50.316794	-4.085006	1.11	180.9	2014-08-22	07:35:29
721	50.316784	-4.085004	1.1	174.7	2014-08-22	07:35:30
722	50.316773	-4.085006	1.23	186.7	2014-08-22	07:35:31
723	50.316762	-4.085008	1.23	185.6	2014-08-22	07:35:32
724	50.316753	-4.085009	1.05	182.6	2014-08-22	07:35:33
725	50.316743	-4.08501	1.06	187.1	2014-08-22	07:35:34
726	50.316733	-4.085014	1.24	192.2	2014-08-22	07:35:35
727	50.316722	-4.085017	1.19	190.1	2014-08-22	07:35:36
728	50.316715	-4.085019	0.78	187.9	2014-08-22	07:35:37
729	50.316706	-4.085021	1.01	191.5	2014-08-22	07:35:38
730	50.316694	-4.085025	1.35	191	2014-08-22	07:35:39
731	50.316684	-4.085027	1.17	187.3	2014-08-22	07:35:40
732	50.316676	-4.085028	0.92	183.7	2014-08-22	07:35:41
733	50.316665	-4.08503	1.18	187.9	2014-08-22	07:35:42
734	50.316654	-4.085033	1.21	188.8	2014-08-22	07:35:43
735	50.316645	-4.085036	1.12	192	2014-08-22	07:35:44
736	50.316634	-4.08504	1.25	192.1	2014-08-22	07:35:45
737	50.316627	-4.08504	0.7	179	2014-08-22	07:35:46
738	50.316627	-4.08504	0.02	180	2014-08-22	07:35:47
739	50.31662	-4.085042	0.78	193.3	2014-08-22	07:35:48
740	50.316613	-4.085044	0.83	190.8	2014-08-22	07:35:49
741	50.316606	-4.085048	0.83	197.5	2014-08-22	07:35:50
742	50.3166	-4.085053	0.8	205.7	2014-08-22	07:35:51
743	50.316592	-4.085057	0.91	197.9	2014-08-22	07:35:52
744	50.316584	-4.085059	0.93	193	2014-08-22	07:35:53
745	50.316574	-4.085064	1.07	197.3	2014-08-22	07:35:54
746	50.316566	-4.08507	1.01	207.4	2014-08-22	07:35:55
747	50.316557	-4.085078	1.13	207.2	2014-08-22	07:35:56
748	50.316549	-4.085086	1.11	212.3	2014-08-22	07:35:57
749	50.316544	-4.085092	0.64	217.9	2014-08-22	07:35:58
750	50.316539	-4.085099	0.8	221.6	2014-08-22	07:35:59
751	50.316537	-4.085102	0.34	216.8	2014-08-22	07:36:00
752	50.316535	-4.085103	0.13	203.7	2014-08-22	07:36:01
753	50.316535	-4.085104	0.12	230.2	2014-08-22	07:36:02
754	50.31653	-4.085107	0.58	198	2014-08-22	07:36:03
755	50.31653	-4.085106	0.04	154	2014-08-22	07:36:04
756	50.316532	-4.085104	0.34	27.4	2014-08-22	07:36:05
757	50.316533	-4.085102	0.18	71.5	2014-08-22	07:36:06
758	50.316533	-4.085101	0.05	100.6	2014-08-22	07:36:07
759	50.316533	-4.085101	0.02	53.6	2014-08-22	07:36:08
760	50.316533	-4.085101	0.02	0	2014-08-22	07:36:10
761	50.316533	-4.085101	0.02	270	2014-08-22	07:36:11
762	50.316532	-4.085102	0.09	207.6	2014-08-22	07:36:13
763	50.316529	-4.0851	0.37	150.6	2014-08-22	07:36:14
764	50.316529	-4.085099	0.06	81.5	2014-08-22	07:36:15
765	50.316531	-4.085093	0.47	63.1	2014-08-22	07:36:16
766	50.316528	-4.085088	0.49	130.6	2014-08-22	07:36:17
767	50.316528	-4.085088	0.05	315.9	2014-08-22	07:36:18
768	50.316532	-4.085092	0.52	327.4	2014-08-22	07:36:19
769	50.316539	-4.085091	0.73	5.1	2014-08-22	07:36:20
770	50.316552	-4.085084	1.55	20.4	2014-08-22	07:36:21
771	50.316575	-4.085069	2.83	21.9	2014-08-22	07:36:22
772	50.316605	-4.08505	3.53	22.8	2014-08-22	07:36:23
773	50.316635	-4.08503	3.63	22.5	2014-08-22	07:36:24
774	50.316657	-4.085014	2.71	24.1	2014-08-22	07:36:25
775	50.316667	-4.085009	1.17	20.2	2014-08-22	07:36:26
776	50.316668	-4.085009	0.14	350.4	2014-08-22	07:36:27
777	50.316668	-4.085009	0.01	233.6	2014-08-22	07:36:29
778	50.316668	-4.085009	0.04	0	2014-08-22	07:36:30
779	50.316669	-4.085009	0.07	4.4	2014-08-22	07:36:31
780	50.316669	-4.085009	0.06	0	2014-08-22	07:36:32
781	50.31667	-4.085009	0.03	12.9	2014-08-22	07:36:33
782	50.316669	-4.085009	0.04	154.8	2014-08-22	07:36:34
783	50.31667	-4.085009	0.02	342.3	2014-08-22	07:36:36
784	50.31667	-4.085008	0.06	81.5	2014-08-22	07:36:37
785	50.316669	-4.085009	0.06	221.9	2014-08-22	07:36:38
786	50.316669	-4.085009	0.03	239.7	2014-08-22	07:36:40
787	50.316672	-4.085002	0.65	54.8	2014-08-22	07:36:41
788	50.316669	-4.084999	0.41	147.5	2014-08-22	07:36:42
789	50.316666	-4.085001	0.44	196.6	2014-08-22	07:36:43
790	50.316664	-4.085005	0.34	237	2014-08-22	07:36:44
791	50.316663	-4.085008	0.26	253	2014-08-22	07:36:45
792	50.316664	-4.085008	0.04	0	2014-08-22	07:36:46
793	50.316664	-4.085007	0.07	41.2	2014-08-22	07:36:48
794	50.316664	-4.085007	0.04	171.2	2014-08-22	07:36:49
795	50.316665	-4.085008	0.08	331.1	2014-08-22	07:36:51
796	50.316665	-4.085008	0.02	196.7	2014-08-22	07:36:52
797	50.316665	-4.085008	0.06	203.1	2014-08-22	07:36:53
798	50.316664	-4.085012	0.27	243.2	2014-08-22	07:36:54
799	50.316664	-4.085013	0.05	316.4	2014-08-22	07:36:56
800	50.316664	-4.085014	0.1	248.5	2014-08-22	07:36:57
801	50.316666	-4.085019	0.21	299.9	2014-08-22	07:36:59
802	50.316662	-4.085025	0.66	224.4	2014-08-22	07:37:00
803	50.31666	-4.085033	0.56	246.4	2014-08-22	07:37:01
804	50.316662	-4.085037	0.38	308	2014-08-22	07:37:02
805	50.316663	-4.08504	0.26	300.8	2014-08-22	07:37:03
806	50.316661	-4.085044	0.36	226.1	2014-08-22	07:37:04
807	50.31666	-4.085045	0.11	226.1	2014-08-22	07:37:05
808	50.31666	-4.085045	0.05	231.9	2014-08-22	07:37:06
809	50.316659	-4.085045	0.02	139.9	2014-08-22	07:37:08
810	50.316659	-4.085045	0.03	203.5	2014-08-22	07:37:09
811	50.316659	-4.085045	0.01	35.7	2014-08-22	07:37:10
812	50.316659	-4.085045	0.03	66.9	2014-08-22	07:37:11
813	50.316659	-4.085046	0.04	239.9	2014-08-22	07:37:13
814	50.316659	-4.085046	0.03	253.4	2014-08-22	07:37:14
815	50.316659	-4.085046	0.02	270	2014-08-22	07:37:15
816	50.316656	-4.085049	0.4	204.7	2014-08-22	07:37:16
817	50.316655	-4.085048	0.06	109.3	2014-08-22	07:37:17
818	50.316655	-4.085048	0	90	2014-08-22	07:37:19
819	50.316655	-4.085048	0	0	2014-08-22	07:37:20
820	50.316655	-4.085048	0.01	180	2014-08-22	07:37:21
821	50.316657	-4.085045	0.14	49.8	2014-08-22	07:37:23
822	50.316657	-4.085045	0.01	270	2014-08-22	07:37:24
823	50.316658	-4.085045	0.08	342	2014-08-22	07:37:25
824	50.316656	-4.085046	0.11	197.7	2014-08-22	07:37:27
825	50.316656	-4.085046	0.01	90	2014-08-22	07:37:28
826	50.316656	-4.085046	0.03	17.7	2014-08-22	07:37:30
827	50.316657	-4.085046	0.02	16.7	2014-08-22	07:37:31
828	50.316656	-4.085048	0.1	243.2	2014-08-22	07:37:33
829	50.316656	-4.085048	0.05	52.5	2014-08-22	07:37:34
830	50.316657	-4.085046	0.17	63.3	2014-08-22	07:37:35
831	50.316658	-4.085045	0.06	17.5	2014-08-22	07:37:37
832	50.316661	-4.085041	0.46	40.9	2014-08-22	07:37:38
833	50.316661	-4.085038	0.2	95.3	2014-08-22	07:37:39
834	50.316662	-4.085038	0.06	345.1	2014-08-22	07:37:41
835	50.316662	-4.085039	0.03	315.7	2014-08-22	07:37:42
836	50.316661	-4.085039	0.02	193.7	2014-08-22	07:37:44
837	50.316661	-4.085038	0.04	90	2014-08-22	07:37:45
838	50.316662	-4.085038	0.07	28.4	2014-08-22	07:37:46
839	50.316662	-4.085037	0.06	42.6	2014-08-22	07:37:47
840	50.316663	-4.085037	0.06	22.4	2014-08-22	07:37:48
841	50.316663	-4.085037	0.03	180	2014-08-22	07:37:49
842	50.316661	-4.085037	0.1	180	2014-08-22	07:37:51
843	50.316661	-4.085037	0.04	57.6	2014-08-22	07:37:52
844	50.316661	-4.085037	0.02	320.9	2014-08-22	07:37:54
845	50.316662	-4.085037	0.06	6.4	2014-08-22	07:37:55
846	50.316663	-4.085037	0.11	346.7	2014-08-22	07:37:56
847	50.316663	-4.085037	0.04	28.9	2014-08-22	07:37:58
848	50.316663	-4.085035	0.05	116.1	2014-08-22	07:38:00
849	50.316663	-4.085035	0.06	52.4	2014-08-22	07:38:01
850	50.316663	-4.085033	0.05	73.7	2014-08-22	07:38:03
851	50.316664	-4.085033	0.05	20.8	2014-08-22	07:38:04
852	50.316662	-4.085033	0.08	174	2014-08-22	07:38:06
853	50.316662	-4.085032	0.05	128.1	2014-08-22	07:38:07
854	50.316662	-4.085032	0.05	52.5	2014-08-22	07:38:08
855	50.316662	-4.085032	0.01	90	2014-08-22	07:38:09
856	50.316662	-4.085031	0.05	128.1	2014-08-22	07:38:10
857	50.316662	-4.085031	0.05	113	2014-08-22	07:38:11
858	50.316662	-4.085028	0.18	75.7	2014-08-22	07:38:12
859	50.316667	-4.085023	0.6	36.3	2014-08-22	07:38:13
860	50.316667	-4.085018	0.34	82	2014-08-22	07:38:14
861	50.316667	-4.085018	0.05	159.2	2014-08-22	07:38:15
862	50.316663	-4.085019	0.42	186.5	2014-08-22	07:38:16
863	50.31666	-4.085019	0.35	182.9	2014-08-22	07:38:17
864	50.316661	-4.085018	0.07	26.2	2014-08-22	07:38:19
865	50.316662	-4.085015	0.22	64.5	2014-08-22	07:38:20
866	50.316661	-4.085015	0.07	162.3	2014-08-22	07:38:22
867	50.31666	-4.085014	0.03	143	2014-08-22	07:38:24
868	50.316658	-4.085014	0.14	176.4	2014-08-22	07:38:26
869	50.31666	-4.085012	0.15	28.8	2014-08-22	07:38:28
870	50.31666	-4.085011	0.09	56.9	2014-08-22	07:38:29
871	50.31666	-4.08501	0.04	103.7	2014-08-22	07:38:31
872	50.31666	-4.08501	0.03	136.8	2014-08-22	07:38:32
873	50.316657	-4.085007	0.17	151	2014-08-22	07:38:34
874	50.316657	-4.085007	0.06	152.2	2014-08-22	07:38:36
875	50.316654	-4.085004	0.32	140.1	2014-08-22	07:38:37
876	50.316651	-4.085004	0.42	186.5	2014-08-22	07:38:38
877	50.31665	-4.085005	0.04	197.7	2014-08-22	07:38:39
878	50.31665	-4.085004	0.04	154.2	2014-08-22	07:38:40
879	50.316652	-4.085001	0.29	48.4	2014-08-22	07:38:41
880	50.316652	-4.085001	0.02	33.3	2014-08-22	07:38:43
881	50.316652	-4.084997	0.24	92.1	2014-08-22	07:38:44
882	50.316648	-4.084996	0.42	166.1	2014-08-22	07:38:45
883	50.316646	-4.084996	0.14	182.5	2014-08-22	07:38:47
884	50.316648	-4.084991	0.48	52.8	2014-08-22	07:38:48
885	50.316648	-4.084986	0.32	93.4	2014-08-22	07:38:49
886	50.316648	-4.084986	0.02	147.4	2014-08-22	07:38:50
887	50.316648	-4.084986	0.03	32.6	2014-08-22	07:38:51
888	50.316647	-4.084987	0.05	206.7	2014-08-22	07:38:53
889	50.316647	-4.084987	0.03	223.2	2014-08-22	07:38:54
890	50.316648	-4.084987	0.04	17.7	2014-08-22	07:38:55
891	50.316648	-4.084982	0.16	81.9	2014-08-22	07:38:57
892	50.316648	-4.084982	0.02	160.2	2014-08-22	07:38:58
893	50.316647	-4.084978	0.28	99.7	2014-08-22	07:38:59
894	50.316647	-4.084977	0.09	116	2014-08-22	07:39:00
895	50.316646	-4.084976	0.08	137.6	2014-08-22	07:39:02
896	50.316652	-4.084973	0.66	14.5	2014-08-22	07:39:03
897	50.316659	-4.084977	0.85	341.2	2014-08-22	07:39:04
898	50.316666	-4.084981	0.79	339.2	2014-08-22	07:39:05
899	50.316674	-4.084982	0.93	358.2	2014-08-22	07:39:06
900	50.316686	-4.084977	1.39	12.1	2014-08-22	07:39:07
901	50.316702	-4.084969	1.87	19.7	2014-08-22	07:39:08
902	50.316717	-4.08496	1.81	20	2014-08-22	07:39:09
903	50.316724	-4.084956	0.73	21.9	2014-08-22	07:39:10
904	50.316725	-4.084952	0.17	65.8	2014-08-22	07:39:12
905	50.316724	-4.084951	0.08	170.8	2014-08-22	07:39:13
906	50.316724	-4.084951	0.01	147.4	2014-08-22	07:39:14
907	50.316724	-4.084952	0.1	234.3	2014-08-22	07:39:15
908	50.316723	-4.084953	0.03	199.7	2014-08-22	07:39:17
909	50.316723	-4.084952	0.06	62.4	2014-08-22	07:39:18
910	50.31672	-4.084954	0.35	202.7	2014-08-22	07:39:19
911	50.316721	-4.084954	0.08	8.7	2014-08-22	07:39:20
912	50.316722	-4.084956	0.08	300.3	2014-08-22	07:39:22
913	50.316722	-4.084956	0.03	270	2014-08-22	07:39:23
914	50.316722	-4.084956	0.01	180	2014-08-22	07:39:24
915	50.316721	-4.084956	0.05	176.1	2014-08-22	07:39:26
916	50.316723	-4.084954	0.28	38.8	2014-08-22	07:39:27
917	50.316723	-4.084954	0.01	270	2014-08-22	07:39:28
918	50.31672	-4.084954	0.35	177.1	2014-08-22	07:39:29
919	50.316717	-4.084956	0.39	209.5	2014-08-22	07:39:30
920	50.316717	-4.084957	0.02	270	2014-08-22	07:39:31
921	50.316721	-4.084956	0.46	8.1	2014-08-22	07:39:32
922	50.316721	-4.084956	0.01	90	2014-08-22	07:39:33
923	50.316721	-4.084956	0.01	211	2014-08-22	07:39:35
924	50.31672	-4.084957	0.08	262.6	2014-08-22	07:39:36
925	50.316721	-4.084957	0.02	327.4	2014-08-22	07:39:37
926	50.316723	-4.084954	0.31	40.9	2014-08-22	07:39:38
927	50.316723	-4.084954	0.04	0	2014-08-22	07:39:39
928	50.316723	-4.084954	0.02	205.8	2014-08-22	07:39:41
929	50.316723	-4.084954	0.04	62	2014-08-22	07:39:42
930	50.316725	-4.084949	0.42	50	2014-08-22	07:39:43
931	50.316722	-4.084952	0.37	205.6	2014-08-22	07:39:44
932	50.31672	-4.084956	0.43	232.9	2014-08-22	07:39:45
933	50.31672	-4.084958	0.07	281.5	2014-08-22	07:39:47
934	50.31672	-4.084959	0.04	205.8	2014-08-22	07:39:48
935	50.316719	-4.084958	0.06	174.3	2014-08-22	07:39:50
936	50.31672	-4.084958	0.05	23.1	2014-08-22	07:39:52
937	50.31672	-4.084959	0.06	312.6	2014-08-22	07:39:53
938	50.31672	-4.084959	0.02	270	2014-08-22	07:39:54
939	50.31672	-4.084958	0.05	141.7	2014-08-22	07:39:55
940	50.316719	-4.084959	0.01	231.9	2014-08-22	07:39:56
941	50.316719	-4.084959	0.03	180	2014-08-22	07:39:57
942	50.316719	-4.084958	0.03	52.8	2014-08-22	07:39:58
943	50.31672	-4.084958	0.02	337.3	2014-08-22	07:40:00
944	50.316719	-4.084958	0.02	180	2014-08-22	07:40:01
945	50.316718	-4.084962	0.33	237.7	2014-08-22	07:40:02
946	50.316718	-4.084962	0.02	342.8	2014-08-22	07:40:04
947	50.316718	-4.084962	0.02	124	2014-08-22	07:40:06
948	50.316718	-4.084962	0.01	35.7	2014-08-22	07:40:07
949	50.316718	-4.084962	0.01	270	2014-08-22	07:40:08
950	50.316718	-4.084962	0.06	32.6	2014-08-22	07:40:09
951	50.316719	-4.084962	0.02	341.3	2014-08-22	07:40:10
952	50.31672	-4.084959	0.12	43.3	2014-08-22	07:40:12
953	50.31672	-4.084959	0.03	180	2014-08-22	07:40:13
954	50.31672	-4.08496	0.08	291.4	2014-08-22	07:40:14
955	50.316726	-4.084971	1.02	311.8	2014-08-22	07:40:15
956	50.316732	-4.084982	0.99	308.5	2014-08-22	07:40:16
957	50.31674	-4.084994	1.23	314.3	2014-08-22	07:40:17
958	50.316749	-4.085006	1.32	320.4	2014-08-22	07:40:18
959	50.316759	-4.085012	1.23	340.4	2014-08-22	07:40:19
960	50.316779	-4.085007	2.19	9.1	2014-08-22	07:40:20
961	50.316808	-4.084987	3.6	23.6	2014-08-22	07:40:21
962	50.316838	-4.084961	3.79	28.8	2014-08-22	07:40:22
963	50.316871	-4.084937	4.01	24.9	2014-08-22	07:40:23
964	50.316911	-4.084919	4.65	16.2	2014-08-22	07:40:24
965	50.31695	-4.084918	4.39	0.9	2014-08-22	07:40:25
966	50.316985	-4.084932	4.05	345.4	2014-08-22	07:40:26
967	50.317015	-4.084945	3.41	344.4	2014-08-22	07:40:27
968	50.31703	-4.084951	1.77	347.4	2014-08-22	07:40:28
969	50.317033	-4.084953	0.29	326.5	2014-08-22	07:40:29
970	50.317032	-4.084954	0.07	237.6	2014-08-22	07:40:30
971	50.317026	-4.084959	0.77	209.2	2014-08-22	07:40:31
972	50.317024	-4.084964	0.43	228	2014-08-22	07:40:32
973	50.317025	-4.084971	0.56	290.5	2014-08-22	07:40:33
974	50.317026	-4.08498	0.63	271.7	2014-08-22	07:40:34
975	50.317022	-4.084993	0.96	249	2014-08-22	07:40:35
976	50.317014	-4.085004	1.28	220.5	2014-08-22	07:40:36
977	50.317006	-4.085016	1.19	225.7	2014-08-22	07:40:37
978	50.317002	-4.085029	1.02	238.7	2014-08-22	07:40:38
979	50.316994	-4.08504	1.18	222.8	2014-08-22	07:40:39
980	50.316985	-4.085052	1.3	223.5	2014-08-22	07:40:40
981	50.316981	-4.085062	0.83	236	2014-08-22	07:40:41
982	50.316976	-4.085073	0.91	234.9	2014-08-22	07:40:42
983	50.316971	-4.085082	0.85	229.5	2014-08-22	07:40:43
984	50.316968	-4.08509	0.73	238.3	2014-08-22	07:40:44
985	50.316963	-4.085101	0.96	232.2	2014-08-22	07:40:45
986	50.316956	-4.085111	1.05	224.7	2014-08-22	07:40:46
987	50.316948	-4.085122	1.17	219.2	2014-08-22	07:40:47
988	50.316941	-4.085132	1.1	222.5	2014-08-22	07:40:48
989	50.316936	-4.08514	0.74	230.3	2014-08-22	07:40:49
990	50.316932	-4.085149	0.77	235.2	2014-08-22	07:40:50
991	50.316925	-4.085162	1.19	228	2014-08-22	07:40:51
992	50.31692	-4.085172	0.95	229.1	2014-08-22	07:40:52
993	50.316916	-4.085177	0.55	217.8	2014-08-22	07:40:53
994	50.316913	-4.085179	0.4	208.2	2014-08-22	07:40:54
995	50.316908	-4.085186	0.64	224.8	2014-08-22	07:40:55
996	50.316904	-4.085194	0.76	232.8	2014-08-22	07:40:56
997	50.316901	-4.085201	0.6	236.9	2014-08-22	07:40:57
998	50.316896	-4.085209	0.83	219.4	2014-08-22	07:40:58
999	50.316887	-4.085215	1.1	206	2014-08-22	07:40:59
1000	50.316879	-4.085221	0.89	205.7	2014-08-22	07:41:00
1001	50.316873	-4.085227	0.84	210.9	2014-08-22	07:41:01
1002	50.316865	-4.085232	0.93	201.9	2014-08-22	07:41:02
1003	50.316859	-4.085236	0.74	206.7	2014-08-22	07:41:03
1004	50.316854	-4.085241	0.71	208.5	2014-08-22	07:41:04
1005	50.316846	-4.085243	0.9	190.3	2014-08-22	07:41:05
1006	50.316837	-4.085246	1.01	188.5	2014-08-22	07:41:06
1007	50.316827	-4.085248	1.1	190.9	2014-08-22	07:41:07
1008	50.316818	-4.08525	1.07	184.5	2014-08-22	07:41:08
1009	50.316808	-4.08525	1.01	180.7	2014-08-22	07:41:09
1010	50.316801	-4.085249	0.84	174.3	2014-08-22	07:41:10
1011	50.316793	-4.085249	0.88	180.4	2014-08-22	07:41:11
1012	50.316785	-4.085248	0.92	176.6	2014-08-22	07:41:12
1013	50.316776	-4.085245	0.95	168.1	2014-08-22	07:41:13
1014	50.31677	-4.085239	0.81	147.1	2014-08-22	07:41:14
1015	50.316764	-4.085234	0.77	152.3	2014-08-22	07:41:15
1016	50.316754	-4.085231	1.12	170.8	2014-08-22	07:41:16
1017	50.316746	-4.085227	0.98	160.2	2014-08-22	07:41:17
1018	50.316744	-4.085224	0.28	129.5	2014-08-22	07:41:18
1019	50.316744	-4.085224	0.03	191.5	2014-08-22	07:41:19
1020	50.316743	-4.085226	0.2	226.8	2014-08-22	07:41:20
1021	50.316742	-4.085227	0.17	205.5	2014-08-22	07:41:21
1022	50.316737	-4.085228	0.23	185.9	2014-08-22	07:41:23
1023	50.316735	-4.08523	0.14	209.7	2014-08-22	07:41:25
1024	50.316734	-4.085228	0.12	133.4	2014-08-22	07:41:26
1025	50.316735	-4.085227	0.13	68.6	2014-08-22	07:41:27
1026	50.316735	-4.085227	0.05	352.2	2014-08-22	07:41:28
1027	50.316736	-4.085226	0.08	32.6	2014-08-22	07:41:29
1028	50.316736	-4.085226	0	0	2014-08-22	07:41:30
1029	50.316736	-4.085226	0.02	147.4	2014-08-22	07:41:31
1030	50.316736	-4.085224	0.07	71.2	2014-08-22	07:41:33
1031	50.316736	-4.085224	0.05	207.3	2014-08-22	07:41:34
1032	50.316732	-4.085224	0.21	175.2	2014-08-22	07:41:36
1033	50.316732	-4.085223	0.04	112.8	2014-08-22	07:41:38
1034	50.316731	-4.085223	0.05	187.8	2014-08-22	07:41:39
1035	50.316733	-4.085223	0.14	9.9	2014-08-22	07:41:40
1036	50.316734	-4.08522	0.29	42.4	2014-08-22	07:41:41
1037	50.316734	-4.08522	0.01	144.3	2014-08-22	07:41:42
1038	50.316733	-4.085221	0.06	204.9	2014-08-22	07:41:44
1039	50.316733	-4.085221	0.07	175.6	2014-08-22	07:41:45
1040	50.316733	-4.085221	0.04	219	2014-08-22	07:41:46
1041	50.316741	-4.085229	1.08	328.8	2014-08-22	07:41:47
1042	50.316747	-4.085243	1.24	303.9	2014-08-22	07:41:48
1043	50.316753	-4.085258	1.29	302.9	2014-08-22	07:41:49
1044	50.316762	-4.085271	1.29	317.4	2014-08-22	07:41:50
1045	50.316783	-4.085274	2.3	355	2014-08-22	07:41:51
1046	50.316814	-4.085264	3.54	11.2	2014-08-22	07:41:52
1047	50.316853	-4.08526	4.42	3.5	2014-08-22	07:41:53
1048	50.316897	-4.085266	4.91	355.1	2014-08-22	07:41:54
1049	50.316941	-4.085267	4.82	358.9	2014-08-22	07:41:55
1050	50.316986	-4.085261	5.09	5.4	2014-08-22	07:41:56
1051	50.31703	-4.085261	4.85	359.6	2014-08-22	07:41:57
1052	50.317069	-4.085266	4.41	355.7	2014-08-22	07:41:58
1053	50.317108	-4.085273	4.41	352.8	2014-08-22	07:41:59
1054	50.317147	-4.085285	4.32	349.2	2014-08-22	07:42:00
1055	50.317188	-4.085294	4.61	351.5	2014-08-22	07:42:01
1056	50.31723	-4.08531	4.87	347	2014-08-22	07:42:02
1057	50.317265	-4.085333	4.25	336.8	2014-08-22	07:42:03
1058	50.317294	-4.08536	3.76	329.3	2014-08-22	07:42:04
1059	50.317317	-4.085384	3	325.5	2014-08-22	07:42:05
1060	50.317329	-4.085396	1.6	327.3	2014-08-22	07:42:06
1061	50.317331	-4.085401	0.38	307.4	2014-08-22	07:42:07
1062	50.317328	-4.085409	0.65	240	2014-08-22	07:42:08
1063	50.317326	-4.085414	0.45	236	2014-08-22	07:42:09
1064	50.317322	-4.085414	0.39	184.4	2014-08-22	07:42:10
1065	50.317321	-4.085414	0.12	154.1	2014-08-22	07:42:11
1066	50.317321	-4.085414	0.03	286.6	2014-08-22	07:42:12
1067	50.317316	-4.085419	0.72	209.4	2014-08-22	07:42:13
1068	50.317307	-4.085425	1.1	204.4	2014-08-22	07:42:14
1069	50.317297	-4.085428	1.13	190	2014-08-22	07:42:15
1070	50.31729	-4.085425	0.81	165.6	2014-08-22	07:42:16
1071	50.317282	-4.085421	0.83	160.3	2014-08-22	07:42:17
1072	50.317273	-4.085417	1.1	164.2	2014-08-22	07:42:18
1073	50.317261	-4.085414	1.36	170.7	2014-08-22	07:42:19
1074	50.317249	-4.085408	1.38	162.2	2014-08-22	07:42:20
1075	50.317239	-4.085404	1.14	167	2014-08-22	07:42:21
1076	50.317226	-4.085402	1.42	172	2014-08-22	07:42:22
1077	50.317213	-4.085398	1.49	169.6	2014-08-22	07:42:23
1078	50.317202	-4.085392	1.33	160.6	2014-08-22	07:42:24
1079	50.317193	-4.085384	1.15	149.9	2014-08-22	07:42:25
1080	50.317182	-4.085378	1.31	163.4	2014-08-22	07:42:26
1081	50.31717	-4.085371	1.36	158.7	2014-08-22	07:42:27
1082	50.31716	-4.085364	1.3	157.7	2014-08-22	07:42:28
1083	50.31715	-4.085354	1.32	145.7	2014-08-22	07:42:29
1084	50.31714	-4.085345	1.21	149.6	2014-08-22	07:42:30
1085	50.317128	-4.085336	1.54	153.8	2014-08-22	07:42:31
1086	50.317118	-4.085325	1.32	145.3	2014-08-22	07:42:32
1087	50.317109	-4.085316	1.27	148.1	2014-08-22	07:42:33
1088	50.317097	-4.085308	1.36	157	2014-08-22	07:42:34
1089	50.317087	-4.085299	1.27	150.4	2014-08-22	07:42:35
1090	50.317077	-4.085289	1.34	145.9	2014-08-22	07:42:36
1091	50.317067	-4.085278	1.36	147.2	2014-08-22	07:42:37
1092	50.317058	-4.085269	1.27	146.8	2014-08-22	07:42:38
1093	50.317048	-4.085261	1.24	152.5	2014-08-22	07:42:39
1094	50.317037	-4.085252	1.34	152.2	2014-08-22	07:42:40
1095	50.317026	-4.085244	1.34	157	2014-08-22	07:42:41
1096	50.317016	-4.085235	1.3	147.2	2014-08-22	07:42:42
1097	50.317009	-4.085222	1.18	132.9	2014-08-22	07:42:43
1098	50.317001	-4.085211	1.19	138.9	2014-08-22	07:42:44
1099	50.316992	-4.085202	1.18	146.2	2014-08-22	07:42:45
1100	50.316982	-4.085194	1.31	153	2014-08-22	07:42:46
1101	50.316971	-4.085186	1.26	155	2014-08-22	07:42:47
1102	50.316966	-4.085173	1.14	120.6	2014-08-22	07:42:48
1103	50.31696	-4.085163	1	136.5	2014-08-22	07:42:49
1104	50.316947	-4.085158	1.41	166.3	2014-08-22	07:42:50
1105	50.316935	-4.085155	1.37	172	2014-08-22	07:42:51
1106	50.316927	-4.08515	1.04	158.1	2014-08-22	07:42:52
1107	50.316919	-4.085141	1.06	142.3	2014-08-22	07:42:53
1108	50.316912	-4.085134	0.89	144.9	2014-08-22	07:42:54
1109	50.316906	-4.085125	0.92	139.3	2014-08-22	07:42:55
1110	50.316898	-4.085117	1.1	150.1	2014-08-22	07:42:56
1111	50.316888	-4.085111	1.18	157.7	2014-08-22	07:42:57
1112	50.316879	-4.085104	1.06	151.8	2014-08-22	07:42:58
1113	50.316873	-4.085097	0.84	144	2014-08-22	07:42:59
1114	50.316863	-4.085093	1.22	165.2	2014-08-22	07:43:00
1115	50.316849	-4.085087	1.57	165.7	2014-08-22	07:43:01
1116	50.316838	-4.085081	1.28	159.2	2014-08-22	07:43:02
1117	50.31683	-4.085073	1.08	147.4	2014-08-22	07:43:03
1118	50.316823	-4.085066	0.94	150.2	2014-08-22	07:43:04
1119	50.316814	-4.085062	1.03	163.9	2014-08-22	07:43:05
1120	50.316806	-4.085057	0.94	155.7	2014-08-22	07:43:06
1121	50.316807	-4.085055	0.12	67.5	2014-08-22	07:43:07
1122	50.316807	-4.085056	0.02	270	2014-08-22	07:43:08
1123	50.316803	-4.085055	0.2	172.4	2014-08-22	07:43:10
1124	50.316806	-4.085053	0.18	26	2014-08-22	07:43:12
1125	50.316805	-4.085052	0.08	147.4	2014-08-22	07:43:13
1126	50.316802	-4.085055	0.39	212.6	2014-08-22	07:43:14
1127	50.316799	-4.085056	0.37	192	2014-08-22	07:43:15
1128	50.316798	-4.085055	0.13	158.6	2014-08-22	07:43:16
1129	50.316797	-4.085052	0.29	112.7	2014-08-22	07:43:17
1130	50.316797	-4.085051	0.08	117.3	2014-08-22	07:43:18
1131	50.316796	-4.085053	0.1	258.8	2014-08-22	07:43:20
1132	50.316796	-4.085054	0.05	200.8	2014-08-22	07:43:21
1133	50.316794	-4.085054	0.2	183.5	2014-08-22	07:43:22
1134	50.316793	-4.085055	0.08	200.7	2014-08-22	07:43:24
1135	50.316793	-4.085055	0.04	0	2014-08-22	07:43:26
1136	50.316794	-4.085054	0.03	23.5	2014-08-22	07:43:27
1137	50.316793	-4.085054	0.06	180	2014-08-22	07:43:28
1138	50.316793	-4.085054	0.01	270	2014-08-22	07:43:29
1139	50.316793	-4.085054	0.06	147.4	2014-08-22	07:43:30
1140	50.316792	-4.085055	0.06	221.9	2014-08-22	07:43:31
1141	50.316793	-4.085053	0.06	75.5	2014-08-22	07:43:33
1142	50.316793	-4.085053	0.04	77.8	2014-08-22	07:43:34
1143	50.316793	-4.085051	0.07	70.4	2014-08-22	07:43:36
1144	50.316793	-4.085051	0.01	90	2014-08-22	07:43:37
1145	50.316792	-4.085049	0.19	150.5	2014-08-22	07:43:38
1146	50.316792	-4.085049	0.01	90	2014-08-22	07:43:39
1147	50.316791	-4.085049	0.04	188.8	2014-08-22	07:43:40
1148	50.316791	-4.085051	0.06	248.6	2014-08-22	07:43:42
1149	50.316791	-4.085051	0.02	228.6	2014-08-22	07:43:43
1150	50.316791	-4.08505	0.04	113.4	2014-08-22	07:43:44
1151	50.316788	-4.085052	0.14	202.3	2014-08-22	07:43:46
1152	50.316788	-4.085052	0.04	220.1	2014-08-22	07:43:47
1153	50.316783	-4.085057	0.7	209.7	2014-08-22	07:43:48
1154	50.316778	-4.08506	0.52	201.4	2014-08-22	07:43:49
1155	50.316778	-4.08506	0.01	128.1	2014-08-22	07:43:50
1156	50.316778	-4.085061	0.09	257.2	2014-08-22	07:43:51
1157	50.316775	-4.085066	0.53	224.7	2014-08-22	07:43:52
1158	50.316771	-4.085069	0.47	207.7	2014-08-22	07:43:53
1159	50.316768	-4.085068	0.17	162.7	2014-08-22	07:43:55
1160	50.316764	-4.085072	0.54	215.2	2014-08-22	07:43:56
1161	50.316761	-4.085073	0.35	192.7	2014-08-22	07:43:57
1162	50.31676	-4.085075	0.08	244.4	2014-08-22	07:43:59
1163	50.316756	-4.085079	0.29	208.5	2014-08-22	07:44:01
1164	50.316755	-4.08508	0.17	223.1	2014-08-22	07:44:02
1165	50.31675	-4.085082	0.49	192.7	2014-08-22	07:44:03
1166	50.31675	-4.085081	0.07	133.8	2014-08-22	07:44:04
1167	50.316749	-4.085081	0.09	171.9	2014-08-22	07:44:05
1168	50.316748	-4.085082	0.09	196.8	2014-08-22	07:44:07
1169	50.316747	-4.085081	0.08	111.4	2014-08-22	07:44:08
1170	50.316746	-4.085081	0.11	196.1	2014-08-22	07:44:09
1171	50.316745	-4.085082	0.07	200.1	2014-08-22	07:44:11
1172	50.316745	-4.085081	0.04	117.6	2014-08-22	07:44:12
1173	50.316745	-4.085082	0.03	253.4	2014-08-22	07:44:13
1174	50.316744	-4.085082	0.06	208.2	2014-08-22	07:44:14
1175	50.316744	-4.085083	0.06	207.7	2014-08-22	07:44:15
1176	50.316744	-4.085083	0.02	197.7	2014-08-22	07:44:16
1177	50.316743	-4.085083	0.05	159.2	2014-08-22	07:44:17
1178	50.316744	-4.085083	0.03	306.4	2014-08-22	07:44:18
1179	50.316743	-4.085084	0.13	210.4	2014-08-22	07:44:19
1180	50.316742	-4.085084	0.07	175.1	2014-08-22	07:44:20
1181	50.316741	-4.085084	0.05	206.3	2014-08-22	07:44:22
1182	50.316741	-4.085085	0.06	250.7	2014-08-22	07:44:23
1183	50.316743	-4.085085	0.09	354.3	2014-08-22	07:44:25
1184	50.316743	-4.085086	0.03	249.2	2014-08-22	07:44:26
1185	50.316742	-4.085086	0.02	212.6	2014-08-22	07:44:27
1186	50.316743	-4.085086	0.03	32.6	2014-08-22	07:44:28
1187	50.316747	-4.085081	0.3	32.6	2014-08-22	07:44:30
1188	50.316745	-4.085083	0.15	208.7	2014-08-22	07:44:32
1189	50.316741	-4.085085	0.44	201.4	2014-08-22	07:44:33
1190	50.316741	-4.085085	0.02	240.6	2014-08-22	07:44:34
1191	50.316748	-4.08508	0.89	23.7	2014-08-22	07:44:35
1192	50.316753	-4.085083	0.52	343.3	2014-08-22	07:44:36
1193	50.316753	-4.085097	1.03	271.1	2014-08-22	07:44:37
1194	50.316756	-4.085111	1.05	288.6	2014-08-22	07:44:38
1195	50.316764	-4.085123	1.23	316.4	2014-08-22	07:44:39
1196	50.316776	-4.085134	1.55	329.5	2014-08-22	07:44:40
1197	50.316795	-4.085138	2.17	352.6	2014-08-22	07:44:41
1198	50.316829	-4.085132	3.77	6.1	2014-08-22	07:44:42
1199	50.316871	-4.085122	4.77	9.2	2014-08-22	07:44:43
1200	50.316915	-4.085116	4.86	4.4	2014-08-22	07:44:44
1201	50.316958	-4.085127	4.86	351.3	2014-08-22	07:44:45
1202	50.317002	-4.085142	5.04	347.6	2014-08-22	07:44:46
1203	50.317052	-4.085157	5.67	348.8	2014-08-22	07:44:47
1204	50.317097	-4.085179	5.23	343.2	2014-08-22	07:44:48
1205	50.317135	-4.085192	4.33	347.9	2014-08-22	07:44:49
1206	50.317168	-4.085186	3.7	6.3	2014-08-22	07:44:50
1207	50.3172	-4.085176	3.58	11.1	2014-08-22	07:44:51
1208	50.317235	-4.08517	3.92	5.9	2014-08-22	07:44:52
1209	50.317272	-4.085164	4.17	6.6	2014-08-22	07:44:53
1210	50.317308	-4.08516	4	3.8	2014-08-22	07:44:54
1211	50.317342	-4.085164	3.79	355.3	2014-08-22	07:44:55
1212	50.317372	-4.085181	3.55	340.9	2014-08-22	07:44:56
1213	50.317397	-4.085207	3.3	326.1	2014-08-22	07:44:57
1214	50.317414	-4.085229	2.47	319.6	2014-08-22	07:44:58
1215	50.317421	-4.085237	1.02	326.3	2014-08-22	07:44:59
1216	50.31742	-4.085238	0.14	202.4	2014-08-22	07:45:00
1217	50.31742	-4.085239	0.06	246.3	2014-08-22	07:45:02
1218	50.317416	-4.085244	0.59	218	2014-08-22	07:45:03
1219	50.317416	-4.085244	0.02	50.3	2014-08-22	07:45:04
1220	50.317418	-4.085241	0.17	45.9	2014-08-22	07:45:06
1221	50.317415	-4.08524	0.31	173.4	2014-08-22	07:45:07
1222	50.317414	-4.085241	0.06	198.8	2014-08-22	07:45:09
1223	50.317407	-4.085246	0.86	204.5	2014-08-22	07:45:10
1224	50.317397	-4.085248	1.09	190.1	2014-08-22	07:45:11
1225	50.317388	-4.085248	1.01	176.3	2014-08-22	07:45:12
1226	50.317381	-4.085245	0.83	169.2	2014-08-22	07:45:13
1227	50.317371	-4.085242	1.09	168	2014-08-22	07:45:14
1228	50.317362	-4.085238	1.11	164.4	2014-08-22	07:45:15
1229	50.317351	-4.085235	1.19	169.9	2014-08-22	07:45:16
1230	50.317339	-4.085231	1.43	169.5	2014-08-22	07:45:17
1231	50.317328	-4.085228	1.17	167	2014-08-22	07:45:18
1232	50.317318	-4.085224	1.17	168.2	2014-08-22	07:45:19
1233	50.317305	-4.085222	1.52	172.3	2014-08-22	07:45:20
1234	50.31729	-4.085219	1.61	174.7	2014-08-22	07:45:21
1235	50.317276	-4.085217	1.53	173.1	2014-08-22	07:45:22
1236	50.317268	-4.085209	1.14	150.5	2014-08-22	07:45:23
1237	50.31726	-4.085201	1.03	147.4	2014-08-22	07:45:24
1238	50.317247	-4.0852	1.41	176.6	2014-08-22	07:45:25
1239	50.317234	-4.085198	1.44	174.8	2014-08-22	07:45:26
1240	50.317223	-4.085194	1.31	166.6	2014-08-22	07:45:27
1241	50.317212	-4.085188	1.3	162.9	2014-08-22	07:45:28
1242	50.317202	-4.085184	1.12	162.6	2014-08-22	07:45:29
1243	50.317191	-4.08518	1.27	167.8	2014-08-22	07:45:30
1244	50.317179	-4.085177	1.3	171.1	2014-08-22	07:45:31
1245	50.31717	-4.085174	1.08	166.6	2014-08-22	07:45:32
1246	50.317159	-4.08517	1.18	168.1	2014-08-22	07:45:33
1247	50.317148	-4.085169	1.24	175.3	2014-08-22	07:45:34
1248	50.317136	-4.085168	1.36	177.2	2014-08-22	07:45:35
1249	50.317125	-4.085164	1.21	167.3	2014-08-22	07:45:36
1250	50.317116	-4.08516	1.08	163.1	2014-08-22	07:45:37
1251	50.317106	-4.085154	1.17	160.1	2014-08-22	07:45:38
1252	50.317096	-4.085148	1.24	161.2	2014-08-22	07:45:39
1253	50.317087	-4.085144	1.08	162.6	2014-08-22	07:45:40
1254	50.317076	-4.085143	1.13	177.3	2014-08-22	07:45:41
1255	50.317065	-4.085141	1.25	172.1	2014-08-22	07:45:42
1256	50.317058	-4.085134	0.94	147.7	2014-08-22	07:45:43
1257	50.317049	-4.085128	1.06	156.8	2014-08-22	07:45:44
1258	50.317039	-4.085124	1.18	166.8	2014-08-22	07:45:45
1259	50.317033	-4.085119	0.81	152.4	2014-08-22	07:45:46
1260	50.317026	-4.085113	0.88	151.7	2014-08-22	07:45:47
1261	50.317015	-4.085109	1.18	165.6	2014-08-22	07:45:48
1262	50.317004	-4.085106	1.28	172.5	2014-08-22	07:45:49
1263	50.316994	-4.085104	1.11	170.1	2014-08-22	07:45:50
1264	50.316984	-4.085104	1.16	181.2	2014-08-22	07:45:51
1265	50.316975	-4.085103	1.04	176.1	2014-08-22	07:45:52
1266	50.316969	-4.0851	0.6	160.1	2014-08-22	07:45:53
1267	50.316962	-4.0851	0.8	181.3	2014-08-22	07:45:54
1268	50.31695	-4.0851	1.34	178.2	2014-08-22	07:45:55
1269	50.316938	-4.085099	1.33	177.2	2014-08-22	07:45:56
1270	50.316932	-4.085095	0.77	158.7	2014-08-22	07:45:57
1271	50.316927	-4.08509	0.67	146.2	2014-08-22	07:45:58
1272	50.316918	-4.085089	0.95	177.9	2014-08-22	07:45:59
1273	50.316908	-4.085088	1.1	176.3	2014-08-22	07:46:00
1274	50.316901	-4.085083	0.93	158.3	2014-08-22	07:46:01
1275	50.316892	-4.085078	1.03	159.6	2014-08-22	07:46:02
1276	50.31688	-4.085076	1.34	173.4	2014-08-22	07:46:03
1277	50.31687	-4.085073	1.1	168.8	2014-08-22	07:46:04
1278	50.316863	-4.085069	0.9	162.6	2014-08-22	07:46:05
1279	50.316853	-4.085068	1.08	176.5	2014-08-22	07:46:06
1280	50.316845	-4.085067	0.84	174.7	2014-08-22	07:46:07
1281	50.316837	-4.085067	0.89	176.9	2014-08-22	07:46:08
1282	50.316828	-4.085066	1.06	177.7	2014-08-22	07:46:09
1283	50.316818	-4.085066	1.16	179.7	2014-08-22	07:46:10
1284	50.316811	-4.085064	0.79	170.5	2014-08-22	07:46:11
1285	50.316806	-4.085062	0.53	166.3	2014-08-22	07:46:12
1286	50.316798	-4.085059	0.93	165.9	2014-08-22	07:46:13
1287	50.316791	-4.085056	0.84	161.9	2014-08-22	07:46:14
1288	50.316784	-4.085051	0.81	157.1	2014-08-22	07:46:15
1289	50.316774	-4.085052	1.12	182.8	2014-08-22	07:46:16
1290	50.316763	-4.085054	1.19	187.5	2014-08-22	07:46:17
1291	50.316756	-4.085052	0.82	170	2014-08-22	07:46:18
1292	50.316757	-4.085052	0.09	356.1	2014-08-22	07:46:19
1293	50.316759	-4.085055	0.3	313.8	2014-08-22	07:46:20
1294	50.316758	-4.085057	0.11	254.7	2014-08-22	07:46:21
1295	50.316758	-4.085057	0.01	270	2014-08-22	07:46:23
1296	50.316757	-4.08506	0.15	244.1	2014-08-22	07:46:25
1297	50.31676	-4.085057	0.41	35.4	2014-08-22	07:46:26
1298	50.316761	-4.085056	0.05	45.7	2014-08-22	07:46:28
1299	50.316757	-4.085062	0.61	221.9	2014-08-22	07:46:29
1300	50.316757	-4.085063	0.08	289.8	2014-08-22	07:46:30
1301	50.31676	-4.08506	0.42	32.6	2014-08-22	07:46:31
1302	50.316761	-4.085059	0.1	27	2014-08-22	07:46:32
1303	50.316765	-4.08506	0.42	351	2014-08-22	07:46:33
1304	50.316766	-4.085059	0.17	18.7	2014-08-22	07:46:34
1305	50.316766	-4.085059	0.06	192.2	2014-08-22	07:46:35
1306	50.31676	-4.085063	0.65	203.7	2014-08-22	07:46:36
1307	50.316759	-4.085065	0.12	221.2	2014-08-22	07:46:38
1308	50.31676	-4.085065	0.05	3.6	2014-08-22	07:46:40
1309	50.31676	-4.085065	0.02	147.4	2014-08-22	07:46:41
1310	50.31676	-4.085065	0.05	37.6	2014-08-22	07:46:42
1311	50.31676	-4.085064	0.03	44.3	2014-08-22	07:46:43
1312	50.31676	-4.085064	0.03	147.4	2014-08-22	07:46:44
1313	50.31676	-4.085064	0.04	326.7	2014-08-22	07:46:45
1314	50.316762	-4.085065	0.11	345.4	2014-08-22	07:46:47
1315	50.316762	-4.085065	0.03	43.2	2014-08-22	07:46:48
1316	50.316762	-4.085065	0.02	180	2014-08-22	07:46:49
1317	50.316762	-4.085065	0.03	135.1	2014-08-22	07:46:50
1318	50.316762	-4.085065	0.03	203.5	2014-08-22	07:46:51
1319	50.316762	-4.085065	0.01	34.2	2014-08-22	07:46:53
1320	50.316763	-4.085061	0.14	70.8	2014-08-22	07:46:55
1321	50.316761	-4.085063	0.12	210.1	2014-08-22	07:46:57
1322	50.316761	-4.085063	0.02	319	2014-08-22	07:46:59
1323	50.316762	-4.085064	0.05	327.4	2014-08-22	07:47:01
1324	50.316762	-4.085064	0.02	48.6	2014-08-22	07:47:02
1325	50.316765	-4.085059	0.47	41.2	2014-08-22	07:47:03
1326	50.316765	-4.08506	0.05	281.2	2014-08-22	07:47:05
1327	50.316765	-4.08506	0.03	51.9	2014-08-22	07:47:06
1328	50.316762	-4.085061	0.33	192.8	2014-08-22	07:47:07
1329	50.316762	-4.085061	0.05	206.6	2014-08-22	07:47:08
1330	50.316764	-4.085061	0.13	5.3	2014-08-22	07:47:10
1331	50.316761	-4.085062	0.19	193.5	2014-08-22	07:47:12
1332	50.316761	-4.085062	0.04	139	2014-08-22	07:47:13
1333	50.31676	-4.085062	0.09	188.1	2014-08-22	07:47:14
1334	50.31676	-4.085062	0.04	47	2014-08-22	07:47:15
1335	50.316761	-4.085061	0.05	43.2	2014-08-22	07:47:16
1336	50.316761	-4.085062	0.05	280.6	2014-08-22	07:47:17
1337	50.316763	-4.085061	0.13	16.5	2014-08-22	07:47:19
1338	50.316763	-4.085061	0.03	328	2014-08-22	07:47:21
1339	50.316764	-4.085062	0.03	326.4	2014-08-22	07:47:22
1340	50.316764	-4.085061	0.09	32.6	2014-08-22	07:47:23
1341	50.316765	-4.085061	0.06	28.2	2014-08-22	07:47:24
1342	50.316761	-4.085063	0.47	200.1	2014-08-22	07:47:25
1343	50.316763	-4.085062	0.21	23	2014-08-22	07:47:26
1344	50.316767	-4.08506	0.56	16	2014-08-22	07:47:27
1345	50.316767	-4.08506	0.03	249.2	2014-08-22	07:47:28
1346	50.316767	-4.08506	0.02	116.6	2014-08-22	07:47:29
1347	50.316768	-4.085059	0.03	52.4	2014-08-22	07:47:31
1348	50.316767	-4.08506	0.13	230.4	2014-08-22	07:47:32
1349	50.316768	-4.085059	0.14	36.8	2014-08-22	07:47:33
1350	50.316768	-4.085059	0.01	223.2	2014-08-22	07:47:35
1351	50.316768	-4.085059	0.07	45.5	2014-08-22	07:47:36
1352	50.316768	-4.085059	0.02	189.9	2014-08-22	07:47:38
1353	50.31677	-4.085058	0.25	18.4	2014-08-22	07:47:39
1354	50.316773	-4.085057	0.16	7.3	2014-08-22	07:47:41
1355	50.316772	-4.085057	0.04	197.7	2014-08-22	07:47:42
1356	50.31677	-4.085061	0.21	222	2014-08-22	07:47:44
1357	50.316773	-4.085059	0.43	23.8	2014-08-22	07:47:45
1358	50.316773	-4.085057	0.13	102	2014-08-22	07:47:46
1359	50.31677	-4.085056	0.36	172.3	2014-08-22	07:47:47
1360	50.316767	-4.085058	0.15	199.8	2014-08-22	07:47:49
1361	50.316767	-4.085058	0.03	327.4	2014-08-22	07:47:50
1362	50.316768	-4.085058	0.06	27.7	2014-08-22	07:47:51
1363	50.31677	-4.085055	0.32	44.2	2014-08-22	07:47:52
1364	50.31677	-4.085054	0.03	143	2014-08-22	07:47:54
1365	50.316767	-4.085057	0.34	214.2	2014-08-22	07:47:55
1366	50.316766	-4.085057	0.1	218.7	2014-08-22	07:47:56
1367	50.316768	-4.085057	0.15	8.9	2014-08-22	07:47:57
1368	50.316769	-4.085057	0.1	349.2	2014-08-22	07:47:58
1369	50.316768	-4.085059	0.06	233.5	2014-08-22	07:48:00
1370	50.316767	-4.085061	0.19	247.4	2014-08-22	07:48:01
1371	50.316767	-4.085061	0.01	231.9	2014-08-22	07:48:03
1372	50.316766	-4.085061	0.05	159.2	2014-08-22	07:48:05
1373	50.316767	-4.08506	0.08	39.1	2014-08-22	07:48:06
1374	50.316767	-4.085061	0.03	279.5	2014-08-22	07:48:08
1375	50.316767	-4.085061	0.04	319	2014-08-22	07:48:09
1376	50.316767	-4.085061	0.03	12.9	2014-08-22	07:48:10
1377	50.316767	-4.085061	0.06	162.3	2014-08-22	07:48:11
1378	50.316767	-4.085061	0.04	57.6	2014-08-22	07:48:12
1379	50.316766	-4.085057	0.28	126.6	2014-08-22	07:48:13
1380	50.316763	-4.085057	0.34	181	2014-08-22	07:48:14
1381	50.316762	-4.085059	0.12	256.2	2014-08-22	07:48:15
1382	50.316763	-4.085059	0.05	20.8	2014-08-22	07:48:16
1383	50.316766	-4.085056	0.2	26	2014-08-22	07:48:18
1384	50.316763	-4.085061	0.49	225.6	2014-08-22	07:48:19
1385	50.316764	-4.085063	0.2	329	2014-08-22	07:48:20
1386	50.316767	-4.085063	0.15	358.8	2014-08-22	07:48:22
1387	50.316767	-4.085062	0.05	62.4	2014-08-22	07:48:24
1388	50.316769	-4.085059	0.27	40	2014-08-22	07:48:25
1389	50.31677	-4.085061	0.15	280.6	2014-08-22	07:48:26
1390	50.316771	-4.085059	0.27	37.7	2014-08-22	07:48:27
1391	50.316771	-4.08506	0.05	246.9	2014-08-22	07:48:29
1392	50.316769	-4.08506	0.24	171.3	2014-08-22	07:48:30
1393	50.316769	-4.085059	0.03	108.6	2014-08-22	07:48:31
1394	50.316769	-4.085064	0.16	273.4	2014-08-22	07:48:33
1395	50.31677	-4.085065	0.11	317.1	2014-08-22	07:48:34
1396	50.31677	-4.085064	0.07	28.4	2014-08-22	07:48:35
1397	50.316771	-4.085064	0.02	73.4	2014-08-22	07:48:37
1398	50.316771	-4.085064	0.05	20.8	2014-08-22	07:48:38
1399	50.316771	-4.085063	0.02	32.6	2014-08-22	07:48:39
1400	50.316771	-4.085063	0.02	180	2014-08-22	07:48:40
1401	50.316771	-4.085064	0.07	238.4	2014-08-22	07:48:41
1402	50.316771	-4.085064	0.02	119.4	2014-08-22	07:48:42
1403	50.316775	-4.085059	0.59	34.5	2014-08-22	07:48:43
1404	50.316774	-4.085057	0.2	134.2	2014-08-22	07:48:44
1405	50.316773	-4.085057	0.02	163.3	2014-08-22	07:48:45
1406	50.316773	-4.085058	0.04	201.8	2014-08-22	07:48:47
1407	50.316773	-4.085057	0.04	122.4	2014-08-22	07:48:48
1408	50.316778	-4.085054	0.69	21.2	2014-08-22	07:48:49
1409	50.316779	-4.085051	0.22	80	2014-08-22	07:48:50
1410	50.316779	-4.085051	0.02	16.7	2014-08-22	07:48:51
1411	50.316775	-4.085055	0.53	219.6	2014-08-22	07:48:52
1412	50.316772	-4.085058	0.2	208.9	2014-08-22	07:48:54
1413	50.316773	-4.085058	0.05	3.9	2014-08-22	07:48:56
1414	50.316774	-4.085059	0.1	330.3	2014-08-22	07:48:57
1415	50.316774	-4.08506	0.11	270	2014-08-22	07:48:58
1416	50.316774	-4.085063	0.21	277.6	2014-08-22	07:48:59
1417	50.316775	-4.085064	0.11	306.3	2014-08-22	07:49:00
1418	50.316778	-4.085064	0.18	7.7	2014-08-22	07:49:02
1419	50.316776	-4.085065	0.1	196	2014-08-22	07:49:04
1420	50.316777	-4.085064	0.06	17.7	2014-08-22	07:49:05
1421	50.316776	-4.085065	0.02	242	2014-08-22	07:49:07
1422	50.316779	-4.085063	0.14	26.1	2014-08-22	07:49:09
1423	50.316779	-4.085064	0.04	302.4	2014-08-22	07:49:10
1424	50.316779	-4.085063	0.02	129.7	2014-08-22	07:49:11
1425	50.316775	-4.085066	0.42	209.9	2014-08-22	07:49:12
1426	50.316775	-4.085066	0.02	198.7	2014-08-22	07:49:13
1427	50.316778	-4.085063	0.21	31.9	2014-08-22	07:49:15
1428	50.316774	-4.085063	0.47	179.3	2014-08-22	07:49:16
1429	50.316771	-4.085065	0.4	198.1	2014-08-22	07:49:17
1430	50.316771	-4.085063	0.11	69.6	2014-08-22	07:49:18
1431	50.316775	-4.085061	0.45	25.6	2014-08-22	07:49:19
1432	50.316776	-4.085059	0.2	36.9	2014-08-22	07:49:20
1433	50.316774	-4.085059	0.1	173.3	2014-08-22	07:49:22
1434	50.316773	-4.085059	0.14	194.6	2014-08-22	07:49:23
1435	50.316773	-4.08506	0.04	256.3	2014-08-22	07:49:24
1436	50.316772	-4.085062	0.21	241	2014-08-22	07:49:25
1437	50.316774	-4.085061	0.22	17.7	2014-08-22	07:49:26
1438	50.316773	-4.085059	0.21	107.7	2014-08-22	07:49:27
1439	50.316769	-4.085061	0.51	199.9	2014-08-22	07:49:28
1440	50.31677	-4.085066	0.38	281.4	2014-08-22	07:49:29
1441	50.316773	-4.085065	0.19	8.2	2014-08-22	07:49:31
1442	50.316772	-4.085066	0.12	200.5	2014-08-22	07:49:32
1443	50.316772	-4.085065	0.06	59.7	2014-08-22	07:49:33
1444	50.316773	-4.085065	0.08	3.8	2014-08-22	07:49:34
1445	50.316773	-4.085067	0.11	250.5	2014-08-22	07:49:35
1446	50.316772	-4.085069	0.19	234.3	2014-08-22	07:49:36
1447	50.316771	-4.085069	0.12	197.9	2014-08-22	07:49:37
1448	50.316772	-4.08507	0.09	344.3	2014-08-22	07:49:38
1449	50.316773	-4.085071	0.18	325.9	2014-08-22	07:49:39
1450	50.316774	-4.085073	0.13	301	2014-08-22	07:49:40
1451	50.316775	-4.085076	0.13	304	2014-08-22	07:49:42
1452	50.316776	-4.085077	0.12	320.4	2014-08-22	07:49:43
1453	50.316776	-4.085077	0.04	316.2	2014-08-22	07:49:45
1454	50.316776	-4.085078	0.03	231.9	2014-08-22	07:49:46
1455	50.316777	-4.085078	0.07	15.1	2014-08-22	07:49:47
1456	50.31678	-4.085074	0.22	33.3	2014-08-22	07:49:49
1457	50.31678	-4.085074	0.04	334.8	2014-08-22	07:49:50
1458	50.31678	-4.085075	0.01	247.5	2014-08-22	07:49:52
1459	50.31678	-4.085075	0.03	224.9	2014-08-22	07:49:53
1460	50.31678	-4.085075	0.05	230.8	2014-08-22	07:49:54
1461	50.31678	-4.085076	0.04	256.2	2014-08-22	07:49:55
1462	50.316779	-4.085077	0.08	234.4	2014-08-22	07:49:56
1463	50.316779	-4.085077	0.04	237.6	2014-08-22	07:49:57
1464	50.316782	-4.085077	0.17	4	2014-08-22	07:49:59
1465	50.316782	-4.085077	0.03	59.2	2014-08-22	07:50:00
1466	50.316783	-4.085076	0.04	31.8	2014-08-22	07:50:01
1467	50.316783	-4.085076	0.03	69.8	2014-08-22	07:50:02
1468	50.316783	-4.085076	0.01	90	2014-08-22	07:50:03
1469	50.31678	-4.085079	0.43	216.6	2014-08-22	07:50:04
1470	50.31678	-4.08508	0.07	319.4	2014-08-22	07:50:05
1471	50.316783	-4.085081	0.32	341.9	2014-08-22	07:50:06
1472	50.316784	-4.085084	0.11	301.3	2014-08-22	07:50:08
1473	50.316784	-4.085084	0.02	163.3	2014-08-22	07:50:09
1474	50.316784	-4.085084	0.02	18.7	2014-08-22	07:50:10
1475	50.316786	-4.085081	0.32	37.9	2014-08-22	07:50:11
1476	50.316786	-4.085081	0.02	63.4	2014-08-22	07:50:12
1477	50.316786	-4.085081	0.03	156.5	2014-08-22	07:50:14
1478	50.316785	-4.08508	0.1	132.7	2014-08-22	07:50:15
1479	50.316786	-4.085078	0.06	37.1	2014-08-22	07:50:17
1480	50.316785	-4.085078	0.07	180	2014-08-22	07:50:19
1481	50.316785	-4.085078	0.01	90	2014-08-22	07:50:20
1482	50.316785	-4.085078	0.03	156.5	2014-08-22	07:50:21
1483	50.316785	-4.085078	0	0	2014-08-22	07:50:23
1484	50.316786	-4.085078	0.12	20.1	2014-08-22	07:50:24
1485	50.316788	-4.085073	0.42	47	2014-08-22	07:50:25
1486	50.316788	-4.085074	0.09	202.8	2014-08-22	07:50:26
1487	50.316789	-4.085074	0.11	351	2014-08-22	07:50:27
1488	50.316793	-4.085072	0.54	16.5	2014-08-22	07:50:28
1489	50.316795	-4.08507	0.25	34.8	2014-08-22	07:50:29
1490	50.316793	-4.085068	0.24	153.5	2014-08-22	07:50:30
1491	50.31679	-4.085068	0.31	172.4	2014-08-22	07:50:31
1492	50.316788	-4.085071	0.4	214.7	2014-08-22	07:50:32
1493	50.316788	-4.085071	0.03	51.1	2014-08-22	07:50:33
1494	50.316788	-4.085071	0.01	209.6	2014-08-22	07:50:34
1495	50.316791	-4.08507	0.38	1.8	2014-08-22	07:50:35
1496	50.316791	-4.08507	0.02	63.4	2014-08-22	07:50:36
1497	50.316791	-4.08507	0.04	90	2014-08-22	07:50:37
1498	50.316788	-4.085069	0.39	171.2	2014-08-22	07:50:38
1499	50.316789	-4.085068	0.12	37.5	2014-08-22	07:50:39
1500	50.316791	-4.085071	0.16	317.3	2014-08-22	07:50:41
1501	50.316791	-4.085071	0.06	312.6	2014-08-22	07:50:42
1502	50.316793	-4.08507	0.13	27	2014-08-22	07:50:44
1503	50.31679	-4.085072	0.41	202.1	2014-08-22	07:50:45
1504	50.31679	-4.085072	0.02	119.4	2014-08-22	07:50:46
1505	50.316794	-4.085071	0.5	8.9	2014-08-22	07:50:47
1506	50.316796	-4.085068	0.15	41.2	2014-08-22	07:50:49
1507	50.316796	-4.085067	0.06	107.6	2014-08-22	07:50:50
1508	50.316796	-4.085067	0.02	53.6	2014-08-22	07:50:51
1509	50.316793	-4.085068	0.29	194.4	2014-08-22	07:50:52
1510	50.316793	-4.085067	0.03	128.9	2014-08-22	07:50:53
1511	50.316793	-4.085065	0.09	90	2014-08-22	07:50:55
1512	50.316793	-4.085064	0.06	132.1	2014-08-22	07:50:56
1513	50.316794	-4.085063	0.07	32.6	2014-08-22	07:50:58
1514	50.316794	-4.085063	0.07	54.6	2014-08-22	07:50:59
1515	50.316795	-4.085061	0.05	60.7	2014-08-22	07:51:01
1516	50.316795	-4.085061	0.03	136.8	2014-08-22	07:51:02
1517	50.316795	-4.085061	0.07	20.2	2014-08-22	07:51:03
1518	50.316795	-4.085061	0.03	327.4	2014-08-22	07:51:04
1519	50.316796	-4.085061	0.11	350.9	2014-08-22	07:51:05
1520	50.316797	-4.085062	0.06	327.4	2014-08-22	07:51:06
1521	50.316797	-4.085062	0.06	5.7	2014-08-22	07:51:07
1522	50.316797	-4.085063	0.06	247.5	2014-08-22	07:51:09
1523	50.3168	-4.085063	0.19	4.6	2014-08-22	07:51:11
1524	50.316801	-4.085063	0.03	0	2014-08-22	07:51:12
1525	50.316801	-4.085063	0.03	270	2014-08-22	07:51:13
1526	50.316801	-4.085063	0.03	348.5	2014-08-22	07:51:14
1527	50.316804	-4.085063	0.34	9	2014-08-22	07:51:15
1528	50.316805	-4.085062	0.08	3.9	2014-08-22	07:51:16
1529	50.316802	-4.085066	0.41	218.1	2014-08-22	07:51:17
1530	50.316802	-4.085067	0.08	300.1	2014-08-22	07:51:18
1531	50.316805	-4.085068	0.39	348.5	2014-08-22	07:51:19
1532	50.316805	-4.085068	0.01	309.7	2014-08-22	07:51:21
1533	50.316805	-4.085068	0	0	2014-08-22	07:51:22
1534	50.316805	-4.085069	0.04	270	2014-08-22	07:51:23
1535	50.316805	-4.085069	0.04	270	2014-08-22	07:51:24
1536	50.316804	-4.085073	0.3	248.1	2014-08-22	07:51:25
1537	50.316804	-4.085073	0.02	212.6	2014-08-22	07:51:26
1538	50.316805	-4.085074	0.04	346.6	2014-08-22	07:51:28
1539	50.316805	-4.085074	0.03	228.3	2014-08-22	07:51:30
1540	50.316804	-4.085074	0.04	171.5	2014-08-22	07:51:31
1541	50.316806	-4.085072	0.26	38	2014-08-22	07:51:32
1542	50.316809	-4.085069	0.39	28.9	2014-08-22	07:51:33
1543	50.316808	-4.08507	0.11	199.1	2014-08-22	07:51:34
1544	50.316806	-4.085072	0.26	217	2014-08-22	07:51:35
1545	50.316806	-4.085072	0.06	180	2014-08-22	07:51:36
1546	50.316807	-4.085072	0.13	7.8	2014-08-22	07:51:37
1547	50.316808	-4.085072	0.1	330.6	2014-08-22	07:51:38
1548	50.316808	-4.085072	0.01	147.4	2014-08-22	07:51:39
1549	50.316805	-4.085074	0.39	201.4	2014-08-22	07:51:40
1550	50.316804	-4.085074	0.05	147.4	2014-08-22	07:51:41
1551	50.316804	-4.085075	0.1	286.3	2014-08-22	07:51:42
1552	50.316806	-4.085093	1.27	279.7	2014-08-22	07:51:43
1553	50.316808	-4.085108	1.09	277.3	2014-08-22	07:51:44
1554	50.316811	-4.085123	1.16	291.2	2014-08-22	07:51:45
1555	50.316813	-4.085141	1.26	277.3	2014-08-22	07:51:46
1556	50.316816	-4.085157	1.2	288.1	2014-08-22	07:51:47
1557	50.316824	-4.085168	1.15	318.9	2014-08-22	07:51:48
1558	50.316833	-4.085177	1.22	325.1	2014-08-22	07:51:49
1559	50.316841	-4.085189	1.21	317.8	2014-08-22	07:51:50
1560	50.31685	-4.085198	1.21	325.8	2014-08-22	07:51:51
1561	50.316862	-4.085204	1.37	342.8	2014-08-22	07:51:52
1562	50.316882	-4.085205	2.25	358.6	2014-08-22	07:51:53
1563	50.316914	-4.085197	3.61	8.3	2014-08-22	07:51:54
1564	50.316954	-4.085179	4.6	16.2	2014-08-22	07:51:55
1565	50.316996	-4.085171	4.74	7.4	2014-08-22	07:51:56
1566	50.317037	-4.085173	4.63	357.8	2014-08-22	07:51:57
1567	50.317077	-4.085178	4.4	355.3	2014-08-22	07:51:58
1568	50.317119	-4.085181	4.68	357.4	2014-08-22	07:51:59
1569	50.31716	-4.085182	4.59	359.7	2014-08-22	07:52:00
1570	50.317197	-4.085185	4.15	356.7	2014-08-22	07:52:01
1571	50.317232	-4.085192	3.94	353.2	2014-08-22	07:52:02
1572	50.317266	-4.085203	3.79	348.1	2014-08-22	07:52:03
1573	50.317298	-4.085214	3.66	347.4	2014-08-22	07:52:04
1574	50.317323	-4.085231	3.02	336.5	2014-08-22	07:52:05
1575	50.317336	-4.085238	1.61	340.4	2014-08-22	07:52:06
1576	50.317339	-4.085238	0.24	5.5	2014-08-22	07:52:07
1577	50.317335	-4.085242	0.53	216.9	2014-08-22	07:52:08
1578	50.31733	-4.08525	0.73	224	2014-08-22	07:52:09
1579	50.317327	-4.085256	0.26	233.2	2014-08-22	07:52:11
1580	50.317318	-4.085263	1.16	208.8	2014-08-22	07:52:12
1581	50.317306	-4.085271	1.49	199.9	2014-08-22	07:52:13
1582	50.317293	-4.085275	1.42	192.1	2014-08-22	07:52:14
1583	50.317284	-4.085275	1	182	2014-08-22	07:52:15
1584	50.317275	-4.085276	1.06	183.2	2014-08-22	07:52:16
1585	50.317261	-4.085278	1.53	184	2014-08-22	07:52:17
1586	50.317248	-4.08528	1.46	185.4	2014-08-22	07:52:18
1587	50.317236	-4.085281	1.29	183.2	2014-08-22	07:52:19
1588	50.317226	-4.085281	1.19	180.6	2014-08-22	07:52:20
1589	50.317216	-4.085279	1.12	175.1	2014-08-22	07:52:21
1590	50.317205	-4.085277	1.2	170.9	2014-08-22	07:52:22
1591	50.317195	-4.085274	1.17	170.6	2014-08-22	07:52:23
1592	50.317183	-4.08527	1.3	168.9	2014-08-22	07:52:24
1593	50.317172	-4.085268	1.25	173.1	2014-08-22	07:52:25
1594	50.317161	-4.085266	1.23	172	2014-08-22	07:52:26
1595	50.31715	-4.08526	1.33	162.5	2014-08-22	07:52:27
1596	50.317139	-4.085255	1.29	161.7	2014-08-22	07:52:28
1597	50.317127	-4.08525	1.3	165.7	2014-08-22	07:52:29
1598	50.317115	-4.085247	1.38	171.3	2014-08-22	07:52:30
1599	50.317103	-4.085243	1.39	167.9	2014-08-22	07:52:31
1600	50.31709	-4.085238	1.5	165.2	2014-08-22	07:52:32
1601	50.317079	-4.085231	1.31	160.3	2014-08-22	07:52:33
1602	50.31707	-4.085226	1.09	157.5	2014-08-22	07:52:34
1603	50.317062	-4.085219	1.03	151.9	2014-08-22	07:52:35
1604	50.317054	-4.085212	1.02	150.5	2014-08-22	07:52:36
1605	50.317043	-4.085207	1.22	164.2	2014-08-22	07:52:37
1606	50.317029	-4.085205	1.61	174.7	2014-08-22	07:52:38
1607	50.317017	-4.085203	1.32	172.7	2014-08-22	07:52:39
1608	50.317014	-4.085194	0.69	113.2	2014-08-22	07:52:40
1609	50.317013	-4.085188	0.45	110.9	2014-08-22	07:52:41
1610	50.317005	-4.085191	0.95	194.1	2014-08-22	07:52:42
1611	50.316992	-4.085196	1.4	194.2	2014-08-22	07:52:43
1612	50.316982	-4.085192	1.2	165	2014-08-22	07:52:44
1613	50.316974	-4.085185	1.02	153.6	2014-08-22	07:52:45
1614	50.316963	-4.085184	1.2	177.2	2014-08-22	07:52:46
1615	50.316958	-4.085177	0.8	137.6	2014-08-22	07:52:47
1616	50.316958	-4.085168	0.61	84.8	2014-08-22	07:52:48
1617	50.316958	-4.085168	0.04	133	2014-08-22	07:52:49
1618	50.316952	-4.085165	0.73	164.3	2014-08-22	07:52:50
1619	50.316943	-4.085166	0.94	183.2	2014-08-22	07:52:51
1620	50.316935	-4.08517	0.92	197	2014-08-22	07:52:52
1621	50.316927	-4.085169	0.91	175.1	2014-08-22	07:52:53
1622	50.316916	-4.085172	1.29	191.8	2014-08-22	07:52:54
1623	50.316905	-4.085176	1.31	192.6	2014-08-22	07:52:55
1624	50.316897	-4.085176	0.87	180.4	2014-08-22	07:52:56
1625	50.316888	-4.085178	0.97	186.7	2014-08-22	07:52:57
1626	50.316876	-4.08518	1.31	185.5	2014-08-22	07:52:58
1627	50.316863	-4.085182	1.49	186.9	2014-08-22	07:52:59
1628	50.316853	-4.085185	1.16	188.8	2014-08-22	07:53:00
1629	50.316846	-4.085187	0.77	193.9	2014-08-22	07:53:01
1630	50.31684	-4.085188	0.68	185	2014-08-22	07:53:02
1631	50.316831	-4.085191	1.03	193	2014-08-22	07:53:03
1632	50.31682	-4.085195	1.24	191.9	2014-08-22	07:53:04
1633	50.316813	-4.085194	0.8	175.7	2014-08-22	07:53:05
1634	50.316806	-4.085193	0.8	174.4	2014-08-22	07:53:06
1635	50.316797	-4.085193	0.98	180.4	2014-08-22	07:53:07
1636	50.316789	-4.085193	0.88	178.4	2014-08-22	07:53:08
1637	50.316781	-4.085193	0.9	178.9	2014-08-22	07:53:09
1638	50.316773	-4.085193	0.89	183.1	2014-08-22	07:53:10
1639	50.316763	-4.085192	1.16	175.6	2014-08-22	07:53:11
1640	50.316751	-4.085194	1.27	185.4	2014-08-22	07:53:12
1641	50.316743	-4.085192	0.92	174.1	2014-08-22	07:53:13
1642	50.316737	-4.085192	0.7	179	2014-08-22	07:53:14
1643	50.316731	-4.085192	0.64	177.3	2014-08-22	07:53:15
1644	50.316731	-4.085192	0.02	341.3	2014-08-22	07:53:16
1645	50.316727	-4.085192	0.52	183.3	2014-08-22	07:53:17
1646	50.316722	-4.085192	0.56	178.1	2014-08-22	07:53:18
1647	50.31672	-4.085189	0.3	138.8	2014-08-22	07:53:19
1648	50.316719	-4.085189	0.04	188.8	2014-08-22	07:53:20
1649	50.316715	-4.08519	0.51	188.7	2014-08-22	07:53:21
1650	50.316709	-4.085194	0.62	200.3	2014-08-22	07:53:22
1651	50.316707	-4.085193	0.23	172.4	2014-08-22	07:53:23
1652	50.316708	-4.085192	0.05	65.5	2014-08-22	07:53:25
1653	50.316704	-4.085192	0.47	183.7	2014-08-22	07:53:26
1654	50.3167	-4.085192	0.37	173.4	2014-08-22	07:53:27
1655	50.3167	-4.085191	0.03	147.4	2014-08-22	07:53:28
1656	50.316699	-4.085191	0.12	174.3	2014-08-22	07:53:29
1657	50.31669	-4.085194	1	192	2014-08-22	07:53:30
1658	50.316684	-4.085197	0.75	194.7	2014-08-22	07:53:31
1659	50.316683	-4.085197	0.07	159.8	2014-08-22	07:53:32
1660	50.316677	-4.085199	0.66	195.8	2014-08-22	07:53:33
1661	50.316671	-4.085202	0.73	198.1	2014-08-22	07:53:34
1662	50.316667	-4.085207	0.58	211.1	2014-08-22	07:53:35
1663	50.316667	-4.085207	0.01	209.6	2014-08-22	07:53:36
1664	50.31666	-4.085212	0.84	205.1	2014-08-22	07:53:37
1665	50.316655	-4.085215	0.56	202.4	2014-08-22	07:53:38
1666	50.316651	-4.085218	0.49	207.8	2014-08-22	07:53:39
1667	50.316645	-4.08522	0.67	195.5	2014-08-22	07:53:40
1668	50.31664	-4.085223	0.63	197.7	2014-08-22	07:53:41
1669	50.316635	-4.085226	0.66	201.7	2014-08-22	07:53:42
1670	50.31663	-4.085231	0.55	212.1	2014-08-22	07:53:43
1671	50.316629	-4.085233	0.23	229.2	2014-08-22	07:53:44
1672	50.316629	-4.085233	0.02	196.7	2014-08-22	07:53:45
1673	50.316628	-4.085233	0.13	190.5	2014-08-22	07:53:46
1674	50.316628	-4.085233	0.04	18.2	2014-08-22	07:53:47
1675	50.316628	-4.085233	0.01	147.4	2014-08-22	07:53:49
1676	50.316628	-4.085232	0.06	117.3	2014-08-22	07:53:50
1677	50.316624	-4.085234	0.46	193.5	2014-08-22	07:53:51
1678	50.316623	-4.085234	0.03	233.6	2014-08-22	07:53:52
1679	50.316623	-4.085233	0.04	116	2014-08-22	07:53:54
1680	50.316623	-4.085232	0.08	128.1	2014-08-22	07:53:55
1681	50.316622	-4.085232	0.04	133	2014-08-22	07:53:56
1682	50.316621	-4.085231	0.09	152	2014-08-22	07:53:58
1683	50.316621	-4.08523	0.08	128.4	2014-08-22	07:53:59
1684	50.31662	-4.08523	0.07	164.9	2014-08-22	07:54:00
1685	50.316619	-4.08523	0.09	195.5	2014-08-22	07:54:01
1686	50.316618	-4.08523	0.12	193.9	2014-08-22	07:54:02
1687	50.316618	-4.08523	0.07	175.1	2014-08-22	07:54:03
1688	50.316617	-4.085229	0.05	136.1	2014-08-22	07:54:05
1689	50.316616	-4.08523	0.06	197.7	2014-08-22	07:54:06
1690	50.316615	-4.08523	0.19	198.5	2014-08-22	07:54:07
1691	50.316616	-4.085227	0.13	52.6	2014-08-22	07:54:09
1692	50.316616	-4.085227	0.03	146.4	2014-08-22	07:54:10
1693	50.316615	-4.085225	0.22	134.3	2014-08-22	07:54:11
1694	50.316617	-4.085221	0.39	55.1	2014-08-22	07:54:12
1695	50.31662	-4.085219	0.35	16.9	2014-08-22	07:54:13
1696	50.316623	-4.085221	0.37	344	2014-08-22	07:54:14
1697	50.316629	-4.085218	0.66	13.5	2014-08-22	07:54:15
1698	50.316642	-4.085207	1.66	29.6	2014-08-22	07:54:16
1699	50.316663	-4.085192	2.63	23.5	2014-08-22	07:54:17
1700	50.31669	-4.085172	3.3	25.9	2014-08-22	07:54:18
1701	50.316718	-4.085147	3.59	29.7	2014-08-22	07:54:19
1702	50.316749	-4.085127	3.76	22.3	2014-08-22	07:54:20
1703	50.316782	-4.085108	3.89	19.9	2014-08-22	07:54:21
1704	50.316815	-4.085092	3.77	17.3	2014-08-22	07:54:22
1705	50.316841	-4.085081	3.06	15.3	2014-08-22	07:54:23
1706	50.316855	-4.085078	1.58	7.2	2014-08-22	07:54:24
1707	50.316857	-4.08508	0.11	328.6	2014-08-22	07:54:26
1708	50.316856	-4.085079	0.07	151.3	2014-08-22	07:54:28
1709	50.316855	-4.085079	0.03	157.8	2014-08-22	07:54:29
1710	50.316855	-4.085079	0.01	144.3	2014-08-22	07:54:30
1711	50.316855	-4.085078	0.02	90	2014-08-22	07:54:31
1712	50.316855	-4.085078	0.01	32.6	2014-08-22	07:54:32
1713	50.316855	-4.085084	0.38	265.8	2014-08-22	07:54:33
1714	50.316855	-4.085084	0.02	299.4	2014-08-22	07:54:34
1715	50.316847	-4.085094	1.12	219	2014-08-22	07:54:35
1716	50.316838	-4.085103	1.22	213.5	2014-08-22	07:54:36
1717	50.316832	-4.085112	0.94	222.5	2014-08-22	07:54:37
1718	50.316826	-4.085121	0.92	222.6	2014-08-22	07:54:38
1719	50.316817	-4.085128	1.08	208.6	2014-08-22	07:54:39
1720	50.316809	-4.085135	1.07	206.9	2014-08-22	07:54:40
1721	50.316799	-4.085143	1.23	207.2	2014-08-22	07:54:41
1722	50.31679	-4.085153	1.25	217.1	2014-08-22	07:54:42
1723	50.316782	-4.085161	1	210.8	2014-08-22	07:54:43
1724	50.316774	-4.08517	1.11	216.7	2014-08-22	07:54:44
1725	50.316769	-4.085177	0.79	218.7	2014-08-22	07:54:45
1726	50.316765	-4.085185	0.74	228.8	2014-08-22	07:54:46
1727	50.316757	-4.085194	1.08	218.2	2014-08-22	07:54:47
1728	50.316749	-4.085204	1.18	218.2	2014-08-22	07:54:48
1729	50.31674	-4.085212	1.13	208.7	2014-08-22	07:54:49
1730	50.316729	-4.085221	1.34	208.7	2014-08-22	07:54:50
1731	50.316719	-4.08523	1.29	208.5	2014-08-22	07:54:51
1732	50.316712	-4.085238	0.93	217.8	2014-08-22	07:54:52
1733	50.316706	-4.085244	0.88	209.3	2014-08-22	07:54:53
1734	50.316697	-4.085251	1.07	209.6	2014-08-22	07:54:54
1735	50.316689	-4.085258	1.01	208.6	2014-08-22	07:54:55
1736	50.316682	-4.085265	1	211.7	2014-08-22	07:54:56
1737	50.316674	-4.085274	1.07	214.2	2014-08-22	07:54:57
1738	50.316667	-4.085283	0.98	219.4	2014-08-22	07:54:58
1739	50.316659	-4.085291	1.04	215.9	2014-08-22	07:54:59
1740	50.316651	-4.085298	1.07	208.5	2014-08-22	07:55:00
1741	50.316644	-4.085306	0.97	216.7	2014-08-22	07:55:01
1742	50.316635	-4.085316	1.18	216.5	2014-08-22	07:55:02
1743	50.316627	-4.085326	1.16	215	2014-08-22	07:55:03
1744	50.316619	-4.085334	1.01	216.3	2014-08-22	07:55:04
1745	50.316613	-4.085341	0.88	213.2	2014-08-22	07:55:05
1746	50.316607	-4.085345	0.69	205.5	2014-08-22	07:55:06
1747	50.316604	-4.085345	0.16	183.3	2014-08-22	07:55:08
1748	50.316604	-4.085345	0.01	35.7	2014-08-22	07:55:09
1749	50.316601	-4.085349	0.5	210.2	2014-08-22	07:55:10
1750	50.316599	-4.085352	0.14	228.3	2014-08-22	07:55:12
1751	50.3166	-4.085358	0.51	288.1	2014-08-22	07:55:13
1752	50.316606	-4.08537	1.02	307	2014-08-22	07:55:14
1753	50.316611	-4.085385	1.2	297.7	2014-08-22	07:55:15
1754	50.316617	-4.085403	1.46	299.4	2014-08-22	07:55:16
1755	50.316627	-4.085421	1.66	310	2014-08-22	07:55:17
1756	50.316639	-4.085434	1.64	323.4	2014-08-22	07:55:18
1757	50.316656	-4.085435	1.91	357.9	2014-08-22	07:55:19
1758	50.31668	-4.085424	2.81	17.3	2014-08-22	07:55:20
1759	50.316698	-4.085412	2.22	23.1	2014-08-22	07:55:21
1760	50.316704	-4.085406	0.38	33.3	2014-08-22	07:55:23
1761	50.316699	-4.085409	0.61	200.6	2014-08-22	07:55:24
1762	50.316699	-4.085409	0.06	242.7	2014-08-22	07:55:25
1763	50.316699	-4.085409	0.08	44.1	2014-08-22	07:55:26
1764	50.316703	-4.085406	0.49	22.4	2014-08-22	07:55:27
1765	50.316703	-4.085406	0.01	90	2014-08-22	07:55:28
1766	50.316703	-4.085406	0.01	327.4	2014-08-22	07:55:30
1767	50.316703	-4.085406	0.03	71	2014-08-22	07:55:31
1768	50.316704	-4.085405	0.04	47	2014-08-22	07:55:32
1769	50.316704	-4.085405	0.03	90	2014-08-22	07:55:33
1770	50.316706	-4.085401	0.16	49.5	2014-08-22	07:55:35
1771	50.316702	-4.085398	0.23	149.9	2014-08-22	07:55:37
1772	50.316696	-4.085396	0.72	167	2014-08-22	07:55:38
1773	50.316687	-4.085394	0.96	174.3	2014-08-22	07:55:39
1774	50.316679	-4.085393	0.95	174.6	2014-08-22	07:55:40
1775	50.316671	-4.08539	0.86	165.5	2014-08-22	07:55:41
1776	50.316664	-4.085387	0.85	162.9	2014-08-22	07:55:42
1777	50.316656	-4.085383	0.93	163.5	2014-08-22	07:55:43
1778	50.316649	-4.085377	0.86	149.1	2014-08-22	07:55:44
1779	50.316642	-4.085373	0.84	161.9	2014-08-22	07:55:45
1780	50.316632	-4.08537	1.16	170.9	2014-08-22	07:55:46
1781	50.31662	-4.085368	1.35	172.1	2014-08-22	07:55:47
1782	50.316611	-4.085364	1	165.1	2014-08-22	07:55:48
1783	50.316608	-4.08536	0.44	135.7	2014-08-22	07:55:49
1784	50.316605	-4.085356	0.51	143.5	2014-08-22	07:55:50
1785	50.316596	-4.085351	0.99	161.8	2014-08-22	07:55:51
1786	50.316588	-4.085346	1.02	159.4	2014-08-22	07:55:52
1787	50.316582	-4.085338	0.88	135.9	2014-08-22	07:55:53
1788	50.316577	-4.08533	0.76	136	2014-08-22	07:55:54
1789	50.316574	-4.085327	0.41	150.3	2014-08-22	07:55:55
1790	50.316573	-4.085322	0.18	100.4	2014-08-22	07:55:57
1791	50.316573	-4.085321	0.13	124.8	2014-08-22	07:55:58
1792	50.316572	-4.085322	0.12	224.9	2014-08-22	07:55:59
1793	50.31657	-4.085321	0.18	160.4	2014-08-22	07:56:00
1794	50.316575	-4.085316	0.63	31.2	2014-08-22	07:56:01
1795	50.316577	-4.085316	0.1	0	2014-08-22	07:56:03
1796	50.316572	-4.085321	0.62	209.8	2014-08-22	07:56:04
1797	50.316571	-4.085321	0.07	196.6	2014-08-22	07:56:06
1798	50.31657	-4.085322	0.16	207.1	2014-08-22	07:56:07
1799	50.316569	-4.085322	0.08	166.6	2014-08-22	07:56:08
1800	50.316569	-4.085321	0.08	43.8	2014-08-22	07:56:09
1801	50.316571	-4.085317	0.16	64.4	2014-08-22	07:56:11
1802	50.316571	-4.085317	0.02	90	2014-08-22	07:56:12
1803	50.316566	-4.085317	0.54	182.6	2014-08-22	07:56:13
1804	50.316565	-4.085315	0.18	134.9	2014-08-22	07:56:14
1805	50.316568	-4.085312	0.45	31.3	2014-08-22	07:56:15
1806	50.316569	-4.085308	0.15	60.9	2014-08-22	07:56:17
1807	50.316567	-4.085308	0.3	170.8	2014-08-22	07:56:18
1808	50.316566	-4.085307	0.05	159.2	2014-08-22	07:56:19
1809	50.316563	-4.085308	0.33	189.4	2014-08-22	07:56:20
1810	50.316563	-4.085307	0.05	111.1	2014-08-22	07:56:22
1811	50.316563	-4.085307	0.04	170.4	2014-08-22	07:56:23
1812	50.316579	-4.085287	2.3	36.8	2014-08-22	07:56:24
1813	50.316595	-4.085269	2.19	37.7	2014-08-22	07:56:25
1814	50.31661	-4.085249	2.21	39.5	2014-08-22	07:56:26
1815	50.316597	-4.085245	1.52	168.9	2014-08-22	07:56:27
1816	50.316574	-4.085262	1.41	205.6	2014-08-22	07:56:29
1817	50.31657	-4.085261	0.46	172.6	2014-08-22	07:56:30
1818	50.316562	-4.08526	0.83	174.6	2014-08-22	07:56:31
1819	50.316559	-4.085261	0.35	196.8	2014-08-22	07:56:32
1820	50.316552	-4.085262	0.83	182.5	2014-08-22	07:56:33
1821	50.316551	-4.08526	0.15	127.9	2014-08-22	07:56:34
1822	50.316555	-4.085252	0.7	52.3	2014-08-22	07:56:35
1823	50.316553	-4.085248	0.33	120.5	2014-08-22	07:56:36
1824	50.316551	-4.08525	0.27	212.6	2014-08-22	07:56:37
1825	50.316546	-4.085253	0.62	195.1	2014-08-22	07:56:38
1826	50.316545	-4.085253	0.1	189.8	2014-08-22	07:56:39
1827	50.316545	-4.085252	0.06	99.5	2014-08-22	07:56:40
1828	50.316545	-4.08525	0.12	85.2	2014-08-22	07:56:41
1829	50.316547	-4.085247	0.17	53.8	2014-08-22	07:56:43
1830	50.316546	-4.085247	0.06	180	2014-08-22	07:56:44
1831	50.316546	-4.085246	0.06	127.6	2014-08-22	07:56:45
1832	50.316546	-4.085246	0.01	147.4	2014-08-22	07:56:46
1833	50.316546	-4.085245	0.06	98.5	2014-08-22	07:56:47
1834	50.316549	-4.085242	0.4	36.9	2014-08-22	07:56:48
1835	50.316549	-4.085241	0.05	90	2014-08-22	07:56:49
1836	50.316544	-4.085243	0.5	195.7	2014-08-22	07:56:50
1837	50.316543	-4.085242	0.07	163.6	2014-08-22	07:56:52
1838	50.316542	-4.085239	0.26	115.1	2014-08-22	07:56:53
1839	50.316542	-4.085238	0.06	117.3	2014-08-22	07:56:54
1840	50.316542	-4.085238	0.02	129.7	2014-08-22	07:56:55
1841	50.316544	-4.085234	0.18	51.4	2014-08-22	07:56:57
1842	50.316544	-4.085233	0.07	115.3	2014-08-22	07:56:58
1843	50.31654	-4.085234	0.43	190.5	2014-08-22	07:56:59
1844	50.316539	-4.085233	0.13	111.4	2014-08-22	07:57:00
1845	50.316541	-4.085229	0.3	57.5	2014-08-22	07:57:01
1846	50.316542	-4.085228	0.11	22.3	2014-08-22	07:57:02
1847	50.316542	-4.085229	0.09	348	2014-08-22	07:57:03
1848	50.316538	-4.085229	0.46	183.7	2014-08-22	07:57:04
1849	50.316535	-4.085228	0.2	166.3	2014-08-22	07:57:06
1850	50.316535	-4.085227	0.08	112.2	2014-08-22	07:57:07
1851	50.316536	-4.08522	0.48	69.6	2014-08-22	07:57:08
1852	50.316536	-4.085215	0.39	96.9	2014-08-22	07:57:09
1853	50.316536	-4.085208	0.23	83	2014-08-22	07:57:11
1854	50.316535	-4.085206	0.21	123.1	2014-08-22	07:57:12
1855	50.316537	-4.085198	0.6	68.2	2014-08-22	07:57:13
1856	50.316537	-4.085192	0.47	87.7	2014-08-22	07:57:14
1857	50.316537	-4.085192	0.06	217.2	2014-08-22	07:57:15
1858	50.316534	-4.085193	0.3	198.3	2014-08-22	07:57:16
1859	50.316533	-4.0852	0.49	246.3	2014-08-22	07:57:17
1860	50.316536	-4.085201	0.4	342.7	2014-08-22	07:57:18
1861	50.316539	-4.085196	0.48	50.3	2014-08-22	07:57:19
1862	50.316535	-4.085195	0.46	172.5	2014-08-22	07:57:20
1863	50.316533	-4.085199	0.35	230.2	2014-08-22	07:57:21
1864	50.316534	-4.085198	0.2	16.9	2014-08-22	07:57:22
1865	50.316536	-4.085192	0.45	71.8	2014-08-22	07:57:23
1866	50.316532	-4.085189	0.49	148	2014-08-22	07:57:24
1867	50.316529	-4.085185	0.2	143.8	2014-08-22	07:57:26
1868	50.316529	-4.085178	0.51	85.8	2014-08-22	07:57:27
1869	50.316527	-4.085175	0.36	148.3	2014-08-22	07:57:28
1870	50.316526	-4.085171	0.35	105.6	2014-08-22	07:57:29
1871	50.316529	-4.085166	0.45	46.2	2014-08-22	07:57:30
1872	50.316529	-4.085162	0.29	76.8	2014-08-22	07:57:31
1873	50.316529	-4.085162	0.03	136.8	2014-08-22	07:57:32
1874	50.316526	-4.085163	0.33	187.2	2014-08-22	07:57:33
1875	50.316526	-4.085163	0.01	215.7	2014-08-22	07:57:34
1876	50.316526	-4.085163	0.02	63.4	2014-08-22	07:57:35
1877	50.316529	-4.085161	0.18	21.9	2014-08-22	07:57:37
1878	50.316524	-4.08516	0.51	178.7	2014-08-22	07:57:38
1879	50.316521	-4.08516	0.37	180	2014-08-22	07:57:39
1880	50.316522	-4.085164	0.14	285.5	2014-08-22	07:57:41
1881	50.316521	-4.085165	0.09	257.2	2014-08-22	07:57:42
1882	50.316522	-4.085163	0.1	58.5	2014-08-22	07:57:44
1883	50.316521	-4.08515	0.96	100.6	2014-08-22	07:57:45
1884	50.316517	-4.085137	1.03	115.1	2014-08-22	07:57:46
1885	50.316514	-4.085123	1.06	110.7	2014-08-22	07:57:47
1886	50.316513	-4.085105	1.26	90.9	2014-08-22	07:57:48
1887	50.316514	-4.085086	1.32	87.2	2014-08-22	07:57:49
1888	50.316518	-4.085066	1.54	72.3	2014-08-22	07:57:50
1889	50.316524	-4.085046	1.53	66	2014-08-22	07:57:51
1890	50.316523	-4.085037	0.67	96.4	2014-08-22	07:57:52
1891	50.316519	-4.085033	0.58	149.9	2014-08-22	07:57:53
1892	50.316515	-4.085031	0.38	161.9	2014-08-22	07:57:54
1893	50.316511	-4.085033	0.49	192.7	2014-08-22	07:57:55
1894	50.316512	-4.085035	0.21	303.1	2014-08-22	07:57:56
1895	50.316518	-4.085036	0.66	354.3	2014-08-22	07:57:57
1896	50.316519	-4.085035	0.18	29.4	2014-08-22	07:57:58
1897	50.316515	-4.085031	0.52	151.3	2014-08-22	07:57:59
1898	50.316511	-4.085032	0.23	186.9	2014-08-22	07:58:01
1899	50.316512	-4.085031	0.13	16.6	2014-08-22	07:58:02
1900	50.316515	-4.08503	0.19	19.5	2014-08-22	07:58:04
1901	50.316511	-4.085031	0.26	188.6	2014-08-22	07:58:06
1902	50.316512	-4.085029	0.16	48.9	2014-08-22	07:58:07
1903	50.316515	-4.085024	0.45	46.8	2014-08-22	07:58:08
1904	50.316515	-4.085024	0.02	14.5	2014-08-22	07:58:10
1905	50.316514	-4.085024	0.11	163.7	2014-08-22	07:58:11
1906	50.316514	-4.085024	0.05	6.9	2014-08-22	07:58:12
1907	50.316515	-4.085023	0.05	27.3	2014-08-22	07:58:13
1908	50.316516	-4.085018	0.44	69	2014-08-22	07:58:14
1909	50.316517	-4.085022	0.32	278.3	2014-08-22	07:58:15
1910	50.316518	-4.085038	1.17	278.7	2014-08-22	07:58:16
1911	50.316522	-4.085054	1.19	287.8	2014-08-22	07:58:17
1912	50.316526	-4.085069	1.13	293.4	2014-08-22	07:58:18
1913	50.316531	-4.085079	0.94	308.5	2014-08-22	07:58:19
1914	50.316539	-4.08509	1.12	319.8	2014-08-22	07:58:20
1915	50.316546	-4.085098	0.99	324.5	2014-08-22	07:58:21
1916	50.316551	-4.085109	0.99	307.2	2014-08-22	07:58:22
1917	50.316557	-4.08512	1.06	308.6	2014-08-22	07:58:23
1918	50.316565	-4.085132	1.18	316.9	2014-08-22	07:58:24
1919	50.316574	-4.08514	1.18	330.9	2014-08-22	07:58:25
1920	50.316585	-4.085144	1.24	345.6	2014-08-22	07:58:26
1921	50.316594	-4.085152	1.19	332.5	2014-08-22	07:58:27
1922	50.316601	-4.085165	1.14	307.3	2014-08-22	07:58:28
1923	50.316608	-4.085176	1.18	317.2	2014-08-22	07:58:29
1924	50.316617	-4.085185	1.22	326.7	2014-08-22	07:58:30
1925	50.316631	-4.085188	1.51	351.8	2014-08-22	07:58:31
1926	50.316658	-4.085184	3.04	5.1	2014-08-22	07:58:32
1927	50.316697	-4.085177	4.35	6.9	2014-08-22	07:58:33
1928	50.316741	-4.085174	4.97	2.7	2014-08-22	07:58:34
1929	50.316786	-4.085177	4.98	357.7	2014-08-22	07:58:35
1930	50.316829	-4.085179	4.74	357.6	2014-08-22	07:58:36
1931	50.316869	-4.085179	4.54	0	2014-08-22	07:58:37
1932	50.316909	-4.085177	4.45	2.2	2014-08-22	07:58:38
1933	50.316952	-4.085172	4.73	4.7	2014-08-22	07:58:39
1934	50.316992	-4.085172	4.51	359.7	2014-08-22	07:58:40
1935	50.317026	-4.085181	3.83	350	2014-08-22	07:58:41
1936	50.317061	-4.085186	3.91	354.6	2014-08-22	07:58:42
1937	50.317099	-4.085183	4.29	3.1	2014-08-22	07:58:43
1938	50.317138	-4.085171	4.4	10.9	2014-08-22	07:58:44
1939	50.317174	-4.085157	4.15	14.8	2014-08-22	07:58:45
1940	50.317205	-4.085142	3.61	16.2	2014-08-22	07:58:46
1941	50.317232	-4.085131	3.07	15.5	2014-08-22	07:58:47
1942	50.317256	-4.085122	2.76	12.5	2014-08-22	07:58:48
1943	50.317281	-4.085115	2.75	10.6	2014-08-22	07:58:49
1944	50.317305	-4.085106	2.8	13.5	2014-08-22	07:58:50
1945	50.317328	-4.085091	2.76	23.4	2014-08-22	07:58:51
1946	50.317346	-4.085075	2.28	29.3	2014-08-22	07:58:52
1947	50.317354	-4.08507	1	21.8	2014-08-22	07:58:53
1948	50.317354	-4.08507	0.04	350.1	2014-08-22	07:58:54
1949	50.317355	-4.085072	0.09	284.7	2014-08-22	07:58:56
1950	50.317357	-4.085074	0.15	338.4	2014-08-22	07:58:58
1951	50.317365	-4.085065	1.03	36.2	2014-08-22	07:58:59
1952	50.317377	-4.085053	1.65	32	2014-08-22	07:59:00
1953	50.317389	-4.08504	1.58	34.9	2014-08-22	07:59:01
1954	50.317395	-4.085031	0.96	45.8	2014-08-22	07:59:02
1955	50.317397	-4.085024	0.5	67.8	2014-08-22	07:59:03
1956	50.317397	-4.085021	0.2	76.2	2014-08-22	07:59:04
1957	50.317397	-4.085021	0.01	90	2014-08-22	07:59:05
1958	50.317404	-4.085035	1.28	310	2014-08-22	07:59:06
1959	50.317411	-4.08505	1.27	305.6	2014-08-22	07:59:07
1960	50.317417	-4.085064	1.2	301	2014-08-22	07:59:08
1961	50.317409	-4.08505	0.67	130.4	2014-08-22	07:59:10
1962	50.317409	-4.085045	0.35	86.9	2014-08-22	07:59:11
1963	50.317409	-4.08504	0.34	88.5	2014-08-22	07:59:12
1964	50.317409	-4.085037	0.21	77	2014-08-22	07:59:13
1965	50.317412	-4.08503	0.28	57.1	2014-08-22	07:59:15
1966	50.317412	-4.085027	0.23	103.8	2014-08-22	07:59:16
1967	50.317409	-4.085029	0.19	202.4	2014-08-22	07:59:18
1968	50.317408	-4.085028	0.07	104.1	2014-08-22	07:59:19
1969	50.317408	-4.085029	0.08	231.9	2014-08-22	07:59:20
1970	50.317408	-4.085028	0.07	90	2014-08-22	07:59:21
1971	50.317408	-4.085026	0.13	90	2014-08-22	07:59:22
1972	50.317407	-4.085025	0.13	138.4	2014-08-22	07:59:23
1973	50.317406	-4.085024	0.14	127.9	2014-08-22	07:59:24
1974	50.317406	-4.085023	0.07	104.9	2014-08-22	07:59:25
1975	50.317405	-4.085023	0.08	184.1	2014-08-22	07:59:27
1976	50.317404	-4.085023	0.09	196.1	2014-08-22	07:59:28
1977	50.317403	-4.085025	0.16	225.1	2014-08-22	07:59:29
1978	50.317401	-4.085025	0.12	175.6	2014-08-22	07:59:31
1979	50.317401	-4.085023	0.14	97.5	2014-08-22	07:59:32
1980	50.3174	-4.085021	0.09	121.1	2014-08-22	07:59:33
1981	50.3174	-4.08502	0.13	116.2	2014-08-22	07:59:34
1982	50.317399	-4.08502	0.11	170.7	2014-08-22	07:59:35
1983	50.317397	-4.085019	0.07	177.8	2014-08-22	07:59:37
1984	50.317397	-4.08502	0.05	194.5	2014-08-22	07:59:38
1985	50.317397	-4.08502	0.04	220.1	2014-08-22	07:59:39
1986	50.317396	-4.08502	0.07	170.2	2014-08-22	07:59:40
1987	50.317396	-4.085019	0.05	127.5	2014-08-22	07:59:41
1988	50.317397	-4.085019	0.06	2.9	2014-08-22	07:59:43
1989	50.317397	-4.085019	0.02	0	2014-08-22	07:59:44
1990	50.317397	-4.085019	0.02	230.3	2014-08-22	07:59:45
1991	50.317397	-4.08502	0.04	227	2014-08-22	07:59:46
1992	50.317397	-4.08502	0	0	2014-08-22	07:59:47
1993	50.317397	-4.08502	0.04	284.1	2014-08-22	07:59:48
1994	50.317398	-4.085021	0.19	343.3	2014-08-22	07:59:49
1995	50.317399	-4.085022	0.05	293	2014-08-22	07:59:50
1996	50.317399	-4.085022	0.04	355.6	2014-08-22	07:59:52
1997	50.317399	-4.085021	0.03	98.6	2014-08-22	07:59:54
1998	50.317399	-4.085021	0.03	12.9	2014-08-22	07:59:55
1999	50.3174	-4.08502	0.05	79.4	2014-08-22	07:59:56
[truncated: 553 more rows]
