# Supplementary material for: On the Potential of Surfers to Monitor Environmental Indicators in the Coastal Zone
Source: PLoS One. 2015 Jul 8;10(7):e0127706. doi: 10.1371/journal.pone.0127706 (PMC4496071; doi:10.1371/journal.pone.0127706)
Supplement: S1 Data — Contains 85 GPS tracks (comma separated files) used to estimate surfing performance statistics in the manuscript. (ZIP) [file pone.0127706.s001.zip › S1 Data GPS Tracks/20140825_Bovisand.csv]

No	Latitude	Longitude	Speed	Course	Date	Time
1	50.337372	-4.123985	0	0	2014-08-25	14:04:52
2	50.337376	-4.12398	0.48	41.7	2014-08-25	14:04:53
3	50.337377	-4.123975	0.37	70.6	2014-08-25	14:04:54
4	50.33738	-4.123974	0.41	13.4	2014-08-25	14:04:55
5	50.337385	-4.123978	0.63	333.4	2014-08-25	14:04:56
6	50.337341	-4.123476	35.99	97.8	2014-08-25	14:04:57
7	50.337324	-4.123367	8	103.8	2014-08-25	14:04:58
8	50.33731	-4.123316	3.94	114.2	2014-08-25	14:04:59
9	50.337304	-4.123319	0.62	198	2014-08-25	14:05:00
10	50.337298	-4.12331	0.94	135.5	2014-08-25	14:05:01
11	50.337294	-4.123305	0.57	146.4	2014-08-25	14:05:02
12	50.337291	-4.123305	0.36	178.1	2014-08-25	14:05:03
13	50.337286	-4.123302	0.6	156.6	2014-08-25	14:05:04
14	50.337281	-4.123298	0.6	154.7	2014-08-25	14:05:05
15	50.337274	-4.123291	0.89	147.8	2014-08-25	14:05:06
16	50.337267	-4.123285	0.91	151.5	2014-08-25	14:05:07
17	50.337261	-4.123283	0.71	164.8	2014-08-25	14:05:08
18	50.337257	-4.123282	0.47	169.9	2014-08-25	14:05:09
19	50.337253	-4.123282	0.38	184.6	2014-08-25	14:05:10
20	50.33725	-4.123283	0.37	189.3	2014-08-25	14:05:11
21	50.337247	-4.123285	0.32	207.3	2014-08-25	14:05:12
22	50.337245	-4.12329	0.41	234.9	2014-08-25	14:05:13
23	50.337244	-4.123294	0.33	255.2	2014-08-25	14:05:14
24	50.337242	-4.123294	0.24	171.2	2014-08-25	14:05:15
25	50.337241	-4.123295	0.23	205.1	2014-08-25	14:05:16
26	50.337239	-4.123294	0.21	161.4	2014-08-25	14:05:17
27	50.337235	-4.123289	0.56	143.9	2014-08-25	14:05:18
28	50.337231	-4.123286	0.47	151.7	2014-08-25	14:05:19
29	50.337229	-4.123286	0.28	170.1	2014-08-25	14:05:20
30	50.337231	-4.12328	0.47	52.3	2014-08-25	14:05:21
31	50.337227	-4.12327	0.91	124.8	2014-08-25	14:05:22
32	50.33722	-4.123263	0.85	148.5	2014-08-25	14:05:23
33	50.337211	-4.123261	0.99	171.4	2014-08-25	14:05:24
34	50.337208	-4.123259	0.42	154.9	2014-08-25	14:05:25
35	50.337205	-4.123259	0.28	183.6	2014-08-25	14:05:26
36	50.337207	-4.123256	0.32	40.6	2014-08-25	14:05:27
37	50.337209	-4.123253	0.29	51.9	2014-08-25	14:05:28
38	50.337209	-4.12325	0.24	101.1	2014-08-25	14:05:29
39	50.337206	-4.123245	0.42	127.1	2014-08-25	14:05:30
40	50.337206	-4.123242	0.24	111	2014-08-25	14:05:31
41	50.337203	-4.123238	0.35	134	2014-08-25	14:05:32
42	50.337192	-4.123232	1.33	159.6	2014-08-25	14:05:33
43	50.337184	-4.12323	0.89	171.5	2014-08-25	14:05:34
44	50.33718	-4.123227	0.49	153.3	2014-08-25	14:05:35
45	50.337177	-4.123227	0.35	178.1	2014-08-25	14:05:36
46	50.337175	-4.12323	0.34	220.9	2014-08-25	14:05:37
47	50.337174	-4.123232	0.2	228.6	2014-08-25	14:05:38
48	50.337173	-4.123231	0.11	144.4	2014-08-25	14:05:39
49	50.33717	-4.12323	0.35	165.2	2014-08-25	14:05:40
50	50.337166	-4.12323	0.4	181.7	2014-08-25	14:05:41
51	50.337165	-4.123229	0.18	166.7	2014-08-25	14:05:42
52	50.337162	-4.123231	0.31	202.3	2014-08-25	14:05:43
53	50.33716	-4.123231	0.27	173.9	2014-08-25	14:05:44
54	50.337159	-4.12323	0.07	146.9	2014-08-25	14:05:45
55	50.33716	-4.123232	0.13	290.5	2014-08-25	14:05:46
56	50.337157	-4.123234	0.29	216.4	2014-08-25	14:05:47
57	50.337154	-4.123234	0.41	181.7	2014-08-25	14:05:48
58	50.33715	-4.123235	0.46	183.7	2014-08-25	14:05:49
59	50.337147	-4.123233	0.32	156.6	2014-08-25	14:05:50
60	50.337146	-4.123231	0.19	133.5	2014-08-25	14:05:51
61	50.337146	-4.123231	0.06	17.7	2014-08-25	14:05:52
62	50.337147	-4.123231	0.04	302.4	2014-08-25	14:05:53
63	50.33715	-4.123232	0.41	352.6	2014-08-25	14:05:54
64	50.33715	-4.123234	0.17	257.6	2014-08-25	14:05:55
65	50.337147	-4.123235	0.29	193.1	2014-08-25	14:05:56
66	50.337143	-4.123234	0.46	169.5	2014-08-25	14:05:57
67	50.337141	-4.123235	0.32	196.2	2014-08-25	14:05:58
68	50.337138	-4.123234	0.36	164.6	2014-08-25	14:05:59
69	50.337135	-4.123233	0.32	166.9	2014-08-25	14:06:00
70	50.337131	-4.123232	0.39	163.2	2014-08-25	14:06:01
71	50.337128	-4.123231	0.42	175.9	2014-08-25	14:06:02
72	50.337122	-4.123232	0.59	186.9	2014-08-25	14:06:03
73	50.337119	-4.123233	0.33	192.4	2014-08-25	14:06:04
74	50.337117	-4.123234	0.23	193.4	2014-08-25	14:06:05
75	50.337114	-4.123235	0.35	198.7	2014-08-25	14:06:06
76	50.337111	-4.123236	0.39	188.9	2014-08-25	14:06:07
77	50.337106	-4.123239	0.58	197.4	2014-08-25	14:06:08
78	50.337101	-4.123242	0.65	203.2	2014-08-25	14:06:09
79	50.337092	-4.123241	0.49	175.1	2014-08-25	14:06:11
80	50.337086	-4.123234	0.78	141.5	2014-08-25	14:06:12
81	50.337083	-4.12323	0.26	138.4	2014-08-25	14:06:14
82	50.337081	-4.123226	0.37	139.6	2014-08-25	14:06:15
83	50.337078	-4.123221	0.45	124.4	2014-08-25	14:06:16
84	50.337077	-4.123216	0.37	109.4	2014-08-25	14:06:17
85	50.337077	-4.123211	0.38	97	2014-08-25	14:06:18
86	50.33708	-4.123202	0.67	62.6	2014-08-25	14:06:19
87	50.337083	-4.123193	0.75	63.5	2014-08-25	14:06:20
88	50.337087	-4.123179	1.12	64.2	2014-08-25	14:06:21
89	50.337092	-4.123164	1.18	63.1	2014-08-25	14:06:22
90	50.337095	-4.123153	0.89	62.6	2014-08-25	14:06:23
91	50.337096	-4.123143	0.34	84.5	2014-08-25	14:06:25
92	50.337093	-4.123141	0.36	149.9	2014-08-25	14:06:26
93	50.337089	-4.123136	0.59	142.5	2014-08-25	14:06:27
94	50.337087	-4.123124	0.88	101.6	2014-08-25	14:06:28
95	50.337087	-4.123104	1.42	90.8	2014-08-25	14:06:29
96	50.337085	-4.123079	1.78	97.2	2014-08-25	14:06:30
97	50.337085	-4.12306	1.36	91.6	2014-08-25	14:06:31
98	50.337084	-4.123043	1.15	92.8	2014-08-25	14:06:32
99	50.337085	-4.123025	1.3	88.3	2014-08-25	14:06:33
100	50.337086	-4.123011	1.05	81.4	2014-08-25	14:06:34
101	50.337087	-4.122987	0.84	86.5	2014-08-25	14:06:36
102	50.337087	-4.122966	1.49	88.2	2014-08-25	14:06:37
103	50.337088	-4.122939	1.91	88.9	2014-08-25	14:06:38
104	50.337089	-4.122908	2.23	86.9	2014-08-25	14:06:39
105	50.337092	-4.122883	1.82	80.9	2014-08-25	14:06:40
106	50.337093	-4.122864	1.33	81.2	2014-08-25	14:06:41
107	50.337093	-4.122846	1.26	90.9	2014-08-25	14:06:42
108	50.337093	-4.122829	1.22	93.5	2014-08-25	14:06:43
109	50.337091	-4.122815	0.99	100.8	2014-08-25	14:06:44
110	50.337089	-4.122802	0.96	100.7	2014-08-25	14:06:45
111	50.337089	-4.122786	1.16	91.8	2014-08-25	14:06:46
112	50.33709	-4.122766	1.4	83.1	2014-08-25	14:06:47
113	50.337094	-4.122744	1.6	77.6	2014-08-25	14:06:48
114	50.337098	-4.122718	1.97	73.8	2014-08-25	14:06:49
115	50.337104	-4.122693	1.9	70.8	2014-08-25	14:06:50
116	50.337109	-4.122671	1.62	70.2	2014-08-25	14:06:51
117	50.33711	-4.122649	1.56	87.6	2014-08-25	14:06:52
118	50.337108	-4.122632	1.22	99.2	2014-08-25	14:06:53
119	50.337105	-4.122619	0.95	106.5	2014-08-25	14:06:54
120	50.337101	-4.122604	1.21	114	2014-08-25	14:06:55
121	50.337096	-4.122589	1.2	117.8	2014-08-25	14:06:56
122	50.337069	-4.12256	3.63	146.1	2014-08-25	14:06:57
123	50.337055	-4.122532	2.55	126.7	2014-08-25	14:06:58
124	50.337041	-4.122505	2.44	130.6	2014-08-25	14:06:59
125	50.337032	-4.12248	2.02	118.3	2014-08-25	14:07:00
126	50.337024	-4.122462	1.6	124.1	2014-08-25	14:07:01
127	50.337013	-4.122448	1.61	144	2014-08-25	14:07:02
128	50.337003	-4.122432	1.56	131.7	2014-08-25	14:07:03
129	50.336999	-4.122411	1.59	108.9	2014-08-25	14:07:04
130	50.336994	-4.122387	1.77	108.8	2014-08-25	14:07:05
131	50.336987	-4.12237	1.39	119.7	2014-08-25	14:07:06
132	50.336981	-4.122358	1.11	130.3	2014-08-25	14:07:07
133	50.336979	-4.122348	0.81	108.1	2014-08-25	14:07:08
134	50.336972	-4.122335	0.57	129.4	2014-08-25	14:07:10
135	50.336967	-4.122328	0.73	137.1	2014-08-25	14:07:11
136	50.336964	-4.122317	0.91	114.1	2014-08-25	14:07:12
137	50.336959	-4.122301	1.21	115.6	2014-08-25	14:07:13
138	50.336955	-4.122288	1.07	116.8	2014-08-25	14:07:14
139	50.336952	-4.122278	0.8	116.2	2014-08-25	14:07:15
140	50.336947	-4.122266	0.97	122.6	2014-08-25	14:07:16
141	50.336942	-4.122254	1.03	125	2014-08-25	14:07:17
142	50.336936	-4.122241	1.09	123.3	2014-08-25	14:07:18
143	50.336933	-4.122226	1.12	107.9	2014-08-25	14:07:19
144	50.336929	-4.122211	1.18	111.8	2014-08-25	14:07:20
145	50.336929	-4.1222	0.82	93.3	2014-08-25	14:07:21
146	50.336929	-4.122187	0.87	89.3	2014-08-25	14:07:22
147	50.336929	-4.122172	1.09	89.1	2014-08-25	14:07:23
148	50.336924	-4.122155	1.35	114	2014-08-25	14:07:24
149	50.336922	-4.12214	1.06	104.3	2014-08-25	14:07:25
150	50.336919	-4.122125	1.12	109	2014-08-25	14:07:26
151	50.336918	-4.12211	1.07	93.5	2014-08-25	14:07:27
152	50.336914	-4.122098	0.97	118.2	2014-08-25	14:07:28
153	50.33691	-4.122085	1.09	116	2014-08-25	14:07:29
154	50.336907	-4.12207	1.12	108.5	2014-08-25	14:07:30
155	50.336904	-4.122054	1.12	103.9	2014-08-25	14:07:31
156	50.336901	-4.122039	1.14	105.6	2014-08-25	14:07:32
157	50.336904	-4.12202	1.35	77.2	2014-08-25	14:07:33
158	50.336903	-4.122005	1.11	97.7	2014-08-25	14:07:34
159	50.336902	-4.121989	1.11	91.9	2014-08-25	14:07:35
160	50.336899	-4.121976	0.97	112	2014-08-25	14:07:36
161	50.336893	-4.121963	1.18	123.8	2014-08-25	14:07:37
162	50.336889	-4.12195	1.08	119	2014-08-25	14:07:38
163	50.336884	-4.12194	0.87	127.1	2014-08-25	14:07:39
164	50.336884	-4.121937	0.19	98.3	2014-08-25	14:07:40
165	50.336884	-4.121937	0.02	74.3	2014-08-25	14:07:42
166	50.336885	-4.12194	0.27	301.6	2014-08-25	14:07:43
167	50.336883	-4.121935	0.39	120	2014-08-25	14:07:44
168	50.336882	-4.121932	0.13	129.7	2014-08-25	14:07:46
169	50.33688	-4.121932	0.13	167.1	2014-08-25	14:07:47
170	50.33688	-4.121929	0.17	93.1	2014-08-25	14:07:48
171	50.33688	-4.121929	0.06	107.6	2014-08-25	14:07:49
172	50.336881	-4.121928	0.08	8.2	2014-08-25	14:07:50
173	50.336882	-4.12193	0.07	309.8	2014-08-25	14:07:52
174	50.336882	-4.12193	0.07	0	2014-08-25	14:07:53
175	50.336887	-4.121934	0.3	331.2	2014-08-25	14:07:55
176	50.336894	-4.121944	0.53	315.7	2014-08-25	14:07:57
177	50.336896	-4.121945	0.2	334.8	2014-08-25	14:07:58
178	50.336897	-4.121947	0.18	319.6	2014-08-25	14:07:59
179	50.336896	-4.121949	0.13	249.5	2014-08-25	14:08:00
180	50.336896	-4.12195	0.07	220	2014-08-25	14:08:01
181	50.336895	-4.121948	0.06	122.4	2014-08-25	14:08:03
182	50.336896	-4.121949	0.1	335.6	2014-08-25	14:08:04
183	50.336896	-4.121949	0.04	350.4	2014-08-25	14:08:05
184	50.336897	-4.12195	0.1	280.6	2014-08-25	14:08:06
185	50.336897	-4.121951	0.08	270	2014-08-25	14:08:07
186	50.336896	-4.121952	0.06	239.7	2014-08-25	14:08:08
187	50.336896	-4.121953	0.06	217.2	2014-08-25	14:08:09
188	50.336896	-4.121954	0.09	307.8	2014-08-25	14:08:10
189	50.336897	-4.121954	0.09	336.9	2014-08-25	14:08:11
190	50.336897	-4.121954	0.03	22.7	2014-08-25	14:08:12
191	50.336897	-4.121954	0.03	212.5	2014-08-25	14:08:13
192	50.336897	-4.121954	0.03	212.5	2014-08-25	14:08:14
193	50.336897	-4.121954	0.01	180	2014-08-25	14:08:15
194	50.336897	-4.121954	0.04	133	2014-08-25	14:08:16
195	50.336896	-4.121953	0.06	132.1	2014-08-25	14:08:17
196	50.336896	-4.121953	0.02	180	2014-08-25	14:08:18
197	50.336896	-4.121953	0.05	136	2014-08-25	14:08:19
198	50.336896	-4.121952	0.07	90	2014-08-25	14:08:20
199	50.336896	-4.121951	0.04	57.6	2014-08-25	14:08:21
200	50.336896	-4.121951	0.08	46.7	2014-08-25	14:08:22
201	50.336896	-4.12195	0.02	90	2014-08-25	14:08:23
202	50.336897	-4.121949	0.11	59.7	2014-08-25	14:08:24
203	50.336897	-4.121948	0.07	32	2014-08-25	14:08:25
204	50.336898	-4.121949	0.02	327.5	2014-08-25	14:08:26
205	50.336898	-4.121948	0.04	16.7	2014-08-25	14:08:27
206	50.336898	-4.121949	0.03	316.8	2014-08-25	14:08:28
207	50.336899	-4.121948	0.05	20.8	2014-08-25	14:08:29
208	50.336899	-4.121948	0.03	33.6	2014-08-25	14:08:30
209	50.336899	-4.121948	0.03	247.5	2014-08-25	14:08:31
210	50.336899	-4.121948	0.08	43.2	2014-08-25	14:08:32
211	50.336899	-4.121948	0.01	90	2014-08-25	14:08:33
212	50.336899	-4.121948	0.05	186.9	2014-08-25	14:08:34
213	50.336899	-4.121948	0.01	212.5	2014-08-25	14:08:35
214	50.336899	-4.121947	0.05	100.4	2014-08-25	14:08:36
215	50.336899	-4.121947	0.03	69.2	2014-08-25	14:08:37
216	50.336899	-4.121946	0.04	57.6	2014-08-25	14:08:38
217	50.336899	-4.121947	0.02	270	2014-08-25	14:08:39
218	50.336899	-4.121947	0.02	233.6	2014-08-25	14:08:40
219	50.336899	-4.121947	0.01	327.5	2014-08-25	14:08:41
220	50.336899	-4.121946	0.03	69.2	2014-08-25	14:08:42
221	50.336899	-4.121947	0.04	257.8	2014-08-25	14:08:43
222	50.336899	-4.121947	0.04	0	2014-08-25	14:08:44
223	50.336899	-4.121947	0.01	324.3	2014-08-25	14:08:45
224	50.336899	-4.121948	0.06	250.4	2014-08-25	14:08:46
225	50.336899	-4.121948	0.02	243.4	2014-08-25	14:08:47
226	50.336899	-4.121948	0.01	150.4	2014-08-25	14:08:48
227	50.336899	-4.121948	0.03	203.5	2014-08-25	14:08:49
228	50.336899	-4.121949	0.02	270	2014-08-25	14:08:50
229	50.336899	-4.12195	0.14	288.8	2014-08-25	14:08:51
230	50.336899	-4.12195	0.05	165.5	2014-08-25	14:08:52
231	50.336898	-4.12195	0.05	194.5	2014-08-25	14:08:53
232	50.336898	-4.12195	0.02	50.3	2014-08-25	14:08:54
233	50.336897	-4.121944	0.46	110.4	2014-08-25	14:08:55
234	50.336894	-4.121941	0.39	137.2	2014-08-25	14:08:56
235	50.336895	-4.12194	0.04	54.4	2014-08-25	14:08:58
236	50.336899	-4.121934	0.65	39.2	2014-08-25	14:08:59
237	50.3369	-4.121928	0.43	73.8	2014-08-25	14:09:00
238	50.336901	-4.121918	0.74	84.9	2014-08-25	14:09:01
239	50.336907	-4.121898	1.57	63.8	2014-08-25	14:09:02
240	50.336915	-4.121871	2.13	65.2	2014-08-25	14:09:03
241	50.33692	-4.121842	2.08	75.2	2014-08-25	14:09:04
242	50.336918	-4.121816	1.91	96.4	2014-08-25	14:09:05
243	50.336917	-4.121794	1.57	95.5	2014-08-25	14:09:06
244	50.336917	-4.121777	1.16	89.5	2014-08-25	14:09:07
245	50.336914	-4.121763	1.08	104.5	2014-08-25	14:09:08
246	50.336909	-4.121738	1.86	110.6	2014-08-25	14:09:09
247	50.336898	-4.121708	2.47	118.9	2014-08-25	14:09:10
248	50.336887	-4.12168	2.29	122.5	2014-08-25	14:09:11
249	50.336881	-4.121662	1.44	115.4	2014-08-25	14:09:12
250	50.33688	-4.121645	1.25	98.1	2014-08-25	14:09:13
251	50.336879	-4.121622	1.65	93.3	2014-08-25	14:09:14
252	50.336877	-4.121595	1.93	94.4	2014-08-25	14:09:15
253	50.336874	-4.121565	2.11	101.5	2014-08-25	14:09:16
254	50.336871	-4.121537	2.04	97.9	2014-08-25	14:09:17
255	50.336866	-4.121508	2.16	104.3	2014-08-25	14:09:18
256	50.336863	-4.121481	1.92	101.2	2014-08-25	14:09:19
257	50.336864	-4.121459	1.6	86.7	2014-08-25	14:09:20
258	50.336866	-4.121436	1.62	82.4	2014-08-25	14:09:21
259	50.336868	-4.121414	1.59	79.8	2014-08-25	14:09:22
260	50.336872	-4.1214	1.1	66	2014-08-25	14:09:23
261	50.336875	-4.121382	1.29	75.3	2014-08-25	14:09:24
262	50.336875	-4.121365	1.21	91.3	2014-08-25	14:09:25
263	50.336875	-4.121355	0.7	90	2014-08-25	14:09:26
264	50.336877	-4.121344	0.84	73.2	2014-08-25	14:09:27
265	50.336881	-4.121335	0.78	52.4	2014-08-25	14:09:28
266	50.336882	-4.121324	0.79	88	2014-08-25	14:09:29
267	50.33688	-4.121309	1.13	99.5	2014-08-25	14:09:30
268	50.33688	-4.121291	1.23	92.2	2014-08-25	14:09:31
269	50.33688	-4.121276	1.11	85.6	2014-08-25	14:09:32
270	50.33688	-4.121262	0.98	93.8	2014-08-25	14:09:33
271	50.336882	-4.121248	1.06	75.8	2014-08-25	14:09:34
272	50.336883	-4.121225	1.59	85.6	2014-08-25	14:09:35
273	50.336882	-4.121199	1.88	92.9	2014-08-25	14:09:36
274	50.336878	-4.121169	2.2	102.5	2014-08-25	14:09:37
275	50.336873	-4.121134	2.53	102.5	2014-08-25	14:09:38
276	50.336868	-4.121101	2.42	102.9	2014-08-25	14:09:39
277	50.336863	-4.121071	2.21	104.2	2014-08-25	14:09:40
278	50.336861	-4.121045	1.82	100.4	2014-08-25	14:09:41
279	50.336861	-4.121026	1.41	87	2014-08-25	14:09:42
280	50.336862	-4.121009	1.22	86.9	2014-08-25	14:09:43
281	50.336864	-4.120994	1.03	77.4	2014-08-25	14:09:44
282	50.336867	-4.120981	1	70.3	2014-08-25	14:09:45
283	50.336866	-4.120966	1.08	96.4	2014-08-25	14:09:46
284	50.336865	-4.120952	0.97	96.6	2014-08-25	14:09:47
285	50.336869	-4.120938	1.1	67	2014-08-25	14:09:48
286	50.336878	-4.120921	1.6	50.1	2014-08-25	14:09:49
287	50.336884	-4.120904	1.43	59.3	2014-08-25	14:09:50
288	50.336883	-4.120875	2.02	92.9	2014-08-25	14:09:51
289	50.336878	-4.120843	2.34	103.6	2014-08-25	14:09:52
290	50.336872	-4.120812	2.33	106.5	2014-08-25	14:09:53
291	50.336868	-4.120784	2.08	104.8	2014-08-25	14:09:54
292	50.336863	-4.120756	2.07	106	2014-08-25	14:09:55
293	50.336857	-4.120733	1.67	109.9	2014-08-25	14:09:56
294	50.336854	-4.120719	1.09	110.6	2014-08-25	14:09:57
295	50.336856	-4.120707	0.91	78.8	2014-08-25	14:09:58
296	50.336856	-4.120691	1.1	86.6	2014-08-25	14:09:59
297	50.336856	-4.120677	1.02	94.2	2014-08-25	14:10:00
298	50.336855	-4.120666	0.77	95.6	2014-08-25	14:10:01
299	50.336855	-4.120664	0.14	86.4	2014-08-25	14:10:02
300	50.336854	-4.120632	2.31	93.7	2014-08-25	14:10:03
301	50.336849	-4.120597	2.53	101.3	2014-08-25	14:10:04
302	50.336844	-4.120565	2.32	103.7	2014-08-25	14:10:05
303	50.33684	-4.120533	2.35	102.1	2014-08-25	14:10:06
304	50.336837	-4.120509	1.72	101.6	2014-08-25	14:10:07
305	50.336834	-4.120493	1.16	105	2014-08-25	14:10:08
306	50.336832	-4.120474	1.39	98.5	2014-08-25	14:10:09
307	50.336828	-4.120446	2.01	102.6	2014-08-25	14:10:10
308	50.336823	-4.120413	2.4	103	2014-08-25	14:10:11
309	50.33682	-4.120383	2.18	101.4	2014-08-25	14:10:12
310	50.33682	-4.120361	1.55	88.6	2014-08-25	14:10:13
311	50.336823	-4.120346	1.19	70.7	2014-08-25	14:10:14
312	50.336827	-4.120328	1.31	72.5	2014-08-25	14:10:15
313	50.336828	-4.120303	1.77	84.5	2014-08-25	14:10:16
314	50.336829	-4.120272	2.24	88.3	2014-08-25	14:10:17
315	50.336828	-4.120242	2.15	91.5	2014-08-25	14:10:18
316	50.336828	-4.120219	1.63	91.6	2014-08-25	14:10:19
317	50.336829	-4.120203	1.14	86.2	2014-08-25	14:10:20
318	50.336825	-4.120189	1.04	116	2014-08-25	14:10:21
319	50.33682	-4.120178	0.96	124.8	2014-08-25	14:10:22
320	50.336817	-4.120166	0.92	111.5	2014-08-25	14:10:23
321	50.336812	-4.120149	1.31	111.3	2014-08-25	14:10:24
322	50.336808	-4.120126	1.73	105.6	2014-08-25	14:10:25
323	50.336801	-4.1201	2.02	113.2	2014-08-25	14:10:26
324	50.336792	-4.120075	2.03	121	2014-08-25	14:10:27
325	50.336785	-4.12005	1.96	112.4	2014-08-25	14:10:28
326	50.336779	-4.120028	1.65	112.9	2014-08-25	14:10:29
327	50.336774	-4.120009	1.48	114.7	2014-08-25	14:10:30
328	50.336766	-4.119996	1.24	130.3	2014-08-25	14:10:31
329	50.336761	-4.119984	1.01	123.5	2014-08-25	14:10:32
330	50.336759	-4.119969	1.09	106.9	2014-08-25	14:10:33
331	50.336759	-4.119954	1.1	90.5	2014-08-25	14:10:34
332	50.336757	-4.119929	1.8	95.7	2014-08-25	14:10:35
333	50.336752	-4.119898	2.26	105	2014-08-25	14:10:36
334	50.336747	-4.11987	2.07	103.8	2014-08-25	14:10:37
335	50.336742	-4.119841	2.12	106.6	2014-08-25	14:10:38
336	50.336738	-4.119817	1.78	103	2014-08-25	14:10:39
337	50.336734	-4.119798	1.4	108.7	2014-08-25	14:10:40
338	50.336731	-4.119785	1.01	112.9	2014-08-25	14:10:41
339	50.336726	-4.119773	0.97	119.9	2014-08-25	14:10:42
340	50.336721	-4.119761	1.02	125.8	2014-08-25	14:10:43
341	50.336717	-4.119755	0.64	136.6	2014-08-25	14:10:44
342	50.33671	-4.11975	0.8	152.1	2014-08-25	14:10:45
343	50.336702	-4.119743	1.08	153.6	2014-08-25	14:10:46
344	50.336694	-4.11974	0.87	163.2	2014-08-25	14:10:47
345	50.336683	-4.119735	1.33	165	2014-08-25	14:10:48
346	50.336671	-4.119727	1.44	156	2014-08-25	14:10:49
347	50.336661	-4.119713	1.48	139.3	2014-08-25	14:10:50
348	50.336655	-4.119698	1.25	123	2014-08-25	14:10:51
349	50.336649	-4.119685	1.12	125.8	2014-08-25	14:10:52
350	50.336644	-4.119675	0.92	123.1	2014-08-25	14:10:53
351	50.336641	-4.119661	0.98	109.4	2014-08-25	14:10:54
352	50.336639	-4.119644	1.25	103.4	2014-08-25	14:10:55
353	50.336636	-4.119627	1.24	103.5	2014-08-25	14:10:56
354	50.336632	-4.119616	0.93	115.5	2014-08-25	14:10:57
355	50.336627	-4.119606	0.91	131.8	2014-08-25	14:10:58
356	50.336615	-4.1196	1.41	162.1	2014-08-25	14:10:59
357	50.336599	-4.119594	1.8	165.3	2014-08-25	14:11:00
358	50.336589	-4.119591	1.18	172.7	2014-08-25	14:11:01
359	50.336582	-4.119589	0.71	169	2014-08-25	14:11:02
360	50.336575	-4.119585	0.88	158	2014-08-25	14:11:03
361	50.336565	-4.119576	1.25	150.9	2014-08-25	14:11:04
362	50.336557	-4.119566	1.21	143.9	2014-08-25	14:11:05
363	50.336549	-4.119556	1.13	139.3	2014-08-25	14:11:06
364	50.336541	-4.119549	1.05	151.3	2014-08-25	14:11:07
365	50.336533	-4.119543	0.92	155.9	2014-08-25	14:11:08
366	50.336528	-4.119532	1.02	125.4	2014-08-25	14:11:09
367	50.336525	-4.119521	0.84	108.7	2014-08-25	14:11:10
368	50.336524	-4.119515	0.42	103	2014-08-25	14:11:11
369	50.336528	-4.119502	0.97	69.3	2014-08-25	14:11:12
370	50.33653	-4.119489	0.96	74.3	2014-08-25	14:11:13
371	50.336532	-4.119477	0.93	72.5	2014-08-25	14:11:14
372	50.336531	-4.11946	1.18	99.6	2014-08-25	14:11:15
373	50.336525	-4.119441	1.51	115.7	2014-08-25	14:11:16
374	50.336512	-4.119423	1.88	137.3	2014-08-25	14:11:17
375	50.336497	-4.119404	2.22	142.3	2014-08-25	14:11:18
376	50.336488	-4.119384	1.73	126.1	2014-08-25	14:11:19
377	50.336479	-4.119367	1.56	128.6	2014-08-25	14:11:20
378	50.336468	-4.119351	1.63	135	2014-08-25	14:11:21
379	50.336463	-4.119335	1.3	115.2	2014-08-25	14:11:22
380	50.33646	-4.119322	0.94	112.1	2014-08-25	14:11:23
381	50.33646	-4.119316	0.45	98.4	2014-08-25	14:11:24
382	50.33646	-4.119314	0.14	61.2	2014-08-25	14:11:25
383	50.336457	-4.1193	1.09	110.5	2014-08-25	14:11:26
384	50.336451	-4.119283	1.36	120.5	2014-08-25	14:11:27
385	50.336442	-4.119271	1.31	136.8	2014-08-25	14:11:28
386	50.336437	-4.119262	0.85	129.3	2014-08-25	14:11:29
387	50.336437	-4.119255	0.47	99.3	2014-08-25	14:11:30
388	50.336437	-4.119252	0.19	78.4	2014-08-25	14:11:31
389	50.336439	-4.119237	1.09	79.1	2014-08-25	14:11:32
390	50.336441	-4.119227	0.39	70.5	2014-08-25	14:11:34
391	50.336442	-4.119226	0.09	44.9	2014-08-25	14:11:35
392	50.336441	-4.119226	0.04	154.9	2014-08-25	14:11:36
393	50.336441	-4.119226	0.03	156.5	2014-08-25	14:11:37
394	50.336441	-4.119226	0.04	180	2014-08-25	14:11:38
395	50.336441	-4.119226	0.01	35.7	2014-08-25	14:11:39
396	50.336441	-4.119225	0.03	11.5	2014-08-25	14:11:40
397	50.336441	-4.119225	0.01	180	2014-08-25	14:11:41
398	50.336442	-4.119225	0.09	12	2014-08-25	14:11:42
399	50.336442	-4.119225	0.07	20.2	2014-08-25	14:11:43
400	50.336442	-4.119225	0.02	131.4	2014-08-25	14:11:44
401	50.336443	-4.119224	0.05	38.3	2014-08-25	14:11:45
402	50.336442	-4.119213	0.4	97.3	2014-08-25	14:11:47
403	50.336436	-4.119204	0.93	136	2014-08-25	14:11:48
404	50.336435	-4.119202	0.11	105.3	2014-08-25	14:11:49
405	50.336429	-4.119199	0.73	159	2014-08-25	14:11:50
406	50.336421	-4.119194	0.94	159.7	2014-08-25	14:11:51
407	50.336412	-4.119193	1.07	176.1	2014-08-25	14:11:52
408	50.336403	-4.119193	0.97	177.2	2014-08-25	14:11:53
409	50.336392	-4.11919	1.19	170.8	2014-08-25	14:11:54
410	50.336382	-4.119185	1.26	163.5	2014-08-25	14:11:55
411	50.33637	-4.119181	1.33	169.2	2014-08-25	14:11:56
412	50.336356	-4.119178	1.53	170.8	2014-08-25	14:11:57
413	50.336344	-4.119176	1.37	173.8	2014-08-25	14:11:58
414	50.336333	-4.119172	1.32	168	2014-08-25	14:11:59
415	50.336319	-4.119166	1.6	164.8	2014-08-25	14:12:00
416	50.336306	-4.11916	1.49	163.3	2014-08-25	14:12:01
417	50.336295	-4.11915	1.39	149.9	2014-08-25	14:12:02
418	50.336287	-4.119135	1.39	130.2	2014-08-25	14:12:03
419	50.336282	-4.119125	0.89	127.4	2014-08-25	14:12:04
420	50.336279	-4.119116	0.75	116.7	2014-08-25	14:12:05
421	50.336278	-4.119105	0.77	99	2014-08-25	14:12:06
422	50.336279	-4.1191	0.38	71.5	2014-08-25	14:12:07
423	50.336282	-4.119098	0.34	27.4	2014-08-25	14:12:08
424	50.336289	-4.119093	0.45	23.8	2014-08-25	14:12:10
425	50.336294	-4.119088	0.67	30	2014-08-25	14:12:11
426	50.336296	-4.119087	0.16	17.7	2014-08-25	14:12:12
427	50.336296	-4.119087	0.02	53.6	2014-08-25	14:12:13
428	50.336291	-4.119085	0.26	160.4	2014-08-25	14:12:15
429	50.336292	-4.119085	0.01	0	2014-08-25	14:12:16
430	50.336292	-4.119085	0.03	308.1	2014-08-25	14:12:17
431	50.336292	-4.119085	0.02	270	2014-08-25	14:12:18
432	50.336292	-4.119085	0.05	352.9	2014-08-25	14:12:19
433	50.336292	-4.119086	0.03	249.8	2014-08-25	14:12:20
434	50.336292	-4.119085	0.03	69.8	2014-08-25	14:12:21
435	50.336292	-4.119085	0.04	74.3	2014-08-25	14:12:22
436	50.336292	-4.119084	0.06	59.7	2014-08-25	14:12:23
437	50.336293	-4.119084	0.04	75.9	2014-08-25	14:12:24
438	50.336293	-4.119083	0.11	35.2	2014-08-25	14:12:25
439	50.3363	-4.119073	0.5	45	2014-08-25	14:12:27
440	50.3363	-4.119072	0.06	41.9	2014-08-25	14:12:28
441	50.336293	-4.119069	0.78	161.9	2014-08-25	14:12:29
442	50.336283	-4.119068	1.18	176.5	2014-08-25	14:12:30
443	50.336271	-4.119073	1.43	196.2	2014-08-25	14:12:31
444	50.336262	-4.119082	1.17	213	2014-08-25	14:12:32
445	50.336257	-4.119091	0.85	228.2	2014-08-25	14:12:33
446	50.33625	-4.119103	1.09	228.1	2014-08-25	14:12:34
447	50.336241	-4.119113	1.28	214.4	2014-08-25	14:12:35
448	50.33623	-4.119124	1.42	214	2014-08-25	14:12:36
449	50.336219	-4.119133	1.36	208.7	2014-08-25	14:12:37
450	50.336209	-4.119134	1.19	180.6	2014-08-25	14:12:38
451	50.336197	-4.11913	1.38	168.3	2014-08-25	14:12:39
452	50.336181	-4.119126	1.71	172	2014-08-25	14:12:40
453	50.336167	-4.119124	1.62	173.9	2014-08-25	14:12:41
454	50.336154	-4.119123	1.47	179.1	2014-08-25	14:12:42
455	50.336142	-4.119122	1.27	175.7	2014-08-25	14:12:43
456	50.33613	-4.119113	1.47	154.3	2014-08-25	14:12:44
457	50.336119	-4.119104	1.43	153.7	2014-08-25	14:12:45
458	50.336107	-4.119101	1.32	169.8	2014-08-25	14:12:46
459	50.3361	-4.1191	0.77	174.2	2014-08-25	14:12:47
460	50.336093	-4.119097	0.87	168.1	2014-08-25	14:12:48
461	50.336088	-4.119092	0.68	143.2	2014-08-25	14:12:49
462	50.336084	-4.119081	0.89	123.1	2014-08-25	14:12:50
463	50.336073	-4.119068	1.47	139.8	2014-08-25	14:12:51
464	50.336064	-4.119055	1.35	138.4	2014-08-25	14:12:52
465	50.336058	-4.119051	0.72	156.7	2014-08-25	14:12:53
466	50.336053	-4.119043	0.88	139.2	2014-08-25	14:12:54
467	50.336042	-4.119033	1.34	148.1	2014-08-25	14:12:55
468	50.336031	-4.11902	1.62	143.7	2014-08-25	14:12:56
469	50.336023	-4.119015	0.96	158.1	2014-08-25	14:12:57
470	50.336015	-4.119017	0.9	191.9	2014-08-25	14:12:58
471	50.336008	-4.119023	0.84	207.8	2014-08-25	14:12:59
472	50.336	-4.119022	0.9	174.3	2014-08-25	14:13:00
473	50.335993	-4.119016	0.89	155.2	2014-08-25	14:13:01
474	50.335987	-4.119009	0.81	137.8	2014-08-25	14:13:02
475	50.335983	-4.119002	0.68	138	2014-08-25	14:13:03
476	50.335977	-4.118995	0.85	139.6	2014-08-25	14:13:04
477	50.33597	-4.118989	0.89	151.7	2014-08-25	14:13:05
478	50.33596	-4.118984	1.19	162.3	2014-08-25	14:13:06
479	50.335949	-4.118977	1.24	159.2	2014-08-25	14:13:07
480	50.335937	-4.11897	1.45	159.8	2014-08-25	14:13:08
481	50.335921	-4.11896	1.9	157.2	2014-08-25	14:13:09
482	50.335907	-4.118951	1.67	158.7	2014-08-25	14:13:10
483	50.335898	-4.118945	1.17	157.8	2014-08-25	14:13:11
484	50.335891	-4.118941	0.84	159.2	2014-08-25	14:13:12
485	50.335886	-4.118932	0.78	128.4	2014-08-25	14:13:13
486	50.335875	-4.118919	1.58	143.4	2014-08-25	14:13:14
487	50.335856	-4.118908	2.21	159.5	2014-08-25	14:13:15
488	50.335835	-4.118901	2.45	167.5	2014-08-25	14:13:16
489	50.335815	-4.118894	2.26	168	2014-08-25	14:13:17
490	50.335801	-4.118887	1.61	161.7	2014-08-25	14:13:18
491	50.335787	-4.118892	1.6	192.5	2014-08-25	14:13:19
492	50.335775	-4.118904	1.6	211.8	2014-08-25	14:13:20
493	50.335761	-4.118925	2.13	224	2014-08-25	14:13:21
494	50.335751	-4.11895	2.14	237.6	2014-08-25	14:13:22
495	50.335741	-4.118979	2.31	242.8	2014-08-25	14:13:23
496	50.335732	-4.119006	2.23	240.6	2014-08-25	14:13:24
497	50.335722	-4.119029	1.9	236.7	2014-08-25	14:13:25
498	50.335714	-4.119042	1.33	227	2014-08-25	14:13:26
499	50.335709	-4.119055	1.05	239.8	2014-08-25	14:13:27
500	50.335704	-4.119068	1.05	237.3	2014-08-25	14:13:28
501	50.335699	-4.119083	1.21	241.5	2014-08-25	14:13:29
502	50.335695	-4.1191	1.35	249.7	2014-08-25	14:13:30
503	50.335691	-4.119122	1.56	256.5	2014-08-25	14:13:31
504	50.335693	-4.119142	1.46	274.8	2014-08-25	14:13:32
505	50.335689	-4.119157	1.12	249.9	2014-08-25	14:13:33
506	50.335681	-4.119173	1.44	233	2014-08-25	14:13:34
507	50.335677	-4.119189	1.24	246.1	2014-08-25	14:13:35
508	50.335674	-4.119205	1.17	253.4	2014-08-25	14:13:36
509	50.335674	-4.119219	1.01	273.7	2014-08-25	14:13:37
510	50.335673	-4.119231	0.88	262.6	2014-08-25	14:13:38
511	50.33567	-4.119241	0.79	245.5	2014-08-25	14:13:39
512	50.335665	-4.119243	0.57	189.7	2014-08-25	14:13:40
513	50.335664	-4.119247	0.32	234.5	2014-08-25	14:13:41
514	50.335657	-4.119262	1.32	236.7	2014-08-25	14:13:42
515	50.335654	-4.119265	0.37	211.8	2014-08-25	14:13:43
516	50.335653	-4.119286	1.53	265.1	2014-08-25	14:13:44
517	50.335651	-4.119306	1.43	260.2	2014-08-25	14:13:45
518	50.335645	-4.11932	1.19	232.8	2014-08-25	14:13:46
519	50.335633	-4.119333	1.59	218.5	2014-08-25	14:13:47
520	50.335626	-4.119356	1.79	242.8	2014-08-25	14:13:48
521	50.33562	-4.119385	2.2	252.5	2014-08-25	14:13:49
522	50.335613	-4.11941	1.93	245.7	2014-08-25	14:13:50
523	50.335601	-4.119428	1.83	223	2014-08-25	14:13:51
524	50.335588	-4.119442	1.76	216.7	2014-08-25	14:13:52
525	50.335573	-4.11946	2.11	215.8	2014-08-25	14:13:53
526	50.335558	-4.119478	2.09	219	2014-08-25	14:13:54
527	50.335548	-4.119498	1.82	229.7	2014-08-25	14:13:55
528	50.335537	-4.11952	1.96	233.9	2014-08-25	14:13:56
529	50.33553	-4.119543	1.81	244.4	2014-08-25	14:13:57
530	50.335525	-4.119563	1.55	248.8	2014-08-25	14:13:58
531	50.335518	-4.119577	1.28	230.6	2014-08-25	14:13:59
532	50.335513	-4.119586	0.87	227.3	2014-08-25	14:14:00
533	50.335506	-4.119594	0.91	217.6	2014-08-25	14:14:01
534	50.3355	-4.119609	1.33	235.3	2014-08-25	14:14:02
535	50.335491	-4.119631	1.79	237.1	2014-08-25	14:14:03
536	50.335484	-4.119648	1.46	238.3	2014-08-25	14:14:04
537	50.335483	-4.119658	0.35	259.4	2014-08-25	14:14:06
538	50.335484	-4.119659	0.21	327.5	2014-08-25	14:14:07
539	50.335485	-4.119661	0.12	313	2014-08-25	14:14:08
540	50.335485	-4.119661	0.06	217.9	2014-08-25	14:14:09
541	50.335485	-4.119663	0.14	266	2014-08-25	14:14:10
542	50.335483	-4.11966	0.27	133.5	2014-08-25	14:14:11
543	50.335479	-4.119656	0.5	144.6	2014-08-25	14:14:12
544	50.335475	-4.119652	0.53	149.1	2014-08-25	14:14:13
545	50.335472	-4.119649	0.38	144.4	2014-08-25	14:14:14
546	50.335472	-4.119646	0.22	107.2	2014-08-25	14:14:15
547	50.335473	-4.119647	0.16	353.6	2014-08-25	14:14:16
548	50.335474	-4.119648	0.16	331.1	2014-08-25	14:14:17
549	50.335476	-4.119649	0.14	329.4	2014-08-25	14:14:18
550	50.335476	-4.119648	0.08	32.5	2014-08-25	14:14:19
551	50.335477	-4.119649	0.12	342.3	2014-08-25	14:14:20
552	50.335477	-4.119649	0.03	0	2014-08-25	14:14:21
553	50.335478	-4.119648	0.05	43.2	2014-08-25	14:14:22
554	50.335478	-4.119648	0.05	0	2014-08-25	14:14:23
555	50.335478	-4.119648	0.04	148.2	2014-08-25	14:14:24
556	50.335478	-4.119648	0.02	32.5	2014-08-25	14:14:25
557	50.335478	-4.119648	0.03	286.6	2014-08-25	14:14:26
558	50.335478	-4.119649	0.04	255.9	2014-08-25	14:14:27
559	50.335478	-4.11965	0.11	260.5	2014-08-25	14:14:28
560	50.335478	-4.119652	0.13	262.3	2014-08-25	14:14:29
561	50.335477	-4.119654	0.13	257	2014-08-25	14:14:30
562	50.335478	-4.119654	0.04	298	2014-08-25	14:14:31
563	50.335478	-4.119655	0.05	303.6	2014-08-25	14:14:32
564	50.335479	-4.119656	0.13	332.3	2014-08-25	14:14:33
565	50.335479	-4.119657	0.08	250.2	2014-08-25	14:14:34
566	50.335479	-4.119657	0.05	280.6	2014-08-25	14:14:35
567	50.335478	-4.119658	0.09	206.7	2014-08-25	14:14:36
568	50.335474	-4.119664	0.61	225.9	2014-08-25	14:14:37
569	50.335472	-4.119669	0.19	236.4	2014-08-25	14:14:39
570	50.335472	-4.119668	0.03	59.7	2014-08-25	14:14:41
571	50.335474	-4.119667	0.14	22.5	2014-08-25	14:14:42
572	50.335472	-4.119674	0.53	249.6	2014-08-25	14:14:43
573	50.335467	-4.119685	0.98	232.3	2014-08-25	14:14:44
574	50.335463	-4.119698	0.98	244.5	2014-08-25	14:14:45
575	50.335458	-4.119718	1.6	248.4	2014-08-25	14:14:46
576	50.335449	-4.119742	1.93	241.7	2014-08-25	14:14:47
577	50.335437	-4.119768	2.26	234.1	2014-08-25	14:14:48
578	50.335426	-4.119801	2.64	240.8	2014-08-25	14:14:49
579	50.335418	-4.119836	2.67	250.2	2014-08-25	14:14:50
580	50.335415	-4.119867	2.2	262	2014-08-25	14:14:51
581	50.335411	-4.119886	1.46	252.9	2014-08-25	14:14:52
582	50.33541	-4.119899	0.94	260.3	2014-08-25	14:14:53
583	50.33541	-4.11992	1.5	272.8	2014-08-25	14:14:54
584	50.335413	-4.119946	1.81	279.8	2014-08-25	14:14:55
585	50.335411	-4.119966	1.45	261.1	2014-08-25	14:14:56
586	50.335407	-4.119987	1.61	251.8	2014-08-25	14:14:57
587	50.335398	-4.120007	1.71	236.6	2014-08-25	14:14:58
588	50.335391	-4.120032	1.91	245.5	2014-08-25	14:14:59
589	50.335387	-4.120053	1.57	251.6	2014-08-25	14:15:00
590	50.335384	-4.120076	1.65	260.3	2014-08-25	14:15:01
591	50.335381	-4.120101	1.81	260.2	2014-08-25	14:15:02
592	50.335378	-4.120124	1.67	257.4	2014-08-25	14:15:03
593	50.335375	-4.120143	1.43	254.5	2014-08-25	14:15:04
594	50.335369	-4.120165	1.68	249.2	2014-08-25	14:15:05
595	50.335364	-4.120187	1.68	249.2	2014-08-25	14:15:06
596	50.33536	-4.120211	1.72	256.2	2014-08-25	14:15:07
597	50.335357	-4.120234	1.7	258	2014-08-25	14:15:08
598	50.335351	-4.120262	2.11	250.3	2014-08-25	14:15:09
599	50.335342	-4.120295	2.47	248.1	2014-08-25	14:15:10
600	50.335333	-4.120328	2.58	246.3	2014-08-25	14:15:11
601	50.335326	-4.12036	2.42	250.7	2014-08-25	14:15:12
602	50.335322	-4.12039	2.15	259.2	2014-08-25	14:15:13
603	50.335316	-4.120424	2.5	255.1	2014-08-25	14:15:14
604	50.33531	-4.120455	2.32	253	2014-08-25	14:15:15
605	50.335303	-4.120482	2.07	246.9	2014-08-25	14:15:16
606	50.335295	-4.120503	1.79	239.2	2014-08-25	14:15:17
607	50.335286	-4.120526	1.84	239.6	2014-08-25	14:15:18
608	50.335279	-4.120544	1.5	238.1	2014-08-25	14:15:19
609	50.335275	-4.120563	1.42	252.4	2014-08-25	14:15:20
610	50.335274	-4.12058	1.25	263.1	2014-08-25	14:15:21
611	50.335269	-4.120597	1.33	242.3	2014-08-25	14:15:22
612	50.335265	-4.120613	1.22	248.5	2014-08-25	14:15:23
613	50.335263	-4.120629	1.17	261.3	2014-08-25	14:15:24
614	50.335263	-4.120645	1.12	268.1	2014-08-25	14:15:25
615	50.33526	-4.12066	1.11	255.3	2014-08-25	14:15:26
616	50.335258	-4.120668	0.62	247.8	2014-08-25	14:15:27
617	50.335254	-4.120676	0.72	230.7	2014-08-25	14:15:28
618	50.335251	-4.120688	0.95	247.4	2014-08-25	14:15:29
619	50.335239	-4.120712	2.16	233.1	2014-08-25	14:15:30
620	50.335227	-4.120734	2.08	228.5	2014-08-25	14:15:31
621	50.33522	-4.120743	0.97	220.6	2014-08-25	14:15:32
622	50.335216	-4.120752	0.76	234.1	2014-08-25	14:15:33
623	50.335213	-4.120758	0.5	231.9	2014-08-25	14:15:34
624	50.335211	-4.120765	0.57	243.6	2014-08-25	14:15:35
625	50.335209	-4.120767	0.25	212.5	2014-08-25	14:15:36
626	50.33521	-4.120763	0.16	59	2014-08-25	14:15:38
627	50.335212	-4.120761	0.2	42.6	2014-08-25	14:15:39
628	50.335209	-4.120765	0.47	224.3	2014-08-25	14:15:40
629	50.335209	-4.120771	0.39	265.9	2014-08-25	14:15:41
630	50.335207	-4.120773	0.26	221.4	2014-08-25	14:15:42
631	50.335207	-4.120775	0.11	290.6	2014-08-25	14:15:43
632	50.335207	-4.120774	0.06	107.8	2014-08-25	14:15:44
633	50.335206	-4.120774	0.11	196.2	2014-08-25	14:15:45
634	50.335205	-4.120775	0.18	209.2	2014-08-25	14:15:46
635	50.335204	-4.120776	0.06	208.2	2014-08-25	14:15:47
636	50.335204	-4.120776	0.05	231.9	2014-08-25	14:15:48
637	50.335203	-4.120777	0.06	198.4	2014-08-25	14:15:49
638	50.335203	-4.120779	0.15	247.4	2014-08-25	14:15:50
639	50.335203	-4.12078	0.1	264.7	2014-08-25	14:15:51
640	50.335203	-4.12078	0.07	327.5	2014-08-25	14:15:52
641	50.335202	-4.12079	0.7	260	2014-08-25	14:15:53
642	50.3352	-4.120799	0.68	253.2	2014-08-25	14:15:54
643	50.335196	-4.120812	0.98	242.9	2014-08-25	14:15:55
644	50.335192	-4.120823	0.95	241.2	2014-08-25	14:15:56
645	50.335182	-4.120847	2.02	237	2014-08-25	14:15:57
646	50.33517	-4.120877	2.48	237.7	2014-08-25	14:15:58
647	50.335161	-4.120896	1.72	233.3	2014-08-25	14:15:59
648	50.335155	-4.120909	1.21	231.9	2014-08-25	14:16:00
649	50.335147	-4.120923	1.27	230.9	2014-08-25	14:16:01
650	50.335139	-4.12094	1.48	233.1	2014-08-25	14:16:02
651	50.335132	-4.120954	1.25	230.8	2014-08-25	14:16:03
652	50.335126	-4.120966	1.06	232.7	2014-08-25	14:16:04
653	50.335121	-4.120982	1.35	242.9	2014-08-25	14:16:05
654	50.335114	-4.121001	1.48	240.2	2014-08-25	14:16:06
655	50.335106	-4.12102	1.7	236.3	2014-08-25	14:16:07
656	50.335099	-4.12104	1.6	239.5	2014-08-25	14:16:08
657	50.335092	-4.121055	1.31	238.1	2014-08-25	14:16:09
658	50.335087	-4.121066	0.94	235	2014-08-25	14:16:10
659	50.335084	-4.121078	0.93	246.9	2014-08-25	14:16:11
660	50.33508	-4.121094	1.23	245.9	2014-08-25	14:16:12
661	50.335076	-4.121108	1.06	249.9	2014-08-25	14:16:13
662	50.335073	-4.12112	0.91	245.9	2014-08-25	14:16:14
663	50.335068	-4.121137	1.32	244	2014-08-25	14:16:15
664	50.335062	-4.121156	1.49	245.6	2014-08-25	14:16:16
665	50.335058	-4.121169	1.06	242.9	2014-08-25	14:16:17
666	50.335054	-4.121178	0.78	232.3	2014-08-25	14:16:18
667	50.335048	-4.121187	0.94	226.7	2014-08-25	14:16:19
668	50.335043	-4.121198	0.93	237.4	2014-08-25	14:16:20
669	50.335039	-4.121212	1.14	241.6	2014-08-25	14:16:21
670	50.335035	-4.121226	1.1	245.8	2014-08-25	14:16:22
671	50.335034	-4.121238	0.79	266.6	2014-08-25	14:16:23
672	50.335034	-4.12125	0.88	265.8	2014-08-25	14:16:24
673	50.335031	-4.121265	1.08	253	2014-08-25	14:16:25
674	50.335028	-4.121278	0.96	253.1	2014-08-25	14:16:26
675	50.335027	-4.12129	0.92	261.3	2014-08-25	14:16:27
676	50.335026	-4.121304	0.99	264	2014-08-25	14:16:28
677	50.335026	-4.121316	0.82	270	2014-08-25	14:16:29
678	50.335026	-4.121331	1.09	272.5	2014-08-25	14:16:30
679	50.335025	-4.121355	1.7	265.3	2014-08-25	14:16:31
680	50.335023	-4.121377	1.62	261.4	2014-08-25	14:16:32
681	50.335021	-4.121401	1.66	264.2	2014-08-25	14:16:33
682	50.33502	-4.121423	1.63	265.4	2014-08-25	14:16:34
683	50.335021	-4.121444	1.48	274.7	2014-08-25	14:16:35
684	50.335021	-4.121463	1.35	270	2014-08-25	14:16:36
685	50.335019	-4.121483	1.42	257.9	2014-08-25	14:16:37
686	50.335016	-4.121504	1.57	257.3	2014-08-25	14:16:38
687	50.335016	-4.121522	1.26	270.9	2014-08-25	14:16:39
688	50.335016	-4.121532	0.73	276.6	2014-08-25	14:16:40
689	50.335017	-4.121539	0.51	272.1	2014-08-25	14:16:41
690	50.335016	-4.121553	1	264.1	2014-08-25	14:16:42
691	50.335016	-4.12157	1.17	271.8	2014-08-25	14:16:43
692	50.33502	-4.12158	0.82	299.2	2014-08-25	14:16:44
693	50.335022	-4.121593	0.97	287.3	2014-08-25	14:16:45
694	50.335024	-4.121612	1.4	278.4	2014-08-25	14:16:46
695	50.335022	-4.121634	1.52	263	2014-08-25	14:16:47
696	50.335023	-4.121654	1.42	272.7	2014-08-25	14:16:48
697	50.335024	-4.12167	1.17	273.7	2014-08-25	14:16:49
698	50.335024	-4.121685	1.09	272	2014-08-25	14:16:50
699	50.335025	-4.121696	0.78	281.6	2014-08-25	14:16:51
700	50.335026	-4.121709	0.92	275.9	2014-08-25	14:16:52
701	50.335028	-4.121727	1.29	280	2014-08-25	14:16:53
702	50.335031	-4.121744	1.29	286	2014-08-25	14:16:54
703	50.335034	-4.121763	1.32	279.8	2014-08-25	14:16:55
704	50.335035	-4.121783	1.45	275.5	2014-08-25	14:16:56
705	50.335038	-4.121799	1.21	285.6	2014-08-25	14:16:57
706	50.335041	-4.121812	0.96	291.1	2014-08-25	14:16:58
707	50.335044	-4.121824	0.94	294.6	2014-08-25	14:16:59
708	50.33505	-4.121837	1.1	303.6	2014-08-25	14:17:00
709	50.335052	-4.121855	1.29	281.7	2014-08-25	14:17:01
710	50.335056	-4.121874	1.44	289.7	2014-08-25	14:17:02
711	50.335064	-4.121887	1.27	311.9	2014-08-25	14:17:03
712	50.335069	-4.121899	1.02	302.5	2014-08-25	14:17:04
713	50.335075	-4.12191	1	308.7	2014-08-25	14:17:05
714	50.33508	-4.121919	0.86	314	2014-08-25	14:17:06
715	50.335083	-4.121932	1.01	290	2014-08-25	14:17:07
716	50.335084	-4.121947	1.06	276.6	2014-08-25	14:17:08
717	50.335087	-4.121963	1.23	286.2	2014-08-25	14:17:09
718	50.335093	-4.121979	1.27	299.5	2014-08-25	14:17:10
719	50.335097	-4.121997	1.32	290.6	2014-08-25	14:17:11
720	50.335102	-4.122011	1.19	298.6	2014-08-25	14:17:12
721	50.335108	-4.122023	1.06	305.7	2014-08-25	14:17:13
722	50.335115	-4.122038	1.34	309.3	2014-08-25	14:17:14
723	50.335122	-4.122047	0.98	316.2	2014-08-25	14:17:15
724	50.335126	-4.122059	0.91	299.5	2014-08-25	14:17:16
725	50.335131	-4.122074	1.2	296.4	2014-08-25	14:17:17
726	50.335135	-4.12209	1.27	291.5	2014-08-25	14:17:18
727	50.335142	-4.122102	1.16	311.9	2014-08-25	14:17:19
728	50.335148	-4.122111	0.93	320.3	2014-08-25	14:17:20
729	50.335154	-4.122123	1.07	305.1	2014-08-25	14:17:21
730	50.335157	-4.122141	1.29	284.7	2014-08-25	14:17:22
731	50.33516	-4.122158	1.33	288.7	2014-08-25	14:17:23
732	50.335167	-4.122172	1.21	308.8	2014-08-25	14:17:24
733	50.335171	-4.122188	1.22	287.9	2014-08-25	14:17:25
734	50.33517	-4.122208	1.45	269.3	2014-08-25	14:17:26
735	50.33517	-4.122226	1.25	267.9	2014-08-25	14:17:27
736	50.335171	-4.122243	1.18	277.7	2014-08-25	14:17:28
737	50.335174	-4.122258	1.13	282.4	2014-08-25	14:17:29
738	50.335176	-4.122272	1.03	283.2	2014-08-25	14:17:30
739	50.33518	-4.122288	1.21	293.2	2014-08-25	14:17:31
740	50.335183	-4.122306	1.31	282.7	2014-08-25	14:17:32
741	50.335185	-4.122327	1.51	281	2014-08-25	14:17:33
742	50.335191	-4.122344	1.37	295.5	2014-08-25	14:17:34
743	50.335196	-4.122356	1.09	306.9	2014-08-25	14:17:35
744	50.335201	-4.122371	1.13	296	2014-08-25	14:17:36
745	50.335202	-4.122388	1.22	274	2014-08-25	14:17:37
746	50.3352	-4.122405	1.22	260.3	2014-08-25	14:17:38
747	50.335197	-4.122422	1.26	257.2	2014-08-25	14:17:39
748	50.335196	-4.122441	1.37	264.5	2014-08-25	14:17:40
749	50.335195	-4.12246	1.34	266.8	2014-08-25	14:17:41
750	50.335198	-4.122463	0.39	331.1	2014-08-25	14:17:42
751	50.335202	-4.122459	0.51	33.6	2014-08-25	14:17:43
752	50.335203	-4.122458	0.07	24.8	2014-08-25	14:17:44
753	50.335204	-4.122458	0.09	356.1	2014-08-25	14:17:45
754	50.335204	-4.122459	0.08	320.9	2014-08-25	14:17:46
755	50.335205	-4.122459	0.06	353.4	2014-08-25	14:17:47
756	50.335205	-4.122459	0.03	69.8	2014-08-25	14:17:48
757	50.33521	-4.122449	0.93	51	2014-08-25	14:17:49
758	50.335215	-4.122444	0.64	31.6	2014-08-25	14:17:50
759	50.33522	-4.122446	0.62	348.3	2014-08-25	14:17:51
760	50.335225	-4.122448	0.55	339.6	2014-08-25	14:17:52
761	50.335232	-4.122444	0.82	19.4	2014-08-25	14:17:53
762	50.335245	-4.122425	2.03	43.4	2014-08-25	14:17:54
763	50.33526	-4.122387	3.15	58.5	2014-08-25	14:17:55
764	50.335277	-4.122337	4.01	61.6	2014-08-25	14:17:56
765	50.335289	-4.122276	4.6	72.7	2014-08-25	14:17:57
766	50.335293	-4.122204	5.11	85.2	2014-08-25	14:17:58
767	50.335292	-4.122131	5.2	91.1	2014-08-25	14:17:59
768	50.33529	-4.122056	5.34	92.8	2014-08-25	14:18:00
769	50.335285	-4.12198	5.41	95.6	2014-08-25	14:18:01
770	50.335277	-4.121905	5.42	99.5	2014-08-25	14:18:02
771	50.335263	-4.121833	5.34	107.6	2014-08-25	14:18:03
772	50.335245	-4.121764	5.32	111.9	2014-08-25	14:18:04
773	50.335228	-4.121691	5.49	109.9	2014-08-25	14:18:05
774	50.335214	-4.121621	5.2	107.3	2014-08-25	14:18:06
775	50.335199	-4.121563	4.45	111.6	2014-08-25	14:18:07
776	50.335181	-4.121509	4.34	118.9	2014-08-25	14:18:08
777	50.33516	-4.121455	4.51	121.2	2014-08-25	14:18:09
778	50.335137	-4.121403	4.47	123.7	2014-08-25	14:18:10
779	50.335118	-4.121373	2.99	134.6	2014-08-25	14:18:11
780	50.335101	-4.121359	2.11	153	2014-08-25	14:18:12
781	50.335086	-4.12135	1.81	159.3	2014-08-25	14:18:13
782	50.335077	-4.121359	1.22	210.9	2014-08-25	14:18:14
783	50.335065	-4.121371	1.55	213.7	2014-08-25	14:18:15
784	50.335066	-4.121424	3.73	270.4	2014-08-25	14:18:16
785	50.335093	-4.121503	6.43	298.1	2014-08-25	14:18:17
786	50.335118	-4.121564	5.11	303.5	2014-08-25	14:18:18
787	50.335141	-4.121609	4.14	308.7	2014-08-25	14:18:19
788	50.335156	-4.121644	3.01	303.9	2014-08-25	14:18:20
789	50.335175	-4.121669	2.7	318.5	2014-08-25	14:18:21
790	50.335183	-4.12169	1.71	302.6	2014-08-25	14:18:22
791	50.335189	-4.121711	1.69	295.5	2014-08-25	14:18:23
792	50.335195	-4.121733	1.7	292.3	2014-08-25	14:18:24
793	50.3352	-4.121752	1.43	293.5	2014-08-25	14:18:25
794	50.335201	-4.121773	1.5	273.2	2014-08-25	14:18:26
795	50.335199	-4.1218	1.93	264.5	2014-08-25	14:18:27
796	50.335201	-4.121819	1.38	278.1	2014-08-25	14:18:28
797	50.335203	-4.121829	0.72	287.3	2014-08-25	14:18:29
798	50.335203	-4.121831	0.14	281.9	2014-08-25	14:18:30
799	50.335202	-4.121849	1.34	263.5	2014-08-25	14:18:31
800	50.3352	-4.121869	1.39	262.7	2014-08-25	14:18:32
801	50.335198	-4.121884	1.12	258.9	2014-08-25	14:18:33
802	50.335199	-4.121885	0.07	286.1	2014-08-25	14:18:34
803	50.335198	-4.121907	1.54	268.3	2014-08-25	14:18:35
804	50.3352	-4.121927	1.46	277.7	2014-08-25	14:18:36
805	50.335203	-4.121934	0.6	299.9	2014-08-25	14:18:37
806	50.335203	-4.121936	0.12	308.5	2014-08-25	14:18:38
807	50.335203	-4.121938	0.14	270	2014-08-25	14:18:39
808	50.335204	-4.121939	0.08	307.4	2014-08-25	14:18:40
809	50.335216	-4.121933	1.42	15.1	2014-08-25	14:18:41
810	50.335228	-4.121928	1.43	15.7	2014-08-25	14:18:42
811	50.335233	-4.12194	0.99	300	2014-08-25	14:18:43
812	50.335233	-4.121962	1.57	269.7	2014-08-25	14:18:44
813	50.335234	-4.121987	1.78	273.6	2014-08-25	14:18:45
814	50.335237	-4.122007	1.46	283.7	2014-08-25	14:18:46
815	50.335242	-4.122026	1.46	291.3	2014-08-25	14:18:47
816	50.335245	-4.122045	1.41	286.2	2014-08-25	14:18:48
817	50.335248	-4.122063	1.31	282.7	2014-08-25	14:18:49
818	50.335254	-4.122081	1.44	297.8	2014-08-25	14:18:50
819	50.335261	-4.122097	1.38	304.1	2014-08-25	14:18:51
820	50.335266	-4.122112	1.23	300.5	2014-08-25	14:18:52
821	50.335271	-4.12213	1.38	292.8	2014-08-25	14:18:53
822	50.335277	-4.122149	1.49	297.2	2014-08-25	14:18:54
823	50.335283	-4.122167	1.43	298	2014-08-25	14:18:55
824	50.335288	-4.122183	1.27	295.2	2014-08-25	14:18:56
825	50.335294	-4.122192	0.93	312.8	2014-08-25	14:18:57
826	50.335294	-4.122193	0.03	348.9	2014-08-25	14:18:58
827	50.335294	-4.122194	0.11	274.5	2014-08-25	14:18:59
828	50.335301	-4.122208	1.24	308.2	2014-08-25	14:19:00
829	50.335311	-4.122215	1.17	335.1	2014-08-25	14:19:01
830	50.335317	-4.122225	1.02	316.9	2014-08-25	14:19:02
831	50.335322	-4.122241	1.27	293.5	2014-08-25	14:19:03
832	50.335326	-4.12226	1.42	289.1	2014-08-25	14:19:04
833	50.335329	-4.122277	1.28	284.8	2014-08-25	14:19:05
834	50.335335	-4.122293	1.28	298.8	2014-08-25	14:19:06
835	50.335343	-4.122304	1.19	319.5	2014-08-25	14:19:07
836	50.335349	-4.122315	1.09	312.7	2014-08-25	14:19:08
837	50.335355	-4.122328	1.1	304	2014-08-25	14:19:09
838	50.33536	-4.122343	1.18	298.8	2014-08-25	14:19:10
839	50.335361	-4.122361	1.31	276.1	2014-08-25	14:19:11
840	50.335362	-4.12238	1.33	275.2	2014-08-25	14:19:12
841	50.335365	-4.122394	1.07	288.4	2014-08-25	14:19:13
842	50.335368	-4.122408	1.08	285	2014-08-25	14:19:14
843	50.335365	-4.122426	1.3	255.8	2014-08-25	14:19:15
844	50.335364	-4.122442	1.11	263.7	2014-08-25	14:19:16
845	50.335365	-4.122458	1.18	275.5	2014-08-25	14:19:17
846	50.335363	-4.122474	1.16	258.4	2014-08-25	14:19:18
847	50.335362	-4.122492	1.23	267.4	2014-08-25	14:19:19
848	50.335366	-4.122507	1.19	291.7	2014-08-25	14:19:20
849	50.335369	-4.122519	0.92	289.5	2014-08-25	14:19:21
850	50.335372	-4.122535	1.12	284.5	2014-08-25	14:19:22
851	50.335375	-4.122551	1.2	288.2	2014-08-25	14:19:23
852	50.335377	-4.122571	1.45	277.7	2014-08-25	14:19:24
853	50.335378	-4.122592	1.52	274.6	2014-08-25	14:19:25
854	50.335384	-4.12261	1.41	297.3	2014-08-25	14:19:26
855	50.335391	-4.122624	1.31	307.1	2014-08-25	14:19:27
856	50.335394	-4.122641	1.26	289.5	2014-08-25	14:19:28
857	50.335397	-4.12266	1.38	280.9	2014-08-25	14:19:29
858	50.335398	-4.122681	1.46	273.7	2014-08-25	14:19:30
859	50.3354	-4.1227	1.4	282.6	2014-08-25	14:19:31
860	50.335404	-4.122717	1.28	289.6	2014-08-25	14:19:32
861	50.335408	-4.122729	0.9	295.8	2014-08-25	14:19:33
862	50.33541	-4.122731	0.33	324	2014-08-25	14:19:34
863	50.335411	-4.12273	0.04	47	2014-08-25	14:19:36
864	50.335411	-4.12273	0.02	126.4	2014-08-25	14:19:37
865	50.335411	-4.12273	0.05	353.1	2014-08-25	14:19:38
866	50.335411	-4.12273	0.01	32.5	2014-08-25	14:19:39
867	50.335411	-4.12273	0.01	330.4	2014-08-25	14:19:40
868	50.335412	-4.122731	0.08	305.3	2014-08-25	14:19:41
869	50.33542	-4.122732	0.94	358.6	2014-08-25	14:19:42
870	50.33543	-4.122725	1.24	21.4	2014-08-25	14:19:43
871	50.335451	-4.122705	2.7	32.7	2014-08-25	14:19:44
872	50.335483	-4.122662	4.64	40.5	2014-08-25	14:19:45
873	50.335513	-4.122608	5.15	48.3	2014-08-25	14:19:46
874	50.335533	-4.122549	4.7	62.9	2014-08-25	14:19:47
875	50.335545	-4.122488	4.61	72.6	2014-08-25	14:19:48
876	50.33556	-4.122419	5.13	70.6	2014-08-25	14:19:49
877	50.335587	-4.122353	5.57	58.1	2014-08-25	14:19:50
878	50.335625	-4.122322	4.84	27.3	2014-08-25	14:19:51
879	50.335669	-4.122329	4.92	353.5	2014-08-25	14:19:52
880	50.335706	-4.12235	4.34	340.8	2014-08-25	14:19:53
881	50.335734	-4.122368	3.39	336.8	2014-08-25	14:19:54
882	50.335762	-4.122389	3.46	334.3	2014-08-25	14:19:55
883	50.33579	-4.122412	3.46	332.5	2014-08-25	14:19:56
884	50.335817	-4.122435	3.42	331.6	2014-08-25	14:19:57
885	50.335843	-4.122458	3.38	331.4	2014-08-25	14:19:58
886	50.33607	-4.122512	3.19	351.3	2014-08-25	14:20:06
887	50.335992	-4.122484	8.95	167	2014-08-25	14:20:07
888	50.335927	-4.122475	7.24	175	2014-08-25	14:20:08
889	50.335805	-4.122466	13.63	177.3	2014-08-25	14:20:09
890	50.335745	-4.12247	6.68	182.9	2014-08-25	14:20:10
891	50.335716	-4.122484	3.38	197.2	2014-08-25	14:20:11
892	50.335701	-4.122497	1.83	210	2014-08-25	14:20:12
893	50.335687	-4.122511	1.85	212.2	2014-08-25	14:20:13
894	50.335672	-4.122526	2.04	210.7	2014-08-25	14:20:14
895	50.335655	-4.122542	2.18	212.4	2014-08-25	14:20:15
896	50.335642	-4.122559	1.91	219	2014-08-25	14:20:16
897	50.335628	-4.122577	1.97	219	2014-08-25	14:20:17
898	50.335614	-4.122593	1.96	215.1	2014-08-25	14:20:18
899	50.335601	-4.122605	1.6	212.4	2014-08-25	14:20:19
900	50.335595	-4.12261	0.42	208.1	2014-08-25	14:20:21
901	50.335594	-4.122611	0.08	212.5	2014-08-25	14:20:23
902	50.335594	-4.122611	0.06	59.7	2014-08-25	14:20:24
903	50.335594	-4.12261	0.08	43.8	2014-08-25	14:20:25
904	50.335597	-4.122595	1.12	74	2014-08-25	14:20:26
905	50.335596	-4.122595	0.08	176.2	2014-08-25	14:20:27
906	50.335596	-4.122595	0	0	2014-08-25	14:20:28
907	50.335596	-4.122595	0.03	180	2014-08-25	14:20:29
908	50.335596	-4.122594	0.01	90	2014-08-25	14:20:30
909	50.335595	-4.122595	0.06	215	2014-08-25	14:20:32
910	50.335593	-4.122598	0.28	225.1	2014-08-25	14:20:33
911	50.335583	-4.122605	1.27	201.1	2014-08-25	14:20:34
912	50.335571	-4.12261	1.36	195.8	2014-08-25	14:20:35
913	50.335564	-4.122616	0.46	206.6	2014-08-25	14:20:37
914	50.33557	-4.122605	1	49.2	2014-08-25	14:20:38
915	50.335572	-4.1226	0.49	49.3	2014-08-25	14:20:39
916	50.335574	-4.122598	0.23	36.3	2014-08-25	14:20:40
917	50.33558	-4.122591	0.79	37.4	2014-08-25	14:20:41
918	50.335594	-4.122568	2.32	46.4	2014-08-25	14:20:42
919	50.335614	-4.122531	3.39	50.1	2014-08-25	14:20:43
920	50.335634	-4.122489	3.75	53.4	2014-08-25	14:20:44
921	50.335653	-4.122446	3.77	54.3	2014-08-25	14:20:45
922	50.335674	-4.122401	3.88	54.1	2014-08-25	14:20:46
923	50.335694	-4.122356	3.93	55.6	2014-08-25	14:20:47
924	50.335714	-4.12231	3.97	55.2	2014-08-25	14:20:48
925	50.335629	-4.122438	0.94	223.9	2014-08-25	14:21:02
926	50.335621	-4.122442	0.95	197.2	2014-08-25	14:21:03
927	50.335616	-4.122448	0.77	213.7	2014-08-25	14:21:04
928	50.335606	-4.122461	1.42	220.9	2014-08-25	14:21:05
929	50.335599	-4.122469	1.02	216.5	2014-08-25	14:21:06
930	50.335593	-4.122478	0.93	225.4	2014-08-25	14:21:07
931	50.335585	-4.122487	1.04	217.2	2014-08-25	14:21:08
932	50.335575	-4.122495	1.26	207.1	2014-08-25	14:21:09
933	50.335563	-4.122507	1.58	212.5	2014-08-25	14:21:10
934	50.335554	-4.122511	1.03	194.7	2014-08-25	14:21:11
935	50.335549	-4.122506	0.65	144.8	2014-08-25	14:21:12
936	50.335542	-4.122505	0.83	177.9	2014-08-25	14:21:13
937	50.33554	-4.122504	0.28	165.3	2014-08-25	14:21:14
938	50.335539	-4.122506	0.12	252.8	2014-08-25	14:21:15
939	50.33554	-4.122512	0.44	279.9	2014-08-25	14:21:16
940	50.33554	-4.122514	0.15	277.3	2014-08-25	14:21:17
941	50.335534	-4.122508	0.78	144.5	2014-08-25	14:21:18
942	50.335526	-4.122496	1.21	137.4	2014-08-25	14:21:19
943	50.335527	-4.122484	0.89	84.6	2014-08-25	14:21:20
944	50.335532	-4.122473	0.89	55.7	2014-08-25	14:21:21
945	50.335531	-4.122473	0.07	119.3	2014-08-25	14:21:22
946	50.335524	-4.122478	0.94	202.4	2014-08-25	14:21:23
947	50.335514	-4.122485	1.14	205.7	2014-08-25	14:21:24
948	50.335505	-4.122487	1.06	191.4	2014-08-25	14:21:25
949	50.335496	-4.122491	1.08	191.8	2014-08-25	14:21:26
950	50.335484	-4.122497	1.36	198.4	2014-08-25	14:21:27
951	50.335472	-4.122502	1.41	196	2014-08-25	14:21:28
952	50.335461	-4.122506	1.23	192	2014-08-25	14:21:29
953	50.335454	-4.122508	0.78	192.9	2014-08-25	14:21:30
954	50.335453	-4.122503	0.38	108.8	2014-08-25	14:21:31
955	50.335452	-4.122494	0.66	102.3	2014-08-25	14:21:32
956	50.335451	-4.122495	0.09	212.5	2014-08-25	14:21:33
957	50.335454	-4.122503	0.68	295.2	2014-08-25	14:21:34
958	50.335458	-4.12251	0.71	316.9	2014-08-25	14:21:35
959	50.335462	-4.122511	0.45	351.7	2014-08-25	14:21:36
960	50.335472	-4.122504	1.17	24.1	2014-08-25	14:21:37
961	50.335489	-4.122475	2.8	48.2	2014-08-25	14:21:38
962	50.335505	-4.122421	4.26	64.8	2014-08-25	14:21:39
963	50.335516	-4.122348	5.3	77.1	2014-08-25	14:21:40
964	50.335519	-4.122259	6.36	86.9	2014-08-25	14:21:41
965	50.33552	-4.12217	6.31	89.1	2014-08-25	14:21:42
966	50.335523	-4.122095	5.33	86.6	2014-08-25	14:21:43
967	50.335524	-4.122028	4.79	87.9	2014-08-25	14:21:44
968	50.335525	-4.121959	4.84	88.6	2014-08-25	14:21:45
969	50.335525	-4.12189	4.96	90.3	2014-08-25	14:21:46
970	50.335522	-4.121553	2.66	90.8	2014-08-25	14:21:55
971	50.335541	-4.121674	8.81	283.7	2014-08-25	14:21:56
972	50.335562	-4.121819	10.6	283.1	2014-08-25	14:21:57
973	50.335574	-4.121928	7.83	279.3	2014-08-25	14:21:58
974	50.335572	-4.121997	4.9	267.4	2014-08-25	14:21:59
975	50.33556	-4.122046	3.7	249.5	2014-08-25	14:22:00
976	50.335553	-4.122066	1.65	240.5	2014-08-25	14:22:01
977	50.335555	-4.122068	0.24	323.9	2014-08-25	14:22:02
978	50.335557	-4.122071	0.3	317.9	2014-08-25	14:22:03
979	50.335549	-4.122079	1.07	216.4	2014-08-25	14:22:04
980	50.335539	-4.122088	1.29	207.6	2014-08-25	14:22:05
981	50.335528	-4.1221	1.45	215.2	2014-08-25	14:22:06
982	50.335522	-4.122115	1.32	237.6	2014-08-25	14:22:07
983	50.335517	-4.122136	1.53	250.4	2014-08-25	14:22:08
984	50.335514	-4.122151	1.11	253.3	2014-08-25	14:22:09
985	50.335513	-4.122165	1	263	2014-08-25	14:22:10
986	50.335516	-4.122173	0.64	298.5	2014-08-25	14:22:11
987	50.335517	-4.12218	0.56	281.5	2014-08-25	14:22:12
988	50.33551	-4.122193	1.13	231.2	2014-08-25	14:22:13
989	50.335498	-4.122207	1.73	216	2014-08-25	14:22:14
990	50.335492	-4.122211	0.72	202.5	2014-08-25	14:22:15
991	50.335494	-4.122203	0.58	71.2	2014-08-25	14:22:16
992	50.335497	-4.122196	0.61	55.4	2014-08-25	14:22:17
993	50.335496	-4.122197	0.13	216.8	2014-08-25	14:22:18
994	50.335489	-4.122204	0.9	214.1	2014-08-25	14:22:19
995	50.335482	-4.122215	1.06	225.2	2014-08-25	14:22:20
996	50.335477	-4.122221	0.71	217.8	2014-08-25	14:22:21
997	50.335473	-4.122226	0.62	213.9	2014-08-25	14:22:22
998	50.335466	-4.122238	1.15	229	2014-08-25	14:22:23
999	50.335462	-4.122255	1.29	247.8	2014-08-25	14:22:24
1000	50.33546	-4.122263	0.62	253.3	2014-08-25	14:22:25
1001	50.335455	-4.122267	0.58	209	2014-08-25	14:22:26
1002	50.335451	-4.122277	0.88	235.3	2014-08-25	14:22:27
1003	50.335446	-4.122292	1.16	241.6	2014-08-25	14:22:28
1004	50.335439	-4.12231	1.49	240.3	2014-08-25	14:22:29
1005	50.335436	-4.122324	1.06	246	2014-08-25	14:22:30
1006	50.335432	-4.122337	1.04	247.3	2014-08-25	14:22:31
1007	50.335427	-4.122352	1.21	241	2014-08-25	14:22:32
1008	50.335424	-4.122368	1.19	255.5	2014-08-25	14:22:33
1009	50.335421	-4.122384	1.17	254.3	2014-08-25	14:22:34
1010	50.335418	-4.122399	1.11	249.7	2014-08-25	14:22:35
1011	50.335415	-4.122414	1.15	252.5	2014-08-25	14:22:36
1012	50.335414	-4.122425	0.79	265.2	2014-08-25	14:22:37
1013	50.335413	-4.122437	0.82	262.2	2014-08-25	14:22:38
1014	50.335414	-4.122444	0.55	278.7	2014-08-25	14:22:39
1015	50.335415	-4.122453	0.63	283.8	2014-08-25	14:22:40
1016	50.335413	-4.122467	1.04	254.9	2014-08-25	14:22:41
1017	50.335409	-4.122479	0.97	245.7	2014-08-25	14:22:42
1018	50.335405	-4.122494	1.16	246.4	2014-08-25	14:22:43
1019	50.3354	-4.12251	1.26	244	2014-08-25	14:22:44
1020	50.335396	-4.122522	0.93	241.3	2014-08-25	14:22:45
1021	50.335392	-4.122528	0.6	225.2	2014-08-25	14:22:46
1022	50.335386	-4.122533	0.78	207	2014-08-25	14:22:47
1023	50.33538	-4.122542	0.93	227.9	2014-08-25	14:22:48
1024	50.335373	-4.122555	1.17	229.8	2014-08-25	14:22:49
1025	50.335366	-4.122569	1.26	231.4	2014-08-25	14:22:50
1026	50.335363	-4.122583	1.04	250.7	2014-08-25	14:22:51
1027	50.335366	-4.122584	0.16	343.3	2014-08-25	14:22:53
1028	50.33537	-4.122584	0.42	358.4	2014-08-25	14:22:54
1029	50.33537	-4.122585	0.07	335.6	2014-08-25	14:22:55
1030	50.335371	-4.122582	0.19	73.2	2014-08-25	14:22:56
1031	50.335375	-4.122579	0.51	28	2014-08-25	14:22:57
1032	50.335376	-4.122581	0.12	310.8	2014-08-25	14:22:59
1033	50.335377	-4.122582	0.13	318.4	2014-08-25	14:23:00
1034	50.335383	-4.122577	0.79	28.5	2014-08-25	14:23:01
1035	50.33539	-4.122572	0.79	29.7	2014-08-25	14:23:02
1036	50.335394	-4.12257	0.54	12.3	2014-08-25	14:23:03
1037	50.335399	-4.12257	0.48	2.8	2014-08-25	14:23:04
1038	50.3354	-4.122576	0.25	292.2	2014-08-25	14:23:06
1039	50.3354	-4.122575	0.07	75.1	2014-08-25	14:23:07
1040	50.335408	-4.122571	0.84	19.9	2014-08-25	14:23:08
1041	50.335411	-4.122575	0.47	328.1	2014-08-25	14:23:09
1042	50.335412	-4.122576	0.14	321.2	2014-08-25	14:23:10
1043	50.335412	-4.122571	0.34	96.3	2014-08-25	14:23:11
1044	50.335413	-4.122565	0.45	67	2014-08-25	14:23:12
1045	50.33542	-4.122543	1.7	66.3	2014-08-25	14:23:13
1046	50.335431	-4.122502	3.22	66.6	2014-08-25	14:23:14
1047	50.335448	-4.122453	3.99	61.1	2014-08-25	14:23:15
1048	50.335469	-4.122402	4.26	57.9	2014-08-25	14:23:16
1049	50.335491	-4.122346	4.63	58.2	2014-08-25	14:23:17
1050	50.335509	-4.122295	4.17	61.1	2014-08-25	14:23:18
1051	50.335522	-4.122259	2.95	60.4	2014-08-25	14:23:19
1052	50.335531	-4.122241	1.62	51.4	2014-08-25	14:23:20
1053	50.335533	-4.122237	0.35	54.3	2014-08-25	14:23:21
1054	50.335532	-4.122237	0.04	162.3	2014-08-25	14:23:22
1055	50.335526	-4.12225	1.16	230.2	2014-08-25	14:23:23
1056	50.335517	-4.122265	1.49	226.8	2014-08-25	14:23:24
1057	50.33551	-4.12228	1.31	233.4	2014-08-25	14:23:25
1058	50.335505	-4.122293	1.04	243.5	2014-08-25	14:23:26
1059	50.335502	-4.122303	0.78	244.4	2014-08-25	14:23:27
1060	50.335496	-4.122316	1.18	233	2014-08-25	14:23:28
1061	50.335488	-4.122338	1.83	241.1	2014-08-25	14:23:29
1062	50.335481	-4.122362	1.85	246.2	2014-08-25	14:23:30
1063	50.335477	-4.122383	1.53	250.8	2014-08-25	14:23:31
1064	50.335474	-4.122395	0.97	248.5	2014-08-25	14:23:32
1065	50.33547	-4.122407	0.92	246	2014-08-25	14:23:33
1066	50.335466	-4.122422	1.17	247.6	2014-08-25	14:23:34
1067	50.335463	-4.12244	1.32	253.6	2014-08-25	14:23:35
1068	50.335461	-4.122451	0.82	252.1	2014-08-25	14:23:36
1069	50.335456	-4.122462	0.92	239.5	2014-08-25	14:23:37
1070	50.33545	-4.122478	1.32	236.4	2014-08-25	14:23:38
1071	50.335446	-4.122492	1.16	245.2	2014-08-25	14:23:39
1072	50.335442	-4.122505	1	245.3	2014-08-25	14:23:40
1073	50.335439	-4.122513	0.64	239.2	2014-08-25	14:23:41
1074	50.335436	-4.122522	0.67	246.2	2014-08-25	14:23:42
1075	50.335434	-4.122533	0.86	248.3	2014-08-25	14:23:43
1076	50.335431	-4.122546	0.98	250	2014-08-25	14:23:44
1077	50.335428	-4.122556	0.77	244.9	2014-08-25	14:23:45
1078	50.335424	-4.122564	0.74	233.6	2014-08-25	14:23:46
1079	50.33542	-4.122576	0.96	243.5	2014-08-25	14:23:47
1080	50.335419	-4.122588	0.81	264.7	2014-08-25	14:23:48
1081	50.335416	-4.1226	0.94	250.2	2014-08-25	14:23:49
1082	50.335411	-4.122615	1.19	242.9	2014-08-25	14:23:50
1083	50.335405	-4.122632	1.4	240.8	2014-08-25	14:23:51
1084	50.335401	-4.122647	1.12	247.4	2014-08-25	14:23:52
1085	50.335399	-4.122657	0.75	248.9	2014-08-25	14:23:53
1086	50.335394	-4.122671	1.18	243.8	2014-08-25	14:23:54
1087	50.335388	-4.122688	1.4	239.6	2014-08-25	14:23:55
1088	50.335384	-4.122705	1.25	248.6	2014-08-25	14:23:56
1089	50.33538	-4.122718	1.03	246.6	2014-08-25	14:23:57
1090	50.335375	-4.122727	0.87	229.7	2014-08-25	14:23:58
1091	50.33537	-4.122739	0.98	233.2	2014-08-25	14:23:59
1092	50.335365	-4.122752	1.06	240.1	2014-08-25	14:24:00
1093	50.335366	-4.122758	0.49	282.1	2014-08-25	14:24:01
1094	50.335369	-4.122757	0.16	12.7	2014-08-25	14:24:03
1095	50.335369	-4.122756	0.06	99.5	2014-08-25	14:24:04
1096	50.335368	-4.122758	0.05	234.3	2014-08-25	14:24:06
1097	50.335371	-4.122756	0.29	20.5	2014-08-25	14:24:07
1098	50.335374	-4.122756	0.16	356.8	2014-08-25	14:24:09
1099	50.335374	-4.122756	0.04	32.5	2014-08-25	14:24:10
1100	50.335374	-4.122757	0.06	231.5	2014-08-25	14:24:11
1101	50.335379	-4.122754	0.59	21.2	2014-08-25	14:24:12
1102	50.335382	-4.122752	0.4	12.1	2014-08-25	14:24:13
1103	50.335386	-4.122751	0.21	13.8	2014-08-25	14:24:15
1104	50.335382	-4.122757	0.61	225.9	2014-08-25	14:24:16
1105	50.33538	-4.122762	0.2	238.4	2014-08-25	14:24:18
1106	50.335385	-4.122754	0.83	44.8	2014-08-25	14:24:19
1107	50.335387	-4.122749	0.21	58.6	2014-08-25	14:24:21
1108	50.335389	-4.122748	0.14	9.8	2014-08-25	14:24:22
1109	50.335388	-4.122749	0.06	227.9	2014-08-25	14:24:23
1110	50.335388	-4.122749	0.05	308.1	2014-08-25	14:24:24
1111	50.335388	-4.122749	0.04	90	2014-08-25	14:24:25
1112	50.335388	-4.12275	0.04	219.1	2014-08-25	14:24:27
1113	50.335391	-4.122747	0.42	21.5	2014-08-25	14:24:28
1114	50.335396	-4.122742	0.66	37.4	2014-08-25	14:24:29
1115	50.335397	-4.122737	0.39	70.6	2014-08-25	14:24:30
1116	50.335397	-4.122736	0.02	90	2014-08-25	14:24:31
1117	50.335399	-4.122735	0.12	30.2	2014-08-25	14:24:33
1118	50.335399	-4.122733	0.08	90	2014-08-25	14:24:34
1119	50.335401	-4.122734	0.23	358.6	2014-08-25	14:24:35
1120	50.335406	-4.122725	0.78	49	2014-08-25	14:24:36
1121	50.335409	-4.122713	0.91	70.9	2014-08-25	14:24:37
1122	50.33541	-4.122695	1.27	85	2014-08-25	14:24:38
1123	50.335411	-4.122681	1	82.5	2014-08-25	14:24:39
1124	50.335414	-4.122678	0.45	32.6	2014-08-25	14:24:40
1125	50.335419	-4.122678	0.53	0.6	2014-08-25	14:24:41
1126	50.335423	-4.122675	0.53	25.4	2014-08-25	14:24:42
1127	50.335429	-4.122678	0.72	338.7	2014-08-25	14:24:43
1128	50.33543	-4.122684	0.41	284.4	2014-08-25	14:24:44
1129	50.335424	-4.122681	0.69	161.8	2014-08-25	14:24:45
1130	50.335418	-4.122678	0.74	164.1	2014-08-25	14:24:46
1131	50.335417	-4.122673	0.41	106	2014-08-25	14:24:47
1132	50.335424	-4.122639	2.5	72.6	2014-08-25	14:24:48
1133	50.335437	-4.12259	3.76	66.5	2014-08-25	14:24:49
1134	50.335457	-4.122537	4.42	59.8	2014-08-25	14:24:50
1135	50.335484	-4.122475	5.33	55.6	2014-08-25	14:24:51
1136	50.335516	-4.122408	5.88	53.1	2014-08-25	14:24:52
1137	50.335548	-4.122342	5.9	53	2014-08-25	14:24:53
1138	50.33558	-4.122276	5.94	52.8	2014-08-25	14:24:54
1139	50.335705	-4.122076	3.32	45.6	2014-08-25	14:25:00
1140	50.335678	-4.122177	7.84	247.2	2014-08-25	14:25:01
1141	50.335646	-4.122265	7.18	240	2014-08-25	14:25:02
1142	50.335603	-4.122338	7.09	227.7	2014-08-25	14:25:03
1143	50.335566	-4.122394	5.69	223.6	2014-08-25	14:25:04
1144	50.335542	-4.122433	3.85	226.3	2014-08-25	14:25:05
1145	50.335521	-4.122449	2.64	206.4	2014-08-25	14:25:06
1146	50.335503	-4.122468	2.36	213.5	2014-08-25	14:25:07
1147	50.335483	-4.122492	2.82	218.1	2014-08-25	14:25:08
1148	50.335471	-4.122508	1.72	220.2	2014-08-25	14:25:09
1149	50.335464	-4.122518	1.03	222.3	2014-08-25	14:25:10
1150	50.335454	-4.122527	1.38	209	2014-08-25	14:25:11
1151	50.335438	-4.122541	1.99	210.7	2014-08-25	14:25:12
1152	50.335422	-4.122559	2.17	215.2	2014-08-25	14:25:13
1153	50.335409	-4.12257	1.64	209.6	2014-08-25	14:25:14
1154	50.335402	-4.122575	0.92	198.4	2014-08-25	14:25:15
1155	50.335394	-4.12258	0.92	205	2014-08-25	14:25:16
1156	50.335386	-4.122587	1.08	208.8	2014-08-25	14:25:17
1157	50.335385	-4.122585	0.16	97	2014-08-25	14:25:18
1158	50.335385	-4.122583	0.12	98.5	2014-08-25	14:25:19
1159	50.335385	-4.122584	0.01	209.6	2014-08-25	14:25:20
1160	50.335385	-4.122585	0.09	264.3	2014-08-25	14:25:21
1161	50.335384	-4.12259	0.41	255.6	2014-08-25	14:25:22
1162	50.335395	-4.122576	1.55	39.8	2014-08-25	14:25:23
1163	50.335416	-4.122538	3.58	49.7	2014-08-25	14:25:24
1164	50.335444	-4.122485	4.9	50.6	2014-08-25	14:25:25
1165	50.335477	-4.122437	5.04	41.9	2014-08-25	14:25:26
1166	50.335512	-4.122401	4.65	33.6	2014-08-25	14:25:27
1167	50.335542	-4.12236	4.43	40.8	2014-08-25	14:25:28
1168	50.335574	-4.122313	4.87	43.5	2014-08-25	14:25:29
1169	50.335616	-4.122287	4.99	21.7	2014-08-25	14:25:30
1170	50.335658	-4.122285	4.71	1.7	2014-08-25	14:25:31
1171	50.335701	-4.122276	4.8	8.2	2014-08-25	14:25:32
1172	50.335746	-4.122265	5.1	8.3	2014-08-25	14:25:33
1173	50.335789	-4.12226	4.81	4.3	2014-08-25	14:25:34
1174	50.335832	-4.122255	4.83	4.6	2014-08-25	14:25:35
1175	50.335876	-4.122249	4.9	4.5	2014-08-25	14:25:36
1176	50.336476	-4.122189	4.46	3.6	2014-08-25	14:25:51
1177	50.336485	-4.122217	0.54	297.3	2014-08-25	14:25:55
1178	50.336327	-4.12221	17.56	178.4	2014-08-25	14:25:56
1179	50.336136	-4.122151	21.7	168.9	2014-08-25	14:25:57
1180	50.336075	-4.122149	6.83	178.8	2014-08-25	14:25:58
1181	50.336052	-4.122156	2.56	191.8	2014-08-25	14:25:59
1182	50.336043	-4.122162	1.11	201.8	2014-08-25	14:26:00
1183	50.335677	-4.122267	2.76	190.3	2014-08-25	14:26:15
1184	50.335664	-4.122275	1.57	201.6	2014-08-25	14:26:16
1185	50.335654	-4.122284	1.37	208.6	2014-08-25	14:26:17
1186	50.335654	-4.122281	0.17	80.5	2014-08-25	14:26:18
1187	50.335664	-4.122264	1.72	46.6	2014-08-25	14:26:19
1188	50.335673	-4.122249	1.41	47.9	2014-08-25	14:26:20
1189	50.335672	-4.122241	0.3	102.7	2014-08-25	14:26:22
1190	50.335661	-4.122248	1.29	200.9	2014-08-25	14:26:23
1191	50.335647	-4.122259	1.79	208.2	2014-08-25	14:26:24
1192	50.335637	-4.122269	1.29	211.9	2014-08-25	14:26:25
1193	50.33563	-4.122279	1.03	221.8	2014-08-25	14:26:26
1194	50.335619	-4.122294	1.62	223.3	2014-08-25	14:26:27
1195	50.335609	-4.122305	1.37	214.4	2014-08-25	14:26:28
1196	50.335605	-4.122304	0.52	171.4	2014-08-25	14:26:29
1197	50.3356	-4.122303	0.57	172.2	2014-08-25	14:26:30
1198	50.335592	-4.122313	1.12	217.9	2014-08-25	14:26:31
1199	50.335583	-4.122324	1.27	219.6	2014-08-25	14:26:32
1200	50.335575	-4.122334	1.13	221	2014-08-25	14:26:33
1201	50.335571	-4.122341	0.69	224.3	2014-08-25	14:26:34
1202	50.335566	-4.12235	0.81	232.2	2014-08-25	14:26:35
1203	50.33556	-4.122363	1.15	231.2	2014-08-25	14:26:36
1204	50.335554	-4.122374	1.01	230.3	2014-08-25	14:26:37
1205	50.335548	-4.12238	0.82	216.1	2014-08-25	14:26:38
1206	50.335541	-4.122395	1.29	231.6	2014-08-25	14:26:39
1207	50.335532	-4.122412	1.53	231.9	2014-08-25	14:26:40
1208	50.335526	-4.122426	1.2	235.3	2014-08-25	14:26:41
1209	50.335521	-4.122436	0.97	229.3	2014-08-25	14:26:42
1210	50.335513	-4.12245	1.3	231.3	2014-08-25	14:26:43
1211	50.335505	-4.122464	1.35	228.3	2014-08-25	14:26:44
1212	50.335499	-4.122474	1	221.8	2014-08-25	14:26:45
1213	50.335492	-4.122482	0.94	216.8	2014-08-25	14:26:46
1214	50.335486	-4.122492	1.02	226.5	2014-08-25	14:26:47
1215	50.335479	-4.122502	1.01	222.3	2014-08-25	14:26:48
1216	50.335474	-4.12251	0.86	227.1	2014-08-25	14:26:49
1217	50.33547	-4.12252	0.81	236.5	2014-08-25	14:26:50
1218	50.335464	-4.122527	0.82	218.2	2014-08-25	14:26:51
1219	50.335458	-4.122538	0.97	230.4	2014-08-25	14:26:52
1220	50.335452	-4.122549	1.06	230.2	2014-08-25	14:26:53
1221	50.335447	-4.122559	0.9	228.4	2014-08-25	14:26:54
1222	50.335442	-4.122567	0.82	229.3	2014-08-25	14:26:55
1223	50.335438	-4.122574	0.64	231.9	2014-08-25	14:26:56
1224	50.335433	-4.122584	0.92	227.1	2014-08-25	14:26:57
1225	50.335426	-4.122592	0.99	215.1	2014-08-25	14:26:58
1226	50.335418	-4.122599	1	212	2014-08-25	14:26:59
1227	50.335412	-4.122607	0.86	217.6	2014-08-25	14:27:00
1228	50.335405	-4.122614	0.88	215.2	2014-08-25	14:27:01
1229	50.335397	-4.122623	1.08	215.7	2014-08-25	14:27:02
1230	50.335389	-4.122633	1.17	218.7	2014-08-25	14:27:03
1231	50.33538	-4.122644	1.26	219.1	2014-08-25	14:27:04
1232	50.335372	-4.122653	1.1	213.9	2014-08-25	14:27:05
1233	50.335364	-4.122658	0.94	203	2014-08-25	14:27:06
1234	50.335358	-4.122661	0.71	195.6	2014-08-25	14:27:07
1235	50.335353	-4.122668	0.79	218.4	2014-08-25	14:27:08
1236	50.335352	-4.122674	0.48	257.6	2014-08-25	14:27:09
1237	50.335354	-4.12268	0.45	299.7	2014-08-25	14:27:10
1238	50.335356	-4.122682	0.29	322.7	2014-08-25	14:27:11
1239	50.335358	-4.122674	0.62	70.8	2014-08-25	14:27:12
1240	50.335361	-4.122664	0.8	67.3	2014-08-25	14:27:13
1241	50.335364	-4.122658	0.57	43.1	2014-08-25	14:27:14
1242	50.335365	-4.122656	0.09	57.9	2014-08-25	14:27:16
1243	50.335365	-4.122656	0.05	194.5	2014-08-25	14:27:17
1244	50.335365	-4.122656	0.02	212.5	2014-08-25	14:27:18
1245	50.335364	-4.122656	0.07	180	2014-08-25	14:27:19
1246	50.335367	-4.122661	0.48	319.6	2014-08-25	14:27:20
1247	50.335366	-4.12266	0.17	159.3	2014-08-25	14:27:21
1248	50.335359	-4.12266	0.78	179.5	2014-08-25	14:27:22
1249	50.335352	-4.122658	0.79	170.4	2014-08-25	14:27:23
1250	50.335344	-4.122651	1.01	153.4	2014-08-25	14:27:24
1251	50.335339	-4.122643	0.77	131.1	2014-08-25	14:27:25
1252	50.335334	-4.122639	0.63	150.6	2014-08-25	14:27:26
1253	50.335326	-4.122634	1.02	161.2	2014-08-25	14:27:27
1254	50.335323	-4.122635	0.27	182.6	2014-08-25	14:27:28
1255	50.335323	-4.122636	0.1	260	2014-08-25	14:27:29
1256	50.335323	-4.122628	0.58	85.5	2014-08-25	14:27:30
1257	50.335322	-4.122616	0.87	100.5	2014-08-25	14:27:31
1258	50.335323	-4.122599	1.18	85	2014-08-25	14:27:32
1259	50.33533	-4.122576	1.85	62.9	2014-08-25	14:27:33
1260	50.335344	-4.122538	3.11	61.2	2014-08-25	14:27:34
1261	50.33536	-4.122506	2.89	51.9	2014-08-25	14:27:35
1262	50.33537	-4.122495	1.37	33.4	2014-08-25	14:27:36
1263	50.335371	-4.122499	0.27	296.4	2014-08-25	14:27:37
1264	50.335366	-4.122503	0.69	206.3	2014-08-25	14:27:38
1265	50.335359	-4.122505	0.78	190.1	2014-08-25	14:27:39
1266	50.335352	-4.122503	0.79	169.5	2014-08-25	14:27:40
1267	50.335345	-4.122502	0.81	174.1	2014-08-25	14:27:41
1268	50.335336	-4.122502	0.98	183.8	2014-08-25	14:27:42
1269	50.335327	-4.1225	0.98	167.8	2014-08-25	14:27:43
1270	50.335319	-4.122495	0.95	160.9	2014-08-25	14:27:44
1271	50.335312	-4.122494	0.8	175.7	2014-08-25	14:27:45
1272	50.335308	-4.122494	0.48	174.3	2014-08-25	14:27:46
1273	50.335308	-4.122493	0.07	49.1	2014-08-25	14:27:47
1274	50.335313	-4.12249	0.61	19.3	2014-08-25	14:27:48
1275	50.335314	-4.122485	0.38	80.1	2014-08-25	14:27:49
1276	50.33531	-4.122474	0.93	121.3	2014-08-25	14:27:50
1277	50.335305	-4.122465	0.79	126.2	2014-08-25	14:27:51
1278	50.335309	-4.122453	0.9	62.8	2014-08-25	14:27:52
1279	50.335321	-4.122419	2.8	61.1	2014-08-25	14:27:53
1280	50.335339	-4.122355	4.97	66.6	2014-08-25	14:27:54
1281	50.335357	-4.122272	6.22	70.8	2014-08-25	14:27:55
1282	50.335371	-4.122186	6.32	76	2014-08-25	14:27:56
1283	50.335381	-4.122105	5.86	79.3	2014-08-25	14:27:57
1284	50.335388	-4.122023	5.83	81.8	2014-08-25	14:27:58
1285	50.335391	-4.121945	5.56	87.1	2014-08-25	14:27:59
1286	50.335388	-4.121868	5.46	93.3	2014-08-25	14:28:00
1287	50.335384	-4.121788	5.7	94.8	2014-08-25	14:28:01
1288	50.335372	-4.121709	5.78	103	2014-08-25	14:28:02
1289	50.335356	-4.121631	5.82	107.7	2014-08-25	14:28:03
1290	50.33534	-4.121554	5.79	108.7	2014-08-25	14:28:04
1291	50.335322	-4.121476	5.93	109.8	2014-08-25	14:28:05
1292	50.335313	-4.121674	0.79	266	2014-08-25	14:28:23
1293	50.335316	-4.121704	2.16	279.7	2014-08-25	14:28:24
1294	50.335317	-4.121727	1.66	274.5	2014-08-25	14:28:25
1295	50.335316	-4.121752	1.73	266.6	2014-08-25	14:28:26
1296	50.335316	-4.121774	1.6	271	2014-08-25	14:28:27
1297	50.335314	-4.121798	1.68	261.1	2014-08-25	14:28:28
1298	50.335312	-4.121817	1.4	258.1	2014-08-25	14:28:29
1299	50.335309	-4.121837	1.48	260.1	2014-08-25	14:28:30
1300	50.335308	-4.121855	1.28	265	2014-08-25	14:28:31
1301	50.33531	-4.12187	1.07	280.1	2014-08-25	14:28:32
1302	50.335308	-4.121888	1.31	260.2	2014-08-25	14:28:33
1303	50.335305	-4.121909	1.49	255.5	2014-08-25	14:28:34
1304	50.335301	-4.121929	1.5	254.9	2014-08-25	14:28:35
1305	50.3353	-4.121944	1.07	264.5	2014-08-25	14:28:36
1306	50.3353	-4.121956	0.88	265.7	2014-08-25	14:28:37
1307	50.3353	-4.121966	0.69	271.6	2014-08-25	14:28:38
1308	50.335301	-4.121978	0.86	279.9	2014-08-25	14:28:39
1309	50.335297	-4.121992	1.08	248.2	2014-08-25	14:28:40
1310	50.335291	-4.122011	1.48	243.4	2014-08-25	14:28:41
1311	50.335286	-4.122034	1.78	250.7	2014-08-25	14:28:42
1312	50.335284	-4.122045	0.82	250.7	2014-08-25	14:28:43
1313	50.335283	-4.122046	0.08	227	2014-08-25	14:28:44
1314	50.335281	-4.122064	1.34	257.1	2014-08-25	14:28:45
1315	50.335277	-4.12208	1.15	250.5	2014-08-25	14:28:46
1316	50.335273	-4.122091	0.92	242.2	2014-08-25	14:28:47
1317	50.335271	-4.122104	0.98	251.8	2014-08-25	14:28:48
1318	50.335267	-4.12212	1.22	249.3	2014-08-25	14:28:49
1319	50.335261	-4.122141	1.58	246.2	2014-08-25	14:28:50
1320	50.335258	-4.122156	1.15	253.9	2014-08-25	14:28:51
1321	50.335258	-4.122165	0.66	265.9	2014-08-25	14:28:52
1322	50.335255	-4.122179	1	254.3	2014-08-25	14:28:53
1323	50.335251	-4.122195	1.2	249.2	2014-08-25	14:28:54
1324	50.335248	-4.122212	1.3	254.2	2014-08-25	14:28:55
1325	50.335245	-4.122233	1.49	255.2	2014-08-25	14:28:56
1326	50.335241	-4.122251	1.35	253.9	2014-08-25	14:28:57
1327	50.335241	-4.122266	1.05	264.9	2014-08-25	14:28:58
1328	50.33524	-4.12228	1	267.9	2014-08-25	14:28:59
1329	50.33524	-4.122294	0.99	268.9	2014-08-25	14:29:00
1330	50.335239	-4.12231	1.16	265.4	2014-08-25	14:29:01
1331	50.335238	-4.122328	1.29	263	2014-08-25	14:29:02
1332	50.335238	-4.122339	0.81	274.6	2014-08-25	14:29:03
1333	50.335239	-4.12234	0.05	338	2014-08-25	14:29:04
1334	50.335239	-4.122339	0.04	139	2014-08-25	14:29:05
1335	50.33524	-4.122336	0.28	57.3	2014-08-25	14:29:06
1336	50.335244	-4.122335	0.21	10.7	2014-08-25	14:29:08
1337	50.335253	-4.12231	2.02	60.6	2014-08-25	14:29:09
1338	50.335268	-4.122255	4.3	66	2014-08-25	14:29:10
1339	50.335285	-4.122177	5.86	71.4	2014-08-25	14:29:11
1340	50.335298	-4.122094	6.05	76.6	2014-08-25	14:29:12
1341	50.335305	-4.122015	5.64	81.9	2014-08-25	14:29:13
1342	50.335312	-4.121937	5.63	82.1	2014-08-25	14:29:14
1343	50.335317	-4.121861	5.42	84.2	2014-08-25	14:29:15
1344	50.335314	-4.12179	5.06	93.4	2014-08-25	14:29:16
1345	50.335306	-4.121722	4.89	100.8	2014-08-25	14:29:17
1346	50.335291	-4.121664	4.47	111.7	2014-08-25	14:29:18
1347	50.335271	-4.121614	4.17	121.9	2014-08-25	14:29:19
1348	50.335251	-4.121563	4.27	122.2	2014-08-25	14:29:20
1349	50.335249	-4.121689	0.6	268.6	2014-08-25	14:29:35
1350	50.335262	-4.121713	2.25	312.8	2014-08-25	14:29:36
1351	50.335275	-4.121724	1.64	331	2014-08-25	14:29:37
1352	50.335282	-4.12174	1.37	302	2014-08-25	14:29:38
1353	50.335286	-4.121765	1.79	283.9	2014-08-25	14:29:39
1354	50.335287	-4.121787	1.64	273.9	2014-08-25	14:29:40
1355	50.335285	-4.121809	1.5	264.6	2014-08-25	14:29:41
1356	50.335286	-4.121829	1.45	272.5	2014-08-25	14:29:42
1357	50.335288	-4.121848	1.38	278.2	2014-08-25	14:29:43
1358	50.335289	-4.121866	1.28	278.3	2014-08-25	14:29:44
1359	50.335292	-4.121881	1.06	283.3	2014-08-25	14:29:45
1360	50.335291	-4.121901	1.48	269.3	2014-08-25	14:29:46
1361	50.335291	-4.12192	1.33	267.6	2014-08-25	14:29:47
1362	50.335292	-4.121937	1.2	274	2014-08-25	14:29:48
1363	50.33529	-4.121957	1.41	264.3	2014-08-25	14:29:49
1364	50.335289	-4.121974	1.25	261	2014-08-25	14:29:50
1365	50.335291	-4.121988	1.04	284.5	2014-08-25	14:29:51
1366	50.335293	-4.122005	1.25	280.4	2014-08-25	14:29:52
1367	50.335293	-4.122027	1.54	268.6	2014-08-25	14:29:53
1368	50.335291	-4.122049	1.58	263.9	2014-08-25	14:29:54
1369	50.335289	-4.122071	1.58	259.4	2014-08-25	14:29:55
1370	50.335287	-4.122091	1.42	262.8	2014-08-25	14:29:56
1371	50.335289	-4.122107	1.19	278.6	2014-08-25	14:29:57
1372	50.335291	-4.12212	0.93	283.4	2014-08-25	14:29:58
1373	50.335295	-4.12213	0.84	306.1	2014-08-25	14:29:59
1374	50.335297	-4.122144	1.05	283.3	2014-08-25	14:30:00
1375	50.335297	-4.122161	1.17	267.3	2014-08-25	14:30:01
1376	50.335295	-4.122177	1.17	258.1	2014-08-25	14:30:02
1377	50.335291	-4.122193	1.24	251.5	2014-08-25	14:30:03
1378	50.33529	-4.122205	0.87	266.3	2014-08-25	14:30:04
1379	50.33529	-4.122217	0.8	269.3	2014-08-25	14:30:05
1380	50.335289	-4.12223	0.91	262.4	2014-08-25	14:30:06
1381	50.335286	-4.122246	1.24	255.2	2014-08-25	14:30:07
1382	50.335284	-4.122263	1.25	254.9	2014-08-25	14:30:08
1383	50.335281	-4.122279	1.1	257.8	2014-08-25	14:30:09
1384	50.33528	-4.122292	0.94	263.2	2014-08-25	14:30:10
1385	50.335281	-4.122303	0.81	270.6	2014-08-25	14:30:11
1386	50.335278	-4.122316	0.96	251.4	2014-08-25	14:30:12
1387	50.335276	-4.122328	0.87	258.9	2014-08-25	14:30:13
1388	50.335277	-4.122338	0.72	277.5	2014-08-25	14:30:14
1389	50.335279	-4.122349	0.83	281	2014-08-25	14:30:15
1390	50.335279	-4.122367	1.21	271.3	2014-08-25	14:30:16
1391	50.335277	-4.122387	1.44	263.7	2014-08-25	14:30:17
1392	50.335278	-4.122403	1.17	272.7	2014-08-25	14:30:18
1393	50.33528	-4.122415	0.86	283.2	2014-08-25	14:30:19
1394	50.335281	-4.122429	1	277	2014-08-25	14:30:20
1395	50.335285	-4.122435	0.71	318.5	2014-08-25	14:30:21
1396	50.33529	-4.122435	0.55	5.5	2014-08-25	14:30:22
1397	50.335293	-4.122437	0.38	332.1	2014-08-25	14:30:23
1398	50.335296	-4.122438	0.33	348.7	2014-08-25	14:30:24
1399	50.335301	-4.122434	0.64	29	2014-08-25	14:30:25
1400	50.335308	-4.122428	0.84	29.4	2014-08-25	14:30:26
1401	50.335312	-4.122428	0.47	357.8	2014-08-25	14:30:27
1402	50.335315	-4.122434	0.55	312.7	2014-08-25	14:30:28
1403	50.335315	-4.12244	0.21	262.2	2014-08-25	14:30:30
1404	50.33532	-4.122432	0.79	43.1	2014-08-25	14:30:31
1405	50.335325	-4.122427	0.32	36.1	2014-08-25	14:30:33
1406	50.335325	-4.122426	0.02	90	2014-08-25	14:30:34
1407	50.335325	-4.12243	0.12	267.9	2014-08-25	14:30:36
1408	50.33533	-4.122428	0.64	12.4	2014-08-25	14:30:37
1409	50.335332	-4.122431	0.3	318.8	2014-08-25	14:30:38
1410	50.335332	-4.122431	0.04	256.6	2014-08-25	14:30:39
1411	50.335332	-4.122432	0.06	270	2014-08-25	14:30:40
1412	50.335337	-4.122428	0.59	26.2	2014-08-25	14:30:41
1413	50.33534	-4.122426	0.39	29.5	2014-08-25	14:30:42
1414	50.33534	-4.122425	0.04	18.2	2014-08-25	14:30:43
1415	50.335344	-4.122422	0.49	29	2014-08-25	14:30:44
1416	50.335349	-4.122422	0.49	0	2014-08-25	14:30:45
1417	50.335353	-4.122419	0.54	22.9	2014-08-25	14:30:46
1418	50.335357	-4.122415	0.52	30.3	2014-08-25	14:30:47
1419	50.33536	-4.122416	0.17	357	2014-08-25	14:30:49
1420	50.33536	-4.122416	0.05	279.5	2014-08-25	14:30:50
1421	50.33536	-4.122417	0.04	270	2014-08-25	14:30:51
1422	50.33536	-4.122418	0.05	281.9	2014-08-25	14:30:52
1423	50.335365	-4.122411	0.72	41.4	2014-08-25	14:30:53
1424	50.335369	-4.12241	0.2	11.2	2014-08-25	14:30:55
1425	50.335369	-4.122411	0.07	277.1	2014-08-25	14:30:56
1426	50.335377	-4.122403	1.08	31.7	2014-08-25	14:30:57
1427	50.335384	-4.122395	0.94	37.2	2014-08-25	14:30:58
1428	50.335383	-4.122395	0.02	140.9	2014-08-25	14:31:00
1429	50.335383	-4.122394	0.01	150.4	2014-08-25	14:31:01
1430	50.335383	-4.122395	0.04	283.4	2014-08-25	14:31:02
1431	50.335384	-4.122395	0.03	327.5	2014-08-25	14:31:03
1432	50.335384	-4.122395	0.01	90	2014-08-25	14:31:05
1433	50.335387	-4.122391	0.45	37.7	2014-08-25	14:31:06
1434	50.335389	-4.122388	0.34	36.8	2014-08-25	14:31:07
1435	50.335389	-4.122388	0.02	105.7	2014-08-25	14:31:09
1436	50.335389	-4.122388	0.01	90	2014-08-25	14:31:11
1437	50.335389	-4.122387	0.03	22.2	2014-08-25	14:31:12
1438	50.33539	-4.122387	0.06	27.7	2014-08-25	14:31:13
1439	50.335396	-4.122372	1.31	57.1	2014-08-25	14:31:14
1440	50.335403	-4.122358	1.21	50.4	2014-08-25	14:31:15
1441	50.335409	-4.12235	0.88	43.8	2014-08-25	14:31:16
1442	50.335414	-4.122341	0.85	49	2014-08-25	14:31:17
1443	50.335419	-4.122333	0.82	41.7	2014-08-25	14:31:18
1444	50.335424	-4.122325	0.72	50.7	2014-08-25	14:31:19
1445	50.335424	-4.122318	0.49	78.9	2014-08-25	14:31:20
1446	50.335427	-4.122314	0.41	53.5	2014-08-25	14:31:21
1447	50.335432	-4.12231	0.67	26.5	2014-08-25	14:31:22
1448	50.33544	-4.122312	0.96	350	2014-08-25	14:31:23
1449	50.335443	-4.122318	0.47	300.9	2014-08-25	14:31:24
1450	50.335443	-4.122315	0.19	63.3	2014-08-25	14:31:25
1451	50.335444	-4.122311	0.34	69	2014-08-25	14:31:26
1452	50.335443	-4.122328	1.24	264	2014-08-25	14:31:27
1453	50.335448	-4.122335	0.73	321.1	2014-08-25	14:31:28
1454	50.335454	-4.122341	0.74	320.5	2014-08-25	14:31:29
1455	50.335462	-4.122342	0.96	356.4	2014-08-25	14:31:30
1456	50.335474	-4.12233	1.56	34.9	2014-08-25	14:31:31
1457	50.335485	-4.122305	2.17	54.8	2014-08-25	14:31:32
1458	50.3355	-4.122258	3.72	63.8	2014-08-25	14:31:33
1459	50.335512	-4.12219	5	73.9	2014-08-25	14:31:34
1460	50.335514	-4.122112	5.56	87.4	2014-08-25	14:31:35
1461	50.33551	-4.122031	5.75	95.1	2014-08-25	14:31:36
1462	50.335502	-4.12195	5.86	98.3	2014-08-25	14:31:37
1463	50.335494	-4.12187	5.75	99.6	2014-08-25	14:31:38
1464	50.335491	-4.121795	5.31	93.1	2014-08-25	14:31:39
1465	50.335492	-4.121727	4.84	88.8	2014-08-25	14:31:40
1466	50.335493	-4.121668	4.22	89	2014-08-25	14:31:41
1467	50.335495	-4.121609	4.19	86.6	2014-08-25	14:31:42
1468	50.335497	-4.12155	4.21	86.4	2014-08-25	14:31:43
1469	50.3355	-4.121493	4.04	85.9	2014-08-25	14:31:44
1470	50.335503	-4.121444	3.5	83.1	2014-08-25	14:31:45
1471	50.335506	-4.121418	1.89	81.8	2014-08-25	14:31:46
1472	50.335506	-4.121415	0.15	93.4	2014-08-25	14:31:47
1473	50.335504	-4.121427	0.82	256.2	2014-08-25	14:31:48
1474	50.335503	-4.12144	0.96	265.6	2014-08-25	14:31:49
1475	50.335499	-4.121499	4.18	262.8	2014-08-25	14:31:50
1476	50.335495	-4.121576	5.55	265.7	2014-08-25	14:31:51
1477	50.33549	-4.121635	4.18	262.7	2014-08-25	14:31:52
1478	50.335491	-4.121674	2.76	271.4	2014-08-25	14:31:53
1479	50.335491	-4.121703	2.1	272	2014-08-25	14:31:54
1480	50.33549	-4.121734	2.17	266.1	2014-08-25	14:31:55
1481	50.335489	-4.121759	1.78	265.5	2014-08-25	14:31:56
1482	50.335485	-4.121782	1.7	255	2014-08-25	14:31:57
1483	50.335482	-4.121799	1.29	254.1	2014-08-25	14:31:58
1484	50.335478	-4.121816	1.3	249.4	2014-08-25	14:31:59
1485	50.335471	-4.121838	1.69	244.2	2014-08-25	14:32:00
1486	50.335464	-4.121861	1.82	243.2	2014-08-25	14:32:01
1487	50.335458	-4.121877	1.33	241.1	2014-08-25	14:32:02
1488	50.335457	-4.121889	0.86	263.2	2014-08-25	14:32:03
1489	50.335454	-4.121907	1.28	254.8	2014-08-25	14:32:04
1490	50.335449	-4.121925	1.44	248.3	2014-08-25	14:32:05
1491	50.335446	-4.121942	1.21	256.1	2014-08-25	14:32:06
1492	50.335445	-4.121955	0.91	262.9	2014-08-25	14:32:07
1493	50.335443	-4.121967	0.95	251	2014-08-25	14:32:08
1494	50.335442	-4.121982	1.07	267.5	2014-08-25	14:32:09
1495	50.335444	-4.121993	0.82	286	2014-08-25	14:32:10
1496	50.335441	-4.122011	1.3	254.5	2014-08-25	14:32:11
1497	50.335437	-4.122029	1.37	247.6	2014-08-25	14:32:12
1498	50.335436	-4.122043	1.04	267.4	2014-08-25	14:32:13
1499	50.335438	-4.122055	0.87	285.6	2014-08-25	14:32:14
1500	50.33544	-4.122071	1.17	278.2	2014-08-25	14:32:15
1501	50.335437	-4.122091	1.42	258.3	2014-08-25	14:32:16
1502	50.335432	-4.122113	1.69	249.9	2014-08-25	14:32:17
1503	50.335429	-4.122134	1.47	259.1	2014-08-25	14:32:18
1504	50.33543	-4.122152	1.31	272.8	2014-08-25	14:32:19
1505	50.33543	-4.122173	1.5	271.1	2014-08-25	14:32:20
1506	50.335432	-4.122189	1.14	279.4	2014-08-25	14:32:21
1507	50.335435	-4.122202	0.97	289.1	2014-08-25	14:32:22
1508	50.335435	-4.122215	0.93	271.7	2014-08-25	14:32:23
1509	50.335432	-4.122232	1.3	253.7	2014-08-25	14:32:24
1510	50.335434	-4.122243	0.83	291.1	2014-08-25	14:32:25
1511	50.335437	-4.12225	0.6	303.2	2014-08-25	14:32:26
1512	50.335435	-4.122265	1.08	255	2014-08-25	14:32:27
1513	50.335428	-4.122285	1.57	241.9	2014-08-25	14:32:28
1514	50.335419	-4.122299	1.47	224.2	2014-08-25	14:32:29
1515	50.335414	-4.122306	0.75	224.1	2014-08-25	14:32:30
1516	50.335414	-4.122306	0.06	37.2	2014-08-25	14:32:31
1517	50.335414	-4.122308	0.15	259.4	2014-08-25	14:32:32
1518	50.335415	-4.122308	0.07	340	2014-08-25	14:32:33
1519	50.335414	-4.122316	0.58	259	2014-08-25	14:32:34
1520	50.335411	-4.122319	0.16	218.9	2014-08-25	14:32:36
1521	50.335416	-4.12231	0.82	51.4	2014-08-25	14:32:37
1522	50.335416	-4.122309	0.06	128.5	2014-08-25	14:32:38
1523	50.335416	-4.122312	0.1	270	2014-08-25	14:32:40
1524	50.335418	-4.122316	0.38	311.4	2014-08-25	14:32:41
1525	50.335415	-4.122326	0.76	244.5	2014-08-25	14:32:42
1526	50.335411	-4.122337	0.87	242.6	2014-08-25	14:32:43
1527	50.33541	-4.122347	0.76	253.5	2014-08-25	14:32:44
1528	50.335406	-4.122361	1.04	250.2	2014-08-25	14:32:45
1529	50.335401	-4.122373	1.09	234.8	2014-08-25	14:32:46
1530	50.335401	-4.122379	0.41	267.3	2014-08-25	14:32:47
1531	50.335401	-4.12238	0.06	270	2014-08-25	14:32:48
1532	50.335396	-4.122388	0.81	229.6	2014-08-25	14:32:49
1533	50.335392	-4.122402	1.06	244.4	2014-08-25	14:32:50
1534	50.335389	-4.122412	0.81	249.1	2014-08-25	14:32:51
1535	50.33539	-4.122422	0.69	280.9	2014-08-25	14:32:52
1536	50.335394	-4.122423	0.39	343.1	2014-08-25	14:32:53
1537	50.335397	-4.122423	0.41	0	2014-08-25	14:32:54
1538	50.335401	-4.12242	0.48	31.4	2014-08-25	14:32:55
1539	50.335403	-4.122413	0.27	62.4	2014-08-25	14:32:57
1540	50.335403	-4.122413	0.07	164.9	2014-08-25	14:32:58
1541	50.335403	-4.122413	0.01	32.5	2014-08-25	14:32:59
1542	50.335403	-4.122413	0.01	343.3	2014-08-25	14:33:01
1543	50.335403	-4.122413	0.02	139.9	2014-08-25	14:33:03
1544	50.335406	-4.122404	0.72	54.3	2014-08-25	14:33:04
1545	50.33541	-4.122401	0.44	35.8	2014-08-25	14:33:05
1546	50.335412	-4.122401	0.11	4.5	2014-08-25	14:33:07
1547	50.335403	-4.122409	1.2	211.8	2014-08-25	14:33:08
1548	50.335398	-4.122407	0.59	161.7	2014-08-25	14:33:09
1549	50.335395	-4.122402	0.45	131.8	2014-08-25	14:33:10
1550	50.33539	-4.122405	0.63	202	2014-08-25	14:33:11
1551	50.335382	-4.12241	0.89	201.5	2014-08-25	14:33:12
1552	50.335373	-4.122417	1.17	204.4	2014-08-25	14:33:13
1553	50.335364	-4.122421	0.96	197	2014-08-25	14:33:14
1554	50.335356	-4.122423	0.96	188.5	2014-08-25	14:33:15
1555	50.335347	-4.122429	1.1	202.9	2014-08-25	14:33:16
1556	50.33534	-4.122437	0.92	221.3	2014-08-25	14:33:17
1557	50.335337	-4.122437	0.35	173.1	2014-08-25	14:33:18
1558	50.335337	-4.122428	0.31	90.8	2014-08-25	14:33:20
1559	50.335334	-4.122436	0.66	239.3	2014-08-25	14:33:21
1560	50.335331	-4.122443	0.59	236.3	2014-08-25	14:33:22
1561	50.335328	-4.122453	0.79	243.2	2014-08-25	14:33:23
1562	50.335326	-4.12246	0.56	241	2014-08-25	14:33:24
1563	50.335327	-4.122461	0.07	329.6	2014-08-25	14:33:26
1564	50.335328	-4.122465	0.34	294.4	2014-08-25	14:33:27
1565	50.335329	-4.12247	0.37	294.1	2014-08-25	14:33:28
1566	50.33533	-4.12247	0.05	315.4	2014-08-25	14:33:29
1567	50.335334	-4.122466	0.53	35.8	2014-08-25	14:33:30
1568	50.335337	-4.122458	0.7	52.2	2014-08-25	14:33:31
1569	50.335341	-4.122453	0.24	43.3	2014-08-25	14:33:33
1570	50.335343	-4.122458	0.43	309.1	2014-08-25	14:33:34
1571	50.335342	-4.122461	0.09	248.5	2014-08-25	14:33:36
1572	50.335345	-4.122456	0.47	45.5	2014-08-25	14:33:37
1573	50.335348	-4.122452	0.42	41.4	2014-08-25	14:33:38
1574	50.335351	-4.122449	0.37	37.2	2014-08-25	14:33:39
1575	50.335356	-4.122452	0.62	335.7	2014-08-25	14:33:40
1576	50.335365	-4.122451	0.97	5.7	2014-08-25	14:33:41
1577	50.335373	-4.122446	1.03	19.6	2014-08-25	14:33:42
1578	50.335382	-4.122434	1.31	39.6	2014-08-25	14:33:43
1579	50.335403	-4.122403	3.18	44.5	2014-08-25	14:33:44
1580	50.335426	-4.122361	3.93	48.9	2014-08-25	14:33:45
1581	50.335447	-4.122307	4.53	58.6	2014-08-25	14:33:46
1582	50.335465	-4.122247	4.67	65.2	2014-08-25	14:33:47
1583	50.335478	-4.122183	4.81	72.6	2014-08-25	14:33:48
1584	50.33549	-4.122117	4.85	74.1	2014-08-25	14:33:49
1585	50.335498	-4.12205	4.86	78.4	2014-08-25	14:33:50
1586	50.335503	-4.121979	5.08	84.3	2014-08-25	14:33:51
1587	50.335505	-4.121907	5.11	87.2	2014-08-25	14:33:52
1588	50.335509	-4.121835	5.13	84.8	2014-08-25	14:33:53
1589	50.335515	-4.121762	5.23	83.4	2014-08-25	14:33:54
1590	50.335514	-4.121691	5.04	90.8	2014-08-25	14:33:55
1591	50.335512	-4.121622	4.94	93	2014-08-25	14:33:56
1592	50.33552	-4.121565	4.14	77.9	2014-08-25	14:33:57
1593	50.335544	-4.121518	4.29	51.2	2014-08-25	14:33:58
1594	50.335578	-4.121473	4.97	40.1	2014-08-25	14:33:59
1595	50.335612	-4.121429	4.96	39.1	2014-08-25	14:34:00
1596	50.335647	-4.121385	4.94	39.3	2014-08-25	14:34:01
1597	50.335681	-4.121346	4.64	36	2014-08-25	14:34:02
1598	50.335712	-4.121312	4.22	35.1	2014-08-25	14:34:03
1599	50.335742	-4.121279	4.14	34.6	2014-08-25	14:34:04
1600	50.335772	-4.121247	4.04	34.1	2014-08-25	14:34:05
1601	50.335802	-4.121214	4.09	35.2	2014-08-25	14:34:06
1602	50.335833	-4.121182	4.1	34.2	2014-08-25	14:34:07
1603	50.33586	-4.121157	3.52	30	2014-08-25	14:34:08
1604	50.335868	-4.121159	0.86	348	2014-08-25	14:34:09
1605	50.335836	-4.121188	4	210.2	2014-08-25	14:34:10
1606	50.335739	-4.121314	14.09	219.6	2014-08-25	14:34:11
1607	50.33563	-4.121433	14.75	215	2014-08-25	14:34:12
1608	50.335563	-4.12153	10.19	222.5	2014-08-25	14:34:13
1609	50.335531	-4.121574	4.72	221.5	2014-08-25	14:34:14
1610	50.335511	-4.121602	2.97	221.3	2014-08-25	14:34:15
1611	50.335493	-4.121633	3.02	228.1	2014-08-25	14:34:16
1612	50.335482	-4.121654	1.94	230.8	2014-08-25	14:34:17
1613	50.335474	-4.121671	1.45	232.7	2014-08-25	14:34:18
1614	50.33547	-4.121686	1.16	247.8	2014-08-25	14:34:19
1615	50.335464	-4.121708	1.77	244.7	2014-08-25	14:34:20
1616	50.33546	-4.121724	1.16	248.8	2014-08-25	14:34:21
1617	50.335457	-4.12174	1.17	256.6	2014-08-25	14:34:22
1618	50.335453	-4.121757	1.3	249.5	2014-08-25	14:34:23
1619	50.335448	-4.121773	1.29	241.1	2014-08-25	14:34:24
1620	50.335445	-4.121785	0.94	252.2	2014-08-25	14:34:25
1621	50.335442	-4.121799	0.99	252.4	2014-08-25	14:34:26
1622	50.335437	-4.121812	1.15	237.8	2014-08-25	14:34:27
1623	50.335431	-4.121829	1.34	240.4	2014-08-25	14:34:28
1624	50.335425	-4.121847	1.48	243.5	2014-08-25	14:34:29
1625	50.335417	-4.12187	1.81	240.9	2014-08-25	14:34:30
1626	50.335415	-4.121875	0.45	245.5	2014-08-25	14:34:31
1627	50.335419	-4.121874	0.48	15.7	2014-08-25	14:34:32
1628	50.335417	-4.12188	0.54	244.3	2014-08-25	14:34:33
1629	50.335413	-4.12189	0.88	233.8	2014-08-25	14:34:34
1630	50.335409	-4.121906	1.19	249.9	2014-08-25	14:34:35
1631	50.335404	-4.121925	1.44	245.1	2014-08-25	14:34:36
1632	50.335399	-4.121939	1.13	244	2014-08-25	14:34:37
1633	50.335396	-4.12195	0.86	248.5	2014-08-25	14:34:38
1634	50.335395	-4.121962	0.84	261.7	2014-08-25	14:34:39
1635	50.335391	-4.121972	0.85	237.6	2014-08-25	14:34:40
1636	50.335384	-4.121986	1.24	232.6	2014-08-25	14:34:41
1637	50.335376	-4.122005	1.67	235.6	2014-08-25	14:34:42
1638	50.335369	-4.122025	1.59	240.1	2014-08-25	14:34:43
1639	50.335369	-4.122048	1.69	272.8	2014-08-25	14:34:44
1640	50.335375	-4.122076	2.08	286.1	2014-08-25	14:34:45
1641	50.33538	-4.122104	2.05	285.9	2014-08-25	14:34:46
1642	50.335385	-4.122131	2	286.2	2014-08-25	14:34:47
1643	50.335385	-4.122157	0.3	271.5	2014-08-25	14:34:53
1644	50.335378	-4.122138	1.56	119.7	2014-08-25	14:34:54
1645	50.33537	-4.122128	1.12	144.4	2014-08-25	14:34:55
1646	50.335366	-4.122126	0.46	161.3	2014-08-25	14:34:56
1647	50.335357	-4.122138	1.29	220.1	2014-08-25	14:34:57
1648	50.335348	-4.122148	1.2	216.2	2014-08-25	14:34:58
1649	50.335343	-4.122149	0.29	191.4	2014-08-25	14:35:00
1650	50.33534	-4.12216	0.87	244.4	2014-08-25	14:35:01
1651	50.335333	-4.122175	1.3	235	2014-08-25	14:35:02
1652	50.335331	-4.122185	0.75	250.3	2014-08-25	14:35:03
1653	50.33533	-4.122191	0.41	245.5	2014-08-25	14:35:04
1654	50.335326	-4.122201	0.87	242.4	2014-08-25	14:35:05
1655	50.335322	-4.122216	1.14	248.8	2014-08-25	14:35:06
1656	50.335321	-4.122229	0.93	262	2014-08-25	14:35:07
1657	50.335319	-4.122243	1.01	255	2014-08-25	14:35:08
1658	50.335318	-4.122252	0.63	260.7	2014-08-25	14:35:09
1659	50.335317	-4.12226	0.59	266.4	2014-08-25	14:35:10
1660	50.335314	-4.122275	1.12	247.4	2014-08-25	14:35:11
1661	50.335311	-4.122289	1.05	256.1	2014-08-25	14:35:12
1662	50.335309	-4.1223	0.82	252.8	2014-08-25	14:35:13
1663	50.335312	-4.122299	0.36	14.1	2014-08-25	14:35:14
1664	50.335316	-4.122293	0.62	42.8	2014-08-25	14:35:15
1665	50.335316	-4.122292	0.03	136.8	2014-08-25	14:35:16
1666	50.335316	-4.122292	0.01	0	2014-08-25	14:35:18
1667	50.335316	-4.122292	0.01	32.5	2014-08-25	14:35:19
1668	50.335317	-4.122292	0.03	11.5	2014-08-25	14:35:20
1669	50.335317	-4.122292	0.01	0	2014-08-25	14:35:21
1670	50.335322	-4.122288	0.64	30.3	2014-08-25	14:35:22
1671	50.335325	-4.122288	0.19	1.8	2014-08-25	14:35:24
1672	50.335326	-4.122287	0.08	20.8	2014-08-25	14:35:26
1673	50.335327	-4.122287	0.03	307.2	2014-08-25	14:35:27
1674	50.335331	-4.122285	0.54	20.1	2014-08-25	14:35:28
1675	50.335334	-4.12228	0.45	48.6	2014-08-25	14:35:29
1676	50.335337	-4.122276	0.2	36.8	2014-08-25	14:35:31
1677	50.335339	-4.122273	0.19	40	2014-08-25	14:35:33
1678	50.33534	-4.122274	0.07	293.1	2014-08-25	14:35:34
1679	50.335337	-4.122289	1.12	256.4	2014-08-25	14:35:35
1680	50.335335	-4.122302	0.92	254.2	2014-08-25	14:35:36
1681	50.335335	-4.122311	0.69	270.7	2014-08-25	14:35:37
1682	50.335336	-4.122323	0.8	273.3	2014-08-25	14:35:38
1683	50.335332	-4.122338	1.17	252.8	2014-08-25	14:35:39
1684	50.335329	-4.122354	1.17	252.9	2014-08-25	14:35:40
1685	50.335329	-4.122368	0.98	270	2014-08-25	14:35:41
1686	50.335335	-4.122377	0.9	311.3	2014-08-25	14:35:42
1687	50.335339	-4.122386	0.77	306.7	2014-08-25	14:35:43
1688	50.335338	-4.122396	0.72	264.7	2014-08-25	14:35:44
1689	50.335337	-4.122404	0.58	259	2014-08-25	14:35:45
1690	50.335338	-4.122411	0.49	278.7	2014-08-25	14:35:46
1691	50.335336	-4.12242	0.69	254.2	2014-08-25	14:35:47
1692	50.335334	-4.122428	0.6	245.1	2014-08-25	14:35:48
1693	50.335333	-4.122438	0.76	258.7	2014-08-25	14:35:49
1694	50.335331	-4.122453	1.04	258.6	2014-08-25	14:35:50
1695	50.335329	-4.122464	0.85	259.3	2014-08-25	14:35:51
1696	50.335329	-4.122473	0.59	260.9	2014-08-25	14:35:52
1697	50.335325	-4.122484	0.93	241.3	2014-08-25	14:35:53
1698	50.335318	-4.1225	1.34	239.8	2014-08-25	14:35:54
1699	50.335318	-4.122512	0.8	269.4	2014-08-25	14:35:55
1700	50.33532	-4.122517	0.4	296.3	2014-08-25	14:35:56
1701	50.335319	-4.122522	0.37	254	2014-08-25	14:35:57
1702	50.335318	-4.122524	0.09	237.8	2014-08-25	14:35:59
1703	50.335314	-4.122526	0.47	199.5	2014-08-25	14:36:00
1704	50.335308	-4.122532	0.82	210.1	2014-08-25	14:36:01
1705	50.3353	-4.122539	1.03	210.6	2014-08-25	14:36:02
1706	50.335296	-4.122545	0.63	220.8	2014-08-25	14:36:03
1707	50.335297	-4.122543	0.1	50.8	2014-08-25	14:36:05
1708	50.3353	-4.122534	0.7	59.8	2014-08-25	14:36:06
1709	50.335303	-4.122525	0.76	63	2014-08-25	14:36:07
1710	50.335307	-4.122515	0.81	55.6	2014-08-25	14:36:08
1711	50.335307	-4.122521	0.45	260.4	2014-08-25	14:36:09
1712	50.335304	-4.122537	1.16	257.5	2014-08-25	14:36:10
1713	50.335303	-4.122547	0.69	260.7	2014-08-25	14:36:11
1714	50.335297	-4.122553	0.82	212.9	2014-08-25	14:36:12
1715	50.335289	-4.122567	1.31	226.5	2014-08-25	14:36:13
1716	50.335283	-4.122576	0.98	223.1	2014-08-25	14:36:14
1717	50.335283	-4.122577	0.04	270	2014-08-25	14:36:15
1718	50.335287	-4.122575	0.54	9.5	2014-08-25	14:36:16
1719	50.335287	-4.122576	0.07	184.4	2014-08-25	14:36:17
1720	50.33529	-4.122576	0.19	0	2014-08-25	14:36:19
1721	50.335287	-4.122572	0.42	146.8	2014-08-25	14:36:20
1722	50.335281	-4.122572	0.64	176.2	2014-08-25	14:36:21
1723	50.335274	-4.122568	0.88	163.6	2014-08-25	14:36:22
1724	50.335268	-4.122559	0.88	135.3	2014-08-25	14:36:23
1725	50.335262	-4.122554	0.74	150.5	2014-08-25	14:36:24
1726	50.335253	-4.12255	1.08	163.4	2014-08-25	14:36:25
1727	50.335245	-4.122541	1.06	143.9	2014-08-25	14:36:26
1728	50.335239	-4.122532	0.89	135.4	2014-08-25	14:36:27
1729	50.335231	-4.122529	0.95	167.3	2014-08-25	14:36:28
1730	50.33522	-4.12253	1.21	180.6	2014-08-25	14:36:29
1731	50.335209	-4.122527	1.22	172.2	2014-08-25	14:36:30
1732	50.335199	-4.122524	1.13	168.1	2014-08-25	14:36:31
1733	50.335195	-4.122521	0.49	155.7	2014-08-25	14:36:32
1734	50.335195	-4.122518	0.1	100.9	2014-08-25	14:36:34
1735	50.335195	-4.122518	0.05	152.7	2014-08-25	14:36:35
1736	50.335195	-4.122518	0.01	147.5	2014-08-25	14:36:36
1737	50.335195	-4.122518	0	0	2014-08-25	14:36:37
1738	50.335195	-4.122518	0.04	57.6	2014-08-25	14:36:38
1739	50.335196	-4.122518	0.13	357.5	2014-08-25	14:36:39
1740	50.335203	-4.122513	0.85	22.3	2014-08-25	14:36:40
1741	50.335217	-4.1225	1.81	31.4	2014-08-25	14:36:41
1742	50.335242	-4.122474	3.31	33.3	2014-08-25	14:36:42
1743	50.335274	-4.122429	4.81	41.5	2014-08-25	14:36:43
1744	50.335312	-4.122376	5.68	42.3	2014-08-25	14:36:44
1745	50.335361	-4.122328	6.45	31.8	2014-08-25	14:36:45
1746	50.335418	-4.122283	7.12	26.7	2014-08-25	14:36:46
1747	50.335474	-4.122258	6.4	15.7	2014-08-25	14:36:47
1748	50.335515	-4.122246	4.68	11.2	2014-08-25	14:36:48
1749	50.335542	-4.122202	4.29	45.9	2014-08-25	14:36:49
1750	50.335569	-4.12214	5.42	55.4	2014-08-25	14:36:50
1751	50.335597	-4.122076	5.48	55.1	2014-08-25	14:36:51
1752	50.335622	-4.122014	5.23	58.1	2014-08-25	14:36:52
1753	50.335647	-4.121952	5.23	57.6	2014-08-25	14:36:53
1754	50.335726	-4.12195	0.42	1	2014-08-25	14:37:14
1755	50.335716	-4.121948	1.13	173.3	2014-08-25	14:37:15
1756	50.335702	-4.121957	0.82	203.4	2014-08-25	14:37:17
1757	50.335698	-4.121963	0.65	218.3	2014-08-25	14:37:18
1758	50.335689	-4.121974	1.32	218.7	2014-08-25	14:37:19
1759	50.335679	-4.12198	1.11	201.6	2014-08-25	14:37:20
1760	50.335672	-4.121984	0.9	198.5	2014-08-25	14:37:21
1761	50.335664	-4.121988	0.9	198	2014-08-25	14:37:22
1762	50.335656	-4.121993	0.95	201.8	2014-08-25	14:37:23
1763	50.335647	-4.121999	1.05	204.4	2014-08-25	14:37:24
1764	50.335637	-4.122007	1.24	206.2	2014-08-25	14:37:25
1765	50.335625	-4.122019	0.05	211.4	2014-08-25	14:37:57
1766	50.335614	-4.122024	1.2	197.6	2014-08-25	14:37:58
1767	50.335609	-4.122034	0.93	232.8	2014-08-25	14:37:59
1768	50.335604	-4.122041	0.79	218.8	2014-08-25	14:38:00
1769	50.335599	-4.122049	0.73	227.6	2014-08-25	14:38:01
1770	50.335595	-4.122056	0.75	224.5	2014-08-25	14:38:02
1771	50.335592	-4.122061	0.45	226.2	2014-08-25	14:38:03
1772	50.335596	-4.122061	0.47	354.9	2014-08-25	14:38:04
1773	50.335607	-4.122053	1.38	26.3	2014-08-25	14:38:05
1774	50.335612	-4.122039	1.16	59.6	2014-08-25	14:38:06
1775	50.33561	-4.12204	0.25	193.8	2014-08-25	14:38:07
1776	50.335605	-4.122047	0.81	220.7	2014-08-25	14:38:08
1777	50.335597	-4.122056	1.04	217.8	2014-08-25	14:38:09
1778	50.335593	-4.122055	0.53	172.2	2014-08-25	14:38:10
1779	50.335589	-4.122053	0.42	161.2	2014-08-25	14:38:11
1780	50.335582	-4.122055	0.74	190.6	2014-08-25	14:38:12
1781	50.335575	-4.122062	0.99	210.5	2014-08-25	14:38:13
1782	50.335566	-4.122071	1.13	214.1	2014-08-25	14:38:14
1783	50.335558	-4.122075	1.04	197.7	2014-08-25	14:38:15
1784	50.335549	-4.122078	0.94	193.2	2014-08-25	14:38:16
1785	50.335539	-4.122084	1.24	197.8	2014-08-25	14:38:17
1786	50.335527	-4.122091	1.38	201.2	2014-08-25	14:38:18
1787	50.335517	-4.122091	1.11	179.1	2014-08-25	14:38:19
1788	50.33551	-4.12209	0.84	179.6	2014-08-25	14:38:20
1789	50.335501	-4.122092	0.93	187	2014-08-25	14:38:21
1790	50.335491	-4.122092	1.1	181.6	2014-08-25	14:38:22
1791	50.33548	-4.122097	1.32	193	2014-08-25	14:38:23
1792	50.335469	-4.122106	1.41	206.6	2014-08-25	14:38:24
1793	50.335459	-4.122107	1.02	184.4	2014-08-25	14:38:25
1794	50.335454	-4.122099	0.85	137.5	2014-08-25	14:38:26
1795	50.335446	-4.1221	0.88	186.6	2014-08-25	14:38:27
1796	50.335435	-4.12211	1.41	210.3	2014-08-25	14:38:28
1797	50.335423	-4.122118	1.47	202.1	2014-08-25	14:38:29
1798	50.335412	-4.122126	1.37	204.4	2014-08-25	14:38:30
1799	50.335405	-4.122131	0.86	205.8	2014-08-25	14:38:31
1800	50.335397	-4.122132	0.8	183.4	2014-08-25	14:38:32
1801	50.33539	-4.122135	0.84	196.9	2014-08-25	14:38:33
1802	50.335384	-4.122142	0.81	214.3	2014-08-25	14:38:34
1803	50.335374	-4.122154	1.39	218.8	2014-08-25	14:38:35
1804	50.335363	-4.12217	1.69	222.6	2014-08-25	14:38:36
1805	50.335355	-4.122183	1.28	226.7	2014-08-25	14:38:37
1806	50.335353	-4.122182	0.3	172	2014-08-25	14:38:38
1807	50.335351	-4.122179	0.29	125.9	2014-08-25	14:38:39
1808	50.335347	-4.122186	0.66	231.6	2014-08-25	14:38:40
1809	50.335348	-4.122186	0.02	25.1	2014-08-25	14:38:42
1810	50.335352	-4.122178	0.74	54.7	2014-08-25	14:38:43
1811	50.335349	-4.12218	0.38	201.9	2014-08-25	14:38:44
1812	50.335341	-4.122188	1.01	216.6	2014-08-25	14:38:45
1813	50.335333	-4.122194	0.97	206.6	2014-08-25	14:38:46
1814	50.335328	-4.122199	0.68	207.1	2014-08-25	14:38:47
1815	50.335324	-4.122201	0.47	199.1	2014-08-25	14:38:48
1816	50.335318	-4.122208	0.86	217.9	2014-08-25	14:38:49
1817	50.335311	-4.122216	0.88	216.1	2014-08-25	14:38:50
1818	50.335304	-4.122225	1.04	220.9	2014-08-25	14:38:51
1819	50.3353	-4.122236	0.97	236.3	2014-08-25	14:38:52
1820	50.335296	-4.12225	1.05	246.9	2014-08-25	14:38:53
1821	50.335293	-4.122264	1.01	253.9	2014-08-25	14:38:54
1822	50.33529	-4.122276	0.93	247.7	2014-08-25	14:38:55
1823	50.335286	-4.12229	1.11	247.7	2014-08-25	14:38:56
1824	50.335284	-4.1223	0.7	249.7	2014-08-25	14:38:57
1825	50.335282	-4.122308	0.64	252.1	2014-08-25	14:38:58
1826	50.335279	-4.12232	0.95	245.7	2014-08-25	14:38:59
1827	50.335275	-4.122332	0.93	243.9	2014-08-25	14:39:00
1828	50.335271	-4.122343	0.89	239.8	2014-08-25	14:39:01
1829	50.335268	-4.122351	0.7	239.5	2014-08-25	14:39:02
1830	50.335263	-4.122363	0.97	238	2014-08-25	14:39:03
1831	50.335257	-4.122378	1.31	234.4	2014-08-25	14:39:04
1832	50.335252	-4.122388	0.92	233.8	2014-08-25	14:39:05
1833	50.335248	-4.122396	0.7	235.2	2014-08-25	14:39:06
1834	50.335246	-4.122404	0.62	244.2	2014-08-25	14:39:07
1835	50.335242	-4.122413	0.7	237.9	2014-08-25	14:39:08
1836	50.335237	-4.122424	1.02	231.3	2014-08-25	14:39:09
1837	50.33523	-4.122434	1.02	224.5	2014-08-25	14:39:10
1838	50.335227	-4.122439	0.55	224.2	2014-08-25	14:39:11
1839	50.335223	-4.122442	0.45	202.4	2014-08-25	14:39:12
1840	50.335219	-4.122445	0.49	212.5	2014-08-25	14:39:13
1841	50.335213	-4.122448	0.7	194.7	2014-08-25	14:39:14
1842	50.335206	-4.122453	0.89	201.5	2014-08-25	14:39:15
1843	50.335197	-4.122459	1.03	205.6	2014-08-25	14:39:16
1844	50.33519	-4.122464	0.92	205.4	2014-08-25	14:39:17
1845	50.335186	-4.122467	0.23	203	2014-08-25	14:39:19
1846	50.335183	-4.12247	0.34	217.6	2014-08-25	14:39:20
1847	50.335181	-4.122474	0.43	224.6	2014-08-25	14:39:21
1848	50.335178	-4.122477	0.4	214	2014-08-25	14:39:22
1849	50.335175	-4.12248	0.2	213.3	2014-08-25	14:39:24
1850	50.335172	-4.122486	0.52	229.5	2014-08-25	14:39:25
1851	50.335168	-4.122495	0.39	241.2	2014-08-25	14:39:27
1852	50.335174	-4.122498	0.65	343.5	2014-08-25	14:39:28
1853	50.335179	-4.122501	0.59	338.7	2014-08-25	14:39:29
1854	50.335179	-4.122508	0.5	272.2	2014-08-25	14:39:30
1855	50.335178	-4.122513	0.37	256.8	2014-08-25	14:39:31
1856	50.335178	-4.122512	0.04	131	2014-08-25	14:39:33
1857	50.335177	-4.122511	0.1	132.3	2014-08-25	14:39:34
1858	50.335176	-4.122511	0.1	180	2014-08-25	14:39:35
1859	50.335176	-4.122509	0.13	115.4	2014-08-25	14:39:36
1860	50.335176	-4.122508	0.1	78.8	2014-08-25	14:39:37
1861	50.335179	-4.122504	0.48	41.6	2014-08-25	14:39:38
1862	50.33518	-4.122503	0.14	22.5	2014-08-25	14:39:39
1863	50.335182	-4.1225	0.23	55.6	2014-08-25	14:39:40
1864	50.335194	-4.122495	1.4	14.1	2014-08-25	14:39:41
1865	50.335204	-4.122491	1.22	14.7	2014-08-25	14:39:42
1866	50.33521	-4.12249	0.62	4.9	2014-08-25	14:39:43
1867	50.33521	-4.12249	0.02	50.3	2014-08-25	14:39:44
1868	50.335211	-4.122497	0.48	284.6	2014-08-25	14:39:45
1869	50.335212	-4.122496	0.07	15.4	2014-08-25	14:39:46
1870	50.335217	-4.122493	0.69	20.8	2014-08-25	14:39:47
1871	50.335222	-4.122491	0.58	18	2014-08-25	14:39:48
1872	50.335225	-4.122487	0.42	34	2014-08-25	14:39:49
1873	50.335225	-4.122487	0.01	90	2014-08-25	14:39:51
1874	50.335225	-4.122487	0.01	212.5	2014-08-25	14:39:52
1875	50.335225	-4.122491	0.28	250.4	2014-08-25	14:39:53
1876	50.33522	-4.122493	0.52	196.5	2014-08-25	14:39:54
1877	50.335217	-4.12249	0.39	147.5	2014-08-25	14:39:55
1878	50.335213	-4.122485	0.59	142.6	2014-08-25	14:39:56
1879	50.335206	-4.122482	0.76	160.8	2014-08-25	14:39:57
1880	50.3352	-4.122477	0.8	159	2014-08-25	14:39:58
1881	50.33519	-4.122479	1.05	184.6	2014-08-25	14:39:59
1882	50.335181	-4.122478	1.06	178.7	2014-08-25	14:40:00
1883	50.335173	-4.122472	0.96	150.8	2014-08-25	14:40:01
1884	50.335169	-4.122459	1	118.3	2014-08-25	14:40:02
1885	50.335164	-4.122453	0.68	139.8	2014-08-25	14:40:03
1886	50.335158	-4.122454	0.67	187.1	2014-08-25	14:40:04
1887	50.33515	-4.122459	0.96	199.6	2014-08-25	14:40:05
1888	50.335142	-4.122465	1.04	204	2014-08-25	14:40:06
1889	50.335134	-4.122465	0.85	181.2	2014-08-25	14:40:07
1890	50.335128	-4.122458	0.82	143.9	2014-08-25	14:40:08
1891	50.335127	-4.122459	0.07	189.8	2014-08-25	14:40:10
1892	50.335129	-4.122463	0.38	300.9	2014-08-25	14:40:11
1893	50.335128	-4.122464	0.12	217.2	2014-08-25	14:40:12
1894	50.335127	-4.122466	0.15	228	2014-08-25	14:40:13
1895	50.335131	-4.122462	0.51	34.8	2014-08-25	14:40:14
1896	50.335133	-4.122461	0.16	14.1	2014-08-25	14:40:16
1897	50.335134	-4.12246	0.05	39.1	2014-08-25	14:40:17
1898	50.335134	-4.12246	0	0	2014-08-25	14:40:18
1899	50.335141	-4.122445	1.34	51.8	2014-08-25	14:40:19
1900	50.335149	-4.12243	1.35	51.9	2014-08-25	14:40:20
1901	50.335153	-4.122425	0.62	39.6	2014-08-25	14:40:21
1902	50.335158	-4.12242	0.71	27.7	2014-08-25	14:40:22
1903	50.335162	-4.122415	0.59	42.3	2014-08-25	14:40:23
1904	50.335167	-4.122404	0.91	55.9	2014-08-25	14:40:24
1905	50.335179	-4.122379	2.23	52.4	2014-08-25	14:40:25
1906	50.335203	-4.122337	3.96	48.3	2014-08-25	14:40:26
1907	50.335234	-4.122286	5.03	46.9	2014-08-25	14:40:27
1908	50.335264	-4.122228	5.31	51.1	2014-08-25	14:40:28
1909	50.335292	-4.122155	6.04	58.9	2014-08-25	14:40:29
1910	50.335321	-4.122086	5.91	56.3	2014-08-25	14:40:30
1911	50.335356	-4.122037	5.19	41.3	2014-08-25	14:40:31
1912	50.335394	-4.122007	4.7	27.3	2014-08-25	14:40:32
1913	50.33543	-4.121975	4.67	28.7	2014-08-25	14:40:33
1914	50.335461	-4.121933	4.51	42	2014-08-25	14:40:34
1915	50.335477	-4.121879	4.29	64.3	2014-08-25	14:40:35
1916	50.335485	-4.121822	4.1	77.7	2014-08-25	14:40:36
1917	50.335492	-4.121768	3.97	78.2	2014-08-25	14:40:37
1918	50.335499	-4.121713	3.96	79.3	2014-08-25	14:40:38
1919	50.335521	-4.121653	0.71	59.7	2014-08-25	14:40:45
1920	50.335504	-4.121716	4.9	246.4	2014-08-25	14:40:46
1921	50.335487	-4.12175	3.05	231.4	2014-08-25	14:40:47
1922	50.33546	-4.121796	4.39	228.3	2014-08-25	14:40:48
1923	50.335441	-4.121828	3.16	225.7	2014-08-25	14:40:49
1924	50.335426	-4.121849	2.24	222.6	2014-08-25	14:40:50
1925	50.335414	-4.121867	1.87	224.1	2014-08-25	14:40:51
1926	50.335401	-4.121885	1.89	220.2	2014-08-25	14:40:52
1927	50.335392	-4.121895	1.27	217.3	2014-08-25	14:40:53
1928	50.335384	-4.121906	1.11	222.7	2014-08-25	14:40:54
1929	50.335376	-4.121914	1.05	212.5	2014-08-25	14:40:55
1930	50.335369	-4.121922	0.97	216.4	2014-08-25	14:40:56
1931	50.335363	-4.121939	1.38	239.4	2014-08-25	14:40:57
1932	50.335354	-4.121959	1.75	235.7	2014-08-25	14:40:58
1933	50.335346	-4.121975	1.44	231.6	2014-08-25	14:40:59
1934	50.335341	-4.121984	0.82	229.9	2014-08-25	14:41:00
1935	50.335337	-4.121992	0.72	229.5	2014-08-25	14:41:01
1936	50.335333	-4.121999	0.75	226.6	2014-08-25	14:41:02
1937	50.335329	-4.122007	0.7	232.9	2014-08-25	14:41:03
1938	50.335324	-4.12202	1.1	240.6	2014-08-25	14:41:04
1939	50.335317	-4.122036	1.36	234.7	2014-08-25	14:41:05
1940	50.335309	-4.122053	1.49	236	2014-08-25	14:41:06
1941	50.335303	-4.12207	1.4	237.7	2014-08-25	14:41:07
1942	50.335296	-4.122083	1.21	231.8	2014-08-25	14:41:08
1943	50.335294	-4.122087	0.38	224.1	2014-08-25	14:41:09
1944	50.335293	-4.122086	0.05	111.7	2014-08-25	14:41:10
1945	50.335293	-4.122087	0.11	212.5	2014-08-25	14:41:11
1946	50.335286	-4.122103	1.35	236	2014-08-25	14:41:12
1947	50.335279	-4.122119	1.33	237.8	2014-08-25	14:41:13
1948	50.335275	-4.122136	1.3	247.6	2014-08-25	14:41:14
1949	50.335272	-4.122147	0.43	243.9	2014-08-25	14:41:16
1950	50.335269	-4.122155	0.66	246.8	2014-08-25	14:41:17
1951	50.335266	-4.122165	0.79	241.6	2014-08-25	14:41:18
1952	50.335263	-4.122173	0.61	242	2014-08-25	14:41:19
1953	50.335258	-4.122183	0.96	228.9	2014-08-25	14:41:20
1954	50.335253	-4.122196	1.11	241.3	2014-08-25	14:41:21
1955	50.335248	-4.122209	1.05	236.7	2014-08-25	14:41:22
1956	50.335241	-4.122226	1.41	240.3	2014-08-25	14:41:23
1957	50.335239	-4.122235	0.36	247.8	2014-08-25	14:41:25
1958	50.335242	-4.122237	0.38	348.3	2014-08-25	14:41:26
1959	50.335242	-4.122238	0.16	241.3	2014-08-25	14:41:27
1960	50.335238	-4.122252	1.01	249	2014-08-25	14:41:28
1961	50.335234	-4.122267	1.17	246.9	2014-08-25	14:41:29
1962	50.33523	-4.122281	1.08	245	2014-08-25	14:41:30
1963	50.335227	-4.122292	0.89	249.2	2014-08-25	14:41:31
1964	50.335226	-4.122302	0.69	257.5	2014-08-25	14:41:32
1965	50.335226	-4.122308	0.41	276.5	2014-08-25	14:41:33
1966	50.335225	-4.122318	0.77	260.2	2014-08-25	14:41:34
1967	50.335227	-4.122322	0.32	307.4	2014-08-25	14:41:35
1968	50.335228	-4.122317	0.37	61.2	2014-08-25	14:41:36
1969	50.335228	-4.122317	0.01	180	2014-08-25	14:41:38
1970	50.335228	-4.122319	0.08	263.4	2014-08-25	14:41:39
1971	50.335239	-4.122302	1.69	42.6	2014-08-25	14:41:40
1972	50.335262	-4.122263	3.78	47.8	2014-08-25	14:41:41
1973	50.33529	-4.122208	4.98	52.1	2014-08-25	14:41:42
1974	50.335321	-4.12215	5.4	49.6	2014-08-25	14:41:43
1975	50.335354	-4.122091	5.59	48.7	2014-08-25	14:41:44
1976	50.335377	-4.12203	4.98	60.1	2014-08-25	14:41:45
1977	50.335387	-4.121966	4.69	76.2	2014-08-25	14:41:46
1978	50.335391	-4.121897	4.9	84	2014-08-25	14:41:47
1979	50.335394	-4.121821	5.4	87.1	2014-08-25	14:41:48
1980	50.335391	-4.121744	5.48	93.1	2014-08-25	14:41:49
1981	50.335386	-4.121669	5.35	96	2014-08-25	14:41:50
1982	50.335373	-4.121597	5.34	105.9	2014-08-25	14:41:51
1983	50.335353	-4.121525	5.6	113.5	2014-08-25	14:41:52
1984	50.33533	-4.121452	5.73	115.7	2014-08-25	14:41:53
1985	50.335308	-4.121387	5.22	118	2014-08-25	14:41:54
1986	50.3353	-4.121327	4.37	102.6	2014-08-25	14:41:55
1987	50.335306	-4.121276	3.7	79.1	2014-08-25	14:41:56
1988	50.335312	-4.12125	1.95	70.7	2014-08-25	14:41:57
1989	50.335312	-4.121242	0.59	87.3	2014-08-25	14:41:58
1990	50.335312	-4.121238	0.31	91.6	2014-08-25	14:41:59
1991	50.335312	-4.121238	0.02	197.7	2014-08-25	14:42:01
1992	50.335311	-4.121239	0.1	248.9	2014-08-25	14:42:02
1993	50.335307	-4.121253	1.11	245.7	2014-08-25	14:42:03
1994	50.335302	-4.121272	1.44	244.7	2014-08-25	14:42:04
1995	50.335296	-4.121285	1.18	234.1	2014-08-25	14:42:05
1996	50.335291	-4.121292	0.69	220	2014-08-25	14:42:06
1997	50.335284	-4.121302	1.08	222.7	2014-08-25	14:42:07
1998	50.335275	-4.121314	1.28	220.7	2014-08-25	14:42:08
1999	50.335268	-4.121326	1.15	230.1	2014-08-25	14:42:09
[truncated: 3,871 more rows]
