# Supplementary material for: On the Potential of Surfers to Monitor Environmental Indicators in the Coastal Zone
Source: PLoS One. 2015 Jul 8;10(7):e0127706. doi: 10.1371/journal.pone.0127706 (PMC4496071; doi:10.1371/journal.pone.0127706)
Supplement: S1 Data — Contains 85 GPS tracks (comma separated files) used to estimate surfing performance statistics in the manuscript. (ZIP) [file pone.0127706.s001.zip › S1 Data GPS Tracks/20140825_Wembury.csv]

No	Latitude	Longitude	Speed	Course	Date	Time
1	50.317723	-4.083139	0	0	2014-08-25	08:36:58
2	50.317711	-4.083135	1.31	166.6	2014-08-25	08:36:59
3	50.317699	-4.083131	1.37	169	2014-08-25	08:37:00
4	50.317689	-4.083128	1.21	169.5	2014-08-25	08:37:01
5	50.317678	-4.083126	1.19	172.2	2014-08-25	08:37:02
6	50.317621	-4.083172	7.21	207.2	2014-08-25	08:37:03
7	50.3176	-4.083179	2.32	192.2	2014-08-25	08:37:04
8	50.317583	-4.083183	1.94	187.9	2014-08-25	08:37:05
9	50.317565	-4.083189	2.03	193.6	2014-08-25	08:37:06
10	50.317549	-4.083194	1.8	190.1	2014-08-25	08:37:07
11	50.317536	-4.083195	1.53	183.3	2014-08-25	08:37:08
12	50.317524	-4.083196	1.29	182.6	2014-08-25	08:37:09
13	50.317513	-4.083198	1.17	186.4	2014-08-25	08:37:10
14	50.317504	-4.083199	1.09	182.8	2014-08-25	08:37:11
15	50.317496	-4.083198	0.88	176.5	2014-08-25	08:37:12
16	50.317483	-4.083199	1.42	182.9	2014-08-25	08:37:13
17	50.317463	-4.0832	2.18	182.3	2014-08-25	08:37:14
18	50.317446	-4.083198	1.93	176.3	2014-08-25	08:37:15
19	50.317439	-4.083193	0.47	154.9	2014-08-25	08:37:17
20	50.317435	-4.083191	0.38	161.8	2014-08-25	08:37:18
21	50.317433	-4.083189	0.28	144.3	2014-08-25	08:37:19
22	50.317431	-4.083187	0.29	157.2	2014-08-25	08:37:20
23	50.317428	-4.083186	0.33	167.7	2014-08-25	08:37:21
24	50.317425	-4.083184	0.39	151.8	2014-08-25	08:37:22
25	50.31742	-4.083183	0.5	177.2	2014-08-25	08:37:23
26	50.317417	-4.083183	0.33	180	2014-08-25	08:37:24
27	50.317413	-4.083184	0.48	183.6	2014-08-25	08:37:25
28	50.317411	-4.083183	0.24	173	2014-08-25	08:37:26
29	50.31741	-4.083183	0.16	182.3	2014-08-25	08:37:27
30	50.317409	-4.083185	0.13	248.5	2014-08-25	08:37:28
31	50.317408	-4.083184	0.09	144.4	2014-08-25	08:37:29
32	50.317409	-4.083184	0.07	0	2014-08-25	08:37:30
33	50.317409	-4.083184	0.03	110.2	2014-08-25	08:37:31
34	50.317408	-4.083184	0.11	183.3	2014-08-25	08:37:32
35	50.317527	-4.083296	15.47	329.1	2014-08-25	08:37:33
36	50.317552	-4.083314	3.08	334.7	2014-08-25	08:37:34
37	50.31756	-4.083316	0.82	351.6	2014-08-25	08:37:35
38	50.317565	-4.083318	0.59	344.2	2014-08-25	08:37:36
39	50.317564	-4.083316	0.17	134.1	2014-08-25	08:37:37
40	50.317563	-4.083314	0.16	106.8	2014-08-25	08:37:38
41	50.317564	-4.083312	0.18	47.3	2014-08-25	08:37:39
42	50.317562	-4.083308	0.37	125.2	2014-08-25	08:37:40
43	50.317561	-4.083303	0.35	112.2	2014-08-25	08:37:41
44	50.317562	-4.083299	0.34	80.5	2014-08-25	08:37:42
45	50.317561	-4.083295	0.25	114	2014-08-25	08:37:43
46	50.317561	-4.083294	0.11	90	2014-08-25	08:37:44
47	50.317563	-4.083293	0.26	10.7	2014-08-25	08:37:45
48	50.317566	-4.083292	0.28	10.9	2014-08-25	08:37:46
49	50.317568	-4.083292	0.24	11.5	2014-08-25	08:37:47
50	50.317572	-4.08329	0.55	13.2	2014-08-25	08:37:48
51	50.317575	-4.083288	0.31	35.3	2014-08-25	08:37:49
52	50.317573	-4.083285	0.23	136.3	2014-08-25	08:37:50
53	50.317572	-4.083283	0.2	130	2014-08-25	08:37:51
54	50.317565	-4.08328	0.8	162.3	2014-08-25	08:37:52
55	50.317563	-4.083279	0.26	169.6	2014-08-25	08:37:53
56	50.31756	-4.083274	0.45	128.1	2014-08-25	08:37:54
57	50.317556	-4.083273	0.48	171.4	2014-08-25	08:37:55
58	50.317552	-4.08327	0.54	156.6	2014-08-25	08:37:56
59	50.317548	-4.083267	0.47	152.2	2014-08-25	08:37:57
60	50.317546	-4.083265	0.23	137.5	2014-08-25	08:37:58
61	50.317547	-4.083264	0.05	43.8	2014-08-25	08:37:59
62	50.317547	-4.083264	0.09	26.3	2014-08-25	08:38:00
63	50.317548	-4.083263	0.11	6.1	2014-08-25	08:38:01
64	50.317546	-4.083263	0.24	171.4	2014-08-25	08:38:02
65	50.31753	-4.083263	1.86	181.3	2014-08-25	08:38:03
66	50.317519	-4.083265	1.21	186.5	2014-08-25	08:38:04
67	50.317511	-4.083268	0.91	191.3	2014-08-25	08:38:05
68	50.317501	-4.083269	1.13	184.5	2014-08-25	08:38:06
69	50.317492	-4.083269	1.01	177.7	2014-08-25	08:38:07
70	50.31748	-4.083268	1.3	179.5	2014-08-25	08:38:08
71	50.317468	-4.083269	1.31	182.9	2014-08-25	08:38:09
72	50.317457	-4.083269	1.22	179.7	2014-08-25	08:38:10
73	50.317453	-4.08327	0.5	183.4	2014-08-25	08:38:11
74	50.31745	-4.083271	0.35	196.8	2014-08-25	08:38:12
75	50.317449	-4.083272	0.16	214.5	2014-08-25	08:38:13
76	50.317447	-4.083274	0.23	201.2	2014-08-25	08:38:14
77	50.317446	-4.083274	0.07	228.7	2014-08-25	08:38:15
78	50.317446	-4.083275	0.08	250.2	2014-08-25	08:38:16
79	50.317446	-4.083275	0.02	116.6	2014-08-25	08:38:17
80	50.317446	-4.083276	0.05	291.7	2014-08-25	08:38:18
81	50.317445	-4.083277	0.18	212.4	2014-08-25	08:38:19
82	50.317443	-4.083279	0.2	218.4	2014-08-25	08:38:20
83	50.317442	-4.08328	0.16	208.9	2014-08-25	08:38:21
84	50.317441	-4.083279	0.12	162.3	2014-08-25	08:38:22
85	50.31744	-4.083279	0.12	169.1	2014-08-25	08:38:23
86	50.317439	-4.083279	0.09	167.7	2014-08-25	08:38:24
87	50.317438	-4.083279	0.11	192.2	2014-08-25	08:38:25
88	50.317436	-4.083279	0.24	174.3	2014-08-25	08:38:26
89	50.317375	-4.083246	7.2	160.8	2014-08-25	08:38:27
90	50.317356	-4.083251	2.18	190.9	2014-08-25	08:38:28
91	50.317349	-4.083255	0.79	196.6	2014-08-25	08:38:29
92	50.317348	-4.083256	0.14	242.3	2014-08-25	08:38:30
93	50.31735	-4.083256	0.18	15	2014-08-25	08:38:31
94	50.317353	-4.083253	0.35	31.8	2014-08-25	08:38:32
95	50.317358	-4.083249	0.6	26.4	2014-08-25	08:38:33
96	50.317361	-4.083244	0.48	44.5	2014-08-25	08:38:34
97	50.317363	-4.083242	0.33	39.7	2014-08-25	08:38:35
98	50.317365	-4.083237	0.43	52.9	2014-08-25	08:38:36
99	50.317368	-4.083232	0.49	43.2	2014-08-25	08:38:37
100	50.317369	-4.083229	0.24	69.3	2014-08-25	08:38:38
101	50.317369	-4.083226	0.19	95.9	2014-08-25	08:38:39
102	50.317369	-4.083223	0.22	99.5	2014-08-25	08:38:40
103	50.317372	-4.083219	0.43	38.1	2014-08-25	08:38:41
104	50.317373	-4.083217	0.21	51.8	2014-08-25	08:38:42
105	50.317373	-4.083214	0.2	76.6	2014-08-25	08:38:43
106	50.317373	-4.083212	0.2	84.8	2014-08-25	08:38:44
107	50.317374	-4.083209	0.2	71	2014-08-25	08:38:45
108	50.317373	-4.083207	0.15	120.8	2014-08-25	08:38:46
109	50.317373	-4.083206	0.09	95.7	2014-08-25	08:38:47
110	50.317375	-4.083205	0.18	32.6	2014-08-25	08:38:48
111	50.317375	-4.083203	0.15	50.6	2014-08-25	08:38:49
112	50.317374	-4.083201	0.18	139.8	2014-08-25	08:38:50
113	50.317371	-4.083202	0.33	189.3	2014-08-25	08:38:51
114	50.31737	-4.083202	0.18	185.7	2014-08-25	08:38:52
115	50.317369	-4.083203	0.09	209.3	2014-08-25	08:38:53
116	50.317368	-4.083201	0.14	135.4	2014-08-25	08:38:54
117	50.317368	-4.083203	0.09	257.2	2014-08-25	08:38:55
118	50.317368	-4.083205	0.15	263.2	2014-08-25	08:38:56
119	50.317367	-4.083205	0.1	200.8	2014-08-25	08:38:57
120	50.317366	-4.083209	0.28	240.1	2014-08-25	08:38:58
121	50.317363	-4.083214	0.5	226	2014-08-25	08:38:59
122	50.317359	-4.083214	0.35	180	2014-08-25	08:39:00
123	50.317357	-4.083213	0.3	172.2	2014-08-25	08:39:01
124	50.31735	-4.083212	0.73	171.6	2014-08-25	08:39:02
125	50.317345	-4.083208	0.65	158.6	2014-08-25	08:39:03
126	50.317346	-4.083206	0.23	36.4	2014-08-25	08:39:04
127	50.317346	-4.083204	0.18	121.8	2014-08-25	08:39:05
128	50.317345	-4.0832	0.3	111.9	2014-08-25	08:39:06
129	50.317347	-4.083203	0.35	329	2014-08-25	08:39:07
130	50.317351	-4.083216	1.04	294.4	2014-08-25	08:39:08
131	50.317353	-4.083231	1.11	280.6	2014-08-25	08:39:09
132	50.317351	-4.08324	0.62	249.9	2014-08-25	08:39:10
133	50.317355	-4.083242	0.49	343.9	2014-08-25	08:39:11
134	50.317362	-4.083238	0.79	18.6	2014-08-25	08:39:12
135	50.317368	-4.08323	0.88	43.7	2014-08-25	08:39:13
136	50.317361	-4.083218	0.57	134.2	2014-08-25	08:39:15
137	50.317356	-4.083219	0.52	186.6	2014-08-25	08:39:16
138	50.317351	-4.083221	0.54	192.9	2014-08-25	08:39:17
139	50.317348	-4.083222	0.34	195.2	2014-08-25	08:39:18
140	50.317346	-4.083221	0.29	169.6	2014-08-25	08:39:19
141	50.317346	-4.083216	0.36	90	2014-08-25	08:39:20
142	50.317346	-4.08321	0.44	92.3	2014-08-25	08:39:21
143	50.317345	-4.083202	0.59	94.5	2014-08-25	08:39:22
144	50.317346	-4.0832	0.12	61.1	2014-08-25	08:39:23
145	50.317344	-4.083204	0.31	243.3	2014-08-25	08:39:24
146	50.317344	-4.083204	0.01	215.7	2014-08-25	08:39:25
147	50.317348	-4.083204	0.35	1	2014-08-25	08:39:26
148	50.317348	-4.083202	0.17	55.6	2014-08-25	08:39:27
149	50.31735	-4.083199	0.26	49.5	2014-08-25	08:39:28
150	50.31735	-4.083195	0.29	79	2014-08-25	08:39:29
151	50.317348	-4.083194	0.32	162.8	2014-08-25	08:39:30
152	50.317343	-4.083193	0.52	170.1	2014-08-25	08:39:31
153	50.317344	-4.083191	0.14	42.9	2014-08-25	08:39:32
154	50.317344	-4.083191	0.03	180	2014-08-25	08:39:33
155	50.31734	-4.083193	0.39	194	2014-08-25	08:39:34
156	50.317342	-4.083192	0.21	18.5	2014-08-25	08:39:35
157	50.317345	-4.083191	0.29	5.9	2014-08-25	08:39:36
158	50.317343	-4.083197	0.41	245.9	2014-08-25	08:39:37
159	50.317345	-4.083209	0.93	283.9	2014-08-25	08:39:38
160	50.317346	-4.083213	0.28	292	2014-08-25	08:39:39
161	50.317344	-4.083224	0.81	256.6	2014-08-25	08:39:40
162	50.317344	-4.083229	0.32	256.7	2014-08-25	08:39:41
163	50.317343	-4.083227	0.13	115	2014-08-25	08:39:42
164	50.317345	-4.083222	0.39	59.6	2014-08-25	08:39:43
165	50.317343	-4.083218	0.32	121.5	2014-08-25	08:39:44
166	50.317345	-4.08323	0.44	279.8	2014-08-25	08:39:46
167	50.31735	-4.083235	0.7	330.3	2014-08-25	08:39:47
168	50.317354	-4.083238	0.43	331.4	2014-08-25	08:39:48
169	50.317355	-4.083237	0.16	26.9	2014-08-25	08:39:49
170	50.31736	-4.083223	0.6	59.9	2014-08-25	08:39:51
171	50.317375	-4.083224	1.62	356.8	2014-08-25	08:39:52
172	50.317393	-4.083226	2.01	355.1	2014-08-25	08:39:53
173	50.317413	-4.083233	2.29	347.5	2014-08-25	08:39:54
174	50.317437	-4.083243	2.77	345.2	2014-08-25	08:39:55
175	50.317458	-4.083256	2.53	339	2014-08-25	08:39:56
176	50.317471	-4.08327	1.76	325.8	2014-08-25	08:39:57
177	50.317479	-4.083288	1.53	304.1	2014-08-25	08:39:58
178	50.317483	-4.083302	1.09	294.3	2014-08-25	08:39:59
179	50.317487	-4.083315	1.01	293.5	2014-08-25	08:40:00
180	50.317494	-4.083328	1.25	313	2014-08-25	08:40:01
181	50.31751	-4.083347	2.22	322.8	2014-08-25	08:40:02
182	50.317525	-4.083361	1.92	327.3	2014-08-25	08:40:03
183	50.317538	-4.083369	1.63	340.3	2014-08-25	08:40:04
184	50.317554	-4.083371	1.72	355.4	2014-08-25	08:40:05
185	50.317571	-4.083374	1.9	352.6	2014-08-25	08:40:06
186	50.317584	-4.083388	1.81	327.6	2014-08-25	08:40:07
187	50.317596	-4.083406	1.79	314.8	2014-08-25	08:40:08
188	50.317608	-4.083417	1.52	329.7	2014-08-25	08:40:09
189	50.317619	-4.083423	1.39	339.4	2014-08-25	08:40:10
190	50.317631	-4.083433	1.47	332.7	2014-08-25	08:40:11
191	50.317644	-4.083438	1.53	346.4	2014-08-25	08:40:12
192	50.317662	-4.08344	1.93	354.9	2014-08-25	08:40:13
193	50.317678	-4.08344	1.81	1.7	2014-08-25	08:40:14
194	50.317691	-4.08344	1.45	359.1	2014-08-25	08:40:15
195	50.317704	-4.083442	1.47	355.3	2014-08-25	08:40:16
196	50.317713	-4.083447	1.07	338.5	2014-08-25	08:40:17
197	50.317718	-4.08347	0.86	290.1	2014-08-25	08:40:19
198	50.317719	-4.083481	0.83	275.1	2014-08-25	08:40:20
199	50.317715	-4.083498	1.26	252.3	2014-08-25	08:40:21
200	50.31771	-4.083518	1.52	247.3	2014-08-25	08:40:22
201	50.317708	-4.083533	1.1	259.2	2014-08-25	08:40:23
202	50.317691	-4.08359	2.22	244.5	2014-08-25	08:40:25
203	50.317695	-4.083601	0.89	296.1	2014-08-25	08:40:26
204	50.317689	-4.083641	1.46	256.9	2014-08-25	08:40:28
205	50.317681	-4.08367	2.22	248.8	2014-08-25	08:40:29
206	50.317673	-4.083697	2.14	243	2014-08-25	08:40:30
207	50.317668	-4.083712	1.2	243.6	2014-08-25	08:40:31
208	50.317662	-4.083727	1.22	237.7	2014-08-25	08:40:32
209	50.317654	-4.08375	1.9	242.4	2014-08-25	08:40:33
210	50.317648	-4.083776	1.97	248.9	2014-08-25	08:40:34
211	50.317641	-4.083796	1.63	242	2014-08-25	08:40:35
212	50.317636	-4.083813	1.31	243.2	2014-08-25	08:40:36
213	50.317631	-4.083831	1.41	245.8	2014-08-25	08:40:37
214	50.317625	-4.083856	1.88	252.1	2014-08-25	08:40:38
215	50.317624	-4.083888	2.29	267	2014-08-25	08:40:39
216	50.317625	-4.083923	2.48	271.3	2014-08-25	08:40:40
217	50.317624	-4.083958	2.48	268.9	2014-08-25	08:40:41
218	50.317624	-4.083996	2.72	269.8	2014-08-25	08:40:42
219	50.317626	-4.084038	2.94	274	2014-08-25	08:40:43
220	50.31763	-4.084077	2.81	279.4	2014-08-25	08:40:44
221	50.317634	-4.084114	2.68	280.2	2014-08-25	08:40:45
222	50.317639	-4.08415	2.66	281.5	2014-08-25	08:40:46
223	50.317643	-4.084186	2.53	279.1	2014-08-25	08:40:47
224	50.317648	-4.08421	1.85	289.1	2014-08-25	08:40:48
225	50.317654	-4.084228	1.42	297.8	2014-08-25	08:40:49
226	50.317657	-4.084243	1.15	287.9	2014-08-25	08:40:50
227	50.317658	-4.08426	1.19	273.2	2014-08-25	08:40:51
228	50.317659	-4.084279	1.35	273.5	2014-08-25	08:40:52
229	50.317661	-4.084294	1.07	284.2	2014-08-25	08:40:53
230	50.317663	-4.084307	1	280.8	2014-08-25	08:40:54
231	50.317663	-4.084321	1	273.2	2014-08-25	08:40:55
232	50.317666	-4.084333	0.86	291.5	2014-08-25	08:40:56
233	50.317673	-4.084344	1.18	314.4	2014-08-25	08:40:57
234	50.317681	-4.084375	2.35	291.4	2014-08-25	08:40:58
235	50.317683	-4.084417	3	274.1	2014-08-25	08:40:59
236	50.317679	-4.08445	2.34	257.4	2014-08-25	08:41:00
237	50.317679	-4.084512	2.21	270.5	2014-08-25	08:41:02
238	50.317651	-4.084561	2.34	227.9	2014-08-25	08:41:04
239	50.317644	-4.084571	1.06	224	2014-08-25	08:41:05
240	50.317643	-4.084578	0.54	258.1	2014-08-25	08:41:06
241	50.317644	-4.08459	0.42	276.3	2014-08-25	08:41:08
242	50.317644	-4.084593	0.17	270	2014-08-25	08:41:09
243	50.317641	-4.084599	0.26	239.1	2014-08-25	08:41:11
244	50.317641	-4.084605	0.2	264.8	2014-08-25	08:41:13
245	50.317635	-4.0846	0.74	153.7	2014-08-25	08:41:14
246	50.317633	-4.084597	0.3	133.9	2014-08-25	08:41:15
247	50.317633	-4.084598	0.06	287.6	2014-08-25	08:41:16
248	50.317635	-4.08461	0.89	283.3	2014-08-25	08:41:17
249	50.317636	-4.084626	1.12	276.2	2014-08-25	08:41:18
250	50.317635	-4.084637	0.84	261.1	2014-08-25	08:41:19
251	50.317633	-4.084648	0.81	252	2014-08-25	08:41:20
252	50.317629	-4.08466	0.88	244.9	2014-08-25	08:41:21
253	50.317628	-4.084675	1.07	262	2014-08-25	08:41:22
254	50.317628	-4.084689	1.04	270.6	2014-08-25	08:41:23
255	50.317627	-4.084704	1.05	264.4	2014-08-25	08:41:24
256	50.317625	-4.084716	0.92	254.1	2014-08-25	08:41:25
257	50.317622	-4.084729	0.97	250.3	2014-08-25	08:41:26
258	50.317619	-4.08474	0.82	245.1	2014-08-25	08:41:27
259	50.317618	-4.084747	0.54	262	2014-08-25	08:41:28
260	50.317621	-4.084755	0.65	295.6	2014-08-25	08:41:29
261	50.31762	-4.084766	0.79	264.6	2014-08-25	08:41:30
262	50.317617	-4.08478	1.03	249.2	2014-08-25	08:41:31
263	50.317613	-4.08479	0.84	238.5	2014-08-25	08:41:32
264	50.317605	-4.0848	1.13	221.8	2014-08-25	08:41:33
265	50.317599	-4.084811	1.05	225.9	2014-08-25	08:41:34
266	50.317596	-4.084816	0.22	232.9	2014-08-25	08:41:36
267	50.317597	-4.084816	0.06	0	2014-08-25	08:41:37
268	50.317597	-4.084819	0.23	284.2	2014-08-25	08:41:38
269	50.317598	-4.084824	0.34	281.1	2014-08-25	08:41:39
270	50.317591	-4.084845	1.66	244	2014-08-25	08:41:40
271	50.317582	-4.08487	2.13	239.1	2014-08-25	08:41:41
272	50.317571	-4.084898	2.33	238.4	2014-08-25	08:41:42
273	50.317558	-4.084928	2.54	237	2014-08-25	08:41:43
274	50.317544	-4.084955	2.48	230.2	2014-08-25	08:41:44
275	50.317528	-4.084978	2.41	224	2014-08-25	08:41:45
276	50.317516	-4.084997	1.94	222.7	2014-08-25	08:41:46
277	50.317504	-4.08501	1.58	217.3	2014-08-25	08:41:47
278	50.31749	-4.085021	1.75	205	2014-08-25	08:41:48
279	50.317478	-4.085027	1.39	199.4	2014-08-25	08:41:49
280	50.31747	-4.085033	0.99	202.6	2014-08-25	08:41:50
281	50.31746	-4.085039	1.25	200.3	2014-08-25	08:41:51
282	50.317445	-4.085046	1.66	197.1	2014-08-25	08:41:52
283	50.317437	-4.085052	1.04	204.8	2014-08-25	08:41:53
284	50.317429	-4.085058	0.94	206.4	2014-08-25	08:41:54
285	50.317417	-4.085063	1.37	196.9	2014-08-25	08:41:55
286	50.317406	-4.085071	1.41	202.7	2014-08-25	08:41:56
287	50.317391	-4.085079	1.78	199.8	2014-08-25	08:41:57
288	50.317375	-4.085087	1.9	197.2	2014-08-25	08:41:58
289	50.317367	-4.085087	0.87	178	2014-08-25	08:41:59
290	50.317366	-4.085088	0.13	223.5	2014-08-25	08:42:00
291	50.317355	-4.085089	1.16	185	2014-08-25	08:42:01
292	50.317343	-4.085089	1.43	178.3	2014-08-25	08:42:02
293	50.317332	-4.085089	1.21	180	2014-08-25	08:42:03
294	50.317322	-4.085087	1.14	173.7	2014-08-25	08:42:04
295	50.317313	-4.085085	0.96	170.7	2014-08-25	08:42:05
296	50.317307	-4.085079	0.78	149.3	2014-08-25	08:42:06
297	50.3173	-4.085074	0.87	152.4	2014-08-25	08:42:07
298	50.31729	-4.085071	1.19	170.2	2014-08-25	08:42:08
299	50.317278	-4.08507	1.33	176.4	2014-08-25	08:42:09
300	50.317265	-4.085071	1.42	183.9	2014-08-25	08:42:10
301	50.317255	-4.085071	1.1	181.5	2014-08-25	08:42:11
302	50.317248	-4.08507	0.75	172.3	2014-08-25	08:42:12
303	50.317243	-4.085066	0.62	155.8	2014-08-25	08:42:13
304	50.317241	-4.085061	0.45	120	2014-08-25	08:42:14
305	50.317243	-4.085057	0.33	50.1	2014-08-25	08:42:15
306	50.317245	-4.085053	0.39	53.1	2014-08-25	08:42:16
307	50.317245	-4.085053	0.01	180	2014-08-25	08:42:17
308	50.317244	-4.08506	0.55	252.2	2014-08-25	08:42:18
309	50.317247	-4.085064	0.47	330.5	2014-08-25	08:42:19
310	50.317261	-4.085055	1.68	20.1	2014-08-25	08:42:20
311	50.31729	-4.085041	3.29	18.4	2014-08-25	08:42:21
312	50.317323	-4.085022	4	19.7	2014-08-25	08:42:22
313	50.31735	-4.085003	3.2	24.4	2014-08-25	08:42:23
314	50.317363	-4.084993	1.7	26	2014-08-25	08:42:24
315	50.317366	-4.084998	0.51	311	2014-08-25	08:42:25
316	50.317365	-4.085013	1.04	264.3	2014-08-25	08:42:26
317	50.317364	-4.085031	1.29	262.1	2014-08-25	08:42:27
318	50.317359	-4.085048	1.36	247.4	2014-08-25	08:42:28
319	50.317348	-4.085064	1.69	222.5	2014-08-25	08:42:29
320	50.317341	-4.085076	1.1	227.1	2014-08-25	08:42:30
321	50.317344	-4.085075	0.33	11.3	2014-08-25	08:42:31
322	50.317345	-4.085071	0.29	75.1	2014-08-25	08:42:32
323	50.317337	-4.085072	0.85	185.2	2014-08-25	08:42:33
324	50.317328	-4.085075	1.02	192.1	2014-08-25	08:42:34
325	50.31732	-4.085075	0.92	180.7	2014-08-25	08:42:35
326	50.317311	-4.085071	0.99	163.9	2014-08-25	08:42:36
327	50.317301	-4.085071	1.19	180.6	2014-08-25	08:42:37
328	50.317287	-4.085074	1.49	187.1	2014-08-25	08:42:38
329	50.317274	-4.085076	1.45	184.2	2014-08-25	08:42:39
330	50.317261	-4.085077	1.48	182.8	2014-08-25	08:42:40
331	50.31725	-4.085077	1.29	181.3	2014-08-25	08:42:41
332	50.317237	-4.085077	1.36	179	2014-08-25	08:42:42
333	50.317222	-4.085079	1.69	185.9	2014-08-25	08:42:43
334	50.31721	-4.085082	1.4	187.8	2014-08-25	08:42:44
335	50.317206	-4.08508	0.39	163.2	2014-08-25	08:42:45
336	50.317203	-4.085081	0.4	186.8	2014-08-25	08:42:46
337	50.317191	-4.085083	1.31	187.8	2014-08-25	08:42:47
338	50.31718	-4.085084	1.21	180.8	2014-08-25	08:42:48
339	50.317171	-4.085082	0.99	172.7	2014-08-25	08:42:49
340	50.317164	-4.085078	0.83	160.3	2014-08-25	08:42:50
341	50.317159	-4.085076	0.62	167.3	2014-08-25	08:42:51
342	50.317151	-4.085079	0.86	194.1	2014-08-25	08:42:52
343	50.317143	-4.085086	1.05	207.9	2014-08-25	08:42:53
344	50.317133	-4.085097	1.41	214.2	2014-08-25	08:42:54
345	50.317124	-4.085106	1.12	214.1	2014-08-25	08:42:55
346	50.317126	-4.085104	0.25	24.3	2014-08-25	08:42:56
347	50.317132	-4.085097	0.85	37.7	2014-08-25	08:42:57
348	50.317133	-4.085089	0.58	82.6	2014-08-25	08:42:58
349	50.317133	-4.085082	0.52	95.1	2014-08-25	08:42:59
350	50.317132	-4.08508	0.12	112.5	2014-08-25	08:43:00
351	50.317132	-4.085082	0.13	258.1	2014-08-25	08:43:01
352	50.317139	-4.085082	0.74	359.6	2014-08-25	08:43:02
353	50.317144	-4.085074	0.8	43.5	2014-08-25	08:43:03
354	50.317137	-4.08508	0.89	206.7	2014-08-25	08:43:04
355	50.317125	-4.085095	1.66	219.3	2014-08-25	08:43:05
356	50.317115	-4.085109	1.46	222.3	2014-08-25	08:43:06
357	50.317106	-4.08512	1.31	217.9	2014-08-25	08:43:07
358	50.3171	-4.085133	1.13	235.7	2014-08-25	08:43:08
359	50.317098	-4.085145	0.88	250	2014-08-25	08:43:09
360	50.317102	-4.085145	0.52	355.4	2014-08-25	08:43:10
361	50.317104	-4.085138	0.55	68.2	2014-08-25	08:43:11
362	50.317097	-4.085128	1.06	137.4	2014-08-25	08:43:12
363	50.317094	-4.085124	0.23	137.9	2014-08-25	08:43:14
364	50.317106	-4.085117	1.45	19.7	2014-08-25	08:43:15
365	50.317124	-4.085103	2.22	25.4	2014-08-25	08:43:16
366	50.317135	-4.085089	1.53	41	2014-08-25	08:43:17
367	50.317136	-4.085079	0.74	81.4	2014-08-25	08:43:18
368	50.317137	-4.08507	0.61	76.6	2014-08-25	08:43:19
369	50.317138	-4.085063	0.51	80.6	2014-08-25	08:43:20
370	50.317137	-4.085059	0.3	105.9	2014-08-25	08:43:21
371	50.317136	-4.085062	0.26	226.2	2014-08-25	08:43:22
372	50.317137	-4.08507	0.3	281.6	2014-08-25	08:43:24
373	50.317149	-4.085074	1.4	350	2014-08-25	08:43:25
374	50.317175	-4.085057	3.18	22.3	2014-08-25	08:43:26
375	50.317213	-4.085032	4.58	22.6	2014-08-25	08:43:27
376	50.317259	-4.084997	5.66	25.9	2014-08-25	08:43:28
377	50.317303	-4.08498	5.01	14	2014-08-25	08:43:29
378	50.317343	-4.084989	4.51	351.6	2014-08-25	08:43:30
379	50.317383	-4.084999	4.49	351.3	2014-08-25	08:43:31
380	50.317428	-4.085	5.03	359.1	2014-08-25	08:43:32
381	50.317475	-4.085007	5.21	354.5	2014-08-25	08:43:33
382	50.317514	-4.085031	4.68	338.4	2014-08-25	08:43:34
383	50.317546	-4.085061	4.16	329.7	2014-08-25	08:43:35
384	50.317575	-4.085091	3.93	326.9	2014-08-25	08:43:36
385	50.317595	-4.085108	2.45	330.1	2014-08-25	08:43:37
386	50.317603	-4.085117	1.14	325.5	2014-08-25	08:43:38
387	50.317603	-4.085131	0.96	271.1	2014-08-25	08:43:39
388	50.317595	-4.085139	1.07	214.7	2014-08-25	08:43:40
389	50.317584	-4.085148	1.43	204.3	2014-08-25	08:43:41
390	50.317574	-4.085155	1.22	205.4	2014-08-25	08:43:42
391	50.317569	-4.085156	0.56	188.7	2014-08-25	08:43:43
392	50.317564	-4.085159	0.55	201.5	2014-08-25	08:43:44
393	50.317555	-4.085166	1.07	206.4	2014-08-25	08:43:45
394	50.317543	-4.085174	1.55	202.3	2014-08-25	08:43:46
395	50.317534	-4.085184	1.21	218	2014-08-25	08:43:47
396	50.317533	-4.085197	0.87	261.4	2014-08-25	08:43:48
397	50.317531	-4.08521	0.99	258	2014-08-25	08:43:49
398	50.317532	-4.085225	1.03	275.2	2014-08-25	08:43:50
399	50.317529	-4.085238	0.96	253.7	2014-08-25	08:43:51
400	50.31752	-4.08525	1.31	220.5	2014-08-25	08:43:52
401	50.317508	-4.085258	1.53	202	2014-08-25	08:43:53
402	50.317492	-4.085264	1.77	194.2	2014-08-25	08:43:54
403	50.317478	-4.085266	1.57	186.1	2014-08-25	08:43:55
404	50.317467	-4.085266	1.22	179.7	2014-08-25	08:43:56
405	50.317462	-4.085264	0.59	166.6	2014-08-25	08:43:57
406	50.317462	-4.085264	0.02	90	2014-08-25	08:43:58
407	50.317447	-4.08527	1.79	194.9	2014-08-25	08:43:59
408	50.317426	-4.085278	2.34	193.7	2014-08-25	08:44:00
409	50.317413	-4.085283	1.46	193.5	2014-08-25	08:44:01
410	50.317412	-4.085284	0.1	205.6	2014-08-25	08:44:03
411	50.3174	-4.085287	1.26	188.7	2014-08-25	08:44:04
412	50.317389	-4.085286	1.26	175.7	2014-08-25	08:44:05
413	50.317377	-4.085285	1.31	176.9	2014-08-25	08:44:06
414	50.317362	-4.085287	1.74	184.7	2014-08-25	08:44:07
415	50.317345	-4.085288	1.86	182	2014-08-25	08:44:08
416	50.317333	-4.085286	1.4	175.6	2014-08-25	08:44:09
417	50.31732	-4.085285	1.36	177.2	2014-08-25	08:44:10
418	50.317305	-4.085284	1.7	176.6	2014-08-25	08:44:11
419	50.317294	-4.085279	1.3	164.8	2014-08-25	08:44:12
420	50.317285	-4.085273	1.04	154.1	2014-08-25	08:44:13
421	50.317273	-4.085268	1.4	166.5	2014-08-25	08:44:14
422	50.317258	-4.085266	1.73	174.5	2014-08-25	08:44:15
423	50.317241	-4.085262	1.84	171.8	2014-08-25	08:44:16
424	50.317224	-4.08526	1.89	176.9	2014-08-25	08:44:17
425	50.31721	-4.08526	1.56	178.7	2014-08-25	08:44:18
426	50.317204	-4.085254	0.81	146.7	2014-08-25	08:44:19
427	50.317204	-4.085252	0.1	101.2	2014-08-25	08:44:20
428	50.31719	-4.08525	1.62	175.1	2014-08-25	08:44:21
429	50.317174	-4.085248	1.72	173.6	2014-08-25	08:44:22
430	50.317161	-4.085245	1.5	172	2014-08-25	08:44:23
431	50.317153	-4.085239	0.96	155.5	2014-08-25	08:44:24
432	50.317152	-4.085238	0.13	145	2014-08-25	08:44:25
433	50.317145	-4.08523	0.97	144.8	2014-08-25	08:44:26
434	50.317144	-4.085229	0.08	131.7	2014-08-25	08:44:28
435	50.317144	-4.085228	0.06	132.1	2014-08-25	08:44:29
436	50.317144	-4.085228	0.02	126.4	2014-08-25	08:44:30
437	50.317144	-4.085227	0.04	118	2014-08-25	08:44:31
438	50.317146	-4.085235	0.6	294.7	2014-08-25	08:44:32
439	50.317151	-4.085239	0.63	329.7	2014-08-25	08:44:33
440	50.317166	-4.085237	1.7	6	2014-08-25	08:44:34
441	50.317191	-4.085229	2.83	11.9	2014-08-25	08:44:35
442	50.317225	-4.085209	4.06	20.6	2014-08-25	08:44:36
443	50.317265	-4.085182	4.86	22.7	2014-08-25	08:44:37
444	50.317306	-4.085155	4.97	22.9	2014-08-25	08:44:38
445	50.317348	-4.085143	4.72	10.3	2014-08-25	08:44:39
446	50.317387	-4.085152	4.42	351.7	2014-08-25	08:44:40
447	50.317426	-4.085166	4.46	347.3	2014-08-25	08:44:41
448	50.317458	-4.085186	3.81	338.4	2014-08-25	08:44:42
449	50.317475	-4.085201	2.14	329.9	2014-08-25	08:44:43
450	50.317479	-4.085212	0.9	297	2014-08-25	08:44:44
451	50.317472	-4.085225	1.18	231.8	2014-08-25	08:44:45
452	50.31746	-4.08524	1.69	217.3	2014-08-25	08:44:46
453	50.317447	-4.085252	1.74	211.6	2014-08-25	08:44:47
454	50.317447	-4.085261	0.61	272.6	2014-08-25	08:44:48
455	50.317454	-4.085263	0.81	347.7	2014-08-25	08:44:49
456	50.317454	-4.085263	0.05	90	2014-08-25	08:44:50
457	50.317443	-4.085265	1.24	186.6	2014-08-25	08:44:51
458	50.317427	-4.085267	1.78	184.2	2014-08-25	08:44:52
459	50.317406	-4.085268	2.33	183.4	2014-08-25	08:44:53
460	50.31739	-4.085268	1.75	178.4	2014-08-25	08:44:54
461	50.317381	-4.085262	1.12	159.8	2014-08-25	08:44:55
462	50.317371	-4.085255	1.22	153.4	2014-08-25	08:44:56
463	50.317357	-4.085252	1.63	172.8	2014-08-25	08:44:57
464	50.317338	-4.085253	2.07	183.1	2014-08-25	08:44:58
465	50.317319	-4.085256	2.13	184.2	2014-08-25	08:44:59
466	50.317305	-4.085255	1.59	179.8	2014-08-25	08:45:00
467	50.317297	-4.085254	0.92	171.4	2014-08-25	08:45:01
468	50.317289	-4.08525	0.92	165.3	2014-08-25	08:45:02
469	50.317279	-4.085249	1.08	174.3	2014-08-25	08:45:03
470	50.317263	-4.085251	1.8	184.4	2014-08-25	08:45:04
471	50.317245	-4.085253	2.02	183.9	2014-08-25	08:45:05
472	50.317226	-4.085256	2.15	186.2	2014-08-25	08:45:06
473	50.31721	-4.085256	1.69	179.2	2014-08-25	08:45:07
474	50.317201	-4.085252	1.07	165.2	2014-08-25	08:45:08
475	50.31719	-4.085248	1.28	167.6	2014-08-25	08:45:09
476	50.317174	-4.085246	1.78	175.6	2014-08-25	08:45:10
477	50.317157	-4.085246	1.87	179.4	2014-08-25	08:45:11
478	50.317142	-4.085248	1.69	185.5	2014-08-25	08:45:12
479	50.317132	-4.085245	1.11	168.9	2014-08-25	08:45:13
480	50.317125	-4.085236	1.06	143.9	2014-08-25	08:45:14
481	50.317118	-4.085228	0.95	140.1	2014-08-25	08:45:15
482	50.31711	-4.085221	0.98	152.8	2014-08-25	08:45:16
483	50.317099	-4.085223	1.25	186.9	2014-08-25	08:45:17
484	50.317084	-4.085229	1.73	193.2	2014-08-25	08:45:18
485	50.317073	-4.08523	1.23	182.5	2014-08-25	08:45:19
486	50.317064	-4.085228	0.95	171.7	2014-08-25	08:45:20
487	50.317056	-4.085227	0.91	175.1	2014-08-25	08:45:21
488	50.317052	-4.085228	0.55	193.2	2014-08-25	08:45:22
489	50.31705	-4.085229	0.18	197.6	2014-08-25	08:45:23
490	50.317049	-4.085225	0.31	109	2014-08-25	08:45:24
491	50.317046	-4.085225	0.36	176.3	2014-08-25	08:45:25
492	50.317042	-4.085227	0.46	201.9	2014-08-25	08:45:26
493	50.31704	-4.085227	0.23	173.8	2014-08-25	08:45:27
494	50.317042	-4.085227	0.17	4.1	2014-08-25	08:45:28
495	50.317043	-4.085226	0.19	15.9	2014-08-25	08:45:29
496	50.317045	-4.085225	0.2	25.2	2014-08-25	08:45:30
497	50.317044	-4.085212	0.91	93.5	2014-08-25	08:45:31
498	50.31704	-4.085203	0.79	130.7	2014-08-25	08:45:32
499	50.317033	-4.08521	0.83	211.2	2014-08-25	08:45:33
500	50.317033	-4.085211	0.08	256.3	2014-08-25	08:45:34
501	50.317039	-4.085208	0.66	18.5	2014-08-25	08:45:35
502	50.317042	-4.085206	0.36	20.5	2014-08-25	08:45:36
503	50.317043	-4.085208	0.13	318.2	2014-08-25	08:45:38
504	50.317044	-4.085208	0.07	0	2014-08-25	08:45:39
505	50.317044	-4.085209	0.06	227.9	2014-08-25	08:45:40
506	50.317039	-4.085213	0.59	206.3	2014-08-25	08:45:41
507	50.317039	-4.085214	0.06	278.5	2014-08-25	08:45:43
508	50.317039	-4.085214	0.01	90	2014-08-25	08:45:44
509	50.317039	-4.085214	0.02	32.6	2014-08-25	08:45:45
510	50.317039	-4.085214	0.03	66.9	2014-08-25	08:45:46
511	50.317048	-4.085223	1.15	324.2	2014-08-25	08:45:47
512	50.317056	-4.085231	1.11	328.2	2014-08-25	08:45:48
513	50.317064	-4.085239	0.97	327.4	2014-08-25	08:45:49
514	50.317074	-4.085243	1.22	345.9	2014-08-25	08:45:50
515	50.317092	-4.085242	1.96	2.6	2014-08-25	08:45:51
516	50.317112	-4.085234	2.35	14.1	2014-08-25	08:45:52
517	50.317127	-4.085222	1.89	26.4	2014-08-25	08:45:53
518	50.317133	-4.085213	0.82	46	2014-08-25	08:45:54
519	50.317129	-4.085211	0.4	156.9	2014-08-25	08:45:55
520	50.317125	-4.085216	0.55	214.7	2014-08-25	08:45:56
521	50.317122	-4.085221	0.48	228.9	2014-08-25	08:45:57
522	50.317121	-4.085226	0.39	247.4	2014-08-25	08:45:58
523	50.317121	-4.085226	0.02	270	2014-08-25	08:45:59
524	50.317121	-4.085234	0.57	265.3	2014-08-25	08:46:00
525	50.317132	-4.085234	1.24	359.4	2014-08-25	08:46:01
526	50.317159	-4.085225	3.09	11.8	2014-08-25	08:46:02
527	50.3172	-4.085209	4.67	14.6	2014-08-25	08:46:03
528	50.317246	-4.085184	5.44	18.7	2014-08-25	08:46:04
529	50.317292	-4.085154	5.55	23	2014-08-25	08:46:05
530	50.317336	-4.085141	5.04	10.6	2014-08-25	08:46:06
531	50.317375	-4.08515	4.38	351.6	2014-08-25	08:46:07
532	50.317411	-4.085152	4.02	358.1	2014-08-25	08:46:08
533	50.317453	-4.085151	4.65	0.7	2014-08-25	08:46:09
534	50.317498	-4.085168	5.17	346.1	2014-08-25	08:46:10
535	50.317543	-4.085208	5.77	330.8	2014-08-25	08:46:11
536	50.317579	-4.085267	5.78	313.6	2014-08-25	08:46:12
537	50.3176	-4.085312	3.94	305.8	2014-08-25	08:46:13
538	50.317614	-4.085332	2.16	317.4	2014-08-25	08:46:14
539	50.317628	-4.085351	2.03	318.6	2014-08-25	08:46:15
540	50.31764	-4.08537	1.97	316.4	2014-08-25	08:46:16
541	50.317649	-4.085391	1.77	301.9	2014-08-25	08:46:17
542	50.317638	-4.08541	0.91	227.7	2014-08-25	08:46:19
543	50.317629	-4.085401	1.2	148.2	2014-08-25	08:46:20
544	50.317621	-4.0854	0.83	173.8	2014-08-25	08:46:21
545	50.317616	-4.085395	0.71	151.1	2014-08-25	08:46:22
546	50.31761	-4.085387	0.83	134.9	2014-08-25	08:46:23
547	50.317596	-4.085386	1.6	178.5	2014-08-25	08:46:24
548	50.317575	-4.08539	2.36	185.5	2014-08-25	08:46:25
549	50.317556	-4.085392	2.16	184.6	2014-08-25	08:46:26
550	50.317547	-4.085392	0.95	180.7	2014-08-25	08:46:27
551	50.317545	-4.08539	0.25	140.7	2014-08-25	08:46:28
552	50.317538	-4.085385	0.89	154.9	2014-08-25	08:46:29
553	50.317529	-4.085373	1.24	140	2014-08-25	08:46:30
554	50.317517	-4.085363	1.55	151.4	2014-08-25	08:46:31
555	50.3175	-4.085353	2.03	160.1	2014-08-25	08:46:32
556	50.317482	-4.085346	2.05	165.6	2014-08-25	08:46:33
557	50.317468	-4.085339	1.61	161.7	2014-08-25	08:46:34
558	50.31746	-4.085328	1.19	140.9	2014-08-25	08:46:35
559	50.31745	-4.085317	1.38	143.9	2014-08-25	08:46:36
560	50.317434	-4.085309	1.87	162.2	2014-08-25	08:46:37
561	50.317416	-4.085302	2.09	167	2014-08-25	08:46:38
562	50.3174	-4.085296	1.81	165.7	2014-08-25	08:46:39
563	50.31739	-4.085288	1.24	153.5	2014-08-25	08:46:40
564	50.317381	-4.08528	1.17	150.2	2014-08-25	08:46:41
565	50.31737	-4.085271	1.38	153.1	2014-08-25	08:46:42
566	50.31736	-4.085263	1.23	150.5	2014-08-25	08:46:43
567	50.317351	-4.085252	1.31	145.5	2014-08-25	08:46:44
568	50.317335	-4.085244	1.87	162.4	2014-08-25	08:46:45
569	50.317316	-4.085242	2.06	176.7	2014-08-25	08:46:46
570	50.317301	-4.085238	1.74	168.4	2014-08-25	08:46:47
571	50.317289	-4.085227	1.48	150.9	2014-08-25	08:46:48
572	50.317277	-4.085219	1.49	157.9	2014-08-25	08:46:49
573	50.317262	-4.085214	1.66	166.9	2014-08-25	08:46:50
574	50.317248	-4.085208	1.65	165.6	2014-08-25	08:46:51
575	50.317232	-4.085204	1.81	169	2014-08-25	08:46:52
576	50.317219	-4.085198	1.48	165.6	2014-08-25	08:46:53
577	50.317214	-4.085191	0.73	135	2014-08-25	08:46:54
578	50.317215	-4.085191	0.03	51.1	2014-08-25	08:46:55
579	50.317203	-4.085187	1.34	169.7	2014-08-25	08:46:56
580	50.317189	-4.085189	1.58	184.5	2014-08-25	08:46:57
581	50.317176	-4.085191	1.39	184.7	2014-08-25	08:46:58
582	50.317167	-4.085189	1	171.4	2014-08-25	08:46:59
583	50.317167	-4.085188	0.09	150.7	2014-08-25	08:47:00
584	50.317166	-4.085188	0.07	175.1	2014-08-25	08:47:01
585	50.317152	-4.085202	1.9	212.4	2014-08-25	08:47:02
586	50.317136	-4.085222	2.2	218.7	2014-08-25	08:47:03
587	50.317121	-4.085242	2.22	220.2	2014-08-25	08:47:04
588	50.31711	-4.085252	1.41	211.1	2014-08-25	08:47:05
589	50.31711	-4.085251	0.07	75.1	2014-08-25	08:47:06
590	50.317113	-4.085251	0.31	358.9	2014-08-25	08:47:07
591	50.317103	-4.085254	1.19	190.7	2014-08-25	08:47:08
592	50.317088	-4.08526	1.68	193.7	2014-08-25	08:47:09
593	50.317078	-4.085261	1.11	184.9	2014-08-25	08:47:10
594	50.317078	-4.085261	0.07	134.5	2014-08-25	08:47:11
595	50.317083	-4.085241	1.52	65.7	2014-08-25	08:47:12
596	50.317078	-4.08523	1	124.9	2014-08-25	08:47:13
597	50.317072	-4.085226	0.75	158.6	2014-08-25	08:47:14
598	50.317066	-4.085223	0.66	164.2	2014-08-25	08:47:15
599	50.317058	-4.085216	1.02	149.4	2014-08-25	08:47:16
600	50.317052	-4.085206	1	133.2	2014-08-25	08:47:17
601	50.317049	-4.085192	1.02	108.6	2014-08-25	08:47:18
602	50.317051	-4.085172	1.42	83.2	2014-08-25	08:47:19
603	50.317052	-4.085147	1.76	87	2014-08-25	08:47:20
604	50.317044	-4.085134	1.31	131.4	2014-08-25	08:47:21
605	50.317032	-4.085131	1.35	171.6	2014-08-25	08:47:22
606	50.317029	-4.085128	0.41	148.8	2014-08-25	08:47:23
607	50.317036	-4.085119	1.04	36.2	2014-08-25	08:47:24
608	50.317044	-4.085113	0.94	29.5	2014-08-25	08:47:25
609	50.317048	-4.085112	0.48	2.9	2014-08-25	08:47:26
610	50.317049	-4.085113	0.08	336.3	2014-08-25	08:47:28
611	50.31705	-4.085113	0.1	353.3	2014-08-25	08:47:29
612	50.317051	-4.085114	0.07	323.5	2014-08-25	08:47:30
613	50.317051	-4.085113	0.11	32.6	2014-08-25	08:47:31
614	50.317053	-4.085112	0.15	32.6	2014-08-25	08:47:32
615	50.317054	-4.08511	0.16	46.7	2014-08-25	08:47:33
616	50.317056	-4.085108	0.14	35.7	2014-08-25	08:47:35
617	50.317056	-4.085107	0.06	81.5	2014-08-25	08:47:36
618	50.317055	-4.085107	0.06	156.5	2014-08-25	08:47:37
619	50.317052	-4.085108	0.17	186.9	2014-08-25	08:47:39
620	50.317053	-4.085106	0.14	49.3	2014-08-25	08:47:40
621	50.317067	-4.085099	1.64	16.5	2014-08-25	08:47:41
622	50.317075	-4.085094	0.97	24.2	2014-08-25	08:47:42
623	50.31708	-4.085086	0.75	44.9	2014-08-25	08:47:43
624	50.317085	-4.085079	0.8	43.8	2014-08-25	08:47:44
625	50.317086	-4.085075	0.25	70.4	2014-08-25	08:47:45
626	50.31708	-4.085079	0.34	204.9	2014-08-25	08:47:47
627	50.317065	-4.085091	1.92	205.8	2014-08-25	08:47:48
628	50.317047	-4.085101	2.09	199.5	2014-08-25	08:47:49
629	50.317032	-4.08511	1.85	201.6	2014-08-25	08:47:50
630	50.317017	-4.085121	1.81	203.6	2014-08-25	08:47:51
631	50.317	-4.08513	1.94	200	2014-08-25	08:47:52
632	50.31699	-4.085135	1.2	196.2	2014-08-25	08:47:53
633	50.316996	-4.085129	0.75	31	2014-08-25	08:47:54
634	50.317007	-4.085121	1.39	25.3	2014-08-25	08:47:55
635	50.317009	-4.085115	0.43	68.7	2014-08-25	08:47:56
636	50.317001	-4.085111	0.9	160.7	2014-08-25	08:47:57
637	50.316988	-4.085111	1.44	180.5	2014-08-25	08:47:58
638	50.316972	-4.08511	1.79	176.8	2014-08-25	08:47:59
639	50.316961	-4.085104	1.26	160.1	2014-08-25	08:48:00
640	50.316957	-4.085093	0.93	122.9	2014-08-25	08:48:01
641	50.31695	-4.085083	1	136.5	2014-08-25	08:48:02
642	50.316941	-4.085073	1.25	145.3	2014-08-25	08:48:03
643	50.316934	-4.085066	0.97	148.9	2014-08-25	08:48:04
644	50.31693	-4.085066	0.45	180	2014-08-25	08:48:05
645	50.316924	-4.085066	0.6	178.9	2014-08-25	08:48:06
646	50.316918	-4.085064	0.66	170.7	2014-08-25	08:48:07
647	50.316917	-4.085063	0.08	137.9	2014-08-25	08:48:09
648	50.316918	-4.085063	0.05	0	2014-08-25	08:48:10
649	50.31692	-4.085059	0.34	51.3	2014-08-25	08:48:11
650	50.316918	-4.085057	0.25	138.2	2014-08-25	08:48:12
651	50.316915	-4.085055	0.31	159.7	2014-08-25	08:48:13
652	50.316912	-4.085054	0.34	165.7	2014-08-25	08:48:14
653	50.316918	-4.085051	0.68	20.6	2014-08-25	08:48:15
654	50.316927	-4.085043	1.12	29.7	2014-08-25	08:48:16
655	50.316928	-4.085035	0.55	77.2	2014-08-25	08:48:17
656	50.316926	-4.085034	0.2	146.1	2014-08-25	08:48:18
657	50.316923	-4.085034	0.41	187.4	2014-08-25	08:48:19
658	50.316916	-4.085036	0.72	190.5	2014-08-25	08:48:20
659	50.316911	-4.085036	0.59	178.9	2014-08-25	08:48:21
660	50.316911	-4.08503	0.46	97	2014-08-25	08:48:22
661	50.316913	-4.085023	0.53	61.6	2014-08-25	08:48:23
662	50.316919	-4.085016	0.84	37.4	2014-08-25	08:48:24
663	50.316921	-4.085012	0.38	53.5	2014-08-25	08:48:25
664	50.316918	-4.085013	0.3	196	2014-08-25	08:48:26
665	50.316915	-4.085011	0.42	156.4	2014-08-25	08:48:27
666	50.316913	-4.085008	0.26	141.9	2014-08-25	08:48:28
667	50.316914	-4.085008	0.09	3.5	2014-08-25	08:48:29
668	50.316917	-4.085001	0.64	52	2014-08-25	08:48:30
669	50.316918	-4.084999	0.2	67.9	2014-08-25	08:48:31
670	50.316918	-4.084998	0.04	162.3	2014-08-25	08:48:32
671	50.316917	-4.084999	0.12	194.9	2014-08-25	08:48:33
672	50.316918	-4.084996	0.23	62.9	2014-08-25	08:48:34
673	50.316925	-4.084985	1.08	43.5	2014-08-25	08:48:35
674	50.316927	-4.084977	0.63	66.5	2014-08-25	08:48:36
675	50.316926	-4.084977	0.07	139.4	2014-08-25	08:48:37
676	50.316926	-4.084976	0.08	144.1	2014-08-25	08:48:38
677	50.316921	-4.084976	0.49	181.4	2014-08-25	08:48:39
678	50.316918	-4.084976	0.42	182.4	2014-08-25	08:48:40
679	50.316917	-4.084977	0.06	192	2014-08-25	08:48:41
680	50.316917	-4.084975	0.09	78.1	2014-08-25	08:48:42
681	50.316916	-4.084969	0.49	107.6	2014-08-25	08:48:43
682	50.316916	-4.084969	0.01	270	2014-08-25	08:48:44
683	50.316911	-4.084973	0.62	207	2014-08-25	08:48:45
684	50.316914	-4.084972	0.3	5.7	2014-08-25	08:48:46
685	50.31692	-4.084968	0.79	26	2014-08-25	08:48:47
686	50.316924	-4.084967	0.2	3.3	2014-08-25	08:48:49
687	50.316924	-4.084967	0.06	342.3	2014-08-25	08:48:50
688	50.316925	-4.084964	0.13	58.5	2014-08-25	08:48:52
689	50.316925	-4.08496	0.33	96.6	2014-08-25	08:48:53
690	50.316925	-4.084959	0.04	40.1	2014-08-25	08:48:54
691	50.316927	-4.084959	0.23	16.4	2014-08-25	08:48:55
692	50.316929	-4.084956	0.15	42.2	2014-08-25	08:48:57
693	50.316923	-4.084957	0.67	185.2	2014-08-25	08:48:58
694	50.316918	-4.084958	0.62	188.3	2014-08-25	08:48:59
695	50.316918	-4.084954	0.27	83.8	2014-08-25	08:49:00
696	50.316922	-4.08495	0.56	33.6	2014-08-25	08:49:01
697	50.316924	-4.084948	0.1	31.2	2014-08-25	08:49:03
698	50.316924	-4.084948	0.03	32.6	2014-08-25	08:49:04
699	50.316924	-4.084948	0.05	180	2014-08-25	08:49:05
700	50.316922	-4.084949	0.18	207.7	2014-08-25	08:49:06
701	50.316922	-4.084949	0.03	336.5	2014-08-25	08:49:07
702	50.316926	-4.084941	0.68	56.6	2014-08-25	08:49:08
703	50.316925	-4.084939	0.16	113.7	2014-08-25	08:49:09
704	50.316925	-4.084939	0.05	128.1	2014-08-25	08:49:10
705	50.316923	-4.084948	0.69	248.6	2014-08-25	08:49:11
706	50.316922	-4.084961	0.95	263.2	2014-08-25	08:49:12
707	50.316919	-4.084972	0.81	248.3	2014-08-25	08:49:13
708	50.316919	-4.084983	0.82	268	2014-08-25	08:49:14
709	50.316921	-4.084993	0.77	289.8	2014-08-25	08:49:15
710	50.316924	-4.085	0.59	301.5	2014-08-25	08:49:16
711	50.31694	-4.084995	1.82	12.3	2014-08-25	08:49:17
712	50.316978	-4.084977	4.47	16.4	2014-08-25	08:49:18
713	50.317031	-4.084963	5.89	9.9	2014-08-25	08:49:19
714	50.317084	-4.084963	5.99	0.1	2014-08-25	08:49:20
715	50.317135	-4.084963	5.66	359.8	2014-08-25	08:49:21
716	50.317181	-4.084966	5.11	358	2014-08-25	08:49:22
717	50.317225	-4.084969	4.92	357.2	2014-08-25	08:49:23
718	50.317273	-4.084969	5.34	0.1	2014-08-25	08:49:24
719	50.317318	-4.084984	5.08	347.8	2014-08-25	08:49:25
720	50.317359	-4.085001	4.77	345	2014-08-25	08:49:26
721	50.317404	-4.085012	5.04	351.5	2014-08-25	08:49:27
722	50.317448	-4.085027	5.05	347.4	2014-08-25	08:49:28
723	50.317491	-4.085057	5.2	336.2	2014-08-25	08:49:29
724	50.31753	-4.085098	5.27	326.1	2014-08-25	08:49:30
725	50.317561	-4.085144	4.75	316.6	2014-08-25	08:49:31
726	50.317575	-4.08518	3	301.3	2014-08-25	08:49:32
727	50.317574	-4.085198	1.26	264.5	2014-08-25	08:49:33
728	50.317568	-4.085216	1.51	240.9	2014-08-25	08:49:34
729	50.317565	-4.085236	1.41	257	2014-08-25	08:49:35
730	50.317569	-4.085252	1.24	291.2	2014-08-25	08:49:36
731	50.317568	-4.085265	0.94	266.1	2014-08-25	08:49:37
732	50.317561	-4.085275	1.02	221.9	2014-08-25	08:49:38
733	50.317549	-4.08528	1.42	194.4	2014-08-25	08:49:39
734	50.317534	-4.085283	1.68	187.1	2014-08-25	08:49:40
735	50.317517	-4.085287	1.88	188.9	2014-08-25	08:49:41
736	50.317499	-4.085289	2.07	184.8	2014-08-25	08:49:42
737	50.317485	-4.085288	1.56	176.1	2014-08-25	08:49:43
738	50.317472	-4.085282	1.5	164.8	2014-08-25	08:49:44
739	50.317455	-4.085274	1.95	163.7	2014-08-25	08:49:45
740	50.317445	-4.08527	1.16	163.8	2014-08-25	08:49:46
741	50.317445	-4.08527	0.01	32.6	2014-08-25	08:49:47
742	50.317445	-4.085268	0.13	106.8	2014-08-25	08:49:48
743	50.317432	-4.085261	1.5	160.8	2014-08-25	08:49:49
744	50.317414	-4.085256	2.09	169.2	2014-08-25	08:49:50
745	50.317398	-4.085251	1.77	168.5	2014-08-25	08:49:51
746	50.317389	-4.08524	1.27	143.3	2014-08-25	08:49:52
747	50.317378	-4.085226	1.52	139.8	2014-08-25	08:49:53
748	50.317363	-4.085216	1.87	157.5	2014-08-25	08:49:54
749	50.317345	-4.085209	2.04	166.3	2014-08-25	08:49:55
750	50.317328	-4.085203	1.99	166.3	2014-08-25	08:49:56
751	50.317311	-4.085198	1.94	169.4	2014-08-25	08:49:57
752	50.317295	-4.085192	1.82	167.5	2014-08-25	08:49:58
753	50.317283	-4.085186	1.37	159.7	2014-08-25	08:49:59
754	50.317273	-4.08518	1.22	161.2	2014-08-25	08:50:00
755	50.317263	-4.085177	1.08	167	2014-08-25	08:50:01
756	50.317263	-4.085176	0.04	102	2014-08-25	08:50:02
757	50.317263	-4.085175	0.08	109.8	2014-08-25	08:50:03
758	50.317249	-4.085171	1.56	170.3	2014-08-25	08:50:04
759	50.317235	-4.085166	1.62	166.4	2014-08-25	08:50:05
760	50.317222	-4.085161	1.51	165.8	2014-08-25	08:50:06
761	50.31721	-4.085155	1.37	161.8	2014-08-25	08:50:07
762	50.3172	-4.085146	1.34	151.5	2014-08-25	08:50:08
763	50.317188	-4.085138	1.35	156.4	2014-08-25	08:50:09
764	50.317174	-4.085133	1.61	167.8	2014-08-25	08:50:10
765	50.317161	-4.08513	1.49	170.4	2014-08-25	08:50:11
766	50.317152	-4.085126	0.99	164	2014-08-25	08:50:12
767	50.317152	-4.085125	0.1	144.8	2014-08-25	08:50:13
768	50.317151	-4.085124	0.08	111.2	2014-08-25	08:50:14
769	50.317152	-4.085123	0.09	72.6	2014-08-25	08:50:15
770	50.317165	-4.085114	1.66	23.3	2014-08-25	08:50:16
771	50.317171	-4.085107	0.77	34.8	2014-08-25	08:50:17
772	50.317171	-4.085107	0.04	66.6	2014-08-25	08:50:18
773	50.317166	-4.085095	0.98	124.8	2014-08-25	08:50:19
774	50.317162	-4.085085	0.83	120.9	2014-08-25	08:50:20
775	50.317158	-4.085082	0.25	155.5	2014-08-25	08:50:22
776	50.317157	-4.085082	0.13	167.1	2014-08-25	08:50:23
777	50.317157	-4.085081	0.09	77.2	2014-08-25	08:50:24
778	50.317175	-4.085071	2.1	19.4	2014-08-25	08:50:25
779	50.317202	-4.085056	3.23	19.9	2014-08-25	08:50:26
780	50.317238	-4.085036	4.15	19.1	2014-08-25	08:50:27
781	50.317276	-4.085021	4.38	14.4	2014-08-25	08:50:28
782	50.317314	-4.085016	4.25	5.1	2014-08-25	08:50:29
783	50.317351	-4.085017	4.11	358.9	2014-08-25	08:50:30
784	50.317388	-4.085021	4.21	356.3	2014-08-25	08:50:31
785	50.317424	-4.085028	4.01	352.7	2014-08-25	08:50:32
786	50.317455	-4.085037	3.53	349.7	2014-08-25	08:50:33
787	50.317477	-4.085041	2.4	352.2	2014-08-25	08:50:34
788	50.31749	-4.085036	1.58	12.6	2014-08-25	08:50:35
789	50.317503	-4.085026	1.55	29.9	2014-08-25	08:50:36
790	50.317508	-4.085022	0.6	22	2014-08-25	08:50:37
791	50.317506	-4.085026	0.34	238.1	2014-08-25	08:50:38
792	50.317505	-4.085039	0.92	264.8	2014-08-25	08:50:39
793	50.317498	-4.085048	1.02	218.8	2014-08-25	08:50:40
794	50.317486	-4.085059	1.57	208.4	2014-08-25	08:50:41
795	50.317472	-4.085068	1.68	202.9	2014-08-25	08:50:42
796	50.317456	-4.085076	1.85	198.4	2014-08-25	08:50:43
797	50.317441	-4.085083	1.77	195.9	2014-08-25	08:50:44
798	50.317427	-4.085089	1.62	194.3	2014-08-25	08:50:45
799	50.317416	-4.085091	1.26	189	2014-08-25	08:50:46
800	50.317404	-4.08509	1.29	176.3	2014-08-25	08:50:47
801	50.317389	-4.085089	1.71	176.2	2014-08-25	08:50:48
802	50.317375	-4.085089	1.55	182	2014-08-25	08:50:49
803	50.317376	-4.085083	0.46	68.6	2014-08-25	08:50:50
804	50.317392	-4.085068	2.06	32.7	2014-08-25	08:50:51
805	50.317402	-4.085057	1.35	35.5	2014-08-25	08:50:52
806	50.317402	-4.085051	0.39	88.5	2014-08-25	08:50:53
807	50.317394	-4.085045	0.99	155.4	2014-08-25	08:50:54
808	50.317383	-4.08504	1.27	161.1	2014-08-25	08:50:55
809	50.317369	-4.085034	1.57	166.4	2014-08-25	08:50:56
810	50.317355	-4.085032	1.54	175.1	2014-08-25	08:50:57
811	50.317343	-4.085032	1.35	178.5	2014-08-25	08:50:58
812	50.317337	-4.085024	0.93	141.6	2014-08-25	08:50:59
813	50.317333	-4.085017	0.65	133.9	2014-08-25	08:51:00
814	50.317323	-4.085013	1.12	164.6	2014-08-25	08:51:01
815	50.31731	-4.085008	1.47	165.2	2014-08-25	08:51:02
816	50.317297	-4.085003	1.54	168.4	2014-08-25	08:51:03
817	50.317283	-4.085002	1.48	176.8	2014-08-25	08:51:04
818	50.317275	-4.084999	0.97	166.8	2014-08-25	08:51:05
819	50.317274	-4.084991	0.59	101.9	2014-08-25	08:51:06
820	50.317274	-4.084983	0.56	89.1	2014-08-25	08:51:07
821	50.317269	-4.084982	0.6	170.9	2014-08-25	08:51:08
822	50.317258	-4.084986	1.2	194	2014-08-25	08:51:09
823	50.317246	-4.084991	1.44	194.1	2014-08-25	08:51:10
824	50.317235	-4.084999	1.33	206.9	2014-08-25	08:51:11
825	50.317233	-4.084999	0.17	174	2014-08-25	08:51:12
826	50.317233	-4.084988	0.76	92.1	2014-08-25	08:51:13
827	50.317224	-4.084987	1	172.1	2014-08-25	08:51:14
828	50.317212	-4.084989	1.33	188.2	2014-08-25	08:51:15
829	50.317199	-4.084998	1.63	202.3	2014-08-25	08:51:16
830	50.317186	-4.08501	1.71	210.9	2014-08-25	08:51:17
831	50.31719	-4.08501	0.43	2.4	2014-08-25	08:51:18
832	50.317215	-4.085006	2.81	5.5	2014-08-25	08:51:19
833	50.317228	-4.085002	1.5	12.2	2014-08-25	08:51:20
834	50.317226	-4.084993	0.64	105.9	2014-08-25	08:51:21
835	50.317222	-4.084986	0.67	134	2014-08-25	08:51:22
836	50.317213	-4.084985	1.06	175.8	2014-08-25	08:51:23
837	50.317199	-4.084991	1.57	195.8	2014-08-25	08:51:24
838	50.317183	-4.085	1.9	200	2014-08-25	08:51:25
839	50.31717	-4.085008	1.52	201.4	2014-08-25	08:51:26
840	50.317169	-4.085	0.59	98.2	2014-08-25	08:51:27
841	50.317171	-4.084988	0.85	75.4	2014-08-25	08:51:28
842	50.317163	-4.084985	0.97	164.7	2014-08-25	08:51:29
843	50.317149	-4.084984	1.53	178	2014-08-25	08:51:30
844	50.317134	-4.084989	1.75	192	2014-08-25	08:51:31
845	50.317119	-4.084996	1.68	196.3	2014-08-25	08:51:32
846	50.317108	-4.085	1.25	192.7	2014-08-25	08:51:33
847	50.317102	-4.084996	0.77	159.1	2014-08-25	08:51:34
848	50.317096	-4.08499	0.77	148.6	2014-08-25	08:51:35
849	50.317089	-4.084989	0.75	175	2014-08-25	08:51:36
850	50.317085	-4.084989	0.51	176.7	2014-08-25	08:51:37
851	50.31708	-4.084982	0.7	139.3	2014-08-25	08:51:38
852	50.317072	-4.084976	1.02	154	2014-08-25	08:51:39
853	50.317069	-4.084978	0.18	199.6	2014-08-25	08:51:41
854	50.317069	-4.084979	0.08	297.3	2014-08-25	08:51:42
855	50.317078	-4.084976	1	11.3	2014-08-25	08:51:43
856	50.317087	-4.084972	1	15.9	2014-08-25	08:51:44
857	50.317096	-4.084968	1.1	14.4	2014-08-25	08:51:45
858	50.317181	-4.084938	1.22	13	2014-08-25	08:51:53
859	50.317181	-4.084929	0.6	98.2	2014-08-25	08:51:54
860	50.317172	-4.084923	1.02	153.9	2014-08-25	08:51:55
861	50.317162	-4.084921	1.23	171.9	2014-08-25	08:51:56
862	50.317151	-4.084916	1.18	165.3	2014-08-25	08:51:57
863	50.317139	-4.084915	1.36	176.2	2014-08-25	08:51:58
864	50.317134	-4.084912	0.59	158.7	2014-08-25	08:51:59
865	50.317131	-4.084904	0.69	124.8	2014-08-25	08:52:00
866	50.317123	-4.084901	0.91	168.3	2014-08-25	08:52:01
867	50.317113	-4.084902	1.12	180.6	2014-08-25	08:52:02
868	50.317102	-4.084905	1.19	191.5	2014-08-25	08:52:03
869	50.317097	-4.084907	0.61	191.3	2014-08-25	08:52:04
870	50.317097	-4.084898	0.59	83.8	2014-08-25	08:52:05
871	50.317096	-4.084898	0.2	171.3	2014-08-25	08:52:06
872	50.317088	-4.084903	0.91	202.7	2014-08-25	08:52:07
873	50.317079	-4.084911	1.17	208.9	2014-08-25	08:52:08
874	50.317079	-4.084912	0.09	294.5	2014-08-25	08:52:09
875	50.317085	-4.084902	0.99	46.4	2014-08-25	08:52:10
876	50.317083	-4.084899	0.28	137.9	2014-08-25	08:52:11
877	50.317077	-4.084902	0.77	192.5	2014-08-25	08:52:12
878	50.317068	-4.084912	1.2	219	2014-08-25	08:52:13
879	50.317058	-4.084931	1.71	229.5	2014-08-25	08:52:14
880	50.317044	-4.084951	2.16	221.6	2014-08-25	08:52:15
881	50.317031	-4.084969	1.89	222.3	2014-08-25	08:52:16
882	50.317024	-4.084983	1.29	231	2014-08-25	08:52:17
883	50.317019	-4.084995	1.03	235.8	2014-08-25	08:52:18
884	50.31702	-4.084999	0.29	290.9	2014-08-25	08:52:19
885	50.317026	-4.084998	0.77	2.7	2014-08-25	08:52:20
886	50.31703	-4.084997	0.22	15.2	2014-08-25	08:52:22
887	50.317031	-4.084997	0.03	347.1	2014-08-25	08:52:23
888	50.31703	-4.084997	0.09	215.6	2014-08-25	08:52:24
889	50.317037	-4.084991	0.97	29	2014-08-25	08:52:25
890	50.317045	-4.084978	1.23	46.8	2014-08-25	08:52:26
891	50.317048	-4.084966	0.89	71.1	2014-08-25	08:52:27
892	50.317047	-4.084959	0.54	93	2014-08-25	08:52:28
893	50.317045	-4.084954	0.43	122.8	2014-08-25	08:52:29
894	50.317041	-4.084949	0.54	145.3	2014-08-25	08:52:30
895	50.317037	-4.084945	0.58	146.4	2014-08-25	08:52:31
896	50.317032	-4.084953	0.85	225.5	2014-08-25	08:52:32
897	50.317035	-4.084972	1.42	286.7	2014-08-25	08:52:33
898	50.317046	-4.08497	1.21	8.8	2014-08-25	08:52:34
899	50.31706	-4.084964	1.57	16.1	2014-08-25	08:52:35
900	50.317074	-4.084959	1.67	12.5	2014-08-25	08:52:36
901	50.317089	-4.084955	1.65	9.8	2014-08-25	08:52:37
902	50.317174	-4.084893	1.16	24.7	2014-08-25	08:52:46
903	50.317163	-4.084899	1.37	197.7	2014-08-25	08:52:47
904	50.317149	-4.084907	1.57	202.1	2014-08-25	08:52:48
905	50.317137	-4.084919	1.64	209.4	2014-08-25	08:52:49
906	50.317119	-4.084928	2.03	199.9	2014-08-25	08:52:50
907	50.317106	-4.084933	1.51	192.3	2014-08-25	08:52:51
908	50.317097	-4.084939	1.14	203.9	2014-08-25	08:52:52
909	50.31709	-4.084944	0.78	202.5	2014-08-25	08:52:53
910	50.317079	-4.084953	1.4	207.2	2014-08-25	08:52:54
911	50.317072	-4.084958	0.46	203.5	2014-08-25	08:52:56
912	50.317061	-4.084967	1.35	207.4	2014-08-25	08:52:57
913	50.317049	-4.084978	1.53	211.6	2014-08-25	08:52:58
914	50.317036	-4.084989	1.68	208.8	2014-08-25	08:52:59
915	50.317022	-4.085002	1.75	210.1	2014-08-25	08:53:00
916	50.317008	-4.085011	1.73	202.9	2014-08-25	08:53:01
917	50.316995	-4.085018	1.48	198.6	2014-08-25	08:53:02
918	50.316987	-4.085024	1.05	207	2014-08-25	08:53:03
919	50.316981	-4.08503	0.77	211.1	2014-08-25	08:53:04
920	50.316973	-4.085039	1.08	218.2	2014-08-25	08:53:05
921	50.316965	-4.085046	1.01	206.3	2014-08-25	08:53:06
922	50.316963	-4.085048	0.29	220.4	2014-08-25	08:53:07
923	50.316964	-4.085051	0.24	302.7	2014-08-25	08:53:08
924	50.316958	-4.085057	0.85	209.5	2014-08-25	08:53:09
925	50.316948	-4.085064	1.21	202.8	2014-08-25	08:53:10
926	50.316936	-4.085073	1.44	208	2014-08-25	08:53:11
927	50.316925	-4.085082	1.42	205	2014-08-25	08:53:12
928	50.316914	-4.08509	1.36	206.8	2014-08-25	08:53:13
929	50.316907	-4.085096	0.9	207.5	2014-08-25	08:53:14
930	50.316907	-4.085096	0.01	32.6	2014-08-25	08:53:15
931	50.316909	-4.085092	0.42	46.4	2014-08-25	08:53:16
932	50.316901	-4.085097	0.98	202.5	2014-08-25	08:53:17
933	50.316886	-4.085105	1.79	197.6	2014-08-25	08:53:18
934	50.316875	-4.08511	1.28	197.1	2014-08-25	08:53:19
935	50.316883	-4.085101	1.08	36.8	2014-08-25	08:53:20
936	50.316892	-4.085088	1.39	40.1	2014-08-25	08:53:21
937	50.316892	-4.085088	0.01	215.7	2014-08-25	08:53:22
938	50.316889	-4.085087	0.37	160.9	2014-08-25	08:53:23
939	50.316885	-4.085085	0.45	168.5	2014-08-25	08:53:24
940	50.316883	-4.085092	0.54	239.8	2014-08-25	08:53:25
941	50.316883	-4.085095	0.21	290.7	2014-08-25	08:53:26
942	50.316887	-4.085091	0.51	30.9	2014-08-25	08:53:27
943	50.316894	-4.085082	0.96	39.5	2014-08-25	08:53:28
944	50.316912	-4.085062	2.46	35.5	2014-08-25	08:53:29
945	50.316944	-4.085022	4.58	38.6	2014-08-25	08:53:30
946	50.316982	-4.08496	6.07	46.4	2014-08-25	08:53:31
947	50.317002	-4.084891	5.41	65.4	2014-08-25	08:53:32
948	50.317013	-4.084826	4.78	74.6	2014-08-25	08:53:33
949	50.317044	-4.084766	5.46	51.2	2014-08-25	08:53:34
950	50.317087	-4.084704	6.48	43.2	2014-08-25	08:53:35
951	50.317129	-4.084641	6.48	43.4	2014-08-25	08:53:36
952	50.317171	-4.084578	6.52	43.3	2014-08-25	08:53:37
953	50.317327	-4.084577	1.24	0.4	2014-08-25	08:53:51
954	50.317243	-4.084635	10.22	204	2014-08-25	08:53:52
955	50.317197	-4.084675	5.86	208.4	2014-08-25	08:53:53
956	50.317177	-4.084706	3.18	224.4	2014-08-25	08:53:54
957	50.317158	-4.084732	2.81	222.2	2014-08-25	08:53:55
958	50.317146	-4.084752	1.97	225.8	2014-08-25	08:53:56
959	50.317138	-4.084762	1.11	216.8	2014-08-25	08:53:57
960	50.317133	-4.084768	0.74	218.7	2014-08-25	08:53:58
961	50.317141	-4.08477	0.94	353.4	2014-08-25	08:53:59
962	50.317144	-4.084771	0.34	339.4	2014-08-25	08:54:00
963	50.31714	-4.084783	0.94	242.1	2014-08-25	08:54:01
964	50.317132	-4.0848	1.47	235.2	2014-08-25	08:54:02
965	50.317127	-4.084817	1.33	245.5	2014-08-25	08:54:03
966	50.31713	-4.08482	0.32	320.1	2014-08-25	08:54:04
967	50.317135	-4.084818	0.58	10.7	2014-08-25	08:54:05
968	50.317139	-4.084821	0.49	339.3	2014-08-25	08:54:06
969	50.31714	-4.084827	0.49	282.1	2014-08-25	08:54:07
970	50.317135	-4.084835	0.74	226.2	2014-08-25	08:54:08
971	50.317126	-4.084843	1.21	210	2014-08-25	08:54:09
972	50.317115	-4.08485	1.3	202.1	2014-08-25	08:54:10
973	50.317105	-4.084855	1.17	195.9	2014-08-25	08:54:11
974	50.317094	-4.08486	1.24	196.5	2014-08-25	08:54:12
975	50.317083	-4.084865	1.28	195.9	2014-08-25	08:54:13
976	50.317051	-4.084845	0.63	158.1	2014-08-25	08:54:19
977	50.317071	-4.084836	2.26	15.8	2014-08-25	08:54:20
978	50.317085	-4.084832	1.57	10.7	2014-08-25	08:54:21
979	50.317094	-4.084831	1.01	4.4	2014-08-25	08:54:22
980	50.317094	-4.084839	0.58	271.9	2014-08-25	08:54:23
981	50.317088	-4.084847	0.86	218.9	2014-08-25	08:54:24
982	50.317075	-4.084856	1.55	206.2	2014-08-25	08:54:25
983	50.317063	-4.084864	1.51	201.8	2014-08-25	08:54:26
984	50.31705	-4.084873	1.53	204.1	2014-08-25	08:54:27
985	50.317113	-4.084896	0.42	347	2014-08-25	08:54:44
986	50.31712	-4.084896	0.81	1.3	2014-08-25	08:54:45
987	50.317122	-4.084895	0.18	21.3	2014-08-25	08:54:46
988	50.317122	-4.0849	0.38	274.2	2014-08-25	08:54:47
989	50.317119	-4.084912	0.95	244.9	2014-08-25	08:54:48
990	50.317111	-4.084927	1.35	233.2	2014-08-25	08:54:49
991	50.31711	-4.084941	0.98	259.1	2014-08-25	08:54:50
992	50.317107	-4.084953	0.92	252.2	2014-08-25	08:54:51
993	50.317103	-4.084969	1.18	247.8	2014-08-25	08:54:52
994	50.317095	-4.084986	1.53	233.3	2014-08-25	08:54:53
995	50.317084	-4.085004	1.79	225.7	2014-08-25	08:54:54
996	50.317074	-4.085019	1.52	223.4	2014-08-25	08:54:55
997	50.317067	-4.085035	1.4	238.1	2014-08-25	08:54:56
998	50.317065	-4.085049	1.04	254.9	2014-08-25	08:54:57
999	50.317062	-4.085059	0.71	247.6	2014-08-25	08:54:58
1000	50.317053	-4.085069	1.22	216.1	2014-08-25	08:54:59
1001	50.317042	-4.085083	1.65	219.1	2014-08-25	08:55:00
1002	50.317038	-4.085097	1.06	248.7	2014-08-25	08:55:01
1003	50.317035	-4.085107	0.77	241.6	2014-08-25	08:55:02
1004	50.317025	-4.085118	1.36	215.1	2014-08-25	08:55:03
1005	50.317014	-4.085132	1.62	219.7	2014-08-25	08:55:04
1006	50.317004	-4.085148	1.56	225.6	2014-08-25	08:55:05
1007	50.316999	-4.085156	0.81	223.6	2014-08-25	08:55:06
1008	50.316993	-4.085165	0.98	224.4	2014-08-25	08:55:07
1009	50.316982	-4.085181	1.61	224.5	2014-08-25	08:55:08
1010	50.316973	-4.085196	1.47	224.8	2014-08-25	08:55:09
1011	50.316974	-4.085202	0.46	285.2	2014-08-25	08:55:10
1012	50.316978	-4.085202	0.22	359.3	2014-08-25	08:55:12
1013	50.316971	-4.085211	1	217.2	2014-08-25	08:55:13
1014	50.316962	-4.085223	1.35	219.8	2014-08-25	08:55:14
1015	50.316951	-4.085236	1.49	218.1	2014-08-25	08:55:15
1016	50.316945	-4.085245	0.97	225.4	2014-08-25	08:55:16
1017	50.31695	-4.085245	0.58	2.4	2014-08-25	08:55:17
1018	50.316958	-4.085238	1.01	31.7	2014-08-25	08:55:18
1019	50.316959	-4.085234	0.29	69.5	2014-08-25	08:55:19
1020	50.316959	-4.085234	0.03	223.2	2014-08-25	08:55:20
1021	50.316954	-4.085236	0.52	195.3	2014-08-25	08:55:21
1022	50.316951	-4.085246	0.8	246.6	2014-08-25	08:55:22
1023	50.316951	-4.085257	0.74	271.5	2014-08-25	08:55:23
1024	50.316953	-4.085262	0.42	302.5	2014-08-25	08:55:24
1025	50.31696	-4.085263	0.7	352.1	2014-08-25	08:55:25
1026	50.316977	-4.085257	2.04	13	2014-08-25	08:55:26
1027	50.317009	-4.085237	3.78	21.8	2014-08-25	08:55:27
1028	50.317054	-4.085218	5.13	14.7	2014-08-25	08:55:28
1029	50.317103	-4.085221	5.53	357.8	2014-08-25	08:55:29
1030	50.31715	-4.085237	5.29	347.7	2014-08-25	08:55:30
1031	50.317197	-4.085247	5.34	352.7	2014-08-25	08:55:31
1032	50.317247	-4.085261	5.59	349.9	2014-08-25	08:55:32
1033	50.317292	-4.085289	5.43	338.4	2014-08-25	08:55:33
1034	50.317333	-4.085322	5.11	332.9	2014-08-25	08:55:34
1035	50.31737	-4.08536	4.94	326.7	2014-08-25	08:55:35
1036	50.317396	-4.085398	3.95	316.7	2014-08-25	08:55:36
1037	50.317408	-4.085426	2.4	304.1	2014-08-25	08:55:37
1038	50.317411	-4.085438	0.96	291.1	2014-08-25	08:55:38
1039	50.317411	-4.085447	0.6	267.2	2014-08-25	08:55:39
1040	50.317405	-4.085454	0.82	217.5	2014-08-25	08:55:40
1041	50.317394	-4.085459	1.25	195.8	2014-08-25	08:55:41
1042	50.317386	-4.085457	0.92	171.8	2014-08-25	08:55:42
1043	50.317376	-4.085454	1.11	168.2	2014-08-25	08:55:43
1044	50.317364	-4.085451	1.38	172.1	2014-08-25	08:55:44
1045	50.317352	-4.085451	1.31	180.8	2014-08-25	08:55:45
1046	50.31734	-4.08545	1.29	175.8	2014-08-25	08:55:46
1047	50.317332	-4.085446	0.95	161.2	2014-08-25	08:55:47
1048	50.317325	-4.085439	0.91	150	2014-08-25	08:55:48
1049	50.317317	-4.085434	1.06	158.6	2014-08-25	08:55:49
1050	50.317306	-4.085429	1.23	162.8	2014-08-25	08:55:50
1051	50.317292	-4.085425	1.6	171.3	2014-08-25	08:55:51
1052	50.317277	-4.085423	1.68	173.9	2014-08-25	08:55:52
1053	50.317263	-4.085418	1.51	168.7	2014-08-25	08:55:53
1054	50.317254	-4.085412	1.17	156.9	2014-08-25	08:55:54
1055	50.317248	-4.085403	0.9	132.3	2014-08-25	08:55:55
1056	50.317243	-4.085395	0.78	137.8	2014-08-25	08:55:56
1057	50.317236	-4.085388	0.96	147.5	2014-08-25	08:55:57
1058	50.317224	-4.085382	1.42	162	2014-08-25	08:55:58
1059	50.317212	-4.085378	1.31	168.7	2014-08-25	08:55:59
1060	50.317201	-4.085371	1.34	158.7	2014-08-25	08:56:00
1061	50.317194	-4.085364	0.93	145.6	2014-08-25	08:56:01
1062	50.317193	-4.085355	0.61	99.7	2014-08-25	08:56:02
1063	50.317186	-4.08535	0.84	153.6	2014-08-25	08:56:03
1064	50.317173	-4.085346	1.51	167.7	2014-08-25	08:56:04
1065	50.317158	-4.085343	1.68	172.4	2014-08-25	08:56:05
1066	50.317147	-4.085338	1.31	165	2014-08-25	08:56:06
1067	50.317138	-4.085334	1.03	165.3	2014-08-25	08:56:07
1068	50.317136	-4.085325	0.64	107	2014-08-25	08:56:08
1069	50.317137	-4.085313	0.91	85.3	2014-08-25	08:56:09
1070	50.31713	-4.0853	1.14	128.4	2014-08-25	08:56:10
1071	50.317119	-4.085294	1.33	160.6	2014-08-25	08:56:11
1072	50.317107	-4.08529	1.41	168.3	2014-08-25	08:56:12
1073	50.317103	-4.085281	0.78	124.8	2014-08-25	08:56:13
1074	50.317104	-4.085261	1.43	85.5	2014-08-25	08:56:14
1075	50.317101	-4.085243	1.31	103.2	2014-08-25	08:56:15
1076	50.317095	-4.085233	1	134.4	2014-08-25	08:56:16
1077	50.317085	-4.085226	1.23	156.4	2014-08-25	08:56:17
1078	50.317077	-4.085216	1.11	140.7	2014-08-25	08:56:18
1079	50.317071	-4.085202	1.17	124.1	2014-08-25	08:56:19
1080	50.317064	-4.085189	1.23	131.5	2014-08-25	08:56:20
1081	50.317053	-4.08518	1.33	150.5	2014-08-25	08:56:21
1082	50.317044	-4.085176	1.1	164.6	2014-08-25	08:56:22
1083	50.317036	-4.085174	0.88	172.2	2014-08-25	08:56:23
1084	50.317034	-4.085169	0.45	121.2	2014-08-25	08:56:24
1085	50.317044	-4.085163	1.22	19.2	2014-08-25	08:56:25
1086	50.317053	-4.085161	0.53	9.4	2014-08-25	08:56:27
1087	50.31705	-4.085163	0.45	196.9	2014-08-25	08:56:28
1088	50.317047	-4.085165	0.33	215.3	2014-08-25	08:56:29
1089	50.317047	-4.085166	0.08	240.7	2014-08-25	08:56:30
1090	50.317043	-4.085169	0.48	204.8	2014-08-25	08:56:31
1091	50.317046	-4.085168	0.35	18.6	2014-08-25	08:56:32
1092	50.31705	-4.085165	0.25	25	2014-08-25	08:56:34
1093	50.317041	-4.085162	0.96	170.8	2014-08-25	08:56:35
1094	50.31703	-4.085164	1.26	184.1	2014-08-25	08:56:36
1095	50.317021	-4.085165	1.03	185.6	2014-08-25	08:56:37
1096	50.317013	-4.085165	0.86	177.6	2014-08-25	08:56:38
1097	50.317012	-4.085161	0.29	106.6	2014-08-25	08:56:39
1098	50.317021	-4.085151	1.16	38	2014-08-25	08:56:40
1099	50.317026	-4.085143	0.83	43.3	2014-08-25	08:56:41
1100	50.317022	-4.085146	0.52	205.9	2014-08-25	08:56:42
1101	50.317015	-4.085156	1.06	222.4	2014-08-25	08:56:43
1102	50.317008	-4.085165	1	218.3	2014-08-25	08:56:44
1103	50.316995	-4.085171	1.45	198.3	2014-08-25	08:56:45
1104	50.316983	-4.085176	1.48	195.6	2014-08-25	08:56:46
1105	50.31698	-4.085173	0.42	144	2014-08-25	08:56:47
1106	50.316986	-4.085164	0.97	42.3	2014-08-25	08:56:48
1107	50.316985	-4.085162	0.2	128.1	2014-08-25	08:56:49
1108	50.316974	-4.085163	1.28	183.7	2014-08-25	08:56:50
1109	50.316959	-4.085163	1.62	181.5	2014-08-25	08:56:51
1110	50.316944	-4.085161	1.67	174.5	2014-08-25	08:56:52
1111	50.316933	-4.085155	1.27	158.6	2014-08-25	08:56:53
1112	50.316926	-4.085142	1.22	134.1	2014-08-25	08:56:54
1113	50.316919	-4.085129	1.18	127.7	2014-08-25	08:56:55
1114	50.316913	-4.08512	1.02	137.6	2014-08-25	08:56:56
1115	50.316903	-4.085115	1.09	162.4	2014-08-25	08:56:57
1116	50.316892	-4.085116	1.2	185.4	2014-08-25	08:56:58
1117	50.316879	-4.085121	1.51	191.3	2014-08-25	08:56:59
1118	50.316874	-4.085125	0.66	209.1	2014-08-25	08:57:00
1119	50.316883	-4.085116	1.22	32.6	2014-08-25	08:57:01
1120	50.31689	-4.085104	1.11	48.6	2014-08-25	08:57:02
1121	50.316889	-4.085105	0.07	235	2014-08-25	08:57:03
1122	50.316885	-4.085111	0.66	218.2	2014-08-25	08:57:04
1123	50.31688	-4.085116	0.65	215.2	2014-08-25	08:57:05
1124	50.316872	-4.085122	0.93	204.5	2014-08-25	08:57:06
1125	50.316866	-4.085128	0.86	214.6	2014-08-25	08:57:07
1126	50.316864	-4.085135	0.54	247.7	2014-08-25	08:57:08
1127	50.316864	-4.085135	0.02	90	2014-08-25	08:57:09
1128	50.316864	-4.085133	0.18	92.9	2014-08-25	08:57:10
1129	50.316864	-4.085132	0.04	47	2014-08-25	08:57:11
1130	50.316863	-4.085132	0.08	186.8	2014-08-25	08:57:13
1131	50.316865	-4.085127	0.46	59.4	2014-08-25	08:57:14
1132	50.316863	-4.085122	0.44	120.4	2014-08-25	08:57:15
1133	50.316861	-4.085117	0.42	132	2014-08-25	08:57:16
1134	50.316857	-4.085117	0.36	180	2014-08-25	08:57:17
1135	50.316858	-4.08512	0.17	279.2	2014-08-25	08:57:18
1136	50.316864	-4.085126	0.87	326.1	2014-08-25	08:57:19
1137	50.316871	-4.085129	0.75	347.1	2014-08-25	08:57:20
1138	50.316874	-4.085126	0.43	22.6	2014-08-25	08:57:21
1139	50.316877	-4.085124	0.37	22.4	2014-08-25	08:57:22
1140	50.31688	-4.085122	0.17	28.4	2014-08-25	08:57:24
1141	50.31688	-4.085123	0.04	255.9	2014-08-25	08:57:25
1142	50.31688	-4.085123	0.02	196.7	2014-08-25	08:57:26
1143	50.316879	-4.085123	0.07	201.4	2014-08-25	08:57:28
1144	50.316867	-4.085119	1.33	167.8	2014-08-25	08:57:29
1145	50.316863	-4.085121	0.46	196.7	2014-08-25	08:57:30
1146	50.316862	-4.085121	0.09	183.5	2014-08-25	08:57:31
1147	50.316868	-4.085117	0.74	24.3	2014-08-25	08:57:32
1148	50.316869	-4.085112	0.37	71	2014-08-25	08:57:33
1149	50.316865	-4.085111	0.53	174.9	2014-08-25	08:57:34
1150	50.316863	-4.085109	0.24	134.2	2014-08-25	08:57:35
1151	50.316863	-4.085108	0.04	90	2014-08-25	08:57:37
1152	50.316864	-4.085102	0.44	70.3	2014-08-25	08:57:38
1153	50.316864	-4.0851	0.07	123.4	2014-08-25	08:57:40
1154	50.316863	-4.0851	0.08	162	2014-08-25	08:57:41
1155	50.316863	-4.0851	0.05	128.1	2014-08-25	08:57:42
1156	50.316862	-4.085099	0.06	151.8	2014-08-25	08:57:43
1157	50.316855	-4.085097	0.86	169.2	2014-08-25	08:57:44
1158	50.316848	-4.085096	0.7	176.1	2014-08-25	08:57:45
1159	50.316847	-4.085098	0.24	207.7	2014-08-25	08:57:46
1160	50.316847	-4.085097	0.04	32.6	2014-08-25	08:57:48
1161	50.316847	-4.085096	0.08	103.7	2014-08-25	08:57:49
1162	50.316851	-4.085092	0.54	32.6	2014-08-25	08:57:50
1163	50.316852	-4.085088	0.14	80.1	2014-08-25	08:57:52
1164	50.316857	-4.085085	0.62	20.4	2014-08-25	08:57:53
1165	50.316862	-4.085083	0.28	18.5	2014-08-25	08:57:55
1166	50.316862	-4.085082	0.09	64	2014-08-25	08:57:56
1167	50.316862	-4.085081	0.03	156.5	2014-08-25	08:57:57
1168	50.31686	-4.08508	0.12	161	2014-08-25	08:57:59
1169	50.316856	-4.08508	0.44	180	2014-08-25	08:58:00
1170	50.31685	-4.085081	0.63	183.3	2014-08-25	08:58:01
1171	50.316845	-4.085085	0.63	208.9	2014-08-25	08:58:02
1172	50.316845	-4.085086	0.08	219.5	2014-08-25	08:58:03
1173	50.316844	-4.085086	0.03	156.5	2014-08-25	08:58:04
1174	50.316844	-4.085085	0.03	123	2014-08-25	08:58:05
1175	50.316844	-4.085085	0.03	147.4	2014-08-25	08:58:07
1176	50.316853	-4.085077	1.12	28.2	2014-08-25	08:58:08
1177	50.316857	-4.08507	0.74	47.1	2014-08-25	08:58:09
1178	50.316853	-4.085065	0.55	139.6	2014-08-25	08:58:10
1179	50.316847	-4.085064	0.66	174.8	2014-08-25	08:58:11
1180	50.31684	-4.085063	0.79	175.7	2014-08-25	08:58:12
1181	50.316833	-4.085063	0.84	178.4	2014-08-25	08:58:13
1182	50.31683	-4.085065	0.39	202.2	2014-08-25	08:58:14
1183	50.31683	-4.085066	0.07	302.4	2014-08-25	08:58:15
1184	50.316839	-4.085062	1.06	12.3	2014-08-25	08:58:16
1185	50.316846	-4.085058	0.81	24.4	2014-08-25	08:58:17
1186	50.316846	-4.085057	0.06	90	2014-08-25	08:58:18
1187	50.316841	-4.085054	0.6	160.1	2014-08-25	08:58:19
1188	50.316834	-4.085057	0.76	195.4	2014-08-25	08:58:20
1189	50.31683	-4.085063	0.69	221.8	2014-08-25	08:58:21
1190	50.31683	-4.085073	0.66	272.4	2014-08-25	08:58:22
1191	50.316838	-4.085068	0.98	19.5	2014-08-25	08:58:23
1192	50.316841	-4.08506	0.66	60.5	2014-08-25	08:58:24
1193	50.316837	-4.085061	0.48	187.8	2014-08-25	08:58:25
1194	50.316831	-4.085065	0.69	204.6	2014-08-25	08:58:26
1195	50.316828	-4.085069	0.49	220.7	2014-08-25	08:58:27
1196	50.31683	-4.085069	0.21	3.2	2014-08-25	08:58:28
1197	50.316839	-4.085062	1.18	25.5	2014-08-25	08:58:29
1198	50.31685	-4.085057	1.23	16.2	2014-08-25	08:58:30
1199	50.316852	-4.085058	0.22	349	2014-08-25	08:58:31
1200	50.316844	-4.085058	0.9	183	2014-08-25	08:58:32
1201	50.316832	-4.085057	1.28	176	2014-08-25	08:58:33
1202	50.316819	-4.085056	1.53	175.5	2014-08-25	08:58:34
1203	50.316806	-4.085052	1.43	169.2	2014-08-25	08:58:35
1204	50.316797	-4.085041	1.24	142.3	2014-08-25	08:58:36
1205	50.316791	-4.085027	1.27	125.1	2014-08-25	08:58:37
1206	50.316784	-4.085013	1.21	124.4	2014-08-25	08:58:38
1207	50.316778	-4.084999	1.18	126.3	2014-08-25	08:58:39
1208	50.316775	-4.084984	1.11	109.6	2014-08-25	08:58:40
1209	50.31677	-4.08497	1.12	116.7	2014-08-25	08:58:41
1210	50.316767	-4.084956	1.09	108.4	2014-08-25	08:58:42
1211	50.316766	-4.084939	1.21	93.5	2014-08-25	08:58:43
1212	50.316765	-4.084922	1.18	98.2	2014-08-25	08:58:44
1213	50.31676	-4.084909	1.1	119	2014-08-25	08:58:45
1214	50.316755	-4.084895	1.13	120.7	2014-08-25	08:58:46
1215	50.316751	-4.084884	0.91	120.2	2014-08-25	08:58:47
1216	50.316744	-4.084873	1.14	134.2	2014-08-25	08:58:48
1217	50.316734	-4.084862	1.35	145.7	2014-08-25	08:58:49
1218	50.316726	-4.084854	1.05	146.9	2014-08-25	08:58:50
1219	50.316727	-4.084848	0.42	77.2	2014-08-25	08:58:51
1220	50.316729	-4.084847	0.14	22.4	2014-08-25	08:58:53
1221	50.316726	-4.084847	0.34	189	2014-08-25	08:58:54
1222	50.316726	-4.084847	0.02	0	2014-08-25	08:58:55
1223	50.316729	-4.084843	0.41	50.3	2014-08-25	08:58:56
1224	50.316729	-4.084842	0.09	90	2014-08-25	08:58:57
1225	50.316729	-4.08484	0.15	75.2	2014-08-25	08:58:58
1226	50.316737	-4.084831	1.14	32.6	2014-08-25	08:58:59
1227	50.316745	-4.084821	1.12	40.8	2014-08-25	08:59:00
1228	50.316743	-4.084814	0.49	116	2014-08-25	08:59:01
1229	50.31674	-4.084813	0.18	162.3	2014-08-25	08:59:03
1230	50.316736	-4.084815	0.52	198	2014-08-25	08:59:04
1231	50.31673	-4.084818	0.71	197.5	2014-08-25	08:59:05
1232	50.316723	-4.084822	0.81	197.5	2014-08-25	08:59:06
1233	50.316717	-4.084826	0.64	205.9	2014-08-25	08:59:07
1234	50.316718	-4.084832	0.44	271.2	2014-08-25	08:59:08
1235	50.316718	-4.084832	0.05	316.2	2014-08-25	08:59:09
1236	50.316725	-4.084831	0.77	7.6	2014-08-25	08:59:10
1237	50.316731	-4.084831	0.69	0.5	2014-08-25	08:59:11
1238	50.316736	-4.08483	0.52	1.9	2014-08-25	08:59:12
1239	50.316742	-4.084822	0.92	38.6	2014-08-25	08:59:13
1240	50.316755	-4.084804	1.92	43.9	2014-08-25	08:59:14
1241	50.316772	-4.084787	2.24	31.4	2014-08-25	08:59:15
1242	50.316783	-4.084773	1.58	38.8	2014-08-25	08:59:16
1243	50.316781	-4.084768	0.41	118.8	2014-08-25	08:59:17
1244	50.316779	-4.084768	0.19	174.3	2014-08-25	08:59:18
1245	50.316779	-4.084767	0.05	125.1	2014-08-25	08:59:19
1246	50.316779	-4.084768	0.06	217.2	2014-08-25	08:59:20
1247	50.316774	-4.08477	0.51	195.5	2014-08-25	08:59:21
1248	50.316772	-4.084773	0.16	222.2	2014-08-25	08:59:23
1249	50.316771	-4.084774	0.11	210	2014-08-25	08:59:24
1250	50.316775	-4.084774	0.41	1.6	2014-08-25	08:59:25
1251	50.31678	-4.084773	0.58	5.9	2014-08-25	08:59:26
1252	50.316778	-4.084775	0.25	211.3	2014-08-25	08:59:27
1253	50.316774	-4.084778	0.27	204.4	2014-08-25	08:59:29
1254	50.31678	-4.084777	0.66	6.2	2014-08-25	08:59:30
1255	50.316784	-4.084778	0.53	350.3	2014-08-25	08:59:31
1256	50.316784	-4.084778	0.09	169.1	2014-08-25	08:59:32
1257	50.316783	-4.084779	0.14	227.4	2014-08-25	08:59:33
1258	50.316782	-4.08479	0.8	264	2014-08-25	08:59:34
1259	50.316782	-4.084797	0.45	273.7	2014-08-25	08:59:35
1260	50.316786	-4.084805	0.7	305	2014-08-25	08:59:36
1261	50.316788	-4.084815	0.78	288.2	2014-08-25	08:59:37
1262	50.316787	-4.084828	0.93	266	2014-08-25	08:59:38
1263	50.316786	-4.084843	1.07	262	2014-08-25	08:59:39
1264	50.316784	-4.084857	1.05	256.7	2014-08-25	08:59:40
1265	50.316779	-4.084874	1.29	247	2014-08-25	08:59:41
1266	50.316774	-4.084893	1.47	246.8	2014-08-25	08:59:42
1267	50.316772	-4.084911	1.32	259.8	2014-08-25	08:59:43
1268	50.316774	-4.084923	0.84	287.4	2014-08-25	08:59:44
1269	50.316778	-4.084928	0.55	317.3	2014-08-25	08:59:45
1270	50.316777	-4.084926	0.14	117.7	2014-08-25	08:59:46
1271	50.316772	-4.084928	0.55	192.4	2014-08-25	08:59:47
1272	50.316768	-4.084933	0.57	218.2	2014-08-25	08:59:48
1273	50.316768	-4.084933	0.07	225.5	2014-08-25	08:59:49
1274	50.316769	-4.084934	0.07	340.3	2014-08-25	08:59:50
1275	50.316772	-4.084929	0.51	37.7	2014-08-25	08:59:51
1276	50.316776	-4.084931	0.48	344.3	2014-08-25	08:59:52
1277	50.31678	-4.084944	0.98	292.9	2014-08-25	08:59:53
1278	50.316787	-4.084963	1.59	301.9	2014-08-25	08:59:54
1279	50.316796	-4.084983	1.74	303.5	2014-08-25	08:59:55
1280	50.316804	-4.084996	1.29	313.9	2014-08-25	08:59:56
1281	50.316813	-4.085006	1.21	327	2014-08-25	08:59:57
1282	50.316829	-4.085009	1.72	353.4	2014-08-25	08:59:58
1283	50.316856	-4.085005	3.11	4.6	2014-08-25	08:59:59
1284	50.316896	-4.084991	4.57	12.5	2014-08-25	09:00:00
1285	50.316944	-4.084984	5.36	5.7	2014-08-25	09:00:01
1286	50.316993	-4.084993	5.5	352.8	2014-08-25	09:00:02
1287	50.317047	-4.084998	6	357	2014-08-25	09:00:03
1288	50.317107	-4.085002	6.69	357.5	2014-08-25	09:00:04
1289	50.317157	-4.085019	5.71	347.8	2014-08-25	09:00:05
1290	50.317197	-4.085021	4.4	358	2014-08-25	09:00:06
1291	50.317235	-4.084993	4.64	25.2	2014-08-25	09:00:07
1292	50.317268	-4.084945	5.03	42.7	2014-08-25	09:00:08
1293	50.3173	-4.084914	4.26	31.8	2014-08-25	09:00:09
1294	50.317335	-4.084912	3.88	2	2014-08-25	09:00:10
1295	50.317374	-4.084915	4.36	357.2	2014-08-25	09:00:11
1296	50.317419	-4.084921	4.96	354.9	2014-08-25	09:00:12
1297	50.317462	-4.084934	4.89	348.9	2014-08-25	09:00:13
1298	50.317506	-4.084955	5.15	343.4	2014-08-25	09:00:14
1299	50.317547	-4.08499	5.21	331.4	2014-08-25	09:00:15
1300	50.317579	-4.085038	4.98	316.3	2014-08-25	09:00:16
1301	50.317597	-4.085084	3.81	301.3	2014-08-25	09:00:17
1302	50.3176	-4.085114	2.12	277.6	2014-08-25	09:00:18
1303	50.317594	-4.085131	1.39	243.2	2014-08-25	09:00:19
1304	50.317584	-4.085145	1.47	223.2	2014-08-25	09:00:20
1305	50.317572	-4.085155	1.56	205	2014-08-25	09:00:21
1306	50.317565	-4.085159	0.8	205	2014-08-25	09:00:22
1307	50.317567	-4.085162	0.29	319.6	2014-08-25	09:00:23
1308	50.317569	-4.085165	0.14	307.3	2014-08-25	09:00:25
1309	50.31756	-4.085167	0.98	187.3	2014-08-25	09:00:26
1310	50.31755	-4.08517	1.16	191.3	2014-08-25	09:00:27
1311	50.317538	-4.08517	1.32	179.2	2014-08-25	09:00:28
1312	50.317525	-4.085169	1.46	176.7	2014-08-25	09:00:29
1313	50.317508	-4.085167	1.91	176.4	2014-08-25	09:00:30
1314	50.317489	-4.085166	2.08	177.4	2014-08-25	09:00:31
1315	50.31748	-4.085162	1.08	164.2	2014-08-25	09:00:32
1316	50.317473	-4.085156	0.81	150.3	2014-08-25	09:00:33
1317	50.317462	-4.085157	1.27	182.7	2014-08-25	09:00:34
1318	50.317459	-4.085157	0.34	185.1	2014-08-25	09:00:35
1319	50.317467	-4.085156	0.91	6.4	2014-08-25	09:00:36
1320	50.317468	-4.085157	0.12	302.9	2014-08-25	09:00:37
1321	50.317457	-4.085159	1.21	184.3	2014-08-25	09:00:38
1322	50.317442	-4.08516	1.66	183.7	2014-08-25	09:00:39
1323	50.317426	-4.085162	1.81	183.4	2014-08-25	09:00:40
1324	50.317408	-4.085164	2	185.3	2014-08-25	09:00:41
1325	50.317391	-4.085167	1.93	186.6	2014-08-25	09:00:42
1326	50.317374	-4.085165	1.92	175	2014-08-25	09:00:43
1327	50.317359	-4.085162	1.61	172.3	2014-08-25	09:00:44
1328	50.317347	-4.08516	1.32	174.8	2014-08-25	09:00:45
1329	50.317331	-4.085158	1.79	175.2	2014-08-25	09:00:46
1330	50.317323	-4.085157	0.99	173.4	2014-08-25	09:00:47
1331	50.317331	-4.085152	0.95	21	2014-08-25	09:00:48
1332	50.317344	-4.085145	1.57	18.1	2014-08-25	09:00:49
1333	50.317348	-4.085136	0.77	53.5	2014-08-25	09:00:50
1334	50.317345	-4.085125	0.87	116.1	2014-08-25	09:00:51
1335	50.317339	-4.085111	1.16	122.4	2014-08-25	09:00:52
1336	50.317331	-4.085099	1.27	135.1	2014-08-25	09:00:53
1337	50.317318	-4.085089	1.61	155.3	2014-08-25	09:00:54
1338	50.317302	-4.085083	1.82	165	2014-08-25	09:00:55
1339	50.317285	-4.085078	1.91	170.9	2014-08-25	09:00:56
1340	50.31727	-4.085074	1.76	168.7	2014-08-25	09:00:57
1341	50.31726	-4.085067	1.2	155.4	2014-08-25	09:00:58
1342	50.317253	-4.085057	0.97	138.5	2014-08-25	09:00:59
1343	50.317244	-4.085055	1.02	170.3	2014-08-25	09:01:00
1344	50.317233	-4.08506	1.25	196.9	2014-08-25	09:01:01
1345	50.317224	-4.085068	1.19	209.4	2014-08-25	09:01:02
1346	50.317224	-4.085075	0.49	266.8	2014-08-25	09:01:03
1347	50.317232	-4.085077	0.93	353.7	2014-08-25	09:01:04
1348	50.317235	-4.085073	0.37	38.8	2014-08-25	09:01:05
1349	50.317235	-4.085072	0.1	68.9	2014-08-25	09:01:06
1350	50.317229	-4.085068	0.79	156.9	2014-08-25	09:01:07
1351	50.317223	-4.085068	0.65	180.5	2014-08-25	09:01:08
1352	50.317215	-4.085075	1	209.4	2014-08-25	09:01:09
1353	50.317203	-4.085082	1.47	201.6	2014-08-25	09:01:10
1354	50.317188	-4.085089	1.73	197	2014-08-25	09:01:11
1355	50.317173	-4.0851	1.82	203.8	2014-08-25	09:01:12
1356	50.317157	-4.085113	2.02	207.4	2014-08-25	09:01:13
1357	50.317149	-4.085124	1.19	222	2014-08-25	09:01:14
1358	50.317146	-4.085129	0.43	227.5	2014-08-25	09:01:15
1359	50.317137	-4.085132	1.02	193.5	2014-08-25	09:01:16
1360	50.317125	-4.085133	1.4	182.9	2014-08-25	09:01:17
1361	50.317125	-4.085128	0.35	92.9	2014-08-25	09:01:18
1362	50.31713	-4.08512	0.85	40.7	2014-08-25	09:01:19
1363	50.317131	-4.085119	0.11	35	2014-08-25	09:01:20
1364	50.317132	-4.085119	0.09	29.3	2014-08-25	09:01:21
1365	50.317124	-4.085119	0.92	181.5	2014-08-25	09:01:22
1366	50.317115	-4.085121	1.03	188.4	2014-08-25	09:01:23
1367	50.317104	-4.08512	1.2	175.4	2014-08-25	09:01:24
1368	50.317092	-4.085118	1.36	175.2	2014-08-25	09:01:25
1369	50.317077	-4.085115	1.68	171.8	2014-08-25	09:01:26
1370	50.317068	-4.085109	1.08	157.6	2014-08-25	09:01:27
1371	50.317081	-4.08509	1.98	41.8	2014-08-25	09:01:28
1372	50.317104	-4.085069	2.96	30.8	2014-08-25	09:01:29
1373	50.317115	-4.085058	1.49	32.4	2014-08-25	09:01:30
1374	50.317115	-4.085051	0.49	91	2014-08-25	09:01:31
1375	50.317105	-4.085048	1.11	168.6	2014-08-25	09:01:32
1376	50.317093	-4.085044	1.42	167.4	2014-08-25	09:01:33
1377	50.317085	-4.085033	1.12	137.7	2014-08-25	09:01:34
1378	50.317081	-4.085021	1.03	120	2014-08-25	09:01:35
1379	50.317073	-4.085007	1.26	131.1	2014-08-25	09:01:36
1380	50.317064	-4.084996	1.31	141.9	2014-08-25	09:01:37
1381	50.317052	-4.084991	1.35	165.4	2014-08-25	09:01:38
1382	50.317041	-4.084988	1.26	169.9	2014-08-25	09:01:39
1383	50.317029	-4.084987	1.34	178.2	2014-08-25	09:01:40
1384	50.317015	-4.084989	1.53	184.7	2014-08-25	09:01:41
1385	50.317008	-4.084986	0.81	166.9	2014-08-25	09:01:42
1386	50.317003	-4.084984	0.61	160.7	2014-08-25	09:01:43
1387	50.316995	-4.084982	0.93	173.8	2014-08-25	09:01:44
1388	50.316986	-4.084983	0.97	185.2	2014-08-25	09:01:45
1389	50.316975	-4.084988	1.26	196.5	2014-08-25	09:01:46
1390	50.316967	-4.084992	0.47	195.6	2014-08-25	09:01:48
1391	50.316959	-4.084993	0.96	185.4	2014-08-25	09:01:49
1392	50.31695	-4.084998	0.96	200.8	2014-08-25	09:01:50
1393	50.316943	-4.085005	0.92	211.3	2014-08-25	09:01:51
1394	50.316935	-4.085008	0.99	193.6	2014-08-25	09:01:52
1395	50.316925	-4.08501	1.1	188.1	2014-08-25	09:01:53
1396	50.316915	-4.085012	1.1	185.6	2014-08-25	09:01:54
1397	50.316906	-4.085014	1.07	189.3	2014-08-25	09:01:55
1398	50.316899	-4.085017	0.82	194.3	2014-08-25	09:01:56
1399	50.316896	-4.085017	0.15	187.1	2014-08-25	09:01:58
1400	50.316892	-4.085021	0.48	212.6	2014-08-25	09:01:59
1401	50.316893	-4.085022	0.08	323.6	2014-08-25	09:02:00
1402	50.316893	-4.085022	0.02	270	2014-08-25	09:02:01
1403	50.316889	-4.085023	0.45	191.5	2014-08-25	09:02:02
1404	50.316887	-4.085023	0.27	183.8	2014-08-25	09:02:03
1405	50.316887	-4.085024	0.03	348	2014-08-25	09:02:05
1406	50.316887	-4.085025	0.14	250.3	2014-08-25	09:02:06
1407	50.316887	-4.085027	0.08	270	2014-08-25	09:02:07
1408	50.316886	-4.085028	0.04	248.6	2014-08-25	09:02:09
1409	50.316887	-4.085028	0.07	344.6	2014-08-25	09:02:10
1410	50.31689	-4.085027	0.33	16.7	2014-08-25	09:02:11
1411	50.316891	-4.085026	0.08	17.5	2014-08-25	09:02:12
1412	50.316888	-4.085031	0.41	230.5	2014-08-25	09:02:13
1413	50.316885	-4.085036	0.53	226.3	2014-08-25	09:02:14
1414	50.316885	-4.085039	0.22	284.5	2014-08-25	09:02:15
1415	50.316887	-4.08504	0.1	333	2014-08-25	09:02:17
1416	50.316884	-4.085042	0.21	200.9	2014-08-25	09:02:19
1417	50.316886	-4.08504	0.35	35.1	2014-08-25	09:02:20
1418	50.316879	-4.085045	0.94	205.2	2014-08-25	09:02:21
1419	50.316871	-4.085053	1.02	212.9	2014-08-25	09:02:22
1420	50.316865	-4.085061	0.92	220.1	2014-08-25	09:02:23
1421	50.31686	-4.085068	0.66	225.8	2014-08-25	09:02:24
1422	50.316853	-4.085074	0.91	209.1	2014-08-25	09:02:25
1423	50.316846	-4.08508	0.93	207.6	2014-08-25	09:02:26
1424	50.316842	-4.085086	0.64	220.6	2014-08-25	09:02:27
1425	50.316838	-4.085088	0.4	203.1	2014-08-25	09:02:28
1426	50.316834	-4.085088	0.52	177.4	2014-08-25	09:02:29
1427	50.316828	-4.085087	0.64	177.3	2014-08-25	09:02:30
1428	50.316822	-4.085088	0.65	185.3	2014-08-25	09:02:31
1429	50.316824	-4.085085	0.3	49.9	2014-08-25	09:02:32
1430	50.316834	-4.085075	1.36	30.5	2014-08-25	09:02:33
1431	50.316849	-4.085063	1.81	29.2	2014-08-25	09:02:34
1432	50.31686	-4.085057	1.38	17.6	2014-08-25	09:02:35
1433	50.316865	-4.085065	0.82	313.2	2014-08-25	09:02:36
1434	50.316867	-4.085079	0.95	278.4	2014-08-25	09:02:37
1435	50.316872	-4.085088	0.87	312.5	2014-08-25	09:02:38
1436	50.316892	-4.085089	2.27	357	2014-08-25	09:02:39
1437	50.31693	-4.085081	4.22	7.8	2014-08-25	09:02:40
1438	50.316977	-4.08507	5.26	9.1	2014-08-25	09:02:41
1439	50.317037	-4.085067	6.73	1.7	2014-08-25	09:02:42
1440	50.317097	-4.085088	6.84	347.1	2014-08-25	09:02:43
1441	50.317142	-4.085114	5.29	340	2014-08-25	09:02:44
1442	50.317177	-4.085104	4.04	9.9	2014-08-25	09:02:45
1443	50.317218	-4.085084	4.79	17.5	2014-08-25	09:02:46
1444	50.317267	-4.085091	5.41	354.3	2014-08-25	09:02:47
1445	50.317313	-4.085111	5.31	344.4	2014-08-25	09:02:48
1446	50.317355	-4.085126	4.85	347.4	2014-08-25	09:02:49
1447	50.317397	-4.08515	4.93	340	2014-08-25	09:02:50
1448	50.317428	-4.085181	4.09	327.7	2014-08-25	09:02:51
1449	50.317441	-4.085198	1.89	318.9	2014-08-25	09:02:52
1450	50.317438	-4.085206	0.61	245.8	2014-08-25	09:02:53
1451	50.317427	-4.085217	1.5	210.2	2014-08-25	09:02:54
1452	50.317411	-4.085225	1.81	197.6	2014-08-25	09:02:55
1453	50.317395	-4.085228	1.78	188.5	2014-08-25	09:02:56
1454	50.317383	-4.085232	1.35	192.5	2014-08-25	09:02:57
1455	50.317373	-4.085234	1.17	186.1	2014-08-25	09:02:58
1456	50.317359	-4.085232	1.54	174.7	2014-08-25	09:02:59
1457	50.317342	-4.085232	1.9	180	2014-08-25	09:03:00
1458	50.317326	-4.085229	1.77	174	2014-08-25	09:03:01
1459	50.317314	-4.085221	1.46	155.4	2014-08-25	09:03:02
1460	50.317302	-4.085211	1.51	153.2	2014-08-25	09:03:03
1461	50.317285	-4.085204	2.03	165	2014-08-25	09:03:04
1462	50.317268	-4.085197	1.98	165.2	2014-08-25	09:03:05
1463	50.317261	-4.085184	1.18	127.3	2014-08-25	09:03:06
1464	50.317257	-4.085169	1.1	112.4	2014-08-25	09:03:07
1465	50.317248	-4.085158	1.31	142.4	2014-08-25	09:03:08
1466	50.317238	-4.085147	1.37	146	2014-08-25	09:03:09
1467	50.317226	-4.085136	1.53	149.1	2014-08-25	09:03:10
1468	50.317216	-4.085125	1.35	145.5	2014-08-25	09:03:11
1469	50.317209	-4.085111	1.31	127.7	2014-08-25	09:03:12
1470	50.317202	-4.085096	1.31	126.8	2014-08-25	09:03:13
1471	50.317193	-4.085083	1.35	136	2014-08-25	09:03:14
1472	50.317183	-4.085074	1.33	150.3	2014-08-25	09:03:15
1473	50.317171	-4.085066	1.46	158.1	2014-08-25	09:03:16
1474	50.317156	-4.085065	1.63	176.8	2014-08-25	09:03:17
1475	50.317142	-4.085064	1.53	177.1	2014-08-25	09:03:18
1476	50.31714	-4.085053	0.81	110.9	2014-08-25	09:03:19
1477	50.317139	-4.08504	0.9	94.8	2014-08-25	09:03:20
1478	50.317131	-4.085031	1.15	143.4	2014-08-25	09:03:21
1479	50.317121	-4.085024	1.19	154.2	2014-08-25	09:03:22
1480	50.317114	-4.085015	0.98	141.9	2014-08-25	09:03:23
1481	50.317111	-4.085003	0.95	111.4	2014-08-25	09:03:24
1482	50.317104	-4.084988	1.28	126.7	2014-08-25	09:03:25
1483	50.317095	-4.08498	1.2	150.6	2014-08-25	09:03:26
1484	50.317084	-4.084975	1.27	163.3	2014-08-25	09:03:27
1485	50.317072	-4.084971	1.35	167.7	2014-08-25	09:03:28
1486	50.317058	-4.084966	1.59	167.9	2014-08-25	09:03:29
1487	50.317042	-4.084963	1.79	173.7	2014-08-25	09:03:30
1488	50.317032	-4.084957	1.16	157.9	2014-08-25	09:03:31
1489	50.317025	-4.08495	0.93	148.4	2014-08-25	09:03:32
1490	50.317016	-4.084944	1.1	157.7	2014-08-25	09:03:33
1491	50.31701	-4.084936	0.92	136.3	2014-08-25	09:03:34
1492	50.317005	-4.084928	0.77	132.7	2014-08-25	09:03:35
1493	50.317001	-4.084924	0.56	149	2014-08-25	09:03:36
1494	50.316998	-4.084919	0.49	142.1	2014-08-25	09:03:37
1495	50.316996	-4.084916	0.31	122.5	2014-08-25	09:03:38
1496	50.316997	-4.084915	0.06	12.2	2014-08-25	09:03:39
1497	50.316993	-4.084919	0.45	210.6	2014-08-25	09:03:40
1498	50.316994	-4.084927	0.62	276.9	2014-08-25	09:03:41
1499	50.316998	-4.084939	0.98	301.6	2014-08-25	09:03:42
1500	50.317013	-4.084947	1.75	341.7	2014-08-25	09:03:43
1501	50.317042	-4.084945	3.2	2.7	2014-08-25	09:03:44
1502	50.317086	-4.084938	4.86	5.4	2014-08-25	09:03:45
1503	50.317136	-4.084948	5.66	352.7	2014-08-25	09:03:46
1504	50.31718	-4.084966	5.1	345.9	2014-08-25	09:03:47
1505	50.317222	-4.084961	4.58	3.9	2014-08-25	09:03:48
1506	50.317266	-4.084953	5.02	6.6	2014-08-25	09:03:49
1507	50.31731	-4.084961	4.93	353.3	2014-08-25	09:03:50
1508	50.317353	-4.084979	4.88	344.9	2014-08-25	09:03:51
1509	50.317392	-4.084999	4.62	342.7	2014-08-25	09:03:52
1510	50.31743	-4.085016	4.32	343.8	2014-08-25	09:03:53
1511	50.31747	-4.085029	4.58	347.7	2014-08-25	09:03:54
1512	50.31751	-4.085044	4.63	347	2014-08-25	09:03:55
1513	50.317551	-4.085059	4.7	346.8	2014-08-25	09:03:56
1514	50.317765	-4.085143	4.9	346	2014-08-25	09:04:01
1515	50.317758	-4.085126	1.41	124.2	2014-08-25	09:04:02
1516	50.317675	-4.085086	9.65	162.9	2014-08-25	09:04:03
1517	50.317532	-4.085046	16.21	170	2014-08-25	09:04:04
1518	50.317466	-4.085041	7.33	177.2	2014-08-25	09:04:05
1519	50.317449	-4.085037	1.9	169.7	2014-08-25	09:04:06
1520	50.317429	-4.085026	2.36	161.8	2014-08-25	09:04:07
1521	50.317398	-4.085026	3.44	179.2	2014-08-25	09:04:08
1522	50.317372	-4.085025	2.9	179.8	2014-08-25	09:04:09
1523	50.317352	-4.085024	2.22	178	2014-08-25	09:04:10
1524	50.317333	-4.085027	2.07	186.1	2014-08-25	09:04:11
1525	50.31732	-4.085033	1.58	194.8	2014-08-25	09:04:12
1526	50.317321	-4.085029	0.32	60.4	2014-08-25	09:04:13
1527	50.317326	-4.085018	0.98	53.7	2014-08-25	09:04:14
1528	50.31732	-4.085012	0.85	148.4	2014-08-25	09:04:15
1529	50.317306	-4.085014	1.5	185.5	2014-08-25	09:04:16
1530	50.317292	-4.085016	1.63	186.5	2014-08-25	09:04:17
1531	50.317277	-4.085021	1.69	191	2014-08-25	09:04:18
1532	50.317261	-4.085025	1.82	190.2	2014-08-25	09:04:19
1533	50.317249	-4.085027	1.34	184.1	2014-08-25	09:04:20
1534	50.317237	-4.085024	1.33	171.5	2014-08-25	09:04:21
1535	50.317222	-4.085021	1.67	173.4	2014-08-25	09:04:22
1536	50.317211	-4.08502	1.26	176.2	2014-08-25	09:04:23
1537	50.3172	-4.085015	1.28	163.2	2014-08-25	09:04:24
1538	50.317187	-4.085007	1.54	157.2	2014-08-25	09:04:25
1539	50.317177	-4.085	1.18	155.3	2014-08-25	09:04:26
1540	50.317169	-4.084988	1.22	135.3	2014-08-25	09:04:27
1541	50.317161	-4.084975	1.28	136.6	2014-08-25	09:04:28
1542	50.317151	-4.084968	1.22	156	2014-08-25	09:04:29
1543	50.317138	-4.084967	1.42	175.4	2014-08-25	09:04:30
1544	50.317123	-4.084969	1.67	186.2	2014-08-25	09:04:31
1545	50.317108	-4.08497	1.72	183	2014-08-25	09:04:32
1546	50.317094	-4.084969	1.52	175.5	2014-08-25	09:04:33
1547	50.317083	-4.084966	1.3	172.4	2014-08-25	09:04:34
1548	50.317073	-4.084962	1.11	162.1	2014-08-25	09:04:35
1549	50.317065	-4.084957	0.96	159.6	2014-08-25	09:04:36
1550	50.317057	-4.08495	1.02	152.2	2014-08-25	09:04:37
1551	50.317051	-4.084941	0.91	135	2014-08-25	09:04:38
1552	50.317047	-4.084931	0.92	125.5	2014-08-25	09:04:39
1553	50.317042	-4.084924	0.72	137.5	2014-08-25	09:04:40
1554	50.317038	-4.084913	0.87	118.3	2014-08-25	09:04:41
1555	50.317035	-4.084902	0.85	118.9	2014-08-25	09:04:42
1556	50.317029	-4.084895	0.84	137.4	2014-08-25	09:04:43
1557	50.317019	-4.08489	1.15	162.6	2014-08-25	09:04:44
1558	50.317008	-4.084889	1.29	178.1	2014-08-25	09:04:45
1559	50.316997	-4.084892	1.19	190.4	2014-08-25	09:04:46
1560	50.316986	-4.084902	1.41	208.5	2014-08-25	09:04:47
1561	50.316974	-4.084916	1.73	217	2014-08-25	09:04:48
1562	50.316967	-4.084929	1.13	231	2014-08-25	09:04:49
1563	50.316976	-4.084938	1.17	324.2	2014-08-25	09:04:50
1564	50.316979	-4.084942	0.52	324.2	2014-08-25	09:04:51
1565	50.316973	-4.084944	0.72	187.7	2014-08-25	09:04:52
1566	50.316968	-4.084951	0.75	221	2014-08-25	09:04:53
1567	50.316964	-4.084955	0.54	213.6	2014-08-25	09:04:54
1568	50.316964	-4.084953	0.12	108.5	2014-08-25	09:04:55
1569	50.316951	-4.084955	1.38	186.2	2014-08-25	09:04:56
1570	50.316941	-4.084957	1.13	184.8	2014-08-25	09:04:57
1571	50.316931	-4.084959	1.16	187.4	2014-08-25	09:04:58
1572	50.316916	-4.084966	1.74	197.8	2014-08-25	09:04:59
1573	50.3169	-4.084972	1.87	191.6	2014-08-25	09:05:00
1574	50.316886	-4.084977	1.53	194.6	2014-08-25	09:05:01
1575	50.31688	-4.084979	0.7	193.8	2014-08-25	09:05:02
1576	50.31688	-4.084979	0.03	146.4	2014-08-25	09:05:03
1577	50.316874	-4.084978	0.66	171.7	2014-08-25	09:05:04
1578	50.316868	-4.084978	0.68	178.5	2014-08-25	09:05:05
1579	50.316864	-4.084986	0.73	231.1	2014-08-25	09:05:06
1580	50.316873	-4.084986	1.04	358.7	2014-08-25	09:05:07
1581	50.316887	-4.08498	1.62	14.9	2014-08-25	09:05:08
1582	50.316888	-4.084982	0.15	292.1	2014-08-25	09:05:09
1583	50.31688	-4.084988	0.93	207	2014-08-25	09:05:10
1584	50.31687	-4.084992	1.13	195.3	2014-08-25	09:05:11
1585	50.316861	-4.084998	1.13	201	2014-08-25	09:05:12
1586	50.316854	-4.085001	0.78	195.6	2014-08-25	09:05:13
1587	50.316849	-4.085003	0.63	194.1	2014-08-25	09:05:14
1588	50.316841	-4.085007	0.9	199.4	2014-08-25	09:05:15
1589	50.316832	-4.08501	0.99	192.9	2014-08-25	09:05:16
1590	50.316825	-4.085015	0.93	199.5	2014-08-25	09:05:17
1591	50.316815	-4.085017	1.08	188.2	2014-08-25	09:05:18
1592	50.316808	-4.085017	0.79	179.2	2014-08-25	09:05:19
1593	50.316811	-4.085014	0.42	29.1	2014-08-25	09:05:20
1594	50.316817	-4.085009	0.71	26.4	2014-08-25	09:05:21
1595	50.316816	-4.085006	0.26	125.5	2014-08-25	09:05:22
1596	50.316815	-4.085007	0.06	212.6	2014-08-25	09:05:23
1597	50.316818	-4.085018	0.89	294	2014-08-25	09:05:24
1598	50.316823	-4.085028	0.83	305.7	2014-08-25	09:05:25
1599	50.316825	-4.085031	0.32	317.5	2014-08-25	09:05:26
1600	50.316828	-4.08503	0.38	10.8	2014-08-25	09:05:27
1601	50.316837	-4.085028	1.02	5.7	2014-08-25	09:05:28
1602	50.316847	-4.085022	1.17	23.7	2014-08-25	09:05:29
1603	50.316851	-4.085017	0.61	34	2014-08-25	09:05:30
1604	50.316852	-4.085019	0.07	273.8	2014-08-25	09:05:32
1605	50.316846	-4.085023	0.68	207.5	2014-08-25	09:05:33
1606	50.316843	-4.085028	0.5	221.3	2014-08-25	09:05:34
1607	50.316841	-4.085032	0.39	231.4	2014-08-25	09:05:35
1608	50.316841	-4.085032	0.01	270	2014-08-25	09:05:36
1609	50.31684	-4.085032	0.01	180	2014-08-25	09:05:37
1610	50.316846	-4.085031	0.62	7.2	2014-08-25	09:05:38
1611	50.316851	-4.085028	0.57	22.5	2014-08-25	09:05:39
1612	50.316856	-4.085024	0.63	31.2	2014-08-25	09:05:40
1613	50.31686	-4.085018	0.67	38.1	2014-08-25	09:05:41
1614	50.316864	-4.085012	0.54	46.5	2014-08-25	09:05:42
1615	50.316866	-4.085006	0.55	62.8	2014-08-25	09:05:43
1616	50.316868	-4.084999	0.51	57.6	2014-08-25	09:05:44
1617	50.31687	-4.084996	0.34	51.4	2014-08-25	09:05:45
1618	50.316872	-4.084998	0.2	310.3	2014-08-25	09:05:46
1619	50.316881	-4.084999	1.03	354.1	2014-08-25	09:05:47
1620	50.316882	-4.085002	0.24	297.4	2014-08-25	09:05:48
1621	50.316874	-4.085004	0.92	186.7	2014-08-25	09:05:49
1622	50.316864	-4.085008	1.04	195.2	2014-08-25	09:05:50
1623	50.316856	-4.085001	1.08	154.4	2014-08-25	09:05:51
1624	50.316848	-4.084994	1.03	148.3	2014-08-25	09:05:52
1625	50.316844	-4.084985	0.77	129.2	2014-08-25	09:05:53
1626	50.316845	-4.084971	1.03	80.1	2014-08-25	09:05:54
1627	50.316844	-4.084957	0.98	97.1	2014-08-25	09:05:55
1628	50.31684	-4.084952	0.61	140.9	2014-08-25	09:05:56
1629	50.316832	-4.084949	0.9	168.1	2014-08-25	09:05:57
1630	50.316825	-4.084944	0.85	156.3	2014-08-25	09:05:58
1631	50.316823	-4.084938	0.47	109.7	2014-08-25	09:05:59
1632	50.316829	-4.084927	0.99	51.5	2014-08-25	09:06:00
1633	50.316836	-4.084914	1.27	50.3	2014-08-25	09:06:01
1634	50.316843	-4.08491	0.77	21.7	2014-08-25	09:06:02
1635	50.316848	-4.084912	0.63	345.6	2014-08-25	09:06:03
1636	50.316846	-4.084914	0.25	211.5	2014-08-25	09:06:04
1637	50.316843	-4.084914	0.4	186.8	2014-08-25	09:06:05
1638	50.316838	-4.084915	0.56	182.5	2014-08-25	09:06:06
1639	50.316837	-4.084913	0.15	132.2	2014-08-25	09:06:07
1640	50.31684	-4.08491	0.47	26.5	2014-08-25	09:06:08
1641	50.316842	-4.084913	0.12	309.8	2014-08-25	09:06:10
1642	50.316837	-4.084914	0.57	192.8	2014-08-25	09:06:11
1643	50.316834	-4.084914	0.18	171.6	2014-08-25	09:06:13
1644	50.316831	-4.084915	0.29	196.6	2014-08-25	09:06:14
1645	50.316831	-4.084915	0.02	203.5	2014-08-25	09:06:16
1646	50.316831	-4.084916	0.07	326.9	2014-08-25	09:06:17
1647	50.316833	-4.084921	0.21	302.5	2014-08-25	09:06:19
1648	50.316833	-4.084925	0.15	250.3	2014-08-25	09:06:21
1649	50.316832	-4.084926	0.08	256.3	2014-08-25	09:06:22
1650	50.316833	-4.084926	0.07	4.9	2014-08-25	09:06:23
1651	50.31684	-4.084922	0.81	15.7	2014-08-25	09:06:24
1652	50.316843	-4.084925	0.17	333.5	2014-08-25	09:06:26
1653	50.316839	-4.084929	0.25	215.9	2014-08-25	09:06:28
1654	50.316839	-4.084929	0.03	327.4	2014-08-25	09:06:29
1655	50.316839	-4.08493	0.05	290.5	2014-08-25	09:06:30
1656	50.31684	-4.08493	0.04	328.2	2014-08-25	09:06:31
1657	50.31684	-4.08493	0.04	25.8	2014-08-25	09:06:32
1658	50.31684	-4.08493	0.01	90	2014-08-25	09:06:33
1659	50.316843	-4.084931	0.18	340.6	2014-08-25	09:06:35
1660	50.316843	-4.084932	0.05	291.7	2014-08-25	09:06:36
1661	50.316843	-4.084932	0.03	180	2014-08-25	09:06:38
1662	50.316843	-4.084932	0.02	31	2014-08-25	09:06:39
1663	50.316846	-4.084928	0.41	39.6	2014-08-25	09:06:40
1664	50.316849	-4.084924	0.47	33.8	2014-08-25	09:06:41
1665	50.316854	-4.084922	0.52	17.4	2014-08-25	09:06:42
1666	50.316857	-4.08492	0.18	23.6	2014-08-25	09:06:44
1667	50.316856	-4.084921	0.06	212.6	2014-08-25	09:06:45
1668	50.316856	-4.084921	0.05	194.5	2014-08-25	09:06:46
1669	50.316856	-4.084921	0.03	251.4	2014-08-25	09:06:47
1670	50.31685	-4.084927	0.78	213.7	2014-08-25	09:06:48
1671	50.316846	-4.084933	0.55	226.2	2014-08-25	09:06:49
1672	50.316847	-4.084934	0.05	308.1	2014-08-25	09:06:50
1673	50.316852	-4.084934	0.57	358.8	2014-08-25	09:06:51
1674	50.316853	-4.084937	0.11	293.9	2014-08-25	09:06:53
1675	50.316852	-4.084937	0.06	217.8	2014-08-25	09:06:54
1676	50.316852	-4.084938	0.08	290.5	2014-08-25	09:06:55
1677	50.31686	-4.084938	0.81	1.7	2014-08-25	09:06:56
1678	50.316864	-4.084937	0.25	6	2014-08-25	09:06:58
1679	50.316859	-4.084942	0.67	207.9	2014-08-25	09:06:59
1680	50.316857	-4.084947	0.46	235.5	2014-08-25	09:07:00
1681	50.31686	-4.084949	0.37	338.3	2014-08-25	09:07:01
1682	50.31686	-4.084949	0.07	354.4	2014-08-25	09:07:02
1683	50.31686	-4.084949	0.03	249.2	2014-08-25	09:07:03
1684	50.316857	-4.084953	0.45	211.3	2014-08-25	09:07:04
1685	50.316854	-4.084959	0.56	238	2014-08-25	09:07:05
1686	50.316852	-4.084966	0.29	242.9	2014-08-25	09:07:07
1687	50.316852	-4.084968	0.04	289.8	2014-08-25	09:07:09
1688	50.316852	-4.084968	0.01	180	2014-08-25	09:07:10
1689	50.316856	-4.084967	0.23	6.6	2014-08-25	09:07:12
1690	50.316856	-4.084968	0.06	304.6	2014-08-25	09:07:13
1691	50.316857	-4.08497	0.21	283	2014-08-25	09:07:14
1692	50.316858	-4.08497	0.17	0	2014-08-25	09:07:15
1693	50.316859	-4.084971	0.05	320.9	2014-08-25	09:07:16
1694	50.316858	-4.084973	0.1	238.5	2014-08-25	09:07:18
1695	50.316863	-4.084973	0.65	3.2	2014-08-25	09:07:19
1696	50.31687	-4.084971	0.69	8.5	2014-08-25	09:07:20
1697	50.316873	-4.08497	0.44	11.8	2014-08-25	09:07:21
1698	50.316876	-4.08497	0.35	4.9	2014-08-25	09:07:22
1699	50.316879	-4.084971	0.31	342.2	2014-08-25	09:07:23
1700	50.316878	-4.084972	0.09	212.6	2014-08-25	09:07:24
1701	50.316875	-4.084977	0.58	225.5	2014-08-25	09:07:25
1702	50.316883	-4.084973	0.94	21.5	2014-08-25	09:07:26
1703	50.316892	-4.084967	1.09	19.8	2014-08-25	09:07:27
1704	50.316891	-4.084963	0.36	113	2014-08-25	09:07:28
1705	50.316885	-4.084959	0.66	155.8	2014-08-25	09:07:29
1706	50.316878	-4.084954	0.9	155.8	2014-08-25	09:07:30
1707	50.31688	-4.084974	1.48	279.8	2014-08-25	09:07:31
1708	50.316887	-4.084995	1.64	295.9	2014-08-25	09:07:32
1709	50.316893	-4.085012	1.43	300.7	2014-08-25	09:07:33
1710	50.316903	-4.085019	1.18	336.7	2014-08-25	09:07:34
1711	50.316921	-4.085015	2.04	8.2	2014-08-25	09:07:35
1712	50.31695	-4.084995	3.54	23.3	2014-08-25	09:07:36
1713	50.316992	-4.084975	4.87	17.1	2014-08-25	09:07:37
1714	50.317037	-4.084966	5	7.2	2014-08-25	09:07:38
1715	50.317082	-4.084955	5.09	8.7	2014-08-25	09:07:39
1716	50.317127	-4.084943	5.15	9.9	2014-08-25	09:07:40
1717	50.317173	-4.08493	5.16	10.2	2014-08-25	09:07:41
1718	50.31709	-4.084919	0.67	175.4	2014-08-25	09:07:55
1719	50.317068	-4.084925	2.43	189.9	2014-08-25	09:07:56
1720	50.31705	-4.084931	2.08	190.7	2014-08-25	09:07:57
1721	50.317029	-4.084937	2.34	191.8	2014-08-25	09:07:58
1722	50.317011	-4.084944	2.09	194.1	2014-08-25	09:07:59
1723	50.316998	-4.084949	1.51	193	2014-08-25	09:08:00
1724	50.316985	-4.084955	1.45	196	2014-08-25	09:08:01
1725	50.316971	-4.084966	1.72	206.5	2014-08-25	09:08:02
1726	50.316954	-4.08498	2.22	206.6	2014-08-25	09:08:03
1727	50.316935	-4.084992	2.27	202.4	2014-08-25	09:08:04
1728	50.316917	-4.085	2.09	195.4	2014-08-25	09:08:05
1729	50.316905	-4.085001	1.26	185.4	2014-08-25	09:08:06
1730	50.316894	-4.085001	1.21	178.6	2014-08-25	09:08:07
1731	50.316879	-4.085009	1.81	198.2	2014-08-25	09:08:08
1732	50.316867	-4.085017	1.5	204.5	2014-08-25	09:08:09
1733	50.316864	-4.085025	0.58	244.4	2014-08-25	09:08:10
1734	50.316863	-4.085029	0.35	249.7	2014-08-25	09:08:11
1735	50.316856	-4.085032	0.84	192.6	2014-08-25	09:08:12
1736	50.316848	-4.08504	1.05	212	2014-08-25	09:08:13
1737	50.316835	-4.085046	1.5	197.6	2014-08-25	09:08:14
1738	50.316821	-4.08505	1.62	188.4	2014-08-25	09:08:15
1739	50.316806	-4.085058	1.73	200.1	2014-08-25	09:08:16
1740	50.316796	-4.085065	1.22	203.1	2014-08-25	09:08:17
1741	50.316792	-4.085067	0.5	198.1	2014-08-25	09:08:18
1742	50.31679	-4.085071	0.37	235.8	2014-08-25	09:08:19
1743	50.316794	-4.085069	0.49	19	2014-08-25	09:08:20
1744	50.3168	-4.085058	0.99	53.4	2014-08-25	09:08:21
1745	50.316799	-4.085058	0.1	183.5	2014-08-25	09:08:22
1746	50.3168	-4.085057	0.15	11.3	2014-08-25	09:08:23
1747	50.316802	-4.085059	0.25	331.1	2014-08-25	09:08:24
1748	50.316813	-4.085058	1.25	3	2014-08-25	09:08:25
1749	50.31682	-4.085055	0.42	15.4	2014-08-25	09:08:27
1750	50.316821	-4.085055	0.07	0	2014-08-25	09:08:28
1751	50.316814	-4.085061	0.83	208.4	2014-08-25	09:08:29
1752	50.316806	-4.085068	1.11	210	2014-08-25	09:08:30
1753	50.316797	-4.085076	1.08	210.2	2014-08-25	09:08:31
1754	50.316789	-4.085083	1.04	208.1	2014-08-25	09:08:32
1755	50.316783	-4.085087	0.76	200.7	2014-08-25	09:08:33
1756	50.316782	-4.085087	0.07	228.7	2014-08-25	09:08:34
1757	50.316783	-4.085086	0.14	53.5	2014-08-25	09:08:35
1758	50.316776	-4.085088	0.85	189.3	2014-08-25	09:08:36
1759	50.316767	-4.08509	0.98	190.5	2014-08-25	09:08:37
1760	50.316759	-4.085092	0.92	187.4	2014-08-25	09:08:38
1761	50.316755	-4.085091	0.48	172.2	2014-08-25	09:08:39
1762	50.316759	-4.085083	0.72	50.8	2014-08-25	09:08:40
1763	50.31676	-4.085075	0.57	77.8	2014-08-25	09:08:41
1764	50.316752	-4.08507	0.94	156.4	2014-08-25	09:08:42
1765	50.316741	-4.085066	1.28	165.7	2014-08-25	09:08:43
1766	50.316731	-4.085063	1.15	169.8	2014-08-25	09:08:44
1767	50.316719	-4.085062	1.32	176.6	2014-08-25	09:08:45
1768	50.31671	-4.085062	1.04	181.3	2014-08-25	09:08:46
1769	50.316704	-4.08506	0.62	170.6	2014-08-25	09:08:47
1770	50.316705	-4.08506	0.11	24.9	2014-08-25	09:08:48
1771	50.316706	-4.085059	0.08	18	2014-08-25	09:08:49
1772	50.31672	-4.085054	1.68	12.9	2014-08-25	09:08:50
1773	50.316738	-4.085055	1.96	358.8	2014-08-25	09:08:51
1774	50.316755	-4.085056	1.83	356.6	2014-08-25	09:08:52
1775	50.316757	-4.085058	0.33	335.4	2014-08-25	09:08:53
1776	50.316752	-4.085057	0.27	168.6	2014-08-25	09:08:55
1777	50.316758	-4.085051	0.77	34.4	2014-08-25	09:08:56
1778	50.316759	-4.085047	0.27	60.7	2014-08-25	09:08:57
1779	50.316759	-4.085047	0.01	212.6	2014-08-25	09:08:58
1780	50.316753	-4.085044	0.68	160.6	2014-08-25	09:08:59
1781	50.316748	-4.085042	0.31	165.1	2014-08-25	09:09:01
1782	50.316747	-4.085042	0.06	186.4	2014-08-25	09:09:02
1783	50.316748	-4.085042	0.03	293.1	2014-08-25	09:09:03
1784	50.316747	-4.085042	0.06	180	2014-08-25	09:09:04
1785	50.316746	-4.085043	0.11	215.3	2014-08-25	09:09:05
1786	50.316745	-4.085043	0.09	171.9	2014-08-25	09:09:06
1787	50.316745	-4.085044	0.03	270	2014-08-25	09:09:07
1788	50.316745	-4.085043	0.06	98.5	2014-08-25	09:09:08
1789	50.316744	-4.085036	0.24	108.5	2014-08-25	09:09:10
1790	50.316744	-4.085035	0.1	74.6	2014-08-25	09:09:11
1791	50.316748	-4.085032	0.5	28.6	2014-08-25	09:09:12
1792	50.316752	-4.085028	0.51	33.1	2014-08-25	09:09:13
1793	50.316752	-4.085028	0.05	0	2014-08-25	09:09:14
1794	50.316752	-4.085028	0.01	180	2014-08-25	09:09:15
1795	50.316748	-4.085029	0.5	190.9	2014-08-25	09:09:16
1796	50.31674	-4.08503	0.93	183.7	2014-08-25	09:09:17
1797	50.31673	-4.085026	1.1	165.6	2014-08-25	09:09:18
1798	50.316719	-4.085021	1.27	162	2014-08-25	09:09:19
1799	50.316709	-4.085017	1.16	166.9	2014-08-25	09:09:20
1800	50.316699	-4.085014	1.16	168.7	2014-08-25	09:09:21
1801	50.316693	-4.085013	0.31	175.6	2014-08-25	09:09:23
1802	50.316694	-4.085013	0.02	25.8	2014-08-25	09:09:25
1803	50.316696	-4.085012	0.12	5.7	2014-08-25	09:09:27
1804	50.316695	-4.085016	0.3	248.1	2014-08-25	09:09:28
1805	50.316701	-4.085017	0.69	357.1	2014-08-25	09:09:29
1806	50.316707	-4.085014	0.69	18.6	2014-08-25	09:09:30
1807	50.316707	-4.085013	0.03	67.5	2014-08-25	09:09:31
1808	50.316707	-4.085013	0.06	353.4	2014-08-25	09:09:32
1809	50.316707	-4.085014	0.03	270	2014-08-25	09:09:33
1810	50.316707	-4.085014	0.02	240.6	2014-08-25	09:09:34
1811	50.316703	-4.085018	0.58	205.6	2014-08-25	09:09:35
1812	50.3167	-4.085021	0.39	214	2014-08-25	09:09:36
1813	50.316699	-4.085021	0.06	173.6	2014-08-25	09:09:37
1814	50.316698	-4.085026	0.38	257.3	2014-08-25	09:09:38
1815	50.316704	-4.085027	0.6	352.6	2014-08-25	09:09:39
1816	50.316712	-4.085031	0.98	341.1	2014-08-25	09:09:40
1817	50.316722	-4.085045	1.52	319.2	2014-08-25	09:09:41
1818	50.31673	-4.085056	1.15	317.4	2014-08-25	09:09:42
1819	50.31674	-4.085068	1.37	321.6	2014-08-25	09:09:43
1820	50.316754	-4.085078	1.72	336.1	2014-08-25	09:09:44
1821	50.316779	-4.085084	2.88	351.7	2014-08-25	09:09:45
1822	50.316817	-4.085081	4.16	2.6	2014-08-25	09:09:46
1823	50.316855	-4.08507	4.38	10.8	2014-08-25	09:09:47
1824	50.316894	-4.085049	4.6	19.2	2014-08-25	09:09:48
1825	50.316936	-4.085029	4.82	16.4	2014-08-25	09:09:49
1826	50.316978	-4.085024	4.69	4.4	2014-08-25	09:09:50
1827	50.317019	-4.085026	4.59	358.2	2014-08-25	09:09:51
1828	50.317057	-4.085026	4.23	359.9	2014-08-25	09:09:52
1829	50.317094	-4.085022	4.14	4.6	2014-08-25	09:09:53
1830	50.317126	-4.085017	3.56	5.3	2014-08-25	09:09:54
1831	50.317145	-4.085011	2.18	10.7	2014-08-25	09:09:55
1832	50.317151	-4.085005	0.4	35.4	2014-08-25	09:09:57
1833	50.31715	-4.085006	0.07	216.7	2014-08-25	09:09:59
1834	50.31715	-4.085006	0.02	329	2014-08-25	09:10:00
1835	50.31715	-4.085006	0.02	119.4	2014-08-25	09:10:01
1836	50.317141	-4.085009	1.01	192.9	2014-08-25	09:10:02
1837	50.317132	-4.085011	1.07	187.6	2014-08-25	09:10:03
1838	50.317119	-4.085012	1.43	181.9	2014-08-25	09:10:04
1839	50.317104	-4.085013	1.62	181.9	2014-08-25	09:10:05
1840	50.317097	-4.085004	1.03	141.9	2014-08-25	09:10:06
1841	50.317093	-4.084994	0.85	125.9	2014-08-25	09:10:07
1842	50.317082	-4.084992	1.25	174.8	2014-08-25	09:10:08
1843	50.317069	-4.084991	1.37	174.8	2014-08-25	09:10:09
1844	50.317059	-4.08499	1.2	178	2014-08-25	09:10:10
1845	50.317052	-4.084985	0.84	152.6	2014-08-25	09:10:11
1846	50.317047	-4.084977	0.73	135.5	2014-08-25	09:10:12
1847	50.31704	-4.084979	0.78	186.1	2014-08-25	09:10:13
1848	50.317033	-4.084982	0.89	196.8	2014-08-25	09:10:14
1849	50.317023	-4.084989	1.21	203.2	2014-08-25	09:10:15
1850	50.317015	-4.084999	1.11	221.4	2014-08-25	09:10:16
1851	50.317005	-4.085013	1.46	221.1	2014-08-25	09:10:17
1852	50.316992	-4.085027	1.83	215.2	2014-08-25	09:10:18
1853	50.316983	-4.085042	1.43	224.7	2014-08-25	09:10:19
1854	50.316987	-4.085044	0.48	335.2	2014-08-25	09:10:20
1855	50.316995	-4.085046	0.91	354.7	2014-08-25	09:10:21
1856	50.316994	-4.085052	0.45	252	2014-08-25	09:10:22
1857	50.316986	-4.085063	1.16	225.5	2014-08-25	09:10:23
1858	50.316977	-4.085075	1.37	218.3	2014-08-25	09:10:24
1859	50.316967	-4.085088	1.39	220.2	2014-08-25	09:10:25
1860	50.316966	-4.085098	0.74	264.9	2014-08-25	09:10:26
1861	50.316967	-4.085104	0.41	271.4	2014-08-25	09:10:27
1862	50.316961	-4.085113	0.89	224.6	2014-08-25	09:10:28
1863	50.316952	-4.085124	1.23	218.8	2014-08-25	09:10:29
1864	50.316941	-4.085134	1.44	210.4	2014-08-25	09:10:30
1865	50.316929	-4.085144	1.5	208.7	2014-08-25	09:10:31
1866	50.316916	-4.085154	1.61	205	2014-08-25	09:10:32
1867	50.316905	-4.085165	1.49	212.6	2014-08-25	09:10:33
1868	50.316896	-4.085173	1.13	211.3	2014-08-25	09:10:34
1869	50.316889	-4.085181	1	215.5	2014-08-25	09:10:35
1870	50.316887	-4.085189	0.61	245.6	2014-08-25	09:10:36
1871	50.316889	-4.085193	0.37	305.8	2014-08-25	09:10:37
1872	50.316884	-4.085202	0.82	231.9	2014-08-25	09:10:38
1873	50.316877	-4.085209	0.9	211	2014-08-25	09:10:39
1874	50.316877	-4.08521	0.07	217	2014-08-25	09:10:40
1875	50.316876	-4.085212	0.09	247.8	2014-08-25	09:10:42
1876	50.316876	-4.085212	0.04	285.7	2014-08-25	09:10:43
1877	50.316877	-4.085213	0.09	340.3	2014-08-25	09:10:44
1878	50.316886	-4.085208	1.06	20.3	2014-08-25	09:10:45
1879	50.31689	-4.085207	0.5	4.8	2014-08-25	09:10:46
1880	50.31689	-4.085207	0	0	2014-08-25	09:10:47
1881	50.316886	-4.085209	0.54	194.1	2014-08-25	09:10:48
1882	50.31688	-4.085214	0.73	209	2014-08-25	09:10:49
1883	50.316879	-4.085221	0.52	256.5	2014-08-25	09:10:50
1884	50.316879	-4.085222	0.07	284.8	2014-08-25	09:10:51
1885	50.316887	-4.085218	0.96	14.7	2014-08-25	09:10:52
1886	50.316893	-4.085215	0.66	23.3	2014-08-25	09:10:53
1887	50.316894	-4.085222	0.53	281.2	2014-08-25	09:10:54
1888	50.316885	-4.085233	1.2	219.5	2014-08-25	09:10:55
1889	50.316876	-4.085241	1.23	207.6	2014-08-25	09:10:56
1890	50.316867	-4.085248	1.05	208.2	2014-08-25	09:10:57
1891	50.316858	-4.085251	1.01	191.9	2014-08-25	09:10:58
1892	50.316852	-4.085249	0.69	168	2014-08-25	09:10:59
1893	50.316846	-4.085243	0.8	150.7	2014-08-25	09:11:00
1894	50.316837	-4.085238	1.04	157.7	2014-08-25	09:11:01
1895	50.316829	-4.085236	0.96	173.9	2014-08-25	09:11:02
1896	50.316821	-4.085239	0.86	195.3	2014-08-25	09:11:03
1897	50.316815	-4.085245	0.83	210.5	2014-08-25	09:11:04
1898	50.316805	-4.085247	1.12	187.6	2014-08-25	09:11:05
1899	50.316798	-4.085246	0.79	172.3	2014-08-25	09:11:06
1900	50.316798	-4.085237	0.61	94.4	2014-08-25	09:11:07
1901	50.316802	-4.085229	0.75	50.6	2014-08-25	09:11:08
1902	50.316806	-4.085223	0.32	41.6	2014-08-25	09:11:10
1903	50.3168	-4.085222	0.65	169.4	2014-08-25	09:11:11
1904	50.316793	-4.085222	0.87	179.6	2014-08-25	09:11:12
1905	50.316791	-4.085218	0.28	126.6	2014-08-25	09:11:13
1906	50.316792	-4.085212	0.44	83.9	2014-08-25	09:11:14
1907	50.316786	-4.085207	0.71	149.9	2014-08-25	09:11:15
1908	50.316781	-4.085204	0.56	156.8	2014-08-25	09:11:16
1909	50.316783	-4.085199	0.4	66.3	2014-08-25	09:11:17
1910	50.31679	-4.085192	0.9	34.2	2014-08-25	09:11:18
1911	50.316794	-4.085183	0.75	53.3	2014-08-25	09:11:19
1912	50.316795	-4.085177	0.26	66.6	2014-08-25	09:11:21
1913	50.316791	-4.085181	0.62	209.4	2014-08-25	09:11:22
1914	50.316789	-4.085183	0.13	207.9	2014-08-25	09:11:24
1915	50.316796	-4.085175	0.97	32.8	2014-08-25	09:11:25
1916	50.316799	-4.085166	0.73	61.8	2014-08-25	09:11:26
1917	50.316802	-4.085155	0.89	69	2014-08-25	09:11:27
1918	50.316806	-4.085144	0.87	57	2014-08-25	09:11:28
1919	50.31681	-4.085137	0.68	49.8	2014-08-25	09:11:29
1920	50.316811	-4.085133	0.28	68	2014-08-25	09:11:30
1921	50.316811	-4.085134	0.07	277.8	2014-08-25	09:11:31
1922	50.316811	-4.085136	0.1	253.7	2014-08-25	09:11:32
1923	50.316808	-4.085142	0.55	240.4	2014-08-25	09:11:33
1924	50.316808	-4.085143	0.07	270	2014-08-25	09:11:34
1925	50.316815	-4.085132	1.1	47.9	2014-08-25	09:11:35
1926	50.316823	-4.085124	1.07	32.6	2014-08-25	09:11:36
1927	50.316825	-4.085116	0.59	64.6	2014-08-25	09:11:37
1928	50.316824	-4.085115	0.17	137	2014-08-25	09:11:38
1929	50.316824	-4.08512	0.19	268.7	2014-08-25	09:11:40
1930	50.316824	-4.085122	0.16	249.6	2014-08-25	09:11:41
1931	50.316822	-4.085129	0.55	249.1	2014-08-25	09:11:42
1932	50.316822	-4.08513	0.07	326.9	2014-08-25	09:11:43
1933	50.316831	-4.085131	0.96	353.6	2014-08-25	09:11:44
1934	50.316837	-4.085131	0.71	1	2014-08-25	09:11:45
1935	50.316842	-4.085131	0.54	2.6	2014-08-25	09:11:46
1936	50.316846	-4.08513	0.43	4	2014-08-25	09:11:47
1937	50.316851	-4.085135	0.69	332	2014-08-25	09:11:48
1938	50.316857	-4.085132	0.67	19.7	2014-08-25	09:11:49
1939	50.316867	-4.085122	1.29	31.4	2014-08-25	09:11:50
1940	50.316878	-4.085116	1.3	19.8	2014-08-25	09:11:51
1941	50.316897	-4.085107	2.16	16.9	2014-08-25	09:11:52
1942	50.316923	-4.08509	3.18	22.4	2014-08-25	09:11:53
1943	50.316956	-4.085064	4.11	27	2014-08-25	09:11:54
1944	50.316993	-4.085031	4.71	29.6	2014-08-25	09:11:55
1945	50.317032	-4.085017	4.51	12.6	2014-08-25	09:11:56
1946	50.317071	-4.085025	4.37	352.8	2014-08-25	09:11:57
1947	50.317114	-4.085028	4.72	357.7	2014-08-25	09:11:58
1948	50.317157	-4.085012	4.98	13.4	2014-08-25	09:11:59
1949	50.317198	-4.084987	4.94	21	2014-08-25	09:12:00
1950	50.317238	-4.084975	4.47	11	2014-08-25	09:12:01
1951	50.317277	-4.084977	4.37	358.3	2014-08-25	09:12:02
1952	50.317322	-4.08498	4.97	357.1	2014-08-25	09:12:03
1953	50.317368	-4.084986	5.13	355.3	2014-08-25	09:12:04
1954	50.317413	-4.084993	5.11	354.6	2014-08-25	09:12:05
1955	50.317513	-4.085005	0.85	355.6	2014-08-25	09:12:18
1956	50.317356	-4.084989	17.49	176.4	2014-08-25	09:12:19
1957	50.317313	-4.084985	4.83	176	2014-08-25	09:12:20
1958	50.317285	-4.084984	3.07	179.3	2014-08-25	09:12:21
1959	50.31726	-4.084983	2.78	178.2	2014-08-25	09:12:22
1960	50.317242	-4.08498	2.01	174.2	2014-08-25	09:12:23
1961	50.317236	-4.084974	0.78	148.9	2014-08-25	09:12:24
1962	50.317228	-4.084966	1.06	146.1	2014-08-25	09:12:25
1963	50.317217	-4.084958	1.33	155.7	2014-08-25	09:12:26
1964	50.317204	-4.084954	1.48	166.3	2014-08-25	09:12:27
1965	50.317192	-4.084951	1.38	172.3	2014-08-25	09:12:28
1966	50.317178	-4.084947	1.6	169.9	2014-08-25	09:12:29
1967	50.317165	-4.084946	1.48	177.2	2014-08-25	09:12:30
1968	50.317152	-4.084943	1.44	170.7	2014-08-25	09:12:31
1969	50.317142	-4.084938	1.2	164.2	2014-08-25	09:12:32
1970	50.317133	-4.084932	1.03	153.3	2014-08-25	09:12:33
1971	50.317126	-4.084924	0.97	146.6	2014-08-25	09:12:34
1972	50.317117	-4.084922	0.97	172.9	2014-08-25	09:12:35
1973	50.317107	-4.084926	1.22	191	2014-08-25	09:12:36
1974	50.317094	-4.084931	1.49	194.5	2014-08-25	09:12:37
1975	50.317083	-4.084939	1.33	206.3	2014-08-25	09:12:38
1976	50.31708	-4.08494	0.33	184.2	2014-08-25	09:12:39
1977	50.317084	-4.084929	0.88	57.2	2014-08-25	09:12:40
1978	50.317084	-4.084925	0.32	88.4	2014-08-25	09:12:41
1979	50.317081	-4.084927	0.42	207.1	2014-08-25	09:12:42
1980	50.317076	-4.084929	0.52	193.3	2014-08-25	09:12:43
1981	50.31707	-4.084928	0.77	174.2	2014-08-25	09:12:44
1982	50.317057	-4.084928	1.39	180.7	2014-08-25	09:12:45
1983	50.31705	-4.084926	0.85	170.7	2014-08-25	09:12:46
1984	50.317053	-4.084919	0.34	50.7	2014-08-25	09:12:48
1985	50.317048	-4.084921	0.65	192.7	2014-08-25	09:12:49
1986	50.31704	-4.084921	0.91	180.8	2014-08-25	09:12:50
1987	50.317032	-4.084926	0.97	202.1	2014-08-25	09:12:51
1988	50.317019	-4.084932	1.45	196.7	2014-08-25	09:12:52
1989	50.317009	-4.084934	1.07	186.7	2014-08-25	09:12:53
1990	50.317014	-4.084928	0.62	40	2014-08-25	09:12:54
1991	50.317019	-4.084922	0.69	37.6	2014-08-25	09:12:55
1992	50.317019	-4.084922	0.03	90	2014-08-25	09:12:56
1993	50.317012	-4.084924	0.75	189.6	2014-08-25	09:12:57
1994	50.317002	-4.084926	1.13	189.5	2014-08-25	09:12:58
1995	50.316992	-4.084928	1.11	186.5	2014-08-25	09:12:59
1996	50.316987	-4.084929	0.29	184.2	2014-08-25	09:13:01
1997	50.31699	-4.084923	0.25	56.7	2014-08-25	09:13:03
1998	50.316983	-4.084929	0.83	211.2	2014-08-25	09:13:04
1999	50.316974	-4.084935	1.09	204.9	2014-08-25	09:13:05
[truncated: 2,186 more rows]
