# Supplementary material for: On the Potential of Surfers to Monitor Environmental Indicators in the Coastal Zone
Source: PLoS One. 2015 Jul 8;10(7):e0127706. doi: 10.1371/journal.pone.0127706 (PMC4496071; doi:10.1371/journal.pone.0127706)
Supplement: S1 Data — Contains 85 GPS tracks (comma separated files) used to estimate surfing performance statistics in the manuscript. (ZIP) [file pone.0127706.s001.zip › S1 Data GPS Tracks/20140830_Wembury.csv]

No	Latitude	Longitude	Speed	Course	Date	Time
1	50.317242	-4.083272	0	0	2014-08-30	06:22:34
2	50.317243	-4.083271	0.1	38.7	2014-08-30	06:22:35
3	50.317242	-4.08327	0.14	123.4	2014-08-30	06:22:36
4	50.317241	-4.083269	0.13	141.2	2014-08-30	06:22:37
5	50.317242	-4.083266	0.19	84.3	2014-08-30	06:22:38
6	50.317243	-4.083263	0.26	61.8	2014-08-30	06:22:39
7	50.317241	-4.083262	0.2	157.5	2014-08-30	06:22:40
8	50.317239	-4.083261	0.19	157.9	2014-08-30	06:22:41
9	50.317239	-4.08326	0.04	147.4	2014-08-30	06:22:42
10	50.317239	-4.083261	0.06	212.6	2014-08-30	06:22:43
11	50.317238	-4.083261	0.1	212.2	2014-08-30	06:22:44
12	50.317237	-4.083264	0.2	253.7	2014-08-30	06:22:45
13	50.317237	-4.083264	0.05	187.8	2014-08-30	06:22:46
14	50.317236	-4.083265	0.11	218.1	2014-08-30	06:22:47
15	50.317235	-4.083265	0.12	165.1	2014-08-30	06:22:48
16	50.317233	-4.083265	0.3	183.4	2014-08-30	06:22:49
17	50.31723	-4.083266	0.31	199.4	2014-08-30	06:22:50
18	50.317258	-4.083246	3.4	24.7	2014-08-30	06:22:51
19	50.317272	-4.083236	1.74	26.1	2014-08-30	06:22:52
20	50.317276	-4.083233	0.53	20.5	2014-08-30	06:22:53
21	50.317278	-4.083234	0.17	344.2	2014-08-30	06:22:54
22	50.317279	-4.083229	0.33	71.5	2014-08-30	06:22:55
23	50.317281	-4.083225	0.41	53.6	2014-08-30	06:22:56
24	50.317291	-4.08323	1.23	343.8	2014-08-30	06:22:57
25	50.317299	-4.083232	0.88	347.1	2014-08-30	06:22:58
26	50.317303	-4.083231	0.45	10.7	2014-08-30	06:22:59
27	50.317307	-4.083232	0.42	356	2014-08-30	06:23:00
28	50.317314	-4.083239	0.91	327.8	2014-08-30	06:23:01
29	50.317318	-4.083249	0.91	304.8	2014-08-30	06:23:02
30	50.317318	-4.08326	0.8	264.6	2014-08-30	06:23:03
31	50.317316	-4.083262	0.11	218.9	2014-08-30	06:23:05
32	50.317316	-4.08326	0.13	78	2014-08-30	06:23:06
33	50.317317	-4.083259	0.13	37.1	2014-08-30	06:23:07
34	50.317317	-4.083259	0.02	180	2014-08-30	06:23:08
35	50.317317	-4.083258	0.08	68.6	2014-08-30	06:23:09
36	50.317318	-4.083258	0.03	0	2014-08-30	06:23:10
37	50.317318	-4.083258	0.03	53.6	2014-08-30	06:23:11
38	50.317318	-4.083257	0.06	51.5	2014-08-30	06:23:12
39	50.317318	-4.083257	0.01	90	2014-08-30	06:23:13
40	50.317319	-4.083257	0.04	26.7	2014-08-30	06:23:14
41	50.317319	-4.083257	0.07	344.3	2014-08-30	06:23:15
42	50.31732	-4.083258	0.09	336.9	2014-08-30	06:23:16
43	50.317321	-4.083259	0.15	331.6	2014-08-30	06:23:17
44	50.317322	-4.08326	0.12	322.5	2014-08-30	06:23:18
45	50.317322	-4.08326	0.02	17.7	2014-08-30	06:23:19
46	50.317325	-4.083257	0.37	24.7	2014-08-30	06:23:20
47	50.317325	-4.083257	0.06	41.9	2014-08-30	06:23:21
48	50.317326	-4.083256	0.05	65.7	2014-08-30	06:23:22
49	50.317326	-4.083256	0.01	51.9	2014-08-30	06:23:23
50	50.317327	-4.083259	0.26	310.6	2014-08-30	06:23:24
51	50.317331	-4.083255	0.44	35.1	2014-08-30	06:23:25
52	50.317333	-4.083251	0.38	54.2	2014-08-30	06:23:26
53	50.317334	-4.083252	0.14	339.9	2014-08-30	06:23:27
54	50.317328	-4.083246	0.7	148.2	2014-08-30	06:23:28
55	50.317325	-4.083242	0.45	138.5	2014-08-30	06:23:29
56	50.317325	-4.083241	0.12	117.4	2014-08-30	06:23:30
57	50.317334	-4.083243	1.01	352.5	2014-08-30	06:23:31
58	50.31735	-4.083251	1.95	341.1	2014-08-30	06:23:32
59	50.31737	-4.083267	2.45	333.3	2014-08-30	06:23:33
60	50.317392	-4.083282	2.68	336.7	2014-08-30	06:23:34
61	50.317411	-4.083295	2.33	335.7	2014-08-30	06:23:35
62	50.317426	-4.083306	1.81	335.4	2014-08-30	06:23:36
63	50.317442	-4.083316	1.93	338.1	2014-08-30	06:23:37
64	50.317456	-4.083328	1.77	330.7	2014-08-30	06:23:38
65	50.317469	-4.083344	1.82	320.8	2014-08-30	06:23:39
66	50.31748	-4.08336	1.73	318.7	2014-08-30	06:23:40
67	50.317491	-4.083378	1.73	315.3	2014-08-30	06:23:41
68	50.317508	-4.083396	2.25	323.3	2014-08-30	06:23:42
69	50.317527	-4.083409	2.36	338.5	2014-08-30	06:23:43
70	50.31755	-4.083415	2.57	349.3	2014-08-30	06:23:44
71	50.317572	-4.083414	2.49	2.5	2014-08-30	06:23:45
72	50.317592	-4.083416	2.14	356.3	2014-08-30	06:23:46
73	50.317611	-4.083431	2.41	333.4	2014-08-30	06:23:47
74	50.317628	-4.083456	2.57	316.8	2014-08-30	06:23:48
75	50.317638	-4.083477	1.93	307.1	2014-08-30	06:23:49
76	50.317643	-4.083493	1.25	297.2	2014-08-30	06:23:50
77	50.317647	-4.083508	1.13	292.3	2014-08-30	06:23:51
78	50.31765	-4.083522	1.08	287.7	2014-08-30	06:23:52
79	50.31765	-4.083538	1.09	268.1	2014-08-30	06:23:53
80	50.31765	-4.083557	1.41	268.8	2014-08-30	06:23:54
81	50.317649	-4.08358	1.64	266.4	2014-08-30	06:23:55
82	50.317649	-4.083605	1.75	270.6	2014-08-30	06:23:56
83	50.317649	-4.08363	1.74	269.7	2014-08-30	06:23:57
84	50.317646	-4.083653	1.69	261.4	2014-08-30	06:23:58
85	50.317643	-4.083679	1.86	259	2014-08-30	06:23:59
86	50.317639	-4.083702	1.75	254.5	2014-08-30	06:24:00
87	50.317636	-4.083723	1.5	258.5	2014-08-30	06:24:01
88	50.317636	-4.083745	1.56	266.9	2014-08-30	06:24:02
89	50.317635	-4.083768	1.63	268.7	2014-08-30	06:24:03
90	50.317635	-4.083789	1.47	270	2014-08-30	06:24:04
91	50.317636	-4.083808	1.41	271.5	2014-08-30	06:24:05
92	50.317635	-4.083825	1.19	269.1	2014-08-30	06:24:06
93	50.317633	-4.083835	0.78	246.9	2014-08-30	06:24:07
94	50.317628	-4.083841	0.67	213.8	2014-08-30	06:24:08
95	50.317622	-4.083846	0.74	209.8	2014-08-30	06:24:09
96	50.317616	-4.083849	0.74	201.2	2014-08-30	06:24:10
97	50.317608	-4.083854	0.86	199.8	2014-08-30	06:24:11
98	50.317601	-4.083856	0.87	193	2014-08-30	06:24:12
99	50.317594	-4.083863	0.86	214.2	2014-08-30	06:24:13
100	50.317592	-4.08388	1.23	255.9	2014-08-30	06:24:14
101	50.317588	-4.083898	1.33	250.8	2014-08-30	06:24:15
102	50.317583	-4.083912	1.16	243.3	2014-08-30	06:24:16
103	50.31758	-4.083926	1.06	251.4	2014-08-30	06:24:17
104	50.317577	-4.083936	0.76	247.6	2014-08-30	06:24:18
105	50.317574	-4.083946	0.8	240.1	2014-08-30	06:24:19
106	50.31757	-4.083957	0.88	244.7	2014-08-30	06:24:20
107	50.317568	-4.083971	1.02	255.3	2014-08-30	06:24:21
108	50.317568	-4.083988	1.2	269.5	2014-08-30	06:24:22
109	50.317568	-4.084003	1.1	272.4	2014-08-30	06:24:23
110	50.317568	-4.084018	1.04	264.4	2014-08-30	06:24:24
111	50.317566	-4.084033	1.07	263	2014-08-30	06:24:25
112	50.317568	-4.08405	1.22	277.9	2014-08-30	06:24:26
113	50.317571	-4.084065	1.15	288.4	2014-08-30	06:24:27
114	50.317575	-4.08408	1.16	291.2	2014-08-30	06:24:28
115	50.317578	-4.084098	1.27	286.2	2014-08-30	06:24:29
116	50.317576	-4.084115	1.28	260.3	2014-08-30	06:24:30
117	50.317575	-4.084137	1.56	264.2	2014-08-30	06:24:31
118	50.317574	-4.084162	1.74	266.6	2014-08-30	06:24:32
119	50.317573	-4.084189	1.93	266.9	2014-08-30	06:24:33
120	50.317573	-4.084219	2.13	270.3	2014-08-30	06:24:34
121	50.317574	-4.084238	1.35	272.4	2014-08-30	06:24:35
122	50.317574	-4.084257	1.41	270.4	2014-08-30	06:24:36
123	50.317571	-4.084277	1.43	258.8	2014-08-30	06:24:37
124	50.31757	-4.084294	1.23	262.6	2014-08-30	06:24:38
125	50.31757	-4.084316	1.52	270	2014-08-30	06:24:39
126	50.317571	-4.084333	1.23	274.8	2014-08-30	06:24:40
127	50.317572	-4.084349	1.12	279.1	2014-08-30	06:24:41
128	50.317572	-4.084359	0.73	272.2	2014-08-30	06:24:42
129	50.317572	-4.084372	0.96	267.8	2014-08-30	06:24:43
130	50.317568	-4.084381	0.81	232.4	2014-08-30	06:24:44
131	50.317562	-4.084384	0.64	199	2014-08-30	06:24:45
132	50.317557	-4.084391	0.72	219.3	2014-08-30	06:24:46
133	50.317551	-4.084395	0.72	207.8	2014-08-30	06:24:47
134	50.317546	-4.084395	0.62	176.1	2014-08-30	06:24:48
135	50.317539	-4.084394	0.73	176.7	2014-08-30	06:24:49
136	50.317534	-4.084397	0.62	196.2	2014-08-30	06:24:50
137	50.317526	-4.084399	0.45	188.8	2014-08-30	06:24:52
138	50.31752	-4.084402	0.75	200.1	2014-08-30	06:24:53
139	50.317521	-4.084437	1.23	272	2014-08-30	06:24:55
140	50.317525	-4.084458	1.61	287.2	2014-08-30	06:24:56
141	50.31753	-4.084484	1.91	287.3	2014-08-30	06:24:57
142	50.317534	-4.084503	1.4	287.8	2014-08-30	06:24:58
143	50.317536	-4.084523	0.74	279.5	2014-08-30	06:25:00
144	50.317547	-4.084573	3.7	288.5	2014-08-30	06:25:01
145	50.317555	-4.084624	1.87	284	2014-08-30	06:25:03
146	50.317554	-4.084634	0.72	267.8	2014-08-30	06:25:04
147	50.317554	-4.08464	0.44	263.9	2014-08-30	06:25:05
148	50.317555	-4.084647	0.24	278.9	2014-08-30	06:25:07
149	50.317561	-4.084664	0.72	301.4	2014-08-30	06:25:09
150	50.317561	-4.084664	0.03	191.5	2014-08-30	06:25:10
151	50.317559	-4.084671	0.58	246.2	2014-08-30	06:25:11
152	50.317558	-4.08468	0.62	260.4	2014-08-30	06:25:12
153	50.317556	-4.084689	0.35	246.3	2014-08-30	06:25:14
154	50.317555	-4.08469	0.08	263.4	2014-08-30	06:25:15
155	50.31755	-4.084711	1.59	246.5	2014-08-30	06:25:16
156	50.317544	-4.084738	2.1	251.3	2014-08-30	06:25:17
157	50.317534	-4.084753	1.51	221.9	2014-08-30	06:25:18
158	50.317525	-4.084779	2.1	243.6	2014-08-30	06:25:19
159	50.317518	-4.084807	2.16	247.9	2014-08-30	06:25:20
160	50.317511	-4.084826	1.57	239.2	2014-08-30	06:25:21
161	50.317501	-4.084842	1.59	224.2	2014-08-30	06:25:22
162	50.31749	-4.084854	1.47	214.9	2014-08-30	06:25:23
163	50.317478	-4.084862	1.39	205.3	2014-08-30	06:25:24
164	50.317469	-4.084868	1.18	200.5	2014-08-30	06:25:25
165	50.317459	-4.084874	1.21	203.2	2014-08-30	06:25:26
166	50.317446	-4.084882	1.54	199.4	2014-08-30	06:25:27
167	50.317433	-4.084891	1.48	205	2014-08-30	06:25:28
168	50.317426	-4.084895	0.93	200.2	2014-08-30	06:25:29
169	50.317425	-4.084896	0.1	236.2	2014-08-30	06:25:30
170	50.317413	-4.084902	1.37	199	2014-08-30	06:25:31
171	50.3174	-4.08491	1.57	198.6	2014-08-30	06:25:32
172	50.317387	-4.084916	1.5	197	2014-08-30	06:25:33
173	50.317373	-4.084922	1.68	196.5	2014-08-30	06:25:34
174	50.317356	-4.08493	1.91	196.8	2014-08-30	06:25:35
175	50.317344	-4.084935	1.36	194.5	2014-08-30	06:25:36
176	50.317334	-4.084932	1.17	170.9	2014-08-30	06:25:37
177	50.31732	-4.084929	1.57	172.4	2014-08-30	06:25:38
178	50.317305	-4.084931	1.67	184.1	2014-08-30	06:25:39
179	50.317299	-4.084928	0.73	160.9	2014-08-30	06:25:40
180	50.317298	-4.084921	0.47	96.7	2014-08-30	06:25:41
181	50.317292	-4.084918	0.7	164.2	2014-08-30	06:25:42
182	50.317281	-4.084918	1.28	177.9	2014-08-30	06:25:43
183	50.317265	-4.084919	1.75	182.1	2014-08-30	06:25:44
184	50.317249	-4.084918	1.83	178	2014-08-30	06:25:45
185	50.317235	-4.084912	1.58	163.8	2014-08-30	06:25:46
186	50.317222	-4.084905	1.48	161.9	2014-08-30	06:25:47
187	50.317211	-4.084901	1.34	167.4	2014-08-30	06:25:48
188	50.317201	-4.084897	1.17	167.1	2014-08-30	06:25:49
189	50.317189	-4.084898	1.34	182.5	2014-08-30	06:25:50
190	50.317174	-4.0849	1.6	184.7	2014-08-30	06:25:51
191	50.31716	-4.084901	1.56	183.7	2014-08-30	06:25:52
192	50.317153	-4.084893	0.98	142.2	2014-08-30	06:25:53
193	50.317145	-4.084885	1.06	149.1	2014-08-30	06:25:54
194	50.317134	-4.084884	1.21	174.9	2014-08-30	06:25:55
195	50.317125	-4.084883	0.98	177.9	2014-08-30	06:25:56
196	50.317117	-4.084884	1	182	2014-08-30	06:25:57
197	50.317109	-4.084883	0.82	176.7	2014-08-30	06:25:58
198	50.317105	-4.084886	0.51	206.4	2014-08-30	06:25:59
199	50.317098	-4.084895	0.97	220.8	2014-08-30	06:26:00
200	50.3171	-4.084893	0.23	55.4	2014-08-30	06:26:01
201	50.317105	-4.084885	0.76	43.6	2014-08-30	06:26:02
202	50.317103	-4.084881	0.31	118.5	2014-08-30	06:26:03
203	50.317103	-4.084882	0.05	200.8	2014-08-30	06:26:04
204	50.317104	-4.084882	0.11	337.9	2014-08-30	06:26:05
205	50.317113	-4.084886	1.06	346.6	2014-08-30	06:26:06
206	50.317126	-4.084885	1.48	1.2	2014-08-30	06:26:07
207	50.317145	-4.084878	2.16	14.2	2014-08-30	06:26:08
208	50.317166	-4.08486	2.65	28.7	2014-08-30	06:26:09
209	50.317179	-4.084847	1.68	32.9	2014-08-30	06:26:10
210	50.317184	-4.084845	0.58	13.8	2014-08-30	06:26:11
211	50.317188	-4.084849	0.58	333.9	2014-08-30	06:26:12
212	50.317191	-4.084859	0.81	294.5	2014-08-30	06:26:13
213	50.317191	-4.084875	1.11	270	2014-08-30	06:26:14
214	50.317189	-4.08489	1.07	258.9	2014-08-30	06:26:15
215	50.317186	-4.0849	0.89	240.5	2014-08-30	06:26:16
216	50.317178	-4.084913	1.25	225.5	2014-08-30	06:26:17
217	50.317166	-4.084926	1.57	214.6	2014-08-30	06:26:18
218	50.317155	-4.084939	1.6	218	2014-08-30	06:26:19
219	50.317144	-4.084951	1.46	215.1	2014-08-30	06:26:20
220	50.317141	-4.084953	0.37	197.7	2014-08-30	06:26:21
221	50.317142	-4.084952	0.15	16.4	2014-08-30	06:26:22
222	50.317137	-4.084958	0.69	214.6	2014-08-30	06:26:23
223	50.317125	-4.084966	1.47	203.9	2014-08-30	06:26:24
224	50.31711	-4.084979	1.84	209.9	2014-08-30	06:26:25
225	50.3171	-4.084991	1.48	215.1	2014-08-30	06:26:26
226	50.31709	-4.084999	1.15	207.8	2014-08-30	06:26:27
227	50.317079	-4.085006	1.34	202.2	2014-08-30	06:26:28
228	50.31707	-4.085013	1.11	205.8	2014-08-30	06:26:29
229	50.31706	-4.085018	1.26	198.7	2014-08-30	06:26:30
230	50.317047	-4.085027	1.59	204.4	2014-08-30	06:26:31
231	50.317033	-4.085039	1.73	207.4	2014-08-30	06:26:32
232	50.31702	-4.085049	1.58	206.2	2014-08-30	06:26:33
233	50.317015	-4.085048	0.58	176.5	2014-08-30	06:26:34
234	50.317017	-4.085045	0.28	46	2014-08-30	06:26:35
235	50.317016	-4.085045	0.04	139	2014-08-30	06:26:36
236	50.317015	-4.085046	0.07	224.5	2014-08-30	06:26:38
237	50.317016	-4.085044	0.07	65.6	2014-08-30	06:26:40
238	50.317016	-4.085045	0.03	234.6	2014-08-30	06:26:42
239	50.317017	-4.085042	0.15	55.4	2014-08-30	06:26:44
240	50.317017	-4.085042	0.01	144.3	2014-08-30	06:26:45
241	50.317015	-4.085045	0.35	228.3	2014-08-30	06:26:46
242	50.317012	-4.085047	0.31	204.1	2014-08-30	06:26:47
243	50.317013	-4.085046	0.1	73.7	2014-08-30	06:26:48
244	50.31701	-4.085045	0.12	168.9	2014-08-30	06:26:50
245	50.317018	-4.085038	0.93	32.3	2014-08-30	06:26:51
246	50.317021	-4.085034	0.5	40	2014-08-30	06:26:52
247	50.317025	-4.08503	0.55	26.8	2014-08-30	06:26:53
248	50.317031	-4.085025	0.7	33.4	2014-08-30	06:26:54
249	50.317033	-4.085017	0.65	63.4	2014-08-30	06:26:55
250	50.31703	-4.085014	0.43	150.1	2014-08-30	06:26:56
251	50.317026	-4.085016	0.43	201.1	2014-08-30	06:26:57
252	50.317022	-4.08502	0.57	210.6	2014-08-30	06:26:58
253	50.317018	-4.085024	0.5	213.7	2014-08-30	06:26:59
254	50.317019	-4.085022	0.13	59	2014-08-30	06:27:00
255	50.317019	-4.085022	0.05	65.7	2014-08-30	06:27:01
256	50.317019	-4.085022	0.03	348.5	2014-08-30	06:27:02
257	50.31702	-4.085022	0.07	349.6	2014-08-30	06:27:03
258	50.317018	-4.085024	0.26	218	2014-08-30	06:27:04
259	50.317026	-4.08502	1.01	17.8	2014-08-30	06:27:05
260	50.317035	-4.08502	0.91	359.6	2014-08-30	06:27:06
261	50.317038	-4.085027	0.68	308.9	2014-08-30	06:27:07
262	50.317043	-4.085042	1.16	298.4	2014-08-30	06:27:08
263	50.31705	-4.085055	1.25	308.9	2014-08-30	06:27:09
264	50.31706	-4.085064	1.21	330.3	2014-08-30	06:27:10
265	50.317071	-4.085069	1.23	343.1	2014-08-30	06:27:11
266	50.317081	-4.085072	1.22	351	2014-08-30	06:27:12
267	50.317099	-4.085065	2.02	13.3	2014-08-30	06:27:13
268	50.317127	-4.085049	3.3	20.2	2014-08-30	06:27:14
269	50.317162	-4.085025	4.29	23.3	2014-08-30	06:27:15
270	50.317197	-4.084992	4.51	31.3	2014-08-30	06:27:16
271	50.31723	-4.084959	4.4	32.3	2014-08-30	06:27:17
272	50.317262	-4.08493	4.11	29.9	2014-08-30	06:27:18
273	50.317292	-4.084907	3.65	26.5	2014-08-30	06:27:19
274	50.317321	-4.084886	3.63	24.8	2014-08-30	06:27:20
275	50.317351	-4.084865	3.66	24.3	2014-08-30	06:27:21
276	50.317377	-4.084845	3.19	26.3	2014-08-30	06:27:22
277	50.317392	-4.08483	1.94	32	2014-08-30	06:27:23
278	50.317396	-4.084819	0.94	58.4	2014-08-30	06:27:24
279	50.3174	-4.084821	0.51	347.1	2014-08-30	06:27:25
280	50.317403	-4.084837	1.22	284.2	2014-08-30	06:27:26
281	50.317399	-4.084856	1.37	252.1	2014-08-30	06:27:27
282	50.317392	-4.084874	1.51	237.1	2014-08-30	06:27:28
283	50.317384	-4.084888	1.34	230.1	2014-08-30	06:27:29
284	50.317376	-4.084901	1.35	224.6	2014-08-30	06:27:30
285	50.317364	-4.084912	1.52	208.6	2014-08-30	06:27:31
286	50.317353	-4.08492	1.34	205.9	2014-08-30	06:27:32
287	50.317344	-4.084925	1.08	201.8	2014-08-30	06:27:33
288	50.317332	-4.084931	1.37	197.2	2014-08-30	06:27:34
289	50.317321	-4.084937	1.32	197.3	2014-08-30	06:27:35
290	50.317311	-4.084942	1.15	200.2	2014-08-30	06:27:36
291	50.317297	-4.084951	1.67	202.4	2014-08-30	06:27:37
292	50.317282	-4.084961	1.77	202.3	2014-08-30	06:27:38
293	50.317268	-4.084966	1.6	193.7	2014-08-30	06:27:39
294	50.317256	-4.084971	1.43	195.2	2014-08-30	06:27:40
295	50.317245	-4.084975	1.31	192.9	2014-08-30	06:27:41
296	50.317234	-4.084978	1.17	188.8	2014-08-30	06:27:42
297	50.317225	-4.084978	1.01	181	2014-08-30	06:27:43
298	50.317215	-4.084981	1.15	191.3	2014-08-30	06:27:44
299	50.317204	-4.084985	1.24	191.4	2014-08-30	06:27:45
300	50.317195	-4.084984	1.03	178.3	2014-08-30	06:27:46
301	50.317184	-4.084987	1.19	187.8	2014-08-30	06:27:47
302	50.317174	-4.084991	1.21	193.7	2014-08-30	06:27:48
303	50.317165	-4.084995	1.05	197.6	2014-08-30	06:27:49
304	50.31716	-4.084993	0.51	158.8	2014-08-30	06:27:50
305	50.317158	-4.084988	0.44	136.3	2014-08-30	06:27:51
306	50.317155	-4.084998	0.72	247.9	2014-08-30	06:27:52
307	50.31716	-4.085005	0.74	312	2014-08-30	06:27:53
308	50.317168	-4.085	1.01	20.8	2014-08-30	06:27:54
309	50.317179	-4.084986	1.61	40.6	2014-08-30	06:27:55
310	50.317185	-4.084975	1.03	48.1	2014-08-30	06:27:56
311	50.317185	-4.084975	0.05	231.9	2014-08-30	06:27:57
312	50.317185	-4.084975	0.06	174.2	2014-08-30	06:27:58
313	50.31718	-4.084982	0.67	225.6	2014-08-30	06:27:59
314	50.317174	-4.084988	0.86	212.2	2014-08-30	06:28:00
315	50.317165	-4.084994	1.09	200.8	2014-08-30	06:28:01
316	50.317156	-4.084997	0.99	193.2	2014-08-30	06:28:02
317	50.317147	-4.084999	1.06	189.7	2014-08-30	06:28:03
318	50.317137	-4.084999	1.03	179.6	2014-08-30	06:28:04
319	50.317128	-4.084994	1.11	159.7	2014-08-30	06:28:05
320	50.31712	-4.084991	0.94	165.4	2014-08-30	06:28:06
321	50.317108	-4.084994	1.33	189.8	2014-08-30	06:28:07
322	50.317095	-4.084994	1.41	180.5	2014-08-30	06:28:08
323	50.317083	-4.084992	1.44	174	2014-08-30	06:28:09
324	50.317073	-4.084988	1.06	163.7	2014-08-30	06:28:10
325	50.317067	-4.084981	0.84	147.8	2014-08-30	06:28:11
326	50.317059	-4.084979	0.87	171	2014-08-30	06:28:12
327	50.31705	-4.08498	1.01	181.7	2014-08-30	06:28:13
328	50.317039	-4.084979	1.2	178.6	2014-08-30	06:28:14
329	50.31703	-4.084979	1.1	177.2	2014-08-30	06:28:15
330	50.31702	-4.084977	1.1	173.8	2014-08-30	06:28:16
331	50.31701	-4.084975	1.13	171.8	2014-08-30	06:28:17
332	50.316999	-4.084974	1.16	176.2	2014-08-30	06:28:18
333	50.316994	-4.084969	0.71	154.3	2014-08-30	06:28:19
334	50.316997	-4.084967	0.42	27.7	2014-08-30	06:28:20
335	50.316998	-4.084967	0.15	333.3	2014-08-30	06:28:21
336	50.316998	-4.084968	0.05	333.4	2014-08-30	06:28:22
337	50.316998	-4.084968	0.02	187.8	2014-08-30	06:28:24
338	50.317004	-4.084963	0.76	28.4	2014-08-30	06:28:25
339	50.317006	-4.084958	0.36	59	2014-08-30	06:28:26
340	50.317003	-4.084957	0.37	162.2	2014-08-30	06:28:27
341	50.317002	-4.084957	0.05	223.8	2014-08-30	06:28:28
342	50.316999	-4.08496	0.4	214	2014-08-30	06:28:29
343	50.316999	-4.084961	0.07	261.3	2014-08-30	06:28:30
344	50.317	-4.084958	0.29	61.3	2014-08-30	06:28:31
345	50.316999	-4.084956	0.1	138.8	2014-08-30	06:28:33
346	50.317002	-4.08495	0.48	54.6	2014-08-30	06:28:34
347	50.317002	-4.084946	0.32	81.6	2014-08-30	06:28:35
348	50.317002	-4.084945	0.05	95	2014-08-30	06:28:37
349	50.317001	-4.084944	0.14	165.5	2014-08-30	06:28:38
350	50.316998	-4.084946	0.14	206.2	2014-08-30	06:28:40
351	50.316999	-4.084946	0.03	308.1	2014-08-30	06:28:41
352	50.317004	-4.084942	0.69	26.7	2014-08-30	06:28:42
353	50.317005	-4.084935	0.25	73.8	2014-08-30	06:28:44
354	50.317005	-4.084934	0.08	125.6	2014-08-30	06:28:45
355	50.317004	-4.084935	0.05	227.3	2014-08-30	06:28:47
356	50.317004	-4.084935	0.03	253.4	2014-08-30	06:28:48
357	50.317004	-4.084935	0.03	147.4	2014-08-30	06:28:49
358	50.317003	-4.084935	0.08	164.3	2014-08-30	06:28:51
359	50.317004	-4.084931	0.16	56	2014-08-30	06:28:53
360	50.317001	-4.08493	0.2	174.9	2014-08-30	06:28:55
361	50.317005	-4.084925	0.6	38.8	2014-08-30	06:28:56
362	50.317006	-4.084919	0.44	76.4	2014-08-30	06:28:57
363	50.317006	-4.084919	0.05	345.5	2014-08-30	06:28:58
364	50.317006	-4.084919	0.03	184.9	2014-08-30	06:29:00
365	50.317011	-4.084917	0.65	16.9	2014-08-30	06:29:01
366	50.317011	-4.084917	0.07	174.4	2014-08-30	06:29:02
367	50.31701	-4.084916	0.06	142.8	2014-08-30	06:29:03
368	50.317006	-4.08492	0.58	205.6	2014-08-30	06:29:04
369	50.317002	-4.084923	0.22	215.2	2014-08-30	06:29:06
370	50.317003	-4.084923	0.05	68.3	2014-08-30	06:29:07
371	50.317002	-4.084922	0.05	141.9	2014-08-30	06:29:09
372	50.317001	-4.08492	0.05	116.1	2014-08-30	06:29:11
373	50.317001	-4.08492	0	0	2014-08-30	06:29:12
374	50.317004	-4.084915	0.49	48.6	2014-08-30	06:29:13
375	50.317003	-4.08491	0.17	107.1	2014-08-30	06:29:15
376	50.317004	-4.084909	0.11	59.7	2014-08-30	06:29:16
377	50.317005	-4.084905	0.3	70.3	2014-08-30	06:29:17
378	50.317002	-4.084905	0.28	174	2014-08-30	06:29:18
379	50.316998	-4.084907	0.54	195.9	2014-08-30	06:29:19
380	50.316993	-4.084911	0.57	209	2014-08-30	06:29:20
381	50.316991	-4.084912	0.13	209.2	2014-08-30	06:29:22
382	50.316992	-4.084911	0.14	56.7	2014-08-30	06:29:23
383	50.316996	-4.084908	0.47	24.5	2014-08-30	06:29:24
384	50.317	-4.084903	0.54	36.9	2014-08-30	06:29:25
385	50.317005	-4.084898	0.72	33.3	2014-08-30	06:29:26
386	50.317009	-4.084894	0.55	33.7	2014-08-30	06:29:27
387	50.317009	-4.084893	0.05	68.3	2014-08-30	06:29:28
388	50.31701	-4.084892	0.06	27.7	2014-08-30	06:29:30
389	50.31701	-4.084892	0.03	327.4	2014-08-30	06:29:31
390	50.317011	-4.084893	0.1	333	2014-08-30	06:29:32
391	50.317009	-4.084895	0.15	206.6	2014-08-30	06:29:34
392	50.317009	-4.084893	0.11	80.5	2014-08-30	06:29:35
393	50.317008	-4.084892	0.05	133.9	2014-08-30	06:29:37
394	50.317009	-4.084892	0.03	23.5	2014-08-30	06:29:38
395	50.317008	-4.084893	0.09	244	2014-08-30	06:29:39
396	50.317012	-4.084892	0.42	15	2014-08-30	06:29:40
397	50.317014	-4.084886	0.46	67.3	2014-08-30	06:29:41
398	50.317014	-4.084886	0.01	270	2014-08-30	06:29:42
399	50.317013	-4.084885	0.11	137.1	2014-08-30	06:29:43
400	50.317012	-4.084886	0.15	220.3	2014-08-30	06:29:44
401	50.317012	-4.084885	0.09	66.3	2014-08-30	06:29:45
402	50.317019	-4.084881	0.84	20.8	2014-08-30	06:29:46
403	50.317023	-4.084879	0.22	14.1	2014-08-30	06:29:48
404	50.317023	-4.08488	0.08	277.4	2014-08-30	06:29:49
405	50.317019	-4.084888	0.68	230.1	2014-08-30	06:29:50
406	50.317016	-4.084897	0.76	239.9	2014-08-30	06:29:51
407	50.317015	-4.084902	0.41	254.1	2014-08-30	06:29:52
408	50.317014	-4.084903	0.11	209.7	2014-08-30	06:29:53
409	50.317014	-4.084903	0.03	348.9	2014-08-30	06:29:54
410	50.317014	-4.084907	0.29	264.3	2014-08-30	06:29:55
411	50.317018	-4.084909	0.42	348.6	2014-08-30	06:29:56
412	50.31702	-4.084906	0.32	27.9	2014-08-30	06:29:57
413	50.317021	-4.084907	0.06	347.8	2014-08-30	06:29:58
414	50.317026	-4.084906	0.6	1.7	2014-08-30	06:29:59
415	50.317033	-4.084906	0.75	0	2014-08-30	06:30:00
416	50.317037	-4.084905	0.49	9.1	2014-08-30	06:30:01
417	50.317037	-4.084906	0.09	231.9	2014-08-30	06:30:02
418	50.317034	-4.08491	0.44	219.8	2014-08-30	06:30:03
419	50.31703	-4.084913	0.41	213.3	2014-08-30	06:30:04
420	50.317028	-4.084917	0.4	225	2014-08-30	06:30:05
421	50.317029	-4.084919	0.09	327.6	2014-08-30	06:30:07
422	50.31703	-4.084918	0.09	12	2014-08-30	06:30:08
423	50.317031	-4.084919	0.06	322.8	2014-08-30	06:30:09
424	50.317031	-4.084919	0.03	43.2	2014-08-30	06:30:10
425	50.317031	-4.084919	0.04	341.8	2014-08-30	06:30:11
426	50.317035	-4.084914	0.52	39.2	2014-08-30	06:30:12
427	50.317035	-4.084913	0.07	82.9	2014-08-30	06:30:13
428	50.317035	-4.08491	0.26	87.8	2014-08-30	06:30:14
429	50.317035	-4.084909	0.02	14	2014-08-30	06:30:16
430	50.317036	-4.084909	0.06	12	2014-08-30	06:30:17
431	50.317036	-4.084909	0.08	18	2014-08-30	06:30:18
432	50.31704	-4.084906	0.41	31.1	2014-08-30	06:30:19
433	50.31704	-4.084904	0.08	57.2	2014-08-30	06:30:21
434	50.317041	-4.084904	0.03	12.2	2014-08-30	06:30:23
435	50.317038	-4.084904	0.33	184.2	2014-08-30	06:30:24
436	50.317034	-4.084908	0.55	212.6	2014-08-30	06:30:25
437	50.317034	-4.084913	0.3	266.4	2014-08-30	06:30:26
438	50.317039	-4.084911	0.62	9.4	2014-08-30	06:30:27
439	50.317042	-4.084906	0.5	50.2	2014-08-30	06:30:28
440	50.317041	-4.084901	0.17	107.9	2014-08-30	06:30:30
441	50.317041	-4.084902	0.07	225.5	2014-08-30	06:30:31
442	50.317041	-4.084903	0.04	282	2014-08-30	06:30:32
443	50.317044	-4.084901	0.22	20.7	2014-08-30	06:30:34
444	50.317045	-4.0849	0.09	19.4	2014-08-30	06:30:35
445	50.317045	-4.084899	0.07	98	2014-08-30	06:30:36
446	50.317045	-4.084899	0.01	90	2014-08-30	06:30:37
447	50.317045	-4.084899	0.04	41	2014-08-30	06:30:38
448	50.317046	-4.084899	0.05	352.2	2014-08-30	06:30:39
449	50.317046	-4.084899	0.02	212.6	2014-08-30	06:30:40
450	50.317041	-4.084902	0.56	199.7	2014-08-30	06:30:41
451	50.317038	-4.084906	0.48	222.7	2014-08-30	06:30:42
452	50.317042	-4.084908	0.55	350	2014-08-30	06:30:43
453	50.317049	-4.084902	0.82	31.1	2014-08-30	06:30:44
454	50.317049	-4.084896	0.42	91.2	2014-08-30	06:30:45
455	50.317049	-4.084893	0.08	86.9	2014-08-30	06:30:47
456	50.317048	-4.084894	0.08	248.8	2014-08-30	06:30:48
457	50.317049	-4.084895	0.01	296.6	2014-08-30	06:30:50
458	50.317048	-4.084895	0.04	242	2014-08-30	06:30:51
459	50.317046	-4.0849	0.49	232.4	2014-08-30	06:30:52
460	50.317045	-4.084906	0.43	253.8	2014-08-30	06:30:53
461	50.317044	-4.084913	0.45	260.5	2014-08-30	06:30:54
462	50.317045	-4.084916	0.29	305.2	2014-08-30	06:30:55
463	50.317047	-4.084916	0.07	9.5	2014-08-30	06:30:57
464	50.317046	-4.084917	0.16	215.9	2014-08-30	06:30:58
465	50.317046	-4.084916	0.04	90	2014-08-30	06:30:59
466	50.317051	-4.084916	0.63	3.8	2014-08-30	06:31:00
467	50.317061	-4.084922	1.17	336.6	2014-08-30	06:31:01
468	50.317069	-4.084933	1.23	320.6	2014-08-30	06:31:02
469	50.317076	-4.084953	1.58	298.6	2014-08-30	06:31:03
470	50.317083	-4.084971	1.5	300.6	2014-08-30	06:31:04
471	50.317091	-4.084982	1.22	320.1	2014-08-30	06:31:05
472	50.317107	-4.084983	1.75	357.1	2014-08-30	06:31:06
473	50.317135	-4.084971	3.27	15.9	2014-08-30	06:31:07
474	50.317175	-4.084948	4.73	20.2	2014-08-30	06:31:08
475	50.317221	-4.084916	5.54	24.1	2014-08-30	06:31:09
476	50.317266	-4.084898	5.25	13.7	2014-08-30	06:31:10
477	50.317303	-4.084897	4.05	1.3	2014-08-30	06:31:11
478	50.317331	-4.084883	3.28	17.7	2014-08-30	06:31:12
479	50.31735	-4.084854	2.96	44.7	2014-08-30	06:31:13
480	50.317363	-4.084818	2.89	60.4	2014-08-30	06:31:14
481	50.317376	-4.084779	3.14	62.2	2014-08-30	06:31:15
482	50.317389	-4.08474	3.16	63	2014-08-30	06:31:16
483	50.317415	-4.084663	0.88	61.6	2014-08-30	06:31:23
484	50.317401	-4.084698	2.89	237.4	2014-08-30	06:31:24
485	50.317363	-4.084746	5.48	218.4	2014-08-30	06:31:25
486	50.317338	-4.084771	3.32	213	2014-08-30	06:31:26
487	50.31732	-4.084786	2.22	209.4	2014-08-30	06:31:27
488	50.317306	-4.084797	1.75	207.1	2014-08-30	06:31:28
489	50.317291	-4.084806	1.8	200.3	2014-08-30	06:31:29
490	50.317279	-4.084815	1.48	205.9	2014-08-30	06:31:30
491	50.317266	-4.084826	1.63	206.6	2014-08-30	06:31:31
492	50.317254	-4.084838	1.58	212.9	2014-08-30	06:31:32
493	50.317246	-4.084841	0.99	195.7	2014-08-30	06:31:33
494	50.317238	-4.084843	0.79	188.2	2014-08-30	06:31:34
495	50.317228	-4.08485	1.26	204.1	2014-08-30	06:31:35
496	50.317215	-4.084863	1.71	212.9	2014-08-30	06:31:36
497	50.317204	-4.084874	1.44	212.3	2014-08-30	06:31:37
498	50.317197	-4.084879	0.85	204.4	2014-08-30	06:31:38
499	50.317189	-4.084883	0.94	196.5	2014-08-30	06:31:39
500	50.317182	-4.084887	0.9	196.9	2014-08-30	06:31:40
501	50.317175	-4.084891	0.79	204.2	2014-08-30	06:31:41
502	50.317168	-4.084892	0.84	186.1	2014-08-30	06:31:42
503	50.317157	-4.084896	1.2	194	2014-08-30	06:31:43
504	50.317143	-4.084906	1.7	202.7	2014-08-30	06:31:44
505	50.317129	-4.084908	1.6	186.6	2014-08-30	06:31:45
506	50.317116	-4.08491	1.42	185.3	2014-08-30	06:31:46
507	50.317105	-4.08491	1.18	178.8	2014-08-30	06:31:47
508	50.317097	-4.084908	0.92	171.4	2014-08-30	06:31:48
509	50.317092	-4.084904	0.7	157	2014-08-30	06:31:49
510	50.317083	-4.084904	0.9	177.7	2014-08-30	06:31:50
511	50.317073	-4.084907	1.25	192.6	2014-08-30	06:31:51
512	50.317061	-4.084913	1.36	198.1	2014-08-30	06:31:52
513	50.317051	-4.084915	1.13	186.7	2014-08-30	06:31:53
514	50.317041	-4.084916	1.13	183.3	2014-08-30	06:31:54
515	50.317031	-4.084918	1.11	186.5	2014-08-30	06:31:55
516	50.31702	-4.084922	1.18	193.1	2014-08-30	06:31:56
517	50.317011	-4.084923	1.1	186.2	2014-08-30	06:31:57
518	50.317002	-4.084922	0.97	172.6	2014-08-30	06:31:58
519	50.316996	-4.084919	0.66	167.4	2014-08-30	06:31:59
520	50.316991	-4.08492	0.63	181.7	2014-08-30	06:32:00
521	50.316989	-4.084917	0.28	136.1	2014-08-30	06:32:01
522	50.316988	-4.084916	0.11	116.1	2014-08-30	06:32:02
523	50.316988	-4.084916	0.04	176.1	2014-08-30	06:32:04
524	50.316992	-4.084913	0.55	15.7	2014-08-30	06:32:05
525	50.316993	-4.084913	0.08	51.9	2014-08-30	06:32:06
526	50.316992	-4.084914	0.14	214.8	2014-08-30	06:32:07
527	50.316992	-4.084916	0.19	278.3	2014-08-30	06:32:08
528	50.316993	-4.084918	0.17	327.4	2014-08-30	06:32:09
529	50.316994	-4.084919	0.12	309.8	2014-08-30	06:32:10
530	50.316991	-4.084925	0.56	230.4	2014-08-30	06:32:11
531	50.316988	-4.084929	0.43	225.6	2014-08-30	06:32:12
532	50.316987	-4.084933	0.17	240	2014-08-30	06:32:14
533	50.316988	-4.084935	0.09	324.3	2014-08-30	06:32:16
534	50.316988	-4.084935	0.03	336.5	2014-08-30	06:32:17
535	50.316987	-4.084936	0.18	207.7	2014-08-30	06:32:18
536	50.316986	-4.084937	0.06	219.6	2014-08-30	06:32:20
537	50.316987	-4.084937	0.14	14.2	2014-08-30	06:32:21
538	50.31699	-4.084935	0.16	26.2	2014-08-30	06:32:23
539	50.31699	-4.084934	0.06	90	2014-08-30	06:32:24
540	50.31699	-4.084934	0.02	343.3	2014-08-30	06:32:25
541	50.316989	-4.084937	0.12	234.5	2014-08-30	06:32:27
542	50.316989	-4.084936	0.07	55	2014-08-30	06:32:28
543	50.316989	-4.084936	0.02	53.6	2014-08-30	06:32:29
544	50.316989	-4.084936	0.02	149	2014-08-30	06:32:30
545	50.316991	-4.084932	0.38	47	2014-08-30	06:32:31
546	50.316992	-4.084932	0.02	7.8	2014-08-30	06:32:33
547	50.316992	-4.084931	0.02	90	2014-08-30	06:32:34
548	50.316991	-4.084931	0.04	180	2014-08-30	06:32:35
549	50.316991	-4.084931	0.01	90	2014-08-30	06:32:36
550	50.316992	-4.084931	0.04	31.8	2014-08-30	06:32:37
551	50.316993	-4.084932	0.09	333.9	2014-08-30	06:32:39
552	50.316993	-4.084933	0.08	242.7	2014-08-30	06:32:40
553	50.316988	-4.084937	0.59	211.1	2014-08-30	06:32:41
554	50.316986	-4.08494	0.32	217.1	2014-08-30	06:32:42
555	50.316988	-4.084938	0.25	37.2	2014-08-30	06:32:43
556	50.316987	-4.084937	0.11	137.1	2014-08-30	06:32:44
557	50.316986	-4.084936	0.12	162.1	2014-08-30	06:32:45
558	50.316991	-4.084932	0.69	26.2	2014-08-30	06:32:46
559	50.316997	-4.084925	0.8	36.5	2014-08-30	06:32:47
560	50.316997	-4.084923	0.1	92.8	2014-08-30	06:32:49
561	50.316997	-4.084923	0.06	217.8	2014-08-30	06:32:50
562	50.316996	-4.084924	0.11	204.9	2014-08-30	06:32:51
563	50.316993	-4.084927	0.42	211.8	2014-08-30	06:32:52
564	50.316992	-4.084928	0.12	212.6	2014-08-30	06:32:53
565	50.31699	-4.08493	0.13	228	2014-08-30	06:32:55
566	50.31699	-4.08493	0.03	110.2	2014-08-30	06:32:56
567	50.316989	-4.08493	0.08	193.4	2014-08-30	06:32:57
568	50.316992	-4.084928	0.39	27.3	2014-08-30	06:32:58
569	50.316994	-4.084928	0.07	4.6	2014-08-30	06:33:00
570	50.316994	-4.084928	0.02	32.6	2014-08-30	06:33:01
571	50.316999	-4.084924	0.65	24.2	2014-08-30	06:33:02
572	50.317002	-4.084921	0.16	42.2	2014-08-30	06:33:04
573	50.317001	-4.084921	0.04	227	2014-08-30	06:33:05
574	50.317001	-4.084921	0.01	147.4	2014-08-30	06:33:06
575	50.317001	-4.084922	0.08	250.2	2014-08-30	06:33:07
576	50.317	-4.084923	0.08	227	2014-08-30	06:33:08
577	50.317	-4.084925	0.07	266.1	2014-08-30	06:33:10
578	50.317001	-4.084926	0.09	324.4	2014-08-30	06:33:11
579	50.317001	-4.084926	0.04	270	2014-08-30	06:33:12
580	50.317001	-4.084928	0.06	247.5	2014-08-30	06:33:14
581	50.317001	-4.084928	0.01	270	2014-08-30	06:33:16
582	50.317001	-4.084928	0.04	62	2014-08-30	06:33:17
583	50.317004	-4.084924	0.45	37.1	2014-08-30	06:33:18
584	50.317004	-4.084923	0.05	65.7	2014-08-30	06:33:19
585	50.317004	-4.084923	0.03	71.4	2014-08-30	06:33:20
586	50.317002	-4.084925	0.31	206.1	2014-08-30	06:33:21
587	50.317001	-4.084924	0.06	127.6	2014-08-30	06:33:22
588	50.317002	-4.08492	0.13	71.9	2014-08-30	06:33:24
589	50.317	-4.084921	0.13	186.8	2014-08-30	06:33:26
590	50.316999	-4.084922	0.14	236.6	2014-08-30	06:33:27
591	50.317004	-4.084921	0.52	15.3	2014-08-30	06:33:28
592	50.317007	-4.084916	0.48	46.5	2014-08-30	06:33:29
593	50.317006	-4.084915	0.09	123.1	2014-08-30	06:33:30
594	50.317006	-4.084914	0.04	90	2014-08-30	06:33:32
595	50.317009	-4.084909	0.44	47.7	2014-08-30	06:33:33
596	50.317011	-4.084906	0.36	39.8	2014-08-30	06:33:34
597	50.317013	-4.084901	0.34	63.7	2014-08-30	06:33:35
598	50.317013	-4.084901	0.02	134.1	2014-08-30	06:33:37
599	50.317012	-4.0849	0.08	133	2014-08-30	06:33:38
600	50.31701	-4.0849	0.11	172.1	2014-08-30	06:33:40
601	50.31701	-4.084899	0.03	90	2014-08-30	06:33:41
602	50.31701	-4.084899	0.04	74.3	2014-08-30	06:33:42
603	50.317017	-4.084897	0.72	11.8	2014-08-30	06:33:43
604	50.317025	-4.084902	1.01	339.7	2014-08-30	06:33:44
605	50.317033	-4.084912	1.14	321.9	2014-08-30	06:33:45
606	50.317044	-4.084919	1.32	334.7	2014-08-30	06:33:46
607	50.317059	-4.084922	1.66	353.8	2014-08-30	06:33:47
608	50.317079	-4.084919	2.25	5.5	2014-08-30	06:33:48
609	50.317107	-4.084912	3.19	9.3	2014-08-30	06:33:49
610	50.317146	-4.084902	4.34	9.1	2014-08-30	06:33:50
611	50.317188	-4.084897	4.77	4.1	2014-08-30	06:33:51
612	50.31723	-4.08489	4.61	6.5	2014-08-30	06:33:52
613	50.31727	-4.084869	4.81	18.5	2014-08-30	06:33:53
614	50.317312	-4.084841	4.99	23.1	2014-08-30	06:33:54
615	50.31735	-4.084811	4.71	26.6	2014-08-30	06:33:55
616	50.317387	-4.084786	4.53	23.7	2014-08-30	06:33:56
617	50.317421	-4.084771	3.95	15.3	2014-08-30	06:33:57
618	50.31745	-4.084767	3.29	4.7	2014-08-30	06:33:58
619	50.317479	-4.084768	3.18	359.2	2014-08-30	06:33:59
620	50.317506	-4.084772	3.02	354.7	2014-08-30	06:34:00
621	50.317525	-4.084781	2.25	342.6	2014-08-30	06:34:01
622	50.317532	-4.084791	0.99	315.6	2014-08-30	06:34:02
623	50.317531	-4.084799	0.56	265.2	2014-08-30	06:34:03
624	50.31753	-4.084808	0.7	254.5	2014-08-30	06:34:04
625	50.317529	-4.084815	0.5	256.9	2014-08-30	06:34:05
626	50.317524	-4.084824	0.79	228.8	2014-08-30	06:34:06
627	50.317516	-4.084834	1.17	220	2014-08-30	06:34:07
628	50.317506	-4.084844	1.32	210.8	2014-08-30	06:34:08
629	50.317493	-4.084852	1.52	201.4	2014-08-30	06:34:09
630	50.317478	-4.084859	1.74	198.2	2014-08-30	06:34:10
631	50.317466	-4.084859	1.29	178.7	2014-08-30	06:34:11
632	50.317456	-4.084853	1.23	160.8	2014-08-30	06:34:12
633	50.317444	-4.084851	1.31	175	2014-08-30	06:34:13
634	50.317431	-4.084852	1.52	181.6	2014-08-30	06:34:14
635	50.317416	-4.084854	1.63	186.1	2014-08-30	06:34:15
636	50.317402	-4.084853	1.55	176	2014-08-30	06:34:16
637	50.31739	-4.084851	1.32	173.3	2014-08-30	06:34:17
638	50.317379	-4.084848	1.31	170.6	2014-08-30	06:34:18
639	50.317367	-4.084847	1.28	176.5	2014-08-30	06:34:19
640	50.317356	-4.084846	1.27	177.6	2014-08-30	06:34:20
641	50.317344	-4.084845	1.28	178.7	2014-08-30	06:34:21
642	50.317332	-4.084843	1.43	172.1	2014-08-30	06:34:22
643	50.317321	-4.084839	1.24	166.9	2014-08-30	06:34:23
644	50.317309	-4.084837	1.29	175.8	2014-08-30	06:34:24
645	50.317303	-4.084831	0.86	149.1	2014-08-30	06:34:25
646	50.317296	-4.084823	0.94	140.7	2014-08-30	06:34:26
647	50.317285	-4.08482	1.26	169.4	2014-08-30	06:34:27
648	50.317272	-4.084818	1.4	174.4	2014-08-30	06:34:28
649	50.31726	-4.084814	1.41	169.3	2014-08-30	06:34:29
650	50.31725	-4.084808	1.17	159.1	2014-08-30	06:34:30
651	50.31724	-4.084802	1.23	158.1	2014-08-30	06:34:31
652	50.317228	-4.084799	1.39	172.8	2014-08-30	06:34:32
653	50.317212	-4.0848	1.76	181.4	2014-08-30	06:34:33
654	50.317197	-4.084802	1.66	184.3	2014-08-30	06:34:34
655	50.317188	-4.084797	1.07	163.2	2014-08-30	06:34:35
656	50.317182	-4.084793	0.69	152.9	2014-08-30	06:34:36
657	50.317175	-4.084797	0.86	201.1	2014-08-30	06:34:37
658	50.317167	-4.08481	1.24	225.1	2014-08-30	06:34:38
659	50.317157	-4.084823	1.47	221	2014-08-30	06:34:39
660	50.317151	-4.084849	1.91	251.2	2014-08-30	06:34:40
661	50.317154	-4.084888	2.81	276.3	2014-08-30	06:34:41
662	50.317158	-4.084928	2.86	277.7	2014-08-30	06:34:42
663	50.317161	-4.084967	2.85	277.7	2014-08-30	06:34:43
664	50.317161	-4.084996	2	269.2	2014-08-30	06:34:44
665	50.317156	-4.084993	0.55	162.9	2014-08-30	06:34:45
666	50.317136	-4.084967	2.92	139.7	2014-08-30	06:34:46
667	50.317125	-4.084947	1.85	129.8	2014-08-30	06:34:47
668	50.317114	-4.084938	1.41	153.2	2014-08-30	06:34:48
669	50.317103	-4.084939	1.25	182.4	2014-08-30	06:34:49
670	50.31709	-4.084941	1.5	185.9	2014-08-30	06:34:50
671	50.31708	-4.08494	1.05	175.8	2014-08-30	06:34:51
672	50.317071	-4.084941	0.99	184.8	2014-08-30	06:34:52
673	50.317059	-4.084943	1.39	185.4	2014-08-30	06:34:53
674	50.317046	-4.084945	1.45	185.9	2014-08-30	06:34:54
675	50.317033	-4.084949	1.46	192.9	2014-08-30	06:34:55
676	50.317021	-4.084952	1.38	189	2014-08-30	06:34:56
677	50.317007	-4.084956	1.53	191	2014-08-30	06:34:57
678	50.31699	-4.084965	2.03	197.6	2014-08-30	06:34:58
679	50.316972	-4.084976	2.15	201.7	2014-08-30	06:34:59
680	50.316961	-4.084982	1.3	198.7	2014-08-30	06:35:00
681	50.31695	-4.084987	1.23	197.2	2014-08-30	06:35:01
682	50.316937	-4.084995	1.56	200.8	2014-08-30	06:35:02
683	50.31693	-4.084995	0.77	177.8	2014-08-30	06:35:03
684	50.316923	-4.084995	0.86	180.8	2014-08-30	06:35:04
685	50.316912	-4.084998	1.18	192.2	2014-08-30	06:35:05
686	50.316908	-4.084997	0.26	172.9	2014-08-30	06:35:07
687	50.316904	-4.084997	0.2	171.3	2014-08-30	06:35:09
688	50.316904	-4.084997	0.03	315.7	2014-08-30	06:35:10
689	50.316905	-4.084997	0.05	339.2	2014-08-30	06:35:11
690	50.316905	-4.084997	0.04	335.6	2014-08-30	06:35:13
691	50.316911	-4.084992	0.75	29.5	2014-08-30	06:35:14
692	50.316911	-4.084987	0.38	90	2014-08-30	06:35:15
693	50.316909	-4.084986	0.3	166.1	2014-08-30	06:35:16
694	50.316905	-4.084986	0.38	177.3	2014-08-30	06:35:17
695	50.316902	-4.084985	0.4	177.5	2014-08-30	06:35:18
696	50.316899	-4.084988	0.3	215.4	2014-08-30	06:35:19
697	50.3169	-4.084988	0.07	19.7	2014-08-30	06:35:20
698	50.316913	-4.084988	1.47	357.9	2014-08-30	06:35:21
699	50.316941	-4.084973	3.24	19.7	2014-08-30	06:35:22
700	50.316981	-4.084947	4.9	22.5	2014-08-30	06:35:23
701	50.317031	-4.084913	6.06	23.2	2014-08-30	06:35:24
702	50.317077	-4.084881	5.54	24.4	2014-08-30	06:35:25
703	50.317113	-4.08486	4.36	19.9	2014-08-30	06:35:26
704	50.317142	-4.084857	3.15	4.4	2014-08-30	06:35:27
705	50.317174	-4.084856	3.59	0.5	2014-08-30	06:35:28
706	50.317217	-4.084851	4.81	4.3	2014-08-30	06:35:29
707	50.317265	-4.084853	5.39	358.7	2014-08-30	06:35:30
708	50.317312	-4.084861	5.17	353.4	2014-08-30	06:35:31
709	50.317352	-4.084856	4.51	4.5	2014-08-30	06:35:32
710	50.317385	-4.084827	4.26	29.5	2014-08-30	06:35:33
711	50.317411	-4.084774	4.72	52.7	2014-08-30	06:35:34
712	50.317435	-4.084725	4.4	52.2	2014-08-30	06:35:35
713	50.317464	-4.084697	3.78	31.9	2014-08-30	06:35:36
714	50.317488	-4.08469	2.74	10.5	2014-08-30	06:35:37
715	50.317502	-4.084689	1.48	1.2	2014-08-30	06:35:38
716	50.317505	-4.084693	0.46	329.3	2014-08-30	06:35:39
717	50.317507	-4.084705	0.89	285.2	2014-08-30	06:35:40
718	50.317507	-4.084726	1.5	268.6	2014-08-30	06:35:41
719	50.317505	-4.084752	1.91	264.7	2014-08-30	06:35:42
720	50.317507	-4.084776	1.66	274.8	2014-08-30	06:35:43
721	50.317509	-4.084794	1.37	283.4	2014-08-30	06:35:44
722	50.317511	-4.084811	1.18	279.1	2014-08-30	06:35:45
723	50.317514	-4.084823	0.97	291.5	2014-08-30	06:35:46
724	50.317513	-4.084836	0.88	259	2014-08-30	06:35:47
725	50.317502	-4.084848	1.44	217.3	2014-08-30	06:35:48
726	50.31749	-4.084857	1.56	205.5	2014-08-30	06:35:49
727	50.317477	-4.084867	1.61	204.1	2014-08-30	06:35:50
728	50.317465	-4.084873	1.39	200.2	2014-08-30	06:35:51
729	50.317455	-4.084875	1.1	185.9	2014-08-30	06:35:52
730	50.317443	-4.084878	1.34	187.9	2014-08-30	06:35:53
731	50.31743	-4.084881	1.44	190.7	2014-08-30	06:35:54
732	50.317417	-4.084885	1.55	189.5	2014-08-30	06:35:55
733	50.317406	-4.084882	1.16	170.6	2014-08-30	06:35:56
734	50.317398	-4.084877	0.96	155.9	2014-08-30	06:35:57
735	50.317386	-4.084874	1.45	171	2014-08-30	06:35:58
736	50.31737	-4.084874	1.78	181.5	2014-08-30	06:35:59
737	50.317355	-4.084878	1.65	189.8	2014-08-30	06:36:00
738	50.317342	-4.084879	1.42	181.9	2014-08-30	06:36:01
739	50.317332	-4.084876	1.18	170.1	2014-08-30	06:36:02
740	50.31732	-4.084878	1.32	185.7	2014-08-30	06:36:03
741	50.317308	-4.084881	1.37	188.5	2014-08-30	06:36:04
742	50.317296	-4.084884	1.34	188.7	2014-08-30	06:36:05
743	50.317283	-4.084891	1.58	198.7	2014-08-30	06:36:06
744	50.31727	-4.084894	1.44	189.3	2014-08-30	06:36:07
745	50.317264	-4.084887	0.83	145.4	2014-08-30	06:36:08
746	50.317256	-4.084883	0.92	161.6	2014-08-30	06:36:09
747	50.317243	-4.084886	1.49	188.3	2014-08-30	06:36:10
748	50.317229	-4.084891	1.55	192.2	2014-08-30	06:36:11
749	50.317216	-4.084891	1.41	181.7	2014-08-30	06:36:12
750	50.317205	-4.084891	1.32	179.2	2014-08-30	06:36:13
751	50.317194	-4.084891	1.22	178.1	2014-08-30	06:36:14
752	50.317184	-4.084888	1.12	171.7	2014-08-30	06:36:15
753	50.317174	-4.084888	1.13	178.8	2014-08-30	06:36:16
754	50.317164	-4.084891	1.03	191.4	2014-08-30	06:36:17
755	50.317154	-4.084895	1.21	194.2	2014-08-30	06:36:18
756	50.317142	-4.084897	1.3	186.3	2014-08-30	06:36:19
757	50.317131	-4.084897	1.21	178.9	2014-08-30	06:36:20
758	50.317123	-4.084899	0.98	190.8	2014-08-30	06:36:21
759	50.317114	-4.084902	0.94	192	2014-08-30	06:36:22
760	50.317111	-4.0849	0.44	157.8	2014-08-30	06:36:23
761	50.317106	-4.084899	0.58	173	2014-08-30	06:36:24
762	50.317097	-4.084903	1.04	196.3	2014-08-30	06:36:25
763	50.317087	-4.084907	1.11	195.5	2014-08-30	06:36:26
764	50.317076	-4.084915	1.34	203.5	2014-08-30	06:36:27
765	50.317061	-4.084921	1.68	195.4	2014-08-30	06:36:28
766	50.317045	-4.084928	1.83	195.3	2014-08-30	06:36:29
767	50.317033	-4.084932	1.45	192.8	2014-08-30	06:36:30
768	50.317027	-4.084934	0.65	188.4	2014-08-30	06:36:31
769	50.317021	-4.084935	0.67	186.2	2014-08-30	06:36:32
770	50.317012	-4.084936	1.05	186.2	2014-08-30	06:36:33
771	50.317	-4.08494	1.32	191.2	2014-08-30	06:36:34
772	50.316992	-4.084943	0.92	196.6	2014-08-30	06:36:35
773	50.316985	-4.084944	0.76	182.3	2014-08-30	06:36:36
774	50.316977	-4.084947	0.92	194.6	2014-08-30	06:36:37
775	50.316968	-4.084953	1.09	204.3	2014-08-30	06:36:38
776	50.31696	-4.084961	1.07	210.9	2014-08-30	06:36:39
777	50.316957	-4.084964	0.46	207.6	2014-08-30	06:36:40
778	50.316957	-4.084964	0.06	32.6	2014-08-30	06:36:41
779	50.316959	-4.08496	0.18	48.4	2014-08-30	06:36:43
780	50.316957	-4.084962	0.3	212.6	2014-08-30	06:36:44
781	50.316958	-4.084964	0.08	311.9	2014-08-30	06:36:46
782	50.316962	-4.08496	0.54	35.2	2014-08-30	06:36:47
783	50.316963	-4.084955	0.37	67.7	2014-08-30	06:36:48
784	50.316963	-4.084955	0.02	219.1	2014-08-30	06:36:50
785	50.316963	-4.084955	0.03	12.9	2014-08-30	06:36:51
786	50.316963	-4.084954	0.05	85.3	2014-08-30	06:36:53
787	50.316963	-4.084954	0.02	294.3	2014-08-30	06:36:55
788	50.316963	-4.084954	0.04	351.5	2014-08-30	06:36:56
789	50.316965	-4.084953	0.23	32.6	2014-08-30	06:36:57
790	50.316966	-4.084952	0.06	32.6	2014-08-30	06:36:58
791	50.316965	-4.084952	0.05	201.6	2014-08-30	06:36:59
792	50.316963	-4.084954	0.14	202.2	2014-08-30	06:37:01
793	50.316967	-4.08495	0.51	34.3	2014-08-30	06:37:02
794	50.316967	-4.084945	0.32	80	2014-08-30	06:37:03
795	50.316967	-4.084946	0.02	270	2014-08-30	06:37:04
796	50.316965	-4.084946	0.29	189.4	2014-08-30	06:37:05
797	50.316966	-4.084946	0.13	5.3	2014-08-30	06:37:06
798	50.316971	-4.084945	0.62	9.9	2014-08-30	06:37:07
799	50.316975	-4.08494	0.48	39.7	2014-08-30	06:37:08
800	50.316976	-4.084938	0.11	61.6	2014-08-30	06:37:10
801	50.316975	-4.084938	0.02	180	2014-08-30	06:37:11
802	50.316975	-4.084938	0.02	163.3	2014-08-30	06:37:12
803	50.316971	-4.08494	0.54	198	2014-08-30	06:37:13
804	50.316967	-4.084943	0.42	209.1	2014-08-30	06:37:14
805	50.316966	-4.084942	0.1	162.3	2014-08-30	06:37:15
806	50.31697	-4.084939	0.51	31.4	2014-08-30	06:37:16
807	50.316973	-4.084936	0.36	27.8	2014-08-30	06:37:17
808	50.316973	-4.084937	0.03	270	2014-08-30	06:37:19
809	50.316973	-4.084938	0.07	208.8	2014-08-30	06:37:20
810	50.316973	-4.084937	0.07	28.8	2014-08-30	06:37:21
811	50.316969	-4.084937	0.42	176.7	2014-08-30	06:37:22
812	50.316966	-4.084941	0.46	215.7	2014-08-30	06:37:23
813	50.316966	-4.084941	0.02	341.3	2014-08-30	06:37:24
814	50.316971	-4.084939	0.49	16.1	2014-08-30	06:37:25
815	50.316975	-4.084936	0.49	26.7	2014-08-30	06:37:26
816	50.316975	-4.084934	0.07	44.8	2014-08-30	06:37:28
817	50.316974	-4.084934	0.2	176.7	2014-08-30	06:37:29
818	50.316974	-4.084933	0.11	53.7	2014-08-30	06:37:30
819	50.316978	-4.084931	0.42	14.6	2014-08-30	06:37:31
820	50.316979	-4.08493	0.07	32.8	2014-08-30	06:37:33
821	50.316981	-4.08493	0.12	358.5	2014-08-30	06:37:35
822	50.316981	-4.08493	0.02	50.3	2014-08-30	06:37:36
823	50.316984	-4.084929	0.14	17.1	2014-08-30	06:37:38
824	50.316984	-4.084929	0.02	240.6	2014-08-30	06:37:39
825	50.316984	-4.084928	0.05	90	2014-08-30	06:37:40
826	50.316983	-4.084928	0.06	109.5	2014-08-30	06:37:41
827	50.316983	-4.084928	0.05	165.2	2014-08-30	06:37:42
828	50.31698	-4.084928	0.14	180	2014-08-30	06:37:44
829	50.31698	-4.084927	0.07	113.1	2014-08-30	06:37:45
830	50.31698	-4.084926	0.08	70.2	2014-08-30	06:37:46
831	50.316981	-4.084924	0.09	77.2	2014-08-30	06:37:47
832	50.316979	-4.084922	0.13	130.5	2014-08-30	06:37:49
833	50.316979	-4.084921	0.07	90	2014-08-30	06:37:50
834	50.316979	-4.08492	0.07	170.2	2014-08-30	06:37:51
835	50.316974	-4.08492	0.28	178.7	2014-08-30	06:37:53
836	50.316973	-4.084918	0.07	117.7	2014-08-30	06:37:55
837	50.316973	-4.084917	0.08	90	2014-08-30	06:37:56
838	50.316971	-4.084915	0.32	148.3	2014-08-30	06:37:57
839	50.31697	-4.084917	0.19	233	2014-08-30	06:37:58
840	50.316969	-4.084916	0.03	106.6	2014-08-30	06:38:00
841	50.316966	-4.084916	0.34	174	2014-08-30	06:38:01
842	50.316964	-4.084913	0.39	145.2	2014-08-30	06:38:02
843	50.316963	-4.084912	0.09	160.3	2014-08-30	06:38:03
844	50.316961	-4.08491	0.31	140.9	2014-08-30	06:38:04
845	50.31696	-4.08491	0.03	180	2014-08-30	06:38:06
846	50.31696	-4.08491	0.04	180	2014-08-30	06:38:07
847	50.316958	-4.084903	0.52	114.4	2014-08-30	06:38:08
848	50.316961	-4.084896	0.57	57.5	2014-08-30	06:38:09
849	50.31696	-4.084894	0.17	93.1	2014-08-30	06:38:10
850	50.316957	-4.084891	0.19	149.7	2014-08-30	06:38:12
851	50.316957	-4.084888	0.1	115	2014-08-30	06:38:14
852	50.316957	-4.084888	0.03	136.8	2014-08-30	06:38:15
853	50.316952	-4.08489	0.47	193.9	2014-08-30	06:38:16
854	50.316952	-4.08489	0.02	90	2014-08-30	06:38:17
855	50.316956	-4.084884	0.6	42.7	2014-08-30	06:38:18
856	50.316958	-4.084881	0.14	52	2014-08-30	06:38:20
857	50.316958	-4.08488	0.03	157.8	2014-08-30	06:38:21
858	50.316955	-4.08488	0.15	173.1	2014-08-30	06:38:23
859	50.316955	-4.08488	0.01	180	2014-08-30	06:38:24
860	50.316955	-4.08488	0.01	212.6	2014-08-30	06:38:25
861	50.316955	-4.08488	0.04	153.3	2014-08-30	06:38:26
862	50.316957	-4.084867	0.96	72.4	2014-08-30	06:38:27
863	50.316962	-4.084855	1.01	57	2014-08-30	06:38:28
864	50.316967	-4.084849	0.74	38.8	2014-08-30	06:38:29
865	50.316975	-4.084844	0.95	21.7	2014-08-30	06:38:30
866	50.316987	-4.084837	1.38	19.5	2014-08-30	06:38:31
867	50.317005	-4.084829	2.1	16.5	2014-08-30	06:38:32
868	50.317031	-4.084817	3.01	16.3	2014-08-30	06:38:33
869	50.317068	-4.084806	4.17	11.1	2014-08-30	06:38:34
870	50.317108	-4.084809	4.55	356.5	2014-08-30	06:38:35
871	50.317148	-4.08482	4.45	350.7	2014-08-30	06:38:36
872	50.317191	-4.084814	4.83	5	2014-08-30	06:38:37
873	50.317239	-4.084809	5.32	3.8	2014-08-30	06:38:38
874	50.317283	-4.084817	4.97	353.5	2014-08-30	06:38:39
875	50.317322	-4.084805	4.4	10.5	2014-08-30	06:38:40
876	50.317359	-4.084769	4.82	32.1	2014-08-30	06:38:41
877	50.317392	-4.084738	4.3	31.3	2014-08-30	06:38:42
878	50.317419	-4.084733	3.07	7	2014-08-30	06:38:43
879	50.31744	-4.084746	2.55	338.1	2014-08-30	06:38:44
880	50.31746	-4.084773	2.87	317.5	2014-08-30	06:38:45
881	50.317479	-4.084809	3.37	311.2	2014-08-30	06:38:46
882	50.3175	-4.084845	3.39	311.9	2014-08-30	06:38:47
883	50.317505	-4.084953	1.1	274.6	2014-08-30	06:38:54
884	50.317474	-4.08489	5.67	127.9	2014-08-30	06:38:55
885	50.317434	-4.084858	5	153	2014-08-30	06:38:56
886	50.317405	-4.084839	3.48	157.8	2014-08-30	06:38:57
887	50.317383	-4.084823	2.72	154	2014-08-30	06:38:58
888	50.317367	-4.084813	1.95	159.1	2014-08-30	06:38:59
889	50.317353	-4.084809	1.57	169.5	2014-08-30	06:39:00
890	50.317336	-4.084809	1.88	179.5	2014-08-30	06:39:01
891	50.317322	-4.084811	1.62	187	2014-08-30	06:39:02
892	50.317306	-4.084816	1.84	191.2	2014-08-30	06:39:03
893	50.31729	-4.084824	1.77	196.8	2014-08-30	06:39:04
894	50.317278	-4.084829	1.44	194.6	2014-08-30	06:39:05
895	50.317275	-4.084826	0.37	148.9	2014-08-30	06:39:06
896	50.317272	-4.08482	0.55	124.3	2014-08-30	06:39:07
897	50.317265	-4.08482	0.87	179.6	2014-08-30	06:39:08
898	50.317255	-4.084821	1.01	186.1	2014-08-30	06:39:09
899	50.317247	-4.084825	0.99	194.6	2014-08-30	06:39:10
900	50.317237	-4.084829	1.18	195	2014-08-30	06:39:11
901	50.317225	-4.084835	1.38	197.1	2014-08-30	06:39:12
902	50.317213	-4.084841	1.36	198.1	2014-08-30	06:39:13
903	50.317204	-4.084845	1.13	198.1	2014-08-30	06:39:14
904	50.317191	-4.084852	1.52	198.5	2014-08-30	06:39:15
905	50.317175	-4.084862	1.91	201.2	2014-08-30	06:39:16
906	50.31716	-4.084866	1.63	190.5	2014-08-30	06:39:17
907	50.317152	-4.084866	0.95	180	2014-08-30	06:39:18
908	50.317145	-4.084864	0.74	167.4	2014-08-30	06:39:19
909	50.317138	-4.084863	0.74	173.1	2014-08-30	06:39:20
910	50.31713	-4.084864	0.97	185.7	2014-08-30	06:39:21
911	50.317117	-4.084868	1.43	191.8	2014-08-30	06:39:22
912	50.317102	-4.084876	1.79	197.3	2014-08-30	06:39:23
913	50.31709	-4.084879	1.33	189.8	2014-08-30	06:39:24
914	50.317079	-4.08488	1.24	183.8	2014-08-30	06:39:25
915	50.317066	-4.084888	1.56	202.2	2014-08-30	06:39:26
916	50.317056	-4.084895	1.24	201.8	2014-08-30	06:39:27
917	50.317047	-4.084896	0.95	186.5	2014-08-30	06:39:28
918	50.317035	-4.084901	1.36	193.9	2014-08-30	06:39:29
919	50.317023	-4.08491	1.55	204.9	2014-08-30	06:39:30
920	50.31701	-4.084921	1.55	208.7	2014-08-30	06:39:31
921	50.317002	-4.084922	0.9	184.9	2014-08-30	06:39:32
922	50.316993	-4.084925	1.04	192.9	2014-08-30	06:39:33
923	50.316982	-4.084934	1.4	206	2014-08-30	06:39:34
924	50.316971	-4.084936	1.19	188.4	2014-08-30	06:39:35
925	50.31696	-4.084938	1.3	186.6	2014-08-30	06:39:36
926	50.316948	-4.08494	1.35	186.3	2014-08-30	06:39:37
927	50.316933	-4.084946	1.73	195.2	2014-08-30	06:39:38
928	50.316918	-4.084958	1.87	205.5	2014-08-30	06:39:39
929	50.316916	-4.084958	0.16	177.9	2014-08-30	06:39:40
930	50.316922	-4.084952	0.4	28.2	2014-08-30	06:39:42
931	50.316922	-4.084953	0.06	279.6	2014-08-30	06:39:43
932	50.31692	-4.084955	0.3	211.6	2014-08-30	06:39:44
933	50.31692	-4.084955	0.01	32.6	2014-08-30	06:39:45
934	50.316924	-4.084955	0.19	3.6	2014-08-30	06:39:47
935	50.316924	-4.084954	0.09	45.4	2014-08-30	06:39:48
936	50.316924	-4.084954	0.01	0	2014-08-30	06:39:49
937	50.316921	-4.084957	0.46	205.1	2014-08-30	06:39:50
938	50.316919	-4.08496	0.13	225.7	2014-08-30	06:39:52
939	50.316919	-4.084959	0.03	51.1	2014-08-30	06:39:53
940	50.316922	-4.084956	0.39	37.9	2014-08-30	06:39:54
941	50.316922	-4.084955	0.04	90	2014-08-30	06:39:55
942	50.31692	-4.084955	0.12	180	2014-08-30	06:39:57
943	50.316925	-4.084953	0.58	20.5	2014-08-30	06:39:58
944	50.316927	-4.084949	0.42	41.4	2014-08-30	06:39:59
945	50.316929	-4.08495	0.15	333.5	2014-08-30	06:40:00
946	50.316929	-4.084951	0.16	305.4	2014-08-30	06:40:01
947	50.316926	-4.084948	0.44	150	2014-08-30	06:40:02
948	50.316922	-4.084951	0.48	202.4	2014-08-30	06:40:03
949	50.316916	-4.084956	0.82	208.3	2014-08-30	06:40:04
950	50.316913	-4.084963	0.54	236.3	2014-08-30	06:40:05
951	50.316914	-4.084962	0.08	4.1	2014-08-30	06:40:07
952	50.316915	-4.084962	0.07	15.4	2014-08-30	06:40:08
953	50.316915	-4.084961	0.1	84	2014-08-30	06:40:09
954	50.316918	-4.084958	0.36	32.7	2014-08-30	06:40:10
955	50.316918	-4.084957	0.05	90	2014-08-30	06:40:11
956	50.316918	-4.084956	0.13	72.4	2014-08-30	06:40:12
957	50.316917	-4.084951	0.18	103.1	2014-08-30	06:40:14
958	50.316917	-4.08495	0.03	113.1	2014-08-30	06:40:15
959	50.316917	-4.08495	0.01	90	2014-08-30	06:40:16
960	50.316917	-4.08495	0.01	90	2014-08-30	06:40:17
961	50.316913	-4.084953	0.5	200.3	2014-08-30	06:40:18
962	50.316909	-4.084955	0.48	200.5	2014-08-30	06:40:19
963	50.316909	-4.084955	0.06	202.4	2014-08-30	06:40:20
964	50.316909	-4.084955	0.07	32	2014-08-30	06:40:21
965	50.316909	-4.084954	0.06	41.9	2014-08-30	06:40:22
966	50.31691	-4.084953	0.08	36.4	2014-08-30	06:40:23
967	50.31691	-4.08495	0.27	90	2014-08-30	06:40:24
968	50.316909	-4.084949	0.07	151.4	2014-08-30	06:40:26
969	50.316914	-4.084943	0.71	33.8	2014-08-30	06:40:27
970	50.316915	-4.084941	0.11	52.7	2014-08-30	06:40:29
971	50.316919	-4.084937	0.46	39.5	2014-08-30	06:40:30
972	50.316919	-4.084936	0.04	16.7	2014-08-30	06:40:31
973	50.316916	-4.084937	0.36	188.5	2014-08-30	06:40:32
974	50.316912	-4.084938	0.46	191.3	2014-08-30	06:40:33
975	50.31691	-4.084943	0.38	230.3	2014-08-30	06:40:34
976	50.316906	-4.084946	0.43	217.2	2014-08-30	06:40:35
977	50.316905	-4.084945	0.11	154.1	2014-08-30	06:40:37
978	50.316905	-4.084944	0.08	47	2014-08-30	06:40:38
979	50.316906	-4.084943	0.13	53.5	2014-08-30	06:40:39
980	50.316909	-4.08494	0.18	29.4	2014-08-30	06:40:41
981	50.316909	-4.08494	0.04	25.2	2014-08-30	06:40:42
982	50.31691	-4.084936	0.32	74.9	2014-08-30	06:40:43
983	50.31691	-4.084934	0.04	90	2014-08-30	06:40:45
984	50.316909	-4.084935	0.05	194.5	2014-08-30	06:40:46
985	50.316906	-4.084935	0.41	184.2	2014-08-30	06:40:47
986	50.316906	-4.084933	0.07	63.3	2014-08-30	06:40:49
987	50.316909	-4.08493	0.42	35.3	2014-08-30	06:40:50
988	50.316912	-4.084926	0.2	46.2	2014-08-30	06:40:52
989	50.316912	-4.084925	0.01	69.2	2014-08-30	06:40:54
990	50.316912	-4.084924	0.08	62.2	2014-08-30	06:40:55
991	50.316914	-4.084921	0.31	45.9	2014-08-30	06:40:56
992	50.316914	-4.084921	0.04	90	2014-08-30	06:40:57
993	50.316915	-4.08492	0.05	43.2	2014-08-30	06:40:58
994	50.316915	-4.084918	0.06	85.5	2014-08-30	06:41:00
995	50.316914	-4.084917	0.06	112.5	2014-08-30	06:41:02
996	50.316916	-4.084912	0.2	57.7	2014-08-30	06:41:04
997	50.316911	-4.084912	0.58	178.2	2014-08-30	06:41:05
998	50.316907	-4.084914	0.44	199.9	2014-08-30	06:41:06
999	50.31691	-4.084913	0.25	9.3	2014-08-30	06:41:07
1000	50.316916	-4.084909	0.77	26.6	2014-08-30	06:41:08
1001	50.316921	-4.084901	0.74	42.2	2014-08-30	06:41:09
1002	50.316921	-4.084898	0.29	73	2014-08-30	06:41:10
1003	50.316921	-4.084897	0.04	154.2	2014-08-30	06:41:11
1004	50.316916	-4.084898	0.27	181.9	2014-08-30	06:41:13
1005	50.316916	-4.08489	0.54	98	2014-08-30	06:41:14
1006	50.316918	-4.084888	0.3	37.4	2014-08-30	06:41:15
1007	50.316927	-4.084886	1.07	6.7	2014-08-30	06:41:16
1008	50.316941	-4.084884	1.48	5.8	2014-08-30	06:41:17
1009	50.316954	-4.084884	1.54	0	2014-08-30	06:41:18
1010	50.316968	-4.084885	1.57	355.8	2014-08-30	06:41:19
1011	50.316981	-4.084891	1.4	343.2	2014-08-30	06:41:20
1012	50.316994	-4.0849	1.62	337.8	2014-08-30	06:41:21
1013	50.317012	-4.084903	2.03	352.6	2014-08-30	06:41:22
1014	50.317039	-4.0849	3.03	3.8	2014-08-30	06:41:23
1015	50.317074	-4.084891	3.86	9.7	2014-08-30	06:41:24
1016	50.317116	-4.084887	4.7	4.1	2014-08-30	06:41:25
1017	50.317164	-4.084887	5.42	359.3	2014-08-30	06:41:26
1018	50.317214	-4.084884	5.57	2.6	2014-08-30	06:41:27
1019	50.317264	-4.084873	5.57	8	2014-08-30	06:41:28
1020	50.31731	-4.084872	5.12	0.5	2014-08-30	06:41:29
1021	50.317349	-4.084878	4.43	355.1	2014-08-30	06:41:30
1022	50.317381	-4.084863	3.66	16.5	2014-08-30	06:41:31
1023	50.317408	-4.084835	3.57	33.5	2014-08-30	06:41:32
1024	50.317433	-4.084808	3.45	34.2	2014-08-30	06:41:33
1025	50.317458	-4.084782	3.35	34.1	2014-08-30	06:41:34
1026	50.317474	-4.084736	0.74	62	2014-08-30	06:41:39
1027	50.317455	-4.084761	2.75	220.2	2014-08-30	06:41:40
1028	50.317436	-4.084776	2.33	207.7	2014-08-30	06:41:41
1029	50.317417	-4.084785	2.25	195.7	2014-08-30	06:41:42
1030	50.317395	-4.084798	2.61	200.4	2014-08-30	06:41:43
1031	50.317374	-4.084807	2.45	195.7	2014-08-30	06:41:44
1032	50.317358	-4.084812	1.84	190.8	2014-08-30	06:41:45
1033	50.317344	-4.084812	1.56	180.2	2014-08-30	06:41:46
1034	50.317329	-4.084815	1.68	188.6	2014-08-30	06:41:47
1035	50.317317	-4.08482	1.31	195.3	2014-08-30	06:41:48
1036	50.317307	-4.084823	1.2	189.7	2014-08-30	06:41:49
1037	50.317294	-4.084827	1.45	192.3	2014-08-30	06:41:50
1038	50.317279	-4.084831	1.73	188.3	2014-08-30	06:41:51
1039	50.317263	-4.084837	1.74	193.9	2014-08-30	06:41:52
1040	50.317248	-4.084844	1.74	195.9	2014-08-30	06:41:53
1041	50.317234	-4.084848	1.6	191.8	2014-08-30	06:41:54
1042	50.317219	-4.084853	1.76	191.3	2014-08-30	06:41:55
1043	50.317209	-4.084858	1.17	198.9	2014-08-30	06:41:56
1044	50.3172	-4.08486	0.97	188.8	2014-08-30	06:41:57
1045	50.317192	-4.084859	0.9	173.2	2014-08-30	06:41:58
1046	50.317184	-4.084858	0.92	177	2014-08-30	06:41:59
1047	50.317173	-4.084862	1.19	191.8	2014-08-30	06:42:00
1048	50.317163	-4.08486	1.19	173.7	2014-08-30	06:42:01
1049	50.31715	-4.084857	1.46	172.9	2014-08-30	06:42:02
1050	50.317135	-4.084861	1.7	189.7	2014-08-30	06:42:03
1051	50.317118	-4.084869	1.93	196.3	2014-08-30	06:42:04
1052	50.317102	-4.084873	1.83	189.6	2014-08-30	06:42:05
1053	50.317087	-4.084875	1.67	183.5	2014-08-30	06:42:06
1054	50.317078	-4.084876	0.98	185.6	2014-08-30	06:42:07
1055	50.317073	-4.084871	0.69	147.8	2014-08-30	06:42:08
1056	50.317065	-4.08487	0.9	175.1	2014-08-30	06:42:09
1057	50.317055	-4.084871	1.09	185	2014-08-30	06:42:10
1058	50.317045	-4.084874	1.17	188.8	2014-08-30	06:42:11
1059	50.317037	-4.084875	0.82	185.5	2014-08-30	06:42:12
1060	50.317035	-4.084871	0.34	125	2014-08-30	06:42:13
1061	50.317035	-4.084866	0.36	93	2014-08-30	06:42:14
1062	50.317031	-4.084866	0.47	186.6	2014-08-30	06:42:15
1063	50.317029	-4.084874	0.59	245.9	2014-08-30	06:42:16
1064	50.317031	-4.084887	0.92	285.8	2014-08-30	06:42:17
1065	50.317037	-4.084897	0.99	309.1	2014-08-30	06:42:18
1066	50.317045	-4.084904	1.01	331.1	2014-08-30	06:42:19
1067	50.317061	-4.084905	1.77	358.5	2014-08-30	06:42:20
1068	50.317089	-4.084894	3.24	13.3	2014-08-30	06:42:21
1069	50.317133	-4.084885	4.9	7.5	2014-08-30	06:42:22
1070	50.317182	-4.084887	5.51	359.1	2014-08-30	06:42:23
1071	50.317229	-4.084884	5.21	1.7	2014-08-30	06:42:24
1072	50.317267	-4.084861	4.59	20.9	2014-08-30	06:42:25
1073	50.317296	-4.084834	3.74	30.9	2014-08-30	06:42:26
1074	50.317325	-4.084815	3.44	23.2	2014-08-30	06:42:27
1075	50.317359	-4.084801	3.95	15.3	2014-08-30	06:42:28
1076	50.317399	-4.084798	4.42	2.6	2014-08-30	06:42:29
1077	50.317438	-4.084798	4.4	0.2	2014-08-30	06:42:30
1078	50.317475	-4.084799	4.08	358.7	2014-08-30	06:42:31
1079	50.317504	-4.084807	3.27	350.2	2014-08-30	06:42:32
1080	50.317516	-4.084811	1.42	347.1	2014-08-30	06:42:33
1081	50.317516	-4.084811	0.04	133	2014-08-30	06:42:34
1082	50.317523	-4.08482	1.06	323.4	2014-08-30	06:42:35
1083	50.317525	-4.084832	0.86	278.1	2014-08-30	06:42:36
1084	50.317518	-4.084846	1.27	234.9	2014-08-30	06:42:37
1085	50.31751	-4.084857	1.18	221.4	2014-08-30	06:42:38
1086	50.317502	-4.084868	1.18	219.4	2014-08-30	06:42:39
1087	50.317492	-4.084877	1.26	210.3	2014-08-30	06:42:40
1088	50.317483	-4.08488	1.07	192.2	2014-08-30	06:42:41
1089	50.317472	-4.084886	1.27	200	2014-08-30	06:42:42
1090	50.31746	-4.084891	1.43	195.7	2014-08-30	06:42:43
1091	50.317447	-4.084894	1.46	187.5	2014-08-30	06:42:44
1092	50.317435	-4.084893	1.26	175.4	2014-08-30	06:42:45
1093	50.317426	-4.084888	1.06	162.6	2014-08-30	06:42:46
1094	50.317417	-4.084885	1.1	166.9	2014-08-30	06:42:47
1095	50.317406	-4.084881	1.22	166.1	2014-08-30	06:42:48
1096	50.317395	-4.084876	1.22	163.9	2014-08-30	06:42:49
1097	50.317383	-4.084872	1.37	167.4	2014-08-30	06:42:50
1098	50.317371	-4.084868	1.37	169	2014-08-30	06:42:51
1099	50.317361	-4.084859	1.36	152.3	2014-08-30	06:42:52
1100	50.317349	-4.084851	1.41	155	2014-08-30	06:42:53
1101	50.317335	-4.084847	1.53	170.2	2014-08-30	06:42:54
1102	50.317321	-4.084845	1.65	175.6	2014-08-30	06:42:55
1103	50.317304	-4.084848	1.86	185.5	2014-08-30	06:42:56
1104	50.31729	-4.084849	1.58	183.5	2014-08-30	06:42:57
1105	50.317286	-4.084842	0.7	132.5	2014-08-30	06:42:58
1106	50.317283	-4.084833	0.67	114.6	2014-08-30	06:42:59
1107	50.317277	-4.084826	0.82	143.9	2014-08-30	06:43:00
1108	50.317272	-4.084823	0.67	155.7	2014-08-30	06:43:01
1109	50.317263	-4.084825	0.94	189.5	2014-08-30	06:43:02
1110	50.317253	-4.084828	1.2	192	2014-08-30	06:43:03
1111	50.317242	-4.084832	1.19	192.7	2014-08-30	06:43:04
1112	50.317229	-4.084838	1.55	196.6	2014-08-30	06:43:05
1113	50.317218	-4.084842	1.31	191.8	2014-08-30	06:43:06
1114	50.317208	-4.084842	1.05	179.7	2014-08-30	06:43:07
1115	50.317196	-4.084848	1.39	199.6	2014-08-30	06:43:08
1116	50.317183	-4.084857	1.63	201.9	2014-08-30	06:43:09
1117	50.317173	-4.084867	1.3	213.2	2014-08-30	06:43:10
1118	50.317171	-4.084873	0.51	235.3	2014-08-30	06:43:11
1119	50.317173	-4.084869	0.35	48.4	2014-08-30	06:43:12
1120	50.317175	-4.084866	0.34	43.8	2014-08-30	06:43:13
1121	50.317173	-4.08486	0.48	121.5	2014-08-30	06:43:14
1122	50.317168	-4.084854	0.69	142	2014-08-30	06:43:15
1123	50.317158	-4.084855	1.05	182.9	2014-08-30	06:43:16
1124	50.317148	-4.084856	1.17	185.3	2014-08-30	06:43:17
1125	50.317139	-4.084857	0.96	181.4	2014-08-30	06:43:18
1126	50.317129	-4.084858	1.09	186.6	2014-08-30	06:43:19
1127	50.317118	-4.084861	1.29	186.9	2014-08-30	06:43:20
1128	50.317106	-4.08486	1.32	178.2	2014-08-30	06:43:21
1129	50.317096	-4.084857	1.11	168.9	2014-08-30	06:43:22
1130	50.317085	-4.084856	1.25	175.9	2014-08-30	06:43:23
1131	50.317078	-4.084852	0.87	160.8	2014-08-30	06:43:24
1132	50.317073	-4.084849	0.61	159.9	2014-08-30	06:43:25
1133	50.317062	-4.084848	1.16	176.2	2014-08-30	06:43:26
1134	50.317053	-4.084847	0.98	175.8	2014-08-30	06:43:27
1135	50.317045	-4.084846	0.92	176.7	2014-08-30	06:43:28
1136	50.317036	-4.084847	1.01	184.4	2014-08-30	06:43:29
1137	50.317024	-4.084849	1.32	185.9	2014-08-30	06:43:30
1138	50.31701	-4.084853	1.58	191.5	2014-08-30	06:43:31
1139	50.316998	-4.084862	1.45	204	2014-08-30	06:43:32
1140	50.316988	-4.08487	1.26	206.4	2014-08-30	06:43:33
1141	50.316981	-4.084874	0.88	199.4	2014-08-30	06:43:34
1142	50.316971	-4.084877	1.07	191.6	2014-08-30	06:43:35
1143	50.316961	-4.084884	1.23	205	2014-08-30	06:43:36
1144	50.316958	-4.084886	0.42	196.6	2014-08-30	06:43:37
1145	50.316958	-4.084886	0.05	223.2	2014-08-30	06:43:38
1146	50.316948	-4.084891	1.13	197.9	2014-08-30	06:43:39
1147	50.316938	-4.084895	1.14	193.3	2014-08-30	06:43:40
1148	50.316929	-4.0849	1.01	200.3	2014-08-30	06:43:41
1149	50.316922	-4.084904	0.91	200.8	2014-08-30	06:43:42
1150	50.316917	-4.084909	0.31	213.5	2014-08-30	06:43:44
1151	50.31692	-4.084912	0.34	328.2	2014-08-30	06:43:45
1152	50.316917	-4.084915	0.38	216.2	2014-08-30	06:43:46
1153	50.316913	-4.084918	0.48	209.6	2014-08-30	06:43:47
1154	50.316912	-4.08492	0.2	233.1	2014-08-30	06:43:48
1155	50.316913	-4.084921	0.08	313	2014-08-30	06:43:49
1156	50.316915	-4.084914	0.59	58.4	2014-08-30	06:43:50
1157	50.316915	-4.08491	0.32	86.6	2014-08-30	06:43:51
1158	50.316916	-4.08491	0.01	327.4	2014-08-30	06:43:53
1159	50.316916	-4.084909	0.06	48.8	2014-08-30	06:43:54
1160	50.316916	-4.084909	0.02	63.4	2014-08-30	06:43:55
1161	50.316916	-4.084909	0.02	205.8	2014-08-30	06:43:57
1162	50.316916	-4.084909	0.01	270	2014-08-30	06:43:58
1163	50.316916	-4.084909	0.01	324.3	2014-08-30	06:43:59
1164	50.316916	-4.08491	0.01	270	2014-08-30	06:44:00
1165	50.316916	-4.08491	0.03	249.8	2014-08-30	06:44:01
1166	50.316916	-4.08491	0.02	53.6	2014-08-30	06:44:02
1167	50.316916	-4.084909	0.02	60.6	2014-08-30	06:44:03
1168	50.316912	-4.084914	0.27	213	2014-08-30	06:44:05
1169	50.316914	-4.084912	0.28	29.4	2014-08-30	06:44:06
1170	50.316914	-4.08491	0.05	60.9	2014-08-30	06:44:08
1171	50.316915	-4.08491	0.05	51.9	2014-08-30	06:44:09
1172	50.316915	-4.084909	0.05	65.7	2014-08-30	06:44:10
1173	50.316917	-4.084903	0.27	60.1	2014-08-30	06:44:12
1174	50.316917	-4.084903	0.03	212.6	2014-08-30	06:44:13
1175	50.316917	-4.084903	0.02	0	2014-08-30	06:44:14
1176	50.31692	-4.084903	0.15	5.9	2014-08-30	06:44:16
1177	50.316917	-4.084905	0.39	207.4	2014-08-30	06:44:17
1178	50.316916	-4.084906	0.05	246.2	2014-08-30	06:44:19
1179	50.316914	-4.084906	0.29	182.4	2014-08-30	06:44:20
1180	50.316914	-4.084906	0.06	109.3	2014-08-30	06:44:21
1181	50.316913	-4.084905	0.04	131.3	2014-08-30	06:44:23
1182	50.316915	-4.084896	0.68	68.2	2014-08-30	06:44:24
1183	50.316919	-4.084889	0.65	47.7	2014-08-30	06:44:25
1184	50.316925	-4.084881	0.89	43.4	2014-08-30	06:44:26
1185	50.316926	-4.084873	0.55	81.3	2014-08-30	06:44:27
1186	50.316922	-4.084874	0.46	187.4	2014-08-30	06:44:28
1187	50.316918	-4.084875	0.2	189.3	2014-08-30	06:44:30
1188	50.316915	-4.084876	0.37	192.9	2014-08-30	06:44:31
1189	50.316913	-4.084877	0.23	207.7	2014-08-30	06:44:32
1190	50.316913	-4.084879	0.05	229.7	2014-08-30	06:44:34
1191	50.316912	-4.084878	0.04	161.8	2014-08-30	06:44:35
1192	50.316916	-4.084875	0.46	27.6	2014-08-30	06:44:36
1193	50.316918	-4.084871	0.39	51.9	2014-08-30	06:44:37
1194	50.316918	-4.084869	0.07	101.5	2014-08-30	06:44:39
1195	50.316917	-4.084873	0.29	245.2	2014-08-30	06:44:40
1196	50.31692	-4.084873	0.41	352.4	2014-08-30	06:44:41
1197	50.316922	-4.084871	0.11	42.5	2014-08-30	06:44:43
1198	50.316921	-4.084871	0.04	205.2	2014-08-30	06:44:44
1199	50.316921	-4.084872	0.05	200.8	2014-08-30	06:44:46
1200	50.316921	-4.084872	0.02	126.4	2014-08-30	06:44:47
1201	50.31692	-4.084872	0.02	212.6	2014-08-30	06:44:49
1202	50.31692	-4.084872	0.03	128.9	2014-08-30	06:44:50
1203	50.31692	-4.084871	0.03	67.5	2014-08-30	06:44:51
1204	50.31692	-4.084871	0.02	163.3	2014-08-30	06:44:52
1205	50.31692	-4.084871	0.05	186.9	2014-08-30	06:44:53
1206	50.31692	-4.084871	0.01	270	2014-08-30	06:44:54
1207	50.316921	-4.084868	0.15	66.6	2014-08-30	06:44:56
1208	50.316921	-4.084868	0.02	211	2014-08-30	06:44:57
1209	50.316921	-4.084867	0.01	90	2014-08-30	06:44:59
1210	50.316921	-4.084867	0.05	51.9	2014-08-30	06:45:00
1211	50.316922	-4.084863	0.31	74.1	2014-08-30	06:45:01
1212	50.316922	-4.084862	0.04	90	2014-08-30	06:45:02
1213	50.316919	-4.084864	0.3	210.6	2014-08-30	06:45:03
1214	50.316916	-4.084868	0.44	212.6	2014-08-30	06:45:04
1215	50.316915	-4.084869	0.15	222.1	2014-08-30	06:45:05
1216	50.316915	-4.084869	0.03	73.4	2014-08-30	06:45:06
1217	50.316919	-4.084865	0.56	28.4	2014-08-30	06:45:07
1218	50.31692	-4.084864	0.08	70.2	2014-08-30	06:45:08
1219	50.316916	-4.084866	0.45	197.7	2014-08-30	06:45:09
1220	50.316914	-4.084869	0.31	222.9	2014-08-30	06:45:10
1221	50.316914	-4.084869	0.01	180	2014-08-30	06:45:11
1222	50.316917	-4.084868	0.34	8.1	2014-08-30	06:45:12
1223	50.316918	-4.084869	0.16	331.1	2014-08-30	06:45:13
1224	50.316918	-4.08487	0.06	212.6	2014-08-30	06:45:14
1225	50.316914	-4.084874	0.54	214.1	2014-08-30	06:45:15
1226	50.316916	-4.084876	0.36	336.2	2014-08-30	06:45:16
1227	50.316922	-4.084873	0.66	17.2	2014-08-30	06:45:17
1228	50.316924	-4.084872	0.1	32.6	2014-08-30	06:45:19
1229	50.316924	-4.084871	0.04	90	2014-08-30	06:45:20
1230	50.316921	-4.084873	0.15	213.6	2014-08-30	06:45:22
1231	50.316923	-4.084873	0.24	10.2	2014-08-30	06:45:23
1232	50.316923	-4.084873	0.02	213.6	2014-08-30	06:45:25
1233	50.316922	-4.084873	0.11	185.8	2014-08-30	06:45:26
1234	50.316925	-4.084868	0.47	44.9	2014-08-30	06:45:27
1235	50.316925	-4.084867	0.14	101.5	2014-08-30	06:45:28
1236	50.316925	-4.084866	0.03	147.4	2014-08-30	06:45:30
1237	50.316922	-4.084869	0.29	216.6	2014-08-30	06:45:31
1238	50.316925	-4.08487	0.32	342.8	2014-08-30	06:45:32
1239	50.316929	-4.084869	0.38	9.9	2014-08-30	06:45:33
1240	50.316929	-4.084871	0.14	273.6	2014-08-30	06:45:34
1241	50.316929	-4.084871	0.02	90	2014-08-30	06:45:35
1242	50.316925	-4.084872	0.44	192.5	2014-08-30	06:45:36
1243	50.316925	-4.084871	0.06	71.5	2014-08-30	06:45:37
1244	50.316932	-4.08487	0.8	4.8	2014-08-30	06:45:38
1245	50.316938	-4.084872	0.7	348.3	2014-08-30	06:45:39
1246	50.316945	-4.084879	0.87	328.1	2014-08-30	06:45:40
1247	50.316952	-4.084891	1.19	313	2014-08-30	06:45:41
1248	50.316957	-4.084907	1.22	294.4	2014-08-30	06:45:42
1249	50.316959	-4.084921	1.03	285.7	2014-08-30	06:45:43
1250	50.316961	-4.084932	0.8	284.9	2014-08-30	06:45:44
1251	50.316964	-4.084935	0.37	325.9	2014-08-30	06:45:45
1252	50.316968	-4.084928	0.62	46.2	2014-08-30	06:45:46
1253	50.31697	-4.084924	0.19	54.7	2014-08-30	06:45:48
1254	50.316969	-4.084924	0.07	169.4	2014-08-30	06:45:49
1255	50.316969	-4.084924	0.04	212.6	2014-08-30	06:45:50
1256	50.316969	-4.084923	0.05	43.8	2014-08-30	06:45:51
1257	50.316972	-4.084918	0.52	46.7	2014-08-30	06:45:52
1258	50.316973	-4.084917	0.1	57.9	2014-08-30	06:45:53
1259	50.316972	-4.084916	0.04	147	2014-08-30	06:45:55
1260	50.316978	-4.084917	0.61	357.8	2014-08-30	06:45:56
1261	50.316982	-4.084922	0.63	319.1	2014-08-30	06:45:57
1262	50.31699	-4.08493	1.07	330.4	2014-08-30	06:45:58
1263	50.317002	-4.084936	1.36	340.5	2014-08-30	06:45:59
1264	50.317012	-4.084947	1.37	325.5	2014-08-30	06:46:00
1265	50.317025	-4.084958	1.64	331	2014-08-30	06:46:01
1266	50.317042	-4.084967	1.95	341.6	2014-08-30	06:46:02
1267	50.317063	-4.084966	2.42	1.3	2014-08-30	06:46:03
1268	50.317092	-4.08496	3.2	7.5	2014-08-30	06:46:04
1269	50.317127	-4.084946	4.04	15.1	2014-08-30	06:46:05
1270	50.317167	-4.084925	4.74	17.7	2014-08-30	06:46:06
1271	50.317207	-4.084905	4.59	18.1	2014-08-30	06:46:07
1272	50.317241	-4.084887	4.06	18.2	2014-08-30	06:46:08
1273	50.317276	-4.084872	4.01	16.3	2014-08-30	06:46:09
1274	50.317313	-4.084855	4.31	16.1	2014-08-30	06:46:10
1275	50.31735	-4.084834	4.39	19.7	2014-08-30	06:46:11
1276	50.317387	-4.084812	4.43	21	2014-08-30	06:46:12
1277	50.317424	-4.084787	4.48	22.6	2014-08-30	06:46:13
1278	50.317462	-4.084769	4.36	17.8	2014-08-30	06:46:14
1279	50.317498	-4.08476	4.05	8.3	2014-08-30	06:46:15
1280	50.317524	-4.084763	2.98	356.6	2014-08-30	06:46:16
1281	50.317536	-4.084766	1.36	351.4	2014-08-30	06:46:17
1282	50.317539	-4.084773	0.55	299.3	2014-08-30	06:46:18
1283	50.317534	-4.084788	1.19	244.8	2014-08-30	06:46:19
1284	50.317528	-4.084801	1.19	234.1	2014-08-30	06:46:20
1285	50.317521	-4.084814	1.2	230.9	2014-08-30	06:46:21
1286	50.317511	-4.084826	1.37	217.8	2014-08-30	06:46:22
1287	50.317501	-4.08484	1.51	219.8	2014-08-30	06:46:23
1288	50.317489	-4.08485	1.5	208.5	2014-08-30	06:46:24
1289	50.317477	-4.084855	1.39	194.9	2014-08-30	06:46:25
1290	50.317463	-4.084861	1.64	196.2	2014-08-30	06:46:26
1291	50.31745	-4.084869	1.58	199.9	2014-08-30	06:46:27
1292	50.317438	-4.084873	1.3	193.2	2014-08-30	06:46:28
1293	50.317426	-4.084879	1.4	198.6	2014-08-30	06:46:29
1294	50.317414	-4.084885	1.41	196	2014-08-30	06:46:30
1295	50.317403	-4.084887	1.23	187.8	2014-08-30	06:46:31
1296	50.317393	-4.08489	1.21	189.9	2014-08-30	06:46:32
1297	50.31738	-4.084888	1.36	175.5	2014-08-30	06:46:33
1298	50.317369	-4.084885	1.26	169.7	2014-08-30	06:46:34
1299	50.317358	-4.084884	1.25	175.9	2014-08-30	06:46:35
1300	50.317347	-4.084882	1.26	174.8	2014-08-30	06:46:36
1301	50.317335	-4.084881	1.29	176	2014-08-30	06:46:37
1302	50.317326	-4.084879	1.08	169.8	2014-08-30	06:46:38
1303	50.317317	-4.084874	1.04	164	2014-08-30	06:46:39
1304	50.317305	-4.084876	1.35	184.1	2014-08-30	06:46:40
1305	50.317292	-4.08488	1.42	192.6	2014-08-30	06:46:41
1306	50.317282	-4.084877	1.16	169.6	2014-08-30	06:46:42
1307	50.317272	-4.084874	1.12	167.4	2014-08-30	06:46:43
1308	50.317261	-4.084873	1.23	175.9	2014-08-30	06:46:44
1309	50.31725	-4.08487	1.21	169.8	2014-08-30	06:46:45
1310	50.317238	-4.084869	1.42	178.1	2014-08-30	06:46:46
1311	50.317226	-4.084869	1.32	181.5	2014-08-30	06:46:47
1312	50.317216	-4.084868	1.13	173.3	2014-08-30	06:46:48
1313	50.317204	-4.084868	1.27	180.8	2014-08-30	06:46:49
1314	50.317191	-4.084872	1.53	190.8	2014-08-30	06:46:50
1315	50.317182	-4.08487	1.02	174	2014-08-30	06:46:51
1316	50.317177	-4.084864	0.74	139.6	2014-08-30	06:46:52
1317	50.317168	-4.08486	0.95	165	2014-08-30	06:46:53
1318	50.317158	-4.084861	1.17	183.5	2014-08-30	06:46:54
1319	50.317146	-4.084864	1.39	187.4	2014-08-30	06:46:55
1320	50.317132	-4.08487	1.61	195.2	2014-08-30	06:46:56
1321	50.317119	-4.084875	1.41	194.5	2014-08-30	06:46:57
1322	50.317109	-4.084879	1.18	196.2	2014-08-30	06:46:58
1323	50.3171	-4.084885	1.11	203.7	2014-08-30	06:46:59
1324	50.317089	-4.084888	1.24	189.2	2014-08-30	06:47:00
1325	50.317075	-4.084895	1.59	197	2014-08-30	06:47:01
1326	50.317065	-4.084897	1.16	188	2014-08-30	06:47:02
1327	50.31706	-4.084894	0.59	156.7	2014-08-30	06:47:03
1328	50.317055	-4.084891	0.65	164.1	2014-08-30	06:47:04
1329	50.317046	-4.084892	0.97	182.4	2014-08-30	06:47:05
1330	50.317037	-4.084893	1.05	185.3	2014-08-30	06:47:06
1331	50.317026	-4.084899	1.29	199.1	2014-08-30	06:47:07
1332	50.317016	-4.084905	1.17	200.2	2014-08-30	06:47:08
1333	50.317005	-4.084911	1.22	199.9	2014-08-30	06:47:09
1334	50.316994	-4.084919	1.36	204.3	2014-08-30	06:47:10
1335	50.316984	-4.084925	1.27	202.6	2014-08-30	06:47:11
1336	50.316975	-4.084931	1.01	203.7	2014-08-30	06:47:12
1337	50.316965	-4.084935	1.13	194	2014-08-30	06:47:13
1338	50.316956	-4.08494	1.09	198.8	2014-08-30	06:47:14
1339	50.31695	-4.084943	0.69	196	2014-08-30	06:47:15
1340	50.316942	-4.084946	0.93	195.6	2014-08-30	06:47:16
1341	50.316931	-4.08495	1.25	192.4	2014-08-30	06:47:17
1342	50.316921	-4.084955	1.22	197.7	2014-08-30	06:47:18
1343	50.316912	-4.08496	1.09	198.5	2014-08-30	06:47:19
1344	50.316906	-4.08496	0.57	177	2014-08-30	06:47:20
1345	50.316902	-4.08496	0.55	186.9	2014-08-30	06:47:21
1346	50.316894	-4.084962	0.88	186.6	2014-08-30	06:47:22
1347	50.316885	-4.084965	1.03	194.1	2014-08-30	06:47:23
1348	50.316876	-4.084967	0.94	185.1	2014-08-30	06:47:24
1349	50.316867	-4.084971	1.06	197.3	2014-08-30	06:47:25
1350	50.316857	-4.084974	1.17	191.2	2014-08-30	06:47:26
1351	50.316847	-4.084978	1.16	193.4	2014-08-30	06:47:27
1352	50.316842	-4.084978	0.27	182.6	2014-08-30	06:47:29
1353	50.316836	-4.084982	0.72	203.7	2014-08-30	06:47:30
1354	50.316828	-4.084984	0.93	188.1	2014-08-30	06:47:31
1355	50.316822	-4.084984	0.59	180.6	2014-08-30	06:47:32
1356	50.316816	-4.084988	0.72	199.7	2014-08-30	06:47:33
1357	50.316808	-4.08499	0.98	187.7	2014-08-30	06:47:34
1358	50.316799	-4.084995	1.02	200.9	2014-08-30	06:47:35
1359	50.316795	-4.084996	0.21	195.5	2014-08-30	06:47:37
1360	50.316796	-4.084995	0.11	42.5	2014-08-30	06:47:38
1361	50.316796	-4.084995	0.04	18.2	2014-08-30	06:47:39
1362	50.316797	-4.084994	0.07	54.8	2014-08-30	06:47:41
1363	50.316797	-4.084994	0.02	180	2014-08-30	06:47:42
1364	50.316795	-4.08499	0.33	126.2	2014-08-30	06:47:43
1365	50.316792	-4.08499	0.39	180	2014-08-30	06:47:44
1366	50.31679	-4.08499	0.1	186.5	2014-08-30	06:47:46
1367	50.316794	-4.084986	0.56	34.6	2014-08-30	06:47:47
1368	50.316798	-4.084983	0.46	28.8	2014-08-30	06:47:48
1369	50.316797	-4.084983	0.02	212.6	2014-08-30	06:47:50
1370	50.316797	-4.084983	0.02	139.9	2014-08-30	06:47:52
1371	50.316797	-4.084982	0.04	102	2014-08-30	06:47:53
1372	50.316797	-4.084982	0.05	180	2014-08-30	06:47:54
1373	50.316796	-4.084982	0.07	200.2	2014-08-30	06:47:55
1374	50.316796	-4.084982	0.04	103.8	2014-08-30	06:47:56
1375	50.316795	-4.084981	0.06	132.6	2014-08-30	06:47:57
1376	50.316796	-4.08498	0.09	64	2014-08-30	06:47:58
1377	50.316791	-4.084977	0.54	155	2014-08-30	06:47:59
1378	50.316791	-4.084975	0.13	130	2014-08-30	06:48:00
1379	50.31679	-4.084976	0.04	220.1	2014-08-30	06:48:01
1380	50.316793	-4.084973	0.32	38.7	2014-08-30	06:48:02
1381	50.316791	-4.084972	0.08	156.3	2014-08-30	06:48:04
1382	50.316791	-4.084972	0.02	212.6	2014-08-30	06:48:05
1383	50.316791	-4.084972	0.06	173.6	2014-08-30	06:48:06
1384	50.316791	-4.084971	0.05	68.3	2014-08-30	06:48:08
1385	50.316791	-4.084971	0.05	159.2	2014-08-30	06:48:09
1386	50.31679	-4.084971	0.03	203.5	2014-08-30	06:48:10
1387	50.31679	-4.084971	0.03	253.4	2014-08-30	06:48:11
1388	50.31679	-4.084972	0.03	270	2014-08-30	06:48:12
1389	50.31679	-4.084971	0.02	79.4	2014-08-30	06:48:14
1390	50.316791	-4.084971	0.02	343.3	2014-08-30	06:48:15
1391	50.31679	-4.084969	0.13	124.8	2014-08-30	06:48:16
1392	50.316789	-4.084969	0.07	169.6	2014-08-30	06:48:17
1393	50.31679	-4.084968	0.1	54.3	2014-08-30	06:48:18
1394	50.316795	-4.084963	0.64	32.1	2014-08-30	06:48:19
1395	50.316795	-4.084957	0.47	88.8	2014-08-30	06:48:20
1396	50.316791	-4.084953	0.45	146.8	2014-08-30	06:48:21
1397	50.316791	-4.084953	0.03	81.5	2014-08-30	06:48:23
1398	50.316791	-4.08495	0.11	109.2	2014-08-30	06:48:25
1399	50.316791	-4.084949	0.02	16.7	2014-08-30	06:48:26
1400	50.316787	-4.084947	0.24	156.3	2014-08-30	06:48:28
1401	50.316787	-4.084946	0.03	51.1	2014-08-30	06:48:29
1402	50.316787	-4.084946	0.03	51.9	2014-08-30	06:48:30
1403	50.316787	-4.084946	0.02	53.6	2014-08-30	06:48:31
1404	50.316787	-4.084945	0.04	90	2014-08-30	06:48:32
1405	50.31679	-4.08494	0.24	53.6	2014-08-30	06:48:34
1406	50.31679	-4.084939	0.04	76.2	2014-08-30	06:48:35
1407	50.316789	-4.084935	0.36	108	2014-08-30	06:48:36
1408	50.316791	-4.084929	0.47	63.1	2014-08-30	06:48:37
1409	50.316791	-4.084928	0.06	107.6	2014-08-30	06:48:38
1410	50.316791	-4.084927	0.04	102.2	2014-08-30	06:48:39
1411	50.316788	-4.084923	0.22	136.2	2014-08-30	06:48:41
1412	50.316784	-4.084921	0.42	159.2	2014-08-30	06:48:42
1413	50.316784	-4.08492	0.05	130.3	2014-08-30	06:48:44
1414	50.316784	-4.08492	0.03	12.5	2014-08-30	06:48:45
1415	50.316784	-4.084919	0.05	80.5	2014-08-30	06:48:46
1416	50.316785	-4.084914	0.17	70.4	2014-08-30	06:48:48
1417	50.316785	-4.084914	0.03	73.4	2014-08-30	06:48:49
1418	50.316785	-4.084913	0.07	90	2014-08-30	06:48:50
1419	50.316785	-4.084912	0.08	128.1	2014-08-30	06:48:51
1420	50.316783	-4.084911	0.18	147.4	2014-08-30	06:48:52
1421	50.316787	-4.084909	0.43	22.6	2014-08-30	06:48:53
1422	50.316787	-4.084906	0.17	95.9	2014-08-30	06:48:54
1423	50.316783	-4.084908	0.48	192.9	2014-08-30	06:48:55
1424	50.316781	-4.08491	0.23	230.2	2014-08-30	06:48:56
1425	50.316782	-4.08491	0.02	0	2014-08-30	06:48:58
1426	50.316782	-4.08491	0.04	351.5	2014-08-30	06:48:59
1427	50.316782	-4.08491	0.04	62	2014-08-30	06:49:00
1428	50.316783	-4.084909	0.04	16.1	2014-08-30	06:49:02
1429	50.316783	-4.084909	0.05	6.9	2014-08-30	06:49:03
1430	50.316785	-4.084906	0.13	48.9	2014-08-30	06:49:05
1431	50.316785	-4.084906	0.04	51.9	2014-08-30	06:49:07
1432	50.316786	-4.084905	0.06	37.2	2014-08-30	06:49:08
1433	50.316786	-4.084905	0.03	0	2014-08-30	06:49:10
1434	50.316787	-4.084904	0.05	80.6	2014-08-30	06:49:12
1435	50.316787	-4.084903	0.04	90	2014-08-30	06:49:13
1436	50.316784	-4.084904	0.27	191.6	2014-08-30	06:49:14
1437	50.316783	-4.084904	0.07	194.2	2014-08-30	06:49:16
1438	50.316783	-4.084904	0.05	68.3	2014-08-30	06:49:17
1439	50.316788	-4.084899	0.61	34	2014-08-30	06:49:18
1440	50.316791	-4.084894	0.52	43	2014-08-30	06:49:19
1441	50.316791	-4.084893	0.04	109.8	2014-08-30	06:49:21
1442	50.316791	-4.084893	0.03	43.2	2014-08-30	06:49:22
1443	50.316791	-4.084893	0.04	180	2014-08-30	06:49:23
1444	50.31679	-4.084892	0.04	153.3	2014-08-30	06:49:24
1445	50.31679	-4.084891	0.06	81.4	2014-08-30	06:49:25
1446	50.31679	-4.08489	0.04	90	2014-08-30	06:49:27
1447	50.316787	-4.084887	0.44	148.1	2014-08-30	06:49:28
1448	50.316787	-4.084886	0.02	90	2014-08-30	06:49:30
1449	50.316787	-4.084886	0.03	136.8	2014-08-30	06:49:31
1450	50.316788	-4.084885	0.05	38.7	2014-08-30	06:49:33
1451	50.316791	-4.08488	0.57	46.4	2014-08-30	06:49:34
1452	50.316792	-4.084874	0.22	75.3	2014-08-30	06:49:36
1453	50.316792	-4.084873	0.01	90	2014-08-30	06:49:37
1454	50.316792	-4.084873	0.02	90	2014-08-30	06:49:38
1455	50.316792	-4.084872	0.05	90	2014-08-30	06:49:39
1456	50.316792	-4.084872	0.04	105.7	2014-08-30	06:49:40
1457	50.316789	-4.084868	0.43	134.4	2014-08-30	06:49:41
1458	50.316789	-4.084867	0.03	147.4	2014-08-30	06:49:42
1459	50.316789	-4.084867	0.03	168.5	2014-08-30	06:49:43
1460	50.316789	-4.084867	0.01	90	2014-08-30	06:49:44
1461	50.316789	-4.084867	0.02	119.4	2014-08-30	06:49:45
1462	50.316789	-4.084867	0.03	0	2014-08-30	06:49:46
1463	50.316787	-4.084868	0.11	202.1	2014-08-30	06:49:48
1464	50.316789	-4.084864	0.34	62.3	2014-08-30	06:49:49
1465	50.316786	-4.084858	0.47	119.6	2014-08-30	06:49:50
1466	50.316786	-4.084854	0.15	101	2014-08-30	06:49:52
1467	50.316786	-4.084854	0.03	113.1	2014-08-30	06:49:53
1468	50.316785	-4.084847	0.49	100.8	2014-08-30	06:49:54
1469	50.316782	-4.08484	0.58	121.9	2014-08-30	06:49:55
1470	50.316782	-4.084839	0.06	90	2014-08-30	06:49:56
1471	50.316783	-4.084839	0.04	47	2014-08-30	06:49:57
1472	50.316781	-4.084839	0.06	191.3	2014-08-30	06:49:59
1473	50.31678	-4.084837	0.11	136.6	2014-08-30	06:50:01
1474	50.31678	-4.084837	0.02	119.4	2014-08-30	06:50:02
1475	50.316782	-4.084836	0.12	17.6	2014-08-30	06:50:04
1476	50.316784	-4.084833	0.29	34.5	2014-08-30	06:50:05
1477	50.316783	-4.084828	0.36	104.9	2014-08-30	06:50:06
1478	50.316783	-4.084828	0.02	48.6	2014-08-30	06:50:07
1479	50.316783	-4.084828	0.04	162.3	2014-08-30	06:50:08
1480	50.316783	-4.084828	0.03	90	2014-08-30	06:50:09
1481	50.316783	-4.084822	0.38	91.3	2014-08-30	06:50:10
1482	50.31678	-4.084821	0.16	166	2014-08-30	06:50:12
1483	50.31678	-4.084821	0.05	65.7	2014-08-30	06:50:13
1484	50.316781	-4.084821	0.04	351.5	2014-08-30	06:50:14
1485	50.316781	-4.084821	0.04	18.2	2014-08-30	06:50:15
1486	50.316781	-4.084821	0.03	192.9	2014-08-30	06:50:16
1487	50.316782	-4.084819	0.1	24.2	2014-08-30	06:50:18
1488	50.316783	-4.08482	0.02	340.2	2014-08-30	06:50:19
1489	50.316783	-4.08482	0	0	2014-08-30	06:50:20
1490	50.316785	-4.084819	0.16	9.9	2014-08-30	06:50:22
1491	50.316786	-4.084819	0.04	319	2014-08-30	06:50:23
1492	50.316786	-4.084819	0.02	343.3	2014-08-30	06:50:24
1493	50.316786	-4.084819	0.02	90	2014-08-30	06:50:25
1494	50.316782	-4.084818	0.37	174.6	2014-08-30	06:50:26
1495	50.316779	-4.084821	0.36	204.4	2014-08-30	06:50:27
1496	50.316779	-4.084822	0.07	219.3	2014-08-30	06:50:29
1497	50.316781	-4.084813	0.64	65.9	2014-08-30	06:50:30
1498	50.316778	-4.084807	0.57	124	2014-08-30	06:50:31
1499	50.316775	-4.084808	0.15	192.4	2014-08-30	06:50:33
1500	50.316776	-4.084808	0.04	25.8	2014-08-30	06:50:34
1501	50.316778	-4.084806	0.15	25	2014-08-30	06:50:36
1502	50.316779	-4.084805	0.07	49.8	2014-08-30	06:50:37
1503	50.316779	-4.084805	0	0	2014-08-30	06:50:38
1504	50.316779	-4.084805	0.03	57	2014-08-30	06:50:39
1505	50.316789	-4.084803	1.16	4.4	2014-08-30	06:50:40
1506	50.316799	-4.084802	1.12	5.8	2014-08-30	06:50:41
1507	50.316811	-4.084802	1.34	0.3	2014-08-30	06:50:42
1508	50.316824	-4.084802	1.41	359.7	2014-08-30	06:50:43
1509	50.316836	-4.084803	1.31	356.4	2014-08-30	06:50:44
1510	50.31685	-4.084805	1.62	353.7	2014-08-30	06:50:45
1511	50.316866	-4.084805	1.82	0.6	2014-08-30	06:50:46
1512	50.316885	-4.084803	2.11	3.7	2014-08-30	06:50:47
1513	50.31691	-4.084801	2.78	3.3	2014-08-30	06:50:48
1514	50.316941	-4.084791	3.53	11.1	2014-08-30	06:50:49
1515	50.316978	-4.084778	4.2	13.2	2014-08-30	06:50:50
1516	50.31702	-4.084759	4.85	16	2014-08-30	06:50:51
1517	50.317062	-4.084739	4.9	16.7	2014-08-30	06:50:52
1518	50.3171	-4.084723	4.41	15.5	2014-08-30	06:50:53
1519	50.317132	-4.08471	3.69	14	2014-08-30	06:50:54
1520	50.317164	-4.084699	3.64	12.7	2014-08-30	06:50:55
1521	50.317204	-4.084688	4.51	10	2014-08-30	06:50:56
1522	50.31725	-4.084687	5.11	0.9	2014-08-30	06:50:57
1523	50.317296	-4.084691	5.13	356.5	2014-08-30	06:50:58
1524	50.317338	-4.084677	4.75	11.7	2014-08-30	06:50:59
1525	50.317374	-4.084652	4.43	24.2	2014-08-30	06:51:00
1526	50.317408	-4.084641	3.85	11.3	2014-08-30	06:51:01
1527	50.317444	-4.08464	4.01	1.2	2014-08-30	06:51:02
1528	50.317487	-4.084641	4.75	359.4	2014-08-30	06:51:03
1529	50.317525	-4.084653	4.31	348	2014-08-30	06:51:04
1530	50.317543	-4.084681	2.82	315	2014-08-30	06:51:05
1531	50.317547	-4.084705	1.75	286	2014-08-30	06:51:06
1532	50.317545	-4.084725	1.43	259.1	2014-08-30	06:51:07
1533	50.31754	-4.084745	1.54	249.8	2014-08-30	06:51:08
1534	50.317534	-4.084763	1.41	240.3	2014-08-30	06:51:09
1535	50.317527	-4.084779	1.4	238.3	2014-08-30	06:51:10
1536	50.317523	-4.084794	1.13	247.1	2014-08-30	06:51:11
1537	50.317515	-4.084807	1.27	228.4	2014-08-30	06:51:12
1538	50.317503	-4.084821	1.68	216.7	2014-08-30	06:51:13
1539	50.317493	-4.084831	1.4	210.9	2014-08-30	06:51:14
1540	50.317481	-4.084836	1.3	195.4	2014-08-30	06:51:15
1541	50.31747	-4.08484	1.29	193.4	2014-08-30	06:51:16
1542	50.31746	-4.084843	1.11	189.3	2014-08-30	06:51:17
1543	50.317453	-4.084843	0.8	179.1	2014-08-30	06:51:18
1544	50.317446	-4.084844	0.84	183.6	2014-08-30	06:51:19
1545	50.317434	-4.084846	1.29	186.9	2014-08-30	06:51:20
1546	50.317424	-4.084844	1.13	174.2	2014-08-30	06:51:21
1547	50.317415	-4.084842	0.99	173.1	2014-08-30	06:51:22
1548	50.317406	-4.084842	1.07	177.7	2014-08-30	06:51:23
1549	50.317394	-4.084845	1.29	189.3	2014-08-30	06:51:24
1550	50.317383	-4.084847	1.3	187.9	2014-08-30	06:51:25
1551	50.317371	-4.084848	1.3	181	2014-08-30	06:51:26
1552	50.317361	-4.084848	1.11	180.6	2014-08-30	06:51:27
1553	50.317354	-4.084841	0.91	147.4	2014-08-30	06:51:28
1554	50.317347	-4.084836	0.89	156.6	2014-08-30	06:51:29
1555	50.317335	-4.084833	1.32	170.9	2014-08-30	06:51:30
1556	50.317325	-4.084833	1.15	179.1	2014-08-30	06:51:31
1557	50.317315	-4.084833	1.1	181.2	2014-08-30	06:51:32
1558	50.317305	-4.084833	1.12	180.3	2014-08-30	06:51:33
1559	50.317296	-4.084832	0.99	176.5	2014-08-30	06:51:34
1560	50.317288	-4.084829	0.95	165.5	2014-08-30	06:51:35
1561	50.317276	-4.084831	1.36	186.8	2014-08-30	06:51:36
1562	50.317265	-4.084834	1.2	190.2	2014-08-30	06:51:37
1563	50.317263	-4.084827	0.57	116.2	2014-08-30	06:51:38
1564	50.31726	-4.08482	0.6	121	2014-08-30	06:51:39
1565	50.31725	-4.084816	1.09	166	2014-08-30	06:51:40
1566	50.317238	-4.084816	1.41	179.3	2014-08-30	06:51:41
1567	50.317223	-4.084823	1.77	197.1	2014-08-30	06:51:42
1568	50.317209	-4.084826	1.54	188.5	2014-08-30	06:51:43
1569	50.317198	-4.084826	1.24	177.2	2014-08-30	06:51:44
1570	50.317186	-4.084828	1.28	186.2	2014-08-30	06:51:45
1571	50.317175	-4.084832	1.33	193.4	2014-08-30	06:51:46
1572	50.317165	-4.084835	1.12	190.4	2014-08-30	06:51:47
1573	50.317157	-4.084835	0.92	178.9	2014-08-30	06:51:48
1574	50.317148	-4.084837	0.91	190.6	2014-08-30	06:51:49
1575	50.317142	-4.08484	0.76	196.5	2014-08-30	06:51:50
1576	50.317135	-4.084841	0.79	185.2	2014-08-30	06:51:51
1577	50.317125	-4.084847	1.21	199.6	2014-08-30	06:51:52
1578	50.317112	-4.084856	1.56	205.7	2014-08-30	06:51:53
1579	50.3171	-4.084866	1.49	206.6	2014-08-30	06:51:54
1580	50.317094	-4.084867	0.73	190.7	2014-08-30	06:51:55
1581	50.317086	-4.084869	0.84	188.2	2014-08-30	06:51:56
1582	50.317073	-4.084876	1.56	197.1	2014-08-30	06:51:57
1583	50.31706	-4.084882	1.5	197.1	2014-08-30	06:51:58
1584	50.31705	-4.084885	1.06	191.7	2014-08-30	06:51:59
1585	50.317041	-4.084885	1.08	180.3	2014-08-30	06:52:00
1586	50.31703	-4.084885	1.2	181.4	2014-08-30	06:52:01
1587	50.317019	-4.084885	1.22	179.7	2014-08-30	06:52:02
1588	50.317007	-4.084888	1.38	189.5	2014-08-30	06:52:03
1589	50.317	-4.084889	0.76	182.7	2014-08-30	06:52:04
1590	50.316995	-4.084887	0.52	166.7	2014-08-30	06:52:05
1591	50.31699	-4.084887	0.59	181.2	2014-08-30	06:52:06
1592	50.316983	-4.084891	0.87	198.5	2014-08-30	06:52:07
1593	50.316973	-4.084899	1.18	208.7	2014-08-30	06:52:08
1594	50.316962	-4.084908	1.41	207.7	2014-08-30	06:52:09
1595	50.316952	-4.084917	1.3	207.7	2014-08-30	06:52:10
1596	50.316947	-4.084923	0.73	216.1	2014-08-30	06:52:11
1597	50.316943	-4.084929	0.6	229.5	2014-08-30	06:52:12
1598	50.316935	-4.084936	0.96	207.7	2014-08-30	06:52:13
1599	50.316927	-4.08494	1.04	197.7	2014-08-30	06:52:14
1600	50.316917	-4.084949	1.23	209.3	2014-08-30	06:52:15
1601	50.316906	-4.084955	1.25	199.8	2014-08-30	06:52:16
1602	50.316899	-4.084957	0.88	192.1	2014-08-30	06:52:17
1603	50.316892	-4.08496	0.8	195.1	2014-08-30	06:52:18
1604	50.316884	-4.084964	0.88	197	2014-08-30	06:52:19
1605	50.316876	-4.084968	0.91	199.9	2014-08-30	06:52:20
1606	50.316871	-4.084971	0.66	195.7	2014-08-30	06:52:21
1607	50.316865	-4.084968	0.63	165.9	2014-08-30	06:52:22
1608	50.316854	-4.08497	1.25	185.8	2014-08-30	06:52:23
1609	50.316845	-4.084975	1.05	198.8	2014-08-30	06:52:24
1610	50.316845	-4.084975	0.05	180	2014-08-30	06:52:25
1611	50.316844	-4.084973	0.15	137.6	2014-08-30	06:52:26
1612	50.31685	-4.084968	0.77	31.4	2014-08-30	06:52:27
1613	50.316854	-4.084963	0.57	37.7	2014-08-30	06:52:28
1614	50.316853	-4.084958	0.17	94.8	2014-08-30	06:52:30
1615	50.316853	-4.084958	0.05	90	2014-08-30	06:52:31
1616	50.316854	-4.084958	0.04	334.2	2014-08-30	06:52:32
1617	50.316845	-4.084959	0.96	185.7	2014-08-30	06:52:33
1618	50.316834	-4.084963	1.26	193.2	2014-08-30	06:52:34
1619	50.316829	-4.084969	0.69	217.2	2014-08-30	06:52:35
1620	50.316826	-4.084973	0.45	219.7	2014-08-30	06:52:36
1621	50.316827	-4.084971	0.17	71	2014-08-30	06:52:37
1622	50.316827	-4.084971	0.09	7.4	2014-08-30	06:52:38
1623	50.316833	-4.084967	0.63	24.7	2014-08-30	06:52:39
1624	50.316834	-4.084968	0.07	342.4	2014-08-30	06:52:41
1625	50.316834	-4.084963	0.18	77.8	2014-08-30	06:52:43
1626	50.316835	-4.084962	0.12	20.5	2014-08-30	06:52:44
1627	50.316836	-4.08496	0.08	61.3	2014-08-30	06:52:46
1628	50.316836	-4.084958	0.12	94.3	2014-08-30	06:52:47
1629	50.316835	-4.084956	0.2	111.4	2014-08-30	06:52:48
1630	50.316835	-4.084955	0.06	73.4	2014-08-30	06:52:49
1631	50.316836	-4.084955	0.09	7.4	2014-08-30	06:52:50
1632	50.316837	-4.084954	0.07	65	2014-08-30	06:52:51
1633	50.316838	-4.084947	0.27	68.6	2014-08-30	06:52:53
1634	50.316838	-4.084945	0.14	93.6	2014-08-30	06:52:54
1635	50.316839	-4.084944	0.08	51.9	2014-08-30	06:52:55
1636	50.316839	-4.084942	0.08	68.7	2014-08-30	06:52:57
1637	50.316839	-4.084941	0.07	115	2014-08-30	06:52:58
1638	50.31684	-4.08494	0.05	38.3	2014-08-30	06:53:00
1639	50.316842	-4.084935	0.42	59.4	2014-08-30	06:53:01
1640	50.316845	-4.084932	0.41	33.2	2014-08-30	06:53:02
1641	50.316845	-4.084932	0.02	0	2014-08-30	06:53:04
1642	50.316845	-4.084932	0.01	35.7	2014-08-30	06:53:06
1643	50.316845	-4.084932	0.04	326.7	2014-08-30	06:53:07
1644	50.316843	-4.084934	0.26	208.3	2014-08-30	06:53:08
1645	50.316844	-4.084934	0.13	5.3	2014-08-30	06:53:09
1646	50.316847	-4.084929	0.44	45.7	2014-08-30	06:53:10
1647	50.316847	-4.084929	0.03	110.2	2014-08-30	06:53:11
1648	50.316846	-4.084929	0.06	185.7	2014-08-30	06:53:13
1649	50.316846	-4.084929	0.06	138.1	2014-08-30	06:53:14
1650	50.316845	-4.084924	0.18	94.7	2014-08-30	06:53:16
1651	50.316844	-4.08492	0.29	120.8	2014-08-30	06:53:17
1652	50.316844	-4.084921	0.04	227	2014-08-30	06:53:18
1653	50.316841	-4.084922	0.14	203.5	2014-08-30	06:53:20
1654	50.316841	-4.084921	0.09	90	2014-08-30	06:53:21
1655	50.316842	-4.08492	0.1	68.9	2014-08-30	06:53:22
1656	50.316842	-4.084918	0.07	86.6	2014-08-30	06:53:24
1657	50.316843	-4.084912	0.2	73.6	2014-08-30	06:53:26
1658	50.316843	-4.084911	0.07	75.1	2014-08-30	06:53:27
1659	50.316843	-4.08491	0.06	90	2014-08-30	06:53:28
1660	50.316844	-4.084909	0.07	58	2014-08-30	06:53:30
1661	50.316842	-4.084911	0.24	212.6	2014-08-30	06:53:31
1662	50.316841	-4.08491	0.08	154.1	2014-08-30	06:53:32
1663	50.316835	-4.084913	0.67	199.2	2014-08-30	06:53:33
1664	50.316836	-4.084915	0.19	303.7	2014-08-30	06:53:34
1665	50.316842	-4.084912	0.63	24.7	2014-08-30	06:53:35
1666	50.316841	-4.084909	0.18	110.8	2014-08-30	06:53:36
1667	50.316838	-4.084911	0.17	196.8	2014-08-30	06:53:38
1668	50.316839	-4.084909	0.07	47.5	2014-08-30	06:53:40
1669	50.316842	-4.084906	0.19	35.6	2014-08-30	06:53:42
1670	50.316842	-4.084906	0.07	10.4	2014-08-30	06:53:43
1671	50.316842	-4.084906	0.03	23.5	2014-08-30	06:53:44
1672	50.316842	-4.084905	0.04	102.2	2014-08-30	06:53:45
1673	50.316843	-4.084904	0.06	73.4	2014-08-30	06:53:46
1674	50.316843	-4.084904	0.02	309.7	2014-08-30	06:53:47
1675	50.316843	-4.084905	0.05	259.4	2014-08-30	06:53:48
1676	50.316843	-4.084905	0.01	327.4	2014-08-30	06:53:49
1677	50.316846	-4.084901	0.46	45.1	2014-08-30	06:53:50
1678	50.316846	-4.0849	0.02	90	2014-08-30	06:53:51
1679	50.316844	-4.084897	0.26	120.6	2014-08-30	06:53:52
1680	50.316844	-4.084897	0.03	128.5	2014-08-30	06:53:54
1681	50.316844	-4.084897	0.04	212.6	2014-08-30	06:53:55
1682	50.316847	-4.084896	0.33	6.2	2014-08-30	06:53:56
1683	50.316847	-4.084895	0.13	85.4	2014-08-30	06:53:57
1684	50.316843	-4.084895	0.4	183.4	2014-08-30	06:53:58
1685	50.316843	-4.084895	0.07	203.9	2014-08-30	06:53:59
1686	50.316847	-4.08489	0.62	37.6	2014-08-30	06:54:00
1687	50.316848	-4.084882	0.59	80	2014-08-30	06:54:01
1688	50.316847	-4.084882	0.05	180	2014-08-30	06:54:02
1689	50.316843	-4.084883	0.45	189.8	2014-08-30	06:54:03
1690	50.316844	-4.084886	0.21	280	2014-08-30	06:54:04
1691	50.316847	-4.084887	0.38	351.9	2014-08-30	06:54:05
1692	50.31685	-4.084885	0.15	21.4	2014-08-30	06:54:07
1693	50.316849	-4.084882	0.22	102.3	2014-08-30	06:54:08
1694	50.316845	-4.08488	0.52	161.4	2014-08-30	06:54:09
1695	50.316844	-4.084879	0.07	143	2014-08-30	06:54:10
1696	50.316848	-4.084877	0.45	23.5	2014-08-30	06:54:11
1697	50.31685	-4.084873	0.33	57.2	2014-08-30	06:54:12
1698	50.316848	-4.084869	0.3	118.1	2014-08-30	06:54:13
1699	50.316847	-4.084865	0.17	118.4	2014-08-30	06:54:15
1700	50.316847	-4.084865	0.01	224.3	2014-08-30	06:54:17
1701	50.31685	-4.084868	0.41	328.9	2014-08-30	06:54:18
1702	50.316852	-4.084865	0.31	40.9	2014-08-30	06:54:19
1703	50.31685	-4.084861	0.34	121.8	2014-08-30	06:54:20
1704	50.316851	-4.08486	0.05	72.7	2014-08-30	06:54:22
1705	50.316851	-4.08486	0.01	90	2014-08-30	06:54:23
1706	50.316851	-4.084859	0.05	111.7	2014-08-30	06:54:24
1707	50.316851	-4.084859	0.01	90	2014-08-30	06:54:25
1708	50.316855	-4.08486	0.47	351.3	2014-08-30	06:54:26
1709	50.316861	-4.084856	0.76	19.2	2014-08-30	06:54:27
1710	50.316869	-4.084846	1.16	40.8	2014-08-30	06:54:28
1711	50.316879	-4.08484	1.19	19.7	2014-08-30	06:54:29
1712	50.316893	-4.084837	1.52	9	2014-08-30	06:54:30
1713	50.31691	-4.084828	1.99	18.8	2014-08-30	06:54:31
1714	50.316934	-4.084811	3.01	24.1	2014-08-30	06:54:32
1715	50.316968	-4.084789	4.02	22.4	2014-08-30	06:54:33
1716	50.317006	-4.084765	4.61	21.7	2014-08-30	06:54:34
1717	50.317048	-4.084744	4.88	17.8	2014-08-30	06:54:35
1718	50.317084	-4.084735	4.12	9.1	2014-08-30	06:54:36
1719	50.317118	-4.084737	3.76	357.4	2014-08-30	06:54:37
1720	50.317154	-4.084742	4.01	355.5	2014-08-30	06:54:38
1721	50.317199	-4.084746	5.04	356.6	2014-08-30	06:54:39
1722	50.31725	-4.084752	5.64	355.3	2014-08-30	06:54:40
1723	50.31729	-4.084745	4.52	6.3	2014-08-30	06:54:41
1724	50.317316	-4.084711	3.78	40	2014-08-30	06:54:42
1725	50.317345	-4.084677	4.11	36.9	2014-08-30	06:54:43
1726	50.317385	-4.08466	4.54	14.8	2014-08-30	06:54:44
1727	50.317426	-4.084658	4.57	2.2	2014-08-30	06:54:45
1728	50.317466	-4.08466	4.48	358	2014-08-30	06:54:46
1729	50.317504	-4.084668	4.22	352.6	2014-08-30	06:54:47
1730	50.31753	-4.084682	3.15	341.5	2014-08-30	06:54:48
1731	50.317543	-4.084695	1.66	325.7	2014-08-30	06:54:49
1732	50.317546	-4.084705	0.78	296.4	2014-08-30	06:54:50
1733	50.317544	-4.084713	0.6	252	2014-08-30	06:54:51
1734	50.317545	-4.084722	0.65	277.4	2014-08-30	06:54:52
1735	50.317549	-4.084732	0.86	297.8	2014-08-30	06:54:53
1736	50.317546	-4.084742	0.75	247.5	2014-08-30	06:54:54
1737	50.317536	-4.084753	1.35	215.5	2014-08-30	06:54:55
1738	50.317524	-4.084765	1.56	210.9	2014-08-30	06:54:56
1739	50.317515	-4.084771	1.14	205	2014-08-30	06:54:57
1740	50.317505	-4.084778	1.2	204	2014-08-30	06:54:58
1741	50.317491	-4.084786	1.63	201.2	2014-08-30	06:54:59
1742	50.317479	-4.084789	1.37	188.8	2014-08-30	06:55:00
1743	50.317468	-4.084789	1.21	180	2014-08-30	06:55:01
1744	50.317458	-4.084788	1.15	176.1	2014-08-30	06:55:02
1745	50.317445	-4.084789	1.43	181.2	2014-08-30	06:55:03
1746	50.317432	-4.084793	1.52	191.5	2014-08-30	06:55:04
1747	50.317418	-4.0848	1.62	198.9	2014-08-30	06:55:05
1748	50.317408	-4.084803	1.17	189.4	2014-08-30	06:55:06
1749	50.317397	-4.084805	1.16	188.3	2014-08-30	06:55:07
1750	50.317385	-4.084813	1.51	200.6	2014-08-30	06:55:08
1751	50.317371	-4.08482	1.58	197.5	2014-08-30	06:55:09
1752	50.317358	-4.084824	1.45	193.1	2014-08-30	06:55:10
1753	50.317346	-4.084829	1.46	193.9	2014-08-30	06:55:11
1754	50.317336	-4.084831	1.11	186.2	2014-08-30	06:55:12
1755	50.317329	-4.084831	0.78	180.5	2014-08-30	06:55:13
1756	50.317319	-4.084837	1.13	201.8	2014-08-30	06:55:14
1757	50.317308	-4.084845	1.38	204.2	2014-08-30	06:55:15
1758	50.317298	-4.084848	1.07	191.2	2014-08-30	06:55:16
1759	50.317289	-4.084851	1.07	193.2	2014-08-30	06:55:17
1760	50.317278	-4.084861	1.41	208.9	2014-08-30	06:55:18
1761	50.317266	-4.084871	1.56	208.7	2014-08-30	06:55:19
1762	50.317254	-4.084875	1.28	191.8	2014-08-30	06:55:20
1763	50.317246	-4.084875	0.97	181	2014-08-30	06:55:21
1764	50.317234	-4.084882	1.36	202.1	2014-08-30	06:55:22
1765	50.317222	-4.084891	1.56	203.5	2014-08-30	06:55:23
1766	50.317214	-4.084892	0.89	184.6	2014-08-30	06:55:24
1767	50.317211	-4.08489	0.18	156.3	2014-08-30	06:55:26
1768	50.317201	-4.084893	1.13	189.8	2014-08-30	06:55:27
1769	50.31719	-4.084898	1.29	196.7	2014-08-30	06:55:28
1770	50.31718	-4.0849	1.13	188.5	2014-08-30	06:55:29
1771	50.317169	-4.084902	1.22	185.9	2014-08-30	06:55:30
1772	50.317158	-4.084904	1.21	185.7	2014-08-30	06:55:31
1773	50.317147	-4.084905	1.17	182.6	2014-08-30	06:55:32
1774	50.317136	-4.084906	1.26	186	2014-08-30	06:55:33
1775	50.317125	-4.084912	1.34	198.4	2014-08-30	06:55:34
1776	50.317112	-4.084921	1.52	203.8	2014-08-30	06:55:35
1777	50.3171	-4.084927	1.45	197.9	2014-08-30	06:55:36
1778	50.317088	-4.08493	1.3	187.4	2014-08-30	06:55:37
1779	50.317081	-4.084927	0.85	170	2014-08-30	06:55:38
1780	50.317073	-4.084931	0.94	195.1	2014-08-30	06:55:39
1781	50.317064	-4.084936	1.06	200.8	2014-08-30	06:55:40
1782	50.317057	-4.084939	0.8	192.9	2014-08-30	06:55:41
1783	50.317048	-4.084943	1.06	195.4	2014-08-30	06:55:42
1784	50.317036	-4.08495	1.39	200.5	2014-08-30	06:55:43
1785	50.31702	-4.084958	1.86	199.3	2014-08-30	06:55:44
1786	50.317004	-4.084965	1.83	195.7	2014-08-30	06:55:45
1787	50.31699	-4.08497	1.58	193.1	2014-08-30	06:55:46
1788	50.316978	-4.084974	1.39	190.4	2014-08-30	06:55:47
1789	50.316969	-4.084976	1.06	188.4	2014-08-30	06:55:48
1790	50.316965	-4.084976	0.41	184.9	2014-08-30	06:55:49
1791	50.316963	-4.08498	0.39	227.7	2014-08-30	06:55:50
1792	50.316965	-4.084977	0.18	46.7	2014-08-30	06:55:52
1793	50.316965	-4.084976	0.07	63.9	2014-08-30	06:55:53
1794	50.316966	-4.084975	0.05	44.6	2014-08-30	06:55:54
1795	50.316965	-4.084976	0.08	248.8	2014-08-30	06:55:55
1796	50.316966	-4.084976	0.04	17.7	2014-08-30	06:55:56
1797	50.316966	-4.084976	0.07	15.4	2014-08-30	06:55:57
1798	50.316967	-4.084975	0.05	43.2	2014-08-30	06:55:58
1799	50.316966	-4.084975	0.02	118.5	2014-08-30	06:55:59
1800	50.316961	-4.084979	0.63	202.5	2014-08-30	06:56:00
1801	50.316954	-4.084984	0.89	203.1	2014-08-30	06:56:01
1802	50.316946	-4.084987	0.89	194.3	2014-08-30	06:56:02
1803	50.316941	-4.084989	0.63	196.9	2014-08-30	06:56:03
1804	50.316935	-4.084993	0.65	202.7	2014-08-30	06:56:04
1805	50.316926	-4.084996	1.04	191	2014-08-30	06:56:05
1806	50.316919	-4.084993	0.85	167.1	2014-08-30	06:56:06
1807	50.31691	-4.084989	0.98	164.5	2014-08-30	06:56:07
1808	50.3169	-4.084986	1.17	168.6	2014-08-30	06:56:08
1809	50.316888	-4.08498	1.43	162.3	2014-08-30	06:56:09
1810	50.316878	-4.084973	1.16	155.1	2014-08-30	06:56:10
1811	50.316868	-4.08497	1.15	168	2014-08-30	06:56:11
1812	50.316857	-4.084968	1.22	176.1	2014-08-30	06:56:12
1813	50.316848	-4.084969	1.02	180.7	2014-08-30	06:56:13
1814	50.316838	-4.084969	1.13	181.2	2014-08-30	06:56:14
1815	50.316829	-4.084968	1	178	2014-08-30	06:56:15
1816	50.316821	-4.084971	0.88	191.4	2014-08-30	06:56:16
1817	50.316816	-4.084973	0.32	192.9	2014-08-30	06:56:18
1818	50.316813	-4.084971	0.14	158.8	2014-08-30	06:56:20
1819	50.316816	-4.084966	0.47	53.8	2014-08-30	06:56:21
1820	50.316818	-4.084961	0.39	59.6	2014-08-30	06:56:22
1821	50.316818	-4.084961	0.02	343.3	2014-08-30	06:56:23
1822	50.316818	-4.084957	0.3	91.9	2014-08-30	06:56:24
1823	50.316818	-4.084957	0.02	309.7	2014-08-30	06:56:25
1824	50.316818	-4.084959	0.07	262.5	2014-08-30	06:56:27
1825	50.316819	-4.084958	0.22	27.4	2014-08-30	06:56:28
1826	50.31682	-4.084958	0.04	25.2	2014-08-30	06:56:29
1827	50.316817	-4.084961	0.19	218.6	2014-08-30	06:56:31
1828	50.316817	-4.084962	0.06	308.5	2014-08-30	06:56:32
1829	50.316818	-4.084962	0.09	340.8	2014-08-30	06:56:33
1830	50.316823	-4.084959	0.55	20.9	2014-08-30	06:56:34
1831	50.316823	-4.084958	0.05	84	2014-08-30	06:56:36
1832	50.316822	-4.084959	0.07	214.6	2014-08-30	06:56:38
1833	50.316822	-4.084959	0.01	90	2014-08-30	06:56:39
1834	50.316822	-4.084958	0.05	90	2014-08-30	06:56:40
1835	50.316818	-4.084958	0.46	177	2014-08-30	06:56:41
1836	50.316817	-4.084956	0.13	111	2014-08-30	06:56:42
1837	50.316821	-4.084953	0.48	29.6	2014-08-30	06:56:43
1838	50.316822	-4.084948	0.36	67	2014-08-30	06:56:44
1839	50.316822	-4.084949	0.03	315.7	2014-08-30	06:56:45
1840	50.316819	-4.084945	0.45	147.4	2014-08-30	06:56:46
1841	50.316815	-4.084945	0.5	180.7	2014-08-30	06:56:47
1842	50.316814	-4.084946	0.05	236.4	2014-08-30	06:56:49
1843	50.31682	-4.084944	0.34	12	2014-08-30	06:56:51
1844	50.316816	-4.084944	0.51	178.7	2014-08-30	06:56:52
1845	50.316813	-4.084944	0.12	177.1	2014-08-30	06:56:54
1846	50.316813	-4.084945	0.04	262.1	2014-08-30	06:56:56
1847	50.316814	-4.084945	0.02	337.8	2014-08-30	06:56:58
1848	50.316813	-4.084943	0.14	97.1	2014-08-30	06:56:59
1849	50.316814	-4.084943	0.04	47	2014-08-30	06:57:00
1850	50.316814	-4.084941	0.05	90	2014-08-30	06:57:02
1851	50.316813	-4.084941	0.02	147.4	2014-08-30	06:57:03
1852	50.316814	-4.08494	0.08	39.1	2014-08-30	06:57:04
1853	50.316814	-4.08494	0.02	34.2	2014-08-30	06:57:05
1854	50.316818	-4.084935	0.58	37.6	2014-08-30	06:57:06
1855	50.316818	-4.084928	0.51	97.4	2014-08-30	06:57:07
1856	50.316814	-4.084925	0.44	147.4	2014-08-30	06:57:08
1857	50.316815	-4.084924	0.09	29.3	2014-08-30	06:57:09
1858	50.31682	-4.084923	0.61	9.1	2014-08-30	06:57:10
1859	50.316821	-4.08492	0.21	69.3	2014-08-30	06:57:11
1860	50.316821	-4.084921	0.03	270	2014-08-30	06:57:12
1861	50.316817	-4.084923	0.52	203	2014-08-30	06:57:13
1862	50.316817	-4.084925	0.06	255.5	2014-08-30	06:57:15
1863	50.316819	-4.084926	0.16	351.7	2014-08-30	06:57:17
1864	50.316819	-4.084925	0.03	90	2014-08-30	06:57:18
1865	50.316817	-4.084924	0.17	163.7	2014-08-30	06:57:20
1866	50.316821	-4.084921	0.58	20	2014-08-30	06:57:21
1867	50.316825	-4.084917	0.48	41.6	2014-08-30	06:57:22
1868	50.316826	-4.084912	0.17	60.6	2014-08-30	06:57:24
1869	50.316824	-4.084911	0.13	156.1	2014-08-30	06:57:26
1870	50.31682	-4.084912	0.48	187.8	2014-08-30	06:57:27
1871	50.316815	-4.084915	0.57	202	2014-08-30	06:57:28
1872	50.316815	-4.084917	0.13	266.1	2014-08-30	06:57:29
1873	50.316819	-4.084915	0.46	14.2	2014-08-30	06:57:30
1874	50.316823	-4.084912	0.51	23.4	2014-08-30	06:57:31
1875	50.316823	-4.084911	0.11	85.3	2014-08-30	06:57:32
1876	50.316819	-4.084907	0.5	145.7	2014-08-30	06:57:33
1877	50.316818	-4.084906	0.08	158.4	2014-08-30	06:57:35
1878	50.316822	-4.084903	0.52	24.9	2014-08-30	06:57:36
1879	50.316823	-4.084898	0.33	75	2014-08-30	06:57:37
1880	50.31682	-4.084896	0.38	149.7	2014-08-30	06:57:38
1881	50.316816	-4.084893	0.52	161.4	2014-08-30	06:57:39
1882	50.316813	-4.084891	0.31	149.3	2014-08-30	06:57:40
1883	50.316813	-4.084891	0.01	116.6	2014-08-30	06:57:42
1884	50.316813	-4.08489	0.04	122.4	2014-08-30	06:57:43
1885	50.316813	-4.08489	0.05	79.4	2014-08-30	06:57:44
1886	50.316813	-4.084888	0.07	90	2014-08-30	06:57:46
1887	50.316813	-4.084887	0.06	51.5	2014-08-30	06:57:47
1888	50.316814	-4.084884	0.11	70.4	2014-08-30	06:57:49
1889	50.316814	-4.084883	0.07	57.3	2014-08-30	06:57:50
1890	50.316815	-4.084882	0.07	76.1	2014-08-30	06:57:51
1891	50.316815	-4.084881	0.09	65.5	2014-08-30	06:57:52
1892	50.316815	-4.084879	0.06	85.9	2014-08-30	06:57:54
1893	50.316815	-4.084879	0.05	65.7	2014-08-30	06:57:55
1894	50.316815	-4.084878	0.02	102	2014-08-30	06:57:57
1895	50.316819	-4.084876	0.51	18.4	2014-08-30	06:57:58
1896	50.31682	-4.084872	0.15	68.1	2014-08-30	06:58:00
1897	50.316817	-4.084869	0.22	153.2	2014-08-30	06:58:02
1898	50.316817	-4.084868	0.09	116	2014-08-30	06:58:03
1899	50.316817	-4.084867	0.08	59.9	2014-08-30	06:58:04
1900	50.316819	-4.084862	0.44	59.2	2014-08-30	06:58:05
1901	50.316819	-4.08486	0.07	78.1	2014-08-30	06:58:07
1902	50.316819	-4.084859	0.04	90	2014-08-30	06:58:08
1903	50.316819	-4.084858	0.09	64.6	2014-08-30	06:58:09
1904	50.31682	-4.084857	0.1	78.8	2014-08-30	06:58:10
1905	50.31682	-4.084856	0.05	84.4	2014-08-30	06:58:12
1906	50.31682	-4.084855	0.07	106.1	2014-08-30	06:58:13
1907	50.31682	-4.084855	0.01	51.9	2014-08-30	06:58:14
1908	50.316824	-4.084851	0.51	29.2	2014-08-30	06:58:15
1909	50.316826	-4.084846	0.22	54.8	2014-08-30	06:58:17
1910	50.316825	-4.084845	0.07	139	2014-08-30	06:58:18
1911	50.316825	-4.084845	0.01	90	2014-08-30	06:58:19
1912	50.316825	-4.084845	0.01	90	2014-08-30	06:58:21
1913	50.316826	-4.084844	0.07	37	2014-08-30	06:58:22
1914	50.316826	-4.084844	0.04	25.8	2014-08-30	06:58:23
1915	50.316826	-4.084844	0.02	60.6	2014-08-30	06:58:24
1916	50.316826	-4.084844	0.02	53.6	2014-08-30	06:58:25
1917	50.316824	-4.084839	0.23	131.3	2014-08-30	06:58:27
1918	50.316824	-4.084838	0.04	104.1	2014-08-30	06:58:28
1919	50.316823	-4.084835	0.27	106.2	2014-08-30	06:58:29
1920	50.316824	-4.084834	0.07	38.8	2014-08-30	06:58:31
1921	50.316828	-4.084829	0.53	36.3	2014-08-30	06:58:32
1922	50.316829	-4.084826	0.25	66.2	2014-08-30	06:58:33
1923	50.316827	-4.084824	0.25	155.6	2014-08-30	06:58:34
1924	50.316827	-4.084824	0.04	25.8	2014-08-30	06:58:35
1925	50.316824	-4.084825	0.15	193.5	2014-08-30	06:58:37
1926	50.316824	-4.084825	0.02	116.6	2014-08-30	06:58:38
1927	50.316826	-4.084821	0.37	50.9	2014-08-30	06:58:39
1928	50.31683	-4.084819	0.44	17.3	2014-08-30	06:58:40
1929	50.316837	-4.084811	0.99	36	2014-08-30	06:58:41
1930	50.316852	-4.084796	1.97	33.2	2014-08-30	06:58:42
1931	50.316873	-4.084777	2.65	30.5	2014-08-30	06:58:43
1932	50.316889	-4.084762	2.07	30.8	2014-08-30	06:58:44
1933	50.316895	-4.084755	0.84	38	2014-08-30	06:58:45
1934	50.316894	-4.084755	0.05	203.1	2014-08-30	06:58:47
1935	50.316894	-4.084755	0.05	20.8	2014-08-30	06:58:48
1936	50.316897	-4.08475	0.23	48.2	2014-08-30	06:58:50
1937	50.316897	-4.08475	0.01	270	2014-08-30	06:58:51
1938	50.316895	-4.084752	0.14	212.6	2014-08-30	06:58:53
1939	50.316896	-4.084753	0.09	324.1	2014-08-30	06:58:54
1940	50.316896	-4.084753	0.05	353.1	2014-08-30	06:58:55
1941	50.316896	-4.084752	0.04	103.4	2014-08-30	06:58:56
1942	50.316895	-4.084752	0.09	153.7	2014-08-30	06:58:57
1943	50.316893	-4.084757	0.45	228.7	2014-08-30	06:58:58
1944	50.316892	-4.084762	0.19	256	2014-08-30	06:59:00
1945	50.316897	-4.084763	0.56	350.1	2014-08-30	06:59:01
1946	50.3169	-4.084763	0.2	7.7	2014-08-30	06:59:03
1947	50.316897	-4.084767	0.46	218.2	2014-08-30	06:59:04
1948	50.316899	-4.084771	0.39	295.6	2014-08-30	06:59:05
1949	50.316901	-4.084772	0.14	345.6	2014-08-30	06:59:07
1950	50.3169	-4.084773	0.1	186.3	2014-08-30	06:59:08
1951	50.316896	-4.08478	0.72	225.5	2014-08-30	06:59:09
1952	50.316893	-4.084788	0.67	241.7	2014-08-30	06:59:10
1953	50.316888	-4.084794	0.69	218.4	2014-08-30	06:59:11
1954	50.316886	-4.084802	0.57	249.7	2014-08-30	06:59:12
1955	50.316887	-4.084806	0.36	294.5	2014-08-30	06:59:13
1956	50.316894	-4.084807	0.71	356.2	2014-08-30	06:59:14
1957	50.316897	-4.084804	0.37	31.8	2014-08-30	06:59:15
1958	50.316894	-4.084804	0.14	174.9	2014-08-30	06:59:17
1959	50.3169	-4.084801	0.7	14.7	2014-08-30	06:59:18
1960	50.316902	-4.084799	0.3	39.2	2014-08-30	06:59:19
1961	50.3169	-4.0848	0.32	194.1	2014-08-30	06:59:20
1962	50.316894	-4.084805	0.73	211.3	2014-08-30	06:59:21
1963	50.316888	-4.084814	0.94	222.1	2014-08-30	06:59:22
1964	50.316883	-4.084824	0.9	230	2014-08-30	06:59:23
1965	50.316884	-4.084832	0.6	279.8	2014-08-30	06:59:24
1966	50.316887	-4.084834	0.45	340.9	2014-08-30	06:59:25
1967	50.316892	-4.08484	0.65	323	2014-08-30	06:59:26
1968	50.316898	-4.084847	0.82	317.9	2014-08-30	06:59:27
1969	50.316904	-4.084845	0.7	10.8	2014-08-30	06:59:28
1970	50.316918	-4.084837	1.74	19.2	2014-08-30	06:59:29
1971	50.316946	-4.084818	3.4	24.1	2014-08-30	06:59:30
1972	50.316983	-4.084793	4.4	23.8	2014-08-30	06:59:31
1973	50.317026	-4.084774	4.98	15.5	2014-08-30	06:59:32
1974	50.31707	-4.084769	4.96	4.1	2014-08-30	06:59:33
1975	50.317116	-4.084773	5.13	357.3	2014-08-30	06:59:34
1976	50.317164	-4.084779	5.38	355.5	2014-08-30	06:59:35
1977	50.317214	-4.084775	5.58	2.6	2014-08-30	06:59:36
1978	50.317267	-4.084771	5.84	2.6	2014-08-30	06:59:37
1979	50.317314	-4.084771	5.27	0.1	2014-08-30	06:59:38
1980	50.317361	-4.084763	5.27	6.2	2014-08-30	06:59:39
1981	50.317407	-4.084765	5.05	358.5	2014-08-30	06:59:40
1982	50.317437	-4.084769	3.39	355	2014-08-30	06:59:41
1983	50.317452	-4.084764	1.76	11.5	2014-08-30	06:59:42
1984	50.317455	-4.084763	0.18	18.1	2014-08-30	06:59:44
1985	50.317453	-4.084775	0.92	252.3	2014-08-30	06:59:45
1986	50.317445	-4.084787	1.24	222.1	2014-08-30	06:59:46
1987	50.317434	-4.084794	1.33	202.7	2014-08-30	06:59:47
1988	50.317424	-4.084796	1.13	187.6	2014-08-30	06:59:48
1989	50.317411	-4.0848	1.43	190.3	2014-08-30	06:59:49
1990	50.317396	-4.084805	1.73	192.7	2014-08-30	06:59:50
1991	50.317381	-4.084808	1.67	186.8	2014-08-30	06:59:51
1992	50.317367	-4.084807	1.59	177.4	2014-08-30	06:59:52
1993	50.317353	-4.084807	1.54	181.8	2014-08-30	06:59:53
1994	50.317339	-4.084809	1.55	184	2014-08-30	06:59:54
1995	50.317327	-4.084806	1.37	170	2014-08-30	06:59:55
1996	50.317317	-4.084804	1.09	175.9	2014-08-30	06:59:56
1997	50.317306	-4.084808	1.26	190.9	2014-08-30	06:59:57
1998	50.317295	-4.08481	1.23	188	2014-08-30	06:59:58
1999	50.317283	-4.084808	1.27	173.5	2014-08-30	06:59:59
[truncated: 3,391 more rows]
