# Supplementary material for: On the Potential of Surfers to Monitor Environmental Indicators in the Coastal Zone
Source: PLoS One. 2015 Jul 8;10(7):e0127706. doi: 10.1371/journal.pone.0127706 (PMC4496071; doi:10.1371/journal.pone.0127706)
Supplement: S1 Data — Contains 85 GPS tracks (comma separated files) used to estimate surfing performance statistics in the manuscript. (ZIP) [file pone.0127706.s001.zip › S1 Data GPS Tracks/20140906_Wembury.csv]

No	Latitude	Longitude	Speed	Course	Date	Time
1	50.317241	-4.083231	0	0	2014-09-06	08:14:34
2	50.31724	-4.08323	0.11	139.7	2014-09-06	08:14:35
3	50.31724	-4.083228	0.13	102	2014-09-06	08:14:36
4	50.317239	-4.083226	0.15	120.8	2014-09-06	08:14:37
5	50.317239	-4.083224	0.16	103.3	2014-09-06	08:14:38
6	50.317239	-4.083222	0.14	70.8	2014-09-06	08:14:39
7	50.317233	-4.083223	0.67	183.5	2014-09-06	08:14:40
8	50.317231	-4.083217	0.25	118.3	2014-09-06	08:14:42
9	50.317233	-4.083218	0.24	334.7	2014-09-06	08:14:43
10	50.317235	-4.083218	0.21	356.6	2014-09-06	08:14:44
11	50.317235	-4.083218	0.03	46.1	2014-09-06	08:14:45
12	50.317234	-4.083216	0.16	130.8	2014-09-06	08:14:46
13	50.317235	-4.083215	0.11	51.9	2014-09-06	08:14:47
14	50.317235	-4.083214	0.11	63.9	2014-09-06	08:14:48
15	50.317237	-4.083212	0.27	29.3	2014-09-06	08:14:49
16	50.31724	-4.08321	0.32	19.8	2014-09-06	08:14:50
17	50.31724	-4.083211	0.04	327.4	2014-09-06	08:14:51
18	50.317241	-4.083211	0.07	314.5	2014-09-06	08:14:52
19	50.317241	-4.083211	0.03	51.9	2014-09-06	08:14:53
20	50.317241	-4.083212	0.06	239.7	2014-09-06	08:14:54
21	50.317242	-4.083212	0.13	352.2	2014-09-06	08:14:55
22	50.317242	-4.083213	0.09	324.1	2014-09-06	08:14:56
23	50.317243	-4.083214	0.09	315.1	2014-09-06	08:14:57
24	50.317246	-4.083214	0.28	1.2	2014-09-06	08:14:58
25	50.317248	-4.083214	0.26	356.1	2014-09-06	08:14:59
26	50.31725	-4.083216	0.23	327.4	2014-09-06	08:15:00
27	50.317251	-4.083218	0.23	298.8	2014-09-06	08:15:01
28	50.317251	-4.08322	0.16	302.9	2014-09-06	08:15:02
29	50.317253	-4.083221	0.14	329.4	2014-09-06	08:15:03
30	50.317255	-4.083222	0.25	339.1	2014-09-06	08:15:04
31	50.317256	-4.083224	0.18	312.7	2014-09-06	08:15:05
32	50.317252	-4.083226	0.41	200.5	2014-09-06	08:15:06
33	50.317253	-4.083226	0.08	356.1	2014-09-06	08:15:07
34	50.317257	-4.083227	0.44	356.1	2014-09-06	08:15:08
35	50.317255	-4.083225	0.24	147.4	2014-09-06	08:15:09
36	50.317252	-4.083227	0.43	201.1	2014-09-06	08:15:10
37	50.317248	-4.083231	0.5	217.8	2014-09-06	08:15:11
38	50.317243	-4.083238	0.74	220	2014-09-06	08:15:12
39	50.31724	-4.083243	0.47	222.4	2014-09-06	08:15:13
40	50.31724	-4.083245	0.2	262	2014-09-06	08:15:14
41	50.317239	-4.083248	0.17	263.5	2014-09-06	08:15:15
42	50.317238	-4.083251	0.26	229.5	2014-09-06	08:15:16
43	50.317237	-4.083253	0.23	240.3	2014-09-06	08:15:17
44	50.317235	-4.083254	0.22	197.7	2014-09-06	08:15:18
45	50.317232	-4.083258	0.4	218.3	2014-09-06	08:15:19
46	50.31723	-4.08326	0.32	214.3	2014-09-06	08:15:20
47	50.317229	-4.083263	0.25	243.2	2014-09-06	08:15:21
48	50.317227	-4.083265	0.22	203.5	2014-09-06	08:15:22
49	50.317227	-4.083265	0.04	227	2014-09-06	08:15:23
50	50.317227	-4.083267	0.15	266.6	2014-09-06	08:15:24
51	50.317228	-4.083267	0.11	13.3	2014-09-06	08:15:25
52	50.317227	-4.083267	0.04	162.3	2014-09-06	08:15:26
53	50.317229	-4.083267	0.22	356.8	2014-09-06	08:15:27
54	50.31723	-4.083268	0.08	316.4	2014-09-06	08:15:28
55	50.317231	-4.083268	0.11	347.1	2014-09-06	08:15:29
56	50.317229	-4.083269	0.16	199.9	2014-09-06	08:15:30
57	50.317228	-4.08327	0.15	227.5	2014-09-06	08:15:31
58	50.317228	-4.08327	0.05	186.9	2014-09-06	08:15:32
59	50.317231	-4.083268	0.33	27.2	2014-09-06	08:15:33
60	50.317233	-4.083268	0.27	357.6	2014-09-06	08:15:34
61	50.317233	-4.083269	0.05	207.9	2014-09-06	08:15:35
62	50.317233	-4.083267	0.13	69.1	2014-09-06	08:15:36
63	50.317233	-4.083267	0.04	104.1	2014-09-06	08:15:37
64	50.317233	-4.083266	0.06	98.5	2014-09-06	08:15:38
65	50.317233	-4.083265	0.1	47.8	2014-09-06	08:15:39
66	50.317234	-4.083264	0.1	29.4	2014-09-06	08:15:40
67	50.317235	-4.083263	0.12	32.8	2014-09-06	08:15:41
68	50.317236	-4.083262	0.1	27	2014-09-06	08:15:42
69	50.317239	-4.08326	0.34	28.3	2014-09-06	08:15:43
70	50.317242	-4.083258	0.41	17.7	2014-09-06	08:15:44
71	50.317245	-4.083255	0.41	37.5	2014-09-06	08:15:45
72	50.317249	-4.083252	0.44	24.7	2014-09-06	08:15:46
73	50.317249	-4.083252	0.03	55.4	2014-09-06	08:15:48
74	50.31725	-4.083251	0.15	23.1	2014-09-06	08:15:49
75	50.317257	-4.083243	0.87	35.9	2014-09-06	08:15:50
76	50.317263	-4.083235	0.97	38.5	2014-09-06	08:15:51
77	50.317272	-4.083219	1.52	49.9	2014-09-06	08:15:52
78	50.317279	-4.083211	0.92	38.5	2014-09-06	08:15:53
79	50.317284	-4.083207	0.34	21	2014-09-06	08:15:55
80	50.317285	-4.083206	0.12	30.2	2014-09-06	08:15:56
81	50.317286	-4.083205	0.14	28.3	2014-09-06	08:15:57
82	50.317285	-4.083205	0.14	175.1	2014-09-06	08:15:58
83	50.317281	-4.083211	0.6	225.6	2014-09-06	08:15:59
84	50.317277	-4.083214	0.27	204.6	2014-09-06	08:16:01
85	50.317277	-4.083216	0.11	279.4	2014-09-06	08:16:02
86	50.317277	-4.083216	0.02	0	2014-09-06	08:16:03
87	50.317277	-4.083217	0.11	233.5	2014-09-06	08:16:04
88	50.317277	-4.083219	0.12	265.7	2014-09-06	08:16:05
89	50.317277	-4.08322	0.12	293.5	2014-09-06	08:16:06
90	50.31728	-4.083232	0.91	290.3	2014-09-06	08:16:07
91	50.317278	-4.083238	0.22	237.1	2014-09-06	08:16:09
92	50.31728	-4.083227	0.41	70.6	2014-09-06	08:16:11
93	50.317284	-4.083222	0.57	38.2	2014-09-06	08:16:12
94	50.317284	-4.083214	0.3	93.6	2014-09-06	08:16:14
95	50.317283	-4.083215	0.13	253.2	2014-09-06	08:16:15
96	50.317281	-4.083213	0.14	147.4	2014-09-06	08:16:17
97	50.317283	-4.083215	0.2	323.1	2014-09-06	08:16:18
98	50.317284	-4.083215	0.15	0	2014-09-06	08:16:19
99	50.317284	-4.083214	0.08	62	2014-09-06	08:16:20
100	50.317286	-4.083213	0.08	13.7	2014-09-06	08:16:22
101	50.317286	-4.083214	0.06	354.3	2014-09-06	08:16:23
102	50.317287	-4.083214	0.04	343.3	2014-09-06	08:16:24
103	50.317287	-4.083214	0.06	318.1	2014-09-06	08:16:25
104	50.317287	-4.083214	0.02	325.8	2014-09-06	08:16:26
105	50.317287	-4.083215	0.07	293.9	2014-09-06	08:16:27
106	50.317288	-4.083216	0.03	290.2	2014-09-06	08:16:28
107	50.317287	-4.083216	0.03	212.6	2014-09-06	08:16:29
108	50.317287	-4.083217	0.06	239.7	2014-09-06	08:16:30
109	50.317286	-4.083219	0.2	229.7	2014-09-06	08:16:31
110	50.317285	-4.08322	0.17	216	2014-09-06	08:16:32
111	50.317285	-4.08322	0.02	67	2014-09-06	08:16:34
112	50.317285	-4.08322	0.02	0	2014-09-06	08:16:35
113	50.317285	-4.08322	0.04	270	2014-09-06	08:16:36
114	50.317285	-4.083221	0.03	253.4	2014-09-06	08:16:37
115	50.317285	-4.083221	0.02	296.6	2014-09-06	08:16:38
116	50.317285	-4.083221	0.01	90	2014-09-06	08:16:39
117	50.317285	-4.083221	0.03	23.5	2014-09-06	08:16:40
118	50.317285	-4.083221	0.02	233.6	2014-09-06	08:16:41
119	50.317285	-4.083221	0.03	336.5	2014-09-06	08:16:42
120	50.317285	-4.083221	0.03	51.9	2014-09-06	08:16:43
121	50.317285	-4.083221	0.04	242	2014-09-06	08:16:44
122	50.317285	-4.083221	0.01	90	2014-09-06	08:16:45
123	50.317284	-4.083222	0.13	201.4	2014-09-06	08:16:46
124	50.317283	-4.083222	0.15	195.4	2014-09-06	08:16:47
125	50.317285	-4.083225	0.32	317.4	2014-09-06	08:16:48
126	50.317285	-4.08322	0.18	97.5	2014-09-06	08:16:50
127	50.317284	-4.083222	0.11	255.5	2014-09-06	08:16:51
128	50.317284	-4.083222	0.02	180	2014-09-06	08:16:52
129	50.317284	-4.083222	0.05	186.9	2014-09-06	08:16:53
130	50.31729	-4.083219	0.69	14.9	2014-09-06	08:16:54
131	50.317298	-4.08322	0.97	355.1	2014-09-06	08:16:55
132	50.317308	-4.083225	1.06	344	2014-09-06	08:16:56
133	50.317319	-4.083231	1.31	341.2	2014-09-06	08:16:57
134	50.317327	-4.083234	1.02	344.4	2014-09-06	08:16:58
135	50.317332	-4.083235	0.5	351.1	2014-09-06	08:16:59
136	50.317339	-4.083241	0.83	334.1	2014-09-06	08:17:00
137	50.317348	-4.083249	1.17	329.1	2014-09-06	08:17:01
138	50.317358	-4.083255	1.21	339.9	2014-09-06	08:17:02
139	50.317368	-4.083255	1.12	0.9	2014-09-06	08:17:03
140	50.317381	-4.083256	1.48	357.2	2014-09-06	08:17:04
141	50.317396	-4.083255	1.68	1.6	2014-09-06	08:17:05
142	50.31741	-4.083251	1.55	10.9	2014-09-06	08:17:06
143	50.317421	-4.083247	1.27	11.4	2014-09-06	08:17:07
144	50.317433	-4.083249	1.32	355.6	2014-09-06	08:17:08
145	50.317445	-4.083252	1.31	349	2014-09-06	08:17:09
146	50.317455	-4.083259	1.27	337	2014-09-06	08:17:10
147	50.317464	-4.08327	1.22	323.2	2014-09-06	08:17:11
148	50.317469	-4.083286	1.25	294.6	2014-09-06	08:17:12
149	50.317469	-4.083301	1.11	274.3	2014-09-06	08:17:13
150	50.317469	-4.083313	0.84	264.9	2014-09-06	08:17:14
151	50.317469	-4.083321	0.28	273.9	2014-09-06	08:17:16
152	50.317476	-4.083336	1.29	305.3	2014-09-06	08:17:17
153	50.317485	-4.083349	1.39	317	2014-09-06	08:17:18
154	50.317495	-4.083357	1.29	332.6	2014-09-06	08:17:19
155	50.317506	-4.083364	1.31	338.3	2014-09-06	08:17:20
156	50.317518	-4.083367	1.36	351.2	2014-09-06	08:17:21
157	50.317531	-4.083369	1.45	354.1	2014-09-06	08:17:22
158	50.317544	-4.083371	1.41	354.9	2014-09-06	08:17:23
159	50.317555	-4.083374	1.23	350.5	2014-09-06	08:17:24
160	50.317569	-4.083384	1.77	334.6	2014-09-06	08:17:25
161	50.31758	-4.083401	1.72	317.5	2014-09-06	08:17:26
162	50.317592	-4.083422	1.93	310	2014-09-06	08:17:27
163	50.317602	-4.083441	1.8	309.6	2014-09-06	08:17:28
164	50.31761	-4.083462	1.77	301.8	2014-09-06	08:17:29
165	50.317618	-4.083483	1.71	301.3	2014-09-06	08:17:30
166	50.317625	-4.083504	1.71	296.5	2014-09-06	08:17:31
167	50.317628	-4.083527	1.62	283.3	2014-09-06	08:17:32
168	50.317628	-4.083546	1.37	266.5	2014-09-06	08:17:33
169	50.317629	-4.083565	1.39	275.4	2014-09-06	08:17:34
170	50.317633	-4.083586	1.51	286.1	2014-09-06	08:17:35
171	50.317636	-4.083604	1.33	284.6	2014-09-06	08:17:36
172	50.31764	-4.08362	1.27	294.7	2014-09-06	08:17:37
173	50.317643	-4.083635	1.12	285.4	2014-09-06	08:17:38
174	50.317644	-4.083651	1.16	277.4	2014-09-06	08:17:39
175	50.317644	-4.083668	1.19	270	2014-09-06	08:17:40
176	50.317645	-4.083686	1.28	270.5	2014-09-06	08:17:41
177	50.317644	-4.083704	1.25	267.4	2014-09-06	08:17:42
178	50.317644	-4.083723	1.34	270.8	2014-09-06	08:17:43
179	50.317644	-4.083739	1.16	269.1	2014-09-06	08:17:44
180	50.317643	-4.083756	1.25	264	2014-09-06	08:17:45
181	50.317642	-4.083772	1.12	268.1	2014-09-06	08:17:46
182	50.317642	-4.083787	1.1	266.6	2014-09-06	08:17:47
183	50.317645	-4.083811	1.72	280.9	2014-09-06	08:17:48
184	50.317647	-4.083831	1.4	280.4	2014-09-06	08:17:49
185	50.317649	-4.083845	1.06	282.7	2014-09-06	08:17:50
186	50.317648	-4.08386	1.04	263.3	2014-09-06	08:17:51
187	50.317645	-4.083872	0.93	250.7	2014-09-06	08:17:52
188	50.317643	-4.083887	1.13	255.2	2014-09-06	08:17:53
189	50.317642	-4.083903	1.09	266.6	2014-09-06	08:17:54
190	50.317644	-4.083919	1.18	279.5	2014-09-06	08:17:55
191	50.317645	-4.083933	0.99	277	2014-09-06	08:17:56
192	50.317645	-4.083948	1.04	271	2014-09-06	08:17:57
193	50.317644	-4.083964	1.19	265.5	2014-09-06	08:17:58
194	50.317642	-4.083982	1.26	258.9	2014-09-06	08:17:59
195	50.31764	-4.083997	1.16	256.5	2014-09-06	08:18:00
196	50.317637	-4.084012	1.06	251.5	2014-09-06	08:18:01
197	50.317631	-4.084024	1.13	232.3	2014-09-06	08:18:02
198	50.317624	-4.084035	1.08	224.6	2014-09-06	08:18:03
199	50.317618	-4.084046	1	234	2014-09-06	08:18:04
200	50.317617	-4.084058	0.86	258.2	2014-09-06	08:18:05
201	50.317611	-4.08407	1.04	233.2	2014-09-06	08:18:06
202	50.317605	-4.084082	1.13	230.4	2014-09-06	08:18:07
203	50.3176	-4.084095	1.07	240.7	2014-09-06	08:18:08
204	50.317596	-4.084109	1.06	244.5	2014-09-06	08:18:09
205	50.317593	-4.084123	1.11	250.3	2014-09-06	08:18:10
206	50.317589	-4.084138	1.12	247.4	2014-09-06	08:18:11
207	50.317584	-4.084153	1.21	243.9	2014-09-06	08:18:12
208	50.31758	-4.084168	1.15	250.1	2014-09-06	08:18:13
209	50.317578	-4.084184	1.11	256.5	2014-09-06	08:18:14
210	50.317578	-4.0842	1.16	267.7	2014-09-06	08:18:15
211	50.317577	-4.084216	1.12	267.1	2014-09-06	08:18:16
212	50.317578	-4.084234	1.32	272.5	2014-09-06	08:18:17
213	50.317578	-4.084254	1.4	273.4	2014-09-06	08:18:18
214	50.31758	-4.084272	1.29	277.1	2014-09-06	08:18:19
215	50.31758	-4.084291	1.35	268.8	2014-09-06	08:18:20
216	50.317576	-4.084314	1.68	256.5	2014-09-06	08:18:21
217	50.317572	-4.084334	1.48	252.8	2014-09-06	08:18:22
218	50.317568	-4.084347	1.05	241.4	2014-09-06	08:18:23
219	50.317564	-4.08436	1.04	246.7	2014-09-06	08:18:24
220	50.317561	-4.084379	1.37	258.6	2014-09-06	08:18:25
221	50.317564	-4.084395	1.17	284.8	2014-09-06	08:18:26
222	50.317565	-4.084407	0.89	275.4	2014-09-06	08:18:27
223	50.317563	-4.08442	0.94	256.8	2014-09-06	08:18:28
224	50.317561	-4.084437	1.22	259.5	2014-09-06	08:18:29
225	50.317559	-4.084457	1.45	263	2014-09-06	08:18:30
226	50.317558	-4.08448	1.64	264.4	2014-09-06	08:18:31
227	50.317554	-4.084501	1.53	254.5	2014-09-06	08:18:32
228	50.317549	-4.084519	1.42	245.2	2014-09-06	08:18:33
229	50.317543	-4.084537	1.4	242.1	2014-09-06	08:18:34
230	50.317539	-4.084555	1.39	249.2	2014-09-06	08:18:35
231	50.317534	-4.084569	1.07	244.8	2014-09-06	08:18:36
232	50.317532	-4.084583	1.04	252.2	2014-09-06	08:18:37
233	50.317529	-4.084598	1.14	254.8	2014-09-06	08:18:38
234	50.317525	-4.084613	1.15	249.1	2014-09-06	08:18:39
235	50.317519	-4.084628	1.27	237.1	2014-09-06	08:18:40
236	50.317513	-4.084645	1.37	243.2	2014-09-06	08:18:41
237	50.317508	-4.084662	1.31	243.4	2014-09-06	08:18:42
238	50.317502	-4.084681	1.56	242.1	2014-09-06	08:18:43
239	50.317495	-4.084694	1.2	230.5	2014-09-06	08:18:44
240	50.317487	-4.084708	1.29	228.7	2014-09-06	08:18:45
241	50.317482	-4.084721	1.11	235.7	2014-09-06	08:18:46
242	50.317476	-4.084734	1.14	233.8	2014-09-06	08:18:47
243	50.31747	-4.084746	1.08	235	2014-09-06	08:18:48
244	50.317464	-4.08476	1.16	236.8	2014-09-06	08:18:49
245	50.317457	-4.084771	1.14	222.7	2014-09-06	08:18:50
246	50.31745	-4.084783	1.19	228.9	2014-09-06	08:18:51
247	50.317444	-4.084797	1.13	237	2014-09-06	08:18:52
248	50.31744	-4.084807	0.88	236	2014-09-06	08:18:53
249	50.317435	-4.084821	1.12	241.6	2014-09-06	08:18:54
250	50.317432	-4.084837	1.19	255.9	2014-09-06	08:18:55
251	50.317428	-4.084851	1.09	246.3	2014-09-06	08:18:56
252	50.317423	-4.084863	1.04	233.1	2014-09-06	08:18:57
253	50.317419	-4.084874	0.89	239.3	2014-09-06	08:18:58
254	50.317415	-4.08488	0.62	224.1	2014-09-06	08:18:59
255	50.317412	-4.084886	0.55	238.5	2014-09-06	08:19:00
256	50.31741	-4.084897	0.77	253.8	2014-09-06	08:19:01
257	50.317409	-4.084905	0.62	259.5	2014-09-06	08:19:02
258	50.317408	-4.084914	0.62	253.3	2014-09-06	08:19:03
259	50.317403	-4.084923	0.8	234.6	2014-09-06	08:19:04
260	50.317398	-4.08493	0.79	219.1	2014-09-06	08:19:05
261	50.317394	-4.084935	0.56	218.7	2014-09-06	08:19:06
262	50.31739	-4.084943	0.66	234.8	2014-09-06	08:19:07
263	50.317388	-4.084951	0.69	242.7	2014-09-06	08:19:08
264	50.317384	-4.084958	0.62	227.2	2014-09-06	08:19:09
265	50.317382	-4.084966	0.61	248.4	2014-09-06	08:19:10
266	50.317376	-4.084977	1.04	232.9	2014-09-06	08:19:11
267	50.317373	-4.084987	0.78	242.2	2014-09-06	08:19:12
268	50.31737	-4.084999	0.94	246.6	2014-09-06	08:19:13
269	50.317366	-4.085007	0.73	233.1	2014-09-06	08:19:14
270	50.317362	-4.085015	0.67	233.2	2014-09-06	08:19:15
271	50.317358	-4.085024	0.79	235.3	2014-09-06	08:19:16
272	50.317353	-4.085032	0.82	226	2014-09-06	08:19:17
273	50.317349	-4.085041	0.76	231.9	2014-09-06	08:19:18
274	50.317344	-4.085048	0.71	225.1	2014-09-06	08:19:19
275	50.31734	-4.085055	0.69	232.6	2014-09-06	08:19:20
276	50.317334	-4.085061	0.79	212.6	2014-09-06	08:19:21
277	50.317329	-4.08507	0.81	226.5	2014-09-06	08:19:22
278	50.317324	-4.085081	1.01	230.5	2014-09-06	08:19:23
279	50.317321	-4.085089	0.68	244.7	2014-09-06	08:19:24
280	50.317317	-4.085095	0.58	222.5	2014-09-06	08:19:25
281	50.317313	-4.085096	0.49	192.7	2014-09-06	08:19:26
282	50.317308	-4.085095	0.26	166.8	2014-09-06	08:19:28
283	50.317304	-4.085096	0.45	193.8	2014-09-06	08:19:29
284	50.317301	-4.085096	0.38	178.2	2014-09-06	08:19:30
285	50.3173	-4.085094	0.21	120	2014-09-06	08:19:31
286	50.3173	-4.085096	0.17	282.8	2014-09-06	08:19:32
287	50.317303	-4.085099	0.18	316.3	2014-09-06	08:19:34
288	50.317305	-4.085099	0.2	1.6	2014-09-06	08:19:35
289	50.317305	-4.085098	0.11	70.1	2014-09-06	08:19:36
290	50.317306	-4.085098	0.08	355.2	2014-09-06	08:19:37
291	50.317306	-4.0851	0.11	279	2014-09-06	08:19:38
292	50.317306	-4.085101	0.13	304.8	2014-09-06	08:19:39
293	50.317306	-4.085101	0.01	212.6	2014-09-06	08:19:40
294	50.317307	-4.0851	0.08	47	2014-09-06	08:19:41
295	50.317306	-4.085103	0.17	253.8	2014-09-06	08:19:42
296	50.317302	-4.085115	0.98	240.3	2014-09-06	08:19:43
297	50.317297	-4.085127	1.07	239.1	2014-09-06	08:19:44
298	50.317292	-4.085137	0.93	229.9	2014-09-06	08:19:45
299	50.317287	-4.085147	0.87	230.7	2014-09-06	08:19:46
300	50.317284	-4.085153	0.55	230.8	2014-09-06	08:19:47
301	50.317285	-4.085155	0.16	309.3	2014-09-06	08:19:48
302	50.317288	-4.085157	0.19	329.7	2014-09-06	08:19:50
303	50.317283	-4.085161	0.61	206	2014-09-06	08:19:51
304	50.317276	-4.085166	0.83	207	2014-09-06	08:19:52
305	50.31727	-4.085169	0.66	198	2014-09-06	08:19:53
306	50.317266	-4.085172	0.54	204.5	2014-09-06	08:19:54
307	50.317261	-4.085174	0.59	194.1	2014-09-06	08:19:55
308	50.317256	-4.085173	0.57	172.2	2014-09-06	08:19:56
309	50.317252	-4.085172	0.48	170.1	2014-09-06	08:19:57
310	50.317247	-4.085175	0.59	202.7	2014-09-06	08:19:58
311	50.317242	-4.085179	0.62	204.6	2014-09-06	08:19:59
312	50.317238	-4.085181	0.4	203.1	2014-09-06	08:20:00
313	50.317234	-4.085187	0.65	219.2	2014-09-06	08:20:01
314	50.31723	-4.085189	0.21	202	2014-09-06	08:20:03
315	50.317229	-4.085189	0.19	183.7	2014-09-06	08:20:04
316	50.317228	-4.085191	0.15	216.4	2014-09-06	08:20:05
317	50.317227	-4.085191	0.03	202.2	2014-09-06	08:20:06
318	50.317223	-4.085191	0.54	182.6	2014-09-06	08:20:07
319	50.317204	-4.085195	2.07	186.9	2014-09-06	08:20:08
320	50.317192	-4.0852	1.44	194.4	2014-09-06	08:20:09
321	50.31718	-4.085206	1.32	199.2	2014-09-06	08:20:10
322	50.31717	-4.085214	1.33	205.8	2014-09-06	08:20:11
323	50.31716	-4.085223	1.24	209.6	2014-09-06	08:20:12
324	50.317148	-4.08523	1.43	200.6	2014-09-06	08:20:13
325	50.317136	-4.085237	1.47	201.6	2014-09-06	08:20:14
326	50.317124	-4.085245	1.36	202.6	2014-09-06	08:20:15
327	50.317111	-4.085254	1.58	204	2014-09-06	08:20:16
328	50.317097	-4.085264	1.73	206.4	2014-09-06	08:20:17
329	50.317086	-4.085274	1.47	208.8	2014-09-06	08:20:18
330	50.317074	-4.085283	1.45	205.2	2014-09-06	08:20:19
331	50.317062	-4.085292	1.47	206.3	2014-09-06	08:20:20
332	50.317053	-4.0853	1.18	206	2014-09-06	08:20:21
333	50.317043	-4.085308	1.18	209.9	2014-09-06	08:20:22
334	50.317033	-4.085315	1.24	203.5	2014-09-06	08:20:23
335	50.317023	-4.08532	1.17	198.4	2014-09-06	08:20:24
336	50.317014	-4.085326	1.16	201.6	2014-09-06	08:20:25
337	50.317003	-4.085332	1.31	200.6	2014-09-06	08:20:26
338	50.316991	-4.08534	1.4	202.2	2014-09-06	08:20:27
339	50.316979	-4.085345	1.41	195.7	2014-09-06	08:20:28
340	50.316967	-4.085352	1.38	199.9	2014-09-06	08:20:29
341	50.316955	-4.085357	1.34	197.1	2014-09-06	08:20:30
342	50.316944	-4.085363	1.3	197.1	2014-09-06	08:20:31
343	50.316934	-4.085366	1.2	191.5	2014-09-06	08:20:32
344	50.316923	-4.085371	1.2	196.1	2014-09-06	08:20:33
345	50.316913	-4.085377	1.26	199.4	2014-09-06	08:20:34
346	50.316901	-4.085384	1.35	201.4	2014-09-06	08:20:35
347	50.31689	-4.085391	1.4	201.8	2014-09-06	08:20:36
348	50.316878	-4.085399	1.42	203.2	2014-09-06	08:20:37
349	50.316867	-4.085406	1.33	201.5	2014-09-06	08:20:38
350	50.316857	-4.085411	1.2	196.5	2014-09-06	08:20:39
351	50.316847	-4.085417	1.16	202.1	2014-09-06	08:20:40
352	50.316836	-4.085422	1.23	197.2	2014-09-06	08:20:41
353	50.316826	-4.085428	1.28	199.3	2014-09-06	08:20:42
354	50.316816	-4.085432	1.16	196.2	2014-09-06	08:20:43
355	50.316806	-4.085438	1.14	200.8	2014-09-06	08:20:44
356	50.316796	-4.085445	1.24	203	2014-09-06	08:20:45
357	50.316786	-4.08545	1.17	199.1	2014-09-06	08:20:46
358	50.316777	-4.085455	1.1	198	2014-09-06	08:20:47
359	50.316768	-4.085459	1.04	196	2014-09-06	08:20:48
360	50.316757	-4.085463	1.22	194.7	2014-09-06	08:20:49
361	50.316746	-4.085465	1.25	186.6	2014-09-06	08:20:50
362	50.316735	-4.085466	1.2	182.3	2014-09-06	08:20:51
363	50.316725	-4.085464	1.12	174.8	2014-09-06	08:20:52
364	50.316716	-4.085464	1.05	179.3	2014-09-06	08:20:53
365	50.316706	-4.085464	1.02	177.3	2014-09-06	08:20:54
366	50.316699	-4.085462	0.9	171.2	2014-09-06	08:20:55
367	50.316693	-4.085458	0.63	155.6	2014-09-06	08:20:56
368	50.316688	-4.085454	0.63	151.6	2014-09-06	08:20:57
369	50.316683	-4.08545	0.66	158.3	2014-09-06	08:20:58
370	50.316677	-4.085447	0.73	161	2014-09-06	08:20:59
371	50.316671	-4.085445	0.63	166.9	2014-09-06	08:21:00
372	50.316666	-4.085443	0.56	161.5	2014-09-06	08:21:01
373	50.316661	-4.085441	0.59	167.8	2014-09-06	08:21:02
374	50.316656	-4.08544	0.53	173.5	2014-09-06	08:21:03
375	50.316652	-4.085438	0.54	167.7	2014-09-06	08:21:04
376	50.316647	-4.085437	0.53	166.3	2014-09-06	08:21:05
377	50.316642	-4.085435	0.58	166.5	2014-09-06	08:21:06
378	50.316637	-4.085435	0.54	183.8	2014-09-06	08:21:07
379	50.316633	-4.085433	0.45	164.8	2014-09-06	08:21:08
380	50.316629	-4.085432	0.51	165.8	2014-09-06	08:21:09
381	50.316625	-4.085429	0.49	155.7	2014-09-06	08:21:10
382	50.316621	-4.085426	0.48	153.5	2014-09-06	08:21:11
383	50.316617	-4.085421	0.56	139.1	2014-09-06	08:21:12
384	50.316611	-4.085419	0.72	170	2014-09-06	08:21:13
385	50.316603	-4.085417	0.85	172	2014-09-06	08:21:14
386	50.316595	-4.085417	0.88	178.4	2014-09-06	08:21:15
387	50.316586	-4.085417	0.99	180.7	2014-09-06	08:21:16
388	50.316577	-4.085417	1.08	179.4	2014-09-06	08:21:17
389	50.316569	-4.085417	0.88	180.4	2014-09-06	08:21:18
390	50.316562	-4.085418	0.82	185.4	2014-09-06	08:21:19
391	50.316558	-4.085419	0.41	188.3	2014-09-06	08:21:20
392	50.316558	-4.085418	0.05	79.4	2014-09-06	08:21:21
393	50.316553	-4.085418	0.59	178.8	2014-09-06	08:21:22
394	50.316547	-4.085419	0.62	183.9	2014-09-06	08:21:23
395	50.316542	-4.085419	0.61	180	2014-09-06	08:21:24
396	50.316536	-4.08542	0.67	185.6	2014-09-06	08:21:25
397	50.316529	-4.08542	0.76	184.1	2014-09-06	08:21:26
398	50.316523	-4.08542	0.71	178.6	2014-09-06	08:21:27
399	50.316515	-4.085421	0.88	184.6	2014-09-06	08:21:28
400	50.316506	-4.085423	0.99	187	2014-09-06	08:21:29
401	50.316496	-4.085424	1.06	183.9	2014-09-06	08:21:30
402	50.316488	-4.085424	0.96	178.9	2014-09-06	08:21:31
403	50.316479	-4.085423	1	178	2014-09-06	08:21:32
404	50.316468	-4.085423	1.18	178.5	2014-09-06	08:21:33
405	50.316459	-4.085422	1.05	177.1	2014-09-06	08:21:34
406	50.31645	-4.085421	0.94	177.1	2014-09-06	08:21:35
407	50.316443	-4.085418	0.87	163.2	2014-09-06	08:21:36
408	50.316436	-4.085413	0.88	156.3	2014-09-06	08:21:37
409	50.316426	-4.085409	1.09	165.1	2014-09-06	08:21:38
410	50.316416	-4.085404	1.24	164.4	2014-09-06	08:21:39
411	50.316405	-4.085399	1.2	160.5	2014-09-06	08:21:40
412	50.316395	-4.085391	1.32	157.1	2014-09-06	08:21:41
413	50.316384	-4.085384	1.28	157.2	2014-09-06	08:21:42
414	50.316374	-4.085377	1.24	155.1	2014-09-06	08:21:43
415	50.316366	-4.085372	0.94	159.7	2014-09-06	08:21:44
416	50.316358	-4.085368	0.89	159.2	2014-09-06	08:21:45
417	50.31635	-4.085365	0.95	169.1	2014-09-06	08:21:46
418	50.316344	-4.085361	0.75	157.1	2014-09-06	08:21:47
419	50.316338	-4.085357	0.72	151.9	2014-09-06	08:21:48
420	50.316331	-4.085352	0.89	156.8	2014-09-06	08:21:49
421	50.316324	-4.085347	0.86	158	2014-09-06	08:21:50
422	50.316314	-4.085342	1.17	161.8	2014-09-06	08:21:51
423	50.316303	-4.085337	1.2	161.8	2014-09-06	08:21:52
424	50.316294	-4.085333	1.13	166.6	2014-09-06	08:21:53
425	50.316284	-4.08533	1.1	168.1	2014-09-06	08:21:54
426	50.316275	-4.085325	1.03	161.8	2014-09-06	08:21:55
427	50.316265	-4.08532	1.18	162.4	2014-09-06	08:21:56
428	50.316256	-4.085316	1.05	161.8	2014-09-06	08:21:57
429	50.316248	-4.08531	0.99	156.2	2014-09-06	08:21:58
430	50.316238	-4.085305	1.16	161.7	2014-09-06	08:21:59
431	50.31623	-4.085299	1.03	154.7	2014-09-06	08:22:00
432	50.316221	-4.085293	1.09	156.5	2014-09-06	08:22:01
433	50.316212	-4.085286	1.08	153.9	2014-09-06	08:22:02
434	50.316203	-4.085279	1.08	154.1	2014-09-06	08:22:03
435	50.316195	-4.085272	1.08	152.3	2014-09-06	08:22:04
436	50.316186	-4.085264	1.1	148.2	2014-09-06	08:22:05
437	50.316176	-4.085259	1.22	161.8	2014-09-06	08:22:06
438	50.316167	-4.085253	1.1	158.5	2014-09-06	08:22:07
439	50.316156	-4.085246	1.26	157.8	2014-09-06	08:22:08
440	50.316147	-4.08524	1.07	155	2014-09-06	08:22:09
441	50.316138	-4.085232	1.14	151	2014-09-06	08:22:10
442	50.316132	-4.085224	0.93	142.5	2014-09-06	08:22:11
443	50.316124	-4.085217	1.05	150.1	2014-09-06	08:22:12
444	50.316115	-4.085208	1.15	147.4	2014-09-06	08:22:13
445	50.316107	-4.0852	1.02	144.3	2014-09-06	08:22:14
446	50.316101	-4.085191	0.98	139.8	2014-09-06	08:22:15
447	50.316095	-4.085181	0.96	133.5	2014-09-06	08:22:16
448	50.31609	-4.08517	0.95	125	2014-09-06	08:22:17
449	50.316085	-4.08516	0.95	128.1	2014-09-06	08:22:18
450	50.316078	-4.085148	1.09	131.7	2014-09-06	08:22:19
451	50.316071	-4.085136	1.14	132.2	2014-09-06	08:22:20
452	50.316065	-4.085126	0.99	134.2	2014-09-06	08:22:21
453	50.316059	-4.085116	0.99	132.8	2014-09-06	08:22:22
454	50.316052	-4.085105	1.08	132.5	2014-09-06	08:22:23
455	50.316046	-4.085095	1.01	137.1	2014-09-06	08:22:24
456	50.31604	-4.085087	0.82	136.9	2014-09-06	08:22:25
457	50.316033	-4.085079	1	142.3	2014-09-06	08:22:26
458	50.316026	-4.085071	1.03	145.8	2014-09-06	08:22:27
459	50.316019	-4.085062	0.96	139	2014-09-06	08:22:28
460	50.316013	-4.085053	0.91	137.8	2014-09-06	08:22:29
461	50.316007	-4.085043	0.99	133	2014-09-06	08:22:30
462	50.316002	-4.085033	0.93	129.2	2014-09-06	08:22:31
463	50.315996	-4.085022	1.01	132.4	2014-09-06	08:22:32
464	50.315989	-4.085011	1.09	133.3	2014-09-06	08:22:33
465	50.315983	-4.085001	1	134.4	2014-09-06	08:22:34
466	50.315977	-4.08499	1	129.9	2014-09-06	08:22:35
467	50.315971	-4.084981	0.92	135.2	2014-09-06	08:22:36
468	50.315965	-4.084973	0.91	143	2014-09-06	08:22:37
469	50.315958	-4.084966	0.86	141.4	2014-09-06	08:22:38
470	50.315951	-4.084956	1.07	139.1	2014-09-06	08:22:39
471	50.315944	-4.084947	1.01	138.6	2014-09-06	08:22:40
472	50.315937	-4.084937	1.01	139.7	2014-09-06	08:22:41
473	50.315931	-4.084926	1.08	131.2	2014-09-06	08:22:42
474	50.315926	-4.084914	1.01	125.6	2014-09-06	08:22:43
475	50.315922	-4.084901	1.05	115.9	2014-09-06	08:22:44
476	50.315916	-4.08489	0.98	126.4	2014-09-06	08:22:45
477	50.31591	-4.084878	1.08	129	2014-09-06	08:22:46
478	50.315904	-4.084868	1.03	132.1	2014-09-06	08:22:47
479	50.315897	-4.084859	0.99	142.2	2014-09-06	08:22:48
480	50.315888	-4.084851	1.15	151.9	2014-09-06	08:22:49
481	50.315879	-4.084845	1.11	154.2	2014-09-06	08:22:50
482	50.31587	-4.084838	1.08	152	2014-09-06	08:22:51
483	50.315861	-4.08483	1.14	151	2014-09-06	08:22:52
484	50.315854	-4.08482	1.05	140.6	2014-09-06	08:22:53
485	50.315847	-4.084812	0.95	141.7	2014-09-06	08:22:54
486	50.315842	-4.084803	0.9	136.3	2014-09-06	08:22:55
487	50.315834	-4.084795	1.02	144.6	2014-09-06	08:22:56
488	50.315825	-4.084786	1.18	147.4	2014-09-06	08:22:57
489	50.315816	-4.084777	1.24	147.2	2014-09-06	08:22:58
490	50.315807	-4.084767	1.15	145	2014-09-06	08:22:59
491	50.3158	-4.084758	1.07	142.3	2014-09-06	08:23:00
492	50.315793	-4.084746	1.1	129.5	2014-09-06	08:23:01
493	50.315787	-4.084736	0.99	132.2	2014-09-06	08:23:02
494	50.315781	-4.084726	0.96	134.4	2014-09-06	08:23:03
495	50.315775	-4.084717	0.96	138.7	2014-09-06	08:23:04
496	50.315769	-4.084708	0.96	136	2014-09-06	08:23:05
497	50.315762	-4.084696	1.13	132.7	2014-09-06	08:23:06
498	50.315755	-4.084685	1.1	132.9	2014-09-06	08:23:07
499	50.315749	-4.084673	1.09	130.5	2014-09-06	08:23:08
500	50.315741	-4.084662	1.14	137	2014-09-06	08:23:09
501	50.315736	-4.08465	1.04	125	2014-09-06	08:23:10
502	50.31573	-4.084638	1.09	128.1	2014-09-06	08:23:11
503	50.315725	-4.084627	1	126.2	2014-09-06	08:23:12
504	50.315718	-4.084614	1.13	128.2	2014-09-06	08:23:13
505	50.315712	-4.084604	1.06	133.4	2014-09-06	08:23:14
506	50.315706	-4.084594	0.97	136.1	2014-09-06	08:23:15
507	50.315699	-4.084586	0.95	143.2	2014-09-06	08:23:16
508	50.315691	-4.084578	1.02	146.9	2014-09-06	08:23:17
509	50.315683	-4.08457	1.03	144.6	2014-09-06	08:23:18
510	50.315677	-4.084562	0.96	143	2014-09-06	08:23:19
511	50.315671	-4.084552	0.9	132.5	2014-09-06	08:23:20
512	50.315665	-4.084541	1.03	128.4	2014-09-06	08:23:21
513	50.315659	-4.08453	1.06	130.6	2014-09-06	08:23:22
514	50.315653	-4.08452	0.98	133.8	2014-09-06	08:23:23
515	50.315646	-4.084511	0.96	140.9	2014-09-06	08:23:24
516	50.315639	-4.084504	0.93	145.9	2014-09-06	08:23:25
517	50.315631	-4.084497	1.04	151.9	2014-09-06	08:23:26
518	50.315623	-4.08449	1.06	152.1	2014-09-06	08:23:27
519	50.315615	-4.084482	1.05	148.3	2014-09-06	08:23:28
520	50.315606	-4.084473	1.15	146.9	2014-09-06	08:23:29
521	50.315598	-4.084464	1.12	143.1	2014-09-06	08:23:30
522	50.31559	-4.084454	1.16	141	2014-09-06	08:23:31
523	50.315581	-4.084444	1.16	144.2	2014-09-06	08:23:32
524	50.315573	-4.084435	1.13	143.1	2014-09-06	08:23:33
525	50.315565	-4.084425	1.13	144.9	2014-09-06	08:23:34
526	50.315557	-4.084414	1.16	137.7	2014-09-06	08:23:35
527	50.315549	-4.084404	1.19	140	2014-09-06	08:23:36
528	50.315541	-4.084394	1.15	143.9	2014-09-06	08:23:37
529	50.315532	-4.084386	1.14	148.2	2014-09-06	08:23:38
530	50.315523	-4.084379	1.15	156.2	2014-09-06	08:23:39
531	50.315513	-4.084371	1.18	150.1	2014-09-06	08:23:40
532	50.315505	-4.084362	1.1	146.1	2014-09-06	08:23:41
533	50.315496	-4.084355	1.12	152.4	2014-09-06	08:23:42
534	50.315488	-4.084346	1.13	146.6	2014-09-06	08:23:43
535	50.31548	-4.084338	1.05	148.6	2014-09-06	08:23:44
536	50.315471	-4.084332	1.09	155.4	2014-09-06	08:23:45
537	50.315463	-4.084326	0.94	152.9	2014-09-06	08:23:46
538	50.315456	-4.084321	0.88	158.6	2014-09-06	08:23:47
539	50.315449	-4.084318	0.84	160.9	2014-09-06	08:23:48
540	50.315442	-4.084315	0.75	164.2	2014-09-06	08:23:49
541	50.315436	-4.084311	0.72	160.7	2014-09-06	08:23:50
542	50.31543	-4.084308	0.71	157.7	2014-09-06	08:23:51
543	50.315426	-4.084304	0.57	154	2014-09-06	08:23:52
544	50.315421	-4.084304	0.56	179.3	2014-09-06	08:23:53
545	50.315414	-4.0843	0.75	157.5	2014-09-06	08:23:54
546	50.315408	-4.084296	0.8	161.2	2014-09-06	08:23:55
547	50.315399	-4.084294	0.97	169.4	2014-09-06	08:23:56
548	50.31539	-4.084292	1.04	172.4	2014-09-06	08:23:57
549	50.315381	-4.08429	1.06	171.6	2014-09-06	08:23:58
550	50.315369	-4.084288	1.27	174.3	2014-09-06	08:23:59
551	50.315359	-4.084287	1.17	177.7	2014-09-06	08:24:00
552	50.315348	-4.084287	1.23	178.6	2014-09-06	08:24:01
553	50.315336	-4.084285	1.34	172.8	2014-09-06	08:24:02
554	50.315325	-4.084284	1.2	179.1	2014-09-06	08:24:03
555	50.315315	-4.084287	1.12	190.7	2014-09-06	08:24:04
556	50.315304	-4.084288	1.22	183.7	2014-09-06	08:24:05
557	50.315294	-4.084292	1.15	191.6	2014-09-06	08:24:06
558	50.315285	-4.084294	0.99	189.3	2014-09-06	08:24:07
559	50.315276	-4.084298	1.03	198.2	2014-09-06	08:24:08
560	50.315268	-4.084302	0.98	194.7	2014-09-06	08:24:09
561	50.31526	-4.084306	0.93	196.3	2014-09-06	08:24:10
562	50.315252	-4.084309	0.93	193.3	2014-09-06	08:24:11
563	50.315243	-4.084312	0.95	192.8	2014-09-06	08:24:12
564	50.315235	-4.084315	0.96	194.3	2014-09-06	08:24:13
565	50.315227	-4.084318	0.95	195.3	2014-09-06	08:24:14
566	50.315218	-4.084322	1.04	193.3	2014-09-06	08:24:15
567	50.315209	-4.084326	0.99	195.7	2014-09-06	08:24:16
568	50.3152	-4.084327	1.02	187.1	2014-09-06	08:24:17
569	50.315191	-4.084331	1.07	195.9	2014-09-06	08:24:18
570	50.315182	-4.084336	1.03	196.5	2014-09-06	08:24:19
571	50.315173	-4.084338	1	191	2014-09-06	08:24:20
572	50.315164	-4.084342	1.12	195.8	2014-09-06	08:24:21
573	50.315154	-4.084347	1.14	196.4	2014-09-06	08:24:22
574	50.315144	-4.084352	1.13	198.2	2014-09-06	08:24:23
575	50.315135	-4.084355	1.05	193.1	2014-09-06	08:24:24
576	50.315127	-4.084357	0.92	186	2014-09-06	08:24:25
577	50.315119	-4.084359	0.89	190	2014-09-06	08:24:26
578	50.315111	-4.084362	0.93	195.9	2014-09-06	08:24:27
579	50.315103	-4.084364	0.85	188.1	2014-09-06	08:24:28
580	50.315097	-4.084366	0.72	191.4	2014-09-06	08:24:29
581	50.31509	-4.084367	0.75	185.5	2014-09-06	08:24:30
582	50.315084	-4.08437	0.68	198.4	2014-09-06	08:24:31
583	50.315079	-4.084371	0.6	186.3	2014-09-06	08:24:32
584	50.315075	-4.084373	0.52	193.9	2014-09-06	08:24:33
585	50.31507	-4.084374	0.49	190.4	2014-09-06	08:24:34
586	50.315066	-4.084376	0.52	195.3	2014-09-06	08:24:35
587	50.315061	-4.084378	0.55	197.7	2014-09-06	08:24:36
588	50.315057	-4.08438	0.45	199.1	2014-09-06	08:24:37
589	50.315053	-4.084383	0.45	206.1	2014-09-06	08:24:38
590	50.315047	-4.084385	0.7	187.9	2014-09-06	08:24:39
591	50.315041	-4.084386	0.75	187.3	2014-09-06	08:24:40
592	50.315033	-4.084388	0.89	190	2014-09-06	08:24:41
593	50.315024	-4.084392	1.01	196.8	2014-09-06	08:24:42
594	50.315015	-4.084395	1.03	189.9	2014-09-06	08:24:43
595	50.315005	-4.084396	1.08	186.4	2014-09-06	08:24:44
596	50.314995	-4.0844	1.16	194.3	2014-09-06	08:24:45
597	50.314986	-4.084402	1.05	185.9	2014-09-06	08:24:46
598	50.314977	-4.084402	1.01	182.1	2014-09-06	08:24:47
599	50.314967	-4.084403	1.08	182.8	2014-09-06	08:24:48
600	50.314957	-4.084404	1.09	182.8	2014-09-06	08:24:49
601	50.314947	-4.084408	1.15	193.2	2014-09-06	08:24:50
602	50.314937	-4.084411	1.19	192.8	2014-09-06	08:24:51
603	50.314926	-4.084416	1.24	195.9	2014-09-06	08:24:52
604	50.314916	-4.08442	1.18	191.9	2014-09-06	08:24:53
605	50.314906	-4.084421	1.04	185.9	2014-09-06	08:24:54
606	50.314897	-4.084423	1.05	187.8	2014-09-06	08:24:55
607	50.314888	-4.084422	0.95	176.8	2014-09-06	08:24:56
608	50.31488	-4.084423	0.93	181.8	2014-09-06	08:24:57
609	50.314872	-4.084423	0.94	182.5	2014-09-06	08:24:58
610	50.314862	-4.084425	1.04	184.9	2014-09-06	08:24:59
611	50.314854	-4.084427	0.95	189	2014-09-06	08:25:00
612	50.314846	-4.084428	0.86	186.7	2014-09-06	08:25:01
613	50.314838	-4.084431	0.92	193.5	2014-09-06	08:25:02
614	50.31483	-4.084435	0.93	196.3	2014-09-06	08:25:03
615	50.314823	-4.084439	0.83	201	2014-09-06	08:25:04
616	50.314815	-4.084443	0.96	195.5	2014-09-06	08:25:05
617	50.314806	-4.084446	1	193.1	2014-09-06	08:25:06
618	50.314798	-4.084448	0.87	192.6	2014-09-06	08:25:07
619	50.314793	-4.08445	0.67	191.9	2014-09-06	08:25:08
620	50.314786	-4.084454	0.75	198.6	2014-09-06	08:25:09
621	50.314779	-4.084456	0.77	191.6	2014-09-06	08:25:10
622	50.314772	-4.084458	0.85	190.9	2014-09-06	08:25:11
623	50.314764	-4.08446	0.91	190.2	2014-09-06	08:25:12
624	50.314756	-4.084463	0.88	189.7	2014-09-06	08:25:13
625	50.314748	-4.084465	0.91	191.7	2014-09-06	08:25:14
626	50.314739	-4.084467	1.01	189.2	2014-09-06	08:25:15
627	50.31473	-4.08447	1.09	191.4	2014-09-06	08:25:16
628	50.314719	-4.084475	1.19	196.6	2014-09-06	08:25:17
629	50.31471	-4.084479	1.12	194.2	2014-09-06	08:25:18
630	50.3147	-4.084483	1.14	194.8	2014-09-06	08:25:19
631	50.31469	-4.084487	1.07	195.5	2014-09-06	08:25:20
632	50.314682	-4.08449	0.99	191.1	2014-09-06	08:25:21
633	50.314674	-4.084492	0.88	191.4	2014-09-06	08:25:22
634	50.314667	-4.084494	0.75	191	2014-09-06	08:25:23
635	50.31466	-4.084501	0.9	210.3	2014-09-06	08:25:24
636	50.314652	-4.084509	1.11	210.7	2014-09-06	08:25:25
637	50.314644	-4.084517	1.03	214	2014-09-06	08:25:26
638	50.314637	-4.084524	0.95	211.1	2014-09-06	08:25:27
639	50.314629	-4.08453	0.98	209.6	2014-09-06	08:25:28
640	50.31462	-4.084536	1.08	203.1	2014-09-06	08:25:29
641	50.314611	-4.084542	1.08	202.4	2014-09-06	08:25:30
642	50.314602	-4.084549	1.13	206.4	2014-09-06	08:25:31
643	50.314594	-4.084555	0.98	204.1	2014-09-06	08:25:32
644	50.314586	-4.084562	1.01	208.8	2014-09-06	08:25:33
645	50.314578	-4.084567	0.99	204.4	2014-09-06	08:25:34
646	50.31457	-4.084573	0.94	204	2014-09-06	08:25:35
647	50.314563	-4.084577	0.92	199	2014-09-06	08:25:36
648	50.314554	-4.084581	1.03	197.9	2014-09-06	08:25:37
649	50.314544	-4.084588	1.23	202	2014-09-06	08:25:38
650	50.314533	-4.084594	1.24	200.2	2014-09-06	08:25:39
651	50.314522	-4.084601	1.3	203	2014-09-06	08:25:40
652	50.314512	-4.08461	1.31	207.7	2014-09-06	08:25:41
653	50.314502	-4.084617	1.28	204	2014-09-06	08:25:42
654	50.314492	-4.084623	1.2	202.2	2014-09-06	08:25:43
655	50.314483	-4.084631	1.1	209.9	2014-09-06	08:25:44
656	50.314475	-4.084638	1.03	206.7	2014-09-06	08:25:45
657	50.314467	-4.084644	0.99	209.1	2014-09-06	08:25:46
658	50.314459	-4.084652	1.06	210.1	2014-09-06	08:25:47
659	50.314451	-4.084658	1.01	207.7	2014-09-06	08:25:48
660	50.314444	-4.084665	0.92	210.9	2014-09-06	08:25:49
661	50.314435	-4.084672	1.03	207	2014-09-06	08:25:50
662	50.314429	-4.084676	0.83	202.8	2014-09-06	08:25:51
663	50.314422	-4.084682	0.81	212.9	2014-09-06	08:25:52
664	50.314416	-4.084687	0.77	208.8	2014-09-06	08:25:53
665	50.314411	-4.084692	0.71	206.5	2014-09-06	08:25:54
666	50.314405	-4.084698	0.79	212.2	2014-09-06	08:25:55
667	50.3144	-4.084702	0.64	207.6	2014-09-06	08:25:56
668	50.314395	-4.084706	0.6	210.6	2014-09-06	08:25:57
669	50.31439	-4.08471	0.57	210	2014-09-06	08:25:58
670	50.314388	-4.084713	0.37	211.7	2014-09-06	08:25:59
671	50.314384	-4.084715	0.41	204.1	2014-09-06	08:26:00
672	50.314381	-4.084719	0.39	214	2014-09-06	08:26:01
673	50.314378	-4.084722	0.46	215	2014-09-06	08:26:02
674	50.314375	-4.084725	0.41	204.1	2014-09-06	08:26:03
675	50.314371	-4.084729	0.48	222.2	2014-09-06	08:26:04
676	50.314368	-4.084731	0.4	195.7	2014-09-06	08:26:05
677	50.314364	-4.084734	0.49	213.1	2014-09-06	08:26:06
678	50.314361	-4.084738	0.4	214.8	2014-09-06	08:26:07
679	50.314358	-4.08474	0.36	205.3	2014-09-06	08:26:08
680	50.314355	-4.084741	0.42	195.8	2014-09-06	08:26:09
681	50.314352	-4.084745	0.42	214	2014-09-06	08:26:10
682	50.314349	-4.084748	0.39	220.6	2014-09-06	08:26:11
683	50.314345	-4.084752	0.56	210.6	2014-09-06	08:26:12
684	50.31434	-4.084758	0.66	216.5	2014-09-06	08:26:13
685	50.314333	-4.084762	0.78	203.7	2014-09-06	08:26:14
686	50.314326	-4.084767	0.9	202.3	2014-09-06	08:26:15
687	50.314317	-4.084773	1.04	202.8	2014-09-06	08:26:16
688	50.314308	-4.084778	1.08	200.4	2014-09-06	08:26:17
689	50.314299	-4.084784	1.07	202	2014-09-06	08:26:18
690	50.314291	-4.084792	1.1	213.3	2014-09-06	08:26:19
691	50.314283	-4.0848	1.05	214.2	2014-09-06	08:26:20
692	50.314275	-4.084807	1.03	208.6	2014-09-06	08:26:21
693	50.314268	-4.084815	1.01	212.9	2014-09-06	08:26:22
694	50.31426	-4.084822	0.98	211.6	2014-09-06	08:26:23
695	50.314252	-4.084829	0.99	208.8	2014-09-06	08:26:24
696	50.314244	-4.084835	1.07	202.3	2014-09-06	08:26:25
697	50.314234	-4.084841	1.13	202.9	2014-09-06	08:26:26
698	50.314225	-4.084847	1.09	205.2	2014-09-06	08:26:27
699	50.314216	-4.084854	1.16	202.9	2014-09-06	08:26:28
700	50.314206	-4.084859	1.1	200.7	2014-09-06	08:26:29
701	50.314198	-4.084866	1.05	208.9	2014-09-06	08:26:30
702	50.314191	-4.08487	0.88	199.4	2014-09-06	08:26:31
703	50.314184	-4.084876	0.88	207	2014-09-06	08:26:32
704	50.314177	-4.084883	0.9	215.1	2014-09-06	08:26:33
705	50.314169	-4.08489	0.98	208.2	2014-09-06	08:26:34
706	50.314161	-4.084897	1.02	207.5	2014-09-06	08:26:35
707	50.314153	-4.084903	1	207.4	2014-09-06	08:26:36
708	50.314145	-4.084908	0.98	201.9	2014-09-06	08:26:37
709	50.314137	-4.084916	1.05	211.5	2014-09-06	08:26:38
710	50.314129	-4.084923	1.03	209.8	2014-09-06	08:26:39
711	50.314121	-4.084932	1.07	215	2014-09-06	08:26:40
712	50.314114	-4.084941	1.01	220	2014-09-06	08:26:41
713	50.314107	-4.08495	1.07	218.8	2014-09-06	08:26:42
714	50.314099	-4.08496	1.05	219.7	2014-09-06	08:26:43
715	50.314092	-4.084968	1.04	216.2	2014-09-06	08:26:44
716	50.314087	-4.084979	0.97	233.4	2014-09-06	08:26:45
717	50.314082	-4.084989	0.91	231.5	2014-09-06	08:26:46
718	50.314076	-4.084999	0.88	229.7	2014-09-06	08:26:47
719	50.314071	-4.085007	0.87	223.5	2014-09-06	08:26:48
720	50.314066	-4.085021	1.07	241.4	2014-09-06	08:26:49
721	50.314061	-4.085033	1.06	235.7	2014-09-06	08:26:50
722	50.314057	-4.085045	0.99	242	2014-09-06	08:26:51
723	50.314052	-4.085057	0.98	241	2014-09-06	08:26:52
724	50.314049	-4.085069	0.88	247.7	2014-09-06	08:26:53
725	50.314047	-4.085082	0.98	255.6	2014-09-06	08:26:54
726	50.314045	-4.085094	0.92	252.8	2014-09-06	08:26:55
727	50.314043	-4.085105	0.79	260.4	2014-09-06	08:26:56
728	50.314043	-4.085117	0.82	266.7	2014-09-06	08:26:57
729	50.314042	-4.085127	0.74	264.2	2014-09-06	08:26:58
730	50.31404	-4.085137	0.72	250.2	2014-09-06	08:26:59
731	50.314038	-4.085147	0.77	252.4	2014-09-06	08:27:00
732	50.314037	-4.085157	0.74	258.4	2014-09-06	08:27:01
733	50.314035	-4.085167	0.77	252.3	2014-09-06	08:27:02
734	50.314033	-4.085177	0.71	255.6	2014-09-06	08:27:03
735	50.314032	-4.085186	0.64	259.8	2014-09-06	08:27:04
736	50.314032	-4.085194	0.55	268.2	2014-09-06	08:27:05
737	50.314032	-4.085201	0.49	266.6	2014-09-06	08:27:06
738	50.314031	-4.085207	0.44	264	2014-09-06	08:27:07
739	50.31403	-4.085216	0.65	260.1	2014-09-06	08:27:08
740	50.314028	-4.085225	0.72	251.9	2014-09-06	08:27:09
741	50.314027	-4.085235	0.66	262.6	2014-09-06	08:27:10
742	50.314028	-4.085247	0.87	271.2	2014-09-06	08:27:11
743	50.314027	-4.08526	0.94	268.3	2014-09-06	08:27:12
744	50.314027	-4.085273	0.95	270	2014-09-06	08:27:13
745	50.314029	-4.085287	0.97	277.7	2014-09-06	08:27:14
746	50.31403	-4.0853	0.96	281.8	2014-09-06	08:27:15
747	50.314032	-4.085311	0.8	284.2	2014-09-06	08:27:16
748	50.314035	-4.085323	0.91	293.1	2014-09-06	08:27:17
749	50.314037	-4.085334	0.82	284.4	2014-09-06	08:27:18
750	50.314039	-4.085347	0.97	281.7	2014-09-06	08:27:19
751	50.314042	-4.085361	1	288	2014-09-06	08:27:20
752	50.314044	-4.085375	1.08	284.5	2014-09-06	08:27:21
753	50.314047	-4.08539	1.13	287.7	2014-09-06	08:27:22
754	50.31405	-4.085405	1.08	289.1	2014-09-06	08:27:23
755	50.314055	-4.085417	0.99	298	2014-09-06	08:27:24
756	50.314057	-4.08543	0.97	287.9	2014-09-06	08:27:25
757	50.314059	-4.085445	1.04	280.4	2014-09-06	08:27:26
758	50.31406	-4.085459	1	277.5	2014-09-06	08:27:27
759	50.314062	-4.085473	1.07	280.6	2014-09-06	08:27:28
760	50.314063	-4.08549	1.2	275.8	2014-09-06	08:27:29
761	50.314065	-4.085506	1.13	282.4	2014-09-06	08:27:30
762	50.314066	-4.085521	1.11	276.2	2014-09-06	08:27:31
763	50.314068	-4.085537	1.1	279.2	2014-09-06	08:27:32
764	50.314069	-4.085552	1.11	279.7	2014-09-06	08:27:33
765	50.314071	-4.085568	1.18	279	2014-09-06	08:27:34
766	50.314073	-4.085583	1.04	279.3	2014-09-06	08:27:35
767	50.314075	-4.085598	1.12	283.6	2014-09-06	08:27:36
768	50.314077	-4.085613	1.04	280.3	2014-09-06	08:27:37
769	50.314079	-4.085628	1.12	284.9	2014-09-06	08:27:38
770	50.314084	-4.085643	1.2	294.3	2014-09-06	08:27:39
771	50.314088	-4.085658	1.17	294.5	2014-09-06	08:27:40
772	50.314091	-4.085673	1.1	288.3	2014-09-06	08:27:41
773	50.314095	-4.085688	1.14	290.2	2014-09-06	08:27:42
774	50.314098	-4.085703	1.14	287.6	2014-09-06	08:27:43
775	50.314101	-4.085718	1.16	289.3	2014-09-06	08:27:44
776	50.314105	-4.085734	1.2	289.1	2014-09-06	08:27:45
777	50.314109	-4.085748	1.07	295.4	2014-09-06	08:27:46
778	50.314112	-4.085763	1.11	290.6	2014-09-06	08:27:47
779	50.314116	-4.085777	1.13	293.9	2014-09-06	08:27:48
780	50.314121	-4.085793	1.26	293.6	2014-09-06	08:27:49
781	50.314124	-4.08581	1.25	287.8	2014-09-06	08:27:50
782	50.314128	-4.085826	1.21	289.3	2014-09-06	08:27:51
783	50.314131	-4.085842	1.16	288.7	2014-09-06	08:27:52
784	50.314136	-4.085854	1.03	301.5	2014-09-06	08:27:53
785	50.314141	-4.085868	1.13	300.8	2014-09-06	08:27:54
786	50.314147	-4.085882	1.16	302.2	2014-09-06	08:27:55
787	50.314152	-4.085896	1.17	299.7	2014-09-06	08:27:56
788	50.314157	-4.085909	1.11	301.4	2014-09-06	08:27:57
789	50.314163	-4.085923	1.19	302.4	2014-09-06	08:27:58
790	50.314168	-4.085938	1.17	298	2014-09-06	08:27:59
791	50.314172	-4.085951	1.06	297.3	2014-09-06	08:28:00
792	50.314175	-4.085962	0.86	288.9	2014-09-06	08:28:01
793	50.314178	-4.085975	0.94	288.6	2014-09-06	08:28:02
794	50.314181	-4.085988	1.02	292	2014-09-06	08:28:03
795	50.314185	-4.086001	1.05	297.6	2014-09-06	08:28:04
796	50.314189	-4.086015	1.09	294.2	2014-09-06	08:28:05
797	50.314193	-4.086027	0.92	297.2	2014-09-06	08:28:06
798	50.314196	-4.08604	1.02	290.3	2014-09-06	08:28:07
799	50.3142	-4.086052	0.92	295.3	2014-09-06	08:28:08
800	50.314203	-4.086064	0.94	290.4	2014-09-06	08:28:09
801	50.314206	-4.086077	0.98	290	2014-09-06	08:28:10
802	50.31421	-4.08609	0.99	298.2	2014-09-06	08:28:11
803	50.314214	-4.086102	0.95	295	2014-09-06	08:28:12
804	50.314218	-4.086114	0.98	299.2	2014-09-06	08:28:13
805	50.314223	-4.086124	0.92	305.3	2014-09-06	08:28:14
806	50.314226	-4.086135	0.85	294.7	2014-09-06	08:28:15
807	50.314229	-4.086146	0.88	295.8	2014-09-06	08:28:16
808	50.314232	-4.086158	0.88	289.8	2014-09-06	08:28:17
809	50.314235	-4.086168	0.85	295.5	2014-09-06	08:28:18
810	50.314239	-4.086178	0.77	300.6	2014-09-06	08:28:19
811	50.314241	-4.086187	0.72	294.5	2014-09-06	08:28:20
812	50.314244	-4.086196	0.7	293.6	2014-09-06	08:28:21
813	50.314246	-4.086203	0.53	289.5	2014-09-06	08:28:22
814	50.314246	-4.086209	0.44	278.6	2014-09-06	08:28:23
815	50.314248	-4.086215	0.47	293.1	2014-09-06	08:28:24
816	50.314248	-4.086223	0.52	273.1	2014-09-06	08:28:25
817	50.314249	-4.086228	0.39	282.5	2014-09-06	08:28:26
818	50.31425	-4.086233	0.38	284.2	2014-09-06	08:28:27
819	50.31425	-4.086238	0.38	281.2	2014-09-06	08:28:28
820	50.314251	-4.086245	0.45	279.6	2014-09-06	08:28:29
821	50.314252	-4.086252	0.54	278.8	2014-09-06	08:28:30
822	50.314253	-4.086257	0.37	290.8	2014-09-06	08:28:31
823	50.314253	-4.086256	0.05	90	2014-09-06	08:28:32
824	50.314253	-4.086257	0.05	248.3	2014-09-06	08:28:33
825	50.314255	-4.086264	0.52	297.6	2014-09-06	08:28:34
826	50.314257	-4.086273	0.7	293.5	2014-09-06	08:28:35
827	50.31426	-4.086283	0.8	290.6	2014-09-06	08:28:36
828	50.314262	-4.086294	0.82	283.1	2014-09-06	08:28:37
829	50.314265	-4.086307	0.94	291	2014-09-06	08:28:38
830	50.314268	-4.086319	0.95	289.5	2014-09-06	08:28:39
831	50.314271	-4.086332	0.97	290.9	2014-09-06	08:28:40
832	50.314274	-4.086344	0.9	291.8	2014-09-06	08:28:41
833	50.314278	-4.086355	0.95	300	2014-09-06	08:28:42
834	50.314281	-4.086366	0.82	296.4	2014-09-06	08:28:43
835	50.314285	-4.086376	0.88	300.5	2014-09-06	08:28:44
836	50.31429	-4.086386	0.88	307.3	2014-09-06	08:28:45
837	50.314294	-4.086394	0.72	306.6	2014-09-06	08:28:46
838	50.314297	-4.086403	0.72	301.3	2014-09-06	08:28:47
839	50.314301	-4.086413	0.84	298.6	2014-09-06	08:28:48
840	50.314304	-4.086423	0.76	300.9	2014-09-06	08:28:49
841	50.314308	-4.086433	0.82	298.5	2014-09-06	08:28:50
842	50.314312	-4.086444	0.89	299.5	2014-09-06	08:28:51
843	50.314316	-4.086453	0.78	303.4	2014-09-06	08:28:52
844	50.314318	-4.086463	0.78	293.9	2014-09-06	08:28:53
845	50.314322	-4.086473	0.83	298.1	2014-09-06	08:28:54
846	50.314326	-4.086485	0.94	296.4	2014-09-06	08:28:55
847	50.31433	-4.086497	0.96	301.1	2014-09-06	08:28:56
848	50.314335	-4.086509	1.03	301	2014-09-06	08:28:57
849	50.31434	-4.08652	0.96	307.9	2014-09-06	08:28:58
850	50.314345	-4.086532	1.03	299.8	2014-09-06	08:28:59
851	50.314349	-4.086544	0.92	299.6	2014-09-06	08:29:00
852	50.314354	-4.086555	0.97	306.6	2014-09-06	08:29:01
853	50.314358	-4.086566	0.9	298.6	2014-09-06	08:29:02
854	50.314363	-4.086577	0.95	303.2	2014-09-06	08:29:03
855	50.314368	-4.086589	1.03	302.8	2014-09-06	08:29:04
856	50.314372	-4.086602	1.04	293.9	2014-09-06	08:29:05
857	50.314375	-4.086613	0.87	298.1	2014-09-06	08:29:06
858	50.314378	-4.086625	0.89	294	2014-09-06	08:29:07
859	50.314382	-4.086636	0.9	297.7	2014-09-06	08:29:08
860	50.314386	-4.086646	0.8	300.9	2014-09-06	08:29:09
861	50.31439	-4.086657	0.97	300.7	2014-09-06	08:29:10
862	50.314395	-4.086669	0.94	301.7	2014-09-06	08:29:11
863	50.314399	-4.086679	0.87	300.9	2014-09-06	08:29:12
864	50.314404	-4.086689	0.94	308.7	2014-09-06	08:29:13
865	50.314408	-4.0867	0.9	301.3	2014-09-06	08:29:14
866	50.31441	-4.086711	0.77	287	2014-09-06	08:29:15
867	50.314413	-4.08672	0.75	292.7	2014-09-06	08:29:16
868	50.314415	-4.086731	0.8	290.4	2014-09-06	08:29:17
869	50.31442	-4.086742	0.92	300.5	2014-09-06	08:29:18
870	50.314423	-4.086752	0.8	297.9	2014-09-06	08:29:19
871	50.314427	-4.086762	0.85	300.4	2014-09-06	08:29:20
872	50.31443	-4.086772	0.77	294.5	2014-09-06	08:29:21
873	50.314433	-4.086782	0.76	296.3	2014-09-06	08:29:22
874	50.314436	-4.086792	0.82	296.2	2014-09-06	08:29:23
875	50.31444	-4.086801	0.81	304.1	2014-09-06	08:29:24
876	50.314444	-4.08681	0.79	306.2	2014-09-06	08:29:25
877	50.314448	-4.08682	0.8	303.1	2014-09-06	08:29:26
878	50.314453	-4.08683	0.89	308.3	2014-09-06	08:29:27
879	50.314457	-4.086839	0.75	299.6	2014-09-06	08:29:28
880	50.314461	-4.086847	0.72	311.3	2014-09-06	08:29:29
881	50.314464	-4.086856	0.77	298.4	2014-09-06	08:29:30
882	50.314469	-4.086866	0.86	308	2014-09-06	08:29:31
883	50.314473	-4.086875	0.84	307.8	2014-09-06	08:29:32
884	50.314478	-4.086882	0.74	313.3	2014-09-06	08:29:33
885	50.314483	-4.086891	0.8	312.8	2014-09-06	08:29:34
886	50.314486	-4.086901	0.79	293.6	2014-09-06	08:29:35
887	50.31449	-4.086912	0.9	301.8	2014-09-06	08:29:36
888	50.314494	-4.086921	0.85	305.6	2014-09-06	08:29:37
889	50.314499	-4.086931	0.85	305.5	2014-09-06	08:29:38
890	50.314504	-4.086939	0.78	316.7	2014-09-06	08:29:39
891	50.314508	-4.086948	0.76	302.8	2014-09-06	08:29:40
892	50.314512	-4.086956	0.78	309.4	2014-09-06	08:29:41
893	50.314516	-4.086966	0.83	303.5	2014-09-06	08:29:42
894	50.314521	-4.086975	0.79	307.8	2014-09-06	08:29:43
895	50.314524	-4.086982	0.68	305	2014-09-06	08:29:44
896	50.314527	-4.086989	0.58	310.2	2014-09-06	08:29:45
897	50.314532	-4.086994	0.61	318.5	2014-09-06	08:29:46
898	50.314534	-4.087	0.52	302.8	2014-09-06	08:29:47
899	50.314536	-4.087006	0.47	295.8	2014-09-06	08:29:48
900	50.314538	-4.087012	0.47	303.6	2014-09-06	08:29:49
901	50.31454	-4.087018	0.46	298.9	2014-09-06	08:29:50
902	50.314541	-4.087025	0.54	273	2014-09-06	08:29:51
903	50.314543	-4.087029	0.35	316.6	2014-09-06	08:29:52
904	50.314544	-4.087032	0.27	308.1	2014-09-06	08:29:53
905	50.314546	-4.087036	0.36	308.6	2014-09-06	08:29:54
906	50.314545	-4.087037	0.13	225.5	2014-09-06	08:29:55
907	50.314546	-4.087037	0.03	288.6	2014-09-06	08:29:56
908	50.314548	-4.087043	0.47	303.6	2014-09-06	08:29:57
909	50.314548	-4.087043	0.07	323	2014-09-06	08:29:58
910	50.314551	-4.08705	0.55	299.6	2014-09-06	08:29:59
911	50.314553	-4.087059	0.68	295.3	2014-09-06	08:30:00
912	50.314556	-4.087068	0.72	296.2	2014-09-06	08:30:01
913	50.314559	-4.087078	0.79	295.8	2014-09-06	08:30:02
914	50.314563	-4.087088	0.83	295.2	2014-09-06	08:30:03
915	50.314565	-4.087099	0.81	293.1	2014-09-06	08:30:04
916	50.314568	-4.087108	0.72	296.9	2014-09-06	08:30:05
917	50.314573	-4.087116	0.76	309.7	2014-09-06	08:30:06
918	50.314578	-4.087124	0.81	313.8	2014-09-06	08:30:07
919	50.314584	-4.087132	0.87	319.5	2014-09-06	08:30:08
920	50.314589	-4.087141	0.88	315	2014-09-06	08:30:09
921	50.314594	-4.08715	0.8	306.5	2014-09-06	08:30:10
922	50.314598	-4.087158	0.76	313.6	2014-09-06	08:30:11
923	50.314601	-4.087168	0.78	293.9	2014-09-06	08:30:12
924	50.314605	-4.087176	0.75	307.5	2014-09-06	08:30:13
925	50.314609	-4.087184	0.66	309.3	2014-09-06	08:30:14
926	50.314614	-4.087191	0.71	314.9	2014-09-06	08:30:15
927	50.314618	-4.087199	0.73	308.9	2014-09-06	08:30:16
928	50.314622	-4.087208	0.81	303.5	2014-09-06	08:30:17
929	50.314626	-4.087217	0.84	308.3	2014-09-06	08:30:18
930	50.314631	-4.087225	0.74	310	2014-09-06	08:30:19
931	50.314634	-4.087233	0.69	306.5	2014-09-06	08:30:20
932	50.314637	-4.087241	0.65	301.3	2014-09-06	08:30:21
933	50.314641	-4.087247	0.59	312	2014-09-06	08:30:22
934	50.314646	-4.087257	0.9	306.9	2014-09-06	08:30:23
935	50.31465	-4.087267	0.87	304	2014-09-06	08:30:24
936	50.314655	-4.087277	0.84	308.3	2014-09-06	08:30:25
937	50.31466	-4.087284	0.76	314.2	2014-09-06	08:30:26
938	50.314663	-4.087292	0.67	307.8	2014-09-06	08:30:27
939	50.314666	-4.0873	0.68	301.6	2014-09-06	08:30:28
940	50.314672	-4.087307	0.8	319.9	2014-09-06	08:30:29
941	50.314677	-4.087315	0.74	314.1	2014-09-06	08:30:30
942	50.314681	-4.087324	0.79	307.8	2014-09-06	08:30:31
943	50.314686	-4.087332	0.82	316.1	2014-09-06	08:30:32
944	50.314689	-4.08734	0.71	300	2014-09-06	08:30:33
945	50.314693	-4.087349	0.7	301.4	2014-09-06	08:30:34
946	50.314696	-4.087357	0.71	304.2	2014-09-06	08:30:35
947	50.314701	-4.087363	0.67	317.6	2014-09-06	08:30:36
948	50.314706	-4.087372	0.91	314.3	2014-09-06	08:30:37
949	50.314712	-4.08738	0.81	319.3	2014-09-06	08:30:38
950	50.314718	-4.087388	0.86	319.4	2014-09-06	08:30:39
951	50.314724	-4.087396	0.9	319.1	2014-09-06	08:30:40
952	50.31473	-4.087404	0.84	320.6	2014-09-06	08:30:41
953	50.314735	-4.087411	0.78	319.7	2014-09-06	08:30:42
954	50.314741	-4.087417	0.82	323.9	2014-09-06	08:30:43
955	50.314747	-4.087423	0.75	330.5	2014-09-06	08:30:44
956	50.314752	-4.087431	0.8	315.9	2014-09-06	08:30:45
957	50.314758	-4.087437	0.81	325.3	2014-09-06	08:30:46
958	50.314763	-4.087446	0.88	311.2	2014-09-06	08:30:47
959	50.314769	-4.087455	0.92	315.2	2014-09-06	08:30:48
960	50.314775	-4.087463	0.81	317.1	2014-09-06	08:30:49
961	50.314779	-4.08747	0.69	313.9	2014-09-06	08:30:50
962	50.314783	-4.087479	0.75	304.9	2014-09-06	08:30:51
963	50.314787	-4.087487	0.73	307.2	2014-09-06	08:30:52
964	50.314792	-4.087496	0.87	311.5	2014-09-06	08:30:53
965	50.314796	-4.087505	0.77	309.2	2014-09-06	08:30:54
966	50.3148	-4.087515	0.85	299.6	2014-09-06	08:30:55
967	50.314804	-4.087523	0.71	306.3	2014-09-06	08:30:56
968	50.314808	-4.087531	0.7	309.5	2014-09-06	08:30:57
969	50.314813	-4.087538	0.74	317.3	2014-09-06	08:30:58
970	50.314819	-4.087544	0.81	326	2014-09-06	08:30:59
971	50.314823	-4.087551	0.64	314	2014-09-06	08:31:00
972	50.314827	-4.087558	0.74	314.6	2014-09-06	08:31:01
973	50.314832	-4.087563	0.62	324.6	2014-09-06	08:31:02
974	50.314836	-4.087569	0.63	319.2	2014-09-06	08:31:03
975	50.31484	-4.087577	0.69	303.8	2014-09-06	08:31:04
976	50.314843	-4.087584	0.65	307.4	2014-09-06	08:31:05
977	50.314846	-4.087593	0.69	296.4	2014-09-06	08:31:06
978	50.314849	-4.0876	0.61	300.4	2014-09-06	08:31:07
979	50.314852	-4.087608	0.65	302.2	2014-09-06	08:31:08
980	50.314856	-4.087615	0.66	310.6	2014-09-06	08:31:09
981	50.314861	-4.087622	0.79	321.3	2014-09-06	08:31:10
982	50.314868	-4.08763	0.98	324.2	2014-09-06	08:31:11
983	50.314874	-4.087637	0.8	320.2	2014-09-06	08:31:12
984	50.314879	-4.087646	0.84	313.9	2014-09-06	08:31:13
985	50.314884	-4.087652	0.7	319.2	2014-09-06	08:31:14
986	50.314889	-4.087658	0.77	325.6	2014-09-06	08:31:15
987	50.314895	-4.087665	0.78	321.9	2014-09-06	08:31:16
988	50.3149	-4.087673	0.79	312.6	2014-09-06	08:31:17
989	50.314905	-4.087681	0.76	315.6	2014-09-06	08:31:18
990	50.31491	-4.087688	0.76	316	2014-09-06	08:31:19
991	50.314914	-4.087695	0.73	315	2014-09-06	08:31:20
992	50.314919	-4.087701	0.68	323.2	2014-09-06	08:31:21
993	50.314924	-4.087707	0.68	317.7	2014-09-06	08:31:22
994	50.314929	-4.087714	0.75	319.7	2014-09-06	08:31:23
995	50.314934	-4.087722	0.86	316.6	2014-09-06	08:31:24
996	50.314939	-4.08773	0.8	315.2	2014-09-06	08:31:25
997	50.314945	-4.087738	0.77	319.6	2014-09-06	08:31:26
998	50.31495	-4.087745	0.84	319.2	2014-09-06	08:31:27
999	50.314957	-4.08775	0.84	336.7	2014-09-06	08:31:28
1000	50.314963	-4.087757	0.83	325.4	2014-09-06	08:31:29
1001	50.31497	-4.087763	0.83	326.7	2014-09-06	08:31:30
1002	50.314976	-4.08777	0.87	321.8	2014-09-06	08:31:31
1003	50.31498	-4.087778	0.75	313.1	2014-09-06	08:31:32
1004	50.314985	-4.087785	0.7	316.8	2014-09-06	08:31:33
1005	50.314989	-4.087793	0.72	306.9	2014-09-06	08:31:34
1006	50.314994	-4.0878	0.8	320.6	2014-09-06	08:31:35
1007	50.315	-4.087807	0.83	321.5	2014-09-06	08:31:36
1008	50.315005	-4.087815	0.73	311.9	2014-09-06	08:31:37
1009	50.315009	-4.08782	0.65	326.5	2014-09-06	08:31:38
1010	50.315014	-4.087827	0.73	315.8	2014-09-06	08:31:39
1011	50.315019	-4.087833	0.68	325.8	2014-09-06	08:31:40
1012	50.315025	-4.087837	0.69	329.9	2014-09-06	08:31:41
1013	50.315031	-4.087842	0.76	335.9	2014-09-06	08:31:42
1014	50.315035	-4.087847	0.61	318.4	2014-09-06	08:31:43
1015	50.315039	-4.08785	0.51	337.1	2014-09-06	08:31:44
1016	50.315044	-4.087856	0.65	321.2	2014-09-06	08:31:45
1017	50.315048	-4.087862	0.65	319.4	2014-09-06	08:31:46
1018	50.315053	-4.087869	0.78	317.9	2014-09-06	08:31:47
1019	50.315058	-4.087874	0.6	322.1	2014-09-06	08:31:48
1020	50.315062	-4.087878	0.53	327.5	2014-09-06	08:31:49
1021	50.315066	-4.087884	0.6	320.2	2014-09-06	08:31:50
1022	50.315071	-4.087887	0.66	338.3	2014-09-06	08:31:51
1023	50.315076	-4.087893	0.69	327	2014-09-06	08:31:52
1024	50.315084	-4.087895	0.82	346.6	2014-09-06	08:31:53
1025	50.31509	-4.087898	0.79	347.3	2014-09-06	08:31:54
1026	50.315099	-4.087901	0.93	347.4	2014-09-06	08:31:55
1027	50.315106	-4.087902	0.79	353.9	2014-09-06	08:31:56
1028	50.315113	-4.087904	0.8	349.7	2014-09-06	08:31:57
1029	50.315119	-4.087904	0.76	355.9	2014-09-06	08:31:58
1030	50.315127	-4.087907	0.86	348.9	2014-09-06	08:31:59
1031	50.315134	-4.087908	0.81	354.9	2014-09-06	08:32:00
1032	50.31514	-4.087909	0.64	355.1	2014-09-06	08:32:01
1033	50.315143	-4.087912	0.43	329.5	2014-09-06	08:32:02
1034	50.315147	-4.087915	0.5	332.6	2014-09-06	08:32:03
1035	50.315151	-4.087917	0.41	334.4	2014-09-06	08:32:04
1036	50.315155	-4.087919	0.55	345.5	2014-09-06	08:32:05
1037	50.31516	-4.08792	0.52	354.2	2014-09-06	08:32:06
1038	50.315166	-4.08792	0.63	357.8	2014-09-06	08:32:07
1039	50.315172	-4.08792	0.69	1	2014-09-06	08:32:08
1040	50.315178	-4.087919	0.63	8.2	2014-09-06	08:32:09
1041	50.315183	-4.087917	0.63	12	2014-09-06	08:32:10
1042	50.31519	-4.087915	0.74	9.8	2014-09-06	08:32:11
1043	50.315195	-4.087915	0.63	1.6	2014-09-06	08:32:12
1044	50.315202	-4.087914	0.76	7.2	2014-09-06	08:32:13
1045	50.315209	-4.087913	0.78	6.6	2014-09-06	08:32:14
1046	50.315215	-4.08791	0.66	17.2	2014-09-06	08:32:15
1047	50.315221	-4.087909	0.71	6.2	2014-09-06	08:32:16
1048	50.315226	-4.08791	0.55	353.8	2014-09-06	08:32:17
1049	50.315231	-4.087909	0.5	1.4	2014-09-06	08:32:18
1050	50.315235	-4.087911	0.54	345.9	2014-09-06	08:32:19
1051	50.315239	-4.08791	0.45	8.3	2014-09-06	08:32:20
1052	50.315243	-4.087909	0.39	12.4	2014-09-06	08:32:21
1053	50.315246	-4.087909	0.32	358.8	2014-09-06	08:32:22
1054	50.315245	-4.08791	0.07	200	2014-09-06	08:32:23
1055	50.315246	-4.087911	0.09	302.4	2014-09-06	08:32:24
1056	50.315247	-4.087911	0.17	349.9	2014-09-06	08:32:25
1057	50.315249	-4.087911	0.2	3.5	2014-09-06	08:32:26
1058	50.31525	-4.087911	0.12	342.5	2014-09-06	08:32:27
1059	50.315251	-4.087912	0.17	349.9	2014-09-06	08:32:28
1060	50.315253	-4.087912	0.21	356.6	2014-09-06	08:32:29
1061	50.315255	-4.087912	0.18	348.6	2014-09-06	08:32:30
1062	50.315256	-4.087913	0.1	342.3	2014-09-06	08:32:31
1063	50.315261	-4.087913	0.62	2.2	2014-09-06	08:32:32
1064	50.315267	-4.08791	0.67	12.8	2014-09-06	08:32:33
1065	50.315272	-4.08791	0.55	0.6	2014-09-06	08:32:34
1066	50.315278	-4.087911	0.64	356.3	2014-09-06	08:32:35
1067	50.315284	-4.087909	0.68	11	2014-09-06	08:32:36
1068	50.315291	-4.087907	0.81	12.7	2014-09-06	08:32:37
1069	50.315297	-4.087904	0.73	12.2	2014-09-06	08:32:38
1070	50.315302	-4.087899	0.62	34.4	2014-09-06	08:32:39
1071	50.315308	-4.087899	0.65	0	2014-09-06	08:32:40
1072	50.315315	-4.087895	0.88	19	2014-09-06	08:32:41
1073	50.315323	-4.087892	0.88	15.7	2014-09-06	08:32:42
1074	50.315329	-4.087891	0.73	8	2014-09-06	08:32:43
1075	50.315336	-4.087888	0.79	15.3	2014-09-06	08:32:44
1076	50.315342	-4.087887	0.67	4.5	2014-09-06	08:32:45
1077	50.315348	-4.087887	0.68	357.5	2014-09-06	08:32:46
1078	50.315355	-4.087885	0.78	11	2014-09-06	08:32:47
1079	50.315362	-4.087883	0.8	10.3	2014-09-06	08:32:48
1080	50.315369	-4.087881	0.82	13.5	2014-09-06	08:32:49
1081	50.315376	-4.087879	0.72	7.7	2014-09-06	08:32:50
1082	50.315383	-4.087878	0.76	5.4	2014-09-06	08:32:51
1083	50.315389	-4.087877	0.7	6.8	2014-09-06	08:32:52
1084	50.315395	-4.087878	0.71	356.2	2014-09-06	08:32:53
1085	50.315402	-4.087876	0.79	7.8	2014-09-06	08:32:54
1086	50.31541	-4.087874	0.87	8.7	2014-09-06	08:32:55
1087	50.315416	-4.087873	0.71	9.2	2014-09-06	08:32:56
1088	50.315423	-4.08787	0.81	14.5	2014-09-06	08:32:57
1089	50.31543	-4.087869	0.78	4.8	2014-09-06	08:32:58
1090	50.315436	-4.087866	0.66	15.7	2014-09-06	08:32:59
1091	50.315442	-4.087864	0.64	12.9	2014-09-06	08:33:00
1092	50.315448	-4.087864	0.75	4.6	2014-09-06	08:33:01
1093	50.315455	-4.087861	0.81	12.7	2014-09-06	08:33:02
1094	50.315462	-4.087858	0.78	15	2014-09-06	08:33:03
1095	50.315469	-4.087854	0.86	19	2014-09-06	08:33:04
1096	50.315477	-4.08785	0.91	19.8	2014-09-06	08:33:05
1097	50.315485	-4.087847	0.89	13.1	2014-09-06	08:33:06
1098	50.315492	-4.087843	0.79	19.8	2014-09-06	08:33:07
1099	50.315498	-4.087837	0.85	33.2	2014-09-06	08:33:08
1100	50.315503	-4.087831	0.7	33	2014-09-06	08:33:09
1101	50.315509	-4.087827	0.65	27.2	2014-09-06	08:33:10
1102	50.315513	-4.087823	0.54	34.7	2014-09-06	08:33:11
1103	50.315519	-4.087816	0.84	37.7	2014-09-06	08:33:12
1104	50.315525	-4.087811	0.81	22.9	2014-09-06	08:33:13
1105	50.31553	-4.087804	0.76	42.5	2014-09-06	08:33:14
1106	50.315534	-4.087798	0.6	43.1	2014-09-06	08:33:15
1107	50.315539	-4.08779	0.82	45.7	2014-09-06	08:33:16
1108	50.315544	-4.087781	0.83	55	2014-09-06	08:33:17
1109	50.315546	-4.087772	0.68	64.1	2014-09-06	08:33:18
1110	50.31555	-4.087763	0.75	59.5	2014-09-06	08:33:19
1111	50.315552	-4.087753	0.75	66.5	2014-09-06	08:33:20
1112	50.315554	-4.087742	0.83	77.7	2014-09-06	08:33:21
1113	50.315555	-4.087733	0.66	78.6	2014-09-06	08:33:22
1114	50.315557	-4.087721	0.85	75.4	2014-09-06	08:33:23
1115	50.315557	-4.087711	0.69	89.3	2014-09-06	08:33:24
1116	50.315559	-4.087702	0.7	73.6	2014-09-06	08:33:25
1117	50.31556	-4.087691	0.83	78.3	2014-09-06	08:33:26
1118	50.315562	-4.08768	0.74	75.5	2014-09-06	08:33:27
1119	50.315564	-4.08767	0.75	73.5	2014-09-06	08:33:28
1120	50.315565	-4.08766	0.71	80.8	2014-09-06	08:33:29
1121	50.315565	-4.087652	0.58	91.9	2014-09-06	08:33:30
1122	50.315566	-4.087641	0.8	84.6	2014-09-06	08:33:31
1123	50.315566	-4.087632	0.62	83.9	2014-09-06	08:33:32
1124	50.315566	-4.087624	0.63	95	2014-09-06	08:33:33
1125	50.315566	-4.087613	0.74	90	2014-09-06	08:33:34
1126	50.315565	-4.087603	0.73	93.7	2014-09-06	08:33:35
1127	50.315565	-4.087592	0.74	95.1	2014-09-06	08:33:36
1128	50.315567	-4.087582	0.81	74	2014-09-06	08:33:37
1129	50.315567	-4.087572	0.66	89.1	2014-09-06	08:33:38
1130	50.315565	-4.087563	0.65	108.4	2014-09-06	08:33:39
1131	50.315565	-4.087554	0.69	87.7	2014-09-06	08:33:40
1132	50.315564	-4.087546	0.6	102.5	2014-09-06	08:33:41
1133	50.315563	-4.087538	0.55	95.8	2014-09-06	08:33:42
1134	50.315565	-4.087528	0.72	75.7	2014-09-06	08:33:43
1135	50.315565	-4.087517	0.78	91.4	2014-09-06	08:33:44
1136	50.315565	-4.087507	0.7	90.7	2014-09-06	08:33:45
1137	50.315563	-4.087499	0.6	107	2014-09-06	08:33:46
1138	50.315564	-4.087486	0.93	86.6	2014-09-06	08:33:47
1139	50.315563	-4.087476	0.69	93.2	2014-09-06	08:33:48
1140	50.315562	-4.08747	0.52	112.3	2014-09-06	08:33:49
1141	50.315563	-4.087461	0.64	80.8	2014-09-06	08:33:50
1142	50.315562	-4.087452	0.61	92.6	2014-09-06	08:33:51
1143	50.315563	-4.087442	0.75	86.4	2014-09-06	08:33:52
1144	50.315562	-4.087433	0.61	97	2014-09-06	08:33:53
1145	50.31556	-4.087425	0.63	112.8	2014-09-06	08:33:54
1146	50.315558	-4.087414	0.78	104.5	2014-09-06	08:33:55
1147	50.315556	-4.087403	0.81	102.6	2014-09-06	08:33:56
1148	50.315555	-4.087392	0.82	99.9	2014-09-06	08:33:57
1149	50.315553	-4.087381	0.79	108.5	2014-09-06	08:33:58
1150	50.315551	-4.087372	0.69	111.5	2014-09-06	08:33:59
1151	50.315549	-4.087363	0.68	109.3	2014-09-06	08:34:00
1152	50.315548	-4.087352	0.84	93.1	2014-09-06	08:34:01
1153	50.315547	-4.087339	0.93	96.9	2014-09-06	08:34:02
1154	50.315545	-4.08733	0.67	110.5	2014-09-06	08:34:03
1155	50.315543	-4.087321	0.68	111	2014-09-06	08:34:04
1156	50.315541	-4.087313	0.66	114.2	2014-09-06	08:34:05
1157	50.31554	-4.087303	0.68	93.9	2014-09-06	08:34:06
1158	50.315539	-4.087294	0.69	104.9	2014-09-06	08:34:07
1159	50.315537	-4.087284	0.69	105	2014-09-06	08:34:08
1160	50.315536	-4.087275	0.7	102.3	2014-09-06	08:34:09
1161	50.315536	-4.087264	0.77	90	2014-09-06	08:34:10
1162	50.315534	-4.087252	0.85	100.1	2014-09-06	08:34:11
1163	50.315533	-4.087243	0.68	101.9	2014-09-06	08:34:12
1164	50.315532	-4.087231	0.84	100.9	2014-09-06	08:34:13
1165	50.315531	-4.087223	0.6	101.7	2014-09-06	08:34:14
1166	50.31553	-4.087213	0.68	97.9	2014-09-06	08:34:15
1167	50.315528	-4.087203	0.72	105	2014-09-06	08:34:16
1168	50.315526	-4.087193	0.78	105.1	2014-09-06	08:34:17
1169	50.315524	-4.087182	0.79	107.9	2014-09-06	08:34:18
1170	50.31552	-4.087173	0.74	122.7	2014-09-06	08:34:19
1171	50.315518	-4.087162	0.83	109.6	2014-09-06	08:34:20
1172	50.315516	-4.087149	0.99	103.6	2014-09-06	08:34:21
1173	50.315513	-4.087138	0.85	111.2	2014-09-06	08:34:22
1174	50.315511	-4.087127	0.8	105	2014-09-06	08:34:23
1175	50.315509	-4.087114	0.91	103.1	2014-09-06	08:34:24
1176	50.315507	-4.087103	0.87	104.3	2014-09-06	08:34:25
1177	50.315506	-4.087091	0.86	103.1	2014-09-06	08:34:26
1178	50.315502	-4.087081	0.83	118.9	2014-09-06	08:34:27
1179	50.315499	-4.087069	0.88	114.5	2014-09-06	08:34:28
1180	50.315495	-4.087057	0.96	115.4	2014-09-06	08:34:29
1181	50.315493	-4.087045	0.89	107.1	2014-09-06	08:34:30
1182	50.31549	-4.087034	0.82	111.2	2014-09-06	08:34:31
1183	50.315487	-4.087023	0.88	112.4	2014-09-06	08:34:32
1184	50.315483	-4.087012	0.88	119.2	2014-09-06	08:34:33
1185	50.315479	-4.087001	0.89	119.5	2014-09-06	08:34:34
1186	50.315475	-4.086987	1.08	115.7	2014-09-06	08:34:35
1187	50.315471	-4.086977	0.9	121	2014-09-06	08:34:36
1188	50.315468	-4.086962	1.1	106.2	2014-09-06	08:34:37
1189	50.315465	-4.08695	0.9	112	2014-09-06	08:34:38
1190	50.315461	-4.086939	0.91	120.1	2014-09-06	08:34:39
1191	50.315457	-4.086928	0.87	118.9	2014-09-06	08:34:40
1192	50.315453	-4.086916	0.96	117.1	2014-09-06	08:34:41
1193	50.315449	-4.086905	0.87	119.5	2014-09-06	08:34:42
1194	50.315446	-4.086895	0.83	118.9	2014-09-06	08:34:43
1195	50.315442	-4.086886	0.8	124.9	2014-09-06	08:34:44
1196	50.315439	-4.086876	0.79	114.6	2014-09-06	08:34:45
1197	50.315435	-4.086868	0.69	122.6	2014-09-06	08:34:46
1198	50.315432	-4.08686	0.63	124	2014-09-06	08:34:47
1199	50.315429	-4.086854	0.57	128.5	2014-09-06	08:34:48
1200	50.315426	-4.086849	0.51	136.7	2014-09-06	08:34:49
1201	50.315423	-4.086846	0.37	148.3	2014-09-06	08:34:50
1202	50.315421	-4.08684	0.46	110.1	2014-09-06	08:34:51
1203	50.31542	-4.086833	0.55	112	2014-09-06	08:34:52
1204	50.315419	-4.086824	0.63	94.2	2014-09-06	08:34:53
1205	50.315418	-4.086819	0.42	104.2	2014-09-06	08:34:54
1206	50.315416	-4.086815	0.29	129.5	2014-09-06	08:34:55
1207	50.315414	-4.086811	0.43	134	2014-09-06	08:34:56
1208	50.315411	-4.086805	0.51	128.1	2014-09-06	08:34:57
1209	50.315408	-4.086796	0.72	112.9	2014-09-06	08:34:58
1210	50.315405	-4.086788	0.64	122.9	2014-09-06	08:34:59
1211	50.315402	-4.086782	0.58	127.6	2014-09-06	08:35:00
1212	50.315398	-4.086775	0.66	131.9	2014-09-06	08:35:01
1213	50.315396	-4.086768	0.57	119.6	2014-09-06	08:35:02
1214	50.315393	-4.086759	0.73	112.4	2014-09-06	08:35:03
1215	50.315392	-4.086752	0.46	110	2014-09-06	08:35:04
1216	50.31539	-4.086746	0.5	115.4	2014-09-06	08:35:05
1217	50.315389	-4.086736	0.76	98.5	2014-09-06	08:35:06
1218	50.315388	-4.086723	0.87	98	2014-09-06	08:35:07
1219	50.315384	-4.086715	0.74	122.9	2014-09-06	08:35:08
1220	50.315381	-4.086707	0.68	123.4	2014-09-06	08:35:09
1221	50.315378	-4.086698	0.69	118.9	2014-09-06	08:35:10
1222	50.315375	-4.08669	0.66	118.8	2014-09-06	08:35:11
1223	50.315372	-4.086681	0.75	118.4	2014-09-06	08:35:12
1224	50.315368	-4.086673	0.68	128.1	2014-09-06	08:35:13
1225	50.315366	-4.086662	0.85	103.4	2014-09-06	08:35:14
1226	50.315363	-4.08665	0.88	113.8	2014-09-06	08:35:15
1227	50.31536	-4.086642	0.69	124.5	2014-09-06	08:35:16
1228	50.315358	-4.086632	0.77	102.4	2014-09-06	08:35:17
1229	50.315356	-4.08662	0.86	106.3	2014-09-06	08:35:18
1230	50.315353	-4.08661	0.79	115.2	2014-09-06	08:35:19
1231	50.315351	-4.086598	0.89	100.9	2014-09-06	08:35:20
1232	50.315349	-4.086587	0.82	105.9	2014-09-06	08:35:21
1233	50.315347	-4.086578	0.67	113.8	2014-09-06	08:35:22
1234	50.315345	-4.086568	0.73	105.6	2014-09-06	08:35:23
1235	50.315342	-4.086559	0.74	119.5	2014-09-06	08:35:24
1236	50.31534	-4.086553	0.5	114.3	2014-09-06	08:35:25
1237	50.315338	-4.086543	0.72	108.8	2014-09-06	08:35:26
1238	50.315336	-4.086533	0.77	105.5	2014-09-06	08:35:27
1239	50.315334	-4.086526	0.54	113.5	2014-09-06	08:35:28
1240	50.315333	-4.086514	0.88	101	2014-09-06	08:35:29
1241	50.31533	-4.086506	0.63	115.3	2014-09-06	08:35:30
1242	50.315328	-4.086496	0.74	106.2	2014-09-06	08:35:31
1243	50.315327	-4.086485	0.78	103.1	2014-09-06	08:35:32
1244	50.315325	-4.086475	0.75	108.2	2014-09-06	08:35:33
1245	50.315324	-4.086462	0.9	93.6	2014-09-06	08:35:34
1246	50.315322	-4.086454	0.65	112.7	2014-09-06	08:35:35
1247	50.315321	-4.086442	0.87	98	2014-09-06	08:35:36
1248	50.315319	-4.086434	0.58	110.7	2014-09-06	08:35:37
1249	50.315315	-4.086426	0.66	125.5	2014-09-06	08:35:38
1250	50.315314	-4.086417	0.67	100.5	2014-09-06	08:35:39
1251	50.315311	-4.086409	0.71	125.4	2014-09-06	08:35:40
1252	50.315308	-4.086396	0.97	106.7	2014-09-06	08:35:41
1253	50.315304	-4.086388	0.74	132	2014-09-06	08:35:42
1254	50.315301	-4.086375	0.99	107.1	2014-09-06	08:35:43
1255	50.315298	-4.086364	0.85	114.8	2014-09-06	08:35:44
1256	50.315295	-4.086351	0.98	111.2	2014-09-06	08:35:45
1257	50.315292	-4.086338	0.97	106.8	2014-09-06	08:35:46
1258	50.315289	-4.086326	0.91	112.8	2014-09-06	08:35:47
1259	50.315288	-4.086314	0.93	97.5	2014-09-06	08:35:48
1260	50.315287	-4.0863	0.97	93.9	2014-09-06	08:35:49
1261	50.315285	-4.086292	0.59	115.1	2014-09-06	08:35:50
1262	50.315284	-4.086282	0.73	101.8	2014-09-06	08:35:51
1263	50.315284	-4.08627	0.91	90	2014-09-06	08:35:52
1264	50.315284	-4.086258	0.81	88	2014-09-06	08:35:53
1265	50.315282	-4.086249	0.72	106.7	2014-09-06	08:35:54
1266	50.315282	-4.086235	0.99	94.3	2014-09-06	08:35:55
1267	50.315279	-4.086226	0.67	111.9	2014-09-06	08:35:56
1268	50.315278	-4.086212	0.99	100.8	2014-09-06	08:35:57
1269	50.315275	-4.086203	0.72	110.3	2014-09-06	08:35:58
1270	50.315274	-4.086191	0.87	103.6	2014-09-06	08:35:59
1271	50.315272	-4.086183	0.58	105.9	2014-09-06	08:36:00
1272	50.315271	-4.086175	0.57	99.4	2014-09-06	08:36:01
1273	50.315273	-4.086164	0.77	78	2014-09-06	08:36:02
1274	50.315273	-4.086156	0.58	91	2014-09-06	08:36:03
1275	50.315273	-4.086146	0.73	87.7	2014-09-06	08:36:04
1276	50.315272	-4.086138	0.59	103.6	2014-09-06	08:36:05
1277	50.315269	-4.086132	0.48	120.2	2014-09-06	08:36:06
1278	50.315266	-4.086123	0.74	119.3	2014-09-06	08:36:07
1279	50.315263	-4.086115	0.65	119	2014-09-06	08:36:08
1280	50.315261	-4.086102	0.92	105.9	2014-09-06	08:36:09
1281	50.31526	-4.086088	1.01	96.9	2014-09-06	08:36:10
1282	50.315258	-4.086076	0.91	103.1	2014-09-06	08:36:11
1283	50.315259	-4.086058	1.25	87	2014-09-06	08:36:12
1284	50.315259	-4.086043	1.05	88.5	2014-09-06	08:36:13
1285	50.315258	-4.086032	0.84	95.7	2014-09-06	08:36:14
1286	50.315257	-4.086021	0.73	96.6	2014-09-06	08:36:15
1287	50.315256	-4.08601	0.86	101.9	2014-09-06	08:36:16
1288	50.315253	-4.085999	0.83	113.8	2014-09-06	08:36:17
1289	50.31525	-4.085985	1.03	107.4	2014-09-06	08:36:18
1290	50.315246	-4.085975	0.8	120	2014-09-06	08:36:19
1291	50.315244	-4.085964	0.81	107.5	2014-09-06	08:36:20
1292	50.315242	-4.085952	0.93	102.7	2014-09-06	08:36:21
1293	50.315242	-4.085938	0.98	95.5	2014-09-06	08:36:22
1294	50.31524	-4.085926	0.85	98.2	2014-09-06	08:36:23
1295	50.315241	-4.085915	0.82	88.1	2014-09-06	08:36:24
1296	50.31524	-4.085901	0.96	95.5	2014-09-06	08:36:25
1297	50.315239	-4.085888	0.91	98.9	2014-09-06	08:36:26
1298	50.315237	-4.085879	0.72	105.7	2014-09-06	08:36:27
1299	50.315234	-4.085867	0.88	111.2	2014-09-06	08:36:28
1300	50.315232	-4.085854	0.98	101	2014-09-06	08:36:29
1301	50.31523	-4.085842	0.86	111.5	2014-09-06	08:36:30
1302	50.315229	-4.085831	0.78	97.6	2014-09-06	08:36:31
1303	50.315228	-4.085816	1.13	91.9	2014-09-06	08:36:32
1304	50.315227	-4.085804	0.85	102.6	2014-09-06	08:36:33
1305	50.315225	-4.085791	0.92	101.1	2014-09-06	08:36:34
1306	50.315224	-4.085778	0.93	93.5	2014-09-06	08:36:35
1307	50.315223	-4.085767	0.81	99.2	2014-09-06	08:36:36
1308	50.315222	-4.085753	0.98	100.5	2014-09-06	08:36:37
1309	50.315222	-4.085739	1.01	90	2014-09-06	08:36:38
1310	50.31522	-4.085726	0.93	101	2014-09-06	08:36:39
1311	50.315218	-4.085716	0.76	112.3	2014-09-06	08:36:40
1312	50.315214	-4.085705	0.88	113.8	2014-09-06	08:36:41
1313	50.315213	-4.08569	1.09	98.3	2014-09-06	08:36:42
1314	50.315211	-4.085678	0.88	100.4	2014-09-06	08:36:43
1315	50.315209	-4.085668	0.71	111.8	2014-09-06	08:36:44
1316	50.315207	-4.085658	0.81	107.5	2014-09-06	08:36:45
1317	50.315204	-4.085649	0.69	115.7	2014-09-06	08:36:46
1318	50.315202	-4.085641	0.61	114.2	2014-09-06	08:36:47
1319	50.3152	-4.08563	0.78	106.1	2014-09-06	08:36:48
1320	50.315199	-4.085617	0.93	95.2	2014-09-06	08:36:49
1321	50.315199	-4.085603	1.04	90.6	2014-09-06	08:36:50
1322	50.315198	-4.08559	0.93	97.5	2014-09-06	08:36:51
1323	50.315196	-4.08558	0.76	112.4	2014-09-06	08:36:52
1324	50.315194	-4.085571	0.68	105.1	2014-09-06	08:36:53
1325	50.315193	-4.085563	0.6	105.3	2014-09-06	08:36:54
1326	50.315191	-4.085551	0.87	98.7	2014-09-06	08:36:55
1327	50.315189	-4.08554	0.78	110.3	2014-09-06	08:36:56
1328	50.315185	-4.085531	0.79	123.5	2014-09-06	08:36:57
1329	50.315183	-4.085521	0.79	110.1	2014-09-06	08:36:58
1330	50.315181	-4.08551	0.79	106.5	2014-09-06	08:36:59
1331	50.315181	-4.085494	1.11	89	2014-09-06	08:37:00
1332	50.315179	-4.085482	0.89	103.4	2014-09-06	08:37:01
1333	50.315178	-4.085469	0.98	97.6	2014-09-06	08:37:02
1334	50.315177	-4.085454	1.04	93.6	2014-09-06	08:37:03
1335	50.315175	-4.085441	0.93	105.6	2014-09-06	08:37:04
1336	50.315174	-4.085426	1.08	97.9	2014-09-06	08:37:05
1337	50.315172	-4.085416	0.76	106.3	2014-09-06	08:37:06
1338	50.31517	-4.085403	0.9	97.7	2014-09-06	08:37:07
1339	50.315169	-4.085391	0.89	102.8	2014-09-06	08:37:08
1340	50.315167	-4.085379	0.91	99.4	2014-09-06	08:37:09
1341	50.315165	-4.08537	0.64	113.1	2014-09-06	08:37:10
1342	50.315164	-4.085357	0.92	98.8	2014-09-06	08:37:11
1343	50.315161	-4.085349	0.68	115	2014-09-06	08:37:12
1344	50.31516	-4.085336	0.93	99.8	2014-09-06	08:37:13
1345	50.315158	-4.085326	0.74	108.4	2014-09-06	08:37:14
1346	50.315157	-4.085313	0.93	96.3	2014-09-06	08:37:15
1347	50.315155	-4.085304	0.69	111.5	2014-09-06	08:37:16
1348	50.315155	-4.08529	0.96	90	2014-09-06	08:37:17
1349	50.315153	-4.085279	0.8	99.4	2014-09-06	08:37:18
1350	50.315154	-4.085267	0.86	88.1	2014-09-06	08:37:19
1351	50.315151	-4.08526	0.58	115.7	2014-09-06	08:37:20
1352	50.315149	-4.085253	0.53	118.4	2014-09-06	08:37:21
1353	50.315147	-4.085248	0.44	121.9	2014-09-06	08:37:22
1354	50.315146	-4.085242	0.45	104.2	2014-09-06	08:37:23
1355	50.315145	-4.085235	0.52	103.5	2014-09-06	08:37:24
1356	50.315143	-4.085231	0.3	123.9	2014-09-06	08:37:25
1357	50.315142	-4.085224	0.51	103.8	2014-09-06	08:37:26
1358	50.315141	-4.085216	0.56	99.6	2014-09-06	08:37:27
1359	50.31514	-4.085212	0.35	122	2014-09-06	08:37:28
1360	50.315137	-4.08521	0.32	151.1	2014-09-06	08:37:29
1361	50.315138	-4.08521	0.08	338.2	2014-09-06	08:37:30
1362	50.315138	-4.085209	0.13	72.4	2014-09-06	08:37:31
1363	50.315137	-4.0852	0.61	101.4	2014-09-06	08:37:32
1364	50.315135	-4.085194	0.52	113.4	2014-09-06	08:37:33
1365	50.315132	-4.085184	0.77	117.5	2014-09-06	08:37:34
1366	50.315129	-4.085176	0.65	119.2	2014-09-06	08:37:35
1367	50.315125	-4.085169	0.72	135.4	2014-09-06	08:37:36
1368	50.315123	-4.085159	0.72	108.2	2014-09-06	08:37:37
1369	50.31512	-4.085149	0.82	113.4	2014-09-06	08:37:38
1370	50.315119	-4.085138	0.78	100.3	2014-09-06	08:37:39
1371	50.315117	-4.085127	0.79	104.5	2014-09-06	08:37:40
1372	50.315114	-4.085118	0.74	119.4	2014-09-06	08:37:41
1373	50.315111	-4.085107	0.82	110	2014-09-06	08:37:42
1374	50.315107	-4.085099	0.74	128.4	2014-09-06	08:37:43
1375	50.315104	-4.085092	0.63	122	2014-09-06	08:37:44
1376	50.315101	-4.085087	0.5	138.3	2014-09-06	08:37:45
1377	50.315098	-4.085079	0.65	112.7	2014-09-06	08:37:46
1378	50.315096	-4.085069	0.7	111.9	2014-09-06	08:37:47
1379	50.315093	-4.08506	0.72	117.1	2014-09-06	08:37:48
1380	50.315089	-4.085053	0.68	129.4	2014-09-06	08:37:49
1381	50.315087	-4.085046	0.53	111.6	2014-09-06	08:37:50
1382	50.315086	-4.085033	0.96	98.9	2014-09-06	08:37:51
1383	50.315084	-4.085024	0.68	110.9	2014-09-06	08:37:52
1384	50.315082	-4.085014	0.73	109.5	2014-09-06	08:37:53
1385	50.315081	-4.085004	0.74	97.2	2014-09-06	08:37:54
1386	50.31508	-4.084994	0.71	99.1	2014-09-06	08:37:55
1387	50.315078	-4.084988	0.48	109.2	2014-09-06	08:37:56
1388	50.315078	-4.084976	0.79	92.8	2014-09-06	08:37:57
1389	50.315076	-4.084966	0.74	104.5	2014-09-06	08:37:58
1390	50.315075	-4.084958	0.62	100.4	2014-09-06	08:37:59
1391	50.315074	-4.084949	0.64	100.9	2014-09-06	08:38:00
1392	50.315074	-4.08494	0.65	94.9	2014-09-06	08:38:01
1393	50.315073	-4.084934	0.4	106.4	2014-09-06	08:38:02
1394	50.315072	-4.084925	0.69	97.8	2014-09-06	08:38:03
1395	50.315072	-4.084913	0.85	88.7	2014-09-06	08:38:04
1396	50.315071	-4.084902	0.78	99.6	2014-09-06	08:38:05
1397	50.31507	-4.084893	0.67	94	2014-09-06	08:38:06
1398	50.315071	-4.084882	0.75	88.6	2014-09-06	08:38:07
1399	50.31507	-4.084873	0.65	97.4	2014-09-06	08:38:08
1400	50.31507	-4.084863	0.7	89.3	2014-09-06	08:38:09
1401	50.315069	-4.084858	0.41	108.6	2014-09-06	08:38:10
1402	50.315068	-4.08485	0.55	94.9	2014-09-06	08:38:11
1403	50.315068	-4.084842	0.59	89	2014-09-06	08:38:12
1404	50.315068	-4.084835	0.51	98.5	2014-09-06	08:38:13
1405	50.31507	-4.084823	0.85	75.4	2014-09-06	08:38:14
1406	50.31507	-4.084816	0.51	85.8	2014-09-06	08:38:15
1407	50.315072	-4.084807	0.7	70.5	2014-09-06	08:38:16
1408	50.315073	-4.084798	0.61	77.6	2014-09-06	08:38:17
1409	50.315075	-4.084791	0.56	68.7	2014-09-06	08:38:18
1410	50.315079	-4.084782	0.73	58.3	2014-09-06	08:38:19
1411	50.31508	-4.084777	0.37	72.7	2014-09-06	08:38:20
1412	50.315082	-4.084769	0.6	66.1	2014-09-06	08:38:21
1413	50.315084	-4.084763	0.53	55.9	2014-09-06	08:38:22
1414	50.315088	-4.084754	0.72	58.9	2014-09-06	08:38:23
1415	50.31509	-4.084751	0.29	47.6	2014-09-06	08:38:24
1416	50.315093	-4.084746	0.55	46.3	2014-09-06	08:38:25
1417	50.315095	-4.084742	0.36	46.1	2014-09-06	08:38:26
1418	50.315099	-4.084735	0.66	52.6	2014-09-06	08:38:27
1419	50.315103	-4.084729	0.59	43.3	2014-09-06	08:38:28
1420	50.315109	-4.084722	0.82	35	2014-09-06	08:38:29
1421	50.315113	-4.084718	0.57	35.6	2014-09-06	08:38:30
1422	50.315118	-4.08471	0.83	43.7	2014-09-06	08:38:31
1423	50.315122	-4.084703	0.59	53.4	2014-09-06	08:38:32
1424	50.315126	-4.0847	0.54	25.6	2014-09-06	08:38:33
1425	50.315131	-4.084699	0.56	8	2014-09-06	08:38:34
1426	50.315136	-4.084694	0.63	34.4	2014-09-06	08:38:35
1427	50.31514	-4.084691	0.52	24.3	2014-09-06	08:38:36
1428	50.315142	-4.084687	0.37	38.8	2014-09-06	08:38:37
1429	50.315147	-4.084683	0.54	32.6	2014-09-06	08:38:38
1430	50.315148	-4.084684	0.19	338.1	2014-09-06	08:38:39
1431	50.315148	-4.084683	0.09	63.8	2014-09-06	08:38:40
1432	50.315149	-4.084683	0.08	352.2	2014-09-06	08:38:41
1433	50.31515	-4.084683	0.06	17.4	2014-09-06	08:38:42
1434	50.315151	-4.084683	0.11	16.3	2014-09-06	08:38:43
1435	50.315151	-4.084682	0.1	32.6	2014-09-06	08:38:44
1436	50.315155	-4.084679	0.44	32.5	2014-09-06	08:38:45
1437	50.315155	-4.084677	0.14	61.6	2014-09-06	08:38:46
1438	50.315155	-4.084677	0.03	270	2014-09-06	08:38:47
1439	50.315157	-4.084677	0.15	16.6	2014-09-06	08:38:48
1440	50.315158	-4.084676	0.16	28.9	2014-09-06	08:38:49
1441	50.315158	-4.084676	0.06	354.3	2014-09-06	08:38:50
1442	50.31516	-4.084674	0.16	40	2014-09-06	08:38:51
1443	50.31516	-4.084673	0.09	49	2014-09-06	08:38:52
1444	50.315161	-4.084672	0.07	30.6	2014-09-06	08:38:54
1445	50.315162	-4.084672	0.14	14.3	2014-09-06	08:38:55
1446	50.315163	-4.084672	0.12	349.1	2014-09-06	08:38:56
1447	50.315168	-4.084669	0.53	22.2	2014-09-06	08:38:57
1448	50.315174	-4.084665	0.7	25.9	2014-09-06	08:38:58
1449	50.31518	-4.084662	0.74	19.3	2014-09-06	08:38:59
1450	50.315185	-4.084658	0.6	22	2014-09-06	08:39:00
1451	50.31519	-4.084653	0.74	33.4	2014-09-06	08:39:01
1452	50.315196	-4.084647	0.72	33.8	2014-09-06	08:39:02
1453	50.315201	-4.084642	0.73	31	2014-09-06	08:39:03
1454	50.315206	-4.084636	0.68	40.2	2014-09-06	08:39:04
1455	50.315212	-4.084631	0.69	26.2	2014-09-06	08:39:05
1456	50.315216	-4.084626	0.67	38.2	2014-09-06	08:39:06
1457	50.31522	-4.084621	0.54	36.9	2014-09-06	08:39:07
1458	50.315226	-4.084617	0.7	27.2	2014-09-06	08:39:08
1459	50.31523	-4.084612	0.59	33.1	2014-09-06	08:39:09
1460	50.315234	-4.084607	0.58	35.4	2014-09-06	08:39:10
1461	50.315239	-4.084603	0.58	29.1	2014-09-06	08:39:11
1462	50.315244	-4.084602	0.52	12	2014-09-06	08:39:12
1463	50.315248	-4.084598	0.54	32.6	2014-09-06	08:39:13
1464	50.315253	-4.08459	0.82	42.1	2014-09-06	08:39:14
1465	50.315258	-4.084586	0.67	26.5	2014-09-06	08:39:15
1466	50.315264	-4.084582	0.67	24	2014-09-06	08:39:16
1467	50.315268	-4.08458	0.49	15.4	2014-09-06	08:39:17
1468	50.315274	-4.084577	0.72	20.2	2014-09-06	08:39:18
1469	50.31528	-4.08457	0.79	34	2014-09-06	08:39:19
1470	50.315285	-4.084564	0.71	38.7	2014-09-06	08:39:20
1471	50.31529	-4.084562	0.58	18	2014-09-06	08:39:21
1472	50.315294	-4.084557	0.49	37.2	2014-09-06	08:39:22
1473	50.315297	-4.084556	0.37	17.8	2014-09-06	08:39:23
1474	50.315301	-4.084553	0.55	20.4	2014-09-06	08:39:24
1475	50.315306	-4.084549	0.63	28.9	2014-09-06	08:39:25
1476	50.315312	-4.084547	0.6	15	2014-09-06	08:39:26
1477	50.315318	-4.084544	0.75	12.5	2014-09-06	08:39:27
1478	50.315326	-4.08454	0.91	19.8	2014-09-06	08:39:28
1479	50.315332	-4.084538	0.68	9.6	2014-09-06	08:39:29
1480	50.315337	-4.084536	0.56	16.8	2014-09-06	08:39:30
1481	50.315342	-4.084537	0.58	357	2014-09-06	08:39:31
1482	50.315347	-4.084536	0.55	3.1	2014-09-06	08:39:32
1483	50.315352	-4.084534	0.55	15	2014-09-06	08:39:33
1484	50.315357	-4.084531	0.66	21.7	2014-09-06	08:39:34
1485	50.315362	-4.084529	0.59	9.3	2014-09-06	08:39:35
1486	50.315368	-4.084524	0.71	31.7	2014-09-06	08:39:36
1487	50.315373	-4.08452	0.61	26.5	2014-09-06	08:39:37
1488	50.315378	-4.084516	0.65	28	2014-09-06	08:39:38
1489	50.315383	-4.084513	0.61	23.6	2014-09-06	08:39:39
1490	50.315388	-4.08451	0.63	17.7	2014-09-06	08:39:40
1491	50.315393	-4.084508	0.58	15.5	2014-09-06	08:39:41
1492	50.315399	-4.084506	0.61	12.4	2014-09-06	08:39:42
1493	50.315404	-4.084504	0.64	14.1	2014-09-06	08:39:43
1494	50.31541	-4.0845	0.67	23.1	2014-09-06	08:39:44
1495	50.315415	-4.084496	0.64	23.5	2014-09-06	08:39:45
1496	50.315421	-4.084493	0.68	22.3	2014-09-06	08:39:46
1497	50.315426	-4.08449	0.66	19.4	2014-09-06	08:39:47
1498	50.315431	-4.084487	0.59	15.8	2014-09-06	08:39:48
1499	50.315438	-4.084487	0.76	2.3	2014-09-06	08:39:49
1500	50.315444	-4.084485	0.63	13.6	2014-09-06	08:39:50
1501	50.315449	-4.084485	0.55	356.9	2014-09-06	08:39:51
1502	50.315454	-4.084484	0.57	7.9	2014-09-06	08:39:52
1503	50.315459	-4.084484	0.59	359.4	2014-09-06	08:39:53
1504	50.315465	-4.084483	0.65	10.5	2014-09-06	08:39:54
1505	50.31547	-4.084483	0.61	358.3	2014-09-06	08:39:55
1506	50.315476	-4.08448	0.65	16.5	2014-09-06	08:39:56
1507	50.315482	-4.084478	0.68	16.3	2014-09-06	08:39:57
1508	50.315487	-4.084476	0.61	11.8	2014-09-06	08:39:58
1509	50.315492	-4.084475	0.62	8.3	2014-09-06	08:39:59
1510	50.315498	-4.084473	0.6	13.1	2014-09-06	08:40:00
1511	50.315503	-4.084469	0.68	21.5	2014-09-06	08:40:01
1512	50.315509	-4.084469	0.58	2.4	2014-09-06	08:40:02
1513	50.315515	-4.084466	0.72	14.3	2014-09-06	08:40:03
1514	50.315521	-4.084465	0.65	11.2	2014-09-06	08:40:04
1515	50.315526	-4.084464	0.64	1.1	2014-09-06	08:40:05
1516	50.315533	-4.084464	0.71	359.5	2014-09-06	08:40:06
1517	50.315538	-4.084465	0.63	359.4	2014-09-06	08:40:07
1518	50.315544	-4.08446	0.72	23.8	2014-09-06	08:40:08
1519	50.315551	-4.084457	0.74	21.2	2014-09-06	08:40:09
1520	50.315557	-4.084455	0.67	10.2	2014-09-06	08:40:10
1521	50.315562	-4.084452	0.62	18.5	2014-09-06	08:40:11
1522	50.315568	-4.084451	0.67	8.7	2014-09-06	08:40:12
1523	50.315575	-4.08445	0.82	5.8	2014-09-06	08:40:13
1524	50.315582	-4.084447	0.81	12.7	2014-09-06	08:40:14
1525	50.31559	-4.084446	0.82	6.3	2014-09-06	08:40:15
1526	50.315596	-4.084444	0.74	10.2	2014-09-06	08:40:16
1527	50.315603	-4.084443	0.76	2.7	2014-09-06	08:40:17
1528	50.315608	-4.084444	0.6	356	2014-09-06	08:40:18
1529	50.315615	-4.084448	0.76	339.2	2014-09-06	08:40:19
1530	50.315621	-4.084449	0.73	354	2014-09-06	08:40:20
1531	50.315627	-4.084451	0.63	344	2014-09-06	08:40:21
1532	50.315632	-4.084457	0.7	325.8	2014-09-06	08:40:22
1533	50.315638	-4.084462	0.74	331.3	2014-09-06	08:40:23
1534	50.315644	-4.084466	0.78	338.2	2014-09-06	08:40:24
1535	50.31565	-4.084472	0.74	326.6	2014-09-06	08:40:25
1536	50.315656	-4.084478	0.8	329.2	2014-09-06	08:40:26
1537	50.315663	-4.084485	0.91	326.2	2014-09-06	08:40:27
1538	50.315667	-4.084494	0.79	305.4	2014-09-06	08:40:28
1539	50.31567	-4.084503	0.73	299.7	2014-09-06	08:40:29
1540	50.315674	-4.084513	0.82	299.9	2014-09-06	08:40:30
1541	50.315676	-4.084526	0.97	287.3	2014-09-06	08:40:31
1542	50.315679	-4.084537	0.9	291.4	2014-09-06	08:40:32
1543	50.315681	-4.084551	1	283.5	2014-09-06	08:40:33
1544	50.315683	-4.084566	1.11	280.7	2014-09-06	08:40:34
1545	50.315686	-4.084579	0.94	290.9	2014-09-06	08:40:35
1546	50.315689	-4.084592	0.98	289.9	2014-09-06	08:40:36
1547	50.315693	-4.084606	1.09	293.1	2014-09-06	08:40:37
1548	50.315697	-4.08462	1.11	295.4	2014-09-06	08:40:38
1549	50.315701	-4.084632	0.94	292.7	2014-09-06	08:40:39
1550	50.315703	-4.084645	0.96	285.8	2014-09-06	08:40:40
1551	50.315706	-4.084656	0.83	291.7	2014-09-06	08:40:41
1552	50.315709	-4.084669	0.95	290.1	2014-09-06	08:40:42
1553	50.315713	-4.084682	1.04	295.6	2014-09-06	08:40:43
1554	50.315715	-4.084695	0.97	286.2	2014-09-06	08:40:44
1555	50.315719	-4.084707	0.95	295.8	2014-09-06	08:40:45
1556	50.315723	-4.084718	0.86	299.2	2014-09-06	08:40:46
1557	50.315726	-4.084729	0.9	293.2	2014-09-06	08:40:47
1558	50.315729	-4.084742	0.95	291.3	2014-09-06	08:40:48
1559	50.315733	-4.084752	0.87	299	2014-09-06	08:40:49
1560	50.315735	-4.084766	0.98	286.6	2014-09-06	08:40:50
1561	50.315739	-4.084779	1.04	292.7	2014-09-06	08:40:51
1562	50.315741	-4.084793	1.01	282.8	2014-09-06	08:40:52
1563	50.315743	-4.084806	0.97	283.9	2014-09-06	08:40:53
1564	50.315746	-4.08482	1.04	286.1	2014-09-06	08:40:54
1565	50.315748	-4.084832	0.9	288.7	2014-09-06	08:40:55
1566	50.315752	-4.084845	0.96	294.1	2014-09-06	08:40:56
1567	50.315755	-4.084858	1.06	290.7	2014-09-06	08:40:57
1568	50.315759	-4.084872	1.05	298	2014-09-06	08:40:58
1569	50.315765	-4.084882	0.97	308	2014-09-06	08:40:59
1570	50.315769	-4.084894	0.93	298.3	2014-09-06	08:41:00
1571	50.315772	-4.084901	0.64	301.5	2014-09-06	08:41:01
1572	50.315774	-4.084909	0.6	298.6	2014-09-06	08:41:02
1573	50.315776	-4.084915	0.5	295.4	2014-09-06	08:41:03
1574	50.315777	-4.08492	0.35	287	2014-09-06	08:41:04
1575	50.315778	-4.084926	0.42	284.2	2014-09-06	08:41:05
1576	50.315778	-4.084931	0.41	273.9	2014-09-06	08:41:06
1577	50.315779	-4.084938	0.49	276.6	2014-09-06	08:41:07
1578	50.315781	-4.084943	0.4	296.3	2014-09-06	08:41:08
1579	50.315782	-4.084951	0.6	288.2	2014-09-06	08:41:09
1580	50.315784	-4.084961	0.7	290.2	2014-09-06	08:41:10
1581	50.315787	-4.08497	0.73	290.4	2014-09-06	08:41:11
1582	50.315788	-4.08498	0.7	283.9	2014-09-06	08:41:12
1583	50.315791	-4.08499	0.77	293.4	2014-09-06	08:41:13
1584	50.315794	-4.084999	0.73	301.5	2014-09-06	08:41:14
1585	50.315799	-4.085006	0.7	314.6	2014-09-06	08:41:15
1586	50.315803	-4.085014	0.79	311.5	2014-09-06	08:41:16
1587	50.315807	-4.085022	0.7	309	2014-09-06	08:41:17
1588	50.315812	-4.085029	0.71	309.9	2014-09-06	08:41:18
1589	50.315816	-4.085035	0.71	321.3	2014-09-06	08:41:19
1590	50.31582	-4.085045	0.82	300.6	2014-09-06	08:41:20
1591	50.315825	-4.085052	0.7	314.6	2014-09-06	08:41:21
1592	50.315829	-4.08506	0.74	311.7	2014-09-06	08:41:22
1593	50.315833	-4.085069	0.72	303.8	2014-09-06	08:41:23
1594	50.315837	-4.085075	0.62	312.8	2014-09-06	08:41:24
1595	50.31584	-4.085082	0.65	310.3	2014-09-06	08:41:25
1596	50.315844	-4.085089	0.65	313.2	2014-09-06	08:41:26
1597	50.315848	-4.085095	0.55	311.5	2014-09-06	08:41:27
1598	50.315851	-4.085104	0.79	302.2	2014-09-06	08:41:28
1599	50.315856	-4.085111	0.69	315.3	2014-09-06	08:41:29
1600	50.315861	-4.085116	0.72	325.8	2014-09-06	08:41:30
1601	50.315866	-4.085123	0.73	322.7	2014-09-06	08:41:31
1602	50.315872	-4.085129	0.78	327.8	2014-09-06	08:41:32
1603	50.315878	-4.085134	0.76	330.1	2014-09-06	08:41:33
1604	50.315884	-4.085139	0.7	330.3	2014-09-06	08:41:34
1605	50.315889	-4.085146	0.75	319.7	2014-09-06	08:41:35
1606	50.315893	-4.085152	0.7	316.8	2014-09-06	08:41:36
1607	50.315898	-4.085158	0.68	321.1	2014-09-06	08:41:37
1608	50.315903	-4.085164	0.68	324.9	2014-09-06	08:41:38
1609	50.315907	-4.08517	0.64	317	2014-09-06	08:41:39
1610	50.315911	-4.085178	0.68	305.9	2014-09-06	08:41:40
1611	50.315916	-4.085185	0.71	316.1	2014-09-06	08:41:41
1612	50.315921	-4.085191	0.72	318.7	2014-09-06	08:41:42
1613	50.315925	-4.085198	0.71	318.1	2014-09-06	08:41:43
1614	50.31593	-4.085206	0.73	313.1	2014-09-06	08:41:44
1615	50.315934	-4.085211	0.63	320.5	2014-09-06	08:41:45
1616	50.315939	-4.085217	0.67	322.7	2014-09-06	08:41:46
1617	50.315943	-4.085222	0.57	324.9	2014-09-06	08:41:47
1618	50.315947	-4.085225	0.47	329.4	2014-09-06	08:41:48
1619	50.315949	-4.085228	0.36	320.2	2014-09-06	08:41:49
1620	50.315952	-4.085233	0.48	309.8	2014-09-06	08:41:50
1621	50.315954	-4.085237	0.38	312.9	2014-09-06	08:41:51
1622	50.315957	-4.085241	0.36	315.3	2014-09-06	08:41:52
1623	50.315957	-4.085241	0.02	53.6	2014-09-06	08:41:53
1624	50.315956	-4.085242	0.11	251.1	2014-09-06	08:41:54
1625	50.315957	-4.085243	0.07	293.1	2014-09-06	08:41:55
1626	50.315957	-4.085243	0.06	5	2014-09-06	08:41:56
1627	50.315957	-4.085243	0.04	302.4	2014-09-06	08:41:57
1628	50.315961	-4.085248	0.56	320.3	2014-09-06	08:41:58
1629	50.315965	-4.085254	0.62	320.4	2014-09-06	08:41:59
1630	50.315969	-4.085261	0.63	307.1	2014-09-06	08:42:00
1631	50.315972	-4.085267	0.54	304.6	2014-09-06	08:42:01
1632	50.315975	-4.085274	0.61	309.1	2014-09-06	08:42:02
1633	50.315978	-4.085283	0.7	301.2	2014-09-06	08:42:03
1634	50.315983	-4.085291	0.77	307.2	2014-09-06	08:42:04
1635	50.315987	-4.0853	0.83	310.6	2014-09-06	08:42:05
1636	50.315992	-4.085309	0.79	305.4	2014-09-06	08:42:06
1637	50.315997	-4.085315	0.77	327.1	2014-09-06	08:42:07
1638	50.316002	-4.085323	0.77	308.9	2014-09-06	08:42:08
1639	50.316006	-4.085331	0.75	314	2014-09-06	08:42:09
1640	50.316012	-4.085339	0.81	315.3	2014-09-06	08:42:10
1641	50.316016	-4.085345	0.7	320.8	2014-09-06	08:42:11
1642	50.31602	-4.085352	0.61	312.6	2014-09-06	08:42:12
1643	50.316024	-4.085358	0.65	318.5	2014-09-06	08:42:13
1644	50.316027	-4.085364	0.5	300	2014-09-06	08:42:14
1645	50.316029	-4.08537	0.5	296.7	2014-09-06	08:42:15
1646	50.316031	-4.085378	0.62	297.7	2014-09-06	08:42:16
1647	50.316034	-4.085387	0.69	293.9	2014-09-06	08:42:17
1648	50.316037	-4.085395	0.65	300.2	2014-09-06	08:42:18
1649	50.31604	-4.085403	0.72	304.8	2014-09-06	08:42:19
1650	50.316044	-4.085411	0.72	301.3	2014-09-06	08:42:20
1651	50.316045	-4.085418	0.49	292.4	2014-09-06	08:42:21
1652	50.316048	-4.085424	0.55	306.1	2014-09-06	08:42:22
1653	50.316051	-4.085431	0.53	297	2014-09-06	08:42:23
1654	50.316053	-4.085436	0.47	307.6	2014-09-06	08:42:24
1655	50.316057	-4.085442	0.6	314	2014-09-06	08:42:25
1656	50.316061	-4.085449	0.7	315.9	2014-09-06	08:42:26
1657	50.316065	-4.085457	0.66	300.7	2014-09-06	08:42:27
1658	50.316068	-4.085463	0.56	312.9	2014-09-06	08:42:28
1659	50.316072	-4.085471	0.73	305.2	2014-09-06	08:42:29
1660	50.316076	-4.085477	0.63	320.5	2014-09-06	08:42:30
1661	50.31608	-4.085482	0.6	319.7	2014-09-06	08:42:31
1662	50.316086	-4.085489	0.76	323.3	2014-09-06	08:42:32
1663	50.31609	-4.085497	0.8	312.2	2014-09-06	08:42:33
1664	50.316095	-4.085506	0.84	309.8	2014-09-06	08:42:34
1665	50.3161	-4.085515	0.84	307.8	2014-09-06	08:42:35
1666	50.316103	-4.085525	0.75	297.6	2014-09-06	08:42:36
1667	50.316107	-4.085535	0.82	301.4	2014-09-06	08:42:37
1668	50.31611	-4.085545	0.79	296.5	2014-09-06	08:42:38
1669	50.316113	-4.085552	0.63	298.4	2014-09-06	08:42:39
1670	50.316117	-4.085558	0.63	321.5	2014-09-06	08:42:40
1671	50.316122	-4.085563	0.66	328.3	2014-09-06	08:42:41
1672	50.316128	-4.085568	0.76	333.1	2014-09-06	08:42:42
1673	50.316133	-4.085572	0.59	329.9	2014-09-06	08:42:43
1674	50.316137	-4.085578	0.63	317.8	2014-09-06	08:42:44
1675	50.316142	-4.085584	0.69	319.1	2014-09-06	08:42:45
1676	50.316146	-4.085592	0.68	308.1	2014-09-06	08:42:46
1677	50.316148	-4.085598	0.56	304.3	2014-09-06	08:42:47
1678	50.316152	-4.085606	0.65	303.2	2014-09-06	08:42:48
1679	50.316155	-4.085614	0.68	301.2	2014-09-06	08:42:49
1680	50.316158	-4.085622	0.66	305.2	2014-09-06	08:42:50
1681	50.316161	-4.08563	0.68	301.3	2014-09-06	08:42:51
1682	50.316166	-4.085639	0.79	309.3	2014-09-06	08:42:52
1683	50.31617	-4.085647	0.73	303.2	2014-09-06	08:42:53
1684	50.316174	-4.085654	0.71	314.3	2014-09-06	08:42:54
1685	50.316179	-4.085661	0.71	317.6	2014-09-06	08:42:55
1686	50.316184	-4.085669	0.77	313.8	2014-09-06	08:42:56
1687	50.316189	-4.085676	0.8	320.6	2014-09-06	08:42:57
1688	50.316196	-4.085684	0.92	323.4	2014-09-06	08:42:58
1689	50.316201	-4.08569	0.72	322.2	2014-09-06	08:42:59
1690	50.316205	-4.085698	0.78	311.1	2014-09-06	08:43:00
1691	50.316209	-4.085708	0.81	299.7	2014-09-06	08:43:01
1692	50.316212	-4.085718	0.75	294.2	2014-09-06	08:43:02
1693	50.316216	-4.085727	0.82	303.9	2014-09-06	08:43:03
1694	50.31622	-4.085736	0.77	306.4	2014-09-06	08:43:04
1695	50.316226	-4.085742	0.76	327.4	2014-09-06	08:43:05
1696	50.316232	-4.085749	0.85	325.1	2014-09-06	08:43:06
1697	50.316237	-4.085757	0.83	314.9	2014-09-06	08:43:07
1698	50.316242	-4.085766	0.8	306.5	2014-09-06	08:43:08
1699	50.316246	-4.085776	0.87	305.3	2014-09-06	08:43:09
1700	50.31625	-4.085785	0.81	305.8	2014-09-06	08:43:10
1701	50.316256	-4.085794	0.84	315	2014-09-06	08:43:11
1702	50.316264	-4.085801	1.06	332.1	2014-09-06	08:43:12
1703	50.316271	-4.085808	0.96	326.5	2014-09-06	08:43:13
1704	50.316277	-4.085816	0.88	318.2	2014-09-06	08:43:14
1705	50.316282	-4.085826	0.85	309.5	2014-09-06	08:43:15
1706	50.316286	-4.085833	0.64	307.1	2014-09-06	08:43:16
1707	50.316289	-4.08584	0.67	305.8	2014-09-06	08:43:17
1708	50.316292	-4.085848	0.64	299.8	2014-09-06	08:43:18
1709	50.316296	-4.085855	0.62	311.5	2014-09-06	08:43:19
1710	50.316299	-4.085862	0.68	304.3	2014-09-06	08:43:20
1711	50.316305	-4.085871	0.87	317.8	2014-09-06	08:43:21
1712	50.316311	-4.085881	1.05	314.7	2014-09-06	08:43:22
1713	50.316319	-4.08589	1.02	320.7	2014-09-06	08:43:23
1714	50.316326	-4.085896	0.88	332.1	2014-09-06	08:43:24
1715	50.316331	-4.085904	0.81	318.2	2014-09-06	08:43:25
1716	50.316336	-4.085912	0.85	316.2	2014-09-06	08:43:26
1717	50.316341	-4.085919	0.73	313.6	2014-09-06	08:43:27
1718	50.316346	-4.085927	0.75	316.2	2014-09-06	08:43:28
1719	50.316351	-4.085933	0.69	320.7	2014-09-06	08:43:29
1720	50.316356	-4.085939	0.69	322	2014-09-06	08:43:30
1721	50.31636	-4.085945	0.7	321.7	2014-09-06	08:43:31
1722	50.316366	-4.085949	0.67	334.8	2014-09-06	08:43:32
1723	50.316371	-4.085951	0.62	344.4	2014-09-06	08:43:33
1724	50.316375	-4.085954	0.47	336.7	2014-09-06	08:43:34
1725	50.316378	-4.085957	0.42	324	2014-09-06	08:43:35
1726	50.316382	-4.085959	0.5	343.3	2014-09-06	08:43:36
1727	50.316391	-4.085961	0.93	353.7	2014-09-06	08:43:37
1728	50.316401	-4.085961	1.1	0.6	2014-09-06	08:43:38
1729	50.316411	-4.085961	1.13	357	2014-09-06	08:43:39
1730	50.316419	-4.085961	0.95	3.9	2014-09-06	08:43:40
1731	50.316427	-4.085961	0.83	357.9	2014-09-06	08:43:41
1732	50.316433	-4.085962	0.7	356.6	2014-09-06	08:43:42
1733	50.31644	-4.085959	0.75	14.2	2014-09-06	08:43:43
1734	50.316446	-4.085956	0.75	14.2	2014-09-06	08:43:44
1735	50.316452	-4.085954	0.65	14.3	2014-09-06	08:43:45
1736	50.316458	-4.085951	0.71	18.1	2014-09-06	08:43:46
1737	50.316462	-4.085949	0.46	20.5	2014-09-06	08:43:47
1738	50.316465	-4.085947	0.4	13.7	2014-09-06	08:43:48
1739	50.31647	-4.085945	0.5	16.7	2014-09-06	08:43:49
1740	50.316474	-4.085942	0.55	27.9	2014-09-06	08:43:50
1741	50.316479	-4.085939	0.62	18.5	2014-09-06	08:43:51
1742	50.316485	-4.085935	0.74	20.8	2014-09-06	08:43:52
1743	50.316492	-4.085931	0.86	22.1	2014-09-06	08:43:53
1744	50.3165	-4.085923	1	31.1	2014-09-06	08:43:54
1745	50.316507	-4.08592	0.8	20	2014-09-06	08:43:55
1746	50.316512	-4.085917	0.61	18.8	2014-09-06	08:43:56
1747	50.316516	-4.085916	0.43	5.6	2014-09-06	08:43:57
1748	50.316521	-4.085913	0.61	25.5	2014-09-06	08:43:58
1749	50.316525	-4.085908	0.58	35	2014-09-06	08:43:59
1750	50.31653	-4.085899	0.83	53.2	2014-09-06	08:44:00
1751	50.316535	-4.085889	0.93	49.9	2014-09-06	08:44:01
1752	50.316541	-4.085877	1.1	51.5	2014-09-06	08:44:02
1753	50.316547	-4.085866	1.01	48.2	2014-09-06	08:44:03
1754	50.316553	-4.085855	1.04	48.5	2014-09-06	08:44:04
1755	50.316565	-4.085841	1.64	37.7	2014-09-06	08:44:05
1756	50.316585	-4.085822	2.55	31	2014-09-06	08:44:06
1757	50.316608	-4.085796	3.22	36.1	2014-09-06	08:44:07
1758	50.316632	-4.085764	3.5	40.1	2014-09-06	08:44:08
1759	50.316656	-4.085726	3.8	45.2	2014-09-06	08:44:09
1760	50.316679	-4.085686	3.8	48.1	2014-09-06	08:44:10
1761	50.3167	-4.085641	3.96	53.5	2014-09-06	08:44:11
1762	50.31672	-4.085596	3.91	56.1	2014-09-06	08:44:12
1763	50.316741	-4.08555	4.06	53.6	2014-09-06	08:44:13
1764	50.316762	-4.085503	4	55.8	2014-09-06	08:44:14
1765	50.31678	-4.085457	3.86	57.8	2014-09-06	08:44:15
1766	50.316795	-4.085413	3.54	62	2014-09-06	08:44:16
1767	50.316804	-4.085379	2.68	66.9	2014-09-06	08:44:17
1768	50.316808	-4.085361	1.31	73.8	2014-09-06	08:44:18
1769	50.316805	-4.085352	0.69	114.1	2014-09-06	08:44:19
1770	50.316803	-4.085353	0.3	193.9	2014-09-06	08:44:20
1771	50.316803	-4.085353	0.02	299.4	2014-09-06	08:44:21
1772	50.3168	-4.085366	0.94	248.4	2014-09-06	08:44:22
1773	50.316791	-4.085385	1.68	233.4	2014-09-06	08:44:23
1774	50.316781	-4.085403	1.68	231.1	2014-09-06	08:44:24
1775	50.316774	-4.085421	1.49	238.7	2014-09-06	08:44:25
1776	50.316768	-4.085439	1.48	241.4	2014-09-06	08:44:26
1777	50.316762	-4.085455	1.26	241.8	2014-09-06	08:44:27
1778	50.316757	-4.085469	1.18	241.1	2014-09-06	08:44:28
1779	50.316753	-4.085483	1.05	244.9	2014-09-06	08:44:29
1780	50.31675	-4.085495	0.96	247.7	2014-09-06	08:44:30
1781	50.316746	-4.085506	0.86	243	2014-09-06	08:44:31
1782	50.316743	-4.085519	0.96	248.9	2014-09-06	08:44:32
1783	50.316737	-4.085534	1.3	237	2014-09-06	08:44:33
1784	50.316731	-4.085549	1.27	239.9	2014-09-06	08:44:34
1785	50.316726	-4.085567	1.39	244.5	2014-09-06	08:44:35
1786	50.316719	-4.085587	1.61	240.1	2014-09-06	08:44:36
1787	50.316709	-4.085605	1.71	231.5	2014-09-06	08:44:37
1788	50.316699	-4.085625	1.8	229.6	2014-09-06	08:44:38
1789	50.316691	-4.085641	1.44	232.1	2014-09-06	08:44:39
1790	50.316683	-4.085658	1.47	236.5	2014-09-06	08:44:40
1791	50.316675	-4.085675	1.52	231.4	2014-09-06	08:44:41
1792	50.316667	-4.085693	1.54	236.1	2014-09-06	08:44:42
1793	50.316661	-4.085713	1.6	244.1	2014-09-06	08:44:43
1794	50.316656	-4.085732	1.46	249	2014-09-06	08:44:44
1795	50.31665	-4.085743	1.04	231.5	2014-09-06	08:44:45
1796	50.316644	-4.085744	0.7	184.9	2014-09-06	08:44:46
1797	50.316643	-4.085749	0.35	249.7	2014-09-06	08:44:47
1798	50.316646	-4.085751	0.32	334.6	2014-09-06	08:44:48
1799	50.316649	-4.085746	0.5	44.7	2014-09-06	08:44:49
1800	50.316659	-4.085734	1.42	36.2	2014-09-06	08:44:50
1801	50.31668	-4.085712	2.77	33.5	2014-09-06	08:44:51
1802	50.316706	-4.085684	3.52	35.6	2014-09-06	08:44:52
1803	50.316732	-4.085648	3.88	40.8	2014-09-06	08:44:53
1804	50.316758	-4.085602	4.36	47.8	2014-09-06	08:44:54
1805	50.316781	-4.085555	4.19	53.4	2014-09-06	08:44:55
1806	50.316797	-4.085508	3.81	61.3	2014-09-06	08:44:56
1807	50.31681	-4.085461	3.65	67	2014-09-06	08:44:57
1808	50.316819	-4.085421	2.98	69.9	2014-09-06	08:44:58
1809	50.316827	-4.085397	1.97	63.6	2014-09-06	08:44:59
1810	50.316832	-4.085387	0.87	52.2	2014-09-06	08:45:00
1811	50.316829	-4.085385	0.19	161.4	2014-09-06	08:45:02
1812	50.316826	-4.085394	0.73	241.8	2014-09-06	08:45:03
1813	50.316819	-4.085412	1.47	237.8	2014-09-06	08:45:04
1814	50.316812	-4.085429	1.39	238.9	2014-09-06	08:45:05
1815	50.316807	-4.08544	1	237.8	2014-09-06	08:45:06
1816	50.316801	-4.085454	1.14	234.5	2014-09-06	08:45:07
1817	50.316794	-4.085466	1.23	224.6	2014-09-06	08:45:08
1818	50.316786	-4.085475	1.05	220.8	2014-09-06	08:45:09
1819	50.316786	-4.085482	0.48	267.7	2014-09-06	08:45:10
1820	50.316786	-4.08549	0.54	265.1	2014-09-06	08:45:11
1821	50.316783	-4.085498	0.69	243.6	2014-09-06	08:45:12
1822	50.316779	-4.085507	0.71	235.7	2014-09-06	08:45:13
1823	50.316775	-4.085516	0.82	233.9	2014-09-06	08:45:14
1824	50.316771	-4.085527	0.94	237.8	2014-09-06	08:45:15
1825	50.316765	-4.08554	1.05	236.7	2014-09-06	08:45:16
1826	50.31676	-4.085551	1.03	230.5	2014-09-06	08:45:17
1827	50.316753	-4.085561	0.99	224.3	2014-09-06	08:45:18
1828	50.316746	-4.08557	1	219.8	2014-09-06	08:45:19
1829	50.316741	-4.085577	0.79	220.7	2014-09-06	08:45:20
1830	50.316735	-4.085586	0.93	225.3	2014-09-06	08:45:21
1831	50.316729	-4.085596	0.97	229.1	2014-09-06	08:45:22
1832	50.316723	-4.085605	0.93	223.8	2014-09-06	08:45:23
1833	50.316718	-4.085612	0.76	214.8	2014-09-06	08:45:24
1834	50.316716	-4.085614	0.26	217	2014-09-06	08:45:25
1835	50.316716	-4.085614	0.04	16.7	2014-09-06	08:45:26
1836	50.316717	-4.085614	0.11	340.9	2014-09-06	08:45:27
1837	50.316718	-4.085615	0.13	332	2014-09-06	08:45:28
1838	50.316714	-4.08562	0.57	223.7	2014-09-06	08:45:29
1839	50.316709	-4.085627	0.73	216.9	2014-09-06	08:45:30
1840	50.316703	-4.085637	1.03	224.1	2014-09-06	08:45:31
1841	50.316695	-4.085657	1.69	238.7	2014-09-06	08:45:32
1842	50.316685	-4.085684	2.15	241.5	2014-09-06	08:45:33
1843	50.316679	-4.0857	1.37	237.8	2014-09-06	08:45:34
1844	50.316673	-4.085712	1.09	232.5	2014-09-06	08:45:35
1845	50.316667	-4.085725	1.16	233	2014-09-06	08:45:36
1846	50.316658	-4.085737	1.25	223	2014-09-06	08:45:37
1847	50.316649	-4.085747	1.3	215	2014-09-06	08:45:38
1848	50.316639	-4.085758	1.39	214.2	2014-09-06	08:45:39
1849	50.316628	-4.085771	1.52	216	2014-09-06	08:45:40
1850	50.316615	-4.085782	1.61	209.7	2014-09-06	08:45:41
1851	50.316604	-4.085793	1.39	213	2014-09-06	08:45:42
1852	50.316595	-4.085804	1.31	218.5	2014-09-06	08:45:43
1853	50.316585	-4.085815	1.34	214.9	2014-09-06	08:45:44
1854	50.316574	-4.085827	1.53	212.9	2014-09-06	08:45:45
1855	50.316563	-4.085841	1.52	219.8	2014-09-06	08:45:46
1856	50.316553	-4.085852	1.43	215	2014-09-06	08:45:47
1857	50.316542	-4.085865	1.55	216.5	2014-09-06	08:45:48
1858	50.31653	-4.085877	1.57	212.2	2014-09-06	08:45:49
1859	50.316517	-4.085888	1.62	210.6	2014-09-06	08:45:50
1860	50.316506	-4.0859	1.46	213	2014-09-06	08:45:51
1861	50.316496	-4.085909	1.27	210.1	2014-09-06	08:45:52
1862	50.316488	-4.085916	1.03	212.5	2014-09-06	08:45:53
1863	50.316482	-4.085924	0.88	216.2	2014-09-06	08:45:54
1864	50.316478	-4.08593	0.63	224	2014-09-06	08:45:55
1865	50.316478	-4.085931	0.1	264.3	2014-09-06	08:45:56
1866	50.31648	-4.085933	0.16	337.6	2014-09-06	08:45:58
1867	50.316481	-4.085933	0.02	327.4	2014-09-06	08:45:59
1868	50.316478	-4.085936	0.32	213.4	2014-09-06	08:46:00
1869	50.316478	-4.085937	0.07	253.9	2014-09-06	08:46:01
1870	50.316477	-4.085936	0.09	147.4	2014-09-06	08:46:02
1871	50.316477	-4.085937	0.07	229.1	2014-09-06	08:46:03
1872	50.316475	-4.085938	0.1	209.7	2014-09-06	08:46:05
1873	50.316476	-4.085939	0.06	318.1	2014-09-06	08:46:07
1874	50.316477	-4.08594	0.08	304.9	2014-09-06	08:46:08
1875	50.316477	-4.085941	0.07	295.9	2014-09-06	08:46:09
1876	50.316477	-4.08594	0.06	109.3	2014-09-06	08:46:10
1877	50.316476	-4.085939	0.08	128.1	2014-09-06	08:46:11
1878	50.316476	-4.085939	0.02	0	2014-09-06	08:46:12
1879	50.316477	-4.08594	0.04	313	2014-09-06	08:46:13
1880	50.316477	-4.085939	0.03	108.6	2014-09-06	08:46:14
1881	50.316476	-4.085938	0.08	103.1	2014-09-06	08:46:15
1882	50.316476	-4.085938	0.02	147.4	2014-09-06	08:46:16
1883	50.316476	-4.085939	0.05	223.2	2014-09-06	08:46:17
1884	50.316476	-4.08594	0.08	270	2014-09-06	08:46:18
1885	50.316476	-4.08594	0.06	217.9	2014-09-06	08:46:19
1886	50.316475	-4.085941	0.04	219.9	2014-09-06	08:46:20
1887	50.316475	-4.085941	0.05	206.6	2014-09-06	08:46:21
1888	50.31647	-4.085943	0.56	197.5	2014-09-06	08:46:22
1889	50.31647	-4.085942	0.09	135.1	2014-09-06	08:46:23
1890	50.316473	-4.085942	0.34	8.1	2014-09-06	08:46:24
1891	50.316475	-4.085942	0.3	357.7	2014-09-06	08:46:25
1892	50.316473	-4.085943	0.12	199.1	2014-09-06	08:46:27
1893	50.316472	-4.085943	0.15	175.4	2014-09-06	08:46:28
1894	50.316471	-4.085942	0.1	153	2014-09-06	08:46:29
1895	50.31647	-4.085942	0.09	150.7	2014-09-06	08:46:30
1896	50.31647	-4.085942	0.08	215.9	2014-09-06	08:46:31
1897	50.316469	-4.085942	0.06	180	2014-09-06	08:46:32
1898	50.316469	-4.085942	0.06	197.4	2014-09-06	08:46:33
1899	50.316468	-4.085943	0.14	208.3	2014-09-06	08:46:34
1900	50.316462	-4.085946	0.64	195.7	2014-09-06	08:46:35
1901	50.316458	-4.085947	0.51	187.5	2014-09-06	08:46:36
1902	50.316456	-4.085947	0.1	188.3	2014-09-06	08:46:38
1903	50.316458	-4.085947	0.28	1.3	2014-09-06	08:46:39
1904	50.316457	-4.085946	0.09	162.3	2014-09-06	08:46:41
1905	50.316456	-4.085946	0.09	164.1	2014-09-06	08:46:42
1906	50.316455	-4.085945	0.1	150.3	2014-09-06	08:46:43
1907	50.316455	-4.085945	0.03	168.5	2014-09-06	08:46:44
1908	50.316454	-4.085945	0.04	180	2014-09-06	08:46:46
1909	50.316454	-4.085945	0.08	175.7	2014-09-06	08:46:47
1910	50.316454	-4.085945	0.02	270	2014-09-06	08:46:48
1911	50.316453	-4.085946	0.07	199.7	2014-09-06	08:46:49
1912	50.316453	-4.085946	0.02	162.3	2014-09-06	08:46:50
1913	50.316452	-4.085946	0.09	195.9	2014-09-06	08:46:51
1914	50.316451	-4.085947	0.1	200.8	2014-09-06	08:46:52
1915	50.31645	-4.085947	0.12	188.3	2014-09-06	08:46:53
1916	50.316449	-4.085947	0.09	206.7	2014-09-06	08:46:54
1917	50.316449	-4.085947	0.04	162.3	2014-09-06	08:46:55
1918	50.316452	-4.085947	0.29	356.5	2014-09-06	08:46:56
1919	50.316455	-4.085945	0.41	26.1	2014-09-06	08:46:57
1920	50.316456	-4.085942	0.26	48	2014-09-06	08:46:58
1921	50.316456	-4.085942	0.03	174.2	2014-09-06	08:47:00
1922	50.316455	-4.085942	0.04	197.5	2014-09-06	08:47:02
1923	50.316455	-4.085942	0.03	147.4	2014-09-06	08:47:03
1924	50.316454	-4.085942	0.07	190.4	2014-09-06	08:47:04
1925	50.316454	-4.085943	0.09	199.7	2014-09-06	08:47:05
1926	50.316454	-4.085943	0.03	136.8	2014-09-06	08:47:06
1927	50.316452	-4.085942	0.13	169.5	2014-09-06	08:47:07
1928	50.316452	-4.085942	0.07	180	2014-09-06	08:47:08
1929	50.316454	-4.08594	0.28	39.7	2014-09-06	08:47:09
1930	50.316454	-4.08594	0.02	129.7	2014-09-06	08:47:10
1931	50.316453	-4.08594	0.06	185	2014-09-06	08:47:11
1932	50.316452	-4.08594	0.09	176.5	2014-09-06	08:47:12
1933	50.316451	-4.085939	0.05	176.4	2014-09-06	08:47:14
1934	50.316451	-4.08594	0.06	186.4	2014-09-06	08:47:15
1935	50.31645	-4.085939	0.04	170.1	2014-09-06	08:47:16
1936	50.31645	-4.085939	0.07	170.2	2014-09-06	08:47:17
1937	50.316449	-4.08594	0.08	197.5	2014-09-06	08:47:18
1938	50.316448	-4.08594	0.09	187.4	2014-09-06	08:47:19
1939	50.316447	-4.08594	0.1	170.2	2014-09-06	08:47:20
1940	50.316446	-4.085939	0.11	170.9	2014-09-06	08:47:21
1941	50.316446	-4.085939	0.08	166.6	2014-09-06	08:47:22
1942	50.316445	-4.085939	0.05	193.7	2014-09-06	08:47:23
1943	50.316445	-4.08594	0.04	242.4	2014-09-06	08:47:24
1944	50.316445	-4.08594	0.01	231.9	2014-09-06	08:47:25
1945	50.316444	-4.085939	0.04	151.6	2014-09-06	08:47:27
1946	50.316444	-4.085939	0.04	171.5	2014-09-06	08:47:28
1947	50.316443	-4.085938	0.05	144.4	2014-09-06	08:47:30
1948	50.316443	-4.085938	0.01	90	2014-09-06	08:47:31
1949	50.316443	-4.085938	0.02	129.7	2014-09-06	08:47:32
1950	50.316443	-4.085938	0.06	180	2014-09-06	08:47:33
1951	50.316442	-4.085938	0.05	152.7	2014-09-06	08:47:34
1952	50.316442	-4.085938	0.04	180	2014-09-06	08:47:35
1953	50.316442	-4.085937	0.05	128.1	2014-09-06	08:47:36
1954	50.316441	-4.085938	0.03	200	2014-09-06	08:47:38
1955	50.316441	-4.085941	0.12	253.8	2014-09-06	08:47:40
1956	50.31644	-4.085941	0.06	185.8	2014-09-06	08:47:41
1957	50.316439	-4.085941	0.08	176.2	2014-09-06	08:47:42
1958	50.316437	-4.085944	0.3	222.2	2014-09-06	08:47:43
1959	50.316437	-4.085943	0.02	90	2014-09-06	08:47:44
1960	50.316436	-4.085942	0.11	146	2014-09-06	08:47:46
1961	50.316437	-4.085943	0.09	327.3	2014-09-06	08:47:48
1962	50.316437	-4.085942	0.05	79.5	2014-09-06	08:47:49
1963	50.316437	-4.085942	0.05	114.7	2014-09-06	08:47:50
1964	50.316437	-4.085941	0.03	138.1	2014-09-06	08:47:52
1965	50.316436	-4.085942	0.04	205.2	2014-09-06	08:47:53
1966	50.316435	-4.085942	0.09	180	2014-09-06	08:47:54
1967	50.316435	-4.085941	0.08	176.2	2014-09-06	08:47:55
1968	50.316434	-4.085941	0.06	167.8	2014-09-06	08:47:56
1969	50.316433	-4.085941	0.08	189.2	2014-09-06	08:47:57
1970	50.316433	-4.085942	0.05	193.7	2014-09-06	08:47:58
1971	50.316432	-4.085942	0.07	196.6	2014-09-06	08:48:00
1972	50.316431	-4.085942	0.12	180	2014-09-06	08:48:01
1973	50.31643	-4.085943	0.1	194.5	2014-09-06	08:48:02
1974	50.316429	-4.085943	0.1	197.9	2014-09-06	08:48:03
1975	50.316428	-4.085943	0.1	186.3	2014-09-06	08:48:04
1976	50.316427	-4.085943	0.09	192	2014-09-06	08:48:05
1977	50.316426	-4.085944	0.08	203.1	2014-09-06	08:48:07
1978	50.316426	-4.085945	0.07	217	2014-09-06	08:48:08
1979	50.316425	-4.085945	0.07	190.4	2014-09-06	08:48:09
1980	50.316425	-4.085945	0.06	197.7	2014-09-06	08:48:10
1981	50.316424	-4.085946	0.07	208.4	2014-09-06	08:48:11
1982	50.316424	-4.085946	0.04	221	2014-09-06	08:48:12
1983	50.316424	-4.085946	0.01	270	2014-09-06	08:48:13
1984	50.316423	-4.085947	0.07	212.6	2014-09-06	08:48:14
1985	50.316423	-4.085947	0.07	190.4	2014-09-06	08:48:15
1986	50.316421	-4.085947	0.06	193.8	2014-09-06	08:48:17
1987	50.316423	-4.085946	0.21	14.5	2014-09-06	08:48:18
1988	50.316423	-4.085947	0.03	200.8	2014-09-06	08:48:20
1989	50.316423	-4.085947	0.04	196.7	2014-09-06	08:48:21
1990	50.316422	-4.085947	0.06	217.8	2014-09-06	08:48:22
1991	50.316422	-4.085948	0.07	245	2014-09-06	08:48:23
1992	50.316421	-4.085949	0.06	217.2	2014-09-06	08:48:24
1993	50.316421	-4.085948	0.02	90	2014-09-06	08:48:25
1994	50.316421	-4.085948	0.05	180	2014-09-06	08:48:26
1995	50.31642	-4.08595	0.07	212.6	2014-09-06	08:48:28
1996	50.316419	-4.08595	0.1	209.7	2014-09-06	08:48:29
1997	50.316421	-4.085952	0.22	312.9	2014-09-06	08:48:30
1998	50.31642	-4.085953	0.05	196.3	2014-09-06	08:48:32
1999	50.316417	-4.085957	0.36	227.8	2014-09-06	08:48:33
[truncated: 1,689 more rows]
