# Supplementary material for: On the Potential of Surfers to Monitor Environmental Indicators in the Coastal Zone
Source: PLoS One. 2015 Jul 8;10(7):e0127706. doi: 10.1371/journal.pone.0127706 (PMC4496071; doi:10.1371/journal.pone.0127706)
Supplement: S1 Data — Contains 85 GPS tracks (comma separated files) used to estimate surfing performance statistics in the manuscript. (ZIP) [file pone.0127706.s001.zip › S1 Data GPS Tracks/20140913_Wembury.csv]

No	Latitude	Longitude	Speed	Course	Date	Time
1	50.316777	-4.082168	0	0	2014-09-13	13:44:52
2	50.31679	-4.082143	2.26	52.7	2014-09-13	13:44:53
3	50.316789	-4.082142	0.05	159.2	2014-09-13	13:44:54
4	50.316793	-4.082142	0.36	6.6	2014-09-13	13:44:55
5	50.316795	-4.08214	0.32	26.4	2014-09-13	13:44:56
6	50.316799	-4.082142	0.48	342.5	2014-09-13	13:44:57
7	50.316799	-4.082146	0.28	254.8	2014-09-13	13:44:58
8	50.316796	-4.082148	0.32	217.1	2014-09-13	13:44:59
9	50.316795	-4.082149	0.17	198.9	2014-09-13	13:45:00
10	50.316794	-4.082151	0.16	223.7	2014-09-13	13:45:01
11	50.316792	-4.082152	0.27	207.3	2014-09-13	13:45:02
12	50.316791	-4.082152	0.08	171.8	2014-09-13	13:45:03
13	50.31679	-4.082153	0.12	224.5	2014-09-13	13:45:04
14	50.316791	-4.082154	0.08	308.1	2014-09-13	13:45:05
15	50.316789	-4.082155	0.17	191.9	2014-09-13	13:45:06
16	50.316789	-4.082155	0.06	250.7	2014-09-13	13:45:07
17	50.316787	-4.082159	0.33	222.4	2014-09-13	13:45:08
18	50.316785	-4.082163	0.35	244.5	2014-09-13	13:45:09
19	50.316783	-4.082167	0.39	229.3	2014-09-13	13:45:10
20	50.316782	-4.082169	0.19	239.8	2014-09-13	13:45:11
21	50.316781	-4.082174	0.38	242.1	2014-09-13	13:45:12
22	50.316778	-4.082178	0.4	227.1	2014-09-13	13:45:13
23	50.316777	-4.082182	0.32	231.9	2014-09-13	13:45:14
24	50.316775	-4.082183	0.21	215.4	2014-09-13	13:45:15
25	50.316774	-4.082186	0.19	243.4	2014-09-13	13:45:16
26	50.316772	-4.082188	0.27	213.5	2014-09-13	13:45:17
27	50.316773	-4.082188	0.06	327.4	2014-09-13	13:45:18
28	50.316775	-4.082182	0.52	66.6	2014-09-13	13:45:19
29	50.316777	-4.082174	0.6	61.1	2014-09-13	13:45:20
30	50.316779	-4.082169	0.43	64.4	2014-09-13	13:45:21
31	50.316779	-4.082167	0.15	60.3	2014-09-13	13:45:22
32	50.316779	-4.082168	0.07	255.9	2014-09-13	13:45:23
33	50.316778	-4.082168	0.14	189.8	2014-09-13	13:45:24
34	50.316778	-4.082168	0.05	0	2014-09-13	13:45:25
35	50.316777	-4.082171	0.25	235.3	2014-09-13	13:45:26
36	50.316777	-4.082172	0.04	237.6	2014-09-13	13:45:27
37	50.316777	-4.082174	0.2	270	2014-09-13	13:45:28
38	50.316776	-4.082176	0.09	241.7	2014-09-13	13:45:30
39	50.316776	-4.082177	0.05	232.5	2014-09-13	13:45:31
40	50.316775	-4.082178	0.06	221.6	2014-09-13	13:45:33
41	50.316773	-4.08218	0.12	213.7	2014-09-13	13:45:35
42	50.316773	-4.08218	0.02	90	2014-09-13	13:45:36
43	50.316773	-4.08218	0.07	184.9	2014-09-13	13:45:37
44	50.316771	-4.082178	0.19	147.3	2014-09-13	13:45:38
45	50.316771	-4.082178	0.06	109.5	2014-09-13	13:45:39
46	50.316772	-4.082178	0.06	331.8	2014-09-13	13:45:40
47	50.316772	-4.082175	0.2	68	2014-09-13	13:45:41
48	50.316774	-4.082174	0.16	30.9	2014-09-13	13:45:42
49	50.316773	-4.082174	0.05	124	2014-09-13	13:45:43
50	50.316773	-4.082176	0.14	251.1	2014-09-13	13:45:44
51	50.316773	-4.082176	0.02	270	2014-09-13	13:45:45
52	50.316773	-4.082178	0.17	273.3	2014-09-13	13:45:46
53	50.316773	-4.08218	0.1	275	2014-09-13	13:45:47
54	50.316773	-4.08218	0.05	172.2	2014-09-13	13:45:48
55	50.316776	-4.082177	0.42	28.5	2014-09-13	13:45:49
56	50.316784	-4.082171	0.47	25.7	2014-09-13	13:45:51
57	50.316787	-4.08217	0.4	12.8	2014-09-13	13:45:52
58	50.316791	-4.082167	0.44	26	2014-09-13	13:45:53
59	50.316794	-4.082165	0.41	20.5	2014-09-13	13:45:54
60	50.316797	-4.082162	0.34	35	2014-09-13	13:45:55
61	50.316799	-4.082162	0.12	8.5	2014-09-13	13:45:57
62	50.316799	-4.082161	0.1	32.6	2014-09-13	13:45:58
63	50.316801	-4.082161	0.18	5.7	2014-09-13	13:45:59
64	50.316801	-4.08216	0.04	76.6	2014-09-13	13:46:00
65	50.316803	-4.082158	0.26	47.1	2014-09-13	13:46:01
66	50.316803	-4.082159	0.12	304.6	2014-09-13	13:46:02
67	50.316805	-4.082159	0.17	10.1	2014-09-13	13:46:03
68	50.316804	-4.08216	0.14	241.2	2014-09-13	13:46:04
69	50.316805	-4.082161	0.06	318.6	2014-09-13	13:46:05
70	50.316805	-4.08216	0.06	32.6	2014-09-13	13:46:06
71	50.316805	-4.08216	0.05	101.9	2014-09-13	13:46:07
72	50.316805	-4.082159	0.04	133	2014-09-13	13:46:08
73	50.316804	-4.082158	0.12	130	2014-09-13	13:46:09
74	50.316804	-4.082156	0.13	110.5	2014-09-13	13:46:10
75	50.316804	-4.082154	0.14	93.7	2014-09-13	13:46:11
76	50.316803	-4.082152	0.18	114.9	2014-09-13	13:46:12
77	50.316803	-4.082151	0.07	104.8	2014-09-13	13:46:13
78	50.316803	-4.08215	0.09	101.9	2014-09-13	13:46:14
79	50.316802	-4.082149	0.1	95.3	2014-09-13	13:46:15
80	50.316802	-4.082148	0.04	104.1	2014-09-13	13:46:16
81	50.316802	-4.082147	0.06	99.5	2014-09-13	13:46:17
82	50.316802	-4.082146	0.06	124.6	2014-09-13	13:46:18
83	50.316802	-4.082146	0.05	67	2014-09-13	13:46:19
84	50.316802	-4.082145	0.07	90	2014-09-13	13:46:20
85	50.316802	-4.082144	0.04	133	2014-09-13	13:46:21
86	50.316802	-4.082145	0.05	232.5	2014-09-13	13:46:22
87	50.316802	-4.082145	0.04	270	2014-09-13	13:46:23
88	50.316801	-4.082146	0.04	221	2014-09-13	13:46:24
89	50.316802	-4.082145	0.13	35	2014-09-13	13:46:25
90	50.316803	-4.082144	0.08	18	2014-09-13	13:46:26
91	50.316803	-4.082143	0.07	73.9	2014-09-13	13:46:27
92	50.316804	-4.082143	0.09	42.3	2014-09-13	13:46:28
93	50.316804	-4.082141	0.1	79.4	2014-09-13	13:46:29
94	50.316805	-4.082141	0.14	12	2014-09-13	13:46:30
95	50.316805	-4.082139	0.11	69.4	2014-09-13	13:46:31
96	50.316806	-4.082138	0.13	48.8	2014-09-13	13:46:32
97	50.316807	-4.082137	0.09	52.2	2014-09-13	13:46:33
98	50.316807	-4.082136	0.1	29.4	2014-09-13	13:46:34
99	50.316808	-4.082136	0.07	58.4	2014-09-13	13:46:35
100	50.316808	-4.082135	0.04	57.6	2014-09-13	13:46:36
101	50.316808	-4.082135	0.06	47.4	2014-09-13	13:46:37
102	50.316808	-4.082134	0.05	100.5	2014-09-13	13:46:38
103	50.316809	-4.082133	0.08	39.1	2014-09-13	13:46:39
104	50.316809	-4.082133	0.05	51.9	2014-09-13	13:46:40
105	50.316809	-4.082132	0.07	67.2	2014-09-13	13:46:41
106	50.316809	-4.082131	0.05	65.3	2014-09-13	13:46:42
107	50.31681	-4.082131	0.06	37.8	2014-09-13	13:46:43
108	50.31681	-4.08213	0.04	62	2014-09-13	13:46:44
109	50.31681	-4.08213	0.03	23.5	2014-09-13	13:46:45
110	50.316811	-4.08213	0.03	32.6	2014-09-13	13:46:46
111	50.316811	-4.082129	0.07	28.4	2014-09-13	13:46:47
112	50.316811	-4.082129	0.02	53.6	2014-09-13	13:46:48
113	50.316812	-4.082129	0.07	10.4	2014-09-13	13:46:49
114	50.316813	-4.082129	0.08	8.7	2014-09-13	13:46:50
115	50.316813	-4.082129	0.08	356.1	2014-09-13	13:46:51
116	50.316814	-4.082129	0.12	357.3	2014-09-13	13:46:52
117	50.316816	-4.082129	0.1	1.7	2014-09-13	13:46:54
118	50.316817	-4.082128	0.1	14.5	2014-09-13	13:46:55
119	50.316818	-4.082128	0.07	4.9	2014-09-13	13:46:56
120	50.316818	-4.082128	0.06	0	2014-09-13	13:46:57
121	50.316819	-4.082128	0.07	4.9	2014-09-13	13:46:58
122	50.316819	-4.082129	0.06	331.8	2014-09-13	13:46:59
123	50.31682	-4.082129	0.06	0	2014-09-13	13:47:00
124	50.31682	-4.082129	0.06	354.3	2014-09-13	13:47:01
125	50.31682	-4.082129	0.04	18.2	2014-09-13	13:47:02
126	50.316821	-4.082128	0.04	17.7	2014-09-13	13:47:03
127	50.316821	-4.082128	0.05	14	2014-09-13	13:47:04
128	50.316822	-4.082128	0.04	0	2014-09-13	13:47:05
129	50.316822	-4.082128	0.03	32.6	2014-09-13	13:47:06
130	50.316822	-4.082128	0.05	7.8	2014-09-13	13:47:07
131	50.316823	-4.082128	0.04	31.8	2014-09-13	13:47:08
132	50.316822	-4.082128	0.01	180	2014-09-13	13:47:09
133	50.316822	-4.082127	0.04	90	2014-09-13	13:47:10
134	50.316822	-4.082127	0.04	90	2014-09-13	13:47:11
135	50.316822	-4.082126	0.04	90	2014-09-13	13:47:12
136	50.316822	-4.082125	0.04	104.1	2014-09-13	13:47:13
137	50.316822	-4.082125	0.03	69.2	2014-09-13	13:47:14
138	50.316822	-4.082125	0.02	90	2014-09-13	13:47:15
139	50.316822	-4.082125	0.02	149	2014-09-13	13:47:16
140	50.316822	-4.082125	0.02	160.2	2014-09-13	13:47:17
141	50.316822	-4.082124	0.04	163.3	2014-09-13	13:47:18
142	50.316822	-4.082124	0.03	90	2014-09-13	13:47:19
143	50.316822	-4.082124	0.02	161.3	2014-09-13	13:47:20
144	50.316822	-4.082124	0.01	215.7	2014-09-13	13:47:21
145	50.316821	-4.082124	0.01	212.6	2014-09-13	13:47:22
146	50.316821	-4.082124	0.01	209.6	2014-09-13	13:47:23
147	50.316821	-4.082124	0.01	29.6	2014-09-13	13:47:24
148	50.316821	-4.082124	0.02	240.6	2014-09-13	13:47:25
149	50.316821	-4.082124	0	0	2014-09-13	13:47:26
150	50.316821	-4.082124	0	0	2014-09-13	13:47:27
151	50.316821	-4.082125	0.04	221	2014-09-13	13:47:28
152	50.316821	-4.082124	0.03	135.4	2014-09-13	13:47:30
153	50.31682	-4.082124	0.04	189.6	2014-09-13	13:47:31
154	50.31682	-4.082125	0.03	212.6	2014-09-13	13:47:32
155	50.31682	-4.082125	0.02	243.4	2014-09-13	13:47:33
156	50.31682	-4.082125	0.01	209.6	2014-09-13	13:47:34
157	50.31682	-4.082125	0.03	192.9	2014-09-13	13:47:35
158	50.31682	-4.082125	0.02	196.7	2014-09-13	13:47:36
159	50.316819	-4.082126	0.05	232.5	2014-09-13	13:47:37
160	50.316819	-4.082126	0.04	226.3	2014-09-13	13:47:38
161	50.316819	-4.082127	0.06	227.9	2014-09-13	13:47:39
162	50.316818	-4.082128	0.04	226.1	2014-09-13	13:47:42
163	50.316818	-4.082128	0.03	225.5	2014-09-13	13:47:44
164	50.316817	-4.082129	0.04	227	2014-09-13	13:47:45
165	50.316817	-4.082129	0.01	270	2014-09-13	13:47:46
166	50.316817	-4.082129	0.01	270	2014-09-13	13:47:47
167	50.316817	-4.082129	0.02	270	2014-09-13	13:47:48
168	50.316818	-4.08213	0.02	309.7	2014-09-13	13:47:49
169	50.316818	-4.08213	0.02	270	2014-09-13	13:47:50
170	50.316818	-4.08213	0.01	270	2014-09-13	13:47:51
171	50.316818	-4.08213	0.01	32.6	2014-09-13	13:47:52
172	50.316817	-4.082129	0.03	128.1	2014-09-13	13:47:53
173	50.316817	-4.082129	0.01	180	2014-09-13	13:47:54
174	50.316817	-4.08213	0.07	213.1	2014-09-13	13:47:55
175	50.316817	-4.082131	0.07	244.1	2014-09-13	13:47:56
176	50.316816	-4.082132	0.07	254.8	2014-09-13	13:47:57
177	50.316817	-4.082132	0.05	304	2014-09-13	13:47:58
178	50.316817	-4.082133	0.05	280.6	2014-09-13	13:47:59
179	50.316817	-4.082134	0.05	291.4	2014-09-13	13:48:00
180	50.316817	-4.082135	0.12	256.8	2014-09-13	13:48:01
181	50.316817	-4.082137	0.11	260.5	2014-09-13	13:48:02
182	50.316816	-4.082139	0.12	256.3	2014-09-13	13:48:03
183	50.316816	-4.08214	0.08	283.7	2014-09-13	13:48:04
184	50.316816	-4.082141	0.13	238.5	2014-09-13	13:48:05
185	50.316816	-4.082142	0.06	261.4	2014-09-13	13:48:06
186	50.316816	-4.082143	0.07	292.8	2014-09-13	13:48:07
187	50.316816	-4.082145	0.13	248.5	2014-09-13	13:48:08
188	50.316815	-4.082146	0.13	253.2	2014-09-13	13:48:09
189	50.316815	-4.082148	0.11	239.7	2014-09-13	13:48:10
190	50.316814	-4.082149	0.09	236.9	2014-09-13	13:48:11
191	50.316814	-4.08215	0.09	244.6	2014-09-13	13:48:12
192	50.316814	-4.082151	0.1	254.6	2014-09-13	13:48:13
193	50.316813	-4.082153	0.14	250.4	2014-09-13	13:48:14
194	50.316813	-4.082154	0.1	248.3	2014-09-13	13:48:15
195	50.316813	-4.082155	0.08	250.2	2014-09-13	13:48:16
196	50.316813	-4.082156	0.07	255.1	2014-09-13	13:48:17
197	50.316812	-4.082158	0.09	238.9	2014-09-13	13:48:18
198	50.316812	-4.082158	0.09	215.9	2014-09-13	13:48:19
199	50.316811	-4.082159	0.07	245	2014-09-13	13:48:20
200	50.316811	-4.08216	0.05	224.1	2014-09-13	13:48:21
201	50.316811	-4.08216	0.05	186.9	2014-09-13	13:48:22
202	50.31681	-4.08216	0.04	171.5	2014-09-13	13:48:23
203	50.31681	-4.08216	0.05	200.8	2014-09-13	13:48:24
204	50.316809	-4.08216	0.05	165.5	2014-09-13	13:48:25
205	50.316809	-4.08216	0.03	147.4	2014-09-13	13:48:26
206	50.316809	-4.082159	0.02	163.3	2014-09-13	13:48:27
207	50.316808	-4.082159	0.06	147.4	2014-09-13	13:48:28
208	50.316808	-4.082159	0.07	147.4	2014-09-13	13:48:29
209	50.316808	-4.082158	0.06	138.1	2014-09-13	13:48:30
210	50.316807	-4.082158	0.02	147.4	2014-09-13	13:48:31
211	50.316807	-4.082158	0.02	126.4	2014-09-13	13:48:32
212	50.316807	-4.082157	0.01	90	2014-09-13	13:48:33
213	50.316807	-4.082157	0.01	180	2014-09-13	13:48:34
214	50.316807	-4.082157	0	0	2014-09-13	13:48:35
215	50.316807	-4.082157	0.01	90	2014-09-13	13:48:36
216	50.316807	-4.082157	0.02	129.7	2014-09-13	13:48:37
217	50.316807	-4.082157	0.01	215.7	2014-09-13	13:48:38
218	50.316807	-4.082157	0.02	90	2014-09-13	13:48:39
219	50.316807	-4.082157	0	0	2014-09-13	13:48:40
220	50.316807	-4.082157	0.02	306.4	2014-09-13	13:48:41
221	50.316807	-4.082157	0.02	126.4	2014-09-13	13:48:42
222	50.316807	-4.082157	0.02	0	2014-09-13	13:48:43
223	50.316807	-4.082157	0.02	270	2014-09-13	13:48:44
224	50.316807	-4.082158	0.03	290.2	2014-09-13	13:48:45
225	50.316808	-4.082157	0.02	51.9	2014-09-13	13:48:47
226	50.316805	-4.082141	1.15	104.6	2014-09-13	13:48:48
227	50.316801	-4.082131	0.9	121.7	2014-09-13	13:48:49
228	50.316801	-4.082127	0.14	75.1	2014-09-13	13:48:51
229	50.316802	-4.082126	0.09	6.9	2014-09-13	13:48:52
230	50.316803	-4.082126	0.06	28.2	2014-09-13	13:48:53
231	50.316803	-4.082125	0.09	52.2	2014-09-13	13:48:54
232	50.316804	-4.082124	0.1	29.4	2014-09-13	13:48:55
233	50.316804	-4.082124	0.04	47	2014-09-13	13:48:57
234	50.316805	-4.082123	0.03	43.2	2014-09-13	13:48:59
235	50.316805	-4.082123	0.05	44.1	2014-09-13	13:49:00
236	50.316805	-4.082123	0.04	351.5	2014-09-13	13:49:01
237	50.316806	-4.082122	0.02	39.1	2014-09-13	13:49:03
238	50.316806	-4.082123	0.03	292.5	2014-09-13	13:49:04
239	50.316807	-4.082123	0.09	340.3	2014-09-13	13:49:05
240	50.316808	-4.082125	0.1	301.6	2014-09-13	13:49:07
241	50.316803	-4.082133	0.74	227.1	2014-09-13	13:49:08
242	50.316802	-4.082135	0.09	244.3	2014-09-13	13:49:10
243	50.316803	-4.082136	0.08	320.5	2014-09-13	13:49:11
244	50.316804	-4.082138	0.17	310.5	2014-09-13	13:49:12
245	50.316804	-4.082138	0.07	311.3	2014-09-13	13:49:13
246	50.316805	-4.082139	0.12	334.1	2014-09-13	13:49:14
247	50.316806	-4.08214	0.06	337.6	2014-09-13	13:49:15
248	50.316805	-4.082131	0.61	96.2	2014-09-13	13:49:16
249	50.316802	-4.082124	0.66	127.1	2014-09-13	13:49:17
250	50.316801	-4.082118	0.44	101.2	2014-09-13	13:49:18
251	50.316802	-4.082117	0.07	2.8	2014-09-13	13:49:20
252	50.316803	-4.082119	0.13	316.2	2014-09-13	13:49:21
253	50.316804	-4.082119	0.18	342.2	2014-09-13	13:49:22
254	50.316806	-4.08212	0.23	346.6	2014-09-13	13:49:23
255	50.316808	-4.082121	0.24	340.9	2014-09-13	13:49:24
256	50.31681	-4.082122	0.23	340.2	2014-09-13	13:49:25
257	50.316812	-4.082123	0.17	349.9	2014-09-13	13:49:26
258	50.316814	-4.082124	0.26	341.1	2014-09-13	13:49:27
259	50.316816	-4.082125	0.18	340.4	2014-09-13	13:49:28
260	50.316817	-4.082126	0.15	327.4	2014-09-13	13:49:29
261	50.316818	-4.082127	0.16	345.2	2014-09-13	13:49:30
262	50.316819	-4.082127	0.05	353.1	2014-09-13	13:49:31
263	50.316819	-4.082126	0.07	28.8	2014-09-13	13:49:32
264	50.31682	-4.082126	0.05	9.7	2014-09-13	13:49:34
265	50.316821	-4.082125	0.09	19.7	2014-09-13	13:49:35
266	50.316821	-4.082125	0.06	62.4	2014-09-13	13:49:36
267	50.316821	-4.082124	0.07	74	2014-09-13	13:49:37
268	50.316822	-4.082123	0.09	51.9	2014-09-13	13:49:38
269	50.316822	-4.082121	0.05	84.4	2014-09-13	13:49:40
270	50.316822	-4.082121	0.06	81.4	2014-09-13	13:49:41
271	50.316822	-4.08212	0.04	76.2	2014-09-13	13:49:42
272	50.316822	-4.08212	0.05	26.6	2014-09-13	13:49:43
273	50.316823	-4.08212	0.04	319.9	2014-09-13	13:49:44
274	50.316823	-4.08212	0.04	342.3	2014-09-13	13:49:45
275	50.316823	-4.082121	0.05	280.6	2014-09-13	13:49:46
276	50.316823	-4.082121	0.05	303.6	2014-09-13	13:49:47
277	50.316824	-4.082122	0.03	308.9	2014-09-13	13:49:48
278	50.316823	-4.082122	0.05	232.5	2014-09-13	13:49:49
279	50.316823	-4.082122	0.01	308.1	2014-09-13	13:49:50
280	50.316823	-4.082123	0.01	215.7	2014-09-13	13:49:51
281	50.316823	-4.082122	0.02	90	2014-09-13	13:49:52
282	50.316823	-4.082122	0.05	165.5	2014-09-13	13:49:53
283	50.316823	-4.082122	0.02	163.3	2014-09-13	13:49:54
284	50.31682	-4.082131	0.68	247.6	2014-09-13	13:49:55
285	50.31682	-4.082129	0.07	106.1	2014-09-13	13:49:57
286	50.31682	-4.082129	0.04	17.7	2014-09-13	13:49:58
287	50.316821	-4.082129	0.03	313.9	2014-09-13	13:49:59
288	50.316821	-4.082129	0.03	67.5	2014-09-13	13:50:00
289	50.316821	-4.082129	0.04	351.2	2014-09-13	13:50:01
290	50.316828	-4.08214	1.14	316.8	2014-09-13	13:50:02
291	50.316837	-4.082156	1.5	309.9	2014-09-13	13:50:03
292	50.31685	-4.082173	1.92	320.1	2014-09-13	13:50:04
293	50.316866	-4.082194	2.32	319.6	2014-09-13	13:50:05
294	50.316884	-4.082217	2.59	321.2	2014-09-13	13:50:06
295	50.316905	-4.08224	2.8	323.8	2014-09-13	13:50:07
296	50.316926	-4.082263	2.85	325.2	2014-09-13	13:50:08
297	50.316943	-4.082282	2.37	325.8	2014-09-13	13:50:09
298	50.316956	-4.082303	2.08	315.1	2014-09-13	13:50:10
299	50.316964	-4.082326	1.85	298.2	2014-09-13	13:50:11
300	50.316968	-4.082348	1.65	282.7	2014-09-13	13:50:12
301	50.31697	-4.08237	1.55	281.5	2014-09-13	13:50:13
302	50.316975	-4.082388	1.41	293	2014-09-13	13:50:14
303	50.316981	-4.082407	1.48	297.3	2014-09-13	13:50:15
304	50.316987	-4.082423	1.29	296.7	2014-09-13	13:50:16
305	50.316992	-4.082437	1.14	300.1	2014-09-13	13:50:17
306	50.316996	-4.08245	1.1	296.1	2014-09-13	13:50:18
307	50.317001	-4.082467	1.27	294.8	2014-09-13	13:50:19
308	50.317005	-4.082485	1.35	288.1	2014-09-13	13:50:20
309	50.317007	-4.082504	1.37	280.2	2014-09-13	13:50:21
310	50.31701	-4.082524	1.48	286.2	2014-09-13	13:50:22
311	50.317017	-4.082548	1.89	293.8	2014-09-13	13:50:23
312	50.317027	-4.08258	2.51	296.1	2014-09-13	13:50:24
313	50.317036	-4.082612	2.5	294.3	2014-09-13	13:50:25
314	50.317047	-4.082645	2.66	295.4	2014-09-13	13:50:26
315	50.317056	-4.082683	2.89	291.6	2014-09-13	13:50:27
316	50.317064	-4.082721	2.84	288.6	2014-09-13	13:50:28
317	50.317074	-4.08276	2.96	291.7	2014-09-13	13:50:29
318	50.317084	-4.082799	2.99	291.2	2014-09-13	13:50:30
319	50.317095	-4.082835	2.85	296.9	2014-09-13	13:50:31
320	50.317105	-4.08286	2.05	299.8	2014-09-13	13:50:32
321	50.317111	-4.082879	1.53	296.4	2014-09-13	13:50:33
322	50.317117	-4.082895	1.33	303.1	2014-09-13	13:50:34
323	50.317125	-4.082912	1.54	306	2014-09-13	13:50:35
324	50.317133	-4.082931	1.59	301.9	2014-09-13	13:50:36
325	50.317142	-4.082951	1.69	305.1	2014-09-13	13:50:37
326	50.317152	-4.082968	1.72	313.2	2014-09-13	13:50:38
327	50.317163	-4.082983	1.61	318.6	2014-09-13	13:50:39
328	50.317175	-4.082997	1.67	324.9	2014-09-13	13:50:40
329	50.317186	-4.083006	1.32	329	2014-09-13	13:50:41
330	50.317195	-4.083016	1.3	327.5	2014-09-13	13:50:42
331	50.317205	-4.083023	1.25	334.8	2014-09-13	13:50:43
332	50.317217	-4.083026	1.27	351.4	2014-09-13	13:50:44
333	50.317228	-4.083026	1.29	359.2	2014-09-13	13:50:45
334	50.31724	-4.083028	1.27	353.5	2014-09-13	13:50:46
335	50.317253	-4.083036	1.6	339.4	2014-09-13	13:50:47
336	50.317267	-4.083045	1.69	339.8	2014-09-13	13:50:48
337	50.317281	-4.083053	1.62	337.5	2014-09-13	13:50:49
338	50.317295	-4.08306	1.69	342.4	2014-09-13	13:50:50
339	50.317309	-4.083072	1.75	332.9	2014-09-13	13:50:51
340	50.317321	-4.083075	1.36	350.4	2014-09-13	13:50:52
341	50.317333	-4.083078	1.27	348.7	2014-09-13	13:50:53
342	50.317344	-4.083085	1.35	341.2	2014-09-13	13:50:54
343	50.317357	-4.083091	1.48	341.5	2014-09-13	13:50:55
344	50.317369	-4.083102	1.62	330.1	2014-09-13	13:50:56
345	50.317383	-4.083111	1.67	337.8	2014-09-13	13:50:57
346	50.317396	-4.083127	1.83	322.4	2014-09-13	13:50:58
347	50.317404	-4.083143	1.47	308.5	2014-09-13	13:50:59
348	50.317407	-4.083164	1.51	278.8	2014-09-13	13:51:00
349	50.317407	-4.083185	1.49	270.4	2014-09-13	13:51:01
350	50.317408	-4.083207	1.52	276	2014-09-13	13:51:02
351	50.317414	-4.083224	1.41	296.4	2014-09-13	13:51:03
352	50.317424	-4.08324	1.63	316.6	2014-09-13	13:51:04
353	50.317438	-4.083252	1.78	330.5	2014-09-13	13:51:05
354	50.317451	-4.083261	1.53	337	2014-09-13	13:51:06
355	50.317462	-4.083267	1.35	340.6	2014-09-13	13:51:07
356	50.317475	-4.083271	1.42	349.9	2014-09-13	13:51:08
357	50.317492	-4.083271	1.93	358.6	2014-09-13	13:51:09
358	50.317514	-4.083274	2.39	354.8	2014-09-13	13:51:10
359	50.317535	-4.083293	2.7	330	2014-09-13	13:51:11
360	50.317548	-4.083322	2.54	306.8	2014-09-13	13:51:12
361	50.317554	-4.08335	2.08	287.7	2014-09-13	13:51:13
362	50.317558	-4.083373	1.7	285.6	2014-09-13	13:51:14
363	50.317561	-4.08339	1.27	282.3	2014-09-13	13:51:15
364	50.317562	-4.083408	1.24	276	2014-09-13	13:51:16
365	50.317564	-4.083428	1.48	278.3	2014-09-13	13:51:17
366	50.317567	-4.083452	1.71	284.2	2014-09-13	13:51:18
367	50.317571	-4.083477	1.88	282.4	2014-09-13	13:51:19
368	50.317574	-4.083505	1.99	279.4	2014-09-13	13:51:20
369	50.317575	-4.08353	1.75	274.9	2014-09-13	13:51:21
370	50.317577	-4.083555	1.77	275.2	2014-09-13	13:51:22
371	50.317578	-4.08358	1.79	273	2014-09-13	13:51:23
372	50.317578	-4.083602	1.62	272.3	2014-09-13	13:51:24
373	50.317576	-4.083619	1.2	260.6	2014-09-13	13:51:25
374	50.317574	-4.083634	1.1	258.3	2014-09-13	13:51:26
375	50.317573	-4.083651	1.21	265.2	2014-09-13	13:51:27
376	50.317573	-4.083667	1.12	269	2014-09-13	13:51:28
377	50.317571	-4.083679	0.88	253.3	2014-09-13	13:51:29
378	50.317567	-4.083689	0.87	236.3	2014-09-13	13:51:30
379	50.317559	-4.083701	1.17	226.7	2014-09-13	13:51:31
380	50.317553	-4.083712	1.08	227.4	2014-09-13	13:51:32
381	50.317548	-4.083729	1.29	244.3	2014-09-13	13:51:33
382	50.317543	-4.083745	1.26	243.7	2014-09-13	13:51:34
383	50.317534	-4.083756	1.28	220	2014-09-13	13:51:35
384	50.317524	-4.083773	1.66	225.5	2014-09-13	13:51:36
385	50.317517	-4.08379	1.45	240.3	2014-09-13	13:51:37
386	50.317513	-4.08381	1.5	251.1	2014-09-13	13:51:38
387	50.317509	-4.083832	1.57	254.8	2014-09-13	13:51:39
388	50.317505	-4.083854	1.65	254.2	2014-09-13	13:51:40
389	50.3175	-4.083876	1.67	252.1	2014-09-13	13:51:41
390	50.317495	-4.083896	1.54	245.7	2014-09-13	13:51:42
391	50.31749	-4.083914	1.4	247.7	2014-09-13	13:51:43
392	50.317486	-4.083932	1.34	248.8	2014-09-13	13:51:44
393	50.31748	-4.083951	1.47	245.2	2014-09-13	13:51:45
394	50.317476	-4.083973	1.63	253.4	2014-09-13	13:51:46
395	50.317473	-4.083995	1.58	258.8	2014-09-13	13:51:47
396	50.317472	-4.084023	2.02	266.8	2014-09-13	13:51:48
397	50.317471	-4.084048	1.79	265.5	2014-09-13	13:51:49
398	50.317467	-4.084068	1.49	254	2014-09-13	13:51:50
399	50.317462	-4.084088	1.49	249.5	2014-09-13	13:51:51
400	50.317459	-4.084111	1.68	257.5	2014-09-13	13:51:52
401	50.317457	-4.084135	1.69	263.3	2014-09-13	13:51:53
402	50.317457	-4.084155	1.45	268.2	2014-09-13	13:51:54
403	50.317457	-4.084171	1.15	267.7	2014-09-13	13:51:55
404	50.317458	-4.084192	1.48	277.6	2014-09-13	13:51:56
405	50.317461	-4.084212	1.49	281.6	2014-09-13	13:51:57
406	50.317461	-4.084233	1.47	268.9	2014-09-13	13:51:58
407	50.31746	-4.084253	1.44	266.3	2014-09-13	13:51:59
408	50.31746	-4.084276	1.59	269.6	2014-09-13	13:52:00
409	50.317457	-4.0843	1.72	260.7	2014-09-13	13:52:01
410	50.317451	-4.084318	1.49	242.8	2014-09-13	13:52:02
411	50.317446	-4.084342	1.77	249.9	2014-09-13	13:52:03
412	50.317443	-4.084366	1.76	260.6	2014-09-13	13:52:04
413	50.317438	-4.08439	1.82	252	2014-09-13	13:52:05
414	50.317431	-4.08441	1.59	242.1	2014-09-13	13:52:06
415	50.317425	-4.084424	1.24	232.9	2014-09-13	13:52:07
416	50.317419	-4.084437	1.13	232.3	2014-09-13	13:52:08
417	50.317414	-4.084449	1.02	238	2014-09-13	13:52:09
418	50.317408	-4.084469	1.55	246.2	2014-09-13	13:52:10
419	50.317404	-4.084496	1.97	257.2	2014-09-13	13:52:11
420	50.317401	-4.084522	1.89	259.2	2014-09-13	13:52:12
421	50.317399	-4.084547	1.83	262.1	2014-09-13	13:52:13
422	50.317397	-4.084567	1.43	263.3	2014-09-13	13:52:14
423	50.317395	-4.084586	1.32	261.5	2014-09-13	13:52:15
424	50.317393	-4.084606	1.44	259.1	2014-09-13	13:52:16
425	50.31739	-4.084626	1.48	256.5	2014-09-13	13:52:17
426	50.317384	-4.084648	1.68	249.2	2014-09-13	13:52:18
427	50.317379	-4.084681	2.44	256.5	2014-09-13	13:52:19
428	50.317373	-4.084711	2.25	250.4	2014-09-13	13:52:20
429	50.317365	-4.08473	1.62	236.4	2014-09-13	13:52:21
430	50.317362	-4.084762	2.26	261.4	2014-09-13	13:52:22
431	50.317357	-4.084789	2.03	256.7	2014-09-13	13:52:23
432	50.31735	-4.084813	1.85	245	2014-09-13	13:52:24
433	50.317339	-4.08483	1.73	225.5	2014-09-13	13:52:25
434	50.317328	-4.084846	1.64	221.9	2014-09-13	13:52:26
435	50.317321	-4.084862	1.4	235.4	2014-09-13	13:52:27
436	50.317317	-4.08488	1.42	248	2014-09-13	13:52:28
437	50.31731	-4.084898	1.41	240.8	2014-09-13	13:52:29
438	50.317302	-4.084911	1.3	226.9	2014-09-13	13:52:30
439	50.317294	-4.084928	1.52	233.3	2014-09-13	13:52:31
440	50.317288	-4.08494	1.09	230.2	2014-09-13	13:52:32
441	50.317282	-4.084949	0.95	221.4	2014-09-13	13:52:33
442	50.317276	-4.084954	0.72	208.2	2014-09-13	13:52:34
443	50.317268	-4.084962	1.01	213.7	2014-09-13	13:52:35
444	50.31726	-4.08497	1.1	214.9	2014-09-13	13:52:36
445	50.317256	-4.084983	0.98	242.7	2014-09-13	13:52:37
446	50.317251	-4.084993	0.96	232.4	2014-09-13	13:52:38
447	50.317246	-4.085004	0.94	231.1	2014-09-13	13:52:39
448	50.317241	-4.085013	0.87	233.1	2014-09-13	13:52:40
449	50.317234	-4.085022	1.01	217.4	2014-09-13	13:52:41
450	50.317223	-4.085031	1.36	206.6	2014-09-13	13:52:42
451	50.317212	-4.08504	1.37	207.7	2014-09-13	13:52:43
452	50.317202	-4.085051	1.38	215.7	2014-09-13	13:52:44
453	50.317193	-4.085059	1.14	211.3	2014-09-13	13:52:45
454	50.317187	-4.085065	0.83	211.5	2014-09-13	13:52:46
455	50.317181	-4.085072	0.8	217.3	2014-09-13	13:52:47
456	50.317177	-4.085075	0.5	203.9	2014-09-13	13:52:48
457	50.317173	-4.085084	0.79	233.3	2014-09-13	13:52:49
458	50.317168	-4.085094	0.88	233.3	2014-09-13	13:52:50
459	50.317161	-4.085101	0.93	211.3	2014-09-13	13:52:51
460	50.317156	-4.085109	0.84	228.9	2014-09-13	13:52:52
461	50.317152	-4.08512	0.85	239.9	2014-09-13	13:52:53
462	50.317148	-4.085123	0.46	210	2014-09-13	13:52:54
463	50.317149	-4.08513	0.51	278.5	2014-09-13	13:52:55
464	50.317147	-4.085136	0.49	235.3	2014-09-13	13:52:56
465	50.317142	-4.085143	0.75	225.8	2014-09-13	13:52:57
466	50.317137	-4.08515	0.74	221.1	2014-09-13	13:52:58
467	50.317132	-4.085155	0.62	208.8	2014-09-13	13:52:59
468	50.317126	-4.085162	0.84	217	2014-09-13	13:53:00
469	50.31712	-4.08517	0.84	223.2	2014-09-13	13:53:01
470	50.317115	-4.085179	0.86	226	2014-09-13	13:53:02
471	50.317109	-4.085185	0.79	216.6	2014-09-13	13:53:03
472	50.317104	-4.085189	0.65	202.8	2014-09-13	13:53:04
473	50.317097	-4.085191	0.76	192.1	2014-09-13	13:53:05
474	50.31709	-4.085197	0.91	210.3	2014-09-13	13:53:06
475	50.317081	-4.085203	1.09	203.6	2014-09-13	13:53:07
476	50.317072	-4.08521	1.13	202.9	2014-09-13	13:53:08
477	50.317066	-4.085216	0.84	215	2014-09-13	13:53:09
478	50.317061	-4.085223	0.72	218.6	2014-09-13	13:53:10
479	50.317057	-4.085224	0.44	187.8	2014-09-13	13:53:11
480	50.317051	-4.085222	0.61	165.8	2014-09-13	13:53:12
481	50.317046	-4.085222	0.59	181.8	2014-09-13	13:53:13
482	50.317043	-4.085229	0.62	238	2014-09-13	13:53:14
483	50.31704	-4.085233	0.48	212.6	2014-09-13	13:53:15
484	50.317039	-4.085247	0.52	264.8	2014-09-13	13:53:17
485	50.317037	-4.085251	0.29	234.1	2014-09-13	13:53:18
486	50.317037	-4.085251	0.06	232.4	2014-09-13	13:53:19
487	50.317037	-4.085246	0.2	82.1	2014-09-13	13:53:21
488	50.317039	-4.085246	0.18	354.3	2014-09-13	13:53:22
489	50.317039	-4.085249	0.1	267.6	2014-09-13	13:53:24
490	50.317039	-4.085248	0.04	76.2	2014-09-13	13:53:25
491	50.31704	-4.085248	0.11	19.1	2014-09-13	13:53:26
492	50.317036	-4.085253	0.56	220.3	2014-09-13	13:53:27
493	50.317032	-4.085259	0.59	224.8	2014-09-13	13:53:28
494	50.31703	-4.08526	0.29	202.6	2014-09-13	13:53:29
495	50.317025	-4.08527	0.9	230.6	2014-09-13	13:53:30
496	50.317022	-4.085277	0.56	236.5	2014-09-13	13:53:31
497	50.317016	-4.085287	0.97	226.9	2014-09-13	13:53:32
498	50.317007	-4.085295	1.16	213.1	2014-09-13	13:53:33
499	50.316996	-4.085307	1.45	213.3	2014-09-13	13:53:34
500	50.316986	-4.085317	1.33	212.1	2014-09-13	13:53:35
501	50.316975	-4.085328	1.46	212	2014-09-13	13:53:36
502	50.316964	-4.085339	1.52	211.4	2014-09-13	13:53:37
503	50.316951	-4.085349	1.55	209.6	2014-09-13	13:53:38
504	50.316943	-4.085355	1.02	204.4	2014-09-13	13:53:39
505	50.316935	-4.085363	1.01	211.4	2014-09-13	13:53:40
506	50.316927	-4.085369	1.07	202.9	2014-09-13	13:53:41
507	50.316916	-4.085378	1.3	210.8	2014-09-13	13:53:42
508	50.316908	-4.085383	1.01	202.6	2014-09-13	13:53:43
509	50.3169	-4.085387	0.94	196.2	2014-09-13	13:53:44
510	50.316889	-4.085392	1.28	196.4	2014-09-13	13:53:45
511	50.31688	-4.085399	1.13	203.9	2014-09-13	13:53:46
512	50.316872	-4.085406	1.03	211.2	2014-09-13	13:53:47
513	50.316864	-4.085411	0.95	202.8	2014-09-13	13:53:48
514	50.316854	-4.085419	1.22	207.3	2014-09-13	13:53:49
515	50.316846	-4.085425	1.04	205.1	2014-09-13	13:53:50
516	50.31684	-4.085433	0.79	221.2	2014-09-13	13:53:51
517	50.316835	-4.085437	0.63	209.4	2014-09-13	13:53:52
518	50.316828	-4.085442	0.89	202.5	2014-09-13	13:53:53
519	50.316822	-4.085446	0.69	204.1	2014-09-13	13:53:54
520	50.316816	-4.085451	0.81	208	2014-09-13	13:53:55
521	50.316809	-4.085458	0.93	211.7	2014-09-13	13:53:56
522	50.316802	-4.08546	0.76	188.5	2014-09-13	13:53:57
523	50.316795	-4.085462	0.83	190.3	2014-09-13	13:53:58
524	50.31679	-4.085464	0.5	194.5	2014-09-13	13:53:59
525	50.316785	-4.085467	0.68	202	2014-09-13	13:54:00
526	50.316778	-4.08547	0.8	196.1	2014-09-13	13:54:01
527	50.31677	-4.085475	0.91	200.4	2014-09-13	13:54:02
528	50.316764	-4.08548	0.76	210	2014-09-13	13:54:03
529	50.316757	-4.085485	0.89	202.4	2014-09-13	13:54:04
530	50.316749	-4.085487	0.92	191.2	2014-09-13	13:54:05
531	50.316741	-4.085491	0.87	197.9	2014-09-13	13:54:06
532	50.316735	-4.085493	0.67	193.8	2014-09-13	13:54:07
533	50.316728	-4.085497	0.83	196.7	2014-09-13	13:54:08
534	50.316718	-4.0855	1.1	193.4	2014-09-13	13:54:09
535	50.316712	-4.085506	0.85	209.5	2014-09-13	13:54:10
536	50.31671	-4.08551	0.32	227.3	2014-09-13	13:54:11
537	50.316707	-4.08551	0.3	186.8	2014-09-13	13:54:12
538	50.316701	-4.085506	0.73	158.1	2014-09-13	13:54:13
539	50.316696	-4.085505	0.52	174.8	2014-09-13	13:54:14
540	50.31669	-4.085506	0.73	185.2	2014-09-13	13:54:15
541	50.316681	-4.08551	1.01	195.4	2014-09-13	13:54:16
542	50.316673	-4.08551	0.89	179.2	2014-09-13	13:54:17
543	50.316666	-4.085511	0.85	183.6	2014-09-13	13:54:18
544	50.316662	-4.085509	0.47	163	2014-09-13	13:54:19
545	50.316657	-4.085508	0.49	174.4	2014-09-13	13:54:20
546	50.316649	-4.085511	0.9	191.9	2014-09-13	13:54:21
547	50.31664	-4.085518	1.13	207.7	2014-09-13	13:54:22
548	50.316632	-4.085522	0.93	196.7	2014-09-13	13:54:23
549	50.316623	-4.085529	1.13	207.2	2014-09-13	13:54:24
550	50.316611	-4.085534	1.44	192.4	2014-09-13	13:54:25
551	50.316598	-4.085538	1.45	191.2	2014-09-13	13:54:26
552	50.316585	-4.08554	1.4	188.1	2014-09-13	13:54:27
553	50.316572	-4.085542	1.54	184.4	2014-09-13	13:54:28
554	50.316554	-4.085544	2.01	183.4	2014-09-13	13:54:29
555	50.316536	-4.085546	1.99	184.6	2014-09-13	13:54:30
556	50.316522	-4.085545	1.57	177.4	2014-09-13	13:54:31
557	50.316511	-4.085544	1.14	177.9	2014-09-13	13:54:32
558	50.316501	-4.08555	1.18	199.1	2014-09-13	13:54:33
559	50.316493	-4.085555	0.93	201.4	2014-09-13	13:54:34
560	50.316484	-4.085556	1.07	186.7	2014-09-13	13:54:35
561	50.316473	-4.085557	1.19	180.9	2014-09-13	13:54:36
562	50.316459	-4.085556	1.6	178.3	2014-09-13	13:54:37
563	50.316443	-4.085553	1.79	174.1	2014-09-13	13:54:38
564	50.316434	-4.085551	0.48	168.6	2014-09-13	13:54:40
565	50.316432	-4.085551	0.25	181.3	2014-09-13	13:54:41
566	50.316434	-4.085545	0.45	61.3	2014-09-13	13:54:42
567	50.316434	-4.085539	0.42	92.6	2014-09-13	13:54:43
568	50.316429	-4.085537	0.56	165.2	2014-09-13	13:54:44
569	50.31642	-4.085538	0.97	185.2	2014-09-13	13:54:45
570	50.316407	-4.085541	1.51	187.3	2014-09-13	13:54:46
571	50.316389	-4.085545	1.96	188.7	2014-09-13	13:54:47
572	50.316376	-4.08555	1.48	192.1	2014-09-13	13:54:48
573	50.316381	-4.085554	0.58	324.6	2014-09-13	13:54:49
574	50.316393	-4.085558	1.35	349	2014-09-13	13:54:50
575	50.316396	-4.085561	0.22	336	2014-09-13	13:54:52
576	50.316388	-4.085567	1.02	206.4	2014-09-13	13:54:53
577	50.316378	-4.085575	1.27	207.8	2014-09-13	13:54:54
578	50.316365	-4.085585	1.61	204.9	2014-09-13	13:54:55
579	50.316351	-4.085593	1.61	200.8	2014-09-13	13:54:56
580	50.316348	-4.085599	0.56	233.1	2014-09-13	13:54:57
581	50.316357	-4.085605	1.07	335.8	2014-09-13	13:54:58
582	50.316361	-4.085611	0.59	316.2	2014-09-13	13:54:59
583	50.316358	-4.085619	0.64	244.2	2014-09-13	13:55:00
584	50.316352	-4.085626	0.88	214.9	2014-09-13	13:55:01
585	50.316342	-4.085631	1.2	197.3	2014-09-13	13:55:02
586	50.316327	-4.085636	1.64	192.1	2014-09-13	13:55:03
587	50.316312	-4.085643	1.79	194.9	2014-09-13	13:55:04
588	50.316294	-4.08565	2.07	194	2014-09-13	13:55:05
589	50.316278	-4.085655	1.83	192	2014-09-13	13:55:06
590	50.316273	-4.085656	0.47	189.4	2014-09-13	13:55:07
591	50.316277	-4.085655	0.39	8.1	2014-09-13	13:55:08
592	50.316277	-4.085656	0.05	247	2014-09-13	13:55:09
593	50.316269	-4.085658	0.88	190.5	2014-09-13	13:55:10
594	50.316257	-4.085661	1.35	189.9	2014-09-13	13:55:11
595	50.316242	-4.085668	1.75	194.8	2014-09-13	13:55:12
596	50.316226	-4.085673	1.82	192.1	2014-09-13	13:55:13
597	50.316211	-4.085676	1.62	188.2	2014-09-13	13:55:14
598	50.3162	-4.085681	1.33	195.9	2014-09-13	13:55:15
599	50.316204	-4.085682	0.5	358.6	2014-09-13	13:55:16
600	50.316219	-4.085678	1.6	9.8	2014-09-13	13:55:17
601	50.316223	-4.085676	0.25	16.5	2014-09-13	13:55:19
602	50.316217	-4.08568	0.72	201.8	2014-09-13	13:55:20
603	50.316207	-4.085683	1.12	193.5	2014-09-13	13:55:21
604	50.316195	-4.085686	1.35	189.6	2014-09-13	13:55:22
605	50.316184	-4.085689	1.22	188.4	2014-09-13	13:55:23
606	50.316175	-4.085691	1.02	190.1	2014-09-13	13:55:24
607	50.316165	-4.085694	1.16	188	2014-09-13	13:55:25
608	50.316165	-4.085691	0.21	97.6	2014-09-13	13:55:26
609	50.316177	-4.085686	1.39	15.2	2014-09-13	13:55:27
610	50.316188	-4.085685	1.21	4	2014-09-13	13:55:28
611	50.316189	-4.085684	0.22	9.4	2014-09-13	13:55:29
612	50.316189	-4.085685	0.04	270	2014-09-13	13:55:30
613	50.31618	-4.085687	1.1	190.3	2014-09-13	13:55:31
614	50.316167	-4.085688	1.37	182	2014-09-13	13:55:32
615	50.316155	-4.085688	1.33	180.5	2014-09-13	13:55:33
616	50.316144	-4.085687	1.23	174.7	2014-09-13	13:55:34
617	50.316131	-4.085687	1.46	182.3	2014-09-13	13:55:35
618	50.31613	-4.085682	0.39	112.6	2014-09-13	13:55:36
619	50.316143	-4.085672	1.62	27.4	2014-09-13	13:55:37
620	50.316151	-4.085661	1.14	42.4	2014-09-13	13:55:38
621	50.316152	-4.085653	0.6	75.7	2014-09-13	13:55:39
622	50.316147	-4.085651	0.56	164.6	2014-09-13	13:55:40
623	50.31614	-4.085653	0.81	189.3	2014-09-13	13:55:41
624	50.316132	-4.085654	0.89	185.7	2014-09-13	13:55:42
625	50.316121	-4.085656	1.25	187.7	2014-09-13	13:55:43
626	50.316107	-4.085661	1.56	193.7	2014-09-13	13:55:44
627	50.316093	-4.085665	1.61	188.3	2014-09-13	13:55:45
628	50.316085	-4.085665	0.46	182.2	2014-09-13	13:55:47
629	50.316092	-4.085656	1.05	40	2014-09-13	13:55:48
630	50.316092	-4.085647	0.59	89.1	2014-09-13	13:55:49
631	50.316088	-4.085641	0.62	130	2014-09-13	13:55:50
632	50.316081	-4.085636	0.93	157.1	2014-09-13	13:55:51
633	50.31607	-4.085633	1.17	170.9	2014-09-13	13:55:52
634	50.316058	-4.085631	1.31	173.2	2014-09-13	13:55:53
635	50.316045	-4.08563	1.48	177.7	2014-09-13	13:55:54
636	50.316031	-4.085631	1.57	183.5	2014-09-13	13:55:55
637	50.316018	-4.085633	1.49	184.8	2014-09-13	13:55:56
638	50.316012	-4.08563	0.66	163.8	2014-09-13	13:55:57
639	50.316017	-4.085621	0.91	49.9	2014-09-13	13:55:58
640	50.316021	-4.08561	0.87	59.7	2014-09-13	13:55:59
641	50.316019	-4.085599	0.83	111.1	2014-09-13	13:56:00
642	50.316014	-4.085586	1.07	115.8	2014-09-13	13:56:01
643	50.316008	-4.085575	1.07	132.4	2014-09-13	13:56:02
644	50.315996	-4.085571	1.33	169.9	2014-09-13	13:56:03
645	50.315983	-4.085569	1.52	172.6	2014-09-13	13:56:04
646	50.315967	-4.085564	1.76	168.7	2014-09-13	13:56:05
647	50.315952	-4.085561	1.74	174.5	2014-09-13	13:56:06
648	50.315937	-4.085561	1.64	178.3	2014-09-13	13:56:07
649	50.315934	-4.085554	0.6	128.7	2014-09-13	13:56:08
650	50.315942	-4.085542	1.31	43.2	2014-09-13	13:56:09
651	50.315946	-4.085533	0.75	51.4	2014-09-13	13:56:10
652	50.315945	-4.085531	0.1	135.6	2014-09-13	13:56:12
653	50.315937	-4.085526	0.94	155.2	2014-09-13	13:56:13
654	50.315929	-4.085524	0.95	170.2	2014-09-13	13:56:14
655	50.315921	-4.085525	0.94	186.2	2014-09-13	13:56:15
656	50.315913	-4.085526	0.84	182.9	2014-09-13	13:56:16
657	50.315902	-4.085528	1.2	187.7	2014-09-13	13:56:17
658	50.315889	-4.085532	1.48	192.3	2014-09-13	13:56:18
659	50.315884	-4.085529	0.66	162.1	2014-09-13	13:56:19
660	50.315891	-4.085518	1.19	45	2014-09-13	13:56:20
661	50.315902	-4.085503	1.54	41.8	2014-09-13	13:56:21
662	50.31591	-4.085489	1.38	49	2014-09-13	13:56:22
663	50.315912	-4.085476	0.91	71.5	2014-09-13	13:56:23
664	50.315911	-4.085465	0.83	103	2014-09-13	13:56:24
665	50.315904	-4.085456	0.99	140.7	2014-09-13	13:56:25
666	50.315895	-4.085453	0.97	168.3	2014-09-13	13:56:26
667	50.315885	-4.085451	1.13	170.9	2014-09-13	13:56:27
668	50.315874	-4.08545	1.21	175.5	2014-09-13	13:56:28
669	50.315863	-4.08545	1.32	181	2014-09-13	13:56:29
670	50.31585	-4.085453	1.48	189.3	2014-09-13	13:56:30
671	50.315837	-4.085457	1.43	191.3	2014-09-13	13:56:31
672	50.315834	-4.085456	0.32	168.4	2014-09-13	13:56:32
673	50.315837	-4.085455	0.36	12.3	2014-09-13	13:56:33
674	50.315837	-4.085456	0.07	217	2014-09-13	13:56:34
675	50.315829	-4.085457	0.82	188.4	2014-09-13	13:56:35
676	50.315825	-4.085459	0.48	197.3	2014-09-13	13:56:36
677	50.315821	-4.085464	0.63	210.7	2014-09-13	13:56:37
678	50.315812	-4.085466	0.91	188.3	2014-09-13	13:56:38
679	50.315801	-4.085471	1.26	196.4	2014-09-13	13:56:39
680	50.31579	-4.085476	1.35	195.4	2014-09-13	13:56:40
681	50.315779	-4.085477	1.24	184.4	2014-09-13	13:56:41
682	50.315778	-4.085467	0.71	99.8	2014-09-13	13:56:42
683	50.315782	-4.085458	0.4	53.2	2014-09-13	13:56:44
684	50.315773	-4.085458	1.02	176.6	2014-09-13	13:56:45
685	50.315761	-4.085459	1.3	185	2014-09-13	13:56:46
686	50.315749	-4.085461	1.32	186	2014-09-13	13:56:47
687	50.315737	-4.085463	1.42	186.5	2014-09-13	13:56:48
688	50.315721	-4.085467	1.75	187.8	2014-09-13	13:56:49
689	50.315707	-4.085472	1.63	193.1	2014-09-13	13:56:50
690	50.315703	-4.085471	0.39	167.7	2014-09-13	13:56:51
691	50.315721	-4.085456	2.25	28.5	2014-09-13	13:56:52
692	50.315744	-4.085439	2.77	25.6	2014-09-13	13:56:53
693	50.315752	-4.085434	0.5	20.9	2014-09-13	13:56:55
694	50.315745	-4.085437	0.82	196.9	2014-09-13	13:56:56
695	50.315735	-4.085439	1.1	186.5	2014-09-13	13:56:57
696	50.315724	-4.085438	1.2	178.3	2014-09-13	13:56:58
697	50.315711	-4.08544	1.45	184.7	2014-09-13	13:56:59
698	50.315696	-4.085445	1.71	191.2	2014-09-13	13:57:00
699	50.315682	-4.085449	1.57	190.3	2014-09-13	13:57:01
700	50.315678	-4.085445	0.55	150.6	2014-09-13	13:57:02
701	50.315684	-4.08543	1.23	59.5	2014-09-13	13:57:03
702	50.315692	-4.085415	1.38	50.6	2014-09-13	13:57:04
703	50.315701	-4.085407	1.15	30.1	2014-09-13	13:57:05
704	50.315702	-4.085406	0.1	8.2	2014-09-13	13:57:07
705	50.315696	-4.085406	0.69	176.5	2014-09-13	13:57:08
706	50.315687	-4.085404	1.03	174.4	2014-09-13	13:57:09
707	50.315675	-4.085407	1.37	188.2	2014-09-13	13:57:10
708	50.315662	-4.085411	1.41	192	2014-09-13	13:57:11
709	50.315649	-4.085415	1.57	190.9	2014-09-13	13:57:12
710	50.315641	-4.085423	1.01	210.8	2014-09-13	13:57:13
711	50.315645	-4.085423	0.47	2.2	2014-09-13	13:57:14
712	50.315654	-4.085423	1.03	358.7	2014-09-13	13:57:15
713	50.315654	-4.085436	0.91	267.1	2014-09-13	13:57:16
714	50.31565	-4.08545	1.09	246.8	2014-09-13	13:57:17
715	50.315646	-4.085455	0.28	226	2014-09-13	13:57:19
716	50.315646	-4.085455	0	0	2014-09-13	13:57:20
717	50.315646	-4.085455	0.01	180	2014-09-13	13:57:22
718	50.315646	-4.085456	0.02	233.6	2014-09-13	13:57:23
719	50.315646	-4.085456	0.02	180	2014-09-13	13:57:24
720	50.315646	-4.085456	0	0	2014-09-13	13:57:25
721	50.315653	-4.085453	0.82	13.5	2014-09-13	13:57:26
722	50.31566	-4.085451	0.77	12	2014-09-13	13:57:27
723	50.315665	-4.085449	0.53	13.7	2014-09-13	13:57:28
724	50.315665	-4.085451	0.2	297.4	2014-09-13	13:57:29
725	50.315664	-4.085453	0.12	205.4	2014-09-13	13:57:31
726	50.315663	-4.085453	0.01	196.7	2014-09-13	13:57:33
727	50.315663	-4.085453	0.02	163.3	2014-09-13	13:57:34
728	50.315663	-4.085453	0.01	126.4	2014-09-13	13:57:36
729	50.315663	-4.085453	0.05	172.2	2014-09-13	13:57:37
730	50.315663	-4.085453	0.03	270	2014-09-13	13:57:38
731	50.315663	-4.085454	0.04	254.6	2014-09-13	13:57:39
732	50.315663	-4.085453	0.01	90	2014-09-13	13:57:40
733	50.315662	-4.085453	0.05	140.9	2014-09-13	13:57:41
734	50.315666	-4.085448	0.52	43.8	2014-09-13	13:57:42
735	50.315671	-4.085445	0.65	22.2	2014-09-13	13:57:43
736	50.315675	-4.085442	0.49	25	2014-09-13	13:57:44
737	50.315676	-4.08544	0.18	54.4	2014-09-13	13:57:45
738	50.315675	-4.08544	0.07	182.5	2014-09-13	13:57:47
739	50.315674	-4.08544	0.02	196.7	2014-09-13	13:57:48
740	50.315674	-4.08544	0	0	2014-09-13	13:57:49
741	50.315674	-4.08544	0.01	126.4	2014-09-13	13:57:51
742	50.315674	-4.08544	0.04	171.5	2014-09-13	13:57:52
743	50.315674	-4.085439	0.03	135.1	2014-09-13	13:57:53
744	50.315674	-4.085439	0.02	129.7	2014-09-13	13:57:54
745	50.315674	-4.085439	0.02	233.6	2014-09-13	13:57:55
746	50.315674	-4.085439	0.01	209.6	2014-09-13	13:57:56
747	50.315674	-4.085439	0.01	330.4	2014-09-13	13:57:57
748	50.31568	-4.085437	0.69	17.7	2014-09-13	13:57:58
749	50.315684	-4.085434	0.56	16.5	2014-09-13	13:57:59
750	50.315689	-4.085431	0.51	22.5	2014-09-13	13:58:00
751	50.315691	-4.085427	0.44	53.3	2014-09-13	13:58:01
752	50.315692	-4.085421	0.4	76.6	2014-09-13	13:58:02
753	50.315697	-4.08542	0.6	9.7	2014-09-13	13:58:03
754	50.315709	-4.085429	1.45	332.4	2014-09-13	13:58:04
755	50.315726	-4.085441	2.12	336.7	2014-09-13	13:58:05
756	50.315742	-4.085456	2.03	327.6	2014-09-13	13:58:06
757	50.315757	-4.08547	2.02	331	2014-09-13	13:58:07
758	50.315773	-4.08548	1.84	336.1	2014-09-13	13:58:08
759	50.315788	-4.08549	1.81	337	2014-09-13	13:58:09
760	50.31581	-4.085494	2.51	353.7	2014-09-13	13:58:10
761	50.315844	-4.085497	3.8	356.8	2014-09-13	13:58:11
762	50.31589	-4.085503	5.09	355.1	2014-09-13	13:58:12
763	50.315945	-4.085511	6.15	355.1	2014-09-13	13:58:13
764	50.316005	-4.085513	6.71	358.8	2014-09-13	13:58:14
765	50.316053	-4.085531	5.51	346.3	2014-09-13	13:58:15
766	50.316094	-4.085556	4.87	339.1	2014-09-13	13:58:16
767	50.316138	-4.085581	5.26	339.5	2014-09-13	13:58:17
768	50.316185	-4.085616	5.8	334.6	2014-09-13	13:58:18
769	50.316231	-4.085659	5.96	329.4	2014-09-13	13:58:19
770	50.316276	-4.0857	5.76	329.9	2014-09-13	13:58:20
771	50.316324	-4.08573	5.74	337.8	2014-09-13	13:58:21
772	50.316378	-4.085755	6.28	343.9	2014-09-13	13:58:22
773	50.316435	-4.085779	6.6	344.6	2014-09-13	13:58:23
774	50.316493	-4.085806	6.76	343.7	2014-09-13	13:58:24
775	50.316552	-4.085832	6.81	344.1	2014-09-13	13:58:25
776	50.316611	-4.085856	6.75	345.8	2014-09-13	13:58:26
777	50.31667	-4.08587	6.63	351.3	2014-09-13	13:58:27
778	50.316714	-4.085864	4.95	4.8	2014-09-13	13:58:28
779	50.316733	-4.085814	4.13	59.9	2014-09-13	13:58:29
780	50.316693	-4.085767	5.54	142.7	2014-09-13	13:58:30
781	50.316629	-4.085727	7.65	158.5	2014-09-13	13:58:31
782	50.316574	-4.085703	6.36	164.3	2014-09-13	13:58:32
783	50.3165	-4.08569	8.33	173.8	2014-09-13	13:58:33
784	50.31647	-4.085684	3.34	172.1	2014-09-13	13:58:34
785	50.316423	-4.08568	5.28	176.8	2014-09-13	13:58:35
786	50.316387	-4.085675	3.99	175.6	2014-09-13	13:58:36
787	50.316346	-4.085673	4.62	178.2	2014-09-13	13:58:37
788	50.316318	-4.085664	3.09	168	2014-09-13	13:58:38
789	50.316304	-4.085646	2.03	140.2	2014-09-13	13:58:39
790	50.31631	-4.085629	1.37	61.2	2014-09-13	13:58:40
791	50.316323	-4.08562	1.59	25.5	2014-09-13	13:58:41
792	50.316323	-4.085615	0.17	98.1	2014-09-13	13:58:43
793	50.316309	-4.085611	1.55	170.5	2014-09-13	13:58:44
794	50.316295	-4.085606	1.62	167.2	2014-09-13	13:58:45
795	50.31628	-4.085602	1.75	169.8	2014-09-13	13:58:46
796	50.316264	-4.0856	1.77	174.6	2014-09-13	13:58:47
797	50.316245	-4.085601	2.07	183.1	2014-09-13	13:58:48
798	50.316231	-4.0856	1.62	177.1	2014-09-13	13:58:49
799	50.316235	-4.085592	0.74	52.8	2014-09-13	13:58:50
800	50.316245	-4.085576	1.63	42	2014-09-13	13:58:51
801	50.316246	-4.085566	0.72	87	2014-09-13	13:58:52
802	50.31624	-4.085563	0.64	158.8	2014-09-13	13:58:53
803	50.316233	-4.085558	0.95	155.9	2014-09-13	13:58:54
804	50.316222	-4.085551	1.25	158.8	2014-09-13	13:58:55
805	50.316208	-4.085546	1.6	165.5	2014-09-13	13:58:56
806	50.316193	-4.085541	1.74	169.5	2014-09-13	13:58:57
807	50.316177	-4.08554	1.8	177.2	2014-09-13	13:58:58
808	50.316161	-4.085538	1.72	175.6	2014-09-13	13:58:59
809	50.316144	-4.085535	1.89	173.7	2014-09-13	13:59:00
810	50.316126	-4.085535	2.11	179.2	2014-09-13	13:59:01
811	50.316122	-4.08553	0.53	143.6	2014-09-13	13:59:02
812	50.316129	-4.08552	1.06	42.9	2014-09-13	13:59:03
813	50.316131	-4.085512	0.65	68.2	2014-09-13	13:59:04
814	50.316126	-4.085504	0.72	133	2014-09-13	13:59:05
815	50.316119	-4.085502	0.79	168.7	2014-09-13	13:59:06
816	50.316111	-4.085499	1.01	167	2014-09-13	13:59:07
817	50.316104	-4.085496	0.79	166	2014-09-13	13:59:08
818	50.316095	-4.085497	1.01	183	2014-09-13	13:59:09
819	50.316081	-4.0855	1.55	187.9	2014-09-13	13:59:10
820	50.316066	-4.085504	1.63	189.5	2014-09-13	13:59:11
821	50.316059	-4.085504	0.79	180.9	2014-09-13	13:59:12
822	50.316063	-4.085497	0.63	53.7	2014-09-13	13:59:13
823	50.316064	-4.08549	0.5	69.3	2014-09-13	13:59:14
824	50.316063	-4.08549	0.17	181.9	2014-09-13	13:59:15
825	50.316055	-4.085489	0.91	174	2014-09-13	13:59:16
826	50.316043	-4.085488	1.29	177.4	2014-09-13	13:59:17
827	50.31603	-4.085488	1.42	181.2	2014-09-13	13:59:18
828	50.316019	-4.085487	1.25	175.6	2014-09-13	13:59:19
829	50.316007	-4.085487	1.31	180	2014-09-13	13:59:20
830	50.315995	-4.085492	1.44	193.6	2014-09-13	13:59:21
831	50.31598	-4.085498	1.75	194.2	2014-09-13	13:59:22
832	50.315966	-4.085499	1.51	184.3	2014-09-13	13:59:23
833	50.31596	-4.085494	0.8	149.6	2014-09-13	13:59:24
834	50.315953	-4.085487	0.88	145.5	2014-09-13	13:59:25
835	50.315945	-4.085482	1.01	161.8	2014-09-13	13:59:26
836	50.315936	-4.085479	1.04	165.7	2014-09-13	13:59:27
837	50.315925	-4.085477	1.15	174.1	2014-09-13	13:59:28
838	50.315915	-4.085476	1.15	177.3	2014-09-13	13:59:29
839	50.315903	-4.085478	1.32	184.7	2014-09-13	13:59:30
840	50.315891	-4.085478	1.29	181.6	2014-09-13	13:59:31
841	50.315881	-4.085479	1.22	184	2014-09-13	13:59:32
842	50.315869	-4.085478	1.33	176.4	2014-09-13	13:59:33
843	50.315857	-4.085476	1.32	173	2014-09-13	13:59:34
844	50.315845	-4.085473	1.29	170.7	2014-09-13	13:59:35
845	50.315835	-4.085468	1.22	163.5	2014-09-13	13:59:36
846	50.315826	-4.085464	0.99	163.6	2014-09-13	13:59:37
847	50.315818	-4.085458	1.02	154.8	2014-09-13	13:59:38
848	50.315811	-4.085451	0.95	148.3	2014-09-13	13:59:39
849	50.315803	-4.085444	1.03	149.1	2014-09-13	13:59:40
850	50.315794	-4.085438	1.06	159.2	2014-09-13	13:59:41
851	50.315784	-4.085432	1.21	159.2	2014-09-13	13:59:42
852	50.315773	-4.085427	1.3	164.3	2014-09-13	13:59:43
853	50.31576	-4.085422	1.46	164.9	2014-09-13	13:59:44
854	50.315747	-4.085416	1.5	163.6	2014-09-13	13:59:45
855	50.31574	-4.085407	1.04	142.4	2014-09-13	13:59:46
856	50.315735	-4.085398	0.87	131.5	2014-09-13	13:59:47
857	50.315726	-4.085392	1.03	154.4	2014-09-13	13:59:48
858	50.315715	-4.085387	1.28	164.3	2014-09-13	13:59:49
859	50.315704	-4.085384	1.28	171.2	2014-09-13	13:59:50
860	50.315693	-4.085382	1.21	174.3	2014-09-13	13:59:51
861	50.315682	-4.085379	1.23	170	2014-09-13	13:59:52
862	50.315673	-4.085376	1.04	165.4	2014-09-13	13:59:53
863	50.315665	-4.085376	0.9	182.3	2014-09-13	13:59:54
864	50.315655	-4.085376	1.13	180.3	2014-09-13	13:59:55
865	50.315644	-4.085377	1.19	182.6	2014-09-13	13:59:56
866	50.315635	-4.08538	0.99	194.3	2014-09-13	13:59:57
867	50.315628	-4.085381	0.87	183.1	2014-09-13	13:59:58
868	50.315621	-4.085381	0.74	177.7	2014-09-13	13:59:59
869	50.315614	-4.085381	0.74	181.8	2014-09-13	14:00:00
870	50.315607	-4.085379	0.87	169	2014-09-13	14:00:01
871	50.315599	-4.085378	0.91	175.5	2014-09-13	14:00:02
872	50.315589	-4.085378	1.05	181.3	2014-09-13	14:00:03
873	50.31558	-4.085377	1.02	177.7	2014-09-13	14:00:04
874	50.315572	-4.08538	0.9	191	2014-09-13	14:00:05
875	50.315562	-4.085382	1.13	188.8	2014-09-13	14:00:06
876	50.315551	-4.085385	1.2	187.7	2014-09-13	14:00:07
877	50.315543	-4.085387	1	190.4	2014-09-13	14:00:08
878	50.315537	-4.085388	0.64	185.4	2014-09-13	14:00:09
879	50.315532	-4.085387	0.5	174.4	2014-09-13	14:00:10
880	50.315526	-4.08539	0.69	194.9	2014-09-13	14:00:11
881	50.315518	-4.085394	1.02	195.3	2014-09-13	14:00:12
882	50.315508	-4.085396	1.06	191.1	2014-09-13	14:00:13
883	50.315498	-4.0854	1.2	193.8	2014-09-13	14:00:14
884	50.315487	-4.085405	1.2	195.8	2014-09-13	14:00:15
885	50.315477	-4.085409	1.22	191.9	2014-09-13	14:00:16
886	50.315467	-4.085414	1.12	200.1	2014-09-13	14:00:17
887	50.315461	-4.085417	0.73	198.6	2014-09-13	14:00:18
888	50.315458	-4.085421	0.4	218.3	2014-09-13	14:00:19
889	50.315459	-4.085421	0.04	4.4	2014-09-13	14:00:21
890	50.315458	-4.085421	0.07	204.4	2014-09-13	14:00:22
891	50.315454	-4.085422	0.46	192	2014-09-13	14:00:23
892	50.31545	-4.085424	0.52	188.6	2014-09-13	14:00:24
893	50.315446	-4.085424	0.41	187.4	2014-09-13	14:00:25
894	50.315441	-4.085425	0.5	186.2	2014-09-13	14:00:26
895	50.315441	-4.085425	0.03	106.6	2014-09-13	14:00:27
896	50.315446	-4.085417	0.72	49.9	2014-09-13	14:00:28
897	50.315449	-4.085407	0.74	63.7	2014-09-13	14:00:29
898	50.315451	-4.085398	0.76	67	2014-09-13	14:00:30
899	50.315453	-4.085387	0.8	75	2014-09-13	14:00:31
900	50.315455	-4.085376	0.75	77.1	2014-09-13	14:00:32
901	50.315455	-4.085367	0.68	88.5	2014-09-13	14:00:33
902	50.315452	-4.085362	0.43	130.5	2014-09-13	14:00:34
903	50.315452	-4.085368	0.19	272.9	2014-09-13	14:00:36
904	50.315455	-4.085399	2.25	277.6	2014-09-13	14:00:37
905	50.315454	-4.085418	1.35	263.7	2014-09-13	14:00:38
906	50.315444	-4.08543	1.4	218.3	2014-09-13	14:00:39
907	50.31543	-4.085436	1.56	194.4	2014-09-13	14:00:40
908	50.315416	-4.085443	1.62	198.9	2014-09-13	14:00:41
909	50.3154	-4.085453	1.91	201.2	2014-09-13	14:00:42
910	50.315384	-4.085464	1.98	203.6	2014-09-13	14:00:43
911	50.315367	-4.085469	1.91	192.1	2014-09-13	14:00:44
912	50.315351	-4.085477	1.9	195.7	2014-09-13	14:00:45
913	50.315333	-4.085486	2.16	197.5	2014-09-13	14:00:46
914	50.315313	-4.085494	2.21	196.2	2014-09-13	14:00:47
915	50.315321	-4.085483	0.28	44.9	2014-09-13	14:00:51
916	50.315333	-4.085479	1.39	11.6	2014-09-13	14:00:52
917	50.315338	-4.08548	0.6	359.5	2014-09-13	14:00:53
918	50.315335	-4.085477	0.44	154.6	2014-09-13	14:00:54
919	50.315323	-4.08548	1.26	191.5	2014-09-13	14:00:55
920	50.315308	-4.085493	1.97	206.7	2014-09-13	14:00:56
921	50.315292	-4.085505	1.99	205.6	2014-09-13	14:00:57
922	50.315275	-4.085516	2.03	202.3	2014-09-13	14:00:58
923	50.315256	-4.085522	2.13	192.9	2014-09-13	14:00:59
924	50.315294	-4.085534	2.14	349	2014-09-13	14:01:01
925	50.315326	-4.085503	4.17	31.8	2014-09-13	14:01:02
926	50.315352	-4.085481	3.39	28	2014-09-13	14:01:03
927	50.315362	-4.08547	1.26	35.3	2014-09-13	14:01:04
928	50.315361	-4.085466	0.33	99.8	2014-09-13	14:01:05
929	50.315356	-4.085465	0.55	176.9	2014-09-13	14:01:06
930	50.315344	-4.085462	1.4	170	2014-09-13	14:01:07
931	50.315325	-4.085457	2.09	170.8	2014-09-13	14:01:08
932	50.315306	-4.085454	2.14	172.7	2014-09-13	14:01:09
933	50.315314	-4.085395	0.85	78.6	2014-09-13	14:01:14
934	50.315349	-4.08538	4.11	15	2014-09-13	14:01:15
935	50.315375	-4.085375	2.84	6.9	2014-09-13	14:01:16
936	50.315395	-4.085374	2.25	0.9	2014-09-13	14:01:17
937	50.315407	-4.085374	1.34	2	2014-09-13	14:01:18
938	50.315412	-4.085371	0.6	17.5	2014-09-13	14:01:19
939	50.315411	-4.085372	0.13	223.8	2014-09-13	14:01:20
940	50.315409	-4.085372	0.2	166.3	2014-09-13	14:01:21
941	50.315405	-4.085365	0.73	138.7	2014-09-13	14:01:22
942	50.3154	-4.085357	0.74	130.4	2014-09-13	14:01:23
943	50.315407	-4.085347	1.06	44.3	2014-09-13	14:01:24
944	50.315439	-4.085338	3.58	9.4	2014-09-13	14:01:25
945	50.315467	-4.085334	1.58	6.1	2014-09-13	14:01:27
946	50.315474	-4.085337	0.86	343.1	2014-09-13	14:01:28
947	50.315477	-4.085345	0.59	294.1	2014-09-13	14:01:29
948	50.315475	-4.085353	0.62	248.8	2014-09-13	14:01:30
949	50.315474	-4.085359	0.44	258.8	2014-09-13	14:01:31
950	50.31547	-4.085369	0.82	240.9	2014-09-13	14:01:32
951	50.315465	-4.085381	1.06	234.5	2014-09-13	14:01:33
952	50.315461	-4.085384	0.51	202.8	2014-09-13	14:01:34
953	50.315463	-4.085369	1.09	76.2	2014-09-13	14:01:35
954	50.315466	-4.085348	1.51	78.5	2014-09-13	14:01:36
955	50.315468	-4.085328	1.48	80.6	2014-09-13	14:01:37
956	50.315468	-4.085308	1.44	89.3	2014-09-13	14:01:38
957	50.315491	-4.085326	1.46	333.7	2014-09-13	14:01:40
958	50.315496	-4.085333	0.7	317.1	2014-09-13	14:01:41
959	50.315496	-4.085335	0.15	258.5	2014-09-13	14:01:42
960	50.315494	-4.085345	0.74	258.3	2014-09-13	14:01:43
961	50.315492	-4.085354	0.75	245.9	2014-09-13	14:01:44
962	50.315484	-4.085362	1.04	211.2	2014-09-13	14:01:45
963	50.315475	-4.085373	1.26	219.5	2014-09-13	14:01:46
964	50.315479	-4.085376	0.48	332.2	2014-09-13	14:01:47
965	50.315491	-4.085377	1.33	359	2014-09-13	14:01:48
966	50.315494	-4.085381	0.46	320.5	2014-09-13	14:01:49
967	50.315492	-4.085383	0.31	206.2	2014-09-13	14:01:50
968	50.315491	-4.085383	0.05	232.5	2014-09-13	14:01:51
969	50.31549	-4.085376	0.53	105.5	2014-09-13	14:01:52
970	50.315489	-4.085369	0.55	102.8	2014-09-13	14:01:53
971	50.315491	-4.085368	0.27	15.3	2014-09-13	14:01:54
972	50.315496	-4.085374	0.73	320.3	2014-09-13	14:01:55
973	50.315503	-4.085384	1.05	315.5	2014-09-13	14:01:56
974	50.315511	-4.08539	0.96	335.6	2014-09-13	14:01:57
975	50.315518	-4.08539	0.79	358.3	2014-09-13	14:01:58
976	50.315528	-4.085381	1.25	31.9	2014-09-13	14:01:59
977	50.315539	-4.085371	1.48	29.3	2014-09-13	14:02:00
978	50.315541	-4.085364	0.57	63.8	2014-09-13	14:02:01
979	50.315541	-4.085359	0.17	97.7	2014-09-13	14:02:03
980	50.315541	-4.085359	0.02	116.6	2014-09-13	14:02:04
981	50.315541	-4.085359	0.01	0	2014-09-13	14:02:05
982	50.315541	-4.085359	0.02	16.7	2014-09-13	14:02:06
983	50.315541	-4.085358	0	90	2014-09-13	14:02:08
984	50.315541	-4.085358	0.01	90	2014-09-13	14:02:09
985	50.315541	-4.085358	0.01	212.6	2014-09-13	14:02:10
986	50.315541	-4.085359	0.02	325.8	2014-09-13	14:02:11
987	50.315541	-4.085359	0.01	0	2014-09-13	14:02:12
988	50.315547	-4.085359	0.59	357.7	2014-09-13	14:02:13
989	50.315551	-4.085358	0.47	8	2014-09-13	14:02:14
990	50.315551	-4.085358	0.05	332.7	2014-09-13	14:02:15
991	50.315552	-4.085359	0.1	349.2	2014-09-13	14:02:16
992	50.315552	-4.085367	0.59	270	2014-09-13	14:02:17
993	50.315554	-4.085373	0.49	294.9	2014-09-13	14:02:18
994	50.315553	-4.085383	0.68	265.3	2014-09-13	14:02:19
995	50.31555	-4.085396	1.01	247.7	2014-09-13	14:02:20
996	50.315546	-4.085407	0.91	243.3	2014-09-13	14:02:21
997	50.315545	-4.085419	0.83	258.3	2014-09-13	14:02:22
998	50.315546	-4.08543	0.79	280.2	2014-09-13	14:02:23
999	50.31555	-4.08544	0.86	300.5	2014-09-13	14:02:24
1000	50.315551	-4.08545	0.7	282.4	2014-09-13	14:02:25
1001	50.315546	-4.08546	0.91	233.3	2014-09-13	14:02:26
1002	50.315539	-4.085471	1.14	226.1	2014-09-13	14:02:27
1003	50.315533	-4.085483	1.07	228.6	2014-09-13	14:02:28
1004	50.315525	-4.085497	1.35	227.4	2014-09-13	14:02:29
1005	50.315515	-4.085512	1.51	226.2	2014-09-13	14:02:30
1006	50.31551	-4.085527	1.21	240.5	2014-09-13	14:02:31
1007	50.315503	-4.085541	1.27	230.8	2014-09-13	14:02:32
1008	50.315495	-4.085554	1.27	230.1	2014-09-13	14:02:33
1009	50.31549	-4.085567	1.06	236.9	2014-09-13	14:02:34
1010	50.315488	-4.085577	0.75	249	2014-09-13	14:02:35
1011	50.315488	-4.085587	0.7	267.7	2014-09-13	14:02:36
1012	50.315489	-4.085596	0.66	278.9	2014-09-13	14:02:37
1013	50.315491	-4.085606	0.76	293.2	2014-09-13	14:02:38
1014	50.315494	-4.08562	1.05	285	2014-09-13	14:02:39
1015	50.315496	-4.085634	1.05	287	2014-09-13	14:02:40
1016	50.315501	-4.085648	1.09	297	2014-09-13	14:02:41
1017	50.315509	-4.085658	1.15	319.9	2014-09-13	14:02:42
1018	50.315518	-4.085664	1.16	339.2	2014-09-13	14:02:43
1019	50.315528	-4.085665	1.06	357.4	2014-09-13	14:02:44
1020	50.315545	-4.08566	1.88	11	2014-09-13	14:02:45
1021	50.315576	-4.085644	3.61	17.3	2014-09-13	14:02:46
1022	50.315615	-4.085618	4.82	22.7	2014-09-13	14:02:47
1023	50.315653	-4.085587	4.75	27.9	2014-09-13	14:02:48
1024	50.315684	-4.085556	4.1	31.9	2014-09-13	14:02:49
1025	50.315708	-4.085527	3.38	37.9	2014-09-13	14:02:50
1026	50.315731	-4.085496	3.33	41.4	2014-09-13	14:02:51
1027	50.315735	-4.085492	0.6	32.6	2014-09-13	14:02:52
1028	50.315726	-4.085512	1.73	234.5	2014-09-13	14:02:53
1029	50.315717	-4.085533	1.83	235.6	2014-09-13	14:02:54
1030	50.315706	-4.085553	1.87	229.4	2014-09-13	14:02:55
1031	50.315694	-4.085571	1.86	224.9	2014-09-13	14:02:56
1032	50.315683	-4.085589	1.77	226.3	2014-09-13	14:02:57
1033	50.315676	-4.085605	1.38	232.9	2014-09-13	14:02:58
1034	50.315672	-4.085617	0.98	242.9	2014-09-13	14:02:59
1035	50.315665	-4.085631	1.3	231	2014-09-13	14:03:00
1036	50.315656	-4.085644	1.31	223.2	2014-09-13	14:03:01
1037	50.315647	-4.085658	1.41	223.4	2014-09-13	14:03:02
1038	50.315637	-4.085672	1.47	223.8	2014-09-13	14:03:03
1039	50.315627	-4.085685	1.41	219.7	2014-09-13	14:03:04
1040	50.315614	-4.085698	1.73	213.4	2014-09-13	14:03:05
1041	50.3156	-4.085711	1.83	210.8	2014-09-13	14:03:06
1042	50.315588	-4.085723	1.63	210.6	2014-09-13	14:03:07
1043	50.31558	-4.085729	0.93	208.3	2014-09-13	14:03:08
1044	50.315576	-4.085733	0.56	214.6	2014-09-13	14:03:09
1045	50.31557	-4.085741	0.87	216.2	2014-09-13	14:03:10
1046	50.315563	-4.085748	0.97	211.4	2014-09-13	14:03:11
1047	50.315552	-4.085755	1.28	203.1	2014-09-13	14:03:12
1048	50.315541	-4.085763	1.34	205.2	2014-09-13	14:03:13
1049	50.315532	-4.085772	1.18	214	2014-09-13	14:03:14
1050	50.315527	-4.085778	0.77	215.2	2014-09-13	14:03:15
1051	50.315522	-4.085785	0.74	219.6	2014-09-13	14:03:16
1052	50.315515	-4.08579	0.79	206.8	2014-09-13	14:03:17
1053	50.315507	-4.085796	0.99	207.3	2014-09-13	14:03:18
1054	50.3155	-4.085804	1.02	212.6	2014-09-13	14:03:19
1055	50.315494	-4.085808	0.67	206.5	2014-09-13	14:03:20
1056	50.315494	-4.085807	0.05	117.6	2014-09-13	14:03:22
1057	50.315494	-4.085806	0.05	90	2014-09-13	14:03:23
1058	50.3155	-4.085803	0.69	18.2	2014-09-13	14:03:24
1059	50.315504	-4.0858	0.57	26.6	2014-09-13	14:03:25
1060	50.315506	-4.085797	0.12	47.6	2014-09-13	14:03:27
1061	50.315506	-4.085793	0.15	88	2014-09-13	14:03:29
1062	50.315506	-4.085793	0.02	119.4	2014-09-13	14:03:30
1063	50.315506	-4.085793	0.01	180	2014-09-13	14:03:31
1064	50.315502	-4.085794	0.42	193.8	2014-09-13	14:03:32
1065	50.315498	-4.085794	0.44	181.6	2014-09-13	14:03:33
1066	50.315498	-4.085794	0.01	90	2014-09-13	14:03:35
1067	50.315502	-4.08579	0.53	36.9	2014-09-13	14:03:36
1068	50.315506	-4.085786	0.56	28.5	2014-09-13	14:03:37
1069	50.315509	-4.085782	0.35	42.4	2014-09-13	14:03:38
1070	50.31551	-4.085779	0.13	68.1	2014-09-13	14:03:40
1071	50.315509	-4.085779	0.03	110.8	2014-09-13	14:03:41
1072	50.315509	-4.085779	0.01	90	2014-09-13	14:03:42
1073	50.315509	-4.085779	0	0	2014-09-13	14:03:43
1074	50.315509	-4.085779	0.03	203.5	2014-09-13	14:03:44
1075	50.315508	-4.085778	0.19	155.3	2014-09-13	14:03:45
1076	50.315516	-4.085766	1.22	42.6	2014-09-13	14:03:46
1077	50.315526	-4.085748	1.76	48.5	2014-09-13	14:03:47
1078	50.315547	-4.08572	3.05	40.3	2014-09-13	14:03:48
1079	50.315577	-4.085688	4.02	34.1	2014-09-13	14:03:49
1080	50.315612	-4.085651	4.75	34	2014-09-13	14:03:50
1081	50.315653	-4.085611	5.37	31.8	2014-09-13	14:03:51
1082	50.315693	-4.085573	5.16	31.6	2014-09-13	14:03:52
1083	50.315732	-4.085536	5.08	31.4	2014-09-13	14:03:53
1084	50.315773	-4.085504	5.17	26.1	2014-09-13	14:03:54
1085	50.315816	-4.085481	5.02	19.1	2014-09-13	14:03:55
1086	50.31586	-4.085467	4.98	11.2	2014-09-13	14:03:56
1087	50.315905	-4.085466	5.05	1.2	2014-09-13	14:03:57
1088	50.315946	-4.08548	4.63	347.4	2014-09-13	14:03:58
1089	50.315986	-4.085505	4.82	338	2014-09-13	14:03:59
1090	50.316032	-4.085536	5.54	336.7	2014-09-13	14:04:00
1091	50.316079	-4.08557	5.76	335.4	2014-09-13	14:04:01
1092	50.316126	-4.085597	5.64	339.9	2014-09-13	14:04:02
1093	50.316172	-4.085599	5.13	358.8	2014-09-13	14:04:03
1094	50.316211	-4.085589	4.31	9.2	2014-09-13	14:04:04
1095	50.316242	-4.085592	3.47	356.4	2014-09-13	14:04:05
1096	50.316277	-4.085603	3.99	348.3	2014-09-13	14:04:06
1097	50.316321	-4.08562	5.05	346.8	2014-09-13	14:04:07
1098	50.316366	-4.085633	5.11	349.7	2014-09-13	14:04:08
1099	50.316412	-4.085635	5.11	357.9	2014-09-13	14:04:09
1100	50.316459	-4.085635	5.2	0.1	2014-09-13	14:04:10
1101	50.316506	-4.085635	5.29	359.7	2014-09-13	14:04:11
1102	50.316555	-4.085637	5.37	358.4	2014-09-13	14:04:12
1103	50.316745	-4.085637	4.24	0.1	2014-09-13	14:04:17
1104	50.316704	-4.08563	4.6	174.2	2014-09-13	14:04:18
1105	50.316572	-4.085616	14.69	176	2014-09-13	14:04:19
1106	50.316485	-4.085601	9.74	173.7	2014-09-13	14:04:20
1107	50.316448	-4.085594	4.17	173.8	2014-09-13	14:04:21
1108	50.316425	-4.085589	2.57	170.9	2014-09-13	14:04:22
1109	50.316391	-4.085592	3.77	183.2	2014-09-13	14:04:23
1110	50.316363	-4.085594	3.22	183.4	2014-09-13	14:04:24
1111	50.316334	-4.085596	3.15	181.6	2014-09-13	14:04:25
1112	50.316304	-4.085597	3.37	181.7	2014-09-13	14:04:26
1113	50.316275	-4.085599	3.21	182.4	2014-09-13	14:04:27
1114	50.316251	-4.085604	2.76	187.1	2014-09-13	14:04:28
1115	50.316229	-4.08561	2.46	189.9	2014-09-13	14:04:29
1116	50.316207	-4.085615	2.4	189.1	2014-09-13	14:04:30
1117	50.316189	-4.085617	2	184.4	2014-09-13	14:04:31
1118	50.31617	-4.085623	2.2	190.1	2014-09-13	14:04:32
1119	50.316147	-4.08563	2.65	190.6	2014-09-13	14:04:33
1120	50.316125	-4.085637	2.52	193	2014-09-13	14:04:34
1121	50.316107	-4.085642	2.03	188.3	2014-09-13	14:04:35
1122	50.316093	-4.085643	1.47	183.2	2014-09-13	14:04:36
1123	50.31608	-4.085643	1.55	181.1	2014-09-13	14:04:37
1124	50.31606	-4.085644	2.18	180.8	2014-09-13	14:04:38
1125	50.31604	-4.085643	2.18	179.7	2014-09-13	14:04:39
1126	50.316022	-4.085645	2.09	183.4	2014-09-13	14:04:40
1127	50.316001	-4.085651	2.29	191.1	2014-09-13	14:04:41
1128	50.315983	-4.085656	2.11	189	2014-09-13	14:04:42
1129	50.315969	-4.085654	1.52	174.6	2014-09-13	14:04:43
1130	50.315957	-4.085651	1.32	172	2014-09-13	14:04:44
1131	50.315944	-4.085651	1.49	179.6	2014-09-13	14:04:45
1132	50.315929	-4.08565	1.63	178.1	2014-09-13	14:04:46
1133	50.315914	-4.085654	1.7	188.7	2014-09-13	14:04:47
1134	50.315897	-4.085658	1.87	187.5	2014-09-13	14:04:48
1135	50.315879	-4.085657	2.01	179.7	2014-09-13	14:04:49
1136	50.315862	-4.085658	1.9	180.9	2014-09-13	14:04:50
1137	50.315863	-4.085651	0.49	86.8	2014-09-13	14:04:51
1138	50.315872	-4.085645	1.1	23.9	2014-09-13	14:04:52
1139	50.315868	-4.085644	0.38	177.3	2014-09-13	14:04:53
1140	50.315858	-4.085648	1.21	194.2	2014-09-13	14:04:54
1141	50.315846	-4.085652	1.32	191.7	2014-09-13	14:04:55
1142	50.315837	-4.085656	1.07	193.5	2014-09-13	14:04:56
1143	50.315829	-4.085654	0.87	173.7	2014-09-13	14:04:57
1144	50.315819	-4.085651	1.11	167	2014-09-13	14:04:58
1145	50.315809	-4.085645	1.22	160	2014-09-13	14:04:59
1146	50.315799	-4.085639	1.2	157.8	2014-09-13	14:05:00
1147	50.315799	-4.085631	0.54	93	2014-09-13	14:05:01
1148	50.315805	-4.085625	0.83	31.9	2014-09-13	14:05:02
1149	50.315816	-4.085643	1.75	314.3	2014-09-13	14:05:03
1150	50.315815	-4.085652	0.68	262.1	2014-09-13	14:05:04
1151	50.315803	-4.085662	1.46	207.6	2014-09-13	14:05:05
1152	50.315791	-4.085666	1.39	192.7	2014-09-13	14:05:06
1153	50.31578	-4.085669	1.31	191.2	2014-09-13	14:05:07
1154	50.315767	-4.085671	1.41	185.6	2014-09-13	14:05:08
1155	50.315754	-4.085672	1.43	181.2	2014-09-13	14:05:09
1156	50.315741	-4.085669	1.46	171.3	2014-09-13	14:05:10
1157	50.315735	-4.085664	0.77	151.9	2014-09-13	14:05:11
1158	50.315729	-4.085658	0.83	153	2014-09-13	14:05:12
1159	50.315721	-4.085653	0.92	155	2014-09-13	14:05:13
1160	50.315717	-4.085651	0.47	160.9	2014-09-13	14:05:14
1161	50.315717	-4.085649	0.1	67.7	2014-09-13	14:05:15
1162	50.315715	-4.085637	0.95	107.8	2014-09-13	14:05:16
1163	50.315715	-4.085621	1.14	90.9	2014-09-13	14:05:17
1164	50.315717	-4.085603	1.26	79.8	2014-09-13	14:05:18
1165	50.315719	-4.085586	1.27	75.9	2014-09-13	14:05:19
1166	50.315725	-4.085569	1.34	64.8	2014-09-13	14:05:20
1167	50.315739	-4.085553	1.91	35.6	2014-09-13	14:05:21
1168	50.315761	-4.085536	2.79	26.6	2014-09-13	14:05:22
1169	50.315782	-4.085518	2.66	29	2014-09-13	14:05:23
1170	50.3158	-4.085504	2.21	26.7	2014-09-13	14:05:24
1171	50.31582	-4.085491	2.43	21	2014-09-13	14:05:25
1172	50.315841	-4.085478	2.5	22.1	2014-09-13	14:05:26
1173	50.315863	-4.085466	2.6	19.8	2014-09-13	14:05:27
1174	50.315886	-4.085455	2.68	16.9	2014-09-13	14:05:28
1175	50.315909	-4.085447	2.6	12.7	2014-09-13	14:05:29
1176	50.315931	-4.085442	2.51	8.5	2014-09-13	14:05:30
1177	50.315953	-4.08544	2.42	2	2014-09-13	14:05:31
1178	50.315974	-4.085442	2.41	357.7	2014-09-13	14:05:32
1179	50.315985	-4.085484	3.27	292	2014-09-13	14:05:33
1180	50.315989	-4.085488	0.49	328.6	2014-09-13	14:05:34
1181	50.316008	-4.08549	2.09	355.8	2014-09-13	14:05:35
1182	50.315976	-4.0855	3.6	191.6	2014-09-13	14:05:36
1183	50.316025	-4.085523	5.74	343.9	2014-09-13	14:05:37
1184	50.316077	-4.085547	5.98	343.4	2014-09-13	14:05:38
1185	50.31612	-4.085578	5.26	335	2014-09-13	14:05:39
1186	50.316145	-4.085617	4	315.5	2014-09-13	14:05:40
1187	50.31617	-4.085648	3.45	321.5	2014-09-13	14:05:41
1188	50.316196	-4.085676	3.56	324.7	2014-09-13	14:05:42
1189	50.316223	-4.085706	3.67	325.2	2014-09-13	14:05:43
1190	50.31625	-4.085735	3.65	325.6	2014-09-13	14:05:44
1191	50.316158	-4.085687	2.15	161.5	2014-09-13	14:05:49
1192	50.316103	-4.085656	6.51	160	2014-09-13	14:05:50
1193	50.316056	-4.085645	5.36	171.8	2014-09-13	14:05:51
1194	50.316023	-4.085638	3.7	172.4	2014-09-13	14:05:52
1195	50.315995	-4.085628	3.19	167.6	2014-09-13	14:05:53
1196	50.315976	-4.085617	2.27	160.2	2014-09-13	14:05:54
1197	50.315961	-4.08561	1.75	162.7	2014-09-13	14:05:55
1198	50.315944	-4.085601	1.96	161	2014-09-13	14:05:56
1199	50.315928	-4.085593	1.88	161.2	2014-09-13	14:05:57
1200	50.31591	-4.085588	2.03	170.7	2014-09-13	14:05:58
1201	50.315892	-4.085582	2.09	168.3	2014-09-13	14:05:59
1202	50.315874	-4.085577	1.97	169.9	2014-09-13	14:06:00
1203	50.315856	-4.085575	2.06	175.9	2014-09-13	14:06:01
1204	50.315839	-4.085573	1.89	174.4	2014-09-13	14:06:02
1205	50.315827	-4.085571	1.27	176	2014-09-13	14:06:03
1206	50.315816	-4.085571	1.27	179.2	2014-09-13	14:06:04
1207	50.315803	-4.085566	1.47	164.7	2014-09-13	14:06:05
1208	50.315792	-4.085554	1.48	146.9	2014-09-13	14:06:06
1209	50.315781	-4.085547	1.37	159.1	2014-09-13	14:06:07
1210	50.315767	-4.085545	1.48	172.3	2014-09-13	14:06:08
1211	50.315753	-4.085547	1.58	186.3	2014-09-13	14:06:09
1212	50.31574	-4.08555	1.53	189.4	2014-09-13	14:06:10
1213	50.315727	-4.085552	1.38	185	2014-09-13	14:06:11
1214	50.315712	-4.085556	1.7	189.3	2014-09-13	14:06:12
1215	50.315695	-4.085559	1.89	185.4	2014-09-13	14:06:13
1216	50.315678	-4.085561	1.94	186	2014-09-13	14:06:14
1217	50.315665	-4.085563	1.51	184.1	2014-09-13	14:06:15
1218	50.315656	-4.085559	1	163.8	2014-09-13	14:06:16
1219	50.315645	-4.085558	1.24	178.1	2014-09-13	14:06:17
1220	50.315631	-4.085561	1.53	188.1	2014-09-13	14:06:18
1221	50.31562	-4.085563	1.21	185.4	2014-09-13	14:06:19
1222	50.31561	-4.085566	1.21	190.8	2014-09-13	14:06:20
1223	50.315597	-4.085571	1.45	194.2	2014-09-13	14:06:21
1224	50.315585	-4.085574	1.38	189.7	2014-09-13	14:06:22
1225	50.315571	-4.085579	1.61	191.9	2014-09-13	14:06:23
1226	50.315556	-4.08558	1.63	183.2	2014-09-13	14:06:24
1227	50.315546	-4.085578	1.15	172.8	2014-09-13	14:06:25
1228	50.315537	-4.085578	1.01	178.3	2014-09-13	14:06:26
1229	50.315526	-4.08558	1.22	187.3	2014-09-13	14:06:27
1230	50.315514	-4.085585	1.35	193.8	2014-09-13	14:06:28
1231	50.315502	-4.085592	1.47	201.4	2014-09-13	14:06:29
1232	50.31549	-4.0856	1.43	203.9	2014-09-13	14:06:30
1233	50.315479	-4.085608	1.35	203.7	2014-09-13	14:06:31
1234	50.315475	-4.08561	0.44	195.6	2014-09-13	14:06:32
1235	50.315475	-4.085609	0.08	90	2014-09-13	14:06:33
1236	50.315468	-4.085613	0.88	199.4	2014-09-13	14:06:34
1237	50.315456	-4.085618	1.36	196.5	2014-09-13	14:06:35
1238	50.315445	-4.085621	1.22	191.3	2014-09-13	14:06:36
1239	50.315433	-4.085625	1.37	191.3	2014-09-13	14:06:37
1240	50.315423	-4.085627	1.2	185.7	2014-09-13	14:06:38
1241	50.315415	-4.085623	0.9	161.9	2014-09-13	14:06:39
1242	50.315408	-4.085621	0.8	171	2014-09-13	14:06:40
1243	50.31541	-4.085603	1.33	77	2014-09-13	14:06:41
1244	50.31543	-4.085565	3.5	51	2014-09-13	14:06:42
1245	50.315452	-4.08553	3.45	45.3	2014-09-13	14:06:43
1246	50.315475	-4.085503	3.22	37.1	2014-09-13	14:06:44
1247	50.315478	-4.085515	0.92	288.4	2014-09-13	14:06:45
1248	50.315469	-4.085536	1.75	238.4	2014-09-13	14:06:46
1249	50.315461	-4.085552	1.52	229.3	2014-09-13	14:06:47
1250	50.315448	-4.085563	1.58	208.4	2014-09-13	14:06:48
1251	50.315433	-4.085577	2	210.8	2014-09-13	14:06:49
1252	50.315416	-4.085591	2.04	208	2014-09-13	14:06:50
1253	50.315399	-4.085604	2.12	206.7	2014-09-13	14:06:51
1254	50.315385	-4.085613	1.74	201.7	2014-09-13	14:06:52
1255	50.315387	-4.085608	0.45	60	2014-09-13	14:06:53
1256	50.315399	-4.085598	1.5	27	2014-09-13	14:06:54
1257	50.315395	-4.085599	0.43	187.1	2014-09-13	14:06:55
1258	50.315386	-4.085602	0.97	190.3	2014-09-13	14:06:56
1259	50.315378	-4.085606	0.98	199.5	2014-09-13	14:06:57
1260	50.315366	-4.085609	1.32	188.8	2014-09-13	14:06:58
1261	50.315352	-4.085611	1.65	184.4	2014-09-13	14:06:59
1262	50.315335	-4.085612	1.91	182.9	2014-09-13	14:07:00
1263	50.315313	-4.085613	2.45	181.4	2014-09-13	14:07:01
1264	50.315288	-4.085612	2.72	178.2	2014-09-13	14:07:02
1265	50.315276	-4.085599	1.63	146.7	2014-09-13	14:07:03
1266	50.315271	-4.085583	1.31	116.3	2014-09-13	14:07:04
1267	50.315264	-4.085581	0.71	169.9	2014-09-13	14:07:05
1268	50.315258	-4.085586	0.76	209.5	2014-09-13	14:07:06
1269	50.315251	-4.085591	0.94	199.6	2014-09-13	14:07:07
1270	50.315246	-4.085593	0.58	198	2014-09-13	14:07:08
1271	50.315242	-4.085595	0.46	194.2	2014-09-13	14:07:09
1272	50.315237	-4.085596	0.54	190.1	2014-09-13	14:07:10
1273	50.315231	-4.085595	0.6	172.6	2014-09-13	14:07:11
1274	50.315232	-4.085597	0.17	279.2	2014-09-13	14:07:12
1275	50.315237	-4.085613	1.28	297.8	2014-09-13	14:07:13
1276	50.315246	-4.08562	1.06	332.6	2014-09-13	14:07:14
1277	50.315259	-4.085622	1.48	354.5	2014-09-13	14:07:15
1278	50.315288	-4.08561	3.39	15.1	2014-09-13	14:07:16
1279	50.315329	-4.085583	4.93	22.4	2014-09-13	14:07:17
1280	50.315362	-4.085556	4.17	27.5	2014-09-13	14:07:18
1281	50.315387	-4.085529	3.34	36.2	2014-09-13	14:07:19
1282	50.315411	-4.085502	3.31	35.2	2014-09-13	14:07:20
1283	50.315435	-4.085477	3.24	32.7	2014-09-13	14:07:21
1284	50.31546	-4.085457	3.09	28	2014-09-13	14:07:22
1285	50.315484	-4.085438	2.97	26.2	2014-09-13	14:07:23
1286	50.315507	-4.085422	2.78	24.6	2014-09-13	14:07:24
1287	50.315529	-4.085408	2.72	22.4	2014-09-13	14:07:25
1288	50.31555	-4.085394	2.51	22.3	2014-09-13	14:07:26
1289	50.315568	-4.085383	2.17	21.9	2014-09-13	14:07:27
1290	50.315483	-4.085433	5.08	200.6	2014-09-13	14:07:29
1291	50.315464	-4.085478	3.79	237	2014-09-13	14:07:30
1292	50.315486	-4.085483	2.49	352.1	2014-09-13	14:07:31
1293	50.315535	-4.085474	5.44	6.4	2014-09-13	14:07:32
1294	50.315598	-4.085467	7.01	4.2	2014-09-13	14:07:33
1295	50.315663	-4.085475	7.35	355.3	2014-09-13	14:07:34
1296	50.315709	-4.085525	6.14	325.1	2014-09-13	14:07:35
1297	50.315742	-4.085587	5.82	310.3	2014-09-13	14:07:36
1298	50.31578	-4.085644	5.84	315.9	2014-09-13	14:07:37
1299	50.315817	-4.085702	5.84	315.2	2014-09-13	14:07:38
1300	50.315854	-4.085761	5.83	313.9	2014-09-13	14:07:39
1301	50.315937	-4.085896	2.23	314	2014-09-13	14:07:45
1302	50.315831	-4.085738	16.31	136.3	2014-09-13	14:07:46
1303	50.315778	-4.085655	8.31	135	2014-09-13	14:07:47
1304	50.315765	-4.085604	3.94	111.9	2014-09-13	14:07:48
1305	50.315766	-4.085565	2.72	89	2014-09-13	14:07:49
1306	50.315738	-4.085544	3.43	153.6	2014-09-13	14:07:50
1307	50.315712	-4.085533	2.99	165	2014-09-13	14:07:51
1308	50.315691	-4.08553	2.39	174.3	2014-09-13	14:07:52
1309	50.315672	-4.085533	2.14	187.2	2014-09-13	14:07:53
1310	50.315658	-4.085535	1.52	185.4	2014-09-13	14:07:54
1311	50.315641	-4.085539	1.9	187.9	2014-09-13	14:07:55
1312	50.315624	-4.08554	1.87	182.2	2014-09-13	14:07:56
1313	50.31561	-4.085538	1.65	175.3	2014-09-13	14:07:57
1314	50.315608	-4.085534	0.33	116.6	2014-09-13	14:07:58
1315	50.315603	-4.085532	0.61	165.7	2014-09-13	14:07:59
1316	50.315591	-4.085533	1.4	181.7	2014-09-13	14:08:00
1317	50.315579	-4.085531	1.32	176.6	2014-09-13	14:08:01
1318	50.315566	-4.085531	1.41	180	2014-09-13	14:08:02
1319	50.315552	-4.085532	1.59	182.6	2014-09-13	14:08:03
1320	50.315539	-4.085535	1.49	188.3	2014-09-13	14:08:04
1321	50.315524	-4.085541	1.7	192.9	2014-09-13	14:08:05
1322	50.315509	-4.085549	1.71	200.6	2014-09-13	14:08:06
1323	50.315495	-4.085556	1.6	196.7	2014-09-13	14:08:07
1324	50.31549	-4.085559	0.69	199.5	2014-09-13	14:08:08
1325	50.315482	-4.085561	0.91	190.9	2014-09-13	14:08:09
1326	50.315472	-4.085566	1.14	196.7	2014-09-13	14:08:10
1327	50.315464	-4.085569	0.92	191.5	2014-09-13	14:08:11
1328	50.315455	-4.085571	0.95	187.9	2014-09-13	14:08:12
1329	50.315445	-4.085573	1.16	189.4	2014-09-13	14:08:13
1330	50.315435	-4.085574	1.1	183.1	2014-09-13	14:08:14
1331	50.315423	-4.085578	1.32	191.7	2014-09-13	14:08:15
1332	50.315408	-4.085583	1.71	192.7	2014-09-13	14:08:16
1333	50.315396	-4.085588	1.38	193.9	2014-09-13	14:08:17
1334	50.315385	-4.085592	1.31	194.2	2014-09-13	14:08:18
1335	50.315378	-4.085593	0.71	183.4	2014-09-13	14:08:19
1336	50.315378	-4.085593	0.06	167.8	2014-09-13	14:08:20
1337	50.315371	-4.085594	0.8	188.6	2014-09-13	14:08:21
1338	50.315364	-4.085598	0.78	200	2014-09-13	14:08:22
1339	50.315362	-4.085601	0.34	223.8	2014-09-13	14:08:23
1340	50.315361	-4.085601	0.04	162	2014-09-13	14:08:25
1341	50.315361	-4.085601	0.05	186.9	2014-09-13	14:08:26
1342	50.315361	-4.085601	0.04	62	2014-09-13	14:08:27
1343	50.315361	-4.0856	0.02	90	2014-09-13	14:08:29
1344	50.315361	-4.0856	0.04	197.7	2014-09-13	14:08:30
1345	50.315361	-4.0856	0.03	156.5	2014-09-13	14:08:31
1346	50.31536	-4.0856	0.01	147.4	2014-09-13	14:08:32
1347	50.315357	-4.085601	0.39	186.1	2014-09-13	14:08:33
1348	50.315354	-4.085603	0.34	205.8	2014-09-13	14:08:34
1349	50.315354	-4.085602	0.02	65.7	2014-09-13	14:08:36
1350	50.315354	-4.085602	0.02	90	2014-09-13	14:08:37
1351	50.315354	-4.085602	0.01	90	2014-09-13	14:08:38
1352	50.315354	-4.085602	0.01	270	2014-09-13	14:08:39
1353	50.315354	-4.085602	0.03	249.2	2014-09-13	14:08:40
1354	50.315354	-4.085602	0.01	270	2014-09-13	14:08:41
1355	50.315354	-4.085602	0.02	162.3	2014-09-13	14:08:43
1356	50.315351	-4.085605	0.35	217.5	2014-09-13	14:08:44
1357	50.315351	-4.085605	0.1	169.2	2014-09-13	14:08:45
1358	50.31535	-4.085604	0.09	163.9	2014-09-13	14:08:46
1359	50.315348	-4.085607	0.31	216.2	2014-09-13	14:08:47
1360	50.315347	-4.085606	0.04	150.7	2014-09-13	14:08:49
1361	50.315346	-4.085605	0.19	145.8	2014-09-13	14:08:50
1362	50.315345	-4.085616	0.76	268.6	2014-09-13	14:08:51
1363	50.315345	-4.085635	1.4	269.6	2014-09-13	14:08:52
1364	50.315346	-4.085657	1.52	273.2	2014-09-13	14:08:53
1365	50.315348	-4.085678	1.53	276.6	2014-09-13	14:08:54
1366	50.315356	-4.085695	1.56	308.2	2014-09-13	14:08:55
1367	50.315363	-4.08571	1.28	305.7	2014-09-13	14:08:56
1368	50.315368	-4.085722	1.04	306.2	2014-09-13	14:08:57
1369	50.315377	-4.085729	1.07	329.9	2014-09-13	14:08:58
1370	50.315386	-4.085735	1.12	339.4	2014-09-13	14:08:59
1371	50.315406	-4.085739	2.2	351.1	2014-09-13	14:09:00
1372	50.31544	-4.085737	3.77	2.9	2014-09-13	14:09:01
1373	50.315485	-4.085723	5.17	10.6	2014-09-13	14:09:02
1374	50.31554	-4.08572	6.1	2.5	2014-09-13	14:09:03
1375	50.315594	-4.085738	6.13	347.9	2014-09-13	14:09:04
1376	50.315644	-4.08576	5.82	343.8	2014-09-13	14:09:05
1377	50.315694	-4.085778	5.73	347.2	2014-09-13	14:09:06
1378	50.315747	-4.085786	5.89	354.8	2014-09-13	14:09:07
1379	50.315809	-4.08579	6.96	357.5	2014-09-13	14:09:08
1380	50.315876	-4.085801	7.42	353.8	2014-09-13	14:09:09
1381	50.315926	-4.085829	5.9	340.4	2014-09-13	14:09:10
1382	50.315963	-4.085864	4.84	329.6	2014-09-13	14:09:11
1383	50.316004	-4.08589	4.96	337.5	2014-09-13	14:09:12
1384	50.316057	-4.085917	6.13	342.2	2014-09-13	14:09:13
1385	50.316113	-4.085954	6.73	336.9	2014-09-13	14:09:14
1386	50.316161	-4.085995	6.17	331.3	2014-09-13	14:09:15
1387	50.316201	-4.086035	5.3	327.7	2014-09-13	14:09:16
1388	50.316238	-4.086074	4.89	326.1	2014-09-13	14:09:17
1389	50.316271	-4.086116	4.75	321.2	2014-09-13	14:09:18
1390	50.316296	-4.086163	4.35	309.2	2014-09-13	14:09:19
1391	50.316307	-4.086201	2.94	294.1	2014-09-13	14:09:20
1392	50.31631	-4.086223	1.66	284.6	2014-09-13	14:09:21
1393	50.316315	-4.086246	1.67	289.3	2014-09-13	14:09:22
1394	50.316321	-4.086269	1.74	290	2014-09-13	14:09:23
1395	50.316269	-4.086261	0.83	174.7	2014-09-13	14:09:30
1396	50.316261	-4.086248	1.25	133.3	2014-09-13	14:09:31
1397	50.316257	-4.086238	0.84	120	2014-09-13	14:09:32
1398	50.316242	-4.086231	1.81	164.9	2014-09-13	14:09:33
1399	50.316228	-4.086224	1.58	160.1	2014-09-13	14:09:34
1400	50.316208	-4.086217	2.36	167.8	2014-09-13	14:09:35
1401	50.316189	-4.086207	2.21	161.8	2014-09-13	14:09:36
1402	50.31617	-4.086198	2.22	162.7	2014-09-13	14:09:37
1403	50.316155	-4.086188	1.77	158	2014-09-13	14:09:38
1404	50.316145	-4.086178	1.33	145.7	2014-09-13	14:09:39
1405	50.316134	-4.086166	1.56	146	2014-09-13	14:09:40
1406	50.316119	-4.086153	1.81	150.8	2014-09-13	14:09:41
1407	50.316103	-4.086141	1.97	154.9	2014-09-13	14:09:42
1408	50.316087	-4.086127	2.04	150.6	2014-09-13	14:09:43
1409	50.31607	-4.086114	2.16	154	2014-09-13	14:09:44
1410	50.316055	-4.086099	2	148.7	2014-09-13	14:09:45
1411	50.316041	-4.086084	1.9	144	2014-09-13	14:09:46
1412	50.316036	-4.086067	1.29	115.7	2014-09-13	14:09:47
1413	50.316032	-4.086051	1.22	111.1	2014-09-13	14:09:48
1414	50.31602	-4.086035	1.74	138.6	2014-09-13	14:09:49
1415	50.316007	-4.08602	1.85	144	2014-09-13	14:09:50
1416	50.315993	-4.086006	1.79	147.1	2014-09-13	14:09:51
1417	50.315978	-4.085993	1.92	150.4	2014-09-13	14:09:52
1418	50.315963	-4.085977	2.05	146.5	2014-09-13	14:09:53
1419	50.315948	-4.085964	1.87	149.3	2014-09-13	14:09:54
1420	50.315936	-4.085951	1.68	147.4	2014-09-13	14:09:55
1421	50.315923	-4.085937	1.75	145	2014-09-13	14:09:56
1422	50.31591	-4.085923	1.74	147.1	2014-09-13	14:09:57
1423	50.315898	-4.08591	1.64	144.3	2014-09-13	14:09:58
1424	50.315889	-4.085896	1.42	135.6	2014-09-13	14:09:59
1425	50.315879	-4.085882	1.44	136.6	2014-09-13	14:10:00
1426	50.315869	-4.085867	1.52	136.8	2014-09-13	14:10:01
1427	50.315858	-4.085853	1.6	141.5	2014-09-13	14:10:02
1428	50.315846	-4.085842	1.58	148.4	2014-09-13	14:10:03
1429	50.315835	-4.08583	1.51	147.1	2014-09-13	14:10:04
1430	50.315823	-4.085819	1.56	148.6	2014-09-13	14:10:05
1431	50.315809	-4.085807	1.7	150.1	2014-09-13	14:10:06
1432	50.315797	-4.085795	1.58	148.3	2014-09-13	14:10:07
1433	50.315787	-4.085783	1.43	143.2	2014-09-13	14:10:08
1434	50.31578	-4.085771	1.16	134.2	2014-09-13	14:10:09
1435	50.315774	-4.08576	1.03	130.7	2014-09-13	14:10:10
1436	50.315765	-4.085751	1.16	147.7	2014-09-13	14:10:11
1437	50.315754	-4.085744	1.31	155.2	2014-09-13	14:10:12
1438	50.315743	-4.085737	1.34	159.7	2014-09-13	14:10:13
1439	50.315729	-4.08573	1.6	162	2014-09-13	14:10:14
1440	50.315715	-4.085726	1.6	170.1	2014-09-13	14:10:15
1441	50.3157	-4.085725	1.64	176.9	2014-09-13	14:10:16
1442	50.315685	-4.085724	1.66	176.3	2014-09-13	14:10:17
1443	50.315677	-4.08572	0.93	166	2014-09-13	14:10:18
1444	50.315672	-4.085716	0.61	150.2	2014-09-13	14:10:19
1445	50.315663	-4.085715	1.1	175.3	2014-09-13	14:10:20
1446	50.31565	-4.085714	1.38	176.8	2014-09-13	14:10:21
1447	50.315639	-4.085713	1.21	175.5	2014-09-13	14:10:22
1448	50.315626	-4.08571	1.45	173.8	2014-09-13	14:10:23
1449	50.315613	-4.085706	1.5	168.1	2014-09-13	14:10:24
1450	50.315601	-4.085701	1.4	165.2	2014-09-13	14:10:25
1451	50.315587	-4.085693	1.63	158.6	2014-09-13	14:10:26
1452	50.315575	-4.085683	1.58	154.2	2014-09-13	14:10:27
1453	50.315571	-4.085672	0.88	121.9	2014-09-13	14:10:28
1454	50.315567	-4.085661	0.92	116.5	2014-09-13	14:10:29
1455	50.315562	-4.08565	0.98	127	2014-09-13	14:10:30
1456	50.31556	-4.085636	1.01	100.6	2014-09-13	14:10:31
1457	50.315557	-4.085619	1.25	102.5	2014-09-13	14:10:32
1458	50.315555	-4.085599	1.43	99.4	2014-09-13	14:10:33
1459	50.315557	-4.08558	1.34	82.4	2014-09-13	14:10:34
1460	50.315559	-4.085563	1.25	77	2014-09-13	14:10:35
1461	50.315563	-4.085546	1.25	73.5	2014-09-13	14:10:36
1462	50.315567	-4.08553	1.24	68.3	2014-09-13	14:10:37
1463	50.315575	-4.085517	1.31	47.6	2014-09-13	14:10:38
1464	50.315589	-4.085505	1.77	28.5	2014-09-13	14:10:39
1465	50.315606	-4.085494	2.09	21.8	2014-09-13	14:10:40
1466	50.315623	-4.085482	2.06	24.6	2014-09-13	14:10:41
1467	50.31564	-4.085469	2.06	26.4	2014-09-13	14:10:42
1468	50.315656	-4.085456	2.07	25.2	2014-09-13	14:10:43
1469	50.315673	-4.085445	2.04	23.8	2014-09-13	14:10:44
1470	50.31569	-4.085433	2.07	23.6	2014-09-13	14:10:45
1471	50.315697	-4.085436	0.82	344.5	2014-09-13	14:10:46
1472	50.315667	-4.08545	3.48	196	2014-09-13	14:10:47
1473	50.315642	-4.085462	2.91	197.1	2014-09-13	14:10:48
1474	50.315623	-4.08547	2.25	195.8	2014-09-13	14:10:49
1475	50.315609	-4.085474	1.61	190	2014-09-13	14:10:50
1476	50.315595	-4.085477	1.53	187.6	2014-09-13	14:10:51
1477	50.315582	-4.085478	1.47	182.8	2014-09-13	14:10:52
1478	50.315571	-4.085474	1.29	167.2	2014-09-13	14:10:53
1479	50.31556	-4.08547	1.2	166.2	2014-09-13	14:10:54
1480	50.315548	-4.085468	1.32	174	2014-09-13	14:10:55
1481	50.315535	-4.085466	1.47	173	2014-09-13	14:10:56
1482	50.315524	-4.085463	1.22	169.9	2014-09-13	14:10:57
1483	50.315516	-4.085462	0.97	178.9	2014-09-13	14:10:58
1484	50.315506	-4.085462	1.09	177.8	2014-09-13	14:10:59
1485	50.315495	-4.085462	1.25	178.9	2014-09-13	14:11:00
1486	50.315482	-4.085463	1.39	185.2	2014-09-13	14:11:01
1487	50.315469	-4.085465	1.42	185.3	2014-09-13	14:11:02
1488	50.315457	-4.085467	1.35	185.3	2014-09-13	14:11:03
1489	50.315447	-4.085466	1.2	177.1	2014-09-13	14:11:04
1490	50.315437	-4.085463	1.06	169	2014-09-13	14:11:05
1491	50.31543	-4.08546	0.87	164.2	2014-09-13	14:11:06
1492	50.315422	-4.085458	0.85	171.9	2014-09-13	14:11:07
1493	50.315421	-4.085457	0.19	144.4	2014-09-13	14:11:08
1494	50.315422	-4.085455	0.18	40.6	2014-09-13	14:11:09
1495	50.315418	-4.085455	0.48	180.7	2014-09-13	14:11:10
1496	50.315412	-4.085454	0.6	174.9	2014-09-13	14:11:11
1497	50.315407	-4.085452	0.58	166.2	2014-09-13	14:11:12
1498	50.315402	-4.08545	0.58	160.9	2014-09-13	14:11:13
1499	50.315398	-4.085446	0.57	152	2014-09-13	14:11:14
1500	50.315395	-4.085443	0.4	145.2	2014-09-13	14:11:15
1501	50.315392	-4.085438	0.5	134	2014-09-13	14:11:16
1502	50.315389	-4.08543	0.58	117.6	2014-09-13	14:11:17
1503	50.315388	-4.085421	0.7	103.2	2014-09-13	14:11:18
1504	50.315387	-4.085411	0.68	99.5	2014-09-13	14:11:19
1505	50.315422	-4.085453	0.99	322.8	2014-09-13	14:11:24
1506	50.315429	-4.08546	0.86	328.1	2014-09-13	14:11:25
1507	50.315439	-4.08546	1.11	357.3	2014-09-13	14:11:26
1508	50.315463	-4.085455	2.72	8.9	2014-09-13	14:11:27
1509	50.315504	-4.08544	4.67	13	2014-09-13	14:11:28
1510	50.315556	-4.085422	5.9	12.3	2014-09-13	14:11:29
1511	50.315611	-4.085413	6.15	5.9	2014-09-13	14:11:30
1512	50.315662	-4.085411	5.73	1.2	2014-09-13	14:11:31
1513	50.315715	-4.085407	5.9	3	2014-09-13	14:11:32
1514	50.315769	-4.085392	6.1	10	2014-09-13	14:11:33
1515	50.315812	-4.085355	5.48	28.7	2014-09-13	14:11:34
1516	50.315845	-4.085303	5.23	45.6	2014-09-13	14:11:35
1517	50.315878	-4.08525	5.25	45.8	2014-09-13	14:11:36
1518	50.31591	-4.085197	5.18	46.8	2014-09-13	14:11:37
1519	50.315939	-4.085139	5.28	51.5	2014-09-13	14:11:38
1520	50.315968	-4.085081	5.24	51.6	2014-09-13	14:11:39
1521	50.315998	-4.085023	5.28	51.5	2014-09-13	14:11:40
1522	50.31587	-4.085142	1.04	210.7	2014-09-13	14:11:56
1523	50.315868	-4.085138	0.17	125	2014-09-13	14:11:58
1524	50.315894	-4.085112	3.47	32.7	2014-09-13	14:11:59
1525	50.315902	-4.085101	1.13	43.9	2014-09-13	14:12:00
1526	50.3159	-4.085114	0.96	262.7	2014-09-13	14:12:01
1527	50.315892	-4.085124	1.21	215.2	2014-09-13	14:12:02
1528	50.315878	-4.085135	1.69	209.6	2014-09-13	14:12:03
1529	50.315869	-4.085147	1.38	217.3	2014-09-13	14:12:04
1530	50.315853	-4.085159	1.92	205	2014-09-13	14:12:05
1531	50.315837	-4.085166	1.83	197.6	2014-09-13	14:12:06
1532	50.315823	-4.085176	1.75	202.6	2014-09-13	14:12:07
1533	50.315817	-4.085179	0.72	197.9	2014-09-13	14:12:08
1534	50.315826	-4.085175	1.07	15.9	2014-09-13	14:12:09
1535	50.315831	-4.085175	0.29	0	2014-09-13	14:12:11
1536	50.315826	-4.085181	0.69	215.6	2014-09-13	14:12:12
1537	50.315818	-4.08519	1.11	217.2	2014-09-13	14:12:13
1538	50.315807	-4.0852	1.44	208.4	2014-09-13	14:12:14
1539	50.315795	-4.085209	1.52	206.7	2014-09-13	14:12:15
1540	50.315782	-4.08522	1.64	208.1	2014-09-13	14:12:16
1541	50.315766	-4.085233	1.94	207.7	2014-09-13	14:12:17
1542	50.315751	-4.085243	1.8	204.2	2014-09-13	14:12:18
1543	50.315751	-4.085243	0.01	150.4	2014-09-13	14:12:19
1544	50.315764	-4.085237	1.48	18.6	2014-09-13	14:12:20
1545	50.315769	-4.085236	0.54	6.3	2014-09-13	14:12:21
1546	50.315766	-4.085237	0.34	190.1	2014-09-13	14:12:22
1547	50.315757	-4.085243	1.02	206.4	2014-09-13	14:12:23
1548	50.315749	-4.085251	1.07	212.6	2014-09-13	14:12:24
1549	50.315741	-4.085257	1.03	203.1	2014-09-13	14:12:25
1550	50.315732	-4.085263	1.04	205.1	2014-09-13	14:12:26
1551	50.315724	-4.085268	0.94	200.3	2014-09-13	14:12:27
1552	50.315716	-4.085272	0.95	201.9	2014-09-13	14:12:28
1553	50.315712	-4.085276	0.58	207	2014-09-13	14:12:29
1554	50.315708	-4.085278	0.47	197.8	2014-09-13	14:12:30
1555	50.315703	-4.085283	0.67	209.5	2014-09-13	14:12:31
1556	50.315696	-4.085286	0.74	196.4	2014-09-13	14:12:32
1557	50.31569	-4.08529	0.76	201.6	2014-09-13	14:12:33
1558	50.315683	-4.085297	0.97	214	2014-09-13	14:12:34
1559	50.315677	-4.0853	0.64	194.6	2014-09-13	14:12:35
1560	50.315674	-4.085302	0.36	211.7	2014-09-13	14:12:36
1561	50.315669	-4.085307	0.66	212.6	2014-09-13	14:12:37
1562	50.315661	-4.085314	1.04	206.2	2014-09-13	14:12:38
1563	50.315652	-4.08532	1.05	205.1	2014-09-13	14:12:39
1564	50.315643	-4.085327	1.13	204.9	2014-09-13	14:12:40
1565	50.315634	-4.085334	1.12	206.9	2014-09-13	14:12:41
1566	50.315625	-4.085342	1.14	209.3	2014-09-13	14:12:42
1567	50.31562	-4.085348	0.79	217	2014-09-13	14:12:43
1568	50.315618	-4.085353	0.35	241.5	2014-09-13	14:12:44
1569	50.315616	-4.085354	0.11	202	2014-09-13	14:12:46
1570	50.315614	-4.085353	0.29	159.4	2014-09-13	14:12:47
1571	50.315611	-4.085353	0.34	181.1	2014-09-13	14:12:48
1572	50.315608	-4.085354	0.32	191.6	2014-09-13	14:12:49
1573	50.315611	-4.085354	0.36	357.2	2014-09-13	14:12:50
1574	50.315622	-4.085354	1.17	358.5	2014-09-13	14:12:51
1575	50.315635	-4.085355	1.45	358.8	2014-09-13	14:12:52
1576	50.315653	-4.085354	2.07	1	2014-09-13	14:12:53
1577	50.315685	-4.08535	3.58	4.9	2014-09-13	14:12:54
1578	50.315727	-4.085339	4.66	9.1	2014-09-13	14:12:55
1579	50.315771	-4.085325	5.05	11.7	2014-09-13	14:12:56
1580	50.315818	-4.085305	5.47	15.2	2014-09-13	14:12:57
1581	50.31587	-4.085294	5.79	7.9	2014-09-13	14:12:58
1582	50.315917	-4.085304	5.31	352.1	2014-09-13	14:12:59
1583	50.315962	-4.085332	5.42	338.2	2014-09-13	14:13:00
1584	50.31601	-4.085367	5.8	334.5	2014-09-13	14:13:01
1585	50.316059	-4.08541	6.33	331.5	2014-09-13	14:13:02
1586	50.316109	-4.08546	6.56	327.2	2014-09-13	14:13:03
1587	50.316155	-4.085503	5.97	329.2	2014-09-13	14:13:04
1588	50.316199	-4.085533	5.39	336.4	2014-09-13	14:13:05
1589	50.316244	-4.085556	5.19	341.7	2014-09-13	14:13:06
1590	50.316288	-4.085577	5.15	343	2014-09-13	14:13:07
1591	50.316332	-4.085598	5.07	343.5	2014-09-13	14:13:08
1592	50.316177	-4.085569	1.44	173.2	2014-09-13	14:13:20
1593	50.31616	-4.08558	2.04	203.8	2014-09-13	14:13:21
1594	50.316147	-4.085585	1.55	191.1	2014-09-13	14:13:22
1595	50.316134	-4.085591	1.5	196.4	2014-09-13	14:13:23
1596	50.31612	-4.085597	1.57	197	2014-09-13	14:13:24
1597	50.316108	-4.085604	1.52	199.2	2014-09-13	14:13:25
1598	50.316103	-4.085612	0.38	228.9	2014-09-13	14:13:27
1599	50.316105	-4.085615	0.29	311.6	2014-09-13	14:13:28
1600	50.316107	-4.085616	0.31	346.5	2014-09-13	14:13:29
1601	50.316102	-4.085597	0.37	112.7	2014-09-13	14:13:33
1602	50.31609	-4.085603	1.38	198.4	2014-09-13	14:13:34
1603	50.316074	-4.085608	1.85	191.2	2014-09-13	14:13:35
1604	50.316056	-4.085613	2.01	189.6	2014-09-13	14:13:36
1605	50.31604	-4.085614	1.89	181.8	2014-09-13	14:13:37
1606	50.316026	-4.085615	1.46	184	2014-09-13	14:13:38
1607	50.316018	-4.08562	1.05	198.9	2014-09-13	14:13:39
1608	50.316005	-4.085623	1.44	190.5	2014-09-13	14:13:40
1609	50.31599	-4.085623	1.65	179	2014-09-13	14:13:41
1610	50.315977	-4.085617	1.51	163.5	2014-09-13	14:13:42
1611	50.31597	-4.085609	0.99	143	2014-09-13	14:13:43
1612	50.315962	-4.085599	1.13	143.7	2014-09-13	14:13:44
1613	50.315951	-4.085597	1.25	170.9	2014-09-13	14:13:45
1614	50.315937	-4.085595	1.49	176.1	2014-09-13	14:13:46
1615	50.315924	-4.085594	1.48	176.3	2014-09-13	14:13:47
1616	50.315911	-4.085592	1.52	175.7	2014-09-13	14:13:48
1617	50.315897	-4.085592	1.54	179.8	2014-09-13	14:13:49
1618	50.315882	-4.085595	1.64	187.3	2014-09-13	14:13:50
1619	50.31588	-4.085592	0.35	136.7	2014-09-13	14:13:51
1620	50.315895	-4.085578	1.9	30	2014-09-13	14:13:52
1621	50.315907	-4.085568	1.58	29.1	2014-09-13	14:13:53
1622	50.315911	-4.085562	0.64	41.6	2014-09-13	14:13:54
1623	50.315908	-4.085558	0.44	143.5	2014-09-13	14:13:55
1624	50.315901	-4.085557	0.82	173.7	2014-09-13	14:13:56
1625	50.315891	-4.085557	1.1	181.9	2014-09-13	14:13:57
1626	50.315878	-4.085558	1.45	182.1	2014-09-13	14:13:58
1627	50.315864	-4.085559	1.56	182.6	2014-09-13	14:13:59
1628	50.31585	-4.085563	1.58	189.8	2014-09-13	14:14:00
1629	50.315835	-4.085568	1.67	192.3	2014-09-13	14:14:01
1630	50.315821	-4.08557	1.62	186.8	2014-09-13	14:14:02
1631	50.315816	-4.085566	0.67	150	2014-09-13	14:14:03
1632	50.315822	-4.085556	1.03	44.1	2014-09-13	14:14:04
1633	50.31583	-4.085547	1.03	35.1	2014-09-13	14:14:05
1634	50.315838	-4.085539	1.13	32.6	2014-09-13	14:14:06
1635	50.31584	-4.085532	0.53	68.4	2014-09-13	14:14:07
1636	50.315837	-4.085525	0.56	124.7	2014-09-13	14:14:08
1637	50.315832	-4.085523	0.64	167.6	2014-09-13	14:14:09
1638	50.315826	-4.085519	0.68	149.6	2014-09-13	14:14:10
1639	50.315819	-4.085519	0.78	183.1	2014-09-13	14:14:11
1640	50.31581	-4.085522	1.11	191.5	2014-09-13	14:14:12
1641	50.315802	-4.08552	0.91	170.5	2014-09-13	14:14:13
1642	50.315794	-4.085519	0.87	174.5	2014-09-13	14:14:14
1643	50.315785	-4.085518	0.96	177.9	2014-09-13	14:14:15
1644	50.315776	-4.085519	1.05	180.3	2014-09-13	14:14:16
1645	50.315767	-4.085518	0.94	176.3	2014-09-13	14:14:17
1646	50.315763	-4.085516	0.46	164.4	2014-09-13	14:14:18
1647	50.315766	-4.085513	0.36	42.1	2014-09-13	14:14:19
1648	50.315769	-4.085515	0.38	326.6	2014-09-13	14:14:20
1649	50.315763	-4.08552	0.7	204.7	2014-09-13	14:14:21
1650	50.315754	-4.085519	0.95	176.4	2014-09-13	14:14:22
1651	50.315745	-4.085521	1.04	189.6	2014-09-13	14:14:23
1652	50.315733	-4.085522	1.37	184	2014-09-13	14:14:24
1653	50.31572	-4.085524	1.43	185	2014-09-13	14:14:25
1654	50.315705	-4.085528	1.74	189.7	2014-09-13	14:14:26
1655	50.315687	-4.085534	2	190.8	2014-09-13	14:14:27
1656	50.315684	-4.08553	0.46	143	2014-09-13	14:14:28
1657	50.315697	-4.085516	1.78	33.4	2014-09-13	14:14:29
1658	50.31571	-4.0855	1.82	38.3	2014-09-13	14:14:30
1659	50.315713	-4.085498	0.36	27.7	2014-09-13	14:14:31
1660	50.315708	-4.085502	0.54	210.4	2014-09-13	14:14:32
1661	50.315707	-4.085503	0.21	200.1	2014-09-13	14:14:33
1662	50.315709	-4.085496	0.28	57.5	2014-09-13	14:14:35
1663	50.315711	-4.085491	0.38	63.8	2014-09-13	14:14:36
1664	50.315713	-4.085485	0.48	62.4	2014-09-13	14:14:37
1665	50.31571	-4.085494	0.68	242	2014-09-13	14:14:38
1666	50.315711	-4.085504	0.74	274.3	2014-09-13	14:14:39
1667	50.315712	-4.085507	0.29	317.6	2014-09-13	14:14:40
1668	50.315718	-4.085509	0.61	345.2	2014-09-13	14:14:41
1669	50.315733	-4.085504	1.68	11.4	2014-09-13	14:14:42
1670	50.315752	-4.085494	2.31	17.8	2014-09-13	14:14:43
1671	50.315772	-4.085484	2.34	18.8	2014-09-13	14:14:44
1672	50.315776	-4.085488	0.54	324.2	2014-09-13	14:14:45
1673	50.315769	-4.085502	1.25	230.7	2014-09-13	14:14:46
1674	50.315761	-4.085512	1.16	219.5	2014-09-13	14:14:47
1675	50.315753	-4.085521	1.09	216.3	2014-09-13	14:14:48
1676	50.315743	-4.085529	1.26	204.5	2014-09-13	14:14:49
1677	50.31573	-4.085533	1.45	193.1	2014-09-13	14:14:50
1678	50.315715	-4.085539	1.69	194.3	2014-09-13	14:14:51
1679	50.315702	-4.085544	1.57	193.6	2014-09-13	14:14:52
1680	50.315693	-4.085547	0.95	190.5	2014-09-13	14:14:53
1681	50.315689	-4.085548	0.48	193.6	2014-09-13	14:14:54
1682	50.31568	-4.085552	1.05	195.1	2014-09-13	14:14:55
1683	50.31567	-4.085557	1.19	196.6	2014-09-13	14:14:56
1684	50.315659	-4.085563	1.31	199.7	2014-09-13	14:14:57
1685	50.315646	-4.085568	1.42	192.3	2014-09-13	14:14:58
1686	50.315633	-4.085573	1.48	195.6	2014-09-13	14:14:59
1687	50.315621	-4.085577	1.4	190.3	2014-09-13	14:15:00
1688	50.315608	-4.085579	1.43	185.7	2014-09-13	14:15:01
1689	50.315599	-4.085581	1.09	189.4	2014-09-13	14:15:02
1690	50.315591	-4.085583	0.87	187.5	2014-09-13	14:15:03
1691	50.315584	-4.085582	0.73	176.3	2014-09-13	14:15:04
1692	50.31558	-4.085583	0.52	184	2014-09-13	14:15:05
1693	50.315573	-4.085585	0.78	190.1	2014-09-13	14:15:06
1694	50.315564	-4.085587	0.98	189.8	2014-09-13	14:15:07
1695	50.315559	-4.085586	0.59	171.3	2014-09-13	14:15:08
1696	50.315557	-4.085586	0.18	180	2014-09-13	14:15:09
1697	50.315553	-4.085587	0.48	191.6	2014-09-13	14:15:10
1698	50.315551	-4.085591	0.36	235.5	2014-09-13	14:15:11
1699	50.315549	-4.085596	0.37	238.2	2014-09-13	14:15:12
1700	50.315547	-4.085602	0.54	233.9	2014-09-13	14:15:13
1701	50.315549	-4.085605	0.4	324.5	2014-09-13	14:15:14
1702	50.315562	-4.085598	1.49	18.7	2014-09-13	14:15:15
1703	50.315592	-4.085585	3.5	16.2	2014-09-13	14:15:16
1704	50.315634	-4.085561	4.89	20.2	2014-09-13	14:15:17
1705	50.315676	-4.085532	5.12	23.4	2014-09-13	14:15:18
1706	50.31572	-4.085499	5.42	25.4	2014-09-13	14:15:19
1707	50.315756	-4.085456	5.08	37.1	2014-09-13	14:15:20
1708	50.315789	-4.085402	5.32	46.3	2014-09-13	14:15:21
1709	50.315822	-4.085342	5.61	49.5	2014-09-13	14:15:22
1710	50.315855	-4.085283	5.58	48.7	2014-09-13	14:15:23
1711	50.315887	-4.085223	5.59	50.2	2014-09-13	14:15:24
1712	50.315913	-4.085148	6.06	61	2014-09-13	14:15:25
1713	50.315937	-4.085065	6.42	66.3	2014-09-13	14:15:26
1714	50.315959	-4.084983	6.38	66.9	2014-09-13	14:15:27
1715	50.315981	-4.084901	6.33	67.5	2014-09-13	14:15:28
1716	50.316123	-4.084504	3.59	60.7	2014-09-13	14:15:37
1717	50.316075	-4.084731	17.01	251.9	2014-09-13	14:15:38
1718	50.316032	-4.084877	11.41	245	2014-09-13	14:15:39
1719	50.31599	-4.084984	9	238.3	2014-09-13	14:15:40
1720	50.315962	-4.085032	4.59	227.6	2014-09-13	14:15:41
1721	50.31594	-4.085056	2.93	215.1	2014-09-13	14:15:42
1722	50.315923	-4.085071	2.27	209.3	2014-09-13	14:15:43
1723	50.315909	-4.085085	1.8	213.4	2014-09-13	14:15:44
1724	50.315894	-4.085102	2.03	215.1	2014-09-13	14:15:45
1725	50.315877	-4.085119	2.26	212.4	2014-09-13	14:15:46
1726	50.315861	-4.085131	2	206.7	2014-09-13	14:15:47
1727	50.315846	-4.085145	1.92	211.5	2014-09-13	14:15:48
1728	50.315831	-4.085158	1.89	208	2014-09-13	14:15:49
1729	50.315819	-4.085171	1.67	213.8	2014-09-13	14:15:50
1730	50.315809	-4.085181	1.36	212.1	2014-09-13	14:15:51
1731	50.315796	-4.085193	1.67	209.1	2014-09-13	14:15:52
1732	50.31578	-4.085205	1.91	208.3	2014-09-13	14:15:53
1733	50.315764	-4.085217	1.99	205.6	2014-09-13	14:15:54
1734	50.315749	-4.085227	1.82	201.3	2014-09-13	14:15:55
1735	50.315733	-4.085234	1.88	196.4	2014-09-13	14:15:56
1736	50.315716	-4.085241	1.94	194.3	2014-09-13	14:15:57
1737	50.315699	-4.085248	2	195.7	2014-09-13	14:15:58
1738	50.315682	-4.085255	1.93	194.3	2014-09-13	14:15:59
1739	50.315669	-4.085262	1.54	198.4	2014-09-13	14:16:00
1740	50.315659	-4.08527	1.27	207.1	2014-09-13	14:16:01
1741	50.315647	-4.085276	1.33	198.6	2014-09-13	14:16:02
1742	50.315634	-4.08528	1.55	191.1	2014-09-13	14:16:03
1743	50.315619	-4.085287	1.76	196.3	2014-09-13	14:16:04
1744	50.315605	-4.085294	1.62	197.1	2014-09-13	14:16:05
1745	50.315593	-4.0853	1.42	197.8	2014-09-13	14:16:06
1746	50.315581	-4.085305	1.38	195.8	2014-09-13	14:16:07
1747	50.315569	-4.085312	1.39	199.2	2014-09-13	14:16:08
1748	50.315556	-4.085324	1.65	210.1	2014-09-13	14:16:09
1749	50.315547	-4.08533	1.15	204.5	2014-09-13	14:16:10
1750	50.315544	-4.085335	0.45	224.9	2014-09-13	14:16:11
1751	50.315543	-4.085336	0.13	248.6	2014-09-13	14:16:12
1752	50.315534	-4.085349	1.33	221	2014-09-13	14:16:13
1753	50.315523	-4.08536	1.46	214.5	2014-09-13	14:16:14
1754	50.31551	-4.08537	1.6	204.8	2014-09-13	14:16:15
1755	50.315496	-4.085383	1.83	211.6	2014-09-13	14:16:16
1756	50.315482	-4.0854	2.01	215.8	2014-09-13	14:16:17
1757	50.315466	-4.085416	2.05	213.3	2014-09-13	14:16:18
1758	50.315453	-4.085425	1.63	205.1	2014-09-13	14:16:19
1759	50.315439	-4.085427	1.59	183	2014-09-13	14:16:20
1760	50.31542	-4.085426	2.11	178.7	2014-09-13	14:16:21
1761	50.315401	-4.085427	2.06	181.3	2014-09-13	14:16:22
1762	50.315383	-4.085427	2.03	181.7	2014-09-13	14:16:23
1763	50.315396	-4.085443	0.45	323.1	2014-09-13	14:16:27
1764	50.315404	-4.085442	0.87	1.6	2014-09-13	14:16:28
1765	50.315423	-4.085446	2.11	353	2014-09-13	14:16:29
1766	50.315431	-4.085447	0.92	353	2014-09-13	14:16:30
1767	50.315434	-4.085446	0.4	12.9	2014-09-13	14:16:31
1768	50.315438	-4.085443	0.46	31.9	2014-09-13	14:16:32
1769	50.31546	-4.08542	2.89	33.7	2014-09-13	14:16:33
1770	50.315481	-4.085397	2.91	34.4	2014-09-13	14:16:34
1771	50.315503	-4.085374	2.95	33.8	2014-09-13	14:16:35
1772	50.315516	-4.085372	1.39	5.4	2014-09-13	14:16:36
1773	50.315516	-4.085386	1	272.6	2014-09-13	14:16:37
1774	50.315511	-4.085395	0.82	229.9	2014-09-13	14:16:38
1775	50.315506	-4.085406	0.94	235.5	2014-09-13	14:16:39
1776	50.315498	-4.085417	1.22	218.9	2014-09-13	14:16:40
1777	50.315489	-4.085425	1.16	209.6	2014-09-13	14:16:41
1778	50.315478	-4.085432	1.31	201.7	2014-09-13	14:16:42
1779	50.315467	-4.085437	1.25	199.1	2014-09-13	14:16:43
1780	50.315462	-4.085439	0.57	192	2014-09-13	14:16:44
1781	50.315473	-4.085434	1.22	15.6	2014-09-13	14:16:45
1782	50.315482	-4.085434	0.97	3.2	2014-09-13	14:16:46
1783	50.315481	-4.085435	0.08	227.7	2014-09-13	14:16:48
1784	50.31548	-4.085436	0.08	193.4	2014-09-13	14:16:49
1785	50.315472	-4.085438	0.84	189.8	2014-09-13	14:16:50
1786	50.315464	-4.085445	1.12	206.6	2014-09-13	14:16:51
1787	50.315452	-4.085453	1.4	203.9	2014-09-13	14:16:52
1788	50.31544	-4.08546	1.44	201.7	2014-09-13	14:16:53
1789	50.315426	-4.085472	1.72	208.5	2014-09-13	14:16:54
1790	50.315414	-4.08548	1.55	201.7	2014-09-13	14:16:55
1791	50.315405	-4.085483	1.01	192.2	2014-09-13	14:16:56
1792	50.315405	-4.085483	0.02	327.4	2014-09-13	14:16:57
1793	50.315405	-4.085483	0.02	180	2014-09-13	14:16:58
1794	50.315396	-4.085491	1.16	210.6	2014-09-13	14:16:59
1795	50.315386	-4.0855	1.27	210.5	2014-09-13	14:17:00
1796	50.315374	-4.085511	1.49	209.5	2014-09-13	14:17:01
1797	50.315361	-4.085518	1.59	199.8	2014-09-13	14:17:02
1798	50.315348	-4.085525	1.57	199.4	2014-09-13	14:17:03
1799	50.315333	-4.085533	1.69	198.5	2014-09-13	14:17:04
1800	50.315322	-4.085541	1.32	205.8	2014-09-13	14:17:05
1801	50.315317	-4.085545	0.71	204	2014-09-13	14:17:06
1802	50.315316	-4.085545	0.08	197.5	2014-09-13	14:17:07
1803	50.315308	-4.085555	1.15	214.8	2014-09-13	14:17:08
1804	50.3153	-4.085562	1.01	209.4	2014-09-13	14:17:09
1805	50.315296	-4.085564	0.49	205.4	2014-09-13	14:17:10
1806	50.315294	-4.085565	0.11	189.2	2014-09-13	14:17:12
1807	50.315289	-4.085566	0.28	189.8	2014-09-13	14:17:14
1808	50.315287	-4.085568	0.2	225.5	2014-09-13	14:17:15
1809	50.315287	-4.085569	0.11	210	2014-09-13	14:17:16
1810	50.315286	-4.085569	0.03	157.3	2014-09-13	14:17:17
1811	50.315286	-4.085569	0.04	180	2014-09-13	14:17:18
1812	50.315286	-4.085569	0.03	213.6	2014-09-13	14:17:19
1813	50.315286	-4.085569	0.03	223.2	2014-09-13	14:17:20
1814	50.315285	-4.085569	0.03	156.5	2014-09-13	14:17:21
1815	50.315282	-4.085571	0.4	199.3	2014-09-13	14:17:22
1816	50.315282	-4.085571	0.02	180	2014-09-13	14:17:23
1817	50.31528	-4.085575	0.38	234.2	2014-09-13	14:17:24
1818	50.315277	-4.085578	0.18	217.4	2014-09-13	14:17:26
1819	50.315277	-4.085578	0.01	180	2014-09-13	14:17:27
1820	50.315277	-4.085578	0.01	90	2014-09-13	14:17:28
1821	50.315283	-4.085597	0.06	294	2014-09-13	14:17:51
1822	50.315283	-4.085601	0.31	287.4	2014-09-13	14:17:52
1823	50.315284	-4.085605	0.28	293.5	2014-09-13	14:17:53
1824	50.315285	-4.085608	0.23	284.1	2014-09-13	14:17:54
1825	50.315281	-4.085611	0.46	208.1	2014-09-13	14:17:55
1826	50.315276	-4.085609	0.6	168.6	2014-09-13	14:17:56
1827	50.31527	-4.085609	0.64	178.9	2014-09-13	14:17:57
1828	50.315268	-4.085604	0.44	128.1	2014-09-13	14:17:58
1829	50.315272	-4.085599	0.56	40.9	2014-09-13	14:17:59
1830	50.315277	-4.085595	0.63	26.2	2014-09-13	14:18:00
1831	50.315279	-4.085592	0.16	40.6	2014-09-13	14:18:02
1832	50.315279	-4.085592	0.04	90	2014-09-13	14:18:03
1833	50.315279	-4.085591	0.04	75.9	2014-09-13	14:18:04
1834	50.315279	-4.085591	0.04	74.3	2014-09-13	14:18:05
1835	50.315279	-4.08559	0.03	90	2014-09-13	14:18:06
1836	50.315279	-4.08559	0.02	119.4	2014-09-13	14:18:07
1837	50.315275	-4.085592	0.42	200	2014-09-13	14:18:08
1838	50.315271	-4.085592	0.52	179.3	2014-09-13	14:18:09
1839	50.315269	-4.08559	0.12	151.1	2014-09-13	14:18:11
1840	50.315272	-4.085587	0.42	33.3	2014-09-13	14:18:12
1841	50.315275	-4.085582	0.5	41.8	2014-09-13	14:18:13
1842	50.31528	-4.085577	0.68	36.3	2014-09-13	14:18:14
1843	50.315285	-4.085571	0.72	37.4	2014-09-13	14:18:15
1844	50.31529	-4.085562	0.8	49	2014-09-13	14:18:16
1845	50.315294	-4.085553	0.8	58.5	2014-09-13	14:18:17
1846	50.315295	-4.085551	0.16	53.2	2014-09-13	14:18:18
1847	50.315261	-4.085564	3.91	193.5	2014-09-13	14:18:19
1848	50.315237	-4.085573	2.76	194.5	2014-09-13	14:18:20
1849	50.315231	-4.085572	0.64	172	2014-09-13	14:18:21
1850	50.315242	-4.08557	1.23	6.4	2014-09-13	14:18:22
1851	50.315249	-4.085572	0.77	350.2	2014-09-13	14:18:23
1852	50.315241	-4.085568	0.94	160.4	2014-09-13	14:18:24
1853	50.315235	-4.085553	1.23	119.6	2014-09-13	14:18:25
1854	50.315231	-4.085535	1.36	110.5	2014-09-13	14:18:26
1855	50.315228	-4.085515	1.46	104.8	2014-09-13	14:18:27
1856	50.315226	-4.085496	1.34	96.8	2014-09-13	14:18:28
1857	50.315227	-4.08548	1.14	84.3	2014-09-13	14:18:29
1858	50.315233	-4.08547	0.93	50.8	2014-09-13	14:18:30
1859	50.315241	-4.085465	0.99	18.2	2014-09-13	14:18:31
1860	50.315253	-4.085463	1.31	8.3	2014-09-13	14:18:32
1861	50.315277	-4.085456	2.75	10.8	2014-09-13	14:18:33
1862	50.315317	-4.085439	4.62	14.8	2014-09-13	14:18:34
1863	50.315365	-4.085423	5.44	11.9	2014-09-13	14:18:35
1864	50.315417	-4.085411	5.9	8.5	2014-09-13	14:18:36
1865	50.315469	-4.085403	5.75	6	2014-09-13	14:18:37
1866	50.315522	-4.085399	5.91	2.4	2014-09-13	14:18:38
1867	50.315576	-4.085403	6.08	357.6	2014-09-13	14:18:39
1868	50.315631	-4.085416	6.15	351.3	2014-09-13	14:18:40
1869	50.315684	-4.085439	6.18	344.2	2014-09-13	14:18:41
1870	50.315731	-4.08547	5.69	337.3	2014-09-13	14:18:42
1871	50.315775	-4.085494	5.11	341	2014-09-13	14:18:43
1872	50.31582	-4.085508	5.13	348.3	2014-09-13	14:18:44
1873	50.315867	-4.085522	5.32	349.9	2014-09-13	14:18:45
1874	50.315914	-4.085534	5.31	350.8	2014-09-13	14:18:46
1875	50.315962	-4.085545	5.36	351.2	2014-09-13	14:18:47
1876	50.316009	-4.085557	5.39	351.2	2014-09-13	14:18:48
1877	50.31603	-4.085539	2.63	28.4	2014-09-13	14:18:49
1878	50.315961	-4.085507	8.04	163.8	2014-09-13	14:18:50
1879	50.315903	-4.085506	6.41	179.4	2014-09-13	14:18:51
1880	50.31586	-4.085511	4.86	183.5	2014-09-13	14:18:52
1881	50.315832	-4.08551	3.14	179.1	2014-09-13	14:18:53
1882	50.315838	-4.085511	0.72	352.3	2014-09-13	14:18:54
1883	50.31586	-4.085512	2.42	358.6	2014-09-13	14:18:55
1884	50.315872	-4.085514	1.33	355.1	2014-09-13	14:18:56
1885	50.315861	-4.085515	1.16	184.4	2014-09-13	14:18:57
1886	50.315837	-4.085519	2.7	186.3	2014-09-13	14:18:58
1887	50.315813	-4.085524	2.71	187.4	2014-09-13	14:18:59
1888	50.315794	-4.085529	2.09	189	2014-09-13	14:19:00
1889	50.315777	-4.08553	1.95	182.8	2014-09-13	14:19:01
1890	50.315759	-4.085532	1.99	183.6	2014-09-13	14:19:02
1891	50.315743	-4.085534	1.82	185.5	2014-09-13	14:19:03
1892	50.315729	-4.085537	1.49	186.6	2014-09-13	14:19:04
1893	50.315719	-4.085539	1.22	187.8	2014-09-13	14:19:05
1894	50.315706	-4.085541	1.37	185.7	2014-09-13	14:19:06
1895	50.315694	-4.085541	1.38	180	2014-09-13	14:19:07
1896	50.315686	-4.085543	0.91	189.8	2014-09-13	14:19:08
1897	50.315681	-4.085543	0.58	179.4	2014-09-13	14:19:09
1898	50.315673	-4.085542	0.82	175.4	2014-09-13	14:19:10
1899	50.315663	-4.085542	1.14	180.6	2014-09-13	14:19:11
1900	50.315651	-4.085542	1.32	179.8	2014-09-13	14:19:12
1901	50.31564	-4.085541	1.24	177.2	2014-09-13	14:19:13
1902	50.315628	-4.085544	1.4	187.6	2014-09-13	14:19:14
1903	50.315615	-4.085547	1.43	188.6	2014-09-13	14:19:15
1904	50.315603	-4.085552	1.39	194.1	2014-09-13	14:19:16
1905	50.315595	-4.085554	0.91	191.3	2014-09-13	14:19:17
1906	50.315595	-4.085554	0.02	64.3	2014-09-13	14:19:18
1907	50.315592	-4.085555	0.27	190.1	2014-09-13	14:19:19
1908	50.315582	-4.085558	1.19	190.3	2014-09-13	14:19:20
1909	50.31557	-4.08556	1.28	188	2014-09-13	14:19:21
1910	50.315558	-4.085564	1.4	190.8	2014-09-13	14:19:22
1911	50.315545	-4.085566	1.48	186.9	2014-09-13	14:19:23
1912	50.315532	-4.08557	1.5	189.6	2014-09-13	14:19:24
1913	50.315523	-4.085571	0.94	182.9	2014-09-13	14:19:25
1914	50.315523	-4.085571	0.07	225.5	2014-09-13	14:19:26
1915	50.315517	-4.085575	0.64	203.1	2014-09-13	14:19:27
1916	50.315509	-4.08558	1.01	201.7	2014-09-13	14:19:28
1917	50.315502	-4.085585	0.88	201	2014-09-13	14:19:29
1918	50.315493	-4.085587	0.96	190.4	2014-09-13	14:19:30
1919	50.315485	-4.085589	0.88	189.7	2014-09-13	14:19:31
1920	50.315479	-4.08559	0.68	185	2014-09-13	14:19:32
1921	50.315476	-4.08559	0.36	177.2	2014-09-13	14:19:33
1922	50.315477	-4.08559	0.08	0	2014-09-13	14:19:34
1923	50.315477	-4.08559	0.06	287.6	2014-09-13	14:19:35
1924	50.315481	-4.085593	0.45	333.2	2014-09-13	14:19:36
1925	50.315485	-4.085594	0.51	356.7	2014-09-13	14:19:37
1926	50.31549	-4.085596	0.53	343	2014-09-13	14:19:38
1927	50.315495	-4.085599	0.63	341.7	2014-09-13	14:19:39
1928	50.3155	-4.085601	0.61	345.2	2014-09-13	14:19:40
1929	50.315506	-4.085602	0.59	351.2	2014-09-13	14:19:41
1930	50.31551	-4.085604	0.5	344.9	2014-09-13	14:19:42
1931	50.315512	-4.085605	0.13	348.3	2014-09-13	14:19:44
1932	50.315511	-4.085605	0.09	192	2014-09-13	14:19:45
1933	50.31551	-4.085605	0.11	171	2014-09-13	14:19:46
1934	50.315507	-4.085612	0.6	234.1	2014-09-13	14:19:47
1935	50.315504	-4.08562	0.7	234.9	2014-09-13	14:19:48
1936	50.3155	-4.085629	0.78	238.4	2014-09-13	14:19:49
1937	50.315494	-4.085638	0.97	222.3	2014-09-13	14:19:50
1938	50.31548	-4.085646	1.61	199.9	2014-09-13	14:19:51
1939	50.315468	-4.085601	3.47	112.9	2014-09-13	14:19:52
1940	50.315464	-4.085578	1.7	102.6	2014-09-13	14:19:53
1941	50.315468	-4.085557	1.54	73.8	2014-09-13	14:19:54
1942	50.315468	-4.085539	1.29	89.6	2014-09-13	14:19:55
1943	50.315472	-4.08552	1.39	70.9	2014-09-13	14:19:56
1944	50.315472	-4.085505	1.09	94.4	2014-09-13	14:19:57
1945	50.315469	-4.085493	0.91	109.8	2014-09-13	14:19:58
1946	50.315466	-4.085481	0.91	114.1	2014-09-13	14:19:59
1947	50.315462	-4.08547	0.9	117.9	2014-09-13	14:20:00
1948	50.315456	-4.085463	0.79	142	2014-09-13	14:20:01
1949	50.315451	-4.085461	0.55	167.4	2014-09-13	14:20:02
1950	50.315448	-4.085462	0.37	185.4	2014-09-13	14:20:03
1951	50.315448	-4.085462	0.03	327.4	2014-09-13	14:20:04
1952	50.315448	-4.085462	0.01	270	2014-09-13	14:20:05
1953	50.315448	-4.085462	0.01	270	2014-09-13	14:20:06
1954	50.315452	-4.085451	0.91	62.5	2014-09-13	14:20:07
1955	50.315455	-4.085442	0.72	60.4	2014-09-13	14:20:08
1956	50.315456	-4.08544	0.1	47.6	2014-09-13	14:20:10
1957	50.315457	-4.08544	0.02	0	2014-09-13	14:20:11
1958	50.315457	-4.08544	0.01	90	2014-09-13	14:20:12
1959	50.315457	-4.08544	0.01	128.1	2014-09-13	14:20:13
1960	50.315456	-4.08544	0.03	191.5	2014-09-13	14:20:14
1961	50.315456	-4.08544	0.05	186.9	2014-09-13	14:20:15
1962	50.315451	-4.08544	0.56	181.8	2014-09-13	14:20:16
1963	50.315446	-4.08544	0.6	178.3	2014-09-13	14:20:17
1964	50.315439	-4.08544	0.74	183.3	2014-09-13	14:20:18
1965	50.315434	-4.085441	0.58	183.5	2014-09-13	14:20:19
1966	50.315433	-4.085442	0.05	218.7	2014-09-13	14:20:21
1967	50.315439	-4.08544	0.66	11.5	2014-09-13	14:20:22
1968	50.315443	-4.085439	0.49	9.8	2014-09-13	14:20:23
1969	50.315441	-4.085443	0.39	229.7	2014-09-13	14:20:24
1970	50.315437	-4.085451	0.74	232.6	2014-09-13	14:20:25
1971	50.315431	-4.085468	1.37	241.1	2014-09-13	14:20:26
1972	50.315423	-4.08549	1.75	241.3	2014-09-13	14:20:27
1973	50.315417	-4.085513	1.83	248.1	2014-09-13	14:20:28
1974	50.315411	-4.085538	1.89	248.6	2014-09-13	14:20:29
1975	50.315406	-4.085563	1.81	252.3	2014-09-13	14:20:30
1976	50.315404	-4.085581	1.35	257.7	2014-09-13	14:20:31
1977	50.315405	-4.085598	1.21	279.3	2014-09-13	14:20:32
1978	50.315402	-4.085616	1.3	255.9	2014-09-13	14:20:33
1979	50.315394	-4.085632	1.46	230.6	2014-09-13	14:20:34
1980	50.315384	-4.085647	1.53	225.3	2014-09-13	14:20:35
1981	50.315378	-4.085662	1.28	236.2	2014-09-13	14:20:36
1982	50.315371	-4.085672	1.07	224.8	2014-09-13	14:20:37
1983	50.315365	-4.085683	1.06	227.2	2014-09-13	14:20:38
1984	50.315356	-4.085695	1.27	220.1	2014-09-13	14:20:39
1985	50.315346	-4.085705	1.34	213.8	2014-09-13	14:20:40
1986	50.315335	-4.085713	1.34	202.8	2014-09-13	14:20:41
1987	50.315324	-4.085716	1.28	191.5	2014-09-13	14:20:42
1988	50.315311	-4.085718	1.39	186.9	2014-09-13	14:20:43
1989	50.315303	-4.085718	0.98	176.5	2014-09-13	14:20:44
1990	50.315298	-4.085717	0.53	174.9	2014-09-13	14:20:45
1991	50.315298	-4.085716	0.05	43.2	2014-09-13	14:20:46
1992	50.315304	-4.085713	0.65	21	2014-09-13	14:20:47
1993	50.315307	-4.08571	0.45	28.2	2014-09-13	14:20:48
1994	50.315311	-4.085708	0.42	22.3	2014-09-13	14:20:49
1995	50.315314	-4.085705	0.38	27.2	2014-09-13	14:20:50
1996	50.315318	-4.085704	0.43	15.2	2014-09-13	14:20:51
1997	50.315327	-4.085695	0.3	31.1	2014-09-13	14:20:55
1998	50.315329	-4.085681	1.02	76.8	2014-09-13	14:20:56
1999	50.315331	-4.085668	0.94	77.4	2014-09-13	14:20:57
[truncated: 4,445 more rows]
