# Supplementary material for: On the Potential of Surfers to Monitor Environmental Indicators in the Coastal Zone
Source: PLoS One. 2015 Jul 8;10(7):e0127706. doi: 10.1371/journal.pone.0127706 (PMC4496071; doi:10.1371/journal.pone.0127706)
Supplement: S1 Data — Contains 85 GPS tracks (comma separated files) used to estimate surfing performance statistics in the manuscript. (ZIP) [file pone.0127706.s001.zip › S1 Data GPS Tracks/20140914_Bovisand.csv]

No	Latitude	Longitude	Speed	Course	Date	Time
1	50.337028	-4.123172	0	0	2014-09-14	14:09:22
2	50.337017	-4.123251	2.89	256.7	2014-09-14	14:09:24
3	50.33701	-4.123274	1.8	247.8	2014-09-14	14:09:25
4	50.337003	-4.123282	0.97	213.2	2014-09-14	14:09:26
5	50.336997	-4.123282	0.7	182.4	2014-09-14	14:09:27
6	50.337005	-4.123275	0.54	28.2	2014-09-14	14:09:29
7	50.337004	-4.123257	1.3	95.8	2014-09-14	14:09:30
8	50.337	-4.123233	1.78	105.8	2014-09-14	14:09:31
9	50.336993	-4.123214	1.57	118.5	2014-09-14	14:09:32
10	50.336991	-4.123194	1.42	97.5	2014-09-14	14:09:33
11	50.336987	-4.123185	0.78	129.5	2014-09-14	14:09:34
12	50.336983	-4.123185	0.44	173.8	2014-09-14	14:09:35
13	50.33698	-4.123194	0.72	242.3	2014-09-14	14:09:36
14	50.336978	-4.123213	1.38	259.1	2014-09-14	14:09:37
15	50.336977	-4.123232	1.37	265.7	2014-09-14	14:09:38
16	50.336975	-4.123252	1.46	260.1	2014-09-14	14:09:39
17	50.336975	-4.123269	1.2	270.8	2014-09-14	14:09:40
18	50.336976	-4.123282	0.9	279	2014-09-14	14:09:41
19	50.336976	-4.123293	0.84	268.7	2014-09-14	14:09:42
20	50.336976	-4.123304	0.73	272.2	2014-09-14	14:09:43
21	50.336976	-4.123317	0.93	266.6	2014-09-14	14:09:44
22	50.336973	-4.123337	1.5	258.9	2014-09-14	14:09:45
23	50.33697	-4.123362	1.75	260.5	2014-09-14	14:09:46
24	50.33697	-4.123385	1.64	267.1	2014-09-14	14:09:47
25	50.336967	-4.123406	1.56	261.4	2014-09-14	14:09:48
26	50.336967	-4.123425	1.31	266	2014-09-14	14:09:49
27	50.336965	-4.123438	0.91	261.7	2014-09-14	14:09:50
28	50.336963	-4.123452	1.05	252	2014-09-14	14:09:51
29	50.336959	-4.12347	1.35	254	2014-09-14	14:09:52
30	50.336953	-4.123492	1.7	247.1	2014-09-14	14:09:53
31	50.336945	-4.123517	2.03	241.8	2014-09-14	14:09:54
32	50.336938	-4.123539	1.68	246	2014-09-14	14:09:55
33	50.336933	-4.123555	1.31	244.6	2014-09-14	14:09:56
34	50.336931	-4.123569	1.06	252.5	2014-09-14	14:09:57
35	50.336929	-4.123584	1.04	259.7	2014-09-14	14:09:58
36	50.336923	-4.123601	1.41	240.6	2014-09-14	14:09:59
37	50.336914	-4.123623	1.82	239.1	2014-09-14	14:10:00
38	50.336907	-4.123646	1.79	243.8	2014-09-14	14:10:01
39	50.3369	-4.123669	1.86	244.5	2014-09-14	14:10:02
40	50.336893	-4.123692	1.79	243.1	2014-09-14	14:10:03
41	50.336889	-4.123709	1.31	252.6	2014-09-14	14:10:04
42	50.336888	-4.123724	1.05	264.4	2014-09-14	14:10:05
43	50.336886	-4.123736	0.91	253.4	2014-09-14	14:10:06
44	50.336883	-4.123748	0.9	249.4	2014-09-14	14:10:07
45	50.33688	-4.123763	1.1	250.1	2014-09-14	14:10:08
46	50.336872	-4.123782	1.6	238.2	2014-09-14	14:10:09
47	50.336862	-4.123806	2.05	236.3	2014-09-14	14:10:10
48	50.336852	-4.123832	2.14	239.6	2014-09-14	14:10:11
49	50.336844	-4.123858	2.07	244.9	2014-09-14	14:10:12
50	50.336836	-4.123882	1.94	242.2	2014-09-14	14:10:13
51	50.336829	-4.123901	1.51	239.6	2014-09-14	14:10:14
52	50.336824	-4.123918	1.34	243.6	2014-09-14	14:10:15
53	50.33682	-4.123933	1.14	247.4	2014-09-14	14:10:16
54	50.336818	-4.123948	1.13	256.1	2014-09-14	14:10:17
55	50.336814	-4.12397	1.62	256.4	2014-09-14	14:10:18
56	50.336811	-4.123998	1.99	259.5	2014-09-14	14:10:19
57	50.336811	-4.124023	1.81	272.1	2014-09-14	14:10:20
58	50.336812	-4.124044	1.45	271.1	2014-09-14	14:10:21
59	50.336806	-4.124061	1.38	242.5	2014-09-14	14:10:22
60	50.336799	-4.124078	1.45	235.9	2014-09-14	14:10:23
61	50.336794	-4.124092	1.14	244.8	2014-09-14	14:10:24
62	50.336792	-4.124105	0.94	252.6	2014-09-14	14:10:25
63	50.336789	-4.124117	0.95	251	2014-09-14	14:10:26
64	50.336782	-4.124133	1.37	232.7	2014-09-14	14:10:27
65	50.336776	-4.124154	1.63	249.2	2014-09-14	14:10:28
66	50.336771	-4.124176	1.66	248.2	2014-09-14	14:10:29
67	50.336766	-4.124196	1.58	248.1	2014-09-14	14:10:30
68	50.336761	-4.124214	1.33	246	2014-09-14	14:10:31
69	50.336757	-4.124229	1.18	247.2	2014-09-14	14:10:32
70	50.336734	-4.124254	3.1	215.2	2014-09-14	14:10:33
71	50.336724	-4.124273	1.73	230	2014-09-14	14:10:34
72	50.336709	-4.124299	2.52	227.2	2014-09-14	14:10:35
73	50.336698	-4.124323	2.08	236.3	2014-09-14	14:10:36
74	50.336688	-4.12434	1.68	227	2014-09-14	14:10:37
75	50.336679	-4.12436	1.76	233.9	2014-09-14	14:10:38
76	50.33667	-4.124381	1.7	237.8	2014-09-14	14:10:39
77	50.336663	-4.124397	1.43	233.7	2014-09-14	14:10:40
78	50.336655	-4.124412	1.38	232.5	2014-09-14	14:10:41
79	50.336647	-4.124431	1.58	236.3	2014-09-14	14:10:42
80	50.336637	-4.124452	1.93	231.8	2014-09-14	14:10:43
81	50.336628	-4.124475	1.88	237.6	2014-09-14	14:10:44
82	50.336617	-4.124496	1.92	232.1	2014-09-14	14:10:45
83	50.336607	-4.124516	1.81	233.7	2014-09-14	14:10:46
84	50.336602	-4.124534	1.38	242.7	2014-09-14	14:10:47
85	50.336596	-4.124549	1.28	240.2	2014-09-14	14:10:48
86	50.336586	-4.124569	1.75	231.8	2014-09-14	14:10:49
87	50.336576	-4.124592	2.04	235.4	2014-09-14	14:10:50
88	50.336566	-4.124619	2.21	238.4	2014-09-14	14:10:51
89	50.336557	-4.124643	1.97	239.3	2014-09-14	14:10:52
90	50.336548	-4.124662	1.66	236.6	2014-09-14	14:10:53
91	50.336541	-4.124678	1.36	233.8	2014-09-14	14:10:54
92	50.336534	-4.124698	1.68	241.4	2014-09-14	14:10:55
93	50.336526	-4.124721	1.86	241.6	2014-09-14	14:10:56
94	50.336518	-4.124742	1.73	238.4	2014-09-14	14:10:57
95	50.336509	-4.124761	1.65	233.2	2014-09-14	14:10:58
96	50.336502	-4.124776	1.35	233.2	2014-09-14	14:10:59
97	50.336495	-4.12479	1.27	232.3	2014-09-14	14:11:00
98	50.336486	-4.124809	1.66	235	2014-09-14	14:11:01
99	50.336475	-4.124831	2	232.7	2014-09-14	14:11:02
100	50.336466	-4.124853	1.85	235.3	2014-09-14	14:11:03
101	50.336456	-4.124871	1.7	228.5	2014-09-14	14:11:04
102	50.336446	-4.124889	1.67	232.2	2014-09-14	14:11:05
103	50.336437	-4.12491	1.83	234.8	2014-09-14	14:11:06
104	50.33643	-4.124931	1.68	241.4	2014-09-14	14:11:07
105	50.336421	-4.124956	2	240	2014-09-14	14:11:08
106	50.336411	-4.12498	2.03	238.1	2014-09-14	14:11:09
107	50.336403	-4.125	1.66	239.2	2014-09-14	14:11:10
108	50.336397	-4.125013	1.13	233	2014-09-14	14:11:11
109	50.336391	-4.125029	1.33	239.2	2014-09-14	14:11:12
110	50.336383	-4.12505	1.73	239.6	2014-09-14	14:11:13
111	50.336378	-4.125071	1.62	248.7	2014-09-14	14:11:14
112	50.336376	-4.125084	0.97	256	2014-09-14	14:11:15
113	50.336373	-4.12509	0.26	237.6	2014-09-14	14:11:17
114	50.336373	-4.125092	0.1	265	2014-09-14	14:11:18
115	50.336374	-4.125092	0.03	315.1	2014-09-14	14:11:19
116	50.336374	-4.125093	0.04	298	2014-09-14	14:11:20
117	50.336368	-4.125106	1.15	238.3	2014-09-14	14:11:21
118	50.336361	-4.12512	1.31	229.5	2014-09-14	14:11:22
119	50.336355	-4.125138	1.38	244.4	2014-09-14	14:11:23
120	50.336351	-4.125162	1.74	254.5	2014-09-14	14:11:24
121	50.336345	-4.125188	2	249.8	2014-09-14	14:11:25
122	50.336339	-4.125213	1.88	249.1	2014-09-14	14:11:26
123	50.336333	-4.125235	1.73	248.9	2014-09-14	14:11:27
124	50.336328	-4.125252	1.34	244.8	2014-09-14	14:11:28
125	50.336323	-4.125265	1.11	236.7	2014-09-14	14:11:29
126	50.336319	-4.125282	1.29	249.2	2014-09-14	14:11:30
127	50.336317	-4.125301	1.32	264.7	2014-09-14	14:11:31
128	50.336316	-4.12532	1.38	264.2	2014-09-14	14:11:32
129	50.336315	-4.12534	1.4	263.1	2014-09-14	14:11:33
130	50.336313	-4.125361	1.5	262.5	2014-09-14	14:11:34
131	50.336313	-4.125385	1.75	271.2	2014-09-14	14:11:35
132	50.336316	-4.125411	1.85	277.8	2014-09-14	14:11:36
133	50.336319	-4.125436	1.81	283.4	2014-09-14	14:11:37
134	50.336324	-4.125459	1.73	287	2014-09-14	14:11:38
135	50.336328	-4.125481	1.6	288	2014-09-14	14:11:39
136	50.336331	-4.125498	1.3	284.2	2014-09-14	14:11:40
137	50.336333	-4.125518	1.41	276.9	2014-09-14	14:11:41
138	50.336332	-4.125541	1.62	268.3	2014-09-14	14:11:42
139	50.336331	-4.125562	1.51	265.1	2014-09-14	14:11:43
140	50.336328	-4.125581	1.41	257.8	2014-09-14	14:11:44
141	50.336323	-4.125602	1.62	247.6	2014-09-14	14:11:45
142	50.336315	-4.125626	1.9	241.5	2014-09-14	14:11:46
143	50.336309	-4.125648	1.68	249.9	2014-09-14	14:11:47
144	50.336304	-4.12567	1.68	249.8	2014-09-14	14:11:48
145	50.336298	-4.125689	1.56	241.7	2014-09-14	14:11:49
146	50.336294	-4.125708	1.36	251.6	2014-09-14	14:11:50
147	50.33629	-4.125728	1.51	252	2014-09-14	14:11:51
148	50.336284	-4.125747	1.52	244.6	2014-09-14	14:11:52
149	50.336278	-4.125762	1.21	238.2	2014-09-14	14:11:53
150	50.336273	-4.125782	1.57	250.6	2014-09-14	14:11:54
151	50.336267	-4.125807	1.86	249.5	2014-09-14	14:11:55
152	50.336263	-4.125828	1.55	251.8	2014-09-14	14:11:56
153	50.336259	-4.125844	1.24	245.6	2014-09-14	14:11:57
154	50.336249	-4.125854	1.28	216.6	2014-09-14	14:11:58
155	50.336241	-4.125862	1.03	210.6	2014-09-14	14:11:59
156	50.336232	-4.125866	1.1	193.8	2014-09-14	14:12:00
157	50.336227	-4.125864	0.59	170.6	2014-09-14	14:12:01
158	50.33622	-4.125865	0.76	186.3	2014-09-14	14:12:02
159	50.336207	-4.125865	0.73	179.6	2014-09-14	14:12:04
160	50.336206	-4.125865	0.1	180	2014-09-14	14:12:05
161	50.336205	-4.125864	0.09	128.3	2014-09-14	14:12:06
162	50.336203	-4.125864	0.21	176.8	2014-09-14	14:12:07
163	50.336194	-4.125867	0.54	192.5	2014-09-14	14:12:09
164	50.336193	-4.125868	0.15	208.9	2014-09-14	14:12:10
165	50.336179	-4.125872	0.76	191.1	2014-09-14	14:12:12
166	50.33617	-4.125875	1.07	191.2	2014-09-14	14:12:13
167	50.336166	-4.125873	0.49	161.6	2014-09-14	14:12:14
168	50.336165	-4.125867	0.44	101	2014-09-14	14:12:15
169	50.336162	-4.125868	0.16	192	2014-09-14	14:12:17
170	50.336157	-4.125853	1.2	117	2014-09-14	14:12:18
171	50.336155	-4.125836	1.21	103.8	2014-09-14	14:12:19
172	50.336155	-4.125825	0.41	86.8	2014-09-14	14:12:21
173	50.336154	-4.125824	0.13	147.5	2014-09-14	14:12:22
174	50.336165	-4.125813	0.72	32.4	2014-09-14	14:12:24
175	50.33617	-4.125807	0.65	40	2014-09-14	14:12:25
176	50.336171	-4.125798	0.66	77.8	2014-09-14	14:12:26
177	50.33617	-4.125789	0.64	99.2	2014-09-14	14:12:27
178	50.336164	-4.125779	0.49	133.9	2014-09-14	14:12:29
179	50.336161	-4.125777	0.19	158.9	2014-09-14	14:12:31
180	50.336158	-4.125776	0.32	158.2	2014-09-14	14:12:32
181	50.336158	-4.125776	0.03	203.5	2014-09-14	14:12:33
182	50.336157	-4.125775	0.06	109.3	2014-09-14	14:12:34
183	50.336159	-4.125767	0.59	74.5	2014-09-14	14:12:35
184	50.336158	-4.125762	0.39	106.5	2014-09-14	14:12:36
185	50.336158	-4.125763	0.11	264.7	2014-09-14	14:12:37
186	50.336153	-4.12576	0.59	153.8	2014-09-14	14:12:38
187	50.336149	-4.125752	0.7	129.5	2014-09-14	14:12:39
188	50.336146	-4.125743	0.37	115.9	2014-09-14	14:12:41
189	50.336142	-4.125738	0.55	144.9	2014-09-14	14:12:42
190	50.336137	-4.125726	0.99	122.3	2014-09-14	14:12:43
191	50.336131	-4.125715	1.03	131	2014-09-14	14:12:44
192	50.33613	-4.125702	0.96	96.1	2014-09-14	14:12:45
193	50.336135	-4.125682	1.52	69.2	2014-09-14	14:12:46
194	50.336141	-4.125662	1.57	65.7	2014-09-14	14:12:47
195	50.336146	-4.125643	1.42	68.8	2014-09-14	14:12:48
196	50.336148	-4.125621	1.58	80.5	2014-09-14	14:12:49
197	50.336149	-4.125602	1.36	86.4	2014-09-14	14:12:50
198	50.336149	-4.125589	0.97	90.6	2014-09-14	14:12:51
199	50.336148	-4.125576	0.44	96.7	2014-09-14	14:12:53
200	50.336144	-4.125572	0.54	148	2014-09-14	14:12:54
201	50.336144	-4.125558	0.52	89.4	2014-09-14	14:12:56
202	50.336144	-4.125557	0.09	49.6	2014-09-14	14:12:57
203	50.336144	-4.125548	0.63	86.6	2014-09-14	14:12:58
204	50.336144	-4.12554	0.28	98.8	2014-09-14	14:13:00
205	50.336144	-4.125535	0.35	93.1	2014-09-14	14:13:01
206	50.336143	-4.125536	0.03	253.4	2014-09-14	14:13:02
207	50.336143	-4.125536	0.07	212.5	2014-09-14	14:13:03
208	50.336143	-4.125536	0.03	108.6	2014-09-14	14:13:04
209	50.336143	-4.125535	0.04	90	2014-09-14	14:13:05
210	50.336143	-4.125535	0.04	62.4	2014-09-14	14:13:06
211	50.336143	-4.125534	0.04	104.1	2014-09-14	14:13:07
212	50.336143	-4.125534	0.06	147.5	2014-09-14	14:13:08
213	50.336142	-4.125533	0.08	140.9	2014-09-14	14:13:09
214	50.336141	-4.125536	0.21	234.9	2014-09-14	14:13:10
215	50.336141	-4.125536	0.01	90	2014-09-14	14:13:11
216	50.336139	-4.12552	1.13	102.9	2014-09-14	14:13:12
217	50.336145	-4.125509	1.09	48.1	2014-09-14	14:13:13
218	50.336148	-4.125507	0.2	19.3	2014-09-14	14:13:15
219	50.336148	-4.125506	0.06	90	2014-09-14	14:13:16
220	50.336149	-4.125507	0.15	319.5	2014-09-14	14:13:17
221	50.336156	-4.12551	0.72	343.2	2014-09-14	14:13:18
222	50.33616	-4.125515	0.61	328.3	2014-09-14	14:13:19
223	50.336164	-4.125517	0.47	339.9	2014-09-14	14:13:20
224	50.336167	-4.125517	0.25	354.5	2014-09-14	14:13:21
225	50.336167	-4.125517	0.05	90	2014-09-14	14:13:22
226	50.336167	-4.125515	0.08	69.5	2014-09-14	14:13:23
227	50.336167	-4.125515	0.04	17.2	2014-09-14	14:13:24
228	50.336168	-4.125515	0.04	351.5	2014-09-14	14:13:25
229	50.336168	-4.125515	0.03	11.5	2014-09-14	14:13:26
230	50.336168	-4.125515	0.04	9.9	2014-09-14	14:13:27
231	50.336169	-4.125515	0.06	12	2014-09-14	14:13:28
232	50.336169	-4.125515	0.02	340.3	2014-09-14	14:13:29
233	50.336169	-4.125515	0.04	351.5	2014-09-14	14:13:30
234	50.336169	-4.125515	0.02	0	2014-09-14	14:13:31
235	50.336169	-4.125515	0.03	128.9	2014-09-14	14:13:32
236	50.336169	-4.125514	0.04	76.2	2014-09-14	14:13:33
237	50.33617	-4.125514	0.04	31.8	2014-09-14	14:13:34
238	50.33617	-4.125514	0.05	14.5	2014-09-14	14:13:35
239	50.336171	-4.125514	0.07	349.4	2014-09-14	14:13:36
240	50.336167	-4.125515	0.44	190.2	2014-09-14	14:13:37
241	50.336152	-4.125505	0.91	155.7	2014-09-14	14:13:39
242	50.336152	-4.125504	0.1	47.5	2014-09-14	14:13:40
243	50.336149	-4.125502	0.35	158.2	2014-09-14	14:13:41
244	50.336146	-4.125501	0.39	173.1	2014-09-14	14:13:42
245	50.33614	-4.125495	0.39	147.1	2014-09-14	14:13:44
246	50.336138	-4.125494	0.22	150.2	2014-09-14	14:13:45
247	50.336136	-4.125494	0.28	190.8	2014-09-14	14:13:46
248	50.336133	-4.125495	0.11	192.4	2014-09-14	14:13:49
249	50.336132	-4.125496	0.07	204.8	2014-09-14	14:13:50
250	50.336136	-4.12549	0.6	40.7	2014-09-14	14:13:51
251	50.336137	-4.125486	0.34	70.7	2014-09-14	14:13:52
252	50.336139	-4.125483	0.27	43.3	2014-09-14	14:13:53
253	50.33614	-4.125481	0.16	66.1	2014-09-14	14:13:54
254	50.33614	-4.125481	0.04	0	2014-09-14	14:13:55
255	50.33614	-4.125481	0.08	166.6	2014-09-14	14:13:56
256	50.33614	-4.125481	0.02	53.6	2014-09-14	14:13:57
257	50.336139	-4.125481	0.03	212.5	2014-09-14	14:13:58
258	50.336139	-4.125481	0.04	188.8	2014-09-14	14:13:59
259	50.336139	-4.125481	0.02	0	2014-09-14	14:14:00
260	50.336139	-4.125481	0.02	31	2014-09-14	14:14:01
261	50.33614	-4.125481	0.04	17.7	2014-09-14	14:14:02
262	50.33614	-4.12548	0.07	24.8	2014-09-14	14:14:03
263	50.33614	-4.125481	0.05	213.2	2014-09-14	14:14:04
264	50.33614	-4.125481	0.04	219	2014-09-14	14:14:05
265	50.336139	-4.125482	0.06	242.7	2014-09-14	14:14:06
266	50.336136	-4.125478	0.44	137.6	2014-09-14	14:14:07
267	50.336136	-4.125473	0.33	99.6	2014-09-14	14:14:08
268	50.336138	-4.125472	0.28	9.7	2014-09-14	14:14:09
269	50.33614	-4.125476	0.34	309.4	2014-09-14	14:14:10
270	50.336141	-4.125477	0.07	292.8	2014-09-14	14:14:11
271	50.336141	-4.125478	0.07	270	2014-09-14	14:14:12
272	50.33614	-4.125479	0.05	236.4	2014-09-14	14:14:13
273	50.33614	-4.125479	0.03	270	2014-09-14	14:14:14
274	50.33614	-4.125479	0.02	270	2014-09-14	14:14:15
275	50.336137	-4.125481	0.18	201.3	2014-09-14	14:14:17
276	50.336137	-4.125482	0.04	258	2014-09-14	14:14:18
277	50.336136	-4.125486	0.33	248.6	2014-09-14	14:14:19
278	50.336136	-4.125487	0.07	299.3	2014-09-14	14:14:20
279	50.336137	-4.125488	0.05	303.6	2014-09-14	14:14:21
280	50.336137	-4.125488	0.06	312.6	2014-09-14	14:14:22
281	50.336137	-4.125488	0.02	0	2014-09-14	14:14:23
282	50.336137	-4.125488	0.03	136.8	2014-09-14	14:14:24
283	50.336137	-4.125488	0.01	215.7	2014-09-14	14:14:25
284	50.336137	-4.125488	0.02	180	2014-09-14	14:14:26
285	50.336137	-4.125488	0.01	180	2014-09-14	14:14:27
286	50.336137	-4.125488	0.04	351.5	2014-09-14	14:14:28
287	50.336137	-4.125488	0.02	233.6	2014-09-14	14:14:29
288	50.336137	-4.125488	0.02	270	2014-09-14	14:14:30
289	50.336137	-4.125488	0.03	168.9	2014-09-14	14:14:31
290	50.336137	-4.125488	0.02	180	2014-09-14	14:14:32
291	50.336136	-4.125488	0.02	161.3	2014-09-14	14:14:33
292	50.336136	-4.125488	0.03	156.5	2014-09-14	14:14:34
293	50.336136	-4.125488	0.02	149	2014-09-14	14:14:35
294	50.336136	-4.125488	0.02	126.4	2014-09-14	14:14:36
295	50.336136	-4.125488	0.03	32.5	2014-09-14	14:14:37
296	50.336136	-4.125487	0.01	35.7	2014-09-14	14:14:38
297	50.336136	-4.125487	0.01	147.5	2014-09-14	14:14:39
298	50.336136	-4.125487	0.02	147.5	2014-09-14	14:14:40
299	50.336136	-4.125487	0.02	116.6	2014-09-14	14:14:41
300	50.336136	-4.125487	0.02	147.5	2014-09-14	14:14:42
301	50.336136	-4.125486	0.02	90	2014-09-14	14:14:43
302	50.336136	-4.125486	0.01	90	2014-09-14	14:14:44
303	50.336136	-4.125486	0.01	150.4	2014-09-14	14:14:45
304	50.336135	-4.125486	0.03	135.1	2014-09-14	14:14:46
305	50.336135	-4.125486	0.01	90	2014-09-14	14:14:47
306	50.336135	-4.125486	0.01	90	2014-09-14	14:14:48
307	50.336135	-4.125485	0.02	119.4	2014-09-14	14:14:49
308	50.336135	-4.125485	0.02	90	2014-09-14	14:14:50
309	50.336135	-4.125485	0.02	126.4	2014-09-14	14:14:51
310	50.336135	-4.125485	0.02	116.6	2014-09-14	14:14:52
311	50.336135	-4.125484	0.02	119.4	2014-09-14	14:14:53
312	50.336135	-4.125484	0.05	128.1	2014-09-14	14:14:54
313	50.336135	-4.125484	0.03	110.2	2014-09-14	14:14:55
314	50.336135	-4.125484	0.02	180	2014-09-14	14:14:56
315	50.336135	-4.125483	0.06	62.4	2014-09-14	14:14:57
316	50.336135	-4.125482	0.08	44.1	2014-09-14	14:14:58
317	50.336136	-4.125481	0.07	65	2014-09-14	14:14:59
318	50.336136	-4.12548	0.09	64	2014-09-14	14:15:00
319	50.336136	-4.125479	0.06	72.2	2014-09-14	14:15:01
320	50.336137	-4.125478	0.1	62.4	2014-09-14	14:15:02
321	50.336137	-4.125477	0.09	66.2	2014-09-14	14:15:03
322	50.336137	-4.125476	0.04	103.8	2014-09-14	14:15:04
323	50.336137	-4.125476	0.03	90	2014-09-14	14:15:05
324	50.336136	-4.125475	0.07	122.7	2014-09-14	14:15:06
325	50.336136	-4.125474	0.05	127.8	2014-09-14	14:15:08
326	50.336136	-4.125474	0.04	104.1	2014-09-14	14:15:09
327	50.336137	-4.125472	0.08	60.4	2014-09-14	14:15:11
328	50.336137	-4.125471	0.07	48.7	2014-09-14	14:15:12
329	50.336137	-4.125471	0.04	140.1	2014-09-14	14:15:13
330	50.336137	-4.12547	0.03	43.2	2014-09-14	14:15:14
331	50.336137	-4.12547	0.03	136.8	2014-09-14	14:15:15
332	50.336137	-4.12547	0.01	90	2014-09-14	14:15:16
333	50.336136	-4.12547	0.03	167.1	2014-09-14	14:15:17
334	50.336136	-4.12547	0.01	215.7	2014-09-14	14:15:18
335	50.336136	-4.12547	0.03	156.5	2014-09-14	14:15:19
336	50.336136	-4.12547	0.01	90	2014-09-14	14:15:20
337	50.336136	-4.125469	0.03	108.6	2014-09-14	14:15:21
338	50.336137	-4.125467	0.12	58.3	2014-09-14	14:15:23
339	50.336135	-4.125465	0.24	152	2014-09-14	14:15:24
340	50.336132	-4.12546	0.5	135.3	2014-09-14	14:15:25
341	50.336131	-4.12545	0.71	102.2	2014-09-14	14:15:26
342	50.336129	-4.125444	0.53	115.1	2014-09-14	14:15:27
343	50.336128	-4.125437	0.25	101.7	2014-09-14	14:15:29
344	50.336128	-4.125435	0.13	63.8	2014-09-14	14:15:30
345	50.336129	-4.125433	0.07	78	2014-09-14	14:15:32
346	50.336127	-4.125431	0.11	134.6	2014-09-14	14:15:34
347	50.336127	-4.125431	0.05	152.8	2014-09-14	14:15:35
348	50.336127	-4.12543	0.05	90	2014-09-14	14:15:36
349	50.336127	-4.125429	0.04	96.8	2014-09-14	14:15:38
350	50.336127	-4.125427	0.11	90	2014-09-14	14:15:39
351	50.336126	-4.125426	0.08	138.5	2014-09-14	14:15:41
352	50.336127	-4.125416	0.71	77.1	2014-09-14	14:15:42
353	50.336129	-4.125408	0.59	63.8	2014-09-14	14:15:43
354	50.336133	-4.125402	0.66	44.8	2014-09-14	14:15:44
355	50.336133	-4.125395	0.48	102.6	2014-09-14	14:15:45
356	50.336132	-4.125393	0.15	115.2	2014-09-14	14:15:46
357	50.336132	-4.125393	0	0	2014-09-14	14:15:48
358	50.336132	-4.125393	0.06	174.2	2014-09-14	14:15:49
359	50.336126	-4.125396	0.64	196.7	2014-09-14	14:15:50
360	50.336122	-4.125396	0.42	175.9	2014-09-14	14:15:51
361	50.33612	-4.125394	0.26	154	2014-09-14	14:15:52
362	50.336119	-4.125394	0.09	164.5	2014-09-14	14:15:53
363	50.336114	-4.125394	0.62	183.3	2014-09-14	14:15:54
364	50.336113	-4.125394	0.13	172.2	2014-09-14	14:15:55
365	50.336108	-4.125393	0.26	174.8	2014-09-14	14:15:57
366	50.336107	-4.125392	0.11	147.1	2014-09-14	14:15:58
367	50.336102	-4.125387	0.67	145.8	2014-09-14	14:15:59
368	50.336096	-4.125384	0.68	164.2	2014-09-14	14:16:00
369	50.336091	-4.125385	0.59	181.7	2014-09-14	14:16:01
370	50.336086	-4.125384	0.28	175.7	2014-09-14	14:16:03
371	50.336083	-4.125376	0.66	118.5	2014-09-14	14:16:04
372	50.336081	-4.125371	0.19	122.7	2014-09-14	14:16:06
373	50.336075	-4.125366	0.81	151.4	2014-09-14	14:16:07
374	50.336066	-4.125361	1.1	159.3	2014-09-14	14:16:08
375	50.336054	-4.125357	1.35	168	2014-09-14	14:16:09
376	50.336039	-4.125353	1.68	172	2014-09-14	14:16:10
377	50.336022	-4.125353	1.87	179.5	2014-09-14	14:16:11
378	50.336011	-4.125352	1.21	176.9	2014-09-14	14:16:12
379	50.335999	-4.125349	1.4	171.5	2014-09-14	14:16:13
380	50.335986	-4.125345	1.47	167.2	2014-09-14	14:16:14
381	50.33598	-4.125344	0.66	179	2014-09-14	14:16:15
382	50.335977	-4.125345	0.19	189.9	2014-09-14	14:16:17
383	50.335976	-4.125347	0.14	221.2	2014-09-14	14:16:18
384	50.335969	-4.125343	0.76	158.9	2014-09-14	14:16:19
385	50.335967	-4.125336	0.54	115.5	2014-09-14	14:16:20
386	50.335963	-4.125332	0.3	149.3	2014-09-14	14:16:22
387	50.335959	-4.125322	0.83	123.5	2014-09-14	14:16:23
388	50.335938	-4.125305	2.56	151.7	2014-09-14	14:16:24
389	50.335916	-4.125291	2.71	158.8	2014-09-14	14:16:25
390	50.335892	-4.125278	2.73	161.1	2014-09-14	14:16:26
391	50.33587	-4.125265	2.66	158.6	2014-09-14	14:16:27
392	50.33585	-4.125253	2.43	159.6	2014-09-14	14:16:28
393	50.335833	-4.125242	2.03	157.2	2014-09-14	14:16:29
394	50.335821	-4.125235	1.44	159.4	2014-09-14	14:16:30
395	50.335814	-4.125231	0.8	163.1	2014-09-14	14:16:31
396	50.335811	-4.125226	0.45	128.1	2014-09-14	14:16:32
397	50.335811	-4.125226	0	180	2014-09-14	14:16:34
398	50.335811	-4.125226	0.01	270	2014-09-14	14:16:35
399	50.335673	-4.125219	0.55	178	2014-09-14	14:17:03
400	50.335697	-4.125213	0.67	9	2014-09-14	14:17:07
401	50.335689	-4.125208	0.92	157.8	2014-09-14	14:17:08
402	50.335681	-4.125205	1.03	166.6	2014-09-14	14:17:09
403	50.335669	-4.125197	1.41	157.3	2014-09-14	14:17:10
404	50.335657	-4.12519	1.4	159.5	2014-09-14	14:17:11
405	50.335645	-4.12518	1.52	152.5	2014-09-14	14:17:12
406	50.335632	-4.12517	1.58	151.9	2014-09-14	14:17:13
407	50.335618	-4.12516	1.74	155.4	2014-09-14	14:17:14
408	50.335604	-4.125152	1.72	162.2	2014-09-14	14:17:15
409	50.33559	-4.125146	1.6	163.5	2014-09-14	14:17:16
410	50.335575	-4.12514	1.74	165.1	2014-09-14	14:17:17
411	50.335559	-4.125134	1.84	167.7	2014-09-14	14:17:18
412	50.335543	-4.125128	1.74	166.8	2014-09-14	14:17:19
413	50.335528	-4.125124	1.71	168.4	2014-09-14	14:17:20
414	50.335515	-4.125119	1.54	167.7	2014-09-14	14:17:21
415	50.335501	-4.125116	1.59	171.8	2014-09-14	14:17:22
416	50.335487	-4.12511	1.52	165.5	2014-09-14	14:17:23
417	50.335474	-4.125104	1.5	161.8	2014-09-14	14:17:24
418	50.335461	-4.125098	1.51	163	2014-09-14	14:17:25
419	50.33545	-4.125091	1.4	160.1	2014-09-14	14:17:26
420	50.335438	-4.125084	1.42	159.3	2014-09-14	14:17:27
421	50.335426	-4.125077	1.39	160	2014-09-14	14:17:28
422	50.335414	-4.125071	1.39	160.4	2014-09-14	14:17:29
423	50.335402	-4.125064	1.4	160.7	2014-09-14	14:17:30
424	50.335391	-4.125058	1.36	161.8	2014-09-14	14:17:31
425	50.335378	-4.125051	1.49	160.3	2014-09-14	14:17:32
426	50.335366	-4.125044	1.49	159.3	2014-09-14	14:17:33
427	50.335353	-4.125036	1.56	160.1	2014-09-14	14:17:34
428	50.335339	-4.125029	1.57	160.5	2014-09-14	14:17:35
429	50.335326	-4.125021	1.56	159	2014-09-14	14:17:36
430	50.335313	-4.125014	1.51	159.9	2014-09-14	14:17:37
431	50.335301	-4.125007	1.45	161.3	2014-09-14	14:17:38
432	50.335288	-4.125002	1.48	165.1	2014-09-14	14:17:39
433	50.335276	-4.124995	1.47	161.9	2014-09-14	14:17:40
434	50.335264	-4.124987	1.47	155.9	2014-09-14	14:17:41
435	50.335251	-4.124978	1.49	156.2	2014-09-14	14:17:42
436	50.33524	-4.12497	1.41	154.8	2014-09-14	14:17:43
437	50.335229	-4.124961	1.32	152.2	2014-09-14	14:17:44
438	50.335219	-4.124951	1.42	149.1	2014-09-14	14:17:45
439	50.335206	-4.124942	1.5	154.6	2014-09-14	14:17:46
440	50.335194	-4.124935	1.46	160.2	2014-09-14	14:17:47
441	50.335181	-4.124927	1.55	158.8	2014-09-14	14:17:48
442	50.335168	-4.124919	1.53	157.3	2014-09-14	14:17:49
443	50.335156	-4.12491	1.52	156.7	2014-09-14	14:17:50
444	50.335143	-4.124902	1.52	156.8	2014-09-14	14:17:51
445	50.335131	-4.124893	1.49	154.6	2014-09-14	14:17:52
446	50.33512	-4.124885	1.39	156.2	2014-09-14	14:17:53
447	50.33511	-4.124878	1.25	155.8	2014-09-14	14:17:54
448	50.3351	-4.12487	1.19	153.5	2014-09-14	14:17:55
449	50.33509	-4.124863	1.19	155.2	2014-09-14	14:17:56
450	50.335082	-4.124858	1.04	159.5	2014-09-14	14:17:57
451	50.33507	-4.124852	1.31	160.1	2014-09-14	14:17:58
452	50.33506	-4.124845	1.28	157.8	2014-09-14	14:17:59
453	50.33505	-4.124839	1.22	157.4	2014-09-14	14:18:00
454	50.33504	-4.124831	1.19	152.3	2014-09-14	14:18:01
455	50.335031	-4.124823	1.19	152	2014-09-14	14:18:02
456	50.335021	-4.124819	1.09	163.5	2014-09-14	14:18:03
457	50.335012	-4.124816	1.05	170.2	2014-09-14	14:18:04
458	50.335003	-4.124813	1.06	167.1	2014-09-14	14:18:05
459	50.334993	-4.124809	1.17	165.9	2014-09-14	14:18:06
460	50.334986	-4.124821	1.12	230.3	2014-09-14	14:18:07
461	50.334978	-4.124818	0.89	167.2	2014-09-14	14:18:08
462	50.334972	-4.124811	0.88	143.9	2014-09-14	14:18:09
463	50.334967	-4.124804	0.69	135.7	2014-09-14	14:18:10
464	50.334963	-4.124798	0.64	142.1	2014-09-14	14:18:11
465	50.334955	-4.124795	0.86	165.1	2014-09-14	14:18:12
466	50.334946	-4.124791	1.1	164.4	2014-09-14	14:18:13
467	50.334935	-4.124784	1.32	158.2	2014-09-14	14:18:14
468	50.334924	-4.12478	1.25	167	2014-09-14	14:18:15
469	50.334915	-4.124777	1.05	166.5	2014-09-14	14:18:16
470	50.334907	-4.12477	1.03	152.2	2014-09-14	14:18:17
471	50.334899	-4.124761	1.09	144	2014-09-14	14:18:18
472	50.334891	-4.124752	1.04	143.6	2014-09-14	14:18:19
473	50.334884	-4.124742	1.08	137	2014-09-14	14:18:20
474	50.334879	-4.124733	0.83	130.6	2014-09-14	14:18:21
475	50.334872	-4.124726	0.93	145.6	2014-09-14	14:18:22
476	50.334866	-4.12472	0.85	150.5	2014-09-14	14:18:23
477	50.33486	-4.124715	0.75	151.6	2014-09-14	14:18:24
478	50.334854	-4.124708	0.79	142.6	2014-09-14	14:18:25
479	50.334846	-4.124699	1.17	145.5	2014-09-14	14:18:26
480	50.334835	-4.124688	1.36	147.4	2014-09-14	14:18:27
481	50.334825	-4.124678	1.33	145.7	2014-09-14	14:18:28
482	50.334816	-4.124668	1.24	146.7	2014-09-14	14:18:29
483	50.334808	-4.124663	0.98	155.5	2014-09-14	14:18:30
484	50.334804	-4.124659	0.48	146.2	2014-09-14	14:18:31
485	50.334801	-4.124657	0.41	158	2014-09-14	14:18:32
486	50.334797	-4.124653	0.56	150	2014-09-14	14:18:33
487	50.334791	-4.124648	0.75	153.2	2014-09-14	14:18:34
488	50.334785	-4.124644	0.73	157.4	2014-09-14	14:18:35
489	50.334778	-4.124639	0.8	152.8	2014-09-14	14:18:36
490	50.334771	-4.124634	0.85	156.6	2014-09-14	14:18:37
491	50.334764	-4.12463	0.81	157.4	2014-09-14	14:18:38
492	50.334756	-4.124624	1.04	158	2014-09-14	14:18:39
493	50.334746	-4.124621	1.13	167.5	2014-09-14	14:18:40
494	50.334734	-4.124619	1.29	172.6	2014-09-14	14:18:41
495	50.334725	-4.124614	1.14	164.6	2014-09-14	14:18:42
496	50.334716	-4.12461	1.05	163.5	2014-09-14	14:18:43
497	50.334704	-4.124605	1.3	163.5	2014-09-14	14:18:44
498	50.334694	-4.1246	1.2	163.5	2014-09-14	14:18:45
499	50.334686	-4.124595	0.99	156.5	2014-09-14	14:18:46
500	50.334677	-4.124586	1.14	149	2014-09-14	14:18:47
501	50.334667	-4.124577	1.29	148.4	2014-09-14	14:18:48
502	50.334661	-4.124566	1.02	134.6	2014-09-14	14:18:49
503	50.334654	-4.124558	0.97	141.5	2014-09-14	14:18:50
504	50.334646	-4.124547	1.14	138.1	2014-09-14	14:18:51
505	50.334638	-4.124538	1.09	145.1	2014-09-14	14:18:52
506	50.33463	-4.12453	1.14	145.9	2014-09-14	14:18:53
507	50.334622	-4.124521	1.05	145	2014-09-14	14:18:54
508	50.334613	-4.124514	1.13	154.8	2014-09-14	14:18:55
509	50.334601	-4.124508	1.35	161.5	2014-09-14	14:18:56
510	50.334592	-4.124504	1.06	164.7	2014-09-14	14:18:57
511	50.334581	-4.124496	1.38	156	2014-09-14	14:18:58
512	50.334569	-4.12449	1.41	161.5	2014-09-14	14:18:59
513	50.334559	-4.124483	1.2	154.2	2014-09-14	14:19:00
514	50.334548	-4.124475	1.3	155.4	2014-09-14	14:19:01
515	50.334538	-4.124465	1.36	149.1	2014-09-14	14:19:02
516	50.334527	-4.124459	1.26	157.5	2014-09-14	14:19:03
517	50.334519	-4.124453	1.05	157.3	2014-09-14	14:19:04
518	50.33451	-4.124446	1.04	154.1	2014-09-14	14:19:05
519	50.334502	-4.12444	1.06	154.8	2014-09-14	14:19:06
520	50.334494	-4.124435	0.96	158.6	2014-09-14	14:19:07
521	50.334486	-4.124429	0.98	155.7	2014-09-14	14:19:08
522	50.334478	-4.124422	1.04	148.3	2014-09-14	14:19:09
523	50.334469	-4.124415	1.09	154	2014-09-14	14:19:10
524	50.33446	-4.12441	1.07	161.8	2014-09-14	14:19:11
525	50.334452	-4.124404	1.03	152.5	2014-09-14	14:19:12
526	50.334444	-4.124398	0.93	153.7	2014-09-14	14:19:13
527	50.334436	-4.124391	1.04	151.6	2014-09-14	14:19:14
528	50.334427	-4.124384	1.08	153.1	2014-09-14	14:19:15
529	50.334417	-4.124378	1.18	159.6	2014-09-14	14:19:16
530	50.334407	-4.124372	1.23	157.8	2014-09-14	14:19:17
531	50.334398	-4.124364	1.14	150.5	2014-09-14	14:19:18
532	50.334388	-4.124356	1.28	153.8	2014-09-14	14:19:19
533	50.334378	-4.124351	1.2	163	2014-09-14	14:19:20
534	50.334367	-4.124346	1.23	165.1	2014-09-14	14:19:21
535	50.334356	-4.124341	1.34	162.2	2014-09-14	14:19:22
536	50.334346	-4.124337	1.14	165.7	2014-09-14	14:19:23
537	50.334337	-4.124333	1	166.5	2014-09-14	14:19:24
538	50.334329	-4.124329	1	159.3	2014-09-14	14:19:25
539	50.33432	-4.12432	1.17	148.4	2014-09-14	14:19:26
540	50.33431	-4.124313	1.15	156.5	2014-09-14	14:19:27
541	50.3343	-4.124308	1.15	159.1	2014-09-14	14:19:28
542	50.334291	-4.124298	1.21	145.3	2014-09-14	14:19:29
543	50.33428	-4.12429	1.41	157.3	2014-09-14	14:19:30
544	50.334268	-4.124283	1.41	157.3	2014-09-14	14:19:31
545	50.334258	-4.124274	1.25	151.6	2014-09-14	14:19:32
546	50.334246	-4.124266	1.44	156.1	2014-09-14	14:19:33
547	50.334235	-4.124255	1.5	149.4	2014-09-14	14:19:34
548	50.334225	-4.124246	1.3	149.4	2014-09-14	14:19:35
549	50.334216	-4.124235	1.31	142.4	2014-09-14	14:19:36
550	50.334209	-4.124225	1.04	137.5	2014-09-14	14:19:37
551	50.334202	-4.124218	0.87	144.2	2014-09-14	14:19:38
552	50.334194	-4.124214	1	163.4	2014-09-14	14:19:39
553	50.334184	-4.124209	1.1	160.7	2014-09-14	14:19:40
554	50.334174	-4.124205	1.13	167.2	2014-09-14	14:19:41
555	50.334163	-4.124199	1.34	162.2	2014-09-14	14:19:42
556	50.334151	-4.124192	1.4	159	2014-09-14	14:19:43
557	50.334139	-4.124183	1.47	154.5	2014-09-14	14:19:44
558	50.33413	-4.124174	1.21	145.1	2014-09-14	14:19:45
559	50.334122	-4.124165	1.17	146.2	2014-09-14	14:19:46
560	50.334114	-4.124154	1.15	140.6	2014-09-14	14:19:47
561	50.334106	-4.124146	1.03	144.6	2014-09-14	14:19:48
562	50.334098	-4.12414	1.04	154.6	2014-09-14	14:19:49
563	50.334088	-4.124133	1.17	157.8	2014-09-14	14:19:50
564	50.334078	-4.12413	1.14	168.6	2014-09-14	14:19:51
565	50.334068	-4.124126	1.19	165.8	2014-09-14	14:19:52
566	50.334056	-4.124117	1.39	153.9	2014-09-14	14:19:53
567	50.334047	-4.124108	1.23	147.2	2014-09-14	14:19:54
568	50.334037	-4.1241	1.2	152	2014-09-14	14:19:55
569	50.334028	-4.124092	1.17	151.4	2014-09-14	14:19:56
570	50.334018	-4.124085	1.21	154.1	2014-09-14	14:19:57
571	50.33401	-4.124077	1.1	149	2014-09-14	14:19:58
572	50.334	-4.124071	1.16	158.2	2014-09-14	14:19:59
573	50.33399	-4.124065	1.25	161.1	2014-09-14	14:20:00
574	50.333979	-4.124059	1.3	159.7	2014-09-14	14:20:01
575	50.33397	-4.124052	1.1	154	2014-09-14	14:20:02
576	50.333964	-4.124046	0.78	148.9	2014-09-14	14:20:03
577	50.333957	-4.12404	0.86	146.8	2014-09-14	14:20:04
578	50.333952	-4.124031	0.83	130.6	2014-09-14	14:20:05
579	50.333945	-4.124023	0.96	144.8	2014-09-14	14:20:06
580	50.333936	-4.124016	1.11	153.9	2014-09-14	14:20:07
581	50.333928	-4.124009	1.08	153.5	2014-09-14	14:20:08
582	50.33392	-4.124004	0.96	158.3	2014-09-14	14:20:09
583	50.333912	-4.123999	0.95	157.8	2014-09-14	14:20:10
584	50.333903	-4.123994	1.03	159.3	2014-09-14	14:20:11
585	50.333894	-4.123987	1.08	154.1	2014-09-14	14:20:12
586	50.333886	-4.123979	1.09	145.6	2014-09-14	14:20:13
587	50.333879	-4.123968	1.18	136.9	2014-09-14	14:20:14
588	50.333872	-4.123957	1.1	136.9	2014-09-14	14:20:15
589	50.333864	-4.123945	1.21	136.6	2014-09-14	14:20:16
590	50.333855	-4.123938	1.09	150.6	2014-09-14	14:20:17
591	50.333845	-4.12393	1.2	153.2	2014-09-14	14:20:18
592	50.333834	-4.123923	1.35	158.6	2014-09-14	14:20:19
593	50.333823	-4.123916	1.3	157.4	2014-09-14	14:20:20
594	50.333812	-4.12391	1.35	161.5	2014-09-14	14:20:21
595	50.333804	-4.123901	1.11	145.4	2014-09-14	14:20:22
596	50.333795	-4.123891	1.19	143.8	2014-09-14	14:20:23
597	50.333787	-4.123881	1.16	139.7	2014-09-14	14:20:24
598	50.33378	-4.123871	1.08	140	2014-09-14	14:20:25
599	50.333772	-4.123862	1.04	143.3	2014-09-14	14:20:26
600	50.333765	-4.123856	0.96	150.7	2014-09-14	14:20:27
601	50.333757	-4.123851	0.9	159.4	2014-09-14	14:20:28
602	50.333748	-4.123846	1.05	159.4	2014-09-14	14:20:29
603	50.33374	-4.123841	1	159	2014-09-14	14:20:30
604	50.333733	-4.123834	0.88	146.8	2014-09-14	14:20:31
605	50.333727	-4.123828	0.84	148.4	2014-09-14	14:20:32
606	50.333721	-4.123821	0.83	146.1	2014-09-14	14:20:33
607	50.333712	-4.123813	1.1	148	2014-09-14	14:20:34
608	50.333704	-4.123807	1	152	2014-09-14	14:20:35
609	50.333696	-4.1238	1.08	152.3	2014-09-14	14:20:36
610	50.333686	-4.123794	1.12	158.1	2014-09-14	14:20:37
611	50.333677	-4.123789	1.09	162.8	2014-09-14	14:20:38
612	50.33367	-4.123782	0.98	148.6	2014-09-14	14:20:39
613	50.333663	-4.123773	0.97	140.3	2014-09-14	14:20:40
614	50.333657	-4.123766	0.86	144.2	2014-09-14	14:20:41
615	50.333651	-4.123759	0.79	142.4	2014-09-14	14:20:42
616	50.333643	-4.123754	0.95	154.4	2014-09-14	14:20:43
617	50.333637	-4.123748	0.8	148.6	2014-09-14	14:20:44
618	50.333631	-4.123742	0.76	147.8	2014-09-14	14:20:45
619	50.333624	-4.123733	1	139.7	2014-09-14	14:20:46
620	50.333619	-4.123723	0.92	129.7	2014-09-14	14:20:47
621	50.333613	-4.123714	0.95	138.3	2014-09-14	14:20:48
622	50.333605	-4.123704	1.07	139.9	2014-09-14	14:20:49
623	50.333599	-4.123696	0.93	143.4	2014-09-14	14:20:50
624	50.333594	-4.123687	0.84	130.3	2014-09-14	14:20:51
625	50.333586	-4.123679	1.06	146.9	2014-09-14	14:20:52
626	50.333579	-4.123671	1.01	142.6	2014-09-14	14:20:53
627	50.333571	-4.123661	1.1	143	2014-09-14	14:20:54
628	50.333563	-4.123654	1.01	147.4	2014-09-14	14:20:55
629	50.333555	-4.123644	1.16	143.7	2014-09-14	14:20:56
630	50.333548	-4.123635	0.96	137.5	2014-09-14	14:20:57
631	50.333541	-4.123625	1.12	141.3	2014-09-14	14:20:58
632	50.333531	-4.123616	1.18	148.7	2014-09-14	14:20:59
633	50.333523	-4.123609	1.08	152	2014-09-14	14:21:00
634	50.333514	-4.123604	1.1	159.1	2014-09-14	14:21:01
635	50.333506	-4.123598	0.98	156.6	2014-09-14	14:21:02
636	50.333498	-4.12359	1.05	146.3	2014-09-14	14:21:03
637	50.333489	-4.12358	1.27	143.4	2014-09-14	14:21:04
638	50.33348	-4.12357	1.14	144.7	2014-09-14	14:21:05
639	50.333474	-4.123565	0.84	152.6	2014-09-14	14:21:06
640	50.333467	-4.123557	0.9	143.3	2014-09-14	14:21:07
641	50.333463	-4.123552	0.62	144.7	2014-09-14	14:21:08
642	50.333456	-4.123546	0.83	146.4	2014-09-14	14:21:09
643	50.333451	-4.12354	0.75	146.7	2014-09-14	14:21:10
644	50.333444	-4.123534	0.85	152.2	2014-09-14	14:21:11
645	50.333439	-4.123529	0.65	144.8	2014-09-14	14:21:12
646	50.333434	-4.123526	0.65	157.2	2014-09-14	14:21:13
647	50.333429	-4.12352	0.72	144.3	2014-09-14	14:21:14
648	50.333423	-4.123511	0.84	132.8	2014-09-14	14:21:15
649	50.333418	-4.123502	0.84	131.1	2014-09-14	14:21:16
650	50.333415	-4.123492	0.78	116.1	2014-09-14	14:21:17
651	50.333413	-4.123484	0.67	118.3	2014-09-14	14:21:18
652	50.333406	-4.123476	0.91	141.4	2014-09-14	14:21:19
653	50.3334	-4.123468	0.88	137.7	2014-09-14	14:21:20
654	50.333394	-4.123462	0.8	147.4	2014-09-14	14:21:21
655	50.333387	-4.123457	0.82	158.7	2014-09-14	14:21:22
656	50.33338	-4.123449	1.02	144.6	2014-09-14	14:21:23
657	50.333372	-4.12344	1.12	146.4	2014-09-14	14:21:24
658	50.333363	-4.123431	1.15	142.9	2014-09-14	14:21:25
659	50.333356	-4.123419	1.15	136.7	2014-09-14	14:21:26
660	50.33335	-4.12341	0.88	132.9	2014-09-14	14:21:27
661	50.333344	-4.123404	0.88	150.7	2014-09-14	14:21:28
662	50.333335	-4.123397	1.07	150.2	2014-09-14	14:21:29
663	50.333329	-4.12339	0.85	145.8	2014-09-14	14:21:30
664	50.33332	-4.123382	1.16	150.7	2014-09-14	14:21:31
665	50.333313	-4.123374	0.99	143.1	2014-09-14	14:21:32
666	50.333306	-4.123362	1.08	130.4	2014-09-14	14:21:33
667	50.333302	-4.12335	1.01	118.8	2014-09-14	14:21:34
668	50.333296	-4.123336	1.22	127.2	2014-09-14	14:21:35
669	50.333288	-4.123324	1.25	135.1	2014-09-14	14:21:36
670	50.333282	-4.123312	1.02	125.2	2014-09-14	14:21:37
671	50.333274	-4.1233	1.24	134.8	2014-09-14	14:21:38
672	50.333267	-4.123291	0.99	142.2	2014-09-14	14:21:39
673	50.333261	-4.123283	0.97	141.5	2014-09-14	14:21:40
674	50.333253	-4.123276	0.94	149.3	2014-09-14	14:21:41
675	50.333246	-4.123268	0.98	146.3	2014-09-14	14:21:42
676	50.33324	-4.123259	0.91	135.3	2014-09-14	14:21:43
677	50.333232	-4.12325	1.09	141.7	2014-09-14	14:21:44
678	50.333226	-4.123239	1.09	135.2	2014-09-14	14:21:45
679	50.33322	-4.123228	0.96	127.2	2014-09-14	14:21:46
680	50.333213	-4.123218	1.11	139.9	2014-09-14	14:21:47
681	50.333205	-4.123209	1.07	143.6	2014-09-14	14:21:48
682	50.333198	-4.1232	1.05	139.8	2014-09-14	14:21:49
683	50.333191	-4.123187	1.18	131.4	2014-09-14	14:21:50
684	50.333184	-4.123175	1.11	130.6	2014-09-14	14:21:51
685	50.333179	-4.123162	1.1	122.3	2014-09-14	14:21:52
686	50.333173	-4.12315	1.11	127.7	2014-09-14	14:21:53
687	50.333167	-4.123139	1.01	131.8	2014-09-14	14:21:54
688	50.333159	-4.123128	1.2	139.8	2014-09-14	14:21:55
689	50.33315	-4.123117	1.28	139.8	2014-09-14	14:21:56
690	50.333143	-4.123108	0.98	138	2014-09-14	14:21:57
691	50.333137	-4.123097	1.08	134.3	2014-09-14	14:21:58
692	50.333132	-4.123087	0.86	128.3	2014-09-14	14:21:59
693	50.333128	-4.123078	0.79	123.6	2014-09-14	14:22:00
694	50.333123	-4.123068	0.88	124.7	2014-09-14	14:22:01
695	50.333116	-4.123056	1.13	131.8	2014-09-14	14:22:02
696	50.333111	-4.123044	1.07	127.6	2014-09-14	14:22:03
697	50.333104	-4.123033	1.06	134.6	2014-09-14	14:22:04
698	50.333099	-4.123024	0.87	133.1	2014-09-14	14:22:05
699	50.333094	-4.123014	0.93	125.8	2014-09-14	14:22:06
700	50.333088	-4.123002	1.02	127.6	2014-09-14	14:22:07
701	50.333082	-4.122991	1.05	131.7	2014-09-14	14:22:08
702	50.333076	-4.122979	1.09	126.1	2014-09-14	14:22:09
703	50.333069	-4.122968	1.1	136.7	2014-09-14	14:22:10
704	50.33306	-4.122957	1.22	140.6	2014-09-14	14:22:11
705	50.333053	-4.122949	1.01	145.2	2014-09-14	14:22:12
706	50.333044	-4.122943	1.04	157.1	2014-09-14	14:22:13
707	50.333036	-4.122935	1.11	149	2014-09-14	14:22:14
708	50.333028	-4.122927	1.07	145.6	2014-09-14	14:22:15
709	50.333021	-4.122919	0.94	143.7	2014-09-14	14:22:16
710	50.333014	-4.12291	0.98	138.6	2014-09-14	14:22:17
711	50.333009	-4.1229	0.91	129.3	2014-09-14	14:22:18
712	50.333003	-4.122889	1.03	129.9	2014-09-14	14:22:19
713	50.332997	-4.122876	1.16	128.2	2014-09-14	14:22:20
714	50.332991	-4.122865	1.02	130.4	2014-09-14	14:22:21
715	50.332983	-4.122853	1.23	136.6	2014-09-14	14:22:22
716	50.332973	-4.122841	1.34	141	2014-09-14	14:22:23
717	50.332965	-4.122831	1.23	142.8	2014-09-14	14:22:24
718	50.332956	-4.122821	1.17	144.5	2014-09-14	14:22:25
719	50.332949	-4.122812	1.04	141.6	2014-09-14	14:22:26
720	50.33294	-4.122803	1.19	148.9	2014-09-14	14:22:27
721	50.332931	-4.122792	1.27	140.6	2014-09-14	14:22:28
722	50.332924	-4.12278	1.17	131.8	2014-09-14	14:22:29
723	50.332916	-4.122767	1.25	132.1	2014-09-14	14:22:30
724	50.332907	-4.122755	1.29	141.5	2014-09-14	14:22:31
725	50.332899	-4.122747	1.1	147.4	2014-09-14	14:22:32
726	50.332891	-4.12274	0.98	149.2	2014-09-14	14:22:33
727	50.332884	-4.122734	0.95	151.7	2014-09-14	14:22:34
728	50.332877	-4.12273	0.82	160.9	2014-09-14	14:22:35
729	50.33287	-4.122725	0.82	154.2	2014-09-14	14:22:36
730	50.332866	-4.122715	0.84	122.8	2014-09-14	14:22:37
731	50.332861	-4.122701	1.18	119.5	2014-09-14	14:22:38
732	50.332855	-4.122686	1.22	120.3	2014-09-14	14:22:39
733	50.33285	-4.122672	1.1	120.7	2014-09-14	14:22:40
734	50.332842	-4.122662	1.21	143.2	2014-09-14	14:22:41
735	50.332831	-4.122655	1.25	154.9	2014-09-14	14:22:42
736	50.33282	-4.122647	1.42	156	2014-09-14	14:22:43
737	50.332809	-4.122637	1.35	150.6	2014-09-14	14:22:44
738	50.332801	-4.122627	1.21	140.5	2014-09-14	14:22:45
739	50.332794	-4.122613	1.22	129.5	2014-09-14	14:22:46
740	50.332789	-4.1226	1.1	121	2014-09-14	14:22:47
741	50.332782	-4.122586	1.22	126.2	2014-09-14	14:22:48
742	50.332774	-4.122572	1.35	133.7	2014-09-14	14:22:49
743	50.332767	-4.122561	1.09	134.4	2014-09-14	14:22:50
744	50.33276	-4.122551	1.13	138.2	2014-09-14	14:22:51
745	50.33275	-4.122543	1.21	150.8	2014-09-14	14:22:52
746	50.332742	-4.122534	1.05	144.1	2014-09-14	14:22:53
747	50.332735	-4.122525	1.01	143.2	2014-09-14	14:22:54
748	50.332726	-4.122513	1.34	140.6	2014-09-14	14:22:55
749	50.332717	-4.122501	1.27	137.4	2014-09-14	14:22:56
750	50.33271	-4.122488	1.25	132.1	2014-09-14	14:22:57
751	50.332702	-4.122476	1.21	136.5	2014-09-14	14:22:58
752	50.332694	-4.122466	1.17	140	2014-09-14	14:22:59
753	50.332686	-4.122457	1.08	144.3	2014-09-14	14:23:00
754	50.332678	-4.122447	1.13	142.6	2014-09-14	14:23:01
755	50.332671	-4.122437	1.09	137.4	2014-09-14	14:23:02
756	50.332665	-4.122426	1.01	129.1	2014-09-14	14:23:03
757	50.332661	-4.122416	0.88	125.7	2014-09-14	14:23:04
758	50.332655	-4.122408	0.86	140.1	2014-09-14	14:23:05
759	50.332647	-4.122401	1	150.7	2014-09-14	14:23:06
760	50.33264	-4.122391	1.02	135.8	2014-09-14	14:23:07
761	50.332633	-4.122383	0.98	141.2	2014-09-14	14:23:08
762	50.332628	-4.122374	0.84	133.6	2014-09-14	14:23:09
763	50.332625	-4.122364	0.78	116.9	2014-09-14	14:23:10
764	50.332621	-4.122353	0.93	120.1	2014-09-14	14:23:11
765	50.332617	-4.122342	0.92	117.8	2014-09-14	14:23:12
766	50.332612	-4.122331	0.95	126.3	2014-09-14	14:23:13
767	50.332605	-4.122322	0.99	138.4	2014-09-14	14:23:14
768	50.332598	-4.122314	0.97	143.9	2014-09-14	14:23:15
769	50.332591	-4.122304	1.06	140.1	2014-09-14	14:23:16
770	50.332585	-4.122293	1	128	2014-09-14	14:23:17
771	50.332578	-4.12228	1.23	133.7	2014-09-14	14:23:18
772	50.332571	-4.12227	1.02	133.3	2014-09-14	14:23:19
773	50.332564	-4.122258	1.24	135.5	2014-09-14	14:23:20
774	50.332557	-4.122245	1.11	128.4	2014-09-14	14:23:21
775	50.332547	-4.122231	1.56	137.3	2014-09-14	14:23:22
776	50.33254	-4.122219	1.18	133.6	2014-09-14	14:23:23
777	50.332532	-4.122209	1.1	139.3	2014-09-14	14:23:24
778	50.332524	-4.122198	1.18	142.5	2014-09-14	14:23:25
779	50.332518	-4.122189	0.98	136.2	2014-09-14	14:23:26
780	50.33251	-4.12218	1.08	142.6	2014-09-14	14:23:27
781	50.332502	-4.122169	1.17	137.3	2014-09-14	14:23:28
782	50.332496	-4.122156	1.14	129.2	2014-09-14	14:23:29
783	50.332488	-4.122141	1.4	128.2	2014-09-14	14:23:30
784	50.332481	-4.122124	1.41	121.6	2014-09-14	14:23:31
785	50.332477	-4.122108	1.22	113.9	2014-09-14	14:23:32
786	50.33247	-4.122097	1.07	131.1	2014-09-14	14:23:33
787	50.332465	-4.122086	0.95	126.1	2014-09-14	14:23:34
788	50.332458	-4.122076	1.08	141.6	2014-09-14	14:23:35
789	50.332452	-4.122069	0.85	139.3	2014-09-14	14:23:36
790	50.332445	-4.122062	0.94	149.3	2014-09-14	14:23:37
791	50.332438	-4.122051	1.09	135.8	2014-09-14	14:23:38
792	50.332429	-4.122038	1.34	135.3	2014-09-14	14:23:39
793	50.332421	-4.122025	1.31	137.1	2014-09-14	14:23:40
794	50.332412	-4.122012	1.33	133.9	2014-09-14	14:23:41
795	50.332405	-4.121997	1.36	127.1	2014-09-14	14:23:42
796	50.332398	-4.121984	1.2	129.6	2014-09-14	14:23:43
797	50.332391	-4.121971	1.19	131.6	2014-09-14	14:23:44
798	50.332383	-4.121959	1.24	134.5	2014-09-14	14:23:45
799	50.332376	-4.121944	1.27	126.4	2014-09-14	14:23:46
800	50.332369	-4.121932	1.17	133.1	2014-09-14	14:23:47
801	50.33236	-4.12192	1.36	140.7	2014-09-14	14:23:48
802	50.33235	-4.121907	1.42	138.5	2014-09-14	14:23:49
803	50.332341	-4.121887	1.77	125.9	2014-09-14	14:23:50
804	50.332333	-4.121864	1.81	117.9	2014-09-14	14:23:51
805	50.332327	-4.121843	1.65	113.4	2014-09-14	14:23:52
806	50.332323	-4.121824	1.4	107.8	2014-09-14	14:23:53
807	50.33232	-4.12181	1.08	109.8	2014-09-14	14:23:54
808	50.332316	-4.121799	0.91	120	2014-09-14	14:23:55
809	50.33231	-4.121788	0.96	130.4	2014-09-14	14:23:56
810	50.332302	-4.121778	1.18	140.9	2014-09-14	14:23:57
811	50.332291	-4.121765	1.49	143	2014-09-14	14:23:58
812	50.332283	-4.121754	1.21	136.9	2014-09-14	14:23:59
813	50.332277	-4.121742	1.14	132.9	2014-09-14	14:24:00
814	50.332268	-4.121727	1.41	129.9	2014-09-14	14:24:01
815	50.332261	-4.12171	1.41	123.7	2014-09-14	14:24:02
816	50.332254	-4.121693	1.48	124.2	2014-09-14	14:24:03
817	50.332248	-4.121677	1.32	119.6	2014-09-14	14:24:04
818	50.332242	-4.121663	1.19	123.8	2014-09-14	14:24:05
819	50.332234	-4.12165	1.24	134.2	2014-09-14	14:24:06
820	50.332228	-4.121639	1.07	134.8	2014-09-14	14:24:07
821	50.33222	-4.12163	1.04	140.3	2014-09-14	14:24:08
822	50.332211	-4.121619	1.26	141.3	2014-09-14	14:24:09
823	50.332205	-4.121604	1.29	123.8	2014-09-14	14:24:10
824	50.332197	-4.121587	1.49	127.4	2014-09-14	14:24:11
825	50.33219	-4.121569	1.51	120.8	2014-09-14	14:24:12
826	50.332184	-4.121552	1.39	118.8	2014-09-14	14:24:13
827	50.332178	-4.121537	1.27	123.4	2014-09-14	14:24:14
828	50.332171	-4.121524	1.19	130.6	2014-09-14	14:24:15
829	50.332164	-4.121511	1.2	130.7	2014-09-14	14:24:16
830	50.332157	-4.121502	0.97	137.7	2014-09-14	14:24:17
831	50.332151	-4.121492	0.95	131.8	2014-09-14	14:24:18
832	50.332145	-4.121482	1.03	138.1	2014-09-14	14:24:19
833	50.332137	-4.121472	1.14	141.1	2014-09-14	14:24:20
834	50.332131	-4.121462	1.01	131.6	2014-09-14	14:24:21
835	50.332121	-4.12145	1.33	140.9	2014-09-14	14:24:22
836	50.332113	-4.121439	1.2	138.5	2014-09-14	14:24:23
837	50.332106	-4.121427	1.18	132.7	2014-09-14	14:24:24
838	50.332103	-4.121416	0.86	114.4	2014-09-14	14:24:25
839	50.3321	-4.121402	1.03	110.8	2014-09-14	14:24:26
840	50.332095	-4.121391	0.94	119.3	2014-09-14	14:24:27
841	50.33209	-4.121381	0.9	129.9	2014-09-14	14:24:28
842	50.332083	-4.121372	1.01	140.3	2014-09-14	14:24:29
843	50.332079	-4.121365	0.69	131.8	2014-09-14	14:24:30
844	50.332074	-4.121356	0.81	130.9	2014-09-14	14:24:31
845	50.332071	-4.121347	0.75	125.5	2014-09-14	14:24:32
846	50.332062	-4.121337	1.19	141.7	2014-09-14	14:24:33
847	50.332055	-4.121326	1.1	133.4	2014-09-14	14:24:34
848	50.332048	-4.121312	1.26	129.5	2014-09-14	14:24:35
849	50.332042	-4.121297	1.25	121.5	2014-09-14	14:24:36
850	50.332037	-4.121283	1.14	120.6	2014-09-14	14:24:37
851	50.332033	-4.121273	0.87	120.1	2014-09-14	14:24:38
852	50.332031	-4.121262	0.76	104.8	2014-09-14	14:24:39
853	50.332028	-4.121253	0.75	119.9	2014-09-14	14:24:40
854	50.332025	-4.121245	0.66	115	2014-09-14	14:24:41
855	50.332023	-4.121235	0.73	110.2	2014-09-14	14:24:42
856	50.332019	-4.121227	0.73	124.9	2014-09-14	14:24:43
857	50.332015	-4.121219	0.78	134.8	2014-09-14	14:24:44
858	50.332009	-4.121208	1	127.4	2014-09-14	14:24:45
859	50.332004	-4.121193	1.22	120.5	2014-09-14	14:24:46
860	50.331998	-4.121179	1.18	124.2	2014-09-14	14:24:47
861	50.331991	-4.121166	1.22	128.2	2014-09-14	14:24:48
862	50.331987	-4.121153	1.03	117	2014-09-14	14:24:49
863	50.331981	-4.121141	1.01	124.9	2014-09-14	14:24:50
864	50.331976	-4.121128	1.09	122.5	2014-09-14	14:24:51
865	50.33197	-4.121114	1.18	124.1	2014-09-14	14:24:52
866	50.331964	-4.121102	1.12	130.5	2014-09-14	14:24:53
867	50.331957	-4.121089	1.21	129.1	2014-09-14	14:24:54
868	50.33195	-4.121077	1.12	129.9	2014-09-14	14:24:55
869	50.331944	-4.121065	1.08	127.7	2014-09-14	14:24:56
870	50.331937	-4.121054	1.1	134.6	2014-09-14	14:24:57
871	50.331933	-4.121042	0.95	120	2014-09-14	14:24:58
872	50.331925	-4.12103	1.24	134.1	2014-09-14	14:24:59
873	50.331918	-4.121014	1.41	126	2014-09-14	14:25:00
874	50.331912	-4.121004	0.97	135.8	2014-09-14	14:25:01
875	50.331905	-4.121001	0.75	164.7	2014-09-14	14:25:02
876	50.331899	-4.121	0.75	169.9	2014-09-14	14:25:03
877	50.331892	-4.121	0.73	182.3	2014-09-14	14:25:04
878	50.331889	-4.121005	0.46	225.9	2014-09-14	14:25:05
879	50.331887	-4.121011	0.51	246.2	2014-09-14	14:25:06
880	50.331889	-4.121013	0.2	315.6	2014-09-14	14:25:07
881	50.33189	-4.121013	0.1	3.2	2014-09-14	14:25:08
882	50.331891	-4.121009	0.38	55.8	2014-09-14	14:25:09
883	50.331891	-4.121009	0	0	2014-09-14	14:25:10
884	50.331892	-4.121009	0.04	313	2014-09-14	14:25:11
885	50.331891	-4.121012	0.27	247.7	2014-09-14	14:25:12
886	50.331887	-4.121017	0.51	218.2	2014-09-14	14:25:13
887	50.331887	-4.121018	0.05	281.9	2014-09-14	14:25:14
888	50.331889	-4.121018	0.08	344.6	2014-09-14	14:25:16
889	50.331893	-4.121013	0.58	36.5	2014-09-14	14:25:17
890	50.331895	-4.121012	0.3	15	2014-09-14	14:25:18
891	50.331895	-4.121014	0.06	265.4	2014-09-14	14:25:20
892	50.331895	-4.121014	0.03	203.5	2014-09-14	14:25:21
893	50.331894	-4.121015	0.12	200.6	2014-09-14	14:25:22
894	50.331894	-4.121016	0.09	229	2014-09-14	14:25:23
895	50.331893	-4.121017	0.09	257.9	2014-09-14	14:25:24
896	50.331892	-4.121023	0.48	256.4	2014-09-14	14:25:25
897	50.331892	-4.121024	0.04	258	2014-09-14	14:25:26
898	50.331893	-4.121025	0.04	323.6	2014-09-14	14:25:28
899	50.331893	-4.121025	0.02	302.4	2014-09-14	14:25:30
900	50.331899	-4.121018	0.78	39.2	2014-09-14	14:25:31
901	50.331904	-4.121009	0.91	44.7	2014-09-14	14:25:32
902	50.331909	-4.121	0.86	47.8	2014-09-14	14:25:33
903	50.331915	-4.12099	0.97	51.3	2014-09-14	14:25:34
904	50.331922	-4.120978	1.14	46.6	2014-09-14	14:25:35
905	50.331929	-4.120968	1.02	44.2	2014-09-14	14:25:36
906	50.331934	-4.120959	0.86	47.8	2014-09-14	14:25:37
907	50.331938	-4.120947	0.99	60.7	2014-09-14	14:25:38
908	50.331943	-4.120927	1.51	70.9	2014-09-14	14:25:39
909	50.33195	-4.120899	2.12	65.3	2014-09-14	14:25:40
910	50.331959	-4.120873	2.12	63.3	2014-09-14	14:25:41
911	50.331968	-4.120853	1.72	54.1	2014-09-14	14:25:42
912	50.331975	-4.120841	1.18	46.4	2014-09-14	14:25:43
913	50.331976	-4.120837	0.31	82.9	2014-09-14	14:25:44
914	50.331975	-4.120838	0.05	218.3	2014-09-14	14:25:46
915	50.331975	-4.120838	0.03	251.4	2014-09-14	14:25:47
916	50.331972	-4.120845	0.31	233.3	2014-09-14	14:25:49
917	50.331971	-4.120846	0.05	232.5	2014-09-14	14:25:50
918	50.33197	-4.120843	0.29	134.6	2014-09-14	14:25:51
919	50.331971	-4.120841	0.23	43.7	2014-09-14	14:25:52
920	50.331975	-4.120841	0.48	354.3	2014-09-14	14:25:53
921	50.331983	-4.120841	0.88	2.7	2014-09-14	14:25:54
922	50.331994	-4.120841	1.16	359.4	2014-09-14	14:25:55
923	50.332005	-4.12084	1.32	3.4	2014-09-14	14:25:56
924	50.332017	-4.120834	1.39	17	2014-09-14	14:25:57
925	50.332028	-4.120826	1.34	23.9	2014-09-14	14:25:58
926	50.332038	-4.120814	1.46	38.7	2014-09-14	14:25:59
927	50.332046	-4.120794	1.6	58.3	2014-09-14	14:26:00
928	50.332051	-4.120764	2.23	75.7	2014-09-14	14:26:01
929	50.332055	-4.120719	3.26	82.4	2014-09-14	14:26:02
930	50.332061	-4.120661	4.12	80.8	2014-09-14	14:26:03
931	50.332068	-4.120601	4.35	79.6	2014-09-14	14:26:04
932	50.332072	-4.120542	4.21	83.9	2014-09-14	14:26:05
933	50.332076	-4.120485	4.09	82.9	2014-09-14	14:26:06
934	50.332081	-4.120428	4.07	83	2014-09-14	14:26:07
935	50.332095	-4.120246	3.26	83	2014-09-14	14:26:11
936	50.332091	-4.120261	1.15	248.2	2014-09-14	14:26:12
937	50.332085	-4.120294	2.42	253.9	2014-09-14	14:26:13
938	50.332079	-4.120333	2.82	256.4	2014-09-14	14:26:14
939	50.332067	-4.120396	4.72	253.1	2014-09-14	14:26:15
940	50.332054	-4.120447	3.93	248.1	2014-09-14	14:26:16
941	50.332043	-4.120493	3.43	249.6	2014-09-14	14:26:17
942	50.332032	-4.120537	3.39	249.2	2014-09-14	14:26:18
943	50.332019	-4.120583	3.56	246.2	2014-09-14	14:26:19
944	50.332008	-4.120613	2.46	238.4	2014-09-14	14:26:20
945	50.331995	-4.120641	2.46	236.1	2014-09-14	14:26:21
946	50.331985	-4.120666	2.09	236.4	2014-09-14	14:26:22
947	50.331978	-4.120687	1.7	242.6	2014-09-14	14:26:23
948	50.331968	-4.120708	1.84	233.3	2014-09-14	14:26:24
949	50.331962	-4.120734	1.99	250.2	2014-09-14	14:26:25
950	50.33196	-4.120759	1.78	263.4	2014-09-14	14:26:26
951	50.33196	-4.120779	1.42	270	2014-09-14	14:26:27
952	50.331963	-4.120796	1.26	285	2014-09-14	14:26:28
953	50.331967	-4.120813	1.25	287.8	2014-09-14	14:26:29
954	50.331967	-4.120833	1.46	272.9	2014-09-14	14:26:30
955	50.331969	-4.120852	1.35	277.6	2014-09-14	14:26:31
956	50.331969	-4.120874	1.54	271	2014-09-14	14:26:32
957	50.33197	-4.120892	1.33	272	2014-09-14	14:26:33
958	50.331971	-4.120908	1.09	279.9	2014-09-14	14:26:34
959	50.331972	-4.120922	1	275.3	2014-09-14	14:26:35
960	50.331971	-4.120933	0.83	258.4	2014-09-14	14:26:36
961	50.331971	-4.120934	0.09	303.3	2014-09-14	14:26:37
962	50.331972	-4.120934	0.09	352.6	2014-09-14	14:26:38
963	50.331972	-4.120934	0.04	341.8	2014-09-14	14:26:39
964	50.331973	-4.120935	0.04	355.6	2014-09-14	14:26:41
965	50.331973	-4.120934	0.04	17.7	2014-09-14	14:26:42
966	50.331973	-4.120934	0.03	32.6	2014-09-14	14:26:43
967	50.331973	-4.120934	0.02	147.4	2014-09-14	14:26:44
968	50.331973	-4.120934	0.02	327.4	2014-09-14	14:26:45
969	50.331974	-4.120934	0.06	5.8	2014-09-14	14:26:46
970	50.331974	-4.120934	0.03	43.2	2014-09-14	14:26:47
971	50.331974	-4.120934	0.03	23.5	2014-09-14	14:26:48
972	50.331975	-4.120934	0.03	348.5	2014-09-14	14:26:49
973	50.331975	-4.120934	0.02	327.4	2014-09-14	14:26:50
974	50.331974	-4.12094	0.21	261.1	2014-09-14	14:26:52
975	50.331975	-4.12094	0.05	339.2	2014-09-14	14:26:53
976	50.331975	-4.120941	0.04	327.4	2014-09-14	14:26:55
977	50.331976	-4.120941	0.07	355.1	2014-09-14	14:26:56
978	50.331976	-4.120941	0.04	17.2	2014-09-14	14:26:57
979	50.331976	-4.12094	0.02	61.5	2014-09-14	14:26:58
980	50.331975	-4.120945	0.31	252.6	2014-09-14	14:26:59
981	50.331975	-4.120945	0.03	278.6	2014-09-14	14:27:01
982	50.331975	-4.120946	0.06	270	2014-09-14	14:27:02
983	50.331975	-4.120947	0.04	270	2014-09-14	14:27:03
984	50.331975	-4.120947	0.03	249.8	2014-09-14	14:27:04
985	50.331975	-4.120947	0.01	212.6	2014-09-14	14:27:05
986	50.331975	-4.120948	0.05	270	2014-09-14	14:27:06
987	50.331975	-4.120949	0.07	285.1	2014-09-14	14:27:07
988	50.331975	-4.120949	0.04	270	2014-09-14	14:27:08
989	50.331976	-4.120949	0.05	65.3	2014-09-14	14:27:09
990	50.331976	-4.120949	0.02	343.3	2014-09-14	14:27:10
991	50.331975	-4.120949	0.03	223.2	2014-09-14	14:27:12
992	50.331975	-4.120949	0	0	2014-09-14	14:27:13
993	50.331975	-4.120949	0	0	2014-09-14	14:27:14
994	50.331978	-4.120972	0.09	281	2014-09-14	14:27:33
995	50.33198	-4.120989	1.19	278.6	2014-09-14	14:27:34
996	50.331981	-4.121003	1.02	274.7	2014-09-14	14:27:35
997	50.331981	-4.121012	0.61	271.8	2014-09-14	14:27:36
998	50.331983	-4.121017	0.45	298.3	2014-09-14	14:27:37
999	50.331983	-4.121018	0.03	327.4	2014-09-14	14:27:38
1000	50.331982	-4.12102	0.09	240.4	2014-09-14	14:27:40
1001	50.331982	-4.121021	0.07	254.8	2014-09-14	14:27:41
1002	50.331982	-4.121022	0.09	295.4	2014-09-14	14:27:42
1003	50.331984	-4.121022	0.16	347.4	2014-09-14	14:27:43
1004	50.331985	-4.121023	0.17	337.5	2014-09-14	14:27:44
1005	50.331986	-4.121025	0.14	308.3	2014-09-14	14:27:45
1006	50.331986	-4.121026	0.11	295.6	2014-09-14	14:27:46
1007	50.331986	-4.121028	0.09	254.7	2014-09-14	14:27:48
1008	50.331986	-4.121029	0.07	304.2	2014-09-14	14:27:49
1009	50.331992	-4.121028	0.62	3.4	2014-09-14	14:27:50
1010	50.331993	-4.12103	0.09	334.1	2014-09-14	14:27:52
1011	50.331994	-4.12103	0.08	308.1	2014-09-14	14:27:53
1012	50.331994	-4.121031	0.07	283.9	2014-09-14	14:27:54
1013	50.331994	-4.121038	0.5	268	2014-09-14	14:27:55
1014	50.331994	-4.121039	0.06	327.4	2014-09-14	14:27:56
1015	50.331989	-4.121041	0.64	194.1	2014-09-14	14:27:57
1016	50.331984	-4.121042	0.54	187	2014-09-14	14:27:58
1017	50.331984	-4.121042	0.07	335.2	2014-09-14	14:27:59
1018	50.331986	-4.12104	0.22	46.1	2014-09-14	14:28:00
1019	50.33199	-4.121038	0.5	17.4	2014-09-14	14:28:01
1020	50.331992	-4.121034	0.34	60.1	2014-09-14	14:28:02
1021	50.331994	-4.121024	0.75	71.1	2014-09-14	14:28:03
1022	50.331994	-4.121009	1.05	85.9	2014-09-14	14:28:04
1023	50.331994	-4.120987	1.62	93	2014-09-14	14:28:05
1024	50.331996	-4.120957	2.16	81.6	2014-09-14	14:28:06
1025	50.332002	-4.120914	3.06	78	2014-09-14	14:28:07
1026	50.332009	-4.120859	4.05	78.7	2014-09-14	14:28:08
1027	50.332018	-4.120808	3.72	75.2	2014-09-14	14:28:09
1028	50.332024	-4.120741	4.79	81.6	2014-09-14	14:28:10
1029	50.332024	-4.120672	4.96	89.7	2014-09-14	14:28:11
1030	50.332022	-4.120598	5.23	92.5	2014-09-14	14:28:12
1031	50.332019	-4.120527	5.04	94.3	2014-09-14	14:28:13
1032	50.332009	-4.120458	5.02	103	2014-09-14	14:28:14
1033	50.331996	-4.120398	4.54	108.3	2014-09-14	14:28:15
1034	50.331983	-4.120358	3.18	116.3	2014-09-14	14:28:16
1035	50.33197	-4.120336	2.15	134	2014-09-14	14:28:17
1036	50.331961	-4.120319	1.53	129.4	2014-09-14	14:28:18
1037	50.331956	-4.120318	0.56	167.6	2014-09-14	14:28:19
1038	50.331952	-4.120334	1.26	246.1	2014-09-14	14:28:20
1039	50.331949	-4.120361	1.94	260	2014-09-14	14:28:21
1040	50.331947	-4.120391	2.18	264.9	2014-09-14	14:28:22
1041	50.331945	-4.120422	2.22	264.4	2014-09-14	14:28:23
1042	50.331945	-4.120452	2.11	271.3	2014-09-14	14:28:24
1043	50.331946	-4.120484	2.27	270.9	2014-09-14	14:28:25
1044	50.331947	-4.120516	2.25	272.6	2014-09-14	14:28:26
1045	50.331947	-4.12055	2.47	272	2014-09-14	14:28:27
1046	50.331947	-4.120584	2.43	269.1	2014-09-14	14:28:28
1047	50.331949	-4.120611	1.9	275.1	2014-09-14	14:28:29
1048	50.331951	-4.120635	1.73	279	2014-09-14	14:28:30
1049	50.331952	-4.120659	1.7	273.8	2014-09-14	14:28:31
1050	50.331952	-4.120684	1.8	269.1	2014-09-14	14:28:32
1051	50.331947	-4.120707	1.67	252.1	2014-09-14	14:28:33
1052	50.331944	-4.120721	1.1	251.1	2014-09-14	14:28:34
1053	50.331944	-4.120728	0.51	271.1	2014-09-14	14:28:35
1054	50.331948	-4.120727	0.44	17.3	2014-09-14	14:28:36
1055	50.331948	-4.120726	0.06	41.9	2014-09-14	14:28:37
1056	50.331955	-4.120693	2.48	71.8	2014-09-14	14:28:38
1057	50.331962	-4.120632	4.39	79.9	2014-09-14	14:28:39
1058	50.331964	-4.120561	5.05	87.8	2014-09-14	14:28:40
1059	50.33196	-4.120494	4.77	95.2	2014-09-14	14:28:41
1060	50.331956	-4.120425	4.96	95.8	2014-09-14	14:28:42
1061	50.33195	-4.120355	4.99	97.1	2014-09-14	14:28:43
1062	50.331943	-4.120285	5.07	98.7	2014-09-14	14:28:44
1063	50.331935	-4.120214	5.08	99.8	2014-09-14	14:28:45
1064	50.33193	-4.120148	4.72	97.8	2014-09-14	14:28:46
1065	50.331929	-4.120107	2.94	90.9	2014-09-14	14:28:47
1066	50.331933	-4.120104	0.47	23.9	2014-09-14	14:28:48
1067	50.331936	-4.120115	0.84	297	2014-09-14	14:28:49
1068	50.331942	-4.12014	1.85	288	2014-09-14	14:28:50
1069	50.331944	-4.120213	5.21	272.7	2014-09-14	14:28:51
1070	50.331948	-4.120289	5.44	274.9	2014-09-14	14:28:52
1071	50.331949	-4.120348	4.19	271.8	2014-09-14	14:28:53
1072	50.331947	-4.120402	3.83	266.7	2014-09-14	14:28:54
1073	50.331943	-4.120447	3.24	262.7	2014-09-14	14:28:55
1074	50.331939	-4.120488	2.94	261	2014-09-14	14:28:56
1075	50.331935	-4.120525	2.71	258.9	2014-09-14	14:28:57
1076	50.331933	-4.120558	2.31	264.9	2014-09-14	14:28:58
1077	50.331932	-4.120586	1.98	268.1	2014-09-14	14:28:59
1078	50.331929	-4.120611	1.83	260.6	2014-09-14	14:29:00
1079	50.331928	-4.120635	1.73	264.4	2014-09-14	14:29:01
1080	50.331926	-4.120659	1.7	261.8	2014-09-14	14:29:02
1081	50.331922	-4.120682	1.72	255.2	2014-09-14	14:29:03
1082	50.331919	-4.120702	1.43	257.6	2014-09-14	14:29:04
1083	50.331916	-4.12072	1.35	256.9	2014-09-14	14:29:05
1084	50.331914	-4.120737	1.2	259.7	2014-09-14	14:29:06
1085	50.331912	-4.120756	1.34	259.6	2014-09-14	14:29:07
1086	50.331909	-4.120774	1.31	256.4	2014-09-14	14:29:08
1087	50.331906	-4.120793	1.41	256.6	2014-09-14	14:29:09
1088	50.331904	-4.120813	1.48	259.5	2014-09-14	14:29:10
1089	50.331902	-4.120833	1.44	260.7	2014-09-14	14:29:11
1090	50.331901	-4.120855	1.55	265.1	2014-09-14	14:29:12
1091	50.331901	-4.120875	1.43	270.8	2014-09-14	14:29:13
1092	50.331901	-4.120892	1.17	272.3	2014-09-14	14:29:14
1093	50.3319	-4.120906	1	263.5	2014-09-14	14:29:15
1094	50.331899	-4.12092	1.02	261.1	2014-09-14	14:29:16
1095	50.331898	-4.120933	0.98	261.3	2014-09-14	14:29:17
1096	50.331897	-4.120946	0.91	267	2014-09-14	14:29:18
1097	50.331896	-4.12096	0.98	259.5	2014-09-14	14:29:19
1098	50.331895	-4.120971	0.83	264.2	2014-09-14	14:29:20
1099	50.331895	-4.120983	0.85	271.3	2014-09-14	14:29:21
1100	50.331897	-4.120995	0.82	283.1	2014-09-14	14:29:22
1101	50.331896	-4.121008	0.99	269	2014-09-14	14:29:23
1102	50.331898	-4.121022	1	277	2014-09-14	14:29:24
1103	50.331899	-4.121038	1.16	280.2	2014-09-14	14:29:25
1104	50.3319	-4.121053	1.05	271.5	2014-09-14	14:29:26
1105	50.331901	-4.121066	0.94	279.7	2014-09-14	14:29:27
1106	50.331903	-4.121075	0.69	291.4	2014-09-14	14:29:28
1107	50.331907	-4.121075	0.42	4.1	2014-09-14	14:29:29
1108	50.331911	-4.121073	0.46	18	2014-09-14	14:29:30
1109	50.331915	-4.121071	0.22	20	2014-09-14	14:29:32
1110	50.331915	-4.121071	0.03	32.6	2014-09-14	14:29:33
1111	50.331915	-4.121071	0.03	347.1	2014-09-14	14:29:34
1112	50.331915	-4.121071	0.02	161.3	2014-09-14	14:29:35
1113	50.331915	-4.121071	0.09	222.8	2014-09-14	14:29:36
1114	50.331914	-4.121072	0.09	183.9	2014-09-14	14:29:37
1115	50.331913	-4.121071	0.07	159.8	2014-09-14	14:29:38
1116	50.331913	-4.121071	0.02	126.4	2014-09-14	14:29:39
1117	50.331913	-4.121071	0.01	270	2014-09-14	14:29:40
1118	50.331913	-4.121072	0.07	286.1	2014-09-14	14:29:41
1119	50.331913	-4.121073	0.04	313	2014-09-14	14:29:42
1120	50.331914	-4.121073	0.06	307.7	2014-09-14	14:29:43
1121	50.331914	-4.121074	0.08	308.1	2014-09-14	14:29:44
1122	50.331915	-4.121074	0.07	340.4	2014-09-14	14:29:45
1123	50.331915	-4.121075	0.03	303.6	2014-09-14	14:29:47
1124	50.331915	-4.121075	0.04	242	2014-09-14	14:29:48
1125	50.331914	-4.121075	0.05	165.5	2014-09-14	14:29:49
1126	50.331914	-4.121076	0.03	253.4	2014-09-14	14:29:50
1127	50.331914	-4.121076	0.04	270	2014-09-14	14:29:51
1128	50.331914	-4.121077	0.04	208.4	2014-09-14	14:29:53
1129	50.331913	-4.121077	0.08	223.8	2014-09-14	14:29:54
1130	50.331913	-4.121078	0.08	227	2014-09-14	14:29:55
1131	50.331913	-4.121079	0.06	242.7	2014-09-14	14:29:56
1132	50.331912	-4.12108	0.05	230.8	2014-09-14	14:29:57
1133	50.331912	-4.12108	0.04	246.6	2014-09-14	14:29:58
1134	50.331912	-4.121084	0.15	266.4	2014-09-14	14:30:00
1135	50.331912	-4.121085	0.06	311.2	2014-09-14	14:30:01
1136	50.331912	-4.121086	0.05	232.2	2014-09-14	14:30:03
1137	50.331912	-4.121087	0.04	270	2014-09-14	14:30:04
1138	50.331912	-4.121087	0.03	286.6	2014-09-14	14:30:05
1139	50.331912	-4.121087	0.04	327.4	2014-09-14	14:30:06
1140	50.331912	-4.121096	0.6	269	2014-09-14	14:30:07
1141	50.331913	-4.121106	0.75	278.6	2014-09-14	14:30:08
1142	50.331915	-4.121114	0.57	294.2	2014-09-14	14:30:09
1143	50.331917	-4.121118	0.41	309.2	2014-09-14	14:30:10
1144	50.331917	-4.121119	0.05	260.6	2014-09-14	14:30:11
1145	50.331917	-4.12112	0.06	239.7	2014-09-14	14:30:12
1146	50.331917	-4.12112	0.06	227.9	2014-09-14	14:30:13
1147	50.331914	-4.121126	0.55	234.6	2014-09-14	14:30:14
1148	50.331911	-4.121132	0.52	224.7	2014-09-14	14:30:15
1149	50.33191	-4.121137	0.39	264.5	2014-09-14	14:30:16
1150	50.33191	-4.121139	0.07	245	2014-09-14	14:30:18
1151	50.33191	-4.121139	0.05	280.6	2014-09-14	14:30:19
1152	50.331909	-4.12114	0.06	232.3	2014-09-14	14:30:20
1153	50.331909	-4.121142	0.13	233.5	2014-09-14	14:30:21
1154	50.331909	-4.121143	0.07	265.8	2014-09-14	14:30:23
1155	50.331909	-4.121144	0.09	315.1	2014-09-14	14:30:24
1156	50.331909	-4.121145	0.07	286	2014-09-14	14:30:25
1157	50.33191	-4.121147	0.05	287.4	2014-09-14	14:30:27
1158	50.33191	-4.121148	0.05	285.3	2014-09-14	14:30:29
1159	50.33191	-4.121149	0.09	282.8	2014-09-14	14:30:30
1160	50.33191	-4.12115	0.04	237.6	2014-09-14	14:30:31
1161	50.33191	-4.12115	0.01	270	2014-09-14	14:30:33
1162	50.33191	-4.12115	0.01	147.4	2014-09-14	14:30:34
1163	50.331912	-4.121142	0.6	69.9	2014-09-14	14:30:35
1164	50.331915	-4.121133	0.75	62.7	2014-09-14	14:30:36
1165	50.33192	-4.12112	1.11	55.7	2014-09-14	14:30:37
1166	50.331927	-4.121105	1.25	55.3	2014-09-14	14:30:38
1167	50.331935	-4.121087	1.58	56.7	2014-09-14	14:30:39
1168	50.331946	-4.12106	2.29	55.8	2014-09-14	14:30:40
1169	50.331961	-4.121022	3.13	58.7	2014-09-14	14:30:41
1170	50.331981	-4.120977	3.89	55.2	2014-09-14	14:30:42
1171	50.332008	-4.120928	4.59	49.3	2014-09-14	14:30:43
1172	50.332037	-4.12089	4.31	39.6	2014-09-14	14:30:44
1173	50.33207	-4.120857	4.26	32.9	2014-09-14	14:30:45
1174	50.3321	-4.120825	4.06	34.6	2014-09-14	14:30:46
1175	50.332127	-4.12079	3.92	39.8	2014-09-14	14:30:47
1176	50.332155	-4.120753	4.05	39.6	2014-09-14	14:30:48
1177	50.332183	-4.120716	4.16	39.6	2014-09-14	14:30:49
1178	50.332213	-4.120679	4.18	38.5	2014-09-14	14:30:50
1179	50.33233	-4.120526	4.24	40	2014-09-14	14:30:54
1180	50.332356	-4.120489	3.95	41.5	2014-09-14	14:30:55
1181	50.332381	-4.120455	3.7	40.4	2014-09-14	14:30:56
1182	50.332405	-4.120425	3.43	39.1	2014-09-14	14:30:57
1183	50.332427	-4.120396	3.14	40.4	2014-09-14	14:30:58
1184	50.332449	-4.120382	2.63	22.1	2014-09-14	14:30:59
1185	50.332469	-4.120373	2.39	15.6	2014-09-14	14:31:00
1186	50.332489	-4.120368	2.17	9.8	2014-09-14	14:31:01
1187	50.332503	-4.120371	1.62	353.6	2014-09-14	14:31:02
1188	50.332515	-4.120382	1.51	329	2014-09-14	14:31:03
1189	50.332486	-4.120405	3.54	207.4	2014-09-14	14:31:04
1190	50.332421	-4.12048	9.06	216.1	2014-09-14	14:31:05
1191	50.332345	-4.120569	10.58	217	2014-09-14	14:31:06
1192	50.332217	-4.120689	16.54	211	2014-09-14	14:31:07
1193	50.332148	-4.120774	9.74	217.9	2014-09-14	14:31:08
1194	50.332134	-4.120813	3.26	240.5	2014-09-14	14:31:09
1195	50.332093	-4.120852	5.34	211.1	2014-09-14	14:31:10
1196	50.332063	-4.120881	3.87	211.7	2014-09-14	14:31:11
1197	50.332042	-4.120911	3.14	222.1	2014-09-14	14:31:12
1198	50.332026	-4.120936	2.56	224.8	2014-09-14	14:31:13
1199	50.33201	-4.12096	2.41	224.6	2014-09-14	14:31:14
1200	50.331996	-4.120982	2.28	224.5	2014-09-14	14:31:15
1201	50.331984	-4.121	1.81	223.3	2014-09-14	14:31:16
1202	50.331976	-4.121015	1.44	229.1	2014-09-14	14:31:17
1203	50.331969	-4.121031	1.37	235	2014-09-14	14:31:18
1204	50.331969	-4.12104	0.63	269.2	2014-09-14	14:31:19
1205	50.331973	-4.121042	0.51	339.4	2014-09-14	14:31:20
1206	50.331976	-4.121042	0.41	0	2014-09-14	14:31:21
1207	50.331981	-4.121043	0.47	353.4	2014-09-14	14:31:22
1208	50.331985	-4.121042	0.51	3.4	2014-09-14	14:31:23
1209	50.331989	-4.121046	0.55	329.5	2014-09-14	14:31:24
1210	50.331992	-4.121045	0.32	16.2	2014-09-14	14:31:25
1211	50.331994	-4.121038	0.57	64.9	2014-09-14	14:31:26
1212	50.331999	-4.121021	1.33	65.2	2014-09-14	14:31:27
1213	50.332011	-4.120987	2.74	62.1	2014-09-14	14:31:28
1214	50.332023	-4.120941	3.54	66.8	2014-09-14	14:31:29
1215	50.332033	-4.120883	4.26	75.6	2014-09-14	14:31:30
1216	50.332034	-4.120822	4.35	88.4	2014-09-14	14:31:31
1217	50.332026	-4.120757	4.68	100.4	2014-09-14	14:31:32
1218	50.332013	-4.120692	4.85	108.4	2014-09-14	14:31:33
1219	50.331995	-4.120627	5.06	113.4	2014-09-14	14:31:34
1220	50.331975	-4.120559	5.29	114.1	2014-09-14	14:31:35
1221	50.331958	-4.120488	5.38	111.3	2014-09-14	14:31:36
1222	50.331941	-4.120419	5.29	110.7	2014-09-14	14:31:37
1223	50.331922	-4.120355	5.02	115.2	2014-09-14	14:31:38
1224	50.3319	-4.120297	4.76	120.7	2014-09-14	14:31:39
1225	50.331878	-4.120244	4.47	122.1	2014-09-14	14:31:40
1226	50.331859	-4.120192	4.32	120.8	2014-09-14	14:31:41
1227	50.331839	-4.120142	4.12	121.7	2014-09-14	14:31:42
1228	50.331824	-4.120116	2.5	131.3	2014-09-14	14:31:43
1229	50.331816	-4.120113	1	167.6	2014-09-14	14:31:44
1230	50.331811	-4.120118	0.65	211.7	2014-09-14	14:31:45
1231	50.33181	-4.120132	1	266.8	2014-09-14	14:31:46
1232	50.331812	-4.120151	1.41	277.2	2014-09-14	14:31:47
1233	50.331813	-4.120175	1.7	276.3	2014-09-14	14:31:48
1234	50.331814	-4.120208	2.35	272	2014-09-14	14:31:49
1235	50.331813	-4.120242	2.4	267.3	2014-09-14	14:31:50
1236	50.331812	-4.120274	2.25	267.1	2014-09-14	14:31:51
1237	50.331812	-4.120306	2.32	270.2	2014-09-14	14:31:52
1238	50.331812	-4.120338	2.25	270.7	2014-09-14	14:31:53
1239	50.331816	-4.120378	2.86	278.2	2014-09-14	14:31:54
1240	50.331821	-4.120408	2.24	283.2	2014-09-14	14:31:55
1241	50.331826	-4.120432	1.83	290	2014-09-14	14:31:56
1242	50.331831	-4.120455	1.71	286.8	2014-09-14	14:31:57
1243	50.331832	-4.120478	1.63	273	2014-09-14	14:31:58
1244	50.331833	-4.120502	1.7	276.3	2014-09-14	14:31:59
1245	50.331836	-4.120527	1.78	279.4	2014-09-14	14:32:00
1246	50.331838	-4.120552	1.81	276.2	2014-09-14	14:32:01
1247	50.331839	-4.120577	1.76	276.7	2014-09-14	14:32:02
1248	50.331842	-4.120598	1.58	281.9	2014-09-14	14:32:03
1249	50.331846	-4.120616	1.3	287.2	2014-09-14	14:32:04
1250	50.33185	-4.120632	1.21	290.4	2014-09-14	14:32:05
1251	50.331852	-4.120649	1.24	284.8	2014-09-14	14:32:06
1252	50.331853	-4.120666	1.23	271.3	2014-09-14	14:32:07
1253	50.331853	-4.120684	1.31	271.2	2014-09-14	14:32:08
1254	50.331853	-4.120704	1.42	269.6	2014-09-14	14:32:09
1255	50.331852	-4.120725	1.48	265.3	2014-09-14	14:32:10
1256	50.331852	-4.120745	1.41	270.8	2014-09-14	14:32:11
1257	50.331854	-4.120763	1.34	282.5	2014-09-14	14:32:12
1258	50.331858	-4.12078	1.27	285.8	2014-09-14	14:32:13
1259	50.33186	-4.120797	1.2	282.6	2014-09-14	14:32:14
1260	50.331861	-4.120812	1.13	278.5	2014-09-14	14:32:15
1261	50.331862	-4.120828	1.09	275.4	2014-09-14	14:32:16
1262	50.331863	-4.120841	0.94	274.5	2014-09-14	14:32:17
1263	50.331864	-4.120852	0.8	280.1	2014-09-14	14:32:18
1264	50.331865	-4.120862	0.69	281	2014-09-14	14:32:19
1265	50.331866	-4.12087	0.62	273.5	2014-09-14	14:32:20
1266	50.331866	-4.120878	0.57	275.6	2014-09-14	14:32:21
1267	50.331865	-4.120887	0.63	261.4	2014-09-14	14:32:22
1268	50.331864	-4.120897	0.74	255.4	2014-09-14	14:32:23
1269	50.331862	-4.120909	0.91	255.2	2014-09-14	14:32:24
1270	50.331861	-4.120923	1	266.8	2014-09-14	14:32:25
1271	50.331864	-4.120933	0.75	291.1	2014-09-14	14:32:26
1272	50.331868	-4.120941	0.75	310.3	2014-09-14	14:32:27
1273	50.331872	-4.120949	0.7	310.8	2014-09-14	14:32:28
1274	50.331875	-4.120955	0.54	301.3	2014-09-14	14:32:29
1275	50.331876	-4.120962	0.49	285.5	2014-09-14	14:32:30
1276	50.331876	-4.120969	0.54	274	2014-09-14	14:32:31
1277	50.331876	-4.120979	0.66	264.3	2014-09-14	14:32:32
1278	50.331875	-4.120989	0.73	267.8	2014-09-14	14:32:33
1279	50.331875	-4.121	0.8	264	2014-09-14	14:32:34
1280	50.331874	-4.121011	0.8	267.9	2014-09-14	14:32:35
1281	50.331875	-4.121019	0.58	277.5	2014-09-14	14:32:36
1282	50.331876	-4.121022	0.24	300.2	2014-09-14	14:32:37
1283	50.331876	-4.121022	0.08	133.9	2014-09-14	14:32:38
1284	50.331878	-4.121015	0.27	55.1	2014-09-14	14:32:40
1285	50.331879	-4.121013	0.2	48.8	2014-09-14	14:32:41
1286	50.33188	-4.121013	0.04	0	2014-09-14	14:32:42
1287	50.331881	-4.121011	0.18	57.9	2014-09-14	14:32:43
1288	50.331881	-4.12101	0.11	58.1	2014-09-14	14:32:44
1289	50.331881	-4.12101	0.03	32.6	2014-09-14	14:32:45
1290	50.331881	-4.121009	0.04	102.2	2014-09-14	14:32:46
1291	50.331881	-4.121008	0.06	73.4	2014-09-14	14:32:47
1292	50.331882	-4.121007	0.1	84	2014-09-14	14:32:48
1293	50.331888	-4.120999	0.94	35.3	2014-09-14	14:32:49
1294	50.331895	-4.120989	1.04	45.1	2014-09-14	14:32:50
1295	50.331903	-4.120979	1.11	39.1	2014-09-14	14:32:51
1296	50.33191	-4.120969	1.05	42.2	2014-09-14	14:32:52
1297	50.331917	-4.120953	1.44	53.8	2014-09-14	14:32:53
1298	50.331927	-4.12093	1.9	57.3	2014-09-14	14:32:54
1299	50.331937	-4.120894	2.84	64.7	2014-09-14	14:32:55
1300	50.331949	-4.120845	3.73	69.5	2014-09-14	14:32:56
1301	50.331957	-4.120792	3.85	76.5	2014-09-14	14:32:57
1302	50.331965	-4.120756	2.71	71.5	2014-09-14	14:32:58
1303	50.331971	-4.120739	1.38	63.1	2014-09-14	14:32:59
1304	50.331971	-4.12073	0.62	84.8	2014-09-14	14:33:00
1305	50.331972	-4.12073	0.06	353.4	2014-09-14	14:33:01
1306	50.331968	-4.12074	0.86	238.8	2014-09-14	14:33:02
1307	50.331963	-4.120758	1.32	249.2	2014-09-14	14:33:03
1308	50.331959	-4.12078	1.64	252.4	2014-09-14	14:33:04
1309	50.331955	-4.120803	1.74	254.5	2014-09-14	14:33:05
1310	50.331956	-4.120825	1.52	274.6	2014-09-14	14:33:06
1311	50.331958	-4.120844	1.37	281.8	2014-09-14	14:33:07
1312	50.331957	-4.120865	1.49	266	2014-09-14	14:33:08
1313	50.331954	-4.120887	1.62	257.4	2014-09-14	14:33:09
1314	50.33195	-4.120909	1.66	254.6	2014-09-14	14:33:10
1315	50.331946	-4.120933	1.74	253.2	2014-09-14	14:33:11
1316	50.331942	-4.120954	1.6	255.1	2014-09-14	14:33:12
1317	50.331941	-4.120973	1.32	265.6	2014-09-14	14:33:13
1318	50.331941	-4.12099	1.23	267.4	2014-09-14	14:33:14
1319	50.33194	-4.121008	1.27	266.2	2014-09-14	14:33:15
1320	50.331938	-4.121029	1.49	263.5	2014-09-14	14:33:16
1321	50.331936	-4.12105	1.57	259	2014-09-14	14:33:17
1322	50.331932	-4.121072	1.6	253.8	2014-09-14	14:33:18
1323	50.331928	-4.121093	1.53	255.5	2014-09-14	14:33:19
1324	50.331929	-4.121111	1.3	271.7	2014-09-14	14:33:20
1325	50.33193	-4.121125	1.03	281.5	2014-09-14	14:33:21
1326	50.331932	-4.121139	0.95	280.8	2014-09-14	14:33:22
1327	50.331931	-4.121151	0.9	262.2	2014-09-14	14:33:23
1328	50.331929	-4.121164	0.98	256.2	2014-09-14	14:33:24
1329	50.331926	-4.121177	0.95	249.3	2014-09-14	14:33:25
1330	50.331923	-4.121188	0.83	249.6	2014-09-14	14:33:26
1331	50.331921	-4.121195	0.61	242.6	2014-09-14	14:33:27
1332	50.33192	-4.121202	0.47	258.6	2014-09-14	14:33:28
1333	50.331921	-4.121207	0.41	290.2	2014-09-14	14:33:29
1334	50.331922	-4.121214	0.47	280.2	2014-09-14	14:33:30
1335	50.331922	-4.12122	0.46	268.9	2014-09-14	14:33:31
1336	50.331921	-4.121225	0.38	251.6	2014-09-14	14:33:32
1337	50.331921	-4.121224	0.05	46.1	2014-09-14	14:33:34
1338	50.331922	-4.121224	0.06	24.9	2014-09-14	14:33:36
1339	50.331923	-4.121223	0.14	36.7	2014-09-14	14:33:37
1340	50.331924	-4.121223	0.08	355.6	2014-09-14	14:33:38
1341	50.331925	-4.121222	0.1	29.4	2014-09-14	14:33:39
1342	50.331926	-4.12122	0.15	43.9	2014-09-14	14:33:40
1343	50.331927	-4.121219	0.13	32.6	2014-09-14	14:33:41
1344	50.331927	-4.121219	0.07	32.6	2014-09-14	14:33:42
1345	50.331929	-4.121218	0.17	22.3	2014-09-14	14:33:43
1346	50.331929	-4.121219	0.05	316	2014-09-14	14:33:44
1347	50.33193	-4.121218	0.11	29.7	2014-09-14	14:33:45
1348	50.33193	-4.121217	0.04	62.4	2014-09-14	14:33:46
1349	50.331929	-4.121218	0.07	208.7	2014-09-14	14:33:48
1350	50.331929	-4.121219	0.02	243.4	2014-09-14	14:33:49
1351	50.331929	-4.121219	0.01	212.6	2014-09-14	14:33:50
1352	50.331929	-4.121219	0.05	245.7	2014-09-14	14:33:51
1353	50.331929	-4.12122	0.05	280.6	2014-09-14	14:33:52
1354	50.331927	-4.121227	0.5	253.7	2014-09-14	14:33:53
1355	50.331926	-4.121234	0.53	255.8	2014-09-14	14:33:54
1356	50.331925	-4.121237	0.27	251.9	2014-09-14	14:33:55
1357	50.331925	-4.121237	0.03	132.6	2014-09-14	14:33:57
1358	50.331925	-4.121237	0.01	316.8	2014-09-14	14:33:59
1359	50.331925	-4.121237	0.02	126.4	2014-09-14	14:34:00
1360	50.331925	-4.121237	0.02	342.3	2014-09-14	14:34:01
1361	50.331922	-4.121238	0.4	192.1	2014-09-14	14:34:02
1362	50.33192	-4.121245	0.51	247.6	2014-09-14	14:34:03
1363	50.331918	-4.121251	0.48	243.5	2014-09-14	14:34:04
1364	50.331916	-4.121252	0.12	205.5	2014-09-14	14:34:06
1365	50.331916	-4.121252	0.03	43.2	2014-09-14	14:34:07
1366	50.331917	-4.121251	0.05	38.7	2014-09-14	14:34:09
1367	50.331917	-4.121251	0.02	343.3	2014-09-14	14:34:10
1368	50.331918	-4.121259	0.55	280.7	2014-09-14	14:34:11
1369	50.331917	-4.121267	0.57	257.6	2014-09-14	14:34:12
1370	50.331916	-4.121273	0.42	257.2	2014-09-14	14:34:13
1371	50.331915	-4.121278	0.41	247.2	2014-09-14	14:34:14
1372	50.331915	-4.121281	0.11	277	2014-09-14	14:34:16
1373	50.331915	-4.121281	0.02	0	2014-09-14	14:34:17
1374	50.331915	-4.121281	0.01	270	2014-09-14	14:34:18
1375	50.331915	-4.121282	0.04	302.4	2014-09-14	14:34:19
1376	50.331915	-4.121282	0.02	296.6	2014-09-14	14:34:20
1377	50.331915	-4.121275	0.46	94.7	2014-09-14	14:34:21
1378	50.331916	-4.121264	0.79	85.2	2014-09-14	14:34:22
1379	50.331917	-4.121249	1.11	85.2	2014-09-14	14:34:23
1380	50.331919	-4.12123	1.35	78	2014-09-14	14:34:24
1381	50.331924	-4.121209	1.61	69.2	2014-09-14	14:34:25
1382	50.33193	-4.121183	1.99	69.4	2014-09-14	14:34:26
1383	50.331937	-4.121153	2.27	69.8	2014-09-14	14:34:27
1384	50.331942	-4.121137	1.29	65.6	2014-09-14	14:34:28
1385	50.331946	-4.121126	0.84	58.7	2014-09-14	14:34:29
1386	50.331951	-4.121123	0.56	27.9	2014-09-14	14:34:30
1387	50.331953	-4.121121	0.17	17.8	2014-09-14	14:34:32
1388	50.331954	-4.121121	0.02	16.7	2014-09-14	14:34:33
1389	50.331953	-4.121121	0.02	196.7	2014-09-14	14:34:34
1390	50.331948	-4.121128	0.77	214.8	2014-09-14	14:34:35
1391	50.33194	-4.121133	0.94	205.2	2014-09-14	14:34:36
1392	50.331933	-4.121138	0.87	200.9	2014-09-14	14:34:37
1393	50.331927	-4.121142	0.76	206.5	2014-09-14	14:34:38
1394	50.331919	-4.121152	1.09	221.3	2014-09-14	14:34:39
1395	50.33191	-4.121164	1.31	216.9	2014-09-14	14:34:40
1396	50.331901	-4.121174	1.23	217.5	2014-09-14	14:34:41
1397	50.331892	-4.121184	1.19	214.5	2014-09-14	14:34:42
1398	50.33189	-4.121192	0.65	243.6	2014-09-14	14:34:43
1399	50.331893	-4.121194	0.43	335.4	2014-09-14	14:34:44
1400	50.331894	-4.121193	0.09	43.6	2014-09-14	14:34:46
1401	50.331895	-4.121192	0.07	46.2	2014-09-14	14:34:47
1402	50.331895	-4.121192	0.02	329	2014-09-14	14:34:48
1403	50.331895	-4.121192	0.03	212.6	2014-09-14	14:34:49
1404	50.331892	-4.121195	0.35	215	2014-09-14	14:34:50
1405	50.331893	-4.121196	0.03	305	2014-09-14	14:34:52
1406	50.331893	-4.121196	0.05	333.4	2014-09-14	14:34:53
1407	50.331892	-4.121198	0.15	235.9	2014-09-14	14:34:54
1408	50.331892	-4.121198	0.03	292.5	2014-09-14	14:34:55
1409	50.331892	-4.121199	0.04	234.4	2014-09-14	14:34:57
1410	50.331891	-4.121201	0.06	238.5	2014-09-14	14:34:59
1411	50.331891	-4.121202	0.09	245.5	2014-09-14	14:35:00
1412	50.331891	-4.121202	0.04	283.4	2014-09-14	14:35:01
1413	50.331891	-4.121204	0.14	265.8	2014-09-14	14:35:02
1414	50.331891	-4.121205	0.06	239.7	2014-09-14	14:35:03
1415	50.33189	-4.121206	0.13	217.1	2014-09-14	14:35:04
1416	50.331889	-4.12121	0.13	258	2014-09-14	14:35:06
1417	50.33189	-4.121212	0.07	302.1	2014-09-14	14:35:08
1418	50.331891	-4.121212	0.07	335.6	2014-09-14	14:35:09
1419	50.331891	-4.121212	0.02	325.9	2014-09-14	14:35:10
1420	50.331891	-4.121213	0.07	335.6	2014-09-14	14:35:11
1421	50.331892	-4.121214	0.08	291.4	2014-09-14	14:35:12
1422	50.331891	-4.121215	0.14	258.5	2014-09-14	14:35:13
1423	50.331891	-4.121218	0.09	241.7	2014-09-14	14:35:15
1424	50.331891	-4.121218	0.05	270	2014-09-14	14:35:16
1425	50.331893	-4.121222	0.39	315.6	2014-09-14	14:35:17
1426	50.331893	-4.121223	0.07	295	2014-09-14	14:35:18
1427	50.331892	-4.121232	0.64	258.2	2014-09-14	14:35:19
1428	50.331891	-4.121242	0.71	259.4	2014-09-14	14:35:20
1429	50.331889	-4.121253	0.79	255.6	2014-09-14	14:35:21
1430	50.331888	-4.121262	0.67	256.3	2014-09-14	14:35:22
1431	50.331887	-4.121271	0.65	260.9	2014-09-14	14:35:23
1432	50.331888	-4.121277	0.47	292.2	2014-09-14	14:35:24
1433	50.331893	-4.121281	0.55	328.5	2014-09-14	14:35:25
1434	50.331896	-4.121285	0.23	321.3	2014-09-14	14:35:27
1435	50.331896	-4.121287	0.13	261.8	2014-09-14	14:35:28
1436	50.331895	-4.121288	0.11	239.7	2014-09-14	14:35:29
1437	50.331895	-4.121289	0.04	255.9	2014-09-14	14:35:30
1438	50.331891	-4.121296	0.67	231.3	2014-09-14	14:35:31
1439	50.331889	-4.121304	0.64	246.7	2014-09-14	14:35:32
1440	50.33189	-4.121309	0.32	278.4	2014-09-14	14:35:33
1441	50.331889	-4.121309	0.05	217.6	2014-09-14	14:35:34
1442	50.331891	-4.121307	0.11	32.4	2014-09-14	14:35:36
1443	50.331891	-4.121308	0.05	231.9	2014-09-14	14:35:37
1444	50.331891	-4.121309	0.05	280.6	2014-09-14	14:35:38
1445	50.33189	-4.121316	0.56	257.4	2014-09-14	14:35:39
1446	50.331888	-4.121324	0.58	246.3	2014-09-14	14:35:40
1447	50.331886	-4.12133	0.45	251.9	2014-09-14	14:35:41
1448	50.331886	-4.121334	0.16	273.5	2014-09-14	14:35:43
1449	50.331887	-4.121334	0.03	347.1	2014-09-14	14:35:44
1450	50.331888	-4.12133	0.38	58.7	2014-09-14	14:35:45
1451	50.331888	-4.121329	0.03	123.6	2014-09-14	14:35:47
1452	50.331888	-4.121328	0.07	104.9	2014-09-14	14:35:48
1453	50.331888	-4.121327	0.06	107.6	2014-09-14	14:35:49
1454	50.331886	-4.121331	0.33	237.7	2014-09-14	14:35:50
1455	50.331884	-4.121336	0.46	236.6	2014-09-14	14:35:51
1456	50.331883	-4.121336	0.07	177.7	2014-09-14	14:35:53
1457	50.331886	-4.121326	0.83	61.7	2014-09-14	14:35:54
1458	50.33189	-4.121315	0.85	62.6	2014-09-14	14:35:55
1459	50.331894	-4.121302	1.09	64	2014-09-14	14:35:56
1460	50.3319	-4.121286	1.26	61.3	2014-09-14	14:35:57
1461	50.331906	-4.121272	1.23	56.9	2014-09-14	14:35:58
1462	50.331912	-4.121257	1.25	54.3	2014-09-14	14:35:59
1463	50.331917	-4.121242	1.26	63.1	2014-09-14	14:36:00
1464	50.331922	-4.121227	1.17	64.4	2014-09-14	14:36:01
1465	50.331926	-4.121208	1.43	68.6	2014-09-14	14:36:02
1466	50.331932	-4.121182	1.95	70.5	2014-09-14	14:36:03
1467	50.33194	-4.121148	2.62	69.8	2014-09-14	14:36:04
1468	50.331948	-4.121101	3.41	75.7	2014-09-14	14:36:05
1469	50.331958	-4.12105	3.82	72.5	2014-09-14	14:36:06
1470	50.331967	-4.12101	2.98	70.4	2014-09-14	14:36:07
1471	50.331973	-4.120988	1.71	68.6	2014-09-14	14:36:08
1472	50.331974	-4.120982	0.46	70	2014-09-14	14:36:09
1473	50.331974	-4.120982	0.05	245.3	2014-09-14	14:36:10
1474	50.331974	-4.120983	0.03	288.6	2014-09-14	14:36:11
1475	50.331983	-4.120988	1.06	339.5	2014-09-14	14:36:12
1476	50.331992	-4.120996	1.18	328.9	2014-09-14	14:36:13
1477	50.331999	-4.121005	0.99	321	2014-09-14	14:36:14
1478	50.332001	-4.121013	0.58	291.6	2014-09-14	14:36:15
1479	50.332004	-4.121013	0.39	354.7	2014-09-14	14:36:16
1480	50.332013	-4.121011	0.93	11.1	2014-09-14	14:36:17
1481	50.332019	-4.12101	0.75	5.9	2014-09-14	14:36:18
1482	50.332025	-4.121008	0.6	8.5	2014-09-14	14:36:19
1483	50.33203	-4.121007	0.57	7.2	2014-09-14	14:36:20
1484	50.332035	-4.121005	0.6	13.1	2014-09-14	14:36:21
1485	50.332041	-4.121003	0.67	15	2014-09-14	14:36:22
1486	50.332045	-4.120999	0.57	30.6	2014-09-14	14:36:23
1487	50.332048	-4.120994	0.45	56.2	2014-09-14	14:36:24
1488	50.332048	-4.120985	0.64	86.6	2014-09-14	14:36:25
1489	50.332047	-4.120971	0.95	94	2014-09-14	14:36:26
1490	50.332048	-4.120953	1.29	86.2	2014-09-14	14:36:27
1491	50.332046	-4.120922	2.25	95	2014-09-14	14:36:28
1492	50.332049	-4.120871	3.62	85.1	2014-09-14	14:36:29
1493	50.332051	-4.120816	3.87	86.1	2014-09-14	14:36:30
1494	50.332053	-4.120748	4.87	88.4	2014-09-14	14:36:31
1495	50.332045	-4.12068	4.87	99.6	2014-09-14	14:36:32
1496	50.332032	-4.120612	5.06	107.2	2014-09-14	14:36:33
1497	50.332012	-4.120542	5.44	113.8	2014-09-14	14:36:34
1498	50.331994	-4.12048	4.88	115.1	2014-09-14	14:36:35
1499	50.331979	-4.120428	4.08	114	2014-09-14	14:36:36
1500	50.331965	-4.120379	3.76	113.6	2014-09-14	14:36:37
1501	50.331958	-4.120348	2.33	110.2	2014-09-14	14:36:38
1502	50.331955	-4.12035	0.34	197.3	2014-09-14	14:36:39
1503	50.33195	-4.120368	1.41	245	2014-09-14	14:36:40
1504	50.331945	-4.120393	1.85	254.2	2014-09-14	14:36:41
1505	50.331942	-4.120421	2.01	259.8	2014-09-14	14:36:42
1506	50.331941	-4.120449	2	265.7	2014-09-14	14:36:43
1507	50.331942	-4.120476	1.9	273.1	2014-09-14	14:36:44
1508	50.331944	-4.120503	1.94	276.3	2014-09-14	14:36:45
1509	50.331946	-4.120531	2.06	277.3	2014-09-14	14:36:46
1510	50.331948	-4.12056	2.06	275.7	2014-09-14	14:36:47
1511	50.33195	-4.120588	1.94	275.8	2014-09-14	14:36:48
1512	50.331954	-4.120611	1.71	285.9	2014-09-14	14:36:49
1513	50.331959	-4.120631	1.52	291.6	2014-09-14	14:36:50
1514	50.331962	-4.120651	1.5	283	2014-09-14	14:36:51
1515	50.331966	-4.120672	1.56	285.6	2014-09-14	14:36:52
1516	50.331968	-4.120695	1.64	278.5	2014-09-14	14:36:53
1517	50.331969	-4.120718	1.64	275.2	2014-09-14	14:36:54
1518	50.331972	-4.120742	1.73	280.3	2014-09-14	14:36:55
1519	50.331973	-4.120765	1.64	273.6	2014-09-14	14:36:56
1520	50.331976	-4.120784	1.4	287.1	2014-09-14	14:36:57
1521	50.331979	-4.120801	1.24	283.5	2014-09-14	14:36:58
1522	50.331979	-4.12082	1.36	272	2014-09-14	14:36:59
1523	50.331979	-4.12084	1.44	265.9	2014-09-14	14:37:00
1524	50.331977	-4.120859	1.37	262.5	2014-09-14	14:37:01
1525	50.331973	-4.120879	1.47	253.4	2014-09-14	14:37:02
1526	50.331969	-4.120896	1.29	250.7	2014-09-14	14:37:03
1527	50.331965	-4.120911	1.15	248.1	2014-09-14	14:37:04
1528	50.331965	-4.120921	0.71	269.3	2014-09-14	14:37:05
1529	50.331968	-4.12093	0.66	298.5	2014-09-14	14:37:06
1530	50.331969	-4.120939	0.7	278.4	2014-09-14	14:37:07
1531	50.331968	-4.120954	1.02	262.1	2014-09-14	14:37:08
1532	50.331965	-4.120969	1.15	255	2014-09-14	14:37:09
1533	50.331962	-4.120985	1.15	251	2014-09-14	14:37:10
1534	50.331958	-4.120998	1.08	243.3	2014-09-14	14:37:11
1535	50.331956	-4.121008	0.68	258.1	2014-09-14	14:37:12
1536	50.331958	-4.121011	0.29	303.6	2014-09-14	14:37:13
1537	50.331958	-4.121013	0.09	276.1	2014-09-14	14:37:15
1538	50.331956	-4.121016	0.3	219.4	2014-09-14	14:37:16
1539	50.331955	-4.121019	0.2	242.3	2014-09-14	14:37:17
1540	50.331957	-4.121022	0.16	315	2014-09-14	14:37:19
1541	50.331959	-4.121023	0.2	337.5	2014-09-14	14:37:20
1542	50.331958	-4.121024	0.06	239.7	2014-09-14	14:37:21
1543	50.331958	-4.121024	0.07	180	2014-09-14	14:37:22
1544	50.331956	-4.121024	0.18	191.4	2014-09-14	14:37:23
1545	50.331956	-4.121024	0.02	0	2014-09-14	14:37:24
1546	50.331955	-4.121028	0.29	238.6	2014-09-14	14:37:25
1547	50.331955	-4.12103	0.08	255.8	2014-09-14	14:37:27
1548	50.331955	-4.12103	0.02	329	2014-09-14	14:37:28
1549	50.331955	-4.12103	0.05	315.4	2014-09-14	14:37:29
1550	50.331955	-4.12103	0.03	90	2014-09-14	14:37:30
1551	50.331955	-4.121029	0.04	90	2014-09-14	14:37:31
1552	50.331955	-4.121029	0.04	74.3	2014-09-14	14:37:32
1553	50.331955	-4.121029	0.02	63.4	2014-09-14	14:37:33
1554	50.331955	-4.121028	0.03	106.6	2014-09-14	14:37:34
1555	50.331952	-4.121033	0.45	224.8	2014-09-14	14:37:35
1556	50.331949	-4.121038	0.49	225.5	2014-09-14	14:37:36
1557	50.331947	-4.121038	0.31	187.7	2014-09-14	14:37:37
1558	50.331947	-4.121038	0.01	144.3	2014-09-14	14:37:38
1559	50.331946	-4.121038	0.02	129.7	2014-09-14	14:37:39
1560	50.33195	-4.121036	0.42	18.8	2014-09-14	14:37:40
1561	50.331978	-4.121039	0.61	356.4	2014-09-14	14:37:45
1562	50.331985	-4.121037	0.87	6.7	2014-09-14	14:37:46
1563	50.331987	-4.121027	0.76	79.4	2014-09-14	14:37:47
1564	50.331985	-4.121002	1.81	95.3	2014-09-14	14:37:48
1565	50.331992	-4.120943	4.2	79.8	2014-09-14	14:37:49
1566	50.331991	-4.120864	5.62	91.2	2014-09-14	14:37:50
1567	50.331992	-4.120778	6.15	89.1	2014-09-14	14:37:51
1568	50.331995	-4.120705	5.2	85.2	2014-09-14	14:37:52
1569	50.331998	-4.120641	4.55	86.5	2014-09-14	14:37:53
1570	50.331997	-4.120581	4.27	91.7	2014-09-14	14:37:54
1571	50.331994	-4.120518	4.51	94.4	2014-09-14	14:37:55
1572	50.331991	-4.120453	4.59	94.2	2014-09-14	14:37:56
1573	50.331987	-4.12039	4.54	95.5	2014-09-14	14:37:57
1574	50.331998	-4.120094	3.01	86.7	2014-09-14	14:38:04
1575	50.332009	-4.120127	2.68	299.2	2014-09-14	14:38:05
1576	50.332016	-4.12016	2.46	287.7	2014-09-14	14:38:06
1577	50.332017	-4.120264	7.39	271	2014-09-14	14:38:07
1578	50.332015	-4.120356	6.56	267.9	2014-09-14	14:38:08
1579	50.332009	-4.12042	4.56	262	2014-09-14	14:38:09
1580	50.332008	-4.120467	3.35	267.1	2014-09-14	14:38:10
1581	50.332006	-4.1205	2.36	263.6	2014-09-14	14:38:11
1582	50.332005	-4.120517	1.22	266.9	2014-09-14	14:38:12
1583	50.332003	-4.120534	1.26	261.5	2014-09-14	14:38:13
1584	50.332002	-4.120552	1.26	261.9	2014-09-14	14:38:14
1585	50.332	-4.12057	1.29	262.9	2014-09-14	14:38:15
1586	50.331999	-4.120589	1.39	262.3	2014-09-14	14:38:16
1587	50.331996	-4.120607	1.32	259.4	2014-09-14	14:38:17
1588	50.331995	-4.120625	1.28	262.5	2014-09-14	14:38:18
1589	50.331991	-4.120644	1.38	253.9	2014-09-14	14:38:19
1590	50.331988	-4.120664	1.48	254.3	2014-09-14	14:38:20
1591	50.331982	-4.120683	1.45	245.4	2014-09-14	14:38:21
1592	50.331974	-4.120703	1.74	236.8	2014-09-14	14:38:22
1593	50.331966	-4.120728	1.95	242.3	2014-09-14	14:38:23
1594	50.331958	-4.120746	1.54	236.6	2014-09-14	14:38:24
1595	50.331952	-4.120761	1.28	239.7	2014-09-14	14:38:25
1596	50.331949	-4.120774	0.99	246.7	2014-09-14	14:38:26
1597	50.331946	-4.120779	0.49	233.7	2014-09-14	14:38:27
1598	50.331944	-4.120786	0.5	241.2	2014-09-14	14:38:28
1599	50.331938	-4.120798	1.11	231	2014-09-14	14:38:29
1600	50.331931	-4.120812	1.26	231.6	2014-09-14	14:38:30
1601	50.331925	-4.120826	1.22	239.2	2014-09-14	14:38:31
1602	50.33192	-4.120841	1.17	242.4	2014-09-14	14:38:32
1603	50.331916	-4.120855	1.08	245.9	2014-09-14	14:38:33
1604	50.331914	-4.120864	0.67	246.2	2014-09-14	14:38:34
1605	50.331914	-4.120865	0.09	251.5	2014-09-14	14:38:35
1606	50.331911	-4.12087	0.49	228	2014-09-14	14:38:36
1607	50.331907	-4.120875	0.51	225	2014-09-14	14:38:37
1608	50.331904	-4.120881	0.56	231.9	2014-09-14	14:38:38
1609	50.331902	-4.120889	0.6	244.1	2014-09-14	14:38:39
1610	50.331898	-4.120892	0.49	208.4	2014-09-14	14:38:40
1611	50.331897	-4.120892	0.03	175.1	2014-09-14	14:38:42
1612	50.331898	-4.120893	0.04	293.1	2014-09-14	14:38:44
1613	50.331898	-4.120893	0.04	302.4	2014-09-14	14:38:45
1614	50.331898	-4.120894	0.05	236	2014-09-14	14:38:46
1615	50.331897	-4.120895	0.07	245	2014-09-14	14:38:48
1616	50.331897	-4.120896	0.05	258.1	2014-09-14	14:38:49
1617	50.331897	-4.120897	0.04	270	2014-09-14	14:38:50
1618	50.331897	-4.120897	0.04	302.4	2014-09-14	14:38:51
1619	50.331897	-4.120898	0.05	281.9	2014-09-14	14:38:52
1620	50.331897	-4.120899	0.09	263.6	2014-09-14	14:38:53
1621	50.331897	-4.1209	0.06	252.2	2014-09-14	14:38:54
1622	50.331897	-4.120901	0.08	240.9	2014-09-14	14:38:55
1623	50.331897	-4.120901	0.02	270	2014-09-14	14:38:56
1624	50.331897	-4.120901	0.02	240.6	2014-09-14	14:38:57
1625	50.331896	-4.120902	0.03	212.6	2014-09-14	14:38:58
1626	50.331896	-4.120902	0.06	251.7	2014-09-14	14:38:59
1627	50.331896	-4.120904	0.06	279	2014-09-14	14:39:01
1628	50.331897	-4.120905	0.05	291.7	2014-09-14	14:39:02
1629	50.331897	-4.120906	0.09	282.7	2014-09-14	14:39:03
1630	50.331897	-4.120907	0.07	277.1	2014-09-14	14:39:04
1631	50.331897	-4.120908	0.06	279.5	2014-09-14	14:39:05
1632	50.331897	-4.120909	0.07	299.3	2014-09-14	14:39:06
1633	50.331898	-4.120909	0.05	332.7	2014-09-14	14:39:07
1634	50.331901	-4.120906	0.41	35.4	2014-09-14	14:39:08
1635	50.331902	-4.120906	0.08	340.1	2014-09-14	14:39:10
1636	50.331902	-4.120906	0.03	12.9	2014-09-14	14:39:11
1637	50.331902	-4.120906	0.02	233.6	2014-09-14	14:39:12
1638	50.331902	-4.120907	0.03	223.2	2014-09-14	14:39:13
1639	50.331902	-4.120907	0.01	223.2	2014-09-14	14:39:15
1640	50.331901	-4.120907	0.05	194.5	2014-09-14	14:39:16
1641	50.331903	-4.120904	0.32	53.8	2014-09-14	14:39:17
1642	50.331906	-4.120901	0.35	38.4	2014-09-14	14:39:18
1643	50.331905	-4.1209	0.02	106.6	2014-09-14	14:39:20
1644	50.331905	-4.1209	0.02	230.3	2014-09-14	14:39:21
1645	50.331903	-4.120907	0.55	243.6	2014-09-14	14:39:22
1646	50.331902	-4.120913	0.47	246.6	2014-09-14	14:39:23
1647	50.331901	-4.120915	0.14	246.5	2014-09-14	14:39:24
1648	50.331901	-4.120915	0.01	0	2014-09-14	14:39:25
1649	50.331904	-4.120911	0.38	44.1	2014-09-14	14:39:26
1650	50.331906	-4.120906	0.46	61.1	2014-09-14	14:39:27
1651	50.331908	-4.120899	0.53	63	2014-09-14	14:39:28
1652	50.331909	-4.120892	0.55	69.1	2014-09-14	14:39:29
1653	50.331912	-4.120885	0.51	63.1	2014-09-14	14:39:30
1654	50.331914	-4.120882	0.38	37.1	2014-09-14	14:39:31
1655	50.331918	-4.120881	0.45	10	2014-09-14	14:39:32
1656	50.331927	-4.120879	0.95	7.6	2014-09-14	14:39:33
1657	50.33194	-4.120874	1.52	14.5	2014-09-14	14:39:34
1658	50.331954	-4.120856	1.99	38.9	2014-09-14	14:39:35
1659	50.331967	-4.120828	2.48	54.6	2014-09-14	14:39:36
1660	50.331987	-4.120791	3.45	49.8	2014-09-14	14:39:37
1661	50.332006	-4.120749	3.66	53.2	2014-09-14	14:39:38
1662	50.332031	-4.120719	3.47	38.8	2014-09-14	14:39:39
1663	50.332067	-4.120703	4.2	15.8	2014-09-14	14:39:40
1664	50.332115	-4.120688	5.43	11.1	2014-09-14	14:39:41
1665	50.332159	-4.120672	4.98	13	2014-09-14	14:39:42
1666	50.332201	-4.120663	4.74	8	2014-09-14	14:39:43
1667	50.332242	-4.120657	4.57	5.4	2014-09-14	14:39:44
1668	50.332281	-4.120652	4.45	4.9	2014-09-14	14:39:45
1669	50.332317	-4.120651	3.92	0.1	2014-09-14	14:39:46
1670	50.332343	-4.120659	2.95	349.8	2014-09-14	14:39:47
1671	50.332364	-4.120672	0.51	339	2014-09-14	14:39:52
1672	50.332363	-4.120673	0.11	222.9	2014-09-14	14:39:53
1673	50.332362	-4.120674	0.17	202.3	2014-09-14	14:39:54
1674	50.332349	-4.120688	1.74	216.2	2014-09-14	14:39:55
1675	50.332335	-4.120699	1.74	205.3	2014-09-14	14:39:56
1676	50.332323	-4.12071	1.5	211.8	2014-09-14	14:39:57
1677	50.332312	-4.120723	1.6	217.4	2014-09-14	14:39:58
1678	50.3323	-4.120739	1.73	220.2	2014-09-14	14:39:59
1679	50.332287	-4.120754	1.77	216.4	2014-09-14	14:40:00
1680	50.332274	-4.120767	1.75	213.2	2014-09-14	14:40:01
1681	50.332261	-4.12078	1.68	211.7	2014-09-14	14:40:02
1682	50.33225	-4.120792	1.54	213.5	2014-09-14	14:40:03
1683	50.332238	-4.120805	1.62	213.6	2014-09-14	14:40:04
1684	50.332223	-4.120817	1.81	209.4	2014-09-14	14:40:05
1685	50.33221	-4.120827	1.68	206.4	2014-09-14	14:40:06
1686	50.332198	-4.120835	1.39	202.4	2014-09-14	14:40:07
1687	50.332188	-4.12084	1.26	198	2014-09-14	14:40:08
1688	50.332178	-4.120846	1.14	198.9	2014-09-14	14:40:09
1689	50.332169	-4.120852	1.14	204.4	2014-09-14	14:40:10
1690	50.332159	-4.12086	1.18	208	2014-09-14	14:40:11
1691	50.332149	-4.120868	1.26	205.9	2014-09-14	14:40:12
1692	50.33214	-4.120874	1.12	203.2	2014-09-14	14:40:13
1693	50.332132	-4.120876	0.9	188.3	2014-09-14	14:40:14
1694	50.332124	-4.120878	0.84	189.4	2014-09-14	14:40:15
1695	50.332117	-4.120882	0.84	199.8	2014-09-14	14:40:16
1696	50.332111	-4.120886	0.71	205.7	2014-09-14	14:40:17
1697	50.332105	-4.120892	0.81	212.2	2014-09-14	14:40:18
1698	50.332099	-4.120899	0.81	216.4	2014-09-14	14:40:19
1699	50.332093	-4.120904	0.79	206.3	2014-09-14	14:40:20
1700	50.332088	-4.120909	0.69	215.5	2014-09-14	14:40:21
1701	50.332082	-4.120915	0.74	210.2	2014-09-14	14:40:22
1702	50.332075	-4.120921	0.95	205.6	2014-09-14	14:40:23
1703	50.332065	-4.120924	1.07	195.1	2014-09-14	14:40:24
1704	50.332057	-4.120927	0.97	190.3	2014-09-14	14:40:25
1705	50.332048	-4.120927	0.98	180.4	2014-09-14	14:40:26
1706	50.33204	-4.120924	0.93	166.7	2014-09-14	14:40:27
1707	50.332031	-4.120922	0.98	173.4	2014-09-14	14:40:28
1708	50.332023	-4.120922	0.92	180	2014-09-14	14:40:29
1709	50.332014	-4.120921	1.04	175.1	2014-09-14	14:40:30
1710	50.332005	-4.120926	1.03	201.3	2014-09-14	14:40:31
1711	50.331995	-4.120929	1.12	189.8	2014-09-14	14:40:32
1712	50.331987	-4.120931	0.87	187.1	2014-09-14	14:40:33
1713	50.33198	-4.120931	0.85	181.2	2014-09-14	14:40:34
1714	50.331971	-4.12093	0.95	175.3	2014-09-14	14:40:35
1715	50.331962	-4.120927	0.98	170.6	2014-09-14	14:40:36
1716	50.331955	-4.120928	0.84	181.2	2014-09-14	14:40:37
1717	50.33195	-4.120927	0.5	174.5	2014-09-14	14:40:38
1718	50.331947	-4.120924	0.46	156.2	2014-09-14	14:40:39
1719	50.331944	-4.120922	0.33	149.3	2014-09-14	14:40:40
1720	50.33194	-4.120924	0.46	198	2014-09-14	14:40:41
1721	50.331936	-4.120926	0.49	199	2014-09-14	14:40:42
1722	50.331932	-4.12093	0.54	205.6	2014-09-14	14:40:43
1723	50.331927	-4.120933	0.62	205.6	2014-09-14	14:40:44
1724	50.331924	-4.120935	0.33	203.8	2014-09-14	14:40:45
1725	50.331923	-4.120935	0.11	157.7	2014-09-14	14:40:46
1726	50.331923	-4.120935	0.03	156.5	2014-09-14	14:40:47
1727	50.331922	-4.120934	0.07	164.9	2014-09-14	14:40:48
1728	50.331917	-4.120934	0.62	175.1	2014-09-14	14:40:49
1729	50.33191	-4.120934	0.67	183.5	2014-09-14	14:40:50
1730	50.331905	-4.120935	0.61	185.1	2014-09-14	14:40:51
1731	50.331898	-4.120934	0.74	176.7	2014-09-14	14:40:52
1732	50.331894	-4.120933	0.51	172.6	2014-09-14	14:40:53
1733	50.331894	-4.120931	0.16	97	2014-09-14	14:40:54
1734	50.331896	-4.120933	0.13	327.4	2014-09-14	14:40:56
1735	50.331896	-4.120934	0.07	295	2014-09-14	14:40:57
1736	50.331896	-4.120934	0.04	314.1	2014-09-14	14:40:58
1737	50.331896	-4.120935	0.04	313	2014-09-14	14:40:59
1738	50.331897	-4.120936	0.08	317.8	2014-09-14	14:41:01
1739	50.331898	-4.120937	0.07	320	2014-09-14	14:41:02
1740	50.331899	-4.120938	0.12	327.4	2014-09-14	14:41:03
1741	50.331899	-4.120938	0.07	326.9	2014-09-14	14:41:04
1742	50.3319	-4.120939	0.03	316.8	2014-09-14	14:41:05
1743	50.3319	-4.120939	0.03	290.8	2014-09-14	14:41:06
1744	50.331899	-4.120946	0.48	258.8	2014-09-14	14:41:07
1745	50.331898	-4.120951	0.38	261.7	2014-09-14	14:41:08
1746	50.331897	-4.120956	0.38	248.6	2014-09-14	14:41:09
1747	50.331897	-4.120956	0.02	309.7	2014-09-14	14:41:10
1748	50.331898	-4.120956	0.08	342.5	2014-09-14	14:41:11
1749	50.331902	-4.120951	0.59	37.9	2014-09-14	14:41:12
1750	50.331904	-4.120946	0.46	55.1	2014-09-14	14:41:13
1751	50.331906	-4.120946	0.1	1.8	2014-09-14	14:41:15
1752	50.331906	-4.120946	0.03	73	2014-09-14	14:41:16
1753	50.331907	-4.120945	0.05	51.4	2014-09-14	14:41:17
1754	50.331906	-4.120945	0.02	129.7	2014-09-14	14:41:18
1755	50.331906	-4.120945	0.04	206.7	2014-09-14	14:41:19
1756	50.331907	-4.120945	0.05	0	2014-09-14	14:41:20
1757	50.331906	-4.120945	0.01	180	2014-09-14	14:41:22
1758	50.331906	-4.120945	0.07	169.4	2014-09-14	14:41:23
1759	50.331906	-4.120946	0.05	258.1	2014-09-14	14:41:24
1760	50.331906	-4.120946	0.02	255.9	2014-09-14	14:41:26
1761	50.331905	-4.120946	0.04	171.5	2014-09-14	14:41:27
1762	50.331905	-4.120946	0.03	203.5	2014-09-14	14:41:28
1763	50.331905	-4.120947	0.03	316.8	2014-09-14	14:41:29
1764	50.331905	-4.120947	0.01	308.1	2014-09-14	14:41:30
1765	50.331904	-4.120953	0.47	247.9	2014-09-14	14:41:31
1766	50.331902	-4.120957	0.17	243.9	2014-09-14	14:41:33
1767	50.331902	-4.120957	0.02	270	2014-09-14	14:41:34
1768	50.331902	-4.120958	0.02	286.6	2014-09-14	14:41:36
1769	50.331903	-4.120958	0.05	6.9	2014-09-14	14:41:37
1770	50.331903	-4.120958	0.03	11.5	2014-09-14	14:41:38
1771	50.331903	-4.120958	0.02	329	2014-09-14	14:41:39
1772	50.331903	-4.120964	0.48	261	2014-09-14	14:41:40
1773	50.331904	-4.120969	0.19	292.7	2014-09-14	14:41:42
1774	50.331904	-4.12097	0.06	287.6	2014-09-14	14:41:43
1775	50.331904	-4.12097	0.03	0	2014-09-14	14:41:44
1776	50.331905	-4.12097	0.03	347.1	2014-09-14	14:41:45
1777	50.331905	-4.120971	0.08	338.7	2014-09-14	14:41:46
1778	50.331906	-4.120971	0.04	334	2014-09-14	14:41:47
1779	50.331906	-4.120971	0.05	346.3	2014-09-14	14:41:48
1780	50.331906	-4.120972	0.03	231.9	2014-09-14	14:41:49
1781	50.331905	-4.120972	0.05	200.8	2014-09-14	14:41:50
1782	50.331905	-4.120972	0.01	270	2014-09-14	14:41:52
1783	50.331906	-4.120973	0.07	327.4	2014-09-14	14:41:53
1784	50.331906	-4.120974	0.05	315.1	2014-09-14	14:41:55
1785	50.331907	-4.120974	0.04	285.5	2014-09-14	14:41:56
1786	50.331907	-4.120975	0.06	297.6	2014-09-14	14:41:57
1787	50.331907	-4.120976	0.06	242.7	2014-09-14	14:41:58
1788	50.331906	-4.120976	0.03	223.2	2014-09-14	14:42:00
1789	50.331906	-4.120976	0.02	327.4	2014-09-14	14:42:01
1790	50.331912	-4.120978	0.62	349.5	2014-09-14	14:42:02
1791	50.331918	-4.12098	0.67	350.3	2014-09-14	14:42:03
1792	50.331923	-4.12098	0.64	356.8	2014-09-14	14:42:04
1793	50.331928	-4.120977	0.55	20.4	2014-09-14	14:42:05
1794	50.33193	-4.120971	0.47	69.1	2014-09-14	14:42:06
1795	50.331931	-4.120962	0.68	75.8	2014-09-14	14:42:07
1796	50.331933	-4.12095	0.85	76.6	2014-09-14	14:42:08
1797	50.331935	-4.120933	1.24	77.8	2014-09-14	14:42:09
1798	50.331941	-4.120909	1.8	70.9	2014-09-14	14:42:10
1799	50.331948	-4.120878	2.38	68.4	2014-09-14	14:42:11
1800	50.331962	-4.120839	3.14	61.6	2014-09-14	14:42:12
1801	50.331976	-4.120797	3.39	62.8	2014-09-14	14:42:13
1802	50.331987	-4.120756	3.17	66.4	2014-09-14	14:42:14
1803	50.331995	-4.120729	2.08	66.5	2014-09-14	14:42:15
1804	50.331998	-4.120709	1.47	73	2014-09-14	14:42:16
1805	50.332001	-4.120697	0.94	73.9	2014-09-14	14:42:17
1806	50.332001	-4.120691	0.2	88.7	2014-09-14	14:42:19
1807	50.332001	-4.120692	0.1	248.9	2014-09-14	14:42:20
1808	50.331997	-4.120702	0.76	240.5	2014-09-14	14:42:21
1809	50.331993	-4.120713	0.96	240.8	2014-09-14	14:42:22
1810	50.331989	-4.120726	0.99	240.7	2014-09-14	14:42:23
1811	50.331984	-4.120737	0.96	237.8	2014-09-14	14:42:24
1812	50.331979	-4.120749	1.01	239.5	2014-09-14	14:42:25
1813	50.331973	-4.120762	1.15	231.2	2014-09-14	14:42:26
1814	50.331966	-4.120772	1.08	224.1	2014-09-14	14:42:27
1815	50.33196	-4.120782	0.95	225.9	2014-09-14	14:42:28
1816	50.331956	-4.120791	0.74	235.4	2014-09-14	14:42:29
1817	50.331954	-4.120799	0.66	243.2	2014-09-14	14:42:30
1818	50.33195	-4.120807	0.7	237	2014-09-14	14:42:31
1819	50.331947	-4.120813	0.57	230.1	2014-09-14	14:42:32
1820	50.331941	-4.120822	0.89	226.5	2014-09-14	14:42:33
1821	50.331936	-4.120833	0.95	231.7	2014-09-14	14:42:34
1822	50.331931	-4.120841	0.85	225.9	2014-09-14	14:42:35
1823	50.331926	-4.120851	0.88	232.2	2014-09-14	14:42:36
1824	50.331922	-4.12086	0.79	235.4	2014-09-14	14:42:37
1825	50.331919	-4.120869	0.68	243.8	2014-09-14	14:42:38
1826	50.331918	-4.120876	0.51	257.5	2014-09-14	14:42:39
1827	50.331917	-4.120882	0.46	247.2	2014-09-14	14:42:40
1828	50.331914	-4.120887	0.45	237.5	2014-09-14	14:42:41
1829	50.331912	-4.120889	0.26	205.9	2014-09-14	14:42:42
1830	50.331909	-4.120896	0.62	229.5	2014-09-14	14:42:43
1831	50.331903	-4.120903	0.84	219.4	2014-09-14	14:42:44
1832	50.331896	-4.12091	0.92	214.1	2014-09-14	14:42:45
1833	50.331891	-4.120918	0.8	223	2014-09-14	14:42:46
1834	50.331888	-4.120923	0.45	228.2	2014-09-14	14:42:47
1835	50.331888	-4.120923	0.06	228.3	2014-09-14	14:42:48
1836	50.331887	-4.120924	0.05	207	2014-09-14	14:42:50
1837	50.331886	-4.120925	0.09	236.9	2014-09-14	14:42:51
1838	50.331886	-4.120926	0.05	231.9	2014-09-14	14:42:52
1839	50.331885	-4.120925	0.1	176.8	2014-09-14	14:42:53
1840	50.331884	-4.120927	0.13	218.8	2014-09-14	14:42:54
1841	50.331884	-4.120928	0.1	223.9	2014-09-14	14:42:55
1842	50.331884	-4.120929	0.11	311.9	2014-09-14	14:42:56
1843	50.331884	-4.120929	0.01	147.4	2014-09-14	14:42:57
1844	50.331884	-4.120929	0.02	296.6	2014-09-14	14:42:58
1845	50.331884	-4.120929	0.01	270	2014-09-14	14:42:59
1846	50.331884	-4.120929	0.01	128.1	2014-09-14	14:43:00
1847	50.331884	-4.12093	0.06	287.8	2014-09-14	14:43:01
1848	50.331885	-4.12093	0.05	332.7	2014-09-14	14:43:02
1849	50.331885	-4.120931	0.04	284.1	2014-09-14	14:43:03
1850	50.331885	-4.120932	0.12	298.7	2014-09-14	14:43:04
1851	50.331886	-4.120932	0.03	293.1	2014-09-14	14:43:05
1852	50.331885	-4.120933	0.03	212.6	2014-09-14	14:43:06
1853	50.331885	-4.120933	0.01	270	2014-09-14	14:43:07
1854	50.331885	-4.120933	0.02	240.6	2014-09-14	14:43:08
1855	50.331885	-4.120933	0.03	336.5	2014-09-14	14:43:09
1856	50.331886	-4.120933	0.05	6.9	2014-09-14	14:43:10
1857	50.331886	-4.120933	0.02	90	2014-09-14	14:43:11
1858	50.331886	-4.120933	0.02	0	2014-09-14	14:43:12
1859	50.331886	-4.120933	0.03	253.4	2014-09-14	14:43:13
1860	50.331886	-4.120934	0.03	286.6	2014-09-14	14:43:14
1861	50.331886	-4.120934	0.01	270	2014-09-14	14:43:15
1862	50.331886	-4.120933	0.04	103.8	2014-09-14	14:43:16
1863	50.331886	-4.120933	0.02	63.4	2014-09-14	14:43:17
1864	50.331886	-4.120933	0.02	63.4	2014-09-14	14:43:18
1865	50.331887	-4.120933	0.04	0	2014-09-14	14:43:20
1866	50.331887	-4.120933	0.01	32.6	2014-09-14	14:43:21
1867	50.331887	-4.120933	0.02	343.3	2014-09-14	14:43:22
1868	50.331887	-4.120932	0.02	90	2014-09-14	14:43:23
1869	50.331887	-4.120933	0.01	327.4	2014-09-14	14:43:24
1870	50.331887	-4.120933	0.02	343.3	2014-09-14	14:43:25
1871	50.331888	-4.120933	0.03	308.1	2014-09-14	14:43:26
1872	50.331888	-4.120933	0.03	286.6	2014-09-14	14:43:27
1873	50.331886	-4.120938	0.38	240.8	2014-09-14	14:43:28
1874	50.331886	-4.120939	0.04	262.6	2014-09-14	14:43:30
1875	50.331886	-4.12094	0.05	294.3	2014-09-14	14:43:31
1876	50.331886	-4.12094	0.02	270	2014-09-14	14:43:32
1877	50.331886	-4.120941	0.07	295	2014-09-14	14:43:33
1878	50.331887	-4.120942	0.09	287.3	2014-09-14	14:43:34
1879	50.331887	-4.120943	0.05	281.9	2014-09-14	14:43:36
1880	50.331887	-4.120944	0.07	284.9	2014-09-14	14:43:37
1881	50.331887	-4.120945	0.08	291.2	2014-09-14	14:43:38
1882	50.331887	-4.120946	0.02	243.4	2014-09-14	14:43:39
1883	50.331887	-4.120946	0.01	270	2014-09-14	14:43:40
1884	50.331887	-4.120946	0.01	90	2014-09-14	14:43:41
1885	50.331887	-4.120946	0.03	12.9	2014-09-14	14:43:42
1886	50.331888	-4.120946	0.04	319	2014-09-14	14:43:43
1887	50.331888	-4.120946	0.05	320.9	2014-09-14	14:43:44
1888	50.331892	-4.120947	0.42	356.8	2014-09-14	14:43:45
1889	50.331892	-4.120947	0.02	270	2014-09-14	14:43:47
1890	50.331892	-4.120947	0.01	147.4	2014-09-14	14:43:48
1891	50.331891	-4.120947	0.03	249.8	2014-09-14	14:43:49
1892	50.331891	-4.120948	0.01	209.6	2014-09-14	14:43:50
1893	50.331891	-4.120948	0.06	239.7	2014-09-14	14:43:51
1894	50.331891	-4.120949	0.05	252.7	2014-09-14	14:43:53
1895	50.331891	-4.12095	0.05	231.9	2014-09-14	14:43:54
1896	50.33189	-4.12095	0.04	221	2014-09-14	14:43:55
1897	50.33189	-4.12095	0.02	188.5	2014-09-14	14:43:57
1898	50.33189	-4.120951	0.05	270	2014-09-14	14:43:58
1899	50.33189	-4.120951	0.03	224.9	2014-09-14	14:43:59
1900	50.331889	-4.120943	0.63	103.8	2014-09-14	14:44:00
1901	50.331888	-4.120935	0.55	100.8	2014-09-14	14:44:01
1902	50.331888	-4.120929	0.43	85	2014-09-14	14:44:02
1903	50.331888	-4.120929	0.02	141.7	2014-09-14	14:44:04
1904	50.331888	-4.120929	0.01	0	2014-09-14	14:44:05
1905	50.331888	-4.120929	0.01	270	2014-09-14	14:44:06
1906	50.331888	-4.120929	0.03	307.7	2014-09-14	14:44:08
1907	50.331888	-4.12093	0.02	296.6	2014-09-14	14:44:09
1908	50.331891	-4.120928	0.38	14.7	2014-09-14	14:44:10
1909	50.331892	-4.120929	0.02	337.3	2014-09-14	14:44:12
1910	50.331892	-4.120929	0.01	0	2014-09-14	14:44:13
1911	50.331892	-4.120929	0.02	243.4	2014-09-14	14:44:14
1912	50.331891	-4.12093	0.03	241.8	2014-09-14	14:44:16
1913	50.331892	-4.12093	0.03	328.5	2014-09-14	14:44:17
1914	50.331892	-4.12093	0.03	315.1	2014-09-14	14:44:18
1915	50.331892	-4.120931	0.04	300.1	2014-09-14	14:44:20
1916	50.331892	-4.120932	0.04	284.1	2014-09-14	14:44:21
1917	50.331892	-4.120933	0.1	265	2014-09-14	14:44:22
1918	50.331892	-4.120942	0.33	265.2	2014-09-14	14:44:24
1919	50.331892	-4.120943	0.05	308.1	2014-09-14	14:44:25
1920	50.331893	-4.120939	0.33	63.4	2014-09-14	14:44:26
1921	50.331893	-4.120939	0.03	300.3	2014-09-14	14:44:28
1922	50.331894	-4.12094	0.03	316.8	2014-09-14	14:44:29
1923	50.331894	-4.12094	0.02	296.6	2014-09-14	14:44:30
1924	50.331894	-4.12094	0.04	242	2014-09-14	14:44:31
1925	50.331891	-4.120945	0.21	228.9	2014-09-14	14:44:33
1926	50.331891	-4.120945	0.01	180	2014-09-14	14:44:34
1927	50.331891	-4.120945	0.01	270	2014-09-14	14:44:36
1928	50.331891	-4.120945	0	0	2014-09-14	14:44:37
1929	50.331896	-4.120945	0.52	356.7	2014-09-14	14:44:38
1930	50.331901	-4.120949	0.62	333.5	2014-09-14	14:44:39
1931	50.331905	-4.120955	0.68	319.4	2014-09-14	14:44:40
1932	50.331911	-4.120956	0.59	357.7	2014-09-14	14:44:41
1933	50.331915	-4.120951	0.61	29.2	2014-09-14	14:44:42
1934	50.33192	-4.12094	0.92	59.5	2014-09-14	14:44:43
1935	50.331927	-4.120919	1.72	63.2	2014-09-14	14:44:44
1936	50.331935	-4.120883	2.72	69.5	2014-09-14	14:44:45
1937	50.331944	-4.120841	3.11	70.9	2014-09-14	14:44:46
1938	50.33195	-4.120815	1.98	70.4	2014-09-14	14:44:47
1939	50.331953	-4.120799	1.23	73.7	2014-09-14	14:44:48
1940	50.331958	-4.120792	0.72	44.3	2014-09-14	14:44:49
1941	50.331963	-4.120796	0.68	335.1	2014-09-14	14:44:50
1942	50.331968	-4.120804	0.81	309.4	2014-09-14	14:44:51
1943	50.331973	-4.12082	1.21	295.6	2014-09-14	14:44:52
1944	50.331975	-4.120839	1.37	278.6	2014-09-14	14:44:53
1945	50.331973	-4.120862	1.65	262.5	2014-09-14	14:44:54
1946	50.331968	-4.120884	1.67	251.8	2014-09-14	14:44:55
1947	50.331966	-4.120906	1.56	262.4	2014-09-14	14:44:56
1948	50.331967	-4.120928	1.58	274.7	2014-09-14	14:44:57
1949	50.331967	-4.120948	1.43	267	2014-09-14	14:44:58
1950	50.331965	-4.120962	0.98	261.7	2014-09-14	14:44:59
1951	50.331963	-4.120972	0.81	252.5	2014-09-14	14:45:00
1952	50.331962	-4.120974	0.07	221.2	2014-09-14	14:45:02
1953	50.331962	-4.120974	0.02	327.4	2014-09-14	14:45:03
1954	50.331962	-4.120974	0	0	2014-09-14	14:45:04
1955	50.33196	-4.120978	0.41	228.3	2014-09-14	14:45:05
1956	50.331959	-4.120981	0.12	249.5	2014-09-14	14:45:07
1957	50.331963	-4.120974	0.68	48.8	2014-09-14	14:45:08
1958	50.331965	-4.120967	0.55	63.6	2014-09-14	14:45:09
1959	50.331966	-4.120966	0.04	32.6	2014-09-14	14:45:11
1960	50.331967	-4.120966	0.06	5.7	2014-09-14	14:45:12
1961	50.331967	-4.120967	0.03	327.4	2014-09-14	14:45:13
1962	50.331966	-4.120973	0.46	252.3	2014-09-14	14:45:14
1963	50.331966	-4.120973	0.01	270	2014-09-14	14:45:16
1964	50.331965	-4.120973	0.01	149	2014-09-14	14:45:18
1965	50.331966	-4.120973	0.03	12.9	2014-09-14	14:45:19
1966	50.331966	-4.120973	0.03	23.5	2014-09-14	14:45:20
1967	50.331965	-4.120978	0.39	253.5	2014-09-14	14:45:21
1968	50.331964	-4.120985	0.53	261.9	2014-09-14	14:45:22
1969	50.331964	-4.120991	0.4	260.7	2014-09-14	14:45:23
1970	50.331963	-4.120996	0.39	264.5	2014-09-14	14:45:24
1971	50.331965	-4.121003	0.51	285.8	2014-09-14	14:45:25
1972	50.331966	-4.121003	0.06	9	2014-09-14	14:45:27
1973	50.331966	-4.121003	0	0	2014-09-14	14:45:28
1974	50.331966	-4.121003	0.04	33.3	2014-09-14	14:45:29
1975	50.331966	-4.121001	0.15	75.2	2014-09-14	14:45:30
1976	50.331964	-4.120992	0.32	111.6	2014-09-14	14:45:32
1977	50.331965	-4.120991	0.13	48.4	2014-09-14	14:45:33
1978	50.331965	-4.120991	0.06	48.8	2014-09-14	14:45:34
1979	50.331965	-4.120989	0.07	93.6	2014-09-14	14:45:36
1980	50.331965	-4.120988	0.04	105.7	2014-09-14	14:45:37
1981	50.331965	-4.120988	0.03	147.4	2014-09-14	14:45:38
1982	50.331965	-4.120988	0.02	61.5	2014-09-14	14:45:39
1983	50.331965	-4.120987	0.09	49.6	2014-09-14	14:45:40
1984	50.331966	-4.120985	0.08	58.7	2014-09-14	14:45:42
1985	50.331967	-4.120984	0.08	43.2	2014-09-14	14:45:43
1986	50.331967	-4.120984	0.02	129.7	2014-09-14	14:45:44
1987	50.331967	-4.120984	0.01	215.7	2014-09-14	14:45:45
1988	50.331966	-4.12099	0.41	268.7	2014-09-14	14:45:46
1989	50.331966	-4.120995	0.38	260.1	2014-09-14	14:45:47
1990	50.331964	-4.120996	0.09	196.8	2014-09-14	14:45:49
1991	50.331965	-4.120995	0.06	37.2	2014-09-14	14:45:50
1992	50.331968	-4.120988	0.63	51.2	2014-09-14	14:45:51
1993	50.331969	-4.120988	0.05	24.4	2014-09-14	14:45:53
1994	50.331969	-4.120987	0.05	43.2	2014-09-14	14:45:54
1995	50.33197	-4.120987	0.04	47	2014-09-14	14:45:55
1996	50.33197	-4.120986	0.05	38.3	2014-09-14	14:45:56
1997	50.331971	-4.12099	0.28	287.7	2014-09-14	14:45:57
1998	50.33197	-4.120993	0.1	248.6	2014-09-14	14:45:59
1999	50.331971	-4.120992	0.08	47	2014-09-14	14:46:00
[truncated: 4,136 more rows]
