# Supplementary material for: On the Potential of Surfers to Monitor Environmental Indicators in the Coastal Zone
Source: PLoS One. 2015 Jul 8;10(7):e0127706. doi: 10.1371/journal.pone.0127706 (PMC4496071; doi:10.1371/journal.pone.0127706)
Supplement: S1 Data — Contains 85 GPS tracks (comma separated files) used to estimate surfing performance statistics in the manuscript. (ZIP) [file pone.0127706.s001.zip › S1 Data GPS Tracks/20140919_Wembury.csv]

No	Latitude	Longitude	Speed	Course	Date	Time
1	50.317212	-4.083249	0	0	2014-09-19	06:52:34
2	50.31725	-4.08323	4.44	17.8	2014-09-19	06:52:35
3	50.317285	-4.083213	4.03	17.5	2014-09-19	06:52:36
4	50.31731	-4.0832	2.92	17.7	2014-09-19	06:52:37
5	50.317329	-4.08319	2.33	19.1	2014-09-19	06:52:38
6	50.317348	-4.083181	2.11	17.6	2014-09-19	06:52:39
7	50.317364	-4.083172	1.99	19	2014-09-19	06:52:40
8	50.317379	-4.083161	1.73	24.9	2014-09-19	06:52:41
9	50.31739	-4.083151	1.49	29.5	2014-09-19	06:52:42
10	50.3174	-4.083143	1.28	26.5	2014-09-19	06:52:43
11	50.31741	-4.083136	1.16	24.6	2014-09-19	06:52:44
12	50.317419	-4.083128	1.11	31	2014-09-19	06:52:45
13	50.317425	-4.083121	0.93	34.7	2014-09-19	06:52:46
14	50.317432	-4.083115	0.78	29.6	2014-09-19	06:52:47
15	50.317437	-4.083104	1.01	53.8	2014-09-19	06:52:48
16	50.31744	-4.083094	0.76	67	2014-09-19	06:52:49
17	50.317443	-4.083084	0.79	63.5	2014-09-19	06:52:50
18	50.317348	-4.083133	11.08	198.4	2014-09-19	06:52:51
19	50.317324	-4.083145	2.87	196.8	2014-09-19	06:52:52
20	50.317311	-4.08315	1.43	196	2014-09-19	06:52:53
21	50.317304	-4.083153	0.82	194.3	2014-09-19	06:52:54
22	50.317301	-4.083154	0.35	184.9	2014-09-19	06:52:55
23	50.317296	-4.083156	0.54	196.5	2014-09-19	06:52:56
24	50.317279	-4.083176	2.45	215.6	2014-09-19	06:52:57
25	50.317265	-4.083192	0.96	216.3	2014-09-19	06:52:59
26	50.317261	-4.083197	0.6	220.7	2014-09-19	06:53:00
27	50.317258	-4.083202	0.39	230.3	2014-09-19	06:53:01
28	50.317256	-4.083205	0.3	226.9	2014-09-19	06:53:02
29	50.317255	-4.083207	0.24	236.5	2014-09-19	06:53:03
30	50.317253	-4.083209	0.31	205.1	2014-09-19	06:53:04
31	50.317251	-4.083213	0.3	231.2	2014-09-19	06:53:05
32	50.317251	-4.083216	0.23	267.8	2014-09-19	06:53:06
33	50.31725	-4.083219	0.24	249.5	2014-09-19	06:53:07
34	50.31725	-4.083221	0.18	261.2	2014-09-19	06:53:08
35	50.31725	-4.083225	0.24	272.1	2014-09-19	06:53:09
36	50.317249	-4.083228	0.27	240.7	2014-09-19	06:53:10
37	50.317249	-4.083231	0.21	283	2014-09-19	06:53:11
38	50.317248	-4.083233	0.17	229.5	2014-09-19	06:53:12
39	50.317247	-4.083236	0.27	246	2014-09-19	06:53:13
40	50.317248	-4.083238	0.11	290	2014-09-19	06:53:14
41	50.317249	-4.083238	0.11	346.7	2014-09-19	06:53:15
42	50.31725	-4.083239	0.14	335.6	2014-09-19	06:53:16
43	50.317251	-4.08324	0.14	321.4	2014-09-19	06:53:17
44	50.317251	-4.083241	0.06	342	2014-09-19	06:53:18
45	50.317252	-4.083242	0.13	314.1	2014-09-19	06:53:19
46	50.317253	-4.083242	0.08	0	2014-09-19	06:53:20
47	50.317251	-4.083243	0.12	193.8	2014-09-19	06:53:22
48	50.31725	-4.083242	0.05	158.4	2014-09-19	06:53:23
49	50.317249	-4.083243	0.11	202.3	2014-09-19	06:53:24
50	50.317248	-4.083244	0.11	198.9	2014-09-19	06:53:25
51	50.317248	-4.083244	0.09	192	2014-09-19	06:53:26
52	50.317247	-4.083244	0.05	218.3	2014-09-19	06:53:27
53	50.317247	-4.083244	0.02	48.6	2014-09-19	06:53:28
54	50.317246	-4.083244	0.13	182.5	2014-09-19	06:53:29
55	50.317244	-4.083244	0.22	175.5	2014-09-19	06:53:30
56	50.317245	-4.083243	0.06	41.9	2014-09-19	06:53:31
57	50.317245	-4.083243	0.07	40.6	2014-09-19	06:53:32
58	50.317245	-4.083242	0.08	69.5	2014-09-19	06:53:33
59	50.317245	-4.083242	0.01	0	2014-09-19	06:53:34
60	50.317246	-4.083241	0.04	47	2014-09-19	06:53:35
61	50.317246	-4.083242	0.09	282.7	2014-09-19	06:53:36
62	50.317245	-4.083243	0.15	196.4	2014-09-19	06:53:37
63	50.317244	-4.083242	0.11	150.3	2014-09-19	06:53:38
64	50.317244	-4.083242	0.04	90	2014-09-19	06:53:39
65	50.317245	-4.083238	0.25	65.6	2014-09-19	06:53:40
66	50.317245	-4.083236	0.14	90	2014-09-19	06:53:41
67	50.317244	-4.083236	0.09	180	2014-09-19	06:53:42
68	50.317244	-4.083237	0.08	338.2	2014-09-19	06:53:43
69	50.317242	-4.083235	0.31	162.3	2014-09-19	06:53:44
70	50.317238	-4.083235	0.38	175.4	2014-09-19	06:53:45
71	50.317235	-4.083236	0.35	195.8	2014-09-19	06:53:46
72	50.317233	-4.083239	0.36	212.6	2014-09-19	06:53:47
73	50.317231	-4.083242	0.22	230	2014-09-19	06:53:48
74	50.317231	-4.083244	0.18	242.5	2014-09-19	06:53:49
75	50.317232	-4.083245	0.14	329.4	2014-09-19	06:53:50
76	50.317232	-4.083246	0.12	309.8	2014-09-19	06:53:51
77	50.317233	-4.083248	0.11	288.9	2014-09-19	06:53:52
78	50.317231	-4.083249	0.24	211.4	2014-09-19	06:53:53
79	50.317231	-4.083249	0.04	154.8	2014-09-19	06:53:54
80	50.31723	-4.08325	0.11	228.1	2014-09-19	06:53:55
81	50.31723	-4.083251	0.06	235.4	2014-09-19	06:53:56
82	50.317229	-4.083252	0.07	220	2014-09-19	06:53:57
83	50.317229	-4.08325	0.1	117.2	2014-09-19	06:53:58
84	50.317229	-4.08325	0.04	78	2014-09-19	06:53:59
85	50.317229	-4.08325	0.05	353.1	2014-09-19	06:54:00
86	50.31723	-4.083248	0.2	58.4	2014-09-19	06:54:01
87	50.317231	-4.083246	0.15	32.8	2014-09-19	06:54:02
88	50.317233	-4.083245	0.27	25	2014-09-19	06:54:03
89	50.317236	-4.08324	0.51	47	2014-09-19	06:54:04
90	50.317245	-4.083225	0.72	48.4	2014-09-19	06:54:06
91	50.317252	-4.083212	1.19	46.8	2014-09-19	06:54:07
92	50.317257	-4.083199	1.09	58.7	2014-09-19	06:54:08
93	50.317256	-4.083184	1.06	98.1	2014-09-19	06:54:09
94	50.317248	-4.083182	0.46	167.7	2014-09-19	06:54:11
95	50.317245	-4.083183	0.16	193.7	2014-09-19	06:54:13
96	50.317244	-4.083184	0.16	212.3	2014-09-19	06:54:14
97	50.317242	-4.083186	0.31	214.5	2014-09-19	06:54:15
98	50.317241	-4.083188	0.14	247.1	2014-09-19	06:54:16
99	50.317241	-4.083188	0.03	156.5	2014-09-19	06:54:17
100	50.317242	-4.083188	0.08	9.2	2014-09-19	06:54:18
101	50.317243	-4.083187	0.12	13.8	2014-09-19	06:54:19
102	50.317244	-4.083186	0.13	39.1	2014-09-19	06:54:20
103	50.317245	-4.083187	0.14	318.8	2014-09-19	06:54:21
104	50.317245	-4.083188	0.12	332.5	2014-09-19	06:54:22
105	50.317246	-4.083189	0.08	297.8	2014-09-19	06:54:23
106	50.317247	-4.083189	0.11	0	2014-09-19	06:54:24
107	50.317247	-4.083189	0.06	17.4	2014-09-19	06:54:25
108	50.317247	-4.083189	0.04	162.3	2014-09-19	06:54:26
109	50.317247	-4.083188	0.07	131.3	2014-09-19	06:54:27
110	50.317247	-4.083188	0.05	353.1	2014-09-19	06:54:28
111	50.317247	-4.083189	0.05	224.1	2014-09-19	06:54:29
112	50.317246	-4.083189	0.07	180	2014-09-19	06:54:30
113	50.317246	-4.083189	0.01	150.4	2014-09-19	06:54:31
114	50.317246	-4.083189	0.02	270	2014-09-19	06:54:32
115	50.317246	-4.083189	0.01	180	2014-09-19	06:54:34
116	50.317246	-4.083189	0.04	285.7	2014-09-19	06:54:35
117	50.317246	-4.083189	0.01	270	2014-09-19	06:54:36
118	50.317246	-4.08319	0.05	231.9	2014-09-19	06:54:37
119	50.317245	-4.08319	0.04	221	2014-09-19	06:54:38
120	50.317245	-4.08319	0.01	270	2014-09-19	06:54:39
121	50.317245	-4.08319	0.01	270	2014-09-19	06:54:40
122	50.317245	-4.08319	0	0	2014-09-19	06:54:41
123	50.317245	-4.083191	0.01	308.1	2014-09-19	06:54:42
124	50.317245	-4.083191	0.02	306.4	2014-09-19	06:54:43
125	50.317246	-4.083191	0.05	321.7	2014-09-19	06:54:44
126	50.317246	-4.083192	0.03	286.6	2014-09-19	06:54:45
127	50.317246	-4.083192	0.01	270	2014-09-19	06:54:46
128	50.317246	-4.083192	0	0	2014-09-19	06:54:47
129	50.317246	-4.083192	0.01	270	2014-09-19	06:54:48
130	50.317246	-4.083192	0.01	330.4	2014-09-19	06:54:49
131	50.317246	-4.083192	0.01	324.3	2014-09-19	06:54:50
132	50.317249	-4.083184	0.63	61.7	2014-09-19	06:54:51
133	50.317252	-4.083185	0.42	354.3	2014-09-19	06:54:52
134	50.317253	-4.083186	0.07	311.3	2014-09-19	06:54:53
135	50.317253	-4.083187	0.07	292.8	2014-09-19	06:54:54
136	50.317252	-4.08319	0.25	252.6	2014-09-19	06:54:55
137	50.317252	-4.083192	0.18	255.3	2014-09-19	06:54:56
138	50.31725	-4.083195	0.25	224.3	2014-09-19	06:54:57
139	50.31725	-4.083196	0.11	254.7	2014-09-19	06:54:58
140	50.317241	-4.083197	0.51	184.4	2014-09-19	06:55:00
141	50.317241	-4.083198	0.06	301.3	2014-09-19	06:55:01
142	50.317242	-4.083199	0.06	318.1	2014-09-19	06:55:02
143	50.317242	-4.083199	0.06	250.5	2014-09-19	06:55:03
144	50.317242	-4.0832	0.05	339.2	2014-09-19	06:55:04
145	50.317242	-4.083201	0.09	310.4	2014-09-19	06:55:05
146	50.317243	-4.083202	0.07	277.1	2014-09-19	06:55:06
147	50.317243	-4.083201	0.05	43.2	2014-09-19	06:55:07
148	50.317243	-4.083201	0.02	296.6	2014-09-19	06:55:08
149	50.317243	-4.083201	0.02	32.6	2014-09-19	06:55:09
150	50.317244	-4.083201	0.08	342	2014-09-19	06:55:10
151	50.317244	-4.083202	0.07	284.9	2014-09-19	06:55:11
152	50.317244	-4.083204	0.09	257.3	2014-09-19	06:55:12
153	50.317244	-4.083205	0.08	276.6	2014-09-19	06:55:13
154	50.317244	-4.083207	0.15	284.3	2014-09-19	06:55:14
155	50.317245	-4.083208	0.09	288.5	2014-09-19	06:55:15
156	50.317245	-4.083209	0.05	303.6	2014-09-19	06:55:16
157	50.317245	-4.083209	0.05	316.8	2014-09-19	06:55:17
158	50.317246	-4.08321	0.07	319.4	2014-09-19	06:55:18
159	50.317246	-4.083211	0.12	293.5	2014-09-19	06:55:19
160	50.317247	-4.083213	0.14	311.1	2014-09-19	06:55:20
161	50.317248	-4.083214	0.1	321.3	2014-09-19	06:55:21
162	50.317248	-4.083214	0.06	322.8	2014-09-19	06:55:22
163	50.317248	-4.083214	0.02	306.4	2014-09-19	06:55:23
164	50.317248	-4.083214	0.02	309.7	2014-09-19	06:55:24
165	50.317248	-4.083215	0.01	270	2014-09-19	06:55:25
166	50.317249	-4.083215	0.05	326.8	2014-09-19	06:55:26
167	50.317249	-4.083215	0.05	20.8	2014-09-19	06:55:27
168	50.317249	-4.083214	0.04	32.6	2014-09-19	06:55:28
169	50.31725	-4.083214	0.08	51.6	2014-09-19	06:55:29
170	50.31725	-4.083213	0.08	60.9	2014-09-19	06:55:30
171	50.317251	-4.083212	0.07	32	2014-09-19	06:55:31
172	50.31725	-4.083212	0.03	108.6	2014-09-19	06:55:32
173	50.317251	-4.083212	0.07	354.4	2014-09-19	06:55:33
174	50.317255	-4.083216	0.24	325.1	2014-09-19	06:55:35
175	50.317255	-4.083216	0.07	4.4	2014-09-19	06:55:36
176	50.317258	-4.083219	0.4	327.4	2014-09-19	06:55:37
177	50.31726	-4.08322	0.28	330.6	2014-09-19	06:55:38
178	50.317262	-4.083222	0.15	329.3	2014-09-19	06:55:39
179	50.317263	-4.083222	0.15	336.9	2014-09-19	06:55:40
180	50.317261	-4.083222	0.22	170.6	2014-09-19	06:55:41
181	50.31726	-4.08322	0.18	125.6	2014-09-19	06:55:42
182	50.31726	-4.083219	0.04	90	2014-09-19	06:55:43
183	50.31726	-4.083219	0.04	33.3	2014-09-19	06:55:44
184	50.317256	-4.083213	0.66	137.4	2014-09-19	06:55:45
185	50.317251	-4.083207	0.31	143.3	2014-09-19	06:55:47
186	50.317251	-4.083207	0.06	117.3	2014-09-19	06:55:48
187	50.317251	-4.083206	0.05	136.8	2014-09-19	06:55:49
188	50.31725	-4.083206	0.07	169.6	2014-09-19	06:55:50
189	50.317261	-4.083205	1.21	2	2014-09-19	06:55:51
190	50.317274	-4.083208	1.45	353.9	2014-09-19	06:55:52
191	50.317286	-4.083211	1.4	348.7	2014-09-19	06:55:53
192	50.317302	-4.083214	1.75	353.5	2014-09-19	06:55:54
193	50.317323	-4.083217	2.33	354.4	2014-09-19	06:55:55
194	50.317346	-4.083223	2.59	351.8	2014-09-19	06:55:56
195	50.31737	-4.083232	2.82	346.9	2014-09-19	06:55:57
196	50.317394	-4.083243	2.76	342.8	2014-09-19	06:55:58
197	50.317415	-4.083255	2.5	340.9	2014-09-19	06:55:59
198	50.317433	-4.08327	2.26	331.5	2014-09-19	06:56:00
199	50.317448	-4.083287	2.03	321.9	2014-09-19	06:56:01
200	50.317458	-4.083303	1.58	316.1	2014-09-19	06:56:02
201	50.317467	-4.083316	1.39	318.7	2014-09-19	06:56:03
202	50.317475	-4.083327	1.15	316.9	2014-09-19	06:56:04
203	50.317473	-4.083338	0.86	255.6	2014-09-19	06:56:05
204	50.317473	-4.083352	0.94	268.3	2014-09-19	06:56:06
205	50.31748	-4.083365	1.25	310.6	2014-09-19	06:56:07
206	50.317494	-4.08338	1.92	325.3	2014-09-19	06:56:08
207	50.317509	-4.083393	1.89	331.7	2014-09-19	06:56:09
208	50.317525	-4.083401	1.9	342.9	2014-09-19	06:56:10
209	50.317543	-4.083406	1.97	348.3	2014-09-19	06:56:11
210	50.317556	-4.083415	1.63	338.3	2014-09-19	06:56:12
211	50.317565	-4.083435	1.76	304.1	2014-09-19	06:56:13
212	50.317564	-4.083459	1.65	266.1	2014-09-19	06:56:14
213	50.317562	-4.083483	1.71	263.4	2014-09-19	06:56:15
214	50.317555	-4.083507	1.92	245	2014-09-19	06:56:16
215	50.317548	-4.083532	1.92	246.2	2014-09-19	06:56:17
216	50.317538	-4.083553	1.85	234.5	2014-09-19	06:56:18
217	50.317532	-4.083576	1.81	246.3	2014-09-19	06:56:19
218	50.317526	-4.083595	1.48	245.7	2014-09-19	06:56:20
219	50.317524	-4.083611	1.18	256.2	2014-09-19	06:56:21
220	50.317523	-4.083629	1.25	263.2	2014-09-19	06:56:22
221	50.31752	-4.08365	1.51	259.3	2014-09-19	06:56:23
222	50.317515	-4.083669	1.48	248.6	2014-09-19	06:56:24
223	50.317509	-4.083689	1.6	243.2	2014-09-19	06:56:25
224	50.317502	-4.083706	1.42	240.1	2014-09-19	06:56:26
225	50.31749	-4.083722	1.78	218.7	2014-09-19	06:56:27
226	50.317475	-4.083735	1.92	209	2014-09-19	06:56:28
227	50.31746	-4.083747	1.85	206.2	2014-09-19	06:56:29
228	50.31745	-4.083755	1.27	207.3	2014-09-19	06:56:30
229	50.317449	-4.083757	0.07	246	2014-09-19	06:56:32
230	50.317447	-4.083774	1.29	257	2014-09-19	06:56:33
231	50.317439	-4.083793	1.6	235.6	2014-09-19	06:56:34
232	50.317428	-4.083812	1.77	230.9	2014-09-19	06:56:35
233	50.317421	-4.083831	1.63	237	2014-09-19	06:56:36
234	50.317413	-4.083851	1.66	238.2	2014-09-19	06:56:37
235	50.317408	-4.083869	1.35	245	2014-09-19	06:56:38
236	50.317406	-4.0839	1.11	266.6	2014-09-19	06:56:40
237	50.317406	-4.08392	1.44	270	2014-09-19	06:56:41
238	50.317404	-4.083936	1.18	255.8	2014-09-19	06:56:42
239	50.317402	-4.083958	0.79	264.6	2014-09-19	06:56:44
240	50.317401	-4.083975	1.19	263.2	2014-09-19	06:56:45
241	50.317395	-4.083996	1.63	245.2	2014-09-19	06:56:46
242	50.317384	-4.084013	1.72	226.8	2014-09-19	06:56:47
243	50.317375	-4.084036	1.91	237.9	2014-09-19	06:56:48
244	50.317369	-4.084061	1.95	248.6	2014-09-19	06:56:49
245	50.317363	-4.084088	1.99	249.1	2014-09-19	06:56:50
246	50.317353	-4.084112	2.02	238.6	2014-09-19	06:56:51
247	50.317345	-4.084135	1.92	240.2	2014-09-19	06:56:52
248	50.317338	-4.084159	1.88	245.7	2014-09-19	06:56:53
249	50.31733	-4.084187	2.16	245.5	2014-09-19	06:56:54
250	50.317326	-4.084212	1.79	256.4	2014-09-19	06:56:55
251	50.317323	-4.084234	1.64	258.2	2014-09-19	06:56:56
252	50.317321	-4.084256	1.57	262.5	2014-09-19	06:56:57
253	50.317319	-4.084291	1.25	264.4	2014-09-19	06:56:59
254	50.317322	-4.084318	0.96	280.9	2014-09-19	06:57:01
255	50.317323	-4.084327	0.68	275.6	2014-09-19	06:57:02
256	50.317323	-4.084332	0.38	271.3	2014-09-19	06:57:03
257	50.31732	-4.084335	0.39	210.4	2014-09-19	06:57:04
258	50.317316	-4.08434	0.52	223.7	2014-09-19	06:57:05
259	50.317313	-4.084346	0.57	228.3	2014-09-19	06:57:06
260	50.317316	-4.084353	0.62	306	2014-09-19	06:57:07
261	50.317319	-4.084365	0.86	291.5	2014-09-19	06:57:08
262	50.317322	-4.084376	0.92	293.8	2014-09-19	06:57:09
263	50.317326	-4.084393	1.27	289.2	2014-09-19	06:57:10
264	50.317315	-4.084407	0.79	216.8	2014-09-19	06:57:12
265	50.317308	-4.084417	1.06	224.3	2014-09-19	06:57:13
266	50.317303	-4.084431	1.18	238.5	2014-09-19	06:57:14
267	50.317296	-4.084443	1.15	229.6	2014-09-19	06:57:15
268	50.317287	-4.084452	1.13	213.3	2014-09-19	06:57:16
269	50.31728	-4.084462	1.08	222	2014-09-19	06:57:17
270	50.31727	-4.084476	0.77	220.1	2014-09-19	06:57:19
271	50.317262	-4.084484	0.95	213.8	2014-09-19	06:57:20
272	50.317252	-4.084494	0.68	213.6	2014-09-19	06:57:22
273	50.317247	-4.084497	0.64	197.5	2014-09-19	06:57:23
274	50.317205	-4.08452	2.45	199.3	2014-09-19	06:57:25
275	50.317198	-4.084527	0.95	212.6	2014-09-19	06:57:26
276	50.317198	-4.084533	0.45	267.6	2014-09-19	06:57:27
277	50.317203	-4.084532	0.54	12.9	2014-09-19	06:57:28
278	50.317206	-4.084529	0.43	24.5	2014-09-19	06:57:29
279	50.317207	-4.084528	0.15	34.4	2014-09-19	06:57:30
280	50.31721	-4.084527	0.36	10.5	2014-09-19	06:57:31
281	50.317212	-4.084527	0.15	0	2014-09-19	06:57:32
282	50.317213	-4.084527	0.11	353.8	2014-09-19	06:57:33
283	50.317214	-4.084528	0.19	350.9	2014-09-19	06:57:34
284	50.317215	-4.084529	0.14	323.5	2014-09-19	06:57:35
285	50.317216	-4.08453	0.12	307.9	2014-09-19	06:57:36
286	50.317215	-4.084531	0.11	217.7	2014-09-19	06:57:37
287	50.31721	-4.084539	0.81	222.2	2014-09-19	06:57:38
288	50.317206	-4.084553	1.08	248.1	2014-09-19	06:57:39
289	50.317202	-4.084572	1.45	252	2014-09-19	06:57:40
290	50.317197	-4.084592	1.49	247.5	2014-09-19	06:57:41
291	50.317193	-4.084615	1.73	253.1	2014-09-19	06:57:42
292	50.317188	-4.084638	1.74	253.2	2014-09-19	06:57:43
293	50.317185	-4.084659	1.53	257.4	2014-09-19	06:57:44
294	50.317186	-4.084677	1.24	273.5	2014-09-19	06:57:45
295	50.317191	-4.084705	2.13	287.1	2014-09-19	06:57:46
296	50.317194	-4.084733	2	277	2014-09-19	06:57:47
297	50.317195	-4.084775	3.01	273.6	2014-09-19	06:57:48
298	50.317194	-4.084815	2.85	266.4	2014-09-19	06:57:49
299	50.317187	-4.084838	1.73	245.4	2014-09-19	06:57:50
300	50.317195	-4.084858	1.68	299.4	2014-09-19	06:57:51
301	50.317199	-4.084879	1.57	287.3	2014-09-19	06:57:52
302	50.317197	-4.084903	1.73	262.2	2014-09-19	06:57:53
303	50.317202	-4.084943	2.85	282.8	2014-09-19	06:57:54
304	50.317204	-4.084972	2.11	275.9	2014-09-19	06:57:55
305	50.317198	-4.084996	1.82	249	2014-09-19	06:57:56
306	50.31719	-4.085017	1.78	236.6	2014-09-19	06:57:57
307	50.317184	-4.085035	1.47	243.2	2014-09-19	06:57:58
308	50.317177	-4.085052	1.39	238.9	2014-09-19	06:57:59
309	50.31717	-4.085066	1.24	230.9	2014-09-19	06:58:00
310	50.317164	-4.085079	1.17	232.1	2014-09-19	06:58:01
311	50.317154	-4.085095	1.56	226.5	2014-09-19	06:58:02
312	50.317148	-4.085105	0.97	228.9	2014-09-19	06:58:03
313	50.317148	-4.085114	0.64	264.2	2014-09-19	06:58:04
314	50.317144	-4.085122	0.71	232.8	2014-09-19	06:58:05
315	50.317134	-4.085133	1.34	216.2	2014-09-19	06:58:06
316	50.31712	-4.085144	1.76	207	2014-09-19	06:58:07
317	50.317107	-4.085153	1.63	202.3	2014-09-19	06:58:08
318	50.317095	-4.085157	1.38	193	2014-09-19	06:58:09
319	50.317088	-4.085163	0.84	208.8	2014-09-19	06:58:10
320	50.317081	-4.08517	0.93	211.6	2014-09-19	06:58:11
321	50.31707	-4.085178	1.34	204.6	2014-09-19	06:58:12
322	50.317057	-4.085185	1.52	200.6	2014-09-19	06:58:13
323	50.317042	-4.085191	1.7	193.2	2014-09-19	06:58:14
324	50.317031	-4.085193	1.24	187.7	2014-09-19	06:58:15
325	50.317026	-4.085194	0.54	186.3	2014-09-19	06:58:16
326	50.317022	-4.085197	0.52	202.1	2014-09-19	06:58:17
327	50.317015	-4.085203	0.89	210.3	2014-09-19	06:58:18
328	50.317007	-4.085209	1	205.9	2014-09-19	06:58:19
329	50.316997	-4.085214	1.17	198.4	2014-09-19	06:58:20
330	50.316992	-4.085219	0.67	209.1	2014-09-19	06:58:21
331	50.316997	-4.085224	0.74	329	2014-09-19	06:58:22
332	50.317005	-4.085227	0.8	347.2	2014-09-19	06:58:23
333	50.317005	-4.085226	0.09	23.1	2014-09-19	06:58:24
334	50.317003	-4.08523	0.4	225.1	2014-09-19	06:58:25
335	50.316997	-4.085238	0.82	224.5	2014-09-19	06:58:26
336	50.316988	-4.085249	1.25	216.5	2014-09-19	06:58:27
337	50.316978	-4.085262	1.46	219.5	2014-09-19	06:58:28
338	50.316969	-4.085273	1.3	219.7	2014-09-19	06:58:29
339	50.316968	-4.085283	0.7	253.6	2014-09-19	06:58:30
340	50.316969	-4.085284	0.16	332.9	2014-09-19	06:58:31
341	50.316973	-4.085287	0.55	336.4	2014-09-19	06:58:32
342	50.316975	-4.08529	0.15	320.7	2014-09-19	06:58:34
343	50.316971	-4.085294	0.53	212.6	2014-09-19	06:58:35
344	50.316962	-4.0853	1.09	203.8	2014-09-19	06:58:36
345	50.316953	-4.085308	1.23	208.3	2014-09-19	06:58:37
346	50.316941	-4.085315	1.39	201.6	2014-09-19	06:58:38
347	50.316937	-4.085319	0.52	214.7	2014-09-19	06:58:39
348	50.316938	-4.08532	0.09	344.3	2014-09-19	06:58:40
349	50.316939	-4.085319	0.07	9.5	2014-09-19	06:58:42
350	50.316936	-4.085325	0.54	228.9	2014-09-19	06:58:43
351	50.31693	-4.08533	0.82	206.9	2014-09-19	06:58:44
352	50.31692	-4.085335	1.14	197	2014-09-19	06:58:45
353	50.31691	-4.085341	1.13	200.4	2014-09-19	06:58:46
354	50.316907	-4.085344	0.4	218.3	2014-09-19	06:58:47
355	50.316913	-4.085343	0.62	10	2014-09-19	06:58:48
356	50.316919	-4.085338	0.74	26.3	2014-09-19	06:58:49
357	50.316922	-4.085334	0.21	36.6	2014-09-19	06:58:51
358	50.316922	-4.085334	0.07	124.2	2014-09-19	06:58:52
359	50.316913	-4.085337	1	193.5	2014-09-19	06:58:53
360	50.316901	-4.085341	1.32	192.3	2014-09-19	06:58:54
361	50.316888	-4.085347	1.58	197.3	2014-09-19	06:58:55
362	50.316877	-4.085353	1.22	199.2	2014-09-19	06:58:56
363	50.316875	-4.085354	0.26	189.1	2014-09-19	06:58:57
364	50.316875	-4.085354	0.02	211.8	2014-09-19	06:58:59
365	50.316872	-4.08536	0.54	237.8	2014-09-19	06:59:00
366	50.316869	-4.085367	0.56	235.3	2014-09-19	06:59:01
367	50.316862	-4.085377	1.02	222.4	2014-09-19	06:59:02
368	50.316853	-4.085391	1.48	225.5	2014-09-19	06:59:03
369	50.316844	-4.085404	1.35	220	2014-09-19	06:59:04
370	50.316843	-4.085413	0.71	257.7	2014-09-19	06:59:05
371	50.31685	-4.085417	0.92	345.3	2014-09-19	06:59:06
372	50.316856	-4.085421	0.66	330.9	2014-09-19	06:59:07
373	50.316856	-4.085431	0.67	269.2	2014-09-19	06:59:08
374	50.316852	-4.085442	0.91	247	2014-09-19	06:59:09
375	50.316847	-4.085454	0.99	233.4	2014-09-19	06:59:10
376	50.316835	-4.085468	1.66	217.4	2014-09-19	06:59:11
377	50.316823	-4.085479	1.56	211.3	2014-09-19	06:59:12
378	50.316811	-4.085493	1.74	215	2014-09-19	06:59:13
379	50.316798	-4.085506	1.66	213.3	2014-09-19	06:59:14
380	50.316795	-4.08551	0.22	221.7	2014-09-19	06:59:16
381	50.316796	-4.08551	0.07	24.4	2014-09-19	06:59:17
382	50.316794	-4.085512	0.2	226.8	2014-09-19	06:59:18
383	50.316789	-4.085514	0.6	192.5	2014-09-19	06:59:19
384	50.316783	-4.085515	0.74	188.9	2014-09-19	06:59:20
385	50.316773	-4.085518	1.07	192.5	2014-09-19	06:59:21
386	50.316765	-4.085523	0.97	200.9	2014-09-19	06:59:22
387	50.316756	-4.085526	1.06	191.4	2014-09-19	06:59:23
388	50.316746	-4.085527	1.07	183.2	2014-09-19	06:59:24
389	50.316736	-4.085531	1.2	192.6	2014-09-19	06:59:25
390	50.316725	-4.085538	1.29	203.1	2014-09-19	06:59:26
391	50.316712	-4.085542	1.44	192.7	2014-09-19	06:59:27
392	50.316703	-4.085548	1.08	203.5	2014-09-19	06:59:28
393	50.316698	-4.085553	0.7	208.4	2014-09-19	06:59:29
394	50.31669	-4.085555	0.93	187.4	2014-09-19	06:59:30
395	50.31668	-4.085562	1.18	205.7	2014-09-19	06:59:31
396	50.316669	-4.08557	1.35	203.4	2014-09-19	06:59:32
397	50.316658	-4.085578	1.37	207.1	2014-09-19	06:59:33
398	50.316645	-4.085588	1.57	207.1	2014-09-19	06:59:34
399	50.316634	-4.085597	1.4	205.6	2014-09-19	06:59:35
400	50.316625	-4.085603	1.1	202.3	2014-09-19	06:59:36
401	50.316617	-4.085608	0.97	201.6	2014-09-19	06:59:37
402	50.316608	-4.085612	1.03	197.6	2014-09-19	06:59:38
403	50.316599	-4.08562	1.14	208.8	2014-09-19	06:59:39
404	50.316591	-4.085628	1.09	212.8	2014-09-19	06:59:40
405	50.316582	-4.085634	1.03	202.4	2014-09-19	06:59:41
406	50.316573	-4.085639	1.12	199	2014-09-19	06:59:42
407	50.316564	-4.085646	1.12	205.8	2014-09-19	06:59:43
408	50.316555	-4.085653	1.08	207.5	2014-09-19	06:59:44
409	50.316547	-4.085657	0.98	198	2014-09-19	06:59:45
410	50.316538	-4.085661	1.06	194	2014-09-19	06:59:46
411	50.316527	-4.085665	1.25	196.3	2014-09-19	06:59:47
412	50.316515	-4.08567	1.35	193.3	2014-09-19	06:59:48
413	50.316501	-4.085674	1.57	190.2	2014-09-19	06:59:49
414	50.316487	-4.08568	1.62	195.6	2014-09-19	06:59:50
415	50.316476	-4.085686	1.32	198.7	2014-09-19	06:59:51
416	50.316468	-4.085688	0.93	191.1	2014-09-19	06:59:52
417	50.316457	-4.08569	1.15	185	2014-09-19	06:59:53
418	50.316446	-4.085691	1.29	183.4	2014-09-19	06:59:54
419	50.316432	-4.085694	1.48	189.2	2014-09-19	06:59:55
420	50.316418	-4.085699	1.6	192.9	2014-09-19	06:59:56
421	50.316405	-4.085705	1.53	196.8	2014-09-19	06:59:57
422	50.316397	-4.085712	1.08	206.2	2014-09-19	06:59:58
423	50.316389	-4.085712	0.86	180.8	2014-09-19	06:59:59
424	50.316378	-4.08571	1.17	171.8	2014-09-19	07:00:00
425	50.316367	-4.08571	1.3	181.1	2014-09-19	07:00:01
426	50.316354	-4.085711	1.47	181.2	2014-09-19	07:00:02
427	50.316342	-4.085715	1.36	192.2	2014-09-19	07:00:03
428	50.316338	-4.085717	0.45	203.5	2014-09-19	07:00:04
429	50.316341	-4.085715	0.35	25.9	2014-09-19	07:00:05
430	50.31634	-4.085712	0.27	116.4	2014-09-19	07:00:06
431	50.31634	-4.085712	0.04	285.7	2014-09-19	07:00:07
432	50.316336	-4.085709	0.46	155	2014-09-19	07:00:08
433	50.316334	-4.085708	0.26	156	2014-09-19	07:00:09
434	50.316337	-4.08571	0.36	333.8	2014-09-19	07:00:10
435	50.316347	-4.085716	1.17	338.8	2014-09-19	07:00:11
436	50.316361	-4.085717	1.6	357.2	2014-09-19	07:00:12
437	50.316384	-4.085713	2.58	6.1	2014-09-19	07:00:13
438	50.316425	-4.0857	4.64	11.5	2014-09-19	07:00:14
439	50.316484	-4.085684	6.64	9.9	2014-09-19	07:00:15
440	50.316533	-4.085696	5.54	351.7	2014-09-19	07:00:16
441	50.316582	-4.085718	5.67	343.7	2014-09-19	07:00:17
442	50.316632	-4.08574	5.84	344.5	2014-09-19	07:00:18
443	50.316687	-4.085767	6.33	342.5	2014-09-19	07:00:19
444	50.316739	-4.085797	6.21	339.6	2014-09-19	07:00:20
445	50.316788	-4.085806	5.55	353.8	2014-09-19	07:00:21
446	50.31683	-4.085785	4.83	17.4	2014-09-19	07:00:22
447	50.316869	-4.085756	4.84	25	2014-09-19	07:00:23
448	50.316914	-4.085732	5.23	19.6	2014-09-19	07:00:24
449	50.316958	-4.085723	4.99	7.1	2014-09-19	07:00:25
450	50.316997	-4.085735	4.46	349.5	2014-09-19	07:00:26
451	50.317036	-4.085754	4.5	342.3	2014-09-19	07:00:27
452	50.317074	-4.085783	4.72	334.1	2014-09-19	07:00:28
453	50.317104	-4.085818	4.14	323.3	2014-09-19	07:00:29
454	50.317117	-4.085846	2.46	306.3	2014-09-19	07:00:30
455	50.317117	-4.085866	1.45	271.5	2014-09-19	07:00:31
456	50.317113	-4.085884	1.4	250.1	2014-09-19	07:00:32
457	50.317103	-4.085897	1.43	219.2	2014-09-19	07:00:33
458	50.31709	-4.085907	1.57	206.5	2014-09-19	07:00:34
459	50.317076	-4.085914	1.65	198.1	2014-09-19	07:00:35
460	50.317065	-4.085923	1.35	206.5	2014-09-19	07:00:36
461	50.317063	-4.085934	0.84	250.5	2014-09-19	07:00:37
462	50.317062	-4.085941	0.55	255.2	2014-09-19	07:00:38
463	50.317055	-4.085943	0.79	190.9	2014-09-19	07:00:39
464	50.317044	-4.085942	1.18	176.5	2014-09-19	07:00:40
465	50.317031	-4.085941	1.52	175.3	2014-09-19	07:00:41
466	50.317015	-4.085939	1.76	177.1	2014-09-19	07:00:42
467	50.316999	-4.085936	1.77	172.8	2014-09-19	07:00:43
468	50.316986	-4.08593	1.5	162.6	2014-09-19	07:00:44
469	50.316983	-4.085926	0.25	141.2	2014-09-19	07:00:46
470	50.316979	-4.085921	0.48	142.6	2014-09-19	07:00:47
471	50.316973	-4.085918	0.77	159.2	2014-09-19	07:00:48
472	50.316963	-4.085915	1.07	168.8	2014-09-19	07:00:49
473	50.316951	-4.085916	1.36	183.3	2014-09-19	07:00:50
474	50.31694	-4.085918	1.25	186.1	2014-09-19	07:00:51
475	50.316937	-4.085919	0.17	195.8	2014-09-19	07:00:53
476	50.316939	-4.085919	0.18	346.7	2014-09-19	07:00:54
477	50.316939	-4.085919	0.07	5.6	2014-09-19	07:00:55
478	50.316932	-4.085921	0.82	188.4	2014-09-19	07:00:56
479	50.316922	-4.085924	1.08	191.2	2014-09-19	07:00:57
480	50.316911	-4.085925	1.26	183	2014-09-19	07:00:58
481	50.316898	-4.085925	1.45	180	2014-09-19	07:00:59
482	50.316891	-4.085927	0.85	190.1	2014-09-19	07:01:00
483	50.316891	-4.085932	0.36	283.5	2014-09-19	07:01:01
484	50.316891	-4.085933	0.07	277.7	2014-09-19	07:01:02
485	50.316892	-4.085932	0.1	41.6	2014-09-19	07:01:03
486	50.316882	-4.085931	1.13	175.2	2014-09-19	07:01:04
487	50.316869	-4.085933	1.43	187.2	2014-09-19	07:01:05
488	50.316855	-4.085935	1.61	185.3	2014-09-19	07:01:06
489	50.31684	-4.085938	1.69	187.5	2014-09-19	07:01:07
490	50.316825	-4.085942	1.68	189.6	2014-09-19	07:01:08
491	50.316813	-4.085946	1.3	191.1	2014-09-19	07:01:09
492	50.316805	-4.085948	0.91	191.8	2014-09-19	07:01:10
493	50.316797	-4.085948	0.96	179.3	2014-09-19	07:01:11
494	50.316787	-4.085949	1.09	182.8	2014-09-19	07:01:12
495	50.316776	-4.085949	1.22	178.9	2014-09-19	07:01:13
496	50.316764	-4.085948	1.35	179.2	2014-09-19	07:01:14
497	50.316752	-4.085945	1.28	170.1	2014-09-19	07:01:15
498	50.316743	-4.08594	1.08	160.9	2014-09-19	07:01:16
499	50.316734	-4.085935	1.1	158	2014-09-19	07:01:17
500	50.316723	-4.085928	1.31	159.6	2014-09-19	07:01:18
501	50.316712	-4.08592	1.4	157.2	2014-09-19	07:01:19
502	50.316702	-4.085911	1.31	148.5	2014-09-19	07:01:20
503	50.31669	-4.085902	1.41	152.8	2014-09-19	07:01:21
504	50.316679	-4.085894	1.37	155.9	2014-09-19	07:01:22
505	50.316669	-4.085885	1.28	151.7	2014-09-19	07:01:23
506	50.31666	-4.085876	1.23	145.3	2014-09-19	07:01:24
507	50.316649	-4.085866	1.34	151.1	2014-09-19	07:01:25
508	50.316639	-4.085856	1.4	149.1	2014-09-19	07:01:26
509	50.316629	-4.085848	1.25	151.1	2014-09-19	07:01:27
510	50.316617	-4.085839	1.42	152.5	2014-09-19	07:01:28
511	50.316602	-4.085827	1.86	154.7	2014-09-19	07:01:29
512	50.316588	-4.085816	1.84	152.9	2014-09-19	07:01:30
513	50.316582	-4.085803	1.11	124.5	2014-09-19	07:01:31
514	50.316576	-4.085793	0.93	134.7	2014-09-19	07:01:32
515	50.316569	-4.085789	0.89	158.8	2014-09-19	07:01:33
516	50.316557	-4.085786	1.28	170.9	2014-09-19	07:01:34
517	50.316542	-4.085785	1.73	178	2014-09-19	07:01:35
518	50.316523	-4.085787	2.05	182.5	2014-09-19	07:01:36
519	50.316507	-4.08579	1.84	187.2	2014-09-19	07:01:37
520	50.316502	-4.085791	0.57	190.9	2014-09-19	07:01:38
521	50.316502	-4.085791	0.01	32.6	2014-09-19	07:01:39
522	50.316501	-4.085785	0.42	102.8	2014-09-19	07:01:40
523	50.316497	-4.085783	0.53	157.7	2014-09-19	07:01:41
524	50.316487	-4.085782	1.05	177.7	2014-09-19	07:01:42
525	50.316474	-4.085782	1.44	179.1	2014-09-19	07:01:43
526	50.316458	-4.085781	1.84	178	2014-09-19	07:01:44
527	50.316446	-4.085778	1.37	170.7	2014-09-19	07:01:45
528	50.316443	-4.085774	0.2	135	2014-09-19	07:01:47
529	50.316439	-4.085768	0.64	136.6	2014-09-19	07:01:48
530	50.316432	-4.08576	0.96	148.1	2014-09-19	07:01:49
531	50.316425	-4.085755	0.81	150.3	2014-09-19	07:01:50
532	50.316425	-4.085748	0.46	100.4	2014-09-19	07:01:51
533	50.316421	-4.085744	0.56	141.8	2014-09-19	07:01:52
534	50.316417	-4.085744	0.47	183	2014-09-19	07:01:53
535	50.316414	-4.08575	0.56	237.5	2014-09-19	07:01:54
536	50.316414	-4.085753	0.11	288	2014-09-19	07:01:56
537	50.316448	-4.085767	3.91	345.2	2014-09-19	07:01:57
538	50.316505	-4.085801	6.76	339.5	2014-09-19	07:01:58
539	50.316555	-4.085846	6.4	329.8	2014-09-19	07:01:59
540	50.316607	-4.085895	6.82	329	2014-09-19	07:02:00
541	50.316657	-4.085948	6.7	325.8	2014-09-19	07:02:01
542	50.316703	-4.085988	5.83	331.1	2014-09-19	07:02:02
543	50.316748	-4.085993	4.98	356.2	2014-09-19	07:02:03
544	50.316784	-4.085981	4.05	11.4	2014-09-19	07:02:04
545	50.316817	-4.085967	3.84	15.5	2014-09-19	07:02:05
546	50.31685	-4.085953	3.79	15.7	2014-09-19	07:02:06
547	50.317083	-4.085812	3.48	21.1	2014-09-19	07:02:14
548	50.317057	-4.085828	1.55	201.6	2014-09-19	07:02:16
549	50.317003	-4.085848	6.17	193.2	2014-09-19	07:02:17
550	50.316961	-4.08586	4.7	190.7	2014-09-19	07:02:18
551	50.31691	-4.085876	5.85	191.3	2014-09-19	07:02:19
552	50.316865	-4.085888	5	189.7	2014-09-19	07:02:20
553	50.316835	-4.08589	3.41	182.5	2014-09-19	07:02:21
554	50.316807	-4.085891	3.13	181.8	2014-09-19	07:02:22
555	50.316781	-4.085892	2.88	181.3	2014-09-19	07:02:23
556	50.316757	-4.085892	2.72	179.6	2014-09-19	07:02:24
557	50.316731	-4.085893	2.89	180.7	2014-09-19	07:02:25
558	50.316706	-4.085895	2.74	183.5	2014-09-19	07:02:26
559	50.316685	-4.085892	2.35	175.1	2014-09-19	07:02:27
560	50.316665	-4.085888	2.2	172.9	2014-09-19	07:02:28
561	50.316655	-4.085882	1.25	157.2	2014-09-19	07:02:29
562	50.316649	-4.085874	0.83	140.5	2014-09-19	07:02:30
563	50.31664	-4.085868	1.17	156.6	2014-09-19	07:02:31
564	50.316628	-4.08586	1.35	157.7	2014-09-19	07:02:32
565	50.316615	-4.085853	1.6	160.7	2014-09-19	07:02:33
566	50.316599	-4.085847	1.77	165.8	2014-09-19	07:02:34
567	50.316583	-4.085844	1.81	173.2	2014-09-19	07:02:35
568	50.316567	-4.085841	1.87	173.8	2014-09-19	07:02:36
569	50.316555	-4.085839	1.25	173.4	2014-09-19	07:02:37
570	50.316549	-4.085833	0.83	152.7	2014-09-19	07:02:38
571	50.316542	-4.085827	0.89	149	2014-09-19	07:02:39
572	50.316531	-4.08582	1.26	157.1	2014-09-19	07:02:40
573	50.316517	-4.085814	1.67	163.7	2014-09-19	07:02:41
574	50.316502	-4.08581	1.74	171.9	2014-09-19	07:02:42
575	50.316486	-4.085805	1.77	167.9	2014-09-19	07:02:43
576	50.316474	-4.085799	1.4	162.4	2014-09-19	07:02:44
577	50.316466	-4.085792	1.08	151.2	2014-09-19	07:02:45
578	50.316457	-4.085784	1.13	149.5	2014-09-19	07:02:46
579	50.316446	-4.085777	1.26	159.8	2014-09-19	07:02:47
580	50.316437	-4.085772	1.15	160.6	2014-09-19	07:02:48
581	50.316428	-4.085768	1.03	161.9	2014-09-19	07:02:49
582	50.31642	-4.085764	0.89	165.2	2014-09-19	07:02:50
583	50.316412	-4.085758	1.04	153.5	2014-09-19	07:02:51
584	50.3164	-4.085753	1.32	165.4	2014-09-19	07:02:52
585	50.316386	-4.085746	1.63	162.8	2014-09-19	07:02:53
586	50.316373	-4.085739	1.53	159.7	2014-09-19	07:02:54
587	50.316362	-4.085733	1.32	162.2	2014-09-19	07:02:55
588	50.316358	-4.085728	0.54	139.4	2014-09-19	07:02:56
589	50.316364	-4.085724	0.66	26	2014-09-19	07:02:57
590	50.316368	-4.085717	0.66	47.1	2014-09-19	07:02:58
591	50.31637	-4.085711	0.54	65.4	2014-09-19	07:02:59
592	50.316372	-4.085707	0.37	45.7	2014-09-19	07:03:00
593	50.316372	-4.085708	0.07	285.1	2014-09-19	07:03:01
594	50.316377	-4.085713	0.65	324.4	2014-09-19	07:03:02
595	50.316384	-4.08572	0.88	326.5	2014-09-19	07:03:03
596	50.316391	-4.085726	0.98	334.8	2014-09-19	07:03:04
597	50.316403	-4.085732	1.37	340.2	2014-09-19	07:03:05
598	50.316419	-4.085732	1.8	0.9	2014-09-19	07:03:06
599	50.316447	-4.085724	3.1	11	2014-09-19	07:03:07
600	50.316502	-4.085708	6.24	9.9	2014-09-19	07:03:08
601	50.316548	-4.085676	5.68	23.7	2014-09-19	07:03:09
602	50.316585	-4.085631	5.22	38.5	2014-09-19	07:03:10
603	50.316619	-4.085584	5.06	41.2	2014-09-19	07:03:11
604	50.316655	-4.085534	5.31	41.3	2014-09-19	07:03:12
605	50.316689	-4.085474	5.69	48.8	2014-09-19	07:03:13
606	50.316715	-4.085405	5.71	59.1	2014-09-19	07:03:14
607	50.316736	-4.085331	5.8	66	2014-09-19	07:03:15
608	50.316751	-4.08526	5.28	72.4	2014-09-19	07:03:16
609	50.316755	-4.085216	3.12	81.4	2014-09-19	07:03:17
610	50.316748	-4.085207	1.01	139.2	2014-09-19	07:03:18
611	50.316735	-4.085215	1.59	200.7	2014-09-19	07:03:19
612	50.31672	-4.085224	1.75	201.6	2014-09-19	07:03:20
613	50.316705	-4.085234	1.86	201.8	2014-09-19	07:03:21
614	50.316688	-4.085245	2.07	203.8	2014-09-19	07:03:22
615	50.316672	-4.085256	1.86	203.4	2014-09-19	07:03:23
616	50.31666	-4.085265	1.51	206	2014-09-19	07:03:24
617	50.316653	-4.085273	0.97	215.2	2014-09-19	07:03:25
618	50.316645	-4.085283	1.14	217.4	2014-09-19	07:03:26
619	50.316634	-4.085295	1.5	215	2014-09-19	07:03:27
620	50.316622	-4.085308	1.64	213.8	2014-09-19	07:03:28
621	50.316609	-4.085319	1.63	209.6	2014-09-19	07:03:29
622	50.316598	-4.08533	1.49	212.2	2014-09-19	07:03:30
623	50.316589	-4.08534	1.14	215.8	2014-09-19	07:03:31
624	50.31658	-4.08535	1.31	215.4	2014-09-19	07:03:32
625	50.316569	-4.085361	1.44	213.6	2014-09-19	07:03:33
626	50.316558	-4.085373	1.44	213.2	2014-09-19	07:03:34
627	50.316545	-4.085382	1.58	205.8	2014-09-19	07:03:35
628	50.316533	-4.085392	1.52	206.5	2014-09-19	07:03:36
629	50.316523	-4.085399	1.28	205.1	2014-09-19	07:03:37
630	50.316513	-4.085408	1.28	208	2014-09-19	07:03:38
631	50.316503	-4.085416	1.16	209.1	2014-09-19	07:03:39
632	50.316495	-4.085423	1.13	208.7	2014-09-19	07:03:40
633	50.316486	-4.08543	1.07	205.3	2014-09-19	07:03:41
634	50.316477	-4.085435	1.1	200.7	2014-09-19	07:03:42
635	50.316466	-4.085442	1.22	202.4	2014-09-19	07:03:43
636	50.316456	-4.085447	1.21	197.7	2014-09-19	07:03:44
637	50.316445	-4.085456	1.36	207.5	2014-09-19	07:03:45
638	50.316435	-4.085463	1.25	203.1	2014-09-19	07:03:46
639	50.316427	-4.085468	0.97	201.2	2014-09-19	07:03:47
640	50.316418	-4.085473	1.05	202.9	2014-09-19	07:03:48
641	50.316411	-4.08548	0.94	210.7	2014-09-19	07:03:49
642	50.316403	-4.085486	0.99	204.5	2014-09-19	07:03:50
643	50.316394	-4.085492	1.06	205.7	2014-09-19	07:03:51
644	50.316385	-4.085498	1.12	199.9	2014-09-19	07:03:52
645	50.316378	-4.085502	0.79	203.7	2014-09-19	07:03:53
646	50.316374	-4.085509	0.69	226.5	2014-09-19	07:03:54
647	50.316369	-4.085516	0.76	221.6	2014-09-19	07:03:55
648	50.316363	-4.085523	0.86	215.6	2014-09-19	07:03:56
649	50.316355	-4.085531	1.04	211.2	2014-09-19	07:03:57
650	50.316346	-4.08554	1.19	212.3	2014-09-19	07:03:58
651	50.316338	-4.08555	1.12	218.7	2014-09-19	07:03:59
652	50.316331	-4.085558	0.88	217.8	2014-09-19	07:04:00
653	50.316327	-4.085564	0.67	222.8	2014-09-19	07:04:01
654	50.316322	-4.085569	0.69	213.4	2014-09-19	07:04:02
655	50.316316	-4.085576	0.81	213.3	2014-09-19	07:04:03
656	50.316308	-4.085581	0.9	206.5	2014-09-19	07:04:04
657	50.316301	-4.085587	0.95	207.4	2014-09-19	07:04:05
658	50.316293	-4.085593	0.93	206.4	2014-09-19	07:04:06
659	50.316284	-4.085601	1.19	208	2014-09-19	07:04:07
660	50.316277	-4.085609	0.95	218	2014-09-19	07:04:08
661	50.316272	-4.085616	0.76	216	2014-09-19	07:04:09
662	50.316266	-4.085622	0.79	216.9	2014-09-19	07:04:10
663	50.31626	-4.085629	0.82	212.9	2014-09-19	07:04:11
664	50.316256	-4.085635	0.6	227.6	2014-09-19	07:04:12
665	50.316256	-4.085642	0.54	262.1	2014-09-19	07:04:13
666	50.316256	-4.085648	0.41	270	2014-09-19	07:04:14
667	50.316255	-4.085653	0.39	255	2014-09-19	07:04:15
668	50.316259	-4.08566	0.34	311.4	2014-09-19	07:04:17
669	50.316265	-4.085664	0.74	337.2	2014-09-19	07:04:18
670	50.316272	-4.085674	0.56	320.5	2014-09-19	07:04:20
671	50.316274	-4.085676	0.17	324.1	2014-09-19	07:04:21
672	50.316273	-4.085682	0.45	255.5	2014-09-19	07:04:22
673	50.316273	-4.085685	0.24	265.7	2014-09-19	07:04:23
674	50.316274	-4.085687	0.09	313.5	2014-09-19	07:04:25
675	50.316274	-4.085688	0.1	316.4	2014-09-19	07:04:26
676	50.316275	-4.08569	0.14	311.1	2014-09-19	07:04:27
677	50.316276	-4.085691	0.09	324.1	2014-09-19	07:04:28
678	50.316276	-4.085691	0.05	333.4	2014-09-19	07:04:29
679	50.316277	-4.085691	0.12	342.3	2014-09-19	07:04:30
680	50.316278	-4.085692	0.1	335.8	2014-09-19	07:04:31
681	50.316279	-4.085693	0.12	315.5	2014-09-19	07:04:32
682	50.31628	-4.085694	0.09	317.2	2014-09-19	07:04:33
683	50.316278	-4.085694	0.22	184.7	2014-09-19	07:04:34
684	50.316279	-4.085697	0.11	311	2014-09-19	07:04:36
685	50.316285	-4.085698	0.64	352	2014-09-19	07:04:37
686	50.316289	-4.085698	0.54	3.2	2014-09-19	07:04:38
687	50.316291	-4.085689	0.64	70.4	2014-09-19	07:04:39
688	50.316292	-4.085675	1	87.8	2014-09-19	07:04:40
689	50.316293	-4.085657	1.25	84.8	2014-09-19	07:04:41
690	50.316295	-4.085635	1.62	80.1	2014-09-19	07:04:42
691	50.3163	-4.085616	1.49	67.9	2014-09-19	07:04:43
692	50.316308	-4.0856	1.42	50.5	2014-09-19	07:04:44
693	50.316319	-4.085587	1.53	39.3	2014-09-19	07:04:45
694	50.316334	-4.085574	1.84	28.8	2014-09-19	07:04:46
695	50.316355	-4.085561	2.54	21.3	2014-09-19	07:04:47
696	50.316383	-4.085545	3.33	19.9	2014-09-19	07:04:48
697	50.316422	-4.085527	4.5	16.3	2014-09-19	07:04:49
698	50.316469	-4.085511	5.34	13	2014-09-19	07:04:50
699	50.316511	-4.085513	4.71	357.5	2014-09-19	07:04:51
700	50.31655	-4.085536	4.69	340.3	2014-09-19	07:04:52
701	50.316593	-4.085563	5.13	337.6	2014-09-19	07:04:53
702	50.316637	-4.085597	5.5	333.8	2014-09-19	07:04:54
703	50.316682	-4.085643	5.94	326.9	2014-09-19	07:04:55
704	50.316727	-4.085694	6.13	324.2	2014-09-19	07:04:56
705	50.316775	-4.085733	6.04	332	2014-09-19	07:04:57
706	50.316823	-4.085764	5.82	338	2014-09-19	07:04:58
707	50.316865	-4.085794	5.11	335.4	2014-09-19	07:04:59
708	50.316895	-4.085816	3.68	334.4	2014-09-19	07:05:00
709	50.316911	-4.085823	1.83	344.3	2014-09-19	07:05:01
710	50.316918	-4.08582	0.89	15.5	2014-09-19	07:05:02
711	50.316925	-4.08582	0.76	0	2014-09-19	07:05:03
712	50.316926	-4.085822	0.18	294.9	2014-09-19	07:05:04
713	50.316926	-4.085824	0.15	280.6	2014-09-19	07:05:05
714	50.316925	-4.085828	0.24	247.5	2014-09-19	07:05:06
715	50.316912	-4.085835	1.59	198.1	2014-09-19	07:05:07
716	50.316896	-4.085842	1.83	197	2014-09-19	07:05:08
717	50.316883	-4.08585	1.58	200.8	2014-09-19	07:05:09
718	50.316872	-4.085855	1.2	196.8	2014-09-19	07:05:10
719	50.316861	-4.085857	1.32	187.8	2014-09-19	07:05:11
720	50.316848	-4.085858	1.43	180.9	2014-09-19	07:05:12
721	50.316833	-4.085856	1.63	175	2014-09-19	07:05:13
722	50.316816	-4.085854	1.9	176.9	2014-09-19	07:05:14
723	50.316799	-4.085853	1.9	178.4	2014-09-19	07:05:15
724	50.316789	-4.085852	1.11	176.3	2014-09-19	07:05:16
725	50.316782	-4.085846	0.93	152.7	2014-09-19	07:05:17
726	50.31677	-4.085839	1.45	158.3	2014-09-19	07:05:18
727	50.316755	-4.085833	1.67	164.7	2014-09-19	07:05:19
728	50.316739	-4.085826	1.82	165.8	2014-09-19	07:05:20
729	50.316723	-4.085819	1.91	164.8	2014-09-19	07:05:21
730	50.316707	-4.085814	1.82	168.7	2014-09-19	07:05:22
731	50.316698	-4.085809	1.07	160.1	2014-09-19	07:05:23
732	50.316691	-4.0858	0.97	136.8	2014-09-19	07:05:24
733	50.316681	-4.085792	1.23	153.5	2014-09-19	07:05:25
734	50.316668	-4.085787	1.58	165.8	2014-09-19	07:05:26
735	50.316652	-4.085781	1.73	166.2	2014-09-19	07:05:27
736	50.316639	-4.085776	1.55	165.8	2014-09-19	07:05:28
737	50.316631	-4.08577	0.97	157.6	2014-09-19	07:05:29
738	50.316623	-4.085763	1.02	147.7	2014-09-19	07:05:30
739	50.316611	-4.085756	1.42	160.6	2014-09-19	07:05:31
740	50.3166	-4.085751	1.3	164.9	2014-09-19	07:05:32
741	50.316588	-4.085745	1.41	162.5	2014-09-19	07:05:33
742	50.316574	-4.08574	1.54	165	2014-09-19	07:05:34
743	50.316562	-4.085733	1.51	162.3	2014-09-19	07:05:35
744	50.316552	-4.085726	1.2	153.2	2014-09-19	07:05:36
745	50.316545	-4.085716	1.05	141.1	2014-09-19	07:05:37
746	50.316536	-4.085709	1.08	152	2014-09-19	07:05:38
747	50.316525	-4.085704	1.25	161.7	2014-09-19	07:05:39
748	50.316514	-4.085699	1.27	163.7	2014-09-19	07:05:40
749	50.316503	-4.085693	1.29	162.5	2014-09-19	07:05:41
750	50.316492	-4.085688	1.25	164	2014-09-19	07:05:42
751	50.316485	-4.085682	0.96	151.9	2014-09-19	07:05:43
752	50.31648	-4.085674	0.8	134.4	2014-09-19	07:05:44
753	50.316475	-4.085667	0.73	134.7	2014-09-19	07:05:45
754	50.316468	-4.08566	0.92	147.4	2014-09-19	07:05:46
755	50.316462	-4.085652	0.88	143.5	2014-09-19	07:05:47
756	50.316454	-4.085646	0.95	152.3	2014-09-19	07:05:48
757	50.316446	-4.08564	0.99	153.3	2014-09-19	07:05:49
758	50.316439	-4.085633	0.97	150.7	2014-09-19	07:05:50
759	50.316432	-4.085624	1.02	138.4	2014-09-19	07:05:51
760	50.316426	-4.085612	1.03	126.7	2014-09-19	07:05:52
761	50.316421	-4.085601	0.98	127	2014-09-19	07:05:53
762	50.316417	-4.085591	0.86	121.9	2014-09-19	07:05:54
763	50.316415	-4.08558	0.8	106.3	2014-09-19	07:05:55
764	50.316416	-4.085578	0.07	46	2014-09-19	07:05:57
765	50.316421	-4.085583	0.32	329.2	2014-09-19	07:05:59
766	50.316421	-4.085584	0.06	287.6	2014-09-19	07:06:00
767	50.316421	-4.085584	0.05	270	2014-09-19	07:06:01
768	50.316421	-4.085585	0.03	253.4	2014-09-19	07:06:02
769	50.316422	-4.085587	0.08	300.3	2014-09-19	07:06:04
770	50.316422	-4.085587	0.01	270	2014-09-19	07:06:05
771	50.316421	-4.085586	0.04	144.1	2014-09-19	07:06:07
772	50.316421	-4.085587	0.04	270	2014-09-19	07:06:08
773	50.316421	-4.085588	0.04	293.1	2014-09-19	07:06:10
774	50.316421	-4.085588	0.04	285.7	2014-09-19	07:06:11
775	50.316422	-4.085589	0.08	327	2014-09-19	07:06:12
776	50.316422	-4.08559	0.03	270	2014-09-19	07:06:14
777	50.316422	-4.08559	0.04	328.2	2014-09-19	07:06:15
778	50.316422	-4.085591	0.05	270	2014-09-19	07:06:16
779	50.316422	-4.085592	0.05	260.5	2014-09-19	07:06:17
780	50.316422	-4.085592	0.04	197.7	2014-09-19	07:06:18
781	50.316422	-4.085592	0.04	270	2014-09-19	07:06:19
782	50.316422	-4.085593	0.02	259.4	2014-09-19	07:06:21
783	50.316422	-4.085595	0.07	293.1	2014-09-19	07:06:23
784	50.316423	-4.085596	0.11	301.9	2014-09-19	07:06:24
785	50.316422	-4.085597	0.04	219.9	2014-09-19	07:06:26
786	50.316422	-4.085597	0.03	300.8	2014-09-19	07:06:27
787	50.316422	-4.085598	0.02	220.1	2014-09-19	07:06:29
788	50.316426	-4.085601	0.51	334.3	2014-09-19	07:06:30
789	50.316431	-4.085602	0.58	347.6	2014-09-19	07:06:31
790	50.316436	-4.085604	0.53	349.7	2014-09-19	07:06:32
791	50.31644	-4.085607	0.47	331	2014-09-19	07:06:33
792	50.316442	-4.085614	0.55	294.2	2014-09-19	07:06:34
793	50.316446	-4.085618	0.57	330.5	2014-09-19	07:06:35
794	50.316449	-4.08562	0.36	330.6	2014-09-19	07:06:36
795	50.316454	-4.085621	0.52	356	2014-09-19	07:06:37
796	50.316463	-4.085615	1.16	22.9	2014-09-19	07:06:38
797	50.316485	-4.085597	2.68	28.1	2014-09-19	07:06:39
798	50.316518	-4.085563	4.47	33	2014-09-19	07:06:40
799	50.316563	-4.085513	6.04	35.3	2014-09-19	07:06:41
800	50.316596	-4.08545	5.85	50.6	2014-09-19	07:06:42
801	50.316626	-4.085376	6.22	58	2014-09-19	07:06:43
802	50.316653	-4.085297	6.4	61.4	2014-09-19	07:06:44
803	50.316681	-4.085216	6.55	61.5	2014-09-19	07:06:45
804	50.316708	-4.085136	6.45	61.9	2014-09-19	07:06:46
805	50.31673	-4.085059	5.97	66.5	2014-09-19	07:06:47
806	50.316742	-4.084988	5.18	74.7	2014-09-19	07:06:48
807	50.316752	-4.084934	4.05	74	2014-09-19	07:06:49
808	50.316764	-4.08489	3.37	67.5	2014-09-19	07:06:50
809	50.316775	-4.084848	3.27	66.8	2014-09-19	07:06:51
810	50.316787	-4.084807	3.17	66.1	2014-09-19	07:06:52
811	50.316799	-4.084767	3.09	65	2014-09-19	07:06:53
812	50.316784	-4.08478	0.13	208.4	2014-09-19	07:07:07
813	50.316767	-4.084802	2.44	220	2014-09-19	07:07:08
814	50.316752	-4.084819	2.07	215.1	2014-09-19	07:07:09
815	50.316734	-4.084837	2.35	212.8	2014-09-19	07:07:10
816	50.316714	-4.084854	2.51	209.5	2014-09-19	07:07:11
817	50.316694	-4.084873	2.63	211.5	2014-09-19	07:07:12
818	50.316674	-4.084887	2.47	203.9	2014-09-19	07:07:13
819	50.316654	-4.084905	2.54	209.8	2014-09-19	07:07:14
820	50.316636	-4.084922	2.35	210.8	2014-09-19	07:07:15
821	50.316629	-4.084931	0.99	219.5	2014-09-19	07:07:16
822	50.316627	-4.084936	0.42	239	2014-09-19	07:07:17
823	50.316625	-4.084938	0.26	215.8	2014-09-19	07:07:18
824	50.316621	-4.084944	0.62	219.6	2014-09-19	07:07:19
825	50.316613	-4.084952	1.08	213.4	2014-09-19	07:07:20
826	50.316602	-4.084961	1.4	205.8	2014-09-19	07:07:21
827	50.316588	-4.084971	1.72	205.2	2014-09-19	07:07:22
828	50.316572	-4.084981	1.84	203.6	2014-09-19	07:07:23
829	50.31656	-4.08499	1.52	204.4	2014-09-19	07:07:24
830	50.31655	-4.084997	1.26	203.7	2014-09-19	07:07:25
831	50.316539	-4.085005	1.34	203	2014-09-19	07:07:26
832	50.316529	-4.08501	1.14	200.1	2014-09-19	07:07:27
833	50.31652	-4.085017	1.14	207.3	2014-09-19	07:07:28
834	50.31651	-4.085028	1.3	214.1	2014-09-19	07:07:29
835	50.316501	-4.085039	1.35	217.9	2014-09-19	07:07:30
836	50.316493	-4.085054	1.3	231.8	2014-09-19	07:07:31
837	50.316487	-4.085069	1.28	236.9	2014-09-19	07:07:32
838	50.316481	-4.085083	1.25	234.4	2014-09-19	07:07:33
839	50.316473	-4.085097	1.29	230.7	2014-09-19	07:07:34
840	50.316464	-4.085114	1.58	228.1	2014-09-19	07:07:35
841	50.316453	-4.085131	1.71	227.4	2014-09-19	07:07:36
842	50.316442	-4.08515	1.84	227.3	2014-09-19	07:07:37
843	50.316433	-4.085172	1.85	235.6	2014-09-19	07:07:38
844	50.316429	-4.085191	1.4	254.6	2014-09-19	07:07:39
845	50.316427	-4.085209	1.3	259.7	2014-09-19	07:07:40
846	50.316424	-4.085227	1.3	255.5	2014-09-19	07:07:41
847	50.316418	-4.085247	1.63	244.7	2014-09-19	07:07:42
848	50.31641	-4.085269	1.75	240	2014-09-19	07:07:43
849	50.316402	-4.08529	1.75	238.4	2014-09-19	07:07:44
850	50.316397	-4.085309	1.48	245.8	2014-09-19	07:07:45
851	50.316395	-4.085326	1.21	262.9	2014-09-19	07:07:46
852	50.316397	-4.085342	1.15	281.2	2014-09-19	07:07:47
853	50.316396	-4.085358	1.19	261	2014-09-19	07:07:48
854	50.316391	-4.085374	1.22	246.6	2014-09-19	07:07:49
855	50.316383	-4.085393	1.61	237.3	2014-09-19	07:07:50
856	50.316375	-4.085415	1.85	238.4	2014-09-19	07:07:51
857	50.316364	-4.085437	1.97	232.3	2014-09-19	07:07:52
858	50.316357	-4.085455	1.45	239.1	2014-09-19	07:07:53
859	50.316356	-4.085474	1.43	263.6	2014-09-19	07:07:54
860	50.316359	-4.08549	1.13	287.8	2014-09-19	07:07:55
861	50.316358	-4.085506	1.16	268.1	2014-09-19	07:07:56
862	50.316354	-4.085521	1.2	242.7	2014-09-19	07:07:57
863	50.316344	-4.085538	1.64	227.5	2014-09-19	07:07:58
864	50.316332	-4.085558	1.91	229.2	2014-09-19	07:07:59
865	50.31632	-4.085579	1.99	228.4	2014-09-19	07:08:00
866	50.316312	-4.085599	1.68	234.3	2014-09-19	07:08:01
867	50.31631	-4.085615	1.18	258.6	2014-09-19	07:08:02
868	50.316309	-4.085632	1.2	269.6	2014-09-19	07:08:03
869	50.316305	-4.085642	0.86	236.5	2014-09-19	07:08:04
870	50.316295	-4.085654	1.4	218.5	2014-09-19	07:08:05
871	50.316284	-4.085668	1.61	217.1	2014-09-19	07:08:06
872	50.316274	-4.085684	1.58	227.1	2014-09-19	07:08:07
873	50.316265	-4.0857	1.55	228	2014-09-19	07:08:08
874	50.316256	-4.085711	1.26	219.2	2014-09-19	07:08:09
875	50.316253	-4.085719	0.64	240.5	2014-09-19	07:08:10
876	50.316258	-4.085722	0.31	338.4	2014-09-19	07:08:12
877	50.316254	-4.085722	0.46	174.1	2014-09-19	07:08:13
878	50.316248	-4.085723	0.68	188.1	2014-09-19	07:08:14
879	50.316242	-4.085724	0.66	186.8	2014-09-19	07:08:15
880	50.316237	-4.085725	0.56	184.3	2014-09-19	07:08:16
881	50.316236	-4.085724	0.17	149	2014-09-19	07:08:17
882	50.316239	-4.085723	0.39	1.8	2014-09-19	07:08:18
883	50.316249	-4.085725	1.06	353.5	2014-09-19	07:08:19
884	50.316258	-4.085726	1.06	357.4	2014-09-19	07:08:20
885	50.316264	-4.085727	0.6	352.6	2014-09-19	07:08:21
886	50.316266	-4.085734	0.58	299.8	2014-09-19	07:08:22
887	50.316266	-4.085745	0.79	270.7	2014-09-19	07:08:23
888	50.316263	-4.08575	0.53	226.3	2014-09-19	07:08:24
889	50.316257	-4.085754	0.67	199.2	2014-09-19	07:08:25
890	50.316252	-4.085758	0.7	210.1	2014-09-19	07:08:26
891	50.316249	-4.085758	0.14	166.8	2014-09-19	07:08:28
892	50.316253	-4.085756	0.46	16	2014-09-19	07:08:29
893	50.316254	-4.085755	0.08	32.6	2014-09-19	07:08:30
894	50.316254	-4.085767	0.81	271.3	2014-09-19	07:08:31
895	50.316249	-4.085783	1.29	243.8	2014-09-19	07:08:32
896	50.316239	-4.085798	1.51	224.2	2014-09-19	07:08:33
897	50.316228	-4.085814	1.76	222.4	2014-09-19	07:08:34
898	50.316214	-4.085831	1.91	218	2014-09-19	07:08:35
899	50.316204	-4.085847	1.57	225.5	2014-09-19	07:08:36
900	50.3162	-4.085863	1.28	246.4	2014-09-19	07:08:37
901	50.316194	-4.085878	1.26	239.3	2014-09-19	07:08:38
902	50.316187	-4.085894	1.35	236.5	2014-09-19	07:08:39
903	50.31618	-4.085916	1.74	243.2	2014-09-19	07:08:40
904	50.316172	-4.085936	1.68	237.8	2014-09-19	07:08:41
905	50.316167	-4.085955	1.47	245.6	2014-09-19	07:08:42
906	50.316167	-4.085973	1.32	273.7	2014-09-19	07:08:43
907	50.316165	-4.085993	1.4	258.9	2014-09-19	07:08:44
908	50.31616	-4.086014	1.61	250	2014-09-19	07:08:45
909	50.316156	-4.086036	1.62	253.2	2014-09-19	07:08:46
910	50.316155	-4.086055	1.33	265.2	2014-09-19	07:08:47
911	50.316159	-4.08607	1.21	291.3	2014-09-19	07:08:48
912	50.316163	-4.086087	1.24	290.2	2014-09-19	07:08:49
913	50.316163	-4.086106	1.35	272	2014-09-19	07:08:50
914	50.31616	-4.086127	1.57	259	2014-09-19	07:08:51
915	50.316158	-4.08615	1.6	260.9	2014-09-19	07:08:52
916	50.316156	-4.086169	1.41	259.7	2014-09-19	07:08:53
917	50.316158	-4.086183	1.04	284	2014-09-19	07:08:54
918	50.316164	-4.08619	0.8	322.4	2014-09-19	07:08:55
919	50.316165	-4.086195	0.2	296.3	2014-09-19	07:08:57
920	50.316161	-4.086196	0.51	186.7	2014-09-19	07:08:58
921	50.316156	-4.086198	0.59	191.1	2014-09-19	07:08:59
922	50.316149	-4.086199	0.71	189.2	2014-09-19	07:09:00
923	50.316145	-4.0862	0.53	187.8	2014-09-19	07:09:01
924	50.316143	-4.086204	0.33	239	2014-09-19	07:09:02
925	50.316147	-4.086205	0.49	348.7	2014-09-19	07:09:03
926	50.31615	-4.086202	0.39	46	2014-09-19	07:09:04
927	50.31615	-4.086201	0.04	62.4	2014-09-19	07:09:05
928	50.31614	-4.086194	1.19	155.5	2014-09-19	07:09:06
929	50.31613	-4.086192	1.16	173.2	2014-09-19	07:09:07
930	50.316123	-4.086192	0.82	179.2	2014-09-19	07:09:08
931	50.316117	-4.086192	0.66	180	2014-09-19	07:09:09
932	50.31611	-4.08619	0.7	168.8	2014-09-19	07:09:10
933	50.316109	-4.086184	0.43	106.5	2014-09-19	07:09:11
934	50.316111	-4.086182	0.12	47.5	2014-09-19	07:09:13
935	50.316107	-4.086186	0.48	213.8	2014-09-19	07:09:14
936	50.316108	-4.086187	0.1	291.7	2014-09-19	07:09:15
937	50.316105	-4.086189	0.34	211.8	2014-09-19	07:09:16
938	50.316104	-4.08619	0.06	185.7	2014-09-19	07:09:17
939	50.316104	-4.086189	0.07	151.2	2014-09-19	07:09:18
940	50.316098	-4.086189	0.64	178.9	2014-09-19	07:09:19
941	50.316093	-4.086187	0.61	170.5	2014-09-19	07:09:20
942	50.316089	-4.086189	0.37	192.9	2014-09-19	07:09:21
943	50.31609	-4.086189	0.07	295	2014-09-19	07:09:22
944	50.31609	-4.086191	0.11	311.9	2014-09-19	07:09:23
945	50.316091	-4.086192	0.13	306.3	2014-09-19	07:09:24
946	50.31609	-4.086199	0.54	257	2014-09-19	07:09:25
947	50.316087	-4.086208	0.65	245.6	2014-09-19	07:09:26
948	50.316084	-4.086212	0.5	215.4	2014-09-19	07:09:27
949	50.316076	-4.08621	0.86	170.8	2014-09-19	07:09:28
950	50.316067	-4.0862	1.2	144.8	2014-09-19	07:09:29
951	50.316059	-4.086192	1.05	148.2	2014-09-19	07:09:30
952	50.316052	-4.08618	1.18	133.4	2014-09-19	07:09:31
953	50.316046	-4.086166	1.18	121.4	2014-09-19	07:09:32
954	50.316043	-4.086153	1.03	109.1	2014-09-19	07:09:33
955	50.316042	-4.086137	1.15	98.9	2014-09-19	07:09:34
956	50.316041	-4.086119	1.28	92.5	2014-09-19	07:09:35
957	50.316039	-4.086101	1.26	102.4	2014-09-19	07:09:36
958	50.316036	-4.086084	1.28	103.5	2014-09-19	07:09:37
959	50.316031	-4.086067	1.31	114.4	2014-09-19	07:09:38
960	50.316026	-4.08605	1.33	117.6	2014-09-19	07:09:39
961	50.316022	-4.086034	1.23	109.5	2014-09-19	07:09:40
962	50.316019	-4.086014	1.47	103.2	2014-09-19	07:09:41
963	50.316019	-4.085996	1.3	90.8	2014-09-19	07:09:42
964	50.316022	-4.085977	1.34	77.5	2014-09-19	07:09:43
965	50.316021	-4.085959	1.31	92.9	2014-09-19	07:09:44
966	50.316018	-4.085938	1.55	100.8	2014-09-19	07:09:45
967	50.316014	-4.085915	1.66	106	2014-09-19	07:09:46
968	50.316008	-4.085893	1.73	112.8	2014-09-19	07:09:47
969	50.316002	-4.085873	1.54	116.2	2014-09-19	07:09:48
970	50.315996	-4.085852	1.66	113.5	2014-09-19	07:09:49
971	50.31599	-4.085833	1.5	115	2014-09-19	07:09:50
972	50.315985	-4.085815	1.37	114.5	2014-09-19	07:09:51
973	50.315986	-4.085795	1.44	86.7	2014-09-19	07:09:52
974	50.315987	-4.085776	1.38	84.2	2014-09-19	07:09:53
975	50.315988	-4.085756	1.36	88	2014-09-19	07:09:54
976	50.315985	-4.08574	1.18	102.3	2014-09-19	07:09:55
977	50.315981	-4.085724	1.28	113.6	2014-09-19	07:09:56
978	50.315977	-4.085708	1.21	112.8	2014-09-19	07:09:57
979	50.315974	-4.085694	1.04	103.5	2014-09-19	07:09:58
980	50.315976	-4.085683	0.79	79.8	2014-09-19	07:09:59
981	50.315977	-4.085677	0.45	68	2014-09-19	07:10:00
982	50.315973	-4.08567	0.68	133.6	2014-09-19	07:10:01
983	50.31597	-4.085666	0.42	135	2014-09-19	07:10:02
984	50.315975	-4.085659	0.69	45.5	2014-09-19	07:10:03
985	50.315976	-4.085658	0.18	15.1	2014-09-19	07:10:04
986	50.31598	-4.085653	0.55	47.8	2014-09-19	07:10:05
987	50.315983	-4.085657	0.47	323.8	2014-09-19	07:10:06
988	50.315984	-4.085666	0.69	274.6	2014-09-19	07:10:07
989	50.315987	-4.085679	1.01	294.6	2014-09-19	07:10:08
990	50.315991	-4.085694	1.09	289.6	2014-09-19	07:10:09
991	50.315997	-4.085704	1.05	313.1	2014-09-19	07:10:10
992	50.315998	-4.085705	0.09	327.4	2014-09-19	07:10:11
993	50.316008	-4.085705	1.16	359.1	2014-09-19	07:10:12
994	50.31602	-4.085705	1.34	1	2014-09-19	07:10:13
995	50.316028	-4.085708	0.89	344.1	2014-09-19	07:10:14
996	50.316031	-4.085715	0.56	309.2	2014-09-19	07:10:15
997	50.316032	-4.085718	0.26	298.2	2014-09-19	07:10:16
998	50.316034	-4.085722	0.37	303.5	2014-09-19	07:10:17
999	50.316039	-4.085727	0.6	325	2014-09-19	07:10:18
1000	50.316046	-4.085733	0.9	332.3	2014-09-19	07:10:19
1001	50.316054	-4.085736	0.9	346.2	2014-09-19	07:10:20
1002	50.316063	-4.085738	1.02	349.9	2014-09-19	07:10:21
1003	50.31607	-4.085739	0.84	359.2	2014-09-19	07:10:22
1004	50.31608	-4.085735	1.15	14.1	2014-09-19	07:10:23
1005	50.316098	-4.085725	2.1	19.7	2014-09-19	07:10:24
1006	50.316104	-4.085717	0.87	36.2	2014-09-19	07:10:25
1007	50.31611	-4.085712	0.76	28	2014-09-19	07:10:26
1008	50.316114	-4.085708	0.55	37.7	2014-09-19	07:10:27
1009	50.316116	-4.085705	0.15	41	2014-09-19	07:10:29
1010	50.316114	-4.085713	0.65	243.4	2014-09-19	07:10:30
1011	50.316111	-4.085722	0.71	248.3	2014-09-19	07:10:31
1012	50.316111	-4.085723	0.02	254.3	2014-09-19	07:10:33
1013	50.316116	-4.085722	0.55	2.5	2014-09-19	07:10:34
1014	50.31612	-4.085719	0.24	27.7	2014-09-19	07:10:36
1015	50.31612	-4.085719	0.01	0	2014-09-19	07:10:37
1016	50.31612	-4.085719	0.02	90	2014-09-19	07:10:38
1017	50.316116	-4.085722	0.55	207.9	2014-09-19	07:10:39
1018	50.316108	-4.085727	0.9	199.3	2014-09-19	07:10:40
1019	50.316106	-4.08573	0.37	228.4	2014-09-19	07:10:41
1020	50.316106	-4.085731	0.06	322.2	2014-09-19	07:10:42
1021	50.316113	-4.085736	0.78	335.2	2014-09-19	07:10:43
1022	50.316117	-4.085738	0.48	340.3	2014-09-19	07:10:44
1023	50.316118	-4.085741	0.3	310.1	2014-09-19	07:10:45
1024	50.316118	-4.085742	0.02	245.7	2014-09-19	07:10:47
1025	50.316118	-4.085743	0.1	270	2014-09-19	07:10:48
1026	50.316118	-4.085745	0.11	274.7	2014-09-19	07:10:49
1027	50.316118	-4.085745	0.09	229.6	2014-09-19	07:10:50
1028	50.316117	-4.085747	0.13	243.8	2014-09-19	07:10:51
1029	50.316117	-4.085748	0.09	251.5	2014-09-19	07:10:52
1030	50.316116	-4.085748	0.04	193.2	2014-09-19	07:10:54
1031	50.316116	-4.085749	0.08	193.9	2014-09-19	07:10:55
1032	50.316115	-4.085749	0.06	191.5	2014-09-19	07:10:56
1033	50.316115	-4.085749	0.06	180	2014-09-19	07:10:57
1034	50.316113	-4.085749	0.17	188.2	2014-09-19	07:10:58
1035	50.316112	-4.08575	0.17	194	2014-09-19	07:10:59
1036	50.316112	-4.085758	0.61	271.8	2014-09-19	07:11:00
1037	50.316115	-4.085766	0.65	300	2014-09-19	07:11:01
1038	50.316119	-4.085773	0.67	318.8	2014-09-19	07:11:02
1039	50.316126	-4.085776	0.76	341.7	2014-09-19	07:11:03
1040	50.316134	-4.085778	0.98	349.1	2014-09-19	07:11:04
1041	50.316145	-4.085781	1.16	351.1	2014-09-19	07:11:05
1042	50.316162	-4.085776	1.98	11.1	2014-09-19	07:11:06
1043	50.316183	-4.085772	2.34	7.2	2014-09-19	07:11:07
1044	50.316199	-4.085771	1.81	0.8	2014-09-19	07:11:08
1045	50.316208	-4.085778	1.08	335.2	2014-09-19	07:11:09
1046	50.316213	-4.085786	0.82	315.5	2014-09-19	07:11:10
1047	50.316216	-4.085793	0.59	300.6	2014-09-19	07:11:11
1048	50.316219	-4.0858	0.59	302.4	2014-09-19	07:11:12
1049	50.316221	-4.085809	0.68	288.2	2014-09-19	07:11:13
1050	50.316226	-4.085815	0.7	320	2014-09-19	07:11:14
1051	50.316233	-4.08582	0.9	340	2014-09-19	07:11:15
1052	50.316248	-4.085821	1.62	357.7	2014-09-19	07:11:16
1053	50.316269	-4.085817	2.32	5.8	2014-09-19	07:11:17
1054	50.316298	-4.085809	3.27	9.9	2014-09-19	07:11:18
1055	50.316319	-4.085798	2.53	19.5	2014-09-19	07:11:19
1056	50.316335	-4.085783	2.12	29.7	2014-09-19	07:11:20
1057	50.316346	-4.085772	1.39	34.4	2014-09-19	07:11:21
1058	50.316348	-4.085768	0.17	55	2014-09-19	07:11:23
1059	50.316343	-4.085771	0.58	201.6	2014-09-19	07:11:24
1060	50.316337	-4.085774	0.69	200.3	2014-09-19	07:11:25
1061	50.316334	-4.085777	0.33	212.6	2014-09-19	07:11:26
1062	50.316335	-4.085779	0.08	279.8	2014-09-19	07:11:28
1063	50.316335	-4.08578	0.07	313.8	2014-09-19	07:11:29
1064	50.316336	-4.085781	0.09	311	2014-09-19	07:11:30
1065	50.316335	-4.08578	0.03	156.5	2014-09-19	07:11:31
1066	50.316335	-4.085781	0.04	270	2014-09-19	07:11:32
1067	50.316331	-4.085778	0.52	158	2014-09-19	07:11:33
1068	50.31633	-4.085777	0.08	138.5	2014-09-19	07:11:35
1069	50.316331	-4.085777	0.07	0	2014-09-19	07:11:36
1070	50.316331	-4.085777	0.05	308.1	2014-09-19	07:11:37
1071	50.316331	-4.085778	0.07	305	2014-09-19	07:11:38
1072	50.316331	-4.085778	0.03	348.5	2014-09-19	07:11:39
1073	50.316332	-4.085778	0.02	34.2	2014-09-19	07:11:40
1074	50.316331	-4.085778	0.03	203.5	2014-09-19	07:11:41
1075	50.316331	-4.085778	0.04	170.8	2014-09-19	07:11:43
1076	50.31633	-4.085778	0.04	189.9	2014-09-19	07:11:44
1077	50.31633	-4.085778	0.05	217.6	2014-09-19	07:11:45
1078	50.316327	-4.08578	0.19	197	2014-09-19	07:11:47
1079	50.316327	-4.08578	0.02	343.3	2014-09-19	07:11:48
1080	50.316327	-4.08578	0.04	237.6	2014-09-19	07:11:49
1081	50.316326	-4.08578	0.06	162.3	2014-09-19	07:11:50
1082	50.316326	-4.085779	0.06	99.5	2014-09-19	07:11:51
1083	50.316326	-4.085779	0.05	68.3	2014-09-19	07:11:52
1084	50.316326	-4.085778	0.06	107.6	2014-09-19	07:11:53
1085	50.316326	-4.085777	0.06	124.6	2014-09-19	07:11:54
1086	50.316325	-4.085777	0.05	136.2	2014-09-19	07:11:55
1087	50.316326	-4.085776	0.02	31.8	2014-09-19	07:11:57
1088	50.316326	-4.085776	0.04	8.8	2014-09-19	07:11:58
1089	50.316326	-4.085776	0.06	191.5	2014-09-19	07:11:59
1090	50.316325	-4.085776	0.02	133	2014-09-19	07:12:01
1091	50.316326	-4.085775	0.1	27	2014-09-19	07:12:02
1092	50.316327	-4.085775	0.03	28.2	2014-09-19	07:12:04
1093	50.316327	-4.085775	0.03	43.2	2014-09-19	07:12:05
1094	50.316327	-4.085775	0.04	0	2014-09-19	07:12:06
1095	50.316327	-4.085775	0.03	180	2014-09-19	07:12:07
1096	50.316322	-4.085777	0.53	197.1	2014-09-19	07:12:08
1097	50.316319	-4.085776	0.2	167.7	2014-09-19	07:12:10
1098	50.31632	-4.085773	0.12	54.8	2014-09-19	07:12:12
1099	50.31632	-4.085771	0.13	111	2014-09-19	07:12:13
1100	50.316318	-4.085766	0.2	116.8	2014-09-19	07:12:15
1101	50.316312	-4.085763	0.68	162.7	2014-09-19	07:12:16
1102	50.316312	-4.085762	0.13	121.5	2014-09-19	07:12:17
1103	50.316304	-4.085757	0.46	158.8	2014-09-19	07:12:19
1104	50.316303	-4.085757	0.08	166.6	2014-09-19	07:12:20
1105	50.3163	-4.085744	0.96	112.3	2014-09-19	07:12:21
1106	50.316298	-4.085728	1.2	99.4	2014-09-19	07:12:22
1107	50.316298	-4.085709	1.35	92.4	2014-09-19	07:12:23
1108	50.316298	-4.085688	1.47	88.6	2014-09-19	07:12:24
1109	50.3163	-4.085667	1.49	83.9	2014-09-19	07:12:25
1110	50.316302	-4.08565	1.26	77.2	2014-09-19	07:12:26
1111	50.316304	-4.085635	1.08	75.5	2014-09-19	07:12:27
1112	50.316304	-4.085626	0.65	95.8	2014-09-19	07:12:28
1113	50.316303	-4.08562	0.45	106.7	2014-09-19	07:12:29
1114	50.316302	-4.085619	0.1	162.3	2014-09-19	07:12:30
1115	50.316318	-4.085613	1.8	14	2014-09-19	07:12:31
1116	50.31633	-4.085606	1.49	19.9	2014-09-19	07:12:32
1117	50.316335	-4.085603	0.6	22.9	2014-09-19	07:12:33
1118	50.316334	-4.085602	0.09	144.1	2014-09-19	07:12:34
1119	50.31633	-4.085593	0.81	124.4	2014-09-19	07:12:35
1120	50.316327	-4.085584	0.77	121.3	2014-09-19	07:12:36
1121	50.31632	-4.085577	0.84	145	2014-09-19	07:12:37
1122	50.316314	-4.08557	0.92	146.5	2014-09-19	07:12:38
1123	50.316313	-4.085558	0.82	94.6	2014-09-19	07:12:39
1124	50.31632	-4.085543	1.29	54.7	2014-09-19	07:12:40
1125	50.31632	-4.08553	0.93	84.9	2014-09-19	07:12:41
1126	50.316314	-4.085515	1.26	122.2	2014-09-19	07:12:42
1127	50.316304	-4.0855	1.59	136.3	2014-09-19	07:12:43
1128	50.316289	-4.085485	1.98	148.8	2014-09-19	07:12:44
1129	50.316273	-4.085472	2.06	152.2	2014-09-19	07:12:45
1130	50.316255	-4.085461	2.08	157.6	2014-09-19	07:12:46
1131	50.316245	-4.085448	1.41	141.3	2014-09-19	07:12:47
1132	50.316242	-4.085437	0.92	117	2014-09-19	07:12:48
1133	50.316243	-4.085434	0.26	61.8	2014-09-19	07:12:49
1134	50.316246	-4.085434	0.4	352.4	2014-09-19	07:12:50
1135	50.316247	-4.085436	0.07	286.1	2014-09-19	07:12:52
1136	50.316246	-4.085437	0.05	223.2	2014-09-19	07:12:53
1137	50.316242	-4.08544	0.55	205.7	2014-09-19	07:12:54
1138	50.316241	-4.085443	0.11	240.5	2014-09-19	07:12:56
1139	50.316247	-4.085442	0.65	4.7	2014-09-19	07:12:57
1140	50.316252	-4.085441	0.61	3.9	2014-09-19	07:12:58
1141	50.316253	-4.085441	0.04	0	2014-09-19	07:13:00
1142	50.316248	-4.085448	0.76	220.5	2014-09-19	07:13:01
1143	50.316245	-4.085459	0.84	247.1	2014-09-19	07:13:02
1144	50.316244	-4.085473	0.95	262.1	2014-09-19	07:13:03
1145	50.316246	-4.085486	1.01	282.3	2014-09-19	07:13:04
1146	50.316254	-4.0855	1.34	314.2	2014-09-19	07:13:05
1147	50.316266	-4.085508	1.46	337.2	2014-09-19	07:13:06
1148	50.316277	-4.085515	1.27	337.4	2014-09-19	07:13:07
1149	50.316281	-4.085524	0.84	308.3	2014-09-19	07:13:08
1150	50.316284	-4.085538	1.03	289	2014-09-19	07:13:09
1151	50.316285	-4.085553	1.09	275.4	2014-09-19	07:13:10
1152	50.316285	-4.085567	1	271.6	2014-09-19	07:13:11
1153	50.316286	-4.085583	1.14	275.2	2014-09-19	07:13:12
1154	50.31629	-4.085597	1.1	292.9	2014-09-19	07:13:13
1155	50.316298	-4.085607	1.09	319.2	2014-09-19	07:13:14
1156	50.316305	-4.085617	1.06	319.5	2014-09-19	07:13:15
1157	50.316311	-4.085621	0.73	336.5	2014-09-19	07:13:16
1158	50.316317	-4.085613	0.96	39.5	2014-09-19	07:13:17
1159	50.316321	-4.085608	0.48	41.6	2014-09-19	07:13:18
1160	50.316321	-4.085608	0.02	63.4	2014-09-19	07:13:19
1161	50.31632	-4.085608	0.02	165.5	2014-09-19	07:13:21
1162	50.316311	-4.085606	1.02	173.3	2014-09-19	07:13:22
1163	50.316304	-4.085602	0.89	162.8	2014-09-19	07:13:23
1164	50.316298	-4.085592	0.97	128.7	2014-09-19	07:13:24
1165	50.316293	-4.085577	1.16	118.4	2014-09-19	07:13:25
1166	50.316288	-4.085563	1.16	119.5	2014-09-19	07:13:26
1167	50.316282	-4.085552	1.05	131.3	2014-09-19	07:13:27
1168	50.316279	-4.085554	0.31	209.8	2014-09-19	07:13:28
1169	50.316276	-4.085561	0.62	225.7	2014-09-19	07:13:29
1170	50.31627	-4.085567	0.8	215.8	2014-09-19	07:13:30
1171	50.316265	-4.085574	0.35	225.3	2014-09-19	07:13:32
1172	50.316265	-4.085575	0.07	228.7	2014-09-19	07:13:33
1173	50.316264	-4.085576	0.07	226.2	2014-09-19	07:13:34
1174	50.316269	-4.085574	0.54	12.9	2014-09-19	07:13:35
1175	50.316272	-4.085574	0.14	358.7	2014-09-19	07:13:37
1176	50.316272	-4.085575	0.09	275.7	2014-09-19	07:13:38
1177	50.316272	-4.085576	0.09	294.3	2014-09-19	07:13:39
1178	50.316273	-4.085577	0.1	324.4	2014-09-19	07:13:40
1179	50.316273	-4.085579	0.13	291.5	2014-09-19	07:13:41
1180	50.316279	-4.085576	0.63	22.1	2014-09-19	07:13:42
1181	50.316283	-4.085569	0.73	44.1	2014-09-19	07:13:43
1182	50.316287	-4.085566	0.49	23.7	2014-09-19	07:13:44
1183	50.316291	-4.085566	0.46	353.3	2014-09-19	07:13:45
1184	50.316298	-4.085573	0.9	328.4	2014-09-19	07:13:46
1185	50.316306	-4.085585	1.25	317	2014-09-19	07:13:47
1186	50.316312	-4.0856	1.24	302.4	2014-09-19	07:13:48
1187	50.316321	-4.085616	1.5	308.6	2014-09-19	07:13:49
1188	50.31633	-4.085631	1.43	312.8	2014-09-19	07:13:50
1189	50.316344	-4.085643	1.78	330.8	2014-09-19	07:13:51
1190	50.316363	-4.085655	2.34	339.1	2014-09-19	07:13:52
1191	50.316396	-4.085674	3.85	339.7	2014-09-19	07:13:53
1192	50.316445	-4.085695	5.7	344.5	2014-09-19	07:13:54
1193	50.316496	-4.085735	6.38	333.7	2014-09-19	07:13:55
1194	50.316545	-4.08579	6.71	324.5	2014-09-19	07:13:56
1195	50.316601	-4.085846	7.41	327.1	2014-09-19	07:13:57
1196	50.316658	-4.085909	7.69	324.5	2014-09-19	07:13:58
1197	50.3167	-4.085974	6.54	315.5	2014-09-19	07:13:59
1198	50.316741	-4.086014	5.41	328.1	2014-09-19	07:14:00
1199	50.316789	-4.086031	5.55	347	2014-09-19	07:14:01
1200	50.31683	-4.08606	4.98	336.1	2014-09-19	07:14:02
1201	50.316854	-4.086097	3.79	315.3	2014-09-19	07:14:03
1202	50.316863	-4.086118	1.81	303.9	2014-09-19	07:14:04
1203	50.316862	-4.086128	0.67	258.8	2014-09-19	07:14:05
1204	50.316857	-4.086134	0.76	218.5	2014-09-19	07:14:06
1205	50.316843	-4.086137	1.56	188.4	2014-09-19	07:14:07
1206	50.316826	-4.086141	1.95	186.8	2014-09-19	07:14:08
1207	50.316808	-4.086143	2	184.9	2014-09-19	07:14:09
1208	50.31679	-4.086142	2	176.8	2014-09-19	07:14:10
1209	50.316774	-4.086135	1.78	165.3	2014-09-19	07:14:11
1210	50.316759	-4.086129	1.75	164.4	2014-09-19	07:14:12
1211	50.316745	-4.086121	1.7	160.6	2014-09-19	07:14:13
1212	50.31673	-4.08611	1.84	155.8	2014-09-19	07:14:14
1213	50.316714	-4.086099	1.95	155.6	2014-09-19	07:14:15
1214	50.316697	-4.086087	2	154.7	2014-09-19	07:14:16
1215	50.316681	-4.086074	2.02	152.8	2014-09-19	07:14:17
1216	50.316668	-4.086061	1.7	148.1	2014-09-19	07:14:18
1217	50.316659	-4.08605	1.34	142.9	2014-09-19	07:14:19
1218	50.316647	-4.086036	1.59	143.5	2014-09-19	07:14:20
1219	50.316635	-4.086021	1.73	140.4	2014-09-19	07:14:21
1220	50.316624	-4.086004	1.76	136.7	2014-09-19	07:14:22
1221	50.316611	-4.085987	1.83	138.9	2014-09-19	07:14:23
1222	50.316598	-4.085972	1.8	143.1	2014-09-19	07:14:24
1223	50.316587	-4.085956	1.68	139.9	2014-09-19	07:14:25
1224	50.316575	-4.085941	1.65	139.6	2014-09-19	07:14:26
1225	50.316564	-4.085927	1.6	141.5	2014-09-19	07:14:27
1226	50.316555	-4.085914	1.42	138.3	2014-09-19	07:14:28
1227	50.316546	-4.085901	1.32	136.9	2014-09-19	07:14:29
1228	50.316538	-4.085888	1.3	133.4	2014-09-19	07:14:30
1229	50.316529	-4.085875	1.36	139	2014-09-19	07:14:31
1230	50.316518	-4.085863	1.48	144.5	2014-09-19	07:14:32
1231	50.316506	-4.085852	1.58	150.5	2014-09-19	07:14:33
1232	50.316496	-4.085841	1.4	142.7	2014-09-19	07:14:34
1233	50.31649	-4.085826	1.24	123.3	2014-09-19	07:14:35
1234	50.316484	-4.085814	1.09	126.7	2014-09-19	07:14:36
1235	50.316475	-4.085805	1.19	148.2	2014-09-19	07:14:37
1236	50.316464	-4.085797	1.36	154.8	2014-09-19	07:14:38
1237	50.316452	-4.085791	1.31	161.7	2014-09-19	07:14:39
1238	50.316441	-4.085785	1.39	163	2014-09-19	07:14:40
1239	50.316431	-4.08578	1.13	159.7	2014-09-19	07:14:41
1240	50.316424	-4.085774	0.9	150.6	2014-09-19	07:14:42
1241	50.316419	-4.085766	0.77	136.6	2014-09-19	07:14:43
1242	50.316414	-4.085757	0.83	128.1	2014-09-19	07:14:44
1243	50.316411	-4.085748	0.76	121.9	2014-09-19	07:14:45
1244	50.316406	-4.085739	0.78	130	2014-09-19	07:14:46
1245	50.316399	-4.085731	1	144	2014-09-19	07:14:47
1246	50.316389	-4.085721	1.3	148.1	2014-09-19	07:14:48
1247	50.316378	-4.085712	1.43	152.7	2014-09-19	07:14:49
1248	50.316369	-4.085703	1.15	144.9	2014-09-19	07:14:50
1249	50.316363	-4.085692	1.02	129.1	2014-09-19	07:14:51
1250	50.316359	-4.085679	1.03	118.8	2014-09-19	07:14:52
1251	50.316354	-4.085665	1.14	120.1	2014-09-19	07:14:53
1252	50.316347	-4.085651	1.22	125.1	2014-09-19	07:14:54
1253	50.316339	-4.085637	1.41	133	2014-09-19	07:14:55
1254	50.31633	-4.085622	1.46	134.7	2014-09-19	07:14:56
1255	50.316321	-4.085608	1.41	132.9	2014-09-19	07:14:57
1256	50.316315	-4.085592	1.31	119.8	2014-09-19	07:14:58
1257	50.316315	-4.085578	0.97	92.2	2014-09-19	07:14:59
1258	50.316326	-4.085579	1.2	358	2014-09-19	07:15:00
1259	50.316334	-4.085572	1.09	25.5	2014-09-19	07:15:01
1260	50.316343	-4.085565	1.09	27	2014-09-19	07:15:02
1261	50.316352	-4.085557	1.13	29	2014-09-19	07:15:03
1262	50.31636	-4.085549	1.01	33.7	2014-09-19	07:15:04
1263	50.316363	-4.085545	0.51	38.7	2014-09-19	07:15:05
1264	50.316368	-4.085555	0.87	305.7	2014-09-19	07:15:06
1265	50.316373	-4.085569	1.19	301.3	2014-09-19	07:15:07
1266	50.316373	-4.085564	0.33	99.8	2014-09-19	07:15:08
1267	50.316379	-4.085566	0.72	350.9	2014-09-19	07:15:09
1268	50.316385	-4.085567	0.71	352.2	2014-09-19	07:15:10
1269	50.316397	-4.085572	1.28	346.9	2014-09-19	07:15:11
1270	50.3164	-4.085574	0.46	335.5	2014-09-19	07:15:12
1271	50.316394	-4.085577	0.74	195.9	2014-09-19	07:15:13
1272	50.31638	-4.085578	1.53	183.1	2014-09-19	07:15:14
1273	50.316364	-4.085579	1.83	182.2	2014-09-19	07:15:15
1274	50.31635	-4.085575	1.53	168.1	2014-09-19	07:15:16
1275	50.316338	-4.085569	1.48	162.6	2014-09-19	07:15:17
1276	50.316328	-4.08556	1.24	151.6	2014-09-19	07:15:18
1277	50.316316	-4.085552	1.5	156.3	2014-09-19	07:15:19
1278	50.316304	-4.085541	1.51	149.3	2014-09-19	07:15:20
1279	50.316294	-4.085531	1.31	145.3	2014-09-19	07:15:21
1280	50.316286	-4.085522	1.07	145.6	2014-09-19	07:15:22
1281	50.316286	-4.085514	0.6	89.2	2014-09-19	07:15:23
1282	50.316294	-4.085512	0.8	10.3	2014-09-19	07:15:24
1283	50.316299	-4.08551	0.62	10.6	2014-09-19	07:15:25
1284	50.316299	-4.08551	0.02	39.1	2014-09-19	07:15:27
1285	50.316299	-4.08551	0	0	2014-09-19	07:15:28
1286	50.316299	-4.085509	0.02	145.8	2014-09-19	07:15:29
1287	50.3163	-4.085509	0.03	23.5	2014-09-19	07:15:31
1288	50.3163	-4.085509	0.01	147.4	2014-09-19	07:15:32
1289	50.316303	-4.085508	0.35	10.7	2014-09-19	07:15:33
1290	50.316307	-4.085508	0.52	356.7	2014-09-19	07:15:34
1291	50.31631	-4.08551	0.31	345.4	2014-09-19	07:15:35
1292	50.31631	-4.085509	0.01	90	2014-09-19	07:15:36
1293	50.31631	-4.08551	0.04	270	2014-09-19	07:15:37
1294	50.31631	-4.085511	0.04	255.9	2014-09-19	07:15:38
1295	50.31631	-4.085511	0.03	192.9	2014-09-19	07:15:39
1296	50.316309	-4.08551	0.05	159.2	2014-09-19	07:15:40
1297	50.316307	-4.085509	0.11	160.8	2014-09-19	07:15:42
1298	50.316307	-4.08551	0.06	239.7	2014-09-19	07:15:43
1299	50.316307	-4.085511	0.07	217	2014-09-19	07:15:44
1300	50.316307	-4.085511	0.01	212.6	2014-09-19	07:15:45
1301	50.316307	-4.085511	0.03	336.5	2014-09-19	07:15:46
1302	50.316307	-4.085511	0.01	270	2014-09-19	07:15:47
1303	50.316307	-4.085511	0.04	25.8	2014-09-19	07:15:48
1304	50.316307	-4.085511	0.02	299.4	2014-09-19	07:15:49
1305	50.316304	-4.085521	0.79	244.1	2014-09-19	07:15:50
1306	50.316301	-4.085531	0.84	242	2014-09-19	07:15:51
1307	50.316296	-4.085543	0.99	234.7	2014-09-19	07:15:52
1308	50.316288	-4.085554	1.13	224.6	2014-09-19	07:15:53
1309	50.316277	-4.085569	1.65	222.4	2014-09-19	07:15:54
1310	50.316269	-4.085586	1.48	232	2014-09-19	07:15:55
1311	50.316267	-4.085604	1.3	258	2014-09-19	07:15:56
1312	50.316268	-4.085625	1.48	276.9	2014-09-19	07:15:57
1313	50.316266	-4.085648	1.68	261.4	2014-09-19	07:15:58
1314	50.316261	-4.085666	1.36	247.9	2014-09-19	07:15:59
1315	50.316256	-4.085676	0.98	229.8	2014-09-19	07:16:00
1316	50.316252	-4.085681	0.55	222	2014-09-19	07:16:01
1317	50.316253	-4.085688	0.47	283.8	2014-09-19	07:16:02
1318	50.31626	-4.085693	0.86	332.4	2014-09-19	07:16:03
1319	50.316273	-4.085699	1.5	345	2014-09-19	07:16:04
1320	50.316292	-4.085705	2.19	349	2014-09-19	07:16:05
1321	50.316323	-4.085711	3.44	352.2	2014-09-19	07:16:06
1322	50.316356	-4.08573	3.89	339.9	2014-09-19	07:16:07
1323	50.316389	-4.085762	4.42	328.6	2014-09-19	07:16:08
1324	50.316439	-4.085808	6.4	329.7	2014-09-19	07:16:09
1325	50.316494	-4.085864	7.35	326.7	2014-09-19	07:16:10
1326	50.316535	-4.085918	5.94	319.8	2014-09-19	07:16:11
1327	50.316568	-4.085965	4.91	318.1	2014-09-19	07:16:12
1328	50.3166	-4.086011	4.9	317.1	2014-09-19	07:16:13
1329	50.316632	-4.086059	4.91	316.5	2014-09-19	07:16:14
1330	50.316665	-4.086101	0.3	321.4	2014-09-19	07:16:30
1331	50.316633	-4.086054	4.85	137.2	2014-09-19	07:16:31
1332	50.316603	-4.086019	4.24	144	2014-09-19	07:16:32
1333	50.316572	-4.085988	4.12	147	2014-09-19	07:16:33
1334	50.316539	-4.085962	4.1	153.9	2014-09-19	07:16:34
1335	50.316509	-4.085943	3.57	157.2	2014-09-19	07:16:35
1336	50.316488	-4.085927	2.57	154.2	2014-09-19	07:16:36
1337	50.316472	-4.085912	2.07	148.4	2014-09-19	07:16:37
1338	50.316455	-4.085895	2.26	147.1	2014-09-19	07:16:38
1339	50.316437	-4.085876	2.47	147.4	2014-09-19	07:16:39
1340	50.316418	-4.08586	2.35	151.7	2014-09-19	07:16:40
1341	50.316399	-4.085849	2.29	159.7	2014-09-19	07:16:41
1342	50.31638	-4.08584	2.13	163.1	2014-09-19	07:16:42
1343	50.316364	-4.085828	2.06	155	2014-09-19	07:16:43
1344	50.316351	-4.085818	1.61	153.2	2014-09-19	07:16:44
1345	50.316345	-4.085808	0.94	133.5	2014-09-19	07:16:45
1346	50.316346	-4.085798	0.73	82.6	2014-09-19	07:16:46
1347	50.316346	-4.08579	0.29	84.5	2014-09-19	07:16:48
1348	50.316342	-4.085776	1.12	117.1	2014-09-19	07:16:49
1349	50.316337	-4.085758	1.37	110.4	2014-09-19	07:16:50
1350	50.316334	-4.085738	1.5	104.1	2014-09-19	07:16:51
1351	50.316333	-4.085719	1.3	95.8	2014-09-19	07:16:52
1352	50.316335	-4.085704	1.14	80.6	2014-09-19	07:16:53
1353	50.31634	-4.085689	1.23	60.9	2014-09-19	07:16:54
1354	50.316349	-4.085673	1.5	46.3	2014-09-19	07:16:55
1355	50.316368	-4.08566	2.31	23.2	2014-09-19	07:16:56
1356	50.316398	-4.085648	3.41	14.8	2014-09-19	07:16:57
1357	50.316448	-4.085641	5.59	5.2	2014-09-19	07:16:58
1358	50.3165	-4.085658	5.95	348.3	2014-09-19	07:16:59
1359	50.316545	-4.085702	5.86	327.5	2014-09-19	07:17:00
1360	50.316588	-4.085754	6.02	322.8	2014-09-19	07:17:01
1361	50.31664	-4.0858	6.66	330.1	2014-09-19	07:17:02
1362	50.316692	-4.085837	6.35	335.7	2014-09-19	07:17:03
1363	50.316729	-4.085871	4.76	329.7	2014-09-19	07:17:04
1364	50.316753	-4.085901	3.49	321.5	2014-09-19	07:17:05
1365	50.316776	-4.085931	3.29	320.7	2014-09-19	07:17:06
1366	50.316799	-4.085959	3.24	321.2	2014-09-19	07:17:07
1367	50.316794	-4.085962	0.03	200.5	2014-09-19	07:17:27
1368	50.316764	-4.085932	3.91	146.7	2014-09-19	07:17:28
1369	50.316741	-4.085906	3.23	145.4	2014-09-19	07:17:29
1370	50.316727	-4.085895	1.68	152.8	2014-09-19	07:17:30
1371	50.316716	-4.085886	1.42	152.3	2014-09-19	07:17:31
1372	50.316705	-4.085876	1.43	151.3	2014-09-19	07:17:32
1373	50.316757	-4.085829	0.28	30.4	2014-09-19	07:17:56
1374	50.316663	-4.085763	1.9	156	2014-09-19	07:18:02
1375	50.316652	-4.085764	1.3	180.3	2014-09-19	07:18:03
1376	50.316649	-4.085766	0.31	210.8	2014-09-19	07:18:04
1377	50.316642	-4.085766	0.84	181.2	2014-09-19	07:18:05
1378	50.316631	-4.085764	1.2	172	2014-09-19	07:18:06
1379	50.316618	-4.085764	1.43	180.5	2014-09-19	07:18:07
1380	50.316604	-4.085764	1.56	180.4	2014-09-19	07:18:08
1381	50.316592	-4.085763	1.36	176.5	2014-09-19	07:18:09
1382	50.316582	-4.085758	1.15	164.1	2014-09-19	07:18:10
1383	50.316578	-4.085754	0.54	143.2	2014-09-19	07:18:11
1384	50.31657	-4.085748	0.96	154.6	2014-09-19	07:18:12
1385	50.31656	-4.085745	1.16	167.5	2014-09-19	07:18:13
1386	50.316547	-4.085741	1.48	169.1	2014-09-19	07:18:14
1387	50.316534	-4.085738	1.46	172	2014-09-19	07:18:15
1388	50.316519	-4.085736	1.74	175.9	2014-09-19	07:18:16
1389	50.316502	-4.085734	1.82	175.3	2014-09-19	07:18:17
1390	50.316492	-4.085731	1.19	169.7	2014-09-19	07:18:18
1391	50.316485	-4.085729	0.74	171.1	2014-09-19	07:18:19
1392	50.316478	-4.085724	0.86	155.5	2014-09-19	07:18:20
1393	50.316469	-4.085721	1.1	168.4	2014-09-19	07:18:21
1394	50.316458	-4.085721	1.18	178.5	2014-09-19	07:18:22
1395	50.316449	-4.085721	0.99	181.1	2014-09-19	07:18:23
1396	50.316441	-4.085722	0.95	183.2	2014-09-19	07:18:24
1397	50.316431	-4.085719	1.05	167.6	2014-09-19	07:18:25
1398	50.316421	-4.085716	1.17	170.1	2014-09-19	07:18:26
1399	50.316409	-4.085714	1.31	174.3	2014-09-19	07:18:27
1400	50.316398	-4.085713	1.3	175.8	2014-09-19	07:18:28
1401	50.316391	-4.085711	0.77	172.9	2014-09-19	07:18:29
1402	50.316386	-4.085707	0.62	149.3	2014-09-19	07:18:30
1403	50.316377	-4.085701	1.11	158.6	2014-09-19	07:18:31
1404	50.316365	-4.085697	1.31	167.6	2014-09-19	07:18:32
1405	50.316353	-4.085693	1.43	168.9	2014-09-19	07:18:33
1406	50.31634	-4.085692	1.41	177.6	2014-09-19	07:18:34
1407	50.31633	-4.085694	1.12	187.4	2014-09-19	07:18:35
1408	50.316329	-4.085695	0.07	212.6	2014-09-19	07:18:36
1409	50.316335	-4.085694	0.65	4.2	2014-09-19	07:18:37
1410	50.316339	-4.085692	0.48	15.7	2014-09-19	07:18:38
1411	50.316341	-4.085691	0.23	24.8	2014-09-19	07:18:39
1412	50.31634	-4.085692	0.1	204.2	2014-09-19	07:18:40
1413	50.316338	-4.085693	0.25	208.1	2014-09-19	07:18:41
1414	50.316335	-4.085696	0.44	205.9	2014-09-19	07:18:42
1415	50.316331	-4.0857	0.48	212.5	2014-09-19	07:18:43
1416	50.316329	-4.085704	0.38	230.3	2014-09-19	07:18:44
1417	50.316332	-4.085709	0.25	316	2014-09-19	07:18:46
1418	50.316337	-4.08571	0.55	352.4	2014-09-19	07:18:47
1419	50.31634	-4.08571	0.36	352.4	2014-09-19	07:18:48
1420	50.31634	-4.085712	0.06	247.5	2014-09-19	07:18:50
1421	50.316336	-4.085712	0.39	180.9	2014-09-19	07:18:51
1422	50.316334	-4.085714	0.37	207	2014-09-19	07:18:52
1423	50.316332	-4.085717	0.29	218.5	2014-09-19	07:18:53
1424	50.316333	-4.08572	0.11	305.4	2014-09-19	07:18:55
1425	50.316336	-4.085719	0.4	4.3	2014-09-19	07:18:56
1426	50.316341	-4.085718	0.52	9.9	2014-09-19	07:18:57
1427	50.316344	-4.085716	0.17	24.9	2014-09-19	07:18:59
1428	50.316342	-4.085717	0.23	199.8	2014-09-19	07:19:00
1429	50.316338	-4.08572	0.49	202	2014-09-19	07:19:01
1430	50.316335	-4.085723	0.39	219.3	2014-09-19	07:19:02
1431	50.316337	-4.085722	0.13	10.7	2014-09-19	07:19:04
1432	50.316341	-4.085723	0.4	348.8	2014-09-19	07:19:05
1433	50.316342	-4.085728	0.34	291	2014-09-19	07:19:06
1434	50.316342	-4.085732	0.3	280.8	2014-09-19	07:19:07
1435	50.316345	-4.085734	0.36	332.3	2014-09-19	07:19:08
1436	50.316348	-4.085736	0.33	333.4	2014-09-19	07:19:09
1437	50.316346	-4.08574	0.15	225.7	2014-09-19	07:19:11
1438	50.316344	-4.08574	0.25	182.7	2014-09-19	07:19:12
1439	50.31634	-4.085739	0.44	176.8	2014-09-19	07:19:13
1440	50.316333	-4.085744	0.79	206	2014-09-19	07:19:14
1441	50.316328	-4.085748	0.32	208	2014-09-19	07:19:16
1442	50.316332	-4.085749	0.4	356.5	2014-09-19	07:19:17
1443	50.316335	-4.085748	0.32	12	2014-09-19	07:19:18
1444	50.316335	-4.085751	0.1	289	2014-09-19	07:19:20
1445	50.316334	-4.085753	0.22	233.7	2014-09-19	07:19:21
1446	50.316333	-4.085754	0.15	210.5	2014-09-19	07:19:22
1447	50.316331	-4.085757	0.3	229.9	2014-09-19	07:19:23
1448	50.316329	-4.08576	0.32	215.2	2014-09-19	07:19:24
1449	50.316326	-4.085763	0.18	222.1	2014-09-19	07:19:26
1450	50.316328	-4.085762	0.22	20.6	2014-09-19	07:19:27
1451	50.316332	-4.08576	0.45	19.2	2014-09-19	07:19:28
1452	50.316335	-4.085757	0.36	39.6	2014-09-19	07:19:29
1453	50.316338	-4.085754	0.42	29.2	2014-09-19	07:19:30
1454	50.316342	-4.085747	0.71	45.9	2014-09-19	07:19:31
1455	50.316349	-4.085738	0.92	41.4	2014-09-19	07:19:32
1456	50.316353	-4.085734	0.6	34.5	2014-09-19	07:19:33
1457	50.316361	-4.085732	0.86	6.3	2014-09-19	07:19:34
1458	50.316371	-4.085735	1.2	350.6	2014-09-19	07:19:35
1459	50.316384	-4.085742	1.53	339.9	2014-09-19	07:19:36
1460	50.316403	-4.085744	2.14	356.6	2014-09-19	07:19:37
1461	50.31643	-4.085743	2.95	2.1	2014-09-19	07:19:38
1462	50.316466	-4.085742	4.05	0.3	2014-09-19	07:19:39
1463	50.316513	-4.08575	5.27	354	2014-09-19	07:19:40
1464	50.316561	-4.085774	5.59	342.1	2014-09-19	07:19:41
1465	50.316612	-4.085808	6.16	336.9	2014-09-19	07:19:42
1466	50.31666	-4.08584	5.8	337.4	2014-09-19	07:19:43
1467	50.316711	-4.085856	5.79	348.7	2014-09-19	07:19:44
1468	50.316763	-4.085855	5.82	0.3	2014-09-19	07:19:45
1469	50.316805	-4.085861	4.65	354.6	2014-09-19	07:19:46
1470	50.316838	-4.085885	4.05	336	2014-09-19	07:19:47
1471	50.316872	-4.085916	4.38	329.6	2014-09-19	07:19:48
1472	50.316894	-4.085935	2.81	330.3	2014-09-19	07:19:49
1473	50.316902	-4.085942	0.97	331.3	2014-09-19	07:19:50
1474	50.3169	-4.085949	0.57	244.9	2014-09-19	07:19:51
1475	50.316892	-4.085958	1.04	214.5	2014-09-19	07:19:52
1476	50.316881	-4.085966	1.4	204.9	2014-09-19	07:19:53
1477	50.316865	-4.085972	1.77	194.4	2014-09-19	07:19:54
1478	50.316847	-4.085975	1.99	186.7	2014-09-19	07:19:55
1479	50.31683	-4.085974	1.93	176.8	2014-09-19	07:19:56
1480	50.316816	-4.08597	1.64	169.4	2014-09-19	07:19:57
1481	50.316803	-4.085964	1.5	165.5	2014-09-19	07:19:58
1482	50.316791	-4.085956	1.38	153.9	2014-09-19	07:19:59
1483	50.31678	-4.085947	1.44	154.7	2014-09-19	07:20:00
1484	50.316767	-4.085939	1.55	159	2014-09-19	07:20:01
1485	50.316753	-4.085932	1.65	161	2014-09-19	07:20:02
1486	50.316739	-4.085925	1.64	162	2014-09-19	07:20:03
1487	50.316725	-4.085918	1.57	161.7	2014-09-19	07:20:04
1488	50.316716	-4.085906	1.36	142.6	2014-09-19	07:20:05
1489	50.316706	-4.085893	1.44	139.6	2014-09-19	07:20:06
1490	50.316693	-4.085884	1.59	156	2014-09-19	07:20:07
1491	50.316678	-4.085875	1.73	159.8	2014-09-19	07:20:08
1492	50.316663	-4.085867	1.81	161	2014-09-19	07:20:09
1493	50.316646	-4.085861	1.92	167.8	2014-09-19	07:20:10
1494	50.31663	-4.085857	1.84	169.9	2014-09-19	07:20:11
1495	50.316615	-4.085854	1.63	173.9	2014-09-19	07:20:12
1496	50.316602	-4.085856	1.48	183.2	2014-09-19	07:20:13
1497	50.316593	-4.085852	0.96	166.4	2014-09-19	07:20:14
1498	50.316586	-4.085847	0.88	153.3	2014-09-19	07:20:15
1499	50.316578	-4.08584	1.06	154.5	2014-09-19	07:20:16
1500	50.316567	-4.085834	1.26	159.6	2014-09-19	07:20:17
1501	50.316555	-4.085828	1.37	161	2014-09-19	07:20:18
1502	50.316543	-4.085823	1.41	164.6	2014-09-19	07:20:19
1503	50.316533	-4.085815	1.23	154.8	2014-09-19	07:20:20
1504	50.316527	-4.085804	1.03	130.9	2014-09-19	07:20:21
1505	50.316518	-4.085796	1.13	150.2	2014-09-19	07:20:22
1506	50.316508	-4.085789	1.24	155.4	2014-09-19	07:20:23
1507	50.316498	-4.085783	1.26	158	2014-09-19	07:20:24
1508	50.316487	-4.085777	1.3	163.2	2014-09-19	07:20:25
1509	50.316476	-4.085772	1.29	161.7	2014-09-19	07:20:26
1510	50.316467	-4.085767	0.99	161.8	2014-09-19	07:20:27
1511	50.31646	-4.085764	0.85	163.2	2014-09-19	07:20:28
1512	50.316452	-4.085758	0.95	154.1	2014-09-19	07:20:29
1513	50.316442	-4.085752	1.21	161.6	2014-09-19	07:20:30
1514	50.316432	-4.085749	1.17	169.1	2014-09-19	07:20:31
1515	50.316423	-4.085747	0.97	170	2014-09-19	07:20:32
1516	50.316415	-4.085744	0.95	167.7	2014-09-19	07:20:33
1517	50.316404	-4.08574	1.17	166.2	2014-09-19	07:20:34
1518	50.316394	-4.085737	1.15	167.8	2014-09-19	07:20:35
1519	50.316388	-4.085735	0.71	172.3	2014-09-19	07:20:36
1520	50.316384	-4.085737	0.44	194.1	2014-09-19	07:20:37
1521	50.316381	-4.085742	0.46	228.2	2014-09-19	07:20:38
1522	50.316381	-4.085748	0.22	265.1	2014-09-19	07:20:40
1523	50.316386	-4.085749	0.53	347.8	2014-09-19	07:20:41
1524	50.316387	-4.085751	0.17	327.4	2014-09-19	07:20:42
1525	50.316388	-4.085751	0.07	338.6	2014-09-19	07:20:44
1526	50.316389	-4.085752	0.09	317.7	2014-09-19	07:20:45
1527	50.31639	-4.085753	0.13	320.9	2014-09-19	07:20:46
1528	50.316387	-4.085758	0.47	230.1	2014-09-19	07:20:47
1529	50.316383	-4.085764	0.62	219.1	2014-09-19	07:20:48
1530	50.316379	-4.085768	0.23	215.6	2014-09-19	07:20:50
1531	50.316382	-4.085772	0.23	321.1	2014-09-19	07:20:52
1532	50.316383	-4.085772	0.03	327.4	2014-09-19	07:20:53
1533	50.316384	-4.085772	0.12	8.3	2014-09-19	07:20:54
1534	50.316385	-4.085771	0.14	17.8	2014-09-19	07:20:55
1535	50.316386	-4.085771	0.13	16.3	2014-09-19	07:20:56
1536	50.316387	-4.08577	0.15	18.8	2014-09-19	07:20:57
1537	50.316389	-4.08577	0.17	6	2014-09-19	07:20:58
1538	50.316387	-4.085776	0.49	251.1	2014-09-19	07:20:59
1539	50.316388	-4.085783	0.51	281.8	2014-09-19	07:21:00
1540	50.316389	-4.085788	0.36	285	2014-09-19	07:21:01
1541	50.316392	-4.085792	0.39	320.1	2014-09-19	07:21:02
1542	50.316396	-4.085796	0.54	325.8	2014-09-19	07:21:03
1543	50.316397	-4.085801	0.4	289.1	2014-09-19	07:21:04
1544	50.316395	-4.085814	0.96	259.9	2014-09-19	07:21:05
1545	50.316389	-4.085834	1.54	244.5	2014-09-19	07:21:06
1546	50.31638	-4.08586	2.11	241.5	2014-09-19	07:21:07
1547	50.31637	-4.085884	2	236.4	2014-09-19	07:21:08
1548	50.316363	-4.085904	1.65	241.2	2014-09-19	07:21:09
1549	50.316361	-4.085923	1.39	258.4	2014-09-19	07:21:10
1550	50.316354	-4.085943	1.59	242	2014-09-19	07:21:11
1551	50.316342	-4.085961	1.82	224	2014-09-19	07:21:12
1552	50.316325	-4.085978	2.26	212.6	2014-09-19	07:21:13
1553	50.316309	-4.085993	2.12	210.2	2014-09-19	07:21:14
1554	50.316299	-4.086005	1.42	216.6	2014-09-19	07:21:15
1555	50.316291	-4.086013	1.07	216.1	2014-09-19	07:21:16
1556	50.31628	-4.086023	1.39	207.8	2014-09-19	07:21:17
1557	50.316265	-4.086032	1.74	203.8	2014-09-19	07:21:18
1558	50.316249	-4.086044	1.99	204.9	2014-09-19	07:21:19
1559	50.316235	-4.086056	1.79	207.1	2014-09-19	07:21:20
1560	50.316226	-4.086063	1.14	208.3	2014-09-19	07:21:21
1561	50.316227	-4.08606	0.25	72.6	2014-09-19	07:21:22
1562	50.316228	-4.086053	0.51	72.1	2014-09-19	07:21:23
1563	50.316228	-4.086053	0.02	0	2014-09-19	07:21:24
1564	50.316229	-4.086053	0.07	354.4	2014-09-19	07:21:25
1565	50.316238	-4.086064	1.27	321.6	2014-09-19	07:21:26
1566	50.316248	-4.086073	1.3	330.8	2014-09-19	07:21:27
1567	50.31626	-4.08608	1.43	340.5	2014-09-19	07:21:28
1568	50.316272	-4.086082	1.3	352.4	2014-09-19	07:21:29
1569	50.316285	-4.086079	1.53	9.2	2014-09-19	07:21:30
1570	50.31631	-4.086063	2.96	21.9	2014-09-19	07:21:31
1571	50.316349	-4.086038	4.7	23.1	2014-09-19	07:21:32
1572	50.316397	-4.086005	5.9	23.2	2014-09-19	07:21:33
1573	50.316445	-4.08596	6.17	30.8	2014-09-19	07:21:34
1574	50.316487	-4.08594	4.93	17.3	2014-09-19	07:21:35
1575	50.316521	-4.085947	3.84	352.9	2014-09-19	07:21:36
1576	50.316554	-4.085953	3.7	352.9	2014-09-19	07:21:37
1577	50.316587	-4.08596	3.72	352.5	2014-09-19	07:21:38
1578	50.316828	-4.086054	3.45	345.9	2014-09-19	07:21:46
1579	50.316848	-4.086061	2.34	348.4	2014-09-19	07:21:47
1580	50.316861	-4.086056	1.46	13.3	2014-09-19	07:21:48
1581	50.316856	-4.086055	0.62	171.2	2014-09-19	07:21:49
1582	50.316815	-4.08603	4.88	158.4	2014-09-19	07:21:50
1583	50.316769	-4.086007	5.35	162.9	2014-09-19	07:21:51
1584	50.316717	-4.085994	5.83	170.5	2014-09-19	07:21:52
1585	50.316677	-4.085985	4.57	171.9	2014-09-19	07:21:53
1586	50.316646	-4.085979	3.4	173.6	2014-09-19	07:21:54
1587	50.316624	-4.085981	2.46	182.2	2014-09-19	07:21:55
1588	50.3166	-4.085976	2.76	172.9	2014-09-19	07:21:56
1589	50.316578	-4.08597	1.24	169.5	2014-09-19	07:21:58
1590	50.316576	-4.08597	0.16	190.7	2014-09-19	07:21:59
1591	50.316574	-4.085971	0.23	192	2014-09-19	07:22:00
1592	50.316569	-4.085968	0.59	161.7	2014-09-19	07:22:01
1593	50.316564	-4.085964	0.67	152.6	2014-09-19	07:22:02
1594	50.316561	-4.085953	0.85	112.5	2014-09-19	07:22:03
1595	50.316565	-4.085938	1.09	68.5	2014-09-19	07:22:04
1596	50.316576	-4.085922	1.68	42.5	2014-09-19	07:22:05
1597	50.316595	-4.085909	2.34	24	2014-09-19	07:22:06
1598	50.316606	-4.0859	1.36	27.3	2014-09-19	07:22:07
1599	50.316605	-4.085895	0.37	111.9	2014-09-19	07:22:08
1600	50.316599	-4.085896	0.66	187.3	2014-09-19	07:22:09
1601	50.316584	-4.085896	1.67	178.8	2014-09-19	07:22:10
1602	50.316565	-4.085899	2.08	186.7	2014-09-19	07:22:11
1603	50.316546	-4.085906	2.2	193	2014-09-19	07:22:12
1604	50.316531	-4.085912	1.75	192.2	2014-09-19	07:22:13
1605	50.316518	-4.085914	1.37	188	2014-09-19	07:22:14
1606	50.316505	-4.085913	1.53	177.6	2014-09-19	07:22:15
1607	50.31649	-4.085913	1.69	179.2	2014-09-19	07:22:16
1608	50.316473	-4.085911	1.85	176.3	2014-09-19	07:22:17
1609	50.316455	-4.085915	2.06	187.5	2014-09-19	07:22:18
1610	50.316438	-4.085921	1.88	193.7	2014-09-19	07:22:19
1611	50.316424	-4.085928	1.67	195.5	2014-09-19	07:22:20
1612	50.316411	-4.085935	1.5	200.2	2014-09-19	07:22:21
1613	50.316398	-4.085939	1.48	190.7	2014-09-19	07:22:22
1614	50.316386	-4.085942	1.38	190.1	2014-09-19	07:22:23
1615	50.316374	-4.085946	1.37	191.3	2014-09-19	07:22:24
1616	50.316363	-4.085952	1.25	198.6	2014-09-19	07:22:25
1617	50.316353	-4.085957	1.16	198.6	2014-09-19	07:22:26
1618	50.316345	-4.085964	1.03	209.5	2014-09-19	07:22:27
1619	50.316341	-4.085969	0.3	220.3	2014-09-19	07:22:29
1620	50.316348	-4.08597	0.77	359.1	2014-09-19	07:22:30
1621	50.316353	-4.085968	0.54	13.5	2014-09-19	07:22:31
1622	50.316353	-4.085966	0.05	68.9	2014-09-19	07:22:33
1623	50.316353	-4.085967	0.03	203.5	2014-09-19	07:22:34
1624	50.316348	-4.085971	0.58	212	2014-09-19	07:22:35
1625	50.316344	-4.085976	0.6	215.9	2014-09-19	07:22:36
1626	50.31634	-4.08598	0.52	212.6	2014-09-19	07:22:37
1627	50.31634	-4.085982	0.17	257.6	2014-09-19	07:22:38
1628	50.316343	-4.085983	0.43	351.3	2014-09-19	07:22:39
1629	50.316343	-4.085985	0.16	260.2	2014-09-19	07:22:40
1630	50.316336	-4.085987	0.84	188.2	2014-09-19	07:22:41
1631	50.316325	-4.085987	1.14	179.7	2014-09-19	07:22:42
1632	50.316314	-4.085987	1.27	181.1	2014-09-19	07:22:43
1633	50.316304	-4.085987	1.1	178.7	2014-09-19	07:22:44
1634	50.316293	-4.085986	1.22	176.4	2014-09-19	07:22:45
1635	50.316282	-4.085986	1.22	178.9	2014-09-19	07:22:46
1636	50.316275	-4.085984	0.79	173.9	2014-09-19	07:22:47
1637	50.316271	-4.085984	0.42	171.9	2014-09-19	07:22:48
1638	50.316268	-4.085982	0.35	162.3	2014-09-19	07:22:49
1639	50.31627	-4.085982	0.07	352.8	2014-09-19	07:22:51
1640	50.316271	-4.085983	0.13	325	2014-09-19	07:22:52
1641	50.316269	-4.085988	0.33	243.4	2014-09-19	07:22:53
1642	50.316269	-4.085988	0.05	206.6	2014-09-19	07:22:54
1643	50.316272	-4.085993	0.56	316	2014-09-19	07:22:55
1644	50.316275	-4.085998	0.23	314.6	2014-09-19	07:22:57
1645	50.316272	-4.085997	0.37	166.2	2014-09-19	07:22:58
1646	50.316267	-4.085997	0.59	183.5	2014-09-19	07:22:59
1647	50.316261	-4.085997	0.68	181	2014-09-19	07:23:00
1648	50.316255	-4.085998	0.66	185.7	2014-09-19	07:23:01
1649	50.316249	-4.085999	0.61	182.3	2014-09-19	07:23:02
1650	50.316249	-4.085999	0.03	224.9	2014-09-19	07:23:03
1651	50.316255	-4.086001	0.64	347.1	2014-09-19	07:23:04
1652	50.31626	-4.086003	0.28	345.2	2014-09-19	07:23:06
1653	50.31626	-4.086003	0.06	322.8	2014-09-19	07:23:07
1654	50.316258	-4.086002	0.22	163.1	2014-09-19	07:23:08
1655	50.316254	-4.086003	0.41	189.1	2014-09-19	07:23:09
1656	50.316251	-4.086006	0.39	204.4	2014-09-19	07:23:10
1657	50.316248	-4.086006	0.41	188.5	2014-09-19	07:23:11
1658	50.316246	-4.086008	0.12	211.3	2014-09-19	07:23:13
1659	50.31625	-4.086009	0.5	352.5	2014-09-19	07:23:14
1660	50.316255	-4.086009	0.26	0.7	2014-09-19	07:23:16
1661	50.316255	-4.086009	0.02	90	2014-09-19	07:23:17
1662	50.316252	-4.086011	0.4	203.1	2014-09-19	07:23:18
1663	50.316247	-4.086012	0.53	192.4	2014-09-19	07:23:19
1664	50.316243	-4.086012	0.45	175.5	2014-09-19	07:23:20
1665	50.316242	-4.086012	0.1	197.9	2014-09-19	07:23:21
1666	50.316242	-4.086013	0.03	202.7	2014-09-19	07:23:22
1667	50.316246	-4.086016	0.58	331.9	2014-09-19	07:23:23
1668	50.316251	-4.086019	0.52	341.4	2014-09-19	07:23:24
1669	50.316253	-4.086022	0.18	314.8	2014-09-19	07:23:26
1670	50.316253	-4.086023	0.04	313.7	2014-09-19	07:23:27
1671	50.316254	-4.086023	0.05	294.3	2014-09-19	07:23:28
1672	50.316251	-4.086027	0.42	222.9	2014-09-19	07:23:29
1673	50.316251	-4.086028	0.06	297.3	2014-09-19	07:23:30
1674	50.316252	-4.086029	0.08	342.5	2014-09-19	07:23:31
1675	50.316258	-4.086032	0.75	341.4	2014-09-19	07:23:32
1676	50.316263	-4.086035	0.27	339.1	2014-09-19	07:23:34
1677	50.316263	-4.086035	0.01	32.6	2014-09-19	07:23:35
1678	50.316263	-4.086034	0.01	147.4	2014-09-19	07:23:36
1679	50.316263	-4.086035	0.02	296.6	2014-09-19	07:23:37
1680	50.31626	-4.086034	0.33	167.2	2014-09-19	07:23:38
1681	50.316258	-4.086034	0.12	178.7	2014-09-19	07:23:40
1682	50.316258	-4.086034	0.02	18.7	2014-09-19	07:23:41
1683	50.316258	-4.086033	0.01	32.6	2014-09-19	07:23:42
1684	50.316255	-4.086039	0.52	228.3	2014-09-19	07:23:43
1685	50.316251	-4.086046	0.66	230.7	2014-09-19	07:23:44
1686	50.316246	-4.086053	0.75	224.1	2014-09-19	07:23:45
1687	50.316242	-4.08606	0.67	227.9	2014-09-19	07:23:46
1688	50.316245	-4.086066	0.49	305	2014-09-19	07:23:47
1689	50.316253	-4.086071	0.93	337.1	2014-09-19	07:23:48
1690	50.316267	-4.086076	1.68	347.7	2014-09-19	07:23:49
1691	50.316281	-4.086078	1.49	355.4	2014-09-19	07:23:50
1692	50.316301	-4.086073	2.29	9.1	2014-09-19	07:23:51
1693	50.31632	-4.08607	2.09	5.6	2014-09-19	07:23:52
1694	50.31633	-4.086068	1.19	6.9	2014-09-19	07:23:53
1695	50.316334	-4.086067	0.38	9.1	2014-09-19	07:23:54
1696	50.316333	-4.086067	0.09	187.4	2014-09-19	07:23:55
1697	50.316315	-4.086061	2.05	166.6	2014-09-19	07:23:56
1698	50.316296	-4.086051	2.16	162.5	2014-09-19	07:23:57
1699	50.316282	-4.086041	1.74	153.9	2014-09-19	07:23:58
1700	50.316273	-4.086025	1.46	132.3	2014-09-19	07:23:59
1701	50.316268	-4.08601	1.28	120.3	2014-09-19	07:24:00
1702	50.316262	-4.085995	1.26	122.3	2014-09-19	07:24:01
1703	50.316255	-4.085981	1.29	126.9	2014-09-19	07:24:02
1704	50.316246	-4.085968	1.33	137.6	2014-09-19	07:24:03
1705	50.316236	-4.085954	1.48	136.9	2014-09-19	07:24:04
1706	50.316233	-4.085938	1.16	108.7	2014-09-19	07:24:05
1707	50.316234	-4.085926	0.9	79.3	2014-09-19	07:24:06
1708	50.316238	-4.085916	0.83	59.5	2014-09-19	07:24:07
1709	50.316241	-4.085901	1.05	75.1	2014-09-19	07:24:08
1710	50.316241	-4.085886	1.06	85	2014-09-19	07:24:09
1711	50.316243	-4.085874	0.93	80.1	2014-09-19	07:24:10
1712	50.316245	-4.085862	0.88	77.1	2014-09-19	07:24:11
1713	50.316248	-4.085851	0.83	61	2014-09-19	07:24:12
1714	50.316255	-4.085846	0.82	26.9	2014-09-19	07:24:13
1715	50.316267	-4.085841	1.41	14.7	2014-09-19	07:24:14
1716	50.316289	-4.085831	2.61	16.6	2014-09-19	07:24:15
1717	50.316325	-4.085812	4.18	18.2	2014-09-19	07:24:16
1718	50.316371	-4.085788	5.42	18.6	2014-09-19	07:24:17
1719	50.316423	-4.085786	5.72	1.8	2014-09-19	07:24:18
1720	50.316467	-4.085815	5.34	336.7	2014-09-19	07:24:19
1721	50.316514	-4.085855	5.98	332.1	2014-09-19	07:24:20
1722	50.316566	-4.085901	6.63	329.9	2014-09-19	07:24:21
1723	50.316611	-4.085954	6.27	323.7	2014-09-19	07:24:22
1724	50.316653	-4.086005	5.92	321.7	2014-09-19	07:24:23
1725	50.31669	-4.086053	5.37	321	2014-09-19	07:24:24
1726	50.316726	-4.086093	4.9	324.1	2014-09-19	07:24:25
1727	50.316765	-4.086124	4.86	333.6	2014-09-19	07:24:26
1728	50.316807	-4.086148	4.99	339.4	2014-09-19	07:24:27
1729	50.31685	-4.086179	5.28	335.7	2014-09-19	07:24:28
1730	50.316893	-4.086217	5.5	330.6	2014-09-19	07:24:29
1731	50.316936	-4.086254	5.48	331	2014-09-19	07:24:30
1732	50.316979	-4.08629	5.39	331.6	2014-09-19	07:24:31
1733	50.317229	-4.086466	2.18	335.8	2014-09-19	07:24:45
1734	50.317116	-4.086402	13.37	160.2	2014-09-19	07:24:46
1735	50.31704	-4.086349	9.26	155.8	2014-09-19	07:24:47
1736	50.31701	-4.086315	4.14	144.3	2014-09-19	07:24:48
1737	50.316957	-4.086271	6.71	152	2014-09-19	07:24:49
1738	50.31689	-4.086244	7.67	165.5	2014-09-19	07:24:50
1739	50.316844	-4.086219	5.35	161	2014-09-19	07:24:51
1740	50.316804	-4.086198	4.76	161.5	2014-09-19	07:24:52
1741	50.31677	-4.086179	3.97	160.1	2014-09-19	07:24:53
1742	50.316752	-4.086158	2.51	143.2	2014-09-19	07:24:54
1743	50.31674	-4.086135	2.09	129.8	2014-09-19	07:24:55
1744	50.316724	-4.08612	2.12	149.2	2014-09-19	07:24:56
1745	50.316703	-4.086111	2.41	164.1	2014-09-19	07:24:57
1746	50.316682	-4.086101	2.47	163.6	2014-09-19	07:24:58
1747	50.316663	-4.08609	2.28	160.8	2014-09-19	07:24:59
1748	50.316644	-4.08608	2.24	161.3	2014-09-19	07:25:00
1749	50.31663	-4.086069	1.72	152.1	2014-09-19	07:25:01
1750	50.316622	-4.086055	1.35	132.6	2014-09-19	07:25:02
1751	50.316614	-4.086039	1.42	126.1	2014-09-19	07:25:03
1752	50.316601	-4.086025	1.75	146.8	2014-09-19	07:25:04
1753	50.316585	-4.086013	1.95	154.4	2014-09-19	07:25:05
1754	50.316568	-4.086003	2.09	159.2	2014-09-19	07:25:06
1755	50.316549	-4.085992	2.18	159.8	2014-09-19	07:25:07
1756	50.316529	-4.085984	2.34	165.2	2014-09-19	07:25:08
1757	50.316514	-4.085976	1.73	160.7	2014-09-19	07:25:09
1758	50.31651	-4.085968	0.77	133.5	2014-09-19	07:25:10
1759	50.316506	-4.08596	0.75	126.7	2014-09-19	07:25:11
1760	50.3165	-4.085951	0.9	134.2	2014-09-19	07:25:12
1761	50.316491	-4.085943	1.13	152	2014-09-19	07:25:13
1762	50.316478	-4.085938	1.5	165	2014-09-19	07:25:14
1763	50.316463	-4.085934	1.72	170.8	2014-09-19	07:25:15
1764	50.316447	-4.085928	1.8	167.2	2014-09-19	07:25:16
1765	50.316432	-4.085924	1.68	169	2014-09-19	07:25:17
1766	50.316423	-4.085918	1.04	158.9	2014-09-19	07:25:18
1767	50.316419	-4.085914	0.59	145.5	2014-09-19	07:25:19
1768	50.316412	-4.085909	0.88	159.9	2014-09-19	07:25:20
1769	50.316401	-4.085906	1.26	167.5	2014-09-19	07:25:21
1770	50.316387	-4.085901	1.56	167	2014-09-19	07:25:22
1771	50.316373	-4.085897	1.6	169.7	2014-09-19	07:25:23
1772	50.31636	-4.085895	1.38	173.8	2014-09-19	07:25:24
1773	50.316352	-4.085889	1.06	156.9	2014-09-19	07:25:25
1774	50.316343	-4.08588	1.18	147.9	2014-09-19	07:25:26
1775	50.316332	-4.085875	1.28	164.3	2014-09-19	07:25:27
1776	50.316319	-4.085871	1.4	169.5	2014-09-19	07:25:28
1777	50.316305	-4.085871	1.54	178.4	2014-09-19	07:25:29
1778	50.316293	-4.085867	1.44	170.2	2014-09-19	07:25:30
1779	50.316288	-4.085859	0.78	129.4	2014-09-19	07:25:31
1780	50.316285	-4.085854	0.22	133.3	2014-09-19	07:25:33
1781	50.316283	-4.085858	0.42	220.2	2014-09-19	07:25:34
1782	50.316278	-4.085855	0.52	154.7	2014-09-19	07:25:35
1783	50.316276	-4.085847	0.62	115	2014-09-19	07:25:36
1784	50.316274	-4.085834	0.94	103.3	2014-09-19	07:25:37
1785	50.316274	-4.085821	0.93	92.3	2014-09-19	07:25:38
1786	50.316277	-4.085811	0.85	61.9	2014-09-19	07:25:39
1787	50.316287	-4.085802	1.25	28.9	2014-09-19	07:25:40
1788	50.316323	-4.085789	4.09	12.9	2014-09-19	07:25:41
1789	50.31637	-4.085789	5.23	0.5	2014-09-19	07:25:42
1790	50.316422	-4.085807	5.93	347.1	2014-09-19	07:25:43
1791	50.316477	-4.085827	6.26	347.1	2014-09-19	07:25:44
1792	50.316524	-4.08586	5.8	336.1	2014-09-19	07:25:45
1793	50.31657	-4.085886	5.35	339.7	2014-09-19	07:25:46
1794	50.316624	-4.085907	6.23	346.4	2014-09-19	07:25:47
1795	50.316671	-4.085935	5.62	339.3	2014-09-19	07:25:48
1796	50.316718	-4.085957	5.5	343.2	2014-09-19	07:25:49
1797	50.316766	-4.085984	5.6	340	2014-09-19	07:25:50
1798	50.316808	-4.086009	5.06	339.8	2014-09-19	07:25:51
1799	50.316853	-4.086021	5.04	350.3	2014-09-19	07:25:52
1800	50.316895	-4.086042	4.92	341.8	2014-09-19	07:25:53
1801	50.316924	-4.086077	4.08	323.2	2014-09-19	07:25:54
1802	50.316935	-4.0861	2.08	306.5	2014-09-19	07:25:55
1803	50.316936	-4.086112	0.87	273.7	2014-09-19	07:25:56
1804	50.316931	-4.086119	0.73	220.1	2014-09-19	07:25:57
1805	50.316917	-4.086124	1.6	193.5	2014-09-19	07:25:58
1806	50.316899	-4.08613	1.99	191.7	2014-09-19	07:25:59
1807	50.316882	-4.086134	1.99	187.4	2014-09-19	07:26:00
1808	50.316864	-4.086134	1.91	180.9	2014-09-19	07:26:01
1809	50.316847	-4.086133	1.92	178.4	2014-09-19	07:26:02
1810	50.316834	-4.086131	1.51	175	2014-09-19	07:26:03
1811	50.316821	-4.086128	1.47	170.6	2014-09-19	07:26:04
1812	50.316806	-4.086123	1.65	168.3	2014-09-19	07:26:05
1813	50.31679	-4.086117	1.85	165.1	2014-09-19	07:26:06
1814	50.316775	-4.086108	1.8	161	2014-09-19	07:26:07
1815	50.316759	-4.0861	1.89	161.6	2014-09-19	07:26:08
1816	50.316744	-4.08609	1.82	155.8	2014-09-19	07:26:09
1817	50.316732	-4.08608	1.44	151.7	2014-09-19	07:26:10
1818	50.316722	-4.086071	1.35	152.6	2014-09-19	07:26:11
1819	50.31671	-4.086061	1.46	151.2	2014-09-19	07:26:12
1820	50.316697	-4.086051	1.61	153.5	2014-09-19	07:26:13
1821	50.316684	-4.086041	1.65	155	2014-09-19	07:26:14
1822	50.316673	-4.086029	1.51	145.5	2014-09-19	07:26:15
1823	50.316661	-4.086018	1.51	148	2014-09-19	07:26:16
1824	50.316649	-4.086007	1.61	151	2014-09-19	07:26:17
1825	50.316637	-4.085996	1.55	147.8	2014-09-19	07:26:18
1826	50.31663	-4.085983	1.17	129.7	2014-09-19	07:26:19
1827	50.316623	-4.085973	1.04	135.8	2014-09-19	07:26:20
1828	50.316615	-4.085963	1.21	144.6	2014-09-19	07:26:21
1829	50.316606	-4.085952	1.22	142.2	2014-09-19	07:26:22
1830	50.316595	-4.085943	1.34	150.4	2014-09-19	07:26:23
1831	50.316583	-4.085933	1.51	151.8	2014-09-19	07:26:24
1832	50.31657	-4.085926	1.63	161.3	2014-09-19	07:26:25
1833	50.316556	-4.085921	1.52	166.9	2014-09-19	07:26:26
1834	50.316552	-4.085912	0.76	125	2014-09-19	07:26:27
1835	50.316552	-4.085902	0.72	91.5	2014-09-19	07:26:28
1836	50.316548	-4.085893	0.79	125.4	2014-09-19	07:26:29
1837	50.316538	-4.085886	1.23	156.6	2014-09-19	07:26:30
1838	50.316526	-4.085881	1.4	164.4	2014-09-19	07:26:31
1839	50.316512	-4.085875	1.54	165.7	2014-09-19	07:26:32
1840	50.316497	-4.085872	1.76	173	2014-09-19	07:26:33
1841	50.316483	-4.08587	1.48	174.7	2014-09-19	07:26:34
1842	50.316478	-4.085866	0.69	154.5	2014-09-19	07:26:35
1843	50.316473	-4.08586	0.67	138.5	2014-09-19	07:26:36
1844	50.316466	-4.085854	0.92	155.5	2014-09-19	07:26:37
1845	50.316457	-4.085849	1.04	158.6	2014-09-19	07:26:38
1846	50.316447	-4.085844	1.15	161	2014-09-19	07:26:39
1847	50.316438	-4.085839	1.12	161.7	2014-09-19	07:26:40
1848	50.31643	-4.085836	0.84	166.9	2014-09-19	07:26:41
1849	50.316423	-4.085833	0.8	162.7	2014-09-19	07:26:42
1850	50.316417	-4.085827	0.86	152.4	2014-09-19	07:26:43
1851	50.316407	-4.085818	1.29	149.7	2014-09-19	07:26:44
1852	50.316397	-4.08581	1.24	154.2	2014-09-19	07:26:45
1853	50.316387	-4.085803	1.19	154.7	2014-09-19	07:26:46
1854	50.316377	-4.085795	1.22	153.1	2014-09-19	07:26:47
1855	50.31637	-4.085787	0.94	141.9	2014-09-19	07:26:48
1856	50.316366	-4.085778	0.88	127.3	2014-09-19	07:26:49
1857	50.31636	-4.085768	0.95	132.1	2014-09-19	07:26:50
1858	50.316352	-4.085755	1.22	134.6	2014-09-19	07:26:51
1859	50.316343	-4.085742	1.4	136.1	2014-09-19	07:26:52
1860	50.316335	-4.085729	1.32	136.7	2014-09-19	07:26:53
1861	50.316325	-4.085719	1.3	146.5	2014-09-19	07:26:54
1862	50.316317	-4.085709	1.11	139.9	2014-09-19	07:26:55
1863	50.316314	-4.085692	1.24	108.5	2014-09-19	07:26:56
1864	50.316313	-4.085676	1.13	93.3	2014-09-19	07:26:57
1865	50.316313	-4.085663	0.96	93.3	2014-09-19	07:26:58
1866	50.316311	-4.085646	1.26	100.7	2014-09-19	07:26:59
1867	50.316307	-4.08563	1.16	109.7	2014-09-19	07:27:00
1868	50.316303	-4.085615	1.17	112.5	2014-09-19	07:27:01
1869	50.316297	-4.085604	1	131	2014-09-19	07:27:02
1870	50.316291	-4.085593	1.03	128.6	2014-09-19	07:27:03
1871	50.316288	-4.085576	1.23	106.7	2014-09-19	07:27:04
1872	50.316294	-4.085569	0.82	41.7	2014-09-19	07:27:05
1873	50.316304	-4.085569	1.2	358.9	2014-09-19	07:27:06
1874	50.31631	-4.08557	0.64	356.3	2014-09-19	07:27:07
1875	50.31631	-4.085562	0.58	94.5	2014-09-19	07:27:08
1876	50.31631	-4.085548	0.99	86.3	2014-09-19	07:27:09
1877	50.316309	-4.085532	1.11	96.3	2014-09-19	07:27:10
1878	50.316309	-4.085518	1.02	93.6	2014-09-19	07:27:11
1879	50.316311	-4.085505	0.95	78.1	2014-09-19	07:27:12
1880	50.316313	-4.085493	0.89	69.9	2014-09-19	07:27:13
1881	50.316318	-4.085483	0.9	52.9	2014-09-19	07:27:14
1882	50.316329	-4.085475	1.34	24.8	2014-09-19	07:27:15
1883	50.316346	-4.085468	1.99	14	2014-09-19	07:27:16
1884	50.316379	-4.085454	3.73	15.7	2014-09-19	07:27:17
1885	50.316428	-4.085445	5.52	6.3	2014-09-19	07:27:18
1886	50.316479	-4.085461	5.84	349.3	2014-09-19	07:27:19
1887	50.316527	-4.085494	5.82	335.8	2014-09-19	07:27:20
1888	50.316574	-4.085533	5.89	332.1	2014-09-19	07:27:21
1889	50.316619	-4.085574	5.76	329.4	2014-09-19	07:27:22
1890	50.316664	-4.085611	5.73	333	2014-09-19	07:27:23
1891	50.316707	-4.085645	5.32	333	2014-09-19	07:27:24
1892	50.316747	-4.085679	5.05	331.2	2014-09-19	07:27:25
1893	50.316786	-4.085713	5.01	331.1	2014-09-19	07:27:26
1894	50.316825	-4.085747	4.97	330.9	2014-09-19	07:27:27
1895	50.317058	-4.08598	4.39	327.3	2014-09-19	07:27:34
1896	50.31704	-4.085946	3.08	128.1	2014-09-19	07:27:35
1897	50.317009	-4.085915	4.15	148	2014-09-19	07:27:36
1898	50.316972	-4.085883	4.69	150.5	2014-09-19	07:27:37
1899	50.31693	-4.085842	5.51	148.2	2014-09-19	07:27:38
1900	50.316895	-4.085813	4.42	152.7	2014-09-19	07:27:39
1901	50.316861	-4.085786	4.2	152.8	2014-09-19	07:27:40
1902	50.316828	-4.085765	4.03	158.1	2014-09-19	07:27:41
1903	50.316799	-4.085746	3.54	157	2014-09-19	07:27:42
1904	50.316773	-4.085727	3.12	155	2014-09-19	07:27:43
1905	50.316749	-4.08571	2.94	155.7	2014-09-19	07:27:44
1906	50.31673	-4.085695	2.37	153.6	2014-09-19	07:27:45
1907	50.316712	-4.085683	2.16	155.7	2014-09-19	07:27:46
1908	50.316694	-4.08567	2.22	156.3	2014-09-19	07:27:47
1909	50.316676	-4.085659	2.17	157.4	2014-09-19	07:27:48
1910	50.316656	-4.085648	2.33	161	2014-09-19	07:27:49
1911	50.316635	-4.085637	2.47	161.3	2014-09-19	07:27:50
1912	50.316613	-4.085629	2.47	167.6	2014-09-19	07:27:51
1913	50.316599	-4.085622	1.64	162.5	2014-09-19	07:27:52
1914	50.31659	-4.085613	1.23	145.6	2014-09-19	07:27:53
1915	50.316579	-4.085602	1.45	147.1	2014-09-19	07:27:54
1916	50.316564	-4.085595	1.81	164.4	2014-09-19	07:27:55
1917	50.316547	-4.085587	1.9	164.2	2014-09-19	07:27:56
1918	50.31653	-4.08558	1.96	164.9	2014-09-19	07:27:57
1919	50.316516	-4.085576	1.66	168.6	2014-09-19	07:27:58
1920	50.316506	-4.085568	1.17	153.3	2014-09-19	07:27:59
1921	50.316499	-4.085561	0.99	148.6	2014-09-19	07:28:00
1922	50.316486	-4.085555	1.44	163.9	2014-09-19	07:28:01
1923	50.316471	-4.085551	1.69	170.5	2014-09-19	07:28:02
1924	50.316457	-4.08555	1.57	176.3	2014-09-19	07:28:03
1925	50.316446	-4.085548	1.25	174	2014-09-19	07:28:04
1926	50.316437	-4.085546	1.05	170.2	2014-09-19	07:28:05
1927	50.316425	-4.085538	1.41	157.9	2014-09-19	07:28:06
1928	50.316412	-4.085533	1.47	165.2	2014-09-19	07:28:07
1929	50.316401	-4.085529	1.32	168.3	2014-09-19	07:28:08
1930	50.316388	-4.085525	1.46	169	2014-09-19	07:28:09
1931	50.316376	-4.08552	1.38	165	2014-09-19	07:28:10
1932	50.316366	-4.085516	1.13	164.7	2014-09-19	07:28:11
1933	50.316357	-4.08551	1.11	158.6	2014-09-19	07:28:12
1934	50.316345	-4.085506	1.3	167	2014-09-19	07:28:13
1935	50.316332	-4.085505	1.41	177.1	2014-09-19	07:28:14
1936	50.316319	-4.085505	1.45	178.6	2014-09-19	07:28:15
1937	50.316309	-4.085505	1.21	180.8	2014-09-19	07:28:16
1938	50.3163	-4.085507	0.92	188.6	2014-09-19	07:28:17
1939	50.316293	-4.085508	0.84	185.3	2014-09-19	07:28:18
1940	50.316284	-4.085507	0.99	178.3	2014-09-19	07:28:19
1941	50.316273	-4.085511	1.27	191.9	2014-09-19	07:28:20
1942	50.316261	-4.085514	1.33	190.1	2014-09-19	07:28:21
1943	50.316249	-4.085517	1.34	188.4	2014-09-19	07:28:22
1944	50.316238	-4.08552	1.24	188.9	2014-09-19	07:28:23
1945	50.316228	-4.085522	1.13	188.5	2014-09-19	07:28:24
1946	50.316219	-4.085523	1.01	182.4	2014-09-19	07:28:25
1947	50.316213	-4.085523	0.74	181.9	2014-09-19	07:28:26
1948	50.316209	-4.085524	0.35	191.6	2014-09-19	07:28:27
1949	50.316206	-4.085522	0.39	154.8	2014-09-19	07:28:28
1950	50.316203	-4.085522	0.41	187.5	2014-09-19	07:28:29
1951	50.316202	-4.085522	0.02	163.3	2014-09-19	07:28:30
1952	50.3162	-4.085527	0.4	237.6	2014-09-19	07:28:31
1953	50.3162	-4.085529	0.05	248.9	2014-09-19	07:28:33
1954	50.316205	-4.085528	0.53	6.3	2014-09-19	07:28:34
1955	50.316205	-4.085528	0.04	170.1	2014-09-19	07:28:35
1956	50.316194	-4.08553	1.22	189	2014-09-19	07:28:36
1957	50.316181	-4.085533	1.46	187.3	2014-09-19	07:28:37
1958	50.316166	-4.085538	1.73	192.2	2014-09-19	07:28:38
1959	50.316152	-4.085545	1.54	198.2	2014-09-19	07:28:39
1960	50.316151	-4.085549	0.34	242.1	2014-09-19	07:28:40
1961	50.316159	-4.085543	1	27.1	2014-09-19	07:28:41
1962	50.316165	-4.085534	0.87	43.5	2014-09-19	07:28:42
1963	50.316166	-4.085527	0.5	75.9	2014-09-19	07:28:43
1964	50.316166	-4.085522	0.38	87.2	2014-09-19	07:28:44
1965	50.316167	-4.085518	0.16	71	2014-09-19	07:28:46
1966	50.316167	-4.085518	0.02	53.6	2014-09-19	07:28:47
1967	50.31617	-4.085513	0.47	40.6	2014-09-19	07:28:48
1968	50.316171	-4.085513	0.11	21.9	2014-09-19	07:28:49
1969	50.316185	-4.085503	1.74	23.2	2014-09-19	07:28:50
1970	50.316217	-4.085484	3.81	20.7	2014-09-19	07:28:51
1971	50.316249	-4.085461	3.88	25	2014-09-19	07:28:52
1972	50.316272	-4.085447	2.77	21.7	2014-09-19	07:28:53
1973	50.316282	-4.085446	1.1	2.5	2014-09-19	07:28:54
1974	50.31628	-4.085456	0.71	255.4	2014-09-19	07:28:55
1975	50.316271	-4.085469	1.46	221.7	2014-09-19	07:28:56
1976	50.316256	-4.085484	1.98	212.9	2014-09-19	07:28:57
1977	50.316239	-4.085497	2.12	205.6	2014-09-19	07:28:58
1978	50.31622	-4.08551	2.26	202.7	2014-09-19	07:28:59
1979	50.316208	-4.085519	1.49	205.8	2014-09-19	07:29:00
1980	50.316203	-4.085524	0.7	213.8	2014-09-19	07:29:01
1981	50.316196	-4.085528	0.83	199.2	2014-09-19	07:29:02
1982	50.316184	-4.085528	1.31	180.2	2014-09-19	07:29:03
1983	50.316171	-4.085529	1.43	181.2	2014-09-19	07:29:04
1984	50.316159	-4.08553	1.38	183	2014-09-19	07:29:05
1985	50.316147	-4.085533	1.31	190	2014-09-19	07:29:06
1986	50.316137	-4.085532	1.14	179.1	2014-09-19	07:29:07
1987	50.316129	-4.085529	0.86	163.1	2014-09-19	07:29:08
1988	50.316122	-4.085526	0.83	166.8	2014-09-19	07:29:09
1989	50.316115	-4.085524	0.86	167.2	2014-09-19	07:29:10
1990	50.316108	-4.085521	0.78	166.7	2014-09-19	07:29:11
1991	50.3161	-4.085521	0.87	178.5	2014-09-19	07:29:12
1992	50.316095	-4.085522	0.61	190.2	2014-09-19	07:29:13
1993	50.316095	-4.085523	0.12	310	2014-09-19	07:29:14
1994	50.316102	-4.08553	0.89	329.4	2014-09-19	07:29:15
1995	50.31611	-4.085535	0.98	339.3	2014-09-19	07:29:16
1996	50.31612	-4.085531	1.06	13.7	2014-09-19	07:29:17
1997	50.316129	-4.085522	1.2	34	2014-09-19	07:29:18
1998	50.316136	-4.085514	1.03	33.1	2014-09-19	07:29:19
1999	50.316146	-4.085513	1.06	2	2014-09-19	07:29:20
[truncated: 1,821 more rows]
