# Supplementary material for: On the Potential of Surfers to Monitor Environmental Indicators in the Coastal Zone
Source: PLoS One. 2015 Jul 8;10(7):e0127706. doi: 10.1371/journal.pone.0127706 (PMC4496071; doi:10.1371/journal.pone.0127706)
Supplement: S1 Data — Contains 85 GPS tracks (comma separated files) used to estimate surfing performance statistics in the manuscript. (ZIP) [file pone.0127706.s001.zip › S1 Data GPS Tracks/20140920_Wembury.csv]

No	Latitude	Longitude	Speed	Course	Date	Time
1	50.317301	-4.083315	0	0	2014-09-20	07:20:41
2	50.317299	-4.083316	0.22	197.6	2014-09-20	07:20:42
3	50.317298	-4.083315	0.14	167.9	2014-09-20	07:20:43
4	50.317297	-4.083315	0.12	168.7	2014-09-20	07:20:44
5	50.317296	-4.083314	0.16	162.3	2014-09-20	07:20:45
6	50.317295	-4.083313	0.14	119	2014-09-20	07:20:46
7	50.317295	-4.08331	0.21	95.2	2014-09-20	07:20:47
8	50.317293	-4.083306	0.28	125	2014-09-20	07:20:48
9	50.317293	-4.083303	0.26	110.9	2014-09-20	07:20:49
10	50.317292	-4.0833	0.2	117.7	2014-09-20	07:20:50
11	50.317291	-4.083299	0.18	129.1	2014-09-20	07:20:51
12	50.31729	-4.083299	0.1	197.7	2014-09-20	07:20:52
13	50.317288	-4.083299	0.16	171.4	2014-09-20	07:20:53
14	50.317287	-4.083298	0.17	168.1	2014-09-20	07:20:54
15	50.317286	-4.083296	0.19	125.7	2014-09-20	07:20:55
16	50.317285	-4.083294	0.19	142.9	2014-09-20	07:20:56
17	50.317284	-4.083293	0.16	133.3	2014-09-20	07:20:57
18	50.317283	-4.083291	0.14	143.5	2014-09-20	07:20:58
19	50.317281	-4.083292	0.17	205.5	2014-09-20	07:20:59
20	50.317281	-4.083292	0.05	166.3	2014-09-20	07:21:00
21	50.317281	-4.083291	0.11	74.1	2014-09-20	07:21:01
22	50.317281	-4.083292	0.06	241.8	2014-09-20	07:21:02
23	50.317269	-4.083275	1.79	139.7	2014-09-20	07:21:03
24	50.317265	-4.083262	0.99	110.5	2014-09-20	07:21:04
25	50.317266	-4.083261	0.12	76.8	2014-09-20	07:21:05
26	50.317266	-4.08326	0.06	41.9	2014-09-20	07:21:06
27	50.317268	-4.083259	0.22	28.7	2014-09-20	07:21:07
28	50.317273	-4.083256	0.54	19.2	2014-09-20	07:21:08
29	50.317276	-4.083258	0.44	337.9	2014-09-20	07:21:09
30	50.317275	-4.083262	0.33	241.1	2014-09-20	07:21:10
31	50.317286	-4.083249	0.78	38.9	2014-09-20	07:21:12
32	50.317289	-4.083245	0.46	40.1	2014-09-20	07:21:13
33	50.317291	-4.083242	0.35	33.4	2014-09-20	07:21:14
34	50.317294	-4.08324	0.27	30.4	2014-09-20	07:21:15
35	50.317295	-4.08324	0.12	15	2014-09-20	07:21:16
36	50.317295	-4.083239	0.12	30.2	2014-09-20	07:21:17
37	50.317297	-4.083238	0.18	21.3	2014-09-20	07:21:18
38	50.317299	-4.083237	0.18	15.1	2014-09-20	07:21:19
39	50.317298	-4.083237	0.01	212.6	2014-09-20	07:21:20
40	50.317296	-4.083234	0.32	142.9	2014-09-20	07:21:21
41	50.317294	-4.083235	0.21	181.5	2014-09-20	07:21:22
42	50.317294	-4.083236	0.14	241.2	2014-09-20	07:21:23
43	50.317291	-4.08324	0.38	221.8	2014-09-20	07:21:24
44	50.31729	-4.083242	0.25	220.7	2014-09-20	07:21:25
45	50.317289	-4.083244	0.19	236.5	2014-09-20	07:21:26
46	50.317287	-4.083246	0.27	209.4	2014-09-20	07:21:27
47	50.317287	-4.083248	0.19	293.4	2014-09-20	07:21:28
48	50.317287	-4.08325	0.11	275.1	2014-09-20	07:21:29
49	50.317288	-4.083251	0.08	334.5	2014-09-20	07:21:30
50	50.31729	-4.083253	0.31	326.6	2014-09-20	07:21:31
51	50.317294	-4.083256	0.52	334.1	2014-09-20	07:21:32
52	50.317294	-4.083272	1.1	267.6	2014-09-20	07:21:33
53	50.317294	-4.083288	1.17	267.3	2014-09-20	07:21:34
54	50.317298	-4.083295	0.66	315.1	2014-09-20	07:21:35
55	50.317302	-4.083302	0.65	310.3	2014-09-20	07:21:36
56	50.317307	-4.083307	0.7	325.7	2014-09-20	07:21:37
57	50.31731	-4.083309	0.37	340.1	2014-09-20	07:21:38
58	50.317315	-4.083311	0.55	343.7	2014-09-20	07:21:39
59	50.317319	-4.083312	0.46	348.8	2014-09-20	07:21:40
60	50.317323	-4.083314	0.51	346.4	2014-09-20	07:21:41
61	50.317325	-4.083315	0.18	338.7	2014-09-20	07:21:42
62	50.317327	-4.083316	0.24	345.6	2014-09-20	07:21:43
63	50.317329	-4.083316	0.28	357.5	2014-09-20	07:21:44
64	50.317332	-4.083316	0.28	358.8	2014-09-20	07:21:45
65	50.317334	-4.083317	0.27	352.5	2014-09-20	07:21:46
66	50.317336	-4.083317	0.24	358.5	2014-09-20	07:21:47
67	50.317338	-4.083316	0.2	19.3	2014-09-20	07:21:48
68	50.317339	-4.083315	0.17	20.7	2014-09-20	07:21:49
69	50.31734	-4.083313	0.17	48.1	2014-09-20	07:21:50
70	50.317341	-4.083312	0.12	76.9	2014-09-20	07:21:51
71	50.317341	-4.083309	0.18	74.9	2014-09-20	07:21:52
72	50.317342	-4.083307	0.18	69.2	2014-09-20	07:21:53
73	50.317342	-4.083302	0.33	85.1	2014-09-20	07:21:54
74	50.317342	-4.083301	0.09	78.1	2014-09-20	07:21:55
75	50.317343	-4.0833	0.11	46.1	2014-09-20	07:21:56
76	50.31734	-4.083297	0.38	150.5	2014-09-20	07:21:57
77	50.31734	-4.0833	0.18	264.3	2014-09-20	07:21:58
78	50.317341	-4.083302	0.24	306.1	2014-09-20	07:21:59
79	50.317342	-4.083306	0.33	301	2014-09-20	07:22:00
80	50.317344	-4.083307	0.19	339.7	2014-09-20	07:22:01
81	50.317345	-4.083309	0.14	298.8	2014-09-20	07:22:02
82	50.317346	-4.08331	0.18	321.1	2014-09-20	07:22:03
83	50.317346	-4.08331	0.06	28.2	2014-09-20	07:22:04
84	50.317346	-4.08331	0.02	296.6	2014-09-20	07:22:05
85	50.317347	-4.083311	0.03	308.1	2014-09-20	07:22:06
86	50.317347	-4.083311	0.04	334.8	2014-09-20	07:22:07
87	50.317347	-4.083311	0.02	16.7	2014-09-20	07:22:08
88	50.317347	-4.083311	0.03	0	2014-09-20	07:22:09
89	50.317347	-4.083311	0.02	129.7	2014-09-20	07:22:10
90	50.317347	-4.08331	0.03	135.1	2014-09-20	07:22:11
91	50.317347	-4.08331	0.02	129.7	2014-09-20	07:22:12
92	50.317347	-4.08331	0.02	196.7	2014-09-20	07:22:13
93	50.317347	-4.08331	0.06	353.6	2014-09-20	07:22:14
94	50.317347	-4.083311	0.07	270	2014-09-20	07:22:15
95	50.317348	-4.083312	0.03	336.5	2014-09-20	07:22:16
96	50.317347	-4.083313	0.08	250.2	2014-09-20	07:22:17
97	50.317347	-4.083313	0.07	234.6	2014-09-20	07:22:18
98	50.317347	-4.083314	0.04	258	2014-09-20	07:22:19
99	50.317347	-4.083315	0.09	303.1	2014-09-20	07:22:20
100	50.317347	-4.083315	0.04	242	2014-09-20	07:22:21
101	50.317348	-4.083316	0.06	347.8	2014-09-20	07:22:22
102	50.317348	-4.083318	0.07	288.8	2014-09-20	07:22:24
103	50.317348	-4.083319	0.09	296	2014-09-20	07:22:25
104	50.317349	-4.083319	0.05	280.6	2014-09-20	07:22:26
105	50.317349	-4.08332	0.06	278.6	2014-09-20	07:22:27
106	50.317348	-4.08332	0.04	206.7	2014-09-20	07:22:28
107	50.317348	-4.08332	0.06	167.8	2014-09-20	07:22:29
108	50.317348	-4.08332	0.03	157.3	2014-09-20	07:22:30
109	50.317347	-4.08332	0.05	172.9	2014-09-20	07:22:31
110	50.317347	-4.08332	0.02	161.3	2014-09-20	07:22:32
111	50.317352	-4.083315	0.63	35.3	2014-09-20	07:22:33
112	50.317355	-4.083304	0.85	59.1	2014-09-20	07:22:34
113	50.317357	-4.083297	0.57	75.9	2014-09-20	07:22:35
114	50.317356	-4.083296	0.05	141.6	2014-09-20	07:22:36
115	50.317356	-4.083296	0.03	146.4	2014-09-20	07:22:37
116	50.317356	-4.083296	0.03	168.5	2014-09-20	07:22:38
117	50.317353	-4.083296	0.3	182.3	2014-09-20	07:22:39
118	50.317353	-4.083296	0.02	50.3	2014-09-20	07:22:40
119	50.31735	-4.083295	0.33	166.3	2014-09-20	07:22:41
120	50.31735	-4.083295	0.07	184.9	2014-09-20	07:22:42
121	50.31735	-4.083295	0.03	192.9	2014-09-20	07:22:43
122	50.317349	-4.083294	0.09	150.7	2014-09-20	07:22:44
123	50.317348	-4.083294	0.07	164.9	2014-09-20	07:22:45
124	50.317348	-4.0833	0.4	264.7	2014-09-20	07:22:46
125	50.317345	-4.0833	0.31	187.6	2014-09-20	07:22:47
126	50.317344	-4.0833	0.2	178.3	2014-09-20	07:22:48
127	50.317343	-4.0833	0.04	188.8	2014-09-20	07:22:49
128	50.317344	-4.0833	0.05	352.2	2014-09-20	07:22:50
129	50.317344	-4.0833	0.08	39.9	2014-09-20	07:22:51
130	50.317345	-4.083299	0.09	64	2014-09-20	07:22:52
131	50.317344	-4.083298	0.04	139.9	2014-09-20	07:22:53
132	50.317344	-4.083299	0.06	202.4	2014-09-20	07:22:54
133	50.317343	-4.083299	0.05	224.6	2014-09-20	07:22:55
134	50.317343	-4.0833	0.04	242	2014-09-20	07:22:56
135	50.317343	-4.0833	0.06	250.5	2014-09-20	07:22:57
136	50.317343	-4.083301	0.04	297.6	2014-09-20	07:22:58
137	50.317343	-4.083301	0.04	196.7	2014-09-20	07:22:59
138	50.317343	-4.083301	0.04	198.2	2014-09-20	07:23:00
139	50.317342	-4.083301	0.04	197.7	2014-09-20	07:23:01
140	50.317342	-4.083302	0.01	270	2014-09-20	07:23:02
141	50.317341	-4.083301	0.13	169.5	2014-09-20	07:23:03
142	50.317341	-4.083301	0.05	173.1	2014-09-20	07:23:04
143	50.31734	-4.083301	0.03	147.4	2014-09-20	07:23:05
144	50.31734	-4.0833	0.04	133	2014-09-20	07:23:06
145	50.317339	-4.083299	0.15	145.3	2014-09-20	07:23:07
146	50.317338	-4.083298	0.2	143.3	2014-09-20	07:23:08
147	50.317337	-4.083296	0.12	133	2014-09-20	07:23:09
148	50.317336	-4.083294	0.2	127.1	2014-09-20	07:23:10
149	50.317336	-4.083294	0.04	133	2014-09-20	07:23:11
150	50.317335	-4.083293	0.06	156.5	2014-09-20	07:23:12
151	50.317335	-4.083293	0.06	142.8	2014-09-20	07:23:13
152	50.317335	-4.083292	0.04	105.7	2014-09-20	07:23:14
153	50.317334	-4.083292	0.08	140.1	2014-09-20	07:23:15
154	50.317333	-4.083288	0.27	123.6	2014-09-20	07:23:16
155	50.317332	-4.083288	0.06	120.3	2014-09-20	07:23:17
156	50.317331	-4.083285	0.24	125.2	2014-09-20	07:23:18
157	50.31733	-4.083282	0.26	133.9	2014-09-20	07:23:19
158	50.317328	-4.083281	0.15	145.6	2014-09-20	07:23:20
159	50.317327	-4.083279	0.17	134.1	2014-09-20	07:23:21
160	50.317326	-4.083277	0.19	118.9	2014-09-20	07:23:22
161	50.317326	-4.083275	0.19	113.4	2014-09-20	07:23:23
162	50.317325	-4.083273	0.16	118.9	2014-09-20	07:23:24
163	50.317325	-4.083273	0.02	145.8	2014-09-20	07:23:25
164	50.317324	-4.083272	0.07	164.9	2014-09-20	07:23:26
165	50.317324	-4.083272	0.02	149	2014-09-20	07:23:27
166	50.317324	-4.083272	0.05	193.7	2014-09-20	07:23:28
167	50.317323	-4.083272	0.04	198.2	2014-09-20	07:23:29
168	50.317323	-4.08327	0.18	114.9	2014-09-20	07:23:30
169	50.317322	-4.083268	0.15	116.5	2014-09-20	07:23:31
170	50.317322	-4.083268	0.02	180	2014-09-20	07:23:32
171	50.317322	-4.083269	0.06	192.2	2014-09-20	07:23:33
172	50.317321	-4.083269	0.05	194.5	2014-09-20	07:23:34
173	50.31732	-4.083267	0.19	138.3	2014-09-20	07:23:35
174	50.317319	-4.083266	0.14	138.8	2014-09-20	07:23:36
175	50.317318	-4.083264	0.14	132.8	2014-09-20	07:23:37
176	50.317318	-4.083263	0.09	127.8	2014-09-20	07:23:38
177	50.317317	-4.083262	0.1	106.3	2014-09-20	07:23:39
178	50.317317	-4.083261	0.09	108.5	2014-09-20	07:23:40
179	50.317317	-4.08326	0.08	96.8	2014-09-20	07:23:41
180	50.317317	-4.083258	0.08	69.5	2014-09-20	07:23:42
181	50.317317	-4.083257	0.1	95.7	2014-09-20	07:23:43
182	50.317318	-4.083257	0.04	0	2014-09-20	07:23:44
183	50.317318	-4.083256	0.07	82.9	2014-09-20	07:23:45
184	50.317318	-4.083255	0.07	90	2014-09-20	07:23:46
185	50.317318	-4.083254	0.08	82.6	2014-09-20	07:23:47
186	50.317318	-4.083254	0.05	14.8	2014-09-20	07:23:48
187	50.317318	-4.083253	0.04	32.6	2014-09-20	07:23:49
188	50.317319	-4.083253	0.02	63.4	2014-09-20	07:23:50
189	50.317319	-4.083253	0.04	57.6	2014-09-20	07:23:51
190	50.317319	-4.083253	0.02	31	2014-09-20	07:23:52
191	50.317319	-4.083252	0.06	18.4	2014-09-20	07:23:53
192	50.31732	-4.083252	0.04	40.1	2014-09-20	07:23:54
193	50.31732	-4.083252	0.03	43.2	2014-09-20	07:23:55
194	50.31732	-4.083252	0.01	90	2014-09-20	07:23:56
195	50.31732	-4.083252	0.01	215.7	2014-09-20	07:23:57
196	50.31732	-4.08325	0.12	99.4	2014-09-20	07:23:58
197	50.31732	-4.083249	0.08	68.6	2014-09-20	07:23:59
198	50.317319	-4.083249	0.09	156.9	2014-09-20	07:24:00
199	50.31732	-4.083248	0.13	21.4	2014-09-20	07:24:01
200	50.317323	-4.083246	0.37	16.9	2014-09-20	07:24:02
201	50.317327	-4.083245	0.4	17.3	2014-09-20	07:24:03
202	50.317327	-4.083244	0.04	75.9	2014-09-20	07:24:04
203	50.317326	-4.083243	0.08	125.6	2014-09-20	07:24:05
204	50.317323	-4.083246	0.45	201.6	2014-09-20	07:24:06
205	50.317328	-4.083268	0.84	291.8	2014-09-20	07:24:08
206	50.31733	-4.083285	1.24	280.8	2014-09-20	07:24:09
207	50.317328	-4.083299	1.05	254.1	2014-09-20	07:24:10
208	50.31733	-4.083298	0.29	10.9	2014-09-20	07:24:11
209	50.317335	-4.083286	1.01	56.5	2014-09-20	07:24:12
210	50.317335	-4.083272	0.5	90	2014-09-20	07:24:14
211	50.317335	-4.083272	0.02	163.3	2014-09-20	07:24:15
212	50.317335	-4.083272	0.01	90	2014-09-20	07:24:16
213	50.317335	-4.083272	0.05	128.1	2014-09-20	07:24:17
214	50.317335	-4.083272	0.04	188.5	2014-09-20	07:24:18
215	50.317334	-4.083271	0.09	151.1	2014-09-20	07:24:19
216	50.317333	-4.083271	0.12	162	2014-09-20	07:24:20
217	50.317332	-4.083268	0.22	131.9	2014-09-20	07:24:21
218	50.317331	-4.083268	0.04	162.3	2014-09-20	07:24:22
219	50.317331	-4.083268	0.05	100.6	2014-09-20	07:24:23
220	50.317331	-4.083267	0.06	90	2014-09-20	07:24:24
221	50.317332	-4.083265	0.18	47.1	2014-09-20	07:24:25
222	50.317334	-4.083263	0.11	32.7	2014-09-20	07:24:27
223	50.317334	-4.083263	0.01	90	2014-09-20	07:24:28
224	50.317334	-4.083263	0.02	211	2014-09-20	07:24:29
225	50.317334	-4.083264	0.05	280.5	2014-09-20	07:24:30
226	50.317334	-4.083263	0.05	101.9	2014-09-20	07:24:31
227	50.317334	-4.083264	0.02	214.2	2014-09-20	07:24:32
228	50.317333	-4.083263	0.03	112.5	2014-09-20	07:24:33
229	50.317333	-4.083263	0.01	180	2014-09-20	07:24:34
230	50.317333	-4.083263	0.02	306.4	2014-09-20	07:24:35
231	50.317333	-4.083264	0.08	197.5	2014-09-20	07:24:36
232	50.317333	-4.083265	0.07	304.8	2014-09-20	07:24:38
233	50.31733	-4.083264	0.41	164.7	2014-09-20	07:24:39
234	50.317328	-4.083262	0.28	150.6	2014-09-20	07:24:40
235	50.317327	-4.083261	0.07	121.6	2014-09-20	07:24:41
236	50.317326	-4.08326	0.12	162.1	2014-09-20	07:24:42
237	50.317325	-4.083259	0.16	153.1	2014-09-20	07:24:43
238	50.317325	-4.083267	0.54	268.1	2014-09-20	07:24:44
239	50.317325	-4.083276	0.63	266.5	2014-09-20	07:24:45
240	50.317322	-4.083282	0.53	240.4	2014-09-20	07:24:46
241	50.317322	-4.083278	0.35	100.9	2014-09-20	07:24:47
242	50.317326	-4.083266	0.95	62.6	2014-09-20	07:24:48
243	50.31733	-4.083256	0.82	57.1	2014-09-20	07:24:49
244	50.317337	-4.083261	0.88	333.4	2014-09-20	07:24:50
245	50.317355	-4.083278	2.37	329.9	2014-09-20	07:24:51
246	50.317378	-4.08329	2.66	342.3	2014-09-20	07:24:52
247	50.317402	-4.083299	2.8	345.6	2014-09-20	07:24:53
248	50.317425	-4.083316	2.75	334.9	2014-09-20	07:24:54
249	50.317443	-4.083332	2.39	330.4	2014-09-20	07:24:55
250	50.317459	-4.083352	2.24	322.6	2014-09-20	07:24:56
251	50.317473	-4.083369	2	321.5	2014-09-20	07:24:57
252	50.317489	-4.083383	1.97	329.5	2014-09-20	07:24:58
253	50.317506	-4.083395	2.13	336.4	2014-09-20	07:24:59
254	50.317527	-4.083402	2.3	348.5	2014-09-20	07:25:00
255	50.317546	-4.083405	2.19	353.4	2014-09-20	07:25:01
256	50.317567	-4.083409	2.31	353.3	2014-09-20	07:25:02
257	50.317588	-4.083418	2.44	344.7	2014-09-20	07:25:03
258	50.317604	-4.083438	2.32	322.6	2014-09-20	07:25:04
259	50.317617	-4.083464	2.37	307.5	2014-09-20	07:25:05
260	50.317627	-4.083492	2.21	298.3	2014-09-20	07:25:06
261	50.317634	-4.083517	1.95	294.3	2014-09-20	07:25:07
262	50.317638	-4.083541	1.82	284.9	2014-09-20	07:25:08
263	50.317641	-4.083569	2.02	278	2014-09-20	07:25:09
264	50.317643	-4.083599	2.11	278.1	2014-09-20	07:25:10
265	50.317646	-4.083625	1.87	280.1	2014-09-20	07:25:11
266	50.317649	-4.083655	2.17	279.4	2014-09-20	07:25:12
267	50.317651	-4.083685	2.15	275	2014-09-20	07:25:13
268	50.317652	-4.083713	2.02	274.2	2014-09-20	07:25:14
269	50.317653	-4.083747	2.4	270.9	2014-09-20	07:25:15
270	50.317651	-4.083781	2.4	265.3	2014-09-20	07:25:16
271	50.317648	-4.083809	2.04	261.6	2014-09-20	07:25:17
272	50.317647	-4.083838	2.1	265.9	2014-09-20	07:25:18
273	50.317648	-4.083874	2.53	272.5	2014-09-20	07:25:19
274	50.317649	-4.08391	2.54	272.3	2014-09-20	07:25:20
275	50.317645	-4.083936	1.9	257.8	2014-09-20	07:25:21
276	50.317639	-4.08395	1.27	235	2014-09-20	07:25:22
277	50.317632	-4.083965	1.32	233.2	2014-09-20	07:25:23
278	50.317625	-4.083978	1.17	231.6	2014-09-20	07:25:24
279	50.317616	-4.083991	1.35	220.9	2014-09-20	07:25:25
280	50.31761	-4.084015	1.82	249.9	2014-09-20	07:25:26
281	50.317607	-4.084039	1.77	257.8	2014-09-20	07:25:27
282	50.317606	-4.084061	1.56	264.1	2014-09-20	07:25:28
283	50.317603	-4.084085	1.72	259.1	2014-09-20	07:25:29
284	50.317599	-4.084106	1.57	255.6	2014-09-20	07:25:30
285	50.317595	-4.084127	1.57	252.3	2014-09-20	07:25:31
286	50.31759	-4.084144	1.27	246.7	2014-09-20	07:25:32
287	50.317584	-4.084161	1.47	239.4	2014-09-20	07:25:33
288	50.317577	-4.084184	1.75	245.7	2014-09-20	07:25:34
289	50.317572	-4.084209	1.92	253	2014-09-20	07:25:35
290	50.317568	-4.084233	1.7	254.7	2014-09-20	07:25:36
291	50.317564	-4.084257	1.8	254.7	2014-09-20	07:25:37
292	50.317561	-4.084283	1.84	260.1	2014-09-20	07:25:38
293	50.317559	-4.084309	1.92	262.2	2014-09-20	07:25:39
294	50.317558	-4.084335	1.85	268	2014-09-20	07:25:40
295	50.317558	-4.084362	1.86	269.1	2014-09-20	07:25:41
296	50.317556	-4.084387	1.83	262.6	2014-09-20	07:25:42
297	50.317552	-4.08441	1.71	257.7	2014-09-20	07:25:43
298	50.317548	-4.084435	1.79	252.7	2014-09-20	07:25:44
299	50.317543	-4.084458	1.75	252.6	2014-09-20	07:25:45
300	50.317538	-4.084479	1.61	249.7	2014-09-20	07:25:46
301	50.317532	-4.084501	1.68	247.8	2014-09-20	07:25:47
302	50.317527	-4.084524	1.73	249.9	2014-09-20	07:25:48
303	50.317521	-4.084542	1.46	241.4	2014-09-20	07:25:49
304	50.317515	-4.084562	1.52	245.8	2014-09-20	07:25:50
305	50.317508	-4.084582	1.62	242.6	2014-09-20	07:25:51
306	50.317503	-4.084596	1.15	238.2	2014-09-20	07:25:52
307	50.317496	-4.084608	1.19	227.5	2014-09-20	07:25:53
308	50.317488	-4.084618	1.12	220.1	2014-09-20	07:25:54
309	50.317482	-4.084628	0.97	225.6	2014-09-20	07:25:55
310	50.31748	-4.084638	0.73	254.4	2014-09-20	07:25:56
311	50.317479	-4.08465	0.84	259.8	2014-09-20	07:25:57
312	50.317476	-4.084659	0.74	242.8	2014-09-20	07:25:58
313	50.317473	-4.084663	0.4	229.4	2014-09-20	07:25:59
314	50.317469	-4.084672	0.8	230.9	2014-09-20	07:26:00
315	50.317464	-4.084687	1.19	242	2014-09-20	07:26:01
316	50.31746	-4.084701	1.08	247.6	2014-09-20	07:26:02
317	50.317457	-4.084711	0.82	245.8	2014-09-20	07:26:03
318	50.317453	-4.08472	0.78	230	2014-09-20	07:26:04
319	50.317445	-4.084729	0.55	218	2014-09-20	07:26:06
320	50.317443	-4.084731	0.28	216.6	2014-09-20	07:26:07
321	50.317442	-4.084731	0.12	166.5	2014-09-20	07:26:08
322	50.31744	-4.084732	0.17	205.5	2014-09-20	07:26:09
323	50.317441	-4.084734	0.15	281	2014-09-20	07:26:10
324	50.31744	-4.084735	0.13	228.8	2014-09-20	07:26:11
325	50.317441	-4.084736	0.06	334.3	2014-09-20	07:26:13
326	50.317441	-4.084737	0.07	323	2014-09-20	07:26:14
327	50.317442	-4.08474	0.21	285.4	2014-09-20	07:26:15
328	50.317441	-4.084745	0.42	257.2	2014-09-20	07:26:16
329	50.31744	-4.084745	0.08	162.3	2014-09-20	07:26:18
330	50.317438	-4.084752	0.56	254.4	2014-09-20	07:26:19
331	50.317433	-4.084763	0.95	230.8	2014-09-20	07:26:20
332	50.317429	-4.084776	1.03	243.2	2014-09-20	07:26:21
333	50.317425	-4.084795	1.48	252.1	2014-09-20	07:26:22
334	50.317422	-4.084812	1.24	255.2	2014-09-20	07:26:23
335	50.31742	-4.084825	0.91	258.1	2014-09-20	07:26:24
336	50.317418	-4.084834	0.66	251.9	2014-09-20	07:26:25
337	50.317417	-4.084843	0.67	252.9	2014-09-20	07:26:26
338	50.317414	-4.084854	0.86	251	2014-09-20	07:26:27
339	50.31741	-4.084868	1.1	244.3	2014-09-20	07:26:28
340	50.317403	-4.084882	1.29	233.1	2014-09-20	07:26:29
341	50.317395	-4.084897	1.35	231.6	2014-09-20	07:26:30
342	50.317386	-4.084912	1.45	226	2014-09-20	07:26:31
343	50.317376	-4.084928	1.61	225.9	2014-09-20	07:26:32
344	50.317367	-4.084942	1.38	224.3	2014-09-20	07:26:33
345	50.317358	-4.084953	1.27	217.1	2014-09-20	07:26:34
346	50.317346	-4.084967	1.65	217.3	2014-09-20	07:26:35
347	50.317335	-4.084979	1.54	214.6	2014-09-20	07:26:36
348	50.317322	-4.084989	1.59	205.3	2014-09-20	07:26:37
349	50.317308	-4.084998	1.68	202.2	2014-09-20	07:26:38
350	50.317294	-4.085009	1.73	207.4	2014-09-20	07:26:39
351	50.31728	-4.085019	1.69	205.2	2014-09-20	07:26:40
352	50.317267	-4.08503	1.67	207.5	2014-09-20	07:26:41
353	50.317255	-4.085042	1.62	211.1	2014-09-20	07:26:42
354	50.317242	-4.085052	1.55	209.6	2014-09-20	07:26:43
355	50.317231	-4.085061	1.45	206.2	2014-09-20	07:26:44
356	50.317218	-4.085069	1.57	200	2014-09-20	07:26:45
357	50.317204	-4.085078	1.59	203.1	2014-09-20	07:26:46
358	50.317192	-4.085085	1.45	200.4	2014-09-20	07:26:47
359	50.317179	-4.085089	1.51	192.1	2014-09-20	07:26:48
360	50.317166	-4.085094	1.49	193.2	2014-09-20	07:26:49
361	50.317155	-4.085098	1.29	191.2	2014-09-20	07:26:50
362	50.317144	-4.085103	1.24	197	2014-09-20	07:26:51
363	50.317132	-4.085112	1.52	207.1	2014-09-20	07:26:52
364	50.31712	-4.085126	1.65	216.6	2014-09-20	07:26:53
365	50.317107	-4.085145	1.95	224	2014-09-20	07:26:54
366	50.317095	-4.085165	1.93	226.7	2014-09-20	07:26:55
367	50.317095	-4.085175	0.72	262.5	2014-09-20	07:26:56
368	50.317096	-4.08518	0.37	289.1	2014-09-20	07:26:57
369	50.31709	-4.085191	1	232.2	2014-09-20	07:26:58
370	50.317081	-4.085199	1.19	208	2014-09-20	07:26:59
371	50.317069	-4.085208	1.48	204.8	2014-09-20	07:27:00
372	50.317056	-4.085217	1.53	206.1	2014-09-20	07:27:01
373	50.317043	-4.085223	1.54	196.1	2014-09-20	07:27:02
374	50.317032	-4.085226	1.21	188.5	2014-09-20	07:27:03
375	50.317022	-4.085228	1.12	189.2	2014-09-20	07:27:04
376	50.31701	-4.085234	1.48	196.6	2014-09-20	07:27:05
377	50.316996	-4.085238	1.51	190.9	2014-09-20	07:27:06
378	50.316982	-4.085243	1.59	192.6	2014-09-20	07:27:07
379	50.316969	-4.085248	1.53	194	2014-09-20	07:27:08
380	50.316956	-4.085252	1.49	191	2014-09-20	07:27:09
381	50.316941	-4.085257	1.72	189.9	2014-09-20	07:27:10
382	50.316925	-4.085261	1.75	190	2014-09-20	07:27:11
383	50.316911	-4.085264	1.58	187.4	2014-09-20	07:27:12
384	50.316898	-4.085266	1.51	185	2014-09-20	07:27:13
385	50.316883	-4.085266	1.66	181.2	2014-09-20	07:27:14
386	50.316867	-4.085268	1.78	184.4	2014-09-20	07:27:15
387	50.31685	-4.085272	1.83	188.4	2014-09-20	07:27:16
388	50.316837	-4.085273	1.46	184	2014-09-20	07:27:17
389	50.316827	-4.085272	1.13	175.2	2014-09-20	07:27:18
390	50.316815	-4.085271	1.33	179	2014-09-20	07:27:19
391	50.316801	-4.085271	1.54	178.7	2014-09-20	07:27:20
392	50.316787	-4.085271	1.6	180.6	2014-09-20	07:27:21
393	50.316773	-4.08527	1.55	176.2	2014-09-20	07:27:22
394	50.316763	-4.085265	1.18	164.8	2014-09-20	07:27:23
395	50.316753	-4.085261	1.19	165.4	2014-09-20	07:27:24
396	50.316747	-4.085262	0.65	184.3	2014-09-20	07:27:25
397	50.316741	-4.085264	0.62	195.1	2014-09-20	07:27:26
398	50.316734	-4.085262	0.79	171.3	2014-09-20	07:27:27
399	50.316727	-4.085262	0.78	178.3	2014-09-20	07:27:28
400	50.316717	-4.085261	1.1	176.3	2014-09-20	07:27:29
401	50.316708	-4.085257	1.05	164.5	2014-09-20	07:27:30
402	50.316702	-4.085249	0.96	142	2014-09-20	07:27:31
403	50.316692	-4.085243	1.11	157.3	2014-09-20	07:27:32
404	50.316681	-4.085238	1.28	163.2	2014-09-20	07:27:33
405	50.31667	-4.085234	1.27	168.1	2014-09-20	07:27:34
406	50.31666	-4.085231	1.2	169.8	2014-09-20	07:27:35
407	50.31665	-4.085227	1.14	165.1	2014-09-20	07:27:36
408	50.316642	-4.085226	0.91	174.3	2014-09-20	07:27:37
409	50.316632	-4.085225	1.04	179	2014-09-20	07:27:38
410	50.316622	-4.085224	1.15	174.7	2014-09-20	07:27:39
411	50.316612	-4.085223	1.1	175	2014-09-20	07:27:40
412	50.316603	-4.085221	0.99	173.7	2014-09-20	07:27:41
413	50.316596	-4.085219	0.85	171.1	2014-09-20	07:27:42
414	50.316591	-4.085218	0.55	175.1	2014-09-20	07:27:43
415	50.316586	-4.085217	0.55	170	2014-09-20	07:27:44
416	50.316581	-4.085215	0.63	167.9	2014-09-20	07:27:45
417	50.316573	-4.085216	0.81	185.5	2014-09-20	07:27:46
418	50.316567	-4.085213	0.75	163.4	2014-09-20	07:27:47
419	50.316561	-4.085209	0.7	155.3	2014-09-20	07:27:48
420	50.316556	-4.085205	0.63	154.8	2014-09-20	07:27:49
421	50.31655	-4.085201	0.7	153.1	2014-09-20	07:27:50
422	50.316543	-4.085197	0.83	161.5	2014-09-20	07:27:51
423	50.316536	-4.085194	0.84	162.3	2014-09-20	07:27:52
424	50.316532	-4.085195	0.46	191.3	2014-09-20	07:27:53
425	50.316532	-4.085196	0.04	277.4	2014-09-20	07:27:55
426	50.316532	-4.085186	0.69	89.3	2014-09-20	07:27:56
427	50.316535	-4.085173	1.01	73.3	2014-09-20	07:27:57
428	50.316538	-4.085155	1.34	76.3	2014-09-20	07:27:58
429	50.316541	-4.085138	1.24	72.5	2014-09-20	07:27:59
430	50.316546	-4.085122	1.27	63.4	2014-09-20	07:28:00
431	50.316551	-4.085107	1.17	60.9	2014-09-20	07:28:01
432	50.316557	-4.085094	1.16	56.7	2014-09-20	07:28:02
433	50.316565	-4.08508	1.32	47.8	2014-09-20	07:28:03
434	50.316578	-4.085067	1.76	32.1	2014-09-20	07:28:04
435	50.316594	-4.08505	2.13	34	2014-09-20	07:28:05
436	50.316606	-4.085034	1.73	41.6	2014-09-20	07:28:06
437	50.316611	-4.085024	0.9	54.2	2014-09-20	07:28:07
438	50.316611	-4.085022	0.06	66.5	2014-09-20	07:28:09
439	50.31661	-4.085021	0.17	145.8	2014-09-20	07:28:10
440	50.316609	-4.085021	0.06	167.8	2014-09-20	07:28:11
441	50.316609	-4.085021	0.07	184.4	2014-09-20	07:28:12
442	50.316608	-4.08502	0.09	147.4	2014-09-20	07:28:13
443	50.316607	-4.08502	0.05	194.5	2014-09-20	07:28:14
444	50.316607	-4.08502	0.03	108.6	2014-09-20	07:28:15
445	50.316608	-4.08502	0.02	0	2014-09-20	07:28:16
446	50.316608	-4.08502	0.09	12	2014-09-20	07:28:17
447	50.316608	-4.08502	0.03	212.6	2014-09-20	07:28:18
448	50.316607	-4.08502	0.03	175	2014-09-20	07:28:20
449	50.316608	-4.08502	0.02	296.6	2014-09-20	07:28:21
450	50.316608	-4.08502	0.02	9.6	2014-09-20	07:28:23
451	50.316608	-4.08502	0.03	247.5	2014-09-20	07:28:24
452	50.316607	-4.08502	0.06	174.2	2014-09-20	07:28:25
453	50.316607	-4.085021	0.04	211.8	2014-09-20	07:28:26
454	50.316607	-4.085021	0.02	270	2014-09-20	07:28:27
455	50.316607	-4.085021	0.02	270	2014-09-20	07:28:28
456	50.316606	-4.085021	0.09	192	2014-09-20	07:28:29
457	50.316606	-4.085024	0.1	248.6	2014-09-20	07:28:31
458	50.316608	-4.085024	0.27	358.8	2014-09-20	07:28:32
459	50.316607	-4.085026	0.07	247.1	2014-09-20	07:28:34
460	50.316607	-4.085027	0.07	253.9	2014-09-20	07:28:35
461	50.316607	-4.085028	0.06	260.5	2014-09-20	07:28:36
462	50.316607	-4.085028	0.07	195.4	2014-09-20	07:28:37
463	50.316606	-4.085028	0.06	171	2014-09-20	07:28:39
464	50.316606	-4.085025	0.23	75.9	2014-09-20	07:28:40
465	50.316606	-4.085024	0.04	118	2014-09-20	07:28:41
466	50.316606	-4.085024	0.06	138.1	2014-09-20	07:28:42
467	50.316606	-4.085024	0.01	270	2014-09-20	07:28:43
468	50.316605	-4.085024	0.06	200.1	2014-09-20	07:28:45
469	50.316607	-4.085023	0.32	21.7	2014-09-20	07:28:46
470	50.316608	-4.085023	0.04	342.3	2014-09-20	07:28:47
471	50.316607	-4.085023	0.06	197.7	2014-09-20	07:28:48
472	50.316604	-4.085025	0.41	203.2	2014-09-20	07:28:49
473	50.316601	-4.085027	0.34	200.6	2014-09-20	07:28:50
474	50.3166	-4.085028	0.06	210.2	2014-09-20	07:28:52
475	50.3166	-4.085027	0.04	90	2014-09-20	07:28:53
476	50.3166	-4.085028	0.03	270	2014-09-20	07:28:54
477	50.3166	-4.085028	0.04	257.8	2014-09-20	07:28:55
478	50.3166	-4.085029	0.08	250.2	2014-09-20	07:28:56
479	50.3166	-4.085029	0.03	315.7	2014-09-20	07:28:57
480	50.3166	-4.08503	0.05	258.1	2014-09-20	07:28:58
481	50.316599	-4.08503	0.03	202.2	2014-09-20	07:28:59
482	50.3166	-4.085031	0.05	291.7	2014-09-20	07:29:00
483	50.316599	-4.085032	0.06	227.9	2014-09-20	07:29:01
484	50.316599	-4.085032	0.05	248.3	2014-09-20	07:29:02
485	50.316599	-4.085033	0.06	279.5	2014-09-20	07:29:03
486	50.316599	-4.085034	0.09	257.2	2014-09-20	07:29:04
487	50.316601	-4.085041	0.52	300	2014-09-20	07:29:05
488	50.316602	-4.085041	0.05	303.6	2014-09-20	07:29:06
489	50.316602	-4.085042	0.04	258	2014-09-20	07:29:07
490	50.316601	-4.085043	0.11	264.9	2014-09-20	07:29:08
491	50.316602	-4.085045	0.11	290.6	2014-09-20	07:29:09
492	50.3166	-4.085051	0.48	239.5	2014-09-20	07:29:10
493	50.316597	-4.085056	0.47	233.2	2014-09-20	07:29:11
494	50.316597	-4.085058	0.07	250.3	2014-09-20	07:29:13
495	50.3166	-4.085057	0.39	6.9	2014-09-20	07:29:14
496	50.316601	-4.085057	0.06	348.7	2014-09-20	07:29:16
497	50.316601	-4.085058	0.04	243.4	2014-09-20	07:29:17
498	50.316602	-4.085059	0.08	308.1	2014-09-20	07:29:18
499	50.316601	-4.085061	0.08	255.7	2014-09-20	07:29:20
500	50.316601	-4.085063	0.06	282.5	2014-09-20	07:29:22
501	50.316602	-4.085064	0.07	277.9	2014-09-20	07:29:23
502	50.316601	-4.085065	0.07	257.5	2014-09-20	07:29:25
503	50.316601	-4.085066	0.1	218.7	2014-09-20	07:29:26
504	50.3166	-4.085067	0.05	200.8	2014-09-20	07:29:27
505	50.3166	-4.085067	0.06	239.7	2014-09-20	07:29:28
506	50.3166	-4.085068	0.03	249.8	2014-09-20	07:29:29
507	50.3166	-4.085068	0.04	270	2014-09-20	07:29:30
508	50.3166	-4.085068	0.03	231.9	2014-09-20	07:29:31
509	50.3166	-4.085069	0.03	223.2	2014-09-20	07:29:32
510	50.316597	-4.085073	0.38	232	2014-09-20	07:29:33
511	50.316597	-4.085074	0.08	231.9	2014-09-20	07:29:34
512	50.316601	-4.085073	0.48	7.2	2014-09-20	07:29:35
513	50.316604	-4.085076	0.18	325.9	2014-09-20	07:29:37
514	50.316603	-4.085076	0.07	204.4	2014-09-20	07:29:38
515	50.3166	-4.085079	0.42	213.2	2014-09-20	07:29:39
516	50.316597	-4.085085	0.56	223.4	2014-09-20	07:29:40
517	50.316593	-4.085089	0.49	220.2	2014-09-20	07:29:41
518	50.316592	-4.085091	0.09	225.1	2014-09-20	07:29:43
519	50.316592	-4.085093	0.07	261.8	2014-09-20	07:29:45
520	50.316592	-4.085093	0.03	316.8	2014-09-20	07:29:46
521	50.316591	-4.085094	0.07	220.6	2014-09-20	07:29:47
522	50.316591	-4.085094	0.06	192	2014-09-20	07:29:48
523	50.316587	-4.085097	0.51	208.6	2014-09-20	07:29:49
524	50.316583	-4.085099	0.21	197.7	2014-09-20	07:29:51
525	50.316587	-4.085099	0.36	2.9	2014-09-20	07:29:52
526	50.316589	-4.085097	0.31	23.5	2014-09-20	07:29:53
527	50.316589	-4.085098	0.03	233.6	2014-09-20	07:29:54
528	50.316589	-4.085099	0.1	233.8	2014-09-20	07:29:55
529	50.316596	-4.085106	1.03	328.8	2014-09-20	07:29:56
530	50.316606	-4.08511	1.15	344.7	2014-09-20	07:29:57
531	50.316618	-4.085114	1.29	349.6	2014-09-20	07:29:58
532	50.316634	-4.085111	1.87	5.7	2014-09-20	07:29:59
533	50.316658	-4.085106	2.61	7.2	2014-09-20	07:30:00
534	50.316686	-4.085098	3.14	10.8	2014-09-20	07:30:01
535	50.316717	-4.08509	3.53	9.2	2014-09-20	07:30:02
536	50.316741	-4.085083	2.73	10.2	2014-09-20	07:30:03
537	50.316751	-4.08508	1.16	11.2	2014-09-20	07:30:04
538	50.316754	-4.085079	0.18	11.4	2014-09-20	07:30:06
539	50.316754	-4.085079	0.01	90	2014-09-20	07:30:07
540	50.316761	-4.085083	0.76	336.9	2014-09-20	07:30:08
541	50.31677	-4.085087	1.04	345.4	2014-09-20	07:30:09
542	50.316781	-4.085089	1.27	353	2014-09-20	07:30:10
543	50.316795	-4.085089	1.6	1	2014-09-20	07:30:11
544	50.316816	-4.085085	2.37	6.9	2014-09-20	07:30:12
545	50.316846	-4.085076	3.32	11.2	2014-09-20	07:30:13
546	50.316881	-4.085065	4.03	10.7	2014-09-20	07:30:14
547	50.316918	-4.085053	4.21	11.5	2014-09-20	07:30:15
548	50.316956	-4.085052	4.19	1	2014-09-20	07:30:16
549	50.316995	-4.085064	4.41	349.3	2014-09-20	07:30:17
550	50.317036	-4.085079	4.69	346.7	2014-09-20	07:30:18
551	50.317078	-4.085101	4.95	341.3	2014-09-20	07:30:19
552	50.317121	-4.085129	5.21	337.7	2014-09-20	07:30:20
553	50.317166	-4.085156	5.32	338.8	2014-09-20	07:30:21
554	50.31721	-4.085183	5.29	339	2014-09-20	07:30:22
555	50.317254	-4.085206	5.15	341.7	2014-09-20	07:30:23
556	50.317292	-4.085228	4.56	339.5	2014-09-20	07:30:24
557	50.317319	-4.085249	3.31	333.3	2014-09-20	07:30:25
558	50.317337	-4.085263	2.19	333.9	2014-09-20	07:30:26
559	50.317354	-4.085282	2.33	323.9	2014-09-20	07:30:27
560	50.317359	-4.085294	1.01	303.1	2014-09-20	07:30:28
561	50.317359	-4.085307	0.94	270	2014-09-20	07:30:29
562	50.317364	-4.085322	1.23	298.6	2014-09-20	07:30:30
563	50.317375	-4.085336	1.62	322.6	2014-09-20	07:30:31
564	50.317311	-4.085327	1.8	174.7	2014-09-20	07:30:35
565	50.317221	-4.085171	7.45	132.1	2014-09-20	07:30:37
566	50.31714	-4.085145	9.21	168.5	2014-09-20	07:30:38
567	50.317102	-4.085144	4.25	178.6	2014-09-20	07:30:39
568	50.317077	-4.085152	2.8	191	2014-09-20	07:30:40
569	50.317066	-4.085156	1.29	193.9	2014-09-20	07:30:41
570	50.317067	-4.085149	0.53	73.8	2014-09-20	07:30:42
571	50.317066	-4.085143	0.22	109.4	2014-09-20	07:30:44
572	50.317054	-4.085146	1.34	190.5	2014-09-20	07:30:45
573	50.317039	-4.085156	1.81	203	2014-09-20	07:30:46
574	50.317027	-4.085167	1.59	208	2014-09-20	07:30:47
575	50.317026	-4.085174	0.53	264	2014-09-20	07:30:48
576	50.31703	-4.085179	0.51	321.3	2014-09-20	07:30:49
577	50.317025	-4.085186	0.74	228.8	2014-09-20	07:30:50
578	50.317015	-4.0852	1.5	220.8	2014-09-20	07:30:51
579	50.317003	-4.08522	1.93	225.2	2014-09-20	07:30:52
580	50.316989	-4.085239	2.06	222.9	2014-09-20	07:30:53
581	50.316973	-4.085259	2.25	217.6	2014-09-20	07:30:54
582	50.316962	-4.085279	1.9	227.8	2014-09-20	07:30:55
583	50.316956	-4.085294	1.26	238.7	2014-09-20	07:30:56
584	50.31695	-4.085307	1.21	234.2	2014-09-20	07:30:57
585	50.31694	-4.085319	1.39	216.9	2014-09-20	07:30:58
586	50.316928	-4.085327	1.45	202.2	2014-09-20	07:30:59
587	50.316915	-4.085334	1.48	200.4	2014-09-20	07:31:00
588	50.316904	-4.08534	1.33	199.4	2014-09-20	07:31:01
589	50.31689	-4.085345	1.53	192.6	2014-09-20	07:31:02
590	50.316879	-4.085348	1.27	188.7	2014-09-20	07:31:03
591	50.31687	-4.085351	1.03	192.6	2014-09-20	07:31:04
592	50.316861	-4.085354	1.02	193.2	2014-09-20	07:31:05
593	50.316852	-4.085357	1.03	193	2014-09-20	07:31:06
594	50.316844	-4.085359	0.96	187.5	2014-09-20	07:31:07
595	50.316836	-4.085359	0.88	178.8	2014-09-20	07:31:08
596	50.316827	-4.085358	0.93	177	2014-09-20	07:31:09
597	50.316817	-4.085358	1.12	179.1	2014-09-20	07:31:10
598	50.316806	-4.08536	1.32	184.6	2014-09-20	07:31:11
599	50.316795	-4.08536	1.21	182.5	2014-09-20	07:31:12
600	50.316788	-4.08536	0.77	177.4	2014-09-20	07:31:13
601	50.316786	-4.085359	0.1	173.3	2014-09-20	07:31:15
602	50.316787	-4.085359	0.09	8.1	2014-09-20	07:31:16
603	50.316787	-4.085359	0.03	11.5	2014-09-20	07:31:18
604	50.316783	-4.085359	0.47	179.2	2014-09-20	07:31:19
605	50.31678	-4.085357	0.38	161.9	2014-09-20	07:31:20
606	50.316777	-4.085355	0.31	150.2	2014-09-20	07:31:21
607	50.316776	-4.085352	0.14	125.6	2014-09-20	07:31:23
608	50.316772	-4.085348	0.52	149.8	2014-09-20	07:31:24
609	50.316766	-4.085346	0.62	167.3	2014-09-20	07:31:25
610	50.316762	-4.085344	0.53	159.5	2014-09-20	07:31:26
611	50.316762	-4.085343	0.03	123.6	2014-09-20	07:31:28
612	50.316761	-4.085343	0.07	139.4	2014-09-20	07:31:29
613	50.316761	-4.085342	0.08	147.9	2014-09-20	07:31:30
614	50.316758	-4.085341	0.3	168.7	2014-09-20	07:31:31
615	50.316755	-4.085339	0.36	158.6	2014-09-20	07:31:32
616	50.316753	-4.085339	0.08	177.9	2014-09-20	07:31:34
617	50.316756	-4.085335	0.22	49.1	2014-09-20	07:31:36
618	50.316756	-4.085334	0.04	103.8	2014-09-20	07:31:37
619	50.31675	-4.085334	0.64	179	2014-09-20	07:31:38
620	50.316744	-4.085332	0.66	170.1	2014-09-20	07:31:39
621	50.31674	-4.08533	0.52	157.6	2014-09-20	07:31:40
622	50.316737	-4.085326	0.4	145.2	2014-09-20	07:31:41
623	50.316736	-4.085325	0.07	123.4	2014-09-20	07:31:43
624	50.316736	-4.085325	0.02	163.3	2014-09-20	07:31:44
625	50.316736	-4.085324	0.08	76.3	2014-09-20	07:31:45
626	50.316736	-4.085323	0.08	90	2014-09-20	07:31:46
627	50.316737	-4.085322	0.04	47	2014-09-20	07:31:47
628	50.316737	-4.085322	0.03	12.9	2014-09-20	07:31:48
629	50.316737	-4.085322	0.01	29.6	2014-09-20	07:31:49
630	50.316736	-4.085321	0.08	147.4	2014-09-20	07:31:50
631	50.316736	-4.085321	0.07	143.5	2014-09-20	07:31:51
632	50.316736	-4.08532	0.04	133	2014-09-20	07:31:52
633	50.316736	-4.08532	0.03	112.5	2014-09-20	07:31:53
634	50.316733	-4.085316	0.43	138.8	2014-09-20	07:31:54
635	50.316729	-4.085312	0.54	144.3	2014-09-20	07:31:55
636	50.316725	-4.085306	0.54	138.3	2014-09-20	07:31:56
637	50.316722	-4.085302	0.51	136.7	2014-09-20	07:31:57
638	50.316721	-4.0853	0.09	115.4	2014-09-20	07:31:58
639	50.316721	-4.085299	0.1	111.7	2014-09-20	07:31:59
640	50.316721	-4.085298	0.1	119.3	2014-09-20	07:32:00
641	50.316718	-4.085291	0.29	123.6	2014-09-20	07:32:02
642	50.316718	-4.08529	0.07	115	2014-09-20	07:32:03
643	50.316717	-4.085289	0.09	130.4	2014-09-20	07:32:04
644	50.316713	-4.085283	0.63	130.4	2014-09-20	07:32:05
645	50.316709	-4.085277	0.59	140.6	2014-09-20	07:32:06
646	50.316704	-4.085274	0.63	157.9	2014-09-20	07:32:07
647	50.3167	-4.08527	0.53	150.1	2014-09-20	07:32:08
648	50.316696	-4.085265	0.55	137.4	2014-09-20	07:32:09
649	50.316695	-4.085264	0.15	151.4	2014-09-20	07:32:10
650	50.316694	-4.085263	0.07	157.6	2014-09-20	07:32:12
651	50.316693	-4.085263	0.06	152.4	2014-09-20	07:32:13
652	50.316693	-4.085262	0.09	150.7	2014-09-20	07:32:14
653	50.316689	-4.085259	0.52	152.5	2014-09-20	07:32:15
654	50.316685	-4.085257	0.44	162.6	2014-09-20	07:32:16
655	50.316683	-4.085253	0.16	121	2014-09-20	07:32:18
656	50.316683	-4.085252	0.1	106.3	2014-09-20	07:32:19
657	50.316683	-4.085251	0.09	130.4	2014-09-20	07:32:20
658	50.316682	-4.085251	0.03	156.5	2014-09-20	07:32:21
659	50.316682	-4.085251	0.04	162.3	2014-09-20	07:32:22
660	50.316682	-4.08525	0.03	106.6	2014-09-20	07:32:23
661	50.316681	-4.085249	0.06	123.1	2014-09-20	07:32:25
662	50.316681	-4.085249	0.06	167.8	2014-09-20	07:32:26
663	50.31668	-4.085248	0.09	160.6	2014-09-20	07:32:27
664	50.316679	-4.085247	0.13	151.8	2014-09-20	07:32:28
665	50.316678	-4.085247	0.1	145.1	2014-09-20	07:32:29
666	50.316681	-4.085247	0.33	0	2014-09-20	07:32:30
667	50.316679	-4.085244	0.3	135.8	2014-09-20	07:32:31
668	50.316672	-4.085238	0.87	153.4	2014-09-20	07:32:32
669	50.316664	-4.085232	1.03	152.8	2014-09-20	07:32:33
670	50.316654	-4.085222	1.32	150.3	2014-09-20	07:32:34
671	50.316644	-4.085214	1.24	150.9	2014-09-20	07:32:35
672	50.316634	-4.085206	1.23	152.3	2014-09-20	07:32:36
673	50.316625	-4.085198	1.14	150	2014-09-20	07:32:37
674	50.316621	-4.085186	0.96	117.9	2014-09-20	07:32:38
675	50.31662	-4.085174	0.85	102	2014-09-20	07:32:39
676	50.316617	-4.085165	0.69	114.2	2014-09-20	07:32:40
677	50.316615	-4.085157	0.63	117.3	2014-09-20	07:32:41
678	50.316613	-4.085144	0.98	104.2	2014-09-20	07:32:42
679	50.316611	-4.085131	0.94	100.2	2014-09-20	07:32:43
680	50.316614	-4.085116	1.12	73.5	2014-09-20	07:32:44
681	50.31662	-4.085103	1.16	52.9	2014-09-20	07:32:45
682	50.316629	-4.085093	1.18	37.2	2014-09-20	07:32:46
683	50.316641	-4.085085	1.48	23.4	2014-09-20	07:32:47
684	50.316656	-4.085077	1.77	17.8	2014-09-20	07:32:48
685	50.316678	-4.085062	2.7	22.4	2014-09-20	07:32:49
686	50.316709	-4.085045	3.63	20.5	2014-09-20	07:32:50
687	50.316744	-4.085026	4.07	19.3	2014-09-20	07:32:51
688	50.316777	-4.085009	3.94	17	2014-09-20	07:32:52
689	50.316809	-4.084995	3.63	16.2	2014-09-20	07:32:53
690	50.316836	-4.084985	3.12	13	2014-09-20	07:32:54
691	50.316854	-4.084982	2.04	6.9	2014-09-20	07:32:55
692	50.31686	-4.084982	0.64	0.5	2014-09-20	07:32:56
693	50.316859	-4.084981	0.08	171.3	2014-09-20	07:32:58
694	50.316858	-4.084981	0.1	176.8	2014-09-20	07:32:59
695	50.316863	-4.084991	0.88	310.2	2014-09-20	07:33:00
696	50.31687	-4.084997	0.96	331.9	2014-09-20	07:33:01
697	50.31688	-4.085002	1.16	343.2	2014-09-20	07:33:02
698	50.316893	-4.085005	1.44	352.2	2014-09-20	07:33:03
699	50.316914	-4.085005	2.26	358.9	2014-09-20	07:33:04
700	50.316944	-4.085006	3.37	359	2014-09-20	07:33:05
701	50.316975	-4.085013	3.53	352.4	2014-09-20	07:33:06
702	50.316999	-4.085022	2.74	345.8	2014-09-20	07:33:07
703	50.317011	-4.085027	1.34	344.5	2014-09-20	07:33:08
704	50.317015	-4.085032	0.54	323.1	2014-09-20	07:33:09
705	50.317016	-4.085041	0.69	288.2	2014-09-20	07:33:10
706	50.317016	-4.085051	0.75	266.4	2014-09-20	07:33:11
707	50.317012	-4.085066	1.13	246.2	2014-09-20	07:33:12
708	50.317006	-4.085083	1.43	240.7	2014-09-20	07:33:13
709	50.317	-4.085101	1.43	242.4	2014-09-20	07:33:14
710	50.316995	-4.085118	1.3	246.7	2014-09-20	07:33:15
711	50.316991	-4.085131	0.99	246.1	2014-09-20	07:33:16
712	50.316983	-4.085143	1.23	223.3	2014-09-20	07:33:17
713	50.316974	-4.085153	1.31	215.9	2014-09-20	07:33:18
714	50.316967	-4.085162	0.94	218.4	2014-09-20	07:33:19
715	50.316961	-4.085169	0.86	219.9	2014-09-20	07:33:20
716	50.316956	-4.085177	0.82	219.3	2014-09-20	07:33:21
717	50.316947	-4.085184	1.13	207.7	2014-09-20	07:33:22
718	50.316936	-4.085188	1.18	195.2	2014-09-20	07:33:23
719	50.316926	-4.085194	1.25	197.7	2014-09-20	07:33:24
720	50.316915	-4.085197	1.19	190.4	2014-09-20	07:33:25
721	50.316907	-4.085199	0.95	190.9	2014-09-20	07:33:26
722	50.316899	-4.085201	0.89	189.3	2014-09-20	07:33:27
723	50.31689	-4.085204	0.96	191.1	2014-09-20	07:33:28
724	50.316882	-4.085206	0.99	188.3	2014-09-20	07:33:29
725	50.316875	-4.085206	0.73	181.8	2014-09-20	07:33:30
726	50.316872	-4.085206	0.36	177.2	2014-09-20	07:33:31
727	50.316868	-4.085203	0.46	154.5	2014-09-20	07:33:32
728	50.316863	-4.085202	0.58	171.2	2014-09-20	07:33:33
729	50.316856	-4.085202	0.74	180.4	2014-09-20	07:33:34
730	50.316849	-4.085203	0.85	184.4	2014-09-20	07:33:35
731	50.316843	-4.085205	0.69	189.5	2014-09-20	07:33:36
732	50.316839	-4.085205	0.41	180.8	2014-09-20	07:33:37
733	50.316839	-4.085204	0.05	140.9	2014-09-20	07:33:38
734	50.316838	-4.085205	0.05	248.3	2014-09-20	07:33:39
735	50.316834	-4.085205	0.45	180.8	2014-09-20	07:33:40
736	50.31683	-4.085206	0.53	185.7	2014-09-20	07:33:41
737	50.316824	-4.085204	0.67	170.3	2014-09-20	07:33:42
738	50.316816	-4.085201	0.9	167.3	2014-09-20	07:33:43
739	50.316809	-4.085198	0.81	163.7	2014-09-20	07:33:44
740	50.316802	-4.085195	0.77	160.6	2014-09-20	07:33:45
741	50.316796	-4.085189	0.78	150	2014-09-20	07:33:46
742	50.316791	-4.085186	0.63	160.3	2014-09-20	07:33:47
743	50.316787	-4.085183	0.52	157.9	2014-09-20	07:33:48
744	50.316781	-4.08518	0.65	155.5	2014-09-20	07:33:49
745	50.316773	-4.085178	0.92	174.4	2014-09-20	07:33:50
746	50.316763	-4.08518	1.15	185.1	2014-09-20	07:33:51
747	50.316754	-4.08518	1	180.3	2014-09-20	07:33:52
748	50.31675	-4.08518	0.2	176.6	2014-09-20	07:33:54
749	50.316751	-4.085179	0.06	28.2	2014-09-20	07:33:55
750	50.316749	-4.08519	0.81	258.8	2014-09-20	07:33:56
751	50.316746	-4.085207	1.24	253.8	2014-09-20	07:33:57
752	50.316744	-4.085228	1.53	259.1	2014-09-20	07:33:58
753	50.316742	-4.085251	1.63	264.4	2014-09-20	07:33:59
754	50.316743	-4.085273	1.54	275.2	2014-09-20	07:34:00
755	50.316748	-4.085291	1.42	291.1	2014-09-20	07:34:01
756	50.316751	-4.085311	1.45	284.9	2014-09-20	07:34:02
757	50.31675	-4.085331	1.41	265.1	2014-09-20	07:34:03
758	50.316747	-4.085352	1.54	254.1	2014-09-20	07:34:04
759	50.316742	-4.085372	1.53	251.5	2014-09-20	07:34:05
760	50.316739	-4.085391	1.4	255.7	2014-09-20	07:34:06
761	50.316741	-4.085404	0.91	283.7	2014-09-20	07:34:07
762	50.316747	-4.085414	0.93	311.2	2014-09-20	07:34:08
763	50.316751	-4.08543	1.23	291.8	2014-09-20	07:34:09
764	50.316753	-4.085449	1.43	282	2014-09-20	07:34:10
765	50.316757	-4.085471	1.63	284.6	2014-09-20	07:34:11
766	50.316763	-4.085492	1.63	295.1	2014-09-20	07:34:12
767	50.316772	-4.085512	1.7	303.2	2014-09-20	07:34:13
768	50.316782	-4.085523	1.41	325.4	2014-09-20	07:34:14
769	50.316802	-4.085526	2.19	354.7	2014-09-20	07:34:15
770	50.316833	-4.085522	3.51	5.2	2014-09-20	07:34:16
771	50.316875	-4.085519	4.62	2.5	2014-09-20	07:34:17
772	50.316921	-4.08552	5.16	359.1	2014-09-20	07:34:18
773	50.316967	-4.085528	5.16	353.6	2014-09-20	07:34:19
774	50.317013	-4.085537	5.12	353.1	2014-09-20	07:34:20
775	50.317057	-4.085548	4.94	351.2	2014-09-20	07:34:21
776	50.317099	-4.085556	4.75	352.8	2014-09-20	07:34:22
777	50.317138	-4.085561	4.36	355.1	2014-09-20	07:34:23
778	50.317174	-4.085568	4.09	353.1	2014-09-20	07:34:24
779	50.317198	-4.085574	2.7	351	2014-09-20	07:34:25
780	50.317205	-4.085578	0.82	341.9	2014-09-20	07:34:26
781	50.317203	-4.085585	0.58	244.1	2014-09-20	07:34:27
782	50.317196	-4.085595	1.04	223.4	2014-09-20	07:34:28
783	50.317184	-4.085606	1.57	208.9	2014-09-20	07:34:29
784	50.31717	-4.085614	1.67	199.8	2014-09-20	07:34:30
785	50.317164	-4.085615	0.61	187.9	2014-09-20	07:34:31
786	50.317162	-4.085614	0.3	161.2	2014-09-20	07:34:32
787	50.317151	-4.085616	1.17	187	2014-09-20	07:34:33
788	50.317137	-4.085615	1.62	179.4	2014-09-20	07:34:34
789	50.31712	-4.085615	1.9	179.6	2014-09-20	07:34:35
790	50.317102	-4.085612	1.95	174.2	2014-09-20	07:34:36
791	50.317088	-4.085607	1.6	167.3	2014-09-20	07:34:37
792	50.31708	-4.085597	1.15	139.7	2014-09-20	07:34:38
793	50.317071	-4.085585	1.31	140.2	2014-09-20	07:34:39
794	50.317057	-4.085577	1.71	159.6	2014-09-20	07:34:40
795	50.317042	-4.085568	1.82	158.9	2014-09-20	07:34:41
796	50.317027	-4.085559	1.75	158.8	2014-09-20	07:34:42
797	50.317014	-4.085548	1.62	151.5	2014-09-20	07:34:43
798	50.317004	-4.085536	1.4	143.3	2014-09-20	07:34:44
799	50.316999	-4.085519	1.31	116.2	2014-09-20	07:34:45
800	50.316992	-4.085504	1.34	122.9	2014-09-20	07:34:46
801	50.31698	-4.085492	1.55	149.3	2014-09-20	07:34:47
802	50.316969	-4.085483	1.4	151.3	2014-09-20	07:34:48
803	50.316958	-4.085473	1.43	148.9	2014-09-20	07:34:49
804	50.316946	-4.085462	1.55	151.7	2014-09-20	07:34:50
805	50.316935	-4.085452	1.48	151.5	2014-09-20	07:34:51
806	50.316929	-4.08544	1.1	126.9	2014-09-20	07:34:52
807	50.316924	-4.085425	1.16	115.8	2014-09-20	07:34:53
808	50.316916	-4.085414	1.18	137.9	2014-09-20	07:34:54
809	50.316907	-4.085403	1.27	140.9	2014-09-20	07:34:55
810	50.316897	-4.085392	1.34	146.2	2014-09-20	07:34:56
811	50.316886	-4.085383	1.41	152	2014-09-20	07:34:57
812	50.316877	-4.085376	1.18	153	2014-09-20	07:34:58
813	50.316871	-4.085365	0.97	127.4	2014-09-20	07:34:59
814	50.316867	-4.085352	1.01	118.2	2014-09-20	07:35:00
815	50.316859	-4.08534	1.27	135.4	2014-09-20	07:35:01
816	50.316848	-4.08533	1.39	150.5	2014-09-20	07:35:02
817	50.316837	-4.085319	1.43	147.8	2014-09-20	07:35:03
818	50.316828	-4.085308	1.36	142.6	2014-09-20	07:35:04
819	50.316821	-4.085295	1.17	131.5	2014-09-20	07:35:05
820	50.316814	-4.085284	1.11	132.2	2014-09-20	07:35:06
821	50.316805	-4.085276	1.09	150.1	2014-09-20	07:35:07
822	50.316797	-4.085269	1.07	153.6	2014-09-20	07:35:08
823	50.316791	-4.085263	0.76	140.9	2014-09-20	07:35:09
824	50.316788	-4.085254	0.72	123.1	2014-09-20	07:35:10
825	50.316784	-4.085246	0.76	128.1	2014-09-20	07:35:11
826	50.316778	-4.08524	0.77	145.2	2014-09-20	07:35:12
827	50.316771	-4.085233	0.89	150.4	2014-09-20	07:35:13
828	50.316765	-4.085226	0.91	143	2014-09-20	07:35:14
829	50.316759	-4.085219	0.82	144.6	2014-09-20	07:35:15
830	50.316756	-4.085212	0.58	114.9	2014-09-20	07:35:16
831	50.316754	-4.085202	0.71	109.3	2014-09-20	07:35:17
832	50.31675	-4.085195	0.71	128.9	2014-09-20	07:35:18
833	50.316746	-4.085188	0.64	133.7	2014-09-20	07:35:19
834	50.316741	-4.085184	0.65	151.4	2014-09-20	07:35:20
835	50.316736	-4.08518	0.67	155.2	2014-09-20	07:35:21
836	50.316731	-4.085176	0.62	155.8	2014-09-20	07:35:22
837	50.316727	-4.085173	0.49	149.8	2014-09-20	07:35:23
838	50.316723	-4.085171	0.49	163.6	2014-09-20	07:35:24
839	50.316717	-4.085169	0.67	168.7	2014-09-20	07:35:25
840	50.31671	-4.085168	0.75	174.1	2014-09-20	07:35:26
841	50.316704	-4.085164	0.77	156.1	2014-09-20	07:35:27
842	50.316696	-4.085161	0.89	169.2	2014-09-20	07:35:28
843	50.316689	-4.085162	0.77	182.2	2014-09-20	07:35:29
844	50.316683	-4.085163	0.69	185.9	2014-09-20	07:35:30
845	50.316678	-4.085162	0.53	176.2	2014-09-20	07:35:31
846	50.316675	-4.085162	0.36	180	2014-09-20	07:35:32
847	50.316675	-4.085164	0.11	260.6	2014-09-20	07:35:33
848	50.316674	-4.085162	0.14	97.9	2014-09-20	07:35:34
849	50.316675	-4.085164	0.07	282	2014-09-20	07:35:36
850	50.316677	-4.085161	0.14	35.7	2014-09-20	07:35:38
851	50.316676	-4.085163	0.06	241.1	2014-09-20	07:35:40
852	50.316676	-4.085163	0.09	212.6	2014-09-20	07:35:41
853	50.316675	-4.085164	0.05	215.9	2014-09-20	07:35:43
854	50.316678	-4.085163	0.17	8.9	2014-09-20	07:35:45
855	50.316678	-4.085164	0.03	224.3	2014-09-20	07:35:46
856	50.316675	-4.085167	0.43	217.9	2014-09-20	07:35:47
857	50.316672	-4.08517	0.33	217.9	2014-09-20	07:35:48
858	50.316673	-4.08517	0.01	69.2	2014-09-20	07:35:50
859	50.316673	-4.08517	0.02	286.6	2014-09-20	07:35:52
860	50.316673	-4.08517	0.02	233.6	2014-09-20	07:35:53
861	50.316673	-4.08517	0.02	90	2014-09-20	07:35:54
862	50.31667	-4.085171	0.14	201.1	2014-09-20	07:35:56
863	50.31667	-4.085171	0.04	116.6	2014-09-20	07:35:57
864	50.31667	-4.08517	0.02	103.7	2014-09-20	07:35:59
865	50.31667	-4.08517	0.04	139	2014-09-20	07:36:00
866	50.316665	-4.085171	0.57	186.6	2014-09-20	07:36:01
867	50.316661	-4.085169	0.45	157.6	2014-09-20	07:36:02
868	50.31666	-4.085168	0.03	136.8	2014-09-20	07:36:04
869	50.31666	-4.085167	0.1	112.9	2014-09-20	07:36:05
870	50.316656	-4.085166	0.45	170.2	2014-09-20	07:36:06
871	50.316651	-4.085166	0.58	185.3	2014-09-20	07:36:07
872	50.316645	-4.085167	0.64	182.1	2014-09-20	07:36:08
873	50.316642	-4.085166	0.41	169.9	2014-09-20	07:36:09
874	50.316641	-4.085165	0.05	122.4	2014-09-20	07:36:11
875	50.316641	-4.085164	0.07	146.9	2014-09-20	07:36:12
876	50.31664	-4.085164	0.03	213.6	2014-09-20	07:36:13
877	50.31664	-4.085164	0.04	102	2014-09-20	07:36:14
878	50.316637	-4.085166	0.4	200.9	2014-09-20	07:36:15
879	50.316634	-4.085167	0.37	198.6	2014-09-20	07:36:16
880	50.316631	-4.085167	0.14	180	2014-09-20	07:36:18
881	50.316631	-4.085167	0.03	110.2	2014-09-20	07:36:19
882	50.316631	-4.085167	0.03	223.2	2014-09-20	07:36:20
883	50.316631	-4.085167	0.03	168.5	2014-09-20	07:36:21
884	50.31663	-4.085167	0.1	183.1	2014-09-20	07:36:22
885	50.316629	-4.085168	0.11	226.1	2014-09-20	07:36:23
886	50.316628	-4.085169	0.08	207.3	2014-09-20	07:36:25
887	50.316627	-4.08517	0.06	207.7	2014-09-20	07:36:26
888	50.316627	-4.08517	0.06	221.9	2014-09-20	07:36:27
889	50.316626	-4.085171	0.06	202.9	2014-09-20	07:36:28
890	50.316626	-4.085171	0.05	231.9	2014-09-20	07:36:29
891	50.316625	-4.085172	0.08	208.9	2014-09-20	07:36:30
892	50.316625	-4.085173	0.09	229.6	2014-09-20	07:36:31
893	50.316624	-4.085173	0.11	192.9	2014-09-20	07:36:32
894	50.316623	-4.085174	0.07	212.6	2014-09-20	07:36:34
895	50.316622	-4.085174	0.04	189.2	2014-09-20	07:36:36
896	50.316622	-4.085174	0.05	206.6	2014-09-20	07:36:37
897	50.316621	-4.085175	0.08	198	2014-09-20	07:36:38
898	50.316621	-4.085175	0.08	201.8	2014-09-20	07:36:39
899	50.31662	-4.085176	0.1	197.7	2014-09-20	07:36:40
900	50.316619	-4.085176	0.06	221.4	2014-09-20	07:36:41
901	50.316618	-4.085177	0.06	207.8	2014-09-20	07:36:43
902	50.316618	-4.085177	0.01	180	2014-09-20	07:36:44
903	50.316618	-4.085177	0.01	231.9	2014-09-20	07:36:45
904	50.316618	-4.085177	0.03	224.3	2014-09-20	07:36:46
905	50.316618	-4.085178	0.01	270	2014-09-20	07:36:47
906	50.316618	-4.085178	0.04	221	2014-09-20	07:36:48
907	50.316618	-4.085179	0.05	248.3	2014-09-20	07:36:49
908	50.316617	-4.085179	0.03	212.6	2014-09-20	07:36:50
909	50.316617	-4.085179	0.05	245.7	2014-09-20	07:36:51
910	50.316617	-4.08518	0.06	202.9	2014-09-20	07:36:52
911	50.316616	-4.08518	0.05	218.3	2014-09-20	07:36:53
912	50.316614	-4.085184	0.16	226.8	2014-09-20	07:36:55
913	50.316616	-4.085184	0.07	339.6	2014-09-20	07:36:57
914	50.316615	-4.085185	0.03	249.2	2014-09-20	07:36:58
915	50.316615	-4.085185	0.03	249.8	2014-09-20	07:36:59
916	50.316615	-4.085185	0.03	251	2014-09-20	07:37:00
917	50.316615	-4.085186	0.04	237.6	2014-09-20	07:37:01
918	50.316615	-4.085186	0.03	217	2014-09-20	07:37:03
919	50.316614	-4.085187	0.04	221	2014-09-20	07:37:04
920	50.316614	-4.085187	0.01	212.6	2014-09-20	07:37:05
921	50.316614	-4.085187	0.03	223.2	2014-09-20	07:37:06
922	50.316614	-4.085187	0.01	212.6	2014-09-20	07:37:07
923	50.316614	-4.085187	0.01	231.9	2014-09-20	07:37:08
924	50.316614	-4.085187	0.02	243.4	2014-09-20	07:37:09
925	50.316614	-4.085188	0.02	258.1	2014-09-20	07:37:11
926	50.316614	-4.085188	0.02	244.3	2014-09-20	07:37:12
927	50.316614	-4.085189	0.02	242	2014-09-20	07:37:14
928	50.316614	-4.085189	0.02	299.4	2014-09-20	07:37:15
929	50.316614	-4.085189	0.02	240.6	2014-09-20	07:37:16
930	50.316613	-4.08519	0.03	249.8	2014-09-20	07:37:17
931	50.316613	-4.08519	0.02	240.6	2014-09-20	07:37:18
932	50.316613	-4.08519	0.03	224.9	2014-09-20	07:37:19
933	50.316613	-4.08519	0.01	196.7	2014-09-20	07:37:21
934	50.316613	-4.08519	0.01	212.6	2014-09-20	07:37:22
935	50.316613	-4.08519	0	0	2014-09-20	07:37:23
936	50.316613	-4.085191	0.02	270	2014-09-20	07:37:24
937	50.31662	-4.085192	0.85	353.1	2014-09-20	07:37:25
938	50.316629	-4.085194	0.98	351.6	2014-09-20	07:37:26
939	50.316638	-4.085198	1.04	344.8	2014-09-20	07:37:27
940	50.316648	-4.085207	1.23	329.8	2014-09-20	07:37:28
941	50.316657	-4.085219	1.33	320.7	2014-09-20	07:37:29
942	50.316667	-4.085229	1.35	326.6	2014-09-20	07:37:30
943	50.316678	-4.085239	1.36	328.9	2014-09-20	07:37:31
944	50.316691	-4.085242	1.5	352.2	2014-09-20	07:37:32
945	50.316712	-4.085243	2.39	358.3	2014-09-20	07:37:33
946	50.316741	-4.085239	3.19	4.3	2014-09-20	07:37:34
947	50.316774	-4.085233	3.75	6.7	2014-09-20	07:37:35
948	50.316813	-4.085231	4.24	2.2	2014-09-20	07:37:36
949	50.316854	-4.08524	4.7	352.2	2014-09-20	07:37:37
950	50.316894	-4.08526	4.62	342.2	2014-09-20	07:37:38
951	50.316933	-4.085285	4.75	338.3	2014-09-20	07:37:39
952	50.316974	-4.085308	4.83	339.8	2014-09-20	07:37:40
953	50.317017	-4.085322	4.85	348	2014-09-20	07:37:41
954	50.317058	-4.085327	4.55	355.9	2014-09-20	07:37:42
955	50.317095	-4.085326	4.19	1	2014-09-20	07:37:43
956	50.317133	-4.085333	4.26	352.9	2014-09-20	07:37:44
957	50.317173	-4.085353	4.61	342	2014-09-20	07:37:45
958	50.317211	-4.085383	4.83	333.5	2014-09-20	07:37:46
959	50.317247	-4.085418	4.64	328.1	2014-09-20	07:37:47
960	50.317273	-4.085447	3.63	325	2014-09-20	07:37:48
961	50.317284	-4.085465	1.72	314	2014-09-20	07:37:49
962	50.317286	-4.085473	0.64	290.6	2014-09-20	07:37:50
963	50.317279	-4.085482	0.97	219.7	2014-09-20	07:37:51
964	50.317268	-4.08549	1.38	204.8	2014-09-20	07:37:52
965	50.317254	-4.085496	1.61	196.1	2014-09-20	07:37:53
966	50.317241	-4.085499	1.5	188	2014-09-20	07:37:54
967	50.31723	-4.0855	1.22	182.2	2014-09-20	07:37:55
968	50.31722	-4.085499	1.13	179.1	2014-09-20	07:37:56
969	50.317206	-4.085497	1.55	173.2	2014-09-20	07:37:57
970	50.317192	-4.085495	1.59	175.1	2014-09-20	07:37:58
971	50.317179	-4.085491	1.49	168.5	2014-09-20	07:37:59
972	50.317165	-4.085488	1.53	171.9	2014-09-20	07:38:00
973	50.317156	-4.085483	1.11	161.9	2014-09-20	07:38:01
974	50.317147	-4.085478	1.05	161.1	2014-09-20	07:38:02
975	50.317134	-4.085473	1.44	164.1	2014-09-20	07:38:03
976	50.317121	-4.08547	1.53	172.2	2014-09-20	07:38:04
977	50.31711	-4.085464	1.31	161.7	2014-09-20	07:38:05
978	50.317098	-4.085459	1.37	165.9	2014-09-20	07:38:06
979	50.317086	-4.085453	1.32	160	2014-09-20	07:38:07
980	50.317076	-4.085446	1.29	157.5	2014-09-20	07:38:08
981	50.317066	-4.085439	1.15	153.7	2014-09-20	07:38:09
982	50.317057	-4.085432	1.11	157	2014-09-20	07:38:10
983	50.317048	-4.085429	1.09	168.6	2014-09-20	07:38:11
984	50.317039	-4.085426	1.04	166.1	2014-09-20	07:38:12
985	50.31703	-4.085422	0.98	164.5	2014-09-20	07:38:13
986	50.317022	-4.085415	1.02	148.6	2014-09-20	07:38:14
987	50.317014	-4.08541	1	162	2014-09-20	07:38:15
988	50.317007	-4.085405	0.79	152.9	2014-09-20	07:38:16
989	50.317001	-4.085399	0.83	146.7	2014-09-20	07:38:17
990	50.316992	-4.085396	1.01	166	2014-09-20	07:38:18
991	50.316983	-4.085394	1.06	174.2	2014-09-20	07:38:19
992	50.316974	-4.085391	1.04	169.5	2014-09-20	07:38:20
993	50.316965	-4.08539	1.03	174.3	2014-09-20	07:38:21
994	50.316957	-4.085387	0.9	168.6	2014-09-20	07:38:22
995	50.316948	-4.085385	0.98	170.6	2014-09-20	07:38:23
996	50.316938	-4.085382	1.08	167.3	2014-09-20	07:38:24
997	50.31693	-4.085377	1.03	159.6	2014-09-20	07:38:25
998	50.316921	-4.085371	1.02	157.7	2014-09-20	07:38:26
999	50.316912	-4.085368	1.02	164.8	2014-09-20	07:38:27
1000	50.316905	-4.085363	0.88	160.3	2014-09-20	07:38:28
1001	50.316896	-4.085361	0.96	170.8	2014-09-20	07:38:29
1002	50.316888	-4.085358	0.96	167	2014-09-20	07:38:30
1003	50.316879	-4.085354	1.06	165.4	2014-09-20	07:38:31
1004	50.316869	-4.08535	1.1	163.6	2014-09-20	07:38:32
1005	50.316861	-4.085345	0.98	159.8	2014-09-20	07:38:33
1006	50.316855	-4.085338	0.86	142.4	2014-09-20	07:38:34
1007	50.316849	-4.085328	0.97	131.1	2014-09-20	07:38:35
1008	50.316842	-4.085321	0.92	147.5	2014-09-20	07:38:36
1009	50.316834	-4.085319	0.96	171.8	2014-09-20	07:38:37
1010	50.316826	-4.085316	0.85	167.8	2014-09-20	07:38:38
1011	50.316819	-4.085314	0.86	169.3	2014-09-20	07:38:39
1012	50.316815	-4.085311	0.49	152.3	2014-09-20	07:38:40
1013	50.316815	-4.085306	0.33	93.2	2014-09-20	07:38:41
1014	50.31681	-4.085301	0.6	144.6	2014-09-20	07:38:42
1015	50.316805	-4.085298	0.63	155.2	2014-09-20	07:38:43
1016	50.316798	-4.085294	0.83	163.3	2014-09-20	07:38:44
1017	50.316789	-4.085293	0.99	173.4	2014-09-20	07:38:45
1018	50.316781	-4.085293	0.9	180	2014-09-20	07:38:46
1019	50.316777	-4.085291	0.5	169.1	2014-09-20	07:38:47
1020	50.316777	-4.085285	0.45	81.8	2014-09-20	07:38:48
1021	50.316777	-4.085279	0.43	100	2014-09-20	07:38:49
1022	50.316773	-4.085276	0.45	147.4	2014-09-20	07:38:50
1023	50.316769	-4.085272	0.55	151.1	2014-09-20	07:38:51
1024	50.316764	-4.085271	0.57	175.2	2014-09-20	07:38:52
1025	50.316757	-4.085271	0.7	180	2014-09-20	07:38:53
1026	50.316751	-4.085272	0.67	183	2014-09-20	07:38:54
1027	50.316747	-4.085271	0.47	177.1	2014-09-20	07:38:55
1028	50.316745	-4.08527	0.31	164.3	2014-09-20	07:38:56
1029	50.316744	-4.085268	0.14	97.5	2014-09-20	07:38:57
1030	50.316744	-4.085268	0.05	110.5	2014-09-20	07:38:58
1031	50.316743	-4.085267	0.09	153.6	2014-09-20	07:38:59
1032	50.316744	-4.085265	0.15	79	2014-09-20	07:39:00
1033	50.316747	-4.085264	0.34	11	2014-09-20	07:39:01
1034	50.316747	-4.085262	0.09	77.2	2014-09-20	07:39:03
1035	50.316744	-4.08526	0.38	160.6	2014-09-20	07:39:04
1036	50.316744	-4.085258	0.08	103.7	2014-09-20	07:39:06
1037	50.316747	-4.085253	0.48	45.8	2014-09-20	07:39:07
1038	50.316749	-4.08525	0.18	34.9	2014-09-20	07:39:09
1039	50.316741	-4.085253	0.9	195	2014-09-20	07:39:10
1040	50.316733	-4.085255	0.99	186.9	2014-09-20	07:39:11
1041	50.316726	-4.085256	0.78	187.5	2014-09-20	07:39:12
1042	50.31672	-4.085255	0.64	170.9	2014-09-20	07:39:13
1043	50.316712	-4.085254	0.91	175.5	2014-09-20	07:39:14
1044	50.316701	-4.085255	1.24	185	2014-09-20	07:39:15
1045	50.316689	-4.085257	1.34	186.1	2014-09-20	07:39:16
1046	50.316677	-4.085259	1.27	185.1	2014-09-20	07:39:17
1047	50.316666	-4.085261	1.29	188	2014-09-20	07:39:18
1048	50.316659	-4.085265	0.77	199	2014-09-20	07:39:19
1049	50.31666	-4.085265	0.04	9.6	2014-09-20	07:39:20
1050	50.316663	-4.085257	0.62	59.4	2014-09-20	07:39:21
1051	50.316661	-4.08526	0.23	229	2014-09-20	07:39:22
1052	50.316664	-4.08527	0.78	292.6	2014-09-20	07:39:23
1053	50.316671	-4.085279	1.02	320.7	2014-09-20	07:39:24
1054	50.316681	-4.085289	1.32	327.9	2014-09-20	07:39:25
1055	50.316694	-4.085298	1.58	335.3	2014-09-20	07:39:26
1056	50.316708	-4.085308	1.72	336.5	2014-09-20	07:39:27
1057	50.316725	-4.085313	1.96	349.1	2014-09-20	07:39:28
1058	50.31675	-4.085316	2.76	355.1	2014-09-20	07:39:29
1059	50.316782	-4.085319	3.59	357.5	2014-09-20	07:39:30
1060	50.316823	-4.085324	4.5	354.8	2014-09-20	07:39:31
1061	50.316865	-4.085336	4.75	349.9	2014-09-20	07:39:32
1062	50.316907	-4.085351	4.8	346.9	2014-09-20	07:39:33
1063	50.316952	-4.085363	5.08	350.9	2014-09-20	07:39:34
1064	50.316997	-4.085376	5.2	349.2	2014-09-20	07:39:35
1065	50.317042	-4.085391	5.05	348	2014-09-20	07:39:36
1066	50.317085	-4.0854	4.81	352.4	2014-09-20	07:39:37
1067	50.317126	-4.085403	4.59	357.1	2014-09-20	07:39:38
1068	50.317163	-4.085411	4.22	352.3	2014-09-20	07:39:39
1069	50.317199	-4.085427	4.15	344.5	2014-09-20	07:39:40
1070	50.31723	-4.085453	3.86	331.3	2014-09-20	07:39:41
1071	50.317249	-4.085468	2.37	332.7	2014-09-20	07:39:42
1072	50.317256	-4.085477	0.99	320.5	2014-09-20	07:39:43
1073	50.317252	-4.085489	0.93	243.8	2014-09-20	07:39:44
1074	50.317241	-4.085496	1.33	203.8	2014-09-20	07:39:45
1075	50.317226	-4.085502	1.75	194	2014-09-20	07:39:46
1076	50.317209	-4.085509	1.9	194.4	2014-09-20	07:39:47
1077	50.317194	-4.085512	1.75	185.9	2014-09-20	07:39:48
1078	50.317182	-4.085507	1.32	164.8	2014-09-20	07:39:49
1079	50.317172	-4.085499	1.23	154.2	2014-09-20	07:39:50
1080	50.31716	-4.085496	1.4	169.5	2014-09-20	07:39:51
1081	50.317147	-4.085489	1.51	161.1	2014-09-20	07:39:52
1082	50.317137	-4.08548	1.31	151.4	2014-09-20	07:39:53
1083	50.317128	-4.08547	1.18	144.5	2014-09-20	07:39:54
1084	50.31712	-4.085459	1.21	138.4	2014-09-20	07:39:55
1085	50.317109	-4.085448	1.44	149	2014-09-20	07:39:56
1086	50.317095	-4.085438	1.69	152.7	2014-09-20	07:39:57
1087	50.317083	-4.085429	1.48	156.4	2014-09-20	07:39:58
1088	50.317069	-4.085422	1.63	161.9	2014-09-20	07:39:59
1089	50.317056	-4.085414	1.59	159.1	2014-09-20	07:40:00
1090	50.317045	-4.085407	1.36	158.1	2014-09-20	07:40:01
1091	50.317037	-4.085397	1.09	141.1	2014-09-20	07:40:02
1092	50.317029	-4.085389	1.07	146.4	2014-09-20	07:40:03
1093	50.317019	-4.085383	1.2	159.3	2014-09-20	07:40:04
1094	50.317008	-4.08538	1.23	170.8	2014-09-20	07:40:05
1095	50.316998	-4.085378	1.14	170.4	2014-09-20	07:40:06
1096	50.316992	-4.085373	0.76	154.3	2014-09-20	07:40:07
1097	50.316986	-4.085368	0.74	149	2014-09-20	07:40:08
1098	50.316981	-4.085362	0.7	142.1	2014-09-20	07:40:09
1099	50.316977	-4.085356	0.63	137.4	2014-09-20	07:40:10
1100	50.316972	-4.085353	0.63	161.7	2014-09-20	07:40:11
1101	50.316967	-4.085347	0.63	142	2014-09-20	07:40:12
1102	50.316962	-4.085344	0.6	157.2	2014-09-20	07:40:13
1103	50.316958	-4.085342	0.52	164.1	2014-09-20	07:40:14
1104	50.316955	-4.085337	0.47	129.4	2014-09-20	07:40:15
1105	50.316951	-4.085334	0.47	149.3	2014-09-20	07:40:16
1106	50.316948	-4.085329	0.55	141.7	2014-09-20	07:40:17
1107	50.316943	-4.085324	0.58	143.9	2014-09-20	07:40:18
1108	50.316939	-4.085321	0.5	152.1	2014-09-20	07:40:19
1109	50.316935	-4.085318	0.57	158.1	2014-09-20	07:40:20
1110	50.31693	-4.085316	0.55	163.8	2014-09-20	07:40:21
1111	50.316925	-4.085314	0.52	168.2	2014-09-20	07:40:22
1112	50.316921	-4.085313	0.48	168.7	2014-09-20	07:40:23
1113	50.316922	-4.085312	0.12	27.8	2014-09-20	07:40:24
1114	50.316921	-4.085312	0.1	169.2	2014-09-20	07:40:25
1115	50.316917	-4.08531	0.43	158.2	2014-09-20	07:40:26
1116	50.316913	-4.085308	0.55	166.1	2014-09-20	07:40:27
1117	50.316906	-4.085304	0.73	160.5	2014-09-20	07:40:28
1118	50.316901	-4.085302	0.67	167.7	2014-09-20	07:40:29
1119	50.316895	-4.085299	0.68	160.6	2014-09-20	07:40:30
1120	50.316889	-4.085297	0.7	168.2	2014-09-20	07:40:31
1121	50.316886	-4.085291	0.5	127.7	2014-09-20	07:40:32
1122	50.316885	-4.085286	0.39	111	2014-09-20	07:40:33
1123	50.31688	-4.085284	0.54	157.8	2014-09-20	07:40:34
1124	50.316876	-4.085282	0.53	169.1	2014-09-20	07:40:35
1125	50.31687	-4.085281	0.58	168.7	2014-09-20	07:40:36
1126	50.316867	-4.085279	0.36	162.7	2014-09-20	07:40:37
1127	50.316869	-4.085277	0.18	40.5	2014-09-20	07:40:38
1128	50.31687	-4.085271	0.46	72.3	2014-09-20	07:40:39
1129	50.316869	-4.085267	0.32	110.3	2014-09-20	07:40:40
1130	50.316864	-4.085265	0.52	168.2	2014-09-20	07:40:41
1131	50.316858	-4.085265	0.65	175.8	2014-09-20	07:40:42
1132	50.316853	-4.085265	0.61	183.4	2014-09-20	07:40:43
1133	50.316847	-4.085265	0.62	179.5	2014-09-20	07:40:44
1134	50.316842	-4.085266	0.57	187.9	2014-09-20	07:40:45
1135	50.316839	-4.085266	0.41	177.5	2014-09-20	07:40:46
1136	50.316836	-4.085265	0.33	167.6	2014-09-20	07:40:47
1137	50.316836	-4.085264	0.05	56	2014-09-20	07:40:48
1138	50.316835	-4.085263	0.12	149.8	2014-09-20	07:40:49
1139	50.31683	-4.085261	0.55	162.3	2014-09-20	07:40:50
1140	50.316826	-4.08526	0.48	173.6	2014-09-20	07:40:51
1141	50.316822	-4.08526	0.51	173.2	2014-09-20	07:40:52
1142	50.316817	-4.085259	0.49	171.6	2014-09-20	07:40:53
1143	50.316812	-4.08526	0.61	188.4	2014-09-20	07:40:54
1144	50.316805	-4.085261	0.78	188.8	2014-09-20	07:40:55
1145	50.316798	-4.085264	0.81	193.2	2014-09-20	07:40:56
1146	50.316793	-4.085266	0.55	192.6	2014-09-20	07:40:57
1147	50.31679	-4.085266	0.29	184.8	2014-09-20	07:40:58
1148	50.316791	-4.085265	0.08	54.7	2014-09-20	07:40:59
1149	50.31679	-4.085265	0.11	174.2	2014-09-20	07:41:00
1150	50.316785	-4.085263	0.58	167	2014-09-20	07:41:01
1151	50.31678	-4.085263	0.53	176.8	2014-09-20	07:41:02
1152	50.316776	-4.085264	0.43	188.8	2014-09-20	07:41:03
1153	50.316777	-4.085262	0.13	60.4	2014-09-20	07:41:04
1154	50.316783	-4.085257	0.79	28.2	2014-09-20	07:41:05
1155	50.316784	-4.085254	0.11	65.8	2014-09-20	07:41:07
1156	50.316784	-4.085254	0.01	90	2014-09-20	07:41:08
1157	50.316784	-4.085254	0	0	2014-09-20	07:41:09
1158	50.31678	-4.085255	0.45	195.1	2014-09-20	07:41:10
1159	50.316775	-4.085256	0.51	183.3	2014-09-20	07:41:11
1160	50.316771	-4.085259	0.55	206.8	2014-09-20	07:41:12
1161	50.316767	-4.085252	0.73	129.8	2014-09-20	07:41:13
1162	50.316759	-4.085243	1.07	143.4	2014-09-20	07:41:14
1163	50.316748	-4.085233	1.34	150	2014-09-20	07:41:15
1164	50.316739	-4.085219	1.47	136.6	2014-09-20	07:41:16
1165	50.316729	-4.085206	1.44	141.2	2014-09-20	07:41:17
1166	50.316721	-4.085197	1.16	143	2014-09-20	07:41:18
1167	50.316716	-4.085189	0.74	130.4	2014-09-20	07:41:19
1168	50.316716	-4.085177	0.86	95	2014-09-20	07:41:20
1169	50.316711	-4.085161	1.26	115.9	2014-09-20	07:41:21
1170	50.316707	-4.085142	1.4	109.1	2014-09-20	07:41:22
1171	50.316705	-4.085122	1.43	95.6	2014-09-20	07:41:23
1172	50.316706	-4.085103	1.37	84.5	2014-09-20	07:41:24
1173	50.31671	-4.085086	1.25	70.4	2014-09-20	07:41:25
1174	50.316716	-4.085075	0.99	52.3	2014-09-20	07:41:26
1175	50.316724	-4.085071	0.95	17.9	2014-09-20	07:41:27
1176	50.316742	-4.085066	2.04	9.6	2014-09-20	07:41:28
1177	50.316772	-4.085057	3.36	11.2	2014-09-20	07:41:29
1178	50.316806	-4.085045	3.89	13.3	2014-09-20	07:41:30
1179	50.316842	-4.085036	4.09	8.7	2014-09-20	07:41:31
1180	50.31688	-4.08503	4.22	6.1	2014-09-20	07:41:32
1181	50.316917	-4.085031	4.14	358.7	2014-09-20	07:41:33
1182	50.316953	-4.085037	4.09	353.6	2014-09-20	07:41:34
1183	50.31699	-4.08505	4.18	348	2014-09-20	07:41:35
1184	50.317028	-4.085068	4.39	342.6	2014-09-20	07:41:36
1185	50.317064	-4.085089	4.34	339.7	2014-09-20	07:41:37
1186	50.317103	-4.085111	4.54	339.8	2014-09-20	07:41:38
1187	50.31714	-4.085126	4.32	346	2014-09-20	07:41:39
1188	50.317171	-4.085132	3.46	352.6	2014-09-20	07:41:40
1189	50.317193	-4.085138	2.45	350.6	2014-09-20	07:41:41
1190	50.317202	-4.085136	1.09	5.7	2014-09-20	07:41:42
1191	50.317204	-4.085134	0.12	36.1	2014-09-20	07:41:44
1192	50.317201	-4.08515	1.17	253.4	2014-09-20	07:41:45
1193	50.317194	-4.085164	1.28	231.6	2014-09-20	07:41:46
1194	50.317185	-4.085175	1.32	216.1	2014-09-20	07:41:47
1195	50.317178	-4.085184	1	219.5	2014-09-20	07:41:48
1196	50.317169	-4.085191	1.08	207.2	2014-09-20	07:41:49
1197	50.317157	-4.085199	1.48	201.2	2014-09-20	07:41:50
1198	50.317144	-4.085206	1.47	199.9	2014-09-20	07:41:51
1199	50.317131	-4.085216	1.59	206.6	2014-09-20	07:41:52
1200	50.317117	-4.085225	1.69	203	2014-09-20	07:41:53
1201	50.317103	-4.085232	1.72	196.3	2014-09-20	07:41:54
1202	50.317091	-4.085235	1.36	191.1	2014-09-20	07:41:55
1203	50.317079	-4.08524	1.34	193.1	2014-09-20	07:41:56
1204	50.317065	-4.085245	1.63	192.9	2014-09-20	07:41:57
1205	50.31705	-4.08525	1.71	193.1	2014-09-20	07:41:58
1206	50.317037	-4.085255	1.41	195.2	2014-09-20	07:41:59
1207	50.317026	-4.085257	1.25	186.1	2014-09-20	07:42:00
1208	50.317014	-4.085261	1.37	192.2	2014-09-20	07:42:01
1209	50.317001	-4.085265	1.51	190.2	2014-09-20	07:42:02
1210	50.316991	-4.085266	1.07	184.8	2014-09-20	07:42:03
1211	50.316982	-4.085269	1.06	190.3	2014-09-20	07:42:04
1212	50.31697	-4.085275	1.39	199	2014-09-20	07:42:05
1213	50.316957	-4.085284	1.59	202	2014-09-20	07:42:06
1214	50.316943	-4.085292	1.64	199.5	2014-09-20	07:42:07
1215	50.316928	-4.085298	1.78	196	2014-09-20	07:42:08
1216	50.316917	-4.085303	1.25	195.5	2014-09-20	07:42:09
1217	50.316909	-4.085308	0.97	200.9	2014-09-20	07:42:10
1218	50.316899	-4.085314	1.18	201.5	2014-09-20	07:42:11
1219	50.316887	-4.085318	1.35	191.9	2014-09-20	07:42:12
1220	50.316876	-4.085323	1.23	195.7	2014-09-20	07:42:13
1221	50.316866	-4.085326	1.18	191.4	2014-09-20	07:42:14
1222	50.316858	-4.085328	0.85	188	2014-09-20	07:42:15
1223	50.316856	-4.085327	0.12	168.4	2014-09-20	07:42:17
1224	50.316851	-4.085329	0.63	191	2014-09-20	07:42:18
1225	50.316843	-4.085332	0.86	198.3	2014-09-20	07:42:19
1226	50.316837	-4.085337	0.82	202.7	2014-09-20	07:42:20
1227	50.316829	-4.085339	0.83	192.4	2014-09-20	07:42:21
1228	50.316823	-4.085342	0.74	192	2014-09-20	07:42:22
1229	50.31682	-4.085342	0.17	186.1	2014-09-20	07:42:24
1230	50.316819	-4.085342	0.05	207.3	2014-09-20	07:42:25
1231	50.316819	-4.085342	0.08	170.8	2014-09-20	07:42:26
1232	50.316818	-4.085342	0.08	158.2	2014-09-20	07:42:27
1233	50.316817	-4.085342	0.07	204.4	2014-09-20	07:42:28
1234	50.316814	-4.085345	0.48	205.2	2014-09-20	07:42:29
1235	50.316811	-4.085346	0.26	198.9	2014-09-20	07:42:30
1236	50.316811	-4.085347	0.02	270	2014-09-20	07:42:32
1237	50.316811	-4.085347	0.07	184.9	2014-09-20	07:42:33
1238	50.316809	-4.085347	0.15	196.5	2014-09-20	07:42:34
1239	50.316809	-4.085348	0.05	206.4	2014-09-20	07:42:36
1240	50.316808	-4.085348	0.06	180	2014-09-20	07:42:37
1241	50.316807	-4.085348	0.1	194.5	2014-09-20	07:42:38
1242	50.316803	-4.085352	0.58	209.5	2014-09-20	07:42:39
1243	50.316798	-4.085355	0.54	199.2	2014-09-20	07:42:40
1244	50.316796	-4.085356	0.14	196	2014-09-20	07:42:42
1245	50.316795	-4.085356	0.06	212.6	2014-09-20	07:42:43
1246	50.316795	-4.085358	0.1	230.2	2014-09-20	07:42:44
1247	50.316795	-4.085358	0.02	230.3	2014-09-20	07:42:45
1248	50.316794	-4.085358	0.06	208.2	2014-09-20	07:42:46
1249	50.316793	-4.085358	0.09	196.1	2014-09-20	07:42:47
1250	50.316793	-4.085359	0.06	221.4	2014-09-20	07:42:48
1251	50.316792	-4.085359	0.11	193.3	2014-09-20	07:42:49
1252	50.316791	-4.08536	0.11	204.7	2014-09-20	07:42:50
1253	50.316791	-4.085361	0.07	254.8	2014-09-20	07:42:51
1254	50.316791	-4.085361	0.05	218.3	2014-09-20	07:42:52
1255	50.31679	-4.085362	0.1	218.7	2014-09-20	07:42:53
1256	50.316789	-4.085363	0.11	204.9	2014-09-20	07:42:54
1257	50.316789	-4.085364	0.07	234.6	2014-09-20	07:42:55
1258	50.316791	-4.085365	0.14	341.1	2014-09-20	07:42:57
1259	50.316791	-4.085365	0.04	270	2014-09-20	07:42:58
1260	50.316791	-4.085366	0.03	248.3	2014-09-20	07:43:00
1261	50.316791	-4.085366	0.02	243.4	2014-09-20	07:43:01
1262	50.316791	-4.085367	0.01	270	2014-09-20	07:43:02
1263	50.316791	-4.085365	0.07	86.3	2014-09-20	07:43:04
1264	50.316791	-4.085364	0.05	68.3	2014-09-20	07:43:05
1265	50.316791	-4.085365	0.05	270	2014-09-20	07:43:06
1266	50.316791	-4.085365	0.02	198.7	2014-09-20	07:43:07
1267	50.316791	-4.085365	0.02	253.4	2014-09-20	07:43:09
1268	50.316791	-4.085365	0.01	327.4	2014-09-20	07:43:10
1269	50.316791	-4.085365	0.02	196.7	2014-09-20	07:43:11
1270	50.316791	-4.085366	0.03	308.1	2014-09-20	07:43:12
1271	50.316791	-4.085365	0.02	90	2014-09-20	07:43:13
1272	50.316791	-4.085365	0.03	106.6	2014-09-20	07:43:14
1273	50.316791	-4.085364	0.05	114.3	2014-09-20	07:43:15
1274	50.316791	-4.085364	0.01	126.4	2014-09-20	07:43:17
1275	50.31679	-4.085364	0.03	224.3	2014-09-20	07:43:18
1276	50.31679	-4.085365	0.03	249.2	2014-09-20	07:43:19
1277	50.31679	-4.085365	0.02	211.5	2014-09-20	07:43:21
1278	50.31679	-4.085365	0.03	233.6	2014-09-20	07:43:22
1279	50.31679	-4.085365	0.03	108.6	2014-09-20	07:43:23
1280	50.316792	-4.085364	0.12	16.3	2014-09-20	07:43:25
1281	50.316792	-4.085364	0.04	255.9	2014-09-20	07:43:26
1282	50.316792	-4.085364	0.01	147.4	2014-09-20	07:43:27
1283	50.316791	-4.085364	0.05	127.5	2014-09-20	07:43:28
1284	50.316791	-4.085364	0.04	163.3	2014-09-20	07:43:29
1285	50.316791	-4.085363	0.03	128.1	2014-09-20	07:43:30
1286	50.316791	-4.085363	0.04	171.2	2014-09-20	07:43:31
1287	50.31679	-4.085363	0.04	188.5	2014-09-20	07:43:32
1288	50.31679	-4.085364	0.04	237.6	2014-09-20	07:43:33
1289	50.31679	-4.085364	0.04	314.1	2014-09-20	07:43:34
1290	50.31679	-4.085364	0	270	2014-09-20	07:43:36
1291	50.31679	-4.085364	0.04	122.4	2014-09-20	07:43:37
1292	50.31679	-4.085364	0.03	290.2	2014-09-20	07:43:38
1293	50.31679	-4.085364	0.01	223.2	2014-09-20	07:43:40
1294	50.316793	-4.085364	0.36	7.6	2014-09-20	07:43:41
1295	50.316794	-4.085364	0.03	311.2	2014-09-20	07:43:43
1296	50.316794	-4.085365	0.03	288.6	2014-09-20	07:43:44
1297	50.316794	-4.085365	0.02	282.2	2014-09-20	07:43:46
1298	50.316794	-4.085366	0.03	270	2014-09-20	07:43:47
1299	50.316794	-4.085366	0.04	237.6	2014-09-20	07:43:48
1300	50.316794	-4.085367	0.05	321.7	2014-09-20	07:43:49
1301	50.316794	-4.085367	0.05	308.1	2014-09-20	07:43:50
1302	50.316794	-4.085367	0.03	327.4	2014-09-20	07:43:51
1303	50.316794	-4.085368	0.04	270	2014-09-20	07:43:53
1304	50.316794	-4.085369	0.04	270	2014-09-20	07:43:54
1305	50.316794	-4.085369	0.02	309.7	2014-09-20	07:43:55
1306	50.316794	-4.085369	0.02	147.4	2014-09-20	07:43:56
1307	50.316792	-4.085369	0.29	187.1	2014-09-20	07:43:57
1308	50.316792	-4.08537	0.02	257.8	2014-09-20	07:43:59
1309	50.316792	-4.085371	0.02	282	2014-09-20	07:44:01
1310	50.316792	-4.085371	0.04	334.8	2014-09-20	07:44:02
1311	50.316792	-4.08537	0.02	118	2014-09-20	07:44:04
1312	50.316792	-4.08537	0.03	0	2014-09-20	07:44:05
1313	50.316792	-4.08537	0.02	90	2014-09-20	07:44:06
1314	50.316792	-4.08537	0.02	90	2014-09-20	07:44:07
1315	50.316798	-4.085369	0.63	6.5	2014-09-20	07:44:08
1316	50.316802	-4.085369	0.48	359.3	2014-09-20	07:44:09
1317	50.316803	-4.08537	0.06	314.9	2014-09-20	07:44:11
1318	50.316803	-4.085371	0.07	314.5	2014-09-20	07:44:12
1319	50.316803	-4.085371	0.04	285.7	2014-09-20	07:44:13
1320	50.316803	-4.085372	0.07	262.1	2014-09-20	07:44:14
1321	50.316808	-4.08537	0.58	16.1	2014-09-20	07:44:15
1322	50.316813	-4.085366	0.61	24.9	2014-09-20	07:44:16
1323	50.316816	-4.085364	0.18	33.4	2014-09-20	07:44:18
1324	50.316816	-4.085364	0.02	198.7	2014-09-20	07:44:19
1325	50.316816	-4.085363	0.04	103.8	2014-09-20	07:44:20
1326	50.316815	-4.085363	0.05	180	2014-09-20	07:44:21
1327	50.316815	-4.085364	0.08	242.2	2014-09-20	07:44:22
1328	50.31682	-4.085364	0.55	358.7	2014-09-20	07:44:23
1329	50.316823	-4.085363	0.38	14.3	2014-09-20	07:44:24
1330	50.316823	-4.085363	0.02	205.8	2014-09-20	07:44:26
1331	50.316823	-4.085363	0.03	180	2014-09-20	07:44:27
1332	50.316822	-4.085363	0.01	180	2014-09-20	07:44:28
1333	50.316822	-4.085363	0.01	180	2014-09-20	07:44:29
1334	50.316822	-4.085363	0	0	2014-09-20	07:44:30
1335	50.316822	-4.085363	0	0	2014-09-20	07:44:31
1336	50.316822	-4.085363	0.02	228.6	2014-09-20	07:44:32
1337	50.31682	-4.085362	0.29	153.3	2014-09-20	07:44:33
1338	50.316812	-4.085367	0.94	206.1	2014-09-20	07:44:34
1339	50.316803	-4.085372	1.11	196.9	2014-09-20	07:44:35
1340	50.316792	-4.085378	1.3	198	2014-09-20	07:44:36
1341	50.316783	-4.085384	1.04	205.9	2014-09-20	07:44:37
1342	50.316776	-4.08539	0.96	205.7	2014-09-20	07:44:38
1343	50.316769	-4.085395	0.85	206.8	2014-09-20	07:44:39
1344	50.316762	-4.0854	0.84	206	2014-09-20	07:44:40
1345	50.316755	-4.085403	0.78	195.5	2014-09-20	07:44:41
1346	50.31675	-4.085403	0.63	180.5	2014-09-20	07:44:42
1347	50.316744	-4.085404	0.6	181.2	2014-09-20	07:44:43
1348	50.316741	-4.085404	0.38	180	2014-09-20	07:44:44
1349	50.316735	-4.085403	0.66	177.9	2014-09-20	07:44:45
1350	50.316726	-4.085406	0.98	190.2	2014-09-20	07:44:46
1351	50.316718	-4.085408	0.95	188.2	2014-09-20	07:44:47
1352	50.31671	-4.085411	0.92	193.5	2014-09-20	07:44:48
1353	50.316703	-4.08541	0.78	176.5	2014-09-20	07:44:49
1354	50.316699	-4.085408	0.49	163.6	2014-09-20	07:44:50
1355	50.316695	-4.085407	0.41	166.7	2014-09-20	07:44:51
1356	50.316689	-4.085406	0.62	178.9	2014-09-20	07:44:52
1357	50.316682	-4.085407	0.8	180.5	2014-09-20	07:44:53
1358	50.316674	-4.085407	0.9	184.2	2014-09-20	07:44:54
1359	50.316668	-4.085407	0.68	175.5	2014-09-20	07:44:55
1360	50.316662	-4.085406	0.65	176.4	2014-09-20	07:44:56
1361	50.316655	-4.085407	0.76	184	2014-09-20	07:44:57
1362	50.316649	-4.085408	0.69	186.5	2014-09-20	07:44:58
1363	50.316642	-4.085407	0.8	173.6	2014-09-20	07:44:59
1364	50.316637	-4.085407	0.58	178.9	2014-09-20	07:45:00
1365	50.316633	-4.085408	0.46	195.9	2014-09-20	07:45:01
1366	50.316632	-4.085408	0.06	156.8	2014-09-20	07:45:03
1367	50.316634	-4.085403	0.19	53.1	2014-09-20	07:45:05
1368	50.316634	-4.085403	0.04	62	2014-09-20	07:45:06
1369	50.316634	-4.085403	0.02	118.5	2014-09-20	07:45:07
1370	50.316634	-4.085402	0.04	76.3	2014-09-20	07:45:08
1371	50.316635	-4.085402	0.02	23.5	2014-09-20	07:45:10
1372	50.316635	-4.085402	0.01	90	2014-09-20	07:45:11
1373	50.316635	-4.085402	0	0	2014-09-20	07:45:12
1374	50.316638	-4.085398	0.43	38	2014-09-20	07:45:13
1375	50.316643	-4.085381	1.35	63.4	2014-09-20	07:45:14
1376	50.316645	-4.085362	1.36	81.3	2014-09-20	07:45:15
1377	50.316647	-4.085343	1.39	80.7	2014-09-20	07:45:16
1378	50.31665	-4.085323	1.42	77.5	2014-09-20	07:45:17
1379	50.316653	-4.085304	1.38	76	2014-09-20	07:45:18
1380	50.316657	-4.085288	1.25	68.5	2014-09-20	07:45:19
1381	50.316663	-4.085279	0.93	41.5	2014-09-20	07:45:20
1382	50.316671	-4.085276	0.93	14.1	2014-09-20	07:45:21
1383	50.316682	-4.085276	1.18	359.7	2014-09-20	07:45:22
1384	50.316695	-4.085276	1.45	0.2	2014-09-20	07:45:23
1385	50.316715	-4.085274	2.31	3.8	2014-09-20	07:45:24
1386	50.316748	-4.085271	3.6	3.2	2014-09-20	07:45:25
1387	50.316788	-4.08527	4.49	0.8	2014-09-20	07:45:26
1388	50.31683	-4.085278	4.74	353.5	2014-09-20	07:45:27
1389	50.316869	-4.085295	4.5	344.5	2014-09-20	07:45:28
1390	50.316909	-4.085315	4.63	341.9	2014-09-20	07:45:29
1391	50.316949	-4.085334	4.67	342.5	2014-09-20	07:45:30
1392	50.316988	-4.085342	4.36	352.8	2014-09-20	07:45:31
1393	50.317024	-4.085337	4.1	5.6	2014-09-20	07:45:32
1394	50.31706	-4.085318	4.19	18.3	2014-09-20	07:45:33
1395	50.317093	-4.085305	3.78	14.5	2014-09-20	07:45:34
1396	50.317124	-4.085307	3.48	357.3	2014-09-20	07:45:35
1397	50.317157	-4.085316	3.68	350.2	2014-09-20	07:45:36
1398	50.317191	-4.085324	3.86	351.6	2014-09-20	07:45:37
1399	50.317225	-4.085334	3.82	349.5	2014-09-20	07:45:38
1400	50.317252	-4.085344	3.07	346.4	2014-09-20	07:45:39
1401	50.317266	-4.085356	1.8	332.1	2014-09-20	07:45:40
1402	50.317274	-4.08537	1.36	309.2	2014-09-20	07:45:41
1403	50.317281	-4.085384	1.29	311.2	2014-09-20	07:45:42
1404	50.31728	-4.085402	1.27	261.1	2014-09-20	07:45:43
1405	50.317274	-4.085421	1.48	245.7	2014-09-20	07:45:44
1406	50.31727	-4.085406	1.1	113.4	2014-09-20	07:45:45
1407	50.31726	-4.085394	1.41	140.9	2014-09-20	07:45:46
1408	50.317252	-4.085384	0.6	144.3	2014-09-20	07:45:48
1409	50.317247	-4.085381	0.52	150.8	2014-09-20	07:45:49
1410	50.317235	-4.085378	1.36	173.7	2014-09-20	07:45:50
1411	50.317223	-4.085376	1.33	173.3	2014-09-20	07:45:51
1412	50.31721	-4.085374	1.45	173.9	2014-09-20	07:45:52
1413	50.317197	-4.085372	1.55	174	2014-09-20	07:45:53
1414	50.317188	-4.085367	1.08	160.4	2014-09-20	07:45:54
1415	50.317178	-4.085362	1.08	162.6	2014-09-20	07:45:55
1416	50.317167	-4.085361	1.22	176.7	2014-09-20	07:45:56
1417	50.317156	-4.085359	1.24	172.5	2014-09-20	07:45:57
1418	50.317146	-4.085357	1.19	172.9	2014-09-20	07:45:58
1419	50.317134	-4.085355	1.26	175.4	2014-09-20	07:45:59
1420	50.317123	-4.085354	1.22	174.7	2014-09-20	07:46:00
1421	50.317113	-4.085351	1.13	171.2	2014-09-20	07:46:01
1422	50.317103	-4.085349	1.11	172	2014-09-20	07:46:02
1423	50.317095	-4.085345	0.96	163	2014-09-20	07:46:03
1424	50.317086	-4.08534	1.08	161.7	2014-09-20	07:46:04
1425	50.317077	-4.085338	1.02	168.5	2014-09-20	07:46:05
1426	50.317068	-4.085335	1.04	169.4	2014-09-20	07:46:06
1427	50.31706	-4.085332	0.91	167.9	2014-09-20	07:46:07
1428	50.317054	-4.085329	0.75	160.2	2014-09-20	07:46:08
1429	50.317047	-4.085324	0.78	152.2	2014-09-20	07:46:09
1430	50.317042	-4.085319	0.71	152.4	2014-09-20	07:46:10
1431	50.317035	-4.085315	0.79	157.4	2014-09-20	07:46:11
1432	50.317028	-4.085312	0.81	166.9	2014-09-20	07:46:12
1433	50.317021	-4.08531	0.8	170.6	2014-09-20	07:46:13
1434	50.317013	-4.085309	0.86	175.6	2014-09-20	07:46:14
1435	50.317006	-4.085305	0.81	159.9	2014-09-20	07:46:15
1436	50.317	-4.085301	0.72	157.8	2014-09-20	07:46:16
1437	50.316994	-4.085301	0.72	179.5	2014-09-20	07:46:17
1438	50.316988	-4.0853	0.63	169.7	2014-09-20	07:46:18
1439	50.316982	-4.085298	0.72	169.1	2014-09-20	07:46:19
1440	50.316975	-4.085299	0.79	185.2	2014-09-20	07:46:20
1441	50.316969	-4.085301	0.64	191.8	2014-09-20	07:46:21
1442	50.316963	-4.085303	0.75	195.1	2014-09-20	07:46:22
1443	50.316956	-4.085307	0.74	199.7	2014-09-20	07:46:23
1444	50.31695	-4.085309	0.73	191.9	2014-09-20	07:46:24
1445	50.316943	-4.085309	0.79	181.3	2014-09-20	07:46:25
1446	50.316936	-4.085309	0.79	179.1	2014-09-20	07:46:26
1447	50.31693	-4.085312	0.71	194	2014-09-20	07:46:27
1448	50.31693	-4.085309	0.17	83.5	2014-09-20	07:46:28
1449	50.316933	-4.085302	0.62	54.3	2014-09-20	07:46:29
1450	50.316934	-4.0853	0.2	42.6	2014-09-20	07:46:30
1451	50.316934	-4.0853	0.01	147.4	2014-09-20	07:46:31
1452	50.316933	-4.085306	0.4	253.8	2014-09-20	07:46:32
1453	50.316936	-4.08531	0.47	317	2014-09-20	07:46:33
1454	50.316942	-4.08531	0.61	0	2014-09-20	07:46:34
1455	50.316949	-4.085309	0.77	4.5	2014-09-20	07:46:35
1456	50.316955	-4.085309	0.68	0	2014-09-20	07:46:36
1457	50.316963	-4.085311	0.86	353.2	2014-09-20	07:46:37
1458	50.316979	-4.085308	1.81	5.9	2014-09-20	07:46:38
1459	50.317007	-4.085298	3.23	12.4	2014-09-20	07:46:39
1460	50.317042	-4.085284	4.04	14.6	2014-09-20	07:46:40
1461	50.31708	-4.085271	4.33	12.6	2014-09-20	07:46:41
1462	50.317116	-4.085267	3.95	3.5	2014-09-20	07:46:42
1463	50.317148	-4.085271	3.59	356	2014-09-20	07:46:43
1464	50.317178	-4.085275	3.43	354.4	2014-09-20	07:46:44
1465	50.31721	-4.08528	3.47	355.1	2014-09-20	07:46:45
1466	50.31724	-4.085278	3.4	1.5	2014-09-20	07:46:46
1467	50.317265	-4.08528	2.75	357.8	2014-09-20	07:46:47
1468	50.317278	-4.085287	1.55	340.7	2014-09-20	07:46:48
1469	50.317284	-4.085296	0.91	315.7	2014-09-20	07:46:49
1470	50.31729	-4.085307	1.05	311.9	2014-09-20	07:46:50
1471	50.317293	-4.08531	0.19	332	2014-09-20	07:46:52
1472	50.317289	-4.085303	0.69	134.8	2014-09-20	07:46:53
1473	50.317284	-4.0853	0.58	160.8	2014-09-20	07:46:54
1474	50.317278	-4.085298	0.6	168	2014-09-20	07:46:55
1475	50.317273	-4.085296	0.64	167.1	2014-09-20	07:46:56
1476	50.317268	-4.085293	0.56	152	2014-09-20	07:46:57
1477	50.317246	-4.085291	2.55	178.3	2014-09-20	07:46:58
1478	50.317229	-4.085287	1.89	170.4	2014-09-20	07:46:59
1479	50.317213	-4.085285	1.77	175.9	2014-09-20	07:47:00
1480	50.317201	-4.085286	1.37	181.5	2014-09-20	07:47:01
1481	50.317189	-4.085286	1.29	180.8	2014-09-20	07:47:02
1482	50.317174	-4.085288	1.69	185.7	2014-09-20	07:47:03
1483	50.317159	-4.085289	1.72	180.4	2014-09-20	07:47:04
1484	50.317144	-4.085288	1.58	178.5	2014-09-20	07:47:05
1485	50.317129	-4.08529	1.69	184.5	2014-09-20	07:47:06
1486	50.317112	-4.085296	1.92	193.4	2014-09-20	07:47:07
1487	50.317096	-4.0853	1.84	189.5	2014-09-20	07:47:08
1488	50.317081	-4.085299	1.65	175.8	2014-09-20	07:47:09
1489	50.317065	-4.0853	1.77	181.9	2014-09-20	07:47:10
1490	50.31705	-4.085304	1.74	189.7	2014-09-20	07:47:11
1491	50.317035	-4.085311	1.8	198	2014-09-20	07:47:12
1492	50.31702	-4.085318	1.68	196.5	2014-09-20	07:47:13
1493	50.317008	-4.085325	1.48	198.6	2014-09-20	07:47:14
1494	50.316994	-4.085333	1.6	200.8	2014-09-20	07:47:15
1495	50.316981	-4.085343	1.61	206.1	2014-09-20	07:47:16
1496	50.316971	-4.085357	1.52	220.9	2014-09-20	07:47:17
1497	50.316967	-4.085365	0.69	234.7	2014-09-20	07:47:18
1498	50.316963	-4.085371	0.69	220.5	2014-09-20	07:47:19
1499	50.316954	-4.085381	1.16	217.3	2014-09-20	07:47:20
1500	50.316946	-4.085389	1.13	212.6	2014-09-20	07:47:21
1501	50.316934	-4.085394	1.33	194.8	2014-09-20	07:47:22
1502	50.316923	-4.085399	1.31	195.1	2014-09-20	07:47:23
1503	50.316923	-4.085396	0.2	79.1	2014-09-20	07:47:24
1504	50.316928	-4.085389	0.73	44.4	2014-09-20	07:47:25
1505	50.316923	-4.08539	0.57	184.8	2014-09-20	07:47:26
1506	50.316918	-4.08539	0.48	181.4	2014-09-20	07:47:27
1507	50.316915	-4.085386	0.49	145.1	2014-09-20	07:47:28
1508	50.316908	-4.085383	0.73	165	2014-09-20	07:47:29
1509	50.316902	-4.085379	0.77	158.7	2014-09-20	07:47:30
1510	50.316895	-4.085375	0.79	156.9	2014-09-20	07:47:31
1511	50.316888	-4.085372	0.9	165.4	2014-09-20	07:47:32
1512	50.316884	-4.085368	0.45	148.1	2014-09-20	07:47:33
1513	50.316886	-4.085377	0.62	283	2014-09-20	07:47:34
1514	50.316882	-4.085391	1.06	249.5	2014-09-20	07:47:35
1515	50.316878	-4.085402	0.89	239.2	2014-09-20	07:47:36
1516	50.316871	-4.085405	0.78	198.8	2014-09-20	07:47:37
1517	50.316864	-4.085407	0.82	191.8	2014-09-20	07:47:38
1518	50.316855	-4.085408	1	183.8	2014-09-20	07:47:39
1519	50.316849	-4.085409	0.67	184.1	2014-09-20	07:47:40
1520	50.316841	-4.085408	0.94	176	2014-09-20	07:47:41
1521	50.316831	-4.085406	1.1	172.2	2014-09-20	07:47:42
1522	50.316822	-4.085405	0.97	174.8	2014-09-20	07:47:43
1523	50.316815	-4.085402	0.89	168	2014-09-20	07:47:44
1524	50.316808	-4.085401	0.77	171.6	2014-09-20	07:47:45
1525	50.316801	-4.085401	0.78	181.3	2014-09-20	07:47:46
1526	50.316795	-4.085401	0.62	180.5	2014-09-20	07:47:47
1527	50.316789	-4.085401	0.7	182.4	2014-09-20	07:47:48
1528	50.316782	-4.085403	0.8	189.4	2014-09-20	07:47:49
1529	50.316775	-4.085406	0.81	193.7	2014-09-20	07:47:50
1530	50.316769	-4.085407	0.65	187.9	2014-09-20	07:47:51
1531	50.316765	-4.085408	0.42	184.1	2014-09-20	07:47:52
1532	50.316761	-4.085408	0.4	180	2014-09-20	07:47:53
1533	50.316761	-4.085406	0.06	111.5	2014-09-20	07:47:55
1534	50.316762	-4.085406	0.07	355.1	2014-09-20	07:47:56
1535	50.316762	-4.085404	0.13	81.4	2014-09-20	07:47:57
1536	50.316762	-4.085403	0.12	66.5	2014-09-20	07:47:58
1537	50.316763	-4.085401	0.11	71.1	2014-09-20	07:47:59
1538	50.316758	-4.085402	0.48	190.7	2014-09-20	07:48:00
1539	50.316753	-4.085405	0.59	200.2	2014-09-20	07:48:01
1540	50.31675	-4.085407	0.35	199.1	2014-09-20	07:48:02
1541	50.31675	-4.085407	0.01	150.4	2014-09-20	07:48:03
1542	50.31675	-4.085407	0.02	154.2	2014-09-20	07:48:05
1543	50.31675	-4.085406	0.01	90	2014-09-20	07:48:06
1544	50.31675	-4.085406	0.04	180	2014-09-20	07:48:07
1545	50.316742	-4.085413	0.93	210.1	2014-09-20	07:48:08
1546	50.316739	-4.085417	0.47	222.9	2014-09-20	07:48:09
1547	50.316739	-4.085417	0.07	175.6	2014-09-20	07:48:10
1548	50.316731	-4.085423	0.98	202.8	2014-09-20	07:48:11
1549	50.316721	-4.085428	1.09	199.8	2014-09-20	07:48:12
1550	50.316711	-4.085432	1.2	192.6	2014-09-20	07:48:13
1551	50.316702	-4.085434	1.05	191.2	2014-09-20	07:48:14
1552	50.316692	-4.085436	1.02	187.1	2014-09-20	07:48:15
1553	50.316686	-4.085437	0.78	181.7	2014-09-20	07:48:16
1554	50.316679	-4.085434	0.72	167.6	2014-09-20	07:48:17
1555	50.316673	-4.085432	0.71	167.4	2014-09-20	07:48:18
1556	50.316665	-4.085432	0.91	178.5	2014-09-20	07:48:19
1557	50.316656	-4.085432	1.02	182	2014-09-20	07:48:20
1558	50.316648	-4.085434	0.9	185.7	2014-09-20	07:48:21
1559	50.31664	-4.085436	0.88	189.3	2014-09-20	07:48:22
1560	50.316633	-4.08544	0.82	199.9	2014-09-20	07:48:23
1561	50.316625	-4.085443	0.87	197.2	2014-09-20	07:48:24
1562	50.316618	-4.085445	0.84	186.5	2014-09-20	07:48:25
1563	50.316613	-4.085444	0.58	175.3	2014-09-20	07:48:26
1564	50.316609	-4.085442	0.44	164.4	2014-09-20	07:48:27
1565	50.316605	-4.085442	0.48	176.4	2014-09-20	07:48:28
1566	50.316599	-4.085442	0.62	182.2	2014-09-20	07:48:29
1567	50.316594	-4.085443	0.51	184.6	2014-09-20	07:48:30
1568	50.31659	-4.085445	0.49	196.4	2014-09-20	07:48:31
1569	50.316584	-4.085446	0.66	189.3	2014-09-20	07:48:32
1570	50.316578	-4.085449	0.69	196	2014-09-20	07:48:33
1571	50.316573	-4.08545	0.65	187.9	2014-09-20	07:48:34
1572	50.316567	-4.085448	0.57	168.6	2014-09-20	07:48:35
1573	50.316563	-4.085447	0.53	166.9	2014-09-20	07:48:36
1574	50.316558	-4.085446	0.54	172.3	2014-09-20	07:48:37
1575	50.316549	-4.085446	1.01	181	2014-09-20	07:48:38
1576	50.31654	-4.085449	1.06	189.7	2014-09-20	07:48:39
1577	50.316531	-4.085452	0.97	194.2	2014-09-20	07:48:40
1578	50.316525	-4.085455	0.74	197.7	2014-09-20	07:48:41
1579	50.316519	-4.085456	0.61	185	2014-09-20	07:48:42
1580	50.316514	-4.085459	0.69	198.2	2014-09-20	07:48:43
1581	50.316504	-4.085462	1.04	193.6	2014-09-20	07:48:44
1582	50.316496	-4.085466	0.96	195.5	2014-09-20	07:48:45
1583	50.316488	-4.085469	0.93	194.4	2014-09-20	07:48:46
1584	50.316483	-4.08547	0.54	187.7	2014-09-20	07:48:47
1585	50.316483	-4.08547	0.07	147.4	2014-09-20	07:48:48
1586	50.316469	-4.085469	1.5	178	2014-09-20	07:48:49
1587	50.316455	-4.085466	1.61	173.4	2014-09-20	07:48:50
1588	50.316442	-4.085465	1.47	177.4	2014-09-20	07:48:51
1589	50.316436	-4.085461	0.71	151.1	2014-09-20	07:48:52
1590	50.316437	-4.085458	0.19	72.7	2014-09-20	07:48:53
1591	50.316441	-4.085458	0.49	0	2014-09-20	07:48:54
1592	50.316445	-4.085469	0.91	298.3	2014-09-20	07:48:55
1593	50.31645	-4.085482	1.1	302.9	2014-09-20	07:48:56
1594	50.316459	-4.085494	1.25	318.7	2014-09-20	07:48:57
1595	50.316469	-4.085507	1.49	320.7	2014-09-20	07:48:58
1596	50.316481	-4.085522	1.66	321.4	2014-09-20	07:48:59
1597	50.316492	-4.085536	1.66	321.4	2014-09-20	07:49:00
1598	50.316505	-4.085548	1.65	329.4	2014-09-20	07:49:01
1599	50.316527	-4.085555	2.43	348.7	2014-09-20	07:49:02
1600	50.316561	-4.085557	3.83	358.1	2014-09-20	07:49:03
1601	50.316601	-4.085559	4.46	357.8	2014-09-20	07:49:04
1602	50.316648	-4.085563	5.29	356.8	2014-09-20	07:49:05
1603	50.316695	-4.085579	5.34	348	2014-09-20	07:49:06
1604	50.316739	-4.085596	4.96	346.1	2014-09-20	07:49:07
1605	50.316781	-4.085611	4.89	347.1	2014-09-20	07:49:08
1606	50.316821	-4.085627	4.59	345.9	2014-09-20	07:49:09
1607	50.316863	-4.085629	4.63	358.2	2014-09-20	07:49:10
1608	50.316907	-4.085625	4.88	3.5	2014-09-20	07:49:11
1609	50.316949	-4.085629	4.72	355.9	2014-09-20	07:49:12
1610	50.316993	-4.085643	4.95	348.8	2014-09-20	07:49:13
1611	50.317038	-4.085657	5.17	348.7	2014-09-20	07:49:14
1612	50.31708	-4.085661	4.66	356.6	2014-09-20	07:49:15
1613	50.317116	-4.085665	4.07	355.9	2014-09-20	07:49:16
1614	50.317147	-4.085678	3.53	344.4	2014-09-20	07:49:17
1615	50.317168	-4.085699	2.71	327.8	2014-09-20	07:49:18
1616	50.317184	-4.085716	2.17	326.2	2014-09-20	07:49:19
1617	50.317202	-4.085732	2.27	330.5	2014-09-20	07:49:20
1618	50.317219	-4.085748	2.24	329.5	2014-09-20	07:49:21
1619	50.317298	-4.085775	1	347.6	2014-09-20	07:49:30
1620	50.317252	-4.085774	5.05	179.1	2014-09-20	07:49:31
1621	50.317204	-4.085769	5.36	176.6	2014-09-20	07:49:32
1622	50.317169	-4.085757	4.04	168.2	2014-09-20	07:49:33
1623	50.317147	-4.085748	2.49	164.2	2014-09-20	07:49:34
1624	50.31713	-4.085738	2.02	158.9	2014-09-20	07:49:35
1625	50.31711	-4.085726	2.41	159.8	2014-09-20	07:49:36
1626	50.317094	-4.085718	1.87	161.8	2014-09-20	07:49:37
1627	50.317078	-4.085709	1.86	160.9	2014-09-20	07:49:38
1628	50.317066	-4.085702	1.44	158.7	2014-09-20	07:49:39
1629	50.317057	-4.085693	1.2	150.6	2014-09-20	07:49:40
1630	50.317049	-4.085683	1.16	139.2	2014-09-20	07:49:41
1631	50.317038	-4.085674	1.4	152.8	2014-09-20	07:49:42
1632	50.317027	-4.085667	1.3	158.4	2014-09-20	07:49:43
1633	50.317018	-4.085661	1.12	158.5	2014-09-20	07:49:44
1634	50.317009	-4.085653	1.08	147.7	2014-09-20	07:49:45
1635	50.317002	-4.085648	0.94	155.1	2014-09-20	07:49:46
1636	50.317	-4.085647	0.21	160.2	2014-09-20	07:49:47
1637	50.316996	-4.08565	0.46	209.4	2014-09-20	07:49:48
1638	50.316993	-4.085652	0.42	201.6	2014-09-20	07:49:49
1639	50.316988	-4.085652	0.5	182	2014-09-20	07:49:50
1640	50.316988	-4.085652	0.03	121.9	2014-09-20	07:49:52
1641	50.316988	-4.085652	0.01	308.1	2014-09-20	07:49:53
1642	50.316988	-4.085652	0.02	0	2014-09-20	07:49:54
1643	50.316989	-4.085652	0.03	326.4	2014-09-20	07:49:55
1644	50.316989	-4.085652	0.01	90	2014-09-20	07:49:56
1645	50.316986	-4.085652	0.26	176.1	2014-09-20	07:49:57
1646	50.316985	-4.085651	0.16	167.3	2014-09-20	07:49:58
1647	50.316979	-4.085645	0.82	147.1	2014-09-20	07:49:59
1648	50.316973	-4.085638	0.79	140.5	2014-09-20	07:50:00
1649	50.316966	-4.085631	0.89	147.7	2014-09-20	07:50:01
1650	50.316957	-4.085626	1.17	160.4	2014-09-20	07:50:02
1651	50.316947	-4.085621	1.12	164.2	2014-09-20	07:50:03
1652	50.316937	-4.085616	1.14	160.2	2014-09-20	07:50:04
1653	50.316929	-4.085608	1.03	147.7	2014-09-20	07:50:05
1654	50.316925	-4.085596	0.99	118.3	2014-09-20	07:50:06
1655	50.316919	-4.085585	0.98	130.8	2014-09-20	07:50:07
1656	50.316911	-4.085577	1.1	149	2014-09-20	07:50:08
1657	50.316903	-4.085573	0.93	160.9	2014-09-20	07:50:09
1658	50.316896	-4.08557	0.84	166.4	2014-09-20	07:50:10
1659	50.316889	-4.085566	0.84	155.7	2014-09-20	07:50:11
1660	50.316882	-4.085559	0.85	147.4	2014-09-20	07:50:12
1661	50.316877	-4.085551	0.84	137.5	2014-09-20	07:50:13
1662	50.316871	-4.085542	0.95	136.8	2014-09-20	07:50:14
1663	50.316864	-4.085537	0.87	154	2014-09-20	07:50:15
1664	50.316857	-4.085533	0.75	160.2	2014-09-20	07:50:16
1665	50.316852	-4.085528	0.68	145.3	2014-09-20	07:50:17
1666	50.316847	-4.085522	0.71	147	2014-09-20	07:50:18
1667	50.316839	-4.085515	0.98	151.3	2014-09-20	07:50:19
1668	50.316832	-4.08551	0.94	153.9	2014-09-20	07:50:20
1669	50.316823	-4.085506	1.02	163.4	2014-09-20	07:50:21
1670	50.316816	-4.085503	0.79	164.7	2014-09-20	07:50:22
1671	50.316809	-4.0855	0.75	164.9	2014-09-20	07:50:23
1672	50.316803	-4.085499	0.78	176.9	2014-09-20	07:50:24
1673	50.316795	-4.085497	0.83	166.8	2014-09-20	07:50:25
1674	50.316788	-4.085492	0.82	157.7	2014-09-20	07:50:26
1675	50.316781	-4.085486	0.94	151.7	2014-09-20	07:50:27
1676	50.316774	-4.085481	0.9	155.4	2014-09-20	07:50:28
1677	50.316766	-4.085476	0.89	156.9	2014-09-20	07:50:29
1678	50.316759	-4.085469	0.94	151.4	2014-09-20	07:50:30
1679	50.316752	-4.085463	0.9	148.1	2014-09-20	07:50:31
1680	50.316746	-4.085456	0.83	146.4	2014-09-20	07:50:32
1681	50.31674	-4.085448	0.88	140.2	2014-09-20	07:50:33
1682	50.316734	-4.085441	0.85	139.6	2014-09-20	07:50:34
1683	50.316727	-4.085435	0.85	150.1	2014-09-20	07:50:35
1684	50.31672	-4.085429	0.93	154.3	2014-09-20	07:50:36
1685	50.316715	-4.085422	0.75	139.4	2014-09-20	07:50:37
1686	50.31671	-4.085417	0.65	145.2	2014-09-20	07:50:38
1687	50.316707	-4.085411	0.54	121.4	2014-09-20	07:50:39
1688	50.316705	-4.085403	0.62	116	2014-09-20	07:50:40
1689	50.316701	-4.085395	0.72	125.7	2014-09-20	07:50:41
1690	50.3167	-4.085388	0.23	107.9	2014-09-20	07:50:43
1691	50.3167	-4.085388	0.05	14.5	2014-09-20	07:50:44
1692	50.316697	-4.085387	0.38	169.1	2014-09-20	07:50:45
1693	50.316693	-4.085387	0.41	173.4	2014-09-20	07:50:46
1694	50.316693	-4.085383	0.25	100.9	2014-09-20	07:50:47
1695	50.316698	-4.08538	0.61	24.1	2014-09-20	07:50:48
1696	50.316702	-4.085382	0.52	341.4	2014-09-20	07:50:49
1697	50.316706	-4.085389	0.62	308.1	2014-09-20	07:50:50
1698	50.316711	-4.085396	0.79	320.9	2014-09-20	07:50:51
1699	50.316717	-4.085406	0.96	312	2014-09-20	07:50:52
1700	50.316724	-4.085419	1.21	308.6	2014-09-20	07:50:53
1701	50.316733	-4.085429	1.27	325.6	2014-09-20	07:50:54
1702	50.316746	-4.085436	1.51	341.9	2014-09-20	07:50:55
1703	50.316763	-4.085442	1.88	345.7	2014-09-20	07:50:56
1704	50.316784	-4.085444	2.37	357	2014-09-20	07:50:57
1705	50.316804	-4.085446	2.25	356.1	2014-09-20	07:50:58
1706	50.316817	-4.085445	1.44	3.6	2014-09-20	07:50:59
1707	50.316819	-4.085441	0.32	55.9	2014-09-20	07:51:00
1708	50.316818	-4.085439	0.1	98	2014-09-20	07:51:02
1709	50.316818	-4.085438	0.05	100.6	2014-09-20	07:51:03
1710	50.316818	-4.085438	0.02	180	2014-09-20	07:51:04
1711	50.316818	-4.085438	0.01	90	2014-09-20	07:51:05
1712	50.316818	-4.085438	0.01	32.6	2014-09-20	07:51:06
1713	50.316818	-4.085438	0.02	243.4	2014-09-20	07:51:07
1714	50.316818	-4.085438	0.01	270	2014-09-20	07:51:09
1715	50.316818	-4.085438	0.05	90	2014-09-20	07:51:10
1716	50.316818	-4.085437	0.02	32.6	2014-09-20	07:51:11
1717	50.316818	-4.085437	0.03	59.7	2014-09-20	07:51:13
1718	50.316821	-4.085432	0.49	48.1	2014-09-20	07:51:14
1719	50.316824	-4.085429	0.18	35.7	2014-09-20	07:51:16
1720	50.316824	-4.085429	0.02	327.4	2014-09-20	07:51:17
1721	50.316824	-4.085428	0.05	114.3	2014-09-20	07:51:18
1722	50.316824	-4.085428	0.04	133	2014-09-20	07:51:19
1723	50.316823	-4.085427	0.05	144.4	2014-09-20	07:51:21
1724	50.316825	-4.085423	0.16	55.8	2014-09-20	07:51:23
1725	50.31682	-4.08542	0.54	156	2014-09-20	07:51:24
1726	50.316816	-4.085416	0.52	146.9	2014-09-20	07:51:25
1727	50.316812	-4.085411	0.59	140.1	2014-09-20	07:51:26
1728	50.316809	-4.085406	0.53	138.8	2014-09-20	07:51:27
1729	50.316806	-4.085401	0.44	124.7	2014-09-20	07:51:28
1730	50.316805	-4.085395	0.45	115.8	2014-09-20	07:51:29
1731	50.316805	-4.085389	0.41	80.8	2014-09-20	07:51:30
1732	50.316806	-4.085383	0.48	81.1	2014-09-20	07:51:31
1733	50.316804	-4.085378	0.43	124.2	2014-09-20	07:51:32
1734	50.3168	-4.085375	0.45	154.6	2014-09-20	07:51:33
1735	50.316795	-4.085373	0.56	167	2014-09-20	07:51:34
1736	50.316793	-4.085371	0.33	148.3	2014-09-20	07:51:35
1737	50.31679	-4.085368	0.39	144.5	2014-09-20	07:51:36
1738	50.31679	-4.085367	0.05	100.5	2014-09-20	07:51:37
1739	50.31679	-4.085366	0.04	139.9	2014-09-20	07:51:38
1740	50.316789	-4.085366	0.06	147.4	2014-09-20	07:51:40
1741	50.316788	-4.085365	0.04	170.8	2014-09-20	07:51:42
1742	50.316788	-4.085365	0.04	104.1	2014-09-20	07:51:43
1743	50.316788	-4.085365	0.04	170.4	2014-09-20	07:51:44
1744	50.316787	-4.085364	0.05	162.3	2014-09-20	07:51:46
1745	50.316786	-4.085364	0.06	147.4	2014-09-20	07:51:47
1746	50.316786	-4.085364	0.02	198.7	2014-09-20	07:51:48
1747	50.316786	-4.085364	0.04	154.2	2014-09-20	07:51:49
1748	50.316785	-4.085363	0.05	158.4	2014-09-20	07:51:50
1749	50.316785	-4.085363	0.03	123	2014-09-20	07:51:51
1750	50.316785	-4.085362	0.08	90	2014-09-20	07:51:52
1751	50.316785	-4.085362	0.02	126.4	2014-09-20	07:51:53
1752	50.316785	-4.085362	0.03	249.2	2014-09-20	07:51:54
1753	50.316785	-4.085362	0.02	149	2014-09-20	07:51:55
1754	50.316784	-4.085361	0.06	138.1	2014-09-20	07:51:56
1755	50.316784	-4.085361	0.03	112.5	2014-09-20	07:51:57
1756	50.316784	-4.085361	0.03	135.1	2014-09-20	07:51:58
1757	50.316784	-4.085361	0.01	180	2014-09-20	07:51:59
1758	50.316784	-4.08536	0.02	147.4	2014-09-20	07:52:01
1759	50.316784	-4.08536	0	0	2014-09-20	07:52:02
1760	50.316784	-4.085361	0.02	302.4	2014-09-20	07:52:04
1761	50.316784	-4.085361	0.02	296.6	2014-09-20	07:52:05
1762	50.316784	-4.085361	0	0	2014-09-20	07:52:06
1763	50.316784	-4.085361	0.01	90	2014-09-20	07:52:07
1764	50.316784	-4.085361	0.02	270	2014-09-20	07:52:08
1765	50.316781	-4.085363	0.37	195.1	2014-09-20	07:52:09
1766	50.316779	-4.085363	0.1	180	2014-09-20	07:52:11
1767	50.316779	-4.085363	0.01	0	2014-09-20	07:52:12
1768	50.316779	-4.085362	0.04	90	2014-09-20	07:52:13
1769	50.316779	-4.085362	0.04	105.7	2014-09-20	07:52:14
1770	50.316778	-4.085361	0.03	159.5	2014-09-20	07:52:16
1771	50.316778	-4.08536	0.04	137.7	2014-09-20	07:52:18
1772	50.316778	-4.08536	0.04	102.2	2014-09-20	07:52:19
1773	50.316778	-4.085359	0.03	53.6	2014-09-20	07:52:20
1774	50.316778	-4.085359	0.07	115	2014-09-20	07:52:21
1775	50.316777	-4.085358	0.06	138.6	2014-09-20	07:52:22
1776	50.316777	-4.085358	0.02	115.7	2014-09-20	07:52:23
1777	50.316777	-4.085357	0.03	110.8	2014-09-20	07:52:24
1778	50.316777	-4.085356	0.04	90	2014-09-20	07:52:26
1779	50.316777	-4.085355	0.07	115.9	2014-09-20	07:52:27
1780	50.316777	-4.085355	0.05	99.4	2014-09-20	07:52:28
1781	50.316777	-4.085354	0.04	139.9	2014-09-20	07:52:29
1782	50.316776	-4.085354	0.03	156.5	2014-09-20	07:52:30
1783	50.316776	-4.085354	0.02	240.6	2014-09-20	07:52:31
1784	50.316776	-4.085354	0.01	147.4	2014-09-20	07:52:32
1785	50.316776	-4.085354	0.03	110.2	2014-09-20	07:52:33
1786	50.316776	-4.085354	0.03	128.9	2014-09-20	07:52:34
1787	50.316776	-4.085353	0.06	132.1	2014-09-20	07:52:35
1788	50.316775	-4.085353	0.03	106.6	2014-09-20	07:52:36
1789	50.316775	-4.085352	0.03	128.9	2014-09-20	07:52:37
1790	50.316775	-4.085352	0.05	123.6	2014-09-20	07:52:38
1791	50.316775	-4.085351	0.04	122.4	2014-09-20	07:52:39
1792	50.316775	-4.085351	0.03	147.4	2014-09-20	07:52:40
1793	50.31677	-4.085351	0.47	176.3	2014-09-20	07:52:41
1794	50.316766	-4.085352	0.46	193.5	2014-09-20	07:52:42
1795	50.316763	-4.085352	0.17	177	2014-09-20	07:52:44
1796	50.316763	-4.085352	0.05	172.2	2014-09-20	07:52:45
1797	50.316762	-4.085352	0.08	189.2	2014-09-20	07:52:46
1798	50.316756	-4.085353	0.72	187.7	2014-09-20	07:52:47
1799	50.316751	-4.085356	0.62	196.7	2014-09-20	07:52:48
1800	50.316746	-4.085358	0.52	200.2	2014-09-20	07:52:49
1801	50.316742	-4.08536	0.48	198.1	2014-09-20	07:52:50
1802	50.31674	-4.085361	0.14	187.5	2014-09-20	07:52:52
1803	50.31674	-4.085362	0.05	280.6	2014-09-20	07:52:53
1804	50.316745	-4.085373	1.04	306.4	2014-09-20	07:52:54
1805	50.316752	-4.085385	1.16	313.4	2014-09-20	07:52:55
1806	50.316763	-4.085398	1.45	321.1	2014-09-20	07:52:56
1807	50.316772	-4.08541	1.36	322.6	2014-09-20	07:52:57
1808	50.316781	-4.085418	1.19	329.9	2014-09-20	07:52:58
1809	50.316794	-4.08542	1.43	354.7	2014-09-20	07:52:59
1810	50.316816	-4.085416	2.43	7	2014-09-20	07:53:00
1811	50.316846	-4.085407	3.41	9.9	2014-09-20	07:53:01
1812	50.316883	-4.085395	4.19	11.8	2014-09-20	07:53:02
1813	50.316926	-4.085392	4.78	3.2	2014-09-20	07:53:03
1814	50.316968	-4.085397	4.72	355.7	2014-09-20	07:53:04
1815	50.31701	-4.085406	4.67	352.1	2014-09-20	07:53:05
1816	50.31705	-4.085412	4.5	354.5	2014-09-20	07:53:06
1817	50.317089	-4.085414	4.33	357.4	2014-09-20	07:53:07
1818	50.317128	-4.085413	4.31	1.8	2014-09-20	07:53:08
1819	50.317165	-4.085398	4.34	13.3	2014-09-20	07:53:09
1820	50.317195	-4.085369	3.92	32.1	2014-09-20	07:53:10
1821	50.317215	-4.085331	3.53	50.9	2014-09-20	07:53:11
1822	50.317234	-4.085294	3.34	52.2	2014-09-20	07:53:12
1823	50.317254	-4.085265	3.01	42.5	2014-09-20	07:53:13
1824	50.31727	-4.085246	2.23	36.1	2014-09-20	07:53:14
1825	50.317263	-4.085243	0.81	162.9	2014-09-20	07:53:15
1826	50.317245	-4.08525	2.03	194.3	2014-09-20	07:53:16
1827	50.317228	-4.085255	1.98	191.1	2014-09-20	07:53:17
1828	50.317209	-4.08526	2.15	189.6	2014-09-20	07:53:18
1829	50.317194	-4.08526	1.6	177.7	2014-09-20	07:53:19
1830	50.317184	-4.085259	1.2	177.1	2014-09-20	07:53:20
1831	50.317168	-4.08526	1.74	182	2014-09-20	07:53:21
1832	50.317151	-4.08526	1.85	181.5	2014-09-20	07:53:22
1833	50.317135	-4.085264	1.9	188.9	2014-09-20	07:53:23
1834	50.317119	-4.085269	1.73	191.7	2014-09-20	07:53:24
1835	50.317108	-4.085271	1.3	185.5	2014-09-20	07:53:25
1836	50.317101	-4.085266	0.79	152.9	2014-09-20	07:53:26
1837	50.317095	-4.085263	0.73	163.4	2014-09-20	07:53:27
1838	50.317087	-4.085264	0.92	182.6	2014-09-20	07:53:28
1839	50.317077	-4.085263	1.1	178.7	2014-09-20	07:53:29
1840	50.317065	-4.085263	1.34	178.2	2014-09-20	07:53:30
1841	50.317052	-4.085263	1.39	182.2	2014-09-20	07:53:31
1842	50.31704	-4.085264	1.39	181.5	2014-09-20	07:53:32
1843	50.31703	-4.085261	1.09	168.7	2014-09-20	07:53:33
1844	50.317023	-4.085256	0.93	158.3	2014-09-20	07:53:34
1845	50.317013	-4.085255	1.09	174	2014-09-20	07:53:35
1846	50.317004	-4.085252	1.01	169.8	2014-09-20	07:53:36
1847	50.316994	-4.08525	1.14	173.4	2014-09-20	07:53:37
1848	50.316981	-4.085249	1.42	176.2	2014-09-20	07:53:38
1849	50.316973	-4.085241	1.02	148.8	2014-09-20	07:53:39
1850	50.316968	-4.085235	0.77	143.4	2014-09-20	07:53:40
1851	50.31696	-4.085232	0.93	165.1	2014-09-20	07:53:41
1852	50.316949	-4.085227	1.18	165.3	2014-09-20	07:53:42
1853	50.316939	-4.085225	1.16	172.9	2014-09-20	07:53:43
1854	50.316928	-4.085224	1.24	177	2014-09-20	07:53:44
1855	50.316918	-4.085223	1.14	173.1	2014-09-20	07:53:45
1856	50.316907	-4.085221	1.16	175	2014-09-20	07:53:46
1857	50.316898	-4.08522	1.01	176.9	2014-09-20	07:53:47
1858	50.31689	-4.085219	0.96	175.8	2014-09-20	07:53:48
1859	50.31688	-4.085217	1.1	173.1	2014-09-20	07:53:49
1860	50.316868	-4.085218	1.28	180.5	2014-09-20	07:53:50
1861	50.316856	-4.085219	1.35	182.8	2014-09-20	07:53:51
1862	50.316844	-4.08522	1.36	185.3	2014-09-20	07:53:52
1863	50.316834	-4.08522	1.14	179.4	2014-09-20	07:53:53
1864	50.316827	-4.085219	0.82	174.1	2014-09-20	07:53:54
1865	50.316818	-4.085218	0.93	177.4	2014-09-20	07:53:55
1866	50.31681	-4.085218	0.94	179.3	2014-09-20	07:53:56
1867	50.3168	-4.08522	1.08	185.1	2014-09-20	07:53:57
1868	50.316789	-4.08522	1.21	181.1	2014-09-20	07:53:58
1869	50.316779	-4.08522	1.15	180.6	2014-09-20	07:53:59
1870	50.316771	-4.085216	0.91	162.8	2014-09-20	07:54:00
1871	50.316763	-4.085213	0.96	166	2014-09-20	07:54:01
1872	50.316753	-4.085211	1.1	172.8	2014-09-20	07:54:02
1873	50.316742	-4.085209	1.18	172.4	2014-09-20	07:54:03
1874	50.316732	-4.085208	1.2	178	2014-09-20	07:54:04
1875	50.316723	-4.085206	1	171.4	2014-09-20	07:54:05
1876	50.316715	-4.085204	0.86	170.4	2014-09-20	07:54:06
1877	50.316707	-4.085202	0.87	170.6	2014-09-20	07:54:07
1878	50.316699	-4.085203	0.94	185.4	2014-09-20	07:54:08
1879	50.31669	-4.085206	1	189.6	2014-09-20	07:54:09
1880	50.316682	-4.085208	0.92	189.4	2014-09-20	07:54:10
1881	50.316674	-4.085211	0.91	192.9	2014-09-20	07:54:11
1882	50.316666	-4.085212	0.86	185.5	2014-09-20	07:54:12
1883	50.316658	-4.085215	0.97	192.8	2014-09-20	07:54:13
1884	50.316649	-4.085221	1.07	201.9	2014-09-20	07:54:14
1885	50.316637	-4.085227	1.41	198.5	2014-09-20	07:54:15
1886	50.316626	-4.085235	1.36	206.2	2014-09-20	07:54:16
1887	50.31662	-4.085239	0.36	201.8	2014-09-20	07:54:18
1888	50.316621	-4.085238	0.19	34	2014-09-20	07:54:19
1889	50.316622	-4.085247	0.64	276.7	2014-09-20	07:54:20
1890	50.316625	-4.085258	0.89	293.3	2014-09-20	07:54:21
1891	50.316632	-4.085269	1.1	314.2	2014-09-20	07:54:22
1892	50.316639	-4.085278	1.01	321.5	2014-09-20	07:54:23
1893	50.316646	-4.085286	0.97	326	2014-09-20	07:54:24
1894	50.316655	-4.08529	0.98	340.2	2014-09-20	07:54:25
1895	50.316666	-4.085296	1.32	344	2014-09-20	07:54:26
1896	50.316687	-4.085296	2.34	0	2014-09-20	07:54:27
1897	50.316721	-4.085291	3.74	4.4	2014-09-20	07:54:28
1898	50.316761	-4.085298	4.46	354.2	2014-09-20	07:54:29
1899	50.316801	-4.085324	4.91	337.8	2014-09-20	07:54:30
1900	50.316844	-4.085353	5.12	336.6	2014-09-20	07:54:31
1901	50.316885	-4.085371	4.81	344.3	2014-09-20	07:54:32
1902	50.316927	-4.085369	4.62	2	2014-09-20	07:54:33
1903	50.31697	-4.085359	4.9	7.8	2014-09-20	07:54:34
1904	50.317015	-4.08536	4.96	359.7	2014-09-20	07:54:35
1905	50.317057	-4.085374	4.82	347.5	2014-09-20	07:54:36
1906	50.317097	-4.08539	4.6	345.8	2014-09-20	07:54:37
1907	50.31713	-4.085403	3.78	345.9	2014-09-20	07:54:38
1908	50.31715	-4.085411	2.29	345.6	2014-09-20	07:54:39
1909	50.317165	-4.085411	1.65	1.7	2014-09-20	07:54:40
1910	50.317176	-4.085409	1.25	6	2014-09-20	07:54:41
1911	50.317182	-4.085408	0.64	3.2	2014-09-20	07:54:42
1912	50.317167	-4.085416	1.78	197	2014-09-20	07:54:43
1913	50.317158	-4.085419	0.96	194	2014-09-20	07:54:44
1914	50.317157	-4.08542	0.09	206	2014-09-20	07:54:46
1915	50.317158	-4.085413	0.52	72.1	2014-09-20	07:54:47
1916	50.31715	-4.085409	0.96	162.6	2014-09-20	07:54:48
1917	50.317139	-4.085408	1.27	178.1	2014-09-20	07:54:49
1918	50.317125	-4.085409	1.56	181.5	2014-09-20	07:54:50
1919	50.317108	-4.085409	1.8	179.4	2014-09-20	07:54:51
1920	50.317092	-4.085408	1.85	179.1	2014-09-20	07:54:52
1921	50.317074	-4.085409	2.04	182.4	2014-09-20	07:54:53
1922	50.31706	-4.085409	1.46	179.7	2014-09-20	07:54:54
1923	50.317054	-4.085398	1.07	131.6	2014-09-20	07:54:55
1924	50.317045	-4.085387	1.3	143.7	2014-09-20	07:54:56
1925	50.31703	-4.085384	1.66	171.9	2014-09-20	07:54:57
1926	50.317018	-4.085379	1.39	165.9	2014-09-20	07:54:58
1927	50.317011	-4.085372	0.94	145.6	2014-09-20	07:54:59
1928	50.317007	-4.085362	0.79	121.3	2014-09-20	07:55:00
1929	50.317	-4.085356	0.95	153.8	2014-09-20	07:55:01
1930	50.316989	-4.085354	1.18	173.1	2014-09-20	07:55:02
1931	50.316978	-4.085355	1.27	180.5	2014-09-20	07:55:03
1932	50.316965	-4.085357	1.36	187	2014-09-20	07:55:04
1933	50.316953	-4.085357	1.34	181.3	2014-09-20	07:55:05
1934	50.316942	-4.085358	1.25	182.7	2014-09-20	07:55:06
1935	50.316935	-4.085357	0.85	172.3	2014-09-20	07:55:07
1936	50.316928	-4.085356	0.75	174.1	2014-09-20	07:55:08
1937	50.31692	-4.085354	0.9	173.2	2014-09-20	07:55:09
1938	50.316913	-4.085352	0.79	167.9	2014-09-20	07:55:10
1939	50.316909	-4.08535	0.49	168	2014-09-20	07:55:11
1940	50.316904	-4.08535	0.5	173.8	2014-09-20	07:55:12
1941	50.316899	-4.085349	0.6	178.2	2014-09-20	07:55:13
1942	50.316892	-4.085349	0.78	179.2	2014-09-20	07:55:14
1943	50.316884	-4.08535	0.91	182.6	2014-09-20	07:55:15
1944	50.316877	-4.085351	0.71	185.8	2014-09-20	07:55:16
1945	50.316872	-4.085348	0.62	160.5	2014-09-20	07:55:17
1946	50.316866	-4.085345	0.68	162.6	2014-09-20	07:55:18
1947	50.316859	-4.085343	0.81	168.5	2014-09-20	07:55:19
1948	50.316851	-4.085341	0.88	172.6	2014-09-20	07:55:20
1949	50.316844	-4.085338	0.86	165.1	2014-09-20	07:55:21
1950	50.316836	-4.085335	0.93	166.7	2014-09-20	07:55:22
1951	50.316831	-4.085331	0.63	153.8	2014-09-20	07:55:23
1952	50.316826	-4.085325	0.66	137	2014-09-20	07:55:24
1953	50.316819	-4.085319	0.87	151.4	2014-09-20	07:55:25
1954	50.31681	-4.085316	1.03	169.3	2014-09-20	07:55:26
1955	50.316801	-4.085314	1.07	170.7	2014-09-20	07:55:27
1956	50.31679	-4.085312	1.18	172.8	2014-09-20	07:55:28
1957	50.316783	-4.085307	0.91	158.9	2014-09-20	07:55:29
1958	50.316777	-4.085299	0.81	135.3	2014-09-20	07:55:30
1959	50.316769	-4.085293	0.99	155.6	2014-09-20	07:55:31
1960	50.316759	-4.085288	1.15	163.1	2014-09-20	07:55:32
1961	50.31675	-4.085286	1.1	170.3	2014-09-20	07:55:33
1962	50.316739	-4.085284	1.18	173.7	2014-09-20	07:55:34
1963	50.316732	-4.085282	0.85	172.3	2014-09-20	07:55:35
1964	50.316725	-4.08528	0.74	169.3	2014-09-20	07:55:36
1965	50.316718	-4.085279	0.79	170.5	2014-09-20	07:55:37
1966	50.31671	-4.085282	0.87	194.3	2014-09-20	07:55:38
1967	50.316703	-4.085284	0.85	191	2014-09-20	07:55:39
1968	50.316697	-4.085287	0.71	198.1	2014-09-20	07:55:40
1969	50.316695	-4.085288	0.2	197.7	2014-09-20	07:55:41
1970	50.316695	-4.085287	0.08	119.1	2014-09-20	07:55:42
1971	50.316691	-4.085285	0.43	166.5	2014-09-20	07:55:43
1972	50.316686	-4.085287	0.59	187.5	2014-09-20	07:55:44
1973	50.31668	-4.085289	0.65	194.9	2014-09-20	07:55:45
1974	50.316675	-4.085293	0.68	202.7	2014-09-20	07:55:46
1975	50.316668	-4.085295	0.8	194.7	2014-09-20	07:55:47
1976	50.316662	-4.085299	0.68	200.6	2014-09-20	07:55:48
1977	50.316661	-4.085301	0.23	227.3	2014-09-20	07:55:49
1978	50.316661	-4.085302	0.06	327.4	2014-09-20	07:55:50
1979	50.316661	-4.0853	0.12	112.3	2014-09-20	07:55:51
1980	50.316661	-4.0853	0.02	48.6	2014-09-20	07:55:52
1981	50.31666	-4.085299	0.06	142.2	2014-09-20	07:55:53
1982	50.31666	-4.085299	0.04	171.5	2014-09-20	07:55:54
1983	50.316656	-4.085301	0.4	198.1	2014-09-20	07:55:55
1984	50.316656	-4.085301	0.04	171.5	2014-09-20	07:55:56
1985	50.316655	-4.085301	0.05	190.8	2014-09-20	07:55:58
1986	50.31666	-4.085296	0.61	39.1	2014-09-20	07:55:59
1987	50.316659	-4.085294	0.19	123.5	2014-09-20	07:56:00
1988	50.316655	-4.085296	0.43	204.5	2014-09-20	07:56:01
1989	50.316655	-4.0853	0.27	271.9	2014-09-20	07:56:02
1990	50.316663	-4.085304	0.89	338.8	2014-09-20	07:56:03
1991	50.316672	-4.085306	1.04	355.1	2014-09-20	07:56:04
1992	50.316682	-4.085306	1.18	359.7	2014-09-20	07:56:05
1993	50.316695	-4.085306	1.37	0.2	2014-09-20	07:56:06
1994	50.316709	-4.085306	1.58	358.7	2014-09-20	07:56:07
1995	50.316728	-4.085305	2.06	2.5	2014-09-20	07:56:08
1996	50.316752	-4.085298	2.72	9.7	2014-09-20	07:56:09
1997	50.316781	-4.085292	3.33	8.3	2014-09-20	07:56:10
1998	50.316814	-4.085284	3.72	8.6	2014-09-20	07:56:11
1999	50.316845	-4.085272	3.54	13.7	2014-09-20	07:56:12
[truncated: 5,477 more rows]
