# Supplementary material for: On the Potential of Surfers to Monitor Environmental Indicators in the Coastal Zone
Source: PLoS One. 2015 Jul 8;10(7):e0127706. doi: 10.1371/journal.pone.0127706 (PMC4496071; doi:10.1371/journal.pone.0127706)
Supplement: S1 Data — Contains 85 GPS tracks (comma separated files) used to estimate surfing performance statistics in the manuscript. (ZIP) [file pone.0127706.s001.zip › S1 Data GPS Tracks/20140922_Widemouth.csv]

No	Latitude	Longitude	Speed	Course	Date	Time
1	50.787462	-4.558135	0	0	2014-09-22	12:36:46
2	50.787462	-4.558131	0.27	80	2014-09-22	12:36:47
3	50.787463	-4.55813	0.14	54.6	2014-09-22	12:36:48
4	50.787461	-4.558128	0.27	146.6	2014-09-22	12:36:49
5	50.787457	-4.558133	0.63	218.2	2014-09-22	12:36:50
6	50.787449	-4.558146	1.21	227.3	2014-09-22	12:36:51
7	50.787444	-4.558157	1	231.5	2014-09-22	12:36:52
8	50.787438	-4.558165	0.85	224.2	2014-09-22	12:36:53
9	50.787432	-4.558172	0.87	215.2	2014-09-22	12:36:54
10	50.787425	-4.558179	0.86	215.3	2014-09-22	12:36:55
11	50.787422	-4.558186	0.65	228.5	2014-09-22	12:36:56
12	50.787418	-4.55819	0.5	213.4	2014-09-22	12:36:57
13	50.787415	-4.558193	0.42	211.6	2014-09-22	12:36:58
14	50.787412	-4.558196	0.4	213	2014-09-22	12:36:59
15	50.78741	-4.5582	0.33	229.1	2014-09-22	12:37:00
16	50.787408	-4.558203	0.29	219.3	2014-09-22	12:37:01
17	50.787405	-4.558204	0.32	196	2014-09-22	12:37:02
18	50.787402	-4.558204	0.27	187.6	2014-09-22	12:37:03
19	50.7874	-4.558208	0.33	223.5	2014-09-22	12:37:04
20	50.787398	-4.558209	0.27	201.6	2014-09-22	12:37:05
21	50.787396	-4.558209	0.21	175.1	2014-09-22	12:37:06
22	50.787395	-4.55821	0.19	195.8	2014-09-22	12:37:07
23	50.787392	-4.558212	0.34	214.9	2014-09-22	12:37:08
24	50.787389	-4.558214	0.35	201.6	2014-09-22	12:37:09
25	50.787387	-4.558218	0.37	224.9	2014-09-22	12:37:10
26	50.787385	-4.558221	0.3	226.7	2014-09-22	12:37:11
27	50.787383	-4.558223	0.24	224.5	2014-09-22	12:37:12
28	50.787381	-4.558225	0.27	206.1	2014-09-22	12:37:13
29	50.787379	-4.558227	0.28	207.1	2014-09-22	12:37:14
30	50.787377	-4.558228	0.26	205.7	2014-09-22	12:37:15
31	50.787374	-4.55823	0.36	202	2014-09-22	12:37:16
32	50.787371	-4.558234	0.41	213.7	2014-09-22	12:37:17
33	50.787368	-4.558237	0.36	218.7	2014-09-22	12:37:18
34	50.787366	-4.558239	0.23	212.3	2014-09-22	12:37:19
35	50.787365	-4.55824	0.19	218.2	2014-09-22	12:37:20
36	50.787364	-4.558241	0.09	212.3	2014-09-22	12:37:21
37	50.787364	-4.558241	0.06	168.6	2014-09-22	12:37:22
38	50.787364	-4.55824	0.06	132.4	2014-09-22	12:37:23
39	50.787363	-4.558239	0.08	102.2	2014-09-22	12:37:24
40	50.787363	-4.558238	0.09	84.3	2014-09-22	12:37:25
41	50.787364	-4.558237	0.07	45.2	2014-09-22	12:37:26
42	50.787358	-4.558239	0.65	191.5	2014-09-22	12:37:27
43	50.787361	-4.558238	0.26	7.7	2014-09-22	12:37:28
44	50.787357	-4.558241	0.44	207.8	2014-09-22	12:37:29
45	50.78736	-4.558237	0.46	41.6	2014-09-22	12:37:30
46	50.787359	-4.558233	0.3	114.1	2014-09-22	12:37:31
47	50.787358	-4.558232	0.1	145.1	2014-09-22	12:37:32
48	50.787355	-4.558239	0.61	229.3	2014-09-22	12:37:33
49	50.787355	-4.558239	0.05	245.5	2014-09-22	12:37:34
50	50.787352	-4.55824	0.28	184.8	2014-09-22	12:37:35
51	50.787349	-4.558245	0.5	224.9	2014-09-22	12:37:36
52	50.787346	-4.558248	0.39	214.5	2014-09-22	12:37:37
53	50.787343	-4.558251	0.37	214.7	2014-09-22	12:37:38
54	50.78734	-4.558255	0.46	219.2	2014-09-22	12:37:39
55	50.787339	-4.558257	0.22	225.2	2014-09-22	12:37:40
56	50.787339	-4.558259	0.12	283.2	2014-09-22	12:37:41
57	50.78734	-4.55826	0.16	336.5	2014-09-22	12:37:42
58	50.78734	-4.558262	0.18	257.5	2014-09-22	12:37:43
59	50.787339	-4.558265	0.2	236.1	2014-09-22	12:37:44
60	50.787339	-4.558268	0.22	259.9	2014-09-22	12:37:45
61	50.787339	-4.55827	0.17	308.3	2014-09-22	12:37:46
62	50.787341	-4.558272	0.27	322.4	2014-09-22	12:37:47
63	50.787343	-4.558273	0.19	327.9	2014-09-22	12:37:48
64	50.787344	-4.558275	0.2	332	2014-09-22	12:37:49
65	50.787346	-4.558275	0.18	354.3	2014-09-22	12:37:50
66	50.787347	-4.558273	0.23	43.4	2014-09-22	12:37:51
67	50.787349	-4.558273	0.2	0	2014-09-22	12:37:52
68	50.787351	-4.558272	0.15	28.4	2014-09-22	12:37:53
69	50.787354	-4.558271	0.43	4.7	2014-09-22	12:37:54
70	50.787358	-4.558266	0.52	44.4	2014-09-22	12:37:55
71	50.78736	-4.558263	0.31	46.3	2014-09-22	12:37:56
72	50.787362	-4.558261	0.35	27.3	2014-09-22	12:37:57
73	50.787365	-4.558258	0.31	29.6	2014-09-22	12:37:58
74	50.787367	-4.558255	0.31	48.3	2014-09-22	12:37:59
75	50.78737	-4.558253	0.35	25.8	2014-09-22	12:38:00
76	50.787372	-4.558251	0.33	18.5	2014-09-22	12:38:01
77	50.787375	-4.558251	0.29	9.3	2014-09-22	12:38:02
78	50.787377	-4.558252	0.19	340	2014-09-22	12:38:03
79	50.787378	-4.558251	0.22	20.5	2014-09-22	12:38:04
80	50.787381	-4.558247	0.34	40.5	2014-09-22	12:38:05
81	50.787382	-4.558246	0.17	44.3	2014-09-22	12:38:06
82	50.787385	-4.558244	0.38	22.6	2014-09-22	12:38:07
83	50.787386	-4.558243	0.09	51.9	2014-09-22	12:38:08
84	50.787384	-4.558246	0.32	225	2014-09-22	12:38:09
85	50.78738	-4.558249	0.43	213.7	2014-09-22	12:38:10
86	50.78738	-4.55825	0.06	242.2	2014-09-22	12:38:11
87	50.78738	-4.558249	0.09	102	2014-09-22	12:38:12
88	50.787381	-4.558248	0.17	11.8	2014-09-22	12:38:13
89	50.787384	-4.558248	0.27	1.2	2014-09-22	12:38:14
90	50.787385	-4.558247	0.13	54.9	2014-09-22	12:38:15
91	50.787384	-4.558247	0.03	191.4	2014-09-22	12:38:16
92	50.787382	-4.558248	0.33	201	2014-09-22	12:38:17
93	50.78738	-4.558251	0.24	221.9	2014-09-22	12:38:18
94	50.787378	-4.558253	0.3	223.9	2014-09-22	12:38:19
95	50.787375	-4.558256	0.35	214.7	2014-09-22	12:38:20
96	50.787372	-4.55826	0.44	217.6	2014-09-22	12:38:21
97	50.787372	-4.558263	0.19	261.4	2014-09-22	12:38:22
98	50.787374	-4.558264	0.18	340.8	2014-09-22	12:38:23
99	50.787373	-4.558264	0.05	236.2	2014-09-22	12:38:24
100	50.787373	-4.558264	0.03	315.4	2014-09-22	12:38:25
101	50.787373	-4.558265	0.02	213.9	2014-09-22	12:38:26
102	50.787374	-4.558265	0.06	323	2014-09-22	12:38:27
103	50.787374	-4.558265	0.03	336.7	2014-09-22	12:38:28
104	50.787374	-4.558265	0.04	148.5	2014-09-22	12:38:29
105	50.787375	-4.558264	0.17	29.1	2014-09-22	12:38:30
106	50.787376	-4.558263	0.16	21.6	2014-09-22	12:38:31
107	50.787377	-4.558261	0.15	43.4	2014-09-22	12:38:32
108	50.787378	-4.55826	0.09	51.7	2014-09-22	12:38:33
109	50.787378	-4.558261	0.06	337.8	2014-09-22	12:38:34
110	50.78738	-4.55826	0.2	8.4	2014-09-22	12:38:35
111	50.787382	-4.55826	0.18	13.2	2014-09-22	12:38:36
112	50.787383	-4.558259	0.11	6.1	2014-09-22	12:38:37
113	50.787383	-4.558259	0.07	0	2014-09-22	12:38:38
114	50.787384	-4.55826	0.02	343.4	2014-09-22	12:38:39
115	50.787385	-4.558259	0.13	29.9	2014-09-22	12:38:40
116	50.787385	-4.558259	0.08	346.7	2014-09-22	12:38:41
117	50.787386	-4.558259	0.05	315.7	2014-09-22	12:38:42
118	50.787386	-4.558259	0.01	330.7	2014-09-22	12:38:43
119	50.787386	-4.55826	0.03	317.1	2014-09-22	12:38:44
120	50.787386	-4.55826	0.05	300.5	2014-09-22	12:38:45
121	50.787386	-4.558261	0.05	270	2014-09-22	12:38:46
122	50.787385	-4.558262	0.07	208.7	2014-09-22	12:38:47
123	50.787385	-4.558262	0.01	180	2014-09-22	12:38:48
124	50.787386	-4.558262	0.04	351.3	2014-09-22	12:38:49
125	50.787385	-4.558262	0.04	205.6	2014-09-22	12:38:50
126	50.787385	-4.558262	0.06	217	2014-09-22	12:38:51
127	50.787385	-4.558263	0.04	205.8	2014-09-22	12:38:52
128	50.787384	-4.558263	0.07	195.2	2014-09-22	12:38:53
129	50.787384	-4.558263	0.05	186.9	2014-09-22	12:38:54
130	50.787383	-4.558263	0.07	184.9	2014-09-22	12:38:55
131	50.787383	-4.558263	0.05	193.5	2014-09-22	12:38:56
132	50.787382	-4.558264	0.04	204.9	2014-09-22	12:38:57
133	50.787382	-4.558264	0	0	2014-09-22	12:38:58
134	50.787382	-4.558263	0.03	168.6	2014-09-22	12:38:59
135	50.787382	-4.558264	0.03	203.3	2014-09-22	12:39:00
136	50.787381	-4.558264	0.06	185.8	2014-09-22	12:39:01
137	50.787381	-4.558264	0.03	192.3	2014-09-22	12:39:02
138	50.787381	-4.558263	0.03	110.4	2014-09-22	12:39:03
139	50.787381	-4.558263	0.03	106.8	2014-09-22	12:39:04
140	50.787381	-4.558263	0.01	53.3	2014-09-22	12:39:05
141	50.787381	-4.558263	0.01	90	2014-09-22	12:39:06
142	50.787381	-4.558263	0.04	226.7	2014-09-22	12:39:07
143	50.78738	-4.558264	0.11	222.2	2014-09-22	12:39:08
144	50.787379	-4.558265	0.07	212.3	2014-09-22	12:39:09
145	50.787378	-4.558266	0.12	212.3	2014-09-22	12:39:10
146	50.787377	-4.558267	0.12	212.6	2014-09-22	12:39:11
147	50.787377	-4.558267	0.08	215.7	2014-09-22	12:39:12
148	50.787376	-4.558268	0.07	212.3	2014-09-22	12:39:13
149	50.787376	-4.558268	0.05	206.4	2014-09-22	12:39:14
150	50.787374	-4.558268	0.21	185.1	2014-09-22	12:39:15
151	50.787374	-4.558269	0.06	232.1	2014-09-22	12:39:16
152	50.787373	-4.558269	0.06	208	2014-09-22	12:39:17
153	50.787373	-4.55827	0.04	224.9	2014-09-22	12:39:18
154	50.787373	-4.558272	0.12	252.7	2014-09-22	12:39:19
155	50.787372	-4.558273	0.09	240.4	2014-09-22	12:39:20
156	50.787372	-4.558273	0.03	231.7	2014-09-22	12:39:21
157	50.787372	-4.558273	0.01	126.7	2014-09-22	12:39:22
158	50.787372	-4.558273	0.04	204.9	2014-09-22	12:39:23
159	50.787371	-4.558274	0.11	232.1	2014-09-22	12:39:24
160	50.787371	-4.558275	0.05	248.1	2014-09-22	12:39:25
161	50.787371	-4.558276	0.07	237.4	2014-09-22	12:39:26
162	50.78737	-4.558277	0.09	246	2014-09-22	12:39:27
163	50.78737	-4.558278	0.08	248.4	2014-09-22	12:39:28
164	50.78737	-4.558279	0.06	239.8	2014-09-22	12:39:29
165	50.78737	-4.558279	0.02	228.3	2014-09-22	12:39:30
166	50.787369	-4.558279	0.04	226.7	2014-09-22	12:39:31
167	50.787369	-4.55828	0.06	221.6	2014-09-22	12:39:32
168	50.787368	-4.558281	0.11	227.8	2014-09-22	12:39:33
169	50.787367	-4.558282	0.12	200.5	2014-09-22	12:39:34
170	50.787367	-4.558282	0.07	195	2014-09-22	12:39:35
171	50.787366	-4.558282	0.04	180	2014-09-22	12:39:36
172	50.787366	-4.558282	0.02	90	2014-09-22	12:39:37
173	50.787367	-4.558281	0.03	67.3	2014-09-22	12:39:38
174	50.787367	-4.558281	0.02	32.3	2014-09-22	12:39:39
175	50.787367	-4.558281	0	0	2014-09-22	12:39:40
176	50.787367	-4.558281	0.01	231.7	2014-09-22	12:39:41
177	50.787367	-4.558281	0.01	32.3	2014-09-22	12:39:42
178	50.787367	-4.558281	0.01	270	2014-09-22	12:39:43
179	50.787367	-4.558281	0.01	180	2014-09-22	12:39:44
180	50.787367	-4.558281	0.02	90	2014-09-22	12:39:45
181	50.787367	-4.558281	0.01	180	2014-09-22	12:39:46
182	50.787366	-4.558281	0.03	251.3	2014-09-22	12:39:47
183	50.787367	-4.558282	0.06	305.6	2014-09-22	12:39:48
184	50.787367	-4.558283	0.04	270	2014-09-22	12:39:49
185	50.787367	-4.558283	0.05	0	2014-09-22	12:39:50
186	50.787367	-4.558283	0.01	327.7	2014-09-22	12:39:51
187	50.787367	-4.558283	0.05	224.3	2014-09-22	12:39:52
188	50.787367	-4.558284	0.05	206.4	2014-09-22	12:39:53
189	50.787367	-4.558284	0.02	342.5	2014-09-22	12:39:54
190	50.787367	-4.558284	0.02	48.3	2014-09-22	12:39:55
191	50.787367	-4.558283	0.01	90	2014-09-22	12:39:56
192	50.787367	-4.558283	0.01	53.3	2014-09-22	12:39:57
193	50.787366	-4.558283	0.05	194.4	2014-09-22	12:39:58
194	50.787366	-4.558284	0.07	190.5	2014-09-22	12:39:59
195	50.787366	-4.558283	0.01	147.7	2014-09-22	12:40:00
196	50.787366	-4.558283	0.02	163.4	2014-09-22	12:40:01
197	50.787366	-4.558283	0.01	126.7	2014-09-22	12:40:02
198	50.787366	-4.558283	0.04	39.8	2014-09-22	12:40:03
199	50.787366	-4.558283	0.01	126.7	2014-09-22	12:40:04
200	50.787366	-4.558282	0.02	90	2014-09-22	12:40:05
201	50.787366	-4.558282	0.03	51.7	2014-09-22	12:40:06
202	50.787366	-4.558282	0.02	63.2	2014-09-22	12:40:07
203	50.787366	-4.558282	0.02	16.6	2014-09-22	12:40:08
204	50.787366	-4.558282	0.01	0	2014-09-22	12:40:09
205	50.787366	-4.558282	0.02	311.7	2014-09-22	12:40:10
206	50.787366	-4.558282	0.06	212.3	2014-09-22	12:40:11
207	50.787365	-4.558283	0.07	219.7	2014-09-22	12:40:12
208	50.787365	-4.558284	0.06	217.5	2014-09-22	12:40:13
209	50.787365	-4.558283	0.01	144.6	2014-09-22	12:40:14
210	50.787365	-4.558284	0.04	189.8	2014-09-22	12:40:15
211	50.787364	-4.558284	0.07	195	2014-09-22	12:40:16
212	50.787363	-4.558284	0.05	206.4	2014-09-22	12:40:17
213	50.787363	-4.558284	0.11	193.2	2014-09-22	12:40:18
214	50.787362	-4.558285	0.06	202.2	2014-09-22	12:40:19
215	50.787362	-4.558285	0.02	327.7	2014-09-22	12:40:20
216	50.787363	-4.558284	0.12	30	2014-09-22	12:40:21
217	50.787364	-4.558283	0.12	32	2014-09-22	12:40:22
218	50.787364	-4.558283	0.02	163.4	2014-09-22	12:40:23
219	50.787364	-4.558282	0.06	62.5	2014-09-22	12:40:24
220	50.787365	-4.558282	0.05	42.9	2014-09-22	12:40:25
221	50.787365	-4.558282	0.03	52.5	2014-09-22	12:40:26
222	50.787365	-4.558281	0.01	126.7	2014-09-22	12:40:27
223	50.787365	-4.558281	0.03	69.6	2014-09-22	12:40:28
224	50.787365	-4.558281	0.01	90	2014-09-22	12:40:29
225	50.787364	-4.558281	0.03	147.7	2014-09-22	12:40:30
226	50.787364	-4.558281	0.02	161.5	2014-09-22	12:40:31
227	50.787364	-4.55828	0.07	128.7	2014-09-22	12:40:32
228	50.787363	-4.55828	0.09	172.6	2014-09-22	12:40:33
229	50.787362	-4.558279	0.07	169.7	2014-09-22	12:40:34
230	50.787362	-4.55828	0.1	190.7	2014-09-22	12:40:35
231	50.787361	-4.55828	0.03	180	2014-09-22	12:40:36
232	50.787361	-4.55828	0.01	90	2014-09-22	12:40:37
233	50.787361	-4.558279	0.02	163.4	2014-09-22	12:40:38
234	50.787361	-4.55828	0.03	191.4	2014-09-22	12:40:39
235	50.787361	-4.558279	0.02	90	2014-09-22	12:40:40
236	50.787361	-4.558279	0.02	343.4	2014-09-22	12:40:41
237	50.787361	-4.558279	0.02	194.4	2014-09-22	12:40:43
238	50.78736	-4.55828	0.05	207.1	2014-09-22	12:40:44
239	50.78736	-4.55828	0.03	167.2	2014-09-22	12:40:45
240	50.78736	-4.55828	0.04	197.5	2014-09-22	12:40:46
241	50.787359	-4.55828	0.03	168.6	2014-09-22	12:40:47
242	50.787359	-4.55828	0.02	196.6	2014-09-22	12:40:48
243	50.787359	-4.55828	0.03	191.4	2014-09-22	12:40:49
244	50.787359	-4.55828	0.02	199.6	2014-09-22	12:40:50
245	50.787358	-4.55828	0.04	180	2014-09-22	12:40:51
246	50.787358	-4.55828	0.06	185.8	2014-09-22	12:40:52
247	50.787358	-4.558281	0.06	217	2014-09-22	12:40:53
248	50.787357	-4.558281	0.05	200.6	2014-09-22	12:40:54
249	50.787357	-4.558281	0.03	231.7	2014-09-22	12:40:55
250	50.787357	-4.558281	0.01	330.7	2014-09-22	12:40:56
251	50.787357	-4.558281	0.01	32.3	2014-09-22	12:40:57
252	50.787357	-4.55828	0.06	125.6	2014-09-22	12:40:58
253	50.787356	-4.55828	0.1	150.5	2014-09-22	12:40:59
254	50.787356	-4.558279	0.05	127.8	2014-09-22	12:41:00
255	50.787356	-4.558279	0.02	90	2014-09-22	12:41:01
256	50.787356	-4.558279	0.03	128.3	2014-09-22	12:41:02
257	50.787357	-4.558278	0.12	32.3	2014-09-22	12:41:03
258	50.787357	-4.558277	0.09	35.3	2014-09-22	12:41:04
259	50.787357	-4.558276	0.05	56.2	2014-09-22	12:41:05
260	50.787357	-4.558277	0.02	213.9	2014-09-22	12:41:06
261	50.787357	-4.558277	0.02	180	2014-09-22	12:41:07
262	50.787357	-4.558277	0.01	180	2014-09-22	12:41:08
263	50.787357	-4.558277	0.02	270	2014-09-22	12:41:09
264	50.787357	-4.558277	0.06	197.2	2014-09-22	12:41:10
265	50.787356	-4.558277	0.01	212.3	2014-09-22	12:41:11
266	50.787356	-4.558277	0.01	212.3	2014-09-22	12:41:12
267	50.787356	-4.558278	0.03	253.2	2014-09-22	12:41:13
268	50.787356	-4.558278	0.04	219.8	2014-09-22	12:41:14
269	50.787356	-4.558278	0.05	200.6	2014-09-22	12:41:15
270	50.787355	-4.558278	0.08	189.1	2014-09-22	12:41:16
271	50.787354	-4.558279	0.11	199	2014-09-22	12:41:17
272	50.787354	-4.55828	0.09	229.1	2014-09-22	12:41:18
273	50.787353	-4.55828	0.02	249	2014-09-22	12:41:19
274	50.787354	-4.558281	0.03	286.8	2014-09-22	12:41:20
275	50.787353	-4.558281	0.04	243.2	2014-09-22	12:41:21
276	50.787353	-4.558281	0.01	150.7	2014-09-22	12:41:22
277	50.787353	-4.558281	0.06	217	2014-09-22	12:41:23
278	50.787353	-4.558281	0.01	180	2014-09-22	12:41:24
279	50.787353	-4.558281	0.01	147.7	2014-09-22	12:41:25
280	50.787353	-4.558281	0.01	180	2014-09-22	12:41:26
281	50.787353	-4.558281	0.01	90	2014-09-22	12:41:27
282	50.787352	-4.558281	0.03	212.3	2014-09-22	12:41:28
283	50.787352	-4.558281	0.01	90	2014-09-22	12:41:29
284	50.787353	-4.558281	0.02	0	2014-09-22	12:41:30
285	50.787353	-4.558281	0.02	0	2014-09-22	12:41:31
286	50.787353	-4.558281	0.01	0	2014-09-22	12:41:32
287	50.787353	-4.558281	0.03	23.3	2014-09-22	12:41:33
288	50.787353	-4.558281	0.04	40.7	2014-09-22	12:41:34
289	50.787354	-4.558281	0.03	32.3	2014-09-22	12:41:35
290	50.787354	-4.55828	0.03	21.3	2014-09-22	12:41:36
291	50.787354	-4.55828	0.02	19.6	2014-09-22	12:41:37
292	50.787354	-4.55828	0.03	31.3	2014-09-22	12:41:38
293	50.787355	-4.558279	0.07	45.9	2014-09-22	12:41:39
294	50.787355	-4.558279	0.08	54.2	2014-09-22	12:41:40
295	50.787355	-4.558278	0.05	79.4	2014-09-22	12:41:41
296	50.787355	-4.558277	0.05	80.4	2014-09-22	12:41:42
297	50.787356	-4.558277	0.03	37	2014-09-22	12:41:44
298	50.787356	-4.558276	0.02	90	2014-09-22	12:41:45
299	50.787356	-4.558276	0.03	347.2	2014-09-22	12:41:46
300	50.787357	-4.558276	0.11	16.1	2014-09-22	12:41:47
301	50.787357	-4.558275	0.05	55.1	2014-09-22	12:41:48
302	50.787357	-4.558275	0.03	44.6	2014-09-22	12:41:49
303	50.787357	-4.558275	0.01	0	2014-09-22	12:41:50
304	50.787357	-4.558275	0.02	17.5	2014-09-22	12:41:51
305	50.787358	-4.558275	0.01	32.3	2014-09-22	12:41:52
306	50.787358	-4.558275	0.01	0	2014-09-22	12:41:53
307	50.787358	-4.558275	0.03	22	2014-09-22	12:41:54
308	50.787358	-4.558275	0.02	18.5	2014-09-22	12:41:55
309	50.787358	-4.558275	0.01	180	2014-09-22	12:41:56
310	50.787358	-4.558275	0.03	11.4	2014-09-22	12:41:57
311	50.787358	-4.558275	0.05	218	2014-09-22	12:41:58
312	50.787357	-4.558275	0.08	188.2	2014-09-22	12:41:59
313	50.787357	-4.558275	0.01	0	2014-09-22	12:42:00
314	50.787357	-4.558275	0.02	32.3	2014-09-22	12:42:01
315	50.787357	-4.558275	0.01	0	2014-09-22	12:42:02
316	50.787358	-4.558275	0.02	18.5	2014-09-22	12:42:03
317	50.787358	-4.558275	0.01	327.7	2014-09-22	12:42:04
318	50.787358	-4.558275	0.07	344.8	2014-09-22	12:42:05
319	50.787358	-4.558275	0.02	0	2014-09-22	12:42:06
320	50.787358	-4.558275	0.02	90	2014-09-22	12:42:07
321	50.787359	-4.558275	0.04	9.5	2014-09-22	12:42:08
322	50.787359	-4.558275	0.02	340.4	2014-09-22	12:42:09
323	50.78736	-4.558275	0.03	15	2014-09-22	12:42:11
324	50.78736	-4.558274	0.03	32.3	2014-09-22	12:42:13
325	50.78736	-4.558274	0.01	35.4	2014-09-22	12:42:14
326	50.78736	-4.558274	0.02	90	2014-09-22	12:42:15
327	50.78736	-4.558274	0.02	60.3	2014-09-22	12:42:16
328	50.78736	-4.558274	0.01	90	2014-09-22	12:42:17
329	50.78736	-4.558273	0.02	90	2014-09-22	12:42:18
330	50.78736	-4.558273	0.05	48	2014-09-22	12:42:19
331	50.78736	-4.558272	0.03	106.8	2014-09-22	12:42:20
332	50.787361	-4.558272	0.06	32.3	2014-09-22	12:42:21
333	50.787361	-4.558272	0.04	33.1	2014-09-22	12:42:22
334	50.787361	-4.558272	0.05	187.7	2014-09-22	12:42:23
335	50.787361	-4.558271	0.08	39.2	2014-09-22	12:42:24
336	50.787361	-4.55827	0.04	65.1	2014-09-22	12:42:25
337	50.787362	-4.55827	0.06	62.5	2014-09-22	12:42:26
338	50.787362	-4.558269	0.08	43.5	2014-09-22	12:42:27
339	50.787363	-4.558268	0.08	51.7	2014-09-22	12:42:28
340	50.787363	-4.558268	0.09	11.7	2014-09-22	12:42:29
341	50.787364	-4.558267	0.08	39.6	2014-09-22	12:42:30
342	50.787364	-4.558267	0.03	90	2014-09-22	12:42:31
343	50.787364	-4.558267	0.01	230.8	2014-09-22	12:42:33
344	50.787364	-4.558267	0.03	50.8	2014-09-22	12:42:34
345	50.787364	-4.558266	0.06	70.5	2014-09-22	12:42:35
346	50.787364	-4.558265	0.04	51.7	2014-09-22	12:42:36
347	50.787365	-4.558265	0.02	50.1	2014-09-22	12:42:37
348	50.787364	-4.558266	0.03	231.7	2014-09-22	12:42:38
349	50.787364	-4.558265	0.01	35.4	2014-09-22	12:42:39
350	50.787364	-4.558266	0.08	197.8	2014-09-22	12:42:40
351	50.787363	-4.558267	0.06	242.2	2014-09-22	12:42:41
352	50.787363	-4.558267	0.08	215.7	2014-09-22	12:42:42
353	50.787362	-4.558268	0.07	200.3	2014-09-22	12:42:43
354	50.787362	-4.558268	0.05	222.9	2014-09-22	12:42:44
355	50.787362	-4.558269	0.05	239.5	2014-09-22	12:42:45
356	50.787361	-4.558269	0.04	212.3	2014-09-22	12:42:46
357	50.787361	-4.558269	0.01	212.3	2014-09-22	12:42:47
358	50.787361	-4.55827	0.06	208	2014-09-22	12:42:48
359	50.78736	-4.55827	0.07	208.2	2014-09-22	12:42:49
360	50.78736	-4.55827	0.06	208	2014-09-22	12:42:50
361	50.78736	-4.558271	0.03	247.3	2014-09-22	12:42:51
362	50.78736	-4.558271	0.04	302.6	2014-09-22	12:42:52
363	50.78736	-4.558272	0.03	293.3	2014-09-22	12:42:53
364	50.78736	-4.558272	0.01	327.7	2014-09-22	12:42:54
365	50.78736	-4.558272	0.01	270	2014-09-22	12:42:55
366	50.78736	-4.558272	0.05	245.5	2014-09-22	12:42:56
367	50.78736	-4.558273	0.03	203.3	2014-09-22	12:42:57
368	50.787359	-4.558273	0.03	180	2014-09-22	12:42:58
369	50.787359	-4.558273	0.01	270	2014-09-22	12:42:59
370	50.787359	-4.558272	0.01	53.3	2014-09-22	12:43:00
371	50.787359	-4.558273	0.02	299.7	2014-09-22	12:43:01
372	50.787359	-4.558273	0.06	180	2014-09-22	12:43:02
373	50.787358	-4.558273	0.07	209.1	2014-09-22	12:43:03
374	50.787358	-4.558273	0.08	188.6	2014-09-22	12:43:04
375	50.787357	-4.558274	0.08	193.8	2014-09-22	12:43:05
376	50.787356	-4.558274	0.08	197.1	2014-09-22	12:43:06
377	50.787356	-4.558274	0.03	180	2014-09-22	12:43:07
378	50.787356	-4.558274	0.01	215.4	2014-09-22	12:43:08
379	50.787356	-4.558274	0.01	144.6	2014-09-22	12:43:09
380	50.787356	-4.558274	0.04	189.5	2014-09-22	12:43:10
381	50.787355	-4.558274	0.06	185.8	2014-09-22	12:43:11
382	50.787354	-4.558274	0.08	180	2014-09-22	12:43:12
383	50.787354	-4.558274	0.02	197.5	2014-09-22	12:43:13
384	50.787354	-4.558274	0.02	131.7	2014-09-22	12:43:14
385	50.787354	-4.558274	0.03	191.4	2014-09-22	12:43:15
386	50.787354	-4.558274	0.01	212.3	2014-09-22	12:43:16
387	50.787354	-4.558274	0.02	326.1	2014-09-22	12:43:17
388	50.787354	-4.558274	0	0	2014-09-22	12:43:18
389	50.787354	-4.558274	0.03	22.5	2014-09-22	12:43:19
390	50.787354	-4.558274	0.01	324.6	2014-09-22	12:43:20
391	50.787354	-4.558275	0.03	222.9	2014-09-22	12:43:21
392	50.787354	-4.558275	0.05	186.9	2014-09-22	12:43:22
393	50.787354	-4.558275	0.02	243.2	2014-09-22	12:43:23
394	50.787353	-4.558275	0.03	192.8	2014-09-22	12:43:24
395	50.787353	-4.558275	0.02	119.7	2014-09-22	12:43:25
396	50.787353	-4.558275	0.01	330.7	2014-09-22	12:43:26
397	50.787353	-4.558275	0.01	270	2014-09-22	12:43:27
398	50.787353	-4.558275	0.01	270	2014-09-22	12:43:28
399	50.787353	-4.558275	0.02	240.3	2014-09-22	12:43:29
400	50.787353	-4.558275	0.02	197.5	2014-09-22	12:43:30
401	50.787353	-4.558276	0.03	211.3	2014-09-22	12:43:31
402	50.787353	-4.558276	0.03	249.6	2014-09-22	12:43:32
403	50.787353	-4.558276	0.02	90	2014-09-22	12:43:33
404	50.787353	-4.558275	0.01	90	2014-09-22	12:43:34
405	50.787353	-4.558275	0.03	137.1	2014-09-22	12:43:35
406	50.787353	-4.558275	0.02	71.3	2014-09-22	12:43:37
407	50.787353	-4.558275	0.04	25.6	2014-09-22	12:43:38
408	50.787353	-4.558274	0.06	41.6	2014-09-22	12:43:39
409	50.787354	-4.558274	0.03	347.2	2014-09-22	12:43:40
410	50.787354	-4.558274	0.04	46.7	2014-09-22	12:43:41
411	50.787354	-4.558274	0.01	32.3	2014-09-22	12:43:42
412	50.787354	-4.558273	0.02	69	2014-09-22	12:43:43
413	50.787355	-4.558274	0.03	333.6	2014-09-22	12:43:45
414	50.787355	-4.558274	0.03	270	2014-09-22	12:43:46
415	50.787355	-4.558274	0.01	324.6	2014-09-22	12:43:47
416	50.787355	-4.558274	0.01	231.7	2014-09-22	12:43:48
417	50.787355	-4.558274	0	0	2014-09-22	12:43:49
418	50.787355	-4.558274	0.01	270	2014-09-22	12:43:51
419	50.787355	-4.558274	0.01	90	2014-09-22	12:43:52
420	50.787354	-4.558274	0.01	180	2014-09-22	12:43:53
421	50.787355	-4.558274	0.01	327.7	2014-09-22	12:43:54
422	50.787355	-4.558275	0.01	270	2014-09-22	12:43:55
423	50.787355	-4.558274	0.01	53.3	2014-09-22	12:43:56
424	50.787355	-4.558274	0.03	11	2014-09-22	12:43:57
425	50.787355	-4.558274	0.04	9.8	2014-09-22	12:43:58
426	50.787355	-4.558274	0.03	168.6	2014-09-22	12:43:59
427	50.787355	-4.558274	0.02	343.4	2014-09-22	12:44:00
428	50.787355	-4.558274	0.01	212.3	2014-09-22	12:44:01
429	50.787355	-4.558274	0.02	146.1	2014-09-22	12:44:02
430	50.787355	-4.558274	0.01	150.7	2014-09-22	12:44:03
431	50.787355	-4.558274	0.02	196.6	2014-09-22	12:44:04
432	50.787355	-4.558274	0	0	2014-09-22	12:44:05
433	50.787355	-4.558274	0.08	351	2014-09-22	12:44:06
434	50.787356	-4.558275	0.05	333	2014-09-22	12:44:07
435	50.787356	-4.558275	0.05	332.9	2014-09-22	12:44:08
436	50.787357	-4.558275	0.05	333.6	2014-09-22	12:44:09
437	50.787357	-4.558275	0.04	8.5	2014-09-22	12:44:10
438	50.787357	-4.558276	0.05	279.6	2014-09-22	12:44:11
439	50.787357	-4.558276	0.03	270	2014-09-22	12:44:12
440	50.787357	-4.558276	0.03	11.4	2014-09-22	12:44:13
441	50.787358	-4.558276	0.07	355.1	2014-09-22	12:44:14
442	50.787358	-4.558277	0.03	317.1	2014-09-22	12:44:15
443	50.787358	-4.558277	0.02	326.1	2014-09-22	12:44:16
444	50.787358	-4.558277	0.01	29.3	2014-09-22	12:44:17
445	50.787358	-4.558277	0.04	302.6	2014-09-22	12:44:18
446	50.787358	-4.558277	0.03	222.9	2014-09-22	12:44:19
447	50.787358	-4.558277	0.01	90	2014-09-22	12:44:20
448	50.787358	-4.558277	0	0	2014-09-22	12:44:21
449	50.787358	-4.558278	0.01	270	2014-09-22	12:44:22
450	50.787358	-4.558278	0.01	270	2014-09-22	12:44:23
451	50.787358	-4.558278	0.01	308.3	2014-09-22	12:44:24
452	50.787359	-4.558278	0.03	347.2	2014-09-22	12:44:25
453	50.787359	-4.558278	0.04	9.5	2014-09-22	12:44:26
454	50.787359	-4.558278	0.02	296.8	2014-09-22	12:44:27
455	50.787359	-4.558278	0.01	270	2014-09-22	12:44:28
456	50.787359	-4.558278	0.01	0	2014-09-22	12:44:29
457	50.787359	-4.558278	0.02	0	2014-09-22	12:44:30
458	50.787359	-4.558278	0.02	197.5	2014-09-22	12:44:31
459	50.787359	-4.558278	0.01	90	2014-09-22	12:44:32
460	50.787359	-4.558278	0.02	63.2	2014-09-22	12:44:33
461	50.787359	-4.558277	0.03	73.2	2014-09-22	12:44:34
462	50.787359	-4.558277	0.02	116.8	2014-09-22	12:44:35
463	50.787359	-4.558277	0.02	90	2014-09-22	12:44:36
464	50.787359	-4.558277	0.02	69	2014-09-22	12:44:37
465	50.787359	-4.558276	0.05	100.7	2014-09-22	12:44:38
466	50.787359	-4.558275	0.03	73.2	2014-09-22	12:44:39
467	50.787359	-4.558275	0.02	90	2014-09-22	12:44:40
468	50.787359	-4.558275	0.03	90	2014-09-22	12:44:41
469	50.787359	-4.558274	0.03	106.8	2014-09-22	12:44:42
470	50.787359	-4.558274	0.03	90	2014-09-22	12:44:43
471	50.787359	-4.558274	0.02	116.8	2014-09-22	12:44:44
472	50.787359	-4.558273	0.03	108.7	2014-09-22	12:44:45
473	50.787359	-4.558273	0.02	90	2014-09-22	12:44:46
474	50.787359	-4.558272	0.03	90	2014-09-22	12:44:47
475	50.787359	-4.558272	0.04	104.2	2014-09-22	12:44:48
476	50.787359	-4.558272	0.02	90	2014-09-22	12:44:49
477	50.787359	-4.558271	0.01	90	2014-09-22	12:44:50
478	50.787359	-4.558271	0.02	116.8	2014-09-22	12:44:51
479	50.787359	-4.558271	0.03	108.7	2014-09-22	12:44:52
480	50.787359	-4.558271	0.02	50.1	2014-09-22	12:44:53
481	50.787359	-4.55827	0.04	75.8	2014-09-22	12:44:54
482	50.787359	-4.55827	0.04	90	2014-09-22	12:44:55
483	50.787359	-4.558269	0.05	90	2014-09-22	12:44:56
484	50.787359	-4.558268	0.05	90	2014-09-22	12:44:57
485	50.787359	-4.558267	0.07	106.3	2014-09-22	12:44:58
486	50.787358	-4.558266	0.05	120.5	2014-09-22	12:44:59
487	50.787358	-4.558266	0.03	90	2014-09-22	12:45:00
488	50.787358	-4.558266	0.02	116.8	2014-09-22	12:45:01
489	50.787358	-4.558266	0.01	53.3	2014-09-22	12:45:02
490	50.787358	-4.558266	0.01	147.7	2014-09-22	12:45:03
491	50.787358	-4.558265	0.03	112.7	2014-09-22	12:45:04
492	50.787358	-4.558265	0.01	270	2014-09-22	12:45:05
493	50.787359	-4.558265	0.04	9.5	2014-09-22	12:45:06
494	50.787359	-4.558265	0.03	42.9	2014-09-22	12:45:07
495	50.787359	-4.558265	0.04	46.7	2014-09-22	12:45:08
496	50.787359	-4.558264	0.01	51.7	2014-09-22	12:45:09
497	50.787359	-4.558264	0.01	144.6	2014-09-22	12:45:10
498	50.787359	-4.558264	0.02	63.2	2014-09-22	12:45:11
499	50.787359	-4.558264	0.02	63.2	2014-09-22	12:45:12
500	50.787359	-4.558264	0.03	42.9	2014-09-22	12:45:13
501	50.787359	-4.558264	0.02	196.6	2014-09-22	12:45:14
502	50.787359	-4.558264	0.02	243.2	2014-09-22	12:45:15
503	50.787359	-4.558264	0.02	212.3	2014-09-22	12:45:16
504	50.787359	-4.558265	0.03	238.9	2014-09-22	12:45:17
505	50.787358	-4.558265	0.05	218	2014-09-22	12:45:18
506	50.787358	-4.558265	0.03	253.2	2014-09-22	12:45:19
507	50.787358	-4.558266	0.03	251.3	2014-09-22	12:45:20
508	50.787358	-4.558266	0.04	270	2014-09-22	12:45:21
509	50.787358	-4.558267	0.03	288.7	2014-09-22	12:45:22
510	50.787358	-4.558267	0.03	231.7	2014-09-22	12:45:23
511	50.787358	-4.558267	0.03	230.8	2014-09-22	12:45:24
512	50.787358	-4.558268	0.04	242.2	2014-09-22	12:45:25
513	50.787358	-4.558268	0.03	224.6	2014-09-22	12:45:26
514	50.787358	-4.558268	0.02	212.3	2014-09-22	12:45:27
515	50.787357	-4.558269	0.03	246.7	2014-09-22	12:45:28
516	50.787357	-4.558269	0.02	213.9	2014-09-22	12:45:29
517	50.787357	-4.558269	0.01	180	2014-09-22	12:45:30
518	50.787357	-4.558269	0.01	270	2014-09-22	12:45:31
519	50.787357	-4.558269	0.01	180	2014-09-22	12:45:32
520	50.787357	-4.558269	0.02	90	2014-09-22	12:45:33
521	50.787357	-4.558269	0.03	180	2014-09-22	12:45:34
522	50.787357	-4.558269	0.04	180	2014-09-22	12:45:35
523	50.787356	-4.558269	0.03	249.6	2014-09-22	12:45:36
524	50.787357	-4.558269	0.01	327.7	2014-09-22	12:45:37
525	50.787357	-4.558269	0.01	90	2014-09-22	12:45:38
526	50.787356	-4.558269	0.01	126.7	2014-09-22	12:45:39
527	50.787356	-4.558269	0.01	270	2014-09-22	12:45:40
528	50.787356	-4.55827	0.04	254.1	2014-09-22	12:45:41
529	50.787356	-4.55827	0.01	233.3	2014-09-22	12:45:42
530	50.787356	-4.55827	0.02	243.2	2014-09-22	12:45:43
531	50.787356	-4.55827	0.02	270	2014-09-22	12:45:44
532	50.787356	-4.55827	0.04	189.1	2014-09-22	12:45:46
533	50.787355	-4.558271	0.02	198.5	2014-09-22	12:45:47
534	50.787355	-4.558271	0.01	231.7	2014-09-22	12:45:48
535	50.787355	-4.558271	0.01	270	2014-09-22	12:45:49
536	50.787355	-4.558271	0.02	270	2014-09-22	12:45:50
537	50.787355	-4.558271	0.02	212.3	2014-09-22	12:45:51
538	50.787355	-4.558271	0.04	180	2014-09-22	12:45:52
539	50.787355	-4.558272	0.03	236.7	2014-09-22	12:45:53
540	50.787355	-4.558272	0.02	270	2014-09-22	12:45:54
541	50.787355	-4.558272	0.03	293.3	2014-09-22	12:45:55
542	50.787355	-4.558273	0.04	256.4	2014-09-22	12:45:56
543	50.787355	-4.558273	0.02	270	2014-09-22	12:45:57
544	50.787355	-4.558273	0.02	343.4	2014-09-22	12:45:58
545	50.787355	-4.558273	0.02	116.8	2014-09-22	12:45:59
546	50.787355	-4.558273	0.02	16.6	2014-09-22	12:46:00
547	50.787355	-4.558273	0.02	296.8	2014-09-22	12:46:01
548	50.787355	-4.558273	0.01	306.7	2014-09-22	12:46:02
549	50.787355	-4.558273	0.01	330.7	2014-09-22	12:46:03
550	50.787355	-4.558273	0.01	90	2014-09-22	12:46:04
551	50.787355	-4.558273	0.01	324.6	2014-09-22	12:46:05
552	50.787355	-4.558273	0.03	222.9	2014-09-22	12:46:06
553	50.787355	-4.558274	0.03	309.2	2014-09-22	12:46:07
554	50.787355	-4.558274	0.04	270	2014-09-22	12:46:08
555	50.787355	-4.558275	0.04	283.8	2014-09-22	12:46:09
556	50.787355	-4.558276	0.06	241.6	2014-09-22	12:46:10
557	50.787355	-4.558276	0.03	253.2	2014-09-22	12:46:11
558	50.787355	-4.558276	0.02	291	2014-09-22	12:46:12
559	50.787355	-4.558276	0.02	0	2014-09-22	12:46:13
560	50.787355	-4.558276	0.01	180	2014-09-22	12:46:14
561	50.787355	-4.558277	0.01	324.6	2014-09-22	12:46:15
562	50.787355	-4.558277	0.02	329.2	2014-09-22	12:46:16
563	50.787355	-4.558277	0.01	147.7	2014-09-22	12:46:17
564	50.787355	-4.558277	0.01	306.7	2014-09-22	12:46:18
565	50.787355	-4.558277	0.01	90	2014-09-22	12:46:19
566	50.787355	-4.558276	0.03	106.8	2014-09-22	12:46:20
567	50.787355	-4.558276	0.03	109.1	2014-09-22	12:46:21
568	50.787355	-4.558276	0.02	32.3	2014-09-22	12:46:22
569	50.787355	-4.558276	0.01	270	2014-09-22	12:46:23
570	50.787355	-4.558275	0.03	99.6	2014-09-22	12:46:25
571	50.787355	-4.558275	0.01	119.7	2014-09-22	12:46:27
572	50.787355	-4.558275	0.01	90	2014-09-22	12:46:28
573	50.787355	-4.558274	0.01	42.9	2014-09-22	12:46:30
574	50.787355	-4.558275	0.01	306.7	2014-09-22	12:46:31
575	50.787355	-4.558276	0.04	262.8	2014-09-22	12:46:33
576	50.787355	-4.558276	0.03	253.2	2014-09-22	12:46:34
577	50.787355	-4.558276	0.03	251.3	2014-09-22	12:46:35
578	50.787355	-4.558277	0.02	243.2	2014-09-22	12:46:36
579	50.787355	-4.558277	0.01	306.7	2014-09-22	12:46:37
580	50.787355	-4.558277	0.02	309.9	2014-09-22	12:46:38
581	50.787355	-4.558277	0.01	0	2014-09-22	12:46:39
582	50.787356	-4.558277	0.01	317.1	2014-09-22	12:46:41
583	50.787356	-4.558277	0.01	270	2014-09-22	12:46:42
584	50.787356	-4.558277	0.01	0	2014-09-22	12:46:43
585	50.787356	-4.558277	0.01	270	2014-09-22	12:46:44
586	50.787356	-4.558278	0.01	327.7	2014-09-22	12:46:45
587	50.787356	-4.558278	0	0	2014-09-22	12:46:47
588	50.787356	-4.558278	0.01	299.7	2014-09-22	12:46:49
589	50.787356	-4.558278	0.01	51.7	2014-09-22	12:46:50
590	50.787356	-4.558278	0.01	32.3	2014-09-22	12:46:51
591	50.787356	-4.558277	0.01	90	2014-09-22	12:46:52
592	50.787356	-4.558277	0.01	0	2014-09-22	12:46:53
593	50.787356	-4.558277	0.02	116.8	2014-09-22	12:46:54
594	50.787356	-4.558277	0.01	0	2014-09-22	12:46:55
595	50.787356	-4.558277	0	0	2014-09-22	12:46:56
596	50.787356	-4.558277	0.01	270	2014-09-22	12:46:58
597	50.787356	-4.558277	0.01	324.6	2014-09-22	12:46:59
598	50.787356	-4.558278	0.01	212.3	2014-09-22	12:47:00
599	50.787356	-4.558278	0.01	215.4	2014-09-22	12:47:01
600	50.787356	-4.558278	0.01	240.3	2014-09-22	12:47:03
601	50.787356	-4.558278	0.02	311.7	2014-09-22	12:47:04
602	50.787356	-4.558278	0.01	324.6	2014-09-22	12:47:05
603	50.787356	-4.558278	0.01	90	2014-09-22	12:47:06
604	50.787356	-4.558278	0.01	324.6	2014-09-22	12:47:07
605	50.787356	-4.558278	0.02	309.9	2014-09-22	12:47:08
606	50.787356	-4.558278	0.01	0	2014-09-22	12:47:09
607	50.787356	-4.558278	0.01	90	2014-09-22	12:47:10
608	50.787356	-4.558278	0.01	0	2014-09-22	12:47:11
609	50.787357	-4.558278	0.03	317.1	2014-09-22	12:47:12
610	50.787357	-4.558279	0.03	326.7	2014-09-22	12:47:13
611	50.787357	-4.558279	0.02	298.3	2014-09-22	12:47:15
612	50.787357	-4.558279	0.02	299.7	2014-09-22	12:47:16
613	50.787357	-4.558279	0.02	73.2	2014-09-22	12:47:18
614	50.787357	-4.558279	0.02	253.2	2014-09-22	12:47:20
615	50.787357	-4.558279	0.04	25.6	2014-09-22	12:47:21
616	50.787358	-4.558279	0.02	0	2014-09-22	12:47:22
617	50.78735	-4.558283	0.93	198.4	2014-09-22	12:47:23
618	50.78734	-4.558289	1.1	199.7	2014-09-22	12:47:24
619	50.78733	-4.558294	1.18	198.1	2014-09-22	12:47:25
620	50.78732	-4.558301	1.24	203.3	2014-09-22	12:47:26
621	50.78731	-4.558308	1.27	203.5	2014-09-22	12:47:27
622	50.7873	-4.558315	1.15	204.3	2014-09-22	12:47:28
623	50.787291	-4.558323	1.12	210.2	2014-09-22	12:47:29
624	50.787283	-4.558331	1.07	212	2014-09-22	12:47:30
625	50.787276	-4.558336	0.87	203.1	2014-09-22	12:47:31
626	50.787269	-4.558338	0.83	191.5	2014-09-22	12:47:32
627	50.78726	-4.558341	1	193.4	2014-09-22	12:47:33
628	50.78725	-4.558348	1.2	201.5	2014-09-22	12:47:34
629	50.787241	-4.558356	1.2	209.7	2014-09-22	12:47:35
630	50.787232	-4.558368	1.24	222.3	2014-09-22	12:47:36
631	50.787225	-4.558381	1.2	229.9	2014-09-22	12:47:37
632	50.78722	-4.558393	1.08	233.4	2014-09-22	12:47:38
633	50.787215	-4.558405	0.97	237.5	2014-09-22	12:47:39
634	50.787211	-4.558416	0.92	241	2014-09-22	12:47:40
635	50.787207	-4.558428	0.91	242.4	2014-09-22	12:47:41
636	50.787203	-4.558439	0.91	243.1	2014-09-22	12:47:42
637	50.7872	-4.558451	0.9	244.3	2014-09-22	12:47:43
638	50.787196	-4.558464	1.04	246.7	2014-09-22	12:47:44
639	50.787193	-4.558479	1.09	248.9	2014-09-22	12:47:45
640	50.78719	-4.558492	0.96	248.9	2014-09-22	12:47:46
641	50.787188	-4.558501	0.73	253.5	2014-09-22	12:47:47
642	50.787189	-4.558509	0.51	284.8	2014-09-22	12:47:48
643	50.787193	-4.558515	0.67	314	2014-09-22	12:47:49
644	50.787198	-4.558523	0.77	315.7	2014-09-22	12:47:50
645	50.787207	-4.558531	1.12	331	2014-09-22	12:47:51
646	50.787217	-4.558535	1.13	344.3	2014-09-22	12:47:52
647	50.787225	-4.558536	0.87	355	2014-09-22	12:47:53
648	50.787232	-4.558539	0.85	347.6	2014-09-22	12:47:54
649	50.787241	-4.558544	1.09	341	2014-09-22	12:47:55
650	50.787252	-4.558549	1.21	341.3	2014-09-22	12:47:56
651	50.787263	-4.558553	1.3	347.4	2014-09-22	12:47:57
652	50.787274	-4.558555	1.27	355.2	2014-09-22	12:47:58
653	50.787282	-4.558557	0.89	350.5	2014-09-22	12:47:59
654	50.787289	-4.558556	0.82	5.4	2014-09-22	12:48:00
655	50.787295	-4.558551	0.75	27.7	2014-09-22	12:48:01
656	50.7873	-4.558544	0.71	46.1	2014-09-22	12:48:02
657	50.787304	-4.558538	0.61	37.4	2014-09-22	12:48:03
658	50.787305	-4.558536	0.1	71.4	2014-09-22	12:48:05
659	50.787305	-4.558536	0.02	326.1	2014-09-22	12:48:06
660	50.787306	-4.558535	0.1	14.4	2014-09-22	12:48:07
661	50.787306	-4.558537	0.09	296.3	2014-09-22	12:48:08
662	50.787307	-4.558537	0.1	330.5	2014-09-22	12:48:09
663	50.787308	-4.558537	0.14	11.9	2014-09-22	12:48:10
664	50.787309	-4.558537	0.1	6.3	2014-09-22	12:48:11
665	50.78731	-4.558536	0.1	17.5	2014-09-22	12:48:12
666	50.787311	-4.558535	0.11	42.6	2014-09-22	12:48:13
667	50.787311	-4.558535	0.08	356.2	2014-09-22	12:48:14
668	50.787311	-4.558537	0.1	254.5	2014-09-22	12:48:15
669	50.787316	-4.55854	0.62	338.3	2014-09-22	12:48:16
670	50.787321	-4.558544	0.6	328.7	2014-09-22	12:48:17
671	50.787326	-4.55855	0.7	326.5	2014-09-22	12:48:18
672	50.787332	-4.558557	0.77	321.8	2014-09-22	12:48:19
673	50.787337	-4.558562	0.69	328.9	2014-09-22	12:48:20
674	50.787343	-4.558566	0.71	333.8	2014-09-22	12:48:21
675	50.787349	-4.558568	0.77	350.7	2014-09-22	12:48:22
676	50.787357	-4.558567	0.81	5.5	2014-09-22	12:48:23
677	50.787365	-4.558565	0.88	7.3	2014-09-22	12:48:24
678	50.787372	-4.558566	0.87	356.5	2014-09-22	12:48:25
679	50.78738	-4.55857	0.9	341.5	2014-09-22	12:48:26
680	50.787388	-4.558576	0.99	335.8	2014-09-22	12:48:27
681	50.787398	-4.558579	1.07	349.2	2014-09-22	12:48:28
682	50.787406	-4.558583	1.03	344.3	2014-09-22	12:48:29
683	50.787415	-4.558589	1.03	335.6	2014-09-22	12:48:30
684	50.787424	-4.558596	1.19	334.4	2014-09-22	12:48:31
685	50.787436	-4.558602	1.32	340.8	2014-09-22	12:48:32
686	50.787446	-4.558607	1.25	343	2014-09-22	12:48:33
687	50.787457	-4.558612	1.22	344.9	2014-09-22	12:48:34
688	50.787467	-4.558614	1.1	352.6	2014-09-22	12:48:35
689	50.787476	-4.558615	1.06	354.2	2014-09-22	12:48:36
690	50.787486	-4.558619	1.14	345.6	2014-09-22	12:48:37
691	50.787496	-4.558624	1.17	344	2014-09-22	12:48:38
692	50.787505	-4.55863	1.12	336.4	2014-09-22	12:48:39
693	50.787515	-4.558637	1.19	336.9	2014-09-22	12:48:40
694	50.787525	-4.558644	1.17	336.3	2014-09-22	12:48:41
695	50.787534	-4.558652	1.16	331.4	2014-09-22	12:48:42
696	50.787545	-4.55866	1.31	333.6	2014-09-22	12:48:43
697	50.787557	-4.558666	1.46	342.8	2014-09-22	12:48:44
698	50.78757	-4.558672	1.5	344.1	2014-09-22	12:48:45
699	50.787583	-4.558679	1.5	341.2	2014-09-22	12:48:46
700	50.787595	-4.558687	1.45	335.2	2014-09-22	12:48:47
701	50.787606	-4.558697	1.4	331.4	2014-09-22	12:48:48
702	50.787618	-4.558706	1.51	334.7	2014-09-22	12:48:49
703	50.78763	-4.558716	1.46	332.2	2014-09-22	12:48:50
704	50.787641	-4.558724	1.37	333.3	2014-09-22	12:48:51
705	50.787651	-4.558732	1.34	334.8	2014-09-22	12:48:52
706	50.787662	-4.558742	1.39	331.8	2014-09-22	12:48:53
707	50.787673	-4.558751	1.33	332.2	2014-09-22	12:48:54
708	50.787684	-4.558758	1.29	336.6	2014-09-22	12:48:55
709	50.787694	-4.558766	1.32	334	2014-09-22	12:48:56
710	50.787704	-4.558776	1.29	329	2014-09-22	12:48:57
711	50.787715	-4.558784	1.32	332.3	2014-09-22	12:48:58
712	50.787726	-4.558792	1.4	336.5	2014-09-22	12:48:59
713	50.787738	-4.558801	1.42	335.5	2014-09-22	12:49:00
714	50.787749	-4.558809	1.39	335.5	2014-09-22	12:49:01
715	50.78776	-4.558819	1.38	327.5	2014-09-22	12:49:02
716	50.787771	-4.55883	1.49	328.7	2014-09-22	12:49:03
717	50.787782	-4.55884	1.43	330.9	2014-09-22	12:49:04
718	50.787794	-4.55885	1.44	330.8	2014-09-22	12:49:05
719	50.787806	-4.558859	1.49	335.8	2014-09-22	12:49:06
720	50.787819	-4.558868	1.62	335.6	2014-09-22	12:49:07
721	50.787832	-4.558878	1.54	334.2	2014-09-22	12:49:08
722	50.787844	-4.558886	1.48	339	2014-09-22	12:49:09
723	50.787857	-4.55889	1.44	346.7	2014-09-22	12:49:10
724	50.787869	-4.558892	1.4	354.2	2014-09-22	12:49:11
725	50.787882	-4.558894	1.43	353.8	2014-09-22	12:49:12
726	50.787895	-4.558898	1.46	351.4	2014-09-22	12:49:13
727	50.787908	-4.558896	1.43	4.3	2014-09-22	12:49:14
728	50.78792	-4.558892	1.35	12.4	2014-09-22	12:49:15
729	50.787931	-4.558893	1.33	358	2014-09-22	12:49:16
730	50.787944	-4.558898	1.47	345.4	2014-09-22	12:49:17
731	50.787957	-4.558904	1.46	342.6	2014-09-22	12:49:18
732	50.78797	-4.558911	1.54	342.2	2014-09-22	12:49:19
733	50.787983	-4.558917	1.57	343.4	2014-09-22	12:49:20
734	50.787998	-4.558924	1.73	343.1	2014-09-22	12:49:21
735	50.788012	-4.558932	1.64	340.7	2014-09-22	12:49:22
736	50.788026	-4.55894	1.66	339.8	2014-09-22	12:49:23
737	50.788039	-4.558946	1.51	343.4	2014-09-22	12:49:24
738	50.788048	-4.558954	1.17	332.4	2014-09-22	12:49:25
739	50.788056	-4.558964	1.14	319.4	2014-09-22	12:49:26
740	50.788064	-4.558975	1.15	322	2014-09-22	12:49:27
741	50.788072	-4.558984	1.06	319.1	2014-09-22	12:49:28
742	50.788078	-4.558998	1.19	306.4	2014-09-22	12:49:29
743	50.788084	-4.559015	1.35	300.9	2014-09-22	12:49:30
744	50.78809	-4.559031	1.31	297.2	2014-09-22	12:49:31
745	50.788091	-4.559048	1.19	277.6	2014-09-22	12:49:32
746	50.788094	-4.559062	1.01	286.7	2014-09-22	12:49:33
747	50.788093	-4.559079	1.2	269.6	2014-09-22	12:49:34
748	50.788095	-4.559097	1.3	279.9	2014-09-22	12:49:35
749	50.788099	-4.559116	1.4	283.9	2014-09-22	12:49:36
750	50.788103	-4.559134	1.37	290.4	2014-09-22	12:49:37
751	50.788111	-4.559152	1.52	305.6	2014-09-22	12:49:38
752	50.78812	-4.559168	1.53	312.4	2014-09-22	12:49:39
753	50.788132	-4.559183	1.72	321.7	2014-09-22	12:49:40
754	50.788143	-4.559197	1.54	319.3	2014-09-22	12:49:41
755	50.788153	-4.559212	1.48	318	2014-09-22	12:49:42
756	50.788162	-4.559229	1.57	309.6	2014-09-22	12:49:43
757	50.78817	-4.559246	1.54	305.6	2014-09-22	12:49:44
758	50.788179	-4.559261	1.49	317.1	2014-09-22	12:49:45
759	50.788189	-4.559274	1.4	318.3	2014-09-22	12:49:46
760	50.7882	-4.559286	1.52	327.3	2014-09-22	12:49:47
761	50.788211	-4.559297	1.43	325.7	2014-09-22	12:49:48
762	50.788221	-4.559309	1.4	323.6	2014-09-22	12:49:49
763	50.78823	-4.559323	1.39	314.2	2014-09-22	12:49:50
764	50.788239	-4.559338	1.48	315	2014-09-22	12:49:51
765	50.788251	-4.55935	1.61	328.6	2014-09-22	12:49:52
766	50.788264	-4.559361	1.54	330.9	2014-09-22	12:49:53
767	50.788276	-4.559371	1.55	331	2014-09-22	12:49:54
768	50.788288	-4.559384	1.59	327	2014-09-22	12:49:55
769	50.788299	-4.559397	1.56	323.5	2014-09-22	12:49:56
770	50.788311	-4.559409	1.58	327	2014-09-22	12:49:57
771	50.788323	-4.559421	1.57	328.6	2014-09-22	12:49:58
772	50.788335	-4.559431	1.49	331.4	2014-09-22	12:49:59
773	50.788346	-4.559441	1.44	329.5	2014-09-22	12:50:00
774	50.788356	-4.559453	1.38	324.4	2014-09-22	12:50:01
775	50.788367	-4.559464	1.46	325.8	2014-09-22	12:50:02
776	50.788378	-4.559477	1.52	323.5	2014-09-22	12:50:03
777	50.788389	-4.559489	1.5	326.6	2014-09-22	12:50:04
778	50.7884	-4.559499	1.45	329.9	2014-09-22	12:50:05
779	50.788411	-4.559509	1.42	330.1	2014-09-22	12:50:06
780	50.788423	-4.559519	1.44	332.7	2014-09-22	12:50:07
781	50.788434	-4.559531	1.53	325.9	2014-09-22	12:50:08
782	50.788444	-4.559546	1.53	316.2	2014-09-22	12:50:09
783	50.788452	-4.559561	1.36	308.6	2014-09-22	12:50:10
784	50.78846	-4.559574	1.31	314.3	2014-09-22	12:50:11
785	50.78847	-4.559585	1.39	327.3	2014-09-22	12:50:12
786	50.788481	-4.559593	1.34	334.5	2014-09-22	12:50:13
787	50.788491	-4.559597	1.15	344.6	2014-09-22	12:50:14
788	50.7885	-4.559599	1.05	354.5	2014-09-22	12:50:15
789	50.788508	-4.559604	0.95	337.4	2014-09-22	12:50:16
790	50.788515	-4.559613	0.99	318.7	2014-09-22	12:50:17
791	50.788523	-4.559622	1.06	323.4	2014-09-22	12:50:18
792	50.788531	-4.559627	1.03	339.4	2014-09-22	12:50:19
793	50.78854	-4.559631	1.05	346.7	2014-09-22	12:50:20
794	50.78855	-4.559634	1.13	347	2014-09-22	12:50:21
795	50.78856	-4.559639	1.11	342.8	2014-09-22	12:50:22
796	50.788567	-4.559646	0.9	328	2014-09-22	12:50:23
797	50.788574	-4.559655	0.98	321.5	2014-09-22	12:50:24
798	50.78858	-4.559661	0.86	329	2014-09-22	12:50:25
799	50.788587	-4.559665	0.77	339.7	2014-09-22	12:50:26
800	50.788593	-4.559668	0.74	339	2014-09-22	12:50:27
801	50.788601	-4.559675	1.03	333.6	2014-09-22	12:50:28
802	50.788609	-4.559682	0.97	330	2014-09-22	12:50:29
803	50.788615	-4.55969	0.9	317.5	2014-09-22	12:50:30
804	50.788619	-4.559699	0.75	310.3	2014-09-22	12:50:31
805	50.788627	-4.559708	1.04	322.8	2014-09-22	12:50:32
806	50.788636	-4.559716	1.24	330.2	2014-09-22	12:50:33
807	50.788642	-4.559724	0.81	319.2	2014-09-22	12:50:34
808	50.788647	-4.559728	0.63	335.5	2014-09-22	12:50:35
809	50.788653	-4.559732	0.7	334.7	2014-09-22	12:50:36
810	50.788659	-4.559736	0.75	338.8	2014-09-22	12:50:37
811	50.788665	-4.559738	0.73	348.4	2014-09-22	12:50:38
812	50.788671	-4.559743	0.74	330.8	2014-09-22	12:50:39
813	50.788678	-4.559751	0.95	324.4	2014-09-22	12:50:40
814	50.788685	-4.559759	0.98	323.9	2014-09-22	12:50:41
815	50.788692	-4.559766	0.91	325.1	2014-09-22	12:50:42
816	50.788699	-4.559771	0.89	338.3	2014-09-22	12:50:43
817	50.788707	-4.559776	0.91	335.9	2014-09-22	12:50:44
818	50.788715	-4.559778	0.89	350.4	2014-09-22	12:50:45
819	50.788722	-4.559779	0.77	356.9	2014-09-22	12:50:46
820	50.788728	-4.559781	0.79	347.5	2014-09-22	12:50:47
821	50.788736	-4.559785	0.92	343.7	2014-09-22	12:50:48
822	50.788742	-4.559788	0.7	343.8	2014-09-22	12:50:49
823	50.78875	-4.55979	0.81	347	2014-09-22	12:50:50
824	50.788757	-4.559793	0.84	348.7	2014-09-22	12:50:51
825	50.788764	-4.559797	0.8	336.6	2014-09-22	12:50:52
826	50.788769	-4.559801	0.67	336.7	2014-09-22	12:50:53
827	50.788777	-4.559807	0.94	333.5	2014-09-22	12:50:54
828	50.788785	-4.559814	1.1	332.9	2014-09-22	12:50:55
829	50.788794	-4.559818	0.97	345.1	2014-09-22	12:50:56
830	50.7888	-4.559823	0.8	331.7	2014-09-22	12:50:57
831	50.788809	-4.559827	1.02	342.9	2014-09-22	12:50:58
832	50.788818	-4.559834	1.15	337	2014-09-22	12:50:59
833	50.788825	-4.559839	0.86	332.3	2014-09-22	12:51:00
834	50.78883	-4.559845	0.71	323.7	2014-09-22	12:51:01
835	50.788837	-4.559852	0.91	327.1	2014-09-22	12:51:02
836	50.788846	-4.559861	1.14	329.2	2014-09-22	12:51:03
837	50.788855	-4.559868	1.15	331.4	2014-09-22	12:51:04
838	50.788866	-4.559874	1.25	341.3	2014-09-22	12:51:05
839	50.788878	-4.559884	1.56	333	2014-09-22	12:51:06
840	50.788888	-4.559896	1.36	322.8	2014-09-22	12:51:07
841	50.788898	-4.559909	1.44	319.9	2014-09-22	12:51:08
842	50.788905	-4.559926	1.46	304.8	2014-09-22	12:51:09
843	50.788911	-4.559944	1.41	298.5	2014-09-22	12:51:10
844	50.788918	-4.559958	1.3	306.6	2014-09-22	12:51:11
845	50.788928	-4.559973	1.48	315	2014-09-22	12:51:12
846	50.788936	-4.559986	1.28	317.6	2014-09-22	12:51:13
847	50.788948	-4.559999	1.58	322.6	2014-09-22	12:51:14
848	50.788959	-4.560014	1.66	321.3	2014-09-22	12:51:15
849	50.78897	-4.560027	1.5	322	2014-09-22	12:51:16
850	50.788981	-4.560039	1.49	325.6	2014-09-22	12:51:17
851	50.788994	-4.560044	1.47	346.3	2014-09-22	12:51:18
852	50.789005	-4.560047	1.3	352.4	2014-09-22	12:51:19
853	50.789017	-4.56005	1.3	349.5	2014-09-22	12:51:20
854	50.789028	-4.560054	1.3	347.4	2014-09-22	12:51:21
855	50.789039	-4.560061	1.28	338	2014-09-22	12:51:22
856	50.78905	-4.56007	1.44	332.1	2014-09-22	12:51:23
857	50.789062	-4.56008	1.47	331.2	2014-09-22	12:51:24
858	50.789073	-4.560091	1.47	328.6	2014-09-22	12:51:25
859	50.789085	-4.560102	1.51	329.4	2014-09-22	12:51:26
860	50.789096	-4.560112	1.44	330.9	2014-09-22	12:51:27
861	50.789109	-4.560121	1.54	337	2014-09-22	12:51:28
862	50.789123	-4.560127	1.68	344.1	2014-09-22	12:51:29
863	50.789138	-4.560129	1.59	354.1	2014-09-22	12:51:30
864	50.78915	-4.560133	1.44	351	2014-09-22	12:51:31
865	50.789162	-4.560135	1.37	351.8	2014-09-22	12:51:32
866	50.789174	-4.560142	1.41	339.3	2014-09-22	12:51:33
867	50.789186	-4.56015	1.41	337.1	2014-09-22	12:51:34
868	50.789197	-4.560161	1.45	330.3	2014-09-22	12:51:35
869	50.789208	-4.560169	1.36	333.6	2014-09-22	12:51:36
870	50.789218	-4.560177	1.23	334.9	2014-09-22	12:51:37
871	50.78923	-4.56018	1.31	348	2014-09-22	12:51:38
872	50.789241	-4.560186	1.32	341	2014-09-22	12:51:39
873	50.789251	-4.560198	1.39	324.2	2014-09-22	12:51:40
874	50.78926	-4.560213	1.5	314.1	2014-09-22	12:51:41
875	50.78927	-4.560229	1.52	314.8	2014-09-22	12:51:42
876	50.789281	-4.560238	1.41	331.6	2014-09-22	12:51:43
877	50.789292	-4.560239	1.18	358.6	2014-09-22	12:51:44
878	50.789302	-4.56024	1.14	357	2014-09-22	12:51:45
879	50.789313	-4.560244	1.27	344.6	2014-09-22	12:51:46
880	50.789325	-4.56025	1.38	344.3	2014-09-22	12:51:47
881	50.789336	-4.560254	1.27	344.4	2014-09-22	12:51:48
882	50.789346	-4.560261	1.18	338.4	2014-09-22	12:51:49
883	50.789357	-4.560271	1.4	329.7	2014-09-22	12:51:50
884	50.789367	-4.560284	1.48	320.9	2014-09-22	12:51:51
885	50.789378	-4.560294	1.38	328.7	2014-09-22	12:51:52
886	50.78939	-4.560303	1.51	334.5	2014-09-22	12:51:53
887	50.789402	-4.560313	1.5	332.7	2014-09-22	12:51:54
888	50.789411	-4.560321	1.21	331.7	2014-09-22	12:51:55
889	50.789421	-4.560331	1.26	328.2	2014-09-22	12:51:56
890	50.789432	-4.56034	1.41	332.1	2014-09-22	12:51:57
891	50.789446	-4.560349	1.67	338.2	2014-09-22	12:51:58
892	50.789463	-4.560356	1.92	344.1	2014-09-22	12:51:59
893	50.789477	-4.560366	1.68	336.9	2014-09-22	12:52:00
894	50.789488	-4.560376	1.48	330.2	2014-09-22	12:52:01
895	50.789499	-4.560386	1.34	329.8	2014-09-22	12:52:02
896	50.789509	-4.560395	1.35	332.1	2014-09-22	12:52:03
897	50.789521	-4.560402	1.45	339	2014-09-22	12:52:04
898	50.789535	-4.56041	1.56	340.1	2014-09-22	12:52:05
899	50.789548	-4.560416	1.51	342.8	2014-09-22	12:52:06
900	50.789559	-4.560421	1.32	344.8	2014-09-22	12:52:07
901	50.789571	-4.560427	1.43	341.4	2014-09-22	12:52:08
902	50.789584	-4.560434	1.54	341.9	2014-09-22	12:52:09
903	50.789598	-4.560442	1.59	341.2	2014-09-22	12:52:10
904	50.789611	-4.560452	1.58	333.1	2014-09-22	12:52:11
905	50.789622	-4.560461	1.39	330.8	2014-09-22	12:52:12
906	50.789631	-4.560473	1.35	322	2014-09-22	12:52:13
907	50.789641	-4.560487	1.52	319.4	2014-09-22	12:52:14
908	50.789653	-4.5605	1.52	324.1	2014-09-22	12:52:15
909	50.789664	-4.560509	1.47	333.6	2014-09-22	12:52:16
910	50.789676	-4.560517	1.45	337.2	2014-09-22	12:52:17
911	50.789688	-4.560526	1.39	334.3	2014-09-22	12:52:18
912	50.789697	-4.560533	1.21	334.1	2014-09-22	12:52:19
913	50.789708	-4.560539	1.23	340.6	2014-09-22	12:52:20
914	50.78972	-4.560547	1.51	339.3	2014-09-22	12:52:21
915	50.789732	-4.560557	1.46	330.5	2014-09-22	12:52:22
916	50.789744	-4.560567	1.55	333.4	2014-09-22	12:52:23
917	50.789756	-4.560578	1.53	330.1	2014-09-22	12:52:24
918	50.78977	-4.560588	1.74	334.3	2014-09-22	12:52:25
919	50.789784	-4.560597	1.63	336.8	2014-09-22	12:52:26
920	50.789797	-4.560605	1.54	338.7	2014-09-22	12:52:27
921	50.789811	-4.560612	1.7	343	2014-09-22	12:52:28
922	50.789825	-4.560619	1.63	344	2014-09-22	12:52:29
923	50.789839	-4.560624	1.53	347.3	2014-09-22	12:52:30
924	50.789852	-4.560632	1.58	338.6	2014-09-22	12:52:31
925	50.789866	-4.560642	1.69	334	2014-09-22	12:52:32
926	50.789879	-4.560655	1.74	328.2	2014-09-22	12:52:33
927	50.789891	-4.560668	1.55	326.4	2014-09-22	12:52:34
928	50.789902	-4.560679	1.49	326.6	2014-09-22	12:52:35
929	50.789915	-4.560691	1.65	330.1	2014-09-22	12:52:36
930	50.789927	-4.560701	1.6	332.5	2014-09-22	12:52:37
931	50.789939	-4.56071	1.48	336	2014-09-22	12:52:38
932	50.789952	-4.560715	1.41	345.4	2014-09-22	12:52:39
933	50.789964	-4.560718	1.36	349.5	2014-09-22	12:52:40
934	50.789975	-4.560723	1.34	346.3	2014-09-22	12:52:41
935	50.789986	-4.560725	1.21	354.1	2014-09-22	12:52:42
936	50.789998	-4.560728	1.32	351	2014-09-22	12:52:43
937	50.790009	-4.560731	1.25	349.2	2014-09-22	12:52:44
938	50.79002	-4.560734	1.25	350.2	2014-09-22	12:52:45
939	50.790032	-4.560737	1.37	351.3	2014-09-22	12:52:46
940	50.790044	-4.56074	1.32	350.5	2014-09-22	12:52:47
941	50.790056	-4.560745	1.42	345.1	2014-09-22	12:52:48
942	50.790069	-4.56075	1.5	346.8	2014-09-22	12:52:49
943	50.790081	-4.560756	1.41	341.6	2014-09-22	12:52:50
944	50.790094	-4.560765	1.51	336.8	2014-09-22	12:52:51
945	50.790106	-4.560771	1.4	340.8	2014-09-22	12:52:52
946	50.790119	-4.560778	1.53	341.8	2014-09-22	12:52:53
947	50.79013	-4.560784	1.36	342.6	2014-09-22	12:52:54
948	50.790142	-4.560786	1.34	353.4	2014-09-22	12:52:55
949	50.790154	-4.560789	1.32	351.3	2014-09-22	12:52:56
950	50.790165	-4.560794	1.22	343.7	2014-09-22	12:52:57
951	50.790174	-4.5608	1.07	337.3	2014-09-22	12:52:58
952	50.790184	-4.560806	1.26	338.6	2014-09-22	12:52:59
953	50.790192	-4.560813	0.98	329.7	2014-09-22	12:53:00
954	50.790202	-4.560819	1.2	340.4	2014-09-22	12:53:01
955	50.790212	-4.560827	1.3	334.1	2014-09-22	12:53:02
956	50.790221	-4.560835	1.1	328.8	2014-09-22	12:53:03
957	50.790231	-4.560839	1.13	346.8	2014-09-22	12:53:04
958	50.790243	-4.560842	1.34	351.6	2014-09-22	12:53:05
959	50.790254	-4.560847	1.37	343.5	2014-09-22	12:53:06
960	50.790267	-4.560854	1.47	340	2014-09-22	12:53:07
961	50.790278	-4.56086	1.34	342.8	2014-09-22	12:53:08
962	50.79029	-4.560868	1.39	337.2	2014-09-22	12:53:09
963	50.790301	-4.560875	1.38	337.1	2014-09-22	12:53:10
964	50.790311	-4.560884	1.22	331	2014-09-22	12:53:11
965	50.79032	-4.560892	1.21	330.1	2014-09-22	12:53:12
966	50.790331	-4.560899	1.31	338.4	2014-09-22	12:53:13
967	50.790342	-4.560906	1.31	338.9	2014-09-22	12:53:14
968	50.790348	-4.56091	0.76	337.2	2014-09-22	12:53:15
969	50.790354	-4.560912	0.66	347.1	2014-09-22	12:53:16
970	50.790358	-4.560916	0.54	326.6	2014-09-22	12:53:17
971	50.790359	-4.560916	0.04	29.1	2014-09-22	12:53:19
972	50.790359	-4.560915	0.02	33.9	2014-09-22	12:53:20
973	50.790359	-4.560916	0.03	308.3	2014-09-22	12:53:21
974	50.790359	-4.560916	0.04	320.2	2014-09-22	12:53:22
975	50.790359	-4.560917	0.06	217	2014-09-22	12:53:23
976	50.790358	-4.560917	0.11	210.1	2014-09-22	12:53:24
977	50.790358	-4.560917	0	0	2014-09-22	12:53:25
978	50.790359	-4.560917	0.06	6.5	2014-09-22	12:53:26
979	50.790359	-4.560917	0.06	353.5	2014-09-22	12:53:27
980	50.79036	-4.560917	0.14	11.9	2014-09-22	12:53:28
981	50.790362	-4.560916	0.21	11.5	2014-09-22	12:53:29
982	50.790363	-4.560915	0.04	68.4	2014-09-22	12:53:31
983	50.790362	-4.560915	0.03	106.8	2014-09-22	12:53:32
984	50.790363	-4.560914	0.05	56.2	2014-09-22	12:53:33
985	50.790364	-4.560913	0.11	34.7	2014-09-22	12:53:34
986	50.790364	-4.560913	0.04	46.7	2014-09-22	12:53:35
987	50.790364	-4.560913	0.02	270	2014-09-22	12:53:36
988	50.790364	-4.560913	0.03	136	2014-09-22	12:53:37
989	50.790364	-4.560913	0.01	180	2014-09-22	12:53:38
990	50.790364	-4.560913	0.01	90	2014-09-22	12:53:39
991	50.790364	-4.560913	0.03	23.3	2014-09-22	12:53:40
992	50.790364	-4.560913	0.04	17.5	2014-09-22	12:53:41
993	50.790364	-4.560912	0.03	23.3	2014-09-22	12:53:42
994	50.790365	-4.560913	0.05	345.6	2014-09-22	12:53:43
995	50.790365	-4.560913	0.07	335.4	2014-09-22	12:53:44
996	50.790366	-4.560913	0.03	22.5	2014-09-22	12:53:45
997	50.790365	-4.560913	0.08	176.2	2014-09-22	12:53:46
998	50.790364	-4.560913	0.08	189.1	2014-09-22	12:53:47
999	50.790364	-4.560913	0.01	144.6	2014-09-22	12:53:48
1000	50.790364	-4.560913	0.01	180	2014-09-22	12:53:49
1001	50.790363	-4.560913	0.07	175.4	2014-09-22	12:53:51
1002	50.790362	-4.560913	0.13	177.5	2014-09-22	12:53:52
1003	50.790364	-4.560912	0.23	1.4	2014-09-22	12:53:53
1004	50.790364	-4.560911	0.08	69.3	2014-09-22	12:53:54
1005	50.790362	-4.560909	0.12	144.2	2014-09-22	12:53:56
1006	50.790367	-4.560907	0.6	16.5	2014-09-22	12:53:57
1007	50.790378	-4.560907	1.16	358.6	2014-09-22	12:53:58
1008	50.790389	-4.560914	1.31	340	2014-09-22	12:53:59
1009	50.7904	-4.560921	1.39	338.6	2014-09-22	12:54:00
1010	50.790411	-4.560928	1.26	335.2	2014-09-22	12:54:01
1011	50.790422	-4.560935	1.39	339.7	2014-09-22	12:54:02
1012	50.790433	-4.560941	1.28	341.5	2014-09-22	12:54:03
1013	50.790444	-4.560947	1.29	341.6	2014-09-22	12:54:04
1014	50.790456	-4.560954	1.35	337.3	2014-09-22	12:54:05
1015	50.790465	-4.560961	1.2	337.5	2014-09-22	12:54:06
1016	50.790478	-4.560967	1.42	342.6	2014-09-22	12:54:07
1017	50.790488	-4.560972	1.25	343.5	2014-09-22	12:54:08
1018	50.7905	-4.560978	1.33	342.5	2014-09-22	12:54:09
1019	50.790512	-4.560984	1.4	341.5	2014-09-22	12:54:10
1020	50.790525	-4.560988	1.48	347.6	2014-09-22	12:54:11
1021	50.790537	-4.560992	1.41	349.7	2014-09-22	12:54:12
1022	50.790549	-4.560999	1.4	339.2	2014-09-22	12:54:13
1023	50.79056	-4.561005	1.33	342	2014-09-22	12:54:14
1024	50.790571	-4.561012	1.32	336.6	2014-09-22	12:54:15
1025	50.790582	-4.561017	1.29	343.8	2014-09-22	12:54:16
1026	50.790593	-4.561023	1.29	341.3	2014-09-22	12:54:17
1027	50.790604	-4.561025	1.14	355.5	2014-09-22	12:54:18
1028	50.790613	-4.561026	1.1	354.4	2014-09-22	12:54:19
1029	50.790622	-4.561029	1.02	349.7	2014-09-22	12:54:20
1030	50.790632	-4.561033	1.06	342.9	2014-09-22	12:54:21
1031	50.790642	-4.56104	1.31	339.1	2014-09-22	12:54:22
1032	50.790655	-4.561044	1.38	346.7	2014-09-22	12:54:23
1033	50.790666	-4.561047	1.34	350.4	2014-09-22	12:54:24
1034	50.790678	-4.561053	1.35	342	2014-09-22	12:54:25
1035	50.79069	-4.561058	1.33	345.9	2014-09-22	12:54:26
1036	50.7907	-4.561063	1.2	343.4	2014-09-22	12:54:27
1037	50.790711	-4.561066	1.24	350.1	2014-09-22	12:54:28
1038	50.790721	-4.561071	1.17	344	2014-09-22	12:54:29
1039	50.790733	-4.561074	1.36	351	2014-09-22	12:54:30
1040	50.790744	-4.561078	1.22	344.3	2014-09-22	12:54:31
1041	50.790755	-4.561082	1.27	347.4	2014-09-22	12:54:32
1042	50.790766	-4.561086	1.23	346.7	2014-09-22	12:54:33
1043	50.790775	-4.56109	1.08	344.8	2014-09-22	12:54:34
1044	50.790784	-4.561091	1.01	357.3	2014-09-22	12:54:35
1045	50.790793	-4.561092	1.06	354.9	2014-09-22	12:54:36
1046	50.790802	-4.561095	1.02	348	2014-09-22	12:54:37
1047	50.790811	-4.561101	1.1	336.9	2014-09-22	12:54:38
1048	50.790819	-4.561106	0.92	337.1	2014-09-22	12:54:39
1049	50.790824	-4.561109	0.57	338.8	2014-09-22	12:54:40
1050	50.790828	-4.56111	0.5	353.2	2014-09-22	12:54:41
1051	50.790837	-4.561112	1.01	353.2	2014-09-22	12:54:42
1052	50.790849	-4.561118	1.35	340.1	2014-09-22	12:54:43
1053	50.79086	-4.561125	1.33	341.1	2014-09-22	12:54:44
1054	50.790871	-4.561132	1.38	337.4	2014-09-22	12:54:45
1055	50.790884	-4.56114	1.45	338	2014-09-22	12:54:46
1056	50.790895	-4.561148	1.39	336.8	2014-09-22	12:54:47
1057	50.790906	-4.561154	1.25	340.1	2014-09-22	12:54:48
1058	50.790916	-4.561158	1.23	344.7	2014-09-22	12:54:49
1059	50.790929	-4.561161	1.45	351.1	2014-09-22	12:54:50
1060	50.790941	-4.561158	1.38	9.6	2014-09-22	12:54:51
1061	50.790951	-4.561154	1.14	14.1	2014-09-22	12:54:52
1062	50.79096	-4.561149	1.02	21	2014-09-22	12:54:53
1063	50.790971	-4.561142	1.34	20.6	2014-09-22	12:54:54
1064	50.790983	-4.561137	1.35	16.8	2014-09-22	12:54:55
1065	50.790996	-4.561135	1.46	6	2014-09-22	12:54:56
1066	50.791008	-4.561135	1.32	359.2	2014-09-22	12:54:57
1067	50.791019	-4.561135	1.25	358.4	2014-09-22	12:54:58
1068	50.791029	-4.561138	1.2	352.7	2014-09-22	12:54:59
1069	50.791041	-4.56114	1.26	353.3	2014-09-22	12:55:00
1070	50.791051	-4.561143	1.19	348.3	2014-09-22	12:55:01
1071	50.791064	-4.561146	1.39	352.9	2014-09-22	12:55:02
1072	50.791077	-4.561151	1.51	345.8	2014-09-22	12:55:03
1073	50.79109	-4.561155	1.46	348.1	2014-09-22	12:55:04
1074	50.791101	-4.56116	1.37	344.6	2014-09-22	12:55:05
1075	50.791113	-4.561163	1.3	350.8	2014-09-22	12:55:06
1076	50.791123	-4.561163	1.12	2.4	2014-09-22	12:55:07
1077	50.791132	-4.561162	1.04	1.9	2014-09-22	12:55:08
1078	50.791141	-4.561162	0.96	1.8	2014-09-22	12:55:09
1079	50.79115	-4.561164	0.97	350.9	2014-09-22	12:55:10
1080	50.791157	-4.561168	0.88	340.8	2014-09-22	12:55:11
1081	50.791165	-4.561178	1.1	318.8	2014-09-22	12:55:12
1082	50.79117	-4.56119	1.03	303	2014-09-22	12:55:13
1083	50.791176	-4.561202	1.07	308.4	2014-09-22	12:55:14
1084	50.791179	-4.561216	1.07	293.6	2014-09-22	12:55:15
1085	50.791184	-4.561228	0.95	300.2	2014-09-22	12:55:16
1086	50.791185	-4.561238	0.73	280.3	2014-09-22	12:55:17
1087	50.791186	-4.561253	1.02	276.8	2014-09-22	12:55:18
1088	50.791189	-4.56127	1.29	285.5	2014-09-22	12:55:19
1089	50.791193	-4.561287	1.23	290.4	2014-09-22	12:55:20
1090	50.791195	-4.561301	1.04	280.9	2014-09-22	12:55:21
1091	50.791196	-4.561314	0.91	279.4	2014-09-22	12:55:22
1092	50.791197	-4.561326	0.87	276.2	2014-09-22	12:55:23
1093	50.7912	-4.561336	0.81	298	2014-09-22	12:55:24
1094	50.791203	-4.561341	0.42	315.9	2014-09-22	12:55:25
1095	50.791203	-4.561344	0.24	265.8	2014-09-22	12:55:26
1096	50.791203	-4.561345	0.04	263.1	2014-09-22	12:55:28
1097	50.791203	-4.561346	0.06	287.8	2014-09-22	12:55:29
1098	50.791204	-4.561346	0.09	3.4	2014-09-22	12:55:30
1099	50.791207	-4.561356	0.76	297	2014-09-22	12:55:31
1100	50.791209	-4.561366	0.75	288.9	2014-09-22	12:55:32
1101	50.791209	-4.561367	0.06	278.7	2014-09-22	12:55:34
1102	50.79121	-4.561368	0.06	323.2	2014-09-22	12:55:36
1103	50.79121	-4.561367	0.08	62.4	2014-09-22	12:55:37
1104	50.791216	-4.561374	0.79	322	2014-09-22	12:55:38
1105	50.791222	-4.561384	0.97	317.3	2014-09-22	12:55:39
1106	50.791228	-4.561394	0.94	312	2014-09-22	12:55:40
1107	50.791232	-4.561405	0.9	301.1	2014-09-22	12:55:41
1108	50.791236	-4.561414	0.77	299.8	2014-09-22	12:55:42
1109	50.79124	-4.561425	0.88	301.2	2014-09-22	12:55:43
1110	50.79124	-4.561437	0.84	270.6	2014-09-22	12:55:44
1111	50.791241	-4.561451	1.02	277.4	2014-09-22	12:55:45
1112	50.791244	-4.561466	1.08	288.7	2014-09-22	12:55:46
1113	50.791248	-4.561479	1.06	295.6	2014-09-22	12:55:47
1114	50.791251	-4.561491	0.89	292.8	2014-09-22	12:55:48
1115	50.791254	-4.561498	0.6	297	2014-09-22	12:55:49
1116	50.791255	-4.561499	0.17	344.3	2014-09-22	12:55:50
1117	50.791261	-4.561505	0.77	324.3	2014-09-22	12:55:51
1118	50.791264	-4.561519	0.99	289.2	2014-09-22	12:55:52
1119	50.791264	-4.561532	0.94	272.9	2014-09-22	12:55:53
1120	50.791264	-4.561542	0.73	264.8	2014-09-22	12:55:54
1121	50.791264	-4.561557	1.02	273.1	2014-09-22	12:55:55
1122	50.791265	-4.561572	1.06	276.6	2014-09-22	12:55:56
1123	50.791266	-4.561586	0.98	272.7	2014-09-22	12:55:57
1124	50.791264	-4.561593	0.52	251	2014-09-22	12:55:58
1125	50.791263	-4.561593	0.11	196.1	2014-09-22	12:55:59
1126	50.791265	-4.561596	0.31	314.6	2014-09-22	12:56:00
1127	50.791265	-4.561598	0.13	282.1	2014-09-22	12:56:01
1128	50.791265	-4.561603	0.32	270	2014-09-22	12:56:02
1129	50.791266	-4.561612	0.65	277.3	2014-09-22	12:56:03
1130	50.791269	-4.561622	0.8	293.5	2014-09-22	12:56:04
1131	50.791271	-4.561634	0.84	289.5	2014-09-22	12:56:05
1132	50.791273	-4.561645	0.81	279.9	2014-09-22	12:56:06
1133	50.791277	-4.561656	0.91	299.3	2014-09-22	12:56:07
1134	50.791281	-4.561667	0.89	303.9	2014-09-22	12:56:08
1135	50.791287	-4.561675	0.9	321	2014-09-22	12:56:09
1136	50.791299	-4.56168	1.38	345.4	2014-09-22	12:56:10
1137	50.791312	-4.561685	1.41	344.4	2014-09-22	12:56:11
1138	50.791319	-4.561692	0.89	329	2014-09-22	12:56:12
1139	50.791321	-4.5617	0.65	295.4	2014-09-22	12:56:13
1140	50.791322	-4.56171	0.73	281	2014-09-22	12:56:14
1141	50.791322	-4.56172	0.71	264.7	2014-09-22	12:56:15
1142	50.791321	-4.561731	0.74	266.4	2014-09-22	12:56:16
1143	50.791324	-4.561741	0.78	290.9	2014-09-22	12:56:17
1144	50.791327	-4.561747	0.52	310	2014-09-22	12:56:18
1145	50.791325	-4.561746	0.18	154.3	2014-09-22	12:56:19
1146	50.791324	-4.561747	0.14	224.3	2014-09-22	12:56:20
1147	50.791322	-4.56176	0.99	252.5	2014-09-22	12:56:21
1148	50.791318	-4.561779	1.34	253	2014-09-22	12:56:22
1149	50.791317	-4.5618	1.51	264.7	2014-09-22	12:56:23
1150	50.791318	-4.561824	1.71	274.1	2014-09-22	12:56:24
1151	50.791319	-4.561849	1.74	271.5	2014-09-22	12:56:25
1152	50.791319	-4.561877	2.01	271.6	2014-09-22	12:56:26
1153	50.79132	-4.561908	2.12	273.5	2014-09-22	12:56:27
1154	50.791321	-4.561936	1.98	272.7	2014-09-22	12:56:28
1155	50.79132	-4.56195	0.51	264.1	2014-09-22	12:56:30
1156	50.791322	-4.561958	0.63	290.8	2014-09-22	12:56:31
1157	50.791324	-4.561974	1.15	279.8	2014-09-22	12:56:32
1158	50.791325	-4.561996	1.5	274.3	2014-09-22	12:56:33
1159	50.791326	-4.56202	1.72	275.3	2014-09-22	12:56:34
1160	50.791329	-4.562046	1.87	277.7	2014-09-22	12:56:35
1161	50.791328	-4.562072	1.83	266.8	2014-09-22	12:56:36
1162	50.791324	-4.562094	1.61	255.5	2014-09-22	12:56:37
1163	50.791321	-4.562116	1.54	258.1	2014-09-22	12:56:38
1164	50.791319	-4.562136	1.45	258.1	2014-09-22	12:56:39
1165	50.791316	-4.562152	1.17	254.7	2014-09-22	12:56:40
1166	50.79131	-4.562158	0.77	211.2	2014-09-22	12:56:41
1167	50.791309	-4.562156	0.14	135.7	2014-09-22	12:56:42
1168	50.791317	-4.562153	0.97	13	2014-09-22	12:56:43
1169	50.791329	-4.562161	1.4	335.5	2014-09-22	12:56:44
1170	50.79134	-4.562177	1.69	320.2	2014-09-22	12:56:45
1171	50.791351	-4.562198	1.88	307.6	2014-09-22	12:56:46
1172	50.791365	-4.562215	1.99	324.1	2014-09-22	12:56:47
1173	50.791373	-4.562218	0.88	342.5	2014-09-22	12:56:48
1174	50.791375	-4.562218	0.26	13.2	2014-09-22	12:56:49
1175	50.791379	-4.562218	0.4	0	2014-09-22	12:56:50
1176	50.791384	-4.562224	0.8	324.1	2014-09-22	12:56:51
1177	50.79139	-4.562233	0.94	315.7	2014-09-22	12:56:52
1178	50.791398	-4.562249	1.41	308.6	2014-09-22	12:56:53
1179	50.791406	-4.562267	1.5	304.1	2014-09-22	12:56:54
1180	50.791413	-4.562286	1.55	299.7	2014-09-22	12:56:55
1181	50.791417	-4.562304	1.39	289.9	2014-09-22	12:56:56
1182	50.79142	-4.562324	1.39	284.3	2014-09-22	12:56:57
1183	50.791424	-4.562344	1.52	288.3	2014-09-22	12:56:58
1184	50.791432	-4.562364	1.65	300.2	2014-09-22	12:56:59
1185	50.79144	-4.562385	1.68	300.5	2014-09-22	12:57:00
1186	50.791447	-4.562406	1.71	297.6	2014-09-22	12:57:01
1187	50.791456	-4.562425	1.62	307.7	2014-09-22	12:57:02
1188	50.791462	-4.562443	1.52	299.5	2014-09-22	12:57:03
1189	50.791468	-4.562462	1.48	296.5	2014-09-22	12:57:04
1190	50.791474	-4.562479	1.32	296.9	2014-09-22	12:57:05
1191	50.791479	-4.562498	1.47	296.4	2014-09-22	12:57:06
1192	50.791488	-4.56252	1.83	300.7	2014-09-22	12:57:07
1193	50.791497	-4.562544	1.99	300.1	2014-09-22	12:57:08
1194	50.791506	-4.56257	2.06	298.3	2014-09-22	12:57:09
1195	50.791513	-4.562589	1.56	303.4	2014-09-22	12:57:10
1196	50.79152	-4.562601	1.13	309.2	2014-09-22	12:57:11
1197	50.791526	-4.562617	1.3	300.2	2014-09-22	12:57:12
1198	50.79153	-4.562634	1.3	291	2014-09-22	12:57:13
1199	50.791535	-4.562654	1.5	292.7	2014-09-22	12:57:14
1200	50.791542	-4.562678	1.82	293.5	2014-09-22	12:57:15
1201	50.791548	-4.562701	1.77	293.6	2014-09-22	12:57:16
1202	50.791554	-4.562723	1.72	294	2014-09-22	12:57:17
1203	50.791559	-4.562747	1.74	287.9	2014-09-22	12:57:18
1204	50.791559	-4.562763	1.16	270.4	2014-09-22	12:57:19
1205	50.79156	-4.562771	0.53	279.2	2014-09-22	12:57:20
1206	50.791564	-4.562781	0.84	300.6	2014-09-22	12:57:21
1207	50.791569	-4.562798	1.34	293.8	2014-09-22	12:57:22
1208	50.791574	-4.562817	1.42	293.7	2014-09-22	12:57:23
1209	50.791576	-4.562834	1.24	284.8	2014-09-22	12:57:24
1210	50.791581	-4.562844	0.84	303.6	2014-09-22	12:57:25
1211	50.791583	-4.562852	0.62	299.5	2014-09-22	12:57:26
1212	50.791582	-4.562853	0.15	210.5	2014-09-22	12:57:27
1213	50.791582	-4.562852	0.08	83.4	2014-09-22	12:57:28
1214	50.791576	-4.562845	0.82	143.1	2014-09-22	12:57:29
1215	50.791571	-4.562831	1.15	124.5	2014-09-22	12:57:30
1216	50.791567	-4.562795	2.59	99.1	2014-09-22	12:57:31
1217	50.791568	-4.562761	2.39	86.9	2014-09-22	12:57:32
1218	50.791573	-4.562751	0.88	49.5	2014-09-22	12:57:33
1219	50.791575	-4.562756	0.37	301.6	2014-09-22	12:57:34
1220	50.791577	-4.562768	0.9	281.9	2014-09-22	12:57:35
1221	50.791579	-4.562786	1.29	280	2014-09-22	12:57:36
1222	50.791582	-4.562808	1.58	285.4	2014-09-22	12:57:37
1223	50.791586	-4.562832	1.71	283.2	2014-09-22	12:57:38
1224	50.791588	-4.562854	1.61	279	2014-09-22	12:57:39
1225	50.791589	-4.562879	1.74	272.7	2014-09-22	12:57:40
1226	50.791591	-4.5629	1.5	278.6	2014-09-22	12:57:41
1227	50.791589	-4.5629	0.24	171.3	2014-09-22	12:57:42
1228	50.791587	-4.562887	0.47	99.7	2014-09-22	12:57:44
1229	50.791586	-4.5629	0.93	261.9	2014-09-22	12:57:45
1230	50.791585	-4.562917	1.24	261.8	2014-09-22	12:57:46
1231	50.791583	-4.562939	1.59	261.2	2014-09-22	12:57:47
1232	50.791582	-4.562961	1.55	267.9	2014-09-22	12:57:48
1233	50.791582	-4.562982	1.47	270.3	2014-09-22	12:57:49
1234	50.791582	-4.562999	1.17	267.3	2014-09-22	12:57:50
1235	50.791581	-4.563017	1.26	266.1	2014-09-22	12:57:51
1236	50.791581	-4.563034	1.22	269.2	2014-09-22	12:57:52
1237	50.791577	-4.563032	0.43	157.6	2014-09-22	12:57:53
1238	50.791573	-4.563018	1.02	114.8	2014-09-22	12:57:54
1239	50.791574	-4.563019	0.06	341.8	2014-09-22	12:57:55
1240	50.791574	-4.563033	1	272.7	2014-09-22	12:57:56
1241	50.791575	-4.563053	1.44	273.3	2014-09-22	12:57:57
1242	50.791575	-4.563071	1.24	272.6	2014-09-22	12:57:58
1243	50.791576	-4.563081	0.71	279	2014-09-22	12:57:59
1244	50.791577	-4.563089	0.59	278.3	2014-09-22	12:58:00
1245	50.791577	-4.563097	0.56	264.2	2014-09-22	12:58:01
1246	50.791576	-4.563105	0.53	264.9	2014-09-22	12:58:02
1247	50.791575	-4.563111	0.48	257.6	2014-09-22	12:58:03
1248	50.791574	-4.563115	0.3	241.6	2014-09-22	12:58:04
1249	50.791574	-4.563115	0.04	197	2014-09-22	12:58:05
1250	50.791574	-4.5631	1.04	87.4	2014-09-22	12:58:06
1251	50.791574	-4.563078	1.53	90	2014-09-22	12:58:07
1252	50.791572	-4.563064	1.03	100.4	2014-09-22	12:58:08
1253	50.791572	-4.563055	0.67	90	2014-09-22	12:58:09
1254	50.79157	-4.563048	0.49	117.2	2014-09-22	12:58:10
1255	50.79157	-4.563049	0.04	220.3	2014-09-22	12:58:12
1256	50.791569	-4.56305	0.08	211.9	2014-09-22	12:58:13
1257	50.791569	-4.563051	0.08	242.7	2014-09-22	12:58:14
1258	50.791571	-4.56305	0.18	16.6	2014-09-22	12:58:15
1259	50.791575	-4.563046	0.56	33.3	2014-09-22	12:58:16
1260	50.791587	-4.56304	1.39	15.6	2014-09-22	12:58:17
1261	50.791593	-4.563028	1.07	53.1	2014-09-22	12:58:18
1262	50.791591	-4.563005	1.61	95	2014-09-22	12:58:19
1263	50.791583	-4.562954	3.77	104.8	2014-09-22	12:58:20
1264	50.791566	-4.562878	5.64	108.9	2014-09-22	12:58:21
1265	50.791541	-4.562794	6.54	115.2	2014-09-22	12:58:22
1266	50.791506	-4.562725	6.21	128.7	2014-09-22	12:58:23
1267	50.791469	-4.562685	5.04	146.6	2014-09-22	12:58:24
1268	50.79143	-4.562653	4.86	151.8	2014-09-22	12:58:25
1269	50.791396	-4.562624	4.28	152.3	2014-09-22	12:58:26
1270	50.791372	-4.562611	2.83	161.1	2014-09-22	12:58:27
1271	50.791367	-4.562616	0.66	212.3	2014-09-22	12:58:28
1272	50.791374	-4.56263	1.2	310.1	2014-09-22	12:58:29
1273	50.791387	-4.56265	2.08	316.2	2014-09-22	12:58:30
1274	50.791404	-4.562676	2.61	315	2014-09-22	12:58:31
1275	50.791418	-4.5627	2.31	312.7	2014-09-22	12:58:32
1276	50.791432	-4.562722	2.2	316.6	2014-09-22	12:58:33
1277	50.791448	-4.562746	2.38	315.1	2014-09-22	12:58:34
1278	50.791458	-4.562769	2.01	304.2	2014-09-22	12:58:35
1279	50.791466	-4.562784	1.39	311.1	2014-09-22	12:58:36
1280	50.791471	-4.562791	0.72	322.5	2014-09-22	12:58:37
1281	50.791481	-4.562801	1.29	325.1	2014-09-22	12:58:38
1282	50.791491	-4.562814	1.47	323	2014-09-22	12:58:39
1283	50.791501	-4.56283	1.61	315.2	2014-09-22	12:58:40
1284	50.79151	-4.562846	1.53	309.7	2014-09-22	12:58:41
1285	50.791518	-4.562862	1.4	307.7	2014-09-22	12:58:42
1286	50.791526	-4.562878	1.47	309.3	2014-09-22	12:58:43
1287	50.791533	-4.562894	1.34	305.2	2014-09-22	12:58:44
1288	50.79154	-4.56291	1.35	301.7	2014-09-22	12:58:45
1289	50.791545	-4.562927	1.33	298.1	2014-09-22	12:58:46
1290	50.79155	-4.56294	1.04	298.2	2014-09-22	12:58:47
1291	50.791555	-4.562945	0.34	328.5	2014-09-22	12:58:49
1292	50.791555	-4.562945	0.06	353.5	2014-09-22	12:58:50
1293	50.791557	-4.562945	0.14	4.9	2014-09-22	12:58:51
1294	50.79156	-4.562945	0.39	358.3	2014-09-22	12:58:52
1295	50.791563	-4.562945	0.29	1.3	2014-09-22	12:58:53
1296	50.791568	-4.562945	0.3	1.1	2014-09-22	12:58:55
1297	50.791569	-4.562945	0.08	346.2	2014-09-22	12:58:56
1298	50.791569	-4.562945	0.03	0	2014-09-22	12:58:57
1299	50.791569	-4.562945	0.02	32.3	2014-09-22	12:58:58
1300	50.791571	-4.562949	0.33	300.2	2014-09-22	12:58:59
1301	50.791571	-4.56295	0.04	291.6	2014-09-22	12:59:01
1302	50.791572	-4.56294	0.72	83.4	2014-09-22	12:59:02
1303	50.791571	-4.562927	0.9	96	2014-09-22	12:59:03
1304	50.791569	-4.562915	0.88	106.7	2014-09-22	12:59:04
1305	50.791567	-4.562906	0.7	109.5	2014-09-22	12:59:05
1306	50.791569	-4.562897	0.7	69.8	2014-09-22	12:59:06
1307	50.791576	-4.562889	1	32.3	2014-09-22	12:59:07
1308	50.791588	-4.562886	1.3	7.8	2014-09-22	12:59:08
1309	50.791601	-4.562883	1.47	9.4	2014-09-22	12:59:09
1310	50.791615	-4.562878	1.61	12	2014-09-22	12:59:10
1311	50.79163	-4.562872	1.68	16.1	2014-09-22	12:59:11
1312	50.791646	-4.562865	1.84	15.6	2014-09-22	12:59:12
1313	50.791661	-4.562856	1.77	20.6	2014-09-22	12:59:13
1314	50.791675	-4.562845	1.8	24.8	2014-09-22	12:59:14
1315	50.791689	-4.562835	1.67	24	2014-09-22	12:59:15
1316	50.791701	-4.562822	1.68	34.2	2014-09-22	12:59:16
1317	50.791715	-4.562793	2.5	53.7	2014-09-22	12:59:17
1318	50.791726	-4.562736	4.19	72.5	2014-09-22	12:59:18
1319	50.791737	-4.562658	5.67	77.2	2014-09-22	12:59:19
1320	50.791757	-4.562576	6.17	69.6	2014-09-22	12:59:20
1321	50.791788	-4.562495	6.68	58.4	2014-09-22	12:59:21
1322	50.791823	-4.562409	7.2	57.3	2014-09-22	12:59:22
1323	50.791861	-4.562321	7.5	55.5	2014-09-22	12:59:23
1324	50.791898	-4.56224	7.03	54.5	2014-09-22	12:59:24
1325	50.791929	-4.562166	6.24	56.3	2014-09-22	12:59:25
1326	50.791954	-4.562101	5.33	59	2014-09-22	12:59:26
1327	50.791975	-4.562045	4.56	59.3	2014-09-22	12:59:27
1328	50.791993	-4.562003	3.57	55.6	2014-09-22	12:59:28
1329	50.79201	-4.561967	3.23	52.6	2014-09-22	12:59:29
1330	50.792028	-4.56193	3.21	53.5	2014-09-22	12:59:30
1331	50.792044	-4.561893	3.23	54.5	2014-09-22	12:59:31
1332	50.792155	-4.56173	2.81	42.9	2014-09-22	12:59:37
1333	50.792148	-4.561782	3.74	257	2014-09-22	12:59:38
1334	50.792129	-4.561842	4.71	244.2	2014-09-22	12:59:39
1335	50.792116	-4.561893	3.92	247.6	2014-09-22	12:59:40
1336	50.792104	-4.561931	2.96	244.6	2014-09-22	12:59:41
1337	50.792095	-4.56194	1.24	210.2	2014-09-22	12:59:42
1338	50.792088	-4.561933	0.97	146.5	2014-09-22	12:59:43
1339	50.792084	-4.56193	0.44	155.5	2014-09-22	12:59:44
1340	50.792082	-4.561935	0.41	236.7	2014-09-22	12:59:45
1341	50.792081	-4.561942	0.54	263.1	2014-09-22	12:59:46
1342	50.792078	-4.561953	0.82	244.3	2014-09-22	12:59:47
1343	50.792075	-4.561967	1.07	251.1	2014-09-22	12:59:48
1344	50.792074	-4.561985	1.25	263.5	2014-09-22	12:59:49
1345	50.792075	-4.562004	1.34	275.6	2014-09-22	12:59:50
1346	50.792074	-4.562025	1.52	266.5	2014-09-22	12:59:51
1347	50.792073	-4.562046	1.44	263.6	2014-09-22	12:59:52
1348	50.792074	-4.562061	1.11	276.3	2014-09-22	12:59:53
1349	50.792076	-4.562065	0.31	311.8	2014-09-22	12:59:54
1350	50.792077	-4.562051	0.94	79.1	2014-09-22	12:59:55
1351	50.79208	-4.562041	0.77	68.6	2014-09-22	12:59:56
1352	50.792084	-4.562037	0.53	37.1	2014-09-22	12:59:57
1353	50.792088	-4.562037	0.48	354.3	2014-09-22	12:59:58
1354	50.792093	-4.562043	0.69	324	2014-09-22	12:59:59
1355	50.792098	-4.562052	0.81	309.9	2014-09-22	13:00:00
1356	50.792102	-4.562065	1.04	297.9	2014-09-22	13:00:01
1357	50.792108	-4.56208	1.23	302.7	2014-09-22	13:00:02
1358	50.792115	-4.562098	1.51	303.3	2014-09-22	13:00:03
1359	50.792122	-4.562118	1.61	297.2	2014-09-22	13:00:04
1360	50.792128	-4.562136	1.44	299	2014-09-22	13:00:05
1361	50.792136	-4.56214	0.9	340.5	2014-09-22	13:00:06
1362	50.792141	-4.562125	1.22	59.2	2014-09-22	13:00:07
1363	50.792146	-4.56211	1.16	64.4	2014-09-22	13:00:08
1364	50.79215	-4.562103	0.66	50.4	2014-09-22	13:00:09
1365	50.792153	-4.5621	0.46	26	2014-09-22	13:00:10
1366	50.792156	-4.562101	0.3	352.1	2014-09-22	13:00:11
1367	50.792159	-4.562108	0.59	299.1	2014-09-22	13:00:12
1368	50.79216	-4.562119	0.76	280.6	2014-09-22	13:00:13
1369	50.792159	-4.562132	0.89	261.6	2014-09-22	13:00:14
1370	50.792158	-4.562148	1.19	266.8	2014-09-22	13:00:15
1371	50.792157	-4.56217	1.52	263.3	2014-09-22	13:00:16
1372	50.792155	-4.56219	1.47	261.6	2014-09-22	13:00:17
1373	50.792153	-4.562202	0.86	254.9	2014-09-22	13:00:18
1374	50.792152	-4.562203	0.13	203.8	2014-09-22	13:00:19
1375	50.792153	-4.562208	0.39	299.8	2014-09-22	13:00:20
1376	50.792153	-4.562217	0.65	270.8	2014-09-22	13:00:21
1377	50.792153	-4.562228	0.74	263.5	2014-09-22	13:00:22
1378	50.792152	-4.56224	0.89	268.2	2014-09-22	13:00:23
1379	50.792151	-4.562257	1.22	261.6	2014-09-22	13:00:24
1380	50.792148	-4.562276	1.34	258.8	2014-09-22	13:00:25
1381	50.792146	-4.562293	1.22	259.4	2014-09-22	13:00:26
1382	50.792143	-4.562305	0.93	245.7	2014-09-22	13:00:27
1383	50.79214	-4.562315	0.78	245.9	2014-09-22	13:00:28
1384	50.792138	-4.562325	0.77	251.5	2014-09-22	13:00:29
1385	50.792136	-4.562337	0.86	252.2	2014-09-22	13:00:30
1386	50.792133	-4.562349	0.9	251.2	2014-09-22	13:00:31
1387	50.792132	-4.562359	0.68	260.5	2014-09-22	13:00:32
1388	50.792132	-4.562368	0.69	266.9	2014-09-22	13:00:33
1389	50.792131	-4.562377	0.61	258.5	2014-09-22	13:00:34
1390	50.792128	-4.562383	0.53	239.2	2014-09-22	13:00:35
1391	50.792123	-4.562389	0.68	216.1	2014-09-22	13:00:36
1392	50.792119	-4.562395	0.63	225.6	2014-09-22	13:00:37
1393	50.792114	-4.562403	0.8	220.6	2014-09-22	13:00:38
1394	50.79211	-4.562409	0.65	226.2	2014-09-22	13:00:39
1395	50.792109	-4.562422	0.89	262.1	2014-09-22	13:00:40
1396	50.792108	-4.562437	1.07	264.4	2014-09-22	13:00:41
1397	50.792108	-4.562452	1.07	271.6	2014-09-22	13:00:42
1398	50.79211	-4.562466	1	283.5	2014-09-22	13:00:43
1399	50.792111	-4.562478	0.87	277.4	2014-09-22	13:00:44
1400	50.79211	-4.562487	0.64	258.2	2014-09-22	13:00:45
1401	50.792107	-4.562489	0.17	197	2014-09-22	13:00:47
1402	50.792104	-4.562499	0.79	248.4	2014-09-22	13:00:48
1403	50.792102	-4.562512	0.97	254.4	2014-09-22	13:00:49
1404	50.792101	-4.562529	1.19	264.2	2014-09-22	13:00:50
1405	50.7921	-4.562546	1.21	262.9	2014-09-22	13:00:51
1406	50.792099	-4.562565	1.32	267.6	2014-09-22	13:00:52
1407	50.792097	-4.562587	1.56	261.7	2014-09-22	13:00:53
1408	50.792095	-4.562607	1.47	259.7	2014-09-22	13:00:54
1409	50.792093	-4.562627	1.4	262.4	2014-09-22	13:00:55
1410	50.792091	-4.562636	0.34	250.6	2014-09-22	13:00:57
1411	50.79209	-4.562651	1.05	260.3	2014-09-22	13:00:58
1412	50.792089	-4.562668	1.18	264.6	2014-09-22	13:00:59
1413	50.792088	-4.562687	1.33	269.6	2014-09-22	13:01:00
1414	50.79209	-4.562709	1.61	276.3	2014-09-22	13:01:01
1415	50.792091	-4.562734	1.77	272.1	2014-09-22	13:01:02
1416	50.79209	-4.562757	1.61	266.7	2014-09-22	13:01:03
1417	50.79209	-4.56278	1.6	271.4	2014-09-22	13:01:04
1418	50.792088	-4.562791	0.8	251.7	2014-09-22	13:01:05
1419	50.792085	-4.562788	0.19	147.8	2014-09-22	13:01:07
1420	50.792087	-4.562798	0.72	284.2	2014-09-22	13:01:08
1421	50.792089	-4.562813	1.07	283.6	2014-09-22	13:01:09
1422	50.792092	-4.562832	1.42	282.9	2014-09-22	13:01:10
1423	50.792096	-4.562857	1.79	285.7	2014-09-22	13:01:11
1424	50.7921	-4.562884	1.96	283.8	2014-09-22	13:01:12
1425	50.792105	-4.562907	1.7	286.5	2014-09-22	13:01:13
1426	50.792108	-4.56293	1.68	283.5	2014-09-22	13:01:14
1427	50.79211	-4.562934	0.35	307.6	2014-09-22	13:01:15
1428	50.792109	-4.562917	1.21	97.5	2014-09-22	13:01:16
1429	50.79211	-4.562907	0.35	74.8	2014-09-22	13:01:18
1430	50.79211	-4.562911	0.29	255.3	2014-09-22	13:01:19
1431	50.792107	-4.562916	0.42	224.7	2014-09-22	13:01:20
1432	50.792108	-4.562923	0.51	281.6	2014-09-22	13:01:21
1433	50.792111	-4.562928	0.5	308.4	2014-09-22	13:01:22
1434	50.792114	-4.56293	0.42	344.3	2014-09-22	13:01:23
1435	50.792118	-4.562912	1.33	73.3	2014-09-22	13:01:24
1436	50.792122	-4.562866	3.24	80.5	2014-09-22	13:01:25
1437	50.792131	-4.562805	4.44	77.9	2014-09-22	13:01:26
1438	50.792146	-4.562746	4.48	67.5	2014-09-22	13:01:27
1439	50.792171	-4.562694	4.56	53.3	2014-09-22	13:01:28
1440	50.792201	-4.562645	4.84	45.3	2014-09-22	13:01:29
1441	50.792233	-4.5626	4.73	41.8	2014-09-22	13:01:30
1442	50.79226	-4.562556	4.33	45.6	2014-09-22	13:01:31
1443	50.792285	-4.562509	4.33	49.5	2014-09-22	13:01:32
1444	50.79231	-4.562465	4.15	49.3	2014-09-22	13:01:33
1445	50.79233	-4.562422	3.74	53	2014-09-22	13:01:34
1446	50.792349	-4.562381	3.63	53.8	2014-09-22	13:01:35
1447	50.792368	-4.56234	3.58	53.9	2014-09-22	13:01:36
1448	50.792354	-4.562354	0.12	214	2014-09-22	13:01:52
1449	50.792339	-4.562387	2.84	233	2014-09-22	13:01:53
1450	50.792325	-4.56242	2.81	237.5	2014-09-22	13:01:54
1451	50.792314	-4.562457	2.85	244.6	2014-09-22	13:01:55
1452	50.792308	-4.562496	2.85	256.8	2014-09-22	13:01:56
1453	50.792307	-4.562528	2.27	266.7	2014-09-22	13:01:57
1454	50.792306	-4.562546	1.26	264.5	2014-09-22	13:01:58
1455	50.792302	-4.562554	0.72	230.5	2014-09-22	13:01:59
1456	50.792301	-4.562554	0.13	185.2	2014-09-22	13:02:00
1457	50.792296	-4.562566	0.99	235.1	2014-09-22	13:02:01
1458	50.792289	-4.56258	1.2	233.2	2014-09-22	13:02:02
1459	50.792283	-4.562596	1.34	239.5	2014-09-22	13:02:03
1460	50.792277	-4.562619	1.79	245.7	2014-09-22	13:02:04
1461	50.792268	-4.562646	2.12	244.5	2014-09-22	13:02:05
1462	50.792261	-4.562674	2.1	245.9	2014-09-22	13:02:06
1463	50.792254	-4.562703	2.23	249.7	2014-09-22	13:02:07
1464	50.792249	-4.562724	1.53	248.1	2014-09-22	13:02:08
1465	50.792245	-4.562728	0.5	215.1	2014-09-22	13:02:09
1466	50.792243	-4.562716	0.88	103.5	2014-09-22	13:02:10
1467	50.792241	-4.562697	1.34	98.9	2014-09-22	13:02:11
1468	50.792241	-4.562686	0.79	94.7	2014-09-22	13:02:12
1469	50.792241	-4.562684	0.09	90	2014-09-22	13:02:13
1470	50.792238	-4.562688	0.45	219.3	2014-09-22	13:02:14
1471	50.792232	-4.562698	0.93	227.1	2014-09-22	13:02:15
1472	50.792227	-4.562712	1.11	242.5	2014-09-22	13:02:16
1473	50.79222	-4.562729	1.44	234.3	2014-09-22	13:02:17
1474	50.792212	-4.562746	1.48	235.9	2014-09-22	13:02:18
1475	50.792205	-4.562767	1.71	239.9	2014-09-22	13:02:19
1476	50.792195	-4.562789	1.85	237.1	2014-09-22	13:02:20
1477	50.792186	-4.562802	1.44	219.4	2014-09-22	13:02:21
1478	50.792177	-4.562808	1	203.2	2014-09-22	13:02:22
1479	50.79217	-4.562819	1.1	226.1	2014-09-22	13:02:23
1480	50.792163	-4.562832	1.22	230.1	2014-09-22	13:02:24
1481	50.792158	-4.562848	1.25	239.4	2014-09-22	13:02:25
1482	50.792152	-4.562866	1.46	243.5	2014-09-22	13:02:26
1483	50.792146	-4.562881	1.25	237.4	2014-09-22	13:02:27
1484	50.79214	-4.562896	1.18	238	2014-09-22	13:02:28
1485	50.792133	-4.56291	1.33	231.8	2014-09-22	13:02:29
1486	50.792123	-4.562923	1.44	218.3	2014-09-22	13:02:30
1487	50.792113	-4.562927	1.09	196.1	2014-09-22	13:02:31
1488	50.792105	-4.562931	0.98	195.7	2014-09-22	13:02:32
1489	50.792098	-4.562934	0.83	195.6	2014-09-22	13:02:33
1490	50.792098	-4.562936	0.12	303.3	2014-09-22	13:02:34
1491	50.792098	-4.562935	0.01	111	2014-09-22	13:02:36
1492	50.792097	-4.562935	0.08	158.4	2014-09-22	13:02:37
1493	50.792097	-4.562935	0.01	180	2014-09-22	13:02:38
1494	50.792097	-4.562936	0.03	225.2	2014-09-22	13:02:40
1495	50.792097	-4.562936	0.02	270	2014-09-22	13:02:41
1496	50.792097	-4.562936	0.03	232.5	2014-09-22	13:02:42
1497	50.792094	-4.562929	0.63	122.4	2014-09-22	13:02:43
1498	50.792091	-4.562921	0.58	114.8	2014-09-22	13:02:44
1499	50.792091	-4.562914	0.53	98.1	2014-09-22	13:02:45
1500	50.792091	-4.562913	0.05	120.6	2014-09-22	13:02:46
1501	50.792089	-4.562912	0.09	152.7	2014-09-22	13:02:48
1502	50.792089	-4.562912	0.03	180	2014-09-22	13:02:49
1503	50.792088	-4.562911	0.12	159.5	2014-09-22	13:02:50
1504	50.792088	-4.562912	0.03	246.7	2014-09-22	13:02:51
1505	50.792085	-4.562916	0.46	222.4	2014-09-22	13:02:52
1506	50.792084	-4.562917	0.05	237.9	2014-09-22	13:02:54
1507	50.792084	-4.562918	0.05	236.2	2014-09-22	13:02:55
1508	50.792083	-4.562908	0.7	103.2	2014-09-22	13:02:56
1509	50.792083	-4.562899	0.65	89.1	2014-09-22	13:02:57
1510	50.792082	-4.562895	0.15	97	2014-09-22	13:02:59
1511	50.792082	-4.562894	0.04	116.8	2014-09-22	13:03:00
1512	50.792082	-4.562894	0.02	134.4	2014-09-22	13:03:02
1513	50.792082	-4.562894	0.02	172.1	2014-09-22	13:03:04
1514	50.792081	-4.562893	0.03	137.1	2014-09-22	13:03:05
1515	50.792081	-4.562893	0.04	140.2	2014-09-22	13:03:06
1516	50.79208	-4.562893	0.07	195	2014-09-22	13:03:07
1517	50.79208	-4.562885	0.55	92.9	2014-09-22	13:03:08
1518	50.79208	-4.562874	0.8	90	2014-09-22	13:03:09
1519	50.79208	-4.562865	0.65	90.9	2014-09-22	13:03:10
1520	50.79208	-4.562858	0.25	95.5	2014-09-22	13:03:12
1521	50.792079	-4.562858	0.03	168.6	2014-09-22	13:03:13
1522	50.79208	-4.562858	0.03	317.1	2014-09-22	13:03:14
1523	50.792081	-4.562862	0.28	293.4	2014-09-22	13:03:15
1524	50.792082	-4.562864	0.12	312.8	2014-09-22	13:03:17
1525	50.792083	-4.562864	0.05	9.7	2014-09-22	13:03:19
1526	50.792083	-4.562863	0.07	105.4	2014-09-22	13:03:20
1527	50.792082	-4.562854	0.6	98.1	2014-09-22	13:03:21
1528	50.792083	-4.562846	0.63	76.3	2014-09-22	13:03:22
1529	50.792084	-4.562838	0.51	85.8	2014-09-22	13:03:23
1530	50.792084	-4.562832	0.42	87.4	2014-09-22	13:03:24
1531	50.792084	-4.562832	0.06	73.2	2014-09-22	13:03:25
1532	50.792085	-4.562827	0.35	72.9	2014-09-22	13:03:26
1533	50.792085	-4.562827	0.01	113.3	2014-09-22	13:03:28
1534	50.792085	-4.562827	0.04	226.7	2014-09-22	13:03:29
1535	50.792083	-4.562822	0.35	113.7	2014-09-22	13:03:30
1536	50.792085	-4.562815	0.56	70.6	2014-09-22	13:03:31
1537	50.792085	-4.562809	0.4	96.6	2014-09-22	13:03:32
1538	50.792083	-4.562804	0.4	113	2014-09-22	13:03:33
1539	50.792083	-4.562803	0.04	103.6	2014-09-22	13:03:34
1540	50.792083	-4.562803	0.02	60.3	2014-09-22	13:03:35
1541	50.792083	-4.562803	0.01	119.7	2014-09-22	13:03:37
1542	50.792084	-4.562803	0.04	9.5	2014-09-22	13:03:38
1543	50.792083	-4.562802	0.02	119.7	2014-09-22	13:03:39
1544	50.792084	-4.562802	0.03	50.8	2014-09-22	13:03:40
1545	50.792086	-4.562797	0.2	57	2014-09-22	13:03:42
1546	50.792086	-4.562797	0.05	48	2014-09-22	13:03:43
1547	50.792086	-4.562796	0.06	37.5	2014-09-22	13:03:44
1548	50.792087	-4.56279	0.45	81.5	2014-09-22	13:03:45
1549	50.792087	-4.562789	0.03	128.8	2014-09-22	13:03:47
1550	50.792087	-4.562788	0.07	90	2014-09-22	13:03:48
1551	50.792087	-4.562788	0.03	90	2014-09-22	13:03:49
1552	50.792087	-4.562788	0.03	12.3	2014-09-22	13:03:50
1553	50.792087	-4.562788	0.01	90	2014-09-22	13:03:51
1554	50.792087	-4.562787	0.04	63.2	2014-09-22	13:03:52
1555	50.792087	-4.562787	0.01	126.7	2014-09-22	13:03:53
1556	50.792087	-4.562775	0.86	91.3	2014-09-22	13:03:54
1557	50.792085	-4.56276	1.07	101.6	2014-09-22	13:03:55
1558	50.792083	-4.562748	0.92	104.6	2014-09-22	13:03:56
1559	50.792082	-4.562738	0.65	97.4	2014-09-22	13:03:57
1560	50.792081	-4.562733	0.38	106.9	2014-09-22	13:03:58
1561	50.792081	-4.562733	0.03	327.7	2014-09-22	13:03:59
1562	50.792081	-4.562733	0.03	90	2014-09-22	13:04:01
1563	50.792081	-4.562733	0.02	180	2014-09-22	13:04:02
1564	50.792081	-4.562732	0.03	137.1	2014-09-22	13:04:03
1565	50.792081	-4.562732	0.02	32.3	2014-09-22	13:04:04
1566	50.792082	-4.562733	0.06	325.3	2014-09-22	13:04:06
1567	50.792082	-4.562734	0.04	282.1	2014-09-22	13:04:07
1568	50.792083	-4.56272	0.99	85.1	2014-09-22	13:04:08
1569	50.792083	-4.562708	0.85	86.8	2014-09-22	13:04:09
1570	50.792082	-4.562698	0.71	100.6	2014-09-22	13:04:10
1571	50.792079	-4.562689	0.7	117.8	2014-09-22	13:04:11
1572	50.792076	-4.562682	0.6	122.7	2014-09-22	13:04:12
1573	50.792073	-4.562678	0.4	138.5	2014-09-22	13:04:13
1574	50.792073	-4.562678	0.02	243.2	2014-09-22	13:04:15
1575	50.79208	-4.562684	0.84	333.2	2014-09-22	13:04:16
1576	50.792089	-4.562696	1.36	321.6	2014-09-22	13:04:17
1577	50.792098	-4.562712	1.52	311.1	2014-09-22	13:04:18
1578	50.792108	-4.562725	1.39	320.5	2014-09-22	13:04:19
1579	50.792117	-4.562734	1.22	328.8	2014-09-22	13:04:20
1580	50.792122	-4.562744	0.88	303.6	2014-09-22	13:04:21
1581	50.792127	-4.562759	1.2	296.8	2014-09-22	13:04:22
1582	50.79213	-4.562776	1.22	287.8	2014-09-22	13:04:23
1583	50.792133	-4.562797	1.56	281.7	2014-09-22	13:04:24
1584	50.792136	-4.562822	1.77	280.3	2014-09-22	13:04:25
1585	50.792139	-4.562844	1.56	282.1	2014-09-22	13:04:26
1586	50.792141	-4.562868	1.73	276.8	2014-09-22	13:04:27
1587	50.792143	-4.562892	1.67	279.3	2014-09-22	13:04:28
1588	50.792144	-4.56291	1.27	273.8	2014-09-22	13:04:29
1589	50.792143	-4.562918	0.31	258.7	2014-09-22	13:04:31
1590	50.792143	-4.562917	0.1	62.2	2014-09-22	13:04:32
1591	50.792139	-4.562914	0.44	156.2	2014-09-22	13:04:33
1592	50.792135	-4.562913	0.54	167.5	2014-09-22	13:04:34
1593	50.79213	-4.562911	0.5	164.4	2014-09-22	13:04:35
1594	50.792125	-4.56291	0.56	170.9	2014-09-22	13:04:36
1595	50.792122	-4.562907	0.45	155.3	2014-09-22	13:04:37
1596	50.792123	-4.5629	0.52	75.5	2014-09-22	13:04:38
1597	50.792136	-4.562887	1.74	31.1	2014-09-22	13:04:39
1598	50.792149	-4.562874	1.72	33	2014-09-22	13:04:40
1599	50.792161	-4.56286	1.64	36	2014-09-22	13:04:41
1600	50.792171	-4.562848	1.36	39.1	2014-09-22	13:04:42
1601	50.792178	-4.56283	1.49	56	2014-09-22	13:04:43
1602	50.792182	-4.562785	3.19	81.4	2014-09-22	13:04:44
1603	50.792188	-4.562715	4.97	82.6	2014-09-22	13:04:45
1604	50.792203	-4.562631	6.14	74.6	2014-09-22	13:04:46
1605	50.792218	-4.562546	6.23	73.8	2014-09-22	13:04:47
1606	50.792234	-4.562473	5.45	70.8	2014-09-22	13:04:48
1607	50.792253	-4.562421	4.21	60.7	2014-09-22	13:04:49
1608	50.792265	-4.562381	3.12	64.8	2014-09-22	13:04:50
1609	50.792272	-4.562347	2.54	71.1	2014-09-22	13:04:51
1610	50.792279	-4.562311	2.61	72.5	2014-09-22	13:04:52
1611	50.792284	-4.562291	1.52	69.5	2014-09-22	13:04:53
1612	50.792286	-4.562296	0.44	304.6	2014-09-22	13:04:54
1613	50.79229	-4.562317	1.49	284.5	2014-09-22	13:04:55
1614	50.792291	-4.562343	1.87	276	2014-09-22	13:04:56
1615	50.79229	-4.562374	2.14	266.2	2014-09-22	13:04:57
1616	50.792289	-4.562408	2.42	266.9	2014-09-22	13:04:58
1617	50.792286	-4.562437	2.05	260	2014-09-22	13:04:59
1618	50.792277	-4.562453	1.51	227.2	2014-09-22	13:05:00
1619	50.792262	-4.562456	1.67	187.9	2014-09-22	13:05:01
1620	50.792249	-4.562448	1.56	160.1	2014-09-22	13:05:02
1621	50.792242	-4.562437	1.1	133.3	2014-09-22	13:05:03
1622	50.79224	-4.562434	0.27	141.5	2014-09-22	13:05:04
1623	50.792239	-4.562432	0.21	113.3	2014-09-22	13:05:05
1624	50.792239	-4.562439	0.5	271	2014-09-22	13:05:06
1625	50.79224	-4.562451	0.88	274.9	2014-09-22	13:05:07
1626	50.792241	-4.562469	1.25	274.8	2014-09-22	13:05:08
1627	50.792241	-4.562495	1.84	271.1	2014-09-22	13:05:09
1628	50.792241	-4.562525	2.1	268.7	2014-09-22	13:05:10
1629	50.792239	-4.562557	2.23	266.2	2014-09-22	13:05:11
1630	50.792232	-4.562575	1.53	239.6	2014-09-22	13:05:12
1631	50.792223	-4.562577	1.05	186.2	2014-09-22	13:05:13
1632	50.792215	-4.562577	0.88	180.4	2014-09-22	13:05:14
1633	50.792208	-4.562582	0.86	205.6	2014-09-22	13:05:15
1634	50.792203	-4.562591	0.84	229.7	2014-09-22	13:05:16
1635	50.7922	-4.562604	0.95	249.9	2014-09-22	13:05:17
1636	50.792199	-4.562624	1.44	261.8	2014-09-22	13:05:18
1637	50.792197	-4.562646	1.56	261.7	2014-09-22	13:05:19
1638	50.792191	-4.562669	1.71	248.2	2014-09-22	13:05:20
1639	50.792185	-4.562688	1.56	243	2014-09-22	13:05:21
1640	50.792178	-4.562706	1.39	239.8	2014-09-22	13:05:22
1641	50.792171	-4.562705	0.84	177.6	2014-09-22	13:05:23
1642	50.792163	-4.562694	1.17	137.7	2014-09-22	13:05:24
1643	50.792156	-4.562692	0.76	172	2014-09-22	13:05:25
1644	50.792151	-4.562695	0.57	197.5	2014-09-22	13:05:26
1645	50.792146	-4.5627	0.73	211.2	2014-09-22	13:05:27
1646	50.792141	-4.56271	0.83	234.4	2014-09-22	13:05:28
1647	50.792138	-4.562727	1.28	251.2	2014-09-22	13:05:29
1648	50.792134	-4.562746	1.43	254.1	2014-09-22	13:05:30
1649	50.792128	-4.562765	1.49	241.2	2014-09-22	13:05:31
1650	50.792119	-4.562784	1.62	234.7	2014-09-22	13:05:32
1651	50.792111	-4.562801	1.51	231.5	2014-09-22	13:05:33
1652	50.7921	-4.562808	1.35	202.7	2014-09-22	13:05:34
1653	50.792088	-4.562805	1.34	169.8	2014-09-22	13:05:35
1654	50.79208	-4.562802	0.93	170.5	2014-09-22	13:05:36
1655	50.792073	-4.562805	0.78	193.6	2014-09-22	13:05:37
1656	50.792069	-4.562806	0.41	190	2014-09-22	13:05:38
1657	50.792068	-4.56281	0.32	243.8	2014-09-22	13:05:39
1658	50.792062	-4.562818	0.83	219.2	2014-09-22	13:05:40
1659	50.792054	-4.562821	0.9	194.5	2014-09-22	13:05:41
1660	50.792044	-4.56282	1.21	176.4	2014-09-22	13:05:42
1661	50.79203	-4.56282	1.52	180.2	2014-09-22	13:05:43
1662	50.792017	-4.562817	1.49	172.5	2014-09-22	13:05:44
1663	50.792004	-4.56281	1.46	159.5	2014-09-22	13:05:45
1664	50.791993	-4.562798	1.54	146.4	2014-09-22	13:05:46
1665	50.791983	-4.562782	1.52	133.4	2014-09-22	13:05:47
1666	50.791973	-4.562757	2.08	122.3	2014-09-22	13:05:48
1667	50.79196	-4.562718	3.13	118	2014-09-22	13:05:49
1668	50.791947	-4.56267	3.65	113.7	2014-09-22	13:05:50
1669	50.791938	-4.562628	3.12	108.5	2014-09-22	13:05:51
1670	50.791938	-4.562605	1.66	91.9	2014-09-22	13:05:52
1671	50.791937	-4.562602	0.22	122.8	2014-09-22	13:05:53
1672	50.791935	-4.562605	0.27	226.4	2014-09-22	13:05:54
1673	50.791934	-4.56261	0.4	252.4	2014-09-22	13:05:55
1674	50.791933	-4.562619	0.64	261.7	2014-09-22	13:05:56
1675	50.791931	-4.562634	1.07	260	2014-09-22	13:05:57
1676	50.79193	-4.562653	1.33	265.2	2014-09-22	13:05:58
1677	50.791928	-4.562672	1.33	260.7	2014-09-22	13:05:59
1678	50.791927	-4.562695	1.62	264.1	2014-09-22	13:06:00
1679	50.791924	-4.562717	1.61	258.3	2014-09-22	13:06:01
1680	50.79192	-4.562729	0.95	246.3	2014-09-22	13:06:02
1681	50.791916	-4.56274	0.84	237.9	2014-09-22	13:06:03
1682	50.791915	-4.56275	0.73	260.4	2014-09-22	13:06:04
1683	50.791918	-4.562753	0.18	320.3	2014-09-22	13:06:06
1684	50.791919	-4.562753	0.1	353.7	2014-09-22	13:06:07
1685	50.791919	-4.562753	0.02	63.2	2014-09-22	13:06:08
1686	50.791919	-4.562753	0	0	2014-09-22	13:06:09
1687	50.791919	-4.562753	0.01	90	2014-09-22	13:06:10
1688	50.791919	-4.562753	0.01	330.7	2014-09-22	13:06:11
1689	50.791919	-4.562753	0.01	270	2014-09-22	13:06:12
1690	50.791919	-4.562753	0	0	2014-09-22	13:06:14
1691	50.791919	-4.562753	0.03	58.9	2014-09-22	13:06:15
1692	50.791918	-4.562744	0.59	99.9	2014-09-22	13:06:16
1693	50.791918	-4.562736	0.6	90.9	2014-09-22	13:06:17
1694	50.791918	-4.562729	0.46	91.2	2014-09-22	13:06:18
1695	50.791918	-4.56273	0.02	308.9	2014-09-22	13:06:20
1696	50.791918	-4.56273	0.01	0	2014-09-22	13:06:21
1697	50.791918	-4.56273	0.01	90	2014-09-22	13:06:22
1698	50.791918	-4.562728	0.04	95.7	2014-09-22	13:06:24
1699	50.791918	-4.562728	0.03	108.7	2014-09-22	13:06:25
1700	50.791918	-4.562728	0.01	90	2014-09-22	13:06:26
1701	50.791918	-4.562727	0.03	128.3	2014-09-22	13:06:27
1702	50.791917	-4.56272	0.5	100.6	2014-09-22	13:06:28
1703	50.791916	-4.562715	0.44	111.4	2014-09-22	13:06:29
1704	50.791914	-4.56271	0.36	113	2014-09-22	13:06:30
1705	50.791914	-4.56271	0.01	215.4	2014-09-22	13:06:31
1706	50.791914	-4.562711	0.04	262.8	2014-09-22	13:06:33
1707	50.791915	-4.562711	0.04	326.9	2014-09-22	13:06:34
1708	50.791915	-4.562712	0.06	327.7	2014-09-22	13:06:35
1709	50.791915	-4.562712	0.04	17.5	2014-09-22	13:06:36
1710	50.791916	-4.562711	0.05	14.7	2014-09-22	13:06:37
1711	50.791917	-4.562703	0.59	75.3	2014-09-22	13:06:38
1712	50.791917	-4.562695	0.6	90	2014-09-22	13:06:39
1713	50.791919	-4.562684	0.75	77.8	2014-09-22	13:06:40
1714	50.791919	-4.562675	0.65	89.2	2014-09-22	13:06:41
1715	50.791922	-4.562667	0.71	56.3	2014-09-22	13:06:42
1716	50.791925	-4.56266	0.55	52.5	2014-09-22	13:06:43
1717	50.79193	-4.562656	0.66	31.8	2014-09-22	13:06:44
1718	50.791935	-4.562653	0.26	20.9	2014-09-22	13:06:46
1719	50.791936	-4.562653	0.11	344.4	2014-09-22	13:06:47
1720	50.791936	-4.562654	0.09	336.7	2014-09-22	13:06:48
1721	50.791937	-4.562654	0.09	331.3	2014-09-22	13:06:49
1722	50.791937	-4.562655	0.05	322	2014-09-22	13:06:50
1723	50.791938	-4.562654	0.04	66.4	2014-09-22	13:06:51
1724	50.791939	-4.56264	1.02	83.1	2014-09-22	13:06:52
1725	50.791939	-4.562625	1.08	89	2014-09-22	13:06:53
1726	50.79194	-4.562613	0.84	81.1	2014-09-22	13:06:54
1727	50.791942	-4.562604	0.65	71.4	2014-09-22	13:06:55
1728	50.791945	-4.562599	0.51	46.4	2014-09-22	13:06:56
1729	50.79195	-4.562595	0.61	22	2014-09-22	13:06:57
1730	50.791954	-4.562593	0.46	17.9	2014-09-22	13:06:58
1731	50.791957	-4.562592	0.29	14.3	2014-09-22	13:06:59
1732	50.791958	-4.562591	0.16	41.2	2014-09-22	13:07:00
1733	50.791951	-4.562589	0.76	171.2	2014-09-22	13:07:01
1734	50.791937	-4.562581	1.61	159.9	2014-09-22	13:07:02
1735	50.791926	-4.562571	1.46	148.5	2014-09-22	13:07:03
1736	50.791918	-4.562549	1.76	119.6	2014-09-22	13:07:04
1737	50.791912	-4.562528	1.65	114.7	2014-09-22	13:07:05
1738	50.791908	-4.562509	1.38	108.1	2014-09-22	13:07:06
1739	50.791904	-4.562496	1.04	116	2014-09-22	13:07:07
1740	50.791897	-4.562487	0.97	144.1	2014-09-22	13:07:08
1741	50.791895	-4.562485	0.28	136.4	2014-09-22	13:07:09
1742	50.791894	-4.562485	0.12	191.2	2014-09-22	13:07:10
1743	50.791889	-4.562493	0.39	225.5	2014-09-22	13:07:12
1744	50.791889	-4.562495	0.12	270	2014-09-22	13:07:13
1745	50.79189	-4.562495	0.09	348.3	2014-09-22	13:07:14
1746	50.791889	-4.562495	0.09	157.4	2014-09-22	13:07:15
1747	50.791889	-4.562494	0.04	102.1	2014-09-22	13:07:16
1748	50.791888	-4.562494	0.13	167.5	2014-09-22	13:07:17
1749	50.791891	-4.562479	1.1	73.2	2014-09-22	13:07:18
1750	50.791893	-4.562466	0.93	76.1	2014-09-22	13:07:19
1751	50.791895	-4.562455	0.75	74.2	2014-09-22	13:07:20
1752	50.791897	-4.562447	0.68	64.7	2014-09-22	13:07:21
1753	50.791899	-4.56244	0.24	69.7	2014-09-22	13:07:23
1754	50.791899	-4.562441	0.07	270	2014-09-22	13:07:24
1755	50.791899	-4.562443	0.06	292.7	2014-09-22	13:07:26
1756	50.791899	-4.562443	0.07	195	2014-09-22	13:07:27
1757	50.791898	-4.562444	0.04	226.7	2014-09-22	13:07:28
1758	50.791898	-4.562444	0.04	209.1	2014-09-22	13:07:30
1759	50.791898	-4.562444	0.02	14.4	2014-09-22	13:07:32
1760	50.791898	-4.562444	0.02	327.7	2014-09-22	13:07:33
1761	50.791898	-4.562444	0.01	35.4	2014-09-22	13:07:34
1762	50.791899	-4.562444	0.03	11.4	2014-09-22	13:07:35
1763	50.791899	-4.562444	0.02	60.3	2014-09-22	13:07:36
1764	50.791899	-4.562444	0.02	342.5	2014-09-22	13:07:37
1765	50.7919	-4.562438	0.43	79.9	2014-09-22	13:07:38
1766	50.7919	-4.562432	0.41	75.5	2014-09-22	13:07:39
1767	50.791901	-4.562432	0.03	23.3	2014-09-22	13:07:40
1768	50.791901	-4.562432	0.02	90	2014-09-22	13:07:41
1769	50.791901	-4.562431	0.01	137.1	2014-09-22	13:07:43
1770	50.7919	-4.562431	0.01	126.7	2014-09-22	13:07:44
1771	50.7919	-4.562432	0.02	270	2014-09-22	13:07:45
1772	50.791901	-4.562432	0.06	0	2014-09-22	13:07:46
1773	50.791901	-4.562431	0.02	90	2014-09-22	13:07:47
1774	50.791901	-4.56243	0.06	62.5	2014-09-22	13:07:48
1775	50.791901	-4.56242	0.73	90	2014-09-22	13:07:49
1776	50.7919	-4.562406	1	96.9	2014-09-22	13:07:50
1777	50.7919	-4.562396	0.67	86.7	2014-09-22	13:07:51
1778	50.791901	-4.56239	0.44	88.8	2014-09-22	13:07:52
1779	50.7919	-4.562384	0.43	102.6	2014-09-22	13:07:53
1780	50.791899	-4.562378	0.45	103.2	2014-09-22	13:07:54
1781	50.791898	-4.562372	0.4	97.9	2014-09-22	13:07:55
1782	50.791898	-4.562372	0.01	90	2014-09-22	13:07:56
1783	50.791898	-4.562372	0.01	270	2014-09-22	13:07:58
1784	50.791898	-4.562373	0.02	326.1	2014-09-22	13:07:59
1785	50.791899	-4.562373	0.03	0	2014-09-22	13:08:00
1786	50.791901	-4.562373	0.14	357.5	2014-09-22	13:08:02
1787	50.791906	-4.562366	0.72	45.2	2014-09-22	13:08:03
1788	50.79191	-4.562371	0.67	321.7	2014-09-22	13:08:04
1789	50.791916	-4.562381	0.93	314.4	2014-09-22	13:08:05
1790	50.791922	-4.562392	1.04	311.4	2014-09-22	13:08:06
1791	50.791927	-4.562407	1.2	296.2	2014-09-22	13:08:07
1792	50.791931	-4.562429	1.61	286.1	2014-09-22	13:08:08
1793	50.791937	-4.562452	1.69	292.8	2014-09-22	13:08:09
1794	50.791943	-4.562473	1.65	293.6	2014-09-22	13:08:10
1795	50.791949	-4.562489	1.32	301.2	2014-09-22	13:08:11
1796	50.791957	-4.562491	0.86	352.5	2014-09-22	13:08:12
1797	50.791964	-4.562485	0.86	28.3	2014-09-22	13:08:13
1798	50.791971	-4.562486	0.84	354.4	2014-09-22	13:08:14
1799	50.791974	-4.562485	0.19	13.7	2014-09-22	13:08:16
1800	50.791974	-4.562485	0.02	198.5	2014-09-22	13:08:17
1801	50.791974	-4.562485	0.01	0	2014-09-22	13:08:18
1802	50.791974	-4.562485	0.01	144.6	2014-09-22	13:08:19
1803	50.791974	-4.562485	0.06	192.1	2014-09-22	13:08:20
1804	50.791975	-4.56248	0.37	64.8	2014-09-22	13:08:21
1805	50.791977	-4.562475	0.45	55.8	2014-09-22	13:08:22
1806	50.791981	-4.562471	0.46	34.8	2014-09-22	13:08:23
1807	50.791982	-4.562467	0.32	63.6	2014-09-22	13:08:24
1808	50.791981	-4.562462	0.38	107.3	2014-09-22	13:08:25
1809	50.791981	-4.562455	0.52	96.2	2014-09-22	13:08:26
1810	50.791981	-4.562445	0.72	83.2	2014-09-22	13:08:27
1811	50.791985	-4.56243	1.09	68.9	2014-09-22	13:08:28
1812	50.791992	-4.562413	1.44	55.2	2014-09-22	13:08:29
1813	50.792002	-4.562407	1.16	22.4	2014-09-22	13:08:30
1814	50.792015	-4.562407	1.46	0.5	2014-09-22	13:08:31
1815	50.792025	-4.562419	1.45	323.1	2014-09-22	13:08:32
1816	50.792034	-4.562438	1.62	307.7	2014-09-22	13:08:33
1817	50.792043	-4.562457	1.66	304.6	2014-09-22	13:08:34
1818	50.792054	-4.562477	1.87	310.9	2014-09-22	13:08:35
1819	50.792064	-4.562493	1.62	315.5	2014-09-22	13:08:36
1820	50.792066	-4.562502	0.66	293.3	2014-09-22	13:08:37
1821	50.792067	-4.562508	0.45	276	2014-09-22	13:08:38
1822	50.79207	-4.562519	0.84	293.5	2014-09-22	13:08:39
1823	50.792073	-4.562535	1.18	287.9	2014-09-22	13:08:40
1824	50.792076	-4.562552	1.23	287.2	2014-09-22	13:08:41
1825	50.79208	-4.562573	1.53	285.2	2014-09-22	13:08:42
1826	50.792084	-4.562595	1.6	283.9	2014-09-22	13:08:43
1827	50.792086	-4.562618	1.64	278.8	2014-09-22	13:08:44
1828	50.792087	-4.562637	1.35	273.6	2014-09-22	13:08:45
1829	50.792085	-4.562658	1.46	264.9	2014-09-22	13:08:46
1830	50.792082	-4.562671	1.03	245.3	2014-09-22	13:08:47
1831	50.79208	-4.562677	0.5	244.7	2014-09-22	13:08:48
1832	50.792079	-4.562688	0.78	261.7	2014-09-22	13:08:49
1833	50.792079	-4.562693	0.31	271.9	2014-09-22	13:08:50
1834	50.792077	-4.562699	0.46	248.7	2014-09-22	13:08:51
1835	50.792078	-4.562707	0.56	274.8	2014-09-22	13:08:52
1836	50.792078	-4.562714	0.54	280.9	2014-09-22	13:08:53
1837	50.792078	-4.562718	0.3	262.7	2014-09-22	13:08:54
1838	50.792079	-4.562722	0.25	282.9	2014-09-22	13:08:55
1839	50.792079	-4.562729	0.51	274.1	2014-09-22	13:08:56
1840	50.79208	-4.562737	0.54	279.9	2014-09-22	13:08:57
1841	50.792082	-4.562742	0.42	300.4	2014-09-22	13:08:58
1842	50.79208	-4.562743	0.17	210.7	2014-09-22	13:08:59
1843	50.79208	-4.562736	0.55	93	2014-09-22	13:09:00
1844	50.792081	-4.562726	0.67	82	2014-09-22	13:09:01
1845	50.79208	-4.562719	0.49	99.8	2014-09-22	13:09:02
1846	50.79208	-4.562716	0.23	106.3	2014-09-22	13:09:03
1847	50.792079	-4.562713	0.12	100.9	2014-09-22	13:09:05
1848	50.792079	-4.562712	0.07	81.2	2014-09-22	13:09:06
1849	50.792079	-4.562711	0.01	90	2014-09-22	13:09:07
1850	50.79208	-4.562711	0.05	13.9	2014-09-22	13:09:08
1851	50.792079	-4.562712	0.09	215.3	2014-09-22	13:09:09
1852	50.792078	-4.562714	0.19	233	2014-09-22	13:09:10
1853	50.792078	-4.562715	0.06	270	2014-09-22	13:09:11
1854	50.792077	-4.562718	0.12	243.6	2014-09-22	13:09:13
1855	50.792077	-4.562718	0.01	270	2014-09-22	13:09:15
1856	50.792077	-4.562715	0.26	100.2	2014-09-22	13:09:16
1857	50.792076	-4.56271	0.36	105.3	2014-09-22	13:09:17
1858	50.792077	-4.562703	0.51	72.9	2014-09-22	13:09:18
1859	50.792077	-4.562698	0.32	86.6	2014-09-22	13:09:19
1860	50.792078	-4.562697	0.06	55.8	2014-09-22	13:09:21
1861	50.792078	-4.562697	0.03	308.3	2014-09-22	13:09:22
1862	50.792075	-4.562702	0.44	225.5	2014-09-22	13:09:23
1863	50.792072	-4.562705	0.44	209	2014-09-22	13:09:24
1864	50.792067	-4.562707	0.62	196.5	2014-09-22	13:09:25
1865	50.79206	-4.56271	0.78	195.3	2014-09-22	13:09:26
1866	50.792052	-4.562712	0.87	190.1	2014-09-22	13:09:27
1867	50.792042	-4.562712	1.14	178.5	2014-09-22	13:09:28
1868	50.792033	-4.562704	1.12	149.5	2014-09-22	13:09:29
1869	50.792027	-4.562694	1.03	135.1	2014-09-22	13:09:30
1870	50.792021	-4.562688	0.73	145	2014-09-22	13:09:31
1871	50.792014	-4.562684	0.85	164	2014-09-22	13:09:32
1872	50.792009	-4.562684	0.54	177.5	2014-09-22	13:09:33
1873	50.792002	-4.562691	0.45	213.6	2014-09-22	13:09:35
1874	50.792002	-4.562693	0.08	244.2	2014-09-22	13:09:37
1875	50.792002	-4.562694	0.06	270	2014-09-22	13:09:38
1876	50.792002	-4.562696	0.14	266.4	2014-09-22	13:09:39
1877	50.791998	-4.562703	0.66	233.9	2014-09-22	13:09:40
1878	50.791998	-4.562705	0.05	264.9	2014-09-22	13:09:42
1879	50.791998	-4.562696	0.63	86.7	2014-09-22	13:09:43
1880	50.792	-4.562687	0.68	72.5	2014-09-22	13:09:44
1881	50.792003	-4.562678	0.67	64.3	2014-09-22	13:09:45
1882	50.792003	-4.562673	0.37	88.5	2014-09-22	13:09:46
1883	50.792003	-4.562673	0.03	222.9	2014-09-22	13:09:48
1884	50.792004	-4.562674	0.1	336.6	2014-09-22	13:09:50
1885	50.792004	-4.562674	0.02	180	2014-09-22	13:09:51
1886	50.792004	-4.562674	0.01	32.3	2014-09-22	13:09:52
1887	50.792004	-4.562674	0.03	23.3	2014-09-22	13:09:53
1888	50.792004	-4.562674	0	0	2014-09-22	13:09:54
1889	50.792004	-4.562674	0.01	147.7	2014-09-22	13:09:55
1890	50.792004	-4.562674	0.02	161.5	2014-09-22	13:09:56
1891	50.792004	-4.562674	0.02	163.4	2014-09-22	13:09:57
1892	50.792004	-4.562674	0	0	2014-09-22	13:09:58
1893	50.792004	-4.562674	0	0	2014-09-22	13:09:59
1894	50.792004	-4.562674	0	0	2014-09-22	13:10:00
1895	50.792004	-4.562674	0	0	2014-09-22	13:10:01
1896	50.792003	-4.562673	0.08	143.9	2014-09-22	13:10:02
1897	50.792	-4.562663	0.87	118.9	2014-09-22	13:10:03
1898	50.792	-4.562653	0.66	85.1	2014-09-22	13:10:04
1899	50.792002	-4.562646	0.5	69.5	2014-09-22	13:10:05
1900	50.792001	-4.56264	0.48	96.6	2014-09-22	13:10:06
1901	50.791999	-4.56264	0.2	196.8	2014-09-22	13:10:07
1902	50.791996	-4.562645	0.48	224.2	2014-09-22	13:10:08
1903	50.791993	-4.562644	0.37	171.6	2014-09-22	13:10:09
1904	50.791992	-4.562631	0.98	99.9	2014-09-22	13:10:10
1905	50.791997	-4.562607	1.78	70.4	2014-09-22	13:10:11
1906	50.792	-4.562592	1.11	71.8	2014-09-22	13:10:12
1907	50.792	-4.562582	0.74	92.2	2014-09-22	13:10:13
1908	50.792	-4.562572	0.34	90.8	2014-09-22	13:10:15
1909	50.792	-4.56257	0.15	71.8	2014-09-22	13:10:16
1910	50.792	-4.562573	0.22	277.2	2014-09-22	13:10:17
1911	50.792	-4.562579	0.42	267.4	2014-09-22	13:10:18
1912	50.791999	-4.562588	0.69	255.8	2014-09-22	13:10:19
1913	50.791997	-4.5626	0.82	254.2	2014-09-22	13:10:20
1914	50.791996	-4.562613	0.93	268.3	2014-09-22	13:10:21
1915	50.791999	-4.562625	0.92	290.2	2014-09-22	13:10:22
1916	50.792003	-4.562624	0.4	12.7	2014-09-22	13:10:23
1917	50.792006	-4.562601	1.62	78.7	2014-09-22	13:10:24
1918	50.792007	-4.562587	1.04	81.3	2014-09-22	13:10:25
1919	50.792007	-4.562585	0.11	63.6	2014-09-22	13:10:26
1920	50.792012	-4.562595	0.85	302.4	2014-09-22	13:10:27
1921	50.792013	-4.562617	1.51	276.7	2014-09-22	13:10:28
1922	50.79201	-4.562644	1.99	259.4	2014-09-22	13:10:29
1923	50.792006	-4.562671	1.94	256.7	2014-09-22	13:10:30
1924	50.792003	-4.562696	1.79	257.9	2014-09-22	13:10:31
1925	50.791997	-4.562724	2.04	251.9	2014-09-22	13:10:32
1926	50.791991	-4.562749	1.9	251.4	2014-09-22	13:10:33
1927	50.791986	-4.562769	1.48	248.2	2014-09-22	13:10:34
1928	50.791978	-4.562782	1.28	224.7	2014-09-22	13:10:35
1929	50.791969	-4.562795	1.34	222.6	2014-09-22	13:10:36
1930	50.791964	-4.562806	0.99	235	2014-09-22	13:10:37
1931	50.791966	-4.56281	0.33	302.6	2014-09-22	13:10:38
1932	50.791964	-4.562815	0.4	240.6	2014-09-22	13:10:39
1933	50.791964	-4.562823	0.56	264.3	2014-09-22	13:10:40
1934	50.791965	-4.562828	0.34	289.1	2014-09-22	13:10:41
1935	50.791965	-4.562827	0.04	77.7	2014-09-22	13:10:42
1936	50.79197	-4.562816	1.02	50.8	2014-09-22	13:10:43
1937	50.791978	-4.562802	1.31	49.6	2014-09-22	13:10:44
1938	50.791986	-4.562784	1.53	52.8	2014-09-22	13:10:45
1939	50.791993	-4.562766	1.49	58.6	2014-09-22	13:10:46
1940	50.792	-4.562742	1.89	65.5	2014-09-22	13:10:47
1941	50.792006	-4.5627	3	77.4	2014-09-22	13:10:48
1942	50.792012	-4.562637	4.51	82.3	2014-09-22	13:10:49
1943	50.792026	-4.562558	5.79	74.2	2014-09-22	13:10:50
1944	50.79205	-4.562483	5.87	62.7	2014-09-22	13:10:51
1945	50.79208	-4.562415	5.85	55.7	2014-09-22	13:10:52
1946	50.792108	-4.56235	5.56	55.5	2014-09-22	13:10:53
1947	50.792132	-4.562273	6.01	63.6	2014-09-22	13:10:54
1948	50.792159	-4.562195	6.26	61.1	2014-09-22	13:10:55
1949	50.79219	-4.56214	5.19	48.9	2014-09-22	13:10:56
1950	50.792287	-4.561963	4.13	48.8	2014-09-22	13:11:00
1951	50.79231	-4.561918	4.05	50.8	2014-09-22	13:11:01
1952	50.79242	-4.561736	3.55	46.4	2014-09-22	13:11:06
1953	50.792429	-4.561778	3.12	288.9	2014-09-22	13:11:07
1954	50.792434	-4.561819	2.96	280.2	2014-09-22	13:11:08
1955	50.792422	-4.56186	3.17	246	2014-09-22	13:11:09
1956	50.792403	-4.561907	3.98	236.4	2014-09-22	13:11:10
1957	50.792379	-4.561944	3.67	225	2014-09-22	13:11:11
1958	50.792359	-4.561978	3.32	226.5	2014-09-22	13:11:12
1959	50.792339	-4.562014	3.3	229.1	2014-09-22	13:11:13
1960	50.792321	-4.562046	3.01	227.7	2014-09-22	13:11:14
1961	50.792304	-4.562076	2.87	228	2014-09-22	13:11:15
1962	50.792286	-4.56211	3.11	230.2	2014-09-22	13:11:16
1963	50.792271	-4.562142	2.82	232.5	2014-09-22	13:11:17
1964	50.792255	-4.562173	2.8	232.5	2014-09-22	13:11:18
1965	50.792241	-4.562206	2.83	234.5	2014-09-22	13:11:19
1966	50.792226	-4.562233	2.51	230.3	2014-09-22	13:11:20
1967	50.792212	-4.562256	2.23	226.1	2014-09-22	13:11:21
1968	50.7922	-4.562277	2	227.4	2014-09-22	13:11:22
1969	50.79219	-4.562296	1.79	229.3	2014-09-22	13:11:23
1970	50.792179	-4.562315	1.82	227.5	2014-09-22	13:11:24
1971	50.792167	-4.562335	1.87	226.8	2014-09-22	13:11:25
1972	50.792156	-4.56235	1.64	219.4	2014-09-22	13:11:26
1973	50.792144	-4.562364	1.61	218.2	2014-09-22	13:11:27
1974	50.792132	-4.562381	1.81	222	2014-09-22	13:11:28
1975	50.792121	-4.5624	1.8	227.6	2014-09-22	13:11:29
1976	50.792112	-4.562422	1.9	234.8	2014-09-22	13:11:30
1977	50.792102	-4.562442	1.77	233.9	2014-09-22	13:11:31
1978	50.792092	-4.562464	1.92	232.9	2014-09-22	13:11:32
1979	50.792077	-4.562482	2.05	218.7	2014-09-22	13:11:33
1980	50.792063	-4.562489	1.69	195.8	2014-09-22	13:11:34
1981	50.792053	-4.562492	1.14	192.3	2014-09-22	13:11:35
1982	50.792047	-4.562502	0.93	225.3	2014-09-22	13:11:36
1983	50.792041	-4.562522	1.56	244.9	2014-09-22	13:11:37
1984	50.792034	-4.562548	2.03	247	2014-09-22	13:11:38
1985	50.792028	-4.562575	2.02	249.8	2014-09-22	13:11:39
1986	50.792022	-4.562605	2.19	252.9	2014-09-22	13:11:40
1987	50.792016	-4.562638	2.4	253.3	2014-09-22	13:11:41
1988	50.792009	-4.562669	2.31	252.1	2014-09-22	13:11:42
1989	50.792	-4.562687	1.58	231.4	2014-09-22	13:11:43
1990	50.791991	-4.562698	1.28	218.8	2014-09-22	13:11:44
1991	50.791986	-4.562711	1.08	237.7	2014-09-22	13:11:45
1992	50.791982	-4.562728	1.3	249.8	2014-09-22	13:11:46
1993	50.791978	-4.56275	1.57	253.1	2014-09-22	13:11:47
1994	50.791973	-4.562773	1.72	252	2014-09-22	13:11:48
1995	50.791969	-4.562797	1.78	254.5	2014-09-22	13:11:49
1996	50.791965	-4.56282	1.67	255.4	2014-09-22	13:11:50
1997	50.791962	-4.562844	1.72	258.1	2014-09-22	13:11:51
1998	50.79196	-4.562865	1.51	259.7	2014-09-22	13:11:52
1999	50.791955	-4.562869	0.61	209	2014-09-22	13:11:53
[truncated: 4,142 more rows]
