# Supplementary material for: On the Potential of Surfers to Monitor Environmental Indicators in the Coastal Zone
Source: PLoS One. 2015 Jul 8;10(7):e0127706. doi: 10.1371/journal.pone.0127706 (PMC4496071; doi:10.1371/journal.pone.0127706)
Supplement: S1 Data — Contains 85 GPS tracks (comma separated files) used to estimate surfing performance statistics in the manuscript. (ZIP) [file pone.0127706.s001.zip › S1 Data GPS Tracks/20140923_Sandymouth.csv]

No	Latitude	Longitude	Speed	Course	Date	Time
1	50.861847	-4.552595	0	0	2014-09-23	14:12:30
2	50.861847	-4.552595	0.03	192.8	2014-09-23	14:12:31
3	50.861847	-4.552595	0.02	180	2014-09-23	14:12:32
4	50.861847	-4.552595	0.01	212.3	2014-09-23	14:12:33
5	50.861847	-4.552596	0.05	217.9	2014-09-23	14:12:34
6	50.861846	-4.552596	0.05	194.3	2014-09-23	14:12:35
7	50.861846	-4.552596	0.04	180	2014-09-23	14:12:36
8	50.861846	-4.552595	0.04	147.7	2014-09-23	14:12:37
9	50.861845	-4.552595	0.05	166.5	2014-09-23	14:12:38
10	50.861845	-4.552595	0.03	146.7	2014-09-23	14:12:39
11	50.861845	-4.552595	0.03	129.2	2014-09-23	14:12:40
12	50.861844	-4.552595	0.02	147.7	2014-09-23	14:12:41
13	50.861844	-4.552594	0.02	111	2014-09-23	14:12:42
14	50.861844	-4.552594	0.01	270	2014-09-23	14:12:43
15	50.861844	-4.552594	0.02	149.3	2014-09-23	14:12:44
16	50.861844	-4.552594	0.01	330.7	2014-09-23	14:12:45
17	50.861844	-4.552594	0.01	270	2014-09-23	14:12:46
18	50.861844	-4.552594	0.01	324.6	2014-09-23	14:12:47
19	50.861844	-4.552595	0.01	270	2014-09-23	14:12:48
20	50.861844	-4.552595	0.01	180	2014-09-23	14:12:49
21	50.861844	-4.552595	0.03	212.3	2014-09-23	14:12:50
22	50.861844	-4.552595	0.03	211.3	2014-09-23	14:12:51
23	50.861844	-4.552595	0.01	147.7	2014-09-23	14:12:52
24	50.861844	-4.552595	0.01	327.7	2014-09-23	14:12:53
25	50.861844	-4.552595	0	0	2014-09-23	14:12:54
26	50.861844	-4.552595	0.02	310	2014-09-23	14:12:55
27	50.861844	-4.552595	0.01	180	2014-09-23	14:12:56
28	50.861844	-4.552595	0.01	29.3	2014-09-23	14:12:57
29	50.861844	-4.552595	0.01	270	2014-09-23	14:12:58
30	50.861844	-4.552595	0.03	222.9	2014-09-23	14:12:59
31	50.861844	-4.552596	0.04	270	2014-09-23	14:13:00
32	50.861844	-4.552596	0.01	270	2014-09-23	14:13:01
33	50.861844	-4.552596	0.01	270	2014-09-23	14:13:02
34	50.861844	-4.552597	0.01	270	2014-09-23	14:13:03
35	50.861844	-4.552597	0.02	270	2014-09-23	14:13:04
36	50.861844	-4.552597	0.01	180	2014-09-23	14:13:05
37	50.861844	-4.552597	0.01	270	2014-09-23	14:13:06
38	50.861844	-4.552597	0.02	270	2014-09-23	14:13:07
39	50.861844	-4.552597	0	0	2014-09-23	14:13:08
40	50.861843	-4.552597	0.02	147.7	2014-09-23	14:13:09
41	50.861843	-4.552597	0.03	203.2	2014-09-23	14:13:10
42	50.861843	-4.552598	0.04	197.5	2014-09-23	14:13:11
43	50.861843	-4.552598	0.03	180	2014-09-23	14:13:12
44	50.861842	-4.552598	0.05	193.5	2014-09-23	14:13:13
45	50.861842	-4.552598	0.03	180	2014-09-23	14:13:14
46	50.861842	-4.552598	0.03	180	2014-09-23	14:13:15
47	50.861841	-4.552598	0.08	215.6	2014-09-23	14:13:16
48	50.861841	-4.552599	0.07	220.2	2014-09-23	14:13:17
49	50.86184	-4.552599	0.08	197.8	2014-09-23	14:13:18
50	50.86184	-4.552599	0.03	191.4	2014-09-23	14:13:19
51	50.861839	-4.5526	0.05	200.6	2014-09-23	14:13:20
52	50.861839	-4.5526	0.1	212.3	2014-09-23	14:13:21
53	50.861838	-4.552601	0.11	220.1	2014-09-23	14:13:22
54	50.861837	-4.552602	0.09	212.6	2014-09-23	14:13:23
55	50.861836	-4.552603	0.09	198.8	2014-09-23	14:13:24
56	50.861836	-4.552603	0.06	203.2	2014-09-23	14:13:25
57	50.861835	-4.552603	0.06	197.5	2014-09-23	14:13:26
58	50.861835	-4.552604	0.05	217.9	2014-09-23	14:13:27
59	50.861835	-4.552603	0.04	162	2014-09-23	14:13:28
60	50.861835	-4.552603	0.02	163.5	2014-09-23	14:13:29
61	50.861834	-4.552603	0.01	212.3	2014-09-23	14:13:30
62	50.861834	-4.552603	0.04	171.6	2014-09-23	14:13:31
63	50.861834	-4.552603	0.06	185.8	2014-09-23	14:13:32
64	50.861833	-4.552603	0.04	148.5	2014-09-23	14:13:33
65	50.861833	-4.552603	0.06	147.7	2014-09-23	14:13:34
66	50.861833	-4.552602	0.03	135.4	2014-09-23	14:13:35
67	50.861833	-4.552602	0.03	137.1	2014-09-23	14:13:36
68	50.861832	-4.552602	0.01	147.7	2014-09-23	14:13:37
69	50.861832	-4.552602	0.03	135.4	2014-09-23	14:13:38
70	50.861832	-4.552601	0.04	128.4	2014-09-23	14:13:39
71	50.861832	-4.552601	0.04	63.6	2014-09-23	14:13:40
72	50.861832	-4.552601	0.03	270	2014-09-23	14:13:41
73	50.861832	-4.552601	0.02	270	2014-09-23	14:13:42
74	50.861832	-4.552602	0.01	233.3	2014-09-23	14:13:43
75	50.861832	-4.552601	0.03	137.1	2014-09-23	14:13:44
76	50.861832	-4.552601	0.02	90	2014-09-23	14:13:45
77	50.861832	-4.552601	0.05	173.1	2014-09-23	14:13:46
78	50.861831	-4.552601	0.04	117.8	2014-09-23	14:13:47
79	50.861831	-4.5526	0.02	111	2014-09-23	14:13:48
80	50.861831	-4.5526	0.01	90	2014-09-23	14:13:49
81	50.861831	-4.5526	0.01	180	2014-09-23	14:13:50
82	50.861831	-4.5526	0.03	180	2014-09-23	14:13:51
83	50.861831	-4.5526	0.01	212.3	2014-09-23	14:13:52
84	50.861831	-4.5526	0.01	212.3	2014-09-23	14:13:53
85	50.861831	-4.5526	0.01	212.3	2014-09-23	14:13:54
86	50.861831	-4.5526	0.01	180	2014-09-23	14:13:55
87	50.861831	-4.552601	0.02	243.1	2014-09-23	14:13:56
88	50.86183	-4.552601	0.01	147.7	2014-09-23	14:13:57
89	50.86183	-4.552601	0.02	180	2014-09-23	14:13:58
90	50.86183	-4.5526	0.02	163.5	2014-09-23	14:13:59
91	50.86183	-4.5526	0.02	147.7	2014-09-23	14:14:00
92	50.86183	-4.5526	0.03	180	2014-09-23	14:14:01
93	50.861829	-4.5526	0.03	156.8	2014-09-23	14:14:02
94	50.861829	-4.5526	0.02	180	2014-09-23	14:14:03
95	50.861829	-4.5526	0.04	140.2	2014-09-23	14:14:04
96	50.861829	-4.5526	0.04	162.5	2014-09-23	14:14:05
97	50.861828	-4.5526	0.03	180	2014-09-23	14:14:06
98	50.861828	-4.552599	0.03	156.8	2014-09-23	14:14:07
99	50.861828	-4.5526	0.04	189.5	2014-09-23	14:14:08
100	50.861828	-4.5526	0.03	202	2014-09-23	14:14:09
101	50.861827	-4.552599	0.02	111	2014-09-23	14:14:10
102	50.861827	-4.552599	0.03	110.4	2014-09-23	14:14:11
103	50.861827	-4.552599	0.02	119.7	2014-09-23	14:14:12
104	50.861827	-4.552599	0.01	147.7	2014-09-23	14:14:13
105	50.861827	-4.552599	0.01	53.3	2014-09-23	14:14:14
106	50.861827	-4.552598	0.01	147.7	2014-09-23	14:14:15
107	50.861827	-4.552598	0.01	35.4	2014-09-23	14:14:16
108	50.861827	-4.552598	0.01	90	2014-09-23	14:14:17
109	50.861827	-4.552598	0.02	90	2014-09-23	14:14:18
110	50.861827	-4.552598	0.03	50.8	2014-09-23	14:14:19
111	50.861827	-4.552597	0.03	110.4	2014-09-23	14:14:20
112	50.861827	-4.552597	0.02	90	2014-09-23	14:14:21
113	50.861827	-4.552597	0.03	112.8	2014-09-23	14:14:22
114	50.861827	-4.552596	0.01	90	2014-09-23	14:14:23
115	50.861827	-4.552596	0.03	106.8	2014-09-23	14:14:24
116	50.861827	-4.552596	0.02	119.7	2014-09-23	14:14:25
117	50.861827	-4.552595	0.02	90	2014-09-23	14:14:26
118	50.861827	-4.552595	0.01	90	2014-09-23	14:14:27
119	50.861827	-4.552595	0.02	32.3	2014-09-23	14:14:28
120	50.861827	-4.552595	0.01	32.3	2014-09-23	14:14:29
121	50.861827	-4.552595	0.01	306.7	2014-09-23	14:14:30
122	50.861828	-4.552595	0.01	0	2014-09-23	14:14:31
123	50.861828	-4.552595	0.03	42.9	2014-09-23	14:14:32
124	50.861828	-4.552595	0.01	90	2014-09-23	14:14:33
125	50.861828	-4.552594	0.04	57.3	2014-09-23	14:14:34
126	50.861828	-4.552594	0.02	63.1	2014-09-23	14:14:35
127	50.861828	-4.552594	0.02	343.5	2014-09-23	14:14:36
128	50.861828	-4.552595	0.03	286.8	2014-09-23	14:14:37
129	50.861828	-4.552595	0.05	300.6	2014-09-23	14:14:38
130	50.861829	-4.552596	0.04	314.4	2014-09-23	14:14:39
131	50.861829	-4.552596	0.05	321.2	2014-09-23	14:14:40
132	50.861829	-4.552596	0.03	203.2	2014-09-23	14:14:41
133	50.861829	-4.552597	0.03	317.1	2014-09-23	14:14:42
134	50.861829	-4.552597	0.03	251.2	2014-09-23	14:14:43
135	50.861826	-4.552601	0.45	217.4	2014-09-23	14:14:44
136	50.861825	-4.552603	0.09	257.9	2014-09-23	14:14:46
137	50.861826	-4.552603	0.03	0	2014-09-23	14:14:47
138	50.861826	-4.552603	0.06	17.5	2014-09-23	14:14:48
139	50.861827	-4.552597	0.45	74.2	2014-09-23	14:14:49
140	50.861828	-4.552597	0.03	32.3	2014-09-23	14:14:51
141	50.861828	-4.552597	0.06	327.7	2014-09-23	14:14:52
142	50.861828	-4.552597	0.02	118.7	2014-09-23	14:14:53
143	50.861841	-4.552626	0	0	2014-09-23	12:01:23
144	50.861841	-4.552626	0.01	0	2014-09-23	12:01:24
145	50.861841	-4.552627	0.03	231.6	2014-09-23	12:01:25
146	50.861841	-4.552627	0	0	2014-09-23	12:01:26
147	50.861841	-4.552627	0.01	35.4	2014-09-23	12:01:27
148	50.861841	-4.552626	0	0	2014-09-23	12:01:23
149	50.861841	-4.552626	0.01	0	2014-09-23	12:01:24
150	50.861841	-4.552627	0.03	231.6	2014-09-23	12:01:25
151	50.861841	-4.552627	0	0	2014-09-23	12:01:26
152	50.861841	-4.552627	0.01	35.4	2014-09-23	12:01:27
153	50.861841	-4.552627	0.05	236.1	2014-09-23	12:01:28
154	50.861841	-4.552627	0.01	270	2014-09-23	12:01:29
155	50.861841	-4.552627	0.01	0	2014-09-23	12:01:30
156	50.861841	-4.552627	0.01	180	2014-09-23	12:01:31
157	50.861841	-4.552627	0.02	180	2014-09-23	12:01:32
158	50.861841	-4.552627	0.04	76.2	2014-09-23	12:01:33
159	50.861841	-4.552626	0.04	46.7	2014-09-23	12:01:34
160	50.861841	-4.552626	0.01	180	2014-09-23	12:01:35
161	50.861841	-4.552627	0.03	317.1	2014-09-23	12:01:36
162	50.861841	-4.552627	0.02	16.5	2014-09-23	12:01:37
163	50.861841	-4.552626	0.01	90	2014-09-23	12:01:38
164	50.861841	-4.552626	0.01	90	2014-09-23	12:01:39
165	50.861841	-4.552626	0.01	53.3	2014-09-23	12:01:40
166	50.861842	-4.552626	0.03	23.2	2014-09-23	12:01:41
167	50.861842	-4.552626	0.01	270	2014-09-23	12:01:42
168	50.861842	-4.552626	0.02	310	2014-09-23	12:01:43
169	50.861842	-4.552626	0.02	63.1	2014-09-23	12:01:44
170	50.861842	-4.552626	0.01	0	2014-09-23	12:01:45
171	50.861842	-4.552626	0.03	90	2014-09-23	12:01:46
172	50.861842	-4.552625	0.02	119.7	2014-09-23	12:01:47
173	50.861842	-4.552626	0.01	270	2014-09-23	12:01:48
174	50.861842	-4.552626	0.03	0	2014-09-23	12:01:49
175	50.861842	-4.552626	0.04	319.4	2014-09-23	12:01:50
176	50.861843	-4.552627	0.07	294.1	2014-09-23	12:01:51
177	50.861843	-4.552627	0.02	270	2014-09-23	12:01:52
178	50.861842	-4.552627	0.01	209.3	2014-09-23	12:01:53
179	50.861843	-4.552627	0.01	327.7	2014-09-23	12:01:54
180	50.861843	-4.552628	0.03	286.8	2014-09-23	12:01:55
181	50.861843	-4.552628	0.02	329.3	2014-09-23	12:01:56
182	50.861843	-4.552628	0.04	297.8	2014-09-23	12:01:57
183	50.861843	-4.552629	0.03	315.4	2014-09-23	12:01:58
184	50.861843	-4.552629	0.04	335.1	2014-09-23	12:01:59
185	50.861843	-4.552629	0.01	209.3	2014-09-23	12:02:00
186	50.861843	-4.552629	0.02	90	2014-09-23	12:02:01
187	50.861844	-4.552628	0.03	42.9	2014-09-23	12:02:02
188	50.861844	-4.552628	0.02	16.5	2014-09-23	12:02:03
189	50.861843	-4.552628	0.02	133.3	2014-09-23	12:02:05
190	50.861841	-4.552632	0.19	226.6	2014-09-23	12:02:07
191	50.861842	-4.55263	0.19	38.4	2014-09-23	12:02:08
192	50.861842	-4.55263	0.03	160.2	2014-09-23	12:02:10
193	50.861841	-4.55263	0.08	166.2	2014-09-23	12:02:11
194	50.861841	-4.55263	0.07	180	2014-09-23	12:02:12
195	50.86184	-4.552629	0.03	137.1	2014-09-23	12:02:13
196	50.86184	-4.552629	0.07	180	2014-09-23	12:02:14
197	50.861843	-4.552625	0.49	40.3	2014-09-23	12:02:15
198	50.861847	-4.552612	0.99	64.4	2014-09-23	12:02:16
199	50.861849	-4.552597	1.08	79	2014-09-23	12:02:17
200	50.861846	-4.552592	0.48	133.3	2014-09-23	12:02:18
201	50.861844	-4.552595	0.31	231	2014-09-23	12:02:19
202	50.861843	-4.552601	0.41	248.4	2014-09-23	12:02:20
203	50.86184	-4.552609	0.62	242.4	2014-09-23	12:02:21
204	50.86184	-4.552612	0.11	255.7	2014-09-23	12:02:23
205	50.861839	-4.55261	0.06	121.9	2014-09-23	12:02:25
206	50.861839	-4.55261	0.04	62.2	2014-09-23	12:02:26
207	50.86184	-4.55261	0.08	324.4	2014-09-23	12:02:27
208	50.86184	-4.552611	0.02	341.5	2014-09-23	12:02:28
209	50.861842	-4.55261	0.2	17.6	2014-09-23	12:02:29
210	50.861838	-4.552605	0.57	144.8	2014-09-23	12:02:30
211	50.861833	-4.552602	0.3	159	2014-09-23	12:02:32
212	50.861838	-4.552603	0.59	354.8	2014-09-23	12:02:33
213	50.861846	-4.5526	0.95	12.2	2014-09-23	12:02:34
214	50.861852	-4.5526	0.62	0.6	2014-09-23	12:02:35
215	50.861853	-4.552597	0.24	46.4	2014-09-23	12:02:36
216	50.861848	-4.552585	1.03	124.3	2014-09-23	12:02:37
217	50.86184	-4.552575	1.14	141	2014-09-23	12:02:38
218	50.861837	-4.55257	0.49	130.1	2014-09-23	12:02:39
219	50.861835	-4.55257	0.22	185.9	2014-09-23	12:02:40
220	50.861831	-4.552572	0.54	198.5	2014-09-23	12:02:41
221	50.861824	-4.552571	0.69	173.1	2014-09-23	12:02:42
222	50.861818	-4.552566	0.79	154.3	2014-09-23	12:02:43
223	50.861811	-4.552563	0.78	164.1	2014-09-23	12:02:44
224	50.861805	-4.552556	0.86	145.4	2014-09-23	12:02:45
225	50.861797	-4.55255	0.96	152.2	2014-09-23	12:02:46
226	50.861789	-4.552547	0.96	166.8	2014-09-23	12:02:47
227	50.86178	-4.552544	1.02	167.7	2014-09-23	12:02:48
228	50.861773	-4.552547	0.87	196.6	2014-09-23	12:02:49
229	50.861767	-4.552554	0.79	216.3	2014-09-23	12:02:50
230	50.861763	-4.552563	0.76	233.2	2014-09-23	12:02:51
231	50.861759	-4.552573	0.84	236.9	2014-09-23	12:02:52
232	50.861755	-4.552584	0.89	240.4	2014-09-23	12:02:53
233	50.861751	-4.552596	0.93	245.2	2014-09-23	12:02:54
234	50.861747	-4.55261	1.11	247.7	2014-09-23	12:02:55
235	50.861745	-4.552624	1.01	254.4	2014-09-23	12:02:56
236	50.861743	-4.552637	0.97	253.8	2014-09-23	12:02:57
237	50.861739	-4.552652	1.14	249.4	2014-09-23	12:02:58
238	50.861736	-4.552667	1.1	250.1	2014-09-23	12:02:59
239	50.861733	-4.552681	1.01	253.4	2014-09-23	12:03:00
240	50.861731	-4.552696	1.1	260.3	2014-09-23	12:03:01
241	50.861731	-4.552714	1.21	266.9	2014-09-23	12:03:02
242	50.86173	-4.552731	1.2	265.1	2014-09-23	12:03:03
243	50.861725	-4.552747	1.25	246.3	2014-09-23	12:03:04
244	50.861722	-4.552761	1.02	251.9	2014-09-23	12:03:05
245	50.861721	-4.552772	0.81	260.1	2014-09-23	12:03:06
246	50.861719	-4.552785	0.92	256.5	2014-09-23	12:03:07
247	50.861718	-4.5528	1.04	261.2	2014-09-23	12:03:08
248	50.861718	-4.552815	1.07	268	2014-09-23	12:03:09
249	50.861718	-4.55283	1.04	271	2014-09-23	12:03:10
250	50.861718	-4.552844	0.99	273.2	2014-09-23	12:03:11
251	50.861717	-4.552858	1	265.2	2014-09-23	12:03:12
252	50.861716	-4.552872	1.03	260.1	2014-09-23	12:03:13
253	50.861715	-4.552889	1.15	265.8	2014-09-23	12:03:14
254	50.861715	-4.552906	1.2	270.4	2014-09-23	12:03:15
255	50.861716	-4.552922	1.14	272.4	2014-09-23	12:03:16
256	50.861715	-4.552939	1.17	266.4	2014-09-23	12:03:17
257	50.861713	-4.552955	1.13	259.6	2014-09-23	12:03:18
258	50.86171	-4.55297	1.13	255.1	2014-09-23	12:03:19
259	50.86171	-4.552985	1.02	265.3	2014-09-23	12:03:20
260	50.861709	-4.552998	0.94	265.4	2014-09-23	12:03:21
261	50.861709	-4.553013	1.08	269.5	2014-09-23	12:03:22
262	50.861709	-4.553028	1.07	271.5	2014-09-23	12:03:23
263	50.861712	-4.553045	1.22	286.5	2014-09-23	12:03:24
264	50.861712	-4.553062	1.19	268.7	2014-09-23	12:03:25
265	50.86171	-4.553078	1.13	259	2014-09-23	12:03:26
266	50.861709	-4.553094	1.14	264.9	2014-09-23	12:03:27
267	50.861707	-4.55311	1.18	255.8	2014-09-23	12:03:28
268	50.861703	-4.553127	1.27	252.5	2014-09-23	12:03:29
269	50.8617	-4.553145	1.24	256	2014-09-23	12:03:30
270	50.861699	-4.553161	1.17	261.3	2014-09-23	12:03:31
271	50.861697	-4.553176	1.07	257.5	2014-09-23	12:03:32
272	50.861692	-4.55319	1.12	243.8	2014-09-23	12:03:33
273	50.861688	-4.553207	1.26	245	2014-09-23	12:03:34
274	50.861684	-4.553222	1.14	251.4	2014-09-23	12:03:35
275	50.86168	-4.553237	1.13	247.2	2014-09-23	12:03:36
276	50.861678	-4.553251	1.03	253.7	2014-09-23	12:03:37
277	50.861675	-4.553267	1.16	254.2	2014-09-23	12:03:38
278	50.861672	-4.553283	1.19	255.9	2014-09-23	12:03:39
279	50.86167	-4.553298	1.05	257.2	2014-09-23	12:03:40
280	50.861668	-4.553311	0.96	255.4	2014-09-23	12:03:41
281	50.861667	-4.553324	0.9	265.2	2014-09-23	12:03:42
282	50.861668	-4.553337	0.92	273.5	2014-09-23	12:03:43
283	50.861668	-4.55335	0.93	268.3	2014-09-23	12:03:44
284	50.861666	-4.553363	0.95	259.8	2014-09-23	12:03:45
285	50.861663	-4.553378	1.09	253.1	2014-09-23	12:03:46
286	50.861661	-4.553393	1.03	256.4	2014-09-23	12:03:47
287	50.86166	-4.553407	1.03	260.6	2014-09-23	12:03:48
288	50.861659	-4.55342	0.93	267.1	2014-09-23	12:03:49
289	50.861658	-4.553434	0.95	263.8	2014-09-23	12:03:50
290	50.861657	-4.553447	0.97	262.2	2014-09-23	12:03:51
291	50.861656	-4.553461	0.99	262.5	2014-09-23	12:03:52
292	50.861655	-4.553474	0.91	260.5	2014-09-23	12:03:53
293	50.861654	-4.553487	0.93	267.1	2014-09-23	12:03:54
294	50.861653	-4.553503	1.12	262.4	2014-09-23	12:03:55
295	50.861652	-4.553517	0.97	262.8	2014-09-23	12:03:56
296	50.861649	-4.553529	0.94	251.5	2014-09-23	12:03:57
297	50.861646	-4.553545	1.13	251.7	2014-09-23	12:03:58
298	50.861644	-4.55356	1.08	258.6	2014-09-23	12:03:59
299	50.861642	-4.553576	1.15	259.7	2014-09-23	12:04:00
300	50.861638	-4.553591	1.17	246.9	2014-09-23	12:04:01
301	50.861635	-4.553604	0.96	250.7	2014-09-23	12:04:02
302	50.861633	-4.553617	0.97	253.2	2014-09-23	12:04:03
303	50.86163	-4.553633	1.11	255.9	2014-09-23	12:04:04
304	50.861627	-4.553646	1.02	248.7	2014-09-23	12:04:05
305	50.861624	-4.55366	1.01	251.1	2014-09-23	12:04:06
306	50.86162	-4.553673	1.02	244.5	2014-09-23	12:04:07
307	50.861618	-4.553686	0.98	258.5	2014-09-23	12:04:08
308	50.861616	-4.5537	1	258.2	2014-09-23	12:04:09
309	50.861616	-4.553713	0.92	264.2	2014-09-23	12:04:10
310	50.861614	-4.553729	1.14	261.5	2014-09-23	12:04:11
311	50.861611	-4.553746	1.2	253.4	2014-09-23	12:04:12
312	50.861609	-4.553761	1.07	261.5	2014-09-23	12:04:13
313	50.861609	-4.553777	1.1	267	2014-09-23	12:04:14
314	50.861607	-4.553791	1	259.3	2014-09-23	12:04:15
315	50.861604	-4.553804	0.98	250.5	2014-09-23	12:04:16
316	50.861601	-4.553818	1.08	248.7	2014-09-23	12:04:17
317	50.861598	-4.553834	1.18	255.3	2014-09-23	12:04:18
318	50.861599	-4.55385	1.13	273.3	2014-09-23	12:04:19
319	50.861602	-4.553868	1.26	284.1	2014-09-23	12:04:20
320	50.861604	-4.553883	1.12	281.5	2014-09-23	12:04:21
321	50.861604	-4.553895	0.82	270.7	2014-09-23	12:04:22
322	50.861607	-4.553909	1.03	288.4	2014-09-23	12:04:23
323	50.861612	-4.553927	1.39	295.1	2014-09-23	12:04:24
324	50.861618	-4.553946	1.55	297.2	2014-09-23	12:04:25
325	50.861623	-4.553961	1.15	297.6	2014-09-23	12:04:26
326	50.861627	-4.553975	1.07	293.7	2014-09-23	12:04:27
327	50.86163	-4.553991	1.2	288.5	2014-09-23	12:04:28
328	50.861635	-4.554008	1.27	292.9	2014-09-23	12:04:29
329	50.861639	-4.554026	1.36	290.1	2014-09-23	12:04:30
330	50.861642	-4.554045	1.35	283.1	2014-09-23	12:04:31
331	50.861642	-4.554061	1.16	270	2014-09-23	12:04:32
332	50.86164	-4.554076	1.1	258.7	2014-09-23	12:04:33
333	50.861638	-4.55409	0.95	257.6	2014-09-23	12:04:34
334	50.861635	-4.5541	0.78	242.4	2014-09-23	12:04:35
335	50.861629	-4.554109	0.9	228.4	2014-09-23	12:04:36
336	50.861624	-4.554122	1.08	235.1	2014-09-23	12:04:37
337	50.861618	-4.554136	1.18	239.5	2014-09-23	12:04:38
338	50.861615	-4.55415	1.06	248.4	2014-09-23	12:04:39
339	50.861612	-4.554166	1.13	254.1	2014-09-23	12:04:40
340	50.86161	-4.554182	1.17	257.2	2014-09-23	12:04:41
341	50.86161	-4.554198	1.16	271.8	2014-09-23	12:04:42
342	50.861607	-4.554211	0.93	251.2	2014-09-23	12:04:43
343	50.861605	-4.554216	0.46	229.8	2014-09-23	12:04:44
344	50.861601	-4.554219	0.46	211.6	2014-09-23	12:04:45
345	50.861597	-4.554224	0.57	212.3	2014-09-23	12:04:46
346	50.86159	-4.554234	1.01	223.9	2014-09-23	12:04:47
347	50.861583	-4.554252	1.52	237.4	2014-09-23	12:04:48
348	50.861582	-4.554275	1.65	264.8	2014-09-23	12:04:49
349	50.861582	-4.554291	1.07	273.5	2014-09-23	12:04:50
350	50.861577	-4.554307	1.26	243.5	2014-09-23	12:04:51
351	50.861573	-4.554321	1.12	247	2014-09-23	12:04:52
352	50.86157	-4.554336	1.08	252.3	2014-09-23	12:04:53
353	50.861568	-4.554346	0.79	248.5	2014-09-23	12:04:54
354	50.861564	-4.55436	1.01	246.6	2014-09-23	12:04:55
355	50.861559	-4.554375	1.24	240.2	2014-09-23	12:04:56
356	50.861554	-4.554391	1.22	245.1	2014-09-23	12:04:57
357	50.861548	-4.554405	1.23	235.4	2014-09-23	12:04:58
358	50.861542	-4.554416	1.01	228.3	2014-09-23	12:04:59
359	50.861531	-4.554426	1.39	210.4	2014-09-23	12:05:00
360	50.861523	-4.554435	1.05	216.9	2014-09-23	12:05:01
361	50.861514	-4.554446	1.27	218.8	2014-09-23	12:05:02
362	50.861505	-4.55446	1.4	223.4	2014-09-23	12:05:03
363	50.861497	-4.554475	1.43	228.2	2014-09-23	12:05:04
364	50.861491	-4.554491	1.34	239.9	2014-09-23	12:05:05
365	50.861487	-4.554509	1.31	253.1	2014-09-23	12:05:06
366	50.861483	-4.554527	1.32	250.9	2014-09-23	12:05:07
367	50.861479	-4.554545	1.32	250.6	2014-09-23	12:05:08
368	50.861475	-4.554562	1.33	250.3	2014-09-23	12:05:09
369	50.861471	-4.55458	1.34	247.5	2014-09-23	12:05:10
370	50.861465	-4.554598	1.38	243.5	2014-09-23	12:05:11
371	50.861462	-4.554615	1.26	253.2	2014-09-23	12:05:12
372	50.86146	-4.55463	1.11	255.9	2014-09-23	12:05:13
373	50.861457	-4.554644	1.01	255.6	2014-09-23	12:05:14
374	50.861454	-4.55466	1.16	252.2	2014-09-23	12:05:15
375	50.861452	-4.554675	1.11	255.9	2014-09-23	12:05:16
376	50.86145	-4.554691	1.15	258.3	2014-09-23	12:05:17
377	50.861447	-4.554705	1	253.2	2014-09-23	12:05:18
378	50.861445	-4.554718	0.98	255.7	2014-09-23	12:05:19
379	50.861443	-4.55473	0.82	255.4	2014-09-23	12:05:20
380	50.861439	-4.554741	0.95	240.5	2014-09-23	12:05:21
381	50.861436	-4.554752	0.84	247.1	2014-09-23	12:05:22
382	50.861434	-4.554759	0.54	244.5	2014-09-23	12:05:23
383	50.861432	-4.554764	0.18	241.7	2014-09-23	12:05:25
384	50.861433	-4.554764	0.05	6.9	2014-09-23	12:05:26
385	50.861434	-4.554777	0.98	278.7	2014-09-23	12:05:27
386	50.861436	-4.554789	0.81	284	2014-09-23	12:05:28
387	50.861438	-4.554803	1.05	284.5	2014-09-23	12:05:29
388	50.861439	-4.554818	1.05	275.6	2014-09-23	12:05:30
389	50.861437	-4.554835	1.21	257.1	2014-09-23	12:05:31
390	50.861432	-4.554849	1.17	242.8	2014-09-23	12:05:32
391	50.861426	-4.554863	1.15	234.9	2014-09-23	12:05:33
392	50.861423	-4.554877	1.07	250.6	2014-09-23	12:05:34
393	50.861422	-4.554892	1.03	262.7	2014-09-23	12:05:35
394	50.861421	-4.554906	1.01	264.8	2014-09-23	12:05:36
395	50.861422	-4.554917	0.81	281.9	2014-09-23	12:05:37
396	50.861425	-4.554924	0.58	307.7	2014-09-23	12:05:38
397	50.86143	-4.55493	0.67	323.5	2014-09-23	12:05:39
398	50.861435	-4.554935	0.64	321.5	2014-09-23	12:05:40
399	50.86144	-4.554941	0.7	325.7	2014-09-23	12:05:41
400	50.861446	-4.554948	0.86	324.8	2014-09-23	12:05:42
401	50.861453	-4.554957	0.95	317.2	2014-09-23	12:05:43
402	50.861458	-4.554964	0.73	321.4	2014-09-23	12:05:44
403	50.86146	-4.554972	0.66	294.2	2014-09-23	12:05:45
404	50.861462	-4.554982	0.75	288.9	2014-09-23	12:05:46
405	50.861465	-4.554994	0.91	291.6	2014-09-23	12:05:47
406	50.861469	-4.555005	0.86	297.8	2014-09-23	12:05:48
407	50.861472	-4.555011	0.52	310.4	2014-09-23	12:05:49
408	50.861476	-4.555019	0.75	309.2	2014-09-23	12:05:50
409	50.86148	-4.555027	0.69	305.7	2014-09-23	12:05:51
410	50.861483	-4.555035	0.68	297.8	2014-09-23	12:05:52
411	50.861486	-4.555041	0.56	317.5	2014-09-23	12:05:53
412	50.861489	-4.555045	0.43	313.7	2014-09-23	12:05:54
413	50.861489	-4.555055	0.67	274	2014-09-23	12:05:55
414	50.861488	-4.555063	0.6	253.8	2014-09-23	12:05:56
415	50.861487	-4.555072	0.6	264.7	2014-09-23	12:05:57
416	50.861488	-4.555083	0.78	278.2	2014-09-23	12:05:58
417	50.861491	-4.555092	0.75	294.3	2014-09-23	12:05:59
418	50.861493	-4.555103	0.81	286	2014-09-23	12:06:00
419	50.861494	-4.555118	1.02	277.9	2014-09-23	12:06:01
420	50.861494	-4.55513	0.85	270	2014-09-23	12:06:02
421	50.861493	-4.555141	0.77	261.6	2014-09-23	12:06:03
422	50.861491	-4.555156	1.09	257.2	2014-09-23	12:06:04
423	50.861489	-4.55517	1.04	253.3	2014-09-23	12:06:05
424	50.861486	-4.555183	0.98	251.1	2014-09-23	12:06:06
425	50.861483	-4.555195	0.88	247.7	2014-09-23	12:06:07
426	50.86148	-4.555205	0.74	248.6	2014-09-23	12:06:08
427	50.861479	-4.555215	0.78	259	2014-09-23	12:06:09
428	50.861474	-4.555228	1	239.2	2014-09-23	12:06:10
429	50.861471	-4.555238	0.83	244.1	2014-09-23	12:06:11
430	50.861469	-4.555242	0.17	220.5	2014-09-23	12:06:13
431	50.861469	-4.555242	0.03	270	2014-09-23	12:06:14
432	50.861465	-4.555248	0.62	221.5	2014-09-23	12:06:15
433	50.861461	-4.555256	0.71	234.8	2014-09-23	12:06:16
434	50.861458	-4.555266	0.75	246.4	2014-09-23	12:06:17
435	50.861455	-4.555277	0.85	248.7	2014-09-23	12:06:18
436	50.861454	-4.555288	0.81	259.5	2014-09-23	12:06:19
437	50.861453	-4.5553	0.83	262.8	2014-09-23	12:06:20
438	50.861452	-4.55531	0.72	255.7	2014-09-23	12:06:21
439	50.861453	-4.555318	0.61	287.8	2014-09-23	12:06:22
440	50.861452	-4.55533	0.84	261	2014-09-23	12:06:23
441	50.861448	-4.555338	0.73	233.3	2014-09-23	12:06:24
442	50.861444	-4.555344	0.63	221.3	2014-09-23	12:06:25
443	50.861441	-4.555352	0.62	243.1	2014-09-23	12:06:26
444	50.86144	-4.555362	0.66	261.1	2014-09-23	12:06:27
445	50.861439	-4.555372	0.73	255.3	2014-09-23	12:06:28
446	50.861436	-4.555383	0.9	246.8	2014-09-23	12:06:29
447	50.861433	-4.555397	1.01	254	2014-09-23	12:06:30
448	50.861432	-4.555409	0.86	263.8	2014-09-23	12:06:31
449	50.861432	-4.555418	0.6	266.4	2014-09-23	12:06:32
450	50.861431	-4.555428	0.72	264.9	2014-09-23	12:06:33
451	50.861429	-4.555438	0.73	245.8	2014-09-23	12:06:34
452	50.861429	-4.555448	0.71	272.3	2014-09-23	12:06:35
453	50.861433	-4.555459	0.88	299.2	2014-09-23	12:06:36
454	50.861434	-4.555467	0.63	287.1	2014-09-23	12:06:37
455	50.861436	-4.555476	0.62	287.5	2014-09-23	12:06:38
456	50.861436	-4.555485	0.66	266.8	2014-09-23	12:06:39
457	50.861434	-4.555494	0.65	253.2	2014-09-23	12:06:40
458	50.861432	-4.555504	0.75	248.7	2014-09-23	12:06:41
459	50.861429	-4.555514	0.77	247.3	2014-09-23	12:06:42
460	50.861424	-4.555527	1.07	241.9	2014-09-23	12:06:43
461	50.86142	-4.555538	0.94	235.7	2014-09-23	12:06:44
462	50.861417	-4.55555	0.85	250	2014-09-23	12:06:45
463	50.861415	-4.55556	0.74	251.7	2014-09-23	12:06:46
464	50.861412	-4.55557	0.78	244.6	2014-09-23	12:06:47
465	50.861408	-4.555582	0.98	241.1	2014-09-23	12:06:48
466	50.861406	-4.555594	0.87	258.2	2014-09-23	12:06:49
467	50.861406	-4.555607	0.92	270	2014-09-23	12:06:50
468	50.861405	-4.55562	0.87	265.1	2014-09-23	12:06:51
469	50.861405	-4.555632	0.85	268.7	2014-09-23	12:06:52
470	50.861405	-4.555643	0.78	266.6	2014-09-23	12:06:53
471	50.861406	-4.555655	0.85	279.5	2014-09-23	12:06:54
472	50.861407	-4.555668	0.92	278.1	2014-09-23	12:06:55
473	50.861409	-4.555676	0.59	290.3	2014-09-23	12:06:56
474	50.861414	-4.555682	0.68	319.3	2014-09-23	12:06:57
475	50.861416	-4.555693	0.82	286.6	2014-09-23	12:06:58
476	50.861417	-4.555706	0.91	276.5	2014-09-23	12:06:59
477	50.861416	-4.555721	1.08	268.5	2014-09-23	12:07:00
478	50.861416	-4.555736	1.01	267.9	2014-09-23	12:07:01
479	50.861415	-4.555749	0.95	263.8	2014-09-23	12:07:02
480	50.861416	-4.555759	0.71	279.8	2014-09-23	12:07:03
481	50.861423	-4.555768	0.99	317.9	2014-09-23	12:07:04
482	50.861428	-4.555779	0.93	309.7	2014-09-23	12:07:05
483	50.86143	-4.555791	0.87	280.4	2014-09-23	12:07:06
484	50.861428	-4.555804	0.95	257.6	2014-09-23	12:07:07
485	50.861431	-4.555819	1.05	286.5	2014-09-23	12:07:08
486	50.861436	-4.555832	1.14	300.6	2014-09-23	12:07:09
487	50.861439	-4.555848	1.16	290.8	2014-09-23	12:07:10
488	50.861441	-4.555862	0.99	282	2014-09-23	12:07:11
489	50.861441	-4.555878	1.13	266.7	2014-09-23	12:07:12
490	50.861442	-4.55589	0.91	280.1	2014-09-23	12:07:13
491	50.861445	-4.5559	0.74	297.6	2014-09-23	12:07:14
492	50.861448	-4.555911	0.89	293.6	2014-09-23	12:07:15
493	50.861451	-4.555923	0.91	291.6	2014-09-23	12:07:16
494	50.861453	-4.555937	0.99	278.1	2014-09-23	12:07:17
495	50.861453	-4.555951	0.96	273.9	2014-09-23	12:07:18
496	50.861455	-4.555962	0.81	281.9	2014-09-23	12:07:19
497	50.861459	-4.555974	0.9	299.1	2014-09-23	12:07:20
498	50.861462	-4.555983	0.71	296.5	2014-09-23	12:07:21
499	50.861463	-4.555994	0.79	284.3	2014-09-23	12:07:22
500	50.861465	-4.556006	0.92	285.3	2014-09-23	12:07:23
501	50.861466	-4.556019	0.89	276	2014-09-23	12:07:24
502	50.861467	-4.556032	0.94	276.2	2014-09-23	12:07:25
503	50.861472	-4.556042	0.88	304.4	2014-09-23	12:07:26
504	50.861477	-4.556051	0.84	316.1	2014-09-23	12:07:27
505	50.861486	-4.556059	1.13	328.7	2014-09-23	12:07:28
506	50.861494	-4.556067	1.05	329.4	2014-09-23	12:07:29
507	50.861501	-4.556076	0.98	319.8	2014-09-23	12:07:30
508	50.861504	-4.556088	0.97	293.2	2014-09-23	12:07:31
509	50.861509	-4.556101	1.01	300.7	2014-09-23	12:07:32
510	50.861514	-4.556111	0.94	310.4	2014-09-23	12:07:33
511	50.861519	-4.556122	0.93	302.8	2014-09-23	12:07:34
512	50.861522	-4.556131	0.73	302.4	2014-09-23	12:07:35
513	50.861526	-4.556141	0.82	300	2014-09-23	12:07:36
514	50.86153	-4.556151	0.87	304	2014-09-23	12:07:37
515	50.861534	-4.556159	0.7	305.6	2014-09-23	12:07:38
516	50.861536	-4.556168	0.66	292.6	2014-09-23	12:07:39
517	50.861538	-4.556177	0.68	283.5	2014-09-23	12:07:40
518	50.86154	-4.556189	0.86	285.7	2014-09-23	12:07:41
519	50.861544	-4.556197	0.73	312.4	2014-09-23	12:07:42
520	50.86155	-4.556203	0.75	322.8	2014-09-23	12:07:43
521	50.861555	-4.556209	0.69	325.7	2014-09-23	12:07:44
522	50.861561	-4.556214	0.77	329.2	2014-09-23	12:07:45
523	50.861568	-4.556221	0.98	333	2014-09-23	12:07:46
524	50.861577	-4.556228	1.07	329.6	2014-09-23	12:07:47
525	50.861583	-4.556238	0.97	319.2	2014-09-23	12:07:48
526	50.861591	-4.556243	0.94	334.4	2014-09-23	12:07:49
527	50.861597	-4.556251	0.83	319.8	2014-09-23	12:07:50
528	50.861602	-4.556256	0.67	325.2	2014-09-23	12:07:51
529	50.861609	-4.556259	0.81	346.4	2014-09-23	12:07:52
530	50.861616	-4.556264	0.89	336.7	2014-09-23	12:07:53
531	50.861626	-4.556269	1.17	343.9	2014-09-23	12:07:54
532	50.861634	-4.556272	0.88	343.7	2014-09-23	12:07:55
533	50.861639	-4.556277	0.63	327.3	2014-09-23	12:07:56
534	50.861645	-4.55628	0.73	343.6	2014-09-23	12:07:57
535	50.86165	-4.556283	0.65	341	2014-09-23	12:07:58
536	50.861657	-4.556287	0.8	337.8	2014-09-23	12:07:59
537	50.861663	-4.55629	0.72	342.3	2014-09-23	12:08:00
538	50.861667	-4.556292	0.51	343.7	2014-09-23	12:08:01
539	50.861673	-4.556295	0.31	345.8	2014-09-23	12:08:03
540	50.861673	-4.5563	0.39	267.3	2014-09-23	12:08:04
541	50.861678	-4.556309	0.86	312	2014-09-23	12:08:05
542	50.861684	-4.556317	0.86	319.4	2014-09-23	12:08:06
543	50.86169	-4.556323	0.74	330.1	2014-09-23	12:08:07
544	50.861695	-4.556329	0.81	323.8	2014-09-23	12:08:08
545	50.8617	-4.556337	0.71	311.1	2014-09-23	12:08:09
546	50.861702	-4.556346	0.63	288.8	2014-09-23	12:08:10
547	50.8617	-4.556355	0.71	257	2014-09-23	12:08:11
548	50.861698	-4.556366	0.78	254.8	2014-09-23	12:08:12
549	50.861699	-4.556375	0.65	279.9	2014-09-23	12:08:13
550	50.8617	-4.556375	0.05	14.3	2014-09-23	12:08:14
551	50.861698	-4.556381	0.47	251.4	2014-09-23	12:08:15
552	50.861698	-4.556383	0.1	247.5	2014-09-23	12:08:16
553	50.861696	-4.556392	0.69	248.8	2014-09-23	12:08:17
554	50.861693	-4.556403	0.83	246.9	2014-09-23	12:08:18
555	50.86169	-4.556414	0.86	244.9	2014-09-23	12:08:19
556	50.861687	-4.556422	0.66	240.3	2014-09-23	12:08:20
557	50.861683	-4.556432	0.78	240.5	2014-09-23	12:08:21
558	50.86168	-4.556442	0.78	243.6	2014-09-23	12:08:22
559	50.861678	-4.556452	0.75	250.4	2014-09-23	12:08:23
560	50.861675	-4.556456	0.44	228.7	2014-09-23	12:08:24
561	50.861675	-4.556457	0.07	277.2	2014-09-23	12:08:25
562	50.861674	-4.556467	0.67	256.4	2014-09-23	12:08:26
563	50.861671	-4.556475	0.66	242.9	2014-09-23	12:08:27
564	50.861671	-4.556476	0.07	284.1	2014-09-23	12:08:28
565	50.861674	-4.556484	0.67	296.7	2014-09-23	12:08:29
566	50.861678	-4.556492	0.67	305.6	2014-09-23	12:08:30
567	50.861681	-4.556498	0.58	310.9	2014-09-23	12:08:31
568	50.861685	-4.556507	0.72	305.6	2014-09-23	12:08:32
569	50.861689	-4.556517	0.88	301.4	2014-09-23	12:08:33
570	50.861693	-4.556531	1.06	296.2	2014-09-23	12:08:34
571	50.861696	-4.556546	1.1	289.8	2014-09-23	12:08:35
572	50.861703	-4.556556	1.02	312.5	2014-09-23	12:08:36
573	50.861706	-4.556564	0.69	308.7	2014-09-23	12:08:37
574	50.861707	-4.556577	0.9	273	2014-09-23	12:08:38
575	50.861706	-4.556601	1.71	265.3	2014-09-23	12:08:39
576	50.861702	-4.556641	2.81	262.6	2014-09-23	12:08:40
577	50.861695	-4.556673	2.43	250.2	2014-09-23	12:08:41
578	50.861689	-4.556689	1.32	238	2014-09-23	12:08:42
579	50.861686	-4.55669	0.35	192.4	2014-09-23	12:08:43
580	50.861681	-4.556695	0.61	214.2	2014-09-23	12:08:44
581	50.861677	-4.5567	0.61	215.5	2014-09-23	12:08:45
582	50.861671	-4.556704	0.7	199.6	2014-09-23	12:08:46
583	50.861665	-4.556709	0.73	209.9	2014-09-23	12:08:47
584	50.861661	-4.556714	0.62	217.4	2014-09-23	12:08:48
585	50.861656	-4.556719	0.62	210	2014-09-23	12:08:49
586	50.861649	-4.556723	0.84	204.1	2014-09-23	12:08:50
587	50.861644	-4.556726	0.56	195.8	2014-09-23	12:08:51
588	50.86164	-4.556725	0.43	174.6	2014-09-23	12:08:52
589	50.861638	-4.556721	0.35	127.8	2014-09-23	12:08:53
590	50.861633	-4.556736	0.6	241.8	2014-09-23	12:08:55
591	50.861626	-4.556735	0.79	176.2	2014-09-23	12:08:56
592	50.861617	-4.556737	1.05	185.5	2014-09-23	12:08:57
593	50.861607	-4.556736	1.06	178.4	2014-09-23	12:08:58
594	50.861599	-4.556734	0.9	168.7	2014-09-23	12:08:59
595	50.861593	-4.556732	0.69	167.1	2014-09-23	12:09:00
596	50.861586	-4.556728	0.82	162.5	2014-09-23	12:09:01
597	50.861579	-4.556729	0.75	184.5	2014-09-23	12:09:02
598	50.861571	-4.55673	0.88	185.4	2014-09-23	12:09:03
599	50.861564	-4.556725	0.91	156.8	2014-09-23	12:09:04
600	50.861555	-4.556724	1	175.3	2014-09-23	12:09:05
601	50.861546	-4.55672	1.01	165.8	2014-09-23	12:09:06
602	50.861538	-4.556718	0.91	169.9	2014-09-23	12:09:07
603	50.861531	-4.556716	0.76	170.2	2014-09-23	12:09:08
604	50.861526	-4.556714	0.61	167.7	2014-09-23	12:09:09
605	50.861517	-4.556715	0.96	180.4	2014-09-23	12:09:10
606	50.861509	-4.556713	0.94	173.9	2014-09-23	12:09:11
607	50.861499	-4.556711	1.07	172.4	2014-09-23	12:09:12
608	50.86149	-4.556708	1.03	168.1	2014-09-23	12:09:13
609	50.86148	-4.556707	1.18	176.6	2014-09-23	12:09:14
610	50.861471	-4.556704	1.05	170	2014-09-23	12:09:15
611	50.861462	-4.556701	0.99	164.4	2014-09-23	12:09:16
612	50.861452	-4.5567	1.11	176.3	2014-09-23	12:09:17
613	50.861444	-4.556696	0.97	164.5	2014-09-23	12:09:18
614	50.861434	-4.556695	1.1	175.1	2014-09-23	12:09:19
615	50.861424	-4.55669	1.15	165.1	2014-09-23	12:09:20
616	50.861412	-4.556688	1.29	172.9	2014-09-23	12:09:21
617	50.861401	-4.556685	1.3	168.8	2014-09-23	12:09:22
618	50.861389	-4.556681	1.32	168.2	2014-09-23	12:09:23
619	50.861379	-4.556677	1.17	166.9	2014-09-23	12:09:24
620	50.861369	-4.556673	1.11	165.5	2014-09-23	12:09:25
621	50.861357	-4.55667	1.34	170.7	2014-09-23	12:09:26
622	50.861347	-4.556665	1.18	162.3	2014-09-23	12:09:27
623	50.861338	-4.556657	1.16	152.5	2014-09-23	12:09:28
624	50.861328	-4.556652	1.19	163.3	2014-09-23	12:09:29
625	50.861318	-4.556653	1.05	181.3	2014-09-23	12:09:30
626	50.861308	-4.556656	1.15	191.5	2014-09-23	12:09:31
627	50.861297	-4.556659	1.27	191.3	2014-09-23	12:09:32
628	50.861287	-4.556661	1.16	185.8	2014-09-23	12:09:33
629	50.861278	-4.556663	1	186.4	2014-09-23	12:09:34
630	50.861267	-4.556667	1.22	192.5	2014-09-23	12:09:35
631	50.861256	-4.556671	1.28	195.3	2014-09-23	12:09:36
632	50.861247	-4.556674	1.05	191	2014-09-23	12:09:37
633	50.861238	-4.556676	1.02	185.6	2014-09-23	12:09:38
634	50.861227	-4.556677	1.13	184.8	2014-09-23	12:09:39
635	50.861218	-4.556678	1.09	185.3	2014-09-23	12:09:40
636	50.861208	-4.556681	1.13	188.1	2014-09-23	12:09:41
637	50.861198	-4.556683	1.08	190.4	2014-09-23	12:09:42
638	50.861189	-4.556686	1.08	191.4	2014-09-23	12:09:43
639	50.86118	-4.556689	1	189.1	2014-09-23	12:09:44
640	50.86117	-4.556689	1.07	180.6	2014-09-23	12:09:45
641	50.861158	-4.55669	1.34	184.8	2014-09-23	12:09:46
642	50.861146	-4.556689	1.35	174.7	2014-09-23	12:09:47
643	50.861134	-4.556686	1.37	173.6	2014-09-23	12:09:48
644	50.861123	-4.556682	1.29	165	2014-09-23	12:09:49
645	50.861112	-4.556676	1.25	162.5	2014-09-23	12:09:50
646	50.861101	-4.556671	1.29	161.9	2014-09-23	12:09:51
647	50.861092	-4.556665	1.07	159.3	2014-09-23	12:09:52
648	50.861083	-4.556662	1.03	165.4	2014-09-23	12:09:53
649	50.861074	-4.556656	1.06	158.3	2014-09-23	12:09:54
650	50.861065	-4.556651	1.04	159.4	2014-09-23	12:09:55
651	50.861056	-4.556646	1.12	161.9	2014-09-23	12:09:56
652	50.861045	-4.556642	1.19	168	2014-09-23	12:09:57
653	50.861034	-4.556641	1.3	175.3	2014-09-23	12:09:58
654	50.861022	-4.556639	1.27	173.9	2014-09-23	12:09:59
655	50.861012	-4.556635	1.19	168.6	2014-09-23	12:10:00
656	50.861001	-4.556631	1.24	163.6	2014-09-23	12:10:01
657	50.860992	-4.556626	1.12	164.1	2014-09-23	12:10:02
658	50.860983	-4.556622	1.01	163.1	2014-09-23	12:10:03
659	50.860972	-4.556617	1.27	162.5	2014-09-23	12:10:04
660	50.860961	-4.556612	1.25	163.9	2014-09-23	12:10:05
661	50.860951	-4.556611	1.14	176.2	2014-09-23	12:10:06
662	50.860939	-4.556614	1.37	190.4	2014-09-23	12:10:07
663	50.860928	-4.556614	1.2	179.4	2014-09-23	12:10:08
664	50.860918	-4.556611	1.16	171.5	2014-09-23	12:10:09
665	50.860908	-4.556605	1.17	157.8	2014-09-23	12:10:10
666	50.860901	-4.5566	0.89	156.1	2014-09-23	12:10:11
667	50.860895	-4.556598	0.68	170.1	2014-09-23	12:10:12
668	50.860889	-4.556599	0.68	181.9	2014-09-23	12:10:13
669	50.860883	-4.556599	0.58	179.4	2014-09-23	12:10:14
670	50.860876	-4.556598	0.84	175.5	2014-09-23	12:10:15
671	50.86087	-4.556592	0.74	148.5	2014-09-23	12:10:16
672	50.860865	-4.556586	0.74	145.4	2014-09-23	12:10:17
673	50.860857	-4.55658	0.97	154.8	2014-09-23	12:10:18
674	50.860847	-4.556578	1.15	171.5	2014-09-23	12:10:19
675	50.860837	-4.556577	1.09	175.7	2014-09-23	12:10:20
676	50.860826	-4.556577	1.18	181.7	2014-09-23	12:10:21
677	50.860817	-4.556576	1.07	173.7	2014-09-23	12:10:22
678	50.860808	-4.556572	1.02	165.6	2014-09-23	12:10:23
679	50.860798	-4.55657	1.11	173.6	2014-09-23	12:10:24
680	50.860787	-4.556571	1.22	183.3	2014-09-23	12:10:25
681	50.860776	-4.55657	1.27	176.8	2014-09-23	12:10:26
682	50.860765	-4.556569	1.23	175.9	2014-09-23	12:10:27
683	50.860754	-4.556567	1.23	174.2	2014-09-23	12:10:28
684	50.860744	-4.556564	1.09	169.1	2014-09-23	12:10:29
685	50.860734	-4.556561	1.08	168.7	2014-09-23	12:10:30
686	50.860724	-4.556559	1.13	171.3	2014-09-23	12:10:31
687	50.860715	-4.556554	1.12	162.9	2014-09-23	12:10:32
688	50.860705	-4.55655	1.15	164.9	2014-09-23	12:10:33
689	50.860694	-4.556544	1.29	160.2	2014-09-23	12:10:34
690	50.860684	-4.556539	1.13	162.3	2014-09-23	12:10:35
691	50.860675	-4.556535	1.02	166	2014-09-23	12:10:36
692	50.860667	-4.55653	1.05	158.6	2014-09-23	12:10:37
693	50.860657	-4.556526	1.08	166.8	2014-09-23	12:10:38
694	50.860647	-4.556522	1.11	164.7	2014-09-23	12:10:39
695	50.860638	-4.556515	1.21	155	2014-09-23	12:10:40
696	50.860627	-4.55651	1.18	161.9	2014-09-23	12:10:41
697	50.860616	-4.556509	1.26	177.9	2014-09-23	12:10:42
698	50.860606	-4.556509	1.14	179.1	2014-09-23	12:10:43
699	50.860596	-4.556505	1.16	166.5	2014-09-23	12:10:44
700	50.860586	-4.556501	1.13	165.2	2014-09-23	12:10:45
701	50.860576	-4.556495	1.13	159.5	2014-09-23	12:10:46
702	50.860567	-4.556488	1.13	154.6	2014-09-23	12:10:47
703	50.860558	-4.556481	1.14	153.5	2014-09-23	12:10:48
704	50.86055	-4.556473	1.08	148.3	2014-09-23	12:10:49
705	50.860542	-4.556467	0.93	155.4	2014-09-23	12:10:50
706	50.860535	-4.556459	1.06	144.5	2014-09-23	12:10:51
707	50.860527	-4.556448	1.13	139.2	2014-09-23	12:10:52
708	50.860519	-4.556441	1.01	148	2014-09-23	12:10:53
709	50.860512	-4.556434	0.93	151.7	2014-09-23	12:10:54
710	50.860506	-4.556425	0.91	137.4	2014-09-23	12:10:55
711	50.860501	-4.556424	0.26	168.3	2014-09-23	12:10:57
712	50.860499	-4.556431	0.27	238.1	2014-09-23	12:10:59
713	50.860499	-4.55643	0.06	70.2	2014-09-23	12:11:00
714	50.860498	-4.55643	0.08	211.8	2014-09-23	12:11:01
715	50.860497	-4.556415	1.06	100.1	2014-09-23	12:11:02
716	50.860493	-4.556411	0.46	140.3	2014-09-23	12:11:03
717	50.860488	-4.556411	0.56	177	2014-09-23	12:11:04
718	50.860483	-4.5564	0.97	130.3	2014-09-23	12:11:05
719	50.860478	-4.556388	1.02	120.8	2014-09-23	12:11:06
720	50.860474	-4.556377	0.89	116.7	2014-09-23	12:11:07
721	50.860472	-4.556362	1.09	106.5	2014-09-23	12:11:08
722	50.86047	-4.556349	0.92	104	2014-09-23	12:11:09
723	50.86047	-4.556348	0.02	102.3	2014-09-23	12:11:11
724	50.86047	-4.556349	0.03	286.8	2014-09-23	12:11:12
725	50.86047	-4.556349	0.02	329.3	2014-09-23	12:11:13
726	50.86047	-4.556349	0.01	270	2014-09-23	12:11:14
727	50.86047	-4.556349	0.01	0	2014-09-23	12:11:15
728	50.86047	-4.556349	0.02	249	2014-09-23	12:11:16
729	50.86047	-4.55635	0.03	270	2014-09-23	12:11:17
730	50.86047	-4.556349	0.03	73.2	2014-09-23	12:11:18
731	50.86047	-4.556349	0.03	11.4	2014-09-23	12:11:19
732	50.86047	-4.556349	0.01	270	2014-09-23	12:11:20
733	50.86047	-4.55635	0.03	327.7	2014-09-23	12:11:21
734	50.860471	-4.55635	0.03	316	2014-09-23	12:11:22
735	50.860471	-4.55635	0.03	338	2014-09-23	12:11:23
736	50.860471	-4.55635	0.03	328.7	2014-09-23	12:11:24
737	50.860471	-4.556351	0.02	296	2014-09-23	12:11:25
738	50.860471	-4.556351	0.02	296.9	2014-09-23	12:11:26
739	50.860471	-4.556351	0.03	293.4	2014-09-23	12:11:27
740	50.860471	-4.556352	0.03	290.4	2014-09-23	12:11:28
741	50.860471	-4.556352	0.01	327.7	2014-09-23	12:11:29
742	50.860471	-4.556352	0.03	212.3	2014-09-23	12:11:30
743	50.860471	-4.556352	0.01	233.3	2014-09-23	12:11:31
744	50.860471	-4.556352	0.01	270	2014-09-23	12:11:32
745	50.860471	-4.556352	0.01	270	2014-09-23	12:11:33
746	50.860471	-4.556353	0.02	249	2014-09-23	12:11:34
747	50.860471	-4.556353	0	0	2014-09-23	12:11:35
748	50.860471	-4.556353	0.01	270	2014-09-23	12:11:36
749	50.860471	-4.556353	0.02	240.3	2014-09-23	12:11:37
750	50.860471	-4.556353	0.04	219.8	2014-09-23	12:11:38
751	50.860471	-4.556354	0.03	253.2	2014-09-23	12:11:39
752	50.86047	-4.556354	0.03	231.6	2014-09-23	12:11:40
753	50.86047	-4.556354	0.02	230	2014-09-23	12:11:41
754	50.86047	-4.556354	0.01	270	2014-09-23	12:11:42
755	50.86047	-4.556355	0.05	207.6	2014-09-23	12:11:43
756	50.860473	-4.556364	0.74	293.8	2014-09-23	12:11:44
757	50.860475	-4.556372	0.58	294.8	2014-09-23	12:11:45
758	50.860478	-4.556382	0.83	296.7	2014-09-23	12:11:46
759	50.860482	-4.556394	0.93	295	2014-09-23	12:11:47
760	50.860481	-4.556401	0.51	264.7	2014-09-23	12:11:48
761	50.860482	-4.556405	0.28	289.8	2014-09-23	12:11:49
762	50.860486	-4.556408	0.51	340.6	2014-09-23	12:11:50
763	50.860489	-4.556408	0.34	351.1	2014-09-23	12:11:51
764	50.86049	-4.55641	0.05	295.9	2014-09-23	12:11:53
765	50.86049	-4.55641	0.05	291.6	2014-09-23	12:11:54
766	50.86049	-4.556411	0.07	253.7	2014-09-23	12:11:55
767	50.86049	-4.556412	0.04	255.8	2014-09-23	12:11:56
768	50.86049	-4.556412	0.05	259.3	2014-09-23	12:11:57
769	50.86049	-4.556413	0.04	237.3	2014-09-23	12:11:58
770	50.86049	-4.556413	0.02	270	2014-09-23	12:11:59
771	50.860489	-4.556413	0.01	233.3	2014-09-23	12:12:00
772	50.860489	-4.556414	0.02	270	2014-09-23	12:12:01
773	50.860489	-4.556414	0.01	212.3	2014-09-23	12:12:02
774	50.860489	-4.556414	0.01	212.3	2014-09-23	12:12:03
775	50.860489	-4.556414	0	0	2014-09-23	12:12:04
776	50.860489	-4.556414	0	0	2014-09-23	12:12:05
777	50.860489	-4.556414	0	0	2014-09-23	12:12:06
778	50.860489	-4.556414	0.02	341.5	2014-09-23	12:12:07
779	50.86049	-4.556414	0.02	342.5	2014-09-23	12:12:08
780	50.86049	-4.556414	0.04	40.6	2014-09-23	12:12:09
781	50.86049	-4.556413	0.02	48.3	2014-09-23	12:12:10
782	50.86049	-4.556413	0.02	32.3	2014-09-23	12:12:11
783	50.86049	-4.556413	0.02	17.5	2014-09-23	12:12:12
784	50.86049	-4.556413	0.03	71.2	2014-09-23	12:12:13
785	50.86049	-4.556413	0.01	147.7	2014-09-23	12:12:14
786	50.86049	-4.556412	0.02	90	2014-09-23	12:12:15
787	50.86049	-4.556412	0.04	90	2014-09-23	12:12:16
788	50.86049	-4.556412	0.01	180	2014-09-23	12:12:17
789	50.86049	-4.556412	0.01	233.3	2014-09-23	12:12:18
790	50.86049	-4.556412	0.01	150.7	2014-09-23	12:12:19
791	50.86049	-4.556412	0.01	212.3	2014-09-23	12:12:20
792	50.86049	-4.556412	0.02	16.5	2014-09-23	12:12:21
793	50.86049	-4.556412	0.01	327.7	2014-09-23	12:12:22
794	50.86049	-4.556412	0.03	23.2	2014-09-23	12:12:23
795	50.860491	-4.556412	0.03	0	2014-09-23	12:12:24
796	50.86049	-4.556412	0.02	180	2014-09-23	12:12:26
797	50.86049	-4.556412	0.03	316	2014-09-23	12:12:27
798	50.860491	-4.556413	0.11	299.2	2014-09-23	12:12:28
799	50.860491	-4.556415	0.05	294.7	2014-09-23	12:12:30
800	50.860492	-4.556416	0.08	305.6	2014-09-23	12:12:31
801	50.860492	-4.556417	0.09	275.4	2014-09-23	12:12:32
802	50.860492	-4.556417	0.05	228	2014-09-23	12:12:33
803	50.860491	-4.556417	0.02	119.7	2014-09-23	12:12:34
804	50.860491	-4.556417	0.03	121.1	2014-09-23	12:12:35
805	50.860491	-4.556413	0.13	102.4	2014-09-23	12:12:37
806	50.86049	-4.556411	0.14	114.1	2014-09-23	12:12:38
807	50.86049	-4.55641	0.14	113.3	2014-09-23	12:12:39
808	50.860489	-4.556409	0.07	122.7	2014-09-23	12:12:40
809	50.860489	-4.556408	0.02	111	2014-09-23	12:12:41
810	50.860489	-4.556408	0.03	137.1	2014-09-23	12:12:42
811	50.860489	-4.556408	0.03	128.4	2014-09-23	12:12:43
812	50.860489	-4.556407	0.04	116.9	2014-09-23	12:12:44
813	50.860488	-4.556407	0.06	132.4	2014-09-23	12:12:45
814	50.860488	-4.556406	0.08	128.4	2014-09-23	12:12:46
815	50.860488	-4.556405	0.08	128.4	2014-09-23	12:12:47
816	50.860487	-4.556404	0.1	122.4	2014-09-23	12:12:48
817	50.860487	-4.556403	0.1	123.9	2014-09-23	12:12:49
818	50.860486	-4.556402	0.07	128.7	2014-09-23	12:12:50
819	50.860486	-4.556401	0.07	98.7	2014-09-23	12:12:51
820	50.860486	-4.5564	0.03	71.2	2014-09-23	12:12:52
821	50.860487	-4.556401	0.1	342.5	2014-09-23	12:12:53
822	50.860489	-4.556405	0.17	302.3	2014-09-23	12:12:55
823	50.86049	-4.556406	0.16	325.8	2014-09-23	12:12:56
824	50.86049	-4.556407	0.07	305.3	2014-09-23	12:12:57
825	50.86049	-4.556407	0.01	90	2014-09-23	12:12:58
826	50.860495	-4.556413	0.67	321.3	2014-09-23	12:12:59
827	50.860498	-4.556425	0.89	290.8	2014-09-23	12:13:00
828	50.860501	-4.556438	1.04	292.7	2014-09-23	12:13:01
829	50.860504	-4.556451	0.9	288.1	2014-09-23	12:13:02
830	50.860506	-4.556463	0.93	284.5	2014-09-23	12:13:03
831	50.860509	-4.556478	1.09	286.4	2014-09-23	12:13:04
832	50.860511	-4.556494	1.12	284.5	2014-09-23	12:13:05
833	50.860512	-4.556509	1.11	276.3	2014-09-23	12:13:06
834	50.860512	-4.556524	1.03	265.9	2014-09-23	12:13:07
835	50.86051	-4.556537	0.93	258.4	2014-09-23	12:13:08
836	50.860508	-4.556553	1.12	259.5	2014-09-23	12:13:09
837	50.860506	-4.55657	1.25	257.9	2014-09-23	12:13:10
838	50.860503	-4.556591	1.49	257.4	2014-09-23	12:13:11
839	50.860501	-4.556609	1.33	259.5	2014-09-23	12:13:12
840	50.860499	-4.556628	1.34	261.2	2014-09-23	12:13:13
841	50.860496	-4.556645	1.26	255	2014-09-23	12:13:14
842	50.860492	-4.556663	1.27	251.6	2014-09-23	12:13:15
843	50.86049	-4.556682	1.38	258.6	2014-09-23	12:13:16
844	50.860488	-4.556702	1.46	260.5	2014-09-23	12:13:17
845	50.860486	-4.556723	1.43	264.4	2014-09-23	12:13:18
846	50.860485	-4.55674	1.21	264.7	2014-09-23	12:13:19
847	50.860486	-4.556756	1.14	272.8	2014-09-23	12:13:20
848	50.860488	-4.556773	1.18	278.6	2014-09-23	12:13:21
849	50.86049	-4.556788	1.1	285.3	2014-09-23	12:13:22
850	50.860493	-4.556804	1.2	286.7	2014-09-23	12:13:23
851	50.860498	-4.556825	1.56	288.4	2014-09-23	12:13:24
852	50.860503	-4.556847	1.64	292.8	2014-09-23	12:13:25
853	50.860511	-4.556865	1.55	304	2014-09-23	12:13:26
854	50.860519	-4.556884	1.56	301.7	2014-09-23	12:13:27
855	50.860527	-4.556906	1.8	299.5	2014-09-23	12:13:28
856	50.860534	-4.556929	1.78	297.2	2014-09-23	12:13:29
857	50.86054	-4.556947	1.46	297.3	2014-09-23	12:13:30
858	50.860548	-4.556963	1.41	310	2014-09-23	12:13:31
859	50.860557	-4.556979	1.5	311.2	2014-09-23	12:13:32
860	50.860563	-4.556995	1.38	302.2	2014-09-23	12:13:33
861	50.860571	-4.557011	1.39	305.4	2014-09-23	12:13:34
862	50.860577	-4.55703	1.45	297.6	2014-09-23	12:13:35
863	50.860582	-4.557048	1.4	294.8	2014-09-23	12:13:36
864	50.860586	-4.557067	1.45	288.4	2014-09-23	12:13:37
865	50.860592	-4.557087	1.57	296.1	2014-09-23	12:13:38
866	50.860598	-4.557107	1.53	296	2014-09-23	12:13:39
867	50.860604	-4.557125	1.41	294.7	2014-09-23	12:13:40
868	50.860607	-4.557143	1.3	287.6	2014-09-23	12:13:41
869	50.86061	-4.557161	1.29	282.5	2014-09-23	12:13:42
870	50.86061	-4.557179	1.3	272.9	2014-09-23	12:13:43
871	50.860611	-4.557198	1.29	274.2	2014-09-23	12:13:44
872	50.860611	-4.557214	1.19	271.8	2014-09-23	12:13:45
873	50.860613	-4.557232	1.24	276.5	2014-09-23	12:13:46
874	50.860613	-4.557252	1.38	273.5	2014-09-23	12:13:47
875	50.860615	-4.55727	1.31	275.7	2014-09-23	12:13:48
876	50.860617	-4.557287	1.22	281	2014-09-23	12:13:49
877	50.860618	-4.557304	1.22	277	2014-09-23	12:13:50
878	50.860618	-4.557324	1.37	270	2014-09-23	12:13:51
879	50.860617	-4.557345	1.51	266.8	2014-09-23	12:13:52
880	50.860616	-4.557366	1.49	265.3	2014-09-23	12:13:53
881	50.860617	-4.557388	1.49	271.5	2014-09-23	12:13:54
882	50.860616	-4.55741	1.59	266.6	2014-09-23	12:13:55
883	50.860616	-4.557432	1.56	271	2014-09-23	12:13:56
884	50.860615	-4.557454	1.56	264.1	2014-09-23	12:13:57
885	50.860612	-4.557474	1.44	259.9	2014-09-23	12:13:58
886	50.860611	-4.557495	1.42	265.5	2014-09-23	12:13:59
887	50.860611	-4.557516	1.47	268.6	2014-09-23	12:14:00
888	50.860611	-4.557536	1.46	269.3	2014-09-23	12:14:01
889	50.860611	-4.557557	1.47	272.9	2014-09-23	12:14:02
890	50.860612	-4.55758	1.61	273.6	2014-09-23	12:14:03
891	50.860613	-4.557602	1.54	273.9	2014-09-23	12:14:04
892	50.860614	-4.557623	1.47	275.1	2014-09-23	12:14:05
893	50.860614	-4.557644	1.53	266.9	2014-09-23	12:14:06
894	50.860613	-4.557666	1.49	267.5	2014-09-23	12:14:07
895	50.860613	-4.557686	1.41	271.5	2014-09-23	12:14:08
896	50.860613	-4.557706	1.41	267.4	2014-09-23	12:14:09
897	50.860613	-4.557726	1.4	270.4	2014-09-23	12:14:10
898	50.860612	-4.557747	1.49	267.9	2014-09-23	12:14:11
899	50.86061	-4.557768	1.54	259.1	2014-09-23	12:14:12
900	50.860608	-4.55779	1.56	260.3	2014-09-23	12:14:13
901	50.860606	-4.557812	1.54	262.4	2014-09-23	12:14:14
902	50.860604	-4.557833	1.51	262.2	2014-09-23	12:14:15
903	50.860602	-4.557855	1.53	260.6	2014-09-23	12:14:16
904	50.860599	-4.557876	1.56	258.7	2014-09-23	12:14:17
905	50.860596	-4.557898	1.56	258.9	2014-09-23	12:14:18
906	50.860594	-4.557921	1.61	263	2014-09-23	12:14:19
907	50.860593	-4.557942	1.48	265.3	2014-09-23	12:14:20
908	50.860592	-4.557962	1.43	262.5	2014-09-23	12:14:21
909	50.86059	-4.557983	1.47	264.5	2014-09-23	12:14:22
910	50.860589	-4.558004	1.45	265.5	2014-09-23	12:14:23
911	50.860588	-4.558024	1.46	264.5	2014-09-23	12:14:24
912	50.860586	-4.558045	1.44	262.2	2014-09-23	12:14:25
913	50.860584	-4.558066	1.55	262	2014-09-23	12:14:26
914	50.860583	-4.558087	1.44	263	2014-09-23	12:14:27
915	50.86058	-4.558106	1.42	257.1	2014-09-23	12:14:28
916	50.860576	-4.558127	1.52	255.4	2014-09-23	12:14:29
917	50.860574	-4.558148	1.46	260.4	2014-09-23	12:14:30
918	50.860572	-4.558167	1.33	260.3	2014-09-23	12:14:31
919	50.86057	-4.558185	1.34	259.6	2014-09-23	12:14:32
920	50.860568	-4.558204	1.34	260.8	2014-09-23	12:14:33
921	50.860567	-4.558223	1.34	262	2014-09-23	12:14:34
922	50.860565	-4.558244	1.49	265.3	2014-09-23	12:14:35
923	50.860563	-4.558266	1.52	260.5	2014-09-23	12:14:36
924	50.860561	-4.558287	1.55	261	2014-09-23	12:14:37
925	50.860559	-4.558308	1.5	260	2014-09-23	12:14:38
926	50.860557	-4.55833	1.54	261.6	2014-09-23	12:14:39
927	50.860556	-4.55835	1.41	267.7	2014-09-23	12:14:40
928	50.860556	-4.558371	1.44	268.1	2014-09-23	12:14:41
929	50.860554	-4.558393	1.6	264.7	2014-09-23	12:14:42
930	50.860553	-4.558416	1.62	263.1	2014-09-23	12:14:43
931	50.860552	-4.558439	1.62	267.7	2014-09-23	12:14:44
932	50.860551	-4.558458	1.33	267.2	2014-09-23	12:14:45
933	50.860551	-4.558476	1.29	266.2	2014-09-23	12:14:46
934	50.860549	-4.558493	1.17	261.7	2014-09-23	12:14:47
935	50.860547	-4.55851	1.26	261	2014-09-23	12:14:48
936	50.860546	-4.558528	1.23	261.7	2014-09-23	12:14:49
937	50.860543	-4.558546	1.34	256.8	2014-09-23	12:14:50
938	50.86054	-4.558565	1.33	256.2	2014-09-23	12:14:51
939	50.860538	-4.558582	1.24	259.1	2014-09-23	12:14:52
940	50.860535	-4.558601	1.36	256.8	2014-09-23	12:14:53
941	50.860533	-4.558621	1.44	260.3	2014-09-23	12:14:54
942	50.860533	-4.558642	1.48	269.3	2014-09-23	12:14:55
943	50.860533	-4.558663	1.49	268.2	2014-09-23	12:14:56
944	50.860532	-4.558687	1.66	266.1	2014-09-23	12:14:57
945	50.860531	-4.55871	1.6	269	2014-09-23	12:14:58
946	50.86053	-4.558732	1.61	266.4	2014-09-23	12:14:59
947	50.860529	-4.558754	1.53	262.7	2014-09-23	12:15:00
948	50.860527	-4.558777	1.63	264.4	2014-09-23	12:15:01
949	50.860526	-4.5588	1.63	265.1	2014-09-23	12:15:02
950	50.860525	-4.558823	1.59	267.6	2014-09-23	12:15:03
951	50.860525	-4.558845	1.54	267.2	2014-09-23	12:15:04
952	50.860524	-4.558865	1.45	267.4	2014-09-23	12:15:05
953	50.860523	-4.558886	1.48	263.1	2014-09-23	12:15:06
954	50.860521	-4.558907	1.49	262.1	2014-09-23	12:15:07
955	50.860519	-4.558929	1.51	263.6	2014-09-23	12:15:08
956	50.860518	-4.558949	1.46	263.4	2014-09-23	12:15:09
957	50.860517	-4.55897	1.44	267.8	2014-09-23	12:15:10
958	50.860516	-4.55899	1.46	266.3	2014-09-23	12:15:11
959	50.860516	-4.559013	1.56	269	2014-09-23	12:15:12
960	50.860516	-4.559033	1.46	268.2	2014-09-23	12:15:13
961	50.860514	-4.559053	1.4	261.9	2014-09-23	12:15:14
962	50.860512	-4.559074	1.47	260.9	2014-09-23	12:15:15
963	50.860509	-4.559095	1.5	258.5	2014-09-23	12:15:16
964	50.860507	-4.559115	1.47	258.7	2014-09-23	12:15:17
965	50.860504	-4.559136	1.5	260.3	2014-09-23	12:15:18
966	50.860502	-4.559157	1.49	261.7	2014-09-23	12:15:19
967	50.8605	-4.559178	1.49	262.1	2014-09-23	12:15:20
968	50.860499	-4.559199	1.46	261.9	2014-09-23	12:15:21
969	50.860497	-4.559219	1.4	263.9	2014-09-23	12:15:22
970	50.860496	-4.559238	1.36	263.7	2014-09-23	12:15:23
971	50.860492	-4.559256	1.31	252.2	2014-09-23	12:15:24
972	50.860488	-4.559272	1.21	248.2	2014-09-23	12:15:25
973	50.860484	-4.559288	1.25	246.3	2014-09-23	12:15:26
974	50.860477	-4.559302	1.23	230.9	2014-09-23	12:15:27
975	50.86047	-4.55931	1.02	217.6	2014-09-23	12:15:28
976	50.860465	-4.559315	0.63	212.3	2014-09-23	12:15:29
977	50.860466	-4.559319	0.33	304.6	2014-09-23	12:15:30
978	50.860469	-4.559326	0.28	298.7	2014-09-23	12:15:32
979	50.860469	-4.55933	0.14	273.5	2014-09-23	12:15:34
980	50.860469	-4.559331	0.08	263.8	2014-09-23	12:15:35
981	50.86047	-4.559333	0.15	314	2014-09-23	12:15:36
982	50.86047	-4.559334	0.09	310.7	2014-09-23	12:15:37
983	50.860471	-4.559335	0.07	332	2014-09-23	12:15:39
984	50.860472	-4.559336	0.07	278.8	2014-09-23	12:15:40
985	50.860472	-4.559337	0.07	286.2	2014-09-23	12:15:41
986	50.860471	-4.559337	0.08	234.1	2014-09-23	12:15:42
987	50.860471	-4.559338	0.05	186.9	2014-09-23	12:15:43
988	50.860471	-4.559338	0.03	270	2014-09-23	12:15:44
989	50.860472	-4.559338	0.04	356.1	2014-09-23	12:15:46
990	50.860471	-4.559338	0.08	172.3	2014-09-23	12:15:47
991	50.86047	-4.559338	0.07	199.4	2014-09-23	12:15:48
992	50.86047	-4.559338	0.05	194.3	2014-09-23	12:15:49
993	50.86047	-4.559338	0	0	2014-09-23	12:15:50
994	50.860469	-4.559338	0.06	180	2014-09-23	12:15:51
995	50.860469	-4.559338	0.05	152.9	2014-09-23	12:15:52
996	50.860469	-4.559338	0.01	233.3	2014-09-23	12:15:53
997	50.860469	-4.559338	0.02	296.9	2014-09-23	12:15:54
998	50.860469	-4.559339	0.05	307.8	2014-09-23	12:15:55
999	50.860471	-4.559351	0.85	286.1	2014-09-23	12:15:56
1000	50.860472	-4.559359	0.62	275.1	2014-09-23	12:15:57
1001	50.860469	-4.559369	0.72	244.8	2014-09-23	12:15:58
1002	50.860465	-4.55938	0.95	238.5	2014-09-23	12:15:59
1003	50.86046	-4.559394	1.08	243.3	2014-09-23	12:16:00
1004	50.860459	-4.559408	0.99	261.9	2014-09-23	12:16:01
1005	50.860459	-4.559422	0.96	268.9	2014-09-23	12:16:02
1006	50.860458	-4.559434	0.89	261	2014-09-23	12:16:03
1007	50.860459	-4.559448	0.99	280.9	2014-09-23	12:16:04
1008	50.860461	-4.559463	1.1	279.3	2014-09-23	12:16:05
1009	50.86046	-4.55948	1.17	263.6	2014-09-23	12:16:06
1010	50.860458	-4.559498	1.26	259.7	2014-09-23	12:16:07
1011	50.860456	-4.559515	1.27	262.4	2014-09-23	12:16:08
1012	50.860454	-4.559533	1.27	259.8	2014-09-23	12:16:09
1013	50.860452	-4.559548	1.09	259.6	2014-09-23	12:16:10
1014	50.860449	-4.559564	1.14	250.4	2014-09-23	12:16:11
1015	50.860446	-4.559581	1.25	254.4	2014-09-23	12:16:12
1016	50.860442	-4.559598	1.31	251.7	2014-09-23	12:16:13
1017	50.860437	-4.559615	1.28	243.6	2014-09-23	12:16:14
1018	50.860434	-4.559631	1.18	252.5	2014-09-23	12:16:15
1019	50.860433	-4.559645	1	263	2014-09-23	12:16:16
1020	50.860431	-4.559661	1.15	262.5	2014-09-23	12:16:17
1021	50.860428	-4.559677	1.16	253.2	2014-09-23	12:16:18
1022	50.860425	-4.559692	1.16	249.2	2014-09-23	12:16:19
1023	50.860423	-4.559707	1.03	256.9	2014-09-23	12:16:20
1024	50.860419	-4.559721	1.07	249	2014-09-23	12:16:21
1025	50.860414	-4.559736	1.2	242.2	2014-09-23	12:16:22
1026	50.86041	-4.559751	1.13	248.2	2014-09-23	12:16:23
1027	50.860407	-4.559765	1.05	250.8	2014-09-23	12:16:24
1028	50.860405	-4.559778	0.95	251.7	2014-09-23	12:16:25
1029	50.860402	-4.559788	0.79	248.5	2014-09-23	12:16:26
1030	50.860399	-4.5598	0.91	248.4	2014-09-23	12:16:27
1031	50.860396	-4.559814	1.01	251.2	2014-09-23	12:16:28
1032	50.860394	-4.559823	0.72	247.2	2014-09-23	12:16:29
1033	50.860391	-4.559835	0.86	252.4	2014-09-23	12:16:30
1034	50.860388	-4.559848	0.92	250.5	2014-09-23	12:16:31
1035	50.860386	-4.559856	0.64	249.4	2014-09-23	12:16:32
1036	50.860386	-4.559866	0.71	270	2014-09-23	12:16:33
1037	50.860387	-4.559878	0.87	277.4	2014-09-23	12:16:34
1038	50.860388	-4.55989	0.82	274.5	2014-09-23	12:16:35
1039	50.860387	-4.559902	0.86	259.4	2014-09-23	12:16:36
1040	50.860387	-4.559915	0.92	270.6	2014-09-23	12:16:37
1041	50.860387	-4.559929	0.97	270	2014-09-23	12:16:38
1042	50.860387	-4.559936	0.51	270	2014-09-23	12:16:39
1043	50.860385	-4.55994	0.31	233.1	2014-09-23	12:16:40
1044	50.860385	-4.55995	0.69	265.2	2014-09-23	12:16:41
1045	50.860385	-4.559962	0.89	273.7	2014-09-23	12:16:42
1046	50.860385	-4.559973	0.79	270	2014-09-23	12:16:43
1047	50.860385	-4.559987	0.97	269.4	2014-09-23	12:16:44
1048	50.860383	-4.559998	0.75	257	2014-09-23	12:16:45
1049	50.860382	-4.560005	0.53	256.8	2014-09-23	12:16:46
1050	50.860383	-4.560006	0.05	300.6	2014-09-23	12:16:47
1051	50.860383	-4.56002	0.99	275.4	2014-09-23	12:16:48
1052	50.860384	-4.560034	1.03	275.2	2014-09-23	12:16:49
1053	50.860384	-4.560049	1.01	268.4	2014-09-23	12:16:50
1054	50.860385	-4.560063	1	274.3	2014-09-23	12:16:51
1055	50.860386	-4.560077	1.05	279.2	2014-09-23	12:16:52
1056	50.860387	-4.560091	0.96	276.8	2014-09-23	12:16:53
1057	50.860387	-4.560105	1.01	269.4	2014-09-23	12:16:54
1058	50.860387	-4.560117	0.85	272.6	2014-09-23	12:16:55
1059	50.860387	-4.560124	0.45	257	2014-09-23	12:16:56
1060	50.860387	-4.560125	0.12	327.7	2014-09-23	12:16:57
1061	50.860384	-4.560135	0.83	246.1	2014-09-23	12:16:58
1062	50.86038	-4.560134	0.52	170.9	2014-09-23	12:16:59
1063	50.86038	-4.560134	0.02	69	2014-09-23	12:17:00
1064	50.860381	-4.560136	0.14	307.1	2014-09-23	12:17:01
1065	50.860382	-4.560136	0.09	352.7	2014-09-23	12:17:02
1066	50.860382	-4.560137	0.09	299.6	2014-09-23	12:17:03
1067	50.860381	-4.560152	1.07	264.5	2014-09-23	12:17:04
1068	50.86038	-4.560165	0.94	261.5	2014-09-23	12:17:05
1069	50.860379	-4.560179	0.96	266.1	2014-09-23	12:17:06
1070	50.860379	-4.56019	0.77	267.9	2014-09-23	12:17:07
1071	50.86038	-4.560206	1.12	276.2	2014-09-23	12:17:08
1072	50.860379	-4.560216	0.77	263	2014-09-23	12:17:09
1073	50.860376	-4.56022	0.42	212.9	2014-09-23	12:17:10
1074	50.860373	-4.560227	0.64	238.3	2014-09-23	12:17:11
1075	50.860371	-4.560238	0.78	253.4	2014-09-23	12:17:12
1076	50.86037	-4.56025	0.83	264.9	2014-09-23	12:17:13
1077	50.860368	-4.560263	0.92	256.5	2014-09-23	12:17:14
1078	50.860366	-4.560285	1.58	258.4	2014-09-23	12:17:15
1079	50.860361	-4.560314	2.1	257.7	2014-09-23	12:17:16
1080	50.860356	-4.560334	1.5	248.2	2014-09-23	12:17:17
1081	50.860352	-4.560341	0.72	222.2	2014-09-23	12:17:18
1082	50.860348	-4.560343	0.51	203.2	2014-09-23	12:17:19
1083	50.860344	-4.56035	0.65	228.4	2014-09-23	12:17:20
1084	50.86034	-4.560362	0.94	244	2014-09-23	12:17:21
1085	50.860335	-4.560379	1.26	245.4	2014-09-23	12:17:22
1086	50.860329	-4.560401	1.68	247	2014-09-23	12:17:23
1087	50.860324	-4.560422	1.6	249.1	2014-09-23	12:17:24
1088	50.860319	-4.560433	0.94	234.3	2014-09-23	12:17:25
1089	50.860315	-4.560432	0.46	171.2	2014-09-23	12:17:26
1090	50.860311	-4.56043	0.47	163.9	2014-09-23	12:17:27
1091	50.860307	-4.560433	0.5	206.5	2014-09-23	12:17:28
1092	50.860305	-4.560442	0.7	246.4	2014-09-23	12:17:29
1093	50.860302	-4.560457	1.1	256.8	2014-09-23	12:17:30
1094	50.860299	-4.560478	1.52	254.4	2014-09-23	12:17:31
1095	50.860295	-4.560499	1.5	251.9	2014-09-23	12:17:32
1096	50.860289	-4.560512	1.11	237.9	2014-09-23	12:17:33
1097	50.860283	-4.560522	0.98	223.9	2014-09-23	12:17:34
1098	50.860278	-4.560537	1.23	241.5	2014-09-23	12:17:35
1099	50.860272	-4.560554	1.34	244.4	2014-09-23	12:17:36
1100	50.860267	-4.560554	0.58	176	2014-09-23	12:17:37
1101	50.860262	-4.560545	0.81	133.6	2014-09-23	12:17:38
1102	50.860258	-4.560548	0.48	202.1	2014-09-23	12:17:39
1103	50.860254	-4.560557	0.78	238.3	2014-09-23	12:17:40
1104	50.860251	-4.560572	1.12	249.6	2014-09-23	12:17:41
1105	50.860246	-4.560592	1.49	247.1	2014-09-23	12:17:42
1106	50.86024	-4.560611	1.45	244.9	2014-09-23	12:17:43
1107	50.860234	-4.560619	0.95	221.4	2014-09-23	12:17:44
1108	50.860228	-4.560627	0.85	221	2014-09-23	12:17:45
1109	50.860222	-4.560634	0.8	214	2014-09-23	12:17:46
1110	50.860217	-4.560625	0.83	134.9	2014-09-23	12:17:47
1111	50.860214	-4.560617	0.67	119.2	2014-09-23	12:17:48
1112	50.860214	-4.560616	0.03	80.5	2014-09-23	12:17:50
1113	50.860214	-4.560616	0.03	22	2014-09-23	12:17:51
1114	50.86021	-4.560631	1.12	246.5	2014-09-23	12:17:52
1115	50.860207	-4.560647	1.17	252.8	2014-09-23	12:17:53
1116	50.860203	-4.560667	1.48	252.8	2014-09-23	12:17:54
1117	50.860199	-4.56069	1.7	252.7	2014-09-23	12:17:55
1118	50.860194	-4.560707	1.31	249.1	2014-09-23	12:17:56
1119	50.86019	-4.56072	1.03	241.9	2014-09-23	12:17:57
1120	50.860186	-4.560739	1.41	253.5	2014-09-23	12:17:58
1121	50.860184	-4.560761	1.57	259.7	2014-09-23	12:17:59
1122	50.86018	-4.560783	1.6	255.5	2014-09-23	12:18:00
1123	50.860177	-4.560805	1.57	255.2	2014-09-23	12:18:01
1124	50.860176	-4.560826	1.51	265.4	2014-09-23	12:18:02
1125	50.860175	-4.560848	1.49	265.7	2014-09-23	12:18:03
1126	50.860174	-4.560869	1.53	265.5	2014-09-23	12:18:04
1127	50.860173	-4.560892	1.63	267.7	2014-09-23	12:18:05
1128	50.860173	-4.560915	1.6	271.6	2014-09-23	12:18:06
1129	50.860172	-4.560936	1.47	265.6	2014-09-23	12:18:07
1130	50.860171	-4.560954	1.28	262.4	2014-09-23	12:18:08
1131	50.86017	-4.560973	1.36	267.7	2014-09-23	12:18:09
1132	50.86017	-4.560991	1.25	270.4	2014-09-23	12:18:10
1133	50.86017	-4.561008	1.2	266.9	2014-09-23	12:18:11
1134	50.86017	-4.561027	1.32	269.6	2014-09-23	12:18:12
1135	50.860171	-4.561047	1.39	274.2	2014-09-23	12:18:13
1136	50.860171	-4.561067	1.45	269.6	2014-09-23	12:18:14
1137	50.860171	-4.561091	1.66	271	2014-09-23	12:18:15
1138	50.860173	-4.561115	1.68	276.7	2014-09-23	12:18:16
1139	50.860175	-4.561139	1.71	277.2	2014-09-23	12:18:17
1140	50.860179	-4.561164	1.83	284.2	2014-09-23	12:18:18
1141	50.860183	-4.561184	1.49	288.3	2014-09-23	12:18:19
1142	50.860186	-4.561196	0.94	294	2014-09-23	12:18:20
1143	50.860191	-4.561213	1.27	292.9	2014-09-23	12:18:21
1144	50.860194	-4.561236	1.66	284.7	2014-09-23	12:18:22
1145	50.860196	-4.56126	1.69	277.6	2014-09-23	12:18:23
1146	50.860198	-4.561284	1.68	275.1	2014-09-23	12:18:24
1147	50.8602	-4.561309	1.78	276.6	2014-09-23	12:18:25
1148	50.8602	-4.561335	1.83	270.3	2014-09-23	12:18:26
1149	50.860199	-4.561358	1.65	269	2014-09-23	12:18:27
1150	50.8602	-4.561377	1.34	274.8	2014-09-23	12:18:28
1151	50.8602	-4.561398	1.45	269.3	2014-09-23	12:18:29
1152	50.8602	-4.561423	1.8	267.9	2014-09-23	12:18:30
1153	50.8602	-4.561448	1.75	271.9	2014-09-23	12:18:31
1154	50.860199	-4.561472	1.68	266.5	2014-09-23	12:18:32
1155	50.860198	-4.561491	1.36	265.3	2014-09-23	12:18:33
1156	50.860198	-4.561498	0.22	270	2014-09-23	12:18:35
1157	50.860198	-4.561517	1.35	270.8	2014-09-23	12:18:36
1158	50.860199	-4.561522	0.37	283.1	2014-09-23	12:18:37
1159	50.860199	-4.561521	0.06	124.9	2014-09-23	12:18:38
1160	50.8602	-4.561531	0.66	278.9	2014-09-23	12:18:39
1161	50.860203	-4.561543	0.89	290.2	2014-09-23	12:18:40
1162	50.860205	-4.561553	0.83	291.8	2014-09-23	12:18:41
1163	50.86021	-4.561564	0.88	302.9	2014-09-23	12:18:42
1164	50.860214	-4.561573	0.77	308.1	2014-09-23	12:18:43
1165	50.860216	-4.561579	0.53	299.7	2014-09-23	12:18:44
1166	50.860219	-4.56158	0.36	355.2	2014-09-23	12:18:45
1167	50.86022	-4.561571	0.58	80.7	2014-09-23	12:18:46
1168	50.860219	-4.561569	0.11	132.2	2014-09-23	12:18:48
1169	50.860219	-4.56157	0.05	248.1	2014-09-23	12:18:49
1170	50.860218	-4.561572	0.16	245.1	2014-09-23	12:18:50
1171	50.860214	-4.561586	1.1	242.9	2014-09-23	12:18:51
1172	50.860209	-4.561603	1.29	248.4	2014-09-23	12:18:52
1173	50.860206	-4.561619	1.19	248.8	2014-09-23	12:18:53
1174	50.860202	-4.56163	0.93	241.8	2014-09-23	12:18:54
1175	50.860198	-4.561641	0.87	239.1	2014-09-23	12:18:55
1176	50.860194	-4.561652	0.9	242.9	2014-09-23	12:18:56
1177	50.860191	-4.561662	0.73	246	2014-09-23	12:18:57
1178	50.860189	-4.561666	0.19	236.1	2014-09-23	12:18:59
1179	50.860189	-4.561666	0.01	0	2014-09-23	12:19:00
1180	50.86019	-4.561666	0.04	351.6	2014-09-23	12:19:01
1181	50.860191	-4.561668	0.08	320.1	2014-09-23	12:19:03
1182	50.860191	-4.561668	0.06	17.2	2014-09-23	12:19:04
1183	50.860191	-4.561667	0.05	68.1	2014-09-23	12:19:05
1184	50.860192	-4.561667	0.04	0	2014-09-23	12:19:07
1185	50.860193	-4.561666	0.07	48.8	2014-09-23	12:19:08
1186	50.860192	-4.561666	0.03	134.8	2014-09-23	12:19:10
1187	50.860192	-4.561666	0.08	215.6	2014-09-23	12:19:11
1188	50.860191	-4.561667	0.08	219.1	2014-09-23	12:19:12
1189	50.860191	-4.561667	0.03	222.9	2014-09-23	12:19:13
1190	50.86019	-4.561668	0.06	235.1	2014-09-23	12:19:14
1191	50.86019	-4.561669	0.04	257.9	2014-09-23	12:19:15
1192	50.860189	-4.561671	0.09	225.9	2014-09-23	12:19:17
1193	50.860189	-4.561671	0.07	212.3	2014-09-23	12:19:18
1194	50.860188	-4.561672	0.12	200.2	2014-09-23	12:19:19
1195	50.860187	-4.561672	0.02	180	2014-09-23	12:19:21
1196	50.860187	-4.561672	0.04	196.5	2014-09-23	12:19:22
1197	50.860186	-4.561672	0.07	187.5	2014-09-23	12:19:24
1198	50.860185	-4.561672	0.04	196.5	2014-09-23	12:19:25
1199	50.860185	-4.561672	0.01	324.6	2014-09-23	12:19:26
1200	50.860185	-4.561672	0.02	160.5	2014-09-23	12:19:27
1201	50.860185	-4.561672	0.02	17.5	2014-09-23	12:19:28
1202	50.860185	-4.561672	0.03	212.3	2014-09-23	12:19:29
1203	50.860185	-4.561672	0.01	180	2014-09-23	12:19:30
1204	50.860185	-4.561673	0.02	255.8	2014-09-23	12:19:32
1205	50.860185	-4.561673	0.03	247.2	2014-09-23	12:19:33
1206	50.860185	-4.561674	0.05	291.9	2014-09-23	12:19:34
1207	50.860185	-4.561675	0.05	280.7	2014-09-23	12:19:35
1208	50.860185	-4.561675	0.03	232.5	2014-09-23	12:19:36
1209	50.860185	-4.561675	0.01	180	2014-09-23	12:19:37
1210	50.860184	-4.561662	0.89	99	2014-09-23	12:19:38
1211	50.860181	-4.561655	0.6	115.9	2014-09-23	12:19:39
1212	50.86018	-4.561651	0.33	128.5	2014-09-23	12:19:40
1213	50.860179	-4.561651	0.03	147.7	2014-09-23	12:19:41
1214	50.860179	-4.56165	0.04	125.6	2014-09-23	12:19:43
1215	50.860179	-4.561649	0.05	132	2014-09-23	12:19:44
1216	50.860178	-4.561649	0.05	102	2014-09-23	12:19:45
1217	50.860178	-4.561648	0.05	120.6	2014-09-23	12:19:46
1218	50.860178	-4.561648	0.03	156.8	2014-09-23	12:19:47
1219	50.860178	-4.561647	0.06	90	2014-09-23	12:19:48
1220	50.860178	-4.561646	0.06	98.6	2014-09-23	12:19:49
1221	50.860178	-4.561645	0.07	90	2014-09-23	12:19:50
1222	50.860178	-4.561645	0.03	58.9	2014-09-23	12:19:51
1223	50.860178	-4.561644	0.07	97.8	2014-09-23	12:19:52
1224	50.860178	-4.561643	0.05	90	2014-09-23	12:19:53
1225	50.860178	-4.561641	0.08	93.3	2014-09-23	12:19:55
1226	50.860178	-4.561639	0.06	94.6	2014-09-23	12:19:57
1227	50.860178	-4.561638	0.07	97.8	2014-09-23	12:19:58
1228	50.860177	-4.561638	0.06	147.7	2014-09-23	12:19:59
1229	50.860177	-4.561637	0.06	98.6	2014-09-23	12:20:00
1230	50.860185	-4.56163	1	30	2014-09-23	12:20:01
1231	50.860196	-4.561623	1.29	21.4	2014-09-23	12:20:02
1232	50.860209	-4.561618	1.46	12.6	2014-09-23	12:20:03
1233	50.860223	-4.561617	1.56	2.8	2014-09-23	12:20:04
1234	50.860238	-4.561617	1.68	0.2	2014-09-23	12:20:05
1235	50.860253	-4.561616	1.67	3.4	2014-09-23	12:20:06
1236	50.860266	-4.561611	1.5	13.9	2014-09-23	12:20:07
1237	50.860278	-4.561602	1.46	26	2014-09-23	12:20:08
1238	50.860286	-4.56159	1.24	41.8	2014-09-23	12:20:09
1239	50.860291	-4.561574	1.2	64.3	2014-09-23	12:20:10
1240	50.860293	-4.561555	1.38	77.9	2014-09-23	12:20:11
1241	50.860293	-4.561531	1.68	89.7	2014-09-23	12:20:12
1242	50.860292	-4.561514	1.25	95.6	2014-09-23	12:20:13
1243	50.860293	-4.561511	0.22	73.1	2014-09-23	12:20:14
1244	50.860293	-4.561512	0.12	260.9	2014-09-23	12:20:15
1245	50.860293	-4.561514	0.12	315.8	2014-09-23	12:20:16
1246	50.860293	-4.561514	0.03	212.3	2014-09-23	12:20:18
1247	50.860295	-4.561521	0.56	289.6	2014-09-23	12:20:19
1248	50.860295	-4.561522	0.1	316.4	2014-09-23	12:20:20
1249	50.860295	-4.561532	0.64	271.6	2014-09-23	12:20:21
1250	50.860298	-4.561539	0.56	295.6	2014-09-23	12:20:22
1251	50.860298	-4.561539	0.05	308.9	2014-09-23	12:20:23
1252	50.860299	-4.561542	0.12	316.4	2014-09-23	12:20:25
1253	50.8603	-4.561542	0.06	327.7	2014-09-23	12:20:26
1254	50.8603	-4.561538	0.31	83	2014-09-23	12:20:27
1255	50.8603	-4.561538	0.02	334.4	2014-09-23	12:20:29
1256	50.860302	-4.561541	0.13	306.9	2014-09-23	12:20:31
1257	50.860302	-4.561542	0.06	278.6	2014-09-23	12:20:32
1258	50.860303	-4.561543	0.06	304.9	2014-09-23	12:20:34
1259	50.860303	-4.561544	0.11	335.3	2014-09-23	12:20:35
1260	50.860303	-4.561544	0.01	270	2014-09-23	12:20:37
1261	50.860303	-4.561544	0	0	2014-09-23	12:20:38
1262	50.860303	-4.561544	0	0	2014-09-23	12:20:39
1263	50.860304	-4.561544	0.02	327.7	2014-09-23	12:20:40
1264	50.860302	-4.561536	0.6	108.3	2014-09-23	12:20:41
1265	50.860299	-4.561525	0.84	112.8	2014-09-23	12:20:42
1266	50.860295	-4.561514	0.94	120.4	2014-09-23	12:20:43
1267	50.860289	-4.561502	1.04	130.2	2014-09-23	12:20:44
1268	50.860283	-4.561493	0.96	135.4	2014-09-23	12:20:45
1269	50.860276	-4.561476	1.36	122.7	2014-09-23	12:20:46
1270	50.86027	-4.561451	1.88	110.4	2014-09-23	12:20:47
1271	50.860263	-4.561424	2.09	112.6	2014-09-23	12:20:48
1272	50.860255	-4.561403	1.66	120	2014-09-23	12:20:49
1273	50.860247	-4.561388	1.38	130.3	2014-09-23	12:20:50
1274	50.86024	-4.561378	1.1	138.4	2014-09-23	12:20:51
1275	50.860234	-4.561367	1.03	133.7	2014-09-23	12:20:52
1276	50.860227	-4.561356	1.13	134.1	2014-09-23	12:20:53
1277	50.860219	-4.561348	0.97	145.7	2014-09-23	12:20:54
1278	50.860213	-4.561345	0.8	161.4	2014-09-23	12:20:55
1279	50.860208	-4.561342	0.52	162.8	2014-09-23	12:20:56
1280	50.860207	-4.561342	0.09	165.1	2014-09-23	12:20:58
1281	50.860208	-4.561344	0.2	304	2014-09-23	12:20:59
1282	50.860207	-4.561345	0.07	218.5	2014-09-23	12:21:01
1283	50.860207	-4.561346	0.05	339.4	2014-09-23	12:21:02
1284	50.86021	-4.561339	0.57	56.1	2014-09-23	12:21:03
1285	50.860213	-4.561332	0.56	55.7	2014-09-23	12:21:04
1286	50.860215	-4.561326	0.5	53.7	2014-09-23	12:21:05
1287	50.860219	-4.561321	0.52	46.8	2014-09-23	12:21:06
1288	50.860222	-4.561317	0.48	38.7	2014-09-23	12:21:07
1289	50.860223	-4.561317	0.16	358	2014-09-23	12:21:08
1290	50.860226	-4.561312	0.47	48.1	2014-09-23	12:21:09
1291	50.860227	-4.561311	0.09	51.6	2014-09-23	12:21:10
1292	50.860227	-4.56131	0.1	62.2	2014-09-23	12:21:11
1293	50.860228	-4.561309	0.09	26.1	2014-09-23	12:21:12
1294	50.860231	-4.561308	0.41	11.6	2014-09-23	12:21:13
1295	50.860233	-4.561306	0.15	39.9	2014-09-23	12:21:14
1296	50.860236	-4.561308	0.35	344.3	2014-09-23	12:21:15
1297	50.860237	-4.561308	0.19	5.4	2014-09-23	12:21:16
1298	50.860239	-4.561306	0.18	29.1	2014-09-23	12:21:17
1299	50.860243	-4.561303	0.53	27.3	2014-09-23	12:21:18
1300	50.860247	-4.561296	0.34	44.6	2014-09-23	12:21:20
1301	50.860248	-4.561295	0.11	37.7	2014-09-23	12:21:21
1302	50.86025	-4.561294	0.11	18.9	2014-09-23	12:21:23
1303	50.860251	-4.561294	0.1	14.3	2014-09-23	12:21:24
1304	50.860251	-4.561294	0.08	8.6	2014-09-23	12:21:25
1305	50.860255	-4.56129	0.51	31.7	2014-09-23	12:21:26
1306	50.860259	-4.561282	0.72	49.6	2014-09-23	12:21:27
1307	50.860262	-4.561273	0.72	61.5	2014-09-23	12:21:28
1308	50.860264	-4.561266	0.5	68.1	2014-09-23	12:21:29
1309	50.860264	-4.561265	0.07	74.6	2014-09-23	12:21:30
1310	50.860267	-4.561262	0.41	38.6	2014-09-23	12:21:31
1311	50.860271	-4.561266	0.5	323.8	2014-09-23	12:21:32
1312	50.860272	-4.561278	0.83	283	2014-09-23	12:21:33
1313	50.860271	-4.561288	0.75	254.2	2014-09-23	12:21:34
1314	50.860264	-4.561298	1.01	225.1	2014-09-23	12:21:35
1315	50.860256	-4.561304	0.97	206.7	2014-09-23	12:21:36
1316	50.860248	-4.5613	1.02	162.1	2014-09-23	12:21:37
1317	50.860239	-4.561295	1.05	162.4	2014-09-23	12:21:38
1318	50.86023	-4.561302	1.07	206.9	2014-09-23	12:21:39
1319	50.860222	-4.561315	1.31	224.1	2014-09-23	12:21:40
1320	50.860215	-4.561326	1.1	223.8	2014-09-23	12:21:41
1321	50.860206	-4.561337	1.19	220.2	2014-09-23	12:21:42
1322	50.860199	-4.561351	1.29	230.3	2014-09-23	12:21:43
1323	50.860193	-4.561365	1.18	235.4	2014-09-23	12:21:44
1324	50.860185	-4.561382	1.46	234.3	2014-09-23	12:21:45
1325	50.860178	-4.561396	1.34	229.6	2014-09-23	12:21:46
1326	50.860171	-4.561401	0.85	205.8	2014-09-23	12:21:47
1327	50.860163	-4.561395	0.97	154	2014-09-23	12:21:48
1328	50.860153	-4.561402	1.16	203.4	2014-09-23	12:21:49
1329	50.860148	-4.561418	1.32	242.2	2014-09-23	12:21:50
1330	50.860144	-4.561424	0.59	223	2014-09-23	12:21:51
1331	50.860143	-4.561424	0.07	182.4	2014-09-23	12:21:53
1332	50.860149	-4.561423	0.7	8.7	2014-09-23	12:21:54
1333	50.860154	-4.561424	0.61	352.8	2014-09-23	12:21:55
1334	50.860157	-4.56143	0.56	305.8	2014-09-23	12:21:56
1335	50.860158	-4.561435	0.38	285.7	2014-09-23	12:21:57
1336	50.860158	-4.561434	0.08	90	2014-09-23	12:21:58
1337	50.860157	-4.561416	1.28	95.4	2014-09-23	12:21:59
1338	50.860155	-4.561405	0.41	109.3	2014-09-23	12:22:01
1339	50.86016	-4.561414	0.9	316.3	2014-09-23	12:22:02
1340	50.860161	-4.561419	0.32	284.9	2014-09-23	12:22:03
1341	50.860158	-4.561426	0.61	238.8	2014-09-23	12:22:04
1342	50.860159	-4.561429	0.25	281	2014-09-23	12:22:05
1343	50.860158	-4.56142	0.7	99.2	2014-09-23	12:22:06
1344	50.860156	-4.561406	0.95	101.2	2014-09-23	12:22:07
1345	50.860156	-4.561389	1.2	90.5	2014-09-23	12:22:08
1346	50.860153	-4.561352	2.6	96.8	2014-09-23	12:22:09
1347	50.86015	-4.56131	3.03	96.2	2014-09-23	12:22:10
1348	50.860149	-4.561284	1.81	95	2014-09-23	12:22:11
1349	50.86015	-4.56127	0.96	83.3	2014-09-23	12:22:12
1350	50.860151	-4.561257	0.95	82	2014-09-23	12:22:13
1351	50.860155	-4.561246	0.9	60.1	2014-09-23	12:22:14
1352	50.860159	-4.561246	0.49	357.9	2014-09-23	12:22:15
1353	50.860161	-4.561246	0.08	12.4	2014-09-23	12:22:17
1354	50.860164	-4.561258	0.89	289.5	2014-09-23	12:22:18
1355	50.860166	-4.561267	0.71	288.3	2014-09-23	12:22:19
1356	50.860165	-4.561267	0.05	159.4	2014-09-23	12:22:20
1357	50.860164	-4.56125	1.19	94	2014-09-23	12:22:21
1358	50.860163	-4.561212	2.67	93.4	2014-09-23	12:22:22
1359	50.860166	-4.561154	4.09	85.7	2014-09-23	12:22:23
1360	50.860166	-4.561093	4.32	89.3	2014-09-23	12:22:24
1361	50.860166	-4.561037	3.94	90	2014-09-23	12:22:25
1362	50.860168	-4.560996	2.87	86.5	2014-09-23	12:22:26
1363	50.86017	-4.560977	1.37	79.8	2014-09-23	12:22:27
1364	50.860171	-4.56097	0.46	75.9	2014-09-23	12:22:28
1365	50.860166	-4.560973	0.56	202.5	2014-09-23	12:22:29
1366	50.860162	-4.560982	0.75	231.3	2014-09-23	12:22:30
1367	50.860157	-4.560987	0.69	216.8	2014-09-23	12:22:31
1368	50.860152	-4.56099	0.62	195.5	2014-09-23	12:22:32
1369	50.860145	-4.561002	1.15	228.1	2014-09-23	12:22:33
1370	50.860139	-4.561018	1.31	241	2014-09-23	12:22:34
1371	50.860132	-4.561032	1.23	230.2	2014-09-23	12:22:35
1372	50.860126	-4.561044	1.13	228.7	2014-09-23	12:22:36
1373	50.860118	-4.561048	0.93	199.3	2014-09-23	12:22:37
1374	50.86011	-4.56105	0.89	188.4	2014-09-23	12:22:38
1375	50.860103	-4.561057	0.91	213.5	2014-09-23	12:22:39
1376	50.860098	-4.561064	0.76	223.3	2014-09-23	12:22:40
1377	50.860092	-4.561073	0.9	224.7	2014-09-23	12:22:41
1378	50.860086	-4.561083	0.99	225.7	2014-09-23	12:22:42
1379	50.860079	-4.561095	1.15	225	2014-09-23	12:22:43
1380	50.860073	-4.561109	1.16	237.8	2014-09-23	12:22:44
1381	50.860067	-4.561117	0.93	217.2	2014-09-23	12:22:45
1382	50.860059	-4.561116	0.85	177.6	2014-09-23	12:22:46
1383	50.860052	-4.561117	0.81	181.6	2014-09-23	12:22:47
1384	50.860048	-4.561122	0.61	218.4	2014-09-23	12:22:48
1385	50.860046	-4.561129	0.54	252.9	2014-09-23	12:22:49
1386	50.860044	-4.561136	0.54	247.5	2014-09-23	12:22:50
1387	50.860043	-4.56114	0.3	246.3	2014-09-23	12:22:51
1388	50.860042	-4.561146	0.38	257.3	2014-09-23	12:22:52
1389	50.860042	-4.561153	0.5	265.6	2014-09-23	12:22:53
1390	50.860042	-4.561161	0.55	267.1	2014-09-23	12:22:54
1391	50.860042	-4.561162	0.04	262.5	2014-09-23	12:22:56
1392	50.860037	-4.561155	0.74	139.2	2014-09-23	12:22:57
1393	50.860033	-4.561153	0.39	159.6	2014-09-23	12:22:58
1394	50.860033	-4.561153	0.07	155.8	2014-09-23	12:22:59
1395	50.860031	-4.561156	0.33	229.1	2014-09-23	12:23:00
1396	50.86003	-4.561158	0.1	219.7	2014-09-23	12:23:02
1397	50.860029	-4.561165	0.51	260.6	2014-09-23	12:23:03
1398	50.860028	-4.561172	0.52	254.4	2014-09-23	12:23:04
1399	50.860025	-4.561179	0.59	235.5	2014-09-23	12:23:05
1400	50.860021	-4.561182	0.4	211.5	2014-09-23	12:23:06
1401	50.860018	-4.561181	0.38	169.3	2014-09-23	12:23:07
1402	50.860013	-4.561179	0.55	166.3	2014-09-23	12:23:08
1403	50.860008	-4.561181	0.63	193.5	2014-09-23	12:23:09
1404	50.860004	-4.561184	0.5	204.9	2014-09-23	12:23:10
1405	50.86	-4.561187	0.47	204.3	2014-09-23	12:23:11
1406	50.859996	-4.561188	0.38	192.5	2014-09-23	12:23:12
1407	50.859993	-4.561192	0.47	216.5	2014-09-23	12:23:13
1408	50.85999	-4.561196	0.45	211.6	2014-09-23	12:23:14
1409	50.859986	-4.5612	0.47	217.1	2014-09-23	12:23:15
1410	50.859979	-4.561202	0.78	192.2	2014-09-23	12:23:16
1411	50.859972	-4.5612	0.88	170.7	2014-09-23	12:23:17
1412	50.859964	-4.561194	0.91	154.3	2014-09-23	12:23:18
1413	50.859955	-4.561195	1	184.1	2014-09-23	12:23:19
1414	50.859946	-4.561199	1.07	192.7	2014-09-23	12:23:20
1415	50.859936	-4.561201	1.06	187.6	2014-09-23	12:23:21
1416	50.859927	-4.5612	1.05	178.4	2014-09-23	12:23:22
1417	50.859917	-4.561203	1.09	190	2014-09-23	12:23:23
1418	50.859907	-4.561204	1.15	182.9	2014-09-23	12:23:24
1419	50.859897	-4.561206	1.12	187.5	2014-09-23	12:23:25
1420	50.859889	-4.561211	0.94	200.3	2014-09-23	12:23:26
1421	50.859882	-4.561215	0.82	202.8	2014-09-23	12:23:27
1422	50.859875	-4.561213	0.84	169.9	2014-09-23	12:23:28
1423	50.859866	-4.56121	1.05	166.8	2014-09-23	12:23:29
1424	50.859858	-4.561212	0.88	193.1	2014-09-23	12:23:30
1425	50.859852	-4.561217	0.74	204.9	2014-09-23	12:23:31
1426	50.859845	-4.56122	0.81	194.7	2014-09-23	12:23:32
1427	50.85984	-4.561224	0.61	206.6	2014-09-23	12:23:33
1428	50.859835	-4.561228	0.62	209.5	2014-09-23	12:23:34
1429	50.859831	-4.561232	0.54	207	2014-09-23	12:23:35
1430	50.859828	-4.561238	0.52	234.9	2014-09-23	12:23:36
1431	50.859828	-4.561239	0.13	249.3	2014-09-23	12:23:37
1432	50.859827	-4.561233	0.46	100.4	2014-09-23	12:23:38
1433	50.859825	-4.561226	0.52	111.1	2014-09-23	12:23:39
1434	50.859823	-4.56122	0.24	117.2	2014-09-23	12:23:41
1435	50.859823	-4.56122	0	0	2014-09-23	12:23:42
1436	50.859823	-4.561225	0.35	274.5	2014-09-23	12:23:43
1437	50.859824	-4.56123	0.35	280.9	2014-09-23	12:23:44
1438	50.859826	-4.561227	0.32	36.7	2014-09-23	12:23:45
1439	50.859827	-4.561218	0.6	80.1	2014-09-23	12:23:46
1440	50.859824	-4.561202	1.25	109.2	2014-09-23	12:23:47
1441	50.859819	-4.561187	1.19	117	2014-09-23	12:23:48
1442	50.859814	-4.561178	0.82	128.9	2014-09-23	12:23:49
1443	50.859809	-4.561172	0.68	142.4	2014-09-23	12:23:50
1444	50.85981	-4.561173	0.13	291.7	2014-09-23	12:23:51
1445	50.859817	-4.561182	1.06	324.2	2014-09-23	12:23:52
1446	50.859823	-4.56119	0.83	317.3	2014-09-23	12:23:53
1447	50.859827	-4.561199	0.78	308.4	2014-09-23	12:23:54
1448	50.859835	-4.561203	0.87	341.9	2014-09-23	12:23:55
1449	50.859838	-4.561196	0.6	49.2	2014-09-23	12:23:56
1450	50.859838	-4.561196	0.02	212.3	2014-09-23	12:23:57
1451	50.859837	-4.561184	0.88	98.6	2014-09-23	12:23:58
1452	50.859841	-4.561182	0.45	14.3	2014-09-23	12:23:59
1453	50.859848	-4.561191	0.99	320.3	2014-09-23	12:24:00
1454	50.859854	-4.561203	1.09	314	2014-09-23	12:24:01
1455	50.85986	-4.561221	1.41	296.7	2014-09-23	12:24:02
1456	50.859866	-4.561243	1.67	291.3	2014-09-23	12:24:03
1457	50.85987	-4.561268	1.87	286.2	2014-09-23	12:24:04
1458	50.859874	-4.561293	1.76	283.5	2014-09-23	12:24:05
1459	50.85988	-4.561321	2.09	288.5	2014-09-23	12:24:06
1460	50.859889	-4.561347	2.09	298	2014-09-23	12:24:07
1461	50.859897	-4.561372	1.97	299.5	2014-09-23	12:24:08
1462	50.859902	-4.56138	0.76	307.8	2014-09-23	12:24:09
1463	50.859901	-4.561375	0.39	98.2	2014-09-23	12:24:10
1464	50.859901	-4.561372	0.16	80.1	2014-09-23	12:24:11
1465	50.859901	-4.561371	0.09	138.1	2014-09-23	12:24:12
1466	50.859902	-4.561375	0.29	292.5	2014-09-23	12:24:13
1467	50.8599	-4.561368	0.53	110.5	2014-09-23	12:24:14
1468	50.859894	-4.561344	1.8	111.9	2014-09-23	12:24:15
1469	50.859886	-4.561303	3.06	106.8	2014-09-23	12:24:16
1470	50.859881	-4.56125	3.74	99	2014-09-23	12:24:17
1471	50.859877	-4.561209	2.95	99.3	2014-09-23	12:24:18
1472	50.859874	-4.561181	1.95	98	2014-09-23	12:24:19
1473	50.859875	-4.561167	0.97	86.1	2014-09-23	12:24:20
1474	50.859874	-4.56116	0.52	94.2	2014-09-23	12:24:21
1475	50.859876	-4.561153	0.51	74	2014-09-23	12:24:22
1476	50.859876	-4.561153	0.04	39.8	2014-09-23	12:24:23
1477	50.859876	-4.561153	0.05	304.3	2014-09-23	12:24:24
1478	50.859877	-4.561157	0.28	283.6	2014-09-23	12:24:25
1479	50.85988	-4.561153	0.44	44.5	2014-09-23	12:24:26
1480	50.859879	-4.561134	1.28	91.2	2014-09-23	12:24:27
1481	50.859877	-4.561099	2.53	96.8	2014-09-23	12:24:28
1482	50.859874	-4.561049	3.51	95.5	2014-09-23	12:24:29
1483	50.859869	-4.561011	2.73	99.9	2014-09-23	12:24:30
1484	50.859868	-4.560988	1.58	95.1	2014-09-23	12:24:31
1485	50.859869	-4.560969	1.38	85.4	2014-09-23	12:24:32
1486	50.859873	-4.560968	0.41	12.3	2014-09-23	12:24:33
1487	50.859881	-4.560982	1.41	312.4	2014-09-23	12:24:34
1488	50.859889	-4.561001	1.57	304.2	2014-09-23	12:24:35
1489	50.859895	-4.561021	1.57	294.5	2014-09-23	12:24:36
1490	50.859903	-4.561043	1.77	299.3	2014-09-23	12:24:37
1491	50.859911	-4.561067	1.92	298.2	2014-09-23	12:24:38
1492	50.85992	-4.561087	1.73	305	2014-09-23	12:24:39
1493	50.859926	-4.561099	1.07	308.8	2014-09-23	12:24:40
1494	50.859928	-4.561121	1.58	277.8	2014-09-23	12:24:41
1495	50.859934	-4.561145	1.74	290.7	2014-09-23	12:24:42
1496	50.859941	-4.561164	1.55	300.7	2014-09-23	12:24:43
1497	50.859947	-4.561183	1.57	297.9	2014-09-23	12:24:44
1498	50.859952	-4.561205	1.63	290.2	2014-09-23	12:24:45
1499	50.859957	-4.561218	1.05	303.6	2014-09-23	12:24:46
1500	50.859962	-4.561229	0.95	300.8	2014-09-23	12:24:47
1501	50.859968	-4.561246	1.39	301	2014-09-23	12:24:48
1502	50.859973	-4.561264	1.35	292	2014-09-23	12:24:49
1503	50.859976	-4.561282	1.33	287.6	2014-09-23	12:24:50
1504	50.859983	-4.5613	1.46	298.6	2014-09-23	12:24:51
1505	50.85999	-4.561321	1.71	299.1	2014-09-23	12:24:52
1506	50.859997	-4.561343	1.7	296.8	2014-09-23	12:24:53
1507	50.860003	-4.561356	1.16	306.9	2014-09-23	12:24:54
1508	50.860009	-4.561358	0.64	348.8	2014-09-23	12:24:55
1509	50.860012	-4.561371	0.98	288.8	2014-09-23	12:24:56
1510	50.860014	-4.561389	1.25	280.4	2014-09-23	12:24:57
1511	50.860017	-4.561404	1.14	287.1	2014-09-23	12:24:58
1512	50.860019	-4.561425	1.48	279.4	2014-09-23	12:24:59
1513	50.860018	-4.561441	1.13	262.4	2014-09-23	12:25:00
1514	50.860009	-4.561452	1.27	216.7	2014-09-23	12:25:01
1515	50.859993	-4.561467	2.05	210.7	2014-09-23	12:25:02
1516	50.859977	-4.561482	2.08	210.9	2014-09-23	12:25:03
1517	50.859968	-4.561502	1.72	234.4	2014-09-23	12:25:04
1518	50.859972	-4.561506	0.52	325	2014-09-23	12:25:05
1519	50.859978	-4.56151	0.79	340.9	2014-09-23	12:25:06
1520	50.859986	-4.561516	1.02	332	2014-09-23	12:25:07
1521	50.85999	-4.561525	0.78	306	2014-09-23	12:25:08
1522	50.859994	-4.561536	0.86	294.3	2014-09-23	12:25:09
1523	50.859997	-4.56155	1.02	289.3	2014-09-23	12:25:10
1524	50.859997	-4.561563	0.94	272.9	2014-09-23	12:25:11
1525	50.859996	-4.561576	0.86	265	2014-09-23	12:25:12
1526	50.859994	-4.561585	0.68	245.8	2014-09-23	12:25:13
1527	50.859991	-4.561587	0.36	211.5	2014-09-23	12:25:14
1528	50.859987	-4.561592	0.55	219	2014-09-23	12:25:15
1529	50.859984	-4.561599	0.57	235	2014-09-23	12:25:16
1530	50.859984	-4.561607	0.59	261.7	2014-09-23	12:25:17
1531	50.859982	-4.561615	0.59	247.8	2014-09-23	12:25:18
1532	50.85998	-4.561623	0.6	257.5	2014-09-23	12:25:19
1533	50.859981	-4.561631	0.57	279.4	2014-09-23	12:25:20
1534	50.859984	-4.561636	0.45	314.9	2014-09-23	12:25:21
1535	50.859987	-4.56164	0.46	319	2014-09-23	12:25:22
1536	50.85999	-4.561645	0.21	309.4	2014-09-23	12:25:24
1537	50.85999	-4.561644	0.1	17.5	2014-09-23	12:25:25
1538	50.859988	-4.561648	0.34	224.9	2014-09-23	12:25:26
1539	50.859985	-4.561654	0.58	232.3	2014-09-23	12:25:27
1540	50.859981	-4.561665	0.88	239.3	2014-09-23	12:25:28
1541	50.859978	-4.561678	0.97	249.8	2014-09-23	12:25:29
1542	50.859976	-4.56169	0.87	255.7	2014-09-23	12:25:30
1543	50.859975	-4.561703	0.9	258.6	2014-09-23	12:25:31
1544	50.859973	-4.561715	0.88	259	2014-09-23	12:25:32
1545	50.859974	-4.561722	0.53	287.7	2014-09-23	12:25:33
1546	50.859978	-4.561724	0.39	343.3	2014-09-23	12:25:34
1547	50.85998	-4.561721	0.33	35.6	2014-09-23	12:25:35
1548	50.859982	-4.561717	0.37	48.8	2014-09-23	12:25:36
1549	50.859982	-4.561717	0.08	162.2	2014-09-23	12:25:37
1550	50.859984	-4.561715	0.25	19.4	2014-09-23	12:25:38
1551	50.859984	-4.561716	0.03	307.5	2014-09-23	12:25:39
1552	50.859984	-4.561717	0.08	256.9	2014-09-23	12:25:40
1553	50.859988	-4.56172	0.5	335.1	2014-09-23	12:25:41
1554	50.859992	-4.561724	0.54	326.7	2014-09-23	12:25:42
1555	50.859996	-4.561728	0.56	326.7	2014-09-23	12:25:43
1556	50.86	-4.561732	0.49	328.3	2014-09-23	12:25:44
1557	50.860003	-4.561726	0.55	51.3	2014-09-23	12:25:45
1558	50.860004	-4.561714	0.85	79.9	2014-09-23	12:25:46
1559	50.860006	-4.561706	0.57	69.9	2014-09-23	12:25:47
1560	50.860006	-4.561707	0.02	310	2014-09-23	12:25:48
1561	50.860006	-4.561708	0.05	275.4	2014-09-23	12:25:50
1562	50.860006	-4.56171	0.15	234.4	2014-09-23	12:25:51
1563	50.860005	-4.561711	0.12	256	2014-09-23	12:25:52
1564	50.860008	-4.561716	0.44	305.1	2014-09-23	12:25:53
1565	50.860008	-4.561722	0.42	278.8	2014-09-23	12:25:54
1566	50.860008	-4.561724	0.15	259.3	2014-09-23	12:25:55
1567	50.860008	-4.561725	0.08	324.4	2014-09-23	12:25:56
1568	50.860009	-4.561728	0.1	277.7	2014-09-23	12:25:58
1569	50.860009	-4.561729	0.05	259.3	2014-09-23	12:25:59
1570	50.860009	-4.561729	0.05	352.3	2014-09-23	12:26:00
1571	50.860009	-4.561729	0.04	284.2	2014-09-23	12:26:01
1572	50.86001	-4.561726	0.11	72.8	2014-09-23	12:26:03
1573	50.86001	-4.561726	0.07	355.2	2014-09-23	12:26:04
1574	50.860011	-4.561726	0.03	327.7	2014-09-23	12:26:05
1575	50.860011	-4.561726	0.06	23.2	2014-09-23	12:26:06
1576	50.860012	-4.561727	0.07	319.8	2014-09-23	12:26:07
1577	50.860013	-4.561733	0.49	293.6	2014-09-23	12:26:08
1578	50.860014	-4.561734	0.11	317.8	2014-09-23	12:26:09
1579	50.860016	-4.561741	0.25	290.8	2014-09-23	12:26:11
1580	50.860017	-4.561741	0.11	343.9	2014-09-23	12:26:12
1581	50.860017	-4.561741	0.03	347.2	2014-09-23	12:26:13
1582	50.860018	-4.561736	0.4	70.8	2014-09-23	12:26:14
1583	50.86002	-4.561735	0.13	21.2	2014-09-23	12:26:16
1584	50.860021	-4.561736	0.08	313.3	2014-09-23	12:26:17
1585	50.860021	-4.561736	0.05	300.6	2014-09-23	12:26:18
1586	50.860022	-4.561736	0.06	354.2	2014-09-23	12:26:19
1587	50.860025	-4.561743	0.62	314.8	2014-09-23	12:26:20
1588	50.860029	-4.561748	0.59	319.1	2014-09-23	12:26:21
1589	50.86003	-4.561749	0.09	306	2014-09-23	12:26:22
1590	50.860031	-4.561749	0.11	16.1	2014-09-23	12:26:23
1591	50.860033	-4.561744	0.42	62.2	2014-09-23	12:26:24
1592	50.860033	-4.561743	0.03	71.2	2014-09-23	12:26:25
1593	50.860033	-4.561744	0.05	321.2	2014-09-23	12:26:26
1594	50.860038	-4.561744	0.57	354.6	2014-09-23	12:26:27
1595	50.860042	-4.561746	0.47	346.3	2014-09-23	12:26:28
1596	50.860047	-4.561748	0.55	341.4	2014-09-23	12:26:29
1597	50.860051	-4.561752	0.47	329.5	2014-09-23	12:26:30
1598	50.860052	-4.561752	0.12	357.3	2014-09-23	12:26:31
1599	50.860054	-4.561756	0.39	310.5	2014-09-23	12:26:32
1600	50.860055	-4.561755	0.15	28.1	2014-09-23	12:26:33
1601	50.860058	-4.561749	0.53	58	2014-09-23	12:26:34
1602	50.860058	-4.561747	0.14	48.6	2014-09-23	12:26:35
1603	50.86006	-4.561746	0.11	17.7	2014-09-23	12:26:37
1604	50.860061	-4.561747	0.06	332.5	2014-09-23	12:26:38
1605	50.860061	-4.561746	0.05	32.9	2014-09-23	12:26:39
1606	50.860063	-4.561746	0.15	18.6	2014-09-23	12:26:40
1607	50.860067	-4.561747	0.53	347	2014-09-23	12:26:41
1608	50.860068	-4.561747	0.12	357.3	2014-09-23	12:26:42
1609	50.860071	-4.561744	0.42	34.3	2014-09-23	12:26:43
1610	50.860072	-4.561744	0.07	349.7	2014-09-23	12:26:44
1611	50.860076	-4.56174	0.48	32.9	2014-09-23	12:26:45
1612	50.86008	-4.561738	0.51	20.3	2014-09-23	12:26:46
1613	50.860084	-4.561735	0.49	20.5	2014-09-23	12:26:47
1614	50.860088	-4.561736	0.47	357.2	2014-09-23	12:26:48
1615	50.860091	-4.561737	0.18	345.6	2014-09-23	12:26:50
1616	50.860092	-4.561738	0.06	343.9	2014-09-23	12:26:52
1617	50.860094	-4.56174	0.12	319.5	2014-09-23	12:26:54
1618	50.860094	-4.56174	0.07	323.9	2014-09-23	12:26:55
1619	50.860095	-4.561735	0.4	75.2	2014-09-23	12:26:56
1620	50.860098	-4.561732	0.15	37	2014-09-23	12:26:58
1621	50.860099	-4.561733	0.13	343.9	2014-09-23	12:26:59
1622	50.860099	-4.561733	0.08	355.7	2014-09-23	12:27:00
1623	50.8601	-4.561734	0.13	328	2014-09-23	12:27:01
1624	50.860103	-4.561734	0.13	352.2	2014-09-23	12:27:03
1625	50.860104	-4.561735	0.11	320.3	2014-09-23	12:27:04
1626	50.860104	-4.561736	0.07	295.2	2014-09-23	12:27:05
1627	50.860104	-4.561736	0.07	355.1	2014-09-23	12:27:06
1628	50.860107	-4.561731	0.44	53.6	2014-09-23	12:27:07
1629	50.860109	-4.561726	0.41	58.3	2014-09-23	12:27:08
1630	50.860109	-4.561724	0.18	81.3	2014-09-23	12:27:09
1631	50.860107	-4.561723	0.25	166.3	2014-09-23	12:27:10
1632	50.860104	-4.561721	0.38	154.5	2014-09-23	12:27:11
1633	50.860098	-4.561718	0.69	166.6	2014-09-23	12:27:12
1634	50.860091	-4.561718	0.78	179.6	2014-09-23	12:27:13
1635	50.860082	-4.561716	0.96	171.6	2014-09-23	12:27:14
1636	50.860071	-4.561714	1.19	173.7	2014-09-23	12:27:15
1637	50.860061	-4.561711	1.18	167.7	2014-09-23	12:27:16
1638	50.860051	-4.561706	1.13	161.1	2014-09-23	12:27:17
1639	50.860044	-4.561698	0.96	146	2014-09-23	12:27:18
1640	50.860043	-4.561692	0.22	111.4	2014-09-23	12:27:20
1641	50.860047	-4.561694	0.5	341.6	2014-09-23	12:27:21
1642	50.860052	-4.561698	0.61	334.8	2014-09-23	12:27:22
1643	50.860059	-4.561703	0.82	334	2014-09-23	12:27:23
1644	50.860064	-4.561707	0.68	339.6	2014-09-23	12:27:24
1645	50.860071	-4.561707	0.72	359	2014-09-23	12:27:25
1646	50.86008	-4.561702	0.56	18.7	2014-09-23	12:27:27
1647	50.860081	-4.561685	1.16	84.9	2014-09-23	12:27:28
1648	50.860085	-4.561674	0.87	64.7	2014-09-23	12:27:29
1649	50.860088	-4.561668	0.55	45.8	2014-09-23	12:27:30
1650	50.860096	-4.561659	1.14	37.3	2014-09-23	12:27:31
1651	50.860106	-4.561648	1.31	35.1	2014-09-23	12:27:32
1652	50.860117	-4.561639	1.42	26.3	2014-09-23	12:27:33
1653	50.86013	-4.561627	1.62	31	2014-09-23	12:27:34
1654	50.860143	-4.561612	1.79	35.6	2014-09-23	12:27:35
1655	50.860153	-4.5616	1.4	37.4	2014-09-23	12:27:36
1656	50.860161	-4.561586	1.33	49.4	2014-09-23	12:27:37
1657	50.860164	-4.561573	0.97	69.8	2014-09-23	12:27:38
1658	50.860164	-4.561558	1.04	90.5	2014-09-23	12:27:39
1659	50.860161	-4.561536	1.54	99	2014-09-23	12:27:40
1660	50.860159	-4.561514	1.55	99	2014-09-23	12:27:41
1661	50.860157	-4.561495	1.34	99.6	2014-09-23	12:27:42
1662	50.860156	-4.56148	1.08	100	2014-09-23	12:27:43
1663	50.860155	-4.561471	0.64	98.4	2014-09-23	12:27:44
1664	50.860154	-4.561473	0.07	236.3	2014-09-23	12:27:46
1665	50.860154	-4.561474	0.07	278.8	2014-09-23	12:27:47
1666	50.860154	-4.561476	0.14	277.2	2014-09-23	12:27:48
1667	50.86016	-4.561492	1.32	301.2	2014-09-23	12:27:49
1668	50.860172	-4.561508	1.7	317.3	2014-09-23	12:27:50
1669	50.860181	-4.561507	1	4.7	2014-09-23	12:27:51
1670	50.860185	-4.561495	0.99	62	2014-09-23	12:27:52
1671	50.860188	-4.561484	0.84	63.4	2014-09-23	12:27:53
1672	50.860191	-4.561475	0.69	64.4	2014-09-23	12:27:54
1673	50.860193	-4.561475	0.24	357.2	2014-09-23	12:27:55
1674	50.860193	-4.561478	0.22	277.3	2014-09-23	12:27:56
1675	50.860193	-4.561482	0.22	270	2014-09-23	12:27:57
1676	50.860198	-4.561492	0.93	305	2014-09-23	12:27:58
1677	50.860199	-4.561494	0.12	308.2	2014-09-23	12:27:59
1678	50.860207	-4.561498	0.98	342.8	2014-09-23	12:28:00
1679	50.860211	-4.561501	0.54	332.5	2014-09-23	12:28:01
1680	50.860212	-4.561502	0.07	323.9	2014-09-23	12:28:02
1681	50.860216	-4.561502	0.48	2.9	2014-09-23	12:28:03
1682	50.860217	-4.561503	0.12	292.6	2014-09-23	12:28:04
1683	50.860217	-4.561504	0.1	316.7	2014-09-23	12:28:05
1684	50.860218	-4.561505	0.05	322.1	2014-09-23	12:28:06
1685	50.860218	-4.561506	0.05	314.2	2014-09-23	12:28:08
1686	50.860219	-4.561506	0.09	327.7	2014-09-23	12:28:09
1687	50.860219	-4.561507	0.08	316.2	2014-09-23	12:28:10
1688	50.860223	-4.561508	0.45	351.8	2014-09-23	12:28:11
1689	50.860229	-4.561507	0.65	7.8	2014-09-23	12:28:12
1690	50.860234	-4.561508	0.48	354.3	2014-09-23	12:28:13
1691	50.860237	-4.561508	0.35	354.1	2014-09-23	12:28:14
1692	50.860237	-4.561508	0.08	351.4	2014-09-23	12:28:15
1693	50.860241	-4.561507	0.43	9.5	2014-09-23	12:28:16
1694	50.860245	-4.561508	0.25	355.9	2014-09-23	12:28:18
1695	50.860246	-4.561508	0.04	302.7	2014-09-23	12:28:19
1696	50.860246	-4.561509	0.08	303.6	2014-09-23	12:28:20
1697	50.860251	-4.561513	0.58	330.1	2014-09-23	12:28:21
1698	50.860255	-4.561517	0.56	334.4	2014-09-23	12:28:22
1699	50.860258	-4.56152	0.42	331.8	2014-09-23	12:28:23
1700	50.860262	-4.561523	0.41	329.1	2014-09-23	12:28:24
1701	50.860269	-4.56152	0.78	11.3	2014-09-23	12:28:25
1702	50.860273	-4.561516	0.57	36.3	2014-09-23	12:28:26
1703	50.860275	-4.561509	0.52	64.6	2014-09-23	12:28:27
1704	50.860276	-4.561504	0.33	70.4	2014-09-23	12:28:28
1705	50.860276	-4.5615	0.3	77.2	2014-09-23	12:28:29
1706	50.860276	-4.5615	0	0	2014-09-23	12:28:30
1707	50.860276	-4.5615	0.01	51.6	2014-09-23	12:28:31
1708	50.860276	-4.561495	0.37	88.4	2014-09-23	12:28:32
1709	50.860278	-4.561488	0.52	76.5	2014-09-23	12:28:33
1710	50.860278	-4.561487	0.07	36.7	2014-09-23	12:28:34
1711	50.860279	-4.561486	0.07	46.9	2014-09-23	12:28:36
1712	50.860279	-4.561486	0.07	349.7	2014-09-23	12:28:37
1713	50.860281	-4.561489	0.28	303.9	2014-09-23	12:28:38
1714	50.860283	-4.56149	0.28	345.3	2014-09-23	12:28:39
1715	50.860289	-4.561492	0.63	350.4	2014-09-23	12:28:40
1716	50.860296	-4.561485	0.89	34.5	2014-09-23	12:28:41
1717	50.8603	-4.561483	0.27	10.9	2014-09-23	12:28:43
1718	50.860301	-4.561483	0.05	0	2014-09-23	12:28:44
1719	50.860301	-4.561483	0.03	317.1	2014-09-23	12:28:45
1720	50.860303	-4.561483	0.2	1.6	2014-09-23	12:28:46
1721	50.860309	-4.56149	0.84	327.4	2014-09-23	12:28:47
1722	50.860313	-4.561495	0.55	322.6	2014-09-23	12:28:48
1723	50.860317	-4.561496	0.46	346.7	2014-09-23	12:28:49
1724	50.860317	-4.561496	0.06	348.1	2014-09-23	12:28:50
1725	50.860322	-4.561493	0.55	21.3	2014-09-23	12:28:51
1726	50.860327	-4.561491	0.54	21.1	2014-09-23	12:28:52
1727	50.860331	-4.561489	0.55	12.5	2014-09-23	12:28:53
1728	50.860336	-4.561487	0.58	15.2	2014-09-23	12:28:54
1729	50.860338	-4.561489	0.24	328.9	2014-09-23	12:28:55
1730	50.860339	-4.56149	0.15	309.9	2014-09-23	12:28:56
1731	50.860346	-4.561497	0.86	328.1	2014-09-23	12:28:57
1732	50.860352	-4.561501	0.83	335.7	2014-09-23	12:28:58
1733	50.860358	-4.5615	0.62	9.2	2014-09-23	12:28:59
1734	50.860362	-4.561493	0.69	45.5	2014-09-23	12:29:00
1735	50.860365	-4.561482	0.84	67.1	2014-09-23	12:29:01
1736	50.860369	-4.561477	0.53	37.2	2014-09-23	12:29:02
1737	50.86038	-4.561478	1.22	357	2014-09-23	12:29:03
1738	50.860393	-4.561476	1.52	6.2	2014-09-23	12:29:04
1739	50.860411	-4.56147	2	12.2	2014-09-23	12:29:05
1740	50.860427	-4.561465	1.86	10.2	2014-09-23	12:29:06
1741	50.860445	-4.56146	1.98	11.5	2014-09-23	12:29:07
1742	50.86046	-4.561454	1.7	14	2014-09-23	12:29:08
1743	50.860476	-4.561444	1.93	20.7	2014-09-23	12:29:09
1744	50.860489	-4.561436	1.59	22	2014-09-23	12:29:10
1745	50.860502	-4.561423	1.64	32.1	2014-09-23	12:29:11
1746	50.860512	-4.561407	1.65	44.2	2014-09-23	12:29:12
1747	50.860524	-4.56138	2.32	55.1	2014-09-23	12:29:13
1748	50.860535	-4.56134	3.02	66.5	2014-09-23	12:29:14
1749	50.860546	-4.561287	3.94	72.8	2014-09-23	12:29:15
1750	50.860554	-4.56122	4.78	79.1	2014-09-23	12:29:16
1751	50.860548	-4.561152	4.84	97.6	2014-09-23	12:29:17
1752	50.860533	-4.561084	5.02	109.6	2014-09-23	12:29:18
1753	50.860514	-4.561019	5.07	114.6	2014-09-23	12:29:19
1754	50.860494	-4.560955	4.98	115.9	2014-09-23	12:29:20
1755	50.860479	-4.560888	5	110.2	2014-09-23	12:29:21
1756	50.860468	-4.560824	4.65	104.7	2014-09-23	12:29:22
1757	50.860451	-4.560775	3.96	119.4	2014-09-23	12:29:23
1758	50.860424	-4.560728	4.46	131.5	2014-09-23	12:29:24
1759	50.860402	-4.560663	5.2	118.5	2014-09-23	12:29:25
1760	50.86039	-4.560586	5.55	103.5	2014-09-23	12:29:26
1761	50.860379	-4.56051	5.49	102.8	2014-09-23	12:29:27
1762	50.860369	-4.560434	5.42	101.8	2014-09-23	12:29:28
1763	50.860361	-4.560359	5.37	100.5	2014-09-23	12:29:29
1764	50.860353	-4.560282	5.45	99.2	2014-09-23	12:29:30
1765	50.860341	-4.560206	5.53	103.3	2014-09-23	12:29:31
1766	50.860332	-4.560137	4.98	102.2	2014-09-23	12:29:32
1767	50.86032	-4.560103	2.67	119.3	2014-09-23	12:29:33
1768	50.860323	-4.560094	0.77	62.5	2014-09-23	12:29:34
1769	50.860327	-4.560207	8.01	273.1	2014-09-23	12:29:35
1770	50.86034	-4.560326	8.44	279.7	2014-09-23	12:29:36
1771	50.860351	-4.560448	8.7	278.2	2014-09-23	12:29:37
1772	50.860359	-4.560481	2.46	290.2	2014-09-23	12:29:38
1773	50.860374	-4.560556	5.56	288.3	2014-09-23	12:29:39
1774	50.860384	-4.560601	3.3	289.3	2014-09-23	12:29:40
1775	50.860395	-4.560652	3.8	287.9	2014-09-23	12:29:41
1776	50.860403	-4.560695	3.15	286.7	2014-09-23	12:29:42
1777	50.860409	-4.560734	2.83	284.5	2014-09-23	12:29:43
1778	50.860415	-4.560768	2.42	284.5	2014-09-23	12:29:44
1779	50.86042	-4.560797	2.15	284.9	2014-09-23	12:29:45
1780	50.860425	-4.56082	1.7	290.9	2014-09-23	12:29:46
1781	50.86043	-4.560839	1.47	291.3	2014-09-23	12:29:47
1782	50.860434	-4.56086	1.54	286.1	2014-09-23	12:29:48
1783	50.860438	-4.560883	1.63	284.9	2014-09-23	12:29:49
1784	50.860442	-4.560909	1.92	285.5	2014-09-23	12:29:50
1785	50.860448	-4.560935	1.92	289	2014-09-23	12:29:51
1786	50.860452	-4.560964	2.13	283.4	2014-09-23	12:29:52
1787	50.860455	-4.560992	1.99	280	2014-09-23	12:29:53
1788	50.860458	-4.561014	1.53	281.3	2014-09-23	12:29:54
1789	50.860463	-4.561025	0.98	302.2	2014-09-23	12:29:55
1790	50.860466	-4.56104	1.1	290.4	2014-09-23	12:29:56
1791	50.860468	-4.561059	1.34	280.4	2014-09-23	12:29:57
1792	50.86047	-4.561078	1.34	277.2	2014-09-23	12:29:58
1793	50.86047	-4.561096	1.28	269.2	2014-09-23	12:29:59
1794	50.860469	-4.561116	1.42	265.1	2014-09-23	12:30:00
1795	50.860466	-4.561137	1.47	258.3	2014-09-23	12:30:01
1796	50.860464	-4.561158	1.54	260.2	2014-09-23	12:30:02
1797	50.860461	-4.561179	1.48	257.3	2014-09-23	12:30:03
1798	50.860457	-4.561194	1.15	251.1	2014-09-23	12:30:04
1799	50.860454	-4.561205	0.81	244.6	2014-09-23	12:30:05
1800	50.86045	-4.561215	0.87	237.4	2014-09-23	12:30:06
1801	50.860447	-4.561228	1.01	249.4	2014-09-23	12:30:07
1802	50.860444	-4.561242	1.03	250.9	2014-09-23	12:30:08
1803	50.860439	-4.561255	1	240.5	2014-09-23	12:30:09
1804	50.860435	-4.561268	1.07	243.5	2014-09-23	12:30:10
1805	50.860432	-4.56128	0.89	250.4	2014-09-23	12:30:11
1806	50.86043	-4.561294	1.02	256.3	2014-09-23	12:30:12
1807	50.860429	-4.561309	1.06	263.4	2014-09-23	12:30:13
1808	50.860429	-4.561323	0.98	268.4	2014-09-23	12:30:14
1809	50.86043	-4.561337	0.96	276.1	2014-09-23	12:30:15
1810	50.860431	-4.561348	0.81	277.2	2014-09-23	12:30:16
1811	50.860431	-4.561357	0.62	277.8	2014-09-23	12:30:17
1812	50.860432	-4.561364	0.51	280.6	2014-09-23	12:30:18
1813	50.860432	-4.561364	0.01	150.7	2014-09-23	12:30:19
1814	50.860432	-4.561365	0.05	270	2014-09-23	12:30:20
1815	50.860434	-4.56137	0.46	304.8	2014-09-23	12:30:21
1816	50.860436	-4.561375	0.38	297.8	2014-09-23	12:30:22
1817	50.860436	-4.561374	0.04	76.4	2014-09-23	12:30:23
1818	50.860436	-4.561375	0.08	248.6	2014-09-23	12:30:24
1819	50.860438	-4.561371	0.39	61.4	2014-09-23	12:30:25
1820	50.860437	-4.561366	0.33	104.5	2014-09-23	12:30:26
1821	50.860437	-4.56136	0.44	88.8	2014-09-23	12:30:27
1822	50.860436	-4.561353	0.46	96.9	2014-09-23	12:30:28
1823	50.860437	-4.561348	0.38	87.1	2014-09-23	12:30:29
1824	50.860438	-4.561344	0.28	68.9	2014-09-23	12:30:30
1825	50.860438	-4.561345	0.06	308	2014-09-23	12:30:31
1826	50.860438	-4.561348	0.26	268	2014-09-23	12:30:32
1827	50.860438	-4.561352	0.26	265.8	2014-09-23	12:30:33
1828	50.860438	-4.561357	0.33	276.7	2014-09-23	12:30:34
1829	50.860441	-4.561363	0.58	311.2	2014-09-23	12:30:35
1830	50.860444	-4.561361	0.26	22.4	2014-09-23	12:30:36
1831	50.860444	-4.561354	0.51	80.5	2014-09-23	12:30:37
1832	50.860446	-4.561353	0.08	30.8	2014-09-23	12:30:39
1833	50.860445	-4.561355	0.14	262.5	2014-09-23	12:30:40
1834	50.860446	-4.561358	0.24	274.2	2014-09-23	12:30:41
1835	50.860447	-4.561361	0.23	301.2	2014-09-23	12:30:42
1836	50.860452	-4.561366	0.65	329	2014-09-23	12:30:43
1837	50.860455	-4.561368	0.38	335.3	2014-09-23	12:30:44
1838	50.860461	-4.561372	0.7	340.5	2014-09-23	12:30:45
1839	50.860466	-4.561371	0.53	3.8	2014-09-23	12:30:46
1840	50.860468	-4.561369	0.28	29.2	2014-09-23	12:30:47
1841	50.860467	-4.56137	0.03	212.3	2014-09-23	12:30:48
1842	50.860467	-4.561369	0.05	170.3	2014-09-23	12:30:50
1843	50.860467	-4.561369	0.08	21.6	2014-09-23	12:30:51
1844	50.860467	-4.561369	0.04	241.7	2014-09-23	12:30:52
1845	50.860468	-4.56137	0.07	349.7	2014-09-23	12:30:53
1846	50.860471	-4.561372	0.42	340.6	2014-09-23	12:30:54
1847	50.860472	-4.561371	0.06	41.1	2014-09-23	12:30:55
1848	50.860475	-4.561362	0.73	63.2	2014-09-23	12:30:56
1849	50.860476	-4.561356	0.46	63.6	2014-09-23	12:30:57
1850	50.860477	-4.561356	0.03	332.9	2014-09-23	12:30:59
1851	50.860478	-4.561356	0.08	8.1	2014-09-23	12:31:00
1852	50.860478	-4.561356	0.06	6.4	2014-09-23	12:31:01
1853	50.860479	-4.561356	0.08	351.9	2014-09-23	12:31:02
1854	50.860479	-4.561357	0.06	332.1	2014-09-23	12:31:03
1855	50.860483	-4.561362	0.51	315.8	2014-09-23	12:31:04
1856	50.860483	-4.561362	0.07	345	2014-09-23	12:31:05
1857	50.860488	-4.561363	0.5	348.5	2014-09-23	12:31:06
1858	50.860492	-4.56136	0.53	26.4	2014-09-23	12:31:07
1859	50.860496	-4.561355	0.55	36.9	2014-09-23	12:31:08
1860	50.860499	-4.561351	0.41	42	2014-09-23	12:31:09
1861	50.860501	-4.561348	0.34	35.5	2014-09-23	12:31:10
1862	50.860505	-4.561348	0.2	4.3	2014-09-23	12:31:12
1863	50.860505	-4.561348	0.06	5	2014-09-23	12:31:13
1864	50.860506	-4.561349	0.11	335.5	2014-09-23	12:31:14
1865	50.860507	-4.56135	0.1	316.7	2014-09-23	12:31:15
1866	50.860508	-4.561349	0.16	26.8	2014-09-23	12:31:16
1867	50.860513	-4.561345	0.28	24.1	2014-09-23	12:31:18
1868	50.860513	-4.561345	0.04	351.6	2014-09-23	12:31:19
1869	50.860513	-4.561346	0.07	314.8	2014-09-23	12:31:20
1870	50.860514	-4.561347	0.08	303.4	2014-09-23	12:31:21
1871	50.860516	-4.561354	0.52	293.2	2014-09-23	12:31:22
1872	50.860518	-4.561359	0.47	303.6	2014-09-23	12:31:23
1873	50.860519	-4.56136	0.13	349.6	2014-09-23	12:31:24
1874	50.860522	-4.561366	0.52	302.4	2014-09-23	12:31:25
1875	50.860522	-4.561366	0.08	9.1	2014-09-23	12:31:26
1876	50.860524	-4.561362	0.33	63.1	2014-09-23	12:31:27
1877	50.860527	-4.561358	0.22	33.6	2014-09-23	12:31:29
1878	50.860527	-4.561358	0.03	0	2014-09-23	12:31:30
1879	50.860528	-4.561358	0.07	349.5	2014-09-23	12:31:31
1880	50.860528	-4.561359	0.06	305.7	2014-09-23	12:31:32
1881	50.860528	-4.56136	0.05	291.9	2014-09-23	12:31:33
1882	50.860528	-4.56136	0.03	270	2014-09-23	12:31:34
1883	50.860529	-4.561368	0.51	278.4	2014-09-23	12:31:35
1884	50.86053	-4.561375	0.55	276.8	2014-09-23	12:31:36
1885	50.86053	-4.561375	0.06	0	2014-09-23	12:31:37
1886	50.86053	-4.561377	0.1	280.7	2014-09-23	12:31:38
1887	50.860531	-4.561379	0.08	295.5	2014-09-23	12:31:40
1888	50.860532	-4.561376	0.24	45.4	2014-09-23	12:31:41
1889	50.860533	-4.561377	0.06	335.3	2014-09-23	12:31:43
1890	50.860534	-4.561377	0.05	304.3	2014-09-23	12:31:44
1891	50.860534	-4.561378	0.06	337.2	2014-09-23	12:31:45
1892	50.860534	-4.561379	0.05	270	2014-09-23	12:31:46
1893	50.860535	-4.561379	0.05	338.7	2014-09-23	12:31:47
1894	50.860535	-4.56138	0.08	297.6	2014-09-23	12:31:48
1895	50.860535	-4.561382	0.07	273.9	2014-09-23	12:31:50
1896	50.860535	-4.561383	0.11	290.2	2014-09-23	12:31:51
1897	50.860535	-4.561385	0.09	275.4	2014-09-23	12:31:52
1898	50.860535	-4.561386	0.09	264.6	2014-09-23	12:31:53
1899	50.860535	-4.561388	0.06	278.7	2014-09-23	12:31:55
1900	50.860538	-4.561384	0.4	37.2	2014-09-23	12:31:56
1901	50.860541	-4.561384	0.31	3.3	2014-09-23	12:31:57
1902	50.860541	-4.561385	0.06	301.6	2014-09-23	12:31:58
1903	50.860544	-4.561388	0.18	322.9	2014-09-23	12:32:00
1904	50.860545	-4.561389	0.1	321.6	2014-09-23	12:32:01
1905	50.860545	-4.56139	0.07	300.3	2014-09-23	12:32:02
1906	50.860547	-4.561399	0.7	287.9	2014-09-23	12:32:03
1907	50.860551	-4.561408	0.78	304.1	2014-09-23	12:32:04
1908	50.860556	-4.561414	0.73	325.8	2014-09-23	12:32:05
1909	50.860556	-4.561414	0.01	327.7	2014-09-23	12:32:06
1910	50.860556	-4.561414	0.01	306.7	2014-09-23	12:32:07
1911	50.860559	-4.561411	0.34	44.9	2014-09-23	12:32:08
1912	50.86056	-4.561405	0.43	69.8	2014-09-23	12:32:09
1913	50.860572	-4.561406	1.35	358.5	2014-09-23	12:32:10
1914	50.860585	-4.561404	1.45	6	2014-09-23	12:32:11
1915	50.860596	-4.561401	1.24	8.2	2014-09-23	12:32:12
1916	50.860607	-4.561392	1.4	26.9	2014-09-23	12:32:13
1917	50.860617	-4.561376	1.53	45.6	2014-09-23	12:32:14
1918	50.860625	-4.561363	1.3	47.6	2014-09-23	12:32:15
1919	50.860633	-4.56135	1.27	45.8	2014-09-23	12:32:16
1920	50.86064	-4.561332	1.48	58.6	2014-09-23	12:32:17
1921	50.860644	-4.561298	2.42	78.2	2014-09-23	12:32:18
1922	50.860648	-4.561248	3.53	83.5	2014-09-23	12:32:19
1923	50.860652	-4.561189	4.15	82.9	2014-09-23	12:32:20
1924	50.860651	-4.561126	4.42	91.5	2014-09-23	12:32:21
1925	50.860643	-4.561067	4.32	102.6	2014-09-23	12:32:22
1926	50.860625	-4.561009	4.48	116.4	2014-09-23	12:32:23
1927	50.8606	-4.560948	5.16	123.2	2014-09-23	12:32:24
1928	50.860568	-4.560885	5.64	128.7	2014-09-23	12:32:25
1929	50.860539	-4.560821	5.6	125.6	2014-09-23	12:32:26
1930	50.860513	-4.560758	5.22	123.2	2014-09-23	12:32:27
1931	50.860489	-4.560705	4.57	125.3	2014-09-23	12:32:28
1932	50.860472	-4.560654	4.06	118	2014-09-23	12:32:29
1933	50.860464	-4.560612	3.08	106.7	2014-09-23	12:32:30
1934	50.860458	-4.560579	2.47	105.4	2014-09-23	12:32:31
1935	50.860453	-4.560545	2.41	104.1	2014-09-23	12:32:32
1936	50.860453	-4.560531	1.04	89.5	2014-09-23	12:32:33
1937	50.860457	-4.56053	0.4	6.7	2014-09-23	12:32:34
1938	50.860463	-4.560535	0.73	333.6	2014-09-23	12:32:35
1939	50.86047	-4.560546	1.15	314.2	2014-09-23	12:32:36
1940	50.86048	-4.560568	1.9	305	2014-09-23	12:32:37
1941	50.860489	-4.560594	2.1	301.3	2014-09-23	12:32:38
1942	50.860498	-4.560621	2.11	296.9	2014-09-23	12:32:39
1943	50.860505	-4.560634	1.25	310	2014-09-23	12:32:40
1944	50.860512	-4.560635	0.71	355.7	2014-09-23	12:32:41
1945	50.860519	-4.560639	0.82	342.5	2014-09-23	12:32:42
1946	50.860526	-4.56065	1.12	315.9	2014-09-23	12:32:43
1947	50.860531	-4.560668	1.45	295.1	2014-09-23	12:32:44
1948	50.860539	-4.56069	1.74	297	2014-09-23	12:32:45
1949	50.860548	-4.560712	1.86	304.4	2014-09-23	12:32:46
1950	50.860557	-4.560736	1.89	300.3	2014-09-23	12:32:47
1951	50.860564	-4.560761	1.97	293.5	2014-09-23	12:32:48
1952	50.860571	-4.560788	2.03	294.4	2014-09-23	12:32:49
1953	50.860581	-4.56081	1.93	305.3	2014-09-23	12:32:50
1954	50.86059	-4.560831	1.77	301.9	2014-09-23	12:32:51
1955	50.860598	-4.560849	1.59	306.8	2014-09-23	12:32:52
1956	50.860606	-4.560867	1.54	305.1	2014-09-23	12:32:53
1957	50.860616	-4.560886	1.71	309.6	2014-09-23	12:32:54
1958	50.860624	-4.56091	1.89	298.9	2014-09-23	12:32:55
1959	50.86063	-4.560935	1.89	289.4	2014-09-23	12:32:56
1960	50.860636	-4.560959	1.86	293	2014-09-23	12:32:57
1961	50.860645	-4.56098	1.74	303.2	2014-09-23	12:32:58
1962	50.860651	-4.560989	0.95	321.1	2014-09-23	12:32:59
1963	50.860656	-4.560998	0.77	306.3	2014-09-23	12:33:00
1964	50.860659	-4.561016	1.33	287.1	2014-09-23	12:33:01
1965	50.860663	-4.561037	1.55	286.5	2014-09-23	12:33:02
1966	50.860668	-4.561059	1.67	287.9	2014-09-23	12:33:03
1967	50.860671	-4.561084	1.76	281.6	2014-09-23	12:33:04
1968	50.860673	-4.56111	1.82	278.5	2014-09-23	12:33:05
1969	50.860675	-4.561131	1.55	279	2014-09-23	12:33:06
1970	50.860678	-4.561138	0.55	301.8	2014-09-23	12:33:07
1971	50.860682	-4.561134	0.56	28.7	2014-09-23	12:33:08
1972	50.860686	-4.561139	0.54	319.7	2014-09-23	12:33:09
1973	50.86069	-4.561153	1.07	296.5	2014-09-23	12:33:10
1974	50.860692	-4.561169	1.15	281.2	2014-09-23	12:33:11
1975	50.860693	-4.561186	1.24	273.4	2014-09-23	12:33:12
1976	50.860694	-4.56121	1.66	275.2	2014-09-23	12:33:13
1977	50.860697	-4.561237	1.96	278.8	2014-09-23	12:33:14
1978	50.860699	-4.561266	2.01	277.2	2014-09-23	12:33:15
1979	50.8607	-4.561287	1.48	272.9	2014-09-23	12:33:16
1980	50.8607	-4.5613	0.91	269.4	2014-09-23	12:33:17
1981	50.860704	-4.561311	0.88	299.1	2014-09-23	12:33:18
1982	50.860709	-4.561323	1.04	301.5	2014-09-23	12:33:19
1983	50.860712	-4.561336	0.97	295.6	2014-09-23	12:33:20
1984	50.860717	-4.561351	1.2	293	2014-09-23	12:33:21
1985	50.86072	-4.56137	1.39	287.9	2014-09-23	12:33:22
1986	50.860724	-4.56139	1.41	284.6	2014-09-23	12:33:23
1987	50.860728	-4.561408	1.36	288.8	2014-09-23	12:33:24
1988	50.86073	-4.561425	1.21	282.4	2014-09-23	12:33:25
1989	50.860731	-4.561444	1.38	275.8	2014-09-23	12:33:26
1990	50.860733	-4.561465	1.45	278.1	2014-09-23	12:33:27
1991	50.860735	-4.561476	0.81	287.3	2014-09-23	12:33:28
1992	50.860738	-4.561485	0.71	292.5	2014-09-23	12:33:29
1993	50.86074	-4.561491	0.52	302.8	2014-09-23	12:33:30
1994	50.86074	-4.561491	0.05	59.4	2014-09-23	12:33:31
1995	50.860743	-4.561484	0.59	57.3	2014-09-23	12:33:32
1996	50.860744	-4.561476	0.51	78.4	2014-09-23	12:33:33
1997	50.860741	-4.561474	0.44	154.7	2014-09-23	12:33:34
1998	50.860737	-4.561468	0.59	133.1	2014-09-23	12:33:35
1999	50.860736	-4.56146	0.52	104.4	2014-09-23	12:33:36
[truncated: 5,401 more rows]
