# Supplementary material for: On the Potential of Surfers to Monitor Environmental Indicators in the Coastal Zone
Source: PLoS One. 2015 Jul 8;10(7):e0127706. doi: 10.1371/journal.pone.0127706 (PMC4496071; doi:10.1371/journal.pone.0127706)
Supplement: S1 Data — Contains 85 GPS tracks (comma separated files) used to estimate surfing performance statistics in the manuscript. (ZIP) [file pone.0127706.s001.zip › S1 Data GPS Tracks/20140924_CrackingtonHaven.csv]

No	Latitude	Longitude	Speed	Course	Date	Time
1	50.740925	-4.63255	0	0	2014-09-24	14:13:45
2	50.740925	-4.63255	0.01	270	2014-09-24	14:13:46
3	50.740925	-4.632551	0.08	248.6	2014-09-24	14:13:47
4	50.740925	-4.632552	0.07	270	2014-09-24	14:13:48
5	50.740925	-4.632554	0.1	259.3	2014-09-24	14:13:49
6	50.740925	-4.632555	0.1	280.6	2014-09-24	14:13:50
7	50.740925	-4.632556	0.05	280.7	2014-09-24	14:13:51
8	50.740925	-4.632557	0.05	293.2	2014-09-24	14:13:52
9	50.740925	-4.632557	0.03	270	2014-09-24	14:13:53
10	50.740925	-4.632557	0.01	90	2014-09-24	14:13:54
11	50.740925	-4.632557	0.02	60.4	2014-09-24	14:13:55
12	50.740925	-4.632557	0.01	35.4	2014-09-24	14:13:56
13	50.740925	-4.632556	0.03	42.9	2014-09-24	14:13:57
14	50.740926	-4.632556	0.04	39.9	2014-09-24	14:13:58
15	50.740926	-4.632555	0.05	52.2	2014-09-24	14:13:59
16	50.740926	-4.632554	0.08	96.2	2014-09-24	14:14:00
17	50.740926	-4.632551	0.21	92.8	2014-09-24	14:14:01
18	50.740926	-4.632549	0.15	60.2	2014-09-24	14:14:02
19	50.740927	-4.632549	0.11	18.8	2014-09-24	14:14:03
20	50.740928	-4.632548	0.1	24.2	2014-09-24	14:14:04
21	50.740929	-4.632548	0.05	0	2014-09-24	14:14:05
22	50.740929	-4.632549	0.06	337.1	2014-09-24	14:14:06
23	50.74093	-4.632549	0.07	344.7	2014-09-24	14:14:07
24	50.74093	-4.632549	0.06	348.1	2014-09-24	14:14:08
25	50.740931	-4.63255	0.08	323.8	2014-09-24	14:14:09
26	50.740932	-4.632551	0.11	327.7	2014-09-24	14:14:10
27	50.740932	-4.632551	0.07	345	2014-09-24	14:14:11
28	50.740933	-4.632551	0.07	340.2	2014-09-24	14:14:12
29	50.740933	-4.632553	0.13	305.4	2014-09-24	14:14:13
30	50.740934	-4.632554	0.09	314.9	2014-09-24	14:14:14
31	50.740935	-4.632555	0.14	311.3	2014-09-24	14:14:15
32	50.740935	-4.632556	0.07	340	2014-09-24	14:14:16
33	50.740936	-4.632555	0.03	23.3	2014-09-24	14:14:17
34	50.740936	-4.632556	0.1	324.7	2014-09-24	14:14:18
35	50.740937	-4.632557	0.11	308.5	2014-09-24	14:14:19
36	50.740937	-4.632558	0.03	308.3	2014-09-24	14:14:20
37	50.740938	-4.632559	0.1	316.6	2014-09-24	14:14:21
38	50.740938	-4.632559	0.01	180	2014-09-24	14:14:22
39	50.740938	-4.632558	0.03	121	2014-09-24	14:14:23
40	50.740938	-4.632559	0.05	339.4	2014-09-24	14:14:24
41	50.740939	-4.632559	0.11	329.9	2014-09-24	14:14:25
42	50.740939	-4.632559	0.05	345.6	2014-09-24	14:14:26
43	50.740939	-4.632559	0.05	78	2014-09-24	14:14:27
44	50.740939	-4.632558	0.05	102	2014-09-24	14:14:28
45	50.740939	-4.632558	0.04	90	2014-09-24	14:14:29
46	50.74094	-4.632558	0.04	350.5	2014-09-24	14:14:30
47	50.74094	-4.632558	0.06	337.3	2014-09-24	14:14:31
48	50.740941	-4.632559	0.07	314.7	2014-09-24	14:14:32
49	50.740941	-4.63256	0.13	311.5	2014-09-24	14:14:33
50	50.740942	-4.632561	0.15	325.6	2014-09-24	14:14:34
51	50.740943	-4.632562	0.09	324.7	2014-09-24	14:14:35
52	50.740944	-4.632562	0.06	323	2014-09-24	14:14:36
53	50.740945	-4.632564	0.17	325.9	2014-09-24	14:14:37
54	50.740946	-4.632565	0.18	321.4	2014-09-24	14:14:38
55	50.740947	-4.632567	0.14	323.5	2014-09-24	14:14:39
56	50.740948	-4.632567	0.07	349.7	2014-09-24	14:14:40
57	50.740948	-4.632567	0.06	323	2014-09-24	14:14:41
58	50.740949	-4.632568	0.12	315.1	2014-09-24	14:14:42
59	50.740949	-4.632569	0.06	301.5	2014-09-24	14:14:43
60	50.740949	-4.632569	0.02	270	2014-09-24	14:14:44
61	50.740949	-4.63257	0.04	270	2014-09-24	14:14:45
62	50.740949	-4.63257	0.04	283.9	2014-09-24	14:14:46
63	50.740949	-4.632571	0.03	309.1	2014-09-24	14:14:47
64	50.740949	-4.632571	0.04	283.9	2014-09-24	14:14:48
65	50.74095	-4.632572	0.03	309.1	2014-09-24	14:14:49
66	50.74095	-4.632572	0.03	290.4	2014-09-24	14:14:50
67	50.740949	-4.632572	0.09	167.6	2014-09-24	14:14:51
68	50.740948	-4.632571	0.1	159.4	2014-09-24	14:14:52
69	50.740948	-4.632571	0.06	180	2014-09-24	14:14:53
70	50.740947	-4.632571	0.06	186.4	2014-09-24	14:14:54
71	50.740947	-4.632571	0.04	146.9	2014-09-24	14:14:55
72	50.740946	-4.63257	0.04	128.3	2014-09-24	14:14:56
73	50.740946	-4.63257	0.02	119.6	2014-09-24	14:14:57
74	50.740946	-4.63257	0.03	121	2014-09-24	14:14:58
75	50.740946	-4.63257	0.03	180	2014-09-24	14:14:59
76	50.740945	-4.63257	0.07	195.3	2014-09-24	14:15:00
77	50.740945	-4.632571	0.04	241.8	2014-09-24	14:15:01
78	50.740945	-4.632571	0.07	244.8	2014-09-24	14:15:02
79	50.740945	-4.632572	0.06	212.3	2014-09-24	14:15:03
80	50.740944	-4.632572	0.07	199.5	2014-09-24	14:15:04
81	50.740943	-4.632572	0.08	184.3	2014-09-24	14:15:05
82	50.740942	-4.632572	0.1	186.3	2014-09-24	14:15:06
83	50.740942	-4.632572	0.07	185.5	2014-09-24	14:15:07
84	50.740941	-4.632573	0.08	183.9	2014-09-24	14:15:08
85	50.74094	-4.632573	0.08	180	2014-09-24	14:15:09
86	50.74094	-4.632573	0.06	180	2014-09-24	14:15:10
87	50.740939	-4.632573	0.06	192.1	2014-09-24	14:15:11
88	50.740939	-4.632573	0.06	168.1	2014-09-24	14:15:12
89	50.740938	-4.632573	0.06	185.6	2014-09-24	14:15:13
90	50.740938	-4.632573	0.06	212.3	2014-09-24	14:15:14
91	50.740938	-4.632574	0.04	256.2	2014-09-24	14:15:15
92	50.740937	-4.632575	0.12	247.3	2014-09-24	14:15:16
93	50.740937	-4.632576	0.1	247.5	2014-09-24	14:15:17
94	50.740937	-4.632578	0.09	288.5	2014-09-24	14:15:18
95	50.740937	-4.632578	0.05	300.5	2014-09-24	14:15:19
96	50.740938	-4.632579	0.06	327.7	2014-09-24	14:15:20
97	50.740938	-4.63258	0.07	302.9	2014-09-24	14:15:21
98	50.740938	-4.63258	0.04	319.3	2014-09-24	14:15:22
99	50.740938	-4.632581	0.06	270	2014-09-24	14:15:23
100	50.740938	-4.632581	0.03	286.8	2014-09-24	14:15:24
101	50.740938	-4.632581	0.05	200.6	2014-09-24	14:15:25
102	50.740938	-4.632582	0.07	225.3	2014-09-24	14:15:26
103	50.740937	-4.632582	0.03	212.3	2014-09-24	14:15:27
104	50.740937	-4.632583	0.03	253.2	2014-09-24	14:15:28
105	50.740937	-4.632583	0.04	282.3	2014-09-24	14:15:29
106	50.740937	-4.632584	0.06	252.3	2014-09-24	14:15:30
107	50.740937	-4.632585	0.04	283.6	2014-09-24	14:15:31
108	50.740937	-4.632585	0.03	270	2014-09-24	14:15:32
109	50.740937	-4.632585	0.03	203.3	2014-09-24	14:15:33
110	50.740937	-4.632586	0.05	206.4	2014-09-24	14:15:34
111	50.740936	-4.632586	0.04	180	2014-09-24	14:15:35
112	50.740936	-4.632585	0.04	154.4	2014-09-24	14:15:36
113	50.740935	-4.632585	0.05	180	2014-09-24	14:15:37
114	50.740935	-4.632585	0.03	147.7	2014-09-24	14:15:38
115	50.740935	-4.632585	0.02	196.6	2014-09-24	14:15:39
116	50.740935	-4.632586	0.03	212.3	2014-09-24	14:15:40
117	50.740935	-4.632586	0	0	2014-09-24	14:15:41
118	50.740934	-4.632585	0.09	138.3	2014-09-24	14:15:42
119	50.740934	-4.632584	0.05	136.5	2014-09-24	14:15:43
120	50.740934	-4.632584	0.03	71.3	2014-09-24	14:15:44
121	50.740934	-4.632584	0.03	180	2014-09-24	14:15:45
122	50.740934	-4.632584	0.01	180	2014-09-24	14:15:46
123	50.740933	-4.632584	0.04	198.1	2014-09-24	14:15:47
124	50.740933	-4.632584	0.05	200.6	2014-09-24	14:15:48
125	50.740932	-4.632584	0.06	186.5	2014-09-24	14:15:49
126	50.740932	-4.632584	0.02	147.7	2014-09-24	14:15:50
127	50.740932	-4.632584	0.01	90	2014-09-24	14:15:51
128	50.740932	-4.632584	0.03	146.6	2014-09-24	14:15:52
129	50.740932	-4.632583	0.05	114.9	2014-09-24	14:15:53
130	50.740931	-4.632583	0.05	142	2014-09-24	14:15:54
131	50.740931	-4.632583	0	0	2014-09-24	14:15:55
132	50.740931	-4.632583	0.01	270	2014-09-24	14:15:56
133	50.740931	-4.632583	0.01	90	2014-09-24	14:15:57
134	50.740932	-4.632582	0.02	48.4	2014-09-24	14:15:58
135	50.740931	-4.632583	0.01	209.4	2014-09-24	14:15:59
136	50.740931	-4.632583	0.01	270	2014-09-24	14:16:00
137	50.740931	-4.632583	0.01	233.4	2014-09-24	14:16:01
138	50.740931	-4.632583	0.02	243.2	2014-09-24	14:16:02
139	50.740931	-4.632583	0.01	180	2014-09-24	14:16:03
140	50.740931	-4.632583	0.01	270	2014-09-24	14:16:04
141	50.740931	-4.632583	0.01	90	2014-09-24	14:16:05
142	50.740931	-4.632583	0.01	147.7	2014-09-24	14:16:06
143	50.740931	-4.632583	0.01	147.7	2014-09-24	14:16:07
144	50.740931	-4.632583	0.01	270	2014-09-24	14:16:08
145	50.740931	-4.632583	0.03	317.1	2014-09-24	14:16:09
146	50.740931	-4.632584	0.03	327.7	2014-09-24	14:16:10
147	50.740932	-4.632584	0.03	328.7	2014-09-24	14:16:11
148	50.740932	-4.632584	0.03	314.2	2014-09-24	14:16:12
149	50.740932	-4.632584	0.01	231.7	2014-09-24	14:16:13
150	50.740932	-4.632584	0.01	270	2014-09-24	14:16:14
151	50.740932	-4.632584	0.01	0	2014-09-24	14:16:15
152	50.740932	-4.632584	0.01	29.4	2014-09-24	14:16:16
153	50.740932	-4.632584	0.01	35.4	2014-09-24	14:16:17
154	50.740932	-4.632584	0.01	270	2014-09-24	14:16:18
155	50.740932	-4.632584	0.01	212.3	2014-09-24	14:16:19
156	50.740932	-4.632584	0.01	209.4	2014-09-24	14:16:20
157	50.740932	-4.632585	0.02	213.9	2014-09-24	14:16:21
158	50.740932	-4.632585	0.02	296.8	2014-09-24	14:16:22
159	50.740934	-4.632586	0.12	336.3	2014-09-24	14:16:24
160	50.740934	-4.632586	0.03	123.2	2014-09-24	14:16:25
161	50.740933	-4.632586	0.02	115.9	2014-09-24	14:16:26
162	50.740933	-4.632585	0.02	163.4	2014-09-24	14:16:27
163	50.740933	-4.632585	0.01	90	2014-09-24	14:16:28
164	50.740933	-4.632585	0.03	167.2	2014-09-24	14:16:29
165	50.740933	-4.632585	0.04	148.4	2014-09-24	14:16:30
166	50.740941	-4.632567	1.57	52.2	2014-09-24	14:16:31
167	50.740949	-4.63255	1.44	55.6	2014-09-24	14:16:32
168	50.740952	-4.632544	0.61	52.1	2014-09-24	14:16:33
169	50.740956	-4.632542	0.45	14.3	2014-09-24	14:16:34
170	50.740955	-4.632542	0.07	199.5	2014-09-24	14:16:35
171	50.740957	-4.632537	0.21	60.7	2014-09-24	14:16:37
172	50.740958	-4.632536	0.07	60.5	2014-09-24	14:16:38
173	50.740958	-4.632535	0.11	64.9	2014-09-24	14:16:39
174	50.740958	-4.632533	0.13	64.8	2014-09-24	14:16:40
175	50.740959	-4.632532	0.14	57.8	2014-09-24	14:16:41
176	50.740959	-4.632531	0.07	65.9	2014-09-24	14:16:42
177	50.74096	-4.63253	0.04	51.7	2014-09-24	14:16:43
178	50.740959	-4.63253	0.02	212.3	2014-09-24	14:16:44
179	50.74096	-4.632529	0.03	64.8	2014-09-24	14:16:46
180	50.74096	-4.632529	0.05	79.3	2014-09-24	14:16:47
181	50.740961	-4.632528	0.15	36.2	2014-09-24	14:16:48
182	50.740962	-4.632526	0.14	32.3	2014-09-24	14:16:49
183	50.740963	-4.632526	0.1	32	2014-09-24	14:16:50
184	50.740964	-4.632525	0.11	29.8	2014-09-24	14:16:51
185	50.740964	-4.632524	0.1	47.5	2014-09-24	14:16:52
186	50.740965	-4.632523	0.09	42	2014-09-24	14:16:53
187	50.740965	-4.632522	0.08	35.7	2014-09-24	14:16:54
188	50.740966	-4.632522	0.07	36.8	2014-09-24	14:16:55
189	50.740966	-4.632522	0.05	345.6	2014-09-24	14:16:56
190	50.740967	-4.632523	0.11	322.2	2014-09-24	14:16:57
191	50.740968	-4.632523	0.08	13.3	2014-09-24	14:16:58
192	50.740968	-4.632522	0.11	34.7	2014-09-24	14:16:59
193	50.740969	-4.632521	0.1	10.7	2014-09-24	14:17:00
194	50.74097	-4.63252	0.09	56.7	2014-09-24	14:17:01
195	50.74097	-4.63252	0.09	32.3	2014-09-24	14:17:02
196	50.740971	-4.632519	0.09	54.1	2014-09-24	14:17:03
197	50.740972	-4.632518	0.1	35	2014-09-24	14:17:04
198	50.740972	-4.632517	0.08	21.6	2014-09-24	14:17:05
199	50.740973	-4.632516	0.08	56.4	2014-09-24	14:17:06
200	50.740973	-4.632516	0.06	28	2014-09-24	14:17:07
201	50.740974	-4.632516	0.07	355.1	2014-09-24	14:17:08
202	50.740975	-4.632516	0.09	22.9	2014-09-24	14:17:09
203	50.740976	-4.632514	0.2	42.3	2014-09-24	14:17:10
204	50.740976	-4.632515	0.09	270	2014-09-24	14:17:11
205	50.740976	-4.632515	0.03	327.7	2014-09-24	14:17:12
206	50.740976	-4.632514	0.08	96.2	2014-09-24	14:17:13
207	50.740976	-4.632514	0.02	69	2014-09-24	14:17:14
208	50.740976	-4.632513	0.02	90	2014-09-24	14:17:15
209	50.740976	-4.632513	0.04	76.4	2014-09-24	14:17:16
210	50.740977	-4.632513	0.03	11.4	2014-09-24	14:17:17
211	50.740977	-4.632513	0.03	327.7	2014-09-24	14:17:18
212	50.740977	-4.632514	0.06	323	2014-09-24	14:17:19
213	50.740978	-4.632514	0.06	322.5	2014-09-24	14:17:20
214	50.740978	-4.632515	0.08	334.7	2014-09-24	14:17:21
215	50.740979	-4.632515	0.06	307.9	2014-09-24	14:17:22
216	50.740979	-4.632516	0.08	321.2	2014-09-24	14:17:23
217	50.740979	-4.632516	0.03	308.3	2014-09-24	14:17:24
218	50.74098	-4.632517	0.06	342.4	2014-09-24	14:17:25
219	50.74098	-4.632517	0.04	283.6	2014-09-24	14:17:26
220	50.74098	-4.632518	0.06	332	2014-09-24	14:17:27
221	50.740981	-4.632518	0.08	308.3	2014-09-24	14:17:28
222	50.740981	-4.632519	0.03	250.9	2014-09-24	14:17:29
223	50.74098	-4.63252	0.09	234.1	2014-09-24	14:17:30
224	50.74098	-4.632521	0.06	289.5	2014-09-24	14:17:31
225	50.74098	-4.632522	0.1	253.6	2014-09-24	14:17:32
226	50.74098	-4.632522	0.04	237.4	2014-09-24	14:17:33
227	50.74098	-4.632523	0.02	270	2014-09-24	14:17:34
228	50.74098	-4.632523	0.06	270	2014-09-24	14:17:35
229	50.74098	-4.632524	0.03	203.3	2014-09-24	14:17:36
230	50.740979	-4.632524	0.07	204.3	2014-09-24	14:17:37
231	50.740979	-4.632524	0.07	195	2014-09-24	14:17:38
232	50.740978	-4.632524	0.05	152.9	2014-09-24	14:17:39
233	50.740978	-4.632524	0.04	161.9	2014-09-24	14:17:40
234	50.740978	-4.632524	0.04	189.5	2014-09-24	14:17:41
235	50.740977	-4.632524	0.07	169.5	2014-09-24	14:17:42
236	50.740976	-4.632523	0.06	152.5	2014-09-24	14:17:43
237	50.740976	-4.632523	0.06	180	2014-09-24	14:17:44
238	50.740976	-4.632523	0.04	180	2014-09-24	14:17:45
239	50.740975	-4.632523	0.05	180	2014-09-24	14:17:46
240	50.740975	-4.632524	0.03	249.6	2014-09-24	14:17:47
241	50.740975	-4.632524	0.02	296.8	2014-09-24	14:17:48
242	50.740975	-4.632524	0.02	116.8	2014-09-24	14:17:49
243	50.740975	-4.632524	0.01	35.4	2014-09-24	14:17:50
244	50.740975	-4.632523	0.01	90	2014-09-24	14:17:51
245	50.740975	-4.632523	0.02	0	2014-09-24	14:17:52
246	50.740975	-4.632523	0.01	32.3	2014-09-24	14:17:53
247	50.740975	-4.632523	0.03	66.7	2014-09-24	14:17:54
248	50.740976	-4.632523	0.01	35.4	2014-09-24	14:17:55
249	50.740976	-4.632523	0.04	319.3	2014-09-24	14:17:56
250	50.740976	-4.632523	0.03	338.7	2014-09-24	14:17:57
251	50.740976	-4.632524	0.05	307.8	2014-09-24	14:17:58
252	50.740977	-4.632525	0.07	311.5	2014-09-24	14:17:59
253	50.740977	-4.632525	0.08	308.3	2014-09-24	14:18:00
254	50.740977	-4.632526	0.06	286.8	2014-09-24	14:18:01
255	50.740977	-4.632527	0.04	270	2014-09-24	14:18:02
256	50.740977	-4.632528	0.05	259.3	2014-09-24	14:18:03
257	50.740977	-4.632528	0.03	222.9	2014-09-24	14:18:04
258	50.740977	-4.632528	0.03	249.6	2014-09-24	14:18:05
259	50.740977	-4.632528	0.04	211.6	2014-09-24	14:18:06
260	50.740976	-4.632529	0.08	231.7	2014-09-24	14:18:07
261	50.740976	-4.63253	0.04	270	2014-09-24	14:18:08
262	50.740976	-4.632529	0.04	104.2	2014-09-24	14:18:09
263	50.740976	-4.63253	0.03	222.9	2014-09-24	14:18:10
264	50.740976	-4.63253	0.05	294.5	2014-09-24	14:18:11
265	50.740976	-4.63253	0.04	155	2014-09-24	14:18:12
266	50.740976	-4.63253	0.03	288.7	2014-09-24	14:18:13
267	50.740976	-4.632531	0.05	291.8	2014-09-24	14:18:14
268	50.740976	-4.632531	0.02	342.4	2014-09-24	14:18:15
269	50.740976	-4.632531	0.03	288.7	2014-09-24	14:18:16
270	50.740976	-4.632531	0.03	44.7	2014-09-24	14:18:17
271	50.740977	-4.632532	0.03	293.3	2014-09-24	14:18:18
272	50.740976	-4.632532	0.06	212.3	2014-09-24	14:18:19
273	50.740977	-4.632532	0.08	17.3	2014-09-24	14:18:20
274	50.740977	-4.632531	0.02	147.7	2014-09-24	14:18:21
275	50.740977	-4.632531	0.06	80.4	2014-09-24	14:18:22
276	50.740977	-4.63253	0.02	90	2014-09-24	14:18:23
277	50.740977	-4.63253	0.01	32.3	2014-09-24	14:18:24
278	50.740976	-4.632529	0.12	145.2	2014-09-24	14:18:25
279	50.740975	-4.632528	0.11	137.8	2014-09-24	14:18:26
280	50.740975	-4.632527	0.04	90	2014-09-24	14:18:28
281	50.740975	-4.632527	0.05	90	2014-09-24	14:18:29
282	50.740975	-4.632526	0.05	113.2	2014-09-24	14:18:30
283	50.740975	-4.632525	0.06	109.5	2014-09-24	14:18:31
284	50.740976	-4.632524	0.11	29.5	2014-09-24	14:18:32
285	50.740978	-4.632517	0.6	64.4	2014-09-24	14:18:33
286	50.740978	-4.632516	0.03	131.5	2014-09-24	14:18:35
287	50.740976	-4.632511	0.39	111	2014-09-24	14:18:36
288	50.740974	-4.632507	0.35	130	2014-09-24	14:18:37
289	50.740968	-4.632506	0.66	172.8	2014-09-24	14:18:38
290	50.740965	-4.632506	0.4	175.8	2014-09-24	14:18:39
291	50.74096	-4.632503	0.56	157.5	2014-09-24	14:18:40
292	50.740961	-4.632501	0.08	37.9	2014-09-24	14:18:42
293	50.740962	-4.6325	0.11	80.5	2014-09-24	14:18:43
294	50.740962	-4.632499	0.04	90	2014-09-24	14:18:44
295	50.740964	-4.632497	0.26	28.9	2014-09-24	14:18:45
296	50.740964	-4.632497	0.03	59	2014-09-24	14:18:46
297	50.740964	-4.632497	0.03	22.5	2014-09-24	14:18:47
298	50.740964	-4.632496	0.04	105.9	2014-09-24	14:18:48
299	50.740963	-4.632494	0.19	112.8	2014-09-24	14:18:49
300	50.740963	-4.632493	0.04	128.3	2014-09-24	14:18:50
301	50.740963	-4.632493	0.06	138.4	2014-09-24	14:18:51
302	50.740962	-4.632492	0.07	143.7	2014-09-24	14:18:52
303	50.740962	-4.632492	0.02	161.5	2014-09-24	14:18:53
304	50.740962	-4.632494	0.08	293.2	2014-09-24	14:18:55
305	50.740963	-4.632496	0.15	317.9	2014-09-24	14:18:56
306	50.740964	-4.632497	0.11	325.3	2014-09-24	14:18:57
307	50.740965	-4.632498	0.12	293.7	2014-09-24	14:18:58
308	50.740965	-4.632499	0.06	318.8	2014-09-24	14:18:59
309	50.740967	-4.632503	0.39	298.6	2014-09-24	14:19:00
310	50.740967	-4.632505	0.06	291.2	2014-09-24	14:19:02
311	50.740968	-4.632505	0.08	355.2	2014-09-24	14:19:03
312	50.740968	-4.632508	0.11	270	2014-09-24	14:19:05
313	50.740967	-4.632509	0.1	229.5	2014-09-24	14:19:06
314	50.740967	-4.632511	0.09	275.4	2014-09-24	14:19:07
315	50.740968	-4.632511	0.04	308.3	2014-09-24	14:19:08
316	50.740968	-4.632512	0.08	327.7	2014-09-24	14:19:09
317	50.740964	-4.632507	0.56	143	2014-09-24	14:19:10
318	50.74096	-4.632509	0.49	197.6	2014-09-24	14:19:11
319	50.740958	-4.632511	0.11	216	2014-09-24	14:19:13
320	50.740958	-4.632511	0.01	147.7	2014-09-24	14:19:14
321	50.740958	-4.632513	0.13	249.3	2014-09-24	14:19:15
322	50.740957	-4.632513	0.07	208.2	2014-09-24	14:19:16
323	50.740957	-4.632514	0.11	222.6	2014-09-24	14:19:17
324	50.740957	-4.632515	0.03	253.2	2014-09-24	14:19:18
325	50.740956	-4.632507	0.56	91	2014-09-24	14:19:19
326	50.740957	-4.632507	0.07	0	2014-09-24	14:19:20
327	50.740957	-4.632509	0.16	260.1	2014-09-24	14:19:21
328	50.740954	-4.63251	0.34	189	2014-09-24	14:19:22
329	50.740946	-4.632517	1.02	208.4	2014-09-24	14:19:23
330	50.740941	-4.632523	0.34	221.4	2014-09-24	14:19:25
331	50.740941	-4.632526	0.1	256.5	2014-09-24	14:19:27
332	50.740938	-4.632532	0.54	231.7	2014-09-24	14:19:28
333	50.740941	-4.632533	0.35	349.4	2014-09-24	14:19:29
334	50.740944	-4.632528	0.47	47.7	2014-09-24	14:19:30
335	50.740951	-4.632525	0.81	15.6	2014-09-24	14:19:31
336	50.740959	-4.632531	0.54	334.6	2014-09-24	14:19:33
337	50.740967	-4.632527	0.91	20.9	2014-09-24	14:19:34
338	50.740968	-4.63253	0.25	289.9	2014-09-24	14:19:35
339	50.740968	-4.632535	0.4	280.7	2014-09-24	14:19:36
340	50.740968	-4.632538	0.16	257.1	2014-09-24	14:19:37
341	50.740968	-4.632542	0.31	266.5	2014-09-24	14:19:38
342	50.740968	-4.632544	0.11	255.2	2014-09-24	14:19:39
343	50.740968	-4.632554	0.35	272.3	2014-09-24	14:19:41
344	50.740967	-4.632556	0.23	238	2014-09-24	14:19:42
345	50.740966	-4.632559	0.22	245	2014-09-24	14:19:43
346	50.740964	-4.632564	0.43	240	2014-09-24	14:19:44
347	50.740965	-4.63258	1.09	272.5	2014-09-24	14:19:45
348	50.740961	-4.632603	1.69	255.3	2014-09-24	14:19:46
349	50.740959	-4.632629	1.83	265.3	2014-09-24	14:19:47
350	50.740954	-4.632647	1.41	246.6	2014-09-24	14:19:48
351	50.74095	-4.63266	0.97	243.8	2014-09-24	14:19:49
352	50.74095	-4.63268	1.45	267.1	2014-09-24	14:19:50
353	50.74095	-4.6327	1.4	272.7	2014-09-24	14:19:51
354	50.740952	-4.63272	1.42	275.6	2014-09-24	14:19:52
355	50.740946	-4.632733	1.14	233.5	2014-09-24	14:19:53
356	50.740934	-4.632738	1.36	193	2014-09-24	14:19:54
357	50.74092	-4.632737	1.48	177.5	2014-09-24	14:19:55
358	50.740905	-4.632733	1.69	172.2	2014-09-24	14:19:56
359	50.740891	-4.632734	1.6	181.5	2014-09-24	14:19:57
360	50.740877	-4.632737	1.56	187.8	2014-09-24	14:19:58
361	50.740863	-4.632742	1.55	193.4	2014-09-24	14:19:59
362	50.74085	-4.632751	1.63	202.4	2014-09-24	14:20:00
363	50.740837	-4.63276	1.54	203.6	2014-09-24	14:20:01
364	50.740824	-4.632768	1.62	200.4	2014-09-24	14:20:02
365	50.74081	-4.63278	1.74	208.9	2014-09-24	14:20:03
366	50.7408	-4.632793	1.49	219.1	2014-09-24	14:20:04
367	50.74079	-4.632807	1.43	224.5	2014-09-24	14:20:05
368	50.740785	-4.632824	1.36	241	2014-09-24	14:20:06
369	50.740785	-4.632858	2.4	272.4	2014-09-24	14:20:07
370	50.740793	-4.632872	1.32	310.1	2014-09-24	14:20:08
371	50.740806	-4.632902	2.51	303.9	2014-09-24	14:20:09
372	50.74082	-4.632914	1.84	333.1	2014-09-24	14:20:10
373	50.740836	-4.632934	2.23	320.5	2014-09-24	14:20:11
374	50.740854	-4.632968	3.14	310.1	2014-09-24	14:20:12
375	50.740874	-4.633009	3.64	307.2	2014-09-24	14:20:13
376	50.740913	-4.633134	9.83	296.2	2014-09-24	14:20:14
377	50.740937	-4.633188	4.66	305.8	2014-09-24	14:20:15
378	50.74096	-4.633252	5.12	299.1	2014-09-24	14:20:16
379	50.740972	-4.633283	2.61	303.1	2014-09-24	14:20:17
380	50.740991	-4.633329	3.87	302	2014-09-24	14:20:18
381	50.741008	-4.63337	3.48	304.2	2014-09-24	14:20:19
382	50.741022	-4.633395	2.27	309.9	2014-09-24	14:20:20
383	50.74103	-4.633421	2.08	297.8	2014-09-24	14:20:21
384	50.741037	-4.633445	1.8	293.1	2014-09-24	14:20:22
385	50.741043	-4.633463	1.48	296.9	2014-09-24	14:20:23
386	50.74105	-4.633486	1.81	297.6	2014-09-24	14:20:24
387	50.741056	-4.633505	1.5	295	2014-09-24	14:20:25
388	50.741062	-4.633525	1.56	297	2014-09-24	14:20:26
389	50.741068	-4.633542	1.34	298.7	2014-09-24	14:20:27
390	50.741071	-4.633557	1.13	288.3	2014-09-24	14:20:28
391	50.741072	-4.633571	0.98	277.7	2014-09-24	14:20:29
392	50.741081	-4.633607	2.74	290.5	2014-09-24	14:20:30
393	50.74109	-4.633627	1.68	305.6	2014-09-24	14:20:31
394	50.741099	-4.633642	1.45	313.5	2014-09-24	14:20:32
395	50.741104	-4.633652	0.89	307.4	2014-09-24	14:20:33
396	50.741104	-4.633652	0.02	327.7	2014-09-24	14:20:34
397	50.741101	-4.633662	0.82	242.8	2014-09-24	14:20:35
398	50.741097	-4.633671	0.75	240.1	2014-09-24	14:20:36
399	50.741092	-4.633678	0.75	218.8	2014-09-24	14:20:37
400	50.741087	-4.633686	0.77	228.4	2014-09-24	14:20:38
401	50.741081	-4.633706	1.52	243.5	2014-09-24	14:20:39
402	50.741067	-4.633733	2.44	231.2	2014-09-24	14:20:40
403	50.74105	-4.633765	3	229.9	2014-09-24	14:20:41
404	50.741035	-4.633804	3.2	238.9	2014-09-24	14:20:42
405	50.741023	-4.633845	3.18	245	2014-09-24	14:20:43
406	50.741012	-4.633886	3.13	245.7	2014-09-24	14:20:44
407	50.741	-4.633928	3.28	246.6	2014-09-24	14:20:45
408	50.740987	-4.633967	3.05	242.1	2014-09-24	14:20:46
409	50.740975	-4.633997	2.55	238.4	2014-09-24	14:20:47
410	50.740968	-4.634025	2.06	248.5	2014-09-24	14:20:48
411	50.740963	-4.634048	1.75	250.4	2014-09-24	14:20:49
412	50.740955	-4.634066	1.54	236.6	2014-09-24	14:20:50
413	50.740952	-4.634081	1.12	249	2014-09-24	14:20:51
414	50.740949	-4.634093	0.87	251.1	2014-09-24	14:20:52
415	50.740949	-4.634104	0.81	266.7	2014-09-24	14:20:53
416	50.74095	-4.634111	0.5	286.2	2014-09-24	14:20:54
417	50.740952	-4.634116	0.21	305.8	2014-09-24	14:20:56
418	50.740952	-4.634117	0.09	282	2014-09-24	14:20:57
419	50.740953	-4.634122	0.31	275.1	2014-09-24	14:20:58
420	50.740953	-4.634126	0.14	273.9	2014-09-24	14:21:00
421	50.740951	-4.634138	0.88	257.7	2014-09-24	14:21:01
422	50.740965	-4.634152	1.78	326.9	2014-09-24	14:21:02
423	50.740976	-4.634141	1.47	29.8	2014-09-24	14:21:03
424	50.740988	-4.634116	2.25	53.8	2014-09-24	14:21:04
425	50.741002	-4.63409	2.41	48.5	2014-09-24	14:21:05
426	50.741017	-4.634066	2.35	46.2	2014-09-24	14:21:06
427	50.741029	-4.63404	2.28	52.1	2014-09-24	14:21:07
428	50.74104	-4.634025	1.59	43.9	2014-09-24	14:21:08
429	50.74105	-4.634014	1.41	31.9	2014-09-24	14:21:09
430	50.741061	-4.634006	1.32	24.5	2014-09-24	14:21:10
431	50.741068	-4.63399	1.41	56.3	2014-09-24	14:21:11
432	50.741069	-4.633976	0.97	83.9	2014-09-24	14:21:12
433	50.741073	-4.633959	1.26	68.3	2014-09-24	14:21:13
434	50.741082	-4.633934	1.97	62.7	2014-09-24	14:21:14
435	50.741088	-4.633901	2.46	73.9	2014-09-24	14:21:15
436	50.741092	-4.633876	1.8	73.7	2014-09-24	14:21:16
437	50.741096	-4.633851	1.87	77	2014-09-24	14:21:17
438	50.7411	-4.633829	1.59	72.3	2014-09-24	14:21:18
439	50.741102	-4.633808	1.51	81.8	2014-09-24	14:21:19
440	50.74111	-4.63379	1.53	53.3	2014-09-24	14:21:20
441	50.741124	-4.633773	1.9	39.7	2014-09-24	14:21:21
442	50.741132	-4.633759	1.35	49.3	2014-09-24	14:21:22
443	50.741137	-4.633743	1.26	63.6	2014-09-24	14:21:23
444	50.741139	-4.633728	1.07	74.4	2014-09-24	14:21:24
445	50.741142	-4.633712	1.14	74.8	2014-09-24	14:21:25
446	50.741142	-4.633701	0.77	87.9	2014-09-24	14:21:26
447	50.741143	-4.633694	0.56	81.2	2014-09-24	14:21:27
448	50.74114	-4.633694	0.17	184.9	2014-09-24	14:21:29
449	50.741142	-4.633701	0.54	298.1	2014-09-24	14:21:30
450	50.741143	-4.633701	0.16	349.4	2014-09-24	14:21:31
451	50.74114	-4.6337	0.38	170	2014-09-24	14:21:32
452	50.741139	-4.633702	0.21	224.8	2014-09-24	14:21:33
453	50.741143	-4.633698	0.57	28.4	2014-09-24	14:21:34
454	50.74115	-4.633692	0.87	33.3	2014-09-24	14:21:35
455	50.741153	-4.633683	0.71	62.4	2014-09-24	14:21:36
456	50.741159	-4.633674	0.93	38.8	2014-09-24	14:21:37
457	50.74117	-4.633668	1.26	21.4	2014-09-24	14:21:38
458	50.741182	-4.633669	1.35	355.7	2014-09-24	14:21:39
459	50.74119	-4.633674	0.96	342.1	2014-09-24	14:21:40
460	50.741197	-4.633676	0.76	347.3	2014-09-24	14:21:41
461	50.741203	-4.633672	0.75	21.6	2014-09-24	14:21:42
462	50.74121	-4.633665	0.92	32	2014-09-24	14:21:43
463	50.741222	-4.633671	1.35	341.1	2014-09-24	14:21:44
464	50.741233	-4.633685	1.56	322.9	2014-09-24	14:21:45
465	50.74124	-4.633696	1.14	316.1	2014-09-24	14:21:46
466	50.741244	-4.633707	0.92	299.6	2014-09-24	14:21:47
467	50.741247	-4.633723	1.19	285.5	2014-09-24	14:21:48
468	50.74125	-4.633739	1.15	288.5	2014-09-24	14:21:49
469	50.741251	-4.633757	1.27	274.2	2014-09-24	14:21:50
470	50.741251	-4.633775	1.28	267.1	2014-09-24	14:21:51
471	50.741251	-4.633796	1.49	272.2	2014-09-24	14:21:52
472	50.741254	-4.633822	1.87	280.3	2014-09-24	14:21:53
473	50.74126	-4.633852	2.24	288	2014-09-24	14:21:54
474	50.741269	-4.633881	2.24	297.3	2014-09-24	14:21:55
475	50.741278	-4.633906	1.98	296.8	2014-09-24	14:21:56
476	50.741285	-4.633929	1.81	296.6	2014-09-24	14:21:57
477	50.74129	-4.633949	1.52	292	2014-09-24	14:21:58
478	50.741293	-4.633968	1.4	283.8	2014-09-24	14:21:59
479	50.741294	-4.633986	1.25	273.8	2014-09-24	14:22:00
480	50.741293	-4.634002	1.13	266.7	2014-09-24	14:22:01
481	50.741292	-4.634016	1.01	263.7	2014-09-24	14:22:02
482	50.74129	-4.634034	1.26	259.8	2014-09-24	14:22:03
483	50.741288	-4.63405	1.16	260.7	2014-09-24	14:22:04
484	50.741288	-4.634067	1.18	266.8	2014-09-24	14:22:05
485	50.741292	-4.634089	1.61	285.8	2014-09-24	14:22:06
486	50.741296	-4.634111	1.61	286.5	2014-09-24	14:22:07
487	50.741297	-4.634129	1.27	277.6	2014-09-24	14:22:08
488	50.741297	-4.634148	1.34	270.4	2014-09-24	14:22:09
489	50.741295	-4.634167	1.39	260.8	2014-09-24	14:22:10
490	50.741293	-4.634195	1.98	263.2	2014-09-24	14:22:11
491	50.741294	-4.634227	2.24	271	2014-09-24	14:22:12
492	50.741295	-4.634253	1.82	275.6	2014-09-24	14:22:13
493	50.741296	-4.634276	1.69	273.8	2014-09-24	14:22:14
494	50.741298	-4.6343	1.68	275.4	2014-09-24	14:22:15
495	50.7413	-4.634323	1.61	280	2014-09-24	14:22:16
496	50.741304	-4.634347	1.72	282.2	2014-09-24	14:22:17
497	50.741307	-4.634372	1.81	281	2014-09-24	14:22:18
498	50.741309	-4.634398	1.84	279	2014-09-24	14:22:19
499	50.741311	-4.634426	1.97	276.2	2014-09-24	14:22:20
500	50.741311	-4.63445	1.72	271.3	2014-09-24	14:22:21
501	50.74131	-4.63447	1.46	261.5	2014-09-24	14:22:22
502	50.74131	-4.634491	1.47	271.5	2014-09-24	14:22:23
503	50.741312	-4.634512	1.51	279.3	2014-09-24	14:22:24
504	50.741314	-4.634533	1.46	278.4	2014-09-24	14:22:25
505	50.741316	-4.634556	1.61	276.7	2014-09-24	14:22:26
506	50.741319	-4.634575	1.4	285.1	2014-09-24	14:22:27
507	50.741325	-4.634593	1.45	298.9	2014-09-24	14:22:28
508	50.741331	-4.634611	1.42	297.4	2014-09-24	14:22:29
509	50.741335	-4.634631	1.5	286.6	2014-09-24	14:22:30
510	50.741338	-4.634653	1.57	284.1	2014-09-24	14:22:31
511	50.741342	-4.63467	1.25	289.1	2014-09-24	14:22:32
512	50.741347	-4.634686	1.27	296.1	2014-09-24	14:22:33
513	50.741349	-4.634701	1.09	280.3	2014-09-24	14:22:34
514	50.741347	-4.63471	0.66	246.8	2014-09-24	14:22:35
515	50.741346	-4.634717	0.54	265	2014-09-24	14:22:36
516	50.741348	-4.634728	0.79	281.6	2014-09-24	14:22:37
517	50.741352	-4.634741	1.03	297.6	2014-09-24	14:22:38
518	50.741357	-4.634752	1.01	308.7	2014-09-24	14:22:39
519	50.741365	-4.634779	2.09	294	2014-09-24	14:22:40
520	50.741372	-4.634801	1.66	295.6	2014-09-24	14:22:41
521	50.741373	-4.634813	0.9	282.6	2014-09-24	14:22:42
522	50.741372	-4.634822	0.67	257.1	2014-09-24	14:22:43
523	50.741374	-4.63483	0.58	286.8	2014-09-24	14:22:44
524	50.741379	-4.63484	0.91	311.1	2014-09-24	14:22:45
525	50.741383	-4.634849	0.79	310.7	2014-09-24	14:22:46
526	50.741386	-4.634853	0.21	310.3	2014-09-24	14:22:48
527	50.741386	-4.634853	0.07	335.7	2014-09-24	14:22:49
528	50.741387	-4.634853	0.04	18.1	2014-09-24	14:22:50
529	50.741387	-4.634853	0.03	42.9	2014-09-24	14:22:51
530	50.741387	-4.634864	0.76	267.9	2014-09-24	14:22:52
531	50.741386	-4.634875	0.79	263.2	2014-09-24	14:22:53
532	50.741385	-4.634889	0.99	266.2	2014-09-24	14:22:54
533	50.741389	-4.634906	1.27	286.7	2014-09-24	14:22:55
534	50.741392	-4.634928	1.59	282.6	2014-09-24	14:22:56
535	50.741391	-4.63496	2.25	267.9	2014-09-24	14:22:57
536	50.741388	-4.634994	2.38	262.8	2014-09-24	14:22:58
537	50.741381	-4.635028	2.54	250.9	2014-09-24	14:22:59
538	50.741376	-4.635068	2.87	260.3	2014-09-24	14:23:00
539	50.741376	-4.635106	2.67	270	2014-09-24	14:23:01
540	50.741379	-4.635142	2.57	277.3	2014-09-24	14:23:02
541	50.741381	-4.635173	2.17	275.7	2014-09-24	14:23:03
542	50.741382	-4.635193	1.44	272.2	2014-09-24	14:23:04
543	50.741386	-4.635213	1.46	286.8	2014-09-24	14:23:05
544	50.741393	-4.635236	1.82	295.2	2014-09-24	14:23:06
545	50.741404	-4.635259	2.02	309.3	2014-09-24	14:23:07
546	50.741417	-4.635285	2.39	307.9	2014-09-24	14:23:08
547	50.741429	-4.635309	2.08	308.5	2014-09-24	14:23:09
548	50.74144	-4.635326	1.8	316.1	2014-09-24	14:23:10
549	50.741452	-4.635344	1.83	316.7	2014-09-24	14:23:11
550	50.741462	-4.635363	1.66	308.6	2014-09-24	14:23:12
551	50.741473	-4.635384	1.98	308.5	2014-09-24	14:23:13
552	50.741485	-4.635405	1.97	311.6	2014-09-24	14:23:14
553	50.741494	-4.635424	1.67	307.2	2014-09-24	14:23:15
554	50.741501	-4.635447	1.81	298.9	2014-09-24	14:23:16
555	50.741509	-4.635471	1.87	295.1	2014-09-24	14:23:17
556	50.741514	-4.635497	1.93	288.3	2014-09-24	14:23:18
557	50.74152	-4.635527	2.21	287.4	2014-09-24	14:23:19
558	50.741527	-4.635552	1.91	292.4	2014-09-24	14:23:20
559	50.741536	-4.635573	1.83	305.1	2014-09-24	14:23:21
560	50.741546	-4.635596	1.95	304.7	2014-09-24	14:23:22
561	50.741554	-4.635619	1.89	299.6	2014-09-24	14:23:23
562	50.741563	-4.63564	1.77	304.4	2014-09-24	14:23:24
563	50.741572	-4.635663	1.89	302.2	2014-09-24	14:23:25
564	50.741584	-4.635683	1.91	311.6	2014-09-24	14:23:26
565	50.741595	-4.6357	1.76	316.6	2014-09-24	14:23:27
566	50.741606	-4.635717	1.67	314.7	2014-09-24	14:23:28
567	50.741617	-4.635736	1.85	312.1	2014-09-24	14:23:29
568	50.741625	-4.63576	1.89	299.2	2014-09-24	14:23:30
569	50.741632	-4.635789	2.21	289.7	2014-09-24	14:23:31
570	50.741639	-4.635815	1.94	292.1	2014-09-24	14:23:32
571	50.741642	-4.635843	2.02	282.3	2014-09-24	14:23:33
572	50.741648	-4.635868	1.89	290.8	2014-09-24	14:23:34
573	50.741658	-4.635889	1.85	305.5	2014-09-24	14:23:35
574	50.741667	-4.635913	1.96	300.9	2014-09-24	14:23:36
575	50.741675	-4.635938	1.96	295.6	2014-09-24	14:23:37
576	50.741681	-4.635964	1.95	290.4	2014-09-24	14:23:38
577	50.741682	-4.636008	3.08	272.8	2014-09-24	14:23:39
578	50.741685	-4.636039	2.21	279.5	2014-09-24	14:23:40
579	50.741692	-4.636063	1.83	293.7	2014-09-24	14:23:41
580	50.7417	-4.636077	1.38	311.7	2014-09-24	14:23:42
581	50.74171	-4.636095	1.6	310	2014-09-24	14:23:43
582	50.741715	-4.636119	1.78	289	2014-09-24	14:23:44
583	50.741721	-4.63614	1.63	294.8	2014-09-24	14:23:45
584	50.741724	-4.63617	2.14	278.5	2014-09-24	14:23:46
585	50.741724	-4.636204	2.4	271.1	2014-09-24	14:23:47
586	50.741727	-4.636233	2.07	279.9	2014-09-24	14:23:48
587	50.741733	-4.63626	2.02	287.2	2014-09-24	14:23:49
588	50.741738	-4.636283	1.71	291.5	2014-09-24	14:23:50
589	50.741745	-4.636302	1.58	300.5	2014-09-24	14:23:51
590	50.74175	-4.636326	1.79	286	2014-09-24	14:23:52
591	50.741756	-4.636351	1.87	290.4	2014-09-24	14:23:53
592	50.741759	-4.636382	2.16	278.4	2014-09-24	14:23:54
593	50.741767	-4.636399	1.51	305.4	2014-09-24	14:23:55
594	50.741778	-4.636409	1.5	330.9	2014-09-24	14:23:56
595	50.741788	-4.636429	1.73	308.8	2014-09-24	14:23:57
596	50.741797	-4.636447	1.64	309.5	2014-09-24	14:23:58
597	50.741806	-4.636466	1.69	306.3	2014-09-24	14:23:59
598	50.741817	-4.636481	1.55	317.4	2014-09-24	14:24:00
599	50.741824	-4.636503	1.79	298.7	2014-09-24	14:24:01
600	50.741833	-4.636523	1.7	305.2	2014-09-24	14:24:02
601	50.741843	-4.636538	1.55	314.4	2014-09-24	14:24:03
602	50.741853	-4.636554	1.6	317.4	2014-09-24	14:24:04
603	50.741863	-4.636569	1.54	315.5	2014-09-24	14:24:05
604	50.741874	-4.636586	1.73	315.3	2014-09-24	14:24:06
605	50.741886	-4.636601	1.65	319.7	2014-09-24	14:24:07
606	50.741895	-4.63662	1.72	308.9	2014-09-24	14:24:08
607	50.741903	-4.63664	1.59	302.4	2014-09-24	14:24:09
608	50.741911	-4.636656	1.5	307.9	2014-09-24	14:24:10
609	50.741921	-4.636672	1.56	313.4	2014-09-24	14:24:11
610	50.74193	-4.636688	1.46	313.2	2014-09-24	14:24:12
611	50.741947	-4.636692	1.93	351	2014-09-24	14:24:13
612	50.741962	-4.6367	1.71	340.6	2014-09-24	14:24:14
613	50.741973	-4.63671	1.5	332.3	2014-09-24	14:24:15
614	50.741984	-4.636714	1.25	346.6	2014-09-24	14:24:16
615	50.741992	-4.636713	0.86	5.9	2014-09-24	14:24:17
616	50.741994	-4.636705	0.6	67.1	2014-09-24	14:24:18
617	50.741992	-4.636705	0.19	192.6	2014-09-24	14:24:19
618	50.741996	-4.636712	0.3	313.9	2014-09-24	14:24:21
619	50.742001	-4.636713	0.57	349.9	2014-09-24	14:24:22
620	50.742005	-4.636716	0.46	335.1	2014-09-24	14:24:23
621	50.742008	-4.636711	0.22	47.8	2014-09-24	14:24:25
622	50.74201	-4.63671	0.25	25.3	2014-09-24	14:24:26
623	50.74201	-4.636708	0.13	69.3	2014-09-24	14:24:27
624	50.742014	-4.636705	0.22	28.5	2014-09-24	14:24:29
625	50.742015	-4.636702	0.28	51	2014-09-24	14:24:30
626	50.742016	-4.636703	0.1	330.5	2014-09-24	14:24:31
627	50.742023	-4.636705	0.86	349.3	2014-09-24	14:24:32
628	50.742029	-4.636704	0.59	6.3	2014-09-24	14:24:33
629	50.742033	-4.636714	0.85	301.6	2014-09-24	14:24:34
630	50.742042	-4.636725	1.26	321.1	2014-09-24	14:24:35
631	50.74205	-4.636745	1.68	303.8	2014-09-24	14:24:36
632	50.74206	-4.636772	2.21	301.3	2014-09-24	14:24:37
633	50.742072	-4.636802	2.45	301.7	2014-09-24	14:24:38
634	50.742083	-4.636827	2.2	304.9	2014-09-24	14:24:39
635	50.742087	-4.636848	1.5	287.3	2014-09-24	14:24:40
636	50.742089	-4.636864	1.19	281.8	2014-09-24	14:24:41
637	50.742092	-4.636876	0.9	291.9	2014-09-24	14:24:42
638	50.742096	-4.636887	0.9	297.9	2014-09-24	14:24:43
639	50.742099	-4.636901	1	287.4	2014-09-24	14:24:44
640	50.742101	-4.636915	1.03	286.4	2014-09-24	14:24:45
641	50.742106	-4.63693	1.17	293.1	2014-09-24	14:24:46
642	50.742109	-4.636935	0.55	320.3	2014-09-24	14:24:47
643	50.742109	-4.636936	0.09	236.7	2014-09-24	14:24:48
644	50.742109	-4.636952	1.14	272.3	2014-09-24	14:24:49
645	50.74211	-4.636966	1.01	274.8	2014-09-24	14:24:50
646	50.742112	-4.636985	1.34	280.4	2014-09-24	14:24:51
647	50.742115	-4.636993	0.64	295.9	2014-09-24	14:24:52
648	50.742116	-4.637006	0.94	280.3	2014-09-24	14:24:53
649	50.74212	-4.637024	1.3	289.7	2014-09-24	14:24:54
650	50.742125	-4.637044	1.57	292	2014-09-24	14:24:55
651	50.742131	-4.637063	1.44	293.6	2014-09-24	14:24:56
652	50.742138	-4.637083	1.63	298.5	2014-09-24	14:24:57
653	50.742143	-4.63711	1.94	287.4	2014-09-24	14:24:58
654	50.742145	-4.637134	1.73	277.7	2014-09-24	14:24:59
655	50.742144	-4.637141	0.25	260.2	2014-09-24	14:25:01
656	50.742148	-4.637152	0.92	298.5	2014-09-24	14:25:02
657	50.742154	-4.637171	1.45	296	2014-09-24	14:25:03
658	50.742162	-4.637194	1.86	299.7	2014-09-24	14:25:04
659	50.742169	-4.637214	1.66	297.9	2014-09-24	14:25:05
660	50.742173	-4.637236	1.6	287.4	2014-09-24	14:25:06
661	50.742176	-4.637254	1.27	284	2014-09-24	14:25:07
662	50.742176	-4.63727	1.17	268.2	2014-09-24	14:25:08
663	50.742177	-4.637291	1.46	276.2	2014-09-24	14:25:09
664	50.742181	-4.637312	1.52	286	2014-09-24	14:25:10
665	50.742186	-4.637335	1.77	288.5	2014-09-24	14:25:11
666	50.742192	-4.637358	1.71	293.9	2014-09-24	14:25:12
667	50.742199	-4.637381	1.81	294	2014-09-24	14:25:13
668	50.742205	-4.637394	1.16	305.8	2014-09-24	14:25:14
669	50.742204	-4.637389	0.42	100.2	2014-09-24	14:25:15
670	50.742204	-4.63739	0.1	233.5	2014-09-24	14:25:16
671	50.742207	-4.637402	0.94	290.3	2014-09-24	14:25:17
672	50.742208	-4.637419	1.22	277	2014-09-24	14:25:18
673	50.742209	-4.637437	1.26	274.3	2014-09-24	14:25:19
674	50.74221	-4.637457	1.4	277.2	2014-09-24	14:25:20
675	50.742214	-4.637474	1.24	288.8	2014-09-24	14:25:21
676	50.742218	-4.637492	1.37	289.9	2014-09-24	14:25:22
677	50.742223	-4.637513	1.57	290.2	2014-09-24	14:25:23
678	50.742225	-4.637531	1.32	279.7	2014-09-24	14:25:24
679	50.742226	-4.637552	1.45	274	2014-09-24	14:25:25
680	50.74223	-4.637576	1.76	286.3	2014-09-24	14:25:26
681	50.742235	-4.637599	1.69	289.1	2014-09-24	14:25:27
682	50.742235	-4.637606	0.5	264.7	2014-09-24	14:25:28
683	50.742235	-4.637607	0.1	246.7	2014-09-24	14:25:29
684	50.742239	-4.637619	0.98	300.3	2014-09-24	14:25:30
685	50.742246	-4.637638	1.54	298.3	2014-09-24	14:25:31
686	50.742249	-4.637639	0.39	351.3	2014-09-24	14:25:32
687	50.74225	-4.63763	0.66	81.1	2014-09-24	14:25:33
688	50.74225	-4.63763	0.03	231.7	2014-09-24	14:25:34
689	50.742254	-4.637644	1.05	293	2014-09-24	14:25:35
690	50.742255	-4.637664	1.46	275.5	2014-09-24	14:25:36
691	50.742256	-4.637685	1.49	273.6	2014-09-24	14:25:37
692	50.742257	-4.637705	1.37	274.7	2014-09-24	14:25:38
693	50.742257	-4.637725	1.41	269.6	2014-09-24	14:25:39
694	50.742256	-4.637749	1.68	268.7	2014-09-24	14:25:40
695	50.742257	-4.63777	1.5	274.6	2014-09-24	14:25:41
696	50.74226	-4.637787	1.22	283.7	2014-09-24	14:25:42
697	50.742262	-4.637805	1.33	282.6	2014-09-24	14:25:43
698	50.742266	-4.637824	1.37	285.7	2014-09-24	14:25:44
699	50.74227	-4.637846	1.62	288.1	2014-09-24	14:25:45
700	50.742274	-4.637863	1.24	287.4	2014-09-24	14:25:46
701	50.742276	-4.637877	1.03	282.5	2014-09-24	14:25:47
702	50.74228	-4.637894	1.3	289.4	2014-09-24	14:25:48
703	50.742284	-4.637913	1.39	290.5	2014-09-24	14:25:49
704	50.74229	-4.637933	1.55	294.1	2014-09-24	14:25:50
705	50.742294	-4.637942	0.79	302.9	2014-09-24	14:25:51
706	50.742293	-4.637943	0.04	243.2	2014-09-24	14:25:52
707	50.742289	-4.637948	0.61	214.2	2014-09-24	14:25:53
708	50.742289	-4.637948	0.02	270	2014-09-24	14:25:54
709	50.742292	-4.637941	0.59	58.7	2014-09-24	14:25:55
710	50.742291	-4.637921	1.42	92.3	2014-09-24	14:25:56
711	50.742288	-4.637875	3.25	95.9	2014-09-24	14:25:57
712	50.742284	-4.637803	5.08	95.3	2014-09-24	14:25:58
713	50.742289	-4.637731	5.13	83.8	2014-09-24	14:25:59
714	50.7423	-4.637665	4.77	75.1	2014-09-24	14:26:00
715	50.742312	-4.637596	5.05	73.9	2014-09-24	14:26:01
716	50.742328	-4.637533	4.8	68.8	2014-09-24	14:26:02
717	50.742338	-4.637467	4.77	76.7	2014-09-24	14:26:03
718	50.742342	-4.637403	4.54	83.9	2014-09-24	14:26:04
719	50.742343	-4.637347	3.96	88.9	2014-09-24	14:26:05
720	50.742344	-4.63731	2.55	88.6	2014-09-24	14:26:06
721	50.742343	-4.63729	1.46	91.4	2014-09-24	14:26:07
722	50.742346	-4.637281	0.67	66	2014-09-24	14:26:08
723	50.742351	-4.637288	0.78	317.8	2014-09-24	14:26:09
724	50.742354	-4.637304	1.18	287.9	2014-09-24	14:26:10
725	50.742355	-4.63732	1.15	277	2014-09-24	14:26:11
726	50.742357	-4.637336	1.11	279.7	2014-09-24	14:26:12
727	50.742359	-4.637357	1.48	277.6	2014-09-24	14:26:13
728	50.74236	-4.637384	1.94	274.4	2014-09-24	14:26:14
729	50.742361	-4.63739	0.44	276.1	2014-09-24	14:26:15
730	50.742364	-4.63738	0.79	63.5	2014-09-24	14:26:16
731	50.742368	-4.637371	0.82	57	2014-09-24	14:26:17
732	50.742372	-4.637361	0.85	54.7	2014-09-24	14:26:18
733	50.742377	-4.637354	0.77	40.5	2014-09-24	14:26:19
734	50.742395	-4.637342	2.14	22.8	2014-09-24	14:26:20
735	50.742389	-4.637398	3.99	260.3	2014-09-24	14:26:21
736	50.742375	-4.637435	3.06	238	2014-09-24	14:26:22
737	50.742369	-4.63746	1.9	250.1	2014-09-24	14:26:23
738	50.742364	-4.637479	1.46	249.5	2014-09-24	14:26:24
739	50.742362	-4.6375	1.49	259.6	2014-09-24	14:26:25
740	50.742364	-4.637524	1.7	277.5	2014-09-24	14:26:26
741	50.742365	-4.637547	1.59	276.8	2014-09-24	14:26:27
742	50.742363	-4.637553	0.5	242.1	2014-09-24	14:26:28
743	50.742358	-4.637544	0.9	134.6	2014-09-24	14:26:29
744	50.742356	-4.637544	0.16	182	2014-09-24	14:26:30
745	50.742353	-4.637551	0.63	236	2014-09-24	14:26:31
746	50.74235	-4.637564	0.96	250.8	2014-09-24	14:26:32
747	50.742349	-4.637585	1.45	263.7	2014-09-24	14:26:33
748	50.742347	-4.637603	1.34	260.4	2014-09-24	14:26:34
749	50.742346	-4.637619	1.11	266.1	2014-09-24	14:26:35
750	50.742345	-4.63764	1.51	266.1	2014-09-24	14:26:36
751	50.742342	-4.637661	1.44	257.7	2014-09-24	14:26:37
752	50.742341	-4.637673	0.9	261.6	2014-09-24	14:26:38
753	50.742339	-4.637689	1.17	259.4	2014-09-24	14:26:39
754	50.742337	-4.637711	1.57	260.1	2014-09-24	14:26:40
755	50.742336	-4.637734	1.57	267.6	2014-09-24	14:26:41
756	50.742337	-4.637756	1.58	272	2014-09-24	14:26:42
757	50.742337	-4.63778	1.71	271	2014-09-24	14:26:43
758	50.742337	-4.637805	1.72	270.3	2014-09-24	14:26:44
759	50.742338	-4.637825	1.41	271.9	2014-09-24	14:26:45
760	50.742339	-4.637837	0.85	277.6	2014-09-24	14:26:46
761	50.742337	-4.637846	0.7	252.1	2014-09-24	14:26:47
762	50.742338	-4.637862	1.13	277.6	2014-09-24	14:26:48
763	50.742337	-4.637883	1.48	266.7	2014-09-24	14:26:49
764	50.742334	-4.637904	1.53	258.1	2014-09-24	14:26:50
765	50.742332	-4.63792	1.13	259.5	2014-09-24	14:26:51
766	50.742331	-4.637936	1.14	260.1	2014-09-24	14:26:52
767	50.74233	-4.637952	1.17	265	2014-09-24	14:26:53
768	50.74233	-4.637974	1.52	269.3	2014-09-24	14:26:54
769	50.74233	-4.637986	0.43	274.4	2014-09-24	14:26:56
770	50.742325	-4.637991	0.64	210.5	2014-09-24	14:26:57
771	50.742323	-4.638004	1	253.3	2014-09-24	14:26:58
772	50.742323	-4.638019	1.04	269	2014-09-24	14:26:59
773	50.742324	-4.638035	1.16	279.3	2014-09-24	14:27:00
774	50.742324	-4.638049	0.98	267.3	2014-09-24	14:27:01
775	50.742323	-4.638065	1.11	267.1	2014-09-24	14:27:02
776	50.742323	-4.638087	1.57	269.3	2014-09-24	14:27:03
777	50.742324	-4.638108	1.46	275.1	2014-09-24	14:27:04
778	50.742326	-4.638114	0.44	288.5	2014-09-24	14:27:05
779	50.742326	-4.638113	0.04	90	2014-09-24	14:27:06
780	50.742328	-4.638128	1.09	284.9	2014-09-24	14:27:07
781	50.74233	-4.638145	1.25	281.2	2014-09-24	14:27:08
782	50.742332	-4.638166	1.48	276.1	2014-09-24	14:27:09
783	50.742333	-4.63819	1.65	276.8	2014-09-24	14:27:10
784	50.742334	-4.638213	1.63	273.6	2014-09-24	14:27:11
785	50.742337	-4.63823	1.26	281.1	2014-09-24	14:27:12
786	50.742339	-4.63825	1.42	282.5	2014-09-24	14:27:13
787	50.742344	-4.638271	1.62	289.6	2014-09-24	14:27:14
788	50.742347	-4.638272	0.28	349.2	2014-09-24	14:27:15
789	50.742343	-4.638264	0.73	125.9	2014-09-24	14:27:16
790	50.742336	-4.638259	0.78	155.8	2014-09-24	14:27:17
791	50.742329	-4.638256	0.83	161.7	2014-09-24	14:27:18
792	50.742326	-4.638252	0.42	144.3	2014-09-24	14:27:19
793	50.742328	-4.638244	0.58	75.1	2014-09-24	14:27:20
794	50.742329	-4.638227	1.19	81.9	2014-09-24	14:27:21
795	50.742333	-4.638196	2.27	79.8	2014-09-24	14:27:22
796	50.742336	-4.638146	3.54	84.4	2014-09-24	14:27:23
797	50.742337	-4.638087	4.15	88.2	2014-09-24	14:27:24
798	50.74234	-4.638023	4.54	85.4	2014-09-24	14:27:25
799	50.742345	-4.637954	4.83	84.1	2014-09-24	14:27:26
800	50.742353	-4.637885	4.97	78.7	2014-09-24	14:27:27
801	50.74237	-4.637821	4.86	68.2	2014-09-24	14:27:28
802	50.742387	-4.637763	4.51	64.7	2014-09-24	14:27:29
803	50.742406	-4.637702	4.82	63.8	2014-09-24	14:27:30
804	50.742428	-4.637646	4.64	57.6	2014-09-24	14:27:31
805	50.742453	-4.637595	4.51	52.2	2014-09-24	14:27:32
806	50.742476	-4.637544	4.45	55.2	2014-09-24	14:27:33
807	50.742494	-4.637491	4.22	60.9	2014-09-24	14:27:34
808	50.742512	-4.637442	3.95	61.3	2014-09-24	14:27:35
809	50.742523	-4.637406	2.89	62.7	2014-09-24	14:27:36
810	50.742529	-4.63738	1.88	70.9	2014-09-24	14:27:37
811	50.742532	-4.637374	0.61	52.4	2014-09-24	14:27:38
812	50.742537	-4.637381	0.69	313.5	2014-09-24	14:27:39
813	50.74254	-4.637398	1.28	285.6	2014-09-24	14:27:40
814	50.742539	-4.637413	1.08	264.6	2014-09-24	14:27:41
815	50.742536	-4.637423	0.73	241.1	2014-09-24	14:27:42
816	50.742532	-4.637437	1.08	246.5	2014-09-24	14:27:43
817	50.742528	-4.637454	1.27	250.3	2014-09-24	14:27:44
818	50.742524	-4.637469	1.19	250.3	2014-09-24	14:27:45
819	50.74252	-4.637487	1.34	248	2014-09-24	14:27:46
820	50.742515	-4.637512	1.8	254.7	2014-09-24	14:27:47
821	50.742512	-4.637541	2.1	258.2	2014-09-24	14:27:48
822	50.742507	-4.637558	1.27	247.1	2014-09-24	14:27:49
823	50.742501	-4.637567	0.97	221.5	2014-09-24	14:27:50
824	50.742493	-4.637584	1.47	236	2014-09-24	14:27:51
825	50.742487	-4.637605	1.64	246.2	2014-09-24	14:27:52
826	50.742482	-4.637633	2.01	253.8	2014-09-24	14:27:53
827	50.742476	-4.637653	1.57	245.8	2014-09-24	14:27:54
828	50.74247	-4.637664	1.09	225	2014-09-24	14:27:55
829	50.742463	-4.637681	1.4	236.5	2014-09-24	14:27:56
830	50.742455	-4.637699	1.52	237.6	2014-09-24	14:27:57
831	50.742447	-4.637714	1.41	230.7	2014-09-24	14:27:58
832	50.74244	-4.637728	1.23	230	2014-09-24	14:27:59
833	50.742435	-4.637745	1.35	244.1	2014-09-24	14:28:00
834	50.742429	-4.637764	1.49	243.9	2014-09-24	14:28:01
835	50.742422	-4.637777	1.23	229.8	2014-09-24	14:28:02
836	50.742417	-4.637796	1.46	246.2	2014-09-24	14:28:03
837	50.742413	-4.637819	1.69	255.6	2014-09-24	14:28:04
838	50.742407	-4.637836	1.32	241.4	2014-09-24	14:28:05
839	50.7424	-4.63785	1.27	233	2014-09-24	14:28:06
840	50.742394	-4.637866	1.3	240	2014-09-24	14:28:07
841	50.742387	-4.637877	1.1	221.2	2014-09-24	14:28:08
842	50.742381	-4.63789	1.2	234.3	2014-09-24	14:28:09
843	50.742378	-4.637909	1.35	258.9	2014-09-24	14:28:10
844	50.742373	-4.637929	1.49	245.3	2014-09-24	14:28:11
845	50.742366	-4.637951	1.75	245.1	2014-09-24	14:28:12
846	50.742362	-4.637975	1.78	254.8	2014-09-24	14:28:13
847	50.742359	-4.637992	1.17	253.8	2014-09-24	14:28:14
848	50.742353	-4.638003	1.03	229.3	2014-09-24	14:28:15
849	50.742345	-4.638008	0.98	201.5	2014-09-24	14:28:16
850	50.742337	-4.638013	0.93	202.8	2014-09-24	14:28:17
851	50.742333	-4.638029	1.2	250.9	2014-09-24	14:28:18
852	50.742334	-4.638048	1.37	271.2	2014-09-24	14:28:19
853	50.742334	-4.638072	1.68	272.5	2014-09-24	14:28:20
854	50.742333	-4.638095	1.59	264.3	2014-09-24	14:28:21
855	50.742332	-4.638117	1.6	267	2014-09-24	14:28:22
856	50.742331	-4.638134	1.17	261.3	2014-09-24	14:28:23
857	50.742328	-4.638147	0.97	252.2	2014-09-24	14:28:24
858	50.742327	-4.638164	1.2	266.9	2014-09-24	14:28:25
859	50.742326	-4.63818	1.12	260.9	2014-09-24	14:28:26
860	50.742324	-4.638194	1.02	260.6	2014-09-24	14:28:27
861	50.742323	-4.638213	1.32	263.1	2014-09-24	14:28:28
862	50.742321	-4.638229	1.19	261	2014-09-24	14:28:29
863	50.74232	-4.638246	1.17	264.5	2014-09-24	14:28:30
864	50.742321	-4.638264	1.31	274.9	2014-09-24	14:28:31
865	50.742322	-4.638268	0.25	289.9	2014-09-24	14:28:32
866	50.742322	-4.638264	0.13	81.9	2014-09-24	14:28:34
867	50.742322	-4.638264	0.01	233.4	2014-09-24	14:28:35
868	50.742322	-4.638264	0.05	172.3	2014-09-24	14:28:36
869	50.742321	-4.638264	0.06	197.2	2014-09-24	14:28:37
870	50.742321	-4.638266	0.06	248.4	2014-09-24	14:28:39
871	50.74232	-4.638266	0.05	173	2014-09-24	14:28:40
872	50.742319	-4.638265	0.14	143.5	2014-09-24	14:28:41
873	50.742318	-4.638265	0.14	195.4	2014-09-24	14:28:42
874	50.742318	-4.638265	0.04	154.2	2014-09-24	14:28:43
875	50.742317	-4.638264	0.11	158.3	2014-09-24	14:28:44
876	50.742316	-4.638265	0.06	192.1	2014-09-24	14:28:45
877	50.742312	-4.638279	1.09	244.6	2014-09-24	14:28:46
878	50.742307	-4.638294	1.26	241.4	2014-09-24	14:28:47
879	50.742302	-4.63831	1.26	244	2014-09-24	14:28:48
880	50.742299	-4.638328	1.26	255.9	2014-09-24	14:28:49
881	50.742296	-4.638348	1.45	255.8	2014-09-24	14:28:50
882	50.742292	-4.638361	1.03	245.9	2014-09-24	14:28:51
883	50.742289	-4.638374	1	246.9	2014-09-24	14:28:52
884	50.742285	-4.638391	1.24	251.6	2014-09-24	14:28:53
885	50.742282	-4.638403	0.92	247.2	2014-09-24	14:28:54
886	50.742279	-4.638406	0.43	216.3	2014-09-24	14:28:55
887	50.742275	-4.638404	0.48	159.1	2014-09-24	14:28:56
888	50.742271	-4.638404	0.37	183.7	2014-09-24	14:28:57
889	50.742271	-4.638406	0.15	252.1	2014-09-24	14:28:58
890	50.742271	-4.638409	0.19	270	2014-09-24	14:28:59
891	50.742271	-4.638409	0.05	230.6	2014-09-24	14:29:00
892	50.742275	-4.638401	0.75	54.4	2014-09-24	14:29:01
893	50.742283	-4.638397	0.99	17.1	2014-09-24	14:29:02
894	50.742292	-4.63839	1.06	25.3	2014-09-24	14:29:03
895	50.742299	-4.638376	1.25	52.2	2014-09-24	14:29:04
896	50.742303	-4.638348	2.02	75.8	2014-09-24	14:29:05
897	50.742303	-4.638297	3.58	89.4	2014-09-24	14:29:06
898	50.742298	-4.638229	4.85	97.4	2014-09-24	14:29:07
899	50.742297	-4.638152	5.42	90.9	2014-09-24	14:29:08
900	50.742305	-4.638084	4.9	80.1	2014-09-24	14:29:09
901	50.742318	-4.638021	4.68	71.3	2014-09-24	14:29:10
902	50.742326	-4.637952	4.96	79.8	2014-09-24	14:29:11
903	50.742319	-4.637875	5.44	98.3	2014-09-24	14:29:12
904	50.742315	-4.6378	5.31	94.7	2014-09-24	14:29:13
905	50.742322	-4.637739	4.39	79.4	2014-09-24	14:29:14
906	50.742333	-4.637686	3.91	71.5	2014-09-24	14:29:15
907	50.742345	-4.637634	3.88	70.3	2014-09-24	14:29:16
908	50.742361	-4.637578	4.32	65.8	2014-09-24	14:29:17
909	50.742376	-4.637532	3.67	63.4	2014-09-24	14:29:18
910	50.742381	-4.637502	2.15	73.6	2014-09-24	14:29:19
911	50.742382	-4.637487	1.05	86.4	2014-09-24	14:29:20
912	50.742382	-4.637485	0.16	69.4	2014-09-24	14:29:21
913	50.742387	-4.637498	1.06	300.6	2014-09-24	14:29:22
914	50.74239	-4.637517	1.37	283.4	2014-09-24	14:29:23
915	50.74239	-4.637529	0.86	268.8	2014-09-24	14:29:24
916	50.742388	-4.637542	0.92	257.1	2014-09-24	14:29:25
917	50.742387	-4.637563	1.44	265.9	2014-09-24	14:29:26
918	50.742384	-4.637583	1.5	256.3	2014-09-24	14:29:27
919	50.742379	-4.637597	1.11	238	2014-09-24	14:29:28
920	50.742374	-4.63761	1.11	239.8	2014-09-24	14:29:29
921	50.74237	-4.637624	1.09	245.3	2014-09-24	14:29:30
922	50.742364	-4.637639	1.2	238.5	2014-09-24	14:29:31
923	50.742357	-4.63766	1.71	241.4	2014-09-24	14:29:32
924	50.742351	-4.637681	1.61	245.7	2014-09-24	14:29:33
925	50.742346	-4.637695	1.11	242.4	2014-09-24	14:29:34
926	50.742341	-4.637712	1.31	246.9	2014-09-24	14:29:35
927	50.742338	-4.637737	1.77	256.6	2014-09-24	14:29:36
928	50.742336	-4.63776	1.66	263.8	2014-09-24	14:29:37
929	50.742332	-4.637757	0.48	157.4	2014-09-24	14:29:38
930	50.742326	-4.637738	1.5	117.8	2014-09-24	14:29:39
931	50.74232	-4.637733	0.76	150.7	2014-09-24	14:29:40
932	50.742321	-4.637733	0.1	10.1	2014-09-24	14:29:41
933	50.742316	-4.637744	0.95	234.6	2014-09-24	14:29:42
934	50.742313	-4.637756	0.93	247.5	2014-09-24	14:29:43
935	50.742311	-4.637773	1.24	259.1	2014-09-24	14:29:44
936	50.742306	-4.637792	1.39	248.3	2014-09-24	14:29:45
937	50.7423	-4.637808	1.31	239.2	2014-09-24	14:29:46
938	50.742296	-4.637821	1.08	243.8	2014-09-24	14:29:47
939	50.742291	-4.63783	0.84	227.9	2014-09-24	14:29:48
940	50.742285	-4.63784	0.94	228.2	2014-09-24	14:29:49
941	50.742281	-4.637856	1.23	250.4	2014-09-24	14:29:50
942	50.742276	-4.637876	1.47	247.3	2014-09-24	14:29:51
943	50.742273	-4.637886	0.84	243	2014-09-24	14:29:52
944	50.742274	-4.637885	0.12	46.8	2014-09-24	14:29:53
945	50.742269	-4.637897	0.98	237.3	2014-09-24	14:29:54
946	50.74227	-4.637916	1.35	276.7	2014-09-24	14:29:55
947	50.742272	-4.637936	1.42	277.2	2014-09-24	14:29:56
948	50.742267	-4.637957	1.57	249.1	2014-09-24	14:29:57
949	50.742257	-4.637979	1.88	235.5	2014-09-24	14:29:58
950	50.742249	-4.638	1.79	237.9	2014-09-24	14:29:59
951	50.742241	-4.638017	1.46	236.3	2014-09-24	14:30:00
952	50.742241	-4.638015	0.2	114.8	2014-09-24	14:30:01
953	50.742244	-4.638002	1.03	65.3	2014-09-24	14:30:02
954	50.742253	-4.638	1.01	8.1	2014-09-24	14:30:03
955	50.742265	-4.638008	1.43	336.1	2014-09-24	14:30:04
956	50.742273	-4.638022	1.33	309.7	2014-09-24	14:30:05
957	50.742281	-4.638037	1.43	311.4	2014-09-24	14:30:06
958	50.742285	-4.638036	0.39	18.4	2014-09-24	14:30:07
959	50.742283	-4.638026	0.72	105.7	2014-09-24	14:30:08
960	50.742283	-4.638027	0.08	248.4	2014-09-24	14:30:09
961	50.742287	-4.638036	0.79	308.8	2014-09-24	14:30:10
962	50.742294	-4.638047	1.14	316.1	2014-09-24	14:30:11
963	50.742299	-4.638064	1.3	294.6	2014-09-24	14:30:12
964	50.742305	-4.638077	1.18	304.6	2014-09-24	14:30:13
965	50.742311	-4.638087	0.93	314.7	2014-09-24	14:30:14
966	50.742316	-4.638089	0.61	342.5	2014-09-24	14:30:15
967	50.74232	-4.638097	0.64	306.9	2014-09-24	14:30:16
968	50.742323	-4.638113	1.21	287.1	2014-09-24	14:30:17
969	50.742327	-4.638132	1.39	286.4	2014-09-24	14:30:18
970	50.742329	-4.638156	1.75	278	2014-09-24	14:30:19
971	50.742331	-4.638178	1.51	280.7	2014-09-24	14:30:20
972	50.742333	-4.638196	1.34	277.2	2014-09-24	14:30:21
973	50.742335	-4.638212	1.1	281.7	2014-09-24	14:30:22
974	50.742337	-4.638223	0.85	289.8	2014-09-24	14:30:23
975	50.742339	-4.638228	0.36	296.6	2014-09-24	14:30:24
976	50.74234	-4.638235	0.5	279.7	2014-09-24	14:30:25
977	50.742342	-4.638246	0.88	287.3	2014-09-24	14:30:26
978	50.742344	-4.638263	1.21	282.4	2014-09-24	14:30:27
979	50.742348	-4.638276	0.96	294.7	2014-09-24	14:30:28
980	50.742349	-4.638284	0.63	277.7	2014-09-24	14:30:29
981	50.742349	-4.6383	1.12	275.2	2014-09-24	14:30:30
982	50.742352	-4.638319	1.36	282.7	2014-09-24	14:30:31
983	50.742354	-4.638331	0.9	285.7	2014-09-24	14:30:32
984	50.742355	-4.63834	0.64	275.8	2014-09-24	14:30:33
985	50.742353	-4.638354	0.99	257	2014-09-24	14:30:34
986	50.742352	-4.63837	1.14	264.4	2014-09-24	14:30:35
987	50.742351	-4.638382	0.83	260.8	2014-09-24	14:30:36
988	50.742349	-4.63839	0.62	250.9	2014-09-24	14:30:37
989	50.742348	-4.638406	1.09	267	2014-09-24	14:30:38
990	50.74235	-4.638427	1.48	278	2014-09-24	14:30:39
991	50.742352	-4.638445	1.29	278.7	2014-09-24	14:30:40
992	50.742352	-4.638449	0.15	262.8	2014-09-24	14:30:42
993	50.742351	-4.638449	0.04	198.1	2014-09-24	14:30:43
994	50.74235	-4.638447	0.18	139.8	2014-09-24	14:30:44
995	50.742347	-4.638439	0.68	116.1	2014-09-24	14:30:45
996	50.742345	-4.638433	0.48	123.1	2014-09-24	14:30:46
997	50.742345	-4.638432	0.04	82.6	2014-09-24	14:30:48
998	50.742345	-4.638438	0.39	265.7	2014-09-24	14:30:49
999	50.742344	-4.638445	0.54	262.1	2014-09-24	14:30:50
1000	50.742344	-4.638451	0.39	260.4	2014-09-24	14:30:51
1001	50.742343	-4.63845	0.06	168.8	2014-09-24	14:30:52
1002	50.742343	-4.638451	0.02	249	2014-09-24	14:30:53
1003	50.742341	-4.638447	0.34	127.1	2014-09-24	14:30:54
1004	50.742338	-4.638444	0.46	151.4	2014-09-24	14:30:55
1005	50.742335	-4.638442	0.34	152.8	2014-09-24	14:30:56
1006	50.742333	-4.638437	0.41	126.8	2014-09-24	14:30:57
1007	50.742331	-4.63843	0.53	111.6	2014-09-24	14:30:58
1008	50.742329	-4.638422	0.59	108.4	2014-09-24	14:30:59
1009	50.742327	-4.638414	0.6	112.7	2014-09-24	14:31:00
1010	50.742323	-4.638413	0.47	166.9	2014-09-24	14:31:01
1011	50.742323	-4.638414	0.13	287	2014-09-24	14:31:02
1012	50.742327	-4.63841	0.47	43.3	2014-09-24	14:31:03
1013	50.742331	-4.638404	0.69	36.9	2014-09-24	14:31:04
1014	50.742336	-4.638378	1.9	73.7	2014-09-24	14:31:05
1015	50.742338	-4.63832	4.08	87.8	2014-09-24	14:31:06
1016	50.742339	-4.638243	5.43	88.4	2014-09-24	14:31:07
1017	50.742348	-4.638167	5.43	79.6	2014-09-24	14:31:08
1018	50.742364	-4.638101	5.01	68.8	2014-09-24	14:31:09
1019	50.742381	-4.638044	4.46	64.4	2014-09-24	14:31:10
1020	50.742398	-4.637982	4.69	67.3	2014-09-24	14:31:11
1021	50.742419	-4.637918	5.11	61.6	2014-09-24	14:31:12
1022	50.742437	-4.637856	4.84	65.8	2014-09-24	14:31:13
1023	50.742433	-4.637773	5.84	94.8	2014-09-24	14:31:14
1024	50.74241	-4.637689	6.48	112.8	2014-09-24	14:31:15
1025	50.742382	-4.637631	5.18	128.2	2014-09-24	14:31:16
1026	50.742354	-4.637585	4.42	134	2014-09-24	14:31:17
1027	50.742325	-4.637529	5.09	128.9	2014-09-24	14:31:18
1028	50.742291	-4.637475	5.38	134.9	2014-09-24	14:31:19
1029	50.742252	-4.637434	5.25	146.7	2014-09-24	14:31:20
1030	50.742216	-4.637388	5.1	140.7	2014-09-24	14:31:21
1031	50.742188	-4.637337	4.81	131.7	2014-09-24	14:31:22
1032	50.742162	-4.637292	4.3	132.2	2014-09-24	14:31:23
1033	50.74213	-4.637257	4.31	144.6	2014-09-24	14:31:24
1034	50.742096	-4.637235	4.08	158.2	2014-09-24	14:31:25
1035	50.742064	-4.637228	3.58	172.2	2014-09-24	14:31:26
1036	50.742033	-4.637224	3.5	175.2	2014-09-24	14:31:27
1037	50.742001	-4.637221	3.51	176.2	2014-09-24	14:31:28
1038	50.74197	-4.63722	3.46	178.6	2014-09-24	14:31:29
1039	50.741941	-4.63722	3.32	180	2014-09-24	14:31:30
1040	50.741881	-4.637263	1.47	204.6	2014-09-24	14:31:35
1041	50.741919	-4.637258	4.28	4.2	2014-09-24	14:31:36
1042	50.741951	-4.637281	3.93	336	2014-09-24	14:31:37
1043	50.74199	-4.637304	4.57	339.4	2014-09-24	14:31:38
1044	50.742017	-4.637338	3.89	322.5	2014-09-24	14:31:39
1045	50.742037	-4.637366	2.93	316.5	2014-09-24	14:31:40
1046	50.742051	-4.637403	3.02	301.8	2014-09-24	14:31:41
1047	50.74206	-4.637428	2	298.6	2014-09-24	14:31:42
1048	50.742065	-4.637447	1.46	293.8	2014-09-24	14:31:43
1049	50.74207	-4.637467	1.51	290.6	2014-09-24	14:31:44
1050	50.742071	-4.637482	1.09	280.3	2014-09-24	14:31:45
1051	50.742072	-4.637496	0.96	271.7	2014-09-24	14:31:46
1052	50.742071	-4.637512	1.17	269.1	2014-09-24	14:31:47
1053	50.742072	-4.637532	1.37	273.9	2014-09-24	14:31:48
1054	50.742075	-4.637555	1.68	281.9	2014-09-24	14:31:49
1055	50.74208	-4.637579	1.8	287.2	2014-09-24	14:31:50
1056	50.742082	-4.6376	1.47	278.4	2014-09-24	14:31:51
1057	50.742082	-4.637614	0.99	270.6	2014-09-24	14:31:52
1058	50.742083	-4.637632	1.28	273.7	2014-09-24	14:31:53
1059	50.742083	-4.637648	1.13	271	2014-09-24	14:31:54
1060	50.742084	-4.637662	0.96	274.5	2014-09-24	14:31:55
1061	50.742085	-4.637677	1.08	276.9	2014-09-24	14:31:56
1062	50.742087	-4.637693	1.19	281.7	2014-09-24	14:31:57
1063	50.742089	-4.637715	1.52	279.9	2014-09-24	14:31:58
1064	50.742093	-4.637736	1.57	283.4	2014-09-24	14:31:59
1065	50.742097	-4.637759	1.69	285.7	2014-09-24	14:32:00
1066	50.7421	-4.637779	1.46	285.2	2014-09-24	14:32:01
1067	50.742104	-4.63779	0.84	296.3	2014-09-24	14:32:02
1068	50.742107	-4.637796	0.56	308.3	2014-09-24	14:32:03
1069	50.74211	-4.637806	0.79	300.4	2014-09-24	14:32:04
1070	50.742112	-4.63782	1.01	281.2	2014-09-24	14:32:05
1071	50.742115	-4.637837	1.24	283.4	2014-09-24	14:32:06
1072	50.742119	-4.637854	1.26	292.8	2014-09-24	14:32:07
1073	50.742123	-4.637871	1.31	287.8	2014-09-24	14:32:08
1074	50.742127	-4.63789	1.42	291.5	2014-09-24	14:32:09
1075	50.742133	-4.637911	1.61	295	2014-09-24	14:32:10
1076	50.742138	-4.637929	1.4	291.9	2014-09-24	14:32:11
1077	50.742142	-4.637944	1.11	290.7	2014-09-24	14:32:12
1078	50.742144	-4.637957	0.97	288.6	2014-09-24	14:32:13
1079	50.742147	-4.637972	1.07	285.3	2014-09-24	14:32:14
1080	50.742153	-4.63799	1.42	296.9	2014-09-24	14:32:15
1081	50.742158	-4.638009	1.51	293.7	2014-09-24	14:32:16
1082	50.742162	-4.63803	1.49	287.5	2014-09-24	14:32:17
1083	50.742167	-4.638048	1.37	292	2014-09-24	14:32:18
1084	50.742174	-4.638066	1.5	300.3	2014-09-24	14:32:19
1085	50.742178	-4.638079	1.03	298.7	2014-09-24	14:32:20
1086	50.742182	-4.63809	0.89	301	2014-09-24	14:32:21
1087	50.742188	-4.638102	1.08	304	2014-09-24	14:32:22
1088	50.742193	-4.638113	0.97	306.6	2014-09-24	14:32:23
1089	50.742197	-4.638125	0.98	299.7	2014-09-24	14:32:24
1090	50.742205	-4.638141	1.35	307.5	2014-09-24	14:32:25
1091	50.742211	-4.638155	1.26	306.5	2014-09-24	14:32:26
1092	50.74222	-4.638169	1.39	314.3	2014-09-24	14:32:27
1093	50.742227	-4.638188	1.57	300.7	2014-09-24	14:32:28
1094	50.742234	-4.638194	0.85	329.7	2014-09-24	14:32:29
1095	50.742241	-4.638195	0.75	356	2014-09-24	14:32:30
1096	50.742248	-4.63821	1.35	307.9	2014-09-24	14:32:31
1097	50.742255	-4.638228	1.45	300.9	2014-09-24	14:32:32
1098	50.742262	-4.638246	1.49	302.1	2014-09-24	14:32:33
1099	50.742267	-4.638263	1.31	295.7	2014-09-24	14:32:34
1100	50.74227	-4.63828	1.28	286.1	2014-09-24	14:32:35
1101	50.742274	-4.638298	1.34	290.8	2014-09-24	14:32:36
1102	50.742275	-4.638299	0.11	325.3	2014-09-24	14:32:37
1103	50.74227	-4.638289	0.93	130.8	2014-09-24	14:32:38
1104	50.742268	-4.63829	0.23	207.4	2014-09-24	14:32:39
1105	50.742266	-4.638296	0.48	244.5	2014-09-24	14:32:40
1106	50.742261	-4.638306	0.9	231.7	2014-09-24	14:32:41
1107	50.74226	-4.638313	0.24	258.7	2014-09-24	14:32:43
1108	50.742261	-4.63829	1.62	86.4	2014-09-24	14:32:44
1109	50.742258	-4.638244	3.29	95.9	2014-09-24	14:32:45
1110	50.742251	-4.63819	3.83	102.1	2014-09-24	14:32:46
1111	50.742239	-4.638136	4.06	108.4	2014-09-24	14:32:47
1112	50.742229	-4.638086	3.68	108.6	2014-09-24	14:32:48
1113	50.742221	-4.638049	2.8	108.8	2014-09-24	14:32:49
1114	50.742215	-4.638022	2	108.8	2014-09-24	14:32:50
1115	50.742216	-4.638013	0.63	78.8	2014-09-24	14:32:51
1116	50.742218	-4.638006	0.52	64.5	2014-09-24	14:32:52
1117	50.742221	-4.638003	0.18	39.5	2014-09-24	14:32:54
1118	50.74222	-4.63802	1.19	266.8	2014-09-24	14:32:55
1119	50.742223	-4.638043	1.63	280.6	2014-09-24	14:32:56
1120	50.742227	-4.638071	2.06	284.7	2014-09-24	14:32:57
1121	50.742232	-4.638095	1.77	285.3	2014-09-24	14:32:58
1122	50.742236	-4.638117	1.6	286.2	2014-09-24	14:32:59
1123	50.74224	-4.638137	1.44	288.1	2014-09-24	14:33:00
1124	50.742242	-4.638154	1.22	283.7	2014-09-24	14:33:01
1125	50.742242	-4.638168	0.99	269.4	2014-09-24	14:33:02
1126	50.742244	-4.638182	1.03	284.2	2014-09-24	14:33:03
1127	50.742248	-4.638196	1.13	293.4	2014-09-24	14:33:04
1128	50.742252	-4.638212	1.16	290.2	2014-09-24	14:33:05
1129	50.742257	-4.63823	1.36	292.1	2014-09-24	14:33:06
1130	50.74226	-4.638241	0.91	296.2	2014-09-24	14:33:07
1131	50.742264	-4.638253	0.91	298.3	2014-09-24	14:33:08
1132	50.742268	-4.638272	1.41	288.6	2014-09-24	14:33:09
1133	50.742273	-4.638292	1.53	292.5	2014-09-24	14:33:10
1134	50.742278	-4.638306	1.16	299.3	2014-09-24	14:33:11
1135	50.742284	-4.638315	0.84	312.8	2014-09-24	14:33:12
1136	50.742287	-4.638323	0.72	306.9	2014-09-24	14:33:13
1137	50.74229	-4.638335	0.9	291.3	2014-09-24	14:33:14
1138	50.742295	-4.638353	1.35	290.7	2014-09-24	14:33:15
1139	50.742301	-4.63837	1.42	299.4	2014-09-24	14:33:16
1140	50.742308	-4.638384	1.22	309	2014-09-24	14:33:17
1141	50.742314	-4.638396	1.09	305.6	2014-09-24	14:33:18
1142	50.742318	-4.638404	0.73	309.7	2014-09-24	14:33:19
1143	50.742321	-4.638416	0.95	295.6	2014-09-24	14:33:20
1144	50.742328	-4.638433	1.36	302.4	2014-09-24	14:33:21
1145	50.742334	-4.638438	0.72	332	2014-09-24	14:33:22
1146	50.742337	-4.63844	0.47	334.4	2014-09-24	14:33:23
1147	50.742341	-4.638449	0.72	304	2014-09-24	14:33:24
1148	50.742342	-4.638456	0.5	284.1	2014-09-24	14:33:25
1149	50.742346	-4.638467	0.91	299.5	2014-09-24	14:33:26
1150	50.742352	-4.638486	1.5	296.5	2014-09-24	14:33:27
1151	50.742357	-4.638502	1.22	295.4	2014-09-24	14:33:28
1152	50.742362	-4.6385	0.55	11.1	2014-09-24	14:33:29
1153	50.742365	-4.638497	0.42	27.6	2014-09-24	14:33:30
1154	50.742372	-4.638506	0.98	322.4	2014-09-24	14:33:31
1155	50.742378	-4.638521	1.24	302.2	2014-09-24	14:33:32
1156	50.742382	-4.63853	0.81	306.3	2014-09-24	14:33:33
1157	50.742387	-4.63853	0.52	356.8	2014-09-24	14:33:34
1158	50.742385	-4.638525	0.44	123.1	2014-09-24	14:33:35
1159	50.742377	-4.638524	0.84	174	2014-09-24	14:33:36
1160	50.742378	-4.638529	0.36	281.9	2014-09-24	14:33:37
1161	50.742388	-4.638528	1.08	3.8	2014-09-24	14:33:38
1162	50.742397	-4.638521	1.11	24.3	2014-09-24	14:33:39
1163	50.742404	-4.638509	1.2	47.8	2014-09-24	14:33:40
1164	50.742409	-4.638482	2	72.1	2014-09-24	14:33:41
1165	50.742414	-4.638436	3.29	81	2014-09-24	14:33:42
1166	50.742414	-4.638376	4.19	89.7	2014-09-24	14:33:43
1167	50.74241	-4.638314	4.43	96.4	2014-09-24	14:33:44
1168	50.742404	-4.63825	4.53	97.5	2014-09-24	14:33:45
1169	50.742399	-4.638183	4.78	96.6	2014-09-24	14:33:46
1170	50.742398	-4.638111	5.06	91.7	2014-09-24	14:33:47
1171	50.742398	-4.63804	4.96	90.4	2014-09-24	14:33:48
1172	50.742398	-4.637972	4.79	89.9	2014-09-24	14:33:49
1173	50.742402	-4.637899	5.19	85.1	2014-09-24	14:33:50
1174	50.742414	-4.637827	5.24	74.9	2014-09-24	14:33:51
1175	50.742434	-4.637759	5.31	65.6	2014-09-24	14:33:52
1176	50.742458	-4.637699	5	57.4	2014-09-24	14:33:53
1177	50.742468	-4.637646	3.87	73.3	2014-09-24	14:33:54
1178	50.742455	-4.637588	4.3	109	2014-09-24	14:33:55
1179	50.742429	-4.637531	4.99	125.9	2014-09-24	14:33:56
1180	50.742398	-4.63748	4.97	134.1	2014-09-24	14:33:57
1181	50.742366	-4.63744	4.58	141.5	2014-09-24	14:33:58
1182	50.742332	-4.637405	4.48	147.1	2014-09-24	14:33:59
1183	50.742293	-4.63737	5	149.9	2014-09-24	14:34:00
1184	50.742252	-4.63733	5.41	149	2014-09-24	14:34:01
1185	50.742207	-4.637294	5.55	152.9	2014-09-24	14:34:02
1186	50.742167	-4.637262	5.03	152.7	2014-09-24	14:34:03
1187	50.74213	-4.63723	4.68	151.6	2014-09-24	14:34:04
1188	50.742093	-4.637199	4.69	152.4	2014-09-24	14:34:05
1189	50.742055	-4.63717	4.71	153.8	2014-09-24	14:34:06
1190	50.742152	-4.63741	1.25	302.5	2014-09-24	14:34:22
1191	50.742153	-4.637433	1.69	276	2014-09-24	14:34:23
1192	50.742153	-4.637456	1.59	270.3	2014-09-24	14:34:24
1193	50.742152	-4.637475	1.32	265.1	2014-09-24	14:34:25
1194	50.742155	-4.63749	1.12	285.6	2014-09-24	14:34:26
1195	50.742155	-4.637503	0.96	272.2	2014-09-24	14:34:27
1196	50.742152	-4.637514	0.85	245.4	2014-09-24	14:34:28
1197	50.74215	-4.637526	0.86	256.2	2014-09-24	14:34:29
1198	50.742149	-4.637535	0.65	260.1	2014-09-24	14:34:30
1199	50.74215	-4.637546	0.75	274.9	2014-09-24	14:34:31
1200	50.74215	-4.637563	1.2	270.5	2014-09-24	14:34:32
1201	50.74215	-4.637583	1.38	271.5	2014-09-24	14:34:33
1202	50.742154	-4.637605	1.61	283.4	2014-09-24	14:34:34
1203	50.742158	-4.637619	1.13	296.5	2014-09-24	14:34:35
1204	50.74216	-4.637627	0.54	289	2014-09-24	14:34:36
1205	50.74216	-4.637629	0.21	285.4	2014-09-24	14:34:37
1206	50.742158	-4.637634	0.34	235.4	2014-09-24	14:34:38
1207	50.74216	-4.637647	1	280.2	2014-09-24	14:34:39
1208	50.742164	-4.637662	1.12	295.8	2014-09-24	14:34:40
1209	50.742167	-4.63768	1.32	283.4	2014-09-24	14:34:41
1210	50.742168	-4.6377	1.4	275	2014-09-24	14:34:42
1211	50.74217	-4.637714	1.06	282.7	2014-09-24	14:34:43
1212	50.742172	-4.637729	1.03	278.4	2014-09-24	14:34:44
1213	50.742173	-4.637742	0.91	277.7	2014-09-24	14:34:45
1214	50.742171	-4.637739	0.3	141.9	2014-09-24	14:34:46
1215	50.742169	-4.637734	0.43	122.9	2014-09-24	14:34:47
1216	50.742169	-4.637741	0.52	275.1	2014-09-24	14:34:48
1217	50.74217	-4.637755	0.97	276.1	2014-09-24	14:34:49
1218	50.742173	-4.637768	1.01	290.5	2014-09-24	14:34:50
1219	50.742175	-4.637785	1.19	282.7	2014-09-24	14:34:51
1220	50.742175	-4.637802	1.21	268.3	2014-09-24	14:34:52
1221	50.742177	-4.637821	1.38	277	2014-09-24	14:34:53
1222	50.74218	-4.637842	1.47	285.1	2014-09-24	14:34:54
1223	50.742184	-4.637858	1.23	289.1	2014-09-24	14:34:55
1224	50.742185	-4.637872	0.98	281.6	2014-09-24	14:34:56
1225	50.742189	-4.637885	1	293.1	2014-09-24	14:34:57
1226	50.742194	-4.637903	1.42	295.2	2014-09-24	14:34:58
1227	50.7422	-4.637927	1.82	292	2014-09-24	14:34:59
1228	50.742206	-4.637944	1.34	296.8	2014-09-24	14:35:00
1229	50.742207	-4.637946	0.13	299.2	2014-09-24	14:35:01
1230	50.742205	-4.637944	0.21	155.8	2014-09-24	14:35:02
1231	50.742207	-4.637951	0.5	299.1	2014-09-24	14:35:03
1232	50.742211	-4.637959	0.77	305.3	2014-09-24	14:35:04
1233	50.742214	-4.637969	0.73	294.1	2014-09-24	14:35:05
1234	50.742215	-4.637979	0.72	285	2014-09-24	14:35:06
1235	50.742217	-4.637992	0.93	283.3	2014-09-24	14:35:07
1236	50.74222	-4.638007	1.09	284.4	2014-09-24	14:35:08
1237	50.742222	-4.638017	0.75	288.9	2014-09-24	14:35:09
1238	50.742224	-4.638023	0.49	294.8	2014-09-24	14:35:10
1239	50.742226	-4.638035	0.9	287.5	2014-09-24	14:35:11
1240	50.742229	-4.638052	1.21	283	2014-09-24	14:35:12
1241	50.74223	-4.63807	1.28	278	2014-09-24	14:35:13
1242	50.742234	-4.638086	1.21	289.9	2014-09-24	14:35:14
1243	50.742237	-4.638099	0.99	291.1	2014-09-24	14:35:15
1244	50.742238	-4.638112	0.94	274.5	2014-09-24	14:35:16
1245	50.742239	-4.638126	0.97	280	2014-09-24	14:35:17
1246	50.742241	-4.63814	1.03	281.5	2014-09-24	14:35:18
1247	50.742245	-4.638159	1.37	288.3	2014-09-24	14:35:19
1248	50.74225	-4.638179	1.54	290.2	2014-09-24	14:35:20
1249	50.742253	-4.638192	0.95	289.5	2014-09-24	14:35:21
1250	50.742257	-4.638203	0.96	304.8	2014-09-24	14:35:22
1251	50.742263	-4.638219	1.24	298.8	2014-09-24	14:35:23
1252	50.742268	-4.638231	1.04	301.8	2014-09-24	14:35:24
1253	50.742271	-4.638236	0.48	311	2014-09-24	14:35:25
1254	50.742271	-4.638239	0.17	293.2	2014-09-24	14:35:26
1255	50.742271	-4.63824	0.11	260.4	2014-09-24	14:35:27
1256	50.742267	-4.638247	0.68	223.7	2014-09-24	14:35:28
1257	50.742263	-4.638254	0.63	230.7	2014-09-24	14:35:29
1258	50.742261	-4.638258	0.32	238.8	2014-09-24	14:35:30
1259	50.742261	-4.638249	0.65	94.9	2014-09-24	14:35:31
1260	50.742261	-4.638231	1.2	89.5	2014-09-24	14:35:32
1261	50.74226	-4.638222	0.68	101.9	2014-09-24	14:35:33
1262	50.742261	-4.638224	0.14	305.4	2014-09-24	14:35:34
1263	50.742264	-4.638236	0.94	294.1	2014-09-24	14:35:35
1264	50.742268	-4.638252	1.19	290.7	2014-09-24	14:35:36
1265	50.742272	-4.638265	1.06	296.6	2014-09-24	14:35:37
1266	50.742275	-4.638277	0.92	288.3	2014-09-24	14:35:38
1267	50.742275	-4.63829	0.91	272.9	2014-09-24	14:35:39
1268	50.742277	-4.638302	0.84	287.5	2014-09-24	14:35:40
1269	50.742279	-4.638316	1.01	280.1	2014-09-24	14:35:41
1270	50.742282	-4.638335	1.37	284.6	2014-09-24	14:35:42
1271	50.742285	-4.638352	1.26	286.7	2014-09-24	14:35:43
1272	50.742285	-4.638365	0.94	268.8	2014-09-24	14:35:44
1273	50.742285	-4.638374	0.63	267.5	2014-09-24	14:35:45
1274	50.742286	-4.63838	0.44	279.7	2014-09-24	14:35:46
1275	50.742289	-4.638383	0.39	329.2	2014-09-24	14:35:47
1276	50.74229	-4.638382	0.08	45.2	2014-09-24	14:35:49
1277	50.742287	-4.638379	0.34	144.3	2014-09-24	14:35:50
1278	50.742285	-4.63837	0.7	112.6	2014-09-24	14:35:51
1279	50.742282	-4.638368	0.33	156.5	2014-09-24	14:35:52
1280	50.74228	-4.638373	0.41	240.2	2014-09-24	14:35:53
1281	50.742279	-4.638375	0.09	226.9	2014-09-24	14:35:55
1282	50.742278	-4.638376	0.13	216.9	2014-09-24	14:35:56
1283	50.742277	-4.638377	0.14	212.3	2014-09-24	14:35:57
1284	50.742276	-4.638378	0.18	209.3	2014-09-24	14:35:58
1285	50.742275	-4.638379	0.08	256.2	2014-09-24	14:35:59
1286	50.742278	-4.638382	0.36	331.7	2014-09-24	14:36:00
1287	50.742283	-4.638386	0.56	330.2	2014-09-24	14:36:01
1288	50.742287	-4.638389	0.5	332.3	2014-09-24	14:36:02
1289	50.742288	-4.638395	0.47	289.6	2014-09-24	14:36:03
1290	50.742289	-4.638401	0.43	278.8	2014-09-24	14:36:04
1291	50.742293	-4.63841	0.79	304.3	2014-09-24	14:36:05
1292	50.742299	-4.638426	1.29	304.4	2014-09-24	14:36:06
1293	50.742306	-4.638441	1.33	302.8	2014-09-24	14:36:07
1294	50.742312	-4.63846	1.48	296.6	2014-09-24	14:36:08
1295	50.742319	-4.638478	1.49	302.1	2014-09-24	14:36:09
1296	50.742324	-4.638489	0.99	305.8	2014-09-24	14:36:10
1297	50.742329	-4.638501	0.99	304.9	2014-09-24	14:36:11
1298	50.742334	-4.638512	0.99	307.9	2014-09-24	14:36:12
1299	50.74234	-4.63852	0.81	315.3	2014-09-24	14:36:13
1300	50.742344	-4.638528	0.73	307.8	2014-09-24	14:36:14
1301	50.742345	-4.63854	0.81	282	2014-09-24	14:36:15
1302	50.742346	-4.638555	1.07	277	2014-09-24	14:36:16
1303	50.742351	-4.638572	1.3	291.4	2014-09-24	14:36:17
1304	50.742356	-4.63859	1.41	296.8	2014-09-24	14:36:18
1305	50.742361	-4.638598	0.75	311.4	2014-09-24	14:36:19
1306	50.742367	-4.638601	0.68	341.8	2014-09-24	14:36:20
1307	50.742371	-4.638611	0.88	305.7	2014-09-24	14:36:21
1308	50.742377	-4.638625	1.21	304.3	2014-09-24	14:36:22
1309	50.742382	-4.638635	0.89	308	2014-09-24	14:36:23
1310	50.742384	-4.638639	0.37	309.5	2014-09-24	14:36:24
1311	50.742385	-4.638639	0.04	33.1	2014-09-24	14:36:25
1312	50.742385	-4.638638	0.05	42.9	2014-09-24	14:36:26
1313	50.742385	-4.638639	0.09	308	2014-09-24	14:36:27
1314	50.742388	-4.63866	1.5	279.3	2014-09-24	14:36:28
1315	50.742389	-4.638682	1.55	274.5	2014-09-24	14:36:29
1316	50.742389	-4.638697	1.06	274.6	2014-09-24	14:36:30
1317	50.742389	-4.63871	0.88	265.7	2014-09-24	14:36:31
1318	50.74239	-4.638725	1.08	278.9	2014-09-24	14:36:32
1319	50.742391	-4.638732	0.26	276.1	2014-09-24	14:36:34
1320	50.742391	-4.638732	0.01	0	2014-09-24	14:36:35
1321	50.742391	-4.638732	0.03	31.3	2014-09-24	14:36:36
1322	50.742388	-4.638724	0.67	121.8	2014-09-24	14:36:37
1323	50.742386	-4.63872	0.32	128.3	2014-09-24	14:36:38
1324	50.742386	-4.63872	0.01	270	2014-09-24	14:36:39
1325	50.742386	-4.63872	0.01	233.4	2014-09-24	14:36:40
1326	50.742386	-4.638721	0.02	196.6	2014-09-24	14:36:41
1327	50.742386	-4.638721	0.03	231.7	2014-09-24	14:36:43
1328	50.742386	-4.638722	0.08	270	2014-09-24	14:36:44
1329	50.742386	-4.638725	0.09	267	2014-09-24	14:36:46
1330	50.742385	-4.638726	0.07	237.1	2014-09-24	14:36:47
1331	50.742385	-4.638726	0.01	147.7	2014-09-24	14:36:48
1332	50.742381	-4.638716	0.8	121.7	2014-09-24	14:36:49
1333	50.742378	-4.638709	0.61	125.6	2014-09-24	14:36:50
1334	50.742375	-4.63871	0.33	191.2	2014-09-24	14:36:51
1335	50.742374	-4.638717	0.52	250.2	2014-09-24	14:36:52
1336	50.742371	-4.638724	0.58	242.2	2014-09-24	14:36:53
1337	50.742369	-4.638733	0.7	247.4	2014-09-24	14:36:54
1338	50.742368	-4.63874	0.23	257	2014-09-24	14:36:56
1339	50.742368	-4.63874	0.04	171.3	2014-09-24	14:36:57
1340	50.742367	-4.638739	0.02	142	2014-09-24	14:36:59
1341	50.742367	-4.638738	0.04	102.1	2014-09-24	14:37:00
1342	50.742367	-4.638738	0.05	114.9	2014-09-24	14:37:01
1343	50.742367	-4.638737	0.06	120.2	2014-09-24	14:37:02
1344	50.742366	-4.638736	0.07	131.5	2014-09-24	14:37:03
1345	50.742366	-4.638736	0.04	133.2	2014-09-24	14:37:04
1346	50.742355	-4.63873	1.27	161.8	2014-09-24	14:37:05
1347	50.742344	-4.638724	1.32	160.4	2014-09-24	14:37:06
1348	50.742342	-4.638714	0.76	110.9	2014-09-24	14:37:07
1349	50.742348	-4.638705	0.99	41.1	2014-09-24	14:37:08
1350	50.742355	-4.638701	0.82	19.7	2014-09-24	14:37:09
1351	50.742359	-4.638701	0.46	358.5	2014-09-24	14:37:10
1352	50.74236	-4.638702	0.08	334.7	2014-09-24	14:37:11
1353	50.74236	-4.638702	0.01	324.6	2014-09-24	14:37:12
1354	50.74236	-4.638693	0.6	95.3	2014-09-24	14:37:13
1355	50.74236	-4.638693	0	180	2014-09-24	14:37:15
1356	50.74236	-4.638693	0.02	119.6	2014-09-24	14:37:16
1357	50.742359	-4.638693	0.03	110.4	2014-09-24	14:37:17
1358	50.742359	-4.638692	0.02	119.6	2014-09-24	14:37:18
1359	50.742359	-4.638692	0.02	50.1	2014-09-24	14:37:19
1360	50.74236	-4.638692	0.02	69	2014-09-24	14:37:20
1361	50.74236	-4.638692	0.02	50.1	2014-09-24	14:37:21
1362	50.742359	-4.638692	0.02	147.7	2014-09-24	14:37:22
1363	50.742359	-4.638692	0.01	180	2014-09-24	14:37:23
1364	50.742359	-4.638691	0.01	90	2014-09-24	14:37:25
1365	50.742359	-4.638691	0.01	270	2014-09-24	14:37:26
1366	50.742359	-4.638691	0.02	60.4	2014-09-24	14:37:27
1367	50.74236	-4.638691	0.04	57.4	2014-09-24	14:37:28
1368	50.74236	-4.63869	0.03	32.3	2014-09-24	14:37:30
1369	50.74236	-4.638689	0.04	68.6	2014-09-24	14:37:32
1370	50.74236	-4.638689	0.01	90	2014-09-24	14:37:33
1371	50.74236	-4.638689	0	0	2014-09-24	14:37:34
1372	50.74236	-4.638689	0.01	90	2014-09-24	14:37:35
1373	50.74236	-4.638689	0.01	90	2014-09-24	14:37:36
1374	50.74236	-4.638688	0.02	90	2014-09-24	14:37:38
1375	50.74236	-4.638687	0.06	98.6	2014-09-24	14:37:39
1376	50.74236	-4.638686	0.07	115.2	2014-09-24	14:37:40
1377	50.74236	-4.638686	0.03	82.2	2014-09-24	14:37:42
1378	50.74236	-4.638685	0.01	90	2014-09-24	14:37:43
1379	50.74236	-4.638685	0.01	90	2014-09-24	14:37:44
1380	50.74236	-4.638685	0.03	180	2014-09-24	14:37:45
1381	50.74236	-4.638685	0.02	147.7	2014-09-24	14:37:46
1382	50.742359	-4.638684	0.05	134.2	2014-09-24	14:37:48
1383	50.742359	-4.638684	0.03	128.3	2014-09-24	14:37:49
1384	50.742359	-4.638683	0.02	147.7	2014-09-24	14:37:51
1385	50.742359	-4.638683	0.01	180	2014-09-24	14:37:52
1386	50.742358	-4.638683	0.01	119.6	2014-09-24	14:37:54
1387	50.742358	-4.638683	0.02	111	2014-09-24	14:37:55
1388	50.742358	-4.638683	0.02	161.5	2014-09-24	14:37:56
1389	50.742358	-4.638683	0.03	137.1	2014-09-24	14:37:57
1390	50.742358	-4.638682	0.02	162.4	2014-09-24	14:37:58
1391	50.742358	-4.638682	0.02	180	2014-09-24	14:37:59
1392	50.742357	-4.638682	0.02	139.3	2014-09-24	14:38:01
1393	50.742357	-4.638682	0.07	160.5	2014-09-24	14:38:02
1394	50.742356	-4.638682	0.06	167.9	2014-09-24	14:38:03
1395	50.742356	-4.638682	0.05	186.9	2014-09-24	14:38:04
1396	50.742356	-4.638682	0.03	203.3	2014-09-24	14:38:05
1397	50.742355	-4.638682	0.03	200	2014-09-24	14:38:07
1398	50.742355	-4.638682	0.02	180	2014-09-24	14:38:08
1399	50.742355	-4.638682	0.03	191.4	2014-09-24	14:38:09
1400	50.742354	-4.638682	0.07	151.8	2014-09-24	14:38:10
1401	50.742354	-4.638681	0.07	127.6	2014-09-24	14:38:11
1402	50.742353	-4.63868	0.1	156	2014-09-24	14:38:12
1403	50.742352	-4.63868	0.09	160.7	2014-09-24	14:38:13
1404	50.742352	-4.63868	0.03	147.7	2014-09-24	14:38:14
1405	50.742351	-4.638679	0.08	171.8	2014-09-24	14:38:15
1406	50.742351	-4.638679	0.07	165	2014-09-24	14:38:16
1407	50.74235	-4.638679	0.01	147.7	2014-09-24	14:38:18
1408	50.74235	-4.638679	0.01	147.7	2014-09-24	14:38:20
1409	50.74235	-4.638679	0.02	119.6	2014-09-24	14:38:21
1410	50.742349	-4.638671	0.55	107.8	2014-09-24	14:38:22
1411	50.742348	-4.638671	0.03	148.7	2014-09-24	14:38:23
1412	50.742348	-4.638671	0.03	180	2014-09-24	14:38:24
1413	50.742348	-4.638671	0.02	147.7	2014-09-24	14:38:26
1414	50.742347	-4.63867	0.18	147.7	2014-09-24	14:38:27
1415	50.742344	-4.638667	0.34	147.7	2014-09-24	14:38:28
1416	50.742347	-4.638654	0.99	67.8	2014-09-24	14:38:29
1417	50.74235	-4.638633	1.51	78.3	2014-09-24	14:38:30
1418	50.742347	-4.63859	3.05	95.8	2014-09-24	14:38:31
1419	50.742338	-4.638531	4.29	104.5	2014-09-24	14:38:32
1420	50.742325	-4.638477	4.03	110.7	2014-09-24	14:38:33
1421	50.742314	-4.638446	2.53	118.6	2014-09-24	14:38:34
1422	50.742307	-4.638433	1.2	129.8	2014-09-24	14:38:35
1423	50.742302	-4.638425	0.79	140.1	2014-09-24	14:38:36
1424	50.742296	-4.638419	0.78	145.4	2014-09-24	14:38:37
1425	50.74229	-4.638414	0.76	149.6	2014-09-24	14:38:38
1426	50.742285	-4.638415	0.55	189.9	2014-09-24	14:38:39
1427	50.742278	-4.638418	0.77	196.1	2014-09-24	14:38:40
1428	50.742277	-4.638418	0.13	169.9	2014-09-24	14:38:41
1429	50.742277	-4.638418	0.02	284.2	2014-09-24	14:38:43
1430	50.742282	-4.638428	0.85	303.9	2014-09-24	14:38:44
1431	50.742286	-4.638424	0.62	31.4	2014-09-24	14:38:45
1432	50.74229	-4.638387	2.6	80.5	2014-09-24	14:38:46
1433	50.742293	-4.638326	4.34	86.4	2014-09-24	14:38:47
1434	50.74229	-4.638254	5.06	93.5	2014-09-24	14:38:48
1435	50.742285	-4.638179	5.3	95.6	2014-09-24	14:38:49
1436	50.742296	-4.638108	5.19	76.6	2014-09-24	14:38:50
1437	50.742312	-4.638049	4.52	66.2	2014-09-24	14:38:51
1438	50.742316	-4.63799	4.14	84.7	2014-09-24	14:38:52
1439	50.74231	-4.637928	4.45	98.4	2014-09-24	14:38:53
1440	50.742301	-4.637864	4.64	103.2	2014-09-24	14:38:54
1441	50.74229	-4.637802	4.5	104.8	2014-09-24	14:38:55
1442	50.74228	-4.637737	4.68	103.5	2014-09-24	14:38:56
1443	50.742278	-4.637675	4.36	92.8	2014-09-24	14:38:57
1444	50.742284	-4.637624	3.69	81.3	2014-09-24	14:38:58
1445	50.742286	-4.637571	3.73	85.4	2014-09-24	14:38:59
1446	50.742285	-4.637515	3.92	92.2	2014-09-24	14:39:00
1447	50.742283	-4.637461	3.81	92.8	2014-09-24	14:39:01
1448	50.742281	-4.637409	3.72	93.9	2014-09-24	14:39:02
1449	50.742278	-4.637362	3.27	95.6	2014-09-24	14:39:03
1450	50.742277	-4.63733	2.29	91.9	2014-09-24	14:39:04
1451	50.742278	-4.637307	1.65	86.4	2014-09-24	14:39:05
1452	50.742278	-4.637282	1.75	89.7	2014-09-24	14:39:06
1453	50.742279	-4.637255	1.92	87.2	2014-09-24	14:39:07
1454	50.742281	-4.637237	0.63	81.1	2014-09-24	14:39:09
1455	50.742281	-4.637247	0.68	270	2014-09-24	14:39:10
1456	50.742282	-4.637261	1	274.9	2014-09-24	14:39:11
1457	50.742281	-4.637288	1.89	267.2	2014-09-24	14:39:12
1458	50.742279	-4.637312	1.74	262.3	2014-09-24	14:39:13
1459	50.742278	-4.637341	2.02	267.4	2014-09-24	14:39:14
1460	50.742277	-4.637367	1.88	266.3	2014-09-24	14:39:15
1461	50.742274	-4.637385	1.29	257	2014-09-24	14:39:16
1462	50.742274	-4.637394	0.65	269.1	2014-09-24	14:39:17
1463	50.742274	-4.637403	0.61	270.9	2014-09-24	14:39:18
1464	50.742274	-4.637408	0.36	267	2014-09-24	14:39:19
1465	50.742274	-4.63741	0.17	266.9	2014-09-24	14:39:20
1466	50.742274	-4.637412	0.07	258.9	2014-09-24	14:39:22
1467	50.742273	-4.637416	0.23	255.5	2014-09-24	14:39:23
1468	50.742272	-4.637433	1.24	264	2014-09-24	14:39:24
1469	50.742271	-4.637451	1.24	263.1	2014-09-24	14:39:25
1470	50.742268	-4.637468	1.24	255.2	2014-09-24	14:39:26
1471	50.742264	-4.637485	1.28	252.2	2014-09-24	14:39:27
1472	50.742261	-4.637506	1.53	255.2	2014-09-24	14:39:28
1473	50.742257	-4.637526	1.45	253.5	2014-09-24	14:39:29
1474	50.742257	-4.63754	1.03	266.3	2014-09-24	14:39:30
1475	50.742257	-4.637545	0.36	277.4	2014-09-24	14:39:31
1476	50.742256	-4.63757	1.77	265.8	2014-09-24	14:39:32
1477	50.742255	-4.637596	1.8	266.7	2014-09-24	14:39:33
1478	50.742254	-4.637616	1.42	266.2	2014-09-24	14:39:34
1479	50.742251	-4.637628	0.91	246.9	2014-09-24	14:39:35
1480	50.74225	-4.637632	0.28	260.2	2014-09-24	14:39:36
1481	50.742247	-4.637645	0.98	248.4	2014-09-24	14:39:37
1482	50.742247	-4.637649	0.3	257.5	2014-09-24	14:39:38
1483	50.742247	-4.637667	1.24	270.4	2014-09-24	14:39:39
1484	50.742247	-4.637678	0.83	274.5	2014-09-24	14:39:40
1485	50.742247	-4.637682	0.27	266	2014-09-24	14:39:41
1486	50.742246	-4.637698	1.13	263.4	2014-09-24	14:39:42
1487	50.74225	-4.637713	1.15	292.4	2014-09-24	14:39:43
1488	50.74225	-4.637718	0.31	264.8	2014-09-24	14:39:44
1489	50.742248	-4.637676	2.97	94.1	2014-09-24	14:39:45
1490	50.742242	-4.637614	4.35	98.4	2014-09-24	14:39:46
1491	50.742235	-4.637546	4.89	99.8	2014-09-24	14:39:47
1492	50.742231	-4.637472	5.22	94.9	2014-09-24	14:39:48
1493	50.742237	-4.637402	5.01	81.6	2014-09-24	14:39:49
1494	50.742252	-4.637342	4.53	69	2014-09-24	14:39:50
1495	50.74227	-4.637281	4.72	64.7	2014-09-24	14:39:51
1496	50.742278	-4.637219	4.5	77.7	2014-09-24	14:39:52
1497	50.742272	-4.637161	4.14	99.9	2014-09-24	14:39:53
1498	50.742264	-4.637105	4.02	102.9	2014-09-24	14:39:54
1499	50.742256	-4.637053	3.83	103.1	2014-09-24	14:39:55
1500	50.742302	-4.637241	1.09	291.1	2014-09-24	14:40:08
1501	50.742299	-4.637243	0.44	203.1	2014-09-24	14:40:09
1502	50.742295	-4.637262	1.41	252.6	2014-09-24	14:40:10
1503	50.742295	-4.637288	1.81	269.1	2014-09-24	14:40:11
1504	50.74229	-4.637303	1.15	245	2014-09-24	14:40:12
1505	50.742285	-4.637313	0.88	231.9	2014-09-24	14:40:13
1506	50.742282	-4.637331	1.35	255.2	2014-09-24	14:40:14
1507	50.742281	-4.637355	1.65	266.8	2014-09-24	14:40:15
1508	50.742281	-4.637373	1.28	267.5	2014-09-24	14:40:16
1509	50.742278	-4.637386	0.98	251.6	2014-09-24	14:40:17
1510	50.742277	-4.637406	1.44	265.6	2014-09-24	14:40:18
1511	50.742278	-4.637431	1.73	273.7	2014-09-24	14:40:19
1512	50.74228	-4.637454	1.6	277.7	2014-09-24	14:40:20
1513	50.74228	-4.637471	1.26	267.5	2014-09-24	14:40:21
1514	50.742279	-4.637489	1.22	269.1	2014-09-24	14:40:22
1515	50.742279	-4.637508	1.32	269.6	2014-09-24	14:40:23
1516	50.742278	-4.637523	1.13	260	2014-09-24	14:40:24
1517	50.742276	-4.637538	1.05	261.8	2014-09-24	14:40:25
1518	50.742275	-4.637556	1.26	262.3	2014-09-24	14:40:26
1519	50.742273	-4.637575	1.38	262.2	2014-09-24	14:40:27
1520	50.742274	-4.637598	1.63	272	2014-09-24	14:40:28
1521	50.742274	-4.637625	1.85	271.8	2014-09-24	14:40:29
1522	50.742273	-4.637646	1.51	266.4	2014-09-24	14:40:30
1523	50.742272	-4.637661	1.04	259.6	2014-09-24	14:40:31
1524	50.74227	-4.637675	1.05	261.8	2014-09-24	14:40:32
1525	50.742268	-4.63769	1.04	256.5	2014-09-24	14:40:33
1526	50.742268	-4.637707	1.22	271.8	2014-09-24	14:40:34
1527	50.742268	-4.637721	1.02	268.4	2014-09-24	14:40:35
1528	50.742266	-4.637737	1.13	259.5	2014-09-24	14:40:36
1529	50.742266	-4.637755	1.27	267.1	2014-09-24	14:40:37
1530	50.742265	-4.637774	1.34	266	2014-09-24	14:40:38
1531	50.742266	-4.637791	1.23	274.4	2014-09-24	14:40:39
1532	50.742266	-4.637802	0.77	271.3	2014-09-24	14:40:40
1533	50.742267	-4.637814	0.85	275.7	2014-09-24	14:40:41
1534	50.742267	-4.637831	1.18	273.1	2014-09-24	14:40:42
1535	50.742267	-4.637852	1.46	269.3	2014-09-24	14:40:43
1536	50.742268	-4.637868	1.16	275.1	2014-09-24	14:40:44
1537	50.742268	-4.637885	1.16	269.1	2014-09-24	14:40:45
1538	50.742269	-4.6379	1.09	279.4	2014-09-24	14:40:46
1539	50.742269	-4.637917	1.21	269.6	2014-09-24	14:40:47
1540	50.74227	-4.637934	1.2	275.8	2014-09-24	14:40:48
1541	50.742271	-4.637948	0.99	271.6	2014-09-24	14:40:49
1542	50.742273	-4.637963	1.06	284.7	2014-09-24	14:40:50
1543	50.742275	-4.63798	1.21	279.3	2014-09-24	14:40:51
1544	50.742276	-4.637998	1.24	275.6	2014-09-24	14:40:52
1545	50.742278	-4.638009	0.87	286.1	2014-09-24	14:40:53
1546	50.742282	-4.638021	0.91	296.7	2014-09-24	14:40:54
1547	50.742286	-4.638038	1.26	289.4	2014-09-24	14:40:55
1548	50.742287	-4.638054	1.14	280.8	2014-09-24	14:40:56
1549	50.74229	-4.63807	1.15	283.6	2014-09-24	14:40:57
1550	50.742293	-4.638082	0.93	292.5	2014-09-24	14:40:58
1551	50.742292	-4.638077	0.39	112.2	2014-09-24	14:40:59
1552	50.742288	-4.63807	0.67	132.6	2014-09-24	14:41:00
1553	50.742285	-4.638074	0.38	228.3	2014-09-24	14:41:01
1554	50.742283	-4.638078	0.44	226.9	2014-09-24	14:41:02
1555	50.742282	-4.638076	0.19	120.3	2014-09-24	14:41:03
1556	50.742284	-4.638057	1.34	78.3	2014-09-24	14:41:04
1557	50.742285	-4.638013	3.12	88.8	2014-09-24	14:41:05
1558	50.742282	-4.637951	4.38	93.8	2014-09-24	14:41:06
1559	50.74228	-4.637877	5.25	92.5	2014-09-24	14:41:07
1560	50.742268	-4.637797	5.74	103.5	2014-09-24	14:41:08
1561	50.742255	-4.637722	5.52	105.1	2014-09-24	14:41:09
1562	50.742242	-4.637647	5.48	105.7	2014-09-24	14:41:10
1563	50.742225	-4.637571	5.67	109	2014-09-24	14:41:11
1564	50.742216	-4.637503	4.87	102.1	2014-09-24	14:41:12
1565	50.742218	-4.637445	4.09	87.8	2014-09-24	14:41:13
1566	50.742226	-4.637392	3.84	76.6	2014-09-24	14:41:14
1567	50.742232	-4.637335	4.11	79.5	2014-09-24	14:41:15
1568	50.742243	-4.637271	4.68	75	2014-09-24	14:41:16
1569	50.74226	-4.637203	5.12	68.1	2014-09-24	14:41:17
1570	50.742281	-4.63714	5.01	62.8	2014-09-24	14:41:18
1571	50.742304	-4.637074	5.29	61.4	2014-09-24	14:41:19
1572	50.742328	-4.637011	5.18	58.3	2014-09-24	14:41:20
1573	50.742345	-4.636954	4.48	65	2014-09-24	14:41:21
1574	50.742364	-4.636895	4.61	62.9	2014-09-24	14:41:22
1575	50.742381	-4.63686	3.11	54	2014-09-24	14:41:23
1576	50.742383	-4.636844	1.12	78	2014-09-24	14:41:24
1577	50.742383	-4.636838	0.43	82.5	2014-09-24	14:41:25
1578	50.742387	-4.636842	0.49	328.9	2014-09-24	14:41:26
1579	50.74239	-4.63685	0.63	297.3	2014-09-24	14:41:27
1580	50.74239	-4.63686	0.75	273.6	2014-09-24	14:41:28
1581	50.742388	-4.636874	1.01	260.4	2014-09-24	14:41:29
1582	50.742387	-4.636889	1.01	263.1	2014-09-24	14:41:30
1583	50.742387	-4.636902	0.97	269.5	2014-09-24	14:41:31
1584	50.742388	-4.636917	1	272.7	2014-09-24	14:41:32
1585	50.74239	-4.636932	1.12	285.9	2014-09-24	14:41:33
1586	50.742396	-4.636948	1.26	297.4	2014-09-24	14:41:34
1587	50.7424	-4.636962	1.12	298.5	2014-09-24	14:41:35
1588	50.742406	-4.63698	1.45	295.1	2014-09-24	14:41:36
1589	50.742408	-4.637002	1.54	278.4	2014-09-24	14:41:37
1590	50.742402	-4.637017	1.26	238.7	2014-09-24	14:41:38
1591	50.742398	-4.637031	1.05	246	2014-09-24	14:41:39
1592	50.742397	-4.637043	0.89	257.9	2014-09-24	14:41:40
1593	50.742391	-4.63704	0.64	157.6	2014-09-24	14:41:41
1594	50.742383	-4.637039	0.94	174.2	2014-09-24	14:41:42
1595	50.742376	-4.637049	1.02	225.1	2014-09-24	14:41:43
1596	50.742368	-4.637053	0.93	196.5	2014-09-24	14:41:44
1597	50.742359	-4.637054	1.03	186.9	2014-09-24	14:41:45
1598	50.742353	-4.637065	1.02	225.3	2014-09-24	14:41:46
1599	50.742347	-4.637081	1.33	239.1	2014-09-24	14:41:47
1600	50.742341	-4.6371	1.48	244.6	2014-09-24	14:41:48
1601	50.742336	-4.63712	1.49	249.5	2014-09-24	14:41:49
1602	50.742331	-4.637137	1.36	245.7	2014-09-24	14:41:50
1603	50.742325	-4.637154	1.38	241.3	2014-09-24	14:41:51
1604	50.742319	-4.637173	1.49	239.9	2014-09-24	14:41:52
1605	50.742314	-4.637191	1.4	247.8	2014-09-24	14:41:53
1606	50.742309	-4.63721	1.4	248.4	2014-09-24	14:41:54
1607	50.742302	-4.637224	1.3	233.4	2014-09-24	14:41:55
1608	50.742296	-4.637239	1.25	235.5	2014-09-24	14:41:56
1609	50.742291	-4.637257	1.37	247.6	2014-09-24	14:41:57
1610	50.742288	-4.63728	1.68	257.8	2014-09-24	14:41:58
1611	50.742285	-4.637307	1.89	258.3	2014-09-24	14:41:59
1612	50.742281	-4.637326	1.45	253.6	2014-09-24	14:42:00
1613	50.742276	-4.637339	1.03	239	2014-09-24	14:42:01
1614	50.742272	-4.637354	1.19	245	2014-09-24	14:42:02
1615	50.742268	-4.637371	1.22	253.2	2014-09-24	14:42:03
1616	50.742264	-4.637388	1.35	246.8	2014-09-24	14:42:04
1617	50.74226	-4.637411	1.63	256.1	2014-09-24	14:42:05
1618	50.742257	-4.637432	1.54	256.6	2014-09-24	14:42:06
1619	50.742253	-4.637445	1.02	243.5	2014-09-24	14:42:07
1620	50.74225	-4.637459	1.04	250.1	2014-09-24	14:42:08
1621	50.742248	-4.637473	0.99	259.2	2014-09-24	14:42:09
1622	50.742248	-4.637471	0.15	90	2014-09-24	14:42:10
1623	50.742246	-4.637468	0.28	129.9	2014-09-24	14:42:11
1624	50.742244	-4.637477	0.73	250.6	2014-09-24	14:42:12
1625	50.742244	-4.637492	1.03	270.6	2014-09-24	14:42:13
1626	50.742242	-4.63751	1.3	258.8	2014-09-24	14:42:14
1627	50.742239	-4.637527	1.2	254.3	2014-09-24	14:42:15
1628	50.742237	-4.637539	0.88	255.9	2014-09-24	14:42:16
1629	50.742233	-4.637555	1.22	248	2014-09-24	14:42:17
1630	50.742232	-4.637576	1.48	265.6	2014-09-24	14:42:18
1631	50.742233	-4.637598	1.54	274.2	2014-09-24	14:42:19
1632	50.742232	-4.637613	1.07	261.5	2014-09-24	14:42:20
1633	50.742227	-4.637618	0.65	214.1	2014-09-24	14:42:21
1634	50.742225	-4.637628	0.77	252.3	2014-09-24	14:42:22
1635	50.742225	-4.637639	0.79	271.4	2014-09-24	14:42:23
1636	50.742224	-4.637639	0.07	134.7	2014-09-24	14:42:24
1637	50.742221	-4.63765	0.87	246.1	2014-09-24	14:42:25
1638	50.74222	-4.63767	1.42	266.6	2014-09-24	14:42:26
1639	50.742223	-4.637687	1.24	281.3	2014-09-24	14:42:27
1640	50.742227	-4.637706	1.42	289.6	2014-09-24	14:42:28
1641	50.74223	-4.637728	1.6	284.5	2014-09-24	14:42:29
1642	50.742231	-4.637742	0.97	271.1	2014-09-24	14:42:30
1643	50.74223	-4.637751	0.61	264.8	2014-09-24	14:42:31
1644	50.742229	-4.63776	0.7	255.2	2014-09-24	14:42:32
1645	50.742229	-4.637769	0.58	271.9	2014-09-24	14:42:33
1646	50.742232	-4.637785	1.17	285.7	2014-09-24	14:42:34
1647	50.742235	-4.637804	1.4	285.9	2014-09-24	14:42:35
1648	50.742237	-4.63782	1.18	281.9	2014-09-24	14:42:36
1649	50.74224	-4.637839	1.37	283	2014-09-24	14:42:37
1650	50.742243	-4.637858	1.41	286.2	2014-09-24	14:42:38
1651	50.742245	-4.637871	0.95	283	2014-09-24	14:42:39
1652	50.742244	-4.637879	0.56	255.5	2014-09-24	14:42:40
1653	50.742241	-4.637882	0.43	205.7	2014-09-24	14:42:41
1654	50.742239	-4.637894	0.86	259.4	2014-09-24	14:42:42
1655	50.742242	-4.637912	1.3	284.5	2014-09-24	14:42:43
1656	50.742244	-4.637929	1.21	279.3	2014-09-24	14:42:44
1657	50.742245	-4.637948	1.37	273.9	2014-09-24	14:42:45
1658	50.742244	-4.637968	1.41	267.7	2014-09-24	14:42:46
1659	50.742244	-4.637974	0.42	261	2014-09-24	14:42:47
1660	50.742243	-4.637972	0.15	122.8	2014-09-24	14:42:48
1661	50.742242	-4.637964	0.56	96.7	2014-09-24	14:42:49
1662	50.742243	-4.637961	0.24	78.8	2014-09-24	14:42:50
1663	50.742243	-4.637959	0.07	71.8	2014-09-24	14:42:52
1664	50.742241	-4.637949	0.38	112.2	2014-09-24	14:42:54
1665	50.742241	-4.637948	0.04	39.2	2014-09-24	14:42:56
1666	50.742241	-4.637947	0.04	105	2014-09-24	14:42:58
1667	50.74224	-4.637958	0.76	264.4	2014-09-24	14:42:59
1668	50.742238	-4.637963	0.39	236.5	2014-09-24	14:43:00
1669	50.742239	-4.637961	0.1	66.9	2014-09-24	14:43:01
1670	50.742239	-4.637947	1.03	90	2014-09-24	14:43:02
1671	50.742239	-4.637946	0.1	49.9	2014-09-24	14:43:03
1672	50.742239	-4.637945	0.01	128.3	2014-09-24	14:43:04
1673	50.742238	-4.637952	0.51	252	2014-09-24	14:43:05
1674	50.742237	-4.637966	0.98	264.6	2014-09-24	14:43:06
1675	50.742236	-4.637981	1.01	266.8	2014-09-24	14:43:07
1676	50.742236	-4.637996	1.1	269.5	2014-09-24	14:43:08
1677	50.742235	-4.63801	1.02	262.6	2014-09-24	14:43:09
1678	50.742236	-4.638027	1.16	272.3	2014-09-24	14:43:10
1679	50.742235	-4.638042	1.04	264.3	2014-09-24	14:43:11
1680	50.742234	-4.638055	0.97	268.9	2014-09-24	14:43:12
1681	50.742236	-4.638076	1.46	277	2014-09-24	14:43:13
1682	50.742236	-4.638095	1.32	270.4	2014-09-24	14:43:14
1683	50.742236	-4.638109	1.03	268.5	2014-09-24	14:43:15
1684	50.742237	-4.638126	1.21	273.1	2014-09-24	14:43:16
1685	50.742238	-4.638142	1.11	279.2	2014-09-24	14:43:17
1686	50.742237	-4.638152	0.73	259.8	2014-09-24	14:43:18
1687	50.742238	-4.638169	1.16	273.7	2014-09-24	14:43:19
1688	50.74224	-4.638192	1.65	279.5	2014-09-24	14:43:20
1689	50.742242	-4.638211	1.41	279.5	2014-09-24	14:43:21
1690	50.742244	-4.638222	0.79	282.9	2014-09-24	14:43:22
1691	50.742245	-4.638234	0.82	283.9	2014-09-24	14:43:23
1692	50.742247	-4.63825	1.14	276.6	2014-09-24	14:43:24
1693	50.742247	-4.638266	1.18	271.8	2014-09-24	14:43:25
1694	50.742249	-4.638278	0.88	284.8	2014-09-24	14:43:26
1695	50.742251	-4.638285	0.55	297.5	2014-09-24	14:43:27
1696	50.742253	-4.638295	0.71	287.6	2014-09-24	14:43:28
1697	50.742256	-4.638305	0.79	292.9	2014-09-24	14:43:29
1698	50.742255	-4.638309	0.14	256.9	2014-09-24	14:43:31
1699	50.742255	-4.638309	0.02	270	2014-09-24	14:43:32
1700	50.742255	-4.63831	0.05	270	2014-09-24	14:43:33
1701	50.742256	-4.638311	0.07	301.8	2014-09-24	14:43:34
1702	50.742255	-4.638312	0.04	219.2	2014-09-24	14:43:36
1703	50.742255	-4.638312	0.02	212.3	2014-09-24	14:43:37
1704	50.742255	-4.638312	0.02	180	2014-09-24	14:43:38
1705	50.742253	-4.638306	0.44	121.8	2014-09-24	14:43:39
1706	50.742252	-4.6383	0.47	96.8	2014-09-24	14:43:40
1707	50.742252	-4.638291	0.62	95.1	2014-09-24	14:43:41
1708	50.742254	-4.638286	0.42	55.2	2014-09-24	14:43:42
1709	50.742257	-4.638283	0.43	33	2014-09-24	14:43:43
1710	50.742262	-4.638281	0.58	12.9	2014-09-24	14:43:44
1711	50.742267	-4.638272	0.84	50.7	2014-09-24	14:43:45
1712	50.742269	-4.638247	1.76	81.2	2014-09-24	14:43:46
1713	50.742268	-4.6382	3.32	92.9	2014-09-24	14:43:47
1714	50.742265	-4.638139	4.3	95	2014-09-24	14:43:48
1715	50.742261	-4.638068	5.04	93.9	2014-09-24	14:43:49
1716	50.742264	-4.637993	5.3	86.4	2014-09-24	14:43:50
1717	50.742279	-4.637935	4.35	68	2014-09-24	14:43:51
1718	50.742291	-4.637886	3.75	68.9	2014-09-24	14:43:52
1719	50.742297	-4.637822	4.54	82.4	2014-09-24	14:43:53
1720	50.742303	-4.637758	4.59	80.6	2014-09-24	14:43:54
1721	50.74231	-4.637695	4.49	81.1	2014-09-24	14:43:55
1722	50.742303	-4.637661	2.51	106.7	2014-09-24	14:43:56
1723	50.742296	-4.637662	0.81	185.4	2014-09-24	14:43:57
1724	50.742293	-4.637695	1.21	261.6	2014-09-24	14:43:59
1725	50.742295	-4.637738	3.03	275	2014-09-24	14:44:00
1726	50.742298	-4.637774	2.51	278.1	2014-09-24	14:44:01
1727	50.742304	-4.637804	2.23	286.5	2014-09-24	14:44:02
1728	50.742307	-4.637825	1.54	281.9	2014-09-24	14:44:03
1729	50.74231	-4.637849	1.69	281.8	2014-09-24	14:44:04
1730	50.742314	-4.637873	1.74	284.9	2014-09-24	14:44:05
1731	50.742316	-4.637883	0.74	289	2014-09-24	14:44:06
1732	50.742316	-4.637885	0.17	254.6	2014-09-24	14:44:07
1733	50.742316	-4.637894	0.65	271.6	2014-09-24	14:44:08
1734	50.742319	-4.637907	0.96	289.9	2014-09-24	14:44:09
1735	50.742324	-4.637925	1.39	292.1	2014-09-24	14:44:10
1736	50.74233	-4.637947	1.65	295.1	2014-09-24	14:44:11
1737	50.742335	-4.637962	1.24	297.4	2014-09-24	14:44:12
1738	50.74234	-4.637976	1.1	297.9	2014-09-24	14:44:13
1739	50.742344	-4.637985	0.84	307.1	2014-09-24	14:44:14
1740	50.742348	-4.637989	0.51	327.1	2014-09-24	14:44:15
1741	50.742352	-4.637994	0.55	320.9	2014-09-24	14:44:16
1742	50.742355	-4.638	0.52	313.2	2014-09-24	14:44:17
1743	50.742356	-4.637999	0.14	32.3	2014-09-24	14:44:18
1744	50.742353	-4.637991	0.63	118.3	2014-09-24	14:44:19
1745	50.74235	-4.637984	0.6	129.4	2014-09-24	14:44:20
1746	50.742346	-4.637979	0.55	136.7	2014-09-24	14:44:21
1747	50.742344	-4.637978	0.27	173.8	2014-09-24	14:44:22
1748	50.742343	-4.637983	0.33	260.3	2014-09-24	14:44:23
1749	50.742343	-4.637983	0.02	129.9	2014-09-24	14:44:24
1750	50.742345	-4.637971	0.87	74.4	2014-09-24	14:44:25
1751	50.742346	-4.637972	0.05	285.5	2014-09-24	14:44:27
1752	50.742346	-4.637991	1.33	270.8	2014-09-24	14:44:28
1753	50.742345	-4.638003	0.88	261.4	2014-09-24	14:44:29
1754	50.742342	-4.638018	1.04	253.9	2014-09-24	14:44:30
1755	50.74234	-4.638033	1.07	260	2014-09-24	14:44:31
1756	50.742338	-4.638044	0.84	254.5	2014-09-24	14:44:32
1757	50.742338	-4.638053	0.61	270.8	2014-09-24	14:44:33
1758	50.742339	-4.638057	0.31	289.5	2014-09-24	14:44:34
1759	50.742337	-4.638056	0.14	170.1	2014-09-24	14:44:36
1760	50.742337	-4.638061	0.17	279.5	2014-09-24	14:44:38
1761	50.742335	-4.638046	1.1	105.3	2014-09-24	14:44:39
1762	50.74233	-4.638036	0.46	126.8	2014-09-24	14:44:41
1763	50.742327	-4.638042	0.53	232.9	2014-09-24	14:44:42
1764	50.742328	-4.63805	0.63	276.8	2014-09-24	14:44:43
1765	50.742329	-4.638058	0.55	287.9	2014-09-24	14:44:44
1766	50.742328	-4.638058	0.14	175.1	2014-09-24	14:44:45
1767	50.742324	-4.638052	0.62	137	2014-09-24	14:44:46
1768	50.74232	-4.638048	0.23	144.6	2014-09-24	14:44:48
1769	50.742319	-4.638043	0.37	111.8	2014-09-24	14:44:49
1770	50.742316	-4.638034	0.7	118.7	2014-09-24	14:44:50
1771	50.742313	-4.638028	0.29	133.8	2014-09-24	14:44:52
1772	50.742311	-4.638034	0.44	251.6	2014-09-24	14:44:53
1773	50.74231	-4.638038	0.32	238.3	2014-09-24	14:44:54
1774	50.742309	-4.638035	0.12	108.4	2014-09-24	14:44:56
1775	50.742307	-4.638039	0.42	231.1	2014-09-24	14:44:57
1776	50.742304	-4.638041	0.32	195	2014-09-24	14:44:58
1777	50.742303	-4.638035	0.43	110.4	2014-09-24	14:44:59
1778	50.742301	-4.638031	0.33	118.2	2014-09-24	14:45:00
1779	50.742299	-4.638027	0.32	134.3	2014-09-24	14:45:01
1780	50.742298	-4.638023	0.33	113.2	2014-09-24	14:45:02
1781	50.742298	-4.638022	0.04	121.3	2014-09-24	14:45:04
1782	50.742298	-4.638023	0.08	334.7	2014-09-24	14:45:05
1783	50.742299	-4.638022	0.04	45.6	2014-09-24	14:45:06
1784	50.742299	-4.638022	0.04	77.9	2014-09-24	14:45:07
1785	50.742301	-4.638029	0.61	300.1	2014-09-24	14:45:08
1786	50.742304	-4.638035	0.51	300.5	2014-09-24	14:45:09
1787	50.742304	-4.638036	0.04	297.8	2014-09-24	14:45:10
1788	50.742305	-4.638023	0.88	85.1	2014-09-24	14:45:11
1789	50.742303	-4.638015	0.6	108.3	2014-09-24	14:45:12
1790	50.742301	-4.638006	0.69	110.4	2014-09-24	14:45:13
1791	50.742301	-4.638002	0.32	83.4	2014-09-24	14:45:14
1792	50.742305	-4.638008	0.63	318.1	2014-09-24	14:45:15
1793	50.742312	-4.63802	1.17	311.4	2014-09-24	14:45:16
1794	50.742321	-4.638028	1.14	328.7	2014-09-24	14:45:17
1795	50.74233	-4.638036	1.08	332.2	2014-09-24	14:45:18
1796	50.742338	-4.638045	1.15	324.9	2014-09-24	14:45:19
1797	50.742349	-4.638059	1.53	320.9	2014-09-24	14:45:20
1798	50.742361	-4.638067	1.53	336.8	2014-09-24	14:45:21
1799	50.742374	-4.638064	1.39	9.1	2014-09-24	14:45:22
1800	50.742385	-4.638061	1.27	8.6	2014-09-24	14:45:23
1801	50.742394	-4.638056	1.07	22.7	2014-09-24	14:45:24
1802	50.742401	-4.638049	0.96	28.7	2014-09-24	14:45:25
1803	50.742408	-4.638054	0.78	334.4	2014-09-24	14:45:26
1804	50.742414	-4.638062	0.94	322.8	2014-09-24	14:45:27
1805	50.742422	-4.638074	1.23	317.2	2014-09-24	14:45:28
1806	50.742432	-4.638088	1.43	315.2	2014-09-24	14:45:29
1807	50.742443	-4.6381	1.52	324.9	2014-09-24	14:45:30
1808	50.742453	-4.638108	1.24	335.8	2014-09-24	14:45:31
1809	50.74246	-4.638116	1.03	325.5	2014-09-24	14:45:32
1810	50.742468	-4.638126	1.13	320.8	2014-09-24	14:45:33
1811	50.742477	-4.638131	1.06	339.4	2014-09-24	14:45:34
1812	50.742483	-4.638123	0.85	43.5	2014-09-24	14:45:35
1813	50.742483	-4.638109	1	89	2014-09-24	14:45:36
1814	50.742481	-4.638108	0.1	153.4	2014-09-24	14:45:38
1815	50.742482	-4.638115	0.48	272.2	2014-09-24	14:45:39
1816	50.742483	-4.638122	0.54	289.2	2014-09-24	14:45:40
1817	50.742483	-4.638128	0.46	272.4	2014-09-24	14:45:41
1818	50.742483	-4.638128	0.03	156.7	2014-09-24	14:45:42
1819	50.742483	-4.638116	0.84	91.9	2014-09-24	14:45:43
1820	50.742483	-4.638115	0.04	48.9	2014-09-24	14:45:45
1821	50.742483	-4.638115	0.03	90	2014-09-24	14:45:46
1822	50.742483	-4.638115	0.05	142	2014-09-24	14:45:47
1823	50.742481	-4.638099	1.15	102.2	2014-09-24	14:45:48
1824	50.742479	-4.63808	1.34	98.8	2014-09-24	14:45:49
1825	50.742475	-4.63807	0.84	124.4	2014-09-24	14:45:50
1826	50.74247	-4.638069	0.48	169.4	2014-09-24	14:45:51
1827	50.742469	-4.638074	0.38	249.7	2014-09-24	14:45:52
1828	50.74247	-4.638078	0.33	281.4	2014-09-24	14:45:53
1829	50.74247	-4.638079	0.04	237.4	2014-09-24	14:45:54
1830	50.742469	-4.638078	0.03	121	2014-09-24	14:45:55
1831	50.74247	-4.638081	0.2	280.7	2014-09-24	14:45:56
1832	50.74247	-4.638081	0.01	270	2014-09-24	14:45:57
1833	50.742468	-4.638072	0.68	103.4	2014-09-24	14:45:58
1834	50.742466	-4.638065	0.57	118.3	2014-09-24	14:45:59
1835	50.742464	-4.638061	0.37	132.9	2014-09-24	14:46:00
1836	50.742463	-4.63806	0.04	118.2	2014-09-24	14:46:01
1837	50.742461	-4.638046	1.05	102.8	2014-09-24	14:46:02
1838	50.742457	-4.638037	0.75	125.5	2014-09-24	14:46:03
1839	50.742453	-4.638039	0.49	196.9	2014-09-24	14:46:04
1840	50.74245	-4.638041	0.21	199.4	2014-09-24	14:46:06
1841	50.742448	-4.638035	0.46	111.2	2014-09-24	14:46:07
1842	50.742448	-4.638032	0.12	97	2014-09-24	14:46:09
1843	50.742448	-4.638017	1	90.5	2014-09-24	14:46:10
1844	50.742445	-4.638007	0.78	111.7	2014-09-24	14:46:11
1845	50.742446	-4.638006	0.08	25	2014-09-24	14:46:13
1846	50.742446	-4.638006	0.01	0	2014-09-24	14:46:14
1847	50.742447	-4.638007	0.07	340	2014-09-24	14:46:15
1848	50.742447	-4.638007	0.03	290.4	2014-09-24	14:46:16
1849	50.742444	-4.638009	0.19	206.2	2014-09-24	14:46:18
1850	50.742444	-4.637991	1.25	89.6	2014-09-24	14:46:19
1851	50.742443	-4.637986	0.37	107.6	2014-09-24	14:46:20
1852	50.742443	-4.637986	0.01	0	2014-09-24	14:46:22
1853	50.742441	-4.637982	0.21	128.4	2014-09-24	14:46:24
1854	50.742441	-4.637978	0.24	98.8	2014-09-24	14:46:25
1855	50.742441	-4.637978	0.01	180	2014-09-24	14:46:26
1856	50.74244	-4.637985	0.49	262.4	2014-09-24	14:46:27
1857	50.742441	-4.637989	0.27	298.8	2014-09-24	14:46:28
1858	50.742441	-4.637989	0.08	188.6	2014-09-24	14:46:29
1859	50.742442	-4.637977	0.83	78.3	2014-09-24	14:46:30
1860	50.742441	-4.637962	1.12	95.2	2014-09-24	14:46:31
1861	50.742439	-4.637952	0.71	111.8	2014-09-24	14:46:32
1862	50.742436	-4.637952	0.13	172.2	2014-09-24	14:46:34
1863	50.742436	-4.637951	0.08	162.7	2014-09-24	14:46:35
1864	50.742432	-4.637943	0.7	125.8	2014-09-24	14:46:36
1865	50.74243	-4.637938	0.43	126.4	2014-09-24	14:46:37
1866	50.742429	-4.637934	0.33	113.4	2014-09-24	14:46:38
1867	50.74243	-4.637914	1.43	84.4	2014-09-24	14:46:39
1868	50.742436	-4.637894	1.61	62.7	2014-09-24	14:46:40
1869	50.742443	-4.637879	1.27	53.5	2014-09-24	14:46:41
1870	50.742446	-4.637865	1.05	70.4	2014-09-24	14:46:42
1871	50.742448	-4.63784	1.75	85.1	2014-09-24	14:46:43
1872	50.742448	-4.637797	3.06	89.5	2014-09-24	14:46:44
1873	50.742442	-4.637734	4.45	98.6	2014-09-24	14:46:45
1874	50.742447	-4.637662	5.11	84.4	2014-09-24	14:46:46
1875	50.742464	-4.637596	5.07	67.4	2014-09-24	14:46:47
1876	50.74248	-4.637531	4.86	69.2	2014-09-24	14:46:48
1877	50.742493	-4.637458	5.4	73.9	2014-09-24	14:46:49
1878	50.742509	-4.63738	5.78	72.3	2014-09-24	14:46:50
1879	50.742535	-4.637311	5.65	58.5	2014-09-24	14:46:51
1880	50.74255	-4.637248	4.73	70.1	2014-09-24	14:46:52
1881	50.742545	-4.637174	5.24	96.1	2014-09-24	14:46:53
1882	50.742538	-4.637099	5.33	97.9	2014-09-24	14:46:54
1883	50.742531	-4.637023	5.43	98	2014-09-24	14:46:55
1884	50.742479	-4.636721	2.76	105.4	2014-09-24	14:47:03
1885	50.74248	-4.636833	7.91	270.8	2014-09-24	14:47:04
1886	50.742478	-4.636888	3.87	266.5	2014-09-24	14:47:05
1887	50.742486	-4.636984	6.82	278	2014-09-24	14:47:06
1888	50.742484	-4.637024	2.86	265	2014-09-24	14:47:07
1889	50.742487	-4.637095	5.01	273.5	2014-09-24	14:47:08
1890	50.742486	-4.637146	3.59	268.7	2014-09-24	14:47:09
1891	50.742484	-4.637169	1.57	262.2	2014-09-24	14:47:10
1892	50.742481	-4.637179	0.82	244.5	2014-09-24	14:47:11
1893	50.742477	-4.637197	1.32	250.2	2014-09-24	14:47:12
1894	50.742474	-4.637218	1.55	257.5	2014-09-24	14:47:13
1895	50.74247	-4.637226	0.69	232.3	2014-09-24	14:47:14
1896	50.742468	-4.637221	0.4	128.8	2014-09-24	14:47:15
1897	50.742468	-4.637221	0.07	73.7	2014-09-24	14:47:16
1898	50.742467	-4.637232	0.79	263.9	2014-09-24	14:47:17
1899	50.742466	-4.637252	1.45	266.7	2014-09-24	14:47:18
1900	50.742466	-4.637278	1.78	269.1	2014-09-24	14:47:19
1901	50.742466	-4.637303	1.8	268.8	2014-09-24	14:47:20
1902	50.742466	-4.637323	1.42	270.4	2014-09-24	14:47:21
1903	50.742463	-4.63733	0.59	231.7	2014-09-24	14:47:22
1904	50.74246	-4.637341	0.83	249	2014-09-24	14:47:23
1905	50.742462	-4.637364	1.61	277.4	2014-09-24	14:47:24
1906	50.74246	-4.637387	1.65	263.5	2014-09-24	14:47:25
1907	50.742459	-4.637405	1.28	264.1	2014-09-24	14:47:26
1908	50.742459	-4.637421	1.17	271.8	2014-09-24	14:47:27
1909	50.742456	-4.637435	1.04	248.9	2014-09-24	14:47:28
1910	50.742454	-4.637452	1.18	259.1	2014-09-24	14:47:29
1911	50.742452	-4.637474	1.6	261.2	2014-09-24	14:47:30
1912	50.742451	-4.637492	1.24	264.4	2014-09-24	14:47:31
1913	50.742447	-4.637505	1.04	248	2014-09-24	14:47:32
1914	50.742442	-4.637522	1.31	245.2	2014-09-24	14:47:33
1915	50.742441	-4.637539	1.22	262.6	2014-09-24	14:47:34
1916	50.742438	-4.637553	1.02	254.7	2014-09-24	14:47:35
1917	50.742435	-4.637572	1.37	253	2014-09-24	14:47:36
1918	50.742431	-4.637593	1.53	253	2014-09-24	14:47:37
1919	50.742426	-4.637606	1.08	240.1	2014-09-24	14:47:38
1920	50.742423	-4.63762	1.03	255.2	2014-09-24	14:47:39
1921	50.742421	-4.637631	0.84	248.5	2014-09-24	14:47:40
1922	50.742415	-4.637633	0.6	193.5	2014-09-24	14:47:41
1923	50.742413	-4.637642	0.64	247.9	2014-09-24	14:47:42
1924	50.742415	-4.637657	1.08	283	2014-09-24	14:47:43
1925	50.742418	-4.637671	1.09	288	2014-09-24	14:47:44
1926	50.742419	-4.637682	0.78	276.9	2014-09-24	14:47:45
1927	50.742418	-4.637688	0.44	251.3	2014-09-24	14:47:46
1928	50.742416	-4.637694	0.45	248.3	2014-09-24	14:47:47
1929	50.742415	-4.637697	0.13	243.3	2014-09-24	14:47:49
1930	50.742411	-4.637671	1.91	104.4	2014-09-24	14:47:50
1931	50.7424	-4.637626	3.39	112	2014-09-24	14:47:51
1932	50.742382	-4.637567	4.65	115	2014-09-24	14:47:52
1933	50.742359	-4.637495	5.66	116.8	2014-09-24	14:47:53
1934	50.742325	-4.637431	5.85	130	2014-09-24	14:47:54
1935	50.742286	-4.637377	5.78	138.9	2014-09-24	14:47:55
1936	50.742248	-4.637323	5.7	138.2	2014-09-24	14:47:56
1937	50.74221	-4.637263	5.99	135.1	2014-09-24	14:47:57
1938	50.742172	-4.63721	5.66	138.3	2014-09-24	14:47:58
1939	50.742134	-4.637164	5.36	142.6	2014-09-24	14:47:59
1940	50.742094	-4.637121	5.39	145.8	2014-09-24	14:48:00
1941	50.742054	-4.637088	5.03	152.6	2014-09-24	14:48:01
1942	50.742013	-4.63706	4.89	156.6	2014-09-24	14:48:02
1943	50.741973	-4.637032	4.96	155.9	2014-09-24	14:48:03
1944	50.741931	-4.637003	5.03	156.1	2014-09-24	14:48:04
1945	50.741763	-4.636893	5.05	157.6	2014-09-24	14:48:08
1946	50.741727	-4.636904	4.18	190.8	2014-09-24	14:48:09
1947	50.741721	-4.636961	4	261.8	2014-09-24	14:48:10
1948	50.74182	-4.637026	11.88	337.3	2014-09-24	14:48:11
1949	50.741947	-4.637061	14.32	350	2014-09-24	14:48:12
1950	50.741995	-4.637088	5.71	340.4	2014-09-24	14:48:13
1951	50.742015	-4.637092	2.3	354.2	2014-09-24	14:48:14
1952	50.742027	-4.637108	1.69	317.4	2014-09-24	14:48:15
1953	50.742044	-4.637139	2.93	312	2014-09-24	14:48:16
1954	50.742059	-4.637174	3.01	303.2	2014-09-24	14:48:17
1955	50.742069	-4.63721	2.74	295	2014-09-24	14:48:18
1956	50.74208	-4.637243	2.63	296.5	2014-09-24	14:48:19
1957	50.742084	-4.637265	1.63	285	2014-09-24	14:48:20
1958	50.742087	-4.637287	1.53	283	2014-09-24	14:48:21
1959	50.742088	-4.637303	1.18	274.5	2014-09-24	14:48:22
1960	50.742084	-4.637309	0.6	224	2014-09-24	14:48:23
1961	50.742083	-4.637321	0.82	266.1	2014-09-24	14:48:24
1962	50.742086	-4.637339	1.33	285	2014-09-24	14:48:25
1963	50.742089	-4.637356	1.22	282.8	2014-09-24	14:48:26
1964	50.742092	-4.637375	1.43	285.5	2014-09-24	14:48:27
1965	50.742094	-4.637396	1.45	277.7	2014-09-24	14:48:28
1966	50.742096	-4.637418	1.55	278.3	2014-09-24	14:48:29
1967	50.742101	-4.637442	1.76	287.5	2014-09-24	14:48:30
1968	50.742105	-4.637459	1.3	290.2	2014-09-24	14:48:31
1969	50.742106	-4.637473	1.02	274.2	2014-09-24	14:48:32
1970	50.742106	-4.637495	1.55	272.1	2014-09-24	14:48:33
1971	50.742108	-4.637518	1.62	278.6	2014-09-24	14:48:34
1972	50.742112	-4.637534	1.21	290.8	2014-09-24	14:48:35
1973	50.742112	-4.637544	0.72	266.4	2014-09-24	14:48:36
1974	50.742113	-4.637556	0.83	281.6	2014-09-24	14:48:37
1975	50.742118	-4.637573	1.29	293.4	2014-09-24	14:48:38
1976	50.742124	-4.637594	1.66	294.3	2014-09-24	14:48:39
1977	50.742129	-4.637614	1.54	291.7	2014-09-24	14:48:40
1978	50.742131	-4.637621	0.54	298.9	2014-09-24	14:48:41
1979	50.742131	-4.637622	0.07	278.7	2014-09-24	14:48:42
1980	50.742135	-4.637634	0.94	298.4	2014-09-24	14:48:43
1981	50.74214	-4.637647	1.05	296.3	2014-09-24	14:48:44
1982	50.742142	-4.637655	0.62	291.1	2014-09-24	14:48:45
1983	50.742142	-4.637657	0.15	303.1	2014-09-24	14:48:46
1984	50.742146	-4.637675	1.27	287.5	2014-09-24	14:48:47
1985	50.742151	-4.637692	1.37	294.1	2014-09-24	14:48:48
1986	50.742155	-4.637712	1.49	290.1	2014-09-24	14:48:49
1987	50.74216	-4.637732	1.52	289.8	2014-09-24	14:48:50
1988	50.742162	-4.637744	0.42	288	2014-09-24	14:48:52
1989	50.742167	-4.637759	1.16	293.8	2014-09-24	14:48:53
1990	50.742169	-4.637772	0.95	288.8	2014-09-24	14:48:54
1991	50.742171	-4.637784	0.89	282.1	2014-09-24	14:48:55
1992	50.742175	-4.637803	1.4	289.9	2014-09-24	14:48:56
1993	50.742181	-4.637823	1.59	293.6	2014-09-24	14:48:57
1994	50.742186	-4.637841	1.39	296	2014-09-24	14:48:58
1995	50.74219	-4.637854	1.01	296.2	2014-09-24	14:48:59
1996	50.742193	-4.637855	0.29	337.5	2014-09-24	14:49:00
1997	50.742196	-4.637859	0.4	316.9	2014-09-24	14:49:01
1998	50.7422	-4.637871	0.97	301.1	2014-09-24	14:49:02
1999	50.742202	-4.637878	0.52	290	2014-09-24	14:49:03
[truncated: 2,278 more rows]
