# Supplementary material for: On the Potential of Surfers to Monitor Environmental Indicators in the Coastal Zone
Source: PLoS One. 2015 Jul 8;10(7):e0127706. doi: 10.1371/journal.pone.0127706 (PMC4496071; doi:10.1371/journal.pone.0127706)
Supplement: S1 Data — Contains 85 GPS tracks (comma separated files) used to estimate surfing performance statistics in the manuscript. (ZIP) [file pone.0127706.s001.zip › S1 Data GPS Tracks/20140925_Northcottmouth.csv]

No	Latitude	Longitude	Speed	Course	Date	Time
1	50.847493	-4.553271	0	0	2014-09-25	15:59:39
2	50.847493	-4.553271	0.02	32.3	2014-09-25	15:59:40
3	50.847494	-4.55327	0.12	10.8	2014-09-25	15:59:41
4	50.847493	-4.553272	0.15	221.6	2014-09-25	15:59:42
5	50.847491	-4.553272	0.24	192.9	2014-09-25	15:59:43
6	50.847489	-4.553273	0.21	189.7	2014-09-25	15:59:44
7	50.847487	-4.553272	0.28	166.6	2014-09-25	15:59:45
8	50.847485	-4.55327	0.27	140.2	2014-09-25	15:59:46
9	50.847486	-4.553267	0.21	57.9	2014-09-25	15:59:47
10	50.847487	-4.553265	0.18	51.5	2014-09-25	15:59:48
11	50.847486	-4.553261	0.29	113	2014-09-25	15:59:49
12	50.847486	-4.553258	0.25	90	2014-09-25	15:59:50
13	50.847486	-4.553255	0.16	73	2014-09-25	15:59:51
14	50.847487	-4.553254	0.14	66.7	2014-09-25	15:59:52
15	50.847487	-4.553252	0.1	68.1	2014-09-25	15:59:53
16	50.847487	-4.553252	0.04	188.5	2014-09-25	15:59:54
17	50.847486	-4.553254	0.1	240.6	2014-09-25	15:59:55
18	50.847486	-4.553254	0.05	259.3	2014-09-25	15:59:56
19	50.84749	-4.553251	0.46	27.3	2014-09-25	15:59:57
20	50.847493	-4.553248	0.41	30.9	2014-09-25	15:59:58
21	50.847495	-4.553245	0.29	54.5	2014-09-25	15:59:59
22	50.847497	-4.553242	0.28	39.4	2014-09-25	16:00:00
23	50.847498	-4.553239	0.25	54.2	2014-09-25	16:00:01
24	50.847498	-4.553237	0.17	83.7	2014-09-25	16:00:02
25	50.847497	-4.553236	0.1	150.9	2014-09-25	16:00:03
26	50.847496	-4.553235	0.18	158.8	2014-09-25	16:00:04
27	50.847495	-4.553235	0.12	166.3	2014-09-25	16:00:05
28	50.847493	-4.553234	0.17	151.3	2014-09-25	16:00:06
29	50.847492	-4.553232	0.2	151.8	2014-09-25	16:00:07
30	50.847491	-4.553232	0.12	171.8	2014-09-25	16:00:08
31	50.84749	-4.553232	0.09	176.6	2014-09-25	16:00:09
32	50.847489	-4.553232	0.05	173	2014-09-25	16:00:10
33	50.847488	-4.553233	0.21	191.2	2014-09-25	16:00:11
34	50.847486	-4.553233	0.18	194.9	2014-09-25	16:00:12
35	50.847485	-4.553234	0.15	196.5	2014-09-25	16:00:13
36	50.847484	-4.553234	0.11	196.1	2014-09-25	16:00:14
37	50.847483	-4.553235	0.1	209.4	2014-09-25	16:00:15
38	50.847482	-4.553236	0.1	206.7	2014-09-25	16:00:16
39	50.847482	-4.553236	0.07	211.8	2014-09-25	16:00:17
40	50.847482	-4.553236	0.04	24.9	2014-09-25	16:00:18
41	50.847483	-4.553236	0.1	349.4	2014-09-25	16:00:19
42	50.847483	-4.553237	0.07	311.2	2014-09-25	16:00:20
43	50.847483	-4.553237	0.04	196.5	2014-09-25	16:00:21
44	50.847483	-4.553237	0.02	270	2014-09-25	16:00:22
45	50.847483	-4.553238	0.07	319.8	2014-09-25	16:00:23
46	50.847484	-4.553239	0.05	280.8	2014-09-25	16:00:24
47	50.847484	-4.553239	0.05	294.5	2014-09-25	16:00:25
48	50.847484	-4.55324	0.04	308.4	2014-09-25	16:00:26
49	50.847485	-4.553241	0.08	323.9	2014-09-25	16:00:27
50	50.847485	-4.553241	0.09	318	2014-09-25	16:00:28
51	50.847485	-4.553242	0.03	286.8	2014-09-25	16:00:29
52	50.847485	-4.553243	0.05	260.5	2014-09-25	16:00:30
53	50.847485	-4.553244	0.09	231.6	2014-09-25	16:00:31
54	50.847484	-4.553244	0.05	194.3	2014-09-25	16:00:32
55	50.847484	-4.553245	0.08	218.8	2014-09-25	16:00:33
56	50.847483	-4.553245	0.09	222.4	2014-09-25	16:00:34
57	50.847482	-4.553246	0.1	218	2014-09-25	16:00:35
58	50.847482	-4.553248	0.11	241	2014-09-25	16:00:36
59	50.847481	-4.553249	0.14	233.2	2014-09-25	16:00:37
60	50.847481	-4.553251	0.11	250.4	2014-09-25	16:00:38
61	50.84748	-4.553253	0.14	250.9	2014-09-25	16:00:39
62	50.84748	-4.553254	0.08	257.9	2014-09-25	16:00:40
63	50.84748	-4.553255	0.1	253.8	2014-09-25	16:00:41
64	50.84748	-4.553256	0.06	251.6	2014-09-25	16:00:42
65	50.84748	-4.553257	0.08	249.3	2014-09-25	16:00:43
66	50.847479	-4.553259	0.13	266.1	2014-09-25	16:00:44
67	50.847479	-4.553261	0.14	266.2	2014-09-25	16:00:45
68	50.847479	-4.553262	0.11	264.6	2014-09-25	16:00:46
69	50.84748	-4.553263	0.09	315.4	2014-09-25	16:00:47
70	50.84748	-4.553264	0.07	331.8	2014-09-25	16:00:48
71	50.847481	-4.553264	0.07	349.5	2014-09-25	16:00:49
72	50.847482	-4.553264	0.09	19.2	2014-09-25	16:00:50
73	50.847485	-4.553262	0.4	20.7	2014-09-25	16:00:51
74	50.847486	-4.553262	0.07	331.8	2014-09-25	16:00:52
75	50.847487	-4.553262	0.1	3.1	2014-09-25	16:00:53
76	50.847488	-4.553262	0.12	14.7	2014-09-25	16:00:54
77	50.847488	-4.553261	0.08	3.9	2014-09-25	16:00:55
78	50.847489	-4.55326	0.13	36.8	2014-09-25	16:00:56
79	50.847491	-4.55326	0.22	9.5	2014-09-25	16:00:57
80	50.847494	-4.553258	0.31	28.5	2014-09-25	16:00:58
81	50.847494	-4.553257	0.07	48.8	2014-09-25	16:00:59
82	50.847494	-4.553256	0.05	100.7	2014-09-25	16:01:00
83	50.847494	-4.553256	0.03	336.8	2014-09-25	16:01:01
84	50.847494	-4.553256	0.03	129.2	2014-09-25	16:01:02
85	50.847494	-4.553256	0.05	114.5	2014-09-25	16:01:03
86	50.847493	-4.553255	0.07	174.5	2014-09-25	16:01:04
87	50.847493	-4.553255	0.09	173.1	2014-09-25	16:01:05
88	50.847492	-4.553256	0.1	197.5	2014-09-25	16:01:06
89	50.847491	-4.553256	0.1	183.1	2014-09-25	16:01:07
90	50.84749	-4.553256	0.08	189.1	2014-09-25	16:01:08
91	50.84749	-4.553256	0.04	180	2014-09-25	16:01:09
92	50.847489	-4.553256	0.05	152.9	2014-09-25	16:01:10
93	50.847489	-4.553256	0.07	184.8	2014-09-25	16:01:11
94	50.847488	-4.553255	0.05	141.2	2014-09-25	16:01:12
95	50.847488	-4.553254	0.07	82.2	2014-09-25	16:01:13
96	50.847489	-4.553254	0.05	68.1	2014-09-25	16:01:14
97	50.847489	-4.553253	0.02	69	2014-09-25	16:01:15
98	50.847489	-4.553253	0.04	57.3	2014-09-25	16:01:16
99	50.847489	-4.553252	0.07	32.3	2014-09-25	16:01:17
100	50.84749	-4.553252	0.05	59.4	2014-09-25	16:01:18
101	50.847491	-4.553251	0.11	12	2014-09-25	16:01:19
102	50.847491	-4.553251	0.04	25.6	2014-09-25	16:01:20
103	50.847491	-4.55325	0.05	90	2014-09-25	16:01:21
104	50.84749	-4.553249	0.12	128.2	2014-09-25	16:01:22
105	50.84749	-4.553248	0.1	139.1	2014-09-25	16:01:23
106	50.847489	-4.553248	0.04	189.8	2014-09-25	16:01:24
107	50.847489	-4.553248	0.02	130	2014-09-25	16:01:25
108	50.847489	-4.553248	0.02	180	2014-09-25	16:01:26
109	50.847489	-4.553248	0.02	212.3	2014-09-25	16:01:27
110	50.847488	-4.553248	0.05	180	2014-09-25	16:01:28
111	50.847489	-4.553248	0.03	23.2	2014-09-25	16:01:29
112	50.847489	-4.553247	0.09	90	2014-09-25	16:01:30
113	50.847489	-4.553246	0.08	70	2014-09-25	16:01:31
114	50.847489	-4.553246	0.02	163.5	2014-09-25	16:01:32
115	50.847488	-4.553246	0.03	167.2	2014-09-25	16:01:33
116	50.847488	-4.553246	0.03	168.6	2014-09-25	16:01:34
117	50.847488	-4.553245	0.04	118.3	2014-09-25	16:01:35
118	50.847488	-4.553245	0.02	180	2014-09-25	16:01:36
119	50.847488	-4.553245	0.04	162.5	2014-09-25	16:01:37
120	50.847488	-4.553245	0.07	327.7	2014-09-25	16:01:38
121	50.847488	-4.553246	0.01	233.3	2014-09-25	16:01:39
122	50.847488	-4.553245	0.02	116.9	2014-09-25	16:01:40
123	50.847488	-4.553245	0.05	102	2014-09-25	16:01:41
124	50.847488	-4.553244	0.07	59.7	2014-09-25	16:01:42
125	50.847488	-4.553243	0.08	120.1	2014-09-25	16:01:43
126	50.847488	-4.553243	0.01	128.4	2014-09-25	16:01:44
127	50.847488	-4.553243	0.01	212.3	2014-09-25	16:01:45
128	50.847488	-4.553242	0.05	90	2014-09-25	16:01:46
129	50.847487	-4.553242	0.05	152.9	2014-09-25	16:01:47
130	50.847487	-4.553241	0.07	151.8	2014-09-25	16:01:48
131	50.847486	-4.553241	0.07	151.8	2014-09-25	16:01:49
132	50.847486	-4.55324	0.04	147	2014-09-25	16:01:50
133	50.847485	-4.553239	0.07	113.3	2014-09-25	16:01:51
134	50.847484	-4.553236	0.25	117.3	2014-09-25	16:01:52
135	50.847484	-4.553235	0.08	133.3	2014-09-25	16:01:53
136	50.847484	-4.553235	0.03	137.1	2014-09-25	16:01:54
137	50.847484	-4.553235	0.02	212.3	2014-09-25	16:01:55
138	50.847483	-4.553235	0.04	170.2	2014-09-25	16:01:56
139	50.84748	-4.553238	0.39	215.2	2014-09-25	16:01:57
140	50.84748	-4.553238	0.06	157.2	2014-09-25	16:01:58
141	50.84748	-4.553238	0.04	163	2014-09-25	16:01:59
142	50.847479	-4.553238	0.03	156.8	2014-09-25	16:02:00
143	50.847479	-4.553238	0.01	147.7	2014-09-25	16:02:01
144	50.847479	-4.553238	0.01	0	2014-09-25	16:02:02
145	50.847479	-4.553238	0.05	280.6	2014-09-25	16:02:03
146	50.847479	-4.553238	0.03	146.7	2014-09-25	16:02:04
147	50.847479	-4.553238	0.01	128.4	2014-09-25	16:02:05
148	50.847479	-4.553238	0.01	90	2014-09-25	16:02:06
149	50.847479	-4.553237	0.04	122.7	2014-09-25	16:02:07
150	50.847479	-4.553237	0.04	90	2014-09-25	16:02:08
151	50.847479	-4.553236	0.04	118.3	2014-09-25	16:02:09
152	50.847479	-4.553236	0.05	100.7	2014-09-25	16:02:10
153	50.847479	-4.553236	0.01	270	2014-09-25	16:02:11
154	50.847478	-4.553235	0.06	132.9	2014-09-25	16:02:12
155	50.847478	-4.553235	0.07	151.4	2014-09-25	16:02:13
156	50.847478	-4.553234	0.04	116.9	2014-09-25	16:02:14
157	50.847477	-4.553234	0.04	148.5	2014-09-25	16:02:15
158	50.847477	-4.553234	0.02	0	2014-09-25	16:02:16
159	50.847477	-4.553234	0.02	116	2014-09-25	16:02:17
160	50.847478	-4.553233	0.05	32.3	2014-09-25	16:02:18
161	50.847473	-4.553237	0.3	207.9	2014-09-25	16:02:20
162	50.847472	-4.55324	0.26	237.3	2014-09-25	16:02:21
163	50.84747	-4.553244	0.36	231.6	2014-09-25	16:02:22
164	50.847469	-4.553247	0.2	239.9	2014-09-25	16:02:23
165	50.847469	-4.553247	0.07	311.2	2014-09-25	16:02:24
166	50.847469	-4.553248	0.05	280.7	2014-09-25	16:02:25
167	50.847468	-4.55325	0.19	219.7	2014-09-25	16:02:26
168	50.847468	-4.553251	0.05	248.1	2014-09-25	16:02:27
169	50.847468	-4.553251	0.07	278.8	2014-09-25	16:02:28
170	50.847468	-4.553253	0.08	263.1	2014-09-25	16:02:29
171	50.847468	-4.553253	0.06	322.5	2014-09-25	16:02:30
172	50.847469	-4.553254	0.07	324.3	2014-09-25	16:02:31
173	50.847469	-4.553254	0.07	311.2	2014-09-25	16:02:32
174	50.847469	-4.553254	0.01	180	2014-09-25	16:02:33
175	50.847469	-4.553255	0.01	330.7	2014-09-25	16:02:34
176	50.847469	-4.553255	0.02	326.1	2014-09-25	16:02:35
177	50.84747	-4.553255	0.03	336.8	2014-09-25	16:02:36
178	50.847471	-4.553254	0.11	24.5	2014-09-25	16:02:37
179	50.847471	-4.553254	0.03	348.6	2014-09-25	16:02:38
180	50.847472	-4.553255	0.14	331.9	2014-09-25	16:02:39
181	50.847472	-4.553255	0.02	240.3	2014-09-25	16:02:40
182	50.847472	-4.553256	0.02	270	2014-09-25	16:02:41
183	50.847472	-4.553256	0.04	9.5	2014-09-25	16:02:42
184	50.847472	-4.553255	0.03	108.7	2014-09-25	16:02:43
185	50.847474	-4.553248	0.58	68.4	2014-09-25	16:02:44
186	50.847474	-4.553246	0.05	79.9	2014-09-25	16:02:46
187	50.847473	-4.553247	0.12	224.8	2014-09-25	16:02:47
188	50.847473	-4.553248	0.02	291	2014-09-25	16:02:48
189	50.847474	-4.553249	0.09	275.4	2014-09-25	16:02:49
190	50.847475	-4.553249	0.11	2.9	2014-09-25	16:02:50
191	50.847475	-4.553249	0.05	353.1	2014-09-25	16:02:51
192	50.847475	-4.553249	0.02	341.5	2014-09-25	16:02:52
193	50.847473	-4.553244	0.21	117.1	2014-09-25	16:02:54
194	50.847473	-4.553244	0.05	180	2014-09-25	16:02:55
195	50.847473	-4.553244	0.01	270	2014-09-25	16:02:56
196	50.847473	-4.553244	0.03	286.8	2014-09-25	16:02:57
197	50.847473	-4.553245	0.04	257.7	2014-09-25	16:02:58
198	50.847473	-4.553244	0.06	98.7	2014-09-25	16:02:59
199	50.847473	-4.553244	0.02	64	2014-09-25	16:03:00
200	50.847473	-4.553244	0.03	270	2014-09-25	16:03:01
201	50.847473	-4.553245	0.05	307.8	2014-09-25	16:03:02
202	50.847472	-4.553245	0.06	194.5	2014-09-25	16:03:04
203	50.847475	-4.553246	0.29	346.8	2014-09-25	16:03:05
204	50.847474	-4.553247	0.07	216.2	2014-09-25	16:03:06
205	50.847474	-4.553248	0.08	276.1	2014-09-25	16:03:07
206	50.847478	-4.55325	0.41	341.7	2014-09-25	16:03:08
207	50.84748	-4.553249	0.14	3.6	2014-09-25	16:03:10
208	50.847481	-4.553249	0.06	36.9	2014-09-25	16:03:11
209	50.847481	-4.553249	0.02	196.5	2014-09-25	16:03:12
210	50.847481	-4.553249	0.02	130	2014-09-25	16:03:13
211	50.847481	-4.553249	0.04	0	2014-09-25	16:03:14
212	50.847481	-4.553249	0.03	222.9	2014-09-25	16:03:15
213	50.847481	-4.55325	0.05	236.1	2014-09-25	16:03:16
214	50.847481	-4.55325	0	0	2014-09-25	16:03:17
215	50.84748	-4.55325	0.01	233.3	2014-09-25	16:03:18
216	50.84748	-4.55325	0.01	209.3	2014-09-25	16:03:19
217	50.84748	-4.55325	0.01	147.7	2014-09-25	16:03:20
218	50.84748	-4.55325	0	0	2014-09-25	16:03:21
219	50.84748	-4.55325	0.01	233.3	2014-09-25	16:03:22
220	50.84748	-4.553251	0.04	270	2014-09-25	16:03:23
221	50.847481	-4.553251	0.04	342	2014-09-25	16:03:24
222	50.847481	-4.553251	0.04	302.7	2014-09-25	16:03:25
223	50.847481	-4.553251	0.03	33.3	2014-09-25	16:03:26
224	50.847481	-4.55325	0.04	77.7	2014-09-25	16:03:27
225	50.847481	-4.55325	0.01	32.3	2014-09-25	16:03:29
226	50.847481	-4.553251	0.05	307.8	2014-09-25	16:03:30
227	50.847482	-4.553251	0.06	12.1	2014-09-25	16:03:31
228	50.847482	-4.55325	0.04	8.5	2014-09-25	16:03:32
229	50.847483	-4.55325	0.07	29	2014-09-25	16:03:33
230	50.847483	-4.55325	0.05	13.5	2014-09-25	16:03:34
231	50.847484	-4.553249	0.06	47.6	2014-09-25	16:03:35
232	50.847484	-4.553249	0.05	68.1	2014-09-25	16:03:36
233	50.847484	-4.553247	0.1	79.3	2014-09-25	16:03:37
234	50.847484	-4.553247	0.02	50	2014-09-25	16:03:38
235	50.847484	-4.553246	0.11	80.5	2014-09-25	16:03:39
236	50.847484	-4.553245	0.03	110.4	2014-09-25	16:03:40
237	50.847484	-4.553245	0.02	111	2014-09-25	16:03:41
238	50.847484	-4.553245	0.02	163.5	2014-09-25	16:03:42
239	50.847484	-4.553245	0.01	90	2014-09-25	16:03:43
240	50.847484	-4.553244	0.04	102.1	2014-09-25	16:03:44
241	50.847484	-4.553243	0.06	48.5	2014-09-25	16:03:45
242	50.847485	-4.553243	0.09	32.3	2014-09-25	16:03:46
243	50.847484	-4.553242	0.06	152.6	2014-09-25	16:03:47
244	50.847484	-4.553242	0.05	193.5	2014-09-25	16:03:48
245	50.847483	-4.553243	0.13	203.8	2014-09-25	16:03:49
246	50.847482	-4.553244	0.12	197.4	2014-09-25	16:03:50
247	50.847481	-4.553244	0.05	194.7	2014-09-25	16:03:51
248	50.847481	-4.553244	0.02	161.5	2014-09-25	16:03:52
249	50.847481	-4.553244	0.02	198.5	2014-09-25	16:03:53
250	50.847481	-4.553244	0.03	191.4	2014-09-25	16:03:54
251	50.84748	-4.553244	0.04	189.5	2014-09-25	16:03:55
252	50.84748	-4.553244	0.03	191.4	2014-09-25	16:03:56
253	50.84748	-4.553244	0.02	50	2014-09-25	16:03:57
254	50.84748	-4.553244	0.04	118.3	2014-09-25	16:03:58
255	50.84748	-4.553243	0.03	90	2014-09-25	16:03:59
256	50.84748	-4.553243	0.03	112.7	2014-09-25	16:04:00
257	50.84748	-4.553242	0.06	107	2014-09-25	16:04:01
258	50.84748	-4.553241	0.06	107.8	2014-09-25	16:04:02
259	50.847479	-4.55324	0.05	111.9	2014-09-25	16:04:03
260	50.847479	-4.553239	0.07	113.3	2014-09-25	16:04:04
261	50.847479	-4.553239	0.06	90	2014-09-25	16:04:05
262	50.847479	-4.553238	0.02	116.9	2014-09-25	16:04:06
263	50.847479	-4.553239	0.01	308.4	2014-09-25	16:04:07
264	50.847479	-4.553239	0.02	0	2014-09-25	16:04:08
265	50.84748	-4.553239	0.03	301.1	2014-09-25	16:04:09
266	50.84748	-4.55324	0.05	304.9	2014-09-25	16:04:10
267	50.84748	-4.55324	0.06	297.8	2014-09-25	16:04:11
268	50.84748	-4.553241	0.06	318.4	2014-09-25	16:04:12
269	50.847481	-4.553241	0.04	327	2014-09-25	16:04:13
270	50.847481	-4.553242	0.04	328.5	2014-09-25	16:04:14
271	50.847481	-4.553242	0.04	298.3	2014-09-25	16:04:15
272	50.847481	-4.553242	0.03	314.3	2014-09-25	16:04:16
273	50.847481	-4.553243	0.02	243.1	2014-09-25	16:04:17
274	50.847481	-4.553243	0.01	270	2014-09-25	16:04:18
275	50.847481	-4.553243	0.01	233.3	2014-09-25	16:04:19
276	50.847481	-4.553243	0	0	2014-09-25	16:04:20
277	50.847481	-4.553243	0.01	209.3	2014-09-25	16:04:21
278	50.847481	-4.553243	0.03	336.8	2014-09-25	16:04:22
279	50.847481	-4.553243	0.02	243.1	2014-09-25	16:04:23
280	50.847481	-4.553244	0.04	197.5	2014-09-25	16:04:24
281	50.847481	-4.553244	0.03	212.3	2014-09-25	16:04:25
282	50.84748	-4.553245	0.07	238.1	2014-09-25	16:04:26
283	50.84748	-4.553245	0.06	242.2	2014-09-25	16:04:27
284	50.84748	-4.553246	0.03	290.4	2014-09-25	16:04:28
285	50.847481	-4.553246	0.03	5.5	2014-09-25	16:04:30
286	50.847481	-4.553246	0.02	326.1	2014-09-25	16:04:31
287	50.847481	-4.553246	0.03	11	2014-09-25	16:04:32
288	50.847481	-4.553246	0.01	327.7	2014-09-25	16:04:33
289	50.847481	-4.553246	0	0	2014-09-25	16:04:34
290	50.847481	-4.553246	0	0	2014-09-25	16:04:35
291	50.847481	-4.553246	0.01	215.4	2014-09-25	16:04:36
292	50.847481	-4.553246	0.03	230.8	2014-09-25	16:04:37
293	50.847481	-4.553247	0.03	225.2	2014-09-25	16:04:39
294	50.84748	-4.553247	0.03	192.8	2014-09-25	16:04:40
295	50.84748	-4.553247	0.02	270	2014-09-25	16:04:41
296	50.84748	-4.553247	0.01	209.3	2014-09-25	16:04:42
297	50.84748	-4.553248	0.02	213.9	2014-09-25	16:04:43
298	50.84748	-4.553248	0.04	197.5	2014-09-25	16:04:44
299	50.84748	-4.553248	0.02	196.5	2014-09-25	16:04:45
300	50.84748	-4.553248	0.01	327.7	2014-09-25	16:04:46
301	50.84748	-4.553248	0.03	246.6	2014-09-25	16:04:47
302	50.84748	-4.553248	0	0	2014-09-25	16:04:48
303	50.84748	-4.553248	0.02	198.5	2014-09-25	16:04:49
304	50.847479	-4.553248	0.03	180	2014-09-25	16:04:50
305	50.847479	-4.553249	0.02	299.7	2014-09-25	16:04:51
306	50.847479	-4.553249	0.01	209.3	2014-09-25	16:04:52
307	50.847479	-4.553249	0.01	147.7	2014-09-25	16:04:53
308	50.847479	-4.553249	0.02	196.5	2014-09-25	16:04:54
309	50.847479	-4.553249	0.02	299.7	2014-09-25	16:04:55
310	50.847479	-4.553249	0.04	148.5	2014-09-25	16:04:56
311	50.847479	-4.553249	0.04	231.6	2014-09-25	16:04:57
312	50.847478	-4.553249	0.08	154.8	2014-09-25	16:04:58
313	50.847477	-4.553248	0.04	155.1	2014-09-25	16:04:59
314	50.847478	-4.553249	0.03	317.1	2014-09-25	16:05:00
315	50.847477	-4.553249	0.03	230.8	2014-09-25	16:05:01
316	50.847478	-4.553249	0.03	288.7	2014-09-25	16:05:02
317	50.847477	-4.553249	0.02	212.3	2014-09-25	16:05:03
318	50.847477	-4.55325	0.04	220.7	2014-09-25	16:05:04
319	50.847477	-4.55325	0.03	250.8	2014-09-25	16:05:05
320	50.847477	-4.55325	0.02	213.9	2014-09-25	16:05:06
321	50.847477	-4.553251	0.02	230	2014-09-25	16:05:07
322	50.847476	-4.553251	0.05	200.6	2014-09-25	16:05:08
323	50.847476	-4.553251	0.03	203.2	2014-09-25	16:05:09
324	50.847476	-4.553251	0.03	180	2014-09-25	16:05:10
325	50.847476	-4.553251	0.03	222.9	2014-09-25	16:05:11
326	50.847476	-4.553251	0.01	90	2014-09-25	16:05:12
327	50.847476	-4.553251	0.02	197.5	2014-09-25	16:05:13
328	50.847475	-4.553251	0.02	196.5	2014-09-25	16:05:14
329	50.847475	-4.553252	0.03	247.3	2014-09-25	16:05:15
330	50.847475	-4.553252	0.01	0	2014-09-25	16:05:16
331	50.847475	-4.553252	0.02	296.9	2014-09-25	16:05:17
332	50.847476	-4.553252	0.02	299.7	2014-09-25	16:05:18
333	50.847475	-4.553252	0.02	230	2014-09-25	16:05:19
334	50.847475	-4.553252	0.01	270	2014-09-25	16:05:20
335	50.847475	-4.553253	0.02	270	2014-09-25	16:05:21
336	50.847475	-4.553253	0.03	270	2014-09-25	16:05:22
337	50.847475	-4.553253	0.02	270	2014-09-25	16:05:23
338	50.847476	-4.553254	0.03	347.2	2014-09-25	16:05:24
339	50.847476	-4.553253	0.02	60.3	2014-09-25	16:05:25
340	50.847476	-4.553253	0.03	180	2014-09-25	16:05:26
341	50.847475	-4.553255	0.07	249.3	2014-09-25	16:05:28
342	50.847475	-4.553257	0.13	243.1	2014-09-25	16:05:29
343	50.847474	-4.553258	0.09	222.4	2014-09-25	16:05:30
344	50.847472	-4.553264	0.26	249.8	2014-09-25	16:05:32
345	50.847472	-4.553267	0.16	270	2014-09-25	16:05:33
346	50.847473	-4.553268	0.08	283.9	2014-09-25	16:05:34
347	50.847472	-4.55327	0.13	261.7	2014-09-25	16:05:35
348	50.847473	-4.55327	0.05	291.9	2014-09-25	16:05:36
349	50.847473	-4.553271	0.05	260.4	2014-09-25	16:05:37
350	50.847473	-4.553271	0.04	302.7	2014-09-25	16:05:38
351	50.847473	-4.553268	0.12	80.9	2014-09-25	16:05:40
352	50.847474	-4.553269	0.08	313.3	2014-09-25	16:05:41
353	50.847478	-4.553273	0.53	332.1	2014-09-25	16:05:42
354	50.847483	-4.553277	0.71	330.6	2014-09-25	16:05:43
355	50.847486	-4.553285	0.59	302.4	2014-09-25	16:05:44
356	50.847483	-4.553296	0.87	249.4	2014-09-25	16:05:45
357	50.847481	-4.553312	1.12	255	2014-09-25	16:05:46
358	50.847478	-4.553331	1.38	256.3	2014-09-25	16:05:47
359	50.847474	-4.553348	1.26	251	2014-09-25	16:05:48
360	50.84747	-4.553363	1.19	247.3	2014-09-25	16:05:49
361	50.847466	-4.553381	1.35	251.5	2014-09-25	16:05:50
362	50.847464	-4.553398	1.17	258.4	2014-09-25	16:05:51
363	50.847463	-4.553412	1.04	261.2	2014-09-25	16:05:52
364	50.847463	-4.553426	0.95	269.4	2014-09-25	16:05:53
365	50.847463	-4.553439	0.92	275.8	2014-09-25	16:05:54
366	50.847463	-4.553456	1.18	270	2014-09-25	16:05:55
367	50.847466	-4.553477	1.53	282.7	2014-09-25	16:05:56
368	50.847472	-4.553499	1.66	292.9	2014-09-25	16:05:57
369	50.847478	-4.553519	1.55	294.6	2014-09-25	16:05:58
370	50.847486	-4.553538	1.65	304.3	2014-09-25	16:05:59
371	50.847491	-4.553557	1.47	292.5	2014-09-25	16:06:00
372	50.847497	-4.55358	1.73	291.5	2014-09-25	16:06:01
373	50.847502	-4.553601	1.58	291.8	2014-09-25	16:06:02
374	50.847509	-4.55362	1.54	300.2	2014-09-25	16:06:03
375	50.847519	-4.553637	1.63	312.9	2014-09-25	16:06:04
376	50.847529	-4.553655	1.64	311.7	2014-09-25	16:06:05
377	50.847538	-4.553676	1.79	301.3	2014-09-25	16:06:06
378	50.847546	-4.553699	1.84	301.5	2014-09-25	16:06:07
379	50.847555	-4.553719	1.74	304.7	2014-09-25	16:06:08
380	50.847567	-4.553743	2.13	307.9	2014-09-25	16:06:09
381	50.847581	-4.553771	2.54	307.8	2014-09-25	16:06:10
382	50.847596	-4.553803	2.76	307.7	2014-09-25	16:06:11
383	50.84761	-4.553837	2.88	301.9	2014-09-25	16:06:12
384	50.847622	-4.553873	2.87	299.9	2014-09-25	16:06:13
385	50.847635	-4.553908	2.83	299.2	2014-09-25	16:06:14
386	50.84765	-4.553942	2.87	304.7	2014-09-25	16:06:15
387	50.847665	-4.553977	2.98	304.1	2014-09-25	16:06:16
388	50.847681	-4.554007	2.77	310.8	2014-09-25	16:06:17
389	50.847698	-4.554032	2.6	317	2014-09-25	16:06:18
390	50.847715	-4.554057	2.62	317.2	2014-09-25	16:06:19
391	50.847732	-4.554082	2.59	317.9	2014-09-25	16:06:20
392	50.847748	-4.554104	2.37	318.4	2014-09-25	16:06:21
393	50.847763	-4.554127	2.32	316	2014-09-25	16:06:22
394	50.847778	-4.554154	2.54	311.1	2014-09-25	16:06:23
395	50.847794	-4.554183	2.69	311.3	2014-09-25	16:06:24
396	50.847811	-4.55421	2.63	314	2014-09-25	16:06:25
397	50.847827	-4.554237	2.67	314.5	2014-09-25	16:06:26
398	50.847845	-4.55427	3.02	309.3	2014-09-25	16:06:27
399	50.847864	-4.554305	3.27	311.5	2014-09-25	16:06:28
400	50.847886	-4.554334	3.22	320.4	2014-09-25	16:06:29
401	50.847911	-4.554358	3.16	328.7	2014-09-25	16:06:30
402	50.847936	-4.554379	3.23	332.3	2014-09-25	16:06:31
403	50.847961	-4.554399	3.1	332.9	2014-09-25	16:06:32
404	50.847984	-4.554419	2.94	330.9	2014-09-25	16:06:33
405	50.848006	-4.554444	2.99	325.4	2014-09-25	16:06:34
406	50.848026	-4.554472	3	318.2	2014-09-25	16:06:35
407	50.848042	-4.5545	2.59	310.7	2014-09-25	16:06:36
408	50.848052	-4.554525	2.05	303.4	2014-09-25	16:06:37
409	50.848061	-4.554547	1.9	303	2014-09-25	16:06:38
410	50.848069	-4.554571	1.92	297.5	2014-09-25	16:06:39
411	50.848078	-4.554597	2.06	297.8	2014-09-25	16:06:40
412	50.848086	-4.554618	1.75	303.6	2014-09-25	16:06:41
413	50.848099	-4.554634	1.77	319.8	2014-09-25	16:06:42
414	50.848112	-4.554647	1.76	328.4	2014-09-25	16:06:43
415	50.848128	-4.554657	1.86	338.3	2014-09-25	16:06:44
416	50.848144	-4.554666	1.9	341.5	2014-09-25	16:06:45
417	50.848158	-4.55468	1.87	328.3	2014-09-25	16:06:46
418	50.84817	-4.554698	1.85	315.3	2014-09-25	16:06:47
419	50.84818	-4.554718	1.74	309	2014-09-25	16:06:48
420	50.848188	-4.554733	1.41	311.3	2014-09-25	16:06:49
421	50.848196	-4.554749	1.43	306.4	2014-09-25	16:06:50
422	50.848201	-4.554765	1.23	296.7	2014-09-25	16:06:51
423	50.848203	-4.554777	0.92	288.2	2014-09-25	16:06:52
424	50.848199	-4.55479	1.05	243	2014-09-25	16:06:53
425	50.848194	-4.554806	1.25	242	2014-09-25	16:06:54
426	50.848189	-4.554819	1	241.7	2014-09-25	16:06:55
427	50.848187	-4.554828	0.74	246.1	2014-09-25	16:06:56
428	50.848185	-4.55484	0.88	255.9	2014-09-25	16:06:57
429	50.848183	-4.554849	0.66	248.6	2014-09-25	16:06:58
430	50.848181	-4.554858	0.65	252.4	2014-09-25	16:06:59
431	50.848182	-4.554871	0.93	274.6	2014-09-25	16:07:00
432	50.848182	-4.554888	1.15	270.4	2014-09-25	16:07:01
433	50.848179	-4.554899	0.84	246.4	2014-09-25	16:07:02
434	50.848175	-4.554909	0.83	239.7	2014-09-25	16:07:03
435	50.848172	-4.554918	0.71	244.4	2014-09-25	16:07:04
436	50.84817	-4.554923	0.44	243.2	2014-09-25	16:07:05
437	50.848169	-4.554929	0.37	252.4	2014-09-25	16:07:06
438	50.848169	-4.554939	0.73	265.6	2014-09-25	16:07:07
439	50.848169	-4.554948	0.64	273.3	2014-09-25	16:07:08
440	50.848168	-4.554958	0.72	258.9	2014-09-25	16:07:09
441	50.848164	-4.554973	1.11	250.3	2014-09-25	16:07:10
442	50.84816	-4.554988	1.2	245.2	2014-09-25	16:07:11
443	50.848159	-4.555004	1.13	263.8	2014-09-25	16:07:12
444	50.848162	-4.555022	1.29	284.2	2014-09-25	16:07:13
445	50.848163	-4.555038	1.11	275.8	2014-09-25	16:07:14
446	50.848161	-4.55505	0.89	259.7	2014-09-25	16:07:15
447	50.84816	-4.555062	0.82	256.3	2014-09-25	16:07:16
448	50.848157	-4.555073	0.88	252.6	2014-09-25	16:07:17
449	50.848155	-4.555092	1.35	258.8	2014-09-25	16:07:18
450	50.848151	-4.555115	1.67	256.1	2014-09-25	16:07:19
451	50.848146	-4.555135	1.47	248	2014-09-25	16:07:20
452	50.848143	-4.555152	1.26	250.5	2014-09-25	16:07:21
453	50.848139	-4.555172	1.48	253.5	2014-09-25	16:07:22
454	50.848137	-4.555195	1.63	264.4	2014-09-25	16:07:23
455	50.848135	-4.555217	1.58	261.2	2014-09-25	16:07:24
456	50.848129	-4.555238	1.58	244.5	2014-09-25	16:07:25
457	50.848122	-4.555257	1.59	238.9	2014-09-25	16:07:26
458	50.848115	-4.555276	1.54	242.6	2014-09-25	16:07:27
459	50.84811	-4.555293	1.28	242.3	2014-09-25	16:07:28
460	50.848105	-4.555309	1.28	242.7	2014-09-25	16:07:29
461	50.8481	-4.555327	1.39	247.9	2014-09-25	16:07:30
462	50.848096	-4.555349	1.57	255.2	2014-09-25	16:07:31
463	50.848092	-4.555372	1.69	254.7	2014-09-25	16:07:32
464	50.848086	-4.555393	1.62	246.2	2014-09-25	16:07:33
465	50.84808	-4.555412	1.49	242.4	2014-09-25	16:07:34
466	50.848074	-4.555426	1.17	236.6	2014-09-25	16:07:35
467	50.848069	-4.555444	1.39	243.8	2014-09-25	16:07:36
468	50.848065	-4.555466	1.68	253.5	2014-09-25	16:07:37
469	50.848063	-4.555489	1.59	261.9	2014-09-25	16:07:38
470	50.848062	-4.555512	1.64	266.1	2014-09-25	16:07:39
471	50.848058	-4.555533	1.5	255.2	2014-09-25	16:07:40
472	50.848055	-4.555553	1.47	254.2	2014-09-25	16:07:41
473	50.848052	-4.55557	1.27	254.7	2014-09-25	16:07:42
474	50.848045	-4.555588	1.41	240.1	2014-09-25	16:07:43
475	50.84804	-4.555609	1.64	247.3	2014-09-25	16:07:44
476	50.848036	-4.555634	1.82	258.2	2014-09-25	16:07:45
477	50.848035	-4.555661	1.9	265.2	2014-09-25	16:07:46
478	50.848036	-4.555687	1.78	273.9	2014-09-25	16:07:47
479	50.848033	-4.555708	1.57	257.6	2014-09-25	16:07:48
480	50.848027	-4.555726	1.38	243.1	2014-09-25	16:07:49
481	50.848022	-4.555744	1.39	242.8	2014-09-25	16:07:50
482	50.848019	-4.555766	1.62	258.7	2014-09-25	16:07:51
483	50.848018	-4.555793	1.85	266.2	2014-09-25	16:07:52
484	50.848015	-4.555813	1.45	258.9	2014-09-25	16:07:53
485	50.848011	-4.555829	1.23	247.8	2014-09-25	16:07:54
486	50.848011	-4.555847	1.26	272.5	2014-09-25	16:07:55
487	50.848017	-4.555867	1.55	295.3	2014-09-25	16:07:56
488	50.848023	-4.555887	1.54	295.5	2014-09-25	16:07:57
489	50.848027	-4.555905	1.34	287	2014-09-25	16:07:58
490	50.848029	-4.555924	1.39	280.5	2014-09-25	16:07:59
491	50.848029	-4.555942	1.26	268.7	2014-09-25	16:08:00
492	50.848031	-4.555965	1.63	277.3	2014-09-25	16:08:01
493	50.848035	-4.555992	1.96	282.7	2014-09-25	16:08:02
494	50.848039	-4.556019	1.91	284.7	2014-09-25	16:08:03
495	50.848045	-4.55605	2.3	288.2	2014-09-25	16:08:04
496	50.848052	-4.55608	2.29	289.5	2014-09-25	16:08:05
497	50.848055	-4.556102	1.57	281.3	2014-09-25	16:08:06
498	50.848056	-4.556122	1.41	274.5	2014-09-25	16:08:07
499	50.848059	-4.556143	1.46	282.9	2014-09-25	16:08:08
500	50.84806	-4.556158	1.05	273.5	2014-09-25	16:08:09
501	50.848058	-4.556177	1.36	264.1	2014-09-25	16:08:10
502	50.848056	-4.556202	1.77	263	2014-09-25	16:08:11
503	50.848055	-4.556229	1.88	266.6	2014-09-25	16:08:12
504	50.848054	-4.556255	1.89	264.9	2014-09-25	16:08:13
505	50.848051	-4.556279	1.69	258.2	2014-09-25	16:08:14
506	50.848047	-4.556299	1.51	252.4	2014-09-25	16:08:15
507	50.848043	-4.556315	1.13	251.8	2014-09-25	16:08:16
508	50.84804	-4.556327	0.92	247.9	2014-09-25	16:08:17
509	50.848038	-4.556345	1.32	257.3	2014-09-25	16:08:18
510	50.848036	-4.556365	1.4	261.6	2014-09-25	16:08:19
511	50.848035	-4.556377	0.86	262.5	2014-09-25	16:08:20
512	50.848033	-4.556388	0.8	254.4	2014-09-25	16:08:21
513	50.848031	-4.5564	0.89	252.3	2014-09-25	16:08:22
514	50.848029	-4.556417	1.19	261.4	2014-09-25	16:08:23
515	50.84803	-4.556434	1.25	275.1	2014-09-25	16:08:24
516	50.84803	-4.556447	0.9	267.1	2014-09-25	16:08:25
517	50.848028	-4.556457	0.72	256.4	2014-09-25	16:08:26
518	50.848028	-4.55647	0.92	270.6	2014-09-25	16:08:27
519	50.848028	-4.556485	1.01	267.4	2014-09-25	16:08:28
520	50.848024	-4.556496	0.88	242.1	2014-09-25	16:08:29
521	50.848019	-4.556511	1.18	243.8	2014-09-25	16:08:30
522	50.848014	-4.556523	1.04	237.3	2014-09-25	16:08:31
523	50.848011	-4.556537	1.06	247.1	2014-09-25	16:08:32
524	50.848009	-4.556554	1.22	261.7	2014-09-25	16:08:33
525	50.848007	-4.556562	0.62	249.8	2014-09-25	16:08:34
526	50.848005	-4.556582	1.39	261.9	2014-09-25	16:08:35
527	50.848003	-4.556602	1.46	259	2014-09-25	16:08:36
528	50.848	-4.556615	0.94	247.7	2014-09-25	16:08:37
529	50.847998	-4.556632	1.25	260.1	2014-09-25	16:08:38
530	50.847998	-4.556644	0.84	271.3	2014-09-25	16:08:39
531	50.847993	-4.556651	0.7	225.4	2014-09-25	16:08:40
532	50.84799	-4.556657	0.53	226.9	2014-09-25	16:08:41
533	50.847987	-4.556667	0.76	244.7	2014-09-25	16:08:42
534	50.847986	-4.556676	0.64	262.4	2014-09-25	16:08:43
535	50.847988	-4.556692	1.16	280.3	2014-09-25	16:08:44
536	50.84799	-4.556697	0.38	296.4	2014-09-25	16:08:45
537	50.847987	-4.556694	0.18	155.7	2014-09-25	16:08:47
538	50.847987	-4.556696	0.08	263.9	2014-09-25	16:08:48
539	50.847988	-4.5567	0.33	290	2014-09-25	16:08:49
540	50.847988	-4.5567	0.06	11.2	2014-09-25	16:08:50
541	50.847989	-4.556708	0.56	275.7	2014-09-25	16:08:51
542	50.847988	-4.556714	0.43	256.2	2014-09-25	16:08:52
543	50.847988	-4.556717	0.25	283	2014-09-25	16:08:53
544	50.847991	-4.556722	0.43	309.4	2014-09-25	16:08:54
545	50.847993	-4.556719	0.13	39.8	2014-09-25	16:08:56
546	50.847993	-4.556719	0.08	17.5	2014-09-25	16:08:57
547	50.847994	-4.556719	0.06	0	2014-09-25	16:08:58
548	50.847995	-4.556719	0.1	345.7	2014-09-25	16:08:59
549	50.847995	-4.556721	0.11	300.6	2014-09-25	16:09:00
550	50.847995	-4.556721	0.04	283.6	2014-09-25	16:09:01
551	50.847994	-4.556724	0.11	224.9	2014-09-25	16:09:03
552	50.847993	-4.556723	0.12	162.5	2014-09-25	16:09:04
553	50.847993	-4.556722	0.08	112.2	2014-09-25	16:09:05
554	50.847992	-4.556723	0.05	218.8	2014-09-25	16:09:06
555	50.847992	-4.556723	0.04	226.7	2014-09-25	16:09:07
556	50.84799	-4.556723	0.22	186.3	2014-09-25	16:09:08
557	50.84799	-4.556719	0.14	97.9	2014-09-25	16:09:10
558	50.847988	-4.556728	0.67	248	2014-09-25	16:09:11
559	50.847986	-4.556739	0.74	256.2	2014-09-25	16:09:12
560	50.847982	-4.556752	1.07	245.3	2014-09-25	16:09:13
561	50.847978	-4.556764	0.92	242.1	2014-09-25	16:09:14
562	50.847972	-4.55678	1.28	240.2	2014-09-25	16:09:15
563	50.847968	-4.556795	1.16	244.8	2014-09-25	16:09:16
564	50.847966	-4.556808	1	257.6	2014-09-25	16:09:17
565	50.847965	-4.556819	0.77	258.2	2014-09-25	16:09:18
566	50.847961	-4.556824	0.54	217	2014-09-25	16:09:19
567	50.847958	-4.556833	0.71	240.8	2014-09-25	16:09:20
568	50.847953	-4.556846	1.04	242.7	2014-09-25	16:09:21
569	50.84795	-4.556859	0.96	249.6	2014-09-25	16:09:22
570	50.847947	-4.55687	0.92	244.7	2014-09-25	16:09:23
571	50.847944	-4.556884	1.01	249.4	2014-09-25	16:09:24
572	50.847943	-4.556894	0.69	263	2014-09-25	16:09:25
573	50.847945	-4.556894	0.19	354.6	2014-09-25	16:09:26
574	50.847944	-4.556894	0.04	243.1	2014-09-25	16:09:27
575	50.847944	-4.556902	0.58	261.6	2014-09-25	16:09:28
576	50.847943	-4.556914	0.83	265.4	2014-09-25	16:09:29
577	50.847942	-4.55693	1.13	266.2	2014-09-25	16:09:30
578	50.84794	-4.556946	1.11	258	2014-09-25	16:09:31
579	50.847938	-4.556962	1.2	257	2014-09-25	16:09:32
580	50.847935	-4.556973	0.77	248.7	2014-09-25	16:09:33
581	50.847935	-4.556975	0.21	246.1	2014-09-25	16:09:34
582	50.847935	-4.556977	0.11	274.8	2014-09-25	16:09:35
583	50.847934	-4.556987	0.69	262.2	2014-09-25	16:09:36
584	50.847933	-4.556999	0.9	261.7	2014-09-25	16:09:37
585	50.84793	-4.557016	1.24	255.1	2014-09-25	16:09:38
586	50.847927	-4.557033	1.24	256.5	2014-09-25	16:09:39
587	50.847925	-4.557047	0.98	253.5	2014-09-25	16:09:40
588	50.847923	-4.55706	0.94	257.3	2014-09-25	16:09:41
589	50.847922	-4.557072	0.88	263.3	2014-09-25	16:09:42
590	50.847922	-4.557083	0.76	272.1	2014-09-25	16:09:43
591	50.847922	-4.557087	0.13	272.2	2014-09-25	16:09:45
592	50.847923	-4.557087	0.04	313.3	2014-09-25	16:09:46
593	50.847922	-4.557098	0.8	262.6	2014-09-25	16:09:47
594	50.84792	-4.557112	1.01	259.8	2014-09-25	16:09:48
595	50.847921	-4.557133	1.45	274.1	2014-09-25	16:09:49
596	50.847921	-4.557145	0.87	268.1	2014-09-25	16:09:50
597	50.847919	-4.557142	0.24	122.2	2014-09-25	16:09:51
598	50.847921	-4.557136	0.48	67	2014-09-25	16:09:52
599	50.847923	-4.55714	0.35	309.6	2014-09-25	16:09:53
600	50.847922	-4.557157	1.23	264.8	2014-09-25	16:09:54
601	50.84792	-4.557181	1.69	262.7	2014-09-25	16:09:55
602	50.847916	-4.557206	1.77	255.1	2014-09-25	16:09:56
603	50.847914	-4.557223	1.23	256.3	2014-09-25	16:09:57
604	50.847911	-4.557233	0.8	245.9	2014-09-25	16:09:58
605	50.847907	-4.557252	1.36	254.5	2014-09-25	16:09:59
606	50.847906	-4.55728	2	264.9	2014-09-25	16:10:00
607	50.847907	-4.557309	2.08	272.6	2014-09-25	16:10:01
608	50.847906	-4.557335	1.82	267.1	2014-09-25	16:10:02
609	50.847905	-4.557359	1.69	267.8	2014-09-25	16:10:03
610	50.847907	-4.557371	0.83	282.3	2014-09-25	16:10:04
611	50.847909	-4.557378	0.57	297.3	2014-09-25	16:10:05
612	50.84791	-4.557388	0.73	277.4	2014-09-25	16:10:06
613	50.84791	-4.557391	0.16	276.4	2014-09-25	16:10:07
614	50.847907	-4.557411	1.45	256.2	2014-09-25	16:10:08
615	50.847905	-4.557423	0.89	257.3	2014-09-25	16:10:09
616	50.847904	-4.557435	0.87	257.7	2014-09-25	16:10:10
617	50.8479	-4.557453	1.32	251.5	2014-09-25	16:10:11
618	50.847898	-4.557469	1.18	257.7	2014-09-25	16:10:12
619	50.847895	-4.557487	1.26	258	2014-09-25	16:10:13
620	50.847893	-4.557505	1.3	259.3	2014-09-25	16:10:14
621	50.847893	-4.557508	0.21	267.5	2014-09-25	16:10:15
622	50.847892	-4.557508	0.08	180	2014-09-25	16:10:16
623	50.847889	-4.55752	0.91	245.8	2014-09-25	16:10:17
624	50.847886	-4.557538	1.29	256.2	2014-09-25	16:10:18
625	50.847884	-4.557538	0.18	178.2	2014-09-25	16:10:19
626	50.847885	-4.557524	0.96	84.4	2014-09-25	16:10:20
627	50.847888	-4.557523	0.29	10.8	2014-09-25	16:10:21
628	50.847888	-4.557524	0.08	313.3	2014-09-25	16:10:22
629	50.847888	-4.557538	0.94	268.3	2014-09-25	16:10:23
630	50.847887	-4.557551	0.96	259.9	2014-09-25	16:10:24
631	50.847887	-4.557562	0.77	270.7	2014-09-25	16:10:25
632	50.847888	-4.55756	0.27	39.7	2014-09-25	16:10:26
633	50.847892	-4.557535	1.77	77.5	2014-09-25	16:10:27
634	50.847893	-4.557515	1.42	85.8	2014-09-25	16:10:28
635	50.847892	-4.557513	0.05	111.9	2014-09-25	16:10:30
636	50.847892	-4.557515	0.13	261.7	2014-09-25	16:10:31
637	50.847891	-4.557524	0.59	260	2014-09-25	16:10:32
638	50.847892	-4.557535	0.83	273.2	2014-09-25	16:10:33
639	50.847892	-4.557554	1.31	272	2014-09-25	16:10:34
640	50.847894	-4.557562	0.56	289.4	2014-09-25	16:10:35
641	50.847898	-4.557548	1.1	63.3	2014-09-25	16:10:36
642	50.8479	-4.557534	0.99	79.7	2014-09-25	16:10:37
643	50.847901	-4.557534	0.08	0	2014-09-25	16:10:39
644	50.847904	-4.557537	0.35	316.2	2014-09-25	16:10:40
645	50.847904	-4.557538	0.04	297.8	2014-09-25	16:10:41
646	50.847905	-4.55754	0.17	305.9	2014-09-25	16:10:42
647	50.847905	-4.557556	1.16	272.3	2014-09-25	16:10:43
648	50.847907	-4.557547	0.64	73.9	2014-09-25	16:10:44
649	50.847909	-4.557521	1.86	81.7	2014-09-25	16:10:45
650	50.847911	-4.557506	1.06	77.3	2014-09-25	16:10:46
651	50.847912	-4.557504	0.09	74.7	2014-09-25	16:10:48
652	50.847911	-4.557516	0.86	264.5	2014-09-25	16:10:49
653	50.847911	-4.557535	1.34	270.8	2014-09-25	16:10:50
654	50.847914	-4.557559	1.73	281.9	2014-09-25	16:10:51
655	50.847918	-4.557586	1.92	280.6	2014-09-25	16:10:52
656	50.847922	-4.557603	1.27	290.7	2014-09-25	16:10:53
657	50.847923	-4.557589	1.04	80.2	2014-09-25	16:10:54
658	50.847923	-4.557566	1.56	92.7	2014-09-25	16:10:55
659	50.847924	-4.557561	0.41	69.9	2014-09-25	16:10:56
660	50.847926	-4.557568	0.56	298.7	2014-09-25	16:10:57
661	50.847927	-4.55758	0.84	276.3	2014-09-25	16:10:58
662	50.847928	-4.557597	1.2	272.7	2014-09-25	16:10:59
663	50.847927	-4.557616	1.37	268	2014-09-25	16:11:00
664	50.847926	-4.557635	1.32	263.9	2014-09-25	16:11:01
665	50.847922	-4.557644	0.74	233.9	2014-09-25	16:11:02
666	50.847913	-4.55764	0.99	164.4	2014-09-25	16:11:03
667	50.847906	-4.557636	0.88	161.6	2014-09-25	16:11:04
668	50.847899	-4.557637	0.72	185.1	2014-09-25	16:11:05
669	50.847892	-4.557646	1.09	216.7	2014-09-25	16:11:06
670	50.847887	-4.557661	1.16	241.7	2014-09-25	16:11:07
671	50.847882	-4.557674	1.09	241.9	2014-09-25	16:11:08
672	50.847874	-4.557687	1.23	226.4	2014-09-25	16:11:09
673	50.847868	-4.557694	0.84	217	2014-09-25	16:11:10
674	50.847863	-4.557699	0.66	207.5	2014-09-25	16:11:11
675	50.847859	-4.557709	0.88	235.7	2014-09-25	16:11:12
676	50.847855	-4.557725	1.22	251.3	2014-09-25	16:11:13
677	50.847852	-4.557746	1.48	256.6	2014-09-25	16:11:14
678	50.847849	-4.557767	1.56	256.5	2014-09-25	16:11:15
679	50.847845	-4.557783	1.15	249	2014-09-25	16:11:16
680	50.847842	-4.557794	0.87	247.2	2014-09-25	16:11:17
681	50.847842	-4.557807	0.91	269.4	2014-09-25	16:11:18
682	50.847843	-4.557817	0.72	275.1	2014-09-25	16:11:19
683	50.847843	-4.557825	0.55	276.9	2014-09-25	16:11:20
684	50.847845	-4.557833	0.6	291.8	2014-09-25	16:11:21
685	50.847847	-4.557838	0.38	296.2	2014-09-25	16:11:22
686	50.84785	-4.557822	1.18	72.1	2014-09-25	16:11:23
687	50.847854	-4.557809	1.01	63.6	2014-09-25	16:11:24
688	50.847854	-4.557809	0.03	0	2014-09-25	16:11:25
689	50.847854	-4.55782	0.77	270.7	2014-09-25	16:11:26
690	50.847854	-4.557833	0.89	270	2014-09-25	16:11:27
691	50.847856	-4.557843	0.75	287.4	2014-09-25	16:11:28
692	50.847857	-4.557834	0.63	81.4	2014-09-25	16:11:29
693	50.847857	-4.557816	1.27	93	2014-09-25	16:11:30
694	50.847855	-4.557806	0.69	105.7	2014-09-25	16:11:31
695	50.847855	-4.557806	0.01	90	2014-09-25	16:11:32
696	50.847853	-4.557812	0.5	239.5	2014-09-25	16:11:33
697	50.847852	-4.557828	1.06	266	2014-09-25	16:11:34
698	50.847852	-4.557849	1.48	268.9	2014-09-25	16:11:35
699	50.847853	-4.557871	1.56	273.8	2014-09-25	16:11:36
700	50.847854	-4.557891	1.43	275.3	2014-09-25	16:11:37
701	50.847855	-4.5579	0.6	279.8	2014-09-25	16:11:38
702	50.847855	-4.5579	0.07	319.8	2014-09-25	16:11:39
703	50.847868	-4.557871	2.46	55.3	2014-09-25	16:11:40
704	50.847875	-4.557853	1.48	58.5	2014-09-25	16:11:41
705	50.847874	-4.557851	0.23	116.4	2014-09-25	16:11:42
706	50.847872	-4.557857	0.45	249.4	2014-09-25	16:11:43
707	50.847871	-4.55787	0.94	262.6	2014-09-25	16:11:44
708	50.847868	-4.557885	1.12	249	2014-09-25	16:11:45
709	50.847864	-4.557897	0.94	242.3	2014-09-25	16:11:46
710	50.84786	-4.557906	0.82	235.2	2014-09-25	16:11:47
711	50.847855	-4.557914	0.78	228.2	2014-09-25	16:11:48
712	50.84785	-4.557918	0.62	203.9	2014-09-25	16:11:49
713	50.84785	-4.557923	0.38	267.3	2014-09-25	16:11:50
714	50.847851	-4.557937	0.99	278.7	2014-09-25	16:11:51
715	50.847849	-4.557954	1.19	257.3	2014-09-25	16:11:52
716	50.847845	-4.55797	1.22	249.8	2014-09-25	16:11:53
717	50.847842	-4.557984	1.02	254.1	2014-09-25	16:11:54
718	50.847841	-4.557996	0.84	263	2014-09-25	16:11:55
719	50.84784	-4.558011	1.11	260.3	2014-09-25	16:11:56
720	50.847836	-4.558023	0.9	244.2	2014-09-25	16:11:57
721	50.847834	-4.558033	0.77	253.8	2014-09-25	16:11:58
722	50.847835	-4.558043	0.67	274	2014-09-25	16:11:59
723	50.847834	-4.558052	0.63	267.3	2014-09-25	16:12:00
724	50.847834	-4.558057	0.41	259.5	2014-09-25	16:12:01
725	50.847834	-4.558058	0.1	328.1	2014-09-25	16:12:02
726	50.847836	-4.558079	1.46	275.5	2014-09-25	16:12:03
727	50.847838	-4.558092	0.93	283.9	2014-09-25	16:12:04
728	50.847839	-4.558094	0.2	320.7	2014-09-25	16:12:05
729	50.847839	-4.558093	0.03	156.8	2014-09-25	16:12:06
730	50.847836	-4.558099	0.51	237	2014-09-25	16:12:07
731	50.847833	-4.558108	0.74	238.1	2014-09-25	16:12:08
732	50.847829	-4.558119	0.9	237.9	2014-09-25	16:12:09
733	50.847821	-4.558127	1.02	213.7	2014-09-25	16:12:10
734	50.847825	-4.558116	0.95	59.8	2014-09-25	16:12:11
735	50.847838	-4.558107	1.56	23.3	2014-09-25	16:12:12
736	50.847848	-4.558108	1.12	357.6	2014-09-25	16:12:13
737	50.847855	-4.558117	0.95	317.5	2014-09-25	16:12:14
738	50.847857	-4.558126	0.69	293	2014-09-25	16:12:15
739	50.847856	-4.558137	0.83	265.5	2014-09-25	16:12:16
740	50.847854	-4.558144	0.51	240.6	2014-09-25	16:12:17
741	50.847851	-4.558137	0.61	125.6	2014-09-25	16:12:18
742	50.84785	-4.558135	0.13	130.1	2014-09-25	16:12:19
743	50.847849	-4.558143	0.59	253.5	2014-09-25	16:12:20
744	50.847846	-4.558149	0.47	236.6	2014-09-25	16:12:21
745	50.847843	-4.558162	1.01	245.3	2014-09-25	16:12:22
746	50.847839	-4.558181	1.42	251.6	2014-09-25	16:12:23
747	50.847833	-4.558195	1.2	236.4	2014-09-25	16:12:24
748	50.847828	-4.558202	0.71	220.4	2014-09-25	16:12:25
749	50.847822	-4.558203	0.6	185.6	2014-09-25	16:12:26
750	50.847816	-4.558196	0.85	148.4	2014-09-25	16:12:27
751	50.847812	-4.558188	0.74	130.1	2014-09-25	16:12:28
752	50.847807	-4.558193	0.54	212.8	2014-09-25	16:12:29
753	50.847804	-4.558199	0.55	233.6	2014-09-25	16:12:30
754	50.847804	-4.558201	0.15	266.7	2014-09-25	16:12:31
755	50.847809	-4.558201	0.5	356	2014-09-25	16:12:32
756	50.847812	-4.558205	0.45	330.9	2014-09-25	16:12:33
757	50.847815	-4.558209	0.37	310.7	2014-09-25	16:12:34
758	50.847815	-4.558209	0.04	297.8	2014-09-25	16:12:35
759	50.847818	-4.558199	0.81	62	2014-09-25	16:12:36
760	50.847824	-4.558194	0.7	31.9	2014-09-25	16:12:37
761	50.847824	-4.558194	0.07	314.8	2014-09-25	16:12:38
762	50.847826	-4.558202	0.56	288.5	2014-09-25	16:12:39
763	50.84783	-4.558203	0.45	346.4	2014-09-25	16:12:40
764	50.847834	-4.558204	0.49	352.4	2014-09-25	16:12:41
765	50.847837	-4.55821	0.52	309.2	2014-09-25	16:12:42
766	50.847841	-4.558214	0.53	324.4	2014-09-25	16:12:43
767	50.84784	-4.558201	0.94	95.7	2014-09-25	16:12:44
768	50.847841	-4.558173	1.95	87.3	2014-09-25	16:12:45
769	50.847848	-4.558152	1.69	62.7	2014-09-25	16:12:46
770	50.847856	-4.558148	0.96	16	2014-09-25	16:12:47
771	50.847864	-4.558162	1.31	310.4	2014-09-25	16:12:48
772	50.847872	-4.558186	1.91	300.9	2014-09-25	16:12:49
773	50.847881	-4.55821	1.98	299.7	2014-09-25	16:12:50
774	50.847889	-4.558238	2.13	293.8	2014-09-25	16:12:51
775	50.847898	-4.558256	1.66	309.4	2014-09-25	16:12:52
776	50.847907	-4.558258	0.98	349.9	2014-09-25	16:12:53
777	50.847911	-4.558261	0.46	337.1	2014-09-25	16:12:54
778	50.847912	-4.558276	1.04	277.2	2014-09-25	16:12:55
779	50.847914	-4.558296	1.42	280.6	2014-09-25	16:12:56
780	50.847915	-4.558318	1.6	272.3	2014-09-25	16:12:57
781	50.847916	-4.558327	0.61	284.1	2014-09-25	16:12:58
782	50.847918	-4.558325	0.2	30.7	2014-09-25	16:12:59
783	50.847917	-4.558333	0.53	265	2014-09-25	16:13:00
784	50.847918	-4.558334	0.14	331.9	2014-09-25	16:13:01
785	50.847918	-4.558334	0.04	189.8	2014-09-25	16:13:02
786	50.847917	-4.558352	1.29	263.8	2014-09-25	16:13:03
787	50.847915	-4.55837	1.29	261.2	2014-09-25	16:13:04
788	50.847914	-4.558382	0.82	258.8	2014-09-25	16:13:05
789	50.847913	-4.55839	0.58	259.8	2014-09-25	16:13:06
790	50.847911	-4.558402	0.88	259.7	2014-09-25	16:13:07
791	50.84791	-4.558419	1.17	263.6	2014-09-25	16:13:08
792	50.847909	-4.558434	1.05	264.9	2014-09-25	16:13:09
793	50.847909	-4.558446	0.89	268.2	2014-09-25	16:13:10
794	50.847908	-4.558458	0.86	262.5	2014-09-25	16:13:11
795	50.84791	-4.558458	0.18	2	2014-09-25	16:13:12
796	50.847912	-4.558446	0.95	71.1	2014-09-25	16:13:13
797	50.847914	-4.558448	0.21	312.2	2014-09-25	16:13:14
798	50.847915	-4.558458	0.75	281.5	2014-09-25	16:13:15
799	50.847919	-4.558463	0.62	323.2	2014-09-25	16:13:16
800	50.84793	-4.558467	1.22	347.7	2014-09-25	16:13:17
801	50.847943	-4.558468	1.42	357.4	2014-09-25	16:13:18
802	50.847955	-4.558464	1.34	12.7	2014-09-25	16:13:19
803	50.847968	-4.55844	2.24	48	2014-09-25	16:13:20
804	50.847982	-4.558391	3.81	66.1	2014-09-25	16:13:21
805	50.847992	-4.558325	4.78	76	2014-09-25	16:13:22
806	50.847998	-4.558273	3.68	80.8	2014-09-25	16:13:23
807	50.847997	-4.55825	1.63	90.7	2014-09-25	16:13:24
808	50.847993	-4.558243	0.64	135.9	2014-09-25	16:13:25
809	50.847988	-4.558239	0.64	153.6	2014-09-25	16:13:26
810	50.847984	-4.558235	0.61	148.6	2014-09-25	16:13:27
811	50.847985	-4.558232	0.28	39.4	2014-09-25	16:13:28
812	50.847992	-4.558261	2.11	289.9	2014-09-25	16:13:29
813	50.847994	-4.558282	1.56	280.3	2014-09-25	16:13:30
814	50.847991	-4.558301	1.34	255.5	2014-09-25	16:13:31
815	50.847992	-4.558303	0.17	305.9	2014-09-25	16:13:32
816	50.847994	-4.558304	0.25	334.6	2014-09-25	16:13:33
817	50.847997	-4.558317	0.9	285.7	2014-09-25	16:13:34
818	50.847995	-4.55833	0.93	257.9	2014-09-25	16:13:35
819	50.847992	-4.558339	0.7	245.5	2014-09-25	16:13:36
820	50.847992	-4.558348	0.68	270.8	2014-09-25	16:13:37
821	50.84799	-4.558357	0.69	248.4	2014-09-25	16:13:38
822	50.847987	-4.558366	0.7	243.1	2014-09-25	16:13:39
823	50.847986	-4.558374	0.54	251.8	2014-09-25	16:13:40
824	50.847985	-4.558384	0.75	260.7	2014-09-25	16:13:41
825	50.847986	-4.558384	0.14	357.4	2014-09-25	16:13:42
826	50.84799	-4.558375	0.8	57.4	2014-09-25	16:13:43
827	50.847992	-4.558369	0.49	52.5	2014-09-25	16:13:44
828	50.847992	-4.55837	0.05	236.1	2014-09-25	16:13:45
829	50.847994	-4.558375	0.22	298.2	2014-09-25	16:13:47
830	50.847998	-4.558383	0.74	310.1	2014-09-25	16:13:48
831	50.848001	-4.558392	0.65	294.7	2014-09-25	16:13:49
832	50.848005	-4.558392	0.48	358.6	2014-09-25	16:13:50
833	50.848007	-4.558382	0.76	71.3	2014-09-25	16:13:51
834	50.84801	-4.558369	0.94	69.6	2014-09-25	16:13:52
835	50.848014	-4.558359	0.85	59.8	2014-09-25	16:13:53
836	50.848016	-4.558353	0.48	52.5	2014-09-25	16:13:54
837	50.848019	-4.558348	0.48	51.6	2014-09-25	16:13:55
838	50.848019	-4.558343	0.37	95.7	2014-09-25	16:13:56
839	50.848016	-4.558353	0.8	248.7	2014-09-25	16:13:57
840	50.848015	-4.558372	1.34	262.8	2014-09-25	16:13:58
841	50.848009	-4.558381	0.89	224.3	2014-09-25	16:13:59
842	50.848002	-4.558378	0.76	165.3	2014-09-25	16:14:00
843	50.847996	-4.558381	0.7	194.1	2014-09-25	16:14:01
844	50.847985	-4.558386	1.31	196.2	2014-09-25	16:14:02
845	50.847977	-4.558391	0.92	204.2	2014-09-25	16:14:03
846	50.847971	-4.558382	0.98	136.9	2014-09-25	16:14:04
847	50.847963	-4.558366	1.38	128.4	2014-09-25	16:14:05
848	50.847959	-4.558364	0.45	161.8	2014-09-25	16:14:06
849	50.847959	-4.558366	0.12	265.4	2014-09-25	16:14:07
850	50.847959	-4.558366	0.01	270	2014-09-25	16:14:08
851	50.847958	-4.558363	0.26	117.6	2014-09-25	16:14:09
852	50.847958	-4.558364	0.1	264.3	2014-09-25	16:14:10
853	50.847959	-4.558374	0.7	280	2014-09-25	16:14:11
854	50.847963	-4.558373	0.48	5.6	2014-09-25	16:14:12
855	50.847968	-4.558361	0.97	60.7	2014-09-25	16:14:13
856	50.847971	-4.558351	0.8	63.5	2014-09-25	16:14:14
857	50.847975	-4.558341	0.84	59.2	2014-09-25	16:14:15
858	50.847978	-4.558331	0.78	63.8	2014-09-25	16:14:16
859	50.847985	-4.558329	0.82	10.4	2014-09-25	16:14:17
860	50.847997	-4.558342	1.58	323.6	2014-09-25	16:14:18
861	50.848007	-4.558346	1.21	346.7	2014-09-25	16:14:19
862	50.848016	-4.558343	1.04	10.7	2014-09-25	16:14:20
863	50.848019	-4.558343	0.29	358.7	2014-09-25	16:14:21
864	50.848007	-4.558345	1.33	185.8	2014-09-25	16:14:22
865	50.847986	-4.558316	3.15	138.8	2014-09-25	16:14:23
866	50.84797	-4.558275	3.39	121.4	2014-09-25	16:14:24
867	50.847967	-4.558243	2.26	99.3	2014-09-25	16:14:25
868	50.847964	-4.558211	2.24	97.9	2014-09-25	16:14:26
869	50.847961	-4.558179	2.28	99.2	2014-09-25	16:14:27
870	50.847974	-4.558093	1.04	76	2014-09-25	16:14:33
871	50.847999	-4.558122	3.41	323.5	2014-09-25	16:14:34
872	50.848011	-4.558128	0.68	344	2014-09-25	16:14:36
873	50.848012	-4.558125	0.28	46.4	2014-09-25	16:14:37
874	50.848031	-4.558092	3.08	49	2014-09-25	16:14:38
875	50.84804	-4.558065	2.17	59.8	2014-09-25	16:14:39
876	50.84804	-4.558052	0.91	95.9	2014-09-25	16:14:40
877	50.848033	-4.558048	0.81	158.3	2014-09-25	16:14:41
878	50.848027	-4.55805	0.65	192.6	2014-09-25	16:14:42
879	50.848022	-4.558048	0.56	162.8	2014-09-25	16:14:43
880	50.848014	-4.558053	1.01	201.2	2014-09-25	16:14:44
881	50.848007	-4.558065	1.17	226.8	2014-09-25	16:14:45
882	50.848001	-4.558072	0.85	219	2014-09-25	16:14:46
883	50.847995	-4.558072	0.63	175.2	2014-09-25	16:14:47
884	50.84799	-4.558077	0.67	210.5	2014-09-25	16:14:48
885	50.847985	-4.55808	0.55	206.6	2014-09-25	16:14:49
886	50.847979	-4.558087	0.83	217.1	2014-09-25	16:14:50
887	50.847972	-4.558104	1.42	235.9	2014-09-25	16:14:51
888	50.847968	-4.558114	0.87	236.7	2014-09-25	16:14:52
889	50.847962	-4.558123	0.95	223.2	2014-09-25	16:14:53
890	50.847956	-4.558139	1.27	238.4	2014-09-25	16:14:54
891	50.847949	-4.558153	1.25	230.6	2014-09-25	16:14:55
892	50.847942	-4.558159	0.89	209.4	2014-09-25	16:14:56
893	50.847936	-4.558167	0.84	222.1	2014-09-25	16:14:57
894	50.847929	-4.558166	0.77	177.3	2014-09-25	16:14:58
895	50.847923	-4.558164	0.71	166.1	2014-09-25	16:14:59
896	50.847918	-4.558173	0.86	228.4	2014-09-25	16:15:00
897	50.847911	-4.558185	1.15	225.6	2014-09-25	16:15:01
898	50.847902	-4.558196	1.25	218.4	2014-09-25	16:15:02
899	50.847894	-4.558203	1	209.4	2014-09-25	16:15:03
900	50.847886	-4.558202	0.88	179.2	2014-09-25	16:15:04
901	50.847878	-4.558202	0.97	178.3	2014-09-25	16:15:05
902	50.847869	-4.558195	1.08	150.6	2014-09-25	16:15:06
903	50.847865	-4.558184	0.88	119.8	2014-09-25	16:15:07
904	50.84786	-4.558188	0.68	206.8	2014-09-25	16:15:08
905	50.847853	-4.558197	0.97	221.4	2014-09-25	16:15:09
906	50.847846	-4.558208	1.06	223.3	2014-09-25	16:15:10
907	50.84784	-4.558218	1.01	227.7	2014-09-25	16:15:11
908	50.847835	-4.558227	0.83	226.8	2014-09-25	16:15:12
909	50.847832	-4.558225	0.34	162	2014-09-25	16:15:13
910	50.847828	-4.55822	0.6	143.9	2014-09-25	16:15:14
911	50.847823	-4.558229	0.78	229	2014-09-25	16:15:15
912	50.847822	-4.558228	0.09	147.3	2014-09-25	16:15:16
913	50.847823	-4.558218	0.73	81.3	2014-09-25	16:15:17
914	50.847825	-4.558221	0.3	301.6	2014-09-25	16:15:18
915	50.847831	-4.558226	0.72	332.1	2014-09-25	16:15:19
916	50.847843	-4.558226	1.37	0.5	2014-09-25	16:15:20
917	50.847859	-4.558226	1.79	359.8	2014-09-25	16:15:21
918	50.847871	-4.55822	1.44	16.8	2014-09-25	16:15:22
919	50.847881	-4.55821	1.34	33.1	2014-09-25	16:15:23
920	50.847891	-4.558201	1.19	31.1	2014-09-25	16:15:24
921	50.8479	-4.558186	1.51	45.8	2014-09-25	16:15:25
922	50.84791	-4.558146	2.96	68.9	2014-09-25	16:15:26
923	50.84792	-4.55808	4.82	75.6	2014-09-25	16:15:27
924	50.847935	-4.557998	5.98	74	2014-09-25	16:15:28
925	50.847962	-4.557929	5.74	58.3	2014-09-25	16:15:29
926	50.847997	-4.557881	5.13	40.6	2014-09-25	16:15:30
927	50.848026	-4.557838	4.39	43.5	2014-09-25	16:15:31
928	50.848049	-4.557795	3.98	49.7	2014-09-25	16:15:32
929	50.848072	-4.557752	4	49.6	2014-09-25	16:15:33
930	50.848096	-4.557709	3.99	49.3	2014-09-25	16:15:34
931	50.848125	-4.557713	0.41	354.7	2014-09-25	16:15:42
932	50.848087	-4.557802	7.51	236.1	2014-09-25	16:15:43
933	50.848074	-4.557847	3.51	244.3	2014-09-25	16:15:44
934	50.848063	-4.55787	2	234.6	2014-09-25	16:15:45
935	50.848057	-4.557888	1.49	240.4	2014-09-25	16:15:46
936	50.84805	-4.557901	1.16	232.7	2014-09-25	16:15:47
937	50.848044	-4.557911	0.94	223.8	2014-09-25	16:15:48
938	50.848039	-4.557925	1.18	237.5	2014-09-25	16:15:49
939	50.848032	-4.557945	1.6	244.9	2014-09-25	16:15:50
940	50.848025	-4.557957	1.14	225.7	2014-09-25	16:15:51
941	50.848018	-4.55796	0.81	197.7	2014-09-25	16:15:52
942	50.848011	-4.557969	1.07	216	2014-09-25	16:15:53
943	50.848004	-4.55798	1	226.4	2014-09-25	16:15:54
944	50.847998	-4.557989	0.94	222	2014-09-25	16:15:55
945	50.84799	-4.558	1.18	223.8	2014-09-25	16:15:56
946	50.847982	-4.558009	1.07	213.1	2014-09-25	16:15:57
947	50.847975	-4.558014	0.88	207	2014-09-25	16:15:58
948	50.847969	-4.558026	1.08	231.4	2014-09-25	16:15:59
949	50.847962	-4.558041	1.33	232.4	2014-09-25	16:16:00
950	50.847956	-4.558046	0.78	207.1	2014-09-25	16:16:01
951	50.847949	-4.558049	0.8	193.7	2014-09-25	16:16:02
952	50.847943	-4.558051	0.65	195.3	2014-09-25	16:16:03
953	50.847938	-4.558058	0.78	218.5	2014-09-25	16:16:04
954	50.847931	-4.558072	1.2	232	2014-09-25	16:16:05
955	50.847926	-4.558086	1.14	241.6	2014-09-25	16:16:06
956	50.84792	-4.558096	0.97	224.1	2014-09-25	16:16:07
957	50.847915	-4.558101	0.68	214.4	2014-09-25	16:16:08
958	50.847911	-4.558115	1.06	246.6	2014-09-25	16:16:09
959	50.847908	-4.55812	0.53	220.9	2014-09-25	16:16:10
960	50.847908	-4.558111	0.63	84.9	2014-09-25	16:16:11
961	50.847908	-4.558114	0.2	256.5	2014-09-25	16:16:12
962	50.847906	-4.558124	0.75	254.1	2014-09-25	16:16:13
963	50.847903	-4.558134	0.74	249.2	2014-09-25	16:16:14
964	50.8479	-4.558146	0.92	246.1	2014-09-25	16:16:15
965	50.847892	-4.558162	1.42	232.7	2014-09-25	16:16:16
966	50.847887	-4.558167	0.74	213.5	2014-09-25	16:16:17
967	50.847884	-4.558168	0.37	189.2	2014-09-25	16:16:18
968	50.84788	-4.558174	0.59	225.5	2014-09-25	16:16:19
969	50.847875	-4.558187	1.06	241.1	2014-09-25	16:16:20
970	50.847871	-4.558198	0.92	235.4	2014-09-25	16:16:21
971	50.847867	-4.558203	0.52	222.3	2014-09-25	16:16:22
972	50.847867	-4.558203	0.05	194.3	2014-09-25	16:16:23
973	50.847867	-4.558208	0.35	276	2014-09-25	16:16:24
974	50.847868	-4.558208	0.1	0	2014-09-25	16:16:25
975	50.847871	-4.558201	0.58	61.4	2014-09-25	16:16:26
976	50.847873	-4.558199	0.31	30.4	2014-09-25	16:16:27
977	50.847875	-4.558201	0.25	321	2014-09-25	16:16:28
978	50.847875	-4.558202	0.08	290	2014-09-25	16:16:29
979	50.847873	-4.558218	1.12	257.4	2014-09-25	16:16:30
980	50.847869	-4.558224	0.58	226.2	2014-09-25	16:16:31
981	50.847865	-4.558227	0.56	204.1	2014-09-25	16:16:32
982	50.847857	-4.558232	0.95	202.6	2014-09-25	16:16:33
983	50.84785	-4.558228	0.8	161.5	2014-09-25	16:16:34
984	50.847844	-4.558231	0.71	193.4	2014-09-25	16:16:35
985	50.847838	-4.558244	1.14	234	2014-09-25	16:16:36
986	50.847831	-4.558255	1.08	227.6	2014-09-25	16:16:37
987	50.847823	-4.558263	1.09	210.7	2014-09-25	16:16:38
988	50.847816	-4.558266	0.82	193.2	2014-09-25	16:16:39
989	50.847809	-4.558272	0.86	207.9	2014-09-25	16:16:40
990	50.847801	-4.558282	1.12	220.5	2014-09-25	16:16:41
991	50.847793	-4.55829	1.08	213.6	2014-09-25	16:16:42
992	50.847787	-4.558292	0.72	187	2014-09-25	16:16:43
993	50.847781	-4.558298	0.82	216.1	2014-09-25	16:16:44
994	50.847773	-4.558307	1.04	216.9	2014-09-25	16:16:45
995	50.847767	-4.558311	0.74	199.5	2014-09-25	16:16:46
996	50.84776	-4.558309	0.75	168.3	2014-09-25	16:16:47
997	50.847752	-4.558313	0.96	196.7	2014-09-25	16:16:48
998	50.847742	-4.558322	1.3	211.6	2014-09-25	16:16:49
999	50.847732	-4.558325	1.12	187.8	2014-09-25	16:16:50
1000	50.847729	-4.558325	0.32	184.3	2014-09-25	16:16:51
1001	50.847732	-4.558335	0.76	292.4	2014-09-25	16:16:52
1002	50.847729	-4.558341	0.51	239.1	2014-09-25	16:16:53
1003	50.847728	-4.558328	0.92	102.8	2014-09-25	16:16:54
1004	50.847727	-4.558296	2.29	90.5	2014-09-25	16:16:55
1005	50.847729	-4.558274	1.51	82.9	2014-09-25	16:16:56
1006	50.84773	-4.558271	0.13	57.2	2014-09-25	16:16:58
1007	50.847731	-4.558271	0.03	0	2014-09-25	16:16:59
1008	50.847733	-4.558266	0.22	57.5	2014-09-25	16:17:01
1009	50.847733	-4.558278	0.85	270.7	2014-09-25	16:17:02
1010	50.847733	-4.558292	0.95	271.1	2014-09-25	16:17:03
1011	50.847736	-4.558298	0.6	309.8	2014-09-25	16:17:04
1012	50.84774	-4.558293	0.55	43.3	2014-09-25	16:17:05
1013	50.847741	-4.558274	1.32	85.5	2014-09-25	16:17:06
1014	50.847742	-4.558254	1.45	83.8	2014-09-25	16:17:07
1015	50.847745	-4.558241	0.91	72.7	2014-09-25	16:17:08
1016	50.847748	-4.558231	0.77	64	2014-09-25	16:17:09
1017	50.84775	-4.558225	0.54	63	2014-09-25	16:17:10
1018	50.847756	-4.558228	0.74	340.5	2014-09-25	16:17:11
1019	50.847762	-4.558235	0.83	326	2014-09-25	16:17:12
1020	50.847764	-4.558241	0.47	298.5	2014-09-25	16:17:13
1021	50.847764	-4.558234	0.44	92.5	2014-09-25	16:17:14
1022	50.847764	-4.558198	2.59	90.2	2014-09-25	16:17:15
1023	50.847769	-4.558134	4.52	83.2	2014-09-25	16:17:16
1024	50.847783	-4.558051	6	75.2	2014-09-25	16:17:17
1025	50.847805	-4.557958	6.99	69.3	2014-09-25	16:17:18
1026	50.847827	-4.557874	6.42	67.2	2014-09-25	16:17:19
1027	50.847845	-4.557801	5.47	69.1	2014-09-25	16:17:20
1028	50.84785	-4.557735	4.65	83.5	2014-09-25	16:17:21
1029	50.847846	-4.557682	3.8	95.6	2014-09-25	16:17:22
1030	50.847845	-4.557644	2.64	92.8	2014-09-25	16:17:23
1031	50.847844	-4.557622	1.53	95.6	2014-09-25	16:17:24
1032	50.847838	-4.557623	0.65	181	2014-09-25	16:17:25
1033	50.847832	-4.557639	1.31	239.6	2014-09-25	16:17:26
1034	50.847831	-4.557663	1.69	266.5	2014-09-25	16:17:27
1035	50.847833	-4.557692	2.04	275.5	2014-09-25	16:17:28
1036	50.847833	-4.557723	2.2	272.2	2014-09-25	16:17:29
1037	50.847835	-4.557755	2.24	274.3	2014-09-25	16:17:30
1038	50.847837	-4.557788	2.38	276.1	2014-09-25	16:17:31
1039	50.84784	-4.557824	2.49	276	2014-09-25	16:17:32
1040	50.847842	-4.557862	2.69	275.2	2014-09-25	16:17:33
1041	50.847836	-4.557851	0.12	129	2014-09-25	16:17:41
1042	50.847845	-4.557802	3.57	74.9	2014-09-25	16:17:42
1043	50.847848	-4.557764	2.66	80.7	2014-09-25	16:17:43
1044	50.84785	-4.557745	1.41	83.5	2014-09-25	16:17:44
1045	50.847851	-4.55774	0.32	74.8	2014-09-25	16:17:45
1046	50.847851	-4.557734	0.43	86.3	2014-09-25	16:17:46
1047	50.847848	-4.55773	0.39	135.4	2014-09-25	16:17:47
1048	50.847846	-4.557734	0.41	227.6	2014-09-25	16:17:48
1049	50.847843	-4.55775	1.16	251.2	2014-09-25	16:17:49
1050	50.847838	-4.557768	1.37	247.3	2014-09-25	16:17:50
1051	50.847833	-4.557776	0.72	226.6	2014-09-25	16:17:51
1052	50.84783	-4.557776	0.33	186.3	2014-09-25	16:17:52
1053	50.847828	-4.557783	0.52	243.4	2014-09-25	16:17:53
1054	50.847828	-4.557782	0.02	90	2014-09-25	16:17:54
1055	50.847832	-4.557775	0.69	50.4	2014-09-25	16:17:55
1056	50.847833	-4.557776	0.15	334.8	2014-09-25	16:17:56
1057	50.84783	-4.557787	0.87	244.7	2014-09-25	16:17:57
1058	50.847827	-4.5578	0.95	248.1	2014-09-25	16:17:58
1059	50.847824	-4.557814	1.06	250.4	2014-09-25	16:17:59
1060	50.847823	-4.557825	0.78	262.4	2014-09-25	16:18:00
1061	50.847824	-4.557825	0.09	356.4	2014-09-25	16:18:02
1062	50.847823	-4.557821	0.36	124.3	2014-09-25	16:18:03
1063	50.847819	-4.557823	0.46	201.7	2014-09-25	16:18:04
1064	50.847815	-4.557833	0.83	238	2014-09-25	16:18:05
1065	50.847811	-4.557851	1.33	249	2014-09-25	16:18:06
1066	50.847806	-4.557866	1.22	244.7	2014-09-25	16:18:07
1067	50.847802	-4.557876	0.81	234.7	2014-09-25	16:18:08
1068	50.847796	-4.557882	0.73	215.4	2014-09-25	16:18:09
1069	50.847791	-4.557883	0.55	187.4	2014-09-25	16:18:10
1070	50.847787	-4.557882	0.51	173.3	2014-09-25	16:18:11
1071	50.847783	-4.557889	0.63	229.7	2014-09-25	16:18:12
1072	50.847779	-4.557902	1.02	245.6	2014-09-25	16:18:13
1073	50.847775	-4.557916	1.12	242.2	2014-09-25	16:18:14
1074	50.847769	-4.55792	0.71	202.1	2014-09-25	16:18:15
1075	50.847763	-4.557926	0.78	215.9	2014-09-25	16:18:16
1076	50.847757	-4.55794	1.2	234.8	2014-09-25	16:18:17
1077	50.847751	-4.557953	1.11	233.3	2014-09-25	16:18:18
1078	50.847746	-4.557956	0.59	202.4	2014-09-25	16:18:19
1079	50.847739	-4.55796	0.89	198.5	2014-09-25	16:18:20
1080	50.847733	-4.557972	1.04	231	2014-09-25	16:18:21
1081	50.84773	-4.557986	1.03	250.5	2014-09-25	16:18:22
1082	50.847724	-4.557995	0.94	228	2014-09-25	16:18:23
1083	50.84772	-4.557996	0.48	186.4	2014-09-25	16:18:24
1084	50.84772	-4.557996	0.07	40.7	2014-09-25	16:18:25
1085	50.847719	-4.558008	0.87	263.8	2014-09-25	16:18:26
1086	50.847721	-4.558023	1.07	281.1	2014-09-25	16:18:27
1087	50.847723	-4.558039	1.17	281.9	2014-09-25	16:18:28
1088	50.847726	-4.55806	1.52	279.9	2014-09-25	16:18:29
1089	50.847728	-4.558086	1.79	277.2	2014-09-25	16:18:30
1090	50.847727	-4.558102	1.16	264.9	2014-09-25	16:18:31
1091	50.847724	-4.558107	0.48	231.2	2014-09-25	16:18:32
1092	50.847725	-4.558107	0.05	13.1	2014-09-25	16:18:34
1093	50.847731	-4.558109	0.63	347.6	2014-09-25	16:18:35
1094	50.847737	-4.558118	0.95	320.2	2014-09-25	16:18:36
1095	50.847742	-4.55813	1.02	298.9	2014-09-25	16:18:37
1096	50.847744	-4.558148	1.26	282	2014-09-25	16:18:38
1097	50.847748	-4.558152	0.26	327.1	2014-09-25	16:18:40
1098	50.847742	-4.558155	0.63	198	2014-09-25	16:18:41
1099	50.847738	-4.558155	0.27	179.4	2014-09-25	16:18:43
1100	50.847735	-4.558153	0.13	158.8	2014-09-25	16:18:45
1101	50.847735	-4.558154	0.07	216.7	2014-09-25	16:18:46
1102	50.847729	-4.558171	1.33	242.4	2014-09-25	16:18:47
1103	50.847723	-4.558187	1.37	239	2014-09-25	16:18:48
1104	50.847719	-4.558199	0.92	240.8	2014-09-25	16:18:49
1105	50.847718	-4.558209	0.74	259.9	2014-09-25	16:18:50
1106	50.847718	-4.558211	0.12	278.6	2014-09-25	16:18:51
1107	50.847719	-4.558202	0.59	83.6	2014-09-25	16:18:52
1108	50.84772	-4.558198	0.15	68.7	2014-09-25	16:18:54
1109	50.847725	-4.558199	0.61	356.7	2014-09-25	16:18:55
1110	50.847725	-4.558203	0.3	266.6	2014-09-25	16:18:56
1111	50.847725	-4.558203	0.01	32.3	2014-09-25	16:18:57
1112	50.847731	-4.558199	0.73	24.8	2014-09-25	16:18:58
1113	50.847733	-4.558199	0.23	2.9	2014-09-25	16:18:59
1114	50.847736	-4.558203	0.43	311.8	2014-09-25	16:19:00
1115	50.847738	-4.558205	0.33	333.7	2014-09-25	16:19:01
1116	50.847744	-4.558198	0.83	39.5	2014-09-25	16:19:02
1117	50.847748	-4.558188	0.84	55.4	2014-09-25	16:19:03
1118	50.847752	-4.558181	0.65	52.9	2014-09-25	16:19:04
1119	50.847754	-4.558173	0.56	63.3	2014-09-25	16:19:05
1120	50.847753	-4.558163	0.79	103.7	2014-09-25	16:19:06
1121	50.847752	-4.558161	0.14	135.7	2014-09-25	16:19:07
1122	50.847743	-4.558172	1.22	219.3	2014-09-25	16:19:08
1123	50.847735	-4.558184	1.2	223	2014-09-25	16:19:09
1124	50.847725	-4.558186	1.16	189.3	2014-09-25	16:19:10
1125	50.847717	-4.558178	1.07	145.9	2014-09-25	16:19:11
1126	50.847709	-4.558171	0.99	151.7	2014-09-25	16:19:12
1127	50.8477	-4.55817	1.06	175.5	2014-09-25	16:19:13
1128	50.847691	-4.558168	0.91	171.9	2014-09-25	16:19:14
1129	50.847684	-4.55816	1.01	144.3	2014-09-25	16:19:15
1130	50.847676	-4.558154	1.02	158.7	2014-09-25	16:19:16
1131	50.847667	-4.558155	0.98	183.1	2014-09-25	16:19:17
1132	50.84766	-4.558156	0.75	186.3	2014-09-25	16:19:18
1133	50.847655	-4.558158	0.57	193.3	2014-09-25	16:19:19
1134	50.847649	-4.558159	0.64	187.9	2014-09-25	16:19:20
1135	50.847642	-4.558165	0.9	205.2	2014-09-25	16:19:21
1136	50.847632	-4.55817	1.17	198	2014-09-25	16:19:22
1137	50.847622	-4.558159	1.33	145.6	2014-09-25	16:19:23
1138	50.847616	-4.558145	1.2	123	2014-09-25	16:19:24
1139	50.847616	-4.558147	0.13	257.9	2014-09-25	16:19:25
1140	50.847621	-4.558165	1.42	293.7	2014-09-25	16:19:26
1141	50.847627	-4.55819	1.84	291.1	2014-09-25	16:19:27
1142	50.847634	-4.558207	1.46	301.2	2014-09-25	16:19:28
1143	50.847635	-4.5582	0.55	73.3	2014-09-25	16:19:29
1144	50.847635	-4.558181	1.3	93.3	2014-09-25	16:19:30
1145	50.847636	-4.558164	1.25	84.4	2014-09-25	16:19:31
1146	50.847636	-4.558128	2.5	88.7	2014-09-25	16:19:32
1147	50.847633	-4.558069	4.17	94.6	2014-09-25	16:19:33
1148	50.847622	-4.558	4.97	104.2	2014-09-25	16:19:34
1149	50.8476	-4.557929	5.6	115.9	2014-09-25	16:19:35
1150	50.847585	-4.557857	5.34	108.6	2014-09-25	16:19:36
1151	50.847593	-4.557797	4.32	78.1	2014-09-25	16:19:37
1152	50.847618	-4.557755	4.04	46.5	2014-09-25	16:19:38
1153	50.847646	-4.557715	4.22	41.4	2014-09-25	16:19:39
1154	50.847676	-4.557676	4.33	39.9	2014-09-25	16:19:40
1155	50.847707	-4.557638	4.39	37.5	2014-09-25	16:19:41
1156	50.847788	-4.557465	2.51	53.4	2014-09-25	16:19:47
1157	50.847762	-4.557507	4.13	224.6	2014-09-25	16:19:48
1158	50.847713	-4.557604	8.71	231.5	2014-09-25	16:19:49
1159	50.847664	-4.557668	3.56	219.2	2014-09-25	16:19:51
1160	50.847647	-4.557691	2.46	221.1	2014-09-25	16:19:52
1161	50.847635	-4.557716	2.2	234.2	2014-09-25	16:19:53
1162	50.847627	-4.557722	1.03	203.9	2014-09-25	16:19:54
1163	50.84762	-4.557725	0.73	194.9	2014-09-25	16:19:55
1164	50.847616	-4.557741	1.25	245.7	2014-09-25	16:19:56
1165	50.847612	-4.557756	1.15	246.7	2014-09-25	16:19:57
1166	50.847607	-4.557771	1.16	245.2	2014-09-25	16:19:58
1167	50.847603	-4.557786	1.14	247.9	2014-09-25	16:19:59
1168	50.847599	-4.557801	1.18	243.3	2014-09-25	16:20:00
1169	50.847596	-4.557814	0.97	251	2014-09-25	16:20:01
1170	50.847593	-4.557826	0.9	251.9	2014-09-25	16:20:02
1171	50.847589	-4.557842	1.22	244.1	2014-09-25	16:20:03
1172	50.847586	-4.55786	1.32	258.6	2014-09-25	16:20:04
1173	50.847585	-4.557881	1.45	263.3	2014-09-25	16:20:05
1174	50.847582	-4.557902	1.56	256.8	2014-09-25	16:20:06
1175	50.847578	-4.557914	0.96	243.3	2014-09-25	16:20:07
1176	50.847574	-4.557924	0.74	239.5	2014-09-25	16:20:08
1177	50.847574	-4.557941	1.22	267	2014-09-25	16:20:09
1178	50.847576	-4.557937	0.34	53.4	2014-09-25	16:20:10
1179	50.847581	-4.557919	1.42	63.5	2014-09-25	16:20:11
1180	50.847582	-4.55792	0.12	293.8	2014-09-25	16:20:12
1181	50.847577	-4.557935	1.16	243.1	2014-09-25	16:20:13
1182	50.847575	-4.55795	1.03	260.6	2014-09-25	16:20:14
1183	50.847574	-4.557967	1.24	260.5	2014-09-25	16:20:15
1184	50.84757	-4.557987	1.43	255.7	2014-09-25	16:20:16
1185	50.847568	-4.558003	1.19	256.4	2014-09-25	16:20:17
1186	50.847568	-4.558015	0.84	268.1	2014-09-25	16:20:18
1187	50.847567	-4.558024	0.61	261.2	2014-09-25	16:20:19
1188	50.847566	-4.558043	1.38	265	2014-09-25	16:20:20
1189	50.847564	-4.558065	1.5	264	2014-09-25	16:20:21
1190	50.847566	-4.558071	0.51	297.2	2014-09-25	16:20:22
1191	50.84757	-4.558079	0.69	301	2014-09-25	16:20:23
1192	50.847569	-4.558099	1.37	266.9	2014-09-25	16:20:24
1193	50.847568	-4.558105	0.41	259.6	2014-09-25	16:20:25
1194	50.847567	-4.558105	0.12	177.3	2014-09-25	16:20:26
1195	50.847567	-4.558117	0.86	271.3	2014-09-25	16:20:27
1196	50.84757	-4.558129	0.89	285.8	2014-09-25	16:20:28
1197	50.847573	-4.558146	1.21	286.6	2014-09-25	16:20:29
1198	50.847577	-4.558165	1.45	288.8	2014-09-25	16:20:30
1199	50.847582	-4.558188	1.7	290.9	2014-09-25	16:20:31
1200	50.847588	-4.558207	1.52	294.6	2014-09-25	16:20:32
1201	50.847592	-4.558215	0.7	311	2014-09-25	16:20:33
1202	50.847592	-4.558215	0	0	2014-09-25	16:20:34
1203	50.847596	-4.558217	0.49	341.2	2014-09-25	16:20:35
1204	50.8476	-4.558218	0.45	352.5	2014-09-25	16:20:36
1205	50.847606	-4.558216	0.68	12	2014-09-25	16:20:37
1206	50.847612	-4.558209	0.81	38.6	2014-09-25	16:20:38
1207	50.847614	-4.558206	0.3	38.1	2014-09-25	16:20:39
1208	50.847614	-4.558206	0.04	113.6	2014-09-25	16:20:40
1209	50.847618	-4.558194	0.9	62.2	2014-09-25	16:20:41
1210	50.84762	-4.558186	0.66	63.8	2014-09-25	16:20:42
1211	50.847618	-4.558184	0.33	151.1	2014-09-25	16:20:43
1212	50.847618	-4.558179	0.37	75.2	2014-09-25	16:20:44
1213	50.84762	-4.558174	0.35	64.5	2014-09-25	16:20:45
1214	50.847623	-4.558166	0.65	62.7	2014-09-25	16:20:46
1215	50.847625	-4.558152	1.01	75	2014-09-25	16:20:47
1216	50.847626	-4.558138	0.98	85.1	2014-09-25	16:20:48
1217	50.847625	-4.558124	0.97	93.3	2014-09-25	16:20:49
1218	50.847624	-4.558111	0.93	98.7	2014-09-25	16:20:50
1219	50.847622	-4.558103	0.59	105.6	2014-09-25	16:20:51
1220	50.847625	-4.558092	0.84	71.9	2014-09-25	16:20:52
1221	50.847626	-4.558075	1.2	81.1	2014-09-25	16:20:53
1222	50.847636	-4.558078	1.09	351	2014-09-25	16:20:54
1223	50.84765	-4.558082	1.6	348.5	2014-09-25	16:20:55
1224	50.847667	-4.558082	1.86	0.6	2014-09-25	16:20:56
1225	50.847685	-4.558076	2.02	11.6	2014-09-25	16:20:57
1226	50.847699	-4.558071	1.66	11.2	2014-09-25	16:20:58
1227	50.847711	-4.558056	1.66	40.7	2014-09-25	16:20:59
1228	50.847722	-4.558009	3.54	69.7	2014-09-25	16:21:00
1229	50.847731	-4.557945	4.6	76.5	2014-09-25	16:21:01
1230	50.847746	-4.557874	5.22	72	2014-09-25	16:21:02
1231	50.847774	-4.557805	5.8	57.5	2014-09-25	16:21:03
1232	50.847807	-4.557734	6.19	53.4	2014-09-25	16:21:04
1233	50.847843	-4.557666	6.23	49.6	2014-09-25	16:21:05
1234	50.847873	-4.557603	5.53	53.2	2014-09-25	16:21:06
1235	50.847892	-4.557537	5.11	66	2014-09-25	16:21:07
1236	50.847897	-4.557476	4.32	82.7	2014-09-25	16:21:08
1237	50.847891	-4.557414	4.45	98.3	2014-09-25	16:21:09
1238	50.847882	-4.557332	5.79	100.3	2014-09-25	16:21:10
1239	50.847864	-4.557252	5.94	108.7	2014-09-25	16:21:11
1240	50.847841	-4.557195	4.77	122.9	2014-09-25	16:21:12
1241	50.847819	-4.557156	3.71	131.8	2014-09-25	16:21:13
1242	50.847798	-4.557123	3.31	135.5	2014-09-25	16:21:14
1243	50.847776	-4.557089	3.36	134.5	2014-09-25	16:21:15
1244	50.847755	-4.557053	3.43	133.3	2014-09-25	16:21:16
1245	50.847804	-4.557116	0.39	320.9	2014-09-25	16:21:34
1246	50.847801	-4.557129	0.97	248	2014-09-25	16:21:35
1247	50.847795	-4.55715	1.61	247.5	2014-09-25	16:21:36
1248	50.847791	-4.557176	1.88	256.2	2014-09-25	16:21:37
1249	50.847786	-4.557182	0.74	214.7	2014-09-25	16:21:38
1250	50.847783	-4.55717	0.87	109.3	2014-09-25	16:21:39
1251	50.847783	-4.557167	0.2	81.8	2014-09-25	16:21:40
1252	50.847783	-4.557172	0.35	266.9	2014-09-25	16:21:41
1253	50.847782	-4.557184	0.8	262	2014-09-25	16:21:42
1254	50.847781	-4.557197	0.98	259.6	2014-09-25	16:21:43
1255	50.847782	-4.557211	0.98	278.2	2014-09-25	16:21:44
1256	50.847784	-4.55723	1.36	278.7	2014-09-25	16:21:45
1257	50.847784	-4.557254	1.65	271.3	2014-09-25	16:21:46
1258	50.847784	-4.557249	0.3	91.7	2014-09-25	16:21:47
1259	50.847782	-4.55722	2.07	94.6	2014-09-25	16:21:48
1260	50.847777	-4.5572	1.57	113.5	2014-09-25	16:21:49
1261	50.847771	-4.557191	0.85	137.2	2014-09-25	16:21:50
1262	50.847767	-4.557192	0.45	186.8	2014-09-25	16:21:51
1263	50.847766	-4.557201	0.67	258	2014-09-25	16:21:52
1264	50.847766	-4.557214	0.9	269.4	2014-09-25	16:21:53
1265	50.847767	-4.55723	1.11	275.8	2014-09-25	16:21:54
1266	50.847765	-4.557247	1.22	261.6	2014-09-25	16:21:55
1267	50.84776	-4.557268	1.61	249.6	2014-09-25	16:21:56
1268	50.847757	-4.557279	0.8	243	2014-09-25	16:21:57
1269	50.847754	-4.557275	0.41	141.3	2014-09-25	16:21:58
1270	50.84775	-4.557272	0.54	153.6	2014-09-25	16:21:59
1271	50.847746	-4.557275	0.47	216.5	2014-09-25	16:22:00
1272	50.847743	-4.557293	1.29	251.1	2014-09-25	16:22:01
1273	50.847738	-4.557316	1.69	252.3	2014-09-25	16:22:02
1274	50.847733	-4.557337	1.58	249	2014-09-25	16:22:03
1275	50.847729	-4.557359	1.63	254.4	2014-09-25	16:22:04
1276	50.847725	-4.557384	1.82	256.7	2014-09-25	16:22:05
1277	50.847719	-4.557402	1.4	241.4	2014-09-25	16:22:06
1278	50.847713	-4.557408	0.83	212.3	2014-09-25	16:22:07
1279	50.84771	-4.557418	0.73	246.5	2014-09-25	16:22:08
1280	50.847708	-4.557434	1.15	256.4	2014-09-25	16:22:09
1281	50.847705	-4.557453	1.41	255.4	2014-09-25	16:22:10
1282	50.8477	-4.557472	1.42	246.3	2014-09-25	16:22:11
1283	50.847697	-4.557481	0.75	244.9	2014-09-25	16:22:12
1284	50.847695	-4.557486	0.39	231.6	2014-09-25	16:22:13
1285	50.847691	-4.5575	1.09	247.3	2014-09-25	16:22:14
1286	50.847687	-4.557524	1.74	257	2014-09-25	16:22:15
1287	50.847684	-4.557547	1.62	259	2014-09-25	16:22:16
1288	50.847684	-4.55757	1.68	266.8	2014-09-25	16:22:17
1289	50.847684	-4.557601	2.16	270.3	2014-09-25	16:22:18
1290	50.847683	-4.55762	1.36	267.2	2014-09-25	16:22:19
1291	50.847681	-4.55763	0.74	251.6	2014-09-25	16:22:20
1292	50.847678	-4.557642	0.91	248.4	2014-09-25	16:22:21
1293	50.847679	-4.557658	1.13	276.6	2014-09-25	16:22:22
1294	50.84768	-4.557682	1.67	272.6	2014-09-25	16:22:23
1295	50.847677	-4.557707	1.79	261	2014-09-25	16:22:24
1296	50.847676	-4.557734	1.91	264.1	2014-09-25	16:22:25
1297	50.847675	-4.557754	1.41	269.2	2014-09-25	16:22:26
1298	50.847675	-4.557768	0.96	267.2	2014-09-25	16:22:27
1299	50.847672	-4.557783	0.57	250.4	2014-09-25	16:22:29
1300	50.847671	-4.557797	0.93	266	2014-09-25	16:22:30
1301	50.847671	-4.557814	1.22	272.2	2014-09-25	16:22:31
1302	50.847673	-4.557833	1.32	275.7	2014-09-25	16:22:32
1303	50.847676	-4.557853	1.5	283	2014-09-25	16:22:33
1304	50.847678	-4.557872	1.31	280.2	2014-09-25	16:22:34
1305	50.847679	-4.557881	0.67	279.7	2014-09-25	16:22:35
1306	50.84768	-4.557889	0.6	282.6	2014-09-25	16:22:36
1307	50.84768	-4.557883	0.48	82.2	2014-09-25	16:22:37
1308	50.847683	-4.557879	0.41	35	2014-09-25	16:22:38
1309	50.847684	-4.557894	0.52	275.7	2014-09-25	16:22:40
1310	50.847692	-4.557902	0.99	324.3	2014-09-25	16:22:41
1311	50.847705	-4.557904	1.51	354.4	2014-09-25	16:22:42
1312	50.847718	-4.557903	1.47	2.3	2014-09-25	16:22:43
1313	50.847727	-4.557905	1.02	352	2014-09-25	16:22:44
1314	50.847736	-4.557901	0.98	16.8	2014-09-25	16:22:45
1315	50.84774	-4.557857	3.13	80.8	2014-09-25	16:22:46
1316	50.847737	-4.557772	5.99	93.7	2014-09-25	16:22:47
1317	50.847724	-4.557667	7.51	101.2	2014-09-25	16:22:48
1318	50.847707	-4.55756	7.77	104	2014-09-25	16:22:49
1319	50.847689	-4.557452	7.88	104.6	2014-09-25	16:22:50
1320	50.847669	-4.557342	8.03	105.6	2014-09-25	16:22:51
1321	50.847581	-4.557079	2.98	118	2014-09-25	16:22:58
1322	50.847598	-4.557208	9.19	281.5	2014-09-25	16:22:59
1323	50.847684	-4.55746	20.15	298.4	2014-09-25	16:23:00
1324	50.847725	-4.557583	9.78	298.1	2014-09-25	16:23:01
1325	50.847742	-4.55765	5.07	291.5	2014-09-25	16:23:02
1326	50.847747	-4.557699	3.5	279.4	2014-09-25	16:23:03
1327	50.84775	-4.55774	2.91	277	2014-09-25	16:23:04
1328	50.847753	-4.557777	2.6	277.6	2014-09-25	16:23:05
1329	50.847758	-4.557809	2.33	283.2	2014-09-25	16:23:06
1330	50.847758	-4.55782	0.79	274.8	2014-09-25	16:23:07
1331	50.847758	-4.557814	0.42	88.8	2014-09-25	16:23:08
1332	50.847759	-4.55782	0.44	282.3	2014-09-25	16:23:09
1333	50.847761	-4.55784	1.43	276.4	2014-09-25	16:23:10
1334	50.847762	-4.557862	1.51	274.2	2014-09-25	16:23:11
1335	50.847762	-4.557885	1.65	271	2014-09-25	16:23:12
1336	50.847762	-4.557907	1.52	269	2014-09-25	16:23:13
1337	50.847762	-4.55793	1.62	272.6	2014-09-25	16:23:14
1338	50.847765	-4.557955	1.77	278.2	2014-09-25	16:23:15
1339	50.847763	-4.557959	0.3	240.6	2014-09-25	16:23:16
1340	50.847763	-4.557955	0.12	94.4	2014-09-25	16:23:18
1341	50.847763	-4.557965	0.66	273.2	2014-09-25	16:23:19
1342	50.847761	-4.55798	1.14	257.3	2014-09-25	16:23:20
1343	50.847764	-4.558006	1.83	279.4	2014-09-25	16:23:21
1344	50.84777	-4.558031	1.85	289.7	2014-09-25	16:23:22
1345	50.847773	-4.558053	1.6	282.2	2014-09-25	16:23:23
1346	50.847774	-4.558072	1.36	277.9	2014-09-25	16:23:24
1347	50.847777	-4.558087	1.12	288.5	2014-09-25	16:23:25
1348	50.84778	-4.558095	0.31	300.9	2014-09-25	16:23:27
1349	50.847785	-4.558109	1.07	297	2014-09-25	16:23:28
1350	50.847787	-4.558111	0.35	327.6	2014-09-25	16:23:29
1351	50.84779	-4.558119	0.63	303.4	2014-09-25	16:23:30
1352	50.84779	-4.558139	1.4	270.4	2014-09-25	16:23:31
1353	50.847787	-4.558154	1.15	252.6	2014-09-25	16:23:32
1354	50.847786	-4.558161	0.5	249.2	2014-09-25	16:23:33
1355	50.847784	-4.558171	0.75	252.7	2014-09-25	16:23:34
1356	50.84778	-4.558187	1.19	249.9	2014-09-25	16:23:35
1357	50.847779	-4.558184	0.23	123.8	2014-09-25	16:23:36
1358	50.847783	-4.558169	1.19	66.8	2014-09-25	16:23:37
1359	50.847787	-4.558166	0.48	23.2	2014-09-25	16:23:38
1360	50.84779	-4.558173	0.59	303.4	2014-09-25	16:23:39
1361	50.847792	-4.558181	0.62	288.4	2014-09-25	16:23:40
1362	50.847793	-4.558184	0.21	302.5	2014-09-25	16:23:41
1363	50.847795	-4.558183	0.28	8.4	2014-09-25	16:23:42
1364	50.847798	-4.558186	0.34	329.5	2014-09-25	16:23:43
1365	50.8478	-4.558189	0.35	320.3	2014-09-25	16:23:44
1366	50.847803	-4.558188	0.33	7.2	2014-09-25	16:23:45
1367	50.847807	-4.558181	0.66	54.8	2014-09-25	16:23:46
1368	50.847812	-4.558169	1.04	51.6	2014-09-25	16:23:47
1369	50.847816	-4.558169	0.45	4.5	2014-09-25	16:23:48
1370	50.847817	-4.55817	0.08	313.3	2014-09-25	16:23:50
1371	50.847822	-4.558167	0.58	23.4	2014-09-25	16:23:51
1372	50.847822	-4.558167	0.04	122.7	2014-09-25	16:23:52
1373	50.847825	-4.558162	0.46	47.9	2014-09-25	16:23:53
1374	50.84783	-4.55816	0.6	10.8	2014-09-25	16:23:54
1375	50.847833	-4.558164	0.38	321.1	2014-09-25	16:23:55
1376	50.847831	-4.558174	0.78	252.7	2014-09-25	16:23:56
1377	50.847828	-4.558188	1.03	252.1	2014-09-25	16:23:57
1378	50.847825	-4.558189	0.31	188.8	2014-09-25	16:23:58
1379	50.847822	-4.558185	0.48	147.1	2014-09-25	16:23:59
1380	50.847818	-4.558187	0.4	201.4	2014-09-25	16:24:00
1381	50.847815	-4.558188	0.4	187.6	2014-09-25	16:24:01
1382	50.847815	-4.558188	0.08	346.7	2014-09-25	16:24:02
1383	50.847809	-4.558192	0.73	201.7	2014-09-25	16:24:03
1384	50.847804	-4.558197	0.62	214.1	2014-09-25	16:24:04
1385	50.847801	-4.558205	0.68	236.9	2014-09-25	16:24:05
1386	50.847797	-4.558217	0.95	243.1	2014-09-25	16:24:06
1387	50.847793	-4.55822	0.51	204.5	2014-09-25	16:24:07
1388	50.847789	-4.558212	0.71	125.4	2014-09-25	16:24:08
1389	50.847787	-4.558209	0.32	136.1	2014-09-25	16:24:09
1390	50.847783	-4.558214	0.57	220.8	2014-09-25	16:24:10
1391	50.847779	-4.558215	0.51	188	2014-09-25	16:24:11
1392	50.847776	-4.558214	0.37	171.8	2014-09-25	16:24:12
1393	50.847771	-4.558221	0.67	223.4	2014-09-25	16:24:13
1394	50.847769	-4.558231	0.75	248.7	2014-09-25	16:24:14
1395	50.847771	-4.558236	0.42	300.9	2014-09-25	16:24:15
1396	50.847771	-4.558236	0.01	90	2014-09-25	16:24:16
1397	50.847773	-4.558229	0.53	61.6	2014-09-25	16:24:17
1398	50.847774	-4.55823	0.13	344.9	2014-09-25	16:24:18
1399	50.847774	-4.558231	0.06	250.3	2014-09-25	16:24:19
1400	50.847774	-4.55823	0.02	16.5	2014-09-25	16:24:20
1401	50.847778	-4.558222	0.38	56.9	2014-09-25	16:24:22
1402	50.847778	-4.558221	0.01	90	2014-09-25	16:24:23
1403	50.847778	-4.558221	0	0	2014-09-25	16:24:24
1404	50.847778	-4.55822	0.09	77.9	2014-09-25	16:24:25
1405	50.847789	-4.558213	1.32	22.5	2014-09-25	16:24:26
1406	50.8478	-4.558204	1.38	28.3	2014-09-25	16:24:27
1407	50.847809	-4.558191	1.38	41.4	2014-09-25	16:24:28
1408	50.847822	-4.558166	2.25	51.2	2014-09-25	16:24:29
1409	50.84784	-4.558119	3.87	59.2	2014-09-25	16:24:30
1410	50.847855	-4.558053	4.9	69.6	2014-09-25	16:24:31
1411	50.847871	-4.557976	5.74	72	2014-09-25	16:24:32
1412	50.847901	-4.557904	6.07	56.2	2014-09-25	16:24:33
1413	50.847941	-4.557846	6.01	42.7	2014-09-25	16:24:34
1414	50.847973	-4.557774	6.18	55.2	2014-09-25	16:24:35
1415	50.848006	-4.557707	5.99	51.1	2014-09-25	16:24:36
1416	50.84804	-4.557654	5.29	45.2	2014-09-25	16:24:37
1417	50.848054	-4.557587	4.95	71.5	2014-09-25	16:24:38
1418	50.848051	-4.557509	5.49	93.5	2014-09-25	16:24:39
1419	50.848042	-4.557426	5.95	100	2014-09-25	16:24:40
1420	50.848029	-4.557349	5.59	105.1	2014-09-25	16:24:41
1421	50.848012	-4.557289	4.65	114.1	2014-09-25	16:24:42
1422	50.848	-4.557243	3.48	111.9	2014-09-25	16:24:43
1423	50.847994	-4.557207	2.57	104.3	2014-09-25	16:24:44
1424	50.847986	-4.557192	1.42	130.4	2014-09-25	16:24:45
1425	50.847977	-4.557199	1.12	206.9	2014-09-25	16:24:46
1426	50.84797	-4.55722	1.71	241.3	2014-09-25	16:24:47
1427	50.847962	-4.557248	2.12	245.2	2014-09-25	16:24:48
1428	50.847952	-4.557273	2.03	239.7	2014-09-25	16:24:49
1429	50.847945	-4.557296	1.87	243.7	2014-09-25	16:24:50
1430	50.847937	-4.557304	1.01	210.3	2014-09-25	16:24:51
1431	50.847931	-4.557294	0.94	133.7	2014-09-25	16:24:52
1432	50.847926	-4.557285	0.9	132.6	2014-09-25	16:24:53
1433	50.847922	-4.557292	0.67	227.8	2014-09-25	16:24:54
1434	50.847916	-4.557311	1.48	245.5	2014-09-25	16:24:55
1435	50.84791	-4.557335	1.85	249.6	2014-09-25	16:24:56
1436	50.847905	-4.557362	1.96	253.7	2014-09-25	16:24:57
1437	50.847901	-4.557391	2.1	257.7	2014-09-25	16:24:58
1438	50.847897	-4.557415	1.73	253.1	2014-09-25	16:24:59
1439	50.84789	-4.557419	0.79	202.5	2014-09-25	16:25:00
1440	50.847884	-4.557418	0.69	172.6	2014-09-25	16:25:01
1441	50.84788	-4.557415	0.56	155	2014-09-25	16:25:02
1442	50.847876	-4.557421	0.59	227.4	2014-09-25	16:25:03
1443	50.84787	-4.557437	1.35	240.2	2014-09-25	16:25:04
1444	50.847865	-4.557455	1.35	245.5	2014-09-25	16:25:05
1445	50.847863	-4.557474	1.35	258.5	2014-09-25	16:25:06
1446	50.847861	-4.557494	1.43	261.8	2014-09-25	16:25:07
1447	50.847858	-4.55751	1.17	257	2014-09-25	16:25:08
1448	50.847855	-4.557514	0.51	212.8	2014-09-25	16:25:09
1449	50.847853	-4.557518	0.29	243.3	2014-09-25	16:25:10
1450	50.847853	-4.557533	1.07	269.5	2014-09-25	16:25:11
1451	50.847852	-4.557558	1.78	264.6	2014-09-25	16:25:12
1452	50.847853	-4.557582	1.71	274.7	2014-09-25	16:25:13
1453	50.847858	-4.55761	1.97	284.8	2014-09-25	16:25:14
1454	50.847863	-4.557637	1.99	287.4	2014-09-25	16:25:15
1455	50.84787	-4.557653	1.4	306.3	2014-09-25	16:25:16
1456	50.847875	-4.557664	0.94	299.7	2014-09-25	16:25:17
1457	50.847873	-4.557669	0.38	243.8	2014-09-25	16:25:18
1458	50.847873	-4.557669	0.02	90	2014-09-25	16:25:19
1459	50.847873	-4.557665	0.26	85.8	2014-09-25	16:25:20
1460	50.847874	-4.557656	0.67	81.2	2014-09-25	16:25:21
1461	50.847875	-4.55766	0.27	283.9	2014-09-25	16:25:22
1462	50.847875	-4.557672	0.87	270	2014-09-25	16:25:23
1463	50.847874	-4.557687	1.02	264.2	2014-09-25	16:25:24
1464	50.847875	-4.557695	0.59	285.6	2014-09-25	16:25:25
1465	50.847878	-4.557697	0.31	327.7	2014-09-25	16:25:26
1466	50.847879	-4.557693	0.17	57.7	2014-09-25	16:25:28
1467	50.847877	-4.557707	1.03	256.3	2014-09-25	16:25:29
1468	50.847875	-4.557718	0.8	255.8	2014-09-25	16:25:30
1469	50.847875	-4.557716	0.18	117.6	2014-09-25	16:25:31
1470	50.847873	-4.557719	0.32	223	2014-09-25	16:25:32
1471	50.84787	-4.557734	1.13	255.7	2014-09-25	16:25:33
1472	50.847867	-4.557753	1.35	257.6	2014-09-25	16:25:34
1473	50.847863	-4.55776	0.67	225.7	2014-09-25	16:25:35
1474	50.847861	-4.557753	0.54	115.8	2014-09-25	16:25:36
1475	50.847857	-4.557757	0.52	212.3	2014-09-25	16:25:37
1476	50.847853	-4.557769	0.95	243.2	2014-09-25	16:25:38
1477	50.847849	-4.55778	0.93	240.5	2014-09-25	16:25:39
1478	50.847844	-4.557795	1.22	239.2	2014-09-25	16:25:40
1479	50.847839	-4.557809	1.08	241.7	2014-09-25	16:25:41
1480	50.847836	-4.557805	0.44	145.1	2014-09-25	16:25:42
1481	50.847833	-4.557805	0.28	178.9	2014-09-25	16:25:43
1482	50.847829	-4.557817	0.97	240.6	2014-09-25	16:25:44
1483	50.847827	-4.55782	0.3	227.4	2014-09-25	16:25:45
1484	50.847827	-4.55782	0.05	90	2014-09-25	16:25:46
1485	50.847821	-4.557818	0.73	168.9	2014-09-25	16:25:47
1486	50.847817	-4.557809	0.74	126.4	2014-09-25	16:25:48
1487	50.847813	-4.557811	0.44	193.9	2014-09-25	16:25:49
1488	50.84781	-4.557826	1.15	252.1	2014-09-25	16:25:50
1489	50.847809	-4.55785	1.7	266.2	2014-09-25	16:25:51
1490	50.84781	-4.557874	1.63	274.6	2014-09-25	16:25:52
1491	50.847812	-4.557895	1.54	280.8	2014-09-25	16:25:53
1492	50.847816	-4.557895	0.36	5.8	2014-09-25	16:25:54
1493	50.847821	-4.55787	1.85	70.9	2014-09-25	16:25:55
1494	50.847824	-4.557863	0.54	59	2014-09-25	16:25:56
1495	50.847824	-4.557874	0.79	276.2	2014-09-25	16:25:57
1496	50.847825	-4.557894	1.37	272.7	2014-09-25	16:25:58
1497	50.847824	-4.557908	1.04	263.9	2014-09-25	16:25:59
1498	50.847822	-4.55792	0.85	257.9	2014-09-25	16:26:00
1499	50.847819	-4.557937	1.25	251.3	2014-09-25	16:26:01
1500	50.847816	-4.557949	0.47	248.3	2014-09-25	16:26:03
1501	50.847812	-4.557958	0.73	234.2	2014-09-25	16:26:04
1502	50.847808	-4.55797	0.93	243.2	2014-09-25	16:26:05
1503	50.847805	-4.557981	0.86	243.4	2014-09-25	16:26:06
1504	50.8478	-4.557989	0.75	231.6	2014-09-25	16:26:07
1505	50.8478	-4.558005	1.14	265.4	2014-09-25	16:26:08
1506	50.847798	-4.558026	1.5	265.3	2014-09-25	16:26:09
1507	50.847798	-4.558047	1.44	269.6	2014-09-25	16:26:10
1508	50.847796	-4.55806	0.99	256.9	2014-09-25	16:26:11
1509	50.847795	-4.558071	0.76	259.4	2014-09-25	16:26:12
1510	50.847796	-4.558081	0.68	273.9	2014-09-25	16:26:13
1511	50.847796	-4.558087	0.47	280.4	2014-09-25	16:26:14
1512	50.847798	-4.558097	0.73	287.1	2014-09-25	16:26:15
1513	50.847799	-4.558113	1.13	277.1	2014-09-25	16:26:16
1514	50.847801	-4.558132	1.33	276.1	2014-09-25	16:26:17
1515	50.8478	-4.55815	1.24	267.8	2014-09-25	16:26:18
1516	50.847799	-4.558161	0.81	262	2014-09-25	16:26:19
1517	50.847799	-4.558168	0.49	267.9	2014-09-25	16:26:20
1518	50.847799	-4.558162	0.46	98.1	2014-09-25	16:26:21
1519	50.847795	-4.558141	1.52	103.5	2014-09-25	16:26:22
1520	50.847791	-4.558121	1.46	109.8	2014-09-25	16:26:23
1521	50.847796	-4.558116	0.69	33.5	2014-09-25	16:26:24
1522	50.84781	-4.558121	1.61	346.9	2014-09-25	16:26:25
1523	50.847824	-4.558123	1.5	354.1	2014-09-25	16:26:26
1524	50.847833	-4.558107	1.53	46.4	2014-09-25	16:26:27
1525	50.84784	-4.55808	2.06	67.1	2014-09-25	16:26:28
1526	50.847842	-4.558052	2.02	85	2014-09-25	16:26:29
1527	50.847841	-4.558028	1.65	94.8	2014-09-25	16:26:30
1528	50.847838	-4.558009	1.4	100	2014-09-25	16:26:31
1529	50.847838	-4.557992	1.18	90.9	2014-09-25	16:26:32
1530	50.847839	-4.55798	0.83	84.2	2014-09-25	16:26:33
1531	50.847845	-4.557997	1.34	298.3	2014-09-25	16:26:34
1532	50.847849	-4.558032	2.54	280.2	2014-09-25	16:26:35
1533	50.847853	-4.558054	1.6	286.6	2014-09-25	16:26:36
1534	50.847852	-4.55806	0.44	259.2	2014-09-25	16:26:37
1535	50.847851	-4.55807	0.72	264.7	2014-09-25	16:26:38
1536	50.847849	-4.558087	1.21	255.7	2014-09-25	16:26:39
1537	50.847847	-4.558087	0.18	189.2	2014-09-25	16:26:40
1538	50.847845	-4.558079	0.63	109.9	2014-09-25	16:26:41
1539	50.847843	-4.558085	0.52	233.2	2014-09-25	16:26:42
1540	50.84784	-4.558096	0.83	248.9	2014-09-25	16:26:43
1541	50.847838	-4.558107	0.83	251.7	2014-09-25	16:26:44
1542	50.847833	-4.558118	0.92	239.5	2014-09-25	16:26:45
1543	50.84783	-4.558131	0.95	246.4	2014-09-25	16:26:46
1544	50.847826	-4.558144	1.07	242.9	2014-09-25	16:26:47
1545	50.847821	-4.558154	0.81	233.2	2014-09-25	16:26:48
1546	50.847817	-4.558152	0.52	169	2014-09-25	16:26:49
1547	50.847816	-4.55815	0.16	129.6	2014-09-25	16:26:50
1548	50.847816	-4.558152	0.1	291.3	2014-09-25	16:26:51
1549	50.847811	-4.558168	1.26	245.9	2014-09-25	16:26:52
1550	50.84781	-4.558181	0.94	257.4	2014-09-25	16:26:53
1551	50.84781	-4.558188	0.5	277.5	2014-09-25	16:26:54
1552	50.847812	-4.558192	0.17	303.3	2014-09-25	16:26:56
1553	50.847815	-4.558183	0.76	61.6	2014-09-25	16:26:57
1554	50.847818	-4.558175	0.63	61.9	2014-09-25	16:26:58
1555	50.847817	-4.558175	0.03	192.1	2014-09-25	16:27:00
1556	50.847818	-4.558175	0.03	6.5	2014-09-25	16:27:02
1557	50.847819	-4.558158	1.22	82.1	2014-09-25	16:27:03
1558	50.84782	-4.558144	0.93	85.4	2014-09-25	16:27:04
1559	50.847821	-4.558132	0.85	83.7	2014-09-25	16:27:05
1560	50.847822	-4.558121	0.8	79.3	2014-09-25	16:27:06
1561	50.847825	-4.558136	1.12	286.4	2014-09-25	16:27:07
1562	50.847826	-4.558154	1.24	274.8	2014-09-25	16:27:08
1563	50.847824	-4.55817	1.12	261.8	2014-09-25	16:27:09
1564	50.847823	-4.55818	0.78	254.8	2014-09-25	16:27:10
1565	50.847819	-4.558185	0.51	217.8	2014-09-25	16:27:11
1566	50.847817	-4.558193	0.6	250.9	2014-09-25	16:27:12
1567	50.847815	-4.558197	0.37	227.2	2014-09-25	16:27:13
1568	50.847815	-4.558197	0.04	351.3	2014-09-25	16:27:14
1569	50.847811	-4.558205	0.75	231.4	2014-09-25	16:27:15
1570	50.847807	-4.558215	0.87	235.5	2014-09-25	16:27:16
1571	50.847801	-4.558225	0.95	226.8	2014-09-25	16:27:17
1572	50.847795	-4.558231	0.75	214.9	2014-09-25	16:27:18
1573	50.847789	-4.558226	0.82	152.2	2014-09-25	16:27:19
1574	50.847781	-4.558215	1.17	137.7	2014-09-25	16:27:20
1575	50.847775	-4.558212	0.7	165.2	2014-09-25	16:27:21
1576	50.847771	-4.558216	0.55	208.1	2014-09-25	16:27:22
1577	50.847766	-4.558218	0.49	198.2	2014-09-25	16:27:23
1578	50.847767	-4.558207	0.76	80.9	2014-09-25	16:27:24
1579	50.847776	-4.558193	1.38	44.9	2014-09-25	16:27:25
1580	50.847783	-4.558194	0.73	356.3	2014-09-25	16:27:26
1581	50.847783	-4.558203	0.33	269.2	2014-09-25	16:27:28
1582	50.847784	-4.558191	0.87	83.2	2014-09-25	16:27:29
1583	50.847786	-4.558182	0.68	69.1	2014-09-25	16:27:30
1584	50.847784	-4.558181	0.08	154.6	2014-09-25	16:27:32
1585	50.847787	-4.558178	0.4	36.6	2014-09-25	16:27:33
1586	50.847791	-4.558175	0.45	24	2014-09-25	16:27:34
1587	50.847795	-4.558172	0.52	24.1	2014-09-25	16:27:35
1588	50.8478	-4.558169	0.63	22.7	2014-09-25	16:27:36
1589	50.847806	-4.558164	0.74	26.1	2014-09-25	16:27:37
1590	50.847812	-4.55816	0.72	24.3	2014-09-25	16:27:38
1591	50.847818	-4.558155	0.74	30	2014-09-25	16:27:39
1592	50.847824	-4.55815	0.76	25.8	2014-09-25	16:27:40
1593	50.847831	-4.558147	0.8	12.7	2014-09-25	16:27:41
1594	50.847838	-4.558148	0.8	359.5	2014-09-25	16:27:42
1595	50.847833	-4.558138	0.91	130.4	2014-09-25	16:27:43
1596	50.847833	-4.558145	0.51	272	2014-09-25	16:27:44
1597	50.847836	-4.55816	1.1	283.3	2014-09-25	16:27:45
1598	50.847833	-4.55817	0.71	248.4	2014-09-25	16:27:46
1599	50.847831	-4.558161	0.63	108.8	2014-09-25	16:27:47
1600	50.847829	-4.558147	1.02	108.1	2014-09-25	16:27:48
1601	50.847828	-4.558148	0.12	194.7	2014-09-25	16:27:49
1602	50.847821	-4.55816	1.14	228.3	2014-09-25	16:27:50
1603	50.847816	-4.558174	1.12	240.1	2014-09-25	16:27:51
1604	50.847809	-4.558191	1.39	239	2014-09-25	16:27:52
1605	50.847802	-4.558206	1.34	231.6	2014-09-25	16:27:53
1606	50.847796	-4.558206	0.66	184.1	2014-09-25	16:27:54
1607	50.847791	-4.558204	0.53	164	2014-09-25	16:27:55
1608	50.847784	-4.558208	0.83	196.9	2014-09-25	16:27:56
1609	50.847776	-4.558208	0.89	184.2	2014-09-25	16:27:57
1610	50.84777	-4.558212	0.72	202	2014-09-25	16:27:58
1611	50.847766	-4.558224	0.96	237.5	2014-09-25	16:27:59
1612	50.84776	-4.558243	1.49	246.8	2014-09-25	16:28:00
1613	50.847757	-4.558261	1.34	252.2	2014-09-25	16:28:01
1614	50.847756	-4.558272	0.77	263.7	2014-09-25	16:28:02
1615	50.847759	-4.558267	0.55	45.5	2014-09-25	16:28:03
1616	50.847764	-4.558255	0.95	57.4	2014-09-25	16:28:04
1617	50.847766	-4.558251	0.37	58.3	2014-09-25	16:28:05
1618	50.847765	-4.558252	0.11	212.3	2014-09-25	16:28:06
1619	50.847767	-4.558246	0.49	53.8	2014-09-25	16:28:07
1620	50.847769	-4.558244	0.22	53.6	2014-09-25	16:28:08
1621	50.847768	-4.558244	0.01	212.3	2014-09-25	16:28:09
1622	50.847771	-4.558248	0.38	308.3	2014-09-25	16:28:10
1623	50.847774	-4.558252	0.49	321.9	2014-09-25	16:28:11
1624	50.847777	-4.558256	0.46	327.1	2014-09-25	16:28:12
1625	50.84778	-4.558258	0.34	334.4	2014-09-25	16:28:13
1626	50.84778	-4.558258	0.01	29.3	2014-09-25	16:28:14
1627	50.847785	-4.558254	0.55	29.7	2014-09-25	16:28:15
1628	50.847788	-4.558249	0.53	40.8	2014-09-25	16:28:16
1629	50.847792	-4.558243	0.57	42.9	2014-09-25	16:28:17
1630	50.847805	-4.55823	1.69	33.1	2014-09-25	16:28:18
1631	50.847818	-4.558224	1.52	16.2	2014-09-25	16:28:19
1632	50.847833	-4.558221	1.7	8.4	2014-09-25	16:28:20
1633	50.847843	-4.558201	1.78	51.8	2014-09-25	16:28:21
1634	50.84785	-4.558158	3.11	74.9	2014-09-25	16:28:22
1635	50.847858	-4.558105	3.82	76.6	2014-09-25	16:28:23
1636	50.847863	-4.558063	2.99	79.7	2014-09-25	16:28:24
1637	50.847865	-4.558039	1.72	80	2014-09-25	16:28:25
1638	50.847867	-4.558023	1.14	80.1	2014-09-25	16:28:26
1639	50.847869	-4.558007	1.15	82.1	2014-09-25	16:28:27
1640	50.847871	-4.557993	1.05	72.9	2014-09-25	16:28:28
1641	50.847875	-4.557981	0.96	63.5	2014-09-25	16:28:29
1642	50.84788	-4.557973	0.75	48.8	2014-09-25	16:28:30
1643	50.847882	-4.557967	0.48	50.4	2014-09-25	16:28:31
1644	50.847883	-4.557993	1.83	270.9	2014-09-25	16:28:32
1645	50.847883	-4.558009	1.07	271.5	2014-09-25	16:28:33
1646	50.84788	-4.558024	1.16	251.2	2014-09-25	16:28:34
1647	50.84788	-4.558019	0.37	88.4	2014-09-25	16:28:35
1648	50.84788	-4.558021	0.14	306.6	2014-09-25	16:28:36
1649	50.847878	-4.55803	0.73	245.2	2014-09-25	16:28:37
1650	50.847874	-4.558048	1.31	250	2014-09-25	16:28:38
1651	50.84787	-4.558068	1.52	255	2014-09-25	16:28:39
1652	50.847868	-4.558085	1.17	255.7	2014-09-25	16:28:40
1653	50.847862	-4.558094	0.87	229.7	2014-09-25	16:28:41
1654	50.847857	-4.558099	0.35	210.7	2014-09-25	16:28:43
1655	50.847851	-4.558088	1.02	131.3	2014-09-25	16:28:44
1656	50.847849	-4.558082	0.46	115.1	2014-09-25	16:28:45
1657	50.847846	-4.55809	0.68	236.9	2014-09-25	16:28:46
1658	50.847842	-4.558101	0.88	242.1	2014-09-25	16:28:47
1659	50.847839	-4.558115	1.04	248.9	2014-09-25	16:28:48
1660	50.847835	-4.558127	0.92	244.9	2014-09-25	16:28:49
1661	50.847832	-4.558135	0.7	236.7	2014-09-25	16:28:50
1662	50.847829	-4.55813	0.53	132	2014-09-25	16:28:51
1663	50.847827	-4.558113	1.2	101.2	2014-09-25	16:28:52
1664	50.847825	-4.558111	0.29	144.9	2014-09-25	16:28:53
1665	50.847822	-4.55812	0.75	244.3	2014-09-25	16:28:54
1666	50.847817	-4.558124	0.55	210.2	2014-09-25	16:28:55
1667	50.847816	-4.558113	0.84	100.3	2014-09-25	16:28:56
1668	50.847819	-4.558088	1.73	80.1	2014-09-25	16:28:57
1669	50.847824	-4.558065	1.77	69	2014-09-25	16:28:58
1670	50.847833	-4.558053	1.27	41.5	2014-09-25	16:28:59
1671	50.847843	-4.55805	1.15	9.4	2014-09-25	16:29:00
1672	50.847852	-4.558028	1.89	57.1	2014-09-25	16:29:01
1673	50.847862	-4.557979	3.56	72.5	2014-09-25	16:29:02
1674	50.847872	-4.557907	5.22	78	2014-09-25	16:29:03
1675	50.847888	-4.557818	6.5	73.6	2014-09-25	16:29:04
1676	50.847919	-4.557758	5.42	50.6	2014-09-25	16:29:05
1677	50.847949	-4.557708	4.87	46.1	2014-09-25	16:29:06
1678	50.847975	-4.557643	5.39	58.2	2014-09-25	16:29:07
1679	50.848008	-4.557591	5.17	45.6	2014-09-25	16:29:08
1680	50.848035	-4.557545	4.42	46	2014-09-25	16:29:09
1681	50.848048	-4.557486	4.43	71	2014-09-25	16:29:10
1682	50.848052	-4.55742	4.67	84.6	2014-09-25	16:29:11
1683	50.848058	-4.557361	4.19	81.6	2014-09-25	16:29:12
1684	50.848067	-4.557317	3.27	71.5	2014-09-25	16:29:13
1685	50.848077	-4.557285	2.51	62.6	2014-09-25	16:29:14
1686	50.848089	-4.557258	2.24	56.1	2014-09-25	16:29:15
1687	50.848099	-4.557233	2.18	56.2	2014-09-25	16:29:16
1688	50.848107	-4.557212	1.66	60	2014-09-25	16:29:17
1689	50.84811	-4.557213	0.32	347	2014-09-25	16:29:18
1690	50.848109	-4.557229	1.14	263.9	2014-09-25	16:29:19
1691	50.848097	-4.557266	2.85	243.7	2014-09-25	16:29:20
1692	50.84809	-4.557292	2.02	246.1	2014-09-25	16:29:21
1693	50.848084	-4.557301	0.91	224	2014-09-25	16:29:22
1694	50.848077	-4.557315	1.25	231.6	2014-09-25	16:29:23
1695	50.848071	-4.557331	1.33	237.3	2014-09-25	16:29:24
1696	50.848066	-4.557348	1.31	248.2	2014-09-25	16:29:25
1697	50.848059	-4.557358	1.04	221.9	2014-09-25	16:29:26
1698	50.848054	-4.557368	0.94	228.3	2014-09-25	16:29:27
1699	50.848046	-4.557389	1.69	239.4	2014-09-25	16:29:28
1700	50.848037	-4.557409	1.74	237.3	2014-09-25	16:29:29
1701	50.84803	-4.557424	1.34	230.5	2014-09-25	16:29:30
1702	50.84802	-4.557419	1.14	163.2	2014-09-25	16:29:31
1703	50.848013	-4.557408	1.16	134.3	2014-09-25	16:29:32
1704	50.848006	-4.557412	0.8	203.3	2014-09-25	16:29:33
1705	50.847998	-4.557422	1.16	218.7	2014-09-25	16:29:34
1706	50.847992	-4.557431	0.93	221.9	2014-09-25	16:29:35
1707	50.847985	-4.557446	1.23	234.3	2014-09-25	16:29:36
1708	50.84798	-4.557467	1.66	248.2	2014-09-25	16:29:37
1709	50.847977	-4.557497	2.1	260.3	2014-09-25	16:29:38
1710	50.847978	-4.557528	2.21	274.1	2014-09-25	16:29:39
1711	50.847987	-4.557546	1.58	309.3	2014-09-25	16:29:40
1712	50.847993	-4.557542	0.69	22.2	2014-09-25	16:29:41
1713	50.847992	-4.557538	0.27	114.4	2014-09-25	16:29:42
1714	50.84799	-4.557546	0.53	250.5	2014-09-25	16:29:43
1715	50.847988	-4.557558	0.86	255.6	2014-09-25	16:29:44
1716	50.847988	-4.557572	0.99	267.3	2014-09-25	16:29:45
1717	50.847989	-4.557589	1.25	275.5	2014-09-25	16:29:46
1718	50.84799	-4.557596	0.46	280.6	2014-09-25	16:29:47
1719	50.847989	-4.557592	0.26	94.2	2014-09-25	16:29:48
1720	50.847989	-4.557587	0.35	105.6	2014-09-25	16:29:49
1721	50.847985	-4.557595	0.69	234.7	2014-09-25	16:29:50
1722	50.847983	-4.557603	0.58	242.2	2014-09-25	16:29:51
1723	50.847978	-4.557609	0.66	226.2	2014-09-25	16:29:52
1724	50.847974	-4.55762	0.93	235	2014-09-25	16:29:53
1725	50.84797	-4.557632	0.88	244.2	2014-09-25	16:29:54
1726	50.847967	-4.557637	0.51	223.4	2014-09-25	16:29:55
1727	50.847964	-4.557641	0.5	222	2014-09-25	16:29:56
1728	50.847961	-4.557652	0.78	249.7	2014-09-25	16:29:57
1729	50.847961	-4.557667	1.05	269	2014-09-25	16:29:58
1730	50.84796	-4.557681	1	261.4	2014-09-25	16:29:59
1731	50.847955	-4.557684	0.51	205	2014-09-25	16:30:00
1732	50.847953	-4.557679	0.42	125.4	2014-09-25	16:30:01
1733	50.847952	-4.557679	0.11	201.7	2014-09-25	16:30:02
1734	50.847949	-4.557692	0.93	247.4	2014-09-25	16:30:03
1735	50.847944	-4.557702	0.91	232.8	2014-09-25	16:30:04
1736	50.847938	-4.557712	0.98	224.5	2014-09-25	16:30:05
1737	50.847934	-4.557725	1.01	244.4	2014-09-25	16:30:06
1738	50.84793	-4.557734	0.83	234.1	2014-09-25	16:30:07
1739	50.847923	-4.557736	0.71	192.1	2014-09-25	16:30:08
1740	50.847921	-4.557734	0.27	148.7	2014-09-25	16:30:09
1741	50.84792	-4.55773	0.33	118.2	2014-09-25	16:30:10
1742	50.847918	-4.557723	0.54	112.5	2014-09-25	16:30:11
1743	50.847916	-4.557713	0.74	106.8	2014-09-25	16:30:12
1744	50.847918	-4.557711	0.29	36.3	2014-09-25	16:30:13
1745	50.847926	-4.557709	0.82	5.8	2014-09-25	16:30:14
1746	50.847937	-4.557681	2.37	57.8	2014-09-25	16:30:15
1747	50.847953	-4.557614	5.07	68.8	2014-09-25	16:30:16
1748	50.847976	-4.557522	6.97	68.2	2014-09-25	16:30:17
1749	50.84801	-4.557449	6.33	53.8	2014-09-25	16:30:18
1750	50.848044	-4.557406	4.84	38.1	2014-09-25	16:30:19
1751	50.84806	-4.557369	3.17	55.3	2014-09-25	16:30:20
1752	50.848073	-4.55732	3.75	68.1	2014-09-25	16:30:21
1753	50.848086	-4.557266	4.04	68.5	2014-09-25	16:30:22
1754	50.848098	-4.557212	4.04	71.8	2014-09-25	16:30:23
1755	50.848107	-4.557159	3.87	74.9	2014-09-25	16:30:24
1756	50.848107	-4.557165	0.42	279.1	2014-09-25	16:30:25
1757	50.848102	-4.557214	3.54	260.4	2014-09-25	16:30:26
1758	50.848096	-4.557252	2.73	256.4	2014-09-25	16:30:27
1759	50.848096	-4.55729	2.68	268.6	2014-09-25	16:30:28
1760	50.848091	-4.557308	1.35	246.8	2014-09-25	16:30:29
1761	50.848086	-4.5573	0.76	135.6	2014-09-25	16:30:30
1762	50.848081	-4.557297	0.65	157.5	2014-09-25	16:30:31
1763	50.848074	-4.557312	1.34	234.3	2014-09-25	16:30:32
1764	50.848065	-4.557331	1.61	235.4	2014-09-25	16:30:33
1765	50.848058	-4.557352	1.67	242.1	2014-09-25	16:30:34
1766	50.848051	-4.557376	1.87	243.3	2014-09-25	16:30:35
1767	50.848042	-4.5574	1.97	239.5	2014-09-25	16:30:36
1768	50.848031	-4.557424	2.02	235.1	2014-09-25	16:30:37
1769	50.848023	-4.557435	1.27	220.1	2014-09-25	16:30:38
1770	50.848015	-4.557435	0.87	177.3	2014-09-25	16:30:39
1771	50.848007	-4.557438	0.94	196	2014-09-25	16:30:40
1772	50.848	-4.55745	1.13	228.1	2014-09-25	16:30:41
1773	50.847993	-4.557466	1.33	235.9	2014-09-25	16:30:42
1774	50.847986	-4.557483	1.46	236.4	2014-09-25	16:30:43
1775	50.847979	-4.557499	1.35	233.9	2014-09-25	16:30:44
1776	50.847973	-4.55751	1.04	231.3	2014-09-25	16:30:45
1777	50.847967	-4.557514	0.71	201.8	2014-09-25	16:30:46
1778	50.847963	-4.557518	0.51	212.3	2014-09-25	16:30:47
1779	50.847959	-4.557528	0.85	236.1	2014-09-25	16:30:48
1780	50.847951	-4.557535	1	208.5	2014-09-25	16:30:49
1781	50.847945	-4.557538	0.7	199.6	2014-09-25	16:30:50
1782	50.84794	-4.557547	0.81	228.2	2014-09-25	16:30:51
1783	50.847935	-4.557561	1.16	237.3	2014-09-25	16:30:52
1784	50.847928	-4.557564	0.78	197.5	2014-09-25	16:30:53
1785	50.847922	-4.557559	0.69	151.1	2014-09-25	16:30:54
1786	50.847917	-4.557562	0.58	195.9	2014-09-25	16:30:55
1787	50.847913	-4.557574	1.02	238.4	2014-09-25	16:30:56
1788	50.847909	-4.557591	1.24	252	2014-09-25	16:30:57
1789	50.847904	-4.557611	1.54	246.4	2014-09-25	16:30:58
1790	50.847895	-4.557628	1.56	232.7	2014-09-25	16:30:59
1791	50.847887	-4.557637	1.07	216	2014-09-25	16:31:00
1792	50.84788	-4.557633	0.89	161	2014-09-25	16:31:01
1793	50.847877	-4.557633	0.27	176.3	2014-09-25	16:31:02
1794	50.847875	-4.557637	0.42	224.6	2014-09-25	16:31:03
1795	50.847871	-4.55764	0.23	211	2014-09-25	16:31:05
1796	50.847868	-4.557651	0.81	247.7	2014-09-25	16:31:06
1797	50.847866	-4.557667	1.17	256.6	2014-09-25	16:31:07
1798	50.847861	-4.557686	1.42	246	2014-09-25	16:31:08
1799	50.847854	-4.557705	1.55	242.8	2014-09-25	16:31:09
1800	50.847851	-4.557715	0.75	240.9	2014-09-25	16:31:10
1801	50.847851	-4.557706	0.64	91.7	2014-09-25	16:31:11
1802	50.847853	-4.557695	0.77	76	2014-09-25	16:31:12
1803	50.847853	-4.557696	0.05	280.7	2014-09-25	16:31:13
1804	50.847852	-4.557704	0.62	264.9	2014-09-25	16:31:14
1805	50.847851	-4.557719	1.05	263.8	2014-09-25	16:31:15
1806	50.847849	-4.557739	1.44	261.8	2014-09-25	16:31:16
1807	50.847846	-4.55776	1.48	256.5	2014-09-25	16:31:17
1808	50.847843	-4.557779	1.36	256.1	2014-09-25	16:31:18
1809	50.847841	-4.557794	1.08	256.6	2014-09-25	16:31:19
1810	50.847837	-4.557798	0.56	212.3	2014-09-25	16:31:20
1811	50.847833	-4.557797	0.47	174.2	2014-09-25	16:31:21
1812	50.847828	-4.557799	0.52	191.7	2014-09-25	16:31:22
1813	50.847827	-4.55781	0.82	258.8	2014-09-25	16:31:23
1814	50.847823	-4.557829	1.39	255.2	2014-09-25	16:31:24
1815	50.847821	-4.557846	1.19	257.3	2014-09-25	16:31:25
1816	50.847818	-4.557859	0.95	251	2014-09-25	16:31:26
1817	50.847815	-4.557875	1.2	252.3	2014-09-25	16:31:27
1818	50.847811	-4.557894	1.38	253.1	2014-09-25	16:31:28
1819	50.847809	-4.557896	0.33	215.7	2014-09-25	16:31:29
1820	50.847807	-4.557882	1.03	104.2	2014-09-25	16:31:30
1821	50.847807	-4.557885	0.18	267.2	2014-09-25	16:31:31
1822	50.847806	-4.557902	1.21	267.8	2014-09-25	16:31:32
1823	50.847807	-4.557917	1.06	273	2014-09-25	16:31:33
1824	50.847806	-4.557931	0.98	265.1	2014-09-25	16:31:34
1825	50.847804	-4.557949	1.3	257.9	2014-09-25	16:31:35
1826	50.8478	-4.557968	1.37	254.2	2014-09-25	16:31:36
1827	50.847794	-4.557981	1.2	232.7	2014-09-25	16:31:37
1828	50.847788	-4.55798	0.69	172.1	2014-09-25	16:31:38
1829	50.847782	-4.557976	0.67	154.1	2014-09-25	16:31:39
1830	50.847774	-4.557979	0.91	194.3	2014-09-25	16:31:40
1831	50.847766	-4.557983	0.93	200.8	2014-09-25	16:31:41
1832	50.847759	-4.557992	1.03	215.1	2014-09-25	16:31:42
1833	50.847751	-4.558	1.05	211.7	2014-09-25	16:31:43
1834	50.847745	-4.558012	1.04	233	2014-09-25	16:31:44
1835	50.847743	-4.558021	0.73	250	2014-09-25	16:31:45
1836	50.847738	-4.558025	0.61	201.5	2014-09-25	16:31:46
1837	50.847733	-4.558017	0.72	134.4	2014-09-25	16:31:47
1838	50.847736	-4.557992	1.82	80.3	2014-09-25	16:31:48
1839	50.847737	-4.557977	1.07	82.9	2014-09-25	16:31:49
1840	50.847737	-4.557976	0.09	144.7	2014-09-25	16:31:50
1841	50.847732	-4.557983	0.72	223.4	2014-09-25	16:31:51
1842	50.847729	-4.557994	0.86	248.2	2014-09-25	16:31:52
1843	50.847727	-4.558012	1.29	258.4	2014-09-25	16:31:53
1844	50.847723	-4.558034	1.57	255.9	2014-09-25	16:31:54
1845	50.84772	-4.558052	1.34	253.9	2014-09-25	16:31:55
1846	50.847718	-4.558054	0.22	207	2014-09-25	16:31:56
1847	50.847715	-4.558049	0.46	136.6	2014-09-25	16:31:57
1848	50.847712	-4.558054	0.45	228.9	2014-09-25	16:31:58
1849	50.84771	-4.558061	0.58	244.3	2014-09-25	16:31:59
1850	50.847707	-4.558073	0.89	244.5	2014-09-25	16:32:00
1851	50.847705	-4.558082	0.69	251.8	2014-09-25	16:32:01
1852	50.847701	-4.558088	0.58	225.8	2014-09-25	16:32:02
1853	50.847696	-4.558099	0.99	231	2014-09-25	16:32:03
1854	50.847689	-4.558116	1.39	240.2	2014-09-25	16:32:04
1855	50.847684	-4.558129	1.14	234.9	2014-09-25	16:32:05
1856	50.847682	-4.558126	0.26	117.3	2014-09-25	16:32:06
1857	50.847682	-4.558121	0.36	93	2014-09-25	16:32:07
1858	50.84768	-4.558124	0.32	225.8	2014-09-25	16:32:08
1859	50.84768	-4.558124	0.05	135.7	2014-09-25	16:32:09
1860	50.847677	-4.558133	0.75	241.7	2014-09-25	16:32:10
1861	50.847672	-4.558143	0.88	232.8	2014-09-25	16:32:11
1862	50.847667	-4.558153	0.89	232.8	2014-09-25	16:32:12
1863	50.847662	-4.558166	1.06	241.1	2014-09-25	16:32:13
1864	50.847656	-4.55818	1.17	234.3	2014-09-25	16:32:14
1865	50.847651	-4.558187	0.8	217.6	2014-09-25	16:32:15
1866	50.847646	-4.558192	0.61	215.6	2014-09-25	16:32:16
1867	50.847646	-4.558192	0.02	69	2014-09-25	16:32:17
1868	50.84764	-4.558196	0.73	204.4	2014-09-25	16:32:18
1869	50.847635	-4.558204	0.83	225.1	2014-09-25	16:32:19
1870	50.847631	-4.558214	0.8	235.3	2014-09-25	16:32:20
1871	50.847624	-4.558221	0.9	213.9	2014-09-25	16:32:21
1872	50.847619	-4.558233	1.04	238.5	2014-09-25	16:32:22
1873	50.847617	-4.558245	0.85	248.8	2014-09-25	16:32:23
1874	50.847614	-4.558252	0.6	241.1	2014-09-25	16:32:24
1875	50.84761	-4.558258	0.58	224.8	2014-09-25	16:32:25
1876	50.847606	-4.558263	0.63	215.5	2014-09-25	16:32:26
1877	50.8476	-4.558272	0.86	225.3	2014-09-25	16:32:27
1878	50.847596	-4.55828	0.71	229.8	2014-09-25	16:32:28
1879	50.847595	-4.558282	0.27	229.4	2014-09-25	16:32:29
1880	50.847595	-4.558284	0.11	299.1	2014-09-25	16:32:30
1881	50.847595	-4.55829	0.42	270	2014-09-25	16:32:31
1882	50.847597	-4.558286	0.34	54.7	2014-09-25	16:32:32
1883	50.8476	-4.558287	0.35	351.2	2014-09-25	16:32:33
1884	50.847603	-4.558289	0.38	329.3	2014-09-25	16:32:34
1885	50.847602	-4.558291	0.15	234.4	2014-09-25	16:32:35
1886	50.847601	-4.55829	0.16	149.6	2014-09-25	16:32:36
1887	50.847601	-4.558291	0.05	239.4	2014-09-25	16:32:37
1888	50.847603	-4.558284	0.49	61.8	2014-09-25	16:32:38
1889	50.847605	-4.558281	0.16	42	2014-09-25	16:32:40
1890	50.847608	-4.558285	0.42	318.9	2014-09-25	16:32:41
1891	50.847608	-4.558286	0.04	319.3	2014-09-25	16:32:42
1892	50.84761	-4.558279	0.52	64.6	2014-09-25	16:32:43
1893	50.847611	-4.558272	0.46	78.3	2014-09-25	16:32:44
1894	50.847611	-4.558272	0	270	2014-09-25	16:32:46
1895	50.847613	-4.55827	0.16	26	2014-09-25	16:32:48
1896	50.847613	-4.55827	0	0	2014-09-25	16:32:49
1897	50.847616	-4.558267	0.41	35.7	2014-09-25	16:32:50
1898	50.847616	-4.558267	0.01	270	2014-09-25	16:32:51
1899	50.847619	-4.558262	0.47	57.9	2014-09-25	16:32:52
1900	50.847623	-4.558255	0.66	47.2	2014-09-25	16:32:53
1901	50.84763	-4.558244	1.07	43.6	2014-09-25	16:32:54
1902	50.847635	-4.558234	0.95	48.3	2014-09-25	16:32:55
1903	50.847639	-4.558228	0.63	45.9	2014-09-25	16:32:56
1904	50.847642	-4.558224	0.41	43.5	2014-09-25	16:32:57
1905	50.847642	-4.558225	0.09	282.9	2014-09-25	16:32:58
1906	50.847643	-4.558226	0.07	308.7	2014-09-25	16:32:59
1907	50.847643	-4.558228	0.18	294.3	2014-09-25	16:33:00
1908	50.847646	-4.558236	0.32	302.5	2014-09-25	16:33:02
1909	50.84765	-4.558232	0.49	30	2014-09-25	16:33:03
1910	50.847655	-4.558227	0.68	34.8	2014-09-25	16:33:04
1911	50.84766	-4.55822	0.72	37.4	2014-09-25	16:33:05
1912	50.847665	-4.558218	0.49	15.9	2014-09-25	16:33:06
1913	50.847668	-4.558221	0.45	332.9	2014-09-25	16:33:07
1914	50.847669	-4.558227	0.43	283.8	2014-09-25	16:33:08
1915	50.847671	-4.55824	0.88	279.7	2014-09-25	16:33:09
1916	50.847669	-4.558253	0.93	256.1	2014-09-25	16:33:10
1917	50.847666	-4.55826	0.59	244.5	2014-09-25	16:33:11
1918	50.847662	-4.558261	0.49	185.6	2014-09-25	16:33:12
1919	50.84766	-4.558253	0.56	108.6	2014-09-25	16:33:13
1920	50.84766	-4.558252	0.12	112.7	2014-09-25	16:33:14
1921	50.847656	-4.558261	0.79	233.7	2014-09-25	16:33:15
1922	50.847651	-4.558269	0.81	227.3	2014-09-25	16:33:16
1923	50.847649	-4.558275	0.5	242.1	2014-09-25	16:33:17
1924	50.847648	-4.558277	0.07	226.9	2014-09-25	16:33:19
1925	50.847651	-4.558287	0.77	293.7	2014-09-25	16:33:20
1926	50.847653	-4.558293	0.26	301.5	2014-09-25	16:33:22
1927	50.847653	-4.558293	0.01	0	2014-09-25	16:33:23
1928	50.847654	-4.558285	0.29	83.4	2014-09-25	16:33:25
1929	50.847654	-4.558285	0	0	2014-09-25	16:33:26
1930	50.847654	-4.558285	0.01	324.6	2014-09-25	16:33:27
1931	50.847658	-4.558282	0.54	20.6	2014-09-25	16:33:28
1932	50.847661	-4.55828	0.31	35	2014-09-25	16:33:29
1933	50.847661	-4.558279	0.04	90	2014-09-25	16:33:30
1934	50.847664	-4.558283	0.47	329.6	2014-09-25	16:33:31
1935	50.847668	-4.55828	0.48	24.5	2014-09-25	16:33:32
1936	50.847669	-4.558271	0.64	76.6	2014-09-25	16:33:33
1937	50.84767	-4.558262	0.66	82.7	2014-09-25	16:33:34
1938	50.84767	-4.558261	0.06	62.5	2014-09-25	16:33:35
1939	50.847676	-4.558252	0.82	46.2	2014-09-25	16:33:36
1940	50.84768	-4.558246	0.63	41.9	2014-09-25	16:33:37
1941	50.84768	-4.558246	0.03	90	2014-09-25	16:33:38
1942	50.84768	-4.558246	0.02	18.5	2014-09-25	16:33:39
1943	50.847682	-4.558258	0.85	286.5	2014-09-25	16:33:40
1944	50.847679	-4.558271	0.98	251.2	2014-09-25	16:33:41
1945	50.847674	-4.55828	0.85	228.9	2014-09-25	16:33:42
1946	50.847669	-4.558289	0.86	225	2014-09-25	16:33:43
1947	50.847663	-4.558297	0.85	222.7	2014-09-25	16:33:44
1948	50.847702	-4.558266	0.97	26.7	2014-09-25	16:33:49
1949	50.847711	-4.558257	1.2	33	2014-09-25	16:33:50
1950	50.847713	-4.558253	0.33	49	2014-09-25	16:33:51
1951	50.847715	-4.558236	1.21	77.1	2014-09-25	16:33:52
1952	50.847718	-4.558219	1.28	76.5	2014-09-25	16:33:53
1953	50.847722	-4.558199	1.48	72.3	2014-09-25	16:33:54
1954	50.847722	-4.558183	1.09	90	2014-09-25	16:33:55
1955	50.847722	-4.558168	1.09	90.5	2014-09-25	16:33:56
1956	50.847727	-4.55816	0.75	43.4	2014-09-25	16:33:57
1957	50.847734	-4.55817	1.03	318	2014-09-25	16:33:58
1958	50.847738	-4.558184	1.09	298.7	2014-09-25	16:33:59
1959	50.847736	-4.558193	0.72	249.6	2014-09-25	16:34:00
1960	50.847732	-4.558202	0.78	234.3	2014-09-25	16:34:01
1961	50.847726	-4.558211	0.9	220.5	2014-09-25	16:34:02
1962	50.847723	-4.558223	0.95	246.2	2014-09-25	16:34:03
1963	50.847716	-4.558227	0.8	201.5	2014-09-25	16:34:04
1964	50.847711	-4.558222	0.67	147.7	2014-09-25	16:34:05
1965	50.847709	-4.55823	0.58	255.1	2014-09-25	16:34:06
1966	50.847707	-4.558239	0.69	250.9	2014-09-25	16:34:07
1967	50.847708	-4.558238	0.12	27.3	2014-09-25	16:34:08
1968	50.847709	-4.558239	0.06	304.5	2014-09-25	16:34:09
1969	50.847705	-4.558247	0.66	235.7	2014-09-25	16:34:10
1970	50.847701	-4.558264	1.23	250.1	2014-09-25	16:34:11
1971	50.847695	-4.558279	1.31	237.1	2014-09-25	16:34:12
1972	50.847689	-4.558281	0.68	188.5	2014-09-25	16:34:13
1973	50.847685	-4.558281	0.49	183.5	2014-09-25	16:34:14
1974	50.847684	-4.558279	0.12	116.5	2014-09-25	16:34:15
1975	50.847688	-4.558271	0.7	57.9	2014-09-25	16:34:16
1976	50.847689	-4.558264	0.54	66.8	2014-09-25	16:34:17
1977	50.847694	-4.558261	0.52	26.2	2014-09-25	16:34:18
1978	50.847699	-4.558257	0.62	22.5	2014-09-25	16:34:19
1979	50.847703	-4.558255	0.54	17.8	2014-09-25	16:34:20
1980	50.847707	-4.558253	0.45	15.8	2014-09-25	16:34:21
1981	50.847711	-4.558253	0.36	1	2014-09-25	16:34:22
1982	50.847713	-4.558249	0.35	51.6	2014-09-25	16:34:23
1983	50.847716	-4.558241	0.67	59.8	2014-09-25	16:34:24
1984	50.847715	-4.558235	0.42	97.7	2014-09-25	16:34:25
1985	50.847714	-4.558235	0.1	165.7	2014-09-25	16:34:26
1986	50.847715	-4.558228	0.46	82	2014-09-25	16:34:27
1987	50.847717	-4.558223	0.42	59.1	2014-09-25	16:34:28
1988	50.847718	-4.558223	0.15	348.8	2014-09-25	16:34:29
1989	50.847721	-4.558229	0.48	308.5	2014-09-25	16:34:30
1990	50.847724	-4.558233	0.46	316.5	2014-09-25	16:34:31
1991	50.847726	-4.558238	0.38	304	2014-09-25	16:34:32
1992	50.847728	-4.558242	0.4	312.6	2014-09-25	16:34:33
1993	50.847732	-4.558241	0.44	9.2	2014-09-25	16:34:34
1994	50.847734	-4.558243	0.13	330	2014-09-25	16:34:36
1995	50.847737	-4.558236	0.55	55	2014-09-25	16:34:37
1996	50.84774	-4.558228	0.69	64.2	2014-09-25	16:34:38
1997	50.847742	-4.558214	0.97	75	2014-09-25	16:34:39
1998	50.847744	-4.558225	0.82	287.8	2014-09-25	16:34:40
1999	50.847739	-4.55823	0.71	209.5	2014-09-25	16:34:41
[truncated: 3,145 more rows]
