# Supplementary material for: On the Potential of Surfers to Monitor Environmental Indicators in the Coastal Zone
Source: PLoS One. 2015 Jul 8;10(7):e0127706. doi: 10.1371/journal.pone.0127706 (PMC4496071; doi:10.1371/journal.pone.0127706)
Supplement: S1 Data — Contains 85 GPS tracks (comma separated files) used to estimate surfing performance statistics in the manuscript. (ZIP) [file pone.0127706.s001.zip › S1 Data GPS Tracks/20140926_MorganPorth.csv]

No	Latitude	Longitude	Speed	Course	Date	Time
1	50.46462	-5.03041	0	0	2014-09-26	12:40:17
2	50.464618	-5.030418	0.63	248.2	2014-09-26	12:40:18
3	50.464615	-5.03043	0.9	246.7	2014-09-26	12:40:19
4	50.464612	-5.030439	0.75	242	2014-09-26	12:40:20
5	50.464608	-5.030448	0.73	236.7	2014-09-26	12:40:21
6	50.464604	-5.030456	0.7	236.8	2014-09-26	12:40:22
7	50.464601	-5.030463	0.65	227.3	2014-09-26	12:40:23
8	50.464595	-5.03047	0.77	220.3	2014-09-26	12:40:24
9	50.46459	-5.030476	0.72	221	2014-09-26	12:40:25
10	50.464586	-5.030482	0.61	223.9	2014-09-26	12:40:26
11	50.464585	-5.030482	0.17	166	2014-09-26	12:40:27
12	50.464585	-5.03048	0.14	108.9	2014-09-26	12:40:28
13	50.464582	-5.030475	0.46	130.4	2014-09-26	12:40:29
14	50.46458	-5.030469	0.43	115.5	2014-09-26	12:40:30
15	50.464577	-5.030467	0.43	158.2	2014-09-26	12:40:31
16	50.464573	-5.030469	0.47	198.4	2014-09-26	12:40:32
17	50.464572	-5.030478	0.61	267.4	2014-09-26	12:40:33
18	50.464573	-5.030487	0.68	272.4	2014-09-26	12:40:34
19	50.46457	-5.030492	0.48	229.7	2014-09-26	12:40:35
20	50.464567	-5.030501	0.73	240.2	2014-09-26	12:40:36
21	50.464563	-5.030511	0.75	241.7	2014-09-26	12:40:37
22	50.464563	-5.030516	0.41	267.4	2014-09-26	12:40:38
23	50.464562	-5.030525	0.59	261.8	2014-09-26	12:40:39
24	50.464569	-5.030537	1.15	308.7	2014-09-26	12:40:40
25	50.464572	-5.030547	0.76	295.4	2014-09-26	12:40:41
26	50.464568	-5.030556	0.73	235.8	2014-09-26	12:40:42
27	50.464561	-5.030552	0.81	163.4	2014-09-26	12:40:43
28	50.464553	-5.030544	1.1	146.5	2014-09-26	12:40:44
29	50.464546	-5.030544	0.77	180	2014-09-26	12:40:45
30	50.464544	-5.030542	0.27	152.8	2014-09-26	12:40:46
31	50.464546	-5.03054	0.28	32.5	2014-09-26	12:40:47
32	50.464544	-5.030539	0.24	157	2014-09-26	12:40:48
33	50.464548	-5.030537	0.44	18.7	2014-09-26	12:40:49
34	50.464545	-5.030539	0.3	216.2	2014-09-26	12:40:50
35	50.46454	-5.030554	0.61	240.4	2014-09-26	12:40:52
36	50.46454	-5.03056	0.4	270	2014-09-26	12:40:53
37	50.464541	-5.030564	0.27	285.9	2014-09-26	12:40:54
38	50.464541	-5.030566	0.18	287.9	2014-09-26	12:40:55
39	50.464541	-5.030569	0.2	278.4	2014-09-26	12:40:56
40	50.464543	-5.030571	0.23	309.9	2014-09-26	12:40:57
41	50.464544	-5.030573	0.17	300.4	2014-09-26	12:40:58
42	50.464544	-5.030575	0.16	283.8	2014-09-26	12:40:59
43	50.464542	-5.030578	0.3	224.9	2014-09-26	12:41:00
44	50.464541	-5.03058	0.12	231.9	2014-09-26	12:41:01
45	50.464542	-5.03058	0.05	303.7	2014-09-26	12:41:02
46	50.464548	-5.030572	0.93	41.4	2014-09-26	12:41:03
47	50.464551	-5.030568	0.23	36.4	2014-09-26	12:41:05
48	50.46455	-5.030568	0.08	175.6	2014-09-26	12:41:06
49	50.46455	-5.030567	0.04	102.2	2014-09-26	12:41:07
50	50.464551	-5.030565	0.16	62.5	2014-09-26	12:41:08
51	50.464553	-5.030563	0.23	39.9	2014-09-26	12:41:09
52	50.464553	-5.030562	0.05	79.4	2014-09-26	12:41:10
53	50.464553	-5.030562	0.05	78.1	2014-09-26	12:41:11
54	50.464553	-5.03056	0.14	97.9	2014-09-26	12:41:12
55	50.464553	-5.030559	0.09	72.7	2014-09-26	12:41:13
56	50.464553	-5.030558	0.06	12.2	2014-09-26	12:41:14
57	50.464555	-5.030559	0.17	337.5	2014-09-26	12:41:15
58	50.464559	-5.030555	0.56	32	2014-09-26	12:41:16
59	50.464564	-5.030553	0.55	19.4	2014-09-26	12:41:17
60	50.464565	-5.030551	0.13	39.2	2014-09-26	12:41:18
61	50.464566	-5.030549	0.22	41.4	2014-09-26	12:41:19
62	50.464569	-5.030543	0.56	49.2	2014-09-26	12:41:20
63	50.46457	-5.030539	0.33	81.9	2014-09-26	12:41:21
64	50.46457	-5.030536	0.11	77.7	2014-09-26	12:41:23
65	50.464568	-5.030538	0.28	215.5	2014-09-26	12:41:24
66	50.464567	-5.030539	0.12	200.6	2014-09-26	12:41:25
67	50.464567	-5.03054	0.13	243.7	2014-09-26	12:41:26
68	50.464565	-5.030543	0.3	221.9	2014-09-26	12:41:27
69	50.464564	-5.030543	0.08	197.9	2014-09-26	12:41:28
70	50.464563	-5.030544	0.12	188.3	2014-09-26	12:41:29
71	50.464561	-5.030543	0.18	166.7	2014-09-26	12:41:30
72	50.464558	-5.030546	0.47	208.8	2014-09-26	12:41:31
73	50.464552	-5.03055	0.7	205.5	2014-09-26	12:41:32
74	50.464553	-5.030555	0.16	282	2014-09-26	12:41:34
75	50.464554	-5.030555	0.22	352.1	2014-09-26	12:41:35
76	50.464557	-5.030556	0.29	344.5	2014-09-26	12:41:36
77	50.464559	-5.030558	0.28	336.7	2014-09-26	12:41:37
78	50.464561	-5.030559	0.25	345	2014-09-26	12:41:38
79	50.464563	-5.03056	0.23	345.1	2014-09-26	12:41:39
80	50.464565	-5.030562	0.21	318.2	2014-09-26	12:41:40
81	50.464567	-5.030562	0.2	0	2014-09-26	12:41:41
82	50.464567	-5.030562	0.05	332.7	2014-09-26	12:41:42
83	50.464567	-5.030562	0.05	194.4	2014-09-26	12:41:43
84	50.464566	-5.030565	0.18	255.3	2014-09-26	12:41:44
85	50.464567	-5.030567	0.17	279.5	2014-09-26	12:41:45
86	50.464568	-5.030569	0.16	322.3	2014-09-26	12:41:46
87	50.464568	-5.030571	0.14	262.9	2014-09-26	12:41:47
88	50.464567	-5.030572	0.14	224.7	2014-09-26	12:41:48
89	50.464566	-5.030572	0.08	205.1	2014-09-26	12:41:49
90	50.464566	-5.030573	0.08	224.1	2014-09-26	12:41:50
91	50.464566	-5.030574	0.05	294.7	2014-09-26	12:41:51
92	50.464566	-5.030574	0.05	315.5	2014-09-26	12:41:52
93	50.464565	-5.030575	0.1	212.5	2014-09-26	12:41:53
94	50.464564	-5.030576	0.15	208.8	2014-09-26	12:41:54
95	50.464563	-5.030577	0.13	203.7	2014-09-26	12:41:55
96	50.464562	-5.030578	0.14	212.5	2014-09-26	12:41:56
97	50.464558	-5.030582	0.48	217.8	2014-09-26	12:41:57
98	50.464556	-5.030584	0.28	216.7	2014-09-26	12:41:58
99	50.464555	-5.030587	0.25	215.9	2014-09-26	12:41:59
100	50.464553	-5.030589	0.23	225.3	2014-09-26	12:42:00
101	50.464552	-5.03059	0.13	230.3	2014-09-26	12:42:01
102	50.464551	-5.030592	0.19	224.9	2014-09-26	12:42:02
103	50.464558	-5.030583	0.98	39.8	2014-09-26	12:42:03
104	50.464561	-5.03058	0.37	40.2	2014-09-26	12:42:04
105	50.464561	-5.030577	0.21	60.9	2014-09-26	12:42:05
106	50.464562	-5.030574	0.22	67.5	2014-09-26	12:42:06
107	50.464562	-5.030574	0.06	147.5	2014-09-26	12:42:07
108	50.464562	-5.030573	0.06	80.4	2014-09-26	12:42:08
109	50.464561	-5.030573	0.15	184.6	2014-09-26	12:42:09
110	50.46456	-5.030573	0.08	166.6	2014-09-26	12:42:10
111	50.464559	-5.030574	0.13	199	2014-09-26	12:42:11
112	50.464558	-5.030573	0.11	167.9	2014-09-26	12:42:12
113	50.464557	-5.030574	0.1	194.4	2014-09-26	12:42:13
114	50.464557	-5.030574	0.03	167.1	2014-09-26	12:42:14
115	50.464557	-5.030574	0.04	350.4	2014-09-26	12:42:15
116	50.464557	-5.030574	0.05	259.3	2014-09-26	12:42:16
117	50.464557	-5.030575	0.03	292.6	2014-09-26	12:42:17
118	50.464557	-5.030575	0.02	327.5	2014-09-26	12:42:18
119	50.464557	-5.030575	0.02	0	2014-09-26	12:42:19
120	50.464557	-5.030575	0.04	283.5	2014-09-26	12:42:20
121	50.464557	-5.030575	0.03	148.5	2014-09-26	12:42:21
122	50.464557	-5.030575	0.03	31.5	2014-09-26	12:42:22
123	50.464558	-5.030575	0.04	18.2	2014-09-26	12:42:23
124	50.464558	-5.030574	0.04	46.9	2014-09-26	12:42:24
125	50.464558	-5.030574	0.05	51.9	2014-09-26	12:42:25
126	50.464559	-5.030574	0.04	40.9	2014-09-26	12:42:26
127	50.464559	-5.030573	0.03	51	2014-09-26	12:42:27
128	50.464559	-5.030573	0.01	32.5	2014-09-26	12:42:28
129	50.464559	-5.030573	0.04	350.2	2014-09-26	12:42:29
130	50.464559	-5.030574	0.04	220	2014-09-26	12:42:30
131	50.464558	-5.030573	0.11	177.1	2014-09-26	12:42:31
132	50.464556	-5.030573	0.19	174.6	2014-09-26	12:42:32
133	50.464554	-5.030573	0.2	171.4	2014-09-26	12:42:33
134	50.464553	-5.030572	0.14	162.3	2014-09-26	12:42:34
135	50.464553	-5.030572	0.06	180	2014-09-26	12:42:35
136	50.464552	-5.030572	0.06	180	2014-09-26	12:42:36
137	50.464551	-5.030572	0.1	162.3	2014-09-26	12:42:37
138	50.464551	-5.030571	0.09	144.5	2014-09-26	12:42:38
139	50.464551	-5.030571	0.06	6.5	2014-09-26	12:42:39
140	50.464552	-5.03057	0.08	35.9	2014-09-26	12:42:40
141	50.464552	-5.030571	0.04	256.2	2014-09-26	12:42:41
142	50.464552	-5.030571	0.04	351.2	2014-09-26	12:42:42
143	50.464552	-5.030571	0.04	342.3	2014-09-26	12:42:43
144	50.464552	-5.030571	0.03	202.6	2014-09-26	12:42:44
145	50.464552	-5.030571	0.05	187.1	2014-09-26	12:42:45
146	50.464552	-5.030571	0.02	196.7	2014-09-26	12:42:46
147	50.464551	-5.030571	0.06	180	2014-09-26	12:42:47
148	50.46455	-5.030571	0.07	184.9	2014-09-26	12:42:48
149	50.46455	-5.030572	0.06	185.8	2014-09-26	12:42:49
150	50.46455	-5.030572	0.03	203.4	2014-09-26	12:42:50
151	50.464549	-5.030572	0.02	196.7	2014-09-26	12:42:51
152	50.464549	-5.030572	0.01	270	2014-09-26	12:42:52
153	50.464549	-5.030572	0.01	90	2014-09-26	12:42:53
154	50.464549	-5.030572	0.03	156.6	2014-09-26	12:42:54
155	50.464549	-5.030571	0.04	140	2014-09-26	12:42:55
156	50.464548	-5.030571	0.09	144.2	2014-09-26	12:42:56
157	50.464547	-5.03057	0.1	169.3	2014-09-26	12:42:57
158	50.464547	-5.03057	0.08	176.1	2014-09-26	12:42:58
159	50.464546	-5.030571	0.04	211.7	2014-09-26	12:42:59
160	50.464546	-5.03057	0.05	166.4	2014-09-26	12:43:00
161	50.464545	-5.03057	0.06	185.8	2014-09-26	12:43:01
162	50.464545	-5.03057	0.05	165.6	2014-09-26	12:43:02
163	50.464545	-5.030571	0.03	223.1	2014-09-26	12:43:03
164	50.464545	-5.030571	0.03	231.9	2014-09-26	12:43:04
165	50.464545	-5.030571	0.01	270	2014-09-26	12:43:05
166	50.464545	-5.030571	0.01	330.5	2014-09-26	12:43:06
167	50.464545	-5.030571	0.02	32.5	2014-09-26	12:43:07
168	50.464545	-5.030571	0.03	224.2	2014-09-26	12:43:08
169	50.464545	-5.030571	0.02	196.7	2014-09-26	12:43:09
170	50.464545	-5.030571	0	0	2014-09-26	12:43:10
171	50.464545	-5.030572	0.02	270	2014-09-26	12:43:11
172	50.464545	-5.030572	0.03	308.1	2014-09-26	12:43:12
173	50.464545	-5.030572	0.02	240.5	2014-09-26	12:43:13
174	50.464545	-5.030572	0.01	144.4	2014-09-26	12:43:14
175	50.464544	-5.030572	0.02	212.5	2014-09-26	12:43:15
176	50.464544	-5.030572	0.03	203.4	2014-09-26	12:43:16
177	50.464544	-5.030573	0.03	203.4	2014-09-26	12:43:17
178	50.464544	-5.030573	0.02	180	2014-09-26	12:43:18
179	50.464544	-5.030572	0.01	144.4	2014-09-26	12:43:19
180	50.464543	-5.030572	0.03	180	2014-09-26	12:43:20
181	50.464543	-5.030572	0.04	171.5	2014-09-26	12:43:21
182	50.464543	-5.030573	0.04	198.2	2014-09-26	12:43:22
183	50.464542	-5.030573	0.05	186.9	2014-09-26	12:43:23
184	50.464542	-5.030573	0.03	168.5	2014-09-26	12:43:24
185	50.464542	-5.030572	0.03	108.6	2014-09-26	12:43:25
186	50.464542	-5.030572	0.01	126.5	2014-09-26	12:43:26
187	50.464542	-5.030572	0	0	2014-09-26	12:43:27
188	50.464542	-5.030572	0.01	90	2014-09-26	12:43:28
189	50.464542	-5.030572	0.01	90	2014-09-26	12:43:29
190	50.464542	-5.030572	0.01	0	2014-09-26	12:43:30
191	50.464542	-5.030571	0.02	149.1	2014-09-26	12:43:31
192	50.464542	-5.030571	0.01	32.5	2014-09-26	12:43:32
193	50.464542	-5.030571	0.02	198.6	2014-09-26	12:43:33
194	50.464541	-5.030572	0.04	188.8	2014-09-26	12:43:34
195	50.464541	-5.030572	0.04	205.1	2014-09-26	12:43:35
196	50.464541	-5.030573	0.08	224.1	2014-09-26	12:43:36
197	50.46454	-5.030574	0.15	243.3	2014-09-26	12:43:37
198	50.464539	-5.030576	0.14	224.7	2014-09-26	12:43:38
199	50.464538	-5.030576	0.1	209.3	2014-09-26	12:43:39
200	50.464537	-5.030577	0.12	212.5	2014-09-26	12:43:40
201	50.464538	-5.030577	0.02	50.3	2014-09-26	12:43:41
202	50.464538	-5.030577	0.03	53.5	2014-09-26	12:43:42
203	50.464538	-5.030577	0.02	116.7	2014-09-26	12:43:43
204	50.464538	-5.030576	0.11	42.8	2014-09-26	12:43:44
205	50.464539	-5.030575	0.06	58.6	2014-09-26	12:43:45
206	50.464539	-5.030575	0.03	44.8	2014-09-26	12:43:46
207	50.464539	-5.030575	0.01	233.5	2014-09-26	12:43:47
208	50.464539	-5.030575	0.03	316.9	2014-09-26	12:43:48
209	50.464539	-5.030576	0.04	254.2	2014-09-26	12:43:49
210	50.464539	-5.030576	0.01	270	2014-09-26	12:43:50
211	50.464539	-5.030576	0.02	299.5	2014-09-26	12:43:51
212	50.464539	-5.030576	0.01	0	2014-09-26	12:43:52
213	50.464539	-5.030576	0.02	343.3	2014-09-26	12:43:53
214	50.464539	-5.030576	0.01	306.5	2014-09-26	12:43:54
215	50.464539	-5.030576	0	0	2014-09-26	12:43:55
216	50.464539	-5.030576	0.01	212.5	2014-09-26	12:43:56
217	50.464539	-5.030576	0.02	0	2014-09-26	12:43:57
218	50.464539	-5.030576	0.05	142.5	2014-09-26	12:43:58
219	50.464539	-5.030576	0.03	348.5	2014-09-26	12:43:59
220	50.464539	-5.030576	0.02	145.9	2014-09-26	12:44:00
221	50.464539	-5.030576	0.04	189.6	2014-09-26	12:44:01
222	50.464538	-5.030576	0.05	217.5	2014-09-26	12:44:02
223	50.464538	-5.030576	0.03	203.4	2014-09-26	12:44:03
224	50.464538	-5.030577	0.04	226.9	2014-09-26	12:44:04
225	50.464538	-5.030578	0.07	244.9	2014-09-26	12:44:05
226	50.464538	-5.030578	0.03	253.3	2014-09-26	12:44:06
227	50.464538	-5.030578	0.01	327.5	2014-09-26	12:44:07
228	50.464538	-5.030578	0	0	2014-09-26	12:44:08
229	50.464538	-5.030578	0.01	324.4	2014-09-26	12:44:09
230	50.464538	-5.030578	0.01	330.5	2014-09-26	12:44:10
231	50.464538	-5.030578	0.01	53.5	2014-09-26	12:44:11
232	50.464538	-5.030578	0.02	0	2014-09-26	12:44:12
233	50.464538	-5.030578	0.03	336.6	2014-09-26	12:44:13
234	50.464538	-5.030578	0.01	306.5	2014-09-26	12:44:14
235	50.464538	-5.030579	0.01	270	2014-09-26	12:44:15
236	50.464538	-5.030579	0.03	224.8	2014-09-26	12:44:16
237	50.464538	-5.030579	0.01	212.5	2014-09-26	12:44:17
238	50.464538	-5.030579	0.02	115.8	2014-09-26	12:44:18
239	50.464538	-5.030579	0.03	168.5	2014-09-26	12:44:19
240	50.464538	-5.030579	0.02	0	2014-09-26	12:44:20
241	50.464538	-5.030579	0.02	0	2014-09-26	12:44:21
242	50.464538	-5.030579	0.04	327.5	2014-09-26	12:44:22
243	50.464538	-5.030579	0.02	196.7	2014-09-26	12:44:23
244	50.464538	-5.030579	0.05	200.8	2014-09-26	12:44:24
245	50.464538	-5.030579	0.04	180	2014-09-26	12:44:25
246	50.464537	-5.030579	0.06	147.5	2014-09-26	12:44:26
247	50.464537	-5.030579	0.03	168.5	2014-09-26	12:44:27
248	50.464536	-5.030579	0.07	216.4	2014-09-26	12:44:28
249	50.464536	-5.03058	0.04	255.9	2014-09-26	12:44:29
250	50.464536	-5.03058	0.01	35.6	2014-09-26	12:44:30
251	50.464536	-5.03058	0.01	147.5	2014-09-26	12:44:31
252	50.464536	-5.03058	0.04	197.7	2014-09-26	12:44:32
253	50.464536	-5.030579	0.06	117.3	2014-09-26	12:44:33
254	50.464535	-5.030578	0.05	124.1	2014-09-26	12:44:34
255	50.464535	-5.030578	0.04	133.1	2014-09-26	12:44:35
256	50.464535	-5.030578	0.01	53.5	2014-09-26	12:44:36
257	50.464535	-5.030578	0.05	308.1	2014-09-26	12:44:37
258	50.464536	-5.030578	0.02	0	2014-09-26	12:44:38
259	50.464536	-5.030579	0.01	233.5	2014-09-26	12:44:39
260	50.464536	-5.030579	0.01	270	2014-09-26	12:44:40
261	50.464535	-5.030579	0.02	147.5	2014-09-26	12:44:41
262	50.464535	-5.030579	0.01	233.5	2014-09-26	12:44:42
263	50.464535	-5.030579	0.04	270	2014-09-26	12:44:43
264	50.464535	-5.030579	0.04	205.1	2014-09-26	12:44:44
265	50.464535	-5.03058	0.05	307.6	2014-09-26	12:44:45
266	50.464535	-5.03058	0.03	270	2014-09-26	12:44:46
267	50.464535	-5.03058	0.03	110.3	2014-09-26	12:44:47
268	50.464534	-5.030579	0.08	149.3	2014-09-26	12:44:49
269	50.464538	-5.030572	0.67	46.8	2014-09-26	12:44:50
270	50.464541	-5.030569	0.18	37.3	2014-09-26	12:44:52
271	50.464541	-5.030569	0.1	10.7	2014-09-26	12:44:53
272	50.464544	-5.030568	0.28	15.9	2014-09-26	12:44:54
273	50.464544	-5.030566	0.1	62.4	2014-09-26	12:44:55
274	50.464545	-5.030565	0.11	48	2014-09-26	12:44:56
275	50.464554	-5.030564	1.05	4.6	2014-09-26	12:44:57
276	50.46456	-5.030565	0.65	351.6	2014-09-26	12:44:58
277	50.464562	-5.030569	0.3	301.2	2014-09-26	12:44:59
278	50.464563	-5.030568	0.08	30.5	2014-09-26	12:45:01
279	50.464565	-5.030571	0.35	328.3	2014-09-26	12:45:02
280	50.464566	-5.03057	0.03	69.2	2014-09-26	12:45:03
281	50.464566	-5.03057	0.03	71.4	2014-09-26	12:45:04
282	50.464566	-5.030571	0.11	298.9	2014-09-26	12:45:05
283	50.464566	-5.030572	0.06	307.7	2014-09-26	12:45:06
284	50.464567	-5.030572	0.04	21.8	2014-09-26	12:45:08
285	50.464567	-5.030571	0.04	74.2	2014-09-26	12:45:09
286	50.464567	-5.030572	0.02	226.9	2014-09-26	12:45:11
287	50.464567	-5.030572	0.03	251.4	2014-09-26	12:45:12
288	50.464567	-5.030573	0.05	291.7	2014-09-26	12:45:13
289	50.464567	-5.030573	0.05	303.7	2014-09-26	12:45:14
290	50.464567	-5.030573	0	0	2014-09-26	12:45:15
291	50.464568	-5.030572	0.09	42.2	2014-09-26	12:45:16
292	50.464568	-5.03057	0.14	75	2014-09-26	12:45:17
293	50.464569	-5.030566	0.18	67.1	2014-09-26	12:45:19
294	50.464571	-5.030564	0.2	35.5	2014-09-26	12:45:20
295	50.464572	-5.030562	0.18	56.3	2014-09-26	12:45:21
296	50.464572	-5.030561	0.04	60.9	2014-09-26	12:45:23
297	50.464572	-5.030561	0.04	350.4	2014-09-26	12:45:24
298	50.464573	-5.030561	0.05	44.5	2014-09-26	12:45:25
299	50.464574	-5.030561	0.11	330.1	2014-09-26	12:45:26
300	50.464575	-5.030562	0.08	329.5	2014-09-26	12:45:28
301	50.464575	-5.030562	0.02	0	2014-09-26	12:45:30
302	50.464575	-5.030563	0.02	327.5	2014-09-26	12:45:31
303	50.464575	-5.030563	0.01	180	2014-09-26	12:45:32
304	50.464575	-5.030561	0.1	90	2014-09-26	12:45:33
305	50.464575	-5.03056	0.07	82.9	2014-09-26	12:45:34
306	50.464577	-5.030559	0.08	20.3	2014-09-26	12:45:36
307	50.464577	-5.030559	0.03	73.3	2014-09-26	12:45:37
308	50.464578	-5.030559	0.04	346.6	2014-09-26	12:45:39
309	50.464579	-5.030558	0.06	30.1	2014-09-26	12:45:41
310	50.46458	-5.030559	0.1	350.2	2014-09-26	12:45:42
311	50.46458	-5.030559	0.05	353.1	2014-09-26	12:45:43
312	50.46458	-5.030559	0.06	0	2014-09-26	12:45:44
313	50.464581	-5.030558	0.04	57.5	2014-09-26	12:45:45
314	50.464581	-5.030558	0.03	19.6	2014-09-26	12:45:47
315	50.464581	-5.030558	0.03	315.2	2014-09-26	12:45:48
316	50.464581	-5.030558	0.03	126.5	2014-09-26	12:45:49
317	50.464581	-5.030558	0.01	0	2014-09-26	12:45:50
318	50.464581	-5.030558	0.03	43.1	2014-09-26	12:45:51
319	50.464582	-5.030557	0.03	52.7	2014-09-26	12:45:52
320	50.464582	-5.030557	0.05	51.3	2014-09-26	12:45:53
321	50.464582	-5.030557	0.02	340.3	2014-09-26	12:45:54
322	50.464582	-5.030557	0.04	283.7	2014-09-26	12:45:55
323	50.464583	-5.030557	0.02	13.6	2014-09-26	12:45:57
324	50.46458	-5.030563	0.24	238.3	2014-09-26	12:45:59
325	50.464581	-5.030564	0.1	318.8	2014-09-26	12:46:00
326	50.464581	-5.030564	0.06	11.3	2014-09-26	12:46:01
327	50.464581	-5.030564	0.02	196.7	2014-09-26	12:46:02
328	50.464581	-5.030564	0.04	154.9	2014-09-26	12:46:03
329	50.464581	-5.030563	0.07	97.8	2014-09-26	12:46:04
330	50.464581	-5.030563	0.02	343.3	2014-09-26	12:46:05
331	50.464581	-5.030562	0.05	20.8	2014-09-26	12:46:06
332	50.464582	-5.030562	0.06	32.5	2014-09-26	12:46:07
333	50.464583	-5.030561	0.14	26.1	2014-09-26	12:46:08
334	50.464583	-5.030561	0.05	20.8	2014-09-26	12:46:09
335	50.464584	-5.030561	0.05	0	2014-09-26	12:46:10
336	50.464584	-5.030562	0.07	305.5	2014-09-26	12:46:11
337	50.464585	-5.030562	0.07	314.6	2014-09-26	12:46:12
338	50.464585	-5.030563	0.12	322.6	2014-09-26	12:46:13
339	50.464586	-5.030564	0.11	319.4	2014-09-26	12:46:14
340	50.464587	-5.030566	0.16	323.9	2014-09-26	12:46:15
341	50.464588	-5.030566	0.1	339.2	2014-09-26	12:46:16
342	50.464588	-5.030568	0.09	287.3	2014-09-26	12:46:17
343	50.464588	-5.030568	0.06	185	2014-09-26	12:46:18
344	50.464587	-5.030567	0.1	138.8	2014-09-26	12:46:19
345	50.464587	-5.030566	0.05	159.2	2014-09-26	12:46:20
346	50.464586	-5.030566	0.05	172.2	2014-09-26	12:46:21
347	50.464586	-5.030565	0.04	103.8	2014-09-26	12:46:23
348	50.464586	-5.030563	0.14	93.7	2014-09-26	12:46:24
349	50.464586	-5.030562	0.09	107.3	2014-09-26	12:46:25
350	50.464586	-5.03056	0.13	98.6	2014-09-26	12:46:26
351	50.464585	-5.030559	0.09	121.2	2014-09-26	12:46:27
352	50.464585	-5.03056	0.03	249.2	2014-09-26	12:46:28
353	50.464586	-5.03056	0.07	357.2	2014-09-26	12:46:30
354	50.464587	-5.03056	0.04	334.3	2014-09-26	12:46:31
355	50.464587	-5.03056	0.1	349.3	2014-09-26	12:46:32
356	50.464588	-5.03056	0.02	351.5	2014-09-26	12:46:34
357	50.464588	-5.03056	0.06	48.2	2014-09-26	12:46:35
358	50.464588	-5.030559	0.04	17.7	2014-09-26	12:46:36
359	50.464588	-5.030559	0.03	90	2014-09-26	12:46:37
360	50.464588	-5.030558	0.04	103.5	2014-09-26	12:46:38
361	50.464588	-5.030559	0.04	283.5	2014-09-26	12:46:39
362	50.464589	-5.03056	0.03	314.6	2014-09-26	12:46:41
363	50.464589	-5.03056	0.02	17.7	2014-09-26	12:46:42
364	50.464589	-5.03056	0.03	224.8	2014-09-26	12:46:43
365	50.464589	-5.030559	0.03	62.4	2014-09-26	12:46:45
366	50.464589	-5.03056	0.04	313.8	2014-09-26	12:46:46
367	50.46459	-5.03056	0.03	316.3	2014-09-26	12:46:48
368	50.46459	-5.030561	0.05	290.6	2014-09-26	12:46:49
369	50.46459	-5.030562	0.06	287.6	2014-09-26	12:46:50
370	50.46459	-5.030562	0.04	334.9	2014-09-26	12:46:51
371	50.46459	-5.030562	0.01	90	2014-09-26	12:46:52
372	50.46459	-5.030562	0.02	131.5	2014-09-26	12:46:53
373	50.46459	-5.030561	0.03	44.2	2014-09-26	12:46:54
374	50.464591	-5.030561	0.01	63.3	2014-09-26	12:46:56
375	50.464591	-5.030561	0.03	308.1	2014-09-26	12:46:57
376	50.464591	-5.030561	0.02	343.3	2014-09-26	12:46:58
377	50.464591	-5.030561	0.02	0	2014-09-26	12:46:59
378	50.464591	-5.030562	0.01	325.9	2014-09-26	12:47:01
379	50.464591	-5.030562	0.01	0	2014-09-26	12:47:02
380	50.464591	-5.030562	0.01	327.5	2014-09-26	12:47:03
381	50.464591	-5.030562	0.04	171.2	2014-09-26	12:47:04
382	50.464592	-5.030562	0.07	323.1	2014-09-26	12:47:05
383	50.464593	-5.030562	0.1	353.7	2014-09-26	12:47:06
384	50.464593	-5.030562	0.07	354.5	2014-09-26	12:47:07
385	50.464593	-5.030562	0.02	0	2014-09-26	12:47:08
386	50.464593	-5.030562	0.04	105.8	2014-09-26	12:47:09
387	50.464594	-5.030562	0.04	32.5	2014-09-26	12:47:10
388	50.464594	-5.030562	0.07	355.7	2014-09-26	12:47:11
389	50.464594	-5.030561	0.03	90	2014-09-26	12:47:13
390	50.464594	-5.030561	0.04	139.1	2014-09-26	12:47:14
391	50.464594	-5.03056	0.03	69.7	2014-09-26	12:47:15
392	50.464594	-5.030559	0.08	128.5	2014-09-26	12:47:16
393	50.464594	-5.030557	0.09	86.7	2014-09-26	12:47:18
394	50.464594	-5.030556	0.1	90	2014-09-26	12:47:19
395	50.464593	-5.030555	0.06	118.6	2014-09-26	12:47:20
396	50.464593	-5.030554	0.08	103	2014-09-26	12:47:21
397	50.464593	-5.030553	0.05	90	2014-09-26	12:47:22
398	50.464593	-5.030552	0.06	71.7	2014-09-26	12:47:23
399	50.464593	-5.03055	0.07	110.6	2014-09-26	12:47:25
400	50.464593	-5.03055	0.06	72.4	2014-09-26	12:47:26
401	50.464594	-5.03055	0.08	3.8	2014-09-26	12:47:27
402	50.464594	-5.030549	0.02	34.1	2014-09-26	12:47:28
403	50.464594	-5.030549	0.06	72.4	2014-09-26	12:47:29
404	50.464595	-5.030548	0.05	51.9	2014-09-26	12:47:30
405	50.464594	-5.030548	0.02	200.8	2014-09-26	12:47:32
406	50.464594	-5.030549	0.03	253.3	2014-09-26	12:47:33
407	50.464594	-5.030549	0.03	336.6	2014-09-26	12:47:34
408	50.464595	-5.03055	0.06	320.4	2014-09-26	12:47:36
409	50.464595	-5.030551	0.07	286.2	2014-09-26	12:47:37
410	50.464596	-5.030551	0.04	319.1	2014-09-26	12:47:38
411	50.464596	-5.030551	0.02	296.7	2014-09-26	12:47:39
412	50.464596	-5.030551	0.07	5.5	2014-09-26	12:47:40
413	50.464596	-5.030551	0.03	69.2	2014-09-26	12:47:41
414	50.464596	-5.030552	0.04	270	2014-09-26	12:47:42
415	50.464597	-5.030552	0.03	327.5	2014-09-26	12:47:43
416	50.464597	-5.03055	0.08	58.3	2014-09-26	12:47:45
417	50.464597	-5.03055	0.02	90	2014-09-26	12:47:46
418	50.464597	-5.03055	0.01	233.5	2014-09-26	12:47:47
419	50.464591	-5.030542	0.94	141.8	2014-09-26	12:47:48
420	50.464583	-5.030539	0.89	166.5	2014-09-26	12:47:49
421	50.46458	-5.030538	0.36	178.2	2014-09-26	12:47:50
422	50.464578	-5.030537	0.16	145.6	2014-09-26	12:47:51
423	50.464576	-5.030535	0.14	144.4	2014-09-26	12:47:53
424	50.464575	-5.030534	0.14	149.5	2014-09-26	12:47:54
425	50.464575	-5.030534	0.03	108.6	2014-09-26	12:47:55
426	50.464575	-5.030534	0.05	180	2014-09-26	12:47:56
427	50.464575	-5.030533	0.02	129.7	2014-09-26	12:47:57
428	50.464575	-5.030534	0.01	233.5	2014-09-26	12:47:58
429	50.464575	-5.030534	0.01	327.5	2014-09-26	12:47:59
430	50.464582	-5.030533	0.81	2.5	2014-09-26	12:48:00
431	50.464583	-5.030535	0.15	309.7	2014-09-26	12:48:01
432	50.464581	-5.030536	0.26	200.2	2014-09-26	12:48:02
433	50.464581	-5.030535	0.02	74.2	2014-09-26	12:48:04
434	50.464581	-5.030534	0.11	80.5	2014-09-26	12:48:05
435	50.464582	-5.030533	0.08	23	2014-09-26	12:48:07
436	50.464581	-5.030534	0.11	196.2	2014-09-26	12:48:08
437	50.46458	-5.030534	0.11	189	2014-09-26	12:48:09
438	50.46458	-5.030534	0.04	220.9	2014-09-26	12:48:10
439	50.464581	-5.030534	0.06	348.7	2014-09-26	12:48:11
440	50.464582	-5.030533	0.15	30.4	2014-09-26	12:48:12
441	50.464583	-5.030533	0.1	6.7	2014-09-26	12:48:13
442	50.464583	-5.030533	0.08	21.8	2014-09-26	12:48:14
443	50.464584	-5.030533	0.05	316.9	2014-09-26	12:48:15
444	50.464584	-5.030533	0.06	5.8	2014-09-26	12:48:16
445	50.464584	-5.030532	0.06	81.5	2014-09-26	12:48:17
446	50.464585	-5.030533	0.13	336.3	2014-09-26	12:48:18
447	50.464586	-5.030533	0.08	346.1	2014-09-26	12:48:19
448	50.464586	-5.030533	0.05	68.6	2014-09-26	12:48:20
449	50.464587	-5.030532	0.06	27.6	2014-09-26	12:48:21
450	50.464587	-5.030532	0.06	37.7	2014-09-26	12:48:22
451	50.464587	-5.030532	0.01	90	2014-09-26	12:48:23
452	50.464587	-5.030531	0.02	90	2014-09-26	12:48:24
453	50.464588	-5.030531	0.06	348.7	2014-09-26	12:48:25
454	50.464588	-5.030532	0.06	353.5	2014-09-26	12:48:26
455	50.46459	-5.030544	0.91	282.4	2014-09-26	12:48:27
456	50.464591	-5.030556	0.83	277.8	2014-09-26	12:48:28
457	50.464591	-5.030566	0.71	271.4	2014-09-26	12:48:29
458	50.464591	-5.030574	0.61	268.3	2014-09-26	12:48:30
459	50.464592	-5.030583	0.59	283.7	2014-09-26	12:48:31
460	50.464593	-5.030591	0.61	277	2014-09-26	12:48:32
461	50.464594	-5.030602	0.8	282.2	2014-09-26	12:48:33
462	50.464596	-5.030613	0.8	287.6	2014-09-26	12:48:34
463	50.464599	-5.030623	0.73	290	2014-09-26	12:48:35
464	50.464601	-5.030631	0.68	296.8	2014-09-26	12:48:36
465	50.464603	-5.030641	0.69	284.9	2014-09-26	12:48:37
466	50.464605	-5.03065	0.66	285.7	2014-09-26	12:48:38
467	50.464607	-5.030658	0.66	288	2014-09-26	12:48:39
468	50.464612	-5.030666	0.86	318.4	2014-09-26	12:48:40
469	50.464618	-5.030674	0.85	320.1	2014-09-26	12:48:41
470	50.464621	-5.030685	0.83	295.9	2014-09-26	12:48:42
471	50.464622	-5.030692	0.55	277.9	2014-09-26	12:48:43
472	50.464622	-5.030694	0.11	270	2014-09-26	12:48:44
473	50.464623	-5.030696	0.16	293.9	2014-09-26	12:48:45
474	50.464624	-5.030699	0.24	306.2	2014-09-26	12:48:46
475	50.464625	-5.0307	0.14	306.7	2014-09-26	12:48:47
476	50.464631	-5.030713	1.13	305.7	2014-09-26	12:48:48
477	50.464635	-5.030724	0.93	305	2014-09-26	12:48:49
478	50.46464	-5.030736	1	302.7	2014-09-26	12:48:50
479	50.464646	-5.030749	1.12	305.5	2014-09-26	12:48:51
480	50.464653	-5.03076	1.09	311.4	2014-09-26	12:48:52
481	50.464661	-5.03077	1.14	322.2	2014-09-26	12:48:53
482	50.464669	-5.030781	1.22	319.9	2014-09-26	12:48:54
483	50.464678	-5.03079	1.18	326.8	2014-09-26	12:48:55
484	50.464685	-5.030801	1.08	318.2	2014-09-26	12:48:56
485	50.464691	-5.03081	0.93	313.5	2014-09-26	12:48:57
486	50.464697	-5.030821	1.04	310.4	2014-09-26	12:48:58
487	50.464704	-5.030833	1.15	315	2014-09-26	12:48:59
488	50.464713	-5.030844	1.24	321	2014-09-26	12:49:00
489	50.464723	-5.030855	1.37	323.3	2014-09-26	12:49:01
490	50.464733	-5.030868	1.43	321.9	2014-09-26	12:49:02
491	50.464743	-5.03088	1.38	321.7	2014-09-26	12:49:03
492	50.464754	-5.030892	1.48	325.2	2014-09-26	12:49:04
493	50.464762	-5.030906	1.39	314.2	2014-09-26	12:49:05
494	50.464772	-5.030921	1.5	313.8	2014-09-26	12:49:06
495	50.46478	-5.030935	1.39	313.9	2014-09-26	12:49:07
496	50.46479	-5.030951	1.55	312.3	2014-09-26	12:49:08
497	50.464798	-5.030965	1.36	316	2014-09-26	12:49:09
498	50.464808	-5.030979	1.48	317.4	2014-09-26	12:49:10
499	50.464817	-5.030994	1.45	311.9	2014-09-26	12:49:11
500	50.464824	-5.031009	1.3	306.5	2014-09-26	12:49:12
501	50.464831	-5.031024	1.35	306.4	2014-09-26	12:49:13
502	50.464837	-5.031041	1.32	297.8	2014-09-26	12:49:14
503	50.464842	-5.031058	1.34	294.2	2014-09-26	12:49:15
504	50.464845	-5.031075	1.27	288	2014-09-26	12:49:16
505	50.464846	-5.03109	1.08	273	2014-09-26	12:49:17
506	50.464846	-5.031107	1.21	274.4	2014-09-26	12:49:18
507	50.464849	-5.031124	1.21	282.9	2014-09-26	12:49:19
508	50.464856	-5.031139	1.36	306.2	2014-09-26	12:49:20
509	50.464865	-5.031156	1.55	312.1	2014-09-26	12:49:21
510	50.464875	-5.031174	1.7	308.8	2014-09-26	12:49:22
511	50.464884	-5.031193	1.66	305.4	2014-09-26	12:49:23
512	50.46489	-5.031211	1.42	298.6	2014-09-26	12:49:24
513	50.464893	-5.03123	1.38	284.9	2014-09-26	12:49:25
514	50.464892	-5.031249	1.37	264.1	2014-09-26	12:49:26
515	50.464889	-5.031269	1.45	258.5	2014-09-26	12:49:27
516	50.464887	-5.031289	1.43	261.8	2014-09-26	12:49:28
517	50.464887	-5.031309	1.43	270.4	2014-09-26	12:49:29
518	50.464889	-5.03133	1.49	276.1	2014-09-26	12:49:30
519	50.464892	-5.031353	1.68	282.1	2014-09-26	12:49:31
520	50.464894	-5.031376	1.65	277.2	2014-09-26	12:49:32
521	50.464895	-5.031396	1.42	276	2014-09-26	12:49:33
522	50.464899	-5.031417	1.52	287.1	2014-09-26	12:49:34
523	50.464905	-5.031439	1.72	292.6	2014-09-26	12:49:35
524	50.46491	-5.031464	1.85	287.3	2014-09-26	12:49:36
525	50.464916	-5.031487	1.73	291.2	2014-09-26	12:49:37
526	50.464922	-5.031507	1.6	295.3	2014-09-26	12:49:38
527	50.464929	-5.031526	1.55	302.9	2014-09-26	12:49:39
528	50.464939	-5.031542	1.57	311.6	2014-09-26	12:49:40
529	50.464949	-5.031555	1.47	321.4	2014-09-26	12:49:41
530	50.464958	-5.031565	1.18	324.8	2014-09-26	12:49:42
531	50.464967	-5.031576	1.33	323.7	2014-09-26	12:49:43
532	50.464976	-5.031586	1.18	323.9	2014-09-26	12:49:44
533	50.464985	-5.031593	1.1	331.7	2014-09-26	12:49:45
534	50.464995	-5.031599	1.21	338	2014-09-26	12:49:46
535	50.465005	-5.031602	1.16	350.3	2014-09-26	12:49:47
536	50.465015	-5.031603	1.18	357.4	2014-09-26	12:49:48
537	50.465025	-5.031603	1.07	359.1	2014-09-26	12:49:49
538	50.465034	-5.031605	1.04	353.4	2014-09-26	12:49:50
539	50.465044	-5.031607	1.04	353.8	2014-09-26	12:49:51
540	50.465055	-5.031616	1.38	331.1	2014-09-26	12:49:52
541	50.465063	-5.031612	1.01	17.5	2014-09-26	12:49:53
542	50.465072	-5.031606	1.08	20.2	2014-09-26	12:49:54
543	50.465083	-5.031601	1.29	17.4	2014-09-26	12:49:55
544	50.465096	-5.031597	1.38	10.4	2014-09-26	12:49:56
545	50.465108	-5.031596	1.42	5.3	2014-09-26	12:49:57
546	50.465119	-5.031595	1.24	2.2	2014-09-26	12:49:58
547	50.465129	-5.031593	1.12	6.7	2014-09-26	12:49:59
548	50.465138	-5.031593	0.99	0.3	2014-09-26	12:50:00
549	50.465146	-5.031593	0.84	0	2014-09-26	12:50:01
550	50.465155	-5.031593	0.99	0.3	2014-09-26	12:50:02
551	50.465165	-5.031596	1.19	349.7	2014-09-26	12:50:03
552	50.465177	-5.031603	1.38	338	2014-09-26	12:50:04
553	50.465186	-5.031609	1.12	338.9	2014-09-26	12:50:05
554	50.465196	-5.031617	1.2	331.3	2014-09-26	12:50:06
555	50.465205	-5.031621	1.13	345.1	2014-09-26	12:50:07
556	50.465214	-5.031627	1.02	336.3	2014-09-26	12:50:08
557	50.465223	-5.031634	1.11	331.6	2014-09-26	12:50:09
558	50.465232	-5.031643	1.21	331.3	2014-09-26	12:50:10
559	50.465239	-5.031647	0.8	339.1	2014-09-26	12:50:11
560	50.465247	-5.031652	1.03	336.2	2014-09-26	12:50:12
561	50.465256	-5.031657	1.01	340.1	2014-09-26	12:50:13
562	50.465265	-5.031663	1.08	339.3	2014-09-26	12:50:14
563	50.465276	-5.031666	1.28	349.9	2014-09-26	12:50:15
564	50.465286	-5.031672	1.19	338.2	2014-09-26	12:50:16
565	50.465295	-5.031677	1.02	338.5	2014-09-26	12:50:17
566	50.465303	-5.031684	1.05	332.7	2014-09-26	12:50:18
567	50.465313	-5.031691	1.22	336.7	2014-09-26	12:50:19
568	50.465323	-5.031694	1.12	348.4	2014-09-26	12:50:20
569	50.465334	-5.031694	1.2	359.2	2014-09-26	12:50:21
570	50.465344	-5.031695	1.14	358.5	2014-09-26	12:50:22
571	50.465354	-5.031696	1.14	356.7	2014-09-26	12:50:23
572	50.465364	-5.031698	1.11	351.4	2014-09-26	12:50:24
573	50.465375	-5.0317	1.26	352.4	2014-09-26	12:50:25
574	50.465386	-5.031701	1.16	357.1	2014-09-26	12:50:26
575	50.465397	-5.031702	1.23	357.8	2014-09-26	12:50:27
576	50.465408	-5.031705	1.27	351.7	2014-09-26	12:50:28
577	50.46542	-5.031709	1.39	347.1	2014-09-26	12:50:29
578	50.465431	-5.03171	1.24	357.3	2014-09-26	12:50:30
579	50.465443	-5.031709	1.24	3.8	2014-09-26	12:50:31
580	50.465454	-5.031707	1.24	4.7	2014-09-26	12:50:32
581	50.465465	-5.031708	1.28	357.3	2014-09-26	12:50:33
582	50.465476	-5.031713	1.22	343	2014-09-26	12:50:34
583	50.465485	-5.031717	1.06	343.4	2014-09-26	12:50:35
584	50.465494	-5.03172	1.04	349.1	2014-09-26	12:50:36
585	50.465505	-5.031721	1.25	355.4	2014-09-26	12:50:37
586	50.465519	-5.031723	1.52	356.9	2014-09-26	12:50:38
587	50.465532	-5.031724	1.42	356.7	2014-09-26	12:50:39
588	50.465542	-5.031728	1.24	345.3	2014-09-26	12:50:40
589	50.465554	-5.031732	1.32	349.4	2014-09-26	12:50:41
590	50.465566	-5.031737	1.39	342.8	2014-09-26	12:50:42
591	50.465578	-5.031742	1.38	346.3	2014-09-26	12:50:43
592	50.465589	-5.03175	1.39	335.2	2014-09-26	12:50:44
593	50.465602	-5.031758	1.48	337.6	2014-09-26	12:50:45
594	50.465613	-5.031764	1.38	342.7	2014-09-26	12:50:46
595	50.465625	-5.031772	1.41	337.7	2014-09-26	12:50:47
596	50.465636	-5.031782	1.4	328.8	2014-09-26	12:50:48
597	50.465647	-5.03179	1.38	334.2	2014-09-26	12:50:49
598	50.465658	-5.031797	1.35	338.2	2014-09-26	12:50:50
599	50.46567	-5.031806	1.42	332.8	2014-09-26	12:50:51
600	50.465681	-5.031817	1.45	328.1	2014-09-26	12:50:52
601	50.465691	-5.031829	1.41	323.9	2014-09-26	12:50:53
602	50.465702	-5.031839	1.45	330.1	2014-09-26	12:50:54
603	50.465713	-5.03185	1.45	329.7	2014-09-26	12:50:55
604	50.465722	-5.031861	1.27	320.7	2014-09-26	12:50:56
605	50.465731	-5.031874	1.37	315.1	2014-09-26	12:50:57
606	50.465741	-5.031887	1.42	319.6	2014-09-26	12:50:58
607	50.465749	-5.031899	1.26	319.1	2014-09-26	12:50:59
608	50.465758	-5.031911	1.32	321	2014-09-26	12:51:00
609	50.46577	-5.03192	1.42	331.8	2014-09-26	12:51:01
610	50.465782	-5.031934	1.64	324.9	2014-09-26	12:51:02
611	50.465794	-5.031949	1.73	321.7	2014-09-26	12:51:03
612	50.465803	-5.031963	1.38	313.5	2014-09-26	12:51:04
613	50.465815	-5.031977	1.67	323.9	2014-09-26	12:51:05
614	50.465825	-5.031989	1.39	323	2014-09-26	12:51:06
615	50.465835	-5.032001	1.49	323.3	2014-09-26	12:51:07
616	50.465848	-5.032017	1.79	321.8	2014-09-26	12:51:08
617	50.465857	-5.03203	1.36	318	2014-09-26	12:51:09
618	50.465871	-5.032043	1.79	329.3	2014-09-26	12:51:10
619	50.465884	-5.032054	1.65	330.7	2014-09-26	12:51:11
620	50.465893	-5.032067	1.36	317.3	2014-09-26	12:51:12
621	50.465903	-5.032084	1.62	312.8	2014-09-26	12:51:13
622	50.465911	-5.032104	1.69	302.7	2014-09-26	12:51:14
623	50.465919	-5.032123	1.58	303.2	2014-09-26	12:51:15
624	50.465928	-5.032139	1.58	312.1	2014-09-26	12:51:16
625	50.465937	-5.032153	1.41	315	2014-09-26	12:51:17
626	50.465949	-5.032166	1.58	324	2014-09-26	12:51:18
627	50.46596	-5.03218	1.57	321.5	2014-09-26	12:51:19
628	50.465973	-5.032195	1.77	325.2	2014-09-26	12:51:20
629	50.465983	-5.03221	1.53	315.6	2014-09-26	12:51:21
630	50.465992	-5.03223	1.73	304.9	2014-09-26	12:51:22
631	50.466001	-5.032251	1.8	304.8	2014-09-26	12:51:23
632	50.46601	-5.032274	1.93	301.5	2014-09-26	12:51:24
633	50.466018	-5.032295	1.76	299.3	2014-09-26	12:51:25
634	50.466027	-5.032313	1.67	310	2014-09-26	12:51:26
635	50.466038	-5.032331	1.76	314	2014-09-26	12:51:27
636	50.466048	-5.032344	1.45	322.2	2014-09-26	12:51:28
637	50.466059	-5.032355	1.44	326.9	2014-09-26	12:51:29
638	50.46607	-5.032366	1.47	327.3	2014-09-26	12:51:30
639	50.466079	-5.032384	1.59	308.1	2014-09-26	12:51:31
640	50.466086	-5.032405	1.71	298	2014-09-26	12:51:32
641	50.466095	-5.032422	1.55	310.1	2014-09-26	12:51:33
642	50.466103	-5.032435	1.29	312.7	2014-09-26	12:51:34
643	50.46611	-5.032447	1.11	310.8	2014-09-26	12:51:35
644	50.466115	-5.032459	1.06	304.8	2014-09-26	12:51:36
645	50.46612	-5.032473	1.12	298.8	2014-09-26	12:51:37
646	50.466126	-5.032488	1.25	302.5	2014-09-26	12:51:38
647	50.466134	-5.032499	1.17	317.7	2014-09-26	12:51:39
648	50.46614	-5.032513	1.18	305.7	2014-09-26	12:51:40
649	50.466146	-5.032531	1.42	298.2	2014-09-26	12:51:41
650	50.466151	-5.032544	1.08	301.1	2014-09-26	12:51:42
651	50.466157	-5.032558	1.23	302	2014-09-26	12:51:43
652	50.466164	-5.032571	1.16	311.9	2014-09-26	12:51:44
653	50.466171	-5.032578	0.94	325.1	2014-09-26	12:51:45
654	50.466179	-5.032588	1.16	323.3	2014-09-26	12:51:46
655	50.466187	-5.032593	0.92	335.7	2014-09-26	12:51:47
656	50.466196	-5.032598	1.11	341.9	2014-09-26	12:51:48
657	50.466207	-5.032605	1.23	336.4	2014-09-26	12:51:49
658	50.466217	-5.032612	1.23	335.7	2014-09-26	12:51:50
659	50.466226	-5.03262	1.15	333.3	2014-09-26	12:51:51
660	50.466237	-5.03263	1.45	330.5	2014-09-26	12:51:52
661	50.466246	-5.032641	1.29	323.5	2014-09-26	12:51:53
662	50.466253	-5.032647	0.88	328.8	2014-09-26	12:51:54
663	50.46626	-5.032652	0.88	334	2014-09-26	12:51:55
664	50.466267	-5.032662	1.06	317.7	2014-09-26	12:51:56
665	50.466276	-5.032672	1.13	324	2014-09-26	12:51:57
666	50.466284	-5.032681	1.13	323.4	2014-09-26	12:51:58
667	50.466292	-5.032695	1.3	313	2014-09-26	12:51:59
668	50.466298	-5.032712	1.4	299.4	2014-09-26	12:52:00
669	50.466302	-5.03273	1.36	288.9	2014-09-26	12:52:01
670	50.466306	-5.032748	1.34	290.9	2014-09-26	12:52:02
671	50.466311	-5.032766	1.42	291.3	2014-09-26	12:52:03
672	50.466316	-5.032783	1.3	297.8	2014-09-26	12:52:04
673	50.466323	-5.032795	1.18	311	2014-09-26	12:52:05
674	50.466332	-5.03281	1.45	311.7	2014-09-26	12:52:06
675	50.466341	-5.032823	1.36	317.3	2014-09-26	12:52:07
676	50.466348	-5.032838	1.36	308.1	2014-09-26	12:52:08
677	50.466352	-5.032856	1.34	289.1	2014-09-26	12:52:09
678	50.466358	-5.032873	1.35	299.1	2014-09-26	12:52:10
679	50.466366	-5.032891	1.6	305.1	2014-09-26	12:52:11
680	50.466375	-5.032912	1.79	303.9	2014-09-26	12:52:12
681	50.466384	-5.032934	1.81	300.7	2014-09-26	12:52:13
682	50.466392	-5.032954	1.66	304.5	2014-09-26	12:52:14
683	50.466404	-5.032974	1.98	313	2014-09-26	12:52:15
684	50.466418	-5.032991	1.92	320.8	2014-09-26	12:52:16
685	50.46643	-5.033011	1.97	315.7	2014-09-26	12:52:17
686	50.466441	-5.033027	1.69	317.8	2014-09-26	12:52:18
687	50.466453	-5.033041	1.61	322.1	2014-09-26	12:52:19
688	50.466462	-5.033056	1.49	313	2014-09-26	12:52:20
689	50.46647	-5.033073	1.47	305.4	2014-09-26	12:52:21
690	50.466477	-5.033093	1.66	299.3	2014-09-26	12:52:22
691	50.466481	-5.033115	1.6	288.3	2014-09-26	12:52:23
692	50.466489	-5.033133	1.49	302.5	2014-09-26	12:52:24
693	50.466496	-5.033151	1.5	301.8	2014-09-26	12:52:25
694	50.466503	-5.033169	1.57	301.2	2014-09-26	12:52:26
695	50.466513	-5.033189	1.79	309.2	2014-09-26	12:52:27
696	50.466525	-5.033206	1.76	316.2	2014-09-26	12:52:28
697	50.466535	-5.033225	1.72	310.2	2014-09-26	12:52:29
698	50.466542	-5.033241	1.37	304.8	2014-09-26	12:52:30
699	50.466552	-5.033255	1.48	318.4	2014-09-26	12:52:31
700	50.466565	-5.033273	1.97	317.7	2014-09-26	12:52:32
701	50.466579	-5.033289	1.94	325.2	2014-09-26	12:52:33
702	50.466593	-5.033298	1.72	338.1	2014-09-26	12:52:34
703	50.466608	-5.033312	1.95	329.3	2014-09-26	12:52:35
704	50.466625	-5.033332	2.32	322.7	2014-09-26	12:52:36
705	50.466641	-5.033346	1.98	330.7	2014-09-26	12:52:37
706	50.466656	-5.033361	2.04	328.6	2014-09-26	12:52:38
707	50.46667	-5.033368	1.62	341.4	2014-09-26	12:52:39
708	50.466687	-5.033382	2.1	331.6	2014-09-26	12:52:40
709	50.4667	-5.033394	1.67	329.9	2014-09-26	12:52:41
710	50.466712	-5.033409	1.8	322.9	2014-09-26	12:52:42
711	50.46672	-5.033428	1.58	304.1	2014-09-26	12:52:43
712	50.466724	-5.033449	1.57	286.5	2014-09-26	12:52:44
713	50.46673	-5.033468	1.49	293.7	2014-09-26	12:52:45
714	50.466735	-5.03349	1.65	290.9	2014-09-26	12:52:46
715	50.466741	-5.033511	1.67	293.4	2014-09-26	12:52:47
716	50.466745	-5.03353	1.38	291	2014-09-26	12:52:48
717	50.46675	-5.033554	1.8	285.1	2014-09-26	12:52:49
718	50.466754	-5.033579	1.84	285.6	2014-09-26	12:52:50
719	50.466757	-5.033599	1.43	281.7	2014-09-26	12:52:51
720	50.466762	-5.033617	1.4	293.2	2014-09-26	12:52:52
721	50.466765	-5.033636	1.38	287.7	2014-09-26	12:52:53
722	50.466767	-5.033657	1.52	277.8	2014-09-26	12:52:54
723	50.46677	-5.033683	1.86	278.6	2014-09-26	12:52:55
724	50.466775	-5.033713	2.2	284.3	2014-09-26	12:52:56
725	50.466779	-5.033742	2.09	284.2	2014-09-26	12:52:57
726	50.466782	-5.033767	1.83	280	2014-09-26	12:52:58
727	50.466786	-5.033789	1.65	286.4	2014-09-26	12:52:59
728	50.466787	-5.033813	1.7	272.8	2014-09-26	12:53:00
729	50.466787	-5.033835	1.55	269.7	2014-09-26	12:53:01
730	50.46679	-5.033855	1.43	283.2	2014-09-26	12:53:02
731	50.466794	-5.033875	1.48	287.6	2014-09-26	12:53:03
732	50.4668	-5.033904	2.16	286.8	2014-09-26	12:53:04
733	50.466802	-5.033923	1.38	282.9	2014-09-26	12:53:05
734	50.466804	-5.033942	1.35	276.7	2014-09-26	12:53:06
735	50.466807	-5.033964	1.62	284.7	2014-09-26	12:53:07
736	50.466814	-5.033986	1.68	294	2014-09-26	12:53:08
737	50.466818	-5.034008	1.61	286.8	2014-09-26	12:53:09
738	50.46682	-5.034029	1.55	280.8	2014-09-26	12:53:10
739	50.466822	-5.034047	1.32	277.7	2014-09-26	12:53:11
740	50.466824	-5.034062	1.05	285.4	2014-09-26	12:53:12
741	50.466829	-5.034076	1.12	295.8	2014-09-26	12:53:13
742	50.466837	-5.034096	1.68	301.4	2014-09-26	12:53:14
743	50.466844	-5.034112	1.42	307.1	2014-09-26	12:53:15
744	50.466852	-5.034129	1.5	305.9	2014-09-26	12:53:16
745	50.466861	-5.034145	1.52	311.2	2014-09-26	12:53:17
746	50.466874	-5.034162	1.84	320.5	2014-09-26	12:53:18
747	50.466881	-5.034176	1.29	307.3	2014-09-26	12:53:19
748	50.466889	-5.034188	1.26	318.4	2014-09-26	12:53:20
749	50.466897	-5.034203	1.32	308.3	2014-09-26	12:53:21
750	50.466904	-5.034217	1.23	308	2014-09-26	12:53:22
751	50.466911	-5.03424	1.86	295.5	2014-09-26	12:53:23
752	50.466917	-5.034265	1.91	291.8	2014-09-26	12:53:24
753	50.466924	-5.034289	1.82	292.9	2014-09-26	12:53:25
754	50.46693	-5.034313	1.86	292.8	2014-09-26	12:53:26
755	50.466937	-5.034335	1.75	296.6	2014-09-26	12:53:27
756	50.466947	-5.034355	1.75	307.3	2014-09-26	12:53:28
757	50.466957	-5.034369	1.54	320.4	2014-09-26	12:53:29
758	50.466968	-5.034382	1.56	322.2	2014-09-26	12:53:30
759	50.466981	-5.034398	1.82	322.8	2014-09-26	12:53:31
760	50.466991	-5.034413	1.56	315.9	2014-09-26	12:53:32
761	50.466999	-5.034426	1.29	312.9	2014-09-26	12:53:33
762	50.467008	-5.034443	1.47	308.9	2014-09-26	12:53:34
763	50.467015	-5.034453	1.13	319.4	2014-09-26	12:53:35
764	50.467025	-5.034468	1.54	317	2014-09-26	12:53:36
765	50.467031	-5.034486	1.44	297.8	2014-09-26	12:53:37
766	50.467038	-5.034502	1.35	301.7	2014-09-26	12:53:38
767	50.467046	-5.034517	1.38	311.5	2014-09-26	12:53:39
768	50.467055	-5.034534	1.53	308	2014-09-26	12:53:40
769	50.467063	-5.03455	1.53	309	2014-09-26	12:53:41
770	50.467074	-5.034565	1.58	319.7	2014-09-26	12:53:42
771	50.467082	-5.034575	1.16	322.6	2014-09-26	12:53:43
772	50.467089	-5.034589	1.29	308	2014-09-26	12:53:44
773	50.467097	-5.034602	1.25	315.5	2014-09-26	12:53:45
774	50.467105	-5.03462	1.51	302.5	2014-09-26	12:53:46
775	50.467114	-5.034634	1.42	314.5	2014-09-26	12:53:47
776	50.467122	-5.034648	1.37	313.4	2014-09-26	12:53:48
777	50.46713	-5.034662	1.31	311.5	2014-09-26	12:53:49
778	50.467138	-5.034678	1.48	310	2014-09-26	12:53:50
779	50.467146	-5.034695	1.51	305.5	2014-09-26	12:53:51
780	50.467154	-5.034711	1.4	306.4	2014-09-26	12:53:52
781	50.46716	-5.034726	1.26	305.3	2014-09-26	12:53:53
782	50.467172	-5.034735	1.44	330.9	2014-09-26	12:53:54
783	50.46718	-5.034751	1.43	309.6	2014-09-26	12:53:55
784	50.467185	-5.034768	1.28	294.6	2014-09-26	12:53:56
785	50.467191	-5.034783	1.32	303.4	2014-09-26	12:53:57
786	50.467196	-5.034796	1.05	298.7	2014-09-26	12:53:58
787	50.467201	-5.034812	1.26	297.9	2014-09-26	12:53:59
788	50.467209	-5.034823	1.21	317.1	2014-09-26	12:54:00
789	50.467219	-5.034837	1.46	318.8	2014-09-26	12:54:01
790	50.467227	-5.034852	1.42	311.7	2014-09-26	12:54:02
791	50.467236	-5.034865	1.34	314.3	2014-09-26	12:54:03
792	50.467247	-5.034881	1.66	318	2014-09-26	12:54:04
793	50.467254	-5.0349	1.59	302.2	2014-09-26	12:54:05
794	50.467262	-5.034922	1.77	298.3	2014-09-26	12:54:06
795	50.46727	-5.034945	1.8	298.1	2014-09-26	12:54:07
796	50.467276	-5.034966	1.66	294.5	2014-09-26	12:54:08
797	50.467283	-5.034984	1.51	301.3	2014-09-26	12:54:09
798	50.467291	-5.034998	1.38	314.1	2014-09-26	12:54:10
799	50.467299	-5.035014	1.36	305.4	2014-09-26	12:54:11
800	50.467306	-5.035026	1.18	312.2	2014-09-26	12:54:12
801	50.467314	-5.035039	1.3	315.1	2014-09-26	12:54:13
802	50.467322	-5.035054	1.41	309.5	2014-09-26	12:54:14
803	50.46733	-5.035071	1.43	306.4	2014-09-26	12:54:15
804	50.467337	-5.035088	1.47	303	2014-09-26	12:54:16
805	50.467345	-5.035106	1.52	305.5	2014-09-26	12:54:17
806	50.467352	-5.035122	1.41	304.1	2014-09-26	12:54:18
807	50.467361	-5.035138	1.48	311.8	2014-09-26	12:54:19
808	50.467365	-5.035161	1.72	287.8	2014-09-26	12:54:20
809	50.467367	-5.03518	1.38	275.4	2014-09-26	12:54:21
810	50.46737	-5.0352	1.41	283	2014-09-26	12:54:22
811	50.467369	-5.03522	1.42	268.1	2014-09-26	12:54:23
812	50.46737	-5.035238	1.32	274.9	2014-09-26	12:54:24
813	50.467371	-5.035259	1.46	272.9	2014-09-26	12:54:25
814	50.467371	-5.035276	1.23	273	2014-09-26	12:54:26
815	50.467372	-5.035295	1.38	274.3	2014-09-26	12:54:27
816	50.467374	-5.035316	1.49	275.7	2014-09-26	12:54:28
817	50.467376	-5.035338	1.56	279.3	2014-09-26	12:54:29
818	50.467379	-5.035358	1.47	283.9	2014-09-26	12:54:30
819	50.467382	-5.035384	1.82	280	2014-09-26	12:54:31
820	50.467386	-5.035409	1.87	282.7	2014-09-26	12:54:32
821	50.46739	-5.035427	1.36	290.1	2014-09-26	12:54:33
822	50.467395	-5.035445	1.38	292.7	2014-09-26	12:54:34
823	50.467401	-5.035458	1.16	309.4	2014-09-26	12:54:35
824	50.467408	-5.03547	1.2	312.7	2014-09-26	12:54:36
825	50.467416	-5.035483	1.24	313.2	2014-09-26	12:54:37
826	50.467427	-5.035493	1.36	330.7	2014-09-26	12:54:38
827	50.467435	-5.035501	1.09	326.7	2014-09-26	12:54:39
828	50.467442	-5.035513	1.19	311.9	2014-09-26	12:54:40
829	50.46745	-5.035528	1.33	310	2014-09-26	12:54:41
830	50.467457	-5.03554	1.21	313.9	2014-09-26	12:54:42
831	50.467465	-5.035553	1.26	314	2014-09-26	12:54:43
832	50.467474	-5.035565	1.27	319.6	2014-09-26	12:54:44
833	50.467483	-5.035579	1.43	314.3	2014-09-26	12:54:45
834	50.467489	-5.035595	1.3	302.1	2014-09-26	12:54:46
835	50.467497	-5.035609	1.35	312.7	2014-09-26	12:54:47
836	50.467508	-5.035622	1.49	322	2014-09-26	12:54:48
837	50.467518	-5.035629	1.19	334	2014-09-26	12:54:49
838	50.467526	-5.03564	1.19	319.5	2014-09-26	12:54:50
839	50.467535	-5.035655	1.48	312.9	2014-09-26	12:54:51
840	50.467543	-5.035669	1.38	314.3	2014-09-26	12:54:52
841	50.467551	-5.035683	1.29	308.5	2014-09-26	12:54:53
842	50.467558	-5.035698	1.37	308.8	2014-09-26	12:54:54
843	50.467566	-5.035712	1.3	311.9	2014-09-26	12:54:55
844	50.467576	-5.035723	1.31	325.5	2014-09-26	12:54:56
845	50.467588	-5.035729	1.44	342.8	2014-09-26	12:54:57
846	50.467601	-5.035733	1.42	346.2	2014-09-26	12:54:58
847	50.467611	-5.035741	1.27	334.5	2014-09-26	12:54:59
848	50.467622	-5.035751	1.4	328.7	2014-09-26	12:55:00
849	50.467631	-5.035766	1.5	315.2	2014-09-26	12:55:01
850	50.467642	-5.035784	1.72	314.8	2014-09-26	12:55:02
851	50.467655	-5.035794	1.6	332	2014-09-26	12:55:03
852	50.467665	-5.035802	1.3	335.5	2014-09-26	12:55:04
853	50.467679	-5.035807	1.54	346.1	2014-09-26	12:55:05
854	50.467692	-5.035811	1.52	349.2	2014-09-26	12:55:06
855	50.467705	-5.035816	1.45	345.5	2014-09-26	12:55:07
856	50.467715	-5.035827	1.35	326.5	2014-09-26	12:55:08
857	50.467724	-5.035841	1.42	315.1	2014-09-26	12:55:09
858	50.467733	-5.035857	1.52	309.8	2014-09-26	12:55:10
859	50.467741	-5.035874	1.52	309.8	2014-09-26	12:55:11
860	50.46775	-5.035888	1.45	314.1	2014-09-26	12:55:12
861	50.467759	-5.035902	1.4	315.1	2014-09-26	12:55:13
862	50.467767	-5.035917	1.38	308.9	2014-09-26	12:55:14
863	50.467774	-5.035931	1.28	309.3	2014-09-26	12:55:15
864	50.467782	-5.035944	1.19	313.1	2014-09-26	12:55:16
865	50.467789	-5.035959	1.32	306.4	2014-09-26	12:55:17
866	50.467797	-5.035972	1.31	312.5	2014-09-26	12:55:18
867	50.467806	-5.035987	1.46	314.5	2014-09-26	12:55:19
868	50.467816	-5.036003	1.61	315.3	2014-09-26	12:55:20
869	50.467826	-5.036019	1.55	313.7	2014-09-26	12:55:21
870	50.467834	-5.036036	1.55	307.7	2014-09-26	12:55:22
871	50.467843	-5.036052	1.46	310.3	2014-09-26	12:55:23
872	50.46785	-5.036069	1.45	303.5	2014-09-26	12:55:24
873	50.467858	-5.036086	1.44	305.5	2014-09-26	12:55:25
874	50.467865	-5.036103	1.51	304.7	2014-09-26	12:55:26
875	50.467873	-5.036118	1.38	309.4	2014-09-26	12:55:27
876	50.467882	-5.036133	1.44	314	2014-09-26	12:55:28
877	50.46789	-5.036147	1.31	310.2	2014-09-26	12:55:29
878	50.467898	-5.036163	1.48	309.1	2014-09-26	12:55:30
879	50.467907	-5.036179	1.53	311.3	2014-09-26	12:55:31
880	50.467917	-5.036193	1.41	318.8	2014-09-26	12:55:32
881	50.467926	-5.036208	1.49	313.1	2014-09-26	12:55:33
882	50.467935	-5.036223	1.48	314.4	2014-09-26	12:55:34
883	50.467944	-5.036237	1.4	314.7	2014-09-26	12:55:35
884	50.467953	-5.036251	1.4	313.4	2014-09-26	12:55:36
885	50.467962	-5.036265	1.41	317.3	2014-09-26	12:55:37
886	50.467971	-5.03628	1.49	314.1	2014-09-26	12:55:38
887	50.46798	-5.036292	1.29	316.8	2014-09-26	12:55:39
888	50.467988	-5.036307	1.35	310.5	2014-09-26	12:55:40
889	50.467998	-5.036322	1.57	315	2014-09-26	12:55:41
890	50.468008	-5.036337	1.55	318.8	2014-09-26	12:55:42
891	50.468018	-5.036352	1.53	316	2014-09-26	12:55:43
892	50.468027	-5.036367	1.46	314.2	2014-09-26	12:55:44
893	50.468037	-5.036382	1.5	313.6	2014-09-26	12:55:45
894	50.468045	-5.036398	1.47	311.2	2014-09-26	12:55:46
895	50.468054	-5.036415	1.54	307.6	2014-09-26	12:55:47
896	50.468062	-5.036429	1.41	313.4	2014-09-26	12:55:48
897	50.468071	-5.036442	1.34	316.8	2014-09-26	12:55:49
898	50.468079	-5.036456	1.32	312.8	2014-09-26	12:55:50
899	50.468087	-5.03647	1.31	313.2	2014-09-26	12:55:51
900	50.468096	-5.036485	1.42	311	2014-09-26	12:55:52
901	50.468104	-5.036502	1.49	306.6	2014-09-26	12:55:53
902	50.468111	-5.036518	1.44	306.1	2014-09-26	12:55:54
903	50.468119	-5.036534	1.4	305.4	2014-09-26	12:55:55
904	50.468128	-5.036547	1.41	318.8	2014-09-26	12:55:56
905	50.468137	-5.03656	1.31	315.4	2014-09-26	12:55:57
906	50.468147	-5.036572	1.41	322.6	2014-09-26	12:55:58
907	50.468157	-5.036584	1.42	322.9	2014-09-26	12:55:59
908	50.468164	-5.036597	1.26	312.8	2014-09-26	12:56:00
909	50.468171	-5.036613	1.33	304.5	2014-09-26	12:56:01
910	50.468178	-5.036627	1.26	307.5	2014-09-26	12:56:02
911	50.468184	-5.036641	1.2	306.2	2014-09-26	12:56:03
912	50.468191	-5.036654	1.24	308.8	2014-09-26	12:56:04
913	50.4682	-5.03667	1.49	309.9	2014-09-26	12:56:05
914	50.468209	-5.036685	1.43	314.2	2014-09-26	12:56:06
915	50.468219	-5.036699	1.54	318.7	2014-09-26	12:56:07
916	50.46823	-5.036713	1.53	321.3	2014-09-26	12:56:08
917	50.468241	-5.036726	1.52	320.3	2014-09-26	12:56:09
918	50.46825	-5.036741	1.53	316	2014-09-26	12:56:10
919	50.468261	-5.036757	1.56	316	2014-09-26	12:56:11
920	50.46827	-5.036773	1.61	313.5	2014-09-26	12:56:12
921	50.468279	-5.036789	1.5	311.2	2014-09-26	12:56:13
922	50.468288	-5.036804	1.45	312.5	2014-09-26	12:56:14
923	50.468297	-5.03682	1.47	311.3	2014-09-26	12:56:15
924	50.468307	-5.036836	1.64	314.9	2014-09-26	12:56:16
925	50.468316	-5.036853	1.51	309.9	2014-09-26	12:56:17
926	50.468324	-5.036869	1.49	307.3	2014-09-26	12:56:18
927	50.468331	-5.036891	1.75	297.9	2014-09-26	12:56:19
928	50.46834	-5.03691	1.62	303.5	2014-09-26	12:56:20
929	50.468348	-5.036923	1.33	316.7	2014-09-26	12:56:21
930	50.468358	-5.036936	1.39	318	2014-09-26	12:56:22
931	50.468367	-5.03695	1.43	318.2	2014-09-26	12:56:23
932	50.468378	-5.036962	1.51	323.7	2014-09-26	12:56:24
933	50.46839	-5.036975	1.6	325.9	2014-09-26	12:56:25
934	50.468402	-5.036987	1.57	327.5	2014-09-26	12:56:26
935	50.468413	-5.036998	1.47	326.4	2014-09-26	12:56:27
936	50.468425	-5.03701	1.61	330.2	2014-09-26	12:56:28
937	50.468435	-5.03702	1.33	324.9	2014-09-26	12:56:29
938	50.468445	-5.037035	1.53	317	2014-09-26	12:56:30
939	50.468455	-5.037052	1.63	312.5	2014-09-26	12:56:31
940	50.468464	-5.037069	1.51	308.6	2014-09-26	12:56:32
941	50.468472	-5.037085	1.52	309.3	2014-09-26	12:56:33
942	50.468478	-5.0371	1.22	299.9	2014-09-26	12:56:34
943	50.468483	-5.037117	1.27	295.2	2014-09-26	12:56:35
944	50.468489	-5.037133	1.39	302.5	2014-09-26	12:56:36
945	50.468497	-5.037151	1.52	303.6	2014-09-26	12:56:37
946	50.468505	-5.037168	1.49	306.6	2014-09-26	12:56:38
947	50.468511	-5.037183	1.3	305.1	2014-09-26	12:56:39
948	50.468521	-5.037201	1.65	310.4	2014-09-26	12:56:40
949	50.468531	-5.037215	1.51	319.1	2014-09-26	12:56:41
950	50.468541	-5.037229	1.47	314.7	2014-09-26	12:56:42
951	50.468549	-5.037246	1.54	309.7	2014-09-26	12:56:43
952	50.468559	-5.037263	1.6	310.9	2014-09-26	12:56:44
953	50.468567	-5.037279	1.5	309.3	2014-09-26	12:56:45
954	50.468573	-5.037295	1.29	300.8	2014-09-26	12:56:46
955	50.468578	-5.037315	1.49	289	2014-09-26	12:56:47
956	50.468586	-5.037332	1.47	306.6	2014-09-26	12:56:48
957	50.468593	-5.037347	1.35	305.5	2014-09-26	12:56:49
958	50.468596	-5.037363	1.21	290.2	2014-09-26	12:56:50
959	50.468606	-5.037377	1.42	316.3	2014-09-26	12:56:51
960	50.468614	-5.037388	1.27	320.7	2014-09-26	12:56:52
961	50.468625	-5.037401	1.43	321.9	2014-09-26	12:56:53
962	50.468637	-5.037411	1.52	332.2	2014-09-26	12:56:54
963	50.468648	-5.037422	1.52	328.9	2014-09-26	12:56:55
964	50.468661	-5.03743	1.48	338.3	2014-09-26	12:56:56
965	50.468673	-5.037438	1.48	337.3	2014-09-26	12:56:57
966	50.468684	-5.037449	1.5	326.4	2014-09-26	12:56:58
967	50.468694	-5.037464	1.49	316.7	2014-09-26	12:56:59
968	50.468703	-5.037481	1.55	309.8	2014-09-26	12:57:00
969	50.468712	-5.037497	1.58	311.5	2014-09-26	12:57:01
970	50.468723	-5.037511	1.58	321.7	2014-09-26	12:57:02
971	50.468732	-5.037523	1.35	319.9	2014-09-26	12:57:03
972	50.46874	-5.03754	1.46	304.7	2014-09-26	12:57:04
973	50.468746	-5.037555	1.27	303.5	2014-09-26	12:57:05
974	50.468753	-5.037574	1.53	301.2	2014-09-26	12:57:06
975	50.46876	-5.037591	1.42	302.6	2014-09-26	12:57:07
976	50.468766	-5.037608	1.37	296.2	2014-09-26	12:57:08
977	50.468773	-5.037626	1.54	303.5	2014-09-26	12:57:09
978	50.468781	-5.037644	1.56	305.6	2014-09-26	12:57:10
979	50.46879	-5.037658	1.43	314.6	2014-09-26	12:57:11
980	50.468799	-5.037675	1.48	307.3	2014-09-26	12:57:12
981	50.468806	-5.037689	1.26	309	2014-09-26	12:57:13
982	50.468813	-5.037706	1.43	303.6	2014-09-26	12:57:14
983	50.468821	-5.037722	1.46	307.3	2014-09-26	12:57:15
984	50.46883	-5.037736	1.4	315.5	2014-09-26	12:57:16
985	50.46884	-5.037749	1.44	321	2014-09-26	12:57:17
986	50.46885	-5.037763	1.51	319.1	2014-09-26	12:57:18
987	50.468859	-5.037781	1.63	307.2	2014-09-26	12:57:19
988	50.468869	-5.0378	1.73	308.6	2014-09-26	12:57:20
989	50.468878	-5.037819	1.7	309.1	2014-09-26	12:57:21
990	50.468887	-5.037835	1.5	308.9	2014-09-26	12:57:22
991	50.468895	-5.037853	1.57	305.1	2014-09-26	12:57:23
992	50.468903	-5.03787	1.44	306.5	2014-09-26	12:57:24
993	50.468911	-5.037887	1.55	305.8	2014-09-26	12:57:25
994	50.468918	-5.037904	1.47	304.8	2014-09-26	12:57:26
995	50.468926	-5.037921	1.45	306.7	2014-09-26	12:57:27
996	50.468933	-5.037937	1.42	305.7	2014-09-26	12:57:28
997	50.468941	-5.037953	1.42	308.2	2014-09-26	12:57:29
998	50.46895	-5.03797	1.55	310.6	2014-09-26	12:57:30
999	50.468958	-5.037989	1.6	300.4	2014-09-26	12:57:31
1000	50.468968	-5.038005	1.63	315.7	2014-09-26	12:57:32
1001	50.468979	-5.038021	1.64	317.1	2014-09-26	12:57:33
1002	50.468988	-5.038037	1.54	311.7	2014-09-26	12:57:34
1003	50.468998	-5.038053	1.59	315.9	2014-09-26	12:57:35
1004	50.469005	-5.038069	1.4	302.7	2014-09-26	12:57:36
1005	50.469012	-5.038088	1.51	300.5	2014-09-26	12:57:37
1006	50.46902	-5.038104	1.44	308.4	2014-09-26	12:57:38
1007	50.469029	-5.038119	1.46	312.8	2014-09-26	12:57:39
1008	50.469039	-5.038131	1.4	320.5	2014-09-26	12:57:40
1009	50.469049	-5.038144	1.51	322.2	2014-09-26	12:57:41
1010	50.46906	-5.03816	1.63	317.2	2014-09-26	12:57:42
1011	50.46907	-5.038172	1.38	321.7	2014-09-26	12:57:43
1012	50.469079	-5.038184	1.27	319.3	2014-09-26	12:57:44
1013	50.469088	-5.038197	1.44	317.7	2014-09-26	12:57:45
1014	50.469096	-5.038212	1.38	309.3	2014-09-26	12:57:46
1015	50.469106	-5.038225	1.44	321.7	2014-09-26	12:57:47
1016	50.469116	-5.038239	1.46	318	2014-09-26	12:57:48
1017	50.469125	-5.038247	1.15	329.5	2014-09-26	12:57:49
1018	50.469134	-5.038259	1.33	319.3	2014-09-26	12:57:50
1019	50.469144	-5.038272	1.43	319.1	2014-09-26	12:57:51
1020	50.469152	-5.038286	1.39	314.6	2014-09-26	12:57:52
1021	50.469158	-5.038295	0.85	312.6	2014-09-26	12:57:53
1022	50.46916	-5.038297	0.34	337.7	2014-09-26	12:57:54
1023	50.469161	-5.038296	0.11	59.6	2014-09-26	12:57:55
1024	50.469161	-5.038297	0.09	270	2014-09-26	12:57:56
1025	50.469161	-5.038298	0.03	295.1	2014-09-26	12:57:58
1026	50.469161	-5.038299	0.06	308.6	2014-09-26	12:57:59
1027	50.46916	-5.0383	0.15	216.3	2014-09-26	12:58:00
1028	50.469162	-5.038298	0.13	32.6	2014-09-26	12:58:02
1029	50.469162	-5.038304	0.43	266.3	2014-09-26	12:58:03
1030	50.469162	-5.038305	0.1	291.2	2014-09-26	12:58:04
1031	50.469163	-5.038307	0.08	312	2014-09-26	12:58:06
1032	50.469164	-5.038307	0.06	41.3	2014-09-26	12:58:07
1033	50.469164	-5.038306	0.06	41.8	2014-09-26	12:58:08
1034	50.469165	-5.038306	0.06	17.7	2014-09-26	12:58:09
1035	50.469165	-5.038306	0.03	308.2	2014-09-26	12:58:10
1036	50.469165	-5.038305	0.05	56.3	2014-09-26	12:58:11
1037	50.469166	-5.038305	0.05	7.8	2014-09-26	12:58:12
1038	50.469166	-5.038308	0.1	272.6	2014-09-26	12:58:14
1039	50.469166	-5.038309	0.08	270	2014-09-26	12:58:15
1040	50.469166	-5.03831	0.08	300.1	2014-09-26	12:58:16
1041	50.469166	-5.038312	0.13	265.6	2014-09-26	12:58:17
1042	50.469166	-5.038312	0.02	145.9	2014-09-26	12:58:18
1043	50.469166	-5.038312	0.06	347.8	2014-09-26	12:58:19
1044	50.469167	-5.038311	0.06	70.6	2014-09-26	12:58:20
1045	50.469167	-5.03831	0.04	68.6	2014-09-26	12:58:22
1046	50.469166	-5.038311	0.07	212	2014-09-26	12:58:23
1047	50.469166	-5.038311	0.01	330.5	2014-09-26	12:58:24
1048	50.469167	-5.038311	0.08	13.4	2014-09-26	12:58:25
1049	50.469167	-5.038309	0.09	102.9	2014-09-26	12:58:26
1050	50.469165	-5.038307	0.14	147.5	2014-09-26	12:58:28
1051	50.469164	-5.038307	0.04	188.8	2014-09-26	12:58:29
1052	50.469164	-5.038307	0.02	212.5	2014-09-26	12:58:30
1053	50.469165	-5.038309	0.15	292.1	2014-09-26	12:58:31
1054	50.469164	-5.03831	0.09	203	2014-09-26	12:58:32
1055	50.469162	-5.038306	0.38	131.6	2014-09-26	12:58:33
1056	50.46916	-5.038307	0.19	200.2	2014-09-26	12:58:34
1057	50.469161	-5.038308	0.08	329.5	2014-09-26	12:58:36
1058	50.469161	-5.038309	0.07	277.1	2014-09-26	12:58:37
1059	50.469162	-5.038309	0.03	348.5	2014-09-26	12:58:38
1060	50.46916	-5.038312	0.17	227.4	2014-09-26	12:58:40
1061	50.469161	-5.038314	0.16	314.7	2014-09-26	12:58:41
1062	50.46916	-5.038314	0.02	198.2	2014-09-26	12:58:43
1063	50.46916	-5.038314	0.03	223.1	2014-09-26	12:58:44
1064	50.46916	-5.038315	0.05	304.1	2014-09-26	12:58:45
1065	50.469161	-5.038316	0.05	303.7	2014-09-26	12:58:46
1066	50.469161	-5.038316	0.02	334.9	2014-09-26	12:58:48
1067	50.469161	-5.038315	0.04	118.1	2014-09-26	12:58:49
1068	50.469161	-5.038315	0.03	51.8	2014-09-26	12:58:50
1069	50.469167	-5.038312	0.75	13.7	2014-09-26	12:58:51
1070	50.469176	-5.038313	0.96	356.5	2014-09-26	12:58:52
1071	50.469187	-5.038321	1.29	334.9	2014-09-26	12:58:53
1072	50.469197	-5.038334	1.5	321.8	2014-09-26	12:58:54
1073	50.469207	-5.038346	1.37	321.6	2014-09-26	12:58:55
1074	50.469216	-5.03836	1.42	317.4	2014-09-26	12:58:56
1075	50.469226	-5.038373	1.45	318.2	2014-09-26	12:58:57
1076	50.469233	-5.03839	1.44	304.7	2014-09-26	12:58:58
1077	50.469243	-5.038406	1.55	313.3	2014-09-26	12:58:59
1078	50.469252	-5.038422	1.54	312.8	2014-09-26	12:59:00
1079	50.46926	-5.03844	1.55	306.2	2014-09-26	12:59:01
1080	50.469268	-5.038457	1.5	304.5	2014-09-26	12:59:02
1081	50.469275	-5.038474	1.47	303.1	2014-09-26	12:59:03
1082	50.469281	-5.038493	1.44	294.5	2014-09-26	12:59:04
1083	50.469286	-5.03851	1.38	296.6	2014-09-26	12:59:05
1084	50.469291	-5.038528	1.37	292.4	2014-09-26	12:59:06
1085	50.469296	-5.038546	1.39	292.4	2014-09-26	12:59:07
1086	50.469302	-5.038564	1.47	300.4	2014-09-26	12:59:08
1087	50.469308	-5.038586	1.68	291.8	2014-09-26	12:59:09
1088	50.469314	-5.038607	1.63	296.1	2014-09-26	12:59:10
1089	50.469321	-5.038626	1.54	297	2014-09-26	12:59:11
1090	50.469328	-5.038644	1.49	304.3	2014-09-26	12:59:12
1091	50.469336	-5.038663	1.63	301.3	2014-09-26	12:59:13
1092	50.469343	-5.038679	1.4	306	2014-09-26	12:59:14
1093	50.469349	-5.038691	1.07	308.9	2014-09-26	12:59:15
1094	50.469354	-5.038704	1.07	296.5	2014-09-26	12:59:16
1095	50.469358	-5.038721	1.31	294.7	2014-09-26	12:59:17
1096	50.469363	-5.038738	1.27	292.4	2014-09-26	12:59:18
1097	50.469368	-5.038755	1.34	294.2	2014-09-26	12:59:19
1098	50.469372	-5.038775	1.5	289.6	2014-09-26	12:59:20
1099	50.469378	-5.038792	1.34	297.8	2014-09-26	12:59:21
1100	50.469383	-5.038807	1.18	297.2	2014-09-26	12:59:22
1101	50.469387	-5.03882	1.04	295.4	2014-09-26	12:59:23
1102	50.46939	-5.038836	1.23	289	2014-09-26	12:59:24
1103	50.469395	-5.038857	1.53	288.9	2014-09-26	12:59:25
1104	50.469402	-5.038873	1.41	303.7	2014-09-26	12:59:26
1105	50.469407	-5.038889	1.28	299.1	2014-09-26	12:59:27
1106	50.469413	-5.038909	1.48	292.2	2014-09-26	12:59:28
1107	50.469418	-5.038922	1.12	300.1	2014-09-26	12:59:29
1108	50.469422	-5.038941	1.45	292.3	2014-09-26	12:59:30
1109	50.469427	-5.038958	1.28	293.1	2014-09-26	12:59:31
1110	50.469432	-5.038972	1.12	297.2	2014-09-26	12:59:32
1111	50.469433	-5.038987	1.05	281.2	2014-09-26	12:59:33
1112	50.469434	-5.03899	0.22	277.2	2014-09-26	12:59:34
1113	50.469434	-5.038999	0.7	273.8	2014-09-26	12:59:35
1114	50.469438	-5.039031	2.26	280.7	2014-09-26	12:59:36
1115	50.469443	-5.039051	1.5	290.5	2014-09-26	12:59:37
1116	50.469447	-5.039071	1.52	290.4	2014-09-26	12:59:38
1117	50.469452	-5.039084	1.04	297.4	2014-09-26	12:59:39
1118	50.469455	-5.039099	1.15	286.9	2014-09-26	12:59:40
1119	50.469458	-5.039112	0.94	290.2	2014-09-26	12:59:41
1120	50.469462	-5.039128	1.27	293.8	2014-09-26	12:59:42
1121	50.469472	-5.039149	1.81	307	2014-09-26	12:59:43
1122	50.46948	-5.039168	1.68	303.6	2014-09-26	12:59:44
1123	50.469488	-5.039183	1.3	308.6	2014-09-26	12:59:45
1124	50.469495	-5.039194	1.1	315.7	2014-09-26	12:59:46
1125	50.469503	-5.039199	0.98	334.9	2014-09-26	12:59:47
1126	50.46951	-5.039208	1.01	322.4	2014-09-26	12:59:48
1127	50.469517	-5.039218	1.05	320.1	2014-09-26	12:59:49
1128	50.46952	-5.039228	0.79	295.1	2014-09-26	12:59:50
1129	50.469524	-5.03924	0.98	294.2	2014-09-26	12:59:51
1130	50.469528	-5.039254	1.07	299.3	2014-09-26	12:59:52
1131	50.469531	-5.039263	0.75	292.8	2014-09-26	12:59:53
1132	50.469535	-5.039275	0.95	296.3	2014-09-26	12:59:54
1133	50.469538	-5.039289	1.04	292.7	2014-09-26	12:59:55
1134	50.469541	-5.039301	0.93	290.6	2014-09-26	12:59:56
1135	50.469546	-5.039313	0.98	300.4	2014-09-26	12:59:57
1136	50.469548	-5.039321	0.66	294.3	2014-09-26	12:59:58
1137	50.46955	-5.03933	0.62	289.4	2014-09-26	12:59:59
1138	50.469552	-5.039336	0.51	297.1	2014-09-26	13:00:00
1139	50.469554	-5.039343	0.53	298.2	2014-09-26	13:00:01
1140	50.469557	-5.039349	0.53	306.6	2014-09-26	13:00:02
1141	50.46956	-5.039365	1.17	283.8	2014-09-26	13:00:03
1142	50.469563	-5.039379	1.04	288.9	2014-09-26	13:00:04
1143	50.469564	-5.03939	0.81	276.6	2014-09-26	13:00:05
1144	50.469565	-5.039405	1.1	279.8	2014-09-26	13:00:06
1145	50.469568	-5.039417	0.84	288	2014-09-26	13:00:07
1146	50.46957	-5.039429	0.89	283.9	2014-09-26	13:00:08
1147	50.469572	-5.039442	0.96	282.9	2014-09-26	13:00:09
1148	50.469573	-5.039463	1.48	278.3	2014-09-26	13:00:10
1149	50.469577	-5.039479	1.22	286.4	2014-09-26	13:00:11
1150	50.469579	-5.039496	1.25	282.1	2014-09-26	13:00:12
1151	50.469582	-5.039511	1.13	288.3	2014-09-26	13:00:13
1152	50.469585	-5.039531	1.46	283.7	2014-09-26	13:00:14
1153	50.469588	-5.039547	1.14	287.2	2014-09-26	13:00:15
1154	50.469589	-5.039559	0.85	276.3	2014-09-26	13:00:16
1155	50.469589	-5.039575	1.12	270	2014-09-26	13:00:17
1156	50.469589	-5.039592	1.21	268.2	2014-09-26	13:00:18
1157	50.469591	-5.039608	1.16	282.1	2014-09-26	13:00:19
1158	50.469596	-5.039625	1.39	294.6	2014-09-26	13:00:20
1159	50.469599	-5.039643	1.26	282.3	2014-09-26	13:00:21
1160	50.4696	-5.039653	0.74	281.6	2014-09-26	13:00:22
1161	50.4696	-5.039666	0.9	271.8	2014-09-26	13:00:23
1162	50.469603	-5.039678	0.88	289.7	2014-09-26	13:00:24
1163	50.469604	-5.039692	1.03	277.8	2014-09-26	13:00:25
1164	50.469605	-5.039712	1.46	273.7	2014-09-26	13:00:26
1165	50.469607	-5.039735	1.59	277.1	2014-09-26	13:00:27
1166	50.46961	-5.039754	1.38	284.5	2014-09-26	13:00:28
1167	50.469613	-5.039771	1.27	285.3	2014-09-26	13:00:29
1168	50.469617	-5.039789	1.35	289.9	2014-09-26	13:00:30
1169	50.469618	-5.039797	0.63	286.5	2014-09-26	13:00:31
1170	50.469618	-5.039798	0.06	239.6	2014-09-26	13:00:32
1171	50.469617	-5.039812	0.97	264.5	2014-09-26	13:00:33
1172	50.469617	-5.039815	0.22	262.8	2014-09-26	13:00:34
1173	50.469617	-5.039815	0.04	254.2	2014-09-26	13:00:35
1174	50.469618	-5.039825	0.71	280.7	2014-09-26	13:00:36
1175	50.46962	-5.039836	0.79	284.5	2014-09-26	13:00:37
1176	50.469621	-5.039852	1.14	273.3	2014-09-26	13:00:38
1177	50.469623	-5.039872	1.44	281.2	2014-09-26	13:00:39
1178	50.469622	-5.039878	0.43	257.3	2014-09-26	13:00:40
1179	50.469618	-5.039871	0.62	132.9	2014-09-26	13:00:41
1180	50.469619	-5.039871	0.04	57.5	2014-09-26	13:00:42
1181	50.469619	-5.039871	0.02	119.5	2014-09-26	13:00:43
1182	50.469619	-5.039871	0.03	308.2	2014-09-26	13:00:44
1183	50.46962	-5.03988	0.69	284.1	2014-09-26	13:00:45
1184	50.469622	-5.039893	0.9	280.1	2014-09-26	13:00:46
1185	50.469625	-5.039907	1.09	290	2014-09-26	13:00:47
1186	50.469629	-5.039922	1.15	294.9	2014-09-26	13:00:48
1187	50.469634	-5.039948	1.9	286.6	2014-09-26	13:00:49
1188	50.469639	-5.039982	2.47	283.5	2014-09-26	13:00:50
1189	50.469644	-5.04	1.41	293	2014-09-26	13:00:51
1190	50.469648	-5.040003	0.42	330.3	2014-09-26	13:00:52
1191	50.469649	-5.039999	0.3	64	2014-09-26	13:00:53
1192	50.469648	-5.040001	0.13	244.9	2014-09-26	13:00:54
1193	50.469647	-5.040009	0.56	256.3	2014-09-26	13:00:55
1194	50.469644	-5.04002	0.85	246.7	2014-09-26	13:00:56
1195	50.469643	-5.040031	0.84	258.5	2014-09-26	13:00:57
1196	50.469645	-5.040043	0.87	286.8	2014-09-26	13:00:58
1197	50.469648	-5.040056	0.94	290.3	2014-09-26	13:00:59
1198	50.469652	-5.040067	0.96	302.9	2014-09-26	13:01:00
1199	50.469659	-5.040076	0.99	321.2	2014-09-26	13:01:01
1200	50.469664	-5.040088	1.04	300.8	2014-09-26	13:01:02
1201	50.469665	-5.040103	1.04	272.1	2014-09-26	13:01:03
1202	50.469666	-5.04012	1.24	275.6	2014-09-26	13:01:04
1203	50.469671	-5.040142	1.63	289.7	2014-09-26	13:01:05
1204	50.469674	-5.040154	0.92	294.7	2014-09-26	13:01:06
1205	50.469676	-5.040161	0.55	296.2	2014-09-26	13:01:07
1206	50.469677	-5.040175	1.05	277.1	2014-09-26	13:01:08
1207	50.469678	-5.040194	1.32	271.6	2014-09-26	13:01:09
1208	50.469679	-5.040204	0.37	281.6	2014-09-26	13:01:11
1209	50.469686	-5.040199	0.85	27.8	2014-09-26	13:01:12
1210	50.469691	-5.040195	0.66	22.8	2014-09-26	13:01:13
1211	50.469694	-5.040198	0.2	329.7	2014-09-26	13:01:15
1212	50.469695	-5.040209	0.78	274.8	2014-09-26	13:01:16
1213	50.469697	-5.04023	1.53	278.4	2014-09-26	13:01:17
1214	50.469701	-5.040245	1.12	290.4	2014-09-26	13:01:18
1215	50.469705	-5.04024	0.64	33	2014-09-26	13:01:19
1216	50.46971	-5.040222	1.39	67.6	2014-09-26	13:01:20
1217	50.469714	-5.0402	1.62	73.7	2014-09-26	13:01:21
1218	50.469718	-5.040179	1.6	73	2014-09-26	13:01:22
1219	50.469723	-5.040158	1.54	70.9	2014-09-26	13:01:23
1220	50.469717	-5.040155	0.33	164.3	2014-09-26	13:01:25
1221	50.469713	-5.040158	0.55	197.1	2014-09-26	13:01:26
1222	50.46971	-5.040159	0.29	199.3	2014-09-26	13:01:27
1223	50.46971	-5.040165	0.4	271.3	2014-09-26	13:01:28
1224	50.46971	-5.040177	0.89	267	2014-09-26	13:01:29
1225	50.469713	-5.040181	0.48	325.1	2014-09-26	13:01:30
1226	50.469719	-5.040176	0.76	27.9	2014-09-26	13:01:31
1227	50.469724	-5.040172	0.63	26.1	2014-09-26	13:01:32
1228	50.469731	-5.04017	0.69	10.9	2014-09-26	13:01:33
1229	50.469737	-5.040168	0.74	11.1	2014-09-26	13:01:34
1230	50.469745	-5.040165	0.94	12.8	2014-09-26	13:01:35
1231	50.469749	-5.040162	0.48	25.8	2014-09-26	13:01:36
1232	50.469745	-5.040159	0.51	154.9	2014-09-26	13:01:37
1233	50.469744	-5.040159	0.12	157.1	2014-09-26	13:01:38
1234	50.469746	-5.04017	0.83	282.4	2014-09-26	13:01:39
1235	50.469751	-5.040179	0.89	314.5	2014-09-26	13:01:40
1236	50.469759	-5.040179	0.87	2	2014-09-26	13:01:41
1237	50.469767	-5.04016	1.6	54.4	2014-09-26	13:01:42
1238	50.469776	-5.040141	1.63	55.1	2014-09-26	13:01:43
1239	50.469769	-5.040055	0.88	97.2	2014-09-26	13:01:50
1240	50.469748	-5.040097	3.81	231.4	2014-09-26	13:01:51
1241	50.469741	-5.040126	2.2	251.4	2014-09-26	13:01:52
1242	50.469751	-5.040141	1.48	314.3	2014-09-26	13:01:53
1243	50.469761	-5.040146	1.17	345.6	2014-09-26	13:01:54
1244	50.469771	-5.040147	1.19	353.7	2014-09-26	13:01:55
1245	50.469782	-5.040147	1.13	0	2014-09-26	13:01:56
1246	50.469789	-5.040143	0.92	21.5	2014-09-26	13:01:57
1247	50.469788	-5.040146	0.29	228.3	2014-09-26	13:01:58
1248	50.469775	-5.04016	1.7	216.4	2014-09-26	13:01:59
1249	50.469766	-5.040169	1.2	211.3	2014-09-26	13:02:00
1250	50.469757	-5.040181	1.31	219.2	2014-09-26	13:02:01
1251	50.46975	-5.040194	1.26	230	2014-09-26	13:02:02
1252	50.469746	-5.040216	1.56	256.2	2014-09-26	13:02:03
1253	50.469746	-5.040239	1.65	270.3	2014-09-26	13:02:04
1254	50.469738	-5.040225	1.33	132.9	2014-09-26	13:02:05
1255	50.469737	-5.040218	0.49	105.3	2014-09-26	13:02:06
1256	50.469741	-5.040225	0.64	312.1	2014-09-26	13:02:07
1257	50.469743	-5.040241	1.15	284.6	2014-09-26	13:02:08
1258	50.469743	-5.040265	1.73	269.1	2014-09-26	13:02:09
1259	50.469741	-5.040298	2.32	264.5	2014-09-26	13:02:10
1260	50.469735	-5.040326	2.11	250.1	2014-09-26	13:02:11
1261	50.469731	-5.040328	0.47	196.2	2014-09-26	13:02:12
1262	50.46973	-5.040308	0.69	91.2	2014-09-26	13:02:14
1263	50.469726	-5.040312	0.54	211.4	2014-09-26	13:02:15
1264	50.469723	-5.040325	1.01	246	2014-09-26	13:02:16
1265	50.46972	-5.040347	1.61	259.6	2014-09-26	13:02:17
1266	50.469718	-5.040376	2.03	263.4	2014-09-26	13:02:18
1267	50.469715	-5.040405	2.11	259.5	2014-09-26	13:02:19
1268	50.469712	-5.040428	1.67	259.7	2014-09-26	13:02:20
1269	50.469712	-5.040439	0.77	274.2	2014-09-26	13:02:21
1270	50.469712	-5.040447	0.59	268.2	2014-09-26	13:02:22
1271	50.469714	-5.040459	0.85	286	2014-09-26	13:02:23
1272	50.469718	-5.040479	1.45	284.6	2014-09-26	13:02:24
1273	50.469721	-5.040505	1.91	280.7	2014-09-26	13:02:25
1274	50.46972	-5.040531	1.86	269.1	2014-09-26	13:02:26
1275	50.46972	-5.040548	1.18	268.6	2014-09-26	13:02:27
1276	50.469722	-5.040556	0.64	292.2	2014-09-26	13:02:28
1277	50.469724	-5.040574	1.28	279.7	2014-09-26	13:02:29
1278	50.469726	-5.040597	1.63	274.6	2014-09-26	13:02:30
1279	50.469725	-5.040611	1.02	267.4	2014-09-26	13:02:31
1280	50.469725	-5.040618	0.49	270	2014-09-26	13:02:32
1281	50.469727	-5.040635	1.19	281.8	2014-09-26	13:02:33
1282	50.469731	-5.040657	1.61	283.7	2014-09-26	13:02:34
1283	50.469734	-5.040683	1.9	282.2	2014-09-26	13:02:35
1284	50.469737	-5.040715	2.27	277.8	2014-09-26	13:02:36
1285	50.46974	-5.040748	2.4	278.7	2014-09-26	13:02:37
1286	50.469746	-5.040779	2.28	284.7	2014-09-26	13:02:38
1287	50.46975	-5.040796	1.27	294.3	2014-09-26	13:02:39
1288	50.469752	-5.040802	0.54	296.8	2014-09-26	13:02:40
1289	50.469756	-5.040819	1.24	288	2014-09-26	13:02:41
1290	50.469761	-5.040839	1.51	291	2014-09-26	13:02:42
1291	50.469765	-5.040849	0.89	304.4	2014-09-26	13:02:43
1292	50.469768	-5.040853	0.43	324.8	2014-09-26	13:02:44
1293	50.469771	-5.040861	0.64	294.9	2014-09-26	13:02:45
1294	50.469774	-5.040872	0.81	293.1	2014-09-26	13:02:46
1295	50.469778	-5.040877	0.6	319.4	2014-09-26	13:02:47
1296	50.469781	-5.040874	0.4	39.1	2014-09-26	13:02:48
1297	50.469781	-5.040863	0.77	85.1	2014-09-26	13:02:49
1298	50.469783	-5.040849	1	79.2	2014-09-26	13:02:50
1299	50.469785	-5.040837	0.92	72.3	2014-09-26	13:02:51
1300	50.469788	-5.040827	0.77	66.3	2014-09-26	13:02:52
1301	50.46979	-5.040819	0.6	64.1	2014-09-26	13:02:53
1302	50.469792	-5.040811	0.58	73.3	2014-09-26	13:02:54
1303	50.469793	-5.040803	0.6	76.5	2014-09-26	13:02:55
1304	50.469795	-5.040798	0.38	60.6	2014-09-26	13:02:56
1305	50.469796	-5.040795	0.25	61.1	2014-09-26	13:02:57
1306	50.469796	-5.040795	0.02	296.7	2014-09-26	13:02:58
1307	50.469801	-5.040801	0.7	323.8	2014-09-26	13:02:59
1308	50.469806	-5.040816	0.57	295.2	2014-09-26	13:03:01
1309	50.469806	-5.040817	0.09	308.4	2014-09-26	13:03:02
1310	50.469808	-5.040813	0.39	50.3	2014-09-26	13:03:03
1311	50.469818	-5.040844	2.48	295.2	2014-09-26	13:03:04
1312	50.469815	-5.040877	2.31	262.3	2014-09-26	13:03:05
1313	50.469818	-5.040907	2.14	278.3	2014-09-26	13:03:06
1314	50.469823	-5.040933	1.95	287.3	2014-09-26	13:03:07
1315	50.469829	-5.040956	1.8	291.6	2014-09-26	13:03:08
1316	50.469838	-5.040975	1.69	308.7	2014-09-26	13:03:09
1317	50.469846	-5.040993	1.52	303.6	2014-09-26	13:03:10
1318	50.469855	-5.041006	1.4	319.1	2014-09-26	13:03:11
1319	50.469865	-5.04101	1.08	344.5	2014-09-26	13:03:12
1320	50.469869	-5.041009	0.49	10.3	2014-09-26	13:03:13
1321	50.46987	-5.041007	0.08	36.1	2014-09-26	13:03:15
1322	50.469871	-5.041007	0.07	0	2014-09-26	13:03:16
1323	50.469875	-5.041011	0.55	335.4	2014-09-26	13:03:17
1324	50.46988	-5.041006	0.59	32.5	2014-09-26	13:03:18
1325	50.469883	-5.041002	0.49	34.9	2014-09-26	13:03:19
1326	50.469884	-5.041003	0.04	285.5	2014-09-26	13:03:20
1327	50.469884	-5.041003	0.02	296.7	2014-09-26	13:03:21
1328	50.469883	-5.040998	0.36	100.6	2014-09-26	13:03:22
1329	50.469883	-5.040991	0.52	87.9	2014-09-26	13:03:23
1330	50.469891	-5.040978	1.23	47.9	2014-09-26	13:03:24
1331	50.469897	-5.040964	1.24	53.4	2014-09-26	13:03:25
1332	50.469906	-5.040947	1.53	51.2	2014-09-26	13:03:26
1333	50.469911	-5.040935	1.01	58.1	2014-09-26	13:03:27
1334	50.469916	-5.040923	1.01	57	2014-09-26	13:03:28
1335	50.469921	-5.04091	1.11	57.9	2014-09-26	13:03:29
1336	50.469926	-5.040888	1.67	68.4	2014-09-26	13:03:30
1337	50.469929	-5.040847	2.88	83.9	2014-09-26	13:03:31
1338	50.469928	-5.040787	4.3	92.1	2014-09-26	13:03:32
1339	50.469929	-5.040713	5.21	88.5	2014-09-26	13:03:33
1340	50.469945	-5.040641	5.39	70.9	2014-09-26	13:03:34
1341	50.469967	-5.04057	5.63	64.1	2014-09-26	13:03:35
1342	50.469994	-5.040495	6.08	60.4	2014-09-26	13:03:36
1343	50.470032	-5.040419	6.82	51.9	2014-09-26	13:03:37
1344	50.470075	-5.040341	7.34	49.6	2014-09-26	13:03:38
1345	50.47012	-5.040261	7.57	48.5	2014-09-26	13:03:39
1346	50.47017	-5.04018	8.04	45.6	2014-09-26	13:03:40
1347	50.470221	-5.0401	8.03	44.8	2014-09-26	13:03:41
1348	50.470273	-5.040019	8.09	44.8	2014-09-26	13:03:42
1349	50.470602	-5.039488	5.84	45.8	2014-09-26	13:03:51
1350	50.470602	-5.039502	1.01	274.3	2014-09-26	13:03:52
1351	50.470605	-5.039518	1.21	281.1	2014-09-26	13:03:53
1352	50.47061	-5.039533	1.21	301	2014-09-26	13:03:54
1353	50.470336	-5.040005	5.66	227.7	2014-09-26	13:04:02
1354	50.470229	-5.040099	13.7	209.1	2014-09-26	13:04:03
1355	50.470166	-5.04018	9.04	219.3	2014-09-26	13:04:04
1356	50.470125	-5.040282	8.52	237.9	2014-09-26	13:04:05
1357	50.470097	-5.040348	5.66	236.2	2014-09-26	13:04:06
1358	50.470076	-5.040393	3.92	234.2	2014-09-26	13:04:07
1359	50.470062	-5.040434	3.34	240.7	2014-09-26	13:04:08
1360	50.470048	-5.040473	3.17	240.4	2014-09-26	13:04:09
1361	50.470033	-5.040507	2.91	236	2014-09-26	13:04:10
1362	50.47002	-5.040523	1.8	218.1	2014-09-26	13:04:11
1363	50.470013	-5.040538	1.33	232.5	2014-09-26	13:04:12
1364	50.470008	-5.040561	1.75	251.3	2014-09-26	13:04:13
1365	50.470002	-5.040585	1.78	249.4	2014-09-26	13:04:14
1366	50.469997	-5.040607	1.66	250.6	2014-09-26	13:04:15
1367	50.469991	-5.040629	1.69	246.7	2014-09-26	13:04:16
1368	50.469985	-5.040652	1.79	246.4	2014-09-26	13:04:17
1369	50.469979	-5.040675	1.78	250	2014-09-26	13:04:18
1370	50.469975	-5.040702	1.93	255.5	2014-09-26	13:04:19
1371	50.469968	-5.040716	1.24	233.4	2014-09-26	13:04:20
1372	50.469964	-5.040719	0.28	202	2014-09-26	13:04:22
1373	50.469957	-5.040741	1.75	245.8	2014-09-26	13:04:23
1374	50.469954	-5.040767	1.84	257.7	2014-09-26	13:04:24
1375	50.469948	-5.040792	1.9	249.5	2014-09-26	13:04:25
1376	50.469943	-5.040809	1.36	246.1	2014-09-26	13:04:26
1377	50.469942	-5.040826	1.2	263.7	2014-09-26	13:04:27
1378	50.469939	-5.040845	1.38	259.1	2014-09-26	13:04:28
1379	50.469937	-5.040854	0.66	245.7	2014-09-26	13:04:29
1380	50.469936	-5.040855	0.12	224.8	2014-09-26	13:04:30
1381	50.469934	-5.040869	1.02	258.3	2014-09-26	13:04:31
1382	50.469932	-5.040886	1.28	256.5	2014-09-26	13:04:32
1383	50.469931	-5.040901	1.08	264	2014-09-26	13:04:33
1384	50.46993	-5.040912	0.71	267	2014-09-26	13:04:34
1385	50.46993	-5.040919	0.56	266.1	2014-09-26	13:04:35
1386	50.46993	-5.040927	0.53	273.1	2014-09-26	13:04:36
1387	50.469932	-5.040936	0.68	285	2014-09-26	13:04:37
1388	50.469935	-5.040946	0.79	292.8	2014-09-26	13:04:38
1389	50.469938	-5.040949	0.38	329	2014-09-26	13:04:39
1390	50.46994	-5.040942	0.59	62.9	2014-09-26	13:04:40
1391	50.469942	-5.040935	0.51	67.6	2014-09-26	13:04:41
1392	50.469941	-5.040935	0.03	203.4	2014-09-26	13:04:42
1393	50.469943	-5.040941	0.43	295.7	2014-09-26	13:04:43
1394	50.469944	-5.040946	0.39	287	2014-09-26	13:04:44
1395	50.469945	-5.040951	0.35	283.6	2014-09-26	13:04:45
1396	50.469942	-5.040953	0.33	212.5	2014-09-26	13:04:46
1397	50.469942	-5.040955	0.1	242.4	2014-09-26	13:04:47
1398	50.469944	-5.040961	0.47	295.6	2014-09-26	13:04:48
1399	50.469947	-5.040964	0.43	320.1	2014-09-26	13:04:49
1400	50.469948	-5.040962	0.24	54.7	2014-09-26	13:04:50
1401	50.469948	-5.040961	0.05	90	2014-09-26	13:04:51
1402	50.469949	-5.040945	1.1	83.1	2014-09-26	13:04:52
1403	50.469951	-5.040932	1	77.1	2014-09-26	13:04:53
1404	50.469953	-5.04092	0.88	73.9	2014-09-26	13:04:54
1405	50.469956	-5.040908	0.87	70.7	2014-09-26	13:04:55
1406	50.469959	-5.040896	0.91	66.5	2014-09-26	13:04:56
1407	50.469964	-5.040885	0.94	58.2	2014-09-26	13:04:57
1408	50.46997	-5.040875	0.96	47.3	2014-09-26	13:04:58
1409	50.469976	-5.040868	0.86	37.8	2014-09-26	13:04:59
1410	50.469982	-5.040865	0.71	12.6	2014-09-26	13:05:00
1411	50.469986	-5.040867	0.41	349.9	2014-09-26	13:05:01
1412	50.469987	-5.040869	0.25	310	2014-09-26	13:05:02
1413	50.469988	-5.040872	0.24	310.6	2014-09-26	13:05:03
1414	50.469989	-5.040874	0.17	293	2014-09-26	13:05:04
1415	50.46999	-5.040875	0.11	322	2014-09-26	13:05:05
1416	50.469992	-5.040868	0.53	65.1	2014-09-26	13:05:06
1417	50.469988	-5.040865	0.47	149.9	2014-09-26	13:05:07
1418	50.469978	-5.040919	3.98	253.2	2014-09-26	13:05:08
1419	50.469982	-5.040924	0.64	326.6	2014-09-26	13:05:09
1420	50.469985	-5.040924	0.29	356.5	2014-09-26	13:05:10
1421	50.469993	-5.040919	0.95	20.9	2014-09-26	13:05:11
1422	50.469991	-5.040902	1.24	98.7	2014-09-26	13:05:12
1423	50.469987	-5.040861	2.9	100.2	2014-09-26	13:05:13
1424	50.469973	-5.040796	4.93	108.8	2014-09-26	13:05:14
1425	50.469948	-5.040722	5.89	118.2	2014-09-26	13:05:15
1426	50.469912	-5.040665	5.65	133.9	2014-09-26	13:05:16
1427	50.469881	-5.040632	4.15	146.1	2014-09-26	13:05:17
1428	50.469866	-5.040608	2.43	135.5	2014-09-26	13:05:18
1429	50.469864	-5.040591	1.23	101	2014-09-26	13:05:19
1430	50.469862	-5.040594	0.24	229.4	2014-09-26	13:05:20
1431	50.46986	-5.040615	1.51	261.1	2014-09-26	13:05:21
1432	50.46986	-5.040643	1.98	270.3	2014-09-26	13:05:22
1433	50.469856	-5.040657	1.13	244.6	2014-09-26	13:05:23
1434	50.469851	-5.040663	0.68	216.7	2014-09-26	13:05:24
1435	50.469849	-5.040663	0.27	181.2	2014-09-26	13:05:25
1436	50.469847	-5.040668	0.36	244	2014-09-26	13:05:26
1437	50.469847	-5.040677	0.65	270	2014-09-26	13:05:27
1438	50.469847	-5.040686	0.68	263.7	2014-09-26	13:05:28
1439	50.469841	-5.040701	1.25	240.1	2014-09-26	13:05:29
1440	50.469833	-5.040714	1.25	225.3	2014-09-26	13:05:30
1441	50.469825	-5.040724	1.1	220	2014-09-26	13:05:31
1442	50.469823	-5.040733	0.67	250.4	2014-09-26	13:05:32
1443	50.469825	-5.040736	0.17	312.6	2014-09-26	13:05:34
1444	50.469824	-5.040683	3.75	93.3	2014-09-26	13:05:35
1445	50.469838	-5.040608	5.6	72.9	2014-09-26	13:05:36
1446	50.46987	-5.040518	7.31	60.6	2014-09-26	13:05:37
1447	50.469908	-5.040419	8.18	59.6	2014-09-26	13:05:38
1448	50.46995	-5.040316	8.6	57.2	2014-09-26	13:05:39
1449	50.469992	-5.040215	8.57	56.8	2014-09-26	13:05:40
1450	50.469932	-5.040494	1.1	251.4	2014-09-26	13:05:59
1451	50.469935	-5.040528	2.46	276.5	2014-09-26	13:06:00
1452	50.469931	-5.040558	2.15	260.2	2014-09-26	13:06:01
1453	50.46993	-5.040578	1.39	263.8	2014-09-26	13:06:02
1454	50.469926	-5.040592	1.12	248	2014-09-26	13:06:03
1455	50.469921	-5.040607	1.21	240	2014-09-26	13:06:04
1456	50.469913	-5.040612	0.91	203	2014-09-26	13:06:05
1457	50.469906	-5.04062	0.97	214.3	2014-09-26	13:06:06
1458	50.469906	-5.04063	0.69	269.3	2014-09-26	13:06:07
1459	50.469912	-5.040637	0.81	320.7	2014-09-26	13:06:08
1460	50.469911	-5.040647	0.73	269.3	2014-09-26	13:06:09
1461	50.469906	-5.040659	1.05	230.8	2014-09-26	13:06:10
1462	50.469899	-5.040669	1.01	226.9	2014-09-26	13:06:11
1463	50.469897	-5.040672	0.32	218.6	2014-09-26	13:06:12
1464	50.469894	-5.040664	0.66	122.6	2014-09-26	13:06:13
1465	50.469887	-5.040639	1.91	113	2014-09-26	13:06:14
1466	50.469877	-5.040598	3.09	110.5	2014-09-26	13:06:15
1467	50.469875	-5.040542	3.98	93.8	2014-09-26	13:06:16
1468	50.469887	-5.040481	4.54	72.4	2014-09-26	13:06:17
1469	50.469908	-5.040411	5.47	64.8	2014-09-26	13:06:18
1470	50.469933	-5.040326	6.64	65.9	2014-09-26	13:06:19
1471	50.469958	-5.040234	7.06	66.4	2014-09-26	13:06:20
1472	50.469984	-5.040144	7	65.9	2014-09-26	13:06:21
1473	50.469909	-5.040453	1.46	249.2	2014-09-26	13:06:37
1474	50.469918	-5.040482	2.24	296.4	2014-09-26	13:06:38
1475	50.469917	-5.040498	1.2	263.4	2014-09-26	13:06:39
1476	50.469912	-5.040496	0.53	157.4	2014-09-26	13:06:40
1477	50.469907	-5.040488	0.82	139	2014-09-26	13:06:41
1478	50.469918	-5.040496	1.39	335	2014-09-26	13:06:42
1479	50.469931	-5.040514	1.92	318.4	2014-09-26	13:06:43
1480	50.469945	-5.040539	2.32	310.6	2014-09-26	13:06:44
1481	50.469954	-5.040573	2.62	293.1	2014-09-26	13:06:45
1482	50.469959	-5.040612	2.79	281.4	2014-09-26	13:06:46
1483	50.469959	-5.040645	2.32	271.6	2014-09-26	13:06:47
1484	50.469964	-5.04066	1.2	297.8	2014-09-26	13:06:48
1485	50.469967	-5.040647	0.95	70.5	2014-09-26	13:06:49
1486	50.46997	-5.04063	1.2	77.5	2014-09-26	13:06:50
1487	50.469974	-5.040627	0.57	23.9	2014-09-26	13:06:51
1488	50.469981	-5.040635	0.97	322.8	2014-09-26	13:06:52
1489	50.469988	-5.040654	1.53	301.6	2014-09-26	13:06:53
1490	50.469994	-5.040676	1.71	292.4	2014-09-26	13:06:54
1491	50.470002	-5.040703	2.1	292.8	2014-09-26	13:06:55
1492	50.470013	-5.040704	0.62	359.4	2014-09-26	13:06:57
1493	50.470021	-5.040704	0.9	359.6	2014-09-26	13:06:58
1494	50.470026	-5.04072	1.31	298.1	2014-09-26	13:06:59
1495	50.47003	-5.040741	1.52	287.1	2014-09-26	13:07:00
1496	50.470031	-5.04076	1.39	273.5	2014-09-26	13:07:01
1497	50.470033	-5.040779	1.39	279.6	2014-09-26	13:07:02
1498	50.470036	-5.040795	1.16	287.8	2014-09-26	13:07:03
1499	50.470038	-5.040813	1.26	279.4	2014-09-26	13:07:04
1500	50.470041	-5.040833	1.5	282.9	2014-09-26	13:07:05
1501	50.470045	-5.040854	1.55	286.1	2014-09-26	13:07:06
1502	50.470048	-5.040863	0.7	299.4	2014-09-26	13:07:07
1503	50.470049	-5.040867	0.32	283.6	2014-09-26	13:07:08
1504	50.470052	-5.040875	0.62	301	2014-09-26	13:07:09
1505	50.470056	-5.04089	1.19	292.6	2014-09-26	13:07:10
1506	50.470058	-5.040912	1.57	279.9	2014-09-26	13:07:11
1507	50.470059	-5.040936	1.73	270.9	2014-09-26	13:07:12
1508	50.470056	-5.040962	1.83	260.6	2014-09-26	13:07:13
1509	50.470053	-5.04098	1.28	257.8	2014-09-26	13:07:14
1510	50.470051	-5.040987	0.59	240.5	2014-09-26	13:07:15
1511	50.470049	-5.04099	0.31	219	2014-09-26	13:07:16
1512	50.470049	-5.040999	0.65	278.3	2014-09-26	13:07:17
1513	50.470051	-5.041005	0.51	289.1	2014-09-26	13:07:18
1514	50.470052	-5.041011	0.45	288.2	2014-09-26	13:07:19
1515	50.470053	-5.041021	0.68	278.7	2014-09-26	13:07:20
1516	50.470054	-5.041031	0.71	273.8	2014-09-26	13:07:21
1517	50.470056	-5.041039	0.65	292.9	2014-09-26	13:07:22
1518	50.47006	-5.041037	0.44	19.9	2014-09-26	13:07:23
1519	50.470061	-5.041025	0.89	82.8	2014-09-26	13:07:24
1520	50.470061	-5.041014	0.78	82.5	2014-09-26	13:07:25
1521	50.470063	-5.041012	0.08	41.4	2014-09-26	13:07:27
1522	50.470062	-5.041015	0.21	255	2014-09-26	13:07:28
1523	50.470062	-5.041019	0.3	259.4	2014-09-26	13:07:29
1524	50.470061	-5.041025	0.41	255.2	2014-09-26	13:07:30
1525	50.47006	-5.041031	0.42	257.3	2014-09-26	13:07:31
1526	50.47006	-5.041037	0.45	268.7	2014-09-26	13:07:32
1527	50.470059	-5.041044	0.51	266.9	2014-09-26	13:07:33
1528	50.470059	-5.04105	0.44	256.5	2014-09-26	13:07:34
1529	50.470057	-5.041053	0.29	223.2	2014-09-26	13:07:35
1530	50.470061	-5.041046	0.33	45.5	2014-09-26	13:07:37
1531	50.470065	-5.041054	0.7	312.7	2014-09-26	13:07:38
1532	50.470068	-5.041077	1.65	280.4	2014-09-26	13:07:39
1533	50.470072	-5.041106	2.14	283.9	2014-09-26	13:07:40
1534	50.470076	-5.041135	2.1	280	2014-09-26	13:07:41
1535	50.470077	-5.041163	1.99	273.2	2014-09-26	13:07:42
1536	50.470077	-5.041188	1.75	271.5	2014-09-26	13:07:43
1537	50.470074	-5.041211	1.64	259.8	2014-09-26	13:07:44
1538	50.470073	-5.04122	0.72	257.3	2014-09-26	13:07:45
1539	50.470074	-5.041227	0.48	283.4	2014-09-26	13:07:46
1540	50.470073	-5.041236	0.65	262.6	2014-09-26	13:07:47
1541	50.470074	-5.04125	1.01	276.4	2014-09-26	13:07:48
1542	50.470077	-5.041261	0.8	294.6	2014-09-26	13:07:49
1543	50.470078	-5.041257	0.13	70.4	2014-09-26	13:07:51
1544	50.470076	-5.041252	0.42	119.3	2014-09-26	13:07:52
1545	50.470075	-5.041249	0.31	125.4	2014-09-26	13:07:53
1546	50.470071	-5.041244	0.57	142.4	2014-09-26	13:07:54
1547	50.470066	-5.041235	0.83	129.2	2014-09-26	13:07:55
1548	50.470065	-5.041216	1.3	92.8	2014-09-26	13:07:56
1549	50.470069	-5.041198	1.35	71.1	2014-09-26	13:07:57
1550	50.470072	-5.041183	1.13	77.1	2014-09-26	13:07:58
1551	50.470073	-5.041169	0.99	79.1	2014-09-26	13:07:59
1552	50.470075	-5.04116	0.66	72	2014-09-26	13:08:00
1553	50.470079	-5.041168	0.69	309.4	2014-09-26	13:08:01
1554	50.470084	-5.041188	1.55	289.7	2014-09-26	13:08:02
1555	50.470097	-5.041228	3.17	298.4	2014-09-26	13:08:03
1556	50.470109	-5.041245	1.81	317.6	2014-09-26	13:08:04
1557	50.470117	-5.041251	0.93	333.8	2014-09-26	13:08:05
1558	50.470116	-5.041245	0.43	103.8	2014-09-26	13:08:06
1559	50.470115	-5.041226	1.3	94.9	2014-09-26	13:08:07
1560	50.470105	-5.041175	3.77	106.1	2014-09-26	13:08:08
1561	50.470088	-5.041092	6.2	108.1	2014-09-26	13:08:09
1562	50.470059	-5.040994	7.68	114.6	2014-09-26	13:08:10
1563	50.470018	-5.040901	7.99	125	2014-09-26	13:08:11
1564	50.469972	-5.040822	7.63	132.5	2014-09-26	13:08:12
1565	50.469921	-5.040745	7.85	136.4	2014-09-26	13:08:13
1566	50.469866	-5.040662	8.48	135.8	2014-09-26	13:08:14
1567	50.469815	-5.040568	8.77	130.6	2014-09-26	13:08:15
1568	50.469779	-5.040477	7.62	121.8	2014-09-26	13:08:16
1569	50.46976	-5.040394	6.22	109.5	2014-09-26	13:08:17
1570	50.469749	-5.040327	4.88	103.9	2014-09-26	13:08:18
1571	50.46974	-5.04027	4.22	105.1	2014-09-26	13:08:19
1572	50.469729	-5.040211	4.3	105.9	2014-09-26	13:08:20
1573	50.469718	-5.040153	4.3	105.9	2014-09-26	13:08:21
1574	50.469708	-5.040094	4.31	106.3	2014-09-26	13:08:22
1575	50.469932	-5.040331	0.94	326.2	2014-09-26	13:08:54
1576	50.469861	-5.040451	0.31	227.1	2014-09-26	13:09:32
1577	50.46986	-5.040475	1.68	264.6	2014-09-26	13:09:33
1578	50.469861	-5.040509	2.41	273.1	2014-09-26	13:09:34
1579	50.469866	-5.040541	2.38	285.2	2014-09-26	13:09:35
1580	50.469867	-5.040569	1.96	271.4	2014-09-26	13:09:36
1581	50.469872	-5.040598	2.09	285.3	2014-09-26	13:09:37
1582	50.469881	-5.040629	2.43	294.8	2014-09-26	13:09:38
1583	50.469891	-5.040654	2.14	303.3	2014-09-26	13:09:39
1584	50.4699	-5.04066	1.07	337.2	2014-09-26	13:09:40
1585	50.469908	-5.040664	0.88	338.7	2014-09-26	13:09:41
1586	50.469914	-5.040683	1.52	298.2	2014-09-26	13:09:42
1587	50.469919	-5.040708	1.82	287.9	2014-09-26	13:09:43
1588	50.469924	-5.040731	1.77	288.1	2014-09-26	13:09:44
1589	50.469929	-5.040753	1.63	289.8	2014-09-26	13:09:45
1590	50.469934	-5.040776	1.68	287.4	2014-09-26	13:09:46
1591	50.469938	-5.040797	1.56	286.7	2014-09-26	13:09:47
1592	50.469943	-5.040814	1.4	297.3	2014-09-26	13:09:48
1593	50.469948	-5.040829	1.16	295.3	2014-09-26	13:09:49
1594	50.469951	-5.040844	1.13	291.3	2014-09-26	13:09:50
1595	50.469956	-5.040863	1.47	290.1	2014-09-26	13:09:51
1596	50.469959	-5.040881	1.28	285.7	2014-09-26	13:09:52
1597	50.469963	-5.040888	0.62	310.1	2014-09-26	13:09:53
1598	50.469968	-5.040893	0.68	323.3	2014-09-26	13:09:54
1599	50.469972	-5.04091	1.3	291.6	2014-09-26	13:09:55
1600	50.469978	-5.040927	1.36	298.8	2014-09-26	13:09:56
1601	50.469985	-5.040939	1.2	314	2014-09-26	13:09:57
1602	50.46999	-5.04095	0.92	305.1	2014-09-26	13:09:58
1603	50.469995	-5.040966	1.25	296.2	2014-09-26	13:09:59
1604	50.470001	-5.040982	1.37	302.2	2014-09-26	13:10:00
1605	50.470007	-5.040996	1.15	303.9	2014-09-26	13:10:01
1606	50.470011	-5.041012	1.26	290	2014-09-26	13:10:02
1607	50.470016	-5.041033	1.58	291.8	2014-09-26	13:10:03
1608	50.470025	-5.041049	1.47	308.3	2014-09-26	13:10:04
1609	50.470031	-5.041056	0.86	326.8	2014-09-26	13:10:05
1610	50.470034	-5.041055	0.17	6	2014-09-26	13:10:07
1611	50.470037	-5.041054	0.33	18.6	2014-09-26	13:10:08
1612	50.470042	-5.041053	0.58	8.8	2014-09-26	13:10:09
1613	50.470046	-5.041053	0.49	353	2014-09-26	13:10:10
1614	50.470049	-5.041057	0.21	316.3	2014-09-26	13:10:12
1615	50.470051	-5.041056	0.24	17	2014-09-26	13:10:13
1616	50.470053	-5.041058	0.23	340.1	2014-09-26	13:10:14
1617	50.470056	-5.041061	0.19	325.2	2014-09-26	13:10:16
1618	50.470058	-5.041056	0.36	54.9	2014-09-26	13:10:17
1619	50.470059	-5.041049	0.52	75.2	2014-09-26	13:10:18
1620	50.470061	-5.041042	0.57	67.9	2014-09-26	13:10:19
1621	50.470064	-5.041041	0.31	13.4	2014-09-26	13:10:20
1622	50.470066	-5.041044	0.35	322.6	2014-09-26	13:10:21
1623	50.470068	-5.04105	0.49	289.9	2014-09-26	13:10:22
1624	50.470072	-5.04106	0.79	303.9	2014-09-26	13:10:23
1625	50.470074	-5.04107	0.75	291.1	2014-09-26	13:10:24
1626	50.470075	-5.041078	0.6	284.4	2014-09-26	13:10:25
1627	50.470077	-5.041087	0.69	283.3	2014-09-26	13:10:26
1628	50.470077	-5.041096	0.6	274.5	2014-09-26	13:10:27
1629	50.470075	-5.041096	0.12	190.1	2014-09-26	13:10:29
1630	50.470076	-5.041089	0.49	81.2	2014-09-26	13:10:30
1631	50.470077	-5.041083	0.45	75.5	2014-09-26	13:10:31
1632	50.470076	-5.04108	0.26	115.3	2014-09-26	13:10:32
1633	50.470075	-5.04108	0.13	171.9	2014-09-26	13:10:33
1634	50.470076	-5.041084	0.34	292.9	2014-09-26	13:10:34
1635	50.470076	-5.041092	0.55	273.9	2014-09-26	13:10:35
1636	50.470078	-5.041101	0.7	287.7	2014-09-26	13:10:36
1637	50.470079	-5.041109	0.54	285	2014-09-26	13:10:37
1638	50.470081	-5.041116	0.54	294.7	2014-09-26	13:10:38
1639	50.470083	-5.041122	0.49	292.3	2014-09-26	13:10:39
1640	50.470084	-5.041123	0.18	327.5	2014-09-26	13:10:40
1641	50.470085	-5.041115	0.62	81.3	2014-09-26	13:10:41
1642	50.470087	-5.041106	0.67	73.7	2014-09-26	13:10:42
1643	50.47009	-5.041102	0.44	41	2014-09-26	13:10:43
1644	50.470093	-5.0411	0.35	18.5	2014-09-26	13:10:44
1645	50.470095	-5.0411	0.21	351.7	2014-09-26	13:10:45
1646	50.470096	-5.041103	0.27	320.1	2014-09-26	13:10:46
1647	50.470097	-5.041109	0.42	278.8	2014-09-26	13:10:47
1648	50.470097	-5.041114	0.38	268.7	2014-09-26	13:10:48
1649	50.4701	-5.041118	0.46	326.3	2014-09-26	13:10:49
1650	50.470101	-5.041122	0.32	280	2014-09-26	13:10:50
1651	50.470104	-5.041119	0.2	36.9	2014-09-26	13:10:52
1652	50.470105	-5.041109	0.71	77.1	2014-09-26	13:10:53
1653	50.470106	-5.041101	0.29	78.8	2014-09-26	13:10:55
1654	50.470106	-5.041104	0.11	270	2014-09-26	13:10:57
1655	50.470107	-5.041112	0.52	280.3	2014-09-26	13:10:58
1656	50.470108	-5.041119	0.53	283.4	2014-09-26	13:10:59
1657	50.470109	-5.041119	0.07	311.3	2014-09-26	13:11:00
1658	50.470108	-5.041113	0.48	101.1	2014-09-26	13:11:01
1659	50.470107	-5.041108	0.38	110.1	2014-09-26	13:11:02
1660	50.470107	-5.041103	0.37	88.6	2014-09-26	13:11:03
1661	50.470108	-5.041099	0.29	69.4	2014-09-26	13:11:04
1662	50.470108	-5.041097	0.16	76.2	2014-09-26	13:11:05
1663	50.470115	-5.041105	1.04	324.2	2014-09-26	13:11:06
1664	50.47012	-5.041104	0.56	6.6	2014-09-26	13:11:07
1665	50.470132	-5.041101	1.29	10.9	2014-09-26	13:11:08
1666	50.470141	-5.041088	1.4	40.1	2014-09-26	13:11:09
1667	50.470144	-5.04107	1.34	76.7	2014-09-26	13:11:10
1668	50.470146	-5.041037	2.31	85.1	2014-09-26	13:11:11
1669	50.47015	-5.040975	4.41	83.9	2014-09-26	13:11:12
1670	50.470155	-5.040898	5.49	83.9	2014-09-26	13:11:13
1671	50.470164	-5.040814	6.06	80.5	2014-09-26	13:11:14
1672	50.470188	-5.040729	6.54	66.6	2014-09-26	13:11:15
1673	50.47022	-5.040643	7.07	59.8	2014-09-26	13:11:16
1674	50.470258	-5.040559	7.31	54	2014-09-26	13:11:17
1675	50.470299	-5.040474	7.52	53.4	2014-09-26	13:11:18
1676	50.470331	-5.040381	7.51	61.2	2014-09-26	13:11:19
1677	50.470348	-5.040303	5.84	71.5	2014-09-26	13:11:20
1678	50.470355	-5.040236	4.84	80.4	2014-09-26	13:11:21
1679	50.470364	-5.040169	4.82	77.9	2014-09-26	13:11:22
1680	50.470373	-5.040103	4.82	78.2	2014-09-26	13:11:23
1681	50.470381	-5.040036	4.83	78.7	2014-09-26	13:11:24
1682	50.470398	-5.039652	3.89	86.2	2014-09-26	13:11:31
1683	50.470391	-5.039626	2.01	112.6	2014-09-26	13:11:32
1684	50.470384	-5.0396	1.98	113	2014-09-26	13:11:33
1685	50.470292	-5.040327	3.75	258.8	2014-09-26	13:11:47
1686	50.470287	-5.040356	2.14	252.2	2014-09-26	13:11:48
1687	50.470284	-5.040385	2.05	262.4	2014-09-26	13:11:49
1688	50.470277	-5.040411	2.04	245.4	2014-09-26	13:11:50
1689	50.470271	-5.040434	1.75	248.8	2014-09-26	13:11:51
1690	50.470267	-5.040463	2.11	257.4	2014-09-26	13:11:52
1691	50.470261	-5.040493	2.25	252.9	2014-09-26	13:11:53
1692	50.470255	-5.040525	2.35	253	2014-09-26	13:11:54
1693	50.470249	-5.040561	2.66	256	2014-09-26	13:11:55
1694	50.470244	-5.04059	2.1	254	2014-09-26	13:11:56
1695	50.470235	-5.040584	1.02	154.6	2014-09-26	13:11:57
1696	50.470229	-5.040568	1.33	121.6	2014-09-26	13:11:58
1697	50.470228	-5.040571	0.29	242.8	2014-09-26	13:11:59
1698	50.470228	-5.040583	0.87	273.7	2014-09-26	13:12:00
1699	50.470227	-5.0406	1.16	265.4	2014-09-26	13:12:01
1700	50.470221	-5.040614	1.24	235.2	2014-09-26	13:12:02
1701	50.470215	-5.040628	1.2	234	2014-09-26	13:12:03
1702	50.470209	-5.040648	1.57	245.8	2014-09-26	13:12:04
1703	50.470202	-5.04067	1.72	244.6	2014-09-26	13:12:05
1704	50.470195	-5.040685	1.35	231.7	2014-09-26	13:12:06
1705	50.470185	-5.040697	1.36	216.7	2014-09-26	13:12:07
1706	50.470177	-5.040702	0.98	202.8	2014-09-26	13:12:08
1707	50.470171	-5.040701	0.7	175.7	2014-09-26	13:12:09
1708	50.470163	-5.040709	1.02	210.5	2014-09-26	13:12:10
1709	50.470153	-5.040724	1.5	226.4	2014-09-26	13:12:11
1710	50.470147	-5.040737	1.2	231.1	2014-09-26	13:12:12
1711	50.470139	-5.040753	1.38	234.9	2014-09-26	13:12:13
1712	50.470131	-5.040766	1.33	225.5	2014-09-26	13:12:14
1713	50.470123	-5.040779	1.25	224.4	2014-09-26	13:12:15
1714	50.470117	-5.040779	0.72	181.9	2014-09-26	13:12:16
1715	50.470113	-5.040769	0.85	119.7	2014-09-26	13:12:17
1716	50.47011	-5.040765	0.41	144.6	2014-09-26	13:12:18
1717	50.470106	-5.04077	0.56	219.7	2014-09-26	13:12:19
1718	50.470106	-5.040778	0.54	272	2014-09-26	13:12:20
1719	50.470109	-5.040788	0.74	291.4	2014-09-26	13:12:21
1720	50.470109	-5.040795	0.55	273.8	2014-09-26	13:12:22
1721	50.470105	-5.040797	0.42	196.5	2014-09-26	13:12:23
1722	50.4701	-5.040795	0.57	166.6	2014-09-26	13:12:24
1723	50.470094	-5.040795	0.7	177.6	2014-09-26	13:12:25
1724	50.470089	-5.040794	0.6	172.6	2014-09-26	13:12:26
1725	50.47009	-5.040793	0.18	14.9	2014-09-26	13:12:27
1726	50.470097	-5.040796	0.74	342.8	2014-09-26	13:12:28
1727	50.470106	-5.040804	1.18	331.1	2014-09-26	13:12:29
1728	50.470114	-5.040813	1.14	326	2014-09-26	13:12:30
1729	50.470127	-5.040822	1.5	334.4	2014-09-26	13:12:31
1730	50.470139	-5.040828	1.44	342.8	2014-09-26	13:12:32
1731	50.470153	-5.04083	1.61	356	2014-09-26	13:12:33
1732	50.47017	-5.040827	1.85	6.3	2014-09-26	13:12:34
1733	50.470184	-5.040818	1.67	24	2014-09-26	13:12:35
1734	50.470194	-5.040787	2.45	63.1	2014-09-26	13:12:36
1735	50.470203	-5.040713	5.31	78.7	2014-09-26	13:12:37
1736	50.470226	-5.040614	7.49	69.6	2014-09-26	13:12:38
1737	50.470267	-5.040512	8.56	57.8	2014-09-26	13:12:39
1738	50.470312	-5.040413	8.64	54.5	2014-09-26	13:12:40
1739	50.47036	-5.040328	7.95	48.6	2014-09-26	13:12:41
1740	50.470409	-5.040256	7.52	42.8	2014-09-26	13:12:42
1741	50.470458	-5.040183	7.46	43.7	2014-09-26	13:12:43
1742	50.470506	-5.040112	7.38	43.2	2014-09-26	13:12:44
1743	50.470641	-5.040124	0.58	356.7	2014-09-26	13:13:10
1744	50.470471	-5.040331	23.88	217.7	2014-09-26	13:13:11
1745	50.470396	-5.040422	10.59	217.8	2014-09-26	13:13:12
1746	50.470353	-5.040482	6.37	222.1	2014-09-26	13:13:13
1747	50.470331	-5.040523	3.75	229.3	2014-09-26	13:13:14
1748	50.470314	-5.040556	3.05	230.3	2014-09-26	13:13:15
1749	50.470302	-5.040579	2.11	232	2014-09-26	13:13:16
1750	50.470289	-5.040591	1.65	210.2	2014-09-26	13:13:17
1751	50.470276	-5.040604	1.81	211.5	2014-09-26	13:13:18
1752	50.470261	-5.040619	1.98	212.6	2014-09-26	13:13:19
1753	50.470247	-5.040633	1.81	212.6	2014-09-26	13:13:20
1754	50.470237	-5.040647	1.46	221.2	2014-09-26	13:13:21
1755	50.470235	-5.040668	1.51	260	2014-09-26	13:13:22
1756	50.470231	-5.040692	1.78	257	2014-09-26	13:13:23
1757	50.470225	-5.040713	1.6	246.9	2014-09-26	13:13:24
1758	50.470216	-5.040729	1.54	228.1	2014-09-26	13:13:25
1759	50.470211	-5.040743	1.16	238.5	2014-09-26	13:13:26
1760	50.470208	-5.040756	0.98	253.9	2014-09-26	13:13:27
1761	50.470203	-5.040771	1.17	240.9	2014-09-26	13:13:28
1762	50.470194	-5.040783	1.39	220.7	2014-09-26	13:13:29
1763	50.470186	-5.040794	1.12	220.2	2014-09-26	13:13:30
1764	50.470182	-5.040804	0.85	242.6	2014-09-26	13:13:31
1765	50.470178	-5.040816	0.96	241	2014-09-26	13:13:32
1766	50.470177	-5.040832	1.13	260.9	2014-09-26	13:13:33
1767	50.470174	-5.040852	1.45	256.3	2014-09-26	13:13:34
1768	50.470168	-5.040871	1.48	247.1	2014-09-26	13:13:35
1769	50.470164	-5.040883	0.99	240.8	2014-09-26	13:13:36
1770	50.470161	-5.040892	0.66	240.4	2014-09-26	13:13:37
1771	50.470157	-5.040901	0.79	237.8	2014-09-26	13:13:38
1772	50.470154	-5.040912	0.88	241.5	2014-09-26	13:13:39
1773	50.470148	-5.040923	1.01	232.3	2014-09-26	13:13:40
1774	50.470142	-5.040933	0.98	225.4	2014-09-26	13:13:41
1775	50.47014	-5.04094	0.55	249.2	2014-09-26	13:13:42
1776	50.470139	-5.040942	0.17	225.8	2014-09-26	13:13:43
1777	50.470139	-5.040942	0.04	104.1	2014-09-26	13:13:44
1778	50.470142	-5.040939	0.43	24.5	2014-09-26	13:13:45
1779	50.470145	-5.040936	0.17	42.6	2014-09-26	13:13:47
1780	50.470146	-5.040932	0.16	52.5	2014-09-26	13:13:49
1781	50.470147	-5.040933	0.06	312.2	2014-09-26	13:13:50
1782	50.47015	-5.040943	0.84	296.5	2014-09-26	13:13:51
1783	50.470153	-5.040954	0.83	296.8	2014-09-26	13:13:52
1784	50.470156	-5.040962	0.61	294.5	2014-09-26	13:13:53
1785	50.470158	-5.040963	0.14	341.2	2014-09-26	13:13:55
1786	50.470162	-5.040948	1.17	67.1	2014-09-26	13:13:56
1787	50.470165	-5.040934	1.05	69.7	2014-09-26	13:13:57
1788	50.470169	-5.040922	0.96	62.7	2014-09-26	13:13:58
1789	50.470173	-5.040911	0.86	59.4	2014-09-26	13:13:59
1790	50.470177	-5.040902	0.8	55.2	2014-09-26	13:14:00
1791	50.470182	-5.040895	0.73	45.5	2014-09-26	13:14:01
1792	50.470187	-5.04089	0.63	27.9	2014-09-26	13:14:02
1793	50.470193	-5.040891	0.65	357.4	2014-09-26	13:14:03
1794	50.470198	-5.040895	0.64	332.5	2014-09-26	13:14:04
1795	50.470198	-5.040897	0.12	278.5	2014-09-26	13:14:05
1796	50.470199	-5.040897	0.05	316.9	2014-09-26	13:14:06
1797	50.470199	-5.040897	0.02	341.4	2014-09-26	13:14:07
1798	50.470199	-5.040897	0.01	270	2014-09-26	13:14:08
1799	50.470202	-5.0409	0.39	328.2	2014-09-26	13:14:09
1800	50.470204	-5.040905	0.47	307.7	2014-09-26	13:14:10
1801	50.470206	-5.040913	0.56	294.8	2014-09-26	13:14:11
1802	50.470208	-5.040923	0.74	286.9	2014-09-26	13:14:12
1803	50.470209	-5.040932	0.66	274.9	2014-09-26	13:14:13
1804	50.470208	-5.04094	0.58	260.7	2014-09-26	13:14:14
1805	50.470206	-5.040944	0.18	237.9	2014-09-26	13:14:16
1806	50.470206	-5.040943	0.07	115.9	2014-09-26	13:14:17
1807	50.470198	-5.040928	1.37	128.8	2014-09-26	13:14:18
1808	50.470191	-5.040939	1.07	223.8	2014-09-26	13:14:19
1809	50.470186	-5.040958	1.53	246.6	2014-09-26	13:14:20
1810	50.47018	-5.040974	1.3	241.3	2014-09-26	13:14:21
1811	50.470169	-5.04099	1.69	221.3	2014-09-26	13:14:22
1812	50.470155	-5.041001	1.69	206.2	2014-09-26	13:14:23
1813	50.470144	-5.041006	1.27	196.6	2014-09-26	13:14:24
1814	50.470133	-5.041003	1.26	172.2	2014-09-26	13:14:25
1815	50.470124	-5.041013	1.24	212	2014-09-26	13:14:26
1816	50.470114	-5.041024	1.32	217.3	2014-09-26	13:14:27
1817	50.470108	-5.041034	1	224.3	2014-09-26	13:14:28
1818	50.4701	-5.041042	1.03	214.7	2014-09-26	13:14:29
1819	50.470089	-5.041045	1.31	188.6	2014-09-26	13:14:30
1820	50.470077	-5.041048	1.3	188.4	2014-09-26	13:14:31
1821	50.470068	-5.041054	1.13	204.1	2014-09-26	13:14:32
1822	50.470058	-5.041059	1.16	197.9	2014-09-26	13:14:33
1823	50.470048	-5.041062	1.1	188.4	2014-09-26	13:14:34
1824	50.47004	-5.04107	1.04	213.3	2014-09-26	13:14:35
1825	50.470035	-5.041083	1.12	236	2014-09-26	13:14:36
1826	50.470029	-5.041094	0.98	232.5	2014-09-26	13:14:37
1827	50.470023	-5.041093	0.65	175.8	2014-09-26	13:14:38
1828	50.470022	-5.041081	0.88	101	2014-09-26	13:14:39
1829	50.470025	-5.041072	0.7	63.2	2014-09-26	13:14:40
1830	50.470026	-5.041069	0.12	52.8	2014-09-26	13:14:42
1831	50.470029	-5.041078	0.71	293.2	2014-09-26	13:14:43
1832	50.470031	-5.041091	0.9	285.7	2014-09-26	13:14:44
1833	50.470032	-5.041102	0.81	283.4	2014-09-26	13:14:45
1834	50.470033	-5.041109	0.51	280.6	2014-09-26	13:14:46
1835	50.470034	-5.041108	0.05	10.7	2014-09-26	13:14:48
1836	50.470038	-5.041098	0.86	63.5	2014-09-26	13:14:49
1837	50.470042	-5.041088	0.82	55.2	2014-09-26	13:14:50
1838	50.470043	-5.041083	0.19	63.6	2014-09-26	13:14:52
1839	50.470042	-5.041089	0.4	255.1	2014-09-26	13:14:53
1840	50.470042	-5.041093	0.31	254.3	2014-09-26	13:14:54
1841	50.470043	-5.041093	0.08	353.2	2014-09-26	13:14:56
1842	50.470047	-5.041074	1.47	71.5	2014-09-26	13:14:57
1843	50.470051	-5.041045	2.04	77.6	2014-09-26	13:14:58
1844	50.470054	-5.041019	1.93	79.7	2014-09-26	13:14:59
1845	50.470056	-5.041006	0.96	75.3	2014-09-26	13:15:00
1846	50.470065	-5.041016	1.24	322.9	2014-09-26	13:15:01
1847	50.47008	-5.041022	1.71	346.5	2014-09-26	13:15:02
1848	50.470095	-5.041018	1.65	8.3	2014-09-26	13:15:03
1849	50.470109	-5.041011	1.65	18.9	2014-09-26	13:15:04
1850	50.470117	-5.041001	1.18	37.1	2014-09-26	13:15:05
1851	50.470122	-5.040988	1.05	57.3	2014-09-26	13:15:06
1852	50.470125	-5.040971	1.24	75.2	2014-09-26	13:15:07
1853	50.470122	-5.040936	2.51	97.7	2014-09-26	13:15:08
1854	50.470113	-5.040873	4.59	103.5	2014-09-26	13:15:09
1855	50.470095	-5.040796	5.84	110.1	2014-09-26	13:15:10
1856	50.47006	-5.040726	6.3	128.3	2014-09-26	13:15:11
1857	50.470015	-5.040666	6.5	139.1	2014-09-26	13:15:12
1858	50.469968	-5.040611	6.55	143.5	2014-09-26	13:15:13
1859	50.46992	-5.040562	6.34	147.2	2014-09-26	13:15:14
1860	50.469883	-5.040521	5.08	144.2	2014-09-26	13:15:15
1861	50.469856	-5.040484	3.95	139.5	2014-09-26	13:15:16
1862	50.469832	-5.040451	3.63	138.8	2014-09-26	13:15:17
1863	50.469807	-5.040417	3.65	139.3	2014-09-26	13:15:18
1864	50.469782	-5.040384	3.64	139.7	2014-09-26	13:15:19
1865	50.46988	-5.04068	1.69	297.4	2014-09-26	13:15:33
1866	50.469886	-5.040686	0.84	328.6	2014-09-26	13:15:34
1867	50.469893	-5.040698	1.14	314.6	2014-09-26	13:15:35
1868	50.469901	-5.040692	0.97	25.1	2014-09-26	13:15:36
1869	50.469908	-5.04069	0.73	10.3	2014-09-26	13:15:37
1870	50.469914	-5.040703	1.16	308.1	2014-09-26	13:15:38
1871	50.469923	-5.040718	1.41	313.6	2014-09-26	13:15:39
1872	50.46993	-5.040734	1.39	305.6	2014-09-26	13:15:40
1873	50.469938	-5.040751	1.47	304.4	2014-09-26	13:15:41
1874	50.469946	-5.040766	1.42	309.6	2014-09-26	13:15:42
1875	50.469952	-5.040781	1.24	302.3	2014-09-26	13:15:43
1876	50.469959	-5.040797	1.36	304.2	2014-09-26	13:15:44
1877	50.469965	-5.040798	0.7	350.7	2014-09-26	13:15:45
1878	50.46997	-5.040789	0.87	51.4	2014-09-26	13:15:46
1879	50.469973	-5.040784	0.49	45.5	2014-09-26	13:15:47
1880	50.469976	-5.040781	0.19	32.5	2014-09-26	13:15:49
1881	50.469977	-5.040783	0.22	307.1	2014-09-26	13:15:50
1882	50.469978	-5.040786	0.26	313.1	2014-09-26	13:15:51
1883	50.46998	-5.040789	0.27	309	2014-09-26	13:15:52
1884	50.469981	-5.040794	0.38	291.6	2014-09-26	13:15:53
1885	50.469982	-5.040799	0.36	288.1	2014-09-26	13:15:54
1886	50.469983	-5.040804	0.38	282.8	2014-09-26	13:15:55
1887	50.469984	-5.040808	0.32	286.8	2014-09-26	13:15:56
1888	50.469994	-5.040821	0.72	323.2	2014-09-26	13:15:58
1889	50.469998	-5.040826	0.59	316.7	2014-09-26	13:15:59
1890	50.469999	-5.040838	0.86	280	2014-09-26	13:16:00
1891	50.470002	-5.040857	1.35	281.5	2014-09-26	13:16:01
1892	50.470008	-5.040875	1.41	297.5	2014-09-26	13:16:02
1893	50.470016	-5.040889	1.4	313	2014-09-26	13:16:03
1894	50.470024	-5.040905	1.48	308.6	2014-09-26	13:16:04
1895	50.47003	-5.040919	1.12	304	2014-09-26	13:16:05
1896	50.470038	-5.040922	0.92	344.3	2014-09-26	13:16:06
1897	50.470045	-5.040922	0.78	2.2	2014-09-26	13:16:07
1898	50.470048	-5.040925	0.34	321.7	2014-09-26	13:16:08
1899	50.470053	-5.040935	0.96	310.5	2014-09-26	13:16:09
1900	50.470059	-5.04095	1.26	303.2	2014-09-26	13:16:10
1901	50.470066	-5.040964	1.21	306.4	2014-09-26	13:16:11
1902	50.470074	-5.040968	0.96	339.3	2014-09-26	13:16:12
1903	50.470081	-5.040968	0.76	4	2014-09-26	13:16:13
1904	50.470085	-5.040964	0.55	32	2014-09-26	13:16:14
1905	50.470089	-5.040962	0.22	12.7	2014-09-26	13:16:16
1906	50.470093	-5.040962	0.51	4.7	2014-09-26	13:16:17
1907	50.4701	-5.040954	0.94	32.8	2014-09-26	13:16:18
1908	50.470109	-5.040944	1.21	38	2014-09-26	13:16:19
1909	50.470115	-5.04093	1.25	54.4	2014-09-26	13:16:20
1910	50.470116	-5.040898	2.26	87.6	2014-09-26	13:16:21
1911	50.470112	-5.040844	3.86	96.8	2014-09-26	13:16:22
1912	50.470106	-5.040775	4.93	98.2	2014-09-26	13:16:23
1913	50.470097	-5.040697	5.62	100.6	2014-09-26	13:16:24
1914	50.470076	-5.040611	6.46	110.4	2014-09-26	13:16:25
1915	50.470041	-5.040538	6.52	126.6	2014-09-26	13:16:26
1916	50.469997	-5.040485	6.16	143	2014-09-26	13:16:27
1917	50.469949	-5.040443	6.11	150.8	2014-09-26	13:16:28
1918	50.469901	-5.040399	6.2	149.7	2014-09-26	13:16:29
1919	50.469853	-5.040354	6.29	149.6	2014-09-26	13:16:30
1920	50.470004	-5.040576	1.44	317	2014-09-26	13:16:46
1921	50.470008	-5.040585	0.39	308.1	2014-09-26	13:16:48
1922	50.470009	-5.040593	0.63	281.1	2014-09-26	13:16:49
1923	50.470014	-5.040618	1.83	287.8	2014-09-26	13:16:50
1924	50.470019	-5.040646	2.03	286	2014-09-26	13:16:51
1925	50.470021	-5.040673	1.97	275.4	2014-09-26	13:16:52
1926	50.470024	-5.040706	2.31	279.3	2014-09-26	13:16:53
1927	50.470031	-5.040738	2.41	286.4	2014-09-26	13:16:54
1928	50.470034	-5.040756	1.29	287.3	2014-09-26	13:16:55
1929	50.470036	-5.04075	0.48	62.4	2014-09-26	13:16:56
1930	50.47004	-5.040747	0.47	23.2	2014-09-26	13:16:57
1931	50.470042	-5.04076	0.95	283.1	2014-09-26	13:16:58
1932	50.470045	-5.040779	1.38	285.2	2014-09-26	13:16:59
1933	50.470047	-5.040804	1.82	275.9	2014-09-26	13:17:00
1934	50.470052	-5.040831	1.95	286.1	2014-09-26	13:17:01
1935	50.470059	-5.040857	1.98	293.9	2014-09-26	13:17:02
1936	50.470069	-5.040867	0.69	326.9	2014-09-26	13:17:04
1937	50.470076	-5.040874	0.95	327.2	2014-09-26	13:17:05
1938	50.470081	-5.040894	1.45	291.4	2014-09-26	13:17:06
1939	50.470085	-5.040917	1.71	284.8	2014-09-26	13:17:07
1940	50.470087	-5.040944	1.93	275	2014-09-26	13:17:08
1941	50.47009	-5.04097	1.9	280.7	2014-09-26	13:17:09
1942	50.470092	-5.040993	1.62	277	2014-09-26	13:17:10
1943	50.470091	-5.040994	0.06	231.4	2014-09-26	13:17:11
1944	50.470092	-5.040989	0.38	74.5	2014-09-26	13:17:12
1945	50.470096	-5.040999	0.85	297.5	2014-09-26	13:17:13
1946	50.470099	-5.041019	1.45	286.1	2014-09-26	13:17:14
1947	50.470104	-5.04104	1.58	288.3	2014-09-26	13:17:15
1948	50.47011	-5.041062	1.71	293.8	2014-09-26	13:17:16
1949	50.470117	-5.04108	1.47	300.9	2014-09-26	13:17:17
1950	50.470123	-5.04109	1	314.7	2014-09-26	13:17:18
1951	50.470128	-5.041091	0.54	353	2014-09-26	13:17:19
1952	50.470132	-5.041088	0.51	24.6	2014-09-26	13:17:20
1953	50.470139	-5.041092	0.41	338.1	2014-09-26	13:17:22
1954	50.470143	-5.0411	0.76	309.6	2014-09-26	13:17:23
1955	50.470145	-5.041108	0.59	292.5	2014-09-26	13:17:24
1956	50.470143	-5.041117	0.69	253.6	2014-09-26	13:17:25
1957	50.470141	-5.041133	1.1	257.3	2014-09-26	13:17:26
1958	50.470141	-5.041147	1.06	271	2014-09-26	13:17:27
1959	50.47014	-5.041155	0.53	256.8	2014-09-26	13:17:28
1960	50.470139	-5.04115	0.37	115.2	2014-09-26	13:17:29
1961	50.470138	-5.041141	0.67	95.6	2014-09-26	13:17:30
1962	50.470141	-5.041136	0.23	50.9	2014-09-26	13:17:32
1963	50.470143	-5.041139	0.34	316.3	2014-09-26	13:17:33
1964	50.470145	-5.041143	0.35	297.3	2014-09-26	13:17:34
1965	50.470146	-5.041147	0.31	295	2014-09-26	13:17:35
1966	50.470147	-5.041151	0.26	292.9	2014-09-26	13:17:36
1967	50.470148	-5.041154	0.26	300.9	2014-09-26	13:17:37
1968	50.47015	-5.041155	0.13	331.8	2014-09-26	13:17:39
1969	50.47015	-5.041153	0.19	78.4	2014-09-26	13:17:40
1970	50.47015	-5.041145	0.59	87.3	2014-09-26	13:17:41
1971	50.470152	-5.041141	0.17	51.9	2014-09-26	13:17:43
1972	50.470153	-5.041142	0.11	322.4	2014-09-26	13:17:44
1973	50.470153	-5.041142	0.04	326.7	2014-09-26	13:17:45
1974	50.470156	-5.041142	0.32	4.3	2014-09-26	13:17:46
1975	50.470164	-5.041141	0.83	5.4	2014-09-26	13:17:47
1976	50.470176	-5.041144	0.72	350.1	2014-09-26	13:17:49
1977	50.470179	-5.041153	0.69	291.4	2014-09-26	13:17:50
1978	50.470174	-5.041151	0.57	164.3	2014-09-26	13:17:51
1979	50.470171	-5.041145	0.27	121.9	2014-09-26	13:17:53
1980	50.470173	-5.041147	0.3	322.8	2014-09-26	13:17:54
1981	50.470173	-5.041148	0.06	270	2014-09-26	13:17:55
1982	50.47018	-5.041147	0.7	5.3	2014-09-26	13:17:56
1983	50.470182	-5.041143	0.42	42.2	2014-09-26	13:17:57
1984	50.47018	-5.041143	0.23	175.5	2014-09-26	13:17:58
1985	50.470181	-5.041138	0.35	85.2	2014-09-26	13:17:59
1986	50.470181	-5.041132	0.44	82.8	2014-09-26	13:18:00
1987	50.470182	-5.041126	0.45	85.3	2014-09-26	13:18:01
1988	50.470181	-5.041118	0.56	92.8	2014-09-26	13:18:02
1989	50.470165	-5.041096	2.37	139.5	2014-09-26	13:18:03
1990	50.470163	-5.041079	1.24	99.1	2014-09-26	13:18:04
1991	50.470169	-5.041055	1.79	69.6	2014-09-26	13:18:05
1992	50.470176	-5.041031	1.84	66.3	2014-09-26	13:18:06
1993	50.470184	-5.041012	1.65	57.5	2014-09-26	13:18:07
1994	50.470193	-5.040991	1.81	54.7	2014-09-26	13:18:08
1995	50.470198	-5.04097	1.58	68.5	2014-09-26	13:18:09
1996	50.470203	-5.040925	3.2	80.9	2014-09-26	13:18:10
1997	50.470209	-5.040849	5.43	82.7	2014-09-26	13:18:11
1998	50.470228	-5.040761	6.6	71.4	2014-09-26	13:18:12
1999	50.470258	-5.040666	7.54	63.4	2014-09-26	13:18:13
[truncated: 5,267 more rows]
