# Supplementary material for: On the Potential of Surfers to Monitor Environmental Indicators in the Coastal Zone
Source: PLoS One. 2015 Jul 8;10(7):e0127706. doi: 10.1371/journal.pone.0127706 (PMC4496071; doi:10.1371/journal.pone.0127706)
Supplement: S1 Data — Contains 85 GPS tracks (comma separated files) used to estimate surfing performance statistics in the manuscript. (ZIP) [file pone.0127706.s001.zip › S1 Data GPS Tracks/20140927_Newquay.csv]

No	Latitude	Longitude	Speed	Course	Date	Time
1	50.420896	-5.096488	0	0	2014-09-27	11:40:17
2	50.420896	-5.096488	0.03	108.6	2014-09-27	11:40:18
3	50.420896	-5.096487	0.03	90	2014-09-27	11:40:19
4	50.420895	-5.096487	0.04	116.2	2014-09-27	11:40:20
5	50.420895	-5.096487	0.03	113.2	2014-09-27	11:40:21
6	50.420895	-5.096486	0.03	135.1	2014-09-27	11:40:22
7	50.420895	-5.096486	0.02	119.5	2014-09-27	11:40:23
8	50.420895	-5.096486	0.01	270	2014-09-27	11:40:24
9	50.420895	-5.096486	0.03	336.6	2014-09-27	11:40:25
10	50.420895	-5.096486	0.01	0	2014-09-27	11:40:26
11	50.420895	-5.096487	0.01	306.4	2014-09-27	11:40:27
12	50.420895	-5.096487	0	0	2014-09-27	11:40:28
13	50.420895	-5.096487	0.05	180	2014-09-27	11:40:29
14	50.420894	-5.096486	0.08	170.8	2014-09-27	11:40:30
15	50.420894	-5.096486	0.06	185.8	2014-09-27	11:40:31
16	50.420893	-5.096486	0.07	175.1	2014-09-27	11:40:32
17	50.420893	-5.096486	0.08	166.6	2014-09-27	11:40:33
18	50.420892	-5.096486	0.03	156.6	2014-09-27	11:40:34
19	50.420892	-5.096486	0.01	90	2014-09-27	11:40:35
20	50.420892	-5.096486	0.01	0	2014-09-27	11:40:36
21	50.420893	-5.096486	0.02	0	2014-09-27	11:40:37
22	50.420893	-5.096485	0.09	58.8	2014-09-27	11:40:38
23	50.420894	-5.096484	0.08	25.4	2014-09-27	11:40:39
24	50.420894	-5.096485	0.06	261.5	2014-09-27	11:40:40
25	50.420893	-5.096486	0.1	258.7	2014-09-27	11:40:41
26	50.420893	-5.096487	0.09	224.8	2014-09-27	11:40:42
27	50.420892	-5.096488	0.06	203.4	2014-09-27	11:40:43
28	50.420892	-5.096488	0.06	180	2014-09-27	11:40:44
29	50.420891	-5.096488	0.06	173.6	2014-09-27	11:40:45
30	50.420891	-5.096487	0.03	147.5	2014-09-27	11:40:46
31	50.420891	-5.096486	0.06	107.6	2014-09-27	11:40:47
32	50.420891	-5.096486	0.03	106.6	2014-09-27	11:40:48
33	50.42089	-5.096486	0.08	170.8	2014-09-27	11:40:49
34	50.42089	-5.096485	0.06	138.7	2014-09-27	11:40:50
35	50.42089	-5.096484	0.11	94.8	2014-09-27	11:40:51
36	50.42089	-5.096482	0.14	82.1	2014-09-27	11:40:52
37	50.42089	-5.09648	0.15	86.7	2014-09-27	11:40:53
38	50.42089	-5.096478	0.11	90	2014-09-27	11:40:54
39	50.42089	-5.096477	0.08	46.6	2014-09-27	11:40:55
40	50.420891	-5.096477	0.1	10.2	2014-09-27	11:40:56
41	50.420892	-5.096478	0.11	335.3	2014-09-27	11:40:57
42	50.420893	-5.096478	0.09	336.6	2014-09-27	11:40:58
43	50.420894	-5.096478	0.08	351.3	2014-09-27	11:40:59
44	50.420894	-5.096479	0.05	345.5	2014-09-27	11:41:00
45	50.420894	-5.096479	0.07	295	2014-09-27	11:41:01
46	50.420895	-5.096481	0.11	308.4	2014-09-27	11:41:02
47	50.420895	-5.096481	0.06	331.8	2014-09-27	11:41:03
48	50.420896	-5.096482	0.12	315.3	2014-09-27	11:41:04
49	50.420897	-5.096483	0.13	323	2014-09-27	11:41:05
50	50.420898	-5.096484	0.17	334.6	2014-09-27	11:41:06
51	50.420899	-5.096485	0.08	297.1	2014-09-27	11:41:07
52	50.420899	-5.096486	0.06	308.5	2014-09-27	11:41:08
53	50.4209	-5.096486	0.08	356.1	2014-09-27	11:41:09
54	50.4209	-5.096486	0.04	342.3	2014-09-27	11:41:10
55	50.420901	-5.096487	0.1	330.4	2014-09-27	11:41:11
56	50.420903	-5.096487	0.11	3.2	2014-09-27	11:41:13
57	50.420904	-5.096487	0.1	349.3	2014-09-27	11:41:14
58	50.420904	-5.096487	0.05	352.2	2014-09-27	11:41:15
59	50.420905	-5.096486	0.09	29.3	2014-09-27	11:41:16
60	50.420906	-5.096487	0.16	355.6	2014-09-27	11:41:17
61	50.420907	-5.096486	0.13	12.8	2014-09-27	11:41:18
62	50.420909	-5.096487	0.18	345	2014-09-27	11:41:19
63	50.420911	-5.096487	0.18	350.4	2014-09-27	11:41:20
64	50.420913	-5.096487	0.23	0	2014-09-27	11:41:21
65	50.420914	-5.096488	0.14	331.7	2014-09-27	11:41:22
66	50.420914	-5.096489	0.08	338.2	2014-09-27	11:41:23
67	50.420915	-5.096489	0.08	346.6	2014-09-27	11:41:24
68	50.420916	-5.09649	0.08	332.9	2014-09-27	11:41:26
69	50.420922	-5.096492	0.6	342.9	2014-09-27	11:41:27
70	50.420921	-5.096497	0.16	261.7	2014-09-27	11:41:29
71	50.420921	-5.096496	0.08	83.1	2014-09-27	11:41:30
72	50.420922	-5.096495	0.03	55.7	2014-09-27	11:41:32
73	50.420922	-5.096495	0.03	43.1	2014-09-27	11:41:33
74	50.420922	-5.096495	0.06	12.2	2014-09-27	11:41:34
75	50.420922	-5.096498	0.11	267.6	2014-09-27	11:41:36
76	50.420922	-5.096498	0.03	309	2014-09-27	11:41:37
77	50.420925	-5.096499	0.14	345.6	2014-09-27	11:41:39
78	50.420926	-5.096499	0.11	9	2014-09-27	11:41:40
79	50.420927	-5.096499	0.16	340.4	2014-09-27	11:41:41
80	50.420928	-5.0965	0.14	350.2	2014-09-27	11:41:42
81	50.420929	-5.096499	0.09	42.7	2014-09-27	11:41:43
82	50.420929	-5.096499	0.03	23.4	2014-09-27	11:41:44
83	50.42093	-5.096497	0.13	53.5	2014-09-27	11:41:45
84	50.420927	-5.096494	0.42	146.8	2014-09-27	11:41:46
85	50.420922	-5.096493	0.51	168.6	2014-09-27	11:41:47
86	50.420918	-5.09649	0.52	158	2014-09-27	11:41:48
87	50.420918	-5.096489	0.04	75.2	2014-09-27	11:41:50
88	50.420918	-5.096486	0.21	90	2014-09-27	11:41:51
89	50.420924	-5.096484	0.71	9.1	2014-09-27	11:41:52
90	50.420932	-5.096487	0.83	348.8	2014-09-27	11:41:53
91	50.420936	-5.096488	0.23	349.5	2014-09-27	11:41:55
92	50.420936	-5.096487	0.08	90	2014-09-27	11:41:56
93	50.420936	-5.096486	0.05	79.5	2014-09-27	11:41:57
94	50.420936	-5.096485	0.06	72.4	2014-09-27	11:41:58
95	50.420936	-5.096484	0.06	109.6	2014-09-27	11:41:59
96	50.420936	-5.096484	0.04	78	2014-09-27	11:42:00
97	50.420936	-5.096483	0.03	71.4	2014-09-27	11:42:01
98	50.420936	-5.096483	0.04	118.1	2014-09-27	11:42:02
99	50.420936	-5.096482	0.04	103.5	2014-09-27	11:42:03
100	50.420936	-5.096481	0.07	64.1	2014-09-27	11:42:04
101	50.420936	-5.096481	0.06	109.6	2014-09-27	11:42:05
102	50.420936	-5.09648	0.03	69.2	2014-09-27	11:42:06
103	50.420936	-5.09648	0.05	127.6	2014-09-27	11:42:07
104	50.420935	-5.096479	0.07	115	2014-09-27	11:42:08
105	50.420935	-5.096479	0.05	153.4	2014-09-27	11:42:09
106	50.420935	-5.096479	0.01	180	2014-09-27	11:42:10
107	50.420935	-5.096478	0.03	32.5	2014-09-27	11:42:11
108	50.420935	-5.096478	0.03	23.4	2014-09-27	11:42:12
109	50.420935	-5.096478	0.02	180	2014-09-27	11:42:13
110	50.420934	-5.096479	0.13	210.4	2014-09-27	11:42:14
111	50.420933	-5.096479	0.09	157.3	2014-09-27	11:42:15
112	50.420933	-5.096477	0.07	104.8	2014-09-27	11:42:16
113	50.420933	-5.096477	0.09	144.5	2014-09-27	11:42:17
114	50.420932	-5.096475	0.18	118.4	2014-09-27	11:42:18
115	50.420932	-5.096471	0.23	99.3	2014-09-27	11:42:19
116	50.420931	-5.096468	0.21	102.7	2014-09-27	11:42:20
117	50.420931	-5.096462	0.22	86.2	2014-09-27	11:42:22
118	50.420932	-5.09646	0.12	81.4	2014-09-27	11:42:23
119	50.420928	-5.096472	0.95	243.2	2014-09-27	11:42:24
120	50.420927	-5.096472	0.08	176.2	2014-09-27	11:42:25
121	50.420927	-5.096464	0.6	93.5	2014-09-27	11:42:26
122	50.420924	-5.096462	0.3	146.7	2014-09-27	11:42:27
123	50.420919	-5.096463	0.63	190.9	2014-09-27	11:42:28
124	50.420916	-5.096469	0.25	233.6	2014-09-27	11:42:30
125	50.420915	-5.096468	0.1	144.8	2014-09-27	11:42:31
126	50.420915	-5.096465	0.25	105.4	2014-09-27	11:42:32
127	50.420915	-5.096464	0.04	102.2	2014-09-27	11:42:33
128	50.420914	-5.096488	1.72	268.4	2014-09-27	11:42:34
129	50.420913	-5.096515	1.86	267.4	2014-09-27	11:42:35
130	50.420913	-5.096537	1.55	267.9	2014-09-27	11:42:36
131	50.420911	-5.096554	1.29	258.8	2014-09-27	11:42:37
132	50.420913	-5.096568	1.04	286.1	2014-09-27	11:42:38
133	50.420919	-5.096579	1	312.8	2014-09-27	11:42:39
134	50.42093	-5.096591	1.46	322.4	2014-09-27	11:42:40
135	50.420945	-5.096598	1.78	345.1	2014-09-27	11:42:41
136	50.420963	-5.096608	2.14	340.7	2014-09-27	11:42:42
137	50.42098	-5.096623	2.14	329.8	2014-09-27	11:42:43
138	50.420994	-5.096631	1.71	339.5	2014-09-27	11:42:44
139	50.421007	-5.09664	1.54	337.6	2014-09-27	11:42:45
140	50.421017	-5.096647	1.26	335.5	2014-09-27	11:42:46
141	50.421029	-5.096656	1.44	334.9	2014-09-27	11:42:47
142	50.421039	-5.096669	1.46	320.2	2014-09-27	11:42:48
143	50.421046	-5.096684	1.31	307.4	2014-09-27	11:42:49
144	50.421051	-5.096698	1.13	297	2014-09-27	11:42:50
145	50.421055	-5.096713	1.15	291.8	2014-09-27	11:42:51
146	50.421057	-5.096726	0.94	286.1	2014-09-27	11:42:52
147	50.421059	-5.096742	1.17	280.1	2014-09-27	11:42:53
148	50.421063	-5.096759	1.26	288.5	2014-09-27	11:42:54
149	50.421065	-5.096778	1.38	282.5	2014-09-27	11:42:55
150	50.421067	-5.096795	1.25	277.7	2014-09-27	11:42:56
151	50.421072	-5.096805	0.9	310.7	2014-09-27	11:42:57
152	50.421078	-5.096817	1.08	304	2014-09-27	11:42:58
153	50.421085	-5.09683	1.19	313.6	2014-09-27	11:42:59
154	50.421095	-5.09684	1.31	324	2014-09-27	11:43:00
155	50.421102	-5.096853	1.26	313.7	2014-09-27	11:43:01
156	50.421105	-5.096871	1.27	283.9	2014-09-27	11:43:02
157	50.421102	-5.096896	1.8	259.3	2014-09-27	11:43:03
158	50.421096	-5.096919	1.79	249.3	2014-09-27	11:43:04
159	50.421085	-5.096944	2.13	233.9	2014-09-27	11:43:05
160	50.421074	-5.096966	2.04	232.9	2014-09-27	11:43:06
161	50.421063	-5.096987	1.9	231	2014-09-27	11:43:07
162	50.421053	-5.097009	1.89	233.7	2014-09-27	11:43:08
163	50.421043	-5.097029	1.8	232	2014-09-27	11:43:09
164	50.421034	-5.09705	1.82	234.3	2014-09-27	11:43:10
165	50.421025	-5.097071	1.83	235.8	2014-09-27	11:43:11
166	50.421018	-5.097103	2.36	252.5	2014-09-27	11:43:12
167	50.421013	-5.097137	2.51	257.5	2014-09-27	11:43:13
168	50.421002	-5.097161	2.12	232.6	2014-09-27	11:43:14
169	50.420994	-5.097191	2.28	247.9	2014-09-27	11:43:15
170	50.420982	-5.097213	2.08	228.9	2014-09-27	11:43:16
171	50.420969	-5.097229	1.85	217.5	2014-09-27	11:43:17
172	50.420954	-5.097245	1.96	216.8	2014-09-27	11:43:18
173	50.420945	-5.097271	2.11	241.1	2014-09-27	11:43:19
174	50.420935	-5.097294	2	235.6	2014-09-27	11:43:20
175	50.420925	-5.097318	2.03	235.5	2014-09-27	11:43:21
176	50.42092	-5.097351	2.4	256	2014-09-27	11:43:22
177	50.420911	-5.097378	2.12	243.9	2014-09-27	11:43:23
178	50.420901	-5.09741	2.57	243.7	2014-09-27	11:43:24
179	50.420919	-5.097489	5.94	289.5	2014-09-27	11:43:25
180	50.420944	-5.097554	5.4	301.4	2014-09-27	11:43:26
181	50.420942	-5.097582	2.03	264.2	2014-09-27	11:43:27
182	50.420935	-5.097597	1.33	229.8	2014-09-27	11:43:28
183	50.420926	-5.097606	1.19	213	2014-09-27	11:43:29
184	50.420914	-5.097613	1.38	202.9	2014-09-27	11:43:30
185	50.420899	-5.09762	1.75	196	2014-09-27	11:43:31
186	50.420887	-5.097624	1.4	189.5	2014-09-27	11:43:32
187	50.420875	-5.097624	1.37	181	2014-09-27	11:43:33
188	50.420861	-5.097623	1.46	178.1	2014-09-27	11:43:34
189	50.420848	-5.097622	1.49	177.2	2014-09-27	11:43:35
190	50.42083	-5.097626	2.07	187.1	2014-09-27	11:43:36
191	50.420811	-5.097631	2.16	189.4	2014-09-27	11:43:37
192	50.420793	-5.097636	2.04	190.1	2014-09-27	11:43:38
193	50.420773	-5.097641	2.19	189.9	2014-09-27	11:43:39
194	50.420755	-5.097644	2.01	186.4	2014-09-27	11:43:40
195	50.420739	-5.097646	1.86	184	2014-09-27	11:43:41
196	50.420726	-5.09765	1.39	190.4	2014-09-27	11:43:42
197	50.420719	-5.097657	0.96	213.4	2014-09-27	11:43:43
198	50.420711	-5.097666	1.14	213.5	2014-09-27	11:43:44
199	50.420707	-5.097675	0.74	237.9	2014-09-27	11:43:45
200	50.420705	-5.097689	1.03	256.9	2014-09-27	11:43:46
201	50.420704	-5.097703	1.03	265.8	2014-09-27	11:43:47
202	50.420682	-5.097718	2.65	203.2	2014-09-27	11:43:48
203	50.420673	-5.097734	1.52	227.4	2014-09-27	11:43:49
204	50.420674	-5.097749	1.1	274.9	2014-09-27	11:43:50
205	50.420681	-5.097758	0.94	321	2014-09-27	11:43:51
206	50.420691	-5.097769	1.38	325.6	2014-09-27	11:43:52
207	50.420701	-5.097778	1.33	331.2	2014-09-27	11:43:53
208	50.420708	-5.097786	0.96	322.8	2014-09-27	11:43:54
209	50.420718	-5.097794	1.26	331.3	2014-09-27	11:43:55
210	50.420731	-5.097801	1.55	343.5	2014-09-27	11:43:56
211	50.420746	-5.097808	1.71	342.1	2014-09-27	11:43:57
212	50.42076	-5.097815	1.6	342.7	2014-09-27	11:43:58
213	50.420774	-5.09782	1.61	347.2	2014-09-27	11:43:59
214	50.420788	-5.097827	1.7	341.5	2014-09-27	11:44:00
215	50.420803	-5.097831	1.67	351.2	2014-09-27	11:44:01
216	50.420815	-5.097834	1.31	351.7	2014-09-27	11:44:02
217	50.420828	-5.097837	1.5	350.7	2014-09-27	11:44:03
218	50.420841	-5.097841	1.46	348.9	2014-09-27	11:44:04
219	50.420855	-5.097845	1.57	350.2	2014-09-27	11:44:05
220	50.420867	-5.097849	1.41	347.9	2014-09-27	11:44:06
221	50.42088	-5.097854	1.41	346.4	2014-09-27	11:44:07
222	50.420893	-5.097858	1.51	347.5	2014-09-27	11:44:08
223	50.420906	-5.097863	1.48	347	2014-09-27	11:44:09
224	50.420919	-5.097866	1.52	350.8	2014-09-27	11:44:10
225	50.420932	-5.097869	1.43	352.1	2014-09-27	11:44:11
226	50.420944	-5.097874	1.42	346.9	2014-09-27	11:44:12
227	50.420958	-5.097877	1.52	351	2014-09-27	11:44:13
228	50.420972	-5.097878	1.56	357	2014-09-27	11:44:14
229	50.420986	-5.097877	1.6	2.3	2014-09-27	11:44:15
230	50.421	-5.097877	1.55	0.9	2014-09-27	11:44:16
231	50.421013	-5.097875	1.44	4.7	2014-09-27	11:44:17
232	50.421028	-5.097872	1.65	7.5	2014-09-27	11:44:18
233	50.421037	-5.097867	1.07	21.2	2014-09-27	11:44:19
234	50.421035	-5.097865	0.22	144.8	2014-09-27	11:44:20
235	50.42103	-5.097869	0.61	208.7	2014-09-27	11:44:21
236	50.421028	-5.097873	0.39	218.4	2014-09-27	11:44:22
237	50.421025	-5.097877	0.42	227	2014-09-27	11:44:23
238	50.421024	-5.097882	0.38	246.8	2014-09-27	11:44:24
239	50.421022	-5.097887	0.39	243.2	2014-09-27	11:44:25
240	50.421025	-5.097889	0.17	338.5	2014-09-27	11:44:27
241	50.421027	-5.097893	0.21	311.7	2014-09-27	11:44:29
242	50.42103	-5.097896	0.36	326.7	2014-09-27	11:44:30
243	50.42103	-5.097897	0.07	292.9	2014-09-27	11:44:31
244	50.421033	-5.097898	0.33	347.4	2014-09-27	11:44:32
245	50.421036	-5.097899	0.3	341.8	2014-09-27	11:44:33
246	50.421038	-5.0979	0.28	347.6	2014-09-27	11:44:34
247	50.421038	-5.0979	0.03	251.4	2014-09-27	11:44:35
248	50.421039	-5.097901	0.08	305.6	2014-09-27	11:44:36
249	50.421039	-5.097903	0.09	287.9	2014-09-27	11:44:37
250	50.421039	-5.097904	0.07	270	2014-09-27	11:44:38
251	50.421039	-5.097905	0.08	289.8	2014-09-27	11:44:39
252	50.421042	-5.09792	1.15	288.5	2014-09-27	11:44:40
253	50.421047	-5.097937	1.31	292.2	2014-09-27	11:44:41
254	50.421053	-5.097952	1.26	301.8	2014-09-27	11:44:42
255	50.42106	-5.097964	1.17	314.8	2014-09-27	11:44:43
256	50.421066	-5.097974	0.99	312.8	2014-09-27	11:44:44
257	50.421072	-5.097982	0.83	318.8	2014-09-27	11:44:45
258	50.421077	-5.09799	0.43	314.4	2014-09-27	11:44:47
259	50.421078	-5.098001	0.77	278.4	2014-09-27	11:44:48
260	50.421079	-5.098009	0.58	283	2014-09-27	11:44:49
261	50.421083	-5.098019	0.8	296.5	2014-09-27	11:44:50
262	50.421088	-5.098032	1.09	301	2014-09-27	11:44:51
263	50.421091	-5.098046	1.07	292.5	2014-09-27	11:44:52
264	50.421098	-5.098059	1.14	309.7	2014-09-27	11:44:53
265	50.421107	-5.09807	1.25	321.3	2014-09-27	11:44:54
266	50.421117	-5.098082	1.45	321.7	2014-09-27	11:44:55
267	50.421127	-5.098093	1.38	327.5	2014-09-27	11:44:56
268	50.421137	-5.098102	1.23	327	2014-09-27	11:44:57
269	50.421145	-5.098114	1.26	317.6	2014-09-27	11:44:58
270	50.421152	-5.098127	1.16	310.1	2014-09-27	11:44:59
271	50.421157	-5.098139	1.06	304.1	2014-09-27	11:45:00
272	50.421161	-5.09815	0.91	300.8	2014-09-27	11:45:01
273	50.421167	-5.09816	0.9	313	2014-09-27	11:45:02
274	50.421174	-5.098174	1.34	309.2	2014-09-27	11:45:03
275	50.421183	-5.098188	1.41	314.6	2014-09-27	11:45:04
276	50.421192	-5.0982	1.28	321.7	2014-09-27	11:45:05
277	50.421201	-5.098213	1.32	313.2	2014-09-27	11:45:06
278	50.421207	-5.098226	1.2	308.5	2014-09-27	11:45:07
279	50.421212	-5.098236	0.89	308.1	2014-09-27	11:45:08
280	50.421215	-5.098249	0.97	288.6	2014-09-27	11:45:09
281	50.421219	-5.098262	1	298.4	2014-09-27	11:45:10
282	50.421225	-5.098272	1.02	312.7	2014-09-27	11:45:11
283	50.421232	-5.098284	1.13	312.8	2014-09-27	11:45:12
284	50.421241	-5.098294	1.22	323.3	2014-09-27	11:45:13
285	50.421248	-5.098304	1.04	320	2014-09-27	11:45:14
286	50.421253	-5.098312	0.78	309.2	2014-09-27	11:45:15
287	50.421257	-5.09832	0.68	309	2014-09-27	11:45:16
288	50.421264	-5.098328	1.01	324.6	2014-09-27	11:45:17
289	50.421272	-5.098338	1.15	321	2014-09-27	11:45:18
290	50.421276	-5.098351	1.05	295.2	2014-09-27	11:45:19
291	50.421279	-5.098368	1.23	284.5	2014-09-27	11:45:20
292	50.421282	-5.098383	1.11	289.7	2014-09-27	11:45:21
293	50.421283	-5.098399	1.11	273.8	2014-09-27	11:45:22
294	50.421284	-5.098416	1.25	276.4	2014-09-27	11:45:23
295	50.421289	-5.098429	1.1	303.5	2014-09-27	11:45:24
296	50.421299	-5.098436	1.12	334.7	2014-09-27	11:45:25
297	50.421307	-5.098441	0.98	339.9	2014-09-27	11:45:26
298	50.421313	-5.098444	0.69	336.2	2014-09-27	11:45:27
299	50.421316	-5.098451	0.59	313.2	2014-09-27	11:45:28
300	50.421321	-5.098457	0.7	315	2014-09-27	11:45:29
301	50.421324	-5.098465	0.64	308.8	2014-09-27	11:45:30
302	50.421328	-5.098469	0.56	323.9	2014-09-27	11:45:31
303	50.421334	-5.098471	0.66	349.5	2014-09-27	11:45:32
304	50.421338	-5.098474	0.51	332.5	2014-09-27	11:45:33
305	50.421342	-5.098481	0.63	306.5	2014-09-27	11:45:34
306	50.421348	-5.098491	0.94	315.1	2014-09-27	11:45:35
307	50.421356	-5.098494	1.01	347.5	2014-09-27	11:45:36
308	50.421366	-5.098501	1.2	334.7	2014-09-27	11:45:37
309	50.421376	-5.098513	1.42	321.4	2014-09-27	11:45:38
310	50.421386	-5.09853	1.58	311.7	2014-09-27	11:45:39
311	50.421394	-5.098549	1.62	305.9	2014-09-27	11:45:40
312	50.421401	-5.098569	1.68	298.9	2014-09-27	11:45:41
313	50.421409	-5.098591	1.75	300.2	2014-09-27	11:45:42
314	50.42142	-5.098609	1.74	311.3	2014-09-27	11:45:43
315	50.421431	-5.098627	1.77	313.6	2014-09-27	11:45:44
316	50.42144	-5.098643	1.58	313.6	2014-09-27	11:45:45
317	50.421447	-5.098661	1.5	301.1	2014-09-27	11:45:46
318	50.421454	-5.098679	1.43	302.4	2014-09-27	11:45:47
319	50.42146	-5.098696	1.37	297.5	2014-09-27	11:45:48
320	50.421463	-5.098713	1.28	286.9	2014-09-27	11:45:49
321	50.421465	-5.098728	1.1	280.8	2014-09-27	11:45:50
322	50.421467	-5.098744	1.15	277.9	2014-09-27	11:45:51
323	50.421465	-5.098768	1.69	262.4	2014-09-27	11:45:52
324	50.421466	-5.098789	1.52	275.3	2014-09-27	11:45:53
325	50.421471	-5.098808	1.44	294.8	2014-09-27	11:45:54
326	50.421479	-5.098824	1.44	305.7	2014-09-27	11:45:55
327	50.421487	-5.098841	1.53	307.7	2014-09-27	11:45:56
328	50.421494	-5.09886	1.54	301.8	2014-09-27	11:45:57
329	50.421501	-5.098878	1.5	297.7	2014-09-27	11:45:58
330	50.421506	-5.098896	1.36	293.4	2014-09-27	11:45:59
331	50.421509	-5.098915	1.39	286.8	2014-09-27	11:46:00
332	50.421514	-5.098932	1.32	291.5	2014-09-27	11:46:01
333	50.421519	-5.098949	1.38	298.8	2014-09-27	11:46:02
334	50.421525	-5.098968	1.49	296.3	2014-09-27	11:46:03
335	50.421532	-5.098985	1.42	299.1	2014-09-27	11:46:04
336	50.421534	-5.099003	1.28	280.5	2014-09-27	11:46:05
337	50.421533	-5.099024	1.46	267.1	2014-09-27	11:46:06
338	50.421532	-5.099045	1.51	265.8	2014-09-27	11:46:07
339	50.421534	-5.099064	1.34	279.6	2014-09-27	11:46:08
340	50.421537	-5.099081	1.29	284.6	2014-09-27	11:46:09
341	50.421541	-5.099098	1.25	290.1	2014-09-27	11:46:10
342	50.421534	-5.099125	2.11	247.4	2014-09-27	11:46:11
343	50.421519	-5.099156	1.38	233.1	2014-09-27	11:46:13
344	50.421518	-5.099158	0.19	234	2014-09-27	11:46:14
345	50.421517	-5.09916	0.09	251.5	2014-09-27	11:46:15
346	50.421517	-5.099161	0.09	238.8	2014-09-27	11:46:16
347	50.421517	-5.099161	0.05	219	2014-09-27	11:46:17
348	50.421516	-5.099162	0.07	219.9	2014-09-27	11:46:18
349	50.421515	-5.099163	0.14	232.1	2014-09-27	11:46:19
350	50.421514	-5.099165	0.2	229.9	2014-09-27	11:46:20
351	50.421513	-5.099167	0.13	221.8	2014-09-27	11:46:21
352	50.421513	-5.099168	0.15	226.1	2014-09-27	11:46:22
353	50.421512	-5.09917	0.17	229.4	2014-09-27	11:46:23
354	50.421511	-5.099172	0.14	236.5	2014-09-27	11:46:24
355	50.42151	-5.099173	0.11	226	2014-09-27	11:46:25
356	50.42151	-5.099174	0.08	250.2	2014-09-27	11:46:26
357	50.421509	-5.099175	0.12	236.9	2014-09-27	11:46:27
358	50.421509	-5.099176	0.07	225.9	2014-09-27	11:46:28
359	50.421508	-5.099177	0.08	223.7	2014-09-27	11:46:29
360	50.421508	-5.099178	0.1	229.7	2014-09-27	11:46:30
361	50.421508	-5.099178	0.03	249.2	2014-09-27	11:46:31
362	50.421508	-5.099178	0.02	16.7	2014-09-27	11:46:32
363	50.421508	-5.099178	0	0	2014-09-27	11:46:33
364	50.421508	-5.099178	0.01	90	2014-09-27	11:46:34
365	50.421508	-5.099178	0.04	220.1	2014-09-27	11:46:35
366	50.421507	-5.099179	0.05	223.7	2014-09-27	11:46:36
367	50.421507	-5.099179	0.02	210.9	2014-09-27	11:46:37
368	50.421505	-5.099184	0.45	229.5	2014-09-27	11:46:38
369	50.421501	-5.09919	0.6	233.7	2014-09-27	11:46:39
370	50.421499	-5.099194	0.19	221.4	2014-09-27	11:46:41
371	50.421498	-5.099195	0.17	215.9	2014-09-27	11:46:42
372	50.421495	-5.099195	0.12	174.1	2014-09-27	11:46:44
373	50.421496	-5.099196	0.04	302.4	2014-09-27	11:46:45
374	50.421495	-5.099197	0.09	231.6	2014-09-27	11:46:46
375	50.421495	-5.099193	0.13	97.8	2014-09-27	11:46:48
376	50.421495	-5.099193	0.01	90	2014-09-27	11:46:49
377	50.421495	-5.099193	0.05	280.6	2014-09-27	11:46:50
378	50.421498	-5.099198	0.43	316.1	2014-09-27	11:46:51
379	50.421497	-5.099198	0.06	252.4	2014-09-27	11:46:52
380	50.421501	-5.099204	0.58	316.1	2014-09-27	11:46:53
381	50.421505	-5.099214	0.81	303.7	2014-09-27	11:46:54
382	50.421512	-5.099225	1.12	313.8	2014-09-27	11:46:55
383	50.421519	-5.099242	1.43	302.7	2014-09-27	11:46:56
384	50.421527	-5.099256	1.33	309.2	2014-09-27	11:46:57
385	50.421534	-5.099272	1.39	308.3	2014-09-27	11:46:58
386	50.421544	-5.099285	1.44	318.9	2014-09-27	11:46:59
387	50.421554	-5.099296	1.37	327.1	2014-09-27	11:47:00
388	50.421562	-5.099305	1.11	322.8	2014-09-27	11:47:01
389	50.421569	-5.099314	0.95	316.5	2014-09-27	11:47:02
390	50.421573	-5.099323	0.78	306.5	2014-09-27	11:47:03
391	50.421578	-5.099333	0.87	307.7	2014-09-27	11:47:04
392	50.42158	-5.099343	0.8	291.9	2014-09-27	11:47:05
393	50.421584	-5.099369	1.89	283.4	2014-09-27	11:47:06
394	50.421592	-5.0994	2.34	291.8	2014-09-27	11:47:07
395	50.421595	-5.099424	1.74	282.7	2014-09-27	11:47:08
396	50.421596	-5.099439	1.1	271	2014-09-27	11:47:09
397	50.421596	-5.099447	0.54	275.9	2014-09-27	11:47:10
398	50.421597	-5.09946	0.89	273	2014-09-27	11:47:11
399	50.4216	-5.099473	1.04	291	2014-09-27	11:47:12
400	50.421603	-5.099485	0.9	296.5	2014-09-27	11:47:13
401	50.421606	-5.099491	0.51	303.5	2014-09-27	11:47:14
402	50.421607	-5.099491	0.12	339.9	2014-09-27	11:47:15
403	50.421609	-5.09949	0.29	21.6	2014-09-27	11:47:16
404	50.42161	-5.099491	0.1	297.6	2014-09-27	11:47:17
405	50.421613	-5.099498	0.65	308.4	2014-09-27	11:47:18
406	50.421616	-5.099505	0.28	300.6	2014-09-27	11:47:20
407	50.421619	-5.099532	1.99	281.1	2014-09-27	11:47:21
408	50.421622	-5.099558	1.84	280.5	2014-09-27	11:47:22
409	50.421627	-5.099579	1.61	286.9	2014-09-27	11:47:23
410	50.421631	-5.0996	1.52	287.6	2014-09-27	11:47:24
411	50.421633	-5.099613	0.95	289	2014-09-27	11:47:25
412	50.421634	-5.099615	0.19	293.4	2014-09-27	11:47:26
413	50.421641	-5.099625	1.07	318	2014-09-27	11:47:27
414	50.421649	-5.099636	1.13	317.3	2014-09-27	11:47:28
415	50.421655	-5.099648	1.1	307.8	2014-09-27	11:47:29
416	50.421659	-5.099658	0.85	304.7	2014-09-27	11:47:30
417	50.421662	-5.099667	0.75	295.1	2014-09-27	11:47:31
418	50.421662	-5.099677	0.7	273	2014-09-27	11:47:32
419	50.421663	-5.099686	0.65	273.3	2014-09-27	11:47:33
420	50.421666	-5.099696	0.73	296.7	2014-09-27	11:47:34
421	50.42167	-5.099706	0.92	303.3	2014-09-27	11:47:35
422	50.421676	-5.099719	1.06	305.3	2014-09-27	11:47:36
423	50.421679	-5.099731	0.94	293.4	2014-09-27	11:47:37
424	50.421683	-5.099741	0.81	299	2014-09-27	11:47:38
425	50.421686	-5.099753	0.92	295.1	2014-09-27	11:47:39
426	50.421688	-5.099762	0.7	288.6	2014-09-27	11:47:40
427	50.421688	-5.099772	0.69	267.7	2014-09-27	11:47:41
428	50.42169	-5.099783	0.87	284.9	2014-09-27	11:47:42
429	50.421694	-5.099792	0.71	306.1	2014-09-27	11:47:43
430	50.421696	-5.099802	0.76	293	2014-09-27	11:47:44
431	50.421698	-5.099811	0.68	289.9	2014-09-27	11:47:45
432	50.4217	-5.099822	0.82	286.6	2014-09-27	11:47:46
433	50.421704	-5.099833	0.91	295.4	2014-09-27	11:47:47
434	50.421707	-5.099842	0.72	298.7	2014-09-27	11:47:48
435	50.421708	-5.099842	0.04	13.4	2014-09-27	11:47:50
436	50.421708	-5.099842	0.02	296.7	2014-09-27	11:47:51
437	50.421708	-5.099843	0.05	309.2	2014-09-27	11:47:52
438	50.42171	-5.099851	0.63	290.8	2014-09-27	11:47:53
439	50.421712	-5.099861	0.72	286.4	2014-09-27	11:47:54
440	50.421716	-5.099874	1.06	294.3	2014-09-27	11:47:55
441	50.421725	-5.099911	2.78	291	2014-09-27	11:47:56
442	50.421735	-5.099947	2.78	295	2014-09-27	11:47:57
443	50.421739	-5.099965	1.34	287.8	2014-09-27	11:47:58
444	50.421744	-5.099977	1.02	302	2014-09-27	11:47:59
445	50.421748	-5.099991	1.09	296	2014-09-27	11:48:00
446	50.421755	-5.100008	1.44	300.3	2014-09-27	11:48:01
447	50.421762	-5.100027	1.52	299.8	2014-09-27	11:48:02
448	50.421768	-5.100049	1.71	294.6	2014-09-27	11:48:03
449	50.421776	-5.100073	1.95	295.8	2014-09-27	11:48:04
450	50.421783	-5.1001	2.07	295	2014-09-27	11:48:05
451	50.42179	-5.10011	1.04	317.2	2014-09-27	11:48:06
452	50.421794	-5.100109	0.2	6.7	2014-09-27	11:48:08
453	50.421798	-5.100121	0.95	295.1	2014-09-27	11:48:09
454	50.421805	-5.100138	1.4	303.9	2014-09-27	11:48:10
455	50.42181	-5.100159	1.62	292	2014-09-27	11:48:11
456	50.421815	-5.100181	1.67	288.9	2014-09-27	11:48:12
457	50.421821	-5.100207	1.97	291.9	2014-09-27	11:48:13
458	50.421831	-5.100236	2.29	296.4	2014-09-27	11:48:14
459	50.421839	-5.100267	2.4	293.6	2014-09-27	11:48:15
460	50.421845	-5.100287	1.58	294.1	2014-09-27	11:48:16
461	50.421847	-5.100293	0.48	294	2014-09-27	11:48:17
462	50.421847	-5.100301	0.54	271.9	2014-09-27	11:48:18
463	50.421849	-5.100314	0.98	282.7	2014-09-27	11:48:19
464	50.421853	-5.100334	1.46	287.9	2014-09-27	11:48:20
465	50.421858	-5.100356	1.68	289.1	2014-09-27	11:48:21
466	50.421864	-5.100381	1.86	291.2	2014-09-27	11:48:22
467	50.421872	-5.100408	2.14	294.5	2014-09-27	11:48:23
468	50.421881	-5.100437	2.31	295.6	2014-09-27	11:48:24
469	50.421891	-5.100458	1.81	307.9	2014-09-27	11:48:25
470	50.421897	-5.100462	0.79	337.4	2014-09-27	11:48:26
471	50.421897	-5.100461	0.05	100.6	2014-09-27	11:48:27
472	50.421898	-5.10046	0.09	52.2	2014-09-27	11:48:28
473	50.421903	-5.100467	0.78	321.2	2014-09-27	11:48:29
474	50.421911	-5.10048	1.26	314.6	2014-09-27	11:48:30
475	50.421917	-5.100493	1.14	302	2014-09-27	11:48:31
476	50.421921	-5.100509	1.16	292.2	2014-09-27	11:48:32
477	50.421924	-5.100526	1.28	289.2	2014-09-27	11:48:33
478	50.421929	-5.100549	1.77	288.4	2014-09-27	11:48:34
479	50.421933	-5.100575	1.87	283.6	2014-09-27	11:48:35
480	50.421939	-5.100602	2.01	287.8	2014-09-27	11:48:36
481	50.421946	-5.10063	2.17	291.7	2014-09-27	11:48:37
482	50.421954	-5.100656	2.05	295.9	2014-09-27	11:48:38
483	50.421963	-5.10068	1.95	300.1	2014-09-27	11:48:39
484	50.421959	-5.100563	2.08	92.8	2014-09-27	11:48:43
485	50.421959	-5.10055	0.87	91.2	2014-09-27	11:48:44
486	50.421962	-5.100552	0.37	346	2014-09-27	11:48:45
487	50.421964	-5.100563	0.79	281.6	2014-09-27	11:48:46
488	50.421967	-5.100578	1.14	287.2	2014-09-27	11:48:47
489	50.421977	-5.100586	1.23	332.2	2014-09-27	11:48:48
490	50.421984	-5.100568	1.53	57.7	2014-09-27	11:48:49
491	50.421981	-5.100553	0.56	109.4	2014-09-27	11:48:51
492	50.421983	-5.100562	0.68	290	2014-09-27	11:48:52
493	50.421989	-5.100575	1.18	305.3	2014-09-27	11:48:53
494	50.421997	-5.100596	1.7	301.7	2014-09-27	11:48:54
495	50.422006	-5.100621	2.03	299.5	2014-09-27	11:48:55
496	50.422015	-5.100647	2.1	297.6	2014-09-27	11:48:56
497	50.42202	-5.100675	2.05	287.2	2014-09-27	11:48:57
498	50.422026	-5.100695	1.54	293.9	2014-09-27	11:48:58
499	50.422031	-5.100701	0.81	322.6	2014-09-27	11:48:59
500	50.422038	-5.100706	0.77	333.1	2014-09-27	11:49:00
501	50.422044	-5.100711	0.78	334.5	2014-09-27	11:49:01
502	50.42205	-5.100712	0.64	357.3	2014-09-27	11:49:02
503	50.422041	-5.100672	1.49	109.4	2014-09-27	11:49:04
504	50.42203	-5.100657	1.62	139.5	2014-09-27	11:49:05
505	50.422024	-5.100652	0.79	150.4	2014-09-27	11:49:06
506	50.422019	-5.100654	0.5	202.2	2014-09-27	11:49:07
507	50.422015	-5.100665	0.93	236.4	2014-09-27	11:49:08
508	50.422012	-5.100687	1.61	258.3	2014-09-27	11:49:09
509	50.422014	-5.100714	1.89	275.9	2014-09-27	11:49:10
510	50.422019	-5.10074	1.94	289.1	2014-09-27	11:49:11
511	50.422024	-5.100757	1.33	293.1	2014-09-27	11:49:12
512	50.422026	-5.100766	0.69	286.5	2014-09-27	11:49:13
513	50.42203	-5.100774	0.71	314	2014-09-27	11:49:14
514	50.422035	-5.100781	0.77	320.8	2014-09-27	11:49:15
515	50.422044	-5.100799	1.59	304.7	2014-09-27	11:49:16
516	50.422052	-5.100824	1.96	296.9	2014-09-27	11:49:17
517	50.422058	-5.10085	2.04	291.7	2014-09-27	11:49:18
518	50.422064	-5.10088	2.18	286.4	2014-09-27	11:49:19
519	50.42207	-5.10091	2.25	288.4	2014-09-27	11:49:20
520	50.42208	-5.100918	1.28	331.8	2014-09-27	11:49:21
521	50.422082	-5.100908	0.77	76.7	2014-09-27	11:49:22
522	50.422081	-5.100909	0.14	210.3	2014-09-27	11:49:23
523	50.422083	-5.10092	0.83	286.9	2014-09-27	11:49:24
524	50.422084	-5.100933	0.94	275.7	2014-09-27	11:49:25
525	50.422085	-5.10095	1.18	278.2	2014-09-27	11:49:26
526	50.422088	-5.100971	1.55	281.5	2014-09-27	11:49:27
527	50.422089	-5.100996	1.74	271.5	2014-09-27	11:49:28
528	50.422089	-5.101022	1.85	270.6	2014-09-27	11:49:29
529	50.422092	-5.10104	1.33	287.1	2014-09-27	11:49:30
530	50.422096	-5.101045	0.59	318.2	2014-09-27	11:49:31
531	50.422099	-5.101058	0.94	292.1	2014-09-27	11:49:32
532	50.422102	-5.10108	1.62	281	2014-09-27	11:49:33
533	50.422104	-5.101104	1.72	277.8	2014-09-27	11:49:34
534	50.422106	-5.101129	1.78	276.3	2014-09-27	11:49:35
535	50.422106	-5.101149	1.45	271.1	2014-09-27	11:49:36
536	50.422102	-5.101164	1.13	242.5	2014-09-27	11:49:37
537	50.422097	-5.10118	1.28	247.2	2014-09-27	11:49:38
538	50.422094	-5.101203	1.67	257.8	2014-09-27	11:49:39
539	50.422095	-5.101228	1.72	272.8	2014-09-27	11:49:40
540	50.422097	-5.101243	1.1	284.8	2014-09-27	11:49:41
541	50.422097	-5.101249	0.49	270	2014-09-27	11:49:42
542	50.422098	-5.101261	0.85	273.8	2014-09-27	11:49:43
543	50.422099	-5.101282	1.47	277.3	2014-09-27	11:49:44
544	50.422102	-5.101307	1.76	277.6	2014-09-27	11:49:45
545	50.422104	-5.101333	1.88	279.2	2014-09-27	11:49:46
546	50.422105	-5.101353	1.43	272.2	2014-09-27	11:49:47
547	50.422102	-5.101357	0.42	219.2	2014-09-27	11:49:48
548	50.422098	-5.101356	0.38	170.9	2014-09-27	11:49:49
549	50.422096	-5.101361	0.47	238.7	2014-09-27	11:49:50
550	50.422097	-5.101375	1	275.9	2014-09-27	11:49:51
551	50.422098	-5.101395	1.4	275.4	2014-09-27	11:49:52
552	50.4221	-5.101415	1.44	278.6	2014-09-27	11:49:53
553	50.422105	-5.101438	1.7	289.6	2014-09-27	11:49:54
554	50.422107	-5.101456	1.29	277.9	2014-09-27	11:49:55
555	50.422104	-5.101464	0.68	235.6	2014-09-27	11:49:56
556	50.4221	-5.101472	0.72	238.6	2014-09-27	11:49:57
557	50.422101	-5.101487	1.01	273.2	2014-09-27	11:49:58
558	50.4221	-5.101496	0.7	265.5	2014-09-27	11:49:59
559	50.422097	-5.101504	0.65	234.8	2014-09-27	11:50:00
560	50.422094	-5.101517	1	250.4	2014-09-27	11:50:01
561	50.42209	-5.101535	1.35	250.7	2014-09-27	11:50:02
562	50.422085	-5.101556	1.55	251	2014-09-27	11:50:03
563	50.422084	-5.10157	1.04	262.8	2014-09-27	11:50:04
564	50.422085	-5.10158	0.67	278.7	2014-09-27	11:50:05
565	50.422085	-5.101589	0.62	270.8	2014-09-27	11:50:06
566	50.422082	-5.101589	0.37	184.6	2014-09-27	11:50:07
567	50.422075	-5.101579	1.02	135.8	2014-09-27	11:50:08
568	50.422072	-5.101574	0.27	136.7	2014-09-27	11:50:10
569	50.422068	-5.101588	1.09	245.9	2014-09-27	11:50:11
570	50.422061	-5.101605	1.41	240.7	2014-09-27	11:50:12
571	50.422054	-5.101626	1.68	239.5	2014-09-27	11:50:13
572	50.42205	-5.101643	1.3	250.7	2014-09-27	11:50:14
573	50.422049	-5.101655	0.88	260.9	2014-09-27	11:50:15
574	50.422044	-5.101663	0.77	226.1	2014-09-27	11:50:16
575	50.422038	-5.101665	0.72	192	2014-09-27	11:50:17
576	50.422029	-5.101661	0.97	164.3	2014-09-27	11:50:18
577	50.422021	-5.101649	1.3	136.6	2014-09-27	11:50:19
578	50.422015	-5.101619	2.19	107.9	2014-09-27	11:50:20
579	50.422013	-5.101585	2.43	94	2014-09-27	11:50:21
580	50.422013	-5.101582	0.25	85.7	2014-09-27	11:50:22
581	50.422012	-5.101603	1.56	262.8	2014-09-27	11:50:23
582	50.422008	-5.101626	1.68	255.5	2014-09-27	11:50:24
583	50.422003	-5.101647	1.59	248.3	2014-09-27	11:50:25
584	50.421994	-5.101669	1.84	237.8	2014-09-27	11:50:26
585	50.421983	-5.101687	1.72	226.1	2014-09-27	11:50:27
586	50.421972	-5.101696	1.46	208.5	2014-09-27	11:50:28
587	50.421961	-5.1017	1.25	193.2	2014-09-27	11:50:29
588	50.421949	-5.101694	1.35	159.7	2014-09-27	11:50:30
589	50.421934	-5.101671	2.31	135.7	2014-09-27	11:50:31
590	50.42192	-5.101635	3.03	122.4	2014-09-27	11:50:32
591	50.421912	-5.101603	2.48	111.2	2014-09-27	11:50:33
592	50.421906	-5.101578	1.87	111.1	2014-09-27	11:50:34
593	50.4219	-5.101564	1.17	122.9	2014-09-27	11:50:35
594	50.421899	-5.101569	0.37	241.4	2014-09-27	11:50:36
595	50.421895	-5.101576	0.67	233.2	2014-09-27	11:50:37
596	50.421892	-5.101586	0.75	244.1	2014-09-27	11:50:38
597	50.421889	-5.101595	0.72	243.7	2014-09-27	11:50:39
598	50.421887	-5.101606	0.79	254.2	2014-09-27	11:50:40
599	50.421886	-5.101618	0.91	264.7	2014-09-27	11:50:41
600	50.421885	-5.101634	1.11	263.7	2014-09-27	11:50:42
601	50.421884	-5.101645	0.82	262.2	2014-09-27	11:50:43
602	50.421884	-5.101646	0.04	270	2014-09-27	11:50:44
603	50.42188	-5.101632	1.11	117.5	2014-09-27	11:50:45
604	50.421874	-5.101621	1.04	130.2	2014-09-27	11:50:46
605	50.421868	-5.101609	1.01	126.9	2014-09-27	11:50:47
606	50.421868	-5.101609	0.03	168.5	2014-09-27	11:50:48
607	50.421881	-5.101617	1.56	339.4	2014-09-27	11:50:49
608	50.421893	-5.101622	1.41	346.1	2014-09-27	11:50:50
609	50.421895	-5.101627	0.38	291.5	2014-09-27	11:50:51
610	50.421894	-5.101634	0.54	258	2014-09-27	11:50:52
611	50.4219	-5.101639	0.78	332.3	2014-09-27	11:50:53
612	50.421906	-5.101632	0.81	37.4	2014-09-27	11:50:54
613	50.421905	-5.101622	0.75	99.4	2014-09-27	11:50:55
614	50.421905	-5.101601	1.46	86.7	2014-09-27	11:50:56
615	50.421903	-5.10156	2.92	95.1	2014-09-27	11:50:57
616	50.421897	-5.101492	4.9	98.2	2014-09-27	11:50:58
617	50.421895	-5.101408	5.94	91.8	2014-09-27	11:50:59
618	50.421897	-5.101312	6.85	88	2014-09-27	11:51:00
619	50.421906	-5.101215	6.98	81.5	2014-09-27	11:51:01
620	50.421918	-5.101117	7	79.5	2014-09-27	11:51:02
621	50.421936	-5.101029	6.64	71.7	2014-09-27	11:51:03
622	50.421961	-5.100951	6.15	63.1	2014-09-27	11:51:04
623	50.421977	-5.100867	6.19	73.8	2014-09-27	11:51:05
624	50.421997	-5.10079	5.9	68.2	2014-09-27	11:51:06
625	50.422025	-5.100725	5.59	56.1	2014-09-27	11:51:07
626	50.422054	-5.10066	5.66	54.3	2014-09-27	11:51:08
627	50.422086	-5.100598	5.62	51.8	2014-09-27	11:51:09
628	50.422116	-5.100545	5.05	47.5	2014-09-27	11:51:10
629	50.422145	-5.100513	3.95	35.6	2014-09-27	11:51:11
630	50.422169	-5.100504	2.7	14	2014-09-27	11:51:12
631	50.422184	-5.100514	1.82	335.6	2014-09-27	11:51:13
632	50.422193	-5.100533	1.7	308.4	2014-09-27	11:51:14
633	50.422197	-5.100556	1.74	285.9	2014-09-27	11:51:15
634	50.422198	-5.100585	1.99	272.7	2014-09-27	11:51:16
635	50.422198	-5.100613	2.03	270.3	2014-09-27	11:51:17
636	50.422198	-5.10064	1.87	268.8	2014-09-27	11:51:18
637	50.422196	-5.100659	1.41	262.4	2014-09-27	11:51:19
638	50.422192	-5.100667	0.72	228.7	2014-09-27	11:51:20
639	50.422186	-5.100673	0.8	215.7	2014-09-27	11:51:21
640	50.422181	-5.100691	1.41	244.6	2014-09-27	11:51:22
641	50.422175	-5.100715	1.74	249.7	2014-09-27	11:51:23
642	50.422167	-5.100735	1.7	238.2	2014-09-27	11:51:24
643	50.422156	-5.100752	1.69	224.1	2014-09-27	11:51:25
644	50.422147	-5.100766	1.43	224.1	2014-09-27	11:51:26
645	50.42214	-5.100782	1.38	238.2	2014-09-27	11:51:27
646	50.422134	-5.100804	1.72	243.9	2014-09-27	11:51:28
647	50.422128	-5.100825	1.64	248.3	2014-09-27	11:51:29
648	50.422123	-5.100842	1.3	245.8	2014-09-27	11:51:30
649	50.422118	-5.100857	1.22	238.1	2014-09-27	11:51:31
650	50.422112	-5.100875	1.44	245	2014-09-27	11:51:32
651	50.422107	-5.100896	1.61	250.7	2014-09-27	11:51:33
652	50.422102	-5.100917	1.59	249.8	2014-09-27	11:51:34
653	50.422095	-5.100934	1.46	234.3	2014-09-27	11:51:35
654	50.422084	-5.100948	1.52	220.5	2014-09-27	11:51:36
655	50.422077	-5.100967	1.63	237.4	2014-09-27	11:51:37
656	50.422072	-5.100992	1.86	252.5	2014-09-27	11:51:38
657	50.422066	-5.101014	1.65	249.5	2014-09-27	11:51:39
658	50.422059	-5.101025	1.11	225.3	2014-09-27	11:51:40
659	50.422053	-5.101035	1	224.7	2014-09-27	11:51:41
660	50.422049	-5.10105	1.13	246.1	2014-09-27	11:51:42
661	50.422046	-5.101067	1.25	256.2	2014-09-27	11:51:43
662	50.422045	-5.101087	1.46	264.9	2014-09-27	11:51:44
663	50.422046	-5.10111	1.63	272.6	2014-09-27	11:51:45
664	50.422046	-5.101136	1.82	270	2014-09-27	11:51:46
665	50.422047	-5.101164	1.97	275.4	2014-09-27	11:51:47
666	50.422054	-5.101187	1.84	293.9	2014-09-27	11:51:48
667	50.422054	-5.101194	0.5	264.7	2014-09-27	11:51:49
668	50.42205	-5.101198	0.45	215.6	2014-09-27	11:51:50
669	50.422051	-5.101211	0.95	277.3	2014-09-27	11:51:51
670	50.422054	-5.101224	0.92	288.4	2014-09-27	11:51:52
671	50.422053	-5.10123	0.44	262.5	2014-09-27	11:51:53
672	50.422051	-5.101237	0.58	246.5	2014-09-27	11:51:54
673	50.422048	-5.101245	0.63	238.9	2014-09-27	11:51:55
674	50.422045	-5.10125	0.55	225	2014-09-27	11:51:56
675	50.422041	-5.101255	0.52	214.2	2014-09-27	11:51:57
676	50.422037	-5.101258	0.51	206.2	2014-09-27	11:51:58
677	50.42204	-5.101253	0.42	48.3	2014-09-27	11:51:59
678	50.42204	-5.101239	1	84.6	2014-09-27	11:52:00
679	50.42204	-5.101243	0.3	255.2	2014-09-27	11:52:01
680	50.422045	-5.101264	1.62	292	2014-09-27	11:52:02
681	50.42205	-5.10129	1.89	288.4	2014-09-27	11:52:03
682	50.422055	-5.101315	1.82	284.8	2014-09-27	11:52:04
683	50.422055	-5.101342	1.93	271.9	2014-09-27	11:52:05
684	50.422055	-5.101366	1.74	267.5	2014-09-27	11:52:06
685	50.422054	-5.10139	1.67	269.4	2014-09-27	11:52:07
686	50.422052	-5.101405	1.13	259.1	2014-09-27	11:52:08
687	50.422046	-5.101412	0.82	214.6	2014-09-27	11:52:09
688	50.422043	-5.101422	0.81	241.8	2014-09-27	11:52:10
689	50.422043	-5.101435	0.92	271.2	2014-09-27	11:52:11
690	50.422049	-5.101452	1.36	298.7	2014-09-27	11:52:12
691	50.422059	-5.101469	1.65	312.6	2014-09-27	11:52:13
692	50.422071	-5.101487	1.86	317.5	2014-09-27	11:52:14
693	50.422085	-5.1015	1.78	328.5	2014-09-27	11:52:15
694	50.422099	-5.101507	1.63	342.6	2014-09-27	11:52:16
695	50.422111	-5.101502	1.38	15.2	2014-09-27	11:52:17
696	50.422117	-5.101491	1.02	50	2014-09-27	11:52:18
697	50.422119	-5.101483	0.63	65.7	2014-09-27	11:52:19
698	50.422118	-5.101487	0.37	249.6	2014-09-27	11:52:20
699	50.422116	-5.101507	1.44	259.9	2014-09-27	11:52:21
700	50.422111	-5.10153	1.66	252	2014-09-27	11:52:22
701	50.422102	-5.101553	1.97	238.8	2014-09-27	11:52:23
702	50.422091	-5.101574	1.92	230.5	2014-09-27	11:52:24
703	50.422082	-5.101592	1.63	229.3	2014-09-27	11:52:25
704	50.422071	-5.101603	1.45	212.5	2014-09-27	11:52:26
705	50.422056	-5.101605	1.69	185.7	2014-09-27	11:52:27
706	50.422033	-5.101603	2.56	177.5	2014-09-27	11:52:28
707	50.422015	-5.101596	2.01	165.2	2014-09-27	11:52:29
708	50.422011	-5.101586	0.84	119.3	2014-09-27	11:52:30
709	50.422013	-5.101578	0.63	69.9	2014-09-27	11:52:31
710	50.422015	-5.101573	0.19	64.2	2014-09-27	11:52:33
711	50.422016	-5.101576	0.29	303.2	2014-09-27	11:52:34
712	50.422018	-5.101579	0.23	312.4	2014-09-27	11:52:35
713	50.422022	-5.10158	0.54	347.2	2014-09-27	11:52:36
714	50.422028	-5.101583	0.63	340.3	2014-09-27	11:52:37
715	50.422034	-5.101584	0.69	353.6	2014-09-27	11:52:38
716	50.422035	-5.101584	0.15	16.6	2014-09-27	11:52:39
717	50.422041	-5.101569	1.23	59.9	2014-09-27	11:52:40
718	50.422046	-5.101555	1.12	58.8	2014-09-27	11:52:41
719	50.422056	-5.101551	1.16	15.4	2014-09-27	11:52:42
720	50.422066	-5.101547	1.12	14.8	2014-09-27	11:52:43
721	50.422077	-5.101544	1.24	9.9	2014-09-27	11:52:44
722	50.422087	-5.101545	1.2	355.1	2014-09-27	11:52:45
723	50.422098	-5.101549	1.2	348	2014-09-27	11:52:46
724	50.42211	-5.101552	1.35	349.1	2014-09-27	11:52:47
725	50.422123	-5.101555	1.43	352.8	2014-09-27	11:52:48
726	50.422135	-5.101559	1.42	349.9	2014-09-27	11:52:49
727	50.422147	-5.101562	1.31	347.7	2014-09-27	11:52:50
728	50.422156	-5.101561	1.01	7.1	2014-09-27	11:52:51
729	50.422158	-5.101548	0.9	75	2014-09-27	11:52:52
730	50.42215	-5.101534	1.34	128.3	2014-09-27	11:52:53
731	50.422142	-5.101528	1.01	157.2	2014-09-27	11:52:54
732	50.422139	-5.101531	0.39	208.8	2014-09-27	11:52:55
733	50.422139	-5.101535	0.3	268.3	2014-09-27	11:52:56
734	50.422139	-5.101535	0.04	26.7	2014-09-27	11:52:57
735	50.422142	-5.10154	0.45	308.2	2014-09-27	11:52:58
736	50.422146	-5.101542	0.24	337.6	2014-09-27	11:53:00
737	50.42215	-5.10154	0.48	21	2014-09-27	11:53:01
738	50.422151	-5.101539	0.08	14.8	2014-09-27	11:53:03
739	50.422151	-5.10154	0.07	305.1	2014-09-27	11:53:04
740	50.422151	-5.10154	0.04	219	2014-09-27	11:53:05
741	50.422152	-5.101541	0.11	322.1	2014-09-27	11:53:06
742	50.42216	-5.101539	0.87	10.2	2014-09-27	11:53:07
743	50.422171	-5.101539	1.32	1.6	2014-09-27	11:53:08
744	50.422185	-5.101537	1.46	4.9	2014-09-27	11:53:09
745	50.422197	-5.101534	1.42	8.4	2014-09-27	11:53:10
746	50.42221	-5.101531	1.45	8	2014-09-27	11:53:11
747	50.422221	-5.101524	1.33	21.6	2014-09-27	11:53:12
748	50.422229	-5.101517	1.07	30.9	2014-09-27	11:53:13
749	50.422236	-5.101511	0.86	29.5	2014-09-27	11:53:14
750	50.422242	-5.101509	0.7	8.8	2014-09-27	11:53:15
751	50.422247	-5.101511	0.56	343.2	2014-09-27	11:53:16
752	50.422251	-5.101513	0.49	346.7	2014-09-27	11:53:17
753	50.422258	-5.101513	0.73	359.1	2014-09-27	11:53:18
754	50.422267	-5.101514	1.02	356.6	2014-09-27	11:53:19
755	50.422277	-5.101513	1.09	5.4	2014-09-27	11:53:20
756	50.422287	-5.101511	1.16	5.8	2014-09-27	11:53:21
757	50.422299	-5.101508	1.38	7.4	2014-09-27	11:53:22
758	50.422311	-5.101497	1.58	30.9	2014-09-27	11:53:23
759	50.422321	-5.101477	1.76	54.6	2014-09-27	11:53:24
760	50.422323	-5.101461	1.13	73.7	2014-09-27	11:53:25
761	50.422323	-5.10146	0.13	138.2	2014-09-27	11:53:26
762	50.422323	-5.101461	0.01	296.7	2014-09-27	11:53:28
763	50.422323	-5.10146	0.08	8.7	2014-09-27	11:53:29
764	50.42232	-5.101447	1.02	111.5	2014-09-27	11:53:30
765	50.422314	-5.101433	1.16	123.2	2014-09-27	11:53:31
766	50.422308	-5.101417	1.35	123.5	2014-09-27	11:53:32
767	50.4223	-5.101401	1.43	124	2014-09-27	11:53:33
768	50.422293	-5.101379	1.74	117.1	2014-09-27	11:53:34
769	50.422283	-5.101342	2.87	112.8	2014-09-27	11:53:35
770	50.422269	-5.101285	4.31	111.3	2014-09-27	11:53:36
771	50.422253	-5.101217	5.16	110.6	2014-09-27	11:53:37
772	50.422243	-5.10114	5.58	101.6	2014-09-27	11:53:38
773	50.422244	-5.10106	5.63	88.7	2014-09-27	11:53:39
774	50.422248	-5.100986	5.29	85.7	2014-09-27	11:53:40
775	50.422248	-5.10091	5.37	89.8	2014-09-27	11:53:41
776	50.422247	-5.10083	5.67	90.9	2014-09-27	11:53:42
777	50.42225	-5.100747	5.92	87	2014-09-27	11:53:43
778	50.422257	-5.100659	6.31	82.7	2014-09-27	11:53:44
779	50.422275	-5.10058	5.92	70.7	2014-09-27	11:53:45
780	50.422301	-5.100533	4.41	48.5	2014-09-27	11:53:46
781	50.422323	-5.100512	2.87	32.3	2014-09-27	11:53:47
782	50.422335	-5.100508	1.47	11.9	2014-09-27	11:53:48
783	50.422348	-5.100515	1.46	338.5	2014-09-27	11:53:49
784	50.422361	-5.100523	1.54	339	2014-09-27	11:53:50
785	50.422372	-5.100532	1.41	333.4	2014-09-27	11:53:51
786	50.422383	-5.100548	1.66	316.2	2014-09-27	11:53:52
787	50.422393	-5.100567	1.8	311.5	2014-09-27	11:53:53
788	50.422403	-5.100582	1.53	314.6	2014-09-27	11:53:54
789	50.422411	-5.100591	1.08	325.4	2014-09-27	11:53:55
790	50.422411	-5.100591	0.02	214.1	2014-09-27	11:53:56
791	50.422411	-5.100593	0.15	292.1	2014-09-27	11:53:57
792	50.42242	-5.100617	1.91	298.9	2014-09-27	11:53:58
793	50.422428	-5.100644	2.2	296.2	2014-09-27	11:53:59
794	50.422439	-5.10067	2.19	304.6	2014-09-27	11:54:00
795	50.422451	-5.100693	2.08	309.3	2014-09-27	11:54:01
796	50.422457	-5.100699	0.81	323.9	2014-09-27	11:54:02
797	50.422456	-5.100702	0.24	241.6	2014-09-27	11:54:03
798	50.422459	-5.100719	1.21	282.9	2014-09-27	11:54:04
799	50.422465	-5.100739	1.57	296.9	2014-09-27	11:54:05
800	50.422469	-5.10076	1.59	286	2014-09-27	11:54:06
801	50.422471	-5.100784	1.69	277	2014-09-27	11:54:07
802	50.422474	-5.100807	1.68	283.5	2014-09-27	11:54:08
803	50.422476	-5.100828	1.55	279	2014-09-27	11:54:09
804	50.422475	-5.100844	1.12	261.4	2014-09-27	11:54:10
805	50.422467	-5.100846	0.88	189	2014-09-27	11:54:11
806	50.422459	-5.100851	1.02	201.8	2014-09-27	11:54:12
807	50.422454	-5.100871	1.54	248.7	2014-09-27	11:54:13
808	50.422449	-5.100892	1.52	249.2	2014-09-27	11:54:14
809	50.422444	-5.100912	1.55	248.1	2014-09-27	11:54:15
810	50.422439	-5.100933	1.59	251.9	2014-09-27	11:54:16
811	50.422431	-5.100948	1.4	227.7	2014-09-27	11:54:17
812	50.422418	-5.10095	1.39	186.4	2014-09-27	11:54:18
813	50.422405	-5.100953	1.51	188.2	2014-09-27	11:54:19
814	50.422394	-5.100964	1.48	213.1	2014-09-27	11:54:20
815	50.422385	-5.100979	1.43	227.9	2014-09-27	11:54:21
816	50.422378	-5.100993	1.27	230.2	2014-09-27	11:54:22
817	50.42237	-5.101002	1.1	217.7	2014-09-27	11:54:23
818	50.422362	-5.101012	1.13	218.9	2014-09-27	11:54:24
819	50.422354	-5.101024	1.16	222.8	2014-09-27	11:54:25
820	50.422346	-5.101033	1.13	216	2014-09-27	11:54:26
821	50.422339	-5.101046	1.27	228.7	2014-09-27	11:54:27
822	50.422333	-5.101065	1.5	244.5	2014-09-27	11:54:28
823	50.422322	-5.101078	1.51	217.1	2014-09-27	11:54:29
824	50.422305	-5.101072	1.99	166.6	2014-09-27	11:54:30
825	50.422288	-5.101069	1.86	173.6	2014-09-27	11:54:31
826	50.42228	-5.101076	1.02	208.6	2014-09-27	11:54:32
827	50.42228	-5.101076	0.03	348.9	2014-09-27	11:54:33
828	50.42228	-5.101076	0.02	342.3	2014-09-27	11:54:34
829	50.422282	-5.101078	0.2	317.5	2014-09-27	11:54:35
830	50.422283	-5.101079	0.16	314.7	2014-09-27	11:54:36
831	50.422285	-5.101087	0.59	289.5	2014-09-27	11:54:37
832	50.422287	-5.101095	0.63	295.4	2014-09-27	11:54:38
833	50.42229	-5.101101	0.55	313.9	2014-09-27	11:54:39
834	50.422291	-5.101101	0.12	342	2014-09-27	11:54:40
835	50.422288	-5.101089	0.97	110.9	2014-09-27	11:54:41
836	50.422279	-5.101068	1.78	125.5	2014-09-27	11:54:42
837	50.422272	-5.101064	0.86	159.7	2014-09-27	11:54:43
838	50.422271	-5.101076	0.86	264.4	2014-09-27	11:54:44
839	50.422271	-5.101093	1.21	269.5	2014-09-27	11:54:45
840	50.422271	-5.101116	1.61	271.7	2014-09-27	11:54:46
841	50.422274	-5.10114	1.72	279.7	2014-09-27	11:54:47
842	50.422277	-5.101165	1.84	279.3	2014-09-27	11:54:48
843	50.42228	-5.101193	1.98	280.4	2014-09-27	11:54:49
844	50.422281	-5.10122	1.92	272.8	2014-09-27	11:54:50
845	50.422279	-5.101243	1.67	262	2014-09-27	11:54:51
846	50.422271	-5.10125	1.04	210.3	2014-09-27	11:54:52
847	50.42226	-5.101257	1.22	203.8	2014-09-27	11:54:53
848	50.422253	-5.101276	1.55	237.7	2014-09-27	11:54:54
849	50.422248	-5.101295	1.51	247.1	2014-09-27	11:54:55
850	50.422245	-5.101307	0.9	248.9	2014-09-27	11:54:56
851	50.422242	-5.101314	0.54	234.2	2014-09-27	11:54:57
852	50.42224	-5.101322	0.64	250.3	2014-09-27	11:54:58
853	50.422239	-5.101332	0.72	261.1	2014-09-27	11:54:59
854	50.422237	-5.101337	0.4	242.3	2014-09-27	11:55:00
855	50.422237	-5.101336	0.11	94.8	2014-09-27	11:55:01
856	50.422233	-5.101324	0.99	120.5	2014-09-27	11:55:02
857	50.422227	-5.101303	1.59	113.5	2014-09-27	11:55:03
858	50.422216	-5.101257	3.5	110.9	2014-09-27	11:55:04
859	50.422198	-5.101184	5.54	110.5	2014-09-27	11:55:05
860	50.422175	-5.101091	7.08	111.3	2014-09-27	11:55:06
861	50.422152	-5.10098	8.28	107.8	2014-09-27	11:55:07
862	50.422155	-5.10088	7.07	88	2014-09-27	11:55:08
863	50.422166	-5.100794	6.23	78.7	2014-09-27	11:55:09
864	50.42217	-5.1007	6.66	85.8	2014-09-27	11:55:10
865	50.422183	-5.100602	7.07	78.5	2014-09-27	11:55:11
866	50.422196	-5.100501	7.37	78.5	2014-09-27	11:55:12
867	50.422216	-5.100416	6.38	69.6	2014-09-27	11:55:13
868	50.422244	-5.100366	4.74	48.8	2014-09-27	11:55:14
869	50.422266	-5.100342	3	34.8	2014-09-27	11:55:15
870	50.422283	-5.100337	1.87	11.2	2014-09-27	11:55:16
871	50.422299	-5.100344	1.86	342.9	2014-09-27	11:55:17
872	50.422313	-5.100361	2	325.1	2014-09-27	11:55:18
873	50.422326	-5.100381	2.02	315	2014-09-27	11:55:19
874	50.422337	-5.100403	2	306.7	2014-09-27	11:55:20
875	50.422346	-5.10043	2.11	297.6	2014-09-27	11:55:21
876	50.422353	-5.100463	2.49	288.3	2014-09-27	11:55:22
877	50.422362	-5.100485	1.88	305.2	2014-09-27	11:55:23
878	50.422371	-5.100494	1.17	324.3	2014-09-27	11:55:24
879	50.422379	-5.100503	1.08	323.8	2014-09-27	11:55:25
880	50.422387	-5.100512	1.08	327.2	2014-09-27	11:55:26
881	50.42238	-5.100439	0.75	98.1	2014-09-27	11:55:33
882	50.422366	-5.100449	1.8	204.3	2014-09-27	11:55:34
883	50.422351	-5.100467	2.02	219.1	2014-09-27	11:55:35
884	50.422348	-5.100478	0.89	241.9	2014-09-27	11:55:36
885	50.422343	-5.10049	1.04	236.1	2014-09-27	11:55:37
886	50.422338	-5.100503	1.03	238.4	2014-09-27	11:55:38
887	50.422333	-5.100515	1	240.3	2014-09-27	11:55:39
888	50.422307	-5.100468	1.11	130.9	2014-09-27	11:55:43
889	50.422307	-5.100448	1.41	92.7	2014-09-27	11:55:44
890	50.422309	-5.100448	0.32	356.8	2014-09-27	11:55:45
891	50.422316	-5.100456	0.95	320.9	2014-09-27	11:55:46
892	50.422326	-5.100472	1.59	314.6	2014-09-27	11:55:47
893	50.422335	-5.100491	1.62	307.2	2014-09-27	11:55:48
894	50.422344	-5.100507	1.53	309.2	2014-09-27	11:55:49
895	50.422352	-5.100521	1.38	314.1	2014-09-27	11:55:50
896	50.422359	-5.100519	0.77	13.9	2014-09-27	11:55:51
897	50.422359	-5.100495	1.72	91.6	2014-09-27	11:55:52
898	50.422352	-5.100477	1.46	120.3	2014-09-27	11:55:53
899	50.422348	-5.100471	0.61	136.1	2014-09-27	11:55:54
900	50.422349	-5.100473	0.2	301.6	2014-09-27	11:55:55
901	50.422354	-5.100482	0.9	312.6	2014-09-27	11:55:56
902	50.422362	-5.100489	0.97	333.1	2014-09-27	11:55:57
903	50.422366	-5.100493	0.53	320.4	2014-09-27	11:55:58
904	50.422364	-5.100494	0.15	193.4	2014-09-27	11:55:59
905	50.422365	-5.100502	0.59	277.2	2014-09-27	11:56:00
906	50.422367	-5.100518	1.14	280.4	2014-09-27	11:56:01
907	50.422371	-5.100538	1.46	287.5	2014-09-27	11:56:02
908	50.422376	-5.100557	1.47	290.4	2014-09-27	11:56:03
909	50.422378	-5.100574	1.21	281.5	2014-09-27	11:56:04
910	50.422377	-5.100592	1.27	265.8	2014-09-27	11:56:05
911	50.422376	-5.10061	1.31	266.3	2014-09-27	11:56:06
912	50.422375	-5.100614	0.34	238.2	2014-09-27	11:56:07
913	50.422372	-5.100616	0.31	198.7	2014-09-27	11:56:08
914	50.42237	-5.10063	1.02	257.4	2014-09-27	11:56:09
915	50.422371	-5.10065	1.42	274.1	2014-09-27	11:56:10
916	50.422376	-5.100671	1.63	292.6	2014-09-27	11:56:11
917	50.422382	-5.100693	1.68	292.2	2014-09-27	11:56:12
918	50.422384	-5.100716	1.65	278.1	2014-09-27	11:56:13
919	50.422386	-5.100739	1.69	277.6	2014-09-27	11:56:14
920	50.422392	-5.100761	1.64	292.7	2014-09-27	11:56:15
921	50.422397	-5.100771	0.93	310.9	2014-09-27	11:56:16
922	50.422397	-5.10077	0.08	111.2	2014-09-27	11:56:17
923	50.422397	-5.100769	0.05	114.7	2014-09-27	11:56:18
924	50.422399	-5.100788	1.4	280.8	2014-09-27	11:56:19
925	50.422402	-5.100809	1.49	282.3	2014-09-27	11:56:20
926	50.422405	-5.100826	1.23	284.9	2014-09-27	11:56:21
927	50.422409	-5.100843	1.29	289.5	2014-09-27	11:56:22
928	50.422416	-5.100862	1.57	298.4	2014-09-27	11:56:23
929	50.422421	-5.100882	1.55	293.8	2014-09-27	11:56:24
930	50.422426	-5.100902	1.49	291.7	2014-09-27	11:56:25
931	50.422431	-5.100916	1.18	300.4	2014-09-27	11:56:26
932	50.422436	-5.100918	0.48	342.7	2014-09-27	11:56:27
933	50.422438	-5.100911	0.56	61	2014-09-27	11:56:28
934	50.422439	-5.100895	1.16	85.4	2014-09-27	11:56:29
935	50.422425	-5.100863	1.35	124.2	2014-09-27	11:56:31
936	50.422412	-5.100859	1.46	168.5	2014-09-27	11:56:32
937	50.422406	-5.100864	0.74	208.3	2014-09-27	11:56:33
938	50.422402	-5.100875	0.91	233.5	2014-09-27	11:56:34
939	50.422397	-5.100889	1.17	244.4	2014-09-27	11:56:35
940	50.422395	-5.100906	1.2	257	2014-09-27	11:56:36
941	50.422388	-5.100916	1.06	222.1	2014-09-27	11:56:37
942	50.422381	-5.100913	0.75	161.5	2014-09-27	11:56:38
943	50.422377	-5.100913	0.47	185	2014-09-27	11:56:39
944	50.422373	-5.100925	0.94	240.9	2014-09-27	11:56:40
945	50.422369	-5.100939	1.07	248.6	2014-09-27	11:56:41
946	50.422368	-5.100956	1.23	263.9	2014-09-27	11:56:42
947	50.422367	-5.100973	1.23	263.9	2014-09-27	11:56:43
948	50.422365	-5.10099	1.24	260.5	2014-09-27	11:56:44
949	50.422365	-5.101009	1.31	267.5	2014-09-27	11:56:45
950	50.422363	-5.101027	1.29	263.4	2014-09-27	11:56:46
951	50.422363	-5.101041	0.98	267.8	2014-09-27	11:56:47
952	50.422367	-5.10104	0.4	12	2014-09-27	11:56:48
953	50.422368	-5.101027	0.89	80.9	2014-09-27	11:56:49
954	50.422366	-5.101026	0.2	155	2014-09-27	11:56:50
955	50.422368	-5.101035	0.67	292.2	2014-09-27	11:56:51
956	50.422373	-5.101045	0.92	305.1	2014-09-27	11:56:52
957	50.42238	-5.101055	1.04	317.5	2014-09-27	11:56:53
958	50.422388	-5.101063	1	328.3	2014-09-27	11:56:54
959	50.422394	-5.101072	0.92	315.2	2014-09-27	11:56:55
960	50.422398	-5.10108	0.76	312.3	2014-09-27	11:56:56
961	50.422402	-5.101087	0.64	309.1	2014-09-27	11:56:57
962	50.422405	-5.101093	0.58	306.3	2014-09-27	11:56:58
963	50.422408	-5.101096	0.39	337.8	2014-09-27	11:56:59
964	50.42241	-5.101082	1.02	76.2	2014-09-27	11:57:00
965	50.422411	-5.101061	1.47	86	2014-09-27	11:57:01
966	50.422413	-5.101057	0.35	63.3	2014-09-27	11:57:02
967	50.422415	-5.101064	0.61	298.2	2014-09-27	11:57:03
968	50.422417	-5.10107	0.44	287.3	2014-09-27	11:57:04
969	50.422417	-5.101071	0.1	324.8	2014-09-27	11:57:05
970	50.422417	-5.101071	0.01	215.6	2014-09-27	11:57:06
971	50.422417	-5.101071	0.01	327.5	2014-09-27	11:57:07
972	50.422417	-5.101071	0.01	180	2014-09-27	11:57:08
973	50.422417	-5.101071	0	0	2014-09-27	11:57:09
974	50.422417	-5.101071	0.01	270	2014-09-27	11:57:10
975	50.422417	-5.101071	0	0	2014-09-27	11:57:11
976	50.422417	-5.101071	0	0	2014-09-27	11:57:12
977	50.422417	-5.101071	0.01	90	2014-09-27	11:57:13
978	50.422417	-5.101071	0.01	240.5	2014-09-27	11:57:15
979	50.422417	-5.101071	0.02	180	2014-09-27	11:57:16
980	50.422417	-5.101071	0.01	270	2014-09-27	11:57:17
981	50.422417	-5.101071	0	90	2014-09-27	11:57:19
982	50.422414	-5.10104	0.45	98.6	2014-09-27	11:57:24
983	50.422408	-5.100973	4.82	97.7	2014-09-27	11:57:25
984	50.422403	-5.100876	6.86	94.6	2014-09-27	11:57:26
985	50.42242	-5.10078	7.07	75	2014-09-27	11:57:27
986	50.422451	-5.100709	6.08	55.5	2014-09-27	11:57:28
987	50.422478	-5.100666	4.35	45.6	2014-09-27	11:57:29
988	50.422497	-5.100648	2.48	29.8	2014-09-27	11:57:30
989	50.42251	-5.100652	1.49	348	2014-09-27	11:57:31
990	50.422522	-5.100665	1.61	327.1	2014-09-27	11:57:32
991	50.422533	-5.100678	1.48	320.1	2014-09-27	11:57:33
992	50.42254	-5.10069	1.21	314	2014-09-27	11:57:34
993	50.422546	-5.100702	1.04	307.1	2014-09-27	11:57:35
994	50.422548	-5.100715	0.98	283.2	2014-09-27	11:57:36
995	50.42255	-5.100733	1.28	278.8	2014-09-27	11:57:37
996	50.422555	-5.100753	1.5	291.9	2014-09-27	11:57:38
997	50.42256	-5.100766	1.1	304.5	2014-09-27	11:57:39
998	50.42256	-5.100765	0.08	158.7	2014-09-27	11:57:40
999	50.42256	-5.100765	0.01	270	2014-09-27	11:57:41
1000	50.422561	-5.100778	0.94	279.8	2014-09-27	11:57:42
1001	50.422563	-5.10079	0.83	281.7	2014-09-27	11:57:43
1002	50.422567	-5.100801	0.95	301.3	2014-09-27	11:57:44
1003	50.42257	-5.100813	0.88	293.9	2014-09-27	11:57:45
1004	50.42257	-5.100814	0.07	277.8	2014-09-27	11:57:46
1005	50.422571	-5.100817	0.11	286.6	2014-09-27	11:57:48
1006	50.422566	-5.1008	1.27	115.2	2014-09-27	11:57:49
1007	50.42256	-5.100793	0.86	139.7	2014-09-27	11:57:50
1008	50.42256	-5.100793	0.06	300.4	2014-09-27	11:57:51
1009	50.422564	-5.100814	1.51	286.5	2014-09-27	11:57:52
1010	50.422568	-5.100834	1.51	288	2014-09-27	11:57:53
1011	50.422572	-5.100847	1	290.7	2014-09-27	11:57:54
1012	50.422571	-5.100857	0.67	266	2014-09-27	11:57:55
1013	50.422569	-5.100869	0.87	256.5	2014-09-27	11:57:56
1014	50.422568	-5.100878	0.68	256.6	2014-09-27	11:57:57
1015	50.422572	-5.100886	0.71	309.9	2014-09-27	11:57:58
1016	50.422579	-5.100888	0.76	347.3	2014-09-27	11:57:59
1017	50.422584	-5.100882	0.69	37	2014-09-27	11:58:00
1018	50.422581	-5.100858	1.76	98.6	2014-09-27	11:58:01
1019	50.42257	-5.100801	4.25	107.5	2014-09-27	11:58:02
1020	50.422557	-5.100716	6.15	102.9	2014-09-27	11:58:03
1021	50.422562	-5.100629	6.2	85.8	2014-09-27	11:58:04
1022	50.422575	-5.100565	4.79	71.7	2014-09-27	11:58:05
1023	50.422583	-5.100518	3.41	74.9	2014-09-27	11:58:06
1024	50.422591	-5.100473	3.35	74	2014-09-27	11:58:07
1025	50.422611	-5.100438	3.29	48.2	2014-09-27	11:58:08
1026	50.422635	-5.10043	2.78	12.6	2014-09-27	11:58:09
1027	50.422647	-5.100448	1.83	315.5	2014-09-27	11:58:10
1028	50.422658	-5.10047	1.93	306.8	2014-09-27	11:58:11
1029	50.42267	-5.100493	2.17	311.5	2014-09-27	11:58:12
1030	50.422683	-5.100515	2.09	311.6	2014-09-27	11:58:13
1031	50.422694	-5.100533	1.77	313.7	2014-09-27	11:58:14
1032	50.4227	-5.100536	0.72	342.3	2014-09-27	11:58:15
1033	50.422706	-5.100529	0.83	35.9	2014-09-27	11:58:16
1034	50.422716	-5.100536	1.25	335.3	2014-09-27	11:58:17
1035	50.422726	-5.100556	1.78	307	2014-09-27	11:58:18
1036	50.422734	-5.100576	1.68	303.5	2014-09-27	11:58:19
1037	50.422742	-5.100595	1.62	302.7	2014-09-27	11:58:20
1038	50.422749	-5.100612	1.38	301.4	2014-09-27	11:58:21
1039	50.422755	-5.100626	1.23	306.9	2014-09-27	11:58:22
1040	50.422762	-5.100639	1.19	306.7	2014-09-27	11:58:23
1041	50.422767	-5.100657	1.39	294.2	2014-09-27	11:58:24
1042	50.422774	-5.100671	1.26	307.8	2014-09-27	11:58:25
1043	50.422778	-5.100684	1.02	300.1	2014-09-27	11:58:26
1044	50.422776	-5.100691	0.57	243.4	2014-09-27	11:58:27
1045	50.422775	-5.100712	1.5	266.5	2014-09-27	11:58:28
1046	50.422776	-5.100729	1.26	273.4	2014-09-27	11:58:29
1047	50.422779	-5.100749	1.41	283	2014-09-27	11:58:30
1048	50.422783	-5.100766	1.3	290.5	2014-09-27	11:58:31
1049	50.422788	-5.100781	1.26	299.8	2014-09-27	11:58:32
1050	50.422793	-5.100802	1.57	289	2014-09-27	11:58:33
1051	50.422798	-5.100826	1.74	287.8	2014-09-27	11:58:34
1052	50.422803	-5.100849	1.74	290.8	2014-09-27	11:58:35
1053	50.422807	-5.10087	1.55	285	2014-09-27	11:58:36
1054	50.422807	-5.100887	1.22	269.2	2014-09-27	11:58:37
1055	50.422805	-5.1009	0.95	258.1	2014-09-27	11:58:38
1056	50.422804	-5.1009	0.09	188.1	2014-09-27	11:58:39
1057	50.422804	-5.100902	0.13	274.4	2014-09-27	11:58:40
1058	50.422808	-5.100921	1.42	287.9	2014-09-27	11:58:41
1059	50.422813	-5.100938	1.35	294.1	2014-09-27	11:58:42
1060	50.422818	-5.100953	1.15	294.5	2014-09-27	11:58:43
1061	50.422821	-5.100959	0.54	311.2	2014-09-27	11:58:44
1062	50.42282	-5.100961	0.18	254.8	2014-09-27	11:58:45
1063	50.42282	-5.100962	0.08	242.8	2014-09-27	11:58:46
1064	50.42282	-5.100964	0.15	251.8	2014-09-27	11:58:47
1065	50.422819	-5.100966	0.18	235.2	2014-09-27	11:58:48
1066	50.422818	-5.100969	0.24	242.5	2014-09-27	11:58:49
1067	50.422817	-5.100971	0.12	260.5	2014-09-27	11:58:50
1068	50.422818	-5.100981	0.73	272.2	2014-09-27	11:58:51
1069	50.42282	-5.100992	0.83	291.8	2014-09-27	11:58:52
1070	50.422824	-5.101	0.34	302	2014-09-27	11:58:54
1071	50.422823	-5.101002	0.15	251.8	2014-09-27	11:58:55
1072	50.422822	-5.101015	0.9	263.4	2014-09-27	11:58:56
1073	50.422824	-5.101027	0.88	280.3	2014-09-27	11:58:57
1074	50.422826	-5.101039	0.88	283.5	2014-09-27	11:58:58
1075	50.422827	-5.101049	0.73	286.3	2014-09-27	11:58:59
1076	50.422829	-5.101057	0.6	286.3	2014-09-27	11:59:00
1077	50.42283	-5.101064	0.26	287.8	2014-09-27	11:59:02
1078	50.42283	-5.101066	0.14	250.3	2014-09-27	11:59:03
1079	50.42283	-5.101068	0.15	256.1	2014-09-27	11:59:04
1080	50.422829	-5.10107	0.14	241	2014-09-27	11:59:05
1081	50.422825	-5.10106	0.86	122.2	2014-09-27	11:59:06
1082	50.42282	-5.10105	0.88	131	2014-09-27	11:59:07
1083	50.422814	-5.101043	0.83	141.6	2014-09-27	11:59:08
1084	50.422807	-5.101035	0.99	143.4	2014-09-27	11:59:09
1085	50.422799	-5.101028	1	152.1	2014-09-27	11:59:10
1086	50.422794	-5.101026	0.6	165	2014-09-27	11:59:11
1087	50.422791	-5.101024	0.34	154.2	2014-09-27	11:59:12
1088	50.422792	-5.101021	0.26	49.3	2014-09-27	11:59:13
1089	50.422792	-5.10101	0.77	90.7	2014-09-27	11:59:14
1090	50.422788	-5.100996	1.09	114.2	2014-09-27	11:59:15
1091	50.422777	-5.100965	2.51	119.9	2014-09-27	11:59:16
1092	50.422758	-5.100915	4.18	121.1	2014-09-27	11:59:17
1093	50.422732	-5.100848	5.53	120.9	2014-09-27	11:59:18
1094	50.422705	-5.100774	6.09	120.1	2014-09-27	11:59:19
1095	50.422676	-5.10069	6.75	118.6	2014-09-27	11:59:20
1096	50.422653	-5.100601	6.83	112	2014-09-27	11:59:21
1097	50.42264	-5.100506	6.85	101.9	2014-09-27	11:59:22
1098	50.422642	-5.100419	6.2	88.4	2014-09-27	11:59:23
1099	50.42266	-5.10036	4.66	64.5	2014-09-27	11:59:24
1100	50.422677	-5.100333	2.73	44.6	2014-09-27	11:59:25
1101	50.422691	-5.100328	1.62	11.3	2014-09-27	11:59:26
1102	50.422706	-5.100334	1.64	345.5	2014-09-27	11:59:27
1103	50.42272	-5.100346	1.81	331.3	2014-09-27	11:59:28
1104	50.422735	-5.100361	2.03	328	2014-09-27	11:59:29
1105	50.422751	-5.100383	2.35	318.9	2014-09-27	11:59:30
1106	50.422766	-5.100407	2.4	314.5	2014-09-27	11:59:31
1107	50.42278	-5.100425	1.96	320.3	2014-09-27	11:59:32
1108	50.422787	-5.100426	0.79	355.2	2014-09-27	11:59:33
1109	50.422787	-5.100427	0.05	280.6	2014-09-27	11:59:34
1110	50.422795	-5.100447	1.7	300.1	2014-09-27	11:59:35
1111	50.422806	-5.10047	2.06	309.2	2014-09-27	11:59:36
1112	50.422817	-5.100495	2.1	303.1	2014-09-27	11:59:37
1113	50.422828	-5.10052	2.17	305.4	2014-09-27	11:59:38
1114	50.422838	-5.100539	1.82	309.5	2014-09-27	11:59:39
1115	50.422843	-5.100555	1.24	294.6	2014-09-27	11:59:40
1116	50.422846	-5.100574	1.33	282.5	2014-09-27	11:59:41
1117	50.42285	-5.100597	1.74	285.9	2014-09-27	11:59:42
1118	50.422854	-5.100624	1.96	283.7	2014-09-27	11:59:43
1119	50.422858	-5.100653	2.1	282.9	2014-09-27	11:59:44
1120	50.422864	-5.100679	1.99	289.4	2014-09-27	11:59:45
1121	50.42287	-5.1007	1.58	292.6	2014-09-27	11:59:46
1122	50.422871	-5.100714	0.99	278.7	2014-09-27	11:59:47
1123	50.42287	-5.100727	0.94	266	2014-09-27	11:59:48
1124	50.422873	-5.10074	0.96	284.6	2014-09-27	11:59:49
1125	50.422875	-5.100749	0.69	295.5	2014-09-27	11:59:50
1126	50.422876	-5.100757	0.61	278.8	2014-09-27	11:59:51
1127	50.422878	-5.100766	0.64	289.7	2014-09-27	11:59:52
1128	50.422883	-5.100769	0.58	339.5	2014-09-27	11:59:53
1129	50.42289	-5.100764	0.91	24.3	2014-09-27	11:59:54
1130	50.422896	-5.100755	0.87	46.1	2014-09-27	11:59:55
1131	50.422898	-5.100742	0.9	73.7	2014-09-27	11:59:56
1132	50.422896	-5.100721	1.54	97.7	2014-09-27	11:59:57
1133	50.422889	-5.100675	3.39	104.7	2014-09-27	11:59:58
1134	50.422873	-5.100601	5.52	107.8	2014-09-27	11:59:59
1135	50.422857	-5.100507	6.9	105	2014-09-27	12:00:00
1136	50.422855	-5.100404	7.31	91.8	2014-09-27	12:00:01
1137	50.422866	-5.100309	6.87	79.6	2014-09-27	12:00:02
1138	50.422865	-5.100218	6.44	91.5	2014-09-27	12:00:03
1139	50.422853	-5.100124	6.81	101.4	2014-09-27	12:00:04
1140	50.422853	-5.100039	6.01	89.5	2014-09-27	12:00:05
1141	50.422861	-5.099961	5.56	81.7	2014-09-27	12:00:06
1142	50.422866	-5.099881	5.7	84.3	2014-09-27	12:00:07
1143	50.422875	-5.099801	5.76	80	2014-09-27	12:00:08
1144	50.42289	-5.099741	4.6	68.8	2014-09-27	12:00:09
1145	50.422904	-5.099711	2.69	52.8	2014-09-27	12:00:10
1146	50.422918	-5.099705	1.63	15	2014-09-27	12:00:11
1147	50.422933	-5.099714	1.71	338.3	2014-09-27	12:00:12
1148	50.422945	-5.099727	1.71	326.8	2014-09-27	12:00:13
1149	50.422957	-5.099744	1.74	316.4	2014-09-27	12:00:14
1150	50.422964	-5.099763	1.58	299.8	2014-09-27	12:00:15
1151	50.422969	-5.099783	1.53	294.2	2014-09-27	12:00:16
1152	50.422973	-5.099801	1.35	287.3	2014-09-27	12:00:17
1153	50.422972	-5.099819	1.31	263.5	2014-09-27	12:00:18
1154	50.422966	-5.099832	1.14	233.2	2014-09-27	12:00:19
1155	50.422959	-5.099846	1.2	234.9	2014-09-27	12:00:20
1156	50.422957	-5.099866	1.46	257.8	2014-09-27	12:00:21
1157	50.422957	-5.099885	1.34	274	2014-09-27	12:00:22
1158	50.42296	-5.099903	1.35	281.6	2014-09-27	12:00:23
1159	50.422961	-5.099926	1.59	276.4	2014-09-27	12:00:24
1160	50.422963	-5.099951	1.84	276.7	2014-09-27	12:00:25
1161	50.422965	-5.099978	1.9	277.1	2014-09-27	12:00:26
1162	50.422964	-5.099998	1.4	264.6	2014-09-27	12:00:27
1163	50.422961	-5.100013	1.14	252.9	2014-09-27	12:00:28
1164	50.42296	-5.10003	1.19	263.7	2014-09-27	12:00:29
1165	50.422958	-5.100038	0.6	250.9	2014-09-27	12:00:30
1166	50.422955	-5.100043	0.56	224.4	2014-09-27	12:00:31
1167	50.422952	-5.100055	0.91	250.2	2014-09-27	12:00:32
1168	50.422951	-5.10007	1.07	264.5	2014-09-27	12:00:33
1169	50.422952	-5.100088	1.26	274.6	2014-09-27	12:00:34
1170	50.422952	-5.100106	1.29	270	2014-09-27	12:00:35
1171	50.422953	-5.100128	1.55	273.4	2014-09-27	12:00:36
1172	50.422955	-5.100151	1.66	278.7	2014-09-27	12:00:37
1173	50.422955	-5.100171	1.43	271.9	2014-09-27	12:00:38
1174	50.422956	-5.10019	1.32	274.9	2014-09-27	12:00:39
1175	50.422954	-5.100191	0.28	198.3	2014-09-27	12:00:40
1176	50.422942	-5.100182	1.51	155.1	2014-09-27	12:00:41
1177	50.422932	-5.100187	1.17	196.5	2014-09-27	12:00:42
1178	50.42293	-5.100203	1.15	262.5	2014-09-27	12:00:43
1179	50.422933	-5.10022	1.21	285.2	2014-09-27	12:00:44
1180	50.422936	-5.100237	1.28	283.1	2014-09-27	12:00:45
1181	50.422938	-5.100255	1.27	283.6	2014-09-27	12:00:46
1182	50.42294	-5.100265	0.75	280.7	2014-09-27	12:00:47
1183	50.422939	-5.100271	0.45	265.3	2014-09-27	12:00:48
1184	50.422939	-5.100282	0.73	265.6	2014-09-27	12:00:49
1185	50.422938	-5.100297	1.11	265.2	2014-09-27	12:00:50
1186	50.422937	-5.100315	1.29	266.2	2014-09-27	12:00:51
1187	50.422934	-5.10033	1.09	250.1	2014-09-27	12:00:52
1188	50.422925	-5.100333	0.99	191.4	2014-09-27	12:00:53
1189	50.422917	-5.100337	1.02	197.7	2014-09-27	12:00:54
1190	50.422912	-5.100354	1.3	247.6	2014-09-27	12:00:55
1191	50.42291	-5.100373	1.4	258.5	2014-09-27	12:00:56
1192	50.422909	-5.100393	1.38	266.1	2014-09-27	12:00:57
1193	50.42291	-5.100412	1.37	275.9	2014-09-27	12:00:58
1194	50.422913	-5.100432	1.48	283.8	2014-09-27	12:00:59
1195	50.422916	-5.100451	1.37	281.8	2014-09-27	12:01:00
1196	50.422917	-5.100468	1.19	275.3	2014-09-27	12:01:01
1197	50.422911	-5.100469	0.65	189.4	2014-09-27	12:01:02
1198	50.422901	-5.100462	1.22	155.3	2014-09-27	12:01:03
1199	50.422897	-5.100471	0.72	236.8	2014-09-27	12:01:04
1200	50.4229	-5.100488	1.27	284	2014-09-27	12:01:05
1201	50.422901	-5.100503	1.06	276.1	2014-09-27	12:01:06
1202	50.4229	-5.100518	1.06	263.4	2014-09-27	12:01:07
1203	50.422901	-5.100534	1.14	277.5	2014-09-27	12:01:08
1204	50.422904	-5.100549	1.1	287.7	2014-09-27	12:01:09
1205	50.422908	-5.10056	0.94	297.1	2014-09-27	12:01:10
1206	50.422908	-5.100557	0.26	88	2014-09-27	12:01:11
1207	50.422905	-5.10053	1.95	100.5	2014-09-27	12:01:12
1208	50.422891	-5.100472	4.37	111.4	2014-09-27	12:01:13
1209	50.422865	-5.100391	6.49	116.5	2014-09-27	12:01:14
1210	50.422836	-5.1003	7.18	116.7	2014-09-27	12:01:15
1211	50.422825	-5.100202	7.08	99.7	2014-09-27	12:01:16
1212	50.42283	-5.100105	6.87	85.3	2014-09-27	12:01:17
1213	50.422838	-5.100003	7.27	83.1	2014-09-27	12:01:18
1214	50.422856	-5.099915	6.56	72.1	2014-09-27	12:01:19
1215	50.422877	-5.099863	4.42	57.7	2014-09-27	12:01:20
1216	50.422895	-5.099845	2.36	32.7	2014-09-27	12:01:21
1217	50.422909	-5.099846	1.55	357.4	2014-09-27	12:01:22
1218	50.422922	-5.099855	1.59	336.4	2014-09-27	12:01:23
1219	50.422934	-5.099873	1.88	316.8	2014-09-27	12:01:24
1220	50.422945	-5.099896	1.98	305.7	2014-09-27	12:01:25
1221	50.422952	-5.099914	1.59	302.3	2014-09-27	12:01:26
1222	50.422956	-5.099932	1.32	289.4	2014-09-27	12:01:27
1223	50.422961	-5.099955	1.72	287.7	2014-09-27	12:01:28
1224	50.422966	-5.099978	1.69	287.3	2014-09-27	12:01:29
1225	50.422965	-5.099994	1.14	266.7	2014-09-27	12:01:30
1226	50.422963	-5.100008	1.01	257.1	2014-09-27	12:01:31
1227	50.422961	-5.100021	0.94	259.1	2014-09-27	12:01:32
1228	50.422963	-5.100036	1.11	279.3	2014-09-27	12:01:33
1229	50.422966	-5.100055	1.34	283.2	2014-09-27	12:01:34
1230	50.42297	-5.100073	1.34	289.1	2014-09-27	12:01:35
1231	50.422975	-5.100091	1.39	292.5	2014-09-27	12:01:36
1232	50.422979	-5.100112	1.57	289.1	2014-09-27	12:01:37
1233	50.422984	-5.100133	1.62	289.1	2014-09-27	12:01:38
1234	50.422983	-5.100146	0.89	260.2	2014-09-27	12:01:39
1235	50.422975	-5.10015	0.89	203.1	2014-09-27	12:01:40
1236	50.422969	-5.100158	0.92	217.5	2014-09-27	12:01:41
1237	50.422965	-5.100169	0.87	242.6	2014-09-27	12:01:42
1238	50.422966	-5.100184	1.07	273.5	2014-09-27	12:01:43
1239	50.42297	-5.100199	1.12	295.7	2014-09-27	12:01:44
1240	50.422976	-5.100212	1.21	305.7	2014-09-27	12:01:45
1241	50.422983	-5.100228	1.33	306.1	2014-09-27	12:01:46
1242	50.42299	-5.100241	1.26	308.6	2014-09-27	12:01:47
1243	50.422994	-5.100255	1.02	293.6	2014-09-27	12:01:48
1244	50.422994	-5.100266	0.77	268.6	2014-09-27	12:01:49
1245	50.422992	-5.100274	0.66	250.1	2014-09-27	12:01:50
1246	50.422989	-5.100285	0.83	248.2	2014-09-27	12:01:51
1247	50.422986	-5.100294	0.73	244.1	2014-09-27	12:01:52
1248	50.422983	-5.100304	0.79	240.2	2014-09-27	12:01:53
1249	50.42298	-5.10032	1.16	252.7	2014-09-27	12:01:54
1250	50.422978	-5.100338	1.34	262.4	2014-09-27	12:01:55
1251	50.422979	-5.100357	1.36	273.1	2014-09-27	12:01:56
1252	50.42298	-5.100377	1.41	276.1	2014-09-27	12:01:57
1253	50.422983	-5.100397	1.44	283.1	2014-09-27	12:01:58
1254	50.422985	-5.100416	1.33	277.3	2014-09-27	12:01:59
1255	50.422983	-5.10043	1.02	257.2	2014-09-27	12:02:00
1256	50.422977	-5.100442	1.09	233.1	2014-09-27	12:02:01
1257	50.422969	-5.100454	1.22	224.6	2014-09-27	12:02:02
1258	50.422964	-5.100467	1.06	241.5	2014-09-27	12:02:03
1259	50.42296	-5.100485	1.38	250.3	2014-09-27	12:02:04
1260	50.422958	-5.100505	1.41	258.6	2014-09-27	12:02:05
1261	50.422956	-5.100526	1.54	261.3	2014-09-27	12:02:06
1262	50.422954	-5.100549	1.62	264.7	2014-09-27	12:02:07
1263	50.422952	-5.100571	1.58	259.8	2014-09-27	12:02:08
1264	50.422949	-5.10059	1.39	257.6	2014-09-27	12:02:09
1265	50.422943	-5.100601	0.99	231	2014-09-27	12:02:10
1266	50.422934	-5.100599	1.09	174.3	2014-09-27	12:02:11
1267	50.422923	-5.100592	1.34	157.9	2014-09-27	12:02:12
1268	50.42291	-5.100588	1.4	168	2014-09-27	12:02:13
1269	50.422899	-5.100589	1.24	183.3	2014-09-27	12:02:14
1270	50.422892	-5.100596	0.96	210.4	2014-09-27	12:02:15
1271	50.422888	-5.100614	1.33	251.2	2014-09-27	12:02:16
1272	50.422886	-5.100636	1.58	262.9	2014-09-27	12:02:17
1273	50.422884	-5.100652	1.14	256.7	2014-09-27	12:02:18
1274	50.422882	-5.100662	0.75	254.2	2014-09-27	12:02:19
1275	50.422886	-5.10067	0.76	306.8	2014-09-27	12:02:20
1276	50.422882	-5.100682	0.92	243.6	2014-09-27	12:02:21
1277	50.422876	-5.10069	0.89	222.6	2014-09-27	12:02:22
1278	50.422868	-5.100698	1.1	210.4	2014-09-27	12:02:23
1279	50.422858	-5.100709	1.34	212.7	2014-09-27	12:02:24
1280	50.422849	-5.100722	1.33	224.3	2014-09-27	12:02:25
1281	50.422841	-5.100735	1.3	227.2	2014-09-27	12:02:26
1282	50.422833	-5.10075	1.39	229.8	2014-09-27	12:02:27
1283	50.422829	-5.100766	1.22	248.4	2014-09-27	12:02:28
1284	50.422823	-5.100785	1.46	244.6	2014-09-27	12:02:29
1285	50.422822	-5.100799	1.02	258.3	2014-09-27	12:02:30
1286	50.422816	-5.100808	0.91	224.3	2014-09-27	12:02:31
1287	50.422809	-5.100808	0.71	182.9	2014-09-27	12:02:32
1288	50.422801	-5.100808	0.9	180.8	2014-09-27	12:02:33
1289	50.422797	-5.100816	0.73	230.2	2014-09-27	12:02:34
1290	50.422795	-5.10083	1.02	259	2014-09-27	12:02:35
1291	50.422797	-5.100848	1.28	275.8	2014-09-27	12:02:36
1292	50.422798	-5.100868	1.39	274.6	2014-09-27	12:02:37
1293	50.422801	-5.100885	1.24	285.2	2014-09-27	12:02:38
1294	50.422805	-5.100898	1.04	297.3	2014-09-27	12:02:39
1295	50.422809	-5.100907	0.82	304	2014-09-27	12:02:40
1296	50.422811	-5.100916	0.65	291.8	2014-09-27	12:02:41
1297	50.422814	-5.100924	0.65	295.5	2014-09-27	12:02:42
1298	50.422816	-5.100935	0.81	292.2	2014-09-27	12:02:43
1299	50.422818	-5.100949	1	279.7	2014-09-27	12:02:44
1300	50.422819	-5.100963	1.01	274.2	2014-09-27	12:02:45
1301	50.422819	-5.100976	0.94	270.5	2014-09-27	12:02:46
1302	50.42282	-5.100987	0.75	280.1	2014-09-27	12:02:47
1303	50.422823	-5.100994	0.62	304.7	2014-09-27	12:02:48
1304	50.422827	-5.10099	0.51	35.9	2014-09-27	12:02:49
1305	50.422829	-5.100964	1.84	83.6	2014-09-27	12:02:50
1306	50.422825	-5.100942	1.57	102.8	2014-09-27	12:02:51
1307	50.422826	-5.100932	0.71	85.4	2014-09-27	12:02:52
1308	50.422834	-5.100932	0.85	0.8	2014-09-27	12:02:53
1309	50.422843	-5.100937	1.13	343.2	2014-09-27	12:02:54
1310	50.422855	-5.100942	1.42	344.2	2014-09-27	12:02:55
1311	50.422867	-5.100944	1.26	355.4	2014-09-27	12:02:56
1312	50.422879	-5.100945	1.32	355.9	2014-09-27	12:02:57
1313	50.422889	-5.100947	1.21	354.3	2014-09-27	12:02:58
1314	50.422894	-5.10094	0.68	46.9	2014-09-27	12:02:59
1315	50.422893	-5.100918	1.53	94.2	2014-09-27	12:03:00
1316	50.422891	-5.100902	1.15	98.9	2014-09-27	12:03:01
1317	50.422889	-5.100896	0.52	119.1	2014-09-27	12:03:02
1318	50.422886	-5.100889	0.52	118.8	2014-09-27	12:03:03
1319	50.422886	-5.100882	0.51	95.3	2014-09-27	12:03:04
1320	50.422889	-5.100876	0.56	51.2	2014-09-27	12:03:05
1321	50.422893	-5.100872	0.49	38.9	2014-09-27	12:03:06
1322	50.422896	-5.100868	0.46	35.1	2014-09-27	12:03:07
1323	50.422899	-5.100866	0.39	25	2014-09-27	12:03:08
1324	50.422902	-5.100866	0.35	0	2014-09-27	12:03:09
1325	50.422905	-5.100866	0.33	359	2014-09-27	12:03:10
1326	50.422905	-5.100866	0.04	270	2014-09-27	12:03:11
1327	50.422905	-5.100866	0.03	192.9	2014-09-27	12:03:12
1328	50.422901	-5.100862	0.54	146.5	2014-09-27	12:03:13
1329	50.422885	-5.100874	1.97	206.4	2014-09-27	12:03:14
1330	50.422872	-5.100889	1.79	216	2014-09-27	12:03:15
1331	50.422864	-5.100901	1.24	221.3	2014-09-27	12:03:16
1332	50.422857	-5.100912	1.09	226.8	2014-09-27	12:03:17
1333	50.422848	-5.100925	1.34	222.9	2014-09-27	12:03:18
1334	50.42284	-5.100934	1.11	217.2	2014-09-27	12:03:19
1335	50.42283	-5.100942	1.25	206.3	2014-09-27	12:03:20
1336	50.422821	-5.100949	1.19	206.2	2014-09-27	12:03:21
1337	50.422811	-5.100954	1.19	196.3	2014-09-27	12:03:22
1338	50.422801	-5.100959	1.07	198.4	2014-09-27	12:03:23
1339	50.422792	-5.100964	1.1	197.7	2014-09-27	12:03:24
1340	50.422783	-5.100963	1.05	176.1	2014-09-27	12:03:25
1341	50.422774	-5.100958	1.07	162.8	2014-09-27	12:03:26
1342	50.422766	-5.100949	1.03	140.5	2014-09-27	12:03:27
1343	50.422761	-5.100939	0.97	131.6	2014-09-27	12:03:28
1344	50.422757	-5.100931	0.68	125.3	2014-09-27	12:03:29
1345	50.422755	-5.100924	0.52	109.7	2014-09-27	12:03:30
1346	50.422753	-5.100919	0.43	123.2	2014-09-27	12:03:31
1347	50.422751	-5.100915	0.39	126.5	2014-09-27	12:03:32
1348	50.42275	-5.100912	0.26	135.4	2014-09-27	12:03:33
1349	50.422749	-5.100916	0.16	266.6	2014-09-27	12:03:35
1350	50.42275	-5.10092	0.27	272.1	2014-09-27	12:03:36
1351	50.42275	-5.100925	0.18	280.3	2014-09-27	12:03:38
1352	50.422742	-5.100921	0.92	160.7	2014-09-27	12:03:39
1353	50.422743	-5.100924	0.22	284.6	2014-09-27	12:03:40
1354	50.422753	-5.10093	1.25	338.8	2014-09-27	12:03:41
1355	50.422765	-5.100937	1.37	340.8	2014-09-27	12:03:42
1356	50.422778	-5.100944	1.52	340.6	2014-09-27	12:03:43
1357	50.422792	-5.100951	1.61	342.1	2014-09-27	12:03:44
1358	50.422806	-5.100956	1.64	347.5	2014-09-27	12:03:45
1359	50.42282	-5.100961	1.62	346.6	2014-09-27	12:03:46
1360	50.422833	-5.100967	1.44	344.5	2014-09-27	12:03:47
1361	50.422842	-5.100973	1.09	337.3	2014-09-27	12:03:48
1362	50.422849	-5.100972	0.84	2.4	2014-09-27	12:03:49
1363	50.422842	-5.100941	2.37	110.5	2014-09-27	12:03:50
1364	50.42282	-5.100906	3.46	134.7	2014-09-27	12:03:51
1365	50.422802	-5.100895	2.1	158.5	2014-09-27	12:03:52
1366	50.422794	-5.100891	1.03	163.3	2014-09-27	12:03:53
1367	50.422787	-5.10089	0.76	176	2014-09-27	12:03:54
1368	50.422781	-5.100891	0.65	181.6	2014-09-27	12:03:55
1369	50.422776	-5.100891	0.58	184.1	2014-09-27	12:03:56
1370	50.422782	-5.1009	0.92	317.8	2014-09-27	12:03:57
1371	50.422795	-5.100903	1.51	353	2014-09-27	12:03:58
1372	50.422804	-5.100899	0.99	15.7	2014-09-27	12:03:59
1373	50.422809	-5.100892	0.69	40.8	2014-09-27	12:04:00
1374	50.422811	-5.100885	0.59	58.7	2014-09-27	12:04:01
1375	50.422813	-5.100869	1.15	80.6	2014-09-27	12:04:02
1376	50.422807	-5.100842	2.02	108.9	2014-09-27	12:04:03
1377	50.42279	-5.100791	4.14	118.1	2014-09-27	12:04:04
1378	50.422767	-5.100716	5.86	115.4	2014-09-27	12:04:05
1379	50.422757	-5.100624	6.64	99.5	2014-09-27	12:04:06
1380	50.422764	-5.100531	6.67	83.9	2014-09-27	12:04:07
1381	50.422764	-5.100432	6.98	89.8	2014-09-27	12:04:08
1382	50.422756	-5.100326	7.56	96.2	2014-09-27	12:04:09
1383	50.422764	-5.100237	6.42	82.1	2014-09-27	12:04:10
1384	50.422788	-5.100167	5.55	62.2	2014-09-27	12:04:11
1385	50.422806	-5.100113	4.36	61.9	2014-09-27	12:04:12
1386	50.422818	-5.100078	2.82	61.7	2014-09-27	12:04:13
1387	50.422829	-5.100069	1.4	27.8	2014-09-27	12:04:14
1388	50.422842	-5.100075	1.51	343.3	2014-09-27	12:04:15
1389	50.422856	-5.100085	1.65	335.5	2014-09-27	12:04:16
1390	50.422869	-5.100096	1.67	329.9	2014-09-27	12:04:17
1391	50.422882	-5.10011	1.82	326.9	2014-09-27	12:04:18
1392	50.422894	-5.100124	1.66	323.1	2014-09-27	12:04:19
1393	50.422906	-5.100143	1.81	313.6	2014-09-27	12:04:20
1394	50.422917	-5.100162	1.82	313.3	2014-09-27	12:04:21
1395	50.422923	-5.100175	1.19	307.6	2014-09-27	12:04:22
1396	50.422927	-5.100184	0.77	305.4	2014-09-27	12:04:23
1397	50.422929	-5.100184	0.2	0	2014-09-27	12:04:24
1398	50.422933	-5.100196	0.97	296.2	2014-09-27	12:04:25
1399	50.422938	-5.100214	1.38	294.3	2014-09-27	12:04:26
1400	50.422943	-5.100235	1.6	289.4	2014-09-27	12:04:27
1401	50.422947	-5.100256	1.55	288.6	2014-09-27	12:04:28
1402	50.422949	-5.100275	1.37	278.6	2014-09-27	12:04:29
1403	50.42295	-5.100293	1.28	271.7	2014-09-27	12:04:30
1404	50.422949	-5.10031	1.21	269.6	2014-09-27	12:04:31
1405	50.422947	-5.100322	0.86	252.2	2014-09-27	12:04:32
1406	50.422942	-5.100322	0.54	181.2	2014-09-27	12:04:33
1407	50.42294	-5.100323	0.26	194.5	2014-09-27	12:04:34
1408	50.422941	-5.100337	1.01	276.9	2014-09-27	12:04:35
1409	50.422943	-5.100356	1.39	278.1	2014-09-27	12:04:36
1410	50.422943	-5.100376	1.39	269.3	2014-09-27	12:04:37
1411	50.422943	-5.100397	1.52	270.7	2014-09-27	12:04:38
1412	50.422944	-5.100418	1.5	273.2	2014-09-27	12:04:39
1413	50.422943	-5.100439	1.46	268.5	2014-09-27	12:04:40
1414	50.422941	-5.10046	1.47	262.3	2014-09-27	12:04:41
1415	50.422937	-5.100475	1.15	247.2	2014-09-27	12:04:42
1416	50.422929	-5.100484	1.14	215.3	2014-09-27	12:04:43
1417	50.422921	-5.100495	1.17	221.2	2014-09-27	12:04:44
1418	50.422915	-5.100507	1.14	231.2	2014-09-27	12:04:45
1419	50.42291	-5.100521	1.08	241.6	2014-09-27	12:04:46
1420	50.422906	-5.100536	1.17	244	2014-09-27	12:04:47
1421	50.422902	-5.100554	1.35	255.2	2014-09-27	12:04:48
1422	50.4229	-5.100575	1.54	258.9	2014-09-27	12:04:49
1423	50.422898	-5.100595	1.39	261.6	2014-09-27	12:04:50
1424	50.422896	-5.10061	1.13	261	2014-09-27	12:04:51
1425	50.422891	-5.100618	0.76	224.6	2014-09-27	12:04:52
1426	50.422884	-5.10062	0.79	188.2	2014-09-27	12:04:53
1427	50.422879	-5.100629	0.9	225.1	2014-09-27	12:04:54
1428	50.422874	-5.100645	1.31	246.1	2014-09-27	12:04:55
1429	50.422871	-5.100664	1.33	254.1	2014-09-27	12:04:56
1430	50.42287	-5.100684	1.43	266.3	2014-09-27	12:04:57
1431	50.422868	-5.100703	1.41	261.3	2014-09-27	12:04:58
1432	50.422865	-5.100723	1.43	259.1	2014-09-27	12:04:59
1433	50.422864	-5.100737	0.98	257.9	2014-09-27	12:05:00
1434	50.422858	-5.100741	0.7	204.2	2014-09-27	12:05:01
1435	50.422852	-5.100747	0.8	212.8	2014-09-27	12:05:02
1436	50.422849	-5.100758	0.86	249	2014-09-27	12:05:03
1437	50.422849	-5.100773	1.09	267.6	2014-09-27	12:05:04
1438	50.422849	-5.100789	1.09	270	2014-09-27	12:05:05
1439	50.422848	-5.100801	0.89	263.3	2014-09-27	12:05:06
1440	50.422846	-5.100812	0.82	252.1	2014-09-27	12:05:07
1441	50.422844	-5.100827	1.03	258	2014-09-27	12:05:08
1442	50.422841	-5.100837	0.8	251.1	2014-09-27	12:05:09
1443	50.422837	-5.10084	0.5	203.2	2014-09-27	12:05:10
1444	50.422833	-5.10084	0.5	178.6	2014-09-27	12:05:11
1445	50.422827	-5.100849	0.89	225.3	2014-09-27	12:05:12
1446	50.422825	-5.100864	1.08	256.4	2014-09-27	12:05:13
1447	50.422824	-5.100879	1.08	266.1	2014-09-27	12:05:14
1448	50.422823	-5.100895	1.17	263.2	2014-09-27	12:05:15
1449	50.422821	-5.100908	0.91	254.5	2014-09-27	12:05:16
1450	50.42282	-5.100915	0.54	266	2014-09-27	12:05:17
1451	50.422819	-5.100922	0.53	256.7	2014-09-27	12:05:18
1452	50.422815	-5.100924	0.45	191.5	2014-09-27	12:05:19
1453	50.42281	-5.100914	0.91	132.1	2014-09-27	12:05:20
1454	50.422805	-5.100901	1.08	118.9	2014-09-27	12:05:21
1455	50.422803	-5.100902	0.26	201.4	2014-09-27	12:05:22
1456	50.4228	-5.100912	0.76	247.7	2014-09-27	12:05:23
1457	50.422797	-5.100924	0.96	247	2014-09-27	12:05:24
1458	50.422793	-5.100937	0.99	246.7	2014-09-27	12:05:25
1459	50.422788	-5.100947	0.91	232.1	2014-09-27	12:05:26
1460	50.422787	-5.100955	0.56	248.6	2014-09-27	12:05:27
1461	50.422786	-5.100955	0.03	200.2	2014-09-27	12:05:29
1462	50.422783	-5.100949	0.55	126.2	2014-09-27	12:05:30
1463	50.422781	-5.100946	0.31	147.5	2014-09-27	12:05:31
1464	50.422781	-5.100946	0.03	62.4	2014-09-27	12:05:33
1465	50.422778	-5.100943	0.37	146.8	2014-09-27	12:05:34
1466	50.422773	-5.100946	0.68	201	2014-09-27	12:05:35
1467	50.422765	-5.100956	1.08	220	2014-09-27	12:05:36
1468	50.422756	-5.100967	1.28	218.6	2014-09-27	12:05:37
1469	50.422748	-5.100977	1.18	216.2	2014-09-27	12:05:38
1470	50.422739	-5.100987	1.2	216.1	2014-09-27	12:05:39
1471	50.422729	-5.100997	1.28	214.1	2014-09-27	12:05:40
1472	50.422719	-5.101007	1.36	211.6	2014-09-27	12:05:41
1473	50.422706	-5.10101	1.42	186.7	2014-09-27	12:05:42
1474	50.422692	-5.101001	1.74	159.1	2014-09-27	12:05:43
1475	50.422682	-5.100991	1.34	146.7	2014-09-27	12:05:44
1476	50.422675	-5.100982	0.93	137.9	2014-09-27	12:05:45
1477	50.422669	-5.100974	0.86	139.5	2014-09-27	12:05:46
1478	50.42267	-5.100976	0.09	285.2	2014-09-27	12:05:48
1479	50.422684	-5.100974	1.58	5	2014-09-27	12:05:49
1480	50.422696	-5.10097	1.42	13.8	2014-09-27	12:05:50
1481	50.422705	-5.100966	1.03	15	2014-09-27	12:05:51
1482	50.422711	-5.100952	1.13	59.1	2014-09-27	12:05:52
1483	50.422707	-5.100919	2.41	99.6	2014-09-27	12:05:53
1484	50.422697	-5.10088	3.01	112.6	2014-09-27	12:05:54
1485	50.422693	-5.100854	1.87	103.9	2014-09-27	12:05:55
1486	50.422696	-5.100857	0.43	324.2	2014-09-27	12:05:56
1487	50.422703	-5.100873	1.38	305.1	2014-09-27	12:05:57
1488	50.422712	-5.100889	1.47	311.9	2014-09-27	12:05:58
1489	50.422722	-5.100906	1.69	312.5	2014-09-27	12:05:59
1490	50.422732	-5.100924	1.67	312.7	2014-09-27	12:06:00
1491	50.422739	-5.100939	1.39	305.4	2014-09-27	12:06:01
1492	50.422747	-5.100953	1.27	310.4	2014-09-27	12:06:02
1493	50.422754	-5.100968	1.33	307.2	2014-09-27	12:06:03
1494	50.422761	-5.100982	1.27	306.1	2014-09-27	12:06:04
1495	50.422765	-5.100988	0.62	317.7	2014-09-27	12:06:05
1496	50.422765	-5.100988	0.02	90	2014-09-27	12:06:06
1497	50.422765	-5.100988	0.04	8.8	2014-09-27	12:06:07
1498	50.422767	-5.101	0.88	287.2	2014-09-27	12:06:08
1499	50.42277	-5.101014	1.08	289.1	2014-09-27	12:06:09
1500	50.422775	-5.101029	1.18	292.8	2014-09-27	12:06:10
1501	50.422777	-5.101045	1.14	283.7	2014-09-27	12:06:11
1502	50.422781	-5.101058	1.02	294.4	2014-09-27	12:06:12
1503	50.422785	-5.101067	0.78	307.9	2014-09-27	12:06:13
1504	50.422786	-5.101067	0.15	343.5	2014-09-27	12:06:14
1505	50.422784	-5.101063	0.4	135	2014-09-27	12:06:15
1506	50.42278	-5.10106	0.49	146.4	2014-09-27	12:06:16
1507	50.422777	-5.101056	0.42	141.3	2014-09-27	12:06:17
1508	50.422776	-5.101056	0.09	180	2014-09-27	12:06:18
1509	50.422777	-5.101056	0.03	11.5	2014-09-27	12:06:19
1510	50.422777	-5.101064	0.61	277	2014-09-27	12:06:20
1511	50.42278	-5.101074	0.77	293.7	2014-09-27	12:06:21
1512	50.422782	-5.101088	0.98	282.7	2014-09-27	12:06:22
1513	50.422785	-5.101101	0.98	288.3	2014-09-27	12:06:23
1514	50.422788	-5.101116	1.12	286	2014-09-27	12:06:24
1515	50.422791	-5.101133	1.3	289.3	2014-09-27	12:06:25
1516	50.422795	-5.101149	1.19	291.2	2014-09-27	12:06:26
1517	50.422796	-5.101159	0.75	275	2014-09-27	12:06:27
1518	50.422793	-5.101161	0.35	201.7	2014-09-27	12:06:28
1519	50.42279	-5.101164	0.38	212.5	2014-09-27	12:06:29
1520	50.422791	-5.101173	0.66	275.7	2014-09-27	12:06:30
1521	50.422793	-5.101183	0.79	293.8	2014-09-27	12:06:31
1522	50.422794	-5.101193	0.66	275.7	2014-09-27	12:06:32
1523	50.422793	-5.101199	0.23	256	2014-09-27	12:06:34
1524	50.422794	-5.1012	0.07	338.6	2014-09-27	12:06:36
1525	50.422794	-5.1012	0.03	270	2014-09-27	12:06:37
1526	50.422794	-5.101204	0.26	259.7	2014-09-27	12:06:38
1527	50.422794	-5.101204	0.05	353.1	2014-09-27	12:06:39
1528	50.422784	-5.101174	2.41	118.2	2014-09-27	12:06:40
1529	50.422775	-5.101144	2.32	116	2014-09-27	12:06:41
1530	50.422773	-5.101139	0.23	124	2014-09-27	12:06:43
1531	50.422773	-5.10114	0.04	314.2	2014-09-27	12:06:44
1532	50.422774	-5.101148	0.29	278.2	2014-09-27	12:06:46
1533	50.422774	-5.101148	0.04	298.1	2014-09-27	12:06:47
1534	50.422775	-5.101157	0.64	281	2014-09-27	12:06:48
1535	50.422775	-5.101166	0.64	270	2014-09-27	12:06:49
1536	50.422776	-5.101177	0.79	279.5	2014-09-27	12:06:50
1537	50.422776	-5.101183	0.46	270	2014-09-27	12:06:51
1538	50.422776	-5.101183	0.01	144.4	2014-09-27	12:06:52
1539	50.422767	-5.101176	1.12	150.4	2014-09-27	12:06:53
1540	50.422757	-5.10117	1.19	161.6	2014-09-27	12:06:54
1541	50.422747	-5.101164	1.21	157.8	2014-09-27	12:06:55
1542	50.422741	-5.101171	0.8	220.4	2014-09-27	12:06:56
1543	50.422743	-5.101187	1.13	277.2	2014-09-27	12:06:57
1544	50.422737	-5.101203	1.3	242.1	2014-09-27	12:06:58
1545	50.422729	-5.101214	1.24	219	2014-09-27	12:06:59
1546	50.42272	-5.101223	1.12	214.5	2014-09-27	12:07:00
1547	50.422713	-5.101236	1.22	229.3	2014-09-27	12:07:01
1548	50.422703	-5.101244	1.25	207.5	2014-09-27	12:07:02
1549	50.422692	-5.101248	1.32	190.9	2014-09-27	12:07:03
1550	50.422677	-5.101243	1.61	168.9	2014-09-27	12:07:04
1551	50.422661	-5.101234	1.95	160.7	2014-09-27	12:07:05
1552	50.422646	-5.10123	1.71	170.8	2014-09-27	12:07:06
1553	50.422636	-5.101236	1.16	200.7	2014-09-27	12:07:07
1554	50.422629	-5.101247	1.09	227.5	2014-09-27	12:07:08
1555	50.422624	-5.10126	1.05	235.3	2014-09-27	12:07:09
1556	50.422618	-5.101272	1.11	234.7	2014-09-27	12:07:10
1557	50.422609	-5.101286	1.41	222.7	2014-09-27	12:07:11
1558	50.422599	-5.101299	1.43	220.8	2014-09-27	12:07:12
1559	50.42259	-5.101308	1.2	211.1	2014-09-27	12:07:13
1560	50.422581	-5.101313	1.04	200.8	2014-09-27	12:07:14
1561	50.422571	-5.101311	1.17	172.1	2014-09-27	12:07:15
1562	50.422558	-5.101295	1.81	141.9	2014-09-27	12:07:16
1563	50.422541	-5.101261	3.07	129.2	2014-09-27	12:07:17
1564	50.422528	-5.101217	3.43	114.9	2014-09-27	12:07:18
1565	50.422522	-5.10119	2.08	108.1	2014-09-27	12:07:19
1566	50.422521	-5.101185	0.34	106	2014-09-27	12:07:20
1567	50.422522	-5.101188	0.23	296.9	2014-09-27	12:07:21
1568	50.422522	-5.101188	0.02	90	2014-09-27	12:07:22
1569	50.422522	-5.101196	0.56	270.9	2014-09-27	12:07:23
1570	50.422522	-5.101203	0.53	275.1	2014-09-27	12:07:24
1571	50.422524	-5.101211	0.56	284.4	2014-09-27	12:07:25
1572	50.422524	-5.101219	0.58	277.4	2014-09-27	12:07:26
1573	50.422525	-5.101229	0.76	277.1	2014-09-27	12:07:27
1574	50.422524	-5.101239	0.68	262.8	2014-09-27	12:07:28
1575	50.422523	-5.101242	0.13	241.7	2014-09-27	12:07:30
1576	50.422523	-5.101241	0.05	100.6	2014-09-27	12:07:31
1577	50.422523	-5.101241	0.05	65.7	2014-09-27	12:07:32
1578	50.422525	-5.101246	0.42	301.1	2014-09-27	12:07:33
1579	50.422528	-5.101255	0.69	295.8	2014-09-27	12:07:34
1580	50.42253	-5.101264	0.74	287.7	2014-09-27	12:07:35
1581	50.422533	-5.101274	0.77	294.3	2014-09-27	12:07:36
1582	50.422536	-5.101284	0.74	296.3	2014-09-27	12:07:37
1583	50.422538	-5.101291	0.57	297.4	2014-09-27	12:07:38
1584	50.42254	-5.101296	0.4	296.4	2014-09-27	12:07:39
1585	50.422534	-5.101288	0.44	138.5	2014-09-27	12:07:41
1586	50.422533	-5.101288	0.15	191.2	2014-09-27	12:07:42
1587	50.422527	-5.101296	0.82	222.7	2014-09-27	12:07:43
1588	50.422521	-5.101303	0.86	212.5	2014-09-27	12:07:44
1589	50.422519	-5.101304	0.15	210.5	2014-09-27	12:07:45
1590	50.422518	-5.101301	0.27	143	2014-09-27	12:07:46
1591	50.422516	-5.101294	0.54	110.3	2014-09-27	12:07:47
1592	50.42251	-5.101276	1.45	117.5	2014-09-27	12:07:48
1593	50.422507	-5.101271	0.23	132.6	2014-09-27	12:07:50
1594	50.422506	-5.101271	0.11	158	2014-09-27	12:07:51
1595	50.422506	-5.10127	0.03	120.9	2014-09-27	12:07:52
1596	50.422506	-5.10127	0.05	39	2014-09-27	12:07:53
1597	50.422507	-5.101269	0.1	60.6	2014-09-27	12:07:54
1598	50.422506	-5.101259	0.72	99	2014-09-27	12:07:55
1599	50.422506	-5.101257	0.1	95.4	2014-09-27	12:07:56
1600	50.422506	-5.101256	0.08	90	2014-09-27	12:07:57
1601	50.422506	-5.101254	0.15	63.3	2014-09-27	12:07:58
1602	50.422506	-5.101253	0.1	68.9	2014-09-27	12:07:59
1603	50.422508	-5.101252	0.1	32.5	2014-09-27	12:08:01
1604	50.422509	-5.101251	0.13	23.7	2014-09-27	12:08:02
1605	50.42251	-5.10125	0.08	36.3	2014-09-27	12:08:03
1606	50.422514	-5.101256	0.63	322	2014-09-27	12:08:04
1607	50.422517	-5.101263	0.61	302.5	2014-09-27	12:08:05
1608	50.422521	-5.10127	0.73	311.9	2014-09-27	12:08:06
1609	50.422524	-5.101281	0.85	294.1	2014-09-27	12:08:07
1610	50.422528	-5.101292	0.88	295.2	2014-09-27	12:08:08
1611	50.422532	-5.101302	0.82	301.4	2014-09-27	12:08:09
1612	50.422536	-5.10131	0.73	309.6	2014-09-27	12:08:10
1613	50.422539	-5.101316	0.54	312	2014-09-27	12:08:11
1614	50.422542	-5.10132	0.44	324.3	2014-09-27	12:08:12
1615	50.422542	-5.101319	0.07	113.1	2014-09-27	12:08:13
1616	50.422542	-5.101318	0.03	129	2014-09-27	12:08:14
1617	50.422542	-5.101318	0.05	65.7	2014-09-27	12:08:15
1618	50.422541	-5.101323	0.39	253.3	2014-09-27	12:08:16
1619	50.42254	-5.101329	0.41	251.6	2014-09-27	12:08:17
1620	50.422539	-5.101333	0.36	248.5	2014-09-27	12:08:18
1621	50.422538	-5.101335	0.15	251.8	2014-09-27	12:08:19
1622	50.422539	-5.101332	0.14	72.1	2014-09-27	12:08:21
1623	50.422539	-5.10133	0.16	110.6	2014-09-27	12:08:22
1624	50.422537	-5.101329	0.19	163.2	2014-09-27	12:08:23
1625	50.422535	-5.101327	0.25	139.2	2014-09-27	12:08:24
1626	50.422534	-5.101325	0.14	131.1	2014-09-27	12:08:25
1627	50.422534	-5.101323	0.13	120.2	2014-09-27	12:08:26
1628	50.422533	-5.101322	0.11	126.3	2014-09-27	12:08:27
1629	50.422533	-5.101321	0.14	123.5	2014-09-27	12:08:28
1630	50.422532	-5.101319	0.08	109.8	2014-09-27	12:08:29
1631	50.422531	-5.101319	0.16	158.2	2014-09-27	12:08:30
1632	50.422528	-5.101315	0.43	137.4	2014-09-27	12:08:31
1633	50.422525	-5.101311	0.4	145.3	2014-09-27	12:08:32
1634	50.422522	-5.101307	0.51	141.4	2014-09-27	12:08:33
1635	50.422518	-5.101303	0.48	140.9	2014-09-27	12:08:34
1636	50.422515	-5.1013	0.38	151.3	2014-09-27	12:08:35
1637	50.422512	-5.101297	0.42	150.2	2014-09-27	12:08:36
1638	50.422509	-5.101295	0.39	154	2014-09-27	12:08:37
1639	50.422516	-5.101312	1.47	303.4	2014-09-27	12:08:38
1640	50.422524	-5.101297	1.4	50.8	2014-09-27	12:08:39
1641	50.422532	-5.101273	1.91	62.4	2014-09-27	12:08:40
1642	50.422534	-5.101249	1.67	80.7	2014-09-27	12:08:41
1643	50.422534	-5.10121	2.83	91.5	2014-09-27	12:08:42
1644	50.422526	-5.101149	4.43	101.9	2014-09-27	12:08:43
1645	50.422514	-5.101072	5.56	104	2014-09-27	12:08:44
1646	50.422499	-5.100995	5.76	106.6	2014-09-27	12:08:45
1647	50.422486	-5.100908	6.33	102.9	2014-09-27	12:08:46
1648	50.422473	-5.100818	6.56	103.2	2014-09-27	12:08:47
1649	50.422473	-5.100733	6.01	89.6	2014-09-27	12:08:48
1650	50.422486	-5.100657	5.56	74.5	2014-09-27	12:08:49
1651	50.422505	-5.100583	5.66	68.4	2014-09-27	12:08:50
1652	50.422524	-5.100518	5.09	65.4	2014-09-27	12:08:51
1653	50.422539	-5.100472	3.68	62.3	2014-09-27	12:08:52
1654	50.422547	-5.100448	1.93	63.5	2014-09-27	12:08:53
1655	50.422548	-5.100432	1.1	86.6	2014-09-27	12:08:54
1656	50.422549	-5.100415	1.19	82.3	2014-09-27	12:08:55
1657	50.422553	-5.100411	0.57	37.5	2014-09-27	12:08:56
1658	50.42256	-5.100431	1.62	298.9	2014-09-27	12:08:57
1659	50.422567	-5.100461	2.26	289.1	2014-09-27	12:08:58
1660	50.422574	-5.100491	2.31	291.1	2014-09-27	12:08:59
1661	50.422583	-5.100515	1.99	301.1	2014-09-27	12:09:00
1662	50.422591	-5.100535	1.59	299.9	2014-09-27	12:09:01
1663	50.422596	-5.100556	1.62	292.7	2014-09-27	12:09:02
1664	50.422603	-5.100581	1.96	293.3	2014-09-27	12:09:03
1665	50.422608	-5.100605	1.78	288.9	2014-09-27	12:09:04
1666	50.422611	-5.100623	1.34	284.5	2014-09-27	12:09:05
1667	50.422612	-5.100639	1.11	273.4	2014-09-27	12:09:06
1668	50.422613	-5.100658	1.39	274.2	2014-09-27	12:09:07
1669	50.422617	-5.100687	2.08	283.7	2014-09-27	12:09:08
1670	50.422623	-5.100716	2.17	286.3	2014-09-27	12:09:09
1671	50.422629	-5.100742	1.96	290.9	2014-09-27	12:09:10
1672	50.422639	-5.100765	1.91	303.8	2014-09-27	12:09:11
1673	50.422649	-5.10079	2.14	301.6	2014-09-27	12:09:12
1674	50.422654	-5.100803	1.12	303.8	2014-09-27	12:09:13
1675	50.422655	-5.100798	0.37	75.5	2014-09-27	12:09:14
1676	50.422656	-5.100801	0.19	292.7	2014-09-27	12:09:15
1677	50.42266	-5.100821	1.48	286.5	2014-09-27	12:09:16
1678	50.422666	-5.100845	1.83	291.5	2014-09-27	12:09:17
1679	50.422669	-5.100869	1.74	281.4	2014-09-27	12:09:18
1680	50.422672	-5.100893	1.73	282.5	2014-09-27	12:09:19
1681	50.422677	-5.100918	1.86	287.8	2014-09-27	12:09:20
1682	50.422681	-5.100941	1.73	285.9	2014-09-27	12:09:21
1683	50.422681	-5.100948	0.5	260.4	2014-09-27	12:09:22
1684	50.42268	-5.100953	0.35	257.6	2014-09-27	12:09:23
1685	50.422685	-5.100968	1.23	299	2014-09-27	12:09:24
1686	50.422692	-5.100985	1.45	303.2	2014-09-27	12:09:25
1687	50.422701	-5.101004	1.66	307.1	2014-09-27	12:09:26
1688	50.422714	-5.101019	1.71	322.1	2014-09-27	12:09:27
1689	50.422725	-5.101032	1.63	322.9	2014-09-27	12:09:28
1690	50.422736	-5.101045	1.48	323.1	2014-09-27	12:09:29
1691	50.422749	-5.101058	1.72	327.8	2014-09-27	12:09:30
1692	50.422764	-5.101059	1.63	357.9	2014-09-27	12:09:31
1693	50.422773	-5.101051	1.19	27.7	2014-09-27	12:09:32
1694	50.422774	-5.101033	1.29	87.9	2014-09-27	12:09:33
1695	50.422774	-5.10102	0.9	83.4	2014-09-27	12:09:34
1696	50.422781	-5.101024	0.76	340.9	2014-09-27	12:09:35
1697	50.422791	-5.101032	1.26	333.4	2014-09-27	12:09:36
1698	50.422803	-5.10104	1.49	336.8	2014-09-27	12:09:37
1699	50.422819	-5.101045	1.78	349.4	2014-09-27	12:09:38
1700	50.422831	-5.101051	1.4	340.4	2014-09-27	12:09:39
1701	50.422834	-5.101063	0.93	293.5	2014-09-27	12:09:40
1702	50.422834	-5.101062	0.05	135.2	2014-09-27	12:09:42
1703	50.422821	-5.101007	4.21	110	2014-09-27	12:09:43
1704	50.422803	-5.10092	6.48	108.2	2014-09-27	12:09:44
1705	50.422786	-5.100808	8.12	103.5	2014-09-27	12:09:45
1706	50.422791	-5.1007	7.72	85.4	2014-09-27	12:09:46
1707	50.422808	-5.100607	6.88	73.9	2014-09-27	12:09:47
1708	50.422805	-5.100519	6.2	93.1	2014-09-27	12:09:48
1709	50.422796	-5.100436	5.99	99.9	2014-09-27	12:09:49
1710	50.422794	-5.100354	5.8	92.2	2014-09-27	12:09:50
1711	50.422802	-5.100285	4.98	79.5	2014-09-27	12:09:51
1712	50.422812	-5.100227	4.26	74.5	2014-09-27	12:09:52
1713	50.422822	-5.100172	4.04	75	2014-09-27	12:09:53
1714	50.422832	-5.100118	4.04	73.2	2014-09-27	12:09:54
1715	50.422843	-5.100064	4	72.4	2014-09-27	12:09:55
1716	50.422855	-5.100027	2.93	62.9	2014-09-27	12:09:56
1717	50.422867	-5.100055	2.4	303.8	2014-09-27	12:09:57
1718	50.422876	-5.100095	2.99	290.1	2014-09-27	12:09:58
1719	50.422884	-5.100126	2.32	290.2	2014-09-27	12:09:59
1720	50.422886	-5.100157	2.21	275.8	2014-09-27	12:10:00
1721	50.422886	-5.10018	1.66	271.3	2014-09-27	12:10:01
1722	50.422885	-5.100204	1.67	265.8	2014-09-27	12:10:02
1723	50.422884	-5.100229	1.84	267.4	2014-09-27	12:10:03
1724	50.422887	-5.100254	1.8	281.6	2014-09-27	12:10:04
1725	50.42289	-5.100279	1.79	279.9	2014-09-27	12:10:05
1726	50.422892	-5.100295	1.16	282.6	2014-09-27	12:10:06
1727	50.422892	-5.100309	0.98	268.9	2014-09-27	12:10:07
1728	50.422887	-5.100329	1.51	247.9	2014-09-27	12:10:08
1729	50.422883	-5.100356	1.99	255.9	2014-09-27	12:10:09
1730	50.422881	-5.100382	1.88	264.6	2014-09-27	12:10:10
1731	50.422882	-5.100408	1.79	274.8	2014-09-27	12:10:11
1732	50.422881	-5.100433	1.79	266.4	2014-09-27	12:10:12
1733	50.422882	-5.100456	1.62	272.6	2014-09-27	12:10:13
1734	50.42288	-5.100476	1.47	262.3	2014-09-27	12:10:14
1735	50.422878	-5.100487	0.84	249.2	2014-09-27	12:10:15
1736	50.422871	-5.10049	0.77	193.9	2014-09-27	12:10:16
1737	50.422863	-5.100498	1.03	214.2	2014-09-27	12:10:17
1738	50.422862	-5.100515	1.2	262	2014-09-27	12:10:18
1739	50.422864	-5.100535	1.44	278.2	2014-09-27	12:10:19
1740	50.422871	-5.100553	1.54	300.9	2014-09-27	12:10:20
1741	50.422883	-5.100569	1.77	320.7	2014-09-27	12:10:21
1742	50.422893	-5.100583	1.47	317	2014-09-27	12:10:22
1743	50.422898	-5.100596	1.06	304.4	2014-09-27	12:10:23
1744	50.422894	-5.100584	0.97	117.6	2014-09-27	12:10:24
1745	50.422876	-5.100537	3.88	122.2	2014-09-27	12:10:25
1746	50.422846	-5.100469	5.86	123.9	2014-09-27	12:10:26
1747	50.422831	-5.10038	6.5	105.2	2014-09-27	12:10:27
1748	50.422838	-5.100308	5.23	81	2014-09-27	12:10:28
1749	50.422851	-5.100269	3.05	63.3	2014-09-27	12:10:29
1750	50.422862	-5.100242	2.33	57.2	2014-09-27	12:10:30
1751	50.422874	-5.100214	2.32	56	2014-09-27	12:10:31
1752	50.422886	-5.100188	2.28	54.4	2014-09-27	12:10:32
1753	50.422921	-5.10009	1.34	60.3	2014-09-27	12:10:38
1754	50.422923	-5.100144	3.88	272.6	2014-09-27	12:10:39
1755	50.422919	-5.100187	3.08	262.3	2014-09-27	12:10:40
1756	50.422915	-5.100227	2.87	259.9	2014-09-27	12:10:41
1757	50.422912	-5.100259	2.28	262.9	2014-09-27	12:10:42
1758	50.422909	-5.100284	1.8	259.2	2014-09-27	12:10:43
1759	50.422905	-5.100311	1.93	255.8	2014-09-27	12:10:44
1760	50.422903	-5.100334	1.7	263.4	2014-09-27	12:10:45
1761	50.422901	-5.100356	1.56	261.4	2014-09-27	12:10:46
1762	50.422894	-5.100375	1.55	239.1	2014-09-27	12:10:47
1763	50.422888	-5.100395	1.58	245.9	2014-09-27	12:10:48
1764	50.422884	-5.100417	1.63	253.7	2014-09-27	12:10:49
1765	50.42288	-5.10044	1.72	254.2	2014-09-27	12:10:50
1766	50.42288	-5.100466	1.84	269.1	2014-09-27	12:10:51
1767	50.422883	-5.100495	2.08	280.8	2014-09-27	12:10:52
1768	50.422884	-5.100522	1.91	273.1	2014-09-27	12:10:53
1769	50.422878	-5.100537	1.24	237.7	2014-09-27	12:10:54
1770	50.422867	-5.100543	1.31	199.7	2014-09-27	12:10:55
1771	50.422859	-5.100554	1.21	218.9	2014-09-27	12:10:56
1772	50.422856	-5.100575	1.52	257.2	2014-09-27	12:10:57
1773	50.422855	-5.100601	1.88	267.7	2014-09-27	12:10:58
1774	50.422855	-5.100626	1.75	270.6	2014-09-27	12:10:59
1775	50.422852	-5.100648	1.63	256.7	2014-09-27	12:11:00
1776	50.422847	-5.10067	1.61	251.4	2014-09-27	12:11:01
1777	50.422846	-5.100695	1.79	266.1	2014-09-27	12:11:02
1778	50.422845	-5.10072	1.77	267.9	2014-09-27	12:11:03
1779	50.422841	-5.100741	1.56	253.3	2014-09-27	12:11:04
1780	50.422832	-5.100757	1.53	227.5	2014-09-27	12:11:05
1781	50.42282	-5.100764	1.46	199.4	2014-09-27	12:11:06
1782	50.422809	-5.10077	1.25	202.3	2014-09-27	12:11:07
1783	50.422804	-5.100785	1.25	239.5	2014-09-27	12:11:08
1784	50.422799	-5.100803	1.3	248.6	2014-09-27	12:11:09
1785	50.422794	-5.100821	1.45	246.9	2014-09-27	12:11:10
1786	50.422789	-5.100842	1.61	248.2	2014-09-27	12:11:11
1787	50.422787	-5.100866	1.7	262.7	2014-09-27	12:11:12
1788	50.422784	-5.100892	1.87	258.5	2014-09-27	12:11:13
1789	50.422779	-5.100914	1.65	250.5	2014-09-27	12:11:14
1790	50.422774	-5.100928	1.13	243.7	2014-09-27	12:11:15
1791	50.422766	-5.100938	1.11	218.5	2014-09-27	12:11:16
1792	50.422756	-5.100949	1.42	214.5	2014-09-27	12:11:17
1793	50.422747	-5.100967	1.56	233.2	2014-09-27	12:11:18
1794	50.422744	-5.10099	1.67	256.1	2014-09-27	12:11:19
1795	50.422741	-5.101012	1.6	257.9	2014-09-27	12:11:20
1796	50.422739	-5.101036	1.74	262.6	2014-09-27	12:11:21
1797	50.422738	-5.101059	1.64	266.7	2014-09-27	12:11:22
1798	50.422735	-5.10108	1.48	256.5	2014-09-27	12:11:23
1799	50.422729	-5.101094	1.25	237.1	2014-09-27	12:11:24
1800	50.422721	-5.101102	0.99	213.1	2014-09-27	12:11:25
1801	50.422717	-5.101111	0.77	233.5	2014-09-27	12:11:26
1802	50.422717	-5.101126	1.09	267.1	2014-09-27	12:11:27
1803	50.422718	-5.101145	1.34	275.2	2014-09-27	12:11:28
1804	50.422718	-5.101163	1.32	272.4	2014-09-27	12:11:29
1805	50.42272	-5.101188	1.74	274.6	2014-09-27	12:11:30
1806	50.422722	-5.101216	1.99	278.1	2014-09-27	12:11:31
1807	50.422722	-5.10124	1.7	270.3	2014-09-27	12:11:32
1808	50.422722	-5.101262	1.62	271.3	2014-09-27	12:11:33
1809	50.422724	-5.101286	1.64	274.2	2014-09-27	12:11:34
1810	50.422705	-5.101255	0.75	133.8	2014-09-27	12:11:38
1811	50.422706	-5.101248	0.49	69.8	2014-09-27	12:11:39
1812	50.422707	-5.101249	0.1	342.3	2014-09-27	12:11:40
1813	50.422705	-5.101254	0.44	242	2014-09-27	12:11:41
1814	50.422703	-5.101264	0.77	249.4	2014-09-27	12:11:42
1815	50.422701	-5.101276	0.85	259.2	2014-09-27	12:11:43
1816	50.422702	-5.101284	0.53	276	2014-09-27	12:11:44
1817	50.422703	-5.101282	0.18	55.4	2014-09-27	12:11:45
1818	50.4227	-5.101279	0.15	149.4	2014-09-27	12:11:47
1819	50.422699	-5.101285	0.45	244.1	2014-09-27	12:11:48
1820	50.422697	-5.10129	0.38	242	2014-09-27	12:11:49
1821	50.422696	-5.101292	0.23	234.8	2014-09-27	12:11:50
1822	50.422695	-5.101293	0.08	193.4	2014-09-27	12:11:51
1823	50.422695	-5.101292	0.04	105.8	2014-09-27	12:11:52
1824	50.422694	-5.101292	0.04	192	2014-09-27	12:11:54
1825	50.422695	-5.101292	0.03	23.4	2014-09-27	12:11:55
1826	50.422695	-5.101292	0.02	90	2014-09-27	12:11:56
1827	50.422694	-5.101284	0.6	99.9	2014-09-27	12:11:57
1828	50.42269	-5.101273	0.9	119.9	2014-09-27	12:11:58
1829	50.422685	-5.101263	0.84	127.7	2014-09-27	12:11:59
1830	50.422681	-5.101258	0.59	137.7	2014-09-27	12:12:00
1831	50.422681	-5.101255	0.08	97	2014-09-27	12:12:02
1832	50.422681	-5.101254	0.08	60.9	2014-09-27	12:12:03
1833	50.422682	-5.101254	0.08	46	2014-09-27	12:12:04
1834	50.422682	-5.101253	0.03	157.4	2014-09-27	12:12:05
1835	50.422679	-5.101243	0.81	113.1	2014-09-27	12:12:06
1836	50.422676	-5.101231	0.91	112.2	2014-09-27	12:12:07
1837	50.422674	-5.101225	0.48	106.7	2014-09-27	12:12:08
1838	50.422673	-5.101219	0.46	116.7	2014-09-27	12:12:09
1839	50.422669	-5.101211	0.65	125.2	2014-09-27	12:12:10
1840	50.422665	-5.101205	0.66	138.7	2014-09-27	12:12:11
1841	50.422659	-5.101199	0.77	144.5	2014-09-27	12:12:12
1842	50.422654	-5.101193	0.69	140.4	2014-09-27	12:12:13
1843	50.42265	-5.101188	0.55	146.4	2014-09-27	12:12:14
1844	50.422648	-5.101185	0.35	133.5	2014-09-27	12:12:15
1845	50.422648	-5.101185	0.02	230.3	2014-09-27	12:12:16
1846	50.422648	-5.101185	0.01	90	2014-09-27	12:12:17
1847	50.422648	-5.101185	0.01	270	2014-09-27	12:12:18
1848	50.422648	-5.101185	0.01	233.5	2014-09-27	12:12:19
1849	50.42265	-5.101192	0.5	290.9	2014-09-27	12:12:20
1850	50.42265	-5.101201	0.63	274.2	2014-09-27	12:12:21
1851	50.422649	-5.101209	0.63	264	2014-09-27	12:12:22
1852	50.422648	-5.101213	0.27	240.7	2014-09-27	12:12:23
1853	50.422648	-5.101212	0.03	129	2014-09-27	12:12:24
1854	50.422645	-5.101214	0.31	197.7	2014-09-27	12:12:25
1855	50.422645	-5.101226	0.89	267	2014-09-27	12:12:26
1856	50.422648	-5.101239	0.94	287.9	2014-09-27	12:12:27
1857	50.42265	-5.101252	0.98	288.9	2014-09-27	12:12:28
1858	50.422654	-5.101267	1.16	289.7	2014-09-27	12:12:29
1859	50.422659	-5.101284	1.31	293.5	2014-09-27	12:12:30
1860	50.422662	-5.101299	1.12	289.6	2014-09-27	12:12:31
1861	50.422661	-5.101303	0.3	247.7	2014-09-27	12:12:32
1862	50.422656	-5.101301	0.57	164.8	2014-09-27	12:12:33
1863	50.422653	-5.1013	0.17	172	2014-09-27	12:12:35
1864	50.422653	-5.101301	0.01	223.1	2014-09-27	12:12:37
1865	50.422653	-5.101301	0.01	215.6	2014-09-27	12:12:38
1866	50.422653	-5.101301	0.02	230.3	2014-09-27	12:12:39
1867	50.422653	-5.101301	0.01	231.9	2014-09-27	12:12:40
1868	50.422654	-5.101306	0.4	299.2	2014-09-27	12:12:41
1869	50.422654	-5.101306	0.01	270	2014-09-27	12:12:42
1870	50.422655	-5.101303	0.13	83.6	2014-09-27	12:12:44
1871	50.422655	-5.101303	0.01	0	2014-09-27	12:12:45
1872	50.422655	-5.101303	0.02	270	2014-09-27	12:12:46
1873	50.422655	-5.101303	0	270	2014-09-27	12:12:48
1874	50.422654	-5.101303	0.03	168.5	2014-09-27	12:12:49
1875	50.422654	-5.101303	0	0	2014-09-27	12:12:50
1876	50.422656	-5.101309	0.45	294.5	2014-09-27	12:12:51
1877	50.422657	-5.101315	0.46	288.7	2014-09-27	12:12:52
1878	50.422658	-5.101321	0.46	271.1	2014-09-27	12:12:53
1879	50.422657	-5.101327	0.41	267.5	2014-09-27	12:12:54
1880	50.422655	-5.101332	0.22	239.9	2014-09-27	12:12:56
1881	50.42265	-5.10133	0.63	164.6	2014-09-27	12:12:57
1882	50.422649	-5.10133	0.03	207.3	2014-09-27	12:12:59
1883	50.422649	-5.10133	0.01	147.5	2014-09-27	12:13:00
1884	50.422649	-5.10133	0	0	2014-09-27	12:13:01
1885	50.422649	-5.10133	0	0	2014-09-27	12:13:02
1886	50.422649	-5.10133	0.01	147.5	2014-09-27	12:13:04
1887	50.422649	-5.10133	0	0	2014-09-27	12:13:05
1888	50.422648	-5.101328	0.19	132.4	2014-09-27	12:13:06
1889	50.422635	-5.101307	2.14	134.6	2014-09-27	12:13:07
1890	50.422623	-5.101288	1.89	134.5	2014-09-27	12:13:08
1891	50.422613	-5.101288	1.06	181.3	2014-09-27	12:13:09
1892	50.422603	-5.101298	1.28	211.8	2014-09-27	12:13:10
1893	50.422599	-5.101311	1.06	239.8	2014-09-27	12:13:11
1894	50.422594	-5.101324	1.05	241.3	2014-09-27	12:13:12
1895	50.42259	-5.101343	1.46	252.9	2014-09-27	12:13:13
1896	50.422589	-5.101364	1.44	266.6	2014-09-27	12:13:14
1897	50.422588	-5.101382	1.29	263.4	2014-09-27	12:13:15
1898	50.422586	-5.101392	0.81	250.6	2014-09-27	12:13:16
1899	50.422584	-5.101398	0.22	238.8	2014-09-27	12:13:18
1900	50.422586	-5.101405	0.6	294.7	2014-09-27	12:13:19
1901	50.422591	-5.101412	0.75	319.8	2014-09-27	12:13:20
1902	50.422599	-5.101415	0.91	348.7	2014-09-27	12:13:21
1903	50.422607	-5.101416	0.94	354.2	2014-09-27	12:13:22
1904	50.422617	-5.101413	1.13	11.9	2014-09-27	12:13:23
1905	50.422627	-5.101404	1.3	30.3	2014-09-27	12:13:24
1906	50.422639	-5.101392	1.51	31.9	2014-09-27	12:13:25
1907	50.422651	-5.101379	1.61	34.8	2014-09-27	12:13:26
1908	50.422658	-5.101364	1.4	52.8	2014-09-27	12:13:27
1909	50.422659	-5.10133	2.41	88	2014-09-27	12:13:28
1910	50.422654	-5.101263	4.78	96.3	2014-09-27	12:13:29
1911	50.422649	-5.101169	6.66	95	2014-09-27	12:13:30
1912	50.422644	-5.101055	8.14	94.3	2014-09-27	12:13:31
1913	50.422649	-5.10094	8.16	86.1	2014-09-27	12:13:32
1914	50.422665	-5.100846	6.91	74.4	2014-09-27	12:13:33
1915	50.42267	-5.100767	5.64	84.6	2014-09-27	12:13:34
1916	50.422663	-5.100688	5.61	98.1	2014-09-27	12:13:35
1917	50.422655	-5.100611	5.6	99.2	2014-09-27	12:13:36
1918	50.422654	-5.100536	5.32	90.9	2014-09-27	12:13:37
1919	50.422662	-5.100472	4.62	78.6	2014-09-27	12:13:38
1920	50.422673	-5.100425	3.53	70.2	2014-09-27	12:13:39
1921	50.42268	-5.100388	2.73	73.5	2014-09-27	12:13:40
1922	50.422688	-5.100368	1.6	59.2	2014-09-27	12:13:41
1923	50.422697	-5.100379	1.32	326.8	2014-09-27	12:13:42
1924	50.42271	-5.1004	2.04	311.6	2014-09-27	12:13:43
1925	50.422723	-5.100424	2.22	311.1	2014-09-27	12:13:44
1926	50.422735	-5.100447	2.14	310.1	2014-09-27	12:13:45
1927	50.422746	-5.100467	1.91	310.2	2014-09-27	12:13:46
1928	50.422754	-5.100489	1.75	300.2	2014-09-27	12:13:47
1929	50.422759	-5.100509	1.56	289.2	2014-09-27	12:13:48
1930	50.422765	-5.100531	1.74	295.5	2014-09-27	12:13:49
1931	50.422774	-5.100549	1.53	306.6	2014-09-27	12:13:50
1932	50.422781	-5.100565	1.4	306.5	2014-09-27	12:13:51
1933	50.422788	-5.100585	1.63	296.5	2014-09-27	12:13:52
1934	50.422796	-5.100604	1.64	304.4	2014-09-27	12:13:53
1935	50.422805	-5.100621	1.58	311.8	2014-09-27	12:13:54
1936	50.422814	-5.100641	1.73	303.7	2014-09-27	12:13:55
1937	50.422821	-5.100662	1.67	296.9	2014-09-27	12:13:56
1938	50.422827	-5.10068	1.45	298.1	2014-09-27	12:13:57
1939	50.422833	-5.100699	1.5	297.8	2014-09-27	12:13:58
1940	50.422839	-5.100718	1.54	295.6	2014-09-27	12:13:59
1941	50.422841	-5.100732	0.98	285.5	2014-09-27	12:14:00
1942	50.422838	-5.100722	0.79	116.8	2014-09-27	12:14:01
1943	50.422837	-5.100702	1.44	96.7	2014-09-27	12:14:02
1944	50.422838	-5.100683	1.31	82.6	2014-09-27	12:14:03
1945	50.422842	-5.100676	0.7	47.9	2014-09-27	12:14:04
1946	50.422851	-5.100675	0.98	6.3	2014-09-27	12:14:05
1947	50.42286	-5.100678	1.04	345.8	2014-09-27	12:14:06
1948	50.42287	-5.100692	1.42	317.5	2014-09-27	12:14:07
1949	50.422879	-5.100707	1.49	314.3	2014-09-27	12:14:08
1950	50.422889	-5.100722	1.51	314.8	2014-09-27	12:14:09
1951	50.422899	-5.100738	1.58	315.1	2014-09-27	12:14:10
1952	50.422909	-5.100691	0.88	70.9	2014-09-27	12:14:14
1953	50.422905	-5.100654	2.64	98.5	2014-09-27	12:14:15
1954	50.422905	-5.100619	2.43	92	2014-09-27	12:14:16
1955	50.422904	-5.10061	0.64	96.7	2014-09-27	12:14:17
1956	50.422907	-5.100614	0.43	323.4	2014-09-27	12:14:18
1957	50.42291	-5.100619	0.47	305.4	2014-09-27	12:14:19
1958	50.42291	-5.10063	0.73	272.9	2014-09-27	12:14:20
1959	50.42291	-5.10064	0.73	271.5	2014-09-27	12:14:21
1960	50.42291	-5.10065	0.73	266.3	2014-09-27	12:14:22
1961	50.422904	-5.100641	0.93	136.3	2014-09-27	12:14:23
1962	50.422896	-5.100608	2.53	110.7	2014-09-27	12:14:24
1963	50.422892	-5.100584	1.7	104.9	2014-09-27	12:14:25
1964	50.422885	-5.100552	2.44	107.6	2014-09-27	12:14:26
1965	50.422886	-5.100531	1.49	87.5	2014-09-27	12:14:27
1966	50.42288	-5.100513	1.4	118.2	2014-09-27	12:14:28
1967	50.422878	-5.100511	0.26	134	2014-09-27	12:14:29
1968	50.42288	-5.100513	0.28	324.4	2014-09-27	12:14:30
1969	50.422882	-5.100522	0.67	289.6	2014-09-27	12:14:31
1970	50.422884	-5.100533	0.8	282.7	2014-09-27	12:14:32
1971	50.422887	-5.100544	0.88	295.6	2014-09-27	12:14:33
1972	50.422889	-5.100545	0.18	338.8	2014-09-27	12:14:34
1973	50.422889	-5.100541	0.26	81.6	2014-09-27	12:14:35
1974	50.422888	-5.10054	0.18	154.1	2014-09-27	12:14:36
1975	50.422886	-5.100547	0.52	252.2	2014-09-27	12:14:37
1976	50.422885	-5.100556	0.65	257.6	2014-09-27	12:14:38
1977	50.422884	-5.100567	0.77	259.6	2014-09-27	12:14:39
1978	50.422883	-5.100581	1.01	266.3	2014-09-27	12:14:40
1979	50.422881	-5.100595	1.02	255.6	2014-09-27	12:14:41
1980	50.422879	-5.100609	0.97	259.5	2014-09-27	12:14:42
1981	50.422881	-5.100624	1.12	279.6	2014-09-27	12:14:43
1982	50.422882	-5.100642	1.29	274.9	2014-09-27	12:14:44
1983	50.422879	-5.100656	1.05	252.4	2014-09-27	12:14:45
1984	50.422873	-5.100661	0.74	207.5	2014-09-27	12:14:46
1985	50.422868	-5.100666	0.66	212	2014-09-27	12:14:47
1986	50.422865	-5.100676	0.75	245.7	2014-09-27	12:14:48
1987	50.422864	-5.10069	1.03	259.6	2014-09-27	12:14:49
1988	50.422863	-5.100705	1.04	264.3	2014-09-27	12:14:50
1989	50.422864	-5.100719	1.02	275.3	2014-09-27	12:14:51
1990	50.422865	-5.100735	1.11	276.3	2014-09-27	12:14:52
1991	50.422868	-5.100753	1.37	286.6	2014-09-27	12:14:53
1992	50.422869	-5.100772	1.33	272	2014-09-27	12:14:54
1993	50.422865	-5.100786	1.07	248.6	2014-09-27	12:14:55
1994	50.422856	-5.100788	1.01	188.1	2014-09-27	12:14:56
1995	50.422845	-5.100788	1.22	178.6	2014-09-27	12:14:57
1996	50.422841	-5.100799	0.93	238	2014-09-27	12:14:58
1997	50.422843	-5.100813	1.02	282.6	2014-09-27	12:14:59
1998	50.422844	-5.100828	1.1	278.8	2014-09-27	12:15:00
1999	50.422847	-5.100843	1.06	284.3	2014-09-27	12:15:01
[truncated: 5,674 more rows]
