# Supplementary material for: On the Potential of Surfers to Monitor Environmental Indicators in the Coastal Zone
Source: PLoS One. 2015 Jul 8;10(7):e0127706. doi: 10.1371/journal.pone.0127706 (PMC4496071; doi:10.1371/journal.pone.0127706)
Supplement: S1 Data — Contains 85 GPS tracks (comma separated files) used to estimate surfing performance statistics in the manuscript. (ZIP) [file pone.0127706.s001.zip › S1 Data GPS Tracks/20140928_Newquay.csv]

No	Latitude	Longitude	Speed	Course	Date	Time
1	50.406886	-5.113149	0	0	2014-09-28	10:58:44
2	50.406885	-5.113149	0.06	198	2014-09-28	10:58:45
3	50.406885	-5.11315	0.05	219	2014-09-28	10:58:46
4	50.406885	-5.11315	0.05	248.3	2014-09-28	10:58:47
5	50.406885	-5.113152	0.14	277.6	2014-09-28	10:58:48
6	50.406886	-5.113155	0.2	298.5	2014-09-28	10:58:49
7	50.406886	-5.113156	0.11	284.6	2014-09-28	10:58:50
8	50.406886	-5.113158	0.1	280.6	2014-09-28	10:58:51
9	50.406889	-5.113162	0.39	314.1	2014-09-28	10:58:52
10	50.406889	-5.113163	0.13	301.1	2014-09-28	10:58:53
11	50.40689	-5.113164	0.16	325.8	2014-09-28	10:58:54
12	50.40689	-5.113168	0.29	258.5	2014-09-28	10:58:55
13	50.406884	-5.113173	0.37	207.9	2014-09-28	10:58:57
14	50.406883	-5.113174	0.13	212.8	2014-09-28	10:58:58
15	50.406882	-5.113174	0.13	169.6	2014-09-28	10:58:59
16	50.406881	-5.113174	0.11	167.1	2014-09-28	10:59:00
17	50.40688	-5.113174	0.08	219	2014-09-28	10:59:01
18	50.406879	-5.113174	0.08	176.1	2014-09-28	10:59:02
19	50.406878	-5.113172	0.19	133.6	2014-09-28	10:59:03
20	50.406877	-5.113171	0.23	145.1	2014-09-28	10:59:04
21	50.406875	-5.11317	0.2	174.6	2014-09-28	10:59:05
22	50.406874	-5.11317	0.11	174.2	2014-09-28	10:59:06
23	50.406873	-5.113169	0.08	127.4	2014-09-28	10:59:07
24	50.406873	-5.11317	0.07	199.6	2014-09-28	10:59:08
25	50.406873	-5.113173	0.27	271.9	2014-09-28	10:59:09
26	50.406872	-5.113177	0.26	257.4	2014-09-28	10:59:10
27	50.406872	-5.113179	0.18	257.6	2014-09-28	10:59:11
28	50.406873	-5.11318	0.08	334.6	2014-09-28	10:59:12
29	50.406876	-5.113181	0.33	349.7	2014-09-28	10:59:13
30	50.406877	-5.113176	0.39	61.7	2014-09-28	10:59:14
31	50.406881	-5.113166	0.39	62.4	2014-09-28	10:59:16
32	50.406881	-5.113156	0.69	86.1	2014-09-28	10:59:17
33	50.406881	-5.113145	0.8	87.3	2014-09-28	10:59:18
34	50.406882	-5.11314	0.39	71.8	2014-09-28	10:59:19
35	50.406879	-5.11313	0.8	119.2	2014-09-28	10:59:20
36	50.406879	-5.113117	0.48	91.1	2014-09-28	10:59:22
37	50.40688	-5.113114	0.21	54	2014-09-28	10:59:23
38	50.406881	-5.113112	0.2	49.9	2014-09-28	10:59:24
39	50.406882	-5.11311	0.22	55.7	2014-09-28	10:59:25
40	50.406883	-5.113108	0.15	67.5	2014-09-28	10:59:26
41	50.406883	-5.113105	0.16	70.2	2014-09-28	10:59:27
42	50.406884	-5.113104	0.15	63.8	2014-09-28	10:59:28
43	50.406884	-5.113106	0.18	295.2	2014-09-28	10:59:29
44	50.406888	-5.113107	0.44	347.5	2014-09-28	10:59:30
45	50.406893	-5.113106	0.29	11.8	2014-09-28	10:59:32
46	50.406893	-5.113105	0.11	139.6	2014-09-28	10:59:33
47	50.406893	-5.113104	0.07	33	2014-09-28	10:59:34
48	50.406894	-5.113103	0.04	35.9	2014-09-28	10:59:36
49	50.406894	-5.113103	0.03	90	2014-09-28	10:59:37
50	50.406893	-5.113103	0.04	162.3	2014-09-28	10:59:38
51	50.406893	-5.113103	0.07	184.4	2014-09-28	10:59:39
52	50.406892	-5.113107	0.32	251	2014-09-28	10:59:40
53	50.406892	-5.113111	0.15	268.1	2014-09-28	10:59:42
54	50.406891	-5.113109	0.16	118.6	2014-09-28	10:59:43
55	50.406889	-5.113114	0.39	233.6	2014-09-28	10:59:44
56	50.406885	-5.113121	0.64	233.2	2014-09-28	10:59:45
57	50.406882	-5.113125	0.47	211.9	2014-09-28	10:59:46
58	50.406878	-5.113129	0.5	215.4	2014-09-28	10:59:47
59	50.406877	-5.113137	0.58	255.2	2014-09-28	10:59:48
60	50.406878	-5.113142	0.45	293	2014-09-28	10:59:49
61	50.406879	-5.113148	0.21	287	2014-09-28	10:59:51
62	50.406879	-5.113158	0.34	267.7	2014-09-28	10:59:53
63	50.406881	-5.113161	0.28	309.6	2014-09-28	10:59:54
64	50.406883	-5.113165	0.19	308.7	2014-09-28	10:59:56
65	50.406883	-5.113169	0.27	271.9	2014-09-28	10:59:57
66	50.406882	-5.113175	0.43	260	2014-09-28	10:59:58
67	50.406885	-5.113171	0.39	44.2	2014-09-28	10:59:59
68	50.406889	-5.113171	0.5	355.9	2014-09-28	11:00:00
69	50.406892	-5.11319	1.36	281.9	2014-09-28	11:00:01
70	50.406893	-5.113207	1.16	274.1	2014-09-28	11:00:02
71	50.406894	-5.113221	1.02	278.9	2014-09-28	11:00:03
72	50.406896	-5.113234	0.94	284.4	2014-09-28	11:00:04
73	50.406898	-5.113246	0.9	286.2	2014-09-28	11:00:05
74	50.406899	-5.113257	0.78	274.8	2014-09-28	11:00:06
75	50.406898	-5.11327	0.96	265.5	2014-09-28	11:00:07
76	50.406899	-5.113288	1.23	273.9	2014-09-28	11:00:08
77	50.406902	-5.113305	1.27	284.1	2014-09-28	11:00:09
78	50.406907	-5.113323	1.4	294.5	2014-09-28	11:00:10
79	50.406913	-5.113342	1.5	298.5	2014-09-28	11:00:11
80	50.406919	-5.113359	1.39	297.2	2014-09-28	11:00:12
81	50.406924	-5.113378	1.44	292	2014-09-28	11:00:13
82	50.406929	-5.113398	1.55	290.4	2014-09-28	11:00:14
83	50.406933	-5.113416	1.32	292.1	2014-09-28	11:00:15
84	50.406938	-5.113429	1.11	297	2014-09-28	11:00:16
85	50.406942	-5.113442	1.02	298.4	2014-09-28	11:00:17
86	50.406946	-5.113453	0.83	296.6	2014-09-28	11:00:18
87	50.406948	-5.113463	0.8	289.7	2014-09-28	11:00:19
88	50.406951	-5.113473	0.79	299.8	2014-09-28	11:00:20
89	50.406957	-5.113481	0.87	315.5	2014-09-28	11:00:21
90	50.406964	-5.113491	1.03	320.8	2014-09-28	11:00:22
91	50.406971	-5.113501	1.02	313.5	2014-09-28	11:00:23
92	50.406976	-5.113515	1.15	301.4	2014-09-28	11:00:24
93	50.406982	-5.113531	1.32	298.2	2014-09-28	11:00:25
94	50.406988	-5.113547	1.35	303.6	2014-09-28	11:00:26
95	50.406994	-5.113561	1.2	303	2014-09-28	11:00:27
96	50.406998	-5.113573	0.98	298	2014-09-28	11:00:28
97	50.407001	-5.113586	0.96	292.3	2014-09-28	11:00:29
98	50.407003	-5.113599	0.93	281.6	2014-09-28	11:00:30
99	50.407004	-5.113613	1	277	2014-09-28	11:00:31
100	50.407006	-5.113627	1.05	283.8	2014-09-28	11:00:32
101	50.407011	-5.113643	1.21	293.6	2014-09-28	11:00:33
102	50.407015	-5.113662	1.42	287.9	2014-09-28	11:00:34
103	50.407016	-5.113683	1.47	276.9	2014-09-28	11:00:35
104	50.407016	-5.113703	1.43	270	2014-09-28	11:00:36
105	50.407018	-5.113719	1.15	279.3	2014-09-28	11:00:37
106	50.40702	-5.113733	1.03	283.7	2014-09-28	11:00:38
107	50.407021	-5.11375	1.24	274.7	2014-09-28	11:00:39
108	50.407022	-5.113768	1.29	275.8	2014-09-28	11:00:40
109	50.407024	-5.113784	1.09	276.9	2014-09-28	11:00:41
110	50.407024	-5.113797	0.99	271.6	2014-09-28	11:00:42
111	50.407024	-5.113807	0.68	271.5	2014-09-28	11:00:43
112	50.407024	-5.113808	0.02	283.7	2014-09-28	11:00:45
113	50.407024	-5.113808	0.03	224.3	2014-09-28	11:00:46
114	50.407024	-5.113808	0.03	223.1	2014-09-28	11:00:47
115	50.407023	-5.113808	0.03	212.5	2014-09-28	11:00:48
116	50.407023	-5.113808	0.03	167.1	2014-09-28	11:00:49
117	50.407023	-5.113808	0.02	149	2014-09-28	11:00:50
118	50.407026	-5.113809	0.3	348.7	2014-09-28	11:00:51
119	50.407027	-5.11381	0.16	344.7	2014-09-28	11:00:52
120	50.407028	-5.11381	0.15	346.4	2014-09-28	11:00:53
121	50.407029	-5.11381	0.09	348	2014-09-28	11:00:54
122	50.40703	-5.113811	0.14	348	2014-09-28	11:00:55
123	50.407031	-5.113811	0.04	9.9	2014-09-28	11:00:56
124	50.407032	-5.113811	0.13	352.3	2014-09-28	11:00:57
125	50.407033	-5.113811	0.1	349.3	2014-09-28	11:00:58
126	50.407034	-5.113811	0.1	349.8	2014-09-28	11:00:59
127	50.407034	-5.113812	0.06	348.5	2014-09-28	11:01:00
128	50.407034	-5.113812	0.03	336.6	2014-09-28	11:01:01
129	50.407035	-5.113812	0.07	354.4	2014-09-28	11:01:02
130	50.407036	-5.113813	0.17	319.1	2014-09-28	11:01:03
131	50.407037	-5.113815	0.16	318.6	2014-09-28	11:01:04
132	50.407038	-5.113816	0.08	313.4	2014-09-28	11:01:05
133	50.407038	-5.113816	0.06	322.3	2014-09-28	11:01:06
134	50.407039	-5.113817	0.07	324.1	2014-09-28	11:01:07
135	50.407039	-5.113818	0.08	320.1	2014-09-28	11:01:08
136	50.40704	-5.113818	0.06	327.5	2014-09-28	11:01:09
137	50.40704	-5.113819	0.09	317.8	2014-09-28	11:01:10
138	50.407041	-5.113819	0.05	339.2	2014-09-28	11:01:11
139	50.407041	-5.113819	0.05	333.4	2014-09-28	11:01:12
140	50.407042	-5.11382	0.08	350.8	2014-09-28	11:01:13
141	50.407042	-5.11382	0.06	354.2	2014-09-28	11:01:14
142	50.407043	-5.11382	0.1	342.3	2014-09-28	11:01:15
143	50.407044	-5.113821	0.11	335.1	2014-09-28	11:01:16
144	50.407044	-5.113821	0.04	16.7	2014-09-28	11:01:17
145	50.407045	-5.113821	0.06	355	2014-09-28	11:01:18
146	50.407046	-5.113821	0.07	355.1	2014-09-28	11:01:19
147	50.407046	-5.113821	0.09	347.5	2014-09-28	11:01:20
148	50.407047	-5.113824	0.26	295.3	2014-09-28	11:01:21
149	50.407048	-5.113827	0.2	283.8	2014-09-28	11:01:22
150	50.407049	-5.113831	0.33	306.8	2014-09-28	11:01:23
151	50.407052	-5.113836	0.49	307.7	2014-09-28	11:01:24
152	50.407053	-5.113839	0.19	299.4	2014-09-28	11:01:25
153	50.407054	-5.113841	0.16	294.6	2014-09-28	11:01:26
154	50.407054	-5.113843	0.19	300	2014-09-28	11:01:27
155	50.407066	-5.113855	1.55	325.7	2014-09-28	11:01:28
156	50.407079	-5.113869	1.72	325.1	2014-09-28	11:01:29
157	50.407091	-5.113879	1.54	332.7	2014-09-28	11:01:30
158	50.407101	-5.113889	1.31	328.3	2014-09-28	11:01:31
159	50.407108	-5.113894	0.91	335.7	2014-09-28	11:01:32
160	50.407112	-5.113894	0.37	5.6	2014-09-28	11:01:33
161	50.407111	-5.113894	0.02	220.1	2014-09-28	11:01:35
162	50.407111	-5.113894	0.04	255.9	2014-09-28	11:01:36
163	50.407119	-5.113899	0.9	338.7	2014-09-28	11:01:37
164	50.407127	-5.113904	0.94	336.1	2014-09-28	11:01:38
165	50.407135	-5.11391	1	337.3	2014-09-28	11:01:39
166	50.407143	-5.113913	0.88	344.4	2014-09-28	11:01:40
167	50.407151	-5.113918	0.97	337.6	2014-09-28	11:01:41
168	50.407161	-5.113925	1.27	338.2	2014-09-28	11:01:42
169	50.407173	-5.113932	1.38	338	2014-09-28	11:01:43
170	50.407181	-5.113937	1.04	340.9	2014-09-28	11:01:44
171	50.407188	-5.113939	0.73	349.2	2014-09-28	11:01:45
172	50.407195	-5.11394	0.8	354.5	2014-09-28	11:01:46
173	50.407204	-5.113941	0.98	354.1	2014-09-28	11:01:47
174	50.407211	-5.113945	0.4	341.1	2014-09-28	11:01:49
175	50.407211	-5.113946	0.1	304.4	2014-09-28	11:01:50
176	50.40721	-5.113951	0.37	249.1	2014-09-28	11:01:51
177	50.407209	-5.113953	0.15	240.4	2014-09-28	11:01:52
178	50.407208	-5.113957	0.31	233.3	2014-09-28	11:01:53
179	50.407209	-5.113956	0.11	9.1	2014-09-28	11:01:54
180	50.407218	-5.113966	1.22	325.6	2014-09-28	11:01:55
181	50.407229	-5.113975	1.44	333.5	2014-09-28	11:01:56
182	50.407241	-5.11398	1.35	345	2014-09-28	11:01:57
183	50.407253	-5.113983	1.3	352.1	2014-09-28	11:01:58
184	50.40726	-5.113986	0.86	342.7	2014-09-28	11:01:59
185	50.407264	-5.113988	0.49	346	2014-09-28	11:02:00
186	50.407269	-5.113994	0.69	323.7	2014-09-28	11:02:01
187	50.407273	-5.114002	0.75	304.2	2014-09-28	11:02:02
188	50.407276	-5.114005	0.38	322.9	2014-09-28	11:02:03
189	50.407274	-5.11401	0.16	242.9	2014-09-28	11:02:05
190	50.407276	-5.114018	0.59	286.5	2014-09-28	11:02:06
191	50.407276	-5.114019	0.13	270	2014-09-28	11:02:07
192	50.407285	-5.114026	1.06	334.8	2014-09-28	11:02:08
193	50.407294	-5.114033	1.16	335.4	2014-09-28	11:02:09
194	50.407303	-5.114043	1.28	325	2014-09-28	11:02:10
195	50.407316	-5.114056	1.64	326.2	2014-09-28	11:02:11
196	50.407327	-5.114071	1.65	318.4	2014-09-28	11:02:12
197	50.407337	-5.114083	1.43	323.9	2014-09-28	11:02:13
198	50.407345	-5.11409	1	329.8	2014-09-28	11:02:14
199	50.407352	-5.114094	0.84	341.3	2014-09-28	11:02:15
200	50.407358	-5.114099	0.77	333.9	2014-09-28	11:02:16
201	50.407365	-5.114105	0.9	328.8	2014-09-28	11:02:17
202	50.407376	-5.114116	1.41	328.1	2014-09-28	11:02:18
203	50.407389	-5.11413	1.77	325.2	2014-09-28	11:02:19
204	50.407401	-5.114144	1.66	323.9	2014-09-28	11:02:20
205	50.407409	-5.114155	1.19	318.1	2014-09-28	11:02:21
206	50.407413	-5.114161	0.58	316.1	2014-09-28	11:02:22
207	50.407414	-5.114165	0.37	300	2014-09-28	11:02:23
208	50.407417	-5.114172	0.58	297.9	2014-09-28	11:02:24
209	50.407421	-5.114185	1.04	297.8	2014-09-28	11:02:25
210	50.407429	-5.114202	1.45	307.7	2014-09-28	11:02:26
211	50.407439	-5.114221	1.73	308.7	2014-09-28	11:02:27
212	50.40745	-5.114236	1.61	318.2	2014-09-28	11:02:28
213	50.40746	-5.114248	1.42	324	2014-09-28	11:02:29
214	50.407472	-5.114256	1.44	334.1	2014-09-28	11:02:30
215	50.40748	-5.114262	0.53	338.9	2014-09-28	11:02:32
216	50.407481	-5.114264	0.17	285.7	2014-09-28	11:02:33
217	50.40749	-5.114272	1.13	328.5	2014-09-28	11:02:34
218	50.4075	-5.114285	1.48	324.2	2014-09-28	11:02:35
219	50.407512	-5.114299	1.65	321.4	2014-09-28	11:02:36
220	50.40752	-5.114313	1.37	314.1	2014-09-28	11:02:37
221	50.407528	-5.114323	1.11	321.5	2014-09-28	11:02:38
222	50.407534	-5.114331	0.86	317.4	2014-09-28	11:02:39
223	50.407541	-5.114336	0.85	336.6	2014-09-28	11:02:40
224	50.407549	-5.114338	0.91	348.3	2014-09-28	11:02:41
225	50.407557	-5.114345	1.01	330.3	2014-09-28	11:02:42
226	50.407566	-5.114356	1.29	323.9	2014-09-28	11:02:43
227	50.407575	-5.114364	1.13	330.3	2014-09-28	11:02:44
228	50.407578	-5.114364	0.37	356.3	2014-09-28	11:02:45
229	50.407578	-5.114365	0.04	254.2	2014-09-28	11:02:46
230	50.407577	-5.114366	0.06	208.2	2014-09-28	11:02:48
231	50.407577	-5.114366	0.07	199.6	2014-09-28	11:02:49
232	50.407577	-5.114366	0.01	215.6	2014-09-28	11:02:50
233	50.407577	-5.114366	0.03	290.8	2014-09-28	11:02:51
234	50.407585	-5.114372	0.96	337.7	2014-09-28	11:02:52
235	50.407593	-5.114371	0.91	2.6	2014-09-28	11:02:53
236	50.4076	-5.114371	0.75	359.1	2014-09-28	11:02:54
237	50.407607	-5.114381	1.12	321.8	2014-09-28	11:02:55
238	50.407618	-5.114395	1.53	320	2014-09-28	11:02:56
239	50.407625	-5.114406	1.16	314.5	2014-09-28	11:02:57
240	50.407629	-5.114416	0.82	304	2014-09-28	11:02:58
241	50.407635	-5.114421	0.7	329.1	2014-09-28	11:02:59
242	50.407641	-5.114426	0.76	329.4	2014-09-28	11:03:00
243	50.407648	-5.114437	1.16	319.3	2014-09-28	11:03:01
244	50.407658	-5.114454	1.64	312.2	2014-09-28	11:03:02
245	50.407665	-5.114473	1.58	300.1	2014-09-28	11:03:03
246	50.407669	-5.114488	1.15	292.8	2014-09-28	11:03:04
247	50.407676	-5.114495	0.81	327.1	2014-09-28	11:03:05
248	50.407685	-5.114498	1.04	345.8	2014-09-28	11:03:06
249	50.407692	-5.114506	1.04	326.4	2014-09-28	11:03:07
250	50.407698	-5.114517	0.99	310.7	2014-09-28	11:03:08
251	50.407705	-5.114526	0.98	319.5	2014-09-28	11:03:09
252	50.40771	-5.114532	0.69	322.1	2014-09-28	11:03:10
253	50.407714	-5.114539	0.65	312.6	2014-09-28	11:03:11
254	50.407717	-5.114551	0.92	293.2	2014-09-28	11:03:12
255	50.407716	-5.114558	0.5	262.6	2014-09-28	11:03:13
256	50.407715	-5.114556	0.17	142.5	2014-09-28	11:03:14
257	50.407716	-5.114556	0.07	349.6	2014-09-28	11:03:15
258	50.407716	-5.114556	0.05	27.3	2014-09-28	11:03:16
259	50.407716	-5.114556	0.01	233.6	2014-09-28	11:03:18
260	50.407716	-5.114557	0.05	270	2014-09-28	11:03:19
261	50.407716	-5.114558	0.08	263.2	2014-09-28	11:03:20
262	50.407716	-5.114559	0.09	264.3	2014-09-28	11:03:21
263	50.407716	-5.11456	0.04	256.5	2014-09-28	11:03:22
264	50.407716	-5.114561	0.07	262.9	2014-09-28	11:03:23
265	50.407716	-5.114562	0.05	270	2014-09-28	11:03:24
266	50.407716	-5.114562	0.05	291.7	2014-09-28	11:03:25
267	50.407716	-5.114562	0.02	32.5	2014-09-28	11:03:26
268	50.407716	-5.114562	0.03	59.1	2014-09-28	11:03:27
269	50.407716	-5.114562	0.01	270	2014-09-28	11:03:28
270	50.407717	-5.114562	0.03	326.5	2014-09-28	11:03:29
271	50.407716	-5.114563	0.05	249.5	2014-09-28	11:03:30
272	50.407717	-5.114563	0.01	308.1	2014-09-28	11:03:31
273	50.407717	-5.114578	1.09	272.9	2014-09-28	11:03:32
274	50.407718	-5.114585	0.48	281.3	2014-09-28	11:03:33
275	50.407718	-5.114586	0.09	301.2	2014-09-28	11:03:34
276	50.407718	-5.114588	0.12	265.7	2014-09-28	11:03:35
277	50.407721	-5.114599	0.86	288.9	2014-09-28	11:03:36
278	50.407723	-5.114609	0.76	286.4	2014-09-28	11:03:37
279	50.407728	-5.114624	1.24	300.7	2014-09-28	11:03:38
280	50.407737	-5.114641	1.46	309.1	2014-09-28	11:03:39
281	50.407745	-5.114657	1.5	309.5	2014-09-28	11:03:40
282	50.407752	-5.11467	1.24	309.8	2014-09-28	11:03:41
283	50.407758	-5.114676	0.74	323.7	2014-09-28	11:03:42
284	50.407764	-5.114683	0.83	327.8	2014-09-28	11:03:43
285	50.407772	-5.114692	1.12	321.8	2014-09-28	11:03:44
286	50.40778	-5.11471	1.52	304.9	2014-09-28	11:03:45
287	50.407784	-5.114722	0.5	296.8	2014-09-28	11:03:47
288	50.407785	-5.114721	0.07	30.6	2014-09-28	11:03:49
289	50.407785	-5.114722	0.06	297.3	2014-09-28	11:03:50
290	50.407785	-5.114723	0.07	327.5	2014-09-28	11:03:51
291	50.407792	-5.114735	1.12	309.8	2014-09-28	11:03:52
292	50.407799	-5.114749	1.31	307.8	2014-09-28	11:03:53
293	50.407807	-5.114767	1.49	303.4	2014-09-28	11:03:54
294	50.407813	-5.114782	1.33	305.2	2014-09-28	11:03:55
295	50.407816	-5.11479	0.63	301.3	2014-09-28	11:03:56
296	50.407817	-5.11479	0.1	336.2	2014-09-28	11:03:57
297	50.40782	-5.114799	0.7	293.7	2014-09-28	11:03:58
298	50.40782	-5.114814	1.05	270	2014-09-28	11:03:59
299	50.407815	-5.114833	1.43	251	2014-09-28	11:04:00
300	50.40781	-5.114851	1.42	242.6	2014-09-28	11:04:01
301	50.407809	-5.114866	1.11	266.7	2014-09-28	11:04:02
302	50.407812	-5.114882	1.14	284.2	2014-09-28	11:04:03
303	50.407815	-5.114897	1.1	287.4	2014-09-28	11:04:04
304	50.407818	-5.114912	1.15	290.8	2014-09-28	11:04:05
305	50.407823	-5.11493	1.35	291.1	2014-09-28	11:04:06
306	50.407827	-5.11495	1.53	290.8	2014-09-28	11:04:07
307	50.407831	-5.114974	1.76	284.4	2014-09-28	11:04:08
308	50.407834	-5.114999	1.8	279.3	2014-09-28	11:04:09
309	50.407835	-5.115021	1.59	272.7	2014-09-28	11:04:10
310	50.407835	-5.115038	1.19	271.3	2014-09-28	11:04:11
311	50.407837	-5.115049	0.8	286.3	2014-09-28	11:04:12
312	50.407841	-5.115059	0.84	304.6	2014-09-28	11:04:13
313	50.407845	-5.115069	0.84	296.3	2014-09-28	11:04:14
314	50.407845	-5.115076	0.45	276	2014-09-28	11:04:15
315	50.407846	-5.115076	0.09	0	2014-09-28	11:04:16
316	50.407846	-5.115076	0.05	308.1	2014-09-28	11:04:17
317	50.407851	-5.115082	0.72	323.5	2014-09-28	11:04:18
318	50.407858	-5.115093	1.1	313.8	2014-09-28	11:04:19
319	50.407869	-5.115114	1.87	308.9	2014-09-28	11:04:20
320	50.407878	-5.115139	2.04	300	2014-09-28	11:04:21
321	50.407886	-5.115164	2.04	297	2014-09-28	11:04:22
322	50.407892	-5.115189	1.87	290.1	2014-09-28	11:04:23
323	50.407894	-5.11521	1.52	280.3	2014-09-28	11:04:24
324	50.407895	-5.115228	1.27	273.8	2014-09-28	11:04:25
325	50.407897	-5.115242	0.99	279.7	2014-09-28	11:04:26
326	50.407899	-5.115253	0.87	291.4	2014-09-28	11:04:27
327	50.407903	-5.115264	0.9	297.3	2014-09-28	11:04:28
328	50.407906	-5.115274	0.77	292.7	2014-09-28	11:04:29
329	50.407907	-5.115283	0.6	279	2014-09-28	11:04:30
330	50.407908	-5.115296	0.95	279.7	2014-09-28	11:04:31
331	50.407907	-5.115309	0.97	263.3	2014-09-28	11:04:32
332	50.407906	-5.115318	0.65	257.6	2014-09-28	11:04:33
333	50.407904	-5.115328	0.74	255.4	2014-09-28	11:04:34
334	50.407902	-5.115342	0.96	257.6	2014-09-28	11:04:35
335	50.407902	-5.115357	1.09	268.1	2014-09-28	11:04:36
336	50.407902	-5.115372	1.09	270	2014-09-28	11:04:37
337	50.4079	-5.115386	0.98	259.6	2014-09-28	11:04:38
338	50.407898	-5.115396	0.72	252.6	2014-09-28	11:04:39
339	50.407898	-5.115405	0.68	264.4	2014-09-28	11:04:40
340	50.407894	-5.115414	0.72	237.7	2014-09-28	11:04:41
341	50.407891	-5.115418	0.21	219.9	2014-09-28	11:04:43
342	50.407892	-5.115418	0.06	308.5	2014-09-28	11:04:44
343	50.407892	-5.115419	0.09	293.7	2014-09-28	11:04:45
344	50.407892	-5.11542	0.06	270	2014-09-28	11:04:46
345	50.407892	-5.115421	0.05	321.8	2014-09-28	11:04:47
346	50.407892	-5.115421	0.08	223.5	2014-09-28	11:04:48
347	50.407884	-5.11544	1.58	236.3	2014-09-28	11:04:49
348	50.407875	-5.115458	1.62	232	2014-09-28	11:04:50
349	50.407869	-5.115474	1.32	238.4	2014-09-28	11:04:51
350	50.407867	-5.115485	0.81	256.8	2014-09-28	11:04:52
351	50.407869	-5.115492	0.57	294.2	2014-09-28	11:04:53
352	50.40787	-5.115494	0.14	286.2	2014-09-28	11:04:54
353	50.40787	-5.11551	1.11	270	2014-09-28	11:04:55
354	50.407867	-5.115527	1.27	259	2014-09-28	11:04:56
355	50.407864	-5.115545	1.32	253.2	2014-09-28	11:04:57
356	50.40786	-5.115565	1.48	251.6	2014-09-28	11:04:58
357	50.407855	-5.115585	1.53	248.2	2014-09-28	11:04:59
358	50.407849	-5.115605	1.61	244.7	2014-09-28	11:05:00
359	50.407841	-5.115624	1.54	238.9	2014-09-28	11:05:01
360	50.407833	-5.115642	1.57	233.6	2014-09-28	11:05:02
361	50.407825	-5.11566	1.57	233.9	2014-09-28	11:05:03
362	50.407817	-5.115679	1.61	237.4	2014-09-28	11:05:04
363	50.40781	-5.115698	1.57	241.6	2014-09-28	11:05:05
364	50.407806	-5.11571	0.92	242	2014-09-28	11:05:06
365	50.407806	-5.115719	0.66	262	2014-09-28	11:05:07
366	50.407804	-5.115732	0.95	258.6	2014-09-28	11:05:08
367	50.407801	-5.115746	1.05	253.5	2014-09-28	11:05:09
368	50.407803	-5.115769	1.63	276.5	2014-09-28	11:05:10
369	50.407803	-5.115791	1.55	270.7	2014-09-28	11:05:11
370	50.407799	-5.115807	1.24	248.9	2014-09-28	11:05:12
371	50.407795	-5.115824	1.29	249.2	2014-09-28	11:05:13
372	50.407791	-5.115836	0.94	243.4	2014-09-28	11:05:14
373	50.407787	-5.115846	0.87	233.8	2014-09-28	11:05:15
374	50.40778	-5.115855	0.94	224.5	2014-09-28	11:05:16
375	50.407774	-5.115863	0.94	219.3	2014-09-28	11:05:17
376	50.407766	-5.11587	0.94	207.6	2014-09-28	11:05:18
377	50.40776	-5.115876	0.89	209.6	2014-09-28	11:05:19
378	50.407751	-5.11588	1.01	198.2	2014-09-28	11:05:20
379	50.407742	-5.115884	1.02	195.6	2014-09-28	11:05:21
380	50.407732	-5.115892	1.23	205.7	2014-09-28	11:05:22
381	50.407721	-5.115899	1.4	203	2014-09-28	11:05:23
382	50.407708	-5.115901	1.35	186.6	2014-09-28	11:05:24
383	50.407695	-5.115905	1.5	190.7	2014-09-28	11:05:25
384	50.407684	-5.115915	1.43	207.7	2014-09-28	11:05:26
385	50.407673	-5.115924	1.37	208.8	2014-09-28	11:05:27
386	50.407661	-5.11593	1.4	196.3	2014-09-28	11:05:28
387	50.407649	-5.115934	1.41	193.4	2014-09-28	11:05:29
388	50.407637	-5.115939	1.35	193.5	2014-09-28	11:05:30
389	50.407627	-5.115945	1.21	200.1	2014-09-28	11:05:31
390	50.407617	-5.115952	1.23	206	2014-09-28	11:05:32
391	50.40761	-5.11596	0.89	220.3	2014-09-28	11:05:33
392	50.407607	-5.115971	0.86	239.3	2014-09-28	11:05:34
393	50.407602	-5.115983	0.98	239.7	2014-09-28	11:05:35
394	50.407597	-5.115997	1.14	241.6	2014-09-28	11:05:36
395	50.407592	-5.116014	1.32	245.8	2014-09-28	11:05:37
396	50.407585	-5.11603	1.41	236.2	2014-09-28	11:05:38
397	50.407576	-5.116048	1.61	230.9	2014-09-28	11:05:39
398	50.407566	-5.116066	1.76	228.5	2014-09-28	11:05:40
399	50.407555	-5.116082	1.65	223.6	2014-09-28	11:05:41
400	50.407546	-5.116096	1.42	222.2	2014-09-28	11:05:42
401	50.407537	-5.116108	1.29	221.4	2014-09-28	11:05:43
402	50.407529	-5.116117	1.08	216.5	2014-09-28	11:05:44
403	50.407523	-5.116121	0.71	204.8	2014-09-28	11:05:45
404	50.407517	-5.116124	0.68	197.2	2014-09-28	11:05:46
405	50.407513	-5.116125	0.23	188.3	2014-09-28	11:05:48
406	50.407514	-5.116124	0.12	55.4	2014-09-28	11:05:49
407	50.407515	-5.116122	0.2	41.3	2014-09-28	11:05:50
408	50.407518	-5.116132	0.75	290.3	2014-09-28	11:05:51
409	50.407519	-5.116136	0.19	300.9	2014-09-28	11:05:53
410	50.40752	-5.116138	0.1	310.3	2014-09-28	11:05:54
411	50.40752	-5.116138	0.04	237.6	2014-09-28	11:05:55
412	50.40752	-5.116138	0.02	212.5	2014-09-28	11:05:56
413	50.40752	-5.116138	0.01	35.6	2014-09-28	11:05:57
414	50.40752	-5.116137	0.08	39	2014-09-28	11:05:58
415	50.407521	-5.116136	0.09	56.9	2014-09-28	11:05:59
416	50.407521	-5.116136	0.01	90	2014-09-28	11:06:00
417	50.407521	-5.116136	0.06	32.5	2014-09-28	11:06:01
418	50.407521	-5.116136	0.01	51.9	2014-09-28	11:06:02
419	50.407521	-5.116136	0.04	237.6	2014-09-28	11:06:03
420	50.407521	-5.116136	0.02	32.5	2014-09-28	11:06:04
421	50.407521	-5.116136	0.02	299.5	2014-09-28	11:06:05
422	50.407521	-5.116136	0.02	230.3	2014-09-28	11:06:06
423	50.407521	-5.116136	0.01	32.5	2014-09-28	11:06:07
424	50.407521	-5.116136	0.02	340.3	2014-09-28	11:06:08
425	50.407522	-5.116136	0.03	293.2	2014-09-28	11:06:09
426	50.407521	-5.116136	0.01	180	2014-09-28	11:06:10
427	50.407522	-5.116136	0.06	80.5	2014-09-28	11:06:11
428	50.407522	-5.116135	0.04	77.8	2014-09-28	11:06:12
429	50.407522	-5.116135	0.04	57.6	2014-09-28	11:06:13
430	50.407522	-5.116135	0.01	212.5	2014-09-28	11:06:14
431	50.407522	-5.116134	0.02	119.5	2014-09-28	11:06:15
432	50.407522	-5.116134	0.03	43.1	2014-09-28	11:06:16
433	50.407522	-5.116134	0.03	32.5	2014-09-28	11:06:17
434	50.407522	-5.116134	0.04	57.6	2014-09-28	11:06:18
435	50.407522	-5.116134	0	0	2014-09-28	11:06:19
436	50.407522	-5.116134	0.01	306.4	2014-09-28	11:06:20
437	50.407522	-5.116134	0.02	0	2014-09-28	11:06:21
438	50.407523	-5.116133	0.03	73.4	2014-09-28	11:06:22
439	50.407523	-5.116133	0.03	67.4	2014-09-28	11:06:23
440	50.407523	-5.116132	0.04	63.3	2014-09-28	11:06:24
441	50.407523	-5.116131	0.07	75.2	2014-09-28	11:06:25
442	50.407523	-5.11613	0.08	90	2014-09-28	11:06:26
443	50.407523	-5.11613	0.03	90	2014-09-28	11:06:27
444	50.407523	-5.116129	0.09	102	2014-09-28	11:06:28
445	50.407523	-5.116128	0.07	97.1	2014-09-28	11:06:29
446	50.407523	-5.116126	0.09	84.3	2014-09-28	11:06:30
447	50.407523	-5.116125	0.1	95.1	2014-09-28	11:06:31
448	50.407523	-5.116123	0.11	90	2014-09-28	11:06:32
449	50.407523	-5.116122	0.08	90	2014-09-28	11:06:33
450	50.40752	-5.116124	0.35	193.5	2014-09-28	11:06:34
451	50.407521	-5.116121	0.24	57.2	2014-09-28	11:06:35
452	50.407522	-5.116109	0.82	80.2	2014-09-28	11:06:36
453	50.407521	-5.116101	0.6	99.9	2014-09-28	11:06:37
454	50.40752	-5.116096	0.17	104	2014-09-28	11:06:39
455	50.407519	-5.116096	0.05	189.8	2014-09-28	11:06:41
456	50.40752	-5.116097	0.03	337.8	2014-09-28	11:06:42
457	50.40752	-5.116096	0.05	54.9	2014-09-28	11:06:43
458	50.407519	-5.116099	0.09	252.3	2014-09-28	11:06:45
459	50.40752	-5.116099	0.02	336.6	2014-09-28	11:06:47
460	50.407519	-5.116106	0.54	267	2014-09-28	11:06:48
461	50.40752	-5.116117	0.78	275.5	2014-09-28	11:06:49
462	50.407525	-5.116127	0.9	308.6	2014-09-28	11:06:50
463	50.407533	-5.116136	1.13	323.9	2014-09-28	11:06:51
464	50.407542	-5.116147	1.17	320.4	2014-09-28	11:06:52
465	50.407549	-5.116159	1.23	315.7	2014-09-28	11:06:53
466	50.407558	-5.116173	1.35	313.2	2014-09-28	11:06:54
467	50.407567	-5.116187	1.44	317.1	2014-09-28	11:06:55
468	50.407578	-5.1162	1.51	321.4	2014-09-28	11:06:56
469	50.407587	-5.116215	1.49	314.3	2014-09-28	11:06:57
470	50.407594	-5.116232	1.42	301.7	2014-09-28	11:06:58
471	50.4076	-5.11625	1.48	299.9	2014-09-28	11:06:59
472	50.407607	-5.116271	1.64	294.9	2014-09-28	11:07:00
473	50.407612	-5.116294	1.71	291.4	2014-09-28	11:07:01
474	50.407618	-5.116315	1.62	291.6	2014-09-28	11:07:02
475	50.407621	-5.116335	1.48	284.2	2014-09-28	11:07:03
476	50.407624	-5.116353	1.3	286.2	2014-09-28	11:07:04
477	50.407625	-5.116372	1.35	276.3	2014-09-28	11:07:05
478	50.407625	-5.11639	1.28	269.6	2014-09-28	11:07:06
479	50.407625	-5.116408	1.32	265.9	2014-09-28	11:07:07
480	50.407624	-5.116427	1.29	265	2014-09-28	11:07:08
481	50.407622	-5.116445	1.34	264	2014-09-28	11:07:09
482	50.407621	-5.116465	1.42	262.8	2014-09-28	11:07:10
483	50.40762	-5.116485	1.41	267.7	2014-09-28	11:07:11
484	50.40762	-5.116506	1.49	268.6	2014-09-28	11:07:12
485	50.40762	-5.116527	1.46	270	2014-09-28	11:07:13
486	50.40762	-5.116548	1.53	269.6	2014-09-28	11:07:14
487	50.40762	-5.11657	1.53	271.8	2014-09-28	11:07:15
488	50.407621	-5.116591	1.48	272.9	2014-09-28	11:07:16
489	50.407621	-5.116613	1.58	272.1	2014-09-28	11:07:17
490	50.407622	-5.116636	1.68	273.5	2014-09-28	11:07:18
491	50.407624	-5.116659	1.6	276.7	2014-09-28	11:07:19
492	50.407624	-5.116681	1.58	272.1	2014-09-28	11:07:20
493	50.407624	-5.116702	1.5	269.3	2014-09-28	11:07:21
494	50.407625	-5.116722	1.44	274.1	2014-09-28	11:07:22
495	50.407626	-5.116743	1.46	272.9	2014-09-28	11:07:23
496	50.407626	-5.116764	1.51	271.8	2014-09-28	11:07:24
497	50.407626	-5.116786	1.52	269.7	2014-09-28	11:07:25
498	50.407626	-5.116807	1.48	268.5	2014-09-28	11:07:26
499	50.407626	-5.116828	1.55	270	2014-09-28	11:07:27
500	50.407626	-5.116851	1.61	270.4	2014-09-28	11:07:28
501	50.407626	-5.116872	1.48	271.1	2014-09-28	11:07:29
502	50.407626	-5.116892	1.46	269.6	2014-09-28	11:07:30
503	50.407626	-5.116912	1.42	270.4	2014-09-28	11:07:31
504	50.407627	-5.116933	1.47	272.5	2014-09-28	11:07:32
505	50.407627	-5.116956	1.62	269.7	2014-09-28	11:07:33
506	50.407627	-5.116979	1.62	271	2014-09-28	11:07:34
507	50.407625	-5.117	1.52	263.3	2014-09-28	11:07:35
508	50.407623	-5.11702	1.46	258.6	2014-09-28	11:07:36
509	50.40762	-5.11704	1.4	258.5	2014-09-28	11:07:37
510	50.407618	-5.117062	1.63	260.4	2014-09-28	11:07:38
511	50.407618	-5.117084	1.58	269.3	2014-09-28	11:07:39
512	50.407617	-5.117104	1.41	268.9	2014-09-28	11:07:40
513	50.407617	-5.117124	1.42	269.2	2014-09-28	11:07:41
514	50.407617	-5.117144	1.39	268.8	2014-09-28	11:07:42
515	50.407617	-5.117163	1.37	271.5	2014-09-28	11:07:43
516	50.407618	-5.117183	1.37	272	2014-09-28	11:07:44
517	50.407619	-5.117205	1.62	276.3	2014-09-28	11:07:45
518	50.407621	-5.117228	1.62	275	2014-09-28	11:07:46
519	50.407622	-5.11725	1.54	274.2	2014-09-28	11:07:47
520	50.407622	-5.117271	1.51	273.5	2014-09-28	11:07:48
521	50.407621	-5.117291	1.44	264.8	2014-09-28	11:07:49
522	50.40762	-5.117311	1.44	264.5	2014-09-28	11:07:50
523	50.407619	-5.117332	1.49	267.5	2014-09-28	11:07:51
524	50.407619	-5.117354	1.57	269	2014-09-28	11:07:52
525	50.40762	-5.117378	1.64	271.9	2014-09-28	11:07:53
526	50.40762	-5.117398	1.45	271.1	2014-09-28	11:07:54
527	50.40762	-5.117418	1.4	268.1	2014-09-28	11:07:55
528	50.407619	-5.117436	1.31	269.2	2014-09-28	11:07:56
529	50.407619	-5.117455	1.32	266.4	2014-09-28	11:07:57
530	50.407619	-5.117474	1.35	269.6	2014-09-28	11:07:58
531	50.407618	-5.117494	1.43	268.8	2014-09-28	11:07:59
532	50.407616	-5.117516	1.55	260.7	2014-09-28	11:08:00
533	50.407615	-5.117537	1.51	264	2014-09-28	11:08:01
534	50.407613	-5.117558	1.52	264.7	2014-09-28	11:08:02
535	50.407613	-5.117578	1.44	267	2014-09-28	11:08:03
536	50.407613	-5.117599	1.44	270	2014-09-28	11:08:04
537	50.407612	-5.11762	1.52	267.9	2014-09-28	11:08:05
538	50.40761	-5.117641	1.52	262.9	2014-09-28	11:08:06
539	50.407609	-5.117662	1.49	265.3	2014-09-28	11:08:07
540	50.407608	-5.117682	1.39	265.8	2014-09-28	11:08:08
541	50.407607	-5.117703	1.5	265.7	2014-09-28	11:08:09
542	50.407607	-5.117722	1.4	265.8	2014-09-28	11:08:10
543	50.407605	-5.117742	1.43	264	2014-09-28	11:08:11
544	50.407604	-5.117762	1.38	266.5	2014-09-28	11:08:12
545	50.407604	-5.117783	1.47	269.3	2014-09-28	11:08:13
546	50.407604	-5.117801	1.34	268.4	2014-09-28	11:08:14
547	50.407603	-5.117823	1.52	267.9	2014-09-28	11:08:15
548	50.407604	-5.117845	1.55	272.1	2014-09-28	11:08:16
549	50.407604	-5.117867	1.59	270.4	2014-09-28	11:08:17
550	50.407605	-5.117889	1.57	273.1	2014-09-28	11:08:18
551	50.407605	-5.11791	1.49	271.8	2014-09-28	11:08:19
552	50.407606	-5.117929	1.32	276.1	2014-09-28	11:08:20
553	50.407606	-5.117945	1.17	268.6	2014-09-28	11:08:21
554	50.407601	-5.117963	1.38	246.8	2014-09-28	11:08:22
555	50.407596	-5.117981	1.42	246.8	2014-09-28	11:08:23
556	50.407593	-5.118003	1.55	255.4	2014-09-28	11:08:24
557	50.40759	-5.118025	1.58	260.2	2014-09-28	11:08:25
558	50.40759	-5.118047	1.58	268.7	2014-09-28	11:08:26
559	50.40759	-5.118069	1.55	270.7	2014-09-28	11:08:27
560	50.407591	-5.118092	1.62	271.3	2014-09-28	11:08:28
561	50.40759	-5.118115	1.65	268.4	2014-09-28	11:08:29
562	50.40759	-5.118137	1.58	268.7	2014-09-28	11:08:30
563	50.407589	-5.118159	1.54	267.6	2014-09-28	11:08:31
564	50.407589	-5.11818	1.54	267.6	2014-09-28	11:08:32
565	50.407588	-5.118203	1.57	268.3	2014-09-28	11:08:33
566	50.407587	-5.118224	1.5	265.7	2014-09-28	11:08:34
567	50.407585	-5.118243	1.37	261	2014-09-28	11:08:35
568	50.407585	-5.118261	1.29	267.1	2014-09-28	11:08:36
569	50.407584	-5.118281	1.43	268.1	2014-09-28	11:08:37
570	50.407584	-5.118303	1.55	267.9	2014-09-28	11:08:38
571	50.407583	-5.118325	1.57	267.3	2014-09-28	11:08:39
572	50.407582	-5.118347	1.58	266	2014-09-28	11:08:40
573	50.407582	-5.118369	1.53	269.3	2014-09-28	11:08:41
574	50.407581	-5.118389	1.44	265.2	2014-09-28	11:08:42
575	50.407579	-5.11841	1.55	261.7	2014-09-28	11:08:43
576	50.407578	-5.118432	1.51	266.1	2014-09-28	11:08:44
577	50.407577	-5.118453	1.52	267.9	2014-09-28	11:08:45
578	50.407576	-5.118473	1.41	263.6	2014-09-28	11:08:46
579	50.407575	-5.118495	1.59	267.6	2014-09-28	11:08:47
580	50.407575	-5.118518	1.64	270.3	2014-09-28	11:08:48
581	50.407575	-5.118542	1.67	268.7	2014-09-28	11:08:49
582	50.407575	-5.118565	1.65	269.3	2014-09-28	11:08:50
583	50.407574	-5.118588	1.59	266.6	2014-09-28	11:08:51
584	50.407573	-5.118609	1.5	263.9	2014-09-28	11:08:52
585	50.407571	-5.118629	1.47	263.4	2014-09-28	11:08:53
586	50.407569	-5.118652	1.64	261.8	2014-09-28	11:08:54
587	50.407567	-5.118673	1.51	260.1	2014-09-28	11:08:55
588	50.407565	-5.118692	1.37	262.5	2014-09-28	11:08:56
589	50.407564	-5.118713	1.46	265.6	2014-09-28	11:08:57
590	50.407563	-5.118735	1.57	264.2	2014-09-28	11:08:58
591	50.407561	-5.118756	1.52	263.3	2014-09-28	11:08:59
592	50.40756	-5.118777	1.52	264	2014-09-28	11:09:00
593	50.407559	-5.1188	1.6	267	2014-09-28	11:09:01
594	50.407559	-5.118821	1.5	272.1	2014-09-28	11:09:02
595	50.40756	-5.11884	1.38	273.1	2014-09-28	11:09:03
596	50.40756	-5.118862	1.55	271.1	2014-09-28	11:09:04
597	50.40756	-5.118882	1.43	270	2014-09-28	11:09:05
598	50.407561	-5.118901	1.35	274.7	2014-09-28	11:09:06
599	50.407565	-5.118918	1.27	288.9	2014-09-28	11:09:07
600	50.407569	-5.118936	1.34	289.9	2014-09-28	11:09:08
601	50.407573	-5.118955	1.44	286.9	2014-09-28	11:09:09
602	50.407577	-5.118975	1.45	288.4	2014-09-28	11:09:10
603	50.40758	-5.118995	1.45	284.5	2014-09-28	11:09:11
604	50.407583	-5.119015	1.47	282.4	2014-09-28	11:09:12
605	50.407587	-5.119037	1.65	285.1	2014-09-28	11:09:13
606	50.407591	-5.119059	1.64	287.5	2014-09-28	11:09:14
607	50.407595	-5.119081	1.57	285.5	2014-09-28	11:09:15
608	50.407598	-5.1191	1.43	283.6	2014-09-28	11:09:16
609	50.407602	-5.119119	1.39	286.9	2014-09-28	11:09:17
610	50.407605	-5.119139	1.49	284.1	2014-09-28	11:09:18
611	50.407608	-5.119162	1.64	280.8	2014-09-28	11:09:19
612	50.407612	-5.119184	1.64	287.2	2014-09-28	11:09:20
613	50.407618	-5.119206	1.64	292.1	2014-09-28	11:09:21
614	50.407623	-5.119225	1.5	295	2014-09-28	11:09:22
615	50.407629	-5.119243	1.43	296.4	2014-09-28	11:09:23
616	50.407634	-5.119263	1.55	290.9	2014-09-28	11:09:24
617	50.407638	-5.119285	1.62	286	2014-09-28	11:09:25
618	50.407642	-5.119308	1.73	286	2014-09-28	11:09:26
619	50.407649	-5.119331	1.74	296.1	2014-09-28	11:09:27
620	50.407657	-5.119351	1.68	299.3	2014-09-28	11:09:28
621	50.407664	-5.119369	1.53	303.7	2014-09-28	11:09:29
622	50.407671	-5.119387	1.48	301.6	2014-09-28	11:09:30
623	50.407676	-5.119405	1.38	290.1	2014-09-28	11:09:31
624	50.407678	-5.119422	1.24	283.1	2014-09-28	11:09:32
625	50.407681	-5.119436	1.05	291.3	2014-09-28	11:09:33
626	50.407686	-5.119454	1.43	293.1	2014-09-28	11:09:34
627	50.40769	-5.119473	1.37	288.7	2014-09-28	11:09:35
628	50.407693	-5.119491	1.37	283.9	2014-09-28	11:09:36
629	50.407697	-5.119509	1.34	288.2	2014-09-28	11:09:37
630	50.407702	-5.119527	1.37	290.7	2014-09-28	11:09:38
631	50.407707	-5.119545	1.38	295.7	2014-09-28	11:09:39
632	50.407712	-5.119563	1.42	295.3	2014-09-28	11:09:40
633	50.407717	-5.119581	1.38	292.2	2014-09-28	11:09:41
634	50.40772	-5.1196	1.41	285.8	2014-09-28	11:09:42
635	50.407724	-5.119619	1.41	285.4	2014-09-28	11:09:43
636	50.407727	-5.119641	1.61	284.8	2014-09-28	11:09:44
637	50.407731	-5.119663	1.61	285.1	2014-09-28	11:09:45
638	50.407734	-5.119685	1.6	282.8	2014-09-28	11:09:46
639	50.407737	-5.119706	1.49	282.3	2014-09-28	11:09:47
640	50.40774	-5.119726	1.48	282.8	2014-09-28	11:09:48
641	50.407744	-5.119745	1.42	287.7	2014-09-28	11:09:49
642	50.407749	-5.119763	1.38	293	2014-09-28	11:09:50
643	50.407752	-5.119784	1.52	283.8	2014-09-28	11:09:51
644	50.407755	-5.119805	1.56	280.7	2014-09-28	11:09:52
645	50.407758	-5.119826	1.49	284.5	2014-09-28	11:09:53
646	50.407761	-5.119846	1.46	281	2014-09-28	11:09:54
647	50.407764	-5.119864	1.36	286.3	2014-09-28	11:09:55
648	50.407768	-5.119882	1.31	290.9	2014-09-28	11:09:56
649	50.407772	-5.119898	1.26	291.2	2014-09-28	11:09:57
650	50.407776	-5.119917	1.38	286.5	2014-09-28	11:09:58
651	50.40778	-5.119937	1.46	287.4	2014-09-28	11:09:59
652	50.407784	-5.119957	1.5	287.4	2014-09-28	11:10:00
653	50.407788	-5.119977	1.52	286.8	2014-09-28	11:10:01
654	50.407791	-5.119995	1.36	287.2	2014-09-28	11:10:02
655	50.407797	-5.120013	1.4	294.9	2014-09-28	11:10:03
656	50.407802	-5.120031	1.41	295	2014-09-28	11:10:04
657	50.407807	-5.12005	1.43	290.7	2014-09-28	11:10:05
658	50.407811	-5.120069	1.43	289	2014-09-28	11:10:06
659	50.407814	-5.120087	1.34	287	2014-09-28	11:10:07
660	50.407818	-5.120106	1.37	285	2014-09-28	11:10:08
661	50.407821	-5.120124	1.34	286.6	2014-09-28	11:10:09
662	50.407824	-5.120143	1.39	283.5	2014-09-28	11:10:10
663	50.407828	-5.120161	1.35	288.5	2014-09-28	11:10:11
664	50.407831	-5.120179	1.35	287.3	2014-09-28	11:10:12
665	50.407835	-5.120198	1.39	288.5	2014-09-28	11:10:13
666	50.40784	-5.120215	1.35	292.7	2014-09-28	11:10:14
667	50.407847	-5.120236	1.66	298.8	2014-09-28	11:10:15
668	50.407854	-5.120259	1.76	294.8	2014-09-28	11:10:16
669	50.40786	-5.120275	1.32	298.7	2014-09-28	11:10:17
670	50.407865	-5.120291	1.26	297.2	2014-09-28	11:10:18
671	50.407871	-5.120309	1.45	299.2	2014-09-28	11:10:19
672	50.407879	-5.120328	1.65	302.2	2014-09-28	11:10:20
673	50.407888	-5.120346	1.61	308	2014-09-28	11:10:21
674	50.407896	-5.120363	1.53	308.4	2014-09-28	11:10:22
675	50.407905	-5.120381	1.6	306.5	2014-09-28	11:10:23
676	50.407913	-5.120397	1.5	309.5	2014-09-28	11:10:24
677	50.407924	-5.12041	1.44	322.9	2014-09-28	11:10:25
678	50.407933	-5.120426	1.54	311.8	2014-09-28	11:10:26
679	50.407943	-5.12044	1.49	316.6	2014-09-28	11:10:27
680	50.407952	-5.120455	1.49	316	2014-09-28	11:10:28
681	50.407961	-5.120469	1.37	312.4	2014-09-28	11:10:29
682	50.407968	-5.120485	1.34	304.8	2014-09-28	11:10:30
683	50.407974	-5.120503	1.48	297.1	2014-09-28	11:10:31
684	50.407981	-5.120522	1.57	300.5	2014-09-28	11:10:32
685	50.40799	-5.120542	1.73	304.5	2014-09-28	11:10:33
686	50.407997	-5.12056	1.49	303	2014-09-28	11:10:34
687	50.408004	-5.120577	1.42	302.9	2014-09-28	11:10:35
688	50.408011	-5.120594	1.51	303.4	2014-09-28	11:10:36
689	50.408019	-5.120607	1.25	315.7	2014-09-28	11:10:37
690	50.408022	-5.120614	0.64	302.8	2014-09-28	11:10:38
691	50.408026	-5.120616	0.22	348.5	2014-09-28	11:10:40
692	50.408028	-5.120616	0.14	355	2014-09-28	11:10:41
693	50.408029	-5.120615	0.12	22.9	2014-09-28	11:10:42
694	50.408029	-5.120614	0.09	32.5	2014-09-28	11:10:43
695	50.408029	-5.120614	0.05	136.3	2014-09-28	11:10:44
696	50.408028	-5.120614	0.14	187.6	2014-09-28	11:10:45
697	50.408027	-5.120614	0.07	169.6	2014-09-28	11:10:46
698	50.408026	-5.120613	0.11	155.1	2014-09-28	11:10:47
699	50.408024	-5.120613	0.2	174.8	2014-09-28	11:10:48
700	50.408023	-5.120613	0.16	175.7	2014-09-28	11:10:49
701	50.408023	-5.120612	0.08	125.6	2014-09-28	11:10:50
702	50.408023	-5.120611	0.12	60.8	2014-09-28	11:10:51
703	50.408024	-5.120609	0.15	68.7	2014-09-28	11:10:52
704	50.408024	-5.120607	0.14	74.5	2014-09-28	11:10:53
705	50.408024	-5.120605	0.1	84.9	2014-09-28	11:10:54
706	50.408024	-5.120605	0.04	117.6	2014-09-28	11:10:55
707	50.408023	-5.120605	0.07	200.2	2014-09-28	11:10:56
708	50.408022	-5.120606	0.15	208.6	2014-09-28	11:10:57
709	50.40802	-5.120607	0.2	208.4	2014-09-28	11:10:58
710	50.408019	-5.120609	0.16	216.1	2014-09-28	11:10:59
711	50.408019	-5.120609	0.09	187.6	2014-09-28	11:11:00
712	50.408018	-5.120608	0.07	122	2014-09-28	11:11:01
713	50.408018	-5.120608	0.03	53.6	2014-09-28	11:11:02
714	50.408019	-5.120607	0.05	65.7	2014-09-28	11:11:03
715	50.408019	-5.120606	0.1	84.6	2014-09-28	11:11:04
716	50.408018	-5.120604	0.1	122.1	2014-09-28	11:11:05
717	50.408017	-5.120604	0.09	153.4	2014-09-28	11:11:06
718	50.408017	-5.120604	0.05	223.1	2014-09-28	11:11:07
719	50.408017	-5.120606	0.1	292.9	2014-09-28	11:11:08
720	50.408017	-5.120607	0.07	246.9	2014-09-28	11:11:09
721	50.408016	-5.120607	0.11	183.3	2014-09-28	11:11:10
722	50.408016	-5.120607	0.02	196.7	2014-09-28	11:11:11
723	50.408015	-5.120606	0.04	163.9	2014-09-28	11:11:13
724	50.408015	-5.120607	0.06	231.5	2014-09-28	11:11:14
725	50.408014	-5.120607	0.04	162.8	2014-09-28	11:11:15
726	50.408012	-5.120608	0.11	192	2014-09-28	11:11:17
727	50.408012	-5.120607	0.09	172.7	2014-09-28	11:11:18
728	50.408011	-5.120607	0.06	147.5	2014-09-28	11:11:19
729	50.408011	-5.120607	0.03	90	2014-09-28	11:11:20
730	50.408011	-5.120606	0.03	123.6	2014-09-28	11:11:22
731	50.408011	-5.120606	0.02	90	2014-09-28	11:11:23
732	50.408011	-5.120605	0.03	108.6	2014-09-28	11:11:24
733	50.408011	-5.120605	0.06	127.7	2014-09-28	11:11:25
734	50.40801	-5.120605	0.06	198.3	2014-09-28	11:11:26
735	50.408009	-5.120605	0.1	197.3	2014-09-28	11:11:27
736	50.408009	-5.120605	0.06	157.6	2014-09-28	11:11:28
737	50.408008	-5.120604	0.13	158.6	2014-09-28	11:11:29
738	50.408007	-5.120604	0.05	159	2014-09-28	11:11:31
739	50.408007	-5.120604	0.03	33.5	2014-09-28	11:11:32
740	50.408008	-5.120603	0.08	25.4	2014-09-28	11:11:33
741	50.408009	-5.120602	0.14	17.8	2014-09-28	11:11:34
742	50.40801	-5.120602	0.13	18.7	2014-09-28	11:11:35
743	50.408011	-5.120601	0.11	24.9	2014-09-28	11:11:36
744	50.408011	-5.120601	0.07	39.9	2014-09-28	11:11:37
745	50.408011	-5.1206	0.03	128.1	2014-09-28	11:11:38
746	50.408011	-5.1206	0.05	90	2014-09-28	11:11:39
747	50.408011	-5.120599	0.03	128.9	2014-09-28	11:11:40
748	50.40801	-5.120599	0.07	189.8	2014-09-28	11:11:41
749	50.40801	-5.1206	0.06	218.4	2014-09-28	11:11:42
750	50.408016	-5.120615	1.27	300.3	2014-09-28	11:11:43
751	50.40802	-5.120632	1.26	291.3	2014-09-28	11:11:44
752	50.408023	-5.120646	1.03	288.5	2014-09-28	11:11:45
753	50.408028	-5.12066	1.19	301.6	2014-09-28	11:11:46
754	50.408037	-5.120674	1.4	313.8	2014-09-28	11:11:47
755	50.408044	-5.120693	1.55	300.9	2014-09-28	11:11:48
756	50.408051	-5.120714	1.64	296.3	2014-09-28	11:11:49
757	50.408055	-5.120733	1.47	287.7	2014-09-28	11:11:50
758	50.408053	-5.120754	1.44	261.8	2014-09-28	11:11:51
759	50.408052	-5.120771	1.26	264	2014-09-28	11:11:52
760	50.408057	-5.12079	1.45	291.5	2014-09-28	11:11:53
761	50.408064	-5.12081	1.63	299.9	2014-09-28	11:11:54
762	50.408068	-5.120829	1.43	286.7	2014-09-28	11:11:55
763	50.408067	-5.120851	1.52	266.8	2014-09-28	11:11:56
764	50.408066	-5.120874	1.68	266.8	2014-09-28	11:11:57
765	50.40807	-5.120895	1.57	287.6	2014-09-28	11:11:58
766	50.408079	-5.120913	1.6	308.9	2014-09-28	11:11:59
767	50.408088	-5.120931	1.59	307.7	2014-09-28	11:12:00
768	50.408095	-5.120947	1.35	303	2014-09-28	11:12:01
769	50.408099	-5.120963	1.28	294.1	2014-09-28	11:12:02
770	50.408105	-5.120978	1.19	301.6	2014-09-28	11:12:03
771	50.40811	-5.120991	1.06	298.5	2014-09-28	11:12:04
772	50.408112	-5.121008	1.23	282.7	2014-09-28	11:12:05
773	50.408113	-5.121025	1.21	274.9	2014-09-28	11:12:06
774	50.408117	-5.121038	1.06	297.2	2014-09-28	11:12:07
775	50.408125	-5.121049	1.18	317.4	2014-09-28	11:12:08
776	50.408135	-5.121061	1.36	323.7	2014-09-28	11:12:09
777	50.408143	-5.121074	1.29	313.5	2014-09-28	11:12:10
778	50.408147	-5.121088	1.1	295.6	2014-09-28	11:12:11
779	50.408149	-5.121102	1.03	283.1	2014-09-28	11:12:12
780	50.408152	-5.121117	1.11	283.7	2014-09-28	11:12:13
781	50.408155	-5.121134	1.24	287.5	2014-09-28	11:12:14
782	50.40816	-5.121145	1.02	307.1	2014-09-28	11:12:15
783	50.408164	-5.121155	0.83	300.3	2014-09-28	11:12:16
784	50.408166	-5.121171	1.14	281.8	2014-09-28	11:12:17
785	50.408166	-5.121189	1.24	270.5	2014-09-28	11:12:18
786	50.408168	-5.121204	1.12	281.6	2014-09-28	11:12:19
787	50.408169	-5.121223	1.35	273.2	2014-09-28	11:12:20
788	50.408171	-5.121241	1.32	278.9	2014-09-28	11:12:21
789	50.408174	-5.12126	1.37	284.6	2014-09-28	11:12:22
790	50.408176	-5.121276	1.15	280.2	2014-09-28	11:12:23
791	50.408176	-5.121291	1.05	270.5	2014-09-28	11:12:24
792	50.408177	-5.121311	1.44	274.5	2014-09-28	11:12:25
793	50.40818	-5.121333	1.63	281.9	2014-09-28	11:12:26
794	50.408184	-5.121355	1.58	286.4	2014-09-28	11:12:27
795	50.408189	-5.121374	1.49	294.4	2014-09-28	11:12:28
796	50.408194	-5.121393	1.43	289.9	2014-09-28	11:12:29
797	50.408197	-5.121412	1.37	282.6	2014-09-28	11:12:30
798	50.408199	-5.121431	1.41	280.3	2014-09-28	11:12:31
799	50.408201	-5.12145	1.35	280.3	2014-09-28	11:12:32
800	50.408206	-5.121466	1.28	293.3	2014-09-28	11:12:33
801	50.408213	-5.121482	1.36	306.6	2014-09-28	11:12:34
802	50.408221	-5.121496	1.3	311.3	2014-09-28	11:12:35
803	50.408227	-5.121511	1.29	304.9	2014-09-28	11:12:36
804	50.408232	-5.121529	1.43	291.4	2014-09-28	11:12:37
805	50.408236	-5.121546	1.27	288.9	2014-09-28	11:12:38
806	50.408238	-5.121564	1.31	282.3	2014-09-28	11:12:39
807	50.408239	-5.121582	1.28	275	2014-09-28	11:12:40
808	50.408241	-5.121603	1.48	277.6	2014-09-28	11:12:41
809	50.408245	-5.121624	1.59	287	2014-09-28	11:12:42
810	50.40825	-5.121642	1.36	292.6	2014-09-28	11:12:43
811	50.408253	-5.121659	1.28	285.6	2014-09-28	11:12:44
812	50.408254	-5.121678	1.34	277.6	2014-09-28	11:12:45
813	50.408256	-5.121698	1.4	276.9	2014-09-28	11:12:46
814	50.408258	-5.121715	1.23	283.6	2014-09-28	11:12:47
815	50.408262	-5.121733	1.37	284.6	2014-09-28	11:12:48
816	50.408265	-5.121751	1.36	288	2014-09-28	11:12:49
817	50.408272	-5.121768	1.39	300.6	2014-09-28	11:12:50
818	50.408278	-5.121785	1.38	300.8	2014-09-28	11:12:51
819	50.408281	-5.121803	1.28	285.3	2014-09-28	11:12:52
820	50.408283	-5.121823	1.46	278.4	2014-09-28	11:12:53
821	50.408286	-5.121844	1.56	283.9	2014-09-28	11:12:54
822	50.408288	-5.121864	1.45	275.5	2014-09-28	11:12:55
823	50.408287	-5.121886	1.52	267.9	2014-09-28	11:12:56
824	50.408288	-5.121904	1.27	275.9	2014-09-28	11:12:57
825	50.408291	-5.121922	1.31	280.7	2014-09-28	11:12:58
826	50.408293	-5.121943	1.56	280	2014-09-28	11:12:59
827	50.408296	-5.121961	1.31	284	2014-09-28	11:13:00
828	50.408297	-5.121976	1.07	277.5	2014-09-28	11:13:01
829	50.4083	-5.121994	1.29	282.5	2014-09-28	11:13:02
830	50.408302	-5.122013	1.35	281.5	2014-09-28	11:13:03
831	50.408303	-5.12203	1.24	275.1	2014-09-28	11:13:04
832	50.408304	-5.122048	1.26	276.4	2014-09-28	11:13:05
833	50.408306	-5.122067	1.34	276.8	2014-09-28	11:13:06
834	50.408308	-5.122085	1.37	283	2014-09-28	11:13:07
835	50.408311	-5.122104	1.34	284.1	2014-09-28	11:13:08
836	50.408312	-5.122122	1.3	271.7	2014-09-28	11:13:09
837	50.408313	-5.122139	1.23	275.2	2014-09-28	11:13:10
838	50.408314	-5.122157	1.27	278	2014-09-28	11:13:11
839	50.408317	-5.122175	1.3	283.3	2014-09-28	11:13:12
840	50.408319	-5.122193	1.31	281.1	2014-09-28	11:13:13
841	50.408322	-5.122212	1.38	282.5	2014-09-28	11:13:14
842	50.408324	-5.122229	1.24	279.9	2014-09-28	11:13:15
843	50.408325	-5.122242	0.94	277.5	2014-09-28	11:13:16
844	50.408326	-5.122256	0.97	274.4	2014-09-28	11:13:17
845	50.408327	-5.122267	0.8	280.7	2014-09-28	11:13:18
846	50.408331	-5.12228	1.05	293.6	2014-09-28	11:13:19
847	50.408335	-5.122296	1.22	293.5	2014-09-28	11:13:20
848	50.40834	-5.122309	1.05	298.5	2014-09-28	11:13:21
849	50.408344	-5.122317	0.74	308.1	2014-09-28	11:13:22
850	50.408349	-5.122329	1	308.1	2014-09-28	11:13:23
851	50.408363	-5.122353	2.31	310.7	2014-09-28	11:13:24
852	50.408376	-5.122385	2.66	303.1	2014-09-28	11:13:25
853	50.408383	-5.122413	2.18	292.6	2014-09-28	11:13:26
854	50.408388	-5.122439	1.91	284.7	2014-09-28	11:13:27
855	50.408391	-5.122463	1.73	282.5	2014-09-28	11:13:28
856	50.408396	-5.122488	1.84	288	2014-09-28	11:13:29
857	50.4084	-5.122514	1.95	282.4	2014-09-28	11:13:30
858	50.408402	-5.12254	1.83	275.9	2014-09-28	11:13:31
859	50.408402	-5.122563	1.62	269.6	2014-09-28	11:13:32
860	50.408403	-5.122584	1.51	275.7	2014-09-28	11:13:33
861	50.408405	-5.12261	1.86	278.1	2014-09-28	11:13:34
862	50.408409	-5.122636	1.88	283.5	2014-09-28	11:13:35
863	50.408413	-5.122659	1.71	285.8	2014-09-28	11:13:36
864	50.408418	-5.122685	1.93	285.1	2014-09-28	11:13:37
865	50.408421	-5.122711	1.87	280.9	2014-09-28	11:13:38
866	50.408424	-5.122737	1.86	279.8	2014-09-28	11:13:39
867	50.408427	-5.122766	2.13	279.1	2014-09-28	11:13:40
868	50.408426	-5.122786	1.38	266.1	2014-09-28	11:13:41
869	50.408428	-5.122792	0.49	295.1	2014-09-28	11:13:42
870	50.408433	-5.122801	0.86	314.7	2014-09-28	11:13:43
871	50.408435	-5.122814	0.98	282.7	2014-09-28	11:13:44
872	50.408438	-5.122835	1.51	281.8	2014-09-28	11:13:45
873	50.408443	-5.122869	2.48	282.2	2014-09-28	11:13:46
874	50.408448	-5.122907	2.75	282.6	2014-09-28	11:13:47
875	50.40845	-5.12294	2.37	274.7	2014-09-28	11:13:48
876	50.408449	-5.122969	2.04	267.6	2014-09-28	11:13:49
877	50.40845	-5.122997	2	271.3	2014-09-28	11:13:50
878	50.408451	-5.123027	2.13	274.3	2014-09-28	11:13:51
879	50.408453	-5.12305	1.67	276.1	2014-09-28	11:13:52
880	50.408453	-5.12307	1.38	273.5	2014-09-28	11:13:53
881	50.408453	-5.123095	1.77	268.2	2014-09-28	11:13:54
882	50.408452	-5.123123	2.02	267.1	2014-09-28	11:13:55
883	50.40845	-5.123153	2.11	263.9	2014-09-28	11:13:56
884	50.40845	-5.123185	2.28	270.7	2014-09-28	11:13:57
885	50.408454	-5.123218	2.41	278.9	2014-09-28	11:13:58
886	50.408458	-5.12325	2.32	282.8	2014-09-28	11:13:59
887	50.40846	-5.123277	1.93	276.4	2014-09-28	11:14:00
888	50.408461	-5.1233	1.62	274	2014-09-28	11:14:01
889	50.408463	-5.123325	1.77	275.4	2014-09-28	11:14:02
890	50.408464	-5.123349	1.72	276.9	2014-09-28	11:14:03
891	50.408468	-5.123373	1.77	283.7	2014-09-28	11:14:04
892	50.408469	-5.12339	1.18	273.6	2014-09-28	11:14:05
893	50.408467	-5.123401	0.82	257.6	2014-09-28	11:14:06
894	50.408467	-5.123417	1.12	269	2014-09-28	11:14:07
895	50.40847	-5.123436	1.35	282.4	2014-09-28	11:14:08
896	50.408474	-5.123455	1.47	290.7	2014-09-28	11:14:09
897	50.40848	-5.123474	1.44	293.3	2014-09-28	11:14:10
898	50.408485	-5.123495	1.62	290.9	2014-09-28	11:14:11
899	50.40849	-5.12352	1.84	290.1	2014-09-28	11:14:12
900	50.408493	-5.123535	1.17	286.3	2014-09-28	11:14:13
901	50.408495	-5.123544	0.62	288.6	2014-09-28	11:14:14
902	50.408498	-5.123557	1.03	286.9	2014-09-28	11:14:15
903	50.4085	-5.123576	1.34	282.9	2014-09-28	11:14:16
904	50.408505	-5.123591	1.18	297.2	2014-09-28	11:14:17
905	50.408512	-5.123604	1.21	308.3	2014-09-28	11:14:18
906	50.40852	-5.123623	1.61	302.6	2014-09-28	11:14:19
907	50.408526	-5.123647	1.84	292.4	2014-09-28	11:14:20
908	50.408532	-5.123672	1.91	288.8	2014-09-28	11:14:21
909	50.408534	-5.123686	0.98	284.8	2014-09-28	11:14:22
910	50.408533	-5.123687	0.07	228.7	2014-09-28	11:14:23
911	50.408534	-5.123689	0.14	277.6	2014-09-28	11:14:24
912	50.408539	-5.123708	1.51	294.8	2014-09-28	11:14:25
913	50.408544	-5.123731	1.74	287.5	2014-09-28	11:14:26
914	50.408547	-5.123752	1.49	284.9	2014-09-28	11:14:27
915	50.408548	-5.123765	0.95	271.1	2014-09-28	11:14:28
916	50.408547	-5.123781	1.15	264	2014-09-28	11:14:29
917	50.408548	-5.123801	1.38	275.4	2014-09-28	11:14:30
918	50.408553	-5.123822	1.61	291	2014-09-28	11:14:31
919	50.408559	-5.123844	1.73	292.9	2014-09-28	11:14:32
920	50.408558	-5.123853	0.64	259.1	2014-09-28	11:14:33
921	50.408556	-5.123859	0.51	240.2	2014-09-28	11:14:34
922	50.408558	-5.123874	1.09	283.4	2014-09-28	11:14:35
923	50.40856	-5.123892	1.27	280.6	2014-09-28	11:14:36
924	50.408564	-5.123912	1.46	286	2014-09-28	11:14:37
925	50.408569	-5.123929	1.38	294.3	2014-09-28	11:14:38
926	50.408572	-5.123949	1.41	286.9	2014-09-28	11:14:39
927	50.408577	-5.123972	1.72	287.6	2014-09-28	11:14:40
928	50.408582	-5.123992	1.53	290.3	2014-09-28	11:14:41
929	50.408583	-5.123999	0.5	288.6	2014-09-28	11:14:42
930	50.408583	-5.123999	0.06	242.4	2014-09-28	11:14:43
931	50.408583	-5.124	0.04	283.5	2014-09-28	11:14:44
932	50.408584	-5.124015	1.07	277	2014-09-28	11:14:45
933	50.408587	-5.124035	1.44	281.6	2014-09-28	11:14:46
934	50.408592	-5.124057	1.7	290.2	2014-09-28	11:14:47
935	50.408599	-5.124083	1.98	292.2	2014-09-28	11:14:48
936	50.408604	-5.12411	2	287.4	2014-09-28	11:14:49
937	50.408608	-5.124138	2.03	281.7	2014-09-28	11:14:50
938	50.40861	-5.124157	1.36	280.3	2014-09-28	11:14:51
939	50.408605	-5.124157	0.59	178.8	2014-09-28	11:14:52
940	50.4086	-5.124156	0.51	178.7	2014-09-28	11:14:53
941	50.408603	-5.124166	0.76	298.4	2014-09-28	11:14:54
942	50.408608	-5.124175	0.85	307.4	2014-09-28	11:14:55
943	50.408613	-5.124186	0.9	306	2014-09-28	11:14:56
944	50.408619	-5.1242	1.22	305.7	2014-09-28	11:14:57
945	50.408626	-5.124215	1.36	306.1	2014-09-28	11:14:58
946	50.408635	-5.12423	1.39	312	2014-09-28	11:14:59
947	50.408644	-5.124245	1.44	313.2	2014-09-28	11:15:00
948	50.408651	-5.124256	1.1	314.3	2014-09-28	11:15:01
949	50.408653	-5.124251	0.43	46	2014-09-28	11:15:02
950	50.408654	-5.124245	0.49	75.7	2014-09-28	11:15:03
951	50.408654	-5.124245	0.03	191.5	2014-09-28	11:15:04
952	50.408654	-5.124245	0.04	220.9	2014-09-28	11:15:05
953	50.408659	-5.12426	1.19	296.9	2014-09-28	11:15:06
954	50.408665	-5.124278	1.43	297.6	2014-09-28	11:15:07
955	50.408672	-5.124295	1.5	303.6	2014-09-28	11:15:08
956	50.408679	-5.124314	1.52	300.9	2014-09-28	11:15:09
957	50.408684	-5.124334	1.51	292.5	2014-09-28	11:15:10
958	50.408684	-5.124332	0.17	124.5	2014-09-28	11:15:11
959	50.408678	-5.124316	1.24	118.7	2014-09-28	11:15:12
960	50.408677	-5.124312	0.17	121.9	2014-09-28	11:15:14
961	50.408677	-5.124313	0.08	277.4	2014-09-28	11:15:15
962	50.40868	-5.124326	1.02	294.3	2014-09-28	11:15:16
963	50.408683	-5.124341	1.05	287.6	2014-09-28	11:15:17
964	50.408688	-5.124355	1.15	295.4	2014-09-28	11:15:18
965	50.408695	-5.12437	1.33	308.1	2014-09-28	11:15:19
966	50.408703	-5.124387	1.55	306.9	2014-09-28	11:15:20
967	50.40871	-5.124409	1.71	294.5	2014-09-28	11:15:21
968	50.408716	-5.124426	1.36	302.4	2014-09-28	11:15:22
969	50.408721	-5.124432	0.74	319	2014-09-28	11:15:23
970	50.408724	-5.124436	0.35	316.6	2014-09-28	11:15:24
971	50.408724	-5.124437	0.1	321.4	2014-09-28	11:15:25
972	50.408725	-5.124438	0.13	306.3	2014-09-28	11:15:26
973	50.408729	-5.124452	1.08	294	2014-09-28	11:15:27
974	50.408734	-5.124468	1.29	296.8	2014-09-28	11:15:28
975	50.408742	-5.124486	1.49	303.4	2014-09-28	11:15:29
976	50.408749	-5.124506	1.71	300.5	2014-09-28	11:15:30
977	50.408759	-5.124528	1.86	304.9	2014-09-28	11:15:31
978	50.408769	-5.124548	1.81	307.5	2014-09-28	11:15:32
979	50.408775	-5.124556	0.85	322.1	2014-09-28	11:15:33
980	50.40878	-5.124559	0.61	337	2014-09-28	11:15:34
981	50.408787	-5.124573	1.28	307.1	2014-09-28	11:15:35
982	50.408793	-5.124591	1.41	297.6	2014-09-28	11:15:36
983	50.408797	-5.124607	1.27	294.4	2014-09-28	11:15:37
984	50.408802	-5.124622	1.19	295.5	2014-09-28	11:15:38
985	50.408807	-5.124637	1.21	300.1	2014-09-28	11:15:39
986	50.408814	-5.124652	1.28	302.7	2014-09-28	11:15:40
987	50.40882	-5.124669	1.37	302.1	2014-09-28	11:15:41
988	50.408828	-5.124685	1.41	306.2	2014-09-28	11:15:42
989	50.408834	-5.124696	1.08	313.8	2014-09-28	11:15:43
990	50.408841	-5.124703	0.86	324.2	2014-09-28	11:15:44
991	50.408846	-5.124708	0.75	328.6	2014-09-28	11:15:45
992	50.408852	-5.124712	0.65	334.1	2014-09-28	11:15:46
993	50.408854	-5.124715	0.15	318.7	2014-09-28	11:15:48
994	50.408854	-5.124715	0	0	2014-09-28	11:15:49
995	50.408854	-5.124715	0.01	0	2014-09-28	11:15:50
996	50.408854	-5.124716	0.07	323.5	2014-09-28	11:15:51
997	50.408863	-5.12471	1.09	21.7	2014-09-28	11:15:52
998	50.408873	-5.124698	1.32	39.5	2014-09-28	11:15:53
999	50.408877	-5.124667	2.29	78.2	2014-09-28	11:15:54
1000	50.408874	-5.124609	4.11	94.4	2014-09-28	11:15:55
1001	50.408874	-5.124534	5.33	90.3	2014-09-28	11:15:56
1002	50.408889	-5.124453	5.98	73.3	2014-09-28	11:15:57
1003	50.408917	-5.124374	6.4	60.7	2014-09-28	11:15:58
1004	50.408944	-5.124309	5.51	57.7	2014-09-28	11:15:59
1005	50.408966	-5.124264	4.01	51.6	2014-09-28	11:16:00
1006	50.408989	-5.124226	3.73	46.7	2014-09-28	11:16:01
1007	50.409012	-5.124187	3.74	47.3	2014-09-28	11:16:02
1008	50.409034	-5.124148	3.7	48.3	2014-09-28	11:16:03
1009	50.409077	-5.124132	0.71	13.6	2014-09-28	11:16:10
1010	50.40905	-5.124153	3.41	205.5	2014-09-28	11:16:11
1011	50.40904	-5.12416	1.23	206.4	2014-09-28	11:16:12
1012	50.409021	-5.124182	2.59	215.9	2014-09-28	11:16:13
1013	50.40901	-5.124201	1.84	227.9	2014-09-28	11:16:14
1014	50.409008	-5.124224	1.65	262.5	2014-09-28	11:16:15
1015	50.409005	-5.124248	1.7	260.2	2014-09-28	11:16:16
1016	50.409005	-5.124267	1.36	270.8	2014-09-28	11:16:17
1017	50.409006	-5.124286	1.39	271.9	2014-09-28	11:16:18
1018	50.409002	-5.124309	1.67	255.5	2014-09-28	11:16:19
1019	50.408999	-5.124333	1.73	259.1	2014-09-28	11:16:20
1020	50.408995	-5.124356	1.7	253.1	2014-09-28	11:16:21
1021	50.40899	-5.124368	1	240.4	2014-09-28	11:16:22
1022	50.408987	-5.124381	0.96	245.1	2014-09-28	11:16:23
1023	50.408985	-5.124394	0.98	256.3	2014-09-28	11:16:24
1024	50.408982	-5.124409	1.11	252.4	2014-09-28	11:16:25
1025	50.408979	-5.124423	1.04	251.2	2014-09-28	11:16:26
1026	50.408976	-5.124437	1.06	252.7	2014-09-28	11:16:27
1027	50.408972	-5.124451	1.08	247.2	2014-09-28	11:16:28
1028	50.408969	-5.124465	1.05	253.5	2014-09-28	11:16:29
1029	50.408967	-5.124482	1.22	256.8	2014-09-28	11:16:30
1030	50.408963	-5.124499	1.28	251.3	2014-09-28	11:16:31
1031	50.408961	-5.124518	1.34	259.6	2014-09-28	11:16:32
1032	50.40896	-5.12454	1.55	266.2	2014-09-28	11:16:33
1033	50.40896	-5.124562	1.59	268.6	2014-09-28	11:16:34
1034	50.40896	-5.124579	1.23	273.5	2014-09-28	11:16:35
1035	50.40896	-5.124594	1.04	268	2014-09-28	11:16:36
1036	50.408959	-5.124611	1.21	262.5	2014-09-28	11:16:37
1037	50.408956	-5.124628	1.23	254.7	2014-09-28	11:16:38
1038	50.408951	-5.124644	1.24	246.1	2014-09-28	11:16:39
1039	50.408945	-5.124656	1.08	234.8	2014-09-28	11:16:40
1040	50.408943	-5.124659	0.36	207.6	2014-09-28	11:16:41
1041	50.408943	-5.124659	0	0	2014-09-28	11:16:42
1042	50.408941	-5.12466	0.09	202.5	2014-09-28	11:16:44
1043	50.408948	-5.124644	1.34	56.7	2014-09-28	11:16:45
1044	50.408952	-5.124626	1.31	69.5	2014-09-28	11:16:46
1045	50.408951	-5.124601	1.79	92.7	2014-09-28	11:16:47
1046	50.408942	-5.124557	3.31	108.6	2014-09-28	11:16:48
1047	50.408919	-5.124497	4.91	120.6	2014-09-28	11:16:49
1048	50.408887	-5.124437	5.56	129.7	2014-09-28	11:16:50
1049	50.408845	-5.124396	5.53	148.2	2014-09-28	11:16:51
1050	50.408796	-5.124367	5.8	159.5	2014-09-28	11:16:52
1051	50.408746	-5.124345	5.81	164.4	2014-09-28	11:16:53
1052	50.408695	-5.124317	6	160.1	2014-09-28	11:16:54
1053	50.408648	-5.124274	6.04	149.7	2014-09-28	11:16:55
1054	50.408605	-5.124235	5.54	150	2014-09-28	11:16:56
1055	50.408567	-5.124217	4.43	163.5	2014-09-28	11:16:57
1056	50.408537	-5.124212	3.39	173.8	2014-09-28	11:16:58
1057	50.408518	-5.124218	2.15	192.4	2014-09-28	11:16:59
1058	50.408509	-5.124236	1.58	230.4	2014-09-28	11:17:00
1059	50.408505	-5.124256	1.53	252.2	2014-09-28	11:17:01
1060	50.408502	-5.124277	1.52	256.5	2014-09-28	11:17:02
1061	50.408503	-5.124298	1.5	274	2014-09-28	11:17:03
1062	50.408505	-5.124322	1.72	278.1	2014-09-28	11:17:04
1063	50.408509	-5.124342	1.51	289.9	2014-09-28	11:17:05
1064	50.408514	-5.124359	1.31	293	2014-09-28	11:17:06
1065	50.408519	-5.124377	1.42	293.6	2014-09-28	11:17:07
1066	50.408526	-5.124396	1.54	297.8	2014-09-28	11:17:08
1067	50.408533	-5.124406	1.09	319.6	2014-09-28	11:17:09
1068	50.408533	-5.124406	0.06	32.5	2014-09-28	11:17:10
1069	50.408543	-5.124414	1.18	329.2	2014-09-28	11:17:11
1070	50.408552	-5.124429	1.46	313.7	2014-09-28	11:17:12
1071	50.40856	-5.124447	1.58	307.1	2014-09-28	11:17:13
1072	50.40857	-5.124462	1.5	314	2014-09-28	11:17:14
1073	50.408581	-5.124477	1.64	320.8	2014-09-28	11:17:15
1074	50.408593	-5.124493	1.74	319.4	2014-09-28	11:17:16
1075	50.408603	-5.124498	1.16	341.5	2014-09-28	11:17:17
1076	50.408608	-5.124492	0.75	38.6	2014-09-28	11:17:18
1077	50.408608	-5.124491	0.04	25.1	2014-09-28	11:17:19
1078	50.408617	-5.124499	1.13	331.3	2014-09-28	11:17:20
1079	50.408626	-5.124509	1.22	324	2014-09-28	11:17:21
1080	50.408636	-5.124519	1.31	325.5	2014-09-28	11:17:22
1081	50.408646	-5.124534	1.56	319.4	2014-09-28	11:17:23
1082	50.408654	-5.124552	1.55	304.5	2014-09-28	11:17:24
1083	50.408661	-5.124572	1.57	296.5	2014-09-28	11:17:25
1084	50.408667	-5.124575	0.72	342.3	2014-09-28	11:17:26
1085	50.408674	-5.124562	1.19	51	2014-09-28	11:17:27
1086	50.408681	-5.12455	1.19	42.5	2014-09-28	11:17:28
1087	50.408689	-5.12454	1.11	41.6	2014-09-28	11:17:29
1088	50.408696	-5.12453	1.09	42.9	2014-09-28	11:17:30
1089	50.408701	-5.124533	0.57	333.5	2014-09-28	11:17:31
1090	50.408706	-5.12454	0.73	319.2	2014-09-28	11:17:32
1091	50.408713	-5.124547	1	328.1	2014-09-28	11:17:33
1092	50.408719	-5.124558	1.01	311	2014-09-28	11:17:34
1093	50.408726	-5.12457	1.15	311.6	2014-09-28	11:17:35
1094	50.408731	-5.124574	0.56	333.7	2014-09-28	11:17:36
1095	50.408734	-5.124576	0.39	332	2014-09-28	11:17:37
1096	50.40874	-5.124586	0.94	314.8	2014-09-28	11:17:38
1097	50.408748	-5.124596	1.14	321.2	2014-09-28	11:17:39
1098	50.408755	-5.124606	1.08	318.9	2014-09-28	11:17:40
1099	50.408762	-5.124617	1.13	314.7	2014-09-28	11:17:41
1100	50.40877	-5.12463	1.29	312.3	2014-09-28	11:17:42
1101	50.408777	-5.124642	1.14	311.6	2014-09-28	11:17:43
1102	50.408781	-5.124642	0.49	5.6	2014-09-28	11:17:44
1103	50.408782	-5.124642	0.06	6.4	2014-09-28	11:17:45
1104	50.408788	-5.12465	0.91	320.5	2014-09-28	11:17:46
1105	50.408794	-5.124662	1.1	308.9	2014-09-28	11:17:47
1106	50.408801	-5.124674	1.12	310.7	2014-09-28	11:17:48
1107	50.408806	-5.124686	1.05	305.9	2014-09-28	11:17:49
1108	50.408811	-5.124698	1.04	303.7	2014-09-28	11:17:50
1109	50.408818	-5.124712	1.22	306.6	2014-09-28	11:17:51
1110	50.408824	-5.124724	1.08	306.7	2014-09-28	11:17:52
1111	50.408828	-5.124736	0.96	299.6	2014-09-28	11:17:53
1112	50.408827	-5.124737	0.09	231.6	2014-09-28	11:17:54
1113	50.408828	-5.124739	0.17	307.1	2014-09-28	11:17:55
1114	50.408834	-5.124753	1.2	303.5	2014-09-28	11:17:56
1115	50.40884	-5.124763	1	313.8	2014-09-28	11:17:57
1116	50.408847	-5.124773	0.97	315.9	2014-09-28	11:17:58
1117	50.408847	-5.124774	0.13	296.1	2014-09-28	11:17:59
1118	50.408854	-5.124785	1.08	314.9	2014-09-28	11:18:00
1119	50.40886	-5.124797	1.09	307	2014-09-28	11:18:01
1120	50.408866	-5.124811	1.17	304	2014-09-28	11:18:02
1121	50.408872	-5.124826	1.27	300.8	2014-09-28	11:18:03
1122	50.408878	-5.124841	1.26	302.6	2014-09-28	11:18:04
1123	50.408884	-5.124858	1.38	300.1	2014-09-28	11:18:05
1124	50.40889	-5.124875	1.35	299	2014-09-28	11:18:06
1125	50.408896	-5.124887	1.13	310.2	2014-09-28	11:18:07
1126	50.4089	-5.124888	0.36	342.8	2014-09-28	11:18:08
1127	50.4089	-5.124892	0.26	278.4	2014-09-28	11:18:09
1128	50.408902	-5.124905	0.99	285.9	2014-09-28	11:18:10
1129	50.408905	-5.124922	1.21	284.8	2014-09-28	11:18:11
1130	50.408907	-5.12494	1.3	277.9	2014-09-28	11:18:12
1131	50.408909	-5.12496	1.45	279.6	2014-09-28	11:18:13
1132	50.408913	-5.124983	1.72	287	2014-09-28	11:18:14
1133	50.408918	-5.125008	1.83	286.3	2014-09-28	11:18:15
1134	50.408923	-5.125033	1.85	287.9	2014-09-28	11:18:16
1135	50.408927	-5.125043	0.4	298.3	2014-09-28	11:18:18
1136	50.408927	-5.125043	0.02	32.5	2014-09-28	11:18:19
1137	50.408928	-5.125049	0.48	286.8	2014-09-28	11:18:20
1138	50.40893	-5.125053	0.38	313.1	2014-09-28	11:18:21
1139	50.408932	-5.125051	0.23	42.5	2014-09-28	11:18:22
1140	50.408932	-5.125048	0.11	87.5	2014-09-28	11:18:24
1141	50.408931	-5.125048	0.09	202.7	2014-09-28	11:18:25
1142	50.408929	-5.125052	0.34	228.1	2014-09-28	11:18:26
1143	50.408928	-5.125057	0.42	250.4	2014-09-28	11:18:27
1144	50.408927	-5.125062	0.37	256.8	2014-09-28	11:18:28
1145	50.408927	-5.125064	0.06	233.5	2014-09-28	11:18:30
1146	50.408926	-5.125053	0.77	97.7	2014-09-28	11:18:31
1147	50.408925	-5.125049	0.16	108.7	2014-09-28	11:18:33
1148	50.408925	-5.125049	0.01	147.5	2014-09-28	11:18:34
1149	50.408924	-5.125054	0.41	254.2	2014-09-28	11:18:35
1150	50.408922	-5.125061	0.48	251.7	2014-09-28	11:18:36
1151	50.408921	-5.125069	0.61	253.3	2014-09-28	11:18:37
1152	50.408919	-5.125074	0.42	239.3	2014-09-28	11:18:38
1153	50.408919	-5.125074	0.02	342.3	2014-09-28	11:18:39
1154	50.408916	-5.125065	0.69	118.9	2014-09-28	11:18:40
1155	50.408913	-5.125062	0.22	142.8	2014-09-28	11:18:42
1156	50.408912	-5.125062	0.05	180	2014-09-28	11:18:43
1157	50.408912	-5.125062	0.04	189.6	2014-09-28	11:18:44
1158	50.408912	-5.125062	0.03	136.9	2014-09-28	11:18:45
1159	50.408913	-5.125068	0.46	284.2	2014-09-28	11:18:46
1160	50.408913	-5.125073	0.18	268.6	2014-09-28	11:18:48
1161	50.408913	-5.125074	0.03	251.4	2014-09-28	11:18:49
1162	50.40891	-5.125068	0.52	128.9	2014-09-28	11:18:50
1163	50.408907	-5.125062	0.53	130.9	2014-09-28	11:18:51
1164	50.408902	-5.125059	0.57	153.1	2014-09-28	11:18:52
1165	50.408898	-5.125055	0.49	147.5	2014-09-28	11:18:53
1166	50.408901	-5.125053	0.29	24.5	2014-09-28	11:18:54
1167	50.408909	-5.125046	1.03	30	2014-09-28	11:18:55
1168	50.408916	-5.125028	1.53	56.4	2014-09-28	11:18:56
1169	50.408923	-5.125012	1.32	57.6	2014-09-28	11:18:57
1170	50.408926	-5.124993	1.44	74.6	2014-09-28	11:18:58
1171	50.408927	-5.12497	1.57	85.6	2014-09-28	11:18:59
1172	50.408925	-5.124936	2.43	96.2	2014-09-28	11:19:00
1173	50.408915	-5.124888	3.62	108.2	2014-09-28	11:19:01
1174	50.408899	-5.124833	4.3	113.8	2014-09-28	11:19:02
1175	50.408882	-5.12478	4.15	116.9	2014-09-28	11:19:03
1176	50.408864	-5.124736	3.77	122.7	2014-09-28	11:19:04
1177	50.408843	-5.124695	3.72	128.5	2014-09-28	11:19:05
1178	50.408822	-5.124656	3.6	130.6	2014-09-28	11:19:06
1179	50.408801	-5.12462	3.48	132.8	2014-09-28	11:19:07
1180	50.408781	-5.124591	3.07	137	2014-09-28	11:19:08
1181	50.408779	-5.124608	1.23	260.9	2014-09-28	11:19:09
1182	50.408788	-5.124657	3.58	285.2	2014-09-28	11:19:10
1183	50.408798	-5.124698	3.14	291.8	2014-09-28	11:19:11
1184	50.408807	-5.124734	2.75	291.5	2014-09-28	11:19:12
1185	50.408815	-5.124766	2.43	291.4	2014-09-28	11:19:13
1186	50.408825	-5.124798	2.51	295.3	2014-09-28	11:19:14
1187	50.408829	-5.124817	1.47	288.9	2014-09-28	11:19:15
1188	50.408833	-5.124834	1.26	289.1	2014-09-28	11:19:16
1189	50.408836	-5.124854	1.44	284.7	2014-09-28	11:19:17
1190	50.408837	-5.124874	1.47	272.9	2014-09-28	11:19:18
1191	50.408838	-5.124894	1.44	274.8	2014-09-28	11:19:19
1192	50.40884	-5.124915	1.46	280.3	2014-09-28	11:19:20
1193	50.408843	-5.124936	1.55	283.3	2014-09-28	11:19:21
1194	50.408846	-5.124953	1.23	286.3	2014-09-28	11:19:22
1195	50.408849	-5.124962	0.69	290.5	2014-09-28	11:19:23
1196	50.408848	-5.12497	0.56	262.4	2014-09-28	11:19:24
1197	50.408848	-5.124974	0.32	281.8	2014-09-28	11:19:25
1198	50.408847	-5.124977	0.27	227.8	2014-09-28	11:19:26
1199	50.408846	-5.124981	0.32	244.5	2014-09-28	11:19:27
1200	50.408845	-5.124986	0.38	265.8	2014-09-28	11:19:28
1201	50.408847	-5.124987	0.21	332.9	2014-09-28	11:19:29
1202	50.408847	-5.124983	0.3	100.8	2014-09-28	11:19:30
1203	50.408846	-5.12498	0.25	94.3	2014-09-28	11:19:31
1204	50.408847	-5.124977	0.23	73.4	2014-09-28	11:19:32
1205	50.408847	-5.124978	0.09	295.4	2014-09-28	11:19:33
1206	50.408847	-5.124978	0.04	227	2014-09-28	11:19:34
1207	50.40885	-5.124986	0.62	298.6	2014-09-28	11:19:35
1208	50.408853	-5.124993	0.58	304.5	2014-09-28	11:19:36
1209	50.408855	-5.124999	0.53	294	2014-09-28	11:19:37
1210	50.408855	-5.125	0.02	270	2014-09-28	11:19:39
1211	50.408855	-5.125	0	0	2014-09-28	11:19:40
1212	50.408855	-5.125	0.01	150.5	2014-09-28	11:19:42
1213	50.408855	-5.125	0	0	2014-09-28	11:19:43
1214	50.408855	-5.125	0	0	2014-09-28	11:19:44
1215	50.408855	-5.125	0.02	311.4	2014-09-28	11:19:45
1216	50.408855	-5.125006	0.42	273.8	2014-09-28	11:19:46
1217	50.408856	-5.125012	0.45	286.7	2014-09-28	11:19:47
1218	50.408858	-5.125017	0.19	304.3	2014-09-28	11:19:49
1219	50.408858	-5.125016	0.06	12.2	2014-09-28	11:19:50
1220	50.408866	-5.125017	0.88	358.1	2014-09-28	11:19:51
1221	50.408878	-5.125019	1.27	354.1	2014-09-28	11:19:52
1222	50.408891	-5.125022	1.55	352.1	2014-09-28	11:19:53
1223	50.408904	-5.125028	1.47	342.1	2014-09-28	11:19:54
1224	50.408918	-5.125036	1.64	340.4	2014-09-28	11:19:55
1225	50.408933	-5.12504	1.73	351.3	2014-09-28	11:19:56
1226	50.408946	-5.125033	1.51	17.9	2014-09-28	11:19:57
1227	50.408956	-5.125025	1.2	27	2014-09-28	11:19:58
1228	50.40897	-5.125024	1.54	4.5	2014-09-28	11:19:59
1229	50.408986	-5.125023	1.78	2.3	2014-09-28	11:20:00
1230	50.409001	-5.12502	1.73	5.4	2014-09-28	11:20:01
1231	50.409015	-5.125014	1.61	17.4	2014-09-28	11:20:02
1232	50.409025	-5.125002	1.35	37.4	2014-09-28	11:20:03
1233	50.409031	-5.124989	1.22	51.2	2014-09-28	11:20:04
1234	50.409032	-5.124975	0.98	85.1	2014-09-28	11:20:05
1235	50.409028	-5.124951	1.76	105.3	2014-09-28	11:20:06
1236	50.409019	-5.124906	3.29	107.3	2014-09-28	11:20:07
1237	50.40901	-5.12484	4.86	102.5	2014-09-28	11:20:08
1238	50.408996	-5.12477	5.16	107.1	2014-09-28	11:20:09
1239	50.408971	-5.124718	4.66	127.5	2014-09-28	11:20:10
1240	50.408934	-5.12468	4.93	146.4	2014-09-28	11:20:11
1241	50.408893	-5.124639	5.33	147.1	2014-09-28	11:20:12
1242	50.408852	-5.124598	5.46	147.7	2014-09-28	11:20:13
1243	50.408808	-5.124563	5.51	153.8	2014-09-28	11:20:14
1244	50.408764	-5.124542	5.07	162.5	2014-09-28	11:20:15
1245	50.408734	-5.124539	3.38	176.4	2014-09-28	11:20:16
1246	50.408707	-5.124544	2.96	186.8	2014-09-28	11:20:17
1247	50.408676	-5.124544	3.52	180.2	2014-09-28	11:20:18
1248	50.408645	-5.124543	3.46	179.2	2014-09-28	11:20:19
1249	50.408487	-5.124506	2.96	171.4	2014-09-28	11:20:25
1250	50.408495	-5.124459	3.41	74.3	2014-09-28	11:20:26
1251	50.408539	-5.124488	5.29	337.3	2014-09-28	11:20:27
1252	50.408587	-5.124527	6	332.4	2014-09-28	11:20:28
1253	50.408624	-5.124572	5.21	322.2	2014-09-28	11:20:29
1254	50.408661	-5.12462	5.32	320.5	2014-09-28	11:20:30
1255	50.408684	-5.124654	3.6	317.6	2014-09-28	11:20:31
1256	50.408703	-5.124677	2.61	322	2014-09-28	11:20:32
1257	50.408714	-5.124681	1.23	345.5	2014-09-28	11:20:33
1258	50.408732	-5.124701	2.46	325.1	2014-09-28	11:20:34
1259	50.40874	-5.124709	1.08	328	2014-09-28	11:20:35
1260	50.408744	-5.124716	0.7	313	2014-09-28	11:20:36
1261	50.408747	-5.124718	0.3	333.2	2014-09-28	11:20:37
1262	50.408761	-5.124717	1.61	3.8	2014-09-28	11:20:38
1263	50.40877	-5.124712	1.1	19	2014-09-28	11:20:39
1264	50.408776	-5.1247	1.03	55.4	2014-09-28	11:20:40
1265	50.408775	-5.124668	2.26	92.4	2014-09-28	11:20:41
1266	50.408768	-5.124612	4.04	100.4	2014-09-28	11:20:42
1267	50.408763	-5.124543	4.97	96.5	2014-09-28	11:20:43
1268	50.408767	-5.124465	5.52	86.2	2014-09-28	11:20:44
1269	50.40878	-5.124391	5.43	74.4	2014-09-28	11:20:45
1270	50.408796	-5.12432	5.35	70.4	2014-09-28	11:20:46
1271	50.408812	-5.124254	5.04	69.3	2014-09-28	11:20:47
1272	50.408824	-5.124189	4.78	73.3	2014-09-28	11:20:48
1273	50.408827	-5.124126	4.52	86.5	2014-09-28	11:20:49
1274	50.408817	-5.124067	4.32	104.8	2014-09-28	11:20:50
1275	50.408809	-5.124009	4.16	102.4	2014-09-28	11:20:51
1276	50.408812	-5.123957	3.72	83.5	2014-09-28	11:20:52
1277	50.408824	-5.12391	3.56	69.4	2014-09-28	11:20:53
1278	50.408831	-5.123867	3.2	74.5	2014-09-28	11:20:54
1279	50.408836	-5.123827	2.86	79.1	2014-09-28	11:20:55
1280	50.408842	-5.123788	2.87	76.8	2014-09-28	11:20:56
1281	50.408848	-5.12375	2.75	75.3	2014-09-28	11:20:57
1282	50.408847	-5.123732	1.31	95.3	2014-09-28	11:20:58
1283	50.408839	-5.123736	0.98	199.8	2014-09-28	11:20:59
1284	50.40884	-5.123757	1.47	273.3	2014-09-28	11:21:00
1285	50.408843	-5.123793	2.57	278.6	2014-09-28	11:21:01
1286	50.408845	-5.123823	2.15	276.7	2014-09-28	11:21:02
1287	50.408851	-5.123877	3.92	279.2	2014-09-28	11:21:03
1288	50.408853	-5.123921	3.12	273.3	2014-09-28	11:21:04
1289	50.408858	-5.12397	3.48	279.9	2014-09-28	11:21:05
1290	50.408858	-5.124007	2.66	271	2014-09-28	11:21:06
1291	50.408857	-5.124039	2.28	265.1	2014-09-28	11:21:07
1292	50.408854	-5.124071	2.26	263.6	2014-09-28	11:21:08
1293	50.408853	-5.124097	1.9	263.5	2014-09-28	11:21:09
1294	50.408846	-5.124115	1.4	241.3	2014-09-28	11:21:10
1295	50.408842	-5.124133	1.41	248.7	2014-09-28	11:21:11
1296	50.408842	-5.124155	1.56	271.7	2014-09-28	11:21:12
1297	50.408843	-5.124179	1.73	273.4	2014-09-28	11:21:13
1298	50.408843	-5.124206	1.86	270.5	2014-09-28	11:21:14
1299	50.40884	-5.12422	1.08	252	2014-09-28	11:21:15
1300	50.408837	-5.124231	0.82	243.7	2014-09-28	11:21:16
1301	50.408835	-5.124249	1.32	261.5	2014-09-28	11:21:17
1302	50.408832	-5.124269	1.49	255.9	2014-09-28	11:21:18
1303	50.408827	-5.124292	1.72	251.6	2014-09-28	11:21:19
1304	50.408825	-5.124317	1.8	260.8	2014-09-28	11:21:20
1305	50.408828	-5.124328	0.88	299.2	2014-09-28	11:21:21
1306	50.408832	-5.124314	1.07	65.8	2014-09-28	11:21:22
1307	50.408829	-5.12429	1.75	102.6	2014-09-28	11:21:23
1308	50.408821	-5.124276	1.32	130.5	2014-09-28	11:21:24
1309	50.408815	-5.124279	0.72	194.8	2014-09-28	11:21:25
1310	50.408813	-5.124289	0.8	250.3	2014-09-28	11:21:26
1311	50.40881	-5.124303	0.99	254.7	2014-09-28	11:21:27
1312	50.408808	-5.12432	1.21	258.5	2014-09-28	11:21:28
1313	50.408808	-5.124342	1.55	269	2014-09-28	11:21:29
1314	50.408809	-5.124365	1.68	274.8	2014-09-28	11:21:30
1315	50.408809	-5.124389	1.72	270	2014-09-28	11:21:31
1316	50.408811	-5.124409	1.38	278.5	2014-09-28	11:21:32
1317	50.408809	-5.124412	0.26	232.7	2014-09-28	11:21:33
1318	50.408805	-5.124411	0.45	176.9	2014-09-28	11:21:34
1319	50.408802	-5.12442	0.72	241.5	2014-09-28	11:21:35
1320	50.4088	-5.124436	1.14	256.3	2014-09-28	11:21:36
1321	50.408798	-5.124455	1.34	262.4	2014-09-28	11:21:37
1322	50.408798	-5.124474	1.36	266.9	2014-09-28	11:21:38
1323	50.408798	-5.124493	1.36	271.5	2014-09-28	11:21:39
1324	50.408797	-5.124513	1.45	267.4	2014-09-28	11:21:40
1325	50.408799	-5.124529	1.12	278.1	2014-09-28	11:21:41
1326	50.408797	-5.124524	0.4	111.7	2014-09-28	11:21:42
1327	50.408791	-5.12451	1.21	125.4	2014-09-28	11:21:43
1328	50.408789	-5.124507	0.29	136.6	2014-09-28	11:21:44
1329	50.408789	-5.124506	0.09	102	2014-09-28	11:21:45
1330	50.408789	-5.124514	0.6	268.2	2014-09-28	11:21:46
1331	50.408789	-5.124521	0.48	265.6	2014-09-28	11:21:47
1332	50.408788	-5.124528	0.53	257.7	2014-09-28	11:21:48
1333	50.408786	-5.124541	0.91	260.6	2014-09-28	11:21:49
1334	50.408785	-5.124558	1.26	261.9	2014-09-28	11:21:50
1335	50.408785	-5.124575	1.18	270.4	2014-09-28	11:21:51
1336	50.408784	-5.124578	0.28	242.5	2014-09-28	11:21:52
1337	50.408778	-5.124567	1	124.8	2014-09-28	11:21:53
1338	50.408773	-5.124559	0.75	136.8	2014-09-28	11:21:54
1339	50.408773	-5.124559	0.06	147.5	2014-09-28	11:21:55
1340	50.408773	-5.124559	0.06	192.2	2014-09-28	11:21:56
1341	50.408771	-5.124571	0.84	257.2	2014-09-28	11:21:57
1342	50.408773	-5.124585	1.04	281.4	2014-09-28	11:21:58
1343	50.408775	-5.124599	1	281.9	2014-09-28	11:21:59
1344	50.408774	-5.124613	1	268.4	2014-09-28	11:22:00
1345	50.408775	-5.124629	1.17	275	2014-09-28	11:22:01
1346	50.408777	-5.124648	1.32	277.7	2014-09-28	11:22:02
1347	50.408777	-5.124651	0.21	290.9	2014-09-28	11:22:03
1348	50.408773	-5.124628	1.69	108	2014-09-28	11:22:04
1349	50.408766	-5.124605	1.83	115.1	2014-09-28	11:22:05
1350	50.408763	-5.124593	0.93	111.3	2014-09-28	11:22:06
1351	50.408762	-5.124591	0.09	130.3	2014-09-28	11:22:08
1352	50.408763	-5.124601	0.71	276.7	2014-09-28	11:22:09
1353	50.408765	-5.124612	0.81	286.8	2014-09-28	11:22:10
1354	50.408767	-5.124624	0.89	283.4	2014-09-28	11:22:11
1355	50.408768	-5.124637	0.97	281.7	2014-09-28	11:22:12
1356	50.408771	-5.124654	1.23	285	2014-09-28	11:22:13
1357	50.408773	-5.124673	1.4	280	2014-09-28	11:22:14
1358	50.408776	-5.124688	1.12	285.9	2014-09-28	11:22:15
1359	50.408778	-5.124686	0.29	40.4	2014-09-28	11:22:16
1360	50.408778	-5.12467	1.09	90.5	2014-09-28	11:22:17
1361	50.408777	-5.124661	0.35	101	2014-09-28	11:22:19
1362	50.408777	-5.12466	0.04	118.1	2014-09-28	11:22:20
1363	50.408781	-5.12467	0.89	307	2014-09-28	11:22:21
1364	50.408785	-5.124682	0.92	292.1	2014-09-28	11:22:22
1365	50.408789	-5.124696	1.07	296.9	2014-09-28	11:22:23
1366	50.408794	-5.124711	1.24	297.9	2014-09-28	11:22:24
1367	50.408799	-5.124728	1.29	292.6	2014-09-28	11:22:25
1368	50.408799	-5.124723	0.33	80.3	2014-09-28	11:22:26
1369	50.408793	-5.124701	1.71	114.8	2014-09-28	11:22:27
1370	50.408784	-5.124686	1.45	132.9	2014-09-28	11:22:28
1371	50.408777	-5.12468	0.88	146.2	2014-09-28	11:22:29
1372	50.408775	-5.12468	0.21	194.5	2014-09-28	11:22:30
1373	50.408776	-5.124683	0.24	290.5	2014-09-28	11:22:31
1374	50.408775	-5.124686	0.22	252.5	2014-09-28	11:22:32
1375	50.408775	-5.124686	0.05	136	2014-09-28	11:22:33
1376	50.408775	-5.124695	0.62	264.8	2014-09-28	11:22:34
1377	50.408775	-5.124706	0.79	273.4	2014-09-28	11:22:35
1378	50.408776	-5.124718	0.9	279.6	2014-09-28	11:22:36
1379	50.408777	-5.12473	0.87	276.2	2014-09-28	11:22:37
1380	50.408777	-5.124741	0.76	270.7	2014-09-28	11:22:38
1381	50.408774	-5.124746	0.45	225.4	2014-09-28	11:22:39
1382	50.408773	-5.124749	0.3	237.7	2014-09-28	11:22:40
1383	50.408771	-5.124753	0.36	235.4	2014-09-28	11:22:41
1384	50.408768	-5.124757	0.41	220.1	2014-09-28	11:22:42
1385	50.408768	-5.124764	0.48	263.2	2014-09-28	11:22:43
1386	50.408768	-5.12477	0.43	266.3	2014-09-28	11:22:44
1387	50.408768	-5.124776	0.48	281.3	2014-09-28	11:22:45
1388	50.408769	-5.124784	0.54	270.9	2014-09-28	11:22:46
1389	50.408769	-5.124793	0.61	272.6	2014-09-28	11:22:47
1390	50.40877	-5.124802	0.64	279.2	2014-09-28	11:22:48
1391	50.408768	-5.12481	0.58	255.2	2014-09-28	11:22:49
1392	50.408766	-5.12482	0.79	249.3	2014-09-28	11:22:50
1393	50.408763	-5.124833	1	252.1	2014-09-28	11:22:51
1394	50.408759	-5.124848	1.13	249.1	2014-09-28	11:22:52
1395	50.408758	-5.124861	0.95	256.9	2014-09-28	11:22:53
1396	50.408755	-5.124872	0.84	249.9	2014-09-28	11:22:54
1397	50.408754	-5.124883	0.74	264.2	2014-09-28	11:22:55
1398	50.408755	-5.124895	0.89	273.7	2014-09-28	11:22:56
1399	50.408756	-5.124911	1.09	275.9	2014-09-28	11:22:57
1400	50.408758	-5.124928	1.26	279.8	2014-09-28	11:22:58
1401	50.408762	-5.124946	1.37	288.6	2014-09-28	11:22:59
1402	50.408767	-5.124963	1.29	296.6	2014-09-28	11:23:00
1403	50.408769	-5.124974	0.83	283.6	2014-09-28	11:23:01
1404	50.408768	-5.124983	0.66	264.3	2014-09-28	11:23:02
1405	50.408769	-5.124988	0.16	288.6	2014-09-28	11:23:04
1406	50.408769	-5.124981	0.5	88.9	2014-09-28	11:23:05
1407	50.408769	-5.124981	0.05	234.9	2014-09-28	11:23:06
1408	50.408761	-5.124988	0.97	210.5	2014-09-28	11:23:07
1409	50.408752	-5.124991	1.02	191.1	2014-09-28	11:23:08
1410	50.40874	-5.124984	1.4	160.6	2014-09-28	11:23:09
1411	50.40873	-5.124982	1.23	170.5	2014-09-28	11:23:10
1412	50.40872	-5.124992	1.26	214.6	2014-09-28	11:23:11
1413	50.40871	-5.125005	1.5	218.3	2014-09-28	11:23:12
1414	50.4087	-5.125018	1.48	220.7	2014-09-28	11:23:13
1415	50.408691	-5.125031	1.34	224.2	2014-09-28	11:23:14
1416	50.408686	-5.125041	0.87	230.2	2014-09-28	11:23:15
1417	50.408682	-5.125045	0.57	210	2014-09-28	11:23:16
1418	50.408674	-5.125047	0.9	189.5	2014-09-28	11:23:17
1419	50.408662	-5.125043	1.27	168.4	2014-09-28	11:23:18
1420	50.408647	-5.125024	2.18	141.6	2014-09-28	11:23:19
1421	50.408628	-5.124989	3.27	129.5	2014-09-28	11:23:20
1422	50.408613	-5.12495	3.27	121.7	2014-09-28	11:23:21
1423	50.408605	-5.124921	2.22	114.3	2014-09-28	11:23:22
1424	50.408597	-5.124911	1.13	140.6	2014-09-28	11:23:23
1425	50.40859	-5.124912	0.81	185.1	2014-09-28	11:23:24
1426	50.408583	-5.124919	0.88	216.1	2014-09-28	11:23:25
1427	50.408579	-5.12493	0.9	239.6	2014-09-28	11:23:26
1428	50.408578	-5.124943	0.91	259.4	2014-09-28	11:23:27
1429	50.408578	-5.124954	0.8	272.6	2014-09-28	11:23:28
1430	50.408578	-5.124965	0.74	268.6	2014-09-28	11:23:29
1431	50.408576	-5.124979	1.01	260.5	2014-09-28	11:23:30
1432	50.408575	-5.124997	1.33	264.8	2014-09-28	11:23:31
1433	50.408574	-5.125012	1.05	261.3	2014-09-28	11:23:32
1434	50.408568	-5.125019	0.83	219.4	2014-09-28	11:23:33
1435	50.408562	-5.125029	0.96	224.8	2014-09-28	11:23:34
1436	50.408557	-5.125043	1.13	238.1	2014-09-28	11:23:35
1437	50.408552	-5.125056	1.07	240.2	2014-09-28	11:23:36
1438	50.408548	-5.125071	1.14	249.4	2014-09-28	11:23:37
1439	50.408545	-5.125088	1.27	256	2014-09-28	11:23:38
1440	50.408544	-5.125106	1.3	262.5	2014-09-28	11:23:39
1441	50.408545	-5.125126	1.38	274.6	2014-09-28	11:23:40
1442	50.408548	-5.125146	1.47	282.1	2014-09-28	11:23:41
1443	50.40855	-5.125163	1.22	283.7	2014-09-28	11:23:42
1444	50.408553	-5.125178	1.14	287.7	2014-09-28	11:23:43
1445	50.408556	-5.125196	1.29	281.3	2014-09-28	11:23:44
1446	50.408557	-5.125215	1.39	277.4	2014-09-28	11:23:45
1447	50.40856	-5.125232	1.26	285.4	2014-09-28	11:23:46
1448	50.408561	-5.125245	0.94	278	2014-09-28	11:23:47
1449	50.408561	-5.125256	0.73	267.8	2014-09-28	11:23:48
1450	50.408562	-5.125267	0.84	277.6	2014-09-28	11:23:49
1451	50.408565	-5.12528	0.94	287.3	2014-09-28	11:23:50
1452	50.408567	-5.12529	0.73	288.6	2014-09-28	11:23:51
1453	50.408569	-5.125301	0.86	287	2014-09-28	11:23:52
1454	50.408571	-5.125318	1.22	282.4	2014-09-28	11:23:53
1455	50.408576	-5.125336	1.4	291.5	2014-09-28	11:23:54
1456	50.40858	-5.125356	1.46	287.9	2014-09-28	11:23:55
1457	50.408585	-5.125371	1.19	295.6	2014-09-28	11:23:56
1458	50.408585	-5.125371	0.09	356.1	2014-09-28	11:23:57
1459	50.408585	-5.125367	0.32	90	2014-09-28	11:23:58
1460	50.40859	-5.125377	0.88	304.8	2014-09-28	11:23:59
1461	50.408595	-5.125391	1.17	300.7	2014-09-28	11:24:00
1462	50.408601	-5.125403	1.08	306.2	2014-09-28	11:24:01
1463	50.408607	-5.125414	1.03	309.6	2014-09-28	11:24:02
1464	50.408615	-5.125426	1.22	316.1	2014-09-28	11:24:03
1465	50.408625	-5.125439	1.42	321.6	2014-09-28	11:24:04
1466	50.408636	-5.125452	1.55	320.8	2014-09-28	11:24:05
1467	50.408647	-5.125462	1.45	330.8	2014-09-28	11:24:06
1468	50.408654	-5.125454	0.98	35.8	2014-09-28	11:24:07
1469	50.408656	-5.125436	1.31	81.8	2014-09-28	11:24:08
1470	50.408658	-5.125437	0.25	350.2	2014-09-28	11:24:09
1471	50.40866	-5.125438	0.25	333.2	2014-09-28	11:24:10
1472	50.40866	-5.125438	0.02	128.1	2014-09-28	11:24:12
1473	50.40866	-5.125438	0.01	270	2014-09-28	11:24:13
1474	50.40866	-5.125438	0.01	180	2014-09-28	11:24:14
1475	50.40866	-5.125438	0	0	2014-09-28	11:24:15
1476	50.408668	-5.125443	0.12	340.1	2014-09-28	11:24:23
1477	50.408676	-5.125448	1	337.6	2014-09-28	11:24:24
1478	50.408684	-5.125456	1.04	326.1	2014-09-28	11:24:25
1479	50.408692	-5.125464	1.11	328.5	2014-09-28	11:24:26
1480	50.408701	-5.125475	1.28	323.2	2014-09-28	11:24:27
1481	50.408712	-5.125487	1.43	325.3	2014-09-28	11:24:28
1482	50.408722	-5.125494	1.23	333.6	2014-09-28	11:24:29
1483	50.408724	-5.125492	0.32	36	2014-09-28	11:24:30
1484	50.408719	-5.125481	0.9	126.9	2014-09-28	11:24:31
1485	50.408714	-5.125473	0.84	131.6	2014-09-28	11:24:32
1486	50.408711	-5.125469	0.41	144.7	2014-09-28	11:24:33
1487	50.408707	-5.125478	0.8	232.9	2014-09-28	11:24:34
1488	50.408699	-5.125495	1.47	232.9	2014-09-28	11:24:35
1489	50.40869	-5.125514	1.71	232.3	2014-09-28	11:24:36
1490	50.408682	-5.125526	1.21	226	2014-09-28	11:24:37
1491	50.408677	-5.125533	0.77	217.7	2014-09-28	11:24:38
1492	50.408672	-5.125538	0.7	215.4	2014-09-28	11:24:39
1493	50.40867	-5.125537	0.23	153.7	2014-09-28	11:24:40
1494	50.408673	-5.125526	0.85	63.1	2014-09-28	11:24:41
1495	50.408676	-5.125514	0.96	68.8	2014-09-28	11:24:42
1496	50.408677	-5.125498	1.14	84.4	2014-09-28	11:24:43
1497	50.408673	-5.125473	1.86	104.8	2014-09-28	11:24:44
1498	50.408662	-5.125426	3.5	110.5	2014-09-28	11:24:45
1499	50.408645	-5.125362	4.94	112.7	2014-09-28	11:24:46
1500	50.408624	-5.125287	5.83	113.4	2014-09-28	11:24:47
1501	50.408605	-5.125203	6.32	109.6	2014-09-28	11:24:48
1502	50.408598	-5.125117	6.13	97.4	2014-09-28	11:24:49
1503	50.408607	-5.125038	5.73	79.9	2014-09-28	11:24:50
1504	50.408622	-5.12496	5.75	73.4	2014-09-28	11:24:51
1505	50.408639	-5.12488	6	71.2	2014-09-28	11:24:52
1506	50.408657	-5.124798	6.16	71.4	2014-09-28	11:24:53
1507	50.408675	-5.124714	6.29	71.3	2014-09-28	11:24:54
1508	50.408713	-5.12444	2.84	77.6	2014-09-28	11:25:01
1509	50.408674	-5.124553	9.13	241.3	2014-09-28	11:25:02
1510	50.408668	-5.124729	12.45	267.2	2014-09-28	11:25:03
1511	50.408666	-5.124797	4.84	266.4	2014-09-28	11:25:04
1512	50.408665	-5.124855	4.13	269.1	2014-09-28	11:25:05
1513	50.408664	-5.124904	3.48	268.8	2014-09-28	11:25:06
1514	50.408662	-5.124945	2.93	264.3	2014-09-28	11:25:07
1515	50.408663	-5.12498	2.5	272.3	2014-09-28	11:25:08
1516	50.408666	-5.125011	2.22	279.2	2014-09-28	11:25:09
1517	50.408668	-5.125033	1.58	276.4	2014-09-28	11:25:10
1518	50.408666	-5.125042	0.66	252	2014-09-28	11:25:11
1519	50.408664	-5.125051	0.65	255.8	2014-09-28	11:25:12
1520	50.408667	-5.125072	1.56	281.8	2014-09-28	11:25:13
1521	50.408671	-5.12509	1.33	288.9	2014-09-28	11:25:14
1522	50.408674	-5.125107	1.27	283.9	2014-09-28	11:25:15
1523	50.408678	-5.125125	1.33	290.6	2014-09-28	11:25:16
1524	50.408683	-5.125142	1.35	294.1	2014-09-28	11:25:17
1525	50.408689	-5.125159	1.39	299.3	2014-09-28	11:25:18
1526	50.408696	-5.125177	1.48	300.8	2014-09-28	11:25:19
1527	50.408703	-5.125197	1.59	299.6	2014-09-28	11:25:20
1528	50.408709	-5.125217	1.58	296.2	2014-09-28	11:25:21
1529	50.408714	-5.125232	1.19	297.5	2014-09-28	11:25:22
1530	50.408713	-5.125234	0.18	235.4	2014-09-28	11:25:23
1531	50.408713	-5.125237	0.2	259.1	2014-09-28	11:25:24
1532	50.408713	-5.12524	0.25	265.9	2014-09-28	11:25:25
1533	50.408709	-5.125258	1.32	250.9	2014-09-28	11:25:26
1534	50.408703	-5.125279	1.63	247.5	2014-09-28	11:25:27
1535	50.408695	-5.1253	1.71	239.2	2014-09-28	11:25:28
1536	50.408686	-5.125318	1.66	231	2014-09-28	11:25:29
1537	50.408676	-5.125334	1.6	224.5	2014-09-28	11:25:30
1538	50.408665	-5.125346	1.45	216.1	2014-09-28	11:25:31
1539	50.408654	-5.125355	1.35	208.9	2014-09-28	11:25:32
1540	50.408641	-5.125355	1.45	180	2014-09-28	11:25:33
1541	50.408617	-5.125327	3.37	144.2	2014-09-28	11:25:34
1542	50.408573	-5.12528	5.92	145.4	2014-09-28	11:25:35
1543	50.408516	-5.125244	6.87	158.2	2014-09-28	11:25:36
1544	50.408453	-5.125219	7.19	166.1	2014-09-28	11:25:37
1545	50.408388	-5.125202	7.37	170.7	2014-09-28	11:25:38
1546	50.408321	-5.125173	7.75	164.1	2014-09-28	11:25:39
1547	50.408257	-5.125131	7.69	157.7	2014-09-28	11:25:40
1548	50.408202	-5.125121	6.15	172.9	2014-09-28	11:25:41
1549	50.408157	-5.125106	5.14	168.2	2014-09-28	11:25:42
1550	50.408112	-5.125057	6.07	145.1	2014-09-28	11:25:43
1551	50.408063	-5.125015	6.23	151.6	2014-09-28	11:25:44
1552	50.408013	-5.12499	5.86	162	2014-09-28	11:25:45
1553	50.407964	-5.124968	5.67	164.4	2014-09-28	11:25:46
1554	50.407915	-5.124945	5.72	162.7	2014-09-28	11:25:47
1555	50.407866	-5.12492	5.67	162.4	2014-09-28	11:25:48
1556	50.407854	-5.124943	0.14	229.7	2014-09-28	11:26:03
1557	50.40791	-5.124965	6.47	346	2014-09-28	11:26:04
1558	50.407942	-5.124983	3.8	340.6	2014-09-28	11:26:05
1559	50.407963	-5.124994	2.42	340.6	2014-09-28	11:26:06
1560	50.407967	-5.124994	0.45	0	2014-09-28	11:26:07
1561	50.407966	-5.124986	0.62	103.1	2014-09-28	11:26:08
1562	50.407964	-5.124977	0.67	103.6	2014-09-28	11:26:09
1563	50.407965	-5.12497	0.23	72.2	2014-09-28	11:26:11
1564	50.407969	-5.124977	0.61	308.8	2014-09-28	11:26:12
1565	50.407972	-5.124987	0.75	296.6	2014-09-28	11:26:13
1566	50.407976	-5.124998	0.89	297.6	2014-09-28	11:26:14
1567	50.407982	-5.125007	0.99	317.5	2014-09-28	11:26:15
1568	50.407989	-5.125018	1.06	311.9	2014-09-28	11:26:16
1569	50.407994	-5.125028	0.93	312.5	2014-09-28	11:26:17
1570	50.407994	-5.125028	0.05	180	2014-09-28	11:26:18
1571	50.407985	-5.125001	2.14	117.8	2014-09-28	11:26:19
1572	50.407981	-5.124981	1.49	107.2	2014-09-28	11:26:20
1573	50.40798	-5.124971	0.71	95.2	2014-09-28	11:26:21
1574	50.407981	-5.12497	0.11	54.2	2014-09-28	11:26:22
1575	50.407982	-5.124969	0.11	32.5	2014-09-28	11:26:23
1576	50.407982	-5.124969	0.07	339.8	2014-09-28	11:26:24
1577	50.40799	-5.124977	1.03	326.7	2014-09-28	11:26:25
1578	50.407998	-5.124987	1.18	323.1	2014-09-28	11:26:26
1579	50.408007	-5.124999	1.3	321.1	2014-09-28	11:26:27
1580	50.408017	-5.125012	1.44	319.7	2014-09-28	11:26:28
1581	50.408025	-5.12502	0.99	325.5	2014-09-28	11:26:29
1582	50.408025	-5.125019	0.03	57	2014-09-28	11:26:30
1583	50.40802	-5.125002	1.36	111.4	2014-09-28	11:26:31
1584	50.40802	-5.125001	0.07	121.7	2014-09-28	11:26:32
1585	50.40802	-5.125	0.05	136.9	2014-09-28	11:26:33
1586	50.40802	-5.125	0.01	180	2014-09-28	11:26:34
1587	50.408025	-5.12501	0.86	309.6	2014-09-28	11:26:35
1588	50.408025	-5.12501	0.03	300.9	2014-09-28	11:26:36
1589	50.408025	-5.125012	0.12	287.7	2014-09-28	11:26:37
1590	50.408033	-5.125027	1.35	309.3	2014-09-28	11:26:38
1591	50.408041	-5.125042	1.48	310.8	2014-09-28	11:26:39
1592	50.40805	-5.125058	1.47	309	2014-09-28	11:26:40
1593	50.408053	-5.125064	0.56	314.1	2014-09-28	11:26:41
1594	50.408053	-5.125064	0.01	270	2014-09-28	11:26:42
1595	50.408053	-5.125064	0.01	147.5	2014-09-28	11:26:43
1596	50.408053	-5.125063	0.06	107.6	2014-09-28	11:26:44
1597	50.408051	-5.125061	0.26	142.9	2014-09-28	11:26:45
1598	50.40805	-5.125059	0.23	137.4	2014-09-28	11:26:46
1599	50.40805	-5.12506	0.1	281.2	2014-09-28	11:26:47
1600	50.40805	-5.125063	0.17	260.8	2014-09-28	11:26:48
1601	50.408049	-5.125062	0.12	154.4	2014-09-28	11:26:49
1602	50.408052	-5.125073	0.87	295.2	2014-09-28	11:26:50
1603	50.408058	-5.125082	0.92	315.5	2014-09-28	11:26:51
1604	50.408064	-5.125093	1.03	314.3	2014-09-28	11:26:52
1605	50.408071	-5.125105	1.14	312	2014-09-28	11:26:53
1606	50.408077	-5.125113	0.83	316.7	2014-09-28	11:26:54
1607	50.40808	-5.125115	0.42	333.7	2014-09-28	11:26:55
1608	50.408085	-5.125121	0.66	323.6	2014-09-28	11:26:56
1609	50.40809	-5.125125	0.64	329.3	2014-09-28	11:26:57
1610	50.40809	-5.125125	0.02	197.7	2014-09-28	11:26:58
1611	50.408097	-5.125134	1.06	325.6	2014-09-28	11:26:59
1612	50.408105	-5.125141	1.01	331.8	2014-09-28	11:27:00
1613	50.408111	-5.125146	0.78	328.6	2014-09-28	11:27:01
1614	50.408111	-5.125145	0.05	122.1	2014-09-28	11:27:03
1615	50.40811	-5.125145	0.06	212.5	2014-09-28	11:27:04
1616	50.40811	-5.125146	0.02	240.5	2014-09-28	11:27:05
1617	50.408105	-5.125131	1.21	121.5	2014-09-28	11:27:06
1618	50.4081	-5.125123	0.79	130.2	2014-09-28	11:27:07
1619	50.408099	-5.125122	0.05	173.1	2014-09-28	11:27:09
1620	50.408098	-5.125123	0.09	187	2014-09-28	11:27:10
1621	50.408098	-5.125123	0.07	200.2	2014-09-28	11:27:11
1622	50.408097	-5.125124	0.05	238.1	2014-09-28	11:27:13
1623	50.408097	-5.125125	0.04	220.1	2014-09-28	11:27:14
1624	50.408097	-5.125125	0.02	225.8	2014-09-28	11:27:16
1625	50.4081	-5.125123	0.4	17.3	2014-09-28	11:27:17
1626	50.408107	-5.125129	0.9	332.9	2014-09-28	11:27:18
1627	50.408115	-5.125139	1.15	320.2	2014-09-28	11:27:19
1628	50.408124	-5.12515	1.25	322.6	2014-09-28	11:27:20
1629	50.408134	-5.125161	1.28	323.7	2014-09-28	11:27:21
1630	50.408143	-5.125173	1.37	321.8	2014-09-28	11:27:22
1631	50.408152	-5.125183	1.25	322.4	2014-09-28	11:27:23
1632	50.408158	-5.125189	0.76	330.6	2014-09-28	11:27:24
1633	50.408158	-5.125189	0.05	316	2014-09-28	11:27:25
1634	50.408167	-5.125196	1.09	335.7	2014-09-28	11:27:26
1635	50.408176	-5.125202	1.09	335.2	2014-09-28	11:27:27
1636	50.408186	-5.125206	1.11	345.1	2014-09-28	11:27:28
1637	50.408196	-5.12521	1.17	345.9	2014-09-28	11:27:29
1638	50.408206	-5.125213	1.11	348.9	2014-09-28	11:27:30
1639	50.408215	-5.125213	0.99	1.7	2014-09-28	11:27:31
1640	50.408223	-5.125214	0.93	355.9	2014-09-28	11:27:32
1641	50.408233	-5.125215	1.12	353	2014-09-28	11:27:33
1642	50.408245	-5.125218	1.31	353.5	2014-09-28	11:27:34
1643	50.408256	-5.12522	1.33	351.5	2014-09-28	11:27:35
1644	50.408267	-5.125216	1.2	13.8	2014-09-28	11:27:36
1645	50.408276	-5.125208	1.19	27.9	2014-09-28	11:27:37
1646	50.408286	-5.125207	1.08	3.5	2014-09-28	11:27:38
1647	50.408296	-5.125212	1.16	343.9	2014-09-28	11:27:39
1648	50.408306	-5.125219	1.2	336.9	2014-09-28	11:27:40
1649	50.408316	-5.125227	1.27	333.6	2014-09-28	11:27:41
1650	50.408326	-5.125235	1.24	332.6	2014-09-28	11:27:42
1651	50.408334	-5.125236	0.86	355.2	2014-09-28	11:27:43
1652	50.40834	-5.125231	0.72	24.9	2014-09-28	11:27:44
1653	50.408346	-5.125233	0.72	348	2014-09-28	11:27:45
1654	50.408354	-5.125242	1.1	327	2014-09-28	11:27:46
1655	50.408363	-5.125254	1.31	321.1	2014-09-28	11:27:47
1656	50.408372	-5.125266	1.34	318.9	2014-09-28	11:27:48
1657	50.408381	-5.125279	1.34	316.5	2014-09-28	11:27:49
1658	50.408388	-5.125293	1.25	305.3	2014-09-28	11:27:50
1659	50.408394	-5.125305	1.07	310.1	2014-09-28	11:27:51
1660	50.408399	-5.125315	0.97	310.7	2014-09-28	11:27:52
1661	50.408404	-5.125326	0.97	304	2014-09-28	11:27:53
1662	50.408411	-5.125338	1.11	311.5	2014-09-28	11:27:54
1663	50.408417	-5.12535	1.07	310.1	2014-09-28	11:27:55
1664	50.408425	-5.125359	1.05	322.5	2014-09-28	11:27:56
1665	50.408432	-5.125366	0.94	326.9	2014-09-28	11:27:57
1666	50.408438	-5.125374	0.93	323.2	2014-09-28	11:27:58
1667	50.408446	-5.125383	1.05	320.6	2014-09-28	11:27:59
1668	50.408454	-5.125393	1.14	322.4	2014-09-28	11:28:00
1669	50.408464	-5.125402	1.29	330.9	2014-09-28	11:28:01
1670	50.408473	-5.12541	1.16	330.9	2014-09-28	11:28:02
1671	50.408482	-5.125416	1.08	337	2014-09-28	11:28:03
1672	50.40849	-5.125413	0.87	15.5	2014-09-28	11:28:04
1673	50.408494	-5.125399	1.09	61.4	2014-09-28	11:28:05
1674	50.408501	-5.125391	0.93	38.7	2014-09-28	11:28:06
1675	50.40851	-5.125391	1	0.4	2014-09-28	11:28:07
1676	50.408519	-5.125393	1.03	352.6	2014-09-28	11:28:08
1677	50.408529	-5.125395	1.11	350.1	2014-09-28	11:28:09
1678	50.408537	-5.125398	0.96	350.3	2014-09-28	11:28:10
1679	50.408541	-5.125401	0.46	325.6	2014-09-28	11:28:11
1680	50.408545	-5.125409	0.74	309.2	2014-09-28	11:28:12
1681	50.408552	-5.125419	1.07	322.4	2014-09-28	11:28:13
1682	50.40856	-5.125427	1.08	324.8	2014-09-28	11:28:14
1683	50.408572	-5.125427	1.32	2.3	2014-09-28	11:28:15
1684	50.408581	-5.125405	1.85	57	2014-09-28	11:28:16
1685	50.408585	-5.125388	1.27	70.7	2014-09-28	11:28:17
1686	50.408583	-5.125384	0.2	131.8	2014-09-28	11:28:19
1687	50.408582	-5.125384	0.11	189.7	2014-09-28	11:28:20
1688	50.408582	-5.125384	0.01	90	2014-09-28	11:28:21
1689	50.408582	-5.125384	0.03	202.2	2014-09-28	11:28:22
1690	50.408582	-5.125384	0	0	2014-09-28	11:28:23
1691	50.408582	-5.125389	0.37	280.2	2014-09-28	11:28:24
1692	50.408583	-5.125394	0.38	284.2	2014-09-28	11:28:25
1693	50.408577	-5.125403	0.86	224.3	2014-09-28	11:28:26
1694	50.408571	-5.125408	0.78	209.2	2014-09-28	11:28:27
1695	50.408567	-5.125404	0.61	147.5	2014-09-28	11:28:28
1696	50.408562	-5.125399	0.61	145.6	2014-09-28	11:28:29
1697	50.408561	-5.125399	0.06	195	2014-09-28	11:28:31
1698	50.408561	-5.1254	0.05	280.6	2014-09-28	11:28:32
1699	50.408561	-5.1254	0.03	286.6	2014-09-28	11:28:33
1700	50.408561	-5.125401	0.06	253.4	2014-09-28	11:28:34
1701	50.408561	-5.125401	0.03	191.1	2014-09-28	11:28:35
1702	50.408561	-5.125401	0.03	192.9	2014-09-28	11:28:36
1703	50.408561	-5.125401	0.01	233.6	2014-09-28	11:28:37
1704	50.408559	-5.125403	0.08	212.3	2014-09-28	11:28:39
1705	50.408559	-5.125403	0.06	186.5	2014-09-28	11:28:40
1706	50.408557	-5.125397	0.44	112.3	2014-09-28	11:28:41
1707	50.408555	-5.12539	0.58	120.1	2014-09-28	11:28:42
1708	50.408551	-5.125389	0.22	168.5	2014-09-28	11:28:44
1709	50.40855	-5.125389	0.1	218.6	2014-09-28	11:28:45
1710	50.408549	-5.125391	0.14	216.9	2014-09-28	11:28:46
1711	50.408548	-5.12539	0.08	158.5	2014-09-28	11:28:47
1712	50.408547	-5.12539	0.17	180	2014-09-28	11:28:48
1713	50.408546	-5.125392	0.17	222.9	2014-09-28	11:28:49
1714	50.408541	-5.125396	0.6	213.4	2014-09-28	11:28:50
1715	50.408541	-5.125396	0.03	128.9	2014-09-28	11:28:51
1716	50.408541	-5.125398	0.05	275.7	2014-09-28	11:28:53
1717	50.40854	-5.125399	0.2	216.8	2014-09-28	11:28:54
1718	50.408534	-5.125393	0.79	145.7	2014-09-28	11:28:55
1719	50.408533	-5.125383	0.73	100.3	2014-09-28	11:28:56
1720	50.408537	-5.125378	0.58	34.5	2014-09-28	11:28:57
1721	50.408545	-5.125374	0.93	17.1	2014-09-28	11:28:58
1722	50.408554	-5.125368	1.1	23.3	2014-09-28	11:28:59
1723	50.408566	-5.125363	1.33	16.6	2014-09-28	11:29:00
1724	50.408579	-5.125359	1.53	9.9	2014-09-28	11:29:01
1725	50.408592	-5.125355	1.44	11.2	2014-09-28	11:29:02
1726	50.408604	-5.125352	1.41	10.6	2014-09-28	11:29:03
1727	50.408614	-5.125342	1.27	31.8	2014-09-28	11:29:04
1728	50.408623	-5.125328	1.38	45.2	2014-09-28	11:29:05
1729	50.408633	-5.125319	1.32	29.5	2014-09-28	11:29:06
1730	50.408642	-5.125312	1.18	26.6	2014-09-28	11:29:07
1731	50.408652	-5.125305	1.19	23.5	2014-09-28	11:29:08
1732	50.408664	-5.125301	1.34	11.5	2014-09-28	11:29:09
1733	50.408676	-5.125298	1.41	10.2	2014-09-28	11:29:10
1734	50.408689	-5.125298	1.41	359.8	2014-09-28	11:29:11
1735	50.408703	-5.125299	1.5	357.7	2014-09-28	11:29:12
1736	50.408717	-5.125299	1.55	359.8	2014-09-28	11:29:13
1737	50.408728	-5.125299	1.28	359.5	2014-09-28	11:29:14
1738	50.408737	-5.125295	1.02	17	2014-09-28	11:29:15
1739	50.408744	-5.125288	0.94	28.3	2014-09-28	11:29:16
1740	50.408754	-5.125285	1.07	14.2	2014-09-28	11:29:17
1741	50.408764	-5.125284	1.16	3.5	2014-09-28	11:29:18
1742	50.408775	-5.125284	1.19	358.9	2014-09-28	11:29:19
1743	50.408786	-5.125288	1.27	349	2014-09-28	11:29:20
1744	50.408798	-5.125293	1.42	342.7	2014-09-28	11:29:21
1745	50.40881	-5.125303	1.51	334	2014-09-28	11:29:22
1746	50.408822	-5.125313	1.49	332.3	2014-09-28	11:29:23
1747	50.408832	-5.125318	1.2	342.7	2014-09-28	11:29:24
1748	50.408839	-5.125314	0.83	18.3	2014-09-28	11:29:25
1749	50.408844	-5.125309	0.57	35	2014-09-28	11:29:26
1750	50.408845	-5.125311	0.18	321.2	2014-09-28	11:29:27
1751	50.408845	-5.125311	0.01	270	2014-09-28	11:29:28
1752	50.408845	-5.125311	0.01	0	2014-09-28	11:29:29
1753	50.408845	-5.125311	0.02	309.7	2014-09-28	11:29:30
1754	50.40885	-5.1253	0.96	53.6	2014-09-28	11:29:31
1755	50.408853	-5.125286	1.08	70.9	2014-09-28	11:29:32
1756	50.408853	-5.12527	1.11	92.9	2014-09-28	11:29:33
1757	50.408846	-5.125249	1.68	116.4	2014-09-28	11:29:34
1758	50.408829	-5.12521	3.34	123.8	2014-09-28	11:29:35
1759	50.408801	-5.125155	4.98	128.6	2014-09-28	11:29:36
1760	50.408768	-5.125097	5.53	131.6	2014-09-28	11:29:37
1761	50.408729	-5.125041	5.89	137.6	2014-09-28	11:29:38
1762	50.408685	-5.124999	5.76	149.4	2014-09-28	11:29:39
1763	50.408637	-5.124966	5.8	155.6	2014-09-28	11:29:40
1764	50.408586	-5.124931	6.18	156.5	2014-09-28	11:29:41
1765	50.408532	-5.124894	6.56	156.4	2014-09-28	11:29:42
1766	50.408475	-5.12485	7.08	154	2014-09-28	11:29:43
1767	50.408423	-5.124806	6.64	152	2014-09-28	11:29:44
1768	50.408379	-5.124777	5.28	157.1	2014-09-28	11:29:45
1769	50.40834	-5.124758	4.52	162.2	2014-09-28	11:29:46
1770	50.408303	-5.124737	4.39	160.1	2014-09-28	11:29:47
1771	50.408269	-5.12471	4.21	153.4	2014-09-28	11:29:48
1772	50.408238	-5.124682	4.05	151.1	2014-09-28	11:29:49
1773	50.408206	-5.124656	3.98	152.1	2014-09-28	11:29:50
1774	50.408175	-5.124632	3.9	153.6	2014-09-28	11:29:51
1775	50.408296	-5.124699	1.2	340.7	2014-09-28	11:30:03
1776	50.408302	-5.124719	1.57	296.1	2014-09-28	11:30:04
1777	50.408313	-5.124735	1.64	315.7	2014-09-28	11:30:05
1778	50.408325	-5.124748	1.63	323.4	2014-09-28	11:30:06
1779	50.408336	-5.124761	1.5	324.4	2014-09-28	11:30:07
1780	50.408346	-5.124767	1.23	339.7	2014-09-28	11:30:08
1781	50.408358	-5.124769	1.38	354.8	2014-09-28	11:30:09
1782	50.408371	-5.124776	1.48	340	2014-09-28	11:30:10
1783	50.408382	-5.124787	1.51	328.6	2014-09-28	11:30:11
1784	50.408395	-5.124796	1.52	333.8	2014-09-28	11:30:12
1785	50.408401	-5.124795	0.72	5.6	2014-09-28	11:30:13
1786	50.408403	-5.124787	0.6	67.9	2014-09-28	11:30:14
1787	50.408409	-5.124788	0.7	354.7	2014-09-28	11:30:15
1788	50.408418	-5.124794	1.01	334.6	2014-09-28	11:30:16
1789	50.408427	-5.124803	1.2	328.9	2014-09-28	11:30:17
1790	50.408437	-5.124812	1.31	332.8	2014-09-28	11:30:18
1791	50.408449	-5.124818	1.38	339.2	2014-09-28	11:30:19
1792	50.40846	-5.124827	1.35	332.2	2014-09-28	11:30:20
1793	50.40847	-5.124839	1.45	324.1	2014-09-28	11:30:21
1794	50.40848	-5.124848	1.25	330.9	2014-09-28	11:30:22
1795	50.408487	-5.124849	0.77	352.5	2014-09-28	11:30:23
1796	50.408494	-5.124851	0.81	354	2014-09-28	11:30:24
1797	50.408504	-5.124857	1.18	337.5	2014-09-28	11:30:25
1798	50.408514	-5.124866	1.31	332.1	2014-09-28	11:30:26
1799	50.408524	-5.124872	1.2	336.1	2014-09-28	11:30:27
1800	50.408535	-5.124875	1.19	349.3	2014-09-28	11:30:28
1801	50.408545	-5.124878	1.19	349.9	2014-09-28	11:30:29
1802	50.408555	-5.124883	1.15	344.7	2014-09-28	11:30:30
1803	50.408566	-5.124888	1.24	342.7	2014-09-28	11:30:31
1804	50.408577	-5.124895	1.36	337.9	2014-09-28	11:30:32
1805	50.408589	-5.124906	1.48	329.6	2014-09-28	11:30:33
1806	50.408601	-5.124917	1.6	328.9	2014-09-28	11:30:34
1807	50.408611	-5.124918	1.15	356.7	2014-09-28	11:30:35
1808	50.408619	-5.124905	1.26	46	2014-09-28	11:30:36
1809	50.408627	-5.124901	0.94	20.8	2014-09-28	11:30:37
1810	50.408636	-5.124907	1.13	335.1	2014-09-28	11:30:38
1811	50.408646	-5.124918	1.28	325.5	2014-09-28	11:30:39
1812	50.408656	-5.124929	1.39	326	2014-09-28	11:30:40
1813	50.408666	-5.12494	1.4	324.4	2014-09-28	11:30:41
1814	50.408676	-5.124951	1.32	325.7	2014-09-28	11:30:42
1815	50.408686	-5.124959	1.2	331.6	2014-09-28	11:30:43
1816	50.408694	-5.124963	1.01	340.7	2014-09-28	11:30:44
1817	50.408702	-5.124964	0.87	356.1	2014-09-28	11:30:45
1818	50.408711	-5.124968	1	343.8	2014-09-28	11:30:46
1819	50.40872	-5.124976	1.23	332.6	2014-09-28	11:30:47
1820	50.408732	-5.124984	1.37	334.6	2014-09-28	11:30:48
1821	50.408743	-5.124993	1.38	332.1	2014-09-28	11:30:49
1822	50.408754	-5.125	1.32	339.1	2014-09-28	11:30:50
1823	50.408764	-5.125005	1.21	342.9	2014-09-28	11:30:51
1824	50.408773	-5.125007	0.97	354	2014-09-28	11:30:52
1825	50.408782	-5.125005	1.01	5.1	2014-09-28	11:30:53
1826	50.408791	-5.125004	1.06	3.5	2014-09-28	11:30:54
1827	50.408802	-5.125007	1.25	352.6	2014-09-28	11:30:55
1828	50.408814	-5.125012	1.33	342.3	2014-09-28	11:30:56
1829	50.408825	-5.12502	1.33	336.6	2014-09-28	11:30:57
1830	50.408835	-5.125025	1.22	341	2014-09-28	11:30:58
1831	50.408843	-5.125026	0.93	358.6	2014-09-28	11:30:59
1832	50.408851	-5.125024	0.88	7.3	2014-09-28	11:31:00
1833	50.40886	-5.125025	0.95	355	2014-09-28	11:31:01
1834	50.408868	-5.125031	1.01	337.2	2014-09-28	11:31:02
1835	50.408878	-5.125039	1.25	333.2	2014-09-28	11:31:03
1836	50.408888	-5.125049	1.3	324.7	2014-09-28	11:31:04
1837	50.408898	-5.125063	1.44	319.9	2014-09-28	11:31:05
1838	50.408907	-5.125077	1.49	315.6	2014-09-28	11:31:06
1839	50.408916	-5.125089	1.27	320.5	2014-09-28	11:31:07
1840	50.408923	-5.125093	0.84	337.1	2014-09-28	11:31:08
1841	50.408928	-5.125096	0.57	336.7	2014-09-28	11:31:09
1842	50.408933	-5.125101	0.67	330	2014-09-28	11:31:10
1843	50.408936	-5.1251	0.34	12	2014-09-28	11:31:11
1844	50.408936	-5.125094	0.45	87.6	2014-09-28	11:31:12
1845	50.408936	-5.125089	0.37	84.3	2014-09-28	11:31:13
1846	50.408937	-5.125083	0.42	76	2014-09-28	11:31:14
1847	50.408937	-5.125078	0.17	102.8	2014-09-28	11:31:16
1848	50.408936	-5.125076	0.13	102	2014-09-28	11:31:17
1849	50.408936	-5.125074	0.18	90	2014-09-28	11:31:18
1850	50.408936	-5.125073	0.11	139.4	2014-09-28	11:31:19
1851	50.408933	-5.12507	0.35	140.2	2014-09-28	11:31:20
1852	50.408929	-5.125053	1.29	113.9	2014-09-28	11:31:21
1853	50.40892	-5.125012	3.06	107	2014-09-28	11:31:22
1854	50.408913	-5.124944	4.84	99.8	2014-09-28	11:31:23
1855	50.408926	-5.124867	5.65	75.6	2014-09-28	11:31:24
1856	50.408952	-5.124795	5.91	60.6	2014-09-28	11:31:25
1857	50.408975	-5.124728	5.43	61.5	2014-09-28	11:31:26
1858	50.408992	-5.124664	4.89	67.9	2014-09-28	11:31:27
1859	50.409007	-5.1246	4.82	68.9	2014-09-28	11:31:28
1860	50.409023	-5.124537	4.81	68.3	2014-09-28	11:31:29
1861	50.409039	-5.124474	4.79	68.4	2014-09-28	11:31:30
1862	50.409088	-5.124297	2.29	66.6	2014-09-28	11:31:36
1863	50.409057	-5.124402	8.18	245.4	2014-09-28	11:31:37
1864	50.409044	-5.124439	3.04	240	2014-09-28	11:31:38
1865	50.409055	-5.124515	5.57	282.7	2014-09-28	11:31:39
1866	50.409063	-5.12457	3.97	284	2014-09-28	11:31:40
1867	50.409067	-5.124615	3.25	276.6	2014-09-28	11:31:41
1868	50.409069	-5.124651	2.53	275.3	2014-09-28	11:31:42
1869	50.409072	-5.12469	2.8	276.7	2014-09-28	11:31:43
1870	50.409074	-5.124723	2.36	276.6	2014-09-28	11:31:44
1871	50.409076	-5.124752	2.11	276.4	2014-09-28	11:31:45
1872	50.409076	-5.124784	2.24	270.2	2014-09-28	11:31:46
1873	50.409076	-5.124807	1.65	270.3	2014-09-28	11:31:47
1874	50.409076	-5.124813	0.45	259.3	2014-09-28	11:31:48
1875	50.409075	-5.124837	1.65	267.4	2014-09-28	11:31:49
1876	50.409074	-5.124861	1.71	267.8	2014-09-28	11:31:50
1877	50.409074	-5.124885	1.69	267.5	2014-09-28	11:31:51
1878	50.409071	-5.124906	1.56	258.6	2014-09-28	11:31:52
1879	50.409069	-5.124924	1.28	258.2	2014-09-28	11:31:53
1880	50.409066	-5.124938	1.03	255.9	2014-09-28	11:31:54
1881	50.409063	-5.124954	1.22	249.9	2014-09-28	11:31:55
1882	50.409062	-5.124973	1.33	264.7	2014-09-28	11:31:56
1883	50.40906	-5.124992	1.38	263.4	2014-09-28	11:31:57
1884	50.409057	-5.125011	1.38	256.7	2014-09-28	11:31:58
1885	50.409056	-5.12503	1.39	265	2014-09-28	11:31:59
1886	50.409054	-5.125049	1.37	259	2014-09-28	11:32:00
1887	50.409051	-5.125068	1.34	255.5	2014-09-28	11:32:01
1888	50.409049	-5.125088	1.44	262.5	2014-09-28	11:32:02
1889	50.409047	-5.125105	1.27	260.7	2014-09-28	11:32:03
1890	50.409044	-5.125119	1.07	248.5	2014-09-28	11:32:04
1891	50.409041	-5.125135	1.18	253	2014-09-28	11:32:05
1892	50.409038	-5.125154	1.34	257.6	2014-09-28	11:32:06
1893	50.409036	-5.125175	1.55	263.1	2014-09-28	11:32:07
1894	50.409038	-5.1252	1.75	274.3	2014-09-28	11:32:08
1895	50.409039	-5.125224	1.69	276.4	2014-09-28	11:32:09
1896	50.409042	-5.125237	0.97	287.8	2014-09-28	11:32:10
1897	50.409043	-5.125241	0.15	286.5	2014-09-28	11:32:12
1898	50.409045	-5.125256	1.13	283.4	2014-09-28	11:32:13
1899	50.40905	-5.125272	1.25	297	2014-09-28	11:32:14
1900	50.409058	-5.125289	1.54	305.6	2014-09-28	11:32:15
1901	50.409067	-5.125311	1.84	301.8	2014-09-28	11:32:16
1902	50.409072	-5.125335	1.79	288.9	2014-09-28	11:32:17
1903	50.409075	-5.12536	1.8	281.3	2014-09-28	11:32:18
1904	50.40908	-5.125387	1.98	285	2014-09-28	11:32:19
1905	50.409086	-5.125417	2.17	286.7	2014-09-28	11:32:20
1906	50.409085	-5.125466	0.58	268.1	2014-09-28	11:32:26
1907	50.409081	-5.125468	0.46	197.3	2014-09-28	11:32:27
1908	50.409082	-5.125494	1.89	275.7	2014-09-28	11:32:28
1909	50.409085	-5.12552	1.9	280.4	2014-09-28	11:32:29
1910	50.409089	-5.125549	2.07	280.4	2014-09-28	11:32:30
1911	50.409057	-5.125564	0.74	196.5	2014-09-28	11:32:35
1912	50.409059	-5.125456	7.64	87.7	2014-09-28	11:32:36
1913	50.409057	-5.125411	3.21	95.3	2014-09-28	11:32:37
1914	50.409064	-5.125374	2.75	73.7	2014-09-28	11:32:38
1915	50.409068	-5.125363	0.94	60.2	2014-09-28	11:32:39
1916	50.409074	-5.125376	1.18	305.8	2014-09-28	11:32:40
1917	50.409081	-5.125396	1.62	298.1	2014-09-28	11:32:41
1918	50.409088	-5.125417	1.61	297.2	2014-09-28	11:32:42
1919	50.409099	-5.125334	0.86	77.8	2014-09-28	11:32:49
1920	50.40909	-5.125285	3.59	105.7	2014-09-28	11:32:50
1921	50.409092	-5.125261	1.72	84.7	2014-09-28	11:32:51
1922	50.409094	-5.125251	0.75	71.2	2014-09-28	11:32:52
1923	50.409098	-5.125254	0.46	332.5	2014-09-28	11:32:53
1924	50.409101	-5.125264	0.84	300.8	2014-09-28	11:32:54
1925	50.409106	-5.125274	0.9	307.7	2014-09-28	11:32:55
1926	50.409112	-5.125285	0.94	307.8	2014-09-28	11:32:56
1927	50.409092	-5.125187	1.82	107.6	2014-09-28	11:33:00
1928	50.40909	-5.125165	1.59	98.4	2014-09-28	11:33:01
1929	50.409094	-5.125155	0.85	59.6	2014-09-28	11:33:02
1930	50.409099	-5.125151	0.7	24.7	2014-09-28	11:33:03
1931	50.409103	-5.125158	0.63	308.8	2014-09-28	11:33:04
1932	50.409107	-5.12517	1.01	299.2	2014-09-28	11:33:05
1933	50.409113	-5.125185	1.26	299.4	2014-09-28	11:33:06
1934	50.409118	-5.125201	1.2	296.8	2014-09-28	11:33:07
1935	50.409122	-5.125215	1.18	296.8	2014-09-28	11:33:08
1936	50.409127	-5.125231	1.22	296.9	2014-09-28	11:33:09
1937	50.409148	-5.125145	0.82	69.2	2014-09-28	11:33:17
1938	50.409141	-5.1251	3.28	104.7	2014-09-28	11:33:18
1939	50.409135	-5.125082	1.43	118.8	2014-09-28	11:33:19
1940	50.409133	-5.125086	0.33	246.6	2014-09-28	11:33:20
1941	50.409132	-5.125092	0.45	244.1	2014-09-28	11:33:21
1942	50.409129	-5.1251	0.64	240.4	2014-09-28	11:33:22
1943	50.409136	-5.124996	0.49	84.1	2014-09-28	11:33:37
1944	50.409144	-5.125003	1	332.4	2014-09-28	11:33:38
1945	50.409147	-5.124983	1.46	77.1	2014-09-28	11:33:39
1946	50.409142	-5.124937	3.26	99.6	2014-09-28	11:33:40
1947	50.409124	-5.124891	1.91	120.1	2014-09-28	11:33:42
1948	50.409122	-5.124871	1.4	99.6	2014-09-28	11:33:43
1949	50.409125	-5.124874	0.39	327.5	2014-09-28	11:33:44
1950	50.40913	-5.124881	0.73	318.8	2014-09-28	11:33:45
1951	50.409135	-5.124891	0.91	306.7	2014-09-28	11:33:46
1952	50.409136	-5.124905	1	277.5	2014-09-28	11:33:47
1953	50.409136	-5.124922	1.2	268.7	2014-09-28	11:33:48
1954	50.409139	-5.124933	0.86	292.9	2014-09-28	11:33:49
1955	50.409136	-5.124926	0.65	121	2014-09-28	11:33:50
1956	50.409132	-5.12492	0.59	141.7	2014-09-28	11:33:51
1957	50.409133	-5.124932	0.81	275.3	2014-09-28	11:33:52
1958	50.409134	-5.124948	1.18	275.5	2014-09-28	11:33:53
1959	50.409135	-5.124967	1.32	278.1	2014-09-28	11:33:54
1960	50.409139	-5.124988	1.54	285.5	2014-09-28	11:33:55
1961	50.409143	-5.125011	1.73	285	2014-09-28	11:33:56
1962	50.409147	-5.125029	1.3	288	2014-09-28	11:33:57
1963	50.409145	-5.125036	0.55	245.9	2014-09-28	11:33:58
1964	50.409142	-5.125046	0.77	245	2014-09-28	11:33:59
1965	50.409142	-5.125061	1.09	273.9	2014-09-28	11:34:00
1966	50.409143	-5.125074	0.92	272.9	2014-09-28	11:34:01
1967	50.409143	-5.125087	0.93	268.8	2014-09-28	11:34:02
1968	50.409141	-5.1251	0.97	262.8	2014-09-28	11:34:03
1969	50.409139	-5.125115	1.08	257.5	2014-09-28	11:34:04
1970	50.409139	-5.125131	1.14	266.2	2014-09-28	11:34:05
1971	50.409138	-5.125148	1.18	264.5	2014-09-28	11:34:06
1972	50.409137	-5.125164	1.14	267.6	2014-09-28	11:34:07
1973	50.409136	-5.125182	1.26	265.8	2014-09-28	11:34:08
1974	50.409134	-5.125199	1.29	257.8	2014-09-28	11:34:09
1975	50.409131	-5.125216	1.24	254.8	2014-09-28	11:34:10
1976	50.409127	-5.125229	1.01	240.2	2014-09-28	11:34:11
1977	50.409121	-5.12524	0.99	233.4	2014-09-28	11:34:12
1978	50.409116	-5.125256	1.24	242.8	2014-09-28	11:34:13
1979	50.409113	-5.125272	1.19	255.4	2014-09-28	11:34:14
1980	50.409113	-5.125289	1.22	267.4	2014-09-28	11:34:15
1981	50.409112	-5.125307	1.3	265.9	2014-09-28	11:34:16
1982	50.40911	-5.125329	1.55	259.6	2014-09-28	11:34:17
1983	50.409108	-5.125349	1.43	264.4	2014-09-28	11:34:18
1984	50.409106	-5.125367	1.34	258.3	2014-09-28	11:34:19
1985	50.409101	-5.125383	1.22	245.5	2014-09-28	11:34:20
1986	50.409095	-5.125392	0.95	224.4	2014-09-28	11:34:21
1987	50.409088	-5.1254	1.03	215.3	2014-09-28	11:34:22
1988	50.409083	-5.125412	0.96	236.3	2014-09-28	11:34:23
1989	50.409078	-5.125426	1.18	239.7	2014-09-28	11:34:24
1990	50.409072	-5.125445	1.45	245.3	2014-09-28	11:34:25
1991	50.409069	-5.125464	1.4	254.2	2014-09-28	11:34:26
1992	50.409066	-5.125479	1.14	253.8	2014-09-28	11:34:27
1993	50.409064	-5.125488	0.63	251.9	2014-09-28	11:34:28
1994	50.409062	-5.125492	0.4	230.9	2014-09-28	11:34:29
1995	50.409059	-5.125492	0.32	186.4	2014-09-28	11:34:30
1996	50.409056	-5.125491	0.35	161	2014-09-28	11:34:31
1997	50.409052	-5.125486	0.56	137.6	2014-09-28	11:34:32
1998	50.409048	-5.125475	0.86	123.5	2014-09-28	11:34:33
1999	50.409044	-5.125464	0.94	122.5	2014-09-28	11:34:34
[truncated: 5,452 more rows]
