# Supplementary material for: On the Potential of Surfers to Monitor Environmental Indicators in the Coastal Zone
Source: PLoS One. 2015 Jul 8;10(7):e0127706. doi: 10.1371/journal.pone.0127706 (PMC4496071; doi:10.1371/journal.pone.0127706)
Supplement: S1 Data — Contains 85 GPS tracks (comma separated files) used to estimate surfing performance statistics in the manuscript. (ZIP) [file pone.0127706.s001.zip › S1 Data GPS Tracks/20140929_Wembury.csv]

No	Latitude	Longitude	Speed	Course	Date	Time
1	50.317398	-4.083111	0	0	2014-09-29	14:57:33
2	50.317394	-4.08316	3.47	262.6	2014-09-29	14:57:34
3	50.317392	-4.083182	1.59	263.6	2014-09-29	14:57:35
4	50.317394	-4.083196	1.05	283.4	2014-09-29	14:57:36
5	50.317394	-4.083212	1.09	265.1	2014-09-29	14:57:37
6	50.317397	-4.083225	1.04	293.3	2014-09-29	14:57:38
7	50.317398	-4.083235	0.71	275.3	2014-09-29	14:57:39
8	50.3174	-4.083243	0.63	289.7	2014-09-29	14:57:40
9	50.317402	-4.083245	0.25	328.5	2014-09-29	14:57:41
10	50.317402	-4.083245	0.07	355.6	2014-09-29	14:57:42
11	50.317403	-4.083246	0.1	310.3	2014-09-29	14:57:43
12	50.317402	-4.083248	0.16	249.5	2014-09-29	14:57:44
13	50.317401	-4.08325	0.15	222.1	2014-09-29	14:57:45
14	50.317401	-4.083251	0.13	233.5	2014-09-29	14:57:46
15	50.317401	-4.083251	0.07	355.1	2014-09-29	14:57:47
16	50.317402	-4.083252	0.13	322.9	2014-09-29	14:57:48
17	50.317402	-4.083256	0.26	259.6	2014-09-29	14:57:49
18	50.317401	-4.083259	0.26	249.3	2014-09-29	14:57:50
19	50.317399	-4.083263	0.31	232.6	2014-09-29	14:57:51
20	50.317398	-4.083268	0.39	246	2014-09-29	14:57:52
21	50.317397	-4.083271	0.24	252.2	2014-09-29	14:57:53
22	50.317392	-4.083277	0.67	214.8	2014-09-29	14:57:54
23	50.317386	-4.083283	0.84	212.2	2014-09-29	14:57:55
24	50.317383	-4.083289	0.53	234.3	2014-09-29	14:57:56
25	50.31738	-4.083298	0.74	241.4	2014-09-29	14:57:57
26	50.317376	-4.083308	0.81	239.7	2014-09-29	14:57:58
27	50.317373	-4.083312	0.49	213.1	2014-09-29	14:57:59
28	50.31737	-4.083315	0.36	214.2	2014-09-29	14:58:00
29	50.317367	-4.083315	0.32	192	2014-09-29	14:58:01
30	50.317366	-4.083317	0.2	205.2	2014-09-29	14:58:02
31	50.317364	-4.083316	0.17	155.9	2014-09-29	14:58:03
32	50.317364	-4.083314	0.11	104.5	2014-09-29	14:58:04
33	50.317363	-4.083313	0.17	150.9	2014-09-29	14:58:05
34	50.317361	-4.083315	0.25	207.9	2014-09-29	14:58:06
35	50.317358	-4.083318	0.35	220	2014-09-29	14:58:07
36	50.317357	-4.083319	0.19	214	2014-09-29	14:58:08
37	50.317355	-4.08332	0.18	203.1	2014-09-29	14:58:09
38	50.317354	-4.083321	0.15	203.1	2014-09-29	14:58:10
39	50.317353	-4.083322	0.11	209.7	2014-09-29	14:58:11
40	50.317354	-4.083322	0.09	343.9	2014-09-29	14:58:12
41	50.317353	-4.083323	0.1	194.2	2014-09-29	14:58:13
42	50.317353	-4.083323	0.01	180	2014-09-29	14:58:14
43	50.317353	-4.083322	0.07	90	2014-09-29	14:58:15
44	50.317352	-4.083322	0.06	208.2	2014-09-29	14:58:16
45	50.317352	-4.083322	0.06	162.3	2014-09-29	14:58:17
46	50.317352	-4.083321	0.04	90	2014-09-29	14:58:18
47	50.317352	-4.08332	0.09	77.9	2014-09-29	14:58:19
48	50.317352	-4.083319	0.06	51.5	2014-09-29	14:58:20
49	50.317354	-4.083317	0.24	53.6	2014-09-29	14:58:21
50	50.317353	-4.083315	0.12	119.2	2014-09-29	14:58:22
51	50.317356	-4.08331	0.53	47.9	2014-09-29	14:58:23
52	50.31736	-4.083305	0.54	36.8	2014-09-29	14:58:24
53	50.317365	-4.083301	0.64	27.6	2014-09-29	14:58:25
54	50.317367	-4.083292	0.65	76.8	2014-09-29	14:58:26
55	50.317369	-4.083283	0.72	64.8	2014-09-29	14:58:27
56	50.317373	-4.083276	0.65	51.6	2014-09-29	14:58:28
57	50.317375	-4.083269	0.5	67.8	2014-09-29	14:58:29
58	50.317375	-4.083264	0.41	79.4	2014-09-29	14:58:30
59	50.317374	-4.083261	0.25	129.9	2014-09-29	14:58:31
60	50.317368	-4.083248	1.13	128.2	2014-09-29	14:58:32
61	50.317364	-4.083241	0.7	132.1	2014-09-29	14:58:33
62	50.317362	-4.083236	0.38	117.9	2014-09-29	14:58:34
63	50.317362	-4.083232	0.34	83.6	2014-09-29	14:58:35
64	50.317364	-4.083227	0.37	57.6	2014-09-29	14:58:36
65	50.317368	-4.083219	0.73	50.5	2014-09-29	14:58:37
66	50.317371	-4.083212	0.62	61.4	2014-09-29	14:58:38
67	50.317371	-4.083206	0.39	84.4	2014-09-29	14:58:39
68	50.317373	-4.083199	0.52	71.1	2014-09-29	14:58:40
69	50.317372	-4.083195	0.3	100.8	2014-09-29	14:58:41
70	50.317372	-4.083189	0.21	86.2	2014-09-29	14:58:43
71	50.317372	-4.083188	0.12	140.4	2014-09-29	14:58:44
72	50.31737	-4.083187	0.24	150.8	2014-09-29	14:58:45
73	50.317366	-4.08319	0.22	209.3	2014-09-29	14:58:47
74	50.317367	-4.083192	0.15	292.1	2014-09-29	14:58:48
75	50.317368	-4.083192	0.1	353.7	2014-09-29	14:58:49
76	50.317368	-4.083193	0.08	256.3	2014-09-29	14:58:50
77	50.317367	-4.083193	0.03	212.6	2014-09-29	14:58:51
78	50.317367	-4.083194	0.03	300.8	2014-09-29	14:58:52
79	50.317365	-4.083198	0.22	228.7	2014-09-29	14:58:54
80	50.317366	-4.0832	0.19	313.5	2014-09-29	14:58:55
81	50.317369	-4.083205	0.22	312.3	2014-09-29	14:58:57
82	50.31737	-4.083207	0.23	317.3	2014-09-29	14:58:58
83	50.317372	-4.083209	0.22	310	2014-09-29	14:58:59
84	50.317373	-4.083213	0.34	298	2014-09-29	14:59:00
85	50.317374	-4.083216	0.21	299	2014-09-29	14:59:01
86	50.317375	-4.083218	0.14	302.1	2014-09-29	14:59:02
87	50.317377	-4.083218	0.3	1.1	2014-09-29	14:59:03
88	50.317378	-4.083218	0.13	0	2014-09-29	14:59:04
89	50.317375	-4.08323	0.95	247.6	2014-09-29	14:59:05
90	50.317376	-4.083231	0.11	306.3	2014-09-29	14:59:06
91	50.317378	-4.083221	0.74	70	2014-09-29	14:59:07
92	50.317379	-4.08321	0.82	83.4	2014-09-29	14:59:08
93	50.317382	-4.083204	0.26	51.9	2014-09-29	14:59:10
94	50.317383	-4.083204	0.13	7.8	2014-09-29	14:59:11
95	50.317384	-4.083204	0.09	22.8	2014-09-29	14:59:12
96	50.317385	-4.083203	0.13	19.1	2014-09-29	14:59:13
97	50.317385	-4.083203	0.05	39.1	2014-09-29	14:59:14
98	50.317386	-4.083202	0.07	20.2	2014-09-29	14:59:15
99	50.317386	-4.083202	0.11	21.9	2014-09-29	14:59:16
100	50.317386	-4.083202	0.01	212.6	2014-09-29	14:59:17
101	50.317386	-4.083202	0.02	53.6	2014-09-29	14:59:18
102	50.317387	-4.083201	0.02	31	2014-09-29	14:59:19
103	50.317387	-4.083201	0.02	32.6	2014-09-29	14:59:20
104	50.317388	-4.083201	0.08	356.1	2014-09-29	14:59:21
105	50.317388	-4.083203	0.1	299.1	2014-09-29	14:59:22
106	50.317389	-4.083203	0.09	327.4	2014-09-29	14:59:23
107	50.317389	-4.083204	0.08	276.6	2014-09-29	14:59:24
108	50.317389	-4.083204	0.01	270	2014-09-29	14:59:25
109	50.317389	-4.083205	0.03	236.4	2014-09-29	14:59:27
110	50.317389	-4.083206	0.07	277.9	2014-09-29	14:59:28
111	50.317388	-4.083208	0.12	256.3	2014-09-29	14:59:29
112	50.317389	-4.083209	0.11	302.4	2014-09-29	14:59:30
113	50.317389	-4.08321	0.11	305.8	2014-09-29	14:59:31
114	50.31739	-4.083211	0.1	310.3	2014-09-29	14:59:32
115	50.317391	-4.083212	0.15	346.6	2014-09-29	14:59:33
116	50.317393	-4.083212	0.07	357.5	2014-09-29	14:59:35
117	50.317393	-4.083212	0.02	319	2014-09-29	14:59:37
118	50.317393	-4.083212	0	0	2014-09-29	14:59:38
119	50.317393	-4.083212	0.03	348.5	2014-09-29	14:59:39
120	50.317394	-4.083212	0.07	15.1	2014-09-29	14:59:40
121	50.317394	-4.083212	0.08	3.9	2014-09-29	14:59:41
122	50.317404	-4.083212	1.06	1.6	2014-09-29	14:59:42
123	50.317415	-4.083216	1.28	345.5	2014-09-29	14:59:43
124	50.317425	-4.083221	1.16	341.4	2014-09-29	14:59:44
125	50.317435	-4.083226	1.15	344.7	2014-09-29	14:59:45
126	50.317447	-4.083234	1.42	336.6	2014-09-29	14:59:46
127	50.317458	-4.083248	1.6	321.3	2014-09-29	14:59:47
128	50.317464	-4.083266	1.5	297.8	2014-09-29	14:59:48
129	50.317467	-4.083288	1.54	282.6	2014-09-29	14:59:49
130	50.317473	-4.083308	1.62	293.9	2014-09-29	14:59:50
131	50.317483	-4.083329	1.85	307.2	2014-09-29	14:59:51
132	50.317496	-4.083344	1.75	323.3	2014-09-29	14:59:52
133	50.31751	-4.083352	1.68	338.3	2014-09-29	14:59:53
134	50.317525	-4.08336	1.76	342.5	2014-09-29	14:59:54
135	50.31754	-4.083363	1.7	351.5	2014-09-29	14:59:55
136	50.317556	-4.083367	1.78	352.7	2014-09-29	14:59:56
137	50.317571	-4.08337	1.73	352.7	2014-09-29	14:59:57
138	50.317586	-4.083375	1.71	347.7	2014-09-29	14:59:58
139	50.317598	-4.083387	1.63	326.7	2014-09-29	14:59:59
140	50.317608	-4.083403	1.5	314.1	2014-09-29	15:00:00
141	50.317615	-4.083419	1.44	305.6	2014-09-29	15:00:01
142	50.317621	-4.083437	1.46	296.5	2014-09-29	15:00:02
143	50.317623	-4.083453	1.14	281.4	2014-09-29	15:00:03
144	50.317624	-4.083466	0.94	277.4	2014-09-29	15:00:04
145	50.317626	-4.083483	1.23	280.5	2014-09-29	15:00:05
146	50.317627	-4.083501	1.25	274.7	2014-09-29	15:00:06
147	50.317628	-4.083517	1.11	271.9	2014-09-29	15:00:07
148	50.317628	-4.083531	1.06	273.6	2014-09-29	15:00:08
149	50.31763	-4.083549	1.25	279	2014-09-29	15:00:09
150	50.317632	-4.083572	1.69	278.9	2014-09-29	15:00:10
151	50.317633	-4.083598	1.86	270.9	2014-09-29	15:00:11
152	50.317631	-4.083624	1.81	265.3	2014-09-29	15:00:12
153	50.317629	-4.083652	2	263.8	2014-09-29	15:00:13
154	50.317626	-4.08368	2.05	259.8	2014-09-29	15:00:14
155	50.317623	-4.083706	1.91	261	2014-09-29	15:00:15
156	50.317622	-4.083732	1.84	267.1	2014-09-29	15:00:16
157	50.317623	-4.083759	1.88	270.8	2014-09-29	15:00:17
158	50.317624	-4.083788	2.08	274.1	2014-09-29	15:00:18
159	50.317625	-4.083817	2.04	271.6	2014-09-29	15:00:19
160	50.317622	-4.083839	1.58	260.2	2014-09-29	15:00:20
161	50.317617	-4.083859	1.58	249.2	2014-09-29	15:00:21
162	50.317611	-4.08388	1.6	246.2	2014-09-29	15:00:22
163	50.317608	-4.083902	1.59	257.8	2014-09-29	15:00:23
164	50.317605	-4.083927	1.82	256.7	2014-09-29	15:00:24
165	50.317603	-4.083953	1.84	265.1	2014-09-29	15:00:25
166	50.317603	-4.083975	1.6	269.7	2014-09-29	15:00:26
167	50.317601	-4.083999	1.74	262.9	2014-09-29	15:00:27
168	50.317599	-4.084024	1.78	262.4	2014-09-29	15:00:28
169	50.317595	-4.084046	1.57	255.5	2014-09-29	15:00:29
170	50.317592	-4.084066	1.49	256.3	2014-09-29	15:00:30
171	50.31759	-4.084084	1.33	257.9	2014-09-29	15:00:31
172	50.317587	-4.084101	1.26	256.7	2014-09-29	15:00:32
173	50.317583	-4.084118	1.29	248.4	2014-09-29	15:00:33
174	50.317579	-4.084134	1.18	250.1	2014-09-29	15:00:34
175	50.317577	-4.084153	1.35	261.3	2014-09-29	15:00:35
176	50.317576	-4.084171	1.34	262	2014-09-29	15:00:36
177	50.317573	-4.084189	1.32	256.9	2014-09-29	15:00:37
178	50.31757	-4.08421	1.5	255.9	2014-09-29	15:00:38
179	50.317567	-4.08423	1.44	258	2014-09-29	15:00:39
180	50.317566	-4.084249	1.36	266	2014-09-29	15:00:40
181	50.317568	-4.08427	1.49	276.5	2014-09-29	15:00:41
182	50.31757	-4.084293	1.69	278.2	2014-09-29	15:00:42
183	50.31757	-4.084319	1.87	271.4	2014-09-29	15:00:43
184	50.31757	-4.084344	1.76	267	2014-09-29	15:00:44
185	50.317566	-4.084367	1.69	256	2014-09-29	15:00:45
186	50.31756	-4.08439	1.75	246.4	2014-09-29	15:00:46
187	50.317553	-4.084414	1.89	247.6	2014-09-29	15:00:47
188	50.317545	-4.084433	1.62	236.1	2014-09-29	15:00:48
189	50.317536	-4.084448	1.43	224.7	2014-09-29	15:00:49
190	50.317525	-4.084462	1.58	218.9	2014-09-29	15:00:50
191	50.317516	-4.08448	1.6	233.9	2014-09-29	15:00:51
192	50.317511	-4.084499	1.48	247	2014-09-29	15:00:52
193	50.317507	-4.084517	1.35	251	2014-09-29	15:00:53
194	50.317504	-4.084531	1.08	247.7	2014-09-29	15:00:54
195	50.317501	-4.084544	0.99	255.3	2014-09-29	15:00:55
196	50.317498	-4.084562	1.28	253.9	2014-09-29	15:00:56
197	50.317493	-4.084574	0.99	238.3	2014-09-29	15:00:57
198	50.317487	-4.084581	0.92	216.6	2014-09-29	15:00:58
199	50.317481	-4.08459	0.86	227.1	2014-09-29	15:00:59
200	50.317475	-4.084602	1.13	227.2	2014-09-29	15:01:00
201	50.317469	-4.084611	0.93	224.7	2014-09-29	15:01:01
202	50.317462	-4.08462	0.98	222.6	2014-09-29	15:01:02
203	50.317456	-4.08463	0.94	224.3	2014-09-29	15:01:03
204	50.317451	-4.08464	0.95	234.6	2014-09-29	15:01:04
205	50.317447	-4.084654	1.04	242.9	2014-09-29	15:01:05
206	50.317441	-4.084671	1.42	243.4	2014-09-29	15:01:06
207	50.317439	-4.084688	1.2	257	2014-09-29	15:01:07
208	50.317438	-4.0847	0.87	260.8	2014-09-29	15:01:08
209	50.317436	-4.084712	0.87	259.4	2014-09-29	15:01:09
210	50.317432	-4.084725	1.01	246	2014-09-29	15:01:10
211	50.317427	-4.08474	1.25	242.8	2014-09-29	15:01:11
212	50.317419	-4.084751	1.21	217.3	2014-09-29	15:01:12
213	50.31741	-4.084762	1.25	217.8	2014-09-29	15:01:13
214	50.317404	-4.084773	1.04	229.7	2014-09-29	15:01:14
215	50.317398	-4.084783	1.02	227.1	2014-09-29	15:01:15
216	50.317391	-4.084798	1.28	234.3	2014-09-29	15:01:16
217	50.317386	-4.084814	1.26	246.3	2014-09-29	15:01:17
218	50.317383	-4.084829	1.13	249.2	2014-09-29	15:01:18
219	50.317379	-4.084841	1	242.3	2014-09-29	15:01:19
220	50.317372	-4.084854	1.17	231.1	2014-09-29	15:01:20
221	50.317363	-4.08487	1.47	229.2	2014-09-29	15:01:21
222	50.317354	-4.084887	1.59	230.6	2014-09-29	15:01:22
223	50.317344	-4.084901	1.56	220.7	2014-09-29	15:01:23
224	50.317335	-4.084912	1.26	217.8	2014-09-29	15:01:24
225	50.317324	-4.084925	1.51	216.4	2014-09-29	15:01:25
226	50.317316	-4.084936	1.15	224.4	2014-09-29	15:01:26
227	50.317317	-4.084945	0.67	278	2014-09-29	15:01:27
228	50.317312	-4.084957	0.98	235.8	2014-09-29	15:01:28
229	50.317307	-4.084965	0.79	225	2014-09-29	15:01:29
230	50.317302	-4.084972	0.77	223.1	2014-09-29	15:01:30
231	50.317296	-4.08498	0.92	218.5	2014-09-29	15:01:31
232	50.317288	-4.084987	1.04	208.1	2014-09-29	15:01:32
233	50.31728	-4.084997	1.13	219.2	2014-09-29	15:01:33
234	50.317272	-4.08501	1.28	226.8	2014-09-29	15:01:34
235	50.317263	-4.085025	1.43	225.7	2014-09-29	15:01:35
236	50.317254	-4.085037	1.3	221	2014-09-29	15:01:36
237	50.317246	-4.085048	1.2	220.3	2014-09-29	15:01:37
238	50.317236	-4.085057	1.23	211.4	2014-09-29	15:01:38
239	50.317227	-4.085069	1.37	221.4	2014-09-29	15:01:39
240	50.317218	-4.085081	1.29	221.5	2014-09-29	15:01:40
241	50.317208	-4.085094	1.51	217.5	2014-09-29	15:01:41
242	50.3172	-4.085109	1.4	230.3	2014-09-29	15:01:42
243	50.317193	-4.085125	1.33	237.7	2014-09-29	15:01:43
244	50.317186	-4.085139	1.26	229.2	2014-09-29	15:01:44
245	50.31718	-4.085156	1.4	243.6	2014-09-29	15:01:45
246	50.317172	-4.08517	1.32	227.3	2014-09-29	15:01:46
247	50.317162	-4.085178	1.32	205.7	2014-09-29	15:01:47
248	50.317149	-4.085184	1.49	196.3	2014-09-29	15:01:48
249	50.317133	-4.08519	1.85	194.7	2014-09-29	15:01:49
250	50.317117	-4.085194	1.72	189.4	2014-09-29	15:01:50
251	50.317107	-4.0852	1.18	200.1	2014-09-29	15:01:51
252	50.317098	-4.085209	1.26	209.8	2014-09-29	15:01:52
253	50.317081	-4.085218	1.93	198.9	2014-09-29	15:01:53
254	50.317061	-4.085222	2.29	187.6	2014-09-29	15:01:54
255	50.317045	-4.08523	1.91	198	2014-09-29	15:01:55
256	50.317033	-4.085245	1.7	218.2	2014-09-29	15:01:56
257	50.317022	-4.085261	1.59	225.2	2014-09-29	15:01:57
258	50.317011	-4.085276	1.69	219.2	2014-09-29	15:01:58
259	50.316997	-4.085293	1.9	218.5	2014-09-29	15:01:59
260	50.316984	-4.085305	1.74	211.8	2014-09-29	15:02:00
261	50.31697	-4.085318	1.81	210	2014-09-29	15:02:01
262	50.316957	-4.085328	1.58	206	2014-09-29	15:02:02
263	50.316945	-4.085338	1.51	208.2	2014-09-29	15:02:03
264	50.316933	-4.085352	1.66	216	2014-09-29	15:02:04
265	50.316922	-4.085365	1.57	215.9	2014-09-29	15:02:05
266	50.316909	-4.085375	1.64	207.6	2014-09-29	15:02:06
267	50.316895	-4.085383	1.59	199.4	2014-09-29	15:02:07
268	50.316882	-4.08539	1.55	199.3	2014-09-29	15:02:08
269	50.316869	-4.085397	1.51	199.3	2014-09-29	15:02:09
270	50.316855	-4.085405	1.65	199.4	2014-09-29	15:02:10
271	50.316845	-4.085408	1.13	192.2	2014-09-29	15:02:11
272	50.316843	-4.085409	0.14	191.9	2014-09-29	15:02:13
273	50.316843	-4.085408	0.06	59.7	2014-09-29	15:02:14
274	50.316843	-4.085406	0.15	86.1	2014-09-29	15:02:15
275	50.316843	-4.085406	0.04	122.4	2014-09-29	15:02:16
276	50.316842	-4.085406	0.11	182.9	2014-09-29	15:02:17
277	50.316842	-4.085407	0.07	246.9	2014-09-29	15:02:18
278	50.316842	-4.085406	0.05	65.3	2014-09-29	15:02:19
279	50.316842	-4.085406	0.02	90	2014-09-29	15:02:20
280	50.316841	-4.085405	0.12	152.2	2014-09-29	15:02:21
281	50.316841	-4.085404	0.07	122.4	2014-09-29	15:02:22
282	50.31684	-4.085404	0.05	128.1	2014-09-29	15:02:23
283	50.31684	-4.085402	0.13	124.8	2014-09-29	15:02:24
284	50.31684	-4.085402	0.04	122.4	2014-09-29	15:02:25
285	50.31684	-4.085402	0.06	312.1	2014-09-29	15:02:26
286	50.31684	-4.085403	0.03	270	2014-09-29	15:02:27
287	50.31684	-4.085403	0.03	286.6	2014-09-29	15:02:28
288	50.31684	-4.085404	0.07	305.4	2014-09-29	15:02:29
289	50.316841	-4.085405	0.14	318.8	2014-09-29	15:02:30
290	50.316842	-4.085406	0.08	338.2	2014-09-29	15:02:31
291	50.316842	-4.085406	0.06	354.2	2014-09-29	15:02:32
292	50.316843	-4.085406	0.08	355.7	2014-09-29	15:02:33
293	50.316844	-4.085406	0.12	3	2014-09-29	15:02:34
294	50.316844	-4.085406	0.03	44.9	2014-09-29	15:02:35
295	50.316845	-4.085406	0.03	292.5	2014-09-29	15:02:36
296	50.316844	-4.085405	0.06	152.3	2014-09-29	15:02:37
297	50.316843	-4.085404	0.13	145	2014-09-29	15:02:38
298	50.316843	-4.085404	0.08	144.1	2014-09-29	15:02:39
299	50.316843	-4.085403	0.05	90	2014-09-29	15:02:40
300	50.316843	-4.085403	0.02	90	2014-09-29	15:02:41
301	50.316842	-4.085402	0.07	130.2	2014-09-29	15:02:42
302	50.316841	-4.085402	0.07	175.6	2014-09-29	15:02:43
303	50.316845	-4.0854	0.41	23.3	2014-09-29	15:02:44
304	50.316846	-4.0854	0.07	348	2014-09-29	15:02:46
305	50.316845	-4.085402	0.17	229.3	2014-09-29	15:02:47
306	50.316844	-4.085403	0.05	221.2	2014-09-29	15:02:49
307	50.316845	-4.085404	0.07	284.8	2014-09-29	15:02:50
308	50.316845	-4.085406	0.12	283.1	2014-09-29	15:02:51
309	50.316845	-4.085407	0.12	297.6	2014-09-29	15:02:52
310	50.316844	-4.085408	0.07	200.1	2014-09-29	15:02:54
311	50.316843	-4.085408	0.09	187.4	2014-09-29	15:02:55
312	50.316843	-4.085408	0.02	270	2014-09-29	15:02:56
313	50.316843	-4.085408	0.04	148.2	2014-09-29	15:02:57
314	50.316844	-4.085409	0.09	330.7	2014-09-29	15:02:58
315	50.316844	-4.085409	0.06	312.6	2014-09-29	15:02:59
316	50.316844	-4.085409	0.01	324.3	2014-09-29	15:03:00
317	50.316837	-4.085412	0.77	196.2	2014-09-29	15:03:01
318	50.316833	-4.085419	0.72	226.4	2014-09-29	15:03:02
319	50.316824	-4.085431	1.24	220.7	2014-09-29	15:03:03
320	50.316815	-4.085441	1.31	213	2014-09-29	15:03:04
321	50.316806	-4.08545	1.15	213.3	2014-09-29	15:03:05
322	50.316796	-4.085458	1.26	208	2014-09-29	15:03:06
323	50.316785	-4.085469	1.42	212.8	2014-09-29	15:03:07
324	50.316774	-4.085479	1.5	209.3	2014-09-29	15:03:08
325	50.316761	-4.08549	1.55	209.4	2014-09-29	15:03:09
326	50.31675	-4.085501	1.48	212.6	2014-09-29	15:03:10
327	50.316737	-4.085509	1.59	201.6	2014-09-29	15:03:11
328	50.316724	-4.085518	1.57	201.7	2014-09-29	15:03:12
329	50.316712	-4.085526	1.43	203.5	2014-09-29	15:03:13
330	50.316699	-4.085531	1.48	196.2	2014-09-29	15:03:14
331	50.316689	-4.08554	1.29	207.5	2014-09-29	15:03:15
332	50.316677	-4.085547	1.43	199.7	2014-09-29	15:03:16
333	50.316664	-4.085554	1.55	201	2014-09-29	15:03:17
334	50.316652	-4.085561	1.41	200	2014-09-29	15:03:18
335	50.316639	-4.085567	1.54	195.5	2014-09-29	15:03:19
336	50.316627	-4.085573	1.38	199.1	2014-09-29	15:03:20
337	50.316616	-4.085582	1.4	207.2	2014-09-29	15:03:21
338	50.316602	-4.08559	1.63	199.2	2014-09-29	15:03:22
339	50.316583	-4.085604	2.38	205.3	2014-09-29	15:03:23
340	50.316563	-4.085619	2.37	206.1	2014-09-29	15:03:24
341	50.316547	-4.085629	1.95	202.6	2014-09-29	15:03:25
342	50.316534	-4.085637	1.62	200	2014-09-29	15:03:26
343	50.316521	-4.085646	1.56	205.2	2014-09-29	15:03:27
344	50.31651	-4.085657	1.47	210	2014-09-29	15:03:28
345	50.3165	-4.085667	1.27	213.7	2014-09-29	15:03:29
346	50.316489	-4.085677	1.41	210.9	2014-09-29	15:03:30
347	50.316477	-4.085686	1.53	204.9	2014-09-29	15:03:31
348	50.316464	-4.085694	1.47	202.1	2014-09-29	15:03:32
349	50.316451	-4.085704	1.63	206.9	2014-09-29	15:03:33
350	50.316439	-4.085713	1.52	205.7	2014-09-29	15:03:34
351	50.316427	-4.085722	1.46	205.3	2014-09-29	15:03:35
352	50.316418	-4.08573	1.19	208.2	2014-09-29	15:03:36
353	50.31641	-4.085739	1.06	215.3	2014-09-29	15:03:37
354	50.316401	-4.085749	1.25	215.8	2014-09-29	15:03:38
355	50.31639	-4.085757	1.33	206.5	2014-09-29	15:03:39
356	50.316379	-4.085766	1.41	204.4	2014-09-29	15:03:40
357	50.316369	-4.085774	1.22	208.5	2014-09-29	15:03:41
358	50.316361	-4.085781	1.04	211.2	2014-09-29	15:03:42
359	50.316352	-4.085789	1.11	208.4	2014-09-29	15:03:43
360	50.316342	-4.085795	1.25	201.7	2014-09-29	15:03:44
361	50.316332	-4.085801	1.12	200.9	2014-09-29	15:03:45
362	50.316325	-4.085806	0.9	203.9	2014-09-29	15:03:46
363	50.316316	-4.08581	1.06	196.7	2014-09-29	15:03:47
364	50.316306	-4.085817	1.16	202.9	2014-09-29	15:03:48
365	50.316295	-4.085822	1.26	198.7	2014-09-29	15:03:49
366	50.316285	-4.085826	1.19	193.3	2014-09-29	15:03:50
367	50.316275	-4.085828	1.17	187	2014-09-29	15:03:51
368	50.316273	-4.085828	0.17	172.1	2014-09-29	15:03:52
369	50.316274	-4.085831	0.26	303.2	2014-09-29	15:03:53
370	50.316265	-4.085833	1.04	187.6	2014-09-29	15:03:54
371	50.316255	-4.085833	1.15	179.1	2014-09-29	15:03:55
372	50.316248	-4.085832	0.7	177.1	2014-09-29	15:03:56
373	50.316245	-4.085836	0.46	221.3	2014-09-29	15:03:57
374	50.316244	-4.085842	0.43	245.4	2014-09-29	15:03:58
375	50.316243	-4.085848	0.42	254.3	2014-09-29	15:03:59
376	50.316242	-4.085853	0.38	258.6	2014-09-29	15:04:00
377	50.316233	-4.085871	0.32	231.9	2014-09-29	15:04:05
378	50.316229	-4.085862	0.76	124.4	2014-09-29	15:04:06
379	50.316224	-4.085863	0.64	188.6	2014-09-29	15:04:07
380	50.316226	-4.085867	0.32	309.3	2014-09-29	15:04:08
381	50.316226	-4.085874	0.53	276.1	2014-09-29	15:04:09
382	50.316228	-4.085882	0.58	287.7	2014-09-29	15:04:10
383	50.316227	-4.085887	0.36	250.3	2014-09-29	15:04:11
384	50.316223	-4.085893	0.6	232.6	2014-09-29	15:04:12
385	50.31622	-4.085897	0.45	217.7	2014-09-29	15:04:13
386	50.316217	-4.085901	0.43	220.1	2014-09-29	15:04:14
387	50.316213	-4.085905	0.48	211.9	2014-09-29	15:04:15
388	50.316206	-4.08591	0.95	206.2	2014-09-29	15:04:16
389	50.3162	-4.085918	0.88	219.8	2014-09-29	15:04:17
390	50.316194	-4.085922	0.73	203.1	2014-09-29	15:04:18
391	50.316187	-4.085928	0.85	208.8	2014-09-29	15:04:19
392	50.316181	-4.085931	0.7	195.4	2014-09-29	15:04:20
393	50.316176	-4.085933	0.54	195.3	2014-09-29	15:04:21
394	50.316175	-4.085932	0.15	164.5	2014-09-29	15:04:22
395	50.31617	-4.085933	0.56	186	2014-09-29	15:04:23
396	50.316166	-4.085933	0.47	177.8	2014-09-29	15:04:24
397	50.316161	-4.085932	0.49	174.4	2014-09-29	15:04:25
398	50.316157	-4.085931	0.47	166.8	2014-09-29	15:04:26
399	50.316157	-4.085931	0.06	174.2	2014-09-29	15:04:27
400	50.316156	-4.08593	0.12	156.8	2014-09-29	15:04:28
401	50.316161	-4.085931	0.58	353.5	2014-09-29	15:04:29
402	50.316161	-4.085931	0.01	270	2014-09-29	15:04:30
403	50.316169	-4.085935	0.94	342.6	2014-09-29	15:04:31
404	50.316171	-4.085932	0.35	39.2	2014-09-29	15:04:32
405	50.316173	-4.085918	1.03	78.6	2014-09-29	15:04:33
406	50.316176	-4.085898	1.41	76.2	2014-09-29	15:04:34
407	50.31618	-4.085878	1.48	76.1	2014-09-29	15:04:35
408	50.316184	-4.08586	1.39	71.2	2014-09-29	15:04:36
409	50.316189	-4.085845	1.18	59.5	2014-09-29	15:04:37
410	50.316196	-4.085835	1.09	41.8	2014-09-29	15:04:38
411	50.316205	-4.085829	1.08	24.5	2014-09-29	15:04:39
412	50.31622	-4.085824	1.71	11.6	2014-09-29	15:04:40
413	50.316243	-4.085816	2.56	12.2	2014-09-29	15:04:41
414	50.316271	-4.085806	3.23	12.5	2014-09-29	15:04:42
415	50.3163	-4.085804	3.28	3.4	2014-09-29	15:04:43
416	50.316328	-4.08581	3.11	352.3	2014-09-29	15:04:44
417	50.316356	-4.085817	3.14	349.8	2014-09-29	15:04:45
418	50.316381	-4.085832	3.04	339.9	2014-09-29	15:04:46
419	50.316408	-4.085849	3.18	338.1	2014-09-29	15:04:47
420	50.316436	-4.085866	3.36	338.2	2014-09-29	15:04:48
421	50.316461	-4.085888	3.22	331.4	2014-09-29	15:04:49
422	50.316484	-4.085911	3.02	326.5	2014-09-29	15:04:50
423	50.316503	-4.085936	2.8	320.7	2014-09-29	15:04:51
424	50.316519	-4.085958	2.31	318.9	2014-09-29	15:04:52
425	50.316527	-4.085971	1.28	313.4	2014-09-29	15:04:53
426	50.316524	-4.085978	0.62	237.4	2014-09-29	15:04:54
427	50.316507	-4.085988	2	200.2	2014-09-29	15:04:55
428	50.316486	-4.085998	2.4	197.9	2014-09-29	15:04:56
429	50.316471	-4.086008	1.85	201.7	2014-09-29	15:04:57
430	50.316456	-4.086014	1.78	195.2	2014-09-29	15:04:58
431	50.31644	-4.08602	1.79	193.9	2014-09-29	15:04:59
432	50.316427	-4.086024	1.48	191.1	2014-09-29	15:05:00
433	50.316418	-4.086025	1.02	183	2014-09-29	15:05:01
434	50.316411	-4.086026	0.79	186.1	2014-09-29	15:05:02
435	50.316403	-4.086028	0.92	187.8	2014-09-29	15:05:03
436	50.316392	-4.086029	1.18	184.4	2014-09-29	15:05:04
437	50.316381	-4.08603	1.28	182.4	2014-09-29	15:05:05
438	50.316367	-4.086035	1.51	192.3	2014-09-29	15:05:06
439	50.316353	-4.086036	1.64	182.9	2014-09-29	15:05:07
440	50.316341	-4.086036	1.31	180.2	2014-09-29	15:05:08
441	50.316331	-4.086038	1.11	187.1	2014-09-29	15:05:09
442	50.316319	-4.086041	1.38	188.2	2014-09-29	15:05:10
443	50.316307	-4.086043	1.33	186.9	2014-09-29	15:05:11
444	50.316298	-4.086046	0.98	191.6	2014-09-29	15:05:12
445	50.31629	-4.08605	0.93	197.2	2014-09-29	15:05:13
446	50.316281	-4.086053	1.08	193.4	2014-09-29	15:05:14
447	50.316271	-4.086056	1.14	190.6	2014-09-29	15:05:15
448	50.316259	-4.086059	1.27	189.5	2014-09-29	15:05:16
449	50.316248	-4.086059	1.3	181.6	2014-09-29	15:05:17
450	50.316236	-4.08606	1.35	183	2014-09-29	15:05:18
451	50.316227	-4.08606	0.99	179.3	2014-09-29	15:05:19
452	50.316218	-4.08606	0.95	179.7	2014-09-29	15:05:20
453	50.316209	-4.08606	1.08	177.5	2014-09-29	15:05:21
454	50.316199	-4.08606	1.11	180.9	2014-09-29	15:05:22
455	50.31619	-4.086059	0.98	176.2	2014-09-29	15:05:23
456	50.316185	-4.08606	0.58	185.9	2014-09-29	15:05:24
457	50.316183	-4.08606	0.17	198.5	2014-09-29	15:05:25
458	50.316182	-4.08606	0.08	158.2	2014-09-29	15:05:26
459	50.316181	-4.08606	0.07	165.8	2014-09-29	15:05:28
460	50.31618	-4.08606	0.11	199.1	2014-09-29	15:05:29
461	50.316179	-4.086061	0.13	196.3	2014-09-29	15:05:30
462	50.316178	-4.086061	0.14	184.9	2014-09-29	15:05:31
463	50.316176	-4.08606	0.16	165.1	2014-09-29	15:05:32
464	50.316175	-4.08606	0.19	172.9	2014-09-29	15:05:33
465	50.316173	-4.086058	0.13	155	2014-09-29	15:05:35
466	50.316172	-4.086057	0.13	121	2014-09-29	15:05:36
467	50.316171	-4.086055	0.13	136.2	2014-09-29	15:05:37
468	50.316169	-4.086052	0.31	133.5	2014-09-29	15:05:38
469	50.31617	-4.086051	0.11	58.1	2014-09-29	15:05:39
470	50.316173	-4.086048	0.43	32.6	2014-09-29	15:05:40
471	50.316173	-4.086046	0.08	79.8	2014-09-29	15:05:42
472	50.316174	-4.086045	0.1	47.5	2014-09-29	15:05:43
473	50.316174	-4.086043	0.08	83.4	2014-09-29	15:05:44
474	50.316174	-4.086043	0.04	133.7	2014-09-29	15:05:45
475	50.316173	-4.086042	0.07	134	2014-09-29	15:05:46
476	50.316169	-4.086042	0.5	175.9	2014-09-29	15:05:47
477	50.316166	-4.086043	0.35	190.7	2014-09-29	15:05:48
478	50.316165	-4.086043	0.05	173.1	2014-09-29	15:05:50
479	50.316164	-4.086042	0.1	136.1	2014-09-29	15:05:51
480	50.316164	-4.08604	0.07	127.9	2014-09-29	15:05:53
481	50.316164	-4.086039	0.08	83.4	2014-09-29	15:05:54
482	50.316163	-4.086038	0.06	120.3	2014-09-29	15:05:55
483	50.316163	-4.086038	0.02	126.4	2014-09-29	15:05:56
484	50.316159	-4.086041	0.51	201.2	2014-09-29	15:05:57
485	50.316155	-4.086043	0.49	200.1	2014-09-29	15:05:58
486	50.316152	-4.086042	0.37	168.8	2014-09-29	15:05:59
487	50.316152	-4.086042	0	0	2014-09-29	15:06:00
488	50.316149	-4.086035	0.57	121.4	2014-09-29	15:06:01
489	50.316147	-4.086029	0.52	120.2	2014-09-29	15:06:02
490	50.316145	-4.086023	0.42	109.4	2014-09-29	15:06:03
491	50.316148	-4.086025	0.35	341.4	2014-09-29	15:06:04
492	50.316155	-4.086031	0.86	327.1	2014-09-29	15:06:05
493	50.316162	-4.086039	0.98	328.9	2014-09-29	15:06:06
494	50.316172	-4.086045	1.11	337	2014-09-29	15:06:07
495	50.316178	-4.086045	0.75	357.3	2014-09-29	15:06:08
496	50.316185	-4.086041	0.8	21	2014-09-29	15:06:09
497	50.316193	-4.086036	0.97	22.7	2014-09-29	15:06:10
498	50.316205	-4.086028	1.47	21.9	2014-09-29	15:06:11
499	50.316226	-4.086016	2.49	20.5	2014-09-29	15:06:12
500	50.316251	-4.085998	3.04	25	2014-09-29	15:06:13
501	50.316278	-4.085974	3.42	29.6	2014-09-29	15:06:14
502	50.316304	-4.085947	3.49	33.4	2014-09-29	15:06:15
503	50.31633	-4.085917	3.58	36.2	2014-09-29	15:06:16
504	50.316354	-4.085888	3.41	38.3	2014-09-29	15:06:17
505	50.316378	-4.085861	3.34	34.8	2014-09-29	15:06:18
506	50.316405	-4.085837	3.42	29.4	2014-09-29	15:06:19
507	50.316435	-4.085814	3.67	27.1	2014-09-29	15:06:20
508	50.316465	-4.085789	3.77	27.3	2014-09-29	15:06:21
509	50.316495	-4.085764	3.83	27.7	2014-09-29	15:06:22
510	50.316519	-4.085737	3.24	35.9	2014-09-29	15:06:23
511	50.316524	-4.08573	0.83	41	2014-09-29	15:06:24
512	50.316518	-4.085729	0.7	177.6	2014-09-29	15:06:25
513	50.316468	-4.085784	6.78	215	2014-09-29	15:06:26
514	50.316429	-4.085813	4.86	205.3	2014-09-29	15:06:27
515	50.316398	-4.085832	3.69	200.6	2014-09-29	15:06:28
516	50.316373	-4.085844	2.9	198	2014-09-29	15:06:29
517	50.31635	-4.085855	2.66	197.5	2014-09-29	15:06:30
518	50.316326	-4.085861	2.72	188.3	2014-09-29	15:06:31
519	50.316305	-4.085863	2.34	183.1	2014-09-29	15:06:32
520	50.316289	-4.085864	1.72	183.2	2014-09-29	15:06:33
521	50.316274	-4.085866	1.74	185.5	2014-09-29	15:06:34
522	50.31626	-4.085869	1.51	186.1	2014-09-29	15:06:35
523	50.31625	-4.085868	1.13	178.8	2014-09-29	15:06:36
524	50.31624	-4.085869	1.18	181.5	2014-09-29	15:06:37
525	50.316229	-4.085871	1.2	186	2014-09-29	15:06:38
526	50.316217	-4.085869	1.38	174.5	2014-09-29	15:06:39
527	50.316204	-4.085868	1.38	178.5	2014-09-29	15:06:40
528	50.316191	-4.08587	1.46	184.7	2014-09-29	15:06:41
529	50.316179	-4.085871	1.31	183.6	2014-09-29	15:06:42
530	50.316172	-4.085868	0.8	166.2	2014-09-29	15:06:43
531	50.316173	-4.085866	0.19	54	2014-09-29	15:06:44
532	50.316178	-4.085865	0.48	9.3	2014-09-29	15:06:45
533	50.316177	-4.085863	0.19	130.3	2014-09-29	15:06:46
534	50.316172	-4.085861	0.52	166.6	2014-09-29	15:06:47
535	50.316168	-4.085861	0.5	173.8	2014-09-29	15:06:48
536	50.316163	-4.085861	0.54	180	2014-09-29	15:06:49
537	50.316159	-4.085861	0.39	181.8	2014-09-29	15:06:50
538	50.316157	-4.085861	0.28	186.1	2014-09-29	15:06:51
539	50.316157	-4.085862	0.03	308.1	2014-09-29	15:06:52
540	50.316156	-4.085861	0.09	140.6	2014-09-29	15:06:53
541	50.316156	-4.085861	0.01	180	2014-09-29	15:06:54
542	50.316156	-4.085861	0.02	60.6	2014-09-29	15:06:55
543	50.316159	-4.085866	0.51	309.7	2014-09-29	15:06:56
544	50.316156	-4.085881	1.15	249	2014-09-29	15:06:57
545	50.316148	-4.085894	1.22	230.2	2014-09-29	15:06:58
546	50.316147	-4.085903	0.65	256.7	2014-09-29	15:06:59
547	50.316146	-4.08591	0.51	258.4	2014-09-29	15:07:00
548	50.316146	-4.085914	0.26	263.8	2014-09-29	15:07:01
549	50.316146	-4.085915	0.07	245	2014-09-29	15:07:02
550	50.316144	-4.085919	0.32	239.9	2014-09-29	15:07:03
551	50.316144	-4.085919	0.08	216.4	2014-09-29	15:07:04
552	50.316143	-4.08592	0.07	228.7	2014-09-29	15:07:05
553	50.316143	-4.08592	0.07	200.2	2014-09-29	15:07:06
554	50.316142	-4.085921	0.07	220.6	2014-09-29	15:07:07
555	50.316142	-4.085922	0.11	237.6	2014-09-29	15:07:08
556	50.31614	-4.085925	0.14	220.7	2014-09-29	15:07:10
557	50.31614	-4.085926	0.07	295	2014-09-29	15:07:11
558	50.316139	-4.085927	0.15	206.5	2014-09-29	15:07:12
559	50.316138	-4.085926	0.14	172.7	2014-09-29	15:07:13
560	50.316137	-4.085927	0.13	204	2014-09-29	15:07:14
561	50.316135	-4.085928	0.15	196.4	2014-09-29	15:07:15
562	50.316135	-4.085928	0.01	180	2014-09-29	15:07:16
563	50.316135	-4.085926	0.05	101.2	2014-09-29	15:07:18
564	50.316135	-4.085926	0.04	171.5	2014-09-29	15:07:19
565	50.316131	-4.085927	0.37	183.6	2014-09-29	15:07:20
566	50.316131	-4.085926	0.11	137.1	2014-09-29	15:07:21
567	50.316125	-4.085926	0.59	184.1	2014-09-29	15:07:22
568	50.316121	-4.085927	0.51	185.4	2014-09-29	15:07:23
569	50.316117	-4.085927	0.42	183.3	2014-09-29	15:07:24
570	50.316115	-4.085927	0.13	173.3	2014-09-29	15:07:26
571	50.316114	-4.085927	0.07	169.4	2014-09-29	15:07:27
572	50.316114	-4.085927	0.04	188.5	2014-09-29	15:07:28
573	50.316114	-4.085927	0.02	244.3	2014-09-29	15:07:29
574	50.316113	-4.085927	0.04	133	2014-09-29	15:07:30
575	50.31611	-4.085925	0.44	166.7	2014-09-29	15:07:31
576	50.316109	-4.085925	0.07	160.3	2014-09-29	15:07:32
577	50.316108	-4.085926	0.09	207.8	2014-09-29	15:07:34
578	50.316106	-4.085927	0.13	203.7	2014-09-29	15:07:35
579	50.316106	-4.085926	0.07	160.3	2014-09-29	15:07:36
580	50.316106	-4.085926	0.02	60.6	2014-09-29	15:07:37
581	50.316106	-4.085925	0.07	74.8	2014-09-29	15:07:38
582	50.316105	-4.085925	0.04	150.7	2014-09-29	15:07:40
583	50.316105	-4.085924	0.07	113.1	2014-09-29	15:07:41
584	50.316105	-4.085922	0.05	119.1	2014-09-29	15:07:43
585	50.316105	-4.085922	0.06	90	2014-09-29	15:07:44
586	50.316105	-4.085921	0.06	117.3	2014-09-29	15:07:45
587	50.316104	-4.08592	0.05	128.1	2014-09-29	15:07:46
588	50.316104	-4.08592	0.07	143	2014-09-29	15:07:47
589	50.316103	-4.085919	0.08	120.1	2014-09-29	15:07:48
590	50.316106	-4.085915	0.37	49.7	2014-09-29	15:07:49
591	50.316105	-4.085912	0.1	112.6	2014-09-29	15:07:51
592	50.316105	-4.085911	0.11	80	2014-09-29	15:07:52
593	50.316105	-4.085909	0.07	117.7	2014-09-29	15:07:54
594	50.316105	-4.085909	0.02	90	2014-09-29	15:07:55
595	50.316104	-4.085908	0.03	99.4	2014-09-29	15:07:57
596	50.316104	-4.085907	0.04	90	2014-09-29	15:07:58
597	50.316104	-4.085907	0.04	118	2014-09-29	15:07:59
598	50.316104	-4.085907	0.03	69.8	2014-09-29	15:08:00
599	50.316104	-4.085906	0.03	90	2014-09-29	15:08:01
600	50.316104	-4.085906	0.04	104.1	2014-09-29	15:08:02
601	50.316104	-4.085905	0.03	90	2014-09-29	15:08:04
602	50.316104	-4.085905	0.02	126.4	2014-09-29	15:08:05
603	50.316104	-4.085905	0.02	90	2014-09-29	15:08:06
604	50.316104	-4.085904	0.02	64.3	2014-09-29	15:08:07
605	50.316104	-4.085904	0.03	110.8	2014-09-29	15:08:08
606	50.316104	-4.085904	0.02	90	2014-09-29	15:08:09
607	50.316104	-4.085904	0.02	129.7	2014-09-29	15:08:10
608	50.316104	-4.085903	0.02	60.6	2014-09-29	15:08:11
609	50.316104	-4.085903	0.04	75.9	2014-09-29	15:08:12
610	50.316101	-4.085891	0.88	111.8	2014-09-29	15:08:13
611	50.316097	-4.085878	1.08	118.5	2014-09-29	15:08:14
612	50.316091	-4.085863	1.24	119.7	2014-09-29	15:08:15
613	50.316085	-4.085847	1.33	120	2014-09-29	15:08:16
614	50.31608	-4.08583	1.33	114	2014-09-29	15:08:17
615	50.316077	-4.085814	1.16	106.4	2014-09-29	15:08:18
616	50.316074	-4.085802	0.9	114.5	2014-09-29	15:08:19
617	50.316072	-4.085795	0.31	116.3	2014-09-29	15:08:21
618	50.316071	-4.085794	0.09	154	2014-09-29	15:08:22
619	50.316069	-4.08579	0.37	133.1	2014-09-29	15:08:23
620	50.316066	-4.085787	0.34	138.9	2014-09-29	15:08:24
621	50.316065	-4.085785	0.27	142.1	2014-09-29	15:08:25
622	50.316064	-4.085785	0.02	118.5	2014-09-29	15:08:26
623	50.316064	-4.085785	0.01	128.1	2014-09-29	15:08:27
624	50.316064	-4.085784	0.01	90	2014-09-29	15:08:28
625	50.316064	-4.085784	0.04	122.4	2014-09-29	15:08:29
626	50.316064	-4.085783	0.05	124	2014-09-29	15:08:30
627	50.316063	-4.085783	0.07	130.9	2014-09-29	15:08:31
628	50.316061	-4.085779	0.17	136.2	2014-09-29	15:08:33
629	50.316061	-4.085777	0.17	109.1	2014-09-29	15:08:34
630	50.31606	-4.085775	0.08	124.3	2014-09-29	15:08:36
631	50.31606	-4.085774	0.07	82.9	2014-09-29	15:08:37
632	50.316054	-4.085762	1.1	124.8	2014-09-29	15:08:38
633	50.316046	-4.085747	1.39	129.7	2014-09-29	15:08:39
634	50.316038	-4.085729	1.58	126.3	2014-09-29	15:08:40
635	50.31603	-4.08571	1.6	123.3	2014-09-29	15:08:41
636	50.316025	-4.085692	1.41	113	2014-09-29	15:08:42
637	50.316023	-4.085675	1.21	101.2	2014-09-29	15:08:43
638	50.316022	-4.085665	0.36	98.2	2014-09-29	15:08:45
639	50.316022	-4.085663	0.13	85.6	2014-09-29	15:08:46
640	50.316022	-4.085661	0.18	99.5	2014-09-29	15:08:47
641	50.316018	-4.085644	1.26	113.5	2014-09-29	15:08:48
642	50.316013	-4.085626	1.43	111.9	2014-09-29	15:08:49
643	50.31601	-4.085607	1.38	102.1	2014-09-29	15:08:50
644	50.316014	-4.085596	0.93	59.9	2014-09-29	15:08:51
645	50.316021	-4.085589	0.88	33.5	2014-09-29	15:08:52
646	50.316024	-4.085582	0.57	59.7	2014-09-29	15:08:53
647	50.316024	-4.085577	0.36	76.2	2014-09-29	15:08:54
648	50.316024	-4.085577	0.02	90	2014-09-29	15:08:55
649	50.316024	-4.085575	0.08	90	2014-09-29	15:08:56
650	50.316024	-4.085576	0.02	240.6	2014-09-29	15:08:57
651	50.316033	-4.085582	1.12	334.4	2014-09-29	15:08:58
652	50.316041	-4.085592	1.12	323.1	2014-09-29	15:08:59
653	50.316049	-4.085602	1.13	322.4	2014-09-29	15:09:00
654	50.31606	-4.085607	1.21	339.9	2014-09-29	15:09:01
655	50.316071	-4.085608	1.21	358	2014-09-29	15:09:02
656	50.316081	-4.085607	1.19	2	2014-09-29	15:09:03
657	50.316096	-4.085606	1.61	3.6	2014-09-29	15:09:04
658	50.316119	-4.085601	2.62	7.8	2014-09-29	15:09:05
659	50.316149	-4.085592	3.42	10.7	2014-09-29	15:09:06
660	50.316183	-4.085581	3.86	11.8	2014-09-29	15:09:07
661	50.316217	-4.085578	3.84	3	2014-09-29	15:09:08
662	50.316249	-4.085585	3.56	352.4	2014-09-29	15:09:09
663	50.316281	-4.085597	3.66	345.9	2014-09-29	15:09:10
664	50.316314	-4.085616	3.93	340.5	2014-09-29	15:09:11
665	50.31635	-4.085637	4.3	339.7	2014-09-29	15:09:12
666	50.316384	-4.08566	4.07	336.5	2014-09-29	15:09:13
667	50.316415	-4.085685	3.92	332.7	2014-09-29	15:09:14
668	50.316443	-4.085714	3.7	325.8	2014-09-29	15:09:15
669	50.316466	-4.085745	3.36	319.4	2014-09-29	15:09:16
670	50.316486	-4.085773	3.04	318.3	2014-09-29	15:09:17
671	50.316504	-4.085797	2.62	320.2	2014-09-29	15:09:18
672	50.316514	-4.08581	1.44	319.2	2014-09-29	15:09:19
673	50.316513	-4.085817	0.48	252	2014-09-29	15:09:20
674	50.316501	-4.085823	1.32	198.9	2014-09-29	15:09:21
675	50.316483	-4.085825	2.06	185.1	2014-09-29	15:09:22
676	50.316465	-4.085829	2.02	186.8	2014-09-29	15:09:23
677	50.31645	-4.085832	1.66	187.4	2014-09-29	15:09:24
678	50.316437	-4.085832	1.49	181.6	2014-09-29	15:09:25
679	50.316422	-4.085829	1.68	172	2014-09-29	15:09:26
680	50.316409	-4.085823	1.52	162.6	2014-09-29	15:09:27
681	50.316399	-4.085817	1.13	160.3	2014-09-29	15:09:28
682	50.316388	-4.085816	1.3	175.3	2014-09-29	15:09:29
683	50.316376	-4.085812	1.31	167.9	2014-09-29	15:09:30
684	50.316365	-4.085805	1.28	159.2	2014-09-29	15:09:31
685	50.316355	-4.085801	1.16	165.1	2014-09-29	15:09:32
686	50.316344	-4.085797	1.3	165.7	2014-09-29	15:09:33
687	50.316333	-4.085789	1.31	154.1	2014-09-29	15:09:34
688	50.316323	-4.08578	1.35	152.7	2014-09-29	15:09:35
689	50.316313	-4.085773	1.2	153.9	2014-09-29	15:09:36
690	50.316305	-4.085763	1.1	142.7	2014-09-29	15:09:37
691	50.316295	-4.085756	1.21	153.7	2014-09-29	15:09:38
692	50.316285	-4.085748	1.31	156.9	2014-09-29	15:09:39
693	50.316275	-4.085738	1.25	144	2014-09-29	15:09:40
694	50.316267	-4.085729	1.16	146.5	2014-09-29	15:09:41
695	50.316258	-4.08572	1.16	144.4	2014-09-29	15:09:42
696	50.31625	-4.08571	1.19	143.1	2014-09-29	15:09:43
697	50.31624	-4.085703	1.14	155.8	2014-09-29	15:09:44
698	50.316232	-4.085694	1.16	148.4	2014-09-29	15:09:45
699	50.316223	-4.085685	1.2	147	2014-09-29	15:09:46
700	50.316214	-4.085676	1.13	143.1	2014-09-29	15:09:47
701	50.316206	-4.085666	1.14	144.4	2014-09-29	15:09:48
702	50.316196	-4.085658	1.28	151.1	2014-09-29	15:09:49
703	50.316187	-4.085647	1.29	144.5	2014-09-29	15:09:50
704	50.316178	-4.085636	1.22	141.1	2014-09-29	15:09:51
705	50.316172	-4.085627	0.96	133.8	2014-09-29	15:09:52
706	50.316168	-4.085619	0.7	127.2	2014-09-29	15:09:53
707	50.316165	-4.085614	0.52	134.5	2014-09-29	15:09:54
708	50.316163	-4.08561	0.33	133.3	2014-09-29	15:09:55
709	50.316162	-4.085605	0.37	109.4	2014-09-29	15:09:56
710	50.316162	-4.085605	0.05	90	2014-09-29	15:09:57
711	50.316162	-4.085605	0.01	0	2014-09-29	15:09:59
712	50.316162	-4.085605	0.01	180	2014-09-29	15:10:00
713	50.316162	-4.085604	0.02	129.7	2014-09-29	15:10:01
714	50.316162	-4.085604	0.03	126.4	2014-09-29	15:10:02
715	50.316161	-4.085604	0.03	147.4	2014-09-29	15:10:03
716	50.316161	-4.085604	0	0	2014-09-29	15:10:04
717	50.316157	-4.085602	0.52	169.5	2014-09-29	15:10:05
718	50.316154	-4.085597	0.5	133.6	2014-09-29	15:10:06
719	50.316152	-4.085588	0.72	107.2	2014-09-29	15:10:07
720	50.316149	-4.085575	0.96	108.7	2014-09-29	15:10:08
721	50.316147	-4.085568	0.56	111.6	2014-09-29	15:10:09
722	50.316147	-4.085565	0.15	97.2	2014-09-29	15:10:10
723	50.316146	-4.085563	0.11	125.5	2014-09-29	15:10:12
724	50.316146	-4.085561	0.15	96.8	2014-09-29	15:10:13
725	50.316145	-4.085559	0.1	111.7	2014-09-29	15:10:14
726	50.316145	-4.085557	0.15	101	2014-09-29	15:10:15
727	50.316145	-4.085555	0.2	84.7	2014-09-29	15:10:16
728	50.316145	-4.085553	0.08	97.4	2014-09-29	15:10:17
729	50.316145	-4.085552	0.13	101.9	2014-09-29	15:10:18
730	50.316145	-4.08555	0.1	95.3	2014-09-29	15:10:19
731	50.316145	-4.085549	0.09	51.9	2014-09-29	15:10:20
732	50.316145	-4.085548	0.07	90	2014-09-29	15:10:21
733	50.316146	-4.085547	0.09	65.5	2014-09-29	15:10:22
734	50.316145	-4.085547	0.05	127.5	2014-09-29	15:10:23
735	50.316146	-4.085546	0.03	44.9	2014-09-29	15:10:24
736	50.316146	-4.085546	0.06	17.4	2014-09-29	15:10:25
737	50.316146	-4.085545	0.08	68.6	2014-09-29	15:10:26
738	50.316147	-4.085544	0.07	55.8	2014-09-29	15:10:27
739	50.316147	-4.085544	0.09	32.6	2014-09-29	15:10:28
740	50.316148	-4.085543	0.06	70.5	2014-09-29	15:10:29
741	50.316147	-4.085542	0.09	121.1	2014-09-29	15:10:30
742	50.316146	-4.08554	0.09	147.4	2014-09-29	15:10:32
743	50.316146	-4.085539	0.08	111.2	2014-09-29	15:10:33
744	50.316145	-4.085539	0.1	150.3	2014-09-29	15:10:34
745	50.316144	-4.085537	0.14	131.1	2014-09-29	15:10:35
746	50.316143	-4.085536	0.06	147.4	2014-09-29	15:10:37
747	50.316141	-4.085533	0.39	135.7	2014-09-29	15:10:38
748	50.31614	-4.085533	0.04	227	2014-09-29	15:10:39
749	50.316141	-4.085534	0.05	291.7	2014-09-29	15:10:40
750	50.316141	-4.085534	0.11	335.1	2014-09-29	15:10:41
751	50.316142	-4.085535	0.12	337	2014-09-29	15:10:42
752	50.316145	-4.085539	0.36	313.8	2014-09-29	15:10:43
753	50.316148	-4.085542	0.41	321.1	2014-09-29	15:10:44
754	50.31615	-4.085547	0.43	315.5	2014-09-29	15:10:45
755	50.316151	-4.085547	0.05	303.6	2014-09-29	15:10:46
756	50.316151	-4.085546	0.03	97.8	2014-09-29	15:10:48
757	50.316151	-4.085546	0.09	32.6	2014-09-29	15:10:49
758	50.316151	-4.085545	0.03	73.4	2014-09-29	15:10:50
759	50.316151	-4.085545	0.02	90	2014-09-29	15:10:51
760	50.316151	-4.085544	0.03	90	2014-09-29	15:10:52
761	50.316151	-4.085544	0.04	117.6	2014-09-29	15:10:53
762	50.316151	-4.085545	0.11	238.1	2014-09-29	15:10:54
763	50.316146	-4.085554	0.77	230.8	2014-09-29	15:10:55
764	50.316151	-4.085553	0.49	2.7	2014-09-29	15:10:56
765	50.316156	-4.085555	0.63	345.2	2014-09-29	15:10:57
766	50.31616	-4.085559	0.51	328.6	2014-09-29	15:10:58
767	50.316163	-4.085565	0.53	312.5	2014-09-29	15:10:59
768	50.316165	-4.085571	0.45	293	2014-09-29	15:11:00
769	50.316167	-4.085573	0.25	324	2014-09-29	15:11:01
770	50.316169	-4.085571	0.31	18.7	2014-09-29	15:11:02
771	50.316172	-4.085571	0.16	6.7	2014-09-29	15:11:04
772	50.316173	-4.085562	0.6	75.7	2014-09-29	15:11:05
773	50.316179	-4.08555	1.11	53.3	2014-09-29	15:11:06
774	50.316189	-4.085535	1.52	44.5	2014-09-29	15:11:07
775	50.316203	-4.085527	1.67	19.4	2014-09-29	15:11:08
776	50.316223	-4.08552	2.2	13.8	2014-09-29	15:11:09
777	50.316249	-4.085511	2.98	12.6	2014-09-29	15:11:10
778	50.316279	-4.085501	3.41	11.1	2014-09-29	15:11:11
779	50.316309	-4.085492	3.47	11.2	2014-09-29	15:11:12
780	50.316341	-4.085488	3.57	4.2	2014-09-29	15:11:13
781	50.316371	-4.085487	3.34	1	2014-09-29	15:11:14
782	50.3164	-4.085492	3.2	353.6	2014-09-29	15:11:15
783	50.316429	-4.085503	3.31	346.9	2014-09-29	15:11:16
784	50.316457	-4.08552	3.38	339.7	2014-09-29	15:11:17
785	50.316487	-4.085536	3.55	340.7	2014-09-29	15:11:18
786	50.316516	-4.085548	3.27	345.4	2014-09-29	15:11:19
787	50.316543	-4.085554	3.03	351.8	2014-09-29	15:11:20
788	50.316565	-4.08556	2.52	349.7	2014-09-29	15:11:21
789	50.316584	-4.085566	2.1	349	2014-09-29	15:11:22
790	50.316598	-4.085566	1.65	358.8	2014-09-29	15:11:23
791	50.316604	-4.085564	0.59	11.7	2014-09-29	15:11:24
792	50.316603	-4.085564	0.08	171.8	2014-09-29	15:11:25
793	50.316602	-4.085564	0.12	166.5	2014-09-29	15:11:26
794	50.31659	-4.08557	1.35	199.9	2014-09-29	15:11:27
795	50.316576	-4.085573	1.61	185.7	2014-09-29	15:11:28
796	50.31656	-4.085572	1.81	177.8	2014-09-29	15:11:29
797	50.316542	-4.085572	1.94	180.5	2014-09-29	15:11:30
798	50.316526	-4.085572	1.83	180.6	2014-09-29	15:11:31
799	50.316512	-4.085573	1.56	181.8	2014-09-29	15:11:32
800	50.316496	-4.085575	1.79	184.4	2014-09-29	15:11:33
801	50.31648	-4.085578	1.73	187.9	2014-09-29	15:11:34
802	50.316467	-4.085582	1.49	191.3	2014-09-29	15:11:35
803	50.316453	-4.085585	1.6	187.5	2014-09-29	15:11:36
804	50.316437	-4.08559	1.81	191.2	2014-09-29	15:11:37
805	50.316421	-4.085593	1.76	187.2	2014-09-29	15:11:38
806	50.316406	-4.085595	1.74	184.5	2014-09-29	15:11:39
807	50.316392	-4.085596	1.56	183.5	2014-09-29	15:11:40
808	50.316379	-4.085597	1.41	182.7	2014-09-29	15:11:41
809	50.316367	-4.085597	1.36	180.2	2014-09-29	15:11:42
810	50.316357	-4.085596	1.09	175.9	2014-09-29	15:11:43
811	50.316348	-4.085596	0.98	178.6	2014-09-29	15:11:44
812	50.316338	-4.085599	1.2	189.4	2014-09-29	15:11:45
813	50.316326	-4.0856	1.3	184	2014-09-29	15:11:46
814	50.316313	-4.085599	1.48	177.7	2014-09-29	15:11:47
815	50.316299	-4.085598	1.57	178.1	2014-09-29	15:11:48
816	50.316289	-4.085596	1.1	169.1	2014-09-29	15:11:49
817	50.316283	-4.085593	0.68	162	2014-09-29	15:11:50
818	50.316275	-4.085595	0.91	188.7	2014-09-29	15:11:51
819	50.316265	-4.085599	1.14	195.1	2014-09-29	15:11:52
820	50.316255	-4.085605	1.23	201.3	2014-09-29	15:11:53
821	50.316247	-4.085613	1.09	213.1	2014-09-29	15:11:54
822	50.316242	-4.085618	0.66	209.6	2014-09-29	15:11:55
823	50.31624	-4.085617	0.15	151.3	2014-09-29	15:11:56
824	50.31624	-4.085616	0.08	133	2014-09-29	15:11:57
825	50.31624	-4.085616	0.02	295.7	2014-09-29	15:11:58
826	50.31624	-4.085616	0.03	156.5	2014-09-29	15:11:59
827	50.316239	-4.085617	0.03	217	2014-09-29	15:12:01
828	50.316256	-4.085602	2.15	29.6	2014-09-29	15:12:02
829	50.316279	-4.08559	2.73	17.3	2014-09-29	15:12:03
830	50.316308	-4.085577	3.33	16.6	2014-09-29	15:12:04
831	50.316339	-4.085565	3.51	14	2014-09-29	15:12:05
832	50.31637	-4.085562	3.54	3	2014-09-29	15:12:06
833	50.3164	-4.085569	3.3	352.5	2014-09-29	15:12:07
834	50.316428	-4.085582	3.24	343.2	2014-09-29	15:12:08
835	50.316456	-4.0856	3.41	338.1	2014-09-29	15:12:09
836	50.316486	-4.085619	3.63	337.6	2014-09-29	15:12:10
837	50.316516	-4.085638	3.57	337.3	2014-09-29	15:12:11
838	50.316542	-4.085657	3.14	334.9	2014-09-29	15:12:12
839	50.316564	-4.085675	2.79	332.3	2014-09-29	15:12:13
840	50.31658	-4.085691	2.17	328.4	2014-09-29	15:12:14
841	50.316589	-4.085702	1.22	323.7	2014-09-29	15:12:15
842	50.316586	-4.085708	0.63	231.3	2014-09-29	15:12:16
843	50.316577	-4.085715	1.03	204.7	2014-09-29	15:12:17
844	50.316568	-4.085718	1.09	192.9	2014-09-29	15:12:18
845	50.316557	-4.085719	1.18	185.2	2014-09-29	15:12:19
846	50.316548	-4.085721	1.07	186.4	2014-09-29	15:12:20
847	50.316537	-4.085723	1.13	185.4	2014-09-29	15:12:21
848	50.316528	-4.085723	1.07	180.6	2014-09-29	15:12:22
849	50.31652	-4.085725	0.89	190	2014-09-29	15:12:23
850	50.31651	-4.085728	1.08	192.1	2014-09-29	15:12:24
851	50.316503	-4.08573	0.78	189.2	2014-09-29	15:12:25
852	50.316502	-4.085731	0.21	208.5	2014-09-29	15:12:26
853	50.316502	-4.085732	0.07	255.1	2014-09-29	15:12:27
854	50.3165	-4.085732	0.16	158.2	2014-09-29	15:12:28
855	50.3165	-4.08573	0.11	126	2014-09-29	15:12:29
856	50.316493	-4.085725	0.89	153.6	2014-09-29	15:12:30
857	50.316483	-4.085724	1.04	175.7	2014-09-29	15:12:31
858	50.316474	-4.085722	1	174.6	2014-09-29	15:12:32
859	50.316467	-4.085717	0.93	155.5	2014-09-29	15:12:33
860	50.316452	-4.085716	1.63	176.8	2014-09-29	15:12:34
861	50.316434	-4.085714	1.99	177.6	2014-09-29	15:12:35
862	50.316419	-4.085714	1.69	178.8	2014-09-29	15:12:36
863	50.316408	-4.085711	1.22	169.3	2014-09-29	15:12:37
864	50.316398	-4.085708	1.12	168.7	2014-09-29	15:12:38
865	50.316386	-4.085705	1.45	173.6	2014-09-29	15:12:39
866	50.31637	-4.085702	1.77	171.1	2014-09-29	15:12:40
867	50.316354	-4.085698	1.74	172.1	2014-09-29	15:12:41
868	50.316339	-4.085697	1.7	177	2014-09-29	15:12:42
869	50.316326	-4.085696	1.49	177.9	2014-09-29	15:12:43
870	50.316314	-4.085695	1.3	175.8	2014-09-29	15:12:44
871	50.3163	-4.085692	1.53	173.1	2014-09-29	15:12:45
872	50.316287	-4.085692	1.47	180	2014-09-29	15:12:46
873	50.316276	-4.085694	1.24	185	2014-09-29	15:12:47
874	50.316272	-4.08569	0.5	150.9	2014-09-29	15:12:48
875	50.316272	-4.08569	0.02	90	2014-09-29	15:12:49
876	50.316272	-4.08569	0	0	2014-09-29	15:12:50
877	50.316272	-4.08569	0	0	2014-09-29	15:12:51
878	50.316273	-4.085688	0.18	48.4	2014-09-29	15:12:52
879	50.316276	-4.085691	0.38	324.4	2014-09-29	15:12:53
880	50.316283	-4.085695	0.81	339.7	2014-09-29	15:12:54
881	50.316304	-4.085699	2.39	353.9	2014-09-29	15:12:55
882	50.316337	-4.085704	3.65	354.3	2014-09-29	15:12:56
883	50.31637	-4.085722	3.93	341	2014-09-29	15:12:57
884	50.316402	-4.085755	4.22	326.6	2014-09-29	15:12:58
885	50.316431	-4.085788	4.02	323.5	2014-09-29	15:12:59
886	50.316457	-4.085823	3.83	320.1	2014-09-29	15:13:00
887	50.316481	-4.085854	3.46	320	2014-09-29	15:13:01
888	50.316503	-4.085879	2.99	324.2	2014-09-29	15:13:02
889	50.316514	-4.085891	1.51	324.2	2014-09-29	15:13:03
890	50.316513	-4.085899	0.58	256.8	2014-09-29	15:13:04
891	50.3165	-4.085903	1.48	190	2014-09-29	15:13:05
892	50.316484	-4.085909	1.83	194.2	2014-09-29	15:13:06
893	50.31647	-4.085912	1.58	188.4	2014-09-29	15:13:07
894	50.316457	-4.085915	1.4	189.8	2014-09-29	15:13:08
895	50.316442	-4.085922	1.69	194.9	2014-09-29	15:13:09
896	50.316429	-4.085928	1.57	197.4	2014-09-29	15:13:10
897	50.316419	-4.085932	1.18	192.2	2014-09-29	15:13:11
898	50.316411	-4.085935	0.91	193.6	2014-09-29	15:13:12
899	50.316407	-4.085936	0.45	193.8	2014-09-29	15:13:13
900	50.316402	-4.085937	0.53	186.5	2014-09-29	15:13:14
901	50.316396	-4.085938	0.68	186	2014-09-29	15:13:15
902	50.316387	-4.085939	0.94	183.6	2014-09-29	15:13:16
903	50.316376	-4.085938	1.33	176.9	2014-09-29	15:13:17
904	50.316364	-4.085937	1.33	175.9	2014-09-29	15:13:18
905	50.316354	-4.085933	1.11	166.7	2014-09-29	15:13:19
906	50.316351	-4.085929	0.41	141.1	2014-09-29	15:13:20
907	50.316349	-4.085929	0.2	180	2014-09-29	15:13:21
908	50.316336	-4.085934	1.52	192.7	2014-09-29	15:13:22
909	50.316318	-4.085936	1.96	184.4	2014-09-29	15:13:23
910	50.316303	-4.085935	1.75	176.5	2014-09-29	15:13:24
911	50.316291	-4.08593	1.35	167	2014-09-29	15:13:25
912	50.316283	-4.085923	1	149.2	2014-09-29	15:13:26
913	50.316275	-4.085916	1.04	150.5	2014-09-29	15:13:27
914	50.316266	-4.085912	1.1	166.6	2014-09-29	15:13:28
915	50.316255	-4.085905	1.32	158.2	2014-09-29	15:13:29
916	50.316245	-4.085898	1.18	155	2014-09-29	15:13:30
917	50.316241	-4.085888	0.87	119.6	2014-09-29	15:13:31
918	50.316236	-4.085879	0.83	130.6	2014-09-29	15:13:32
919	50.316228	-4.08587	1.05	145	2014-09-29	15:13:33
920	50.316221	-4.085864	0.97	151.6	2014-09-29	15:13:34
921	50.316215	-4.085855	0.89	133.7	2014-09-29	15:13:35
922	50.31621	-4.085845	0.93	131.4	2014-09-29	15:13:36
923	50.316203	-4.085837	0.98	143.1	2014-09-29	15:13:37
924	50.316194	-4.08583	1.08	153.8	2014-09-29	15:13:38
925	50.316187	-4.085823	0.87	146.8	2014-09-29	15:13:39
926	50.316183	-4.085817	0.7	142.1	2014-09-29	15:13:40
927	50.316178	-4.085809	0.78	131.1	2014-09-29	15:13:41
928	50.316171	-4.085801	0.98	142.7	2014-09-29	15:13:42
929	50.316164	-4.085794	0.92	151.2	2014-09-29	15:13:43
930	50.316159	-4.08579	0.58	149.4	2014-09-29	15:13:44
931	50.316153	-4.085786	0.76	156.6	2014-09-29	15:13:45
932	50.316147	-4.085782	0.35	154.4	2014-09-29	15:13:47
933	50.316145	-4.085781	0.24	172.9	2014-09-29	15:13:48
934	50.316145	-4.08578	0.04	75.2	2014-09-29	15:13:50
935	50.316145	-4.08578	0.06	180	2014-09-29	15:13:51
936	50.316143	-4.085779	0.09	144.5	2014-09-29	15:13:53
937	50.316143	-4.085778	0.12	152.5	2014-09-29	15:13:54
938	50.316142	-4.085778	0.1	176.4	2014-09-29	15:13:55
939	50.31614	-4.085778	0.13	185.3	2014-09-29	15:13:56
940	50.316139	-4.085777	0.14	151.7	2014-09-29	15:13:57
941	50.316142	-4.085773	0.38	46.5	2014-09-29	15:13:58
942	50.316143	-4.085769	0.36	62.4	2014-09-29	15:13:59
943	50.316142	-4.085769	0.13	174.7	2014-09-29	15:14:00
944	50.316141	-4.085767	0.16	133.3	2014-09-29	15:14:01
945	50.316137	-4.085764	0.56	154.7	2014-09-29	15:14:02
946	50.316132	-4.08576	0.61	155.1	2014-09-29	15:14:03
947	50.316127	-4.085757	0.59	155.3	2014-09-29	15:14:04
948	50.31612	-4.085754	0.74	162.7	2014-09-29	15:14:05
949	50.316116	-4.085751	0.54	157.1	2014-09-29	15:14:06
950	50.316113	-4.085751	0.15	183.4	2014-09-29	15:14:08
951	50.316112	-4.085752	0.12	212.3	2014-09-29	15:14:09
952	50.316112	-4.08575	0.13	129.4	2014-09-29	15:14:10
953	50.316111	-4.085749	0.15	128.2	2014-09-29	15:14:11
954	50.316106	-4.085749	0.47	184.4	2014-09-29	15:14:12
955	50.316102	-4.085753	0.56	206.4	2014-09-29	15:14:13
956	50.316097	-4.085753	0.55	181.3	2014-09-29	15:14:14
957	50.316093	-4.085753	0.4	184.2	2014-09-29	15:14:15
958	50.316093	-4.085752	0.11	114.2	2014-09-29	15:14:16
959	50.316092	-4.085752	0.08	180	2014-09-29	15:14:17
960	50.316091	-4.085754	0.22	213.9	2014-09-29	15:14:18
961	50.316087	-4.085756	0.41	206.2	2014-09-29	15:14:19
962	50.316084	-4.085758	0.41	196.9	2014-09-29	15:14:20
963	50.316083	-4.085756	0.16	142.2	2014-09-29	15:14:21
964	50.316082	-4.085756	0.04	133.6	2014-09-29	15:14:23
965	50.316082	-4.085755	0.07	90	2014-09-29	15:14:24
966	50.316083	-4.085753	0.15	54.5	2014-09-29	15:14:25
967	50.316082	-4.085755	0.14	241	2014-09-29	15:14:26
968	50.316082	-4.085754	0.06	107.8	2014-09-29	15:14:27
969	50.316083	-4.08575	0.14	76.3	2014-09-29	15:14:29
970	50.316086	-4.085749	0.31	7.6	2014-09-29	15:14:30
971	50.316086	-4.085748	0.13	63.9	2014-09-29	15:14:31
972	50.316086	-4.085747	0.05	119.3	2014-09-29	15:14:33
973	50.316085	-4.085747	0.1	190.8	2014-09-29	15:14:34
974	50.316081	-4.085747	0.39	186.1	2014-09-29	15:14:35
975	50.31608	-4.085748	0.11	199.1	2014-09-29	15:14:36
976	50.316076	-4.085749	0.53	187.1	2014-09-29	15:14:37
977	50.316074	-4.085749	0.15	187.1	2014-09-29	15:14:38
978	50.316074	-4.085749	0.02	145.8	2014-09-29	15:14:39
979	50.316073	-4.085748	0.07	147.4	2014-09-29	15:14:41
980	50.316071	-4.085749	0.14	193.2	2014-09-29	15:14:43
981	50.31607	-4.085748	0.12	165.1	2014-09-29	15:14:44
982	50.316066	-4.085748	0.42	176.8	2014-09-29	15:14:45
983	50.316064	-4.085748	0.19	180	2014-09-29	15:14:46
984	50.316064	-4.085748	0.08	147.4	2014-09-29	15:14:47
985	50.316062	-4.085748	0.14	200.1	2014-09-29	15:14:48
986	50.316059	-4.085745	0.47	148	2014-09-29	15:14:49
987	50.316058	-4.085745	0.12	185.7	2014-09-29	15:14:50
988	50.316057	-4.085744	0.15	153.5	2014-09-29	15:14:51
989	50.316055	-4.085744	0.1	181.7	2014-09-29	15:14:53
990	50.316054	-4.085744	0.14	182.6	2014-09-29	15:14:54
991	50.316052	-4.085743	0.14	153.8	2014-09-29	15:14:55
992	50.316052	-4.085743	0.07	155.6	2014-09-29	15:14:56
993	50.316054	-4.085741	0.26	35.8	2014-09-29	15:14:57
994	50.316053	-4.08574	0.06	138.1	2014-09-29	15:14:58
995	50.316051	-4.08574	0.12	171.4	2014-09-29	15:15:00
996	50.316051	-4.085739	0.06	162.3	2014-09-29	15:15:01
997	50.31605	-4.085738	0.08	125.6	2014-09-29	15:15:02
998	50.31605	-4.085738	0.04	121.6	2014-09-29	15:15:04
999	50.316049	-4.085737	0.06	173.6	2014-09-29	15:15:05
1000	50.316049	-4.085737	0.08	162.5	2014-09-29	15:15:06
1001	50.316048	-4.085732	0.35	107.1	2014-09-29	15:15:07
1002	50.316049	-4.085728	0.39	65.7	2014-09-29	15:15:08
1003	50.316047	-4.085727	0.11	169.4	2014-09-29	15:15:10
1004	50.316046	-4.085726	0.07	155.6	2014-09-29	15:15:12
1005	50.316046	-4.085725	0.05	111.4	2014-09-29	15:15:13
1006	50.316044	-4.085723	0.12	140	2014-09-29	15:15:15
1007	50.316044	-4.085723	0.09	147.4	2014-09-29	15:15:16
1008	50.316043	-4.085721	0.06	111.4	2014-09-29	15:15:18
1009	50.316042	-4.08572	0.07	141.7	2014-09-29	15:15:20
1010	50.316042	-4.085718	0.06	118.7	2014-09-29	15:15:22
1011	50.316041	-4.085718	0.06	131.2	2014-09-29	15:15:23
1012	50.316041	-4.085717	0.04	118	2014-09-29	15:15:24
1013	50.31604	-4.085716	0.06	147.4	2014-09-29	15:15:26
1014	50.316044	-4.085714	0.47	23.3	2014-09-29	15:15:27
1015	50.316048	-4.085713	0.47	7.3	2014-09-29	15:15:28
1016	50.316048	-4.085713	0.01	127.2	2014-09-29	15:15:30
1017	50.316049	-4.085713	0.09	356.5	2014-09-29	15:15:31
1018	50.316049	-4.085712	0.04	76.6	2014-09-29	15:15:32
1019	50.316049	-4.085707	0.33	103.1	2014-09-29	15:15:33
1020	50.31605	-4.085702	0.44	71.6	2014-09-29	15:15:34
1021	50.31605	-4.085699	0.1	90	2014-09-29	15:15:36
1022	50.31605	-4.085698	0.05	78.1	2014-09-29	15:15:37
1023	50.31605	-4.085698	0.07	55.8	2014-09-29	15:15:38
1024	50.316048	-4.085696	0.3	158	2014-09-29	15:15:39
1025	50.316048	-4.085696	0.01	327.4	2014-09-29	15:15:40
1026	50.316048	-4.085695	0.05	51.9	2014-09-29	15:15:41
1027	50.316048	-4.085694	0.08	82.6	2014-09-29	15:15:42
1028	50.316048	-4.085691	0.11	82.4	2014-09-29	15:15:44
1029	50.316049	-4.085688	0.13	81.9	2014-09-29	15:15:46
1030	50.316049	-4.085686	0.12	85.2	2014-09-29	15:15:47
1031	50.316049	-4.085684	0.14	86.4	2014-09-29	15:15:48
1032	50.316049	-4.085682	0.16	93.2	2014-09-29	15:15:49
1033	50.316049	-4.08568	0.13	102	2014-09-29	15:15:50
1034	50.316048	-4.085677	0.22	94.9	2014-09-29	15:15:51
1035	50.316044	-4.085672	0.59	138.5	2014-09-29	15:15:52
1036	50.316041	-4.085668	0.45	146.1	2014-09-29	15:15:53
1037	50.316042	-4.085663	0.18	77.8	2014-09-29	15:15:55
1038	50.316044	-4.085657	0.53	56.7	2014-09-29	15:15:56
1039	50.316044	-4.085654	0.11	87.7	2014-09-29	15:15:58
1040	50.316045	-4.085653	0.12	14.9	2014-09-29	15:15:59
1041	50.316049	-4.08565	0.48	32	2014-09-29	15:16:00
1042	50.31605	-4.085648	0.07	62.3	2014-09-29	15:16:02
1043	50.31605	-4.085647	0.12	61.3	2014-09-29	15:16:03
1044	50.31605	-4.085645	0.1	90	2014-09-29	15:16:04
1045	50.31605	-4.085645	0.02	50.3	2014-09-29	15:16:05
1046	50.31605	-4.085645	0.01	53.6	2014-09-29	15:16:07
1047	50.316051	-4.085645	0.03	43.2	2014-09-29	15:16:08
1048	50.316051	-4.085645	0.01	90	2014-09-29	15:16:09
1049	50.316056	-4.085642	0.59	18.8	2014-09-29	15:16:10
1050	50.316061	-4.085639	0.62	22.8	2014-09-29	15:16:11
1051	50.316063	-4.085634	0.19	57.3	2014-09-29	15:16:13
1052	50.316063	-4.085633	0.05	90	2014-09-29	15:16:14
1053	50.316062	-4.085632	0.11	122.4	2014-09-29	15:16:15
1054	50.316061	-4.085627	0.19	114.6	2014-09-29	15:16:17
1055	50.31606	-4.085624	0.21	113.3	2014-09-29	15:16:18
1056	50.31606	-4.085623	0.15	63.3	2014-09-29	15:16:19
1057	50.316061	-4.085621	0.18	51.8	2014-09-29	15:16:20
1058	50.31606	-4.08562	0.14	160.1	2014-09-29	15:16:21
1059	50.316059	-4.085617	0.19	115.8	2014-09-29	15:16:22
1060	50.316059	-4.085616	0.16	129.3	2014-09-29	15:16:23
1061	50.316058	-4.085614	0.14	137.2	2014-09-29	15:16:24
1062	50.316062	-4.085608	0.66	42.6	2014-09-29	15:16:25
1063	50.316065	-4.085605	0.21	25.8	2014-09-29	15:16:27
1064	50.316065	-4.085605	0.04	133	2014-09-29	15:16:28
1065	50.316066	-4.085604	0.06	48.8	2014-09-29	15:16:29
1066	50.316065	-4.085605	0.06	212.6	2014-09-29	15:16:30
1067	50.316066	-4.085604	0.04	36	2014-09-29	15:16:32
1068	50.316066	-4.085604	0.02	53.6	2014-09-29	15:16:33
1069	50.316064	-4.085605	0.08	206.9	2014-09-29	15:16:35
1070	50.316065	-4.085606	0.04	313	2014-09-29	15:16:36
1071	50.316065	-4.085605	0.06	47.4	2014-09-29	15:16:37
1072	50.316066	-4.085605	0.08	9.2	2014-09-29	15:16:39
1073	50.316066	-4.085604	0.09	164.3	2014-09-29	15:16:40
1074	50.316066	-4.085605	0.02	282.2	2014-09-29	15:16:42
1075	50.316066	-4.085605	0.02	341.3	2014-09-29	15:16:43
1076	50.316066	-4.085605	0.04	188.5	2014-09-29	15:16:44
1077	50.316065	-4.085605	0.04	180	2014-09-29	15:16:45
1078	50.316062	-4.085609	0.4	217.6	2014-09-29	15:16:46
1079	50.316062	-4.085609	0.02	258.1	2014-09-29	15:16:48
1080	50.316061	-4.085609	0.09	192	2014-09-29	15:16:49
1081	50.316061	-4.085611	0.07	261.8	2014-09-29	15:16:51
1082	50.316062	-4.085611	0.05	6.9	2014-09-29	15:16:52
1083	50.316062	-4.085613	0.07	297.7	2014-09-29	15:16:54
1084	50.316062	-4.085615	0.13	257.5	2014-09-29	15:16:55
1085	50.316062	-4.085616	0.07	261.3	2014-09-29	15:16:56
1086	50.316062	-4.085616	0.03	231.9	2014-09-29	15:16:57
1087	50.316058	-4.085619	0.49	202.7	2014-09-29	15:16:58
1088	50.316058	-4.08562	0.05	275	2014-09-29	15:17:00
1089	50.316058	-4.085621	0.06	250.7	2014-09-29	15:17:01
1090	50.316057	-4.085623	0.07	235	2014-09-29	15:17:03
1091	50.316057	-4.085622	0.01	90	2014-09-29	15:17:04
1092	50.316057	-4.085623	0.04	298	2014-09-29	15:17:05
1093	50.316057	-4.085623	0.05	207.3	2014-09-29	15:17:06
1094	50.316057	-4.085623	0.05	27.3	2014-09-29	15:17:07
1095	50.316057	-4.085623	0.03	147.4	2014-09-29	15:17:08
1096	50.316057	-4.085623	0.02	230.3	2014-09-29	15:17:09
1097	50.316057	-4.085623	0.03	327.4	2014-09-29	15:17:11
1098	50.316057	-4.085623	0.01	327.4	2014-09-29	15:17:12
1099	50.316057	-4.085624	0.05	258.1	2014-09-29	15:17:13
1100	50.316056	-4.085626	0.09	240.7	2014-09-29	15:17:15
1101	50.316057	-4.085627	0.09	343.9	2014-09-29	15:17:16
1102	50.316057	-4.085627	0.04	198.2	2014-09-29	15:17:17
1103	50.316057	-4.085627	0.02	329	2014-09-29	15:17:18
1104	50.316057	-4.08563	0.12	281.7	2014-09-29	15:17:20
1105	50.316057	-4.085631	0.02	256.6	2014-09-29	15:17:22
1106	50.316057	-4.085631	0.07	200	2014-09-29	15:17:23
1107	50.316057	-4.085631	0.03	336.5	2014-09-29	15:17:24
1108	50.316057	-4.085632	0.05	308.1	2014-09-29	15:17:25
1109	50.316057	-4.085632	0.02	270	2014-09-29	15:17:26
1110	50.31606	-4.08563	0.18	19.1	2014-09-29	15:17:28
1111	50.316061	-4.08563	0.03	23.5	2014-09-29	15:17:29
1112	50.31606	-4.08563	0.1	186.7	2014-09-29	15:17:30
1113	50.31606	-4.08563	0.03	23.5	2014-09-29	15:17:31
1114	50.31606	-4.085629	0.04	104.9	2014-09-29	15:17:33
1115	50.31606	-4.085629	0.03	167.1	2014-09-29	15:17:34
1116	50.31606	-4.085629	0.04	31.8	2014-09-29	15:17:35
1117	50.316063	-4.085624	0.21	46.4	2014-09-29	15:17:37
1118	50.316063	-4.085624	0.06	48.3	2014-09-29	15:17:38
1119	50.316063	-4.085623	0.02	128.1	2014-09-29	15:17:40
1120	50.316063	-4.085623	0.03	11.5	2014-09-29	15:17:41
1121	50.316063	-4.085624	0.03	212.6	2014-09-29	15:17:42
1122	50.316063	-4.085623	0.02	126.4	2014-09-29	15:17:43
1123	50.316063	-4.085623	0.04	75.9	2014-09-29	15:17:44
1124	50.31606	-4.085621	0.37	154.3	2014-09-29	15:17:45
1125	50.316059	-4.08562	0.02	141	2014-09-29	15:17:47
1126	50.31606	-4.085617	0.14	66.3	2014-09-29	15:17:49
1127	50.31606	-4.085616	0.06	117.3	2014-09-29	15:17:50
1128	50.31606	-4.085615	0.09	102.8	2014-09-29	15:17:51
1129	50.316065	-4.085613	0.52	12	2014-09-29	15:17:52
1130	50.31607	-4.085612	0.59	6.3	2014-09-29	15:17:53
1131	50.316075	-4.085612	0.63	5.5	2014-09-29	15:17:54
1132	50.316077	-4.085606	0.44	64.6	2014-09-29	15:17:55
1133	50.316076	-4.085593	0.94	94	2014-09-29	15:17:56
1134	50.316078	-4.085578	1.09	82.6	2014-09-29	15:17:57
1135	50.316079	-4.085563	1.01	83.1	2014-09-29	15:17:58
1136	50.316084	-4.085556	0.82	43.2	2014-09-29	15:17:59
1137	50.31609	-4.085553	0.71	13.1	2014-09-29	15:18:00
1138	50.316097	-4.085552	0.76	9.9	2014-09-29	15:18:01
1139	50.316104	-4.085552	0.82	357.5	2014-09-29	15:18:02
1140	50.316114	-4.085552	1.06	358.7	2014-09-29	15:18:03
1141	50.316128	-4.085555	1.54	353.8	2014-09-29	15:18:04
1142	50.316151	-4.085556	2.58	357.8	2014-09-29	15:18:05
1143	50.316181	-4.085564	3.43	350.5	2014-09-29	15:18:06
1144	50.316215	-4.085575	3.86	348.9	2014-09-29	15:18:07
1145	50.316252	-4.085591	4.27	344.2	2014-09-29	15:18:08
1146	50.316286	-4.085617	4.22	334.4	2014-09-29	15:18:09
1147	50.316317	-4.085643	3.9	331.3	2014-09-29	15:18:10
1148	50.316344	-4.08567	3.56	327.4	2014-09-29	15:18:11
1149	50.31637	-4.085699	3.51	324.1	2014-09-29	15:18:12
1150	50.316396	-4.08573	3.68	322.8	2014-09-29	15:18:13
1151	50.316422	-4.085764	3.77	319.6	2014-09-29	15:18:14
1152	50.316445	-4.085799	3.51	316.3	2014-09-29	15:18:15
1153	50.316465	-4.085823	2.88	323.2	2014-09-29	15:18:16
1154	50.316474	-4.085837	1.39	312.8	2014-09-29	15:18:17
1155	50.316469	-4.085847	0.85	232.1	2014-09-29	15:18:18
1156	50.31646	-4.085851	1.11	195.9	2014-09-29	15:18:19
1157	50.31644	-4.085854	2.17	185.4	2014-09-29	15:18:20
1158	50.316419	-4.085861	2.37	193.4	2014-09-29	15:18:21
1159	50.316404	-4.085866	1.74	190.5	2014-09-29	15:18:22
1160	50.31639	-4.085871	1.58	192.8	2014-09-29	15:18:23
1161	50.316375	-4.085874	1.77	187.9	2014-09-29	15:18:24
1162	50.316361	-4.085874	1.51	179.3	2014-09-29	15:18:25
1163	50.316351	-4.085874	1.14	181.5	2014-09-29	15:18:26
1164	50.316339	-4.085873	1.29	175.5	2014-09-29	15:18:27
1165	50.316327	-4.08587	1.42	171.1	2014-09-29	15:18:28
1166	50.316314	-4.085864	1.46	162.2	2014-09-29	15:18:29
1167	50.316303	-4.085858	1.29	161.2	2014-09-29	15:18:30
1168	50.31629	-4.085853	1.46	167.7	2014-09-29	15:18:31
1169	50.316278	-4.085846	1.49	158.5	2014-09-29	15:18:32
1170	50.316263	-4.085839	1.73	164.6	2014-09-29	15:18:33
1171	50.31625	-4.085831	1.52	157.9	2014-09-29	15:18:34
1172	50.316242	-4.085823	1.08	147.7	2014-09-29	15:18:35
1173	50.316233	-4.085816	1.07	151.7	2014-09-29	15:18:36
1174	50.316223	-4.085808	1.27	155	2014-09-29	15:18:37
1175	50.316213	-4.085802	1.28	157.6	2014-09-29	15:18:38
1176	50.316205	-4.085793	1.04	145.2	2014-09-29	15:18:39
1177	50.316198	-4.085788	0.84	153	2014-09-29	15:18:40
1178	50.316189	-4.085783	1.07	163.2	2014-09-29	15:18:41
1179	50.316179	-4.085779	1.17	166.2	2014-09-29	15:18:42
1180	50.316169	-4.085774	1.13	160.3	2014-09-29	15:18:43
1181	50.31616	-4.085767	1.16	155.4	2014-09-29	15:18:44
1182	50.316153	-4.085761	0.83	147.1	2014-09-29	15:18:45
1183	50.316144	-4.085756	1.06	159.5	2014-09-29	15:18:46
1184	50.316134	-4.085748	1.29	155.2	2014-09-29	15:18:47
1185	50.316126	-4.085744	0.96	163	2014-09-29	15:18:48
1186	50.31612	-4.085742	0.62	168.3	2014-09-29	15:18:49
1187	50.316121	-4.085739	0.26	81.8	2014-09-29	15:18:50
1188	50.316122	-4.085736	0.23	61	2014-09-29	15:18:51
1189	50.316122	-4.085735	0.03	55.8	2014-09-29	15:18:53
1190	50.316122	-4.085734	0.04	82	2014-09-29	15:18:55
1191	50.316122	-4.085734	0.04	117.6	2014-09-29	15:18:56
1192	50.316122	-4.085734	0.01	90	2014-09-29	15:18:57
1193	50.316122	-4.085734	0.03	180	2014-09-29	15:18:58
1194	50.316118	-4.08573	0.25	146.8	2014-09-29	15:19:00
1195	50.316117	-4.085729	0.07	151.6	2014-09-29	15:19:01
1196	50.316117	-4.085729	0.03	168.5	2014-09-29	15:19:02
1197	50.316116	-4.085728	0.06	136.2	2014-09-29	15:19:04
1198	50.316115	-4.085727	0.14	137.1	2014-09-29	15:19:05
1199	50.316115	-4.085726	0.09	150.7	2014-09-29	15:19:06
1200	50.316114	-4.085725	0.05	110	2014-09-29	15:19:08
1201	50.316114	-4.085723	0.11	90	2014-09-29	15:19:09
1202	50.316114	-4.085722	0.07	113.9	2014-09-29	15:19:10
1203	50.316114	-4.08572	0.12	98.5	2014-09-29	15:19:11
1204	50.316113	-4.08571	0.73	99.5	2014-09-29	15:19:12
1205	50.316109	-4.085701	0.78	125.7	2014-09-29	15:19:13
1206	50.316104	-4.085702	0.51	184.7	2014-09-29	15:19:14
1207	50.316106	-4.085712	0.78	286.6	2014-09-29	15:19:15
1208	50.316112	-4.085724	1.04	310.5	2014-09-29	15:19:16
1209	50.316119	-4.085725	0.82	355	2014-09-29	15:19:17
1210	50.316129	-4.085721	1.09	11.3	2014-09-29	15:19:18
1211	50.316148	-4.085712	2.16	17.6	2014-09-29	15:19:19
1212	50.316177	-4.085699	3.35	16.1	2014-09-29	15:19:20
1213	50.316208	-4.08568	3.8	21.1	2014-09-29	15:19:21
1214	50.316235	-4.08565	3.59	35.6	2014-09-29	15:19:22
1215	50.316259	-4.085612	3.85	45.6	2014-09-29	15:19:23
1216	50.316282	-4.085569	3.98	49.7	2014-09-29	15:19:24
1217	50.316304	-4.085522	4.09	54.1	2014-09-29	15:19:25
1218	50.316324	-4.085477	3.94	54.5	2014-09-29	15:19:26
1219	50.316344	-4.085433	3.87	55.1	2014-09-29	15:19:27
1220	50.316361	-4.085389	3.69	58.1	2014-09-29	15:19:28
1221	50.316375	-4.085347	3.3	63.9	2014-09-29	15:19:29
1222	50.316382	-4.085308	2.88	74	2014-09-29	15:19:30
1223	50.316384	-4.085282	1.86	80.5	2014-09-29	15:19:31
1224	50.316385	-4.085273	0.69	87.6	2014-09-29	15:19:32
1225	50.316382	-4.085277	0.41	227.3	2014-09-29	15:19:33
1226	50.316379	-4.085279	0.42	206.3	2014-09-29	15:19:34
1227	50.316376	-4.085278	0.32	167	2014-09-29	15:19:35
1228	50.316372	-4.085282	0.26	207	2014-09-29	15:19:37
1229	50.316366	-4.085288	0.84	214.3	2014-09-29	15:19:38
1230	50.316357	-4.085295	1.12	205.1	2014-09-29	15:19:39
1231	50.31635	-4.0853	0.84	205.7	2014-09-29	15:19:40
1232	50.316342	-4.085311	1.12	222.1	2014-09-29	15:19:41
1233	50.316332	-4.085332	1.9	231.4	2014-09-29	15:19:42
1234	50.316321	-4.085351	1.86	228.4	2014-09-29	15:19:43
1235	50.31631	-4.085369	1.78	226.1	2014-09-29	15:19:44
1236	50.316303	-4.085385	1.34	238.1	2014-09-29	15:19:45
1237	50.316298	-4.085401	1.21	244.4	2014-09-29	15:19:46
1238	50.31629	-4.085417	1.46	232.2	2014-09-29	15:19:47
1239	50.316284	-4.085433	1.39	236.5	2014-09-29	15:19:48
1240	50.316281	-4.08545	1.27	255.9	2014-09-29	15:19:49
1241	50.31628	-4.08547	1.41	266.6	2014-09-29	15:19:50
1242	50.316278	-4.08549	1.44	262.2	2014-09-29	15:19:51
1243	50.316282	-4.085503	1	297.2	2014-09-29	15:19:52
1244	50.316287	-4.08551	0.73	317.1	2014-09-29	15:19:53
1245	50.316286	-4.085518	0.57	261.5	2014-09-29	15:19:54
1246	50.316284	-4.085528	0.77	247.8	2014-09-29	15:19:55
1247	50.316278	-4.085538	0.97	228.2	2014-09-29	15:19:56
1248	50.316269	-4.085548	1.25	215.8	2014-09-29	15:19:57
1249	50.31626	-4.085559	1.22	218.7	2014-09-29	15:19:58
1250	50.316249	-4.085566	1.37	202.4	2014-09-29	15:19:59
1251	50.316236	-4.085573	1.47	198.4	2014-09-29	15:20:00
1252	50.316226	-4.085581	1.3	206.1	2014-09-29	15:20:01
1253	50.316218	-4.085589	1.01	215.1	2014-09-29	15:20:02
1254	50.316212	-4.085596	0.85	213.9	2014-09-29	15:20:03
1255	50.316206	-4.085602	0.84	212.9	2014-09-29	15:20:04
1256	50.316197	-4.085608	1	203.3	2014-09-29	15:20:05
1257	50.316188	-4.085612	1.06	196.6	2014-09-29	15:20:06
1258	50.31618	-4.085617	1.03	201.8	2014-09-29	15:20:07
1259	50.316172	-4.08562	0.83	193.3	2014-09-29	15:20:08
1260	50.316166	-4.085624	0.79	201.5	2014-09-29	15:20:09
1261	50.316161	-4.085627	0.57	204.6	2014-09-29	15:20:10
1262	50.316156	-4.085632	0.64	209.8	2014-09-29	15:20:11
1263	50.316151	-4.085635	0.67	199.6	2014-09-29	15:20:12
1264	50.316147	-4.085636	0.43	192	2014-09-29	15:20:13
1265	50.316145	-4.085636	0.14	167.9	2014-09-29	15:20:14
1266	50.316142	-4.085637	0.34	193	2014-09-29	15:20:15
1267	50.316139	-4.085641	0.51	212	2014-09-29	15:20:16
1268	50.316134	-4.085645	0.57	209.5	2014-09-29	15:20:17
1269	50.31613	-4.085651	0.68	223.6	2014-09-29	15:20:18
1270	50.316128	-4.085659	0.54	252.9	2014-09-29	15:20:19
1271	50.316127	-4.085664	0.46	244.5	2014-09-29	15:20:20
1272	50.316123	-4.085672	0.69	229.8	2014-09-29	15:20:21
1273	50.316118	-4.08568	0.82	227.5	2014-09-29	15:20:22
1274	50.316112	-4.085688	0.88	220.4	2014-09-29	15:20:23
1275	50.316106	-4.085697	0.87	226.6	2014-09-29	15:20:24
1276	50.316102	-4.085701	0.27	206.6	2014-09-29	15:20:26
1277	50.316102	-4.0857	0.04	171.5	2014-09-29	15:20:27
1278	50.316101	-4.085701	0.1	209.7	2014-09-29	15:20:28
1279	50.316101	-4.085701	0.05	56.4	2014-09-29	15:20:29
1280	50.316101	-4.0857	0.07	65	2014-09-29	15:20:30
1281	50.316101	-4.0857	0.05	187.8	2014-09-29	15:20:31
1282	50.316101	-4.0857	0.02	146.4	2014-09-29	15:20:33
1283	50.316101	-4.085699	0.06	90	2014-09-29	15:20:34
1284	50.316101	-4.085698	0.04	102	2014-09-29	15:20:35
1285	50.316101	-4.085698	0.04	78	2014-09-29	15:20:36
1286	50.316101	-4.085697	0.07	65	2014-09-29	15:20:37
1287	50.316101	-4.085696	0.04	116.6	2014-09-29	15:20:38
1288	50.316101	-4.085696	0.02	34.2	2014-09-29	15:20:39
1289	50.316103	-4.085693	0.33	34.2	2014-09-29	15:20:40
1290	50.316103	-4.085692	0.05	94.7	2014-09-29	15:20:42
1291	50.316103	-4.085691	0.05	90	2014-09-29	15:20:43
1292	50.316103	-4.085691	0.05	159.2	2014-09-29	15:20:44
1293	50.316102	-4.08569	0.08	128.1	2014-09-29	15:20:45
1294	50.316102	-4.08569	0.08	154.5	2014-09-29	15:20:46
1295	50.316102	-4.085689	0.02	116.6	2014-09-29	15:20:47
1296	50.316101	-4.085689	0.06	180	2014-09-29	15:20:48
1297	50.316101	-4.085689	0.03	112.5	2014-09-29	15:20:49
1298	50.316101	-4.085687	0.11	94.7	2014-09-29	15:20:50
1299	50.316101	-4.085686	0.07	75.1	2014-09-29	15:20:51
1300	50.316102	-4.085683	0.15	63.1	2014-09-29	15:20:53
1301	50.316103	-4.085681	0.1	73.7	2014-09-29	15:20:54
1302	50.316103	-4.08568	0.07	66.1	2014-09-29	15:20:55
1303	50.316103	-4.08568	0.04	122.4	2014-09-29	15:20:56
1304	50.316103	-4.085679	0.05	96	2014-09-29	15:20:58
1305	50.316103	-4.085678	0.05	90	2014-09-29	15:20:59
1306	50.316103	-4.085677	0.08	82.6	2014-09-29	15:21:00
1307	50.316098	-4.085672	0.58	145	2014-09-29	15:21:01
1308	50.316094	-4.085664	0.73	128.6	2014-09-29	15:21:02
1309	50.316088	-4.085657	0.83	143.2	2014-09-29	15:21:03
1310	50.316082	-4.08565	0.88	146.1	2014-09-29	15:21:04
1311	50.316055	-4.085654	0.37	185	2014-09-29	15:21:12
1312	50.316061	-4.085657	0.64	338.8	2014-09-29	15:21:13
1313	50.31607	-4.085657	1.03	359	2014-09-29	15:21:14
1314	50.316081	-4.085662	0.64	345.2	2014-09-29	15:21:16
1315	50.316081	-4.085662	0.05	326.8	2014-09-29	15:21:17
1316	50.316081	-4.085662	0	0	2014-09-29	15:21:18
1317	50.316082	-4.085662	0.07	28.4	2014-09-29	15:21:19
1318	50.316093	-4.08566	1.24	5.2	2014-09-29	15:21:20
1319	50.316101	-4.085659	0.9	5.7	2014-09-29	15:21:21
1320	50.316107	-4.08566	0.62	355.1	2014-09-29	15:21:22
1321	50.31611	-4.08566	0.42	1.5	2014-09-29	15:21:23
1322	50.316101	-4.085666	0.55	204.7	2014-09-29	15:21:25
1323	50.316102	-4.085666	0.1	356.8	2014-09-29	15:21:26
1324	50.316107	-4.085657	0.42	49.9	2014-09-29	15:21:28
1325	50.31611	-4.085655	0.34	20.5	2014-09-29	15:21:29
1326	50.316111	-4.085658	0.21	309	2014-09-29	15:21:30
1327	50.316123	-4.085665	1.4	337.8	2014-09-29	15:21:31
1328	50.316136	-4.085664	1.48	2.8	2014-09-29	15:21:32
1329	50.316152	-4.085662	1.77	5.4	2014-09-29	15:21:33
1330	50.316171	-4.085659	2.18	6	2014-09-29	15:21:34
1331	50.316195	-4.085655	2.67	5.4	2014-09-29	15:21:35
1332	50.316221	-4.085653	2.88	2.6	2014-09-29	15:21:36
1333	50.316247	-4.085649	2.88	5.7	2014-09-29	15:21:37
1334	50.316271	-4.085643	2.73	8.9	2014-09-29	15:21:38
1335	50.316287	-4.085632	1.92	23.8	2014-09-29	15:21:39
1336	50.316296	-4.085617	1.53	45.3	2014-09-29	15:21:40
1337	50.316298	-4.085611	0.48	62.3	2014-09-29	15:21:41
1338	50.316298	-4.085612	0.06	211.9	2014-09-29	15:21:42
1339	50.316294	-4.085617	0.58	226.5	2014-09-29	15:21:43
1340	50.31629	-4.085624	0.72	221.4	2014-09-29	15:21:44
1341	50.316282	-4.085627	0.89	194.8	2014-09-29	15:21:45
1342	50.316273	-4.085634	1.11	204.7	2014-09-29	15:21:46
1343	50.316267	-4.085641	0.77	218.2	2014-09-29	15:21:47
1344	50.316261	-4.085644	0.71	197.7	2014-09-29	15:21:48
1345	50.316254	-4.085649	0.85	205.1	2014-09-29	15:21:49
1346	50.316251	-4.085654	0.51	228.6	2014-09-29	15:21:50
1347	50.316241	-4.085665	1.34	214.5	2014-09-29	15:21:51
1348	50.316228	-4.085676	1.67	208.4	2014-09-29	15:21:52
1349	50.316218	-4.085686	1.36	210.4	2014-09-29	15:21:53
1350	50.316212	-4.085698	1.07	234.1	2014-09-29	15:21:54
1351	50.316205	-4.085713	1.34	231.6	2014-09-29	15:21:55
1352	50.316196	-4.085727	1.38	227.5	2014-09-29	15:21:56
1353	50.316187	-4.085738	1.28	220	2014-09-29	15:21:57
1354	50.316181	-4.085746	0.87	215.9	2014-09-29	15:21:58
1355	50.316178	-4.085747	0.34	192.9	2014-09-29	15:21:59
1356	50.316179	-4.085746	0.09	28.9	2014-09-29	15:22:00
1357	50.316178	-4.085748	0.18	230.9	2014-09-29	15:22:01
1358	50.316183	-4.085748	0.54	1.3	2014-09-29	15:22:02
1359	50.316195	-4.08574	1.48	21.2	2014-09-29	15:22:03
1360	50.316216	-4.085728	2.45	21.1	2014-09-29	15:22:04
1361	50.316241	-4.085711	3.08	23.6	2014-09-29	15:22:05
1362	50.316269	-4.085683	3.65	32	2014-09-29	15:22:06
1363	50.316294	-4.08565	3.67	39.9	2014-09-29	15:22:07
1364	50.316315	-4.085612	3.62	48.7	2014-09-29	15:22:08
1365	50.316337	-4.085572	3.69	50.2	2014-09-29	15:22:09
1366	50.316357	-4.085526	4.01	54.9	2014-09-29	15:22:10
1367	50.316377	-4.085476	4.14	58	2014-09-29	15:22:11
1368	50.316394	-4.085429	3.88	60.9	2014-09-29	15:22:12
1369	50.316409	-4.085387	3.42	60.5	2014-09-29	15:22:13
1370	50.316422	-4.085352	2.83	60	2014-09-29	15:22:14
1371	50.316433	-4.085322	2.47	60.7	2014-09-29	15:22:15
1372	50.316444	-4.085302	1.85	49.3	2014-09-29	15:22:16
1373	50.316449	-4.085302	0.31	2.7	2014-09-29	15:22:18
1374	50.31644	-4.085311	1.2	213.5	2014-09-29	15:22:19
1375	50.316436	-4.085322	0.92	236.3	2014-09-29	15:22:20
1376	50.316433	-4.085331	0.72	242.3	2014-09-29	15:22:21
1377	50.316426	-4.085336	0.86	203.8	2014-09-29	15:22:22
1378	50.316417	-4.085339	0.99	193.9	2014-09-29	15:22:23
1379	50.31641	-4.085342	0.84	194.8	2014-09-29	15:22:24
1380	50.316403	-4.085344	0.69	189.4	2014-09-29	15:22:25
1381	50.316397	-4.085348	0.78	203	2014-09-29	15:22:26
1382	50.31639	-4.085354	0.92	206.3	2014-09-29	15:22:27
1383	50.31638	-4.085361	1.15	204.5	2014-09-29	15:22:28
1384	50.316373	-4.085369	0.98	217.6	2014-09-29	15:22:29
1385	50.316369	-4.085376	0.72	222.2	2014-09-29	15:22:30
1386	50.316361	-4.085393	1.46	234.9	2014-09-29	15:22:31
1387	50.316352	-4.08541	1.6	231.4	2014-09-29	15:22:32
1388	50.316343	-4.08542	1.24	213.3	2014-09-29	15:22:33
1389	50.316333	-4.08543	1.32	214.3	2014-09-29	15:22:34
1390	50.316322	-4.085442	1.46	216.1	2014-09-29	15:22:35
1391	50.31631	-4.085454	1.55	211.5	2014-09-29	15:22:36
1392	50.316301	-4.085463	1.24	214.2	2014-09-29	15:22:37
1393	50.316292	-4.085474	1.3	215	2014-09-29	15:22:38
1394	50.316284	-4.085485	1.15	220.8	2014-09-29	15:22:39
1395	50.316278	-4.085494	0.92	223.9	2014-09-29	15:22:40
1396	50.316272	-4.085503	0.97	223.6	2014-09-29	15:22:41
1397	50.316263	-4.085515	1.29	222.4	2014-09-29	15:22:42
1398	50.316256	-4.085526	1.14	222.5	2014-09-29	15:22:43
1399	50.316247	-4.085538	1.24	223.8	2014-09-29	15:22:44
1400	50.316238	-4.085548	1.23	214.4	2014-09-29	15:22:45
1401	50.316228	-4.085559	1.42	214.6	2014-09-29	15:22:46
1402	50.31622	-4.085569	1.11	219.3	2014-09-29	15:22:47
1403	50.316214	-4.085578	0.96	222.2	2014-09-29	15:22:48
1404	50.316207	-4.085586	0.97	216.7	2014-09-29	15:22:49
1405	50.316201	-4.085593	0.84	213.3	2014-09-29	15:22:50
1406	50.316194	-4.085595	0.77	192	2014-09-29	15:22:51
1407	50.316186	-4.085601	0.96	208.6	2014-09-29	15:22:52
1408	50.316179	-4.085609	0.94	212.6	2014-09-29	15:22:53
1409	50.316171	-4.085617	1.13	213.6	2014-09-29	15:22:54
1410	50.316163	-4.085626	1.06	216.9	2014-09-29	15:22:55
1411	50.316158	-4.085636	0.93	229.5	2014-09-29	15:22:56
1412	50.316151	-4.085644	0.94	217.7	2014-09-29	15:22:57
1413	50.316144	-4.085654	1.04	220.1	2014-09-29	15:22:58
1414	50.316138	-4.085662	0.92	221.1	2014-09-29	15:22:59
1415	50.316131	-4.085671	0.96	222.2	2014-09-29	15:23:00
1416	50.316124	-4.085681	1.05	219.7	2014-09-29	15:23:01
1417	50.316114	-4.08569	1.32	209.9	2014-09-29	15:23:02
1418	50.316106	-4.085697	0.99	210	2014-09-29	15:23:03
1419	50.316101	-4.0857	0.6	202	2014-09-29	15:23:04
1420	50.316097	-4.085705	0.51	222.8	2014-09-29	15:23:05
1421	50.316097	-4.085705	0.05	170.2	2014-09-29	15:23:07
1422	50.316096	-4.085705	0.07	208.4	2014-09-29	15:23:08
1423	50.316097	-4.085695	0.71	78.6	2014-09-29	15:23:09
1424	50.316098	-4.085679	1.14	85.4	2014-09-29	15:23:10
1425	50.3161	-4.085661	1.31	81	2014-09-29	15:23:11
1426	50.316103	-4.085643	1.36	77	2014-09-29	15:23:12
1427	50.316107	-4.08567	2	284.9	2014-09-29	15:23:13
1428	50.316111	-4.085696	1.89	281.1	2014-09-29	15:23:14
1429	50.316117	-4.085717	1.65	294.4	2014-09-29	15:23:15
1430	50.316121	-4.085734	1.3	293.7	2014-09-29	15:23:16
1431	50.316128	-4.085748	1.25	307.2	2014-09-29	15:23:17
1432	50.316134	-4.085757	0.95	316.8	2014-09-29	15:23:18
1433	50.316143	-4.085763	1.11	336.3	2014-09-29	15:23:19
1434	50.316161	-4.085766	2	353.7	2014-09-29	15:23:20
1435	50.316192	-4.085764	3.4	2.1	2014-09-29	15:23:21
1436	50.316228	-4.085777	4.16	348	2014-09-29	15:23:22
1437	50.316264	-4.085806	4.51	332.2	2014-09-29	15:23:23
1438	50.316301	-4.085837	4.61	331.6	2014-09-29	15:23:24
1439	50.316335	-4.085865	4.31	332.4	2014-09-29	15:23:25
1440	50.31636	-4.085891	3.39	326.5	2014-09-29	15:23:26
1441	50.316376	-4.085909	2.12	323.5	2014-09-29	15:23:27
1442	50.316382	-4.085918	0.94	319.8	2014-09-29	15:23:28
1443	50.316384	-4.085922	0.38	303.1	2014-09-29	15:23:29
1444	50.316381	-4.085925	0.43	208.4	2014-09-29	15:23:30
1445	50.316381	-4.085926	0.07	293.9	2014-09-29	15:23:31
1446	50.316382	-4.085927	0.12	322.2	2014-09-29	15:23:32
1447	50.316365	-4.08592	1.95	164.6	2014-09-29	15:23:33
1448	50.316344	-4.085913	2.32	168.9	2014-09-29	15:23:34
1449	50.316332	-4.085907	1.39	161.7	2014-09-29	15:23:35
1450	50.316322	-4.085902	1.19	161.3	2014-09-29	15:23:36
1451	50.316311	-4.0859	1.31	173.5	2014-09-29	15:23:37
1452	50.3163	-4.085895	1.17	164.7	2014-09-29	15:23:38
1453	50.316292	-4.085892	1.01	164.5	2014-09-29	15:23:39
1454	50.316284	-4.085887	0.92	156.8	2014-09-29	15:23:40
1455	50.316276	-4.085883	0.96	165.2	2014-09-29	15:23:41
1456	50.316268	-4.085879	0.94	163.8	2014-09-29	15:23:42
1457	50.31626	-4.085876	0.82	164.1	2014-09-29	15:23:43
1458	50.316254	-4.085873	0.8	161.6	2014-09-29	15:23:44
1459	50.316247	-4.08587	0.8	167.6	2014-09-29	15:23:45
1460	50.316239	-4.085866	0.86	160.6	2014-09-29	15:23:46
1461	50.316231	-4.085863	1.01	166	2014-09-29	15:23:47
1462	50.316221	-4.085859	1.11	167.3	2014-09-29	15:23:48
1463	50.316212	-4.085857	0.97	170.8	2014-09-29	15:23:49
1464	50.316204	-4.085854	0.9	166.2	2014-09-29	15:23:50
1465	50.316197	-4.08585	0.86	162.3	2014-09-29	15:23:51
1466	50.316188	-4.085846	0.99	163.3	2014-09-29	15:23:52
1467	50.316181	-4.085842	0.92	161.4	2014-09-29	15:23:53
1468	50.316171	-4.085838	1.12	163.6	2014-09-29	15:23:54
1469	50.316163	-4.085833	0.98	160.2	2014-09-29	15:23:55
1470	50.316155	-4.085828	0.94	155.7	2014-09-29	15:23:56
1471	50.316147	-4.085822	0.97	156.4	2014-09-29	15:23:57
1472	50.31614	-4.085818	0.82	159.1	2014-09-29	15:23:58
1473	50.316133	-4.085812	0.89	152	2014-09-29	15:23:59
1474	50.316125	-4.085806	1.02	151.7	2014-09-29	15:24:00
1475	50.316115	-4.0858	1.17	160.3	2014-09-29	15:24:01
1476	50.316106	-4.085793	1.15	155.5	2014-09-29	15:24:02
1477	50.316096	-4.085786	1.17	154.1	2014-09-29	15:24:03
1478	50.316088	-4.085782	0.97	161.4	2014-09-29	15:24:04
1479	50.316082	-4.085777	0.75	154	2014-09-29	15:24:05
1480	50.316081	-4.085773	0.29	114.4	2014-09-29	15:24:06
1481	50.316082	-4.085772	0.1	34	2014-09-29	15:24:08
1482	50.316082	-4.085772	0.02	63.4	2014-09-29	15:24:09
1483	50.316082	-4.085771	0.02	63.4	2014-09-29	15:24:10
1484	50.316082	-4.085771	0.05	99.4	2014-09-29	15:24:11
1485	50.316082	-4.08577	0.04	102.2	2014-09-29	15:24:12
1486	50.316082	-4.085769	0.05	124.6	2014-09-29	15:24:13
1487	50.316081	-4.085768	0.14	145.2	2014-09-29	15:24:14
1488	50.31608	-4.085766	0.09	133.5	2014-09-29	15:24:16
1489	50.316079	-4.085765	0.16	147.7	2014-09-29	15:24:17
1490	50.316078	-4.085764	0.13	126.3	2014-09-29	15:24:18
1491	50.31608	-4.085759	0.21	55.4	2014-09-29	15:24:20
1492	50.31608	-4.085759	0.04	47	2014-09-29	15:24:21
1493	50.31608	-4.085758	0.05	79.4	2014-09-29	15:24:22
1494	50.31608	-4.085757	0.06	127.6	2014-09-29	15:24:23
1495	50.31608	-4.085757	0.01	147.4	2014-09-29	15:24:25
1496	50.31608	-4.085757	0.01	90	2014-09-29	15:24:26
1497	50.31608	-4.085757	0.02	116.6	2014-09-29	15:24:27
1498	50.31608	-4.085756	0.03	90	2014-09-29	15:24:28
1499	50.31608	-4.085756	0.02	63.4	2014-09-29	15:24:29
1500	50.316079	-4.085748	0.27	98.8	2014-09-29	15:24:31
1501	50.316079	-4.085748	0.03	110.8	2014-09-29	15:24:32
1502	50.316079	-4.085747	0.07	115.9	2014-09-29	15:24:33
1503	50.316075	-4.085742	0.52	137.4	2014-09-29	15:24:34
1504	50.316072	-4.085738	0.48	142.7	2014-09-29	15:24:35
1505	50.316071	-4.085737	0.13	124.8	2014-09-29	15:24:36
1506	50.316065	-4.085733	0.79	158.8	2014-09-29	15:24:37
1507	50.316057	-4.085728	0.87	159.1	2014-09-29	15:24:38
1508	50.316052	-4.085723	0.74	149.4	2014-09-29	15:24:39
1509	50.316049	-4.085717	0.55	124.3	2014-09-29	15:24:40
1510	50.316048	-4.085714	0.11	119	2014-09-29	15:24:42
1511	50.316046	-4.085711	0.15	139.6	2014-09-29	15:24:44
1512	50.316048	-4.085705	0.5	58.8	2014-09-29	15:24:45
1513	50.31605	-4.085701	0.17	66	2014-09-29	15:24:47
1514	50.31605	-4.085699	0.11	85.5	2014-09-29	15:24:48
1515	50.316049	-4.085698	0.15	132	2014-09-29	15:24:49
1516	50.316045	-4.085695	0.5	156.1	2014-09-29	15:24:50
1517	50.316044	-4.085693	0.08	135.6	2014-09-29	15:24:52
1518	50.316043	-4.085692	0.13	124.8	2014-09-29	15:24:53
1519	50.316043	-4.08569	0.1	112.9	2014-09-29	15:24:54
1520	50.316045	-4.085684	0.55	57.3	2014-09-29	15:24:55
1521	50.316047	-4.08568	0.18	58.8	2014-09-29	15:24:57
1522	50.316043	-4.085681	0.46	189.6	2014-09-29	15:24:58
1523	50.316039	-4.085682	0.46	191.2	2014-09-29	15:24:59
1524	50.316033	-4.085684	0.66	189.9	2014-09-29	15:25:00
1525	50.316025	-4.085688	0.96	197.4	2014-09-29	15:25:01
1526	50.316014	-4.085692	1.19	195.4	2014-09-29	15:25:02
1527	50.316005	-4.085694	1.05	187.5	2014-09-29	15:25:03
1528	50.315997	-4.085694	0.95	180	2014-09-29	15:25:04
1529	50.31599	-4.085692	0.73	172	2014-09-29	15:25:05
1530	50.315985	-4.085692	0.58	175.3	2014-09-29	15:25:06
1531	50.315981	-4.085689	0.44	156.7	2014-09-29	15:25:07
1532	50.315979	-4.08569	0.21	186.7	2014-09-29	15:25:08
1533	50.315978	-4.085689	0.15	173.2	2014-09-29	15:25:09
1534	50.315978	-4.085685	0.15	93.6	2014-09-29	15:25:11
1535	50.315978	-4.085685	0.01	180	2014-09-29	15:25:12
1536	50.315978	-4.085685	0.01	270	2014-09-29	15:25:13
1537	50.315978	-4.085686	0.05	245.7	2014-09-29	15:25:14
1538	50.315984	-4.085691	0.77	332.7	2014-09-29	15:25:15
1539	50.315993	-4.085694	1.08	347.6	2014-09-29	15:25:16
1540	50.316003	-4.085697	1.07	347.5	2014-09-29	15:25:17
1541	50.316017	-4.0857	1.56	353.2	2014-09-29	15:25:18
1542	50.316039	-4.085699	2.51	2	2014-09-29	15:25:19
1543	50.316072	-4.085695	3.64	3.8	2014-09-29	15:25:20
1544	50.316107	-4.08569	3.92	5.7	2014-09-29	15:25:21
1545	50.316143	-4.085688	4.03	2.5	2014-09-29	15:25:22
1546	50.316178	-4.085695	3.96	352.6	2014-09-29	15:25:23
1547	50.316211	-4.085707	3.72	345.9	2014-09-29	15:25:24
1548	50.316242	-4.085722	3.66	343.3	2014-09-29	15:25:25
1549	50.316276	-4.085738	3.96	343.6	2014-09-29	15:25:26
1550	50.316312	-4.085757	4.19	341.8	2014-09-29	15:25:27
1551	50.316348	-4.085783	4.38	335	2014-09-29	15:25:28
1552	50.316383	-4.085812	4.49	332.1	2014-09-29	15:25:29
1553	50.316414	-4.085839	3.89	330.8	2014-09-29	15:25:30
1554	50.316441	-4.085862	3.5	331.4	2014-09-29	15:25:31
1555	50.316465	-4.085886	3.1	326.8	2014-09-29	15:25:32
1556	50.316482	-4.085909	2.53	321.1	2014-09-29	15:25:33
1557	50.316494	-4.08592	1.53	329.7	2014-09-29	15:25:34
1558	50.316498	-4.08592	0.23	356.3	2014-09-29	15:25:36
1559	50.316489	-4.085919	1.09	175.6	2014-09-29	15:25:37
1560	50.316472	-4.085914	1.93	169.6	2014-09-29	15:25:38
1561	50.316454	-4.085913	1.99	178	2014-09-29	15:25:39
1562	50.316441	-4.085917	1.45	191.9	2014-09-29	15:25:40
1563	50.31643	-4.085919	1.26	187.6	2014-09-29	15:25:41
1564	50.316422	-4.08592	0.84	182	2014-09-29	15:25:42
1565	50.316414	-4.08592	0.87	178.4	2014-09-29	15:25:43
1566	50.316407	-4.085921	0.84	186.9	2014-09-29	15:25:44
1567	50.316398	-4.085923	0.98	186.7	2014-09-29	15:25:45
1568	50.316389	-4.085924	0.97	184.2	2014-09-29	15:25:46
1569	50.316382	-4.085924	0.86	181.2	2014-09-29	15:25:47
1570	50.316376	-4.085925	0.66	188.4	2014-09-29	15:25:48
1571	50.316368	-4.085926	0.87	181.5	2014-09-29	15:25:49
1572	50.31636	-4.085925	0.89	176.1	2014-09-29	15:25:50
1573	50.316353	-4.085925	0.84	181.2	2014-09-29	15:25:51
1574	50.316345	-4.085924	0.87	174.1	2014-09-29	15:25:52
1575	50.316337	-4.085922	0.88	171.8	2014-09-29	15:25:53
1576	50.316328	-4.085918	1.02	163.7	2014-09-29	15:25:54
1577	50.31632	-4.085915	0.95	166.6	2014-09-29	15:25:55
1578	50.316315	-4.08591	0.67	153	2014-09-29	15:25:56
1579	50.316307	-4.085904	0.95	150.8	2014-09-29	15:25:57
1580	50.3163	-4.085896	0.98	145.4	2014-09-29	15:25:58
1581	50.316291	-4.08589	1.07	154.7	2014-09-29	15:25:59
1582	50.316282	-4.085884	1.12	158.5	2014-09-29	15:26:00
1583	50.316273	-4.085878	1.1	157.4	2014-09-29	15:26:01
1584	50.31626	-4.085872	1.42	162.2	2014-09-29	15:26:02
1585	50.316251	-4.085865	1.19	154.7	2014-09-29	15:26:03
1586	50.316244	-4.085858	0.9	146.5	2014-09-29	15:26:04
1587	50.316239	-4.085852	0.76	144.4	2014-09-29	15:26:05
1588	50.316235	-4.085846	0.56	137.2	2014-09-29	15:26:06
1589	50.31623	-4.085841	0.66	145.7	2014-09-29	15:26:07
1590	50.316223	-4.085836	0.84	156.7	2014-09-29	15:26:08
1591	50.316215	-4.08583	1	155.2	2014-09-29	15:26:09
1592	50.316208	-4.085825	0.9	153.8	2014-09-29	15:26:10
1593	50.3162	-4.08582	0.91	157.3	2014-09-29	15:26:11
1594	50.316191	-4.085815	1.08	159.8	2014-09-29	15:26:12
1595	50.316183	-4.085811	0.92	161.9	2014-09-29	15:26:13
1596	50.316175	-4.085806	0.97	162.5	2014-09-29	15:26:14
1597	50.316166	-4.085803	0.98	164.4	2014-09-29	15:26:15
1598	50.31616	-4.085799	0.8	160.9	2014-09-29	15:26:16
1599	50.316155	-4.085794	0.6	145.5	2014-09-29	15:26:17
1600	50.316152	-4.085792	0.33	156.4	2014-09-29	15:26:18
1601	50.316155	-4.085789	0.35	47.6	2014-09-29	15:26:19
1602	50.316157	-4.085786	0.18	40.7	2014-09-29	15:26:21
1603	50.316157	-4.085786	0.01	90	2014-09-29	15:26:22
1604	50.316157	-4.08579	0.29	260.7	2014-09-29	15:26:23
1605	50.31616	-4.0858	0.86	299	2014-09-29	15:26:24
1606	50.316167	-4.085807	0.86	323.1	2014-09-29	15:26:25
1607	50.316172	-4.085811	0.72	337.1	2014-09-29	15:26:26
1608	50.316181	-4.08581	1	4.8	2014-09-29	15:26:27
1609	50.316195	-4.085806	1.58	10.9	2014-09-29	15:26:28
1610	50.316215	-4.085799	2.24	13.2	2014-09-29	15:26:29
1611	50.316239	-4.08579	2.73	13.6	2014-09-29	15:26:30
1612	50.316264	-4.085776	2.96	19.3	2014-09-29	15:26:31
1613	50.316288	-4.085753	3.19	31	2014-09-29	15:26:32
1614	50.316313	-4.085719	3.63	42	2014-09-29	15:26:33
1615	50.316336	-4.085678	3.9	47.9	2014-09-29	15:26:34
1616	50.316358	-4.085633	3.99	53.2	2014-09-29	15:26:35
1617	50.316379	-4.085586	4.16	54.1	2014-09-29	15:26:36
1618	50.316401	-4.085539	4.12	54.1	2014-09-29	15:26:37
1619	50.316419	-4.085493	3.85	58.3	2014-09-29	15:26:38
1620	50.316432	-4.085453	3.18	63.9	2014-09-29	15:26:39
1621	50.316434	-4.085428	1.76	82.1	2014-09-29	15:26:40
1622	50.316434	-4.08542	0.58	93.7	2014-09-29	15:26:41
1623	50.316433	-4.085421	0.09	238.9	2014-09-29	15:26:42
1624	50.316421	-4.085417	1.39	166.9	2014-09-29	15:26:43
1625	50.316405	-4.085414	1.83	174.6	2014-09-29	15:26:44
1626	50.316394	-4.085417	1.22	190.1	2014-09-29	15:26:45
1627	50.316385	-4.085422	1.03	198.5	2014-09-29	15:26:46
1628	50.316376	-4.085427	1.08	199.4	2014-09-29	15:26:47
1629	50.316367	-4.085434	1.17	207.6	2014-09-29	15:26:48
1630	50.31636	-4.085442	0.99	215.2	2014-09-29	15:26:49
1631	50.316357	-4.085449	0.54	238.7	2014-09-29	15:26:50
1632	50.316354	-4.085456	0.61	233.3	2014-09-29	15:26:51
1633	50.316347	-4.085464	0.96	219.5	2014-09-29	15:26:52
1634	50.316339	-4.085474	1.12	219.5	2014-09-29	15:26:53
1635	50.316331	-4.085482	1.13	210	2014-09-29	15:26:54
1636	50.31632	-4.085492	1.38	211.5	2014-09-29	15:26:55
1637	50.316308	-4.085501	1.47	205.3	2014-09-29	15:26:56
1638	50.316296	-4.085511	1.49	206.4	2014-09-29	15:26:57
1639	50.31629	-4.085517	0.79	216.9	2014-09-29	15:26:58
1640	50.31629	-4.085517	0.02	180	2014-09-29	15:26:59
1641	50.316282	-4.085524	0.99	207.9	2014-09-29	15:27:00
1642	50.316274	-4.085531	1.11	208.4	2014-09-29	15:27:01
1643	50.316262	-4.085539	1.38	203.8	2014-09-29	15:27:02
1644	50.316251	-4.085545	1.35	199.4	2014-09-29	15:27:03
1645	50.31624	-4.085552	1.29	200	2014-09-29	15:27:04
1646	50.316231	-4.08556	1.15	209.6	2014-09-29	15:27:05
1647	50.316224	-4.085565	0.88	206	2014-09-29	15:27:06
1648	50.316215	-4.085571	1.06	203	2014-09-29	15:27:07
1649	50.316205	-4.08558	1.24	210	2014-09-29	15:27:08
1650	50.316196	-4.085587	1.21	205.7	2014-09-29	15:27:09
1651	50.316186	-4.085594	1.23	205.5	2014-09-29	15:27:10
1652	50.316178	-4.085601	0.93	210.7	2014-09-29	15:27:11
1653	50.316173	-4.085607	0.72	212.6	2014-09-29	15:27:12
1654	50.316167	-4.085612	0.82	210.5	2014-09-29	15:27:13
1655	50.31616	-4.085618	0.78	209.2	2014-09-29	15:27:14
1656	50.316155	-4.085623	0.68	209.2	2014-09-29	15:27:15
1657	50.316148	-4.085628	0.92	205.3	2014-09-29	15:27:16
1658	50.316141	-4.085632	0.75	203.7	2014-09-29	15:27:17
1659	50.316136	-4.085637	0.72	206.6	2014-09-29	15:27:18
1660	50.316132	-4.085638	0.23	189.8	2014-09-29	15:27:20
1661	50.316131	-4.085637	0.09	131	2014-09-29	15:27:21
1662	50.316131	-4.085636	0.1	125.7	2014-09-29	15:27:22
1663	50.316134	-4.085633	0.41	26.2	2014-09-29	15:27:23
1664	50.316137	-4.085631	0.36	25.4	2014-09-29	15:27:24
1665	50.316137	-4.085632	0.01	249.8	2014-09-29	15:27:26
1666	50.316136	-4.08563	0.1	117.6	2014-09-29	15:27:27
1667	50.316136	-4.08563	0.04	133	2014-09-29	15:27:28
1668	50.316136	-4.085629	0.04	147.4	2014-09-29	15:27:30
1669	50.316135	-4.085629	0.03	148.1	2014-09-29	15:27:32
1670	50.316135	-4.085629	0.03	128.1	2014-09-29	15:27:33
1671	50.316135	-4.085624	0.17	80.3	2014-09-29	15:27:35
1672	50.316135	-4.085624	0.02	90	2014-09-29	15:27:36
1673	50.316136	-4.085623	0.03	11.5	2014-09-29	15:27:37
1674	50.31614	-4.085617	0.69	41.8	2014-09-29	15:27:38
1675	50.316143	-4.085616	0.14	15.3	2014-09-29	15:27:40
1676	50.316141	-4.08562	0.16	246.2	2014-09-29	15:27:42
1677	50.316136	-4.085625	0.69	211.7	2014-09-29	15:27:43
1678	50.316131	-4.085631	0.7	215.5	2014-09-29	15:27:44
1679	50.316125	-4.085637	0.82	211.5	2014-09-29	15:27:45
1680	50.316119	-4.085644	0.8	220.8	2014-09-29	15:27:46
1681	50.316115	-4.085651	0.71	222.4	2014-09-29	15:27:47
1682	50.31611	-4.085657	0.7	215.8	2014-09-29	15:27:48
1683	50.316105	-4.085662	0.64	210.7	2014-09-29	15:27:49
1684	50.316099	-4.085667	0.73	209.8	2014-09-29	15:27:50
1685	50.316093	-4.085673	0.83	214	2014-09-29	15:27:51
1686	50.316084	-4.085679	1.08	204.3	2014-09-29	15:27:52
1687	50.316075	-4.085686	1.04	207	2014-09-29	15:27:53
1688	50.316071	-4.08569	0.58	212	2014-09-29	15:27:54
1689	50.316067	-4.085692	0.46	194.2	2014-09-29	15:27:55
1690	50.316061	-4.085695	0.67	198.2	2014-09-29	15:27:56
1691	50.316055	-4.085698	0.68	196.3	2014-09-29	15:27:57
1692	50.316052	-4.085699	0.35	193.6	2014-09-29	15:27:58
1693	50.316052	-4.085696	0.1	98.3	2014-09-29	15:28:00
1694	50.316051	-4.085696	0.09	168	2014-09-29	15:28:01
1695	50.31605	-4.085698	0.23	220	2014-09-29	15:28:02
1696	50.316049	-4.085698	0.07	171.9	2014-09-29	15:28:04
1697	50.316048	-4.085697	0.1	136.4	2014-09-29	15:28:05
1698	50.31605	-4.085694	0.28	43.9	2014-09-29	15:28:06
1699	50.316049	-4.085693	0.04	119.3	2014-09-29	15:28:08
1700	50.31605	-4.08569	0.19	75.8	2014-09-29	15:28:09
1701	50.31605	-4.085688	0.21	95.2	2014-09-29	15:28:10
1702	50.316049	-4.085686	0.14	114	2014-09-29	15:28:11
1703	50.316049	-4.085685	0.04	47	2014-09-29	15:28:12
1704	50.316049	-4.085685	0.04	90	2014-09-29	15:28:13
1705	50.316049	-4.085684	0.02	90	2014-09-29	15:28:14
1706	50.316049	-4.085683	0.09	108.4	2014-09-29	15:28:15
1707	50.316049	-4.085682	0.09	131	2014-09-29	15:28:16
1708	50.316048	-4.085682	0.07	133.8	2014-09-29	15:28:17
1709	50.316048	-4.085681	0.06	157.6	2014-09-29	15:28:18
1710	50.316046	-4.08568	0.09	150.5	2014-09-29	15:28:20
1711	50.316046	-4.08568	0.05	165.5	2014-09-29	15:28:21
1712	50.316045	-4.08568	0.06	174.2	2014-09-29	15:28:22
1713	50.316045	-4.08568	0.08	175.7	2014-09-29	15:28:23
1714	50.316041	-4.085682	0.47	197.8	2014-09-29	15:28:24
1715	50.316038	-4.085681	0.15	172.9	2014-09-29	15:28:26
1716	50.316038	-4.08568	0.08	111.4	2014-09-29	15:28:27
1717	50.316033	-4.085683	0.62	199.8	2014-09-29	15:28:28
1718	50.316029	-4.085686	0.42	207.1	2014-09-29	15:28:29
1719	50.316029	-4.085685	0.04	90	2014-09-29	15:28:31
1720	50.316031	-4.085684	0.09	16.8	2014-09-29	15:28:33
1721	50.316031	-4.085683	0.04	77.2	2014-09-29	15:28:35
1722	50.316031	-4.085682	0.06	117.3	2014-09-29	15:28:36
1723	50.31603	-4.085682	0.04	139.9	2014-09-29	15:28:37
1724	50.316029	-4.085682	0.1	184.9	2014-09-29	15:28:39
1725	50.316028	-4.085682	0.12	197.7	2014-09-29	15:28:40
1726	50.316028	-4.085682	0.03	59.2	2014-09-29	15:28:41
1727	50.316028	-4.085681	0.04	45.9	2014-09-29	15:28:42
1728	50.316027	-4.085682	0.08	201.5	2014-09-29	15:28:43
1729	50.316026	-4.085682	0.12	198	2014-09-29	15:28:44
1730	50.316025	-4.085682	0.07	177.2	2014-09-29	15:28:46
1731	50.316025	-4.085682	0.07	175.1	2014-09-29	15:28:47
1732	50.316024	-4.085682	0.07	159.8	2014-09-29	15:28:48
1733	50.316024	-4.085681	0.04	133	2014-09-29	15:28:49
1734	50.316024	-4.085681	0.05	65.3	2014-09-29	15:28:50
1735	50.316024	-4.08568	0.03	123.6	2014-09-29	15:28:52
1736	50.316023	-4.08568	0.05	123.6	2014-09-29	15:28:53
1737	50.316022	-4.085683	0.28	233.5	2014-09-29	15:28:54
1738	50.316022	-4.085683	0.02	129.7	2014-09-29	15:28:55
1739	50.316018	-4.085686	0.47	213.2	2014-09-29	15:28:56
1740	50.316018	-4.085687	0.09	212.6	2014-09-29	15:28:57
1741	50.316016	-4.085687	0.07	170.2	2014-09-29	15:28:59
1742	50.316016	-4.085686	0.05	152.8	2014-09-29	15:29:00
1743	50.316016	-4.085686	0.02	161.3	2014-09-29	15:29:01
1744	50.316016	-4.085686	0.03	156.5	2014-09-29	15:29:02
1745	50.316015	-4.085686	0.01	150.4	2014-09-29	15:29:03
1746	50.316015	-4.085686	0.01	90	2014-09-29	15:29:04
1747	50.316015	-4.085686	0	0	2014-09-29	15:29:05
1748	50.316015	-4.085686	0	0	2014-09-29	15:29:06
1749	50.316015	-4.085686	0	0	2014-09-29	15:29:07
1750	50.316015	-4.085686	0.01	90	2014-09-29	15:29:08
1751	50.316022	-4.085692	0.83	326.4	2014-09-29	15:29:09
1752	50.316031	-4.085699	1.18	336.5	2014-09-29	15:29:10
1753	50.316047	-4.085704	1.74	347.4	2014-09-29	15:29:11
1754	50.316069	-4.085708	2.52	353.2	2014-09-29	15:29:12
1755	50.3161	-4.08571	3.4	358.1	2014-09-29	15:29:13
1756	50.316132	-4.085706	3.64	5.1	2014-09-29	15:29:14
1757	50.316163	-4.085702	3.48	4.2	2014-09-29	15:29:15
1758	50.316195	-4.085704	3.52	357.1	2014-09-29	15:29:16
1759	50.316226	-4.085712	3.49	351.8	2014-09-29	15:29:17
1760	50.316258	-4.085723	3.67	346.9	2014-09-29	15:29:18
1761	50.316289	-4.085738	3.64	342.9	2014-09-29	15:29:19
1762	50.316317	-4.085759	3.45	334.9	2014-09-29	15:29:20
1763	50.316345	-4.085782	3.51	332.2	2014-09-29	15:29:21
1764	50.316377	-4.085803	3.79	337.1	2014-09-29	15:29:22
1765	50.316407	-4.085825	3.69	334.8	2014-09-29	15:29:23
1766	50.316435	-4.085849	3.54	331.2	2014-09-29	15:29:24
1767	50.316459	-4.085874	3.3	326.9	2014-09-29	15:29:25
1768	50.316482	-4.085898	3	325.9	2014-09-29	15:29:26
1769	50.3165	-4.085915	2.34	328.6	2014-09-29	15:29:27
1770	50.316511	-4.085929	1.65	321.7	2014-09-29	15:29:28
1771	50.316512	-4.085938	0.66	279.8	2014-09-29	15:29:29
1772	50.316508	-4.085943	0.55	212.1	2014-09-29	15:29:30
1773	50.316502	-4.085945	0.67	197.7	2014-09-29	15:29:31
1774	50.316497	-4.085951	0.75	210.2	2014-09-29	15:29:32
1775	50.31649	-4.085954	0.79	197.5	2014-09-29	15:29:33
1776	50.316481	-4.085952	1.03	171	2014-09-29	15:29:34
1777	50.316472	-4.085948	0.99	163.3	2014-09-29	15:29:35
1778	50.316464	-4.085949	0.95	185.8	2014-09-29	15:29:36
1779	50.316456	-4.085951	0.85	188.9	2014-09-29	15:29:37
1780	50.31645	-4.085953	0.74	190.7	2014-09-29	15:29:38
1781	50.316444	-4.085955	0.63	194.8	2014-09-29	15:29:39
1782	50.316438	-4.085953	0.68	170	2014-09-29	15:29:40
1783	50.316434	-4.085951	0.48	157.2	2014-09-29	15:29:41
1784	50.316426	-4.085951	0.88	180	2014-09-29	15:29:42
1785	50.316421	-4.085952	0.64	190.1	2014-09-29	15:29:43
1786	50.316421	-4.085954	0.06	270	2014-09-29	15:29:45
1787	50.316416	-4.085951	0.58	153.3	2014-09-29	15:29:46
1788	50.31641	-4.085944	0.82	145	2014-09-29	15:29:47
1789	50.316399	-4.08594	1.26	166.6	2014-09-29	15:29:48
1790	50.316386	-4.085935	1.48	167.2	2014-09-29	15:29:49
1791	50.316377	-4.08593	1.08	159.6	2014-09-29	15:29:50
1792	50.316367	-4.085926	1.17	165.8	2014-09-29	15:29:51
1793	50.316356	-4.085922	1.22	167.6	2014-09-29	15:29:52
1794	50.316347	-4.085916	1.1	157.7	2014-09-29	15:29:53
1795	50.316335	-4.085913	1.29	170.1	2014-09-29	15:29:54
1796	50.316323	-4.08591	1.4	172	2014-09-29	15:29:55
1797	50.316311	-4.085905	1.36	164.8	2014-09-29	15:29:56
1798	50.316301	-4.0859	1.15	161	2014-09-29	15:29:57
1799	50.316293	-4.085895	0.98	156.6	2014-09-29	15:29:58
1800	50.316287	-4.085888	0.83	146.4	2014-09-29	15:29:59
1801	50.316282	-4.085881	0.78	138.6	2014-09-29	15:30:00
1802	50.316274	-4.085875	0.94	153	2014-09-29	15:30:01
1803	50.316265	-4.08587	1.11	161.3	2014-09-29	15:30:02
1804	50.316255	-4.085865	1.13	161.3	2014-09-29	15:30:03
1805	50.316245	-4.085859	1.16	157.6	2014-09-29	15:30:04
1806	50.316236	-4.085852	1.17	155.3	2014-09-29	15:30:05
1807	50.316229	-4.085844	0.91	144.6	2014-09-29	15:30:06
1808	50.316224	-4.085838	0.71	140.5	2014-09-29	15:30:07
1809	50.316217	-4.085833	0.91	155.4	2014-09-29	15:30:08
1810	50.31621	-4.085825	0.93	146.5	2014-09-29	15:30:09
1811	50.316202	-4.085817	1.04	142.8	2014-09-29	15:30:10
1812	50.316195	-4.085807	1.04	139.4	2014-09-29	15:30:11
1813	50.31619	-4.085799	0.82	137.9	2014-09-29	15:30:12
1814	50.316185	-4.085792	0.76	136.4	2014-09-29	15:30:13
1815	50.316185	-4.085789	0.2	92.5	2014-09-29	15:30:14
1816	50.316185	-4.085789	0.01	270	2014-09-29	15:30:16
1817	50.316185	-4.085789	0	0	2014-09-29	15:30:18
1818	50.316186	-4.085788	0.03	31	2014-09-29	15:30:23
1819	50.316186	-4.085788	0.01	90	2014-09-29	15:30:25
1820	50.316181	-4.085784	0.67	157.4	2014-09-29	15:30:26
1821	50.316174	-4.085784	0.72	180	2014-09-29	15:30:27
1822	50.316167	-4.085782	0.42	171.9	2014-09-29	15:30:29
1823	50.316165	-4.085781	0.19	146	2014-09-29	15:30:30
1824	50.316164	-4.085779	0.14	136.9	2014-09-29	15:30:31
1825	50.316163	-4.085779	0.16	171.6	2014-09-29	15:30:32
1826	50.316161	-4.085779	0.22	183.1	2014-09-29	15:30:33
1827	50.316157	-4.08578	0.21	188.2	2014-09-29	15:30:35
1828	50.316155	-4.08578	0.1	180	2014-09-29	15:30:37
1829	50.316154	-4.08578	0.13	188.1	2014-09-29	15:30:38
1830	50.316153	-4.08578	0.09	176.3	2014-09-29	15:30:40
1831	50.316153	-4.08578	0.01	290.8	2014-09-29	15:30:42
1832	50.316152	-4.085781	0.04	227	2014-09-29	15:30:43
1833	50.316151	-4.085782	0.07	197.8	2014-09-29	15:30:45
1834	50.31615	-4.085781	0.11	177.1	2014-09-29	15:30:46
1835	50.31615	-4.085782	0.03	289	2014-09-29	15:30:47
1836	50.316148	-4.085779	0.33	147.5	2014-09-29	15:30:48
1837	50.316148	-4.085779	0.03	147.4	2014-09-29	15:30:49
1838	50.316147	-4.085779	0.06	195	2014-09-29	15:30:51
1839	50.316146	-4.085779	0.03	136.8	2014-09-29	15:30:52
1840	50.316146	-4.085778	0.06	104.5	2014-09-29	15:30:54
1841	50.316148	-4.085774	0.33	50.2	2014-09-29	15:30:55
1842	50.316148	-4.085774	0.02	102.2	2014-09-29	15:30:57
1843	50.316148	-4.085773	0.02	90	2014-09-29	15:30:58
1844	50.316143	-4.085772	0.51	169.3	2014-09-29	15:30:59
1845	50.316138	-4.085769	0.59	161.7	2014-09-29	15:31:00
1846	50.316137	-4.085771	0.09	214.1	2014-09-29	15:31:02
1847	50.316137	-4.085769	0.07	112.1	2014-09-29	15:31:04
1848	50.316136	-4.085768	0.09	123.1	2014-09-29	15:31:05
1849	50.316134	-4.085765	0.33	150.1	2014-09-29	15:31:06
1850	50.316133	-4.085765	0.07	115	2014-09-29	15:31:07
1851	50.316133	-4.085764	0.04	161.8	2014-09-29	15:31:08
1852	50.316133	-4.085765	0.05	279.5	2014-09-29	15:31:09
1853	50.316129	-4.085766	0.42	188.1	2014-09-29	15:31:10
1854	50.316129	-4.085766	0.07	164.9	2014-09-29	15:31:11
1855	50.316121	-4.085765	0.86	177.6	2014-09-29	15:31:12
1856	50.316113	-4.085767	0.86	188	2014-09-29	15:31:13
1857	50.316106	-4.085766	0.41	177.5	2014-09-29	15:31:15
1858	50.316105	-4.085766	0.07	175.1	2014-09-29	15:31:16
1859	50.316101	-4.085765	0.25	166.2	2014-09-29	15:31:18
1860	50.316102	-4.085763	0.1	46.6	2014-09-29	15:31:20
1861	50.316102	-4.085762	0.05	136.2	2014-09-29	15:31:21
1862	50.316102	-4.08576	0.12	71.5	2014-09-29	15:31:22
1863	50.316101	-4.085759	0.16	125.6	2014-09-29	15:31:23
1864	50.3161	-4.085758	0.15	173.2	2014-09-29	15:31:24
1865	50.316099	-4.085758	0.08	183.9	2014-09-29	15:31:25
1866	50.316098	-4.085759	0.12	193.8	2014-09-29	15:31:26
1867	50.316095	-4.085759	0.42	185.7	2014-09-29	15:31:27
1868	50.316093	-4.085759	0.17	180	2014-09-29	15:31:28
1869	50.316089	-4.085759	0.5	175.2	2014-09-29	15:31:29
1870	50.316088	-4.085757	0.15	116.1	2014-09-29	15:31:30
1871	50.316087	-4.085756	0.11	150.3	2014-09-29	15:31:31
1872	50.316087	-4.085755	0.11	114.9	2014-09-29	15:31:32
1873	50.316086	-4.085754	0.06	117.3	2014-09-29	15:31:33
1874	50.316086	-4.085753	0.11	155.1	2014-09-29	15:31:34
1875	50.316085	-4.085753	0.05	114.3	2014-09-29	15:31:35
1876	50.316085	-4.085752	0.1	156.2	2014-09-29	15:31:36
1877	50.316084	-4.085751	0.08	135.9	2014-09-29	15:31:37
1878	50.316083	-4.085751	0.07	151.7	2014-09-29	15:31:39
1879	50.316083	-4.085751	0.04	180	2014-09-29	15:31:40
1880	50.316082	-4.085749	0.06	99	2014-09-29	15:31:42
1881	50.316081	-4.085747	0.15	137.8	2014-09-29	15:31:43
1882	50.316081	-4.085746	0.09	116	2014-09-29	15:31:44
1883	50.316081	-4.085746	0.08	128.1	2014-09-29	15:31:45
1884	50.31608	-4.085744	0.09	115.4	2014-09-29	15:31:46
1885	50.31608	-4.085743	0.08	121.7	2014-09-29	15:31:48
1886	50.316079	-4.085741	0.1	122.1	2014-09-29	15:31:49
1887	50.316079	-4.08574	0.11	104.5	2014-09-29	15:31:50
1888	50.316081	-4.085736	0.39	42.2	2014-09-29	15:31:51
1889	50.316081	-4.085735	0.1	90	2014-09-29	15:31:52
1890	50.316081	-4.085734	0.06	117.6	2014-09-29	15:31:53
1891	50.316081	-4.085733	0.11	122.4	2014-09-29	15:31:54
1892	50.316081	-4.085732	0.06	70.5	2014-09-29	15:31:55
1893	50.31608	-4.085731	0.09	121.1	2014-09-29	15:31:56
1894	50.316078	-4.08573	0.27	165.9	2014-09-29	15:31:57
1895	50.316078	-4.085729	0.09	96.4	2014-09-29	15:31:58
1896	50.316078	-4.085726	0.19	84.2	2014-09-29	15:31:59
1897	50.316077	-4.085723	0.1	113.9	2014-09-29	15:32:01
1898	50.316078	-4.085723	0.06	70.5	2014-09-29	15:32:02
1899	50.316078	-4.085721	0.13	68.6	2014-09-29	15:32:03
1900	50.316078	-4.085718	0.09	92.8	2014-09-29	15:32:05
1901	50.316078	-4.085717	0.09	96.4	2014-09-29	15:32:06
1902	50.316078	-4.085716	0.08	76.3	2014-09-29	15:32:07
1903	50.316077	-4.085714	0.1	115.8	2014-09-29	15:32:09
1904	50.316077	-4.085713	0.06	152.3	2014-09-29	15:32:10
1905	50.316074	-4.085714	0.33	184.1	2014-09-29	15:32:11
1906	50.316073	-4.085713	0.05	153.7	2014-09-29	15:32:13
1907	50.316073	-4.085712	0.05	128.6	2014-09-29	15:32:14
1908	50.316073	-4.085712	0.05	124	2014-09-29	15:32:15
1909	50.316072	-4.085711	0.1	95.3	2014-09-29	15:32:16
1910	50.31607	-4.085711	0.14	193.7	2014-09-29	15:32:18
1911	50.316069	-4.085712	0.09	222.3	2014-09-29	15:32:19
1912	50.316069	-4.085712	0.07	159.5	2014-09-29	15:32:20
1913	50.316069	-4.085711	0.06	90	2014-09-29	15:32:21
1914	50.316068	-4.085711	0.06	157.6	2014-09-29	15:32:22
1915	50.316068	-4.085711	0.06	161.6	2014-09-29	15:32:23
1916	50.316067	-4.085711	0.08	208.9	2014-09-29	15:32:24
1917	50.316065	-4.085712	0.11	189.4	2014-09-29	15:32:26
1918	50.316065	-4.085712	0.09	209.3	2014-09-29	15:32:27
1919	50.316061	-4.085713	0.45	190.7	2014-09-29	15:32:28
1920	50.316059	-4.085714	0.19	192.7	2014-09-29	15:32:29
1921	50.316055	-4.085713	0.41	175	2014-09-29	15:32:30
1922	50.316055	-4.085713	0.06	138.6	2014-09-29	15:32:31
1923	50.316055	-4.085713	0.03	147.4	2014-09-29	15:32:32
1924	50.316055	-4.085712	0.04	102	2014-09-29	15:32:33
1925	50.316054	-4.085711	0.06	138.1	2014-09-29	15:32:34
1926	50.316054	-4.085711	0.07	170.2	2014-09-29	15:32:35
1927	50.316053	-4.085712	0.08	212.1	2014-09-29	15:32:36
1928	50.316052	-4.085712	0.09	187.5	2014-09-29	15:32:37
1929	50.316051	-4.085712	0.11	196.1	2014-09-29	15:32:38
1930	50.316046	-4.085713	0.58	184.7	2014-09-29	15:32:39
1931	50.316041	-4.085713	0.53	181.9	2014-09-29	15:32:40
1932	50.316037	-4.085713	0.52	174.2	2014-09-29	15:32:41
1933	50.316035	-4.085711	0.17	139.1	2014-09-29	15:32:42
1934	50.316032	-4.085708	0.42	150.9	2014-09-29	15:32:43
1935	50.316031	-4.085706	0.12	132.5	2014-09-29	15:32:45
1936	50.31603	-4.085706	0.13	177.5	2014-09-29	15:32:46
1937	50.316029	-4.085705	0.1	147.4	2014-09-29	15:32:47
1938	50.316028	-4.085704	0.09	150.7	2014-09-29	15:32:48
1939	50.316028	-4.085704	0.08	144.1	2014-09-29	15:32:49
1940	50.316028	-4.085704	0.02	343.3	2014-09-29	15:32:50
1941	50.316028	-4.085704	0.02	336.5	2014-09-29	15:32:52
1942	50.316028	-4.085704	0.01	212.6	2014-09-29	15:32:53
1943	50.316027	-4.085701	0.13	120.2	2014-09-29	15:32:55
1944	50.316026	-4.085701	0.08	197.5	2014-09-29	15:32:56
1945	50.316025	-4.085701	0.07	184.9	2014-09-29	15:32:57
1946	50.316025	-4.085701	0.06	202.9	2014-09-29	15:32:58
1947	50.316024	-4.085702	0.11	202.3	2014-09-29	15:32:59
1948	50.316023	-4.085701	0.13	145	2014-09-29	15:33:00
1949	50.316023	-4.085698	0.11	102.3	2014-09-29	15:33:02
1950	50.316022	-4.085697	0.07	115	2014-09-29	15:33:03
1951	50.316022	-4.085696	0.11	137.5	2014-09-29	15:33:04
1952	50.316021	-4.085695	0.09	121.1	2014-09-29	15:33:05
1953	50.316021	-4.085695	0.04	139	2014-09-29	15:33:06
1954	50.316021	-4.085694	0.08	125.6	2014-09-29	15:33:07
1955	50.31602	-4.085693	0.08	103.7	2014-09-29	15:33:08
1956	50.31602	-4.085691	0.1	90	2014-09-29	15:33:09
1957	50.31602	-4.085689	0.07	108.8	2014-09-29	15:33:11
1958	50.31602	-4.085686	0.11	90	2014-09-29	15:33:13
1959	50.31602	-4.085685	0.09	65.7	2014-09-29	15:33:14
1960	50.31602	-4.085683	0.13	111.5	2014-09-29	15:33:15
1961	50.316019	-4.08568	0.12	116.1	2014-09-29	15:33:17
1962	50.316019	-4.085679	0.08	83.4	2014-09-29	15:33:18
1963	50.316022	-4.085677	0.34	31.7	2014-09-29	15:33:19
1964	50.316023	-4.085673	0.16	58.5	2014-09-29	15:33:21
1965	50.316023	-4.085672	0.07	90	2014-09-29	15:33:22
1966	50.316023	-4.085671	0.07	113.1	2014-09-29	15:33:23
1967	50.316023	-4.085671	0.02	90	2014-09-29	15:33:24
1968	50.316023	-4.08567	0.02	90	2014-09-29	15:33:25
1969	50.316023	-4.08567	0.02	63.4	2014-09-29	15:33:26
1970	50.316023	-4.08567	0.02	90	2014-09-29	15:33:27
1971	50.316023	-4.08567	0.02	60.6	2014-09-29	15:33:28
1972	50.316023	-4.085669	0.03	32.6	2014-09-29	15:33:29
1973	50.316023	-4.085669	0.03	73.4	2014-09-29	15:33:30
1974	50.316023	-4.085669	0.03	90	2014-09-29	15:33:31
1975	50.316023	-4.085668	0.01	90	2014-09-29	15:33:32
1976	50.316023	-4.085668	0.02	48.6	2014-09-29	15:33:33
1977	50.316024	-4.085668	0.03	73.4	2014-09-29	15:33:34
1978	50.316024	-4.085667	0.03	90	2014-09-29	15:33:35
1979	50.316024	-4.085667	0.01	90	2014-09-29	15:33:36
1980	50.316023	-4.085667	0.01	180	2014-09-29	15:33:37
1981	50.316023	-4.085667	0.01	150.4	2014-09-29	15:33:38
1982	50.316021	-4.08567	0.36	217.3	2014-09-29	15:33:39
1983	50.316021	-4.08567	0.02	90	2014-09-29	15:33:41
1984	50.316021	-4.08567	0.02	90	2014-09-29	15:33:42
1985	50.316021	-4.085669	0.05	127.5	2014-09-29	15:33:43
1986	50.316021	-4.085669	0.04	90	2014-09-29	15:33:44
1987	50.316023	-4.085665	0.17	46.2	2014-09-29	15:33:46
1988	50.316023	-4.085665	0.03	69.8	2014-09-29	15:33:47
1989	50.316023	-4.085664	0.03	43.2	2014-09-29	15:33:48
1990	50.316023	-4.085664	0.02	63.4	2014-09-29	15:33:49
1991	50.316023	-4.085664	0.02	60.6	2014-09-29	15:33:50
1992	50.316023	-4.085663	0.04	90	2014-09-29	15:33:51
1993	50.316023	-4.085663	0.05	114.3	2014-09-29	15:33:52
1994	50.316023	-4.085662	0.04	77.8	2014-09-29	15:33:53
1995	50.316026	-4.08566	0.43	23.9	2014-09-29	15:33:54
1996	50.316027	-4.085659	0.03	66.9	2014-09-29	15:33:55
1997	50.316028	-4.085655	0.19	54.9	2014-09-29	15:33:57
1998	50.316028	-4.085655	0.04	102.2	2014-09-29	15:33:58
1999	50.316028	-4.085655	0.02	233.6	2014-09-29	15:33:59
[truncated: 2,497 more rows]
