# Supplementary material for: On the Potential of Surfers to Monitor Environmental Indicators in the Coastal Zone
Source: PLoS One. 2015 Jul 8;10(7):e0127706. doi: 10.1371/journal.pone.0127706 (PMC4496071; doi:10.1371/journal.pone.0127706)
Supplement: S1 Data — Contains 85 GPS tracks (comma separated files) used to estimate surfing performance statistics in the manuscript. (ZIP) [file pone.0127706.s001.zip › S1 Data GPS Tracks/20141004_Wembury.csv]

No	Latitude	Longitude	Speed	Course	Date	Time
1	50.317243	-4.083306	0	0	2014-10-04	08:49:07
2	50.317238	-4.083302	0.69	155.9	2014-10-04	08:49:08
3	50.317232	-4.083295	0.8	138	2014-10-04	08:49:09
4	50.317224	-4.083291	0.92	164.3	2014-10-04	08:49:10
5	50.317216	-4.083289	0.98	171.3	2014-10-04	08:49:11
6	50.317209	-4.083286	0.8	161.7	2014-10-04	08:49:12
7	50.3172	-4.083285	0.99	176.9	2014-10-04	08:49:13
8	50.317189	-4.083285	1.22	180.9	2014-10-04	08:49:14
9	50.317178	-4.083283	1.23	172.5	2014-10-04	08:49:15
10	50.317174	-4.083277	0.66	140	2014-10-04	08:49:16
11	50.317174	-4.08327	0.52	81.7	2014-10-04	08:49:17
12	50.317174	-4.083262	0.53	96.1	2014-10-04	08:49:18
13	50.317173	-4.083257	0.42	102.7	2014-10-04	08:49:19
14	50.317172	-4.08325	0.5	100.8	2014-10-04	08:49:20
15	50.31717	-4.083247	0.33	139.7	2014-10-04	08:49:21
16	50.317168	-4.083238	0.66	107.2	2014-10-04	08:49:22
17	50.317167	-4.083227	0.76	99.8	2014-10-04	08:49:23
18	50.317167	-4.083219	0.59	90	2014-10-04	08:49:24
19	50.317165	-4.083218	0.21	154.6	2014-10-04	08:49:25
20	50.317164	-4.083216	0.18	132.7	2014-10-04	08:49:26
21	50.317162	-4.083214	0.28	143.4	2014-10-04	08:49:27
22	50.317162	-4.083211	0.15	79.4	2014-10-04	08:49:28
23	50.317165	-4.083209	0.2	28.2	2014-10-04	08:49:30
24	50.31717	-4.083208	0.49	2.8	2014-10-04	08:49:31
25	50.317172	-4.083211	0.29	314.6	2014-10-04	08:49:32
26	50.317253	-4.083262	9.69	338.2	2014-10-04	08:49:33
27	50.317269	-4.083265	0.94	352.4	2014-10-04	08:49:35
28	50.317272	-4.083264	0.31	13.5	2014-10-04	08:49:36
29	50.317275	-4.083264	0.35	3.9	2014-10-04	08:49:37
30	50.317282	-4.083266	0.76	349.2	2014-10-04	08:49:38
31	50.317285	-4.083266	0.38	359.1	2014-10-04	08:49:39
32	50.317287	-4.083268	0.23	332.3	2014-10-04	08:49:40
33	50.317287	-4.083273	0.38	271.4	2014-10-04	08:49:41
34	50.317288	-4.083276	0.25	290	2014-10-04	08:49:42
35	50.317286	-4.083276	0.17	184.1	2014-10-04	08:49:43
36	50.317285	-4.083273	0.31	131.4	2014-10-04	08:49:44
37	50.317282	-4.08327	0.35	146.6	2014-10-04	08:49:45
38	50.317279	-4.083266	0.41	136.2	2014-10-04	08:49:46
39	50.317273	-4.08326	0.42	148.1	2014-10-04	08:49:48
40	50.317271	-4.083259	0.25	159.2	2014-10-04	08:49:49
41	50.317269	-4.083258	0.25	161.7	2014-10-04	08:49:50
42	50.317266	-4.083257	0.26	166.6	2014-10-04	08:49:51
43	50.317265	-4.083257	0.22	183.2	2014-10-04	08:49:52
44	50.317265	-4.083257	0.03	90	2014-10-04	08:49:53
45	50.317266	-4.083257	0.21	350.2	2014-10-04	08:49:54
46	50.317268	-4.083258	0.18	354.3	2014-10-04	08:49:55
47	50.31727	-4.083259	0.2	334.8	2014-10-04	08:49:56
48	50.317272	-4.08326	0.28	341.7	2014-10-04	08:49:57
49	50.317274	-4.083261	0.28	341.7	2014-10-04	08:49:58
50	50.317276	-4.083263	0.23	332.5	2014-10-04	08:49:59
51	50.317278	-4.083264	0.26	339.7	2014-10-04	08:50:00
52	50.31728	-4.083265	0.19	336.6	2014-10-04	08:50:01
53	50.317283	-4.083266	0.35	350.2	2014-10-04	08:50:02
54	50.317284	-4.083266	0.14	350.2	2014-10-04	08:50:03
55	50.317283	-4.083267	0.18	201.3	2014-10-04	08:50:04
56	50.317281	-4.083268	0.26	197.1	2014-10-04	08:50:05
57	50.317278	-4.083271	0.36	206.9	2014-10-04	08:50:06
58	50.317275	-4.083273	0.34	207.4	2014-10-04	08:50:07
59	50.317273	-4.083272	0.28	173.9	2014-10-04	08:50:08
60	50.317271	-4.083273	0.21	193.1	2014-10-04	08:50:09
61	50.317269	-4.083276	0.28	223.7	2014-10-04	08:50:10
62	50.317266	-4.083279	0.36	217.3	2014-10-04	08:50:11
63	50.317265	-4.08328	0.14	210.6	2014-10-04	08:50:12
64	50.317265	-4.083283	0.24	274.5	2014-10-04	08:50:13
65	50.317265	-4.083287	0.25	259.4	2014-10-04	08:50:14
66	50.317266	-4.083289	0.2	291.4	2014-10-04	08:50:15
67	50.317265	-4.083292	0.2	236.3	2014-10-04	08:50:16
68	50.317263	-4.083294	0.24	231.1	2014-10-04	08:50:17
69	50.317262	-4.083296	0.13	218.8	2014-10-04	08:50:18
70	50.317264	-4.083295	0.21	16.2	2014-10-04	08:50:19
71	50.317264	-4.083293	0.14	86.4	2014-10-04	08:50:20
72	50.317263	-4.08329	0.22	123.3	2014-10-04	08:50:21
73	50.317262	-4.083288	0.19	115.8	2014-10-04	08:50:22
74	50.317261	-4.083285	0.29	131.6	2014-10-04	08:50:23
75	50.317261	-4.083282	0.22	77.7	2014-10-04	08:50:24
76	50.317262	-4.083279	0.21	77.3	2014-10-04	08:50:25
77	50.317262	-4.083276	0.2	79.4	2014-10-04	08:50:26
78	50.317263	-4.083274	0.18	62.2	2014-10-04	08:50:27
79	50.317263	-4.083272	0.1	85	2014-10-04	08:50:28
80	50.317264	-4.083271	0.16	43.7	2014-10-04	08:50:29
81	50.317264	-4.083271	0.04	319.9	2014-10-04	08:50:30
82	50.317262	-4.083273	0.23	216.3	2014-10-04	08:50:31
83	50.31726	-4.083273	0.28	184.9	2014-10-04	08:50:32
84	50.317258	-4.083274	0.25	188.3	2014-10-04	08:50:33
85	50.317256	-4.083274	0.12	174.3	2014-10-04	08:50:34
86	50.317256	-4.083276	0.19	252.4	2014-10-04	08:50:35
87	50.317255	-4.083278	0.21	237.2	2014-10-04	08:50:36
88	50.317256	-4.083283	0.36	292.8	2014-10-04	08:50:37
89	50.317254	-4.08329	0.55	248.1	2014-10-04	08:50:38
90	50.317255	-4.083291	0.07	311.3	2014-10-04	08:50:39
91	50.317259	-4.083291	0.42	3.2	2014-10-04	08:50:40
92	50.317263	-4.083292	0.55	347.4	2014-10-04	08:50:41
93	50.317266	-4.083291	0.3	19.9	2014-10-04	08:50:42
94	50.317267	-4.083282	0.7	76.8	2014-10-04	08:50:43
95	50.317266	-4.08327	0.82	97.9	2014-10-04	08:50:44
96	50.317265	-4.083259	0.77	99.8	2014-10-04	08:50:45
97	50.317264	-4.083253	0.48	105.7	2014-10-04	08:50:46
98	50.317258	-4.08325	0.7	165.3	2014-10-04	08:50:47
99	50.317257	-4.08325	0.12	159.5	2014-10-04	08:50:48
100	50.317257	-4.083246	0.25	94.3	2014-10-04	08:50:49
101	50.317257	-4.083246	0.07	0	2014-10-04	08:50:50
102	50.317257	-4.083245	0.12	117.4	2014-10-04	08:50:51
103	50.317256	-4.083244	0.13	136.2	2014-10-04	08:50:52
104	50.317255	-4.083242	0.13	120.2	2014-10-04	08:50:53
105	50.317255	-4.083242	0.08	188.2	2014-10-04	08:50:54
106	50.317254	-4.083243	0.1	200.8	2014-10-04	08:50:55
107	50.317254	-4.083243	0.04	313	2014-10-04	08:50:56
108	50.317254	-4.083245	0.11	275.1	2014-10-04	08:50:57
109	50.317254	-4.083245	0.02	198.7	2014-10-04	08:50:58
110	50.317254	-4.083246	0.08	248.6	2014-10-04	08:50:59
111	50.317254	-4.083247	0.13	274.1	2014-10-04	08:51:00
112	50.317253	-4.083249	0.08	250.2	2014-10-04	08:51:01
113	50.317253	-4.08325	0.13	261.4	2014-10-04	08:51:02
114	50.317253	-4.083252	0.14	254.4	2014-10-04	08:51:03
115	50.317253	-4.083254	0.13	253.2	2014-10-04	08:51:04
116	50.317252	-4.083256	0.14	254.3	2014-10-04	08:51:05
117	50.317252	-4.083256	0.06	238.7	2014-10-04	08:51:06
118	50.317251	-4.083258	0.11	226.1	2014-10-04	08:51:07
119	50.31725	-4.083259	0.17	209.1	2014-10-04	08:51:08
120	50.31725	-4.08326	0.13	248.6	2014-10-04	08:51:09
121	50.317249	-4.083261	0.08	257.1	2014-10-04	08:51:10
122	50.317249	-4.083262	0.05	248.3	2014-10-04	08:51:11
123	50.317249	-4.083264	0.15	270	2014-10-04	08:51:12
124	50.317249	-4.083267	0.2	275.3	2014-10-04	08:51:13
125	50.317249	-4.083268	0.04	270	2014-10-04	08:51:14
126	50.317249	-4.083269	0.07	261.3	2014-10-04	08:51:15
127	50.31725	-4.083268	0.09	19.4	2014-10-04	08:51:16
128	50.31725	-4.083269	0.03	306.4	2014-10-04	08:51:17
129	50.31725	-4.083269	0.04	283.7	2014-10-04	08:51:18
130	50.317251	-4.08327	0.09	301.1	2014-10-04	08:51:19
131	50.317251	-4.08327	0.04	25.8	2014-10-04	08:51:20
132	50.317252	-4.083269	0.09	32.6	2014-10-04	08:51:21
133	50.317253	-4.083268	0.17	44.5	2014-10-04	08:51:22
134	50.317253	-4.083268	0.07	344.9	2014-10-04	08:51:23
135	50.317254	-4.083268	0.09	347.5	2014-10-04	08:51:24
136	50.317255	-4.083267	0.12	27.6	2014-10-04	08:51:25
137	50.317256	-4.083267	0.1	6.7	2014-10-04	08:51:26
138	50.317257	-4.083267	0.1	3.2	2014-10-04	08:51:27
139	50.317258	-4.083266	0.11	38.1	2014-10-04	08:51:28
140	50.317258	-4.083266	0.05	14.5	2014-10-04	08:51:29
141	50.317259	-4.083266	0.05	20.8	2014-10-04	08:51:30
142	50.317259	-4.083266	0.02	299.4	2014-10-04	08:51:31
143	50.317259	-4.083267	0.04	284.1	2014-10-04	08:51:32
144	50.317259	-4.083267	0.04	302.4	2014-10-04	08:51:33
145	50.317259	-4.083267	0.05	339.2	2014-10-04	08:51:34
146	50.31726	-4.083268	0.07	330.7	2014-10-04	08:51:35
147	50.31726	-4.083268	0.04	314.1	2014-10-04	08:51:36
148	50.31726	-4.083269	0.07	237.3	2014-10-04	08:51:37
149	50.317259	-4.08327	0.1	242.4	2014-10-04	08:51:38
150	50.317259	-4.083271	0.09	251.6	2014-10-04	08:51:39
151	50.317259	-4.083273	0.1	264.7	2014-10-04	08:51:40
152	50.317259	-4.083274	0.1	275.3	2014-10-04	08:51:41
153	50.317259	-4.083276	0.11	274.7	2014-10-04	08:51:42
154	50.317259	-4.083277	0.13	274.6	2014-10-04	08:51:43
155	50.317259	-4.083279	0.12	265.2	2014-10-04	08:51:44
156	50.317259	-4.08328	0.07	278.7	2014-10-04	08:51:45
157	50.31726	-4.08328	0.05	320.9	2014-10-04	08:51:46
158	50.31726	-4.083281	0.07	339.8	2014-10-04	08:51:47
159	50.317261	-4.083281	0.06	12.2	2014-10-04	08:51:48
160	50.317261	-4.083281	0.05	345.5	2014-10-04	08:51:49
161	50.317262	-4.083281	0.05	333.4	2014-10-04	08:51:50
162	50.317262	-4.083282	0.07	323	2014-10-04	08:51:51
163	50.317263	-4.083282	0.09	340.6	2014-10-04	08:51:52
164	50.317264	-4.083283	0.1	327.4	2014-10-04	08:51:53
165	50.317264	-4.083284	0.1	327.4	2014-10-04	08:51:54
166	50.317265	-4.083284	0.06	307.6	2014-10-04	08:51:55
167	50.317265	-4.083285	0.06	342.3	2014-10-04	08:51:56
168	50.317266	-4.083285	0.06	354.3	2014-10-04	08:51:57
169	50.317266	-4.083284	0.05	13.7	2014-10-04	08:51:58
170	50.317266	-4.083284	0.03	0	2014-10-04	08:51:59
171	50.317266	-4.083284	0.01	0	2014-10-04	08:52:00
172	50.317266	-4.083284	0.02	126.4	2014-10-04	08:52:01
173	50.317266	-4.083285	0.02	270	2014-10-04	08:52:02
174	50.317266	-4.083285	0.03	270	2014-10-04	08:52:03
175	50.317266	-4.083286	0.05	258.1	2014-10-04	08:52:04
176	50.317266	-4.083286	0.06	208.2	2014-10-04	08:52:05
177	50.317265	-4.083286	0.08	198	2014-10-04	08:52:06
178	50.317265	-4.083287	0.07	199.7	2014-10-04	08:52:07
179	50.317264	-4.083287	0.05	159.2	2014-10-04	08:52:08
180	50.317263	-4.083287	0.07	184.9	2014-10-04	08:52:09
181	50.317263	-4.083287	0.07	238.1	2014-10-04	08:52:10
182	50.317263	-4.083288	0.05	223.8	2014-10-04	08:52:11
183	50.317262	-4.083287	0.08	133	2014-10-04	08:52:12
184	50.317262	-4.083286	0.07	113.1	2014-10-04	08:52:13
185	50.317262	-4.083286	0.01	144.3	2014-10-04	08:52:14
186	50.317262	-4.083286	0.02	32.6	2014-10-04	08:52:15
187	50.317263	-4.083286	0.07	24.4	2014-10-04	08:52:16
188	50.317263	-4.083285	0.04	32.6	2014-10-04	08:52:17
189	50.317263	-4.083285	0.02	198.7	2014-10-04	08:52:18
190	50.317263	-4.083285	0	0	2014-10-04	08:52:19
191	50.317263	-4.083285	0.01	0	2014-10-04	08:52:20
192	50.317263	-4.083285	0.01	90	2014-10-04	08:52:21
193	50.317263	-4.083285	0.02	126.4	2014-10-04	08:52:22
194	50.317263	-4.083285	0.03	180	2014-10-04	08:52:23
195	50.317263	-4.083285	0.03	73.4	2014-10-04	08:52:24
196	50.317263	-4.083284	0.05	68.3	2014-10-04	08:52:25
197	50.317263	-4.083283	0.05	51.9	2014-10-04	08:52:26
198	50.317263	-4.083283	0.06	59.7	2014-10-04	08:52:27
199	50.317263	-4.083283	0.04	180	2014-10-04	08:52:28
200	50.317262	-4.083283	0.14	195.1	2014-10-04	08:52:29
201	50.317261	-4.083284	0.14	194.5	2014-10-04	08:52:30
202	50.317259	-4.083284	0.13	190.2	2014-10-04	08:52:31
203	50.317258	-4.083283	0.13	149.6	2014-10-04	08:52:32
204	50.317257	-4.083282	0.15	153.5	2014-10-04	08:52:33
205	50.317257	-4.083281	0.1	132.5	2014-10-04	08:52:34
206	50.317256	-4.083281	0.12	154.4	2014-10-04	08:52:35
207	50.317254	-4.08328	0.15	168.7	2014-10-04	08:52:36
208	50.317255	-4.083279	0.12	20.6	2014-10-04	08:52:37
209	50.317258	-4.083279	0.31	9.8	2014-10-04	08:52:38
210	50.317261	-4.083275	0.45	34.5	2014-10-04	08:52:39
211	50.317262	-4.083272	0.25	70	2014-10-04	08:52:40
212	50.317263	-4.083269	0.18	78	2014-10-04	08:52:41
213	50.317262	-4.083269	0.07	97.8	2014-10-04	08:52:42
214	50.317262	-4.083268	0.09	128.1	2014-10-04	08:52:43
215	50.317261	-4.083267	0.09	147.4	2014-10-04	08:52:44
216	50.31726	-4.083265	0.1	136.8	2014-10-04	08:52:46
217	50.31726	-4.083264	0.1	85	2014-10-04	08:52:47
218	50.31726	-4.083263	0.06	117.3	2014-10-04	08:52:48
219	50.31726	-4.083262	0.03	106.6	2014-10-04	08:52:49
220	50.31726	-4.083261	0.08	83.4	2014-10-04	08:52:50
221	50.317259	-4.08326	0.09	121.1	2014-10-04	08:52:51
222	50.317258	-4.083245	0.55	97.3	2014-10-04	08:52:53
223	50.317257	-4.083243	0.14	122	2014-10-04	08:52:54
224	50.317257	-4.083242	0.1	122.1	2014-10-04	08:52:55
225	50.317256	-4.08324	0.16	133.3	2014-10-04	08:52:56
226	50.31725	-4.083237	0.37	161.6	2014-10-04	08:52:58
227	50.317249	-4.083237	0.07	204.4	2014-10-04	08:52:59
228	50.317249	-4.083238	0.04	198.2	2014-10-04	08:53:00
229	50.317248	-4.083238	0.07	180	2014-10-04	08:53:01
230	50.317247	-4.083238	0.09	180	2014-10-04	08:53:02
231	50.317243	-4.083237	0.26	178.7	2014-10-04	08:53:04
232	50.317241	-4.083237	0.24	181.3	2014-10-04	08:53:05
233	50.317238	-4.083238	0.25	184.2	2014-10-04	08:53:06
234	50.317237	-4.083237	0.14	168	2014-10-04	08:53:07
235	50.317236	-4.083237	0.14	180	2014-10-04	08:53:08
236	50.317237	-4.083237	0.11	19.3	2014-10-04	08:53:09
237	50.317238	-4.083236	0.1	9.8	2014-10-04	08:53:10
238	50.317238	-4.083236	0.1	27	2014-10-04	08:53:11
239	50.317238	-4.083234	0.11	90	2014-10-04	08:53:12
240	50.317239	-4.083233	0.09	42.4	2014-10-04	08:53:13
241	50.317239	-4.083233	0.07	46	2014-10-04	08:53:14
242	50.31724	-4.083233	0.07	4.4	2014-10-04	08:53:15
243	50.317241	-4.083233	0.07	0	2014-10-04	08:53:16
244	50.317242	-4.083232	0.15	34.4	2014-10-04	08:53:17
245	50.317243	-4.08323	0.16	28.9	2014-10-04	08:53:18
246	50.317254	-4.083235	1.22	343.2	2014-10-04	08:53:19
247	50.317265	-4.08324	1.28	346	2014-10-04	08:53:20
248	50.317276	-4.083241	1.3	356.8	2014-10-04	08:53:21
249	50.317289	-4.083238	1.36	8.6	2014-10-04	08:53:22
250	50.3173	-4.083237	1.25	2.5	2014-10-04	08:53:23
251	50.31731	-4.083239	1.19	355.1	2014-10-04	08:53:24
252	50.317323	-4.083239	1.37	358.8	2014-10-04	08:53:25
253	50.317335	-4.083237	1.39	6.9	2014-10-04	08:53:26
254	50.317347	-4.083235	1.38	4.7	2014-10-04	08:53:27
255	50.317358	-4.083234	1.2	3.7	2014-10-04	08:53:28
256	50.317368	-4.083233	1.12	4.6	2014-10-04	08:53:29
257	50.317379	-4.083231	1.18	5.5	2014-10-04	08:53:30
258	50.317389	-4.08323	1.18	5.5	2014-10-04	08:53:31
259	50.317399	-4.083228	1.05	6.2	2014-10-04	08:53:32
260	50.317409	-4.083232	1.23	347.1	2014-10-04	08:53:33
261	50.317421	-4.083242	1.44	329.6	2014-10-04	08:53:34
262	50.317428	-4.083257	1.32	308.8	2014-10-04	08:53:35
263	50.317431	-4.083273	1.17	283.9	2014-10-04	08:53:36
264	50.317429	-4.083289	1.2	260.2	2014-10-04	08:53:37
265	50.317429	-4.083306	1.17	271.4	2014-10-04	08:53:38
266	50.317435	-4.08332	1.26	303.3	2014-10-04	08:53:39
267	50.317449	-4.083333	1.74	329.3	2014-10-04	08:53:40
268	50.317466	-4.083339	2	347.4	2014-10-04	08:53:41
269	50.317487	-4.08334	2.38	357.6	2014-10-04	08:53:42
270	50.31751	-4.08334	2.49	1.1	2014-10-04	08:53:43
271	50.317532	-4.083343	2.46	355.2	2014-10-04	08:53:44
272	50.31755	-4.083355	2.17	336.1	2014-10-04	08:53:45
273	50.31756	-4.083375	1.85	309.2	2014-10-04	08:53:46
274	50.317578	-4.083401	2.67	316.9	2014-10-04	08:53:47
275	50.317592	-4.083423	2.2	315.2	2014-10-04	08:53:48
276	50.317593	-4.083444	1.53	274.2	2014-10-04	08:53:49
277	50.317594	-4.083469	1.81	274.5	2014-10-04	08:53:50
278	50.317595	-4.083495	1.79	272.4	2014-10-04	08:53:51
279	50.317604	-4.08352	2.07	300.9	2014-10-04	08:53:52
280	50.317615	-4.083545	2.16	304.3	2014-10-04	08:53:53
281	50.317621	-4.083571	1.98	290.7	2014-10-04	08:53:54
282	50.317626	-4.083598	1.98	283.3	2014-10-04	08:53:55
283	50.317626	-4.083628	2.15	271.5	2014-10-04	08:53:56
284	50.317624	-4.083658	2.09	264.9	2014-10-04	08:53:57
285	50.317624	-4.08368	1.61	268	2014-10-04	08:53:58
286	50.317624	-4.0837	1.39	268.4	2014-10-04	08:53:59
287	50.317624	-4.083723	1.69	270	2014-10-04	08:54:00
288	50.317624	-4.083747	1.64	270.3	2014-10-04	08:54:01
289	50.317623	-4.083768	1.53	268.3	2014-10-04	08:54:02
290	50.317621	-4.083785	1.23	256.4	2014-10-04	08:54:03
291	50.317616	-4.083801	1.28	247.6	2014-10-04	08:54:04
292	50.317614	-4.08381	0.68	248.3	2014-10-04	08:54:05
293	50.317615	-4.083818	0.55	283.8	2014-10-04	08:54:06
294	50.317616	-4.083825	0.5	276.3	2014-10-04	08:54:07
295	50.317615	-4.083837	0.88	262.8	2014-10-04	08:54:08
296	50.317615	-4.083849	0.87	272.4	2014-10-04	08:54:09
297	50.317614	-4.083861	0.8	260.7	2014-10-04	08:54:10
298	50.317615	-4.083874	0.96	276.1	2014-10-04	08:54:11
299	50.317615	-4.083888	0.98	273.8	2014-10-04	08:54:12
300	50.317615	-4.0839	0.86	265.6	2014-10-04	08:54:13
301	50.317614	-4.083909	0.67	266	2014-10-04	08:54:14
302	50.317614	-4.083917	0.57	271.9	2014-10-04	08:54:15
303	50.317614	-4.083927	0.72	267	2014-10-04	08:54:16
304	50.317612	-4.08394	0.98	253.5	2014-10-04	08:54:17
305	50.31761	-4.083954	0.98	259.5	2014-10-04	08:54:18
306	50.317611	-4.083966	0.9	278.3	2014-10-04	08:54:19
307	50.317612	-4.083983	1.16	274.1	2014-10-04	08:54:20
308	50.317611	-4.084003	1.46	265.6	2014-10-04	08:54:21
309	50.317609	-4.084024	1.5	262.1	2014-10-04	08:54:22
310	50.317605	-4.084047	1.64	255.5	2014-10-04	08:54:23
311	50.317602	-4.084068	1.57	256.6	2014-10-04	08:54:24
312	50.317597	-4.084089	1.58	250.6	2014-10-04	08:54:25
313	50.317593	-4.084112	1.67	254.2	2014-10-04	08:54:26
314	50.31759	-4.084137	1.82	258.5	2014-10-04	08:54:27
315	50.317586	-4.084163	1.91	256.4	2014-10-04	08:54:28
316	50.317582	-4.084189	1.92	254.8	2014-10-04	08:54:29
317	50.317576	-4.084214	1.86	252.2	2014-10-04	08:54:30
318	50.317572	-4.084238	1.82	253	2014-10-04	08:54:31
319	50.317566	-4.084263	1.83	250.9	2014-10-04	08:54:32
320	50.317561	-4.084285	1.67	250.8	2014-10-04	08:54:33
321	50.317557	-4.084308	1.71	252.8	2014-10-04	08:54:34
322	50.317554	-4.084332	1.72	257.8	2014-10-04	08:54:35
323	50.317549	-4.084357	1.87	254	2014-10-04	08:54:36
324	50.317544	-4.084381	1.8	253.8	2014-10-04	08:54:37
325	50.317541	-4.084399	1.36	254.5	2014-10-04	08:54:38
326	50.317537	-4.084418	1.38	252.3	2014-10-04	08:54:39
327	50.317534	-4.084441	1.65	258.3	2014-10-04	08:54:40
328	50.317537	-4.08446	1.37	280.2	2014-10-04	08:54:41
329	50.317533	-4.08448	1.49	256.2	2014-10-04	08:54:42
330	50.317529	-4.084504	1.75	254.9	2014-10-04	08:54:43
331	50.317526	-4.084526	1.59	255.4	2014-10-04	08:54:44
332	50.317522	-4.084541	1.16	249.2	2014-10-04	08:54:45
333	50.317515	-4.084558	1.45	236.8	2014-10-04	08:54:46
334	50.317506	-4.084576	1.6	231.9	2014-10-04	08:54:47
335	50.317498	-4.084594	1.57	236.1	2014-10-04	08:54:48
336	50.317492	-4.08461	1.35	239.2	2014-10-04	08:54:49
337	50.317486	-4.084622	1.05	230.9	2014-10-04	08:54:50
338	50.317482	-4.084637	1.19	245.9	2014-10-04	08:54:51
339	50.317477	-4.084655	1.39	249.2	2014-10-04	08:54:52
340	50.317472	-4.084663	0.77	223.4	2014-10-04	08:54:53
341	50.317466	-4.08468	1.37	240.2	2014-10-04	08:54:54
342	50.317459	-4.084687	0.95	213.8	2014-10-04	08:54:55
343	50.317449	-4.084712	2.08	239.8	2014-10-04	08:54:56
344	50.31744	-4.084731	1.69	232.6	2014-10-04	08:54:57
345	50.317432	-4.084745	1.35	225.5	2014-10-04	08:54:58
346	50.317423	-4.084757	1.29	222.6	2014-10-04	08:54:59
347	50.317416	-4.084771	1.28	232.1	2014-10-04	08:55:00
348	50.317409	-4.084785	1.26	232.6	2014-10-04	08:55:01
349	50.317402	-4.0848	1.31	231.8	2014-10-04	08:55:02
350	50.317396	-4.084817	1.4	241.4	2014-10-04	08:55:03
351	50.317389	-4.084836	1.53	240.5	2014-10-04	08:55:04
352	50.317382	-4.084852	1.4	236.8	2014-10-04	08:55:05
353	50.317375	-4.084864	1.19	225.9	2014-10-04	08:55:06
354	50.317367	-4.084877	1.3	224.6	2014-10-04	08:55:07
355	50.317355	-4.084886	1.46	206.1	2014-10-04	08:55:08
356	50.317346	-4.084896	1.22	214.9	2014-10-04	08:55:09
357	50.31734	-4.084908	1.1	232.3	2014-10-04	08:55:10
358	50.317335	-4.084918	0.92	231.7	2014-10-04	08:55:11
359	50.317328	-4.084925	0.89	213.2	2014-10-04	08:55:12
360	50.317318	-4.084932	1.18	205.7	2014-10-04	08:55:13
361	50.317308	-4.084942	1.35	210.4	2014-10-04	08:55:14
362	50.317294	-4.084966	2.26	228.1	2014-10-04	08:55:15
363	50.317284	-4.084985	1.78	228.6	2014-10-04	08:55:16
364	50.317277	-4.085002	1.4	240.1	2014-10-04	08:55:17
365	50.31727	-4.085013	1.17	221.2	2014-10-04	08:55:18
366	50.317262	-4.085019	1	206.5	2014-10-04	08:55:19
367	50.317258	-4.08502	0.44	187.8	2014-10-04	08:55:20
368	50.317252	-4.085026	0.39	217.7	2014-10-04	08:55:22
369	50.31725	-4.085031	0.45	231.5	2014-10-04	08:55:23
370	50.317247	-4.085034	0.33	222.2	2014-10-04	08:55:24
371	50.317244	-4.085042	0.33	232.6	2014-10-04	08:55:26
372	50.317242	-4.085045	0.31	237.3	2014-10-04	08:55:27
373	50.317242	-4.085047	0.16	241.5	2014-10-04	08:55:28
374	50.317241	-4.085048	0.06	203.1	2014-10-04	08:55:29
375	50.317239	-4.085049	0.22	194	2014-10-04	08:55:30
376	50.317238	-4.085049	0.11	196.1	2014-10-04	08:55:31
377	50.317237	-4.085049	0.18	191.4	2014-10-04	08:55:32
378	50.317229	-4.085059	1.06	218.6	2014-10-04	08:55:33
379	50.317222	-4.085067	0.96	219.2	2014-10-04	08:55:34
380	50.317214	-4.085076	1.07	213.4	2014-10-04	08:55:35
381	50.317206	-4.085086	1.18	220.6	2014-10-04	08:55:36
382	50.317201	-4.085097	0.98	228.9	2014-10-04	08:55:37
383	50.317195	-4.085106	0.84	227.5	2014-10-04	08:55:38
384	50.317191	-4.085112	0.7	222	2014-10-04	08:55:39
385	50.317184	-4.08512	0.91	217.3	2014-10-04	08:55:40
386	50.317174	-4.085135	1.6	223.6	2014-10-04	08:55:41
387	50.317166	-4.085161	2.01	244.4	2014-10-04	08:55:42
388	50.317158	-4.085178	1.53	234.1	2014-10-04	08:55:43
389	50.317149	-4.085196	1.57	232.7	2014-10-04	08:55:44
390	50.317139	-4.085212	1.61	226	2014-10-04	08:55:45
391	50.317127	-4.085227	1.74	217.9	2014-10-04	08:55:46
392	50.317115	-4.085246	1.85	225	2014-10-04	08:55:47
393	50.317103	-4.085263	1.81	222.3	2014-10-04	08:55:48
394	50.317091	-4.085281	1.88	223.3	2014-10-04	08:55:49
395	50.317078	-4.0853	2	223.8	2014-10-04	08:55:50
396	50.317066	-4.085319	1.86	224.2	2014-10-04	08:55:51
397	50.317055	-4.085333	1.58	221.5	2014-10-04	08:55:52
398	50.317046	-4.085348	1.5	224.7	2014-10-04	08:55:53
399	50.317039	-4.085361	1.13	230.7	2014-10-04	08:55:54
400	50.317036	-4.085368	0.63	231.3	2014-10-04	08:55:55
401	50.31703	-4.085376	0.93	223.1	2014-10-04	08:55:56
402	50.317019	-4.085388	1.41	215.4	2014-10-04	08:55:57
403	50.317007	-4.085404	1.77	219.1	2014-10-04	08:55:58
404	50.316995	-4.085418	1.71	217.3	2014-10-04	08:55:59
405	50.316984	-4.085431	1.57	216.4	2014-10-04	08:56:00
406	50.316978	-4.085443	1	232.8	2014-10-04	08:56:01
407	50.316976	-4.085452	0.7	249	2014-10-04	08:56:02
408	50.316971	-4.085462	0.91	229.8	2014-10-04	08:56:03
409	50.316963	-4.085474	1.25	224.2	2014-10-04	08:56:04
410	50.316952	-4.085486	1.44	216.7	2014-10-04	08:56:05
411	50.316941	-4.085498	1.5	215.1	2014-10-04	08:56:06
412	50.316936	-4.085506	0.76	226.6	2014-10-04	08:56:07
413	50.316937	-4.08551	0.32	286.8	2014-10-04	08:56:08
414	50.316937	-4.08551	0.04	102	2014-10-04	08:56:09
415	50.316931	-4.085523	1.15	235.2	2014-10-04	08:56:10
416	50.316925	-4.085538	1.29	235.7	2014-10-04	08:56:11
417	50.316914	-4.085551	1.51	218.7	2014-10-04	08:56:12
418	50.316905	-4.085561	1.24	212.5	2014-10-04	08:56:13
419	50.316904	-4.085563	0.18	238.9	2014-10-04	08:56:14
420	50.316905	-4.085565	0.18	312.7	2014-10-04	08:56:15
421	50.316901	-4.085568	0.57	208.5	2014-10-04	08:56:16
422	50.316893	-4.085579	1.08	222.2	2014-10-04	08:56:17
423	50.316886	-4.085588	1.05	221.6	2014-10-04	08:56:18
424	50.316888	-4.085595	0.46	287.9	2014-10-04	08:56:19
425	50.316891	-4.085601	0.55	309.9	2014-10-04	08:56:20
426	50.316887	-4.085609	0.68	236.6	2014-10-04	08:56:21
427	50.31688	-4.085619	1.15	221.6	2014-10-04	08:56:22
428	50.316869	-4.085629	1.36	211.7	2014-10-04	08:56:23
429	50.316856	-4.085638	1.56	202.4	2014-10-04	08:56:24
430	50.316841	-4.085645	1.81	197	2014-10-04	08:56:25
431	50.316826	-4.08565	1.67	193.2	2014-10-04	08:56:26
432	50.316815	-4.085658	1.33	202.4	2014-10-04	08:56:27
433	50.316806	-4.085665	1.11	207.1	2014-10-04	08:56:28
434	50.316799	-4.085671	0.91	211.3	2014-10-04	08:56:29
435	50.316796	-4.085676	0.48	220.4	2014-10-04	08:56:30
436	50.316796	-4.085676	0.04	327.4	2014-10-04	08:56:31
437	50.316794	-4.085683	0.54	247.6	2014-10-04	08:56:32
438	50.316788	-4.085689	0.83	210.1	2014-10-04	08:56:33
439	50.316782	-4.085696	0.83	216.3	2014-10-04	08:56:34
440	50.316774	-4.085701	1	201.3	2014-10-04	08:56:35
441	50.316764	-4.085706	1.16	196.4	2014-10-04	08:56:36
442	50.316753	-4.085715	1.32	210.4	2014-10-04	08:56:37
443	50.316741	-4.085726	1.58	208.4	2014-10-04	08:56:38
444	50.316727	-4.085735	1.72	202	2014-10-04	08:56:39
445	50.316715	-4.085744	1.46	206.9	2014-10-04	08:56:40
446	50.316703	-4.085755	1.56	209.1	2014-10-04	08:56:41
447	50.316688	-4.085766	1.83	205.9	2014-10-04	08:56:42
448	50.316676	-4.085776	1.51	208.9	2014-10-04	08:56:43
449	50.316666	-4.085784	1.2	205.8	2014-10-04	08:56:44
450	50.316654	-4.08579	1.47	198.5	2014-10-04	08:56:45
451	50.316639	-4.085799	1.74	200.6	2014-10-04	08:56:46
452	50.316626	-4.085803	1.53	192.4	2014-10-04	08:56:47
453	50.316612	-4.085807	1.58	189.8	2014-10-04	08:56:48
454	50.316597	-4.085812	1.72	192	2014-10-04	08:56:49
455	50.31658	-4.085815	1.89	186.4	2014-10-04	08:56:50
456	50.316563	-4.085818	1.89	186	2014-10-04	08:56:51
457	50.316547	-4.08582	1.77	186	2014-10-04	08:56:52
458	50.316533	-4.085825	1.6	190.5	2014-10-04	08:56:53
459	50.316521	-4.085826	1.27	183.5	2014-10-04	08:56:54
460	50.31651	-4.085825	1.3	177.4	2014-10-04	08:56:55
461	50.316497	-4.085824	1.41	177.3	2014-10-04	08:56:56
462	50.316482	-4.085825	1.74	182.7	2014-10-04	08:56:57
463	50.316464	-4.085829	1.92	188.9	2014-10-04	08:56:58
464	50.316454	-4.085829	1.17	180.9	2014-10-04	08:56:59
465	50.316451	-4.08583	0.37	181.9	2014-10-04	08:57:00
466	50.316444	-4.085833	0.81	199.7	2014-10-04	08:57:01
467	50.316432	-4.085839	1.42	196.1	2014-10-04	08:57:02
468	50.316418	-4.085845	1.62	195.4	2014-10-04	08:57:03
469	50.31641	-4.08585	0.47	200.5	2014-10-04	08:57:05
470	50.316405	-4.085853	0.61	201.2	2014-10-04	08:57:06
471	50.316395	-4.085855	1.04	189.6	2014-10-04	08:57:07
472	50.316386	-4.085858	1.01	189.5	2014-10-04	08:57:08
473	50.316375	-4.085864	1.34	198.9	2014-10-04	08:57:09
474	50.316363	-4.085868	1.41	191.5	2014-10-04	08:57:10
475	50.31635	-4.085874	1.48	198.3	2014-10-04	08:57:11
476	50.316337	-4.085883	1.6	202.6	2014-10-04	08:57:12
477	50.316323	-4.08589	1.62	199.5	2014-10-04	08:57:13
478	50.316311	-4.085896	1.44	197.6	2014-10-04	08:57:14
479	50.316301	-4.085904	1.19	205.2	2014-10-04	08:57:15
480	50.31629	-4.085909	1.24	199	2014-10-04	08:57:16
481	50.316281	-4.085916	1.1	203.9	2014-10-04	08:57:17
482	50.316276	-4.085925	0.86	227.1	2014-10-04	08:57:18
483	50.316273	-4.085928	0.41	212.5	2014-10-04	08:57:19
484	50.316273	-4.085928	0.06	289.5	2014-10-04	08:57:20
485	50.31627	-4.085934	0.56	230.9	2014-10-04	08:57:21
486	50.316269	-4.085944	0.7	262.4	2014-10-04	08:57:22
487	50.316276	-4.08595	0.83	331.6	2014-10-04	08:57:23
488	50.316294	-4.085953	2.02	353.4	2014-10-04	08:57:24
489	50.316322	-4.085957	3.2	355.6	2014-10-04	08:57:25
490	50.316356	-4.085958	3.71	358.6	2014-10-04	08:57:26
491	50.316389	-4.085963	3.69	354.6	2014-10-04	08:57:27
492	50.316417	-4.085972	3.18	347.7	2014-10-04	08:57:28
493	50.316432	-4.085973	1.76	358.1	2014-10-04	08:57:29
494	50.316436	-4.085968	0.29	42.7	2014-10-04	08:57:31
495	50.316436	-4.085968	0	0	2014-10-04	08:57:32
496	50.316434	-4.08597	0.28	222.9	2014-10-04	08:57:33
497	50.316431	-4.085979	0.73	241.8	2014-10-04	08:57:34
498	50.316422	-4.085991	1.3	221	2014-10-04	08:57:35
499	50.316411	-4.086002	1.46	212	2014-10-04	08:57:36
500	50.316398	-4.086009	1.51	197.9	2014-10-04	08:57:37
501	50.316385	-4.086014	1.57	195	2014-10-04	08:57:38
502	50.316371	-4.086019	1.57	191.2	2014-10-04	08:57:39
503	50.316357	-4.086022	1.58	188.2	2014-10-04	08:57:40
504	50.316345	-4.086022	1.37	179	2014-10-04	08:57:41
505	50.316334	-4.086019	1.15	172.5	2014-10-04	08:57:42
506	50.316322	-4.086016	1.41	170.1	2014-10-04	08:57:43
507	50.316311	-4.08601	1.28	159.5	2014-10-04	08:57:44
508	50.316305	-4.086002	0.89	140.3	2014-10-04	08:57:45
509	50.316295	-4.085994	1.25	155.5	2014-10-04	08:57:46
510	50.316282	-4.085989	1.46	165.8	2014-10-04	08:57:47
511	50.316269	-4.085984	1.46	163.2	2014-10-04	08:57:48
512	50.316259	-4.085976	1.3	155.7	2014-10-04	08:57:49
513	50.316252	-4.085963	1.18	130.4	2014-10-04	08:57:50
514	50.316243	-4.08595	1.34	136.6	2014-10-04	08:57:51
515	50.316236	-4.085938	1.19	131.1	2014-10-04	08:57:52
516	50.316228	-4.085926	1.19	137.3	2014-10-04	08:57:53
517	50.316219	-4.085915	1.33	144	2014-10-04	08:57:54
518	50.31621	-4.085901	1.4	133.9	2014-10-04	08:57:55
519	50.316206	-4.085885	1.27	112	2014-10-04	08:57:56
520	50.316202	-4.085873	0.91	116.2	2014-10-04	08:57:57
521	50.316195	-4.085868	0.9	157.7	2014-10-04	08:57:58
522	50.316191	-4.085866	0.43	157.4	2014-10-04	08:57:59
523	50.316189	-4.085866	0.12	180	2014-10-04	08:58:01
524	50.316186	-4.085863	0.42	150.8	2014-10-04	08:58:02
525	50.316186	-4.085863	0.01	212.6	2014-10-04	08:58:03
526	50.316186	-4.085863	0.01	90	2014-10-04	08:58:04
527	50.316183	-4.085861	0.36	149	2014-10-04	08:58:05
528	50.316181	-4.085859	0.28	154.7	2014-10-04	08:58:06
529	50.316181	-4.085859	0.09	351.9	2014-10-04	08:58:07
530	50.316193	-4.085857	1.35	7.6	2014-10-04	08:58:08
531	50.316213	-4.085847	2.3	17.5	2014-10-04	08:58:09
532	50.316246	-4.08583	3.82	17.8	2014-10-04	08:58:10
533	50.316287	-4.085805	4.97	21.6	2014-10-04	08:58:11
534	50.316331	-4.08578	5.14	19.6	2014-10-04	08:58:12
535	50.316372	-4.085774	4.66	5.4	2014-10-04	08:58:13
536	50.31641	-4.085787	4.32	348.2	2014-10-04	08:58:14
537	50.316449	-4.085802	4.45	345.8	2014-10-04	08:58:15
538	50.31649	-4.085815	4.63	348.3	2014-10-04	08:58:16
539	50.316531	-4.085823	4.66	353	2014-10-04	08:58:17
540	50.316572	-4.085826	4.49	357.5	2014-10-04	08:58:18
541	50.31661	-4.085828	4.31	357.7	2014-10-04	08:58:19
542	50.316649	-4.085837	4.31	351.5	2014-10-04	08:58:20
543	50.316687	-4.08585	4.31	348.1	2014-10-04	08:58:21
544	50.316727	-4.085859	4.5	351.9	2014-10-04	08:58:22
545	50.316771	-4.085869	4.97	351.2	2014-10-04	08:58:23
546	50.316813	-4.08589	4.91	342.9	2014-10-04	08:58:24
547	50.316849	-4.085909	4.3	341.4	2014-10-04	08:58:25
548	50.316877	-4.085923	3.2	341.2	2014-10-04	08:58:26
549	50.316899	-4.08593	2.5	349.4	2014-10-04	08:58:27
550	50.316918	-4.08593	2.14	359.2	2014-10-04	08:58:28
551	50.31693	-4.085938	1.47	336.9	2014-10-04	08:58:29
552	50.316932	-4.08595	0.83	282.9	2014-10-04	08:58:30
553	50.316925	-4.085958	0.98	216.1	2014-10-04	08:58:31
554	50.316908	-4.085962	1.85	189.8	2014-10-04	08:58:32
555	50.316888	-4.085965	2.28	184.8	2014-10-04	08:58:33
556	50.316868	-4.085965	2.26	180.1	2014-10-04	08:58:34
557	50.31685	-4.085966	1.94	182.6	2014-10-04	08:58:35
558	50.316837	-4.085968	1.45	183.8	2014-10-04	08:58:36
559	50.316824	-4.085969	1.48	182.3	2014-10-04	08:58:37
560	50.31681	-4.085968	1.53	178.6	2014-10-04	08:58:38
561	50.316797	-4.085969	1.45	183.1	2014-10-04	08:58:39
562	50.316793	-4.085966	0.5	151.5	2014-10-04	08:58:40
563	50.31679	-4.08596	0.61	133.6	2014-10-04	08:58:41
564	50.316783	-4.085954	0.79	150	2014-10-04	08:58:42
565	50.316775	-4.08595	0.94	160.4	2014-10-04	08:58:43
566	50.316765	-4.085945	1.17	163.4	2014-10-04	08:58:44
567	50.316757	-4.085937	1.14	150.2	2014-10-04	08:58:45
568	50.316748	-4.085926	1.22	140.6	2014-10-04	08:58:46
569	50.316736	-4.08592	1.45	161.1	2014-10-04	08:58:47
570	50.316727	-4.085915	1.03	163.6	2014-10-04	08:58:48
571	50.316721	-4.08591	0.81	149.9	2014-10-04	08:58:49
572	50.316711	-4.085907	1.08	168.2	2014-10-04	08:58:50
573	50.316702	-4.085905	0.99	172.7	2014-10-04	08:58:51
574	50.316706	-4.085901	0.55	34.2	2014-10-04	08:58:52
575	50.316712	-4.0859	0.63	2.1	2014-10-04	08:58:53
576	50.316709	-4.085906	0.52	230.7	2014-10-04	08:58:54
577	50.316701	-4.085914	1.03	212.8	2014-10-04	08:58:55
578	50.316691	-4.085923	1.32	210.6	2014-10-04	08:58:56
579	50.31668	-4.085934	1.49	211	2014-10-04	08:58:57
580	50.316679	-4.085942	0.54	264.1	2014-10-04	08:58:58
581	50.316681	-4.085946	0.42	308.5	2014-10-04	08:58:59
582	50.316675	-4.085953	0.85	215.3	2014-10-04	08:59:00
583	50.316668	-4.085959	0.95	205	2014-10-04	08:59:01
584	50.31666	-4.085962	0.92	197	2014-10-04	08:59:02
585	50.31665	-4.085966	1.08	193.1	2014-10-04	08:59:03
586	50.316638	-4.085972	1.38	198	2014-10-04	08:59:04
587	50.316624	-4.085977	1.69	193.5	2014-10-04	08:59:05
588	50.316608	-4.08598	1.78	186.5	2014-10-04	08:59:06
589	50.316599	-4.085979	1.02	175.6	2014-10-04	08:59:07
590	50.316591	-4.085974	0.9	155.4	2014-10-04	08:59:08
591	50.316578	-4.08597	1.49	168.4	2014-10-04	08:59:09
592	50.316563	-4.085965	1.71	169.9	2014-10-04	08:59:10
593	50.316548	-4.085959	1.68	165	2014-10-04	08:59:11
594	50.316536	-4.085951	1.53	158.6	2014-10-04	08:59:12
595	50.316524	-4.085945	1.38	161.3	2014-10-04	08:59:13
596	50.316513	-4.085938	1.33	156.2	2014-10-04	08:59:14
597	50.316506	-4.085925	1.18	131.8	2014-10-04	08:59:15
598	50.316496	-4.085915	1.3	147	2014-10-04	08:59:16
599	50.316483	-4.085911	1.55	167.6	2014-10-04	08:59:17
600	50.316466	-4.085906	1.86	169.3	2014-10-04	08:59:18
601	50.316454	-4.085898	1.48	158.2	2014-10-04	08:59:19
602	50.31645	-4.085884	1.11	111.7	2014-10-04	08:59:20
603	50.316444	-4.085871	1.13	124.1	2014-10-04	08:59:21
604	50.316435	-4.085859	1.32	141.5	2014-10-04	08:59:22
605	50.316426	-4.085847	1.36	141	2014-10-04	08:59:23
606	50.316413	-4.085839	1.47	157.3	2014-10-04	08:59:24
607	50.316402	-4.085832	1.34	159.1	2014-10-04	08:59:25
608	50.316397	-4.085823	0.93	131.7	2014-10-04	08:59:26
609	50.316391	-4.085814	0.87	132	2014-10-04	08:59:27
610	50.31638	-4.08581	1.27	168.9	2014-10-04	08:59:28
611	50.316367	-4.085809	1.45	176.7	2014-10-04	08:59:29
612	50.316355	-4.085809	1.34	179.5	2014-10-04	08:59:30
613	50.316342	-4.085809	1.46	180.7	2014-10-04	08:59:31
614	50.316328	-4.085808	1.59	178.3	2014-10-04	08:59:32
615	50.316315	-4.085807	1.41	177.1	2014-10-04	08:59:33
616	50.316303	-4.085807	1.39	179.2	2014-10-04	08:59:34
617	50.316291	-4.085806	1.34	177.5	2014-10-04	08:59:35
618	50.316283	-4.085802	0.95	161.2	2014-10-04	08:59:36
619	50.316273	-4.0858	1.03	170.7	2014-10-04	08:59:37
620	50.316261	-4.0858	1.42	181.5	2014-10-04	08:59:38
621	50.316251	-4.085799	1.05	175.8	2014-10-04	08:59:39
622	50.316243	-4.085798	0.94	175.3	2014-10-04	08:59:40
623	50.316234	-4.085798	1.01	181.7	2014-10-04	08:59:41
624	50.316223	-4.085801	1.2	187.7	2014-10-04	08:59:42
625	50.316211	-4.085803	1.35	187.3	2014-10-04	08:59:43
626	50.316199	-4.085807	1.34	191.9	2014-10-04	08:59:44
627	50.31619	-4.08581	1.03	192	2014-10-04	08:59:45
628	50.31618	-4.085812	1.17	187.9	2014-10-04	08:59:46
629	50.316167	-4.085815	1.48	187.6	2014-10-04	08:59:47
630	50.316156	-4.085816	1.24	184.1	2014-10-04	08:59:48
631	50.316147	-4.085814	0.96	172.2	2014-10-04	08:59:49
632	50.316139	-4.085813	0.91	172.8	2014-10-04	08:59:50
633	50.316131	-4.08581	0.94	168.3	2014-10-04	08:59:51
634	50.316125	-4.085807	0.71	163.9	2014-10-04	08:59:52
635	50.316125	-4.085808	0.06	342.3	2014-10-04	08:59:53
636	50.316125	-4.085806	0.1	68.3	2014-10-04	08:59:54
637	50.316125	-4.085805	0.08	96.6	2014-10-04	08:59:55
638	50.31612	-4.085802	0.59	156.2	2014-10-04	08:59:56
639	50.316114	-4.0858	0.69	167.5	2014-10-04	08:59:57
640	50.31611	-4.085799	0.52	171.4	2014-10-04	08:59:58
641	50.31611	-4.085796	0.08	99.8	2014-10-04	09:00:00
642	50.316109	-4.085795	0.07	122.4	2014-10-04	09:00:01
643	50.316109	-4.085795	0.03	23.5	2014-10-04	09:00:02
644	50.316108	-4.085793	0.27	141.1	2014-10-04	09:00:03
645	50.316102	-4.085796	0.64	200.7	2014-10-04	09:00:04
646	50.316091	-4.085799	1.25	190.7	2014-10-04	09:00:05
647	50.316078	-4.085804	1.48	192.3	2014-10-04	09:00:06
648	50.316065	-4.085809	1.55	193.5	2014-10-04	09:00:07
649	50.316052	-4.085814	1.48	193.5	2014-10-04	09:00:08
650	50.316038	-4.085819	1.51	193.7	2014-10-04	09:00:09
651	50.316024	-4.085823	1.68	191.5	2014-10-04	09:00:10
652	50.31601	-4.08583	1.64	195.6	2014-10-04	09:00:11
653	50.316001	-4.085835	0.98	201.3	2014-10-04	09:00:12
654	50.315993	-4.085841	1.05	203	2014-10-04	09:00:13
655	50.315982	-4.085851	1.36	212.8	2014-10-04	09:00:14
656	50.315973	-4.08586	1.2	213.8	2014-10-04	09:00:15
657	50.315965	-4.08587	1.15	217.1	2014-10-04	09:00:16
658	50.315957	-4.085879	1.07	215	2014-10-04	09:00:17
659	50.315952	-4.085885	0.77	218.9	2014-10-04	09:00:18
660	50.315947	-4.085892	0.66	221.3	2014-10-04	09:00:19
661	50.315942	-4.085896	0.71	206.5	2014-10-04	09:00:20
662	50.315938	-4.085898	0.45	199.5	2014-10-04	09:00:21
663	50.315934	-4.0859	0.43	202.6	2014-10-04	09:00:22
664	50.315931	-4.085901	0.16	187.3	2014-10-04	09:00:24
665	50.315928	-4.085898	0.2	148.9	2014-10-04	09:00:26
666	50.315928	-4.085897	0.1	106.2	2014-10-04	09:00:27
667	50.315928	-4.085896	0.09	90	2014-10-04	09:00:28
668	50.315928	-4.085894	0.06	117.4	2014-10-04	09:00:30
669	50.315929	-4.085891	0.24	59.1	2014-10-04	09:00:31
670	50.315934	-4.085888	0.65	18.2	2014-10-04	09:00:32
671	50.315937	-4.085885	0.35	40.9	2014-10-04	09:00:33
672	50.315937	-4.085884	0.04	70.2	2014-10-04	09:00:35
673	50.315933	-4.085884	0.44	176.9	2014-10-04	09:00:36
674	50.315929	-4.085884	0.41	186.6	2014-10-04	09:00:37
675	50.315928	-4.085884	0.08	170.8	2014-10-04	09:00:39
676	50.315928	-4.085884	0.01	270	2014-10-04	09:00:40
677	50.315933	-4.085895	0.92	306.9	2014-10-04	09:00:41
678	50.31594	-4.085907	1.22	313.4	2014-10-04	09:00:42
679	50.315949	-4.085918	1.25	320.1	2014-10-04	09:00:43
680	50.31596	-4.085928	1.38	329.6	2014-10-04	09:00:44
681	50.315976	-4.085933	1.82	348.7	2014-10-04	09:00:45
682	50.316001	-4.085927	2.85	9.2	2014-10-04	09:00:46
683	50.316032	-4.085914	3.6	14.4	2014-10-04	09:00:47
684	50.316069	-4.085898	4.23	15.9	2014-10-04	09:00:48
685	50.316109	-4.085874	4.82	20.3	2014-10-04	09:00:49
686	50.316145	-4.085837	4.76	33.7	2014-10-04	09:00:50
687	50.316179	-4.085792	4.96	40.8	2014-10-04	09:00:51
688	50.316215	-4.085756	4.8	31.7	2014-10-04	09:00:52
689	50.316252	-4.085738	4.29	17	2014-10-04	09:00:53
690	50.31629	-4.085734	4.17	4.7	2014-10-04	09:00:54
691	50.316329	-4.08573	4.43	3.5	2014-10-04	09:00:55
692	50.316373	-4.085732	4.85	358	2014-10-04	09:00:56
693	50.31642	-4.085741	5.29	353.2	2014-10-04	09:00:57
694	50.316466	-4.085761	5.37	344.6	2014-10-04	09:00:58
695	50.316503	-4.08579	4.57	332.9	2014-10-04	09:00:59
696	50.31654	-4.085815	4.49	337.4	2014-10-04	09:01:00
697	50.316586	-4.085833	5.27	345.4	2014-10-04	09:01:01
698	50.316634	-4.085854	5.54	344.4	2014-10-04	09:01:02
699	50.316678	-4.085877	5.15	341.4	2014-10-04	09:01:03
700	50.316714	-4.085903	4.39	335.2	2014-10-04	09:01:04
701	50.316747	-4.085929	4.11	333.4	2014-10-04	09:01:05
702	50.316781	-4.085954	4.21	335	2014-10-04	09:01:06
703	50.316816	-4.085978	4.22	336.1	2014-10-04	09:01:07
704	50.316842	-4.085999	3.34	333.8	2014-10-04	09:01:08
705	50.316864	-4.086021	2.82	327	2014-10-04	09:01:09
706	50.316887	-4.086041	2.99	331.2	2014-10-04	09:01:10
707	50.316905	-4.086052	2.09	337.9	2014-10-04	09:01:11
708	50.316907	-4.08605	0.32	23.4	2014-10-04	09:01:12
709	50.316905	-4.086043	0.56	122	2014-10-04	09:01:13
710	50.316902	-4.086034	0.73	110.9	2014-10-04	09:01:14
711	50.3169	-4.086023	0.84	108.7	2014-10-04	09:01:15
712	50.316891	-4.086015	1.09	150.6	2014-10-04	09:01:16
713	50.316877	-4.086011	1.56	168.5	2014-10-04	09:01:17
714	50.316862	-4.086006	1.71	169.8	2014-10-04	09:01:18
715	50.316844	-4.086001	2.04	169.6	2014-10-04	09:01:19
716	50.316824	-4.085996	2.27	170.8	2014-10-04	09:01:20
717	50.316813	-4.085993	1.23	169.1	2014-10-04	09:01:21
718	50.316808	-4.085987	0.69	146.6	2014-10-04	09:01:22
719	50.316797	-4.085986	1.27	176.8	2014-10-04	09:01:23
720	50.316786	-4.085987	1.19	181.7	2014-10-04	09:01:24
721	50.316777	-4.085986	1.02	174.3	2014-10-04	09:01:25
722	50.316766	-4.085981	1.2	165.9	2014-10-04	09:01:26
723	50.316752	-4.085981	1.57	180	2014-10-04	09:01:27
724	50.31674	-4.085984	1.4	188	2014-10-04	09:01:28
725	50.316725	-4.085986	1.66	184.7	2014-10-04	09:01:29
726	50.31671	-4.085985	1.64	177.1	2014-10-04	09:01:30
727	50.3167	-4.085981	1.23	165.5	2014-10-04	09:01:31
728	50.316688	-4.085979	1.31	174.3	2014-10-04	09:01:32
729	50.316672	-4.085977	1.78	175.8	2014-10-04	09:01:33
730	50.316654	-4.085974	2.05	175.2	2014-10-04	09:01:34
731	50.316637	-4.085968	1.91	167.2	2014-10-04	09:01:35
732	50.316634	-4.08596	0.69	113.9	2014-10-04	09:01:36
733	50.316635	-4.085951	0.63	86.7	2014-10-04	09:01:37
734	50.316628	-4.085946	0.86	157.5	2014-10-04	09:01:38
735	50.31662	-4.085941	0.97	156.1	2014-10-04	09:01:39
736	50.316607	-4.085938	1.37	172.5	2014-10-04	09:01:40
737	50.316593	-4.085941	1.63	186.1	2014-10-04	09:01:41
738	50.316577	-4.085943	1.75	185.9	2014-10-04	09:01:42
739	50.316562	-4.085946	1.66	187.4	2014-10-04	09:01:43
740	50.316553	-4.085949	1.02	192.8	2014-10-04	09:01:44
741	50.316544	-4.085951	1.07	188	2014-10-04	09:01:45
742	50.316529	-4.085958	1.72	196.1	2014-10-04	09:01:46
743	50.316514	-4.085967	1.81	200.4	2014-10-04	09:01:47
744	50.316506	-4.085974	1.02	207.8	2014-10-04	09:01:48
745	50.316501	-4.085979	0.67	217.3	2014-10-04	09:01:49
746	50.316492	-4.085984	1.1	199.3	2014-10-04	09:01:50
747	50.316481	-4.085989	1.24	194.4	2014-10-04	09:01:51
748	50.31647	-4.085993	1.24	193.9	2014-10-04	09:01:52
749	50.316461	-4.085995	1.04	188.2	2014-10-04	09:01:53
750	50.316449	-4.085997	1.27	186.5	2014-10-04	09:01:54
751	50.316435	-4.086	1.64	187.3	2014-10-04	09:01:55
752	50.316419	-4.086004	1.73	188.9	2014-10-04	09:01:56
753	50.316404	-4.086006	1.71	185	2014-10-04	09:01:57
754	50.316388	-4.086007	1.77	182.9	2014-10-04	09:01:58
755	50.316375	-4.086008	1.51	181.3	2014-10-04	09:01:59
756	50.316364	-4.086006	1.21	174.4	2014-10-04	09:02:00
757	50.316352	-4.086004	1.3	173.1	2014-10-04	09:02:01
758	50.316339	-4.086001	1.49	171.9	2014-10-04	09:02:02
759	50.316327	-4.085998	1.37	170.5	2014-10-04	09:02:03
760	50.316312	-4.085994	1.72	171	2014-10-04	09:02:04
761	50.316296	-4.085991	1.78	173.9	2014-10-04	09:02:05
762	50.31628	-4.085988	1.77	173.6	2014-10-04	09:02:06
763	50.316266	-4.085982	1.62	163.5	2014-10-04	09:02:07
764	50.316255	-4.085978	1.21	165.8	2014-10-04	09:02:08
765	50.316243	-4.085974	1.39	170.1	2014-10-04	09:02:09
766	50.316233	-4.085969	1.2	161.2	2014-10-04	09:02:10
767	50.316224	-4.085961	1.17	152.1	2014-10-04	09:02:11
768	50.316212	-4.085956	1.33	163.3	2014-10-04	09:02:12
769	50.316199	-4.085953	1.45	170.5	2014-10-04	09:02:13
770	50.316184	-4.08595	1.68	173.3	2014-10-04	09:02:14
771	50.316169	-4.085945	1.71	168.5	2014-10-04	09:02:15
772	50.316159	-4.085939	1.26	160.1	2014-10-04	09:02:16
773	50.316151	-4.085928	1.15	137.8	2014-10-04	09:02:17
774	50.316142	-4.085917	1.32	141.8	2014-10-04	09:02:18
775	50.316129	-4.085908	1.58	157.3	2014-10-04	09:02:19
776	50.316114	-4.085903	1.68	166.3	2014-10-04	09:02:20
777	50.316103	-4.085892	1.49	148.6	2014-10-04	09:02:21
778	50.316095	-4.085877	1.31	129.2	2014-10-04	09:02:22
779	50.316085	-4.085864	1.49	141.4	2014-10-04	09:02:23
780	50.316071	-4.085854	1.7	153.9	2014-10-04	09:02:24
781	50.316059	-4.08584	1.68	143.3	2014-10-04	09:02:25
782	50.31605	-4.085824	1.46	130.1	2014-10-04	09:02:26
783	50.316044	-4.085809	1.32	125.5	2014-10-04	09:02:27
784	50.316036	-4.085796	1.28	132.8	2014-10-04	09:02:28
785	50.316026	-4.085785	1.35	145.5	2014-10-04	09:02:29
786	50.316016	-4.085775	1.32	149	2014-10-04	09:02:30
787	50.316004	-4.085768	1.36	156.5	2014-10-04	09:02:31
788	50.315993	-4.085762	1.32	162.9	2014-10-04	09:02:32
789	50.315982	-4.085759	1.25	170.4	2014-10-04	09:02:33
790	50.315973	-4.085752	1.16	154.9	2014-10-04	09:02:34
791	50.315975	-4.085748	0.43	41.2	2014-10-04	09:02:35
792	50.315982	-4.085745	0.38	16	2014-10-04	09:02:37
793	50.315976	-4.085744	0.64	173	2014-10-04	09:02:38
794	50.315971	-4.085744	0.56	177.6	2014-10-04	09:02:39
795	50.315972	-4.085744	0.08	334.5	2014-10-04	09:02:40
796	50.315973	-4.085743	0.09	34.1	2014-10-04	09:02:42
797	50.315973	-4.085743	0.02	60.6	2014-10-04	09:02:43
798	50.315974	-4.08574	0.12	78.9	2014-10-04	09:02:45
799	50.315969	-4.085741	0.58	191.2	2014-10-04	09:02:46
800	50.315966	-4.085738	0.33	139.5	2014-10-04	09:02:47
801	50.315967	-4.085737	0.09	58.9	2014-10-04	09:02:48
802	50.315966	-4.085736	0.07	149.6	2014-10-04	09:02:50
803	50.315966	-4.085736	0.03	128.1	2014-10-04	09:02:51
804	50.315964	-4.085735	0.22	169	2014-10-04	09:02:52
805	50.315964	-4.085735	0.03	128.9	2014-10-04	09:02:53
806	50.315966	-4.08573	0.21	57.4	2014-10-04	09:02:55
807	50.315966	-4.08573	0.02	0	2014-10-04	09:02:56
808	50.315965	-4.085729	0.06	157.1	2014-10-04	09:02:57
809	50.315965	-4.085729	0.04	118	2014-10-04	09:02:58
810	50.315965	-4.085728	0.04	103.8	2014-10-04	09:02:59
811	50.315961	-4.085727	0.48	165.7	2014-10-04	09:03:00
812	50.315957	-4.085724	0.21	152.9	2014-10-04	09:03:02
813	50.31596	-4.085718	0.51	51.5	2014-10-04	09:03:03
814	50.31596	-4.085717	0.06	129.8	2014-10-04	09:03:05
815	50.315959	-4.085717	0.02	147.4	2014-10-04	09:03:06
816	50.315951	-4.08571	1.08	151.7	2014-10-04	09:03:07
817	50.315944	-4.085698	1.16	134.2	2014-10-04	09:03:08
818	50.315937	-4.085682	1.39	122.5	2014-10-04	09:03:09
819	50.315931	-4.085662	1.58	116.4	2014-10-04	09:03:10
820	50.315923	-4.08564	1.77	117.5	2014-10-04	09:03:11
821	50.315916	-4.085615	1.93	115.9	2014-10-04	09:03:12
822	50.315911	-4.085589	1.97	105.7	2014-10-04	09:03:13
823	50.31591	-4.085561	1.94	92.5	2014-10-04	09:03:14
824	50.315911	-4.085535	1.84	87.7	2014-10-04	09:03:15
825	50.31591	-4.085512	1.64	91.6	2014-10-04	09:03:16
826	50.31591	-4.085495	1.22	90.4	2014-10-04	09:03:17
827	50.315913	-4.085477	1.28	78.2	2014-10-04	09:03:18
828	50.31592	-4.085458	1.58	59	2014-10-04	09:03:19
829	50.315934	-4.085442	1.95	37	2014-10-04	09:03:20
830	50.315958	-4.085421	3.11	29.1	2014-10-04	09:03:21
831	50.315991	-4.085394	4.09	28.1	2014-10-04	09:03:22
832	50.31603	-4.085368	4.72	22.3	2014-10-04	09:03:23
833	50.316071	-4.085345	4.81	19.8	2014-10-04	09:03:24
834	50.316112	-4.085325	4.8	17.8	2014-10-04	09:03:25
835	50.316152	-4.085307	4.69	15.8	2014-10-04	09:03:26
836	50.316179	-4.085294	3.08	17.1	2014-10-04	09:03:27
837	50.316191	-4.085281	1.68	32.6	2014-10-04	09:03:28
838	50.316202	-4.085265	1.67	44	2014-10-04	09:03:29
839	50.316198	-4.085263	0.47	165.4	2014-10-04	09:03:30
840	50.31619	-4.085276	1.25	226.2	2014-10-04	09:03:31
841	50.316189	-4.085294	1.29	262.1	2014-10-04	09:03:32
842	50.316191	-4.085309	1.07	282.1	2014-10-04	09:03:33
843	50.316199	-4.085318	1.11	322.8	2014-10-04	09:03:34
844	50.316217	-4.08532	2.08	355.7	2014-10-04	09:03:35
845	50.316247	-4.085318	3.32	3.4	2014-10-04	09:03:36
846	50.316284	-4.08532	4.15	357.3	2014-10-04	09:03:37
847	50.316325	-4.085337	4.66	345	2014-10-04	09:03:38
848	50.316363	-4.085365	4.73	335.4	2014-10-04	09:03:39
849	50.316402	-4.085396	4.83	332.5	2014-10-04	09:03:40
850	50.316439	-4.085427	4.64	331.7	2014-10-04	09:03:41
851	50.316478	-4.085455	4.77	335.8	2014-10-04	09:03:42
852	50.316517	-4.085474	4.62	342.7	2014-10-04	09:03:43
853	50.316554	-4.085473	4.05	1.5	2014-10-04	09:03:44
854	50.316585	-4.085462	3.55	11.7	2014-10-04	09:03:45
855	50.316612	-4.085465	3.07	356.6	2014-10-04	09:03:46
856	50.316644	-4.085479	3.6	344	2014-10-04	09:03:47
857	50.316675	-4.085501	3.81	335.3	2014-10-04	09:03:48
858	50.316708	-4.085532	4.27	329.9	2014-10-04	09:03:49
859	50.316745	-4.085569	4.98	327.3	2014-10-04	09:03:50
860	50.316781	-4.085614	5.08	321.5	2014-10-04	09:03:51
861	50.316813	-4.085662	4.91	315.8	2014-10-04	09:03:52
862	50.316842	-4.085711	4.76	312.4	2014-10-04	09:03:53
863	50.316871	-4.085758	4.67	314.8	2014-10-04	09:03:54
864	50.316898	-4.085801	4.28	313.9	2014-10-04	09:03:55
865	50.316918	-4.085838	3.45	310.6	2014-10-04	09:03:56
866	50.316937	-4.085868	3.01	315	2014-10-04	09:03:57
867	50.316948	-4.085887	1.78	312.2	2014-10-04	09:03:58
868	50.316942	-4.085895	0.84	225	2014-10-04	09:03:59
869	50.316931	-4.085899	1.36	191.9	2014-10-04	09:04:00
870	50.316913	-4.085894	2.03	169.7	2014-10-04	09:04:01
871	50.316895	-4.085889	1.98	169.4	2014-10-04	09:04:02
872	50.316882	-4.085879	1.61	154.1	2014-10-04	09:04:03
873	50.316876	-4.085872	0.82	144.6	2014-10-04	09:04:04
874	50.316868	-4.085866	1.05	153.4	2014-10-04	09:04:05
875	50.316858	-4.085855	1.34	146.8	2014-10-04	09:04:06
876	50.316845	-4.085842	1.71	144.9	2014-10-04	09:04:07
877	50.31683	-4.08583	1.9	154	2014-10-04	09:04:08
878	50.316825	-4.085819	0.96	124.3	2014-10-04	09:04:09
879	50.316828	-4.085808	0.78	67.5	2014-10-04	09:04:10
880	50.316825	-4.085799	0.73	111.9	2014-10-04	09:04:11
881	50.316818	-4.085787	1.15	133.5	2014-10-04	09:04:12
882	50.31681	-4.085774	1.32	135.2	2014-10-04	09:04:13
883	50.3168	-4.08576	1.48	136.5	2014-10-04	09:04:14
884	50.316787	-4.085748	1.66	150.4	2014-10-04	09:04:15
885	50.31677	-4.085738	1.99	157.6	2014-10-04	09:04:16
886	50.316757	-4.085728	1.61	156	2014-10-04	09:04:17
887	50.316749	-4.085721	1.01	149.2	2014-10-04	09:04:18
888	50.316743	-4.085713	0.92	140.5	2014-10-04	09:04:19
889	50.316734	-4.085703	1.23	146.5	2014-10-04	09:04:20
890	50.316723	-4.085692	1.44	145.6	2014-10-04	09:04:21
891	50.316712	-4.085678	1.63	142.5	2014-10-04	09:04:22
892	50.316698	-4.085664	1.76	146.5	2014-10-04	09:04:23
893	50.31669	-4.085653	1.28	139.1	2014-10-04	09:04:24
894	50.316687	-4.085644	0.69	118.2	2014-10-04	09:04:25
895	50.31668	-4.085638	0.89	152	2014-10-04	09:04:26
896	50.316673	-4.08563	0.92	140.5	2014-10-04	09:04:27
897	50.316664	-4.08562	1.25	144.2	2014-10-04	09:04:28
898	50.316651	-4.085611	1.55	156.2	2014-10-04	09:04:29
899	50.316637	-4.085603	1.65	161.3	2014-10-04	09:04:30
900	50.31663	-4.085595	1.06	144.8	2014-10-04	09:04:31
901	50.316624	-4.085585	0.91	133.1	2014-10-04	09:04:32
902	50.316614	-4.085578	1.25	156.7	2014-10-04	09:04:33
903	50.3166	-4.085575	1.49	171.7	2014-10-04	09:04:34
904	50.316591	-4.08557	1.07	161.1	2014-10-04	09:04:35
905	50.316588	-4.085564	0.58	128.8	2014-10-04	09:04:36
906	50.316577	-4.085558	1.27	158.6	2014-10-04	09:04:37
907	50.316564	-4.085551	1.54	163.6	2014-10-04	09:04:38
908	50.316552	-4.085547	1.4	168.5	2014-10-04	09:04:39
909	50.316542	-4.085546	1.13	174.2	2014-10-04	09:04:40
910	50.316527	-4.085545	1.63	178.8	2014-10-04	09:04:41
911	50.316514	-4.085544	1.45	175.1	2014-10-04	09:04:42
912	50.316503	-4.085542	1.19	174.6	2014-10-04	09:04:43
913	50.316494	-4.08554	1.1	170.6	2014-10-04	09:04:44
914	50.31648	-4.085539	1.48	177.5	2014-10-04	09:04:45
915	50.316465	-4.085538	1.74	177.8	2014-10-04	09:04:46
916	50.316452	-4.085537	1.4	177.8	2014-10-04	09:04:47
917	50.316442	-4.085537	1.19	180.9	2014-10-04	09:04:48
918	50.316428	-4.085537	1.53	178.9	2014-10-04	09:04:49
919	50.316412	-4.085539	1.76	184.1	2014-10-04	09:04:50
920	50.316394	-4.085542	1.99	187.6	2014-10-04	09:04:51
921	50.316382	-4.085543	1.43	182.4	2014-10-04	09:04:52
922	50.316373	-4.085539	0.95	164.4	2014-10-04	09:04:53
923	50.316363	-4.085535	1.18	164.5	2014-10-04	09:04:54
924	50.31635	-4.085532	1.51	172.8	2014-10-04	09:04:55
925	50.316336	-4.085532	1.55	179.3	2014-10-04	09:04:56
926	50.316324	-4.08553	1.35	172.7	2014-10-04	09:04:57
927	50.31631	-4.085525	1.52	167.1	2014-10-04	09:04:58
928	50.316294	-4.085521	1.88	172.7	2014-10-04	09:04:59
929	50.316278	-4.085519	1.69	174.9	2014-10-04	09:05:00
930	50.316264	-4.085518	1.66	175.4	2014-10-04	09:05:01
931	50.316249	-4.085513	1.62	167.7	2014-10-04	09:05:02
932	50.316236	-4.085507	1.49	164.3	2014-10-04	09:05:03
933	50.316223	-4.085502	1.49	165.7	2014-10-04	09:05:04
934	50.316212	-4.085498	1.3	168.7	2014-10-04	09:05:05
935	50.316201	-4.085495	1.29	169.1	2014-10-04	09:05:06
936	50.316188	-4.085494	1.38	176.3	2014-10-04	09:05:07
937	50.316177	-4.085494	1.26	180.5	2014-10-04	09:05:08
938	50.316166	-4.085492	1.23	174.7	2014-10-04	09:05:09
939	50.316154	-4.085495	1.29	188	2014-10-04	09:05:10
940	50.316143	-4.0855	1.36	197.8	2014-10-04	09:05:11
941	50.31613	-4.085507	1.47	197.3	2014-10-04	09:05:12
942	50.316119	-4.085512	1.29	196.9	2014-10-04	09:05:13
943	50.31611	-4.085516	1	196.9	2014-10-04	09:05:14
944	50.316104	-4.085517	0.67	189.2	2014-10-04	09:05:15
945	50.316098	-4.085522	0.8	204.6	2014-10-04	09:05:16
946	50.31609	-4.085529	0.97	209.9	2014-10-04	09:05:17
947	50.316083	-4.085537	1.02	212.6	2014-10-04	09:05:18
948	50.316076	-4.085545	0.95	217.1	2014-10-04	09:05:19
949	50.316067	-4.085553	1.18	210.6	2014-10-04	09:05:20
950	50.316056	-4.085563	1.36	210.8	2014-10-04	09:05:21
951	50.316047	-4.085569	1.15	201.2	2014-10-04	09:05:22
952	50.316044	-4.085569	0.34	186.1	2014-10-04	09:05:23
953	50.316043	-4.085568	0.09	102.8	2014-10-04	09:05:24
954	50.316046	-4.085565	0.39	33.4	2014-10-04	09:05:25
955	50.316046	-4.085565	0	0	2014-10-04	09:05:26
956	50.316048	-4.085572	0.55	290.7	2014-10-04	09:05:27
957	50.316052	-4.085582	0.79	301.4	2014-10-04	09:05:28
958	50.316061	-4.085587	1.04	339.5	2014-10-04	09:05:29
959	50.316076	-4.085582	1.74	12.9	2014-10-04	09:05:30
960	50.316103	-4.085568	3.12	17.5	2014-10-04	09:05:31
961	50.316137	-4.085551	4.03	17.8	2014-10-04	09:05:32
962	50.316178	-4.08553	4.85	18.2	2014-10-04	09:05:33
963	50.316223	-4.085515	5.09	11.5	2014-10-04	09:05:34
964	50.316264	-4.085523	4.57	353.4	2014-10-04	09:05:35
965	50.316302	-4.085546	4.52	338.8	2014-10-04	09:05:36
966	50.316341	-4.085567	4.6	341.1	2014-10-04	09:05:37
967	50.316378	-4.085576	4.16	351.2	2014-10-04	09:05:38
968	50.316407	-4.085571	3.23	6.5	2014-10-04	09:05:39
969	50.316423	-4.085563	1.83	16	2014-10-04	09:05:40
970	50.31643	-4.085562	0.87	5.5	2014-10-04	09:05:41
971	50.316435	-4.085561	0.49	12.1	2014-10-04	09:05:42
972	50.31644	-4.08556	0.56	8.6	2014-10-04	09:05:43
973	50.316446	-4.08556	0.76	356.8	2014-10-04	09:05:44
974	50.316455	-4.085563	0.99	346.4	2014-10-04	09:05:45
975	50.316455	-4.085576	0.86	268.2	2014-10-04	09:05:46
976	50.316445	-4.085587	1.35	216.2	2014-10-04	09:05:47
977	50.316433	-4.085596	1.52	204.6	2014-10-04	09:05:48
978	50.316407	-4.0856	2.87	186.1	2014-10-04	09:05:49
979	50.316389	-4.085598	2.04	175.5	2014-10-04	09:05:50
980	50.316375	-4.085593	1.57	167.7	2014-10-04	09:05:51
981	50.316365	-4.085585	1.28	152.9	2014-10-04	09:05:52
982	50.316352	-4.085571	1.67	144.8	2014-10-04	09:05:53
983	50.316337	-4.085558	2.01	150.9	2014-10-04	09:05:54
984	50.316323	-4.085543	1.82	146.2	2014-10-04	09:05:55
985	50.316318	-4.085526	1.34	113	2014-10-04	09:05:56
986	50.316312	-4.085507	1.49	116.4	2014-10-04	09:05:57
987	50.316303	-4.08549	1.57	130.7	2014-10-04	09:05:58
988	50.316292	-4.085475	1.66	139.1	2014-10-04	09:05:59
989	50.316279	-4.085464	1.62	149.6	2014-10-04	09:06:00
990	50.316264	-4.085456	1.83	161.6	2014-10-04	09:06:01
991	50.316248	-4.085446	1.83	158.7	2014-10-04	09:06:02
992	50.316231	-4.085439	1.98	164.8	2014-10-04	09:06:03
993	50.316217	-4.085432	1.61	162.6	2014-10-04	09:06:04
994	50.316207	-4.085425	1.24	156.8	2014-10-04	09:06:05
995	50.316198	-4.085419	1.15	157.2	2014-10-04	09:06:06
996	50.316191	-4.085409	1	135.3	2014-10-04	09:06:07
997	50.31619	-4.085401	0.58	107.9	2014-10-04	09:06:08
998	50.316189	-4.085399	0.17	99.5	2014-10-04	09:06:09
999	50.316191	-4.085398	0.1	10.3	2014-10-04	09:06:11
1000	50.316191	-4.085388	0.76	89.3	2014-10-04	09:06:12
1001	50.316194	-4.085376	0.89	67.9	2014-10-04	09:06:13
1002	50.316203	-4.085358	1.61	53.2	2014-10-04	09:06:14
1003	50.316223	-4.085329	3.03	42.5	2014-10-04	09:06:15
1004	50.316255	-4.085297	4.21	33	2014-10-04	09:06:16
1005	50.316294	-4.085285	4.42	10.6	2014-10-04	09:06:17
1006	50.316335	-4.085298	4.64	348.7	2014-10-04	09:06:18
1007	50.31638	-4.085322	5.28	341.4	2014-10-04	09:06:19
1008	50.316424	-4.085348	5.25	339	2014-10-04	09:06:20
1009	50.316465	-4.085369	4.82	342.1	2014-10-04	09:06:21
1010	50.316502	-4.085368	4.15	0.8	2014-10-04	09:06:22
1011	50.316534	-4.085347	3.85	23.3	2014-10-04	09:06:23
1012	50.316563	-4.085314	4.01	35.7	2014-10-04	09:06:24
1013	50.316596	-4.085287	4.08	27.5	2014-10-04	09:06:25
1014	50.316629	-4.085287	3.74	0.8	2014-10-04	09:06:26
1015	50.316661	-4.085305	3.77	339.8	2014-10-04	09:06:27
1016	50.316696	-4.08533	4.25	334.8	2014-10-04	09:06:28
1017	50.316735	-4.085353	4.69	340.2	2014-10-04	09:06:29
1018	50.316776	-4.08537	4.72	345	2014-10-04	09:06:30
1019	50.316815	-4.08538	4.36	350.9	2014-10-04	09:06:31
1020	50.316848	-4.085386	3.72	352.5	2014-10-04	09:06:32
1021	50.316868	-4.085385	2.27	2.9	2014-10-04	09:06:33
1022	50.316878	-4.085376	1.22	31.9	2014-10-04	09:06:34
1023	50.316883	-4.085365	0.93	54.4	2014-10-04	09:06:35
1024	50.316882	-4.085358	0.5	95.4	2014-10-04	09:06:36
1025	50.316878	-4.085357	0.51	171.2	2014-10-04	09:06:37
1026	50.316876	-4.085358	0.22	199.2	2014-10-04	09:06:38
1027	50.31687	-4.085365	0.4	219.8	2014-10-04	09:06:40
1028	50.316857	-4.085368	1.47	188.1	2014-10-04	09:06:41
1029	50.316837	-4.085372	2.29	187.5	2014-10-04	09:06:42
1030	50.31682	-4.085374	1.82	183.2	2014-10-04	09:06:43
1031	50.316806	-4.085372	1.65	174.4	2014-10-04	09:06:44
1032	50.31679	-4.08537	1.73	176.8	2014-10-04	09:06:45
1033	50.316773	-4.08537	1.96	179.8	2014-10-04	09:06:46
1034	50.316758	-4.085372	1.64	184	2014-10-04	09:06:47
1035	50.316747	-4.085377	1.3	197.3	2014-10-04	09:06:48
1036	50.316743	-4.085384	0.6	228.5	2014-10-04	09:06:49
1037	50.316743	-4.085384	0.07	175.1	2014-10-04	09:06:50
1038	50.31674	-4.085381	0.32	142.8	2014-10-04	09:06:51
1039	50.316733	-4.08538	0.82	176.7	2014-10-04	09:06:52
1040	50.316722	-4.085382	1.18	187.9	2014-10-04	09:06:53
1041	50.316712	-4.085381	1.17	176.5	2014-10-04	09:06:54
1042	50.316702	-4.085377	1.12	165.5	2014-10-04	09:06:55
1043	50.316693	-4.085378	1.02	182	2014-10-04	09:06:56
1044	50.316684	-4.085378	1.02	178.7	2014-10-04	09:06:57
1045	50.316673	-4.085379	1.24	183.3	2014-10-04	09:06:58
1046	50.316658	-4.085378	1.62	177.7	2014-10-04	09:06:59
1047	50.316643	-4.085377	1.67	179	2014-10-04	09:07:00
1048	50.31663	-4.085378	1.54	181.3	2014-10-04	09:07:01
1049	50.316623	-4.085374	0.72	158.7	2014-10-04	09:07:02
1050	50.316618	-4.08537	0.7	157.9	2014-10-04	09:07:03
1051	50.316608	-4.085372	1.04	185.9	2014-10-04	09:07:04
1052	50.316596	-4.085372	1.39	179.5	2014-10-04	09:07:05
1053	50.316586	-4.085366	1.19	158.9	2014-10-04	09:07:06
1054	50.316577	-4.08536	1.08	155.8	2014-10-04	09:07:07
1055	50.316565	-4.085355	1.4	165.8	2014-10-04	09:07:08
1056	50.316554	-4.085351	1.3	167.1	2014-10-04	09:07:09
1057	50.316544	-4.085349	1.03	172	2014-10-04	09:07:10
1058	50.316532	-4.085349	1.33	180	2014-10-04	09:07:11
1059	50.31652	-4.085347	1.43	176.7	2014-10-04	09:07:12
1060	50.316506	-4.085346	1.48	175.4	2014-10-04	09:07:13
1061	50.316496	-4.085345	1.19	178.6	2014-10-04	09:07:14
1062	50.316486	-4.085344	1.11	175.7	2014-10-04	09:07:15
1063	50.316473	-4.085344	1.44	181	2014-10-04	09:07:16
1064	50.316459	-4.085342	1.5	173.8	2014-10-04	09:07:17
1065	50.316451	-4.085336	0.99	153.9	2014-10-04	09:07:18
1066	50.316441	-4.085329	1.2	156.3	2014-10-04	09:07:19
1067	50.316427	-4.085325	1.64	168.5	2014-10-04	09:07:20
1068	50.316414	-4.085319	1.54	164.9	2014-10-04	09:07:21
1069	50.316401	-4.085315	1.48	167.5	2014-10-04	09:07:22
1070	50.316396	-4.085304	0.91	125.9	2014-10-04	09:07:23
1071	50.31639	-4.085294	0.98	132	2014-10-04	09:07:24
1072	50.316378	-4.085288	1.43	161.8	2014-10-04	09:07:25
1073	50.316365	-4.085283	1.5	166.2	2014-10-04	09:07:26
1074	50.316354	-4.085273	1.36	150	2014-10-04	09:07:27
1075	50.316349	-4.085261	1.06	125.5	2014-10-04	09:07:28
1076	50.316339	-4.085252	1.21	148.9	2014-10-04	09:07:29
1077	50.316329	-4.085247	1.21	163.4	2014-10-04	09:07:30
1078	50.316319	-4.085239	1.19	152	2014-10-04	09:07:31
1079	50.316309	-4.085232	1.26	156.4	2014-10-04	09:07:32
1080	50.316298	-4.085228	1.26	166.9	2014-10-04	09:07:33
1081	50.316286	-4.085225	1.35	170.2	2014-10-04	09:07:34
1082	50.316275	-4.085223	1.2	174	2014-10-04	09:07:35
1083	50.316266	-4.085222	1.07	174.6	2014-10-04	09:07:36
1084	50.316256	-4.085222	1.14	181.5	2014-10-04	09:07:37
1085	50.316246	-4.085224	1.05	185.5	2014-10-04	09:07:38
1086	50.316236	-4.085222	1.18	173.1	2014-10-04	09:07:39
1087	50.316223	-4.085223	1.36	183	2014-10-04	09:07:40
1088	50.316209	-4.085227	1.6	190.7	2014-10-04	09:07:41
1089	50.316195	-4.085233	1.64	194.9	2014-10-04	09:07:42
1090	50.316182	-4.085237	1.52	190.2	2014-10-04	09:07:43
1091	50.316172	-4.085236	1.01	177.7	2014-10-04	09:07:44
1092	50.316163	-4.085235	1.07	177.7	2014-10-04	09:07:45
1093	50.31615	-4.085235	1.42	177.4	2014-10-04	09:07:46
1094	50.31614	-4.085229	1.2	162	2014-10-04	09:07:47
1095	50.316131	-4.085225	1	163.7	2014-10-04	09:07:48
1096	50.316123	-4.085224	0.88	175.7	2014-10-04	09:07:49
1097	50.316122	-4.085222	0.29	137.5	2014-10-04	09:07:50
1098	50.316125	-4.085215	0.6	55.1	2014-10-04	09:07:51
1099	50.316125	-4.085208	0.5	85.6	2014-10-04	09:07:52
1100	50.316127	-4.085205	0.15	35.4	2014-10-04	09:07:54
1101	50.316136	-4.085214	1.14	325.9	2014-10-04	09:07:55
1102	50.316141	-4.085223	0.9	316.2	2014-10-04	09:07:56
1103	50.316145	-4.085226	0.22	334.7	2014-10-04	09:07:58
1104	50.316151	-4.08522	0.77	29.2	2014-10-04	09:07:59
1105	50.316152	-4.085218	0.21	67	2014-10-04	09:08:00
1106	50.316152	-4.085217	0.08	76.3	2014-10-04	09:08:01
1107	50.316152	-4.085216	0.02	65.7	2014-10-04	09:08:03
1108	50.316158	-4.08521	0.8	30.4	2014-10-04	09:08:04
1109	50.31616	-4.085205	0.22	55.8	2014-10-04	09:08:06
1110	50.316161	-4.085205	0.01	51.9	2014-10-04	09:08:07
1111	50.316161	-4.085205	0.01	32.6	2014-10-04	09:08:08
1112	50.316161	-4.085204	0.05	79.4	2014-10-04	09:08:09
1113	50.316161	-4.085204	0.09	28.9	2014-10-04	09:08:10
1114	50.316162	-4.085203	0.05	56.4	2014-10-04	09:08:11
1115	50.316162	-4.085203	0.01	0	2014-10-04	09:08:12
1116	50.316162	-4.085203	0.02	53.6	2014-10-04	09:08:13
1117	50.316162	-4.085203	0.01	32.6	2014-10-04	09:08:14
1118	50.316162	-4.085203	0.01	90	2014-10-04	09:08:15
1119	50.316163	-4.085205	0.2	294.6	2014-10-04	09:08:16
1120	50.316159	-4.08521	0.53	216.9	2014-10-04	09:08:17
1121	50.316151	-4.08521	0.84	182	2014-10-04	09:08:18
1122	50.31614	-4.085212	1.24	185.8	2014-10-04	09:08:19
1123	50.316129	-4.085214	1.22	186.5	2014-10-04	09:08:20
1124	50.316122	-4.085213	0.83	173	2014-10-04	09:08:21
1125	50.316114	-4.08521	0.92	168	2014-10-04	09:08:22
1126	50.316104	-4.08521	1.12	182.1	2014-10-04	09:08:23
1127	50.316101	-4.085209	0.36	159.6	2014-10-04	09:08:24
1128	50.316105	-4.085201	0.69	50.7	2014-10-04	09:08:25
1129	50.316107	-4.08519	0.87	70.6	2014-10-04	09:08:26
1130	50.316112	-4.085181	0.79	53.6	2014-10-04	09:08:27
1131	50.316117	-4.085181	0.65	357.4	2014-10-04	09:08:28
1132	50.316123	-4.085183	0.58	348.1	2014-10-04	09:08:29
1133	50.316124	-4.085185	0.13	319.5	2014-10-04	09:08:31
1134	50.316125	-4.085185	0.04	25.2	2014-10-04	09:08:32
1135	50.316131	-4.085191	0.8	326.4	2014-10-04	09:08:33
1136	50.316132	-4.085203	0.89	278.4	2014-10-04	09:08:34
1137	50.316129	-4.085217	1.01	252.8	2014-10-04	09:08:35
1138	50.316125	-4.085231	1.05	247.1	2014-10-04	09:08:36
1139	50.316125	-4.085243	0.88	263.9	2014-10-04	09:08:37
1140	50.316129	-4.085257	1.09	298.2	2014-10-04	09:08:38
1141	50.316135	-4.085269	1.08	303.5	2014-10-04	09:08:39
1142	50.316139	-4.085279	0.86	302.7	2014-10-04	09:08:40
1143	50.316145	-4.085289	0.98	317.7	2014-10-04	09:08:41
1144	50.316152	-4.085299	1.06	314.8	2014-10-04	09:08:42
1145	50.316159	-4.085308	1.05	321.7	2014-10-04	09:08:43
1146	50.316167	-4.085311	0.88	347.5	2014-10-04	09:08:44
1147	50.316181	-4.085311	1.6	1.1	2014-10-04	09:08:45
1148	50.316211	-4.0853	3.34	12.8	2014-10-04	09:08:46
1149	50.316253	-4.085303	4.69	357.9	2014-10-04	09:08:47
1150	50.3163	-4.085323	5.46	344.5	2014-10-04	09:08:48
1151	50.316353	-4.085345	6.08	345	2014-10-04	09:08:49
1152	50.316408	-4.085368	6.34	345.2	2014-10-04	09:08:50
1153	50.316457	-4.085399	5.84	338.1	2014-10-04	09:08:51
1154	50.3165	-4.085429	5.28	336.1	2014-10-04	09:08:52
1155	50.316541	-4.085456	4.95	337	2014-10-04	09:08:53
1156	50.316581	-4.085485	4.92	335.6	2014-10-04	09:08:54
1157	50.31662	-4.085514	4.79	333.8	2014-10-04	09:08:55
1158	50.316657	-4.085544	4.6	333.1	2014-10-04	09:08:56
1159	50.316696	-4.085572	4.78	334.9	2014-10-04	09:08:57
1160	50.316735	-4.085603	4.92	333.6	2014-10-04	09:08:58
1161	50.316773	-4.085634	4.79	332.5	2014-10-04	09:08:59
1162	50.316808	-4.085663	4.37	332.1	2014-10-04	09:09:00
1163	50.316839	-4.085689	3.9	331.6	2014-10-04	09:09:01
1164	50.316861	-4.085705	2.74	334.7	2014-10-04	09:09:02
1165	50.316879	-4.085719	2.25	335.1	2014-10-04	09:09:03
1166	50.3169	-4.085737	2.64	330.8	2014-10-04	09:09:04
1167	50.316921	-4.085755	2.65	330.6	2014-10-04	09:09:05
1168	50.316941	-4.085772	2.59	331.7	2014-10-04	09:09:06
1169	50.316958	-4.085785	2.04	334.1	2014-10-04	09:09:07
1170	50.316953	-4.085785	0.51	182	2014-10-04	09:09:08
1171	50.316936	-4.085774	2.03	156	2014-10-04	09:09:09
1172	50.316915	-4.085765	2.42	165	2014-10-04	09:09:10
1173	50.316911	-4.085746	1.4	110.3	2014-10-04	09:09:11
1174	50.3169	-4.085737	1.42	153.7	2014-10-04	09:09:12
1175	50.316882	-4.085733	2.02	170.1	2014-10-04	09:09:13
1176	50.316863	-4.085726	2.17	167.2	2014-10-04	09:09:14
1177	50.31685	-4.08572	1.48	165.1	2014-10-04	09:09:15
1178	50.316834	-4.085719	1.82	176.6	2014-10-04	09:09:16
1179	50.316817	-4.085717	1.82	176.1	2014-10-04	09:09:17
1180	50.316809	-4.085711	0.52	155.8	2014-10-04	09:09:19
1181	50.316805	-4.08571	0.42	167.7	2014-10-04	09:09:20
1182	50.316803	-4.085711	0.25	189.3	2014-10-04	09:09:21
1183	50.316811	-4.085705	1.05	22	2014-10-04	09:09:22
1184	50.316819	-4.085698	1	30.8	2014-10-04	09:09:23
1185	50.316819	-4.085693	0.36	91.4	2014-10-04	09:09:24
1186	50.316818	-4.085692	0.17	173.7	2014-10-04	09:09:25
1187	50.316809	-4.085691	0.97	173	2014-10-04	09:09:26
1188	50.316797	-4.085688	1.33	172	2014-10-04	09:09:27
1189	50.316783	-4.085687	1.54	175.5	2014-10-04	09:09:28
1190	50.316768	-4.085687	1.69	180.6	2014-10-04	09:09:29
1191	50.316753	-4.085688	1.71	182.2	2014-10-04	09:09:30
1192	50.316743	-4.085688	1.1	180.6	2014-10-04	09:09:31
1193	50.316739	-4.085687	0.24	171.3	2014-10-04	09:09:33
1194	50.316732	-4.085686	0.76	172.8	2014-10-04	09:09:34
1195	50.316725	-4.085683	0.78	167.7	2014-10-04	09:09:35
1196	50.31672	-4.085678	0.68	150.8	2014-10-04	09:09:36
1197	50.316712	-4.085671	1	149.7	2014-10-04	09:09:37
1198	50.316701	-4.085667	1.23	166.8	2014-10-04	09:09:38
1199	50.316689	-4.085668	1.31	182.4	2014-10-04	09:09:39
1200	50.316675	-4.085669	1.57	183	2014-10-04	09:09:40
1201	50.31666	-4.085669	1.74	178.6	2014-10-04	09:09:41
1202	50.316643	-4.08567	1.91	182	2014-10-04	09:09:42
1203	50.316629	-4.085669	1.47	177.2	2014-10-04	09:09:43
1204	50.316619	-4.085664	1.22	164.2	2014-10-04	09:09:44
1205	50.316608	-4.08566	1.21	166.9	2014-10-04	09:09:45
1206	50.316599	-4.085657	1.03	166.6	2014-10-04	09:09:46
1207	50.316586	-4.085654	1.46	172.3	2014-10-04	09:09:47
1208	50.316573	-4.085653	1.49	177.7	2014-10-04	09:09:48
1209	50.316561	-4.085651	1.39	173.9	2014-10-04	09:09:49
1210	50.316546	-4.085648	1.69	171.9	2014-10-04	09:09:50
1211	50.316528	-4.085645	1.94	173.3	2014-10-04	09:09:51
1212	50.316514	-4.085642	1.59	174.2	2014-10-04	09:09:52
1213	50.316505	-4.085638	1	161.6	2014-10-04	09:09:53
1214	50.316495	-4.085633	1.19	163.1	2014-10-04	09:09:54
1215	50.31648	-4.085629	1.72	170.6	2014-10-04	09:09:55
1216	50.316464	-4.085626	1.78	172.3	2014-10-04	09:09:56
1217	50.316453	-4.085621	1.25	163.1	2014-10-04	09:09:57
1218	50.316446	-4.085615	0.93	153.9	2014-10-04	09:09:58
1219	50.316434	-4.085611	1.38	168.3	2014-10-04	09:09:59
1220	50.316421	-4.085609	1.39	174.6	2014-10-04	09:10:00
1221	50.316412	-4.085605	1.04	163.7	2014-10-04	09:10:01
1222	50.316403	-4.085598	1.1	154.3	2014-10-04	09:10:02
1223	50.31639	-4.085593	1.49	164.7	2014-10-04	09:10:03
1224	50.31638	-4.085588	1.25	165.9	2014-10-04	09:10:04
1225	50.316371	-4.085582	1.09	155.1	2014-10-04	09:10:05
1226	50.316359	-4.085573	1.41	152.1	2014-10-04	09:10:06
1227	50.316345	-4.085566	1.68	164.8	2014-10-04	09:10:07
1228	50.316333	-4.08556	1.41	160	2014-10-04	09:10:08
1229	50.316324	-4.085552	1.09	151.9	2014-10-04	09:10:09
1230	50.316316	-4.085543	1.15	142.2	2014-10-04	09:10:10
1231	50.316306	-4.085533	1.33	147.7	2014-10-04	09:10:11
1232	50.316294	-4.085526	1.39	159.9	2014-10-04	09:10:12
1233	50.316283	-4.085519	1.35	158.8	2014-10-04	09:10:13
1234	50.316272	-4.085511	1.31	155.2	2014-10-04	09:10:14
1235	50.31626	-4.085507	1.45	168.1	2014-10-04	09:10:15
1236	50.316247	-4.085503	1.42	167.1	2014-10-04	09:10:16
1237	50.316235	-4.085497	1.4	162.7	2014-10-04	09:10:17
1238	50.316225	-4.085492	1.17	162.1	2014-10-04	09:10:18
1239	50.316219	-4.085486	0.85	152.9	2014-10-04	09:10:19
1240	50.31621	-4.085479	1.03	151.3	2014-10-04	09:10:20
1241	50.316199	-4.085475	1.29	165.8	2014-10-04	09:10:21
1242	50.316186	-4.085478	1.46	188	2014-10-04	09:10:22
1243	50.316178	-4.085479	0.92	187.4	2014-10-04	09:10:23
1244	50.316177	-4.085476	0.3	112.3	2014-10-04	09:10:24
1245	50.316179	-4.085468	0.58	67.1	2014-10-04	09:10:25
1246	50.316179	-4.085459	0.61	90	2014-10-04	09:10:26
1247	50.316179	-4.085451	0.62	86.5	2014-10-04	09:10:27
1248	50.31618	-4.085445	0.44	85.2	2014-10-04	09:10:28
1249	50.31618	-4.085445	0.02	244.3	2014-10-04	09:10:29
1250	50.316181	-4.08544	0.38	68.6	2014-10-04	09:10:30
1251	50.316183	-4.085437	0.33	45	2014-10-04	09:10:31
1252	50.316183	-4.085437	0.02	180	2014-10-04	09:10:32
1253	50.316184	-4.085442	0.44	290	2014-10-04	09:10:33
1254	50.316186	-4.085449	0.5	290.6	2014-10-04	09:10:34
1255	50.316187	-4.085455	0.47	287.2	2014-10-04	09:10:35
1256	50.316185	-4.085462	0.11	246.3	2014-10-04	09:10:40
1257	50.316173	-4.085462	1.36	178	2014-10-04	09:10:41
1258	50.316162	-4.085459	1.22	172.7	2014-10-04	09:10:42
1259	50.316152	-4.085453	1.21	157.7	2014-10-04	09:10:43
1260	50.316146	-4.085446	0.83	140.6	2014-10-04	09:10:44
1261	50.316138	-4.085439	1.05	155.2	2014-10-04	09:10:45
1262	50.316128	-4.085431	1.22	152.6	2014-10-04	09:10:46
1263	50.316122	-4.085419	1.11	128.4	2014-10-04	09:10:47
1264	50.316114	-4.085411	1.04	145.2	2014-10-04	09:10:48
1265	50.316105	-4.085405	1.1	156.1	2014-10-04	09:10:49
1266	50.316095	-4.085399	1.19	159.4	2014-10-04	09:10:50
1267	50.316085	-4.085392	1.16	155.4	2014-10-04	09:10:51
1268	50.316078	-4.085385	0.93	146.5	2014-10-04	09:10:52
1269	50.316073	-4.085375	0.93	132.4	2014-10-04	09:10:53
1270	50.316065	-4.08537	0.95	157.5	2014-10-04	09:10:54
1271	50.316056	-4.085366	1.08	166.2	2014-10-04	09:10:55
1272	50.316047	-4.085365	0.91	172.5	2014-10-04	09:10:56
1273	50.316044	-4.08536	0.54	139.4	2014-10-04	09:10:57
1274	50.316042	-4.085354	0.44	111.4	2014-10-04	09:10:58
1275	50.316038	-4.08535	0.62	149.3	2014-10-04	09:10:59
1276	50.316031	-4.085346	0.75	159.5	2014-10-04	09:11:00
1277	50.316025	-4.085343	0.7	161.2	2014-10-04	09:11:01
1278	50.316022	-4.085341	0.18	165.8	2014-10-04	09:11:03
1279	50.316022	-4.08534	0.08	76.3	2014-10-04	09:11:04
1280	50.316019	-4.085338	0.38	153.6	2014-10-04	09:11:05
1281	50.316015	-4.085338	0.51	176	2014-10-04	09:11:06
1282	50.316011	-4.085337	0.42	174.3	2014-10-04	09:11:07
1283	50.316011	-4.085335	0.14	97.4	2014-10-04	09:11:08
1284	50.316013	-4.08533	0.46	56.6	2014-10-04	09:11:09
1285	50.316012	-4.085326	0.23	103.8	2014-10-04	09:11:10
1286	50.316013	-4.085326	0.03	33.6	2014-10-04	09:11:11
1287	50.316012	-4.085326	0.06	180	2014-10-04	09:11:12
1288	50.316009	-4.085325	0.42	168.5	2014-10-04	09:11:13
1289	50.316008	-4.085322	0.22	115.5	2014-10-04	09:11:14
1290	50.316008	-4.085322	0.02	64.3	2014-10-04	09:11:15
1291	50.316008	-4.085318	0.26	75.3	2014-10-04	09:11:16
1292	50.316009	-4.085318	0.04	32.6	2014-10-04	09:11:17
1293	50.316009	-4.085318	0.03	43.2	2014-10-04	09:11:18
1294	50.316007	-4.085315	0.31	136.2	2014-10-04	09:11:19
1295	50.316006	-4.085314	0.07	130.9	2014-10-04	09:11:20
1296	50.316004	-4.085308	0.54	122.6	2014-10-04	09:11:21
1297	50.315997	-4.085302	0.81	150.6	2014-10-04	09:11:22
1298	50.315989	-4.085296	0.99	155.9	2014-10-04	09:11:23
1299	50.315982	-4.08529	0.97	151.6	2014-10-04	09:11:24
1300	50.315976	-4.085284	0.78	149.3	2014-10-04	09:11:25
1301	50.315968	-4.085279	0.9	157	2014-10-04	09:11:26
1302	50.315957	-4.085277	1.24	170.9	2014-10-04	09:11:27
1303	50.315948	-4.085272	1.11	163.2	2014-10-04	09:11:28
1304	50.31594	-4.085269	0.89	163.2	2014-10-04	09:11:29
1305	50.315933	-4.085266	0.78	165.4	2014-10-04	09:11:30
1306	50.315927	-4.085263	0.74	165.6	2014-10-04	09:11:31
1307	50.315923	-4.085259	0.52	149.1	2014-10-04	09:11:32
1308	50.315922	-4.08526	0.04	234.4	2014-10-04	09:11:34
1309	50.315922	-4.08526	0.05	180	2014-10-04	09:11:35
1310	50.315918	-4.085258	0.43	158.2	2014-10-04	09:11:36
1311	50.315914	-4.085255	0.53	152.3	2014-10-04	09:11:37
1312	50.315909	-4.085254	0.57	175.2	2014-10-04	09:11:38
1313	50.315906	-4.08525	0.42	137.1	2014-10-04	09:11:39
1314	50.315907	-4.08525	0.04	33.3	2014-10-04	09:11:40
1315	50.315907	-4.085248	0.07	85.6	2014-10-04	09:11:42
1316	50.315905	-4.085251	0.13	233.4	2014-10-04	09:11:44
1317	50.315905	-4.085249	0.05	106.3	2014-10-04	09:11:46
1318	50.315909	-4.085246	0.53	27.7	2014-10-04	09:11:47
1319	50.315912	-4.085241	0.5	43	2014-10-04	09:11:48
1320	50.315913	-4.085239	0.13	69.5	2014-10-04	09:11:49
1321	50.315913	-4.085237	0.1	84.7	2014-10-04	09:11:51
1322	50.315913	-4.085236	0.03	52.8	2014-10-04	09:11:52
1323	50.315908	-4.085238	0.59	192.8	2014-10-04	09:11:53
1324	50.315906	-4.085237	0.14	158.9	2014-10-04	09:11:55
1325	50.31591	-4.085233	0.55	32.1	2014-10-04	09:11:56
1326	50.315911	-4.085231	0.16	62.4	2014-10-04	09:11:57
1327	50.315911	-4.085229	0.08	82.6	2014-10-04	09:11:58
1328	50.315909	-4.08523	0.22	197.6	2014-10-04	09:11:59
1329	50.315909	-4.08523	0.04	90	2014-10-04	09:12:00
1330	50.315909	-4.08523	0.02	319.9	2014-10-04	09:12:02
1331	50.315909	-4.08523	0.01	270	2014-10-04	09:12:03
1332	50.315909	-4.08523	0.02	74.3	2014-10-04	09:12:05
1333	50.315905	-4.08523	0.45	182.3	2014-10-04	09:12:06
1334	50.315902	-4.085232	0.31	199.2	2014-10-04	09:12:07
1335	50.315901	-4.085231	0.09	172.5	2014-10-04	09:12:09
1336	50.315901	-4.08523	0.06	90	2014-10-04	09:12:10
1337	50.3159	-4.08523	0.07	143	2014-10-04	09:12:11
1338	50.315901	-4.08523	0.03	316.8	2014-10-04	09:12:12
1339	50.315901	-4.08523	0.02	63.4	2014-10-04	09:12:13
1340	50.3159	-4.085229	0.09	121.1	2014-10-04	09:12:14
1341	50.3159	-4.085228	0.07	64.7	2014-10-04	09:12:15
1342	50.315901	-4.085227	0.04	74.6	2014-10-04	09:12:16
1343	50.315901	-4.085227	0.06	81.5	2014-10-04	09:12:17
1344	50.315901	-4.085226	0.06	72.2	2014-10-04	09:12:18
1345	50.315901	-4.085224	0.06	63.9	2014-10-04	09:12:20
1346	50.315902	-4.085224	0.06	37.2	2014-10-04	09:12:21
1347	50.315902	-4.085223	0.08	54.4	2014-10-04	09:12:22
1348	50.315902	-4.085223	0.02	53.6	2014-10-04	09:12:23
1349	50.315899	-4.08522	0.38	157.2	2014-10-04	09:12:24
1350	50.315898	-4.085221	0.06	197.5	2014-10-04	09:12:26
1351	50.315896	-4.085231	0.71	255.6	2014-10-04	09:12:27
1352	50.315897	-4.085246	1.07	273.5	2014-10-04	09:12:28
1353	50.3159	-4.085264	1.33	283.4	2014-10-04	09:12:29
1354	50.315907	-4.085279	1.33	304.3	2014-10-04	09:12:30
1355	50.315916	-4.085293	1.46	318.3	2014-10-04	09:12:31
1356	50.315928	-4.085305	1.52	325.2	2014-10-04	09:12:32
1357	50.315938	-4.085318	1.49	323.2	2014-10-04	09:12:33
1358	50.315948	-4.085329	1.32	321.7	2014-10-04	09:12:34
1359	50.315958	-4.085336	1.22	337	2014-10-04	09:12:35
1360	50.315972	-4.085341	1.65	348.7	2014-10-04	09:12:36
1361	50.315993	-4.08534	2.34	1.2	2014-10-04	09:12:37
1362	50.316021	-4.085337	3.14	3.6	2014-10-04	09:12:38
1363	50.316058	-4.085331	4.07	6.1	2014-10-04	09:12:39
1364	50.316101	-4.085321	4.85	8.6	2014-10-04	09:12:40
1365	50.316145	-4.08531	4.97	8.7	2014-10-04	09:12:41
1366	50.31619	-4.085308	4.99	1.6	2014-10-04	09:12:42
1367	50.316234	-4.085322	5.01	348.5	2014-10-04	09:12:43
1368	50.316276	-4.085342	4.93	343.7	2014-10-04	09:12:44
1369	50.31632	-4.085363	5.08	342.5	2014-10-04	09:12:45
1370	50.316367	-4.085384	5.4	344.4	2014-10-04	09:12:46
1371	50.316413	-4.085394	5.16	352.2	2014-10-04	09:12:47
1372	50.316452	-4.085387	4.42	6.4	2014-10-04	09:12:48
1373	50.316486	-4.085366	4.05	21.2	2014-10-04	09:12:49
1374	50.316521	-4.08534	4.26	25.2	2014-10-04	09:12:50
1375	50.316559	-4.085311	4.78	25.6	2014-10-04	09:12:51
1376	50.316597	-4.085283	4.7	25.4	2014-10-04	09:12:52
1377	50.316635	-4.085267	4.39	15	2014-10-04	09:12:53
1378	50.31667	-4.08527	3.88	357.2	2014-10-04	09:12:54
1379	50.316703	-4.085282	3.73	346.9	2014-10-04	09:12:55
1380	50.316735	-4.085299	3.8	340.8	2014-10-04	09:12:56
1381	50.316768	-4.085326	4.11	332.8	2014-10-04	09:12:57
1382	50.3168	-4.085355	4.15	329.5	2014-10-04	09:12:58
1383	50.316835	-4.085376	4.21	339.1	2014-10-04	09:12:59
1384	50.316871	-4.085399	4.22	338	2014-10-04	09:13:00
1385	50.316908	-4.085428	4.63	333.4	2014-10-04	09:13:01
1386	50.316947	-4.085458	4.83	333.3	2014-10-04	09:13:02
1387	50.316986	-4.08549	4.95	333.3	2014-10-04	09:13:03
1388	50.317141	-4.085614	4.84	332.7	2014-10-04	09:13:07
1389	50.317174	-4.085651	4.48	325.1	2014-10-04	09:13:08
1390	50.317202	-4.085676	3.6	329.2	2014-10-04	09:13:09
1391	50.317196	-4.085653	1.77	108.7	2014-10-04	09:13:10
1392	50.317081	-4.085555	14.65	151.6	2014-10-04	09:13:11
1393	50.317005	-4.085526	8.63	166.3	2014-10-04	09:13:12
1394	50.31692	-4.085492	9.75	165.6	2014-10-04	09:13:13
1395	50.316881	-4.085482	4.48	170.3	2014-10-04	09:13:14
1396	50.316856	-4.085472	2.88	166.4	2014-10-04	09:13:15
1397	50.316838	-4.085463	2.01	161.9	2014-10-04	09:13:16
1398	50.316822	-4.085458	1.81	168.8	2014-10-04	09:13:17
1399	50.316809	-4.085455	1.51	172.3	2014-10-04	09:13:18
1400	50.316795	-4.085451	1.59	168.8	2014-10-04	09:13:19
1401	50.316783	-4.085445	1.42	163	2014-10-04	09:13:20
1402	50.316769	-4.085442	1.52	171.9	2014-10-04	09:13:21
1403	50.316754	-4.085439	1.77	173.4	2014-10-04	09:13:22
1404	50.316738	-4.085436	1.72	172.4	2014-10-04	09:13:23
1405	50.316727	-4.085433	1.26	169.9	2014-10-04	09:13:24
1406	50.316715	-4.085428	1.36	166.3	2014-10-04	09:13:25
1407	50.316702	-4.085426	1.5	173.9	2014-10-04	09:13:26
1408	50.316688	-4.085426	1.51	179.1	2014-10-04	09:13:27
1409	50.316675	-4.085426	1.46	180	2014-10-04	09:13:28
1410	50.316662	-4.085427	1.48	183	2014-10-04	09:13:29
1411	50.31665	-4.085429	1.3	186.8	2014-10-04	09:13:30
1412	50.316641	-4.085429	0.99	181.4	2014-10-04	09:13:31
1413	50.316631	-4.085428	1.14	175.8	2014-10-04	09:13:32
1414	50.316617	-4.085429	1.55	182.2	2014-10-04	09:13:33
1415	50.316603	-4.08543	1.62	181.9	2014-10-04	09:13:34
1416	50.316592	-4.085429	1.23	178.6	2014-10-04	09:13:35
1417	50.316583	-4.085429	0.97	178.2	2014-10-04	09:13:36
1418	50.316571	-4.085428	1.27	177.1	2014-10-04	09:13:37
1419	50.316561	-4.085427	1.13	177	2014-10-04	09:13:38
1420	50.316552	-4.085426	1.06	176.1	2014-10-04	09:13:39
1421	50.316541	-4.085428	1.25	187.1	2014-10-04	09:13:40
1422	50.316528	-4.085433	1.39	192.3	2014-10-04	09:13:41
1423	50.316515	-4.085439	1.52	196.2	2014-10-04	09:13:42
1424	50.316505	-4.085447	1.32	205.7	2014-10-04	09:13:43
1425	50.316495	-4.085457	1.32	212.6	2014-10-04	09:13:44
1426	50.316484	-4.085465	1.33	207.8	2014-10-04	09:13:45
1427	50.316477	-4.085473	0.97	214	2014-10-04	09:13:46
1428	50.316469	-4.08548	1.02	209.5	2014-10-04	09:13:47
1429	50.316459	-4.085486	1.23	201.3	2014-10-04	09:13:48
1430	50.316449	-4.085493	1.14	203.4	2014-10-04	09:13:49
1431	50.316441	-4.085497	1.02	199.5	2014-10-04	09:13:50
1432	50.316435	-4.085501	0.73	201.5	2014-10-04	09:13:51
1433	50.316428	-4.085505	0.75	200.9	2014-10-04	09:13:52
1434	50.316421	-4.085508	0.87	193.4	2014-10-04	09:13:53
1435	50.316412	-4.085512	1.06	197.3	2014-10-04	09:13:54
1436	50.316401	-4.085517	1.19	196.4	2014-10-04	09:13:55
1437	50.316389	-4.085522	1.42	195.5	2014-10-04	09:13:56
1438	50.316378	-4.085528	1.28	197.1	2014-10-04	09:13:57
1439	50.31637	-4.085532	0.97	197.5	2014-10-04	09:13:58
1440	50.316362	-4.085535	0.93	193	2014-10-04	09:13:59
1441	50.316355	-4.085532	0.75	164.2	2014-10-04	09:14:00
1442	50.316346	-4.085531	1.05	178.1	2014-10-04	09:14:01
1443	50.316334	-4.085534	1.34	188.9	2014-10-04	09:14:02
1444	50.316323	-4.085533	1.2	176	2014-10-04	09:14:03
1445	50.316314	-4.08553	1.04	167.8	2014-10-04	09:14:04
1446	50.316301	-4.085529	1.45	176	2014-10-04	09:14:05
1447	50.31629	-4.085528	1.24	179.5	2014-10-04	09:14:06
1448	50.316281	-4.085525	1.05	165.5	2014-10-04	09:14:07
1449	50.316269	-4.085524	1.28	177.1	2014-10-04	09:14:08
1450	50.316257	-4.085524	1.32	182.1	2014-10-04	09:14:09
1451	50.316246	-4.085523	1.26	174.6	2014-10-04	09:14:10
1452	50.316234	-4.085522	1.32	179.2	2014-10-04	09:14:11
1453	50.316222	-4.08552	1.38	172.1	2014-10-04	09:14:12
1454	50.316209	-4.085518	1.42	174.7	2014-10-04	09:14:13
1455	50.316199	-4.085517	1.15	175	2014-10-04	09:14:14
1456	50.31619	-4.085514	1	170.4	2014-10-04	09:14:15
1457	50.31618	-4.085514	1.07	179.4	2014-10-04	09:14:16
1458	50.316169	-4.085513	1.25	177.3	2014-10-04	09:14:17
1459	50.316159	-4.085513	1.13	180.3	2014-10-04	09:14:18
1460	50.316156	-4.085509	0.46	138.6	2014-10-04	09:14:19
1461	50.316153	-4.085505	0.39	135.7	2014-10-04	09:14:20
1462	50.316151	-4.085503	0.36	150.5	2014-10-04	09:14:21
1463	50.316151	-4.085502	0.02	63.4	2014-10-04	09:14:22
1464	50.316152	-4.085498	0.35	73.2	2014-10-04	09:14:23
1465	50.316152	-4.085493	0.32	74.7	2014-10-04	09:14:24
1466	50.316153	-4.085489	0.32	83.4	2014-10-04	09:14:25
1467	50.316151	-4.085475	0.34	98.5	2014-10-04	09:14:28
1468	50.316152	-4.085481	0.22	286	2014-10-04	09:14:30
1469	50.316153	-4.085481	0.07	335.6	2014-10-04	09:14:31
1470	50.316154	-4.08548	0.06	48.1	2014-10-04	09:14:33
1471	50.316153	-4.085478	0.15	134	2014-10-04	09:14:34
1472	50.316152	-4.085478	0.06	162.3	2014-10-04	09:14:35
1473	50.316151	-4.085477	0.15	129.6	2014-10-04	09:14:36
1474	50.316151	-4.085475	0.1	90	2014-10-04	09:14:37
1475	50.316146	-4.085474	0.29	170.5	2014-10-04	09:14:39
1476	50.316146	-4.085473	0.05	51.9	2014-10-04	09:14:40
1477	50.316146	-4.085473	0.01	212.6	2014-10-04	09:14:41
1478	50.316146	-4.085473	0.02	147.4	2014-10-04	09:14:42
1479	50.316146	-4.085473	0	0	2014-10-04	09:14:43
1480	50.316146	-4.085473	0	0	2014-10-04	09:14:44
1481	50.316146	-4.085473	0	0	2014-10-04	09:14:45
1482	50.316146	-4.085474	0.03	231.9	2014-10-04	09:14:46
1483	50.316146	-4.085468	0.37	82.8	2014-10-04	09:14:47
1484	50.316155	-4.085463	1.08	21.8	2014-10-04	09:14:48
1485	50.316176	-4.085453	2.41	17.4	2014-10-04	09:14:49
1486	50.316211	-4.085432	4.1	21	2014-10-04	09:14:50
1487	50.31625	-4.085401	4.87	26.5	2014-10-04	09:14:51
1488	50.316289	-4.085362	5.21	32	2014-10-04	09:14:52
1489	50.316332	-4.085335	5.08	22.5	2014-10-04	09:14:53
1490	50.316372	-4.085332	4.51	2.9	2014-10-04	09:14:54
1491	50.316411	-4.085339	4.34	353.4	2014-10-04	09:14:55
1492	50.316453	-4.085337	4.68	1.4	2014-10-04	09:14:56
1493	50.316495	-4.085342	4.74	356.5	2014-10-04	09:14:57
1494	50.316538	-4.085358	4.9	346	2014-10-04	09:14:58
1495	50.31658	-4.085369	4.75	350.8	2014-10-04	09:14:59
1496	50.316622	-4.085382	4.71	348.5	2014-10-04	09:15:00
1497	50.316663	-4.085406	4.87	339.8	2014-10-04	09:15:01
1498	50.3167	-4.08543	4.48	337.4	2014-10-04	09:15:02
1499	50.316736	-4.085437	4.03	352.8	2014-10-04	09:15:03
1500	50.316777	-4.085437	4.63	0.4	2014-10-04	09:15:04
1501	50.316814	-4.085446	4.07	350.7	2014-10-04	09:15:05
1502	50.316834	-4.085463	2.62	332.6	2014-10-04	09:15:06
1503	50.316846	-4.085475	1.53	326.1	2014-10-04	09:15:07
1504	50.316853	-4.085482	0.93	325.3	2014-10-04	09:15:08
1505	50.316857	-4.085487	0.6	327.4	2014-10-04	09:15:09
1506	50.316858	-4.085492	0.34	281.1	2014-10-04	09:15:10
1507	50.316853	-4.085497	0.7	214.6	2014-10-04	09:15:11
1508	50.316846	-4.085502	0.79	208.5	2014-10-04	09:15:12
1509	50.31684	-4.085504	0.73	189.9	2014-10-04	09:15:13
1510	50.316833	-4.085506	0.75	191.9	2014-10-04	09:15:14
1511	50.316828	-4.085508	0.65	187.9	2014-10-04	09:15:15
1512	50.316822	-4.08551	0.66	192.5	2014-10-04	09:15:16
1513	50.316816	-4.08551	0.64	184.9	2014-10-04	09:15:17
1514	50.316812	-4.085513	0.51	203.5	2014-10-04	09:15:18
1515	50.316811	-4.085523	0.68	258	2014-10-04	09:15:19
1516	50.316809	-4.085527	0.33	239	2014-10-04	09:15:20
1517	50.316802	-4.085529	0.77	195.2	2014-10-04	09:15:21
1518	50.316792	-4.085528	1.17	173.6	2014-10-04	09:15:22
1519	50.316781	-4.085525	1.24	172	2014-10-04	09:15:23
1520	50.316767	-4.085526	1.6	183.2	2014-10-04	09:15:24
1521	50.316755	-4.085523	1.35	169.3	2014-10-04	09:15:25
1522	50.316748	-4.085519	0.82	158.7	2014-10-04	09:15:26
1523	50.316736	-4.085517	1.34	174.2	2014-10-04	09:15:27
1524	50.316723	-4.085519	1.38	187.2	2014-10-04	09:15:28
1525	50.316711	-4.085521	1.37	185	2014-10-04	09:15:29
1526	50.3167	-4.085521	1.22	179.4	2014-10-04	09:15:30
1527	50.316688	-4.085524	1.44	189.3	2014-10-04	09:15:31
1528	50.316676	-4.085527	1.27	189.7	2014-10-04	09:15:32
1529	50.316665	-4.085531	1.24	193.6	2014-10-04	09:15:33
1530	50.316654	-4.085535	1.31	192.6	2014-10-04	09:15:34
1531	50.316645	-4.08554	1.03	201.3	2014-10-04	09:15:35
1532	50.316639	-4.085545	0.83	203.6	2014-10-04	09:15:36
1533	50.316628	-4.085549	1.16	195.4	2014-10-04	09:15:37
1534	50.316617	-4.085554	1.34	193.4	2014-10-04	09:15:38
1535	50.316608	-4.085555	0.93	185.2	2014-10-04	09:15:39
1536	50.316601	-4.085557	0.89	188.5	2014-10-04	09:15:40
1537	50.31659	-4.085566	1.37	207.9	2014-10-04	09:15:41
1538	50.316579	-4.085581	1.57	222.9	2014-10-04	09:15:42
1539	50.316568	-4.0856	1.89	226.7	2014-10-04	09:15:43
1540	50.316553	-4.085623	2.31	223.8	2014-10-04	09:15:44
1541	50.316536	-4.085638	2.17	210.6	2014-10-04	09:15:45
1542	50.316528	-4.085643	0.92	202.1	2014-10-04	09:15:46
1543	50.316532	-4.085643	0.37	5.6	2014-10-04	09:15:47
1544	50.316528	-4.085641	0.42	167.7	2014-10-04	09:15:48
1545	50.31652	-4.085636	0.98	158.3	2014-10-04	09:15:49
1546	50.316513	-4.085626	1.06	138.7	2014-10-04	09:15:50
1547	50.316503	-4.085618	1.23	151.7	2014-10-04	09:15:51
1548	50.316489	-4.08561	1.61	157.7	2014-10-04	09:15:52
1549	50.316474	-4.085602	1.79	161.6	2014-10-04	09:15:53
1550	50.31646	-4.085596	1.64	165.1	2014-10-04	09:15:54
1551	50.316447	-4.085588	1.53	159.7	2014-10-04	09:15:55
1552	50.316434	-4.08558	1.53	156.5	2014-10-04	09:15:56
1553	50.316422	-4.08557	1.54	154.6	2014-10-04	09:15:57
1554	50.316409	-4.085558	1.64	149	2014-10-04	09:15:58
1555	50.316398	-4.085548	1.51	149.3	2014-10-04	09:15:59
1556	50.316387	-4.085537	1.42	147.9	2014-10-04	09:16:00
1557	50.316379	-4.085525	1.22	134.3	2014-10-04	09:16:01
1558	50.316374	-4.085512	1.06	123.5	2014-10-04	09:16:02
1559	50.316363	-4.085504	1.34	154.8	2014-10-04	09:16:03
1560	50.31635	-4.085496	1.6	158.3	2014-10-04	09:16:04
1561	50.316337	-4.085491	1.47	165.2	2014-10-04	09:16:05
1562	50.316325	-4.085486	1.42	165.1	2014-10-04	09:16:06
1563	50.316313	-4.085479	1.36	159.6	2014-10-04	09:16:07
1564	50.316302	-4.085474	1.28	164.6	2014-10-04	09:16:08
1565	50.316289	-4.085469	1.48	164.8	2014-10-04	09:16:09
1566	50.316277	-4.085464	1.36	164.8	2014-10-04	09:16:10
1567	50.316269	-4.085457	1.06	152.3	2014-10-04	09:16:11
1568	50.31626	-4.08545	1.11	154.5	2014-10-04	09:16:12
1569	50.31625	-4.085451	1.13	185.1	2014-10-04	09:16:13
1570	50.316241	-4.085458	1.05	206.5	2014-10-04	09:16:14
1571	50.316236	-4.085465	0.81	217.2	2014-10-04	09:16:15
1572	50.31623	-4.085477	1.08	235.7	2014-10-04	09:16:16
1573	50.316222	-4.085491	1.32	228.4	2014-10-04	09:16:17
1574	50.316215	-4.085507	1.41	233	2014-10-04	09:16:18
1575	50.316211	-4.085519	0.96	246	2014-10-04	09:16:19
1576	50.316208	-4.08553	0.8	245.9	2014-10-04	09:16:20
1577	50.316205	-4.085536	0.54	234.3	2014-10-04	09:16:21
1578	50.316203	-4.08554	0.43	225.6	2014-10-04	09:16:22
1579	50.3162	-4.085541	0.29	188.2	2014-10-04	09:16:23
1580	50.316198	-4.085538	0.15	135.8	2014-10-04	09:16:25
1581	50.316204	-4.085534	0.71	22.3	2014-10-04	09:16:26
1582	50.316209	-4.085532	0.59	17.1	2014-10-04	09:16:27
1583	50.316215	-4.085529	0.65	17.7	2014-10-04	09:16:28
1584	50.31622	-4.085527	0.62	9.9	2014-10-04	09:16:29
1585	50.31622	-4.085523	0.16	95	2014-10-04	09:16:31
1586	50.316222	-4.085521	0.28	36.6	2014-10-04	09:16:32
1587	50.316221	-4.08552	0.07	172.3	2014-10-04	09:16:34
1588	50.316221	-4.08552	0.01	90	2014-10-04	09:16:35
1589	50.31622	-4.08552	0.05	135.9	2014-10-04	09:16:36
1590	50.31622	-4.08552	0.07	199.7	2014-10-04	09:16:37
1591	50.316217	-4.085523	0.16	211.7	2014-10-04	09:16:39
1592	50.316218	-4.085522	0.04	62.7	2014-10-04	09:16:41
1593	50.316217	-4.085522	0.01	231.9	2014-10-04	09:16:42
1594	50.316217	-4.085521	0.05	124	2014-10-04	09:16:43
1595	50.316213	-4.08552	0.49	173	2014-10-04	09:16:44
1596	50.316212	-4.085516	0.35	108.6	2014-10-04	09:16:45
1597	50.316211	-4.085514	0.07	112.1	2014-10-04	09:16:47
1598	50.316211	-4.085514	0.04	162.3	2014-10-04	09:16:48
1599	50.316211	-4.085513	0.05	20.8	2014-10-04	09:16:49
1600	50.316217	-4.085508	0.72	30.1	2014-10-04	09:16:50
1601	50.31622	-4.085503	0.5	50.7	2014-10-04	09:16:51
1602	50.31622	-4.085502	0.06	107.6	2014-10-04	09:16:52
1603	50.31622	-4.085502	0.01	327.4	2014-10-04	09:16:53
1604	50.316215	-4.085502	0.5	176.6	2014-10-04	09:16:54
1605	50.316213	-4.085501	0.13	167.3	2014-10-04	09:16:56
1606	50.316213	-4.085501	0.03	191.5	2014-10-04	09:16:57
1607	50.316213	-4.085501	0.01	90	2014-10-04	09:16:58
1608	50.316213	-4.085501	0.01	32.6	2014-10-04	09:16:59
1609	50.316213	-4.0855	0.03	43.2	2014-10-04	09:17:00
1610	50.316213	-4.0855	0.04	154.8	2014-10-04	09:17:01
1611	50.316213	-4.085499	0.05	79.5	2014-10-04	09:17:02
1612	50.316213	-4.085494	0.2	83.4	2014-10-04	09:17:04
1613	50.316213	-4.085492	0.06	90	2014-10-04	09:17:06
1614	50.316213	-4.085491	0.03	109	2014-10-04	09:17:07
1615	50.316213	-4.085491	0.04	74.6	2014-10-04	09:17:08
1616	50.316213	-4.085491	0.03	168.5	2014-10-04	09:17:09
1617	50.316213	-4.085491	0.01	270	2014-10-04	09:17:10
1618	50.316213	-4.085491	0.01	180	2014-10-04	09:17:11
1619	50.316213	-4.085491	0.02	163.3	2014-10-04	09:17:12
1620	50.316213	-4.085491	0.01	147.4	2014-10-04	09:17:13
1621	50.316212	-4.085491	0.02	126.4	2014-10-04	09:17:14
1622	50.316212	-4.08549	0.03	136.8	2014-10-04	09:17:15
1623	50.316212	-4.08549	0.02	90	2014-10-04	09:17:16
1624	50.316213	-4.085489	0.04	60.7	2014-10-04	09:17:18
1625	50.316213	-4.085488	0.03	81.3	2014-10-04	09:17:20
1626	50.316213	-4.085487	0.07	82.9	2014-10-04	09:17:21
1627	50.316213	-4.085486	0.08	82.6	2014-10-04	09:17:22
1628	50.316211	-4.085484	0.13	146.4	2014-10-04	09:17:24
1629	50.316214	-4.085485	0.35	344.2	2014-10-04	09:17:25
1630	50.316214	-4.085485	0.02	103.4	2014-10-04	09:17:27
1631	50.316214	-4.085485	0.02	90	2014-10-04	09:17:28
1632	50.316214	-4.085485	0.01	90	2014-10-04	09:17:29
1633	50.316213	-4.085484	0.04	128.1	2014-10-04	09:17:31
1634	50.316213	-4.085484	0.02	162.3	2014-10-04	09:17:32
1635	50.316213	-4.085483	0.03	128.1	2014-10-04	09:17:33
1636	50.316213	-4.085483	0.04	75.9	2014-10-04	09:17:34
1637	50.316213	-4.085482	0.07	81.3	2014-10-04	09:17:35
1638	50.316213	-4.085481	0.05	79.4	2014-10-04	09:17:36
1639	50.316213	-4.085481	0.02	90	2014-10-04	09:17:37
1640	50.316213	-4.085481	0.01	90	2014-10-04	09:17:38
1641	50.31621	-4.085482	0.37	193.8	2014-10-04	09:17:39
1642	50.316209	-4.085482	0.04	162.5	2014-10-04	09:17:41
1643	50.316209	-4.085481	0.02	115.7	2014-10-04	09:17:42
1644	50.316209	-4.085481	0.02	163.3	2014-10-04	09:17:43
1645	50.316209	-4.085481	0.01	90	2014-10-04	09:17:44
1646	50.316209	-4.085481	0.02	90	2014-10-04	09:17:45
1647	50.316211	-4.085477	0.36	56.7	2014-10-04	09:17:46
1648	50.316211	-4.085475	0.05	95.7	2014-10-04	09:17:48
1649	50.316211	-4.085475	0.05	90	2014-10-04	09:17:49
1650	50.316211	-4.085474	0.03	71.4	2014-10-04	09:17:50
1651	50.316211	-4.085474	0.05	68.3	2014-10-04	09:17:51
1652	50.316211	-4.085473	0.03	108.6	2014-10-04	09:17:52
1653	50.316211	-4.085473	0.04	90	2014-10-04	09:17:53
1654	50.316211	-4.085472	0.03	110.2	2014-10-04	09:17:54
1655	50.316211	-4.085473	0.04	221	2014-10-04	09:17:55
1656	50.31621	-4.085473	0.05	200.8	2014-10-04	09:17:56
1657	50.31621	-4.085473	0.06	217.2	2014-10-04	09:17:57
1658	50.31621	-4.085474	0.03	223.2	2014-10-04	09:17:58
1659	50.316209	-4.085473	0.04	133	2014-10-04	09:17:59
1660	50.316209	-4.085473	0.06	120.3	2014-10-04	09:18:00
1661	50.316209	-4.085472	0.07	113.1	2014-10-04	09:18:01
1662	50.316209	-4.085471	0.07	106.1	2014-10-04	09:18:02
1663	50.316208	-4.085468	0.11	123.3	2014-10-04	09:18:04
1664	50.316207	-4.085468	0.04	122.4	2014-10-04	09:18:05
1665	50.316207	-4.085468	0.02	147.4	2014-10-04	09:18:06
1666	50.316207	-4.085467	0.05	150.3	2014-10-04	09:18:08
1667	50.316206	-4.085466	0.05	141.7	2014-10-04	09:18:09
1668	50.316206	-4.085466	0.05	135.9	2014-10-04	09:18:10
1669	50.316207	-4.08546	0.45	73.3	2014-10-04	09:18:11
1670	50.316207	-4.08546	0.01	90	2014-10-04	09:18:12
1671	50.316207	-4.085459	0.02	90	2014-10-04	09:18:14
1672	50.316207	-4.085459	0.03	110.8	2014-10-04	09:18:15
1673	50.316207	-4.085459	0.02	115.7	2014-10-04	09:18:16
1674	50.316207	-4.085458	0.01	150.4	2014-10-04	09:18:17
1675	50.316207	-4.085458	0.03	156.5	2014-10-04	09:18:18
1676	50.316206	-4.085456	0.22	115.5	2014-10-04	09:18:19
1677	50.316204	-4.085442	1.01	100.6	2014-10-04	09:18:20
1678	50.3162	-4.085429	0.95	115	2014-10-04	09:18:21
1679	50.316197	-4.085423	0.31	129.7	2014-10-04	09:18:23
1680	50.316195	-4.08542	0.31	138.3	2014-10-04	09:18:24
1681	50.316188	-4.085415	0.81	158.1	2014-10-04	09:18:25
1682	50.31618	-4.085411	0.94	158.2	2014-10-04	09:18:26
1683	50.316174	-4.085407	0.39	160.2	2014-10-04	09:18:28
1684	50.316171	-4.085398	0.34	112.9	2014-10-04	09:18:30
1685	50.316171	-4.085396	0.18	110.8	2014-10-04	09:18:31
1686	50.316172	-4.085396	0.07	0	2014-10-04	09:18:33
1687	50.316172	-4.085396	0.03	180	2014-10-04	09:18:34
1688	50.316171	-4.085395	0.03	134.5	2014-10-04	09:18:36
1689	50.316173	-4.08539	0.41	53.9	2014-10-04	09:18:37
1690	50.316175	-4.085384	0.53	63.9	2014-10-04	09:18:38
1691	50.316175	-4.085384	0.01	90	2014-10-04	09:18:39
1692	50.316176	-4.085379	0.33	85.1	2014-10-04	09:18:40
1693	50.316176	-4.085379	0	0	2014-10-04	09:18:41
1694	50.316176	-4.08538	0.03	260.5	2014-10-04	09:18:43
1695	50.316181	-4.085375	0.67	31.7	2014-10-04	09:18:44
1696	50.316196	-4.085363	1.86	25.4	2014-10-04	09:18:45
1697	50.316222	-4.085343	3.26	26.8	2014-10-04	09:18:46
1698	50.316256	-4.085316	4.23	26.3	2014-10-04	09:18:47
1699	50.316292	-4.085301	4.2	15.6	2014-10-04	09:18:48
1700	50.316327	-4.085304	3.82	356.7	2014-10-04	09:18:49
1701	50.316356	-4.085305	3.24	358	2014-10-04	09:18:50
1702	50.316374	-4.085305	2.06	1	2014-10-04	09:18:51
1703	50.316381	-4.085304	0.71	5.3	2014-10-04	09:18:52
1704	50.316383	-4.0853	0.41	42.6	2014-10-04	09:18:53
1705	50.316387	-4.085297	0.49	30.2	2014-10-04	09:18:54
1706	50.316381	-4.085301	0.39	202.7	2014-10-04	09:18:56
1707	50.31637	-4.085302	1.12	183.1	2014-10-04	09:18:57
1708	50.316361	-4.0853	1.06	172.2	2014-10-04	09:18:58
1709	50.316349	-4.085298	1.29	175.3	2014-10-04	09:18:59
1710	50.31634	-4.085296	1.07	172	2014-10-04	09:19:00
1711	50.316327	-4.085294	1.43	172.8	2014-10-04	09:19:01
1712	50.316313	-4.085294	1.58	181.1	2014-10-04	09:19:02
1713	50.316298	-4.085289	1.73	169.5	2014-10-04	09:19:03
1714	50.316283	-4.085286	1.68	170.4	2014-10-04	09:19:04
1715	50.316269	-4.08528	1.58	166.3	2014-10-04	09:19:05
1716	50.316258	-4.085274	1.34	162.2	2014-10-04	09:19:06
1717	50.316248	-4.085269	1.18	159.7	2014-10-04	09:19:07
1718	50.316238	-4.085263	1.12	157.5	2014-10-04	09:19:08
1719	50.31623	-4.085255	1.08	149.8	2014-10-04	09:19:09
1720	50.31622	-4.08525	1.12	160.1	2014-10-04	09:19:10
1721	50.31621	-4.085245	1.21	164	2014-10-04	09:19:11
1722	50.316198	-4.085244	1.3	178.2	2014-10-04	09:19:12
1723	50.316187	-4.085246	1.22	185.9	2014-10-04	09:19:13
1724	50.316178	-4.085246	1.06	180.3	2014-10-04	09:19:14
1725	50.316171	-4.085243	0.82	166.1	2014-10-04	09:19:15
1726	50.316163	-4.085244	0.81	182.1	2014-10-04	09:19:16
1727	50.316155	-4.085248	0.97	197.6	2014-10-04	09:19:17
1728	50.316147	-4.085252	0.96	195.2	2014-10-04	09:19:18
1729	50.31614	-4.085256	0.81	203.3	2014-10-04	09:19:19
1730	50.316134	-4.085258	0.64	193.9	2014-10-04	09:19:20
1731	50.316129	-4.085259	0.66	186.2	2014-10-04	09:19:21
1732	50.316122	-4.085262	0.71	194.1	2014-10-04	09:19:22
1733	50.316117	-4.085265	0.69	198.2	2014-10-04	09:19:23
1734	50.316115	-4.085264	0.13	172.3	2014-10-04	09:19:24
1735	50.316116	-4.085263	0.13	72.4	2014-10-04	09:19:25
1736	50.316116	-4.085263	0.05	280.6	2014-10-04	09:19:26
1737	50.316111	-4.085266	0.61	200.2	2014-10-04	09:19:27
1738	50.316106	-4.085269	0.55	197.1	2014-10-04	09:19:28
1739	50.316103	-4.085266	0.33	151.8	2014-10-04	09:19:29
1740	50.316103	-4.085267	0.05	248.3	2014-10-04	09:19:30
1741	50.316103	-4.085268	0.09	282.7	2014-10-04	09:19:31
1742	50.316098	-4.08527	0.61	194.2	2014-10-04	09:19:32
1743	50.316097	-4.085272	0.2	218.2	2014-10-04	09:19:33
1744	50.316099	-4.08527	0.15	22.9	2014-10-04	09:19:35
1745	50.316099	-4.085271	0.06	270	2014-10-04	09:19:36
1746	50.3161	-4.085271	0.04	32.6	2014-10-04	09:19:37
1747	50.316099	-4.085271	0.05	180	2014-10-04	09:19:38
1748	50.316099	-4.085271	0.05	194.5	2014-10-04	09:19:39
1749	50.316094	-4.085274	0.57	199.4	2014-10-04	09:19:40
1750	50.31609	-4.085274	0.38	180	2014-10-04	09:19:41
1751	50.31609	-4.085274	0.08	183.8	2014-10-04	09:19:42
1752	50.316088	-4.085273	0.17	147.2	2014-10-04	09:19:43
1753	50.316079	-4.085268	1.05	163.3	2014-10-04	09:19:44
1754	50.316068	-4.085266	1.23	170.8	2014-10-04	09:19:45
1755	50.316059	-4.085263	1.05	169.9	2014-10-04	09:19:46
1756	50.316052	-4.08526	0.78	161.8	2014-10-04	09:19:47
1757	50.316052	-4.085254	0.38	105.6	2014-10-04	09:19:48
1758	50.316054	-4.08525	0.41	46.2	2014-10-04	09:19:49
1759	50.316055	-4.085245	0.19	78.8	2014-10-04	09:19:51
1760	50.316054	-4.085245	0.05	180	2014-10-04	09:19:52
1761	50.316055	-4.085245	0.05	26.6	2014-10-04	09:19:53
1762	50.316058	-4.085239	0.55	44.7	2014-10-04	09:19:54
1763	50.316058	-4.085239	0	0	2014-10-04	09:19:55
1764	50.316058	-4.085239	0	0	2014-10-04	09:19:56
1765	50.316059	-4.085234	0.38	68.2	2014-10-04	09:19:57
1766	50.316071	-4.085223	1.49	31.2	2014-10-04	09:19:58
1767	50.316096	-4.085196	3.42	35.1	2014-10-04	09:19:59
1768	50.316126	-4.085152	4.58	43.1	2014-10-04	09:20:00
1769	50.316152	-4.085094	5	54.4	2014-10-04	09:20:01
1770	50.316176	-4.085038	4.77	56.5	2014-10-04	09:20:02
1771	50.316205	-4.084995	4.46	44.3	2014-10-04	09:20:03
1772	50.316237	-4.084971	3.98	24.7	2014-10-04	09:20:04
1773	50.31627	-4.084961	3.71	11.6	2014-10-04	09:20:05
1774	50.316301	-4.084944	3.64	18.7	2014-10-04	09:20:06
1775	50.316329	-4.084913	3.88	34.4	2014-10-04	09:20:07
1776	50.316352	-4.08487	3.98	50.9	2014-10-04	09:20:08
1777	50.316368	-4.084813	4.41	66.3	2014-10-04	09:20:09
1778	50.316378	-4.084746	4.91	76.4	2014-10-04	09:20:10
1779	50.316382	-4.084684	4.45	84.6	2014-10-04	09:20:11
1780	50.316389	-4.084634	3.62	78.1	2014-10-04	09:20:12
1781	50.316396	-4.084608	1.98	67.8	2014-10-04	09:20:13
1782	50.316392	-4.084603	0.5	137.7	2014-10-04	09:20:14
1783	50.316384	-4.084607	0.95	194.1	2014-10-04	09:20:15
1784	50.316373	-4.084613	1.25	201.9	2014-10-04	09:20:16
1785	50.316362	-4.084624	1.47	212.4	2014-10-04	09:20:17
1786	50.316352	-4.084634	1.39	209.6	2014-10-04	09:20:18
1787	50.316343	-4.084641	1.12	207.7	2014-10-04	09:20:19
1788	50.316334	-4.084649	1.09	211	2014-10-04	09:20:20
1789	50.316325	-4.084659	1.22	216.8	2014-10-04	09:20:21
1790	50.316316	-4.084668	1.25	210.3	2014-10-04	09:20:22
1791	50.316304	-4.084677	1.47	204.7	2014-10-04	09:20:23
1792	50.316289	-4.08469	1.88	209.8	2014-10-04	09:20:24
1793	50.316278	-4.084701	1.44	212.8	2014-10-04	09:20:25
1794	50.316271	-4.084705	0.83	197.1	2014-10-04	09:20:26
1795	50.316265	-4.084707	0.72	193.9	2014-10-04	09:20:27
1796	50.316257	-4.084713	0.99	205.6	2014-10-04	09:20:28
1797	50.316253	-4.084719	0.27	226.6	2014-10-04	09:20:30
1798	50.316245	-4.084727	1.16	213	2014-10-04	09:20:31
1799	50.316235	-4.08474	1.42	218.8	2014-10-04	09:20:32
1800	50.316223	-4.084756	1.7	221.7	2014-10-04	09:20:33
1801	50.316214	-4.084772	1.54	229.5	2014-10-04	09:20:34
1802	50.316207	-4.084785	1.21	228	2014-10-04	09:20:35
1803	50.316198	-4.084797	1.33	221.4	2014-10-04	09:20:36
1804	50.316189	-4.084813	1.52	227.6	2014-10-04	09:20:37
1805	50.316181	-4.084827	1.27	228.5	2014-10-04	09:20:38
1806	50.316175	-4.084838	1.02	230.9	2014-10-04	09:20:39
1807	50.316168	-4.084853	1.36	232.9	2014-10-04	09:20:40
1808	50.316161	-4.08487	1.4	238.1	2014-10-04	09:20:41
1809	50.316158	-4.084884	1.1	248.2	2014-10-04	09:20:42
1810	50.316154	-4.0849	1.19	248.9	2014-10-04	09:20:43
1811	50.316147	-4.084918	1.53	240.1	2014-10-04	09:20:44
1812	50.316137	-4.084936	1.67	229.3	2014-10-04	09:20:45
1813	50.316126	-4.084958	2.01	230.3	2014-10-04	09:20:46
1814	50.316126	-4.084975	1.22	269.6	2014-10-04	09:20:47
1815	50.316131	-4.084986	1.02	308.7	2014-10-04	09:20:48
1816	50.316129	-4.085	1.03	254.3	2014-10-04	09:20:49
1817	50.316123	-4.085016	1.25	241.4	2014-10-04	09:20:50
1818	50.316115	-4.085035	1.66	235.8	2014-10-04	09:20:51
1819	50.31611	-4.085055	1.52	246.4	2014-10-04	09:20:52
1820	50.316106	-4.085071	1.21	253.4	2014-10-04	09:20:53
1821	50.316105	-4.085088	1.2	263.8	2014-10-04	09:20:54
1822	50.316107	-4.085101	0.95	283	2014-10-04	09:20:55
1823	50.316105	-4.085114	0.96	256	2014-10-04	09:20:56
1824	50.316097	-4.085132	1.59	236.2	2014-10-04	09:20:57
1825	50.31609	-4.08515	1.53	236.7	2014-10-04	09:20:58
1826	50.316088	-4.085167	1.19	261.9	2014-10-04	09:20:59
1827	50.316092	-4.085181	1.11	295.5	2014-10-04	09:21:00
1828	50.316094	-4.085194	0.96	277.3	2014-10-04	09:21:01
1829	50.316092	-4.085208	0.97	257.1	2014-10-04	09:21:02
1830	50.316088	-4.08522	0.95	246.2	2014-10-04	09:21:03
1831	50.316084	-4.08523	0.88	235.8	2014-10-04	09:21:04
1832	50.316079	-4.085239	0.81	234.3	2014-10-04	09:21:05
1833	50.316076	-4.085251	0.88	243.5	2014-10-04	09:21:06
1834	50.316077	-4.085257	0.49	288.8	2014-10-04	09:21:07
1835	50.316079	-4.08526	0.28	314.9	2014-10-04	09:21:08
1836	50.316079	-4.085261	0.08	242.9	2014-10-04	09:21:09
1837	50.316076	-4.085268	0.57	236.3	2014-10-04	09:21:10
1838	50.316073	-4.085273	0.25	236.4	2014-10-04	09:21:12
1839	50.316073	-4.085273	0.02	122.4	2014-10-04	09:21:14
1840	50.316075	-4.085267	0.52	60.8	2014-10-04	09:21:15
1841	50.316077	-4.08526	0.47	71.3	2014-10-04	09:21:16
1842	50.316075	-4.085255	0.41	115.6	2014-10-04	09:21:17
1843	50.316072	-4.085258	0.44	209.3	2014-10-04	09:21:18
1844	50.316067	-4.085271	1.03	238.3	2014-10-04	09:21:19
1845	50.316062	-4.085286	1.25	242.1	2014-10-04	09:21:20
1846	50.316059	-4.085298	0.87	249.9	2014-10-04	09:21:21
1847	50.316057	-4.085306	0.63	244.7	2014-10-04	09:21:22
1848	50.316049	-4.085315	1.09	217.3	2014-10-04	09:21:23
1849	50.316042	-4.085329	1.2	234.4	2014-10-04	09:21:24
1850	50.316039	-4.085342	1.02	246.3	2014-10-04	09:21:25
1851	50.316034	-4.085352	0.86	233.2	2014-10-04	09:21:26
1852	50.316027	-4.08536	1.05	217	2014-10-04	09:21:27
1853	50.316018	-4.08537	1.12	215.9	2014-10-04	09:21:28
1854	50.316011	-4.085379	1.05	218.8	2014-10-04	09:21:29
1855	50.316007	-4.085386	0.67	228.8	2014-10-04	09:21:30
1856	50.316005	-4.085391	0.38	239.1	2014-10-04	09:21:31
1857	50.316005	-4.085391	0.05	180	2014-10-04	09:21:32
1858	50.316003	-4.085396	0.41	236.9	2014-10-04	09:21:33
1859	50.316002	-4.085396	0.11	210.3	2014-10-04	09:21:34
1860	50.315998	-4.0854	0.54	209.8	2014-10-04	09:21:35
1861	50.315995	-4.085401	0.17	197.2	2014-10-04	09:21:37
1862	50.315995	-4.085402	0.01	324.3	2014-10-04	09:21:38
1863	50.315992	-4.085401	0.32	170.3	2014-10-04	09:21:39
1864	50.315988	-4.085404	0.53	206.7	2014-10-04	09:21:40
1865	50.315984	-4.085407	0.49	204.4	2014-10-04	09:21:41
1866	50.315983	-4.085409	0.08	231.8	2014-10-04	09:21:43
1867	50.315983	-4.08541	0.06	257.5	2014-10-04	09:21:45
1868	50.315983	-4.08541	0.03	128.9	2014-10-04	09:21:46
1869	50.315983	-4.085411	0.04	257.8	2014-10-04	09:21:47
1870	50.315977	-4.085415	0.68	210	2014-10-04	09:21:48
1871	50.315974	-4.085419	0.43	222.2	2014-10-04	09:21:49
1872	50.315975	-4.085422	0.08	280.2	2014-10-04	09:21:51
1873	50.315971	-4.08542	0.4	159.1	2014-10-04	09:21:52
1874	50.315968	-4.085413	0.55	126.5	2014-10-04	09:21:53
1875	50.315968	-4.085413	0.04	176.1	2014-10-04	09:21:55
1876	50.315967	-4.085412	0.11	131.6	2014-10-04	09:21:56
1877	50.315966	-4.085412	0.07	160.3	2014-10-04	09:21:57
1878	50.315966	-4.085411	0.05	162.3	2014-10-04	09:21:59
1879	50.315965	-4.085411	0.06	151.8	2014-10-04	09:22:00
1880	50.315965	-4.08541	0.07	73.9	2014-10-04	09:22:01
1881	50.315965	-4.08541	0.04	134.1	2014-10-04	09:22:02
1882	50.315964	-4.085406	0.29	108.6	2014-10-04	09:22:03
1883	50.315964	-4.085405	0.05	111.7	2014-10-04	09:22:04
1884	50.315964	-4.085405	0.03	192.9	2014-10-04	09:22:05
1885	50.315961	-4.085405	0.17	178.9	2014-10-04	09:22:07
1886	50.315963	-4.085402	0.31	42.8	2014-10-04	09:22:08
1887	50.315962	-4.0854	0.08	124.1	2014-10-04	09:22:10
1888	50.315958	-4.0854	0.24	175.1	2014-10-04	09:22:12
1889	50.315957	-4.0854	0.03	147.4	2014-10-04	09:22:13
1890	50.315957	-4.085399	0.05	111.7	2014-10-04	09:22:14
1891	50.315957	-4.085398	0.05	90	2014-10-04	09:22:15
1892	50.315958	-4.085394	0.16	67.4	2014-10-04	09:22:17
1893	50.315958	-4.085394	0.01	327.4	2014-10-04	09:22:18
1894	50.315958	-4.085393	0.09	77.3	2014-10-04	09:22:19
1895	50.315958	-4.085392	0.06	150	2014-10-04	09:22:21
1896	50.315957	-4.085392	0.07	175.6	2014-10-04	09:22:22
1897	50.315956	-4.085392	0.04	184.4	2014-10-04	09:22:24
1898	50.315956	-4.085391	0.06	118.9	2014-10-04	09:22:26
1899	50.31596	-4.085387	0.56	32.6	2014-10-04	09:22:27
1900	50.315963	-4.085383	0.46	37.5	2014-10-04	09:22:28
1901	50.315963	-4.085382	0.06	119.9	2014-10-04	09:22:29
1902	50.315959	-4.085381	0.46	174.1	2014-10-04	09:22:30
1903	50.315956	-4.085381	0.15	169.5	2014-10-04	09:22:32
1904	50.315956	-4.08538	0.08	128.1	2014-10-04	09:22:33
1905	50.315956	-4.085379	0.06	62.4	2014-10-04	09:22:34
1906	50.315958	-4.085375	0.17	61.6	2014-10-04	09:22:36
1907	50.315958	-4.085375	0.01	90	2014-10-04	09:22:37
1908	50.315957	-4.085374	0.01	110.8	2014-10-04	09:22:39
1909	50.31596	-4.08537	0.43	49.1	2014-10-04	09:22:40
1910	50.31596	-4.085366	0.13	100.1	2014-10-04	09:22:42
1911	50.315959	-4.085365	0.05	101.2	2014-10-04	09:22:44
1912	50.315959	-4.085363	0.1	106.2	2014-10-04	09:22:45
1913	50.315959	-4.085362	0.09	78.7	2014-10-04	09:22:46
1914	50.315959	-4.085361	0.1	78.8	2014-10-04	09:22:47
1915	50.31596	-4.085359	0.11	70.6	2014-10-04	09:22:48
1916	50.315958	-4.085356	0.18	134.6	2014-10-04	09:22:50
1917	50.315958	-4.085355	0.05	65.3	2014-10-04	09:22:51
1918	50.315958	-4.085354	0.11	58.1	2014-10-04	09:22:52
1919	50.315958	-4.085353	0.04	74.3	2014-10-04	09:22:53
1920	50.315958	-4.085354	0.01	270	2014-10-04	09:22:54
1921	50.315961	-4.085354	0.36	349.5	2014-10-04	09:22:55
1922	50.315964	-4.085355	0.13	350.6	2014-10-04	09:22:57
1923	50.315964	-4.085355	0.02	180	2014-10-04	09:22:58
1924	50.315964	-4.085355	0.04	90	2014-10-04	09:22:59
1925	50.315967	-4.085355	0.43	359.2	2014-10-04	09:23:00
1926	50.31597	-4.085354	0.13	15.9	2014-10-04	09:23:02
1927	50.31597	-4.085353	0.08	83.4	2014-10-04	09:23:03
1928	50.315969	-4.085351	0.08	115.7	2014-10-04	09:23:05
1929	50.315969	-4.08535	0.03	146.4	2014-10-04	09:23:06
1930	50.315969	-4.085349	0.12	85.2	2014-10-04	09:23:07
1931	50.315969	-4.085347	0.12	72	2014-10-04	09:23:08
1932	50.315969	-4.085347	0.06	142.2	2014-10-04	09:23:09
1933	50.31597	-4.085344	0.18	58.9	2014-10-04	09:23:10
1934	50.315969	-4.085341	0.15	112.6	2014-10-04	09:23:12
1935	50.315968	-4.08534	0.11	170.3	2014-10-04	09:23:13
1936	50.315968	-4.08534	0.08	51.9	2014-10-04	09:23:14
1937	50.315965	-4.085341	0.39	190.6	2014-10-04	09:23:15
1938	50.315962	-4.085343	0.35	208.3	2014-10-04	09:23:16
1939	50.315961	-4.085346	0.28	235.6	2014-10-04	09:23:17
1940	50.315965	-4.085345	0.47	12.4	2014-10-04	09:23:18
1941	50.315968	-4.08534	0.54	40.6	2014-10-04	09:23:19
1942	50.315967	-4.085337	0.3	136.7	2014-10-04	09:23:20
1943	50.315961	-4.085339	0.65	190.7	2014-10-04	09:23:21
1944	50.315955	-4.085342	0.71	200.3	2014-10-04	09:23:22
1945	50.315952	-4.085343	0.18	192.3	2014-10-04	09:23:24
1946	50.315952	-4.08534	0.13	71.5	2014-10-04	09:23:26
1947	50.315952	-4.085339	0.05	111.7	2014-10-04	09:23:27
1948	50.315953	-4.085339	0.03	23.5	2014-10-04	09:23:28
1949	50.315952	-4.085338	0.07	124.2	2014-10-04	09:23:29
1950	50.315952	-4.085337	0.08	90	2014-10-04	09:23:30
1951	50.315952	-4.085336	0.05	124	2014-10-04	09:23:31
1952	50.315952	-4.085336	0.02	119.4	2014-10-04	09:23:32
1953	50.315951	-4.085334	0.15	115.2	2014-10-04	09:23:33
1954	50.315952	-4.085333	0.04	60.7	2014-10-04	09:23:35
1955	50.315952	-4.085334	0.04	255.9	2014-10-04	09:23:36
1956	50.315952	-4.085334	0	0	2014-10-04	09:23:37
1957	50.315951	-4.085333	0.03	136.8	2014-10-04	09:23:39
1958	50.315956	-4.08533	0.59	23.8	2014-10-04	09:23:40
1959	50.315958	-4.085327	0.13	46.1	2014-10-04	09:23:42
1960	50.315957	-4.085326	0.06	112.5	2014-10-04	09:23:44
1961	50.315957	-4.085326	0.03	168.5	2014-10-04	09:23:45
1962	50.315957	-4.085325	0.04	103.4	2014-10-04	09:23:46
1963	50.315957	-4.085325	0.04	302.4	2014-10-04	09:23:47
1964	50.315957	-4.085325	0.02	53.6	2014-10-04	09:23:48
1965	50.315957	-4.085324	0.05	84.7	2014-10-04	09:23:50
1966	50.315957	-4.085323	0.04	90	2014-10-04	09:23:51
1967	50.315957	-4.085323	0.04	90	2014-10-04	09:23:52
1968	50.315957	-4.085323	0.02	251.4	2014-10-04	09:23:54
1969	50.315957	-4.085323	0.04	116.6	2014-10-04	09:23:55
1970	50.315957	-4.085322	0.02	119.4	2014-10-04	09:23:56
1971	50.315957	-4.085322	0.03	33.6	2014-10-04	09:23:57
1972	50.31596	-4.085316	0.51	51.9	2014-10-04	09:23:58
1973	50.315959	-4.085315	0.06	128.1	2014-10-04	09:24:00
1974	50.315959	-4.085314	0.04	62	2014-10-04	09:24:01
1975	50.315959	-4.085315	0.02	233.6	2014-10-04	09:24:02
1976	50.315957	-4.085316	0.12	201.2	2014-10-04	09:24:04
1977	50.315962	-4.085313	0.58	21.6	2014-10-04	09:24:05
1978	50.315964	-4.085309	0.17	55.7	2014-10-04	09:24:07
1979	50.315961	-4.085309	0.35	180	2014-10-04	09:24:08
1980	50.315961	-4.085307	0.06	103	2014-10-04	09:24:10
1981	50.315961	-4.085307	0.03	110.2	2014-10-04	09:24:11
1982	50.31596	-4.085306	0.03	107.6	2014-10-04	09:24:13
1983	50.315961	-4.085305	0.07	64.7	2014-10-04	09:24:14
1984	50.315962	-4.085301	0.17	67	2014-10-04	09:24:16
1985	50.315962	-4.0853	0.04	90	2014-10-04	09:24:17
1986	50.315962	-4.0853	0.02	63.4	2014-10-04	09:24:18
1987	50.315961	-4.085299	0.03	142.8	2014-10-04	09:24:20
1988	50.315961	-4.085299	0.07	169.4	2014-10-04	09:24:21
1989	50.315961	-4.085298	0.07	122.4	2014-10-04	09:24:22
1990	50.31596	-4.085298	0.06	109.5	2014-10-04	09:24:23
1991	50.315961	-4.085295	0.13	61.8	2014-10-04	09:24:25
1992	50.315962	-4.085294	0.04	25.2	2014-10-04	09:24:26
1993	50.315962	-4.085294	0.02	119.4	2014-10-04	09:24:27
1994	50.315962	-4.085294	0	0	2014-10-04	09:24:28
1995	50.315962	-4.085294	0.02	120.8	2014-10-04	09:24:30
1996	50.315961	-4.085293	0.02	119.4	2014-10-04	09:24:31
1997	50.315962	-4.085293	0.02	60.6	2014-10-04	09:24:32
1998	50.315961	-4.085293	0.02	180	2014-10-04	09:24:33
1999	50.315961	-4.085293	0.01	270	2014-10-04	09:24:34
[truncated: 3,373 more rows]
