# Supplementary material for: On the Potential of Surfers to Monitor Environmental Indicators in the Coastal Zone
Source: PLoS One. 2015 Jul 8;10(7):e0127706. doi: 10.1371/journal.pone.0127706 (PMC4496071; doi:10.1371/journal.pone.0127706)
Supplement: S1 Data — Contains 85 GPS tracks (comma separated files) used to estimate surfing performance statistics in the manuscript. (ZIP) [file pone.0127706.s001.zip › S1 Data GPS Tracks/20141011_Wembury.csv]

No	Latitude	Longitude	Speed	Course	Date	Time
1	50.317322	-4.082631	0	0	2014-10-11	12:12:34
2	50.317307	-4.082635	1.65	189.8	2014-10-11	12:12:35
3	50.3173	-4.082625	1.03	138.5	2014-10-11	12:12:36
4	50.317294	-4.082616	0.91	134.8	2014-10-11	12:12:37
5	50.317294	-4.082616	0.03	203.5	2014-10-11	12:12:38
6	50.3173	-4.082623	0.82	323.6	2014-10-11	12:12:39
7	50.317298	-4.082634	0.84	251.9	2014-10-11	12:12:40
8	50.317289	-4.082636	0.94	188.4	2014-10-11	12:12:41
9	50.317287	-4.082636	0.29	171.8	2014-10-11	12:12:42
10	50.317279	-4.082641	0.91	204.7	2014-10-11	12:12:43
11	50.317278	-4.082646	0.35	246.4	2014-10-11	12:12:44
12	50.317276	-4.08265	0.37	236	2014-10-11	12:12:45
13	50.317274	-4.082648	0.24	142.6	2014-10-11	12:12:46
14	50.317274	-4.082643	0.36	91.4	2014-10-11	12:12:47
15	50.317276	-4.082635	0.61	69.4	2014-10-11	12:12:48
16	50.317275	-4.08263	0.32	107.1	2014-10-11	12:12:49
17	50.317271	-4.082631	0.44	180.7	2014-10-11	12:12:50
18	50.317267	-4.082633	0.49	197.1	2014-10-11	12:12:51
19	50.317263	-4.082631	0.51	167	2014-10-11	12:12:52
20	50.317258	-4.082629	0.52	160.7	2014-10-11	12:12:53
21	50.317254	-4.082627	0.46	168	2014-10-11	12:12:54
22	50.317251	-4.082629	0.42	193.1	2014-10-11	12:12:55
23	50.317249	-4.082632	0.31	224.6	2014-10-11	12:12:56
24	50.317246	-4.082634	0.31	216.3	2014-10-11	12:12:57
25	50.317244	-4.082638	0.38	221.7	2014-10-11	12:12:58
26	50.317244	-4.08264	0.13	270	2014-10-11	12:12:59
27	50.317244	-4.08264	0.04	227	2014-10-11	12:13:00
28	50.317245	-4.082637	0.23	61	2014-10-11	12:13:01
29	50.317249	-4.082632	0.6	35.9	2014-10-11	12:13:02
30	50.317281	-4.082904	19.65	280.3	2014-10-11	12:13:03
31	50.317271	-4.082917	1.41	220.3	2014-10-11	12:13:04
32	50.317272	-4.082917	0.09	12	2014-10-11	12:13:05
33	50.317273	-4.082914	0.26	43.7	2014-10-11	12:13:06
34	50.31727	-4.082912	0.36	154.6	2014-10-11	12:13:07
35	50.317268	-4.082909	0.38	138.3	2014-10-11	12:13:08
36	50.317268	-4.082906	0.21	97.6	2014-10-11	12:13:09
37	50.317267	-4.082903	0.24	120.2	2014-10-11	12:13:10
38	50.317264	-4.082901	0.31	162.3	2014-10-11	12:13:11
39	50.317263	-4.082899	0.2	109.6	2014-10-11	12:13:12
40	50.317263	-4.082898	0.11	133.9	2014-10-11	12:13:13
41	50.317262	-4.082898	0.06	186.6	2014-10-11	12:13:14
42	50.317262	-4.082897	0.09	108.4	2014-10-11	12:13:15
43	50.317261	-4.082899	0.23	230	2014-10-11	12:13:16
44	50.31726	-4.082903	0.28	266.4	2014-10-11	12:13:17
45	50.317261	-4.082906	0.22	298.3	2014-10-11	12:13:18
46	50.317263	-4.082908	0.29	320.4	2014-10-11	12:13:19
47	50.317265	-4.082911	0.27	315.8	2014-10-11	12:13:20
48	50.317266	-4.082914	0.24	303.5	2014-10-11	12:13:21
49	50.317268	-4.082914	0.21	358.4	2014-10-11	12:13:22
50	50.31727	-4.082912	0.27	33.7	2014-10-11	12:13:23
51	50.317269	-4.082916	0.35	245.1	2014-10-11	12:13:24
52	50.317265	-4.082923	0.59	230.9	2014-10-11	12:13:25
53	50.317261	-4.082928	0.58	218	2014-10-11	12:13:26
54	50.317259	-4.082928	0.26	189.5	2014-10-11	12:13:27
55	50.317258	-4.082924	0.18	117.2	2014-10-11	12:13:29
56	50.317258	-4.082924	0.07	10.6	2014-10-11	12:13:30
57	50.31726	-4.082924	0.18	354.3	2014-10-11	12:13:31
58	50.317261	-4.082923	0.18	11.4	2014-10-11	12:13:32
59	50.317262	-4.082922	0.14	48.9	2014-10-11	12:13:33
60	50.317261	-4.082917	0.39	108.2	2014-10-11	12:13:34
61	50.317262	-4.08291	0.48	83.3	2014-10-11	12:13:35
62	50.317261	-4.082905	0.34	110.6	2014-10-11	12:13:36
63	50.317258	-4.082902	0.36	133.9	2014-10-11	12:13:37
64	50.317257	-4.082905	0.27	243.5	2014-10-11	12:13:38
65	50.317258	-4.082911	0.41	287.4	2014-10-11	12:13:39
66	50.317261	-4.082912	0.34	344.6	2014-10-11	12:13:40
67	50.317258	-4.082915	0.45	211.9	2014-10-11	12:13:41
68	50.317255	-4.08292	0.46	223.9	2014-10-11	12:13:42
69	50.317258	-4.082919	0.34	7.1	2014-10-11	12:13:43
70	50.317259	-4.082913	0.44	76.2	2014-10-11	12:13:44
71	50.317257	-4.082906	0.57	111	2014-10-11	12:13:45
72	50.317252	-4.082906	0.29	180	2014-10-11	12:13:47
73	50.317249	-4.082906	0.29	189.5	2014-10-11	12:13:48
74	50.317245	-4.082906	0.48	174.2	2014-10-11	12:13:49
75	50.317243	-4.082907	0.17	204.3	2014-10-11	12:13:50
76	50.317242	-4.082907	0.14	189.9	2014-10-11	12:13:51
77	50.31724	-4.082908	0.19	195.9	2014-10-11	12:13:52
78	50.317239	-4.082909	0.14	228.9	2014-10-11	12:13:53
79	50.317239	-4.08291	0.05	248.3	2014-10-11	12:13:54
80	50.317241	-4.082909	0.17	20.6	2014-10-11	12:13:55
81	50.317243	-4.082906	0.16	50	2014-10-11	12:13:57
82	50.317243	-4.082904	0.12	39.4	2014-10-11	12:13:58
83	50.317243	-4.082903	0.09	127.8	2014-10-11	12:13:59
84	50.317241	-4.082904	0.17	181.9	2014-10-11	12:14:00
85	50.317239	-4.082904	0.24	182.9	2014-10-11	12:14:01
86	50.317237	-4.082903	0.24	169.8	2014-10-11	12:14:02
87	50.317237	-4.082902	0.11	110	2014-10-11	12:14:03
88	50.317239	-4.082901	0.26	3.9	2014-10-11	12:14:04
89	50.317241	-4.082902	0.27	344.7	2014-10-11	12:14:05
90	50.317245	-4.082905	0.45	334.6	2014-10-11	12:14:06
91	50.317247	-4.082908	0.3	323.7	2014-10-11	12:14:07
92	50.317247	-4.08291	0.2	270	2014-10-11	12:14:08
93	50.317248	-4.082912	0.15	291.3	2014-10-11	12:14:09
94	50.317248	-4.08291	0.08	83.3	2014-10-11	12:14:11
95	50.317248	-4.082907	0.21	100.6	2014-10-11	12:14:12
96	50.317248	-4.082908	0.08	316.8	2014-10-11	12:14:13
97	50.317251	-4.08291	0.18	342.2	2014-10-11	12:14:15
98	50.317251	-4.08291	0.01	180	2014-10-11	12:14:16
99	50.317251	-4.08291	0.05	206.6	2014-10-11	12:14:17
100	50.317252	-4.08291	0.14	344.4	2014-10-11	12:14:18
101	50.317254	-4.08291	0.12	0	2014-10-11	12:14:20
102	50.317254	-4.082911	0.02	212.6	2014-10-11	12:14:21
103	50.317253	-4.082911	0.08	201.5	2014-10-11	12:14:22
104	50.317254	-4.082911	0.06	336.9	2014-10-11	12:14:23
105	50.317255	-4.082911	0.09	11.9	2014-10-11	12:14:25
106	50.31726	-4.082914	0.29	334	2014-10-11	12:14:27
107	50.31726	-4.082915	0.03	307.2	2014-10-11	12:14:28
108	50.317261	-4.082914	0.1	10.8	2014-10-11	12:14:29
109	50.317261	-4.082915	0.05	353.1	2014-10-11	12:14:30
110	50.317261	-4.082915	0.02	306.4	2014-10-11	12:14:31
111	50.317261	-4.082915	0.01	147.4	2014-10-11	12:14:32
112	50.317261	-4.082915	0.01	180	2014-10-11	12:14:33
113	50.31726	-4.082915	0.08	201.8	2014-10-11	12:14:34
114	50.31726	-4.082915	0.01	147.4	2014-10-11	12:14:35
115	50.31726	-4.082915	0.01	90	2014-10-11	12:14:36
116	50.317258	-4.082915	0.21	180	2014-10-11	12:14:37
117	50.317258	-4.082915	0.08	201.5	2014-10-11	12:14:38
118	50.317257	-4.082916	0.1	227.8	2014-10-11	12:14:39
119	50.317257	-4.082917	0.07	195.7	2014-10-11	12:14:40
120	50.317262	-4.082914	0.3	15.4	2014-10-11	12:14:42
121	50.317262	-4.082915	0.04	298	2014-10-11	12:14:43
122	50.317259	-4.08292	0.52	223	2014-10-11	12:14:44
123	50.317253	-4.082932	1.04	236.4	2014-10-11	12:14:45
124	50.31725	-4.08294	0.35	236.5	2014-10-11	12:14:47
125	50.317251	-4.082948	0.56	282.6	2014-10-11	12:14:48
126	50.317248	-4.08295	0.36	208.6	2014-10-11	12:14:49
127	50.317242	-4.082945	0.77	153.4	2014-10-11	12:14:50
128	50.317237	-4.08294	0.63	144.2	2014-10-11	12:14:51
129	50.317234	-4.082942	0.39	204.4	2014-10-11	12:14:52
130	50.317227	-4.082951	1.03	217.3	2014-10-11	12:14:53
131	50.317222	-4.08296	0.82	230.1	2014-10-11	12:14:54
132	50.317219	-4.082968	0.66	242.9	2014-10-11	12:14:55
133	50.317218	-4.082977	0.62	249.8	2014-10-11	12:14:56
134	50.317219	-4.082984	0.55	286.7	2014-10-11	12:14:57
135	50.317221	-4.082994	0.73	289.4	2014-10-11	12:14:58
136	50.317223	-4.083006	0.94	286.1	2014-10-11	12:14:59
137	50.317226	-4.083021	1.12	287.5	2014-10-11	12:15:00
138	50.31723	-4.083036	1.14	291.7	2014-10-11	12:15:01
139	50.317229	-4.083045	0.67	254.6	2014-10-11	12:15:02
140	50.317234	-4.083061	1.24	296.8	2014-10-11	12:15:03
141	50.317236	-4.083071	0.74	286.1	2014-10-11	12:15:04
142	50.317241	-4.083084	1.17	304.1	2014-10-11	12:15:05
143	50.317246	-4.083101	1.28	291.8	2014-10-11	12:15:06
144	50.317255	-4.083114	1.38	319.1	2014-10-11	12:15:07
145	50.317268	-4.083124	1.58	332.4	2014-10-11	12:15:08
146	50.31728	-4.08313	1.45	344	2014-10-11	12:15:09
147	50.317293	-4.083135	1.49	345.4	2014-10-11	12:15:10
148	50.317307	-4.083142	1.67	341.9	2014-10-11	12:15:11
149	50.317323	-4.083152	1.85	337.9	2014-10-11	12:15:12
150	50.317339	-4.083162	1.98	338.1	2014-10-11	12:15:13
151	50.317353	-4.083174	1.73	330.9	2014-10-11	12:15:14
152	50.317365	-4.083185	1.56	329.5	2014-10-11	12:15:15
153	50.317379	-4.083197	1.77	333.1	2014-10-11	12:15:16
154	50.317394	-4.083205	1.75	340.9	2014-10-11	12:15:17
155	50.317408	-4.083213	1.71	340.3	2014-10-11	12:15:18
156	50.317421	-4.083223	1.55	333	2014-10-11	12:15:19
157	50.317431	-4.083233	1.34	327.7	2014-10-11	12:15:20
158	50.31744	-4.083241	1.17	331.4	2014-10-11	12:15:21
159	50.317448	-4.083249	1.09	328	2014-10-11	12:15:22
160	50.317455	-4.08326	1.07	311.6	2014-10-11	12:15:23
161	50.317461	-4.083273	1.14	304.9	2014-10-11	12:15:24
162	50.317464	-4.08329	1.22	288.2	2014-10-11	12:15:25
163	50.317472	-4.083305	1.4	306.7	2014-10-11	12:15:26
164	50.317481	-4.083327	1.87	303	2014-10-11	12:15:27
165	50.317494	-4.083348	2.03	314.2	2014-10-11	12:15:28
166	50.317509	-4.083366	2.11	323.9	2014-10-11	12:15:29
167	50.317524	-4.08338	1.95	326.8	2014-10-11	12:15:30
168	50.317537	-4.08339	1.67	335.8	2014-10-11	12:15:31
169	50.317552	-4.083396	1.75	345.4	2014-10-11	12:15:32
170	50.317568	-4.0834	1.79	352.6	2014-10-11	12:15:33
171	50.317583	-4.083409	1.72	338.5	2014-10-11	12:15:34
172	50.317595	-4.083419	1.58	330.7	2014-10-11	12:15:35
173	50.317607	-4.083434	1.72	321.6	2014-10-11	12:15:36
174	50.317618	-4.083449	1.6	319.2	2014-10-11	12:15:37
175	50.317627	-4.083459	1.19	324.5	2014-10-11	12:15:38
176	50.317633	-4.083469	1.01	315.6	2014-10-11	12:15:39
177	50.317639	-4.083477	0.86	313.9	2014-10-11	12:15:40
178	50.317645	-4.083488	1	312.1	2014-10-11	12:15:41
179	50.317647	-4.083497	0.65	290	2014-10-11	12:15:42
180	50.317649	-4.083506	0.72	286.6	2014-10-11	12:15:43
181	50.31765	-4.083519	0.95	282.6	2014-10-11	12:15:44
182	50.317653	-4.083536	1.22	285.9	2014-10-11	12:15:45
183	50.317656	-4.083552	1.19	283.1	2014-10-11	12:15:46
184	50.317656	-4.083565	0.91	272.4	2014-10-11	12:15:47
185	50.317657	-4.083583	1.26	275.1	2014-10-11	12:15:48
186	50.317659	-4.083605	1.61	275.9	2014-10-11	12:15:49
187	50.317661	-4.083626	1.51	279.3	2014-10-11	12:15:50
188	50.31766	-4.083648	1.57	265.6	2014-10-11	12:15:51
189	50.317658	-4.083671	1.64	261.2	2014-10-11	12:15:52
190	50.317656	-4.08369	1.39	262.3	2014-10-11	12:15:53
191	50.317656	-4.083709	1.35	269.2	2014-10-11	12:15:54
192	50.317655	-4.08373	1.49	267.5	2014-10-11	12:15:55
193	50.317654	-4.08375	1.44	264.4	2014-10-11	12:15:56
194	50.317652	-4.083765	1.04	260.7	2014-10-11	12:15:57
195	50.317652	-4.08379	1.8	270.3	2014-10-11	12:15:58
196	50.317652	-4.08381	1.44	269.2	2014-10-11	12:15:59
197	50.317649	-4.083826	1.2	254.7	2014-10-11	12:16:00
198	50.317644	-4.083837	1	230.7	2014-10-11	12:16:01
199	50.317637	-4.083848	1.05	223.3	2014-10-11	12:16:02
200	50.31763	-4.083857	1.01	223.8	2014-10-11	12:16:03
201	50.317626	-4.083869	1	239.6	2014-10-11	12:16:04
202	50.31762	-4.083882	1.08	232.9	2014-10-11	12:16:05
203	50.31761	-4.083892	1.29	214.3	2014-10-11	12:16:06
204	50.317601	-4.083901	1.22	211.4	2014-10-11	12:16:07
205	50.317591	-4.083913	1.45	216.4	2014-10-11	12:16:08
206	50.317579	-4.083919	1.39	199.2	2014-10-11	12:16:09
207	50.317567	-4.083925	1.41	198.3	2014-10-11	12:16:10
208	50.317556	-4.083924	1.2	176.3	2014-10-11	12:16:11
209	50.317545	-4.083933	1.36	206.6	2014-10-11	12:16:12
210	50.317535	-4.083943	1.32	214.1	2014-10-11	12:16:13
211	50.317525	-4.083953	1.31	212.3	2014-10-11	12:16:14
212	50.317515	-4.083966	1.49	219	2014-10-11	12:16:15
213	50.317507	-4.083981	1.42	229.3	2014-10-11	12:16:16
214	50.317499	-4.083996	1.32	231.6	2014-10-11	12:16:17
215	50.317492	-4.08401	1.28	230.4	2014-10-11	12:16:18
216	50.317485	-4.084025	1.32	236.9	2014-10-11	12:16:19
217	50.317481	-4.084042	1.29	245.3	2014-10-11	12:16:20
218	50.317478	-4.084058	1.21	254.8	2014-10-11	12:16:21
219	50.317474	-4.084075	1.25	252.2	2014-10-11	12:16:22
220	50.31747	-4.084091	1.23	248.6	2014-10-11	12:16:23
221	50.317464	-4.08411	1.5	243.4	2014-10-11	12:16:24
222	50.31746	-4.084126	1.28	246.3	2014-10-11	12:16:25
223	50.317455	-4.084135	0.8	230.4	2014-10-11	12:16:26
224	50.317452	-4.084149	1.03	249.4	2014-10-11	12:16:27
225	50.317449	-4.084167	1.32	254.4	2014-10-11	12:16:28
226	50.317444	-4.084184	1.29	248.4	2014-10-11	12:16:29
227	50.317441	-4.084201	1.31	253.4	2014-10-11	12:16:30
228	50.317438	-4.084219	1.27	256.4	2014-10-11	12:16:31
229	50.317437	-4.084236	1.26	262.8	2014-10-11	12:16:32
230	50.317436	-4.084255	1.33	263.5	2014-10-11	12:16:33
231	50.317431	-4.084272	1.31	246.4	2014-10-11	12:16:34
232	50.317426	-4.084283	1	234.5	2014-10-11	12:16:35
233	50.317424	-4.084308	0.89	263.7	2014-10-11	12:16:37
234	50.317427	-4.084326	1.34	285.7	2014-10-11	12:16:38
235	50.317426	-4.084347	1.52	267.2	2014-10-11	12:16:39
236	50.317425	-4.084367	1.43	263.2	2014-10-11	12:16:40
237	50.317421	-4.084385	1.34	250.5	2014-10-11	12:16:41
238	50.317415	-4.084389	0.7	201.9	2014-10-11	12:16:42
239	50.31741	-4.084405	1.29	243.3	2014-10-11	12:16:43
240	50.317408	-4.084428	0.82	264.4	2014-10-11	12:16:45
241	50.317409	-4.084433	0.34	287.4	2014-10-11	12:16:46
242	50.31741	-4.08443	0.19	84.3	2014-10-11	12:16:47
243	50.317409	-4.08443	0.03	213.6	2014-10-11	12:16:48
244	50.317409	-4.084433	0.18	270	2014-10-11	12:16:49
245	50.317409	-4.084435	0.13	278.2	2014-10-11	12:16:50
246	50.31741	-4.084435	0.05	290.5	2014-10-11	12:16:51
247	50.31741	-4.084436	0.08	338.5	2014-10-11	12:16:52
248	50.317411	-4.084439	0.25	278.4	2014-10-11	12:16:53
249	50.31741	-4.084442	0.21	264.8	2014-10-11	12:16:54
250	50.317411	-4.084446	0.27	278	2014-10-11	12:16:55
251	50.31741	-4.084447	0.13	238.5	2014-10-11	12:16:56
252	50.31741	-4.08445	0.19	270	2014-10-11	12:16:57
253	50.31741	-4.084453	0.22	270	2014-10-11	12:16:58
254	50.31741	-4.084455	0.13	238.4	2014-10-11	12:16:59
255	50.31741	-4.084456	0.14	293.4	2014-10-11	12:17:00
256	50.31741	-4.084459	0.18	282	2014-10-11	12:17:01
257	50.317411	-4.084463	0.29	273.8	2014-10-11	12:17:02
258	50.31741	-4.084465	0.19	247.4	2014-10-11	12:17:03
259	50.31741	-4.084469	0.23	267.7	2014-10-11	12:17:04
260	50.317409	-4.084471	0.2	256.2	2014-10-11	12:17:05
261	50.31741	-4.084475	0.24	272.1	2014-10-11	12:17:06
262	50.317406	-4.084483	0.76	234.2	2014-10-11	12:17:07
263	50.317401	-4.084487	0.56	205.8	2014-10-11	12:17:08
264	50.317398	-4.084496	0.7	242.2	2014-10-11	12:17:09
265	50.317395	-4.084506	0.84	243.5	2014-10-11	12:17:10
266	50.31739	-4.084518	0.96	239.7	2014-10-11	12:17:11
267	50.317389	-4.084531	0.98	258.5	2014-10-11	12:17:12
268	50.317388	-4.084542	0.78	266.5	2014-10-11	12:17:13
269	50.317387	-4.084552	0.69	256.6	2014-10-11	12:17:14
270	50.317386	-4.084562	0.73	263.4	2014-10-11	12:17:15
271	50.317386	-4.084576	0.98	268.9	2014-10-11	12:17:16
272	50.317384	-4.08459	1.06	261.4	2014-10-11	12:17:17
273	50.317382	-4.084605	1.05	255.6	2014-10-11	12:17:18
274	50.317379	-4.084617	0.93	251.9	2014-10-11	12:17:19
275	50.317377	-4.084633	1.16	256.1	2014-10-11	12:17:20
276	50.317373	-4.084641	0.71	236.6	2014-10-11	12:17:21
277	50.317371	-4.084648	0.5	242.5	2014-10-11	12:17:22
278	50.317369	-4.084656	0.31	245.2	2014-10-11	12:17:24
279	50.317369	-4.084658	0.21	257	2014-10-11	12:17:25
280	50.317369	-4.08466	0.13	286.8	2014-10-11	12:17:26
281	50.317369	-4.084666	0.42	266.2	2014-10-11	12:17:27
282	50.317368	-4.084672	0.41	266.1	2014-10-11	12:17:28
283	50.317368	-4.084678	0.42	270	2014-10-11	12:17:29
284	50.317366	-4.084688	0.38	248.6	2014-10-11	12:17:31
285	50.317364	-4.084694	0.25	246.6	2014-10-11	12:17:33
286	50.317362	-4.084698	0.34	235	2014-10-11	12:17:34
287	50.31736	-4.084702	0.37	226.9	2014-10-11	12:17:35
288	50.317359	-4.084705	0.27	234.2	2014-10-11	12:17:36
289	50.317357	-4.084708	0.3	224.1	2014-10-11	12:17:37
290	50.317356	-4.08471	0.15	259.4	2014-10-11	12:17:38
291	50.317356	-4.084715	0.38	265.8	2014-10-11	12:17:39
292	50.317356	-4.084719	0.3	259.4	2014-10-11	12:17:40
293	50.317355	-4.084721	0.14	253.9	2014-10-11	12:17:41
294	50.317355	-4.084725	0.25	265.8	2014-10-11	12:17:42
295	50.317354	-4.084727	0.21	236.9	2014-10-11	12:17:43
296	50.317352	-4.08473	0.32	222.6	2014-10-11	12:17:44
297	50.317351	-4.084733	0.27	231.3	2014-10-11	12:17:45
298	50.31735	-4.084735	0.13	230.2	2014-10-11	12:17:46
299	50.317346	-4.084751	1.26	249.7	2014-10-11	12:17:47
300	50.317342	-4.084762	0.86	241.3	2014-10-11	12:17:48
301	50.317341	-4.08477	0.64	254.9	2014-10-11	12:17:49
302	50.317337	-4.084778	0.63	232.6	2014-10-11	12:17:50
303	50.317336	-4.084781	0.29	249.1	2014-10-11	12:17:51
304	50.317335	-4.084784	0.22	239.5	2014-10-11	12:17:52
305	50.317335	-4.084787	0.21	251.6	2014-10-11	12:17:53
306	50.317334	-4.08479	0.22	249.8	2014-10-11	12:17:54
307	50.317333	-4.084794	0.35	251.2	2014-10-11	12:17:55
308	50.317332	-4.084796	0.21	228.9	2014-10-11	12:17:56
309	50.31733	-4.084801	0.4	234.1	2014-10-11	12:17:57
310	50.317328	-4.084803	0.23	230	2014-10-11	12:17:58
311	50.317327	-4.084808	0.34	238.8	2014-10-11	12:17:59
312	50.317325	-4.084809	0.23	211.2	2014-10-11	12:18:00
313	50.317324	-4.084817	0.53	259.8	2014-10-11	12:18:01
314	50.317321	-4.084828	0.88	243	2014-10-11	12:18:02
315	50.317313	-4.084842	1.35	230.4	2014-10-11	12:18:03
316	50.317307	-4.08485	0.9	219.6	2014-10-11	12:18:04
317	50.3173	-4.084858	0.94	215	2014-10-11	12:18:05
318	50.317291	-4.084865	1.12	207.6	2014-10-11	12:18:06
319	50.317284	-4.084877	0.58	226.5	2014-10-11	12:18:08
320	50.317282	-4.084884	0.56	248.4	2014-10-11	12:18:09
321	50.317279	-4.084892	0.63	235.7	2014-10-11	12:18:10
322	50.317275	-4.084908	1.27	248.4	2014-10-11	12:18:11
323	50.31727	-4.084914	0.65	218.3	2014-10-11	12:18:12
324	50.317261	-4.08493	0.78	229.2	2014-10-11	12:18:14
325	50.317254	-4.084953	1.79	243.3	2014-10-11	12:18:15
326	50.317251	-4.084957	0.38	230.3	2014-10-11	12:18:16
327	50.317247	-4.084989	2.32	257	2014-10-11	12:18:17
328	50.317245	-4.085009	1.43	262.9	2014-10-11	12:18:18
329	50.317243	-4.085032	1.64	262.5	2014-10-11	12:18:19
330	50.317241	-4.085056	0.89	261.2	2014-10-11	12:18:21
331	50.317236	-4.08507	1.12	240	2014-10-11	12:18:22
332	50.317232	-4.085078	0.74	233.6	2014-10-11	12:18:23
333	50.317229	-4.085092	1	252.6	2014-10-11	12:18:24
334	50.317226	-4.0851	0.71	239.3	2014-10-11	12:18:25
335	50.317222	-4.085112	0.94	240.9	2014-10-11	12:18:26
336	50.317217	-4.085124	1	238.7	2014-10-11	12:18:27
337	50.317211	-4.085129	0.79	208.5	2014-10-11	12:18:28
338	50.317207	-4.085139	0.4	240.7	2014-10-11	12:18:30
339	50.317207	-4.085151	0.88	268.8	2014-10-11	12:18:31
340	50.31719	-4.085181	2.8	227.5	2014-10-11	12:18:32
341	50.317179	-4.085205	2.15	235.7	2014-10-11	12:18:33
342	50.317171	-4.085225	1.66	237	2014-10-11	12:18:34
343	50.317163	-4.085237	1.21	224.5	2014-10-11	12:18:35
344	50.317158	-4.085248	0.98	235.2	2014-10-11	12:18:36
345	50.317151	-4.085262	1.28	228.8	2014-10-11	12:18:37
346	50.317145	-4.085272	0.98	228.7	2014-10-11	12:18:38
347	50.317142	-4.085281	0.73	243.3	2014-10-11	12:18:39
348	50.317135	-4.085294	1.18	231.4	2014-10-11	12:18:40
349	50.317126	-4.08531	1.5	227.7	2014-10-11	12:18:41
350	50.317115	-4.085325	1.66	221.8	2014-10-11	12:18:42
351	50.317104	-4.085343	1.74	224.2	2014-10-11	12:18:43
352	50.317096	-4.085357	1.34	230.7	2014-10-11	12:18:44
353	50.317091	-4.085369	1.04	232.5	2014-10-11	12:18:45
354	50.317082	-4.08538	1.31	219	2014-10-11	12:18:46
355	50.317075	-4.085389	1	220.7	2014-10-11	12:18:47
356	50.317071	-4.085394	0.53	219.1	2014-10-11	12:18:48
357	50.317064	-4.085402	1.01	213.7	2014-10-11	12:18:49
358	50.317054	-4.085412	1.26	213.5	2014-10-11	12:18:50
359	50.317052	-4.085417	0.45	231.5	2014-10-11	12:18:51
360	50.317051	-4.085418	0.1	265	2014-10-11	12:18:52
361	50.317045	-4.085429	1.03	226.4	2014-10-11	12:18:53
362	50.317037	-4.085444	1.43	228.7	2014-10-11	12:18:54
363	50.317028	-4.08546	1.49	231.8	2014-10-11	12:18:55
364	50.31702	-4.085475	1.39	230.7	2014-10-11	12:18:56
365	50.31702	-4.085481	0.37	258.4	2014-10-11	12:18:57
366	50.317023	-4.085482	0.39	346.9	2014-10-11	12:18:58
367	50.317023	-4.085485	0.24	252.2	2014-10-11	12:18:59
368	50.317015	-4.085497	1.18	224.4	2014-10-11	12:19:00
369	50.317005	-4.085511	1.5	223.5	2014-10-11	12:19:01
370	50.316994	-4.085528	1.71	223.8	2014-10-11	12:19:02
371	50.316983	-4.085547	1.8	228	2014-10-11	12:19:03
372	50.31698	-4.085555	0.74	237.4	2014-10-11	12:19:04
373	50.316979	-4.085558	0.19	247.3	2014-10-11	12:19:05
374	50.316974	-4.085569	0.98	231	2014-10-11	12:19:06
375	50.316966	-4.08558	1.12	225.5	2014-10-11	12:19:07
376	50.316955	-4.085591	1.46	213	2014-10-11	12:19:08
377	50.316949	-4.085597	0.84	210.5	2014-10-11	12:19:09
378	50.316949	-4.085597	0.04	32.6	2014-10-11	12:19:10
379	50.316949	-4.085603	0.44	267.5	2014-10-11	12:19:11
380	50.316943	-4.08561	0.82	219.5	2014-10-11	12:19:12
381	50.316934	-4.085619	1.22	212.8	2014-10-11	12:19:13
382	50.316926	-4.085631	1.25	221.3	2014-10-11	12:19:14
383	50.316917	-4.085643	1.34	220.1	2014-10-11	12:19:15
384	50.316911	-4.085649	0.74	214.5	2014-10-11	12:19:16
385	50.316912	-4.08565	0.11	296.1	2014-10-11	12:19:17
386	50.316905	-4.085657	0.85	213.2	2014-10-11	12:19:18
387	50.316896	-4.085662	1.07	198.9	2014-10-11	12:19:19
388	50.316884	-4.085668	1.44	196.1	2014-10-11	12:19:20
389	50.316869	-4.085673	1.71	193.5	2014-10-11	12:19:21
390	50.316856	-4.085679	1.53	195.2	2014-10-11	12:19:22
391	50.316846	-4.08568	1.08	184.4	2014-10-11	12:19:23
392	50.316835	-4.085679	1.18	175.4	2014-10-11	12:19:24
393	50.316826	-4.085676	1.07	170.1	2014-10-11	12:19:25
394	50.316819	-4.085676	0.78	179.1	2014-10-11	12:19:26
395	50.316808	-4.08568	1.25	192.9	2014-10-11	12:19:27
396	50.316794	-4.085681	1.55	183.8	2014-10-11	12:19:28
397	50.31678	-4.085682	1.55	182.6	2014-10-11	12:19:29
398	50.316767	-4.08568	1.44	174.8	2014-10-11	12:19:30
399	50.316757	-4.085676	1.13	164	2014-10-11	12:19:31
400	50.316755	-4.085669	0.54	116.3	2014-10-11	12:19:32
401	50.316755	-4.085668	0.14	123.8	2014-10-11	12:19:33
402	50.316751	-4.085668	0.38	183.5	2014-10-11	12:19:34
403	50.316746	-4.085662	0.73	145.5	2014-10-11	12:19:35
404	50.316744	-4.085654	0.6	104.5	2014-10-11	12:19:36
405	50.316749	-4.085644	0.88	56.7	2014-10-11	12:19:37
406	50.316762	-4.085632	1.72	28.2	2014-10-11	12:19:38
407	50.316786	-4.085613	2.98	26.6	2014-10-11	12:19:39
408	50.316819	-4.085597	3.82	18.1	2014-10-11	12:19:40
409	50.316853	-4.085596	3.79	1	2014-10-11	12:19:41
410	50.316886	-4.085598	3.65	357.3	2014-10-11	12:19:42
411	50.316919	-4.085601	3.67	356.4	2014-10-11	12:19:43
412	50.316952	-4.085607	3.77	353.5	2014-10-11	12:19:44
413	50.316983	-4.085618	3.49	347.8	2014-10-11	12:19:45
414	50.316991	-4.085636	1.58	307	2014-10-11	12:19:46
415	50.316973	-4.085627	2.11	162.1	2014-10-11	12:19:47
416	50.316927	-4.085603	5.43	162.2	2014-10-11	12:19:48
417	50.316915	-4.085596	1.39	158.9	2014-10-11	12:19:49
418	50.316881	-4.085588	3.86	171.4	2014-10-11	12:19:50
419	50.316857	-4.08558	2.72	168.6	2014-10-11	12:19:51
420	50.31684	-4.085579	1.9	175.9	2014-10-11	12:19:52
421	50.316825	-4.085572	1.78	164	2014-10-11	12:19:53
422	50.316811	-4.085563	1.67	158.9	2014-10-11	12:19:54
423	50.316799	-4.085557	1.41	160.5	2014-10-11	12:19:55
424	50.316784	-4.085548	1.76	159.5	2014-10-11	12:19:56
425	50.316771	-4.085541	1.53	161.1	2014-10-11	12:19:57
426	50.316765	-4.085533	0.88	137.6	2014-10-11	12:19:58
427	50.316758	-4.085523	1.05	139.7	2014-10-11	12:19:59
428	50.316745	-4.085518	1.42	166.2	2014-10-11	12:20:00
429	50.316732	-4.08552	1.54	185.1	2014-10-11	12:20:01
430	50.316721	-4.08552	1.13	179.7	2014-10-11	12:20:02
431	50.316713	-4.085519	0.94	177.5	2014-10-11	12:20:03
432	50.316703	-4.085522	1.14	187.5	2014-10-11	12:20:04
433	50.316688	-4.085528	1.7	195.9	2014-10-11	12:20:05
434	50.316674	-4.085534	1.63	193.9	2014-10-11	12:20:06
435	50.316671	-4.085533	0.33	177.9	2014-10-11	12:20:07
436	50.316671	-4.085534	0.02	299.4	2014-10-11	12:20:08
437	50.316663	-4.085537	0.92	195	2014-10-11	12:20:09
438	50.316656	-4.085538	0.76	186.3	2014-10-11	12:20:10
439	50.316648	-4.085541	0.93	193.7	2014-10-11	12:20:11
440	50.316638	-4.085547	1.19	199.9	2014-10-11	12:20:12
441	50.316628	-4.085552	1.22	198.2	2014-10-11	12:20:13
442	50.316619	-4.085556	1	193.5	2014-10-11	12:20:14
443	50.316611	-4.085557	0.91	187.5	2014-10-11	12:20:15
444	50.316603	-4.08556	0.9	191.5	2014-10-11	12:20:16
445	50.316593	-4.085563	1.1	191.2	2014-10-11	12:20:17
446	50.316583	-4.085565	1.21	187.1	2014-10-11	12:20:18
447	50.316572	-4.085566	1.19	185.1	2014-10-11	12:20:19
448	50.316564	-4.085566	0.91	178.5	2014-10-11	12:20:20
449	50.316555	-4.085567	0.99	183.8	2014-10-11	12:20:21
450	50.316549	-4.085569	0.31	192.3	2014-10-11	12:20:23
451	50.316549	-4.085566	0.22	97.4	2014-10-11	12:20:24
452	50.316546	-4.085563	0.43	146	2014-10-11	12:20:25
453	50.316542	-4.085559	0.49	147.5	2014-10-11	12:20:26
454	50.316538	-4.085556	0.53	161.1	2014-10-11	12:20:27
455	50.316537	-4.085555	0.12	122.4	2014-10-11	12:20:28
456	50.31654	-4.085555	0.14	5.9	2014-10-11	12:20:30
457	50.31654	-4.085555	0.01	215.7	2014-10-11	12:20:32
458	50.31654	-4.085555	0.01	212.6	2014-10-11	12:20:33
459	50.31654	-4.085555	0.01	209.6	2014-10-11	12:20:34
460	50.31654	-4.085555	0.02	319	2014-10-11	12:20:36
461	50.316539	-4.085555	0.12	166.2	2014-10-11	12:20:37
462	50.316541	-4.085557	0.32	323.9	2014-10-11	12:20:38
463	50.316544	-4.085564	0.52	301.5	2014-10-11	12:20:39
464	50.316546	-4.085574	0.77	291.4	2014-10-11	12:20:40
465	50.31655	-4.08558	0.64	314.3	2014-10-11	12:20:41
466	50.316559	-4.085584	1.05	346.9	2014-10-11	12:20:42
467	50.31658	-4.085586	2.36	356.2	2014-10-11	12:20:43
468	50.316611	-4.085586	3.44	359.3	2014-10-11	12:20:44
469	50.316648	-4.085585	4.06	1.5	2014-10-11	12:20:45
470	50.316685	-4.085589	4.13	356	2014-10-11	12:20:46
471	50.316718	-4.085604	3.8	343.2	2014-10-11	12:20:47
472	50.316748	-4.085626	3.74	336	2014-10-11	12:20:48
473	50.316779	-4.085647	3.7	336.1	2014-10-11	12:20:49
474	50.31681	-4.085661	3.63	344	2014-10-11	12:20:50
475	50.31684	-4.085671	3.46	347.9	2014-10-11	12:20:51
476	50.316867	-4.08568	3.02	348.3	2014-10-11	12:20:52
477	50.31689	-4.085689	2.63	345.2	2014-10-11	12:20:53
478	50.316903	-4.08569	1.42	358.3	2014-10-11	12:20:54
479	50.316907	-4.085687	0.53	19.9	2014-10-11	12:20:55
480	50.31691	-4.085686	0.31	21.3	2014-10-11	12:20:56
481	50.316909	-4.085686	0.05	207.3	2014-10-11	12:20:57
482	50.316905	-4.085691	0.54	218.5	2014-10-11	12:20:58
483	50.316899	-4.085697	0.81	214.7	2014-10-11	12:20:59
484	50.316891	-4.085699	0.92	189.7	2014-10-11	12:21:00
485	50.316881	-4.0857	1.11	184.3	2014-10-11	12:21:01
486	50.316867	-4.0857	1.57	178.7	2014-10-11	12:21:02
487	50.316852	-4.0857	1.64	180	2014-10-11	12:21:03
488	50.316836	-4.085699	1.85	178	2014-10-11	12:21:04
489	50.316822	-4.085695	1.59	168.7	2014-10-11	12:21:05
490	50.316817	-4.085687	0.81	135.9	2014-10-11	12:21:06
491	50.316811	-4.085681	0.73	145.5	2014-10-11	12:21:07
492	50.316805	-4.085676	0.8	151	2014-10-11	12:21:08
493	50.316798	-4.08567	0.87	152.1	2014-10-11	12:21:09
494	50.316789	-4.085664	1.1	158.5	2014-10-11	12:21:10
495	50.316779	-4.085659	1.13	160	2014-10-11	12:21:11
496	50.316767	-4.085655	1.44	169.1	2014-10-11	12:21:12
497	50.316756	-4.085649	1.28	162.2	2014-10-11	12:21:13
498	50.316744	-4.085643	1.39	160.2	2014-10-11	12:21:14
499	50.31673	-4.085635	1.64	161.1	2014-10-11	12:21:15
500	50.31672	-4.085628	1.29	154.8	2014-10-11	12:21:16
501	50.316709	-4.08562	1.24	154.9	2014-10-11	12:21:17
502	50.3167	-4.085614	1.17	156.6	2014-10-11	12:21:18
503	50.316693	-4.085607	0.88	145.5	2014-10-11	12:21:19
504	50.316684	-4.085601	1.13	159.2	2014-10-11	12:21:20
505	50.316672	-4.085598	1.29	171.3	2014-10-11	12:21:21
506	50.31666	-4.085596	1.39	173.8	2014-10-11	12:21:22
507	50.316643	-4.085592	1.87	170.1	2014-10-11	12:21:23
508	50.316628	-4.085587	1.76	168.3	2014-10-11	12:21:24
509	50.316623	-4.08558	0.75	138.5	2014-10-11	12:21:25
510	50.316625	-4.085577	0.34	37.6	2014-10-11	12:21:26
511	50.316652	-4.08556	3.16	22.1	2014-10-11	12:21:27
512	50.316688	-4.085536	4.34	22.6	2014-10-11	12:21:28
513	50.316728	-4.085523	4.59	11.6	2014-10-11	12:21:29
514	50.316766	-4.085519	4.19	4.2	2014-10-11	12:21:30
515	50.3168	-4.085518	3.83	0.9	2014-10-11	12:21:31
516	50.316838	-4.085517	4.28	1.7	2014-10-11	12:21:32
517	50.316878	-4.085518	4.45	358.6	2014-10-11	12:21:33
518	50.316916	-4.085532	4.3	346.8	2014-10-11	12:21:34
519	50.31695	-4.08555	3.94	340.8	2014-10-11	12:21:35
520	50.316984	-4.085569	4.04	341.1	2014-10-11	12:21:36
521	50.317018	-4.085593	4.16	335.1	2014-10-11	12:21:37
522	50.31705	-4.085623	4.12	328.9	2014-10-11	12:21:38
523	50.317073	-4.085651	3.31	322.7	2014-10-11	12:21:39
524	50.317086	-4.08567	1.91	316.7	2014-10-11	12:21:40
525	50.317092	-4.08568	1.03	312.8	2014-10-11	12:21:41
526	50.317091	-4.085685	0.37	245.1	2014-10-11	12:21:42
527	50.31709	-4.085685	0.02	212.6	2014-10-11	12:21:43
528	50.317091	-4.08569	0.32	290.1	2014-10-11	12:21:44
529	50.317091	-4.085694	0.35	254.8	2014-10-11	12:21:45
530	50.317084	-4.085701	0.89	214.8	2014-10-11	12:21:46
531	50.317072	-4.08571	1.47	203.5	2014-10-11	12:21:47
532	50.317056	-4.085715	1.77	193.4	2014-10-11	12:21:48
533	50.317042	-4.08572	1.61	191.5	2014-10-11	12:21:49
534	50.31703	-4.085723	1.34	188.9	2014-10-11	12:21:50
535	50.31702	-4.085727	1.2	193.5	2014-10-11	12:21:51
536	50.317009	-4.085734	1.31	201.3	2014-10-11	12:21:52
537	50.316999	-4.085738	1.14	194.8	2014-10-11	12:21:53
538	50.316987	-4.085739	1.29	183.7	2014-10-11	12:21:54
539	50.316976	-4.08574	1.24	185.2	2014-10-11	12:21:55
540	50.316966	-4.085744	1.21	190.5	2014-10-11	12:21:56
541	50.316953	-4.085745	1.4	183.9	2014-10-11	12:21:57
542	50.31694	-4.085742	1.45	172.4	2014-10-11	12:21:58
543	50.316932	-4.085738	1.01	161.5	2014-10-11	12:21:59
544	50.316924	-4.085732	0.89	155.6	2014-10-11	12:22:00
545	50.316915	-4.085727	1.05	159	2014-10-11	12:22:01
546	50.316905	-4.085722	1.27	162.6	2014-10-11	12:22:02
547	50.316894	-4.085715	1.29	158.4	2014-10-11	12:22:03
548	50.316891	-4.085706	0.71	112.2	2014-10-11	12:22:04
549	50.316892	-4.085698	0.54	76	2014-10-11	12:22:05
550	50.31689	-4.085693	0.48	124.1	2014-10-11	12:22:06
551	50.316888	-4.085691	0.25	153.2	2014-10-11	12:22:07
552	50.31689	-4.085692	0.13	341.1	2014-10-11	12:22:09
553	50.316889	-4.085689	0.33	122.8	2014-10-11	12:22:10
554	50.316891	-4.085682	0.55	56.9	2014-10-11	12:22:11
555	50.316893	-4.085673	0.68	78.1	2014-10-11	12:22:12
556	50.316885	-4.085664	1.05	144.7	2014-10-11	12:22:13
557	50.316873	-4.085655	1.48	153.5	2014-10-11	12:22:14
558	50.31686	-4.085644	1.62	151.2	2014-10-11	12:22:15
559	50.316847	-4.085634	1.58	154.4	2014-10-11	12:22:16
560	50.316839	-4.085623	1.24	141.6	2014-10-11	12:22:17
561	50.316832	-4.085614	1.01	138.3	2014-10-11	12:22:18
562	50.316821	-4.085606	1.3	154.3	2014-10-11	12:22:19
563	50.31681	-4.085599	1.31	158.1	2014-10-11	12:22:20
564	50.316799	-4.085595	1.34	167.2	2014-10-11	12:22:21
565	50.316785	-4.085593	1.5	175	2014-10-11	12:22:22
566	50.316777	-4.085587	1.06	156.2	2014-10-11	12:22:23
567	50.316771	-4.085581	0.77	143.3	2014-10-11	12:22:24
568	50.316764	-4.085577	0.79	162.1	2014-10-11	12:22:25
569	50.316754	-4.085575	1.16	173.5	2014-10-11	12:22:26
570	50.316741	-4.085572	1.42	169.9	2014-10-11	12:22:27
571	50.316728	-4.085567	1.54	166.3	2014-10-11	12:22:28
572	50.316715	-4.085562	1.44	165.9	2014-10-11	12:22:29
573	50.316704	-4.085558	1.33	169.4	2014-10-11	12:22:30
574	50.3167	-4.085552	0.63	133.7	2014-10-11	12:22:31
575	50.316701	-4.085545	0.48	71.8	2014-10-11	12:22:32
576	50.316701	-4.085545	0.04	154	2014-10-11	12:22:33
577	50.316697	-4.085541	0.54	142.1	2014-10-11	12:22:34
578	50.316691	-4.085536	0.69	151.2	2014-10-11	12:22:35
579	50.316684	-4.085532	0.86	164	2014-10-11	12:22:36
580	50.316678	-4.085526	0.83	147.1	2014-10-11	12:22:37
581	50.316674	-4.085519	0.65	133.2	2014-10-11	12:22:38
582	50.316667	-4.085513	0.91	149	2014-10-11	12:22:39
583	50.316657	-4.085505	1.21	153.6	2014-10-11	12:22:40
584	50.316648	-4.085499	1.08	157.3	2014-10-11	12:22:41
585	50.31664	-4.085492	1.04	150.8	2014-10-11	12:22:42
586	50.316631	-4.085485	1.14	152.5	2014-10-11	12:22:43
587	50.316621	-4.085479	1.14	160.4	2014-10-11	12:22:44
588	50.316609	-4.085475	1.41	165.8	2014-10-11	12:22:45
589	50.316597	-4.085472	1.29	172.6	2014-10-11	12:22:46
590	50.316587	-4.085469	1.17	167.7	2014-10-11	12:22:47
591	50.316576	-4.085464	1.26	164.1	2014-10-11	12:22:48
592	50.316567	-4.08546	1.06	165.7	2014-10-11	12:22:49
593	50.316561	-4.085454	0.78	145.3	2014-10-11	12:22:50
594	50.316563	-4.085445	0.66	71.8	2014-10-11	12:22:51
595	50.316561	-4.08544	0.43	114.2	2014-10-11	12:22:52
596	50.316552	-4.085439	1.02	177	2014-10-11	12:22:53
597	50.316541	-4.085441	1.21	187.3	2014-10-11	12:22:54
598	50.316528	-4.085442	1.48	181.8	2014-10-11	12:22:55
599	50.316516	-4.085443	1.33	184.9	2014-10-11	12:22:56
600	50.316505	-4.085443	1.21	178.9	2014-10-11	12:22:57
601	50.316499	-4.085442	0.69	172	2014-10-11	12:22:58
602	50.316492	-4.085439	0.86	166.8	2014-10-11	12:22:59
603	50.316481	-4.08544	1.22	183.9	2014-10-11	12:23:00
604	50.316471	-4.085439	1.04	176.7	2014-10-11	12:23:01
605	50.316464	-4.085438	0.78	175.6	2014-10-11	12:23:02
606	50.316458	-4.085438	0.75	175.9	2014-10-11	12:23:03
607	50.31645	-4.085437	0.81	179.1	2014-10-11	12:23:04
608	50.316441	-4.085437	1.08	179.1	2014-10-11	12:23:05
609	50.316431	-4.085438	1.07	184.5	2014-10-11	12:23:06
610	50.316422	-4.085436	1.07	172.1	2014-10-11	12:23:07
611	50.316412	-4.085434	1.09	173.4	2014-10-11	12:23:08
612	50.3164	-4.085435	1.36	181.8	2014-10-11	12:23:09
613	50.316386	-4.085436	1.57	183.5	2014-10-11	12:23:10
614	50.316373	-4.085437	1.44	181.6	2014-10-11	12:23:11
615	50.316362	-4.085436	1.17	176.8	2014-10-11	12:23:12
616	50.316362	-4.085434	0.19	113.4	2014-10-11	12:23:13
617	50.316364	-4.085431	0.15	38.1	2014-10-11	12:23:15
618	50.316364	-4.085431	0.05	308.1	2014-10-11	12:23:16
619	50.316365	-4.08543	0.1	42.6	2014-10-11	12:23:18
620	50.316363	-4.085432	0.33	216.1	2014-10-11	12:23:19
621	50.31636	-4.085432	0.17	180	2014-10-11	12:23:21
622	50.31636	-4.085432	0.01	29.6	2014-10-11	12:23:22
623	50.31636	-4.085432	0.02	32.6	2014-10-11	12:23:23
624	50.31636	-4.085432	0.01	35.7	2014-10-11	12:23:24
625	50.31636	-4.085432	0.02	149	2014-10-11	12:23:25
626	50.31636	-4.085432	0.01	270	2014-10-11	12:23:26
627	50.31636	-4.085432	0.02	90	2014-10-11	12:23:27
628	50.31636	-4.085431	0.02	90	2014-10-11	12:23:28
629	50.31636	-4.085431	0.02	78.1	2014-10-11	12:23:30
630	50.31636	-4.08543	0.05	56	2014-10-11	12:23:31
631	50.316361	-4.085429	0.05	65.7	2014-10-11	12:23:32
632	50.316361	-4.085429	0.01	53.6	2014-10-11	12:23:34
633	50.316361	-4.085429	0.01	69.2	2014-10-11	12:23:36
634	50.316361	-4.085429	0.01	144.3	2014-10-11	12:23:37
635	50.316361	-4.085429	0.01	32.6	2014-10-11	12:23:38
636	50.316361	-4.085429	0.01	29.6	2014-10-11	12:23:39
637	50.316361	-4.085429	0.01	0	2014-10-11	12:23:40
638	50.316361	-4.085429	0.01	35.7	2014-10-11	12:23:41
639	50.316361	-4.085429	0.01	29.6	2014-10-11	12:23:42
640	50.316361	-4.085428	0.01	90	2014-10-11	12:23:43
641	50.316361	-4.085428	0.01	32.6	2014-10-11	12:23:44
642	50.316361	-4.085423	0.36	93	2014-10-11	12:23:45
643	50.316361	-4.085418	0.18	88.4	2014-10-11	12:23:47
644	50.316361	-4.085418	0.01	90	2014-10-11	12:23:49
645	50.316361	-4.085417	0.04	118	2014-10-11	12:23:50
646	50.316359	-4.085416	0.1	155.8	2014-10-11	12:23:52
647	50.316362	-4.08541	0.59	51.6	2014-10-11	12:23:53
648	50.316362	-4.085408	0.08	114.3	2014-10-11	12:23:55
649	50.316361	-4.085407	0.1	162.3	2014-10-11	12:23:56
650	50.316361	-4.085406	0.06	90	2014-10-11	12:23:57
651	50.316361	-4.085406	0.06	81.5	2014-10-11	12:23:58
652	50.316363	-4.085401	0.4	62.4	2014-10-11	12:23:59
653	50.316364	-4.0854	0.06	30.4	2014-10-11	12:24:01
654	50.316364	-4.085399	0.03	110.8	2014-10-11	12:24:02
655	50.316364	-4.085399	0.04	103.8	2014-10-11	12:24:03
656	50.316364	-4.085398	0.05	78.8	2014-10-11	12:24:05
657	50.316364	-4.085397	0.07	48.7	2014-10-11	12:24:06
658	50.316365	-4.085396	0.08	43.2	2014-10-11	12:24:07
659	50.316365	-4.085395	0.08	60.9	2014-10-11	12:24:08
660	50.316365	-4.085394	0.09	65.5	2014-10-11	12:24:09
661	50.316366	-4.085393	0.07	66.9	2014-10-11	12:24:10
662	50.316366	-4.085392	0.06	48.8	2014-10-11	12:24:11
663	50.316366	-4.085384	0.6	87.2	2014-10-11	12:24:12
664	50.316367	-4.085377	0.53	79	2014-10-11	12:24:13
665	50.316368	-4.08537	0.45	82.9	2014-10-11	12:24:14
666	50.316368	-4.08537	0.05	79.4	2014-10-11	12:24:15
667	50.316366	-4.085367	0.31	144.7	2014-10-11	12:24:16
668	50.316366	-4.085366	0.07	65	2014-10-11	12:24:17
669	50.316366	-4.085366	0.06	70.5	2014-10-11	12:24:18
670	50.316366	-4.085364	0.09	77.3	2014-10-11	12:24:19
671	50.316365	-4.085362	0.1	124.1	2014-10-11	12:24:21
672	50.316365	-4.085361	0.09	121.1	2014-10-11	12:24:22
673	50.316362	-4.085354	0.58	125.4	2014-10-11	12:24:23
674	50.316359	-4.085348	0.54	129.7	2014-10-11	12:24:24
675	50.316354	-4.08534	0.75	128.6	2014-10-11	12:24:25
676	50.316351	-4.08533	0.82	119.3	2014-10-11	12:24:26
677	50.316348	-4.08532	0.74	111.4	2014-10-11	12:24:27
678	50.316349	-4.085313	0.55	87.1	2014-10-11	12:24:28
679	50.316352	-4.085307	0.55	43.1	2014-10-11	12:24:29
680	50.316353	-4.085307	0.14	355.4	2014-10-11	12:24:30
681	50.316355	-4.085308	0.12	351.7	2014-10-11	12:24:31
682	50.316356	-4.085308	0.06	0	2014-10-11	12:24:33
683	50.316357	-4.085307	0.12	20.1	2014-10-11	12:24:34
684	50.316357	-4.085307	0.08	4.4	2014-10-11	12:24:35
685	50.316358	-4.085306	0.1	47.3	2014-10-11	12:24:36
686	50.316358	-4.085305	0.11	80.6	2014-10-11	12:24:37
687	50.316359	-4.085303	0.12	49.8	2014-10-11	12:24:38
688	50.316359	-4.085303	0.08	43.8	2014-10-11	12:24:39
689	50.31636	-4.085302	0.06	28.2	2014-10-11	12:24:40
690	50.31636	-4.085302	0.03	316.8	2014-10-11	12:24:41
691	50.31636	-4.085302	0.02	90	2014-10-11	12:24:42
692	50.31636	-4.085302	0.04	139.9	2014-10-11	12:24:43
693	50.316357	-4.085296	0.53	123.3	2014-10-11	12:24:44
694	50.316356	-4.085295	0.04	162	2014-10-11	12:24:46
695	50.316357	-4.085295	0.01	0	2014-10-11	12:24:47
696	50.316356	-4.085294	0.09	107.3	2014-10-11	12:24:48
697	50.316357	-4.08528	0.98	88.4	2014-10-11	12:24:49
698	50.316362	-4.085275	0.69	34.2	2014-10-11	12:24:50
699	50.316375	-4.085272	1.46	6.8	2014-10-11	12:24:51
700	50.316398	-4.085268	2.59	6.7	2014-10-11	12:24:52
701	50.316432	-4.085259	3.83	9.1	2014-10-11	12:24:53
702	50.316469	-4.085254	4.19	5.2	2014-10-11	12:24:54
703	50.316509	-4.085255	4.48	358.8	2014-10-11	12:24:55
704	50.31655	-4.085266	4.57	351	2014-10-11	12:24:56
705	50.316591	-4.085286	4.8	342.3	2014-10-11	12:24:57
706	50.316629	-4.085311	4.6	337.2	2014-10-11	12:24:58
707	50.316666	-4.085335	4.41	337.6	2014-10-11	12:24:59
708	50.316706	-4.085362	4.93	336.5	2014-10-11	12:25:00
709	50.316745	-4.085396	4.93	331.3	2014-10-11	12:25:01
710	50.316781	-4.085432	4.75	327.5	2014-10-11	12:25:02
711	50.316821	-4.085467	5.06	330	2014-10-11	12:25:03
712	50.316859	-4.085508	5.21	325.8	2014-10-11	12:25:04
713	50.316897	-4.085545	4.97	328.7	2014-10-11	12:25:05
714	50.316936	-4.085579	4.89	330.4	2014-10-11	12:25:06
715	50.316973	-4.085613	4.8	329.4	2014-10-11	12:25:07
716	50.317002	-4.085639	3.72	330.5	2014-10-11	12:25:08
717	50.317014	-4.085657	1.86	315.1	2014-10-11	12:25:09
718	50.317014	-4.085669	0.83	275.2	2014-10-11	12:25:10
719	50.317007	-4.085682	1.23	231.4	2014-10-11	12:25:11
720	50.316996	-4.085696	1.61	216	2014-10-11	12:25:12
721	50.316983	-4.08571	1.7	215.4	2014-10-11	12:25:13
722	50.316971	-4.08572	1.55	209	2014-10-11	12:25:14
723	50.31696	-4.085726	1.29	197.5	2014-10-11	12:25:15
724	50.316951	-4.085727	0.97	185.6	2014-10-11	12:25:16
725	50.31694	-4.085726	1.3	178.1	2014-10-11	12:25:17
726	50.316928	-4.085725	1.29	174.7	2014-10-11	12:25:18
727	50.316922	-4.085719	0.78	152.2	2014-10-11	12:25:19
728	50.316917	-4.085711	0.8	131.8	2014-10-11	12:25:20
729	50.316909	-4.085701	1.19	142.1	2014-10-11	12:25:21
730	50.3169	-4.085693	1.06	150.7	2014-10-11	12:25:22
731	50.316892	-4.085687	1.06	154.8	2014-10-11	12:25:23
732	50.316881	-4.085679	1.31	155.6	2014-10-11	12:25:24
733	50.316872	-4.08567	1.24	147.9	2014-10-11	12:25:25
734	50.316862	-4.085662	1.19	149.4	2014-10-11	12:25:26
735	50.316854	-4.085651	1.15	140.9	2014-10-11	12:25:27
736	50.316849	-4.085643	0.79	134.2	2014-10-11	12:25:28
737	50.316846	-4.085641	0.45	160.8	2014-10-11	12:25:29
738	50.316846	-4.085641	0.02	0	2014-10-11	12:25:30
739	50.316846	-4.085642	0.01	233.6	2014-10-11	12:25:32
740	50.316846	-4.085642	0.01	270	2014-10-11	12:25:33
741	50.316845	-4.085641	0.02	128.1	2014-10-11	12:25:35
742	50.316837	-4.08563	1.22	140.4	2014-10-11	12:25:36
743	50.316829	-4.085617	1.28	134.8	2014-10-11	12:25:37
744	50.31682	-4.085605	1.34	137	2014-10-11	12:25:38
745	50.316808	-4.085593	1.55	146.7	2014-10-11	12:25:39
746	50.316795	-4.085581	1.74	150.4	2014-10-11	12:25:40
747	50.316781	-4.085568	1.78	150.7	2014-10-11	12:25:41
748	50.316771	-4.085554	1.52	136.8	2014-10-11	12:25:42
749	50.316761	-4.085541	1.44	139.6	2014-10-11	12:25:43
750	50.316755	-4.085531	0.92	134.2	2014-10-11	12:25:44
751	50.316757	-4.085522	0.68	78.1	2014-10-11	12:25:45
752	50.316754	-4.085516	0.46	122.1	2014-10-11	12:25:46
753	50.316745	-4.085512	1.05	163.5	2014-10-11	12:25:47
754	50.316733	-4.085507	1.4	163.7	2014-10-11	12:25:48
755	50.316722	-4.0855	1.39	158.7	2014-10-11	12:25:49
756	50.316709	-4.085495	1.48	167	2014-10-11	12:25:50
757	50.316694	-4.08549	1.61	167.6	2014-10-11	12:25:51
758	50.316685	-4.085479	1.34	144.8	2014-10-11	12:25:52
759	50.316677	-4.085469	1.14	138.6	2014-10-11	12:25:53
760	50.316672	-4.085462	0.72	141.4	2014-10-11	12:25:54
761	50.316668	-4.085456	0.65	134.6	2014-10-11	12:25:55
762	50.316659	-4.085452	1.05	165.2	2014-10-11	12:25:56
763	50.316645	-4.085448	1.51	169.6	2014-10-11	12:25:57
764	50.316631	-4.085445	1.66	172.7	2014-10-11	12:25:58
765	50.31662	-4.085443	1.15	172.6	2014-10-11	12:25:59
766	50.316612	-4.08544	0.94	166.8	2014-10-11	12:26:00
767	50.316601	-4.085437	1.3	170.5	2014-10-11	12:26:01
768	50.31659	-4.085432	1.28	164.3	2014-10-11	12:26:02
769	50.316578	-4.085427	1.35	164.4	2014-10-11	12:26:03
770	50.316562	-4.085427	1.72	179.2	2014-10-11	12:26:04
771	50.316551	-4.085426	1.33	178.5	2014-10-11	12:26:05
772	50.316541	-4.085424	1.06	172.3	2014-10-11	12:26:06
773	50.316533	-4.085425	0.88	185	2014-10-11	12:26:07
774	50.316524	-4.085427	1.03	188	2014-10-11	12:26:08
775	50.316513	-4.085431	1.28	191.6	2014-10-11	12:26:09
776	50.316501	-4.085441	1.46	208	2014-10-11	12:26:10
777	50.316491	-4.085451	1.36	213	2014-10-11	12:26:11
778	50.316485	-4.08546	0.96	220.9	2014-10-11	12:26:12
779	50.316478	-4.085466	0.86	210.6	2014-10-11	12:26:13
780	50.31647	-4.085471	0.91	202	2014-10-11	12:26:14
781	50.316461	-4.085474	1.05	194.5	2014-10-11	12:26:15
782	50.316451	-4.085479	1.19	195.1	2014-10-11	12:26:16
783	50.316443	-4.085481	0.89	190.4	2014-10-11	12:26:17
784	50.316437	-4.085478	0.73	163.8	2014-10-11	12:26:18
785	50.316429	-4.085475	0.9	167.7	2014-10-11	12:26:19
786	50.316422	-4.085474	0.79	173.1	2014-10-11	12:26:20
787	50.316416	-4.085473	0.61	174.9	2014-10-11	12:26:21
788	50.31641	-4.085474	0.76	180.9	2014-10-11	12:26:22
789	50.316403	-4.085474	0.72	181.4	2014-10-11	12:26:23
790	50.316399	-4.085473	0.48	172.9	2014-10-11	12:26:24
791	50.316399	-4.085474	0.05	248.3	2014-10-11	12:26:25
792	50.316392	-4.085475	0.71	185.8	2014-10-11	12:26:26
793	50.316386	-4.085477	0.67	192.8	2014-10-11	12:26:27
794	50.316376	-4.085478	1.12	185.5	2014-10-11	12:26:28
795	50.316366	-4.08548	1.19	185.8	2014-10-11	12:26:29
796	50.316358	-4.085482	0.91	190.9	2014-10-11	12:26:30
797	50.316356	-4.085485	0.29	221.6	2014-10-11	12:26:31
798	50.316356	-4.085484	0.1	84.3	2014-10-11	12:26:32
799	50.316356	-4.085484	0.01	180	2014-10-11	12:26:34
800	50.316357	-4.085481	0.23	52.8	2014-10-11	12:26:35
801	50.316357	-4.085481	0.03	180	2014-10-11	12:26:36
802	50.316358	-4.085474	0.51	76.4	2014-10-11	12:26:37
803	50.31636	-4.08547	0.38	50.8	2014-10-11	12:26:38
804	50.316361	-4.085475	0.39	291.1	2014-10-11	12:26:39
805	50.316367	-4.085479	0.7	336.5	2014-10-11	12:26:40
806	50.316385	-4.085478	1.95	1.6	2014-10-11	12:26:41
807	50.316411	-4.085474	2.95	5.9	2014-10-11	12:26:42
808	50.31644	-4.085469	3.23	5.5	2014-10-11	12:26:43
809	50.316466	-4.085464	2.94	7.8	2014-10-11	12:26:44
810	50.316479	-4.085456	1.52	22.8	2014-10-11	12:26:45
811	50.31648	-4.085451	0.37	63.3	2014-10-11	12:26:46
812	50.31648	-4.085443	0.58	89.1	2014-10-11	12:26:47
813	50.316481	-4.085433	0.66	84.3	2014-10-11	12:26:48
814	50.31648	-4.08544	0.48	265.5	2014-10-11	12:26:49
815	50.316473	-4.085454	1.29	227.9	2014-10-11	12:26:50
816	50.316467	-4.085463	0.94	227.7	2014-10-11	12:26:51
817	50.316464	-4.085471	0.63	233.6	2014-10-11	12:26:52
818	50.316456	-4.085476	0.98	204	2014-10-11	12:26:53
819	50.316447	-4.085483	1.08	205.1	2014-10-11	12:26:54
820	50.31644	-4.085489	0.93	210.4	2014-10-11	12:26:55
821	50.316434	-4.085494	0.76	208.4	2014-10-11	12:26:56
822	50.316426	-4.085497	0.92	192.4	2014-10-11	12:26:57
823	50.316417	-4.085501	0.96	196.7	2014-10-11	12:26:58
824	50.316407	-4.085503	1.12	186.4	2014-10-11	12:26:59
825	50.316401	-4.085504	0.7	187.4	2014-10-11	12:27:00
826	50.316401	-4.085505	0.09	257.9	2014-10-11	12:27:01
827	50.316394	-4.085506	0.73	186.1	2014-10-11	12:27:02
828	50.316386	-4.085505	0.93	172.7	2014-10-11	12:27:03
829	50.316379	-4.085504	0.84	176.7	2014-10-11	12:27:04
830	50.316368	-4.085501	1.2	170	2014-10-11	12:27:05
831	50.316358	-4.085498	1.11	167	2014-10-11	12:27:06
832	50.31635	-4.085496	0.91	172.9	2014-10-11	12:27:07
833	50.316343	-4.085494	0.83	172.2	2014-10-11	12:27:08
834	50.316333	-4.08549	1.15	164.1	2014-10-11	12:27:09
835	50.316323	-4.085487	1.14	171	2014-10-11	12:27:10
836	50.31632	-4.085487	0.32	177.8	2014-10-11	12:27:11
837	50.31632	-4.085487	0.03	0	2014-10-11	12:27:12
838	50.31632	-4.085487	0.05	101.9	2014-10-11	12:27:13
839	50.31632	-4.085486	0.01	29.6	2014-10-11	12:27:14
840	50.31632	-4.085486	0	0	2014-10-11	12:27:15
841	50.31632	-4.085486	0	0	2014-10-11	12:27:17
842	50.31632	-4.085486	0.01	90	2014-10-11	12:27:18
843	50.31632	-4.085486	0.01	90	2014-10-11	12:27:19
844	50.31632	-4.085486	0	0	2014-10-11	12:27:20
845	50.31632	-4.085486	0	0	2014-10-11	12:27:21
846	50.31632	-4.085486	0	0	2014-10-11	12:27:22
847	50.31632	-4.085486	0	0	2014-10-11	12:27:23
848	50.31632	-4.085486	0	0	2014-10-11	12:27:24
849	50.31632	-4.085486	0	0	2014-10-11	12:27:25
850	50.31632	-4.085486	0.01	90	2014-10-11	12:27:26
851	50.31632	-4.085486	0	0	2014-10-11	12:27:27
852	50.31632	-4.085486	0.01	147.4	2014-10-11	12:27:28
853	50.31632	-4.085486	0.01	126.4	2014-10-11	12:27:30
854	50.31632	-4.085486	0.01	147.4	2014-10-11	12:27:31
855	50.31632	-4.085486	0.01	150.4	2014-10-11	12:27:32
856	50.316319	-4.085486	0.02	161.3	2014-10-11	12:27:33
857	50.31632	-4.085486	0.01	0	2014-10-11	12:27:34
858	50.31632	-4.085486	0.01	90	2014-10-11	12:27:35
859	50.316319	-4.085485	0.01	150.4	2014-10-11	12:27:36
860	50.316323	-4.085481	0.45	39.5	2014-10-11	12:27:37
861	50.316325	-4.085478	0.18	43.2	2014-10-11	12:27:39
862	50.316325	-4.085478	0.01	0	2014-10-11	12:27:40
863	50.316325	-4.085478	0.02	342.3	2014-10-11	12:27:41
864	50.316325	-4.085478	0	0	2014-10-11	12:27:42
865	50.316325	-4.085478	0.03	66.9	2014-10-11	12:27:43
866	50.316325	-4.085478	0.02	53.6	2014-10-11	12:27:44
867	50.316325	-4.085477	0.02	147.4	2014-10-11	12:27:45
868	50.316325	-4.085477	0.01	90	2014-10-11	12:27:46
869	50.316325	-4.085477	0.03	135.1	2014-10-11	12:27:47
870	50.316325	-4.085476	0.05	101.7	2014-10-11	12:27:48
871	50.316325	-4.085476	0.02	104.1	2014-10-11	12:27:50
872	50.316325	-4.085476	0.02	129.7	2014-10-11	12:27:51
873	50.316325	-4.085475	0.02	147.4	2014-10-11	12:27:52
874	50.316325	-4.085475	0.04	105.4	2014-10-11	12:27:53
875	50.316325	-4.085474	0.04	90	2014-10-11	12:27:54
876	50.316325	-4.085474	0.04	90	2014-10-11	12:27:55
877	50.316325	-4.085473	0.04	90	2014-10-11	12:27:56
878	50.316324	-4.085473	0.03	120.8	2014-10-11	12:27:57
879	50.316324	-4.085473	0.02	119.4	2014-10-11	12:27:58
880	50.316324	-4.085472	0.02	60.6	2014-10-11	12:27:59
881	50.316325	-4.085472	0.04	63.4	2014-10-11	12:28:00
882	50.316325	-4.085471	0.04	76.6	2014-10-11	12:28:01
883	50.316325	-4.08547	0.05	68.9	2014-10-11	12:28:03
884	50.316325	-4.085469	0.04	76.6	2014-10-11	12:28:04
885	50.316325	-4.085469	0.02	34.2	2014-10-11	12:28:05
886	50.316326	-4.085469	0.04	16.7	2014-10-11	12:28:06
887	50.316326	-4.085469	0.05	44.6	2014-10-11	12:28:07
888	50.316326	-4.085468	0.03	71.4	2014-10-11	12:28:08
889	50.316326	-4.085468	0.02	63.4	2014-10-11	12:28:09
890	50.316326	-4.085468	0.01	180	2014-10-11	12:28:10
891	50.316326	-4.085468	0.01	51.9	2014-10-11	12:28:12
892	50.316326	-4.085467	0.02	76.6	2014-10-11	12:28:14
893	50.316326	-4.085467	0.03	44.9	2014-10-11	12:28:15
894	50.316326	-4.085467	0.02	90	2014-10-11	12:28:16
895	50.316329	-4.085466	0.33	8.3	2014-10-11	12:28:17
896	50.316329	-4.085463	0.21	100.3	2014-10-11	12:28:18
897	50.316323	-4.085445	1.42	118.7	2014-10-11	12:28:19
898	50.316321	-4.085436	0.67	105.2	2014-10-11	12:28:20
899	50.316324	-4.085433	0.39	37.7	2014-10-11	12:28:21
900	50.316332	-4.085428	1.01	20.5	2014-10-11	12:28:22
901	50.316339	-4.085431	0.79	346.8	2014-10-11	12:28:23
902	50.31634	-4.085436	0.37	281.8	2014-10-11	12:28:24
903	50.316342	-4.08544	0.44	308.1	2014-10-11	12:28:25
904	50.316347	-4.085437	0.55	27.8	2014-10-11	12:28:26
905	50.316353	-4.085429	0.86	38.9	2014-10-11	12:28:27
906	50.316352	-4.085424	0.39	101.1	2014-10-11	12:28:28
907	50.316348	-4.085421	0.51	158.8	2014-10-11	12:28:29
908	50.316342	-4.08542	0.65	171	2014-10-11	12:28:30
909	50.316337	-4.085417	0.64	159.7	2014-10-11	12:28:31
910	50.316333	-4.085413	0.45	146.2	2014-10-11	12:28:32
911	50.316333	-4.085411	0.17	102.4	2014-10-11	12:28:33
912	50.316333	-4.085411	0.03	323	2014-10-11	12:28:35
913	50.316334	-4.085412	0.08	320.9	2014-10-11	12:28:36
914	50.316334	-4.085412	0.03	327.4	2014-10-11	12:28:37
915	50.316335	-4.085413	0.03	336.5	2014-10-11	12:28:38
916	50.316335	-4.085413	0.03	316.8	2014-10-11	12:28:39
917	50.316335	-4.085413	0.04	319	2014-10-11	12:28:40
918	50.316335	-4.085413	0.02	296.6	2014-10-11	12:28:41
919	50.316335	-4.085414	0.02	343.3	2014-10-11	12:28:42
920	50.316338	-4.08541	0.42	35.2	2014-10-11	12:28:43
921	50.316338	-4.08541	0.02	50.3	2014-10-11	12:28:44
922	50.316338	-4.085409	0.02	103.4	2014-10-11	12:28:46
923	50.316338	-4.085409	0.03	90	2014-10-11	12:28:47
924	50.316338	-4.085408	0.04	76.3	2014-10-11	12:28:48
925	50.316339	-4.085408	0.05	26.7	2014-10-11	12:28:50
926	50.316339	-4.085408	0.02	32.6	2014-10-11	12:28:51
927	50.316339	-4.085407	0.03	106.6	2014-10-11	12:28:52
928	50.316339	-4.085402	0.34	94.9	2014-10-11	12:28:53
929	50.316353	-4.085397	1.61	14.6	2014-10-11	12:28:54
930	50.316381	-4.085392	3.11	6.3	2014-10-11	12:28:55
931	50.316415	-4.085387	3.79	5.2	2014-10-11	12:28:56
932	50.316451	-4.085387	4.05	0	2014-10-11	12:28:57
933	50.316486	-4.085394	3.96	353.2	2014-10-11	12:28:58
934	50.316521	-4.085402	3.87	350.9	2014-10-11	12:28:59
935	50.316552	-4.085414	3.62	346.3	2014-10-11	12:29:00
936	50.316579	-4.085424	3.05	347.6	2014-10-11	12:29:01
937	50.3166	-4.085426	2.34	356.2	2014-10-11	12:29:02
938	50.316614	-4.085422	1.6	9.6	2014-10-11	12:29:03
939	50.316627	-4.085417	1.49	12.7	2014-10-11	12:29:04
940	50.316641	-4.085415	1.51	7.3	2014-10-11	12:29:05
941	50.316641	-4.085417	0.14	265.8	2014-10-11	12:29:06
942	50.316623	-4.085426	2.06	198.9	2014-10-11	12:29:07
943	50.316607	-4.085429	1.83	187.7	2014-10-11	12:29:08
944	50.316594	-4.085431	1.38	184.7	2014-10-11	12:29:09
945	50.316583	-4.08543	1.22	176.4	2014-10-11	12:29:10
946	50.316573	-4.085427	1.13	169.4	2014-10-11	12:29:11
947	50.316561	-4.085428	1.33	182.6	2014-10-11	12:29:12
948	50.31655	-4.085426	1.29	173.9	2014-10-11	12:29:13
949	50.316537	-4.085422	1.43	169.7	2014-10-11	12:29:14
950	50.316526	-4.085419	1.31	168.1	2014-10-11	12:29:15
951	50.316517	-4.085414	1.04	160.9	2014-10-11	12:29:16
952	50.316506	-4.085409	1.23	164.5	2014-10-11	12:29:17
953	50.316494	-4.085404	1.4	165.2	2014-10-11	12:29:18
954	50.316481	-4.0854	1.45	169.6	2014-10-11	12:29:19
955	50.316468	-4.085396	1.53	167.8	2014-10-11	12:29:20
956	50.316462	-4.085389	0.87	144.5	2014-10-11	12:29:21
957	50.316454	-4.085382	0.94	148.6	2014-10-11	12:29:22
958	50.316442	-4.085377	1.47	166.4	2014-10-11	12:29:23
959	50.316429	-4.085372	1.41	164.4	2014-10-11	12:29:24
960	50.316422	-4.085366	0.95	153.2	2014-10-11	12:29:25
961	50.316413	-4.085359	1.11	153.2	2014-10-11	12:29:26
962	50.316403	-4.085356	1.12	170.2	2014-10-11	12:29:27
963	50.316392	-4.085353	1.26	169.9	2014-10-11	12:29:28
964	50.316381	-4.085349	1.2	168	2014-10-11	12:29:29
965	50.316371	-4.085347	1.09	172.8	2014-10-11	12:29:30
966	50.316362	-4.085345	1.03	169.7	2014-10-11	12:29:31
967	50.316353	-4.085344	1.06	178.1	2014-10-11	12:29:32
968	50.316347	-4.08534	0.67	155.2	2014-10-11	12:29:33
969	50.316346	-4.085336	0.39	122.1	2014-10-11	12:29:34
970	50.316345	-4.085335	0.06	151.8	2014-10-11	12:29:35
971	50.316346	-4.085331	0.31	67	2014-10-11	12:29:36
972	50.316346	-4.085331	0.01	90	2014-10-11	12:29:37
973	50.316345	-4.085331	0.07	180	2014-10-11	12:29:38
974	50.316349	-4.085337	0.59	311.6	2014-10-11	12:29:39
975	50.316361	-4.085336	1.29	3.7	2014-10-11	12:29:40
976	50.316382	-4.08533	2.39	11.5	2014-10-11	12:29:41
977	50.316414	-4.085324	3.61	6.7	2014-10-11	12:29:42
978	50.31645	-4.085326	4.01	357.9	2014-10-11	12:29:43
979	50.316487	-4.085338	4.23	348.1	2014-10-11	12:29:44
980	50.316528	-4.085356	4.73	344.7	2014-10-11	12:29:45
981	50.316567	-4.085378	4.65	339.6	2014-10-11	12:29:46
982	50.316603	-4.085398	4.25	340.6	2014-10-11	12:29:47
983	50.316636	-4.08541	3.75	347.6	2014-10-11	12:29:48
984	50.316669	-4.085412	3.62	357.3	2014-10-11	12:29:49
985	50.316702	-4.085409	3.78	3.2	2014-10-11	12:29:50
986	50.316736	-4.085406	3.79	3.3	2014-10-11	12:29:51
987	50.316764	-4.085411	3.15	352.8	2014-10-11	12:29:52
988	50.316791	-4.085426	3.13	340.8	2014-10-11	12:29:53
989	50.316822	-4.085448	3.79	335.4	2014-10-11	12:29:54
990	50.316851	-4.085473	3.69	331.4	2014-10-11	12:29:55
991	50.316881	-4.085497	3.73	333.2	2014-10-11	12:29:56
992	50.316913	-4.085517	3.81	337.8	2014-10-11	12:29:57
993	50.316941	-4.085535	3.35	337.6	2014-10-11	12:29:58
994	50.316959	-4.085545	2.14	339.6	2014-10-11	12:29:59
995	50.316968	-4.08555	1.16	341.7	2014-10-11	12:30:00
996	50.316975	-4.085552	0.69	353	2014-10-11	12:30:01
997	50.31698	-4.085553	0.65	350	2014-10-11	12:30:02
998	50.316985	-4.08556	0.74	317.2	2014-10-11	12:30:03
999	50.31698	-4.085563	0.59	202.7	2014-10-11	12:30:04
1000	50.316963	-4.085556	1.98	163.9	2014-10-11	12:30:05
1001	50.316949	-4.085547	1.64	159.3	2014-10-11	12:30:06
1002	50.316933	-4.085535	2.01	154.5	2014-10-11	12:30:07
1003	50.316918	-4.08553	1.7	167.3	2014-10-11	12:30:08
1004	50.316902	-4.08553	1.84	180.6	2014-10-11	12:30:09
1005	50.316886	-4.085529	1.8	177.5	2014-10-11	12:30:10
1006	50.31687	-4.085528	1.75	177.3	2014-10-11	12:30:11
1007	50.316856	-4.085528	1.55	178.9	2014-10-11	12:30:12
1008	50.316848	-4.085525	0.9	169.7	2014-10-11	12:30:13
1009	50.316842	-4.085522	0.66	161.1	2014-10-11	12:30:14
1010	50.316839	-4.085518	0.51	146.8	2014-10-11	12:30:15
1011	50.31683	-4.085517	1	173.9	2014-10-11	12:30:16
1012	50.316817	-4.085518	1.46	184.2	2014-10-11	12:30:17
1013	50.316805	-4.085516	1.26	173.7	2014-10-11	12:30:18
1014	50.316802	-4.08551	0.58	130.2	2014-10-11	12:30:19
1015	50.316797	-4.085509	0.53	167.6	2014-10-11	12:30:20
1016	50.316787	-4.08551	1.11	186.2	2014-10-11	12:30:21
1017	50.316775	-4.085513	1.37	188	2014-10-11	12:30:22
1018	50.316766	-4.085513	1.08	181.6	2014-10-11	12:30:23
1019	50.316763	-4.085514	0.25	188.3	2014-10-11	12:30:24
1020	50.316763	-4.085513	0.05	99.4	2014-10-11	12:30:25
1021	50.316754	-4.085513	1.04	179	2014-10-11	12:30:26
1022	50.316745	-4.085511	1.03	174	2014-10-11	12:30:27
1023	50.316734	-4.085513	1.22	186.8	2014-10-11	12:30:28
1024	50.316722	-4.085513	1.32	178.7	2014-10-11	12:30:29
1025	50.31671	-4.085509	1.38	168.5	2014-10-11	12:30:30
1026	50.316699	-4.085504	1.24	163	2014-10-11	12:30:31
1027	50.31669	-4.085502	1.02	171.3	2014-10-11	12:30:32
1028	50.316679	-4.085503	1.24	184.4	2014-10-11	12:30:33
1029	50.316677	-4.085502	0.21	161.5	2014-10-11	12:30:34
1030	50.316682	-4.085498	0.32	28	2014-10-11	12:30:36
1031	50.316675	-4.085498	0.83	178.8	2014-10-11	12:30:37
1032	50.316664	-4.0855	1.25	187.6	2014-10-11	12:30:38
1033	50.316648	-4.085505	1.75	190.4	2014-10-11	12:30:39
1034	50.316637	-4.085507	1.28	187.5	2014-10-11	12:30:40
1035	50.316636	-4.085508	0.14	206.2	2014-10-11	12:30:41
1036	50.316635	-4.085508	0.11	167.1	2014-10-11	12:30:42
1037	50.316625	-4.085509	1.16	186.2	2014-10-11	12:30:43
1038	50.316611	-4.085512	1.53	186	2014-10-11	12:30:44
1039	50.316595	-4.085515	1.73	187.7	2014-10-11	12:30:45
1040	50.31658	-4.085517	1.7	186.2	2014-10-11	12:30:46
1041	50.316569	-4.085521	1.32	190.1	2014-10-11	12:30:47
1042	50.316556	-4.085526	1.42	195.6	2014-10-11	12:30:48
1043	50.316546	-4.085532	1.27	198.1	2014-10-11	12:30:49
1044	50.316535	-4.085536	1.23	195.2	2014-10-11	12:30:50
1045	50.316526	-4.085543	1.09	206.7	2014-10-11	12:30:51
1046	50.316523	-4.085543	0.39	175.6	2014-10-11	12:30:52
1047	50.316523	-4.085536	0.45	79.3	2014-10-11	12:30:53
1048	50.316525	-4.085529	0.5	76.1	2014-10-11	12:30:54
1049	50.316525	-4.085523	0.48	84.5	2014-10-11	12:30:55
1050	50.316526	-4.085516	0.51	80.4	2014-10-11	12:30:56
1051	50.316522	-4.085519	0.46	208	2014-10-11	12:30:57
1052	50.316521	-4.085522	0.22	250.4	2014-10-11	12:30:58
1053	50.316509	-4.085534	1.62	212.8	2014-10-11	12:30:59
1054	50.316496	-4.085541	1.57	197.9	2014-10-11	12:31:00
1055	50.316485	-4.085548	1.34	204.2	2014-10-11	12:31:01
1056	50.316476	-4.085554	1.06	201.4	2014-10-11	12:31:02
1057	50.31647	-4.085558	0.69	203.8	2014-10-11	12:31:03
1058	50.316463	-4.085563	0.85	204.4	2014-10-11	12:31:04
1059	50.316459	-4.085569	0.7	221.7	2014-10-11	12:31:05
1060	50.31645	-4.085574	1.05	200.2	2014-10-11	12:31:06
1061	50.316438	-4.085581	1.35	200.7	2014-10-11	12:31:07
1062	50.316428	-4.085587	1.2	200	2014-10-11	12:31:08
1063	50.316422	-4.085593	0.81	210.4	2014-10-11	12:31:09
1064	50.316418	-4.085598	0.59	218.9	2014-10-11	12:31:10
1065	50.316413	-4.085602	0.61	211.2	2014-10-11	12:31:11
1066	50.316406	-4.085606	0.79	201.2	2014-10-11	12:31:12
1067	50.316398	-4.085611	0.99	199.7	2014-10-11	12:31:13
1068	50.316387	-4.085616	1.26	196.2	2014-10-11	12:31:14
1069	50.316381	-4.085623	0.89	217.1	2014-10-11	12:31:15
1070	50.316381	-4.085624	0.05	280.6	2014-10-11	12:31:16
1071	50.31638	-4.085624	0.03	197.7	2014-10-11	12:31:18
1072	50.31638	-4.085625	0.01	270	2014-10-11	12:31:19
1073	50.316378	-4.085625	0.11	195.4	2014-10-11	12:31:21
1074	50.316384	-4.085623	0.6	19.8	2014-10-11	12:31:22
1075	50.316386	-4.085619	0.39	35.6	2014-10-11	12:31:23
1076	50.316387	-4.085619	0.02	51.9	2014-10-11	12:31:25
1077	50.316386	-4.085619	0.01	147.4	2014-10-11	12:31:26
1078	50.316386	-4.085619	0.02	119.4	2014-10-11	12:31:27
1079	50.316386	-4.085619	0	0	2014-10-11	12:31:29
1080	50.316388	-4.085614	0.41	55	2014-10-11	12:31:30
1081	50.31639	-4.085611	0.31	51.3	2014-10-11	12:31:31
1082	50.31639	-4.085609	0.05	121.1	2014-10-11	12:31:33
1083	50.316381	-4.085615	1.08	203.1	2014-10-11	12:31:34
1084	50.316371	-4.085618	1.1	189.4	2014-10-11	12:31:35
1085	50.316366	-4.085616	0.6	166.3	2014-10-11	12:31:36
1086	50.316358	-4.085617	0.93	183	2014-10-11	12:31:37
1087	50.316351	-4.085614	0.75	166.2	2014-10-11	12:31:38
1088	50.316341	-4.085611	1.1	167.5	2014-10-11	12:31:39
1089	50.31633	-4.085608	1.29	170.4	2014-10-11	12:31:40
1090	50.316326	-4.085602	0.65	140.8	2014-10-11	12:31:41
1091	50.316326	-4.085601	0.13	45.7	2014-10-11	12:31:42
1092	50.316331	-4.085594	0.68	40.2	2014-10-11	12:31:43
1093	50.31633	-4.085588	0.45	103.2	2014-10-11	12:31:44
1094	50.316329	-4.085582	0.47	102.6	2014-10-11	12:31:45
1095	50.316329	-4.085576	0.41	98	2014-10-11	12:31:46
1096	50.316329	-4.085572	0.31	86.5	2014-10-11	12:31:47
1097	50.316329	-4.085572	0.07	323	2014-10-11	12:31:48
1098	50.316335	-4.085572	0.61	1.1	2014-10-11	12:31:49
1099	50.316335	-4.085572	0.05	332.7	2014-10-11	12:31:50
1100	50.316339	-4.085574	0.45	350.1	2014-10-11	12:31:51
1101	50.316339	-4.085572	0.11	100.1	2014-10-11	12:31:52
1102	50.316337	-4.085573	0.28	191.1	2014-10-11	12:31:53
1103	50.316353	-4.085566	1.84	15.4	2014-10-11	12:31:54
1104	50.316383	-4.085553	3.5	15.5	2014-10-11	12:31:55
1105	50.316417	-4.08555	3.86	2.9	2014-10-11	12:31:56
1106	50.316448	-4.085562	3.56	345.8	2014-10-11	12:31:57
1107	50.316482	-4.085577	3.88	344.2	2014-10-11	12:31:58
1108	50.316513	-4.085588	3.57	347.3	2014-10-11	12:31:59
1109	50.316542	-4.085592	3.23	354.6	2014-10-11	12:32:00
1110	50.316578	-4.085596	3.95	355.9	2014-10-11	12:32:01
1111	50.316619	-4.085607	4.66	350.6	2014-10-11	12:32:02
1112	50.31666	-4.085619	4.69	349.9	2014-10-11	12:32:03
1113	50.316703	-4.085631	4.81	349.9	2014-10-11	12:32:04
1114	50.316746	-4.085632	4.85	359.1	2014-10-11	12:32:05
1115	50.316761	-4.085639	1.73	343	2014-10-11	12:32:06
1116	50.316749	-4.085646	1.5	200.8	2014-10-11	12:32:07
1117	50.316706	-4.085644	4.72	177.8	2014-10-11	12:32:08
1118	50.316673	-4.085645	3.69	180.9	2014-10-11	12:32:09
1119	50.316642	-4.085644	3.44	179.7	2014-10-11	12:32:10
1120	50.316601	-4.085632	4.63	169.5	2014-10-11	12:32:11
1121	50.316578	-4.085626	2.61	170.5	2014-10-11	12:32:12
1122	50.316548	-4.085619	3.43	170.9	2014-10-11	12:32:13
1123	50.31652	-4.085614	3.07	173.6	2014-10-11	12:32:14
1124	50.316501	-4.085611	2.2	173.9	2014-10-11	12:32:15
1125	50.316491	-4.085606	1.1	162.7	2014-10-11	12:32:16
1126	50.31648	-4.085603	1.34	169.2	2014-10-11	12:32:17
1127	50.316466	-4.085601	1.52	175.5	2014-10-11	12:32:18
1128	50.316452	-4.085597	1.56	170.8	2014-10-11	12:32:19
1129	50.316439	-4.085594	1.45	169.6	2014-10-11	12:32:20
1130	50.316423	-4.085592	1.78	175.6	2014-10-11	12:32:21
1131	50.316408	-4.085588	1.78	171.7	2014-10-11	12:32:22
1132	50.316395	-4.085586	1.45	172.4	2014-10-11	12:32:23
1133	50.316384	-4.085581	1.24	166.1	2014-10-11	12:32:24
1134	50.316374	-4.085578	1.09	165.7	2014-10-11	12:32:25
1135	50.316365	-4.085576	1.03	172.6	2014-10-11	12:32:26
1136	50.316355	-4.085574	1.18	173.9	2014-10-11	12:32:27
1137	50.316344	-4.085573	1.23	176.7	2014-10-11	12:32:28
1138	50.316334	-4.085569	1.07	164.9	2014-10-11	12:32:29
1139	50.31633	-4.085566	0.54	155	2014-10-11	12:32:30
1140	50.316324	-4.085565	0.64	172	2014-10-11	12:32:31
1141	50.316313	-4.085563	1.26	175.4	2014-10-11	12:32:32
1142	50.316301	-4.08556	1.31	170.3	2014-10-11	12:32:33
1143	50.316293	-4.085555	0.98	157.8	2014-10-11	12:32:34
1144	50.316286	-4.085552	0.85	164.2	2014-10-11	12:32:35
1145	50.316276	-4.085551	1.14	179.4	2014-10-11	12:32:36
1146	50.316264	-4.08555	1.26	175.9	2014-10-11	12:32:37
1147	50.316256	-4.085549	0.95	174.2	2014-10-11	12:32:38
1148	50.31626	-4.085546	0.53	19.9	2014-10-11	12:32:39
1149	50.316267	-4.085545	0.76	8.5	2014-10-11	12:32:40
1150	50.31627	-4.085543	0.37	18.6	2014-10-11	12:32:41
1151	50.316272	-4.08554	0.28	50.2	2014-10-11	12:32:42
1152	50.316273	-4.085536	0.27	66	2014-10-11	12:32:43
1153	50.316274	-4.085532	0.38	62.5	2014-10-11	12:32:44
1154	50.316274	-4.085526	0.41	90	2014-10-11	12:32:45
1155	50.316274	-4.08552	0.46	99.2	2014-10-11	12:32:46
1156	50.316273	-4.085514	0.39	109.7	2014-10-11	12:32:47
1157	50.316273	-4.085514	0.01	180	2014-10-11	12:32:48
1158	50.316272	-4.085514	0.04	171.5	2014-10-11	12:32:49
1159	50.316272	-4.085513	0.07	90	2014-10-11	12:32:50
1160	50.316272	-4.085512	0.1	138.8	2014-10-11	12:32:51
1161	50.316271	-4.085512	0.08	144.1	2014-10-11	12:32:52
1162	50.316273	-4.085509	0.33	43	2014-10-11	12:32:53
1163	50.316279	-4.085508	0.61	2.3	2014-10-11	12:32:54
1164	50.316285	-4.085508	0.74	0.9	2014-10-11	12:32:55
1165	50.316292	-4.085508	0.72	2.8	2014-10-11	12:32:56
1166	50.316265	-4.085507	3.01	178.6	2014-10-11	12:32:57
1167	50.316261	-4.085498	0.77	126.5	2014-10-11	12:32:58
1168	50.316251	-4.085504	1.12	203.5	2014-10-11	12:32:59
1169	50.316257	-4.085525	1.65	294.3	2014-10-11	12:33:00
1170	50.316261	-4.085539	1	290.1	2014-10-11	12:33:01
1171	50.316269	-4.085549	1.16	320.5	2014-10-11	12:33:02
1172	50.316284	-4.085552	1.75	353.9	2014-10-11	12:33:03
1173	50.316308	-4.085552	2.7	358.7	2014-10-11	12:33:04
1174	50.316337	-4.085548	3.15	5.3	2014-10-11	12:33:05
1175	50.316361	-4.08554	2.8	12.1	2014-10-11	12:33:06
1176	50.316376	-4.085532	1.79	18.1	2014-10-11	12:33:07
1177	50.316386	-4.085521	1.37	37.4	2014-10-11	12:33:08
1178	50.316398	-4.085506	1.68	37.3	2014-10-11	12:33:09
1179	50.316403	-4.085505	0.52	7.3	2014-10-11	12:33:10
1180	50.316397	-4.085513	0.84	223.2	2014-10-11	12:33:11
1181	50.316388	-4.085522	1.2	211.6	2014-10-11	12:33:12
1182	50.31638	-4.085533	1.18	219.1	2014-10-11	12:33:13
1183	50.316377	-4.085541	0.65	239.8	2014-10-11	12:33:14
1184	50.316372	-4.085549	0.77	230.3	2014-10-11	12:33:15
1185	50.316363	-4.085558	1.24	210.2	2014-10-11	12:33:16
1186	50.316354	-4.085563	1.03	201.7	2014-10-11	12:33:17
1187	50.316348	-4.085569	0.8	213.6	2014-10-11	12:33:18
1188	50.316341	-4.085577	0.94	216.2	2014-10-11	12:33:19
1189	50.316332	-4.085586	1.27	210.1	2014-10-11	12:33:20
1190	50.316323	-4.085596	1.19	217.4	2014-10-11	12:33:21
1191	50.316314	-4.085605	1.19	211.1	2014-10-11	12:33:22
1192	50.316304	-4.085611	1.21	201.1	2014-10-11	12:33:23
1193	50.316296	-4.08562	1.06	214.7	2014-10-11	12:33:24
1194	50.316289	-4.085626	0.9	208.4	2014-10-11	12:33:25
1195	50.316284	-4.08563	0.65	208.5	2014-10-11	12:33:26
1196	50.316278	-4.085636	0.8	210	2014-10-11	12:33:27
1197	50.31627	-4.085639	0.83	198.3	2014-10-11	12:33:28
1198	50.316265	-4.085641	0.58	192.4	2014-10-11	12:33:29
1199	50.31626	-4.085643	0.57	194	2014-10-11	12:33:30
1200	50.316256	-4.085645	0.56	195.4	2014-10-11	12:33:31
1201	50.31625	-4.085646	0.64	183.2	2014-10-11	12:33:32
1202	50.316243	-4.085646	0.78	181.3	2014-10-11	12:33:33
1203	50.316236	-4.085648	0.8	189	2014-10-11	12:33:34
1204	50.316229	-4.085651	0.79	195.8	2014-10-11	12:33:35
1205	50.316221	-4.085653	0.83	191.2	2014-10-11	12:33:36
1206	50.316214	-4.085656	0.84	193.4	2014-10-11	12:33:37
1207	50.316207	-4.085657	0.77	186.3	2014-10-11	12:33:38
1208	50.316201	-4.085659	0.73	195	2014-10-11	12:33:39
1209	50.316194	-4.085661	0.77	188	2014-10-11	12:33:40
1210	50.316186	-4.085662	0.86	183.2	2014-10-11	12:33:41
1211	50.316177	-4.085662	1.01	183	2014-10-11	12:33:42
1212	50.31617	-4.085663	0.82	181.2	2014-10-11	12:33:43
1213	50.316163	-4.085663	0.76	181.8	2014-10-11	12:33:44
1214	50.316155	-4.085662	0.9	175.1	2014-10-11	12:33:45
1215	50.316147	-4.085661	0.88	177.3	2014-10-11	12:33:46
1216	50.31614	-4.085661	0.79	176.2	2014-10-11	12:33:47
1217	50.316137	-4.085662	0.18	195.4	2014-10-11	12:33:49
1218	50.316141	-4.085658	0.58	31.6	2014-10-11	12:33:50
1219	50.316145	-4.085654	0.44	37.2	2014-10-11	12:33:51
1220	50.316148	-4.085651	0.45	23.5	2014-10-11	12:33:52
1221	50.316152	-4.085649	0.41	22	2014-10-11	12:33:53
1222	50.316155	-4.085647	0.39	26.6	2014-10-11	12:33:54
1223	50.316157	-4.085644	0.33	42.2	2014-10-11	12:33:55
1224	50.316158	-4.08564	0.27	69.5	2014-10-11	12:33:56
1225	50.316156	-4.085633	0.51	111.4	2014-10-11	12:33:57
1226	50.316153	-4.085627	0.54	125	2014-10-11	12:33:58
1227	50.316152	-4.085628	0.12	212.6	2014-10-11	12:33:59
1228	50.316153	-4.085631	0.21	288	2014-10-11	12:34:00
1229	50.316154	-4.085631	0.06	354.2	2014-10-11	12:34:01
1230	50.316155	-4.085631	0.13	2.5	2014-10-11	12:34:02
1231	50.316154	-4.085631	0.1	173.3	2014-10-11	12:34:03
1232	50.316151	-4.085631	0.14	181.3	2014-10-11	12:34:05
1233	50.31615	-4.085632	0.14	202.1	2014-10-11	12:34:06
1234	50.316149	-4.085632	0.1	180	2014-10-11	12:34:07
1235	50.316148	-4.085632	0.15	196.6	2014-10-11	12:34:08
1236	50.316147	-4.085632	0.13	174.7	2014-10-11	12:34:09
1237	50.316145	-4.085632	0.13	187.8	2014-10-11	12:34:10
1238	50.316145	-4.085626	0.47	95.7	2014-10-11	12:34:11
1239	50.316144	-4.085619	0.51	101.8	2014-10-11	12:34:12
1240	50.316144	-4.085614	0.35	96.1	2014-10-11	12:34:13
1241	50.316144	-4.085608	0.4	92.7	2014-10-11	12:34:14
1242	50.316144	-4.085607	0.11	75.5	2014-10-11	12:34:15
1243	50.316146	-4.085601	0.44	62	2014-10-11	12:34:16
1244	50.316145	-4.0856	0.12	103.1	2014-10-11	12:34:17
1245	50.316146	-4.08559	0.7	81.6	2014-10-11	12:34:18
1246	50.316145	-4.085587	0.12	133.2	2014-10-11	12:34:20
1247	50.316143	-4.085585	0.21	139.4	2014-10-11	12:34:21
1248	50.316143	-4.085584	0.13	140.7	2014-10-11	12:34:22
1249	50.316142	-4.085584	0.03	168.5	2014-10-11	12:34:23
1250	50.316144	-4.085577	0.51	72.8	2014-10-11	12:34:24
1251	50.316143	-4.085573	0.3	99.1	2014-10-11	12:34:25
1252	50.316143	-4.085574	0.06	221.9	2014-10-11	12:34:26
1253	50.316141	-4.08557	0.33	128.7	2014-10-11	12:34:27
1254	50.31614	-4.085566	0.3	117.6	2014-10-11	12:34:28
1255	50.316137	-4.085564	0.35	145	2014-10-11	12:34:29
1256	50.316137	-4.085564	0.02	244.3	2014-10-11	12:34:30
1257	50.316137	-4.085562	0.07	90	2014-10-11	12:34:32
1258	50.316137	-4.085562	0.03	308.1	2014-10-11	12:34:33
1259	50.316137	-4.085562	0.01	147.4	2014-10-11	12:34:34
1260	50.316137	-4.085556	0.42	95	2014-10-11	12:34:35
1261	50.316138	-4.085549	0.48	78.8	2014-10-11	12:34:36
1262	50.316138	-4.085545	0.34	80.5	2014-10-11	12:34:37
1263	50.316138	-4.085543	0.11	94.5	2014-10-11	12:34:38
1264	50.316138	-4.085536	0.5	95.3	2014-10-11	12:34:39
1265	50.316137	-4.085528	0.57	99.5	2014-10-11	12:34:40
1266	50.316136	-4.085519	0.69	96.2	2014-10-11	12:34:41
1267	50.316136	-4.085507	0.82	90.7	2014-10-11	12:34:42
1268	50.316134	-4.0855	0.55	119.6	2014-10-11	12:34:43
1269	50.316133	-4.085498	0.16	113.5	2014-10-11	12:34:44
1270	50.316132	-4.0855	0.17	243.3	2014-10-11	12:34:45
1271	50.316133	-4.085502	0.17	300.3	2014-10-11	12:34:46
1272	50.316132	-4.085499	0.26	115.8	2014-10-11	12:34:47
1273	50.31613	-4.085493	0.48	122.7	2014-10-11	12:34:48
1274	50.31613	-4.085492	0.09	90	2014-10-11	12:34:49
1275	50.31613	-4.085486	0.45	88.9	2014-10-11	12:34:50
1276	50.316128	-4.085481	0.44	119.4	2014-10-11	12:34:51
1277	50.316124	-4.08548	0.42	171.9	2014-10-11	12:34:52
1278	50.316122	-4.085472	0.57	113.9	2014-10-11	12:34:53
1279	50.31612	-4.085464	0.65	108.4	2014-10-11	12:34:54
1280	50.31612	-4.085456	0.51	95.3	2014-10-11	12:34:55
1281	50.316121	-4.085451	0.42	75.9	2014-10-11	12:34:56
1282	50.31612	-4.085448	0.21	102.6	2014-10-11	12:34:57
1283	50.316118	-4.085442	0.47	114.9	2014-10-11	12:34:58
1284	50.316117	-4.085438	0.35	123.8	2014-10-11	12:34:59
1285	50.316117	-4.085437	0.08	51.6	2014-10-11	12:35:00
1286	50.316118	-4.085439	0.17	295.7	2014-10-11	12:35:01
1287	50.316118	-4.085444	0.19	274.1	2014-10-11	12:35:03
1288	50.316119	-4.085446	0.1	305.7	2014-10-11	12:35:04
1289	50.316119	-4.085447	0.12	302.9	2014-10-11	12:35:05
1290	50.316119	-4.085447	0.04	327.4	2014-10-11	12:35:06
1291	50.31612	-4.085447	0.04	342.3	2014-10-11	12:35:07
1292	50.316121	-4.085449	0.16	309.3	2014-10-11	12:35:08
1293	50.316128	-4.085448	0.76	8.1	2014-10-11	12:35:09
1294	50.316134	-4.085444	0.73	19	2014-10-11	12:35:10
1295	50.316138	-4.085441	0.51	29.2	2014-10-11	12:35:11
1296	50.316138	-4.08544	0.05	128.1	2014-10-11	12:35:12
1297	50.316138	-4.085439	0.12	80.6	2014-10-11	12:35:13
1298	50.316138	-4.085439	0.03	286.6	2014-10-11	12:35:14
1299	50.316139	-4.085438	0.08	41.5	2014-10-11	12:35:16
1300	50.316138	-4.085439	0.12	225.1	2014-10-11	12:35:17
1301	50.316138	-4.085439	0.05	200.8	2014-10-11	12:35:18
1302	50.316137	-4.085438	0.1	119.3	2014-10-11	12:35:19
1303	50.316137	-4.085437	0.07	146.9	2014-10-11	12:35:20
1304	50.316137	-4.085438	0.06	270	2014-10-11	12:35:21
1305	50.316137	-4.085439	0.04	270	2014-10-11	12:35:22
1306	50.316137	-4.085434	0.19	87.1	2014-10-11	12:35:24
1307	50.316136	-4.085432	0.12	117.9	2014-10-11	12:35:25
1308	50.316133	-4.085441	0.7	239.5	2014-10-11	12:35:26
1309	50.316135	-4.085451	0.78	284.5	2014-10-11	12:35:27
1310	50.316137	-4.085458	0.55	296.1	2014-10-11	12:35:28
1311	50.316141	-4.085462	0.48	322	2014-10-11	12:35:29
1312	50.316139	-4.085465	0.24	229.5	2014-10-11	12:35:30
1313	50.316139	-4.085471	0.44	268.8	2014-10-11	12:35:31
1314	50.31614	-4.085477	0.42	288.1	2014-10-11	12:35:32
1315	50.316143	-4.085488	0.82	288.7	2014-10-11	12:35:33
1316	50.316142	-4.0855	0.91	264.7	2014-10-11	12:35:34
1317	50.316139	-4.085515	1.05	253.5	2014-10-11	12:35:35
1318	50.316134	-4.085529	1.18	243.1	2014-10-11	12:35:36
1319	50.316129	-4.085544	1.21	241	2014-10-11	12:35:37
1320	50.316126	-4.085559	1.12	251.5	2014-10-11	12:35:38
1321	50.316126	-4.08557	0.77	270	2014-10-11	12:35:39
1322	50.316125	-4.085581	0.77	263.1	2014-10-11	12:35:40
1323	50.316124	-4.08559	0.64	261.7	2014-10-11	12:35:41
1324	50.316122	-4.085599	0.71	244.2	2014-10-11	12:35:42
1325	50.316118	-4.085607	0.72	237.2	2014-10-11	12:35:43
1326	50.316117	-4.085608	0.07	213.1	2014-10-11	12:35:44
1327	50.316118	-4.085604	0.15	86.3	2014-10-11	12:35:46
1328	50.316118	-4.085604	0	0	2014-10-11	12:35:47
1329	50.316118	-4.085604	0.01	32.6	2014-10-11	12:35:48
1330	50.316118	-4.085604	0	0	2014-10-11	12:35:49
1331	50.316118	-4.085603	0.01	44.3	2014-10-11	12:35:51
1332	50.316118	-4.085598	0.36	79.6	2014-10-11	12:35:52
1333	50.316119	-4.085598	0.03	33.6	2014-10-11	12:35:53
1334	50.316117	-4.085607	0.63	254.4	2014-10-11	12:35:54
1335	50.316122	-4.085617	0.91	308.5	2014-10-11	12:35:55
1336	50.316133	-4.085625	1.3	332.6	2014-10-11	12:35:56
1337	50.316138	-4.085632	0.76	321.4	2014-10-11	12:35:57
1338	50.316139	-4.085641	0.65	274.9	2014-10-11	12:35:58
1339	50.316136	-4.085649	0.69	242.7	2014-10-11	12:35:59
1340	50.316133	-4.085646	0.34	139.8	2014-10-11	12:36:00
1341	50.31613	-4.085638	0.7	123	2014-10-11	12:36:01
1342	50.316127	-4.085632	0.51	125.6	2014-10-11	12:36:02
1343	50.316123	-4.085625	0.7	130.8	2014-10-11	12:36:03
1344	50.316117	-4.085615	0.97	136.7	2014-10-11	12:36:04
1345	50.316112	-4.08561	0.69	143.7	2014-10-11	12:36:05
1346	50.316109	-4.085607	0.31	148.3	2014-10-11	12:36:06
1347	50.316107	-4.085605	0.31	152.2	2014-10-11	12:36:07
1348	50.316106	-4.085602	0.26	122.3	2014-10-11	12:36:08
1349	50.316106	-4.085602	0.03	349.4	2014-10-11	12:36:10
1350	50.316106	-4.085602	0	0	2014-10-11	12:36:11
1351	50.31611	-4.085602	0.45	0.8	2014-10-11	12:36:12
1352	50.316125	-4.085605	1.66	353	2014-10-11	12:36:13
1353	50.316135	-4.0856	1.19	16.3	2014-10-11	12:36:14
1354	50.316138	-4.085596	0.43	51.5	2014-10-11	12:36:15
1355	50.316148	-4.08559	1.15	20	2014-10-11	12:36:16
1356	50.31617	-4.08558	2.59	15.9	2014-10-11	12:36:17
1357	50.316204	-4.085568	3.86	12.6	2014-10-11	12:36:18
1358	50.316243	-4.085556	4.4	11.7	2014-10-11	12:36:19
1359	50.316282	-4.085555	4.41	0.3	2014-10-11	12:36:20
1360	50.316322	-4.085574	4.68	343.4	2014-10-11	12:36:21
1361	50.316366	-4.085605	5.28	335.5	2014-10-11	12:36:22
1362	50.316405	-4.085648	5.37	325.5	2014-10-11	12:36:23
1363	50.316443	-4.085695	5.31	321.2	2014-10-11	12:36:24
1364	50.31648	-4.085743	5.41	320.6	2014-10-11	12:36:25
1365	50.316517	-4.08579	5.28	321	2014-10-11	12:36:26
1366	50.316548	-4.085831	4.51	319	2014-10-11	12:36:27
1367	50.31658	-4.085857	4	332.6	2014-10-11	12:36:28
1368	50.316611	-4.085869	3.63	346.8	2014-10-11	12:36:29
1369	50.316637	-4.085874	2.89	352.5	2014-10-11	12:36:30
1370	50.31665	-4.085877	1.51	351.2	2014-10-11	12:36:31
1371	50.316651	-4.085878	0.12	332.2	2014-10-11	12:36:32
1372	50.316648	-4.085878	0.42	178.4	2014-10-11	12:36:33
1373	50.316648	-4.085878	0	0	2014-10-11	12:36:34
1374	50.316645	-4.085877	0.34	169	2014-10-11	12:36:35
1375	50.316642	-4.085881	0.45	219.6	2014-10-11	12:36:36
1376	50.316637	-4.085888	0.72	226.3	2014-10-11	12:36:37
1377	50.316627	-4.085894	1.18	201	2014-10-11	12:36:38
1378	50.316615	-4.085895	1.41	182.9	2014-10-11	12:36:39
1379	50.316604	-4.085893	1.19	172.5	2014-10-11	12:36:40
1380	50.316598	-4.08589	0.74	161.6	2014-10-11	12:36:41
1381	50.316589	-4.085884	1.03	153.6	2014-10-11	12:36:42
1382	50.316579	-4.085876	1.24	155.8	2014-10-11	12:36:43
1383	50.316569	-4.085868	1.31	153.6	2014-10-11	12:36:44
1384	50.316556	-4.085859	1.5	155.5	2014-10-11	12:36:45
1385	50.316544	-4.08585	1.56	155.4	2014-10-11	12:36:46
1386	50.316536	-4.085841	1.09	143.2	2014-10-11	12:36:47
1387	50.31653	-4.085831	0.97	131.1	2014-10-11	12:36:48
1388	50.316522	-4.085822	1.08	143.4	2014-10-11	12:36:49
1389	50.316512	-4.085812	1.3	147.9	2014-10-11	12:36:50
1390	50.316503	-4.085804	1.18	150.6	2014-10-11	12:36:51
1391	50.316495	-4.085794	1.14	143.4	2014-10-11	12:36:52
1392	50.316486	-4.085786	1.23	149.1	2014-10-11	12:36:53
1393	50.316474	-4.085776	1.5	152.6	2014-10-11	12:36:54
1394	50.316463	-4.085766	1.41	149.5	2014-10-11	12:36:55
1395	50.316453	-4.085757	1.21	149.8	2014-10-11	12:36:56
1396	50.316446	-4.085749	0.97	145.7	2014-10-11	12:36:57
1397	50.316437	-4.085742	1.1	150.1	2014-10-11	12:36:58
1398	50.316426	-4.085736	1.38	161.6	2014-10-11	12:36:59
1399	50.316413	-4.08573	1.5	165.8	2014-10-11	12:37:00
1400	50.3164	-4.085724	1.46	161	2014-10-11	12:37:01
1401	50.316393	-4.085717	0.91	148.1	2014-10-11	12:37:02
1402	50.316399	-4.085708	0.89	42.9	2014-10-11	12:37:03
1403	50.316403	-4.085704	0.53	35.4	2014-10-11	12:37:04
1404	50.316397	-4.085701	0.69	162.3	2014-10-11	12:37:05
1405	50.31639	-4.085698	0.86	163.4	2014-10-11	12:37:06
1406	50.316382	-4.085696	0.93	171.5	2014-10-11	12:37:07
1407	50.316375	-4.085694	0.76	172.8	2014-10-11	12:37:08
1408	50.316367	-4.085691	0.93	162.5	2014-10-11	12:37:09
1409	50.316355	-4.08569	1.34	178.7	2014-10-11	12:37:10
1410	50.316341	-4.085689	1.58	177.4	2014-10-11	12:37:11
1411	50.31633	-4.085687	1.23	172	2014-10-11	12:37:12
1412	50.316322	-4.085682	0.89	158.1	2014-10-11	12:37:13
1413	50.316318	-4.085677	0.57	141.4	2014-10-11	12:37:14
1414	50.316311	-4.085674	0.78	162.7	2014-10-11	12:37:15
1415	50.316297	-4.085673	1.59	179.4	2014-10-11	12:37:16
1416	50.316289	-4.08567	0.99	164.3	2014-10-11	12:37:17
1417	50.316283	-4.085666	0.7	156.9	2014-10-11	12:37:18
1418	50.316273	-4.085659	1.19	154.7	2014-10-11	12:37:19
1419	50.316262	-4.085653	1.3	160.7	2014-10-11	12:37:20
1420	50.316254	-4.08565	0.99	168.9	2014-10-11	12:37:21
1421	50.316252	-4.085645	0.37	116.7	2014-10-11	12:37:22
1422	50.316253	-4.08564	0.4	72.3	2014-10-11	12:37:23
1423	50.316255	-4.085635	0.4	60.9	2014-10-11	12:37:24
1424	50.316257	-4.085628	0.52	64.3	2014-10-11	12:37:25
1425	50.316258	-4.085621	0.53	79.8	2014-10-11	12:37:26
1426	50.316258	-4.085613	0.56	87.2	2014-10-11	12:37:27
1427	50.316257	-4.085606	0.55	100.8	2014-10-11	12:37:28
1428	50.316257	-4.085598	0.56	93.9	2014-10-11	12:37:29
1429	50.316257	-4.08559	0.54	82	2014-10-11	12:37:30
1430	50.316258	-4.085584	0.45	76.6	2014-10-11	12:37:31
1431	50.316261	-4.08558	0.41	51	2014-10-11	12:37:32
1432	50.316261	-4.085579	0.08	62	2014-10-11	12:37:33
1433	50.316256	-4.085608	2.14	255.8	2014-10-11	12:37:34
1434	50.316263	-4.085612	0.77	336.8	2014-10-11	12:37:35
1435	50.316274	-4.085608	1.27	12.5	2014-10-11	12:37:36
1436	50.316285	-4.085604	1.27	15.3	2014-10-11	12:37:37
1437	50.316297	-4.085596	1.49	21.6	2014-10-11	12:37:38
1438	50.316308	-4.085587	1.4	25.8	2014-10-11	12:37:39
1439	50.316306	-4.08559	0.29	215.7	2014-10-11	12:37:40
1440	50.316285	-4.085598	2.44	193.1	2014-10-11	12:37:41
1441	50.316269	-4.085609	2.01	204.1	2014-10-11	12:37:42
1442	50.316257	-4.085616	1.39	199.6	2014-10-11	12:37:43
1443	50.316246	-4.085621	1.25	197.4	2014-10-11	12:37:44
1444	50.31624	-4.085624	0.69	197	2014-10-11	12:37:45
1445	50.316239	-4.085625	0.19	203.6	2014-10-11	12:37:46
1446	50.316229	-4.085633	1.25	207.7	2014-10-11	12:37:47
1447	50.316217	-4.08564	1.33	202.3	2014-10-11	12:37:48
1448	50.31621	-4.085647	1	210.6	2014-10-11	12:37:49
1449	50.316201	-4.085653	1.02	203.7	2014-10-11	12:37:50
1450	50.316191	-4.085659	1.2	199.2	2014-10-11	12:37:51
1451	50.316186	-4.085665	0.73	216.5	2014-10-11	12:37:52
1452	50.316186	-4.085671	0.41	266.1	2014-10-11	12:37:53
1453	50.316185	-4.08567	0.11	163.7	2014-10-11	12:37:54
1454	50.316179	-4.085671	0.61	186.7	2014-10-11	12:37:55
1455	50.316174	-4.085671	0.59	181.7	2014-10-11	12:37:56
1456	50.316174	-4.085671	0.04	133	2014-10-11	12:37:57
1457	50.316173	-4.085668	0.23	121.7	2014-10-11	12:37:58
1458	50.316173	-4.085664	0.3	83	2014-10-11	12:37:59
1459	50.316173	-4.085663	0.04	117.6	2014-10-11	12:38:00
1460	50.316178	-4.085668	0.68	329.6	2014-10-11	12:38:01
1461	50.316184	-4.085671	0.68	343.2	2014-10-11	12:38:02
1462	50.316187	-4.085672	0.34	354.9	2014-10-11	12:38:03
1463	50.316182	-4.085677	0.71	214.6	2014-10-11	12:38:04
1464	50.316175	-4.085685	0.97	214.3	2014-10-11	12:38:05
1465	50.31617	-4.085692	0.74	222.3	2014-10-11	12:38:06
1466	50.31617	-4.085698	0.41	273.9	2014-10-11	12:38:07
1467	50.31617	-4.085704	0.48	274.4	2014-10-11	12:38:08
1468	50.316169	-4.085713	0.64	253.1	2014-10-11	12:38:09
1469	50.316162	-4.085719	0.82	213.6	2014-10-11	12:38:10
1470	50.316158	-4.085723	0.25	207.3	2014-10-11	12:38:12
1471	50.316158	-4.085723	0.05	186.9	2014-10-11	12:38:13
1472	50.316158	-4.085722	0.02	73.4	2014-10-11	12:38:15
1473	50.316158	-4.085722	0	0	2014-10-11	12:38:16
1474	50.316158	-4.085722	0	0	2014-10-11	12:38:17
1475	50.316158	-4.085722	0.01	309.7	2014-10-11	12:38:19
1476	50.31616	-4.085724	0.17	335.6	2014-10-11	12:38:20
1477	50.31616	-4.085724	0.02	343.3	2014-10-11	12:38:21
1478	50.31616	-4.085721	0.11	80.3	2014-10-11	12:38:23
1479	50.31616	-4.085721	0.01	327.4	2014-10-11	12:38:24
1480	50.31616	-4.085721	0.02	308.1	2014-10-11	12:38:26
1481	50.316161	-4.085721	0.02	308.1	2014-10-11	12:38:28
1482	50.316161	-4.085721	0.01	90	2014-10-11	12:38:29
1483	50.316161	-4.085721	0.01	90	2014-10-11	12:38:30
1484	50.316161	-4.085721	0.05	90	2014-10-11	12:38:31
1485	50.31616	-4.08572	0.03	138.1	2014-10-11	12:38:33
1486	50.316159	-4.085719	0.06	152.5	2014-10-11	12:38:35
1487	50.316157	-4.085713	0.5	117	2014-10-11	12:38:36
1488	50.316156	-4.085706	0.55	108.9	2014-10-11	12:38:37
1489	50.316153	-4.085698	0.61	116.3	2014-10-11	12:38:38
1490	50.316149	-4.085691	0.67	130.6	2014-10-11	12:38:39
1491	50.316144	-4.085684	0.75	135.9	2014-10-11	12:38:40
1492	50.316138	-4.085676	0.87	140.2	2014-10-11	12:38:41
1493	50.316132	-4.085668	0.9	142	2014-10-11	12:38:42
1494	50.316126	-4.085661	0.8	141.3	2014-10-11	12:38:43
1495	50.316122	-4.085654	0.65	134.9	2014-10-11	12:38:44
1496	50.316119	-4.085649	0.53	137.1	2014-10-11	12:38:45
1497	50.316117	-4.085642	0.53	113.7	2014-10-11	12:38:46
1498	50.316116	-4.085642	0.07	164.6	2014-10-11	12:38:47
1499	50.316116	-4.085642	0.03	180	2014-10-11	12:38:48
1500	50.316118	-4.08564	0.12	44.3	2014-10-11	12:38:50
1501	50.316119	-4.08564	0.19	0	2014-10-11	12:38:51
1502	50.316121	-4.085639	0.15	11.2	2014-10-11	12:38:52
1503	50.316122	-4.085637	0.17	45.9	2014-10-11	12:38:53
1504	50.316123	-4.085635	0.19	61.1	2014-10-11	12:38:54
1505	50.316123	-4.085633	0.15	59.2	2014-10-11	12:38:55
1506	50.316124	-4.085632	0.1	73.1	2014-10-11	12:38:56
1507	50.316124	-4.085631	0.07	82.2	2014-10-11	12:38:57
1508	50.316124	-4.08563	0.09	72.7	2014-10-11	12:38:58
1509	50.316128	-4.085619	0.88	59.6	2014-10-11	12:38:59
1510	50.316128	-4.085618	0.11	108.9	2014-10-11	12:39:00
1511	50.316126	-4.085609	0.63	108	2014-10-11	12:39:01
1512	50.316128	-4.085599	0.77	73.2	2014-10-11	12:39:02
1513	50.316129	-4.08559	0.65	75	2014-10-11	12:39:03
1514	50.31613	-4.085589	0.11	53.5	2014-10-11	12:39:04
1515	50.316128	-4.085582	0.54	107.3	2014-10-11	12:39:05
1516	50.316126	-4.085572	0.73	107.9	2014-10-11	12:39:06
1517	50.316124	-4.085564	0.62	115.8	2014-10-11	12:39:07
1518	50.316123	-4.08556	0.34	119.4	2014-10-11	12:39:08
1519	50.316122	-4.085556	0.28	113.3	2014-10-11	12:39:09
1520	50.316122	-4.085552	0.29	82.5	2014-10-11	12:39:10
1521	50.316123	-4.085553	0.14	342.2	2014-10-11	12:39:11
1522	50.316125	-4.085552	0.12	9.8	2014-10-11	12:39:13
1523	50.316132	-4.085546	0.83	31.5	2014-10-11	12:39:14
1524	50.316139	-4.085543	0.86	16.2	2014-10-11	12:39:15
1525	50.316145	-4.085541	0.67	9.7	2014-10-11	12:39:16
1526	50.316149	-4.085538	0.56	25.3	2014-10-11	12:39:17
1527	50.31615	-4.085535	0.1	79.7	2014-10-11	12:39:19
1528	50.31615	-4.085535	0.05	7.8	2014-10-11	12:39:20
1529	50.31615	-4.085534	0.06	120.3	2014-10-11	12:39:21
1530	50.31615	-4.085534	0.04	47	2014-10-11	12:39:22
1531	50.31615	-4.085533	0.01	147.4	2014-10-11	12:39:24
1532	50.31615	-4.085533	0.03	157.3	2014-10-11	12:39:25
1533	50.316149	-4.085534	0.07	229.8	2014-10-11	12:39:26
1534	50.31615	-4.085534	0.03	307.2	2014-10-11	12:39:27
1535	50.316149	-4.085534	0.08	184.4	2014-10-11	12:39:28
1536	50.31615	-4.085535	0.1	339.2	2014-10-11	12:39:29
1537	50.316152	-4.085527	0.61	60.9	2014-10-11	12:39:30
1538	50.316153	-4.085527	0.07	64.7	2014-10-11	12:39:31
1539	50.316153	-4.085526	0.03	51.9	2014-10-11	12:39:32
1540	50.316153	-4.085526	0.02	32.6	2014-10-11	12:39:33
1541	50.316153	-4.085526	0.04	75.9	2014-10-11	12:39:34
1542	50.316153	-4.085525	0.07	82.2	2014-10-11	12:39:35
1543	50.316153	-4.085516	0.64	94.2	2014-10-11	12:39:36
1544	50.316151	-4.085508	0.58	104	2014-10-11	12:39:37
1545	50.316152	-4.085501	0.51	89	2014-10-11	12:39:38
1546	50.316151	-4.0855	0.04	118	2014-10-11	12:39:39
1547	50.316151	-4.085498	0.07	114	2014-10-11	12:39:41
1548	50.31615	-4.085496	0.2	114.3	2014-10-11	12:39:42
1549	50.31615	-4.085496	0.01	150.4	2014-10-11	12:39:43
1550	50.31615	-4.085496	0.03	167.1	2014-10-11	12:39:44
1551	50.316149	-4.085495	0.08	166.6	2014-10-11	12:39:45
1552	50.316149	-4.085495	0.06	167.8	2014-10-11	12:39:46
1553	50.316148	-4.085494	0.11	142.3	2014-10-11	12:39:47
1554	50.316148	-4.085495	0.01	292.5	2014-10-11	12:39:49
1555	50.31615	-4.085493	0.3	23.1	2014-10-11	12:39:50
1556	50.316154	-4.085493	0.36	3.7	2014-10-11	12:39:51
1557	50.316155	-4.085492	0.17	22.6	2014-10-11	12:39:52
1558	50.316155	-4.085495	0.11	267.3	2014-10-11	12:39:54
1559	50.316155	-4.085495	0.05	280.5	2014-10-11	12:39:55
1560	50.316155	-4.085496	0.07	270	2014-10-11	12:39:56
1561	50.316155	-4.085497	0.06	278.5	2014-10-11	12:39:57
1562	50.316155	-4.085497	0.02	147.4	2014-10-11	12:39:58
1563	50.316155	-4.085497	0.03	43.2	2014-10-11	12:39:59
1564	50.316158	-4.085494	0.39	31.1	2014-10-11	12:40:00
1565	50.316162	-4.085489	0.52	39.3	2014-10-11	12:40:01
1566	50.316162	-4.085488	0.04	64	2014-10-11	12:40:03
1567	50.316162	-4.085488	0.03	69.8	2014-10-11	12:40:04
1568	50.316162	-4.085487	0.05	68.3	2014-10-11	12:40:05
1569	50.316164	-4.085476	0.82	73.5	2014-10-11	12:40:06
1570	50.316166	-4.085467	0.69	76.6	2014-10-11	12:40:07
1571	50.316165	-4.085456	0.76	94.3	2014-10-11	12:40:08
1572	50.316161	-4.085443	1.04	116.1	2014-10-11	12:40:09
1573	50.316157	-4.085434	0.81	124.5	2014-10-11	12:40:10
1574	50.316153	-4.085424	0.81	126.8	2014-10-11	12:40:11
1575	50.316148	-4.085419	0.63	144.2	2014-10-11	12:40:12
1576	50.316145	-4.085418	0.4	168	2014-10-11	12:40:13
1577	50.316144	-4.085419	0.08	240.7	2014-10-11	12:40:14
1578	50.316145	-4.085419	0.09	0	2014-10-11	12:40:15
1579	50.316146	-4.085418	0.07	57.6	2014-10-11	12:40:16
1580	50.316146	-4.085417	0.07	82.2	2014-10-11	12:40:17
1581	50.316146	-4.085416	0.12	72.3	2014-10-11	12:40:18
1582	50.316146	-4.085414	0.13	73.6	2014-10-11	12:40:19
1583	50.316147	-4.085412	0.07	66.6	2014-10-11	12:40:21
1584	50.316147	-4.085411	0.08	43.8	2014-10-11	12:40:22
1585	50.316148	-4.08541	0.1	67.1	2014-10-11	12:40:23
1586	50.316148	-4.08541	0.01	32.6	2014-10-11	12:40:24
1587	50.316148	-4.08541	0.07	5.6	2014-10-11	12:40:25
1588	50.316149	-4.08541	0.11	356.7	2014-10-11	12:40:26
1589	50.316149	-4.085407	0.2	109.6	2014-10-11	12:40:27
1590	50.316149	-4.085404	0.24	92.1	2014-10-11	12:40:28
1591	50.316148	-4.085392	0.85	93.7	2014-10-11	12:40:29
1592	50.316139	-4.085376	1.47	131.6	2014-10-11	12:40:30
1593	50.316134	-4.085366	0.97	131.6	2014-10-11	12:40:31
1594	50.316126	-4.085356	1.08	137	2014-10-11	12:40:32
1595	50.316121	-4.085346	0.91	128.5	2014-10-11	12:40:33
1596	50.316118	-4.085339	0.62	125.1	2014-10-11	12:40:34
1597	50.316117	-4.085331	0.57	107	2014-10-11	12:40:35
1598	50.316114	-4.085328	0.36	147.4	2014-10-11	12:40:36
1599	50.316111	-4.085331	0.36	214.1	2014-10-11	12:40:37
1600	50.316117	-4.085332	0.65	355.8	2014-10-11	12:40:38
1601	50.316139	-4.085321	2.57	17.7	2014-10-11	12:40:39
1602	50.316174	-4.085304	4.08	16.4	2014-10-11	12:40:40
1603	50.316211	-4.085302	4.12	2.7	2014-10-11	12:40:41
1604	50.316247	-4.085317	4.14	345	2014-10-11	12:40:42
1605	50.316283	-4.085332	4.21	344.7	2014-10-11	12:40:43
1606	50.316322	-4.085338	4.29	354.4	2014-10-11	12:40:44
1607	50.316363	-4.085342	4.57	356.9	2014-10-11	12:40:45
1608	50.316402	-4.085346	4.4	356.4	2014-10-11	12:40:46
1609	50.316437	-4.085347	3.92	358.3	2014-10-11	12:40:47
1610	50.316472	-4.085351	3.84	356.2	2014-10-11	12:40:48
1611	50.316505	-4.085354	3.68	356.2	2014-10-11	12:40:49
1612	50.316538	-4.085356	3.67	358.6	2014-10-11	12:40:50
1613	50.316571	-4.085362	3.67	352.6	2014-10-11	12:40:51
1614	50.316598	-4.085381	3.31	336.5	2014-10-11	12:40:52
1615	50.316624	-4.085402	3.24	332.6	2014-10-11	12:40:53
1616	50.316653	-4.085426	3.7	332.2	2014-10-11	12:40:54
1617	50.316681	-4.08545	3.53	331.3	2014-10-11	12:40:55
1618	50.316706	-4.085474	3.27	328.3	2014-10-11	12:40:56
1619	50.31673	-4.085503	3.41	322.5	2014-10-11	12:40:57
1620	50.316756	-4.085531	3.47	326	2014-10-11	12:40:58
1621	50.316772	-4.085539	1.91	340.7	2014-10-11	12:40:59
1622	50.316767	-4.085533	0.74	144.8	2014-10-11	12:41:00
1623	50.316748	-4.085532	2.1	177.1	2014-10-11	12:41:01
1624	50.316726	-4.085535	2.41	184.8	2014-10-11	12:41:02
1625	50.316713	-4.085537	1.54	186.4	2014-10-11	12:41:03
1626	50.316697	-4.085539	1.68	183.8	2014-10-11	12:41:04
1627	50.316682	-4.085536	1.74	172.7	2014-10-11	12:41:05
1628	50.316674	-4.085527	1.08	144.2	2014-10-11	12:41:06
1629	50.316669	-4.085521	0.66	140.9	2014-10-11	12:41:07
1630	50.316659	-4.085519	1.19	175.1	2014-10-11	12:41:08
1631	50.316644	-4.085515	1.69	168.8	2014-10-11	12:41:09
1632	50.31663	-4.085508	1.61	163.5	2014-10-11	12:41:10
1633	50.316616	-4.085505	1.55	170.5	2014-10-11	12:41:11
1634	50.316605	-4.0855	1.29	165.8	2014-10-11	12:41:12
1635	50.316592	-4.0855	1.45	178.3	2014-10-11	12:41:13
1636	50.316586	-4.085498	0.7	168.2	2014-10-11	12:41:14
1637	50.316582	-4.085496	0.42	163.5	2014-10-11	12:41:15
1638	50.316568	-4.085499	1.55	186.4	2014-10-11	12:41:16
1639	50.316551	-4.085499	1.96	180.7	2014-10-11	12:41:17
1640	50.316534	-4.085497	1.88	176.5	2014-10-11	12:41:18
1641	50.316523	-4.085495	1.28	174.1	2014-10-11	12:41:19
1642	50.316512	-4.085494	1.15	173.1	2014-10-11	12:41:20
1643	50.316499	-4.085491	1.47	174.2	2014-10-11	12:41:21
1644	50.316486	-4.085491	1.42	179.3	2014-10-11	12:41:22
1645	50.316474	-4.085493	1.35	185.3	2014-10-11	12:41:23
1646	50.316465	-4.085492	1.07	176.1	2014-10-11	12:41:24
1647	50.316453	-4.085492	1.31	179.5	2014-10-11	12:41:25
1648	50.31644	-4.085493	1.51	182.9	2014-10-11	12:41:26
1649	50.316427	-4.085493	1.43	180	2014-10-11	12:41:27
1650	50.316415	-4.085493	1.25	179.2	2014-10-11	12:41:28
1651	50.31641	-4.085491	0.59	166.7	2014-10-11	12:41:29
1652	50.31641	-4.08549	0.05	127.5	2014-10-11	12:41:30
1653	50.3164	-4.085492	1.11	187.4	2014-10-11	12:41:31
1654	50.316387	-4.085497	1.51	193.9	2014-10-11	12:41:32
1655	50.316375	-4.085503	1.37	197.5	2014-10-11	12:41:33
1656	50.316366	-4.085504	0.98	185.9	2014-10-11	12:41:34
1657	50.316356	-4.085507	1.19	187.5	2014-10-11	12:41:35
1658	50.316343	-4.08551	1.44	190.5	2014-10-11	12:41:36
1659	50.31633	-4.085516	1.54	194.5	2014-10-11	12:41:37
1660	50.31632	-4.085521	1.16	200.4	2014-10-11	12:41:38
1661	50.31631	-4.085528	1.18	201.7	2014-10-11	12:41:39
1662	50.316298	-4.085532	1.39	192.7	2014-10-11	12:41:40
1663	50.316288	-4.085535	1.07	191.9	2014-10-11	12:41:41
1664	50.316278	-4.085539	1.22	194.8	2014-10-11	12:41:42
1665	50.316266	-4.085544	1.34	194.4	2014-10-11	12:41:43
1666	50.316258	-4.085545	0.97	182.5	2014-10-11	12:41:44
1667	50.316249	-4.085544	0.92	178.9	2014-10-11	12:41:45
1668	50.316239	-4.085544	1.14	177.9	2014-10-11	12:41:46
1669	50.316228	-4.085543	1.24	177.2	2014-10-11	12:41:47
1670	50.316217	-4.085543	1.18	179.4	2014-10-11	12:41:48
1671	50.316208	-4.085543	1.08	182.2	2014-10-11	12:41:49
1672	50.316196	-4.085545	1.29	185.3	2014-10-11	12:41:50
1673	50.316187	-4.085546	1	185.8	2014-10-11	12:41:51
1674	50.316178	-4.085547	0.98	181.4	2014-10-11	12:41:52
1675	50.316169	-4.085547	1.07	180.6	2014-10-11	12:41:53
1676	50.316158	-4.085549	1.16	186.5	2014-10-11	12:41:54
1677	50.316148	-4.08555	1.17	183.8	2014-10-11	12:41:55
1678	50.316142	-4.085547	0.63	164.1	2014-10-11	12:41:56
1679	50.316145	-4.085542	0.47	49.2	2014-10-11	12:41:57
1680	50.316149	-4.085537	0.61	41.5	2014-10-11	12:41:58
1681	50.316153	-4.085534	0.5	23.9	2014-10-11	12:41:59
1682	50.31615	-4.085535	0.41	193.4	2014-10-11	12:42:00
1683	50.316147	-4.085538	0.36	215.7	2014-10-11	12:42:01
1684	50.316157	-4.085548	1.27	327.4	2014-10-11	12:42:02
1685	50.316177	-4.085544	2.28	6.7	2014-10-11	12:42:03
1686	50.316205	-4.085534	3.19	12.6	2014-10-11	12:42:04
1687	50.316236	-4.085526	3.46	10.2	2014-10-11	12:42:05
1688	50.31626	-4.085516	2.75	14	2014-10-11	12:42:06
1689	50.316269	-4.085506	1.23	37	2014-10-11	12:42:07
1690	50.316272	-4.085495	0.87	61	2014-10-11	12:42:08
1691	50.316275	-4.085486	0.73	64.2	2014-10-11	12:42:09
1692	50.316272	-4.085483	0.4	148.9	2014-10-11	12:42:10
1693	50.316262	-4.085491	1.2	206.5	2014-10-11	12:42:11
1694	50.31625	-4.085497	1.42	197.8	2014-10-11	12:42:12
1695	50.316239	-4.085505	1.39	204.3	2014-10-11	12:42:13
1696	50.31623	-4.085511	1.09	203	2014-10-11	12:42:14
1697	50.316224	-4.085519	0.84	222.2	2014-10-11	12:42:15
1698	50.316218	-4.085526	0.86	217.6	2014-10-11	12:42:16
1699	50.316212	-4.085533	0.89	215.2	2014-10-11	12:42:17
1700	50.316203	-4.085543	1.18	215.7	2014-10-11	12:42:18
1701	50.316194	-4.085551	1.14	208.5	2014-10-11	12:42:19
1702	50.316186	-4.085557	0.95	207.7	2014-10-11	12:42:20
1703	50.316178	-4.085563	1.02	204.6	2014-10-11	12:42:21
1704	50.31617	-4.085569	1.02	203.5	2014-10-11	12:42:22
1705	50.31616	-4.085575	1.18	201.3	2014-10-11	12:42:23
1706	50.316151	-4.08558	1.02	202	2014-10-11	12:42:24
1707	50.316144	-4.085586	0.89	208.4	2014-10-11	12:42:25
1708	50.316138	-4.085592	0.84	210.5	2014-10-11	12:42:26
1709	50.316132	-4.085597	0.68	209.6	2014-10-11	12:42:27
1710	50.316128	-4.0856	0.52	208.1	2014-10-11	12:42:28
1711	50.316125	-4.085604	0.48	219.1	2014-10-11	12:42:29
1712	50.316119	-4.08561	0.8	209.3	2014-10-11	12:42:30
1713	50.316111	-4.085617	1.02	208.9	2014-10-11	12:42:31
1714	50.316105	-4.085624	0.79	220.2	2014-10-11	12:42:32
1715	50.316105	-4.08563	0.44	265.2	2014-10-11	12:42:33
1716	50.316109	-4.085629	0.45	7.6	2014-10-11	12:42:34
1717	50.316111	-4.085624	0.43	57.2	2014-10-11	12:42:35
1718	50.316109	-4.085622	0.13	140	2014-10-11	12:42:37
1719	50.316109	-4.085622	0.01	29.6	2014-10-11	12:42:39
1720	50.316109	-4.085622	0.02	240.6	2014-10-11	12:42:40
1721	50.31611	-4.085615	0.48	84.5	2014-10-11	12:42:41
1722	50.316113	-4.085609	0.54	48.1	2014-10-11	12:42:42
1723	50.316115	-4.085606	0.32	43.3	2014-10-11	12:42:43
1724	50.316114	-4.085607	0.08	199.5	2014-10-11	12:42:45
1725	50.316112	-4.085605	0.13	142.9	2014-10-11	12:42:47
1726	50.316111	-4.085605	0.04	213.3	2014-10-11	12:42:48
1727	50.316111	-4.085606	0.08	212.6	2014-10-11	12:42:49
1728	50.316111	-4.085604	0.07	75.6	2014-10-11	12:42:51
1729	50.316111	-4.085604	0.02	243.4	2014-10-11	12:42:52
1730	50.316111	-4.085604	0.04	212.6	2014-10-11	12:42:53
1731	50.316107	-4.085601	0.22	150.6	2014-10-11	12:42:55
1732	50.316104	-4.085597	0.42	137.6	2014-10-11	12:42:56
1733	50.316103	-4.085593	0.38	121.3	2014-10-11	12:42:57
1734	50.316102	-4.085589	0.3	112.3	2014-10-11	12:42:58
1735	50.316102	-4.085585	0.15	77.1	2014-10-11	12:43:00
1736	50.316103	-4.085579	0.21	73.5	2014-10-11	12:43:02
1737	50.316103	-4.08558	0.04	270	2014-10-11	12:43:03
1738	50.316103	-4.08558	0.04	283.8	2014-10-11	12:43:04
1739	50.316104	-4.085581	0.06	287.8	2014-10-11	12:43:05
1740	50.316103	-4.085582	0.04	242.4	2014-10-11	12:43:06
1741	50.316103	-4.085582	0.01	180	2014-10-11	12:43:07
1742	50.316104	-4.085581	0.05	14.5	2014-10-11	12:43:08
1743	50.316107	-4.085582	0.38	357.3	2014-10-11	12:43:09
1744	50.316108	-4.085581	0.03	20.8	2014-10-11	12:43:11
1745	50.316108	-4.085581	0.06	354.3	2014-10-11	12:43:12
1746	50.316109	-4.085581	0.04	17.2	2014-10-11	12:43:13
1747	50.316109	-4.085581	0.03	348.5	2014-10-11	12:43:15
1748	50.316109	-4.085581	0.02	90	2014-10-11	12:43:16
1749	50.316109	-4.085581	0.01	90	2014-10-11	12:43:17
1750	50.316109	-4.08558	0.04	102.2	2014-10-11	12:43:18
1751	50.316112	-4.085574	0.57	47.8	2014-10-11	12:43:19
1752	50.316114	-4.085567	0.54	67.7	2014-10-11	12:43:20
1753	50.316114	-4.085566	0.06	104.5	2014-10-11	12:43:22
1754	50.316114	-4.085566	0.03	128.1	2014-10-11	12:43:23
1755	50.316111	-4.085557	0.63	114.3	2014-10-11	12:43:24
1756	50.316108	-4.085521	2.64	99.2	2014-10-11	12:43:25
1757	50.31611	-4.085501	1.45	80.7	2014-10-11	12:43:26
1758	50.316123	-4.085482	1.95	42.8	2014-10-11	12:43:27
1759	50.316144	-4.085454	3.11	39.2	2014-10-11	12:43:28
1760	50.316176	-4.085422	4.24	32.5	2014-10-11	12:43:29
1761	50.316211	-4.085399	4.16	23.7	2014-10-11	12:43:30
1762	50.316245	-4.08539	3.89	9.2	2014-10-11	12:43:31
1763	50.316282	-4.085388	4.15	1.7	2014-10-11	12:43:32
1764	50.31632	-4.085386	4.24	2.6	2014-10-11	12:43:33
1765	50.316357	-4.085379	4.07	6.4	2014-10-11	12:43:34
1766	50.316388	-4.085376	3.44	4.4	2014-10-11	12:43:35
1767	50.316416	-4.085375	3.15	1	2014-10-11	12:43:36
1768	50.316442	-4.085385	3.04	346.4	2014-10-11	12:43:37
1769	50.31647	-4.085403	3.33	336.9	2014-10-11	12:43:38
1770	50.316506	-4.085423	4.2	341.1	2014-10-11	12:43:39
1771	50.316544	-4.085448	4.61	336.9	2014-10-11	12:43:40
1772	50.31658	-4.08548	4.67	330.8	2014-10-11	12:43:41
1773	50.316615	-4.085514	4.55	328.1	2014-10-11	12:43:42
1774	50.316648	-4.085543	4.23	330.2	2014-10-11	12:43:43
1775	50.316681	-4.085567	3.98	335.5	2014-10-11	12:43:44
1776	50.31671	-4.085587	3.56	336.5	2014-10-11	12:43:45
1777	50.316734	-4.085608	3.07	331	2014-10-11	12:43:46
1778	50.316752	-4.085628	2.48	324.4	2014-10-11	12:43:47
1779	50.316769	-4.08565	2.4	319.6	2014-10-11	12:43:48
1780	50.316776	-4.085664	1.28	308.4	2014-10-11	12:43:49
1781	50.316775	-4.085668	0.28	250.4	2014-10-11	12:43:50
1782	50.316775	-4.085666	0.05	112.3	2014-10-11	12:43:52
1783	50.31677	-4.085663	0.6	156.6	2014-10-11	12:43:53
1784	50.316763	-4.085659	0.78	159	2014-10-11	12:43:54
1785	50.316756	-4.085655	0.83	159.7	2014-10-11	12:43:55
1786	50.316754	-4.085656	0.2	195.4	2014-10-11	12:43:56
1787	50.316754	-4.085656	0.03	223.2	2014-10-11	12:43:57
1788	50.316737	-4.08566	1.96	188.6	2014-10-11	12:43:58
1789	50.316721	-4.085659	1.8	178.5	2014-10-11	12:43:59
1790	50.316708	-4.085656	1.45	169.3	2014-10-11	12:44:00
1791	50.316696	-4.085654	1.35	174.4	2014-10-11	12:44:01
1792	50.316686	-4.085653	1.09	175.6	2014-10-11	12:44:02
1793	50.316681	-4.08565	0.58	165.1	2014-10-11	12:44:03
1794	50.316672	-4.085649	0.95	175.7	2014-10-11	12:44:04
1795	50.31666	-4.085651	1.34	183.3	2014-10-11	12:44:05
1796	50.316649	-4.085647	1.23	169.1	2014-10-11	12:44:06
1797	50.31664	-4.08564	1.2	153.4	2014-10-11	12:44:07
1798	50.316628	-4.085635	1.37	166.2	2014-10-11	12:44:08
1799	50.31662	-4.085632	0.87	162.9	2014-10-11	12:44:09
1800	50.316615	-4.085627	0.69	154.5	2014-10-11	12:44:10
1801	50.316604	-4.085626	1.26	174.3	2014-10-11	12:44:11
1802	50.316595	-4.085624	1	174.6	2014-10-11	12:44:12
1803	50.316584	-4.085625	1.15	181.5	2014-10-11	12:44:13
1804	50.31657	-4.085628	1.56	188.6	2014-10-11	12:44:14
1805	50.316563	-4.085629	0.43	185.2	2014-10-11	12:44:16
1806	50.316564	-4.085626	0.27	45.7	2014-10-11	12:44:17
1807	50.316558	-4.085625	0.69	170.6	2014-10-11	12:44:18
1808	50.316549	-4.085622	1.01	168.4	2014-10-11	12:44:19
1809	50.316539	-4.08562	1.12	172.3	2014-10-11	12:44:20
1810	50.316528	-4.085617	1.34	171.8	2014-10-11	12:44:21
1811	50.316517	-4.085613	1.21	164.8	2014-10-11	12:44:22
1812	50.316506	-4.085611	1.24	173.6	2014-10-11	12:44:23
1813	50.316492	-4.08561	1.57	178.3	2014-10-11	12:44:24
1814	50.316481	-4.08561	1.25	178.4	2014-10-11	12:44:25
1815	50.316476	-4.085607	0.52	160.7	2014-10-11	12:44:26
1816	50.316476	-4.085603	0.33	98.3	2014-10-11	12:44:27
1817	50.316474	-4.085601	0.26	158.6	2014-10-11	12:44:28
1818	50.316462	-4.085601	1.25	179.7	2014-10-11	12:44:29
1819	50.316449	-4.0856	1.45	175.3	2014-10-11	12:44:30
1820	50.316438	-4.085598	1.28	174.9	2014-10-11	12:44:31
1821	50.316425	-4.085598	1.48	179.3	2014-10-11	12:44:32
1822	50.316412	-4.085596	1.37	175.8	2014-10-11	12:44:33
1823	50.3164	-4.085594	1.36	171.9	2014-10-11	12:44:34
1824	50.316388	-4.08559	1.38	169.8	2014-10-11	12:44:35
1825	50.316378	-4.085585	1.14	159.9	2014-10-11	12:44:36
1826	50.316369	-4.085583	1.11	174.4	2014-10-11	12:44:37
1827	50.316358	-4.085582	1.17	175.1	2014-10-11	12:44:38
1828	50.31635	-4.085581	0.88	178	2014-10-11	12:44:39
1829	50.316342	-4.08558	0.87	173	2014-10-11	12:44:40
1830	50.316335	-4.085579	0.8	176.6	2014-10-11	12:44:41
1831	50.316327	-4.085574	0.99	158.5	2014-10-11	12:44:42
1832	50.316316	-4.08557	1.22	165	2014-10-11	12:44:43
1833	50.316306	-4.085565	1.16	163.3	2014-10-11	12:44:44
1834	50.316298	-4.085557	1.05	150.2	2014-10-11	12:44:45
1835	50.31629	-4.085552	0.96	155.8	2014-10-11	12:44:46
1836	50.316281	-4.085545	1.11	155.3	2014-10-11	12:44:47
1837	50.31627	-4.08554	1.32	162.7	2014-10-11	12:44:48
1838	50.316261	-4.085536	1.02	163.7	2014-10-11	12:44:49
1839	50.316253	-4.085532	1	163.8	2014-10-11	12:44:50
1840	50.31624	-4.08553	1.38	173.1	2014-10-11	12:44:51
1841	50.31623	-4.085526	1.19	167.9	2014-10-11	12:44:52
1842	50.31622	-4.085522	1.13	165.3	2014-10-11	12:44:53
1843	50.316208	-4.085517	1.35	164.6	2014-10-11	12:44:54
1844	50.3162	-4.085512	0.96	159.2	2014-10-11	12:44:55
1845	50.316193	-4.085508	0.89	161.2	2014-10-11	12:44:56
1846	50.316185	-4.085504	0.95	162.8	2014-10-11	12:44:57
1847	50.316174	-4.085503	1.15	174.1	2014-10-11	12:44:58
1848	50.316162	-4.085505	1.41	186.1	2014-10-11	12:44:59
1849	50.316148	-4.085508	1.53	187.6	2014-10-11	12:45:00
1850	50.316138	-4.085509	1.14	186.3	2014-10-11	12:45:01
1851	50.316128	-4.085512	1.12	188.5	2014-10-11	12:45:02
1852	50.316117	-4.085516	1.27	193.6	2014-10-11	12:45:03
1853	50.316108	-4.08552	1.06	195.7	2014-10-11	12:45:04
1854	50.316097	-4.085525	1.24	197	2014-10-11	12:45:05
1855	50.316086	-4.085532	1.34	200.5	2014-10-11	12:45:06
1856	50.316074	-4.085538	1.34	199.8	2014-10-11	12:45:07
1857	50.316065	-4.085545	1.12	205.1	2014-10-11	12:45:08
1858	50.316063	-4.08555	0.45	235.7	2014-10-11	12:45:09
1859	50.316063	-4.08555	0.06	208.2	2014-10-11	12:45:10
1860	50.316055	-4.085561	1.14	222.7	2014-10-11	12:45:11
1861	50.316047	-4.085574	1.23	226.3	2014-10-11	12:45:12
1862	50.316043	-4.085586	1	238.4	2014-10-11	12:45:13
1863	50.316039	-4.085595	0.76	238.1	2014-10-11	12:45:14
1864	50.316042	-4.085596	0.31	344.4	2014-10-11	12:45:15
1865	50.316043	-4.085592	0.34	62.3	2014-10-11	12:45:16
1866	50.316039	-4.085588	0.55	149.6	2014-10-11	12:45:17
1867	50.316039	-4.085587	0.07	55	2014-10-11	12:45:18
1868	50.316045	-4.085585	0.66	12	2014-10-11	12:45:19
1869	50.316052	-4.085584	0.8	5.1	2014-10-11	12:45:20
1870	50.316063	-4.085579	1.26	17.6	2014-10-11	12:45:21
1871	50.316079	-4.085564	2.01	30.7	2014-10-11	12:45:22
1872	50.316101	-4.085542	2.98	31.5	2014-10-11	12:45:23
1873	50.316128	-4.085518	3.45	30.1	2014-10-11	12:45:24
1874	50.316159	-4.085496	3.76	24.1	2014-10-11	12:45:25
1875	50.316192	-4.08548	3.82	17.9	2014-10-11	12:45:26
1876	50.31622	-4.085469	3.3	14.1	2014-10-11	12:45:27
1877	50.316241	-4.085461	2.33	12.9	2014-10-11	12:45:28
1878	50.316253	-4.085454	1.45	22.2	2014-10-11	12:45:29
1879	50.316264	-4.085447	1.35	19.4	2014-10-11	12:45:30
1880	50.316267	-4.085448	0.29	354.1	2014-10-11	12:45:31
1881	50.316258	-4.085456	1.15	212.8	2014-10-11	12:45:32
1882	50.316252	-4.085465	0.86	222.6	2014-10-11	12:45:33
1883	50.316246	-4.085475	1.02	228.2	2014-10-11	12:45:34
1884	50.316238	-4.085486	1.23	217.3	2014-10-11	12:45:35
1885	50.31623	-4.085493	1.01	209.7	2014-10-11	12:45:36
1886	50.316218	-4.085501	1.4	204.7	2014-10-11	12:45:37
1887	50.316205	-4.085509	1.58	201.7	2014-10-11	12:45:38
1888	50.316194	-4.085516	1.33	200.1	2014-10-11	12:45:39
1889	50.316184	-4.08552	1.1	194.7	2014-10-11	12:45:40
1890	50.316175	-4.085526	1.14	204.4	2014-10-11	12:45:41
1891	50.316165	-4.085532	1.14	200.2	2014-10-11	12:45:42
1892	50.316158	-4.085537	0.86	204.1	2014-10-11	12:45:43
1893	50.316152	-4.085543	0.86	211.2	2014-10-11	12:45:44
1894	50.316142	-4.085547	1.09	195.5	2014-10-11	12:45:45
1895	50.316132	-4.085553	1.21	201.3	2014-10-11	12:45:46
1896	50.316125	-4.085561	0.94	215.3	2014-10-11	12:45:47
1897	50.31612	-4.085566	0.64	212.6	2014-10-11	12:45:48
1898	50.316116	-4.085569	0.57	206	2014-10-11	12:45:49
1899	50.31611	-4.085577	0.85	219.4	2014-10-11	12:45:50
1900	50.316105	-4.085582	0.61	216.3	2014-10-11	12:45:51
1901	50.3161	-4.085587	0.74	210.3	2014-10-11	12:45:52
1902	50.316092	-4.085593	0.94	206.8	2014-10-11	12:45:53
1903	50.316085	-4.085601	0.93	214.4	2014-10-11	12:45:54
1904	50.316079	-4.085607	0.87	210.9	2014-10-11	12:45:55
1905	50.316072	-4.085611	0.81	200.1	2014-10-11	12:45:56
1906	50.316065	-4.085615	0.78	204	2014-10-11	12:45:57
1907	50.316063	-4.08562	0.42	225.8	2014-10-11	12:45:58
1908	50.316063	-4.085619	0.01	90	2014-10-11	12:45:59
1909	50.316062	-4.085621	0.14	250.3	2014-10-11	12:46:00
1910	50.316062	-4.085622	0.08	224.1	2014-10-11	12:46:01
1911	50.316063	-4.085622	0.16	2.3	2014-10-11	12:46:02
1912	50.316062	-4.085617	0.34	110.7	2014-10-11	12:46:03
1913	50.316062	-4.085613	0.35	93.1	2014-10-11	12:46:04
1914	50.316062	-4.085609	0.29	78.8	2014-10-11	12:46:05
1915	50.316063	-4.085605	0.25	77.1	2014-10-11	12:46:06
1916	50.316065	-4.085604	0.27	26.2	2014-10-11	12:46:07
1917	50.316067	-4.085603	0.21	13	2014-10-11	12:46:08
1918	50.316067	-4.085603	0.05	231.9	2014-10-11	12:46:09
1919	50.316066	-4.085603	0.04	166.6	2014-10-11	12:46:11
1920	50.316066	-4.085602	0.07	113.9	2014-10-11	12:46:12
1921	50.316065	-4.085601	0.04	123.1	2014-10-11	12:46:14
1922	50.316065	-4.085601	0.06	174.2	2014-10-11	12:46:15
1923	50.316064	-4.085601	0.06	174.3	2014-10-11	12:46:17
1924	50.316063	-4.085601	0.05	219.1	2014-10-11	12:46:18
1925	50.316063	-4.085602	0.02	270	2014-10-11	12:46:19
1926	50.316063	-4.085602	0.03	203.5	2014-10-11	12:46:20
1927	50.316063	-4.085602	0.02	147.4	2014-10-11	12:46:21
1928	50.316063	-4.085602	0.02	18.7	2014-10-11	12:46:22
1929	50.316063	-4.085602	0.03	313.9	2014-10-11	12:46:23
1930	50.316065	-4.085598	0.17	48.9	2014-10-11	12:46:25
1931	50.316065	-4.085598	0.01	0	2014-10-11	12:46:26
1932	50.316065	-4.085598	0.03	108.6	2014-10-11	12:46:27
1933	50.316065	-4.085598	0.02	90	2014-10-11	12:46:28
1934	50.316065	-4.085598	0.08	176.1	2014-10-11	12:46:29
1935	50.316063	-4.085595	0.22	129.1	2014-10-11	12:46:30
1936	50.316064	-4.085596	0.07	305.4	2014-10-11	12:46:31
1937	50.316064	-4.085598	0.16	290.4	2014-10-11	12:46:32
1938	50.316068	-4.085597	0.43	7.2	2014-10-11	12:46:33
1939	50.316083	-4.085589	1.81	19.9	2014-10-11	12:46:34
1940	50.316117	-4.085579	3.79	10.5	2014-10-11	12:46:35
1941	50.316161	-4.08558	4.95	359.2	2014-10-11	12:46:36
1942	50.316206	-4.085594	5.13	348.6	2014-10-11	12:46:37
1943	50.316253	-4.085612	5.32	346.3	2014-10-11	12:46:38
1944	50.316298	-4.085636	5.3	341.1	2014-10-11	12:46:39
1945	50.316335	-4.085661	4.52	336.4	2014-10-11	12:46:40
1946	50.316369	-4.085679	4	341.8	2014-10-11	12:46:41
1947	50.316407	-4.08569	4.27	349.5	2014-10-11	12:46:42
1948	50.316448	-4.0857	4.6	350.8	2014-10-11	12:46:43
1949	50.316485	-4.085713	4.25	347.5	2014-10-11	12:46:44
1950	50.316519	-4.08573	3.93	342.3	2014-10-11	12:46:45
1951	50.316549	-4.08575	3.74	337	2014-10-11	12:46:46
1952	50.316576	-4.085768	3.25	337.8	2014-10-11	12:46:47
1953	50.316599	-4.08578	2.7	340.9	2014-10-11	12:46:48
1954	50.316622	-4.085793	2.72	339.7	2014-10-11	12:46:49
1955	50.316644	-4.085814	2.85	328.4	2014-10-11	12:46:50
1956	50.316659	-4.085838	2.39	315.9	2014-10-11	12:46:51
1957	50.316663	-4.085854	1.23	286.7	2014-10-11	12:46:52
1958	50.316653	-4.085843	1.36	144.7	2014-10-11	12:46:53
1959	50.31663	-4.085813	3.28	138.8	2014-10-11	12:46:54
1960	50.316608	-4.085793	2.86	150.7	2014-10-11	12:46:55
1961	50.316588	-4.085775	2.62	150.1	2014-10-11	12:46:56
1962	50.316579	-4.085759	1.49	132.5	2014-10-11	12:46:57
1963	50.316566	-4.085745	1.7	144.2	2014-10-11	12:46:58
1964	50.316556	-4.085736	1.31	148.5	2014-10-11	12:46:59
1965	50.316546	-4.085727	1.28	150.4	2014-10-11	12:47:00
1966	50.316537	-4.085719	1.19	151	2014-10-11	12:47:01
1967	50.316526	-4.085714	1.25	165.9	2014-10-11	12:47:02
1968	50.316519	-4.085709	0.85	151.2	2014-10-11	12:47:03
1969	50.316513	-4.085705	0.7	158.1	2014-10-11	12:47:04
1970	50.316502	-4.085704	1.3	178.4	2014-10-11	12:47:05
1971	50.31649	-4.085704	1.33	179.5	2014-10-11	12:47:06
1972	50.316477	-4.085706	1.47	185.6	2014-10-11	12:47:07
1973	50.316469	-4.085706	0.81	176.6	2014-10-11	12:47:08
1974	50.316463	-4.085705	0.71	176.2	2014-10-11	12:47:09
1975	50.316455	-4.085704	0.94	174.9	2014-10-11	12:47:10
1976	50.316445	-4.085703	1.04	176.3	2014-10-11	12:47:11
1977	50.316435	-4.085702	1.12	175.8	2014-10-11	12:47:12
1978	50.316422	-4.085701	1.48	179.3	2014-10-11	12:47:13
1979	50.31641	-4.085701	1.36	179.3	2014-10-11	12:47:14
1980	50.316398	-4.0857	1.36	176	2014-10-11	12:47:15
1981	50.316388	-4.085698	1.11	172	2014-10-11	12:47:16
1982	50.316379	-4.085698	0.92	179.6	2014-10-11	12:47:17
1983	50.316373	-4.085696	0.73	172.5	2014-10-11	12:47:18
1984	50.316365	-4.085694	0.88	170.3	2014-10-11	12:47:19
1985	50.316352	-4.085697	1.45	187.3	2014-10-11	12:47:20
1986	50.316341	-4.085697	1.26	180	2014-10-11	12:47:21
1987	50.316331	-4.085696	1.1	176	2014-10-11	12:47:22
1988	50.316319	-4.085697	1.32	185.7	2014-10-11	12:47:23
1989	50.316311	-4.085699	0.92	186.7	2014-10-11	12:47:24
1990	50.316305	-4.085696	0.69	164.9	2014-10-11	12:47:25
1991	50.316294	-4.085696	1.18	178.3	2014-10-11	12:47:26
1992	50.316281	-4.085698	1.47	184.7	2014-10-11	12:47:27
1993	50.316268	-4.085698	1.44	180.2	2014-10-11	12:47:28
1994	50.316258	-4.085697	1.11	177.2	2014-10-11	12:47:29
1995	50.316249	-4.085698	1.02	183	2014-10-11	12:47:30
1996	50.316241	-4.085695	0.89	168	2014-10-11	12:47:31
1997	50.316235	-4.085693	0.77	168.4	2014-10-11	12:47:32
1998	50.316225	-4.085693	1.05	181	2014-10-11	12:47:33
1999	50.316213	-4.085694	1.34	181.8	2014-10-11	12:47:34
[truncated: 2,553 more rows]
