# Supplementary material for: On the Potential of Surfers to Monitor Environmental Indicators in the Coastal Zone
Source: PLoS One. 2015 Jul 8;10(7):e0127706. doi: 10.1371/journal.pone.0127706 (PMC4496071; doi:10.1371/journal.pone.0127706)
Supplement: S1 Data — Contains 85 GPS tracks (comma separated files) used to estimate surfing performance statistics in the manuscript. (ZIP) [file pone.0127706.s001.zip › S1 Data GPS Tracks/20141018_Wembury.csv]

No	Latitude	Longitude	Speed	Course	Date	Time
1	50.317246	-4.083269	0	0	2014-10-18	10:15:32
2	50.317247	-4.083273	0.29	279.3	2014-10-18	10:15:33
3	50.317247	-4.083275	0.15	281	2014-10-18	10:15:34
4	50.317247	-4.083275	0.05	0	2014-10-18	10:15:35
5	50.317247	-4.083275	0.02	270	2014-10-18	10:15:36
6	50.317247	-4.083277	0.14	250.3	2014-10-18	10:15:37
7	50.317247	-4.083276	0.03	106.6	2014-10-18	10:15:38
8	50.317246	-4.083278	0.12	235.4	2014-10-18	10:15:39
9	50.317246	-4.083278	0.03	180	2014-10-18	10:15:40
10	50.317246	-4.083278	0.05	218.3	2014-10-18	10:15:41
11	50.317245	-4.083278	0.07	195.4	2014-10-18	10:15:42
12	50.317245	-4.08328	0.12	242.1	2014-10-18	10:15:43
13	50.317244	-4.083281	0.17	224.8	2014-10-18	10:15:44
14	50.317242	-4.083282	0.14	189.5	2014-10-18	10:15:45
15	50.317241	-4.083282	0.09	183.9	2014-10-18	10:15:46
16	50.317241	-4.083282	0.06	212.6	2014-10-18	10:15:47
17	50.31724	-4.083284	0.21	224.9	2014-10-18	10:15:48
18	50.317239	-4.083285	0.08	208.9	2014-10-18	10:15:49
19	50.317239	-4.083285	0.06	191.5	2014-10-18	10:15:50
20	50.317239	-4.083284	0.05	68.3	2014-10-18	10:15:51
21	50.317239	-4.083284	0.05	44.1	2014-10-18	10:15:52
22	50.31724	-4.083284	0.06	17.4	2014-10-18	10:15:53
23	50.317243	-4.083281	0.4	33.3	2014-10-18	10:15:54
24	50.317243	-4.083278	0.18	74.9	2014-10-18	10:15:55
25	50.317242	-4.083278	0.09	156.5	2014-10-18	10:15:56
26	50.317244	-4.083276	0.25	32.4	2014-10-18	10:15:57
27	50.317246	-4.083274	0.26	21.6	2014-10-18	10:15:58
28	50.317248	-4.083273	0.21	31.1	2014-10-18	10:15:59
29	50.317249	-4.083272	0.15	21.1	2014-10-18	10:16:00
30	50.317255	-4.083274	0.68	350.9	2014-10-18	10:16:01
31	50.317258	-4.083274	0.33	354.8	2014-10-18	10:16:02
32	50.317259	-4.083275	0.12	339.5	2014-10-18	10:16:03
33	50.317261	-4.083273	0.2	28.3	2014-10-18	10:16:04
34	50.317261	-4.083273	0.08	36.4	2014-10-18	10:16:05
35	50.317262	-4.083272	0.06	31.9	2014-10-18	10:16:06
36	50.317263	-4.083272	0.15	11.3	2014-10-18	10:16:07
37	50.317265	-4.083271	0.17	6	2014-10-18	10:16:08
38	50.317265	-4.083271	0.1	17.7	2014-10-18	10:16:09
39	50.317263	-4.083278	0.28	239	2014-10-18	10:16:11
40	50.317257	-4.083282	0.72	206.9	2014-10-18	10:16:12
41	50.317253	-4.083284	0.21	197	2014-10-18	10:16:14
42	50.317252	-4.083273	0.8	103.5	2014-10-18	10:16:15
43	50.317256	-4.083262	0.94	58.9	2014-10-18	10:16:16
44	50.317258	-4.083262	0.17	346	2014-10-18	10:16:17
45	50.317265	-4.083257	0.89	25.8	2014-10-18	10:16:18
46	50.31727	-4.083249	0.86	43.1	2014-10-18	10:16:19
47	50.317274	-4.083242	0.62	49.5	2014-10-18	10:16:20
48	50.317278	-4.08324	0.21	18.5	2014-10-18	10:16:22
49	50.317272	-4.083247	0.76	218.5	2014-10-18	10:16:23
50	50.31727	-4.083258	0.43	250.2	2014-10-18	10:16:25
51	50.31727	-4.083258	0.03	32.6	2014-10-18	10:16:26
52	50.31727	-4.083258	0.04	57.6	2014-10-18	10:16:27
53	50.31727	-4.083258	0.04	0	2014-10-18	10:16:28
54	50.31727	-4.083258	0.01	209.6	2014-10-18	10:16:29
55	50.31727	-4.083258	0.04	270	2014-10-18	10:16:30
56	50.31727	-4.083259	0.06	270	2014-10-18	10:16:31
57	50.31727	-4.08326	0.05	281.9	2014-10-18	10:16:32
58	50.31727	-4.08326	0.06	227.9	2014-10-18	10:16:33
59	50.31727	-4.083261	0.07	253.9	2014-10-18	10:16:34
60	50.31727	-4.083262	0.05	270	2014-10-18	10:16:35
61	50.31727	-4.083263	0.04	270	2014-10-18	10:16:36
62	50.31727	-4.08326	0.17	76.7	2014-10-18	10:16:37
63	50.317273	-4.083253	0.56	61.3	2014-10-18	10:16:38
64	50.317273	-4.083247	0.22	87.6	2014-10-18	10:16:40
65	50.317273	-4.083248	0.09	295.4	2014-10-18	10:16:41
66	50.317273	-4.083251	0.17	283.3	2014-10-18	10:16:42
67	50.317274	-4.083251	0.1	353.3	2014-10-18	10:16:43
68	50.317274	-4.083243	0.54	90	2014-10-18	10:16:44
69	50.317273	-4.083242	0.14	135.4	2014-10-18	10:16:45
70	50.317285	-4.08324	1.25	6.3	2014-10-18	10:16:46
71	50.317302	-4.083237	1.96	6.4	2014-10-18	10:16:47
72	50.31732	-4.083234	1.95	5.4	2014-10-18	10:16:48
73	50.317339	-4.083239	2.22	350.6	2014-10-18	10:16:49
74	50.317357	-4.083253	2.24	333.5	2014-10-18	10:16:50
75	50.317369	-4.083268	1.68	322.1	2014-10-18	10:16:51
76	50.317378	-4.083279	1.29	322.7	2014-10-18	10:16:52
77	50.317382	-4.083285	0.67	313.5	2014-10-18	10:16:53
78	50.317385	-4.083291	0.53	307.6	2014-10-18	10:16:54
79	50.317393	-4.0833	1	322.6	2014-10-18	10:16:55
80	50.3174	-4.083313	1.21	312	2014-10-18	10:16:56
81	50.317404	-4.083329	1.27	291.1	2014-10-18	10:16:57
82	50.317407	-4.083347	1.32	285.3	2014-10-18	10:16:58
83	50.317411	-4.083364	1.28	288.6	2014-10-18	10:16:59
84	50.317417	-4.083382	1.45	300.7	2014-10-18	10:17:00
85	50.317427	-4.083393	1.35	322.1	2014-10-18	10:17:01
86	50.31744	-4.083404	1.67	332.8	2014-10-18	10:17:02
87	50.317458	-4.083407	2	354	2014-10-18	10:17:03
88	50.317476	-4.083411	2.04	352.5	2014-10-18	10:17:04
89	50.317493	-4.083419	1.92	342.3	2014-10-18	10:17:05
90	50.317504	-4.083435	1.72	319.2	2014-10-18	10:17:06
91	50.317514	-4.083461	2.12	299	2014-10-18	10:17:07
92	50.317518	-4.083488	1.96	284.6	2014-10-18	10:17:08
93	50.317516	-4.08351	1.63	261.8	2014-10-18	10:17:09
94	50.317511	-4.083528	1.37	246.3	2014-10-18	10:17:10
95	50.317507	-4.083552	1.79	255.2	2014-10-18	10:17:11
96	50.317498	-4.083576	1.93	240.5	2014-10-18	10:17:12
97	50.317489	-4.083597	1.8	235.7	2014-10-18	10:17:13
98	50.317484	-4.083616	1.46	246.3	2014-10-18	10:17:14
99	50.317481	-4.083643	1.95	259.2	2014-10-18	10:17:15
100	50.317478	-4.083669	1.87	262.3	2014-10-18	10:17:16
101	50.317476	-4.083695	1.9	260.4	2014-10-18	10:17:17
102	50.31747	-4.083724	2.17	253.7	2014-10-18	10:17:18
103	50.317467	-4.083749	1.77	258.1	2014-10-18	10:17:19
104	50.317465	-4.083771	1.61	264	2014-10-18	10:17:20
105	50.317461	-4.083797	1.91	255.9	2014-10-18	10:17:21
106	50.317454	-4.083821	1.83	245.6	2014-10-18	10:17:22
107	50.317445	-4.083844	1.96	237.2	2014-10-18	10:17:23
108	50.317438	-4.083863	1.57	239.2	2014-10-18	10:17:24
109	50.31743	-4.083885	1.78	242.8	2014-10-18	10:17:25
110	50.317425	-4.083903	1.43	244.9	2014-10-18	10:17:26
111	50.317423	-4.083918	1.04	257.5	2014-10-18	10:17:27
112	50.317422	-4.083937	1.37	265.7	2014-10-18	10:17:28
113	50.317419	-4.08396	1.69	260.2	2014-10-18	10:17:29
114	50.31741	-4.083987	2.14	242.4	2014-10-18	10:17:30
115	50.3174	-4.084019	2.56	241.7	2014-10-18	10:17:31
116	50.317389	-4.084051	2.6	242.4	2014-10-18	10:17:32
117	50.317382	-4.084083	2.41	251.7	2014-10-18	10:17:33
118	50.317376	-4.084111	2.07	252.7	2014-10-18	10:17:34
119	50.31737	-4.084132	1.68	243.9	2014-10-18	10:17:35
120	50.317361	-4.084151	1.67	233.3	2014-10-18	10:17:36
121	50.317351	-4.08417	1.77	230.1	2014-10-18	10:17:37
122	50.317342	-4.08419	1.69	234.6	2014-10-18	10:17:38
123	50.317334	-4.08421	1.72	237.8	2014-10-18	10:17:39
124	50.317323	-4.084229	1.83	228.5	2014-10-18	10:17:40
125	50.317313	-4.084248	1.71	231.1	2014-10-18	10:17:41
126	50.317305	-4.084264	1.47	232.5	2014-10-18	10:17:42
127	50.317295	-4.084281	1.64	227.3	2014-10-18	10:17:43
128	50.317284	-4.0843	1.85	227.4	2014-10-18	10:17:44
129	50.317276	-4.084321	1.74	238.4	2014-10-18	10:17:45
130	50.317276	-4.084336	1.02	273.1	2014-10-18	10:17:46
131	50.317272	-4.084351	1.16	245.9	2014-10-18	10:17:47
132	50.317267	-4.084367	1.29	247	2014-10-18	10:17:48
133	50.317262	-4.084386	1.44	246.3	2014-10-18	10:17:49
134	50.317258	-4.084406	1.56	251.1	2014-10-18	10:17:50
135	50.317255	-4.084424	1.26	258.9	2014-10-18	10:17:51
136	50.317257	-4.084441	1.22	278	2014-10-18	10:17:52
137	50.31726	-4.084457	1.23	286.7	2014-10-18	10:17:53
138	50.317264	-4.084474	1.25	292.4	2014-10-18	10:17:54
139	50.317301	-4.084466	4.14	7.4	2014-10-18	10:17:55
140	50.317306	-4.084481	1.17	293.9	2014-10-18	10:17:56
141	50.317307	-4.084493	0.42	281.6	2014-10-18	10:17:58
142	50.317308	-4.084495	0.15	296.5	2014-10-18	10:17:59
143	50.317312	-4.084512	1.32	292.8	2014-10-18	10:18:00
144	50.317318	-4.08453	1.43	294.2	2014-10-18	10:18:01
145	50.317323	-4.084547	1.32	296.5	2014-10-18	10:18:02
146	50.317327	-4.08456	1.05	295.3	2014-10-18	10:18:03
147	50.317329	-4.084565	0.41	298.3	2014-10-18	10:18:04
148	50.317357	-4.08458	3.36	341.3	2014-10-18	10:18:05
149	50.317381	-4.084596	2.83	337.2	2014-10-18	10:18:06
150	50.317384	-4.0846	0.52	320.2	2014-10-18	10:18:07
151	50.317386	-4.0846	0.2	12.1	2014-10-18	10:18:08
152	50.317391	-4.084606	0.74	324.3	2014-10-18	10:18:09
153	50.317391	-4.084614	0.61	269.1	2014-10-18	10:18:10
154	50.317391	-4.084622	0.5	270	2014-10-18	10:18:11
155	50.317391	-4.084633	0.85	266.9	2014-10-18	10:18:12
156	50.317391	-4.084641	0.57	270.9	2014-10-18	10:18:13
157	50.317395	-4.084645	0.27	335	2014-10-18	10:18:15
158	50.317398	-4.084656	0.85	288.5	2014-10-18	10:18:16
159	50.317396	-4.084671	1.09	257.6	2014-10-18	10:18:17
160	50.317394	-4.084688	1.23	261.7	2014-10-18	10:18:18
161	50.31739	-4.084701	1.05	244.9	2014-10-18	10:18:19
162	50.317391	-4.084715	0.95	275	2014-10-18	10:18:20
163	50.317388	-4.084729	1.08	255	2014-10-18	10:18:21
164	50.317391	-4.084744	1.06	286.9	2014-10-18	10:18:22
165	50.317391	-4.084759	1.11	271.4	2014-10-18	10:18:23
166	50.317392	-4.084772	0.87	273.8	2014-10-18	10:18:24
167	50.317389	-4.084781	0.72	248.6	2014-10-18	10:18:25
168	50.31739	-4.084784	0.25	276.3	2014-10-18	10:18:26
169	50.317392	-4.084791	0.53	299.4	2014-10-18	10:18:27
170	50.317393	-4.084792	0.11	337.7	2014-10-18	10:18:28
171	50.317397	-4.084791	0.22	3.8	2014-10-18	10:18:30
172	50.317399	-4.084797	0.46	303.1	2014-10-18	10:18:31
173	50.317407	-4.084798	0.91	355.5	2014-10-18	10:18:32
174	50.31742	-4.084805	0.73	338.7	2014-10-18	10:18:34
175	50.317421	-4.084808	0.27	301.5	2014-10-18	10:18:35
176	50.317422	-4.084808	0.19	358.3	2014-10-18	10:18:36
177	50.317416	-4.084811	0.38	192.8	2014-10-18	10:18:38
178	50.317413	-4.084815	0.45	229.6	2014-10-18	10:18:39
179	50.31741	-4.084824	0.71	240.9	2014-10-18	10:18:40
180	50.317406	-4.084832	0.74	227.4	2014-10-18	10:18:41
181	50.317402	-4.084839	0.7	228.9	2014-10-18	10:18:42
182	50.317398	-4.084846	0.67	229.1	2014-10-18	10:18:43
183	50.317393	-4.084855	0.84	229	2014-10-18	10:18:44
184	50.317388	-4.084865	0.82	233	2014-10-18	10:18:45
185	50.317387	-4.084879	1.01	261.5	2014-10-18	10:18:46
186	50.317384	-4.084893	1.09	255.1	2014-10-18	10:18:47
187	50.317379	-4.084909	1.28	240.9	2014-10-18	10:18:48
188	50.317375	-4.084921	0.92	246	2014-10-18	10:18:49
189	50.317379	-4.084926	0.27	316	2014-10-18	10:18:51
190	50.317379	-4.084927	0.03	290.2	2014-10-18	10:18:52
191	50.317376	-4.084934	0.62	236.3	2014-10-18	10:18:53
192	50.317369	-4.084946	1.13	232	2014-10-18	10:18:54
193	50.317359	-4.084963	1.67	224.2	2014-10-18	10:18:55
194	50.317347	-4.084981	1.88	224.4	2014-10-18	10:18:56
195	50.317336	-4.085	1.79	227.3	2014-10-18	10:18:57
196	50.317328	-4.085013	1.25	229.1	2014-10-18	10:18:58
197	50.317323	-4.085026	0.54	238	2014-10-18	10:19:00
198	50.317322	-4.08503	0.31	245.6	2014-10-18	10:19:01
199	50.317321	-4.085035	0.41	247	2014-10-18	10:19:02
200	50.317317	-4.085043	0.73	231.1	2014-10-18	10:19:03
201	50.317309	-4.085056	1.29	226.3	2014-10-18	10:19:04
202	50.317299	-4.08507	1.45	222.1	2014-10-18	10:19:05
203	50.317288	-4.085082	1.53	213.1	2014-10-18	10:19:06
204	50.317275	-4.085096	1.72	215.7	2014-10-18	10:19:07
205	50.317263	-4.085108	1.6	212.7	2014-10-18	10:19:08
206	50.317253	-4.085114	1.18	201	2014-10-18	10:19:09
207	50.317249	-4.085112	0.43	159	2014-10-18	10:19:10
208	50.317248	-4.085112	0.18	193.1	2014-10-18	10:19:11
209	50.317244	-4.085115	0.47	202.6	2014-10-18	10:19:12
210	50.317237	-4.085121	0.9	211	2014-10-18	10:19:13
211	50.317229	-4.085132	1.14	220.4	2014-10-18	10:19:14
212	50.317222	-4.085145	1.24	228.6	2014-10-18	10:19:15
213	50.31721	-4.085156	1.53	212.6	2014-10-18	10:19:16
214	50.317199	-4.085169	1.56	216.2	2014-10-18	10:19:17
215	50.317188	-4.08518	1.41	213	2014-10-18	10:19:18
216	50.317181	-4.085188	0.96	217.3	2014-10-18	10:19:19
217	50.317185	-4.085188	0.41	7.4	2014-10-18	10:19:20
218	50.317187	-4.085187	0.21	13	2014-10-18	10:19:21
219	50.317188	-4.085187	0.17	10.1	2014-10-18	10:19:22
220	50.317186	-4.085189	0.29	208.4	2014-10-18	10:19:23
221	50.317179	-4.085192	0.81	200.1	2014-10-18	10:19:24
222	50.31717	-4.085197	1.11	196.8	2014-10-18	10:19:25
223	50.317159	-4.085204	1.33	203.5	2014-10-18	10:19:26
224	50.317148	-4.085213	1.36	206.8	2014-10-18	10:19:27
225	50.317136	-4.085224	1.56	208.7	2014-10-18	10:19:28
226	50.317122	-4.085234	1.7	205.6	2014-10-18	10:19:29
227	50.317114	-4.085244	1.13	216.9	2014-10-18	10:19:30
228	50.317111	-4.085248	0.41	230.9	2014-10-18	10:19:31
229	50.317111	-4.085248	0.02	18.7	2014-10-18	10:19:32
230	50.317107	-4.085254	0.63	222.2	2014-10-18	10:19:33
231	50.317101	-4.085261	0.86	214.6	2014-10-18	10:19:34
232	50.317091	-4.085269	1.2	207.7	2014-10-18	10:19:35
233	50.317081	-4.085278	1.29	211.7	2014-10-18	10:19:36
234	50.317075	-4.085287	0.95	218.9	2014-10-18	10:19:37
235	50.317072	-4.085291	0.47	216.9	2014-10-18	10:19:38
236	50.317071	-4.085291	0.12	194.9	2014-10-18	10:19:39
237	50.317071	-4.085291	0.09	19.4	2014-10-18	10:19:40
238	50.317069	-4.085292	0.3	197.2	2014-10-18	10:19:41
239	50.317062	-4.085293	0.74	188.3	2014-10-18	10:19:42
240	50.317052	-4.085298	1.14	196.7	2014-10-18	10:19:43
241	50.317042	-4.085307	1.35	208.5	2014-10-18	10:19:44
242	50.317031	-4.085315	1.33	206	2014-10-18	10:19:45
243	50.31702	-4.085322	1.33	202.1	2014-10-18	10:19:46
244	50.317015	-4.08533	0.77	223.4	2014-10-18	10:19:47
245	50.317018	-4.085334	0.48	319.7	2014-10-18	10:19:48
246	50.31702	-4.085335	0.24	336.9	2014-10-18	10:19:49
247	50.317019	-4.08534	0.35	246.3	2014-10-18	10:19:50
248	50.317018	-4.085349	0.65	265	2014-10-18	10:19:51
249	50.317015	-4.085357	0.68	239.7	2014-10-18	10:19:52
250	50.317007	-4.085365	1.07	211.8	2014-10-18	10:19:53
251	50.316997	-4.085374	1.25	211.2	2014-10-18	10:19:54
252	50.316992	-4.08538	0.75	215.6	2014-10-18	10:19:55
253	50.316988	-4.085384	0.5	212.6	2014-10-18	10:19:56
254	50.316983	-4.085385	0.53	189	2014-10-18	10:19:57
255	50.316977	-4.085387	0.73	189.9	2014-10-18	10:19:58
256	50.31697	-4.08539	0.85	195.8	2014-10-18	10:19:59
257	50.316961	-4.085396	0.99	202.6	2014-10-18	10:20:00
258	50.316955	-4.085407	1.07	226.4	2014-10-18	10:20:01
259	50.316949	-4.085415	0.92	221.1	2014-10-18	10:20:02
260	50.316943	-4.085425	0.91	231.2	2014-10-18	10:20:03
261	50.316944	-4.085432	0.53	279.3	2014-10-18	10:20:04
262	50.316948	-4.085436	0.47	322.5	2014-10-18	10:20:05
263	50.31695	-4.085441	0.42	304.1	2014-10-18	10:20:06
264	50.316944	-4.085448	0.8	216.1	2014-10-18	10:20:07
265	50.316933	-4.085452	1.22	192.6	2014-10-18	10:20:08
266	50.316921	-4.085457	1.43	196.5	2014-10-18	10:20:09
267	50.316911	-4.085467	1.27	212.3	2014-10-18	10:20:10
268	50.316911	-4.085472	0.37	261.3	2014-10-18	10:20:11
269	50.316919	-4.085471	0.9	3.4	2014-10-18	10:20:12
270	50.316927	-4.085471	0.95	0.7	2014-10-18	10:20:13
271	50.31693	-4.085472	0.32	342.8	2014-10-18	10:20:14
272	50.316931	-4.085471	0.14	30.6	2014-10-18	10:20:15
273	50.316927	-4.08547	0.51	165.8	2014-10-18	10:20:16
274	50.316918	-4.085466	1	163.4	2014-10-18	10:20:17
275	50.316913	-4.085464	0.58	167.1	2014-10-18	10:20:18
276	50.316913	-4.085463	0.07	32.6	2014-10-18	10:20:19
277	50.31692	-4.08546	0.73	18.6	2014-10-18	10:20:20
278	50.316923	-4.08546	0.37	4.6	2014-10-18	10:20:21
279	50.316923	-4.085459	0.06	51.5	2014-10-18	10:20:22
280	50.316916	-4.085453	0.89	153.7	2014-10-18	10:20:23
281	50.316906	-4.085453	1.14	179.7	2014-10-18	10:20:24
282	50.316897	-4.085454	0.99	183.8	2014-10-18	10:20:25
283	50.316891	-4.085456	0.7	188.8	2014-10-18	10:20:26
284	50.316884	-4.085457	0.73	184.2	2014-10-18	10:20:27
285	50.316881	-4.085456	0.39	169.5	2014-10-18	10:20:28
286	50.316883	-4.085455	0.22	9.6	2014-10-18	10:20:29
287	50.316883	-4.085454	0.09	44.9	2014-10-18	10:20:30
288	50.316889	-4.085459	0.72	332.6	2014-10-18	10:20:31
289	50.316895	-4.085466	0.81	317.8	2014-10-18	10:20:32
290	50.316899	-4.085477	0.92	306	2014-10-18	10:20:33
291	50.3169	-4.085485	0.6	278.9	2014-10-18	10:20:34
292	50.3169	-4.085495	0.7	270.7	2014-10-18	10:20:35
293	50.316898	-4.085503	0.64	243.2	2014-10-18	10:20:36
294	50.316899	-4.085507	0.34	299.4	2014-10-18	10:20:37
295	50.316906	-4.085512	0.78	335.6	2014-10-18	10:20:38
296	50.316912	-4.085516	0.81	336	2014-10-18	10:20:39
297	50.316915	-4.08552	0.2	319.3	2014-10-18	10:20:41
298	50.31691	-4.085527	0.75	218.7	2014-10-18	10:20:42
299	50.316908	-4.085531	0.35	241.2	2014-10-18	10:20:43
300	50.316911	-4.085533	0.35	334.8	2014-10-18	10:20:44
301	50.316914	-4.085535	0.36	340.4	2014-10-18	10:20:45
302	50.316916	-4.085541	0.49	299.5	2014-10-18	10:20:46
303	50.316916	-4.085541	0.05	159.2	2014-10-18	10:20:47
304	50.31691	-4.085549	0.85	223.5	2014-10-18	10:20:48
305	50.316901	-4.085555	1.08	203	2014-10-18	10:20:49
306	50.316891	-4.085555	1.2	182.3	2014-10-18	10:20:50
307	50.316878	-4.08556	1.4	192.8	2014-10-18	10:20:51
308	50.316865	-4.085567	1.54	200.3	2014-10-18	10:20:52
309	50.316855	-4.085571	1.2	193.5	2014-10-18	10:20:53
310	50.316847	-4.085576	0.9	204.6	2014-10-18	10:20:54
311	50.316839	-4.085584	1.09	211	2014-10-18	10:20:55
312	50.316831	-4.085589	0.95	201.6	2014-10-18	10:20:56
313	50.316823	-4.085592	0.9	194.2	2014-10-18	10:20:57
314	50.316815	-4.085596	0.94	194.3	2014-10-18	10:20:58
315	50.316806	-4.085598	0.97	188.4	2014-10-18	10:20:59
316	50.316803	-4.085602	0.52	213.8	2014-10-18	10:21:00
317	50.3168	-4.085605	0.38	220.8	2014-10-18	10:21:01
318	50.316798	-4.085607	0.23	208.8	2014-10-18	10:21:02
319	50.316796	-4.085616	0.68	245.7	2014-10-18	10:21:03
320	50.316792	-4.085621	0.6	220.3	2014-10-18	10:21:04
321	50.316784	-4.085628	0.97	212.3	2014-10-18	10:21:05
322	50.316775	-4.08564	1.3	219	2014-10-18	10:21:06
323	50.316768	-4.085647	0.98	213.5	2014-10-18	10:21:07
324	50.316765	-4.08565	0.34	211.7	2014-10-18	10:21:08
325	50.316764	-4.085657	0.5	252.6	2014-10-18	10:21:09
326	50.316758	-4.085664	0.83	218.1	2014-10-18	10:21:10
327	50.31675	-4.085669	0.99	199.7	2014-10-18	10:21:11
328	50.316748	-4.08567	0.17	225.9	2014-10-18	10:21:12
329	50.31675	-4.085672	0.18	311.5	2014-10-18	10:21:13
330	50.316744	-4.085675	0.69	195.1	2014-10-18	10:21:14
331	50.316733	-4.085676	1.18	185.5	2014-10-18	10:21:15
332	50.316721	-4.085679	1.39	187.6	2014-10-18	10:21:16
333	50.31671	-4.085682	1.19	191.2	2014-10-18	10:21:17
334	50.316704	-4.085684	0.65	193.7	2014-10-18	10:21:18
335	50.316701	-4.085687	0.45	207.5	2014-10-18	10:21:19
336	50.316693	-4.085692	0.95	202.5	2014-10-18	10:21:20
337	50.316683	-4.085696	1.17	191.2	2014-10-18	10:21:21
338	50.316673	-4.085702	1.16	202	2014-10-18	10:21:22
339	50.316667	-4.085707	0.77	209.2	2014-10-18	10:21:23
340	50.316661	-4.085712	0.77	206.2	2014-10-18	10:21:24
341	50.316656	-4.08572	0.79	229.3	2014-10-18	10:21:25
342	50.316652	-4.085732	0.94	243.4	2014-10-18	10:21:26
343	50.316649	-4.085742	0.81	244.2	2014-10-18	10:21:27
344	50.316653	-4.085748	0.58	319.4	2014-10-18	10:21:28
345	50.316656	-4.085752	0.47	320.7	2014-10-18	10:21:29
346	50.31665	-4.085761	0.96	221.3	2014-10-18	10:21:30
347	50.316638	-4.08577	1.51	206	2014-10-18	10:21:31
348	50.316625	-4.085779	1.54	203.9	2014-10-18	10:21:32
349	50.316612	-4.085787	1.56	202.2	2014-10-18	10:21:33
350	50.316601	-4.085791	1.33	192.2	2014-10-18	10:21:34
351	50.316592	-4.085792	1	182.7	2014-10-18	10:21:35
352	50.316584	-4.085794	0.9	188.8	2014-10-18	10:21:36
353	50.316576	-4.085797	0.83	197.9	2014-10-18	10:21:37
354	50.316573	-4.085802	0.5	218.3	2014-10-18	10:21:38
355	50.316571	-4.085811	0.71	254	2014-10-18	10:21:39
356	50.316566	-4.085829	1.38	243.6	2014-10-18	10:21:40
357	50.316562	-4.085847	1.35	253.5	2014-10-18	10:21:41
358	50.316561	-4.085858	0.81	258.8	2014-10-18	10:21:42
359	50.316557	-4.085868	0.86	236.3	2014-10-18	10:21:43
360	50.316555	-4.085876	0.59	253.6	2014-10-18	10:21:44
361	50.316562	-4.085878	0.76	347.3	2014-10-18	10:21:45
362	50.316563	-4.085879	0.2	343.1	2014-10-18	10:21:46
363	50.316559	-4.085882	0.51	202.9	2014-10-18	10:21:47
364	50.316551	-4.085888	0.98	205.5	2014-10-18	10:21:48
365	50.316539	-4.085895	1.46	200.5	2014-10-18	10:21:49
366	50.316522	-4.085899	1.89	188.9	2014-10-18	10:21:50
367	50.316503	-4.085903	2.15	187.5	2014-10-18	10:21:51
368	50.316487	-4.085906	1.79	185.7	2014-10-18	10:21:52
369	50.316473	-4.08591	1.64	189.6	2014-10-18	10:21:53
370	50.316459	-4.085914	1.58	191.7	2014-10-18	10:21:54
371	50.31645	-4.085915	1.01	183.4	2014-10-18	10:21:55
372	50.316442	-4.085914	0.86	174.5	2014-10-18	10:21:56
373	50.316432	-4.085916	1.08	186.9	2014-10-18	10:21:57
374	50.316422	-4.085918	1.15	188.9	2014-10-18	10:21:58
375	50.316409	-4.085919	1.48	182.6	2014-10-18	10:21:59
376	50.3164	-4.085919	1	179.6	2014-10-18	10:22:00
377	50.316393	-4.085917	0.72	167.5	2014-10-18	10:22:01
378	50.316382	-4.085916	1.3	178.4	2014-10-18	10:22:02
379	50.316377	-4.085913	0.62	156.3	2014-10-18	10:22:03
380	50.316377	-4.085901	0.86	86.9	2014-10-18	10:22:04
381	50.316375	-4.085895	0.45	118.6	2014-10-18	10:22:05
382	50.316371	-4.085895	0.51	178.7	2014-10-18	10:22:06
383	50.316362	-4.085893	0.95	170.6	2014-10-18	10:22:07
384	50.31635	-4.085891	1.34	174.4	2014-10-18	10:22:08
385	50.316337	-4.085889	1.51	175.5	2014-10-18	10:22:09
386	50.316322	-4.085886	1.64	171	2014-10-18	10:22:10
387	50.31631	-4.085883	1.41	171.5	2014-10-18	10:22:11
388	50.316299	-4.085882	1.19	177.4	2014-10-18	10:22:12
389	50.316288	-4.085881	1.2	175.4	2014-10-18	10:22:13
390	50.316277	-4.085877	1.22	169.4	2014-10-18	10:22:14
391	50.316267	-4.085875	1.16	170.9	2014-10-18	10:22:15
392	50.316258	-4.085872	1.06	170.9	2014-10-18	10:22:16
393	50.316236	-4.085868	0.49	173.2	2014-10-18	10:22:21
394	50.316242	-4.085877	0.94	320.4	2014-10-18	10:22:22
395	50.316241	-4.085879	0.21	228.1	2014-10-18	10:22:23
396	50.31624	-4.085881	0.2	215.4	2014-10-18	10:22:24
397	50.316233	-4.085879	0.77	170.7	2014-10-18	10:22:25
398	50.316227	-4.08588	0.65	189	2014-10-18	10:22:26
399	50.316224	-4.085878	0.36	157.7	2014-10-18	10:22:27
400	50.316226	-4.085877	0.27	19.6	2014-10-18	10:22:28
401	50.316232	-4.085874	0.75	19	2014-10-18	10:22:29
402	50.316236	-4.085874	0.38	358.3	2014-10-18	10:22:30
403	50.316238	-4.085867	0.54	59	2014-10-18	10:22:31
404	50.316239	-4.085862	0.37	73.8	2014-10-18	10:22:32
405	50.316241	-4.085858	0.37	56.4	2014-10-18	10:22:33
406	50.316235	-4.085848	0.94	134.5	2014-10-18	10:22:34
407	50.31623	-4.085832	1.34	116.4	2014-10-18	10:22:35
408	50.316225	-4.085814	1.36	115.9	2014-10-18	10:22:36
409	50.316219	-4.085798	1.3	116.8	2014-10-18	10:22:37
410	50.316213	-4.085781	1.38	119.6	2014-10-18	10:22:38
411	50.316206	-4.085767	1.24	127.1	2014-10-18	10:22:39
412	50.316209	-4.085778	0.84	292.3	2014-10-18	10:22:40
413	50.316218	-4.085809	2.44	293.9	2014-10-18	10:22:41
414	50.316224	-4.085836	1.97	288	2014-10-18	10:22:42
415	50.316224	-4.08585	0.98	270	2014-10-18	10:22:43
416	50.316215	-4.085868	1.56	234.5	2014-10-18	10:22:44
417	50.316205	-4.085881	1.5	219.5	2014-10-18	10:22:45
418	50.316201	-4.08589	0.79	233.8	2014-10-18	10:22:46
419	50.316203	-4.0859	0.75	290.4	2014-10-18	10:22:47
420	50.316195	-4.085905	0.96	204.1	2014-10-18	10:22:48
421	50.316183	-4.085911	1.4	196.8	2014-10-18	10:22:49
422	50.316171	-4.085919	1.46	201.5	2014-10-18	10:22:50
423	50.316165	-4.085924	0.39	207.1	2014-10-18	10:22:52
424	50.316156	-4.085922	0.95	173.9	2014-10-18	10:22:53
425	50.316145	-4.085926	1.25	192.1	2014-10-18	10:22:54
426	50.316132	-4.085929	1.47	189.1	2014-10-18	10:22:55
427	50.316121	-4.085936	1.34	200.2	2014-10-18	10:22:56
428	50.316115	-4.085944	0.92	222.3	2014-10-18	10:22:57
429	50.316106	-4.085948	1.04	192.9	2014-10-18	10:22:58
430	50.316095	-4.085952	1.19	193.9	2014-10-18	10:22:59
431	50.316095	-4.085951	0.04	139.9	2014-10-18	10:23:00
432	50.316101	-4.085941	1.03	46.1	2014-10-18	10:23:01
433	50.316107	-4.085928	1.11	55	2014-10-18	10:23:02
434	50.316113	-4.085916	1.08	54.7	2014-10-18	10:23:03
435	50.316118	-4.085904	1.06	54.3	2014-10-18	10:23:04
436	50.316124	-4.085892	1.03	56	2014-10-18	10:23:05
437	50.316129	-4.085883	0.87	46.9	2014-10-18	10:23:06
438	50.316133	-4.085882	0.47	6.6	2014-10-18	10:23:07
439	50.316132	-4.085886	0.36	242.4	2014-10-18	10:23:08
440	50.316126	-4.085882	0.65	152.2	2014-10-18	10:23:09
441	50.316126	-4.08588	0.19	113	2014-10-18	10:23:10
442	50.316121	-4.085886	0.73	218.9	2014-10-18	10:23:11
443	50.316102	-4.0859	2.3	205	2014-10-18	10:23:12
444	50.31609	-4.085888	1.54	148.4	2014-10-18	10:23:13
445	50.316083	-4.085874	1.33	128	2014-10-18	10:23:14
446	50.316075	-4.085868	0.93	153.4	2014-10-18	10:23:15
447	50.316076	-4.085869	0.12	292	2014-10-18	10:23:16
448	50.316093	-4.085867	1.96	5.2	2014-10-18	10:23:17
449	50.316128	-4.085864	3.87	3.2	2014-10-18	10:23:18
450	50.316159	-4.085849	3.59	16.4	2014-10-18	10:23:19
451	50.316185	-4.085829	3.22	26.7	2014-10-18	10:23:20
452	50.3162	-4.085821	1.79	18.8	2014-10-18	10:23:21
453	50.316196	-4.085819	0.42	162.7	2014-10-18	10:23:22
454	50.316174	-4.085832	2.6	201	2014-10-18	10:23:23
455	50.31615	-4.085845	2.88	198.6	2014-10-18	10:23:24
456	50.316134	-4.085849	1.79	189.8	2014-10-18	10:23:25
457	50.316117	-4.085854	1.9	190.3	2014-10-18	10:23:26
458	50.316105	-4.085853	1.34	175.2	2014-10-18	10:23:27
459	50.316095	-4.085847	1.2	160	2014-10-18	10:23:28
460	50.316082	-4.085843	1.51	168.4	2014-10-18	10:23:29
461	50.316071	-4.085844	1.21	186.2	2014-10-18	10:23:30
462	50.316069	-4.085843	0.23	161.4	2014-10-18	10:23:31
463	50.31607	-4.085837	0.43	77.5	2014-10-18	10:23:32
464	50.316072	-4.085837	0.19	1.8	2014-10-18	10:23:33
465	50.31607	-4.085834	0.34	131.1	2014-10-18	10:23:34
466	50.316063	-4.085824	1.07	137.7	2014-10-18	10:23:35
467	50.316051	-4.085817	1.38	160.1	2014-10-18	10:23:36
468	50.316039	-4.085812	1.42	164.7	2014-10-18	10:23:37
469	50.316028	-4.085803	1.27	152.2	2014-10-18	10:23:38
470	50.316021	-4.085797	0.97	151.9	2014-10-18	10:23:39
471	50.316008	-4.085795	1.46	173.2	2014-10-18	10:23:40
472	50.315998	-4.085792	1.1	170	2014-10-18	10:23:41
473	50.315993	-4.085788	0.59	151.8	2014-10-18	10:23:42
474	50.31599	-4.085782	0.56	133.3	2014-10-18	10:23:43
475	50.315987	-4.085774	0.67	122.1	2014-10-18	10:23:44
476	50.315984	-4.085766	0.63	117.3	2014-10-18	10:23:45
477	50.315983	-4.085762	0.33	116.6	2014-10-18	10:23:46
478	50.315983	-4.085764	0.1	270	2014-10-18	10:23:47
479	50.315984	-4.08577	0.23	283.2	2014-10-18	10:23:49
480	50.315984	-4.08577	0.01	180	2014-10-18	10:23:50
481	50.315986	-4.085777	0.56	300.2	2014-10-18	10:23:51
482	50.315988	-4.085787	0.75	282.8	2014-10-18	10:23:52
483	50.315987	-4.085799	0.9	263.5	2014-10-18	10:23:53
484	50.315983	-4.085815	1.16	251.3	2014-10-18	10:23:54
485	50.315959	-4.085814	2.74	178.5	2014-10-18	10:23:55
486	50.31595	-4.085811	0.97	166.8	2014-10-18	10:23:56
487	50.315962	-4.085804	1.39	19.2	2014-10-18	10:23:57
488	50.315997	-4.085794	3.94	10.3	2014-10-18	10:23:58
489	50.316051	-4.085789	6.01	4	2014-10-18	10:23:59
490	50.316121	-4.085787	7.78	1	2014-10-18	10:24:00
491	50.316191	-4.085788	7.88	359.4	2014-10-18	10:24:01
492	50.316243	-4.085806	5.91	347.3	2014-10-18	10:24:02
493	50.316275	-4.085827	3.78	336.9	2014-10-18	10:24:03
494	50.316292	-4.08583	1.94	353.5	2014-10-18	10:24:04
495	50.316305	-4.085824	1.49	18.4	2014-10-18	10:24:05
496	50.316318	-4.085816	1.54	20.6	2014-10-18	10:24:06
497	50.316331	-4.085806	1.6	25.5	2014-10-18	10:24:07
498	50.316368	-4.085757	0.9	40.4	2014-10-18	10:24:13
499	50.31636	-4.085754	0.88	165	2014-10-18	10:24:14
500	50.316354	-4.085749	0.75	156	2014-10-18	10:24:15
501	50.316349	-4.085744	0.68	147	2014-10-18	10:24:16
502	50.316344	-4.085742	0.61	167.6	2014-10-18	10:24:17
503	50.316336	-4.085741	0.84	172.2	2014-10-18	10:24:18
504	50.316323	-4.085749	1.54	203.5	2014-10-18	10:24:19
505	50.316306	-4.085755	1.94	191.7	2014-10-18	10:24:20
506	50.316289	-4.085762	2.01	195	2014-10-18	10:24:21
507	50.316264	-4.085773	2.92	195.3	2014-10-18	10:24:22
508	50.316242	-4.085782	2.52	194.9	2014-10-18	10:24:23
509	50.316226	-4.085786	1.79	190.2	2014-10-18	10:24:24
510	50.316211	-4.085789	1.64	186.4	2014-10-18	10:24:25
511	50.316201	-4.085786	1.2	169.8	2014-10-18	10:24:26
512	50.31619	-4.085783	1.22	168.2	2014-10-18	10:24:27
513	50.316185	-4.085776	0.7	140.5	2014-10-18	10:24:28
514	50.316166	-4.085771	2.1	170.7	2014-10-18	10:24:29
515	50.316147	-4.085769	2.17	176.2	2014-10-18	10:24:30
516	50.316129	-4.085771	1.98	184	2014-10-18	10:24:31
517	50.316111	-4.085773	2.02	183.6	2014-10-18	10:24:32
518	50.316092	-4.085776	2.08	186.4	2014-10-18	10:24:33
519	50.316078	-4.085775	1.57	175.6	2014-10-18	10:24:34
520	50.316067	-4.085768	1.39	159.9	2014-10-18	10:24:35
521	50.316057	-4.085764	1.13	164.5	2014-10-18	10:24:36
522	50.316047	-4.085764	1.13	181.2	2014-10-18	10:24:37
523	50.316034	-4.085763	1.37	177.5	2014-10-18	10:24:38
524	50.316024	-4.085764	1.12	184	2014-10-18	10:24:39
525	50.316016	-4.085767	0.92	193.4	2014-10-18	10:24:40
526	50.316006	-4.085768	1.16	183.3	2014-10-18	10:24:41
527	50.315993	-4.085772	1.5	189.1	2014-10-18	10:24:42
528	50.31598	-4.085774	1.38	186.2	2014-10-18	10:24:43
529	50.315981	-4.085768	0.43	83.8	2014-10-18	10:24:44
530	50.315988	-4.085759	1.03	38.1	2014-10-18	10:24:45
531	50.315987	-4.085753	0.41	101.8	2014-10-18	10:24:46
532	50.315981	-4.08575	0.67	164.5	2014-10-18	10:24:47
533	50.31597	-4.085752	1.3	184.7	2014-10-18	10:24:48
534	50.315954	-4.085756	1.75	190	2014-10-18	10:24:49
535	50.31594	-4.085764	1.64	198.4	2014-10-18	10:24:50
536	50.315929	-4.08577	1.29	201.8	2014-10-18	10:24:51
537	50.315919	-4.085769	1.22	174.7	2014-10-18	10:24:52
538	50.315909	-4.085763	1.16	161.4	2014-10-18	10:24:53
539	50.315899	-4.085755	1.19	150.6	2014-10-18	10:24:54
540	50.31589	-4.085752	1.07	167.8	2014-10-18	10:24:55
541	50.315881	-4.085757	1.08	198.3	2014-10-18	10:24:56
542	50.315873	-4.085764	0.98	213.7	2014-10-18	10:24:57
543	50.315868	-4.085773	0.86	225.8	2014-10-18	10:24:58
544	50.315868	-4.085774	0.07	277.1	2014-10-18	10:24:59
545	50.315869	-4.085768	0.48	76.4	2014-10-18	10:25:00
546	50.31587	-4.085761	0.48	74.3	2014-10-18	10:25:01
547	50.315872	-4.085761	0.2	5.2	2014-10-18	10:25:02
548	50.315874	-4.085766	0.46	303.6	2014-10-18	10:25:03
549	50.315879	-4.085772	0.59	320.1	2014-10-18	10:25:04
550	50.315887	-4.085769	1	8.6	2014-10-18	10:25:05
551	50.315901	-4.085761	1.68	21.4	2014-10-18	10:25:06
552	50.315915	-4.085752	1.59	22.9	2014-10-18	10:25:07
553	50.315928	-4.085743	1.58	23.6	2014-10-18	10:25:08
554	50.31594	-4.085736	1.45	19.7	2014-10-18	10:25:09
555	50.315952	-4.085728	1.51	22.4	2014-10-18	10:25:10
556	50.315841	-4.085695	0.25	169.3	2014-10-18	10:26:01
557	50.315585	-4.085933	3.68	210.8	2014-10-18	10:26:10
558	50.315635	-4.085743	14.64	67.9	2014-10-18	10:26:11
559	50.31572	-4.085657	11.29	32.6	2014-10-18	10:26:12
560	50.315731	-4.085636	1.9	51.7	2014-10-18	10:26:13
561	50.315745	-4.085614	2.25	44.1	2014-10-18	10:26:14
562	50.315838	-4.085585	10.46	11.4	2014-10-18	10:26:15
563	50.315866	-4.085609	3.58	331.1	2014-10-18	10:26:16
564	50.315881	-4.085629	2.2	320.1	2014-10-18	10:26:17
565	50.315892	-4.085651	1.99	308.3	2014-10-18	10:26:18
566	50.315898	-4.085669	1.44	299.4	2014-10-18	10:26:19
567	50.315901	-4.085681	0.91	288.6	2014-10-18	10:26:20
568	50.315906	-4.08569	0.84	311.8	2014-10-18	10:26:21
569	50.315925	-4.085693	2.11	354.2	2014-10-18	10:26:22
570	50.315966	-4.08568	4.62	11.6	2014-10-18	10:26:23
571	50.316019	-4.085648	6.33	21.1	2014-10-18	10:26:24
572	50.316078	-4.085599	7.44	27.6	2014-10-18	10:26:25
573	50.316123	-4.085526	7.2	45.9	2014-10-18	10:26:26
574	50.316153	-4.085463	5.59	53.4	2014-10-18	10:26:27
575	50.316188	-4.085423	4.84	36.7	2014-10-18	10:26:28
576	50.316227	-4.085373	5.58	39	2014-10-18	10:26:29
577	50.316265	-4.085314	5.98	45	2014-10-18	10:26:30
578	50.316301	-4.085252	5.98	47.3	2014-10-18	10:26:31
579	50.316342	-4.085194	6.14	42	2014-10-18	10:26:32
580	50.316376	-4.085131	5.86	49.9	2014-10-18	10:26:33
581	50.316405	-4.085063	5.83	56.3	2014-10-18	10:26:34
582	50.316435	-4.084992	6.02	56.8	2014-10-18	10:26:35
583	50.316467	-4.084916	6.54	56	2014-10-18	10:26:36
584	50.316506	-4.08484	6.88	51.8	2014-10-18	10:26:37
585	50.316539	-4.084764	6.5	55.5	2014-10-18	10:26:38
586	50.316564	-4.084692	5.86	61.1	2014-10-18	10:26:39
587	50.316586	-4.084622	5.54	63.5	2014-10-18	10:26:40
588	50.316609	-4.084554	5.51	62.7	2014-10-18	10:26:41
589	50.316632	-4.084485	5.51	62.6	2014-10-18	10:26:42
590	50.316762	-4.084332	3.01	36.8	2014-10-18	10:26:48
591	50.316746	-4.08442	6.47	254.4	2014-10-18	10:26:49
592	50.31673	-4.084486	5.03	248.9	2014-10-18	10:26:50
593	50.316705	-4.084544	4.89	236.6	2014-10-18	10:26:51
594	50.316695	-4.084556	1.46	218.3	2014-10-18	10:26:52
595	50.316686	-4.084568	1.33	219.7	2014-10-18	10:26:53
596	50.316676	-4.084588	1.73	232.2	2014-10-18	10:26:54
597	50.316667	-4.084622	2.67	247	2014-10-18	10:26:55
598	50.31666	-4.084653	2.32	251.7	2014-10-18	10:26:56
599	50.316652	-4.084678	2	241.6	2014-10-18	10:26:57
600	50.316644	-4.0847	0.89	241.4	2014-10-18	10:26:59
601	50.316645	-4.084706	0.45	274.8	2014-10-18	10:27:00
602	50.316647	-4.084713	0.57	295.4	2014-10-18	10:27:01
603	50.316648	-4.084721	0.6	287.2	2014-10-18	10:27:02
604	50.316647	-4.084734	0.93	260.2	2014-10-18	10:27:03
605	50.316644	-4.084749	1.1	251.1	2014-10-18	10:27:04
606	50.316639	-4.084766	1.37	245	2014-10-18	10:27:05
607	50.316634	-4.084782	1.21	243.4	2014-10-18	10:27:06
608	50.316634	-4.084784	0.2	275.5	2014-10-18	10:27:07
609	50.316638	-4.08478	0.56	37.2	2014-10-18	10:27:08
610	50.316646	-4.084774	1.01	21.4	2014-10-18	10:27:09
611	50.316656	-4.084777	1.13	348.8	2014-10-18	10:27:10
612	50.316666	-4.084787	1.22	327.9	2014-10-18	10:27:11
613	50.31667	-4.084798	0.94	300.2	2014-10-18	10:27:12
614	50.316673	-4.084808	0.74	294.6	2014-10-18	10:27:13
615	50.316676	-4.084815	0.6	302.8	2014-10-18	10:27:14
616	50.316675	-4.084825	0.76	266.5	2014-10-18	10:27:15
617	50.31667	-4.084839	1.17	237.2	2014-10-18	10:27:16
618	50.31666	-4.084853	1.46	222.8	2014-10-18	10:27:17
619	50.316652	-4.084866	1.28	223.9	2014-10-18	10:27:18
620	50.316643	-4.084875	1.18	215.5	2014-10-18	10:27:19
621	50.316634	-4.084879	1.04	196.3	2014-10-18	10:27:20
622	50.316627	-4.084883	0.81	200.7	2014-10-18	10:27:21
623	50.316622	-4.084889	0.66	216.5	2014-10-18	10:27:22
624	50.31662	-4.084899	0.75	248.8	2014-10-18	10:27:23
625	50.316619	-4.084911	0.84	262.3	2014-10-18	10:27:24
626	50.316618	-4.084921	0.76	261.5	2014-10-18	10:27:25
627	50.316615	-4.084931	0.79	242.4	2014-10-18	10:27:26
628	50.316612	-4.084946	1.13	252.3	2014-10-18	10:27:27
629	50.316608	-4.084964	1.31	254.7	2014-10-18	10:27:28
630	50.316603	-4.084976	1.07	233.5	2014-10-18	10:27:29
631	50.316598	-4.084983	0.75	219.2	2014-10-18	10:27:30
632	50.316594	-4.084988	0.57	225.6	2014-10-18	10:27:31
633	50.316594	-4.084994	0.2	278.2	2014-10-18	10:27:33
634	50.316595	-4.085	0.44	277.3	2014-10-18	10:27:34
635	50.316593	-4.085006	0.48	241.1	2014-10-18	10:27:35
636	50.31659	-4.085012	0.59	230.9	2014-10-18	10:27:36
637	50.316585	-4.085015	0.56	201.7	2014-10-18	10:27:37
638	50.316577	-4.085017	0.92	187.8	2014-10-18	10:27:38
639	50.316567	-4.085023	1.1	202.9	2014-10-18	10:27:39
640	50.31656	-4.08503	0.93	209.2	2014-10-18	10:27:40
641	50.316558	-4.08503	0.25	185.3	2014-10-18	10:27:41
642	50.316558	-4.085031	0.11	270	2014-10-18	10:27:42
643	50.316552	-4.085039	0.81	220.7	2014-10-18	10:27:43
644	50.316546	-4.085049	1.01	226.1	2014-10-18	10:27:44
645	50.316541	-4.085058	0.85	225.2	2014-10-18	10:27:45
646	50.316532	-4.085065	1.06	208.5	2014-10-18	10:27:46
647	50.316531	-4.085071	0.46	252.3	2014-10-18	10:27:47
648	50.316536	-4.085077	0.65	319.4	2014-10-18	10:27:48
649	50.316539	-4.085081	0.46	318.7	2014-10-18	10:27:49
650	50.316542	-4.085086	0.48	311.6	2014-10-18	10:27:50
651	50.316541	-4.085092	0.43	255.1	2014-10-18	10:27:51
652	50.316537	-4.085098	0.62	226.5	2014-10-18	10:27:52
653	50.316528	-4.085105	1.09	207.3	2014-10-18	10:27:53
654	50.316514	-4.085112	1.62	197.8	2014-10-18	10:27:54
655	50.316498	-4.085125	2.01	207.5	2014-10-18	10:27:55
656	50.316481	-4.085143	2.26	213.1	2014-10-18	10:27:56
657	50.316464	-4.08516	2.28	213.3	2014-10-18	10:27:57
658	50.316451	-4.085168	1.59	201.1	2014-10-18	10:27:58
659	50.316449	-4.085171	0.28	218.8	2014-10-18	10:27:59
660	50.316452	-4.085172	0.33	345.2	2014-10-18	10:28:00
661	50.316456	-4.08517	0.54	16.8	2014-10-18	10:28:01
662	50.316464	-4.085162	0.97	32.6	2014-10-18	10:28:02
663	50.316469	-4.085154	0.86	43	2014-10-18	10:28:03
664	50.31647	-4.085151	0.28	59.7	2014-10-18	10:28:04
665	50.31647	-4.08515	0.09	150.7	2014-10-18	10:28:05
666	50.316473	-4.085148	0.22	17.8	2014-10-18	10:28:07
667	50.316474	-4.085148	0.12	25.4	2014-10-18	10:28:08
668	50.316474	-4.085148	0.09	187.4	2014-10-18	10:28:09
669	50.316474	-4.08515	0.16	286.8	2014-10-18	10:28:10
670	50.316479	-4.085155	0.62	324.2	2014-10-18	10:28:11
671	50.316478	-4.085163	0.54	268.1	2014-10-18	10:28:12
672	50.316475	-4.085164	0.42	189	2014-10-18	10:28:13
673	50.316469	-4.085167	0.66	202.1	2014-10-18	10:28:14
674	50.316461	-4.085173	1.02	203.7	2014-10-18	10:28:15
675	50.316449	-4.085179	1.38	197.1	2014-10-18	10:28:16
676	50.316436	-4.085187	1.55	203.8	2014-10-18	10:28:17
677	50.31643	-4.085193	0.4	207.9	2014-10-18	10:28:19
678	50.316428	-4.085195	0.22	219.2	2014-10-18	10:28:20
679	50.316424	-4.085194	0.45	172.4	2014-10-18	10:28:21
680	50.316419	-4.085194	0.57	184.2	2014-10-18	10:28:22
681	50.316412	-4.085199	0.86	200.4	2014-10-18	10:28:23
682	50.316402	-4.085202	1.17	191.7	2014-10-18	10:28:24
683	50.316387	-4.085207	1.73	191.9	2014-10-18	10:28:25
684	50.316372	-4.085208	1.66	183.5	2014-10-18	10:28:26
685	50.316365	-4.085208	0.77	176	2014-10-18	10:28:27
686	50.316365	-4.085213	0.39	276.9	2014-10-18	10:28:28
687	50.316366	-4.085223	0.71	280.6	2014-10-18	10:28:29
688	50.316368	-4.085241	1.26	276.4	2014-10-18	10:28:30
689	50.316366	-4.085259	1.36	260.9	2014-10-18	10:28:31
690	50.316361	-4.085275	1.22	246.2	2014-10-18	10:28:32
691	50.316356	-4.08529	1.23	240.5	2014-10-18	10:28:33
692	50.316347	-4.085304	1.4	225	2014-10-18	10:28:34
693	50.316346	-4.085306	0.19	233	2014-10-18	10:28:35
694	50.316347	-4.085303	0.27	65.3	2014-10-18	10:28:36
695	50.316344	-4.085301	0.36	161	2014-10-18	10:28:37
696	50.316339	-4.085305	0.62	207.9	2014-10-18	10:28:38
697	50.316331	-4.085312	0.94	208	2014-10-18	10:28:39
698	50.316324	-4.08532	1.06	213.9	2014-10-18	10:28:40
699	50.316318	-4.085323	0.65	198.2	2014-10-18	10:28:41
700	50.316319	-4.08532	0.23	52.7	2014-10-18	10:28:42
701	50.316323	-4.085316	0.51	31.5	2014-10-18	10:28:43
702	50.316324	-4.085314	0.16	55.9	2014-10-18	10:28:44
703	50.316321	-4.085309	0.25	127.6	2014-10-18	10:28:46
704	50.316319	-4.085302	0.55	115	2014-10-18	10:28:47
705	50.316318	-4.0853	0.19	140	2014-10-18	10:28:48
706	50.316315	-4.085308	0.67	242.7	2014-10-18	10:28:49
707	50.316309	-4.085316	0.87	219.5	2014-10-18	10:28:50
708	50.316304	-4.08533	1.13	239.2	2014-10-18	10:28:51
709	50.316299	-4.085346	1.27	242	2014-10-18	10:28:52
710	50.316293	-4.085355	0.94	226.1	2014-10-18	10:28:53
711	50.316287	-4.085368	1.1	233.5	2014-10-18	10:28:54
712	50.316279	-4.08538	1.21	226.2	2014-10-18	10:28:55
713	50.316272	-4.08539	1.07	220.1	2014-10-18	10:28:56
714	50.316264	-4.085397	0.99	212	2014-10-18	10:28:57
715	50.316257	-4.085405	1.01	212.6	2014-10-18	10:28:58
716	50.316259	-4.08541	0.46	304.5	2014-10-18	10:28:59
717	50.316261	-4.085415	0.41	295.2	2014-10-18	10:29:00
718	50.316255	-4.085422	0.76	220.9	2014-10-18	10:29:01
719	50.316248	-4.085431	1.05	216.7	2014-10-18	10:29:02
720	50.31624	-4.085444	1.24	228	2014-10-18	10:29:03
721	50.316234	-4.085457	1.17	232.2	2014-10-18	10:29:04
722	50.316229	-4.085462	0.69	214.2	2014-10-18	10:29:05
723	50.316229	-4.085462	0.02	90	2014-10-18	10:29:06
724	50.316225	-4.085467	0.59	219.4	2014-10-18	10:29:07
725	50.316216	-4.085476	1.16	211.6	2014-10-18	10:29:08
726	50.316202	-4.085486	1.7	203.6	2014-10-18	10:29:09
727	50.316189	-4.085497	1.6	210.4	2014-10-18	10:29:10
728	50.316178	-4.085505	1.34	204.6	2014-10-18	10:29:11
729	50.316164	-4.08551	1.66	193.5	2014-10-18	10:29:12
730	50.316151	-4.085516	1.5	195.4	2014-10-18	10:29:13
731	50.316144	-4.085522	0.93	207.6	2014-10-18	10:29:14
732	50.316139	-4.085527	0.66	213	2014-10-18	10:29:15
733	50.316133	-4.085537	0.94	230.6	2014-10-18	10:29:16
734	50.316132	-4.085551	1.02	263.7	2014-10-18	10:29:17
735	50.316135	-4.085561	0.73	294.7	2014-10-18	10:29:18
736	50.316137	-4.085568	0.56	297.1	2014-10-18	10:29:19
737	50.316138	-4.085568	0.11	346.7	2014-10-18	10:29:20
738	50.316137	-4.085566	0.21	147.3	2014-10-18	10:29:21
739	50.316131	-4.085565	0.66	169.7	2014-10-18	10:29:22
740	50.31612	-4.085565	1.16	182	2014-10-18	10:29:23
741	50.316114	-4.085565	0.33	175.9	2014-10-18	10:29:25
742	50.316115	-4.085565	0.02	327.4	2014-10-18	10:29:26
743	50.316118	-4.085565	0.37	0.9	2014-10-18	10:29:27
744	50.316118	-4.085565	0.04	351.5	2014-10-18	10:29:28
745	50.316111	-4.085564	0.81	176.6	2014-10-18	10:29:29
746	50.316098	-4.085563	1.45	176	2014-10-18	10:29:30
747	50.316083	-4.085561	1.69	175.1	2014-10-18	10:29:31
748	50.316067	-4.085563	1.74	184.7	2014-10-18	10:29:32
749	50.316056	-4.085569	1.36	198.6	2014-10-18	10:29:33
750	50.316046	-4.085575	1.16	201.4	2014-10-18	10:29:34
751	50.316037	-4.085579	1.05	197.8	2014-10-18	10:29:35
752	50.316032	-4.085581	0.57	194.6	2014-10-18	10:29:36
753	50.316029	-4.085576	0.48	132.9	2014-10-18	10:29:37
754	50.316028	-4.085571	0.4	103.4	2014-10-18	10:29:38
755	50.316024	-4.085571	0.46	183.7	2014-10-18	10:29:39
756	50.316017	-4.085574	0.86	194.1	2014-10-18	10:29:40
757	50.316008	-4.085579	1.06	199.4	2014-10-18	10:29:41
758	50.316	-4.085582	0.91	194.4	2014-10-18	10:29:42
759	50.315995	-4.085587	0.63	214.9	2014-10-18	10:29:43
760	50.315991	-4.085595	0.71	231.6	2014-10-18	10:29:44
761	50.31599	-4.085595	0.15	180	2014-10-18	10:29:45
762	50.315991	-4.085586	0.65	82.7	2014-10-18	10:29:46
763	50.31599	-4.085582	0.32	112.2	2014-10-18	10:29:47
764	50.315982	-4.085577	0.87	157.8	2014-10-18	10:29:48
765	50.315971	-4.085578	1.22	182.8	2014-10-18	10:29:49
766	50.315962	-4.085582	1.07	193.9	2014-10-18	10:29:50
767	50.315951	-4.085585	1.24	191.9	2014-10-18	10:29:51
768	50.315945	-4.085591	0.8	212.6	2014-10-18	10:29:52
769	50.315941	-4.085601	0.83	238.2	2014-10-18	10:29:53
770	50.315939	-4.085609	0.6	242.1	2014-10-18	10:29:54
771	50.315948	-4.085607	0.52	5.6	2014-10-18	10:29:56
772	50.31595	-4.085606	0.19	22	2014-10-18	10:29:57
773	50.315954	-4.085612	0.64	323	2014-10-18	10:29:58
774	50.315956	-4.085616	0.37	298.4	2014-10-18	10:29:59
775	50.315957	-4.085622	0.43	285.1	2014-10-18	10:30:00
776	50.31596	-4.085628	0.59	315.6	2014-10-18	10:30:01
777	50.315964	-4.08563	0.43	342.3	2014-10-18	10:30:02
778	50.315967	-4.08563	0.27	358.6	2014-10-18	10:30:03
779	50.315971	-4.08563	0.23	359.3	2014-10-18	10:30:05
780	50.315972	-4.08563	0.1	10.8	2014-10-18	10:30:06
781	50.315973	-4.085632	0.12	329.9	2014-10-18	10:30:08
782	50.315971	-4.085639	0.61	243.6	2014-10-18	10:30:09
783	50.315967	-4.085647	0.69	234.7	2014-10-18	10:30:10
784	50.315962	-4.085655	0.85	222	2014-10-18	10:30:11
785	50.315956	-4.085667	1.06	230.8	2014-10-18	10:30:12
786	50.315947	-4.085674	1.05	209.2	2014-10-18	10:30:13
787	50.31594	-4.085677	0.84	196.9	2014-10-18	10:30:14
788	50.315934	-4.085683	0.8	207.9	2014-10-18	10:30:15
789	50.315929	-4.085692	0.81	233.2	2014-10-18	10:30:16
790	50.315928	-4.085701	0.68	253.2	2014-10-18	10:30:17
791	50.315931	-4.085704	0.45	329.4	2014-10-18	10:30:18
792	50.315932	-4.085708	0.27	282	2014-10-18	10:30:19
793	50.315926	-4.085711	0.68	197.9	2014-10-18	10:30:20
794	50.315916	-4.085719	1.23	208.6	2014-10-18	10:30:21
795	50.315904	-4.08573	1.58	209.6	2014-10-18	10:30:22
796	50.315893	-4.085736	1.31	199.9	2014-10-18	10:30:23
797	50.315881	-4.085739	1.27	188.3	2014-10-18	10:30:24
798	50.315869	-4.085745	1.42	197.4	2014-10-18	10:30:25
799	50.315857	-4.085752	1.44	201.3	2014-10-18	10:30:26
800	50.315846	-4.08576	1.34	204.6	2014-10-18	10:30:27
801	50.315837	-4.085767	1.13	206.2	2014-10-18	10:30:28
802	50.315826	-4.085776	1.42	205.6	2014-10-18	10:30:29
803	50.315819	-4.08579	1.25	231.6	2014-10-18	10:30:30
804	50.315816	-4.085802	0.95	248.6	2014-10-18	10:30:31
805	50.315813	-4.085815	0.99	252.5	2014-10-18	10:30:32
806	50.315807	-4.08583	1.26	236.3	2014-10-18	10:30:33
807	50.315799	-4.085846	1.43	231.2	2014-10-18	10:30:34
808	50.31579	-4.085863	1.53	231.9	2014-10-18	10:30:35
809	50.315782	-4.085879	1.43	232.7	2014-10-18	10:30:36
810	50.315785	-4.085878	0.35	8.8	2014-10-18	10:30:37
811	50.315791	-4.085876	0.63	14.9	2014-10-18	10:30:38
812	50.315793	-4.08587	0.47	59.1	2014-10-18	10:30:39
813	50.315793	-4.085871	0.06	217.8	2014-10-18	10:30:40
814	50.31579	-4.085877	0.58	238.9	2014-10-18	10:30:41
815	50.315785	-4.085885	0.72	226.6	2014-10-18	10:30:42
816	50.315782	-4.085895	0.84	240	2014-10-18	10:30:43
817	50.31578	-4.085907	0.89	258.6	2014-10-18	10:30:44
818	50.315778	-4.085915	0.63	243.4	2014-10-18	10:30:45
819	50.315779	-4.085919	0.33	297.2	2014-10-18	10:30:46
820	50.315779	-4.085922	0.18	254.9	2014-10-18	10:30:47
821	50.315778	-4.085928	0.47	260.9	2014-10-18	10:30:48
822	50.315783	-4.085932	0.6	331.7	2014-10-18	10:30:49
823	50.315783	-4.085932	0.02	31.8	2014-10-18	10:30:51
824	50.315783	-4.085932	0	0	2014-10-18	10:30:52
825	50.315783	-4.085932	0	0	2014-10-18	10:30:53
826	50.315803	-4.085926	0.39	11.4	2014-10-18	10:30:59
827	50.3158	-4.085943	1.27	255.6	2014-10-18	10:31:00
828	50.315799	-4.085951	0.31	249.4	2014-10-18	10:31:02
829	50.315791	-4.085969	1.55	237.9	2014-10-18	10:31:03
830	50.315781	-4.085991	1.94	232.3	2014-10-18	10:31:04
831	50.31577	-4.086011	1.84	231.4	2014-10-18	10:31:05
832	50.315763	-4.086031	1.61	241.9	2014-10-18	10:31:06
833	50.315763	-4.086052	1.48	266	2014-10-18	10:31:07
834	50.315765	-4.08607	1.29	282.5	2014-10-18	10:31:08
835	50.315766	-4.086083	0.94	279.1	2014-10-18	10:31:09
836	50.315764	-4.086095	0.89	255.4	2014-10-18	10:31:10
837	50.315764	-4.086103	0.6	262	2014-10-18	10:31:11
838	50.315764	-4.08611	0.49	277.6	2014-10-18	10:31:12
839	50.315768	-4.086113	0.25	334.9	2014-10-18	10:31:14
840	50.315805	-4.086082	4.6	28.1	2014-10-18	10:31:15
841	50.315846	-4.086048	5.23	28.4	2014-10-18	10:31:16
842	50.315876	-4.086026	3.68	24.5	2014-10-18	10:31:17
843	50.315896	-4.086014	2.34	22.3	2014-10-18	10:31:18
844	50.315912	-4.085998	2.14	30.3	2014-10-18	10:31:19
845	50.315909	-4.085993	0.51	128.1	2014-10-18	10:31:20
846	50.315894	-4.086	1.76	197.5	2014-10-18	10:31:21
847	50.315879	-4.086003	1.72	186.4	2014-10-18	10:31:22
848	50.315867	-4.086001	1.34	175.6	2014-10-18	10:31:23
849	50.315861	-4.085994	0.88	142.9	2014-10-18	10:31:24
850	50.315855	-4.085988	0.77	149.3	2014-10-18	10:31:25
851	50.315845	-4.085987	1.04	176	2014-10-18	10:31:26
852	50.31584	-4.085985	0.68	163.7	2014-10-18	10:31:27
853	50.315834	-4.085982	0.63	159.4	2014-10-18	10:31:28
854	50.315828	-4.085978	0.68	160.6	2014-10-18	10:31:29
855	50.315823	-4.085975	0.61	158.8	2014-10-18	10:31:30
856	50.315819	-4.085972	0.55	157.9	2014-10-18	10:31:31
857	50.315815	-4.085969	0.52	152.5	2014-10-18	10:31:32
858	50.315755	-4.085796	0.15	118.3	2014-10-18	10:33:03
859	50.315627	-4.085996	5.03	224.9	2014-10-18	10:33:07
860	50.31565	-4.085993	2.52	5.3	2014-10-18	10:33:08
861	50.31567	-4.085984	2.35	15.6	2014-10-18	10:33:09
862	50.315685	-4.085973	1.83	24	2014-10-18	10:33:10
863	50.315705	-4.085963	2.36	18.7	2014-10-18	10:33:11
864	50.315715	-4.085953	1.31	33.2	2014-10-18	10:33:12
865	50.315724	-4.085943	1.21	36.4	2014-10-18	10:33:13
866	50.315732	-4.085933	1.1	38.6	2014-10-18	10:33:14
867	50.315661	-4.086098	0.37	236.3	2014-10-18	10:33:52
868	50.315692	-4.086081	3.65	18.8	2014-10-18	10:33:53
869	50.315723	-4.086065	3.62	18	2014-10-18	10:33:54
870	50.315753	-4.086038	3.88	30.6	2014-10-18	10:33:55
871	50.315776	-4.086007	3.34	40.3	2014-10-18	10:33:56
872	50.315798	-4.085978	3.15	41	2014-10-18	10:33:57
873	50.315811	-4.085961	1.97	38.7	2014-10-18	10:33:58
874	50.315815	-4.085965	0.46	325	2014-10-18	10:33:59
875	50.315794	-4.085983	2.61	209.9	2014-10-18	10:34:00
876	50.315778	-4.086003	2.34	217.8	2014-10-18	10:34:01
877	50.315766	-4.086021	1.88	223	2014-10-18	10:34:02
878	50.315757	-4.08604	1.67	234	2014-10-18	10:34:03
879	50.315756	-4.08604	0.11	183.3	2014-10-18	10:34:04
880	50.315761	-4.086027	1.06	57.9	2014-10-18	10:34:05
881	50.315766	-4.086015	1.02	58.8	2014-10-18	10:34:06
882	50.31577	-4.086001	1.09	63	2014-10-18	10:34:07
883	50.315635	-4.086194	0.29	222.3	2014-10-18	10:35:16
884	50.315691	-4.086145	1.43	29.1	2014-10-18	10:35:21
885	50.315703	-4.086137	1.45	23.2	2014-10-18	10:35:22
886	50.315715	-4.086126	1.57	29.6	2014-10-18	10:35:23
887	50.315733	-4.086116	2.11	20.5	2014-10-18	10:35:24
888	50.315739	-4.086114	0.34	10.1	2014-10-18	10:35:26
889	50.315736	-4.086116	0.33	197.8	2014-10-18	10:35:27
890	50.315733	-4.086116	0.41	184.2	2014-10-18	10:35:28
891	50.315728	-4.086115	0.52	174.7	2014-10-18	10:35:29
892	50.31574	-4.086129	0.11	325.1	2014-10-18	10:35:45
893	50.315769	-4.086103	3.67	30.4	2014-10-18	10:35:46
894	50.315796	-4.086073	3.68	35.5	2014-10-18	10:35:47
895	50.315807	-4.086062	1.48	31.2	2014-10-18	10:35:48
896	50.315811	-4.086068	0.65	316.3	2014-10-18	10:35:49
897	50.315815	-4.086075	0.66	312.9	2014-10-18	10:35:50
898	50.315819	-4.086082	0.64	310	2014-10-18	10:35:51
899	50.315766	-4.086064	0.18	168.1	2014-10-18	10:36:24
900	50.315673	-4.086014	0.68	160.6	2014-10-18	10:36:40
901	50.315685	-4.086012	1.29	5.3	2014-10-18	10:36:41
902	50.315706	-4.086016	2.38	352.7	2014-10-18	10:36:42
903	50.315712	-4.086015	0.6	8.5	2014-10-18	10:36:43
904	50.315717	-4.086002	1.06	56.3	2014-10-18	10:36:44
905	50.315718	-4.085985	1.27	82.9	2014-10-18	10:36:45
906	50.315726	-4.085966	1.58	57	2014-10-18	10:36:46
907	50.315731	-4.085946	1.54	68.6	2014-10-18	10:36:47
908	50.315733	-4.085925	1.5	82.8	2014-10-18	10:36:48
909	50.315732	-4.085908	1.21	94	2014-10-18	10:36:49
910	50.31573	-4.085896	0.86	103.8	2014-10-18	10:36:50
911	50.315728	-4.085885	0.82	105.3	2014-10-18	10:36:51
912	50.315727	-4.085871	0.99	94.3	2014-10-18	10:36:52
913	50.315732	-4.085854	1.33	68.2	2014-10-18	10:36:53
914	50.31574	-4.085835	1.6	55.6	2014-10-18	10:36:54
915	50.315746	-4.08582	1.27	58.4	2014-10-18	10:36:55
916	50.315749	-4.085821	0.32	345.9	2014-10-18	10:36:56
917	50.315752	-4.085821	0.4	0.9	2014-10-18	10:36:57
918	50.315759	-4.085821	0.8	3.8	2014-10-18	10:36:58
919	50.315768	-4.08582	0.92	3.4	2014-10-18	10:36:59
920	50.315777	-4.085817	1.09	10.1	2014-10-18	10:37:00
921	50.315827	-4.085815	0.15	1.9	2014-10-18	10:37:36
922	50.315857	-4.08581	3.41	5.3	2014-10-18	10:37:37
923	50.315906	-4.085798	5.47	8.8	2014-10-18	10:37:38
924	50.315981	-4.085789	8.4	4.6	2014-10-18	10:37:39
925	50.31603	-4.085777	5.56	8.6	2014-10-18	10:37:40
926	50.316078	-4.085767	5.35	8	2014-10-18	10:37:41
927	50.316077	-4.085714	0.54	90.8	2014-10-18	10:37:48
928	50.31603	-4.085743	5.65	201.7	2014-10-18	10:37:49
929	50.316	-4.08576	3.54	199.9	2014-10-18	10:37:50
930	50.31597	-4.085769	3.41	190.6	2014-10-18	10:37:51
931	50.315947	-4.085782	2.7	200.1	2014-10-18	10:37:52
932	50.315928	-4.085802	2.58	213.3	2014-10-18	10:37:53
933	50.315907	-4.085816	2.52	204.2	2014-10-18	10:37:54
934	50.315896	-4.085822	1.35	197	2014-10-18	10:37:55
935	50.315881	-4.085831	1.77	201.3	2014-10-18	10:37:56
936	50.315865	-4.085841	1.94	202.6	2014-10-18	10:37:57
937	50.315857	-4.085849	1.04	212.6	2014-10-18	10:37:58
938	50.315859	-4.085849	0.24	4.2	2014-10-18	10:37:59
939	50.315863	-4.085842	0.68	52	2014-10-18	10:38:00
940	50.315867	-4.085832	0.77	57.7	2014-10-18	10:38:01
941	50.315871	-4.085824	0.78	49	2014-10-18	10:38:02
942	50.315876	-4.085816	0.8	48.6	2014-10-18	10:38:03
943	50.315881	-4.085806	0.86	49.9	2014-10-18	10:38:04
944	50.315887	-4.085796	1.02	48.6	2014-10-18	10:38:05
945	50.315895	-4.085798	0.1	348.3	2014-10-18	10:38:14
946	50.31587	-4.085839	3.99	226.9	2014-10-18	10:38:15
947	50.315851	-4.085872	3.24	226.9	2014-10-18	10:38:16
948	50.315845	-4.085902	2.18	253.6	2014-10-18	10:38:17
949	50.315849	-4.085919	1.29	289.5	2014-10-18	10:38:18
950	50.315854	-4.085927	0.84	317.8	2014-10-18	10:38:19
951	50.315852	-4.085938	0.85	249.4	2014-10-18	10:38:20
952	50.315845	-4.085955	1.43	235.9	2014-10-18	10:38:21
953	50.31584	-4.085972	1.35	245.9	2014-10-18	10:38:22
954	50.31584	-4.085987	1.04	269.5	2014-10-18	10:38:23
955	50.315838	-4.085998	0.84	256.5	2014-10-18	10:38:24
956	50.315833	-4.086005	0.72	218.1	2014-10-18	10:38:25
957	50.315824	-4.08601	0.99	202	2014-10-18	10:38:26
958	50.315816	-4.086014	1.01	196.8	2014-10-18	10:38:27
959	50.315806	-4.086017	1.05	190.1	2014-10-18	10:38:28
960	50.315771	-4.086036	0.84	199	2014-10-18	10:38:33
961	50.315766	-4.086042	0.69	219.3	2014-10-18	10:38:34
962	50.315761	-4.086047	0.68	216	2014-10-18	10:38:35
963	50.315756	-4.086053	0.68	218.5	2014-10-18	10:38:36
964	50.315762	-4.086092	0.05	282	2014-10-18	10:39:30
965	50.315796	-4.08601	1.39	56.8	2014-10-18	10:39:35
966	50.315805	-4.085994	1.52	48.3	2014-10-18	10:39:36
967	50.315811	-4.085986	0.85	41	2014-10-18	10:39:37
968	50.315818	-4.085981	0.93	23.8	2014-10-18	10:39:38
969	50.315825	-4.085983	0.78	349.4	2014-10-18	10:39:39
970	50.315831	-4.08599	0.79	322	2014-10-18	10:39:40
971	50.315836	-4.085998	0.88	316.2	2014-10-18	10:39:41
972	50.315843	-4.086006	0.9	319.4	2014-10-18	10:39:42
973	50.315849	-4.086015	0.89	318.7	2014-10-18	10:39:43
974	50.315854	-4.086023	0.83	316.2	2014-10-18	10:39:44
975	50.315858	-4.08603	0.65	313.2	2014-10-18	10:39:45
976	50.31586	-4.086038	0.64	294.9	2014-10-18	10:39:46
977	50.315862	-4.086045	0.53	285.4	2014-10-18	10:39:47
978	50.315861	-4.086052	0.53	268.1	2014-10-18	10:39:48
979	50.315862	-4.08606	0.58	270.9	2014-10-18	10:39:49
980	50.31586	-4.086068	0.56	249.5	2014-10-18	10:39:50
981	50.315856	-4.086076	0.68	236.6	2014-10-18	10:39:51
982	50.315853	-4.086085	0.75	241	2014-10-18	10:39:52
983	50.31585	-4.086095	0.79	244.2	2014-10-18	10:39:53
984	50.315847	-4.086106	0.86	247.7	2014-10-18	10:39:54
985	50.315844	-4.086118	0.9	250	2014-10-18	10:39:55
986	50.315796	-4.086109	1.36	173.3	2014-10-18	10:39:59
987	50.315786	-4.086125	1.58	226.6	2014-10-18	10:40:00
988	50.315771	-4.086145	2.17	220.5	2014-10-18	10:40:01
989	50.315757	-4.086166	2.17	223.4	2014-10-18	10:40:02
990	50.315743	-4.086187	2.12	222.8	2014-10-18	10:40:03
991	50.31573	-4.086207	2.1	224	2014-10-18	10:40:04
992	50.315717	-4.086228	2.04	226.7	2014-10-18	10:40:05
993	50.315716	-4.086235	0.54	253	2014-10-18	10:40:06
994	50.315718	-4.086238	0.39	324.4	2014-10-18	10:40:07
995	50.315718	-4.086238	0.09	171.9	2014-10-18	10:40:08
996	50.315718	-4.086238	0.07	344.9	2014-10-18	10:40:09
997	50.315719	-4.086233	0.37	72.5	2014-10-18	10:40:10
998	50.315719	-4.086229	0.35	88.5	2014-10-18	10:40:11
999	50.315714	-4.086223	0.74	149	2014-10-18	10:40:12
1000	50.315712	-4.086214	0.66	101.3	2014-10-18	10:40:13
1001	50.315719	-4.086205	0.96	41.4	2014-10-18	10:40:14
1002	50.315729	-4.086194	0.69	33.4	2014-10-18	10:40:16
1003	50.315735	-4.086193	0.67	9.7	2014-10-18	10:40:17
1004	50.315745	-4.08619	1.16	10.4	2014-10-18	10:40:18
1005	50.315756	-4.086187	1.14	9.4	2014-10-18	10:40:19
1006	50.315765	-4.086184	1.09	11.3	2014-10-18	10:40:20
1007	50.315774	-4.086181	1.06	14.6	2014-10-18	10:40:21
1008	50.315783	-4.086177	1.03	13	2014-10-18	10:40:22
1009	50.315792	-4.086174	0.98	11.9	2014-10-18	10:40:23
1010	50.3158	-4.086172	0.93	11.8	2014-10-18	10:40:24
1011	50.315835	-4.086197	0.3	335.4	2014-10-18	10:40:38
1012	50.315849	-4.086184	1.84	28.2	2014-10-18	10:40:39
1013	50.315865	-4.086171	1.95	28	2014-10-18	10:40:40
1014	50.315951	-4.086126	2.01	18.8	2014-10-18	10:40:45
1015	50.316	-4.086103	5.73	16.2	2014-10-18	10:40:46
1016	50.316047	-4.086083	5.42	15.3	2014-10-18	10:40:47
1017	50.316098	-4.086068	5.82	10.9	2014-10-18	10:40:48
1018	50.316148	-4.086064	5.57	3	2014-10-18	10:40:49
1019	50.31619	-4.08606	4.63	3.4	2014-10-18	10:40:50
1020	50.316225	-4.086057	3.98	2.8	2014-10-18	10:40:51
1021	50.316242	-4.086056	1.81	1.3	2014-10-18	10:40:52
1022	50.316246	-4.086048	0.74	52.5	2014-10-18	10:40:53
1023	50.316249	-4.086034	1.05	71.9	2014-10-18	10:40:54
1024	50.316245	-4.086026	0.71	122.5	2014-10-18	10:40:55
1025	50.316233	-4.086024	1.4	176.6	2014-10-18	10:40:56
1026	50.316219	-4.08602	1.53	168.6	2014-10-18	10:40:57
1027	50.316203	-4.086016	1.79	170.8	2014-10-18	10:40:58
1028	50.31619	-4.086007	1.62	156.4	2014-10-18	10:40:59
1029	50.316186	-4.085989	1.33	107.5	2014-10-18	10:41:00
1030	50.31618	-4.085974	1.28	124.6	2014-10-18	10:41:01
1031	50.31617	-4.085965	1.31	150.5	2014-10-18	10:41:02
1032	50.316162	-4.08596	0.94	154.9	2014-10-18	10:41:03
1033	50.316155	-4.085954	0.83	152.6	2014-10-18	10:41:04
1034	50.316149	-4.085948	0.83	149.5	2014-10-18	10:41:05
1035	50.316143	-4.085942	0.79	142.6	2014-10-18	10:41:06
1036	50.316139	-4.085937	0.6	150.9	2014-10-18	10:41:07
1037	50.316134	-4.085942	0.59	209.6	2014-10-18	10:41:08
1038	50.316128	-4.085949	0.89	216.8	2014-10-18	10:41:09
1039	50.316121	-4.085957	0.94	217.8	2014-10-18	10:41:10
1040	50.316116	-4.085962	0.7	211.7	2014-10-18	10:41:11
1041	50.316109	-4.085964	0.7	187.3	2014-10-18	10:41:12
1042	50.316103	-4.085964	0.65	182.6	2014-10-18	10:41:13
1043	50.3161	-4.085964	0.37	175.4	2014-10-18	10:41:14
1044	50.316097	-4.085957	0.56	124.6	2014-10-18	10:41:15
1045	50.316093	-4.085948	0.77	123.7	2014-10-18	10:41:16
1046	50.316088	-4.085943	0.71	145.8	2014-10-18	10:41:17
1047	50.316086	-4.085934	0.62	107.6	2014-10-18	10:41:18
1048	50.316086	-4.085923	0.82	95.8	2014-10-18	10:41:19
1049	50.316084	-4.085911	0.84	100.2	2014-10-18	10:41:20
1050	50.316083	-4.085905	0.5	112.2	2014-10-18	10:41:21
1051	50.31609	-4.085901	0.88	16.1	2014-10-18	10:41:22
1052	50.316118	-4.085886	3.28	18.8	2014-10-18	10:41:23
1053	50.316173	-4.08586	6.33	17	2014-10-18	10:41:24
1054	50.316247	-4.085839	8.42	10.5	2014-10-18	10:41:25
1055	50.316315	-4.085848	7.58	355.1	2014-10-18	10:41:26
1056	50.316368	-4.085871	6.16	344.4	2014-10-18	10:41:27
1057	50.316412	-4.085887	4.97	347.1	2014-10-18	10:41:28
1058	50.316454	-4.085893	4.72	354.5	2014-10-18	10:41:29
1059	50.316498	-4.085897	4.89	356.7	2014-10-18	10:41:30
1060	50.316543	-4.0859	5.07	357.8	2014-10-18	10:41:31
1061	50.316586	-4.085906	4.83	355	2014-10-18	10:41:32
1062	50.31663	-4.085912	4.87	354.7	2014-10-18	10:41:33
1063	50.316674	-4.085913	4.95	359.4	2014-10-18	10:41:34
1064	50.316718	-4.085903	4.92	8.3	2014-10-18	10:41:35
1065	50.316759	-4.08589	4.67	11.1	2014-10-18	10:41:36
1066	50.316799	-4.085877	4.54	11.3	2014-10-18	10:41:37
1067	50.31684	-4.085874	4.53	2.8	2014-10-18	10:41:38
1068	50.316871	-4.085885	3.56	347.5	2014-10-18	10:41:39
1069	50.316885	-4.085899	1.84	328.1	2014-10-18	10:41:40
1070	50.316889	-4.085908	0.73	301.7	2014-10-18	10:41:41
1071	50.316881	-4.085915	0.97	214	2014-10-18	10:41:42
1072	50.316869	-4.085922	1.5	198.6	2014-10-18	10:41:43
1073	50.316856	-4.085925	1.41	188.2	2014-10-18	10:41:44
1074	50.316847	-4.085922	1.03	168.3	2014-10-18	10:41:45
1075	50.31684	-4.085916	0.9	150.3	2014-10-18	10:41:46
1076	50.31683	-4.085912	1.13	167.8	2014-10-18	10:41:47
1077	50.316819	-4.08591	1.24	173.1	2014-10-18	10:41:48
1078	50.316808	-4.085906	1.21	167.8	2014-10-18	10:41:49
1079	50.316799	-4.085904	1.09	171.3	2014-10-18	10:41:50
1080	50.316783	-4.085906	1.74	185.5	2014-10-18	10:41:51
1081	50.316764	-4.085912	2.21	190.3	2014-10-18	10:41:52
1082	50.316745	-4.085913	2.08	182.3	2014-10-18	10:41:53
1083	50.316731	-4.08591	1.55	171.4	2014-10-18	10:41:54
1084	50.316723	-4.085905	1	160.5	2014-10-18	10:41:55
1085	50.316716	-4.085899	0.87	151.4	2014-10-18	10:41:56
1086	50.316709	-4.085895	0.83	158.2	2014-10-18	10:41:57
1087	50.316701	-4.085894	0.86	173.7	2014-10-18	10:41:58
1088	50.316693	-4.085892	0.85	173.6	2014-10-18	10:41:59
1089	50.316688	-4.085885	0.83	142.2	2014-10-18	10:42:00
1090	50.316685	-4.085873	0.92	109.5	2014-10-18	10:42:01
1091	50.316685	-4.085863	0.69	92.3	2014-10-18	10:42:02
1092	50.316688	-4.085857	0.54	53.1	2014-10-18	10:42:03
1093	50.316691	-4.085856	0.36	18.1	2014-10-18	10:42:04
1094	50.31669	-4.085843	0.88	97.8	2014-10-18	10:42:05
1095	50.316685	-4.085833	0.87	127.1	2014-10-18	10:42:06
1096	50.316677	-4.085828	1.01	156	2014-10-18	10:42:07
1097	50.316666	-4.085826	1.14	173.4	2014-10-18	10:42:08
1098	50.316658	-4.085829	1	192	2014-10-18	10:42:09
1099	50.316653	-4.085829	0.51	183.4	2014-10-18	10:42:10
1100	50.316653	-4.085829	0	0	2014-10-18	10:42:11
1101	50.316654	-4.085829	0.03	342.6	2014-10-18	10:42:13
1102	50.316655	-4.085836	0.48	282.4	2014-10-18	10:42:14
1103	50.316652	-4.085841	0.44	230	2014-10-18	10:42:15
1104	50.316646	-4.085846	0.81	209	2014-10-18	10:42:16
1105	50.316637	-4.085855	1.11	214.4	2014-10-18	10:42:17
1106	50.316631	-4.085859	0.77	202.8	2014-10-18	10:42:18
1107	50.316625	-4.085858	0.72	172.4	2014-10-18	10:42:19
1108	50.31662	-4.085858	0.48	185	2014-10-18	10:42:20
1109	50.316616	-4.085861	0.53	202.3	2014-10-18	10:42:21
1110	50.316611	-4.085865	0.57	206.5	2014-10-18	10:42:22
1111	50.316604	-4.08587	0.89	203.2	2014-10-18	10:42:23
1112	50.316597	-4.08587	0.77	180	2014-10-18	10:42:24
1113	50.316592	-4.085865	0.69	149.1	2014-10-18	10:42:25
1114	50.316586	-4.085855	0.93	132.7	2014-10-18	10:42:26
1115	50.31658	-4.085842	1.14	125.7	2014-10-18	10:42:27
1116	50.316575	-4.085827	1.25	117.2	2014-10-18	10:42:28
1117	50.316572	-4.085815	0.94	113.3	2014-10-18	10:42:29
1118	50.316569	-4.085811	0.39	136.3	2014-10-18	10:42:30
1119	50.316565	-4.085814	0.5	210.9	2014-10-18	10:42:31
1120	50.316569	-4.085824	0.76	299.2	2014-10-18	10:42:32
1121	50.316569	-4.085824	0.07	4.9	2014-10-18	10:42:33
1122	50.316567	-4.085816	0.6	112	2014-10-18	10:42:34
1123	50.316562	-4.085815	0.51	176.7	2014-10-18	10:42:35
1124	50.316559	-4.085814	0.23	167	2014-10-18	10:42:37
1125	50.316566	-4.085809	0.92	21.2	2014-10-18	10:42:38
1126	50.316576	-4.085795	1.45	43.9	2014-10-18	10:42:39
1127	50.316574	-4.085783	0.89	102.7	2014-10-18	10:42:40
1128	50.316564	-4.085775	1.22	153.4	2014-10-18	10:42:41
1129	50.316551	-4.085769	1.5	162.2	2014-10-18	10:42:42
1130	50.316536	-4.085764	1.75	169.8	2014-10-18	10:42:43
1131	50.316519	-4.085763	1.88	176.9	2014-10-18	10:42:44
1132	50.316504	-4.085767	1.69	189.3	2014-10-18	10:42:45
1133	50.316491	-4.085777	1.64	205	2014-10-18	10:42:46
1134	50.31648	-4.085783	1.31	201.7	2014-10-18	10:42:47
1135	50.316469	-4.085791	1.3	203.7	2014-10-18	10:42:48
1136	50.316466	-4.085789	0.39	164.8	2014-10-18	10:42:49
1137	50.316467	-4.085783	0.5	73.6	2014-10-18	10:42:50
1138	50.316465	-4.085769	1	100.2	2014-10-18	10:42:51
1139	50.316458	-4.085755	1.28	128.2	2014-10-18	10:42:52
1140	50.316448	-4.085747	1.22	153.6	2014-10-18	10:42:53
1141	50.316438	-4.085738	1.26	151.1	2014-10-18	10:42:54
1142	50.316433	-4.085731	0.81	140.3	2014-10-18	10:42:55
1143	50.316431	-4.085721	0.73	105.6	2014-10-18	10:42:56
1144	50.316431	-4.085709	0.87	90.7	2014-10-18	10:42:57
1145	50.316428	-4.085698	0.85	116.6	2014-10-18	10:42:58
1146	50.31643	-4.085683	1.12	73	2014-10-18	10:42:59
1147	50.316432	-4.085675	0.63	69.2	2014-10-18	10:43:00
1148	50.316428	-4.085665	0.83	125.8	2014-10-18	10:43:01
1149	50.31642	-4.085654	1.19	137.7	2014-10-18	10:43:02
1150	50.316409	-4.085648	1.32	160.2	2014-10-18	10:43:03
1151	50.316398	-4.085641	1.33	159.2	2014-10-18	10:43:04
1152	50.316387	-4.085631	1.43	150.5	2014-10-18	10:43:05
1153	50.316376	-4.085623	1.32	153.5	2014-10-18	10:43:06
1154	50.316368	-4.085612	1.21	137.2	2014-10-18	10:43:07
1155	50.316365	-4.085598	1.06	110.5	2014-10-18	10:43:08
1156	50.316364	-4.085585	0.91	94.7	2014-10-18	10:43:09
1157	50.31636	-4.085575	0.85	124.6	2014-10-18	10:43:10
1158	50.316355	-4.085564	0.94	123.8	2014-10-18	10:43:11
1159	50.316348	-4.085555	1.01	140.9	2014-10-18	10:43:12
1160	50.316338	-4.085547	1.24	151.2	2014-10-18	10:43:13
1161	50.316326	-4.08554	1.48	160.8	2014-10-18	10:43:14
1162	50.316315	-4.085536	1.28	167.4	2014-10-18	10:43:15
1163	50.316301	-4.085532	1.53	170.4	2014-10-18	10:43:16
1164	50.316288	-4.085529	1.46	170.4	2014-10-18	10:43:17
1165	50.316288	-4.085523	0.39	95.4	2014-10-18	10:43:18
1166	50.316289	-4.085513	0.73	81.9	2014-10-18	10:43:19
1167	50.316282	-4.085504	1.01	141.2	2014-10-18	10:43:20
1168	50.316274	-4.085499	0.94	155.2	2014-10-18	10:43:21
1169	50.31627	-4.085487	0.95	116.2	2014-10-18	10:43:22
1170	50.316267	-4.085476	0.87	116.1	2014-10-18	10:43:23
1171	50.316264	-4.085466	0.78	114.7	2014-10-18	10:43:24
1172	50.316258	-4.085456	0.98	135.4	2014-10-18	10:43:25
1173	50.316248	-4.085446	1.27	147	2014-10-18	10:43:26
1174	50.316237	-4.085439	1.28	156.2	2014-10-18	10:43:27
1175	50.31623	-4.085432	1.01	148	2014-10-18	10:43:28
1176	50.316221	-4.085426	1.06	158.9	2014-10-18	10:43:29
1177	50.316215	-4.085418	0.92	138.9	2014-10-18	10:43:30
1178	50.316216	-4.085406	0.88	78.3	2014-10-18	10:43:31
1179	50.316219	-4.085396	0.74	64.8	2014-10-18	10:43:32
1180	50.316215	-4.08539	0.65	137.2	2014-10-18	10:43:33
1181	50.316215	-4.085385	0.33	91.6	2014-10-18	10:43:34
1182	50.316222	-4.085383	0.82	13	2014-10-18	10:43:35
1183	50.316232	-4.085381	1.09	8.5	2014-10-18	10:43:36
1184	50.316242	-4.085378	1.12	7.9	2014-10-18	10:43:37
1185	50.316252	-4.085378	1.21	2	2014-10-18	10:43:38
1186	50.316264	-4.085379	1.34	356.7	2014-10-18	10:43:39
1187	50.316277	-4.085381	1.44	354.8	2014-10-18	10:43:40
1188	50.316292	-4.085382	1.59	355.7	2014-10-18	10:43:41
1189	50.316309	-4.085385	1.92	354.7	2014-10-18	10:43:42
1190	50.316327	-4.085388	2.03	354.3	2014-10-18	10:43:43
1191	50.316345	-4.085392	2.07	352.1	2014-10-18	10:43:44
1192	50.316199	-4.085331	1.05	165.2	2014-10-18	10:44:00
1193	50.316189	-4.085327	1.09	163.5	2014-10-18	10:44:01
1194	50.316178	-4.085329	1.25	186	2014-10-18	10:44:02
1195	50.316162	-4.085331	1.81	185.1	2014-10-18	10:44:03
1196	50.316153	-4.085334	1.02	194.8	2014-10-18	10:44:04
1197	50.316154	-4.085334	0.04	25.2	2014-10-18	10:44:05
1198	50.316157	-4.085328	0.63	47.9	2014-10-18	10:44:06
1199	50.316156	-4.085319	0.6	101.6	2014-10-18	10:44:07
1200	50.316153	-4.085311	0.71	122.7	2014-10-18	10:44:08
1201	50.316149	-4.085303	0.74	126.4	2014-10-18	10:44:09
1202	50.316198	-4.085311	0.19	353.5	2014-10-18	10:44:38
1203	50.316174	-4.085349	0.63	225.2	2014-10-18	10:44:44
1204	50.316176	-4.085342	0.58	63.3	2014-10-18	10:44:45
1205	50.316167	-4.085336	0.55	157.1	2014-10-18	10:44:47
1206	50.316166	-4.085337	0.09	245.7	2014-10-18	10:44:48
1207	50.316168	-4.085339	0.23	320	2014-10-18	10:44:49
1208	50.316179	-4.08536	0.47	309.2	2014-10-18	10:44:53
1209	50.316183	-4.085364	0.6	330.8	2014-10-18	10:44:54
1210	50.316187	-4.085367	0.42	328.7	2014-10-18	10:44:55
1211	50.31619	-4.08537	0.39	326	2014-10-18	10:44:56
1212	50.316193	-4.085373	0.47	329.9	2014-10-18	10:44:57
1213	50.316241	-4.085407	0.65	336	2014-10-18	10:45:06
1214	50.316249	-4.085405	0.9	7.2	2014-10-18	10:45:07
1215	50.316257	-4.085401	0.9	18.9	2014-10-18	10:45:08
1216	50.316262	-4.085342	4.21	82.2	2014-10-18	10:45:09
1217	50.316253	-4.085312	2.4	114.1	2014-10-18	10:45:10
1218	50.316233	-4.085293	2.59	149.1	2014-10-18	10:45:11
1219	50.316237	-4.08527	1.68	74.6	2014-10-18	10:45:12
1220	50.316251	-4.08525	2.13	42.7	2014-10-18	10:45:13
1221	50.316255	-4.085243	0.64	48.6	2014-10-18	10:45:14
1222	50.316251	-4.08525	0.71	228.1	2014-10-18	10:45:15
1223	50.316259	-4.085258	1.07	329.6	2014-10-18	10:45:16
1224	50.316266	-4.085266	0.95	325.3	2014-10-18	10:45:17
1225	50.316276	-4.085261	1.17	18.2	2014-10-18	10:45:18
1226	50.316281	-4.085256	0.58	35.4	2014-10-18	10:45:19
1227	50.316281	-4.085257	0.09	275.7	2014-10-18	10:45:20
1228	50.316297	-4.085244	2.03	26.1	2014-10-18	10:45:21
1229	50.316333	-4.085222	4.32	21.7	2014-10-18	10:45:22
1230	50.316384	-4.085205	5.78	11.9	2014-10-18	10:45:23
1231	50.31644	-4.085207	6.24	359.2	2014-10-18	10:45:24
1232	50.316499	-4.08522	6.64	351.4	2014-10-18	10:45:25
1233	50.31655	-4.085245	5.94	342.6	2014-10-18	10:45:26
1234	50.316595	-4.085265	5.24	344.3	2014-10-18	10:45:27
1235	50.316645	-4.085249	5.68	11.7	2014-10-18	10:45:28
1236	50.3167	-4.085227	6.28	14.6	2014-10-18	10:45:29
1237	50.316751	-4.085233	5.75	356	2014-10-18	10:45:30
1238	50.316781	-4.085263	3.96	326.4	2014-10-18	10:45:31
1239	50.316795	-4.085293	2.6	307.3	2014-10-18	10:45:32
1240	50.316811	-4.08532	2.64	311.3	2014-10-18	10:45:33
1241	50.316827	-4.085348	2.66	311.5	2014-10-18	10:45:34
1242	50.316871	-4.085435	1.98	309	2014-10-18	10:45:38
1243	50.316847	-4.085436	2.72	181.6	2014-10-18	10:45:39
1244	50.316817	-4.085423	3.46	164.6	2014-10-18	10:45:40
1245	50.316809	-4.085428	0.98	198.7	2014-10-18	10:45:41
1246	50.316795	-4.085403	2.29	130.9	2014-10-18	10:45:42
1247	50.316781	-4.085378	2.41	132.1	2014-10-18	10:45:43
1248	50.316762	-4.085358	2.47	144.5	2014-10-18	10:45:44
1249	50.316746	-4.085341	2.2	146	2014-10-18	10:45:45
1250	50.316727	-4.085326	2.35	152.7	2014-10-18	10:45:46
1251	50.316709	-4.085312	2.26	154.1	2014-10-18	10:45:47
1252	50.31669	-4.085301	2.22	160.7	2014-10-18	10:45:48
1253	50.316672	-4.085293	2.12	164.5	2014-10-18	10:45:49
1254	50.316654	-4.085287	2.01	167.5	2014-10-18	10:45:50
1255	50.316642	-4.08528	1.53	159	2014-10-18	10:45:51
1256	50.316635	-4.085272	0.89	145.5	2014-10-18	10:45:52
1257	50.316628	-4.085265	0.96	145.7	2014-10-18	10:45:53
1258	50.316616	-4.085258	1.35	160.4	2014-10-18	10:45:54
1259	50.316601	-4.085256	1.67	172.9	2014-10-18	10:45:55
1260	50.316586	-4.085251	1.72	169.8	2014-10-18	10:45:56
1261	50.316572	-4.085251	1.62	178.9	2014-10-18	10:45:57
1262	50.316558	-4.08525	1.53	176.9	2014-10-18	10:45:58
1263	50.316548	-4.08525	1.06	181.6	2014-10-18	10:45:59
1264	50.31654	-4.08525	0.93	178.9	2014-10-18	10:46:00
1265	50.316535	-4.08525	0.58	180.6	2014-10-18	10:46:01
1266	50.316529	-4.085248	0.66	165.3	2014-10-18	10:46:02
1267	50.316522	-4.08524	0.94	145.6	2014-10-18	10:46:03
1268	50.316516	-4.085228	1.15	129.2	2014-10-18	10:46:04
1269	50.316509	-4.085216	1.12	131.1	2014-10-18	10:46:05
1270	50.316508	-4.085209	0.52	107.8	2014-10-18	10:46:06
1271	50.316509	-4.0852	0.62	71.6	2014-10-18	10:46:07
1272	50.316511	-4.085192	0.6	73.8	2014-10-18	10:46:08
1273	50.316512	-4.085187	0.37	72.2	2014-10-18	10:46:09
1274	50.316511	-4.085183	0.32	100	2014-10-18	10:46:10
1275	50.316507	-4.085181	0.52	164.2	2014-10-18	10:46:11
1276	50.3165	-4.085181	0.76	179.6	2014-10-18	10:46:12
1277	50.31649	-4.085179	1.08	174.6	2014-10-18	10:46:13
1278	50.316479	-4.085179	1.29	179.7	2014-10-18	10:46:14
1279	50.316466	-4.085181	1.38	184.2	2014-10-18	10:46:15
1280	50.316454	-4.085183	1.35	187.4	2014-10-18	10:46:16
1281	50.316446	-4.085193	1.19	216.2	2014-10-18	10:46:17
1282	50.316437	-4.08521	1.58	231.5	2014-10-18	10:46:18
1283	50.31643	-4.085229	1.52	238.9	2014-10-18	10:46:19
1284	50.316425	-4.085241	1.04	239.3	2014-10-18	10:46:20
1285	50.316422	-4.085246	0.53	223.5	2014-10-18	10:46:21
1286	50.316417	-4.085246	0.49	180	2014-10-18	10:46:22
1287	50.316411	-4.085246	0.72	177.6	2014-10-18	10:46:23
1288	50.316404	-4.085247	0.81	183.4	2014-10-18	10:46:24
1289	50.316395	-4.085247	0.92	180.4	2014-10-18	10:46:25
1290	50.316385	-4.085247	1.11	181.8	2014-10-18	10:46:26
1291	50.316375	-4.085249	1.14	187.8	2014-10-18	10:46:27
1292	50.316366	-4.085257	1.17	206.7	2014-10-18	10:46:28
1293	50.316356	-4.085265	1.25	208.2	2014-10-18	10:46:29
1294	50.31635	-4.085271	0.75	215.6	2014-10-18	10:46:30
1295	50.316364	-4.085252	1	42.3	2014-10-18	10:46:32
1296	50.31637	-4.085239	1.2	52.3	2014-10-18	10:46:33
1297	50.316371	-4.08523	0.62	81.3	2014-10-18	10:46:34
1298	50.316372	-4.085224	0.44	76.6	2014-10-18	10:46:35
1299	50.316366	-4.085219	0.8	154.7	2014-10-18	10:46:36
1300	50.316359	-4.085215	0.77	155.3	2014-10-18	10:46:37
1301	50.31636	-4.08521	0.36	84.1	2014-10-18	10:46:38
1302	50.316364	-4.085209	0.51	8	2014-10-18	10:46:39
1303	50.316368	-4.085209	0.4	354.1	2014-10-18	10:46:40
1304	50.316373	-4.08521	0.63	356.7	2014-10-18	10:46:41
1305	50.316379	-4.085208	0.64	15.2	2014-10-18	10:46:42
1306	50.316381	-4.085201	0.53	64.8	2014-10-18	10:46:43
1307	50.316377	-4.085198	0.49	155.6	2014-10-18	10:46:44
1308	50.316368	-4.085199	0.95	183.2	2014-10-18	10:46:45
1309	50.316356	-4.085202	1.35	189.1	2014-10-18	10:46:46
1310	50.31634	-4.08521	1.95	197.9	2014-10-18	10:46:47
1311	50.316324	-4.085211	1.75	181.6	2014-10-18	10:46:48
1312	50.316309	-4.085206	1.74	168.1	2014-10-18	10:46:49
1313	50.316295	-4.085201	1.58	167.6	2014-10-18	10:46:50
1314	50.316287	-4.0852	0.92	172.9	2014-10-18	10:46:51
1315	50.316284	-4.085208	0.62	246.8	2014-10-18	10:46:52
1316	50.316282	-4.085214	0.52	242.4	2014-10-18	10:46:53
1317	50.316278	-4.085222	0.71	228.1	2014-10-18	10:46:54
1318	50.316269	-4.08523	1.2	210.2	2014-10-18	10:46:55
1319	50.316258	-4.085235	1.27	195.3	2014-10-18	10:46:56
1320	50.316245	-4.085237	1.39	185.4	2014-10-18	10:46:57
1321	50.316232	-4.085237	1.47	181.9	2014-10-18	10:46:58
1322	50.316226	-4.08524	0.68	195.3	2014-10-18	10:46:59
1323	50.316227	-4.085244	0.35	287	2014-10-18	10:47:00
1324	50.316228	-4.085251	0.5	279.7	2014-10-18	10:47:01
1325	50.316226	-4.085256	0.44	233.5	2014-10-18	10:47:02
1326	50.316221	-4.085263	0.72	221.4	2014-10-18	10:47:03
1327	50.316216	-4.085269	0.71	217	2014-10-18	10:47:04
1328	50.316212	-4.085271	0.45	197	2014-10-18	10:47:05
1329	50.316211	-4.08527	0.1	150.6	2014-10-18	10:47:06
1330	50.316211	-4.08527	0.01	90	2014-10-18	10:47:07
1331	50.31624	-4.085235	4.07	37.5	2014-10-18	10:47:08
1332	50.316281	-4.085155	7.26	51.4	2014-10-18	10:47:09
1333	50.316313	-4.085063	7.48	61.1	2014-10-18	10:47:10
1334	50.316338	-4.084973	7	66.8	2014-10-18	10:47:11
1335	50.316361	-4.084876	7.35	69.6	2014-10-18	10:47:12
1336	50.316383	-4.084778	7.35	70.5	2014-10-18	10:47:13
1337	50.316404	-4.084681	7.34	71	2014-10-18	10:47:14
1338	50.316501	-4.084448	3.3	56.9	2014-10-18	10:47:20
1339	50.316498	-4.084524	2.73	266.3	2014-10-18	10:47:22
1340	50.316497	-4.084585	4.29	267.8	2014-10-18	10:47:23
1341	50.316488	-4.084684	3.55	262.1	2014-10-18	10:47:25
1342	50.316481	-4.084721	2.77	254	2014-10-18	10:47:26
1343	50.316471	-4.084768	3.48	251.6	2014-10-18	10:47:27
1344	50.316455	-4.084814	3.74	240.9	2014-10-18	10:47:28
1345	50.316432	-4.084848	3.5	224.9	2014-10-18	10:47:29
1346	50.316413	-4.084875	2.92	220.8	2014-10-18	10:47:30
1347	50.316396	-4.084896	2.36	218.1	2014-10-18	10:47:31
1348	50.31638	-4.084918	2.36	221.7	2014-10-18	10:47:32
1349	50.316374	-4.084929	1.04	227.1	2014-10-18	10:47:33
1350	50.316367	-4.084939	1.06	223.5	2014-10-18	10:47:34
1351	50.316359	-4.084947	1.06	211.5	2014-10-18	10:47:35
1352	50.31635	-4.084956	1.15	216.8	2014-10-18	10:47:36
1353	50.316341	-4.084971	1.5	225.8	2014-10-18	10:47:37
1354	50.31633	-4.084989	1.75	224.8	2014-10-18	10:47:38
1355	50.316318	-4.085008	1.86	227.1	2014-10-18	10:47:39
1356	50.316305	-4.085029	2.1	224.8	2014-10-18	10:47:40
1357	50.316298	-4.085041	1.16	229.4	2014-10-18	10:47:41
1358	50.316298	-4.085055	1.01	271.1	2014-10-18	10:47:42
1359	50.316297	-4.085068	0.9	256.2	2014-10-18	10:47:43
1360	50.316295	-4.085079	0.8	257.9	2014-10-18	10:47:44
1361	50.316292	-4.085091	0.95	246.2	2014-10-18	10:47:45
1362	50.316286	-4.085104	1.13	233.5	2014-10-18	10:47:46
1363	50.316277	-4.085115	1.23	221.5	2014-10-18	10:47:47
1364	50.316268	-4.085125	1.25	213.5	2014-10-18	10:47:48
1365	50.31626	-4.085136	1.19	219.6	2014-10-18	10:47:49
1366	50.316255	-4.085143	0.78	224.1	2014-10-18	10:47:50
1367	50.316254	-4.085143	0.09	187.4	2014-10-18	10:47:51
1368	50.316243	-4.085152	1.31	206.8	2014-10-18	10:47:52
1369	50.316232	-4.085161	1.39	208	2014-10-18	10:47:53
1370	50.316223	-4.085169	1.2	207.5	2014-10-18	10:47:54
1371	50.316217	-4.085175	0.77	219	2014-10-18	10:47:55
1372	50.316215	-4.085179	0.41	223.2	2014-10-18	10:47:56
1373	50.316214	-4.085181	0.08	256.3	2014-10-18	10:47:57
1374	50.316207	-4.085189	1.08	215.2	2014-10-18	10:47:58
1375	50.316197	-4.085199	1.29	213.7	2014-10-18	10:47:59
1376	50.316186	-4.085211	1.42	215.6	2014-10-18	10:48:00
1377	50.316178	-4.085222	1.18	219.2	2014-10-18	10:48:01
1378	50.316174	-4.085229	0.73	230.2	2014-10-18	10:48:02
1379	50.316169	-4.085238	0.83	226.6	2014-10-18	10:48:03
1380	50.316163	-4.085247	0.95	223.5	2014-10-18	10:48:04
1381	50.316155	-4.085259	1.18	225.1	2014-10-18	10:48:05
1382	50.316148	-4.085271	1.22	225.9	2014-10-18	10:48:06
1383	50.316145	-4.085279	0.62	246.1	2014-10-18	10:48:07
1384	50.316146	-4.08528	0.07	319.4	2014-10-18	10:48:08
1385	50.316147	-4.085288	0.6	286.2	2014-10-18	10:48:09
1386	50.316143	-4.085301	1.07	239.5	2014-10-18	10:48:10
1387	50.316133	-4.085312	1.3	217.4	2014-10-18	10:48:11
1388	50.316122	-4.085324	1.5	214.3	2014-10-18	10:48:12
1389	50.31611	-4.08534	1.72	220.5	2014-10-18	10:48:13
1390	50.3161	-4.085356	1.68	224.6	2014-10-18	10:48:14
1391	50.316092	-4.085369	1.23	227	2014-10-18	10:48:15
1392	50.316088	-4.085376	0.68	231.1	2014-10-18	10:48:16
1393	50.316087	-4.085385	0.63	258.8	2014-10-18	10:48:17
1394	50.316081	-4.085402	1.38	240.8	2014-10-18	10:48:18
1395	50.31607	-4.085423	1.95	231.2	2014-10-18	10:48:19
1396	50.316059	-4.085446	2	232.7	2014-10-18	10:48:20
1397	50.316049	-4.085469	2.06	235.4	2014-10-18	10:48:21
1398	50.316043	-4.08548	0.97	231.1	2014-10-18	10:48:22
1399	50.316042	-4.085482	0.23	225.6	2014-10-18	10:48:23
1400	50.316048	-4.085479	0.72	20.9	2014-10-18	10:48:24
1401	50.316053	-4.085475	0.62	26.4	2014-10-18	10:48:25
1402	50.316051	-4.085476	0.18	197.6	2014-10-18	10:48:26
1403	50.316047	-4.085476	0.48	180.7	2014-10-18	10:48:27
1404	50.316045	-4.085474	0.25	142.8	2014-10-18	10:48:28
1405	50.31604	-4.085478	0.72	206.1	2014-10-18	10:48:29
1406	50.316035	-4.085485	0.71	224.8	2014-10-18	10:48:30
1407	50.316034	-4.085492	0.49	259	2014-10-18	10:48:31
1408	50.316031	-4.085498	0.56	234.2	2014-10-18	10:48:32
1409	50.316026	-4.085505	0.76	220.2	2014-10-18	10:48:33
1410	50.316026	-4.085504	0.07	121.9	2014-10-18	10:48:34
1411	50.316034	-4.085495	1.17	34.8	2014-10-18	10:48:35
1412	50.316044	-4.085484	1.28	36.8	2014-10-18	10:48:36
1413	50.316052	-4.085473	1.25	37.6	2014-10-18	10:48:37
1414	50.316061	-4.085463	1.21	37.6	2014-10-18	10:48:38
1415	50.31607	-4.085453	1.25	34.8	2014-10-18	10:48:39
1416	50.316126	-4.085418	0.96	21.4	2014-10-18	10:48:46
1417	50.316122	-4.085438	1.46	250.2	2014-10-18	10:48:47
1418	50.316119	-4.085448	0.76	247.6	2014-10-18	10:48:48
1419	50.316112	-4.085442	0.94	156.4	2014-10-18	10:48:49
1420	50.316077	-4.085441	3.89	179	2014-10-18	10:48:50
1421	50.316046	-4.085439	3.39	177.5	2014-10-18	10:48:51
1422	50.316022	-4.085442	2.75	183.9	2014-10-18	10:48:52
1423	50.316005	-4.085447	1.83	192.4	2014-10-18	10:48:53
1424	50.316005	-4.085447	0.03	191.5	2014-10-18	10:48:54
1425	50.316005	-4.085448	0.04	198.2	2014-10-18	10:48:55
1426	50.316003	-4.085453	0.44	239.2	2014-10-18	10:48:56
1427	50.316	-4.085458	0.45	231.4	2014-10-18	10:48:57
1428	50.315997	-4.085466	0.7	233.2	2014-10-18	10:48:58
1429	50.31598	-4.085488	0.4	220.3	2014-10-18	10:49:04
1430	50.315987	-4.085488	0.81	356.6	2014-10-18	10:49:05
1431	50.315997	-4.085489	1.05	358.4	2014-10-18	10:49:06
1432	50.316005	-4.085428	0.08	78.3	2014-10-18	10:49:58
1433	50.315989	-4.085468	0.83	237.7	2014-10-18	10:50:02
1434	50.315979	-4.085472	0.57	195	2014-10-18	10:50:04
1435	50.315984	-4.085486	1.11	299.7	2014-10-18	10:50:05
1436	50.315986	-4.085498	0.92	282.9	2014-10-18	10:50:06
1437	50.315985	-4.085511	0.88	268.2	2014-10-18	10:50:07
1438	50.315984	-4.085521	0.76	259.4	2014-10-18	10:50:08
1439	50.315984	-4.08553	0.63	271.7	2014-10-18	10:50:09
1440	50.315984	-4.085539	0.61	262.9	2014-10-18	10:50:10
1441	50.315982	-4.085545	0.49	243.7	2014-10-18	10:50:11
1442	50.315929	-4.085461	0.31	134.7	2014-10-18	10:50:38
1443	50.315914	-4.08546	1.61	178.5	2014-10-18	10:50:39
1444	50.315906	-4.085455	0.98	157.8	2014-10-18	10:50:40
1445	50.315908	-4.085445	0.72	74.3	2014-10-18	10:50:41
1446	50.315915	-4.085435	1.1	41.2	2014-10-18	10:50:42
1447	50.315924	-4.085424	1.2	39.1	2014-10-18	10:50:43
1448	50.315931	-4.085415	1.08	38.7	2014-10-18	10:50:44
1449	50.315938	-4.085407	0.96	35.3	2014-10-18	10:50:45
1450	50.315945	-4.0854	0.89	37.4	2014-10-18	10:50:46
1451	50.315952	-4.085393	0.9	28.8	2014-10-18	10:50:47
1452	50.31596	-4.085389	0.93	18.8	2014-10-18	10:50:48
1453	50.315964	-4.0854	0.92	300.3	2014-10-18	10:50:49
1454	50.315977	-4.085397	1.5	9.4	2014-10-18	10:50:50
1455	50.316002	-4.085385	2.92	16.6	2014-10-18	10:50:51
1456	50.316027	-4.085365	3.13	27.9	2014-10-18	10:50:52
1457	50.316053	-4.085345	3.22	26	2014-10-18	10:50:53
1458	50.316074	-4.085337	2.39	13.3	2014-10-18	10:50:54
1459	50.316073	-4.085353	1.15	264.9	2014-10-18	10:50:55
1460	50.31605	-4.08538	3.2	216.4	2014-10-18	10:50:56
1461	50.31603	-4.085399	2.58	211.9	2014-10-18	10:50:57
1462	50.316014	-4.085414	2.06	209.6	2014-10-18	10:50:58
1463	50.315999	-4.085425	0.94	206.1	2014-10-18	10:51:00
1464	50.316004	-4.085427	0.53	347.8	2014-10-18	10:51:01
1465	50.31601	-4.085425	0.72	11.9	2014-10-18	10:51:02
1466	50.316007	-4.08543	0.54	221	2014-10-18	10:51:03
1467	50.316001	-4.085438	0.86	223.6	2014-10-18	10:51:04
1468	50.315992	-4.085444	1.14	203.2	2014-10-18	10:51:05
1469	50.315982	-4.08544	1.12	164.9	2014-10-18	10:51:06
1470	50.315971	-4.085434	1.23	159.7	2014-10-18	10:51:07
1471	50.315961	-4.085428	1.22	158.5	2014-10-18	10:51:08
1472	50.315956	-4.085435	0.37	224.4	2014-10-18	10:51:10
1473	50.315981	-4.085434	2.75	2.1	2014-10-18	10:51:11
1474	50.316043	-4.085419	6.99	8.4	2014-10-18	10:51:12
1475	50.316122	-4.085406	8.83	6.4	2014-10-18	10:51:13
1476	50.316202	-4.08539	9.02	6.9	2014-10-18	10:51:14
1477	50.316283	-4.085392	9.01	359.3	2014-10-18	10:51:15
1478	50.316349	-4.085412	7.4	349	2014-10-18	10:51:16
1479	50.316404	-4.085406	6.19	3.8	2014-10-18	10:51:17
1480	50.316471	-4.085376	7.77	15.8	2014-10-18	10:51:18
1481	50.316545	-4.085344	8.53	15.4	2014-10-18	10:51:19
1482	50.316615	-4.085329	7.86	8.1	2014-10-18	10:51:20
1483	50.316671	-4.085327	6.29	1.1	2014-10-18	10:51:21
1484	50.316721	-4.085328	5.57	358.9	2014-10-18	10:51:22
1485	50.316772	-4.085331	5.64	358.1	2014-10-18	10:51:23
1486	50.316823	-4.085334	5.62	357.9	2014-10-18	10:51:24
1487	50.317152	-4.085365	4.59	356.5	2014-10-18	10:51:32
1488	50.317091	-4.085344	6.92	167.5	2014-10-18	10:51:33
1489	50.31708	-4.08536	1.7	222.6	2014-10-18	10:51:34
1490	50.317069	-4.085379	1.77	227.7	2014-10-18	10:51:35
1491	50.31705	-4.085389	2.25	198.8	2014-10-18	10:51:36
1492	50.317038	-4.085399	1.46	207.7	2014-10-18	10:51:37
1493	50.317026	-4.085405	1.41	199.4	2014-10-18	10:51:38
1494	50.316965	-4.085342	8.2	146.5	2014-10-18	10:51:39
1495	50.316924	-4.085317	4.9	159	2014-10-18	10:51:40
1496	50.316869	-4.085304	6.2	171.4	2014-10-18	10:51:41
1497	50.316819	-4.085309	5.61	183.3	2014-10-18	10:51:42
1498	50.316776	-4.085317	4.82	187.2	2014-10-18	10:51:43
1499	50.316735	-4.085327	4.57	188.8	2014-10-18	10:51:44
1500	50.316727	-4.08533	0.97	192.5	2014-10-18	10:51:45
1501	50.316707	-4.085334	2.16	188.7	2014-10-18	10:51:46
1502	50.316686	-4.085341	2.46	191.5	2014-10-18	10:51:47
1503	50.316673	-4.085346	0.74	193.8	2014-10-18	10:51:49
1504	50.316671	-4.085347	0.19	190.8	2014-10-18	10:51:50
1505	50.316666	-4.085346	0.58	175.3	2014-10-18	10:51:51
1506	50.316655	-4.085345	1.19	176	2014-10-18	10:51:52
1507	50.316643	-4.085344	1.39	178.3	2014-10-18	10:51:53
1508	50.316626	-4.085354	2.01	199.4	2014-10-18	10:51:54
1509	50.316608	-4.085358	1.98	188.8	2014-10-18	10:51:55
1510	50.316593	-4.085358	1.73	179.4	2014-10-18	10:51:56
1511	50.316583	-4.085354	1.15	165.3	2014-10-18	10:51:57
1512	50.316571	-4.085349	1.3	165.4	2014-10-18	10:51:58
1513	50.316557	-4.085348	1.61	177.9	2014-10-18	10:51:59
1514	50.316541	-4.085355	1.87	195.1	2014-10-18	10:52:00
1515	50.316523	-4.085359	1.95	187.4	2014-10-18	10:52:01
1516	50.316514	-4.08536	1.11	185.2	2014-10-18	10:52:02
1517	50.316504	-4.085364	1.14	193.6	2014-10-18	10:52:03
1518	50.316494	-4.085368	1.07	197.9	2014-10-18	10:52:04
1519	50.316486	-4.085368	0.92	180.4	2014-10-18	10:52:05
1520	50.316478	-4.085367	0.86	172	2014-10-18	10:52:06
1521	50.316466	-4.085366	1.35	176.5	2014-10-18	10:52:07
1522	50.316453	-4.085368	1.46	185.4	2014-10-18	10:52:08
1523	50.31644	-4.085366	1.44	176.7	2014-10-18	10:52:09
1524	50.316426	-4.085372	1.66	194.8	2014-10-18	10:52:10
1525	50.316415	-4.085377	1.26	196.5	2014-10-18	10:52:11
1526	50.316408	-4.085381	0.84	199.4	2014-10-18	10:52:12
1527	50.316401	-4.085388	0.93	209.5	2014-10-18	10:52:13
1528	50.316392	-4.085393	1.01	200.8	2014-10-18	10:52:14
1529	50.316384	-4.085397	1.01	195.8	2014-10-18	10:52:15
1530	50.316372	-4.085399	1.33	188.5	2014-10-18	10:52:16
1531	50.316358	-4.085402	1.54	187.3	2014-10-18	10:52:17
1532	50.316343	-4.085407	1.74	192.1	2014-10-18	10:52:18
1533	50.316331	-4.085412	1.39	194.4	2014-10-18	10:52:19
1534	50.316322	-4.085413	0.97	184.2	2014-10-18	10:52:20
1535	50.316318	-4.08541	0.5	150.9	2014-10-18	10:52:21
1536	50.316317	-4.085401	0.64	102.8	2014-10-18	10:52:22
1537	50.316319	-4.085393	0.58	70.3	2014-10-18	10:52:23
1538	50.316319	-4.08539	0.26	77.2	2014-10-18	10:52:24
1539	50.316314	-4.08539	0.53	185.8	2014-10-18	10:52:25
1540	50.316306	-4.085391	0.95	180.7	2014-10-18	10:52:26
1541	50.316297	-4.085389	1.04	174.7	2014-10-18	10:52:27
1542	50.316285	-4.085391	1.27	186.2	2014-10-18	10:52:28
1543	50.316277	-4.085397	0.95	203.7	2014-10-18	10:52:29
1544	50.316277	-4.085402	0.41	262	2014-10-18	10:52:30
1545	50.316281	-4.085406	0.54	326.4	2014-10-18	10:52:31
1546	50.316285	-4.085406	0.49	2.8	2014-10-18	10:52:32
1547	50.316286	-4.085406	0.07	4.9	2014-10-18	10:52:33
1548	50.316277	-4.085406	1.03	179.7	2014-10-18	10:52:34
1549	50.316268	-4.085405	0.98	176.5	2014-10-18	10:52:35
1550	50.316261	-4.085407	0.83	188.3	2014-10-18	10:52:36
1551	50.316252	-4.085412	1.03	201	2014-10-18	10:52:37
1552	50.316241	-4.085416	1.28	193.5	2014-10-18	10:52:38
1553	50.316229	-4.085418	1.26	184.9	2014-10-18	10:52:39
1554	50.316216	-4.085423	1.52	193.3	2014-10-18	10:52:40
1555	50.316203	-4.085428	1.55	193.6	2014-10-18	10:52:41
1556	50.316194	-4.085431	1.01	192.3	2014-10-18	10:52:42
1557	50.316195	-4.085431	0.13	357.5	2014-10-18	10:52:43
1558	50.316199	-4.085428	0.53	21.1	2014-10-18	10:52:44
1559	50.316201	-4.085429	0.23	349.4	2014-10-18	10:52:45
1560	50.3162	-4.085428	0.22	159.3	2014-10-18	10:52:46
1561	50.316193	-4.085431	0.76	199.6	2014-10-18	10:52:47
1562	50.316188	-4.085429	0.57	162.3	2014-10-18	10:52:48
1563	50.31618	-4.085428	0.9	177	2014-10-18	10:52:49
1564	50.316175	-4.085429	0.61	185.6	2014-10-18	10:52:50
1565	50.316173	-4.08543	0.2	196.9	2014-10-18	10:52:51
1566	50.316173	-4.08543	0.01	0	2014-10-18	10:52:52
1567	50.316177	-4.085423	0.63	47.3	2014-10-18	10:52:53
1568	50.316177	-4.085422	0.1	62.4	2014-10-18	10:52:54
1569	50.316171	-4.085419	0.76	164	2014-10-18	10:52:55
1570	50.316161	-4.08542	1.06	184.5	2014-10-18	10:52:56
1571	50.316147	-4.085419	1.57	177.4	2014-10-18	10:52:57
1572	50.316132	-4.085417	1.71	174.2	2014-10-18	10:52:58
1573	50.316118	-4.085416	1.6	178.5	2014-10-18	10:52:59
1574	50.316108	-4.085414	1.04	169.8	2014-10-18	10:53:00
1575	50.316102	-4.085414	0.67	182.1	2014-10-18	10:53:01
1576	50.316099	-4.085417	0.43	208.6	2014-10-18	10:53:02
1577	50.316096	-4.085421	0.43	222	2014-10-18	10:53:03
1578	50.316096	-4.085425	0.26	257.5	2014-10-18	10:53:04
1579	50.316095	-4.085426	0.11	250	2014-10-18	10:53:05
1580	50.316094	-4.085425	0.17	163.3	2014-10-18	10:53:06
1581	50.316091	-4.085424	0.28	156.5	2014-10-18	10:53:07
1582	50.316085	-4.085422	0.69	172	2014-10-18	10:53:08
1583	50.316076	-4.085423	1.03	180.7	2014-10-18	10:53:09
1584	50.316065	-4.085431	1.42	205.8	2014-10-18	10:53:10
1585	50.316053	-4.085435	1.28	190.7	2014-10-18	10:53:11
1586	50.316046	-4.085434	0.82	178.3	2014-10-18	10:53:12
1587	50.316042	-4.085427	0.67	129	2014-10-18	10:53:13
1588	50.316045	-4.085421	0.24	54.5	2014-10-18	10:53:15
1589	50.316047	-4.085426	0.38	304.1	2014-10-18	10:53:16
1590	50.316044	-4.085433	0.57	240.8	2014-10-18	10:53:17
1591	50.316038	-4.085439	0.85	211.9	2014-10-18	10:53:18
1592	50.31603	-4.085447	1.01	211.4	2014-10-18	10:53:19
1593	50.316023	-4.08545	0.81	196.7	2014-10-18	10:53:20
1594	50.316015	-4.085456	0.96	207.2	2014-10-18	10:53:21
1595	50.316007	-4.085467	1.22	219.6	2014-10-18	10:53:22
1596	50.315999	-4.085478	1.18	219.1	2014-10-18	10:53:23
1597	50.315991	-4.085488	1.16	219.8	2014-10-18	10:53:24
1598	50.315982	-4.085491	0.92	191.5	2014-10-18	10:53:25
1599	50.315986	-4.08549	0.35	2	2014-10-18	10:53:26
1600	50.315995	-4.08549	1.07	3.5	2014-10-18	10:53:27
1601	50.316006	-4.085487	1.26	9	2014-10-18	10:53:28
1602	50.316016	-4.085484	1.09	9.8	2014-10-18	10:53:29
1603	50.316021	-4.085486	0.62	351.2	2014-10-18	10:53:30
1604	50.316026	-4.085488	0.54	341.3	2014-10-18	10:53:31
1605	50.316029	-4.08549	0.34	335.1	2014-10-18	10:53:32
1606	50.316029	-4.085489	0.11	58.1	2014-10-18	10:53:33
1607	50.316028	-4.085485	0.13	115.1	2014-10-18	10:53:35
1608	50.316034	-4.085478	0.4	39.1	2014-10-18	10:53:37
1609	50.316035	-4.085477	0.14	28.3	2014-10-18	10:53:38
1610	50.316028	-4.08548	0.81	191.5	2014-10-18	10:53:39
1611	50.316021	-4.085475	0.87	156.1	2014-10-18	10:53:40
1612	50.316014	-4.08547	0.81	155.6	2014-10-18	10:53:41
1613	50.31601	-4.085467	0.5	154.4	2014-10-18	10:53:42
1614	50.316004	-4.085468	0.73	186.5	2014-10-18	10:53:43
1615	50.315996	-4.085469	0.85	182	2014-10-18	10:53:44
1616	50.315991	-4.085464	0.63	149.2	2014-10-18	10:53:45
1617	50.315989	-4.08546	0.4	131.3	2014-10-18	10:53:46
1618	50.315989	-4.08546	0.02	180	2014-10-18	10:53:47
1619	50.315988	-4.085461	0.12	205.7	2014-10-18	10:53:48
1620	50.315996	-4.085453	1.07	30.7	2014-10-18	10:53:49
1621	50.316004	-4.085445	1.04	30.6	2014-10-18	10:53:50
1622	50.316011	-4.085441	0.82	21.3	2014-10-18	10:53:51
1623	50.316018	-4.085436	0.91	22	2014-10-18	10:53:52
1624	50.316027	-4.08543	1.04	25.1	2014-10-18	10:53:53
1625	50.316036	-4.085423	1.13	25.9	2014-10-18	10:53:54
1626	50.316046	-4.085417	1.21	23.2	2014-10-18	10:53:55
1627	50.316057	-4.085411	1.27	16.9	2014-10-18	10:53:56
1628	50.31607	-4.085407	1.45	11.1	2014-10-18	10:53:57
1629	50.316084	-4.085403	1.57	10.3	2014-10-18	10:53:58
1630	50.316097	-4.085399	1.52	12.9	2014-10-18	10:53:59
1631	50.316111	-4.085395	1.58	10.9	2014-10-18	10:54:00
1632	50.31611	-4.085423	1.01	266.3	2014-10-18	10:54:02
1633	50.316089	-4.08542	2.3	175.4	2014-10-18	10:54:03
1634	50.316079	-4.085422	1.12	187	2014-10-18	10:54:04
1635	50.316093	-4.085401	2.18	43.2	2014-10-18	10:54:05
1636	50.316136	-4.085384	4.95	13.9	2014-10-18	10:54:06
1637	50.316194	-4.085376	6.48	5.3	2014-10-18	10:54:07
1638	50.316257	-4.085383	6.97	356	2014-10-18	10:54:08
1639	50.316322	-4.085394	7.34	353.8	2014-10-18	10:54:09
1640	50.316387	-4.085412	7.29	349.9	2014-10-18	10:54:10
1641	50.316441	-4.085441	6.33	340.9	2014-10-18	10:54:11
1642	50.316495	-4.085471	6.41	340.3	2014-10-18	10:54:12
1643	50.31655	-4.085504	6.54	339.4	2014-10-18	10:54:13
1644	50.316605	-4.085538	6.63	338.3	2014-10-18	10:54:14
1645	50.316718	-4.085419	1.01	34.1	2014-10-18	10:54:29
1646	50.316707	-4.08542	1.24	183.6	2014-10-18	10:54:30
1647	50.316685	-4.085421	2.37	182	2014-10-18	10:54:31
1648	50.316649	-4.085419	4.01	178	2014-10-18	10:54:32
1649	50.316604	-4.085417	5.07	178.3	2014-10-18	10:54:33
1650	50.316562	-4.085415	4.64	178.8	2014-10-18	10:54:34
1651	50.316522	-4.085414	4.54	178.9	2014-10-18	10:54:35
1652	50.3165	-4.085412	2.46	176.9	2014-10-18	10:54:36
1653	50.316499	-4.085404	0.58	96.6	2014-10-18	10:54:37
1654	50.316499	-4.085391	0.98	89.5	2014-10-18	10:54:38
1655	50.316499	-4.085379	0.82	93.9	2014-10-18	10:54:39
1656	50.316492	-4.085373	0.84	148.5	2014-10-18	10:54:40
1657	50.316479	-4.085371	1.49	175.6	2014-10-18	10:54:41
1658	50.316454	-4.085374	2.81	184.3	2014-10-18	10:54:42
1659	50.31643	-4.085381	2.66	191.2	2014-10-18	10:54:43
1660	50.316407	-4.085393	2.72	197.6	2014-10-18	10:54:44
1661	50.316378	-4.085403	3.29	192.8	2014-10-18	10:54:45
1662	50.316361	-4.085414	2.04	201.6	2014-10-18	10:54:46
1663	50.316344	-4.085424	2.03	201.2	2014-10-18	10:54:47
1664	50.316327	-4.085435	2.05	203	2014-10-18	10:54:48
1665	50.316311	-4.085444	1.88	199.4	2014-10-18	10:54:49
1666	50.316301	-4.085454	1.35	209.6	2014-10-18	10:54:50
1667	50.316298	-4.08545	0.39	139.3	2014-10-18	10:54:51
1668	50.316294	-4.085444	0.6	133	2014-10-18	10:54:52
1669	50.316298	-4.085434	0.82	61.5	2014-10-18	10:54:53
1670	50.3163	-4.085424	0.72	72.7	2014-10-18	10:54:54
1671	50.316298	-4.085415	0.64	110.6	2014-10-18	10:54:55
1672	50.316289	-4.085415	0.92	176.7	2014-10-18	10:54:56
1673	50.316279	-4.085419	1.17	194.1	2014-10-18	10:54:57
1674	50.316277	-4.085416	0.26	138.6	2014-10-18	10:54:58
1675	50.31628	-4.085415	0.35	18.6	2014-10-18	10:54:59
1676	50.316279	-4.085407	0.58	111.5	2014-10-18	10:55:00
1677	50.316273	-4.085403	0.7	154.1	2014-10-18	10:55:01
1678	50.316267	-4.085397	0.72	148.2	2014-10-18	10:55:02
1679	50.316263	-4.085392	0.66	143.5	2014-10-18	10:55:03
1680	50.316254	-4.085392	0.99	179.3	2014-10-18	10:55:04
1681	50.316242	-4.085392	1.29	180.8	2014-10-18	10:55:05
1682	50.316229	-4.085391	1.44	176.5	2014-10-18	10:55:06
1683	50.316218	-4.085389	1.21	174.6	2014-10-18	10:55:07
1684	50.316208	-4.085387	1.13	172.7	2014-10-18	10:55:08
1685	50.316201	-4.085384	0.82	163.1	2014-10-18	10:55:09
1686	50.316195	-4.085381	0.72	163.6	2014-10-18	10:55:10
1687	50.316193	-4.085372	0.64	108.7	2014-10-18	10:55:11
1688	50.316191	-4.08537	0.27	148.4	2014-10-18	10:55:12
1689	50.316183	-4.085375	1.01	199.6	2014-10-18	10:55:13
1690	50.31617	-4.085375	1.43	179.5	2014-10-18	10:55:14
1691	50.316156	-4.085375	1.51	179.5	2014-10-18	10:55:15
1692	50.316143	-4.085375	1.46	179.3	2014-10-18	10:55:16
1693	50.316132	-4.085373	1.25	175.3	2014-10-18	10:55:17
1694	50.316122	-4.08537	1.12	167.1	2014-10-18	10:55:18
1695	50.316115	-4.085366	0.88	163.4	2014-10-18	10:55:19
1696	50.316108	-4.085364	0.69	169.1	2014-10-18	10:55:20
1697	50.316105	-4.085359	0.51	133.9	2014-10-18	10:55:21
1698	50.316104	-4.085352	0.55	100.8	2014-10-18	10:55:22
1699	50.316102	-4.085345	0.49	118.1	2014-10-18	10:55:23
1700	50.316096	-4.085341	0.71	155.2	2014-10-18	10:55:24
1701	50.316093	-4.08534	0.44	165.2	2014-10-18	10:55:25
1702	50.316087	-4.085335	0.76	152.4	2014-10-18	10:55:26
1703	50.316076	-4.085331	1.19	167.9	2014-10-18	10:55:27
1704	50.316063	-4.085331	1.43	178.8	2014-10-18	10:55:28
1705	50.31605	-4.085332	1.44	183.3	2014-10-18	10:55:29
1706	50.316039	-4.085335	1.26	190.6	2014-10-18	10:55:30
1707	50.316032	-4.085333	0.77	166.5	2014-10-18	10:55:31
1708	50.316027	-4.085333	0.3	181.7	2014-10-18	10:55:33
1709	50.316026	-4.085326	0.53	105.2	2014-10-18	10:55:34
1710	50.316025	-4.085317	0.62	94.3	2014-10-18	10:55:35
1711	50.316085	-4.085305	0.52	7.2	2014-10-18	10:55:48
1712	50.316146	-4.085281	6.98	14.3	2014-10-18	10:55:49
1713	50.316217	-4.085286	7.92	357.4	2014-10-18	10:55:50
1714	50.316281	-4.085327	7.73	338	2014-10-18	10:55:51
1715	50.31634	-4.085378	7.49	331	2014-10-18	10:55:52
1716	50.3164	-4.085429	7.56	331.1	2014-10-18	10:55:53
1717	50.316461	-4.085482	7.76	330.9	2014-10-18	10:55:54
1718	50.316258	-4.085335	1.77	155	2014-10-18	10:56:08
1719	50.316239	-4.085336	2.11	182.1	2014-10-18	10:56:09
1720	50.316232	-4.085334	0.88	169.5	2014-10-18	10:56:10
1721	50.316231	-4.08533	0.27	95.9	2014-10-18	10:56:11
1722	50.316229	-4.085331	0.24	201.8	2014-10-18	10:56:12
1723	50.316214	-4.08533	1.74	178.4	2014-10-18	10:56:13
1724	50.316198	-4.08533	1.71	179.6	2014-10-18	10:56:14
1725	50.316188	-4.085325	1.26	162.4	2014-10-18	10:56:15
1726	50.316178	-4.085321	1.09	166.4	2014-10-18	10:56:16
1727	50.316174	-4.085314	0.7	129.6	2014-10-18	10:56:17
1728	50.316167	-4.085312	0.81	169.3	2014-10-18	10:56:18
1729	50.316157	-4.085313	1.12	185.8	2014-10-18	10:56:19
1730	50.316148	-4.085316	1.05	190.9	2014-10-18	10:56:20
1731	50.316142	-4.085314	0.69	168	2014-10-18	10:56:21
1732	50.316137	-4.085306	0.74	131.7	2014-10-18	10:56:22
1733	50.316134	-4.085303	0.45	146.8	2014-10-18	10:56:23
1734	50.316136	-4.085303	0.2	358.3	2014-10-18	10:56:24
1735	50.316136	-4.085302	0.05	90	2014-10-18	10:56:25
1736	50.316128	-4.085307	0.94	200.3	2014-10-18	10:56:26
1737	50.316122	-4.085317	0.95	227.5	2014-10-18	10:56:27
1738	50.316117	-4.085335	1.41	245.4	2014-10-18	10:56:28
1739	50.316111	-4.085355	1.56	246.4	2014-10-18	10:56:29
1740	50.316108	-4.085366	0.88	248.3	2014-10-18	10:56:30
1741	50.316109	-4.085368	0.19	310.2	2014-10-18	10:56:31
1742	50.316131	-4.085361	2.5	12	2014-10-18	10:56:32
1743	50.31617	-4.085351	4.4	9.2	2014-10-18	10:56:33
1744	50.316224	-4.085355	5.97	357.4	2014-10-18	10:56:34
1745	50.316282	-4.085382	6.74	343.6	2014-10-18	10:56:35
1746	50.316339	-4.085413	6.7	340.6	2014-10-18	10:56:36
1747	50.316398	-4.085447	7.09	340	2014-10-18	10:56:37
1748	50.316454	-4.085489	6.88	334.4	2014-10-18	10:56:38
1749	50.31651	-4.085526	6.79	337.1	2014-10-18	10:56:39
1750	50.316567	-4.085564	6.83	336.7	2014-10-18	10:56:40
1751	50.316624	-4.085602	6.89	336.8	2014-10-18	10:56:41
1752	50.316729	-4.085498	0.87	32.4	2014-10-18	10:56:57
1753	50.316661	-4.085472	7.75	166.5	2014-10-18	10:56:58
1754	50.316639	-4.085469	2.48	174.5	2014-10-18	10:56:59
1755	50.316602	-4.08546	4.16	170.9	2014-10-18	10:57:00
1756	50.316576	-4.085448	2.95	164.1	2014-10-18	10:57:01
1757	50.316559	-4.085433	2.21	151.5	2014-10-18	10:57:02
1758	50.316548	-4.085423	1.38	148.3	2014-10-18	10:57:03
1759	50.316537	-4.085418	1.3	161.8	2014-10-18	10:57:04
1760	50.316527	-4.085413	1.23	163.6	2014-10-18	10:57:05
1761	50.316515	-4.08541	1.34	171.8	2014-10-18	10:57:06
1762	50.316501	-4.08541	1.61	178.9	2014-10-18	10:57:07
1763	50.316485	-4.08541	1.68	180.8	2014-10-18	10:57:08
1764	50.316471	-4.085409	1.57	176.3	2014-10-18	10:57:09
1765	50.316462	-4.085404	1.06	163.3	2014-10-18	10:57:10
1766	50.316452	-4.085401	1.13	169.9	2014-10-18	10:57:11
1767	50.316444	-4.085399	0.93	170.9	2014-10-18	10:57:12
1768	50.316441	-4.085403	0.42	214.5	2014-10-18	10:57:13
1769	50.31644	-4.085402	0.15	171.1	2014-10-18	10:57:14
1770	50.316435	-4.085397	0.6	137.8	2014-10-18	10:57:15
1771	50.316424	-4.085396	1.31	176.9	2014-10-18	10:57:16
1772	50.316405	-4.085398	2.04	183.9	2014-10-18	10:57:17
1773	50.316386	-4.085397	2.16	178.6	2014-10-18	10:57:18
1774	50.316366	-4.085401	2.21	187.9	2014-10-18	10:57:19
1775	50.31635	-4.085404	1.86	185.3	2014-10-18	10:57:20
1776	50.316339	-4.085396	1.32	157.1	2014-10-18	10:57:21
1777	50.316332	-4.08539	0.85	148.8	2014-10-18	10:57:22
1778	50.316329	-4.085386	0.51	142.4	2014-10-18	10:57:23
1779	50.31633	-4.08538	0.48	69.4	2014-10-18	10:57:24
1780	50.316331	-4.085375	0.34	72.1	2014-10-18	10:57:25
1781	50.316331	-4.085375	0.06	156.9	2014-10-18	10:57:26
1782	50.31632	-4.085371	1.23	166.8	2014-10-18	10:57:27
1783	50.316305	-4.085367	1.67	169.7	2014-10-18	10:57:28
1784	50.316288	-4.085365	1.89	176.2	2014-10-18	10:57:29
1785	50.316271	-4.085364	1.87	177.6	2014-10-18	10:57:30
1786	50.316258	-4.08536	1.48	170.8	2014-10-18	10:57:31
1787	50.316251	-4.085355	0.88	154.7	2014-10-18	10:57:32
1788	50.316248	-4.085348	0.56	122.4	2014-10-18	10:57:33
1789	50.316243	-4.085341	0.85	140	2014-10-18	10:57:34
1790	50.316233	-4.085336	1.16	162.4	2014-10-18	10:57:35
1791	50.316223	-4.08533	1.18	160	2014-10-18	10:57:36
1792	50.316214	-4.085323	1.08	150.6	2014-10-18	10:57:37
1793	50.316205	-4.085318	1.04	160.6	2014-10-18	10:57:38
1794	50.316195	-4.085315	1.18	170.1	2014-10-18	10:57:39
1795	50.316186	-4.085314	1.05	177.7	2014-10-18	10:57:40
1796	50.316181	-4.08531	0.54	149.7	2014-10-18	10:57:41
1797	50.316176	-4.085306	0.65	152.7	2014-10-18	10:57:42
1798	50.316168	-4.085307	0.96	181.4	2014-10-18	10:57:43
1799	50.316158	-4.085311	1.14	197	2014-10-18	10:57:44
1800	50.316149	-4.085319	1.15	208.3	2014-10-18	10:57:45
1801	50.316138	-4.085327	1.36	204.1	2014-10-18	10:57:46
1802	50.316128	-4.085333	1.18	200.7	2014-10-18	10:57:47
1803	50.316119	-4.08534	1.15	208.8	2014-10-18	10:57:48
1804	50.316111	-4.085346	0.98	203.7	2014-10-18	10:57:49
1805	50.316101	-4.085343	1.05	170.5	2014-10-18	10:57:50
1806	50.316091	-4.085339	1.25	163.6	2014-10-18	10:57:51
1807	50.31608	-4.085337	1.14	175.2	2014-10-18	10:57:52
1808	50.316075	-4.085338	0.65	185.2	2014-10-18	10:57:53
1809	50.31607	-4.085338	0.53	181.9	2014-10-18	10:57:54
1810	50.316061	-4.085336	0.98	170.5	2014-10-18	10:57:55
1811	50.31605	-4.085331	1.24	163.9	2014-10-18	10:57:56
1812	50.316038	-4.085328	1.37	171	2014-10-18	10:57:57
1813	50.316025	-4.085328	1.47	180.5	2014-10-18	10:57:58
1814	50.316014	-4.085329	1.23	182.2	2014-10-18	10:57:59
1815	50.316014	-4.085328	0.08	96.6	2014-10-18	10:58:00
1816	50.316014	-4.085323	0.35	82.3	2014-10-18	10:58:01
1817	50.316015	-4.085319	0.31	72.6	2014-10-18	10:58:02
1818	50.31601	-4.08532	0.56	185.4	2014-10-18	10:58:03
1819	50.316002	-4.08532	0.93	180.7	2014-10-18	10:58:04
1820	50.315995	-4.08532	0.77	181.3	2014-10-18	10:58:05
1821	50.315988	-4.085324	0.77	202.8	2014-10-18	10:58:06
1822	50.315982	-4.085329	0.79	206.4	2014-10-18	10:58:07
1823	50.315976	-4.085337	0.86	219.6	2014-10-18	10:58:08
1824	50.315975	-4.085342	0.42	248.1	2014-10-18	10:58:09
1825	50.315975	-4.085347	0.36	280.4	2014-10-18	10:58:10
1826	50.315977	-4.08535	0.25	313.3	2014-10-18	10:58:11
1827	50.315977	-4.085347	0.22	85.1	2014-10-18	10:58:12
1828	50.315972	-4.085338	0.81	129.8	2014-10-18	10:58:13
1829	50.315963	-4.085334	1.05	163.5	2014-10-18	10:58:14
1830	50.315954	-4.085333	1.03	178.7	2014-10-18	10:58:15
1831	50.315947	-4.085333	0.77	177.8	2014-10-18	10:58:16
1832	50.315948	-4.08533	0.22	77.7	2014-10-18	10:58:17
1833	50.315949	-4.08533	0.14	9.8	2014-10-18	10:58:18
1834	50.315958	-4.085319	1.22	36.1	2014-10-18	10:58:19
1835	50.315959	-4.085318	0.18	45.1	2014-10-18	10:58:20
1836	50.315961	-4.085316	0.12	30.1	2014-10-18	10:58:22
1837	50.315961	-4.085316	0.02	196.7	2014-10-18	10:58:23
1838	50.315961	-4.085316	0	0	2014-10-18	10:58:24
1839	50.315961	-4.085316	0	0	2014-10-18	10:58:25
1840	50.315934	-4.085355	0.58	223.5	2014-10-18	10:58:32
1841	50.315933	-4.085347	0.6	106.1	2014-10-18	10:58:33
1842	50.315923	-4.08535	1.04	191.6	2014-10-18	10:58:34
1843	50.315913	-4.085349	1.19	176.3	2014-10-18	10:58:35
1844	50.31591	-4.085349	0.26	176.1	2014-10-18	10:58:36
1845	50.315918	-4.085352	0.87	343.2	2014-10-18	10:58:37
1846	50.315931	-4.085354	1.43	356.4	2014-10-18	10:58:38
1847	50.315942	-4.085354	1.25	0.6	2014-10-18	10:58:39
1848	50.315954	-4.085352	1.39	3.4	2014-10-18	10:58:40
1849	50.315815	-4.085367	0.5	183.9	2014-10-18	10:59:11
1850	50.315907	-4.085296	1.9	26.2	2014-10-18	10:59:17
1851	50.315911	-4.085286	0.85	56.9	2014-10-18	10:59:18
1852	50.31591	-4.085275	0.79	102.2	2014-10-18	10:59:19
1853	50.315909	-4.085271	0.33	94.8	2014-10-18	10:59:20
1854	50.315912	-4.085266	0.42	47	2014-10-18	10:59:21
1855	50.315913	-4.085263	0.31	59.5	2014-10-18	10:59:22
1856	50.315915	-4.085259	0.34	46.3	2014-10-18	10:59:23
1857	50.315918	-4.085256	0.33	36	2014-10-18	10:59:24
1858	50.315921	-4.085256	0.17	10.4	2014-10-18	10:59:26
1859	50.316026	-4.08544	0.14	311.9	2014-10-18	11:01:33
1860	50.315937	-4.085469	2.53	191.8	2014-10-18	11:01:37
1861	50.315956	-4.085476	2.17	347	2014-10-18	11:01:38
1862	50.315969	-4.085479	1.47	352.1	2014-10-18	11:01:39
1863	50.315966	-4.085489	0.81	246.9	2014-10-18	11:01:40
1864	50.315968	-4.085502	0.91	278.9	2014-10-18	11:01:41
1865	50.315968	-4.085516	1.04	271	2014-10-18	11:01:42
1866	50.315966	-4.085529	0.95	255.8	2014-10-18	11:01:43
1867	50.315966	-4.085538	0.59	275.4	2014-10-18	11:01:44
1868	50.315972	-4.085541	0.68	342.1	2014-10-18	11:01:45
1869	50.315981	-4.08554	0.98	3.1	2014-10-18	11:01:46
1870	50.315988	-4.085539	0.83	5.8	2014-10-18	11:01:47
1871	50.315996	-4.085538	0.87	5.1	2014-10-18	11:01:48
1872	50.315996	-4.085456	0.25	90	2014-10-18	11:02:11
1873	50.315976	-4.085558	1.9	253.1	2014-10-18	11:02:15
1874	50.315982	-4.085551	0.83	35	2014-10-18	11:02:16
1875	50.315992	-4.08554	1.34	35.8	2014-10-18	11:02:17
1876	50.316005	-4.085528	1.65	30.8	2014-10-18	11:02:18
1877	50.316022	-4.08551	2.31	35.2	2014-10-18	11:02:19
1878	50.316036	-4.085489	2.11	43.2	2014-10-18	11:02:20
1879	50.316049	-4.085468	2.11	45.6	2014-10-18	11:02:21
1880	50.316063	-4.085447	2.2	43.1	2014-10-18	11:02:22
1881	50.316078	-4.085425	2.2	44.2	2014-10-18	11:02:23
1882	50.315791	-4.085285	0.33	162.6	2014-10-18	11:04:03
1883	50.315837	-4.085354	1.41	315.7	2014-10-18	11:04:08
1884	50.31585	-4.085355	1.51	356.1	2014-10-18	11:04:09
1885	50.315855	-4.085348	0.74	46.3	2014-10-18	11:04:10
1886	50.315859	-4.085338	0.83	57.2	2014-10-18	11:04:11
1887	50.315864	-4.085339	0.57	349.8	2014-10-18	11:04:12
1888	50.31587	-4.085355	1.33	304.2	2014-10-18	11:04:13
1889	50.315872	-4.085378	1.68	275.1	2014-10-18	11:04:14
1890	50.315881	-4.085391	1.35	317.6	2014-10-18	11:04:15
1891	50.315897	-4.085391	1.84	359.6	2014-10-18	11:04:16
1892	50.315923	-4.085379	3	16.7	2014-10-18	11:04:17
1893	50.315945	-4.085364	2.67	23.6	2014-10-18	11:04:18
1894	50.315961	-4.085348	2.14	31.3	2014-10-18	11:04:19
1895	50.315978	-4.085333	2.12	30.8	2014-10-18	11:04:20
1896	50.315995	-4.085318	2.16	30.1	2014-10-18	11:04:21
1897	50.316011	-4.085303	2.16	29.9	2014-10-18	11:04:22
1898	50.316126	-4.085203	2.08	29.3	2014-10-18	11:04:29
1899	50.316137	-4.085193	1.43	27.5	2014-10-18	11:04:30
1900	50.316012	-4.085247	0.66	195.4	2014-10-18	11:04:52
1901	50.315978	-4.085243	0.64	175.5	2014-10-18	11:04:58
1902	50.315987	-4.085243	1.01	0	2014-10-18	11:04:59
1903	50.315988	-4.085248	0.4	293.2	2014-10-18	11:05:00
1904	50.315987	-4.085257	0.63	255.6	2014-10-18	11:05:01
1905	50.315989	-4.085261	0.2	309.1	2014-10-18	11:05:03
1906	50.315991	-4.085269	0.56	291.6	2014-10-18	11:05:04
1907	50.315994	-4.085282	1.01	293.9	2014-10-18	11:05:05
1908	50.315996	-4.085296	1.07	278.6	2014-10-18	11:05:06
1909	50.315995	-4.085307	0.76	263.6	2014-10-18	11:05:07
1910	50.315993	-4.085313	0.48	241.2	2014-10-18	11:05:08
1911	50.315992	-4.085318	0.4	244.8	2014-10-18	11:05:09
1912	50.31599	-4.085323	0.41	244.4	2014-10-18	11:05:10
1913	50.315986	-4.085326	0.45	202.4	2014-10-18	11:05:11
1914	50.315984	-4.085314	0.82	103.2	2014-10-18	11:05:12
1915	50.315998	-4.085298	1.91	37.8	2014-10-18	11:05:13
1916	50.316053	-4.085276	6.36	14	2014-10-18	11:05:14
1917	50.316116	-4.085269	7.04	4.4	2014-10-18	11:05:15
1918	50.316193	-4.085271	8.56	358.9	2014-10-18	11:05:16
1919	50.31627	-4.085267	8.55	1.6	2014-10-18	11:05:17
1920	50.31634	-4.085256	7.86	5.9	2014-10-18	11:05:18
1921	50.316405	-4.085245	7.29	6.4	2014-10-18	11:05:19
1922	50.316462	-4.085241	6.26	2.1	2014-10-18	11:05:20
1923	50.316507	-4.085242	5.09	359.7	2014-10-18	11:05:21
1924	50.316549	-4.085242	4.59	359.8	2014-10-18	11:05:22
1925	50.31659	-4.085242	4.57	0	2014-10-18	11:05:23
1926	50.316631	-4.085242	4.55	0.3	2014-10-18	11:05:24
1927	50.316901	-4.085193	4.32	6.6	2014-10-18	11:05:31
1928	50.316908	-4.085182	1.16	41.5	2014-10-18	11:05:32
1929	50.316875	-4.085183	3.73	181.2	2014-10-18	11:05:33
1930	50.316838	-4.085186	4.06	183.1	2014-10-18	11:05:34
1931	50.316794	-4.085185	5	178.8	2014-10-18	11:05:35
1932	50.316748	-4.085187	5.07	181.9	2014-10-18	11:05:36
1933	50.316711	-4.085186	4.1	178.9	2014-10-18	11:05:37
1934	50.316709	-4.08519	0.4	225.1	2014-10-18	11:05:38
1935	50.316683	-4.085196	1.44	188.7	2014-10-18	11:05:40
1936	50.316674	-4.085194	0.98	169.8	2014-10-18	11:05:41
1937	50.316666	-4.085186	1.11	150.3	2014-10-18	11:05:42
1938	50.316655	-4.085176	1.39	149.9	2014-10-18	11:05:43
1939	50.316645	-4.085168	1.21	152.4	2014-10-18	11:05:44
1940	50.316632	-4.085162	1.57	162.5	2014-10-18	11:05:45
1941	50.316619	-4.085154	1.51	159.2	2014-10-18	11:05:46
1942	50.316605	-4.08515	1.64	168.5	2014-10-18	11:05:47
1943	50.31659	-4.085152	1.69	186.9	2014-10-18	11:05:48
1944	50.316582	-4.085156	0.94	196.5	2014-10-18	11:05:49
1945	50.316571	-4.085161	1.19	195.9	2014-10-18	11:05:50
1946	50.316562	-4.085168	1.2	206.8	2014-10-18	11:05:51
1947	50.316555	-4.085174	0.86	205.8	2014-10-18	11:05:52
1948	50.316547	-4.085177	0.88	195	2014-10-18	11:05:53
1949	50.31654	-4.085175	0.83	169.2	2014-10-18	11:05:54
1950	50.31653	-4.085172	1.08	171.5	2014-10-18	11:05:55
1951	50.31652	-4.085171	1.16	173.8	2014-10-18	11:05:56
1952	50.316508	-4.085166	1.35	167.2	2014-10-18	11:05:57
1953	50.316499	-4.08516	1.11	154.9	2014-10-18	11:05:58
1954	50.316489	-4.085154	1.14	158.9	2014-10-18	11:05:59
1955	50.316481	-4.085149	1	158.7	2014-10-18	11:06:00
1956	50.31647	-4.085145	1.24	168.3	2014-10-18	11:06:01
1957	50.316459	-4.085143	1.24	172.5	2014-10-18	11:06:02
1958	50.316448	-4.085139	1.22	165.3	2014-10-18	11:06:03
1959	50.316439	-4.085131	1.22	154.8	2014-10-18	11:06:04
1960	50.316427	-4.085125	1.34	158.3	2014-10-18	11:06:05
1961	50.316416	-4.085115	1.45	151.2	2014-10-18	11:06:06
1962	50.316404	-4.085103	1.57	148.3	2014-10-18	11:06:07
1963	50.316394	-4.085095	1.24	153.7	2014-10-18	11:06:08
1964	50.316383	-4.085089	1.28	158.5	2014-10-18	11:06:09
1965	50.316372	-4.085083	1.32	160.2	2014-10-18	11:06:10
1966	50.316362	-4.085076	1.22	159.1	2014-10-18	11:06:11
1967	50.316355	-4.085065	1.16	135.5	2014-10-18	11:06:12
1968	50.316348	-4.085053	1.09	131.7	2014-10-18	11:06:13
1969	50.316338	-4.085047	1.19	156.4	2014-10-18	11:06:14
1970	50.316327	-4.085043	1.23	166.5	2014-10-18	11:06:15
1971	50.316315	-4.085044	1.37	183.7	2014-10-18	11:06:16
1972	50.316304	-4.085045	1.25	184.1	2014-10-18	11:06:17
1973	50.316294	-4.085042	1.14	167.9	2014-10-18	11:06:18
1974	50.316284	-4.085038	1.1	164.2	2014-10-18	11:06:19
1975	50.316275	-4.085036	1.07	174.2	2014-10-18	11:06:20
1976	50.316271	-4.085037	0.41	190.9	2014-10-18	11:06:21
1977	50.316265	-4.085038	0.71	183.4	2014-10-18	11:06:22
1978	50.316259	-4.085038	0.68	181.5	2014-10-18	11:06:23
1979	50.316252	-4.085041	0.82	194.3	2014-10-18	11:06:24
1980	50.316249	-4.085052	0.84	247.2	2014-10-18	11:06:25
1981	50.316246	-4.085054	0.29	210.6	2014-10-18	11:06:26
1982	50.316243	-4.085055	0.37	196	2014-10-18	11:06:27
1983	50.31624	-4.085056	0.34	190	2014-10-18	11:06:28
1984	50.316244	-4.085052	0.5	40.1	2014-10-18	11:06:29
1985	50.316242	-4.085053	0.25	197.7	2014-10-18	11:06:30
1986	50.316254	-4.085056	1.35	350.9	2014-10-18	11:06:31
1987	50.316255	-4.085055	0.18	27.8	2014-10-18	11:06:32
1988	50.316256	-4.085056	0.15	325.6	2014-10-18	11:06:33
1989	50.316257	-4.085051	0.36	79.4	2014-10-18	11:06:34
1990	50.316255	-4.085053	0.26	226.2	2014-10-18	11:06:35
1991	50.316253	-4.08506	0.51	246.4	2014-10-18	11:06:36
1992	50.316248	-4.085066	0.74	212.6	2014-10-18	11:06:37
1993	50.316242	-4.08507	0.69	207.6	2014-10-18	11:06:38
1994	50.316244	-4.085077	0.48	291.6	2014-10-18	11:06:39
1995	50.316243	-4.085085	0.64	261.7	2014-10-18	11:06:40
1996	50.316241	-4.085097	0.81	259.3	2014-10-18	11:06:41
1997	50.316244	-4.085108	0.83	289.7	2014-10-18	11:06:42
1998	50.316253	-4.085115	1.16	333.4	2014-10-18	11:06:43
1999	50.316254	-4.085113	0.14	75	2014-10-18	11:06:44
[truncated: 1,093 more rows]
