# Supplementary material for: On the Potential of Surfers to Monitor Environmental Indicators in the Coastal Zone
Source: PLoS One. 2015 Jul 8;10(7):e0127706. doi: 10.1371/journal.pone.0127706 (PMC4496071; doi:10.1371/journal.pone.0127706)
Supplement: S1 Data — Contains 85 GPS tracks (comma separated files) used to estimate surfing performance statistics in the manuscript. (ZIP) [file pone.0127706.s001.zip › S1 Data GPS Tracks/20141022_Wembury.csv]

No	Latitude	Longitude	Speed	Course	Date	Time
1	50.317016	-4.083638	0	0	2014-10-22	07:45:04
2	50.317012	-4.083646	0.75	236.1	2014-10-22	07:45:05
3	50.31701	-4.083651	0.43	233.9	2014-10-22	07:45:06
4	50.317007	-4.08365	0.31	165.4	2014-10-22	07:45:07
5	50.317005	-4.083653	0.3	216.4	2014-10-22	07:45:08
6	50.317003	-4.083658	0.45	237.5	2014-10-22	07:45:09
7	50.317001	-4.083664	0.43	246.8	2014-10-22	07:45:10
8	50.317001	-4.083665	0.13	253.6	2014-10-22	07:45:11
9	50.316998	-4.083667	0.28	207.5	2014-10-22	07:45:12
10	50.316997	-4.083668	0.19	200.3	2014-10-22	07:45:13
11	50.316996	-4.08367	0.16	249.6	2014-10-22	07:45:14
12	50.316996	-4.08367	0.02	228.6	2014-10-22	07:45:15
13	50.316996	-4.083672	0.14	232.1	2014-10-22	07:45:16
14	50.316995	-4.083671	0.12	157	2014-10-22	07:45:17
15	50.316993	-4.083669	0.26	132.9	2014-10-22	07:45:18
16	50.316992	-4.083667	0.14	145.4	2014-10-22	07:45:19
17	50.316988	-4.083667	0.44	172.2	2014-10-22	07:45:20
18	50.317075	-4.083695	9.92	348.4	2014-10-22	07:45:21
19	50.317118	-4.083707	4.84	349.5	2014-10-22	07:45:22
20	50.317203	-4.083741	9.73	345.5	2014-10-22	07:45:23
21	50.317223	-4.083751	2.36	342.4	2014-10-22	07:45:24
22	50.31723	-4.083757	0.92	333.7	2014-10-22	07:45:25
23	50.317235	-4.083761	0.63	332.4	2014-10-22	07:45:26
24	50.31724	-4.083765	0.57	332	2014-10-22	07:45:27
25	50.317242	-4.083769	0.37	316.5	2014-10-22	07:45:28
26	50.317242	-4.08377	0.08	242	2014-10-22	07:45:29
27	50.317241	-4.083772	0.17	240.8	2014-10-22	07:45:30
28	50.317241	-4.083775	0.2	270	2014-10-22	07:45:31
29	50.317241	-4.083777	0.19	264.2	2014-10-22	07:45:32
30	50.317307	-4.083435	25.39	73.1	2014-10-22	07:45:33
31	50.317314	-4.083402	2.48	72.7	2014-10-22	07:45:34
32	50.317318	-4.08338	1.63	72	2014-10-22	07:45:35
33	50.31732	-4.083368	0.9	76.2	2014-10-22	07:45:36
34	50.31732	-4.083367	0.07	97.8	2014-10-22	07:45:37
35	50.317319	-4.083362	0.36	105.1	2014-10-22	07:45:38
36	50.317322	-4.083354	0.66	67.7	2014-10-22	07:45:39
37	50.317323	-4.083345	0.61	78.5	2014-10-22	07:45:40
38	50.317324	-4.083336	0.64	77.2	2014-10-22	07:45:41
39	50.317326	-4.083328	0.62	71.6	2014-10-22	07:45:42
40	50.317326	-4.083324	0.32	80	2014-10-22	07:45:43
41	50.317325	-4.08332	0.3	113.9	2014-10-22	07:45:44
42	50.317324	-4.083318	0.17	112.2	2014-10-22	07:45:45
43	50.317324	-4.083315	0.2	95	2014-10-22	07:45:46
44	50.317324	-4.083313	0.11	95.3	2014-10-22	07:45:47
45	50.317324	-4.083314	0.03	249.2	2014-10-22	07:45:48
46	50.317323	-4.083315	0.17	229.5	2014-10-22	07:45:49
47	50.317323	-4.083316	0.03	249.2	2014-10-22	07:45:50
48	50.317322	-4.083316	0.16	178	2014-10-22	07:45:51
49	50.31732	-4.083315	0.18	156.7	2014-10-22	07:45:52
50	50.317319	-4.083315	0.15	184.6	2014-10-22	07:45:53
51	50.317322	-4.083313	0.41	17.7	2014-10-22	07:45:54
52	50.317328	-4.083314	0.6	354.9	2014-10-22	07:45:55
53	50.317334	-4.083311	0.73	14.6	2014-10-22	07:45:56
54	50.317336	-4.08331	0.22	27.4	2014-10-22	07:45:57
55	50.317337	-4.083311	0.16	336.3	2014-10-22	07:45:58
56	50.317339	-4.083314	0.27	308.8	2014-10-22	07:45:59
57	50.31734	-4.083315	0.22	337.9	2014-10-22	07:46:00
58	50.317342	-4.083314	0.18	7.7	2014-10-22	07:46:01
59	50.317344	-4.083314	0.19	5.5	2014-10-22	07:46:02
60	50.317344	-4.083317	0.17	260.8	2014-10-22	07:46:03
61	50.317344	-4.083317	0.04	297.6	2014-10-22	07:46:04
62	50.317343	-4.08332	0.21	236.9	2014-10-22	07:46:05
63	50.317345	-4.083315	0.4	57.3	2014-10-22	07:46:06
64	50.317347	-4.083305	0.78	69.6	2014-10-22	07:46:07
65	50.31735	-4.083295	0.75	60.4	2014-10-22	07:46:08
66	50.317349	-4.08328	0.56	97.2	2014-10-22	07:46:10
67	50.317347	-4.083277	0.17	144.9	2014-10-22	07:46:12
68	50.317344	-4.083274	0.35	140.1	2014-10-22	07:46:13
69	50.317342	-4.083271	0.36	136.8	2014-10-22	07:46:14
70	50.317338	-4.083274	0.5	212.5	2014-10-22	07:46:15
71	50.317335	-4.083281	0.6	232.6	2014-10-22	07:46:16
72	50.31733	-4.083284	0.63	201.1	2014-10-22	07:46:17
73	50.317326	-4.083284	0.41	179.1	2014-10-22	07:46:18
74	50.317331	-4.083282	0.62	16.1	2014-10-22	07:46:19
75	50.31733	-4.083284	0.21	221	2014-10-22	07:46:20
76	50.317336	-4.083282	0.67	10.7	2014-10-22	07:46:21
77	50.317338	-4.083281	0.27	19.6	2014-10-22	07:46:22
78	50.317343	-4.083275	0.68	37.6	2014-10-22	07:46:23
79	50.317338	-4.083266	0.81	129.9	2014-10-22	07:46:24
80	50.317338	-4.083247	0.67	91.6	2014-10-22	07:46:26
81	50.317336	-4.083241	0.51	117.2	2014-10-22	07:46:27
82	50.317335	-4.083241	0.03	185.6	2014-10-22	07:46:29
83	50.317335	-4.083253	0.84	266.8	2014-10-22	07:46:30
84	50.317331	-4.083262	0.38	239.5	2014-10-22	07:46:32
85	50.317328	-4.083261	0.32	173.6	2014-10-22	07:46:33
86	50.317327	-4.083257	0.36	113	2014-10-22	07:46:34
87	50.317327	-4.083254	0.21	92.7	2014-10-22	07:46:35
88	50.317327	-4.083249	0.31	91.6	2014-10-22	07:46:36
89	50.317322	-4.083247	0.57	160.6	2014-10-22	07:46:37
90	50.317313	-4.083248	0.49	186.3	2014-10-22	07:46:39
91	50.317309	-4.083255	0.64	226.7	2014-10-22	07:46:40
92	50.317309	-4.083259	0.33	255.4	2014-10-22	07:46:41
93	50.317307	-4.083259	0.2	169.7	2014-10-22	07:46:42
94	50.317306	-4.083258	0.11	170.3	2014-10-22	07:46:43
95	50.317307	-4.08326	0.12	313.4	2014-10-22	07:46:44
96	50.317307	-4.083261	0.09	308.1	2014-10-22	07:46:45
97	50.317307	-4.083261	0.01	327.4	2014-10-22	07:46:46
98	50.317307	-4.083261	0.02	240.6	2014-10-22	07:46:47
99	50.317308	-4.083261	0.05	321.7	2014-10-22	07:46:48
100	50.317308	-4.083262	0.02	270	2014-10-22	07:46:49
101	50.317308	-4.083262	0.02	0	2014-10-22	07:46:50
102	50.317308	-4.08326	0.12	67.5	2014-10-22	07:46:51
103	50.31731	-4.083258	0.29	38.5	2014-10-22	07:46:52
104	50.317315	-4.083253	0.61	34.9	2014-10-22	07:46:53
105	50.317317	-4.083253	0.22	352.3	2014-10-22	07:46:54
106	50.317319	-4.083253	0.3	358.8	2014-10-22	07:46:55
107	50.31732	-4.083254	0.07	331.6	2014-10-22	07:46:56
108	50.317321	-4.083255	0.11	317.1	2014-10-22	07:46:57
109	50.317321	-4.083255	0.09	333.6	2014-10-22	07:46:58
110	50.317326	-4.083265	0.4	305.2	2014-10-22	07:47:00
111	50.317326	-4.083265	0.01	270	2014-10-22	07:47:01
112	50.317321	-4.083271	0.67	225.6	2014-10-22	07:47:02
113	50.317318	-4.083277	0.28	227.4	2014-10-22	07:47:04
114	50.317317	-4.083277	0.1	153	2014-10-22	07:47:05
115	50.317316	-4.083275	0.16	133.2	2014-10-22	07:47:06
116	50.317316	-4.083275	0.08	170.8	2014-10-22	07:47:07
117	50.317315	-4.083275	0.06	180	2014-10-22	07:47:08
118	50.317315	-4.083275	0.04	170.1	2014-10-22	07:47:09
119	50.317316	-4.083265	0.72	80.4	2014-10-22	07:47:10
120	50.31732	-4.083254	0.89	57.1	2014-10-22	07:47:11
121	50.317327	-4.083246	0.93	37.8	2014-10-22	07:47:12
122	50.317333	-4.083242	0.77	24.7	2014-10-22	07:47:13
123	50.317334	-4.083244	0.22	312	2014-10-22	07:47:14
124	50.317335	-4.083248	0.31	292.8	2014-10-22	07:47:15
125	50.317339	-4.083253	0.49	316.7	2014-10-22	07:47:16
126	50.317342	-4.083255	0.41	331.1	2014-10-22	07:47:17
127	50.317343	-4.083256	0.1	345.3	2014-10-22	07:47:18
128	50.317343	-4.083257	0.09	315.1	2014-10-22	07:47:19
129	50.317342	-4.083258	0.15	212.6	2014-10-22	07:47:20
130	50.317342	-4.083259	0.09	244	2014-10-22	07:47:21
131	50.317339	-4.083261	0.31	202.4	2014-10-22	07:47:22
132	50.317339	-4.083261	0.05	200.8	2014-10-22	07:47:23
133	50.317338	-4.083261	0.07	208.8	2014-10-22	07:47:24
134	50.317338	-4.083261	0.01	324.3	2014-10-22	07:47:25
135	50.31734	-4.083259	0.26	44.7	2014-10-22	07:47:26
136	50.31734	-4.083259	0.03	336.5	2014-10-22	07:47:27
137	50.31734	-4.083259	0.03	327.4	2014-10-22	07:47:28
138	50.31734	-4.08326	0.03	290.8	2014-10-22	07:47:29
139	50.317337	-4.083257	0.2	151.1	2014-10-22	07:47:31
140	50.317338	-4.083258	0.06	288.5	2014-10-22	07:47:33
141	50.317336	-4.083259	0.24	185.9	2014-10-22	07:47:34
142	50.317335	-4.08326	0.12	260.9	2014-10-22	07:47:35
143	50.317335	-4.083264	0.24	259.2	2014-10-22	07:47:36
144	50.317333	-4.083266	0.25	218.3	2014-10-22	07:47:37
145	50.317332	-4.083266	0.14	172.8	2014-10-22	07:47:38
146	50.317333	-4.083265	0.17	32.6	2014-10-22	07:47:39
147	50.317334	-4.083263	0.09	71.6	2014-10-22	07:47:40
148	50.317335	-4.083263	0.12	13.5	2014-10-22	07:47:41
149	50.317335	-4.083262	0.07	37	2014-10-22	07:47:42
150	50.317335	-4.083262	0.05	56.4	2014-10-22	07:47:43
151	50.31734	-4.083263	0.48	346.4	2014-10-22	07:47:44
152	50.317345	-4.083262	0.65	6.3	2014-10-22	07:47:45
153	50.317355	-4.083262	1.12	0.9	2014-10-22	07:47:46
154	50.317367	-4.083266	1.29	348	2014-10-22	07:47:47
155	50.317378	-4.083271	1.36	342.9	2014-10-22	07:47:48
156	50.317389	-4.083279	1.33	336.6	2014-10-22	07:47:49
157	50.317399	-4.083284	1.11	341.3	2014-10-22	07:47:50
158	50.317412	-4.083291	1.52	340.5	2014-10-22	07:47:51
159	50.317424	-4.083302	1.6	330.3	2014-10-22	07:47:52
160	50.317437	-4.083312	1.62	335.3	2014-10-22	07:47:53
161	50.31745	-4.083321	1.57	336.1	2014-10-22	07:47:54
162	50.317464	-4.083327	1.61	343.2	2014-10-22	07:47:55
163	50.317476	-4.083338	1.48	330	2014-10-22	07:47:56
164	50.317481	-4.08335	1.07	303.3	2014-10-22	07:47:57
165	50.317486	-4.083364	1.14	302.3	2014-10-22	07:47:58
166	50.317493	-4.083376	1.1	310.2	2014-10-22	07:47:59
167	50.317504	-4.083389	1.57	321.7	2014-10-22	07:48:00
168	50.317517	-4.083401	1.68	330	2014-10-22	07:48:01
169	50.317535	-4.083411	2.11	339.7	2014-10-22	07:48:02
170	50.317553	-4.08342	2.13	343.1	2014-10-22	07:48:03
171	50.317574	-4.083426	2.34	350.3	2014-10-22	07:48:04
172	50.317594	-4.08343	2.32	352.2	2014-10-22	07:48:05
173	50.317613	-4.083436	2.14	347.8	2014-10-22	07:48:06
174	50.317625	-4.083445	1.44	334	2014-10-22	07:48:07
175	50.317633	-4.083459	1.31	312.4	2014-10-22	07:48:08
176	50.317638	-4.083472	1.13	302.5	2014-10-22	07:48:09
177	50.317644	-4.083486	1.14	302.7	2014-10-22	07:48:10
178	50.317646	-4.083501	1.11	282.6	2014-10-22	07:48:11
179	50.317646	-4.083516	1.08	272	2014-10-22	07:48:12
180	50.317645	-4.083534	1.23	263.9	2014-10-22	07:48:13
181	50.317646	-4.08355	1.14	275.2	2014-10-22	07:48:14
182	50.317648	-4.083566	1.22	283.7	2014-10-22	07:48:15
183	50.317649	-4.083587	1.5	274.3	2014-10-22	07:48:16
184	50.317649	-4.083612	1.76	268.8	2014-10-22	07:48:17
185	50.317646	-4.083638	1.9	260.1	2014-10-22	07:48:18
186	50.31764	-4.083664	1.91	250.6	2014-10-22	07:48:19
187	50.317636	-4.08369	1.96	255.4	2014-10-22	07:48:20
188	50.317635	-4.08372	2.11	266.9	2014-10-22	07:48:21
189	50.317634	-4.083747	1.94	265.3	2014-10-22	07:48:22
190	50.31763	-4.083769	1.62	256.7	2014-10-22	07:48:23
191	50.317628	-4.083788	1.32	259.4	2014-10-22	07:48:24
192	50.317628	-4.083808	1.46	267.8	2014-10-22	07:48:25
193	50.317627	-4.083831	1.6	268.7	2014-10-22	07:48:26
194	50.317623	-4.083859	2.04	256.8	2014-10-22	07:48:27
195	50.31762	-4.083882	1.73	258.2	2014-10-22	07:48:28
196	50.317619	-4.083902	1.39	266.6	2014-10-22	07:48:29
197	50.317617	-4.08392	1.27	260.7	2014-10-22	07:48:30
198	50.317611	-4.083934	1.2	237.2	2014-10-22	07:48:31
199	50.317603	-4.083944	1.18	218.2	2014-10-22	07:48:32
200	50.317595	-4.083955	1.2	221.7	2014-10-22	07:48:33
201	50.317589	-4.083968	1.09	232.7	2014-10-22	07:48:34
202	50.317585	-4.08398	1.02	242.9	2014-10-22	07:48:35
203	50.31758	-4.083991	0.88	235	2014-10-22	07:48:36
204	50.317573	-4.083995	0.87	199.6	2014-10-22	07:48:37
205	50.31757	-4.084004	0.76	241.4	2014-10-22	07:48:38
206	50.317568	-4.084018	1.04	256.5	2014-10-22	07:48:39
207	50.317565	-4.084034	1.16	253.1	2014-10-22	07:48:40
208	50.317559	-4.084045	1.04	231.1	2014-10-22	07:48:41
209	50.317552	-4.084057	1.1	226.6	2014-10-22	07:48:42
210	50.317547	-4.08407	1.09	239.5	2014-10-22	07:48:43
211	50.317543	-4.084082	0.95	243.8	2014-10-22	07:48:44
212	50.317538	-4.084095	1.07	239	2014-10-22	07:48:45
213	50.317533	-4.084107	1.08	233.9	2014-10-22	07:48:46
214	50.317525	-4.08412	1.25	226.1	2014-10-22	07:48:47
215	50.317518	-4.084133	1.21	234.2	2014-10-22	07:48:48
216	50.317514	-4.084147	1.1	242.1	2014-10-22	07:48:49
217	50.31751	-4.084161	1.07	247.3	2014-10-22	07:48:50
218	50.317508	-4.084176	1.12	256.4	2014-10-22	07:48:51
219	50.317506	-4.084193	1.2	259.7	2014-10-22	07:48:52
220	50.317505	-4.084208	1.07	265.9	2014-10-22	07:48:53
221	50.317502	-4.084222	1.08	251.3	2014-10-22	07:48:54
222	50.317499	-4.084232	0.76	245.2	2014-10-22	07:48:55
223	50.317498	-4.08424	0.57	262.5	2014-10-22	07:48:56
224	50.317501	-4.084252	0.91	291.7	2014-10-22	07:48:57
225	50.317505	-4.084264	0.98	295.4	2014-10-22	07:48:58
226	50.317505	-4.084272	0.6	269.1	2014-10-22	07:48:59
227	50.317509	-4.08428	0.71	306.3	2014-10-22	07:49:00
228	50.317517	-4.084285	0.98	342.3	2014-10-22	07:49:01
229	50.317525	-4.08429	0.95	333.9	2014-10-22	07:49:02
230	50.317542	-4.084308	1.12	326.9	2014-10-22	07:49:04
231	50.317548	-4.084315	0.91	323.7	2014-10-22	07:49:05
232	50.317554	-4.084323	0.81	315.9	2014-10-22	07:49:06
233	50.317564	-4.084339	0.81	315.3	2014-10-22	07:49:08
234	50.317568	-4.084345	0.64	320.7	2014-10-22	07:49:09
235	50.317594	-4.084371	1.73	326.9	2014-10-22	07:49:11
236	50.317607	-4.084385	1.7	326.6	2014-10-22	07:49:12
237	50.317617	-4.084396	0.7	323.9	2014-10-22	07:49:14
238	50.31762	-4.084399	0.31	325.5	2014-10-22	07:49:15
239	50.317626	-4.084409	0.49	314.1	2014-10-22	07:49:17
240	50.317627	-4.084412	0.31	293.4	2014-10-22	07:49:18
241	50.317623	-4.084424	0.95	239.7	2014-10-22	07:49:19
242	50.317617	-4.084434	0.96	230	2014-10-22	07:49:20
243	50.317611	-4.084447	1.08	234.1	2014-10-22	07:49:21
244	50.317606	-4.084461	1.2	239	2014-10-22	07:49:22
245	50.317602	-4.084479	1.33	249.1	2014-10-22	07:49:23
246	50.317597	-4.084498	1.48	250.4	2014-10-22	07:49:24
247	50.31759	-4.084519	1.65	243.5	2014-10-22	07:49:25
248	50.317582	-4.084538	1.61	236.3	2014-10-22	07:49:26
249	50.317575	-4.084558	1.68	240.1	2014-10-22	07:49:27
250	50.317565	-4.084578	1.79	230.5	2014-10-22	07:49:28
251	50.317555	-4.084601	1.99	236.7	2014-10-22	07:49:29
252	50.317549	-4.084619	1.42	241.7	2014-10-22	07:49:30
253	50.31754	-4.084639	1.75	234.9	2014-10-22	07:49:31
254	50.317528	-4.084657	1.8	224.4	2014-10-22	07:49:32
255	50.31752	-4.084668	1.24	219.1	2014-10-22	07:49:33
256	50.31751	-4.084677	1.22	212.8	2014-10-22	07:49:34
257	50.317499	-4.084689	1.52	212.9	2014-10-22	07:49:35
258	50.317489	-4.0847	1.36	214.7	2014-10-22	07:49:36
259	50.317479	-4.08471	1.36	213.4	2014-10-22	07:49:37
260	50.317464	-4.084727	2.04	217	2014-10-22	07:49:38
261	50.31745	-4.084745	1.96	218.9	2014-10-22	07:49:39
262	50.317442	-4.084757	1.26	223.6	2014-10-22	07:49:40
263	50.31744	-4.084758	0.26	201.4	2014-10-22	07:49:41
264	50.317439	-4.084758	0.13	163.4	2014-10-22	07:49:42
265	50.317434	-4.084763	0.6	217.4	2014-10-22	07:49:43
266	50.317428	-4.084763	0.69	182.5	2014-10-22	07:49:44
267	50.317424	-4.084763	0.49	177.1	2014-10-22	07:49:45
268	50.317424	-4.084763	0.03	110.8	2014-10-22	07:49:46
269	50.317422	-4.084762	0.17	155.6	2014-10-22	07:49:47
270	50.317413	-4.084768	1.08	203.4	2014-10-22	07:49:48
271	50.317402	-4.084776	1.38	204	2014-10-22	07:49:49
272	50.317393	-4.084784	1.25	210.7	2014-10-22	07:49:50
273	50.317383	-4.084795	1.25	215.8	2014-10-22	07:49:51
274	50.317373	-4.084804	1.3	211.2	2014-10-22	07:49:52
275	50.317363	-4.084812	1.27	206.5	2014-10-22	07:49:53
276	50.317354	-4.084817	1.08	196.6	2014-10-22	07:49:54
277	50.317344	-4.084822	1.21	199.2	2014-10-22	07:49:55
278	50.317332	-4.08483	1.4	203.1	2014-10-22	07:49:56
279	50.31732	-4.084838	1.46	202.5	2014-10-22	07:49:57
280	50.317311	-4.08484	1.01	189.5	2014-10-22	07:49:58
281	50.317305	-4.08484	0.64	180	2014-10-22	07:49:59
282	50.317297	-4.08484	0.93	179.3	2014-10-22	07:50:00
283	50.317289	-4.084839	0.9	175.1	2014-10-22	07:50:01
284	50.317282	-4.084838	0.73	172.5	2014-10-22	07:50:02
285	50.317276	-4.084835	0.76	165.9	2014-10-22	07:50:03
286	50.317269	-4.084834	0.76	176.4	2014-10-22	07:50:04
287	50.31726	-4.084834	0.97	178.6	2014-10-22	07:50:05
288	50.31725	-4.084835	1.14	183.9	2014-10-22	07:50:06
289	50.317239	-4.08484	1.2	195.8	2014-10-22	07:50:07
290	50.317228	-4.084846	1.29	200	2014-10-22	07:50:08
291	50.317219	-4.084851	1.13	200.7	2014-10-22	07:50:09
292	50.31721	-4.084855	0.99	195.1	2014-10-22	07:50:10
293	50.317203	-4.084858	0.84	194	2014-10-22	07:50:11
294	50.317196	-4.084861	0.84	194.4	2014-10-22	07:50:12
295	50.317189	-4.084862	0.8	187.3	2014-10-22	07:50:13
296	50.317181	-4.084863	0.9	182.3	2014-10-22	07:50:14
297	50.317178	-4.084864	0.27	197.7	2014-10-22	07:50:15
298	50.317179	-4.084865	0.12	327.4	2014-10-22	07:50:16
299	50.317187	-4.084856	1.06	38.5	2014-10-22	07:50:17
300	50.317187	-4.084857	0.12	292.5	2014-10-22	07:50:18
301	50.317187	-4.084856	0.13	126.5	2014-10-22	07:50:19
302	50.317196	-4.084846	1.26	33.5	2014-10-22	07:50:20
303	50.3172	-4.084841	0.28	38.8	2014-10-22	07:50:22
304	50.317201	-4.084838	0.2	68.6	2014-10-22	07:50:23
305	50.317196	-4.084833	0.63	143.3	2014-10-22	07:50:24
306	50.31719	-4.084831	0.68	166.3	2014-10-22	07:50:25
307	50.317178	-4.084834	1.31	189.2	2014-10-22	07:50:26
308	50.317164	-4.084838	1.64	189.4	2014-10-22	07:50:27
309	50.317149	-4.084842	1.65	191	2014-10-22	07:50:28
310	50.317135	-4.084848	1.62	194	2014-10-22	07:50:29
311	50.317121	-4.084851	1.59	189.7	2014-10-22	07:50:30
312	50.317108	-4.084857	1.55	196.3	2014-10-22	07:50:31
313	50.3171	-4.084858	0.86	185.2	2014-10-22	07:50:32
314	50.3171	-4.084858	0.05	166.3	2014-10-22	07:50:33
315	50.317094	-4.084857	0.61	169.2	2014-10-22	07:50:34
316	50.317094	-4.084855	0.1	100.6	2014-10-22	07:50:35
317	50.317104	-4.084851	1.15	16	2014-10-22	07:50:36
318	50.317111	-4.08485	0.85	6.9	2014-10-22	07:50:37
319	50.317114	-4.084845	0.21	47	2014-10-22	07:50:39
320	50.317114	-4.084844	0.05	90	2014-10-22	07:50:40
321	50.317114	-4.084844	0.02	161.3	2014-10-22	07:50:41
322	50.317114	-4.084844	0.04	350.4	2014-10-22	07:50:42
323	50.317114	-4.084843	0.09	128.3	2014-10-22	07:50:43
324	50.317114	-4.084844	0.02	309.7	2014-10-22	07:50:44
325	50.31711	-4.084845	0.4	189.5	2014-10-22	07:50:45
326	50.317106	-4.084846	0.52	193.3	2014-10-22	07:50:46
327	50.317101	-4.084846	0.56	179.3	2014-10-22	07:50:47
328	50.317095	-4.084847	0.59	186.4	2014-10-22	07:50:48
329	50.31709	-4.08485	0.69	197.5	2014-10-22	07:50:49
330	50.317083	-4.084851	0.74	187.4	2014-10-22	07:50:50
331	50.317079	-4.084853	0.41	200.5	2014-10-22	07:50:51
332	50.317078	-4.084857	0.33	243	2014-10-22	07:50:52
333	50.317079	-4.084855	0.19	56.5	2014-10-22	07:50:53
334	50.317085	-4.084849	0.85	33.2	2014-10-22	07:50:54
335	50.317093	-4.084846	0.41	13.7	2014-10-22	07:50:56
336	50.317098	-4.084842	0.66	22.9	2014-10-22	07:50:57
337	50.317103	-4.084838	0.65	25.5	2014-10-22	07:50:58
338	50.317106	-4.084837	0.37	19.9	2014-10-22	07:50:59
339	50.31711	-4.084835	0.39	20.7	2014-10-22	07:51:00
340	50.317113	-4.084832	0.37	31	2014-10-22	07:51:01
341	50.317114	-4.08483	0.1	35.2	2014-10-22	07:51:03
342	50.317114	-4.08483	0.05	56.4	2014-10-22	07:51:04
343	50.317108	-4.084833	0.7	198	2014-10-22	07:51:05
344	50.317101	-4.084836	0.8	194.2	2014-10-22	07:51:06
345	50.317094	-4.084835	0.78	178.7	2014-10-22	07:51:07
346	50.317088	-4.084837	0.7	192.4	2014-10-22	07:51:08
347	50.317084	-4.084841	0.58	207.6	2014-10-22	07:51:09
348	50.317083	-4.08484	0.11	105.3	2014-10-22	07:51:10
349	50.317082	-4.084838	0.08	137	2014-10-22	07:51:12
350	50.317082	-4.084837	0.08	140.9	2014-10-22	07:51:13
351	50.317086	-4.084832	0.65	38.3	2014-10-22	07:51:14
352	50.317091	-4.084829	0.25	20.6	2014-10-22	07:51:16
353	50.317091	-4.084829	0.04	25.8	2014-10-22	07:51:17
354	50.31709	-4.084827	0.14	117.3	2014-10-22	07:51:18
355	50.31709	-4.084826	0.11	100	2014-10-22	07:51:19
356	50.317091	-4.084824	0.06	55.4	2014-10-22	07:51:21
357	50.317091	-4.084824	0.05	90	2014-10-22	07:51:22
358	50.317091	-4.084822	0.13	90	2014-10-22	07:51:23
359	50.317091	-4.08482	0.06	68.6	2014-10-22	07:51:25
360	50.317086	-4.084822	0.59	192.7	2014-10-22	07:51:26
361	50.317081	-4.084826	0.63	206.2	2014-10-22	07:51:27
362	50.317077	-4.084828	0.46	194.9	2014-10-22	07:51:28
363	50.317076	-4.084827	0.03	164.6	2014-10-22	07:51:30
364	50.317077	-4.084827	0.06	6.6	2014-10-22	07:51:31
365	50.317074	-4.084827	0.36	173.4	2014-10-22	07:51:32
366	50.31707	-4.084824	0.44	155.9	2014-10-22	07:51:33
367	50.31707	-4.084823	0.09	108.5	2014-10-22	07:51:34
368	50.317074	-4.084818	0.57	42.7	2014-10-22	07:51:35
369	50.317074	-4.084816	0.09	72.7	2014-10-22	07:51:36
370	50.31708	-4.084809	0.82	38.5	2014-10-22	07:51:37
371	50.317085	-4.084805	0.7	26.4	2014-10-22	07:51:38
372	50.317089	-4.084801	0.52	28.7	2014-10-22	07:51:39
373	50.317093	-4.084799	0.39	18.5	2014-10-22	07:51:40
374	50.317093	-4.084799	0.1	17.7	2014-10-22	07:51:41
375	50.317093	-4.084798	0.02	90	2014-10-22	07:51:43
376	50.317096	-4.084806	0.62	299.6	2014-10-22	07:51:44
377	50.3171	-4.084812	0.59	310.1	2014-10-22	07:51:45
378	50.317108	-4.084817	0.95	338.4	2014-10-22	07:51:46
379	50.317118	-4.084824	1.21	338	2014-10-22	07:51:47
380	50.317125	-4.084832	0.99	323.1	2014-10-22	07:51:48
381	50.317129	-4.084839	0.71	315.5	2014-10-22	07:51:49
382	50.317133	-4.084844	0.57	323.9	2014-10-22	07:51:50
383	50.317147	-4.084839	1.51	13.3	2014-10-22	07:51:51
384	50.317176	-4.084821	3.49	21.4	2014-10-22	07:51:52
385	50.317216	-4.084791	4.95	25.7	2014-10-22	07:51:53
386	50.317259	-4.08477	5.01	17.4	2014-10-22	07:51:54
387	50.317298	-4.084765	4.42	4	2014-10-22	07:51:55
388	50.31734	-4.084759	4.63	5.5	2014-10-22	07:51:56
389	50.317383	-4.084749	4.85	8.4	2014-10-22	07:51:57
390	50.317423	-4.084739	4.52	9.5	2014-10-22	07:51:58
391	50.317451	-4.084732	3.2	9	2014-10-22	07:51:59
392	50.317461	-4.084725	1.2	24.4	2014-10-22	07:52:00
393	50.31746	-4.084723	0.2	148.8	2014-10-22	07:52:01
394	50.317458	-4.084734	0.77	251.8	2014-10-22	07:52:02
395	50.317453	-4.084746	1.04	242.1	2014-10-22	07:52:03
396	50.317446	-4.08476	1.28	228.5	2014-10-22	07:52:04
397	50.317436	-4.08477	1.3	215	2014-10-22	07:52:05
398	50.317428	-4.084778	1	212.6	2014-10-22	07:52:06
399	50.31742	-4.08478	1	188.2	2014-10-22	07:52:07
400	50.317409	-4.084783	1.16	189.1	2014-10-22	07:52:08
401	50.317399	-4.084788	1.17	198.9	2014-10-22	07:52:09
402	50.317387	-4.084793	1.4	195.1	2014-10-22	07:52:10
403	50.317375	-4.084797	1.38	191.4	2014-10-22	07:52:11
404	50.317364	-4.084798	1.24	183.8	2014-10-22	07:52:12
405	50.31735	-4.084803	1.53	193.8	2014-10-22	07:52:13
406	50.317336	-4.084812	1.73	201	2014-10-22	07:52:14
407	50.317323	-4.084818	1.55	196	2014-10-22	07:52:15
408	50.31731	-4.084821	1.41	187.3	2014-10-22	07:52:16
409	50.317299	-4.084825	1.25	195.2	2014-10-22	07:52:17
410	50.317289	-4.084827	1.18	187.9	2014-10-22	07:52:18
411	50.317278	-4.084834	1.28	202.8	2014-10-22	07:52:19
412	50.317266	-4.084841	1.39	199.2	2014-10-22	07:52:20
413	50.317253	-4.084847	1.51	195.8	2014-10-22	07:52:21
414	50.317241	-4.084859	1.6	212.9	2014-10-22	07:52:22
415	50.31723	-4.084864	1.24	195.6	2014-10-22	07:52:23
416	50.31722	-4.084869	1.23	199.3	2014-10-22	07:52:24
417	50.317207	-4.084881	1.7	209.9	2014-10-22	07:52:25
418	50.317192	-4.084895	1.92	211.8	2014-10-22	07:52:26
419	50.317178	-4.084908	1.8	209.2	2014-10-22	07:52:27
420	50.317164	-4.084921	1.81	210.8	2014-10-22	07:52:28
421	50.31715	-4.084932	1.77	206.9	2014-10-22	07:52:29
422	50.317137	-4.08494	1.6	202.1	2014-10-22	07:52:30
423	50.317125	-4.08495	1.48	206.9	2014-10-22	07:52:31
424	50.31712	-4.084958	0.79	226.9	2014-10-22	07:52:32
425	50.317123	-4.084961	0.38	327.4	2014-10-22	07:52:33
426	50.317125	-4.084958	0.36	31.7	2014-10-22	07:52:34
427	50.317126	-4.084954	0.14	80.1	2014-10-22	07:52:36
428	50.317126	-4.084954	0.05	101.9	2014-10-22	07:52:37
429	50.317122	-4.084956	0.47	197	2014-10-22	07:52:38
430	50.317118	-4.084958	0.43	207.2	2014-10-22	07:52:39
431	50.317116	-4.084956	0.18	149.8	2014-10-22	07:52:41
432	50.317111	-4.084956	0.46	186	2014-10-22	07:52:42
433	50.317108	-4.084956	0.4	178.3	2014-10-22	07:52:43
434	50.317103	-4.084956	0.54	177.5	2014-10-22	07:52:44
435	50.317097	-4.084957	0.61	185.6	2014-10-22	07:52:45
436	50.317094	-4.084955	0.22	164.5	2014-10-22	07:52:47
437	50.317094	-4.084955	0.06	0	2014-10-22	07:52:48
438	50.317094	-4.084955	0.01	270	2014-10-22	07:52:49
439	50.317094	-4.084955	0	270	2014-10-22	07:52:51
440	50.317094	-4.084955	0	0	2014-10-22	07:52:52
441	50.317094	-4.084956	0.03	270	2014-10-22	07:52:53
442	50.3171	-4.084951	0.7	26.3	2014-10-22	07:52:54
443	50.317104	-4.084946	0.59	41.5	2014-10-22	07:52:55
444	50.317105	-4.084937	0.67	79.7	2014-10-22	07:52:56
445	50.317107	-4.084924	0.93	74.3	2014-10-22	07:52:57
446	50.317107	-4.084923	0.09	107.3	2014-10-22	07:52:58
447	50.317103	-4.084928	0.55	219.9	2014-10-22	07:52:59
448	50.317094	-4.08493	1.05	188.2	2014-10-22	07:53:00
449	50.317086	-4.084927	0.87	167.7	2014-10-22	07:53:01
450	50.317075	-4.084923	1.26	165.3	2014-10-22	07:53:02
451	50.317064	-4.084916	1.3	158.8	2014-10-22	07:53:03
452	50.317051	-4.084909	1.49	161.9	2014-10-22	07:53:04
453	50.317039	-4.084907	1.36	173.9	2014-10-22	07:53:05
454	50.317032	-4.084908	0.87	181.6	2014-10-22	07:53:06
455	50.317031	-4.084909	0.07	218.5	2014-10-22	07:53:08
456	50.317028	-4.084906	0.32	142	2014-10-22	07:53:09
457	50.317032	-4.084899	0.68	47	2014-10-22	07:53:10
458	50.317034	-4.084893	0.49	66.3	2014-10-22	07:53:11
459	50.317034	-4.084893	0.05	201.6	2014-10-22	07:53:12
460	50.317034	-4.084888	0.18	82.7	2014-10-22	07:53:14
461	50.317034	-4.084889	0.09	212.6	2014-10-22	07:53:15
462	50.317029	-4.084888	0.46	173.4	2014-10-22	07:53:16
463	50.317028	-4.08489	0.09	217.4	2014-10-22	07:53:18
464	50.317029	-4.08489	0.04	342.3	2014-10-22	07:53:19
465	50.317029	-4.08489	0.07	327.4	2014-10-22	07:53:20
466	50.317031	-4.084887	0.26	50.3	2014-10-22	07:53:21
467	50.317032	-4.084885	0.12	47.3	2014-10-22	07:53:23
468	50.317032	-4.084885	0.02	53.6	2014-10-22	07:53:24
469	50.317032	-4.084885	0.01	270	2014-10-22	07:53:25
470	50.317028	-4.084887	0.46	196.7	2014-10-22	07:53:26
471	50.317025	-4.084887	0.2	180	2014-10-22	07:53:28
472	50.317024	-4.084886	0.09	135.1	2014-10-22	07:53:29
473	50.317025	-4.084881	0.35	67.8	2014-10-22	07:53:30
474	50.317025	-4.084881	0.06	138.1	2014-10-22	07:53:31
475	50.317024	-4.08488	0.09	137.7	2014-10-22	07:53:32
476	50.317024	-4.084878	0.07	109.7	2014-10-22	07:53:34
477	50.317025	-4.084872	0.48	65.8	2014-10-22	07:53:35
478	50.317027	-4.084866	0.46	72.1	2014-10-22	07:53:36
479	50.317026	-4.084865	0.03	164.9	2014-10-22	07:53:38
480	50.317026	-4.084865	0.05	100.6	2014-10-22	07:53:39
481	50.317025	-4.084863	0.16	121.7	2014-10-22	07:53:40
482	50.317022	-4.08486	0.46	153.1	2014-10-22	07:53:41
483	50.317019	-4.084855	0.25	131.5	2014-10-22	07:53:43
484	50.317018	-4.084852	0.22	118.3	2014-10-22	07:53:44
485	50.317015	-4.084845	0.56	118.7	2014-10-22	07:53:45
486	50.31701	-4.084841	0.66	156.7	2014-10-22	07:53:46
487	50.317006	-4.084833	0.35	125	2014-10-22	07:53:48
488	50.317007	-4.084831	0.15	63.8	2014-10-22	07:53:49
489	50.317005	-4.084829	0.29	149.4	2014-10-22	07:53:50
490	50.317004	-4.084826	0.13	102.5	2014-10-22	07:53:52
491	50.317004	-4.084825	0.07	97.9	2014-10-22	07:53:53
492	50.317004	-4.084824	0.11	120.3	2014-10-22	07:53:54
493	50.317004	-4.084822	0.1	84.3	2014-10-22	07:53:55
494	50.317006	-4.084816	0.48	55.9	2014-10-22	07:53:56
495	50.317007	-4.08481	0.24	75.4	2014-10-22	07:53:58
496	50.317008	-4.084808	0.16	49.2	2014-10-22	07:53:59
497	50.317009	-4.084808	0.1	6.7	2014-10-22	07:54:00
498	50.317009	-4.084806	0.13	69.5	2014-10-22	07:54:01
499	50.317005	-4.084808	0.46	196.6	2014-10-22	07:54:02
500	50.317005	-4.084808	0.02	122.4	2014-10-22	07:54:04
501	50.317006	-4.084806	0.08	67	2014-10-22	07:54:06
502	50.317006	-4.084805	0.03	22.2	2014-10-22	07:54:07
503	50.317006	-4.084805	0.05	100.6	2014-10-22	07:54:08
504	50.317012	-4.084802	0.65	18.2	2014-10-22	07:54:09
505	50.317015	-4.084797	0.47	43	2014-10-22	07:54:10
506	50.317015	-4.084796	0.08	83.9	2014-10-22	07:54:11
507	50.317014	-4.084797	0.07	212.6	2014-10-22	07:54:12
508	50.317009	-4.084798	0.59	189.9	2014-10-22	07:54:13
509	50.317009	-4.084797	0.11	114.9	2014-10-22	07:54:14
510	50.31701	-4.084791	0.22	64.2	2014-10-22	07:54:16
511	50.31701	-4.084792	0.03	223.2	2014-10-22	07:54:17
512	50.317015	-4.084789	0.52	20.8	2014-10-22	07:54:18
513	50.317017	-4.084789	0.13	5.1	2014-10-22	07:54:20
514	50.317017	-4.084789	0.04	282	2014-10-22	07:54:21
515	50.317022	-4.084798	0.82	311.9	2014-10-22	07:54:22
516	50.317028	-4.084803	0.77	328.2	2014-10-22	07:54:23
517	50.317034	-4.084808	0.73	336.1	2014-10-22	07:54:24
518	50.317042	-4.084811	0.93	345.6	2014-10-22	07:54:25
519	50.317058	-4.084806	1.86	10.5	2014-10-22	07:54:26
520	50.317085	-4.084798	3	11.5	2014-10-22	07:54:27
521	50.317116	-4.084785	3.57	14.7	2014-10-22	07:54:28
522	50.31715	-4.084774	3.85	12	2014-10-22	07:54:29
523	50.317184	-4.084769	3.8	4.7	2014-10-22	07:54:30
524	50.317216	-4.084768	3.6	1.6	2014-10-22	07:54:31
525	50.31725	-4.084763	3.8	4.9	2014-10-22	07:54:32
526	50.317289	-4.084762	4.37	1.8	2014-10-22	07:54:33
527	50.317329	-4.084762	4.44	359.9	2014-10-22	07:54:34
528	50.31737	-4.084759	4.57	2.6	2014-10-22	07:54:35
529	50.31741	-4.084757	4.39	1.2	2014-10-22	07:54:36
530	50.317445	-4.08476	4	357.3	2014-10-22	07:54:37
531	50.317478	-4.084763	3.66	357.1	2014-10-22	07:54:38
532	50.317506	-4.084768	3.09	352.7	2014-10-22	07:54:39
533	50.317523	-4.084774	1.96	347.2	2014-10-22	07:54:40
534	50.31753	-4.084782	0.92	324.6	2014-10-22	07:54:41
535	50.317532	-4.084794	0.9	285.7	2014-10-22	07:54:42
536	50.317535	-4.084807	1	287.9	2014-10-22	07:54:43
537	50.317537	-4.084822	1.07	285.8	2014-10-22	07:54:44
538	50.317541	-4.084833	0.91	300.1	2014-10-22	07:54:45
539	50.317541	-4.084845	0.89	264.6	2014-10-22	07:54:46
540	50.317534	-4.084863	1.42	239.2	2014-10-22	07:54:47
541	50.317528	-4.084876	1.12	236.3	2014-10-22	07:54:48
542	50.317521	-4.084888	1.2	228.1	2014-10-22	07:54:49
543	50.31751	-4.084899	1.46	212	2014-10-22	07:54:50
544	50.317498	-4.084908	1.48	205	2014-10-22	07:54:51
545	50.317485	-4.084912	1.44	190.7	2014-10-22	07:54:52
546	50.317471	-4.084917	1.58	193.8	2014-10-22	07:54:53
547	50.317457	-4.084921	1.61	189.4	2014-10-22	07:54:54
548	50.317445	-4.084924	1.42	190.4	2014-10-22	07:54:55
549	50.317434	-4.084923	1.24	177	2014-10-22	07:54:56
550	50.317423	-4.084922	1.17	175.3	2014-10-22	07:54:57
551	50.317413	-4.084921	1.16	177.1	2014-10-22	07:54:58
552	50.3174	-4.084922	1.43	182.6	2014-10-22	07:54:59
553	50.317388	-4.084927	1.33	195	2014-10-22	07:55:00
554	50.317378	-4.084931	1.2	192.9	2014-10-22	07:55:01
555	50.317368	-4.084932	1.12	182.7	2014-10-22	07:55:02
556	50.317357	-4.08493	1.2	175.7	2014-10-22	07:55:03
557	50.317342	-4.084932	1.66	183.5	2014-10-22	07:55:04
558	50.31733	-4.084932	1.32	181	2014-10-22	07:55:05
559	50.317319	-4.084931	1.28	176.5	2014-10-22	07:55:06
560	50.317307	-4.084932	1.29	182.7	2014-10-22	07:55:07
561	50.317296	-4.084933	1.27	183.5	2014-10-22	07:55:08
562	50.317284	-4.084934	1.34	181.8	2014-10-22	07:55:09
563	50.317272	-4.084933	1.26	178.6	2014-10-22	07:55:10
564	50.317263	-4.084933	1.04	178.4	2014-10-22	07:55:11
565	50.317255	-4.084929	0.88	162.3	2014-10-22	07:55:12
566	50.317249	-4.084924	0.81	153.5	2014-10-22	07:55:13
567	50.31724	-4.084922	0.99	174.5	2014-10-22	07:55:14
568	50.317232	-4.084921	0.92	175.2	2014-10-22	07:55:15
569	50.317227	-4.084917	0.61	146	2014-10-22	07:55:16
570	50.317223	-4.084912	0.59	148.4	2014-10-22	07:55:17
571	50.317217	-4.08491	0.71	164.4	2014-10-22	07:55:18
572	50.317209	-4.084907	0.85	167.5	2014-10-22	07:55:19
573	50.3172	-4.084907	1	178.7	2014-10-22	07:55:20
574	50.317192	-4.084907	0.9	179.6	2014-10-22	07:55:21
575	50.317186	-4.084906	0.73	174.9	2014-10-22	07:55:22
576	50.317178	-4.084908	0.85	189.3	2014-10-22	07:55:23
577	50.317169	-4.084913	1.05	202	2014-10-22	07:55:24
578	50.317162	-4.084916	0.82	197.3	2014-10-22	07:55:25
579	50.31716	-4.084915	0.3	156.2	2014-10-22	07:55:26
580	50.31716	-4.084914	0.08	83.4	2014-10-22	07:55:27
581	50.317157	-4.084914	0.38	179.1	2014-10-22	07:55:28
582	50.317155	-4.084914	0.14	185	2014-10-22	07:55:29
583	50.317161	-4.084909	0.69	32.2	2014-10-22	07:55:30
584	50.317161	-4.084909	0.04	319.9	2014-10-22	07:55:31
585	50.317163	-4.084908	0.11	22.1	2014-10-22	07:55:33
586	50.317167	-4.084904	0.51	31.4	2014-10-22	07:55:34
587	50.31717	-4.084901	0.47	28.9	2014-10-22	07:55:35
588	50.317174	-4.084896	0.56	34.6	2014-10-22	07:55:36
589	50.317177	-4.084892	0.22	43.7	2014-10-22	07:55:38
590	50.317177	-4.084891	0.08	97.4	2014-10-22	07:55:39
591	50.31718	-4.084887	0.43	41.2	2014-10-22	07:55:40
592	50.31718	-4.084886	0.04	105.7	2014-10-22	07:55:41
593	50.31718	-4.084887	0.05	194.8	2014-10-22	07:55:42
594	50.317179	-4.084885	0.11	126.3	2014-10-22	07:55:43
595	50.317179	-4.084885	0.03	73.4	2014-10-22	07:55:44
596	50.31718	-4.084885	0.03	22.4	2014-10-22	07:55:46
597	50.31718	-4.084885	0.03	327.4	2014-10-22	07:55:47
598	50.31718	-4.084885	0.03	5.7	2014-10-22	07:55:49
599	50.31718	-4.084885	0.01	180	2014-10-22	07:55:50
600	50.317182	-4.084877	0.59	71.5	2014-10-22	07:55:51
601	50.317185	-4.084872	0.52	46	2014-10-22	07:55:52
602	50.317192	-4.084861	1.08	46	2014-10-22	07:55:53
603	50.317207	-4.084843	2.13	36.9	2014-10-22	07:55:54
604	50.317222	-4.084832	1.79	24.8	2014-10-22	07:55:55
605	50.317226	-4.084829	0.25	23.5	2014-10-22	07:55:57
606	50.317219	-4.084823	0.89	150.7	2014-10-22	07:55:58
607	50.317208	-4.084818	1.28	162.7	2014-10-22	07:55:59
608	50.317196	-4.084812	1.37	163.4	2014-10-22	07:56:00
609	50.317183	-4.084805	1.52	161	2014-10-22	07:56:01
610	50.317168	-4.084801	1.73	169.7	2014-10-22	07:56:02
611	50.317154	-4.084796	1.63	168.6	2014-10-22	07:56:03
612	50.317142	-4.084789	1.42	157.6	2014-10-22	07:56:04
613	50.31713	-4.084783	1.39	163.6	2014-10-22	07:56:05
614	50.317115	-4.084779	1.74	169.9	2014-10-22	07:56:06
615	50.317101	-4.084772	1.56	161.8	2014-10-22	07:56:07
616	50.317092	-4.084762	1.25	146.1	2014-10-22	07:56:08
617	50.31708	-4.084754	1.42	156.2	2014-10-22	07:56:09
618	50.317071	-4.084743	1.28	141.4	2014-10-22	07:56:10
619	50.317064	-4.084731	1.22	134.8	2014-10-22	07:56:11
620	50.317054	-4.084723	1.23	153.8	2014-10-22	07:56:12
621	50.317043	-4.084716	1.33	156.8	2014-10-22	07:56:13
622	50.317032	-4.084712	1.23	165.5	2014-10-22	07:56:14
623	50.317025	-4.084708	0.8	162.7	2014-10-22	07:56:15
624	50.31702	-4.084705	0.66	156.6	2014-10-22	07:56:16
625	50.317015	-4.084703	0.3	170.2	2014-10-22	07:56:18
626	50.317012	-4.084701	0.26	148.6	2014-10-22	07:56:19
627	50.317014	-4.084701	0.11	357.1	2014-10-22	07:56:20
628	50.317017	-4.0847	0.2	15.3	2014-10-22	07:56:22
629	50.317018	-4.084699	0.07	40.6	2014-10-22	07:56:23
630	50.317017	-4.084698	0.08	133	2014-10-22	07:56:24
631	50.317012	-4.0847	0.56	192.2	2014-10-22	07:56:25
632	50.317008	-4.0847	0.48	180	2014-10-22	07:56:26
633	50.317004	-4.084698	0.39	163.2	2014-10-22	07:56:27
634	50.317004	-4.084699	0.02	236	2014-10-22	07:56:29
635	50.317005	-4.0847	0.1	305.7	2014-10-22	07:56:30
636	50.317004	-4.0847	0.05	180	2014-10-22	07:56:31
637	50.317004	-4.0847	0.05	153.4	2014-10-22	07:56:32
638	50.317004	-4.084699	0.08	44.1	2014-10-22	07:56:33
639	50.317005	-4.084699	0.06	11.5	2014-10-22	07:56:34
640	50.317005	-4.084698	0.04	41	2014-10-22	07:56:35
641	50.317006	-4.084693	0.41	75.5	2014-10-22	07:56:36
642	50.31701	-4.08469	0.47	21.5	2014-10-22	07:56:37
643	50.31702	-4.08469	1.14	0.3	2014-10-22	07:56:38
644	50.317032	-4.084693	1.27	352.2	2014-10-22	07:56:39
645	50.31704	-4.084698	1.03	340.1	2014-10-22	07:56:40
646	50.31705	-4.084701	1.08	348.9	2014-10-22	07:56:41
647	50.317059	-4.084705	1.1	345	2014-10-22	07:56:42
648	50.317073	-4.084706	1.54	357.1	2014-10-22	07:56:43
649	50.317095	-4.084702	2.48	6.1	2014-10-22	07:56:44
650	50.317123	-4.084693	3.11	12.3	2014-10-22	07:56:45
651	50.317153	-4.084678	3.58	16.8	2014-10-22	07:56:46
652	50.317187	-4.084662	3.93	16.7	2014-10-22	07:56:47
653	50.317222	-4.084654	3.92	9	2014-10-22	07:56:48
654	50.317257	-4.084651	3.95	3.1	2014-10-22	07:56:49
655	50.317293	-4.084651	4	0	2014-10-22	07:56:50
656	50.31733	-4.084654	4.11	356.6	2014-10-22	07:56:51
657	50.317368	-4.084656	4.25	357.8	2014-10-22	07:56:52
658	50.317406	-4.084654	4.22	2	2014-10-22	07:56:53
659	50.317444	-4.084651	4.19	3.1	2014-10-22	07:56:54
660	50.317476	-4.084648	3.57	3.2	2014-10-22	07:56:55
661	50.317496	-4.084647	2.29	2.4	2014-10-22	07:56:56
662	50.317498	-4.08466	0.93	282.2	2014-10-22	07:56:57
663	50.317492	-4.084682	1.7	247.1	2014-10-22	07:56:58
664	50.317487	-4.084703	1.65	249.1	2014-10-22	07:56:59
665	50.317479	-4.084727	1.9	240.5	2014-10-22	07:57:00
666	50.317471	-4.084746	1.58	238.3	2014-10-22	07:57:01
667	50.317465	-4.084761	1.26	237.8	2014-10-22	07:57:02
668	50.317459	-4.084776	1.24	239.1	2014-10-22	07:57:03
669	50.317453	-4.08479	1.29	235.5	2014-10-22	07:57:04
670	50.317446	-4.084802	1.12	228.2	2014-10-22	07:57:05
671	50.317438	-4.084816	1.28	228.5	2014-10-22	07:57:06
672	50.31743	-4.084825	1.16	216.8	2014-10-22	07:57:07
673	50.317423	-4.084833	0.95	213.7	2014-10-22	07:57:08
674	50.317414	-4.08484	1.11	207.4	2014-10-22	07:57:09
675	50.317405	-4.08485	1.28	213.7	2014-10-22	07:57:10
676	50.317394	-4.084859	1.35	209	2014-10-22	07:57:11
677	50.31738	-4.084868	1.63	201.9	2014-10-22	07:57:12
678	50.317366	-4.084876	1.69	199.2	2014-10-22	07:57:13
679	50.317352	-4.084883	1.7	199	2014-10-22	07:57:14
680	50.317344	-4.084884	0.89	181.6	2014-10-22	07:57:15
681	50.317336	-4.08488	0.93	161.8	2014-10-22	07:57:16
682	50.317326	-4.084876	1.15	165.6	2014-10-22	07:57:17
683	50.317314	-4.084868	1.39	158.1	2014-10-22	07:57:18
684	50.317302	-4.084866	1.38	173.3	2014-10-22	07:57:19
685	50.317288	-4.084865	1.54	178.2	2014-10-22	07:57:20
686	50.317274	-4.084862	1.56	170.1	2014-10-22	07:57:21
687	50.317261	-4.084856	1.56	163.9	2014-10-22	07:57:22
688	50.317248	-4.084848	1.54	159.3	2014-10-22	07:57:23
689	50.317238	-4.084837	1.33	143.3	2014-10-22	07:57:24
690	50.317226	-4.084828	1.51	155.8	2014-10-22	07:57:25
691	50.317213	-4.08482	1.57	158.5	2014-10-22	07:57:26
692	50.317202	-4.08481	1.38	147.6	2014-10-22	07:57:27
693	50.317193	-4.084801	1.23	150	2014-10-22	07:57:28
694	50.317182	-4.084793	1.36	154.2	2014-10-22	07:57:29
695	50.317169	-4.084787	1.4	163.5	2014-10-22	07:57:30
696	50.317157	-4.084782	1.47	165.7	2014-10-22	07:57:31
697	50.317144	-4.084777	1.43	166.3	2014-10-22	07:57:32
698	50.317131	-4.084773	1.45	168.8	2014-10-22	07:57:33
699	50.31712	-4.084767	1.34	161.1	2014-10-22	07:57:34
700	50.317113	-4.084756	1.14	137.5	2014-10-22	07:57:35
701	50.317103	-4.08475	1.16	158.9	2014-10-22	07:57:36
702	50.317092	-4.084748	1.25	171.8	2014-10-22	07:57:37
703	50.317087	-4.084745	0.51	155.4	2014-10-22	07:57:38
704	50.317088	-4.084743	0.05	84.7	2014-10-22	07:57:40
705	50.317087	-4.084744	0.03	223.2	2014-10-22	07:57:41
706	50.317088	-4.084744	0.02	327.4	2014-10-22	07:57:42
707	50.317085	-4.084746	0.33	210.7	2014-10-22	07:57:43
708	50.317085	-4.084746	0.02	116.6	2014-10-22	07:57:44
709	50.31708	-4.084747	0.56	190.5	2014-10-22	07:57:45
710	50.317076	-4.084748	0.24	185.6	2014-10-22	07:57:47
711	50.317075	-4.084749	0.1	227.3	2014-10-22	07:57:48
712	50.317075	-4.08475	0.04	227	2014-10-22	07:57:50
713	50.317074	-4.084749	0.06	147.4	2014-10-22	07:57:51
714	50.317077	-4.084746	0.37	41.1	2014-10-22	07:57:52
715	50.317076	-4.084746	0.04	153.3	2014-10-22	07:57:53
716	50.31708	-4.084742	0.48	34.9	2014-10-22	07:57:54
717	50.317082	-4.084738	0.33	46.8	2014-10-22	07:57:55
718	50.317082	-4.084738	0.03	73.4	2014-10-22	07:57:56
719	50.317082	-4.084738	0.01	116.6	2014-10-22	07:57:58
720	50.317078	-4.084737	0.44	172.2	2014-10-22	07:57:59
721	50.317076	-4.084735	0.15	148.3	2014-10-22	07:58:01
722	50.317075	-4.084734	0.07	160	2014-10-22	07:58:02
723	50.317075	-4.084734	0.04	103.4	2014-10-22	07:58:03
724	50.317075	-4.084734	0.01	327.4	2014-10-22	07:58:04
725	50.317074	-4.084734	0.04	175.7	2014-10-22	07:58:06
726	50.317074	-4.084734	0.07	204.4	2014-10-22	07:58:07
727	50.317068	-4.08473	0.71	156.8	2014-10-22	07:58:08
728	50.317059	-4.084726	1.03	164.5	2014-10-22	07:58:09
729	50.317051	-4.084725	0.87	172.9	2014-10-22	07:58:10
730	50.317047	-4.08472	0.6	143.1	2014-10-22	07:58:11
731	50.317045	-4.084719	0.23	158.7	2014-10-22	07:58:12
732	50.317044	-4.084719	0.05	207.9	2014-10-22	07:58:13
733	50.317044	-4.084719	0.07	199.7	2014-10-22	07:58:14
734	50.317044	-4.084714	0.2	86	2014-10-22	07:58:16
735	50.317044	-4.084714	0.02	198.7	2014-10-22	07:58:17
736	50.317039	-4.084712	0.51	164.5	2014-10-22	07:58:18
737	50.317034	-4.08471	0.61	167.6	2014-10-22	07:58:19
738	50.317036	-4.084706	0.36	64.2	2014-10-22	07:58:20
739	50.317037	-4.084701	0.16	67	2014-10-22	07:58:22
740	50.317037	-4.084701	0.01	90	2014-10-22	07:58:23
741	50.317036	-4.084701	0.06	162.3	2014-10-22	07:58:24
742	50.317036	-4.084702	0.06	207.7	2014-10-22	07:58:25
743	50.317031	-4.084707	0.6	215.9	2014-10-22	07:58:26
744	50.317028	-4.084712	0.26	224.7	2014-10-22	07:58:28
745	50.317028	-4.084712	0.05	281.9	2014-10-22	07:58:29
746	50.317028	-4.084712	0.01	327.4	2014-10-22	07:58:30
747	50.317028	-4.084713	0.03	195.1	2014-10-22	07:58:32
748	50.317034	-4.084713	0.72	358.1	2014-10-22	07:58:33
749	50.317043	-4.084706	1.14	25.3	2014-10-22	07:58:34
750	50.317059	-4.084691	2.06	31.3	2014-10-22	07:58:35
751	50.31708	-4.084673	2.64	29.1	2014-10-22	07:58:36
752	50.317105	-4.08465	3.21	31	2014-10-22	07:58:37
753	50.317131	-4.084623	3.49	33.2	2014-10-22	07:58:38
754	50.31716	-4.084601	3.58	26	2014-10-22	07:58:39
755	50.317193	-4.08459	3.83	11.8	2014-10-22	07:58:40
756	50.31723	-4.084581	4.08	8.3	2014-10-22	07:58:41
757	50.317266	-4.084579	4.1	2.5	2014-10-22	07:58:42
758	50.317305	-4.084582	4.27	357	2014-10-22	07:58:43
759	50.317345	-4.084589	4.48	354	2014-10-22	07:58:44
760	50.317382	-4.084598	4.22	350.7	2014-10-22	07:58:45
761	50.317406	-4.084606	2.73	348.3	2014-10-22	07:58:46
762	50.317415	-4.08461	1.07	344.1	2014-10-22	07:58:47
763	50.31742	-4.084617	0.68	315.9	2014-10-22	07:58:48
764	50.317419	-4.084629	0.89	265.8	2014-10-22	07:58:49
765	50.317414	-4.084648	1.46	246.6	2014-10-22	07:58:50
766	50.317407	-4.084665	1.47	235.9	2014-10-22	07:58:51
767	50.317396	-4.084681	1.68	223.4	2014-10-22	07:58:52
768	50.317384	-4.084697	1.66	222.3	2014-10-22	07:58:53
769	50.317374	-4.084713	1.61	225.1	2014-10-22	07:58:54
770	50.317372	-4.084715	0.3	204.8	2014-10-22	07:58:55
771	50.317372	-4.084713	0.15	79.4	2014-10-22	07:58:56
772	50.317365	-4.084716	0.8	197.7	2014-10-22	07:58:57
773	50.317356	-4.084723	1.12	204.1	2014-10-22	07:58:58
774	50.317345	-4.084725	1.22	187.2	2014-10-22	07:58:59
775	50.317334	-4.084724	1.28	177.9	2014-10-22	07:59:00
776	50.317323	-4.084722	1.23	173.6	2014-10-22	07:59:01
777	50.317312	-4.084719	1.24	167.5	2014-10-22	07:59:02
778	50.317297	-4.084721	1.62	185.9	2014-10-22	07:59:03
779	50.317281	-4.084727	1.8	193.6	2014-10-22	07:59:04
780	50.317266	-4.084731	1.72	190.4	2014-10-22	07:59:05
781	50.317254	-4.084735	1.44	190.9	2014-10-22	07:59:06
782	50.317244	-4.084734	1.08	174	2014-10-22	07:59:07
783	50.317233	-4.084733	1.21	178.6	2014-10-22	07:59:08
784	50.31722	-4.084737	1.48	191.9	2014-10-22	07:59:09
785	50.317206	-4.084744	1.66	196.4	2014-10-22	07:59:10
786	50.31719	-4.08475	1.79	193.7	2014-10-22	07:59:11
787	50.317176	-4.084756	1.64	194.9	2014-10-22	07:59:12
788	50.317163	-4.084761	1.47	193.1	2014-10-22	07:59:13
789	50.317155	-4.084761	0.93	182.5	2014-10-22	07:59:14
790	50.317147	-4.084759	0.84	168.1	2014-10-22	07:59:15
791	50.317139	-4.084758	0.91	178.5	2014-10-22	07:59:16
792	50.317129	-4.084759	1.1	181.8	2014-10-22	07:59:17
793	50.317121	-4.084759	0.86	180	2014-10-22	07:59:18
794	50.317113	-4.084759	0.99	180	2014-10-22	07:59:19
795	50.3171	-4.084759	1.42	180.5	2014-10-22	07:59:20
796	50.317088	-4.084762	1.28	188.5	2014-10-22	07:59:21
797	50.317077	-4.084763	1.31	183.4	2014-10-22	07:59:22
798	50.317066	-4.084762	1.23	176.7	2014-10-22	07:59:23
799	50.317052	-4.084761	1.47	177.4	2014-10-22	07:59:24
800	50.317039	-4.08476	1.52	178.2	2014-10-22	07:59:25
801	50.317026	-4.084759	1.48	175.6	2014-10-22	07:59:26
802	50.317015	-4.084758	1.22	177.2	2014-10-22	07:59:27
803	50.317006	-4.084757	0.95	175.3	2014-10-22	07:59:28
804	50.317005	-4.084757	0.11	183.3	2014-10-22	07:59:29
805	50.317011	-4.084746	1.02	49.5	2014-10-22	07:59:30
806	50.317019	-4.084729	1.52	51.6	2014-10-22	07:59:31
807	50.317024	-4.084727	0.57	15.7	2014-10-22	07:59:32
808	50.317029	-4.084735	0.75	313.5	2014-10-22	07:59:33
809	50.31704	-4.084739	1.26	345.1	2014-10-22	07:59:34
810	50.317062	-4.084731	2.58	13.6	2014-10-22	07:59:35
811	50.317098	-4.084715	4.09	15.4	2014-10-22	07:59:36
812	50.317139	-4.084699	4.73	13.9	2014-10-22	07:59:37
813	50.317178	-4.084693	4.32	6.4	2014-10-22	07:59:38
814	50.317212	-4.084693	3.79	359.7	2014-10-22	07:59:39
815	50.317243	-4.084698	3.53	354.4	2014-10-22	07:59:40
816	50.317277	-4.084693	3.78	4.6	2014-10-22	07:59:41
817	50.317312	-4.084683	3.94	10.4	2014-10-22	07:59:42
818	50.317348	-4.084675	4.11	8.8	2014-10-22	07:59:43
819	50.317384	-4.084666	4.05	8.5	2014-10-22	07:59:44
820	50.31742	-4.084658	4.05	8.6	2014-10-22	07:59:45
821	50.317553	-4.084552	2.36	27	2014-10-22	07:59:52
822	50.31747	-4.084563	9.23	184.8	2014-10-22	07:59:53
823	50.317381	-4.084606	10.37	197.3	2014-10-22	07:59:54
824	50.317346	-4.084611	3.9	184.9	2014-10-22	07:59:55
825	50.317304	-4.084635	5.03	199.8	2014-10-22	07:59:56
826	50.317274	-4.084649	3.44	197.1	2014-10-22	07:59:57
827	50.317263	-4.084648	1.21	175.7	2014-10-22	07:59:58
828	50.317248	-4.084654	1.76	194.3	2014-10-22	07:59:59
829	50.317233	-4.084659	1.77	192	2014-10-22	08:00:00
830	50.317217	-4.084666	1.76	195.9	2014-10-22	08:00:01
831	50.317204	-4.084672	1.56	195.5	2014-10-22	08:00:02
832	50.317189	-4.084677	1.7	191.6	2014-10-22	08:00:03
833	50.317176	-4.084682	1.46	194.4	2014-10-22	08:00:04
834	50.317168	-4.084687	1.03	200.7	2014-10-22	08:00:05
835	50.317161	-4.084685	0.79	169.6	2014-10-22	08:00:06
836	50.31716	-4.084685	0.1	203.8	2014-10-22	08:00:07
837	50.317158	-4.0847	1.02	261.1	2014-10-22	08:00:08
838	50.317159	-4.084716	1.2	275.3	2014-10-22	08:00:09
839	50.317169	-4.084727	1.29	323.6	2014-10-22	08:00:10
840	50.317193	-4.084723	2.76	6.4	2014-10-22	08:00:11
841	50.317232	-4.084705	4.49	16.8	2014-10-22	08:00:12
842	50.317276	-4.084698	4.92	5.4	2014-10-22	08:00:13
843	50.317316	-4.084709	4.55	350.2	2014-10-22	08:00:14
844	50.317354	-4.084724	4.36	345.8	2014-10-22	08:00:15
845	50.317391	-4.084738	4.26	346.8	2014-10-22	08:00:16
846	50.317425	-4.084744	3.76	353.4	2014-10-22	08:00:17
847	50.317452	-4.084747	2.97	355.9	2014-10-22	08:00:18
848	50.317478	-4.084751	2.97	354.1	2014-10-22	08:00:19
849	50.317504	-4.084756	2.93	352.6	2014-10-22	08:00:20
850	50.317529	-4.084799	0.59	312.8	2014-10-22	08:00:27
851	50.317513	-4.084778	2.38	141.6	2014-10-22	08:00:28
852	50.317471	-4.084778	4.64	179.4	2014-10-22	08:00:29
853	50.31744	-4.084782	3.49	185.3	2014-10-22	08:00:30
854	50.317415	-4.084781	2.73	179.1	2014-10-22	08:00:31
855	50.317396	-4.084777	2.21	171	2014-10-22	08:00:32
856	50.317376	-4.084771	2.18	170.2	2014-10-22	08:00:33
857	50.317357	-4.084769	2.11	176.1	2014-10-22	08:00:34
858	50.317344	-4.08476	1.68	155.7	2014-10-22	08:00:35
859	50.317329	-4.084753	1.73	163.4	2014-10-22	08:00:36
860	50.317311	-4.08475	1.94	174.7	2014-10-22	08:00:37
861	50.317294	-4.084752	1.96	183.8	2014-10-22	08:00:38
862	50.317282	-4.084748	1.29	168	2014-10-22	08:00:39
863	50.317272	-4.084747	1.16	175.9	2014-10-22	08:00:40
864	50.317261	-4.084748	1.23	181.7	2014-10-22	08:00:41
865	50.317248	-4.084751	1.43	188.6	2014-10-22	08:00:42
866	50.317235	-4.08476	1.6	203.9	2014-10-22	08:00:43
867	50.317225	-4.084763	1.1	190.9	2014-10-22	08:00:44
868	50.31722	-4.08476	0.6	164.5	2014-10-22	08:00:45
869	50.317213	-4.084765	0.85	200	2014-10-22	08:00:46
870	50.317212	-4.084769	0.31	249.1	2014-10-22	08:00:47
871	50.317228	-4.084759	1.87	21.7	2014-10-22	08:00:48
872	50.317257	-4.084734	3.75	27.6	2014-10-22	08:00:49
873	50.31729	-4.084713	3.89	22.7	2014-10-22	08:00:50
874	50.317323	-4.0847	3.84	13.9	2014-10-22	08:00:51
875	50.317365	-4.084703	4.64	357.8	2014-10-22	08:00:52
876	50.317405	-4.084706	4.49	357.2	2014-10-22	08:00:53
877	50.31744	-4.084703	3.91	3.3	2014-10-22	08:00:54
878	50.317466	-4.084699	2.95	5	2014-10-22	08:00:55
879	50.317483	-4.084695	1.9	9.6	2014-10-22	08:00:56
880	50.317492	-4.084696	0.94	354.9	2014-10-22	08:00:57
881	50.317496	-4.08471	1.07	293.7	2014-10-22	08:00:58
882	50.317494	-4.084729	1.39	264.6	2014-10-22	08:00:59
883	50.317488	-4.084749	1.53	244.4	2014-10-22	08:01:00
884	50.317483	-4.084752	0.62	202.7	2014-10-22	08:01:01
885	50.317478	-4.084753	0.57	184.2	2014-10-22	08:01:02
886	50.317467	-4.08476	1.36	201.9	2014-10-22	08:01:03
887	50.317455	-4.084764	1.38	192	2014-10-22	08:01:04
888	50.31744	-4.08477	1.67	195.1	2014-10-22	08:01:05
889	50.317427	-4.084772	1.45	185.7	2014-10-22	08:01:06
890	50.317416	-4.084765	1.29	159.1	2014-10-22	08:01:07
891	50.317405	-4.084763	1.31	173.5	2014-10-22	08:01:08
892	50.317391	-4.084759	1.55	170	2014-10-22	08:01:09
893	50.317377	-4.084756	1.57	171.5	2014-10-22	08:01:10
894	50.317363	-4.084758	1.6	184.3	2014-10-22	08:01:11
895	50.31735	-4.084754	1.41	169.3	2014-10-22	08:01:12
896	50.317343	-4.084745	1.01	139.2	2014-10-22	08:01:13
897	50.317335	-4.084742	0.95	169.5	2014-10-22	08:01:14
898	50.317324	-4.084741	1.26	176.5	2014-10-22	08:01:15
899	50.31731	-4.084743	1.49	185.7	2014-10-22	08:01:16
900	50.317296	-4.08475	1.62	195.4	2014-10-22	08:01:17
901	50.317285	-4.084749	1.3	178.7	2014-10-22	08:01:18
902	50.317277	-4.084745	0.89	160.5	2014-10-22	08:01:19
903	50.317269	-4.084742	0.88	164.7	2014-10-22	08:01:20
904	50.317259	-4.084743	1.18	183.2	2014-10-22	08:01:21
905	50.317249	-4.084746	1.13	192.8	2014-10-22	08:01:22
906	50.317238	-4.084749	1.25	191.1	2014-10-22	08:01:23
907	50.317226	-4.084755	1.4	195.5	2014-10-22	08:01:24
908	50.317213	-4.084761	1.52	197.4	2014-10-22	08:01:25
909	50.3172	-4.084769	1.56	199.9	2014-10-22	08:01:26
910	50.317188	-4.084772	1.31	190.2	2014-10-22	08:01:27
911	50.317178	-4.08477	1.09	172.8	2014-10-22	08:01:28
912	50.317171	-4.084766	0.85	160.4	2014-10-22	08:01:29
913	50.317164	-4.084762	0.81	158.1	2014-10-22	08:01:30
914	50.317157	-4.084759	0.84	166	2014-10-22	08:01:31
915	50.317148	-4.08476	1.05	185.9	2014-10-22	08:01:32
916	50.317138	-4.084762	1.14	187.2	2014-10-22	08:01:33
917	50.317127	-4.084765	1.19	189.5	2014-10-22	08:01:34
918	50.317117	-4.084769	1.19	192.7	2014-10-22	08:01:35
919	50.317105	-4.084775	1.43	198.7	2014-10-22	08:01:36
920	50.317092	-4.084783	1.5	200.6	2014-10-22	08:01:37
921	50.317082	-4.084789	1.18	202.5	2014-10-22	08:01:38
922	50.317075	-4.084792	0.8	196.9	2014-10-22	08:01:39
923	50.317064	-4.084796	1.27	191.9	2014-10-22	08:01:40
924	50.317054	-4.084801	1.13	200.3	2014-10-22	08:01:41
925	50.317045	-4.08481	1.19	209.2	2014-10-22	08:01:42
926	50.317035	-4.084822	1.42	216.6	2014-10-22	08:01:43
927	50.317026	-4.08483	1.13	213.6	2014-10-22	08:01:44
928	50.31702	-4.084837	0.9	212.9	2014-10-22	08:01:45
929	50.317015	-4.084844	0.69	223.1	2014-10-22	08:01:46
930	50.317012	-4.084845	0.37	197.7	2014-10-22	08:01:47
931	50.317007	-4.084845	0.29	180	2014-10-22	08:01:49
932	50.317007	-4.084845	0.05	65.7	2014-10-22	08:01:50
933	50.317007	-4.084844	0.05	65.3	2014-10-22	08:01:51
934	50.317007	-4.084844	0.03	315.1	2014-10-22	08:01:52
935	50.317005	-4.084847	0.33	219.6	2014-10-22	08:01:53
936	50.317002	-4.084852	0.5	218.3	2014-10-22	08:01:54
937	50.316998	-4.084856	0.49	220.2	2014-10-22	08:01:55
938	50.316995	-4.08486	0.44	221.8	2014-10-22	08:01:56
939	50.316992	-4.084863	0.2	206.7	2014-10-22	08:01:58
940	50.316997	-4.084857	0.69	39.3	2014-10-22	08:01:59
941	50.317	-4.084853	0.41	43.8	2014-10-22	08:02:00
942	50.317	-4.084852	0.07	66.9	2014-10-22	08:02:01
943	50.317001	-4.084848	0.15	70.3	2014-10-22	08:02:03
944	50.317	-4.084848	0.03	191.5	2014-10-22	08:02:04
945	50.316997	-4.08485	0.42	200.9	2014-10-22	08:02:05
946	50.316997	-4.08485	0.03	223.2	2014-10-22	08:02:06
947	50.316996	-4.08485	0.03	131.2	2014-10-22	08:02:08
948	50.316996	-4.084849	0.04	122.4	2014-10-22	08:02:09
949	50.316996	-4.084849	0.04	205.2	2014-10-22	08:02:10
950	50.316996	-4.084849	0.04	90	2014-10-22	08:02:11
951	50.316996	-4.084848	0.08	109.8	2014-10-22	08:02:12
952	50.316992	-4.08485	0.45	196.3	2014-10-22	08:02:13
953	50.316992	-4.084849	0.03	117.6	2014-10-22	08:02:15
954	50.316991	-4.084848	0.07	134	2014-10-22	08:02:16
955	50.316991	-4.084847	0.08	112.2	2014-10-22	08:02:17
956	50.316991	-4.084847	0.02	16.7	2014-10-22	08:02:18
957	50.316991	-4.084847	0.03	191.5	2014-10-22	08:02:19
958	50.316985	-4.084848	0.67	187.7	2014-10-22	08:02:20
959	50.31698	-4.084851	0.57	199.7	2014-10-22	08:02:21
960	50.31698	-4.08485	0.07	134.5	2014-10-22	08:02:22
961	50.316976	-4.08485	0.23	176.3	2014-10-22	08:02:24
962	50.316975	-4.084849	0.07	143.5	2014-10-22	08:02:25
963	50.316975	-4.084851	0.05	294.3	2014-10-22	08:02:27
964	50.316975	-4.08485	0.04	90	2014-10-22	08:02:28
965	50.316975	-4.084849	0.03	90	2014-10-22	08:02:30
966	50.316975	-4.084849	0.06	167.8	2014-10-22	08:02:31
967	50.316975	-4.084849	0.05	141.7	2014-10-22	08:02:32
968	50.316974	-4.084848	0.02	106.6	2014-10-22	08:02:34
969	50.316974	-4.084848	0.06	128.5	2014-10-22	08:02:35
970	50.316974	-4.084847	0.02	163.3	2014-10-22	08:02:36
971	50.316974	-4.084847	0.03	153.4	2014-10-22	08:02:38
972	50.316974	-4.084847	0.03	71.4	2014-10-22	08:02:39
973	50.316974	-4.084847	0.05	330.3	2014-10-22	08:02:41
974	50.316974	-4.084847	0.04	161.8	2014-10-22	08:02:42
975	50.316974	-4.084847	0.03	136.8	2014-10-22	08:02:43
976	50.316975	-4.084844	0.13	53.6	2014-10-22	08:02:45
977	50.316974	-4.084844	0.08	171.8	2014-10-22	08:02:46
978	50.316974	-4.084844	0.09	176.5	2014-10-22	08:02:47
979	50.316973	-4.084844	0.02	212.6	2014-10-22	08:02:49
980	50.316973	-4.084844	0.03	212.6	2014-10-22	08:02:50
981	50.316973	-4.084844	0.02	147.4	2014-10-22	08:02:51
982	50.316973	-4.084844	0.05	187.8	2014-10-22	08:02:52
983	50.31697	-4.084851	0.57	234.8	2014-10-22	08:02:53
984	50.316968	-4.084857	0.47	242.9	2014-10-22	08:02:54
985	50.316966	-4.084863	0.47	249.1	2014-10-22	08:02:55
986	50.316965	-4.084866	0.26	244.8	2014-10-22	08:02:56
987	50.316964	-4.084869	0.11	240.4	2014-10-22	08:02:58
988	50.316963	-4.08487	0.13	214.7	2014-10-22	08:02:59
989	50.316959	-4.084874	0.3	210.2	2014-10-22	08:03:01
990	50.316958	-4.084875	0.04	221	2014-10-22	08:03:02
991	50.316958	-4.084873	0.12	128.1	2014-10-22	08:03:03
992	50.316954	-4.084876	0.44	209.2	2014-10-22	08:03:04
993	50.316951	-4.08488	0.22	214.6	2014-10-22	08:03:06
994	50.316951	-4.08488	0.06	217.2	2014-10-22	08:03:07
995	50.316951	-4.084876	0.28	88.2	2014-10-22	08:03:08
996	50.316951	-4.084876	0	0	2014-10-22	08:03:09
997	50.316945	-4.084878	0.61	191.8	2014-10-22	08:03:10
998	50.316939	-4.084882	0.72	200.9	2014-10-22	08:03:11
999	50.316937	-4.084884	0.29	208.6	2014-10-22	08:03:12
1000	50.316936	-4.084884	0.06	191.5	2014-10-22	08:03:13
1001	50.316936	-4.084884	0.05	194.5	2014-10-22	08:03:14
1002	50.316931	-4.084885	0.58	189.5	2014-10-22	08:03:15
1003	50.316931	-4.084885	0.05	159.2	2014-10-22	08:03:16
1004	50.31693	-4.084885	0.05	170.2	2014-10-22	08:03:18
1005	50.31693	-4.084884	0.03	90	2014-10-22	08:03:19
1006	50.316935	-4.084878	0.8	35.1	2014-10-22	08:03:20
1007	50.316939	-4.084873	0.27	44.4	2014-10-22	08:03:22
1008	50.316939	-4.084873	0.01	0	2014-10-22	08:03:23
1009	50.316939	-4.084873	0.04	180	2014-10-22	08:03:24
1010	50.316938	-4.084872	0.07	147.4	2014-10-22	08:03:25
1011	50.316938	-4.084871	0.08	147.4	2014-10-22	08:03:26
1012	50.316937	-4.084871	0.05	141.7	2014-10-22	08:03:27
1013	50.316933	-4.084871	0.49	181.4	2014-10-22	08:03:28
1014	50.316927	-4.084872	0.65	185.2	2014-10-22	08:03:29
1015	50.316921	-4.084872	0.31	180.6	2014-10-22	08:03:31
1016	50.316921	-4.084872	0.05	114.3	2014-10-22	08:03:32
1017	50.316922	-4.084865	0.49	74.4	2014-10-22	08:03:33
1018	50.316918	-4.084861	0.52	150.2	2014-10-22	08:03:34
1019	50.316914	-4.084858	0.52	151.9	2014-10-22	08:03:35
1020	50.316914	-4.084858	0.02	236	2014-10-22	08:03:37
1021	50.316914	-4.084859	0.03	217.8	2014-10-22	08:03:39
1022	50.316914	-4.084859	0.03	136.8	2014-10-22	08:03:40
1023	50.316913	-4.084858	0.04	102	2014-10-22	08:03:41
1024	50.316914	-4.084858	0.03	73.4	2014-10-22	08:03:42
1025	50.316916	-4.084853	0.45	52	2014-10-22	08:03:43
1026	50.316916	-4.084852	0.07	82	2014-10-22	08:03:44
1027	50.316917	-4.084848	0.15	80.7	2014-10-22	08:03:46
1028	50.316917	-4.084847	0.02	90	2014-10-22	08:03:47
1029	50.316917	-4.084847	0.03	73.4	2014-10-22	08:03:48
1030	50.316917	-4.084847	0.01	147.4	2014-10-22	08:03:49
1031	50.316916	-4.084846	0.07	130.9	2014-10-22	08:03:50
1032	50.316916	-4.084844	0.07	115.1	2014-10-22	08:03:52
1033	50.316915	-4.084844	0.02	147.4	2014-10-22	08:03:53
1034	50.316915	-4.084844	0.05	111.7	2014-10-22	08:03:54
1035	50.316917	-4.084841	0.24	48.6	2014-10-22	08:03:55
1036	50.316918	-4.084838	0.15	53.9	2014-10-22	08:03:57
1037	50.316918	-4.084836	0.1	95.6	2014-10-22	08:03:58
1038	50.316918	-4.084835	0.08	128.1	2014-10-22	08:03:59
1039	50.316917	-4.084834	0.05	123.8	2014-10-22	08:04:01
1040	50.31692	-4.084831	0.35	39.9	2014-10-22	08:04:02
1041	50.31692	-4.084831	0.02	90	2014-10-22	08:04:03
1042	50.316919	-4.084831	0.03	156.5	2014-10-22	08:04:04
1043	50.316919	-4.08483	0.04	90	2014-10-22	08:04:05
1044	50.316919	-4.084829	0.05	90	2014-10-22	08:04:06
1045	50.316918	-4.084825	0.16	119.4	2014-10-22	08:04:08
1046	50.316918	-4.084825	0.03	90	2014-10-22	08:04:09
1047	50.316918	-4.084825	0.02	180	2014-10-22	08:04:10
1048	50.316921	-4.084821	0.47	35.1	2014-10-22	08:04:11
1049	50.316922	-4.08482	0.03	64.1	2014-10-22	08:04:13
1050	50.316922	-4.08482	0.01	0	2014-10-22	08:04:14
1051	50.316922	-4.08482	0.05	68.3	2014-10-22	08:04:15
1052	50.316922	-4.084819	0.06	62.4	2014-10-22	08:04:16
1053	50.316922	-4.084819	0.03	136.8	2014-10-22	08:04:17
1054	50.316922	-4.084818	0.03	43.2	2014-10-22	08:04:18
1055	50.316919	-4.084819	0.39	186.1	2014-10-22	08:04:19
1056	50.316918	-4.084819	0.02	162.3	2014-10-22	08:04:20
1057	50.316919	-4.084819	0.01	0	2014-10-22	08:04:21
1058	50.316923	-4.084816	0.53	18.9	2014-10-22	08:04:22
1059	50.316927	-4.084813	0.5	26.2	2014-10-22	08:04:23
1060	50.316927	-4.084813	0.05	90	2014-10-22	08:04:24
1061	50.316927	-4.084812	0.04	90	2014-10-22	08:04:25
1062	50.316927	-4.084812	0.01	90	2014-10-22	08:04:27
1063	50.316928	-4.084809	0.19	69.8	2014-10-22	08:04:28
1064	50.316928	-4.084808	0.08	55.4	2014-10-22	08:04:29
1065	50.316929	-4.084807	0.07	67.4	2014-10-22	08:04:31
1066	50.316932	-4.0848	0.3	48.4	2014-10-22	08:04:33
1067	50.316929	-4.084799	0.36	169.6	2014-10-22	08:04:34
1068	50.316927	-4.0848	0.14	187.6	2014-10-22	08:04:36
1069	50.316927	-4.0848	0.04	17.7	2014-10-22	08:04:37
1070	50.316928	-4.084798	0.07	56.7	2014-10-22	08:04:39
1071	50.316928	-4.084798	0.04	77.8	2014-10-22	08:04:40
1072	50.316933	-4.084792	0.68	35.1	2014-10-22	08:04:41
1073	50.316934	-4.084785	0.49	73.2	2014-10-22	08:04:42
1074	50.316934	-4.084784	0.09	108.4	2014-10-22	08:04:43
1075	50.316933	-4.084784	0.08	147.9	2014-10-22	08:04:44
1076	50.316933	-4.084783	0.02	90	2014-10-22	08:04:45
1077	50.316929	-4.084783	0.49	177.1	2014-10-22	08:04:46
1078	50.316927	-4.084779	0.35	118.5	2014-10-22	08:04:47
1079	50.316932	-4.084778	0.5	3.5	2014-10-22	08:04:48
1080	50.316942	-4.084774	1.22	16.1	2014-10-22	08:04:49
1081	50.316962	-4.084756	2.49	29.9	2014-10-22	08:04:50
1082	50.31699	-4.084733	3.55	27.2	2014-10-22	08:04:51
1083	50.317024	-4.084714	4.04	19.8	2014-10-22	08:04:52
1084	50.317062	-4.084705	4.28	8.3	2014-10-22	08:04:53
1085	50.3171	-4.084705	4.22	0.1	2014-10-22	08:04:54
1086	50.317137	-4.084704	4.14	0.8	2014-10-22	08:04:55
1087	50.317175	-4.084704	4.19	0.1	2014-10-22	08:04:56
1088	50.317217	-4.084707	4.66	357.9	2014-10-22	08:04:57
1089	50.317256	-4.08469	4.55	15.3	2014-10-22	08:04:58
1090	50.317289	-4.084655	4.45	34.2	2014-10-22	08:04:59
1091	50.317321	-4.084619	4.36	35.5	2014-10-22	08:05:00
1092	50.317352	-4.084585	4.28	34.8	2014-10-22	08:05:01
1093	50.317384	-4.084557	4.01	29.3	2014-10-22	08:05:02
1094	50.317411	-4.084523	3.88	39	2014-10-22	08:05:03
1095	50.317423	-4.084544	2.01	311.2	2014-10-22	08:05:04
1096	50.31741	-4.084572	2.46	235.6	2014-10-22	08:05:05
1097	50.317355	-4.084618	6.92	207.5	2014-10-22	08:05:06
1098	50.317292	-4.084666	7.88	206.2	2014-10-22	08:05:07
1099	50.317275	-4.084672	1.9	191	2014-10-22	08:05:08
1100	50.317247	-4.084688	3.36	200.5	2014-10-22	08:05:09
1101	50.317227	-4.084693	2.2	190	2014-10-22	08:05:10
1102	50.317208	-4.084697	2.19	186.4	2014-10-22	08:05:11
1103	50.317191	-4.0847	1.91	186.1	2014-10-22	08:05:12
1104	50.317175	-4.084703	1.71	187.2	2014-10-22	08:05:13
1105	50.317159	-4.084708	1.85	192.1	2014-10-22	08:05:14
1106	50.31714	-4.084714	2.19	191.7	2014-10-22	08:05:15
1107	50.317123	-4.08472	1.92	191.6	2014-10-22	08:05:16
1108	50.317107	-4.084725	1.76	192.7	2014-10-22	08:05:17
1109	50.317096	-4.084729	1.3	191.9	2014-10-22	08:05:18
1110	50.317084	-4.084732	1.37	187.5	2014-10-22	08:05:19
1111	50.31707	-4.084735	1.61	189.6	2014-10-22	08:05:20
1112	50.317056	-4.08474	1.59	192.8	2014-10-22	08:05:21
1113	50.317042	-4.084744	1.49	189	2014-10-22	08:05:22
1114	50.317028	-4.084746	1.65	185.2	2014-10-22	08:05:23
1115	50.317014	-4.084748	1.51	185	2014-10-22	08:05:24
1116	50.317002	-4.084748	1.35	180.8	2014-10-22	08:05:25
1117	50.316991	-4.084745	1.25	172.1	2014-10-22	08:05:26
1118	50.316983	-4.084744	0.89	171.9	2014-10-22	08:05:27
1119	50.316976	-4.084742	0.75	171.3	2014-10-22	08:05:28
1120	50.316967	-4.084743	1	184.1	2014-10-22	08:05:29
1121	50.316959	-4.084747	0.96	198	2014-10-22	08:05:30
1122	50.31695	-4.084754	1.09	207.5	2014-10-22	08:05:31
1123	50.316939	-4.084764	1.4	208.8	2014-10-22	08:05:32
1124	50.316929	-4.084772	1.3	206.1	2014-10-22	08:05:33
1125	50.316918	-4.084777	1.23	197.5	2014-10-22	08:05:34
1126	50.316909	-4.084784	1.09	204.9	2014-10-22	08:05:35
1127	50.316902	-4.08479	0.96	208.9	2014-10-22	08:05:36
1128	50.316893	-4.084796	1.04	202.9	2014-10-22	08:05:37
1129	50.316885	-4.084803	1.06	211.2	2014-10-22	08:05:38
1130	50.316878	-4.08481	0.97	209	2014-10-22	08:05:39
1131	50.316872	-4.084815	0.71	207.7	2014-10-22	08:05:40
1132	50.316869	-4.084815	0.14	188.5	2014-10-22	08:05:42
1133	50.316868	-4.084813	0.11	128.1	2014-10-22	08:05:44
1134	50.316868	-4.084812	0.1	119.3	2014-10-22	08:05:45
1135	50.316868	-4.084811	0.03	110.2	2014-10-22	08:05:46
1136	50.316866	-4.084812	0.21	191.6	2014-10-22	08:05:47
1137	50.316865	-4.08481	0.06	117.9	2014-10-22	08:05:49
1138	50.316861	-4.08481	0.47	175.6	2014-10-22	08:05:50
1139	50.31686	-4.084809	0.07	137.1	2014-10-22	08:05:52
1140	50.31686	-4.084808	0.05	114.3	2014-10-22	08:05:53
1141	50.31686	-4.084807	0.05	110.5	2014-10-22	08:05:54
1142	50.31686	-4.084807	0.02	306.4	2014-10-22	08:05:55
1143	50.31686	-4.084807	0.03	43.2	2014-10-22	08:05:56
1144	50.31686	-4.084807	0.04	342.8	2014-10-22	08:05:57
1145	50.316861	-4.084807	0.03	71	2014-10-22	08:05:58
1146	50.316861	-4.084807	0.03	90	2014-10-22	08:05:59
1147	50.31686	-4.084807	0.03	180	2014-10-22	08:06:00
1148	50.316864	-4.084802	0.53	38.6	2014-10-22	08:06:01
1149	50.316864	-4.084798	0.26	81.6	2014-10-22	08:06:02
1150	50.316864	-4.084798	0.04	118	2014-10-22	08:06:03
1151	50.316864	-4.084797	0.03	97.8	2014-10-22	08:06:05
1152	50.316864	-4.084797	0.04	162.3	2014-10-22	08:06:06
1153	50.316863	-4.084796	0.06	117.6	2014-10-22	08:06:07
1154	50.316858	-4.084796	0.6	183.4	2014-10-22	08:06:08
1155	50.316853	-4.084797	0.53	184.5	2014-10-22	08:06:09
1156	50.316851	-4.084796	0.13	167.9	2014-10-22	08:06:11
1157	50.316851	-4.084795	0.06	72.4	2014-10-22	08:06:12
1158	50.316852	-4.084795	0.02	13.7	2014-10-22	08:06:14
1159	50.316848	-4.084797	0.46	191.2	2014-10-22	08:06:15
1160	50.316846	-4.084797	0.14	187.2	2014-10-22	08:06:16
1161	50.316849	-4.084795	0.15	27.6	2014-10-22	08:06:18
1162	50.316849	-4.084795	0.09	12.5	2014-10-22	08:06:19
1163	50.316853	-4.084791	0.47	38.7	2014-10-22	08:06:20
1164	50.316854	-4.084788	0.1	54	2014-10-22	08:06:22
1165	50.316854	-4.084788	0.02	63.4	2014-10-22	08:06:23
1166	50.316854	-4.084787	0.03	97.8	2014-10-22	08:06:25
1167	50.316854	-4.084786	0.05	79.5	2014-10-22	08:06:27
1168	50.316855	-4.084781	0.33	68.2	2014-10-22	08:06:28
1169	50.316856	-4.084777	0.16	78	2014-10-22	08:06:30
1170	50.316857	-4.084771	0.45	75.5	2014-10-22	08:06:31
1171	50.316857	-4.08477	0.09	78	2014-10-22	08:06:32
1172	50.316852	-4.084766	0.64	157.4	2014-10-22	08:06:33
1173	50.316847	-4.084766	0.52	181.9	2014-10-22	08:06:34
1174	50.316843	-4.084766	0.21	171.1	2014-10-22	08:06:36
1175	50.316843	-4.084765	0.04	122.4	2014-10-22	08:06:37
1176	50.316844	-4.084764	0.06	48.1	2014-10-22	08:06:39
1177	50.316844	-4.084763	0.06	98.5	2014-10-22	08:06:40
1178	50.316845	-4.084759	0.19	57	2014-10-22	08:06:42
1179	50.316849	-4.084753	0.58	43.9	2014-10-22	08:06:43
1180	50.316852	-4.084748	0.5	43	2014-10-22	08:06:44
1181	50.316853	-4.084747	0.09	61.2	2014-10-22	08:06:45
1182	50.316853	-4.084746	0.08	62.2	2014-10-22	08:06:46
1183	50.31685	-4.084745	0.34	167.9	2014-10-22	08:06:47
1184	50.31685	-4.084745	0.06	147.4	2014-10-22	08:06:48
1185	50.31685	-4.084744	0.03	121.4	2014-10-22	08:06:49
1186	50.316844	-4.084745	0.6	184.6	2014-10-22	08:06:50
1187	50.316842	-4.084742	0.29	141.3	2014-10-22	08:06:51
1188	50.316842	-4.084742	0.03	62.4	2014-10-22	08:06:53
1189	50.316842	-4.084741	0.04	133	2014-10-22	08:06:54
1190	50.316842	-4.08474	0.07	97.8	2014-10-22	08:06:55
1191	50.316842	-4.084739	0.05	101.2	2014-10-22	08:06:57
1192	50.316842	-4.084737	0.05	100.6	2014-10-22	08:06:59
1193	50.316841	-4.084737	0.04	137.7	2014-10-22	08:07:01
1194	50.316841	-4.084736	0.04	104.1	2014-10-22	08:07:02
1195	50.316843	-4.084733	0.16	47.3	2014-10-22	08:07:04
1196	50.316843	-4.084732	0.05	44.1	2014-10-22	08:07:05
1197	50.316843	-4.084732	0.05	180	2014-10-22	08:07:06
1198	50.316842	-4.08473	0.1	126	2014-10-22	08:07:08
1199	50.316842	-4.08473	0.04	205.8	2014-10-22	08:07:09
1200	50.316838	-4.084731	0.19	184.5	2014-10-22	08:07:11
1201	50.316833	-4.08473	0.62	176.7	2014-10-22	08:07:12
1202	50.316827	-4.08473	0.64	178.4	2014-10-22	08:07:13
1203	50.316822	-4.084729	0.49	174.4	2014-10-22	08:07:14
1204	50.31682	-4.084727	0.15	151.1	2014-10-22	08:07:16
1205	50.31682	-4.084726	0.05	111.7	2014-10-22	08:07:18
1206	50.316819	-4.084724	0.15	112.1	2014-10-22	08:07:19
1207	50.316819	-4.084722	0.08	96.5	2014-10-22	08:07:21
1208	50.316819	-4.084714	0.26	92.1	2014-10-22	08:07:23
1209	50.316818	-4.084712	0.14	108.4	2014-10-22	08:07:24
1210	50.316818	-4.084712	0.06	121.3	2014-10-22	08:07:25
1211	50.316819	-4.084706	0.41	68.7	2014-10-22	08:07:26
1212	50.316819	-4.084705	0.07	122.1	2014-10-22	08:07:28
1213	50.316819	-4.084704	0.06	108.2	2014-10-22	08:07:29
1214	50.316816	-4.084698	0.24	120.6	2014-10-22	08:07:31
1215	50.316812	-4.084696	0.49	163	2014-10-22	08:07:32
1216	50.316809	-4.084692	0.44	142.2	2014-10-22	08:07:33
1217	50.316808	-4.084691	0.07	128.2	2014-10-22	08:07:35
1218	50.316808	-4.08469	0.04	133	2014-10-22	08:07:36
1219	50.316813	-4.084686	0.62	33.1	2014-10-22	08:07:37
1220	50.316815	-4.08468	0.23	54.2	2014-10-22	08:07:39
1221	50.316815	-4.08468	0.02	126.4	2014-10-22	08:07:40
1222	50.316815	-4.08468	0.01	180	2014-10-22	08:07:41
1223	50.316815	-4.08468	0.01	270	2014-10-22	08:07:42
1224	50.316818	-4.084675	0.51	53.3	2014-10-22	08:07:43
1225	50.316818	-4.084668	0.24	93.3	2014-10-22	08:07:45
1226	50.316817	-4.084666	0.07	137.1	2014-10-22	08:07:47
1227	50.316816	-4.084665	0.1	112.9	2014-10-22	08:07:48
1228	50.316816	-4.084665	0.09	190.9	2014-10-22	08:07:49
1229	50.316814	-4.084665	0.13	163.7	2014-10-22	08:07:50
1230	50.316812	-4.084664	0.13	166.7	2014-10-22	08:07:52
1231	50.316811	-4.084663	0.14	147.4	2014-10-22	08:07:53
1232	50.316806	-4.08466	0.59	157.3	2014-10-22	08:07:54
1233	50.316805	-4.084659	0.14	165.8	2014-10-22	08:07:55
1234	50.316804	-4.084659	0.16	162.3	2014-10-22	08:07:56
1235	50.316805	-4.084655	0.25	65.7	2014-10-22	08:07:57
1236	50.316804	-4.084655	0.04	116.6	2014-10-22	08:07:58
1237	50.316807	-4.08465	0.41	52.5	2014-10-22	08:07:59
1238	50.316809	-4.084646	0.4	52.9	2014-10-22	08:08:00
1239	50.316809	-4.084644	0.11	94.5	2014-10-22	08:08:01
1240	50.316809	-4.084643	0.06	85.5	2014-10-22	08:08:03
1241	50.316809	-4.084642	0.04	78	2014-10-22	08:08:04
1242	50.316809	-4.084641	0.1	112.5	2014-10-22	08:08:05
1243	50.316805	-4.084637	0.46	147.4	2014-10-22	08:08:06
1244	50.316805	-4.084636	0.05	105.3	2014-10-22	08:08:08
1245	50.316804	-4.084635	0.06	147.4	2014-10-22	08:08:09
1246	50.316804	-4.084634	0.06	116.7	2014-10-22	08:08:11
1247	50.316806	-4.084628	0.52	59.7	2014-10-22	08:08:12
1248	50.316807	-4.084621	0.45	74.4	2014-10-22	08:08:13
1249	50.316809	-4.084615	0.24	61.1	2014-10-22	08:08:15
1250	50.316809	-4.084615	0.02	149	2014-10-22	08:08:16
1251	50.316809	-4.084615	0.02	161.3	2014-10-22	08:08:17
1252	50.316809	-4.084615	0.04	154.2	2014-10-22	08:08:18
1253	50.316808	-4.084615	0.04	180	2014-10-22	08:08:19
1254	50.316812	-4.084608	0.62	48.9	2014-10-22	08:08:20
1255	50.316815	-4.084603	0.26	45.4	2014-10-22	08:08:22
1256	50.316815	-4.084602	0.06	145	2014-10-22	08:08:24
1257	50.316814	-4.084603	0.03	200.2	2014-10-22	08:08:26
1258	50.316814	-4.084603	0.01	231.9	2014-10-22	08:08:27
1259	50.316814	-4.084603	0.05	218.3	2014-10-22	08:08:28
1260	50.316813	-4.084603	0.03	192.9	2014-10-22	08:08:29
1261	50.316813	-4.084603	0.02	180	2014-10-22	08:08:30
1262	50.316813	-4.084603	0.02	197.7	2014-10-22	08:08:31
1263	50.316813	-4.084603	0.04	105.7	2014-10-22	08:08:32
1264	50.316812	-4.084602	0.04	140.1	2014-10-22	08:08:34
1265	50.316811	-4.084602	0.05	173.3	2014-10-22	08:08:36
1266	50.316811	-4.084602	0.05	152.8	2014-10-22	08:08:37
1267	50.316812	-4.084599	0.11	64.9	2014-10-22	08:08:39
1268	50.316812	-4.084594	0.16	91.6	2014-10-22	08:08:41
1269	50.316811	-4.084593	0.06	112.3	2014-10-22	08:08:43
1270	50.316811	-4.084592	0.06	148.1	2014-10-22	08:08:44
1271	50.316811	-4.084592	0.06	70.7	2014-10-22	08:08:45
1272	50.316807	-4.084591	0.2	177.5	2014-10-22	08:08:47
1273	50.316807	-4.084591	0.04	139	2014-10-22	08:08:48
1274	50.316807	-4.084591	0	0	2014-10-22	08:08:49
1275	50.316807	-4.084591	0	0	2014-10-22	08:08:50
1276	50.316807	-4.084591	0	0	2014-10-22	08:08:51
1277	50.316807	-4.08459	0.08	119.3	2014-10-22	08:08:52
1278	50.31681	-4.084577	0.99	71.3	2014-10-22	08:08:53
1279	50.316816	-4.084563	1.18	53.7	2014-10-22	08:08:54
1280	50.316828	-4.084544	1.88	46.1	2014-10-22	08:08:55
1281	50.316846	-4.084517	2.81	43	2014-10-22	08:08:56
1282	50.316864	-4.084493	2.66	40.4	2014-10-22	08:08:57
1283	50.316875	-4.084477	1.66	44.4	2014-10-22	08:08:58
1284	50.31688	-4.084469	0.77	42.6	2014-10-22	08:08:59
1285	50.316882	-4.084464	0.2	65	2014-10-22	08:09:01
1286	50.316881	-4.084463	0.09	95.7	2014-10-22	08:09:02
1287	50.316881	-4.084463	0.01	270	2014-10-22	08:09:03
1288	50.31688	-4.084473	0.67	259.6	2014-10-22	08:09:04
1289	50.316881	-4.084484	0.77	271.4	2014-10-22	08:09:05
1290	50.316882	-4.084494	0.79	280.3	2014-10-22	08:09:06
1291	50.316884	-4.084504	0.74	289.8	2014-10-22	08:09:07
1292	50.316886	-4.084516	0.87	284.9	2014-10-22	08:09:08
1293	50.316887	-4.084529	0.89	274.2	2014-10-22	08:09:09
1294	50.316889	-4.08454	0.83	284.9	2014-10-22	08:09:10
1295	50.316892	-4.08455	0.84	300.7	2014-10-22	08:09:11
1296	50.316896	-4.084562	0.96	292.9	2014-10-22	08:09:12
1297	50.316899	-4.084576	0.98	288.9	2014-10-22	08:09:13
1298	50.3169	-4.08459	1.05	277.7	2014-10-22	08:09:14
1299	50.3169	-4.084604	1	269.5	2014-10-22	08:09:15
1300	50.316899	-4.084616	0.87	265.1	2014-10-22	08:09:16
1301	50.316901	-4.084625	0.63	284.4	2014-10-22	08:09:17
1302	50.316901	-4.084632	0.48	275.6	2014-10-22	08:09:18
1303	50.316903	-4.084631	0.17	7.9	2014-10-22	08:09:19
1304	50.316907	-4.084625	0.74	41.6	2014-10-22	08:09:20
1305	50.31691	-4.084621	0.36	46.1	2014-10-22	08:09:21
1306	50.316909	-4.08462	0.07	140	2014-10-22	08:09:22
1307	50.316908	-4.084621	0.11	191.9	2014-10-22	08:09:23
1308	50.316908	-4.08462	0.02	90	2014-10-22	08:09:24
1309	50.316907	-4.084621	0.09	195.5	2014-10-22	08:09:25
1310	50.316907	-4.084622	0.16	233.6	2014-10-22	08:09:26
1311	50.31691	-4.084622	0.39	6.9	2014-10-22	08:09:27
1312	50.316912	-4.084619	0.26	37.1	2014-10-22	08:09:28
1313	50.31691	-4.084621	0.25	208.1	2014-10-22	08:09:29
1314	50.316909	-4.084623	0.07	227.2	2014-10-22	08:09:31
1315	50.316904	-4.084631	0.86	223.4	2014-10-22	08:09:32
1316	50.316899	-4.084639	0.73	229.9	2014-10-22	08:09:33
1317	50.316897	-4.084645	0.52	242.2	2014-10-22	08:09:34
1318	50.316898	-4.08465	0.37	283.1	2014-10-22	08:09:35
1319	50.3169	-4.084654	0.32	306.2	2014-10-22	08:09:36
1320	50.316899	-4.084653	0.08	112.2	2014-10-22	08:09:37
1321	50.3169	-4.084666	0.93	276.4	2014-10-22	08:09:38
1322	50.316902	-4.08468	1.05	278.7	2014-10-22	08:09:39
1323	50.316909	-4.084692	1.2	314.2	2014-10-22	08:09:40
1324	50.31692	-4.084698	1.25	341.7	2014-10-22	08:09:41
1325	50.316923	-4.084703	0.54	312.8	2014-10-22	08:09:42
1326	50.316922	-4.084715	0.81	258.7	2014-10-22	08:09:43
1327	50.316918	-4.084729	1.1	247.1	2014-10-22	08:09:44
1328	50.316913	-4.084744	1.16	243.2	2014-10-22	08:09:45
1329	50.316909	-4.084755	0.9	241.4	2014-10-22	08:09:46
1330	50.316906	-4.084761	0.6	226.6	2014-10-22	08:09:47
1331	50.316904	-4.084766	0.4	244	2014-10-22	08:09:48
1332	50.316904	-4.084769	0.13	257.5	2014-10-22	08:09:50
1333	50.316903	-4.084769	0.06	154.6	2014-10-22	08:09:52
1334	50.3169	-4.084768	0.12	165.7	2014-10-22	08:09:54
1335	50.3169	-4.084767	0.03	106.6	2014-10-22	08:09:55
1336	50.3169	-4.084767	0	0	2014-10-22	08:09:57
1337	50.3169	-4.084768	0.03	242.7	2014-10-22	08:09:59
1338	50.3169	-4.084768	0.04	154.2	2014-10-22	08:10:00
1339	50.316899	-4.084768	0.06	197.4	2014-10-22	08:10:01
1340	50.316895	-4.084772	0.51	212	2014-10-22	08:10:02
1341	50.316894	-4.084772	0.06	190.9	2014-10-22	08:10:04
1342	50.316894	-4.084772	0.05	194.5	2014-10-22	08:10:05
1343	50.316886	-4.084756	1.5	128.5	2014-10-22	08:10:06
1344	50.316877	-4.084739	1.51	126.9	2014-10-22	08:10:07
1345	50.316869	-4.084726	1.36	136.8	2014-10-22	08:10:08
1346	50.31686	-4.084719	1.13	152.3	2014-10-22	08:10:09
1347	50.316857	-4.084721	0.39	206.6	2014-10-22	08:10:10
1348	50.316862	-4.084736	0.6	300.3	2014-10-22	08:10:12
1349	50.316872	-4.084741	1.21	339.9	2014-10-22	08:10:13
1350	50.316877	-4.084748	0.7	320.4	2014-10-22	08:10:14
1351	50.316878	-4.08475	0.21	306.1	2014-10-22	08:10:15
1352	50.316878	-4.084754	0.31	259.6	2014-10-22	08:10:16
1353	50.316879	-4.084756	0.15	321.6	2014-10-22	08:10:17
1354	50.316879	-4.084764	0.29	278.2	2014-10-22	08:10:19
1355	50.31688	-4.084765	0.07	301.6	2014-10-22	08:10:20
1356	50.316884	-4.084762	0.5	26.7	2014-10-22	08:10:21
1357	50.316885	-4.084757	0.36	73.5	2014-10-22	08:10:22
1358	50.316882	-4.084754	0.39	153.4	2014-10-22	08:10:23
1359	50.316879	-4.084756	0.29	210.7	2014-10-22	08:10:24
1360	50.316881	-4.08476	0.35	311	2014-10-22	08:10:25
1361	50.316891	-4.084769	1.19	327.7	2014-10-22	08:10:26
1362	50.316899	-4.084774	1.02	339.4	2014-10-22	08:10:27
1363	50.316913	-4.084771	1.52	7.4	2014-10-22	08:10:28
1364	50.316934	-4.084763	2.48	13	2014-10-22	08:10:29
1365	50.316963	-4.084752	3.3	14.1	2014-10-22	08:10:30
1366	50.316992	-4.084739	3.4	16.2	2014-10-22	08:10:31
1367	50.317025	-4.084717	3.9	23	2014-10-22	08:10:32
1368	50.317062	-4.084697	4.38	19.3	2014-10-22	08:10:33
1369	50.317098	-4.084691	4.06	5.8	2014-10-22	08:10:34
1370	50.317133	-4.084692	3.83	359.2	2014-10-22	08:10:35
1371	50.317167	-4.084685	3.87	7.5	2014-10-22	08:10:36
1372	50.317205	-4.084675	4.31	9.5	2014-10-22	08:10:37
1373	50.317243	-4.084674	4.25	1.2	2014-10-22	08:10:38
1374	50.31728	-4.08468	4.08	353.9	2014-10-22	08:10:39
1375	50.317318	-4.084683	4.3	356.7	2014-10-22	08:10:40
1376	50.317359	-4.084687	4.51	356.4	2014-10-22	08:10:41
1377	50.317397	-4.084698	4.35	350.1	2014-10-22	08:10:42
1378	50.317431	-4.084706	3.76	350.6	2014-10-22	08:10:43
1379	50.317451	-4.084707	2.29	359.1	2014-10-22	08:10:44
1380	50.317459	-4.084709	0.91	352.5	2014-10-22	08:10:45
1381	50.317462	-4.084718	0.77	295.7	2014-10-22	08:10:46
1382	50.317461	-4.084727	0.61	252.4	2014-10-22	08:10:47
1383	50.317455	-4.084738	1	231.1	2014-10-22	08:10:48
1384	50.317447	-4.084751	1.32	225.1	2014-10-22	08:10:49
1385	50.317435	-4.084763	1.6	213.1	2014-10-22	08:10:50
1386	50.317421	-4.084771	1.6	201.7	2014-10-22	08:10:51
1387	50.317411	-4.084776	1.18	195.2	2014-10-22	08:10:52
1388	50.317402	-4.084777	1.05	186.5	2014-10-22	08:10:53
1389	50.31739	-4.084779	1.3	184	2014-10-22	08:10:54
1390	50.317378	-4.084777	1.31	175.3	2014-10-22	08:10:55
1391	50.317365	-4.084779	1.5	185.7	2014-10-22	08:10:56
1392	50.317351	-4.084782	1.59	187.3	2014-10-22	08:10:57
1393	50.317339	-4.084779	1.31	171.4	2014-10-22	08:10:58
1394	50.317329	-4.084775	1.15	166	2014-10-22	08:10:59
1395	50.317317	-4.084775	1.38	178.3	2014-10-22	08:11:00
1396	50.317303	-4.084777	1.52	184.9	2014-10-22	08:11:01
1397	50.317288	-4.084782	1.68	193.6	2014-10-22	08:11:02
1398	50.317281	-4.08478	0.85	168.6	2014-10-22	08:11:03
1399	50.317276	-4.084775	0.69	149.1	2014-10-22	08:11:04
1400	50.317266	-4.084776	1.05	185.6	2014-10-22	08:11:05
1401	50.317255	-4.084782	1.34	196.2	2014-10-22	08:11:06
1402	50.317242	-4.084786	1.42	192.6	2014-10-22	08:11:07
1403	50.317229	-4.084788	1.43	186	2014-10-22	08:11:08
1404	50.317219	-4.084791	1.13	190.9	2014-10-22	08:11:09
1405	50.317212	-4.084794	0.82	193.9	2014-10-22	08:11:10
1406	50.317208	-4.084793	0.5	173.1	2014-10-22	08:11:11
1407	50.317204	-4.084794	0.44	191.8	2014-10-22	08:11:12
1408	50.317198	-4.084804	0.98	223.8	2014-10-22	08:11:13
1409	50.317195	-4.084813	0.72	244.8	2014-10-22	08:11:14
1410	50.317199	-4.084813	0.46	3.7	2014-10-22	08:11:15
1411	50.317198	-4.084812	0.1	165.9	2014-10-22	08:11:16
1412	50.317191	-4.084817	0.88	203.6	2014-10-22	08:11:17
1413	50.317183	-4.084822	0.95	200.1	2014-10-22	08:11:18
1414	50.317176	-4.084821	0.76	174.1	2014-10-22	08:11:19
1415	50.317172	-4.084818	0.54	161.4	2014-10-22	08:11:20
1416	50.31717	-4.084814	0.37	117	2014-10-22	08:11:21
1417	50.317168	-4.084818	0.39	227.5	2014-10-22	08:11:22
1418	50.317169	-4.084834	1.2	275.3	2014-10-22	08:11:23
1419	50.317174	-4.084854	1.51	292.2	2014-10-22	08:11:24
1420	50.317182	-4.084868	1.39	313.2	2014-10-22	08:11:25
1421	50.317205	-4.084868	2.52	1.2	2014-10-22	08:11:26
1422	50.317244	-4.084852	4.54	14.4	2014-10-22	08:11:27
1423	50.317289	-4.08483	5.18	16.9	2014-10-22	08:11:28
1424	50.317329	-4.084819	4.58	10.6	2014-10-22	08:11:29
1425	50.317365	-4.084816	3.94	2.3	2014-10-22	08:11:30
1426	50.317399	-4.084816	3.83	0.3	2014-10-22	08:11:31
1427	50.317434	-4.084817	3.93	359.6	2014-10-22	08:11:32
1428	50.317466	-4.084824	3.57	351.5	2014-10-22	08:11:33
1429	50.317484	-4.084832	2.11	344.8	2014-10-22	08:11:34
1430	50.31749	-4.084841	0.9	311.6	2014-10-22	08:11:35
1431	50.317489	-4.084855	0.98	263.4	2014-10-22	08:11:36
1432	50.317484	-4.084869	1.14	240.1	2014-10-22	08:11:37
1433	50.317474	-4.084885	1.54	227.3	2014-10-22	08:11:38
1434	50.317467	-4.084893	1	215.5	2014-10-22	08:11:39
1435	50.31746	-4.084898	0.91	203.1	2014-10-22	08:11:40
1436	50.317447	-4.084904	1.49	197.2	2014-10-22	08:11:41
1437	50.317436	-4.084906	1.22	185.6	2014-10-22	08:11:42
1438	50.317424	-4.084908	1.29	185.9	2014-10-22	08:11:43
1439	50.317411	-4.084912	1.56	190.6	2014-10-22	08:11:44
1440	50.317398	-4.084911	1.36	177.5	2014-10-22	08:11:45
1441	50.317388	-4.084906	1.24	165.3	2014-10-22	08:11:46
1442	50.317375	-4.084903	1.37	169	2014-10-22	08:11:47
1443	50.317362	-4.084899	1.51	170.2	2014-10-22	08:11:48
1444	50.317348	-4.084893	1.59	163.7	2014-10-22	08:11:49
1445	50.317335	-4.084886	1.52	162.6	2014-10-22	08:11:50
1446	50.317321	-4.084882	1.61	169.1	2014-10-22	08:11:51
1447	50.317307	-4.084876	1.64	164.4	2014-10-22	08:11:52
1448	50.317296	-4.084865	1.46	149	2014-10-22	08:11:53
1449	50.317283	-4.084859	1.45	160.9	2014-10-22	08:11:54
1450	50.317269	-4.084853	1.64	165.3	2014-10-22	08:11:55
1451	50.317257	-4.084845	1.41	157.5	2014-10-22	08:11:56
1452	50.317245	-4.08484	1.42	164.1	2014-10-22	08:11:57
1453	50.317233	-4.084834	1.42	164.1	2014-10-22	08:11:58
1454	50.317224	-4.084825	1.2	146.3	2014-10-22	08:11:59
1455	50.317215	-4.084817	1.14	151.5	2014-10-22	08:12:00
1456	50.317203	-4.084813	1.41	166.6	2014-10-22	08:12:01
1457	50.317189	-4.08481	1.51	172.1	2014-10-22	08:12:02
1458	50.317178	-4.084804	1.36	161.3	2014-10-22	08:12:03
1459	50.317168	-4.084799	1.12	164.2	2014-10-22	08:12:04
1460	50.317156	-4.084801	1.34	186.1	2014-10-22	08:12:05
1461	50.317147	-4.084806	1.12	198.6	2014-10-22	08:12:06
1462	50.317138	-4.084815	1.12	211	2014-10-22	08:12:07
1463	50.317129	-4.084826	1.25	219.2	2014-10-22	08:12:08
1464	50.317124	-4.084839	1.06	239.9	2014-10-22	08:12:09
1465	50.317121	-4.084854	1.18	250.6	2014-10-22	08:12:10
1466	50.317115	-4.084873	1.48	242.2	2014-10-22	08:12:11
1467	50.317117	-4.084884	0.84	288.8	2014-10-22	08:12:12
1468	50.317124	-4.084887	0.81	344.1	2014-10-22	08:12:13
1469	50.317125	-4.08489	0.24	288.2	2014-10-22	08:12:14
1470	50.317126	-4.08489	0.13	19.1	2014-10-22	08:12:15
1471	50.317129	-4.084884	0.55	44.2	2014-10-22	08:12:16
1472	50.31713	-4.084884	0.05	68.3	2014-10-22	08:12:17
1473	50.317129	-4.084884	0.05	196.1	2014-10-22	08:12:19
1474	50.317129	-4.084883	0.09	64	2014-10-22	08:12:20
1475	50.317129	-4.084882	0.04	47	2014-10-22	08:12:21
1476	50.317129	-4.084881	0.12	117.4	2014-10-22	08:12:22
1477	50.317129	-4.084881	0.02	129.7	2014-10-22	08:12:23
1478	50.317128	-4.08488	0.09	144.4	2014-10-22	08:12:24
1479	50.317128	-4.08488	0.06	147.4	2014-10-22	08:12:25
1480	50.317126	-4.084878	0.21	136.2	2014-10-22	08:12:26
1481	50.317125	-4.084876	0.21	144.6	2014-10-22	08:12:27
1482	50.317124	-4.084875	0.1	150.3	2014-10-22	08:12:28
1483	50.317123	-4.084874	0.11	131.6	2014-10-22	08:12:29
1484	50.317123	-4.084873	0.08	133.3	2014-10-22	08:12:30
1485	50.317122	-4.084873	0.07	134.5	2014-10-22	08:12:31
1486	50.317121	-4.084872	0.13	160.9	2014-10-22	08:12:32
1487	50.31712	-4.084872	0.15	168.7	2014-10-22	08:12:33
1488	50.317112	-4.084867	0.96	161.1	2014-10-22	08:12:34
1489	50.317103	-4.084861	1.04	155.6	2014-10-22	08:12:35
1490	50.317095	-4.084855	1.01	153.1	2014-10-22	08:12:36
1491	50.317083	-4.084851	1.36	170	2014-10-22	08:12:37
1492	50.317068	-4.084852	1.63	180.6	2014-10-22	08:12:38
1493	50.317055	-4.084852	1.48	181.2	2014-10-22	08:12:39
1494	50.317048	-4.084849	0.82	164.8	2014-10-22	08:12:40
1495	50.317042	-4.084845	0.74	157.7	2014-10-22	08:12:41
1496	50.317033	-4.084843	0.99	169.9	2014-10-22	08:12:42
1497	50.317023	-4.084841	1.11	174.8	2014-10-22	08:12:43
1498	50.317012	-4.084838	1.33	170.1	2014-10-22	08:12:44
1499	50.316998	-4.084837	1.49	177	2014-10-22	08:12:45
1500	50.316989	-4.08484	1.08	190.5	2014-10-22	08:12:46
1501	50.316987	-4.084835	0.37	123.5	2014-10-22	08:12:47
1502	50.316988	-4.084832	0.13	71.9	2014-10-22	08:12:49
1503	50.31699	-4.08483	0.35	26.7	2014-10-22	08:12:50
1504	50.31699	-4.084828	0.06	131.6	2014-10-22	08:12:52
1505	50.316989	-4.084828	0.06	138.1	2014-10-22	08:12:53
1506	50.316985	-4.084826	0.43	160.8	2014-10-22	08:12:54
1507	50.316985	-4.084825	0.05	111.7	2014-10-22	08:12:55
1508	50.316985	-4.084824	0.05	101.9	2014-10-22	08:12:56
1509	50.316985	-4.084823	0.06	94.3	2014-10-22	08:12:58
1510	50.316985	-4.084822	0.03	128.1	2014-10-22	08:12:59
1511	50.316985	-4.084821	0.04	115.6	2014-10-22	08:13:01
1512	50.316984	-4.084821	0.08	158.2	2014-10-22	08:13:02
1513	50.316983	-4.084821	0.07	184.9	2014-10-22	08:13:04
1514	50.316982	-4.084821	0.09	184	2014-10-22	08:13:05
1515	50.316981	-4.084821	0.07	184.9	2014-10-22	08:13:06
1516	50.316981	-4.084821	0.04	104.1	2014-10-22	08:13:07
1517	50.316988	-4.084813	0.92	33.5	2014-10-22	08:13:08
1518	50.316988	-4.084812	0.05	111.7	2014-10-22	08:13:10
1519	50.316987	-4.084811	0.06	142.9	2014-10-22	08:13:12
1520	50.316986	-4.08481	0.08	144.1	2014-10-22	08:13:13
1521	50.316986	-4.084809	0.09	128.1	2014-10-22	08:13:14
1522	50.316985	-4.084807	0.09	122.1	2014-10-22	08:13:16
1523	50.316984	-4.084804	0.11	116.8	2014-10-22	08:13:18
1524	50.316983	-4.084803	0.13	120.2	2014-10-22	08:13:19
1525	50.316983	-4.084802	0.09	127.8	2014-10-22	08:13:20
1526	50.316981	-4.0848	0.13	141.9	2014-10-22	08:13:22
1527	50.31698	-4.084799	0.09	164.1	2014-10-22	08:13:23
1528	50.31698	-4.084798	0.07	121.9	2014-10-22	08:13:24
1529	50.316982	-4.084793	0.44	57.8	2014-10-22	08:13:25
1530	50.316981	-4.084789	0.15	110.5	2014-10-22	08:13:27
1531	50.316981	-4.084789	0.06	117.6	2014-10-22	08:13:28
1532	50.316981	-4.084788	0.05	99.5	2014-10-22	08:13:29
1533	50.316981	-4.084787	0.04	49.9	2014-10-22	08:13:31
1534	50.316981	-4.084786	0.05	80.5	2014-10-22	08:13:32
1535	50.316981	-4.084786	0.05	123.6	2014-10-22	08:13:33
1536	50.316981	-4.084785	0.02	90	2014-10-22	08:13:34
1537	50.316981	-4.084785	0.06	167.8	2014-10-22	08:13:35
1538	50.31698	-4.084785	0.04	139.9	2014-10-22	08:13:36
1539	50.31698	-4.084784	0.06	152.3	2014-10-22	08:13:37
1540	50.31698	-4.084784	0.06	117.3	2014-10-22	08:13:38
1541	50.31698	-4.084783	0.05	90	2014-10-22	08:13:39
1542	50.316979	-4.084782	0.05	123.6	2014-10-22	08:13:40
1543	50.316979	-4.084782	0.08	144.1	2014-10-22	08:13:41
1544	50.316978	-4.084781	0.09	134.6	2014-10-22	08:13:42
1545	50.316978	-4.084779	0.06	121.5	2014-10-22	08:13:44
1546	50.316977	-4.084779	0.05	135.9	2014-10-22	08:13:45
1547	50.316976	-4.084778	0.07	164.9	2014-10-22	08:13:47
1548	50.316975	-4.084778	0.1	190.8	2014-10-22	08:13:48
1549	50.316974	-4.084779	0.09	190.9	2014-10-22	08:13:49
1550	50.316974	-4.084779	0.08	183.8	2014-10-22	08:13:50
1551	50.316973	-4.084779	0.08	184.4	2014-10-22	08:13:51
1552	50.316972	-4.084779	0.12	180	2014-10-22	08:13:52
1553	50.316971	-4.084778	0.06	147.4	2014-10-22	08:13:53
1554	50.316971	-4.084778	0.07	159.8	2014-10-22	08:13:54
1555	50.316969	-4.084778	0.09	185.7	2014-10-22	08:13:56
1556	50.316969	-4.084779	0.06	203.5	2014-10-22	08:13:57
1557	50.316969	-4.084779	0.02	196.7	2014-10-22	08:13:58
1558	50.316969	-4.084778	0.1	29.7	2014-10-22	08:13:59
1559	50.316971	-4.084774	0.33	53.2	2014-10-22	08:14:00
1560	50.316975	-4.08477	0.56	31.5	2014-10-22	08:14:01
1561	50.316986	-4.084762	1.3	25.5	2014-10-22	08:14:02
1562	50.317007	-4.084749	2.54	22.4	2014-10-22	08:14:03
1563	50.317036	-4.08473	3.53	22.1	2014-10-22	08:14:04
1564	50.317067	-4.084714	3.6	18.4	2014-10-22	08:14:05
1565	50.317095	-4.084705	3.15	11.9	2014-10-22	08:14:06
1566	50.317122	-4.084702	3.04	3.9	2014-10-22	08:14:07
1567	50.317151	-4.084704	3.27	357.5	2014-10-22	08:14:08
1568	50.317186	-4.084707	3.83	357.1	2014-10-22	08:14:09
1569	50.317224	-4.08471	4.27	356.6	2014-10-22	08:14:10
1570	50.317263	-4.084713	4.37	357.3	2014-10-22	08:14:11
1571	50.317302	-4.084713	4.35	0.4	2014-10-22	08:14:12
1572	50.31734	-4.084708	4.24	4.6	2014-10-22	08:14:13
1573	50.317378	-4.084705	4.23	3	2014-10-22	08:14:14
1574	50.317417	-4.084705	4.34	0.1	2014-10-22	08:14:15
1575	50.317456	-4.084711	4.37	354.7	2014-10-22	08:14:16
1576	50.317482	-4.084721	2.92	346	2014-10-22	08:14:17
1577	50.31749	-4.084729	1.05	324.4	2014-10-22	08:14:18
1578	50.317488	-4.084738	0.66	256.9	2014-10-22	08:14:19
1579	50.317489	-4.08475	0.83	277.8	2014-10-22	08:14:20
1580	50.317492	-4.084762	0.93	292.3	2014-10-22	08:14:21
1581	50.317489	-4.084777	1.18	248.7	2014-10-22	08:14:22
1582	50.31748	-4.084794	1.55	231.2	2014-10-22	08:14:23
1583	50.317468	-4.084811	1.79	221	2014-10-22	08:14:24
1584	50.317454	-4.084824	1.75	213.4	2014-10-22	08:14:25
1585	50.317444	-4.084832	1.29	203.6	2014-10-22	08:14:26
1586	50.317434	-4.084836	1.17	194.1	2014-10-22	08:14:27
1587	50.31742	-4.084843	1.62	197.6	2014-10-22	08:14:28
1588	50.317405	-4.084848	1.71	193.5	2014-10-22	08:14:29
1589	50.317391	-4.084851	1.61	186.2	2014-10-22	08:14:30
1590	50.317378	-4.084852	1.44	182.9	2014-10-22	08:14:31
1591	50.317365	-4.084854	1.4	185.6	2014-10-22	08:14:32
1592	50.317353	-4.084853	1.31	179.5	2014-10-22	08:14:33
1593	50.317341	-4.084854	1.33	181.8	2014-10-22	08:14:34
1594	50.317328	-4.084856	1.52	186.5	2014-10-22	08:14:35
1595	50.317314	-4.084857	1.53	180.2	2014-10-22	08:14:36
1596	50.317301	-4.084856	1.47	178.4	2014-10-22	08:14:37
1597	50.317287	-4.084855	1.54	177.1	2014-10-22	08:14:38
1598	50.317274	-4.084854	1.46	178.1	2014-10-22	08:14:39
1599	50.317263	-4.084852	1.25	172.9	2014-10-22	08:14:40
1600	50.317251	-4.084851	1.27	176	2014-10-22	08:14:41
1601	50.317237	-4.084853	1.64	186.7	2014-10-22	08:14:42
1602	50.317226	-4.084854	1.23	182.2	2014-10-22	08:14:43
1603	50.317216	-4.084853	1.13	176.4	2014-10-22	08:14:44
1604	50.317203	-4.084855	1.36	186.8	2014-10-22	08:14:45
1605	50.317194	-4.084858	1.12	189.2	2014-10-22	08:14:46
1606	50.317187	-4.084858	0.76	180	2014-10-22	08:14:47
1607	50.317176	-4.084863	1.27	196.3	2014-10-22	08:14:48
1608	50.317163	-4.084874	1.64	209.4	2014-10-22	08:14:49
1609	50.317157	-4.084887	1.13	231	2014-10-22	08:14:50
1610	50.317154	-4.084899	0.95	253.5	2014-10-22	08:14:51
1611	50.317148	-4.084912	1.14	232.9	2014-10-22	08:14:52
1612	50.317141	-4.084924	1.16	225.6	2014-10-22	08:14:53
1613	50.317133	-4.084935	1.14	223.8	2014-10-22	08:14:54
1614	50.317129	-4.084941	0.32	219.9	2014-10-22	08:14:56
1615	50.317121	-4.084945	0.9	200.6	2014-10-22	08:14:57
1616	50.317113	-4.08495	0.96	201.4	2014-10-22	08:14:58
1617	50.317104	-4.084955	1.08	197.7	2014-10-22	08:14:59
1618	50.317093	-4.084958	1.23	192.3	2014-10-22	08:15:00
1619	50.317082	-4.084965	1.34	199.8	2014-10-22	08:15:01
1620	50.317068	-4.084972	1.6	199.7	2014-10-22	08:15:02
1621	50.317056	-4.08498	1.52	201.9	2014-10-22	08:15:03
1622	50.317048	-4.084986	0.99	202.6	2014-10-22	08:15:04
1623	50.317045	-4.084985	0.15	177.9	2014-10-22	08:15:06
1624	50.317046	-4.084979	0.48	69.4	2014-10-22	08:15:07
1625	50.317046	-4.08498	0.05	259.4	2014-10-22	08:15:08
1626	50.31705	-4.084988	0.77	306.7	2014-10-22	08:15:09
1627	50.317057	-4.084999	1.06	316.4	2014-10-22	08:15:10
1628	50.317066	-4.085009	1.25	322.3	2014-10-22	08:15:11
1629	50.317076	-4.08502	1.35	326	2014-10-22	08:15:12
1630	50.317086	-4.085028	1.23	330.9	2014-10-22	08:15:13
1631	50.317096	-4.08503	1.18	354.5	2014-10-22	08:15:14
1632	50.317113	-4.085025	1.89	10.9	2014-10-22	08:15:15
1633	50.317139	-4.085011	3.05	19.5	2014-10-22	08:15:16
1634	50.317174	-4.084989	4.2	21.7	2014-10-22	08:15:17
1635	50.317213	-4.084963	4.74	22.9	2014-10-22	08:15:18
1636	50.317253	-4.084948	4.51	13.3	2014-10-22	08:15:19
1637	50.317291	-4.084945	4.3	3	2014-10-22	08:15:20
1638	50.317329	-4.084944	4.26	0.6	2014-10-22	08:15:21
1639	50.317368	-4.084944	4.3	0.5	2014-10-22	08:15:22
1640	50.317409	-4.084944	4.52	359.9	2014-10-22	08:15:23
1641	50.317451	-4.084945	4.7	359.1	2014-10-22	08:15:24
1642	50.317493	-4.084953	4.72	352.8	2014-10-22	08:15:25
1643	50.317529	-4.084975	4.32	339.2	2014-10-22	08:15:26
1644	50.317555	-4.084995	3.24	334.5	2014-10-22	08:15:27
1645	50.317567	-4.085005	1.5	329.9	2014-10-22	08:15:28
1646	50.317569	-4.085012	0.58	294.8	2014-10-22	08:15:29
1647	50.317569	-4.085019	0.49	263.3	2014-10-22	08:15:30
1648	50.317565	-4.085032	1.02	242.9	2014-10-22	08:15:31
1649	50.317557	-4.085045	1.24	230.1	2014-10-22	08:15:32
1650	50.317547	-4.085058	1.52	217.3	2014-10-22	08:15:33
1651	50.317535	-4.085069	1.52	209.5	2014-10-22	08:15:34
1652	50.31752	-4.085077	1.77	200.1	2014-10-22	08:15:35
1653	50.317504	-4.085083	1.83	191.8	2014-10-22	08:15:36
1654	50.317494	-4.085083	1.07	182.6	2014-10-22	08:15:37
1655	50.317487	-4.085082	0.77	172.9	2014-10-22	08:15:38
1656	50.317473	-4.085087	1.58	191.7	2014-10-22	08:15:39
1657	50.317459	-4.085087	1.58	180.2	2014-10-22	08:15:40
1658	50.317446	-4.085081	1.48	164.2	2014-10-22	08:15:41
1659	50.317437	-4.085075	1.09	155.4	2014-10-22	08:15:42
1660	50.317426	-4.08507	1.28	163.6	2014-10-22	08:15:43
1661	50.317412	-4.085064	1.59	166.4	2014-10-22	08:15:44
1662	50.317399	-4.085058	1.55	162.5	2014-10-22	08:15:45
1663	50.317385	-4.085052	1.58	166.3	2014-10-22	08:15:46
1664	50.317369	-4.085049	1.82	171.4	2014-10-22	08:15:47
1665	50.317352	-4.085043	1.92	167.5	2014-10-22	08:15:48
1666	50.317336	-4.085036	1.9	166.2	2014-10-22	08:15:49
1667	50.317322	-4.085027	1.66	155.8	2014-10-22	08:15:50
1668	50.317313	-4.085016	1.26	141.1	2014-10-22	08:15:51
1669	50.317305	-4.085007	1.12	144.6	2014-10-22	08:15:52
1670	50.317294	-4.084998	1.36	154.9	2014-10-22	08:15:53
1671	50.317281	-4.084992	1.53	161.7	2014-10-22	08:15:54
1672	50.317267	-4.084986	1.59	165.5	2014-10-22	08:15:55
1673	50.317252	-4.084983	1.66	172.6	2014-10-22	08:15:56
1674	50.31724	-4.084975	1.53	157.5	2014-10-22	08:15:57
1675	50.317229	-4.084965	1.4	149.1	2014-10-22	08:15:58
1676	50.317219	-4.084954	1.3	145.7	2014-10-22	08:15:59
1677	50.317208	-4.084946	1.42	154.6	2014-10-22	08:16:00
1678	50.317196	-4.084938	1.46	156.4	2014-10-22	08:16:01
1679	50.317186	-4.084927	1.33	147.4	2014-10-22	08:16:02
1680	50.317173	-4.084921	1.49	162.7	2014-10-22	08:16:03
1681	50.317159	-4.084916	1.58	167.1	2014-10-22	08:16:04
1682	50.317146	-4.08491	1.53	163.5	2014-10-22	08:16:05
1683	50.317135	-4.084906	1.21	164.1	2014-10-22	08:16:06
1684	50.317121	-4.084903	1.66	174.2	2014-10-22	08:16:07
1685	50.317105	-4.084903	1.72	178.6	2014-10-22	08:16:08
1686	50.317093	-4.084899	1.34	169	2014-10-22	08:16:09
1687	50.31709	-4.084891	0.35	119.9	2014-10-22	08:16:11
1688	50.317091	-4.084885	0.39	70.1	2014-10-22	08:16:12
1689	50.317096	-4.08488	0.68	36.8	2014-10-22	08:16:13
1690	50.317099	-4.084876	0.21	38.8	2014-10-22	08:16:15
1691	50.317099	-4.084876	0.03	200.8	2014-10-22	08:16:17
1692	50.317096	-4.084879	0.37	210.2	2014-10-22	08:16:18
1693	50.317096	-4.084877	0.06	111.5	2014-10-22	08:16:20
1694	50.317095	-4.084876	0.13	129.4	2014-10-22	08:16:21
1695	50.317094	-4.084874	0.07	138.8	2014-10-22	08:16:23
1696	50.317094	-4.084875	0.01	270	2014-10-22	08:16:24
1697	50.317088	-4.084877	0.73	193.3	2014-10-22	08:16:25
1698	50.317081	-4.08488	0.72	194.3	2014-10-22	08:16:26
1699	50.317078	-4.084882	0.21	203.1	2014-10-22	08:16:28
1700	50.317078	-4.084882	0.02	32.6	2014-10-22	08:16:29
1701	50.317077	-4.084882	0.05	206.4	2014-10-22	08:16:31
1702	50.317074	-4.084883	0.36	185.6	2014-10-22	08:16:32
1703	50.31707	-4.084882	0.46	177.1	2014-10-22	08:16:33
1704	50.317069	-4.084882	0.07	143	2014-10-22	08:16:34
1705	50.317067	-4.084879	0.14	137.2	2014-10-22	08:16:36
1706	50.317067	-4.084874	0.34	99.3	2014-10-22	08:16:37
1707	50.317066	-4.084874	0.05	186.9	2014-10-22	08:16:38
1708	50.317061	-4.084875	0.64	183.3	2014-10-22	08:16:39
1709	50.317056	-4.084878	0.61	196.9	2014-10-22	08:16:40
1710	50.317049	-4.084881	0.76	196.8	2014-10-22	08:16:41
1711	50.317043	-4.084882	0.64	188.5	2014-10-22	08:16:42
1712	50.317039	-4.084884	0.22	194.9	2014-10-22	08:16:44
1713	50.317039	-4.084883	0.01	147.4	2014-10-22	08:16:45
1714	50.31704	-4.084883	0.06	47.4	2014-10-22	08:16:46
1715	50.317039	-4.084882	0.04	117.6	2014-10-22	08:16:47
1716	50.317036	-4.084883	0.36	191.4	2014-10-22	08:16:48
1717	50.317033	-4.084884	0.36	182.8	2014-10-22	08:16:49
1718	50.317029	-4.084881	0.22	157.9	2014-10-22	08:16:51
1719	50.317031	-4.084877	0.17	55.8	2014-10-22	08:16:53
1720	50.317031	-4.084877	0.03	31.5	2014-10-22	08:16:54
1721	50.317031	-4.084878	0.11	217.7	2014-10-22	08:16:55
1722	50.31703	-4.084879	0.07	220.6	2014-10-22	08:16:56
1723	50.317033	-4.084877	0.33	22.2	2014-10-22	08:16:57
1724	50.317033	-4.084875	0.06	67.5	2014-10-22	08:16:59
1725	50.317029	-4.084876	0.49	184.2	2014-10-22	08:17:00
1726	50.317024	-4.084873	0.53	157.7	2014-10-22	08:17:01
1727	50.317019	-4.084871	0.58	166.9	2014-10-22	08:17:02
1728	50.317013	-4.08487	0.67	171.3	2014-10-22	08:17:03
1729	50.317007	-4.084871	0.77	188.9	2014-10-22	08:17:04
1730	50.316998	-4.084875	1	193.8	2014-10-22	08:17:05
1731	50.316992	-4.084878	0.67	197	2014-10-22	08:17:06
1732	50.316988	-4.08488	0.44	202	2014-10-22	08:17:07
1733	50.316985	-4.084881	0.4	194.5	2014-10-22	08:17:08
1734	50.316985	-4.084882	0.06	242.4	2014-10-22	08:17:09
1735	50.316982	-4.084881	0.3	167.3	2014-10-22	08:17:10
1736	50.316982	-4.08488	0.08	51.9	2014-10-22	08:17:11
1737	50.316982	-4.08488	0.03	180	2014-10-22	08:17:12
1738	50.316982	-4.08488	0.02	90	2014-10-22	08:17:13
1739	50.316982	-4.08488	0.05	141.7	2014-10-22	08:17:14
1740	50.316981	-4.084879	0.05	140.9	2014-10-22	08:17:15
1741	50.316981	-4.084878	0.07	113.1	2014-10-22	08:17:16
1742	50.316976	-4.084877	0.27	170.4	2014-10-22	08:17:18
1743	50.316976	-4.084877	0.06	147.4	2014-10-22	08:17:19
1744	50.316977	-4.084877	0.07	355.1	2014-10-22	08:17:20
1745	50.316976	-4.084875	0.07	115.6	2014-10-22	08:17:22
1746	50.316976	-4.084874	0.04	76.6	2014-10-22	08:17:23
1747	50.316976	-4.084874	0.04	147.4	2014-10-22	08:17:24
1748	50.316971	-4.084875	0.54	187.1	2014-10-22	08:17:25
1749	50.316968	-4.084874	0.15	173.1	2014-10-22	08:17:27
1750	50.316968	-4.084874	0.08	119.3	2014-10-22	08:17:28
1751	50.316974	-4.084869	0.76	25	2014-10-22	08:17:29
1752	50.31698	-4.084864	0.69	32.2	2014-10-22	08:17:30
1753	50.316979	-4.084864	0.07	184.4	2014-10-22	08:17:31
1754	50.316979	-4.084864	0	0	2014-10-22	08:17:33
1755	50.316978	-4.084864	0.09	180	2014-10-22	08:17:34
1756	50.316978	-4.084864	0.01	270	2014-10-22	08:17:35
1757	50.316978	-4.084865	0.03	270	2014-10-22	08:17:36
1758	50.316978	-4.084865	0.05	180	2014-10-22	08:17:37
1759	50.316974	-4.084867	0.47	204	2014-10-22	08:17:38
1760	50.316973	-4.084866	0.07	151.7	2014-10-22	08:17:40
1761	50.316973	-4.084866	0.02	163.3	2014-10-22	08:17:41
1762	50.316974	-4.084864	0.11	47.2	2014-10-22	08:17:43
1763	50.316977	-4.084862	0.41	21.2	2014-10-22	08:17:44
1764	50.316985	-4.084852	1.1	40.4	2014-10-22	08:17:45
1765	50.316998	-4.084831	2.13	44.4	2014-10-22	08:17:46
1766	50.317016	-4.084805	2.7	42.3	2014-10-22	08:17:47
1767	50.31704	-4.084778	3.24	36.6	2014-10-22	08:17:48
1768	50.317068	-4.084759	3.37	23.4	2014-10-22	08:17:49
1769	50.317096	-4.084747	3.23	15.4	2014-10-22	08:17:50
1770	50.317122	-4.084737	3.05	13.4	2014-10-22	08:17:51
1771	50.317148	-4.084727	2.94	14.2	2014-10-22	08:17:52
1772	50.317175	-4.084717	3.07	13.5	2014-10-22	08:17:53
1773	50.317205	-4.084709	3.45	9.2	2014-10-22	08:17:54
1774	50.317238	-4.084705	3.69	4.2	2014-10-22	08:17:55
1775	50.317273	-4.084705	3.86	0.3	2014-10-22	08:17:56
1776	50.317307	-4.084699	3.81	6.2	2014-10-22	08:17:57
1777	50.317334	-4.084688	3.14	14.4	2014-10-22	08:17:58
1778	50.317352	-4.084676	2.14	24.5	2014-10-22	08:17:59
1779	50.317359	-4.08467	0.93	28.5	2014-10-22	08:18:00
1780	50.317361	-4.084668	0.11	38	2014-10-22	08:18:02
1781	50.317364	-4.084671	0.46	329.9	2014-10-22	08:18:03
1782	50.317368	-4.08467	0.38	5.4	2014-10-22	08:18:04
1783	50.317368	-4.084671	0.01	209.6	2014-10-22	08:18:05
1784	50.317363	-4.084678	0.75	228	2014-10-22	08:18:06
1785	50.317361	-4.084686	0.58	246.3	2014-10-22	08:18:07
1786	50.317355	-4.084697	1.04	231.1	2014-10-22	08:18:08
1787	50.317346	-4.084708	1.25	217.4	2014-10-22	08:18:09
1788	50.317338	-4.084714	1.05	203.4	2014-10-22	08:18:10
1789	50.317329	-4.08472	1.11	203.5	2014-10-22	08:18:11
1790	50.317318	-4.084732	1.41	216.6	2014-10-22	08:18:12
1791	50.317306	-4.084742	1.57	208	2014-10-22	08:18:13
1792	50.317293	-4.084756	1.77	213.7	2014-10-22	08:18:14
1793	50.317281	-4.084768	1.55	212.9	2014-10-22	08:18:15
1794	50.317273	-4.084776	1.02	214.8	2014-10-22	08:18:16
1795	50.317265	-4.084784	1.15	210.5	2014-10-22	08:18:17
1796	50.317254	-4.084796	1.44	216.2	2014-10-22	08:18:18
1797	50.317244	-4.084809	1.42	220.4	2014-10-22	08:18:19
1798	50.317238	-4.084819	0.97	225.7	2014-10-22	08:18:20
1799	50.317233	-4.084829	0.87	231	2014-10-22	08:18:21
1800	50.317227	-4.084837	0.92	220.1	2014-10-22	08:18:22
1801	50.317219	-4.084844	1.06	208.5	2014-10-22	08:18:23
1802	50.317209	-4.084853	1.25	211.4	2014-10-22	08:18:24
1803	50.317199	-4.084864	1.37	214.2	2014-10-22	08:18:25
1804	50.317188	-4.084876	1.51	212.9	2014-10-22	08:18:26
1805	50.317174	-4.084888	1.72	211.2	2014-10-22	08:18:27
1806	50.317162	-4.084901	1.69	213.4	2014-10-22	08:18:28
1807	50.317152	-4.08491	1.28	209.2	2014-10-22	08:18:29
1808	50.317141	-4.084919	1.37	209	2014-10-22	08:18:30
1809	50.317132	-4.084924	1.03	200.2	2014-10-22	08:18:31
1810	50.317126	-4.08493	0.8	212.2	2014-10-22	08:18:32
1811	50.31712	-4.084937	0.77	214.4	2014-10-22	08:18:33
1812	50.31712	-4.084938	0.11	222.9	2014-10-22	08:18:34
1813	50.317113	-4.084946	0.98	218.1	2014-10-22	08:18:35
1814	50.317106	-4.084951	0.8	205.7	2014-10-22	08:18:36
1815	50.317099	-4.084958	0.92	214.1	2014-10-22	08:18:37
1816	50.317091	-4.084966	1.04	209.5	2014-10-22	08:18:38
1817	50.317083	-4.084974	1.04	215.3	2014-10-22	08:18:39
1818	50.317073	-4.084982	1.29	206.5	2014-10-22	08:18:40
1819	50.317062	-4.08499	1.4	204.5	2014-10-22	08:18:41
1820	50.317049	-4.085	1.55	206.2	2014-10-22	08:18:42
1821	50.317037	-4.085009	1.53	204.1	2014-10-22	08:18:43
1822	50.317029	-4.085014	0.87	204.3	2014-10-22	08:18:44
1823	50.317026	-4.085016	0.41	201.3	2014-10-22	08:18:45
1824	50.317024	-4.085015	0.27	159.3	2014-10-22	08:18:46
1825	50.317023	-4.085016	0.15	244.7	2014-10-22	08:18:47
1826	50.317024	-4.085028	0.82	276.5	2014-10-22	08:18:48
1827	50.317028	-4.085044	1.21	290.8	2014-10-22	08:18:49
1828	50.317032	-4.085061	1.33	291.5	2014-10-22	08:18:50
1829	50.317038	-4.085078	1.37	297.1	2014-10-22	08:18:51
1830	50.317047	-4.085085	1.08	335.5	2014-10-22	08:18:52
1831	50.317067	-4.085082	2.24	4.1	2014-10-22	08:18:53
1832	50.3171	-4.08507	3.84	13.6	2014-10-22	08:18:54
1833	50.317143	-4.085055	4.87	12.7	2014-10-22	08:18:55
1834	50.317188	-4.085038	5.13	13.4	2014-10-22	08:18:56
1835	50.31723	-4.085025	4.82	11.2	2014-10-22	08:18:57
1836	50.317267	-4.085024	4.14	0.5	2014-10-22	08:18:58
1837	50.317305	-4.08503	4.22	354.9	2014-10-22	08:18:59
1838	50.317347	-4.08504	4.71	351.1	2014-10-22	08:19:00
1839	50.317389	-4.085059	4.92	344	2014-10-22	08:19:01
1840	50.317427	-4.085083	4.49	337.9	2014-10-22	08:19:02
1841	50.317456	-4.085108	3.72	331.2	2014-10-22	08:19:03
1842	50.317468	-4.085121	1.57	324.7	2014-10-22	08:19:04
1843	50.317471	-4.085128	0.64	309.7	2014-10-22	08:19:05
1844	50.317472	-4.085136	0.58	275.5	2014-10-22	08:19:06
1845	50.317472	-4.085146	0.68	269.3	2014-10-22	08:19:07
1846	50.317469	-4.085159	0.96	254.2	2014-10-22	08:19:08
1847	50.317463	-4.085171	1.13	229.3	2014-10-22	08:19:09
1848	50.317454	-4.085185	1.38	227.5	2014-10-22	08:19:10
1849	50.317444	-4.085197	1.44	216.7	2014-10-22	08:19:11
1850	50.317431	-4.085207	1.58	207.6	2014-10-22	08:19:12
1851	50.31742	-4.085215	1.38	202.5	2014-10-22	08:19:13
1852	50.317409	-4.085217	1.26	187.1	2014-10-22	08:19:14
1853	50.317395	-4.085219	1.55	184.4	2014-10-22	08:19:15
1854	50.317383	-4.085218	1.25	178.6	2014-10-22	08:19:16
1855	50.317375	-4.085212	1.1	155.6	2014-10-22	08:19:17
1856	50.317364	-4.085208	1.22	165.9	2014-10-22	08:19:18
1857	50.317352	-4.085203	1.39	165.9	2014-10-22	08:19:19
1858	50.317341	-4.085196	1.29	156.6	2014-10-22	08:19:20
1859	50.317331	-4.085188	1.23	152.8	2014-10-22	08:19:21
1860	50.317321	-4.08518	1.26	152.2	2014-10-22	08:19:22
1861	50.317311	-4.085171	1.29	151.3	2014-10-22	08:19:23
1862	50.3173	-4.085163	1.37	155	2014-10-22	08:19:24
1863	50.317288	-4.085154	1.48	155	2014-10-22	08:19:25
1864	50.317277	-4.085143	1.43	145.6	2014-10-22	08:19:26
1865	50.31727	-4.085127	1.33	125.7	2014-10-22	08:19:27
1866	50.317264	-4.085112	1.33	123.6	2014-10-22	08:19:28
1867	50.317256	-4.085098	1.27	129.7	2014-10-22	08:19:29
1868	50.317249	-4.085086	1.21	136.2	2014-10-22	08:19:30
1869	50.317238	-4.085076	1.35	148.1	2014-10-22	08:19:31
1870	50.317227	-4.085065	1.52	147.8	2014-10-22	08:19:32
1871	50.317217	-4.085052	1.46	140.1	2014-10-22	08:19:33
1872	50.31721	-4.085037	1.27	124.9	2014-10-22	08:19:34
1873	50.317204	-4.085024	1.13	127	2014-10-22	08:19:35
1874	50.317195	-4.085013	1.29	140.7	2014-10-22	08:19:36
1875	50.317187	-4.085	1.27	132.3	2014-10-22	08:19:37
1876	50.317181	-4.084985	1.24	122.8	2014-10-22	08:19:38
1877	50.317173	-4.084972	1.31	134.4	2014-10-22	08:19:39
1878	50.317164	-4.084958	1.38	133.7	2014-10-22	08:19:40
1879	50.317159	-4.084943	1.2	118.7	2014-10-22	08:19:41
1880	50.317151	-4.084934	1.1	146.2	2014-10-22	08:19:42
1881	50.31714	-4.084929	1.26	163.2	2014-10-22	08:19:43
1882	50.317128	-4.084931	1.36	185.8	2014-10-22	08:19:44
1883	50.317112	-4.084938	1.86	195.4	2014-10-22	08:19:45
1884	50.317103	-4.084941	1.03	190.6	2014-10-22	08:19:46
1885	50.317103	-4.08494	0.05	79.4	2014-10-22	08:19:47
1886	50.317096	-4.084943	0.84	194.4	2014-10-22	08:19:48
1887	50.317085	-4.084947	1.21	193.1	2014-10-22	08:19:49
1888	50.317073	-4.084949	1.41	186.3	2014-10-22	08:19:50
1889	50.317061	-4.084949	1.3	178.7	2014-10-22	08:19:51
1890	50.31705	-4.08495	1.22	183.4	2014-10-22	08:19:52
1891	50.317038	-4.084951	1.33	184.6	2014-10-22	08:19:53
1892	50.317028	-4.084951	1.15	177.9	2014-10-22	08:19:54
1893	50.31702	-4.08495	0.9	179.6	2014-10-22	08:19:55
1894	50.317012	-4.084951	0.89	182.7	2014-10-22	08:19:56
1895	50.317005	-4.084952	0.73	185.6	2014-10-22	08:19:57
1896	50.316997	-4.084955	0.93	195.2	2014-10-22	08:19:58
1897	50.316988	-4.084961	1.08	201.8	2014-10-22	08:19:59
1898	50.316976	-4.084968	1.41	201.5	2014-10-22	08:20:00
1899	50.316964	-4.084977	1.53	204.4	2014-10-22	08:20:01
1900	50.316956	-4.08498	0.92	190.1	2014-10-22	08:20:02
1901	50.316953	-4.084977	0.17	147.4	2014-10-22	08:20:04
1902	50.316953	-4.084975	0.06	107.1	2014-10-22	08:20:06
1903	50.316949	-4.084972	0.49	154.6	2014-10-22	08:20:07
1904	50.316949	-4.084971	0.08	90	2014-10-22	08:20:08
1905	50.316949	-4.08497	0.05	100.5	2014-10-22	08:20:09
1906	50.316949	-4.084969	0.1	84	2014-10-22	08:20:10
1907	50.31695	-4.084962	0.27	73	2014-10-22	08:20:12
1908	50.316955	-4.084956	0.65	42.8	2014-10-22	08:20:13
1909	50.31696	-4.084949	0.76	39.8	2014-10-22	08:20:14
1910	50.316964	-4.084944	0.58	38.4	2014-10-22	08:20:15
1911	50.316965	-4.084947	0.31	302.5	2014-10-22	08:20:16
1912	50.316967	-4.08496	0.96	281.2	2014-10-22	08:20:17
1913	50.316968	-4.084976	1.09	277.8	2014-10-22	08:20:18
1914	50.316971	-4.084991	1.15	285.5	2014-10-22	08:20:19
1915	50.316979	-4.085005	1.3	311.3	2014-10-22	08:20:20
1916	50.316989	-4.085014	1.33	330.2	2014-10-22	08:20:21
1917	50.317003	-4.085014	1.5	0.2	2014-10-22	08:20:22
1918	50.317026	-4.085001	2.78	20.2	2014-10-22	08:20:23
1919	50.317056	-4.084978	3.65	26.7	2014-10-22	08:20:24
1920	50.317087	-4.084955	3.85	25.4	2014-10-22	08:20:25
1921	50.317125	-4.084934	4.46	18.7	2014-10-22	08:20:26
1922	50.317159	-4.084919	3.94	15.9	2014-10-22	08:20:27
1923	50.31719	-4.084912	3.48	8.9	2014-10-22	08:20:28
1924	50.317223	-4.084905	3.74	7.4	2014-10-22	08:20:29
1925	50.317259	-4.084899	4.07	5.6	2014-10-22	08:20:30
1926	50.317293	-4.084894	3.82	5.5	2014-10-22	08:20:31
1927	50.317329	-4.084889	4.03	5	2014-10-22	08:20:32
1928	50.317363	-4.084881	3.76	8.8	2014-10-22	08:20:33
1929	50.317395	-4.084872	3.59	10.2	2014-10-22	08:20:34
1930	50.317422	-4.084865	3.07	9.7	2014-10-22	08:20:35
1931	50.317434	-4.08486	0.71	13.3	2014-10-22	08:20:37
1932	50.317434	-4.08486	0.03	203.5	2014-10-22	08:20:39
1933	50.317429	-4.084856	0.64	146.5	2014-10-22	08:20:40
1934	50.31742	-4.084853	0.94	171	2014-10-22	08:20:41
1935	50.317409	-4.084852	1.26	176.2	2014-10-22	08:20:42
1936	50.317398	-4.08485	1.3	171.8	2014-10-22	08:20:43
1937	50.317384	-4.084851	1.47	182.6	2014-10-22	08:20:44
1938	50.317371	-4.084855	1.53	191.2	2014-10-22	08:20:45
1939	50.317358	-4.084861	1.51	197.2	2014-10-22	08:20:46
1940	50.317347	-4.084865	1.28	191.6	2014-10-22	08:20:47
1941	50.317339	-4.08486	0.9	160.3	2014-10-22	08:20:48
1942	50.317331	-4.084855	0.98	156.8	2014-10-22	08:20:49
1943	50.317322	-4.084853	1.06	170.6	2014-10-22	08:20:50
1944	50.317311	-4.084851	1.13	175.8	2014-10-22	08:20:51
1945	50.317302	-4.084851	1.05	179.7	2014-10-22	08:20:52
1946	50.317291	-4.084854	1.22	189.8	2014-10-22	08:20:53
1947	50.317279	-4.084857	1.36	188.6	2014-10-22	08:20:54
1948	50.317267	-4.08486	1.37	188.3	2014-10-22	08:20:55
1949	50.317254	-4.084866	1.5	197.8	2014-10-22	08:20:56
1950	50.317246	-4.084869	0.88	191.4	2014-10-22	08:20:57
1951	50.317247	-4.084869	0.05	0	2014-10-22	08:20:58
1952	50.317243	-4.084868	0.39	171.1	2014-10-22	08:20:59
1953	50.317236	-4.08487	0.8	189.4	2014-10-22	08:21:00
1954	50.317228	-4.084871	0.97	184.2	2014-10-22	08:21:01
1955	50.317218	-4.084874	1.1	193.8	2014-10-22	08:21:02
1956	50.317209	-4.084875	0.97	182.5	2014-10-22	08:21:03
1957	50.317201	-4.084876	0.95	186.1	2014-10-22	08:21:04
1958	50.317191	-4.084878	1.09	185.4	2014-10-22	08:21:05
1959	50.317181	-4.084881	1.16	190.1	2014-10-22	08:21:06
1960	50.317172	-4.084884	1.05	191.5	2014-10-22	08:21:07
1961	50.317163	-4.084886	0.94	190.2	2014-10-22	08:21:08
1962	50.317155	-4.084893	1.09	206.2	2014-10-22	08:21:09
1963	50.317145	-4.084901	1.2	208	2014-10-22	08:21:10
1964	50.317135	-4.084909	1.28	207.4	2014-10-22	08:21:11
1965	50.317125	-4.084917	1.23	205.8	2014-10-22	08:21:12
1966	50.317118	-4.08492	0.76	196.8	2014-10-22	08:21:13
1967	50.317112	-4.084923	0.71	199.6	2014-10-22	08:21:14
1968	50.317106	-4.08493	0.82	214.7	2014-10-22	08:21:15
1969	50.317099	-4.084937	0.93	212	2014-10-22	08:21:16
1970	50.317092	-4.084944	0.97	214	2014-10-22	08:21:17
1971	50.317084	-4.084948	0.9	198.4	2014-10-22	08:21:18
1972	50.317077	-4.084953	0.9	203.3	2014-10-22	08:21:19
1973	50.317066	-4.084958	1.22	196.2	2014-10-22	08:21:20
1974	50.317054	-4.084962	1.35	193.7	2014-10-22	08:21:21
1975	50.317043	-4.084967	1.33	193.8	2014-10-22	08:21:22
1976	50.31703	-4.084973	1.47	196.3	2014-10-22	08:21:23
1977	50.31702	-4.08498	1.24	203.9	2014-10-22	08:21:24
1978	50.31701	-4.084989	1.31	211.5	2014-10-22	08:21:25
1979	50.317001	-4.084996	1.16	205.6	2014-10-22	08:21:26
1980	50.316994	-4.085001	0.81	201.9	2014-10-22	08:21:27
1981	50.316987	-4.085005	0.86	202.8	2014-10-22	08:21:28
1982	50.31698	-4.08501	0.85	201.7	2014-10-22	08:21:29
1983	50.316972	-4.085014	0.87	200.6	2014-10-22	08:21:30
1984	50.316968	-4.085015	0.52	189.2	2014-10-22	08:21:31
1985	50.316968	-4.085015	0.03	108.6	2014-10-22	08:21:32
1986	50.316967	-4.085016	0.05	249.5	2014-10-22	08:21:33
1987	50.316963	-4.085018	0.53	200.5	2014-10-22	08:21:34
1988	50.316958	-4.085019	0.57	188.4	2014-10-22	08:21:35
1989	50.316958	-4.085014	0.41	90	2014-10-22	08:21:36
1990	50.316959	-4.08501	0.14	62.8	2014-10-22	08:21:38
1991	50.316958	-4.085014	0.15	250.3	2014-10-22	08:21:40
1992	50.316961	-4.08501	0.2	46.8	2014-10-22	08:21:42
1993	50.316961	-4.08501	0.05	294.7	2014-10-22	08:21:43
1994	50.31696	-4.085009	0.09	135.1	2014-10-22	08:21:44
1995	50.316961	-4.085009	0.04	47	2014-10-22	08:21:45
1996	50.316965	-4.085002	0.7	48.9	2014-10-22	08:21:46
1997	50.316964	-4.084995	0.46	92.4	2014-10-22	08:21:47
1998	50.316965	-4.084995	0.06	353.4	2014-10-22	08:21:48
1999	50.316959	-4.084999	0.67	200.4	2014-10-22	08:21:49
[truncated: 1,201 more rows]
