# Supplementary material for: On the Potential of Surfers to Monitor Environmental Indicators in the Coastal Zone
Source: PLoS One. 2015 Jul 8;10(7):e0127706. doi: 10.1371/journal.pone.0127706 (PMC4496071; doi:10.1371/journal.pone.0127706)
Supplement: S1 Data — Contains 85 GPS tracks (comma separated files) used to estimate surfing performance statistics in the manuscript. (ZIP) [file pone.0127706.s001.zip › S1 Data GPS Tracks/20141101_Wembury.csv]

No	Latitude	Longitude	Speed	Course	Date	Time
1	50.317251	-4.083234	0	0	2014-11-01	15:19:50
2	50.317249	-4.083234	0.16	186.4	2014-11-01	15:19:51
3	50.317248	-4.083236	0.2	225.7	2014-11-01	15:19:52
4	50.317246	-4.083238	0.29	218.6	2014-11-01	15:19:53
5	50.317242	-4.083241	0.47	200.8	2014-11-01	15:19:54
6	50.317238	-4.083243	0.46	201.9	2014-11-01	15:19:55
7	50.317236	-4.083245	0.32	206.3	2014-11-01	15:19:56
8	50.317233	-4.083248	0.35	213.5	2014-11-01	15:19:57
9	50.317231	-4.083249	0.24	199	2014-11-01	15:19:58
10	50.317231	-4.083248	0.06	61.5	2014-11-01	15:19:59
11	50.317231	-4.083248	0.05	159.2	2014-11-01	15:20:00
12	50.317231	-4.083248	0.06	191.3	2014-11-01	15:20:01
13	50.31723	-4.083249	0.11	232.4	2014-11-01	15:20:02
14	50.317231	-4.08325	0.1	312.2	2014-11-01	15:20:03
15	50.317231	-4.083251	0.11	330	2014-11-01	15:20:04
16	50.317231	-4.083253	0.1	275.7	2014-11-01	15:20:05
17	50.317232	-4.083253	0.09	324.1	2014-11-01	15:20:06
18	50.317233	-4.083254	0.1	299.3	2014-11-01	15:20:07
19	50.317233	-4.083256	0.15	312.2	2014-11-01	15:20:08
20	50.317234	-4.083256	0.05	6.9	2014-11-01	15:20:09
21	50.317233	-4.083256	0.08	170.8	2014-11-01	15:20:10
22	50.317234	-4.083256	0.07	323	2014-11-01	15:20:11
23	50.317234	-4.083254	0.17	59.7	2014-11-01	15:20:12
24	50.317235	-4.083253	0.1	49.7	2014-11-01	15:20:13
25	50.317235	-4.083253	0.03	44.3	2014-11-01	15:20:14
26	50.317237	-4.083253	0.25	8	2014-11-01	15:20:15
27	50.317238	-4.083252	0.07	82.2	2014-11-01	15:20:16
28	50.31724	-4.083245	0.56	55.7	2014-11-01	15:20:17
29	50.317246	-4.083234	1.02	52.7	2014-11-01	15:20:18
30	50.31725	-4.083221	0.51	63.1	2014-11-01	15:20:20
31	50.31725	-4.083219	0.11	85.2	2014-11-01	15:20:21
32	50.31725	-4.083219	0	0	2014-11-01	15:20:22
33	50.31725	-4.08322	0.08	240.7	2014-11-01	15:20:23
34	50.317249	-4.083223	0.2	256.6	2014-11-01	15:20:24
35	50.317251	-4.083225	0.24	320.2	2014-11-01	15:20:25
36	50.317252	-4.083227	0.21	315	2014-11-01	15:20:26
37	50.317254	-4.083229	0.2	313.4	2014-11-01	15:20:27
38	50.317255	-4.083232	0.2	306.9	2014-11-01	15:20:28
39	50.317255	-4.083233	0.08	256.3	2014-11-01	15:20:29
40	50.317254	-4.083231	0.12	98.5	2014-11-01	15:20:30
41	50.317254	-4.08323	0.05	124.6	2014-11-01	15:20:31
42	50.317254	-4.083228	0.14	108.5	2014-11-01	15:20:32
43	50.317254	-4.083227	0.09	57.6	2014-11-01	15:20:33
44	50.317258	-4.083228	0.39	353.1	2014-11-01	15:20:34
45	50.317258	-4.083224	0.3	82.8	2014-11-01	15:20:35
46	50.317258	-4.08322	0.29	93.7	2014-11-01	15:20:36
47	50.317256	-4.083209	0.78	107.4	2014-11-01	15:20:37
48	50.317256	-4.083197	0.88	88.8	2014-11-01	15:20:38
49	50.317256	-4.083194	0.24	90	2014-11-01	15:20:39
50	50.317256	-4.083194	0.04	328.2	2014-11-01	15:20:40
51	50.317258	-4.083194	0.14	357.4	2014-11-01	15:20:41
52	50.317259	-4.083193	0.16	19.9	2014-11-01	15:20:42
53	50.317261	-4.08319	0.34	41.9	2014-11-01	15:20:43
54	50.317262	-4.083181	0.63	86.5	2014-11-01	15:20:44
55	50.317257	-4.083182	0.52	188.6	2014-11-01	15:20:45
56	50.317251	-4.083184	0.72	191.8	2014-11-01	15:20:46
57	50.317251	-4.083187	0.15	280.6	2014-11-01	15:20:47
58	50.317253	-4.083188	0.26	331.7	2014-11-01	15:20:48
59	50.317253	-4.083188	0.02	160.2	2014-11-01	15:20:49
60	50.317253	-4.083184	0.33	90	2014-11-01	15:20:50
61	50.317254	-4.083184	0.12	339.4	2014-11-01	15:20:51
62	50.317255	-4.083187	0.25	318.2	2014-11-01	15:20:52
63	50.317257	-4.083189	0.25	304.5	2014-11-01	15:20:53
64	50.317258	-4.083194	0.35	294	2014-11-01	15:20:54
65	50.317259	-4.083198	0.33	293.8	2014-11-01	15:20:55
66	50.317253	-4.083192	0.76	145.9	2014-11-01	15:20:56
67	50.317251	-4.083171	0.75	101.5	2014-11-01	15:20:58
68	50.317252	-4.08316	0.82	83.5	2014-11-01	15:20:59
69	50.317253	-4.083149	0.79	82.5	2014-11-01	15:21:00
70	50.317249	-4.083147	0.45	166.2	2014-11-01	15:21:01
71	50.317254	-4.08313	0.68	65.6	2014-11-01	15:21:03
72	50.317257	-4.083121	0.74	59.1	2014-11-01	15:21:04
73	50.317257	-4.083113	0.6	85.6	2014-11-01	15:21:05
74	50.317255	-4.083102	0.4	113.8	2014-11-01	15:21:07
75	50.317254	-4.083099	0.26	92	2014-11-01	15:21:08
76	50.317257	-4.083098	0.28	8.4	2014-11-01	15:21:09
77	50.317259	-4.0831	0.23	325	2014-11-01	15:21:10
78	50.31726	-4.083102	0.19	305.7	2014-11-01	15:21:11
79	50.31726	-4.083107	0.35	274.6	2014-11-01	15:21:12
80	50.317259	-4.083116	0.68	256.6	2014-11-01	15:21:13
81	50.317259	-4.083119	0.17	292.2	2014-11-01	15:21:14
82	50.31726	-4.083121	0.17	301.9	2014-11-01	15:21:15
83	50.31726	-4.083122	0.08	270	2014-11-01	15:21:16
84	50.31726	-4.083124	0.13	274.4	2014-11-01	15:21:17
85	50.31726	-4.083125	0.12	279	2014-11-01	15:21:18
86	50.317261	-4.083127	0.14	285.7	2014-11-01	15:21:19
87	50.31726	-4.083128	0.05	259.4	2014-11-01	15:21:20
88	50.317261	-4.083131	0.2	275.2	2014-11-01	15:21:21
89	50.31726	-4.083132	0.14	250.8	2014-11-01	15:21:22
90	50.31726	-4.083134	0.12	261	2014-11-01	15:21:23
91	50.31726	-4.083135	0.06	270	2014-11-01	15:21:24
92	50.31726	-4.083136	0.08	283.7	2014-11-01	15:21:25
93	50.317261	-4.083137	0.09	293.8	2014-11-01	15:21:26
94	50.317261	-4.083137	0.02	32.6	2014-11-01	15:21:27
95	50.317261	-4.083138	0.09	314.3	2014-11-01	15:21:28
96	50.317262	-4.083138	0.03	328.5	2014-11-01	15:21:29
97	50.317262	-4.083142	0.26	293.3	2014-11-01	15:21:30
98	50.317263	-4.083146	0.31	289.3	2014-11-01	15:21:31
99	50.317263	-4.083146	0.04	212.6	2014-11-01	15:21:32
100	50.317262	-4.083147	0.08	212.6	2014-11-01	15:21:33
101	50.317263	-4.083149	0.17	273	2014-11-01	15:21:34
102	50.317263	-4.083151	0.11	275.3	2014-11-01	15:21:35
103	50.317263	-4.083153	0.16	276.3	2014-11-01	15:21:36
104	50.317263	-4.083154	0.08	257.1	2014-11-01	15:21:37
105	50.317263	-4.083156	0.15	292.1	2014-11-01	15:21:38
106	50.317264	-4.083158	0.19	296.6	2014-11-01	15:21:39
107	50.317265	-4.083162	0.28	295.9	2014-11-01	15:21:40
108	50.317266	-4.083165	0.22	287.1	2014-11-01	15:21:41
109	50.317266	-4.083167	0.16	290.4	2014-11-01	15:21:42
110	50.317266	-4.083168	0.05	280.6	2014-11-01	15:21:43
111	50.317266	-4.083168	0.02	17.7	2014-11-01	15:21:44
112	50.317266	-4.083168	0.03	316.8	2014-11-01	15:21:45
113	50.317266	-4.083168	0.04	237.6	2014-11-01	15:21:46
114	50.317266	-4.083169	0.05	224.1	2014-11-01	15:21:47
115	50.317266	-4.08317	0.08	283.7	2014-11-01	15:21:48
116	50.317266	-4.08317	0.03	300.8	2014-11-01	15:21:49
117	50.317267	-4.083171	0.05	309.2	2014-11-01	15:21:50
118	50.317266	-4.083171	0.03	212.6	2014-11-01	15:21:51
119	50.317264	-4.083173	0.27	207.3	2014-11-01	15:21:52
120	50.317264	-4.083174	0.12	279.1	2014-11-01	15:21:53
121	50.317264	-4.083176	0.13	245	2014-11-01	15:21:54
122	50.317263	-4.083177	0.14	227.2	2014-11-01	15:21:55
123	50.317262	-4.083179	0.15	228	2014-11-01	15:21:56
124	50.317261	-4.083181	0.16	223.7	2014-11-01	15:21:57
125	50.31726	-4.083182	0.14	237.9	2014-11-01	15:21:58
126	50.31726	-4.083184	0.14	236.6	2014-11-01	15:21:59
127	50.317259	-4.083185	0.08	234.7	2014-11-01	15:22:00
128	50.317259	-4.083185	0.09	212.6	2014-11-01	15:22:01
129	50.317258	-4.083186	0.05	231.9	2014-11-01	15:22:02
130	50.317258	-4.083186	0.01	212.6	2014-11-01	15:22:03
131	50.317258	-4.083186	0.03	180	2014-11-01	15:22:04
132	50.317258	-4.083186	0.03	180	2014-11-01	15:22:05
133	50.317258	-4.083186	0.03	249.8	2014-11-01	15:22:06
134	50.317258	-4.083187	0.03	270	2014-11-01	15:22:07
135	50.317258	-4.083188	0.05	279.5	2014-11-01	15:22:08
136	50.317258	-4.083188	0.04	283.4	2014-11-01	15:22:09
137	50.317258	-4.083189	0.03	286.6	2014-11-01	15:22:10
138	50.317258	-4.083189	0.06	287.6	2014-11-01	15:22:11
139	50.317258	-4.08319	0.05	294.7	2014-11-01	15:22:12
140	50.317259	-4.083191	0.09	288.4	2014-11-01	15:22:13
141	50.317259	-4.083192	0.06	278.6	2014-11-01	15:22:14
142	50.317259	-4.083193	0.07	262.9	2014-11-01	15:22:15
143	50.317258	-4.083193	0.02	233.6	2014-11-01	15:22:16
144	50.317258	-4.083194	0.05	234.9	2014-11-01	15:22:17
145	50.317256	-4.08319	0.39	137.1	2014-11-01	15:22:18
146	50.317252	-4.083186	0.46	146.2	2014-11-01	15:22:19
147	50.317252	-4.083181	0.38	91.5	2014-11-01	15:22:20
148	50.317251	-4.083178	0.24	115.5	2014-11-01	15:22:21
149	50.31725	-4.08317	0.29	102.8	2014-11-01	15:22:23
150	50.317248	-4.08318	0.37	254.6	2014-11-01	15:22:25
151	50.317248	-4.083181	0.12	241.1	2014-11-01	15:22:26
152	50.317247	-4.083182	0.09	183.9	2014-11-01	15:22:27
153	50.317251	-4.083175	0.71	43.6	2014-11-01	15:22:28
154	50.317256	-4.083169	0.34	35.1	2014-11-01	15:22:30
155	50.317261	-4.083167	0.53	18.9	2014-11-01	15:22:31
156	50.317262	-4.083159	0.55	80.2	2014-11-01	15:22:32
157	50.317263	-4.083158	0.13	23.7	2014-11-01	15:22:33
158	50.317267	-4.083161	0.45	332.6	2014-11-01	15:22:34
159	50.317268	-4.083158	0.25	56.3	2014-11-01	15:22:35
160	50.31727	-4.083157	0.21	21.6	2014-11-01	15:22:36
161	50.317275	-4.08316	0.65	343.5	2014-11-01	15:22:37
162	50.317283	-4.083163	0.91	343.7	2014-11-01	15:22:38
163	50.317289	-4.083165	0.69	352.5	2014-11-01	15:22:39
164	50.317295	-4.083163	0.7	7.9	2014-11-01	15:22:40
165	50.3173	-4.083158	0.67	35.6	2014-11-01	15:22:41
166	50.317306	-4.083154	0.73	22.2	2014-11-01	15:22:42
167	50.317311	-4.083149	0.67	33	2014-11-01	15:22:43
168	50.31732	-4.083149	0.95	357.9	2014-11-01	15:22:44
169	50.31733	-4.083149	1.13	2.4	2014-11-01	15:22:45
170	50.317338	-4.083146	0.91	11.3	2014-11-01	15:22:46
171	50.317347	-4.083146	1.05	359.3	2014-11-01	15:22:47
172	50.317361	-4.083157	1.73	334.3	2014-11-01	15:22:48
173	50.317376	-4.08317	1.85	330.4	2014-11-01	15:22:49
174	50.317387	-4.083185	1.63	319.1	2014-11-01	15:22:50
175	50.31739	-4.0832	1.15	289.5	2014-11-01	15:22:51
176	50.317392	-4.083216	1.15	280.7	2014-11-01	15:22:52
177	50.317394	-4.083233	1.24	278.3	2014-11-01	15:22:53
178	50.317398	-4.083252	1.45	289.9	2014-11-01	15:22:54
179	50.317404	-4.08327	1.39	294.6	2014-11-01	15:22:55
180	50.317406	-4.083286	1.18	284.6	2014-11-01	15:22:56
181	50.317411	-4.083303	1.28	294.6	2014-11-01	15:22:57
182	50.317417	-4.083316	1.18	302.7	2014-11-01	15:22:58
183	50.317425	-4.083328	1.21	318.4	2014-11-01	15:22:59
184	50.317436	-4.083336	1.42	336	2014-11-01	15:23:00
185	50.317449	-4.083344	1.47	337.8	2014-11-01	15:23:01
186	50.317467	-4.083348	2.07	350.6	2014-11-01	15:23:02
187	50.317483	-4.083351	1.74	353.7	2014-11-01	15:23:03
188	50.317495	-4.083355	1.41	347.8	2014-11-01	15:23:04
189	50.317507	-4.08336	1.37	346.9	2014-11-01	15:23:05
190	50.31752	-4.083366	1.56	343.4	2014-11-01	15:23:06
191	50.317536	-4.083378	1.92	333.6	2014-11-01	15:23:07
192	50.317555	-4.08339	2.27	337.3	2014-11-01	15:23:08
193	50.317565	-4.083402	1.43	325.4	2014-11-01	15:23:09
194	50.317573	-4.083413	1.17	316.5	2014-11-01	15:23:10
195	50.317584	-4.083422	1.38	333.5	2014-11-01	15:23:11
196	50.317595	-4.083436	1.65	322	2014-11-01	15:23:12
197	50.317599	-4.083444	0.69	305.4	2014-11-01	15:23:13
198	50.3176	-4.083447	0.26	291.2	2014-11-01	15:23:14
199	50.317607	-4.083461	1.24	306.9	2014-11-01	15:23:15
200	50.317614	-4.083481	1.59	300.6	2014-11-01	15:23:16
201	50.317619	-4.083498	1.34	293.4	2014-11-01	15:23:17
202	50.31762	-4.083511	0.91	276.5	2014-11-01	15:23:18
203	50.317619	-4.083522	0.83	263.6	2014-11-01	15:23:19
204	50.317617	-4.083539	0.59	262.4	2014-11-01	15:23:21
205	50.31762	-4.083551	0.91	289.2	2014-11-01	15:23:22
206	50.317625	-4.083564	1.1	303.5	2014-11-01	15:23:23
207	50.31763	-4.083576	1.03	299.2	2014-11-01	15:23:24
208	50.317632	-4.083589	0.96	284.1	2014-11-01	15:23:25
209	50.317632	-4.083603	0.95	270.5	2014-11-01	15:23:26
210	50.317632	-4.083616	0.96	266.1	2014-11-01	15:23:27
211	50.317631	-4.08363	1	268.4	2014-11-01	15:23:28
212	50.317631	-4.083644	0.98	268.9	2014-11-01	15:23:29
213	50.31763	-4.083656	0.86	264.4	2014-11-01	15:23:30
214	50.317629	-4.083666	0.74	258.3	2014-11-01	15:23:31
215	50.317629	-4.08368	0.98	269.5	2014-11-01	15:23:32
216	50.31763	-4.083694	1.02	276.8	2014-11-01	15:23:33
217	50.317631	-4.083709	0.51	275.7	2014-11-01	15:23:35
218	50.317631	-4.083712	0.26	276.2	2014-11-01	15:23:36
219	50.317634	-4.083731	1.38	283.3	2014-11-01	15:23:37
220	50.317637	-4.083756	1.78	278.7	2014-11-01	15:23:38
221	50.31764	-4.083777	1.57	285.5	2014-11-01	15:23:39
222	50.31765	-4.083795	0.82	310.6	2014-11-01	15:23:41
223	50.317652	-4.083798	0.31	321.9	2014-11-01	15:23:42
224	50.317652	-4.083798	0.03	316.8	2014-11-01	15:23:43
225	50.317653	-4.083798	0.1	6.3	2014-11-01	15:23:44
226	50.317654	-4.083798	0.13	355.1	2014-11-01	15:23:45
227	50.317654	-4.083795	0.19	119.3	2014-11-01	15:23:46
228	50.317654	-4.083797	0.09	295.4	2014-11-01	15:23:47
229	50.317645	-4.083801	1	198.7	2014-11-01	15:23:48
230	50.317641	-4.083812	0.94	236.9	2014-11-01	15:23:49
231	50.317637	-4.083821	0.75	234.2	2014-11-01	15:23:50
232	50.317624	-4.083824	1.4	190.6	2014-11-01	15:23:51
233	50.317617	-4.083829	0.43	201.7	2014-11-01	15:23:53
234	50.317612	-4.083821	0.75	137.1	2014-11-01	15:23:54
235	50.317608	-4.083814	0.7	133.8	2014-11-01	15:23:55
236	50.317605	-4.083806	0.67	120.8	2014-11-01	15:23:56
237	50.317603	-4.083799	0.52	109	2014-11-01	15:23:57
238	50.317602	-4.083795	0.36	117.8	2014-11-01	15:23:58
239	50.317599	-4.083792	0.41	151.7	2014-11-01	15:23:59
240	50.317595	-4.083788	0.5	141.2	2014-11-01	15:24:00
241	50.317589	-4.083778	0.93	134	2014-11-01	15:24:01
242	50.31758	-4.083771	1.11	153.6	2014-11-01	15:24:02
243	50.317578	-4.083797	0.93	263.1	2014-11-01	15:24:04
244	50.31758	-4.083835	2.67	274.4	2014-11-01	15:24:05
245	50.317578	-4.083867	2.33	264.7	2014-11-01	15:24:06
246	50.317576	-4.083892	1.79	261.9	2014-11-01	15:24:07
247	50.317574	-4.083915	1.62	262.4	2014-11-01	15:24:08
248	50.317571	-4.083934	1.42	256	2014-11-01	15:24:09
249	50.31757	-4.083954	1.38	264.5	2014-11-01	15:24:10
250	50.31757	-4.083979	1.8	270.9	2014-11-01	15:24:11
251	50.317571	-4.084002	1.66	273.2	2014-11-01	15:24:12
252	50.317573	-4.084027	1.76	276.4	2014-11-01	15:24:13
253	50.317573	-4.084048	1.5	271.1	2014-11-01	15:24:14
254	50.317571	-4.084069	1.49	263.9	2014-11-01	15:24:15
255	50.317571	-4.084086	1.25	268.3	2014-11-01	15:24:16
256	50.317572	-4.084105	1.36	275.5	2014-11-01	15:24:17
257	50.317575	-4.084123	1.28	283	2014-11-01	15:24:18
258	50.317577	-4.084146	1.66	279	2014-11-01	15:24:19
259	50.317578	-4.084163	1.21	275.3	2014-11-01	15:24:20
260	50.31757	-4.084183	1.71	237.3	2014-11-01	15:24:21
261	50.317566	-4.084208	1.85	254.8	2014-11-01	15:24:22
262	50.317563	-4.084241	2.32	261.9	2014-11-01	15:24:23
263	50.317563	-4.084275	2.43	270.7	2014-11-01	15:24:24
264	50.317564	-4.084305	2.16	273.5	2014-11-01	15:24:25
265	50.317565	-4.084333	2	272.7	2014-11-01	15:24:26
266	50.317568	-4.084358	1.78	279.9	2014-11-01	15:24:27
267	50.31757	-4.084378	1.45	278.5	2014-11-01	15:24:28
268	50.317571	-4.084401	1.63	275.6	2014-11-01	15:24:29
269	50.317571	-4.084431	2.15	271.2	2014-11-01	15:24:30
270	50.317572	-4.084451	0.69	272.3	2014-11-01	15:24:32
271	50.317568	-4.084467	1.26	250.5	2014-11-01	15:24:33
272	50.317569	-4.084538	2.52	270.4	2014-11-01	15:24:35
273	50.317573	-4.084582	3.15	278.8	2014-11-01	15:24:36
274	50.317576	-4.084617	2.48	278.5	2014-11-01	15:24:37
275	50.317577	-4.084636	1.42	272.7	2014-11-01	15:24:38
276	50.31758	-4.084656	1.43	284.3	2014-11-01	15:24:39
277	50.317581	-4.084658	0.15	296.7	2014-11-01	15:24:40
278	50.317581	-4.084664	0.44	279.7	2014-11-01	15:24:41
279	50.317582	-4.084669	0.4	280.7	2014-11-01	15:24:42
280	50.317582	-4.084672	0.17	270	2014-11-01	15:24:43
281	50.317581	-4.084672	0.08	213	2014-11-01	15:24:44
282	50.31758	-4.084673	0.05	193.1	2014-11-01	15:24:46
283	50.31758	-4.084672	0.08	154.1	2014-11-01	15:24:47
284	50.31758	-4.084672	0.01	29.6	2014-11-01	15:24:48
285	50.31758	-4.084674	0.14	277.4	2014-11-01	15:24:49
286	50.317579	-4.084675	0.12	209.9	2014-11-01	15:24:50
287	50.317582	-4.084681	0.27	308.4	2014-11-01	15:24:52
288	50.317582	-4.084686	0.35	274.5	2014-11-01	15:24:53
289	50.317582	-4.084694	0.29	269.1	2014-11-01	15:24:55
290	50.317583	-4.084707	0.9	277.7	2014-11-01	15:24:56
291	50.317584	-4.084719	0.91	277	2014-11-01	15:24:57
292	50.317585	-4.084731	0.83	272.6	2014-11-01	15:24:58
293	50.317582	-4.084741	0.76	249.1	2014-11-01	15:24:59
294	50.317579	-4.084749	0.65	238.1	2014-11-01	15:25:00
295	50.317579	-4.084763	1.04	266.4	2014-11-01	15:25:01
296	50.317578	-4.08478	1.2	268.2	2014-11-01	15:25:02
297	50.317579	-4.084797	1.19	275	2014-11-01	15:25:03
298	50.31758	-4.08481	0.9	276.5	2014-11-01	15:25:04
299	50.317577	-4.084824	1.05	254.1	2014-11-01	15:25:05
300	50.317572	-4.084836	1.02	234.8	2014-11-01	15:25:06
301	50.317569	-4.084845	0.78	245.9	2014-11-01	15:25:07
302	50.317567	-4.084854	0.69	248.5	2014-11-01	15:25:08
303	50.317564	-4.08486	0.55	228.9	2014-11-01	15:25:09
304	50.317559	-4.084864	0.59	205.2	2014-11-01	15:25:10
305	50.317558	-4.084867	0.13	243	2014-11-01	15:25:12
306	50.317558	-4.084869	0.13	261.8	2014-11-01	15:25:13
307	50.317557	-4.084871	0.16	253.2	2014-11-01	15:25:14
308	50.317551	-4.08488	0.92	225.1	2014-11-01	15:25:15
309	50.317547	-4.084889	0.75	233	2014-11-01	15:25:16
310	50.317544	-4.084897	0.72	234.3	2014-11-01	15:25:17
311	50.317543	-4.084908	0.76	266.5	2014-11-01	15:25:18
312	50.317539	-4.084918	0.86	235.6	2014-11-01	15:25:19
313	50.31753	-4.084928	1.19	218.4	2014-11-01	15:25:20
314	50.317519	-4.08494	1.54	214.6	2014-11-01	15:25:21
315	50.317507	-4.084955	1.7	217.5	2014-11-01	15:25:22
316	50.317497	-4.084965	1.3	212.8	2014-11-01	15:25:23
317	50.317492	-4.084973	0.77	227.6	2014-11-01	15:25:24
318	50.317487	-4.084982	0.92	227.1	2014-11-01	15:25:25
319	50.31748	-4.084995	1.18	228.2	2014-11-01	15:25:26
320	50.31747	-4.085009	1.49	221.5	2014-11-01	15:25:27
321	50.317457	-4.085026	1.85	221.3	2014-11-01	15:25:28
322	50.317445	-4.085041	1.72	220.1	2014-11-01	15:25:29
323	50.317436	-4.08506	1.66	230.7	2014-11-01	15:25:30
324	50.317428	-4.085076	1.45	233.7	2014-11-01	15:25:31
325	50.317423	-4.085083	0.8	221.6	2014-11-01	15:25:32
326	50.317419	-4.085091	0.71	229	2014-11-01	15:25:33
327	50.317418	-4.085097	0.44	256.6	2014-11-01	15:25:34
328	50.317422	-4.085102	0.54	322.1	2014-11-01	15:25:35
329	50.317427	-4.085105	0.61	337	2014-11-01	15:25:36
330	50.31743	-4.08511	0.53	322	2014-11-01	15:25:37
331	50.317433	-4.085118	0.64	293.3	2014-11-01	15:25:38
332	50.317433	-4.085128	0.74	270.8	2014-11-01	15:25:39
333	50.317427	-4.085142	1.15	235.4	2014-11-01	15:25:40
334	50.317416	-4.085156	1.56	220.1	2014-11-01	15:25:41
335	50.317406	-4.08517	1.56	220.9	2014-11-01	15:25:42
336	50.317402	-4.085182	0.92	241.4	2014-11-01	15:25:43
337	50.317404	-4.085191	0.71	294.2	2014-11-01	15:25:44
338	50.317405	-4.085199	0.59	281.9	2014-11-01	15:25:45
339	50.317399	-4.085207	0.92	221.4	2014-11-01	15:25:46
340	50.31739	-4.085219	1.36	219.1	2014-11-01	15:25:47
341	50.317379	-4.085233	1.5	220.8	2014-11-01	15:25:48
342	50.317378	-4.085239	0.47	245.1	2014-11-01	15:25:49
343	50.317379	-4.085246	0.48	282.3	2014-11-01	15:25:50
344	50.317374	-4.085255	0.82	229.6	2014-11-01	15:25:51
345	50.317367	-4.085266	1.11	226.2	2014-11-01	15:25:52
346	50.317358	-4.085275	1.24	213.9	2014-11-01	15:25:53
347	50.317346	-4.085286	1.56	209.2	2014-11-01	15:25:54
348	50.31733	-4.085301	2.04	210.9	2014-11-01	15:25:55
349	50.317312	-4.085314	2.2	205.7	2014-11-01	15:25:56
350	50.317296	-4.085326	1.97	204.8	2014-11-01	15:25:57
351	50.317281	-4.085334	1.77	198.8	2014-11-01	15:25:58
352	50.317263	-4.085342	2.08	196.6	2014-11-01	15:25:59
353	50.317248	-4.085347	1.67	192.3	2014-11-01	15:26:00
354	50.317236	-4.085351	1.42	190.2	2014-11-01	15:26:01
355	50.317222	-4.085357	1.57	196.3	2014-11-01	15:26:02
356	50.317216	-4.085365	0.84	218.7	2014-11-01	15:26:03
357	50.317205	-4.085371	1.32	201.2	2014-11-01	15:26:04
358	50.317191	-4.085376	1.56	192.2	2014-11-01	15:26:05
359	50.317189	-4.085377	0.27	196.6	2014-11-01	15:26:06
360	50.317189	-4.085377	0.03	136.8	2014-11-01	15:26:07
361	50.317175	-4.085376	1.52	178.4	2014-11-01	15:26:08
362	50.317162	-4.085377	1.43	181.7	2014-11-01	15:26:09
363	50.317161	-4.085372	0.34	112.4	2014-11-01	15:26:10
364	50.317159	-4.085364	0.61	112.7	2014-11-01	15:26:11
365	50.317147	-4.08536	1.41	165.8	2014-11-01	15:26:12
366	50.317131	-4.085356	1.77	172.7	2014-11-01	15:26:13
367	50.317111	-4.085356	2.22	180.1	2014-11-01	15:26:14
368	50.317092	-4.085361	2.12	188.4	2014-11-01	15:26:15
369	50.317076	-4.085367	1.9	192.7	2014-11-01	15:26:16
370	50.317062	-4.085366	1.48	178.8	2014-11-01	15:26:17
371	50.317051	-4.085365	1.28	175.7	2014-11-01	15:26:18
372	50.317038	-4.085366	1.46	182.1	2014-11-01	15:26:19
373	50.317023	-4.085367	1.64	182.9	2014-11-01	15:26:20
374	50.317007	-4.08537	1.83	186.9	2014-11-01	15:26:21
375	50.316989	-4.085367	1.95	173.9	2014-11-01	15:26:22
376	50.316976	-4.085363	1.53	170.2	2014-11-01	15:26:23
377	50.316971	-4.08535	1.08	119	2014-11-01	15:26:24
378	50.316965	-4.085341	0.89	133.7	2014-11-01	15:26:25
379	50.316954	-4.08535	1.42	205.3	2014-11-01	15:26:26
380	50.316941	-4.085359	1.6	203.7	2014-11-01	15:26:27
381	50.316925	-4.085363	1.77	190.5	2014-11-01	15:26:28
382	50.316915	-4.085371	1.28	207.1	2014-11-01	15:26:29
383	50.316914	-4.08538	0.62	255.2	2014-11-01	15:26:30
384	50.316906	-4.08539	1.12	222.6	2014-11-01	15:26:31
385	50.31689	-4.085404	2.02	208	2014-11-01	15:26:32
386	50.316873	-4.085413	2.03	199.5	2014-11-01	15:26:33
387	50.316856	-4.085424	2.06	202.1	2014-11-01	15:26:34
388	50.31684	-4.085437	2	207.5	2014-11-01	15:26:35
389	50.316832	-4.085441	0.96	197.7	2014-11-01	15:26:36
390	50.316833	-4.085437	0.35	57.5	2014-11-01	15:26:37
391	50.316839	-4.085437	0.61	4.5	2014-11-01	15:26:38
392	50.316839	-4.08544	0.26	268.1	2014-11-01	15:26:39
393	50.316836	-4.085445	0.48	227.6	2014-11-01	15:26:40
394	50.316829	-4.085449	0.77	198.1	2014-11-01	15:26:41
395	50.316817	-4.085449	1.34	182	2014-11-01	15:26:42
396	50.316806	-4.085449	1.2	180.6	2014-11-01	15:26:43
397	50.316811	-4.08544	0.87	49.8	2014-11-01	15:26:44
398	50.316827	-4.085427	1.99	27.1	2014-11-01	15:26:45
399	50.316831	-4.085419	0.72	56.2	2014-11-01	15:26:46
400	50.316824	-4.085412	0.88	147.8	2014-11-01	15:26:47
401	50.316816	-4.085403	1.09	144.3	2014-11-01	15:26:48
402	50.316806	-4.085396	1.3	156.8	2014-11-01	15:26:49
403	50.316789	-4.085396	1.86	178.9	2014-11-01	15:26:50
404	50.31677	-4.085401	2.1	189.9	2014-11-01	15:26:51
405	50.316758	-4.085399	1.35	176.2	2014-11-01	15:26:52
406	50.316749	-4.085395	1.09	162.9	2014-11-01	15:26:53
407	50.316736	-4.085397	1.45	184.5	2014-11-01	15:26:54
408	50.316726	-4.085402	1.2	200.3	2014-11-01	15:26:55
409	50.316716	-4.085406	1.13	191.8	2014-11-01	15:26:56
410	50.316703	-4.08541	1.4	192	2014-11-01	15:26:57
411	50.316692	-4.085414	1.27	193.6	2014-11-01	15:26:58
412	50.316679	-4.085416	1.52	186.5	2014-11-01	15:26:59
413	50.31666	-4.085418	2.1	182.3	2014-11-01	15:27:00
414	50.316657	-4.08541	0.63	119.3	2014-11-01	15:27:01
415	50.316675	-4.085394	2.23	29.5	2014-11-01	15:27:02
416	50.316689	-4.085385	1.7	22.5	2014-11-01	15:27:03
417	50.316689	-4.085383	0.21	66.7	2014-11-01	15:27:04
418	50.316681	-4.085383	0.93	183.3	2014-11-01	15:27:05
419	50.316668	-4.085385	1.52	184.7	2014-11-01	15:27:06
420	50.316653	-4.085388	1.6	187.3	2014-11-01	15:27:07
421	50.316643	-4.085389	1.17	182.3	2014-11-01	15:27:08
422	50.316636	-4.085389	0.76	181.3	2014-11-01	15:27:09
423	50.316625	-4.085393	1.21	194.2	2014-11-01	15:27:10
424	50.316613	-4.0854	1.51	200.1	2014-11-01	15:27:11
425	50.316603	-4.085401	1.05	183.9	2014-11-01	15:27:12
426	50.316593	-4.085404	1.13	189.1	2014-11-01	15:27:13
427	50.316584	-4.085408	1.02	195.6	2014-11-01	15:27:14
428	50.316577	-4.085412	0.89	200.3	2014-11-01	15:27:15
429	50.316571	-4.08542	0.84	220.8	2014-11-01	15:27:16
430	50.316578	-4.085428	0.99	322.8	2014-11-01	15:27:17
431	50.316593	-4.085437	1.79	338.6	2014-11-01	15:27:18
432	50.3166	-4.085445	0.93	323.1	2014-11-01	15:27:19
433	50.316594	-4.085451	0.73	211.8	2014-11-01	15:27:20
434	50.316583	-4.085457	1.33	199.9	2014-11-01	15:27:21
435	50.316571	-4.085466	1.53	204.6	2014-11-01	15:27:22
436	50.316557	-4.085474	1.61	201.2	2014-11-01	15:27:23
437	50.316547	-4.085483	1.31	209.5	2014-11-01	15:27:24
438	50.316552	-4.085486	0.57	337.5	2014-11-01	15:27:25
439	50.316564	-4.08548	1.45	19.2	2014-11-01	15:27:26
440	50.316569	-4.085477	0.63	18.7	2014-11-01	15:27:27
441	50.316571	-4.085477	0.14	355.1	2014-11-01	15:27:28
442	50.316568	-4.085479	0.34	198.2	2014-11-01	15:27:29
443	50.316558	-4.085481	1.07	188.7	2014-11-01	15:27:30
444	50.31655	-4.085487	0.98	207.3	2014-11-01	15:27:31
445	50.316545	-4.085492	0.73	208.2	2014-11-01	15:27:32
446	50.316536	-4.085499	1.09	205.5	2014-11-01	15:27:33
447	50.316526	-4.085501	1.11	190.2	2014-11-01	15:27:34
448	50.316519	-4.085506	0.83	201.4	2014-11-01	15:27:35
449	50.316507	-4.085514	1.49	202.3	2014-11-01	15:27:36
450	50.316492	-4.085522	1.68	199.8	2014-11-01	15:27:37
451	50.316482	-4.085528	1.26	200.4	2014-11-01	15:27:38
452	50.316471	-4.085532	1.27	193.1	2014-11-01	15:27:39
453	50.31646	-4.085536	1.25	194.1	2014-11-01	15:27:40
454	50.31646	-4.085538	0.15	291.3	2014-11-01	15:27:41
455	50.316458	-4.085534	0.38	131.9	2014-11-01	15:27:42
456	50.316447	-4.085532	1.25	171.8	2014-11-01	15:27:43
457	50.316434	-4.085533	1.41	183.9	2014-11-01	15:27:44
458	50.316424	-4.085536	1.14	189.6	2014-11-01	15:27:45
459	50.316417	-4.085533	0.8	167.6	2014-11-01	15:27:46
460	50.316411	-4.085534	0.71	183.3	2014-11-01	15:27:47
461	50.316404	-4.085541	0.93	211.3	2014-11-01	15:27:48
462	50.31639	-4.085547	1.59	197.7	2014-11-01	15:27:49
463	50.316372	-4.085553	2.05	190.9	2014-11-01	15:27:50
464	50.316356	-4.085558	1.8	190.9	2014-11-01	15:27:51
465	50.316342	-4.085561	1.59	188.6	2014-11-01	15:27:52
466	50.316331	-4.085563	1.22	185.3	2014-11-01	15:27:53
467	50.316324	-4.08556	0.85	166.1	2014-11-01	15:27:54
468	50.316314	-4.085555	1.09	163.2	2014-11-01	15:27:55
469	50.316301	-4.085555	1.48	178.4	2014-11-01	15:27:56
470	50.316286	-4.08556	1.73	192.9	2014-11-01	15:27:57
471	50.316272	-4.085566	1.62	193.9	2014-11-01	15:27:58
472	50.316258	-4.08557	1.5	192.4	2014-11-01	15:27:59
473	50.316256	-4.085564	0.51	120.6	2014-11-01	15:28:00
474	50.316256	-4.085556	0.57	91	2014-11-01	15:28:01
475	50.316246	-4.085557	1.07	183.5	2014-11-01	15:28:02
476	50.316234	-4.085564	1.49	199.5	2014-11-01	15:28:03
477	50.316221	-4.08557	1.46	197.4	2014-11-01	15:28:04
478	50.316211	-4.085572	1.21	187.3	2014-11-01	15:28:05
479	50.316201	-4.085574	1.11	185.9	2014-11-01	15:28:06
480	50.316187	-4.085579	1.58	192.8	2014-11-01	15:28:07
481	50.316174	-4.085583	1.49	191.6	2014-11-01	15:28:08
482	50.316166	-4.085585	0.85	190.4	2014-11-01	15:28:09
483	50.31616	-4.085587	0.73	192.3	2014-11-01	15:28:10
484	50.31615	-4.08559	1.14	188.7	2014-11-01	15:28:11
485	50.31614	-4.085594	1.12	197.7	2014-11-01	15:28:12
486	50.316128	-4.0856	1.41	197.9	2014-11-01	15:28:13
487	50.316124	-4.085601	0.41	182.5	2014-11-01	15:28:14
488	50.316131	-4.085598	0.8	13.4	2014-11-01	15:28:15
489	50.31613	-4.085597	0.12	152.5	2014-11-01	15:28:16
490	50.316127	-4.085598	0.21	188.9	2014-11-01	15:28:18
491	50.316125	-4.085597	0.16	151.1	2014-11-01	15:28:19
492	50.316125	-4.085597	0.02	180	2014-11-01	15:28:20
493	50.316118	-4.085597	0.78	176.5	2014-11-01	15:28:21
494	50.316118	-4.08559	0.5	99.7	2014-11-01	15:28:22
495	50.316123	-4.08558	0.93	49.2	2014-11-01	15:28:23
496	50.316123	-4.08557	0.69	89.2	2014-11-01	15:28:24
497	50.316119	-4.085567	0.56	154.2	2014-11-01	15:28:25
498	50.316111	-4.085569	0.83	191.2	2014-11-01	15:28:26
499	50.316108	-4.085567	0.43	165.7	2014-11-01	15:28:27
500	50.31611	-4.085565	0.35	32.6	2014-11-01	15:28:28
501	50.316112	-4.085564	0.1	5.2	2014-11-01	15:28:30
502	50.316112	-4.085563	0.1	68.9	2014-11-01	15:28:31
503	50.316121	-4.085551	1.3	41.9	2014-11-01	15:28:32
504	50.316125	-4.085542	0.8	55.3	2014-11-01	15:28:33
505	50.316123	-4.08554	0.29	154.4	2014-11-01	15:28:34
506	50.31612	-4.085534	0.55	127.3	2014-11-01	15:28:35
507	50.316118	-4.085519	1.06	99.6	2014-11-01	15:28:36
508	50.316115	-4.085505	1.02	110.4	2014-11-01	15:28:37
509	50.316115	-4.085499	0.45	82.9	2014-11-01	15:28:38
510	50.316132	-4.085489	1.98	20.8	2014-11-01	15:28:39
511	50.316169	-4.085465	4.5	22.8	2014-11-01	15:28:40
512	50.316219	-4.085432	6.03	22.9	2014-11-01	15:28:41
513	50.316274	-4.085426	6.13	3.7	2014-11-01	15:28:42
514	50.316317	-4.085463	5.47	331.4	2014-11-01	15:28:43
515	50.316352	-4.085495	4.46	329.8	2014-11-01	15:28:44
516	50.316395	-4.085509	4.83	348.3	2014-11-01	15:28:45
517	50.316437	-4.085516	4.74	353.4	2014-11-01	15:28:46
518	50.316471	-4.085517	3.8	359	2014-11-01	15:28:47
519	50.316488	-4.085518	1.9	357.5	2014-11-01	15:28:48
520	50.316489	-4.085521	0.25	294.3	2014-11-01	15:28:49
521	50.316484	-4.085527	0.67	214.3	2014-11-01	15:28:50
522	50.316478	-4.085538	0.98	231.3	2014-11-01	15:28:51
523	50.316472	-4.085548	0.99	227.2	2014-11-01	15:28:52
524	50.316462	-4.08555	1.14	189.4	2014-11-01	15:28:53
525	50.316445	-4.08555	1.95	180.3	2014-11-01	15:28:54
526	50.316431	-4.085546	1.61	167.4	2014-11-01	15:28:55
527	50.316429	-4.085533	0.93	103.4	2014-11-01	15:28:56
528	50.316423	-4.085523	0.96	135.3	2014-11-01	15:28:57
529	50.316404	-4.085521	2.13	174.5	2014-11-01	15:28:58
530	50.316383	-4.085522	2.31	182.1	2014-11-01	15:28:59
531	50.316366	-4.085518	1.88	172.9	2014-11-01	15:29:00
532	50.316351	-4.085509	1.79	158.3	2014-11-01	15:29:01
533	50.316334	-4.085502	1.93	165.7	2014-11-01	15:29:02
534	50.316321	-4.085501	1.47	176	2014-11-01	15:29:03
535	50.31631	-4.085498	1.28	170.1	2014-11-01	15:29:04
536	50.316299	-4.085491	1.37	158.3	2014-11-01	15:29:05
537	50.316285	-4.085487	1.5	168.5	2014-11-01	15:29:06
538	50.316268	-4.085488	1.95	183.9	2014-11-01	15:29:07
539	50.316252	-4.085488	1.78	179	2014-11-01	15:29:08
540	50.316239	-4.085483	1.45	165.4	2014-11-01	15:29:09
541	50.316224	-4.085479	1.78	170.4	2014-11-01	15:29:10
542	50.316213	-4.085479	1.17	182	2014-11-01	15:29:11
543	50.31621	-4.085474	0.56	134	2014-11-01	15:29:12
544	50.316206	-4.085464	0.8	123.3	2014-11-01	15:29:13
545	50.316199	-4.085462	0.76	165.5	2014-11-01	15:29:14
546	50.316196	-4.08546	0.35	155.8	2014-11-01	15:29:15
547	50.316195	-4.085456	0.29	114.8	2014-11-01	15:29:16
548	50.316191	-4.085455	0.42	168.6	2014-11-01	15:29:17
549	50.31619	-4.085455	0.11	199.1	2014-11-01	15:29:18
550	50.316183	-4.085455	0.8	178.7	2014-11-01	15:29:19
551	50.316174	-4.085455	1.01	181.7	2014-11-01	15:29:20
552	50.316168	-4.085452	0.7	162.3	2014-11-01	15:29:21
553	50.316165	-4.085451	0.34	159.5	2014-11-01	15:29:22
554	50.316167	-4.085454	0.26	304.9	2014-11-01	15:29:23
555	50.316173	-4.085451	0.71	12.7	2014-11-01	15:29:24
556	50.31617	-4.08545	0.3	164	2014-11-01	15:29:25
557	50.316166	-4.085455	0.54	215.7	2014-11-01	15:29:26
558	50.316162	-4.085459	0.28	212.6	2014-11-01	15:29:28
559	50.316161	-4.085459	0.08	193.9	2014-11-01	15:29:29
560	50.316161	-4.08546	0.06	202.9	2014-11-01	15:29:30
561	50.31616	-4.085456	0.24	101.1	2014-11-01	15:29:31
562	50.316163	-4.085453	0.36	39.1	2014-11-01	15:29:32
563	50.31616	-4.085451	0.42	155.7	2014-11-01	15:29:33
564	50.316155	-4.085449	0.28	171.6	2014-11-01	15:29:35
565	50.316156	-4.085444	0.38	67	2014-11-01	15:29:36
566	50.316155	-4.085445	0.06	186.6	2014-11-01	15:29:37
567	50.31615	-4.08544	0.72	152.2	2014-11-01	15:29:38
568	50.316148	-4.085439	0.18	167	2014-11-01	15:29:39
569	50.316148	-4.085438	0.06	90	2014-11-01	15:29:40
570	50.316153	-4.08543	0.78	48.7	2014-11-01	15:29:41
571	50.316153	-4.08543	0.05	0	2014-11-01	15:29:42
572	50.316149	-4.085429	0.48	169.4	2014-11-01	15:29:43
573	50.316145	-4.085431	0.41	203.3	2014-11-01	15:29:44
574	50.316141	-4.085432	0.54	188.3	2014-11-01	15:29:45
575	50.316136	-4.085433	0.57	185.4	2014-11-01	15:29:46
576	50.316134	-4.085432	0.16	145.9	2014-11-01	15:29:47
577	50.316139	-4.085423	0.77	51.6	2014-11-01	15:29:48
578	50.31614	-4.085416	0.51	77.3	2014-11-01	15:29:49
579	50.316137	-4.085411	0.49	130.7	2014-11-01	15:29:50
580	50.316133	-4.085408	0.48	155.8	2014-11-01	15:29:51
581	50.316129	-4.085412	0.52	209.8	2014-11-01	15:29:52
582	50.316124	-4.085423	0.95	237.3	2014-11-01	15:29:53
583	50.316129	-4.085434	0.93	304.7	2014-11-01	15:29:54
584	50.316136	-4.085449	1.32	305.3	2014-11-01	15:29:55
585	50.316131	-4.085462	1.08	237.6	2014-11-01	15:29:56
586	50.316128	-4.085472	0.79	244.9	2014-11-01	15:29:57
587	50.31613	-4.085476	0.18	311.5	2014-11-01	15:29:59
588	50.316128	-4.085483	0.26	246.6	2014-11-01	15:30:01
589	50.316132	-4.085477	0.6	45.2	2014-11-01	15:30:02
590	50.316131	-4.085472	0.39	109.4	2014-11-01	15:30:03
591	50.316126	-4.085473	0.48	191.3	2014-11-01	15:30:04
592	50.316123	-4.085475	0.41	204	2014-11-01	15:30:05
593	50.316125	-4.085474	0.27	20.7	2014-11-01	15:30:06
594	50.316143	-4.085467	2	13.4	2014-11-01	15:30:07
595	50.316172	-4.085453	3.45	17.4	2014-11-01	15:30:08
596	50.31621	-4.08543	4.47	20.9	2014-11-01	15:30:09
597	50.316254	-4.08541	5.11	16.6	2014-11-01	15:30:10
598	50.316296	-4.085391	4.91	15.9	2014-11-01	15:30:11
599	50.316339	-4.085368	5.06	18.8	2014-11-01	15:30:12
600	50.31638	-4.085336	5.1	26.4	2014-11-01	15:30:13
601	50.316421	-4.085302	5.12	28	2014-11-01	15:30:14
602	50.316465	-4.085279	5.17	18.8	2014-11-01	15:30:15
603	50.316509	-4.085269	4.99	8.1	2014-11-01	15:30:16
604	50.316553	-4.085266	4.88	2.7	2014-11-01	15:30:17
605	50.316593	-4.085255	4.5	9.7	2014-11-01	15:30:18
606	50.31663	-4.08523	4.49	23.2	2014-11-01	15:30:19
607	50.316664	-4.085198	4.49	31	2014-11-01	15:30:20
608	50.316699	-4.085166	4.46	30.4	2014-11-01	15:30:21
609	50.316734	-4.085133	4.54	30.7	2014-11-01	15:30:22
610	50.316771	-4.085108	4.43	24	2014-11-01	15:30:23
611	50.316809	-4.085091	4.49	15.5	2014-11-01	15:30:24
612	50.31685	-4.085092	4.49	359.6	2014-11-01	15:30:25
613	50.316892	-4.085109	4.83	345.6	2014-11-01	15:30:26
614	50.316932	-4.085135	4.89	337.6	2014-11-01	15:30:27
615	50.316976	-4.085166	5.36	335.5	2014-11-01	15:30:28
616	50.317022	-4.085196	5.51	337.2	2014-11-01	15:30:29
617	50.31706	-4.085226	4.81	333.5	2014-11-01	15:30:30
618	50.317093	-4.085261	4.37	325	2014-11-01	15:30:31
619	50.317121	-4.0853	4.17	318.7	2014-11-01	15:30:32
620	50.317148	-4.085336	3.92	319.6	2014-11-01	15:30:33
621	50.317174	-4.085366	3.63	324.6	2014-11-01	15:30:34
622	50.317203	-4.085388	3.61	334.2	2014-11-01	15:30:35
623	50.317234	-4.085408	3.69	336.7	2014-11-01	15:30:36
624	50.317263	-4.085428	3.56	336.7	2014-11-01	15:30:37
625	50.31729	-4.085445	3.18	338.1	2014-11-01	15:30:38
626	50.317313	-4.085458	2.73	340	2014-11-01	15:30:39
627	50.317333	-4.085469	2.37	340.9	2014-11-01	15:30:40
628	50.317351	-4.085478	2.13	341.9	2014-11-01	15:30:41
629	50.317369	-4.085487	2.11	343.4	2014-11-01	15:30:42
630	50.317386	-4.085496	1.97	340.9	2014-11-01	15:30:43
631	50.317382	-4.085493	0.49	158.7	2014-11-01	15:30:44
632	50.317329	-4.085448	6.65	151.4	2014-11-01	15:30:45
633	50.317291	-4.08543	4.47	162.8	2014-11-01	15:30:46
634	50.317251	-4.085422	4.43	172.6	2014-11-01	15:30:47
635	50.317224	-4.085414	3.06	169.7	2014-11-01	15:30:48
636	50.317204	-4.085415	2.24	182.1	2014-11-01	15:30:49
637	50.317181	-4.085416	2.59	180.7	2014-11-01	15:30:50
638	50.317161	-4.085418	2.27	184.5	2014-11-01	15:30:51
639	50.317153	-4.085414	0.91	161.2	2014-11-01	15:30:52
640	50.317146	-4.085406	0.96	145.9	2014-11-01	15:30:53
641	50.317132	-4.085404	1.48	173.8	2014-11-01	15:30:54
642	50.317119	-4.085401	1.49	172.2	2014-11-01	15:30:55
643	50.317108	-4.0854	1.25	177.3	2014-11-01	15:30:56
644	50.317096	-4.085402	1.34	184.8	2014-11-01	15:30:57
645	50.31709	-4.085401	0.35	173.6	2014-11-01	15:30:59
646	50.31709	-4.085399	0.16	72.5	2014-11-01	15:31:00
647	50.317085	-4.085397	0.62	170.1	2014-11-01	15:31:01
648	50.317076	-4.085397	0.92	179.6	2014-11-01	15:31:02
649	50.317066	-4.085399	1.17	187.4	2014-11-01	15:31:03
650	50.317052	-4.085405	1.63	195.3	2014-11-01	15:31:04
651	50.317039	-4.085413	1.55	201.7	2014-11-01	15:31:05
652	50.317034	-4.08542	0.78	219.9	2014-11-01	15:31:06
653	50.317033	-4.085427	0.45	255.6	2014-11-01	15:31:07
654	50.317028	-4.085431	0.59	215.9	2014-11-01	15:31:08
655	50.31702	-4.085435	0.96	193.3	2014-11-01	15:31:09
656	50.317007	-4.085442	1.51	200.5	2014-11-01	15:31:10
657	50.316994	-4.085447	1.49	194.1	2014-11-01	15:31:11
658	50.316983	-4.085448	1.3	183.1	2014-11-01	15:31:12
659	50.316969	-4.085451	1.53	188.1	2014-11-01	15:31:13
660	50.316954	-4.085455	1.69	190.4	2014-11-01	15:31:14
661	50.316942	-4.085456	1.36	181.3	2014-11-01	15:31:15
662	50.316933	-4.085451	1.07	160.5	2014-11-01	15:31:16
663	50.316918	-4.085446	1.67	167.9	2014-11-01	15:31:17
664	50.316902	-4.085447	1.82	183.6	2014-11-01	15:31:18
665	50.316899	-4.085444	0.35	140.9	2014-11-01	15:31:19
666	50.3169	-4.085438	0.44	75.3	2014-11-01	15:31:20
667	50.316892	-4.085436	1	169.7	2014-11-01	15:31:21
668	50.31688	-4.085433	1.34	170.6	2014-11-01	15:31:22
669	50.316867	-4.08543	1.39	170.9	2014-11-01	15:31:23
670	50.316858	-4.085425	1.12	161.7	2014-11-01	15:31:24
671	50.316848	-4.085422	1.09	171.3	2014-11-01	15:31:25
672	50.31684	-4.085416	1.04	156.3	2014-11-01	15:31:26
673	50.31683	-4.085409	1.17	152.1	2014-11-01	15:31:27
674	50.316816	-4.085408	1.62	177.5	2014-11-01	15:31:28
675	50.316799	-4.085403	1.86	169.8	2014-11-01	15:31:29
676	50.316781	-4.085397	2.02	167.2	2014-11-01	15:31:30
677	50.31677	-4.085391	1.34	162.7	2014-11-01	15:31:31
678	50.316763	-4.085382	0.97	138.5	2014-11-01	15:31:32
679	50.316754	-4.085377	1.16	160.7	2014-11-01	15:31:33
680	50.316743	-4.085373	1.27	166.2	2014-11-01	15:31:34
681	50.316729	-4.085369	1.52	169.6	2014-11-01	15:31:35
682	50.316726	-4.08536	0.67	118.3	2014-11-01	15:31:36
683	50.316721	-4.085356	0.66	148.3	2014-11-01	15:31:37
684	50.31671	-4.085352	1.32	170.1	2014-11-01	15:31:38
685	50.316696	-4.085349	1.55	171.6	2014-11-01	15:31:39
686	50.316682	-4.085347	1.55	173.6	2014-11-01	15:31:40
687	50.316668	-4.085345	1.58	174.4	2014-11-01	15:31:41
688	50.316655	-4.085339	1.45	164.8	2014-11-01	15:31:42
689	50.316644	-4.085337	1.27	172.4	2014-11-01	15:31:43
690	50.316641	-4.085332	0.45	133.2	2014-11-01	15:31:44
691	50.316649	-4.085323	1.1	38.8	2014-11-01	15:31:45
692	50.316647	-4.085318	0.39	130.3	2014-11-01	15:31:46
693	50.316632	-4.085318	1.65	180	2014-11-01	15:31:47
694	50.316607	-4.085323	2.74	187.3	2014-11-01	15:31:48
695	50.316584	-4.085331	2.7	192.1	2014-11-01	15:31:49
696	50.316565	-4.085339	2.14	195.5	2014-11-01	15:31:50
697	50.316563	-4.085339	0.23	182.8	2014-11-01	15:31:51
698	50.316562	-4.085338	0.15	136.5	2014-11-01	15:31:52
699	50.31655	-4.08534	1.38	186.4	2014-11-01	15:31:53
700	50.316534	-4.085344	1.82	188.3	2014-11-01	15:31:54
701	50.316519	-4.085359	1.97	213.9	2014-11-01	15:31:55
702	50.316506	-4.085374	1.75	217.5	2014-11-01	15:31:56
703	50.3165	-4.085379	0.81	206.2	2014-11-01	15:31:57
704	50.316495	-4.08538	0.52	187.9	2014-11-01	15:31:58
705	50.316485	-4.085379	1.17	175.1	2014-11-01	15:31:59
706	50.316467	-4.085382	2.03	186.4	2014-11-01	15:32:00
707	50.316445	-4.085392	2.49	196.2	2014-11-01	15:32:01
708	50.316435	-4.085398	1.26	199.4	2014-11-01	15:32:02
709	50.316443	-4.085402	1	342	2014-11-01	15:32:03
710	50.316452	-4.085409	1.1	331.6	2014-11-01	15:32:04
711	50.316452	-4.085407	0.16	93.6	2014-11-01	15:32:05
712	50.316439	-4.085394	1.76	147.1	2014-11-01	15:32:06
713	50.316424	-4.085383	1.81	156.5	2014-11-01	15:32:07
714	50.316416	-4.085375	1.04	145.5	2014-11-01	15:32:08
715	50.316416	-4.085362	0.95	86.6	2014-11-01	15:32:09
716	50.316412	-4.085348	1.1	115	2014-11-01	15:32:10
717	50.316403	-4.085337	1.3	142.6	2014-11-01	15:32:11
718	50.316398	-4.085332	0.62	150.2	2014-11-01	15:32:12
719	50.316394	-4.085333	0.49	187	2014-11-01	15:32:13
720	50.316388	-4.085332	0.63	171.3	2014-11-01	15:32:14
721	50.316381	-4.085334	0.83	191.2	2014-11-01	15:32:15
722	50.316372	-4.08534	1.01	202.8	2014-11-01	15:32:16
723	50.316368	-4.085347	0.73	224.4	2014-11-01	15:32:17
724	50.316366	-4.08535	0.3	237.7	2014-11-01	15:32:18
725	50.316368	-4.085349	0.19	34.2	2014-11-01	15:32:19
726	50.316376	-4.085334	1.43	48.4	2014-11-01	15:32:20
727	50.316376	-4.085321	0.93	92.9	2014-11-01	15:32:21
728	50.316374	-4.085309	0.87	100.5	2014-11-01	15:32:22
729	50.316373	-4.085295	0.98	98.2	2014-11-01	15:32:23
730	50.316375	-4.085281	1.02	78.4	2014-11-01	15:32:24
731	50.316372	-4.085273	0.67	121.8	2014-11-01	15:32:25
732	50.316367	-4.085267	0.66	143.5	2014-11-01	15:32:26
733	50.316363	-4.085258	0.83	123.4	2014-11-01	15:32:27
734	50.316359	-4.085248	0.8	120.2	2014-11-01	15:32:28
735	50.31635	-4.085243	1.05	160.7	2014-11-01	15:32:29
736	50.316342	-4.085246	0.97	191.3	2014-11-01	15:32:30
737	50.316339	-4.085247	0.15	197.2	2014-11-01	15:32:32
738	50.316349	-4.085237	1.32	32.1	2014-11-01	15:32:33
739	50.316355	-4.085228	0.89	44.6	2014-11-01	15:32:34
740	50.316354	-4.085219	0.69	104	2014-11-01	15:32:35
741	50.316347	-4.085209	1	135	2014-11-01	15:32:36
742	50.316345	-4.085192	1.22	101.5	2014-11-01	15:32:37
743	50.316345	-4.085174	1.26	92.1	2014-11-01	15:32:38
744	50.31634	-4.085165	0.81	126.2	2014-11-01	15:32:39
745	50.316335	-4.08516	0.65	148.4	2014-11-01	15:32:40
746	50.31633	-4.085158	0.62	167.3	2014-11-01	15:32:41
747	50.316326	-4.085149	0.77	123.9	2014-11-01	15:32:42
748	50.316318	-4.085142	1	147.7	2014-11-01	15:32:43
749	50.316307	-4.085142	1.23	181.4	2014-11-01	15:32:44
750	50.316297	-4.085147	1.2	197.3	2014-11-01	15:32:45
751	50.316296	-4.085143	0.37	116.6	2014-11-01	15:32:46
752	50.316294	-4.085139	0.29	117.2	2014-11-01	15:32:47
753	50.316287	-4.085145	0.89	208.7	2014-11-01	15:32:48
754	50.31628	-4.085151	0.93	206.7	2014-11-01	15:32:49
755	50.316272	-4.085156	0.91	203.1	2014-11-01	15:32:50
756	50.316264	-4.085164	1.05	212.6	2014-11-01	15:32:51
757	50.31626	-4.085168	0.27	212.5	2014-11-01	15:32:53
758	50.316254	-4.085177	0.98	221.2	2014-11-01	15:32:54
759	50.316248	-4.085189	1.03	235.2	2014-11-01	15:32:55
760	50.31624	-4.0852	1.26	218.1	2014-11-01	15:32:56
761	50.316234	-4.085205	0.68	210	2014-11-01	15:32:57
762	50.316229	-4.085206	0.57	188.5	2014-11-01	15:32:58
763	50.316222	-4.085216	1.1	219.4	2014-11-01	15:32:59
764	50.316217	-4.085227	0.99	234.9	2014-11-01	15:33:00
765	50.316213	-4.085234	0.62	234.1	2014-11-01	15:33:01
766	50.316209	-4.085242	0.75	230.5	2014-11-01	15:33:02
767	50.3162	-4.08525	1.12	210.5	2014-11-01	15:33:03
768	50.316192	-4.085258	1.07	213.1	2014-11-01	15:33:04
769	50.316187	-4.085261	0.64	199.5	2014-11-01	15:33:05
770	50.316181	-4.085266	0.71	208.1	2014-11-01	15:33:06
771	50.316177	-4.085272	0.68	221.4	2014-11-01	15:33:07
772	50.316177	-4.085272	0.02	63.4	2014-11-01	15:33:08
773	50.316182	-4.085264	0.87	43.9	2014-11-01	15:33:09
774	50.316182	-4.085258	0.2	96.7	2014-11-01	15:33:11
775	50.316176	-4.08526	0.64	194.6	2014-11-01	15:33:12
776	50.31617	-4.085266	0.79	208.5	2014-11-01	15:33:13
777	50.316161	-4.085269	1.1	191.6	2014-11-01	15:33:14
778	50.316149	-4.085268	1.28	176.6	2014-11-01	15:33:15
779	50.316139	-4.085267	1.17	177.6	2014-11-01	15:33:16
780	50.316129	-4.085268	1.04	183.7	2014-11-01	15:33:17
781	50.316424	-4.085148	1.7	14.5	2014-11-01	15:33:37
782	50.316478	-4.085168	6.15	346.8	2014-11-01	15:33:38
783	50.316529	-4.085192	5.9	343.1	2014-11-01	15:33:39
784	50.316584	-4.085201	6.14	353.9	2014-11-01	15:33:40
785	50.316644	-4.085206	6.69	357.2	2014-11-01	15:33:41
786	50.316697	-4.085227	6.09	346	2014-11-01	15:33:42
787	50.316734	-4.085262	4.86	329.2	2014-11-01	15:33:43
788	50.316757	-4.085294	3.4	317.8	2014-11-01	15:33:44
789	50.316777	-4.085316	2.69	325	2014-11-01	15:33:45
790	50.316796	-4.085337	2.6	324.6	2014-11-01	15:33:46
791	50.316814	-4.085358	2.49	323.4	2014-11-01	15:33:47
792	50.31683	-4.085377	2.27	323.9	2014-11-01	15:33:48
793	50.316844	-4.085365	0.36	26.8	2014-11-01	15:33:53
794	50.316824	-4.085353	2.4	158	2014-11-01	15:33:54
795	50.316803	-4.08535	2.35	175.8	2014-11-01	15:33:55
796	50.316786	-4.085343	2.07	164.8	2014-11-01	15:33:56
797	50.316778	-4.085334	1.03	144.9	2014-11-01	15:33:57
798	50.316762	-4.08533	1.81	169.6	2014-11-01	15:33:58
799	50.316741	-4.085328	2.39	177.2	2014-11-01	15:33:59
800	50.316728	-4.085327	1.44	177.6	2014-11-01	15:34:00
801	50.316725	-4.085325	0.14	151.5	2014-11-01	15:34:02
802	50.316726	-4.085323	0.21	71.5	2014-11-01	15:34:03
803	50.316721	-4.085317	0.67	145.7	2014-11-01	15:34:04
804	50.316711	-4.085315	1.08	173	2014-11-01	15:34:05
805	50.316701	-4.085317	1.15	184.2	2014-11-01	15:34:06
806	50.316696	-4.085318	0.53	188.4	2014-11-01	15:34:07
807	50.316697	-4.085316	0.12	81	2014-11-01	15:34:08
808	50.316684	-4.085318	1.42	185.3	2014-11-01	15:34:09
809	50.316669	-4.085319	1.65	183.1	2014-11-01	15:34:10
810	50.316654	-4.085322	1.7	185.8	2014-11-01	15:34:11
811	50.316638	-4.085326	1.79	190	2014-11-01	15:34:12
812	50.316632	-4.08532	0.84	149.8	2014-11-01	15:34:13
813	50.316628	-4.085311	0.76	118.6	2014-11-01	15:34:14
814	50.316619	-4.085309	0.99	175.5	2014-11-01	15:34:15
815	50.31661	-4.085311	1.05	186.2	2014-11-01	15:34:16
816	50.3166	-4.085313	1.13	187.3	2014-11-01	15:34:17
817	50.31659	-4.085318	1.21	197.7	2014-11-01	15:34:18
818	50.316583	-4.085323	0.81	206.2	2014-11-01	15:34:19
819	50.316584	-4.085323	0.15	16.6	2014-11-01	15:34:20
820	50.316574	-4.085325	1.11	187.1	2014-11-01	15:34:21
821	50.316559	-4.085331	1.72	194.5	2014-11-01	15:34:22
822	50.316543	-4.085342	1.95	203.4	2014-11-01	15:34:23
823	50.316526	-4.085353	2.08	203.1	2014-11-01	15:34:24
824	50.316519	-4.085357	0.45	199.9	2014-11-01	15:34:26
825	50.316519	-4.085355	0.18	78	2014-11-01	15:34:27
826	50.31652	-4.08535	0.39	73.3	2014-11-01	15:34:28
827	50.316519	-4.085344	0.42	105.5	2014-11-01	15:34:29
828	50.31651	-4.085341	1.01	169.4	2014-11-01	15:34:30
829	50.316498	-4.085343	1.4	184.6	2014-11-01	15:34:31
830	50.316484	-4.085345	1.49	184.6	2014-11-01	15:34:32
831	50.316472	-4.085345	1.41	180	2014-11-01	15:34:33
832	50.316459	-4.085344	1.36	177.8	2014-11-01	15:34:34
833	50.316458	-4.085336	0.56	106.4	2014-11-01	15:34:35
834	50.316462	-4.085325	0.94	58.2	2014-11-01	15:34:36
835	50.316459	-4.085317	0.68	127.5	2014-11-01	15:34:37
836	50.316451	-4.085316	0.84	173.9	2014-11-01	15:34:38
837	50.316442	-4.085318	1	188.2	2014-11-01	15:34:39
838	50.316435	-4.08532	0.82	188.4	2014-11-01	15:34:40
839	50.316432	-4.085319	0.29	162.2	2014-11-01	15:34:41
840	50.31643	-4.085317	0.35	156.6	2014-11-01	15:34:42
841	50.316431	-4.085312	0.41	59.7	2014-11-01	15:34:43
842	50.316429	-4.085307	0.39	123.3	2014-11-01	15:34:44
843	50.316418	-4.085306	1.27	176.8	2014-11-01	15:34:45
844	50.316403	-4.085307	1.66	183.3	2014-11-01	15:34:46
845	50.31639	-4.085311	1.48	189.3	2014-11-01	15:34:47
846	50.316381	-4.085314	1.08	192.7	2014-11-01	15:34:48
847	50.316375	-4.085317	0.69	196.5	2014-11-01	15:34:49
848	50.316364	-4.085318	1.12	182.1	2014-11-01	15:34:50
849	50.316353	-4.085316	1.32	174	2014-11-01	15:34:51
850	50.316351	-4.085312	0.33	128.2	2014-11-01	15:34:52
851	50.31635	-4.085308	0.31	107.7	2014-11-01	15:34:53
852	50.316336	-4.085305	1.54	171.8	2014-11-01	15:34:54
853	50.316323	-4.085304	1.46	179	2014-11-01	15:34:55
854	50.316315	-4.085302	0.93	167.4	2014-11-01	15:34:56
855	50.316309	-4.085299	0.68	165.9	2014-11-01	15:34:57
856	50.316304	-4.085297	0.56	163.4	2014-11-01	15:34:58
857	50.3163	-4.08529	0.68	134.6	2014-11-01	15:34:59
858	50.316293	-4.085287	0.78	164.4	2014-11-01	15:35:00
859	50.316289	-4.085284	0.48	155.8	2014-11-01	15:35:01
860	50.316284	-4.085282	0.59	161.2	2014-11-01	15:35:02
861	50.316276	-4.08528	0.95	172.1	2014-11-01	15:35:03
862	50.316268	-4.085278	0.93	171.5	2014-11-01	15:35:04
863	50.316266	-4.085281	0.28	220.9	2014-11-01	15:35:05
864	50.316266	-4.085281	0.06	342.3	2014-11-01	15:35:06
865	50.316265	-4.085282	0.2	205.2	2014-11-01	15:35:07
866	50.31626	-4.085283	0.48	186.5	2014-11-01	15:35:08
867	50.316261	-4.085282	0.06	32.8	2014-11-01	15:35:10
868	50.316248	-4.085277	1.49	166.6	2014-11-01	15:35:11
869	50.316234	-4.085273	1.58	169.6	2014-11-01	15:35:12
870	50.31622	-4.085274	1.58	183.3	2014-11-01	15:35:13
871	50.316205	-4.085275	1.67	182.7	2014-11-01	15:35:14
872	50.3162	-4.085271	0.65	153.7	2014-11-01	15:35:15
873	50.3162	-4.085266	0.41	96.6	2014-11-01	15:35:16
874	50.316193	-4.085261	0.84	155.7	2014-11-01	15:35:17
875	50.316183	-4.085257	1.13	167.8	2014-11-01	15:35:18
876	50.316174	-4.085255	0.95	168.5	2014-11-01	15:35:19
877	50.316173	-4.085253	0.19	145.8	2014-11-01	15:35:20
878	50.316173	-4.085246	0.53	94.1	2014-11-01	15:35:21
879	50.31617	-4.085237	0.68	111	2014-11-01	15:35:22
880	50.316168	-4.085232	0.41	123.4	2014-11-01	15:35:23
881	50.316168	-4.085232	0.02	180	2014-11-01	15:35:24
882	50.316169	-4.085238	0.44	281.2	2014-11-01	15:35:25
883	50.316169	-4.085239	0.08	283.7	2014-11-01	15:35:26
884	50.316175	-4.085239	0.62	4.4	2014-11-01	15:35:27
885	50.316183	-4.085232	1.06	24.6	2014-11-01	15:35:28
886	50.316192	-4.085226	1.1	24.4	2014-11-01	15:35:29
887	50.3162	-4.085222	0.91	16.3	2014-11-01	15:35:30
888	50.316192	-4.085225	0.93	193.7	2014-11-01	15:35:31
889	50.316188	-4.085235	0.82	237.8	2014-11-01	15:35:32
890	50.316196	-4.085236	0.89	358.4	2014-11-01	15:35:33
891	50.316201	-4.08523	0.66	40	2014-11-01	15:35:34
892	50.316203	-4.085224	0.47	51.9	2014-11-01	15:35:35
893	50.316203	-4.085225	0.08	219.1	2014-11-01	15:35:36
894	50.316194	-4.085234	1.16	210.8	2014-11-01	15:35:37
895	50.316181	-4.085244	1.57	207.1	2014-11-01	15:35:38
896	50.316171	-4.085247	1.12	192.9	2014-11-01	15:35:39
897	50.316164	-4.085249	0.86	190	2014-11-01	15:35:40
898	50.31616	-4.085251	0.41	194.1	2014-11-01	15:35:41
899	50.316154	-4.085246	0.75	151.6	2014-11-01	15:35:42
900	50.316143	-4.085242	1.27	169.8	2014-11-01	15:35:43
901	50.316129	-4.085243	1.51	182	2014-11-01	15:35:44
902	50.316124	-4.085241	0.59	165.4	2014-11-01	15:35:45
903	50.316125	-4.085241	0.06	337.1	2014-11-01	15:35:46
904	50.316127	-4.08524	0.26	18.3	2014-11-01	15:35:47
905	50.316122	-4.085236	0.62	150.7	2014-11-01	15:35:48
906	50.316114	-4.085236	0.93	181.1	2014-11-01	15:35:49
907	50.316105	-4.08524	0.98	197.3	2014-11-01	15:35:50
908	50.316095	-4.085246	1.2	199.2	2014-11-01	15:35:51
909	50.316083	-4.085253	1.47	201.1	2014-11-01	15:35:52
910	50.316076	-4.085261	0.46	214.1	2014-11-01	15:35:54
911	50.316086	-4.08525	1.31	34.1	2014-11-01	15:35:55
912	50.316086	-4.085247	0.11	70.4	2014-11-01	15:35:57
913	50.316086	-4.085247	0.01	90	2014-11-01	15:35:58
914	50.316087	-4.085248	0.06	300.3	2014-11-01	15:35:59
915	50.316094	-4.085234	1.29	50.9	2014-11-01	15:36:00
916	50.316112	-4.085207	2.79	43.1	2014-11-01	15:36:01
917	50.31614	-4.085175	3.85	36.4	2014-11-01	15:36:02
918	50.316173	-4.085145	4.27	30.3	2014-11-01	15:36:03
919	50.316215	-4.085118	5	22	2014-11-01	15:36:04
920	50.316268	-4.08511	5.93	5.6	2014-11-01	15:36:05
921	50.31632	-4.085126	5.89	349.4	2014-11-01	15:36:06
922	50.316371	-4.085144	5.86	346.8	2014-11-01	15:36:07
923	50.316423	-4.085154	5.83	353.1	2014-11-01	15:36:08
924	50.316477	-4.085155	5.98	359.5	2014-11-01	15:36:09
925	50.31653	-4.085167	6.02	351.7	2014-11-01	15:36:10
926	50.316579	-4.085198	5.87	338.1	2014-11-01	15:36:11
927	50.316629	-4.085224	5.84	341.3	2014-11-01	15:36:12
928	50.316682	-4.085246	6.11	345.4	2014-11-01	15:36:13
929	50.316731	-4.085281	5.94	335.4	2014-11-01	15:36:14
930	50.316771	-4.085326	5.53	324.4	2014-11-01	15:36:15
931	50.316809	-4.08537	5.29	323.6	2014-11-01	15:36:16
932	50.316847	-4.085412	5.16	324.9	2014-11-01	15:36:17
933	50.316884	-4.085445	4.76	330.2	2014-11-01	15:36:18
934	50.316917	-4.085466	3.92	337.9	2014-11-01	15:36:19
935	50.316942	-4.085486	3.17	333.2	2014-11-01	15:36:20
936	50.316965	-4.085511	3.08	324.6	2014-11-01	15:36:21
937	50.316987	-4.085536	3.01	324.2	2014-11-01	15:36:22
938	50.317008	-4.085561	2.93	322.7	2014-11-01	15:36:23
939	50.317029	-4.085581	2.82	328.7	2014-11-01	15:36:24
940	50.317049	-4.085602	2.59	326.4	2014-11-01	15:36:25
941	50.317065	-4.085607	1.9	348.8	2014-11-01	15:36:26
942	50.317057	-4.085591	1.48	130.9	2014-11-01	15:36:27
943	50.317041	-4.085575	2.13	146.9	2014-11-01	15:36:28
944	50.31703	-4.085563	1.45	146.9	2014-11-01	15:36:29
945	50.317021	-4.085552	1.29	139.8	2014-11-01	15:36:30
946	50.317009	-4.085539	1.58	145.1	2014-11-01	15:36:31
947	50.316994	-4.085528	1.9	155.9	2014-11-01	15:36:32
948	50.316978	-4.085517	1.89	155.2	2014-11-01	15:36:33
949	50.316952	-4.0855	3.14	157.9	2014-11-01	15:36:34
950	50.316932	-4.085486	2.46	155.8	2014-11-01	15:36:35
951	50.316915	-4.085475	2.06	157.2	2014-11-01	15:36:36
952	50.316899	-4.085471	1.83	170.4	2014-11-01	15:36:37
953	50.316895	-4.085466	0.53	143.1	2014-11-01	15:36:38
954	50.316898	-4.085453	1	68.1	2014-11-01	15:36:39
955	50.316898	-4.085438	1.08	94	2014-11-01	15:36:40
956	50.316889	-4.085422	1.49	131.5	2014-11-01	15:36:41
957	50.316874	-4.085409	1.85	149.8	2014-11-01	15:36:42
958	50.316863	-4.0854	1.46	152.3	2014-11-01	15:36:43
959	50.316859	-4.085387	0.99	114.4	2014-11-01	15:36:44
960	50.31686	-4.085378	0.61	85.6	2014-11-01	15:36:45
961	50.316872	-4.085369	1.53	24.4	2014-11-01	15:36:46
962	50.316889	-4.085361	1.94	17.1	2014-11-01	15:36:47
963	50.316894	-4.085357	0.36	28.2	2014-11-01	15:36:49
964	50.316889	-4.085354	0.64	162.6	2014-11-01	15:36:50
965	50.31688	-4.085357	0.97	193.2	2014-11-01	15:36:51
966	50.316868	-4.085361	1.45	191.9	2014-11-01	15:36:52
967	50.316852	-4.085363	1.7	183.4	2014-11-01	15:36:53
968	50.316847	-4.085359	0.69	156.2	2014-11-01	15:36:54
969	50.316855	-4.085351	1.05	31.2	2014-11-01	15:36:55
970	50.316859	-4.085349	0.54	18	2014-11-01	15:36:56
971	50.316859	-4.085348	0.06	138.6	2014-11-01	15:36:57
972	50.316849	-4.085349	1.11	184.3	2014-11-01	15:36:58
973	50.316837	-4.085351	1.38	185.9	2014-11-01	15:36:59
974	50.316824	-4.085354	1.39	188.9	2014-11-01	15:37:00
975	50.316824	-4.085353	0.12	142.5	2014-11-01	15:37:01
976	50.316827	-4.085351	0.38	25	2014-11-01	15:37:02
977	50.316819	-4.085353	0.83	190.8	2014-11-01	15:37:03
978	50.316808	-4.085358	1.3	196.2	2014-11-01	15:37:04
979	50.316796	-4.085365	1.47	199.7	2014-11-01	15:37:05
980	50.316798	-4.085362	0.37	36.3	2014-11-01	15:37:06
981	50.316811	-4.08535	1.66	32.2	2014-11-01	15:37:07
982	50.316814	-4.085338	0.9	71.2	2014-11-01	15:37:08
983	50.316807	-4.085328	0.98	136.2	2014-11-01	15:37:09
984	50.316794	-4.085326	1.52	173.5	2014-11-01	15:37:10
985	50.316779	-4.085329	1.6	187.1	2014-11-01	15:37:11
986	50.316769	-4.08533	1.21	185.9	2014-11-01	15:37:12
987	50.316759	-4.085333	1.09	188.8	2014-11-01	15:37:13
988	50.316753	-4.085335	0.69	196	2014-11-01	15:37:14
989	50.316747	-4.085339	0.67	200.8	2014-11-01	15:37:15
990	50.316746	-4.085342	0.31	235.4	2014-11-01	15:37:16
991	50.316746	-4.085343	0.11	311.9	2014-11-01	15:37:17
992	50.316741	-4.085345	0.58	187.6	2014-11-01	15:37:18
993	50.316737	-4.085344	0.42	176.8	2014-11-01	15:37:19
994	50.316735	-4.085345	0.23	196.3	2014-11-01	15:37:20
995	50.316733	-4.085351	0.53	235.6	2014-11-01	15:37:21
996	50.316732	-4.085351	0.09	187.7	2014-11-01	15:37:22
997	50.316737	-4.085353	0.57	348	2014-11-01	15:37:23
998	50.316737	-4.085354	0.06	242.7	2014-11-01	15:37:24
999	50.316724	-4.085355	1.4	183.1	2014-11-01	15:37:25
1000	50.316708	-4.08536	1.79	191.9	2014-11-01	15:37:26
1001	50.316699	-4.085366	1.08	201.6	2014-11-01	15:37:27
1002	50.316699	-4.085366	0.03	234.9	2014-11-01	15:37:29
1003	50.31669	-4.08537	1.02	192.8	2014-11-01	15:37:30
1004	50.316682	-4.085374	1.01	198.5	2014-11-01	15:37:31
1005	50.316673	-4.085374	0.92	181.8	2014-11-01	15:37:32
1006	50.316662	-4.085375	1.22	181.7	2014-11-01	15:37:33
1007	50.316659	-4.08537	0.51	135.4	2014-11-01	15:37:34
1008	50.316658	-4.085363	0.49	110.1	2014-11-01	15:37:35
1009	50.316646	-4.085359	1.35	167.2	2014-11-01	15:37:36
1010	50.316626	-4.085358	2.17	177.3	2014-11-01	15:37:37
1011	50.316608	-4.085355	2.05	175.2	2014-11-01	15:37:38
1012	50.316605	-4.085337	1.33	103	2014-11-01	15:37:39
1013	50.316606	-4.085322	1.09	85.6	2014-11-01	15:37:40
1014	50.316596	-4.08532	1.1	172.5	2014-11-01	15:37:41
1015	50.316592	-4.085316	0.53	152.8	2014-11-01	15:37:42
1016	50.316589	-4.085312	0.5	138.8	2014-11-01	15:37:43
1017	50.316587	-4.085308	0.32	123.4	2014-11-01	15:37:44
1018	50.316593	-4.085304	0.7	23.1	2014-11-01	15:37:45
1019	50.316599	-4.085301	0.7	20.5	2014-11-01	15:37:46
1020	50.316604	-4.085297	0.7	23.1	2014-11-01	15:37:47
1021	50.316606	-4.085298	0.17	335.6	2014-11-01	15:37:48
1022	50.316607	-4.085299	0.16	331.1	2014-11-01	15:37:49
1023	50.316601	-4.085304	0.75	211	2014-11-01	15:37:50
1024	50.3166	-4.0853	0.38	114.5	2014-11-01	15:37:51
1025	50.316609	-4.08529	1.21	33.5	2014-11-01	15:37:52
1026	50.316611	-4.085281	0.67	72.1	2014-11-01	15:37:53
1027	50.316605	-4.085272	0.94	133.2	2014-11-01	15:37:54
1028	50.316596	-4.085269	1.06	170.9	2014-11-01	15:37:55
1029	50.316584	-4.085272	1.36	188.6	2014-11-01	15:37:56
1030	50.316571	-4.085279	1.49	200.1	2014-11-01	15:37:57
1031	50.31657	-4.085277	0.2	111.4	2014-11-01	15:37:58
1032	50.316574	-4.085269	0.7	48.4	2014-11-01	15:37:59
1033	50.316574	-4.085269	0.03	136.8	2014-11-01	15:38:00
1034	50.316567	-4.085269	0.8	180.9	2014-11-01	15:38:01
1035	50.31657	-4.085266	0.37	39.6	2014-11-01	15:38:02
1036	50.316573	-4.08526	0.56	44.4	2014-11-01	15:38:03
1037	50.316567	-4.08526	0.76	176.9	2014-11-01	15:38:04
1038	50.316561	-4.085263	0.31	202.4	2014-11-01	15:38:06
1039	50.316573	-4.085257	1.37	19	2014-11-01	15:38:07
1040	50.316575	-4.085253	0.32	55.8	2014-11-01	15:38:08
1041	50.316572	-4.085251	0.32	156.6	2014-11-01	15:38:09
1042	50.316565	-4.085255	0.78	201.9	2014-11-01	15:38:10
1043	50.316556	-4.085262	1.17	204.1	2014-11-01	15:38:11
1044	50.316546	-4.085271	1.27	208.9	2014-11-01	15:38:12
1045	50.316538	-4.085282	1.16	221.7	2014-11-01	15:38:13
1046	50.31653	-4.085289	0.99	209.9	2014-11-01	15:38:14
1047	50.316526	-4.085289	0.45	184.6	2014-11-01	15:38:15
1048	50.316526	-4.085288	0.07	82.9	2014-11-01	15:38:16
1049	50.316516	-4.085287	1.14	176.7	2014-11-01	15:38:17
1050	50.316503	-4.085289	1.48	186	2014-11-01	15:38:18
1051	50.316493	-4.085292	1.15	189.5	2014-11-01	15:38:19
1052	50.316487	-4.085289	0.66	157.9	2014-11-01	15:38:20
1053	50.31648	-4.085286	0.8	164.3	2014-11-01	15:38:21
1054	50.316475	-4.085284	0.63	168	2014-11-01	15:38:22
1055	50.316469	-4.085283	0.61	172.2	2014-11-01	15:38:23
1056	50.316459	-4.085282	1.1	176.3	2014-11-01	15:38:24
1057	50.316449	-4.085281	1.18	178.3	2014-11-01	15:38:25
1058	50.316437	-4.085286	1.39	194.6	2014-11-01	15:38:26
1059	50.316428	-4.085286	0.99	181.7	2014-11-01	15:38:27
1060	50.316417	-4.085285	1.21	174.3	2014-11-01	15:38:28
1061	50.316403	-4.085286	1.52	183.4	2014-11-01	15:38:29
1062	50.316394	-4.08529	1.07	193.9	2014-11-01	15:38:30
1063	50.316389	-4.085288	0.55	164.9	2014-11-01	15:38:31
1064	50.316382	-4.085285	0.82	169.1	2014-11-01	15:38:32
1065	50.316373	-4.085286	1.02	181.4	2014-11-01	15:38:33
1066	50.316365	-4.08529	0.91	200.4	2014-11-01	15:38:34
1067	50.31637	-4.08529	0.52	357.4	2014-11-01	15:38:35
1068	50.316377	-4.085286	0.82	23.1	2014-11-01	15:38:36
1069	50.316376	-4.085285	0.06	142.8	2014-11-01	15:38:37
1070	50.316367	-4.085285	1.05	178.1	2014-11-01	15:38:38
1071	50.31636	-4.085283	0.83	169.2	2014-11-01	15:38:39
1072	50.316359	-4.085282	0.06	128.5	2014-11-01	15:38:40
1073	50.316357	-4.085277	0.46	130.8	2014-11-01	15:38:41
1074	50.316351	-4.085274	0.67	157.4	2014-11-01	15:38:42
1075	50.316343	-4.085271	0.9	167	2014-11-01	15:38:43
1076	50.316336	-4.085268	0.87	167.7	2014-11-01	15:38:44
1077	50.316334	-4.085258	0.73	108.5	2014-11-01	15:38:45
1078	50.316329	-4.085252	0.64	138.4	2014-11-01	15:38:46
1079	50.316316	-4.085249	1.52	171.9	2014-11-01	15:38:47
1080	50.316299	-4.085247	1.93	174.9	2014-11-01	15:38:48
1081	50.316294	-4.085245	0.58	162.6	2014-11-01	15:38:49
1082	50.316309	-4.085234	1.87	22.9	2014-11-01	15:38:50
1083	50.316322	-4.085227	1.58	18.2	2014-11-01	15:38:51
1084	50.316323	-4.085227	0.02	341.3	2014-11-01	15:38:52
1085	50.316323	-4.085228	0.05	270	2014-11-01	15:38:53
1086	50.316323	-4.085228	0.06	32.6	2014-11-01	15:38:54
1087	50.316318	-4.085226	0.62	170.5	2014-11-01	15:38:55
1088	50.316308	-4.085228	1.11	187.4	2014-11-01	15:38:56
1089	50.316296	-4.08523	1.28	185.6	2014-11-01	15:38:57
1090	50.316284	-4.085233	1.4	188.1	2014-11-01	15:38:58
1091	50.316275	-4.085237	1.06	196.9	2014-11-01	15:38:59
1092	50.316272	-4.085238	0.36	189.6	2014-11-01	15:39:00
1093	50.316272	-4.085237	0.09	64	2014-11-01	15:39:01
1094	50.31626	-4.08524	1.37	190.5	2014-11-01	15:39:02
1095	50.316249	-4.085247	1.27	201.8	2014-11-01	15:39:03
1096	50.316243	-4.085253	0.77	210.7	2014-11-01	15:39:04
1097	50.316241	-4.085255	0.31	210.7	2014-11-01	15:39:05
1098	50.316236	-4.085256	0.59	187.5	2014-11-01	15:39:06
1099	50.316225	-4.085259	1.23	191.2	2014-11-01	15:39:07
1100	50.316214	-4.085265	1.22	199.7	2014-11-01	15:39:08
1101	50.316206	-4.085274	1.09	214.9	2014-11-01	15:39:09
1102	50.316204	-4.085273	0.26	172.2	2014-11-01	15:39:10
1103	50.316201	-4.08527	0.41	143.2	2014-11-01	15:39:11
1104	50.316188	-4.085272	1.46	186.6	2014-11-01	15:39:12
1105	50.316177	-4.085278	1.29	197.5	2014-11-01	15:39:13
1106	50.316166	-4.08528	1.23	188.4	2014-11-01	15:39:14
1107	50.316152	-4.085276	1.65	168.7	2014-11-01	15:39:15
1108	50.316138	-4.085272	1.56	170.3	2014-11-01	15:39:16
1109	50.316125	-4.085269	1.42	171.8	2014-11-01	15:39:17
1110	50.316113	-4.085255	1.64	143.2	2014-11-01	15:39:18
1111	50.316116	-4.085244	0.86	66.9	2014-11-01	15:39:19
1112	50.316136	-4.085261	2.44	331.1	2014-11-01	15:39:20
1113	50.316145	-4.08528	1.71	308.8	2014-11-01	15:39:21
1114	50.316148	-4.085285	0.51	309.8	2014-11-01	15:39:22
1115	50.316148	-4.085289	0.3	261.1	2014-11-01	15:39:23
1116	50.316144	-4.085291	0.47	197	2014-11-01	15:39:24
1117	50.316141	-4.085292	0.26	186.5	2014-11-01	15:39:25
1118	50.316143	-4.085293	0.09	337.1	2014-11-01	15:39:27
1119	50.31614	-4.085288	0.48	136	2014-11-01	15:39:28
1120	50.316134	-4.085288	0.64	177.3	2014-11-01	15:39:29
1121	50.31613	-4.085287	0.4	175.8	2014-11-01	15:39:30
1122	50.316131	-4.085288	0.04	313	2014-11-01	15:39:31
1123	50.316137	-4.085283	0.79	25.6	2014-11-01	15:39:32
1124	50.316148	-4.085277	1.3	19.3	2014-11-01	15:39:33
1125	50.316157	-4.085268	1.17	33	2014-11-01	15:39:34
1126	50.316164	-4.085259	1.04	37.6	2014-11-01	15:39:35
1127	50.316168	-4.085258	0.39	12.3	2014-11-01	15:39:36
1128	50.316165	-4.085272	1.08	251.9	2014-11-01	15:39:37
1129	50.316156	-4.085281	1.13	213.6	2014-11-01	15:39:38
1130	50.31615	-4.085287	0.81	213.7	2014-11-01	15:39:39
1131	50.316147	-4.08529	0.41	211.1	2014-11-01	15:39:40
1132	50.316147	-4.08529	0.05	6.9	2014-11-01	15:39:41
1133	50.31614	-4.085291	0.85	182.4	2014-11-01	15:39:42
1134	50.316135	-4.08529	0.51	172	2014-11-01	15:39:43
1135	50.316129	-4.085286	0.71	158.4	2014-11-01	15:39:44
1136	50.316123	-4.085284	0.73	168.3	2014-11-01	15:39:45
1137	50.316116	-4.08528	0.81	161.1	2014-11-01	15:39:46
1138	50.316111	-4.08528	0.55	180	2014-11-01	15:39:47
1139	50.316114	-4.085278	0.39	20.7	2014-11-01	15:39:48
1140	50.316124	-4.085273	1.18	20.5	2014-11-01	15:39:49
1141	50.316123	-4.085269	0.31	115.1	2014-11-01	15:39:50
1142	50.316116	-4.085272	0.81	194.9	2014-11-01	15:39:51
1143	50.316111	-4.085277	0.69	213	2014-11-01	15:39:52
1144	50.316113	-4.085277	0.24	1.3	2014-11-01	15:39:53
1145	50.316119	-4.085271	0.84	32.2	2014-11-01	15:39:54
1146	50.316123	-4.085266	0.5	37.8	2014-11-01	15:39:55
1147	50.316123	-4.085267	0.01	292.5	2014-11-01	15:39:57
1148	50.316123	-4.085267	0	0	2014-11-01	15:39:58
1149	50.31612	-4.085272	0.5	227.7	2014-11-01	15:39:59
1150	50.316116	-4.085278	0.63	220.8	2014-11-01	15:40:00
1151	50.316115	-4.085284	0.24	262.2	2014-11-01	15:40:02
1152	50.316126	-4.08528	1.21	14.3	2014-11-01	15:40:03
1153	50.316129	-4.085279	0.43	15.4	2014-11-01	15:40:04
1154	50.31613	-4.085278	0.06	22.9	2014-11-01	15:40:05
1155	50.316138	-4.08528	0.92	349.9	2014-11-01	15:40:06
1156	50.316142	-4.08528	0.5	1.4	2014-11-01	15:40:07
1157	50.316142	-4.085281	0.1	194.5	2014-11-01	15:40:08
1158	50.31614	-4.085278	0.28	134.9	2014-11-01	15:40:09
1159	50.31614	-4.085277	0.09	71.5	2014-11-01	15:40:10
1160	50.316146	-4.085269	0.86	38.9	2014-11-01	15:40:11
1161	50.316148	-4.085265	0.18	50.3	2014-11-01	15:40:13
1162	50.316137	-4.085267	1.26	185.4	2014-11-01	15:40:14
1163	50.316132	-4.085263	0.61	151.2	2014-11-01	15:40:15
1164	50.31613	-4.085257	0.47	128.1	2014-11-01	15:40:16
1165	50.316123	-4.085253	0.78	156.7	2014-11-01	15:40:17
1166	50.316118	-4.085245	0.77	135.5	2014-11-01	15:40:18
1167	50.316109	-4.085241	1.02	163.4	2014-11-01	15:40:19
1168	50.316098	-4.085237	1.32	164.9	2014-11-01	15:40:20
1169	50.316086	-4.085236	1.31	179.7	2014-11-01	15:40:21
1170	50.316077	-4.085236	1.06	178.1	2014-11-01	15:40:22
1171	50.31607	-4.085235	0.7	176.1	2014-11-01	15:40:23
1172	50.316061	-4.085237	1.08	187.6	2014-11-01	15:40:24
1173	50.316048	-4.085242	1.42	193.1	2014-11-01	15:40:25
1174	50.316036	-4.085246	1.42	191.9	2014-11-01	15:40:26
1175	50.316027	-4.085248	0.48	190.7	2014-11-01	15:40:28
1176	50.316022	-4.085246	0.6	160.4	2014-11-01	15:40:29
1177	50.316016	-4.085247	0.7	189.3	2014-11-01	15:40:30
1178	50.316015	-4.085246	0.09	135.1	2014-11-01	15:40:31
1179	50.316007	-4.085244	0.95	172.1	2014-11-01	15:40:32
1180	50.316	-4.085249	0.88	203.4	2014-11-01	15:40:33
1181	50.316	-4.085249	0.09	352.6	2014-11-01	15:40:34
1182	50.316002	-4.085245	0.36	53.1	2014-11-01	15:40:35
1183	50.315998	-4.085245	0.5	177.9	2014-11-01	15:40:36
1184	50.315994	-4.085247	0.43	201.8	2014-11-01	15:40:37
1185	50.315992	-4.08525	0.15	210.6	2014-11-01	15:40:39
1186	50.315991	-4.08525	0.1	212.6	2014-11-01	15:40:40
1187	50.315991	-4.085251	0.01	324.3	2014-11-01	15:40:41
1188	50.315999	-4.085248	0.89	11.7	2014-11-01	15:40:42
1189	50.316003	-4.085242	0.59	48.7	2014-11-01	15:40:43
1190	50.316003	-4.085242	0.02	18.7	2014-11-01	15:40:44
1191	50.316003	-4.085242	0.01	270	2014-11-01	15:40:46
1192	50.316	-4.085244	0.33	212.5	2014-11-01	15:40:47
1193	50.316	-4.085245	0.02	244.3	2014-11-01	15:40:48
1194	50.316001	-4.085248	0.28	279.7	2014-11-01	15:40:49
1195	50.316008	-4.085248	0.83	0.4	2014-11-01	15:40:50
1196	50.316015	-4.085246	0.76	10.4	2014-11-01	15:40:51
1197	50.316015	-4.085246	0.02	116.6	2014-11-01	15:40:52
1198	50.316015	-4.085246	0.02	212.6	2014-11-01	15:40:53
1199	50.316014	-4.085246	0.05	176.4	2014-11-01	15:40:55
1200	50.316014	-4.085244	0.13	86.1	2014-11-01	15:40:56
1201	50.316016	-4.085246	0.3	341.8	2014-11-01	15:40:57
1202	50.316027	-4.085251	1.21	341.9	2014-11-01	15:40:58
1203	50.316033	-4.085254	0.71	342.3	2014-11-01	15:40:59
1204	50.316034	-4.085263	0.66	287.2	2014-11-01	15:41:00
1205	50.316039	-4.085269	0.69	320.7	2014-11-01	15:41:01
1206	50.316057	-4.085264	2.03	11	2014-11-01	15:41:02
1207	50.316092	-4.085247	4.05	17.3	2014-11-01	15:41:03
1208	50.316134	-4.085221	5.08	21	2014-11-01	15:41:04
1209	50.316185	-4.085202	5.78	13.8	2014-11-01	15:41:05
1210	50.316236	-4.085205	5.72	357.7	2014-11-01	15:41:06
1211	50.316285	-4.085221	5.54	347.9	2014-11-01	15:41:07
1212	50.316333	-4.08524	5.52	346.4	2014-11-01	15:41:08
1213	50.316384	-4.085258	5.85	347.1	2014-11-01	15:41:09
1214	50.316426	-4.085279	4.86	342.1	2014-11-01	15:41:10
1215	50.316443	-4.085295	2.26	329	2014-11-01	15:41:11
1216	50.316444	-4.085301	0.4	276.7	2014-11-01	15:41:12
1217	50.316436	-4.085303	0.84	187.4	2014-11-01	15:41:13
1218	50.316424	-4.08531	1.46	201.5	2014-11-01	15:41:14
1219	50.31641	-4.085318	1.61	199.2	2014-11-01	15:41:15
1220	50.316411	-4.085314	0.25	81.4	2014-11-01	15:41:16
1221	50.316415	-4.085307	0.71	47.8	2014-11-01	15:41:17
1222	50.316409	-4.085307	0.67	182.1	2014-11-01	15:41:18
1223	50.316398	-4.085311	1.23	193.5	2014-11-01	15:41:19
1224	50.316385	-4.08532	1.57	203.5	2014-11-01	15:41:20
1225	50.316372	-4.085331	1.64	208.4	2014-11-01	15:41:21
1226	50.31636	-4.085336	1.37	196.4	2014-11-01	15:41:22
1227	50.316356	-4.085343	0.73	221.3	2014-11-01	15:41:23
1228	50.316353	-4.085341	0.34	150.9	2014-11-01	15:41:24
1229	50.316344	-4.085338	1.02	168.2	2014-11-01	15:41:25
1230	50.316334	-4.085347	1.32	210	2014-11-01	15:41:26
1231	50.316322	-4.085351	1.34	191.2	2014-11-01	15:41:27
1232	50.31631	-4.085354	1.33	190.4	2014-11-01	15:41:28
1233	50.316299	-4.085357	1.19	189.2	2014-11-01	15:41:29
1234	50.316289	-4.085357	1.18	180.6	2014-11-01	15:41:30
1235	50.316276	-4.08536	1.45	189.5	2014-11-01	15:41:31
1236	50.316263	-4.085368	1.55	200.8	2014-11-01	15:41:32
1237	50.316255	-4.085374	0.95	207.1	2014-11-01	15:41:33
1238	50.316249	-4.085376	0.69	191.4	2014-11-01	15:41:34
1239	50.316238	-4.085379	1.31	190.2	2014-11-01	15:41:35
1240	50.316224	-4.085387	1.66	199.5	2014-11-01	15:41:36
1241	50.316215	-4.085393	1.07	202.9	2014-11-01	15:41:37
1242	50.316214	-4.085392	0.07	115	2014-11-01	15:41:38
1243	50.316206	-4.085391	0.95	176.4	2014-11-01	15:41:39
1244	50.316196	-4.085398	1.19	201.8	2014-11-01	15:41:40
1245	50.316184	-4.085402	1.4	194.4	2014-11-01	15:41:41
1246	50.316172	-4.085405	1.37	187.7	2014-11-01	15:41:42
1247	50.316166	-4.085401	0.73	159.4	2014-11-01	15:41:43
1248	50.316156	-4.0854	1.04	174.4	2014-11-01	15:41:44
1249	50.316142	-4.085402	1.55	184.9	2014-11-01	15:41:45
1250	50.316133	-4.085402	1.04	181.3	2014-11-01	15:41:46
1251	50.316125	-4.085405	0.93	191.1	2014-11-01	15:41:47
1252	50.316117	-4.085405	0.9	180	2014-11-01	15:41:48
1253	50.316107	-4.085401	1.13	165.6	2014-11-01	15:41:49
1254	50.316094	-4.085399	1.47	174.4	2014-11-01	15:41:50
1255	50.31609	-4.085395	0.48	146.8	2014-11-01	15:41:51
1256	50.316096	-4.085385	0.95	48.2	2014-11-01	15:41:52
1257	50.316093	-4.085377	0.63	117.6	2014-11-01	15:41:53
1258	50.31608	-4.085375	1.46	172.7	2014-11-01	15:41:54
1259	50.316068	-4.085372	1.34	171.6	2014-11-01	15:41:55
1260	50.316064	-4.085361	0.89	120.3	2014-11-01	15:41:56
1261	50.316057	-4.08535	1.16	139.2	2014-11-01	15:41:57
1262	50.316042	-4.085346	1.61	168.5	2014-11-01	15:41:58
1263	50.316027	-4.085348	1.73	185.1	2014-11-01	15:41:59
1264	50.316016	-4.085354	1.28	198.2	2014-11-01	15:42:00
1265	50.316013	-4.085352	0.39	162.3	2014-11-01	15:42:01
1266	50.31601	-4.085355	0.37	215.7	2014-11-01	15:42:02
1267	50.316001	-4.085364	1.16	214	2014-11-01	15:42:03
1268	50.315997	-4.08537	0.66	221.3	2014-11-01	15:42:04
1269	50.315999	-4.085374	0.31	308.7	2014-11-01	15:42:05
1270	50.315996	-4.085377	0.35	221	2014-11-01	15:42:06
1271	50.315987	-4.085386	1.2	212.6	2014-11-01	15:42:07
1272	50.315982	-4.085394	0.86	222.3	2014-11-01	15:42:08
1273	50.315987	-4.085388	0.73	36.5	2014-11-01	15:42:09
1274	50.315993	-4.085371	1.36	61.3	2014-11-01	15:42:10
1275	50.315988	-4.085363	0.8	134.4	2014-11-01	15:42:11
1276	50.315979	-4.085366	1	192	2014-11-01	15:42:12
1277	50.315972	-4.085368	0.78	189.8	2014-11-01	15:42:13
1278	50.315969	-4.085372	0.49	217.9	2014-11-01	15:42:14
1279	50.315969	-4.085372	0.01	32.6	2014-11-01	15:42:15
1280	50.315972	-4.085368	0.46	40.1	2014-11-01	15:42:16
1281	50.315976	-4.085363	0.54	39.5	2014-11-01	15:42:17
1282	50.315979	-4.085363	0.38	4.6	2014-11-01	15:42:18
1283	50.315979	-4.085368	0.39	275.4	2014-11-01	15:42:19
1284	50.315987	-4.085368	0.89	1.1	2014-11-01	15:42:20
1285	50.315995	-4.085364	0.91	17.2	2014-11-01	15:42:21
1286	50.315994	-4.085359	0.38	110	2014-11-01	15:42:22
1287	50.315992	-4.085355	0.19	131.4	2014-11-01	15:42:24
1288	50.315989	-4.085361	0.26	233.3	2014-11-01	15:42:26
1289	50.315989	-4.08536	0.08	76.3	2014-11-01	15:42:27
1290	50.315993	-4.085355	0.6	37.4	2014-11-01	15:42:28
1291	50.315993	-4.085349	0.41	87.3	2014-11-01	15:42:29
1292	50.315989	-4.085346	0.55	156.9	2014-11-01	15:42:30
1293	50.315987	-4.085348	0.14	206.4	2014-11-01	15:42:32
1294	50.315987	-4.085344	0.23	85.2	2014-11-01	15:42:33
1295	50.315987	-4.085346	0.13	295	2014-11-01	15:42:34
1296	50.315994	-4.085343	0.73	14.6	2014-11-01	15:42:35
1297	50.316	-4.085338	0.81	29.7	2014-11-01	15:42:36
1298	50.316001	-4.085337	0.13	49	2014-11-01	15:42:37
1299	50.315998	-4.085336	0.34	171.9	2014-11-01	15:42:38
1300	50.315994	-4.085329	0.65	130	2014-11-01	15:42:39
1301	50.315991	-4.085321	0.65	116.6	2014-11-01	15:42:40
1302	50.315987	-4.08532	0.45	177	2014-11-01	15:42:41
1303	50.315987	-4.08532	0.05	180	2014-11-01	15:42:42
1304	50.315987	-4.08532	0.02	196.7	2014-11-01	15:42:43
1305	50.315985	-4.085325	0.35	244.7	2014-11-01	15:42:44
1306	50.315986	-4.085325	0.03	315.7	2014-11-01	15:42:45
1307	50.315993	-4.085318	0.98	32.3	2014-11-01	15:42:46
1308	50.315991	-4.085314	0.35	129.9	2014-11-01	15:42:47
1309	50.315988	-4.08532	0.54	238.5	2014-11-01	15:42:48
1310	50.315991	-4.085327	0.57	300.7	2014-11-01	15:42:49
1311	50.316001	-4.085325	1.16	6.5	2014-11-01	15:42:50
1312	50.316021	-4.085315	2.3	18.9	2014-11-01	15:42:51
1313	50.316041	-4.085298	2.53	29.4	2014-11-01	15:42:52
1314	50.31605	-4.085288	1.25	34.2	2014-11-01	15:42:53
1315	50.316052	-4.085286	0.2	38.4	2014-11-01	15:42:54
1316	50.316048	-4.08529	0.51	216	2014-11-01	15:42:55
1317	50.316043	-4.085294	0.59	211	2014-11-01	15:42:56
1318	50.316039	-4.085301	0.66	224	2014-11-01	15:42:57
1319	50.316036	-4.085305	0.5	218.3	2014-11-01	15:42:58
1320	50.316033	-4.085309	0.43	222.6	2014-11-01	15:42:59
1321	50.316041	-4.085317	1.08	328.2	2014-11-01	15:43:00
1322	50.316051	-4.08532	0.58	350	2014-11-01	15:43:02
1323	50.316053	-4.085319	0.17	14	2014-11-01	15:43:03
1324	50.316052	-4.085322	0.18	245.1	2014-11-01	15:43:04
1325	50.316052	-4.085325	0.21	262.4	2014-11-01	15:43:05
1326	50.316049	-4.08533	0.47	230.1	2014-11-01	15:43:06
1327	50.316047	-4.08534	0.79	252.8	2014-11-01	15:43:07
1328	50.316043	-4.085347	0.68	224.8	2014-11-01	15:43:08
1329	50.316035	-4.085356	1.04	215.9	2014-11-01	15:43:09
1330	50.316027	-4.085365	1.07	217.1	2014-11-01	15:43:10
1331	50.316021	-4.085371	0.89	212.9	2014-11-01	15:43:11
1332	50.316016	-4.085379	0.78	221.9	2014-11-01	15:43:12
1333	50.316013	-4.085386	0.58	242.4	2014-11-01	15:43:13
1334	50.316011	-4.085394	0.6	245.2	2014-11-01	15:43:14
1335	50.316009	-4.085401	0.57	245.9	2014-11-01	15:43:15
1336	50.316003	-4.085408	0.79	216.9	2014-11-01	15:43:16
1337	50.315995	-4.085414	1.03	203.5	2014-11-01	15:43:17
1338	50.315984	-4.085417	1.2	190.9	2014-11-01	15:43:18
1339	50.315974	-4.085422	1.13	199	2014-11-01	15:43:19
1340	50.315967	-4.085425	0.83	196.7	2014-11-01	15:43:20
1341	50.315958	-4.085428	1.1	190.6	2014-11-01	15:43:21
1342	50.315942	-4.085437	1.86	199.8	2014-11-01	15:43:22
1343	50.315941	-4.085442	0.38	255.8	2014-11-01	15:43:23
1344	50.31595	-4.085437	1.04	20.9	2014-11-01	15:43:24
1345	50.315948	-4.085435	0.24	141.4	2014-11-01	15:43:25
1346	50.315939	-4.085436	1.03	186	2014-11-01	15:43:26
1347	50.315929	-4.085439	1.07	190.9	2014-11-01	15:43:27
1348	50.315924	-4.085438	0.29	171.1	2014-11-01	15:43:29
1349	50.315917	-4.08544	0.86	189.6	2014-11-01	15:43:30
1350	50.315906	-4.085441	1.13	185.1	2014-11-01	15:43:31
1351	50.315895	-4.085446	1.28	195.9	2014-11-01	15:43:32
1352	50.315881	-4.085448	1.59	183.7	2014-11-01	15:43:33
1353	50.315868	-4.085451	1.45	187.8	2014-11-01	15:43:34
1354	50.315862	-4.085455	0.72	206.6	2014-11-01	15:43:35
1355	50.315854	-4.085455	0.92	178.9	2014-11-01	15:43:36
1356	50.315845	-4.085458	1.09	190.7	2014-11-01	15:43:37
1357	50.315843	-4.085459	0.16	201.4	2014-11-01	15:43:38
1358	50.315844	-4.085456	0.1	68.3	2014-11-01	15:43:40
1359	50.315844	-4.085456	0.04	242.4	2014-11-01	15:43:41
1360	50.315844	-4.085456	0.01	0	2014-11-01	15:43:42
1361	50.315859	-4.085435	2.28	40.9	2014-11-01	15:43:43
1362	50.315877	-4.085416	2.36	35.8	2014-11-01	15:43:44
1363	50.315887	-4.085403	1.48	38	2014-11-01	15:43:45
1364	50.315889	-4.085398	0.46	57.9	2014-11-01	15:43:46
1365	50.315888	-4.085396	0.08	128.1	2014-11-01	15:43:48
1366	50.315887	-4.085389	0.52	110	2014-11-01	15:43:49
1367	50.315887	-4.085379	0.72	83.3	2014-11-01	15:43:50
1368	50.315885	-4.085376	0.35	149.1	2014-11-01	15:43:51
1369	50.315878	-4.085389	1.19	228.1	2014-11-01	15:43:52
1370	50.315872	-4.085401	1.08	233.5	2014-11-01	15:43:53
1371	50.315867	-4.085406	0.66	210.3	2014-11-01	15:43:54
1372	50.315865	-4.085405	0.22	157.9	2014-11-01	15:43:55
1373	50.315862	-4.085405	0.33	184.1	2014-11-01	15:43:56
1374	50.315852	-4.08541	1.19	196.3	2014-11-01	15:43:57
1375	50.315841	-4.085417	1.29	202.9	2014-11-01	15:43:58
1376	50.31584	-4.085419	0.17	232.8	2014-11-01	15:43:59
1377	50.31584	-4.085418	0.02	147.4	2014-11-01	15:44:00
1378	50.315837	-4.085422	0.47	215.6	2014-11-01	15:44:01
1379	50.315836	-4.085423	0.02	243.4	2014-11-01	15:44:02
1380	50.315845	-4.085418	1.04	19.1	2014-11-01	15:44:03
1381	50.315848	-4.085412	0.53	48	2014-11-01	15:44:04
1382	50.315844	-4.085408	0.53	146.9	2014-11-01	15:44:05
1383	50.315837	-4.085408	0.79	179.1	2014-11-01	15:44:06
1384	50.315829	-4.085411	0.94	194.3	2014-11-01	15:44:07
1385	50.315823	-4.085417	0.82	209.4	2014-11-01	15:44:08
1386	50.315819	-4.085421	0.5	213	2014-11-01	15:44:09
1387	50.315821	-4.085422	0.26	343	2014-11-01	15:44:10
1388	50.31583	-4.08542	1.02	5.7	2014-11-01	15:44:11
1389	50.315839	-4.085418	0.98	11.9	2014-11-01	15:44:12
1390	50.315841	-4.085414	0.18	39.8	2014-11-01	15:44:14
1391	50.315836	-4.085411	0.61	154.5	2014-11-01	15:44:15
1392	50.315829	-4.085409	0.85	170	2014-11-01	15:44:16
1393	50.31582	-4.085403	1.05	158.4	2014-11-01	15:44:17
1394	50.315812	-4.085394	1.13	147.2	2014-11-01	15:44:18
1395	50.315811	-4.085375	1.37	92.7	2014-11-01	15:44:19
1396	50.315811	-4.085357	1.29	91.2	2014-11-01	15:44:20
1397	50.315808	-4.08535	0.3	118.4	2014-11-01	15:44:22
1398	50.315812	-4.085348	0.42	18.8	2014-11-01	15:44:23
1399	50.315815	-4.085344	0.46	35.7	2014-11-01	15:44:24
1400	50.31582	-4.085343	0.51	7.5	2014-11-01	15:44:25
1401	50.315825	-4.085346	0.69	341.3	2014-11-01	15:44:26
1402	50.31584	-4.085341	1.62	11.9	2014-11-01	15:44:27
1403	50.31587	-4.085324	3.62	20	2014-11-01	15:44:28
1404	50.315915	-4.085294	5.43	23.2	2014-11-01	15:44:29
1405	50.315965	-4.085256	6.21	25.4	2014-11-01	15:44:30
1406	50.316015	-4.085216	6.25	27.6	2014-11-01	15:44:31
1407	50.316065	-4.085197	5.65	13.3	2014-11-01	15:44:32
1408	50.316113	-4.085205	5.39	354.4	2014-11-01	15:44:33
1409	50.316164	-4.085206	5.66	358.9	2014-11-01	15:44:34
1410	50.316218	-4.085222	6.12	349.3	2014-11-01	15:44:35
1411	50.316266	-4.085254	5.83	337.5	2014-11-01	15:44:36
1412	50.316316	-4.085261	5.65	354.4	2014-11-01	15:44:37
1413	50.316366	-4.085263	5.49	358.7	2014-11-01	15:44:38
1414	50.316403	-4.085283	4.37	341.3	2014-11-01	15:44:39
1415	50.316437	-4.085295	3.84	347.5	2014-11-01	15:44:40
1416	50.316477	-4.085295	4.49	359.2	2014-11-01	15:44:41
1417	50.316521	-4.085294	4.86	1.3	2014-11-01	15:44:42
1418	50.31656	-4.085293	4.37	0.9	2014-11-01	15:44:43
1419	50.316584	-4.085291	2.68	2.7	2014-11-01	15:44:44
1420	50.316594	-4.085287	1.13	15.9	2014-11-01	15:44:45
1421	50.316597	-4.085281	0.58	46.2	2014-11-01	15:44:46
1422	50.316595	-4.085279	0.3	152.3	2014-11-01	15:44:47
1423	50.316587	-4.085285	0.99	204.4	2014-11-01	15:44:48
1424	50.316573	-4.08529	1.54	194.5	2014-11-01	15:44:49
1425	50.316558	-4.085296	1.77	193.8	2014-11-01	15:44:50
1426	50.316552	-4.085299	0.65	199.2	2014-11-01	15:44:51
1427	50.316558	-4.085294	0.7	31.3	2014-11-01	15:44:52
1428	50.31656	-4.085287	0.55	64.7	2014-11-01	15:44:53
1429	50.316554	-4.085282	0.71	149.5	2014-11-01	15:44:54
1430	50.316546	-4.085278	0.97	163.1	2014-11-01	15:44:55
1431	50.316535	-4.085274	1.29	166.9	2014-11-01	15:44:56
1432	50.31652	-4.08527	1.64	171.5	2014-11-01	15:44:57
1433	50.316504	-4.085269	1.78	175.8	2014-11-01	15:44:58
1434	50.316494	-4.085265	1.21	167.5	2014-11-01	15:44:59
1435	50.31649	-4.085257	0.7	121.4	2014-11-01	15:45:00
1436	50.316482	-4.08525	1.05	155.2	2014-11-01	15:45:01
1437	50.31647	-4.085253	1.3	187.4	2014-11-01	15:45:02
1438	50.316466	-4.085252	0.25	172.5	2014-11-01	15:45:04
1439	50.316451	-4.085253	1.59	182.8	2014-11-01	15:45:05
1440	50.316438	-4.085257	1.48	191.2	2014-11-01	15:45:06
1441	50.31644	-4.085253	0.36	51.2	2014-11-01	15:45:07
1442	50.31645	-4.085244	1.21	31.1	2014-11-01	15:45:08
1443	50.316448	-4.08524	0.38	121.3	2014-11-01	15:45:09
1444	50.316439	-4.085238	0.96	172.8	2014-11-01	15:45:10
1445	50.316432	-4.085237	0.85	176.4	2014-11-01	15:45:11
1446	50.316428	-4.085239	0.4	193.7	2014-11-01	15:45:12
1447	50.316423	-4.08524	0.56	189.8	2014-11-01	15:45:13
1448	50.316417	-4.08524	0.74	180	2014-11-01	15:45:14
1449	50.316415	-4.085238	0.19	141.3	2014-11-01	15:45:15
1450	50.31642	-4.085236	0.57	13.9	2014-11-01	15:45:16
1451	50.316421	-4.085231	0.38	69.7	2014-11-01	15:45:17
1452	50.316416	-4.085229	0.63	166.9	2014-11-01	15:45:18
1453	50.316405	-4.085232	1.21	190.5	2014-11-01	15:45:19
1454	50.316391	-4.085242	1.77	202.4	2014-11-01	15:45:20
1455	50.316375	-4.085248	1.78	193.5	2014-11-01	15:45:21
1456	50.316371	-4.085247	0.46	169.7	2014-11-01	15:45:22
1457	50.316378	-4.085243	0.85	16.2	2014-11-01	15:45:23
1458	50.316382	-4.085244	0.43	355.2	2014-11-01	15:45:24
1459	50.316381	-4.085246	0.23	223.7	2014-11-01	15:45:25
1460	50.316383	-4.085249	0.16	322	2014-11-01	15:45:27
1461	50.316373	-4.085248	1.07	176.4	2014-11-01	15:45:28
1462	50.316361	-4.085248	1.36	179.5	2014-11-01	15:45:29
1463	50.316349	-4.085249	1.3	185.2	2014-11-01	15:45:30
1464	50.316346	-4.085244	0.55	133.2	2014-11-01	15:45:31
1465	50.316344	-4.085231	0.92	105.2	2014-11-01	15:45:32
1466	50.316333	-4.085227	1.2	164.5	2014-11-01	15:45:33
1467	50.316321	-4.085222	1.42	165.4	2014-11-01	15:45:34
1468	50.316308	-4.085217	1.52	167.5	2014-11-01	15:45:35
1469	50.316297	-4.085216	1.18	175.7	2014-11-01	15:45:36
1470	50.316296	-4.085208	0.6	107.2	2014-11-01	15:45:37
1471	50.316293	-4.085199	0.67	115.7	2014-11-01	15:45:38
1472	50.316284	-4.085196	1.07	168.7	2014-11-01	15:45:39
1473	50.316276	-4.085192	0.87	160.4	2014-11-01	15:45:40
1474	50.31627	-4.085189	0.79	162.9	2014-11-01	15:45:41
1475	50.316262	-4.085191	0.85	191	2014-11-01	15:45:42
1476	50.316252	-4.085201	1.28	211	2014-11-01	15:45:43
1477	50.316239	-4.085205	1.53	191.9	2014-11-01	15:45:44
1478	50.316231	-4.085203	0.83	171	2014-11-01	15:45:45
1479	50.31623	-4.085202	0.14	145.4	2014-11-01	15:45:46
1480	50.316218	-4.085207	1.47	193.1	2014-11-01	15:45:47
1481	50.316204	-4.085218	1.65	207.8	2014-11-01	15:45:48
1482	50.316192	-4.085236	1.93	223.8	2014-11-01	15:45:49
1483	50.316185	-4.085257	1.64	241.3	2014-11-01	15:45:50
1484	50.316188	-4.085263	0.6	310.6	2014-11-01	15:45:51
1485	50.316194	-4.085258	0.7	31.4	2014-11-01	15:45:52
1486	50.316195	-4.085255	0.23	50.1	2014-11-01	15:45:53
1487	50.316193	-4.085253	0.28	147.3	2014-11-01	15:45:54
1488	50.316191	-4.08525	0.33	141.5	2014-11-01	15:45:55
1489	50.316193	-4.085237	0.99	72.5	2014-11-01	15:45:56
1490	50.316192	-4.085222	1.12	98.7	2014-11-01	15:45:57
1491	50.316186	-4.085213	0.88	133.6	2014-11-01	15:45:58
1492	50.31618	-4.085205	0.92	146.5	2014-11-01	15:45:59
1493	50.316172	-4.085203	0.88	170.6	2014-11-01	15:46:00
1494	50.316162	-4.085204	1.06	181.6	2014-11-01	15:46:01
1495	50.316153	-4.085203	1.04	175.7	2014-11-01	15:46:02
1496	50.316145	-4.085203	0.91	181.9	2014-11-01	15:46:03
1497	50.316142	-4.085202	0.33	169.7	2014-11-01	15:46:04
1498	50.316144	-4.085196	0.56	58.8	2014-11-01	15:46:05
1499	50.31615	-4.085186	0.91	45.6	2014-11-01	15:46:06
1500	50.316156	-4.085176	0.97	48.5	2014-11-01	15:46:07
1501	50.316243	-4.085106	0.73	27.3	2014-11-01	15:46:22
1502	50.316249	-4.085101	0.77	23.6	2014-11-01	15:46:23
1503	50.316251	-4.085103	0.19	331.8	2014-11-01	15:46:24
1504	50.316253	-4.085096	0.53	70.2	2014-11-01	15:46:25
1505	50.31625	-4.085091	0.42	129.5	2014-11-01	15:46:26
1506	50.316241	-4.085085	1.13	157.7	2014-11-01	15:46:27
1507	50.316228	-4.085077	1.53	159.2	2014-11-01	15:46:28
1508	50.316214	-4.085076	1.53	176	2014-11-01	15:46:29
1509	50.316207	-4.085069	0.97	151.3	2014-11-01	15:46:30
1510	50.316198	-4.085065	1.02	164	2014-11-01	15:46:31
1511	50.316185	-4.085067	1.39	184.2	2014-11-01	15:46:32
1512	50.316175	-4.085066	1.15	176.4	2014-11-01	15:46:33
1513	50.316165	-4.08507	1.14	194.2	2014-11-01	15:46:34
1514	50.316153	-4.085074	1.41	193.2	2014-11-01	15:46:35
1515	50.316148	-4.085076	0.27	192.2	2014-11-01	15:46:37
1516	50.31614	-4.085079	0.89	193.1	2014-11-01	15:46:38
1517	50.316137	-4.085083	0.49	214.4	2014-11-01	15:46:39
1518	50.316136	-4.085079	0.27	110.5	2014-11-01	15:46:40
1519	50.316129	-4.085079	0.81	179.5	2014-11-01	15:46:41
1520	50.316119	-4.085086	1.19	204.8	2014-11-01	15:46:42
1521	50.316108	-4.085094	1.35	205.1	2014-11-01	15:46:43
1522	50.316103	-4.085099	0.66	215.2	2014-11-01	15:46:44
1523	50.316109	-4.085094	0.78	31.8	2014-11-01	15:46:45
1524	50.316111	-4.085089	0.4	62.4	2014-11-01	15:46:46
1525	50.316105	-4.085096	0.8	219.5	2014-11-01	15:46:47
1526	50.316097	-4.085107	1.25	220.2	2014-11-01	15:46:48
1527	50.316088	-4.08512	1.3	223.9	2014-11-01	15:46:49
1528	50.316085	-4.085128	0.72	239	2014-11-01	15:46:50
1529	50.316082	-4.085134	0.49	237.5	2014-11-01	15:46:51
1530	50.316075	-4.085149	1.31	233.9	2014-11-01	15:46:52
1531	50.316073	-4.085163	1.03	255.8	2014-11-01	15:46:53
1532	50.316077	-4.085171	0.71	308.3	2014-11-01	15:46:54
1533	50.316077	-4.085177	0.43	261.4	2014-11-01	15:46:55
1534	50.316073	-4.085179	0.44	198.1	2014-11-01	15:46:56
1535	50.316067	-4.08518	0.7	188.3	2014-11-01	15:46:57
1536	50.316059	-4.085186	0.89	206.4	2014-11-01	15:46:58
1537	50.316053	-4.085188	0.71	192.6	2014-11-01	15:46:59
1538	50.316053	-4.085186	0.18	90	2014-11-01	15:47:00
1539	50.316074	-4.085169	2.62	26.9	2014-11-01	15:47:01
1540	50.316109	-4.085139	4.41	28.5	2014-11-01	15:47:02
1541	50.31615	-4.085096	5.47	34.1	2014-11-01	15:47:03
1542	50.316197	-4.085044	6.44	34.9	2014-11-01	15:47:04
1543	50.316245	-4.085027	5.52	13.1	2014-11-01	15:47:05
1544	50.31629	-4.08504	5.08	349.3	2014-11-01	15:47:06
1545	50.316338	-4.085055	5.43	348.5	2014-11-01	15:47:07
1546	50.316391	-4.085068	5.94	351.2	2014-11-01	15:47:08
1547	50.316448	-4.085075	6.41	355.7	2014-11-01	15:47:09
1548	50.316499	-4.085093	5.81	346.8	2014-11-01	15:47:10
1549	50.31654	-4.085114	4.77	342.2	2014-11-01	15:47:11
1550	50.316587	-4.085111	5.22	2.3	2014-11-01	15:47:12
1551	50.316644	-4.085098	6.48	8.2	2014-11-01	15:47:13
1552	50.316702	-4.085088	6.48	6	2014-11-01	15:47:14
1553	50.31675	-4.085097	5.38	353.8	2014-11-01	15:47:15
1554	50.316778	-4.085118	3.46	334	2014-11-01	15:47:16
1555	50.316798	-4.085129	2.34	340.4	2014-11-01	15:47:17
1556	50.316818	-4.085139	2.32	342.2	2014-11-01	15:47:18
1557	50.316837	-4.08515	2.28	339.5	2014-11-01	15:47:19
1558	50.316855	-4.085162	2.22	337.7	2014-11-01	15:47:20
1559	50.316897	-4.08515	0.94	10.8	2014-11-01	15:47:25
1560	50.316883	-4.085133	1.97	142.8	2014-11-01	15:47:26
1561	50.316864	-4.085121	2.21	156.5	2014-11-01	15:47:27
1562	50.316841	-4.085112	2.67	167.4	2014-11-01	15:47:28
1563	50.316821	-4.085112	2.29	179.9	2014-11-01	15:47:29
1564	50.316803	-4.085117	1.93	190.5	2014-11-01	15:47:30
1565	50.31679	-4.085125	1.61	200.3	2014-11-01	15:47:31
1566	50.316795	-4.085123	0.62	17.5	2014-11-01	15:47:32
1567	50.316809	-4.085113	1.64	24.3	2014-11-01	15:47:33
1568	50.316811	-4.085107	0.25	64.6	2014-11-01	15:47:35
1569	50.316805	-4.085107	0.65	184.8	2014-11-01	15:47:36
1570	50.316797	-4.085113	0.97	204.8	2014-11-01	15:47:37
1571	50.316786	-4.08512	1.35	201.2	2014-11-01	15:47:38
1572	50.316771	-4.085124	1.61	189.4	2014-11-01	15:47:39
1573	50.316758	-4.085128	1.55	190.2	2014-11-01	15:47:40
1574	50.316755	-4.085126	0.29	160.6	2014-11-01	15:47:41
1575	50.316757	-4.08512	0.48	70.8	2014-11-01	15:47:42
1576	50.316756	-4.085121	0.09	238.9	2014-11-01	15:47:43
1577	50.316747	-4.085123	1.08	187.6	2014-11-01	15:47:44
1578	50.316735	-4.085121	1.32	174.8	2014-11-01	15:47:45
1579	50.316728	-4.085117	0.8	156.1	2014-11-01	15:47:46
1580	50.316727	-4.085109	0.56	108.4	2014-11-01	15:47:47
1581	50.316721	-4.085104	0.74	148.6	2014-11-01	15:47:48
1582	50.316716	-4.085102	0.52	166	2014-11-01	15:47:49
1583	50.316717	-4.085102	0.11	6.2	2014-11-01	15:47:50
1584	50.316725	-4.085096	0.47	27.4	2014-11-01	15:47:52
1585	50.316719	-4.085093	0.65	160.8	2014-11-01	15:47:53
1586	50.31671	-4.085091	1.02	173.7	2014-11-01	15:47:54
1587	50.3167	-4.085094	1.2	188.3	2014-11-01	15:47:55
1588	50.316687	-4.085097	1.43	189.4	2014-11-01	15:47:56
1589	50.316683	-4.085095	0.48	160.7	2014-11-01	15:47:57
1590	50.31669	-4.085086	0.98	39	2014-11-01	15:47:58
1591	50.316693	-4.085079	0.6	51.5	2014-11-01	15:47:59
1592	50.316693	-4.085078	0.07	49.4	2014-11-01	15:48:00
1593	50.316685	-4.085077	1	174.2	2014-11-01	15:48:01
1594	50.316675	-4.085074	1.14	167.6	2014-11-01	15:48:02
1595	50.316667	-4.085068	0.92	153.1	2014-11-01	15:48:03
1596	50.316663	-4.08506	0.74	130.1	2014-11-01	15:48:04
1597	50.316662	-4.085051	0.65	103.2	2014-11-01	15:48:05
1598	50.316657	-4.085043	0.77	135.5	2014-11-01	15:48:06
1599	50.316647	-4.085045	1.08	187.6	2014-11-01	15:48:07
1600	50.316636	-4.085051	1.25	198.3	2014-11-01	15:48:08
1601	50.316637	-4.085046	0.32	78	2014-11-01	15:48:09
1602	50.316644	-4.085037	1	39.5	2014-11-01	15:48:10
1603	50.316644	-4.085035	0.18	95.5	2014-11-01	15:48:11
1604	50.316638	-4.085036	0.6	185.6	2014-11-01	15:48:12
1605	50.316631	-4.08504	0.88	199.4	2014-11-01	15:48:13
1606	50.316624	-4.085046	0.89	208.4	2014-11-01	15:48:14
1607	50.316614	-4.085056	1.31	215.5	2014-11-01	15:48:15
1608	50.316604	-4.085068	1.44	214.2	2014-11-01	15:48:16
1609	50.316596	-4.085072	0.89	201.5	2014-11-01	15:48:17
1610	50.316591	-4.085075	0.64	197.9	2014-11-01	15:48:18
1611	50.316592	-4.085071	0.38	58.6	2014-11-01	15:48:19
1612	50.316603	-4.085063	1.29	25.2	2014-11-01	15:48:20
1613	50.316607	-4.085062	0.43	9.7	2014-11-01	15:48:21
1614	50.316606	-4.085061	0.04	133	2014-11-01	15:48:22
1615	50.316597	-4.085072	1.3	216.5	2014-11-01	15:48:23
1616	50.316587	-4.085084	1.41	215.6	2014-11-01	15:48:24
1617	50.316578	-4.085092	1.09	211.5	2014-11-01	15:48:25
1618	50.316573	-4.085092	0.58	183.5	2014-11-01	15:48:26
1619	50.316567	-4.085098	0.82	211.1	2014-11-01	15:48:27
1620	50.316558	-4.085108	1.22	214	2014-11-01	15:48:28
1621	50.316551	-4.085113	0.8	207.9	2014-11-01	15:48:29
1622	50.316555	-4.085111	0.38	22.7	2014-11-01	15:48:30
1623	50.316566	-4.085099	1.53	35.6	2014-11-01	15:48:31
1624	50.316571	-4.085081	1.34	66.7	2014-11-01	15:48:32
1625	50.31657	-4.085067	1.05	92.6	2014-11-01	15:48:33
1626	50.316565	-4.085057	0.83	128.3	2014-11-01	15:48:34
1627	50.316558	-4.085051	0.93	153	2014-11-01	15:48:35
1628	50.31655	-4.085046	0.94	156.9	2014-11-01	15:48:36
1629	50.316543	-4.085039	0.96	149.3	2014-11-01	15:48:37
1630	50.316535	-4.085036	0.96	163.8	2014-11-01	15:48:38
1631	50.316527	-4.085037	0.8	186	2014-11-01	15:48:39
1632	50.316522	-4.085031	0.72	142.6	2014-11-01	15:48:40
1633	50.316513	-4.085027	1.06	164	2014-11-01	15:48:41
1634	50.3165	-4.085031	1.55	192	2014-11-01	15:48:42
1635	50.316494	-4.085036	0.68	211.7	2014-11-01	15:48:43
1636	50.316495	-4.085036	0.08	0	2014-11-01	15:48:44
1637	50.316495	-4.085035	0.05	79.4	2014-11-01	15:48:45
1638	50.316486	-4.085039	1.05	195.1	2014-11-01	15:48:46
1639	50.316476	-4.085042	1.13	191.5	2014-11-01	15:48:47
1640	50.316466	-4.085048	1.19	199.9	2014-11-01	15:48:48
1641	50.31646	-4.08505	0.34	189.6	2014-11-01	15:48:50
1642	50.316447	-4.085057	1.53	198.9	2014-11-01	15:48:51
1643	50.316435	-4.085061	1.31	193.6	2014-11-01	15:48:52
1644	50.316428	-4.085061	0.81	180	2014-11-01	15:48:53
1645	50.316422	-4.085059	0.74	168	2014-11-01	15:48:54
1646	50.316413	-4.085064	1.04	200.8	2014-11-01	15:48:55
1647	50.316401	-4.085073	1.45	205.4	2014-11-01	15:48:56
1648	50.316389	-4.085086	1.7	213.9	2014-11-01	15:48:57
1649	50.316382	-4.085096	1.03	221.2	2014-11-01	15:48:58
1650	50.316381	-4.085096	0.02	162.3	2014-11-01	15:48:59
1651	50.316372	-4.085105	1.27	210.1	2014-11-01	15:49:00
1652	50.316362	-4.085115	1.26	214.6	2014-11-01	15:49:01
1653	50.316357	-4.085122	0.81	219.3	2014-11-01	15:49:02
1654	50.316348	-4.085128	1.06	206	2014-11-01	15:49:03
1655	50.316333	-4.085136	1.77	198.3	2014-11-01	15:49:04
1656	50.316319	-4.085147	1.72	205.5	2014-11-01	15:49:05
1657	50.316309	-4.085152	1.14	199.3	2014-11-01	15:49:06
1658	50.316302	-4.085154	0.87	189.1	2014-11-01	15:49:07
1659	50.316297	-4.085158	0.63	206.6	2014-11-01	15:49:08
1660	50.316289	-4.085161	0.93	193.7	2014-11-01	15:49:09
1661	50.316274	-4.085164	1.58	188.2	2014-11-01	15:49:10
1662	50.31626	-4.085169	1.67	191.1	2014-11-01	15:49:11
1663	50.316243	-4.085178	1.94	199.2	2014-11-01	15:49:12
1664	50.316231	-4.085189	1.61	211.3	2014-11-01	15:49:13
1665	50.316225	-4.085193	0.74	202.1	2014-11-01	15:49:14
1666	50.316215	-4.085197	1.08	195	2014-11-01	15:49:15
1667	50.316203	-4.085203	1.47	195.3	2014-11-01	15:49:16
1668	50.316188	-4.085208	1.64	194.1	2014-11-01	15:49:17
1669	50.31618	-4.085216	1.05	212.3	2014-11-01	15:49:18
1670	50.316181	-4.085212	0.32	67.4	2014-11-01	15:49:19
1671	50.316178	-4.085207	0.52	136.2	2014-11-01	15:49:20
1672	50.31617	-4.085212	1	199.2	2014-11-01	15:49:21
1673	50.316159	-4.085216	1.25	195	2014-11-01	15:49:22
1674	50.316148	-4.085224	1.37	204.7	2014-11-01	15:49:23
1675	50.316139	-4.085234	1.22	216.6	2014-11-01	15:49:24
1676	50.316128	-4.085246	1.48	212.6	2014-11-01	15:49:25
1677	50.316114	-4.085255	1.67	204.1	2014-11-01	15:49:26
1678	50.316106	-4.085263	1.02	215.4	2014-11-01	15:49:27
1679	50.316106	-4.085263	0.02	198.7	2014-11-01	15:49:28
1680	50.316105	-4.085264	0.12	207.5	2014-11-01	15:49:29
1681	50.316098	-4.085267	0.88	192.9	2014-11-01	15:49:30
1682	50.316091	-4.085268	0.77	184	2014-11-01	15:49:31
1683	50.31608	-4.085269	1.21	185.4	2014-11-01	15:49:32
1684	50.316068	-4.08527	1.35	183	2014-11-01	15:49:33
1685	50.316055	-4.085272	1.43	184.5	2014-11-01	15:49:34
1686	50.316043	-4.085273	1.32	183.6	2014-11-01	15:49:35
1687	50.316035	-4.085268	1.02	159.9	2014-11-01	15:49:36
1688	50.316027	-4.085265	0.87	165.8	2014-11-01	15:49:37
1689	50.316016	-4.085269	1.21	191.4	2014-11-01	15:49:38
1690	50.31601	-4.085269	0.67	182	2014-11-01	15:49:39
1691	50.316011	-4.085269	0.03	347.1	2014-11-01	15:49:40
1692	50.316004	-4.085269	0.76	182.7	2014-11-01	15:49:41
1693	50.31599	-4.085276	1.55	196.3	2014-11-01	15:49:42
1694	50.315977	-4.085276	1.48	182.1	2014-11-01	15:49:43
1695	50.315966	-4.085275	1.28	176.5	2014-11-01	15:49:44
1696	50.315959	-4.085274	0.79	173.5	2014-11-01	15:49:45
1697	50.31597	-4.085264	1.49	28.7	2014-11-01	15:49:46
1698	50.315993	-4.085248	2.74	23.7	2014-11-01	15:49:47
1699	50.316001	-4.085243	0.96	24.1	2014-11-01	15:49:48
1700	50.315996	-4.085244	0.55	188.2	2014-11-01	15:49:49
1701	50.31599	-4.085248	0.68	204.9	2014-11-01	15:49:50
1702	50.315984	-4.085248	0.72	182.8	2014-11-01	15:49:51
1703	50.315979	-4.085256	0.78	222.2	2014-11-01	15:49:52
1704	50.31598	-4.085265	0.66	278	2014-11-01	15:49:53
1705	50.315988	-4.085265	0.96	359.7	2014-11-01	15:49:54
1706	50.316014	-4.085254	2.98	14.9	2014-11-01	15:49:55
1707	50.316058	-4.085232	5.1	18.4	2014-11-01	15:49:56
1708	50.316112	-4.085193	6.69	24.5	2014-11-01	15:49:57
1709	50.316159	-4.085129	6.92	40.5	2014-11-01	15:49:58
1710	50.316191	-4.08505	6.63	57.9	2014-11-01	15:49:59
1711	50.316219	-4.084975	6.19	59.8	2014-11-01	15:50:00
1712	50.316246	-4.084901	6.05	59.9	2014-11-01	15:50:01
1713	50.316273	-4.084828	6.03	60.1	2014-11-01	15:50:02
1714	50.3163	-4.084754	6.05	60.5	2014-11-01	15:50:03
1715	50.316311	-4.084706	0.22	70.5	2014-11-01	15:50:19
1716	50.316302	-4.084722	1.48	229.9	2014-11-01	15:50:20
1717	50.316304	-4.084789	2.37	272	2014-11-01	15:50:22
1718	50.316311	-4.084818	2.27	291	2014-11-01	15:50:23
1719	50.316316	-4.084837	1.4	292.4	2014-11-01	15:50:24
1720	50.316315	-4.084855	1.32	265.5	2014-11-01	15:50:25
1721	50.31631	-4.084872	1.35	245.5	2014-11-01	15:50:26
1722	50.316305	-4.084889	1.3	243	2014-11-01	15:50:27
1723	50.316308	-4.084895	0.58	305.2	2014-11-01	15:50:28
1724	50.316318	-4.084896	1.14	358.5	2014-11-01	15:50:29
1725	50.316323	-4.084899	0.65	336.8	2014-11-01	15:50:30
1726	50.316324	-4.084901	0.12	292.5	2014-11-01	15:50:31
1727	50.316317	-4.08491	0.97	219.1	2014-11-01	15:50:32
1728	50.316308	-4.084919	1.2	214.7	2014-11-01	15:50:33
1729	50.31631	-4.08492	0.29	346.8	2014-11-01	15:50:34
1730	50.316321	-4.084917	1.16	10.4	2014-11-01	15:50:35
1731	50.316327	-4.084921	0.76	342.8	2014-11-01	15:50:36
1732	50.316328	-4.084925	0.35	277.4	2014-11-01	15:50:37
1733	50.316327	-4.084927	0.09	239.5	2014-11-01	15:50:38
1734	50.316333	-4.084924	0.65	15	2014-11-01	15:50:39
1735	50.316331	-4.084922	0.22	133.9	2014-11-01	15:50:40
1736	50.316325	-4.084927	0.75	207.2	2014-11-01	15:50:41
1737	50.316316	-4.084937	1.28	215.7	2014-11-01	15:50:42
1738	50.316304	-4.08495	1.63	212	2014-11-01	15:50:43
1739	50.316291	-4.084962	1.73	211.9	2014-11-01	15:50:44
1740	50.316283	-4.084971	1.1	216.2	2014-11-01	15:50:45
1741	50.316283	-4.084976	0.31	275.3	2014-11-01	15:50:46
1742	50.316284	-4.084977	0.15	309.3	2014-11-01	15:50:47
1743	50.316284	-4.084976	0.09	64	2014-11-01	15:50:48
1744	50.316281	-4.084978	0.3	198.3	2014-11-01	15:50:49
1745	50.316292	-4.084976	1.18	4.7	2014-11-01	15:50:50
1746	50.316305	-4.084972	1.51	10.7	2014-11-01	15:50:51
1747	50.31631	-4.084968	0.58	35	2014-11-01	15:50:52
1748	50.316306	-4.084969	0.41	197.7	2014-11-01	15:50:53
1749	50.316299	-4.084973	0.88	197.4	2014-11-01	15:50:54
1750	50.316296	-4.08497	0.36	146.6	2014-11-01	15:50:55
1751	50.316303	-4.084958	1.16	47.6	2014-11-01	15:50:56
1752	50.316311	-4.084948	0.6	40.1	2014-11-01	15:50:58
1753	50.316307	-4.084947	0.45	179.3	2014-11-01	15:50:59
1754	50.3163	-4.084949	0.75	189.2	2014-11-01	15:51:00
1755	50.316293	-4.084946	0.83	162.5	2014-11-01	15:51:01
1756	50.316289	-4.084938	0.71	133.1	2014-11-01	15:51:02
1757	50.316293	-4.084934	0.57	35	2014-11-01	15:51:03
1758	50.316297	-4.084933	0.43	2.4	2014-11-01	15:51:04
1759	50.316298	-4.084942	0.59	277.3	2014-11-01	15:51:05
1760	50.316295	-4.084953	0.88	246.4	2014-11-01	15:51:06
1761	50.316293	-4.084966	0.97	257.2	2014-11-01	15:51:07
1762	50.316298	-4.084975	0.84	313.3	2014-11-01	15:51:08
1763	50.316301	-4.084976	0.41	351.7	2014-11-01	15:51:09
1764	50.316298	-4.084975	0.43	174.4	2014-11-01	15:51:10
1765	50.316293	-4.084976	0.55	188.2	2014-11-01	15:51:11
1766	50.316287	-4.084975	0.7	172.6	2014-11-01	15:51:12
1767	50.316285	-4.084967	0.57	110.9	2014-11-01	15:51:13
1768	50.316288	-4.084957	0.83	66.1	2014-11-01	15:51:14
1769	50.316286	-4.084953	0.33	124.3	2014-11-01	15:51:15
1770	50.316281	-4.084951	0.6	168.5	2014-11-01	15:51:16
1771	50.316279	-4.084951	0.09	163.2	2014-11-01	15:51:18
1772	50.316271	-4.084948	0.91	169.8	2014-11-01	15:51:19
1773	50.316262	-4.084953	1.09	197.6	2014-11-01	15:51:20
1774	50.316253	-4.084958	1.07	200.9	2014-11-01	15:51:21
1775	50.316244	-4.08496	1	186.1	2014-11-01	15:51:22
1776	50.316237	-4.084956	0.78	160.4	2014-11-01	15:51:23
1777	50.31623	-4.08495	0.9	151.9	2014-11-01	15:51:24
1778	50.316219	-4.084949	1.26	177.3	2014-11-01	15:51:25
1779	50.316208	-4.084952	1.2	188.9	2014-11-01	15:51:26
1780	50.316204	-4.084952	0.45	176.9	2014-11-01	15:51:27
1781	50.316198	-4.08495	0.71	171.8	2014-11-01	15:51:28
1782	50.316188	-4.084952	1.1	186.8	2014-11-01	15:51:29
1783	50.316183	-4.084954	0.61	192.9	2014-11-01	15:51:30
1784	50.31618	-4.084953	0.26	166.6	2014-11-01	15:51:31
1785	50.31618	-4.084953	0.02	90	2014-11-01	15:51:32
1786	50.31617	-4.084958	1.18	196.8	2014-11-01	15:51:33
1787	50.316157	-4.084965	1.56	199.2	2014-11-01	15:51:34
1788	50.31615	-4.084972	0.99	213.7	2014-11-01	15:51:35
1789	50.31615	-4.084977	0.16	266.5	2014-11-01	15:51:37
1790	50.316141	-4.084979	0.92	187.4	2014-11-01	15:51:38
1791	50.316143	-4.084972	0.49	61.5	2014-11-01	15:51:39
1792	50.316157	-4.084959	1.76	33.2	2014-11-01	15:51:40
1793	50.316163	-4.08495	0.96	41	2014-11-01	15:51:41
1794	50.31616	-4.084947	0.43	152.8	2014-11-01	15:51:42
1795	50.316155	-4.084951	0.61	209.2	2014-11-01	15:51:43
1796	50.316147	-4.084961	1.08	218.7	2014-11-01	15:51:44
1797	50.316139	-4.084972	1.2	220.3	2014-11-01	15:51:45
1798	50.316134	-4.084988	1.28	242.6	2014-11-01	15:51:46
1799	50.316128	-4.085005	1.38	240	2014-11-01	15:51:47
1800	50.316121	-4.085022	1.43	239.9	2014-11-01	15:51:48
1801	50.316114	-4.085003	1.6	120.8	2014-11-01	15:51:49
1802	50.316113	-4.08499	0.92	97	2014-11-01	15:51:50
1803	50.316108	-4.084985	0.61	146	2014-11-01	15:51:51
1804	50.316105	-4.084981	0.45	140.4	2014-11-01	15:51:52
1805	50.316098	-4.084978	0.86	167.6	2014-11-01	15:51:53
1806	50.316089	-4.084977	0.97	173.3	2014-11-01	15:51:54
1807	50.316086	-4.084971	0.51	124.7	2014-11-01	15:51:55
1808	50.316082	-4.084971	0.5	178.6	2014-11-01	15:51:56
1809	50.316075	-4.084975	0.82	202.3	2014-11-01	15:51:57
1810	50.316072	-4.084977	0.41	197.7	2014-11-01	15:51:58
1811	50.316072	-4.084983	0.46	278.3	2014-11-01	15:51:59
1812	50.31608	-4.084988	0.95	338.3	2014-11-01	15:52:00
1813	50.316092	-4.084983	1.41	15.2	2014-11-01	15:52:01
1814	50.316119	-4.084958	3.47	30.6	2014-11-01	15:52:02
1815	50.316171	-4.084928	6.1	20.4	2014-11-01	15:52:03
1816	50.316226	-4.084925	6.15	2.5	2014-11-01	15:52:04
1817	50.316278	-4.084934	5.88	353.3	2014-11-01	15:52:05
1818	50.316332	-4.084947	6.04	351.3	2014-11-01	15:52:06
1819	50.316381	-4.08497	5.68	343.5	2014-11-01	15:52:07
1820	50.316428	-4.084989	5.42	345	2014-11-01	15:52:08
1821	50.316479	-4.084997	5.73	354.8	2014-11-01	15:52:09
1822	50.316535	-4.085006	6.23	354.2	2014-11-01	15:52:10
1823	50.316586	-4.085021	5.82	349.2	2014-11-01	15:52:11
1824	50.316635	-4.085039	5.54	346.6	2014-11-01	15:52:12
1825	50.31668	-4.085055	5.23	347.6	2014-11-01	15:52:13
1826	50.316725	-4.085067	5.05	349.9	2014-11-01	15:52:14
1827	50.316769	-4.085084	5.05	346.1	2014-11-01	15:52:15
1828	50.316812	-4.085106	4.95	342.1	2014-11-01	15:52:16
1829	50.316854	-4.085127	5	342.6	2014-11-01	15:52:17
1830	50.3169	-4.08515	5.37	342.4	2014-11-01	15:52:18
1831	50.316944	-4.085181	5.35	335.6	2014-11-01	15:52:19
1832	50.316982	-4.085219	4.99	327	2014-11-01	15:52:20
1833	50.317017	-4.085259	4.83	324.4	2014-11-01	15:52:21
1834	50.317046	-4.085298	4.24	318.8	2014-11-01	15:52:22
1835	50.317068	-4.085333	3.56	314.7	2014-11-01	15:52:23
1836	50.317089	-4.085368	3.42	313.7	2014-11-01	15:52:24
1837	50.31711	-4.085403	3.35	313	2014-11-01	15:52:25
1838	50.317279	-4.085702	3.16	311.6	2014-11-01	15:52:34
1839	50.317296	-4.085732	2.83	311.4	2014-11-01	15:52:35
1840	50.317314	-4.085802	1.33	291.6	2014-11-01	15:52:39
1841	50.31729	-4.085777	3.19	147.6	2014-11-01	15:52:40
1842	50.317151	-4.085633	18.5	146.4	2014-11-01	15:52:41
1843	50.317067	-4.085505	13.09	135.7	2014-11-01	15:52:42
1844	50.317026	-4.085461	5.58	145.8	2014-11-01	15:52:43
1845	50.317001	-4.085435	3.28	146	2014-11-01	15:52:44
1846	50.316983	-4.085425	2.18	160.5	2014-11-01	15:52:45
1847	50.316973	-4.085417	1.17	153.3	2014-11-01	15:52:46
1848	50.316962	-4.085416	1.23	175.8	2014-11-01	15:52:47
1849	50.316948	-4.085418	1.62	184	2014-11-01	15:52:48
1850	50.316937	-4.085418	1.18	181.1	2014-11-01	15:52:49
1851	50.316931	-4.085418	0.7	182.4	2014-11-01	15:52:50
1852	50.316924	-4.085419	0.73	185.1	2014-11-01	15:52:51
1853	50.316916	-4.085426	1.05	204.6	2014-11-01	15:52:52
1854	50.316907	-4.085433	1.13	208.8	2014-11-01	15:52:53
1855	50.316907	-4.085434	0.08	270	2014-11-01	15:52:54
1856	50.316911	-4.085434	0.46	0	2014-11-01	15:52:55
1857	50.31691	-4.085434	0.14	185	2014-11-01	15:52:56
1858	50.316901	-4.085437	1.03	190.7	2014-11-01	15:52:57
1859	50.31689	-4.085443	1.29	198.3	2014-11-01	15:52:58
1860	50.316885	-4.08545	0.75	223	2014-11-01	15:52:59
1861	50.316882	-4.085453	0.37	221	2014-11-01	15:53:00
1862	50.316875	-4.085459	0.88	209	2014-11-01	15:53:01
1863	50.316866	-4.085471	1.33	216.7	2014-11-01	15:53:02
1864	50.316855	-4.085481	1.37	211.5	2014-11-01	15:53:03
1865	50.316858	-4.085488	0.59	304.5	2014-11-01	15:53:04
1866	50.316873	-4.085487	1.62	1.3	2014-11-01	15:53:05
1867	50.316882	-4.085485	0.96	9.3	2014-11-01	15:53:06
1868	50.316882	-4.085484	0.08	69.5	2014-11-01	15:53:07
1869	50.316876	-4.085484	0.62	180.6	2014-11-01	15:53:08
1870	50.316865	-4.085488	1.25	194.6	2014-11-01	15:53:09
1871	50.316852	-4.085493	1.54	192.9	2014-11-01	15:53:10
1872	50.316836	-4.085501	1.85	198	2014-11-01	15:53:11
1873	50.316822	-4.085513	1.77	207.4	2014-11-01	15:53:12
1874	50.316809	-4.085526	1.74	213.7	2014-11-01	15:53:13
1875	50.316804	-4.085528	0.57	189.1	2014-11-01	15:53:14
1876	50.316804	-4.085523	0.32	93.2	2014-11-01	15:53:15
1877	50.316798	-4.085522	0.68	173.4	2014-11-01	15:53:16
1878	50.316788	-4.085524	1.04	186.5	2014-11-01	15:53:17
1879	50.316779	-4.085527	1.11	191.8	2014-11-01	15:53:18
1880	50.316771	-4.085527	0.88	182.3	2014-11-01	15:53:19
1881	50.316766	-4.085528	0.25	186.1	2014-11-01	15:53:21
1882	50.316761	-4.085527	0.63	172.4	2014-11-01	15:53:22
1883	50.316751	-4.085526	1.09	176.3	2014-11-01	15:53:23
1884	50.316739	-4.085519	1.37	160.2	2014-11-01	15:53:24
1885	50.316723	-4.085514	1.85	168.6	2014-11-01	15:53:25
1886	50.316704	-4.085515	2.08	180.8	2014-11-01	15:53:26
1887	50.3167	-4.085507	0.75	131.4	2014-11-01	15:53:27
1888	50.316708	-4.085491	1.45	51.9	2014-11-01	15:53:28
1889	50.316712	-4.085489	0.42	13.1	2014-11-01	15:53:29
1890	50.316712	-4.085496	0.48	273.5	2014-11-01	15:53:30
1891	50.316712	-4.085497	0.1	291.1	2014-11-01	15:53:31
1892	50.316703	-4.085501	1.11	192.4	2014-11-01	15:53:32
1893	50.316699	-4.085494	0.61	131.6	2014-11-01	15:53:33
1894	50.316698	-4.085489	0.45	110.7	2014-11-01	15:53:34
1895	50.316688	-4.08549	1.12	185.2	2014-11-01	15:53:35
1896	50.316673	-4.085495	1.68	192.7	2014-11-01	15:53:36
1897	50.316656	-4.0855	1.89	189.4	2014-11-01	15:53:37
1898	50.316638	-4.085503	1.98	187.8	2014-11-01	15:53:38
1899	50.316622	-4.08551	1.92	193.5	2014-11-01	15:53:39
1900	50.316617	-4.085507	0.55	163.8	2014-11-01	15:53:40
1901	50.316617	-4.085501	0.45	86.3	2014-11-01	15:53:41
1902	50.316614	-4.085501	0.16	181	2014-11-01	15:53:43
1903	50.316609	-4.085501	0.57	178.8	2014-11-01	15:53:44
1904	50.316597	-4.085504	1.41	188.8	2014-11-01	15:53:45
1905	50.316584	-4.085507	1.47	188.1	2014-11-01	15:53:46
1906	50.316574	-4.085506	1.08	175.9	2014-11-01	15:53:47
1907	50.31657	-4.085498	0.74	126.4	2014-11-01	15:53:48
1908	50.31656	-4.085493	1.13	164.7	2014-11-01	15:53:49
1909	50.316547	-4.085494	1.5	181.6	2014-11-01	15:53:50
1910	50.316539	-4.08549	0.9	164.3	2014-11-01	15:53:51
1911	50.316529	-4.08549	1.12	176.9	2014-11-01	15:53:52
1912	50.316513	-4.085489	1.78	177.5	2014-11-01	15:53:53
1913	50.316501	-4.085485	1.36	167.8	2014-11-01	15:53:54
1914	50.316494	-4.085477	0.88	145.2	2014-11-01	15:53:55
1915	50.316484	-4.085468	1.37	150.6	2014-11-01	15:53:56
1916	50.31647	-4.085466	1.5	174.1	2014-11-01	15:53:57
1917	50.316454	-4.085465	1.82	177.9	2014-11-01	15:53:58
1918	50.316438	-4.085462	1.81	172.4	2014-11-01	15:53:59
1919	50.316433	-4.085458	0.63	154.8	2014-11-01	15:54:00
1920	50.316433	-4.085451	0.52	87.9	2014-11-01	15:54:01
1921	50.316424	-4.085448	1.03	169.4	2014-11-01	15:54:02
1922	50.316413	-4.085449	1.22	183.1	2014-11-01	15:54:03
1923	50.316411	-4.085444	0.39	129.6	2014-11-01	15:54:04
1924	50.316409	-4.085441	0.33	132.7	2014-11-01	15:54:05
1925	50.316396	-4.08544	1.38	177.8	2014-11-01	15:54:06
1926	50.316384	-4.085439	1.35	175.2	2014-11-01	15:54:07
1927	50.316375	-4.085437	1.04	174.4	2014-11-01	15:54:08
1928	50.316365	-4.085435	1.1	172.8	2014-11-01	15:54:09
1929	50.316353	-4.085431	1.35	166.5	2014-11-01	15:54:10
1930	50.316341	-4.085427	1.36	167.3	2014-11-01	15:54:11
1931	50.316332	-4.085423	1.06	164.3	2014-11-01	15:54:12
1932	50.316322	-4.085418	1.13	163.4	2014-11-01	15:54:13
1933	50.316307	-4.085418	1.71	179.4	2014-11-01	15:54:14
1934	50.316294	-4.085418	1.49	180	2014-11-01	15:54:15
1935	50.316291	-4.085408	0.75	112.7	2014-11-01	15:54:16
1936	50.316285	-4.085402	0.78	143.4	2014-11-01	15:54:17
1937	50.316272	-4.085403	1.47	184.9	2014-11-01	15:54:18
1938	50.316264	-4.085405	0.9	188.4	2014-11-01	15:54:19
1939	50.316265	-4.085398	0.48	85.5	2014-11-01	15:54:20
1940	50.316259	-4.085395	0.71	156.8	2014-11-01	15:54:21
1941	50.316246	-4.0854	1.43	196	2014-11-01	15:54:22
1942	50.316243	-4.085404	0.46	215.1	2014-11-01	15:54:23
1943	50.316251	-4.085405	0.91	355.9	2014-11-01	15:54:24
1944	50.316262	-4.085397	1.36	23.2	2014-11-01	15:54:25
1945	50.316272	-4.085384	1.44	40.8	2014-11-01	15:54:26
1946	50.316275	-4.085375	0.7	68.9	2014-11-01	15:54:27
1947	50.316272	-4.085373	0.28	152.6	2014-11-01	15:54:28
1948	50.316265	-4.085376	0.89	195.2	2014-11-01	15:54:29
1949	50.316255	-4.085379	1.09	191.7	2014-11-01	15:54:30
1950	50.316244	-4.085379	1.28	180.3	2014-11-01	15:54:31
1951	50.316249	-4.085374	0.72	28.6	2014-11-01	15:54:32
1952	50.316275	-4.085363	2.93	15.8	2014-11-01	15:54:33
1953	50.316293	-4.085351	2.19	22.7	2014-11-01	15:54:34
1954	50.316296	-4.085342	0.73	60.4	2014-11-01	15:54:35
1955	50.316291	-4.085338	0.66	151.8	2014-11-01	15:54:36
1956	50.316283	-4.085332	0.93	154.6	2014-11-01	15:54:37
1957	50.316275	-4.085329	0.99	165.4	2014-11-01	15:54:38
1958	50.316264	-4.085328	1.17	177.7	2014-11-01	15:54:39
1959	50.31626	-4.08533	0.44	197.4	2014-11-01	15:54:40
1960	50.316261	-4.085333	0.24	287.8	2014-11-01	15:54:41
1961	50.316262	-4.085333	0.08	0	2014-11-01	15:54:42
1962	50.316262	-4.085339	0.42	271.2	2014-11-01	15:54:43
1963	50.316265	-4.085345	0.54	313.9	2014-11-01	15:54:44
1964	50.316265	-4.085345	0.02	327.4	2014-11-01	15:54:45
1965	50.31626	-4.085346	0.56	189.8	2014-11-01	15:54:46
1966	50.316257	-4.085345	0.44	170.7	2014-11-01	15:54:47
1967	50.31625	-4.085348	0.76	198.4	2014-11-01	15:54:48
1968	50.316241	-4.085355	1.15	204.2	2014-11-01	15:54:49
1969	50.316233	-4.085361	0.98	205.8	2014-11-01	15:54:50
1970	50.316228	-4.085363	0.6	194.5	2014-11-01	15:54:51
1971	50.316228	-4.085364	0.05	294.3	2014-11-01	15:54:52
1972	50.316217	-4.085367	1.18	192.8	2014-11-01	15:54:53
1973	50.316204	-4.085374	1.58	196.7	2014-11-01	15:54:54
1974	50.316191	-4.085379	1.44	194.9	2014-11-01	15:54:55
1975	50.316183	-4.085377	0.97	172.6	2014-11-01	15:54:56
1976	50.316174	-4.085375	1.01	170.9	2014-11-01	15:54:57
1977	50.316161	-4.085375	1.36	180.7	2014-11-01	15:54:58
1978	50.316152	-4.085374	1.05	176.1	2014-11-01	15:54:59
1979	50.316146	-4.085368	0.85	148.2	2014-11-01	15:55:00
1980	50.316141	-4.085361	0.74	137.2	2014-11-01	15:55:01
1981	50.316136	-4.085354	0.7	136.8	2014-11-01	15:55:02
1982	50.316129	-4.085347	0.97	148.9	2014-11-01	15:55:03
1983	50.316118	-4.085343	1.21	164.6	2014-11-01	15:55:04
1984	50.316107	-4.08534	1.25	172.3	2014-11-01	15:55:05
1985	50.316097	-4.085334	1.17	158.8	2014-11-01	15:55:06
1986	50.316091	-4.085324	1	133.8	2014-11-01	15:55:07
1987	50.316083	-4.085319	1.02	158.8	2014-11-01	15:55:08
1988	50.316074	-4.085322	0.96	191.8	2014-11-01	15:55:09
1989	50.316072	-4.085318	0.3	126.6	2014-11-01	15:55:10
1990	50.316072	-4.085313	0.4	96.7	2014-11-01	15:55:11
1991	50.316071	-4.085306	0.47	100.3	2014-11-01	15:55:12
1992	50.31607	-4.085301	0.21	103.2	2014-11-01	15:55:14
1993	50.316074	-4.085304	0.49	332.7	2014-11-01	15:55:15
1994	50.316092	-4.085296	2.03	16	2014-11-01	15:55:16
1995	50.316124	-4.085273	3.93	24.6	2014-11-01	15:55:17
1996	50.316165	-4.085235	5.3	30.9	2014-11-01	15:55:18
1997	50.316202	-4.085174	6	45.7	2014-11-01	15:55:19
1998	50.316235	-4.085098	6.52	55.9	2014-11-01	15:55:20
1999	50.316263	-4.085016	6.62	62.3	2014-11-01	15:55:21
[truncated: 2,547 more rows]
