# Supplementary material for: On the Potential of Surfers to Monitor Environmental Indicators in the Coastal Zone
Source: PLoS One. 2015 Jul 8;10(7):e0127706. doi: 10.1371/journal.pone.0127706 (PMC4496071; doi:10.1371/journal.pone.0127706)
Supplement: S1 Data — Contains 85 GPS tracks (comma separated files) used to estimate surfing performance statistics in the manuscript. (ZIP) [file pone.0127706.s001.zip › S1 Data GPS Tracks/20141102_Bovisand.csv]

No	Latitude	Longitude	Speed	Course	Date	Time
1	50.333928	-4.120344	0	0	2014-11-02	15:25:19
2	50.333942	-4.12034	1.53	11.9	2014-11-02	15:25:20
3	50.333953	-4.120335	1.33	15	2014-11-02	15:25:21
4	50.333966	-4.12033	1.47	13.6	2014-11-02	15:25:22
5	50.333979	-4.120322	1.5	21	2014-11-02	15:25:23
6	50.33399	-4.120317	1.33	17.7	2014-11-02	15:25:24
7	50.334002	-4.12031	1.35	19.9	2014-11-02	15:25:25
8	50.334013	-4.120304	1.33	18.3	2014-11-02	15:25:26
9	50.334026	-4.120301	1.42	10.6	2014-11-02	15:25:27
10	50.334039	-4.120299	1.53	5.4	2014-11-02	15:25:28
11	50.334053	-4.120295	1.53	9.6	2014-11-02	15:25:29
12	50.334066	-4.120292	1.5	7.6	2014-11-02	15:25:30
13	50.334079	-4.12029	1.49	6.9	2014-11-02	15:25:31
14	50.334092	-4.120291	1.46	356.3	2014-11-02	15:25:32
15	50.334105	-4.120296	1.43	345.5	2014-11-02	15:25:33
16	50.334116	-4.120301	1.28	345	2014-11-02	15:25:34
17	50.334127	-4.120302	1.25	355.1	2014-11-02	15:25:35
18	50.334139	-4.120305	1.31	352.9	2014-11-02	15:25:36
19	50.33415	-4.120307	1.29	354.1	2014-11-02	15:25:37
20	50.334163	-4.120304	1.46	6.8	2014-11-02	15:25:38
21	50.334176	-4.120303	1.41	4.4	2014-11-02	15:25:39
22	50.334187	-4.120304	1.26	354.5	2014-11-02	15:25:40
23	50.334199	-4.120308	1.3	348.7	2014-11-02	15:25:41
24	50.33421	-4.120313	1.34	345.3	2014-11-02	15:25:42
25	50.334223	-4.120318	1.42	346	2014-11-02	15:25:43
26	50.334232	-4.120323	1.13	340.6	2014-11-02	15:25:44
27	50.334243	-4.120329	1.3	339.3	2014-11-02	15:25:45
28	50.334257	-4.120332	1.52	351.9	2014-11-02	15:25:46
29	50.334269	-4.120334	1.39	355.6	2014-11-02	15:25:47
30	50.334281	-4.120338	1.39	347.1	2014-11-02	15:25:48
31	50.334296	-4.120343	1.68	347.3	2014-11-02	15:25:49
32	50.334314	-4.120349	1.99	347.9	2014-11-02	15:25:50
33	50.334332	-4.120356	2.12	346.7	2014-11-02	15:25:51
34	50.334351	-4.120364	2.13	345.6	2014-11-02	15:25:52
35	50.334363	-4.12037	1.44	340.4	2014-11-02	15:25:53
36	50.33438	-4.12037	1.93	0.2	2014-11-02	15:25:54
37	50.334397	-4.120366	1.93	9.8	2014-11-02	15:25:55
38	50.334407	-4.120365	1.07	1.9	2014-11-02	15:25:56
39	50.334418	-4.120365	1.2	1.4	2014-11-02	15:25:57
40	50.334429	-4.120363	1.32	4.9	2014-11-02	15:25:58
41	50.334441	-4.120359	1.36	11.1	2014-11-02	15:25:59
42	50.334453	-4.120354	1.38	16.5	2014-11-02	15:26:00
43	50.334464	-4.120349	1.27	16.3	2014-11-02	15:26:01
44	50.334475	-4.120344	1.21	15.7	2014-11-02	15:26:02
45	50.334486	-4.120339	1.26	16.8	2014-11-02	15:26:03
46	50.334496	-4.120333	1.29	20	2014-11-02	15:26:04
47	50.334506	-4.120328	1.18	19.2	2014-11-02	15:26:05
48	50.334517	-4.12032	1.25	26.3	2014-11-02	15:26:06
49	50.334526	-4.12031	1.25	33.2	2014-11-02	15:26:07
50	50.334535	-4.120299	1.25	39.5	2014-11-02	15:26:08
51	50.334545	-4.120289	1.34	30.2	2014-11-02	15:26:09
52	50.334555	-4.120278	1.35	35.3	2014-11-02	15:26:10
53	50.334563	-4.120268	1.15	41.3	2014-11-02	15:26:11
54	50.334568	-4.120255	1.09	53.8	2014-11-02	15:26:12
55	50.334578	-4.120247	1.21	31.2	2014-11-02	15:26:13
56	50.334585	-4.120237	1.06	40.1	2014-11-02	15:26:14
57	50.33459	-4.120227	0.91	54	2014-11-02	15:26:15
58	50.334592	-4.120216	0.8	70.2	2014-11-02	15:26:16
59	50.334597	-4.120206	0.89	55	2014-11-02	15:26:17
60	50.334605	-4.120193	1.27	46.7	2014-11-02	15:26:18
61	50.334613	-4.120181	1.22	41.3	2014-11-02	15:26:19
62	50.33462	-4.12017	1.17	46.5	2014-11-02	15:26:20
63	50.334628	-4.120156	1.29	47.2	2014-11-02	15:26:21
64	50.334636	-4.120139	1.5	54.8	2014-11-02	15:26:22
65	50.334643	-4.120118	1.72	61.5	2014-11-02	15:26:23
66	50.334647	-4.120098	1.48	71.6	2014-11-02	15:26:24
67	50.334649	-4.120077	1.47	84.2	2014-11-02	15:26:25
68	50.334649	-4.120059	1.3	89.6	2014-11-02	15:26:26
69	50.334648	-4.12004	1.35	91.9	2014-11-02	15:26:27
70	50.334653	-4.120026	1.11	62.6	2014-11-02	15:26:28
71	50.334657	-4.12001	1.26	69.6	2014-11-02	15:26:29
72	50.334662	-4.11999	1.49	66	2014-11-02	15:26:30
73	50.334668	-4.119971	1.51	65.5	2014-11-02	15:26:31
74	50.334673	-4.11995	1.61	67.9	2014-11-02	15:26:32
75	50.334678	-4.119931	1.43	67.7	2014-11-02	15:26:33
76	50.334684	-4.119914	1.39	60.3	2014-11-02	15:26:34
77	50.33469	-4.119902	1.05	55.1	2014-11-02	15:26:35
78	50.334696	-4.119891	1.08	48.2	2014-11-02	15:26:36
79	50.334706	-4.119878	1.48	39.6	2014-11-02	15:26:37
80	50.334717	-4.119865	1.48	39.6	2014-11-02	15:26:38
81	50.334725	-4.119849	1.44	48.1	2014-11-02	15:26:39
82	50.334733	-4.119834	1.39	54.3	2014-11-02	15:26:40
83	50.334741	-4.119817	1.45	52.2	2014-11-02	15:26:41
84	50.334749	-4.119806	1.25	42.8	2014-11-02	15:26:42
85	50.33476	-4.119794	1.47	34.5	2014-11-02	15:26:43
86	50.33477	-4.119781	1.48	37.6	2014-11-02	15:26:44
87	50.334781	-4.119766	1.57	41.9	2014-11-02	15:26:45
88	50.334791	-4.119751	1.58	42.6	2014-11-02	15:26:46
89	50.334802	-4.119738	1.52	38.2	2014-11-02	15:26:47
90	50.334811	-4.119724	1.46	43.8	2014-11-02	15:26:48
91	50.334818	-4.119709	1.3	54.5	2014-11-02	15:26:49
92	50.334823	-4.119694	1.17	63.4	2014-11-02	15:26:50
93	50.334828	-4.119678	1.25	64.8	2014-11-02	15:26:51
94	50.334834	-4.119663	1.3	54.9	2014-11-02	15:26:52
95	50.334844	-4.119648	1.53	47.2	2014-11-02	15:26:53
96	50.334855	-4.119631	1.72	42	2014-11-02	15:26:54
97	50.334868	-4.119615	1.87	37.3	2014-11-02	15:26:55
98	50.334881	-4.119599	1.83	39.8	2014-11-02	15:26:56
99	50.334894	-4.119587	1.67	31.7	2014-11-02	15:26:57
100	50.334904	-4.119577	1.31	33.4	2014-11-02	15:26:58
101	50.334913	-4.119565	1.35	39.2	2014-11-02	15:26:59
102	50.334923	-4.119552	1.46	38.7	2014-11-02	15:27:00
103	50.334935	-4.119539	1.62	35	2014-11-02	15:27:01
104	50.334947	-4.119524	1.65	38.7	2014-11-02	15:27:02
105	50.334958	-4.119512	1.51	35.6	2014-11-02	15:27:03
106	50.334968	-4.119497	1.56	40.9	2014-11-02	15:27:04
107	50.334979	-4.119483	1.55	39.6	2014-11-02	15:27:05
108	50.33499	-4.11947	1.56	39	2014-11-02	15:27:06
109	50.335002	-4.119455	1.68	37.4	2014-11-02	15:27:07
110	50.335014	-4.119441	1.68	38	2014-11-02	15:27:08
111	50.335026	-4.119423	1.82	42.9	2014-11-02	15:27:09
112	50.335039	-4.119403	2.03	43.8	2014-11-02	15:27:10
113	50.335052	-4.119385	1.98	42.9	2014-11-02	15:27:11
114	50.335064	-4.119369	1.76	38.4	2014-11-02	15:27:12
115	50.335076	-4.119355	1.66	36.7	2014-11-02	15:27:13
116	50.33509	-4.11934	1.82	35.4	2014-11-02	15:27:14
117	50.335102	-4.119322	1.85	44.6	2014-11-02	15:27:15
118	50.335112	-4.119305	1.7	44.5	2014-11-02	15:27:16
119	50.335124	-4.11929	1.69	39.4	2014-11-02	15:27:17
120	50.335135	-4.119276	1.55	41.9	2014-11-02	15:27:18
121	50.335144	-4.11926	1.56	45.4	2014-11-02	15:27:19
122	50.335153	-4.119244	1.48	50.8	2014-11-02	15:27:20
123	50.335162	-4.11923	1.45	43.7	2014-11-02	15:27:21
124	50.335172	-4.119214	1.53	45.4	2014-11-02	15:27:22
125	50.335182	-4.119201	1.5	40.4	2014-11-02	15:27:23
126	50.335192	-4.11919	1.35	34.9	2014-11-02	15:27:24
127	50.335202	-4.119179	1.38	35.7	2014-11-02	15:27:25
128	50.335214	-4.119166	1.56	35.1	2014-11-02	15:27:26
129	50.335225	-4.119148	1.79	46.2	2014-11-02	15:27:27
130	50.335236	-4.11913	1.79	45.6	2014-11-02	15:27:28
131	50.335246	-4.119116	1.51	39.4	2014-11-02	15:27:29
132	50.335257	-4.119103	1.54	36.7	2014-11-02	15:27:30
133	50.335269	-4.119091	1.58	34.9	2014-11-02	15:27:31
134	50.33528	-4.119081	1.35	30.2	2014-11-02	15:27:32
135	50.335292	-4.119071	1.57	25.9	2014-11-02	15:27:33
136	50.335307	-4.119062	1.81	22.7	2014-11-02	15:27:34
137	50.335323	-4.119053	1.9	20	2014-11-02	15:27:35
138	50.335339	-4.119044	1.86	18.5	2014-11-02	15:27:36
139	50.335354	-4.119037	1.71	18.3	2014-11-02	15:27:37
140	50.335366	-4.119027	1.54	25.2	2014-11-02	15:27:38
141	50.33538	-4.119018	1.62	23.4	2014-11-02	15:27:39
142	50.335395	-4.119008	1.9	23.1	2014-11-02	15:27:40
143	50.33541	-4.119002	1.7	15.7	2014-11-02	15:27:41
144	50.335424	-4.118998	1.62	9.1	2014-11-02	15:27:42
145	50.335441	-4.118992	1.9	13.6	2014-11-02	15:27:43
146	50.335457	-4.118985	1.88	14.7	2014-11-02	15:27:44
147	50.335471	-4.118978	1.59	18.5	2014-11-02	15:27:45
148	50.335485	-4.118971	1.68	15.6	2014-11-02	15:27:46
149	50.335501	-4.118965	1.75	14	2014-11-02	15:27:47
150	50.335513	-4.118961	1.4	13.5	2014-11-02	15:27:48
151	50.335526	-4.118959	1.45	4.7	2014-11-02	15:27:49
152	50.335538	-4.118955	1.34	13.1	2014-11-02	15:27:50
153	50.33555	-4.118952	1.36	9.8	2014-11-02	15:27:51
154	50.335562	-4.118951	1.37	1.5	2014-11-02	15:27:52
155	50.335575	-4.118948	1.49	9.9	2014-11-02	15:27:53
156	50.335588	-4.118942	1.47	15.7	2014-11-02	15:27:54
157	50.335601	-4.118934	1.57	20.9	2014-11-02	15:27:55
158	50.335616	-4.11893	1.69	10.2	2014-11-02	15:27:56
159	50.335631	-4.118926	1.69	9.8	2014-11-02	15:27:57
160	50.335644	-4.118925	1.47	2.3	2014-11-02	15:27:58
161	50.335658	-4.118928	1.57	352.6	2014-11-02	15:27:59
162	50.335672	-4.118932	1.55	350.1	2014-11-02	15:28:00
163	50.335684	-4.118936	1.38	346.3	2014-11-02	15:28:01
164	50.335691	-4.118943	0.98	329.2	2014-11-02	15:28:02
165	50.335695	-4.118949	0.62	315.8	2014-11-02	15:28:03
166	50.335694	-4.118957	0.6	251.1	2014-11-02	15:28:04
167	50.335689	-4.118966	0.85	228.7	2014-11-02	15:28:05
168	50.335684	-4.118977	0.94	234.2	2014-11-02	15:28:06
169	50.335677	-4.11899	1.16	233.4	2014-11-02	15:28:07
170	50.335671	-4.119006	1.38	237.1	2014-11-02	15:28:08
171	50.335665	-4.119025	1.49	245.5	2014-11-02	15:28:09
172	50.335661	-4.119044	1.38	252.2	2014-11-02	15:28:10
173	50.335656	-4.119057	1.12	238.9	2014-11-02	15:28:11
174	50.335653	-4.11907	0.98	247.8	2014-11-02	15:28:12
175	50.335656	-4.119086	1.15	285.1	2014-11-02	15:28:13
176	50.335663	-4.119105	1.56	300.5	2014-11-02	15:28:14
177	50.335671	-4.11912	1.45	310.7	2014-11-02	15:28:15
178	50.335677	-4.119132	1.09	310.8	2014-11-02	15:28:16
179	50.335683	-4.119144	1.08	304.4	2014-11-02	15:28:17
180	50.335688	-4.119157	1.06	300.5	2014-11-02	15:28:18
181	50.335696	-4.119175	1.54	304.8	2014-11-02	15:28:19
182	50.335705	-4.119193	1.69	309.9	2014-11-02	15:28:20
183	50.335714	-4.119209	1.47	310.2	2014-11-02	15:28:21
184	50.335719	-4.119226	1.35	294.9	2014-11-02	15:28:22
185	50.335722	-4.119242	1.19	285.9	2014-11-02	15:28:23
186	50.335725	-4.119256	1.01	286.6	2014-11-02	15:28:24
187	50.335729	-4.119268	1	302.8	2014-11-02	15:28:25
188	50.335738	-4.119279	1.21	319.3	2014-11-02	15:28:26
189	50.335747	-4.119291	1.32	319.8	2014-11-02	15:28:27
190	50.335758	-4.119302	1.43	327.5	2014-11-02	15:28:28
191	50.335769	-4.119315	1.57	323.8	2014-11-02	15:28:29
192	50.335781	-4.119327	1.56	326.2	2014-11-02	15:28:30
193	50.335792	-4.119339	1.54	326	2014-11-02	15:28:31
194	50.335803	-4.119351	1.46	324.3	2014-11-02	15:28:32
195	50.33581	-4.11936	1.04	320.5	2014-11-02	15:28:33
196	50.335813	-4.119371	0.79	292.8	2014-11-02	15:28:34
197	50.335814	-4.119377	0.45	294.8	2014-11-02	15:28:35
198	50.335814	-4.119377	0.05	270	2014-11-02	15:28:36
199	50.335819	-4.119382	0.3	322.1	2014-11-02	15:28:38
200	50.335822	-4.119385	0.43	331.4	2014-11-02	15:28:39
201	50.335825	-4.119387	0.38	335.8	2014-11-02	15:28:40
202	50.335829	-4.11939	0.48	336.5	2014-11-02	15:28:41
203	50.335833	-4.119392	0.43	340.8	2014-11-02	15:28:42
204	50.335836	-4.119394	0.45	340.5	2014-11-02	15:28:43
205	50.335842	-4.119397	0.69	344.4	2014-11-02	15:28:44
206	50.335846	-4.119399	0.37	340.1	2014-11-02	15:28:45
207	50.335849	-4.1194	0.4	341	2014-11-02	15:28:46
208	50.33585	-4.119401	0.07	355.1	2014-11-02	15:28:47
209	50.335846	-4.119406	0.59	225.4	2014-11-02	15:28:48
210	50.335843	-4.119412	0.54	231.1	2014-11-02	15:28:49
211	50.33584	-4.119415	0.42	209.2	2014-11-02	15:28:50
212	50.335834	-4.119419	0.67	206	2014-11-02	15:28:51
213	50.33583	-4.119428	0.84	231.4	2014-11-02	15:28:52
214	50.335826	-4.119438	0.8	236.1	2014-11-02	15:28:53
215	50.335822	-4.119446	0.7	232.2	2014-11-02	15:28:54
216	50.335817	-4.119452	0.66	223.9	2014-11-02	15:28:55
217	50.33581	-4.11946	1.02	215.6	2014-11-02	15:28:56
218	50.335805	-4.119472	1	237.2	2014-11-02	15:28:57
219	50.3358	-4.119485	1.06	239.5	2014-11-02	15:28:58
220	50.335797	-4.119498	1	245.7	2014-11-02	15:28:59
221	50.335792	-4.119511	1.07	242.6	2014-11-02	15:29:00
222	50.335788	-4.119525	1.09	243.4	2014-11-02	15:29:01
223	50.335783	-4.119539	1.15	241.5	2014-11-02	15:29:02
224	50.335778	-4.119555	1.2	245.6	2014-11-02	15:29:03
225	50.335775	-4.119571	1.2	254.6	2014-11-02	15:29:04
226	50.335774	-4.119588	1.19	262.8	2014-11-02	15:29:05
227	50.335775	-4.119603	1.1	277.3	2014-11-02	15:29:06
228	50.335777	-4.119634	1.11	276.1	2014-11-02	15:29:08
229	50.335777	-4.119642	0.58	269	2014-11-02	15:29:09
230	50.335778	-4.119652	0.35	272.3	2014-11-02	15:29:11
231	50.335779	-4.119652	0.11	350.3	2014-11-02	15:29:12
232	50.335779	-4.119655	0.24	285.5	2014-11-02	15:29:13
233	50.33578	-4.119661	0.39	276.9	2014-11-02	15:29:14
234	50.335779	-4.119663	0.15	248.7	2014-11-02	15:29:15
235	50.335779	-4.119663	0.01	90	2014-11-02	15:29:16
236	50.335779	-4.119662	0.05	111.7	2014-11-02	15:29:17
237	50.335779	-4.119662	0.01	147.5	2014-11-02	15:29:18
238	50.335779	-4.119661	0.05	80.6	2014-11-02	15:29:19
239	50.33578	-4.119661	0.07	4.4	2014-11-02	15:29:20
240	50.335781	-4.119661	0.13	2.8	2014-11-02	15:29:21
241	50.335782	-4.11966	0.13	30.2	2014-11-02	15:29:22
242	50.335783	-4.119659	0.12	30.2	2014-11-02	15:29:23
243	50.335783	-4.119658	0.1	43.6	2014-11-02	15:29:24
244	50.335784	-4.119658	0.07	20.2	2014-11-02	15:29:25
245	50.335781	-4.119667	0.34	245.7	2014-11-02	15:29:27
246	50.335781	-4.119668	0.13	253.2	2014-11-02	15:29:28
247	50.335781	-4.11967	0.12	247.5	2014-11-02	15:29:29
248	50.335781	-4.119672	0.13	270	2014-11-02	15:29:30
249	50.335781	-4.119673	0.11	274.7	2014-11-02	15:29:31
250	50.335781	-4.119675	0.14	294.4	2014-11-02	15:29:32
251	50.335781	-4.119677	0.11	274.5	2014-11-02	15:29:33
252	50.335781	-4.119679	0.17	266.9	2014-11-02	15:29:34
253	50.335781	-4.119681	0.13	258	2014-11-02	15:29:35
254	50.335781	-4.119683	0.19	275.5	2014-11-02	15:29:36
255	50.335781	-4.119686	0.17	276.5	2014-11-02	15:29:37
256	50.335781	-4.119688	0.14	270	2014-11-02	15:29:38
257	50.335782	-4.119689	0.13	278.6	2014-11-02	15:29:39
258	50.335781	-4.11969	0.07	262.9	2014-11-02	15:29:40
259	50.335781	-4.119692	0.13	270	2014-11-02	15:29:41
260	50.335782	-4.119694	0.13	282.5	2014-11-02	15:29:42
261	50.335784	-4.1197	0.47	299.9	2014-11-02	15:29:43
262	50.335787	-4.119707	0.59	301.7	2014-11-02	15:29:44
263	50.335787	-4.119718	0.79	276.1	2014-11-02	15:29:45
264	50.335787	-4.119729	0.82	268.1	2014-11-02	15:29:46
265	50.335784	-4.11974	0.86	245.6	2014-11-02	15:29:47
266	50.335781	-4.119753	0.94	250.2	2014-11-02	15:29:48
267	50.33578	-4.119767	1	260.3	2014-11-02	15:29:49
268	50.33578	-4.119781	1.04	272	2014-11-02	15:29:50
269	50.33578	-4.119797	1.12	273.8	2014-11-02	15:29:51
270	50.335782	-4.119811	0.97	277.2	2014-11-02	15:29:52
271	50.335782	-4.119825	1.01	272.7	2014-11-02	15:29:53
272	50.335781	-4.119836	0.81	260.7	2014-11-02	15:29:54
273	50.33578	-4.119848	0.88	262.1	2014-11-02	15:29:55
274	50.335779	-4.119856	0.59	259.9	2014-11-02	15:29:56
275	50.335779	-4.119857	0.02	342.3	2014-11-02	15:29:57
276	50.335776	-4.119866	0.72	247.3	2014-11-02	15:29:58
277	50.335775	-4.119877	0.78	256.9	2014-11-02	15:29:59
278	50.335773	-4.119888	0.82	252.1	2014-11-02	15:30:00
279	50.335771	-4.1199	0.88	258.4	2014-11-02	15:30:01
280	50.33577	-4.119912	0.89	260.3	2014-11-02	15:30:02
281	50.335768	-4.119924	0.84	257.2	2014-11-02	15:30:03
282	50.335766	-4.119934	0.81	250.5	2014-11-02	15:30:04
283	50.335762	-4.119943	0.73	232.2	2014-11-02	15:30:05
284	50.335757	-4.119956	1.1	240	2014-11-02	15:30:06
285	50.335752	-4.119966	0.87	237.5	2014-11-02	15:30:07
286	50.335747	-4.119978	0.99	235.6	2014-11-02	15:30:08
287	50.335745	-4.119995	1.25	258	2014-11-02	15:30:09
288	50.335748	-4.12002	0.89	280.2	2014-11-02	15:30:11
289	50.335746	-4.120054	2.47	265.2	2014-11-02	15:30:12
290	50.335746	-4.12008	1.81	270.9	2014-11-02	15:30:13
291	50.335748	-4.1201	1.45	276.3	2014-11-02	15:30:14
292	50.33575	-4.120117	1.25	279.9	2014-11-02	15:30:15
293	50.335751	-4.120135	1.27	275.5	2014-11-02	15:30:16
294	50.335749	-4.120156	1.52	261.6	2014-11-02	15:30:17
295	50.335744	-4.120178	1.59	252.5	2014-11-02	15:30:18
296	50.335739	-4.120196	1.46	243.8	2014-11-02	15:30:19
297	50.335732	-4.120213	1.37	239.6	2014-11-02	15:30:20
298	50.335728	-4.120223	0.89	235.7	2014-11-02	15:30:21
299	50.335724	-4.120237	1.07	247.9	2014-11-02	15:30:22
300	50.335717	-4.120255	1.48	237.9	2014-11-02	15:30:23
301	50.33571	-4.120271	1.37	236.1	2014-11-02	15:30:24
302	50.335705	-4.120286	1.23	239	2014-11-02	15:30:25
303	50.3357	-4.120298	1.04	238.2	2014-11-02	15:30:26
304	50.335697	-4.120305	0.61	235.3	2014-11-02	15:30:27
305	50.335693	-4.120315	0.81	238.2	2014-11-02	15:30:28
306	50.335687	-4.120327	1.06	232.8	2014-11-02	15:30:29
307	50.335682	-4.12034	1.12	239	2014-11-02	15:30:30
308	50.335677	-4.120356	1.24	245.1	2014-11-02	15:30:31
309	50.335672	-4.120375	1.48	245.1	2014-11-02	15:30:32
310	50.335667	-4.120383	0.71	230.1	2014-11-02	15:30:33
311	50.335667	-4.120385	0.07	246	2014-11-02	15:30:35
312	50.335664	-4.120397	0.97	250.2	2014-11-02	15:30:36
313	50.335658	-4.120415	1.39	241.2	2014-11-02	15:30:37
314	50.33565	-4.120434	1.64	238.9	2014-11-02	15:30:38
315	50.335647	-4.120456	1.62	255.3	2014-11-02	15:30:39
316	50.335644	-4.120476	1.39	258.8	2014-11-02	15:30:40
317	50.335644	-4.120492	1.15	266.8	2014-11-02	15:30:41
318	50.335641	-4.120507	1.1	254.2	2014-11-02	15:30:42
319	50.335638	-4.120527	1.49	257.7	2014-11-02	15:30:43
320	50.335638	-4.120548	1.47	267.5	2014-11-02	15:30:44
321	50.335636	-4.120572	1.71	265.9	2014-11-02	15:30:45
322	50.335633	-4.120599	1.97	258.8	2014-11-02	15:30:46
323	50.335631	-4.120623	1.7	263.7	2014-11-02	15:30:47
324	50.335634	-4.120641	1.34	284.5	2014-11-02	15:30:48
325	50.335636	-4.120658	1.2	278.5	2014-11-02	15:30:49
326	50.335639	-4.120669	0.84	294.9	2014-11-02	15:30:50
327	50.335643	-4.120678	0.78	302.6	2014-11-02	15:30:51
328	50.335641	-4.120694	1.13	261.5	2014-11-02	15:30:52
329	50.335639	-4.120711	1.27	257.3	2014-11-02	15:30:53
330	50.335636	-4.120726	1.13	254.2	2014-11-02	15:30:54
331	50.335632	-4.120743	1.26	248.3	2014-11-02	15:30:55
332	50.335627	-4.120761	1.4	246.8	2014-11-02	15:30:56
333	50.335622	-4.120781	1.52	246.5	2014-11-02	15:30:57
334	50.335618	-4.120797	1.19	253.5	2014-11-02	15:30:58
335	50.335618	-4.120807	0.73	262.7	2014-11-02	15:30:59
336	50.335616	-4.120819	0.91	255.1	2014-11-02	15:31:00
337	50.335613	-4.120834	1.14	252.8	2014-11-02	15:31:01
338	50.335609	-4.12085	1.2	251.8	2014-11-02	15:31:02
339	50.335604	-4.120866	1.21	242.5	2014-11-02	15:31:03
340	50.3356	-4.120882	1.25	247.2	2014-11-02	15:31:04
341	50.335597	-4.120897	1.13	254.2	2014-11-02	15:31:05
342	50.335596	-4.120913	1.13	263.4	2014-11-02	15:31:06
343	50.335595	-4.120927	1	267.3	2014-11-02	15:31:07
344	50.335596	-4.12094	0.96	270.5	2014-11-02	15:31:08
345	50.335597	-4.120954	0.95	277.3	2014-11-02	15:31:09
346	50.335601	-4.120964	0.89	304.3	2014-11-02	15:31:10
347	50.335606	-4.120978	1.1	297.3	2014-11-02	15:31:11
348	50.335606	-4.120996	1.29	271.2	2014-11-02	15:31:12
349	50.335607	-4.121019	1.61	274.6	2014-11-02	15:31:13
350	50.335608	-4.121045	1.85	272	2014-11-02	15:31:14
351	50.335608	-4.121071	1.91	271.4	2014-11-02	15:31:15
352	50.33561	-4.121092	1.52	279.9	2014-11-02	15:31:16
353	50.335619	-4.121107	1.36	311.8	2014-11-02	15:31:17
354	50.335627	-4.121116	1.16	327	2014-11-02	15:31:18
355	50.335634	-4.121123	0.89	326.1	2014-11-02	15:31:19
356	50.335636	-4.121132	0.71	293.2	2014-11-02	15:31:20
357	50.335636	-4.121143	0.77	267.9	2014-11-02	15:31:21
358	50.335635	-4.121156	0.94	259.1	2014-11-02	15:31:22
359	50.335632	-4.121169	1.02	256.2	2014-11-02	15:31:23
360	50.335633	-4.121185	1.1	271.5	2014-11-02	15:31:24
361	50.335631	-4.1212	1.06	261.9	2014-11-02	15:31:25
362	50.335631	-4.121213	0.94	266.5	2014-11-02	15:31:26
363	50.335632	-4.121223	0.74	276.6	2014-11-02	15:31:27
364	50.335629	-4.121236	0.94	254.4	2014-11-02	15:31:28
365	50.335626	-4.121249	1.02	245.8	2014-11-02	15:31:29
366	50.335619	-4.121264	1.31	236.1	2014-11-02	15:31:30
367	50.335615	-4.121282	1.33	252	2014-11-02	15:31:31
368	50.335615	-4.121298	1.16	268.6	2014-11-02	15:31:32
369	50.335614	-4.12131	0.82	264.2	2014-11-02	15:31:33
370	50.335612	-4.121319	0.73	245.7	2014-11-02	15:31:34
371	50.335609	-4.121333	0.99	255.8	2014-11-02	15:31:35
372	50.335608	-4.121349	1.19	260.9	2014-11-02	15:31:36
373	50.335606	-4.121366	1.2	259.7	2014-11-02	15:31:37
374	50.335604	-4.121378	0.9	258.1	2014-11-02	15:31:38
375	50.335605	-4.121388	0.72	275.2	2014-11-02	15:31:39
376	50.335606	-4.1214	0.82	277.9	2014-11-02	15:31:40
377	50.335605	-4.121413	0.95	264.4	2014-11-02	15:31:41
378	50.335603	-4.121427	1.04	257.1	2014-11-02	15:31:42
379	50.3356	-4.121446	1.37	259	2014-11-02	15:31:43
380	50.335597	-4.121467	1.48	256.9	2014-11-02	15:31:44
381	50.335595	-4.121482	1.13	254.7	2014-11-02	15:31:45
382	50.335597	-4.121497	1.11	284.6	2014-11-02	15:31:46
383	50.335597	-4.121512	1.05	265.4	2014-11-02	15:31:47
384	50.335593	-4.12153	1.34	253.4	2014-11-02	15:31:48
385	50.335591	-4.121549	1.39	261.5	2014-11-02	15:31:49
386	50.335594	-4.121568	1.38	284.5	2014-11-02	15:31:50
387	50.335598	-4.121587	1.42	284.5	2014-11-02	15:31:51
388	50.3356	-4.121607	1.47	281.7	2014-11-02	15:31:52
389	50.335607	-4.121626	1.5	299.8	2014-11-02	15:31:53
390	50.335614	-4.121638	1.19	314.3	2014-11-02	15:31:54
391	50.33562	-4.121653	1.29	299.5	2014-11-02	15:31:55
392	50.335623	-4.12167	1.23	286.2	2014-11-02	15:31:56
393	50.335621	-4.121692	1.6	262.9	2014-11-02	15:31:57
394	50.33562	-4.121713	1.48	265.7	2014-11-02	15:31:58
395	50.335621	-4.121729	1.12	273.8	2014-11-02	15:31:59
396	50.33562	-4.121745	1.14	265.3	2014-11-02	15:32:00
397	50.335623	-4.121761	1.16	284	2014-11-02	15:32:01
398	50.335625	-4.121777	1.22	283.2	2014-11-02	15:32:02
399	50.335626	-4.121794	1.22	274.8	2014-11-02	15:32:03
400	50.335625	-4.12181	1.14	265.3	2014-11-02	15:32:04
401	50.335626	-4.121825	1.07	271	2014-11-02	15:32:05
402	50.335625	-4.121843	1.28	267.9	2014-11-02	15:32:06
403	50.335626	-4.121861	1.29	273.8	2014-11-02	15:32:07
404	50.335628	-4.121872	0.8	291.1	2014-11-02	15:32:08
405	50.33563	-4.121881	0.67	283.6	2014-11-02	15:32:09
406	50.335628	-4.12189	0.64	255.7	2014-11-02	15:32:10
407	50.335629	-4.121903	0.91	272.9	2014-11-02	15:32:11
408	50.335629	-4.121915	0.86	269.4	2014-11-02	15:32:12
409	50.335633	-4.121921	0.62	315.2	2014-11-02	15:32:13
410	50.335642	-4.12192	1.03	4	2014-11-02	15:32:14
411	50.335647	-4.121927	0.79	320.5	2014-11-02	15:32:15
412	50.335647	-4.121938	0.78	270.7	2014-11-02	15:32:16
413	50.335648	-4.121955	1.21	270.9	2014-11-02	15:32:17
414	50.335648	-4.121974	1.39	273.9	2014-11-02	15:32:18
415	50.335652	-4.121987	0.99	294.5	2014-11-02	15:32:19
416	50.335658	-4.121995	0.87	317.8	2014-11-02	15:32:20
417	50.335663	-4.122002	0.72	322.2	2014-11-02	15:32:21
418	50.33567	-4.122006	0.81	337.5	2014-11-02	15:32:22
419	50.335673	-4.122013	0.59	305.6	2014-11-02	15:32:23
420	50.335671	-4.122028	1.11	257.8	2014-11-02	15:32:24
421	50.335667	-4.122046	1.36	251.7	2014-11-02	15:32:25
422	50.335667	-4.122054	0.58	271.9	2014-11-02	15:32:26
423	50.335673	-4.122053	0.61	6.8	2014-11-02	15:32:27
424	50.335679	-4.122048	0.8	28.5	2014-11-02	15:32:28
425	50.335684	-4.122041	0.71	41.1	2014-11-02	15:32:29
426	50.335687	-4.122037	0.48	38.6	2014-11-02	15:32:30
427	50.335687	-4.122037	0.02	90	2014-11-02	15:32:31
428	50.335686	-4.12204	0.27	238.9	2014-11-02	15:32:32
429	50.335685	-4.122038	0.09	130.3	2014-11-02	15:32:34
430	50.335683	-4.12204	0.24	205.3	2014-11-02	15:32:35
431	50.335681	-4.122045	0.39	244.4	2014-11-02	15:32:36
432	50.335682	-4.122044	0.04	25.1	2014-11-02	15:32:37
433	50.335682	-4.122044	0.05	51.9	2014-11-02	15:32:38
434	50.335687	-4.122035	0.86	46.8	2014-11-02	15:32:39
435	50.335692	-4.122026	0.86	51	2014-11-02	15:32:40
436	50.335695	-4.122019	0.56	57.6	2014-11-02	15:32:41
437	50.3357	-4.122014	0.71	30.9	2014-11-02	15:32:42
438	50.335709	-4.122015	0.98	356.6	2014-11-02	15:32:43
439	50.335719	-4.122024	1.35	330	2014-11-02	15:32:44
440	50.335728	-4.122032	1.09	331.7	2014-11-02	15:32:45
441	50.335734	-4.122032	0.63	0.6	2014-11-02	15:32:46
442	50.335741	-4.122023	1.01	36.5	2014-11-02	15:32:47
443	50.335754	-4.122001	2.16	47.1	2014-11-02	15:32:48
444	50.335775	-4.121963	3.54	49.8	2014-11-02	15:32:49
445	50.335796	-4.121913	4.26	56	2014-11-02	15:32:50
446	50.335815	-4.121844	5.32	66.9	2014-11-02	15:32:51
447	50.33583	-4.121768	5.69	72.4	2014-11-02	15:32:52
448	50.335846	-4.121696	5.38	71.1	2014-11-02	15:32:53
449	50.335857	-4.121625	5.23	76.4	2014-11-02	15:32:54
450	50.335864	-4.121554	5.12	81.7	2014-11-02	15:32:55
451	50.335867	-4.121479	5.33	85.5	2014-11-02	15:32:56
452	50.335865	-4.121406	5.2	92.5	2014-11-02	15:32:57
453	50.33586	-4.121339	4.76	97	2014-11-02	15:32:58
454	50.335861	-4.121275	4.53	88.2	2014-11-02	15:32:59
455	50.33587	-4.121221	4.01	76.3	2014-11-02	15:33:00
456	50.335879	-4.121177	3.24	72.4	2014-11-02	15:33:01
457	50.335886	-4.121154	1.84	63.5	2014-11-02	15:33:02
458	50.335891	-4.12115	0.57	29	2014-11-02	15:33:03
459	50.335893	-4.121151	0.13	350.5	2014-11-02	15:33:05
460	50.335891	-4.121162	0.84	254	2014-11-02	15:33:06
461	50.335886	-4.121176	1.08	242.1	2014-11-02	15:33:07
462	50.33588	-4.121193	1.41	241.2	2014-11-02	15:33:08
463	50.335873	-4.12121	1.47	237.4	2014-11-02	15:33:09
464	50.33587	-4.121222	0.92	244.8	2014-11-02	15:33:10
465	50.335862	-4.121233	1.12	224	2014-11-02	15:33:11
466	50.335851	-4.121251	1.76	226.4	2014-11-02	15:33:12
467	50.335839	-4.121272	2.02	228	2014-11-02	15:33:13
468	50.335829	-4.121291	1.73	230.9	2014-11-02	15:33:14
469	50.335823	-4.121309	1.41	241.7	2014-11-02	15:33:15
470	50.335817	-4.121328	1.56	242.5	2014-11-02	15:33:16
471	50.335813	-4.121345	1.29	250.1	2014-11-02	15:33:17
472	50.335809	-4.12136	1.16	247.8	2014-11-02	15:33:18
473	50.335801	-4.12137	1.12	220.8	2014-11-02	15:33:19
474	50.335795	-4.121374	0.79	196.7	2014-11-02	15:33:20
475	50.33579	-4.121379	0.66	219.1	2014-11-02	15:33:21
476	50.335782	-4.121392	1.23	225.2	2014-11-02	15:33:22
477	50.335772	-4.121408	1.61	227.4	2014-11-02	15:33:23
478	50.335766	-4.121427	1.53	240.5	2014-11-02	15:33:24
479	50.335759	-4.121445	1.47	240	2014-11-02	15:33:25
480	50.335754	-4.121456	1	233.8	2014-11-02	15:33:26
481	50.335753	-4.121461	0.34	263.5	2014-11-02	15:33:27
482	50.335752	-4.12147	0.67	252.3	2014-11-02	15:33:28
483	50.335748	-4.121486	1.18	253	2014-11-02	15:33:29
484	50.335747	-4.121504	1.25	261.5	2014-11-02	15:33:30
485	50.335746	-4.121521	1.27	265.8	2014-11-02	15:33:31
486	50.335745	-4.12154	1.36	266.9	2014-11-02	15:33:32
487	50.335745	-4.12156	1.42	268.1	2014-11-02	15:33:33
488	50.335744	-4.121579	1.35	268	2014-11-02	15:33:34
489	50.335746	-4.121597	1.25	275.6	2014-11-02	15:33:35
490	50.335748	-4.121613	1.16	281.7	2014-11-02	15:33:36
491	50.335748	-4.121631	1.3	269.6	2014-11-02	15:33:37
492	50.335749	-4.121651	1.38	275	2014-11-02	15:33:38
493	50.335752	-4.121668	1.29	284.7	2014-11-02	15:33:39
494	50.335751	-4.121687	1.35	268.4	2014-11-02	15:33:40
495	50.335747	-4.121706	1.41	249.8	2014-11-02	15:33:41
496	50.335747	-4.121719	0.97	273.3	2014-11-02	15:33:42
497	50.335748	-4.121731	0.82	272.7	2014-11-02	15:33:43
498	50.335745	-4.121746	1.11	251.9	2014-11-02	15:33:44
499	50.335741	-4.121763	1.33	250.4	2014-11-02	15:33:45
500	50.335736	-4.121781	1.33	246.8	2014-11-02	15:33:46
501	50.335735	-4.121792	0.83	262.9	2014-11-02	15:33:47
502	50.335737	-4.121798	0.5	300.1	2014-11-02	15:33:48
503	50.335737	-4.121799	0.03	231.9	2014-11-02	15:33:49
504	50.335732	-4.121803	0.62	213	2014-11-02	15:33:50
505	50.335732	-4.121803	0.04	90	2014-11-02	15:33:51
506	50.335741	-4.121787	1.47	49.5	2014-11-02	15:33:52
507	50.335757	-4.121754	2.99	52.5	2014-11-02	15:33:53
508	50.335774	-4.121716	3.26	55.3	2014-11-02	15:33:54
509	50.335787	-4.121696	1.99	44.8	2014-11-02	15:33:55
510	50.335797	-4.121687	1.36	29.1	2014-11-02	15:33:56
511	50.335804	-4.121677	1.04	40.6	2014-11-02	15:33:57
512	50.33581	-4.121667	1.02	50.1	2014-11-02	15:33:58
513	50.335816	-4.121658	0.84	44.9	2014-11-02	15:33:59
514	50.335819	-4.121656	0.38	25.8	2014-11-02	15:34:00
515	50.335816	-4.121673	1.25	254.8	2014-11-02	15:34:01
516	50.335813	-4.1217	1.94	261.4	2014-11-02	15:34:02
517	50.335811	-4.121723	1.64	262.5	2014-11-02	15:34:03
518	50.335809	-4.121747	1.72	261	2014-11-02	15:34:04
519	50.335807	-4.121763	1.19	261	2014-11-02	15:34:05
520	50.335802	-4.121781	1.42	245.5	2014-11-02	15:34:06
521	50.335796	-4.121801	1.53	246.7	2014-11-02	15:34:07
522	50.335793	-4.121821	1.5	254.4	2014-11-02	15:34:08
523	50.335794	-4.121834	0.93	276.9	2014-11-02	15:34:09
524	50.335794	-4.121847	0.91	270.6	2014-11-02	15:34:10
525	50.335794	-4.121852	0.35	277.6	2014-11-02	15:34:11
526	50.335798	-4.121851	0.42	13.1	2014-11-02	15:34:12
527	50.335798	-4.121851	0.05	294.7	2014-11-02	15:34:13
528	50.335793	-4.121878	1.96	252.8	2014-11-02	15:34:14
529	50.335785	-4.121902	1.93	242.6	2014-11-02	15:34:15
530	50.335775	-4.121918	1.57	227.2	2014-11-02	15:34:16
531	50.33577	-4.121927	0.91	223.6	2014-11-02	15:34:17
532	50.335769	-4.121928	0.11	243.8	2014-11-02	15:34:18
533	50.335771	-4.12193	0.24	316.8	2014-11-02	15:34:19
534	50.335776	-4.121936	0.69	327.4	2014-11-02	15:34:20
535	50.335777	-4.121946	0.75	278.6	2014-11-02	15:34:21
536	50.335774	-4.121957	0.83	247.4	2014-11-02	15:34:22
537	50.335768	-4.121977	1.56	245.2	2014-11-02	15:34:23
538	50.335765	-4.121994	1.24	253.4	2014-11-02	15:34:24
539	50.335766	-4.122004	0.78	274.1	2014-11-02	15:34:25
540	50.335765	-4.122014	0.66	261.1	2014-11-02	15:34:26
541	50.335766	-4.122018	0.33	302.8	2014-11-02	15:34:27
542	50.335766	-4.122026	0.62	263.9	2014-11-02	15:34:28
543	50.335767	-4.122031	0.41	294.5	2014-11-02	15:34:29
544	50.335766	-4.122039	0.55	254.3	2014-11-02	15:34:30
545	50.335761	-4.122053	1.09	242.4	2014-11-02	15:34:31
546	50.335758	-4.122069	1.26	251.4	2014-11-02	15:34:32
547	50.335755	-4.122085	1.13	257.6	2014-11-02	15:34:33
548	50.335754	-4.122098	0.99	257.4	2014-11-02	15:34:34
549	50.335753	-4.122111	0.87	265.1	2014-11-02	15:34:35
550	50.335756	-4.122113	0.35	329.1	2014-11-02	15:34:36
551	50.335759	-4.122112	0.22	5.6	2014-11-02	15:34:38
552	50.335766	-4.122105	0.46	36	2014-11-02	15:34:40
553	50.335773	-4.122097	0.47	38.7	2014-11-02	15:34:42
554	50.335773	-4.122096	0.08	21.8	2014-11-02	15:34:43
555	50.335772	-4.122099	0.26	237	2014-11-02	15:34:44
556	50.335773	-4.122099	0.07	357.5	2014-11-02	15:34:46
557	50.335774	-4.122099	0.11	24.9	2014-11-02	15:34:47
558	50.335778	-4.12209	0.77	55.2	2014-11-02	15:34:48
559	50.335779	-4.122089	0.15	34.6	2014-11-02	15:34:49
560	50.335783	-4.122079	0.82	57.6	2014-11-02	15:34:50
561	50.335786	-4.122068	0.84	64.9	2014-11-02	15:34:51
562	50.335789	-4.122061	0.62	58.4	2014-11-02	15:34:52
563	50.335791	-4.122061	0.23	355.5	2014-11-02	15:34:53
564	50.335792	-4.122068	0.52	284.4	2014-11-02	15:34:54
565	50.335791	-4.122075	0.5	251.3	2014-11-02	15:34:55
566	50.33579	-4.122079	0.32	244.5	2014-11-02	15:34:56
567	50.33579	-4.122078	0.07	66.9	2014-11-02	15:34:57
568	50.33579	-4.122076	0.13	85.9	2014-11-02	15:34:58
569	50.335791	-4.12207	0.47	71.5	2014-11-02	15:34:59
570	50.335791	-4.122069	0.06	106.6	2014-11-02	15:35:00
571	50.335786	-4.122079	0.91	233.3	2014-11-02	15:35:01
572	50.33578	-4.122092	1.16	230.7	2014-11-02	15:35:02
573	50.335776	-4.122104	1.01	241.8	2014-11-02	15:35:03
574	50.335775	-4.12211	0.44	255.3	2014-11-02	15:35:04
575	50.335775	-4.122111	0.04	313	2014-11-02	15:35:05
576	50.33577	-4.122126	1.22	243.7	2014-11-02	15:35:06
577	50.335763	-4.122143	1.4	238.1	2014-11-02	15:35:07
578	50.335758	-4.122156	1.13	235.1	2014-11-02	15:35:08
579	50.335752	-4.122164	0.84	225.4	2014-11-02	15:35:09
580	50.335744	-4.122171	1.03	206.7	2014-11-02	15:35:10
581	50.335737	-4.122175	0.82	203.4	2014-11-02	15:35:11
582	50.335735	-4.122178	0.31	211.7	2014-11-02	15:35:12
583	50.335735	-4.122178	0.02	319.9	2014-11-02	15:35:14
584	50.335731	-4.122183	0.58	213	2014-11-02	15:35:15
585	50.335726	-4.122192	0.85	233.5	2014-11-02	15:35:16
586	50.335724	-4.122198	0.25	239.9	2014-11-02	15:35:18
587	50.335728	-4.122197	0.5	9.6	2014-11-02	15:35:19
588	50.33573	-4.122197	0.12	354.1	2014-11-02	15:35:21
589	50.33573	-4.122197	0.03	123.6	2014-11-02	15:35:23
590	50.335729	-4.122199	0.22	219.2	2014-11-02	15:35:24
591	50.335733	-4.122199	0.46	1.5	2014-11-02	15:35:25
592	50.335738	-4.122201	0.58	343.1	2014-11-02	15:35:26
593	50.33574	-4.122217	1.19	283.5	2014-11-02	15:35:27
594	50.335738	-4.122236	1.34	261.2	2014-11-02	15:35:28
595	50.33574	-4.122249	0.98	278.2	2014-11-02	15:35:29
596	50.335747	-4.122254	0.88	338	2014-11-02	15:35:30
597	50.335753	-4.122258	0.76	340.8	2014-11-02	15:35:31
598	50.335753	-4.122258	0.01	215.7	2014-11-02	15:35:32
599	50.335748	-4.122272	1.17	240.9	2014-11-02	15:35:33
600	50.335742	-4.122287	1.24	236.8	2014-11-02	15:35:34
601	50.335739	-4.122297	0.8	246.6	2014-11-02	15:35:35
602	50.335736	-4.122303	0.56	231.6	2014-11-02	15:35:36
603	50.335731	-4.122304	0.57	188.4	2014-11-02	15:35:37
604	50.335727	-4.122304	0.42	180	2014-11-02	15:35:38
605	50.335728	-4.122304	0.05	52.5	2014-11-02	15:35:39
606	50.335728	-4.122304	0.04	319	2014-11-02	15:35:40
607	50.335724	-4.122307	0.48	202.4	2014-11-02	15:35:41
608	50.335721	-4.12231	0.35	217.3	2014-11-02	15:35:42
609	50.335721	-4.122309	0.04	116.6	2014-11-02	15:35:43
610	50.335725	-4.122307	0.5	23.3	2014-11-02	15:35:44
611	50.335729	-4.122308	0.4	348.8	2014-11-02	15:35:45
612	50.335729	-4.122308	0.02	199.8	2014-11-02	15:35:46
613	50.335729	-4.122307	0.06	62.7	2014-11-02	15:35:47
614	50.335731	-4.122302	0.39	60	2014-11-02	15:35:48
615	50.33573	-4.122301	0.04	122.4	2014-11-02	15:35:50
616	50.335726	-4.122305	0.51	212.5	2014-11-02	15:35:51
617	50.335721	-4.122309	0.62	207.9	2014-11-02	15:35:52
618	50.33572	-4.122309	0.13	160.9	2014-11-02	15:35:53
619	50.335725	-4.122302	0.68	44.1	2014-11-02	15:35:54
620	50.33573	-4.122296	0.71	35.7	2014-11-02	15:35:55
621	50.335731	-4.122294	0.12	53	2014-11-02	15:35:57
622	50.335734	-4.12229	0.4	39	2014-11-02	15:35:58
623	50.335737	-4.122286	0.45	43	2014-11-02	15:35:59
624	50.335745	-4.122291	0.99	336.2	2014-11-02	15:36:00
625	50.335754	-4.122305	1.38	317.9	2014-11-02	15:36:01
626	50.335764	-4.122315	1.31	324.4	2014-11-02	15:36:02
627	50.335771	-4.122311	0.85	19.2	2014-11-02	15:36:03
628	50.335783	-4.122297	1.7	36.6	2014-11-02	15:36:04
629	50.335796	-4.122277	2.04	44.4	2014-11-02	15:36:05
630	50.335804	-4.122261	1.44	53.8	2014-11-02	15:36:06
631	50.335807	-4.122257	0.21	33.3	2014-11-02	15:36:08
632	50.335807	-4.122257	0.01	32.5	2014-11-02	15:36:09
633	50.335807	-4.122261	0.3	259	2014-11-02	15:36:10
634	50.335807	-4.122262	0.02	309.7	2014-11-02	15:36:11
635	50.335807	-4.122255	0.44	91.3	2014-11-02	15:36:12
636	50.335808	-4.122244	0.82	82.7	2014-11-02	15:36:13
637	50.335799	-4.12224	0.96	163	2014-11-02	15:36:14
638	50.335786	-4.122243	1.52	186.5	2014-11-02	15:36:15
639	50.335773	-4.122237	1.44	165.1	2014-11-02	15:36:16
640	50.335767	-4.122227	1.03	136.2	2014-11-02	15:36:17
641	50.335757	-4.122221	1.19	156.9	2014-11-02	15:36:18
642	50.335746	-4.122217	1.25	169	2014-11-02	15:36:19
643	50.335735	-4.122208	1.4	151.5	2014-11-02	15:36:20
644	50.335727	-4.1222	1.03	144.7	2014-11-02	15:36:21
645	50.335721	-4.122198	0.65	168.4	2014-11-02	15:36:22
646	50.33572	-4.122196	0.23	148.6	2014-11-02	15:36:23
647	50.335721	-4.122194	0.12	38.3	2014-11-02	15:36:25
648	50.335722	-4.122194	0.04	327.5	2014-11-02	15:36:26
649	50.335723	-4.122195	0.08	342.5	2014-11-02	15:36:27
650	50.335727	-4.122199	0.28	329	2014-11-02	15:36:29
651	50.335727	-4.122199	0.01	19.8	2014-11-02	15:36:31
652	50.335727	-4.122199	0.01	180	2014-11-02	15:36:32
653	50.335727	-4.122199	0.04	319	2014-11-02	15:36:33
654	50.335728	-4.122199	0.05	346.3	2014-11-02	15:36:34
655	50.335743	-4.122166	2.95	53.9	2014-11-02	15:36:35
656	50.335763	-4.122101	5.06	64.1	2014-11-02	15:36:36
657	50.335783	-4.122022	6.1	68.1	2014-11-02	15:36:37
658	50.335808	-4.121938	6.5	65.5	2014-11-02	15:36:38
659	50.335833	-4.121852	6.72	65.3	2014-11-02	15:36:39
660	50.335859	-4.121761	7.08	65.9	2014-11-02	15:36:40
661	50.336011	-4.121296	4.65	62.9	2014-11-02	15:36:48
662	50.33599	-4.121389	6.99	250.5	2014-11-02	15:36:49
663	50.335981	-4.12149	7.3	261.6	2014-11-02	15:36:50
664	50.335968	-4.121601	7.95	259.9	2014-11-02	15:36:51
665	50.335962	-4.12165	3.58	259	2014-11-02	15:36:52
666	50.335946	-4.121704	4.23	245.9	2014-11-02	15:36:53
667	50.335916	-4.121754	4.91	225.7	2014-11-02	15:36:54
668	50.335914	-4.121775	1.49	262.4	2014-11-02	15:36:55
669	50.33591	-4.121781	0.66	225.8	2014-11-02	15:36:56
670	50.335905	-4.12179	0.78	230.6	2014-11-02	15:36:57
671	50.335903	-4.121784	0.43	118.2	2014-11-02	15:36:58
672	50.335901	-4.121779	0.44	125.3	2014-11-02	15:36:59
673	50.335899	-4.121775	0.43	132.5	2014-11-02	15:37:00
674	50.335897	-4.121791	1.16	259.8	2014-11-02	15:37:01
675	50.33589	-4.121821	2.24	251.8	2014-11-02	15:37:02
676	50.335882	-4.121857	2.71	249.6	2014-11-02	15:37:03
677	50.335881	-4.12189	2.38	266	2014-11-02	15:37:04
678	50.335872	-4.12193	2.98	252.1	2014-11-02	15:37:05
679	50.335867	-4.121961	2.27	256.2	2014-11-02	15:37:06
680	50.335855	-4.121992	2.63	237.7	2014-11-02	15:37:07
681	50.335847	-4.122021	2.23	247.8	2014-11-02	15:37:08
682	50.335835	-4.12205	2.47	236.8	2014-11-02	15:37:09
683	50.335829	-4.12207	1.56	246.1	2014-11-02	15:37:10
684	50.335822	-4.122095	1.93	245.1	2014-11-02	15:37:11
685	50.335812	-4.122122	2.22	240.8	2014-11-02	15:37:12
686	50.335806	-4.122148	1.95	249.3	2014-11-02	15:37:13
687	50.335802	-4.122167	1.4	250.9	2014-11-02	15:37:14
688	50.335797	-4.122188	1.59	249.4	2014-11-02	15:37:15
689	50.335794	-4.12221	1.65	257.5	2014-11-02	15:37:16
690	50.335792	-4.122229	1.31	261.4	2014-11-02	15:37:17
691	50.335789	-4.122245	1.17	255.7	2014-11-02	15:37:18
692	50.335785	-4.122261	1.3	246.8	2014-11-02	15:37:19
693	50.335778	-4.122281	1.55	242.4	2014-11-02	15:37:20
694	50.335769	-4.122301	1.77	235.6	2014-11-02	15:37:21
695	50.335762	-4.12232	1.57	238.5	2014-11-02	15:37:22
696	50.335758	-4.122338	1.31	251.3	2014-11-02	15:37:23
697	50.335754	-4.122354	1.25	246.2	2014-11-02	15:37:24
698	50.335748	-4.122365	1.07	231.1	2014-11-02	15:37:25
699	50.335743	-4.122372	0.67	223.7	2014-11-02	15:37:26
700	50.335736	-4.122382	1.06	220.7	2014-11-02	15:37:27
701	50.335725	-4.122392	1.42	211.9	2014-11-02	15:37:28
702	50.335717	-4.122401	1.12	214.6	2014-11-02	15:37:29
703	50.335709	-4.122412	1.14	220.4	2014-11-02	15:37:30
704	50.335701	-4.122421	1.09	216.8	2014-11-02	15:37:31
705	50.335694	-4.12243	1.03	218.1	2014-11-02	15:37:32
706	50.335686	-4.122438	1.05	215.8	2014-11-02	15:37:33
707	50.335677	-4.122446	1.22	206.2	2014-11-02	15:37:34
708	50.335676	-4.12245	0.28	248.2	2014-11-02	15:37:35
709	50.335678	-4.122451	0.27	339.3	2014-11-02	15:37:36
710	50.335681	-4.122451	0.18	354.4	2014-11-02	15:37:38
711	50.335687	-4.122446	0.77	29.5	2014-11-02	15:37:39
712	50.335692	-4.122441	0.6	34.5	2014-11-02	15:37:40
713	50.335693	-4.122437	0.34	70.9	2014-11-02	15:37:41
714	50.335693	-4.122436	0.06	23.1	2014-11-02	15:37:42
715	50.33569	-4.122438	0.4	194.5	2014-11-02	15:37:43
716	50.335686	-4.122441	0.5	203.9	2014-11-02	15:37:44
717	50.335685	-4.12244	0.04	133	2014-11-02	15:37:45
718	50.335689	-4.12244	0.4	3.4	2014-11-02	15:37:46
719	50.335692	-4.122437	0.37	30.2	2014-11-02	15:37:47
720	50.335697	-4.122431	0.74	39.2	2014-11-02	15:37:48
721	50.335705	-4.122419	1.24	41.9	2014-11-02	15:37:49
722	50.335709	-4.122414	0.54	44.4	2014-11-02	15:37:50
723	50.335708	-4.122417	0.13	253.4	2014-11-02	15:37:52
724	50.335708	-4.122419	0.1	253.7	2014-11-02	15:37:53
725	50.335708	-4.12242	0.09	287.3	2014-11-02	15:37:54
726	50.335706	-4.122424	0.18	235.5	2014-11-02	15:37:56
727	50.33571	-4.122425	0.2	353.9	2014-11-02	15:37:58
728	50.335709	-4.122429	0.34	252.5	2014-11-02	15:37:59
729	50.335711	-4.122429	0.21	358.5	2014-11-02	15:38:00
730	50.335716	-4.122421	0.84	44.3	2014-11-02	15:38:01
731	50.335723	-4.122414	0.96	33.5	2014-11-02	15:38:02
732	50.33573	-4.122404	1.04	42	2014-11-02	15:38:03
733	50.335736	-4.122396	0.88	39.4	2014-11-02	15:38:04
734	50.335743	-4.122398	0.77	352.4	2014-11-02	15:38:05
735	50.33575	-4.122407	1	319.7	2014-11-02	15:38:06
736	50.335754	-4.122411	0.54	326.3	2014-11-02	15:38:07
737	50.335757	-4.122413	0.37	341.5	2014-11-02	15:38:08
738	50.335761	-4.122407	0.58	45.1	2014-11-02	15:38:09
739	50.335764	-4.122394	0.96	70.1	2014-11-02	15:38:10
740	50.33577	-4.122367	2.06	69.9	2014-11-02	15:38:11
741	50.335788	-4.122328	3.37	53.9	2014-11-02	15:38:12
742	50.335811	-4.12229	3.69	47.1	2014-11-02	15:38:13
743	50.335825	-4.122263	2.53	50.4	2014-11-02	15:38:14
744	50.335839	-4.122238	2.35	49.6	2014-11-02	15:38:15
745	50.335849	-4.122219	1.75	49.3	2014-11-02	15:38:16
746	50.335855	-4.122211	0.86	44.4	2014-11-02	15:38:17
747	50.335856	-4.122208	0.3	46.3	2014-11-02	15:38:18
748	50.335855	-4.122207	0.2	171.5	2014-11-02	15:38:19
749	50.335848	-4.12221	0.36	194.9	2014-11-02	15:38:21
750	50.335846	-4.122212	0.36	211.8	2014-11-02	15:38:22
751	50.335838	-4.122222	1.1	217.8	2014-11-02	15:38:23
752	50.335835	-4.122224	0.41	203.3	2014-11-02	15:38:24
753	50.335816	-4.122235	2.2	200.8	2014-11-02	15:38:25
754	50.335803	-4.12224	1.52	194.3	2014-11-02	15:38:26
755	50.335792	-4.122242	1.22	184	2014-11-02	15:38:27
756	50.335779	-4.122245	1.45	188.8	2014-11-02	15:38:28
757	50.335764	-4.12225	1.68	192.1	2014-11-02	15:38:29
758	50.335756	-4.12225	0.97	182.8	2014-11-02	15:38:30
759	50.335747	-4.122246	1.01	161.8	2014-11-02	15:38:31
760	50.335737	-4.122243	1.14	170.4	2014-11-02	15:38:32
761	50.335725	-4.122247	1.37	190.8	2014-11-02	15:38:33
762	50.335713	-4.12225	1.35	190.7	2014-11-02	15:38:34
763	50.335704	-4.122251	0.99	183.1	2014-11-02	15:38:35
764	50.335694	-4.12225	1.11	175.1	2014-11-02	15:38:36
765	50.335684	-4.122251	1.11	185.2	2014-11-02	15:38:37
766	50.335676	-4.122254	0.97	191.7	2014-11-02	15:38:38
767	50.335668	-4.122252	0.87	168.5	2014-11-02	15:38:39
768	50.33566	-4.12225	0.89	171.9	2014-11-02	15:38:40
769	50.335651	-4.122255	1.15	200.2	2014-11-02	15:38:41
770	50.335643	-4.122257	0.86	187.6	2014-11-02	15:38:42
771	50.335644	-4.122258	0.12	313.4	2014-11-02	15:38:43
772	50.335647	-4.122258	0.18	357.2	2014-11-02	15:38:45
773	50.335647	-4.122258	0.06	0	2014-11-02	15:38:46
774	50.335648	-4.122259	0.03	347.1	2014-11-02	15:38:47
775	50.335648	-4.122258	0.01	90	2014-11-02	15:38:48
776	50.335648	-4.122259	0.01	327.5	2014-11-02	15:38:49
777	50.335645	-4.122265	0.58	234.4	2014-11-02	15:38:50
778	50.335641	-4.122274	0.71	236.7	2014-11-02	15:38:51
779	50.335639	-4.122282	0.66	250.1	2014-11-02	15:38:52
780	50.335644	-4.122286	0.55	329.5	2014-11-02	15:38:53
781	50.335652	-4.122284	0.9	9.1	2014-11-02	15:38:54
782	50.335658	-4.122283	0.78	6.2	2014-11-02	15:38:55
783	50.335662	-4.122284	0.44	353.8	2014-11-02	15:38:56
784	50.335663	-4.122288	0.34	279.5	2014-11-02	15:38:57
785	50.33566	-4.122298	0.74	242.1	2014-11-02	15:38:58
786	50.335655	-4.122301	0.55	202.1	2014-11-02	15:38:59
787	50.335658	-4.122299	0.31	15.5	2014-11-02	15:39:00
788	50.335661	-4.122293	0.59	47.3	2014-11-02	15:39:01
789	50.335665	-4.122289	0.25	34.3	2014-11-02	15:39:03
790	50.335665	-4.122289	0.03	168.5	2014-11-02	15:39:04
791	50.335657	-4.122292	0.96	192.2	2014-11-02	15:39:05
792	50.335648	-4.122292	0.98	181.4	2014-11-02	15:39:06
793	50.33564	-4.122289	0.86	161.6	2014-11-02	15:39:07
794	50.335634	-4.122277	1.04	129.7	2014-11-02	15:39:08
795	50.335629	-4.12227	0.81	136	2014-11-02	15:39:09
796	50.335621	-4.122267	0.97	170.8	2014-11-02	15:39:10
797	50.335612	-4.122269	0.91	186	2014-11-02	15:39:11
798	50.335609	-4.122265	0.49	145.1	2014-11-02	15:39:12
799	50.335607	-4.122265	0.16	182.1	2014-11-02	15:39:13
800	50.335608	-4.122266	0.08	276.1	2014-11-02	15:39:14
801	50.335608	-4.122277	0.79	273.4	2014-11-02	15:39:15
802	50.335607	-4.122286	0.66	261.8	2014-11-02	15:39:16
803	50.335609	-4.122294	0.57	292.3	2014-11-02	15:39:17
804	50.335614	-4.122299	0.32	322.2	2014-11-02	15:39:19
805	50.335614	-4.1223	0.06	322.2	2014-11-02	15:39:20
806	50.335614	-4.1223	0.03	287	2014-11-02	15:39:21
807	50.335614	-4.122301	0.03	249.8	2014-11-02	15:39:22
808	50.335611	-4.122297	0.2	147.5	2014-11-02	15:39:24
809	50.335617	-4.122292	0.78	31.8	2014-11-02	15:39:25
810	50.33562	-4.122285	0.59	51.9	2014-11-02	15:39:26
811	50.33562	-4.122284	0.04	113.1	2014-11-02	15:39:28
812	50.33562	-4.122284	0.04	33.3	2014-11-02	15:39:29
813	50.335624	-4.122284	0.22	356.1	2014-11-02	15:39:31
814	50.335624	-4.122285	0.04	242	2014-11-02	15:39:32
815	50.335628	-4.122278	0.66	49.3	2014-11-02	15:39:33
816	50.33563	-4.122272	0.23	62.7	2014-11-02	15:39:35
817	50.33563	-4.122271	0.02	90	2014-11-02	15:39:37
818	50.335635	-4.122265	0.71	39.9	2014-11-02	15:39:38
819	50.335637	-4.122263	0.16	21.1	2014-11-02	15:39:40
820	50.335635	-4.122272	0.68	244.1	2014-11-02	15:39:41
821	50.335629	-4.12228	0.87	224.9	2014-11-02	15:39:42
822	50.335627	-4.122284	0.31	227.9	2014-11-02	15:39:43
823	50.335627	-4.122283	0.02	53.6	2014-11-02	15:39:44
824	50.335635	-4.122274	1.08	40.5	2014-11-02	15:39:45
825	50.335639	-4.122269	0.28	38.7	2014-11-02	15:39:47
826	50.335639	-4.122269	0.01	32.5	2014-11-02	15:39:48
827	50.335639	-4.122268	0.06	107.6	2014-11-02	15:39:49
828	50.335637	-4.122267	0.19	174.5	2014-11-02	15:39:50
829	50.335638	-4.122268	0.06	353.4	2014-11-02	15:39:51
830	50.33564	-4.122265	0.35	27.7	2014-11-02	15:39:52
831	50.335642	-4.122262	0.13	51.1	2014-11-02	15:39:54
832	50.335642	-4.122262	0.02	343.3	2014-11-02	15:39:55
833	50.335642	-4.122262	0.04	57.6	2014-11-02	15:39:56
834	50.335647	-4.122262	0.6	0	2014-11-02	15:39:57
835	50.335648	-4.122262	0.03	322.2	2014-11-02	15:39:59
836	50.335648	-4.122263	0.05	294.7	2014-11-02	15:40:00
837	50.335648	-4.122263	0.03	327.5	2014-11-02	15:40:01
838	50.335654	-4.12226	0.64	24	2014-11-02	15:40:02
839	50.33566	-4.122257	0.7	13.8	2014-11-02	15:40:03
840	50.335664	-4.122255	0.54	18.6	2014-11-02	15:40:04
841	50.335667	-4.122256	0.35	343.3	2014-11-02	15:40:05
842	50.33567	-4.122263	0.55	296.1	2014-11-02	15:40:06
843	50.335672	-4.122267	0.38	315.9	2014-11-02	15:40:07
844	50.335676	-4.122262	0.58	36.1	2014-11-02	15:40:08
845	50.335684	-4.122257	0.94	23.9	2014-11-02	15:40:09
846	50.335689	-4.122245	1.04	55.2	2014-11-02	15:40:10
847	50.335699	-4.122216	2.33	62.3	2014-11-02	15:40:11
848	50.335714	-4.122182	2.91	56.1	2014-11-02	15:40:12
849	50.335725	-4.122148	2.74	61.7	2014-11-02	15:40:13
850	50.335735	-4.122116	2.49	64.5	2014-11-02	15:40:14
851	50.335744	-4.122086	2.38	64.7	2014-11-02	15:40:15
852	50.335753	-4.122063	1.89	57.7	2014-11-02	15:40:16
853	50.335759	-4.122061	0.66	13.5	2014-11-02	15:40:17
854	50.33575	-4.122085	1.96	238.7	2014-11-02	15:40:18
855	50.335728	-4.12211	2.97	217	2014-11-02	15:40:19
856	50.335713	-4.12213	2.24	219.2	2014-11-02	15:40:20
857	50.335698	-4.122149	2.16	220.1	2014-11-02	15:40:21
858	50.335687	-4.122163	1.61	218.1	2014-11-02	15:40:22
859	50.335683	-4.122172	0.74	240.7	2014-11-02	15:40:23
860	50.335683	-4.122172	0.01	0	2014-11-02	15:40:24
861	50.335675	-4.122181	1.13	212.8	2014-11-02	15:40:25
862	50.335665	-4.12219	1.3	210.8	2014-11-02	15:40:26
863	50.335658	-4.122202	1.08	229	2014-11-02	15:40:27
864	50.335652	-4.122214	1.11	232.3	2014-11-02	15:40:28
865	50.335645	-4.122229	1.28	232.9	2014-11-02	15:40:29
866	50.335641	-4.122246	1.3	246.7	2014-11-02	15:40:30
867	50.335632	-4.122262	1.52	228.9	2014-11-02	15:40:31
868	50.335625	-4.122279	1.41	239.3	2014-11-02	15:40:32
869	50.335623	-4.122288	0.75	246.7	2014-11-02	15:40:33
870	50.335619	-4.122293	0.53	219.5	2014-11-02	15:40:34
871	50.335615	-4.122298	0.54	219	2014-11-02	15:40:35
872	50.335616	-4.1223	0.08	291.3	2014-11-02	15:40:37
873	50.335616	-4.1223	0.03	22.2	2014-11-02	15:40:38
874	50.335612	-4.122309	0.76	235.8	2014-11-02	15:40:39
875	50.335612	-4.122311	0.19	258.8	2014-11-02	15:40:40
876	50.335615	-4.122308	0.47	30.1	2014-11-02	15:40:41
877	50.335619	-4.122306	0.4	21	2014-11-02	15:40:42
878	50.335618	-4.122306	0.04	154.2	2014-11-02	15:40:43
879	50.33562	-4.122306	0.1	354.8	2014-11-02	15:40:45
880	50.33562	-4.122307	0.09	229	2014-11-02	15:40:46
881	50.335619	-4.122307	0.03	180	2014-11-02	15:40:47
882	50.335619	-4.122307	0.03	174.2	2014-11-02	15:40:49
883	50.335619	-4.122307	0.03	253.4	2014-11-02	15:40:50
884	50.335623	-4.122303	0.53	32	2014-11-02	15:40:51
885	50.335623	-4.122304	0.07	331.6	2014-11-02	15:40:52
886	50.335623	-4.122304	0.02	157.3	2014-11-02	15:40:54
887	50.335623	-4.122304	0.01	270	2014-11-02	15:40:55
888	50.335621	-4.122312	0.65	249	2014-11-02	15:40:56
889	50.335619	-4.122322	0.74	256.1	2014-11-02	15:40:57
890	50.33562	-4.12233	0.56	278.6	2014-11-02	15:40:58
891	50.33562	-4.122331	0.03	253.4	2014-11-02	15:40:59
892	50.335629	-4.122316	1.38	46.9	2014-11-02	15:41:00
893	50.335633	-4.122312	0.64	31.7	2014-11-02	15:41:01
894	50.335632	-4.122312	0.12	191.3	2014-11-02	15:41:02
895	50.335627	-4.122317	0.67	213.4	2014-11-02	15:41:03
896	50.335625	-4.12232	0.15	212.5	2014-11-02	15:41:05
897	50.335626	-4.122321	0.12	313.6	2014-11-02	15:41:06
898	50.335626	-4.122322	0.07	301.6	2014-11-02	15:41:07
899	50.335637	-4.122299	2.06	52.6	2014-11-02	15:41:08
900	50.335655	-4.122264	3.16	51.4	2014-11-02	15:41:09
901	50.335675	-4.122235	2.97	42.9	2014-11-02	15:41:10
902	50.335688	-4.122216	2.02	42.8	2014-11-02	15:41:11
903	50.335693	-4.12221	0.34	40.2	2014-11-02	15:41:13
904	50.335695	-4.122215	0.47	305.4	2014-11-02	15:41:14
905	50.335695	-4.122216	0.07	270	2014-11-02	15:41:15
906	50.335699	-4.122226	0.83	304.8	2014-11-02	15:41:16
907	50.335704	-4.122237	0.95	306.3	2014-11-02	15:41:17
908	50.335711	-4.122245	0.92	319.6	2014-11-02	15:41:18
909	50.335721	-4.122254	1.28	331	2014-11-02	15:41:19
910	50.335731	-4.122255	1.16	355.9	2014-11-02	15:41:20
911	50.335746	-4.122233	2.29	41.9	2014-11-02	15:41:21
912	50.335769	-4.122184	4.28	54.8	2014-11-02	15:41:22
913	50.33579	-4.122113	5.6	64.7	2014-11-02	15:41:23
914	50.335812	-4.12203	6.39	67.9	2014-11-02	15:41:24
915	50.335828	-4.121946	6.18	73.1	2014-11-02	15:41:25
916	50.335836	-4.12188	4.79	78.5	2014-11-02	15:41:26
917	50.335844	-4.121826	3.95	76.9	2014-11-02	15:41:27
918	50.335855	-4.121772	4.04	73	2014-11-02	15:41:28
919	50.33587	-4.121713	4.48	69	2014-11-02	15:41:29
920	50.335886	-4.121649	4.89	67.5	2014-11-02	15:41:30
921	50.335901	-4.121586	4.79	70.2	2014-11-02	15:41:31
922	50.335905	-4.121523	4.49	83.6	2014-11-02	15:41:32
923	50.335901	-4.121457	4.71	96.3	2014-11-02	15:41:33
924	50.335896	-4.121382	5.4	96.2	2014-11-02	15:41:34
925	50.335895	-4.121295	6.14	90.5	2014-11-02	15:41:35
926	50.335898	-4.121204	6.47	87.3	2014-11-02	15:41:36
927	50.335901	-4.121113	6.51	87.2	2014-11-02	15:41:37
928	50.335904	-4.12102	6.56	87.2	2014-11-02	15:41:38
929	50.335834	-4.120838	1.01	120.8	2014-11-02	15:41:53
930	50.33584	-4.12094	3.66	275.3	2014-11-02	15:41:55
931	50.335834	-4.120993	3.83	259.3	2014-11-02	15:41:56
932	50.335827	-4.121035	3.06	254.8	2014-11-02	15:41:57
933	50.33582	-4.12107	1.29	253.8	2014-11-02	15:41:59
934	50.335823	-4.121083	1	285.7	2014-11-02	15:42:00
935	50.335822	-4.121096	0.94	264.3	2014-11-02	15:42:01
936	50.33582	-4.121109	0.89	254.9	2014-11-02	15:42:02
937	50.335816	-4.121125	1.2	252.8	2014-11-02	15:42:03
938	50.335812	-4.121145	1.51	250.8	2014-11-02	15:42:04
939	50.335807	-4.121168	1.73	253	2014-11-02	15:42:05
940	50.335804	-4.12119	1.61	256.3	2014-11-02	15:42:06
941	50.335803	-4.121209	1.38	266.5	2014-11-02	15:42:07
942	50.335804	-4.121221	0.84	279	2014-11-02	15:42:08
943	50.335805	-4.121224	0.24	279	2014-11-02	15:42:09
944	50.3358	-4.121244	1.45	250.5	2014-11-02	15:42:10
945	50.335792	-4.121266	1.86	240	2014-11-02	15:42:11
946	50.335786	-4.121292	1.95	248.7	2014-11-02	15:42:12
947	50.335786	-4.121313	1.47	271.5	2014-11-02	15:42:13
948	50.335792	-4.121324	1.02	308.3	2014-11-02	15:42:14
949	50.335797	-4.12133	0.72	322.6	2014-11-02	15:42:15
950	50.3358	-4.121338	0.69	299.2	2014-11-02	15:42:16
951	50.335798	-4.121353	1.08	257	2014-11-02	15:42:17
952	50.335794	-4.121371	1.32	250.6	2014-11-02	15:42:18
953	50.33579	-4.121385	1.14	245.8	2014-11-02	15:42:19
954	50.335781	-4.121403	1.56	233.7	2014-11-02	15:42:20
955	50.335772	-4.121421	1.65	231.1	2014-11-02	15:42:21
956	50.335768	-4.121433	0.93	241.7	2014-11-02	15:42:22
957	50.335771	-4.121437	0.44	317.7	2014-11-02	15:42:23
958	50.335775	-4.121437	0.44	354.5	2014-11-02	15:42:24
959	50.335776	-4.121437	0.12	5.7	2014-11-02	15:42:25
960	50.335782	-4.121445	0.88	320.6	2014-11-02	15:42:26
961	50.335784	-4.121459	0.99	279.8	2014-11-02	15:42:27
962	50.335781	-4.121474	1.11	252.9	2014-11-02	15:42:28
963	50.335774	-4.121491	1.41	240.6	2014-11-02	15:42:29
964	50.335767	-4.121509	1.53	237	2014-11-02	15:42:30
965	50.335765	-4.121523	0.99	259.7	2014-11-02	15:42:31
966	50.335772	-4.121523	0.72	355.8	2014-11-02	15:42:32
967	50.335775	-4.121527	0.41	326	2014-11-02	15:42:33
968	50.335773	-4.12154	0.96	256	2014-11-02	15:42:34
969	50.335772	-4.121555	1.09	262.6	2014-11-02	15:42:35
970	50.335773	-4.121566	0.79	283.1	2014-11-02	15:42:36
971	50.335775	-4.121576	0.72	285.7	2014-11-02	15:42:37
972	50.335776	-4.12159	1.06	274.5	2014-11-02	15:42:38
973	50.335775	-4.121607	1.21	267.4	2014-11-02	15:42:39
974	50.335775	-4.121626	1.29	267.5	2014-11-02	15:42:40
975	50.335777	-4.121644	1.35	279.9	2014-11-02	15:42:41
976	50.335782	-4.121662	1.38	294	2014-11-02	15:42:42
977	50.335783	-4.121681	1.35	278	2014-11-02	15:42:43
978	50.335783	-4.121698	1.26	269.1	2014-11-02	15:42:44
979	50.335785	-4.121713	1.07	283.1	2014-11-02	15:42:45
980	50.335789	-4.12173	1.24	288.5	2014-11-02	15:42:46
981	50.33579	-4.121746	1.18	273.6	2014-11-02	15:42:47
982	50.335791	-4.121757	0.81	278.6	2014-11-02	15:42:48
983	50.335792	-4.121764	0.48	289	2014-11-02	15:42:49
984	50.33579	-4.121775	0.82	256.2	2014-11-02	15:42:50
985	50.335786	-4.121794	1.43	247.8	2014-11-02	15:42:51
986	50.335778	-4.121809	1.35	233.6	2014-11-02	15:42:52
987	50.33577	-4.121817	1.09	212	2014-11-02	15:42:53
988	50.335762	-4.121825	1.03	209.8	2014-11-02	15:42:54
989	50.335756	-4.121828	0.72	197.3	2014-11-02	15:42:55
990	50.335755	-4.121823	0.37	109.4	2014-11-02	15:42:56
991	50.335757	-4.121819	0.39	37.1	2014-11-02	15:42:57
992	50.335763	-4.121816	0.68	23.2	2014-11-02	15:42:58
993	50.335786	-4.121804	2.63	18.2	2014-11-02	15:42:59
994	50.335806	-4.121798	2.28	11.6	2014-11-02	15:43:00
995	50.335816	-4.1218	1.14	353.1	2014-11-02	15:43:01
996	50.335818	-4.121806	0.51	300.6	2014-11-02	15:43:02
997	50.335817	-4.121814	0.62	258.7	2014-11-02	15:43:03
998	50.335815	-4.121826	0.89	252.3	2014-11-02	15:43:04
999	50.335808	-4.12184	1.19	234.1	2014-11-02	15:43:05
1000	50.3358	-4.121853	1.26	226.1	2014-11-02	15:43:06
1001	50.335795	-4.121866	1.11	237.3	2014-11-02	15:43:07
1002	50.335798	-4.121869	0.38	319.9	2014-11-02	15:43:08
1003	50.335798	-4.12187	0.1	338.8	2014-11-02	15:43:09
1004	50.335794	-4.121878	0.77	233.3	2014-11-02	15:43:10
1005	50.33579	-4.121891	0.99	242.6	2014-11-02	15:43:11
1006	50.335785	-4.121898	0.8	217.9	2014-11-02	15:43:12
1007	50.335781	-4.1219	0.22	201.4	2014-11-02	15:43:14
1008	50.335782	-4.121902	0.23	319.9	2014-11-02	15:43:15
1009	50.335779	-4.12191	0.66	237.4	2014-11-02	15:43:16
1010	50.335772	-4.121918	0.98	217.8	2014-11-02	15:43:17
1011	50.335766	-4.121926	0.94	216.3	2014-11-02	15:43:18
1012	50.335762	-4.121937	0.83	244.1	2014-11-02	15:43:19
1013	50.335761	-4.121947	0.74	259.9	2014-11-02	15:43:20
1014	50.335758	-4.121958	0.88	248.1	2014-11-02	15:43:21
1015	50.335755	-4.121969	0.84	245.8	2014-11-02	15:43:22
1016	50.335752	-4.12197	0.32	194.1	2014-11-02	15:43:23
1017	50.335747	-4.121975	0.66	207.8	2014-11-02	15:43:24
1018	50.335742	-4.121983	0.82	226.3	2014-11-02	15:43:25
1019	50.335737	-4.121991	0.8	228.5	2014-11-02	15:43:26
1020	50.33573	-4.122005	1.27	230.8	2014-11-02	15:43:27
1021	50.335724	-4.122017	1.06	232.1	2014-11-02	15:43:28
1022	50.335719	-4.122025	0.73	226.4	2014-11-02	15:43:29
1023	50.335713	-4.122038	1.17	233.9	2014-11-02	15:43:30
1024	50.335709	-4.122052	1.11	242.6	2014-11-02	15:43:31
1025	50.335706	-4.122066	1.07	251.6	2014-11-02	15:43:32
1026	50.335703	-4.122081	1.13	255.6	2014-11-02	15:43:33
1027	50.335702	-4.122097	1.12	260.9	2014-11-02	15:43:34
1028	50.335704	-4.122108	0.82	292.1	2014-11-02	15:43:35
1029	50.335709	-4.122117	0.83	304.8	2014-11-02	15:43:36
1030	50.335709	-4.122132	1.06	272	2014-11-02	15:43:37
1031	50.335708	-4.122148	1.12	263.3	2014-11-02	15:43:38
1032	50.335705	-4.122163	1.11	256.4	2014-11-02	15:43:39
1033	50.335703	-4.122178	1.1	258.8	2014-11-02	15:43:40
1034	50.335703	-4.122189	0.74	268.6	2014-11-02	15:43:41
1035	50.335701	-4.122203	1.05	252.9	2014-11-02	15:43:42
1036	50.335702	-4.122213	0.72	286.5	2014-11-02	15:43:43
1037	50.335715	-4.122215	1.39	353.3	2014-11-02	15:43:44
1038	50.335729	-4.122216	1.56	357.2	2014-11-02	15:43:45
1039	50.335735	-4.122218	0.67	345	2014-11-02	15:43:46
1040	50.33573	-4.122221	0.6	201.5	2014-11-02	15:43:47
1041	50.335723	-4.122218	0.75	162.5	2014-11-02	15:43:48
1042	50.335721	-4.122209	0.73	112.6	2014-11-02	15:43:49
1043	50.335721	-4.122208	0.05	65.3	2014-11-02	15:43:50
1044	50.335733	-4.12219	1.85	44.3	2014-11-02	15:43:51
1045	50.335751	-4.122156	3.18	50.4	2014-11-02	15:43:52
1046	50.335766	-4.122123	2.89	53	2014-11-02	15:43:53
1047	50.335775	-4.122106	1.52	51.2	2014-11-02	15:43:54
1048	50.335775	-4.122106	0.01	0	2014-11-02	15:43:56
1049	50.335775	-4.122106	0.03	43.2	2014-11-02	15:43:57
1050	50.33578	-4.122108	0.56	346.4	2014-11-02	15:43:58
1051	50.335786	-4.122111	0.61	343.6	2014-11-02	15:43:59
1052	50.335785	-4.122116	0.39	260.4	2014-11-02	15:44:00
1053	50.335785	-4.122116	0.05	230.8	2014-11-02	15:44:01
1054	50.335777	-4.122122	0.91	207.2	2014-11-02	15:44:02
1055	50.335765	-4.12213	1.49	203	2014-11-02	15:44:03
1056	50.335757	-4.122139	1.06	215	2014-11-02	15:44:04
1057	50.335753	-4.122147	0.73	233.1	2014-11-02	15:44:05
1058	50.335747	-4.122155	0.88	221.8	2014-11-02	15:44:06
1059	50.335746	-4.122164	0.65	253.2	2014-11-02	15:44:07
1060	50.335745	-4.122169	0.18	253.2	2014-11-02	15:44:09
1061	50.335745	-4.122169	0	0	2014-11-02	15:44:10
1062	50.335745	-4.122169	0.01	324.3	2014-11-02	15:44:11
1063	50.335745	-4.122169	0.03	253.4	2014-11-02	15:44:12
1064	50.335741	-4.122178	0.71	236.4	2014-11-02	15:44:13
1065	50.335737	-4.122185	0.68	230.1	2014-11-02	15:44:14
1066	50.335734	-4.122192	0.63	233.6	2014-11-02	15:44:15
1067	50.335732	-4.122201	0.64	251.1	2014-11-02	15:44:16
1068	50.335728	-4.122213	1	240.2	2014-11-02	15:44:17
1069	50.335727	-4.122223	0.71	263.9	2014-11-02	15:44:18
1070	50.335724	-4.122234	0.85	248.2	2014-11-02	15:44:19
1071	50.335721	-4.12224	0.53	234.3	2014-11-02	15:44:20
1072	50.335717	-4.122243	0.52	201.5	2014-11-02	15:44:21
1073	50.335711	-4.122245	0.74	195.9	2014-11-02	15:44:22
1074	50.335702	-4.122253	1.13	209.7	2014-11-02	15:44:23
1075	50.335696	-4.122256	0.67	198.7	2014-11-02	15:44:24
1076	50.33569	-4.122258	0.67	191.9	2014-11-02	15:44:25
1077	50.335681	-4.122265	1.2	205	2014-11-02	15:44:26
1078	50.335672	-4.122272	1.05	207.3	2014-11-02	15:44:27
1079	50.335668	-4.122278	0.66	217.8	2014-11-02	15:44:28
1080	50.335665	-4.122277	0.3	164	2014-11-02	15:44:29
1081	50.335668	-4.122271	0.28	47.8	2014-11-02	15:44:31
1082	50.335666	-4.122276	0.44	233.5	2014-11-02	15:44:32
1083	50.335662	-4.122273	0.52	159.2	2014-11-02	15:44:33
1084	50.335659	-4.122269	0.42	138.6	2014-11-02	15:44:34
1085	50.33566	-4.122269	0.11	32.5	2014-11-02	15:44:35
1086	50.335665	-4.122252	1.37	61.5	2014-11-02	15:44:36
1087	50.335678	-4.122222	2.48	57.2	2014-11-02	15:44:37
1088	50.33569	-4.122203	1.97	43.9	2014-11-02	15:44:38
1089	50.335694	-4.122201	0.24	20.7	2014-11-02	15:44:40
1090	50.335695	-4.1222	0.02	32.5	2014-11-02	15:44:41
1091	50.335694	-4.1222	0.02	122.4	2014-11-02	15:44:43
1092	50.335694	-4.1222	0.02	243.4	2014-11-02	15:44:44
1093	50.335694	-4.122201	0.05	245.7	2014-11-02	15:44:45
1094	50.335695	-4.122205	0.28	279.7	2014-11-02	15:44:46
1095	50.335695	-4.122205	0.02	327.5	2014-11-02	15:44:47
1096	50.335702	-4.122211	0.92	330.5	2014-11-02	15:44:48
1097	50.335717	-4.122202	1.78	22.2	2014-11-02	15:44:49
1098	50.33574	-4.122166	3.63	44.7	2014-11-02	15:44:50
1099	50.335765	-4.122123	4.16	47.7	2014-11-02	15:44:51
1100	50.335786	-4.122098	2.91	37.7	2014-11-02	15:44:52
1101	50.335798	-4.122094	1.36	11.9	2014-11-02	15:44:53
1102	50.335802	-4.122098	0.58	325	2014-11-02	15:44:54
1103	50.335802	-4.122107	0.6	268.2	2014-11-02	15:44:55
1104	50.335803	-4.12211	0.22	292.1	2014-11-02	15:44:56
1105	50.335807	-4.122108	0.46	14.9	2014-11-02	15:44:57
1106	50.335805	-4.122111	0.32	230.5	2014-11-02	15:44:58
1107	50.335794	-4.12212	1.36	205.8	2014-11-02	15:44:59
1108	50.335788	-4.122123	0.72	201.3	2014-11-02	15:45:00
1109	50.335788	-4.122124	0.04	212.5	2014-11-02	15:45:01
1110	50.335788	-4.122124	0.01	0	2014-11-02	15:45:02
1111	50.33578	-4.122127	0.85	193.7	2014-11-02	15:45:03
1112	50.335772	-4.122125	0.88	173.8	2014-11-02	15:45:04
1113	50.335765	-4.122125	0.86	180.8	2014-11-02	15:45:05
1114	50.335756	-4.122131	1.04	200.5	2014-11-02	15:45:06
1115	50.335752	-4.122139	0.76	236.4	2014-11-02	15:45:07
1116	50.335757	-4.122142	0.56	340	2014-11-02	15:45:08
1117	50.335776	-4.122111	3.07	45.3	2014-11-02	15:45:09
1118	50.335801	-4.122054	4.91	56	2014-11-02	15:45:10
1119	50.335822	-4.121976	6.01	67.2	2014-11-02	15:45:11
1120	50.335838	-4.12189	6.37	73.9	2014-11-02	15:45:12
1121	50.335855	-4.121798	6.85	73.3	2014-11-02	15:45:13
1122	50.335875	-4.121701	7.2	72.7	2014-11-02	15:45:14
1123	50.335894	-4.121604	7.26	72.3	2014-11-02	15:45:15
1124	50.335914	-4.121506	7.29	72.1	2014-11-02	15:45:16
1125	50.335935	-4.1212	0.73	84	2014-11-02	15:45:46
1126	50.335913	-4.121249	4.26	235.4	2014-11-02	15:45:47
1127	50.33591	-4.121313	4.56	264.7	2014-11-02	15:45:48
1128	50.335888	-4.121366	4.43	237.1	2014-11-02	15:45:49
1129	50.335871	-4.121405	3.43	235.7	2014-11-02	15:45:50
1130	50.335854	-4.121435	2.85	227.8	2014-11-02	15:45:51
1131	50.335838	-4.12146	2.48	224.4	2014-11-02	15:45:52
1132	50.335829	-4.121481	1.76	239.1	2014-11-02	15:45:53
1133	50.335827	-4.121492	0.83	248.2	2014-11-02	15:45:54
1134	50.335825	-4.121496	0.33	241.3	2014-11-02	15:45:55
1135	50.335817	-4.121506	1.14	220.4	2014-11-02	15:45:56
1136	50.335819	-4.121502	0.36	60.3	2014-11-02	15:45:57
1137	50.335827	-4.121486	1.41	50.6	2014-11-02	15:45:58
1138	50.33583	-4.121478	0.65	63.4	2014-11-02	15:45:59
1139	50.335827	-4.121476	0.34	144.9	2014-11-02	15:46:00
1140	50.335821	-4.121477	0.74	189.7	2014-11-02	15:46:01
1141	50.335809	-4.121487	1.49	207.9	2014-11-02	15:46:02
1142	50.335795	-4.121501	1.84	212.4	2014-11-02	15:46:03
1143	50.335785	-4.121503	1.07	188.4	2014-11-02	15:46:04
1144	50.335781	-4.121497	0.66	135.2	2014-11-02	15:46:05
1145	50.335772	-4.121493	1	166.5	2014-11-02	15:46:06
1146	50.335761	-4.121496	1.31	188.6	2014-11-02	15:46:07
1147	50.33575	-4.121508	1.5	214.8	2014-11-02	15:46:08
1148	50.33574	-4.121528	1.81	231.7	2014-11-02	15:46:09
1149	50.335732	-4.121547	1.59	239.3	2014-11-02	15:46:10
1150	50.335731	-4.12156	0.89	257.2	2014-11-02	15:46:11
1151	50.335729	-4.121571	0.86	255.5	2014-11-02	15:46:12
1152	50.335721	-4.121585	1.31	229.2	2014-11-02	15:46:13
1153	50.335709	-4.121602	1.82	222.3	2014-11-02	15:46:14
1154	50.335695	-4.12162	1.98	218.1	2014-11-02	15:46:15
1155	50.335682	-4.121635	1.84	216.5	2014-11-02	15:46:16
1156	50.335668	-4.121651	1.85	216.7	2014-11-02	15:46:17
1157	50.335655	-4.121666	1.85	217.5	2014-11-02	15:46:18
1158	50.335642	-4.121678	1.67	209.3	2014-11-02	15:46:19
1159	50.335632	-4.121686	1.23	206.7	2014-11-02	15:46:20
1160	50.335632	-4.121687	0.09	251.5	2014-11-02	15:46:21
1161	50.335641	-4.121683	1.05	17.1	2014-11-02	15:46:22
1162	50.335646	-4.121689	0.76	322.9	2014-11-02	15:46:23
1163	50.335648	-4.121698	0.67	283.8	2014-11-02	15:46:24
1164	50.33565	-4.121709	0.83	290.5	2014-11-02	15:46:25
1165	50.335658	-4.121715	0.96	333.5	2014-11-02	15:46:26
1166	50.335669	-4.121716	1.26	356.2	2014-11-02	15:46:27
1167	50.335675	-4.121722	0.74	323.6	2014-11-02	15:46:28
1168	50.335676	-4.121733	0.74	280.2	2014-11-02	15:46:29
1169	50.335676	-4.121745	0.85	268.1	2014-11-02	15:46:30
1170	50.335676	-4.121758	0.99	270	2014-11-02	15:46:31
1171	50.335675	-4.121771	0.92	267.7	2014-11-02	15:46:32
1172	50.335674	-4.121784	0.93	261.9	2014-11-02	15:46:33
1173	50.335674	-4.121797	0.88	267	2014-11-02	15:46:34
1174	50.335674	-4.121812	1.1	271.5	2014-11-02	15:46:35
1175	50.335677	-4.121825	0.96	291.1	2014-11-02	15:46:36
1176	50.335682	-4.121834	0.87	308.4	2014-11-02	15:46:37
1177	50.335684	-4.121845	0.77	287.5	2014-11-02	15:46:38
1178	50.335685	-4.121855	0.7	278.4	2014-11-02	15:46:39
1179	50.335683	-4.121867	0.89	257.9	2014-11-02	15:46:40
1180	50.335681	-4.121884	1.25	256.6	2014-11-02	15:46:41
1181	50.335679	-4.121902	1.33	260.3	2014-11-02	15:46:42
1182	50.335679	-4.121922	1.38	268.8	2014-11-02	15:46:43
1183	50.335678	-4.121939	1.25	266.1	2014-11-02	15:46:44
1184	50.335676	-4.121958	1.33	261.2	2014-11-02	15:46:45
1185	50.33568	-4.121971	1.02	294.9	2014-11-02	15:46:46
1186	50.335686	-4.121984	1.19	308.2	2014-11-02	15:46:47
1187	50.335686	-4.122005	1.5	267.9	2014-11-02	15:46:48
1188	50.335681	-4.122024	1.46	248.6	2014-11-02	15:46:49
1189	50.335679	-4.122042	1.29	260	2014-11-02	15:46:50
1190	50.335675	-4.122056	1.04	247.3	2014-11-02	15:46:51
1191	50.335673	-4.122066	0.8	252.3	2014-11-02	15:46:52
1192	50.335676	-4.122072	0.51	305.6	2014-11-02	15:46:53
1193	50.335676	-4.122081	0.65	274.9	2014-11-02	15:46:54
1194	50.335673	-4.122094	0.99	245	2014-11-02	15:46:55
1195	50.335666	-4.122112	1.48	238.9	2014-11-02	15:46:56
1196	50.335663	-4.122131	1.42	255.5	2014-11-02	15:46:57
1197	50.335666	-4.12214	0.73	298.9	2014-11-02	15:46:58
1198	50.335675	-4.122136	1.1	15.8	2014-11-02	15:46:59
1199	50.335681	-4.122131	0.34	30.4	2014-11-02	15:47:01
1200	50.335674	-4.122145	1.25	234.3	2014-11-02	15:47:02
1201	50.335668	-4.122164	1.51	242	2014-11-02	15:47:03
1202	50.335663	-4.12218	1.2	245.6	2014-11-02	15:47:04
1203	50.335658	-4.122195	1.25	241	2014-11-02	15:47:05
1204	50.335654	-4.122204	0.75	237	2014-11-02	15:47:06
1205	50.335648	-4.12221	0.75	212.5	2014-11-02	15:47:07
1206	50.335638	-4.122221	1.46	215.5	2014-11-02	15:47:08
1207	50.335629	-4.122236	1.37	226.7	2014-11-02	15:47:09
1208	50.335625	-4.122248	1.02	242.7	2014-11-02	15:47:10
1209	50.335622	-4.122258	0.75	240.3	2014-11-02	15:47:11
1210	50.335615	-4.122271	1.22	231.1	2014-11-02	15:47:12
1211	50.335608	-4.122283	1.18	225.8	2014-11-02	15:47:13
1212	50.335602	-4.122298	1.23	239	2014-11-02	15:47:14
1213	50.335595	-4.122316	1.48	240.5	2014-11-02	15:47:15
1214	50.335589	-4.122336	1.64	244.4	2014-11-02	15:47:16
1215	50.335588	-4.122353	1.21	264.2	2014-11-02	15:47:17
1216	50.335586	-4.122367	1	258.2	2014-11-02	15:47:18
1217	50.335584	-4.122378	0.8	252.3	2014-11-02	15:47:19
1218	50.335586	-4.122382	0.2	316.8	2014-11-02	15:47:21
1219	50.335586	-4.122387	0.35	259.2	2014-11-02	15:47:22
1220	50.335586	-4.122387	0.05	338.7	2014-11-02	15:47:23
1221	50.335597	-4.122378	1.34	28.9	2014-11-02	15:47:24
1222	50.335604	-4.122375	0.39	16.9	2014-11-02	15:47:26
1223	50.335599	-4.122383	0.82	227.8	2014-11-02	15:47:27
1224	50.335593	-4.122398	1.21	240.4	2014-11-02	15:47:28
1225	50.335589	-4.12241	0.95	243.3	2014-11-02	15:47:29
1226	50.335586	-4.122421	0.86	242	2014-11-02	15:47:30
1227	50.335581	-4.122432	0.92	238.1	2014-11-02	15:47:31
1228	50.335575	-4.122438	0.89	211.3	2014-11-02	15:47:32
1229	50.335567	-4.12245	1.19	222.7	2014-11-02	15:47:33
1230	50.335558	-4.122468	1.57	234.1	2014-11-02	15:47:34
1231	50.335551	-4.122484	1.45	235	2014-11-02	15:47:35
1232	50.335545	-4.122496	1.03	232.6	2014-11-02	15:47:36
1233	50.335539	-4.122507	1.05	230.1	2014-11-02	15:47:37
1234	50.335533	-4.122522	1.22	237.8	2014-11-02	15:47:38
1235	50.33553	-4.122535	1.02	248.5	2014-11-02	15:47:39
1236	50.335528	-4.122545	0.76	252.1	2014-11-02	15:47:40
1237	50.335525	-4.122557	0.9	248.2	2014-11-02	15:47:41
1238	50.33552	-4.122573	1.3	243	2014-11-02	15:47:42
1239	50.335516	-4.122589	1.21	247.9	2014-11-02	15:47:43
1240	50.335511	-4.1226	0.92	238.1	2014-11-02	15:47:44
1241	50.335505	-4.122608	0.84	220.1	2014-11-02	15:47:45
1242	50.335499	-4.122615	0.87	218.2	2014-11-02	15:47:46
1243	50.335492	-4.122626	1.09	224.5	2014-11-02	15:47:47
1244	50.335487	-4.122638	1.06	234.5	2014-11-02	15:47:48
1245	50.335486	-4.122648	0.71	259.4	2014-11-02	15:47:49
1246	50.335488	-4.12265	0.31	326.5	2014-11-02	15:47:50
1247	50.335491	-4.12265	0.19	4.5	2014-11-02	15:47:52
1248	50.335492	-4.12265	0.03	322.2	2014-11-02	15:47:54
1249	50.335497	-4.122645	0.66	31.7	2014-11-02	15:47:55
1250	50.335503	-4.12264	0.78	31.8	2014-11-02	15:47:56
1251	50.335502	-4.122638	0.1	119.4	2014-11-02	15:47:57
1252	50.335497	-4.122645	0.74	221.6	2014-11-02	15:47:58
1253	50.335492	-4.122651	0.71	216.2	2014-11-02	15:47:59
1254	50.335494	-4.12265	0.15	21.1	2014-11-02	15:48:00
1255	50.335497	-4.122649	0.41	11.7	2014-11-02	15:48:01
1256	50.335497	-4.12265	0.03	197.7	2014-11-02	15:48:03
1257	50.335503	-4.122643	0.86	32.5	2014-11-02	15:48:04
1258	50.335511	-4.122637	1.01	27.1	2014-11-02	15:48:05
1259	50.335519	-4.12263	0.98	29.3	2014-11-02	15:48:06
1260	50.335526	-4.122627	0.83	13.7	2014-11-02	15:48:07
1261	50.335534	-4.122628	0.86	355.6	2014-11-02	15:48:08
1262	50.33554	-4.122627	0.66	7.3	2014-11-02	15:48:09
1263	50.335544	-4.122622	0.59	31.1	2014-11-02	15:48:10
1264	50.335553	-4.122612	1.25	35.8	2014-11-02	15:48:11
1265	50.335569	-4.122593	2.25	37.5	2014-11-02	15:48:12
1266	50.335582	-4.122571	2.06	49.4	2014-11-02	15:48:13
1267	50.33559	-4.122558	1.33	43.7	2014-11-02	15:48:14
1268	50.335597	-4.122548	1.02	41.6	2014-11-02	15:48:15
1269	50.335601	-4.12254	0.76	51.1	2014-11-02	15:48:16
1270	50.335602	-4.122543	0.1	293.6	2014-11-02	15:48:18
1271	50.335593	-4.122552	1.2	215	2014-11-02	15:48:19
1272	50.335589	-4.122559	0.63	226.3	2014-11-02	15:48:20
1273	50.335589	-4.122559	0.03	212.5	2014-11-02	15:48:21
1274	50.335589	-4.122559	0.02	308.1	2014-11-02	15:48:23
1275	50.335592	-4.122553	0.59	51.6	2014-11-02	15:48:24
1276	50.335594	-4.122545	0.57	74.8	2014-11-02	15:48:25
1277	50.335593	-4.122541	0.29	102.9	2014-11-02	15:48:26
1278	50.335593	-4.122542	0.04	285.7	2014-11-02	15:48:27
1279	50.335603	-4.122535	1.21	23.2	2014-11-02	15:48:28
1280	50.335625	-4.122505	3.25	41.2	2014-11-02	15:48:29
1281	50.335659	-4.122463	4.74	38.6	2014-11-02	15:48:30
1282	50.335687	-4.122408	5.05	50.7	2014-11-02	15:48:31
1283	50.335703	-4.122341	5.09	69.9	2014-11-02	15:48:32
1284	50.335716	-4.122266	5.52	74.9	2014-11-02	15:48:33
1285	50.335727	-4.1222	4.85	75.9	2014-11-02	15:48:34
1286	50.335739	-4.122146	4.11	69.8	2014-11-02	15:48:35
1287	50.335753	-4.12211	2.93	59.1	2014-11-02	15:48:36
1288	50.335764	-4.122096	1.67	38.9	2014-11-02	15:48:37
1289	50.335775	-4.122086	1.31	31	2014-11-02	15:48:38
1290	50.335784	-4.122076	1.24	35.4	2014-11-02	15:48:39
1291	50.335786	-4.122068	0.62	69.8	2014-11-02	15:48:40
1292	50.335779	-4.122082	1.21	233.7	2014-11-02	15:48:41
1293	50.335774	-4.122109	2.04	254.1	2014-11-02	15:48:42
1294	50.33577	-4.122143	2.44	258	2014-11-02	15:48:43
1295	50.335766	-4.122165	1.65	255.3	2014-11-02	15:48:44
1296	50.335763	-4.122184	1.4	257.7	2014-11-02	15:48:45
1297	50.335758	-4.122203	1.42	247.6	2014-11-02	15:48:46
1298	50.335749	-4.122222	1.65	234	2014-11-02	15:48:47
1299	50.335744	-4.12224	1.42	246.4	2014-11-02	15:48:48
1300	50.335741	-4.122256	1.18	249.3	2014-11-02	15:48:49
1301	50.335737	-4.122268	0.95	243.7	2014-11-02	15:48:50
1302	50.335734	-4.122277	0.75	243.3	2014-11-02	15:48:51
1303	50.335725	-4.122285	1.11	209.7	2014-11-02	15:48:52
1304	50.335717	-4.122297	1.29	221.8	2014-11-02	15:48:53
1305	50.335711	-4.122308	1.01	234.8	2014-11-02	15:48:54
1306	50.335702	-4.122318	1.24	215.6	2014-11-02	15:48:55
1307	50.335696	-4.122325	0.88	212.2	2014-11-02	15:48:56
1308	50.33569	-4.122326	0.64	187.5	2014-11-02	15:48:57
1309	50.335683	-4.122327	0.74	183.7	2014-11-02	15:48:58
1310	50.335678	-4.122326	0.61	176	2014-11-02	15:48:59
1311	50.335671	-4.122329	0.76	196	2014-11-02	15:49:00
1312	50.335664	-4.122332	0.87	195.4	2014-11-02	15:49:01
1313	50.335656	-4.122338	0.97	204	2014-11-02	15:49:02
1314	50.335648	-4.122346	1.04	211.7	2014-11-02	15:49:03
1315	50.335636	-4.122356	1.48	209.4	2014-11-02	15:49:04
1316	50.335625	-4.122365	1.46	206.4	2014-11-02	15:49:05
1317	50.335617	-4.122374	1.07	216.3	2014-11-02	15:49:06
1318	50.33561	-4.12238	0.83	210.1	2014-11-02	15:49:07
1319	50.335605	-4.122381	0.58	191.3	2014-11-02	15:49:08
1320	50.3356	-4.122385	0.63	202.4	2014-11-02	15:49:09
1321	50.335596	-4.122386	0.45	195.1	2014-11-02	15:49:10
1322	50.335596	-4.122384	0.15	75.7	2014-11-02	15:49:11
1323	50.335601	-4.122383	0.51	13.6	2014-11-02	15:49:12
1324	50.335606	-4.122386	0.59	336.8	2014-11-02	15:49:13
1325	50.335609	-4.122394	0.7	300.5	2014-11-02	15:49:14
1326	50.33561	-4.122407	0.45	274.7	2014-11-02	15:49:16
1327	50.33562	-4.122369	2.92	67.5	2014-11-02	15:49:17
1328	50.33564	-4.122302	5.28	64.9	2014-11-02	15:49:18
1329	50.335655	-4.122226	5.66	73.1	2014-11-02	15:49:19
1330	50.335667	-4.122144	6	76.3	2014-11-02	15:49:20
1331	50.335681	-4.122056	6.43	76.2	2014-11-02	15:49:21
1332	50.335694	-4.121969	6.3	77	2014-11-02	15:49:22
1333	50.335707	-4.121887	6.03	75.4	2014-11-02	15:49:23
1334	50.335722	-4.121805	6.05	74.2	2014-11-02	15:49:24
1335	50.335749	-4.121677	0.57	71.9	2014-11-02	15:49:41
1336	50.335751	-4.121709	2.32	276	2014-11-02	15:49:42
1337	50.335747	-4.12174	2.26	257.9	2014-11-02	15:49:43
1338	50.33574	-4.121774	2.49	252.8	2014-11-02	15:49:44
1339	50.335732	-4.1218	2.09	244	2014-11-02	15:49:45
1340	50.335731	-4.121805	0.41	248.6	2014-11-02	15:49:46
1341	50.335733	-4.121804	0.23	32.5	2014-11-02	15:49:47
1342	50.335727	-4.121818	1.19	241	2014-11-02	15:49:48
1343	50.335719	-4.121842	1.92	242.5	2014-11-02	15:49:49
1344	50.335716	-4.121864	1.58	255.3	2014-11-02	15:49:50
1345	50.335725	-4.12187	1.09	334.8	2014-11-02	15:49:51
1346	50.335739	-4.121873	1.56	352.1	2014-11-02	15:49:52
1347	50.335741	-4.121883	0.71	290	2014-11-02	15:49:53
1348	50.335735	-4.1219	1.34	243	2014-11-02	15:49:54
1349	50.335732	-4.121918	1.35	251.9	2014-11-02	15:49:55
1350	50.335726	-4.121931	1.14	238.8	2014-11-02	15:49:56
1351	50.335722	-4.121943	0.96	239	2014-11-02	15:49:57
1352	50.335718	-4.121957	1.08	245	2014-11-02	15:49:58
1353	50.335708	-4.121971	1.47	223	2014-11-02	15:49:59
1354	50.335696	-4.121987	1.76	221.1	2014-11-02	15:50:00
1355	50.335688	-4.122004	1.56	232.7	2014-11-02	15:50:01
1356	50.335686	-4.122011	0.5	251.5	2014-11-02	15:50:02
1357	50.335685	-4.122015	0.34	243.8	2014-11-02	15:50:03
1358	50.335677	-4.122031	1.41	232.5	2014-11-02	15:50:04
1359	50.335667	-4.122052	1.88	232.8	2014-11-02	15:50:05
1360	50.335661	-4.122075	1.74	246.9	2014-11-02	15:50:06
1361	50.335657	-4.122093	1.4	249.8	2014-11-02	15:50:07
1362	50.335654	-4.122109	1.16	254.6	2014-11-02	15:50:08
1363	50.335651	-4.122122	0.96	249.5	2014-11-02	15:50:09
1364	50.335646	-4.122135	1.07	241.2	2014-11-02	15:50:10
1365	50.335641	-4.12215	1.25	240.4	2014-11-02	15:50:11
1366	50.335635	-4.122163	1.15	235.8	2014-11-02	15:50:12
1367	50.335629	-4.122176	1.09	233.6	2014-11-02	15:50:13
1368	50.335624	-4.12219	1.17	241.3	2014-11-02	15:50:14
1369	50.335621	-4.122201	0.86	243.8	2014-11-02	15:50:15
1370	50.33562	-4.122205	0.3	257.6	2014-11-02	15:50:16
1371	50.33562	-4.122205	0.02	0	2014-11-02	15:50:17
1372	50.33562	-4.122207	0.1	270	2014-11-02	15:50:18
1373	50.335623	-4.122224	1.28	283.5	2014-11-02	15:50:19
1374	50.335629	-4.122235	1.05	312.3	2014-11-02	15:50:20
1375	50.335639	-4.122238	1.1	350	2014-11-02	15:50:21
1376	50.335654	-4.122225	1.9	29.1	2014-11-02	15:50:22
1377	50.335675	-4.122204	2.74	32.6	2014-11-02	15:50:23
1378	50.335697	-4.122184	2.89	30.3	2014-11-02	15:50:24
1379	50.335716	-4.122165	2.48	31.6	2014-11-02	15:50:25
1380	50.335728	-4.122154	1.6	31.1	2014-11-02	15:50:26
1381	50.335738	-4.122145	1.25	31	2014-11-02	15:50:27
1382	50.335748	-4.122135	1.33	28.9	2014-11-02	15:50:28
1383	50.335759	-4.122128	1.32	24.5	2014-11-02	15:50:29
1384	50.335771	-4.122122	1.35	18.1	2014-11-02	15:50:30
1385	50.335783	-4.122117	1.42	14	2014-11-02	15:50:31
1386	50.335797	-4.122119	1.51	355.2	2014-11-02	15:50:32
1387	50.335813	-4.122138	2.31	323	2014-11-02	15:50:33
1388	50.335825	-4.122155	1.78	317.2	2014-11-02	15:50:34
1389	50.335808	-4.122181	2.62	223.8	2014-11-02	15:50:35
1390	50.335787	-4.122199	2.7	208.6	2014-11-02	15:50:36
1391	50.33577	-4.122217	2.26	213.1	2014-11-02	15:50:37
1392	50.335743	-4.122234	3.21	203.2	2014-11-02	15:50:38
1393	50.335723	-4.12225	2.46	206.6	2014-11-02	15:50:39
1394	50.335712	-4.122262	1.51	214.1	2014-11-02	15:50:40
1395	50.335709	-4.122263	0.31	197.6	2014-11-02	15:50:41
1396	50.335707	-4.122262	0.15	170.6	2014-11-02	15:50:43
1397	50.335711	-4.122264	0.42	347.7	2014-11-02	15:50:44
1398	50.335714	-4.122265	0.37	342.4	2014-11-02	15:50:45
1399	50.335724	-4.122264	1.16	4.7	2014-11-02	15:50:46
1400	50.33574	-4.122247	2.13	35.4	2014-11-02	15:50:47
1401	50.335755	-4.122214	2.9	54.1	2014-11-02	15:50:48
1402	50.335765	-4.122197	1.65	45.9	2014-11-02	15:50:49
1403	50.33577	-4.122194	0.58	19.7	2014-11-02	15:50:50
1404	50.33577	-4.122194	0.05	165.5	2014-11-02	15:50:51
1405	50.33577	-4.122193	0.04	90	2014-11-02	15:50:52
1406	50.335768	-4.122201	0.53	251.7	2014-11-02	15:50:53
1407	50.335764	-4.122218	1.29	249.6	2014-11-02	15:50:54
1408	50.335757	-4.122236	1.59	237.2	2014-11-02	15:50:55
1409	50.335751	-4.122255	1.48	243.5	2014-11-02	15:50:56
1410	50.335744	-4.122275	1.59	242	2014-11-02	15:50:57
1411	50.335743	-4.12229	1.08	264.1	2014-11-02	15:50:58
1412	50.335746	-4.122303	0.98	287.7	2014-11-02	15:50:59
1413	50.33574	-4.12232	1.3	244	2014-11-02	15:51:00
1414	50.335731	-4.122337	1.61	231.1	2014-11-02	15:51:01
1415	50.335722	-4.122354	1.59	228.3	2014-11-02	15:51:02
1416	50.335719	-4.122364	0.82	247.2	2014-11-02	15:51:03
1417	50.33572	-4.122371	0.44	282.1	2014-11-02	15:51:04
1418	50.335711	-4.122381	1.22	218.2	2014-11-02	15:51:05
1419	50.335705	-4.122388	0.83	213.6	2014-11-02	15:51:06
1420	50.335703	-4.122392	0.36	234.8	2014-11-02	15:51:07
1421	50.335703	-4.122392	0.02	309.7	2014-11-02	15:51:08
1422	50.335701	-4.122395	0.32	216.1	2014-11-02	15:51:09
1423	50.335699	-4.122399	0.35	236.1	2014-11-02	15:51:10
1424	50.335699	-4.122404	0.37	264	2014-11-02	15:51:11
1425	50.3357	-4.122405	0.15	321.9	2014-11-02	15:51:12
1426	50.335707	-4.122404	0.79	8.7	2014-11-02	15:51:13
1427	50.335715	-4.122404	0.92	357.4	2014-11-02	15:51:14
1428	50.33572	-4.122407	0.53	340.2	2014-11-02	15:51:15
1429	50.335716	-4.12241	0.51	205.8	2014-11-02	15:51:16
1430	50.335717	-4.12241	0.17	348.1	2014-11-02	15:51:17
1431	50.335725	-4.122405	0.99	22	2014-11-02	15:51:18
1432	50.335726	-4.122404	0.06	42.9	2014-11-02	15:51:20
1433	50.335725	-4.122404	0.07	177.8	2014-11-02	15:51:22
1434	50.335725	-4.122403	0.05	56.4	2014-11-02	15:51:23
1435	50.335732	-4.122391	1.14	48.9	2014-11-02	15:51:24
1436	50.335735	-4.122383	0.69	52.8	2014-11-02	15:51:25
1437	50.335735	-4.122383	0.07	115	2014-11-02	15:51:26
1438	50.335731	-4.122384	0.46	192.7	2014-11-02	15:51:27
1439	50.33573	-4.122389	0.37	245	2014-11-02	15:51:28
1440	50.335735	-4.122397	0.82	315.1	2014-11-02	15:51:29
1441	50.335743	-4.122405	1.12	328	2014-11-02	15:51:30
1442	50.335752	-4.122405	0.99	0.3	2014-11-02	15:51:31
1443	50.335766	-4.122397	1.64	21.1	2014-11-02	15:51:32
1444	50.335787	-4.122375	2.79	33.5	2014-11-02	15:51:33
1445	50.335816	-4.122341	4.08	36.4	2014-11-02	15:51:34
1446	50.33585	-4.122296	4.93	40.8	2014-11-02	15:51:35
1447	50.335879	-4.122243	4.98	49.1	2014-11-02	15:51:36
1448	50.335899	-4.122178	5.06	64.8	2014-11-02	15:51:37
1449	50.33591	-4.122108	5.15	76.1	2014-11-02	15:51:38
1450	50.33592	-4.122041	4.88	76.6	2014-11-02	15:51:39
1451	50.335934	-4.121976	4.88	71.8	2014-11-02	15:51:40
1452	50.33595	-4.121908	5.18	68.9	2014-11-02	15:51:41
1453	50.335966	-4.121837	5.34	70.9	2014-11-02	15:51:42
1454	50.335977	-4.121777	4.41	74.5	2014-11-02	15:51:43
1455	50.335983	-4.121727	3.66	78.8	2014-11-02	15:51:44
1456	50.335986	-4.121683	3.11	83.6	2014-11-02	15:51:45
1457	50.335978	-4.121657	2.04	116.9	2014-11-02	15:51:46
1458	50.335961	-4.121655	1.9	174.8	2014-11-02	15:51:47
1459	50.335947	-4.121663	1.6	201.2	2014-11-02	15:51:48
1460	50.335935	-4.121668	1.43	194.5	2014-11-02	15:51:49
1461	50.335924	-4.121676	1.37	203.9	2014-11-02	15:51:50
1462	50.335908	-4.121694	2.15	215.4	2014-11-02	15:51:51
1463	50.335891	-4.121715	2.41	219.2	2014-11-02	15:51:52
1464	50.335875	-4.121733	2.2	216.2	2014-11-02	15:51:53
1465	50.335869	-4.121731	0.74	167.4	2014-11-02	15:51:54
1466	50.335865	-4.121724	0.62	126.7	2014-11-02	15:51:55
1467	50.335857	-4.121729	1.04	198.3	2014-11-02	15:51:56
1468	50.335848	-4.121738	1.18	214	2014-11-02	15:51:57
1469	50.335836	-4.121751	1.62	213.8	2014-11-02	15:51:58
1470	50.335827	-4.121767	1.51	229	2014-11-02	15:51:59
1471	50.335821	-4.121784	1.41	244.4	2014-11-02	15:52:00
1472	50.335815	-4.121803	1.5	243	2014-11-02	15:52:01
1473	50.335807	-4.121813	1.18	218.4	2014-11-02	15:52:02
1474	50.335801	-4.121822	0.84	222.8	2014-11-02	15:52:03
1475	50.335797	-4.121825	0.52	208.7	2014-11-02	15:52:04
1476	50.335797	-4.121825	0.05	142.4	2014-11-02	15:52:05
1477	50.335796	-4.121825	0.09	221.9	2014-11-02	15:52:06
1478	50.335784	-4.121834	1.54	202.6	2014-11-02	15:52:07
1479	50.33577	-4.121843	1.61	203.6	2014-11-02	15:52:08
1480	50.335764	-4.121844	0.72	185.7	2014-11-02	15:52:09
1481	50.335763	-4.121836	0.55	97.8	2014-11-02	15:52:10
1482	50.335761	-4.121833	0.35	145.9	2014-11-02	15:52:11
1483	50.335756	-4.121842	0.78	228.7	2014-11-02	15:52:12
1484	50.335748	-4.121854	1.23	226.7	2014-11-02	15:52:13
1485	50.335741	-4.121872	1.53	236.6	2014-11-02	15:52:14
1486	50.335736	-4.121889	1.32	247.6	2014-11-02	15:52:15
1487	50.335739	-4.121904	1.07	284.7	2014-11-02	15:52:16
1488	50.335742	-4.121917	1.01	287.8	2014-11-02	15:52:17
1489	50.335738	-4.121931	1.01	248.9	2014-11-02	15:52:18
1490	50.335736	-4.121941	0.76	248.3	2014-11-02	15:52:19
1491	50.335732	-4.12195	0.77	240.4	2014-11-02	15:52:20
1492	50.335726	-4.121962	1.1	229.5	2014-11-02	15:52:21
1493	50.335723	-4.121972	0.82	245.9	2014-11-02	15:52:22
1494	50.335718	-4.121985	1.07	240.7	2014-11-02	15:52:23
1495	50.335711	-4.122003	1.46	237	2014-11-02	15:52:24
1496	50.335705	-4.122018	1.27	238.1	2014-11-02	15:52:25
1497	50.335702	-4.122027	0.77	242.4	2014-11-02	15:52:26
1498	50.335703	-4.122031	0.29	294.8	2014-11-02	15:52:27
1499	50.335703	-4.122032	0.07	246.9	2014-11-02	15:52:28
1500	50.335697	-4.122043	1.01	233.8	2014-11-02	15:52:29
1501	50.335692	-4.122057	1.11	240.3	2014-11-02	15:52:30
1502	50.335689	-4.122071	1.04	248.5	2014-11-02	15:52:31
1503	50.335685	-4.122087	1.27	248.4	2014-11-02	15:52:32
1504	50.335679	-4.122107	1.51	245.1	2014-11-02	15:52:33
1505	50.335673	-4.122123	1.4	238.6	2014-11-02	15:52:34
1506	50.335671	-4.122133	0.68	257.4	2014-11-02	15:52:35
1507	50.335672	-4.122138	0.35	280.9	2014-11-02	15:52:36
1508	50.335669	-4.122152	1.06	250.4	2014-11-02	15:52:37
1509	50.335666	-4.122168	1.22	255	2014-11-02	15:52:38
1510	50.335662	-4.122184	1.17	251.4	2014-11-02	15:52:39
1511	50.335657	-4.122201	1.38	245.2	2014-11-02	15:52:40
1512	50.335657	-4.122215	1	270	2014-11-02	15:52:41
1513	50.335663	-4.122219	0.73	341.8	2014-11-02	15:52:42
1514	50.335668	-4.122217	0.26	13.7	2014-11-02	15:52:44
1515	50.335668	-4.122217	0.03	180	2014-11-02	15:52:45
1516	50.335668	-4.122217	0.02	230.3	2014-11-02	15:52:46
1517	50.335668	-4.122217	0.01	270	2014-11-02	15:52:47
1518	50.335667	-4.122224	0.46	264.2	2014-11-02	15:52:48
1519	50.33567	-4.122229	0.51	309.8	2014-11-02	15:52:49
1520	50.335677	-4.122231	0.79	350.5	2014-11-02	15:52:50
1521	50.335681	-4.122228	0.24	30.8	2014-11-02	15:52:52
1522	50.335682	-4.122228	0.08	342.1	2014-11-02	15:52:53
1523	50.335682	-4.122228	0.07	335.6	2014-11-02	15:52:54
1524	50.335683	-4.122229	0.07	301.6	2014-11-02	15:52:55
1525	50.335678	-4.122247	1.38	247.7	2014-11-02	15:52:56
1526	50.335667	-4.122267	1.9	228.8	2014-11-02	15:52:57
1527	50.335658	-4.122283	1.5	229.3	2014-11-02	15:52:58
1528	50.33565	-4.122297	1.32	226.8	2014-11-02	15:52:59
1529	50.33564	-4.122309	1.42	217.4	2014-11-02	15:53:00
1530	50.335632	-4.12232	1.19	222.7	2014-11-02	15:53:01
1531	50.335628	-4.122325	0.55	218.9	2014-11-02	15:53:02
1532	50.33563	-4.122328	0.33	329.1	2014-11-02	15:53:03
1533	50.335637	-4.122331	0.74	341.6	2014-11-02	15:53:04
1534	50.33564	-4.122334	0.43	325.4	2014-11-02	15:53:05
1535	50.33564	-4.122334	0.01	270	2014-11-02	15:53:06
1536	50.335634	-4.122327	0.81	138.5	2014-11-02	15:53:07
1537	50.335627	-4.122321	0.91	151.9	2014-11-02	15:53:08
1538	50.335621	-4.122311	1	134.7	2014-11-02	15:53:09
1539	50.335622	-4.122289	1.57	86.3	2014-11-02	15:53:10
1540	50.335622	-4.122273	1.15	90	2014-11-02	15:53:11
1541	50.335616	-4.122264	0.93	138.5	2014-11-02	15:53:12
1542	50.335611	-4.122252	0.99	123.8	2014-11-02	15:53:13
1543	50.335609	-4.122247	0.38	114.6	2014-11-02	15:53:14
1544	50.335606	-4.122245	0.36	155.5	2014-11-02	15:53:15
1545	50.335607	-4.12223	1.1	86.6	2014-11-02	15:53:16
1546	50.335618	-4.122198	2.57	60.7	2014-11-02	15:53:17
1547	50.335635	-4.122152	3.81	59.9	2014-11-02	15:53:18
1548	50.335651	-4.122097	4.29	66.5	2014-11-02	15:53:19
1549	50.335663	-4.122069	2.38	54	2014-11-02	15:53:20
1550	50.335674	-4.122063	1.31	18.8	2014-11-02	15:53:21
1551	50.335685	-4.122064	1.13	356.1	2014-11-02	15:53:22
1552	50.335693	-4.122066	0.94	354.2	2014-11-02	15:53:23
1553	50.335695	-4.122077	0.83	288.4	2014-11-02	15:53:24
1554	50.335697	-4.122073	0.32	61.9	2014-11-02	15:53:25
1555	50.335698	-4.122045	2.01	85.7	2014-11-02	15:53:26
1556	50.335705	-4.122008	2.74	72.8	2014-11-02	15:53:27
1557	50.335715	-4.121982	2.18	59.3	2014-11-02	15:53:28
1558	50.335723	-4.121966	1.41	53.6	2014-11-02	15:53:29
1559	50.335722	-4.121967	0.12	252.9	2014-11-02	15:53:30
1560	50.335723	-4.121966	0.12	40	2014-11-02	15:53:31
1561	50.335721	-4.121969	0.14	216.6	2014-11-02	15:53:33
1562	50.33571	-4.121979	1.46	211.6	2014-11-02	15:53:34
1563	50.335697	-4.121992	1.66	211.7	2014-11-02	15:53:35
1564	50.335684	-4.122005	1.81	212.4	2014-11-02	15:53:36
1565	50.335674	-4.122025	1.76	233.6	2014-11-02	15:53:37
1566	50.335667	-4.122046	1.67	242.4	2014-11-02	15:53:38
1567	50.335659	-4.122061	1.41	228.7	2014-11-02	15:53:39
1568	50.335651	-4.122074	1.25	228.2	2014-11-02	15:53:40
1569	50.335645	-4.122085	1.03	226.4	2014-11-02	15:53:41
1570	50.335636	-4.122099	1.43	225.1	2014-11-02	15:53:42
1571	50.335624	-4.122118	1.91	225.7	2014-11-02	15:53:43
1572	50.335616	-4.122139	1.74	239	2014-11-02	15:53:44
1573	50.335613	-4.122155	1.19	251.6	2014-11-02	15:53:45
1574	50.335612	-4.122169	1	267.9	2014-11-02	15:53:46
1575	50.335613	-4.122182	0.95	275.7	2014-11-02	15:53:47
1576	50.335618	-4.122198	1.21	294.7	2014-11-02	15:53:48
1577	50.335629	-4.122205	1.35	337.9	2014-11-02	15:53:49
1578	50.335639	-4.122181	2.03	56	2014-11-02	15:53:50
1579	50.335633	-4.122181	0.71	178.6	2014-11-02	15:53:51
1580	50.335618	-4.122188	1.66	196.7	2014-11-02	15:53:52
1581	50.335603	-4.122193	1.73	193.8	2014-11-02	15:53:53
1582	50.335591	-4.122201	1.51	201.5	2014-11-02	15:53:54
1583	50.335593	-4.122201	0.29	5.9	2014-11-02	15:53:55
1584	50.335596	-4.122199	0.29	17.8	2014-11-02	15:53:56
1585	50.335598	-4.122199	0.2	16.8	2014-11-02	15:53:57
1586	50.335596	-4.122203	0.36	235.5	2014-11-02	15:53:58
1587	50.335589	-4.122211	0.93	221.2	2014-11-02	15:53:59
1588	50.335586	-4.122215	0.44	220.4	2014-11-02	15:54:00
1589	50.335589	-4.122214	0.3	15	2014-11-02	15:54:01
1590	50.335591	-4.122211	0.37	43.4	2014-11-02	15:54:02
1591	50.335592	-4.12221	0.06	80.5	2014-11-02	15:54:03
1592	50.335592	-4.122215	0.39	275.3	2014-11-02	15:54:04
1593	50.33559	-4.122221	0.47	236.4	2014-11-02	15:54:05
1594	50.335587	-4.122227	0.49	237.6	2014-11-02	15:54:06
1595	50.335588	-4.122232	0.38	277.1	2014-11-02	15:54:07
1596	50.335595	-4.122232	0.83	1.7	2014-11-02	15:54:08
1597	50.33562	-4.122214	3.05	24.2	2014-11-02	15:54:09
1598	50.335654	-4.122178	4.62	34.2	2014-11-02	15:54:10
1599	50.335693	-4.122127	5.59	40	2014-11-02	15:54:11
1600	50.335726	-4.122064	5.8	50.8	2014-11-02	15:54:12
1601	50.335747	-4.121992	5.6	64.7	2014-11-02	15:54:13
1602	50.335759	-4.121916	5.6	76.3	2014-11-02	15:54:14
1603	50.33577	-4.121834	5.95	78.2	2014-11-02	15:54:15
1604	50.335783	-4.121752	5.96	76.5	2014-11-02	15:54:16
1605	50.335792	-4.121669	5.98	80.5	2014-11-02	15:54:17
1606	50.335796	-4.121585	6.02	85.6	2014-11-02	15:54:18
1607	50.335795	-4.121501	5.94	90.5	2014-11-02	15:54:19
1608	50.335796	-4.121417	6	89.2	2014-11-02	15:54:20
1609	50.3358	-4.121329	6.27	86.5	2014-11-02	15:54:21
1610	50.335803	-4.12124	6.3	86.4	2014-11-02	15:54:22
1611	50.335815	-4.12108	0.58	83.2	2014-11-02	15:54:42
1612	50.335794	-4.121157	5.95	246.8	2014-11-02	15:54:43
1613	50.335778	-4.121218	4.72	247.3	2014-11-02	15:54:44
1614	50.335766	-4.121254	2.88	243.4	2014-11-02	15:54:45
1615	50.335762	-4.121283	2.1	256.4	2014-11-02	15:54:46
1616	50.335759	-4.1213	1.26	252.3	2014-11-02	15:54:47
1617	50.335751	-4.121316	1.47	233.2	2014-11-02	15:54:48
1618	50.335738	-4.121338	2.08	227.1	2014-11-02	15:54:49
1619	50.335723	-4.121363	2.43	228.3	2014-11-02	15:54:50
1620	50.335715	-4.121386	1.86	240.9	2014-11-02	15:54:51
1621	50.335712	-4.121402	1.2	250.5	2014-11-02	15:54:52
1622	50.335707	-4.121417	1.21	245.8	2014-11-02	15:54:53
1623	50.335706	-4.121427	0.69	263	2014-11-02	15:54:54
1624	50.335707	-4.121437	0.75	273.6	2014-11-02	15:54:55
1625	50.335704	-4.121457	1.41	255.8	2014-11-02	15:54:56
1626	50.3357	-4.121473	1.25	252.2	2014-11-02	15:54:57
1627	50.335698	-4.121487	0.97	254.9	2014-11-02	15:54:58
1628	50.335695	-4.121502	1.17	251.5	2014-11-02	15:54:59
1629	50.335691	-4.121518	1.23	247.7	2014-11-02	15:55:00
1630	50.335689	-4.121536	1.25	263.6	2014-11-02	15:55:01
1631	50.335688	-4.12155	1.06	260.4	2014-11-02	15:55:02
1632	50.335686	-4.121568	1.26	260.2	2014-11-02	15:55:03
1633	50.335684	-4.121585	1.25	260.1	2014-11-02	15:55:04
1634	50.335685	-4.121603	1.28	274.6	2014-11-02	15:55:05
1635	50.335682	-4.121618	1.07	256	2014-11-02	15:55:06
1636	50.335682	-4.12163	0.83	263.6	2014-11-02	15:55:07
1637	50.335682	-4.121644	1.06	275	2014-11-02	15:55:08
1638	50.335683	-4.121659	1.04	270.5	2014-11-02	15:55:09
1639	50.335683	-4.121676	1.22	271.7	2014-11-02	15:55:10
1640	50.33568	-4.121695	1.33	258.2	2014-11-02	15:55:11
1641	50.335677	-4.121716	1.56	257.2	2014-11-02	15:55:12
1642	50.335676	-4.121737	1.52	265.8	2014-11-02	15:55:13
1643	50.33568	-4.121757	1.46	287	2014-11-02	15:55:14
1644	50.335684	-4.121775	1.35	290.3	2014-11-02	15:55:15
1645	50.335688	-4.121792	1.27	287.2	2014-11-02	15:55:16
1646	50.335688	-4.12181	1.32	272	2014-11-02	15:55:17
1647	50.335685	-4.121831	1.51	257.9	2014-11-02	15:55:18
1648	50.335686	-4.121846	1.08	275	2014-11-02	15:55:19
1649	50.335687	-4.121857	0.76	280.6	2014-11-02	15:55:20
1650	50.335687	-4.121872	1.11	265.1	2014-11-02	15:55:21
1651	50.335684	-4.121891	1.33	258.3	2014-11-02	15:55:22
1652	50.335681	-4.121909	1.32	256.6	2014-11-02	15:55:23
1653	50.33568	-4.121923	1.06	260.8	2014-11-02	15:55:24
1654	50.335682	-4.121933	0.72	288.9	2014-11-02	15:55:25
1655	50.335682	-4.121944	0.8	268.7	2014-11-02	15:55:26
1656	50.335681	-4.121957	0.93	263.7	2014-11-02	15:55:27
1657	50.33568	-4.12196	0.19	250.2	2014-11-02	15:55:28
1658	50.335676	-4.121954	0.65	142.5	2014-11-02	15:55:29
1659	50.335671	-4.121952	0.54	166	2014-11-02	15:55:30
1660	50.335672	-4.121954	0.13	318.4	2014-11-02	15:55:31
1661	50.335675	-4.121946	0.64	57.2	2014-11-02	15:55:32
1662	50.335681	-4.121924	1.7	65.4	2014-11-02	15:55:33
1663	50.335694	-4.121875	3.81	67.7	2014-11-02	15:55:34
1664	50.335705	-4.121795	5.79	77.8	2014-11-02	15:55:35
1665	50.335716	-4.121712	5.99	79	2014-11-02	15:55:36
1666	50.335718	-4.121634	5.56	87.5	2014-11-02	15:55:37
1667	50.335717	-4.121558	5.42	90.5	2014-11-02	15:55:38
1668	50.335721	-4.1215	4.15	84.2	2014-11-02	15:55:39
1669	50.335726	-4.121462	2.74	79.2	2014-11-02	15:55:40
1670	50.335725	-4.121439	1.65	93.2	2014-11-02	15:55:41
1671	50.335721	-4.121429	0.83	125	2014-11-02	15:55:42
1672	50.335718	-4.121436	0.53	244	2014-11-02	15:55:43
1673	50.335715	-4.121452	1.25	249.9	2014-11-02	15:55:44
1674	50.335709	-4.121469	1.3	242.7	2014-11-02	15:55:45
1675	50.335709	-4.121484	1.05	271	2014-11-02	15:55:46
1676	50.33571	-4.121497	0.98	270.6	2014-11-02	15:55:47
1677	50.335706	-4.121516	1.41	253.4	2014-11-02	15:55:48
1678	50.3357	-4.121536	1.54	246.1	2014-11-02	15:55:49
1679	50.3357	-4.121552	1.12	266.6	2014-11-02	15:55:50
1680	50.335701	-4.121563	0.81	279.3	2014-11-02	15:55:51
1681	50.335696	-4.121574	0.97	235.8	2014-11-02	15:55:52
1682	50.33569	-4.121589	1.25	235.8	2014-11-02	15:55:53
1683	50.335685	-4.121607	1.41	247.8	2014-11-02	15:55:54
1684	50.335681	-4.121626	1.42	250	2014-11-02	15:55:55
1685	50.335679	-4.121646	1.43	263.2	2014-11-02	15:55:56
1686	50.335681	-4.121663	1.24	278.2	2014-11-02	15:55:57
1687	50.335683	-4.121675	0.86	291	2014-11-02	15:55:58
1688	50.335689	-4.121682	0.83	321.2	2014-11-02	15:55:59
1689	50.335696	-4.121687	0.83	335.4	2014-11-02	15:56:00
1690	50.335697	-4.121694	0.55	286.9	2014-11-02	15:56:01
1691	50.335696	-4.121707	0.96	258.2	2014-11-02	15:56:02
1692	50.33569	-4.121723	1.27	238.9	2014-11-02	15:56:03
1693	50.335681	-4.121738	1.47	227.8	2014-11-02	15:56:04
1694	50.335672	-4.121754	1.5	227.7	2014-11-02	15:56:05
1695	50.335664	-4.121769	1.41	229.7	2014-11-02	15:56:06
1696	50.335655	-4.121783	1.45	225.8	2014-11-02	15:56:07
1697	50.335646	-4.121782	0.99	174.9	2014-11-02	15:56:08
1698	50.335649	-4.121771	0.86	63.5	2014-11-02	15:56:09
1699	50.335659	-4.121763	1.24	28.1	2014-11-02	15:56:10
1700	50.335667	-4.12176	0.92	11.9	2014-11-02	15:56:11
1701	50.335672	-4.121764	0.65	334.1	2014-11-02	15:56:12
1702	50.335672	-4.121769	0.36	270	2014-11-02	15:56:13
1703	50.33567	-4.121782	0.91	251.4	2014-11-02	15:56:14
1704	50.335672	-4.121792	0.81	287.5	2014-11-02	15:56:15
1705	50.335675	-4.121801	0.73	301.7	2014-11-02	15:56:16
1706	50.335684	-4.121798	1.02	13.2	2014-11-02	15:56:17
1707	50.335698	-4.121783	1.89	34.4	2014-11-02	15:56:18
1708	50.33571	-4.121769	1.6	36.5	2014-11-02	15:56:19
1709	50.335717	-4.121759	1.04	44	2014-11-02	15:56:20
1710	50.335712	-4.121765	0.62	217.6	2014-11-02	15:56:21
1711	50.335706	-4.121776	1.09	230.2	2014-11-02	15:56:22
1712	50.335701	-4.121792	1.27	243.8	2014-11-02	15:56:23
1713	50.335699	-4.121802	0.37	250.3	2014-11-02	15:56:25
1714	50.335695	-4.121815	1.01	247.1	2014-11-02	15:56:26
1715	50.335692	-4.12183	1.13	250.8	2014-11-02	15:56:27
1716	50.335692	-4.121843	0.92	271.1	2014-11-02	15:56:28
1717	50.335697	-4.121853	0.88	310.2	2014-11-02	15:56:29
1718	50.335703	-4.121864	1	310.2	2014-11-02	15:56:30
1719	50.335704	-4.121883	1.42	277.6	2014-11-02	15:56:31
1720	50.335705	-4.121908	1.75	270.9	2014-11-02	15:56:32
1721	50.335702	-4.12193	1.56	260.7	2014-11-02	15:56:33
1722	50.335699	-4.121954	1.78	256.7	2014-11-02	15:56:34
1723	50.3357	-4.121974	1.42	274.9	2014-11-02	15:56:35
1724	50.33571	-4.121985	1.32	324.8	2014-11-02	15:56:36
1725	50.33572	-4.121992	1.27	335.1	2014-11-02	15:56:37
1726	50.335728	-4.121997	0.93	340.2	2014-11-02	15:56:38
1727	50.335732	-4.122001	0.56	324.9	2014-11-02	15:56:39
1728	50.33573	-4.12201	0.64	247.6	2014-11-02	15:56:40
1729	50.335723	-4.12202	1.02	225.3	2014-11-02	15:56:41
1730	50.335714	-4.122034	1.45	223.2	2014-11-02	15:56:42
1731	50.335702	-4.12205	1.76	220.6	2014-11-02	15:56:43
1732	50.335694	-4.122067	1.49	234	2014-11-02	15:56:44
1733	50.335689	-4.12208	1.1	238.2	2014-11-02	15:56:45
1734	50.335686	-4.122085	0.25	232	2014-11-02	15:56:47
1735	50.335683	-4.122093	0.62	235.3	2014-11-02	15:56:48
1736	50.335678	-4.122098	0.63	213.9	2014-11-02	15:56:49
1737	50.335675	-4.122106	0.68	239.4	2014-11-02	15:56:50
1738	50.335668	-4.122118	1.19	228.9	2014-11-02	15:56:51
1739	50.335665	-4.122126	0.64	234.3	2014-11-02	15:56:52
1740	50.335664	-4.122126	0.08	166.6	2014-11-02	15:56:53
1741	50.335656	-4.122137	1.25	221.6	2014-11-02	15:56:54
1742	50.335647	-4.122154	1.54	230.8	2014-11-02	15:56:55
1743	50.335644	-4.122174	1.47	256.1	2014-11-02	15:56:56
1744	50.335646	-4.122189	1.14	285.2	2014-11-02	15:56:57
1745	50.335648	-4.122196	0.54	293.5	2014-11-02	15:56:58
1746	50.335647	-4.122204	0.58	251.3	2014-11-02	15:56:59
1747	50.335644	-4.122214	0.77	246.3	2014-11-02	15:57:00
1748	50.335643	-4.122222	0.28	256.4	2014-11-02	15:57:02
1749	50.335636	-4.122234	1.13	231.5	2014-11-02	15:57:03
1750	50.335629	-4.122249	1.32	234	2014-11-02	15:57:04
1751	50.335631	-4.122256	0.51	292.6	2014-11-02	15:57:05
1752	50.335642	-4.122252	1.25	12.4	2014-11-02	15:57:06
1753	50.335648	-4.122247	0.78	24.4	2014-11-02	15:57:07
1754	50.335648	-4.122248	0.04	270	2014-11-02	15:57:08
1755	50.335648	-4.122252	0.29	268	2014-11-02	15:57:09
1756	50.335648	-4.122252	0.01	0	2014-11-02	15:57:10
1757	50.335648	-4.122251	0.04	90	2014-11-02	15:57:11
1758	50.335651	-4.122242	0.35	65.1	2014-11-02	15:57:13
1759	50.335649	-4.122245	0.3	223.3	2014-11-02	15:57:14
1760	50.335649	-4.122245	0.03	212.5	2014-11-02	15:57:15
1761	50.335654	-4.122244	0.52	7.3	2014-11-02	15:57:16
1762	50.335658	-4.122242	0.27	15.3	2014-11-02	15:57:18
1763	50.335664	-4.12224	0.67	15	2014-11-02	15:57:19
1764	50.33567	-4.122239	0.64	7	2014-11-02	15:57:20
1765	50.335672	-4.122241	0.27	332.7	2014-11-02	15:57:21
1766	50.335674	-4.122242	0.3	336.2	2014-11-02	15:57:22
1767	50.335675	-4.122243	0.04	334.2	2014-11-02	15:57:23
1768	50.335675	-4.122242	0.02	60.6	2014-11-02	15:57:24
1769	50.335675	-4.122242	0.07	10.6	2014-11-02	15:57:25
1770	50.335676	-4.122242	0.06	12	2014-11-02	15:57:26
1771	50.335683	-4.122236	0.89	30	2014-11-02	15:57:27
1772	50.335683	-4.122236	0.02	343.3	2014-11-02	15:57:28
1773	50.33568	-4.122238	0.41	201.3	2014-11-02	15:57:29
1774	50.335673	-4.122243	0.82	203.4	2014-11-02	15:57:30
1775	50.335668	-4.12225	0.78	224.4	2014-11-02	15:57:31
1776	50.335662	-4.122255	0.77	208.1	2014-11-02	15:57:32
1777	50.335656	-4.122259	0.69	203.8	2014-11-02	15:57:33
1778	50.335648	-4.122263	0.95	197.5	2014-11-02	15:57:34
1779	50.335639	-4.122269	1.12	202.2	2014-11-02	15:57:35
1780	50.33563	-4.122274	1.04	197.2	2014-11-02	15:57:36
1781	50.335619	-4.122283	1.29	210.1	2014-11-02	15:57:37
1782	50.335616	-4.122292	0.79	241	2014-11-02	15:57:38
1783	50.335616	-4.122293	0.05	321.7	2014-11-02	15:57:39
1784	50.335619	-4.122297	0.41	321	2014-11-02	15:57:40
1785	50.335619	-4.122297	0.01	180	2014-11-02	15:57:41
1786	50.335619	-4.122301	0.15	271.9	2014-11-02	15:57:43
1787	50.33562	-4.122301	0.04	0	2014-11-02	15:57:44
1788	50.335626	-4.122299	0.73	12.3	2014-11-02	15:57:45
1789	50.335631	-4.122295	0.65	26.8	2014-11-02	15:57:46
1790	50.335636	-4.122288	0.75	39.5	2014-11-02	15:57:47
1791	50.33564	-4.122284	0.48	33.1	2014-11-02	15:57:48
1792	50.33564	-4.122287	0.11	270	2014-11-02	15:57:50
1793	50.33564	-4.122289	0.11	294.7	2014-11-02	15:57:51
1794	50.335644	-4.122289	0.42	2.5	2014-11-02	15:57:52
1795	50.335647	-4.122289	0.29	0	2014-11-02	15:57:53
1796	50.335649	-4.122288	0.22	6	2014-11-02	15:57:54
1797	50.335649	-4.12229	0.07	261.8	2014-11-02	15:57:56
1798	50.335641	-4.122299	1.07	217.1	2014-11-02	15:57:57
1799	50.335635	-4.122304	0.75	210.3	2014-11-02	15:57:58
1800	50.335635	-4.122306	0.06	274.1	2014-11-02	15:58:00
1801	50.335639	-4.122308	0.49	341	2014-11-02	15:58:01
1802	50.335643	-4.122307	0.44	8.5	2014-11-02	15:58:02
1803	50.335644	-4.122307	0.07	37	2014-11-02	15:58:03
1804	50.335645	-4.122305	0.07	46.3	2014-11-02	15:58:05
1805	50.335642	-4.12231	0.43	231	2014-11-02	15:58:06
1806	50.33564	-4.122316	0.52	232.7	2014-11-02	15:58:07
1807	50.335639	-4.122316	0.02	232.5	2014-11-02	15:58:09
1808	50.335639	-4.122317	0.05	280.6	2014-11-02	15:58:10
1809	50.335641	-4.122312	0.22	59.6	2014-11-02	15:58:12
1810	50.335642	-4.122312	0.06	332.3	2014-11-02	15:58:13
1811	50.335641	-4.122322	0.67	265.1	2014-11-02	15:58:14
1812	50.335641	-4.122329	0.25	270	2014-11-02	15:58:16
1813	50.335646	-4.122323	0.63	39.8	2014-11-02	15:58:17
1814	50.33565	-4.122318	0.54	35.7	2014-11-02	15:58:18
1815	50.335651	-4.122319	0.05	353.1	2014-11-02	15:58:20
1816	50.335649	-4.122329	0.76	254.3	2014-11-02	15:58:21
1817	50.335649	-4.122338	0.67	270.8	2014-11-02	15:58:22
1818	50.335652	-4.122343	0.49	322.1	2014-11-02	15:58:23
1819	50.335654	-4.122347	0.21	304.4	2014-11-02	15:58:25
1820	50.335655	-4.122347	0.04	8.5	2014-11-02	15:58:26
1821	50.335655	-4.122347	0.01	129.7	2014-11-02	15:58:28
1822	50.335655	-4.122347	0.01	90	2014-11-02	15:58:29
1823	50.335655	-4.122347	0.03	289	2014-11-02	15:58:30
1824	50.335655	-4.122349	0.1	291	2014-11-02	15:58:31
1825	50.335672	-4.122336	2.07	25	2014-11-02	15:58:32
1826	50.335701	-4.122305	3.94	34.1	2014-11-02	15:58:33
1827	50.335738	-4.122269	4.89	32	2014-11-02	15:58:34
1828	50.335774	-4.122227	4.96	36.4	2014-11-02	15:58:35
1829	50.335801	-4.122173	4.83	52.5	2014-11-02	15:58:36
1830	50.335821	-4.122112	4.92	62	2014-11-02	15:58:37
1831	50.335842	-4.122054	4.72	61	2014-11-02	15:58:38
1832	50.335864	-4.121999	4.61	58.4	2014-11-02	15:58:39
1833	50.335883	-4.121951	4	57.9	2014-11-02	15:58:40
1834	50.335898	-4.121912	3.25	59.5	2014-11-02	15:58:41
1835	50.335911	-4.121871	3.24	62.5	2014-11-02	15:58:42
1836	50.335917	-4.121838	2.47	74	2014-11-02	15:58:43
1837	50.33591	-4.121822	1.36	122.7	2014-11-02	15:58:44
1838	50.335898	-4.121818	1.44	170.7	2014-11-02	15:58:45
1839	50.335883	-4.121822	1.65	187.7	2014-11-02	15:58:46
1840	50.335867	-4.121828	1.84	195	2014-11-02	15:58:47
1841	50.335858	-4.121836	1.15	208.1	2014-11-02	15:58:48
1842	50.33585	-4.121839	0.91	195.6	2014-11-02	15:58:49
1843	50.335847	-4.121835	0.45	135.2	2014-11-02	15:58:50
1844	50.33585	-4.12182	1.08	74	2014-11-02	15:58:51
1845	50.335853	-4.12181	0.81	63.3	2014-11-02	15:58:52
1846	50.33585	-4.121809	0.3	170.9	2014-11-02	15:58:53
1847	50.335844	-4.121815	0.85	207.5	2014-11-02	15:58:54
1848	50.335843	-4.121816	0.14	212.5	2014-11-02	15:58:55
1849	50.335844	-4.121815	0.13	28	2014-11-02	15:58:56
1850	50.335844	-4.121813	0.07	67.9	2014-11-02	15:58:58
1851	50.335853	-4.121787	2.12	62.4	2014-11-02	15:58:59
1852	50.335852	-4.121775	0.85	97	2014-11-02	15:59:00
1853	50.335849	-4.121769	0.57	129.9	2014-11-02	15:59:01
1854	50.335843	-4.121769	0.59	177.1	2014-11-02	15:59:02
1855	50.335835	-4.121771	0.92	190.5	2014-11-02	15:59:03
1856	50.335825	-4.121775	1.18	195.7	2014-11-02	15:59:04
1857	50.335815	-4.121784	1.31	209.3	2014-11-02	15:59:05
1858	50.335808	-4.121799	1.28	235.2	2014-11-02	15:59:06
1859	50.335805	-4.121808	0.38	237.8	2014-11-02	15:59:08
1860	50.335804	-4.121808	0.02	212.5	2014-11-02	15:59:09
1861	50.335796	-4.121818	1.2	216.6	2014-11-02	15:59:10
1862	50.33579	-4.121827	0.87	223.2	2014-11-02	15:59:11
1863	50.335789	-4.121827	0.09	192.5	2014-11-02	15:59:12
1864	50.335782	-4.121838	1.16	223	2014-11-02	15:59:13
1865	50.33578	-4.121848	0.73	250.7	2014-11-02	15:59:14
1866	50.33578	-4.121856	0.61	272.6	2014-11-02	15:59:15
1867	50.335778	-4.121866	0.67	253.1	2014-11-02	15:59:16
1868	50.335772	-4.121876	1.01	229.7	2014-11-02	15:59:17
1869	50.335763	-4.121893	1.53	230.3	2014-11-02	15:59:18
1870	50.335757	-4.121914	1.65	243.4	2014-11-02	15:59:19
1871	50.335757	-4.121934	1.44	271.1	2014-11-02	15:59:20
1872	50.335764	-4.121943	0.99	319.6	2014-11-02	15:59:21
1873	50.335772	-4.121938	0.94	21.5	2014-11-02	15:59:22
1874	50.335773	-4.121936	0.21	50.8	2014-11-02	15:59:23
1875	50.33577	-4.121938	0.31	209.7	2014-11-02	15:59:24
1876	50.335767	-4.121939	0.36	191.5	2014-11-02	15:59:25
1877	50.335761	-4.121944	0.73	207	2014-11-02	15:59:26
1878	50.335754	-4.121951	0.97	211.4	2014-11-02	15:59:27
1879	50.335748	-4.121953	0.7	192.3	2014-11-02	15:59:28
1880	50.335746	-4.121957	0.38	232	2014-11-02	15:59:29
1881	50.335743	-4.121961	0.4	226.2	2014-11-02	15:59:30
1882	50.335741	-4.121963	0.28	207.5	2014-11-02	15:59:31
1883	50.335738	-4.121967	0.41	219	2014-11-02	15:59:32
1884	50.335734	-4.121972	0.56	220.3	2014-11-02	15:59:33
1885	50.33573	-4.121982	0.87	239.1	2014-11-02	15:59:34
1886	50.335724	-4.121995	1.15	233.2	2014-11-02	15:59:35
1887	50.335718	-4.122011	1.34	237.6	2014-11-02	15:59:36
1888	50.335709	-4.122026	1.38	228.4	2014-11-02	15:59:37
1889	50.335704	-4.122041	1.23	241.4	2014-11-02	15:59:38
1890	50.335703	-4.122052	0.8	260	2014-11-02	15:59:39
1891	50.335701	-4.122059	0.55	252.2	2014-11-02	15:59:40
1892	50.335701	-4.122068	0.62	263.1	2014-11-02	15:59:41
1893	50.335698	-4.122075	0.58	244.1	2014-11-02	15:59:42
1894	50.335693	-4.122085	0.9	229.4	2014-11-02	15:59:43
1895	50.335687	-4.122098	1.16	231.2	2014-11-02	15:59:44
1896	50.33568	-4.122109	1.08	227.9	2014-11-02	15:59:45
1897	50.335674	-4.12212	1.05	228.1	2014-11-02	15:59:46
1898	50.335668	-4.122132	1.07	231.9	2014-11-02	15:59:47
1899	50.335661	-4.122146	1.22	234.3	2014-11-02	15:59:48
1900	50.335659	-4.122156	0.74	251.6	2014-11-02	15:59:49
1901	50.335657	-4.122167	0.84	248.6	2014-11-02	15:59:50
1902	50.335652	-4.122181	1.14	242.7	2014-11-02	15:59:51
1903	50.335649	-4.122196	1.12	255	2014-11-02	15:59:52
1904	50.335645	-4.122215	1.4	248.5	2014-11-02	15:59:53
1905	50.335638	-4.122235	1.6	242.9	2014-11-02	15:59:54
1906	50.335631	-4.122254	1.6	238.8	2014-11-02	15:59:55
1907	50.335626	-4.122268	1.13	242	2014-11-02	15:59:56
1908	50.335624	-4.12228	0.9	255.7	2014-11-02	15:59:57
1909	50.335619	-4.122296	1.26	242.1	2014-11-02	15:59:58
1910	50.335614	-4.12231	1.08	244.5	2014-11-02	15:59:59
1911	50.335613	-4.122318	0.6	254.7	2014-11-02	16:00:00
1912	50.33561	-4.122325	0.57	240.4	2014-11-02	16:00:01
1913	50.33561	-4.122331	0.45	264.2	2014-11-02	16:00:02
1914	50.335608	-4.122337	0.5	240.8	2014-11-02	16:00:03
1915	50.335604	-4.122347	0.79	241.8	2014-11-02	16:00:04
1916	50.3356	-4.122359	1	237.4	2014-11-02	16:00:05
1917	50.33559	-4.122374	1.47	225.6	2014-11-02	16:00:06
1918	50.335585	-4.122388	1.19	239	2014-11-02	16:00:07
1919	50.335587	-4.122399	0.79	285.9	2014-11-02	16:00:08
1920	50.33559	-4.122408	0.7	296.9	2014-11-02	16:00:09
1921	50.335594	-4.122411	0.47	334.7	2014-11-02	16:00:10
1922	50.335599	-4.122406	0.7	29.2	2014-11-02	16:00:11
1923	50.335602	-4.122401	0.51	41.5	2014-11-02	16:00:12
1924	50.335598	-4.122407	0.71	220.6	2014-11-02	16:00:13
1925	50.335589	-4.122416	1.1	211.5	2014-11-02	16:00:14
1926	50.335587	-4.122425	0.69	248.5	2014-11-02	16:00:15
1927	50.335586	-4.122433	0.58	259	2014-11-02	16:00:16
1928	50.335582	-4.122442	0.79	237.8	2014-11-02	16:00:17
1929	50.335576	-4.122452	0.97	227.6	2014-11-02	16:00:18
1930	50.335573	-4.122457	0.48	229.7	2014-11-02	16:00:19
1931	50.335577	-4.12246	0.45	331.3	2014-11-02	16:00:20
1932	50.335577	-4.12246	0.03	43.2	2014-11-02	16:00:21
1933	50.33558	-4.122451	0.72	61.3	2014-11-02	16:00:22
1934	50.335583	-4.12245	0.13	20.9	2014-11-02	16:00:24
1935	50.335583	-4.12245	0.04	270	2014-11-02	16:00:25
1936	50.335582	-4.122456	0.4	263.2	2014-11-02	16:00:26
1937	50.335585	-4.122456	0.32	2.2	2014-11-02	16:00:27
1938	50.335588	-4.122452	0.46	32	2014-11-02	16:00:28
1939	50.33559	-4.122454	0.11	308.2	2014-11-02	16:00:30
1940	50.33559	-4.122458	0.24	283.5	2014-11-02	16:00:31
1941	50.335594	-4.122454	0.55	30	2014-11-02	16:00:32
1942	50.335599	-4.12245	0.54	32	2014-11-02	16:00:33
1943	50.335601	-4.122447	0.32	37.8	2014-11-02	16:00:34
1944	50.335603	-4.122444	0.3	49.9	2014-11-02	16:00:35
1945	50.335602	-4.122445	0.03	253.9	2014-11-02	16:00:37
1946	50.335602	-4.122445	0.05	218.3	2014-11-02	16:00:38
1947	50.335602	-4.122445	0.03	185.8	2014-11-02	16:00:40
1948	50.335605	-4.122446	0.39	346.8	2014-11-02	16:00:41
1949	50.335609	-4.12245	0.52	329.6	2014-11-02	16:00:42
1950	50.335613	-4.122457	0.67	310.6	2014-11-02	16:00:43
1951	50.335616	-4.122461	0.41	325.4	2014-11-02	16:00:44
1952	50.335616	-4.122468	0.53	271.9	2014-11-02	16:00:45
1953	50.335614	-4.122475	0.55	250.3	2014-11-02	16:00:46
1954	50.335614	-4.122477	0.08	263.1	2014-11-02	16:00:47
1955	50.335618	-4.122483	0.62	311.1	2014-11-02	16:00:48
1956	50.335618	-4.12249	0.51	270	2014-11-02	16:00:49
1957	50.335618	-4.122491	0.02	299.4	2014-11-02	16:00:50
1958	50.335619	-4.122491	0.07	355.6	2014-11-02	16:00:51
1959	50.335629	-4.122487	1.11	11.8	2014-11-02	16:00:52
1960	50.335633	-4.122491	0.54	333.3	2014-11-02	16:00:53
1961	50.335634	-4.122492	0.1	333	2014-11-02	16:00:54
1962	50.335633	-4.122499	0.55	264.1	2014-11-02	16:00:55
1963	50.335632	-4.122507	0.53	261	2014-11-02	16:00:56
1964	50.335632	-4.122507	0.01	209.6	2014-11-02	16:00:58
1965	50.335639	-4.122502	0.85	23	2014-11-02	16:00:59
1966	50.335645	-4.122496	0.76	31.5	2014-11-02	16:01:00
1967	50.335648	-4.122492	0.42	41.4	2014-11-02	16:01:01
1968	50.335651	-4.122489	0.45	35.2	2014-11-02	16:01:02
1969	50.335653	-4.12249	0.11	335.4	2014-11-02	16:01:04
1970	50.335652	-4.122491	0.13	228.8	2014-11-02	16:01:05
1971	50.335646	-4.122484	0.89	140.7	2014-11-02	16:01:06
1972	50.335641	-4.122471	1.06	124.9	2014-11-02	16:01:07
1973	50.335644	-4.122459	0.93	68.8	2014-11-02	16:01:08
1974	50.335657	-4.122425	2.8	59.1	2014-11-02	16:01:09
1975	50.335675	-4.122378	3.95	58	2014-11-02	16:01:10
1976	50.335693	-4.122337	3.58	55.9	2014-11-02	16:01:11
1977	50.335713	-4.122301	3.3	50.1	2014-11-02	16:01:12
1978	50.335728	-4.122275	2.48	47	2014-11-02	16:01:13
1979	50.335737	-4.122262	1.35	43.5	2014-11-02	16:01:14
1980	50.335738	-4.122263	0.14	339.9	2014-11-02	16:01:15
1981	50.335744	-4.122262	0.66	5.2	2014-11-02	16:01:16
1982	50.335753	-4.122264	1.05	353.8	2014-11-02	16:01:17
1983	50.335753	-4.122276	0.88	270.6	2014-11-02	16:01:18
1984	50.33574	-4.122297	2.04	225.8	2014-11-02	16:01:19
1985	50.33573	-4.122307	1.4	212.7	2014-11-02	16:01:20
1986	50.33572	-4.122321	1.49	222.3	2014-11-02	16:01:21
1987	50.335718	-4.122324	0.31	218.2	2014-11-02	16:01:22
1988	50.335707	-4.122335	1.41	214.8	2014-11-02	16:01:23
1989	50.335706	-4.122337	0.19	218.5	2014-11-02	16:01:24
1990	50.335693	-4.122347	1.57	207.1	2014-11-02	16:01:25
1991	50.335678	-4.122359	1.88	207.5	2014-11-02	16:01:26
1992	50.33567	-4.122369	1.18	216.5	2014-11-02	16:01:27
1993	50.335669	-4.122369	0.07	175.1	2014-11-02	16:01:28
1994	50.335662	-4.122371	0.77	191.2	2014-11-02	16:01:29
1995	50.335656	-4.122373	0.73	191.7	2014-11-02	16:01:30
1996	50.33565	-4.122377	0.68	198.9	2014-11-02	16:01:31
1997	50.335644	-4.122382	0.75	211.5	2014-11-02	16:01:32
1998	50.335642	-4.122386	0.18	230.7	2014-11-02	16:01:34
1999	50.335642	-4.122387	0.11	239.7	2014-11-02	16:01:35
[truncated: 3,430 more rows]
