# Supplementary material for: On the Potential of Surfers to Monitor Environmental Indicators in the Coastal Zone
Source: PLoS One. 2015 Jul 8;10(7):e0127706. doi: 10.1371/journal.pone.0127706 (PMC4496071; doi:10.1371/journal.pone.0127706)
Supplement: S1 Data — Contains 85 GPS tracks (comma separated files) used to estimate surfing performance statistics in the manuscript. (ZIP) [file pone.0127706.s001.zip › S1 Data GPS Tracks/20141108_Wembury.csv]

No	Latitude	Longitude	Speed	Course	Date	Time
1	50.317198	-4.083218	0	0	2014-11-08	14:41:19
2	50.317198	-4.083218	0.03	286.6	2014-11-08	14:41:20
3	50.317197	-4.083218	0.17	180	2014-11-08	14:41:21
4	50.317195	-4.083218	0.18	172.5	2014-11-08	14:41:22
5	50.317194	-4.083217	0.17	161.1	2014-11-08	14:41:23
6	50.317192	-4.083216	0.24	164.4	2014-11-08	14:41:24
7	50.317191	-4.083216	0.07	147.4	2014-11-08	14:41:25
8	50.317191	-4.083217	0.07	245	2014-11-08	14:41:26
9	50.317194	-4.083221	0.47	315.1	2014-11-08	14:41:27
10	50.317194	-4.083224	0.16	260.2	2014-11-08	14:41:28
11	50.317195	-4.083228	0.38	301.3	2014-11-08	14:41:29
12	50.317199	-4.083233	0.52	312.9	2014-11-08	14:41:30
13	50.317203	-4.083238	0.56	325.4	2014-11-08	14:41:31
14	50.317206	-4.08324	0.39	334	2014-11-08	14:41:32
15	50.317209	-4.083242	0.34	335.1	2014-11-08	14:41:33
16	50.317207	-4.083239	0.25	121.5	2014-11-08	14:41:34
17	50.317207	-4.083235	0.33	99.8	2014-11-08	14:41:35
18	50.317209	-4.083237	0.29	333.4	2014-11-08	14:41:36
19	50.31721	-4.083235	0.14	38.8	2014-11-08	14:41:37
20	50.317211	-4.083234	0.09	64	2014-11-08	14:41:38
21	50.31721	-4.083234	0.1	147.8	2014-11-08	14:41:39
22	50.31721	-4.083232	0.13	85.4	2014-11-08	14:41:40
23	50.317211	-4.08323	0.18	39.1	2014-11-08	14:41:41
24	50.317212	-4.083227	0.22	64.6	2014-11-08	14:41:42
25	50.317213	-4.083224	0.28	74.4	2014-11-08	14:41:43
26	50.317212	-4.083222	0.12	103.1	2014-11-08	14:41:44
27	50.317214	-4.083215	0.53	66.3	2014-11-08	14:41:45
28	50.317218	-4.083202	1.03	64.7	2014-11-08	14:41:46
29	50.317222	-4.083187	0.57	67.8	2014-11-08	14:41:48
30	50.317225	-4.08319	0.36	329.9	2014-11-08	14:41:49
31	50.317225	-4.083191	0.08	308.1	2014-11-08	14:41:50
32	50.317226	-4.083187	0.26	85.8	2014-11-08	14:41:51
33	50.317224	-4.083186	0.14	147.4	2014-11-08	14:41:52
34	50.317222	-4.083186	0.24	175.6	2014-11-08	14:41:53
35	50.31722	-4.083184	0.27	160.5	2014-11-08	14:41:54
36	50.317218	-4.083183	0.28	161.1	2014-11-08	14:41:55
37	50.317214	-4.083181	0.41	160.3	2014-11-08	14:41:56
38	50.317211	-4.083175	0.54	124.9	2014-11-08	14:41:57
39	50.317211	-4.083174	0.1	119.3	2014-11-08	14:41:58
40	50.31721	-4.083171	0.24	130.7	2014-11-08	14:41:59
41	50.317209	-4.083168	0.27	100.1	2014-11-08	14:42:00
42	50.31721	-4.083166	0.17	56.8	2014-11-08	14:42:01
43	50.317211	-4.083164	0.18	48.5	2014-11-08	14:42:02
44	50.317215	-4.083161	0.52	23.6	2014-11-08	14:42:03
45	50.317221	-4.083152	0.83	46.6	2014-11-08	14:42:04
46	50.317221	-4.083148	0.33	75.5	2014-11-08	14:42:05
47	50.317221	-4.083142	0.39	99.5	2014-11-08	14:42:06
48	50.317218	-4.083136	0.53	124.5	2014-11-08	14:42:07
49	50.317215	-4.083135	0.31	171.2	2014-11-08	14:42:08
50	50.317215	-4.083135	0.01	35.7	2014-11-08	14:42:09
51	50.317215	-4.083134	0.12	118.9	2014-11-08	14:42:10
52	50.317215	-4.08313	0.29	78.8	2014-11-08	14:42:11
53	50.317217	-4.083129	0.2	26.8	2014-11-08	14:42:12
54	50.317218	-4.083127	0.21	37.9	2014-11-08	14:42:13
55	50.317218	-4.083122	0.32	96.5	2014-11-08	14:42:14
56	50.317216	-4.083116	0.48	112.7	2014-11-08	14:42:15
57	50.317216	-4.083115	0.14	137.1	2014-11-08	14:42:16
58	50.317213	-4.083112	0.32	142.1	2014-11-08	14:42:17
59	50.31721	-4.08311	0.36	153.8	2014-11-08	14:42:18
60	50.31721	-4.083112	0.17	254.4	2014-11-08	14:42:19
61	50.317209	-4.083111	0.13	126.5	2014-11-08	14:42:20
62	50.31721	-4.083115	0.36	292.8	2014-11-08	14:42:21
63	50.317213	-4.08312	0.45	311.8	2014-11-08	14:42:22
64	50.317215	-4.083121	0.18	330.6	2014-11-08	14:42:23
65	50.317216	-4.083122	0.17	348.1	2014-11-08	14:42:24
66	50.317217	-4.08312	0.15	43.8	2014-11-08	14:42:25
67	50.317218	-4.083119	0.13	24	2014-11-08	14:42:26
68	50.317221	-4.083119	0.33	7.3	2014-11-08	14:42:27
69	50.317221	-4.083117	0.12	90	2014-11-08	14:42:28
70	50.317221	-4.083118	0.04	225.9	2014-11-08	14:42:29
71	50.317221	-4.083119	0.11	306.5	2014-11-08	14:42:30
72	50.317221	-4.08312	0.1	270	2014-11-08	14:42:31
73	50.317221	-4.083121	0.03	253.4	2014-11-08	14:42:32
74	50.317221	-4.083121	0.05	259.4	2014-11-08	14:42:33
75	50.317221	-4.083122	0.06	289.3	2014-11-08	14:42:34
76	50.317222	-4.083122	0.02	53.6	2014-11-08	14:42:35
77	50.317222	-4.083123	0.09	331	2014-11-08	14:42:36
78	50.317224	-4.083124	0.22	336.5	2014-11-08	14:42:37
79	50.317225	-4.083125	0.15	327.2	2014-11-08	14:42:38
80	50.317225	-4.083126	0.08	289.8	2014-11-08	14:42:39
81	50.317225	-4.083127	0.07	270	2014-11-08	14:42:40
82	50.317225	-4.083129	0.14	251.6	2014-11-08	14:42:41
83	50.317225	-4.083127	0.14	106.1	2014-11-08	14:42:42
84	50.317224	-4.083127	0.06	147.4	2014-11-08	14:42:43
85	50.317224	-4.083127	0.05	224.1	2014-11-08	14:42:44
86	50.317224	-4.083128	0.08	256.3	2014-11-08	14:42:45
87	50.317223	-4.083128	0.07	131.3	2014-11-08	14:42:46
88	50.317223	-4.083127	0.04	90	2014-11-08	14:42:47
89	50.317223	-4.083126	0.13	138.4	2014-11-08	14:42:48
90	50.317222	-4.083124	0.14	112.9	2014-11-08	14:42:49
91	50.317222	-4.083124	0.04	62	2014-11-08	14:42:50
92	50.317222	-4.083123	0.03	128.1	2014-11-08	14:42:51
93	50.317222	-4.083123	0.03	336.5	2014-11-08	14:42:52
94	50.317222	-4.083125	0.1	258.8	2014-11-08	14:42:53
95	50.317222	-4.083125	0.03	223.2	2014-11-08	14:42:54
96	50.317222	-4.083125	0.04	57.6	2014-11-08	14:42:55
97	50.317223	-4.083125	0.13	332	2014-11-08	14:42:56
98	50.317222	-4.083127	0.17	212.6	2014-11-08	14:42:57
99	50.317221	-4.083127	0.1	212.6	2014-11-08	14:42:58
100	50.317221	-4.083128	0.04	219.9	2014-11-08	14:42:59
101	50.317221	-4.083128	0.05	231.9	2014-11-08	14:43:00
102	50.31722	-4.083128	0.04	180	2014-11-08	14:43:01
103	50.31722	-4.083128	0.03	147.4	2014-11-08	14:43:02
104	50.31722	-4.083128	0.03	290.2	2014-11-08	14:43:03
105	50.31722	-4.083128	0.02	147.4	2014-11-08	14:43:04
106	50.31722	-4.083129	0.04	270	2014-11-08	14:43:05
107	50.31722	-4.083129	0.04	285.7	2014-11-08	14:43:06
108	50.31722	-4.083129	0.02	306.4	2014-11-08	14:43:07
109	50.31722	-4.083129	0.05	165.5	2014-11-08	14:43:08
110	50.31722	-4.083129	0.01	128.1	2014-11-08	14:43:09
111	50.31722	-4.083128	0.04	103.4	2014-11-08	14:43:10
112	50.317219	-4.083128	0.01	147.4	2014-11-08	14:43:11
113	50.317219	-4.083129	0.03	212.6	2014-11-08	14:43:12
114	50.317219	-4.083129	0.02	180	2014-11-08	14:43:13
115	50.317219	-4.083128	0.02	90	2014-11-08	14:43:14
116	50.317219	-4.083128	0.02	116.6	2014-11-08	14:43:15
117	50.317219	-4.083128	0.03	73.4	2014-11-08	14:43:16
118	50.317219	-4.083127	0.04	133	2014-11-08	14:43:17
119	50.317219	-4.083127	0.04	118	2014-11-08	14:43:18
120	50.317218	-4.083126	0.06	124.6	2014-11-08	14:43:19
121	50.317218	-4.083126	0.06	152.3	2014-11-08	14:43:20
122	50.317218	-4.083125	0.05	99.4	2014-11-08	14:43:21
123	50.317218	-4.083125	0.02	63.4	2014-11-08	14:43:22
124	50.317218	-4.083124	0.03	106.6	2014-11-08	14:43:23
125	50.317218	-4.083124	0.03	73.4	2014-11-08	14:43:24
126	50.317218	-4.083123	0.05	124	2014-11-08	14:43:25
127	50.317217	-4.083123	0.05	127.5	2014-11-08	14:43:26
128	50.317217	-4.083122	0.04	122.4	2014-11-08	14:43:27
129	50.317217	-4.083122	0.03	128.9	2014-11-08	14:43:28
130	50.317217	-4.083121	0.04	146.7	2014-11-08	14:43:29
131	50.317216	-4.083121	0.02	180	2014-11-08	14:43:30
132	50.317216	-4.083121	0.03	136.8	2014-11-08	14:43:31
133	50.317216	-4.083121	0.03	147.4	2014-11-08	14:43:32
134	50.317216	-4.083121	0.05	152.7	2014-11-08	14:43:33
135	50.317215	-4.08312	0.05	153.4	2014-11-08	14:43:34
136	50.317215	-4.08312	0.05	146.8	2014-11-08	14:43:35
137	50.317214	-4.083119	0.07	134.5	2014-11-08	14:43:36
138	50.317214	-4.083118	0.07	82.2	2014-11-08	14:43:37
139	50.317214	-4.083118	0.06	117.3	2014-11-08	14:43:38
140	50.317214	-4.083117	0.05	128.1	2014-11-08	14:43:39
141	50.317213	-4.083116	0.07	140	2014-11-08	14:43:40
142	50.317213	-4.083116	0.07	133.8	2014-11-08	14:43:41
143	50.317213	-4.083115	0.04	134.1	2014-11-08	14:43:42
144	50.317212	-4.083115	0.05	152.7	2014-11-08	14:43:43
145	50.317212	-4.083115	0.04	147.4	2014-11-08	14:43:44
146	50.317212	-4.083114	0.02	116.6	2014-11-08	14:43:45
147	50.317212	-4.083114	0.05	141.7	2014-11-08	14:43:46
148	50.317211	-4.083113	0.04	118	2014-11-08	14:43:47
149	50.317211	-4.083113	0.03	110.2	2014-11-08	14:43:48
150	50.317211	-4.083113	0.02	129.7	2014-11-08	14:43:49
151	50.317211	-4.083113	0.02	243.4	2014-11-08	14:43:50
152	50.317211	-4.083114	0.04	227	2014-11-08	14:43:51
153	50.317211	-4.083114	0.05	236.4	2014-11-08	14:43:52
154	50.317211	-4.083115	0.03	251.4	2014-11-08	14:43:53
155	50.31721	-4.083115	0.01	212.6	2014-11-08	14:43:54
156	50.31721	-4.083115	0.01	147.4	2014-11-08	14:43:55
157	50.31721	-4.083115	0.02	180	2014-11-08	14:43:56
158	50.31721	-4.083114	0.02	90	2014-11-08	14:43:57
159	50.31721	-4.083114	0.02	126.4	2014-11-08	14:43:58
160	50.31721	-4.083114	0.03	128.9	2014-11-08	14:43:59
161	50.31721	-4.083114	0.03	128.1	2014-11-08	14:44:00
162	50.31721	-4.083113	0.04	122.4	2014-11-08	14:44:01
163	50.31721	-4.083113	0.01	90	2014-11-08	14:44:02
164	50.31721	-4.083113	0.02	90	2014-11-08	14:44:03
165	50.31721	-4.083112	0.02	90	2014-11-08	14:44:04
166	50.31721	-4.083112	0.02	116.6	2014-11-08	14:44:05
167	50.31721	-4.083112	0	0	2014-11-08	14:44:06
168	50.317209	-4.083112	0.01	209.6	2014-11-08	14:44:07
169	50.317209	-4.083112	0.01	215.7	2014-11-08	14:44:08
170	50.317209	-4.083112	0.02	180	2014-11-08	14:44:09
171	50.317209	-4.083113	0.02	329	2014-11-08	14:44:10
172	50.31721	-4.083113	0.04	327.4	2014-11-08	14:44:11
173	50.31721	-4.083113	0.04	341.8	2014-11-08	14:44:12
174	50.31721	-4.083113	0.05	346.3	2014-11-08	14:44:13
175	50.317211	-4.083113	0.02	295.7	2014-11-08	14:44:14
176	50.31721	-4.083114	0.01	231.9	2014-11-08	14:44:15
177	50.317211	-4.083114	0.04	313	2014-11-08	14:44:16
178	50.317211	-4.083114	0.03	336.5	2014-11-08	14:44:17
179	50.317211	-4.083114	0.06	342.6	2014-11-08	14:44:18
180	50.317212	-4.083115	0.04	319	2014-11-08	14:44:19
181	50.317212	-4.083115	0.02	240.6	2014-11-08	14:44:20
182	50.317211	-4.083115	0.07	195.4	2014-11-08	14:44:21
183	50.317212	-4.083116	0.06	342.3	2014-11-08	14:44:22
184	50.317211	-4.083116	0.02	233.6	2014-11-08	14:44:23
185	50.317212	-4.083116	0.08	338.2	2014-11-08	14:44:24
186	50.317213	-4.083116	0.08	21.8	2014-11-08	14:44:25
187	50.317213	-4.083116	0.05	14.5	2014-11-08	14:44:26
188	50.317213	-4.083116	0.02	340.2	2014-11-08	14:44:27
189	50.317213	-4.083116	0.05	218.4	2014-11-08	14:44:28
190	50.317213	-4.083116	0.04	302.4	2014-11-08	14:44:29
191	50.317213	-4.083117	0.04	270	2014-11-08	14:44:30
192	50.317214	-4.083117	0.07	344.6	2014-11-08	14:44:31
193	50.317215	-4.083118	0.1	345.5	2014-11-08	14:44:32
194	50.317216	-4.083118	0.13	355.1	2014-11-08	14:44:33
195	50.317217	-4.083118	0.09	336.5	2014-11-08	14:44:34
196	50.317217	-4.083118	0.02	327.4	2014-11-08	14:44:35
197	50.317217	-4.083119	0.04	270	2014-11-08	14:44:36
198	50.317215	-4.083119	0.08	177.7	2014-11-08	14:44:38
199	50.317211	-4.083128	0.84	233.7	2014-11-08	14:44:39
200	50.317207	-4.083147	1.42	251.2	2014-11-08	14:44:40
201	50.317206	-4.083164	1.17	265.4	2014-11-08	14:44:41
202	50.317207	-4.083169	0.44	290.1	2014-11-08	14:44:42
203	50.317209	-4.083173	0.15	312.9	2014-11-08	14:44:44
204	50.317209	-4.083173	0.05	245.7	2014-11-08	14:44:45
205	50.317209	-4.083174	0.08	256.2	2014-11-08	14:44:46
206	50.317209	-4.083175	0.11	306.3	2014-11-08	14:44:47
207	50.31721	-4.083177	0.15	291.3	2014-11-08	14:44:48
208	50.317211	-4.08318	0.19	300.1	2014-11-08	14:44:49
209	50.317211	-4.083181	0.1	303.8	2014-11-08	14:44:50
210	50.317212	-4.083181	0.09	340.6	2014-11-08	14:44:51
211	50.317216	-4.083175	0.65	42.8	2014-11-08	14:44:52
212	50.317223	-4.083169	0.86	28.6	2014-11-08	14:44:53
213	50.317227	-4.083167	0.25	23.5	2014-11-08	14:44:55
214	50.317228	-4.083166	0.06	22.4	2014-11-08	14:44:56
215	50.317228	-4.083166	0.06	32.6	2014-11-08	14:44:57
216	50.317229	-4.083166	0.05	20.8	2014-11-08	14:44:58
217	50.317233	-4.083172	0.67	317.9	2014-11-08	14:44:59
218	50.317237	-4.083183	0.94	299	2014-11-08	14:45:00
219	50.31724	-4.083196	0.48	290.1	2014-11-08	14:45:02
220	50.317242	-4.083202	0.46	297.9	2014-11-08	14:45:03
221	50.317244	-4.083205	0.3	314.9	2014-11-08	14:45:04
222	50.317246	-4.083205	0.21	1.5	2014-11-08	14:45:05
223	50.31725	-4.083207	0.25	336.1	2014-11-08	14:45:07
224	50.31725	-4.083209	0.14	273.7	2014-11-08	14:45:08
225	50.317251	-4.083209	0.12	25.7	2014-11-08	14:45:09
226	50.317254	-4.083203	0.29	47.8	2014-11-08	14:45:11
227	50.31725	-4.083195	0.36	134	2014-11-08	14:45:13
228	50.31725	-4.083194	0.07	105.7	2014-11-08	14:45:15
229	50.317249	-4.083193	0.07	159.8	2014-11-08	14:45:16
230	50.317249	-4.083193	0.02	16.7	2014-11-08	14:45:17
231	50.317249	-4.083193	0.04	122.4	2014-11-08	14:45:18
232	50.317249	-4.083193	0.03	180	2014-11-08	14:45:19
233	50.317248	-4.083192	0.06	138.1	2014-11-08	14:45:20
234	50.317248	-4.083192	0.02	163.3	2014-11-08	14:45:21
235	50.317247	-4.083192	0.1	165.5	2014-11-08	14:45:22
236	50.317247	-4.083191	0.09	144.4	2014-11-08	14:45:23
237	50.317247	-4.083189	0.14	93.6	2014-11-08	14:45:24
238	50.317246	-4.083188	0.07	130.9	2014-11-08	14:45:25
239	50.317247	-4.083188	0.07	40.6	2014-11-08	14:45:26
240	50.317248	-4.083189	0.18	321.1	2014-11-08	14:45:27
241	50.317246	-4.08319	0.25	196.5	2014-11-08	14:45:28
242	50.317246	-4.083187	0.11	95	2014-11-08	14:45:30
243	50.317245	-4.083187	0.09	168	2014-11-08	14:45:31
244	50.317244	-4.083189	0.19	227.6	2014-11-08	14:45:32
245	50.317244	-4.08319	0.07	295	2014-11-08	14:45:33
246	50.317243	-4.083188	0.13	126.5	2014-11-08	14:45:34
247	50.317243	-4.083187	0.13	111.4	2014-11-08	14:45:35
248	50.317251	-4.083181	1.01	22.2	2014-11-08	14:45:36
249	50.317262	-4.083179	1.25	7.1	2014-11-08	14:45:37
250	50.317274	-4.083181	1.27	353	2014-11-08	14:45:38
251	50.317288	-4.083191	1.77	337.6	2014-11-08	14:45:39
252	50.317305	-4.083204	2.08	333.1	2014-11-08	14:45:40
253	50.317322	-4.08322	2.21	329.7	2014-11-08	14:45:41
254	50.317341	-4.083239	2.51	326.1	2014-11-08	14:45:42
255	50.317358	-4.083256	2.22	327.3	2014-11-08	14:45:43
256	50.317369	-4.083265	1.39	333	2014-11-08	14:45:44
257	50.317379	-4.083269	1.15	347.4	2014-11-08	14:45:45
258	50.317392	-4.083277	1.61	339.5	2014-11-08	14:45:46
259	50.317409	-4.083284	1.95	345.3	2014-11-08	14:45:47
260	50.317425	-4.083294	1.91	337.1	2014-11-08	14:45:48
261	50.317442	-4.083301	1.89	343.9	2014-11-08	14:45:49
262	50.317456	-4.08331	1.67	339.4	2014-11-08	14:45:50
263	50.317467	-4.083319	1.41	333.2	2014-11-08	14:45:51
264	50.317479	-4.083333	1.67	320.9	2014-11-08	14:45:52
265	50.317493	-4.083355	2.2	317.2	2014-11-08	14:45:53
266	50.317512	-4.083372	2.42	328.7	2014-11-08	14:45:54
267	50.317535	-4.08338	2.63	347.2	2014-11-08	14:45:55
268	50.317557	-4.083384	2.52	354.6	2014-11-08	14:45:56
269	50.317578	-4.083385	2.32	358.7	2014-11-08	14:45:57
270	50.317598	-4.083387	2.24	355.7	2014-11-08	14:45:58
271	50.317616	-4.083398	2.13	339.1	2014-11-08	14:45:59
272	50.317631	-4.083417	2.17	319.7	2014-11-08	14:46:00
273	50.317637	-4.083445	2.1	290	2014-11-08	14:46:01
274	50.317641	-4.083472	1.96	282.1	2014-11-08	14:46:02
275	50.317644	-4.083504	2.29	277	2014-11-08	14:46:03
276	50.317645	-4.083534	2.16	275.7	2014-11-08	14:46:04
277	50.317646	-4.083563	2.03	270.5	2014-11-08	14:46:05
278	50.317647	-4.08359	1.97	273.8	2014-11-08	14:46:06
279	50.317648	-4.08362	2.1	273.8	2014-11-08	14:46:07
280	50.317649	-4.08365	2.17	273.7	2014-11-08	14:46:08
281	50.31765	-4.083677	1.92	271.9	2014-11-08	14:46:09
282	50.31765	-4.083704	1.91	269.7	2014-11-08	14:46:10
283	50.317649	-4.083729	1.76	268.2	2014-11-08	14:46:11
284	50.317647	-4.083752	1.68	261.3	2014-11-08	14:46:12
285	50.317646	-4.083779	1.94	265.9	2014-11-08	14:46:13
286	50.317647	-4.083814	2.46	271.9	2014-11-08	14:46:14
287	50.317645	-4.083852	2.73	266.5	2014-11-08	14:46:15
288	50.317639	-4.083892	2.89	256.6	2014-11-08	14:46:16
289	50.317633	-4.08392	2.13	251.1	2014-11-08	14:46:17
290	50.317631	-4.083941	1.46	261.9	2014-11-08	14:46:18
291	50.31763	-4.083962	1.52	265.8	2014-11-08	14:46:19
292	50.317627	-4.083985	1.64	258.5	2014-11-08	14:46:20
293	50.317623	-4.084005	1.5	253.4	2014-11-08	14:46:21
294	50.317619	-4.084026	1.55	252.8	2014-11-08	14:46:22
295	50.317618	-4.084045	1.34	265.6	2014-11-08	14:46:23
296	50.317619	-4.084066	1.52	273.9	2014-11-08	14:46:24
297	50.317621	-4.084088	1.55	275.8	2014-11-08	14:46:25
298	50.31762	-4.084107	1.39	267.3	2014-11-08	14:46:26
299	50.317618	-4.084128	1.47	260.8	2014-11-08	14:46:27
300	50.317614	-4.084147	1.48	251.3	2014-11-08	14:46:28
301	50.317608	-4.084165	1.42	246.3	2014-11-08	14:46:29
302	50.317604	-4.084184	1.41	250.7	2014-11-08	14:46:30
303	50.317601	-4.084201	1.24	252.1	2014-11-08	14:46:31
304	50.317599	-4.084215	1	260.9	2014-11-08	14:46:32
305	50.317598	-4.084228	0.94	262	2014-11-08	14:46:33
306	50.317595	-4.084244	1.2	253.7	2014-11-08	14:46:34
307	50.317592	-4.084258	1.03	250.4	2014-11-08	14:46:35
308	50.317592	-4.084273	1.1	268.5	2014-11-08	14:46:36
309	50.317591	-4.084291	1.32	265.1	2014-11-08	14:46:37
310	50.317592	-4.084317	1.78	273	2014-11-08	14:46:38
311	50.317591	-4.084346	2.06	267.9	2014-11-08	14:46:39
312	50.317589	-4.084377	2.27	265.5	2014-11-08	14:46:40
313	50.317592	-4.084399	1.6	279.7	2014-11-08	14:46:41
314	50.317597	-4.084422	1.71	288.1	2014-11-08	14:46:42
315	50.317604	-4.084453	2.35	290.7	2014-11-08	14:46:43
316	50.317613	-4.084487	2.62	291.8	2014-11-08	14:46:44
317	50.31762	-4.084518	2.35	291.2	2014-11-08	14:46:45
318	50.317627	-4.084551	2.43	288.6	2014-11-08	14:46:46
319	50.317634	-4.084588	2.72	284.9	2014-11-08	14:46:47
320	50.317637	-4.084626	2.77	277.8	2014-11-08	14:46:48
321	50.317641	-4.084667	2.91	278.3	2014-11-08	14:46:49
322	50.317641	-4.0847	2.35	270.9	2014-11-08	14:46:50
323	50.317638	-4.08472	1.51	254.6	2014-11-08	14:46:51
324	50.317633	-4.084733	1.07	240	2014-11-08	14:46:52
325	50.317631	-4.084747	0.99	257.5	2014-11-08	14:46:53
326	50.317633	-4.084765	1.33	281	2014-11-08	14:46:54
327	50.317636	-4.084785	0.7	281.8	2014-11-08	14:46:56
328	50.317638	-4.084791	0.51	298.5	2014-11-08	14:46:57
329	50.317639	-4.084797	0.22	290	2014-11-08	14:46:59
330	50.317639	-4.084799	0.15	255.6	2014-11-08	14:47:00
331	50.31764	-4.084799	0.09	324.1	2014-11-08	14:47:01
332	50.317641	-4.084803	0.14	307.3	2014-11-08	14:47:03
333	50.317642	-4.084805	0.2	317.4	2014-11-08	14:47:04
334	50.317643	-4.084804	0.08	4.4	2014-11-08	14:47:05
335	50.317645	-4.084805	0.19	343.9	2014-11-08	14:47:06
336	50.317645	-4.084804	0.05	106.2	2014-11-08	14:47:08
337	50.317644	-4.084803	0.09	161	2014-11-08	14:47:09
338	50.317644	-4.084801	0.15	96.8	2014-11-08	14:47:10
339	50.317644	-4.084799	0.19	87.2	2014-11-08	14:47:11
340	50.317644	-4.084795	0.24	94.4	2014-11-08	14:47:12
341	50.317645	-4.084791	0.16	62.5	2014-11-08	14:47:14
342	50.317646	-4.084791	0.11	22.1	2014-11-08	14:47:15
343	50.317648	-4.084787	0.18	53.7	2014-11-08	14:47:17
344	50.317648	-4.084785	0.1	62.4	2014-11-08	14:47:18
345	50.317648	-4.084785	0.07	134.5	2014-11-08	14:47:19
346	50.317648	-4.084786	0.07	300.2	2014-11-08	14:47:21
347	50.317649	-4.084786	0.03	23.5	2014-11-08	14:47:22
348	50.317649	-4.084786	0.03	66.9	2014-11-08	14:47:23
349	50.317649	-4.084791	0.41	279.1	2014-11-08	14:47:24
350	50.317649	-4.084796	0.33	270	2014-11-08	14:47:25
351	50.31765	-4.084797	0.09	315.1	2014-11-08	14:47:26
352	50.317642	-4.084807	1.11	222.2	2014-11-08	14:47:27
353	50.317635	-4.084812	0.94	200.3	2014-11-08	14:47:28
354	50.317629	-4.084815	0.69	197.7	2014-11-08	14:47:29
355	50.317621	-4.084819	0.9	199	2014-11-08	14:47:30
356	50.317613	-4.084823	0.97	198.7	2014-11-08	14:47:31
357	50.317608	-4.084828	0.64	211.2	2014-11-08	14:47:32
358	50.317604	-4.084833	0.56	218.2	2014-11-08	14:47:33
359	50.3176	-4.084835	0.49	196.4	2014-11-08	14:47:34
360	50.317596	-4.084834	0.37	169.8	2014-11-08	14:47:35
361	50.317592	-4.084835	0.52	185.9	2014-11-08	14:47:36
362	50.317592	-4.084833	0.12	103.8	2014-11-08	14:47:37
363	50.317592	-4.084835	0.12	283.1	2014-11-08	14:47:38
364	50.317588	-4.08484	0.62	219	2014-11-08	14:47:39
365	50.317584	-4.084842	0.43	197.7	2014-11-08	14:47:40
366	50.317579	-4.084844	0.28	196.6	2014-11-08	14:47:42
367	50.317575	-4.084846	0.5	196	2014-11-08	14:47:43
368	50.317567	-4.084849	0.83	194.2	2014-11-08	14:47:44
369	50.317566	-4.08485	0.09	185.9	2014-11-08	14:47:46
370	50.317563	-4.084854	0.45	225.4	2014-11-08	14:47:47
371	50.317558	-4.084858	0.66	208.2	2014-11-08	14:47:48
372	50.317553	-4.084864	0.68	212.1	2014-11-08	14:47:49
373	50.317547	-4.084867	0.65	200.5	2014-11-08	14:47:50
374	50.317546	-4.084867	0.12	180	2014-11-08	14:47:51
375	50.317538	-4.084874	0.99	211.1	2014-11-08	14:47:52
376	50.317531	-4.084892	1.51	238.4	2014-11-08	14:47:53
377	50.317524	-4.08491	1.55	236.7	2014-11-08	14:47:54
378	50.317514	-4.084924	1.44	222.6	2014-11-08	14:47:55
379	50.317513	-4.084932	0.56	259.4	2014-11-08	14:47:56
380	50.317517	-4.084938	0.62	311.1	2014-11-08	14:47:57
381	50.317515	-4.084948	0.7	253.6	2014-11-08	14:47:58
382	50.317512	-4.084957	0.7	243.1	2014-11-08	14:47:59
383	50.317509	-4.084966	0.76	240	2014-11-08	14:48:00
384	50.317505	-4.084978	0.94	242.7	2014-11-08	14:48:01
385	50.317499	-4.084989	1.08	230.8	2014-11-08	14:48:02
386	50.31749	-4.085002	1.37	220.1	2014-11-08	14:48:03
387	50.317485	-4.085012	0.92	235.4	2014-11-08	14:48:04
388	50.317483	-4.085022	0.72	258	2014-11-08	14:48:05
389	50.31748	-4.085032	0.8	244.6	2014-11-08	14:48:06
390	50.317474	-4.085046	1.21	233	2014-11-08	14:48:07
391	50.317464	-4.085061	1.49	224.3	2014-11-08	14:48:08
392	50.317453	-4.085078	1.77	223.2	2014-11-08	14:48:09
393	50.317442	-4.085092	1.59	219.6	2014-11-08	14:48:10
394	50.317435	-4.085099	0.91	216	2014-11-08	14:48:11
395	50.317432	-4.085106	0.57	232.6	2014-11-08	14:48:12
396	50.317427	-4.085116	0.92	228.8	2014-11-08	14:48:13
397	50.317417	-4.085128	1.44	219	2014-11-08	14:48:14
398	50.317406	-4.085143	1.59	220.2	2014-11-08	14:48:15
399	50.317396	-4.085155	1.37	218.9	2014-11-08	14:48:16
400	50.317391	-4.085162	0.75	222.6	2014-11-08	14:48:17
401	50.317391	-4.085164	0.11	274.5	2014-11-08	14:48:18
402	50.317396	-4.085163	0.58	3.5	2014-11-08	14:48:19
403	50.317397	-4.085167	0.29	282.9	2014-11-08	14:48:20
404	50.317394	-4.085174	0.58	232.6	2014-11-08	14:48:21
405	50.317388	-4.08518	0.8	216.5	2014-11-08	14:48:22
406	50.317378	-4.085188	1.19	206.2	2014-11-08	14:48:23
407	50.317367	-4.085195	1.33	202.7	2014-11-08	14:48:24
408	50.317355	-4.085203	1.48	203.4	2014-11-08	14:48:25
409	50.317342	-4.085215	1.73	208.4	2014-11-08	14:48:26
410	50.317335	-4.085224	0.52	220.7	2014-11-08	14:48:28
411	50.317339	-4.085225	0.51	350	2014-11-08	14:48:29
412	50.31734	-4.085232	0.23	285.6	2014-11-08	14:48:31
413	50.31734	-4.085232	0.03	180	2014-11-08	14:48:32
414	50.31734	-4.085231	0.01	32.6	2014-11-08	14:48:33
415	50.31734	-4.085232	0.05	308.1	2014-11-08	14:48:34
416	50.31734	-4.085233	0.05	281.9	2014-11-08	14:48:35
417	50.317336	-4.085237	0.6	211.1	2014-11-08	14:48:36
418	50.317328	-4.085246	1.09	216.5	2014-11-08	14:48:37
419	50.31732	-4.085251	0.88	201.7	2014-11-08	14:48:38
420	50.317319	-4.085251	0.12	193.8	2014-11-08	14:48:39
421	50.317314	-4.08525	0.63	172.9	2014-11-08	14:48:40
422	50.317304	-4.085254	1.14	195.1	2014-11-08	14:48:41
423	50.317291	-4.085261	1.49	197.5	2014-11-08	14:48:42
424	50.317277	-4.085269	1.72	199.6	2014-11-08	14:48:43
425	50.317261	-4.085282	1.97	208.2	2014-11-08	14:48:44
426	50.317245	-4.085296	2.07	209.1	2014-11-08	14:48:45
427	50.317228	-4.085309	2.02	206.3	2014-11-08	14:48:46
428	50.31722	-4.085317	1.12	212	2014-11-08	14:48:47
429	50.31722	-4.085317	0.03	336.5	2014-11-08	14:48:48
430	50.31723	-4.085323	1.18	340.2	2014-11-08	14:48:49
431	50.317234	-4.085333	0.82	299.3	2014-11-08	14:48:50
432	50.317231	-4.085345	0.94	249.6	2014-11-08	14:48:51
433	50.317223	-4.085356	1.17	222.2	2014-11-08	14:48:52
434	50.31721	-4.085362	1.51	197.2	2014-11-08	14:48:53
435	50.317194	-4.085368	1.8	192	2014-11-08	14:48:54
436	50.31718	-4.085376	1.69	200.9	2014-11-08	14:48:55
437	50.31718	-4.085375	0.07	48.7	2014-11-08	14:48:56
438	50.31719	-4.085371	1.13	17.6	2014-11-08	14:48:57
439	50.317191	-4.08537	0.17	27.4	2014-11-08	14:48:58
440	50.317187	-4.085373	0.5	205.6	2014-11-08	14:48:59
441	50.317181	-4.085378	0.83	206.3	2014-11-08	14:49:00
442	50.317172	-4.085386	1.12	209.2	2014-11-08	14:49:01
443	50.317162	-4.085399	1.47	219.8	2014-11-08	14:49:02
444	50.317148	-4.085414	1.86	216.4	2014-11-08	14:49:03
445	50.317136	-4.085428	1.74	215.2	2014-11-08	14:49:04
446	50.31713	-4.085432	0.67	200.4	2014-11-08	14:49:05
447	50.31713	-4.085428	0.13	90	2014-11-08	14:49:07
448	50.317125	-4.085439	0.95	235.5	2014-11-08	14:49:08
449	50.317118	-4.085454	1.37	232.6	2014-11-08	14:49:09
450	50.317108	-4.08547	1.59	225.3	2014-11-08	14:49:10
451	50.317096	-4.085485	1.68	219.1	2014-11-08	14:49:11
452	50.317089	-4.085494	0.97	219.9	2014-11-08	14:49:12
453	50.317095	-4.085497	0.71	345	2014-11-08	14:49:13
454	50.317107	-4.0855	1.34	351	2014-11-08	14:49:14
455	50.317115	-4.085506	0.94	333.3	2014-11-08	14:49:15
456	50.317115	-4.085514	0.57	271.9	2014-11-08	14:49:16
457	50.317111	-4.085522	0.76	234.7	2014-11-08	14:49:17
458	50.317104	-4.085532	1	223.3	2014-11-08	14:49:18
459	50.317107	-4.085536	0.46	314.9	2014-11-08	14:49:19
460	50.31712	-4.085537	1.35	358.3	2014-11-08	14:49:20
461	50.317129	-4.085544	1.15	336.5	2014-11-08	14:49:21
462	50.317138	-4.085554	1.29	324.8	2014-11-08	14:49:22
463	50.317147	-4.085566	1.25	317	2014-11-08	14:49:23
464	50.317148	-4.085577	0.76	279.9	2014-11-08	14:49:24
465	50.317143	-4.085585	0.78	230.6	2014-11-08	14:49:25
466	50.317136	-4.085592	1	208.8	2014-11-08	14:49:26
467	50.317122	-4.0856	1.63	199.7	2014-11-08	14:49:27
468	50.317109	-4.085601	1.43	184.5	2014-11-08	14:49:28
469	50.317103	-4.085598	0.73	163	2014-11-08	14:49:29
470	50.317104	-4.08559	0.59	75.2	2014-11-08	14:49:30
471	50.317105	-4.085585	0.41	78.2	2014-11-08	14:49:31
472	50.317099	-4.085585	0.59	182.9	2014-11-08	14:49:32
473	50.317091	-4.085588	0.94	192.4	2014-11-08	14:49:33
474	50.317089	-4.085584	0.39	132.5	2014-11-08	14:49:34
475	50.317091	-4.085577	0.28	61.8	2014-11-08	14:49:36
476	50.317083	-4.085581	0.93	196.5	2014-11-08	14:49:37
477	50.317075	-4.085586	0.96	204.4	2014-11-08	14:49:38
478	50.317079	-4.085587	0.36	350.5	2014-11-08	14:49:39
479	50.317083	-4.085583	0.3	25.5	2014-11-08	14:49:41
480	50.317076	-4.085585	0.89	186.1	2014-11-08	14:49:42
481	50.317066	-4.085591	1.19	202.4	2014-11-08	14:49:43
482	50.317056	-4.085601	1.31	211	2014-11-08	14:49:44
483	50.317045	-4.08561	1.38	208	2014-11-08	14:49:45
484	50.317034	-4.085622	1.42	217.2	2014-11-08	14:49:46
485	50.317024	-4.085636	1.5	221.1	2014-11-08	14:49:47
486	50.317023	-4.08564	0.36	250.3	2014-11-08	14:49:48
487	50.317026	-4.085642	0.36	344.6	2014-11-08	14:49:49
488	50.317023	-4.085644	0.36	206.2	2014-11-08	14:49:50
489	50.31703	-4.085643	0.71	5.7	2014-11-08	14:49:51
490	50.317043	-4.085643	1.52	0.7	2014-11-08	14:49:52
491	50.317051	-4.08564	0.91	12.2	2014-11-08	14:49:53
492	50.317052	-4.085636	0.31	79.8	2014-11-08	14:49:54
493	50.317048	-4.085632	0.46	146.2	2014-11-08	14:49:55
494	50.317042	-4.085631	0.77	174.2	2014-11-08	14:49:56
495	50.317031	-4.085633	1.16	187.7	2014-11-08	14:49:57
496	50.317024	-4.085632	0.86	173.7	2014-11-08	14:49:58
497	50.317015	-4.085626	1.01	154.5	2014-11-08	14:49:59
498	50.317007	-4.085621	0.98	160.5	2014-11-08	14:50:00
499	50.316998	-4.085623	0.96	188.2	2014-11-08	14:50:01
500	50.316989	-4.085626	1.12	190.7	2014-11-08	14:50:02
501	50.316979	-4.085626	1.09	181.3	2014-11-08	14:50:03
502	50.31697	-4.085624	0.99	169.5	2014-11-08	14:50:04
503	50.316963	-4.085621	0.8	167.2	2014-11-08	14:50:05
504	50.316955	-4.085621	0.87	176.9	2014-11-08	14:50:06
505	50.316945	-4.085621	1.13	180.9	2014-11-08	14:50:07
506	50.316937	-4.085621	0.44	183.1	2014-11-08	14:50:09
507	50.316926	-4.085628	1.32	200.3	2014-11-08	14:50:10
508	50.316911	-4.085634	1.75	193.2	2014-11-08	14:50:11
509	50.316899	-4.085642	1.49	204.3	2014-11-08	14:50:12
510	50.316892	-4.085648	0.81	211.5	2014-11-08	14:50:13
511	50.316884	-4.085649	0.95	184	2014-11-08	14:50:14
512	50.316873	-4.085649	1.17	180.6	2014-11-08	14:50:15
513	50.316866	-4.085648	0.77	176	2014-11-08	14:50:16
514	50.316856	-4.08565	1.21	183.7	2014-11-08	14:50:17
515	50.31684	-4.085655	1.81	193.1	2014-11-08	14:50:18
516	50.316823	-4.085662	1.86	193.9	2014-11-08	14:50:19
517	50.316809	-4.085666	1.64	192	2014-11-08	14:50:20
518	50.316803	-4.085668	0.73	187.5	2014-11-08	14:50:21
519	50.316803	-4.085667	0.07	49.1	2014-11-08	14:50:22
520	50.316802	-4.085665	0.19	133.7	2014-11-08	14:50:23
521	50.316802	-4.085665	0.03	69.8	2014-11-08	14:50:24
522	50.316802	-4.085664	0.02	60.6	2014-11-08	14:50:25
523	50.316792	-4.085667	1.07	189.3	2014-11-08	14:50:26
524	50.31678	-4.085672	1.46	193.9	2014-11-08	14:50:27
525	50.316763	-4.085678	1.96	193.9	2014-11-08	14:50:28
526	50.316749	-4.085684	1.52	195.5	2014-11-08	14:50:29
527	50.316746	-4.085681	0.5	151.4	2014-11-08	14:50:30
528	50.31674	-4.085674	0.76	142.2	2014-11-08	14:50:31
529	50.31673	-4.085673	1.09	175.3	2014-11-08	14:50:32
530	50.316723	-4.085667	0.96	151.3	2014-11-08	14:50:33
531	50.316713	-4.085657	1.32	147.9	2014-11-08	14:50:34
532	50.316703	-4.08565	1.21	156	2014-11-08	14:50:35
533	50.316694	-4.085644	1.04	158.9	2014-11-08	14:50:36
534	50.316685	-4.085642	1.08	168.9	2014-11-08	14:50:37
535	50.316675	-4.085635	1.14	155.3	2014-11-08	14:50:38
536	50.316666	-4.085625	1.21	145.5	2014-11-08	14:50:39
537	50.316657	-4.08562	1.09	158.9	2014-11-08	14:50:40
538	50.316645	-4.085616	1.42	170.3	2014-11-08	14:50:41
539	50.316633	-4.085616	1.27	179.5	2014-11-08	14:50:42
540	50.316638	-4.085606	0.9	49.3	2014-11-08	14:50:43
541	50.316656	-4.085592	2.23	27.7	2014-11-08	14:50:44
542	50.316664	-4.085585	0.98	32.3	2014-11-08	14:50:45
543	50.316661	-4.085581	0.38	133.1	2014-11-08	14:50:46
544	50.316655	-4.085582	0.71	186.7	2014-11-08	14:50:47
545	50.316647	-4.08559	1.09	213.3	2014-11-08	14:50:48
546	50.316635	-4.085598	1.36	203.5	2014-11-08	14:50:49
547	50.31662	-4.085602	1.78	190	2014-11-08	14:50:50
548	50.316606	-4.085606	1.5	190.8	2014-11-08	14:50:51
549	50.316604	-4.085601	0.48	132.8	2014-11-08	14:50:52
550	50.316601	-4.085596	0.46	129.5	2014-11-08	14:50:53
551	50.316591	-4.085598	1.07	186.4	2014-11-08	14:50:54
552	50.316577	-4.085599	1.55	182.2	2014-11-08	14:50:55
553	50.316561	-4.085603	1.85	190	2014-11-08	14:50:56
554	50.316547	-4.085607	1.55	189.1	2014-11-08	14:50:57
555	50.316541	-4.085604	0.72	161.6	2014-11-08	14:50:58
556	50.316537	-4.0856	0.52	150.2	2014-11-08	14:50:59
557	50.316525	-4.085599	1.34	178.2	2014-11-08	14:51:00
558	50.316514	-4.085606	1.3	202.1	2014-11-08	14:51:01
559	50.316508	-4.085618	1.08	228.5	2014-11-08	14:51:02
560	50.316507	-4.08562	0.19	237.6	2014-11-08	14:51:03
561	50.316515	-4.085613	0.97	29	2014-11-08	14:51:04
562	50.316519	-4.085606	0.69	44.7	2014-11-08	14:51:05
563	50.316515	-4.085605	0.49	170.9	2014-11-08	14:51:06
564	50.316506	-4.08561	1	201	2014-11-08	14:51:07
565	50.316495	-4.085619	1.41	204.6	2014-11-08	14:51:08
566	50.316479	-4.085627	1.85	198.2	2014-11-08	14:51:09
567	50.316463	-4.085635	1.87	199.5	2014-11-08	14:51:10
568	50.316451	-4.085646	1.51	210.3	2014-11-08	14:51:11
569	50.31645	-4.085648	0.15	221.9	2014-11-08	14:51:12
570	50.316462	-4.085649	1.25	354	2014-11-08	14:51:13
571	50.31647	-4.085656	1.08	334.1	2014-11-08	14:51:14
572	50.31647	-4.085655	0.11	100	2014-11-08	14:51:15
573	50.316458	-4.085653	1.41	174.4	2014-11-08	14:51:16
574	50.316444	-4.085657	1.57	191.8	2014-11-08	14:51:17
575	50.316437	-4.085659	0.72	190	2014-11-08	14:51:18
576	50.316436	-4.085654	0.36	113.2	2014-11-08	14:51:19
577	50.316436	-4.085654	0	0	2014-11-08	14:51:20
578	50.316436	-4.085654	0	0	2014-11-08	14:51:21
579	50.316434	-4.085651	0.17	141.6	2014-11-08	14:51:23
580	50.316438	-4.085648	0.5	29.1	2014-11-08	14:51:24
581	50.316446	-4.085646	0.99	6.3	2014-11-08	14:51:25
582	50.316445	-4.08564	0.5	104	2014-11-08	14:51:26
583	50.316438	-4.085635	0.88	158.3	2014-11-08	14:51:27
584	50.316437	-4.085639	0.3	259.4	2014-11-08	14:51:28
585	50.316451	-4.085635	1.51	11.1	2014-11-08	14:51:29
586	50.316464	-4.085626	1.65	22.7	2014-11-08	14:51:30
587	50.31647	-4.085619	0.79	36.9	2014-11-08	14:51:31
588	50.316472	-4.08561	0.68	70.7	2014-11-08	14:51:32
589	50.316468	-4.085604	0.66	135.6	2014-11-08	14:51:33
590	50.316464	-4.0856	0.52	145.3	2014-11-08	14:51:34
591	50.316459	-4.085597	0.63	160	2014-11-08	14:51:35
592	50.316453	-4.085598	0.31	192.4	2014-11-08	14:51:37
593	50.316481	-4.08557	3.71	33.1	2014-11-08	14:51:38
594	50.316525	-4.085516	6.22	37.9	2014-11-08	14:51:39
595	50.316561	-4.085442	6.64	53	2014-11-08	14:51:40
596	50.316581	-4.08537	5.55	67	2014-11-08	14:51:41
597	50.316593	-4.085311	4.37	71.8	2014-11-08	14:51:42
598	50.316605	-4.085276	2.87	62.3	2014-11-08	14:51:43
599	50.316612	-4.085262	1.23	50.6	2014-11-08	14:51:44
600	50.316608	-4.085259	0.5	156.1	2014-11-08	14:51:45
601	50.316596	-4.085261	1.37	185.2	2014-11-08	14:51:46
602	50.316581	-4.08526	1.6	177.7	2014-11-08	14:51:47
603	50.316565	-4.085261	1.76	181.5	2014-11-08	14:51:48
604	50.316557	-4.085258	0.94	165.7	2014-11-08	14:51:49
605	50.316553	-4.085251	0.63	134.1	2014-11-08	14:51:50
606	50.316542	-4.085252	1.23	182.5	2014-11-08	14:51:51
607	50.316529	-4.085251	1.51	176.8	2014-11-08	14:51:52
608	50.316516	-4.085247	1.41	169.5	2014-11-08	14:51:53
609	50.316501	-4.085247	1.72	179	2014-11-08	14:51:54
610	50.316485	-4.085247	1.78	181.7	2014-11-08	14:51:55
611	50.316473	-4.085244	1.33	169.7	2014-11-08	14:51:56
612	50.316467	-4.08524	0.72	155	2014-11-08	14:51:57
613	50.316467	-4.085231	0.66	94	2014-11-08	14:51:58
614	50.316461	-4.085225	0.71	149	2014-11-08	14:51:59
615	50.31645	-4.085225	1.31	178.2	2014-11-08	14:52:00
616	50.316435	-4.085224	1.66	179	2014-11-08	14:52:01
617	50.316422	-4.085225	1.46	180.2	2014-11-08	14:52:02
618	50.31641	-4.085225	1.25	180	2014-11-08	14:52:03
619	50.316402	-4.085223	0.95	173.5	2014-11-08	14:52:04
620	50.316397	-4.085221	0.54	167.8	2014-11-08	14:52:05
621	50.316396	-4.085221	0.11	168.1	2014-11-08	14:52:06
622	50.316383	-4.08522	1.42	177.1	2014-11-08	14:52:07
623	50.316368	-4.085225	1.76	190.3	2014-11-08	14:52:08
624	50.316352	-4.085233	1.9	198.3	2014-11-08	14:52:09
625	50.316341	-4.085242	1.41	208.5	2014-11-08	14:52:10
626	50.31634	-4.085246	0.28	256.5	2014-11-08	14:52:11
627	50.316339	-4.085247	0.13	203.7	2014-11-08	14:52:12
628	50.31633	-4.08525	1.02	192.1	2014-11-08	14:52:13
629	50.316321	-4.085252	0.98	189.4	2014-11-08	14:52:14
630	50.316313	-4.085254	0.93	190	2014-11-08	14:52:15
631	50.316303	-4.085256	1.07	184.8	2014-11-08	14:52:16
632	50.316294	-4.085258	1.1	187.5	2014-11-08	14:52:17
633	50.316291	-4.085257	0.31	167.6	2014-11-08	14:52:18
634	50.316296	-4.08525	0.72	41.4	2014-11-08	14:52:19
635	50.316295	-4.085244	0.42	102.8	2014-11-08	14:52:20
636	50.316289	-4.085242	0.66	162.8	2014-11-08	14:52:21
637	50.316283	-4.085238	0.74	162.1	2014-11-08	14:52:22
638	50.316276	-4.085236	0.83	170.1	2014-11-08	14:52:23
639	50.316271	-4.085237	0.5	180.7	2014-11-08	14:52:24
640	50.316271	-4.085236	0.01	147.4	2014-11-08	14:52:25
641	50.316279	-4.085232	0.9	20.9	2014-11-08	14:52:26
642	50.316283	-4.085226	0.63	39.9	2014-11-08	14:52:27
643	50.316284	-4.08522	0.45	79.4	2014-11-08	14:52:28
644	50.316281	-4.085216	0.44	136.8	2014-11-08	14:52:29
645	50.316274	-4.085216	0.77	184	2014-11-08	14:52:30
646	50.316267	-4.085219	0.81	193.1	2014-11-08	14:52:31
647	50.316261	-4.085222	0.62	198	2014-11-08	14:52:32
648	50.316261	-4.085222	0.11	199.1	2014-11-08	14:52:33
649	50.316264	-4.085219	0.44	27.3	2014-11-08	14:52:34
650	50.316266	-4.085216	0.32	51.9	2014-11-08	14:52:35
651	50.316266	-4.085215	0.07	65	2014-11-08	14:52:36
652	50.31627	-4.085211	0.52	36.4	2014-11-08	14:52:37
653	50.316271	-4.08521	0.14	34.6	2014-11-08	14:52:38
654	50.316272	-4.085209	0.08	21.8	2014-11-08	14:52:39
655	50.316274	-4.085203	0.49	59.3	2014-11-08	14:52:40
656	50.316275	-4.085195	0.61	73.9	2014-11-08	14:52:41
657	50.316275	-4.085187	0.28	94.9	2014-11-08	14:52:43
658	50.316275	-4.085186	0.07	97.7	2014-11-08	14:52:44
659	50.316268	-4.085186	0.71	179.5	2014-11-08	14:52:45
660	50.316262	-4.085187	0.72	182.8	2014-11-08	14:52:46
661	50.316259	-4.085185	0.33	156.9	2014-11-08	14:52:47
662	50.316259	-4.085178	0.25	98.7	2014-11-08	14:52:49
663	50.316262	-4.085176	0.36	22.2	2014-11-08	14:52:50
664	50.316264	-4.085176	0.12	0	2014-11-08	14:52:52
665	50.316259	-4.085188	1.02	237.3	2014-11-08	14:52:53
666	50.316254	-4.085202	1.12	239.5	2014-11-08	14:52:54
667	50.316251	-4.085217	1.17	252.3	2014-11-08	14:52:55
668	50.316248	-4.08523	0.95	256.4	2014-11-08	14:52:56
669	50.316247	-4.085242	0.81	258.6	2014-11-08	14:52:57
670	50.316255	-4.085248	0.98	331	2014-11-08	14:52:58
671	50.316263	-4.08525	0.96	354.7	2014-11-08	14:52:59
672	50.316268	-4.085257	0.72	313	2014-11-08	14:53:00
673	50.316272	-4.085266	0.78	303.5	2014-11-08	14:53:01
674	50.316278	-4.085272	0.81	326.7	2014-11-08	14:53:02
675	50.316285	-4.085276	0.84	340.2	2014-11-08	14:53:03
676	50.316296	-4.08528	1.23	347.1	2014-11-08	14:53:04
677	50.316321	-4.08528	2.84	0.1	2014-11-08	14:53:05
678	50.31637	-4.085272	5.46	5.8	2014-11-08	14:53:06
679	50.316439	-4.085273	7.65	359.8	2014-11-08	14:53:07
680	50.316515	-4.085283	8.5	354.9	2014-11-08	14:53:08
681	50.316591	-4.085293	8.47	355.4	2014-11-08	14:53:09
682	50.316668	-4.085302	8.68	355.8	2014-11-08	14:53:10
683	50.317118	-4.085326	6.26	358	2014-11-08	14:53:18
684	50.31702	-4.085376	11.4	198	2014-11-08	14:53:19
685	50.316903	-4.085367	13.07	177.3	2014-11-08	14:53:20
686	50.31678	-4.085349	13.77	174.6	2014-11-08	14:53:21
687	50.316563	-4.085265	24.92	166.2	2014-11-08	14:53:22
688	50.316491	-4.085253	8.04	173.8	2014-11-08	14:53:23
689	50.316449	-4.085253	4.67	180	2014-11-08	14:53:24
690	50.316418	-4.085251	3.48	178	2014-11-08	14:53:25
691	50.316396	-4.085255	2.44	187.6	2014-11-08	14:53:26
692	50.316375	-4.085265	2.37	196.5	2014-11-08	14:53:27
693	50.316364	-4.085265	0.65	178.7	2014-11-08	14:53:29
694	50.316363	-4.085264	0.1	170.2	2014-11-08	14:53:30
695	50.316357	-4.085261	0.64	160.2	2014-11-08	14:53:31
696	50.316348	-4.085261	0.51	179	2014-11-08	14:53:33
697	50.316354	-4.085252	0.9	42.8	2014-11-08	14:53:34
698	50.316351	-4.085248	0.49	138.5	2014-11-08	14:53:35
699	50.316346	-4.085247	0.6	177.1	2014-11-08	14:53:36
700	50.316342	-4.085247	0.18	172.4	2014-11-08	14:53:38
701	50.316341	-4.085246	0.14	170.5	2014-11-08	14:53:39
702	50.316339	-4.085246	0.22	180	2014-11-08	14:53:40
703	50.316332	-4.085251	0.84	200.4	2014-11-08	14:53:41
704	50.316328	-4.08526	0.84	234.2	2014-11-08	14:53:42
705	50.316324	-4.085273	1	242.7	2014-11-08	14:53:43
706	50.316322	-4.085283	0.77	253	2014-11-08	14:53:44
707	50.316319	-4.08529	0.57	243.9	2014-11-08	14:53:45
708	50.316319	-4.085292	0.13	244.6	2014-11-08	14:53:46
709	50.316322	-4.085286	0.54	51.1	2014-11-08	14:53:47
710	50.316321	-4.085281	0.39	109.7	2014-11-08	14:53:48
711	50.316315	-4.085282	0.6	185.1	2014-11-08	14:53:49
712	50.316311	-4.085282	0.27	186.4	2014-11-08	14:53:51
713	50.316316	-4.085277	0.75	32.6	2014-11-08	14:53:52
714	50.316316	-4.085272	0.18	85.6	2014-11-08	14:53:54
715	50.316316	-4.085271	0.07	98.7	2014-11-08	14:53:55
716	50.316315	-4.085272	0.21	211.2	2014-11-08	14:53:56
717	50.316314	-4.085276	0.3	261.1	2014-11-08	14:53:57
718	50.316314	-4.085276	0.07	115	2014-11-08	14:53:58
719	50.316314	-4.085276	0.03	180	2014-11-08	14:53:59
720	50.31633	-4.085265	1.89	22.5	2014-11-08	14:54:00
721	50.316346	-4.085248	2.2	33.7	2014-11-08	14:54:01
722	50.316353	-4.085237	1.08	46.5	2014-11-08	14:54:02
723	50.316355	-4.085236	0.25	22.3	2014-11-08	14:54:03
724	50.316354	-4.085237	0.08	216.4	2014-11-08	14:54:04
725	50.316345	-4.085252	1.51	226.4	2014-11-08	14:54:05
726	50.316333	-4.08527	1.81	224.9	2014-11-08	14:54:06
727	50.316322	-4.085287	1.72	224	2014-11-08	14:54:07
728	50.316317	-4.085305	1.43	248.1	2014-11-08	14:54:08
729	50.316314	-4.08532	1.15	249.5	2014-11-08	14:54:09
730	50.31631	-4.085333	0.96	244.8	2014-11-08	14:54:10
731	50.31631	-4.085343	0.73	272.2	2014-11-08	14:54:11
732	50.316314	-4.085351	0.71	303.3	2014-11-08	14:54:12
733	50.316312	-4.08536	0.62	253.5	2014-11-08	14:54:13
734	50.316305	-4.08537	1.11	219.5	2014-11-08	14:54:14
735	50.316295	-4.08538	1.31	212.4	2014-11-08	14:54:15
736	50.316289	-4.08539	1	227.7	2014-11-08	14:54:16
737	50.316286	-4.085395	0.22	238.1	2014-11-08	14:54:18
738	50.316286	-4.085389	0.49	102.1	2014-11-08	14:54:19
739	50.316281	-4.085386	0.57	162.3	2014-11-08	14:54:20
740	50.316275	-4.085388	0.31	195.3	2014-11-08	14:54:22
741	50.316285	-4.085382	1.16	25.3	2014-11-08	14:54:23
742	50.316286	-4.085376	0.23	64.5	2014-11-08	14:54:25
743	50.316285	-4.085374	0.18	129.3	2014-11-08	14:54:26
744	50.316282	-4.08538	0.58	226.2	2014-11-08	14:54:27
745	50.316279	-4.085388	0.71	239.3	2014-11-08	14:54:28
746	50.316278	-4.085397	0.64	264.1	2014-11-08	14:54:29
747	50.316277	-4.085407	0.68	261.3	2014-11-08	14:54:30
748	50.316274	-4.08542	0.99	247.3	2014-11-08	14:54:31
749	50.316268	-4.085429	0.93	223.8	2014-11-08	14:54:32
750	50.316267	-4.085434	0.4	260.7	2014-11-08	14:54:33
751	50.316272	-4.085437	0.62	339.7	2014-11-08	14:54:34
752	50.316275	-4.085435	0.37	24	2014-11-08	14:54:35
753	50.316274	-4.085427	0.6	101.7	2014-11-08	14:54:36
754	50.316269	-4.085431	0.59	207.2	2014-11-08	14:54:37
755	50.316261	-4.08544	1.14	214.1	2014-11-08	14:54:38
756	50.316251	-4.085442	1.16	188.2	2014-11-08	14:54:39
757	50.316239	-4.085444	1.28	185.1	2014-11-08	14:54:40
758	50.316236	-4.085443	0.37	171.6	2014-11-08	14:54:41
759	50.316242	-4.085442	0.65	2.6	2014-11-08	14:54:42
760	50.316255	-4.085432	1.66	25.9	2014-11-08	14:54:43
761	50.316259	-4.085431	0.43	7.9	2014-11-08	14:54:44
762	50.316266	-4.085433	0.78	350.8	2014-11-08	14:54:45
763	50.31627	-4.085442	0.81	306.8	2014-11-08	14:54:46
764	50.316276	-4.085448	0.76	327.4	2014-11-08	14:54:47
765	50.316284	-4.085448	0.87	358.5	2014-11-08	14:54:48
766	50.316289	-4.085446	0.6	19.9	2014-11-08	14:54:49
767	50.316294	-4.085442	0.59	28.2	2014-11-08	14:54:50
768	50.316302	-4.085436	1.01	24.5	2014-11-08	14:54:51
769	50.316325	-4.085419	2.8	24.8	2014-11-08	14:54:52
770	50.316365	-4.085393	4.86	22.9	2014-11-08	14:54:53
771	50.316413	-4.085375	5.52	13	2014-11-08	14:54:54
772	50.316458	-4.085381	5.06	355	2014-11-08	14:54:55
773	50.316503	-4.085384	4.98	358	2014-11-08	14:54:56
774	50.316543	-4.085387	4.43	357.5	2014-11-08	14:54:57
775	50.31658	-4.085393	4.18	353.3	2014-11-08	14:54:58
776	50.316618	-4.0854	4.19	354	2014-11-08	14:54:59
777	50.316656	-4.085406	4.27	354.1	2014-11-08	14:55:00
778	50.316692	-4.085411	4.08	354.4	2014-11-08	14:55:01
779	50.316709	-4.085407	1.9	9	2014-11-08	14:55:02
780	50.316693	-4.08542	1.98	207.2	2014-11-08	14:55:03
781	50.316659	-4.085394	4.18	154.3	2014-11-08	14:55:04
782	50.316619	-4.085384	4.51	170.6	2014-11-08	14:55:05
783	50.316585	-4.085378	3.83	173.4	2014-11-08	14:55:06
784	50.316559	-4.08537	2.92	168.7	2014-11-08	14:55:07
785	50.31654	-4.085364	2.2	168.6	2014-11-08	14:55:08
786	50.316519	-4.085362	2.4	177.6	2014-11-08	14:55:09
787	50.316504	-4.085363	1.57	182.4	2014-11-08	14:55:10
788	50.316507	-4.085355	0.68	62	2014-11-08	14:55:11
789	50.316517	-4.085339	1.53	47.4	2014-11-08	14:55:12
790	50.31652	-4.08533	0.77	56.3	2014-11-08	14:55:13
791	50.316514	-4.085326	0.75	157.5	2014-11-08	14:55:14
792	50.316505	-4.085327	1.08	185.1	2014-11-08	14:55:15
793	50.316492	-4.08533	1.43	188.1	2014-11-08	14:55:16
794	50.316474	-4.085334	1.99	187.4	2014-11-08	14:55:17
795	50.316466	-4.085334	0.95	183.9	2014-11-08	14:55:18
796	50.316466	-4.085334	0.01	90	2014-11-08	14:55:19
797	50.316471	-4.085328	0.69	38.4	2014-11-08	14:55:20
798	50.31648	-4.085327	1.09	5.3	2014-11-08	14:55:21
799	50.316481	-4.085332	0.38	285.5	2014-11-08	14:55:22
800	50.316472	-4.085339	1.1	205.8	2014-11-08	14:55:23
801	50.316466	-4.085345	0.79	211.4	2014-11-08	14:55:24
802	50.316471	-4.085345	0.5	0	2014-11-08	14:55:25
803	50.316476	-4.085341	0.3	21.8	2014-11-08	14:55:27
804	50.316473	-4.085345	0.21	216.1	2014-11-08	14:55:29
805	50.316476	-4.085338	0.59	53.1	2014-11-08	14:55:30
806	50.316476	-4.085338	0.06	353.4	2014-11-08	14:55:31
807	50.31647	-4.085344	0.8	208.6	2014-11-08	14:55:32
808	50.316457	-4.085347	1.5	189.4	2014-11-08	14:55:33
809	50.316442	-4.08535	1.68	186.1	2014-11-08	14:55:34
810	50.316435	-4.085346	0.85	160.4	2014-11-08	14:55:35
811	50.316432	-4.085334	0.84	108.7	2014-11-08	14:55:36
812	50.316425	-4.085321	1.24	131.5	2014-11-08	14:55:37
813	50.316414	-4.085308	1.48	141.8	2014-11-08	14:55:38
814	50.316399	-4.085301	1.75	162.4	2014-11-08	14:55:39
815	50.316385	-4.085296	1.62	166.8	2014-11-08	14:55:40
816	50.31637	-4.085291	1.76	169.6	2014-11-08	14:55:41
817	50.316356	-4.085289	1.51	174.5	2014-11-08	14:55:42
818	50.316344	-4.085284	1.4	164.4	2014-11-08	14:55:43
819	50.316331	-4.085281	1.53	171.9	2014-11-08	14:55:44
820	50.316315	-4.085282	1.72	182.4	2014-11-08	14:55:45
821	50.316308	-4.085279	0.8	163.1	2014-11-08	14:55:46
822	50.316301	-4.085273	0.93	153.7	2014-11-08	14:55:47
823	50.316288	-4.085273	1.38	180.2	2014-11-08	14:55:48
824	50.316276	-4.085277	1.39	190.9	2014-11-08	14:55:49
825	50.316269	-4.08528	0.86	196.2	2014-11-08	14:55:50
826	50.316269	-4.085281	0.03	270	2014-11-08	14:55:51
827	50.316268	-4.08528	0.08	119.3	2014-11-08	14:55:52
828	50.316263	-4.085276	0.67	154.8	2014-11-08	14:55:53
829	50.316259	-4.085275	0.49	175.8	2014-11-08	14:55:54
830	50.316258	-4.085273	0.14	122	2014-11-08	14:55:55
831	50.316267	-4.085268	1.05	23.5	2014-11-08	14:55:56
832	50.316277	-4.085265	1.14	9.3	2014-11-08	14:55:57
833	50.316278	-4.085273	0.62	282.9	2014-11-08	14:55:58
834	50.316276	-4.085288	1.09	258.7	2014-11-08	14:55:59
835	50.316275	-4.085304	1.1	262.7	2014-11-08	14:56:00
836	50.316271	-4.085311	0.68	225.7	2014-11-08	14:56:01
837	50.316261	-4.085311	1.08	179.4	2014-11-08	14:56:02
838	50.31625	-4.085311	1.17	180.3	2014-11-08	14:56:03
839	50.31624	-4.085311	1.11	183.1	2014-11-08	14:56:04
840	50.31625	-4.08531	0.08	5.9	2014-11-08	14:56:18
841	50.316263	-4.085317	1.48	341	2014-11-08	14:56:19
842	50.316279	-4.085317	1.78	358.9	2014-11-08	14:56:20
843	50.316288	-4.085317	0.97	359	2014-11-08	14:56:21
844	50.316284	-4.085321	0.44	213.9	2014-11-08	14:56:22
845	50.316282	-4.085323	0.27	217.9	2014-11-08	14:56:23
846	50.316277	-4.085328	0.7	210.5	2014-11-08	14:56:24
847	50.316269	-4.085333	0.89	200.4	2014-11-08	14:56:25
848	50.31626	-4.085341	1.22	208.4	2014-11-08	14:56:26
849	50.316248	-4.08535	1.48	205.5	2014-11-08	14:56:27
850	50.316237	-4.085356	1.33	200.8	2014-11-08	14:56:28
851	50.316225	-4.085361	1.37	194.4	2014-11-08	14:56:29
852	50.316219	-4.085363	0.63	194.3	2014-11-08	14:56:30
853	50.316218	-4.085364	0.08	200.7	2014-11-08	14:56:32
854	50.31621	-4.085361	0.89	164.1	2014-11-08	14:56:33
855	50.316198	-4.085354	1.39	160	2014-11-08	14:56:34
856	50.316183	-4.085349	1.8	168	2014-11-08	14:56:35
857	50.316168	-4.085343	1.71	166.3	2014-11-08	14:56:36
858	50.316157	-4.085338	1.22	162.7	2014-11-08	14:56:37
859	50.316144	-4.085334	1.55	169.8	2014-11-08	14:56:38
860	50.316129	-4.085331	1.67	172.2	2014-11-08	14:56:39
861	50.316122	-4.085325	0.85	150.5	2014-11-08	14:56:40
862	50.316129	-4.08531	1.33	52.9	2014-11-08	14:56:41
863	50.31614	-4.085295	1.54	42.4	2014-11-08	14:56:42
864	50.316141	-4.085295	0.2	8.6	2014-11-08	14:56:43
865	50.316137	-4.085306	0.92	238.1	2014-11-08	14:56:44
866	50.316131	-4.085323	1.35	243.3	2014-11-08	14:56:45
867	50.316125	-4.085344	1.67	242.7	2014-11-08	14:56:46
868	50.31612	-4.085367	1.72	254.6	2014-11-08	14:56:47
869	50.316117	-4.085391	1.71	256.8	2014-11-08	14:56:48
870	50.316114	-4.085412	1.55	255.7	2014-11-08	14:56:49
871	50.31611	-4.085434	1.63	256.8	2014-11-08	14:56:50
872	50.316108	-4.085458	1.7	260.9	2014-11-08	14:56:51
873	50.316209	-4.08565	2.22	309.6	2014-11-08	14:56:59
874	50.316205	-4.085459	13.6	92.3	2014-11-08	14:57:00
875	50.316202	-4.08539	4.9	93.4	2014-11-08	14:57:01
876	50.316191	-4.08535	3.14	113.2	2014-11-08	14:57:02
877	50.31618	-4.085332	1.71	133.3	2014-11-08	14:57:03
878	50.316165	-4.085318	1.99	149.8	2014-11-08	14:57:04
879	50.316152	-4.085311	1.5	160.8	2014-11-08	14:57:05
880	50.316141	-4.085304	1.32	159.1	2014-11-08	14:57:06
881	50.316132	-4.085297	1.14	152.2	2014-11-08	14:57:07
882	50.316122	-4.085291	1.2	159.6	2014-11-08	14:57:08
883	50.316109	-4.085289	1.46	173.5	2014-11-08	14:57:09
884	50.316096	-4.085284	1.52	168.2	2014-11-08	14:57:10
885	50.316082	-4.08528	1.5	169.2	2014-11-08	14:57:11
886	50.316074	-4.085275	1.01	156	2014-11-08	14:57:12
887	50.316067	-4.08527	0.86	158.2	2014-11-08	14:57:13
888	50.316053	-4.085268	1.59	175.3	2014-11-08	14:57:14
889	50.316035	-4.085267	2	176.9	2014-11-08	14:57:15
890	50.31602	-4.085265	1.64	174.6	2014-11-08	14:57:16
891	50.31601	-4.085261	1.17	168	2014-11-08	14:57:17
892	50.316006	-4.085253	0.71	125.1	2014-11-08	14:57:18
893	50.316002	-4.085248	0.6	143.6	2014-11-08	14:57:19
894	50.315992	-4.085252	1.11	193.6	2014-11-08	14:57:20
895	50.315979	-4.085259	1.48	201.4	2014-11-08	14:57:21
896	50.315966	-4.085268	1.6	202.1	2014-11-08	14:57:22
897	50.315954	-4.085279	1.61	209.7	2014-11-08	14:57:23
898	50.315946	-4.085287	1.01	215.4	2014-11-08	14:57:24
899	50.315947	-4.085286	0.16	35.9	2014-11-08	14:57:25
900	50.315958	-4.085274	0.73	34.9	2014-11-08	14:57:27
901	50.315958	-4.08529	1.12	268.6	2014-11-08	14:57:28
902	50.315957	-4.085309	1.41	264.6	2014-11-08	14:57:29
903	50.315959	-4.085329	1.4	281.6	2014-11-08	14:57:30
904	50.315963	-4.085341	0.98	293	2014-11-08	14:57:31
905	50.31597	-4.085342	0.78	359.2	2014-11-08	14:57:32
906	50.315989	-4.085327	2.44	24.7	2014-11-08	14:57:33
907	50.316026	-4.085299	4.48	26.3	2014-11-08	14:57:34
908	50.316071	-4.08527	5.46	22.4	2014-11-08	14:57:35
909	50.316126	-4.08524	6.46	19.3	2014-11-08	14:57:36
910	50.316198	-4.085211	8.36	14.4	2014-11-08	14:57:37
911	50.316273	-4.085212	8.31	359.5	2014-11-08	14:57:38
912	50.316328	-4.085247	6.56	337.7	2014-11-08	14:57:39
913	50.316375	-4.085281	5.85	335.2	2014-11-08	14:57:40
914	50.316431	-4.085307	6.46	343.2	2014-11-08	14:57:41
915	50.316492	-4.085326	6.93	349.1	2014-11-08	14:57:42
916	50.316554	-4.085341	7.02	351.2	2014-11-08	14:57:43
917	50.316609	-4.085363	6.34	345.5	2014-11-08	14:57:44
918	50.316651	-4.085395	5.18	334	2014-11-08	14:57:45
919	50.316684	-4.085426	4.25	329.4	2014-11-08	14:57:46
920	50.316706	-4.085448	2.91	326.2	2014-11-08	14:57:47
921	50.316719	-4.085469	2.05	314.7	2014-11-08	14:57:48
922	50.316727	-4.085484	1.38	311.6	2014-11-08	14:57:49
923	50.316727	-4.085485	0.11	254.7	2014-11-08	14:57:50
924	50.316721	-4.085482	0.67	163.5	2014-11-08	14:57:51
925	50.316711	-4.085485	1.08	189.5	2014-11-08	14:57:52
926	50.316703	-4.085487	0.96	190.4	2014-11-08	14:57:53
927	50.316692	-4.085488	1.26	183.5	2014-11-08	14:57:54
928	50.316679	-4.08549	1.43	183.8	2014-11-08	14:57:55
929	50.316668	-4.085496	1.3	201.2	2014-11-08	14:57:56
930	50.316666	-4.085505	0.69	248.7	2014-11-08	14:57:57
931	50.316663	-4.085514	0.72	243.9	2014-11-08	14:57:58
932	50.316651	-4.08552	1.42	197.1	2014-11-08	14:57:59
933	50.316638	-4.085527	1.48	199.2	2014-11-08	14:58:00
934	50.316635	-4.085537	0.82	242.2	2014-11-08	14:58:01
935	50.316637	-4.085546	0.63	292.8	2014-11-08	14:58:02
936	50.316633	-4.085552	0.61	226.4	2014-11-08	14:58:03
937	50.316624	-4.08556	1.14	211.5	2014-11-08	14:58:04
938	50.31661	-4.085565	1.62	192.6	2014-11-08	14:58:05
939	50.316592	-4.085568	2.07	186.6	2014-11-08	14:58:06
940	50.316573	-4.085572	2.08	186.9	2014-11-08	14:58:07
941	50.31656	-4.085575	1.46	188.7	2014-11-08	14:58:08
942	50.316563	-4.08557	0.47	51.9	2014-11-08	14:58:09
943	50.31657	-4.085564	0.45	27	2014-11-08	14:58:11
944	50.316562	-4.085566	0.94	185.8	2014-11-08	14:58:12
945	50.316549	-4.085569	1.45	191.2	2014-11-08	14:58:13
946	50.316535	-4.085576	1.59	196.1	2014-11-08	14:58:14
947	50.316518	-4.085581	1.91	192.2	2014-11-08	14:58:15
948	50.3165	-4.085584	2.01	185.3	2014-11-08	14:58:16
949	50.316488	-4.085587	1.42	188.7	2014-11-08	14:58:17
950	50.316482	-4.085585	0.68	165.1	2014-11-08	14:58:18
951	50.316475	-4.085577	0.98	144.8	2014-11-08	14:58:19
952	50.316459	-4.085573	1.71	171.2	2014-11-08	14:58:20
953	50.316445	-4.085572	1.62	179	2014-11-08	14:58:21
954	50.316442	-4.085569	0.46	145	2014-11-08	14:58:22
955	50.316444	-4.085562	0.58	61.3	2014-11-08	14:58:23
956	50.316437	-4.085554	0.92	143.4	2014-11-08	14:58:24
957	50.316426	-4.085547	1.41	160.4	2014-11-08	14:58:25
958	50.316412	-4.085543	1.57	169	2014-11-08	14:58:26
959	50.316399	-4.08554	1.42	169.9	2014-11-08	14:58:27
960	50.316389	-4.085531	1.27	152.2	2014-11-08	14:58:28
961	50.316377	-4.085518	1.6	143.5	2014-11-08	14:58:29
962	50.316363	-4.0855	2.01	141.8	2014-11-08	14:58:30
963	50.316348	-4.08548	2.26	140.8	2014-11-08	14:58:31
964	50.316333	-4.085464	1.96	144.6	2014-11-08	14:58:32
965	50.316331	-4.08544	1.73	97.7	2014-11-08	14:58:33
966	50.31634	-4.085404	2.77	68.3	2014-11-08	14:58:34
967	50.316352	-4.08538	2.14	53.4	2014-11-08	14:58:35
968	50.31636	-4.085372	1.09	28.6	2014-11-08	14:58:36
969	50.316361	-4.085369	0.22	82.6	2014-11-08	14:58:37
970	50.316358	-4.085366	0.44	142.1	2014-11-08	14:58:38
971	50.316351	-4.085361	0.77	154.5	2014-11-08	14:58:39
972	50.316341	-4.085359	1.16	174.7	2014-11-08	14:58:40
973	50.316329	-4.08536	1.31	182.1	2014-11-08	14:58:41
974	50.316316	-4.085359	1.47	178.1	2014-11-08	14:58:42
975	50.31631	-4.085352	0.81	141.4	2014-11-08	14:58:43
976	50.316311	-4.085338	0.99	85.2	2014-11-08	14:58:44
977	50.316307	-4.085327	0.95	122	2014-11-08	14:58:45
978	50.316299	-4.085317	1.15	140.2	2014-11-08	14:58:46
979	50.316293	-4.085305	1.05	128.4	2014-11-08	14:58:47
980	50.316285	-4.085292	1.3	132.4	2014-11-08	14:58:48
981	50.316276	-4.085279	1.35	138.9	2014-11-08	14:58:49
982	50.316268	-4.085271	1.05	148.3	2014-11-08	14:58:50
983	50.316259	-4.085265	1.02	155.6	2014-11-08	14:58:51
984	50.316252	-4.085257	1.03	146	2014-11-08	14:58:52
985	50.316243	-4.085248	1.17	147.6	2014-11-08	14:58:53
986	50.316231	-4.085241	1.45	157.8	2014-11-08	14:58:54
987	50.316216	-4.085236	1.62	166.8	2014-11-08	14:58:55
988	50.316203	-4.08523	1.55	166.2	2014-11-08	14:58:56
989	50.31619	-4.085225	1.46	165.6	2014-11-08	14:58:57
990	50.316186	-4.085217	0.79	130.7	2014-11-08	14:58:58
991	50.316185	-4.085205	0.87	96.8	2014-11-08	14:58:59
992	50.316176	-4.085196	1.12	145.1	2014-11-08	14:59:00
993	50.316164	-4.085191	1.48	166	2014-11-08	14:59:01
994	50.31615	-4.085189	1.49	176.8	2014-11-08	14:59:02
995	50.316138	-4.085188	1.31	175.8	2014-11-08	14:59:03
996	50.316131	-4.08518	1	146.9	2014-11-08	14:59:04
997	50.316122	-4.085174	1.1	155.6	2014-11-08	14:59:05
998	50.316114	-4.085172	0.95	170.2	2014-11-08	14:59:06
999	50.316113	-4.085164	0.54	98	2014-11-08	14:59:07
1000	50.31611	-4.085156	0.63	115.3	2014-11-08	14:59:08
1001	50.316097	-4.085152	1.5	166.9	2014-11-08	14:59:09
1002	50.31608	-4.085151	1.94	178	2014-11-08	14:59:10
1003	50.316062	-4.08515	2.02	179.5	2014-11-08	14:59:11
1004	50.316045	-4.085151	1.86	182.4	2014-11-08	14:59:12
1005	50.31604	-4.085145	0.74	141.2	2014-11-08	14:59:13
1006	50.316043	-4.08513	1.13	71.7	2014-11-08	14:59:14
1007	50.316043	-4.085117	0.93	90	2014-11-08	14:59:15
1008	50.316037	-4.085111	0.85	149.8	2014-11-08	14:59:16
1009	50.316023	-4.085109	1.55	176.2	2014-11-08	14:59:17
1010	50.316009	-4.085111	1.55	183.3	2014-11-08	14:59:18
1011	50.315997	-4.085108	1.33	172	2014-11-08	14:59:19
1012	50.315985	-4.085107	1.29	176.8	2014-11-08	14:59:20
1013	50.315974	-4.08511	1.27	190.3	2014-11-08	14:59:21
1014	50.315967	-4.085113	0.77	193.9	2014-11-08	14:59:22
1015	50.315967	-4.085113	0.02	126.4	2014-11-08	14:59:23
1016	50.315975	-4.085108	0.88	21	2014-11-08	14:59:24
1017	50.31598	-4.085104	0.65	28.5	2014-11-08	14:59:25
1018	50.315978	-4.0851	0.33	118.6	2014-11-08	14:59:26
1019	50.315978	-4.0851	0.01	32.6	2014-11-08	14:59:28
1020	50.315984	-4.085098	0.66	8.8	2014-11-08	14:59:29
1021	50.31599	-4.085094	0.68	28.7	2014-11-08	14:59:30
1022	50.315994	-4.085088	0.61	41.1	2014-11-08	14:59:31
1023	50.315993	-4.085085	0.25	113.8	2014-11-08	14:59:32
1024	50.315985	-4.085085	0.87	179.6	2014-11-08	14:59:33
1025	50.315978	-4.085087	0.86	192.8	2014-11-08	14:59:34
1026	50.315975	-4.08509	0.35	219.9	2014-11-08	14:59:35
1027	50.315975	-4.08509	0.05	43.2	2014-11-08	14:59:36
1028	50.315985	-4.08509	1.12	0.3	2014-11-08	14:59:37
1029	50.315992	-4.085091	0.34	351.1	2014-11-08	14:59:39
1030	50.315996	-4.085091	0.51	6	2014-11-08	14:59:40
1031	50.315996	-4.085089	0.12	117.4	2014-11-08	14:59:41
1032	50.315989	-4.085085	0.75	160.2	2014-11-08	14:59:42
1033	50.315982	-4.085081	0.86	159.6	2014-11-08	14:59:43
1034	50.315978	-4.08508	0.47	171.2	2014-11-08	14:59:44
1035	50.315989	-4.085079	1.21	3.1	2014-11-08	14:59:45
1036	50.316018	-4.08505	3.91	32.1	2014-11-08	14:59:46
1037	50.31607	-4.085003	6.68	29.9	2014-11-08	14:59:47
1038	50.316132	-4.084979	7.05	14.3	2014-11-08	14:59:48
1039	50.316185	-4.084993	5.95	350.4	2014-11-08	14:59:49
1040	50.316221	-4.085009	4.26	344.2	2014-11-08	14:59:50
1041	50.316243	-4.085015	2.4	350.4	2014-11-08	14:59:51
1042	50.316245	-4.085019	0.45	314.6	2014-11-08	14:59:52
1043	50.316238	-4.085028	1.07	215.8	2014-11-08	14:59:53
1044	50.316225	-4.085038	1.62	205.8	2014-11-08	14:59:54
1045	50.31621	-4.085047	1.71	201.5	2014-11-08	14:59:55
1046	50.3162	-4.085051	1.16	194.3	2014-11-08	14:59:56
1047	50.316195	-4.085052	0.6	190.3	2014-11-08	14:59:57
1048	50.316185	-4.085054	1.11	185.2	2014-11-08	14:59:58
1049	50.316174	-4.085051	1.24	171.1	2014-11-08	14:59:59
1050	50.316162	-4.085052	1.35	183	2014-11-08	15:00:00
1051	50.316152	-4.085052	1.1	180.6	2014-11-08	15:00:01
1052	50.316148	-4.085048	0.54	150.1	2014-11-08	15:00:02
1053	50.316147	-4.085041	0.52	104.7	2014-11-08	15:00:03
1054	50.316142	-4.085035	0.72	141.4	2014-11-08	15:00:04
1055	50.316141	-4.085038	0.2	242.7	2014-11-08	15:00:05
1056	50.316146	-4.085045	0.77	317.4	2014-11-08	15:00:06
1057	50.316153	-4.08505	0.88	335.7	2014-11-08	15:00:07
1058	50.316167	-4.085051	1.59	358	2014-11-08	15:00:08
1059	50.316196	-4.085039	3.28	15.3	2014-11-08	15:00:09
1060	50.31624	-4.085011	5.32	21.6	2014-11-08	15:00:10
1061	50.3163	-4.084989	6.78	13.1	2014-11-08	15:00:11
1062	50.316355	-4.084998	6.14	354.2	2014-11-08	15:00:12
1063	50.316403	-4.085012	5.51	349.8	2014-11-08	15:00:13
1064	50.316453	-4.085019	5.57	354.5	2014-11-08	15:00:14
1065	50.316505	-4.085023	5.8	357.3	2014-11-08	15:00:15
1066	50.316563	-4.085025	6.41	358.7	2014-11-08	15:00:16
1067	50.316617	-4.08504	6.11	349.9	2014-11-08	15:00:17
1068	50.316666	-4.085066	5.8	341.9	2014-11-08	15:00:18
1069	50.316718	-4.085087	5.94	345.1	2014-11-08	15:00:19
1070	50.316772	-4.085106	6.23	347.6	2014-11-08	15:00:20
1071	50.316826	-4.085128	6.12	345.3	2014-11-08	15:00:21
1072	50.316873	-4.085156	5.68	339.7	2014-11-08	15:00:22
1073	50.316918	-4.085186	5.39	336.2	2014-11-08	15:00:23
1074	50.316953	-4.085216	4.42	331.9	2014-11-08	15:00:24
1075	50.316972	-4.08524	2.74	319.7	2014-11-08	15:00:25
1076	50.316977	-4.085259	1.47	296.4	2014-11-08	15:00:26
1077	50.316978	-4.085273	1.03	273.6	2014-11-08	15:00:27
1078	50.316975	-4.085286	0.99	247.3	2014-11-08	15:00:28
1079	50.316966	-4.085298	1.3	221.2	2014-11-08	15:00:29
1080	50.316956	-4.085311	1.39	220	2014-11-08	15:00:30
1081	50.316955	-4.085321	0.7	263.9	2014-11-08	15:00:31
1082	50.316956	-4.085327	0.48	277.9	2014-11-08	15:00:32
1083	50.316948	-4.085336	1.05	213.9	2014-11-08	15:00:33
1084	50.316936	-4.085346	1.61	208.1	2014-11-08	15:00:34
1085	50.316932	-4.08535	0.48	218	2014-11-08	15:00:35
1086	50.316938	-4.08535	0.71	0.5	2014-11-08	15:00:36
1087	50.316944	-4.085348	0.63	14.3	2014-11-08	15:00:37
1088	50.316946	-4.085344	0.38	60.4	2014-11-08	15:00:38
1089	50.316942	-4.08534	0.45	147.4	2014-11-08	15:00:39
1090	50.316935	-4.085343	0.84	192.7	2014-11-08	15:00:40
1091	50.316923	-4.085348	1.37	197.2	2014-11-08	15:00:41
1092	50.316909	-4.085354	1.63	193.9	2014-11-08	15:00:42
1093	50.316894	-4.085363	1.81	200.6	2014-11-08	15:00:43
1094	50.316879	-4.085375	1.84	206.9	2014-11-08	15:00:44
1095	50.316869	-4.085379	1.18	194.4	2014-11-08	15:00:45
1096	50.316864	-4.085378	0.48	174.3	2014-11-08	15:00:46
1097	50.316858	-4.085375	0.76	165.1	2014-11-08	15:00:47
1098	50.31685	-4.085374	0.81	172.8	2014-11-08	15:00:48
1099	50.316843	-4.085373	0.84	174.7	2014-11-08	15:00:49
1100	50.31683	-4.085373	1.49	181.1	2014-11-08	15:00:50
1101	50.316817	-4.085374	1.44	181.7	2014-11-08	15:00:51
1102	50.316804	-4.085376	1.39	186.1	2014-11-08	15:00:52
1103	50.316791	-4.085376	1.52	180	2014-11-08	15:00:53
1104	50.316776	-4.085376	1.64	180.6	2014-11-08	15:00:54
1105	50.316761	-4.085379	1.68	186.1	2014-11-08	15:00:55
1106	50.316747	-4.085383	1.56	190.1	2014-11-08	15:00:56
1107	50.316742	-4.085383	0.55	180.6	2014-11-08	15:00:57
1108	50.316742	-4.085382	0.05	114.3	2014-11-08	15:00:58
1109	50.316728	-4.085384	1.51	184.3	2014-11-08	15:00:59
1110	50.316716	-4.085386	1.42	185.5	2014-11-08	15:01:00
1111	50.316703	-4.085387	1.35	182.8	2014-11-08	15:01:01
1112	50.316697	-4.085387	0.35	181	2014-11-08	15:01:03
1113	50.316682	-4.08539	1.69	187.9	2014-11-08	15:01:04
1114	50.316666	-4.085392	1.82	184.2	2014-11-08	15:01:05
1115	50.316651	-4.085393	1.61	183.6	2014-11-08	15:01:06
1116	50.316638	-4.085394	1.54	182.2	2014-11-08	15:01:07
1117	50.316629	-4.085393	0.97	176.8	2014-11-08	15:01:08
1118	50.316624	-4.085391	0.54	160.8	2014-11-08	15:01:09
1119	50.316613	-4.085389	1.21	175.2	2014-11-08	15:01:10
1120	50.316599	-4.085392	1.6	187.3	2014-11-08	15:01:11
1121	50.316586	-4.085392	1.49	179.6	2014-11-08	15:01:12
1122	50.316574	-4.085389	1.32	170.4	2014-11-08	15:01:13
1123	50.316572	-4.085379	0.75	107.5	2014-11-08	15:01:14
1124	50.316575	-4.085363	1.21	73.9	2014-11-08	15:01:15
1125	50.316568	-4.085352	1.1	134.5	2014-11-08	15:01:16
1126	50.316559	-4.08534	1.36	141.5	2014-11-08	15:01:17
1127	50.31655	-4.085328	1.26	140.1	2014-11-08	15:01:18
1128	50.31654	-4.085318	1.35	147.6	2014-11-08	15:01:19
1129	50.31653	-4.085311	1.19	156.2	2014-11-08	15:01:20
1130	50.316519	-4.085306	1.24	161.3	2014-11-08	15:01:21
1131	50.316508	-4.0853	1.35	162.3	2014-11-08	15:01:22
1132	50.316495	-4.085294	1.44	163.4	2014-11-08	15:01:23
1133	50.316487	-4.085288	1.02	154.3	2014-11-08	15:01:24
1134	50.316484	-4.085279	0.73	114.1	2014-11-08	15:01:25
1135	50.316477	-4.085272	0.94	150.8	2014-11-08	15:01:26
1136	50.316466	-4.085267	1.32	164.3	2014-11-08	15:01:27
1137	50.316456	-4.085264	1.09	169.6	2014-11-08	15:01:28
1138	50.316452	-4.085261	0.56	152.1	2014-11-08	15:01:29
1139	50.316446	-4.085257	0.67	157	2014-11-08	15:01:30
1140	50.316437	-4.085255	0.97	171.9	2014-11-08	15:01:31
1141	50.31643	-4.085256	0.88	185.4	2014-11-08	15:01:32
1142	50.316418	-4.085258	1.27	185.1	2014-11-08	15:01:33
1143	50.316405	-4.08526	1.5	185.7	2014-11-08	15:01:34
1144	50.316391	-4.085262	1.55	186.6	2014-11-08	15:01:35
1145	50.316383	-4.085259	0.95	167	2014-11-08	15:01:36
1146	50.316379	-4.085253	0.61	128	2014-11-08	15:01:37
1147	50.316371	-4.085249	0.96	165.4	2014-11-08	15:01:38
1148	50.31636	-4.085249	1.19	178.2	2014-11-08	15:01:39
1149	50.31635	-4.085242	1.21	157.2	2014-11-08	15:01:40
1150	50.316342	-4.085231	1.26	139.7	2014-11-08	15:01:41
1151	50.316335	-4.085216	1.24	126	2014-11-08	15:01:42
1152	50.316324	-4.085207	1.42	152.5	2014-11-08	15:01:43
1153	50.316311	-4.085207	1.4	179	2014-11-08	15:01:44
1154	50.3163	-4.085204	1.2	170	2014-11-08	15:01:45
1155	50.316287	-4.085198	1.52	164.1	2014-11-08	15:01:46
1156	50.316272	-4.085195	1.68	172	2014-11-08	15:01:47
1157	50.316262	-4.085192	1.15	168.4	2014-11-08	15:01:48
1158	50.316257	-4.085183	0.81	133	2014-11-08	15:01:49
1159	50.316249	-4.085175	1.05	145.8	2014-11-08	15:01:50
1160	50.316238	-4.085173	1.34	175.1	2014-11-08	15:01:51
1161	50.316224	-4.085172	1.56	176.3	2014-11-08	15:01:52
1162	50.316212	-4.085165	1.32	159.1	2014-11-08	15:01:53
1163	50.316203	-4.08516	1.06	160.3	2014-11-08	15:01:54
1164	50.316196	-4.085159	0.89	174.2	2014-11-08	15:01:55
1165	50.31619	-4.085159	0.6	177.7	2014-11-08	15:01:56
1166	50.31619	-4.085159	0.01	180	2014-11-08	15:01:57
1167	50.316203	-4.085145	1.69	34.6	2014-11-08	15:01:58
1168	50.316218	-4.085124	2.26	41.3	2014-11-08	15:01:59
1169	50.316223	-4.085112	1.04	55.6	2014-11-08	15:02:00
1170	50.316221	-4.085108	0.37	131.6	2014-11-08	15:02:01
1171	50.316216	-4.085103	0.69	149.9	2014-11-08	15:02:02
1172	50.316207	-4.085102	1	175.9	2014-11-08	15:02:03
1173	50.316199	-4.085105	0.85	192.5	2014-11-08	15:02:04
1174	50.316191	-4.085107	0.87	189.5	2014-11-08	15:02:05
1175	50.316185	-4.085105	0.7	165.3	2014-11-08	15:02:06
1176	50.31618	-4.085103	0.65	171.6	2014-11-08	15:02:07
1177	50.316171	-4.085103	0.92	180.7	2014-11-08	15:02:08
1178	50.316163	-4.085101	0.96	171.1	2014-11-08	15:02:09
1179	50.316165	-4.085094	0.56	66.6	2014-11-08	15:02:10
1180	50.31617	-4.085084	0.96	50.6	2014-11-08	15:02:11
1181	50.31617	-4.085079	0.35	97.6	2014-11-08	15:02:12
1182	50.316166	-4.085078	0.37	168.8	2014-11-08	15:02:13
1183	50.316161	-4.085077	0.59	175.9	2014-11-08	15:02:14
1184	50.316155	-4.085079	0.66	188.8	2014-11-08	15:02:15
1185	50.316149	-4.085076	0.77	165.2	2014-11-08	15:02:16
1186	50.316143	-4.08507	0.73	146.7	2014-11-08	15:02:17
1187	50.316138	-4.085065	0.68	148.3	2014-11-08	15:02:18
1188	50.316131	-4.085056	0.99	140.7	2014-11-08	15:02:19
1189	50.31612	-4.08505	1.26	160.6	2014-11-08	15:02:20
1190	50.316113	-4.085049	0.81	172.8	2014-11-08	15:02:21
1191	50.316113	-4.085049	0.06	168	2014-11-08	15:02:22
1192	50.316108	-4.085044	0.65	149.2	2014-11-08	15:02:23
1193	50.316098	-4.085043	1.05	174.5	2014-11-08	15:02:24
1194	50.316088	-4.085043	1.18	180.6	2014-11-08	15:02:25
1195	50.316077	-4.085045	1.25	187.9	2014-11-08	15:02:26
1196	50.316067	-4.085045	1.05	180	2014-11-08	15:02:27
1197	50.31606	-4.085042	0.87	164.1	2014-11-08	15:02:28
1198	50.316054	-4.085042	0.59	179.4	2014-11-08	15:02:29
1199	50.316049	-4.085044	0.63	192.6	2014-11-08	15:02:30
1200	50.316042	-4.085043	0.77	173.3	2014-11-08	15:02:31
1201	50.316032	-4.085044	1.06	184.5	2014-11-08	15:02:32
1202	50.316021	-4.08505	1.3	198.5	2014-11-08	15:02:33
1203	50.31601	-4.085055	1.3	197.1	2014-11-08	15:02:34
1204	50.316	-4.08506	1.21	196.4	2014-11-08	15:02:35
1205	50.315992	-4.085069	1.13	217.6	2014-11-08	15:02:36
1206	50.315992	-4.085071	0.15	273.8	2014-11-08	15:02:37
1207	50.315998	-4.085065	0.83	36.4	2014-11-08	15:02:38
1208	50.315999	-4.085059	0.41	78.4	2014-11-08	15:02:39
1209	50.315994	-4.085061	0.52	194	2014-11-08	15:02:40
1210	50.315991	-4.085064	0.46	213.8	2014-11-08	15:02:41
1211	50.315991	-4.085064	0.05	90	2014-11-08	15:02:42
1212	50.315999	-4.085056	1.13	30	2014-11-08	15:02:43
1213	50.316005	-4.08505	0.77	33.6	2014-11-08	15:02:44
1214	50.316002	-4.085046	0.44	145.5	2014-11-08	15:02:45
1215	50.315995	-4.085046	0.75	179.5	2014-11-08	15:02:46
1216	50.315988	-4.085049	0.79	196.3	2014-11-08	15:02:47
1217	50.315983	-4.085053	0.66	205.1	2014-11-08	15:02:48
1218	50.315981	-4.085052	0.14	169.2	2014-11-08	15:02:50
1219	50.315985	-4.085051	0.55	12.6	2014-11-08	15:02:51
1220	50.315986	-4.085051	0.09	351.9	2014-11-08	15:02:52
1221	50.315985	-4.085059	0.58	257.9	2014-11-08	15:02:53
1222	50.315982	-4.085068	0.72	244.8	2014-11-08	15:02:54
1223	50.315981	-4.085077	0.63	260.7	2014-11-08	15:02:55
1224	50.315977	-4.085091	1.12	243.8	2014-11-08	15:02:56
1225	50.315973	-4.085105	1.07	249.1	2014-11-08	15:02:57
1226	50.315978	-4.085109	0.58	332.4	2014-11-08	15:02:58
1227	50.315985	-4.085107	0.81	6.8	2014-11-08	15:02:59
1228	50.315987	-4.085105	0.28	43.8	2014-11-08	15:03:00
1229	50.315987	-4.085106	0.13	278.2	2014-11-08	15:03:01
1230	50.31599	-4.08512	0.99	289.9	2014-11-08	15:03:02
1231	50.315994	-4.085135	1.19	288.7	2014-11-08	15:03:03
1232	50.315996	-4.08515	1.09	284.3	2014-11-08	15:03:04
1233	50.316003	-4.085156	0.83	329.9	2014-11-08	15:03:05
1234	50.31602	-4.085151	1.98	10.1	2014-11-08	15:03:06
1235	50.316063	-4.085138	4.91	11	2014-11-08	15:03:07
1236	50.316126	-4.085125	7.01	7.7	2014-11-08	15:03:08
1237	50.316186	-4.085086	7.22	22.3	2014-11-08	15:03:09
1238	50.316217	-4.085025	5.54	51.7	2014-11-08	15:03:10
1239	50.316227	-4.084967	4.31	74	2014-11-08	15:03:11
1240	50.316238	-4.084908	4.33	74.9	2014-11-08	15:03:12
1241	50.316248	-4.084848	4.39	75.2	2014-11-08	15:03:13
1242	50.316307	-4.084733	1.18	51	2014-11-08	15:03:22
1243	50.316285	-4.084853	8.88	254	2014-11-08	15:03:23
1244	50.316291	-4.084913	4.31	278.3	2014-11-08	15:03:24
1245	50.316299	-4.084945	2.48	291.6	2014-11-08	15:03:25
1246	50.316304	-4.084971	1.91	285.6	2014-11-08	15:03:26
1247	50.316299	-4.085002	2.22	256.7	2014-11-08	15:03:27
1248	50.316295	-4.085028	1.9	256.1	2014-11-08	15:03:28
1249	50.31629	-4.085045	1.4	244.7	2014-11-08	15:03:29
1250	50.316284	-4.085064	1.48	245	2014-11-08	15:03:30
1251	50.316274	-4.085084	1.8	233	2014-11-08	15:03:31
1252	50.316261	-4.085102	1.95	220.1	2014-11-08	15:03:32
1253	50.316247	-4.085123	2.14	223.8	2014-11-08	15:03:33
1254	50.316243	-4.085136	1	244.5	2014-11-08	15:03:34
1255	50.316246	-4.085143	0.64	301.5	2014-11-08	15:03:35
1256	50.316242	-4.085154	0.89	237.7	2014-11-08	15:03:36
1257	50.316233	-4.085167	1.35	221.7	2014-11-08	15:03:37
1258	50.316229	-4.085178	0.91	240.1	2014-11-08	15:03:38
1259	50.316234	-4.085186	0.81	310.4	2014-11-08	15:03:39
1260	50.316235	-4.085192	0.45	290.7	2014-11-08	15:03:40
1261	50.316227	-4.085203	1.18	222.6	2014-11-08	15:03:41
1262	50.316215	-4.085217	1.64	215.7	2014-11-08	15:03:42
1263	50.316203	-4.085223	1.44	198.1	2014-11-08	15:03:43
1264	50.316191	-4.085226	1.3	189.5	2014-11-08	15:03:44
1265	50.31618	-4.085228	1.33	184.4	2014-11-08	15:03:45
1266	50.316091	-4.085216	1.24	175.3	2014-11-08	15:03:53
1267	50.316106	-4.085206	1.85	22.7	2014-11-08	15:03:54
1268	50.31612	-4.085208	1.56	354.9	2014-11-08	15:03:55
1269	50.316136	-4.085221	2.04	334	2014-11-08	15:03:56
1270	50.316159	-4.085227	1.27	349.6	2014-11-08	15:03:58
1271	50.316164	-4.085227	0.62	0	2014-11-08	15:03:59
1272	50.316164	-4.085235	0.58	261.8	2014-11-08	15:04:00
1273	50.316156	-4.085242	0.93	212.9	2014-11-08	15:04:01
1274	50.316146	-4.085252	1.39	210.9	2014-11-08	15:04:02
1275	50.316133	-4.085263	1.64	207.6	2014-11-08	15:04:03
1276	50.316123	-4.085273	1.31	213.6	2014-11-08	15:04:04
1277	50.316117	-4.08528	0.82	214.4	2014-11-08	15:04:05
1278	50.316116	-4.08528	0.05	218.3	2014-11-08	15:04:06
1279	50.316115	-4.08528	0.08	169.3	2014-11-08	15:04:08
1280	50.316118	-4.08527	0.81	62.5	2014-11-08	15:04:09
1281	50.316116	-4.085261	0.69	112.1	2014-11-08	15:04:10
1282	50.31611	-4.085256	0.71	153.1	2014-11-08	15:04:11
1283	50.316105	-4.085256	0.57	178.8	2014-11-08	15:04:12
1284	50.316103	-4.085258	0.15	208.8	2014-11-08	15:04:14
1285	50.316103	-4.085257	0.05	99.4	2014-11-08	15:04:15
1286	50.316116	-4.085244	1.74	32.2	2014-11-08	15:04:16
1287	50.316126	-4.085231	1.44	41.8	2014-11-08	15:04:17
1288	50.316128	-4.085223	0.3	65.1	2014-11-08	15:04:19
1289	50.316133	-4.085231	0.76	313.3	2014-11-08	15:04:20
1290	50.316138	-4.085237	0.77	322.2	2014-11-08	15:04:21
1291	50.316143	-4.085241	0.56	334.7	2014-11-08	15:04:22
1292	50.316152	-4.085242	1.1	356.9	2014-11-08	15:04:23
1293	50.316174	-4.085241	2.42	0.4	2014-11-08	15:04:24
1294	50.316209	-4.085232	3.88	9.9	2014-11-08	15:04:25
1295	50.316254	-4.08521	5.34	16.8	2014-11-08	15:04:26
1296	50.316304	-4.085177	6.04	23.4	2014-11-08	15:04:27
1297	50.316346	-4.085121	6.14	40.4	2014-11-08	15:04:28
1298	50.316377	-4.08504	6.69	59	2014-11-08	15:04:29
1299	50.316398	-4.084956	6.42	68.9	2014-11-08	15:04:30
1300	50.316415	-4.08488	5.71	71.1	2014-11-08	15:04:31
1301	50.316435	-4.084806	5.74	66.3	2014-11-08	15:04:32
1302	50.316455	-4.084732	5.69	66.9	2014-11-08	15:04:33
1303	50.316475	-4.084659	5.66	66.6	2014-11-08	15:04:34
1304	50.31661	-4.084411	2.57	49.6	2014-11-08	15:04:43
1305	50.316625	-4.084472	4.59	290.9	2014-11-08	15:04:44
1306	50.316637	-4.084491	1.96	315.3	2014-11-08	15:04:45
1307	50.316646	-4.084511	1.7	304.1	2014-11-08	15:04:46
1308	50.31666	-4.084517	1.64	345.5	2014-11-08	15:04:47
1309	50.316739	-4.084602	1.79	325.2	2014-11-08	15:04:53
1310	50.316645	-4.084776	8.07	229.7	2014-11-08	15:04:55
1311	50.316619	-4.084813	3.92	222.7	2014-11-08	15:04:56
1312	50.316597	-4.084842	3.22	220.1	2014-11-08	15:04:57
1313	50.316596	-4.084852	0.72	256.6	2014-11-08	15:04:58
1314	50.316603	-4.084858	0.9	334.2	2014-11-08	15:04:59
1315	50.316611	-4.084861	0.93	345.9	2014-11-08	15:05:00
1316	50.316608	-4.084869	0.7	239.4	2014-11-08	15:05:01
1317	50.316602	-4.084884	1.21	237.7	2014-11-08	15:05:02
1318	50.316596	-4.084899	1.29	239.6	2014-11-08	15:05:03
1319	50.316589	-4.084916	1.43	234.6	2014-11-08	15:05:04
1320	50.316578	-4.084932	1.65	224	2014-11-08	15:05:05
1321	50.316561	-4.084949	2.25	213.5	2014-11-08	15:05:06
1322	50.316546	-4.084968	2.2	218.2	2014-11-08	15:05:07
1323	50.316547	-4.084981	0.88	275.5	2014-11-08	15:05:08
1324	50.316563	-4.084993	2.02	334.9	2014-11-08	15:05:09
1325	50.316571	-4.085006	1.3	312.9	2014-11-08	15:05:10
1326	50.316566	-4.085019	1.04	237.6	2014-11-08	15:05:11
1327	50.316554	-4.085033	1.7	217.8	2014-11-08	15:05:12
1328	50.316546	-4.085046	1.29	224.1	2014-11-08	15:05:13
1329	50.316552	-4.085056	0.96	312.1	2014-11-08	15:05:14
1330	50.316559	-4.085063	1	331.1	2014-11-08	15:05:15
1331	50.316557	-4.085069	0.54	240.1	2014-11-08	15:05:16
1332	50.316552	-4.085075	0.72	216.9	2014-11-08	15:05:17
1333	50.31655	-4.085079	0.32	229.9	2014-11-08	15:05:18
1334	50.316548	-4.085075	0.32	128.1	2014-11-08	15:05:19
1335	50.316538	-4.085079	1.19	192.7	2014-11-08	15:05:20
1336	50.316524	-4.085083	1.6	191	2014-11-08	15:05:21
1337	50.31651	-4.085087	1.55	189.1	2014-11-08	15:05:22
1338	50.316504	-4.085086	0.66	176.4	2014-11-08	15:05:23
1339	50.316503	-4.085083	0.24	126.4	2014-11-08	15:05:24
1340	50.316493	-4.085082	1.08	176.5	2014-11-08	15:05:25
1341	50.316479	-4.085087	1.6	191.8	2014-11-08	15:05:26
1342	50.316464	-4.085093	1.7	194	2014-11-08	15:05:27
1343	50.316448	-4.085098	1.77	191.6	2014-11-08	15:05:28
1344	50.316448	-4.085098	0.04	189.9	2014-11-08	15:05:29
1345	50.31646	-4.085095	1.35	10.2	2014-11-08	15:05:30
1346	50.31646	-4.085094	0.07	134.5	2014-11-08	15:05:31
1347	50.31645	-4.085094	1.06	181	2014-11-08	15:05:32
1348	50.316438	-4.085096	1.39	185.2	2014-11-08	15:05:33
1349	50.316427	-4.085101	1.22	195.9	2014-11-08	15:05:34
1350	50.31642	-4.085102	0.81	186.4	2014-11-08	15:05:35
1351	50.316416	-4.085099	0.52	158.5	2014-11-08	15:05:36
1352	50.316408	-4.085098	0.84	171.9	2014-11-08	15:05:37
1353	50.316401	-4.085096	0.78	169.8	2014-11-08	15:05:38
1354	50.316396	-4.085095	0.53	174.2	2014-11-08	15:05:39
1355	50.316393	-4.085093	0.44	166.1	2014-11-08	15:05:40
1356	50.316387	-4.085089	0.67	153.4	2014-11-08	15:05:41
1357	50.31638	-4.085088	0.81	172.8	2014-11-08	15:05:42
1358	50.316377	-4.08509	0.42	207.8	2014-11-08	15:05:43
1359	50.31638	-4.085091	0.35	358.1	2014-11-08	15:05:44
1360	50.316397	-4.085077	2.1	26.4	2014-11-08	15:05:45
1361	50.316433	-4.085049	4.51	26.3	2014-11-08	15:05:46
1362	50.316488	-4.085027	6.3	14.6	2014-11-08	15:05:47
1363	50.316543	-4.085035	6.16	354.8	2014-11-08	15:05:48
1364	50.316591	-4.08504	5.4	356.4	2014-11-08	15:05:49
1365	50.316642	-4.085026	5.78	9.9	2014-11-08	15:05:50
1366	50.316698	-4.085019	6.17	4.3	2014-11-08	15:05:51
1367	50.316745	-4.085039	5.45	345	2014-11-08	15:05:52
1368	50.316786	-4.085059	4.81	343.1	2014-11-08	15:05:53
1369	50.316834	-4.085045	5.45	10.5	2014-11-08	15:05:54
1370	50.316886	-4.085029	5.88	10.9	2014-11-08	15:05:55
1371	50.316929	-4.085046	4.88	345.9	2014-11-08	15:05:56
1372	50.316958	-4.085063	3.52	339.6	2014-11-08	15:05:57
1373	50.316982	-4.085064	2.7	358.7	2014-11-08	15:05:58
1374	50.317006	-4.085063	2.62	1.4	2014-11-08	15:05:59
1375	50.317029	-4.08506	2.61	3.8	2014-11-08	15:06:00
1376	50.31696	-4.085088	0.62	194.3	2014-11-08	15:06:13
1377	50.316943	-4.085083	1.91	168.5	2014-11-08	15:06:14
1378	50.31693	-4.085082	1.46	178.1	2014-11-08	15:06:15
1379	50.316918	-4.085086	1.37	191.3	2014-11-08	15:06:16
1380	50.316904	-4.085091	1.54	192.5	2014-11-08	15:06:17
1381	50.316886	-4.085098	2.06	194.7	2014-11-08	15:06:18
1382	50.316866	-4.085109	2.35	198.5	2014-11-08	15:06:19
1383	50.316852	-4.085112	1.61	189.6	2014-11-08	15:06:20
1384	50.31684	-4.085117	1.33	193.2	2014-11-08	15:06:21
1385	50.316826	-4.085125	1.67	202	2014-11-08	15:06:22
1386	50.316813	-4.085133	1.57	199.5	2014-11-08	15:06:23
1387	50.316812	-4.085129	0.28	122.7	2014-11-08	15:06:24
1388	50.316822	-4.085121	1.3	27.7	2014-11-08	15:06:25
1389	50.316823	-4.085121	0.13	12.9	2014-11-08	15:06:26
1390	50.316815	-4.085123	0.87	189.8	2014-11-08	15:06:27
1391	50.316805	-4.085125	1.12	187.9	2014-11-08	15:06:28
1392	50.316794	-4.085133	1.44	204.4	2014-11-08	15:06:29
1393	50.316779	-4.085144	1.84	203.8	2014-11-08	15:06:30
1394	50.316763	-4.085154	1.86	203.4	2014-11-08	15:06:31
1395	50.31675	-4.085164	1.66	205.1	2014-11-08	15:06:32
1396	50.316741	-4.08517	1.02	204.4	2014-11-08	15:06:33
1397	50.316733	-4.085172	0.96	188.5	2014-11-08	15:06:34
1398	50.316717	-4.085179	1.83	194.9	2014-11-08	15:06:35
1399	50.316701	-4.085187	1.87	198.9	2014-11-08	15:06:36
1400	50.316691	-4.08519	1.08	191.5	2014-11-08	15:06:37
1401	50.316688	-4.08519	0.34	177	2014-11-08	15:06:38
1402	50.316679	-4.085195	1.1	199.6	2014-11-08	15:06:39
1403	50.316665	-4.0852	1.65	193.2	2014-11-08	15:06:40
1404	50.316652	-4.085205	1.47	192.6	2014-11-08	15:06:41
1405	50.31664	-4.085206	1.27	183.8	2014-11-08	15:06:42
1406	50.316626	-4.085207	1.56	182	2014-11-08	15:06:43
1407	50.31661	-4.08521	1.84	187.1	2014-11-08	15:06:44
1408	50.316595	-4.085216	1.76	194.3	2014-11-08	15:06:45
1409	50.316583	-4.085219	1.37	188.5	2014-11-08	15:06:46
1410	50.316572	-4.085218	1.2	178.3	2014-11-08	15:06:47
1411	50.316562	-4.085221	1.11	189	2014-11-08	15:06:48
1412	50.316556	-4.08522	0.66	176.9	2014-11-08	15:06:49
1413	50.316545	-4.085218	1.28	171.7	2014-11-08	15:06:50
1414	50.316531	-4.085216	1.57	176.8	2014-11-08	15:06:51
1415	50.316514	-4.085219	1.84	186.1	2014-11-08	15:06:52
1416	50.316493	-4.085225	2.44	190.3	2014-11-08	15:06:53
1417	50.316474	-4.085233	2.14	193.8	2014-11-08	15:06:54
1418	50.316471	-4.085234	0.35	201	2014-11-08	15:06:55
1419	50.316483	-4.085231	1.38	9.5	2014-11-08	15:06:56
1420	50.316501	-4.085225	1.98	12.9	2014-11-08	15:06:57
1421	50.316509	-4.085221	0.48	17	2014-11-08	15:06:59
1422	50.316502	-4.085223	0.73	189.9	2014-11-08	15:07:00
1423	50.316492	-4.08523	1.23	204.6	2014-11-08	15:07:01
1424	50.316482	-4.085233	1.2	191.7	2014-11-08	15:07:02
1425	50.316473	-4.085228	1.04	159.9	2014-11-08	15:07:03
1426	50.316465	-4.085227	0.86	171.2	2014-11-08	15:07:04
1427	50.316455	-4.085228	1.18	184.4	2014-11-08	15:07:05
1428	50.316443	-4.085225	1.35	172.7	2014-11-08	15:07:06
1429	50.316427	-4.085225	1.77	178.3	2014-11-08	15:07:07
1430	50.316407	-4.085227	2.25	184.2	2014-11-08	15:07:08
1431	50.31639	-4.085232	1.92	190.4	2014-11-08	15:07:09
1432	50.316381	-4.085231	1.01	175.3	2014-11-08	15:07:10
1433	50.316375	-4.085225	0.73	145.1	2014-11-08	15:07:11
1434	50.316364	-4.085223	1.29	175	2014-11-08	15:07:12
1435	50.316351	-4.085228	1.41	194.1	2014-11-08	15:07:13
1436	50.316343	-4.085232	1	197.7	2014-11-08	15:07:14
1437	50.316338	-4.085235	0.62	198.5	2014-11-08	15:07:15
1438	50.316334	-4.085239	0.5	211.9	2014-11-08	15:07:16
1439	50.316327	-4.085246	0.91	212.6	2014-11-08	15:07:17
1440	50.316317	-4.085255	1.29	210.3	2014-11-08	15:07:18
1441	50.316308	-4.085262	1.09	208.3	2014-11-08	15:07:19
1442	50.316308	-4.085267	0.35	262.4	2014-11-08	15:07:20
1443	50.31631	-4.085271	0.38	309.7	2014-11-08	15:07:21
1444	50.316301	-4.085275	1.07	194.5	2014-11-08	15:07:22
1445	50.316291	-4.085282	1.15	204.1	2014-11-08	15:07:23
1446	50.316282	-4.085288	1.16	203	2014-11-08	15:07:24
1447	50.316274	-4.085296	0.98	213.5	2014-11-08	15:07:25
1448	50.316271	-4.085303	0.67	231.9	2014-11-08	15:07:26
1449	50.316263	-4.085306	0.92	193.8	2014-11-08	15:07:27
1450	50.316251	-4.085311	1.33	194.3	2014-11-08	15:07:28
1451	50.316239	-4.085314	1.32	192	2014-11-08	15:07:29
1452	50.316227	-4.085317	1.45	188.2	2014-11-08	15:07:30
1453	50.316219	-4.085314	0.85	164.6	2014-11-08	15:07:31
1454	50.316217	-4.085306	0.65	108.5	2014-11-08	15:07:32
1455	50.316208	-4.085305	1.05	179.3	2014-11-08	15:07:33
1456	50.316195	-4.085307	1.44	185.2	2014-11-08	15:07:34
1457	50.316182	-4.085307	1.4	180.7	2014-11-08	15:07:35
1458	50.316169	-4.08531	1.5	186.6	2014-11-08	15:07:36
1459	50.316155	-4.085313	1.59	188.2	2014-11-08	15:07:37
1460	50.316141	-4.085318	1.52	193.3	2014-11-08	15:07:38
1461	50.316137	-4.085315	0.54	159.9	2014-11-08	15:07:39
1462	50.316135	-4.085311	0.39	123.3	2014-11-08	15:07:40
1463	50.316129	-4.085308	0.75	163.8	2014-11-08	15:07:41
1464	50.316116	-4.085307	1.4	178.1	2014-11-08	15:07:42
1465	50.316099	-4.085308	1.9	182.3	2014-11-08	15:07:43
1466	50.316081	-4.085306	2.02	175.3	2014-11-08	15:07:44
1467	50.316066	-4.085306	1.64	179.4	2014-11-08	15:07:45
1468	50.316054	-4.085305	1.32	177.7	2014-11-08	15:07:46
1469	50.316045	-4.085303	1.08	173.7	2014-11-08	15:07:47
1470	50.316039	-4.085299	0.75	155.5	2014-11-08	15:07:48
1471	50.316027	-4.085295	1.26	168	2014-11-08	15:07:49
1472	50.316015	-4.085293	1.42	173.5	2014-11-08	15:07:50
1473	50.31601	-4.085284	0.84	132.8	2014-11-08	15:07:51
1474	50.316003	-4.085277	0.89	142.6	2014-11-08	15:07:52
1475	50.31599	-4.08527	1.56	163.4	2014-11-08	15:07:53
1476	50.315974	-4.085267	1.77	171.3	2014-11-08	15:07:54
1477	50.315958	-4.085264	1.79	173.5	2014-11-08	15:07:55
1478	50.315952	-4.085257	0.82	145.7	2014-11-08	15:07:56
1479	50.315953	-4.085249	0.63	76.2	2014-11-08	15:07:57
1480	50.315952	-4.085244	0.35	113.7	2014-11-08	15:07:58
1481	50.31595	-4.085241	0.32	137.5	2014-11-08	15:07:59
1482	50.315948	-4.085238	0.32	128.1	2014-11-08	15:08:00
1483	50.315945	-4.085237	0.35	167.3	2014-11-08	15:08:01
1484	50.315947	-4.085232	0.39	56.3	2014-11-08	15:08:02
1485	50.315959	-4.085223	1.51	26.5	2014-11-08	15:08:03
1486	50.315974	-4.085212	1.78	24.5	2014-11-08	15:08:04
1487	50.315985	-4.085198	1.62	38.4	2014-11-08	15:08:05
1488	50.315992	-4.085188	0.99	45.1	2014-11-08	15:08:06
1489	50.315989	-4.085183	0.41	124.5	2014-11-08	15:08:07
1490	50.315977	-4.085187	1.37	189.3	2014-11-08	15:08:08
1491	50.315964	-4.085188	1.53	183.8	2014-11-08	15:08:09
1492	50.315962	-4.085188	0.22	189.4	2014-11-08	15:08:10
1493	50.315971	-4.085182	1.13	22.3	2014-11-08	15:08:11
1494	50.315982	-4.085173	1.37	30.3	2014-11-08	15:08:12
1495	50.315985	-4.085163	0.8	63	2014-11-08	15:08:13
1496	50.315985	-4.085156	0.5	93.2	2014-11-08	15:08:14
1497	50.315984	-4.085155	0.08	171.3	2014-11-08	15:08:15
1498	50.315977	-4.085151	0.84	156.4	2014-11-08	15:08:16
1499	50.315977	-4.085146	0.33	93.1	2014-11-08	15:08:17
1500	50.315979	-4.085141	0.44	58.2	2014-11-08	15:08:18
1501	50.315976	-4.085135	0.5	128	2014-11-08	15:08:19
1502	50.315977	-4.085126	0.69	83.8	2014-11-08	15:08:20
1503	50.315984	-4.085114	1.09	46.7	2014-11-08	15:08:21
1504	50.315992	-4.085101	1.33	45.6	2014-11-08	15:08:22
1505	50.315997	-4.085095	0.71	41.1	2014-11-08	15:08:23
1506	50.315991	-4.085101	0.78	213.3	2014-11-08	15:08:24
1507	50.315989	-4.085102	0.23	207.7	2014-11-08	15:08:25
1508	50.315992	-4.085106	0.45	319.7	2014-11-08	15:08:26
1509	50.316003	-4.085107	1.17	358.3	2014-11-08	15:08:27
1510	50.316027	-4.085096	2.78	15.9	2014-11-08	15:08:28
1511	50.316066	-4.085073	4.61	20.3	2014-11-08	15:08:29
1512	50.316111	-4.085059	5.2	11.4	2014-11-08	15:08:30
1513	50.316163	-4.085047	5.81	8.1	2014-11-08	15:08:31
1514	50.316227	-4.085044	7.09	1.7	2014-11-08	15:08:32
1515	50.316283	-4.085075	6.64	341.1	2014-11-08	15:08:33
1516	50.316326	-4.085118	5.7	327.7	2014-11-08	15:08:34
1517	50.316377	-4.085148	6.08	338.9	2014-11-08	15:08:35
1518	50.316437	-4.085173	6.88	345.3	2014-11-08	15:08:36
1519	50.316498	-4.085193	6.9	348	2014-11-08	15:08:37
1520	50.316554	-4.085206	6.36	351.8	2014-11-08	15:08:38
1521	50.316608	-4.085216	5.97	353.4	2014-11-08	15:08:39
1522	50.316656	-4.085227	5.48	351.6	2014-11-08	15:08:40
1523	50.316702	-4.085241	5.22	348.5	2014-11-08	15:08:41
1524	50.316746	-4.085257	4.95	347.3	2014-11-08	15:08:42
1525	50.316789	-4.085269	4.96	350.1	2014-11-08	15:08:43
1526	50.316835	-4.085275	5.14	354.6	2014-11-08	15:08:44
1527	50.316883	-4.085284	5.34	353.6	2014-11-08	15:08:45
1528	50.316929	-4.08529	5.08	355.2	2014-11-08	15:08:46
1529	50.316966	-4.085296	4.13	354.4	2014-11-08	15:08:47
1530	50.316989	-4.085297	2.66	358.3	2014-11-08	15:08:48
1531	50.316998	-4.085298	0.92	355.5	2014-11-08	15:08:49
1532	50.316991	-4.085307	0.95	221.9	2014-11-08	15:08:50
1533	50.316983	-4.085321	1.39	226.6	2014-11-08	15:08:51
1534	50.316979	-4.08533	0.78	238.5	2014-11-08	15:08:52
1535	50.316973	-4.08534	0.94	226.1	2014-11-08	15:08:53
1536	50.316963	-4.085353	1.45	221.7	2014-11-08	15:08:54
1537	50.316961	-4.08536	0.56	237.9	2014-11-08	15:08:55
1538	50.316967	-4.085356	0.73	21.1	2014-11-08	15:08:56
1539	50.316974	-4.085353	0.8	20	2014-11-08	15:08:57
1540	50.316981	-4.085349	0.89	15.9	2014-11-08	15:08:58
1541	50.31699	-4.085344	1.08	21.3	2014-11-08	15:08:59
1542	50.316998	-4.085341	0.46	12.1	2014-11-08	15:09:01
1543	50.316997	-4.085347	0.46	252.5	2014-11-08	15:09:02
1544	50.316995	-4.08536	0.99	254.7	2014-11-08	15:09:03
1545	50.316991	-4.085377	1.26	249.7	2014-11-08	15:09:04
1546	50.316982	-4.085394	1.57	228.8	2014-11-08	15:09:05
1547	50.316973	-4.085403	1.14	213.8	2014-11-08	15:09:06
1548	50.31697	-4.085403	0.37	180.9	2014-11-08	15:09:07
1549	50.31697	-4.085403	0.01	0	2014-11-08	15:09:08
1550	50.316975	-4.0854	0.3	18.5	2014-11-08	15:09:10
1551	50.316973	-4.085404	0.31	231.2	2014-11-08	15:09:11
1552	50.316967	-4.085411	0.82	217.1	2014-11-08	15:09:12
1553	50.316961	-4.085422	1.06	227.6	2014-11-08	15:09:13
1554	50.316956	-4.085434	1.01	240.6	2014-11-08	15:09:14
1555	50.316956	-4.085441	0.53	259.8	2014-11-08	15:09:15
1556	50.316951	-4.085448	0.69	223.9	2014-11-08	15:09:16
1557	50.316949	-4.085456	0.62	243	2014-11-08	15:09:17
1558	50.316955	-4.085467	1.01	310.4	2014-11-08	15:09:18
1559	50.316956	-4.085476	0.68	281.8	2014-11-08	15:09:19
1560	50.316947	-4.085482	1.06	204.1	2014-11-08	15:09:20
1561	50.316935	-4.085488	1.43	197.5	2014-11-08	15:09:21
1562	50.316924	-4.085496	1.36	203.7	2014-11-08	15:09:22
1563	50.316913	-4.085502	1.27	199.5	2014-11-08	15:09:23
1564	50.316905	-4.085501	0.83	175.9	2014-11-08	15:09:24
1565	50.316899	-4.085499	0.71	170.4	2014-11-08	15:09:25
1566	50.316886	-4.0855	1.43	183.6	2014-11-08	15:09:26
1567	50.316868	-4.085501	1.99	181.4	2014-11-08	15:09:27
1568	50.316853	-4.0855	1.7	177	2014-11-08	15:09:28
1569	50.316848	-4.085492	0.85	136.2	2014-11-08	15:09:29
1570	50.316843	-4.085483	0.85	132.3	2014-11-08	15:09:30
1571	50.31683	-4.08548	1.37	170.5	2014-11-08	15:09:31
1572	50.316815	-4.085475	1.73	169.9	2014-11-08	15:09:32
1573	50.316801	-4.085469	1.6	164.8	2014-11-08	15:09:33
1574	50.316791	-4.085466	1.12	168	2014-11-08	15:09:34
1575	50.316784	-4.085462	0.84	159.2	2014-11-08	15:09:35
1576	50.316772	-4.085456	1.41	162.1	2014-11-08	15:09:36
1577	50.316755	-4.085454	1.92	176.1	2014-11-08	15:09:37
1578	50.316737	-4.085457	1.97	186.4	2014-11-08	15:09:38
1579	50.316723	-4.085462	1.6	192.7	2014-11-08	15:09:39
1580	50.316725	-4.085461	0.17	32.6	2014-11-08	15:09:40
1581	50.316726	-4.085456	0.4	64.8	2014-11-08	15:09:41
1582	50.316716	-4.085451	1.2	163.2	2014-11-08	15:09:42
1583	50.316705	-4.085443	1.35	154.7	2014-11-08	15:09:43
1584	50.316694	-4.085434	1.34	152.8	2014-11-08	15:09:44
1585	50.316683	-4.085422	1.54	146.9	2014-11-08	15:09:45
1586	50.316674	-4.085407	1.45	129.7	2014-11-08	15:09:46
1587	50.316663	-4.085393	1.54	141.8	2014-11-08	15:09:47
1588	50.316653	-4.085381	1.47	143.5	2014-11-08	15:09:48
1589	50.316645	-4.085366	1.35	127.3	2014-11-08	15:09:49
1590	50.316633	-4.085356	1.57	152.9	2014-11-08	15:09:50
1591	50.316618	-4.085349	1.72	164.4	2014-11-08	15:09:51
1592	50.316608	-4.085342	1.21	156.8	2014-11-08	15:09:52
1593	50.316605	-4.085334	0.69	116.4	2014-11-08	15:09:53
1594	50.316596	-4.085333	1.03	175.3	2014-11-08	15:09:54
1595	50.316582	-4.085338	1.56	194.8	2014-11-08	15:09:55
1596	50.316583	-4.085333	0.4	76.6	2014-11-08	15:09:56
1597	50.316601	-4.085322	2.11	21.3	2014-11-08	15:09:57
1598	50.31662	-4.085312	2.19	18.1	2014-11-08	15:09:58
1599	50.316629	-4.085304	1.15	28.8	2014-11-08	15:09:59
1600	50.31663	-4.085304	0.12	5.7	2014-11-08	15:10:00
1601	50.316626	-4.085313	0.75	230.8	2014-11-08	15:10:01
1602	50.316618	-4.085325	1.26	226.4	2014-11-08	15:10:02
1603	50.316607	-4.085337	1.45	214.3	2014-11-08	15:10:03
1604	50.316604	-4.085338	0.33	195.8	2014-11-08	15:10:04
1605	50.316613	-4.085334	0.98	16.2	2014-11-08	15:10:05
1606	50.316624	-4.085329	1.3	15.4	2014-11-08	15:10:06
1607	50.316632	-4.085325	0.47	21.4	2014-11-08	15:10:08
1608	50.316621	-4.085325	1.14	181.5	2014-11-08	15:10:09
1609	50.316622	-4.085325	0.06	347.8	2014-11-08	15:10:10
1610	50.316638	-4.085317	1.87	17	2014-11-08	15:10:11
1611	50.316657	-4.085308	2.23	17.6	2014-11-08	15:10:12
1612	50.31667	-4.085301	1.48	19.3	2014-11-08	15:10:13
1613	50.316672	-4.085293	0.65	61.7	2014-11-08	15:10:14
1614	50.316673	-4.085293	0.06	355	2014-11-08	15:10:15
1615	50.316667	-4.085293	0.62	179.5	2014-11-08	15:10:16
1616	50.316658	-4.085293	1.08	180.3	2014-11-08	15:10:17
1617	50.316647	-4.085292	1.17	176.5	2014-11-08	15:10:18
1618	50.316634	-4.085294	1.46	186.3	2014-11-08	15:10:19
1619	50.316627	-4.085292	0.85	169.5	2014-11-08	15:10:20
1620	50.316625	-4.085286	0.5	112.9	2014-11-08	15:10:21
1621	50.316617	-4.085282	0.9	165	2014-11-08	15:10:22
1622	50.316608	-4.085282	0.99	176.9	2014-11-08	15:10:23
1623	50.316602	-4.085276	0.81	151.4	2014-11-08	15:10:24
1624	50.316596	-4.085273	0.66	159.3	2014-11-08	15:10:25
1625	50.316588	-4.085273	0.91	181.5	2014-11-08	15:10:26
1626	50.316579	-4.085274	1.05	181	2014-11-08	15:10:27
1627	50.316566	-4.085274	1.36	182.2	2014-11-08	15:10:28
1628	50.316549	-4.085278	1.96	187.5	2014-11-08	15:10:29
1629	50.316535	-4.085279	1.51	183.6	2014-11-08	15:10:30
1630	50.316533	-4.085268	0.87	109.9	2014-11-08	15:10:31
1631	50.316527	-4.085263	0.7	150.7	2014-11-08	15:10:32
1632	50.316514	-4.085267	1.53	191	2014-11-08	15:10:33
1633	50.316499	-4.085267	1.63	179	2014-11-08	15:10:34
1634	50.316485	-4.085265	1.55	174.7	2014-11-08	15:10:35
1635	50.316475	-4.085262	1.15	171.7	2014-11-08	15:10:36
1636	50.316466	-4.08526	1.02	171.3	2014-11-08	15:10:37
1637	50.316451	-4.085258	1.62	174.3	2014-11-08	15:10:38
1638	50.316439	-4.085259	1.4	182.4	2014-11-08	15:10:39
1639	50.316426	-4.085262	1.48	189.2	2014-11-08	15:10:40
1640	50.316411	-4.085265	1.68	186.3	2014-11-08	15:10:41
1641	50.316395	-4.085265	1.71	180.4	2014-11-08	15:10:42
1642	50.316386	-4.085263	0.54	174.9	2014-11-08	15:10:44
1643	50.316374	-4.085259	1.39	167.4	2014-11-08	15:10:45
1644	50.316358	-4.085262	1.74	186.5	2014-11-08	15:10:46
1645	50.316345	-4.085261	1.48	177.7	2014-11-08	15:10:47
1646	50.316337	-4.085259	0.83	171.3	2014-11-08	15:10:48
1647	50.31633	-4.085254	0.87	155	2014-11-08	15:10:49
1648	50.316319	-4.085246	1.37	153.6	2014-11-08	15:10:50
1649	50.316305	-4.085245	1.59	178.3	2014-11-08	15:10:51
1650	50.316295	-4.085247	1.09	188.1	2014-11-08	15:10:52
1651	50.316295	-4.085242	0.36	95.9	2014-11-08	15:10:53
1652	50.316297	-4.085237	0.19	59.6	2014-11-08	15:10:55
1653	50.316287	-4.08523	1.26	155	2014-11-08	15:10:56
1654	50.316273	-4.085226	1.53	170.2	2014-11-08	15:10:57
1655	50.31626	-4.085223	1.51	172.3	2014-11-08	15:10:58
1656	50.316252	-4.085228	0.94	202.4	2014-11-08	15:10:59
1657	50.316251	-4.08523	0.13	243.8	2014-11-08	15:11:00
1658	50.316266	-4.085226	1.7	10.5	2014-11-08	15:11:01
1659	50.316305	-4.085205	4.52	19.3	2014-11-08	15:11:02
1660	50.316356	-4.085172	6.2	21.7	2014-11-08	15:11:03
1661	50.316418	-4.085151	7.05	12.6	2014-11-08	15:11:04
1662	50.316469	-4.08517	5.84	346.2	2014-11-08	15:11:05
1663	50.316512	-4.085203	5.28	334.3	2014-11-08	15:11:06
1664	50.316568	-4.085212	6.25	354.2	2014-11-08	15:11:07
1665	50.31663	-4.085216	6.96	357.2	2014-11-08	15:11:08
1666	50.31669	-4.085228	6.75	352.6	2014-11-08	15:11:09
1667	50.316744	-4.085245	6.12	348.9	2014-11-08	15:11:10
1668	50.316792	-4.085258	5.45	350	2014-11-08	15:11:11
1669	50.316835	-4.08527	4.88	350.5	2014-11-08	15:11:12
1670	50.316873	-4.085284	4.32	346	2014-11-08	15:11:13
1671	50.31691	-4.085299	4.21	346.2	2014-11-08	15:11:14
1672	50.316946	-4.085313	4.18	346.1	2014-11-08	15:11:15
1673	50.317059	-4.085336	1.81	352.5	2014-11-08	15:11:22
1674	50.317012	-4.085321	5.34	168.7	2014-11-08	15:11:23
1675	50.316975	-4.085315	4.17	174	2014-11-08	15:11:24
1676	50.31694	-4.085313	3.82	177.5	2014-11-08	15:11:25
1677	50.316922	-4.085301	2.21	158.7	2014-11-08	15:11:26
1678	50.316914	-4.085288	1.3	134.7	2014-11-08	15:11:27
1679	50.316899	-4.085284	1.71	169.8	2014-11-08	15:11:28
1680	50.316887	-4.085278	1.35	159.7	2014-11-08	15:11:29
1681	50.316869	-4.085279	2.01	183	2014-11-08	15:11:30
1682	50.316855	-4.085279	1.57	181.1	2014-11-08	15:11:31
1683	50.316847	-4.085277	0.93	171.2	2014-11-08	15:11:32
1684	50.31684	-4.085275	0.74	165.6	2014-11-08	15:11:33
1685	50.316833	-4.085271	0.85	161.5	2014-11-08	15:11:34
1686	50.316824	-4.085267	1.01	162.8	2014-11-08	15:11:35
1687	50.316813	-4.085269	1.33	185.4	2014-11-08	15:11:36
1688	50.3168	-4.085275	1.47	197.3	2014-11-08	15:11:37
1689	50.316787	-4.085282	1.57	199.1	2014-11-08	15:11:38
1690	50.316778	-4.085285	1.03	192.6	2014-11-08	15:11:39
1691	50.316777	-4.085285	0.05	173.1	2014-11-08	15:11:40
1692	50.316769	-4.085285	0.9	178.1	2014-11-08	15:11:41
1693	50.316759	-4.085284	1.13	177.9	2014-11-08	15:11:42
1694	50.316749	-4.085284	1.1	180.3	2014-11-08	15:11:43
1695	50.31674	-4.085282	1.04	172.8	2014-11-08	15:11:44
1696	50.316729	-4.085276	1.3	160.2	2014-11-08	15:11:45
1697	50.316716	-4.085274	1.41	173.7	2014-11-08	15:11:46
1698	50.316707	-4.085271	1.04	168.1	2014-11-08	15:11:47
1699	50.3167	-4.085266	0.85	155.6	2014-11-08	15:11:48
1700	50.316696	-4.08526	0.64	141.6	2014-11-08	15:11:49
1701	50.316694	-4.085256	0.37	122.3	2014-11-08	15:11:50
1702	50.316693	-4.085256	0.11	177.1	2014-11-08	15:11:51
1703	50.316684	-4.085257	0.98	182.8	2014-11-08	15:11:52
1704	50.316675	-4.08526	1.08	192.7	2014-11-08	15:11:53
1705	50.316665	-4.085264	1.11	194.6	2014-11-08	15:11:54
1706	50.316657	-4.08527	1.02	204.6	2014-11-08	15:11:55
1707	50.316647	-4.085278	1.21	210.4	2014-11-08	15:11:56
1708	50.316636	-4.085284	1.34	198.2	2014-11-08	15:11:57
1709	50.316635	-4.085282	0.19	134.7	2014-11-08	15:11:58
1710	50.316642	-4.085273	1.07	39	2014-11-08	15:11:59
1711	50.31665	-4.085268	0.91	24.6	2014-11-08	15:12:00
1712	50.316654	-4.085268	0.24	355.1	2014-11-08	15:12:02
1713	50.316657	-4.08527	0.35	334	2014-11-08	15:12:03
1714	50.31667	-4.085273	1.52	353.2	2014-11-08	15:12:04
1715	50.316686	-4.085271	1.7	4	2014-11-08	15:12:05
1716	50.316695	-4.085263	1.22	27.6	2014-11-08	15:12:06
1717	50.316697	-4.085255	0.59	75.4	2014-11-08	15:12:07
1718	50.316691	-4.08525	0.73	149.8	2014-11-08	15:12:08
1719	50.316681	-4.08525	1.16	178.8	2014-11-08	15:12:09
1720	50.316669	-4.085246	1.27	168.9	2014-11-08	15:12:10
1721	50.316658	-4.085242	1.33	167.8	2014-11-08	15:12:11
1722	50.31665	-4.085236	0.92	152.2	2014-11-08	15:12:12
1723	50.316653	-4.085224	0.92	72.3	2014-11-08	15:12:13
1724	50.316655	-4.085211	0.92	76	2014-11-08	15:12:14
1725	50.316651	-4.085205	0.67	134	2014-11-08	15:12:15
1726	50.316643	-4.0852	0.89	159.2	2014-11-08	15:12:16
1727	50.316632	-4.085199	1.22	175.2	2014-11-08	15:12:17
1728	50.316623	-4.085199	1	180	2014-11-08	15:12:18
1729	50.31662	-4.085191	0.66	126.1	2014-11-08	15:12:19
1730	50.316613	-4.085189	0.75	167.6	2014-11-08	15:12:20
1731	50.316605	-4.085188	0.9	177	2014-11-08	15:12:21
1732	50.3166	-4.085181	0.76	139.8	2014-11-08	15:12:22
1733	50.316592	-4.085182	0.87	181.9	2014-11-08	15:12:23
1734	50.316581	-4.085186	1.35	194.1	2014-11-08	15:12:24
1735	50.316567	-4.085191	1.54	191.8	2014-11-08	15:12:25
1736	50.316556	-4.085193	1.28	187	2014-11-08	15:12:26
1737	50.316548	-4.085195	0.92	189	2014-11-08	15:12:27
1738	50.31654	-4.085198	0.84	195.2	2014-11-08	15:12:28
1739	50.316539	-4.085202	0.3	236.1	2014-11-08	15:12:29
1740	50.316534	-4.085204	0.58	196.6	2014-11-08	15:12:30
1741	50.316521	-4.085209	1.44	193.4	2014-11-08	15:12:31
1742	50.316507	-4.085214	1.61	194.4	2014-11-08	15:12:32
1743	50.316495	-4.085216	1.37	184.7	2014-11-08	15:12:33
1744	50.316483	-4.085218	1.32	185.2	2014-11-08	15:12:34
1745	50.316474	-4.085222	1.1	195.3	2014-11-08	15:12:35
1746	50.316463	-4.085228	1.2	201.5	2014-11-08	15:12:36
1747	50.316454	-4.085231	1.11	190.8	2014-11-08	15:12:37
1748	50.316445	-4.085232	0.99	186.3	2014-11-08	15:12:38
1749	50.316435	-4.085236	1.07	193.1	2014-11-08	15:12:39
1750	50.316435	-4.085229	0.5	94.4	2014-11-08	15:12:40
1751	50.31644	-4.085218	0.91	57	2014-11-08	15:12:41
1752	50.316435	-4.085216	0.54	168	2014-11-08	15:12:42
1753	50.316425	-4.085218	1.08	187.2	2014-11-08	15:12:43
1754	50.316416	-4.085222	1.08	191.8	2014-11-08	15:12:44
1755	50.316407	-4.085223	0.98	184.9	2014-11-08	15:12:45
1756	50.316395	-4.085226	1.36	189.8	2014-11-08	15:12:46
1757	50.316381	-4.085236	1.7	204.2	2014-11-08	15:12:47
1758	50.316368	-4.085247	1.67	207.9	2014-11-08	15:12:48
1759	50.316359	-4.085255	1.14	211.1	2014-11-08	15:12:49
1760	50.316355	-4.085262	0.7	226.2	2014-11-08	15:12:50
1761	50.31635	-4.08527	0.73	226.4	2014-11-08	15:12:51
1762	50.316346	-4.085276	0.65	226.4	2014-11-08	15:12:52
1763	50.316341	-4.085276	0.59	178.8	2014-11-08	15:12:53
1764	50.316339	-4.085263	0.94	100.3	2014-11-08	15:12:54
1765	50.316347	-4.085251	1.24	45	2014-11-08	15:12:55
1766	50.316358	-4.085242	1.38	26.3	2014-11-08	15:12:56
1767	50.316361	-4.085234	0.7	60.4	2014-11-08	15:12:57
1768	50.316358	-4.085227	0.6	127.1	2014-11-08	15:12:58
1769	50.316349	-4.085223	1.06	164.6	2014-11-08	15:12:59
1770	50.316342	-4.085221	0.78	169.4	2014-11-08	15:13:00
1771	50.316342	-4.085212	0.66	92.4	2014-11-08	15:13:01
1772	50.316339	-4.085205	0.56	126.6	2014-11-08	15:13:02
1773	50.316326	-4.085207	1.42	185	2014-11-08	15:13:03
1774	50.316314	-4.085208	1.29	182.7	2014-11-08	15:13:04
1775	50.316312	-4.085203	0.22	131.9	2014-11-08	15:13:06
1776	50.316302	-4.085198	1.15	162.6	2014-11-08	15:13:07
1777	50.316289	-4.085196	1.44	173.8	2014-11-08	15:13:08
1778	50.316276	-4.085197	1.45	182.4	2014-11-08	15:13:09
1779	50.316266	-4.08519	1.18	157	2014-11-08	15:13:10
1780	50.316259	-4.085179	1.14	136.6	2014-11-08	15:13:11
1781	50.316247	-4.085178	1.31	176.9	2014-11-08	15:13:12
1782	50.316232	-4.085182	1.69	189.8	2014-11-08	15:13:13
1783	50.316216	-4.085185	1.78	185.6	2014-11-08	15:13:14
1784	50.316198	-4.085189	2.05	188.5	2014-11-08	15:13:15
1785	50.31618	-4.085195	2.05	192.1	2014-11-08	15:13:16
1786	50.316166	-4.085199	1.61	190.2	2014-11-08	15:13:17
1787	50.316167	-4.085193	0.42	77.2	2014-11-08	15:13:18
1788	50.316174	-4.085183	1.11	40.1	2014-11-08	15:13:19
1789	50.316169	-4.085183	0.56	176.3	2014-11-08	15:13:20
1790	50.316157	-4.085184	1.34	184.1	2014-11-08	15:13:21
1791	50.316141	-4.085189	1.86	191.7	2014-11-08	15:13:22
1792	50.316125	-4.085201	1.93	206	2014-11-08	15:13:23
1793	50.316113	-4.085211	1.51	207.6	2014-11-08	15:13:24
1794	50.316103	-4.085219	1.25	206.3	2014-11-08	15:13:25
1795	50.316095	-4.085224	1	202.4	2014-11-08	15:13:26
1796	50.31609	-4.085226	0.59	189.4	2014-11-08	15:13:27
1797	50.316085	-4.085224	0.51	162.3	2014-11-08	15:13:28
1798	50.316079	-4.085219	0.83	155.8	2014-11-08	15:13:29
1799	50.316068	-4.085218	1.15	176.4	2014-11-08	15:13:30
1800	50.316063	-4.085219	0.57	191.5	2014-11-08	15:13:31
1801	50.316063	-4.085219	0.02	18.7	2014-11-08	15:13:32
1802	50.31608	-4.085204	2.17	30.7	2014-11-08	15:13:33
1803	50.316109	-4.085176	3.7	31.5	2014-11-08	15:13:34
1804	50.316132	-4.085149	3.3	36.2	2014-11-08	15:13:35
1805	50.316144	-4.08513	1.81	47	2014-11-08	15:13:36
1806	50.316147	-4.08513	0.35	1.1	2014-11-08	15:13:37
1807	50.316148	-4.085142	0.8	279.3	2014-11-08	15:13:38
1808	50.316147	-4.085156	1.01	267.9	2014-11-08	15:13:39
1809	50.316148	-4.085167	0.81	274	2014-11-08	15:13:40
1810	50.31615	-4.085171	0.35	300.7	2014-11-08	15:13:41
1811	50.31615	-4.085172	0.08	297.8	2014-11-08	15:13:42
1812	50.316182	-4.085168	3.62	4.5	2014-11-08	15:13:43
1813	50.31623	-4.085155	5.37	9.8	2014-11-08	15:13:44
1814	50.316283	-4.085138	6.02	11.9	2014-11-08	15:13:45
1815	50.316339	-4.085129	6.33	5.6	2014-11-08	15:13:46
1816	50.316387	-4.085153	5.61	342.4	2014-11-08	15:13:47
1817	50.316431	-4.085168	4.92	347.7	2014-11-08	15:13:48
1818	50.316488	-4.08513	6.94	22.8	2014-11-08	15:13:49
1819	50.316553	-4.08508	8.07	26.4	2014-11-08	15:13:50
1820	50.316609	-4.085065	6.38	9.6	2014-11-08	15:13:51
1821	50.316653	-4.085074	4.88	352.4	2014-11-08	15:13:52
1822	50.316694	-4.085076	4.55	358.1	2014-11-08	15:13:53
1823	50.316741	-4.08507	5.25	4.6	2014-11-08	15:13:54
1824	50.316791	-4.085071	5.61	359.3	2014-11-08	15:13:55
1825	50.316838	-4.085086	5.31	348.3	2014-11-08	15:13:56
1826	50.316874	-4.085119	4.66	329.6	2014-11-08	15:13:57
1827	50.316902	-4.085167	4.64	312.5	2014-11-08	15:13:58
1828	50.316931	-4.085215	4.68	313.4	2014-11-08	15:13:59
1829	50.31696	-4.085263	4.7	313.9	2014-11-08	15:14:00
1830	50.316989	-4.085312	4.71	312.2	2014-11-08	15:14:01
1831	50.317026	-4.085415	1.69	299.8	2014-11-08	15:14:06
1832	50.316984	-4.085348	6.67	134.8	2014-11-08	15:14:07
1833	50.316951	-4.085295	5.27	134.5	2014-11-08	15:14:08
1834	50.316917	-4.085262	4.45	148.1	2014-11-08	15:14:09
1835	50.316888	-4.085242	3.54	156.4	2014-11-08	15:14:10
1836	50.316861	-4.085225	3.24	158.2	2014-11-08	15:14:11
1837	50.316844	-4.085211	2.13	151.9	2014-11-08	15:14:12
1838	50.316829	-4.085198	1.92	150.9	2014-11-08	15:14:13
1839	50.316813	-4.085193	1.82	167.9	2014-11-08	15:14:14
1840	50.316799	-4.085191	1.55	176.3	2014-11-08	15:14:15
1841	50.316789	-4.085191	1.13	177.3	2014-11-08	15:14:16
1842	50.316779	-4.085191	1.16	181.4	2014-11-08	15:14:17
1843	50.316767	-4.085196	1.35	195.1	2014-11-08	15:14:18
1844	50.316756	-4.0852	1.19	194.2	2014-11-08	15:14:19
1845	50.316746	-4.085202	1.18	187.8	2014-11-08	15:14:20
1846	50.31674	-4.085199	0.34	161.4	2014-11-08	15:14:22
1847	50.316734	-4.085195	0.74	155.3	2014-11-08	15:14:23
1848	50.31672	-4.085195	1.54	179.6	2014-11-08	15:14:24
1849	50.316705	-4.085195	1.66	181.3	2014-11-08	15:14:25
1850	50.316692	-4.085197	1.46	185.4	2014-11-08	15:14:26
1851	50.316679	-4.085199	1.51	185.7	2014-11-08	15:14:27
1852	50.316667	-4.085201	1.28	186.4	2014-11-08	15:14:28
1853	50.316657	-4.0852	1.11	174.8	2014-11-08	15:14:29
1854	50.316649	-4.085197	0.92	167.3	2014-11-08	15:14:30
1855	50.316648	-4.085191	0.45	113	2014-11-08	15:14:31
1856	50.316653	-4.085181	0.9	52.2	2014-11-08	15:14:32
1857	50.316652	-4.085177	0.33	111.2	2014-11-08	15:14:33
1858	50.316643	-4.085177	0.92	179.6	2014-11-08	15:14:34
1859	50.316631	-4.085178	1.35	183.8	2014-11-08	15:14:35
1860	50.316619	-4.085181	1.34	189.7	2014-11-08	15:14:36
1861	50.316616	-4.085177	0.45	141.1	2014-11-08	15:14:37
1862	50.316616	-4.085172	0.34	104.5	2014-11-08	15:14:38
1863	50.316609	-4.085171	0.77	172.5	2014-11-08	15:14:39
1864	50.316601	-4.085171	0.82	180	2014-11-08	15:14:40
1865	50.316594	-4.085173	0.81	188.9	2014-11-08	15:14:41
1866	50.316584	-4.085174	1.17	183.8	2014-11-08	15:14:42
1867	50.31657	-4.085175	1.51	183.4	2014-11-08	15:14:43
1868	50.316559	-4.085177	1.26	187.1	2014-11-08	15:14:44
1869	50.316562	-4.085168	0.77	62.6	2014-11-08	15:14:45
1870	50.316575	-4.085151	1.9	39.5	2014-11-08	15:14:46
1871	50.31658	-4.085145	0.64	40.4	2014-11-08	15:14:47
1872	50.316579	-4.085146	0.1	236.4	2014-11-08	15:14:48
1873	50.316569	-4.085149	1.12	191.7	2014-11-08	15:14:49
1874	50.316561	-4.08515	0.96	184.6	2014-11-08	15:14:50
1875	50.316555	-4.085155	0.74	209.1	2014-11-08	15:14:51
1876	50.316545	-4.085165	1.33	212.1	2014-11-08	15:14:52
1877	50.316531	-4.085176	1.75	206.6	2014-11-08	15:14:53
1878	50.316517	-4.085185	1.59	202.9	2014-11-08	15:14:54
1879	50.316505	-4.085189	1.46	190.8	2014-11-08	15:14:55
1880	50.316492	-4.085197	1.56	202.5	2014-11-08	15:14:56
1881	50.316482	-4.085212	1.51	222.5	2014-11-08	15:14:57
1882	50.316475	-4.085219	0.89	214.5	2014-11-08	15:14:58
1883	50.316469	-4.085221	0.69	195.6	2014-11-08	15:14:59
1884	50.316466	-4.085226	0.47	219.3	2014-11-08	15:15:00
1885	50.316459	-4.085235	0.98	220.8	2014-11-08	15:15:01
1886	50.31645	-4.085244	1.25	213.5	2014-11-08	15:15:02
1887	50.31644	-4.085254	1.27	211.4	2014-11-08	15:15:03
1888	50.31643	-4.085266	1.41	219.7	2014-11-08	15:15:04
1889	50.316421	-4.08528	1.45	222.3	2014-11-08	15:15:05
1890	50.316408	-4.08529	1.6	207.3	2014-11-08	15:15:06
1891	50.316398	-4.085296	1.17	199	2014-11-08	15:15:07
1892	50.316391	-4.0853	0.85	203	2014-11-08	15:15:08
1893	50.316383	-4.085304	0.9	195.4	2014-11-08	15:15:09
1894	50.316374	-4.085305	0.98	185.9	2014-11-08	15:15:10
1895	50.316469	-4.08528	0.63	9.6	2014-11-08	15:15:27
1896	50.316459	-4.085284	1.16	194.6	2014-11-08	15:15:28
1897	50.316451	-4.085287	0.88	190.5	2014-11-08	15:15:29
1898	50.31645	-4.085281	0.43	105.3	2014-11-08	15:15:30
1899	50.316453	-4.085269	0.9	68.7	2014-11-08	15:15:31
1900	50.316447	-4.085264	0.75	154.4	2014-11-08	15:15:32
1901	50.316438	-4.085261	1.07	167.2	2014-11-08	15:15:33
1902	50.316424	-4.085263	1.56	185.2	2014-11-08	15:15:34
1903	50.316405	-4.085265	2.13	182.7	2014-11-08	15:15:35
1904	50.316384	-4.085266	2.32	181.9	2014-11-08	15:15:36
1905	50.316375	-4.085258	1.07	150.9	2014-11-08	15:15:37
1906	50.316379	-4.085242	1.23	68.2	2014-11-08	15:15:38
1907	50.316384	-4.085226	1.23	65.9	2014-11-08	15:15:39
1908	50.31639	-4.08521	1.31	61.9	2014-11-08	15:15:40
1909	50.316406	-4.085209	1.79	3.7	2014-11-08	15:15:41
1910	50.31642	-4.085208	1.63	0.2	2014-11-08	15:15:42
1911	50.316416	-4.085216	0.76	228.4	2014-11-08	15:15:43
1912	50.316405	-4.085223	1.3	202.7	2014-11-08	15:15:44
1913	50.316395	-4.085228	1.15	196	2014-11-08	15:15:45
1914	50.31639	-4.085226	0.58	167	2014-11-08	15:15:46
1915	50.316387	-4.085224	0.33	158.8	2014-11-08	15:15:47
1916	50.316388	-4.085224	0.07	19.7	2014-11-08	15:15:48
1917	50.31638	-4.085221	0.86	163.4	2014-11-08	15:15:49
1918	50.316363	-4.085222	1.97	183.1	2014-11-08	15:15:50
1919	50.316343	-4.08522	2.19	176.7	2014-11-08	15:15:51
1920	50.316324	-4.085225	2.16	189.5	2014-11-08	15:15:52
1921	50.316308	-4.085233	1.8	196.5	2014-11-08	15:15:53
1922	50.316292	-4.085238	1.9	191.2	2014-11-08	15:15:54
1923	50.316275	-4.085242	1.93	188.7	2014-11-08	15:15:55
1924	50.316238	-4.085164	0.77	126.2	2014-11-08	15:16:04
1925	50.316275	-4.085162	4.13	1.3	2014-11-08	15:16:05
1926	50.316305	-4.085162	3.34	0.3	2014-11-08	15:16:06
1927	50.316323	-4.085163	1.98	357.1	2014-11-08	15:16:07
1928	50.316329	-4.085169	0.81	329.6	2014-11-08	15:16:08
1929	50.316327	-4.085178	0.65	250	2014-11-08	15:16:09
1930	50.316319	-4.08519	1.21	224.6	2014-11-08	15:16:10
1931	50.31631	-4.085201	1.34	216.2	2014-11-08	15:16:11
1932	50.316299	-4.085206	1.23	198.3	2014-11-08	15:16:12
1933	50.316298	-4.085209	0.11	237.9	2014-11-08	15:16:14
1934	50.316293	-4.085209	0.56	177.5	2014-11-08	15:16:15
1935	50.316284	-4.085211	1.02	191.8	2014-11-08	15:16:16
1936	50.316275	-4.085215	1.02	193.8	2014-11-08	15:16:17
1937	50.316265	-4.085218	1.22	190.1	2014-11-08	15:16:18
1938	50.316251	-4.085218	1.55	179.1	2014-11-08	15:16:19
1939	50.316237	-4.085222	1.58	192.6	2014-11-08	15:16:20
1940	50.316226	-4.085227	1.25	194.9	2014-11-08	15:16:21
1941	50.316219	-4.085227	0.8	182.6	2014-11-08	15:16:22
1942	50.316215	-4.08523	0.41	207.6	2014-11-08	15:16:23
1943	50.316209	-4.085234	0.74	200.1	2014-11-08	15:16:24
1944	50.3162	-4.085241	1.12	207.9	2014-11-08	15:16:25
1945	50.316189	-4.085248	1.37	200.7	2014-11-08	15:16:26
1946	50.316184	-4.085251	0.59	203.8	2014-11-08	15:16:27
1947	50.316184	-4.085252	0.02	243.4	2014-11-08	15:16:28
1948	50.316177	-4.085251	0.77	179.1	2014-11-08	15:16:29
1949	50.316166	-4.085256	1.26	196.8	2014-11-08	15:16:30
1950	50.316157	-4.085264	1.14	209.5	2014-11-08	15:16:31
1951	50.31615	-4.085271	0.96	207.2	2014-11-08	15:16:32
1952	50.316139	-4.085278	1.28	203.8	2014-11-08	15:16:33
1953	50.316129	-4.085282	1.15	196.6	2014-11-08	15:16:34
1954	50.316121	-4.085286	0.92	194.7	2014-11-08	15:16:35
1955	50.316113	-4.085286	0.86	180	2014-11-08	15:16:36
1956	50.316109	-4.085284	0.5	168.5	2014-11-08	15:16:37
1957	50.316109	-4.085284	0.04	17.7	2014-11-08	15:16:38
1958	50.316101	-4.085283	0.95	175.7	2014-11-08	15:16:39
1959	50.316088	-4.085288	1.49	193.7	2014-11-08	15:16:40
1960	50.316073	-4.085292	1.66	188.7	2014-11-08	15:16:41
1961	50.316057	-4.085294	1.82	186.4	2014-11-08	15:16:42
1962	50.316042	-4.085299	1.62	192.5	2014-11-08	15:16:43
1963	50.316032	-4.085304	1.21	194.2	2014-11-08	15:16:44
1964	50.316029	-4.085301	0.41	156.7	2014-11-08	15:16:45
1965	50.316036	-4.085294	0.99	31.1	2014-11-08	15:16:46
1966	50.316047	-4.08528	1.55	40.6	2014-11-08	15:16:47
1967	50.316047	-4.085272	0.56	90	2014-11-08	15:16:48
1968	50.316039	-4.085273	0.85	183.2	2014-11-08	15:16:49
1969	50.316038	-4.085274	0.13	228.8	2014-11-08	15:16:50
1970	50.316044	-4.08527	0.69	28	2014-11-08	15:16:51
1971	50.316051	-4.085261	1.04	35.6	2014-11-08	15:16:52
1972	50.316053	-4.085256	0.41	72.6	2014-11-08	15:16:53
1973	50.316047	-4.085256	0.65	183.1	2014-11-08	15:16:54
1974	50.316038	-4.085255	1.02	176.6	2014-11-08	15:16:55
1975	50.316031	-4.085253	0.36	166.1	2014-11-08	15:16:57
1976	50.316031	-4.085247	0.38	90	2014-11-08	15:16:58
1977	50.316041	-4.085243	1.16	14.6	2014-11-08	15:16:59
1978	50.316062	-4.085231	2.49	21.4	2014-11-08	15:17:00
1979	50.316071	-4.085217	1.41	43.4	2014-11-08	15:17:01
1980	50.316065	-4.085209	0.88	139.6	2014-11-08	15:17:02
1981	50.316059	-4.085204	0.81	152.8	2014-11-08	15:17:03
1982	50.316051	-4.0852	0.46	165.5	2014-11-08	15:17:05
1983	50.316049	-4.085199	0.22	159.3	2014-11-08	15:17:06
1984	50.316039	-4.085195	1.11	164.5	2014-11-08	15:17:07
1985	50.316027	-4.085195	1.39	178.3	2014-11-08	15:17:08
1986	50.316017	-4.085194	0.56	179.7	2014-11-08	15:17:10
1987	50.316022	-4.085191	0.62	23.7	2014-11-08	15:17:11
1988	50.316022	-4.085183	0.57	89.1	2014-11-08	15:17:12
1989	50.316019	-4.085175	0.63	120.1	2014-11-08	15:17:13
1990	50.316016	-4.085171	0.42	137	2014-11-08	15:17:14
1991	50.316016	-4.085171	0.08	193.4	2014-11-08	15:17:15
1992	50.316015	-4.085164	0.52	91.1	2014-11-08	15:17:16
1993	50.316019	-4.085154	0.78	60.8	2014-11-08	15:17:17
1994	50.316018	-4.085152	0.21	135	2014-11-08	15:17:18
1995	50.316011	-4.08516	0.9	218	2014-11-08	15:17:19
1996	50.316004	-4.085169	0.99	220.4	2014-11-08	15:17:20
1997	50.315996	-4.085176	1.04	210	2014-11-08	15:17:21
1998	50.315986	-4.085187	1.39	211.7	2014-11-08	15:17:22
1999	50.315979	-4.085196	1	220.7	2014-11-08	15:17:23
[truncated: 3,256 more rows]
