# Supplementary material for: On the Potential of Surfers to Monitor Environmental Indicators in the Coastal Zone
Source: PLoS One. 2015 Jul 8;10(7):e0127706. doi: 10.1371/journal.pone.0127706 (PMC4496071; doi:10.1371/journal.pone.0127706)
Supplement: S1 Data — Contains 85 GPS tracks (comma separated files) used to estimate surfing performance statistics in the manuscript. (ZIP) [file pone.0127706.s001.zip › S1 Data GPS Tracks/20141115_Wembury.csv]

No	Latitude	Longitude	Speed	Course	Date	Time
1	50.317054	-4.082839	0	0	2014-11-15	14:14:26
2	50.317053	-4.082843	0.3	249.9	2014-11-15	14:14:27
3	50.317052	-4.082849	0.46	249.7	2014-11-15	14:14:28
4	50.317054	-4.082848	0.18	15	2014-11-15	14:14:29
5	50.317055	-4.082847	0.15	28.9	2014-11-15	14:14:30
6	50.317057	-4.082848	0.21	350	2014-11-15	14:14:31
7	50.317057	-4.082848	0.02	211	2014-11-15	14:14:32
8	50.317056	-4.082845	0.21	116.7	2014-11-15	14:14:33
9	50.317055	-4.082842	0.24	101.4	2014-11-15	14:14:34
10	50.317054	-4.08284	0.21	129.1	2014-11-15	14:14:35
11	50.317053	-4.082839	0.16	171.6	2014-11-15	14:14:36
12	50.317051	-4.082838	0.2	157.5	2014-11-15	14:14:37
13	50.317051	-4.082837	0.06	98.5	2014-11-15	14:14:38
14	50.317052	-4.082836	0.13	35	2014-11-15	14:14:39
15	50.317053	-4.082837	0.1	348.8	2014-11-15	14:14:40
16	50.317054	-4.082837	0.15	0	2014-11-15	14:14:41
17	50.317056	-4.082838	0.2	340.7	2014-11-15	14:14:42
18	50.317057	-4.082838	0.09	349.1	2014-11-15	14:14:43
19	50.317058	-4.082839	0.19	326	2014-11-15	14:14:44
20	50.317059	-4.082842	0.22	315.6	2014-11-15	14:14:45
21	50.317058	-4.082838	0.31	128.7	2014-11-15	14:14:46
22	50.317057	-4.082833	0.35	99.2	2014-11-15	14:14:47
23	50.317058	-4.082832	0.14	58	2014-11-15	14:14:48
24	50.317059	-4.082831	0.09	26	2014-11-15	14:14:49
25	50.317058	-4.082829	0.14	128.2	2014-11-15	14:14:50
26	50.317057	-4.082828	0.13	111.4	2014-11-15	14:14:51
27	50.317057	-4.082826	0.11	94.5	2014-11-15	14:14:52
28	50.317058	-4.082825	0.12	67.5	2014-11-15	14:14:53
29	50.317058	-4.082825	0.06	0	2014-11-15	14:14:54
30	50.317059	-4.082825	0.1	342.7	2014-11-15	14:14:55
31	50.317061	-4.082824	0.19	12.4	2014-11-15	14:14:56
32	50.317063	-4.082824	0.29	12.1	2014-11-15	14:14:57
33	50.317067	-4.082823	0.37	1.9	2014-11-15	14:14:58
34	50.317068	-4.082822	0.15	28.4	2014-11-15	14:14:59
35	50.317068	-4.082822	0.02	180	2014-11-15	14:15:00
36	50.317067	-4.082827	0.36	251.7	2014-11-15	14:15:01
37	50.31707	-4.082829	0.38	343.6	2014-11-15	14:15:02
38	50.317073	-4.082831	0.38	333.6	2014-11-15	14:15:03
39	50.317074	-4.082835	0.29	284.9	2014-11-15	14:15:04
40	50.317072	-4.082835	0.17	186	2014-11-15	14:15:05
41	50.317075	-4.082837	0.33	335.3	2014-11-15	14:15:06
42	50.317081	-4.082833	0.75	21.8	2014-11-15	14:15:07
43	50.31709	-4.082824	1.23	32.6	2014-11-15	14:15:08
44	50.317091	-4.08281	0.48	87.7	2014-11-15	14:15:10
45	50.31709	-4.082809	0.13	107.6	2014-11-15	14:15:11
46	50.317092	-4.082806	0.3	49.1	2014-11-15	14:15:12
47	50.317097	-4.082802	0.66	24.1	2014-11-15	14:15:13
48	50.3171	-4.082799	0.33	36.1	2014-11-15	14:15:14
49	50.317101	-4.082795	0.33	59	2014-11-15	14:15:15
50	50.317102	-4.08279	0.35	84	2014-11-15	14:15:16
51	50.317105	-4.082788	0.36	26.2	2014-11-15	14:15:17
52	50.317106	-4.082788	0.15	2.2	2014-11-15	14:15:18
53	50.317107	-4.08279	0.19	296.6	2014-11-15	14:15:19
54	50.317107	-4.082792	0.1	291.7	2014-11-15	14:15:20
55	50.317108	-4.082793	0.14	319.1	2014-11-15	14:15:21
56	50.317109	-4.082791	0.15	63.3	2014-11-15	14:15:22
57	50.317108	-4.082786	0.36	106.7	2014-11-15	14:15:23
58	50.317107	-4.082784	0.17	111.9	2014-11-15	14:15:24
59	50.317107	-4.082783	0.07	97.9	2014-11-15	14:15:25
60	50.317105	-4.082785	0.24	211.4	2014-11-15	14:15:26
61	50.317105	-4.082784	0.08	136.2	2014-11-15	14:15:27
62	50.317104	-4.082785	0.12	209.9	2014-11-15	14:15:28
63	50.317103	-4.082785	0.08	184.3	2014-11-15	14:15:29
64	50.317103	-4.082784	0.02	90	2014-11-15	14:15:30
65	50.317103	-4.082784	0.03	156.5	2014-11-15	14:15:31
66	50.317103	-4.082783	0.1	78.8	2014-11-15	14:15:32
67	50.317102	-4.082784	0.11	217.7	2014-11-15	14:15:33
68	50.317101	-4.082783	0.16	169.3	2014-11-15	14:15:34
69	50.3171	-4.082783	0.1	165.9	2014-11-15	14:15:35
70	50.317099	-4.082782	0.09	144.1	2014-11-15	14:15:36
71	50.317098	-4.082781	0.13	142.9	2014-11-15	14:15:37
72	50.317098	-4.082781	0.06	132.1	2014-11-15	14:15:38
73	50.317099	-4.082781	0.08	338.2	2014-11-15	14:15:39
74	50.317099	-4.082782	0.08	327.4	2014-11-15	14:15:40
75	50.3171	-4.082783	0.14	333.8	2014-11-15	14:15:41
76	50.317102	-4.082786	0.26	303.2	2014-11-15	14:15:42
77	50.317103	-4.082788	0.25	311.2	2014-11-15	14:15:43
78	50.317103	-4.082789	0.07	262.9	2014-11-15	14:15:44
79	50.317102	-4.082789	0.07	151.6	2014-11-15	14:15:45
80	50.317102	-4.082789	0.03	270	2014-11-15	14:15:46
81	50.317102	-4.082789	0.05	152.7	2014-11-15	14:15:47
82	50.317101	-4.082789	0.13	172.2	2014-11-15	14:15:48
83	50.3171	-4.082788	0.05	135.9	2014-11-15	14:15:49
84	50.317099	-4.082787	0.12	147.7	2014-11-15	14:15:50
85	50.317099	-4.082787	0.03	180	2014-11-15	14:15:51
86	50.317099	-4.082788	0.08	270	2014-11-15	14:15:52
87	50.317099	-4.082789	0.08	219.5	2014-11-15	14:15:53
88	50.317098	-4.08279	0.12	235.4	2014-11-15	14:15:54
89	50.317097	-4.082792	0.16	230.7	2014-11-15	14:15:55
90	50.317097	-4.082791	0.08	118	2014-11-15	14:15:56
91	50.317097	-4.082792	0.04	270	2014-11-15	14:15:57
92	50.317097	-4.082791	0.05	14.5	2014-11-15	14:15:58
93	50.317097	-4.082792	0.02	212.6	2014-11-15	14:15:59
94	50.317096	-4.082792	0.08	219.9	2014-11-15	14:16:00
95	50.317096	-4.082793	0.02	240.6	2014-11-15	14:16:01
96	50.317097	-4.082793	0.07	328	2014-11-15	14:16:02
97	50.317097	-4.082794	0.05	279.5	2014-11-15	14:16:03
98	50.317097	-4.082794	0.04	171.5	2014-11-15	14:16:04
99	50.317096	-4.082795	0.1	248.9	2014-11-15	14:16:05
100	50.317097	-4.082796	0.1	316.1	2014-11-15	14:16:06
101	50.317097	-4.082798	0.1	280.6	2014-11-15	14:16:07
102	50.317098	-4.082798	0.12	329.8	2014-11-15	14:16:08
103	50.3171	-4.082798	0.21	11.6	2014-11-15	14:16:09
104	50.317101	-4.082796	0.14	53.2	2014-11-15	14:16:10
105	50.317101	-4.082794	0.18	81.1	2014-11-15	14:16:11
106	50.317102	-4.08279	0.33	61.6	2014-11-15	14:16:12
107	50.317103	-4.082789	0.06	58.7	2014-11-15	14:16:13
108	50.317103	-4.082788	0.04	78	2014-11-15	14:16:14
109	50.317102	-4.082788	0.05	124	2014-11-15	14:16:15
110	50.317102	-4.082787	0.11	142	2014-11-15	14:16:16
111	50.317101	-4.082786	0.13	147.4	2014-11-15	14:16:17
112	50.3171	-4.082785	0.13	149.8	2014-11-15	14:16:18
113	50.317099	-4.082785	0.13	169.5	2014-11-15	14:16:19
114	50.317097	-4.082783	0.14	143.5	2014-11-15	14:16:20
115	50.317096	-4.082783	0.12	168.7	2014-11-15	14:16:21
116	50.317095	-4.082783	0.11	173.8	2014-11-15	14:16:22
117	50.317095	-4.082782	0.1	150.6	2014-11-15	14:16:23
118	50.317094	-4.082782	0.05	135.9	2014-11-15	14:16:24
119	50.317094	-4.082781	0.08	111.2	2014-11-15	14:16:25
120	50.317094	-4.08278	0.07	125.4	2014-11-15	14:16:26
121	50.317093	-4.08278	0.1	186.7	2014-11-15	14:16:27
122	50.317092	-4.082781	0.09	236.7	2014-11-15	14:16:28
123	50.317093	-4.082783	0.11	284.5	2014-11-15	14:16:29
124	50.317091	-4.082783	0.16	177.9	2014-11-15	14:16:30
125	50.317089	-4.082784	0.13	195.7	2014-11-15	14:16:32
126	50.317087	-4.082784	0.1	180	2014-11-15	14:16:34
127	50.317087	-4.082784	0.04	189.6	2014-11-15	14:16:35
128	50.317086	-4.082784	0.06	221.9	2014-11-15	14:16:36
129	50.317079	-4.082791	0.98	208.2	2014-11-15	14:16:37
130	50.317069	-4.082798	1.13	205.7	2014-11-15	14:16:38
131	50.317064	-4.082804	0.76	215.9	2014-11-15	14:16:39
132	50.317061	-4.082811	0.31	239.4	2014-11-15	14:16:41
133	50.317061	-4.082812	0.04	285.7	2014-11-15	14:16:42
134	50.317065	-4.082809	0.54	26.2	2014-11-15	14:16:43
135	50.31707	-4.082803	0.6	38.8	2014-11-15	14:16:44
136	50.317074	-4.082797	0.64	44	2014-11-15	14:16:45
137	50.317079	-4.082792	0.74	31.4	2014-11-15	14:16:46
138	50.317083	-4.082788	0.26	32	2014-11-15	14:16:48
139	50.317084	-4.082787	0.04	62.4	2014-11-15	14:16:49
140	50.317084	-4.082787	0.02	270	2014-11-15	14:16:50
141	50.317084	-4.082788	0.05	259.4	2014-11-15	14:16:51
142	50.317082	-4.082792	0.17	230.7	2014-11-15	14:16:53
143	50.317082	-4.082792	0.02	341.3	2014-11-15	14:16:54
144	50.317088	-4.082788	0.74	20.8	2014-11-15	14:16:55
145	50.317088	-4.082788	0.01	270	2014-11-15	14:16:56
146	50.31709	-4.082794	0.46	291.7	2014-11-15	14:16:57
147	50.31709	-4.082795	0.11	347.1	2014-11-15	14:16:58
148	50.317093	-4.082797	0.35	334.8	2014-11-15	14:16:59
149	50.317094	-4.082797	0.09	352.6	2014-11-15	14:17:00
150	50.317097	-4.082797	0.15	358.9	2014-11-15	14:17:02
151	50.317099	-4.082802	0.2	306.5	2014-11-15	14:17:04
152	50.317099	-4.082804	0.16	289.8	2014-11-15	14:17:05
153	50.317099	-4.08281	0.22	266.3	2014-11-15	14:17:07
154	50.317099	-4.08281	0.02	160.2	2014-11-15	14:17:08
155	50.317099	-4.082819	0.63	264.9	2014-11-15	14:17:09
156	50.317094	-4.082826	0.7	228.3	2014-11-15	14:17:10
157	50.317088	-4.082831	0.77	207.7	2014-11-15	14:17:11
158	50.317082	-4.082838	0.44	211.3	2014-11-15	14:17:13
159	50.317078	-4.082841	0.49	210.2	2014-11-15	14:17:14
160	50.317078	-4.082842	0.04	256.6	2014-11-15	14:17:15
161	50.317081	-4.082839	0.18	23.9	2014-11-15	14:17:17
162	50.317087	-4.08284	0.7	359.5	2014-11-15	14:17:18
163	50.317094	-4.082838	0.76	9.5	2014-11-15	14:17:19
164	50.3171	-4.082833	0.4	25.3	2014-11-15	14:17:21
165	50.317103	-4.082831	0.39	21.4	2014-11-15	14:17:22
166	50.317104	-4.082831	0.09	15.9	2014-11-15	14:17:23
167	50.317105	-4.08283	0.06	37.2	2014-11-15	14:17:24
168	50.317105	-4.082829	0.11	52.4	2014-11-15	14:17:25
169	50.317106	-4.082829	0.09	347.7	2014-11-15	14:17:26
170	50.317105	-4.082829	0.06	167.8	2014-11-15	14:17:27
171	50.317105	-4.082828	0.08	144.1	2014-11-15	14:17:28
172	50.3171	-4.082831	0.28	200.8	2014-11-15	14:17:30
173	50.317099	-4.08283	0.1	141.3	2014-11-15	14:17:31
174	50.317098	-4.082826	0.19	121.8	2014-11-15	14:17:33
175	50.317103	-4.082825	0.56	9.2	2014-11-15	14:17:34
176	50.317106	-4.082819	0.27	44.9	2014-11-15	14:17:36
177	50.317115	-4.082841	1.84	303.5	2014-11-15	14:17:37
178	50.317127	-4.082867	2.3	305.1	2014-11-15	14:17:38
179	50.317139	-4.082893	2.26	307.3	2014-11-15	14:17:39
180	50.317154	-4.082922	2.62	308.6	2014-11-15	14:17:40
181	50.317171	-4.082949	2.71	314.7	2014-11-15	14:17:41
182	50.317189	-4.082975	2.73	315.9	2014-11-15	14:17:42
183	50.317208	-4.083002	2.85	318.8	2014-11-15	14:17:43
184	50.317228	-4.083024	2.74	325	2014-11-15	14:17:44
185	50.317251	-4.083039	2.75	336.5	2014-11-15	14:17:45
186	50.317277	-4.083052	3.04	343	2014-11-15	14:17:46
187	50.317304	-4.083065	3.1	342	2014-11-15	14:17:47
188	50.317329	-4.08308	3.01	340.1	2014-11-15	14:17:48
189	50.317351	-4.083093	2.62	338.1	2014-11-15	14:17:49
190	50.317367	-4.083105	2.02	335	2014-11-15	14:17:50
191	50.317383	-4.083115	1.91	339	2014-11-15	14:17:51
192	50.3174	-4.083124	1.92	341.2	2014-11-15	14:17:52
193	50.317414	-4.083133	1.77	338.5	2014-11-15	14:17:53
194	50.317429	-4.083141	1.71	339.3	2014-11-15	14:17:54
195	50.317443	-4.083148	1.65	342.3	2014-11-15	14:17:55
196	50.317454	-4.083158	1.38	330.3	2014-11-15	14:17:56
197	50.317463	-4.083173	1.48	314.8	2014-11-15	14:17:57
198	50.317473	-4.083195	1.89	305.6	2014-11-15	14:17:58
199	50.317479	-4.083217	1.73	294.8	2014-11-15	14:17:59
200	50.317482	-4.083236	1.43	280.1	2014-11-15	14:18:00
201	50.31748	-4.083258	1.52	264	2014-11-15	14:18:01
202	50.317479	-4.08328	1.59	265.3	2014-11-15	14:18:02
203	50.317484	-4.083302	1.63	288.3	2014-11-15	14:18:03
204	50.317491	-4.083318	1.42	306.3	2014-11-15	14:18:04
205	50.317505	-4.083329	1.77	333.2	2014-11-15	14:18:05
206	50.317519	-4.083336	1.62	341.1	2014-11-15	14:18:06
207	50.317531	-4.083341	1.39	345.4	2014-11-15	14:18:07
208	50.317542	-4.083346	1.23	343.1	2014-11-15	14:18:08
209	50.317552	-4.083348	1.16	353.8	2014-11-15	14:18:09
210	50.317561	-4.08335	0.95	350.2	2014-11-15	14:18:10
211	50.317569	-4.083353	0.96	347.4	2014-11-15	14:18:11
212	50.317577	-4.083356	0.93	349.3	2014-11-15	14:18:12
213	50.317587	-4.083359	1.12	348.7	2014-11-15	14:18:13
214	50.317596	-4.083361	1.05	350.8	2014-11-15	14:18:14
215	50.317604	-4.083367	0.9	333.2	2014-11-15	14:18:15
216	50.31761	-4.083376	0.98	319.8	2014-11-15	14:18:16
217	50.317622	-4.083398	1	308.5	2014-11-15	14:18:18
218	50.317625	-4.083416	1.38	288.6	2014-11-15	14:18:19
219	50.317632	-4.083433	1.38	301	2014-11-15	14:18:20
220	50.317641	-4.083447	1.41	314	2014-11-15	14:18:21
221	50.31765	-4.083461	1.44	318.2	2014-11-15	14:18:22
222	50.317659	-4.083478	1.62	308.9	2014-11-15	14:18:23
223	50.317665	-4.083503	1.85	288.8	2014-11-15	14:18:24
224	50.317664	-4.083529	1.86	268.8	2014-11-15	14:18:25
225	50.317662	-4.083557	1.99	261.7	2014-11-15	14:18:26
226	50.31766	-4.083586	2.04	265.3	2014-11-15	14:18:27
227	50.317659	-4.083618	2.28	266	2014-11-15	14:18:28
228	50.317656	-4.083651	2.42	262.7	2014-11-15	14:18:29
229	50.317652	-4.083685	2.39	260.1	2014-11-15	14:18:30
230	50.31765	-4.083718	2.36	264.3	2014-11-15	14:18:31
231	50.317649	-4.083745	1.93	264.7	2014-11-15	14:18:32
232	50.317647	-4.083775	2.15	265.8	2014-11-15	14:18:33
233	50.317642	-4.083811	2.66	257.8	2014-11-15	14:18:34
234	50.317632	-4.083852	3.15	247.7	2014-11-15	14:18:35
235	50.317617	-4.083888	3.02	237.3	2014-11-15	14:18:36
236	50.317603	-4.083925	3.01	239.7	2014-11-15	14:18:37
237	50.317593	-4.08397	3.4	250.8	2014-11-15	14:18:38
238	50.317586	-4.084015	3.32	255.2	2014-11-15	14:18:39
239	50.31758	-4.084057	3.05	258.3	2014-11-15	14:18:40
240	50.317574	-4.084097	2.9	256.2	2014-11-15	14:18:41
241	50.317566	-4.084137	2.99	254	2014-11-15	14:18:42
242	50.31756	-4.084176	2.87	256.1	2014-11-15	14:18:43
243	50.31756	-4.084217	2.91	268.3	2014-11-15	14:18:44
244	50.317565	-4.084261	3.13	280.8	2014-11-15	14:18:45
245	50.317569	-4.084308	3.41	278.4	2014-11-15	14:18:46
246	50.31757	-4.084343	2.51	271.5	2014-11-15	14:18:47
247	50.317571	-4.084372	2.03	274.2	2014-11-15	14:18:48
248	50.317569	-4.084394	1.61	261	2014-11-15	14:18:49
249	50.317567	-4.084417	1.61	262	2014-11-15	14:18:50
250	50.317567	-4.084439	1.59	271.7	2014-11-15	14:18:51
251	50.317568	-4.084458	1.36	275.5	2014-11-15	14:18:52
252	50.317571	-4.08448	1.57	280.3	2014-11-15	14:18:53
253	50.317575	-4.084503	1.73	286.2	2014-11-15	14:18:54
254	50.317579	-4.084526	1.66	283.7	2014-11-15	14:18:55
255	50.317583	-4.084547	1.58	287.9	2014-11-15	14:18:56
256	50.317591	-4.084568	1.7	298.6	2014-11-15	14:18:57
257	50.317599	-4.084585	1.54	307.8	2014-11-15	14:18:58
258	50.317611	-4.084603	1.81	315.9	2014-11-15	14:18:59
259	50.317622	-4.084619	1.7	315.4	2014-11-15	14:19:00
260	50.317629	-4.084635	1.42	308.2	2014-11-15	14:19:01
261	50.317635	-4.084641	0.74	322.8	2014-11-15	14:19:02
262	50.317636	-4.084645	0.16	298.9	2014-11-15	14:19:04
263	50.317636	-4.084648	0.18	282.4	2014-11-15	14:19:05
264	50.317637	-4.084645	0.19	63.4	2014-11-15	14:19:06
265	50.317638	-4.084647	0.09	315.5	2014-11-15	14:19:08
266	50.317638	-4.084648	0.07	270	2014-11-15	14:19:09
267	50.317643	-4.084658	0.45	306.7	2014-11-15	14:19:11
268	50.317644	-4.08466	0.17	293	2014-11-15	14:19:12
269	50.317644	-4.084663	0.15	270	2014-11-15	14:19:13
270	50.317644	-4.084664	0.14	293.1	2014-11-15	14:19:14
271	50.317644	-4.084666	0.1	275.3	2014-11-15	14:19:15
272	50.317644	-4.084667	0.11	275.1	2014-11-15	14:19:16
273	50.317644	-4.084669	0.13	274.1	2014-11-15	14:19:17
274	50.317645	-4.084671	0.17	285.6	2014-11-15	14:19:18
275	50.317644	-4.084671	0.05	172.6	2014-11-15	14:19:20
276	50.317643	-4.08466	0.77	95.5	2014-11-15	14:19:21
277	50.31764	-4.084654	0.29	134.2	2014-11-15	14:19:23
278	50.317639	-4.084654	0.09	150.7	2014-11-15	14:19:24
279	50.317639	-4.084654	0.04	154.2	2014-11-15	14:19:25
280	50.317639	-4.084654	0.04	326.7	2014-11-15	14:19:26
281	50.317639	-4.084654	0.04	313	2014-11-15	14:19:27
282	50.31764	-4.084666	0.81	276.6	2014-11-15	14:19:28
283	50.31764	-4.084676	0.35	267	2014-11-15	14:19:30
284	50.317635	-4.084687	0.95	237.9	2014-11-15	14:19:31
285	50.317626	-4.084711	2	239.2	2014-11-15	14:19:32
286	50.317616	-4.084742	2.46	242	2014-11-15	14:19:33
287	50.317605	-4.084767	2.18	236.6	2014-11-15	14:19:34
288	50.317597	-4.084785	1.57	235.3	2014-11-15	14:19:35
289	50.31759	-4.084797	1.08	226.5	2014-11-15	14:19:36
290	50.317579	-4.084807	1.45	211.4	2014-11-15	14:19:37
291	50.317564	-4.084816	1.76	199.7	2014-11-15	14:19:38
292	50.317553	-4.084823	1.33	204.7	2014-11-15	14:19:39
293	50.317541	-4.084836	1.66	212.7	2014-11-15	14:19:40
294	50.317526	-4.084852	1.95	215.4	2014-11-15	14:19:41
295	50.317509	-4.08487	2.3	213.7	2014-11-15	14:19:42
296	50.317489	-4.084891	2.68	215	2014-11-15	14:19:43
297	50.317475	-4.084912	2.18	221.4	2014-11-15	14:19:44
298	50.317463	-4.08493	1.89	223.8	2014-11-15	14:19:45
299	50.31745	-4.084941	1.58	210.4	2014-11-15	14:19:46
300	50.317436	-4.084951	1.7	204.4	2014-11-15	14:19:47
301	50.317421	-4.084964	1.91	208.3	2014-11-15	14:19:48
302	50.317405	-4.084981	2.18	214.4	2014-11-15	14:19:49
303	50.317391	-4.084996	1.94	213.3	2014-11-15	14:19:50
304	50.317378	-4.085008	1.6	210.9	2014-11-15	14:19:51
305	50.317365	-4.085016	1.61	201.4	2014-11-15	14:19:52
306	50.317353	-4.085021	1.34	193.9	2014-11-15	14:19:53
307	50.31734	-4.085029	1.58	201.4	2014-11-15	14:19:54
308	50.317325	-4.085037	1.71	200.4	2014-11-15	14:19:55
309	50.317309	-4.085045	1.89	197.2	2014-11-15	14:19:56
310	50.317294	-4.085052	1.8	195.2	2014-11-15	14:19:57
311	50.31728	-4.085055	1.48	190.4	2014-11-15	14:19:58
312	50.317267	-4.08506	1.56	193	2014-11-15	14:19:59
313	50.317254	-4.085065	1.49	193.7	2014-11-15	14:20:00
314	50.31724	-4.08507	1.55	192.2	2014-11-15	14:20:01
315	50.317226	-4.085077	1.63	198.8	2014-11-15	14:20:02
316	50.317214	-4.085085	1.44	201.5	2014-11-15	14:20:03
317	50.317205	-4.085092	1.12	207.1	2014-11-15	14:20:04
318	50.317199	-4.085099	0.88	215.2	2014-11-15	14:20:05
319	50.317193	-4.085107	0.85	220.7	2014-11-15	14:20:06
320	50.317185	-4.085114	1.02	210.6	2014-11-15	14:20:07
321	50.317174	-4.085119	1.27	194.9	2014-11-15	14:20:08
322	50.317161	-4.085128	1.65	202.9	2014-11-15	14:20:09
323	50.317146	-4.085138	1.72	203.9	2014-11-15	14:20:10
324	50.317135	-4.085146	1.35	206.4	2014-11-15	14:20:11
325	50.317132	-4.085148	0.36	200.5	2014-11-15	14:20:12
326	50.317132	-4.085146	0.14	108.8	2014-11-15	14:20:13
327	50.317132	-4.085145	0.05	111.7	2014-11-15	14:20:14
328	50.317125	-4.085145	0.8	180.9	2014-11-15	14:20:15
329	50.317117	-4.085149	0.9	197.3	2014-11-15	14:20:16
330	50.317108	-4.085156	1.12	206.9	2014-11-15	14:20:17
331	50.317098	-4.085165	1.32	208.9	2014-11-15	14:20:18
332	50.317085	-4.085174	1.57	203	2014-11-15	14:20:19
333	50.317073	-4.085183	1.45	205.6	2014-11-15	14:20:20
334	50.317074	-4.085185	0.21	309	2014-11-15	14:20:21
335	50.317082	-4.085183	0.9	7.2	2014-11-15	14:20:22
336	50.317083	-4.085184	0.08	349.3	2014-11-15	14:20:24
337	50.317079	-4.085187	0.54	203.5	2014-11-15	14:20:25
338	50.317072	-4.085192	0.85	204.4	2014-11-15	14:20:26
339	50.317069	-4.085197	0.46	227.8	2014-11-15	14:20:27
340	50.317069	-4.085198	0.14	242.3	2014-11-15	14:20:28
341	50.317063	-4.085205	0.82	217.9	2014-11-15	14:20:29
342	50.317054	-4.085217	1.25	220.9	2014-11-15	14:20:30
343	50.317045	-4.085233	1.58	227.1	2014-11-15	14:20:31
344	50.317042	-4.085246	0.94	252.1	2014-11-15	14:20:32
345	50.317043	-4.085252	0.43	284.9	2014-11-15	14:20:33
346	50.31704	-4.085259	0.64	241.2	2014-11-15	14:20:34
347	50.317033	-4.085269	1.02	219.6	2014-11-15	14:20:35
348	50.317023	-4.085278	1.37	209.7	2014-11-15	14:20:36
349	50.317011	-4.085288	1.47	209	2014-11-15	14:20:37
350	50.316998	-4.0853	1.64	209.4	2014-11-15	14:20:38
351	50.316982	-4.085312	2.01	205.7	2014-11-15	14:20:39
352	50.316971	-4.085324	1.54	215	2014-11-15	14:20:40
353	50.31697	-4.08533	0.43	261.2	2014-11-15	14:20:41
354	50.316974	-4.08533	0.23	3.6	2014-11-15	14:20:43
355	50.316967	-4.085333	0.85	194.2	2014-11-15	14:20:44
356	50.316956	-4.085341	1.34	204.6	2014-11-15	14:20:45
357	50.316943	-4.085352	1.65	209.4	2014-11-15	14:20:46
358	50.316928	-4.085363	1.88	203.8	2014-11-15	14:20:47
359	50.316915	-4.08537	1.51	199.3	2014-11-15	14:20:48
360	50.316906	-4.085375	1.08	201	2014-11-15	14:20:49
361	50.316896	-4.085382	1.22	204.8	2014-11-15	14:20:50
362	50.316884	-4.08539	1.42	203.2	2014-11-15	14:20:51
363	50.316871	-4.085397	1.56	197.8	2014-11-15	14:20:52
364	50.316857	-4.085401	1.59	189.7	2014-11-15	14:20:53
365	50.316849	-4.085398	0.87	168.1	2014-11-15	14:20:54
366	50.316843	-4.085396	0.67	165.2	2014-11-15	14:20:55
367	50.316832	-4.085397	1.25	184.1	2014-11-15	14:20:56
368	50.316817	-4.085398	1.65	181.7	2014-11-15	14:20:57
369	50.316802	-4.085398	1.71	179.8	2014-11-15	14:20:58
370	50.316786	-4.085396	1.81	176	2014-11-15	14:20:59
371	50.316774	-4.085388	1.41	158.2	2014-11-15	14:21:00
372	50.316763	-4.085382	1.3	160.4	2014-11-15	14:21:01
373	50.316751	-4.08538	1.36	171.9	2014-11-15	14:21:02
374	50.316736	-4.085379	1.61	178.1	2014-11-15	14:21:03
375	50.31672	-4.085381	1.83	185.4	2014-11-15	14:21:04
376	50.316701	-4.085386	2.12	188.2	2014-11-15	14:21:05
377	50.316684	-4.085393	1.93	196.3	2014-11-15	14:21:06
378	50.316681	-4.085396	0.43	203	2014-11-15	14:21:07
379	50.316682	-4.085395	0.14	26.2	2014-11-15	14:21:08
380	50.316678	-4.085393	0.45	161.6	2014-11-15	14:21:09
381	50.31667	-4.085389	1	163.1	2014-11-15	14:21:10
382	50.316659	-4.085382	1.27	158.8	2014-11-15	14:21:11
383	50.316646	-4.085378	1.44	167.8	2014-11-15	14:21:12
384	50.31663	-4.085374	1.83	170.6	2014-11-15	14:21:13
385	50.316616	-4.08537	1.56	171.6	2014-11-15	14:21:14
386	50.316605	-4.085367	1.23	169.1	2014-11-15	14:21:15
387	50.316593	-4.085361	1.39	161.3	2014-11-15	14:21:16
388	50.316586	-4.085351	1.12	142.3	2014-11-15	14:21:17
389	50.316578	-4.085341	1.15	139.2	2014-11-15	14:21:18
390	50.316565	-4.085333	1.51	158.2	2014-11-15	14:21:19
391	50.316551	-4.085325	1.63	160.4	2014-11-15	14:21:20
392	50.316537	-4.085316	1.71	158.3	2014-11-15	14:21:21
393	50.316523	-4.085307	1.72	157	2014-11-15	14:21:22
394	50.31651	-4.085297	1.6	154.1	2014-11-15	14:21:23
395	50.316502	-4.085282	1.35	129.3	2014-11-15	14:21:24
396	50.3165	-4.085268	1.03	103.1	2014-11-15	14:21:25
397	50.316496	-4.085261	0.68	129.9	2014-11-15	14:21:26
398	50.316489	-4.085254	0.95	152.3	2014-11-15	14:21:27
399	50.316479	-4.085247	1.22	155.5	2014-11-15	14:21:28
400	50.316469	-4.085237	1.33	147.2	2014-11-15	14:21:29
401	50.316459	-4.085226	1.33	141.4	2014-11-15	14:21:30
402	50.316449	-4.085213	1.49	141.6	2014-11-15	14:21:31
403	50.316437	-4.085197	1.75	140.2	2014-11-15	14:21:32
404	50.316424	-4.08518	1.85	140.6	2014-11-15	14:21:33
405	50.316413	-4.085164	1.68	135.5	2014-11-15	14:21:34
406	50.316406	-4.085147	1.44	122.2	2014-11-15	14:21:35
407	50.316412	-4.085137	0.91	48	2014-11-15	14:21:36
408	50.316419	-4.085136	0.81	7.2	2014-11-15	14:21:37
409	50.31642	-4.085134	0.17	32.8	2014-11-15	14:21:38
410	50.316417	-4.085131	0.47	149.3	2014-11-15	14:21:39
411	50.316412	-4.085126	0.66	142.6	2014-11-15	14:21:40
412	50.316404	-4.085123	0.92	168.1	2014-11-15	14:21:41
413	50.316394	-4.08512	1.09	168	2014-11-15	14:21:42
414	50.316383	-4.085118	1.23	173.6	2014-11-15	14:21:43
415	50.316371	-4.085118	1.32	180	2014-11-15	14:21:44
416	50.31636	-4.085119	1.28	183.2	2014-11-15	14:21:45
417	50.316349	-4.08512	1.22	184.5	2014-11-15	14:21:46
418	50.316342	-4.085118	0.8	169.3	2014-11-15	14:21:47
419	50.316337	-4.085114	0.64	151	2014-11-15	14:21:48
420	50.316329	-4.085113	0.93	176.7	2014-11-15	14:21:49
421	50.316318	-4.085116	1.2	189.1	2014-11-15	14:21:50
422	50.316308	-4.085122	1.22	203	2014-11-15	14:21:51
423	50.316299	-4.085131	1.21	212.1	2014-11-15	14:21:52
424	50.316294	-4.085137	0.31	218	2014-11-15	14:21:54
425	50.316289	-4.085138	0.55	186.9	2014-11-15	14:21:55
426	50.316286	-4.085137	0.39	173.9	2014-11-15	14:21:56
427	50.316284	-4.08514	0.13	231	2014-11-15	14:21:58
428	50.316284	-4.08514	0.02	329	2014-11-15	14:21:59
429	50.316292	-4.085143	0.91	345.5	2014-11-15	14:22:00
430	50.316296	-4.085148	0.24	319.1	2014-11-15	14:22:02
431	50.31629	-4.085154	0.74	215.7	2014-11-15	14:22:03
432	50.316278	-4.085163	1.5	205.4	2014-11-15	14:22:04
433	50.316263	-4.085172	1.75	201	2014-11-15	14:22:05
434	50.316253	-4.085178	1.29	201.1	2014-11-15	14:22:06
435	50.316244	-4.085184	1.08	202.1	2014-11-15	14:22:07
436	50.316231	-4.085191	1.55	199.8	2014-11-15	14:22:08
437	50.31622	-4.085194	1.15	190.5	2014-11-15	14:22:09
438	50.316213	-4.085197	0.87	192.6	2014-11-15	14:22:10
439	50.316205	-4.085202	1	203.9	2014-11-15	14:22:11
440	50.316195	-4.085209	1.12	204.3	2014-11-15	14:22:12
441	50.316189	-4.085214	0.83	205	2014-11-15	14:22:13
442	50.316183	-4.085216	0.6	196.1	2014-11-15	14:22:14
443	50.316181	-4.085216	0.24	168.5	2014-11-15	14:22:15
444	50.316181	-4.085215	0.01	116.6	2014-11-15	14:22:17
445	50.316185	-4.085214	0.39	18.5	2014-11-15	14:22:18
446	50.31619	-4.08521	0.66	19.4	2014-11-15	14:22:19
447	50.3162	-4.085203	1.22	26.2	2014-11-15	14:22:20
448	50.316218	-4.08519	2.18	25	2014-11-15	14:22:21
449	50.316248	-4.08517	3.62	22.8	2014-11-15	14:22:22
450	50.316293	-4.085146	5.33	19.1	2014-11-15	14:22:23
451	50.316346	-4.085134	5.99	8	2014-11-15	14:22:24
452	50.316402	-4.085145	6.22	352.7	2014-11-15	14:22:25
453	50.316465	-4.085167	7.24	347.5	2014-11-15	14:22:26
454	50.316534	-4.085187	7.75	349.6	2014-11-15	14:22:27
455	50.316591	-4.085217	6.73	341.2	2014-11-15	14:22:28
456	50.316634	-4.085257	5.55	329.5	2014-11-15	14:22:29
457	50.316669	-4.085298	4.85	322.4	2014-11-15	14:22:30
458	50.31669	-4.085332	3.34	314.9	2014-11-15	14:22:31
459	50.316698	-4.085347	1.38	308.4	2014-11-15	14:22:32
460	50.316696	-4.085357	0.77	253.2	2014-11-15	14:22:33
461	50.316688	-4.085368	1.12	221.9	2014-11-15	14:22:34
462	50.316679	-4.085376	1.19	208.2	2014-11-15	14:22:35
463	50.316665	-4.085382	1.62	195.2	2014-11-15	14:22:36
464	50.316647	-4.085386	1.97	189	2014-11-15	14:22:37
465	50.316631	-4.085386	1.8	180	2014-11-15	14:22:38
466	50.316621	-4.085381	1.21	161.6	2014-11-15	14:22:39
467	50.31661	-4.085373	1.28	155.3	2014-11-15	14:22:40
468	50.316601	-4.085367	1.1	159	2014-11-15	14:22:41
469	50.316593	-4.085359	1.03	143.5	2014-11-15	14:22:42
470	50.316586	-4.085347	1.17	135.8	2014-11-15	14:22:43
471	50.316578	-4.085337	1.13	138.2	2014-11-15	14:22:44
472	50.316568	-4.085327	1.36	150.6	2014-11-15	14:22:45
473	50.316556	-4.085321	1.35	161	2014-11-15	14:22:46
474	50.316544	-4.085317	1.4	166.9	2014-11-15	14:22:47
475	50.316529	-4.085313	1.66	171.1	2014-11-15	14:22:48
476	50.316514	-4.085314	1.68	181	2014-11-15	14:22:49
477	50.316501	-4.085313	1.5	179.1	2014-11-15	14:22:50
478	50.316493	-4.085304	1.05	143.1	2014-11-15	14:22:51
479	50.316485	-4.085295	1.08	142.4	2014-11-15	14:22:52
480	50.316475	-4.085286	1.33	149.8	2014-11-15	14:22:53
481	50.316464	-4.085279	1.27	159.1	2014-11-15	14:22:54
482	50.316455	-4.085274	1.14	160.7	2014-11-15	14:22:55
483	50.316447	-4.085268	0.92	153.4	2014-11-15	14:22:56
484	50.316445	-4.085262	0.52	115.5	2014-11-15	14:22:57
485	50.316443	-4.085255	0.57	122.5	2014-11-15	14:22:58
486	50.316435	-4.085252	0.93	166.3	2014-11-15	14:22:59
487	50.316425	-4.085252	1.04	180.7	2014-11-15	14:23:00
488	50.316417	-4.085253	0.89	185.7	2014-11-15	14:23:01
489	50.316413	-4.085253	0.48	182.9	2014-11-15	14:23:02
490	50.316411	-4.085252	0.27	156.1	2014-11-15	14:23:03
491	50.316411	-4.085252	0.03	315.1	2014-11-15	14:23:04
492	50.316405	-4.085252	0.7	180	2014-11-15	14:23:05
493	50.3164	-4.085254	0.59	190.5	2014-11-15	14:23:06
494	50.316397	-4.085255	0.34	193	2014-11-15	14:23:07
495	50.316396	-4.085255	0.01	197.7	2014-11-15	14:23:09
496	50.316401	-4.085251	0.63	28	2014-11-15	14:23:10
497	50.316402	-4.085251	0.08	7.8	2014-11-15	14:23:11
498	50.316402	-4.085251	0.03	191.5	2014-11-15	14:23:12
499	50.316396	-4.08525	0.67	174.8	2014-11-15	14:23:13
500	50.316395	-4.085244	0.43	105.1	2014-11-15	14:23:14
501	50.316399	-4.085232	0.95	65	2014-11-15	14:23:15
502	50.316398	-4.085219	0.88	95.5	2014-11-15	14:23:16
503	50.316396	-4.085206	0.99	99.8	2014-11-15	14:23:17
504	50.316396	-4.085191	1.03	93.6	2014-11-15	14:23:18
505	50.316391	-4.085176	1.21	116.6	2014-11-15	14:23:19
506	50.316383	-4.085161	1.36	130	2014-11-15	14:23:20
507	50.316375	-4.085148	1.27	133.2	2014-11-15	14:23:21
508	50.316366	-4.085136	1.35	139.1	2014-11-15	14:23:22
509	50.316357	-4.085121	1.49	134.6	2014-11-15	14:23:23
510	50.316351	-4.085103	1.41	115.4	2014-11-15	14:23:24
511	50.316351	-4.085086	1.25	90.5	2014-11-15	14:23:25
512	50.31635	-4.08507	1.08	93.4	2014-11-15	14:23:26
513	50.316349	-4.085059	0.81	100.7	2014-11-15	14:23:27
514	50.316354	-4.085054	0.66	35.2	2014-11-15	14:23:28
515	50.316359	-4.085051	0.64	21.8	2014-11-15	14:23:29
516	50.316362	-4.085049	0.31	17.7	2014-11-15	14:23:30
517	50.316362	-4.085049	0	0	2014-11-15	14:23:31
518	50.316365	-4.085056	0.6	300	2014-11-15	14:23:32
519	50.316368	-4.08507	1.03	293.4	2014-11-15	14:23:33
520	50.316372	-4.085089	1.4	286.3	2014-11-15	14:23:34
521	50.316378	-4.085106	1.39	296.6	2014-11-15	14:23:35
522	50.316382	-4.085122	1.22	293.8	2014-11-15	14:23:36
523	50.316388	-4.085133	1.05	311.1	2014-11-15	14:23:37
524	50.316397	-4.085141	1.09	329.8	2014-11-15	14:23:38
525	50.316416	-4.085145	2.22	352.9	2014-11-15	14:23:39
526	50.316448	-4.085142	3.5	2.9	2014-11-15	14:23:40
527	50.316488	-4.085137	4.44	4.5	2014-11-15	14:23:41
528	50.31653	-4.085121	4.89	13.5	2014-11-15	14:23:42
529	50.31657	-4.085103	4.61	16.5	2014-11-15	14:23:43
530	50.316606	-4.085086	4.21	16.1	2014-11-15	14:23:44
531	50.316643	-4.085071	4.2	14.8	2014-11-15	14:23:45
532	50.316684	-4.085059	4.62	11	2014-11-15	14:23:46
533	50.316727	-4.085044	4.92	12.5	2014-11-15	14:23:47
534	50.316771	-4.085028	4.99	12.7	2014-11-15	14:23:48
535	50.316816	-4.085029	5.01	359.5	2014-11-15	14:23:49
536	50.316859	-4.085049	5.04	343.8	2014-11-15	14:23:50
537	50.316906	-4.085078	5.65	338.9	2014-11-15	14:23:51
538	50.316948	-4.085117	5.44	329.1	2014-11-15	14:23:52
539	50.316985	-4.085156	4.96	325.5	2014-11-15	14:23:53
540	50.317022	-4.08519	4.75	329.8	2014-11-15	14:23:54
541	50.317059	-4.085223	4.78	330.2	2014-11-15	14:23:55
542	50.317097	-4.085257	4.83	330.7	2014-11-15	14:23:56
543	50.317117	-4.085154	0.4	73.4	2014-11-15	14:24:15
544	50.31709	-4.085138	3.11	159.7	2014-11-15	14:24:16
545	50.317069	-4.085129	2.46	164.9	2014-11-15	14:24:17
546	50.317046	-4.085124	2.55	172.1	2014-11-15	14:24:18
547	50.317024	-4.085118	2.57	169.6	2014-11-15	14:24:19
548	50.317001	-4.085112	2.58	171.4	2014-11-15	14:24:20
549	50.316979	-4.085111	2.46	177.5	2014-11-15	14:24:21
550	50.316962	-4.085101	1.99	159.3	2014-11-15	14:24:22
551	50.316953	-4.085082	1.67	125.2	2014-11-15	14:24:23
552	50.31695	-4.085066	1.16	107.4	2014-11-15	14:24:24
553	50.316951	-4.085056	0.71	80.9	2014-11-15	14:24:25
554	50.316953	-4.085049	0.53	71.7	2014-11-15	14:24:26
555	50.316948	-4.085044	0.6	144.6	2014-11-15	14:24:27
556	50.316943	-4.085041	0.62	159.1	2014-11-15	14:24:28
557	50.316941	-4.085036	0.49	125.1	2014-11-15	14:24:29
558	50.316937	-4.085027	0.73	124.9	2014-11-15	14:24:30
559	50.316933	-4.085018	0.83	124.8	2014-11-15	14:24:31
560	50.316929	-4.085007	0.86	120.7	2014-11-15	14:24:32
561	50.316856	-4.08495	0.65	153.2	2014-11-15	14:24:46
562	50.316863	-4.084961	1.16	315.5	2014-11-15	14:24:47
563	50.316865	-4.084976	1.12	281.5	2014-11-15	14:24:48
564	50.316863	-4.084995	1.36	260.9	2014-11-15	14:24:49
565	50.316859	-4.085018	1.7	254.7	2014-11-15	14:24:50
566	50.316861	-4.085029	0.76	279.9	2014-11-15	14:24:51
567	50.316866	-4.085033	0.66	332.2	2014-11-15	14:24:52
568	50.316864	-4.085039	0.46	246.1	2014-11-15	14:24:53
569	50.316859	-4.085041	0.55	192.4	2014-11-15	14:24:54
570	50.316854	-4.085039	0.57	164.4	2014-11-15	14:24:55
571	50.316846	-4.085039	0.91	180.7	2014-11-15	14:24:56
572	50.316838	-4.085042	0.93	191.9	2014-11-15	14:24:57
573	50.316827	-4.085044	1.24	188.3	2014-11-15	14:24:58
574	50.316813	-4.085045	1.55	182.4	2014-11-15	14:24:59
575	50.316801	-4.085048	1.35	188.4	2014-11-15	14:25:00
576	50.31679	-4.085051	1.24	192.2	2014-11-15	14:25:01
577	50.31678	-4.085053	1.13	186.7	2014-11-15	14:25:02
578	50.31677	-4.085057	1.15	191.9	2014-11-15	14:25:03
579	50.316757	-4.085061	1.48	191.4	2014-11-15	14:25:04
580	50.316745	-4.085063	1.29	185.5	2014-11-15	14:25:05
581	50.316737	-4.085064	0.96	186.8	2014-11-15	14:25:06
582	50.31673	-4.085063	0.73	171.1	2014-11-15	14:25:07
583	50.316722	-4.085064	0.88	185.4	2014-11-15	14:25:08
584	50.316711	-4.085066	1.33	186.2	2014-11-15	14:25:09
585	50.316697	-4.085069	1.58	189.8	2014-11-15	14:25:10
586	50.316682	-4.085073	1.69	188.7	2014-11-15	14:25:11
587	50.316665	-4.08508	1.9	194.4	2014-11-15	14:25:12
588	50.316654	-4.085083	1.31	190.5	2014-11-15	14:25:13
589	50.316647	-4.085082	0.77	176.9	2014-11-15	14:25:14
590	50.316637	-4.08508	1.08	171.1	2014-11-15	14:25:15
591	50.316625	-4.085083	1.38	187.9	2014-11-15	14:25:16
592	50.31661	-4.085084	1.66	183.7	2014-11-15	14:25:17
593	50.3166	-4.085084	1.08	180.3	2014-11-15	14:25:18
594	50.316595	-4.085083	0.57	172.2	2014-11-15	14:25:19
595	50.316587	-4.085089	1.03	204.2	2014-11-15	14:25:20
596	50.316575	-4.085099	1.43	209.7	2014-11-15	14:25:21
597	50.316563	-4.085107	1.49	200.7	2014-11-15	14:25:22
598	50.316549	-4.085116	1.67	204.1	2014-11-15	14:25:23
599	50.316535	-4.085128	1.82	208.1	2014-11-15	14:25:24
600	50.316519	-4.08514	1.94	206.2	2014-11-15	14:25:25
601	50.316508	-4.085148	1.35	205.3	2014-11-15	14:25:26
602	50.316506	-4.08515	0.28	202.3	2014-11-15	14:25:27
603	50.316505	-4.08515	0.1	201.4	2014-11-15	14:25:28
604	50.316498	-4.085156	0.87	206.9	2014-11-15	14:25:29
605	50.316488	-4.085164	1.21	207.6	2014-11-15	14:25:30
606	50.31648	-4.085171	1.05	208.1	2014-11-15	14:25:31
607	50.31647	-4.085178	1.28	204.7	2014-11-15	14:25:32
608	50.316457	-4.085188	1.55	207.5	2014-11-15	14:25:33
609	50.316446	-4.0852	1.52	213.1	2014-11-15	14:25:34
610	50.316436	-4.08521	1.3	213.2	2014-11-15	14:25:35
611	50.316429	-4.085218	0.99	216.9	2014-11-15	14:25:36
612	50.316425	-4.085226	0.73	229.7	2014-11-15	14:25:37
613	50.316422	-4.085234	0.66	238.4	2014-11-15	14:25:38
614	50.316421	-4.085242	0.54	268.9	2014-11-15	14:25:39
615	50.316424	-4.085244	0.34	325.8	2014-11-15	14:25:40
616	50.316425	-4.085245	0.04	330.7	2014-11-15	14:25:42
617	50.31642	-4.085254	0.86	229.2	2014-11-15	14:25:43
618	50.316412	-4.085268	1.3	229.7	2014-11-15	14:25:44
619	50.316413	-4.08528	0.83	275.9	2014-11-15	14:25:45
620	50.316422	-4.085287	1.16	331.4	2014-11-15	14:25:46
621	50.316425	-4.085301	1.01	291.7	2014-11-15	14:25:47
622	50.316427	-4.085315	1	278.6	2014-11-15	14:25:48
623	50.316429	-4.085328	0.95	284.8	2014-11-15	14:25:49
624	50.316426	-4.08534	0.91	250.8	2014-11-15	14:25:50
625	50.316423	-4.085348	0.68	242.9	2014-11-15	14:25:51
626	50.316423	-4.085357	0.65	269.2	2014-11-15	14:25:52
627	50.316424	-4.085371	0.95	273.9	2014-11-15	14:25:53
628	50.316427	-4.085379	0.67	299.3	2014-11-15	14:25:54
629	50.316434	-4.085383	0.82	339.7	2014-11-15	14:25:55
630	50.316448	-4.085387	1.58	348.5	2014-11-15	14:25:56
631	50.316485	-4.085386	4.14	1	2014-11-15	14:25:57
632	50.316547	-4.085385	6.91	1	2014-11-15	14:25:58
633	50.316613	-4.085402	7.47	350.4	2014-11-15	14:25:59
634	50.316674	-4.085436	7.17	340.4	2014-11-15	14:26:00
635	50.31673	-4.085472	6.71	337.7	2014-11-15	14:26:01
636	50.316785	-4.085509	6.72	337.1	2014-11-15	14:26:02
637	50.316841	-4.085547	6.79	336	2014-11-15	14:26:03
638	50.317163	-4.085862	5.28	328	2014-11-15	14:26:11
639	50.317138	-4.085881	3.03	206.3	2014-11-15	14:26:12
640	50.317114	-4.0859	3.05	207.1	2014-11-15	14:26:13
641	50.317073	-4.085867	5.07	152.6	2014-11-15	14:26:14
642	50.317026	-4.085821	6.26	148.1	2014-11-15	14:26:15
643	50.316978	-4.08576	6.88	140.8	2014-11-15	14:26:16
644	50.316923	-4.085683	8.17	138.3	2014-11-15	14:26:17
645	50.316878	-4.085625	6.49	140.4	2014-11-15	14:26:18
646	50.31686	-4.085619	2.08	167.8	2014-11-15	14:26:19
647	50.316838	-4.085583	3.46	133	2014-11-15	14:26:20
648	50.316825	-4.085544	3.18	119	2014-11-15	14:26:21
649	50.316813	-4.085501	3.29	112.9	2014-11-15	14:26:22
650	50.316805	-4.085479	1.88	120.7	2014-11-15	14:26:23
651	50.31679	-4.08545	2.58	128	2014-11-15	14:26:24
652	50.316775	-4.085432	2.08	142.9	2014-11-15	14:26:25
653	50.316762	-4.085422	1.7	154.9	2014-11-15	14:26:26
654	50.316746	-4.085415	1.76	163.7	2014-11-15	14:26:27
655	50.31673	-4.085408	1.86	164.2	2014-11-15	14:26:28
656	50.316714	-4.085402	1.88	166.4	2014-11-15	14:26:29
657	50.316707	-4.085397	0.82	156.6	2014-11-15	14:26:30
658	50.316701	-4.085383	1.23	124.8	2014-11-15	14:26:31
659	50.31669	-4.085374	1.38	151.4	2014-11-15	14:26:32
660	50.316678	-4.08537	1.3	167.1	2014-11-15	14:26:33
661	50.31667	-4.085365	1.06	160.3	2014-11-15	14:26:34
662	50.316663	-4.085355	1.02	135.5	2014-11-15	14:26:35
663	50.316666	-4.085346	0.69	64.4	2014-11-15	14:26:36
664	50.31667	-4.085333	1.01	60.6	2014-11-15	14:26:37
665	50.316666	-4.085323	0.86	117.7	2014-11-15	14:26:38
666	50.316657	-4.085315	1.15	151	2014-11-15	14:26:39
667	50.316647	-4.085308	1.27	156.5	2014-11-15	14:26:40
668	50.316636	-4.085302	1.31	162.6	2014-11-15	14:26:41
669	50.316624	-4.085298	1.29	167.5	2014-11-15	14:26:42
670	50.316613	-4.085295	1.3	170.2	2014-11-15	14:26:43
671	50.316599	-4.085295	1.51	178.9	2014-11-15	14:26:44
672	50.316586	-4.085297	1.52	186.3	2014-11-15	14:26:45
673	50.316575	-4.085299	1.18	186.3	2014-11-15	14:26:46
674	50.31657	-4.0853	0.63	189.9	2014-11-15	14:26:47
675	50.316564	-4.0853	0.59	179.4	2014-11-15	14:26:48
676	50.316559	-4.085299	0.58	173.5	2014-11-15	14:26:49
677	50.316555	-4.085298	0.54	165.9	2014-11-15	14:26:50
678	50.316552	-4.085294	0.38	141.4	2014-11-15	14:26:51
679	50.316564	-4.08529	0.7	13.3	2014-11-15	14:26:53
680	50.316562	-4.085289	0.25	173.2	2014-11-15	14:26:54
681	50.316557	-4.085293	0.58	204.5	2014-11-15	14:26:55
682	50.316553	-4.085301	0.76	229.1	2014-11-15	14:26:56
683	50.31655	-4.085308	0.59	236.3	2014-11-15	14:26:57
684	50.316552	-4.085307	0.26	10.7	2014-11-15	14:26:58
685	50.316555	-4.085303	0.43	40.1	2014-11-15	14:26:59
686	50.316551	-4.085301	0.45	163	2014-11-15	14:27:00
687	50.31655	-4.085296	0.41	112.6	2014-11-15	14:27:01
688	50.316542	-4.085296	0.88	180.4	2014-11-15	14:27:02
689	50.316533	-4.085295	0.95	177.1	2014-11-15	14:27:03
690	50.316525	-4.085293	0.91	167.5	2014-11-15	14:27:04
691	50.316517	-4.085291	0.87	175.3	2014-11-15	14:27:05
692	50.316514	-4.085286	0.5	133.5	2014-11-15	14:27:06
693	50.316515	-4.085279	0.55	87	2014-11-15	14:27:07
694	50.316512	-4.085276	0.17	143.3	2014-11-15	14:27:09
695	50.316512	-4.085278	0.13	258.1	2014-11-15	14:27:10
696	50.316512	-4.085279	0.08	248.6	2014-11-15	14:27:11
697	50.316511	-4.085278	0.05	128.1	2014-11-15	14:27:12
698	50.316512	-4.085278	0.03	53.6	2014-11-15	14:27:13
699	50.316508	-4.085276	0.41	167.5	2014-11-15	14:27:14
700	50.316501	-4.085278	0.73	187	2014-11-15	14:27:15
701	50.316494	-4.085277	0.8	174.9	2014-11-15	14:27:16
702	50.316486	-4.085274	0.95	170.2	2014-11-15	14:27:17
703	50.316473	-4.085272	1.47	173.7	2014-11-15	14:27:18
704	50.316463	-4.085271	1.11	176	2014-11-15	14:27:19
705	50.316455	-4.085268	0.86	166.4	2014-11-15	14:27:20
706	50.316452	-4.085267	0.21	164.3	2014-11-15	14:27:22
707	50.316459	-4.085258	0.98	38.1	2014-11-15	14:27:23
708	50.316454	-4.085256	0.53	165	2014-11-15	14:27:24
709	50.316447	-4.085256	0.78	181.3	2014-11-15	14:27:25
710	50.316438	-4.085261	1.05	200.2	2014-11-15	14:27:26
711	50.316431	-4.085268	0.95	210.1	2014-11-15	14:27:27
712	50.316428	-4.08527	0.29	213.6	2014-11-15	14:27:28
713	50.316431	-4.085269	0.13	18.4	2014-11-15	14:27:30
714	50.316431	-4.085269	0.01	270	2014-11-15	14:27:31
715	50.316431	-4.085269	0.01	212.6	2014-11-15	14:27:32
716	50.316429	-4.085276	0.52	253.2	2014-11-15	14:27:33
717	50.316434	-4.085278	0.5	346.3	2014-11-15	14:27:34
718	50.316449	-4.085274	1.75	8.6	2014-11-15	14:27:35
719	50.316486	-4.085277	4.06	357	2014-11-15	14:27:36
720	50.316536	-4.085296	5.72	346.8	2014-11-15	14:27:37
721	50.31659	-4.08532	6.32	344.1	2014-11-15	14:27:38
722	50.316649	-4.085337	6.71	349.9	2014-11-15	14:27:39
723	50.316705	-4.085345	6.25	354.6	2014-11-15	14:27:40
724	50.31676	-4.08536	6.19	350.1	2014-11-15	14:27:41
725	50.316816	-4.08538	6.35	347.2	2014-11-15	14:27:42
726	50.316864	-4.085401	5.62	344.1	2014-11-15	14:27:43
727	50.316898	-4.085431	4.25	330.7	2014-11-15	14:27:44
728	50.316915	-4.085459	2.79	313.6	2014-11-15	14:27:45
729	50.316923	-4.085479	1.65	302.5	2014-11-15	14:27:46
730	50.316924	-4.085491	0.86	277.4	2014-11-15	14:27:47
731	50.316921	-4.085503	0.95	251.1	2014-11-15	14:27:48
732	50.316918	-4.085518	1.1	253.3	2014-11-15	14:27:49
733	50.31692	-4.085526	0.55	284.7	2014-11-15	14:27:50
734	50.316921	-4.085533	0.58	286.7	2014-11-15	14:27:51
735	50.316917	-4.085546	1.04	240.9	2014-11-15	14:27:52
736	50.316909	-4.085561	1.32	232.7	2014-11-15	14:27:53
737	50.3169	-4.085578	1.62	229.3	2014-11-15	14:27:54
738	50.316891	-4.085595	1.53	229.6	2014-11-15	14:27:55
739	50.316884	-4.08561	1.35	235.5	2014-11-15	14:27:56
740	50.316882	-4.08562	0.74	253.9	2014-11-15	14:27:57
741	50.316887	-4.08562	0.56	359.3	2014-11-15	14:27:58
742	50.316888	-4.085619	0.09	45.2	2014-11-15	14:27:59
743	50.316884	-4.085626	0.67	225.1	2014-11-15	14:28:00
744	50.31688	-4.085634	0.73	233.1	2014-11-15	14:28:01
745	50.31687	-4.085642	1.18	206.5	2014-11-15	14:28:02
746	50.316861	-4.085652	1.3	214.8	2014-11-15	14:28:03
747	50.316851	-4.085663	1.33	214.1	2014-11-15	14:28:04
748	50.316842	-4.085667	1.02	198.4	2014-11-15	14:28:05
749	50.316839	-4.085661	0.5	125.5	2014-11-15	14:28:06
750	50.316836	-4.085655	0.61	133.6	2014-11-15	14:28:07
751	50.316826	-4.085655	1.1	179.1	2014-11-15	14:28:08
752	50.316814	-4.085659	1.36	191.9	2014-11-15	14:28:09
753	50.3168	-4.085664	1.56	193.2	2014-11-15	14:28:10
754	50.316783	-4.085672	1.96	196.2	2014-11-15	14:28:11
755	50.316765	-4.085681	2.07	198	2014-11-15	14:28:12
756	50.316756	-4.085684	1.12	192.9	2014-11-15	14:28:13
757	50.316751	-4.085684	0.51	177.4	2014-11-15	14:28:14
758	50.316745	-4.085682	0.66	171.2	2014-11-15	14:28:15
759	50.316738	-4.085679	0.82	165.7	2014-11-15	14:28:16
760	50.316725	-4.085681	1.42	185.6	2014-11-15	14:28:17
761	50.316711	-4.085692	1.77	206.2	2014-11-15	14:28:18
762	50.316696	-4.085708	1.97	214	2014-11-15	14:28:19
763	50.316683	-4.085719	1.66	207.2	2014-11-15	14:28:20
764	50.316677	-4.085723	0.73	205.1	2014-11-15	14:28:21
765	50.316672	-4.085725	0.66	192	2014-11-15	14:28:22
766	50.316662	-4.085726	1.01	185.4	2014-11-15	14:28:23
767	50.31665	-4.085733	1.47	197.9	2014-11-15	14:28:24
768	50.316637	-4.085742	1.59	204.4	2014-11-15	14:28:25
769	50.316623	-4.085751	1.71	201.9	2014-11-15	14:28:26
770	50.316606	-4.085761	1.98	202.5	2014-11-15	14:28:27
771	50.316593	-4.085769	1.57	200	2014-11-15	14:28:28
772	50.316586	-4.085771	0.84	190.1	2014-11-15	14:28:29
773	50.316585	-4.085769	0.12	94.8	2014-11-15	14:28:30
774	50.316589	-4.085769	0.35	4.9	2014-11-15	14:28:31
775	50.316585	-4.085767	0.42	156.4	2014-11-15	14:28:32
776	50.316579	-4.085765	0.64	170.4	2014-11-15	14:28:33
777	50.316572	-4.08576	0.86	154.9	2014-11-15	14:28:34
778	50.316566	-4.085751	0.98	138.3	2014-11-15	14:28:35
779	50.316558	-4.085744	0.97	148.9	2014-11-15	14:28:36
780	50.316548	-4.085738	1.19	158.3	2014-11-15	14:28:37
781	50.316537	-4.085732	1.36	162.7	2014-11-15	14:28:38
782	50.316526	-4.085726	1.24	159.4	2014-11-15	14:28:39
783	50.316531	-4.085716	0.85	52.1	2014-11-15	14:28:40
784	50.316544	-4.085703	1.68	34.6	2014-11-15	14:28:41
785	50.316548	-4.085686	1.31	69.9	2014-11-15	14:28:42
786	50.316546	-4.085671	1.06	99.1	2014-11-15	14:28:43
787	50.31654	-4.085659	1.09	130.8	2014-11-15	14:28:44
788	50.316532	-4.085647	1.19	135.3	2014-11-15	14:28:45
789	50.316521	-4.085638	1.42	150.7	2014-11-15	14:28:46
790	50.316509	-4.085631	1.44	160.9	2014-11-15	14:28:47
791	50.316495	-4.085624	1.55	162.1	2014-11-15	14:28:48
792	50.316482	-4.085614	1.65	153.6	2014-11-15	14:28:49
793	50.316472	-4.0856	1.5	136.7	2014-11-15	14:28:50
794	50.316468	-4.085585	1.14	114.1	2014-11-15	14:28:51
795	50.316465	-4.085572	1.03	113	2014-11-15	14:28:52
796	50.316459	-4.08556	1.05	127.7	2014-11-15	14:28:53
797	50.316452	-4.085552	0.91	143.3	2014-11-15	14:28:54
798	50.316444	-4.085547	0.94	157.3	2014-11-15	14:28:55
799	50.31644	-4.085538	0.79	124.6	2014-11-15	14:28:56
800	50.316437	-4.085529	0.75	117.6	2014-11-15	14:28:57
801	50.316428	-4.08552	1.21	150.3	2014-11-15	14:28:58
802	50.316414	-4.085511	1.64	157.8	2014-11-15	14:28:59
803	50.316401	-4.085504	1.53	159	2014-11-15	14:29:00
804	50.316394	-4.085497	0.94	151.1	2014-11-15	14:29:01
805	50.316397	-4.085484	1.02	68.6	2014-11-15	14:29:02
806	50.316398	-4.085469	1.05	86.9	2014-11-15	14:29:03
807	50.316388	-4.08546	1.24	148.2	2014-11-15	14:29:04
808	50.316377	-4.085451	1.39	154.3	2014-11-15	14:29:05
809	50.316368	-4.085442	1.2	147.2	2014-11-15	14:29:06
810	50.316362	-4.08543	1.11	126.2	2014-11-15	14:29:07
811	50.316355	-4.08542	1.05	137.5	2014-11-15	14:29:08
812	50.316347	-4.085412	1.08	147.9	2014-11-15	14:29:09
813	50.316338	-4.085406	1.1	158.8	2014-11-15	14:29:10
814	50.316328	-4.085402	1.11	164.8	2014-11-15	14:29:11
815	50.316327	-4.085395	0.55	107.8	2014-11-15	14:29:12
816	50.316327	-4.085386	0.62	83.1	2014-11-15	14:29:13
817	50.316322	-4.085383	0.66	164.2	2014-11-15	14:29:14
818	50.316313	-4.085383	0.91	179.6	2014-11-15	14:29:15
819	50.316306	-4.085386	0.83	191.2	2014-11-15	14:29:16
820	50.316299	-4.085389	0.89	196.8	2014-11-15	14:29:17
821	50.31629	-4.085392	0.94	191.3	2014-11-15	14:29:18
822	50.316285	-4.085392	0.31	178.9	2014-11-15	14:29:20
823	50.316285	-4.085393	0.05	259.4	2014-11-15	14:29:22
824	50.316279	-4.085398	0.68	208.8	2014-11-15	14:29:23
825	50.316275	-4.085401	0.49	206.7	2014-11-15	14:29:24
826	50.316275	-4.085401	0	0	2014-11-15	14:29:25
827	50.316281	-4.085401	0.69	359	2014-11-15	14:29:26
828	50.316284	-4.0854	0.14	8.5	2014-11-15	14:29:28
829	50.31628	-4.085399	0.49	171	2014-11-15	14:29:29
830	50.316278	-4.085398	0.24	148.6	2014-11-15	14:29:30
831	50.316278	-4.085397	0.04	102.2	2014-11-15	14:29:31
832	50.316272	-4.085401	0.64	205.3	2014-11-15	14:29:32
833	50.31627	-4.085404	0.19	214.1	2014-11-15	14:29:34
834	50.316277	-4.085401	0.8	13.4	2014-11-15	14:29:35
835	50.316283	-4.085399	0.74	12.6	2014-11-15	14:29:36
836	50.316289	-4.085398	0.63	8.1	2014-11-15	14:29:37
837	50.316294	-4.085401	0.62	335.4	2014-11-15	14:29:38
838	50.316296	-4.085413	0.43	286.6	2014-11-15	14:29:40
839	50.316295	-4.085414	0.1	233.8	2014-11-15	14:29:41
840	50.316296	-4.085415	0.07	286.1	2014-11-15	14:29:42
841	50.3163	-4.085416	0.56	352.6	2014-11-15	14:29:43
842	50.316303	-4.085419	0.19	325.2	2014-11-15	14:29:45
843	50.316289	-4.085422	1.62	187.2	2014-11-15	14:29:46
844	50.316279	-4.085419	1.14	171.3	2014-11-15	14:29:47
845	50.316271	-4.085416	0.93	165.1	2014-11-15	14:29:48
846	50.316261	-4.085414	1.07	173.9	2014-11-15	14:29:49
847	50.316251	-4.085414	1.15	178.8	2014-11-15	14:29:50
848	50.316241	-4.085416	1.14	185.4	2014-11-15	14:29:51
849	50.316234	-4.085415	0.7	177.6	2014-11-15	14:29:52
850	50.316232	-4.08541	0.47	128	2014-11-15	14:29:53
851	50.316224	-4.085408	0.83	170	2014-11-15	14:29:54
852	50.316213	-4.085409	1.29	184	2014-11-15	14:29:55
853	50.316203	-4.085413	1.13	192.5	2014-11-15	14:29:56
854	50.316197	-4.085415	0.66	195.8	2014-11-15	14:29:57
855	50.316195	-4.085416	0.13	188	2014-11-15	14:29:59
856	50.316195	-4.085416	0.06	322.8	2014-11-15	14:30:00
857	50.316205	-4.085416	1.05	0	2014-11-15	14:30:01
858	50.316216	-4.085413	1.3	11.3	2014-11-15	14:30:02
859	50.316229	-4.085407	1.44	16.6	2014-11-15	14:30:03
860	50.316245	-4.085402	1.81	11	2014-11-15	14:30:04
861	50.316272	-4.08539	3.2	14.9	2014-11-15	14:30:05
862	50.316316	-4.085377	4.9	11	2014-11-15	14:30:06
863	50.316365	-4.085359	5.64	13.2	2014-11-15	14:30:07
864	50.316408	-4.085341	4.91	14.8	2014-11-15	14:30:08
865	50.316435	-4.085332	3.1	12.9	2014-11-15	14:30:09
866	50.316452	-4.085325	1.95	14.1	2014-11-15	14:30:10
867	50.316466	-4.08532	1.61	12.2	2014-11-15	14:30:11
868	50.31648	-4.085315	1.62	14.1	2014-11-15	14:30:12
869	50.316493	-4.085308	1.5	17.8	2014-11-15	14:30:13
870	50.316502	-4.08531	0.97	354.3	2014-11-15	14:30:14
871	50.316483	-4.085331	2.51	216.7	2014-11-15	14:30:15
872	50.316473	-4.085357	2.2	237.5	2014-11-15	14:30:16
873	50.316466	-4.085377	1.65	240.6	2014-11-15	14:30:17
874	50.316458	-4.08539	1.24	228.5	2014-11-15	14:30:18
875	50.316456	-4.085397	0.28	248.2	2014-11-15	14:30:20
876	50.316465	-4.085402	1.05	342.9	2014-11-15	14:30:21
877	50.316476	-4.085403	1.16	353.8	2014-11-15	14:30:22
878	50.316488	-4.085404	1.35	359.8	2014-11-15	14:30:23
879	50.316501	-4.085403	1.49	0.2	2014-11-15	14:30:24
880	50.316516	-4.085403	1.68	1.6	2014-11-15	14:30:25
881	50.31653	-4.085404	1.54	356	2014-11-15	14:30:26
882	50.316539	-4.085403	0.93	6.6	2014-11-15	14:30:27
883	50.316532	-4.085393	1.04	135.4	2014-11-15	14:30:28
884	50.316509	-4.08538	2.74	161.2	2014-11-15	14:30:29
885	50.316496	-4.085372	1.58	157.3	2014-11-15	14:30:30
886	50.316491	-4.085363	0.78	131.3	2014-11-15	14:30:31
887	50.316478	-4.085362	1.38	175.8	2014-11-15	14:30:32
888	50.316466	-4.085363	1.34	182	2014-11-15	14:30:33
889	50.316456	-4.085358	1.26	163.5	2014-11-15	14:30:34
890	50.316456	-4.085351	0.45	86.4	2014-11-15	14:30:35
891	50.316455	-4.085344	0.56	101.6	2014-11-15	14:30:36
892	50.316447	-4.08534	0.97	162.8	2014-11-15	14:30:37
893	50.316436	-4.085334	1.22	159.7	2014-11-15	14:30:38
894	50.316424	-4.085331	1.34	172.8	2014-11-15	14:30:39
895	50.316413	-4.085332	1.25	183.8	2014-11-15	14:30:40
896	50.3164	-4.085335	1.45	186.2	2014-11-15	14:30:41
897	50.316389	-4.08534	1.3	197.8	2014-11-15	14:30:42
898	50.316385	-4.085343	0.23	209.4	2014-11-15	14:30:44
899	50.316391	-4.085336	0.81	40.4	2014-11-15	14:30:45
900	50.316393	-4.085336	0.21	10	2014-11-15	14:30:46
901	50.316394	-4.085334	0.14	40.9	2014-11-15	14:30:47
902	50.31639	-4.08533	0.49	145.1	2014-11-15	14:30:48
903	50.316386	-4.085323	0.74	134.1	2014-11-15	14:30:49
904	50.316379	-4.085313	1.05	137.5	2014-11-15	14:30:50
905	50.316373	-4.085311	0.6	163.4	2014-11-15	14:30:51
906	50.31637	-4.085322	0.88	243.7	2014-11-15	14:30:52
907	50.316369	-4.085337	1.08	264	2014-11-15	14:30:53
908	50.316371	-4.085344	0.57	297.3	2014-11-15	14:30:54
909	50.316385	-4.085337	1.65	17	2014-11-15	14:30:55
910	50.316418	-4.085316	3.93	22.5	2014-11-15	14:30:56
911	50.316469	-4.085278	6.3	25.6	2014-11-15	14:30:57
912	50.316526	-4.085241	6.85	22.5	2014-11-15	14:30:58
913	50.316578	-4.085223	5.95	12.3	2014-11-15	14:30:59
914	50.316624	-4.08522	5.13	2.2	2014-11-15	14:31:00
915	50.31667	-4.085215	5.14	4.1	2014-11-15	14:31:01
916	50.316719	-4.085204	5.54	8.2	2014-11-15	14:31:02
917	50.316771	-4.085188	5.91	11.2	2014-11-15	14:31:03
918	50.316826	-4.085171	6.18	11.3	2014-11-15	14:31:04
919	50.316884	-4.085175	6.52	357.3	2014-11-15	14:31:05
920	50.316946	-4.085199	7.06	346.2	2014-11-15	14:31:06
921	50.317005	-4.085221	6.78	346.4	2014-11-15	14:31:07
922	50.317059	-4.085239	6.1	348.4	2014-11-15	14:31:08
923	50.317109	-4.085255	5.75	348.4	2014-11-15	14:31:09
924	50.317155	-4.085268	5.11	349.8	2014-11-15	14:31:10
925	50.317194	-4.085278	4.47	350.2	2014-11-15	14:31:11
926	50.31723	-4.085292	4.12	346.4	2014-11-15	14:31:12
927	50.317263	-4.085311	3.9	339.3	2014-11-15	14:31:13
928	50.317285	-4.085329	2.82	332.7	2014-11-15	14:31:14
929	50.3173	-4.085343	1.86	328.5	2014-11-15	14:31:15
930	50.317313	-4.085356	1.76	327.9	2014-11-15	14:31:16
931	50.317325	-4.085368	1.6	327.8	2014-11-15	14:31:17
932	50.317335	-4.085379	1.28	324.5	2014-11-15	14:31:18
933	50.317344	-4.085387	1.19	331.8	2014-11-15	14:31:19
934	50.317341	-4.085391	0.46	227	2014-11-15	14:31:20
935	50.317317	-4.085383	2.73	167.4	2014-11-15	14:31:21
936	50.317292	-4.085386	2.84	184.2	2014-11-15	14:31:22
937	50.317269	-4.085391	2.54	188.9	2014-11-15	14:31:23
938	50.317252	-4.085396	1.9	189.6	2014-11-15	14:31:24
939	50.31724	-4.085398	1.43	185	2014-11-15	14:31:25
940	50.317232	-4.085399	0.88	188.2	2014-11-15	14:31:26
941	50.317227	-4.085402	0.59	199.4	2014-11-15	14:31:27
942	50.317222	-4.085403	0.58	187.6	2014-11-15	14:31:28
943	50.317216	-4.085407	0.71	204.8	2014-11-15	14:31:29
944	50.31721	-4.085413	0.78	212.2	2014-11-15	14:31:30
945	50.317205	-4.085417	0.58	206.1	2014-11-15	14:31:31
946	50.317198	-4.085421	0.83	202.8	2014-11-15	14:31:32
947	50.317189	-4.085432	1.31	213.4	2014-11-15	14:31:33
948	50.317179	-4.085443	1.31	216.5	2014-11-15	14:31:34
949	50.317173	-4.085451	0.91	218.9	2014-11-15	14:31:35
950	50.317171	-4.085456	0.38	244.1	2014-11-15	14:31:36
951	50.317172	-4.085456	0.12	357.3	2014-11-15	14:31:37
952	50.317168	-4.085466	0.87	241.2	2014-11-15	14:31:38
953	50.317161	-4.085478	1.22	224.5	2014-11-15	14:31:39
954	50.317151	-4.085488	1.28	211	2014-11-15	14:31:40
955	50.317139	-4.085495	1.42	201.4	2014-11-15	14:31:41
956	50.317129	-4.085504	1.25	211.4	2014-11-15	14:31:42
957	50.317123	-4.085512	0.91	219.6	2014-11-15	14:31:43
958	50.317118	-4.08552	0.81	220.7	2014-11-15	14:31:44
959	50.317113	-4.085527	0.72	229.2	2014-11-15	14:31:45
960	50.317113	-4.085534	0.48	262.3	2014-11-15	14:31:46
961	50.317114	-4.085539	0.37	292.3	2014-11-15	14:31:47
962	50.317116	-4.085538	0.23	7.6	2014-11-15	14:31:48
963	50.317114	-4.085538	0.25	167.6	2014-11-15	14:31:49
964	50.317111	-4.085536	0.35	167.3	2014-11-15	14:31:50
965	50.317104	-4.085541	0.78	205.2	2014-11-15	14:31:51
966	50.317097	-4.085546	0.91	203	2014-11-15	14:31:52
967	50.317093	-4.085549	0.47	207.7	2014-11-15	14:31:53
968	50.317091	-4.08555	0.26	198.3	2014-11-15	14:31:54
969	50.317084	-4.085554	0.78	200.7	2014-11-15	14:31:55
970	50.317076	-4.085564	1.12	218.2	2014-11-15	14:31:56
971	50.317065	-4.085579	1.68	220.8	2014-11-15	14:31:57
972	50.317051	-4.08559	1.69	207.3	2014-11-15	14:31:58
973	50.317038	-4.085598	1.59	199	2014-11-15	14:31:59
974	50.317026	-4.085604	1.42	199.1	2014-11-15	14:32:00
975	50.317015	-4.08561	1.31	198.1	2014-11-15	14:32:01
976	50.317006	-4.085617	1.08	209.4	2014-11-15	14:32:02
977	50.317002	-4.085624	0.65	224.6	2014-11-15	14:32:03
978	50.317004	-4.085627	0.3	301.7	2014-11-15	14:32:04
979	50.317006	-4.085627	0.32	10.7	2014-11-15	14:32:05
980	50.317004	-4.08563	0.38	217.9	2014-11-15	14:32:06
981	50.317	-4.085635	0.56	220.2	2014-11-15	14:32:07
982	50.316994	-4.085639	0.76	204.6	2014-11-15	14:32:08
983	50.316985	-4.085644	1	199.5	2014-11-15	14:32:09
984	50.316974	-4.085649	1.34	194.2	2014-11-15	14:32:10
985	50.316959	-4.085652	1.62	189.1	2014-11-15	14:32:11
986	50.316947	-4.085653	1.37	182.3	2014-11-15	14:32:12
987	50.316942	-4.085651	0.29	164.8	2014-11-15	14:32:14
988	50.316942	-4.085657	0.39	270	2014-11-15	14:32:15
989	50.316935	-4.085661	0.84	200.4	2014-11-15	14:32:16
990	50.316928	-4.085664	0.82	198.1	2014-11-15	14:32:17
991	50.316921	-4.085665	0.79	184.8	2014-11-15	14:32:18
992	50.316911	-4.085664	1.09	175.6	2014-11-15	14:32:19
993	50.316899	-4.085664	1.4	181.2	2014-11-15	14:32:20
994	50.316884	-4.085666	1.59	184.5	2014-11-15	14:32:21
995	50.316871	-4.085664	1.48	175.4	2014-11-15	14:32:22
996	50.316858	-4.08566	1.51	169.1	2014-11-15	14:32:23
997	50.316852	-4.085653	0.82	137.6	2014-11-15	14:32:24
998	50.316848	-4.085642	0.9	117.9	2014-11-15	14:32:25
999	50.316837	-4.085633	1.39	153.9	2014-11-15	14:32:26
1000	50.316825	-4.085633	1.35	179	2014-11-15	14:32:27
1001	50.316815	-4.085637	1.21	195.4	2014-11-15	14:32:28
1002	50.316807	-4.085641	0.84	198.7	2014-11-15	14:32:29
1003	50.3168	-4.085646	0.86	203.8	2014-11-15	14:32:30
1004	50.316788	-4.085653	1.45	202	2014-11-15	14:32:31
1005	50.316776	-4.085659	1.42	195.3	2014-11-15	14:32:32
1006	50.316764	-4.085665	1.37	199.6	2014-11-15	14:32:33
1007	50.316751	-4.085672	1.54	199.9	2014-11-15	14:32:34
1008	50.316738	-4.085682	1.64	204.5	2014-11-15	14:32:35
1009	50.316728	-4.085693	1.4	215	2014-11-15	14:32:36
1010	50.316722	-4.085708	1.21	240.3	2014-11-15	14:32:37
1011	50.316724	-4.08572	0.86	285.1	2014-11-15	14:32:38
1012	50.316727	-4.08573	0.83	292.6	2014-11-15	14:32:39
1013	50.316724	-4.08574	0.79	243.3	2014-11-15	14:32:40
1014	50.316718	-4.085749	0.93	222.8	2014-11-15	14:32:41
1015	50.316708	-4.08576	1.31	215.8	2014-11-15	14:32:42
1016	50.316696	-4.085774	1.71	215.1	2014-11-15	14:32:43
1017	50.316682	-4.085787	1.77	211.8	2014-11-15	14:32:44
1018	50.316667	-4.0858	1.95	209.4	2014-11-15	14:32:45
1019	50.316656	-4.085818	1.78	226.1	2014-11-15	14:32:46
1020	50.316654	-4.085834	1.09	260.7	2014-11-15	14:32:47
1021	50.316656	-4.085839	0.38	288.6	2014-11-15	14:32:48
1022	50.316656	-4.085841	0.16	273.7	2014-11-15	14:32:49
1023	50.316649	-4.085844	0.78	198.4	2014-11-15	14:32:50
1024	50.316641	-4.08585	1.02	202.3	2014-11-15	14:32:51
1025	50.316628	-4.085859	1.52	206.5	2014-11-15	14:32:52
1026	50.316614	-4.085869	1.68	202.9	2014-11-15	14:32:53
1027	50.316599	-4.085874	1.75	193.4	2014-11-15	14:32:54
1028	50.316582	-4.085884	2.03	199.7	2014-11-15	14:32:55
1029	50.316567	-4.085894	1.84	203.1	2014-11-15	14:32:56
1030	50.316554	-4.0859	1.5	196.2	2014-11-15	14:32:57
1031	50.316549	-4.085905	0.63	215.3	2014-11-15	14:32:58
1032	50.31655	-4.085909	0.3	278.9	2014-11-15	14:32:59
1033	50.316542	-4.085912	0.83	192	2014-11-15	14:33:00
1034	50.31653	-4.085915	1.42	190.9	2014-11-15	14:33:01
1035	50.316514	-4.085919	1.76	187.8	2014-11-15	14:33:02
1036	50.316506	-4.085911	1.06	150.7	2014-11-15	14:33:03
1037	50.316497	-4.085901	1.23	142.3	2014-11-15	14:33:04
1038	50.316487	-4.085893	1.27	154	2014-11-15	14:33:05
1039	50.316478	-4.085887	1.12	158.8	2014-11-15	14:33:06
1040	50.316463	-4.085882	1.71	166.9	2014-11-15	14:33:07
1041	50.316445	-4.085877	2	170.8	2014-11-15	14:33:08
1042	50.316427	-4.085874	2.05	173	2014-11-15	14:33:09
1043	50.316417	-4.08586	1.5	137.2	2014-11-15	14:33:10
1044	50.316413	-4.085839	1.54	105.1	2014-11-15	14:33:11
1045	50.316407	-4.085821	1.42	117.8	2014-11-15	14:33:12
1046	50.316397	-4.085808	1.46	139.6	2014-11-15	14:33:13
1047	50.316381	-4.085798	1.9	157.9	2014-11-15	14:33:14
1048	50.316365	-4.085789	1.95	162.4	2014-11-15	14:33:15
1049	50.316351	-4.085782	1.59	161.5	2014-11-15	14:33:16
1050	50.316339	-4.085774	1.46	155.4	2014-11-15	14:33:17
1051	50.316327	-4.085765	1.52	156	2014-11-15	14:33:18
1052	50.316312	-4.085758	1.75	164.4	2014-11-15	14:33:19
1053	50.316295	-4.085751	1.96	165.5	2014-11-15	14:33:20
1054	50.316282	-4.085745	1.52	162	2014-11-15	14:33:21
1055	50.316275	-4.085733	1.09	130.6	2014-11-15	14:33:22
1056	50.316268	-4.085722	1.12	134.3	2014-11-15	14:33:23
1057	50.316259	-4.085715	1.08	154.6	2014-11-15	14:33:24
1058	50.31625	-4.085709	1.15	156.8	2014-11-15	14:33:25
1059	50.316238	-4.0857	1.45	153	2014-11-15	14:33:26
1060	50.316226	-4.085691	1.46	154.3	2014-11-15	14:33:27
1061	50.316218	-4.08568	1.22	141.1	2014-11-15	14:33:28
1062	50.316209	-4.085671	1.17	148.7	2014-11-15	14:33:29
1063	50.316201	-4.085663	1.1	147.2	2014-11-15	14:33:30
1064	50.316189	-4.085661	1.26	172.4	2014-11-15	14:33:31
1065	50.316176	-4.085659	1.54	174.7	2014-11-15	14:33:32
1066	50.316169	-4.085656	0.82	166.5	2014-11-15	14:33:33
1067	50.316164	-4.085653	0.53	156.1	2014-11-15	14:33:34
1068	50.316153	-4.085652	1.21	176.9	2014-11-15	14:33:35
1069	50.316138	-4.085652	1.71	180.2	2014-11-15	14:33:36
1070	50.316125	-4.085651	1.43	176.7	2014-11-15	14:33:37
1071	50.316115	-4.085651	1.09	180.9	2014-11-15	14:33:38
1072	50.316111	-4.085652	0.49	189.7	2014-11-15	14:33:39
1073	50.316111	-4.085652	0.02	180	2014-11-15	14:33:40
1074	50.316116	-4.085654	0.64	349.2	2014-11-15	14:33:41
1075	50.316113	-4.08566	0.59	223.4	2014-11-15	14:33:42
1076	50.316103	-4.085655	1.14	161.7	2014-11-15	14:33:43
1077	50.316093	-4.085641	1.49	139.2	2014-11-15	14:33:44
1078	50.316089	-4.085623	1.37	107.4	2014-11-15	14:33:45
1079	50.316088	-4.085603	1.41	92.7	2014-11-15	14:33:46
1080	50.316086	-4.085582	1.48	101.6	2014-11-15	14:33:47
1081	50.316082	-4.085559	1.67	104.2	2014-11-15	14:33:48
1082	50.31608	-4.085537	1.65	98.8	2014-11-15	14:33:49
1083	50.316081	-4.085514	1.61	85	2014-11-15	14:33:50
1084	50.316085	-4.085491	1.65	76.6	2014-11-15	14:33:51
1085	50.316087	-4.085472	1.42	76.7	2014-11-15	14:33:52
1086	50.316092	-4.085456	1.26	68.2	2014-11-15	14:33:53
1087	50.316095	-4.085442	1.07	69.1	2014-11-15	14:33:54
1088	50.316095	-4.085426	1.12	89.5	2014-11-15	14:33:55
1089	50.316093	-4.085409	1.23	101.3	2014-11-15	14:33:56
1090	50.316096	-4.085388	1.53	78.4	2014-11-15	14:33:57
1091	50.316099	-4.08537	1.33	72.4	2014-11-15	14:33:58
1092	50.316101	-4.085352	1.26	82.4	2014-11-15	14:33:59
1093	50.316103	-4.085336	1.19	78.7	2014-11-15	14:34:00
1094	50.316101	-4.085321	1.04	99.3	2014-11-15	14:34:01
1095	50.316104	-4.085311	0.79	67	2014-11-15	14:34:02
1096	50.316113	-4.085299	1.3	39.9	2014-11-15	14:34:03
1097	50.316126	-4.085286	1.73	32.4	2014-11-15	14:34:04
1098	50.31614	-4.085273	1.82	31	2014-11-15	14:34:05
1099	50.316149	-4.085264	1.21	33.5	2014-11-15	14:34:06
1100	50.316152	-4.085255	0.65	65.4	2014-11-15	14:34:07
1101	50.316151	-4.085248	0.54	95	2014-11-15	14:34:08
1102	50.316149	-4.085244	0.42	138.6	2014-11-15	14:34:09
1103	50.316145	-4.085242	0.47	158.5	2014-11-15	14:34:10
1104	50.316143	-4.085239	0.13	140	2014-11-15	14:34:12
1105	50.316143	-4.085239	0.01	270	2014-11-15	14:34:13
1106	50.316143	-4.085239	0.01	270	2014-11-15	14:34:14
1107	50.316143	-4.08524	0.01	233.6	2014-11-15	14:34:16
1108	50.316143	-4.08524	0.01	0	2014-11-15	14:34:17
1109	50.316143	-4.085239	0.05	14.5	2014-11-15	14:34:18
1110	50.316152	-4.085238	0.97	3.9	2014-11-15	14:34:19
1111	50.316153	-4.08524	0.15	312.2	2014-11-15	14:34:20
1112	50.316158	-4.085265	1.88	288.5	2014-11-15	14:34:21
1113	50.316163	-4.085293	2.07	285.2	2014-11-15	14:34:22
1114	50.316168	-4.085318	1.83	287.8	2014-11-15	14:34:23
1115	50.316175	-4.085339	1.66	297.4	2014-11-15	14:34:24
1116	50.316183	-4.085356	1.52	305.6	2014-11-15	14:34:25
1117	50.316191	-4.085371	1.39	308.2	2014-11-15	14:34:26
1118	50.316198	-4.08538	1.01	320.9	2014-11-15	14:34:27
1119	50.316213	-4.085377	1.76	7.4	2014-11-15	14:34:28
1120	50.316244	-4.085361	3.61	18.7	2014-11-15	14:34:29
1121	50.316298	-4.085346	6.07	9.7	2014-11-15	14:34:30
1122	50.316359	-4.085347	6.87	359.7	2014-11-15	14:34:31
1123	50.316418	-4.085359	6.61	352.9	2014-11-15	14:34:32
1124	50.316475	-4.085367	6.3	354.4	2014-11-15	14:34:33
1125	50.31653	-4.085363	6.19	2.8	2014-11-15	14:34:34
1126	50.316574	-4.085344	5.1	15.6	2014-11-15	14:34:35
1127	50.316604	-4.085315	3.87	31.2	2014-11-15	14:34:36
1128	50.31663	-4.085284	3.69	37.6	2014-11-15	14:34:37
1129	50.316658	-4.085251	3.92	37	2014-11-15	14:34:38
1130	50.316687	-4.08522	3.87	34.6	2014-11-15	14:34:39
1131	50.316715	-4.085188	3.85	35.5	2014-11-15	14:34:40
1132	50.316742	-4.085157	3.74	36.4	2014-11-15	14:34:41
1133	50.316827	-4.085056	2.96	37.5	2014-11-15	14:34:45
1134	50.316822	-4.085064	0.82	227.1	2014-11-15	14:34:46
1135	50.316784	-4.0851	4.9	211	2014-11-15	14:34:47
1136	50.316746	-4.085135	4.87	211.3	2014-11-15	14:34:48
1137	50.316719	-4.085158	3.48	207.8	2014-11-15	14:34:49
1138	50.316696	-4.085173	2.78	202.6	2014-11-15	14:34:50
1139	50.316676	-4.085184	2.34	198.9	2014-11-15	14:34:51
1140	50.316656	-4.085195	2.34	198.9	2014-11-15	14:34:52
1141	50.316639	-4.085197	1.93	185.3	2014-11-15	14:34:53
1142	50.316626	-4.085197	1.47	179.8	2014-11-15	14:34:54
1143	50.316616	-4.085195	1.12	173.9	2014-11-15	14:34:55
1144	50.316609	-4.085191	0.77	157.6	2014-11-15	14:34:56
1145	50.316602	-4.085188	0.79	162.9	2014-11-15	14:34:57
1146	50.316589	-4.085188	1.5	180	2014-11-15	14:34:58
1147	50.316575	-4.085188	1.49	179.1	2014-11-15	14:34:59
1148	50.316562	-4.085187	1.51	178.2	2014-11-15	14:35:00
1149	50.316548	-4.085188	1.55	184	2014-11-15	14:35:01
1150	50.316536	-4.085193	1.36	192.7	2014-11-15	14:35:02
1151	50.316527	-4.085198	1.13	201.7	2014-11-15	14:35:03
1152	50.316518	-4.085206	1.07	210.4	2014-11-15	14:35:04
1153	50.316515	-4.085212	0.58	231.9	2014-11-15	14:35:05
1154	50.316517	-4.085212	0.22	17.6	2014-11-15	14:35:06
1155	50.31652	-4.085207	0.5	44.8	2014-11-15	14:35:07
1156	50.316523	-4.085194	0.95	71.8	2014-11-15	14:35:08
1157	50.31652	-4.085187	0.54	121	2014-11-15	14:35:09
1158	50.316518	-4.085184	0.38	138.3	2014-11-15	14:35:10
1159	50.316514	-4.085184	0.44	177.6	2014-11-15	14:35:11
1160	50.316511	-4.085183	0.38	173.8	2014-11-15	14:35:12
1161	50.316508	-4.085183	0.3	184.5	2014-11-15	14:35:13
1162	50.316503	-4.085188	0.69	212.6	2014-11-15	14:35:14
1163	50.316493	-4.085194	1.11	200.5	2014-11-15	14:35:15
1164	50.316488	-4.085196	0.6	192.5	2014-11-15	14:35:16
1165	50.316487	-4.085196	0.08	176.1	2014-11-15	14:35:17
1166	50.316488	-4.085194	0.17	48.1	2014-11-15	14:35:18
1167	50.316489	-4.085192	0.18	55.5	2014-11-15	14:35:19
1168	50.316485	-4.085188	0.58	151.4	2014-11-15	14:35:20
1169	50.316478	-4.085185	0.79	164.2	2014-11-15	14:35:21
1170	50.316473	-4.08518	0.65	149.7	2014-11-15	14:35:22
1171	50.316468	-4.085179	0.56	169	2014-11-15	14:35:23
1172	50.316463	-4.085179	0.59	181.1	2014-11-15	14:35:24
1173	50.316455	-4.085181	0.81	190.3	2014-11-15	14:35:25
1174	50.316448	-4.085186	0.9	202.2	2014-11-15	14:35:26
1175	50.316449	-4.085188	0.2	308.1	2014-11-15	14:35:27
1176	50.316457	-4.085182	0.96	26.5	2014-11-15	14:35:28
1177	50.316468	-4.08517	1.49	35.5	2014-11-15	14:35:29
1178	50.316481	-4.085156	1.75	33.2	2014-11-15	14:35:30
1179	50.316492	-4.08515	0.66	20.2	2014-11-15	14:35:32
1180	50.316488	-4.08515	0.46	180	2014-11-15	14:35:33
1181	50.31648	-4.085152	0.85	188.9	2014-11-15	14:35:34
1182	50.316471	-4.085155	1.11	192.4	2014-11-15	14:35:35
1183	50.31646	-4.085157	1.19	188.4	2014-11-15	14:35:36
1184	50.316449	-4.085161	1.26	190.3	2014-11-15	14:35:37
1185	50.31644	-4.085164	0.96	194.3	2014-11-15	14:35:38
1186	50.316439	-4.085161	0.29	138.4	2014-11-15	14:35:39
1187	50.316439	-4.085157	0.32	76.5	2014-11-15	14:35:40
1188	50.316434	-4.085158	0.55	185.6	2014-11-15	14:35:41
1189	50.316427	-4.08516	0.81	192.3	2014-11-15	14:35:42
1190	50.31642	-4.085164	0.89	199.5	2014-11-15	14:35:43
1191	50.31641	-4.085169	1.14	197.3	2014-11-15	14:35:44
1192	50.316399	-4.08517	1.22	183.7	2014-11-15	14:35:45
1193	50.316399	-4.085165	0.35	85.4	2014-11-15	14:35:46
1194	50.316403	-4.085159	0.63	48.3	2014-11-15	14:35:47
1195	50.316399	-4.085155	0.5	146.3	2014-11-15	14:35:48
1196	50.316393	-4.085152	0.73	161.4	2014-11-15	14:35:49
1197	50.316385	-4.085148	0.91	163.5	2014-11-15	14:35:50
1198	50.316375	-4.085149	1.11	183.4	2014-11-15	14:35:51
1199	50.316364	-4.085152	1.29	189.3	2014-11-15	14:35:52
1200	50.316354	-4.085153	1.13	184.2	2014-11-15	14:35:53
1201	50.316343	-4.085153	1.13	180	2014-11-15	14:35:54
1202	50.316331	-4.085156	1.38	188.5	2014-11-15	14:35:55
1203	50.31632	-4.085159	1.3	191.7	2014-11-15	14:35:56
1204	50.316314	-4.085163	0.66	200.7	2014-11-15	14:35:57
1205	50.31631	-4.085164	0.54	192.8	2014-11-15	14:35:58
1206	50.316306	-4.085165	0.38	184.5	2014-11-15	14:35:59
1207	50.316301	-4.085168	0.63	202.5	2014-11-15	14:36:00
1208	50.316295	-4.085171	0.72	196.8	2014-11-15	14:36:01
1209	50.31629	-4.085173	0.52	195.9	2014-11-15	14:36:02
1210	50.316287	-4.085175	0.2	203.2	2014-11-15	14:36:04
1211	50.316287	-4.085176	0.02	270	2014-11-15	14:36:05
1212	50.316286	-4.085176	0.07	175.1	2014-11-15	14:36:06
1213	50.316285	-4.085176	0.1	197.9	2014-11-15	14:36:07
1214	50.316283	-4.085181	0.46	229.1	2014-11-15	14:36:08
1215	50.316282	-4.085182	0.08	234.4	2014-11-15	14:36:09
1216	50.316288	-4.085185	0.64	342	2014-11-15	14:36:10
1217	50.316293	-4.085186	0.57	350.9	2014-11-15	14:36:11
1218	50.316292	-4.085187	0.06	246.5	2014-11-15	14:36:13
1219	50.316287	-4.085192	0.61	210.3	2014-11-15	14:36:14
1220	50.316284	-4.085197	0.58	223.5	2014-11-15	14:36:15
1221	50.316285	-4.085199	0.18	308.2	2014-11-15	14:36:16
1222	50.31629	-4.0852	0.64	355.7	2014-11-15	14:36:17
1223	50.316295	-4.085201	0.51	355.3	2014-11-15	14:36:18
1224	50.316295	-4.085202	0.07	278.2	2014-11-15	14:36:20
1225	50.3163	-4.085198	0.62	27	2014-11-15	14:36:21
1226	50.316307	-4.085196	0.76	16	2014-11-15	14:36:22
1227	50.316313	-4.0852	0.78	337.9	2014-11-15	14:36:23
1228	50.316319	-4.085213	1.15	305.3	2014-11-15	14:36:24
1229	50.316325	-4.08523	1.43	298.9	2014-11-15	14:36:25
1230	50.31633	-4.08525	1.48	289.2	2014-11-15	14:36:26
1231	50.316334	-4.085271	1.57	288	2014-11-15	14:36:27
1232	50.316339	-4.08529	1.47	290.9	2014-11-15	14:36:28
1233	50.316347	-4.085307	1.48	307.8	2014-11-15	14:36:29
1234	50.31636	-4.085316	1.56	335.4	2014-11-15	14:36:30
1235	50.316382	-4.085323	2.54	349.1	2014-11-15	14:36:31
1236	50.316418	-4.085329	3.99	353.9	2014-11-15	14:36:32
1237	50.316465	-4.085333	5.34	356.3	2014-11-15	14:36:33
1238	50.316516	-4.085351	5.82	347.5	2014-11-15	14:36:34
1239	50.316569	-4.085378	6.16	341.7	2014-11-15	14:36:35
1240	50.316625	-4.085403	6.5	344.6	2014-11-15	14:36:36
1241	50.316679	-4.085431	6.33	341.1	2014-11-15	14:36:37
1242	50.316719	-4.085473	5.36	326.2	2014-11-15	14:36:38
1243	50.316753	-4.085506	4.43	328.5	2014-11-15	14:36:39
1244	50.316789	-4.085519	4.08	346.8	2014-11-15	14:36:40
1245	50.316813	-4.085518	2.74	2	2014-11-15	14:36:41
1246	50.316826	-4.085505	1.65	32.6	2014-11-15	14:36:42
1247	50.316835	-4.085491	1.47	44.4	2014-11-15	14:36:43
1248	50.316841	-4.085479	1.09	51.7	2014-11-15	14:36:44
1249	50.316845	-4.085475	0.54	34.2	2014-11-15	14:36:45
1250	50.316844	-4.085482	0.52	257.5	2014-11-15	14:36:46
1251	50.316831	-4.085496	1.78	215.2	2014-11-15	14:36:47
1252	50.316816	-4.085504	1.82	198.1	2014-11-15	14:36:48
1253	50.316803	-4.08551	1.48	197.8	2014-11-15	14:36:49
1254	50.316794	-4.085511	0.97	181.4	2014-11-15	14:36:50
1255	50.316783	-4.085514	1.33	190.8	2014-11-15	14:36:51
1256	50.316768	-4.085522	1.7	198.6	2014-11-15	14:36:52
1257	50.316754	-4.08553	1.67	199.6	2014-11-15	14:36:53
1258	50.316741	-4.085537	1.52	200.2	2014-11-15	14:36:54
1259	50.316731	-4.085544	1.23	203.9	2014-11-15	14:36:55
1260	50.316727	-4.085544	0.44	181.6	2014-11-15	14:36:56
1261	50.316723	-4.085544	0.41	180.8	2014-11-15	14:36:57
1262	50.316715	-4.085552	1.14	209.5	2014-11-15	14:36:58
1263	50.316707	-4.085564	1.19	223	2014-11-15	14:36:59
1264	50.3167	-4.085578	1.25	232.3	2014-11-15	14:37:00
1265	50.316693	-4.085588	1.11	222	2014-11-15	14:37:01
1266	50.31669	-4.085593	0.45	231.9	2014-11-15	14:37:02
1267	50.31669	-4.085593	0.05	13.7	2014-11-15	14:37:03
1268	50.316691	-4.085593	0.02	19.8	2014-11-15	14:37:04
1269	50.316687	-4.085609	1.18	251.6	2014-11-15	14:37:05
1270	50.316682	-4.085631	1.68	251.5	2014-11-15	14:37:06
1271	50.316676	-4.085657	1.99	247.7	2014-11-15	14:37:07
1272	50.316667	-4.085683	2.1	241.6	2014-11-15	14:37:08
1273	50.316657	-4.085708	2.11	238.6	2014-11-15	14:37:09
1274	50.31665	-4.085731	1.81	245.6	2014-11-15	14:37:10
1275	50.316651	-4.085745	0.94	274	2014-11-15	14:37:11
1276	50.316656	-4.085745	0.59	355.4	2014-11-15	14:37:12
1277	50.31666	-4.085741	0.54	33.1	2014-11-15	14:37:13
1278	50.316658	-4.085742	0.3	197.1	2014-11-15	14:37:14
1279	50.316652	-4.085743	0.66	183.1	2014-11-15	14:37:15
1280	50.316645	-4.085742	0.7	175.1	2014-11-15	14:37:16
1281	50.316636	-4.085745	1	192	2014-11-15	14:37:17
1282	50.31663	-4.085745	0.67	178	2014-11-15	14:37:18
1283	50.316626	-4.085744	0.55	173	2014-11-15	14:37:19
1284	50.316622	-4.085745	0.43	196.2	2014-11-15	14:37:20
1285	50.316618	-4.085748	0.44	205.9	2014-11-15	14:37:21
1286	50.316615	-4.085751	0.48	207.2	2014-11-15	14:37:22
1287	50.31661	-4.085754	0.53	206	2014-11-15	14:37:23
1288	50.316607	-4.085759	0.53	221.3	2014-11-15	14:37:24
1289	50.316605	-4.085762	0.27	231.9	2014-11-15	14:37:25
1290	50.316608	-4.085762	0.28	9.8	2014-11-15	14:37:26
1291	50.316609	-4.085758	0.28	64.6	2014-11-15	14:37:27
1292	50.316614	-4.085749	0.87	50.7	2014-11-15	14:37:28
1293	50.316616	-4.085736	0.9	73.1	2014-11-15	14:37:29
1294	50.316616	-4.085725	0.85	92	2014-11-15	14:37:30
1295	50.31662	-4.085714	0.84	58.5	2014-11-15	14:37:31
1296	50.316628	-4.085701	1.31	45.4	2014-11-15	14:37:32
1297	50.316626	-4.085692	0.66	105.5	2014-11-15	14:37:33
1298	50.316626	-4.085683	0.63	91.7	2014-11-15	14:37:34
1299	50.31662	-4.085677	0.83	149.2	2014-11-15	14:37:35
1300	50.316614	-4.085673	0.78	154.1	2014-11-15	14:37:36
1301	50.316608	-4.085668	0.73	150.6	2014-11-15	14:37:37
1302	50.316602	-4.085661	0.82	145.4	2014-11-15	14:37:38
1303	50.316596	-4.085652	0.9	133.9	2014-11-15	14:37:39
1304	50.316595	-4.085637	1.05	95.6	2014-11-15	14:37:40
1305	50.316591	-4.085625	1.02	117.8	2014-11-15	14:37:41
1306	50.316586	-4.085616	0.83	134.2	2014-11-15	14:37:42
1307	50.316582	-4.085609	0.69	131.8	2014-11-15	14:37:43
1308	50.316576	-4.085603	0.74	145.4	2014-11-15	14:37:44
1309	50.31657	-4.085599	0.74	156.8	2014-11-15	14:37:45
1310	50.316562	-4.085597	0.93	170.4	2014-11-15	14:37:46
1311	50.316551	-4.085594	1.2	170	2014-11-15	14:37:47
1312	50.316541	-4.085593	1.1	177.5	2014-11-15	14:37:48
1313	50.316533	-4.085596	1	192.8	2014-11-15	14:37:49
1314	50.316525	-4.085596	0.91	177.8	2014-11-15	14:37:50
1315	50.316517	-4.085591	0.87	156.1	2014-11-15	14:37:51
1316	50.316506	-4.085588	1.25	170.1	2014-11-15	14:37:52
1317	50.316495	-4.085589	1.27	184	2014-11-15	14:37:53
1318	50.316493	-4.085592	0.31	213.4	2014-11-15	14:37:54
1319	50.316493	-4.085591	0.04	17.7	2014-11-15	14:37:55
1320	50.316503	-4.085591	1.18	2	2014-11-15	14:37:56
1321	50.316511	-4.085589	0.4	9	2014-11-15	14:37:58
1322	50.316511	-4.085589	0.01	270	2014-11-15	14:37:59
1323	50.316511	-4.085589	0.01	180	2014-11-15	14:38:00
1324	50.316507	-4.085589	0.4	181.6	2014-11-15	14:38:01
1325	50.316503	-4.085592	0.48	202.4	2014-11-15	14:38:02
1326	50.316498	-4.085596	0.6	207.8	2014-11-15	14:38:03
1327	50.316493	-4.0856	0.69	207.1	2014-11-15	14:38:04
1328	50.316485	-4.085602	0.86	187.1	2014-11-15	14:38:05
1329	50.31648	-4.085599	0.56	158.8	2014-11-15	14:38:06
1330	50.316479	-4.085599	0.08	201.5	2014-11-15	14:38:07
1331	50.316486	-4.085607	0.47	325.9	2014-11-15	14:38:09
1332	50.316494	-4.085609	0.82	351.2	2014-11-15	14:38:10
1333	50.316488	-4.085609	0.62	181	2014-11-15	14:38:11
1334	50.316486	-4.085603	0.5	125.6	2014-11-15	14:38:12
1335	50.316482	-4.085603	0.38	177.2	2014-11-15	14:38:13
1336	50.31647	-4.085602	1.39	177.8	2014-11-15	14:38:14
1337	50.316454	-4.085602	1.76	180	2014-11-15	14:38:15
1338	50.316437	-4.085603	1.87	182.7	2014-11-15	14:38:16
1339	50.316422	-4.085605	1.67	184.7	2014-11-15	14:38:17
1340	50.316409	-4.085604	1.44	176.9	2014-11-15	14:38:18
1341	50.316403	-4.085601	0.67	160.4	2014-11-15	14:38:19
1342	50.316404	-4.085601	0.03	23.5	2014-11-15	14:38:20
1343	50.316394	-4.085597	1.06	166.7	2014-11-15	14:38:21
1344	50.316383	-4.085598	1.31	181	2014-11-15	14:38:22
1345	50.316373	-4.0856	1.05	187.9	2014-11-15	14:38:23
1346	50.316364	-4.085599	1	175.9	2014-11-15	14:38:24
1347	50.316356	-4.085596	0.97	169.3	2014-11-15	14:38:25
1348	50.31635	-4.085596	0.68	178.5	2014-11-15	14:38:26
1349	50.31635	-4.085597	0.08	283.7	2014-11-15	14:38:27
1350	50.316367	-4.08559	1.96	15.1	2014-11-15	14:38:28
1351	50.316409	-4.085559	5.16	24.7	2014-11-15	14:38:29
1352	50.316469	-4.085517	7.28	24.3	2014-11-15	14:38:30
1353	50.316529	-4.085489	7.03	16.8	2014-11-15	14:38:31
1354	50.316581	-4.085493	5.81	356.8	2014-11-15	14:38:32
1355	50.316628	-4.085499	5.17	355.8	2014-11-15	14:38:33
1356	50.316677	-4.085479	5.72	13.8	2014-11-15	14:38:34
1357	50.316729	-4.085452	6.07	18.5	2014-11-15	14:38:35
1358	50.316774	-4.085418	5.54	25.8	2014-11-15	14:38:36
1359	50.31681	-4.085376	5.04	37	2014-11-15	14:38:37
1360	50.316848	-4.085332	5.22	36.8	2014-11-15	14:38:38
1361	50.316888	-4.085293	5.27	31.7	2014-11-15	14:38:39
1362	50.316928	-4.085266	4.86	22.8	2014-11-15	14:38:40
1363	50.316968	-4.08526	4.48	6.1	2014-11-15	14:38:41
1364	50.317009	-4.085264	4.55	355.9	2014-11-15	14:38:42
1365	50.317044	-4.085267	3.97	357.4	2014-11-15	14:38:43
1366	50.317072	-4.085264	3.05	3	2014-11-15	14:38:44
1367	50.317096	-4.08526	2.75	7	2014-11-15	14:38:45
1368	50.317121	-4.085255	2.79	7.2	2014-11-15	14:38:46
1369	50.317147	-4.085249	2.84	7.7	2014-11-15	14:38:47
1370	50.31717	-4.085246	2.64	5.9	2014-11-15	14:38:48
1371	50.317185	-4.085242	1.71	7.6	2014-11-15	14:38:49
1372	50.317188	-4.085238	0.38	50.8	2014-11-15	14:38:50
1373	50.317171	-4.085249	1.99	202.1	2014-11-15	14:38:51
1374	50.317147	-4.085254	2.73	187.4	2014-11-15	14:38:52
1375	50.317125	-4.085256	2.43	183.6	2014-11-15	14:38:53
1376	50.317103	-4.08526	2.47	187.2	2014-11-15	14:38:54
1377	50.317089	-4.085258	1.53	174	2014-11-15	14:38:55
1378	50.317086	-4.08525	0.67	122.8	2014-11-15	14:38:56
1379	50.317083	-4.085246	0.46	140.5	2014-11-15	14:38:57
1380	50.317075	-4.085243	0.9	166.6	2014-11-15	14:38:58
1381	50.317064	-4.085243	1.24	179.4	2014-11-15	14:38:59
1382	50.31705	-4.085247	1.58	191.7	2014-11-15	14:39:00
1383	50.317034	-4.085258	1.88	203.2	2014-11-15	14:39:01
1384	50.317017	-4.085267	2.06	198	2014-11-15	14:39:02
1385	50.316999	-4.085276	2.1	197.5	2014-11-15	14:39:03
1386	50.316982	-4.085281	1.83	192	2014-11-15	14:39:04
1387	50.316967	-4.085283	1.75	184.1	2014-11-15	14:39:05
1388	50.31695	-4.085288	1.93	190.1	2014-11-15	14:39:06
1389	50.316937	-4.085286	1.43	174.3	2014-11-15	14:39:07
1390	50.316931	-4.085279	0.84	144.1	2014-11-15	14:39:08
1391	50.316931	-4.085272	0.46	85.4	2014-11-15	14:39:09
1392	50.316938	-4.08526	1.13	49.1	2014-11-15	14:39:10
1393	50.316942	-4.085249	0.91	61.9	2014-11-15	14:39:11
1394	50.316937	-4.085246	0.51	156.5	2014-11-15	14:39:12
1395	50.31693	-4.08525	0.83	198.5	2014-11-15	14:39:13
1396	50.316922	-4.085252	0.98	187.7	2014-11-15	14:39:14
1397	50.31691	-4.085256	1.28	194.3	2014-11-15	14:39:15
1398	50.316897	-4.085263	1.62	198.7	2014-11-15	14:39:16
1399	50.316888	-4.085267	1.01	197.2	2014-11-15	14:39:17
1400	50.316887	-4.085268	0.13	182.5	2014-11-15	14:39:18
1401	50.316875	-4.085273	1.43	196.9	2014-11-15	14:39:19
1402	50.316863	-4.085277	1.27	192.7	2014-11-15	14:39:20
1403	50.316852	-4.08528	1.33	188.5	2014-11-15	14:39:21
1404	50.316836	-4.085286	1.79	193.3	2014-11-15	14:39:22
1405	50.316821	-4.085291	1.67	191.8	2014-11-15	14:39:23
1406	50.316811	-4.085292	1.15	183.9	2014-11-15	14:39:24
1407	50.316801	-4.085291	1.13	177	2014-11-15	14:39:25
1408	50.31679	-4.08529	1.22	176.9	2014-11-15	14:39:26
1409	50.316784	-4.085286	0.7	154.1	2014-11-15	14:39:27
1410	50.316777	-4.085281	0.91	159.8	2014-11-15	14:39:28
1411	50.316766	-4.085277	1.27	166.7	2014-11-15	14:39:29
1412	50.316755	-4.085273	1.27	166.4	2014-11-15	14:39:30
1413	50.316743	-4.085271	1.24	175.1	2014-11-15	14:39:31
1414	50.316729	-4.085272	1.56	182.2	2014-11-15	14:39:32
1415	50.316713	-4.085276	1.8	188.7	2014-11-15	14:39:33
1416	50.316699	-4.085283	1.66	196.6	2014-11-15	14:39:34
1417	50.316687	-4.085288	1.43	194.3	2014-11-15	14:39:35
1418	50.316674	-4.085292	1.38	191.7	2014-11-15	14:39:36
1419	50.316666	-4.085294	0.99	187.6	2014-11-15	14:39:37
1420	50.316662	-4.085291	0.48	160.7	2014-11-15	14:39:38
1421	50.316666	-4.085282	0.82	54.5	2014-11-15	14:39:39
1422	50.316672	-4.08527	1.12	50.6	2014-11-15	14:39:40
1423	50.316679	-4.085255	1.31	51.7	2014-11-15	14:39:41
1424	50.316681	-4.085242	0.99	77.5	2014-11-15	14:39:42
1425	50.31668	-4.085235	0.54	107.1	2014-11-15	14:39:43
1426	50.316676	-4.085234	0.49	178.6	2014-11-15	14:39:44
1427	50.316669	-4.085234	0.69	180	2014-11-15	14:39:45
1428	50.316663	-4.085238	0.8	201	2014-11-15	14:39:46
1429	50.316654	-4.085245	1.09	207.8	2014-11-15	14:39:47
1430	50.316646	-4.085253	1.08	211.2	2014-11-15	14:39:48
1431	50.316637	-4.085262	1.15	213.3	2014-11-15	14:39:49
1432	50.316628	-4.085273	1.21	217.3	2014-11-15	14:39:50
1433	50.316611	-4.085295	0.63	219.3	2014-11-15	14:39:54
1434	50.31663	-4.085274	2.55	36	2014-11-15	14:39:55
1435	50.316639	-4.085271	1.02	10.5	2014-11-15	14:39:56
1436	50.316647	-4.085266	1.05	21.3	2014-11-15	14:39:57
1437	50.31665	-4.085264	0.32	29.8	2014-11-15	14:39:58
1438	50.31665	-4.085256	0.58	82.6	2014-11-15	14:39:59
1439	50.316649	-4.085252	0.33	122.5	2014-11-15	14:40:00
1440	50.316644	-4.085253	0.52	188.6	2014-11-15	14:40:01
1441	50.316648	-4.085249	0.46	34.4	2014-11-15	14:40:02
1442	50.316665	-4.085238	2.1	23.1	2014-11-15	14:40:03
1443	50.316686	-4.085221	2.6	27	2014-11-15	14:40:04
1444	50.316699	-4.085212	0.83	23.6	2014-11-15	14:40:06
1445	50.316699	-4.085207	0.32	93.4	2014-11-15	14:40:07
1446	50.316693	-4.085208	0.72	186.1	2014-11-15	14:40:08
1447	50.316684	-4.085212	0.96	194.6	2014-11-15	14:40:09
1448	50.316674	-4.085217	1.19	197.2	2014-11-15	14:40:10
1449	50.316666	-4.08522	0.96	192.9	2014-11-15	14:40:11
1450	50.316662	-4.085216	0.47	151	2014-11-15	14:40:12
1451	50.316662	-4.085214	0.08	103.3	2014-11-15	14:40:14
1452	50.316662	-4.085214	0.06	0	2014-11-15	14:40:15
1453	50.316659	-4.085218	0.45	217.7	2014-11-15	14:40:16
1454	50.316657	-4.085223	0.42	237.5	2014-11-15	14:40:17
1455	50.316653	-4.085229	0.6	223.1	2014-11-15	14:40:18
1456	50.316643	-4.085233	1.15	197.2	2014-11-15	14:40:19
1457	50.316633	-4.085239	1.25	197.4	2014-11-15	14:40:20
1458	50.316626	-4.085245	0.81	211.5	2014-11-15	14:40:21
1459	50.316623	-4.085245	0.37	181	2014-11-15	14:40:22
1460	50.316621	-4.085246	0.27	206.1	2014-11-15	14:40:23
1461	50.31662	-4.085249	0.08	247.4	2014-11-15	14:40:25
1462	50.316612	-4.085249	0.92	180.4	2014-11-15	14:40:26
1463	50.316604	-4.085251	0.87	191.9	2014-11-15	14:40:27
1464	50.316598	-4.085254	0.73	194.6	2014-11-15	14:40:28
1465	50.316593	-4.085257	0.59	202.3	2014-11-15	14:40:29
1466	50.316587	-4.085259	0.65	193.2	2014-11-15	14:40:30
1467	50.31658	-4.085261	0.88	187.4	2014-11-15	14:40:31
1468	50.316571	-4.085264	1	193.8	2014-11-15	14:40:32
1469	50.316563	-4.085268	0.94	197	2014-11-15	14:40:33
1470	50.316557	-4.085272	0.75	203.8	2014-11-15	14:40:34
1471	50.316551	-4.085273	0.67	187.6	2014-11-15	14:40:35
1472	50.316546	-4.085275	0.52	194.6	2014-11-15	14:40:36
1473	50.316538	-4.085275	0.87	179.2	2014-11-15	14:40:37
1474	50.31653	-4.085278	0.99	192.5	2014-11-15	14:40:38
1475	50.316519	-4.085282	1.27	193.8	2014-11-15	14:40:39
1476	50.316509	-4.085287	1.15	195	2014-11-15	14:40:40
1477	50.316504	-4.085293	0.68	218.1	2014-11-15	14:40:41
1478	50.316504	-4.0853	0.54	278	2014-11-15	14:40:42
1479	50.316505	-4.085298	0.17	49.3	2014-11-15	14:40:43
1480	50.316501	-4.085295	0.58	159.5	2014-11-15	14:40:44
1481	50.316493	-4.085296	0.89	181.1	2014-11-15	14:40:45
1482	50.316485	-4.085301	0.93	202.9	2014-11-15	14:40:46
1483	50.316475	-4.085306	1.14	198	2014-11-15	14:40:47
1484	50.316463	-4.08531	1.37	191.7	2014-11-15	14:40:48
1485	50.316452	-4.085311	1.28	183.8	2014-11-15	14:40:49
1486	50.31644	-4.085314	1.3	190.5	2014-11-15	14:40:50
1487	50.31643	-4.085315	1.17	183.5	2014-11-15	14:40:51
1488	50.316423	-4.085314	0.8	172.3	2014-11-15	14:40:52
1489	50.316416	-4.085312	0.77	170.1	2014-11-15	14:40:53
1490	50.316409	-4.085307	0.8	157.2	2014-11-15	14:40:54
1491	50.316402	-4.085301	0.9	151	2014-11-15	14:40:55
1492	50.316395	-4.085292	0.99	140.1	2014-11-15	14:40:56
1493	50.316393	-4.085275	1.26	99.3	2014-11-15	14:40:57
1494	50.316412	-4.085246	2.92	45.2	2014-11-15	14:40:58
1495	50.316449	-4.085221	4.49	23	2014-11-15	14:40:59
1496	50.31647	-4.085196	2.9	37.3	2014-11-15	14:41:00
1497	50.316487	-4.085189	1.95	16.1	2014-11-15	14:41:01
1498	50.316503	-4.085197	1.94	343.2	2014-11-15	14:41:02
1499	50.31651	-4.085213	1.38	304.2	2014-11-15	14:41:03
1500	50.316514	-4.085226	1.05	291.4	2014-11-15	14:41:04
1501	50.316508	-4.085237	0.99	232.8	2014-11-15	14:41:05
1502	50.316511	-4.085239	0.26	333.1	2014-11-15	14:41:06
1503	50.316517	-4.085239	0.75	2.7	2014-11-15	14:41:07
1504	50.316519	-4.085235	0.37	48.5	2014-11-15	14:41:08
1505	50.316517	-4.085229	0.46	122.1	2014-11-15	14:41:09
1506	50.316513	-4.08523	0.42	184.1	2014-11-15	14:41:10
1507	50.316508	-4.085234	0.67	209.5	2014-11-15	14:41:11
1508	50.316502	-4.085245	1.05	224.7	2014-11-15	14:41:12
1509	50.316494	-4.085255	1.08	222.7	2014-11-15	14:41:13
1510	50.316487	-4.085266	1.11	223.6	2014-11-15	14:41:14
1511	50.316506	-4.085262	0.54	7.6	2014-11-15	14:41:18
1512	50.316523	-4.085249	2.07	25.6	2014-11-15	14:41:19
1513	50.316536	-4.085239	1.62	26	2014-11-15	14:41:20
1514	50.316542	-4.085231	0.83	40.9	2014-11-15	14:41:21
1515	50.316533	-4.085235	1.04	194.6	2014-11-15	14:41:22
1516	50.316526	-4.085242	0.92	213.2	2014-11-15	14:41:23
1517	50.316519	-4.085249	0.9	209.7	2014-11-15	14:41:24
1518	50.316526	-4.085239	1.01	40.9	2014-11-15	14:41:25
1519	50.316548	-4.08522	2.88	28.2	2014-11-15	14:41:26
1520	50.316564	-4.085202	2.2	36.5	2014-11-15	14:41:27
1521	50.316574	-4.085186	1.58	45.8	2014-11-15	14:41:28
1522	50.316576	-4.08518	0.48	65.8	2014-11-15	14:41:29
1523	50.316575	-4.085179	0.14	159.9	2014-11-15	14:41:30
1524	50.31657	-4.085187	0.79	222.8	2014-11-15	14:41:31
1525	50.316575	-4.085183	0.63	24.7	2014-11-15	14:41:32
1526	50.316584	-4.085172	0.66	35.8	2014-11-15	14:41:34
1527	50.316584	-4.085171	0.1	106.9	2014-11-15	14:41:35
1528	50.31658	-4.085172	0.5	193.8	2014-11-15	14:41:36
1529	50.316573	-4.085173	0.79	183.9	2014-11-15	14:41:37
1530	50.316563	-4.085176	1.07	191.3	2014-11-15	14:41:38
1531	50.316557	-4.085177	0.73	183.7	2014-11-15	14:41:39
1532	50.316551	-4.085175	0.64	169.3	2014-11-15	14:41:40
1533	50.316542	-4.085175	1.02	178.3	2014-11-15	14:41:41
1534	50.31653	-4.085182	1.42	203	2014-11-15	14:41:42
1535	50.316519	-4.085189	1.34	202	2014-11-15	14:41:43
1536	50.31651	-4.085194	1.12	196.7	2014-11-15	14:41:44
1537	50.316497	-4.085199	1.41	194.5	2014-11-15	14:41:45
1538	50.316489	-4.085198	0.96	177.2	2014-11-15	14:41:46
1539	50.316484	-4.0852	0.53	192.3	2014-11-15	14:41:47
1540	50.316475	-4.085205	1.1	201	2014-11-15	14:41:48
1541	50.316462	-4.085211	1.45	195.7	2014-11-15	14:41:49
1542	50.31645	-4.085217	1.48	198	2014-11-15	14:41:50
1543	50.316442	-4.085219	0.9	189.6	2014-11-15	14:41:51
1544	50.316444	-4.085213	0.49	61.5	2014-11-15	14:41:52
1545	50.316453	-4.085201	1.38	38.4	2014-11-15	14:41:53
1546	50.316455	-4.085195	0.5	64.7	2014-11-15	14:41:54
1547	50.316447	-4.085197	0.9	189.9	2014-11-15	14:41:55
1548	50.316437	-4.085202	1.2	196.2	2014-11-15	14:41:56
1549	50.316425	-4.085211	1.54	206	2014-11-15	14:41:57
1550	50.316409	-4.08522	1.88	200.2	2014-11-15	14:41:58
1551	50.316394	-4.085231	1.81	205.1	2014-11-15	14:41:59
1552	50.316379	-4.085242	1.84	205.1	2014-11-15	14:42:00
1553	50.316372	-4.085251	0.48	219.1	2014-11-15	14:42:02
1554	50.316367	-4.085262	1.01	233.2	2014-11-15	14:42:03
1555	50.316357	-4.085276	1.45	222.7	2014-11-15	14:42:04
1556	50.316347	-4.085288	1.41	217.5	2014-11-15	14:42:05
1557	50.31634	-4.085296	1	216.3	2014-11-15	14:42:06
1558	50.316335	-4.085299	0.58	196.5	2014-11-15	14:42:07
1559	50.31633	-4.085301	0.64	195.2	2014-11-15	14:42:08
1560	50.316324	-4.085307	0.74	214.1	2014-11-15	14:42:09
1561	50.316318	-4.085312	0.74	206.7	2014-11-15	14:42:10
1562	50.316312	-4.085316	0.75	204.9	2014-11-15	14:42:11
1563	50.316308	-4.085324	0.75	229.4	2014-11-15	14:42:12
1564	50.316303	-4.085332	0.78	226	2014-11-15	14:42:13
1565	50.316295	-4.08534	0.98	214.1	2014-11-15	14:42:14
1566	50.316289	-4.085338	0.68	172.9	2014-11-15	14:42:15
1567	50.316283	-4.085335	0.76	160.8	2014-11-15	14:42:16
1568	50.316276	-4.085334	0.83	174.2	2014-11-15	14:42:17
1569	50.31627	-4.085332	0.64	169.2	2014-11-15	14:42:18
1570	50.316264	-4.085331	0.71	172.8	2014-11-15	14:42:19
1571	50.316256	-4.085329	0.84	173.5	2014-11-15	14:42:20
1572	50.316246	-4.085328	1.15	175.6	2014-11-15	14:42:21
1573	50.316235	-4.085329	1.24	182.5	2014-11-15	14:42:22
1574	50.316221	-4.085332	1.5	187.3	2014-11-15	14:42:23
1575	50.316208	-4.085337	1.56	194.6	2014-11-15	14:42:24
1576	50.316195	-4.085341	1.41	191.4	2014-11-15	14:42:25
1577	50.316185	-4.085345	1.17	193	2014-11-15	14:42:26
1578	50.31618	-4.085344	0.59	172.5	2014-11-15	14:42:27
1579	50.316176	-4.085344	0.41	182.5	2014-11-15	14:42:28
1580	50.316172	-4.085347	0.55	205.8	2014-11-15	14:42:29
1581	50.316168	-4.08535	0.48	204.1	2014-11-15	14:42:30
1582	50.316167	-4.085351	0.12	203	2014-11-15	14:42:31
1583	50.316166	-4.085352	0.06	220.7	2014-11-15	14:42:33
1584	50.31616	-4.085352	0.71	183.4	2014-11-15	14:42:34
1585	50.316153	-4.085352	0.77	179.5	2014-11-15	14:42:35
1586	50.316148	-4.085351	0.57	174	2014-11-15	14:42:36
1587	50.316147	-4.085352	0.01	192.9	2014-11-15	14:42:38
1588	50.316154	-4.085347	0.79	25	2014-11-15	14:42:39
1589	50.316158	-4.085347	0.22	356	2014-11-15	14:42:41
1590	50.316157	-4.085349	0.1	259.5	2014-11-15	14:42:42
1591	50.316153	-4.085351	0.54	196.5	2014-11-15	14:42:43
1592	50.316149	-4.08535	0.47	175.6	2014-11-15	14:42:44
1593	50.316148	-4.08535	0.03	180	2014-11-15	14:42:46
1594	50.316148	-4.08535	0.02	214.2	2014-11-15	14:42:47
1595	50.316148	-4.085351	0.02	240.6	2014-11-15	14:42:48
1596	50.316148	-4.085345	0.38	91.3	2014-11-15	14:42:49
1597	50.316146	-4.085342	0.15	133.1	2014-11-15	14:42:51
1598	50.316144	-4.085343	0.09	203.1	2014-11-15	14:42:53
1599	50.316142	-4.085344	0.29	192	2014-11-15	14:42:54
1600	50.316141	-4.085344	0.03	197.7	2014-11-15	14:42:56
1601	50.316141	-4.085345	0.04	237.6	2014-11-15	14:42:57
1602	50.316139	-4.085344	0.14	161.8	2014-11-15	14:42:59
1603	50.316142	-4.085339	0.45	46.2	2014-11-15	14:43:00
1604	50.316148	-4.085336	0.7	17.7	2014-11-15	14:43:01
1605	50.316155	-4.085335	0.84	6.2	2014-11-15	14:43:02
1606	50.316162	-4.085334	0.76	1.3	2014-11-15	14:43:03
1607	50.316168	-4.085336	0.65	351.6	2014-11-15	14:43:04
1608	50.316171	-4.085339	0.41	331	2014-11-15	14:43:05
1609	50.316171	-4.085342	0.27	271.9	2014-11-15	14:43:06
1610	50.316173	-4.085345	0.26	321.9	2014-11-15	14:43:07
1611	50.316178	-4.085346	0.59	348.4	2014-11-15	14:43:08
1612	50.316189	-4.085345	1.21	5.6	2014-11-15	14:43:09
1613	50.316206	-4.085339	1.93	11.8	2014-11-15	14:43:10
1614	50.316232	-4.085327	3.03	16.3	2014-11-15	14:43:11
1615	50.316267	-4.085316	3.97	11.3	2014-11-15	14:43:12
1616	50.316311	-4.085316	4.95	359.8	2014-11-15	14:43:13
1617	50.316363	-4.085334	5.86	347.7	2014-11-15	14:43:14
1618	50.316419	-4.085352	6.39	348.8	2014-11-15	14:43:15
1619	50.316484	-4.085378	7.53	345.3	2014-11-15	14:43:16
1620	50.316544	-4.08542	7.23	335.8	2014-11-15	14:43:17
1621	50.316592	-4.085452	5.82	337.2	2014-11-15	14:43:18
1622	50.316637	-4.085449	5.08	2	2014-11-15	14:43:19
1623	50.316685	-4.085427	5.5	17.1	2014-11-15	14:43:20
1624	50.316731	-4.085395	5.59	23.6	2014-11-15	14:43:21
1625	50.316771	-4.085359	5.2	29.7	2014-11-15	14:43:22
1626	50.316813	-4.085336	4.89	19.3	2014-11-15	14:43:23
1627	50.316856	-4.085332	4.87	3.2	2014-11-15	14:43:24
1628	50.316901	-4.085342	5.03	352.3	2014-11-15	14:43:25
1629	50.316945	-4.085366	5.16	340.7	2014-11-15	14:43:26
1630	50.316987	-4.085395	5.12	336.2	2014-11-15	14:43:27
1631	50.317031	-4.085413	5.06	345	2014-11-15	14:43:28
1632	50.317075	-4.085427	4.98	349.1	2014-11-15	14:43:29
1633	50.317114	-4.085443	4.48	344.6	2014-11-15	14:43:30
1634	50.317145	-4.085465	3.85	336.1	2014-11-15	14:43:31
1635	50.317171	-4.085486	3.22	332.9	2014-11-15	14:43:32
1636	50.317196	-4.085502	3	336.9	2014-11-15	14:43:33
1637	50.31722	-4.085515	2.87	341.2	2014-11-15	14:43:34
1638	50.317241	-4.085529	2.54	338.1	2014-11-15	14:43:35
1639	50.317251	-4.085547	1.63	308.7	2014-11-15	14:43:36
1640	50.317247	-4.085567	1.53	253.7	2014-11-15	14:43:37
1641	50.317237	-4.085581	1.47	220.8	2014-11-15	14:43:38
1642	50.317228	-4.085585	0.96	198.4	2014-11-15	14:43:39
1643	50.317216	-4.085584	1.37	177.5	2014-11-15	14:43:40
1644	50.317204	-4.085576	1.5	158.6	2014-11-15	14:43:41
1645	50.317196	-4.085565	1.15	135.1	2014-11-15	14:43:42
1646	50.317185	-4.085554	1.5	148.2	2014-11-15	14:43:43
1647	50.317172	-4.085545	1.53	154.6	2014-11-15	14:43:44
1648	50.317157	-4.085549	1.79	189	2014-11-15	14:43:45
1649	50.317141	-4.085554	1.77	193.6	2014-11-15	14:43:46
1650	50.317128	-4.085561	1.52	198.8	2014-11-15	14:43:47
1651	50.317119	-4.085567	1.15	200	2014-11-15	14:43:48
1652	50.317113	-4.08557	0.7	197.7	2014-11-15	14:43:49
1653	50.317104	-4.085576	1.05	205.9	2014-11-15	14:43:50
1654	50.317092	-4.085585	1.45	204.8	2014-11-15	14:43:51
1655	50.317082	-4.085595	1.35	212.8	2014-11-15	14:43:52
1656	50.317075	-4.085603	0.98	217	2014-11-15	14:43:53
1657	50.317066	-4.08561	1.07	203.6	2014-11-15	14:43:54
1658	50.317058	-4.085617	1.08	209.9	2014-11-15	14:43:55
1659	50.317051	-4.085622	0.83	202.8	2014-11-15	14:43:56
1660	50.317038	-4.085627	1.51	195.8	2014-11-15	14:43:57
1661	50.317025	-4.085631	1.4	189.8	2014-11-15	14:43:58
1662	50.317018	-4.085629	0.81	173.6	2014-11-15	14:43:59
1663	50.31701	-4.085632	0.97	191	2014-11-15	14:44:00
1664	50.316996	-4.085635	1.5	188.4	2014-11-15	14:44:01
1665	50.316979	-4.085639	1.93	188.7	2014-11-15	14:44:02
1666	50.31696	-4.085643	2.14	186.6	2014-11-15	14:44:03
1667	50.316942	-4.085645	1.98	184.6	2014-11-15	14:44:04
1668	50.316926	-4.085645	1.78	179.2	2014-11-15	14:44:05
1669	50.316912	-4.085643	1.63	176.4	2014-11-15	14:44:06
1670	50.316896	-4.085643	1.73	180	2014-11-15	14:44:07
1671	50.31688	-4.085644	1.76	182.7	2014-11-15	14:44:08
1672	50.316866	-4.085645	1.6	182.3	2014-11-15	14:44:09
1673	50.316857	-4.085646	1.02	181	2014-11-15	14:44:10
1674	50.31685	-4.085648	0.83	191.6	2014-11-15	14:44:11
1675	50.31684	-4.085654	1.16	203.1	2014-11-15	14:44:12
1676	50.31683	-4.085662	1.27	205.1	2014-11-15	14:44:13
1677	50.316818	-4.085668	1.39	199	2014-11-15	14:44:14
1678	50.316804	-4.085674	1.67	194.5	2014-11-15	14:44:15
1679	50.316787	-4.085681	1.9	196.2	2014-11-15	14:44:16
1680	50.316771	-4.085687	1.87	191.4	2014-11-15	14:44:17
1681	50.316762	-4.085688	1.02	187.1	2014-11-15	14:44:18
1682	50.316759	-4.085689	0.29	184.8	2014-11-15	14:44:19
1683	50.316753	-4.085689	0.66	184.2	2014-11-15	14:44:20
1684	50.316746	-4.085691	0.8	186	2014-11-15	14:44:21
1685	50.316739	-4.08569	0.79	178.7	2014-11-15	14:44:22
1686	50.316727	-4.085692	1.32	185.2	2014-11-15	14:44:23
1687	50.316715	-4.085696	1.37	193.1	2014-11-15	14:44:24
1688	50.316701	-4.085706	1.69	204.5	2014-11-15	14:44:25
1689	50.316686	-4.085719	1.89	208.6	2014-11-15	14:44:26
1690	50.316672	-4.085731	1.77	208.5	2014-11-15	14:44:27
1691	50.31666	-4.085739	1.53	200.8	2014-11-15	14:44:28
1692	50.316657	-4.085743	0.45	222.1	2014-11-15	14:44:29
1693	50.316664	-4.085741	0.83	11.6	2014-11-15	14:44:30
1694	50.316672	-4.085735	1	21.3	2014-11-15	14:44:31
1695	50.316676	-4.085738	0.43	334.2	2014-11-15	14:44:32
1696	50.316675	-4.085745	0.52	264.8	2014-11-15	14:44:33
1697	50.316671	-4.085756	0.91	235.2	2014-11-15	14:44:34
1698	50.316661	-4.085765	1.23	214	2014-11-15	14:44:35
1699	50.316649	-4.085776	1.59	209.3	2014-11-15	14:44:36
1700	50.316637	-4.085789	1.59	214.6	2014-11-15	14:44:37
1701	50.316627	-4.085798	1.31	208.8	2014-11-15	14:44:38
1702	50.316615	-4.085803	1.38	195.8	2014-11-15	14:44:39
1703	50.316602	-4.085812	1.57	203.3	2014-11-15	14:44:40
1704	50.316588	-4.085823	1.69	206.8	2014-11-15	14:44:41
1705	50.316578	-4.085835	1.48	216.1	2014-11-15	14:44:42
1706	50.316568	-4.085849	1.52	222.2	2014-11-15	14:44:43
1707	50.31656	-4.085862	1.25	224.9	2014-11-15	14:44:44
1708	50.316554	-4.085872	0.99	228.5	2014-11-15	14:44:45
1709	50.316556	-4.085871	0.3	18.2	2014-11-15	14:44:46
1710	50.316559	-4.085868	0.31	39.1	2014-11-15	14:44:47
1711	50.316561	-4.085866	0.37	27.9	2014-11-15	14:44:48
1712	50.316561	-4.085863	0.18	102	2014-11-15	14:44:49
1713	50.316552	-4.085872	1.24	210.7	2014-11-15	14:44:50
1714	50.316537	-4.085885	1.86	209.9	2014-11-15	14:44:51
1715	50.316524	-4.085898	1.69	211.4	2014-11-15	14:44:52
1716	50.31651	-4.085912	1.88	212.5	2014-11-15	14:44:53
1717	50.316493	-4.085925	2.09	206.1	2014-11-15	14:44:54
1718	50.316482	-4.085927	1.25	186.6	2014-11-15	14:44:55
1719	50.316482	-4.085921	0.39	81.8	2014-11-15	14:44:56
1720	50.316488	-4.085913	0.89	41	2014-11-15	14:44:57
1721	50.316495	-4.0859	1.2	50.5	2014-11-15	14:44:58
1722	50.316492	-4.085893	0.58	122.1	2014-11-15	14:44:59
1723	50.316483	-4.085889	1.14	164.9	2014-11-15	14:45:00
1724	50.316471	-4.085884	1.29	164.4	2014-11-15	14:45:01
1725	50.31646	-4.085884	1.23	178.6	2014-11-15	14:45:02
1726	50.316451	-4.085875	1.22	149.8	2014-11-15	14:45:03
1727	50.316442	-4.085867	1.12	148.7	2014-11-15	14:45:04
1728	50.316437	-4.085854	1.11	125.6	2014-11-15	14:45:05
1729	50.316434	-4.085843	0.82	106.5	2014-11-15	14:45:06
1730	50.316429	-4.085836	0.81	144.2	2014-11-15	14:45:07
1731	50.316419	-4.085833	1.07	167.2	2014-11-15	14:45:08
1732	50.31641	-4.085829	1.02	164.4	2014-11-15	14:45:09
1733	50.316402	-4.085826	1.01	166.3	2014-11-15	14:45:10
1734	50.316387	-4.085827	1.59	182.6	2014-11-15	14:45:11
1735	50.316372	-4.085827	1.66	179.6	2014-11-15	14:45:12
1736	50.316357	-4.085826	1.67	178.1	2014-11-15	14:45:13
1737	50.316343	-4.085824	1.57	175.2	2014-11-15	14:45:14
1738	50.31633	-4.085827	1.52	187.4	2014-11-15	14:45:15
1739	50.316315	-4.085831	1.68	190.4	2014-11-15	14:45:16
1740	50.316302	-4.085836	1.42	193.1	2014-11-15	14:45:17
1741	50.316291	-4.085837	1.3	185.5	2014-11-15	14:45:18
1742	50.316281	-4.085843	1.19	197.8	2014-11-15	14:45:19
1743	50.316268	-4.085846	1.39	188.9	2014-11-15	14:45:20
1744	50.316256	-4.085844	1.4	175.8	2014-11-15	14:45:21
1745	50.316245	-4.085846	1.2	186.6	2014-11-15	14:45:22
1746	50.316234	-4.085849	1.26	190.1	2014-11-15	14:45:23
1747	50.31622	-4.08585	1.5	183	2014-11-15	14:45:24
1748	50.316205	-4.085848	1.75	175.3	2014-11-15	14:45:25
1749	50.316193	-4.085839	1.44	152.7	2014-11-15	14:45:26
1750	50.316187	-4.085827	1.11	129.6	2014-11-15	14:45:27
1751	50.316179	-4.08582	0.99	148.5	2014-11-15	14:45:28
1752	50.316167	-4.085819	1.41	179.5	2014-11-15	14:45:29
1753	50.316151	-4.085818	1.78	176.9	2014-11-15	14:45:30
1754	50.316133	-4.085815	1.93	173.3	2014-11-15	14:45:31
1755	50.316118	-4.085808	1.79	163.6	2014-11-15	14:45:32
1756	50.316104	-4.085799	1.62	158	2014-11-15	14:45:33
1757	50.316093	-4.085787	1.55	144.5	2014-11-15	14:45:34
1758	50.316087	-4.085769	1.41	117.6	2014-11-15	14:45:35
1759	50.316085	-4.085752	1.26	101.1	2014-11-15	14:45:36
1760	50.316077	-4.085739	1.22	133.9	2014-11-15	14:45:37
1761	50.316065	-4.085728	1.66	150.7	2014-11-15	14:45:38
1762	50.316053	-4.085716	1.55	147.5	2014-11-15	14:45:39
1763	50.316042	-4.085701	1.61	139.5	2014-11-15	14:45:40
1764	50.316036	-4.085685	1.31	119.5	2014-11-15	14:45:41
1765	50.316036	-4.085669	1.14	91.9	2014-11-15	14:45:42
1766	50.316033	-4.085653	1.17	102.9	2014-11-15	14:45:43
1767	50.316028	-4.085637	1.27	115.3	2014-11-15	14:45:44
1768	50.316023	-4.085624	1.11	120.8	2014-11-15	14:45:45
1769	50.316019	-4.08561	1.12	116.7	2014-11-15	14:45:46
1770	50.316016	-4.085595	1.08	108.7	2014-11-15	14:45:47
1771	50.316014	-4.085581	1.03	99.9	2014-11-15	14:45:48
1772	50.316018	-4.085564	1.27	69.9	2014-11-15	14:45:49
1773	50.316029	-4.085546	1.78	46.1	2014-11-15	14:45:50
1774	50.316042	-4.085528	1.94	42.6	2014-11-15	14:45:51
1775	50.316049	-4.085511	1.42	58.2	2014-11-15	14:45:52
1776	50.316053	-4.085495	1.24	67.4	2014-11-15	14:45:53
1777	50.316056	-4.085478	1.2	73.8	2014-11-15	14:45:54
1778	50.316059	-4.085465	1	70.4	2014-11-15	14:45:55
1779	50.316065	-4.085451	1.21	59.3	2014-11-15	14:45:56
1780	50.316072	-4.085432	1.52	58.9	2014-11-15	14:45:57
1781	50.31608	-4.085412	1.69	56.8	2014-11-15	14:45:58
1782	50.316089	-4.085395	1.61	50.1	2014-11-15	14:45:59
1783	50.316096	-4.085384	1.06	45.7	2014-11-15	14:46:00
1784	50.316104	-4.085376	1.08	35	2014-11-15	14:46:01
1785	50.31611	-4.085372	0.75	22.9	2014-11-15	14:46:02
1786	50.316114	-4.085371	0.46	7.5	2014-11-15	14:46:03
1787	50.316114	-4.085372	0.05	246.3	2014-11-15	14:46:05
1788	50.316114	-4.085372	0.07	10.4	2014-11-15	14:46:06
1789	50.316114	-4.085372	0.01	35.7	2014-11-15	14:46:08
1790	50.316114	-4.085372	0.01	90	2014-11-15	14:46:09
1791	50.316114	-4.085371	0.01	147.4	2014-11-15	14:46:10
1792	50.316119	-4.085372	0.54	359.4	2014-11-15	14:46:11
1793	50.316128	-4.085369	0.98	9.9	2014-11-15	14:46:12
1794	50.31614	-4.085363	1.48	17.4	2014-11-15	14:46:13
1795	50.316161	-4.085351	2.5	20.2	2014-11-15	14:46:14
1796	50.316189	-4.085335	3.28	20.5	2014-11-15	14:46:15
1797	50.316213	-4.08532	2.86	20.9	2014-11-15	14:46:16
1798	50.316227	-4.085314	1.64	16.4	2014-11-15	14:46:17
1799	50.316235	-4.08531	0.9	18.1	2014-11-15	14:46:18
1800	50.316242	-4.085306	0.81	19.7	2014-11-15	14:46:19
1801	50.316248	-4.085302	0.78	21	2014-11-15	14:46:20
1802	50.316257	-4.085307	0.99	338.5	2014-11-15	14:46:21
1803	50.316251	-4.085315	0.89	221	2014-11-15	14:46:22
1804	50.316243	-4.085332	1.48	234.1	2014-11-15	14:46:23
1805	50.316238	-4.085349	1.32	243.6	2014-11-15	14:46:24
1806	50.316229	-4.085366	1.55	230.7	2014-11-15	14:46:25
1807	50.316217	-4.085379	1.64	215.5	2014-11-15	14:46:26
1808	50.316206	-4.085393	1.57	219	2014-11-15	14:46:27
1809	50.316196	-4.085405	1.36	220	2014-11-15	14:46:28
1810	50.31619	-4.085417	1.1	229.8	2014-11-15	14:46:29
1811	50.316186	-4.085427	0.81	238	2014-11-15	14:46:30
1812	50.316185	-4.085435	0.6	255.5	2014-11-15	14:46:31
1813	50.316183	-4.085438	0.34	221.8	2014-11-15	14:46:32
1814	50.316181	-4.085442	0.18	232.7	2014-11-15	14:46:34
1815	50.31618	-4.085443	0.05	245.7	2014-11-15	14:46:35
1816	50.316176	-4.085445	0.52	199.6	2014-11-15	14:46:36
1817	50.316172	-4.085448	0.5	207.9	2014-11-15	14:46:37
1818	50.31617	-4.085448	0.29	171.8	2014-11-15	14:46:38
1819	50.316172	-4.085446	0.33	23	2014-11-15	14:46:39
1820	50.316177	-4.085448	0.52	343.6	2014-11-15	14:46:40
1821	50.316177	-4.085449	0.09	251.5	2014-11-15	14:46:41
1822	50.316173	-4.085455	0.53	229.6	2014-11-15	14:46:42
1823	50.316173	-4.085455	0	0	2014-11-15	14:46:43
1824	50.316174	-4.085455	0.01	31	2014-11-15	14:46:45
1825	50.316175	-4.085455	0.05	6.7	2014-11-15	14:46:47
1826	50.316175	-4.085455	0.06	347.8	2014-11-15	14:46:48
1827	50.31618	-4.085459	0.58	331.4	2014-11-15	14:46:49
1828	50.31618	-4.085468	0.64	271.7	2014-11-15	14:46:50
1829	50.316177	-4.085479	0.83	250.3	2014-11-15	14:46:51
1830	50.316176	-4.08549	0.83	259	2014-11-15	14:46:52
1831	50.316173	-4.085505	1.08	252.9	2014-11-15	14:46:53
1832	50.316166	-4.085522	1.45	238.6	2014-11-15	14:46:54
1833	50.316162	-4.085539	1.28	250.8	2014-11-15	14:46:55
1834	50.316163	-4.085549	0.73	274.3	2014-11-15	14:46:56
1835	50.316161	-4.085557	0.56	245.6	2014-11-15	14:46:57
1836	50.316157	-4.085562	0.58	217.6	2014-11-15	14:46:58
1837	50.316149	-4.085565	0.9	196.1	2014-11-15	14:46:59
1838	50.316142	-4.08557	0.87	201.6	2014-11-15	14:47:00
1839	50.316142	-4.085571	0.05	260	2014-11-15	14:47:02
1840	50.31615	-4.085574	0.95	346.9	2014-11-15	14:47:03
1841	50.31616	-4.085575	1.16	358.2	2014-11-15	14:47:04
1842	50.316164	-4.085574	0.47	4.4	2014-11-15	14:47:05
1843	50.316165	-4.085574	0.03	316.8	2014-11-15	14:47:06
1844	50.316165	-4.085575	0.02	270	2014-11-15	14:47:07
1845	50.316161	-4.085579	0.54	216.3	2014-11-15	14:47:08
1846	50.316156	-4.085582	0.51	201.8	2014-11-15	14:47:09
1847	50.316153	-4.085585	0.48	210.8	2014-11-15	14:47:10
1848	50.31615	-4.085589	0.42	214	2014-11-15	14:47:11
1849	50.316146	-4.08559	0.42	197.3	2014-11-15	14:47:12
1850	50.316145	-4.085586	0.33	99.8	2014-11-15	14:47:13
1851	50.316149	-4.085578	0.71	51.6	2014-11-15	14:47:14
1852	50.316155	-4.085575	0.64	22.3	2014-11-15	14:47:15
1853	50.31616	-4.085573	0.59	8.1	2014-11-15	14:47:16
1854	50.316165	-4.085572	0.57	11.5	2014-11-15	14:47:17
1855	50.316168	-4.085572	0.35	0	2014-11-15	14:47:18
1856	50.316169	-4.085573	0.11	301.9	2014-11-15	14:47:19
1857	50.316169	-4.085574	0.05	316.8	2014-11-15	14:47:20
1858	50.316169	-4.085574	0.03	270	2014-11-15	14:47:21
1859	50.31617	-4.085576	0.09	318.3	2014-11-15	14:47:23
1860	50.31618	-4.085586	1.27	323.8	2014-11-15	14:47:24
1861	50.316194	-4.08559	1.63	350.1	2014-11-15	14:47:25
1862	50.316214	-4.085587	2.28	5.4	2014-11-15	14:47:26
1863	50.316251	-4.085569	4.24	17.9	2014-11-15	14:47:27
1864	50.3163	-4.085538	5.95	21.5	2014-11-15	14:47:28
1865	50.316352	-4.085517	6.01	14.9	2014-11-15	14:47:29
1866	50.316402	-4.085511	5.57	3.9	2014-11-15	14:47:30
1867	50.316453	-4.085514	5.68	357.8	2014-11-15	14:47:31
1868	50.316505	-4.085527	5.86	351.2	2014-11-15	14:47:32
1869	50.31655	-4.085542	5.05	348.2	2014-11-15	14:47:33
1870	50.316592	-4.085544	4.65	358.2	2014-11-15	14:47:34
1871	50.316629	-4.085537	4.18	6.8	2014-11-15	14:47:35
1872	50.316654	-4.085528	2.9	12	2014-11-15	14:47:36
1873	50.316675	-4.085519	2.37	15.9	2014-11-15	14:47:37
1874	50.316695	-4.085511	2.33	15	2014-11-15	14:47:38
1875	50.316715	-4.085503	2.28	14.2	2014-11-15	14:47:39
1876	50.316726	-4.085505	1.3	353.9	2014-11-15	14:47:40
1877	50.316723	-4.085511	0.57	228.9	2014-11-15	14:47:41
1878	50.316707	-4.085519	1.88	199.6	2014-11-15	14:47:42
1879	50.31669	-4.085524	1.96	190	2014-11-15	14:47:43
1880	50.316675	-4.085523	1.63	177.5	2014-11-15	14:47:44
1881	50.316663	-4.085516	1.41	157.3	2014-11-15	14:47:45
1882	50.316655	-4.085508	1.09	150.6	2014-11-15	14:47:46
1883	50.316642	-4.085502	1.49	162.1	2014-11-15	14:47:47
1884	50.316628	-4.085494	1.67	160.6	2014-11-15	14:47:48
1885	50.316612	-4.085487	1.81	164	2014-11-15	14:47:49
1886	50.316596	-4.085479	1.94	164	2014-11-15	14:47:50
1887	50.316584	-4.085469	1.48	150.9	2014-11-15	14:47:51
1888	50.316577	-4.085455	1.3	128.1	2014-11-15	14:47:52
1889	50.316568	-4.085444	1.27	143.1	2014-11-15	14:47:53
1890	50.316557	-4.085437	1.28	156.2	2014-11-15	14:47:54
1891	50.316549	-4.085432	1	159	2014-11-15	14:47:55
1892	50.31654	-4.085427	1.01	159.7	2014-11-15	14:47:56
1893	50.31653	-4.085424	1.18	169.2	2014-11-15	14:47:57
1894	50.316515	-4.085421	1.62	172.4	2014-11-15	14:47:58
1895	50.316499	-4.08542	1.82	179.6	2014-11-15	14:47:59
1896	50.316481	-4.085425	1.99	188.6	2014-11-15	14:48:00
1897	50.316463	-4.085433	2.08	197.6	2014-11-15	14:48:01
1898	50.316446	-4.085446	2.13	204.4	2014-11-15	14:48:02
1899	50.316429	-4.085459	2.07	207.5	2014-11-15	14:48:03
1900	50.316415	-4.085473	1.87	211	2014-11-15	14:48:04
1901	50.316411	-4.085478	0.59	217.5	2014-11-15	14:48:05
1902	50.316414	-4.085476	0.35	19.1	2014-11-15	14:48:06
1903	50.316416	-4.085472	0.41	44.6	2014-11-15	14:48:07
1904	50.316428	-4.085455	0.91	42.3	2014-11-15	14:48:09
1905	50.316436	-4.085449	0.93	27	2014-11-15	14:48:10
1906	50.316439	-4.085442	0.63	51.6	2014-11-15	14:48:11
1907	50.316438	-4.085439	0.28	125.2	2014-11-15	14:48:12
1908	50.316434	-4.085437	0.47	159.2	2014-11-15	14:48:13
1909	50.316428	-4.085433	0.73	161.4	2014-11-15	14:48:14
1910	50.316419	-4.085434	0.95	181.8	2014-11-15	14:48:15
1911	50.316407	-4.085439	1.45	195.7	2014-11-15	14:48:16
1912	50.316395	-4.085449	1.47	207.7	2014-11-15	14:48:17
1913	50.316386	-4.085458	1.19	210.4	2014-11-15	14:48:18
1914	50.316378	-4.085465	0.99	213.7	2014-11-15	14:48:19
1915	50.316378	-4.085468	0.23	246.5	2014-11-15	14:48:20
1916	50.31638	-4.085468	0.27	0	2014-11-15	14:48:21
1917	50.31638	-4.085465	0.26	87.8	2014-11-15	14:48:22
1918	50.316378	-4.08546	0.43	125.7	2014-11-15	14:48:23
1919	50.316376	-4.085452	0.56	112.5	2014-11-15	14:48:24
1920	50.316378	-4.085444	0.65	69	2014-11-15	14:48:25
1921	50.316379	-4.085437	0.5	78.2	2014-11-15	14:48:26
1922	50.316377	-4.085429	0.62	111.9	2014-11-15	14:48:27
1923	50.316372	-4.085424	0.62	143.8	2014-11-15	14:48:28
1924	50.316363	-4.085424	0.99	180	2014-11-15	14:48:29
1925	50.316349	-4.085426	1.63	184.8	2014-11-15	14:48:30
1926	50.316332	-4.085427	1.86	183.3	2014-11-15	14:48:31
1927	50.316315	-4.085427	1.9	179.1	2014-11-15	14:48:32
1928	50.316301	-4.085424	1.52	172.6	2014-11-15	14:48:33
1929	50.316296	-4.085419	0.65	149.2	2014-11-15	14:48:34
1930	50.316308	-4.085414	0.7	16.3	2014-11-15	14:48:36
1931	50.316316	-4.085411	0.82	11.8	2014-11-15	14:48:37
1932	50.316313	-4.085413	0.3	203.8	2014-11-15	14:48:38
1933	50.316319	-4.085416	0.64	337.4	2014-11-15	14:48:39
1934	50.316315	-4.08542	0.51	212	2014-11-15	14:48:40
1935	50.316307	-4.08542	0.85	180	2014-11-15	14:48:41
1936	50.316301	-4.085418	0.65	166.3	2014-11-15	14:48:42
1937	50.316298	-4.085421	0.43	207.9	2014-11-15	14:48:43
1938	50.316292	-4.085424	0.68	201.5	2014-11-15	14:48:44
1939	50.316286	-4.085425	0.65	184.7	2014-11-15	14:48:45
1940	50.31628	-4.085427	0.71	189.2	2014-11-15	14:48:46
1941	50.316274	-4.085428	0.67	184.5	2014-11-15	14:48:47
1942	50.316269	-4.085429	0.61	187.3	2014-11-15	14:48:48
1943	50.316261	-4.085432	0.84	198.7	2014-11-15	14:48:49
1944	50.316256	-4.085437	0.66	208.7	2014-11-15	14:48:50
1945	50.316253	-4.085439	0.4	202.6	2014-11-15	14:48:51
1946	50.316253	-4.085439	0.05	218.4	2014-11-15	14:48:52
1947	50.316247	-4.085444	0.67	210	2014-11-15	14:48:53
1948	50.316241	-4.085447	0.78	196.8	2014-11-15	14:48:54
1949	50.316239	-4.085448	0.23	186.2	2014-11-15	14:48:55
1950	50.316244	-4.085445	0.64	20.2	2014-11-15	14:48:56
1951	50.316249	-4.085443	0.6	11	2014-11-15	14:48:57
1952	50.316251	-4.085443	0.17	7.9	2014-11-15	14:48:58
1953	50.316251	-4.085442	0.04	18.2	2014-11-15	14:48:59
1954	50.316242	-4.085446	1.11	194.9	2014-11-15	14:49:00
1955	50.316233	-4.085446	0.91	178.1	2014-11-15	14:49:01
1956	50.316222	-4.085445	1.28	177.9	2014-11-15	14:49:02
1957	50.316208	-4.085444	1.5	176.6	2014-11-15	14:49:03
1958	50.316195	-4.08544	1.47	169.3	2014-11-15	14:49:04
1959	50.316185	-4.085436	1.24	166.4	2014-11-15	14:49:05
1960	50.316176	-4.085428	1.1	149.5	2014-11-15	14:49:06
1961	50.316168	-4.085424	0.99	162.5	2014-11-15	14:49:07
1962	50.316158	-4.085418	1.11	157.6	2014-11-15	14:49:08
1963	50.316149	-4.085412	1.17	157.3	2014-11-15	14:49:09
1964	50.31614	-4.085408	0.96	165.2	2014-11-15	14:49:10
1965	50.316136	-4.085401	0.7	135.8	2014-11-15	14:49:11
1966	50.316136	-4.08539	0.79	90	2014-11-15	14:49:12
1967	50.316136	-4.085385	0.36	93	2014-11-15	14:49:13
1968	50.316136	-4.085387	0.08	290.5	2014-11-15	14:49:15
1969	50.316136	-4.085387	0.01	180	2014-11-15	14:49:16
1970	50.316136	-4.085388	0.02	306.4	2014-11-15	14:49:17
1971	50.316136	-4.085387	0.01	90	2014-11-15	14:49:18
1972	50.316132	-4.085389	0.43	198.4	2014-11-15	14:49:19
1973	50.316131	-4.08539	0.07	197.8	2014-11-15	14:49:21
1974	50.31614	-4.085389	0.98	2.8	2014-11-15	14:49:22
1975	50.316147	-4.08539	0.8	356.6	2014-11-15	14:49:23
1976	50.316148	-4.085392	0.08	313	2014-11-15	14:49:25
1977	50.316148	-4.085392	0.06	217.2	2014-11-15	14:49:26
1978	50.316143	-4.085392	0.54	181.9	2014-11-15	14:49:27
1979	50.316142	-4.085393	0.05	200.8	2014-11-15	14:49:29
1980	50.316142	-4.085393	0.03	239.2	2014-11-15	14:49:30
1981	50.316142	-4.085394	0.04	254.6	2014-11-15	14:49:31
1982	50.316142	-4.085394	0.02	270	2014-11-15	14:49:32
1983	50.316138	-4.0854	0.61	221.5	2014-11-15	14:49:33
1984	50.316134	-4.085405	0.54	225.4	2014-11-15	14:49:34
1985	50.316131	-4.085412	0.61	235.7	2014-11-15	14:49:35
1986	50.316127	-4.085417	0.6	209.2	2014-11-15	14:49:36
1987	50.316123	-4.085419	0.43	201.1	2014-11-15	14:49:37
1988	50.316121	-4.085421	0.3	212.6	2014-11-15	14:49:38
1989	50.316121	-4.085418	0.18	81.1	2014-11-15	14:49:39
1990	50.316123	-4.085418	0.13	9.5	2014-11-15	14:49:41
1991	50.316124	-4.085419	0.13	327.4	2014-11-15	14:49:42
1992	50.316126	-4.08542	0.17	339.3	2014-11-15	14:49:43
1993	50.316127	-4.085421	0.18	340.7	2014-11-15	14:49:44
1994	50.31613	-4.085423	0.2	333.2	2014-11-15	14:49:46
1995	50.316131	-4.085425	0.17	317	2014-11-15	14:49:47
1996	50.316131	-4.085429	0.15	270	2014-11-15	14:49:49
1997	50.316136	-4.085426	0.51	25.7	2014-11-15	14:49:50
1998	50.316139	-4.085422	0.46	32	2014-11-15	14:49:51
1999	50.316129	-4.085427	1.14	196.4	2014-11-15	14:49:52
[truncated: 4,304 more rows]
