# Supplementary material for: On the Potential of Surfers to Monitor Environmental Indicators in the Coastal Zone
Source: PLoS One. 2015 Jul 8;10(7):e0127706. doi: 10.1371/journal.pone.0127706 (PMC4496071; doi:10.1371/journal.pone.0127706)
Supplement: S1 Data — Contains 85 GPS tracks (comma separated files) used to estimate surfing performance statistics in the manuscript. (ZIP) [file pone.0127706.s001.zip › S1 Data GPS Tracks/20141116_Wembury.csv]

No	Latitude	Longitude	Speed	Course	Date	Time
1	50.317207	-4.083092	0	0	2014-11-16	08:34:42
2	50.317205	-4.083092	0.15	180	2014-11-16	08:34:43
3	50.317204	-4.083092	0.13	182.5	2014-11-16	08:34:44
4	50.317203	-4.083093	0.15	212.8	2014-11-16	08:34:45
5	50.317201	-4.083094	0.23	207.7	2014-11-16	08:34:46
6	50.317201	-4.083098	0.28	262.1	2014-11-16	08:34:47
7	50.317201	-4.0831	0.1	259.5	2014-11-16	08:34:48
8	50.3172	-4.0831	0.06	212.6	2014-11-16	08:34:49
9	50.317199	-4.083102	0.19	229.7	2014-11-16	08:34:50
10	50.317198	-4.083102	0.13	180	2014-11-16	08:34:51
11	50.317196	-4.083101	0.2	160.4	2014-11-16	08:34:52
12	50.317195	-4.083101	0.18	170.7	2014-11-16	08:34:53
13	50.317194	-4.083101	0.12	185.4	2014-11-16	08:34:54
14	50.317194	-4.083101	0.06	353.6	2014-11-16	08:34:55
15	50.317194	-4.083103	0.15	255.2	2014-11-16	08:34:56
16	50.317195	-4.083107	0.29	290.5	2014-11-16	08:34:57
17	50.317196	-4.083111	0.34	297.6	2014-11-16	08:34:58
18	50.317197	-4.083114	0.22	285	2014-11-16	08:34:59
19	50.317197	-4.083115	0.09	307.8	2014-11-16	08:35:00
20	50.317197	-4.083114	0.06	62.7	2014-11-16	08:35:01
21	50.317197	-4.083113	0.11	90	2014-11-16	08:35:02
22	50.317208	-4.083117	1.19	346.7	2014-11-16	08:35:03
23	50.317219	-4.083121	1.26	345.8	2014-11-16	08:35:04
24	50.317232	-4.083125	1.54	349.5	2014-11-16	08:35:05
25	50.317235	-4.083127	0.34	329.9	2014-11-16	08:35:06
26	50.317238	-4.083129	0.33	344.4	2014-11-16	08:35:07
27	50.317237	-4.083128	0.11	167.1	2014-11-16	08:35:08
28	50.317233	-4.083128	0.4	175.8	2014-11-16	08:35:09
29	50.317229	-4.083125	0.5	156.1	2014-11-16	08:35:10
30	50.317226	-4.083125	0.34	186	2014-11-16	08:35:11
31	50.317224	-4.083123	0.28	141.2	2014-11-16	08:35:12
32	50.317224	-4.083121	0.17	86.9	2014-11-16	08:35:13
33	50.317225	-4.083118	0.18	64.8	2014-11-16	08:35:14
34	50.317219	-4.083119	0.68	183	2014-11-16	08:35:15
35	50.317214	-4.083118	0.61	171.1	2014-11-16	08:35:16
36	50.317215	-4.083118	0.2	342.2	2014-11-16	08:35:17
37	50.317218	-4.083119	0.33	349.7	2014-11-16	08:35:18
38	50.317219	-4.083119	0.13	2.5	2014-11-16	08:35:19
39	50.31722	-4.083118	0.09	32.6	2014-11-16	08:35:20
40	50.317221	-4.083117	0.12	52.1	2014-11-16	08:35:21
41	50.317221	-4.083116	0.11	42.5	2014-11-16	08:35:22
42	50.317221	-4.083115	0.1	156.2	2014-11-16	08:35:23
43	50.31722	-4.083112	0.27	98.2	2014-11-16	08:35:24
44	50.317222	-4.083109	0.31	38.1	2014-11-16	08:35:25
45	50.317223	-4.083107	0.17	67	2014-11-16	08:35:26
46	50.317223	-4.083109	0.15	270	2014-11-16	08:35:27
47	50.317224	-4.083116	0.47	283.8	2014-11-16	08:35:28
48	50.317222	-4.083121	0.46	246.1	2014-11-16	08:35:29
49	50.31723	-4.083126	0.96	339.2	2014-11-16	08:35:30
50	50.317232	-4.083123	0.15	54.7	2014-11-16	08:35:32
51	50.317232	-4.08312	0.2	103.8	2014-11-16	08:35:33
52	50.317234	-4.08312	0.25	2.7	2014-11-16	08:35:34
53	50.317227	-4.08312	0.77	183.1	2014-11-16	08:35:35
54	50.317223	-4.083124	0.45	210	2014-11-16	08:35:36
55	50.31722	-4.083124	0.42	183.3	2014-11-16	08:35:37
56	50.317217	-4.083123	0.15	171.8	2014-11-16	08:35:39
57	50.317216	-4.083123	0.07	160.3	2014-11-16	08:35:40
58	50.317219	-4.083124	0.29	349.6	2014-11-16	08:35:41
59	50.317216	-4.083118	0.5	126.4	2014-11-16	08:35:42
60	50.317216	-4.083119	0.05	212.2	2014-11-16	08:35:44
61	50.317217	-4.083113	0.24	68	2014-11-16	08:35:46
62	50.317214	-4.083115	0.42	205.1	2014-11-16	08:35:47
63	50.317211	-4.083118	0.34	220.1	2014-11-16	08:35:48
64	50.317209	-4.083119	0.3	192.7	2014-11-16	08:35:49
65	50.317207	-4.083121	0.19	212.6	2014-11-16	08:35:50
66	50.317206	-4.083122	0.14	223.1	2014-11-16	08:35:51
67	50.317206	-4.083123	0.09	245.5	2014-11-16	08:35:52
68	50.317206	-4.083123	0.04	32.6	2014-11-16	08:35:53
69	50.317205	-4.083124	0.14	202.4	2014-11-16	08:35:54
70	50.317206	-4.083123	0.08	51.9	2014-11-16	08:35:55
71	50.317209	-4.08312	0.4	30.4	2014-11-16	08:35:56
72	50.31721	-4.083121	0.14	329.4	2014-11-16	08:35:57
73	50.317209	-4.083122	0.11	239.7	2014-11-16	08:35:58
74	50.317208	-4.083123	0.13	196.3	2014-11-16	08:35:59
75	50.317206	-4.083124	0.24	210.2	2014-11-16	08:36:00
76	50.317205	-4.083126	0.2	204	2014-11-16	08:36:01
77	50.317205	-4.083129	0.23	274.7	2014-11-16	08:36:02
78	50.317197	-4.083128	0.9	174.7	2014-11-16	08:36:03
79	50.317192	-4.083127	0.55	173.8	2014-11-16	08:36:04
80	50.317191	-4.083123	0.31	100.6	2014-11-16	08:36:05
81	50.317194	-4.083119	0.39	42.2	2014-11-16	08:36:06
82	50.317194	-4.083114	0.32	83.2	2014-11-16	08:36:07
83	50.317193	-4.083112	0.26	127.4	2014-11-16	08:36:08
84	50.317187	-4.083098	0.59	121.7	2014-11-16	08:36:10
85	50.317185	-4.0831	0.35	206.7	2014-11-16	08:36:11
86	50.31719	-4.083099	0.6	5.1	2014-11-16	08:36:12
87	50.317191	-4.083096	0.23	66.5	2014-11-16	08:36:13
88	50.317192	-4.083093	0.27	63.6	2014-11-16	08:36:14
89	50.317193	-4.083089	0.26	69.3	2014-11-16	08:36:15
90	50.317192	-4.083088	0.06	124.6	2014-11-16	08:36:16
91	50.317198	-4.083083	0.73	34.1	2014-11-16	08:36:17
92	50.317204	-4.083074	0.93	42.8	2014-11-16	08:36:18
93	50.317206	-4.083064	0.72	74.9	2014-11-16	08:36:19
94	50.31721	-4.083057	0.63	46.9	2014-11-16	08:36:20
95	50.317214	-4.083056	0.27	12.3	2014-11-16	08:36:22
96	50.317222	-4.083062	0.99	333.9	2014-11-16	08:36:23
97	50.31723	-4.083064	0.91	350.2	2014-11-16	08:36:24
98	50.317238	-4.083065	0.91	357.8	2014-11-16	08:36:25
99	50.317246	-4.083068	0.89	343.7	2014-11-16	08:36:26
100	50.317255	-4.083072	1.03	344.2	2014-11-16	08:36:27
101	50.317265	-4.083079	1.23	338.5	2014-11-16	08:36:28
102	50.317278	-4.083086	1.48	339.2	2014-11-16	08:36:29
103	50.317291	-4.083091	1.47	346.6	2014-11-16	08:36:30
104	50.317303	-4.083099	1.52	336.4	2014-11-16	08:36:31
105	50.317315	-4.083112	1.55	325.4	2014-11-16	08:36:32
106	50.317326	-4.083119	1.43	337.5	2014-11-16	08:36:33
107	50.317338	-4.083125	1.32	342.9	2014-11-16	08:36:34
108	50.317349	-4.083127	1.25	351.8	2014-11-16	08:36:35
109	50.31736	-4.083128	1.19	356.6	2014-11-16	08:36:36
110	50.317372	-4.083132	1.38	347.6	2014-11-16	08:36:37
111	50.317383	-4.083134	1.22	355.5	2014-11-16	08:36:38
112	50.317394	-4.083137	1.34	350	2014-11-16	08:36:39
113	50.317406	-4.083143	1.35	341	2014-11-16	08:36:40
114	50.317417	-4.083154	1.48	327.8	2014-11-16	08:36:41
115	50.317428	-4.083171	1.71	315.9	2014-11-16	08:36:42
116	50.317438	-4.083187	1.62	314.6	2014-11-16	08:36:43
117	50.317449	-4.083201	1.54	319.9	2014-11-16	08:36:44
118	50.317458	-4.083216	1.43	312.8	2014-11-16	08:36:45
119	50.317466	-4.083232	1.42	308.1	2014-11-16	08:36:46
120	50.317472	-4.083248	1.36	302.9	2014-11-16	08:36:47
121	50.317478	-4.08326	1.03	304.8	2014-11-16	08:36:48
122	50.317481	-4.083274	1.08	294	2014-11-16	08:36:49
123	50.317485	-4.083288	1.12	288.9	2014-11-16	08:36:50
124	50.317489	-4.0833	0.92	299.8	2014-11-16	08:36:51
125	50.317493	-4.083311	0.94	300.5	2014-11-16	08:36:52
126	50.3175	-4.083324	1.19	310.2	2014-11-16	08:36:53
127	50.317507	-4.083336	1.16	313	2014-11-16	08:36:54
128	50.317515	-4.083347	1.2	319.2	2014-11-16	08:36:55
129	50.317522	-4.08336	1.19	310.5	2014-11-16	08:36:56
130	50.317529	-4.083369	1	317.9	2014-11-16	08:36:57
131	50.31754	-4.083379	1.43	330.9	2014-11-16	08:36:58
132	50.317553	-4.083385	1.48	341.2	2014-11-16	08:36:59
133	50.317569	-4.083393	1.94	344.9	2014-11-16	08:37:00
134	50.317585	-4.083395	1.77	355	2014-11-16	08:37:01
135	50.317599	-4.083395	1.5	359.5	2014-11-16	08:37:02
136	50.317614	-4.0834	1.77	348.4	2014-11-16	08:37:03
137	50.31763	-4.083404	1.72	349.4	2014-11-16	08:37:04
138	50.317641	-4.083407	1.27	351	2014-11-16	08:37:05
139	50.317647	-4.083409	0.72	347.5	2014-11-16	08:37:06
140	50.317651	-4.08341	0.23	355.6	2014-11-16	08:37:08
141	50.317651	-4.08341	0.02	296.6	2014-11-16	08:37:09
142	50.317651	-4.083417	0.49	271.2	2014-11-16	08:37:10
143	50.317652	-4.083423	0.44	279.7	2014-11-16	08:37:11
144	50.317653	-4.083432	0.66	274.9	2014-11-16	08:37:12
145	50.317656	-4.083441	0.72	299.6	2014-11-16	08:37:13
146	50.317657	-4.083456	1.09	279.8	2014-11-16	08:37:14
147	50.317658	-4.083472	1.09	273	2014-11-16	08:37:15
148	50.317657	-4.083487	1.12	264.7	2014-11-16	08:37:16
149	50.317656	-4.083498	0.8	258.6	2014-11-16	08:37:17
150	50.317654	-4.083509	0.78	258.9	2014-11-16	08:37:18
151	50.317653	-4.083525	1.11	264.7	2014-11-16	08:37:19
152	50.317652	-4.083539	1.04	259.6	2014-11-16	08:37:20
153	50.31765	-4.083549	0.77	254.6	2014-11-16	08:37:21
154	50.317649	-4.083562	0.88	267.5	2014-11-16	08:37:22
155	50.317648	-4.083583	1.5	262.8	2014-11-16	08:37:23
156	50.317647	-4.083608	1.78	268.5	2014-11-16	08:37:24
157	50.317647	-4.083627	1.4	266.5	2014-11-16	08:37:25
158	50.317646	-4.083644	1.22	266.1	2014-11-16	08:37:26
159	50.317644	-4.083665	1.47	263.4	2014-11-16	08:37:27
160	50.317642	-4.083686	1.51	260	2014-11-16	08:37:28
161	50.317643	-4.083707	1.47	272.6	2014-11-16	08:37:29
162	50.317645	-4.083726	1.41	283.4	2014-11-16	08:37:30
163	50.317645	-4.083742	1.15	265.8	2014-11-16	08:37:31
164	50.317645	-4.083764	1.56	270.3	2014-11-16	08:37:32
165	50.317654	-4.083827	4.63	283.2	2014-11-16	08:37:33
166	50.317664	-4.083883	4.12	285.2	2014-11-16	08:37:34
167	50.31767	-4.083907	1.86	292	2014-11-16	08:37:35
168	50.317672	-4.083913	0.41	296.8	2014-11-16	08:37:36
169	50.317672	-4.083925	0.91	273	2014-11-16	08:37:37
170	50.317674	-4.083929	0.33	311.3	2014-11-16	08:37:38
171	50.317674	-4.083938	0.66	266.7	2014-11-16	08:37:39
172	50.317672	-4.083946	0.64	248.6	2014-11-16	08:37:40
173	50.31767	-4.083951	0.35	243.4	2014-11-16	08:37:41
174	50.317667	-4.083959	0.65	238.8	2014-11-16	08:37:42
175	50.317663	-4.083967	0.81	229.6	2014-11-16	08:37:43
176	50.31765	-4.083985	1.91	222.4	2014-11-16	08:37:44
177	50.317631	-4.084017	3.12	225.7	2014-11-16	08:37:45
178	50.317612	-4.08405	3.11	229.6	2014-11-16	08:37:46
179	50.317602	-4.084092	3.17	249.2	2014-11-16	08:37:47
180	50.317592	-4.084142	3.7	252.5	2014-11-16	08:37:48
181	50.31758	-4.084186	3.43	246.9	2014-11-16	08:37:49
182	50.317569	-4.08423	3.36	247.3	2014-11-16	08:37:50
183	50.317561	-4.084277	3.45	256.4	2014-11-16	08:37:51
184	50.317556	-4.084326	3.55	261.2	2014-11-16	08:37:52
185	50.317553	-4.084372	3.28	263	2014-11-16	08:37:53
186	50.317552	-4.084413	2.9	267.8	2014-11-16	08:37:54
187	50.317552	-4.084439	1.88	270.8	2014-11-16	08:37:55
188	50.317553	-4.084456	1.19	276.7	2014-11-16	08:37:56
189	50.317556	-4.084473	1.22	282.4	2014-11-16	08:37:57
190	50.317556	-4.084487	1.02	272.1	2014-11-16	08:37:58
191	50.317552	-4.084492	0.56	219.8	2014-11-16	08:37:59
192	50.317548	-4.084495	0.45	204.9	2014-11-16	08:38:00
193	50.317548	-4.084495	0.06	174.2	2014-11-16	08:38:01
194	50.317548	-4.084495	0.01	270	2014-11-16	08:38:02
195	50.317545	-4.084499	0.2	226.7	2014-11-16	08:38:04
196	50.317544	-4.0845	0.21	205.7	2014-11-16	08:38:05
197	50.317543	-4.084501	0.05	223.2	2014-11-16	08:38:06
198	50.317543	-4.0845	0.06	128.5	2014-11-16	08:38:07
199	50.317543	-4.084502	0.14	270	2014-11-16	08:38:08
200	50.317543	-4.084504	0.12	279.1	2014-11-16	08:38:09
201	50.317543	-4.084504	0.05	281.9	2014-11-16	08:38:10
202	50.317544	-4.084522	1.25	273	2014-11-16	08:38:11
203	50.317539	-4.084541	1.46	249	2014-11-16	08:38:12
204	50.317534	-4.084555	1.16	241	2014-11-16	08:38:13
205	50.317529	-4.084555	0.61	175.5	2014-11-16	08:38:14
206	50.317524	-4.084554	0.56	174	2014-11-16	08:38:15
207	50.317519	-4.084568	1.14	243.7	2014-11-16	08:38:16
208	50.317515	-4.084586	1.32	251	2014-11-16	08:38:17
209	50.317514	-4.084602	1.14	265.3	2014-11-16	08:38:18
210	50.317512	-4.084613	0.83	246.8	2014-11-16	08:38:19
211	50.317504	-4.084622	1.05	220.8	2014-11-16	08:38:20
212	50.317495	-4.084647	2.08	239.3	2014-11-16	08:38:21
213	50.317488	-4.084679	2.35	250.5	2014-11-16	08:38:22
214	50.317485	-4.084708	2.12	262.1	2014-11-16	08:38:23
215	50.31748	-4.084731	1.73	251.5	2014-11-16	08:38:24
216	50.317474	-4.084759	2.11	251.7	2014-11-16	08:38:25
217	50.317465	-4.084782	1.92	239	2014-11-16	08:38:26
218	50.317454	-4.084804	2.02	230.4	2014-11-16	08:38:27
219	50.317443	-4.084826	1.94	231.7	2014-11-16	08:38:28
220	50.317436	-4.08484	1.28	233.7	2014-11-16	08:38:29
221	50.317429	-4.084852	1.21	225	2014-11-16	08:38:30
222	50.317416	-4.084869	1.82	219.4	2014-11-16	08:38:31
223	50.317401	-4.084884	1.96	213	2014-11-16	08:38:32
224	50.317386	-4.084898	1.93	211.4	2014-11-16	08:38:33
225	50.317375	-4.08491	1.48	215.1	2014-11-16	08:38:34
226	50.317368	-4.084918	0.96	215.3	2014-11-16	08:38:35
227	50.317359	-4.084929	1.37	216.7	2014-11-16	08:38:36
228	50.317348	-4.084944	1.6	220	2014-11-16	08:38:37
229	50.317336	-4.084956	1.55	215.9	2014-11-16	08:38:38
230	50.317326	-4.084967	1.37	214.4	2014-11-16	08:38:39
231	50.317316	-4.084976	1.29	207.6	2014-11-16	08:38:40
232	50.317304	-4.084983	1.46	202.3	2014-11-16	08:38:41
233	50.317294	-4.084991	1.24	204.1	2014-11-16	08:38:42
234	50.317286	-4.085	1.12	218.3	2014-11-16	08:38:43
235	50.317276	-4.085013	1.39	221.1	2014-11-16	08:38:44
236	50.317267	-4.085029	1.56	226.1	2014-11-16	08:38:45
237	50.317255	-4.085042	1.57	216.4	2014-11-16	08:38:46
238	50.317244	-4.085056	1.59	218.5	2014-11-16	08:38:47
239	50.317233	-4.085066	1.38	210.7	2014-11-16	08:38:48
240	50.317224	-4.085074	1.23	208.1	2014-11-16	08:38:49
241	50.317226	-4.085073	0.25	13.7	2014-11-16	08:38:50
242	50.317231	-4.08507	0.58	26.1	2014-11-16	08:38:51
243	50.317227	-4.085077	0.69	231.6	2014-11-16	08:38:52
244	50.31722	-4.085086	0.99	220.4	2014-11-16	08:38:53
245	50.317214	-4.085096	0.98	226.2	2014-11-16	08:38:54
246	50.317205	-4.085112	1.5	229.3	2014-11-16	08:38:55
247	50.317197	-4.085124	1.25	223.5	2014-11-16	08:38:56
248	50.317189	-4.085133	1.07	215.2	2014-11-16	08:38:57
249	50.317192	-4.085125	0.32	61.4	2014-11-16	08:38:59
250	50.317203	-4.085127	1.25	352.1	2014-11-16	08:39:00
251	50.317208	-4.085136	0.86	315.6	2014-11-16	08:39:01
252	50.31721	-4.085147	0.83	282.2	2014-11-16	08:39:02
253	50.317209	-4.085159	0.85	259.9	2014-11-16	08:39:03
254	50.317207	-4.08517	0.79	257.7	2014-11-16	08:39:04
255	50.317203	-4.085182	0.98	240.3	2014-11-16	08:39:05
256	50.317197	-4.085195	1.13	237	2014-11-16	08:39:06
257	50.31719	-4.085207	1.14	226.1	2014-11-16	08:39:07
258	50.317184	-4.085215	0.92	221.6	2014-11-16	08:39:08
259	50.317183	-4.085219	0.27	249.7	2014-11-16	08:39:09
260	50.317193	-4.085212	0.63	24.5	2014-11-16	08:39:11
261	50.317205	-4.085215	1.35	349.6	2014-11-16	08:39:12
262	50.317214	-4.085224	1.16	325.7	2014-11-16	08:39:13
263	50.317217	-4.085239	1.1	288.8	2014-11-16	08:39:14
264	50.317216	-4.085255	1.12	265.2	2014-11-16	08:39:15
265	50.317211	-4.085266	0.99	236.8	2014-11-16	08:39:16
266	50.317201	-4.085275	1.27	208.5	2014-11-16	08:39:17
267	50.317191	-4.085283	1.24	205.9	2014-11-16	08:39:18
268	50.317189	-4.085283	0.25	193.7	2014-11-16	08:39:19
269	50.317194	-4.085285	0.51	343.9	2014-11-16	08:39:20
270	50.317194	-4.085286	0.02	282	2014-11-16	08:39:22
271	50.317185	-4.085291	1.03	201.7	2014-11-16	08:39:23
272	50.31718	-4.085299	0.81	222.2	2014-11-16	08:39:24
273	50.317179	-4.085304	0.34	263.6	2014-11-16	08:39:25
274	50.317174	-4.08531	0.72	216.6	2014-11-16	08:39:26
275	50.317165	-4.085318	1.15	210.1	2014-11-16	08:39:27
276	50.317152	-4.085329	1.62	209.2	2014-11-16	08:39:28
277	50.317138	-4.085339	1.72	204.4	2014-11-16	08:39:29
278	50.317136	-4.085341	0.34	206.8	2014-11-16	08:39:30
279	50.317137	-4.085339	0.22	39.2	2014-11-16	08:39:31
280	50.317131	-4.085344	0.77	205.7	2014-11-16	08:39:32
281	50.317121	-4.085348	1.09	196.8	2014-11-16	08:39:33
282	50.317106	-4.085355	1.78	194.5	2014-11-16	08:39:34
283	50.317089	-4.085365	2.05	200.4	2014-11-16	08:39:35
284	50.317075	-4.085375	1.72	204.4	2014-11-16	08:39:36
285	50.317066	-4.08538	1.02	199.8	2014-11-16	08:39:37
286	50.317056	-4.085383	1.11	192.7	2014-11-16	08:39:38
287	50.317042	-4.08539	1.63	198.3	2014-11-16	08:39:39
288	50.31703	-4.085397	1.45	198.1	2014-11-16	08:39:40
289	50.317021	-4.085398	1.04	186.9	2014-11-16	08:39:41
290	50.317012	-4.085401	1.01	188.8	2014-11-16	08:39:42
291	50.317005	-4.085403	0.81	192.3	2014-11-16	08:39:43
292	50.316994	-4.085412	1.3	208.4	2014-11-16	08:39:44
293	50.316985	-4.085419	1.18	207.9	2014-11-16	08:39:45
294	50.316973	-4.085429	1.51	205.7	2014-11-16	08:39:46
295	50.316962	-4.085438	1.38	209.2	2014-11-16	08:39:47
296	50.316955	-4.085446	0.93	218.1	2014-11-16	08:39:48
297	50.316949	-4.085454	0.93	217.2	2014-11-16	08:39:49
298	50.31694	-4.085468	1.38	224.3	2014-11-16	08:39:50
299	50.316927	-4.085481	1.67	213.6	2014-11-16	08:39:51
300	50.316924	-4.085482	0.39	197.7	2014-11-16	08:39:52
301	50.316932	-4.085481	0.86	6.8	2014-11-16	08:39:53
302	50.31694	-4.085484	0.92	348.5	2014-11-16	08:39:54
303	50.316941	-4.085485	0.07	315.2	2014-11-16	08:39:56
304	50.316934	-4.085485	0.75	178.1	2014-11-16	08:39:57
305	50.316924	-4.08549	1.16	199.3	2014-11-16	08:39:58
306	50.31691	-4.085494	1.54	190	2014-11-16	08:39:59
307	50.316898	-4.085494	1.41	179.3	2014-11-16	08:40:00
308	50.316883	-4.085492	1.64	176.9	2014-11-16	08:40:01
309	50.316868	-4.085492	1.65	178.8	2014-11-16	08:40:02
310	50.316856	-4.085489	1.44	171.7	2014-11-16	08:40:03
311	50.316847	-4.085486	0.98	170.2	2014-11-16	08:40:04
312	50.316843	-4.085479	0.68	127.1	2014-11-16	08:40:05
313	50.31684	-4.085475	0.5	142.9	2014-11-16	08:40:06
314	50.316831	-4.085475	0.91	184.2	2014-11-16	08:40:07
315	50.316822	-4.085476	1.02	181	2014-11-16	08:40:08
316	50.316815	-4.08548	0.91	198.8	2014-11-16	08:40:09
317	50.316806	-4.085485	1.03	201.8	2014-11-16	08:40:10
318	50.3168	-4.08549	0.73	210.6	2014-11-16	08:40:11
319	50.316794	-4.085494	0.73	202.6	2014-11-16	08:40:12
320	50.316788	-4.0855	0.77	209.9	2014-11-16	08:40:13
321	50.316782	-4.085505	0.75	208.4	2014-11-16	08:40:14
322	50.316776	-4.085511	0.81	211.1	2014-11-16	08:40:15
323	50.316771	-4.085515	0.68	204.9	2014-11-16	08:40:16
324	50.316767	-4.085515	0.36	182.9	2014-11-16	08:40:17
325	50.316772	-4.085504	0.47	56.4	2014-11-16	08:40:19
326	50.316773	-4.085504	0.09	330.7	2014-11-16	08:40:20
327	50.316765	-4.085505	0.89	182.3	2014-11-16	08:40:21
328	50.316751	-4.085503	1.56	176.1	2014-11-16	08:40:22
329	50.316745	-4.085498	0.78	148.2	2014-11-16	08:40:23
330	50.31675	-4.085486	1.02	56.3	2014-11-16	08:40:24
331	50.316747	-4.085478	0.65	124.8	2014-11-16	08:40:25
332	50.316738	-4.085472	1.03	155.3	2014-11-16	08:40:26
333	50.316733	-4.08547	0.58	164	2014-11-16	08:40:27
334	50.31673	-4.085474	0.45	216.4	2014-11-16	08:40:28
335	50.316722	-4.085481	1.07	209.3	2014-11-16	08:40:29
336	50.31671	-4.085485	1.29	193.1	2014-11-16	08:40:30
337	50.316707	-4.085483	0.39	158.5	2014-11-16	08:40:31
338	50.316707	-4.085481	0.16	69.5	2014-11-16	08:40:32
339	50.316713	-4.085479	0.62	15.6	2014-11-16	08:40:33
340	50.316721	-4.085475	0.97	16.9	2014-11-16	08:40:34
341	50.316739	-4.085467	2.02	15.9	2014-11-16	08:40:35
342	50.316763	-4.085452	2.94	21	2014-11-16	08:40:36
343	50.316784	-4.085443	2.43	16.1	2014-11-16	08:40:37
344	50.316795	-4.085441	1.23	6.7	2014-11-16	08:40:38
345	50.316796	-4.085438	0.21	60.2	2014-11-16	08:40:39
346	50.316792	-4.085429	0.83	126.5	2014-11-16	08:40:40
347	50.316786	-4.085416	1.13	124.9	2014-11-16	08:40:41
348	50.316781	-4.085401	1.14	116.7	2014-11-16	08:40:42
349	50.316774	-4.085387	1.28	129.4	2014-11-16	08:40:43
350	50.316765	-4.085374	1.41	135.3	2014-11-16	08:40:44
351	50.31676	-4.085367	0.73	140	2014-11-16	08:40:45
352	50.31676	-4.085367	0.03	51.1	2014-11-16	08:40:46
353	50.316757	-4.085365	0.37	167	2014-11-16	08:40:47
354	50.316757	-4.085364	0.13	90	2014-11-16	08:40:48
355	50.316757	-4.085363	0.03	106.6	2014-11-16	08:40:49
356	50.316767	-4.08536	1.14	12.1	2014-11-16	08:40:50
357	50.316786	-4.08535	2.31	18.3	2014-11-16	08:40:51
358	50.316819	-4.085329	3.91	22	2014-11-16	08:40:52
359	50.316861	-4.085302	5.09	22	2014-11-16	08:40:53
360	50.316911	-4.08529	5.54	9.3	2014-11-16	08:40:54
361	50.316964	-4.0853	6	352.9	2014-11-16	08:40:55
362	50.31702	-4.085327	6.47	343	2014-11-16	08:40:56
363	50.317073	-4.085366	6.51	334.8	2014-11-16	08:40:57
364	50.317129	-4.085401	6.73	338.2	2014-11-16	08:40:58
365	50.317196	-4.085411	7.5	354.5	2014-11-16	08:40:59
366	50.317267	-4.085406	7.9	2.6	2014-11-16	08:41:00
367	50.317338	-4.085401	7.9	2.7	2014-11-16	08:41:01
368	50.317409	-4.085395	7.92	2.7	2014-11-16	08:41:02
369	50.31784	-4.085358	6.88	3.2	2014-11-16	08:41:09
370	50.317794	-4.085353	5.13	176	2014-11-16	08:41:10
371	50.31772	-4.08534	8.37	173.6	2014-11-16	08:41:11
372	50.317644	-4.085348	8.48	183.9	2014-11-16	08:41:12
373	50.317552	-4.085356	10.18	183.4	2014-11-16	08:41:13
374	50.317462	-4.085359	10.1	181	2014-11-16	08:41:14
375	50.317322	-4.085351	15.51	178	2014-11-16	08:41:15
376	50.317249	-4.085351	8.19	179.9	2014-11-16	08:41:16
377	50.3172	-4.08535	5.48	179.5	2014-11-16	08:41:17
378	50.317169	-4.085344	3.45	173.3	2014-11-16	08:41:18
379	50.317148	-4.085335	2.4	164.6	2014-11-16	08:41:19
380	50.317129	-4.085332	2.14	173.8	2014-11-16	08:41:20
381	50.317109	-4.085335	2.21	184.5	2014-11-16	08:41:21
382	50.317089	-4.085334	2.2	178.4	2014-11-16	08:41:22
383	50.317078	-4.085333	1.25	178.9	2014-11-16	08:41:23
384	50.317073	-4.085334	0.53	186.4	2014-11-16	08:41:24
385	50.317073	-4.085334	0.02	198.7	2014-11-16	08:41:25
386	50.317074	-4.085331	0.23	70.8	2014-11-16	08:41:26
387	50.317076	-4.085336	0.41	298.7	2014-11-16	08:41:27
388	50.31709	-4.085339	1.56	353	2014-11-16	08:41:28
389	50.317125	-4.085337	3.98	2.5	2014-11-16	08:41:29
390	50.317172	-4.08535	5.23	349.6	2014-11-16	08:41:30
391	50.317218	-4.085378	5.56	339.2	2014-11-16	08:41:31
392	50.317265	-4.085396	5.36	345.7	2014-11-16	08:41:32
393	50.317309	-4.085399	4.94	357.8	2014-11-16	08:41:33
394	50.317348	-4.085379	4.51	18.1	2014-11-16	08:41:34
395	50.317388	-4.085362	4.62	15.2	2014-11-16	08:41:35
396	50.317427	-4.085372	4.45	351.4	2014-11-16	08:41:36
397	50.317464	-4.085401	4.54	332.9	2014-11-16	08:41:37
398	50.317498	-4.085442	4.85	323.1	2014-11-16	08:41:38
399	50.317527	-4.085487	4.53	315.4	2014-11-16	08:41:39
400	50.317545	-4.085518	2.92	311.2	2014-11-16	08:41:40
401	50.317549	-4.08553	1.03	300.5	2014-11-16	08:41:41
402	50.317549	-4.085529	0.11	104.5	2014-11-16	08:41:42
403	50.317547	-4.085527	0.3	160.2	2014-11-16	08:41:43
404	50.317538	-4.085534	1.04	206.8	2014-11-16	08:41:44
405	50.31753	-4.085543	1.11	215.4	2014-11-16	08:41:45
406	50.317517	-4.085548	1.49	194.6	2014-11-16	08:41:46
407	50.317503	-4.085545	1.57	172.4	2014-11-16	08:41:47
408	50.317489	-4.085544	1.62	178.1	2014-11-16	08:41:48
409	50.317476	-4.085544	1.45	180	2014-11-16	08:41:49
410	50.317469	-4.085543	0.74	174.9	2014-11-16	08:41:50
411	50.317469	-4.085544	0.05	316.2	2014-11-16	08:41:51
412	50.31747	-4.085545	0.09	314.6	2014-11-16	08:41:52
413	50.317461	-4.085542	1.01	169.1	2014-11-16	08:41:53
414	50.317451	-4.085542	1.15	178.2	2014-11-16	08:41:54
415	50.317438	-4.085543	1.42	184.8	2014-11-16	08:41:55
416	50.317426	-4.085544	1.36	181.8	2014-11-16	08:41:56
417	50.317413	-4.085544	1.39	179	2014-11-16	08:41:57
418	50.317397	-4.085546	1.88	186	2014-11-16	08:41:58
419	50.31738	-4.085552	1.84	191.6	2014-11-16	08:41:59
420	50.317364	-4.085558	1.91	194.3	2014-11-16	08:42:00
421	50.317347	-4.085565	1.96	194.2	2014-11-16	08:42:01
422	50.317343	-4.085567	0.45	200.1	2014-11-16	08:42:02
423	50.317348	-4.085567	0.62	1.7	2014-11-16	08:42:03
424	50.317348	-4.085567	0.04	227	2014-11-16	08:42:04
425	50.317343	-4.085569	0.57	189.1	2014-11-16	08:42:05
426	50.317336	-4.085571	0.79	194	2014-11-16	08:42:06
427	50.317326	-4.085572	1.09	181.3	2014-11-16	08:42:07
428	50.317315	-4.085572	1.3	181.3	2014-11-16	08:42:08
429	50.3173	-4.085574	1.65	185.8	2014-11-16	08:42:09
430	50.317288	-4.085577	1.36	187.3	2014-11-16	08:42:10
431	50.317276	-4.08558	1.35	188.4	2014-11-16	08:42:11
432	50.317267	-4.085584	1.08	198.6	2014-11-16	08:42:12
433	50.317267	-4.085586	0.13	306.3	2014-11-16	08:42:13
434	50.317267	-4.085584	0.16	117.4	2014-11-16	08:42:14
435	50.317258	-4.085581	0.95	168.5	2014-11-16	08:42:15
436	50.317248	-4.085578	1.22	167.9	2014-11-16	08:42:16
437	50.317236	-4.085571	1.4	160.7	2014-11-16	08:42:17
438	50.317221	-4.085566	1.64	168.7	2014-11-16	08:42:18
439	50.317206	-4.085566	1.75	179.2	2014-11-16	08:42:19
440	50.317189	-4.085563	1.8	173.6	2014-11-16	08:42:20
441	50.317175	-4.085558	1.66	167.6	2014-11-16	08:42:21
442	50.317161	-4.085555	1.6	172.1	2014-11-16	08:42:22
443	50.317145	-4.085555	1.69	178.4	2014-11-16	08:42:23
444	50.317129	-4.085553	1.82	176.8	2014-11-16	08:42:24
445	50.317115	-4.08555	1.57	171.3	2014-11-16	08:42:25
446	50.317116	-4.085543	0.48	80.1	2014-11-16	08:42:26
447	50.317123	-4.085532	1.08	44.3	2014-11-16	08:42:27
448	50.31712	-4.085526	0.52	126.1	2014-11-16	08:42:28
449	50.317113	-4.08552	0.92	152.1	2014-11-16	08:42:29
450	50.317103	-4.085515	1.21	160.7	2014-11-16	08:42:30
451	50.31709	-4.085508	1.51	161.5	2014-11-16	08:42:31
452	50.317075	-4.085505	1.67	171.4	2014-11-16	08:42:32
453	50.317059	-4.085501	1.81	171.1	2014-11-16	08:42:33
454	50.317045	-4.085497	1.56	169.2	2014-11-16	08:42:34
455	50.317032	-4.085494	1.49	172.4	2014-11-16	08:42:35
456	50.317016	-4.085492	1.78	176.1	2014-11-16	08:42:36
457	50.316998	-4.08549	1.98	175.2	2014-11-16	08:42:37
458	50.316984	-4.085485	1.62	168.1	2014-11-16	08:42:38
459	50.316979	-4.085474	0.98	123.5	2014-11-16	08:42:39
460	50.316976	-4.085463	0.86	115.5	2014-11-16	08:42:40
461	50.316965	-4.085454	1.31	151.2	2014-11-16	08:42:41
462	50.316956	-4.085443	1.31	144.4	2014-11-16	08:42:42
463	50.316947	-4.085429	1.43	136.9	2014-11-16	08:42:43
464	50.316935	-4.085418	1.52	148	2014-11-16	08:42:44
465	50.316923	-4.085406	1.61	148.2	2014-11-16	08:42:45
466	50.316909	-4.085393	1.77	147.5	2014-11-16	08:42:46
467	50.316897	-4.085379	1.63	145.3	2014-11-16	08:42:47
468	50.316886	-4.085367	1.55	143.7	2014-11-16	08:42:48
469	50.316875	-4.085354	1.52	144	2014-11-16	08:42:49
470	50.316863	-4.085343	1.55	150.4	2014-11-16	08:42:50
471	50.316851	-4.085332	1.54	149.5	2014-11-16	08:42:51
472	50.316837	-4.085324	1.62	157.8	2014-11-16	08:42:52
473	50.316831	-4.085314	0.99	138.4	2014-11-16	08:42:53
474	50.316828	-4.085307	0.62	121.9	2014-11-16	08:42:54
475	50.316821	-4.0853	0.92	147.8	2014-11-16	08:42:55
476	50.316809	-4.085298	1.35	172.7	2014-11-16	08:42:56
477	50.316794	-4.085302	1.69	191.3	2014-11-16	08:42:57
478	50.316778	-4.08531	1.86	197.5	2014-11-16	08:42:58
479	50.316761	-4.085318	1.92	196.4	2014-11-16	08:42:59
480	50.316744	-4.085329	2.14	202	2014-11-16	08:43:00
481	50.316728	-4.08534	1.91	204.5	2014-11-16	08:43:01
482	50.316715	-4.085348	1.56	200.3	2014-11-16	08:43:02
483	50.316704	-4.085355	1.35	203.2	2014-11-16	08:43:03
484	50.316707	-4.08535	0.5	49.5	2014-11-16	08:43:04
485	50.316714	-4.085339	1.08	44.3	2014-11-16	08:43:05
486	50.316711	-4.085338	0.29	155.5	2014-11-16	08:43:06
487	50.316708	-4.085343	0.53	228.5	2014-11-16	08:43:07
488	50.316703	-4.085352	0.81	230.9	2014-11-16	08:43:08
489	50.316695	-4.085366	1.3	226.6	2014-11-16	08:43:09
490	50.316685	-4.085382	1.6	225.2	2014-11-16	08:43:10
491	50.316677	-4.085393	1.23	223.2	2014-11-16	08:43:11
492	50.316669	-4.085402	1.05	215.6	2014-11-16	08:43:12
493	50.316665	-4.085412	0.86	239.3	2014-11-16	08:43:13
494	50.316677	-4.085419	1.32	338.3	2014-11-16	08:43:14
495	50.316708	-4.085412	3.49	8.5	2014-11-16	08:43:15
496	50.316757	-4.085393	5.67	14.1	2014-11-16	08:43:16
497	50.316818	-4.085367	7.05	15.2	2014-11-16	08:43:17
498	50.316873	-4.085366	6.09	0.5	2014-11-16	08:43:18
499	50.316916	-4.085379	4.9	349.1	2014-11-16	08:43:19
500	50.316958	-4.08538	4.68	359.4	2014-11-16	08:43:20
501	50.317003	-4.085383	4.99	357.3	2014-11-16	08:43:21
502	50.317048	-4.085403	5.21	343.9	2014-11-16	08:43:22
503	50.317093	-4.085438	5.61	333.9	2014-11-16	08:43:23
504	50.317145	-4.085475	6.34	335.6	2014-11-16	08:43:24
505	50.317202	-4.085509	6.79	339	2014-11-16	08:43:25
506	50.317259	-4.085544	6.8	338.7	2014-11-16	08:43:26
507	50.317316	-4.085578	6.8	338.9	2014-11-16	08:43:27
508	50.31776	-4.085666	5.54	352.8	2014-11-16	08:43:36
509	50.31774	-4.085604	4.88	116.7	2014-11-16	08:43:37
510	50.31763	-4.085567	12.53	167.8	2014-11-16	08:43:38
511	50.317536	-4.085544	10.65	171.3	2014-11-16	08:43:39
512	50.317413	-4.085538	13.69	178	2014-11-16	08:43:40
513	50.317384	-4.085523	3.38	162.4	2014-11-16	08:43:41
514	50.317286	-4.085499	11.07	170.9	2014-11-16	08:43:42
515	50.317227	-4.085485	6.63	171.6	2014-11-16	08:43:43
516	50.317182	-4.085472	5.12	169.5	2014-11-16	08:43:44
517	50.317155	-4.085458	3.15	161.7	2014-11-16	08:43:45
518	50.317146	-4.085444	1.38	133.4	2014-11-16	08:43:46
519	50.317129	-4.085432	2.09	155.4	2014-11-16	08:43:47
520	50.31711	-4.085423	2.17	164.4	2014-11-16	08:43:48
521	50.317091	-4.085416	2.26	166	2014-11-16	08:43:49
522	50.317072	-4.08541	2.11	169.1	2014-11-16	08:43:50
523	50.317049	-4.085404	2.56	170.1	2014-11-16	08:43:51
524	50.317031	-4.0854	2.08	172.8	2014-11-16	08:43:52
525	50.317017	-4.085391	1.73	156.9	2014-11-16	08:43:53
526	50.317004	-4.085381	1.59	155.2	2014-11-16	08:43:54
527	50.31699	-4.085375	1.55	163.5	2014-11-16	08:43:55
528	50.316975	-4.085372	1.69	173.7	2014-11-16	08:43:56
529	50.316958	-4.08537	1.97	175.3	2014-11-16	08:43:57
530	50.316947	-4.085366	1.21	167.2	2014-11-16	08:43:58
531	50.316939	-4.085366	0.87	175.7	2014-11-16	08:43:59
532	50.316928	-4.085367	1.25	184.6	2014-11-16	08:44:00
533	50.316914	-4.085368	1.61	183.2	2014-11-16	08:44:01
534	50.3169	-4.085375	1.61	197.4	2014-11-16	08:44:02
535	50.316886	-4.085382	1.62	198.4	2014-11-16	08:44:03
536	50.31687	-4.085387	1.78	191.9	2014-11-16	08:44:04
537	50.316855	-4.085393	1.72	194.5	2014-11-16	08:44:05
538	50.316847	-4.085396	0.48	191.2	2014-11-16	08:44:07
539	50.316838	-4.0854	1.04	195.7	2014-11-16	08:44:08
540	50.316829	-4.085403	1.08	192.7	2014-11-16	08:44:09
541	50.31682	-4.085407	1.02	193.8	2014-11-16	08:44:10
542	50.316808	-4.085411	1.28	194.8	2014-11-16	08:44:11
543	50.316798	-4.085415	1.21	192.9	2014-11-16	08:44:12
544	50.316786	-4.085419	1.36	192.1	2014-11-16	08:44:13
545	50.316775	-4.085424	1.29	193.9	2014-11-16	08:44:14
546	50.316764	-4.08543	1.29	199.5	2014-11-16	08:44:15
547	50.316759	-4.085432	0.3	199.1	2014-11-16	08:44:17
548	50.316759	-4.085432	0.07	349.4	2014-11-16	08:44:18
549	50.31676	-4.085434	0.13	291.5	2014-11-16	08:44:19
550	50.316755	-4.085432	0.5	165.5	2014-11-16	08:44:20
551	50.316749	-4.085429	0.79	161.1	2014-11-16	08:44:21
552	50.316742	-4.085425	0.76	161.2	2014-11-16	08:44:22
553	50.316734	-4.085422	0.9	162.7	2014-11-16	08:44:23
554	50.31673	-4.085419	0.27	161.4	2014-11-16	08:44:25
555	50.31673	-4.085419	0	0	2014-11-16	08:44:26
556	50.31673	-4.085419	0	0	2014-11-16	08:44:27
557	50.31673	-4.085419	0	0	2014-11-16	08:44:28
558	50.31673	-4.085419	0.01	0	2014-11-16	08:44:29
559	50.31673	-4.085419	0.01	69.8	2014-11-16	08:44:31
560	50.31673	-4.085411	0.55	90	2014-11-16	08:44:32
561	50.316729	-4.085402	0.63	102	2014-11-16	08:44:33
562	50.316727	-4.085394	0.65	108.5	2014-11-16	08:44:34
563	50.316725	-4.085385	0.67	108.8	2014-11-16	08:44:35
564	50.316723	-4.085376	0.69	108.9	2014-11-16	08:44:36
565	50.316723	-4.085363	0.89	93	2014-11-16	08:44:37
566	50.316723	-4.085349	0.97	85.6	2014-11-16	08:44:38
567	50.316726	-4.085337	0.95	71	2014-11-16	08:44:39
568	50.31673	-4.085326	0.88	62.8	2014-11-16	08:44:40
569	50.316733	-4.085315	0.88	65.7	2014-11-16	08:44:41
570	50.316736	-4.085303	0.88	69.6	2014-11-16	08:44:42
571	50.316743	-4.085289	1.22	51.8	2014-11-16	08:44:43
572	50.316746	-4.085316	1.92	281.5	2014-11-16	08:44:44
573	50.31675	-4.085335	1.4	287	2014-11-16	08:44:45
574	50.316764	-4.085357	2.27	316	2014-11-16	08:44:46
575	50.316776	-4.085363	1.34	342.2	2014-11-16	08:44:47
576	50.316782	-4.085371	0.87	318.7	2014-11-16	08:44:48
577	50.31678	-4.085373	0.24	231	2014-11-16	08:44:49
578	50.31678	-4.085373	0.01	0	2014-11-16	08:44:50
579	50.316777	-4.085375	0.34	196.3	2014-11-16	08:44:51
580	50.31678	-4.085395	1.5	282.6	2014-11-16	08:44:52
581	50.316788	-4.085412	1.42	304.8	2014-11-16	08:44:53
582	50.316797	-4.085423	1.29	322.5	2014-11-16	08:44:54
583	50.316807	-4.085428	1.18	340.9	2014-11-16	08:44:55
584	50.31683	-4.085424	2.53	7.3	2014-11-16	08:44:56
585	50.316867	-4.085406	4.37	16.4	2014-11-16	08:44:57
586	50.316918	-4.085381	5.9	17.6	2014-11-16	08:44:58
587	50.316972	-4.085363	6.13	12.2	2014-11-16	08:44:59
588	50.317017	-4.085367	5.11	357.1	2014-11-16	08:45:00
589	50.317056	-4.085382	4.4	345.5	2014-11-16	08:45:01
590	50.317093	-4.085392	4.17	350.2	2014-11-16	08:45:02
591	50.317129	-4.085401	4.1	351.5	2014-11-16	08:45:03
592	50.317165	-4.08541	4.08	351	2014-11-16	08:45:04
593	50.317201	-4.085418	4.07	351.5	2014-11-16	08:45:05
594	50.317274	-4.085399	0.51	9.6	2014-11-16	08:45:21
595	50.317245	-4.08538	3.47	157.1	2014-11-16	08:45:22
596	50.317224	-4.085368	2.47	159.3	2014-11-16	08:45:23
597	50.317192	-4.085362	3.63	174.1	2014-11-16	08:45:24
598	50.317166	-4.085363	2.87	180.4	2014-11-16	08:45:25
599	50.31714	-4.085361	2.88	177.3	2014-11-16	08:45:26
600	50.317116	-4.085356	2.73	172.6	2014-11-16	08:45:27
601	50.317098	-4.08535	2.04	168.4	2014-11-16	08:45:28
602	50.317079	-4.085346	2.16	171.6	2014-11-16	08:45:29
603	50.317063	-4.085342	1.75	172.2	2014-11-16	08:45:30
604	50.317048	-4.085342	1.73	179	2014-11-16	08:45:31
605	50.31703	-4.085344	2.02	184.4	2014-11-16	08:45:32
606	50.317012	-4.085343	1.9	177.7	2014-11-16	08:45:33
607	50.316999	-4.085338	1.56	167.8	2014-11-16	08:45:34
608	50.316988	-4.085335	1.22	169.9	2014-11-16	08:45:35
609	50.316978	-4.085335	1.12	179.1	2014-11-16	08:45:36
610	50.316967	-4.085336	1.22	182.8	2014-11-16	08:45:37
611	50.316954	-4.085339	1.42	188.7	2014-11-16	08:45:38
612	50.31694	-4.085344	1.68	193.8	2014-11-16	08:45:39
613	50.316926	-4.08535	1.61	194.2	2014-11-16	08:45:40
614	50.31691	-4.085356	1.77	192.8	2014-11-16	08:45:41
615	50.316895	-4.085361	1.79	193.3	2014-11-16	08:45:42
616	50.31688	-4.085369	1.74	197.4	2014-11-16	08:45:43
617	50.316865	-4.085376	1.67	199.3	2014-11-16	08:45:44
618	50.316854	-4.085383	1.4	198.4	2014-11-16	08:45:45
619	50.316844	-4.085387	1.11	198.1	2014-11-16	08:45:46
620	50.316836	-4.085391	0.91	195.9	2014-11-16	08:45:47
621	50.316833	-4.085392	0.37	193.7	2014-11-16	08:45:48
622	50.31683	-4.085395	0.36	210.2	2014-11-16	08:45:49
623	50.316826	-4.085394	0.45	175.5	2014-11-16	08:45:50
624	50.316822	-4.085391	0.53	151.2	2014-11-16	08:45:51
625	50.31683	-4.085379	0.62	44.6	2014-11-16	08:45:53
626	50.316851	-4.085366	2.55	20.5	2014-11-16	08:45:54
627	50.316877	-4.085349	3.14	22.9	2014-11-16	08:45:55
628	50.316916	-4.085323	4.7	22.8	2014-11-16	08:45:56
629	50.316964	-4.085311	5.37	9.6	2014-11-16	08:45:57
630	50.317023	-4.08532	6.59	354	2014-11-16	08:45:58
631	50.317083	-4.085346	7.02	344.9	2014-11-16	08:45:59
632	50.317143	-4.085382	7.05	338.7	2014-11-16	08:46:00
633	50.317195	-4.08543	6.79	330.1	2014-11-16	08:46:01
634	50.317244	-4.085482	6.53	325.7	2014-11-16	08:46:02
635	50.317291	-4.085532	6.36	325.7	2014-11-16	08:46:03
636	50.317332	-4.085575	5.49	325.7	2014-11-16	08:46:04
637	50.317356	-4.085614	3.87	315.1	2014-11-16	08:46:05
638	50.317379	-4.08565	3.55	314.4	2014-11-16	08:46:06
639	50.317393	-4.085681	2.72	305.5	2014-11-16	08:46:07
640	50.317399	-4.085708	2.08	288.9	2014-11-16	08:46:08
641	50.317398	-4.085733	1.73	266	2014-11-16	08:46:09
642	50.317377	-4.085731	2.33	177.5	2014-11-16	08:46:10
643	50.317351	-4.08572	2.95	164.1	2014-11-16	08:46:11
644	50.317324	-4.085703	3.26	158	2014-11-16	08:46:12
645	50.317305	-4.0857	2.15	175.7	2014-11-16	08:46:13
646	50.317289	-4.085691	1.87	158.3	2014-11-16	08:46:14
647	50.317275	-4.085684	1.68	163.4	2014-11-16	08:46:15
648	50.31726	-4.085679	1.71	168.5	2014-11-16	08:46:16
649	50.317244	-4.085675	1.84	171.8	2014-11-16	08:46:17
650	50.317234	-4.08567	1.13	160.3	2014-11-16	08:46:18
651	50.317223	-4.085665	1.24	162	2014-11-16	08:46:19
652	50.31721	-4.08566	1.54	167.9	2014-11-16	08:46:20
653	50.317196	-4.085654	1.63	165	2014-11-16	08:46:21
654	50.31718	-4.08565	1.76	169.5	2014-11-16	08:46:22
655	50.317162	-4.085648	1.98	176	2014-11-16	08:46:23
656	50.317146	-4.085646	1.82	175.7	2014-11-16	08:46:24
657	50.31713	-4.085639	1.82	165	2014-11-16	08:46:25
658	50.317114	-4.085629	1.97	158.9	2014-11-16	08:46:26
659	50.317097	-4.085621	1.94	163.2	2014-11-16	08:46:27
660	50.317083	-4.085614	1.63	161	2014-11-16	08:46:28
661	50.317073	-4.085604	1.38	151	2014-11-16	08:46:29
662	50.317065	-4.085594	1.1	135.9	2014-11-16	08:46:30
663	50.317059	-4.08558	1.21	128.2	2014-11-16	08:46:31
664	50.317048	-4.085568	1.53	144.2	2014-11-16	08:46:32
665	50.317035	-4.085557	1.61	151.4	2014-11-16	08:46:33
666	50.317025	-4.085542	1.57	137	2014-11-16	08:46:34
667	50.317014	-4.085527	1.57	136.6	2014-11-16	08:46:35
668	50.317003	-4.085513	1.55	142	2014-11-16	08:46:36
669	50.316994	-4.085501	1.34	138.8	2014-11-16	08:46:37
670	50.316986	-4.085486	1.43	131.1	2014-11-16	08:46:38
671	50.316975	-4.08547	1.58	137	2014-11-16	08:46:39
672	50.316965	-4.085456	1.55	138.1	2014-11-16	08:46:40
673	50.316958	-4.085442	1.24	129.6	2014-11-16	08:46:41
674	50.316954	-4.085428	1.13	112.9	2014-11-16	08:46:42
675	50.316948	-4.085412	1.32	121	2014-11-16	08:46:43
676	50.31694	-4.085398	1.37	132.1	2014-11-16	08:46:44
677	50.316931	-4.085387	1.21	141.7	2014-11-16	08:46:45
678	50.31692	-4.085378	1.37	153.1	2014-11-16	08:46:46
679	50.316907	-4.08537	1.58	156.7	2014-11-16	08:46:47
680	50.316894	-4.085362	1.55	160.5	2014-11-16	08:46:48
681	50.316881	-4.085358	1.44	167.3	2014-11-16	08:46:49
682	50.316872	-4.085351	1.14	153.8	2014-11-16	08:46:50
683	50.316865	-4.085341	1.03	139.3	2014-11-16	08:46:51
684	50.316861	-4.08533	0.95	121.4	2014-11-16	08:46:52
685	50.316858	-4.085316	1.05	104.5	2014-11-16	08:46:53
686	50.316853	-4.085305	0.97	130.2	2014-11-16	08:46:54
687	50.316844	-4.085297	1.11	149	2014-11-16	08:46:55
688	50.316834	-4.085291	1.17	159.8	2014-11-16	08:46:56
689	50.316823	-4.085291	1.26	180	2014-11-16	08:46:57
690	50.316809	-4.085291	1.6	179.8	2014-11-16	08:46:58
691	50.316794	-4.085292	1.63	181.9	2014-11-16	08:46:59
692	50.31678	-4.085294	1.61	185.1	2014-11-16	08:47:00
693	50.316767	-4.085293	1.35	176.2	2014-11-16	08:47:01
694	50.316761	-4.08529	0.79	163	2014-11-16	08:47:02
695	50.316759	-4.085287	0.26	129.7	2014-11-16	08:47:03
696	50.31676	-4.085286	0.08	21.1	2014-11-16	08:47:05
697	50.316764	-4.085286	0.41	0.8	2014-11-16	08:47:06
698	50.316765	-4.085287	0.04	320.9	2014-11-16	08:47:08
699	50.316764	-4.085287	0.03	212.6	2014-11-16	08:47:09
700	50.316765	-4.085286	0.11	24.9	2014-11-16	08:47:10
701	50.316767	-4.085291	0.41	301.9	2014-11-16	08:47:11
702	50.316772	-4.085288	0.56	23.8	2014-11-16	08:47:12
703	50.31678	-4.085282	0.99	23.3	2014-11-16	08:47:13
704	50.316788	-4.085282	0.92	1.5	2014-11-16	08:47:14
705	50.316793	-4.085281	0.54	10.1	2014-11-16	08:47:15
706	50.316797	-4.085277	0.5	29.7	2014-11-16	08:47:16
707	50.316801	-4.085274	0.51	22.9	2014-11-16	08:47:17
708	50.316802	-4.085273	0.17	41	2014-11-16	08:47:18
709	50.316805	-4.085284	0.85	292.7	2014-11-16	08:47:19
710	50.316808	-4.085299	1.11	284.1	2014-11-16	08:47:20
711	50.316813	-4.085314	1.23	296.6	2014-11-16	08:47:21
712	50.316823	-4.085322	1.28	334	2014-11-16	08:47:22
713	50.316838	-4.085324	1.69	355.8	2014-11-16	08:47:23
714	50.316864	-4.085318	2.9	8.6	2014-11-16	08:47:24
715	50.316892	-4.08531	3.21	10.3	2014-11-16	08:47:25
716	50.316917	-4.085299	2.84	15.7	2014-11-16	08:47:26
717	50.316941	-4.085289	2.76	14.4	2014-11-16	08:47:27
718	50.316955	-4.085282	1.68	17.5	2014-11-16	08:47:28
719	50.316949	-4.085286	0.77	201.7	2014-11-16	08:47:29
720	50.316934	-4.085294	1.7	197.5	2014-11-16	08:47:30
721	50.316919	-4.085295	1.73	182.6	2014-11-16	08:47:31
722	50.316903	-4.085296	1.76	184.1	2014-11-16	08:47:32
723	50.316889	-4.085301	1.63	190.3	2014-11-16	08:47:33
724	50.316874	-4.085305	1.71	191.7	2014-11-16	08:47:34
725	50.316862	-4.085306	1.3	181.3	2014-11-16	08:47:35
726	50.316852	-4.085305	1.09	175.9	2014-11-16	08:47:36
727	50.316842	-4.085306	1.12	185.8	2014-11-16	08:47:37
728	50.316831	-4.085309	1.25	187.7	2014-11-16	08:47:38
729	50.316823	-4.085309	0.93	183	2014-11-16	08:47:39
730	50.316815	-4.085314	0.91	201.8	2014-11-16	08:47:40
731	50.316808	-4.085325	1.06	224	2014-11-16	08:47:41
732	50.316801	-4.085332	0.91	213.2	2014-11-16	08:47:42
733	50.316797	-4.085332	0.49	184.2	2014-11-16	08:47:43
734	50.316793	-4.085333	0.47	184.4	2014-11-16	08:47:44
735	50.316789	-4.085332	0.43	171.2	2014-11-16	08:47:45
736	50.316789	-4.085332	0.05	270	2014-11-16	08:47:46
737	50.316817	-4.085317	3.29	19.5	2014-11-16	08:47:47
738	50.316862	-4.085295	5.24	17.5	2014-11-16	08:47:48
739	50.316911	-4.085272	5.74	16.4	2014-11-16	08:47:49
740	50.316969	-4.085264	6.46	5.2	2014-11-16	08:47:50
741	50.317032	-4.085277	7.14	352.3	2014-11-16	08:47:51
742	50.317096	-4.085293	7.21	351.2	2014-11-16	08:47:52
743	50.317162	-4.085307	7.33	351.8	2014-11-16	08:47:53
744	50.317228	-4.08532	7.44	353.2	2014-11-16	08:47:54
745	50.317296	-4.085329	7.62	355	2014-11-16	08:47:55
746	50.317672	-4.08534	6.98	359	2014-11-16	08:48:01
747	50.317665	-4.085312	2.08	111.8	2014-11-16	08:48:02
748	50.31763	-4.085288	4.28	155.8	2014-11-16	08:48:03
749	50.317547	-4.085287	9.23	179.7	2014-11-16	08:48:04
750	50.317461	-4.085278	9.69	176.2	2014-11-16	08:48:05
751	50.31737	-4.085278	10.11	179.9	2014-11-16	08:48:06
752	50.317242	-4.085285	14.21	182.2	2014-11-16	08:48:07
753	50.317179	-4.08529	7.01	182.7	2014-11-16	08:48:08
754	50.317139	-4.085296	4.49	184.9	2014-11-16	08:48:09
755	50.317108	-4.085301	3.53	185.8	2014-11-16	08:48:10
756	50.317081	-4.085304	2.94	185	2014-11-16	08:48:11
757	50.317062	-4.085306	2.2	184.4	2014-11-16	08:48:12
758	50.317046	-4.085312	1.77	193.6	2014-11-16	08:48:13
759	50.31703	-4.085321	1.89	198.1	2014-11-16	08:48:14
760	50.317014	-4.085325	1.83	190.5	2014-11-16	08:48:15
761	50.316999	-4.085331	1.74	194.3	2014-11-16	08:48:16
762	50.316983	-4.085337	1.81	193.5	2014-11-16	08:48:17
763	50.316971	-4.085335	1.33	171.8	2014-11-16	08:48:18
764	50.316971	-4.085329	0.41	92.5	2014-11-16	08:48:19
765	50.316971	-4.085327	0.13	103	2014-11-16	08:48:20
766	50.316962	-4.085333	1.07	203.4	2014-11-16	08:48:21
767	50.316951	-4.085337	1.2	194.3	2014-11-16	08:48:22
768	50.316943	-4.085341	0.97	196.3	2014-11-16	08:48:23
769	50.316933	-4.085346	1.16	198.3	2014-11-16	08:48:24
770	50.316925	-4.085351	0.97	199.1	2014-11-16	08:48:25
771	50.316916	-4.085354	0.97	194.2	2014-11-16	08:48:26
772	50.316909	-4.085359	0.9	205	2014-11-16	08:48:27
773	50.316905	-4.08536	0.43	187.9	2014-11-16	08:48:28
774	50.316906	-4.085359	0.09	49.9	2014-11-16	08:48:29
775	50.316909	-4.085354	0.55	39.8	2014-11-16	08:48:30
776	50.316902	-4.085353	0.84	173.5	2014-11-16	08:48:31
777	50.316891	-4.085357	1.28	194.3	2014-11-16	08:48:32
778	50.31688	-4.085361	1.22	191.3	2014-11-16	08:48:33
779	50.316874	-4.085361	0.72	181	2014-11-16	08:48:34
780	50.316868	-4.085361	0.61	178.3	2014-11-16	08:48:35
781	50.316861	-4.085359	0.86	172.4	2014-11-16	08:48:36
782	50.31685	-4.085361	1.15	185.6	2014-11-16	08:48:37
783	50.316839	-4.085363	1.25	188.8	2014-11-16	08:48:38
784	50.316829	-4.085364	1.15	183	2014-11-16	08:48:39
785	50.316825	-4.08536	0.5	144	2014-11-16	08:48:40
786	50.31683	-4.085349	0.96	57.8	2014-11-16	08:48:41
787	50.316831	-4.085341	0.54	77.1	2014-11-16	08:48:42
788	50.316824	-4.085338	0.81	162.9	2014-11-16	08:48:43
789	50.316823	-4.085338	0.11	191.9	2014-11-16	08:48:44
790	50.316829	-4.085337	0.65	7.9	2014-11-16	08:48:45
791	50.316832	-4.085334	0.19	30.3	2014-11-16	08:48:47
792	50.316832	-4.085333	0.07	66.9	2014-11-16	08:48:48
793	50.316835	-4.085347	1.04	286.1	2014-11-16	08:48:49
794	50.316838	-4.085366	1.36	283.5	2014-11-16	08:48:50
795	50.316842	-4.085384	1.36	290.1	2014-11-16	08:48:51
796	50.316848	-4.085397	1.17	304.5	2014-11-16	08:48:52
797	50.316854	-4.085407	1.01	317.1	2014-11-16	08:48:53
798	50.316865	-4.085413	1.24	339.4	2014-11-16	08:48:54
799	50.316887	-4.085411	2.49	3.2	2014-11-16	08:48:55
800	50.316924	-4.085402	4.16	8.9	2014-11-16	08:48:56
801	50.316973	-4.085397	5.46	3.8	2014-11-16	08:48:57
802	50.317022	-4.085417	5.66	345.8	2014-11-16	08:48:58
803	50.317069	-4.085454	5.86	332.8	2014-11-16	08:48:59
804	50.31712	-4.085496	6.37	332.1	2014-11-16	08:49:00
805	50.317169	-4.085536	6.13	332.7	2014-11-16	08:49:01
806	50.317214	-4.085576	5.82	330.9	2014-11-16	08:49:02
807	50.317246	-4.08562	4.74	318.6	2014-11-16	08:49:03
808	50.317263	-4.085667	3.8	299.1	2014-11-16	08:49:04
809	50.317267	-4.085699	2.33	282.5	2014-11-16	08:49:05
810	50.317258	-4.085716	1.59	231.7	2014-11-16	08:49:06
811	50.317246	-4.085732	1.75	219.8	2014-11-16	08:49:07
812	50.31723	-4.085743	2.01	203.4	2014-11-16	08:49:08
813	50.317214	-4.085751	1.8	197.9	2014-11-16	08:49:09
814	50.317201	-4.085755	1.57	191.4	2014-11-16	08:49:10
815	50.317184	-4.085762	1.92	193.5	2014-11-16	08:49:11
816	50.317169	-4.085763	1.67	184.3	2014-11-16	08:49:12
817	50.317158	-4.085756	1.3	154.8	2014-11-16	08:49:13
818	50.317148	-4.085747	1.25	152.2	2014-11-16	08:49:14
819	50.317138	-4.08574	1.26	157.3	2014-11-16	08:49:15
820	50.317129	-4.08573	1.29	143.4	2014-11-16	08:49:16
821	50.317116	-4.085718	1.57	148.9	2014-11-16	08:49:17
822	50.317103	-4.085707	1.73	152.1	2014-11-16	08:49:18
823	50.317087	-4.085694	1.92	152.2	2014-11-16	08:49:19
824	50.317074	-4.085681	1.79	149.4	2014-11-16	08:49:20
825	50.317061	-4.085664	1.82	138.7	2014-11-16	08:49:21
826	50.317049	-4.085647	1.85	137.9	2014-11-16	08:49:22
827	50.317042	-4.085632	1.35	127.3	2014-11-16	08:49:23
828	50.317038	-4.085618	1.08	110.7	2014-11-16	08:49:24
829	50.317033	-4.085602	1.29	118.4	2014-11-16	08:49:25
830	50.317021	-4.085589	1.59	144.9	2014-11-16	08:49:26
831	50.317009	-4.085577	1.57	149.3	2014-11-16	08:49:27
832	50.316998	-4.085566	1.47	144.5	2014-11-16	08:49:28
833	50.316986	-4.085553	1.68	146.6	2014-11-16	08:49:29
834	50.316974	-4.085538	1.63	139.8	2014-11-16	08:49:30
835	50.316968	-4.085522	1.33	122.7	2014-11-16	08:49:31
836	50.316966	-4.085506	1.16	99.7	2014-11-16	08:49:32
837	50.316962	-4.085492	1.11	115.5	2014-11-16	08:49:33
838	50.316953	-4.085479	1.35	137.8	2014-11-16	08:49:34
839	50.316941	-4.085466	1.67	145.9	2014-11-16	08:49:35
840	50.316927	-4.085455	1.66	152.1	2014-11-16	08:49:36
841	50.316916	-4.085444	1.49	149.8	2014-11-16	08:49:37
842	50.316908	-4.085432	1.26	133.4	2014-11-16	08:49:38
843	50.316908	-4.085418	0.97	88.4	2014-11-16	08:49:39
844	50.316905	-4.085408	0.79	113.6	2014-11-16	08:49:40
845	50.316896	-4.085404	1.13	165.6	2014-11-16	08:49:41
846	50.316887	-4.085399	0.98	161.1	2014-11-16	08:49:42
847	50.316884	-4.085392	0.65	128.9	2014-11-16	08:49:43
848	50.316884	-4.085384	0.6	86.5	2014-11-16	08:49:44
849	50.316887	-4.085379	0.52	40.9	2014-11-16	08:49:45
850	50.316894	-4.085377	0.72	9.1	2014-11-16	08:49:46
851	50.316895	-4.085374	0.13	51.1	2014-11-16	08:49:48
852	50.316895	-4.085374	0	0	2014-11-16	08:49:49
853	50.316898	-4.085377	0.31	326.6	2014-11-16	08:49:50
854	50.3169	-4.085384	0.58	298.9	2014-11-16	08:49:51
855	50.316903	-4.085392	0.67	297.6	2014-11-16	08:49:52
856	50.316907	-4.085397	0.54	324.8	2014-11-16	08:49:53
857	50.316915	-4.085396	0.93	2.9	2014-11-16	08:49:54
858	50.316937	-4.085386	2.5	15.7	2014-11-16	08:49:55
859	50.316974	-4.085368	4.31	17.5	2014-11-16	08:49:56
860	50.317025	-4.085361	5.7	5.3	2014-11-16	08:49:57
861	50.317075	-4.085384	5.77	343.6	2014-11-16	08:49:58
862	50.31712	-4.085423	5.78	331.2	2014-11-16	08:49:59
863	50.31717	-4.085469	6.47	329.3	2014-11-16	08:50:00
864	50.31722	-4.085516	6.48	329	2014-11-16	08:50:01
865	50.317266	-4.085566	6.2	325.7	2014-11-16	08:50:02
866	50.317301	-4.085612	5.09	319.8	2014-11-16	08:50:03
867	50.31733	-4.085644	4	325.4	2014-11-16	08:50:04
868	50.317361	-4.085672	3.92	329.7	2014-11-16	08:50:05
869	50.317381	-4.085695	2.83	324.2	2014-11-16	08:50:06
870	50.317387	-4.085704	0.87	315.1	2014-11-16	08:50:07
871	50.317387	-4.085704	0.02	126.4	2014-11-16	08:50:08
872	50.317379	-4.085712	1.06	213.7	2014-11-16	08:50:09
873	50.317368	-4.085718	1.29	199.7	2014-11-16	08:50:10
874	50.317357	-4.085719	1.22	183.6	2014-11-16	08:50:11
875	50.317346	-4.085715	1.24	167.5	2014-11-16	08:50:12
876	50.317334	-4.085709	1.45	160.9	2014-11-16	08:50:13
877	50.31732	-4.085699	1.63	156.5	2014-11-16	08:50:14
878	50.31731	-4.085688	1.43	146.8	2014-11-16	08:50:15
879	50.317298	-4.085675	1.6	141.9	2014-11-16	08:50:16
880	50.317289	-4.085659	1.48	132.9	2014-11-16	08:50:17
881	50.317282	-4.085648	1.16	134.6	2014-11-16	08:50:18
882	50.317273	-4.085636	1.32	139.1	2014-11-16	08:50:19
883	50.317263	-4.085624	1.42	144.4	2014-11-16	08:50:20
884	50.317249	-4.085612	1.71	149.6	2014-11-16	08:50:21
885	50.317234	-4.0856	1.93	155.2	2014-11-16	08:50:22
886	50.317217	-4.085591	1.95	160.5	2014-11-16	08:50:23
887	50.317207	-4.08558	1.43	145.3	2014-11-16	08:50:24
888	50.317199	-4.08557	1.13	140.8	2014-11-16	08:50:25
889	50.317188	-4.085561	1.38	153.9	2014-11-16	08:50:26
890	50.317173	-4.08555	1.84	153.9	2014-11-16	08:50:27
891	50.317157	-4.08554	1.9	157.5	2014-11-16	08:50:28
892	50.317142	-4.085532	1.77	163	2014-11-16	08:50:29
893	50.317127	-4.085523	1.76	159.3	2014-11-16	08:50:30
894	50.317118	-4.085512	1.29	139.6	2014-11-16	08:50:31
895	50.317111	-4.0855	1.15	132.3	2014-11-16	08:50:32
896	50.317101	-4.08549	1.36	150.4	2014-11-16	08:50:33
897	50.31709	-4.08548	1.38	148.3	2014-11-16	08:50:34
898	50.317078	-4.085472	1.48	158	2014-11-16	08:50:35
899	50.317064	-4.085465	1.56	160.8	2014-11-16	08:50:36
900	50.317053	-4.085454	1.47	147.5	2014-11-16	08:50:37
901	50.317053	-4.085438	1.16	89.6	2014-11-16	08:50:38
902	50.317054	-4.085425	0.92	84.7	2014-11-16	08:50:39
903	50.317045	-4.085417	1.17	149.6	2014-11-16	08:50:40
904	50.317035	-4.085407	1.28	147	2014-11-16	08:50:41
905	50.317027	-4.085397	1.14	144.2	2014-11-16	08:50:42
906	50.317017	-4.085389	1.32	152.5	2014-11-16	08:50:43
907	50.317003	-4.085383	1.62	165.5	2014-11-16	08:50:44
908	50.316988	-4.085379	1.66	170.5	2014-11-16	08:50:45
909	50.316974	-4.085375	1.57	170.2	2014-11-16	08:50:46
910	50.316962	-4.085367	1.49	155.7	2014-11-16	08:50:47
911	50.316953	-4.085359	1.17	149.9	2014-11-16	08:50:48
912	50.316946	-4.085351	0.88	141.5	2014-11-16	08:50:49
913	50.316939	-4.085346	0.94	157.3	2014-11-16	08:50:50
914	50.316927	-4.085343	1.36	172.7	2014-11-16	08:50:51
915	50.316914	-4.085344	1.43	183.1	2014-11-16	08:50:52
916	50.316903	-4.085347	1.22	188.7	2014-11-16	08:50:53
917	50.316894	-4.08535	1	191.3	2014-11-16	08:50:54
918	50.316887	-4.085358	0.96	215	2014-11-16	08:50:55
919	50.316879	-4.085368	1.12	220.6	2014-11-16	08:50:56
920	50.316873	-4.085376	0.9	221.2	2014-11-16	08:50:57
921	50.316869	-4.085378	0.48	198.1	2014-11-16	08:50:58
922	50.316868	-4.085375	0.28	119.8	2014-11-16	08:50:59
923	50.316867	-4.085374	0.03	156.5	2014-11-16	08:51:01
924	50.316883	-4.085366	1.85	19.2	2014-11-16	08:51:02
925	50.316918	-4.085357	3.89	9.3	2014-11-16	08:51:03
926	50.316968	-4.085344	5.73	9	2014-11-16	08:51:04
927	50.317023	-4.085346	6.09	358.9	2014-11-16	08:51:05
928	50.317071	-4.085368	5.55	343.9	2014-11-16	08:51:06
929	50.317116	-4.085394	5.37	340.1	2014-11-16	08:51:07
930	50.317166	-4.085423	5.87	339.2	2014-11-16	08:51:08
931	50.31722	-4.085446	6.26	344.9	2014-11-16	08:51:09
932	50.317267	-4.085472	5.52	340.5	2014-11-16	08:51:10
933	50.317297	-4.085501	3.98	328.1	2014-11-16	08:51:11
934	50.31732	-4.085525	3.01	326.5	2014-11-16	08:51:12
935	50.317339	-4.085539	2.42	334.2	2014-11-16	08:51:13
936	50.317349	-4.085552	1.42	319.3	2014-11-16	08:51:14
937	50.31735	-4.085566	0.97	277.2	2014-11-16	08:51:15
938	50.317346	-4.08558	1.08	246	2014-11-16	08:51:16
939	50.317338	-4.085593	1.26	227.6	2014-11-16	08:51:17
940	50.317326	-4.0856	1.42	199.9	2014-11-16	08:51:18
941	50.317314	-4.0856	1.4	179.8	2014-11-16	08:51:19
942	50.317316	-4.085595	0.36	58.9	2014-11-16	08:51:20
943	50.317323	-4.085588	0.99	31.7	2014-11-16	08:51:21
944	50.317322	-4.085582	0.47	110.9	2014-11-16	08:51:22
945	50.317317	-4.085575	0.68	139.8	2014-11-16	08:51:23
946	50.317313	-4.08557	0.56	138.7	2014-11-16	08:51:24
947	50.317308	-4.085566	0.61	150.2	2014-11-16	08:51:25
948	50.317301	-4.08556	0.91	150.3	2014-11-16	08:51:26
949	50.31729	-4.085554	1.3	162	2014-11-16	08:51:27
950	50.317276	-4.085546	1.64	158.9	2014-11-16	08:51:28
951	50.317261	-4.085533	1.94	152.3	2014-11-16	08:51:29
952	50.317245	-4.085523	1.96	158.8	2014-11-16	08:51:30
953	50.317227	-4.085517	2.03	167.7	2014-11-16	08:51:31
954	50.317213	-4.085507	1.66	154.5	2014-11-16	08:51:32
955	50.317207	-4.085492	1.28	122.7	2014-11-16	08:51:33
956	50.317199	-4.085478	1.3	131.9	2014-11-16	08:51:34
957	50.317187	-4.08547	1.46	156.2	2014-11-16	08:51:35
958	50.317176	-4.085461	1.42	153.6	2014-11-16	08:51:36
959	50.317167	-4.08545	1.25	139.6	2014-11-16	08:51:37
960	50.31716	-4.08544	1.04	139.4	2014-11-16	08:51:38
961	50.31715	-4.085433	1.2	156.3	2014-11-16	08:51:39
962	50.317138	-4.085425	1.47	155.9	2014-11-16	08:51:40
963	50.317128	-4.085417	1.28	154.6	2014-11-16	08:51:41
964	50.317115	-4.085413	1.47	168.3	2014-11-16	08:51:42
965	50.317099	-4.085413	1.83	180.9	2014-11-16	08:51:43
966	50.317081	-4.085414	1.91	182.3	2014-11-16	08:51:44
967	50.317073	-4.085412	0.99	172	2014-11-16	08:51:45
968	50.31707	-4.085409	0.37	142	2014-11-16	08:51:46
969	50.317067	-4.085406	0.35	142.5	2014-11-16	08:51:47
970	50.317071	-4.085404	0.21	24.3	2014-11-16	08:51:49
971	50.317075	-4.085405	0.49	345.9	2014-11-16	08:51:50
972	50.317078	-4.085399	0.54	61	2014-11-16	08:51:51
973	50.317077	-4.085388	0.78	94.1	2014-11-16	08:51:52
974	50.317073	-4.085378	0.82	119.9	2014-11-16	08:51:53
975	50.317066	-4.085371	0.99	148	2014-11-16	08:51:54
976	50.317055	-4.085365	1.22	161.7	2014-11-16	08:51:55
977	50.317042	-4.085359	1.57	162.6	2014-11-16	08:51:56
978	50.317029	-4.085352	1.51	162.1	2014-11-16	08:51:57
979	50.317023	-4.085343	0.9	133.9	2014-11-16	08:51:58
980	50.317025	-4.08533	0.91	76.4	2014-11-16	08:51:59
981	50.317021	-4.08532	0.87	121.5	2014-11-16	08:52:00
982	50.317014	-4.085311	1.05	143.1	2014-11-16	08:52:01
983	50.317003	-4.085308	1.23	169.1	2014-11-16	08:52:02
984	50.316993	-4.085301	1.18	154.5	2014-11-16	08:52:03
985	50.316988	-4.085289	1.02	124.6	2014-11-16	08:52:04
986	50.316984	-4.085279	0.89	124.3	2014-11-16	08:52:05
987	50.316975	-4.085271	1.11	149.8	2014-11-16	08:52:06
988	50.316964	-4.085261	1.4	151	2014-11-16	08:52:07
989	50.316953	-4.085253	1.39	154.9	2014-11-16	08:52:08
990	50.31694	-4.085248	1.46	166.3	2014-11-16	08:52:09
991	50.316928	-4.085243	1.4	164.9	2014-11-16	08:52:10
992	50.316927	-4.085227	1.14	91.9	2014-11-16	08:52:11
993	50.316932	-4.085212	1.15	64.5	2014-11-16	08:52:12
994	50.316928	-4.085208	0.56	146.9	2014-11-16	08:52:13
995	50.31692	-4.085209	0.86	183.5	2014-11-16	08:52:14
996	50.316914	-4.085211	0.72	193.4	2014-11-16	08:52:15
997	50.31691	-4.08521	0.37	166.2	2014-11-16	08:52:16
998	50.316906	-4.085206	0.57	150.5	2014-11-16	08:52:17
999	50.316903	-4.085207	0.38	195.6	2014-11-16	08:52:18
1000	50.316904	-4.085214	0.5	280.7	2014-11-16	08:52:19
1001	50.316909	-4.085222	0.83	321.5	2014-11-16	08:52:20
1002	50.316921	-4.085227	1.33	344.4	2014-11-16	08:52:21
1003	50.316944	-4.085225	2.58	2.6	2014-11-16	08:52:22
1004	50.316979	-4.085221	3.89	3.8	2014-11-16	08:52:23
1005	50.317014	-4.085218	3.9	2.9	2014-11-16	08:52:24
1006	50.317046	-4.085211	3.66	8.9	2014-11-16	08:52:25
1007	50.317079	-4.085202	3.64	9.6	2014-11-16	08:52:26
1008	50.317111	-4.085193	3.71	10.1	2014-11-16	08:52:27
1009	50.317126	-4.085186	1.73	15.4	2014-11-16	08:52:28
1010	50.317123	-4.085186	0.4	174.1	2014-11-16	08:52:29
1011	50.317102	-4.085195	2.43	195.8	2014-11-16	08:52:30
1012	50.317077	-4.0852	2.79	187.1	2014-11-16	08:52:31
1013	50.317053	-4.085201	2.65	182.3	2014-11-16	08:52:32
1014	50.317035	-4.085201	2.05	178.3	2014-11-16	08:52:33
1015	50.317021	-4.085199	1.5	176.8	2014-11-16	08:52:34
1016	50.317012	-4.0852	1.02	182.4	2014-11-16	08:52:35
1017	50.317009	-4.085195	0.46	133.5	2014-11-16	08:52:36
1018	50.31701	-4.085186	0.69	86.1	2014-11-16	08:52:37
1019	50.317011	-4.085182	0.31	65.1	2014-11-16	08:52:38
1020	50.317009	-4.085186	0.38	228.1	2014-11-16	08:52:39
1021	50.317002	-4.085194	0.94	215.9	2014-11-16	08:52:40
1022	50.316992	-4.085205	1.35	215.5	2014-11-16	08:52:41
1023	50.31698	-4.085217	1.56	214.2	2014-11-16	08:52:42
1024	50.316967	-4.085232	1.82	216	2014-11-16	08:52:43
1025	50.31696	-4.085244	1.16	226.1	2014-11-16	08:52:44
1026	50.316969	-4.085244	1.05	359.4	2014-11-16	08:52:45
1027	50.316984	-4.085241	1.64	6.2	2014-11-16	08:52:46
1028	50.316986	-4.085247	0.45	301.1	2014-11-16	08:52:47
1029	50.316978	-4.085256	1.12	214.3	2014-11-16	08:52:48
1030	50.316965	-4.085265	1.5	204.7	2014-11-16	08:52:49
1031	50.316952	-4.085273	1.57	203.2	2014-11-16	08:52:50
1032	50.316938	-4.085285	1.8	207.9	2014-11-16	08:52:51
1033	50.316922	-4.085295	1.88	201	2014-11-16	08:52:52
1034	50.316908	-4.085303	1.7	200.8	2014-11-16	08:52:53
1035	50.316901	-4.08531	0.96	210.7	2014-11-16	08:52:54
1036	50.3169	-4.08531	0.08	193.4	2014-11-16	08:52:55
1037	50.31689	-4.08532	1.36	211.1	2014-11-16	08:52:56
1038	50.316881	-4.085326	1.06	202.2	2014-11-16	08:52:57
1039	50.316877	-4.085329	0.49	206.1	2014-11-16	08:52:58
1040	50.316874	-4.085329	0.28	189.7	2014-11-16	08:52:59
1041	50.316874	-4.08533	0.05	200.8	2014-11-16	08:53:01
1042	50.316882	-4.085331	0.97	356.9	2014-11-16	08:53:02
1043	50.316888	-4.085335	0.7	335.2	2014-11-16	08:53:03
1044	50.316888	-4.085337	0.15	281.5	2014-11-16	08:53:04
1045	50.316888	-4.085337	0.05	248.3	2014-11-16	08:53:05
1046	50.316891	-4.085338	0.15	348.7	2014-11-16	08:53:07
1047	50.31689	-4.085339	0.07	246.9	2014-11-16	08:53:08
1048	50.316886	-4.085343	0.55	206.8	2014-11-16	08:53:09
1049	50.316887	-4.08534	0.2	73.7	2014-11-16	08:53:10
1050	50.316893	-4.085336	0.8	18.3	2014-11-16	08:53:11
1051	50.316898	-4.085336	0.24	1.4	2014-11-16	08:53:13
1052	50.316894	-4.085341	0.52	223.8	2014-11-16	08:53:14
1053	50.316891	-4.085342	0.39	183.5	2014-11-16	08:53:15
1054	50.316891	-4.085341	0.03	106.6	2014-11-16	08:53:16
1055	50.316891	-4.085336	0.4	83.3	2014-11-16	08:53:17
1056	50.316891	-4.085334	0.04	116	2014-11-16	08:53:19
1057	50.31689	-4.085334	0.06	127.6	2014-11-16	08:53:20
1058	50.31689	-4.085333	0.12	129.8	2014-11-16	08:53:21
1059	50.316885	-4.085337	0.59	211.1	2014-11-16	08:53:22
1060	50.316878	-4.085341	0.85	202.7	2014-11-16	08:53:23
1061	50.316872	-4.085343	0.36	191.6	2014-11-16	08:53:25
1062	50.316867	-4.085342	0.55	167.4	2014-11-16	08:53:26
1063	50.316868	-4.085344	0.2	292.1	2014-11-16	08:53:27
1064	50.316882	-4.085344	1.61	1.9	2014-11-16	08:53:28
1065	50.316918	-4.085329	4.14	14.1	2014-11-16	08:53:29
1066	50.316969	-4.085313	5.77	11.7	2014-11-16	08:53:30
1067	50.317027	-4.085312	6.45	0.8	2014-11-16	08:53:31
1068	50.317073	-4.085334	5.33	343	2014-11-16	08:53:32
1069	50.317111	-4.085362	4.74	335	2014-11-16	08:53:33
1070	50.317156	-4.085383	5.21	343.4	2014-11-16	08:53:34
1071	50.317204	-4.085404	5.57	344.1	2014-11-16	08:53:35
1072	50.317253	-4.085431	5.76	340.7	2014-11-16	08:53:36
1073	50.317297	-4.085461	5.38	336.5	2014-11-16	08:53:37
1074	50.317336	-4.085497	5.04	329.4	2014-11-16	08:53:38
1075	50.317373	-4.085532	4.73	328.7	2014-11-16	08:53:39
1076	50.317409	-4.08556	4.52	334	2014-11-16	08:53:40
1077	50.317434	-4.085581	3.19	331.4	2014-11-16	08:53:41
1078	50.317445	-4.085599	1.78	313.3	2014-11-16	08:53:42
1079	50.317454	-4.085613	1.35	313.7	2014-11-16	08:53:43
1080	50.317462	-4.085624	1.24	320.9	2014-11-16	08:53:44
1081	50.31747	-4.085631	0.97	329.5	2014-11-16	08:53:45
1082	50.317472	-4.085638	0.56	291.5	2014-11-16	08:53:46
1083	50.317451	-4.08564	2.33	182.3	2014-11-16	08:53:47
1084	50.317429	-4.085638	2.4	177.3	2014-11-16	08:53:48
1085	50.317406	-4.085637	2.64	177.7	2014-11-16	08:53:49
1086	50.317392	-4.085636	1.55	179.1	2014-11-16	08:53:50
1087	50.317383	-4.085633	0.95	166.2	2014-11-16	08:53:51
1088	50.317373	-4.085625	1.26	154.5	2014-11-16	08:53:52
1089	50.31736	-4.085616	1.62	154.4	2014-11-16	08:53:53
1090	50.317345	-4.085612	1.68	170.6	2014-11-16	08:53:54
1091	50.317329	-4.085612	1.82	180.2	2014-11-16	08:53:55
1092	50.317317	-4.085607	1.38	165.9	2014-11-16	08:53:56
1093	50.317305	-4.085603	1.36	166.4	2014-11-16	08:53:57
1094	50.317289	-4.085602	1.75	178	2014-11-16	08:53:58
1095	50.317272	-4.085604	1.95	185.1	2014-11-16	08:53:59
1096	50.31726	-4.085611	1.43	201	2014-11-16	08:54:00
1097	50.317258	-4.08562	0.69	250.3	2014-11-16	08:54:01
1098	50.317259	-4.08563	0.74	285.4	2014-11-16	08:54:02
1099	50.317262	-4.085635	0.21	311.5	2014-11-16	08:54:04
1100	50.317252	-4.085632	1.07	168.1	2014-11-16	08:54:05
1101	50.317244	-4.085626	1.03	157.6	2014-11-16	08:54:06
1102	50.317235	-4.085622	1.04	164	2014-11-16	08:54:07
1103	50.317226	-4.085618	1.07	162.8	2014-11-16	08:54:08
1104	50.317213	-4.085613	1.44	166.1	2014-11-16	08:54:09
1105	50.317201	-4.085604	1.47	154.9	2014-11-16	08:54:10
1106	50.317189	-4.085596	1.47	156.9	2014-11-16	08:54:11
1107	50.317176	-4.085587	1.6	156.8	2014-11-16	08:54:12
1108	50.317168	-4.085574	1.3	134.2	2014-11-16	08:54:13
1109	50.317165	-4.085558	1.17	102.9	2014-11-16	08:54:14
1110	50.317161	-4.085546	1.01	121.2	2014-11-16	08:54:15
1111	50.317154	-4.085536	0.97	136.4	2014-11-16	08:54:16
1112	50.317145	-4.085528	1.24	151.2	2014-11-16	08:54:17
1113	50.317135	-4.085518	1.27	146.5	2014-11-16	08:54:18
1114	50.317122	-4.085511	1.53	159.4	2014-11-16	08:54:19
1115	50.317108	-4.085503	1.64	161.1	2014-11-16	08:54:20
1116	50.317094	-4.085494	1.67	158	2014-11-16	08:54:21
1117	50.317078	-4.085485	1.97	160.5	2014-11-16	08:54:22
1118	50.317062	-4.085478	1.88	163.4	2014-11-16	08:54:23
1119	50.317051	-4.085467	1.36	147	2014-11-16	08:54:24
1120	50.317046	-4.085453	1.16	118.2	2014-11-16	08:54:25
1121	50.317041	-4.085439	1.17	119.7	2014-11-16	08:54:26
1122	50.317034	-4.085427	1.13	133.3	2014-11-16	08:54:27
1123	50.317025	-4.085416	1.34	143.8	2014-11-16	08:54:28
1124	50.317014	-4.085407	1.33	151.1	2014-11-16	08:54:29
1125	50.317002	-4.085399	1.4	157.5	2014-11-16	08:54:30
1126	50.316991	-4.085393	1.36	159.4	2014-11-16	08:54:31
1127	50.316978	-4.085384	1.56	158	2014-11-16	08:54:32
1128	50.316967	-4.085377	1.33	155.7	2014-11-16	08:54:33
1129	50.316959	-4.085366	1.16	140	2014-11-16	08:54:34
1130	50.316952	-4.085356	1.04	136.3	2014-11-16	08:54:35
1131	50.316943	-4.085348	1.22	152.7	2014-11-16	08:54:36
1132	50.316934	-4.085338	1.16	143	2014-11-16	08:54:37
1133	50.316925	-4.085327	1.29	143	2014-11-16	08:54:38
1134	50.316915	-4.085318	1.35	148.5	2014-11-16	08:54:39
1135	50.316906	-4.085305	1.3	138.3	2014-11-16	08:54:40
1136	50.316897	-4.085294	1.29	142.5	2014-11-16	08:54:41
1137	50.316888	-4.085286	1.14	148.2	2014-11-16	08:54:42
1138	50.316879	-4.085276	1.22	144.9	2014-11-16	08:54:43
1139	50.316875	-4.085263	1.02	116.6	2014-11-16	08:54:44
1140	50.316873	-4.085253	0.78	106.6	2014-11-16	08:54:45
1141	50.316865	-4.085244	1.05	144.4	2014-11-16	08:54:46
1142	50.316856	-4.085236	1.15	150.9	2014-11-16	08:54:47
1143	50.316847	-4.085229	1.14	153.3	2014-11-16	08:54:48
1144	50.316837	-4.085221	1.25	153.4	2014-11-16	08:54:49
1145	50.316826	-4.085216	1.27	162.3	2014-11-16	08:54:50
1146	50.316816	-4.085208	1.25	154.6	2014-11-16	08:54:51
1147	50.316809	-4.085199	0.98	141.3	2014-11-16	08:54:52
1148	50.316806	-4.085189	0.82	120.1	2014-11-16	08:54:53
1149	50.316803	-4.08518	0.77	114.9	2014-11-16	08:54:54
1150	50.316801	-4.085172	0.53	105.3	2014-11-16	08:54:55
1151	50.316799	-4.085166	0.5	120.4	2014-11-16	08:54:56
1152	50.3168	-4.085164	0.2	76.6	2014-11-16	08:54:57
1153	50.316804	-4.085163	0.5	4	2014-11-16	08:54:58
1154	50.316806	-4.085166	0.16	322.1	2014-11-16	08:55:00
1155	50.316806	-4.085166	0.02	161.3	2014-11-16	08:55:01
1156	50.316806	-4.085165	0.01	43.2	2014-11-16	08:55:03
1157	50.316806	-4.085165	0	0	2014-11-16	08:55:04
1158	50.316806	-4.085166	0.01	270	2014-11-16	08:55:05
1159	50.316806	-4.085166	0.02	198.7	2014-11-16	08:55:06
1160	50.316815	-4.085164	1.01	8.1	2014-11-16	08:55:07
1161	50.316837	-4.085157	2.44	10.4	2014-11-16	08:55:08
1162	50.316871	-4.085147	3.93	11.3	2014-11-16	08:55:09
1163	50.316911	-4.085134	4.56	11.6	2014-11-16	08:55:10
1164	50.316958	-4.085128	5.24	4	2014-11-16	08:55:11
1165	50.317005	-4.085149	5.41	344.2	2014-11-16	08:55:12
1166	50.317048	-4.085187	5.5	330.4	2014-11-16	08:55:13
1167	50.317094	-4.08522	5.64	335.7	2014-11-16	08:55:14
1168	50.317146	-4.085242	6.03	344.8	2014-11-16	08:55:15
1169	50.3172	-4.085266	6.24	344	2014-11-16	08:55:16
1170	50.317245	-4.0853	5.52	334.4	2014-11-16	08:55:17
1171	50.31728	-4.085336	4.62	326.4	2014-11-16	08:55:18
1172	50.317309	-4.08537	4.03	323.6	2014-11-16	08:55:19
1173	50.317334	-4.085402	3.6	320.4	2014-11-16	08:55:20
1174	50.317356	-4.085417	2.66	335.6	2014-11-16	08:55:21
1175	50.317376	-4.08542	2.28	355.3	2014-11-16	08:55:22
1176	50.317384	-4.08542	0.43	358	2014-11-16	08:55:24
1177	50.317367	-4.085416	1.91	170.1	2014-11-16	08:55:25
1178	50.317351	-4.085406	1.9	157.5	2014-11-16	08:55:26
1179	50.317333	-4.085394	2.18	157	2014-11-16	08:55:27
1180	50.317312	-4.085382	2.44	160.4	2014-11-16	08:55:28
1181	50.317299	-4.08537	1.69	149.5	2014-11-16	08:55:29
1182	50.31729	-4.085353	1.62	129.8	2014-11-16	08:55:30
1183	50.317278	-4.085339	1.67	144	2014-11-16	08:55:31
1184	50.317266	-4.085328	1.52	148.9	2014-11-16	08:55:32
1185	50.317253	-4.085318	1.58	154.2	2014-11-16	08:55:33
1186	50.317239	-4.085306	1.77	152.2	2014-11-16	08:55:34
1187	50.317226	-4.085294	1.75	150.9	2014-11-16	08:55:35
1188	50.317212	-4.085284	1.69	154.1	2014-11-16	08:55:36
1189	50.317197	-4.085275	1.74	158.1	2014-11-16	08:55:37
1190	50.317186	-4.085262	1.54	142.8	2014-11-16	08:55:38
1191	50.31718	-4.085249	1.17	130.2	2014-11-16	08:55:39
1192	50.317168	-4.085237	1.5	146.1	2014-11-16	08:55:40
1193	50.317159	-4.085225	1.4	142.1	2014-11-16	08:55:41
1194	50.317147	-4.085214	1.46	148	2014-11-16	08:55:42
1195	50.317134	-4.085205	1.63	154.5	2014-11-16	08:55:43
1196	50.31712	-4.085196	1.66	159	2014-11-16	08:55:44
1197	50.317107	-4.085192	1.56	167.9	2014-11-16	08:55:45
1198	50.317092	-4.085191	1.67	179.6	2014-11-16	08:55:46
1199	50.317077	-4.085191	1.61	179.8	2014-11-16	08:55:47
1200	50.317065	-4.08519	1.38	176.8	2014-11-16	08:55:48
1201	50.317051	-4.08519	1.5	178.4	2014-11-16	08:55:49
1202	50.317039	-4.085186	1.34	169.7	2014-11-16	08:55:50
1203	50.317033	-4.085181	0.76	152.4	2014-11-16	08:55:51
1204	50.317027	-4.085177	0.75	158.2	2014-11-16	08:55:52
1205	50.317015	-4.085178	1.3	181	2014-11-16	08:55:53
1206	50.316999	-4.085179	1.87	183.5	2014-11-16	08:55:54
1207	50.316983	-4.08518	1.71	181.8	2014-11-16	08:55:55
1208	50.31697	-4.085182	1.54	186	2014-11-16	08:55:56
1209	50.316963	-4.085183	0.77	182.2	2014-11-16	08:55:57
1210	50.316955	-4.085181	0.83	170.1	2014-11-16	08:55:58
1211	50.316942	-4.085182	1.46	184	2014-11-16	08:55:59
1212	50.316925	-4.085184	1.87	183.5	2014-11-16	08:56:00
1213	50.31691	-4.085187	1.74	186.9	2014-11-16	08:56:01
1214	50.316896	-4.085187	1.5	180.9	2014-11-16	08:56:02
1215	50.316892	-4.08518	0.7	137.9	2014-11-16	08:56:03
1216	50.316888	-4.085175	0.6	139.8	2014-11-16	08:56:04
1217	50.316877	-4.085173	1.19	172.8	2014-11-16	08:56:05
1218	50.316866	-4.08517	1.27	170	2014-11-16	08:56:06
1219	50.316854	-4.085164	1.38	162.9	2014-11-16	08:56:07
1220	50.316843	-4.085159	1.29	163.3	2014-11-16	08:56:08
1221	50.316835	-4.085154	0.95	156.3	2014-11-16	08:56:09
1222	50.316831	-4.085145	0.76	131.4	2014-11-16	08:56:10
1223	50.316825	-4.08514	0.75	145.5	2014-11-16	08:56:11
1224	50.316816	-4.085132	1.08	152.5	2014-11-16	08:56:12
1225	50.316806	-4.085126	1.25	159.9	2014-11-16	08:56:13
1226	50.316796	-4.085122	1.19	163.1	2014-11-16	08:56:14
1227	50.316792	-4.085116	0.55	131.2	2014-11-16	08:56:15
1228	50.316801	-4.085109	1.11	24.5	2014-11-16	08:56:16
1229	50.316816	-4.085107	1.63	4.6	2014-11-16	08:56:17
1230	50.316821	-4.085107	0.27	7	2014-11-16	08:56:19
1231	50.316821	-4.085106	0.02	90	2014-11-16	08:56:20
1232	50.316821	-4.085106	0.05	114.3	2014-11-16	08:56:21
1233	50.31682	-4.085105	0.04	102.2	2014-11-16	08:56:22
1234	50.316816	-4.085106	0.5	186.2	2014-11-16	08:56:23
1235	50.31681	-4.085106	0.65	181.1	2014-11-16	08:56:24
1236	50.316806	-4.085105	0.24	172.7	2014-11-16	08:56:26
1237	50.316811	-4.085097	0.78	44.1	2014-11-16	08:56:27
1238	50.316816	-4.085094	0.59	23.8	2014-11-16	08:56:28
1239	50.316819	-4.085094	0.18	1.9	2014-11-16	08:56:30
1240	50.316819	-4.085094	0.01	32.6	2014-11-16	08:56:31
1241	50.316819	-4.085094	0.01	90	2014-11-16	08:56:32
1242	50.316819	-4.085094	0.02	270	2014-11-16	08:56:33
1243	50.316817	-4.085096	0.12	219.6	2014-11-16	08:56:35
1244	50.316822	-4.085092	0.61	25.5	2014-11-16	08:56:36
1245	50.316827	-4.08509	0.51	17	2014-11-16	08:56:37
1246	50.316831	-4.085088	0.53	18.9	2014-11-16	08:56:38
1247	50.316835	-4.085086	0.44	22.1	2014-11-16	08:56:39
1248	50.316839	-4.085082	0.49	35.4	2014-11-16	08:56:40
1249	50.316843	-4.085076	0.59	39.4	2014-11-16	08:56:41
1250	50.316847	-4.085069	0.66	47.5	2014-11-16	08:56:42
1251	50.31685	-4.085061	0.7	60.6	2014-11-16	08:56:43
1252	50.316852	-4.08505	0.77	74.6	2014-11-16	08:56:44
1253	50.316852	-4.08504	0.72	88.5	2014-11-16	08:56:45
1254	50.316851	-4.085031	0.65	94.9	2014-11-16	08:56:46
1255	50.31685	-4.085023	0.6	107.1	2014-11-16	08:56:47
1256	50.316844	-4.085018	0.71	151.5	2014-11-16	08:56:48
1257	50.31684	-4.08502	0.22	200.9	2014-11-16	08:56:50
1258	50.316839	-4.085024	0.31	240.7	2014-11-16	08:56:51
1259	50.316838	-4.085029	0.36	248.7	2014-11-16	08:56:52
1260	50.316837	-4.085032	0.25	261.5	2014-11-16	08:56:53
1261	50.316837	-4.085036	0.25	261.2	2014-11-16	08:56:54
1262	50.316838	-4.085039	0.24	283.5	2014-11-16	08:56:55
1263	50.316838	-4.085042	0.2	289.6	2014-11-16	08:56:56
1264	50.316838	-4.085047	0.21	270	2014-11-16	08:56:58
1265	50.316837	-4.085052	0.32	252.9	2014-11-16	08:56:59
1266	50.316837	-4.085054	0.21	249.3	2014-11-16	08:57:00
1267	50.316836	-4.085057	0.18	251.6	2014-11-16	08:57:01
1268	50.316836	-4.08506	0.26	257.5	2014-11-16	08:57:02
1269	50.316835	-4.085063	0.19	258.8	2014-11-16	08:57:03
1270	50.316835	-4.085066	0.23	260.8	2014-11-16	08:57:04
1271	50.316834	-4.085069	0.2	239.2	2014-11-16	08:57:05
1272	50.316833	-4.08507	0.18	220.5	2014-11-16	08:57:06
1273	50.316832	-4.085072	0.2	226.8	2014-11-16	08:57:07
1274	50.316831	-4.085073	0.13	198.8	2014-11-16	08:57:08
1275	50.31683	-4.085073	0.03	192.9	2014-11-16	08:57:09
1276	50.31683	-4.085074	0.12	246.5	2014-11-16	08:57:10
1277	50.316829	-4.085076	0.1	229.7	2014-11-16	08:57:11
1278	50.31683	-4.085078	0.17	285.7	2014-11-16	08:57:12
1279	50.316829	-4.085078	0.04	213.3	2014-11-16	08:57:13
1280	50.316832	-4.085085	0.56	302.1	2014-11-16	08:57:14
1281	50.316836	-4.085089	0.53	329	2014-11-16	08:57:15
1282	50.316842	-4.085091	0.63	344.6	2014-11-16	08:57:16
1283	50.316849	-4.085093	0.82	352.9	2014-11-16	08:57:17
1284	50.316857	-4.085095	0.97	349.3	2014-11-16	08:57:18
1285	50.316865	-4.085097	0.82	349.5	2014-11-16	08:57:19
1286	50.316869	-4.085101	0.55	326.4	2014-11-16	08:57:20
1287	50.316872	-4.085099	0.39	25.2	2014-11-16	08:57:21
1288	50.316877	-4.085096	0.62	20.9	2014-11-16	08:57:22
1289	50.316881	-4.085097	0.41	353.4	2014-11-16	08:57:23
1290	50.316884	-4.085095	0.36	20.4	2014-11-16	08:57:24
1291	50.316886	-4.085095	0.23	358.6	2014-11-16	08:57:25
1292	50.316887	-4.0851	0.34	289.2	2014-11-16	08:57:26
1293	50.316883	-4.085106	0.61	229.2	2014-11-16	08:57:27
1294	50.316876	-4.085118	1.17	228.7	2014-11-16	08:57:28
1295	50.316852	-4.085129	2.79	196	2014-11-16	08:57:29
1296	50.316803	-4.085161	5.92	202.7	2014-11-16	08:57:30
1297	50.316776	-4.085173	3.14	195.1	2014-11-16	08:57:31
1298	50.316765	-4.085175	1.19	186.9	2014-11-16	08:57:32
1299	50.316759	-4.085173	0.77	170.6	2014-11-16	08:57:33
1300	50.316749	-4.085174	1.08	184.1	2014-11-16	08:57:34
1301	50.316739	-4.085178	1.09	195.6	2014-11-16	08:57:35
1302	50.316729	-4.085185	1.23	201.5	2014-11-16	08:57:36
1303	50.316718	-4.085194	1.35	208.1	2014-11-16	08:57:37
1304	50.316712	-4.085202	0.91	218.9	2014-11-16	08:57:38
1305	50.31671	-4.085205	0.32	225.4	2014-11-16	08:57:39
1306	50.31671	-4.085205	0.05	353.1	2014-11-16	08:57:40
1307	50.316711	-4.085206	0.03	323	2014-11-16	08:57:42
1308	50.316711	-4.085205	0.02	90	2014-11-16	08:57:43
1309	50.316711	-4.085205	0.05	78.1	2014-11-16	08:57:44
1310	50.316711	-4.085204	0.02	34.2	2014-11-16	08:57:45
1311	50.316711	-4.085204	0.02	126.4	2014-11-16	08:57:47
1312	50.316711	-4.085204	0.02	230.3	2014-11-16	08:57:48
1313	50.316711	-4.085204	0.04	350.4	2014-11-16	08:57:49
1314	50.316711	-4.085204	0.01	327.4	2014-11-16	08:57:50
1315	50.316712	-4.085204	0.01	0	2014-11-16	08:57:51
1316	50.316712	-4.085205	0.01	327.4	2014-11-16	08:57:52
1317	50.316711	-4.085204	0.04	163.3	2014-11-16	08:57:53
1318	50.316711	-4.085204	0.01	212.6	2014-11-16	08:57:54
1319	50.316709	-4.085209	0.35	237.9	2014-11-16	08:57:55
1320	50.316709	-4.085209	0.01	90	2014-11-16	08:57:56
1321	50.31671	-4.085215	0.48	271.2	2014-11-16	08:57:57
1322	50.316712	-4.085223	0.56	293.6	2014-11-16	08:57:58
1323	50.316714	-4.085228	0.48	307.2	2014-11-16	08:57:59
1324	50.316719	-4.085235	0.75	317.9	2014-11-16	08:58:00
1325	50.316724	-4.085239	0.6	331.3	2014-11-16	08:58:01
1326	50.316729	-4.085235	0.63	26.2	2014-11-16	08:58:02
1327	50.316737	-4.085226	1.11	35.4	2014-11-16	08:58:03
1328	50.316736	-4.085216	0.74	96.4	2014-11-16	08:58:04
1329	50.316737	-4.085209	0.44	82.8	2014-11-16	08:58:05
1330	50.316738	-4.085208	0.17	52.8	2014-11-16	08:58:06
1331	50.316743	-4.085198	0.84	51.7	2014-11-16	08:58:07
1332	50.316749	-4.085194	0.81	23.3	2014-11-16	08:58:08
1333	50.316756	-4.085188	0.89	28	2014-11-16	08:58:09
1334	50.316764	-4.085187	0.9	3	2014-11-16	08:58:10
1335	50.31677	-4.085191	0.67	336.9	2014-11-16	08:58:11
1336	50.316769	-4.085192	0.06	228.1	2014-11-16	08:58:13
1337	50.316769	-4.085191	0.04	96.1	2014-11-16	08:58:15
1338	50.316771	-4.085186	0.38	55.8	2014-11-16	08:58:16
1339	50.316774	-4.085182	0.47	44.4	2014-11-16	08:58:17
1340	50.316778	-4.085175	0.63	46.9	2014-11-16	08:58:18
1341	50.316768	-4.085179	1.14	192.4	2014-11-16	08:58:19
1342	50.316757	-4.085185	1.29	199.7	2014-11-16	08:58:20
1343	50.316748	-4.085193	1.15	210.1	2014-11-16	08:58:21
1344	50.316741	-4.085199	0.9	208.4	2014-11-16	08:58:22
1345	50.316738	-4.085204	0.48	231	2014-11-16	08:58:23
1346	50.316735	-4.08521	0.6	227.7	2014-11-16	08:58:24
1347	50.316732	-4.085216	0.53	233.5	2014-11-16	08:58:25
1348	50.31673	-4.085222	0.42	249.2	2014-11-16	08:58:26
1349	50.316733	-4.085227	0.48	313.4	2014-11-16	08:58:27
1350	50.316736	-4.085229	0.31	324.8	2014-11-16	08:58:28
1351	50.316733	-4.08523	0.13	194.7	2014-11-16	08:58:30
1352	50.316732	-4.085227	0.3	124.5	2014-11-16	08:58:31
1353	50.316731	-4.085227	0.08	162	2014-11-16	08:58:32
1354	50.316734	-4.085219	0.6	59.2	2014-11-16	08:58:33
1355	50.316741	-4.085217	0.85	12.9	2014-11-16	08:58:34
1356	50.316744	-4.085222	0.47	299.5	2014-11-16	08:58:35
1357	50.316742	-4.085228	0.45	240.4	2014-11-16	08:58:36
1358	50.316738	-4.085234	0.62	226.6	2014-11-16	08:58:37
1359	50.316729	-4.085244	1.18	217.7	2014-11-16	08:58:38
1360	50.31672	-4.085256	1.3	217.4	2014-11-16	08:58:39
1361	50.31671	-4.085269	1.43	221	2014-11-16	08:58:40
1362	50.3167	-4.085283	1.53	222.8	2014-11-16	08:58:41
1363	50.316692	-4.085294	1.18	218.4	2014-11-16	08:58:42
1364	50.316686	-4.085297	0.74	198.9	2014-11-16	08:58:43
1365	50.316679	-4.085302	0.8	208.9	2014-11-16	08:58:44
1366	50.316673	-4.085309	0.88	213.9	2014-11-16	08:58:45
1367	50.316666	-4.085316	0.87	212.9	2014-11-16	08:58:46
1368	50.316858	-4.085228	1.59	16.3	2014-11-16	08:59:00
1369	50.316848	-4.085245	1.58	228.2	2014-11-16	08:59:01
1370	50.316853	-4.085256	0.91	301.4	2014-11-16	08:59:02
1371	50.316857	-4.085259	0.51	329.7	2014-11-16	08:59:03
1372	50.316854	-4.085267	0.61	246.6	2014-11-16	08:59:04
1373	50.316848	-4.085277	1.02	225.3	2014-11-16	08:59:05
1374	50.316844	-4.085287	0.87	235.6	2014-11-16	08:59:06
1375	50.316836	-4.085294	0.95	209.5	2014-11-16	08:59:07
1376	50.316828	-4.0853	0.98	207	2014-11-16	08:59:08
1377	50.316822	-4.085304	0.77	198.2	2014-11-16	08:59:09
1378	50.316819	-4.085309	0.48	227.1	2014-11-16	08:59:10
1379	50.316815	-4.085316	0.68	231	2014-11-16	08:59:11
1380	50.316811	-4.085323	0.65	225.2	2014-11-16	08:59:12
1381	50.31681	-4.085324	0.18	222.1	2014-11-16	08:59:13
1382	50.316812	-4.085323	0.31	13.4	2014-11-16	08:59:14
1383	50.316809	-4.085326	0.2	212.6	2014-11-16	08:59:16
1384	50.316802	-4.085331	0.83	205.2	2014-11-16	08:59:17
1385	50.316798	-4.085337	0.69	218.4	2014-11-16	08:59:18
1386	50.316797	-4.085344	0.52	262.7	2014-11-16	08:59:19
1387	50.316792	-4.085351	0.75	220.3	2014-11-16	08:59:20
1388	50.316782	-4.085361	1.31	213	2014-11-16	08:59:21
1389	50.316771	-4.085371	1.37	209.2	2014-11-16	08:59:22
1390	50.316765	-4.085374	0.73	201.1	2014-11-16	08:59:23
1391	50.316763	-4.085374	0.25	173.2	2014-11-16	08:59:24
1392	50.316758	-4.085373	0.6	172.1	2014-11-16	08:59:25
1393	50.316753	-4.085376	0.54	209.4	2014-11-16	08:59:26
1394	50.316756	-4.085376	0.28	9.6	2014-11-16	08:59:27
1395	50.31676	-4.085373	0.45	25.7	2014-11-16	08:59:28
1396	50.316754	-4.08537	0.65	159.5	2014-11-16	08:59:29
1397	50.316743	-4.085368	1.19	172.9	2014-11-16	08:59:30
1398	50.316732	-4.085369	1.24	184.1	2014-11-16	08:59:31
1399	50.316723	-4.08537	1.04	183.6	2014-11-16	08:59:32
1400	50.316719	-4.085366	0.55	151.1	2014-11-16	08:59:33
1401	50.316719	-4.085361	0.38	82.9	2014-11-16	08:59:34
1402	50.316722	-4.085361	0.15	0	2014-11-16	08:59:36
1403	50.316727	-4.085368	0.71	316.9	2014-11-16	08:59:37
1404	50.316733	-4.085373	0.84	334.9	2014-11-16	08:59:38
1405	50.31674	-4.085376	0.75	344.9	2014-11-16	08:59:39
1406	50.316748	-4.085378	0.86	349.2	2014-11-16	08:59:40
1407	50.316759	-4.085378	1.24	0.6	2014-11-16	08:59:41
1408	50.316783	-4.085367	2.83	15.4	2014-11-16	08:59:42
1409	50.316822	-4.085346	4.56	18.8	2014-11-16	08:59:43
1410	50.316872	-4.085321	5.84	18.3	2014-11-16	08:59:44
1411	50.316929	-4.085298	6.58	14.1	2014-11-16	08:59:45
1412	50.316982	-4.085302	5.93	357.3	2014-11-16	08:59:46
1413	50.317032	-4.085325	5.77	343.8	2014-11-16	08:59:47
1414	50.317085	-4.085357	6.34	338.6	2014-11-16	08:59:48
1415	50.317144	-4.085398	7.1	336.1	2014-11-16	08:59:49
1416	50.317194	-4.085442	6.47	330.6	2014-11-16	08:59:50
1417	50.317234	-4.085471	4.93	335.5	2014-11-16	08:59:51
1418	50.317277	-4.085471	4.72	0.4	2014-11-16	08:59:52
1419	50.317319	-4.085478	4.66	353.7	2014-11-16	08:59:53
1420	50.317346	-4.0855	3.41	332.8	2014-11-16	08:59:54
1421	50.317363	-4.085514	2.19	332.4	2014-11-16	08:59:55
1422	50.317379	-4.085523	1.88	340.6	2014-11-16	08:59:56
1423	50.317389	-4.085531	1.21	331.1	2014-11-16	08:59:57
1424	50.317382	-4.085533	0.8	192.9	2014-11-16	08:59:58
1425	50.317368	-4.085534	1.5	180.4	2014-11-16	08:59:59
1426	50.31735	-4.085529	2.03	170.6	2014-11-16	09:00:00
1427	50.31733	-4.08552	2.32	164.2	2014-11-16	09:00:01
1428	50.317309	-4.085512	2.45	166.6	2014-11-16	09:00:02
1429	50.317287	-4.085507	2.48	171.6	2014-11-16	09:00:03
1430	50.317266	-4.0855	2.39	168.1	2014-11-16	09:00:04
1431	50.317247	-4.085492	2.11	165.5	2014-11-16	09:00:05
1432	50.317236	-4.085483	1.4	152.6	2014-11-16	09:00:06
1433	50.317226	-4.085474	1.29	147	2014-11-16	09:00:07
1434	50.317214	-4.085465	1.53	157.8	2014-11-16	09:00:08
1435	50.317202	-4.085454	1.57	148	2014-11-16	09:00:09
1436	50.31719	-4.08544	1.6	143	2014-11-16	09:00:10
1437	50.317176	-4.085433	1.62	160.9	2014-11-16	09:00:11
1438	50.317161	-4.085429	1.75	171.6	2014-11-16	09:00:12
1439	50.317146	-4.085424	1.68	168.1	2014-11-16	09:00:13
1440	50.317133	-4.085423	1.44	177.8	2014-11-16	09:00:14
1441	50.317119	-4.085423	1.58	179.8	2014-11-16	09:00:15
1442	50.317115	-4.085424	0.46	183.7	2014-11-16	09:00:16
1443	50.317126	-4.085417	1.3	20.7	2014-11-16	09:00:17
1444	50.317135	-4.085408	1.26	33.3	2014-11-16	09:00:18
1445	50.317135	-4.085401	0.45	91.1	2014-11-16	09:00:19
1446	50.317127	-4.085397	0.93	160.9	2014-11-16	09:00:20
1447	50.317114	-4.085393	1.51	168.4	2014-11-16	09:00:21
1448	50.317099	-4.085388	1.72	167.6	2014-11-16	09:00:22
1449	50.317087	-4.085383	1.38	166.3	2014-11-16	09:00:23
1450	50.317074	-4.085377	1.44	164.4	2014-11-16	09:00:24
1451	50.317058	-4.085374	1.8	171.1	2014-11-16	09:00:25
1452	50.317041	-4.085374	1.88	180.5	2014-11-16	09:00:26
1453	50.317032	-4.085378	1.09	194.9	2014-11-16	09:00:27
1454	50.317029	-4.085382	0.42	228.4	2014-11-16	09:00:28
1455	50.317026	-4.085383	0.34	189	2014-11-16	09:00:29
1456	50.317029	-4.085375	0.32	61.9	2014-11-16	09:00:31
1457	50.317036	-4.085367	0.94	37.8	2014-11-16	09:00:32
1458	50.317041	-4.085358	0.83	47.6	2014-11-16	09:00:33
1459	50.317042	-4.085351	0.58	72.1	2014-11-16	09:00:34
1460	50.317041	-4.085342	0.63	102	2014-11-16	09:00:35
1461	50.317036	-4.085336	0.75	144.4	2014-11-16	09:00:36
1462	50.317029	-4.08533	0.85	152.2	2014-11-16	09:00:37
1463	50.31702	-4.085327	1.05	167.9	2014-11-16	09:00:38
1464	50.31701	-4.085323	1.15	166.8	2014-11-16	09:00:39
1465	50.316999	-4.085319	1.21	163.4	2014-11-16	09:00:40
1466	50.317004	-4.085307	0.95	59.9	2014-11-16	09:00:41
1467	50.317012	-4.085296	1.2	39	2014-11-16	09:00:42
1468	50.317013	-4.085296	0.15	15.7	2014-11-16	09:00:43
1469	50.317006	-4.085291	0.88	158	2014-11-16	09:00:44
1470	50.316995	-4.085293	1.22	185.3	2014-11-16	09:00:45
1471	50.316983	-4.085291	1.39	173.6	2014-11-16	09:00:46
1472	50.316972	-4.08529	1.21	176.6	2014-11-16	09:00:47
1473	50.31696	-4.08529	1.31	182.9	2014-11-16	09:00:48
1474	50.316952	-4.085289	0.91	172.5	2014-11-16	09:00:49
1475	50.316949	-4.085282	0.59	127.7	2014-11-16	09:00:50
1476	50.316944	-4.085275	0.71	134.9	2014-11-16	09:00:51
1477	50.316935	-4.085274	1.06	174.5	2014-11-16	09:00:52
1478	50.316925	-4.085272	1.08	173.7	2014-11-16	09:00:53
1479	50.316912	-4.08527	1.45	173.8	2014-11-16	09:00:54
1480	50.3169	-4.08527	1.36	179.8	2014-11-16	09:00:55
1481	50.316887	-4.085266	1.44	169.5	2014-11-16	09:00:56
1482	50.316875	-4.085263	1.37	172	2014-11-16	09:00:57
1483	50.316862	-4.08526	1.49	171.5	2014-11-16	09:00:58
1484	50.316854	-4.085252	1.03	144.9	2014-11-16	09:00:59
1485	50.316853	-4.085243	0.66	98.1	2014-11-16	09:01:00
1486	50.316852	-4.085242	0.18	153.9	2014-11-16	09:01:01
1487	50.316841	-4.085238	1.29	168.6	2014-11-16	09:01:02
1488	50.31683	-4.085232	1.21	160.1	2014-11-16	09:01:03
1489	50.316826	-4.085225	0.73	134.4	2014-11-16	09:01:04
1490	50.316823	-4.085218	0.56	122	2014-11-16	09:01:05
1491	50.316816	-4.085218	0.75	177.3	2014-11-16	09:01:06
1492	50.316804	-4.08522	1.36	187.6	2014-11-16	09:01:07
1493	50.316792	-4.085223	1.36	188.6	2014-11-16	09:01:08
1494	50.316779	-4.085226	1.46	188.2	2014-11-16	09:01:09
1495	50.316768	-4.085228	1.21	187	2014-11-16	09:01:10
1496	50.316765	-4.085223	0.49	133.8	2014-11-16	09:01:11
1497	50.316762	-4.08522	0.43	146	2014-11-16	09:01:12
1498	50.316751	-4.085219	1.21	179.2	2014-11-16	09:01:13
1499	50.316739	-4.085221	1.39	183.5	2014-11-16	09:01:14
1500	50.316728	-4.085222	1.25	184.6	2014-11-16	09:01:15
1501	50.316719	-4.085223	1.01	183.4	2014-11-16	09:01:16
1502	50.316718	-4.085221	0.19	123.7	2014-11-16	09:01:17
1503	50.316723	-4.085217	0.69	21.7	2014-11-16	09:01:18
1504	50.316724	-4.085215	0.16	49.4	2014-11-16	09:01:19
1505	50.316723	-4.085216	0.13	182.5	2014-11-16	09:01:20
1506	50.316721	-4.085215	0.14	166.4	2014-11-16	09:01:22
1507	50.316724	-4.085211	0.46	32.6	2014-11-16	09:01:23
1508	50.316728	-4.085206	0.57	40.1	2014-11-16	09:01:24
1509	50.316733	-4.085202	0.59	28.1	2014-11-16	09:01:25
1510	50.316739	-4.085199	0.74	17.7	2014-11-16	09:01:26
1511	50.316746	-4.085198	0.73	1.9	2014-11-16	09:01:27
1512	50.316757	-4.085195	1.24	11.1	2014-11-16	09:01:28
1513	50.316788	-4.085187	3.54	9.9	2014-11-16	09:01:29
1514	50.316828	-4.085173	4.6	12.2	2014-11-16	09:01:30
1515	50.316872	-4.085156	5.01	13.5	2014-11-16	09:01:31
1516	50.316915	-4.085144	4.86	10.6	2014-11-16	09:01:32
1517	50.316964	-4.08514	5.47	2.9	2014-11-16	09:01:33
1518	50.317017	-4.085153	5.99	350.8	2014-11-16	09:01:34
1519	50.317069	-4.085183	6.1	339.9	2014-11-16	09:01:35
1520	50.317122	-4.085214	6.28	339.7	2014-11-16	09:01:36
1521	50.317177	-4.085239	6.48	343.7	2014-11-16	09:01:37
1522	50.317231	-4.085265	6.25	342.6	2014-11-16	09:01:38
1523	50.317277	-4.085295	5.54	337.4	2014-11-16	09:01:39
1524	50.317315	-4.085323	4.71	335.1	2014-11-16	09:01:40
1525	50.317352	-4.085355	4.69	331.8	2014-11-16	09:01:41
1526	50.317391	-4.085389	4.91	329.6	2014-11-16	09:01:42
1527	50.317425	-4.085427	4.7	325.1	2014-11-16	09:01:43
1528	50.317451	-4.085458	3.58	322.1	2014-11-16	09:01:44
1529	50.317466	-4.085482	2.45	315.4	2014-11-16	09:01:45
1530	50.317478	-4.085507	2.2	307.9	2014-11-16	09:01:46
1531	50.31749	-4.085531	2.13	308	2014-11-16	09:01:47
1532	50.317501	-4.085553	2.04	307.2	2014-11-16	09:01:48
1533	50.317505	-4.085572	1.41	289	2014-11-16	09:01:49
1534	50.317497	-4.085572	0.94	180	2014-11-16	09:01:50
1535	50.317459	-4.085546	4.64	156.5	2014-11-16	09:01:51
1536	50.317428	-4.085523	3.8	154.4	2014-11-16	09:01:52
1537	50.317422	-4.085508	1.28	120.8	2014-11-16	09:01:53
1538	50.317426	-4.085498	0.77	57.9	2014-11-16	09:01:54
1539	50.317425	-4.085495	0.21	100.3	2014-11-16	09:01:55
1540	50.317411	-4.085489	1.7	165.8	2014-11-16	09:01:56
1541	50.317392	-4.085487	2.03	174.1	2014-11-16	09:01:57
1542	50.317372	-4.085483	2.31	174.4	2014-11-16	09:01:58
1543	50.317353	-4.08548	2.12	174.2	2014-11-16	09:01:59
1544	50.317335	-4.085477	1.99	174.2	2014-11-16	09:02:00
1545	50.317317	-4.085475	1.98	174.3	2014-11-16	09:02:01
1546	50.317302	-4.085468	1.78	165.2	2014-11-16	09:02:02
1547	50.317297	-4.085458	0.91	125	2014-11-16	09:02:03
1548	50.317295	-4.08545	0.59	112.4	2014-11-16	09:02:04
1549	50.317286	-4.085448	1.09	171.2	2014-11-16	09:02:05
1550	50.317276	-4.085447	1.13	175.2	2014-11-16	09:02:06
1551	50.317266	-4.085446	1.07	178.1	2014-11-16	09:02:07
1552	50.317268	-4.085445	0.3	11.7	2014-11-16	09:02:08
1553	50.317278	-4.085442	1.13	11.9	2014-11-16	09:02:09
1554	50.31728	-4.085439	0.34	46.3	2014-11-16	09:02:10
1555	50.317281	-4.085437	0.12	66.5	2014-11-16	09:02:11
1556	50.317278	-4.08543	0.54	119.9	2014-11-16	09:02:12
1557	50.317273	-4.085421	0.91	129.7	2014-11-16	09:02:13
1558	50.317266	-4.085416	0.91	157.3	2014-11-16	09:02:14
1559	50.317259	-4.085411	0.85	159.4	2014-11-16	09:02:15
1560	50.317264	-4.085407	0.69	27.6	2014-11-16	09:02:16
1561	50.317278	-4.0854	1.64	18.6	2014-11-16	09:02:17
1562	50.317283	-4.085391	0.78	49.8	2014-11-16	09:02:18
1563	50.317281	-4.085387	0.32	118	2014-11-16	09:02:19
1564	50.317277	-4.085385	0.47	161.7	2014-11-16	09:02:20
1565	50.317275	-4.085383	0.31	149.3	2014-11-16	09:02:21
1566	50.317275	-4.085383	0.04	328.2	2014-11-16	09:02:22
1567	50.317285	-4.085373	1.29	33.9	2014-11-16	09:02:23
1568	50.317292	-4.085364	1.02	39.1	2014-11-16	09:02:24
1569	50.317294	-4.085358	0.48	62.1	2014-11-16	09:02:25
1570	50.317292	-4.085357	0.21	151.3	2014-11-16	09:02:26
1571	50.317286	-4.085361	0.73	202.6	2014-11-16	09:02:27
1572	50.317276	-4.085362	1.09	184.1	2014-11-16	09:02:28
1573	50.317265	-4.08536	1.23	174.4	2014-11-16	09:02:29
1574	50.317254	-4.085361	1.3	182.4	2014-11-16	09:02:30
1575	50.317249	-4.085362	0.26	190.1	2014-11-16	09:02:32
1576	50.317259	-4.085363	1.08	356.9	2014-11-16	09:02:33
1577	50.317265	-4.085363	0.31	359.4	2014-11-16	09:02:35
1578	50.317266	-4.085363	0.17	354	2014-11-16	09:02:36
1579	50.317261	-4.085366	0.61	195.9	2014-11-16	09:02:37
1580	50.317257	-4.085363	0.46	154.4	2014-11-16	09:02:38
1581	50.317261	-4.085356	0.66	44.4	2014-11-16	09:02:39
1582	50.317265	-4.085354	0.39	22.2	2014-11-16	09:02:40
1583	50.31726	-4.085356	0.55	191.2	2014-11-16	09:02:41
1584	50.317251	-4.08536	1.04	199.1	2014-11-16	09:02:42
1585	50.317241	-4.085366	1.18	199.5	2014-11-16	09:02:43
1586	50.317229	-4.085368	1.39	185.4	2014-11-16	09:02:44
1587	50.317215	-4.085365	1.53	172.4	2014-11-16	09:02:45
1588	50.317202	-4.085362	1.42	170.3	2014-11-16	09:02:46
1589	50.317194	-4.085357	0.99	160.3	2014-11-16	09:02:47
1590	50.317189	-4.085354	0.61	160.7	2014-11-16	09:02:48
1591	50.317182	-4.08535	0.84	161.9	2014-11-16	09:02:49
1592	50.31717	-4.085346	1.29	166.1	2014-11-16	09:02:50
1593	50.317159	-4.085344	1.27	173.5	2014-11-16	09:02:51
1594	50.317147	-4.085342	1.32	174.6	2014-11-16	09:02:52
1595	50.317134	-4.085338	1.55	170.1	2014-11-16	09:02:53
1596	50.317118	-4.085334	1.75	169	2014-11-16	09:02:54
1597	50.317104	-4.08533	1.58	170.2	2014-11-16	09:02:55
1598	50.317092	-4.085322	1.41	156.6	2014-11-16	09:02:56
1599	50.317081	-4.085317	1.31	165	2014-11-16	09:02:57
1600	50.31707	-4.085309	1.37	155.9	2014-11-16	09:02:58
1601	50.317059	-4.0853	1.4	149.9	2014-11-16	09:02:59
1602	50.317048	-4.08529	1.38	151.6	2014-11-16	09:03:00
1603	50.317042	-4.08528	0.94	131.7	2014-11-16	09:03:01
1604	50.317037	-4.08527	0.92	129.7	2014-11-16	09:03:02
1605	50.317027	-4.085263	1.2	155.3	2014-11-16	09:03:03
1606	50.317014	-4.085259	1.56	168.1	2014-11-16	09:03:04
1607	50.316999	-4.085256	1.67	172.8	2014-11-16	09:03:05
1608	50.316984	-4.085254	1.67	175.3	2014-11-16	09:03:06
1609	50.316968	-4.085255	1.77	181.3	2014-11-16	09:03:07
1610	50.316952	-4.085252	1.81	174.7	2014-11-16	09:03:08
1611	50.316936	-4.085247	1.74	167.3	2014-11-16	09:03:09
1612	50.316931	-4.085243	0.69	155.5	2014-11-16	09:03:10
1613	50.316931	-4.085243	0.02	32.6	2014-11-16	09:03:11
1614	50.316922	-4.085235	1.17	152.4	2014-11-16	09:03:12
1615	50.316908	-4.085229	1.55	164.2	2014-11-16	09:03:13
1616	50.316897	-4.085226	1.25	170.7	2014-11-16	09:03:14
1617	50.316888	-4.085224	1.07	169.8	2014-11-16	09:03:15
1618	50.316877	-4.085219	1.26	165.2	2014-11-16	09:03:16
1619	50.316866	-4.085217	1.25	174	2014-11-16	09:03:17
1620	50.316855	-4.085216	1.23	176.1	2014-11-16	09:03:18
1621	50.316842	-4.085215	1.37	178.2	2014-11-16	09:03:19
1622	50.316828	-4.085216	1.55	180.2	2014-11-16	09:03:20
1623	50.316815	-4.085212	1.55	171.4	2014-11-16	09:03:21
1624	50.316806	-4.085207	1.01	159.6	2014-11-16	09:03:22
1625	50.316804	-4.085201	0.52	114.5	2014-11-16	09:03:23
1626	50.316799	-4.085197	0.67	153.8	2014-11-16	09:03:24
1627	50.316788	-4.085195	1.16	175.9	2014-11-16	09:03:25
1628	50.316779	-4.085193	1.04	170.4	2014-11-16	09:03:26
1629	50.316772	-4.085191	0.77	170.6	2014-11-16	09:03:27
1630	50.316768	-4.085191	0.5	176.5	2014-11-16	09:03:28
1631	50.316766	-4.08519	0.27	172.5	2014-11-16	09:03:29
1632	50.316765	-4.08519	0.06	157.7	2014-11-16	09:03:31
1633	50.316762	-4.085191	0.26	202.7	2014-11-16	09:03:32
1634	50.316762	-4.08519	0.05	90	2014-11-16	09:03:33
1635	50.316759	-4.085191	0.41	190	2014-11-16	09:03:34
1636	50.316761	-4.085187	0.44	48.5	2014-11-16	09:03:35
1637	50.316771	-4.085179	1.24	27	2014-11-16	09:03:36
1638	50.316777	-4.085176	0.35	17	2014-11-16	09:03:38
1639	50.316781	-4.085179	0.43	328.1	2014-11-16	09:03:39
1640	50.316784	-4.08518	0.41	356.6	2014-11-16	09:03:40
1641	50.316787	-4.085178	0.17	22.5	2014-11-16	09:03:42
1642	50.316787	-4.085178	0.02	16.7	2014-11-16	09:03:43
1643	50.316787	-4.085177	0.04	57.6	2014-11-16	09:03:44
1644	50.316788	-4.085177	0.02	53.6	2014-11-16	09:03:45
1645	50.316788	-4.085177	0.03	69.2	2014-11-16	09:03:46
1646	50.316787	-4.085176	0.08	133	2014-11-16	09:03:47
1647	50.316797	-4.08517	1.19	21.4	2014-11-16	09:03:48
1648	50.3168	-4.085174	0.45	316.5	2014-11-16	09:03:49
1649	50.316794	-4.08519	1.31	240.1	2014-11-16	09:03:50
1650	50.316788	-4.085211	1.65	245.3	2014-11-16	09:03:51
1651	50.316785	-4.085235	1.71	257.7	2014-11-16	09:03:52
1652	50.316783	-4.085254	1.36	263.7	2014-11-16	09:03:53
1653	50.316781	-4.085269	1.11	253.9	2014-11-16	09:03:54
1654	50.316779	-4.085273	0.35	239.8	2014-11-16	09:03:55
1655	50.316792	-4.085269	1.43	11.8	2014-11-16	09:03:56
1656	50.316808	-4.085265	1.91	9	2014-11-16	09:03:57
1657	50.31681	-4.085262	0.13	44.7	2014-11-16	09:03:59
1658	50.316812	-4.085256	0.51	67.4	2014-11-16	09:04:00
1659	50.316812	-4.085252	0.12	83.2	2014-11-16	09:04:02
1660	50.316801	-4.085261	1.36	208.8	2014-11-16	09:04:03
1661	50.31679	-4.085268	1.41	199.8	2014-11-16	09:04:04
1662	50.316785	-4.085268	0.47	180.8	2014-11-16	09:04:05
1663	50.316785	-4.085268	0.03	135.7	2014-11-16	09:04:06
1664	50.316778	-4.085267	0.79	172.3	2014-11-16	09:04:07
1665	50.316771	-4.08526	0.87	150.4	2014-11-16	09:04:08
1666	50.316765	-4.085253	0.86	141.4	2014-11-16	09:04:09
1667	50.316759	-4.085246	0.9	147.4	2014-11-16	09:04:10
1668	50.316753	-4.085243	0.34	161.4	2014-11-16	09:04:12
1669	50.316753	-4.085244	0.03	291.7	2014-11-16	09:04:14
1670	50.316751	-4.085243	0.08	161.3	2014-11-16	09:04:16
1671	50.316759	-4.085237	1.01	27.1	2014-11-16	09:04:17
1672	50.316766	-4.085233	0.8	18.1	2014-11-16	09:04:18
1673	50.316766	-4.085233	0.01	110.2	2014-11-16	09:04:20
1674	50.316763	-4.085234	0.38	197.4	2014-11-16	09:04:21
1675	50.316762	-4.085235	0.05	215.2	2014-11-16	09:04:23
1676	50.316762	-4.085235	0.04	105.7	2014-11-16	09:04:24
1677	50.316762	-4.085234	0.01	110.8	2014-11-16	09:04:26
1678	50.316762	-4.085234	0.01	0	2014-11-16	09:04:27
1679	50.316766	-4.085229	0.55	44.7	2014-11-16	09:04:28
1680	50.31677	-4.085226	0.52	19.6	2014-11-16	09:04:29
1681	50.316774	-4.085225	0.45	17	2014-11-16	09:04:30
1682	50.316777	-4.085221	0.46	30.1	2014-11-16	09:04:31
1683	50.31678	-4.085216	0.47	55	2014-11-16	09:04:32
1684	50.316777	-4.085215	0.28	166.3	2014-11-16	09:04:33
1685	50.316776	-4.085218	0.29	239.2	2014-11-16	09:04:34
1686	50.316781	-4.08523	1.03	304.2	2014-11-16	09:04:35
1687	50.316788	-4.085235	0.81	337.9	2014-11-16	09:04:36
1688	50.316792	-4.085236	0.49	350.9	2014-11-16	09:04:37
1689	50.316795	-4.085228	0.63	67.2	2014-11-16	09:04:38
1690	50.3168	-4.085219	0.81	47.2	2014-11-16	09:04:39
1691	50.316805	-4.085213	0.76	36.3	2014-11-16	09:04:40
1692	50.316807	-4.085212	0.22	23.6	2014-11-16	09:04:41
1693	50.316802	-4.08521	0.57	171.6	2014-11-16	09:04:42
1694	50.316793	-4.085209	1.02	172.7	2014-11-16	09:04:43
1695	50.316783	-4.085206	1.07	169.7	2014-11-16	09:04:44
1696	50.316774	-4.085202	1.1	164.7	2014-11-16	09:04:45
1697	50.316763	-4.085198	1.21	167.8	2014-11-16	09:04:46
1698	50.316758	-4.085191	0.75	135	2014-11-16	09:04:47
1699	50.316757	-4.085184	0.5	112.2	2014-11-16	09:04:48
1700	50.316752	-4.085181	0.53	157.7	2014-11-16	09:04:49
1701	50.316751	-4.085179	0.12	136.3	2014-11-16	09:04:51
1702	50.316749	-4.085176	0.33	132.5	2014-11-16	09:04:52
1703	50.316748	-4.08517	0.42	101.6	2014-11-16	09:04:53
1704	50.316748	-4.085163	0.47	90	2014-11-16	09:04:54
1705	50.316748	-4.085158	0.39	84.5	2014-11-16	09:04:55
1706	50.316749	-4.085159	0.08	315.9	2014-11-16	09:04:56
1707	50.31675	-4.085167	0.61	285.9	2014-11-16	09:04:57
1708	50.316756	-4.085189	1.71	290.1	2014-11-16	09:04:58
1709	50.31676	-4.085212	1.68	286.8	2014-11-16	09:04:59
1710	50.316765	-4.085233	1.6	289.7	2014-11-16	09:05:00
1711	50.316768	-4.085251	1.34	284.9	2014-11-16	09:05:01
1712	50.316775	-4.085264	1.2	313.4	2014-11-16	09:05:02
1713	50.316782	-4.085273	1.02	317	2014-11-16	09:05:03
1714	50.31679	-4.085281	1.06	327.7	2014-11-16	09:05:04
1715	50.316802	-4.085284	1.39	351.4	2014-11-16	09:05:05
1716	50.316828	-4.085277	2.85	10.2	2014-11-16	09:05:06
1717	50.31687	-4.085262	4.88	13.1	2014-11-16	09:05:07
1718	50.316925	-4.085247	6.16	9.7	2014-11-16	09:05:08
1719	50.316974	-4.08526	5.58	350.5	2014-11-16	09:05:09
1720	50.317015	-4.085291	5	333.8	2014-11-16	09:05:10
1721	50.31706	-4.085321	5.48	337.2	2014-11-16	09:05:11
1722	50.31711	-4.085367	6.51	329.7	2014-11-16	09:05:12
1723	50.317154	-4.085421	6.23	321.9	2014-11-16	09:05:13
1724	50.317192	-4.085461	5.06	326.1	2014-11-16	09:05:14
1725	50.317234	-4.085463	4.65	358	2014-11-16	09:05:15
1726	50.317271	-4.085442	4.42	20.5	2014-11-16	09:05:16
1727	50.317308	-4.085419	4.41	21.7	2014-11-16	09:05:17
1728	50.317349	-4.085407	4.67	9.8	2014-11-16	09:05:18
1729	50.317391	-4.08542	4.71	349.2	2014-11-16	09:05:19
1730	50.31742	-4.085451	3.9	326	2014-11-16	09:05:20
1731	50.317435	-4.085482	2.8	306.6	2014-11-16	09:05:21
1732	50.317445	-4.085513	2.48	298.6	2014-11-16	09:05:22
1733	50.317456	-4.085542	2.42	299.3	2014-11-16	09:05:23
1734	50.317467	-4.085574	2.57	298.2	2014-11-16	09:05:24
1735	50.317474	-4.08561	2.67	288.1	2014-11-16	09:05:25
1736	50.317469	-4.085618	0.81	222.8	2014-11-16	09:05:26
1737	50.317457	-4.085596	2.08	131.6	2014-11-16	09:05:27
1738	50.317434	-4.085577	2.91	152.2	2014-11-16	09:05:28
1739	50.317414	-4.085555	2.69	145.5	2014-11-16	09:05:29
1740	50.317392	-4.085543	2.56	159.9	2014-11-16	09:05:30
1741	50.317373	-4.085533	2.26	162.4	2014-11-16	09:05:31
1742	50.317357	-4.085522	1.86	155.5	2014-11-16	09:05:32
1743	50.317345	-4.085516	1.51	162.7	2014-11-16	09:05:33
1744	50.317331	-4.08551	1.53	163.5	2014-11-16	09:05:34
1745	50.31732	-4.085506	1.35	167.2	2014-11-16	09:05:35
1746	50.317314	-4.085499	0.82	142.6	2014-11-16	09:05:36
1747	50.317311	-4.085494	0.5	132.3	2014-11-16	09:05:37
1748	50.3173	-4.08549	1.26	166.8	2014-11-16	09:05:38
1749	50.317287	-4.085483	1.53	160.7	2014-11-16	09:05:39
1750	50.317275	-4.085479	1.33	169.2	2014-11-16	09:05:40
1751	50.317262	-4.085481	1.45	186.3	2014-11-16	09:05:41
1752	50.31725	-4.085482	1.33	181.5	2014-11-16	09:05:42
1753	50.317242	-4.085479	0.96	168.9	2014-11-16	09:05:43
1754	50.317242	-4.085476	0.25	83.5	2014-11-16	09:05:44
1755	50.317243	-4.08547	0.42	70.4	2014-11-16	09:05:45
1756	50.317235	-4.085467	0.98	166.3	2014-11-16	09:05:46
1757	50.317223	-4.085463	1.27	167.8	2014-11-16	09:05:47
1758	50.317209	-4.085459	1.64	170.8	2014-11-16	09:05:48
1759	50.317193	-4.085455	1.8	169.3	2014-11-16	09:05:49
1760	50.317177	-4.085449	1.82	166	2014-11-16	09:05:50
1761	50.317169	-4.08544	1.12	147.7	2014-11-16	09:05:51
1762	50.317163	-4.08543	0.9	129.9	2014-11-16	09:05:52
1763	50.317153	-4.085421	1.34	151.5	2014-11-16	09:05:53
1764	50.31714	-4.08541	1.65	150.4	2014-11-16	09:05:54
1765	50.317127	-4.085398	1.67	148.8	2014-11-16	09:05:55
1766	50.317116	-4.085387	1.47	147.2	2014-11-16	09:05:56
1767	50.317102	-4.085377	1.71	155.9	2014-11-16	09:05:57
1768	50.317087	-4.085368	1.75	157.9	2014-11-16	09:05:58
1769	50.317077	-4.085353	1.59	137.8	2014-11-16	09:05:59
1770	50.31707	-4.085337	1.37	123.6	2014-11-16	09:06:00
1771	50.317061	-4.085325	1.29	138.9	2014-11-16	09:06:01
1772	50.317049	-4.085317	1.43	158.8	2014-11-16	09:06:02
1773	50.317037	-4.08531	1.41	159.8	2014-11-16	09:06:03
1774	50.317027	-4.085303	1.27	156.3	2014-11-16	09:06:04
1775	50.317018	-4.085295	1.19	152.3	2014-11-16	09:06:05
1776	50.317007	-4.085287	1.35	153.4	2014-11-16	09:06:06
1777	50.316996	-4.085281	1.26	158.7	2014-11-16	09:06:07
1778	50.316986	-4.085273	1.29	157.1	2014-11-16	09:06:08
1779	50.316974	-4.085268	1.39	163.4	2014-11-16	09:06:09
1780	50.31696	-4.085263	1.51	166.7	2014-11-16	09:06:10
1781	50.316948	-4.085261	1.39	175.1	2014-11-16	09:06:11
1782	50.316938	-4.08526	1.07	175.2	2014-11-16	09:06:12
1783	50.316928	-4.085259	1.16	175.3	2014-11-16	09:06:13
1784	50.316916	-4.085258	1.32	176.9	2014-11-16	09:06:14
1785	50.316904	-4.085258	1.41	182.2	2014-11-16	09:06:15
1786	50.316891	-4.085259	1.38	182	2014-11-16	09:06:16
1787	50.316878	-4.085259	1.43	180.2	2014-11-16	09:06:17
1788	50.316864	-4.085259	1.59	180.4	2014-11-16	09:06:18
1789	50.316852	-4.085258	1.37	176.2	2014-11-16	09:06:19
1790	50.316844	-4.085258	0.9	180.4	2014-11-16	09:06:20
1791	50.316835	-4.085257	0.96	175.4	2014-11-16	09:06:21
1792	50.316823	-4.085258	1.31	181.3	2014-11-16	09:06:22
1793	50.316813	-4.085258	1.13	181.8	2014-11-16	09:06:23
1794	50.316812	-4.085255	0.29	127.3	2014-11-16	09:06:24
1795	50.316814	-4.085251	0.34	48.2	2014-11-16	09:06:25
1796	50.316813	-4.085251	0.07	155.6	2014-11-16	09:06:26
1797	50.316811	-4.085251	0.2	176.5	2014-11-16	09:06:27
1798	50.316811	-4.085251	0	0	2014-11-16	09:06:28
1799	50.316811	-4.085251	0.01	270	2014-11-16	09:06:29
1800	50.316818	-4.085255	0.85	337.7	2014-11-16	09:06:30
1801	50.316827	-4.085257	0.98	351.9	2014-11-16	09:06:31
1802	50.316836	-4.085256	1.04	5.6	2014-11-16	09:06:32
1803	50.316846	-4.085252	1.15	13.2	2014-11-16	09:06:33
1804	50.316856	-4.085247	1.08	19.6	2014-11-16	09:06:34
1805	50.316865	-4.085241	1.08	22.1	2014-11-16	09:06:35
1806	50.316877	-4.085235	1.43	16.7	2014-11-16	09:06:36
1807	50.316899	-4.085227	2.52	14.1	2014-11-16	09:06:37
1808	50.316931	-4.085209	3.78	20.2	2014-11-16	09:06:38
1809	50.316969	-4.085182	4.61	23.9	2014-11-16	09:06:39
1810	50.317012	-4.085168	4.95	12	2014-11-16	09:06:40
1811	50.317056	-4.085174	4.88	354.6	2014-11-16	09:06:41
1812	50.3171	-4.085182	4.92	353.2	2014-11-16	09:06:42
1813	50.317147	-4.085184	5.24	359	2014-11-16	09:06:43
1814	50.317193	-4.085194	5.26	352.2	2014-11-16	09:06:44
1815	50.317233	-4.085218	4.72	338.7	2014-11-16	09:06:45
1816	50.317271	-4.085241	4.61	338.7	2014-11-16	09:06:46
1817	50.317317	-4.085265	5.28	341.9	2014-11-16	09:06:47
1818	50.317361	-4.0853	5.54	332.7	2014-11-16	09:06:48
1819	50.317386	-4.085342	4.07	313.3	2014-11-16	09:06:49
1820	50.317393	-4.08537	2.13	290.7	2014-11-16	09:06:50
1821	50.317392	-4.085385	1.1	264.6	2014-11-16	09:06:51
1822	50.317381	-4.085397	1.42	215.8	2014-11-16	09:06:52
1823	50.317366	-4.085407	1.89	202.3	2014-11-16	09:06:53
1824	50.317351	-4.085419	1.88	206.1	2014-11-16	09:06:54
1825	50.317338	-4.085429	1.53	208.8	2014-11-16	09:06:55
1826	50.31733	-4.085435	1.05	202.4	2014-11-16	09:06:56
1827	50.31732	-4.085435	1.14	181.8	2014-11-16	09:06:57
1828	50.317307	-4.085434	1.34	177.7	2014-11-16	09:06:58
1829	50.317299	-4.08543	0.99	161.3	2014-11-16	09:06:59
1830	50.317291	-4.085422	1.08	147.7	2014-11-16	09:07:00
1831	50.317278	-4.085416	1.44	163.4	2014-11-16	09:07:01
1832	50.317263	-4.085414	1.69	174.1	2014-11-16	09:07:02
1833	50.317246	-4.085414	1.96	180.2	2014-11-16	09:07:03
1834	50.317227	-4.085418	2.15	187.7	2014-11-16	09:07:04
1835	50.317209	-4.085423	1.95	190	2014-11-16	09:07:05
1836	50.317199	-4.08542	1.17	172.4	2014-11-16	09:07:06
1837	50.317199	-4.085416	0.16	91.8	2014-11-16	09:07:08
1838	50.317192	-4.085415	0.78	173.9	2014-11-16	09:07:09
1839	50.317185	-4.085414	0.8	175.7	2014-11-16	09:07:10
1840	50.317177	-4.085413	0.85	178.8	2014-11-16	09:07:11
1841	50.31717	-4.085413	0.79	179.6	2014-11-16	09:07:12
1842	50.317162	-4.085412	0.93	173.4	2014-11-16	09:07:13
1843	50.31715	-4.085411	1.3	176.6	2014-11-16	09:07:14
1844	50.317137	-4.085411	1.47	181.9	2014-11-16	09:07:15
1845	50.317124	-4.08541	1.48	175.8	2014-11-16	09:07:16
1846	50.317109	-4.085405	1.62	168.7	2014-11-16	09:07:17
1847	50.317104	-4.085396	0.88	130.9	2014-11-16	09:07:18
1848	50.317104	-4.085384	0.85	91.3	2014-11-16	09:07:19
1849	50.317096	-4.085374	1.12	140	2014-11-16	09:07:20
1850	50.317085	-4.085362	1.5	144.6	2014-11-16	09:07:21
1851	50.317073	-4.08535	1.67	148.8	2014-11-16	09:07:22
1852	50.317059	-4.08534	1.66	155.1	2014-11-16	09:07:23
1853	50.317048	-4.085328	1.46	143.7	2014-11-16	09:07:24
1854	50.317042	-4.085313	1.28	125.1	2014-11-16	09:07:25
1855	50.317036	-4.0853	1.16	126.1	2014-11-16	09:07:26
1856	50.317031	-4.085284	1.24	114.5	2014-11-16	09:07:27
1857	50.317026	-4.085271	1.11	122.6	2014-11-16	09:07:28
1858	50.317016	-4.08526	1.29	145.2	2014-11-16	09:07:29
1859	50.317006	-4.085248	1.43	142.8	2014-11-16	09:07:30
1860	50.317002	-4.085233	1.18	109.5	2014-11-16	09:07:31
1861	50.316999	-4.085219	1.02	110.9	2014-11-16	09:07:32
1862	50.316991	-4.085208	1.17	139.1	2014-11-16	09:07:33
1863	50.31698	-4.085201	1.4	157.2	2014-11-16	09:07:34
1864	50.316968	-4.085197	1.37	168.5	2014-11-16	09:07:35
1865	50.316955	-4.085191	1.5	164.3	2014-11-16	09:07:36
1866	50.316942	-4.085184	1.47	159.6	2014-11-16	09:07:37
1867	50.316933	-4.085175	1.19	147	2014-11-16	09:07:38
1868	50.31693	-4.085163	0.89	114	2014-11-16	09:07:39
1869	50.316926	-4.085155	0.76	123.6	2014-11-16	09:07:40
1870	50.316927	-4.085149	0.39	76.2	2014-11-16	09:07:41
1871	50.316931	-4.085141	0.72	53.1	2014-11-16	09:07:42
1872	50.316932	-4.085138	0.28	54.9	2014-11-16	09:07:43
1873	50.316933	-4.085137	0.09	72.7	2014-11-16	09:07:44
1874	50.316931	-4.085136	0.08	157.2	2014-11-16	09:07:46
1875	50.316931	-4.085136	0.06	161.6	2014-11-16	09:07:47
1876	50.316926	-4.085139	0.58	202.6	2014-11-16	09:07:48
1877	50.316923	-4.085143	0.46	215.7	2014-11-16	09:07:49
1878	50.316922	-4.085143	0.11	201.7	2014-11-16	09:07:50
1879	50.316918	-4.085139	0.54	145.4	2014-11-16	09:07:51
1880	50.316916	-4.085133	0.47	112.1	2014-11-16	09:07:52
1881	50.316913	-4.085125	0.67	125.6	2014-11-16	09:07:53
1882	50.316909	-4.085119	0.63	134.4	2014-11-16	09:07:54
1883	50.316905	-4.085114	0.54	145.9	2014-11-16	09:07:55
1884	50.3169	-4.085112	0.53	164.4	2014-11-16	09:07:56
1885	50.316895	-4.085112	0.5	176	2014-11-16	09:07:57
1886	50.316892	-4.085113	0.4	186.8	2014-11-16	09:07:58
1887	50.316886	-4.085114	0.69	189	2014-11-16	09:07:59
1888	50.316883	-4.085114	0.35	180	2014-11-16	09:08:00
1889	50.316883	-4.085113	0.06	70.7	2014-11-16	09:08:01
1890	50.316883	-4.085113	0	0	2014-11-16	09:08:03
1891	50.316883	-4.085113	0.02	90	2014-11-16	09:08:04
1892	50.31688	-4.085115	0.35	202	2014-11-16	09:08:05
1893	50.316877	-4.085117	0.39	199.8	2014-11-16	09:08:06
1894	50.316875	-4.085116	0.07	157.7	2014-11-16	09:08:08
1895	50.316875	-4.085116	0.01	90	2014-11-16	09:08:09
1896	50.316875	-4.085116	0.01	270	2014-11-16	09:08:10
1897	50.316876	-4.085116	0.01	327.4	2014-11-16	09:08:11
1898	50.316876	-4.085116	0	0	2014-11-16	09:08:12
1899	50.316876	-4.085116	0.08	3.9	2014-11-16	09:08:13
1900	50.316886	-4.085118	1.07	351.3	2014-11-16	09:08:14
1901	50.316906	-4.085113	2.25	9.2	2014-11-16	09:08:15
1902	50.316936	-4.085097	3.62	18.8	2014-11-16	09:08:16
1903	50.316984	-4.085078	5.44	14.2	2014-11-16	09:08:17
1904	50.317037	-4.085076	5.92	1.6	2014-11-16	09:08:18
1905	50.317086	-4.08509	5.51	349.5	2014-11-16	09:08:19
1906	50.317137	-4.0851	5.76	353	2014-11-16	09:08:20
1907	50.317192	-4.085107	6.12	355	2014-11-16	09:08:21
1908	50.317244	-4.085123	5.92	348.9	2014-11-16	09:08:22
1909	50.317294	-4.085146	5.81	343.9	2014-11-16	09:08:23
1910	50.317341	-4.085175	5.64	338.8	2014-11-16	09:08:24
1911	50.317388	-4.085209	5.67	334.6	2014-11-16	09:08:25
1912	50.317432	-4.085253	5.88	327.8	2014-11-16	09:08:26
1913	50.317471	-4.085305	5.69	319.4	2014-11-16	09:08:27
1914	50.317504	-4.085369	5.86	309	2014-11-16	09:08:28
1915	50.317534	-4.08544	6.06	303.4	2014-11-16	09:08:29
1916	50.317564	-4.085511	6.05	304	2014-11-16	09:08:30
1917	50.317595	-4.085583	6.1	303.4	2014-11-16	09:08:31
1918	50.317662	-4.08567	1.62	320.1	2014-11-16	09:08:37
1919	50.3176	-4.085589	9.01	140	2014-11-16	09:08:38
1920	50.317564	-4.085547	4.97	143.6	2014-11-16	09:08:39
1921	50.317526	-4.0855	5.32	140.9	2014-11-16	09:08:40
1922	50.317497	-4.085466	4.06	142.6	2014-11-16	09:08:41
1923	50.317473	-4.085441	3.28	147.8	2014-11-16	09:08:42
1924	50.317451	-4.085423	2.72	151.5	2014-11-16	09:08:43
1925	50.317432	-4.085408	2.38	153	2014-11-16	09:08:44
1926	50.317416	-4.085391	2.15	146.8	2014-11-16	09:08:45
1927	50.317404	-4.085377	1.68	145	2014-11-16	09:08:46
1928	50.317389	-4.085366	1.79	153.6	2014-11-16	09:08:47
1929	50.317373	-4.085357	1.93	159.6	2014-11-16	09:08:48
1930	50.31736	-4.085344	1.68	146.8	2014-11-16	09:08:49
1931	50.317353	-4.08533	1.26	126.9	2014-11-16	09:08:50
1932	50.317346	-4.08532	1.07	139.9	2014-11-16	09:08:51
1933	50.317335	-4.085309	1.47	148.3	2014-11-16	09:08:52
1934	50.317324	-4.085298	1.47	147	2014-11-16	09:08:53
1935	50.31731	-4.085287	1.67	152.3	2014-11-16	09:08:54
1936	50.317295	-4.085279	1.77	161.6	2014-11-16	09:08:55
1937	50.317281	-4.08527	1.67	158.4	2014-11-16	09:08:56
1938	50.317271	-4.085258	1.48	144.3	2014-11-16	09:08:57
1939	50.317263	-4.085247	1.17	137.1	2014-11-16	09:08:58
1940	50.317259	-4.085235	0.99	119.9	2014-11-16	09:08:59
1941	50.317252	-4.085224	1.07	135.2	2014-11-16	09:09:00
1942	50.317241	-4.085215	1.37	152.9	2014-11-16	09:09:01
1943	50.317228	-4.08521	1.53	164.8	2014-11-16	09:09:02
1944	50.317215	-4.085201	1.52	156.2	2014-11-16	09:09:03
1945	50.317204	-4.085191	1.4	147.9	2014-11-16	09:09:04
1946	50.317196	-4.085179	1.3	138.8	2014-11-16	09:09:05
1947	50.317185	-4.085168	1.44	148	2014-11-16	09:09:06
1948	50.317174	-4.085157	1.41	147.2	2014-11-16	09:09:07
1949	50.317161	-4.085148	1.54	155.1	2014-11-16	09:09:08
1950	50.317148	-4.08514	1.54	158.5	2014-11-16	09:09:09
1951	50.317138	-4.085129	1.38	145.3	2014-11-16	09:09:10
1952	50.317131	-4.085115	1.28	127.7	2014-11-16	09:09:11
1953	50.317123	-4.085103	1.18	137.2	2014-11-16	09:09:12
1954	50.31711	-4.085099	1.55	168.9	2014-11-16	09:09:13
1955	50.317093	-4.085098	1.84	177.4	2014-11-16	09:09:14
1956	50.317076	-4.085096	1.89	175.7	2014-11-16	09:09:15
1957	50.31706	-4.085091	1.89	168.9	2014-11-16	09:09:16
1958	50.317057	-4.085077	1	104.6	2014-11-16	09:09:17
1959	50.317057	-4.085066	0.82	90.6	2014-11-16	09:09:18
1960	50.317048	-4.08506	1.09	156.7	2014-11-16	09:09:19
1961	50.317038	-4.085054	1.26	161.8	2014-11-16	09:09:20
1962	50.317028	-4.085046	1.2	151.8	2014-11-16	09:09:21
1963	50.317017	-4.085042	1.29	165.6	2014-11-16	09:09:22
1964	50.317002	-4.085042	1.64	179.6	2014-11-16	09:09:23
1965	50.316986	-4.085043	1.85	183.7	2014-11-16	09:09:24
1966	50.316968	-4.085047	1.96	187.3	2014-11-16	09:09:25
1967	50.31696	-4.085048	0.93	184	2014-11-16	09:09:26
1968	50.31696	-4.085047	0.02	22.2	2014-11-16	09:09:28
1969	50.31696	-4.085047	0.06	109.3	2014-11-16	09:09:29
1970	50.31696	-4.085045	0.1	73.7	2014-11-16	09:09:30
1971	50.316953	-4.085043	0.82	166	2014-11-16	09:09:31
1972	50.316945	-4.08504	0.9	167	2014-11-16	09:09:32
1973	50.316936	-4.08504	1.03	179	2014-11-16	09:09:33
1974	50.316924	-4.08504	1.27	181.3	2014-11-16	09:09:34
1975	50.316915	-4.085039	1.11	177.9	2014-11-16	09:09:35
1976	50.316905	-4.085037	1.1	170	2014-11-16	09:09:36
1977	50.316896	-4.085035	0.99	172.7	2014-11-16	09:09:37
1978	50.316891	-4.08503	0.65	150.2	2014-11-16	09:09:38
1979	50.31689	-4.085024	0.51	104.9	2014-11-16	09:09:39
1980	50.316894	-4.085019	0.63	33.9	2014-11-16	09:09:40
1981	50.316898	-4.085011	0.66	54.5	2014-11-16	09:09:41
1982	50.3169	-4.085008	0.14	48.9	2014-11-16	09:09:43
1983	50.3169	-4.085008	0.04	90	2014-11-16	09:09:44
1984	50.316899	-4.085007	0.04	141	2014-11-16	09:09:45
1985	50.3169	-4.085008	0.04	321	2014-11-16	09:09:46
1986	50.3169	-4.085007	0.04	103.7	2014-11-16	09:09:47
1987	50.316899	-4.085006	0.08	128.1	2014-11-16	09:09:48
1988	50.316899	-4.085006	0.03	126.4	2014-11-16	09:09:49
1989	50.316899	-4.085006	0	0	2014-11-16	09:09:50
1990	50.316899	-4.085006	0.01	270	2014-11-16	09:09:51
1991	50.316899	-4.085006	0.03	231.1	2014-11-16	09:09:52
1992	50.316896	-4.085007	0.15	189.1	2014-11-16	09:09:54
1993	50.316901	-4.085003	0.62	29.3	2014-11-16	09:09:55
1994	50.316906	-4.084996	0.76	40.9	2014-11-16	09:09:56
1995	50.316909	-4.084996	0.33	351.7	2014-11-16	09:09:57
1996	50.316914	-4.085009	1.02	300.6	2014-11-16	09:09:58
1997	50.31692	-4.085021	1.15	310.6	2014-11-16	09:09:59
1998	50.316926	-4.085033	1.06	307.4	2014-11-16	09:10:00
1999	50.316935	-4.085042	1.2	327	2014-11-16	09:10:01
[truncated: 2,287 more rows]
