# Supplementary material for: On the Potential of Surfers to Monitor Environmental Indicators in the Coastal Zone
Source: PLoS One. 2015 Jul 8;10(7):e0127706. doi: 10.1371/journal.pone.0127706 (PMC4496071; doi:10.1371/journal.pone.0127706)
Supplement: S1 Data — Contains 85 GPS tracks (comma separated files) used to estimate surfing performance statistics in the manuscript. (ZIP) [file pone.0127706.s001.zip › S1 Data GPS Tracks/20141122_Wembury.csv]

No	Latitude	Longitude	Speed	Course	Date	Time
1	50.317025	-4.082486	0	0	2014-11-22	12:37:52
2	50.317009	-4.082471	2.06	150.1	2014-11-22	12:37:53
3	50.317002	-4.082458	1.23	127.6	2014-11-22	12:37:54
4	50.317023	-4.082469	2.48	340.2	2014-11-22	12:37:55
5	50.317038	-4.082473	1.68	352.4	2014-11-22	12:37:56
6	50.317031	-4.082466	0.92	151.2	2014-11-22	12:37:57
7	50.317039	-4.082472	0.92	334.3	2014-11-22	12:37:58
8	50.317047	-4.082475	1.01	347.7	2014-11-22	12:37:59
9	50.317046	-4.082468	0.53	109.7	2014-11-22	12:38:00
10	50.317043	-4.082463	0.44	129	2014-11-22	12:38:01
11	50.317043	-4.08246	0.26	94.2	2014-11-22	12:38:02
12	50.317045	-4.082457	0.26	43.8	2014-11-22	12:38:03
13	50.317043	-4.082454	0.27	133.4	2014-11-22	12:38:04
14	50.317041	-4.082452	0.3	152.4	2014-11-22	12:38:05
15	50.317039	-4.08245	0.27	149.5	2014-11-22	12:38:06
16	50.317036	-4.08245	0.33	168.7	2014-11-22	12:38:07
17	50.317035	-4.08245	0.08	197.5	2014-11-22	12:38:08
18	50.317035	-4.08245	0.04	180	2014-11-22	12:38:09
19	50.317031	-4.082444	0.55	133.1	2014-11-22	12:38:10
20	50.317029	-4.082441	0.39	140	2014-11-22	12:38:11
21	50.317022	-4.082436	0.78	156.3	2014-11-22	12:38:12
22	50.317019	-4.082434	0.4	152.5	2014-11-22	12:38:13
23	50.317018	-4.082432	0.23	140	2014-11-22	12:38:14
24	50.317016	-4.082432	0.13	203.7	2014-11-22	12:38:15
25	50.317016	-4.082435	0.17	267	2014-11-22	12:38:16
26	50.317015	-4.082438	0.29	245.2	2014-11-22	12:38:17
27	50.317013	-4.082441	0.35	218.4	2014-11-22	12:38:18
28	50.31701	-4.082443	0.27	196.5	2014-11-22	12:38:19
29	50.317009	-4.082441	0.24	154.7	2014-11-22	12:38:20
30	50.31701	-4.082443	0.18	312.7	2014-11-22	12:38:21
31	50.317	-4.082433	1.32	145.9	2014-11-22	12:38:22
32	50.316996	-4.082428	0.5	138.2	2014-11-22	12:38:23
33	50.316997	-4.082426	0.17	55.7	2014-11-22	12:38:24
34	50.316996	-4.082425	0.2	168.1	2014-11-22	12:38:25
35	50.316998	-4.082429	0.39	313.4	2014-11-22	12:38:26
36	50.317001	-4.082431	0.33	342.4	2014-11-22	12:38:27
37	50.317009	-4.082436	0.93	338.9	2014-11-22	12:38:28
38	50.317015	-4.082441	0.86	331.1	2014-11-22	12:38:29
39	50.317018	-4.082445	0.37	321.3	2014-11-22	12:38:30
40	50.31702	-4.082447	0.33	323.9	2014-11-22	12:38:31
41	50.317022	-4.08245	0.29	321.4	2014-11-22	12:38:32
42	50.317023	-4.082452	0.18	309.3	2014-11-22	12:38:33
43	50.317025	-4.082453	0.19	327.4	2014-11-22	12:38:34
44	50.317026	-4.082455	0.13	314.1	2014-11-22	12:38:35
45	50.317026	-4.082455	0.07	302.4	2014-11-22	12:38:36
46	50.317027	-4.082459	0.24	294.9	2014-11-22	12:38:37
47	50.317026	-4.082461	0.22	249.8	2014-11-22	12:38:38
48	50.317026	-4.082464	0.16	250.2	2014-11-22	12:38:39
49	50.317025	-4.082465	0.13	239.8	2014-11-22	12:38:40
50	50.317023	-4.082464	0.26	157.3	2014-11-22	12:38:41
51	50.317022	-4.082465	0.12	207.8	2014-11-22	12:38:42
52	50.317021	-4.082466	0.19	201.9	2014-11-22	12:38:43
53	50.317019	-4.082466	0.22	197.1	2014-11-22	12:38:44
54	50.317019	-4.082466	0.05	65.7	2014-11-22	12:38:45
55	50.31702	-4.082464	0.19	38.7	2014-11-22	12:38:46
56	50.317024	-4.082463	0.41	9.3	2014-11-22	12:38:47
57	50.317027	-4.082462	0.41	16.1	2014-11-22	12:38:48
58	50.317029	-4.082458	0.31	55.3	2014-11-22	12:38:49
59	50.317033	-4.082456	0.53	19.9	2014-11-22	12:38:50
60	50.317031	-4.082454	0.34	155.1	2014-11-22	12:38:51
61	50.317033	-4.082449	0.39	54.7	2014-11-22	12:38:52
62	50.317034	-4.082447	0.27	37.9	2014-11-22	12:38:53
63	50.317038	-4.082444	0.43	26.4	2014-11-22	12:38:54
64	50.317043	-4.082442	0.63	11.5	2014-11-22	12:38:55
65	50.317048	-4.08244	0.56	14.2	2014-11-22	12:38:56
66	50.317032	-4.082437	1.79	173.3	2014-11-22	12:38:57
67	50.317022	-4.082435	1.14	171.9	2014-11-22	12:38:58
68	50.317015	-4.082433	0.8	169.7	2014-11-22	12:38:59
69	50.317012	-4.082432	0.35	166.1	2014-11-22	12:39:00
70	50.317011	-4.082433	0.14	212.6	2014-11-22	12:39:01
71	50.317008	-4.082435	0.32	198.2	2014-11-22	12:39:02
72	50.317006	-4.082435	0.3	180	2014-11-22	12:39:03
73	50.317002	-4.082435	0.39	186.1	2014-11-22	12:39:04
74	50.316999	-4.082436	0.36	186.8	2014-11-22	12:39:05
75	50.316997	-4.082436	0.21	194.5	2014-11-22	12:39:06
76	50.316995	-4.082437	0.22	191.1	2014-11-22	12:39:07
77	50.316994	-4.082438	0.14	222.6	2014-11-22	12:39:08
78	50.316993	-4.082439	0.14	195.3	2014-11-22	12:39:09
79	50.316992	-4.08244	0.11	238.1	2014-11-22	12:39:10
80	50.316992	-4.082442	0.15	255.7	2014-11-22	12:39:11
81	50.316991	-4.082442	0.08	189.2	2014-11-22	12:39:12
82	50.316991	-4.082444	0.12	235.4	2014-11-22	12:39:13
83	50.316993	-4.082443	0.27	14	2014-11-22	12:39:14
84	50.316995	-4.082446	0.35	312.4	2014-11-22	12:39:15
85	50.316998	-4.082449	0.33	331.8	2014-11-22	12:39:16
86	50.317002	-4.082451	0.47	336	2014-11-22	12:39:17
87	50.317003	-4.082452	0.18	338.7	2014-11-22	12:39:18
88	50.317006	-4.082454	0.36	341	2014-11-22	12:39:19
89	50.317007	-4.082456	0.22	303.3	2014-11-22	12:39:20
90	50.317009	-4.08246	0.3	299.6	2014-11-22	12:39:21
91	50.317009	-4.082461	0.08	305.6	2014-11-22	12:39:22
92	50.317009	-4.082467	0.39	271.3	2014-11-22	12:39:23
93	50.317011	-4.082468	0.21	320.6	2014-11-22	12:39:24
94	50.317012	-4.082469	0.14	337.5	2014-11-22	12:39:25
95	50.317011	-4.082473	0.3	255.7	2014-11-22	12:39:26
96	50.31701	-4.082476	0.23	237.5	2014-11-22	12:39:27
97	50.31701	-4.082477	0.12	246.5	2014-11-22	12:39:28
98	50.31701	-4.082476	0.07	90	2014-11-22	12:39:29
99	50.31701	-4.082476	0.06	61.5	2014-11-22	12:39:30
100	50.317008	-4.082477	0.2	202.5	2014-11-22	12:39:31
101	50.317009	-4.082477	0.07	314.5	2014-11-22	12:39:32
102	50.317009	-4.082478	0.08	342.5	2014-11-22	12:39:33
103	50.317009	-4.082478	0.01	51.9	2014-11-22	12:39:34
104	50.31701	-4.082479	0.09	294.5	2014-11-22	12:39:35
105	50.31701	-4.08248	0.07	277.1	2014-11-22	12:39:36
106	50.31701	-4.08248	0.03	22.2	2014-11-22	12:39:37
107	50.31701	-4.08248	0.07	295.3	2014-11-22	12:39:38
108	50.317011	-4.082481	0.07	293.6	2014-11-22	12:39:39
109	50.317011	-4.082482	0.05	280.6	2014-11-22	12:39:40
110	50.317011	-4.082482	0.01	270	2014-11-22	12:39:41
111	50.317011	-4.082482	0.01	90	2014-11-22	12:39:42
112	50.317011	-4.082482	0.09	16.1	2014-11-22	12:39:43
113	50.317012	-4.082482	0.04	334.8	2014-11-22	12:39:44
114	50.317012	-4.082482	0.07	349.6	2014-11-22	12:39:45
115	50.317013	-4.082482	0.03	348.5	2014-11-22	12:39:46
116	50.317013	-4.082482	0.02	0	2014-11-22	12:39:47
117	50.317013	-4.082482	0.01	150.4	2014-11-22	12:39:48
118	50.317013	-4.082481	0.09	35.6	2014-11-22	12:39:49
119	50.317014	-4.082481	0.11	24.9	2014-11-22	12:39:50
120	50.317014	-4.082481	0.01	270	2014-11-22	12:39:51
121	50.317015	-4.082481	0.03	43.2	2014-11-22	12:39:52
122	50.317017	-4.082482	0.25	336.5	2014-11-22	12:39:53
123	50.317019	-4.082483	0.27	339.3	2014-11-22	12:39:54
124	50.317022	-4.082484	0.34	356	2014-11-22	12:39:55
125	50.317023	-4.082486	0.18	307.8	2014-11-22	12:39:56
126	50.317024	-4.082487	0.13	314.5	2014-11-22	12:39:57
127	50.317024	-4.082488	0.03	327.4	2014-11-22	12:39:59
128	50.317025	-4.082486	0.17	48.1	2014-11-22	12:40:00
129	50.317024	-4.082487	0.07	227.2	2014-11-22	12:40:02
130	50.317023	-4.082487	0.11	174.2	2014-11-22	12:40:03
131	50.317022	-4.082486	0.13	143.2	2014-11-22	12:40:04
132	50.317022	-4.082486	0.03	180	2014-11-22	12:40:05
133	50.317022	-4.082485	0.08	147	2014-11-22	12:40:06
134	50.31702	-4.082484	0.19	153.7	2014-11-22	12:40:07
135	50.31702	-4.082484	0.06	152.3	2014-11-22	12:40:08
136	50.317019	-4.082484	0.04	154.2	2014-11-22	12:40:09
137	50.317019	-4.082483	0.06	167.8	2014-11-22	12:40:10
138	50.317018	-4.082483	0.04	151.6	2014-11-22	12:40:12
139	50.317018	-4.082484	0.08	219.1	2014-11-22	12:40:13
140	50.317017	-4.082483	0.12	166.2	2014-11-22	12:40:14
141	50.317017	-4.082484	0.04	291.2	2014-11-22	12:40:16
142	50.317018	-4.082484	0.07	357.5	2014-11-22	12:40:18
143	50.317019	-4.082484	0.08	357.9	2014-11-22	12:40:20
144	50.31702	-4.082484	0.04	25.5	2014-11-22	12:40:22
145	50.31702	-4.082484	0.03	66.9	2014-11-22	12:40:23
146	50.31702	-4.082482	0.1	130.3	2014-11-22	12:40:24
147	50.31702	-4.082482	0.01	90	2014-11-22	12:40:25
148	50.317019	-4.082482	0.08	166.6	2014-11-22	12:40:26
149	50.317016	-4.082481	0.17	160.4	2014-11-22	12:40:28
150	50.317015	-4.08248	0.07	159.8	2014-11-22	12:40:29
151	50.317015	-4.082484	0.24	267.9	2014-11-22	12:40:30
152	50.317016	-4.082488	0.3	282.4	2014-11-22	12:40:31
153	50.317016	-4.082491	0.2	285.8	2014-11-22	12:40:32
154	50.317016	-4.082484	0.5	100.7	2014-11-22	12:40:33
155	50.317014	-4.082478	0.46	116.5	2014-11-22	12:40:34
156	50.317013	-4.082472	0.44	104.7	2014-11-22	12:40:35
157	50.317011	-4.082467	0.2	113.9	2014-11-22	12:40:37
158	50.317011	-4.082466	0.05	90	2014-11-22	12:40:38
159	50.317011	-4.082466	0.05	123.6	2014-11-22	12:40:39
160	50.317012	-4.082464	0.16	34.3	2014-11-22	12:40:40
161	50.317013	-4.082464	0.06	17.7	2014-11-22	12:40:41
162	50.31701	-4.082462	0.31	150.2	2014-11-22	12:40:42
163	50.317001	-4.082454	1.15	149.2	2014-11-22	12:40:43
164	50.316992	-4.082447	1.16	155.7	2014-11-22	12:40:44
165	50.316983	-4.082443	1.04	166.4	2014-11-22	12:40:45
166	50.31698	-4.082443	0.38	170.9	2014-11-22	12:40:46
167	50.316979	-4.082442	0.07	106.1	2014-11-22	12:40:47
168	50.316989	-4.082448	1.14	336.3	2014-11-22	12:40:48
169	50.316997	-4.082453	1	340.5	2014-11-22	12:40:49
170	50.317008	-4.082463	1.44	330.4	2014-11-22	12:40:50
171	50.317018	-4.08247	1.18	334.5	2014-11-22	12:40:51
172	50.317026	-4.082475	1	336.7	2014-11-22	12:40:52
173	50.317033	-4.082484	0.98	323.3	2014-11-22	12:40:53
174	50.31704	-4.082491	0.91	325.9	2014-11-22	12:40:54
175	50.317046	-4.082497	0.84	326.4	2014-11-22	12:40:55
176	50.317051	-4.082503	0.71	323.1	2014-11-22	12:40:56
177	50.317055	-4.082513	0.78	302.6	2014-11-22	12:40:57
178	50.317059	-4.082526	1.04	294.3	2014-11-22	12:40:58
179	50.317063	-4.082541	1.16	294.3	2014-11-22	12:40:59
180	50.317066	-4.082554	1.03	289.1	2014-11-22	12:41:00
181	50.317068	-4.082568	1	278.6	2014-11-22	12:41:01
182	50.317067	-4.082584	1.1	267.1	2014-11-22	12:41:02
183	50.317068	-4.082601	1.25	273	2014-11-22	12:41:03
184	50.317067	-4.082613	0.86	267.5	2014-11-22	12:41:04
185	50.317068	-4.082626	0.89	277.2	2014-11-22	12:41:05
186	50.317069	-4.082636	0.73	277.4	2014-11-22	12:41:06
187	50.317074	-4.082647	0.96	304.8	2014-11-22	12:41:07
188	50.317079	-4.08266	1.06	300.7	2014-11-22	12:41:08
189	50.317083	-4.082673	1.04	297.1	2014-11-22	12:41:09
190	50.317088	-4.082687	1.1	298.4	2014-11-22	12:41:10
191	50.317093	-4.082703	1.29	294	2014-11-22	12:41:11
192	50.317098	-4.082714	0.98	305.5	2014-11-22	12:41:12
193	50.317103	-4.082727	1.04	302.4	2014-11-22	12:41:13
194	50.317111	-4.082741	1.33	310.8	2014-11-22	12:41:14
195	50.317117	-4.082749	0.91	319.2	2014-11-22	12:41:15
196	50.317125	-4.082758	1.04	325.2	2014-11-22	12:41:16
197	50.317133	-4.08277	1.29	318.7	2014-11-22	12:41:17
198	50.317138	-4.082785	1.21	294.2	2014-11-22	12:41:18
199	50.317141	-4.0828	1.09	291	2014-11-22	12:41:19
200	50.317145	-4.082813	1.03	290.7	2014-11-22	12:41:20
201	50.317147	-4.082828	1.09	286.3	2014-11-22	12:41:21
202	50.31715	-4.082847	1.35	282	2014-11-22	12:41:22
203	50.317153	-4.082865	1.34	285.3	2014-11-22	12:41:23
204	50.317156	-4.082881	1.21	287.5	2014-11-22	12:41:24
205	50.317161	-4.082898	1.32	292.4	2014-11-22	12:41:25
206	50.317164	-4.082918	1.47	285.1	2014-11-22	12:41:26
207	50.317168	-4.082936	1.3	288	2014-11-22	12:41:27
208	50.317173	-4.082952	1.29	294.9	2014-11-22	12:41:28
209	50.31718	-4.082967	1.3	306.1	2014-11-22	12:41:29
210	50.317186	-4.082978	1.06	310.4	2014-11-22	12:41:30
211	50.317191	-4.082991	1.11	301.4	2014-11-22	12:41:31
212	50.317197	-4.083005	1.13	303.6	2014-11-22	12:41:32
213	50.317203	-4.083014	0.98	316.5	2014-11-22	12:41:33
214	50.317211	-4.083022	1.05	326.1	2014-11-22	12:41:34
215	50.317221	-4.083028	1.17	341.6	2014-11-22	12:41:35
216	50.317229	-4.083035	1.08	330.4	2014-11-22	12:41:36
217	50.317236	-4.083048	1.18	310.9	2014-11-22	12:41:37
218	50.317245	-4.083058	1.18	322.5	2014-11-22	12:41:38
219	50.317253	-4.083066	1.08	326.7	2014-11-22	12:41:39
220	50.31726	-4.083075	1.03	322.7	2014-11-22	12:41:40
221	50.317271	-4.083083	1.3	335.4	2014-11-22	12:41:41
222	50.317281	-4.08309	1.27	336.5	2014-11-22	12:41:42
223	50.317291	-4.083094	1.13	345.3	2014-11-22	12:41:43
224	50.317301	-4.083096	1.17	350.3	2014-11-22	12:41:44
225	50.317312	-4.0831	1.22	348.2	2014-11-22	12:41:45
226	50.317322	-4.083105	1.15	342.8	2014-11-22	12:41:46
227	50.317332	-4.083112	1.26	336.4	2014-11-22	12:41:47
228	50.317344	-4.083122	1.45	331.6	2014-11-22	12:41:48
229	50.317356	-4.08313	1.45	336.6	2014-11-22	12:41:49
230	50.317367	-4.083138	1.4	335.7	2014-11-22	12:41:50
231	50.317381	-4.083147	1.68	336.6	2014-11-22	12:41:51
232	50.317396	-4.083155	1.74	341.6	2014-11-22	12:41:52
233	50.317413	-4.083165	2	338.6	2014-11-22	12:41:53
234	50.317428	-4.083174	1.78	340.7	2014-11-22	12:41:54
235	50.317442	-4.083181	1.6	341.4	2014-11-22	12:41:55
236	50.317454	-4.08319	1.52	332.9	2014-11-22	12:41:56
237	50.317465	-4.083207	1.75	317	2014-11-22	12:41:57
238	50.317473	-4.083228	1.74	301	2014-11-22	12:41:58
239	50.317478	-4.083249	1.6	289.4	2014-11-22	12:41:59
240	50.317482	-4.083275	1.87	284.7	2014-11-22	12:42:00
241	50.317485	-4.083298	1.65	280.1	2014-11-22	12:42:01
242	50.317489	-4.083316	1.38	287.3	2014-11-22	12:42:02
243	50.317495	-4.083336	1.55	298	2014-11-22	12:42:03
244	50.317504	-4.083348	1.33	319.9	2014-11-22	12:42:04
245	50.317514	-4.083359	1.36	324.9	2014-11-22	12:42:05
246	50.317524	-4.083367	1.25	333.2	2014-11-22	12:42:06
247	50.317537	-4.083376	1.55	333.2	2014-11-22	12:42:07
248	50.317551	-4.083382	1.65	345.6	2014-11-22	12:42:08
249	50.317565	-4.083384	1.54	355.4	2014-11-22	12:42:09
250	50.31758	-4.083384	1.7	0	2014-11-22	12:42:10
251	50.317595	-4.083387	1.65	353.4	2014-11-22	12:42:11
252	50.317609	-4.083391	1.62	347.9	2014-11-22	12:42:12
253	50.317623	-4.083399	1.63	340.4	2014-11-22	12:42:13
254	50.317634	-4.083411	1.47	325.9	2014-11-22	12:42:14
255	50.317643	-4.083425	1.48	316.5	2014-11-22	12:42:15
256	50.317649	-4.083441	1.27	299.1	2014-11-22	12:42:16
257	50.317652	-4.083452	0.87	292.7	2014-11-22	12:42:17
258	50.317654	-4.083465	0.96	282.9	2014-11-22	12:42:18
259	50.317656	-4.08348	1.09	279.8	2014-11-22	12:42:19
260	50.317657	-4.083498	1.23	276.1	2014-11-22	12:42:20
261	50.317655	-4.083516	1.31	263	2014-11-22	12:42:21
262	50.317655	-4.083534	1.32	268.8	2014-11-22	12:42:22
263	50.317658	-4.083561	1.89	278.5	2014-11-22	12:42:23
264	50.317659	-4.08359	2.08	274.6	2014-11-22	12:42:24
265	50.31766	-4.083619	2.07	271.6	2014-11-22	12:42:25
266	50.317658	-4.08365	2.2	264.4	2014-11-22	12:42:26
267	50.317657	-4.08368	2.16	267.3	2014-11-22	12:42:27
268	50.317657	-4.083713	2.33	270.9	2014-11-22	12:42:28
269	50.317657	-4.083744	2.21	269.5	2014-11-22	12:42:29
270	50.317658	-4.083772	1.99	273.2	2014-11-22	12:42:30
271	50.317659	-4.083798	1.86	272.3	2014-11-22	12:42:31
272	50.317656	-4.083826	2.01	261.2	2014-11-22	12:42:32
273	50.317651	-4.083849	1.73	253.4	2014-11-22	12:42:33
274	50.317645	-4.083864	1.3	234.5	2014-11-22	12:42:34
275	50.317633	-4.083882	1.81	224.7	2014-11-22	12:42:35
276	50.317622	-4.0839	1.77	226.3	2014-11-22	12:42:36
277	50.317613	-4.083915	1.49	225.4	2014-11-22	12:42:37
278	50.317604	-4.083928	1.34	223.6	2014-11-22	12:42:38
279	50.317596	-4.083943	1.37	231.6	2014-11-22	12:42:39
280	50.317591	-4.083962	1.47	246.4	2014-11-22	12:42:40
281	50.317584	-4.083981	1.57	238.1	2014-11-22	12:42:41
282	50.317574	-4.084004	1.97	235.4	2014-11-22	12:42:42
283	50.317564	-4.084031	2.2	241.7	2014-11-22	12:42:43
284	50.317552	-4.084068	2.93	243.6	2014-11-22	12:42:44
285	50.317543	-4.084103	2.66	246.9	2014-11-22	12:42:45
286	50.317539	-4.08413	1.98	256.1	2014-11-22	12:42:46
287	50.317538	-4.084148	1.33	264.4	2014-11-22	12:42:47
288	50.317538	-4.084168	1.37	272.3	2014-11-22	12:42:48
289	50.317538	-4.084188	1.45	271.1	2014-11-22	12:42:49
290	50.317538	-4.084206	1.3	269.6	2014-11-22	12:42:50
291	50.317537	-4.084226	1.41	262	2014-11-22	12:42:51
292	50.317535	-4.084248	1.6	263.3	2014-11-22	12:42:52
293	50.317532	-4.084269	1.53	259.5	2014-11-22	12:42:53
294	50.31753	-4.084294	1.76	261.8	2014-11-22	12:42:54
295	50.317527	-4.084318	1.74	259.8	2014-11-22	12:42:55
296	50.317524	-4.084339	1.55	256.1	2014-11-22	12:42:56
297	50.317521	-4.08436	1.52	258.3	2014-11-22	12:42:57
298	50.317518	-4.084379	1.38	255.1	2014-11-22	12:42:58
299	50.317515	-4.084399	1.44	255.8	2014-11-22	12:42:59
300	50.317514	-4.08442	1.51	266.1	2014-11-22	12:43:00
301	50.317514	-4.084446	1.82	270.9	2014-11-22	12:43:01
302	50.317514	-4.084475	2.13	271	2014-11-22	12:43:02
303	50.317515	-4.084504	2	273.2	2014-11-22	12:43:03
304	50.317513	-4.084527	1.68	259.8	2014-11-22	12:43:04
305	50.317509	-4.084543	1.21	250.7	2014-11-22	12:43:05
306	50.317501	-4.084559	1.46	231.8	2014-11-22	12:43:06
307	50.317493	-4.084576	1.51	231.8	2014-11-22	12:43:07
308	50.317485	-4.084593	1.52	233.9	2014-11-22	12:43:08
309	50.317478	-4.084609	1.37	237.8	2014-11-22	12:43:09
310	50.317471	-4.084627	1.51	237.4	2014-11-22	12:43:10
311	50.317463	-4.084647	1.65	238.2	2014-11-22	12:43:11
312	50.317456	-4.084665	1.51	238.8	2014-11-22	12:43:12
313	50.317449	-4.084682	1.47	236.9	2014-11-22	12:43:13
314	50.317442	-4.084699	1.4	236.3	2014-11-22	12:43:14
315	50.317437	-4.084716	1.34	244.4	2014-11-22	12:43:15
316	50.31743	-4.084736	1.59	243.1	2014-11-22	12:43:16
317	50.317426	-4.084758	1.62	254.7	2014-11-22	12:43:17
318	50.317421	-4.08478	1.69	249.7	2014-11-22	12:43:18
319	50.317413	-4.084799	1.6	237.1	2014-11-22	12:43:19
320	50.317404	-4.084814	1.5	227.1	2014-11-22	12:43:20
321	50.317396	-4.084831	1.51	232.7	2014-11-22	12:43:21
322	50.317387	-4.084851	1.73	233.1	2014-11-22	12:43:22
323	50.317377	-4.084869	1.69	231.4	2014-11-22	12:43:23
324	50.317367	-4.084886	1.62	226.2	2014-11-22	12:43:24
325	50.317359	-4.084901	1.46	229.8	2014-11-22	12:43:25
326	50.31735	-4.084916	1.41	227.6	2014-11-22	12:43:26
327	50.317342	-4.084931	1.42	230.3	2014-11-22	12:43:27
328	50.317333	-4.084946	1.42	226.3	2014-11-22	12:43:28
329	50.317325	-4.08496	1.34	227.5	2014-11-22	12:43:29
330	50.317317	-4.084976	1.48	230.8	2014-11-22	12:43:30
331	50.317308	-4.084992	1.49	232.6	2014-11-22	12:43:31
332	50.317299	-4.085008	1.48	227.1	2014-11-22	12:43:32
333	50.317288	-4.085022	1.59	219.1	2014-11-22	12:43:33
334	50.317278	-4.085038	1.62	224	2014-11-22	12:43:34
335	50.317269	-4.085052	1.44	224.9	2014-11-22	12:43:35
336	50.317259	-4.085064	1.42	218.8	2014-11-22	12:43:36
337	50.317249	-4.085079	1.53	223.9	2014-11-22	12:43:37
338	50.31724	-4.085094	1.48	225.5	2014-11-22	12:43:38
339	50.31723	-4.08511	1.56	226.1	2014-11-22	12:43:39
340	50.31722	-4.085127	1.58	228.6	2014-11-22	12:43:40
341	50.317211	-4.085143	1.56	228	2014-11-22	12:43:41
342	50.3172	-4.085158	1.63	219.4	2014-11-22	12:43:42
343	50.317187	-4.085172	1.75	216.2	2014-11-22	12:43:43
344	50.317175	-4.085185	1.65	214.6	2014-11-22	12:43:44
345	50.317162	-4.085197	1.65	210.8	2014-11-22	12:43:45
346	50.31715	-4.08521	1.68	214.1	2014-11-22	12:43:46
347	50.317136	-4.085221	1.66	207.5	2014-11-22	12:43:47
348	50.317125	-4.085232	1.49	212.2	2014-11-22	12:43:48
349	50.317114	-4.085244	1.5	214.1	2014-11-22	12:43:49
350	50.317103	-4.085261	1.73	225	2014-11-22	12:43:50
351	50.317093	-4.085276	1.52	223.1	2014-11-22	12:43:51
352	50.317082	-4.085288	1.44	215.6	2014-11-22	12:43:52
353	50.317074	-4.0853	1.33	222.5	2014-11-22	12:43:53
354	50.317064	-4.085312	1.36	217.9	2014-11-22	12:43:54
355	50.317056	-4.085324	1.26	221	2014-11-22	12:43:55
356	50.317046	-4.08533	1.13	204.4	2014-11-22	12:43:56
357	50.317037	-4.085336	1.07	201.2	2014-11-22	12:43:57
358	50.317029	-4.085343	1.03	208.4	2014-11-22	12:43:58
359	50.317017	-4.08535	1.45	200.2	2014-11-22	12:43:59
360	50.317005	-4.08536	1.47	208.6	2014-11-22	12:44:00
361	50.31699	-4.085373	2.02	209.1	2014-11-22	12:44:01
362	50.316974	-4.085385	1.93	205.2	2014-11-22	12:44:02
363	50.316963	-4.085391	1.27	199.5	2014-11-22	12:44:03
364	50.31695	-4.0854	1.61	204.5	2014-11-22	12:44:04
365	50.316937	-4.085407	1.56	198.8	2014-11-22	12:44:05
366	50.316927	-4.085405	1.06	172.6	2014-11-22	12:44:06
367	50.316918	-4.085399	0.56	155	2014-11-22	12:44:08
368	50.316915	-4.0854	0.36	193.2	2014-11-22	12:44:09
369	50.316912	-4.085404	0.2	220.6	2014-11-22	12:44:11
370	50.316911	-4.085404	0.12	177.3	2014-11-22	12:44:12
371	50.31691	-4.085403	0.16	162.3	2014-11-22	12:44:13
372	50.316909	-4.085402	0.12	157	2014-11-22	12:44:14
373	50.316908	-4.085403	0.06	212.6	2014-11-22	12:44:15
374	50.316908	-4.085406	0.11	260.5	2014-11-22	12:44:17
375	50.316908	-4.085407	0.11	260.5	2014-11-22	12:44:18
376	50.316908	-4.085407	0.03	90	2014-11-22	12:44:19
377	50.316908	-4.085407	0.06	353.4	2014-11-22	12:44:20
378	50.316909	-4.085407	0.03	327.4	2014-11-22	12:44:22
379	50.31691	-4.085408	0.1	353.7	2014-11-22	12:44:23
380	50.31691	-4.085408	0.04	313	2014-11-22	12:44:24
381	50.3169	-4.085415	1.24	202.6	2014-11-22	12:44:25
382	50.316882	-4.085417	1.96	185.7	2014-11-22	12:44:26
383	50.316865	-4.085423	1.93	191	2014-11-22	12:44:27
384	50.316854	-4.085427	1.32	194.9	2014-11-22	12:44:28
385	50.316844	-4.085432	1.09	197.8	2014-11-22	12:44:29
386	50.316836	-4.085435	0.99	191.8	2014-11-22	12:44:30
387	50.316827	-4.085442	1.08	206.6	2014-11-22	12:44:31
388	50.316816	-4.085445	1.29	189.3	2014-11-22	12:44:32
389	50.316804	-4.085449	1.3	192.2	2014-11-22	12:44:33
390	50.316795	-4.085451	1.06	188.1	2014-11-22	12:44:34
391	50.316786	-4.085454	1.03	194.7	2014-11-22	12:44:35
392	50.316778	-4.08546	0.97	205.8	2014-11-22	12:44:36
393	50.316765	-4.085467	1.55	197.5	2014-11-22	12:44:37
394	50.316748	-4.085478	2	202.8	2014-11-22	12:44:38
395	50.316737	-4.085485	1.31	202.4	2014-11-22	12:44:39
396	50.316731	-4.085489	0.75	206.4	2014-11-22	12:44:40
397	50.316723	-4.085497	1.02	209.8	2014-11-22	12:44:41
398	50.316713	-4.085503	1.21	200.5	2014-11-22	12:44:42
399	50.316701	-4.08551	1.45	202.6	2014-11-22	12:44:43
400	50.316692	-4.085516	1.12	200.9	2014-11-22	12:44:44
401	50.31669	-4.085521	0.42	238	2014-11-22	12:44:45
402	50.316691	-4.085519	0.22	47.1	2014-11-22	12:44:46
403	50.316692	-4.085519	0.1	327.8	2014-11-22	12:44:47
404	50.316685	-4.085517	0.8	167.2	2014-11-22	12:44:48
405	50.316677	-4.085509	1.05	146.6	2014-11-22	12:44:49
406	50.316668	-4.085506	1.01	168.1	2014-11-22	12:44:50
407	50.316658	-4.085505	1.07	176.2	2014-11-22	12:44:51
408	50.316649	-4.0855	1.16	161.4	2014-11-22	12:44:52
409	50.316639	-4.085493	1.18	157.1	2014-11-22	12:44:53
410	50.316629	-4.085493	1.1	177.5	2014-11-22	12:44:54
411	50.316623	-4.085494	0.62	188.2	2014-11-22	12:44:55
412	50.316617	-4.085492	0.68	170.4	2014-11-22	12:44:56
413	50.316612	-4.085498	0.67	213.8	2014-11-22	12:44:57
414	50.316604	-4.085506	1.08	212.3	2014-11-22	12:44:58
415	50.316594	-4.085511	1.19	198.9	2014-11-22	12:44:59
416	50.316585	-4.08551	1.02	176.3	2014-11-22	12:45:00
417	50.316569	-4.085507	1.76	171.8	2014-11-22	12:45:01
418	50.31655	-4.085501	2.12	169.6	2014-11-22	12:45:02
419	50.316534	-4.085498	1.84	173.1	2014-11-22	12:45:03
420	50.316519	-4.085496	1.69	175.4	2014-11-22	12:45:04
421	50.316507	-4.085499	1.29	188.5	2014-11-22	12:45:05
422	50.316496	-4.085505	1.32	198.2	2014-11-22	12:45:06
423	50.316486	-4.085508	1.19	191	2014-11-22	12:45:07
424	50.316475	-4.085508	1.14	181.2	2014-11-22	12:45:08
425	50.316466	-4.085503	1.13	162.2	2014-11-22	12:45:09
426	50.316458	-4.085496	0.99	149.5	2014-11-22	12:45:10
427	50.316447	-4.085493	1.21	169.5	2014-11-22	12:45:11
428	50.316438	-4.085492	1.08	176.2	2014-11-22	12:45:12
429	50.316436	-4.085486	0.49	107.8	2014-11-22	12:45:13
430	50.316438	-4.08548	0.43	66.8	2014-11-22	12:45:14
431	50.316437	-4.085479	0.12	142.5	2014-11-22	12:45:15
432	50.316428	-4.085483	1.06	193.4	2014-11-22	12:45:16
433	50.316418	-4.085484	1.07	186.1	2014-11-22	12:45:17
434	50.316407	-4.085487	1.29	188.8	2014-11-22	12:45:18
435	50.316397	-4.085486	1.11	175.7	2014-11-22	12:45:19
436	50.316387	-4.085487	1.08	183.8	2014-11-22	12:45:20
437	50.316373	-4.08549	1.56	189.7	2014-11-22	12:45:21
438	50.316357	-4.085495	1.84	190.8	2014-11-22	12:45:22
439	50.316345	-4.085497	1.31	184.2	2014-11-22	12:45:23
440	50.316344	-4.085491	0.4	106	2014-11-22	12:45:24
441	50.316344	-4.085486	0.38	104.4	2014-11-22	12:45:25
442	50.316337	-4.085488	0.77	187.6	2014-11-22	12:45:26
443	50.316329	-4.085493	0.97	202.7	2014-11-22	12:45:27
444	50.31632	-4.085502	1.13	213.3	2014-11-22	12:45:28
445	50.316318	-4.085508	0.51	236.9	2014-11-22	12:45:29
446	50.316318	-4.08551	0.16	298.5	2014-11-22	12:45:30
447	50.316317	-4.085514	0.31	245.5	2014-11-22	12:45:31
448	50.31631	-4.085519	0.88	207.3	2014-11-22	12:45:32
449	50.316299	-4.085528	1.35	205.9	2014-11-22	12:45:33
450	50.316289	-4.085535	1.29	202.9	2014-11-22	12:45:34
451	50.316279	-4.08554	1.12	199.3	2014-11-22	12:45:35
452	50.316272	-4.085544	0.82	203.4	2014-11-22	12:45:36
453	50.31627	-4.085547	0.33	210.8	2014-11-22	12:45:37
454	50.316269	-4.085547	0.07	225.5	2014-11-22	12:45:38
455	50.316261	-4.085552	1.01	199.9	2014-11-22	12:45:39
456	50.31625	-4.085557	1.27	194.7	2014-11-22	12:45:40
457	50.316237	-4.085562	1.45	195	2014-11-22	12:45:41
458	50.316223	-4.085566	1.6	190.5	2014-11-22	12:45:42
459	50.316216	-4.085565	0.82	173.3	2014-11-22	12:45:43
460	50.31622	-4.085553	0.99	58.1	2014-11-22	12:45:44
461	50.316222	-4.085548	0.39	58	2014-11-22	12:45:45
462	50.316215	-4.085553	0.83	203.6	2014-11-22	12:45:46
463	50.316205	-4.085559	1.25	201.2	2014-11-22	12:45:47
464	50.316197	-4.08556	0.44	184.7	2014-11-22	12:45:49
465	50.316197	-4.085558	0.17	106.2	2014-11-22	12:45:50
466	50.31619	-4.08556	0.8	190.7	2014-11-22	12:45:51
467	50.316178	-4.085565	1.29	194.7	2014-11-22	12:45:52
468	50.316166	-4.085569	1.46	191	2014-11-22	12:45:53
469	50.316153	-4.085571	1.41	185.6	2014-11-22	12:45:54
470	50.31614	-4.085572	1.39	183.4	2014-11-22	12:45:55
471	50.316128	-4.08557	1.36	174	2014-11-22	12:45:56
472	50.31612	-4.085564	0.96	155.9	2014-11-22	12:45:57
473	50.316111	-4.085557	1.15	152.4	2014-11-22	12:45:58
474	50.316099	-4.085549	1.46	158.7	2014-11-22	12:45:59
475	50.316086	-4.085542	1.54	159.7	2014-11-22	12:46:00
476	50.316076	-4.085533	1.26	147.9	2014-11-22	12:46:01
477	50.316069	-4.085524	1.03	142.1	2014-11-22	12:46:02
478	50.316059	-4.085518	1.2	162	2014-11-22	12:46:03
479	50.316049	-4.08551	1.26	151.1	2014-11-22	12:46:04
480	50.316043	-4.085497	1.15	125.1	2014-11-22	12:46:05
481	50.316038	-4.085486	0.93	127.2	2014-11-22	12:46:06
482	50.316028	-4.08548	1.17	158.5	2014-11-22	12:46:07
483	50.316017	-4.085476	1.31	167.4	2014-11-22	12:46:08
484	50.316006	-4.085473	1.23	168	2014-11-22	12:46:09
485	50.316	-4.085468	0.76	156.5	2014-11-22	12:46:10
486	50.315998	-4.085464	0.4	123.9	2014-11-22	12:46:11
487	50.316	-4.085459	0.44	55.2	2014-11-22	12:46:12
488	50.316003	-4.085456	0.36	36.6	2014-11-22	12:46:13
489	50.316002	-4.085454	0.04	102.9	2014-11-22	12:46:15
490	50.315997	-4.085448	0.72	140.2	2014-11-22	12:46:16
491	50.315991	-4.085441	0.9	144.9	2014-11-22	12:46:17
492	50.315982	-4.085433	1.09	151.4	2014-11-22	12:46:18
493	50.315974	-4.085425	1.07	145.3	2014-11-22	12:46:19
494	50.315968	-4.085417	0.93	144.6	2014-11-22	12:46:20
495	50.315964	-4.085412	0.57	141.4	2014-11-22	12:46:21
496	50.31596	-4.085409	0.44	148.8	2014-11-22	12:46:22
497	50.315959	-4.085404	0.36	116.1	2014-11-22	12:46:23
498	50.31596	-4.085401	0.32	62	2014-11-22	12:46:24
499	50.31596	-4.085401	0.06	239.7	2014-11-22	12:46:25
500	50.31596	-4.085401	0	0	2014-11-22	12:46:27
501	50.31596	-4.085401	0.01	90	2014-11-22	12:46:28
502	50.31596	-4.085401	0.02	63.4	2014-11-22	12:46:29
503	50.31596	-4.085401	0.01	90	2014-11-22	12:46:30
504	50.31596	-4.085401	0.02	48.6	2014-11-22	12:46:31
505	50.31596	-4.0854	0.03	90	2014-11-22	12:46:32
506	50.315963	-4.085397	0.4	32.6	2014-11-22	12:46:33
507	50.315965	-4.085394	0.14	48.2	2014-11-22	12:46:35
508	50.315965	-4.085394	0.01	144.3	2014-11-22	12:46:36
509	50.315965	-4.085394	0.01	150.4	2014-11-22	12:46:37
510	50.315965	-4.085394	0.02	116.6	2014-11-22	12:46:38
511	50.315965	-4.085393	0.03	74	2014-11-22	12:46:40
512	50.315965	-4.085393	0.01	32.6	2014-11-22	12:46:41
513	50.315965	-4.085393	0.01	180	2014-11-22	12:46:42
514	50.315965	-4.085393	0.02	90	2014-11-22	12:46:43
515	50.315965	-4.085392	0.01	90	2014-11-22	12:46:44
516	50.315965	-4.085392	0.02	119.4	2014-11-22	12:46:45
517	50.315965	-4.085392	0.02	126.4	2014-11-22	12:46:46
518	50.315965	-4.085392	0	0	2014-11-22	12:46:47
519	50.315964	-4.085391	0.05	111.7	2014-11-22	12:46:48
520	50.315971	-4.08539	0.73	7.9	2014-11-22	12:46:49
521	50.315981	-4.085384	1.25	19.8	2014-11-22	12:46:50
522	50.315999	-4.085377	2.02	14.3	2014-11-22	12:46:51
523	50.316026	-4.085362	3.16	19.2	2014-11-22	12:46:52
524	50.316059	-4.085343	3.98	20.4	2014-11-22	12:46:53
525	50.316096	-4.08532	4.42	21.1	2014-11-22	12:46:54
526	50.316136	-4.085298	4.65	19.7	2014-11-22	12:46:55
527	50.316177	-4.085288	4.64	9.5	2014-11-22	12:46:56
528	50.316217	-4.085289	4.45	359.1	2014-11-22	12:46:57
529	50.316257	-4.0853	4.58	349.5	2014-11-22	12:46:58
530	50.316293	-4.085324	4.33	337.4	2014-11-22	12:46:59
531	50.316328	-4.085352	4.35	332.3	2014-11-22	12:47:00
532	50.316363	-4.085387	4.64	328.2	2014-11-22	12:47:01
533	50.316397	-4.085427	4.78	322.6	2014-11-22	12:47:02
534	50.31643	-4.08547	4.78	320.3	2014-11-22	12:47:03
535	50.316466	-4.085504	4.56	328.7	2014-11-22	12:47:04
536	50.316501	-4.08553	4.37	334.5	2014-11-22	12:47:05
537	50.316533	-4.085561	4.17	328.7	2014-11-22	12:47:06
538	50.316561	-4.085599	4.16	319.5	2014-11-22	12:47:07
539	50.316586	-4.085638	3.91	315.1	2014-11-22	12:47:08
540	50.316603	-4.085666	2.75	313.4	2014-11-22	12:47:09
541	50.316613	-4.085682	1.59	312.4	2014-11-22	12:47:10
542	50.316617	-4.085692	0.85	303.3	2014-11-22	12:47:11
543	50.316614	-4.085698	0.55	231.2	2014-11-22	12:47:12
544	50.316606	-4.085704	0.98	202.9	2014-11-22	12:47:13
545	50.316596	-4.085708	1.14	195.1	2014-11-22	12:47:14
546	50.316587	-4.085715	1.09	206.7	2014-11-22	12:47:15
547	50.31658	-4.085722	0.95	214.1	2014-11-22	12:47:16
548	50.316574	-4.085726	0.75	203.3	2014-11-22	12:47:17
549	50.316567	-4.08573	0.86	197.7	2014-11-22	12:47:18
550	50.316557	-4.085734	1.12	195.8	2014-11-22	12:47:19
551	50.316544	-4.085742	1.51	202.6	2014-11-22	12:47:20
552	50.31653	-4.085749	1.71	197	2014-11-22	12:47:21
553	50.316516	-4.085757	1.67	199.8	2014-11-22	12:47:22
554	50.31651	-4.085759	0.61	189.6	2014-11-22	12:47:23
555	50.316511	-4.085755	0.13	85.9	2014-11-22	12:47:25
556	50.316495	-4.085756	1.73	182.9	2014-11-22	12:47:26
557	50.316479	-4.085756	1.75	178.1	2014-11-22	12:47:27
558	50.316471	-4.085756	0.97	181.7	2014-11-22	12:47:28
559	50.31646	-4.085754	1.16	174.1	2014-11-22	12:47:29
560	50.316448	-4.085751	1.33	171.5	2014-11-22	12:47:30
561	50.316439	-4.085745	1.16	155.1	2014-11-22	12:47:31
562	50.316432	-4.085737	0.96	143.6	2014-11-22	12:47:32
563	50.316421	-4.085734	1.25	170.9	2014-11-22	12:47:33
564	50.316411	-4.085731	1.09	168.7	2014-11-22	12:47:34
565	50.316402	-4.085727	1.02	164.7	2014-11-22	12:47:35
566	50.316391	-4.08572	1.38	157.9	2014-11-22	12:47:36
567	50.31638	-4.085716	1.22	166.1	2014-11-22	12:47:37
568	50.316373	-4.085709	0.97	152.2	2014-11-22	12:47:38
569	50.31637	-4.085703	0.56	126.6	2014-11-22	12:47:39
570	50.316362	-4.085696	1	149.2	2014-11-22	12:47:40
571	50.316351	-4.085689	1.3	159	2014-11-22	12:47:41
572	50.31634	-4.085686	1.23	168.8	2014-11-22	12:47:42
573	50.31633	-4.085682	1.18	165.7	2014-11-22	12:47:43
574	50.316318	-4.085676	1.38	162.7	2014-11-22	12:47:44
575	50.316305	-4.085669	1.51	161.6	2014-11-22	12:47:45
576	50.316292	-4.085664	1.46	165.1	2014-11-22	12:47:46
577	50.31628	-4.085658	1.45	163.5	2014-11-22	12:47:47
578	50.316269	-4.085651	1.38	157.7	2014-11-22	12:47:48
579	50.316267	-4.08564	0.78	105.3	2014-11-22	12:47:49
580	50.316267	-4.08563	0.74	87.8	2014-11-22	12:47:50
581	50.316259	-4.085623	0.99	148.3	2014-11-22	12:47:51
582	50.316249	-4.085616	1.3	157.9	2014-11-22	12:47:52
583	50.316236	-4.085611	1.45	166.4	2014-11-22	12:47:53
584	50.316225	-4.085605	1.32	162.1	2014-11-22	12:47:54
585	50.316217	-4.085596	1.09	141.7	2014-11-22	12:47:55
586	50.316211	-4.085587	0.94	138.2	2014-11-22	12:47:56
587	50.316204	-4.08558	0.85	148.1	2014-11-22	12:47:57
588	50.316195	-4.085573	1.18	152.3	2014-11-22	12:47:58
589	50.316181	-4.085567	1.6	164.2	2014-11-22	12:47:59
590	50.316166	-4.085563	1.7	170.3	2014-11-22	12:48:00
591	50.316156	-4.085561	1.11	173.8	2014-11-22	12:48:01
592	50.316148	-4.085559	0.92	169.2	2014-11-22	12:48:02
593	50.316138	-4.085556	1.12	169.3	2014-11-22	12:48:03
594	50.316128	-4.085554	1.12	174.5	2014-11-22	12:48:04
595	50.31612	-4.085552	0.94	170.8	2014-11-22	12:48:05
596	50.316113	-4.085549	0.75	165.3	2014-11-22	12:48:06
597	50.316104	-4.085549	1.02	178.3	2014-11-22	12:48:07
598	50.316092	-4.085554	1.37	195.3	2014-11-22	12:48:08
599	50.316082	-4.085561	1.27	202.6	2014-11-22	12:48:09
600	50.316077	-4.085567	0.65	221.9	2014-11-22	12:48:10
601	50.316069	-4.085575	1.04	211.2	2014-11-22	12:48:11
602	50.316057	-4.085582	1.43	201.5	2014-11-22	12:48:12
603	50.316043	-4.085589	1.68	196.7	2014-11-22	12:48:13
604	50.31603	-4.085593	1.43	192.5	2014-11-22	12:48:14
605	50.316028	-4.08559	0.33	146.6	2014-11-22	12:48:15
606	50.316031	-4.085585	0.51	51.1	2014-11-22	12:48:16
607	50.316032	-4.085585	0.19	1.8	2014-11-22	12:48:17
608	50.316031	-4.085588	0.25	241.2	2014-11-22	12:48:18
609	50.316029	-4.08559	0.3	203.1	2014-11-22	12:48:19
610	50.316029	-4.08559	0	0	2014-11-22	12:48:20
611	50.31603	-4.085591	0.15	318.1	2014-11-22	12:48:21
612	50.316031	-4.085592	0.16	330.9	2014-11-22	12:48:22
613	50.31604	-4.085581	1.24	38.6	2014-11-22	12:48:23
614	50.316045	-4.085575	0.78	37.4	2014-11-22	12:48:24
615	50.316048	-4.085568	0.58	53.4	2014-11-22	12:48:25
616	50.316054	-4.085566	0.62	13.3	2014-11-22	12:48:26
617	50.316063	-4.085559	1.11	27.6	2014-11-22	12:48:27
618	50.316073	-4.08555	1.34	27.2	2014-11-22	12:48:28
619	50.316094	-4.085524	2.91	39.1	2014-11-22	12:48:29
620	50.316123	-4.085487	4.24	39	2014-11-22	12:48:30
621	50.316153	-4.085436	4.91	47.4	2014-11-22	12:48:31
622	50.316178	-4.085372	5.34	58.4	2014-11-22	12:48:32
623	50.316202	-4.085303	5.59	62.2	2014-11-22	12:48:33
624	50.316227	-4.085235	5.62	59.5	2014-11-22	12:48:34
625	50.316253	-4.085175	5.09	56	2014-11-22	12:48:35
626	50.316273	-4.08512	4.51	60.5	2014-11-22	12:48:36
627	50.316292	-4.085065	4.48	61.2	2014-11-22	12:48:37
628	50.316311	-4.08501	4.39	62.4	2014-11-22	12:48:38
629	50.316333	-4.084965	4.04	52.3	2014-11-22	12:48:39
630	50.316359	-4.08494	3.41	31	2014-11-22	12:48:40
631	50.316394	-4.084952	3.98	348.2	2014-11-22	12:48:41
632	50.316416	-4.084964	2.66	340.4	2014-11-22	12:48:42
633	50.316425	-4.084962	0.91	9.8	2014-11-22	12:48:43
634	50.31643	-4.084958	0.68	25.8	2014-11-22	12:48:44
635	50.316427	-4.084958	0.29	187.1	2014-11-22	12:48:45
636	50.316381	-4.085002	6.01	210.7	2014-11-22	12:48:46
637	50.316329	-4.085063	7.28	216.9	2014-11-22	12:48:47
638	50.316289	-4.085102	5.2	212.3	2014-11-22	12:48:48
639	50.316263	-4.085131	3.57	214.9	2014-11-22	12:48:49
640	50.316243	-4.085156	2.83	218.9	2014-11-22	12:48:50
641	50.316227	-4.085175	2.27	216	2014-11-22	12:48:51
642	50.316213	-4.085186	1.71	208	2014-11-22	12:48:52
643	50.316199	-4.085195	1.73	202	2014-11-22	12:48:53
644	50.31618	-4.085204	2.13	196.8	2014-11-22	12:48:54
645	50.31617	-4.085208	1.17	195.1	2014-11-22	12:48:55
646	50.316166	-4.08521	0.54	192.9	2014-11-22	12:48:56
647	50.316156	-4.085217	1.21	206.9	2014-11-22	12:48:57
648	50.316142	-4.085228	1.75	204.8	2014-11-22	12:48:58
649	50.31613	-4.085236	1.46	204.8	2014-11-22	12:48:59
650	50.316121	-4.085241	1.06	199.4	2014-11-22	12:49:00
651	50.316118	-4.085247	0.48	231.4	2014-11-22	12:49:01
652	50.316132	-4.085249	1.61	353.2	2014-11-22	12:49:02
653	50.316165	-4.085248	3.64	1.2	2014-11-22	12:49:03
654	50.31621	-4.085252	5.03	357.3	2014-11-22	12:49:04
655	50.316255	-4.08526	5	353.1	2014-11-22	12:49:05
656	50.316299	-4.085268	4.91	353.5	2014-11-22	12:49:06
657	50.316343	-4.085275	4.99	354.1	2014-11-22	12:49:07
658	50.316389	-4.085281	5.17	355.5	2014-11-22	12:49:08
659	50.316233	-4.085269	1.25	177.3	2014-11-22	12:49:22
660	50.316229	-4.085276	0.33	225.5	2014-11-22	12:49:24
661	50.316228	-4.085275	0.13	169.6	2014-11-22	12:49:25
662	50.316222	-4.085276	0.63	184.4	2014-11-22	12:49:26
663	50.316228	-4.085277	0.64	354.1	2014-11-22	12:49:27
664	50.316226	-4.085273	0.32	115.7	2014-11-22	12:49:28
665	50.316223	-4.085272	0.41	174.2	2014-11-22	12:49:29
666	50.316214	-4.085277	1.03	199.9	2014-11-22	12:49:30
667	50.316201	-4.08528	1.43	188.6	2014-11-22	12:49:31
668	50.316197	-4.085286	0.62	222.4	2014-11-22	12:49:32
669	50.316201	-4.085286	0.39	4.4	2014-11-22	12:49:33
670	50.316199	-4.085283	0.25	133.3	2014-11-22	12:49:34
671	50.316192	-4.085287	0.85	201	2014-11-22	12:49:35
672	50.31618	-4.085291	1.38	191.7	2014-11-22	12:49:36
673	50.316167	-4.085297	1.46	195.6	2014-11-22	12:49:37
674	50.316158	-4.085301	1.09	194	2014-11-22	12:49:38
675	50.316151	-4.085299	0.73	170.1	2014-11-22	12:49:39
676	50.316144	-4.0853	0.84	186.5	2014-11-22	12:49:40
677	50.316135	-4.0853	1.02	178	2014-11-22	12:49:41
678	50.316127	-4.085299	0.91	178.1	2014-11-22	12:49:42
679	50.31612	-4.085298	0.72	171.4	2014-11-22	12:49:43
680	50.316112	-4.085296	0.94	170.9	2014-11-22	12:49:44
681	50.316099	-4.085294	1.4	175.6	2014-11-22	12:49:45
682	50.316086	-4.085297	1.51	186.6	2014-11-22	12:49:46
683	50.316074	-4.085297	1.32	180	2014-11-22	12:49:47
684	50.316064	-4.085296	1.05	177	2014-11-22	12:49:48
685	50.316055	-4.085296	1.04	180.4	2014-11-22	12:49:49
686	50.316045	-4.085299	1.15	190.7	2014-11-22	12:49:50
687	50.316036	-4.0853	1.01	184.1	2014-11-22	12:49:51
688	50.316028	-4.0853	0.84	180.8	2014-11-22	12:49:52
689	50.316022	-4.085299	0.76	175.1	2014-11-22	12:49:53
690	50.316013	-4.0853	0.95	182.5	2014-11-22	12:49:54
691	50.316002	-4.085303	1.23	191.2	2014-11-22	12:49:55
692	50.315992	-4.085306	1.13	189.2	2014-11-22	12:49:56
693	50.315984	-4.085307	0.96	187.5	2014-11-22	12:49:57
694	50.315975	-4.085312	0.97	199	2014-11-22	12:49:58
695	50.315968	-4.085319	0.97	212	2014-11-22	12:49:59
696	50.315961	-4.085325	0.85	209.5	2014-11-22	12:50:00
697	50.315955	-4.085329	0.81	198.9	2014-11-22	12:50:01
698	50.315947	-4.08533	0.86	186.8	2014-11-22	12:50:02
699	50.315938	-4.085333	0.99	192.1	2014-11-22	12:50:03
700	50.315931	-4.085336	0.82	195.7	2014-11-22	12:50:04
701	50.315928	-4.085338	0.43	199.2	2014-11-22	12:50:05
702	50.315926	-4.085337	0.18	154	2014-11-22	12:50:06
703	50.315925	-4.085333	0.29	106.9	2014-11-22	12:50:07
704	50.315924	-4.08533	0.25	113.8	2014-11-22	12:50:08
705	50.315926	-4.085325	0.2	57.3	2014-11-22	12:50:10
706	50.315932	-4.085323	0.7	12.8	2014-11-22	12:50:11
707	50.315939	-4.085329	0.87	333.1	2014-11-22	12:50:12
708	50.315945	-4.085339	0.97	309.6	2014-11-22	12:50:13
709	50.315951	-4.085347	0.83	319.1	2014-11-22	12:50:14
710	50.315959	-4.08535	0.98	346.3	2014-11-22	12:50:15
711	50.315973	-4.085353	1.51	350.7	2014-11-22	12:50:16
712	50.315992	-4.085359	2.24	350.2	2014-11-22	12:50:17
713	50.316021	-4.085364	3.24	353.9	2014-11-22	12:50:18
714	50.316058	-4.085368	4.04	355.6	2014-11-22	12:50:19
715	50.3161	-4.085383	4.89	347	2014-11-22	12:50:20
716	50.316144	-4.085407	5.15	340.8	2014-11-22	12:50:21
717	50.316188	-4.085429	5.13	342.8	2014-11-22	12:50:22
718	50.316232	-4.085448	5.03	344.4	2014-11-22	12:50:23
719	50.316274	-4.085467	4.96	344.2	2014-11-22	12:50:24
720	50.316317	-4.085486	4.91	343.6	2014-11-22	12:50:25
721	50.316418	-4.085439	1.95	16.7	2014-11-22	12:50:31
722	50.316329	-4.085431	9.83	177	2014-11-22	12:50:32
723	50.316243	-4.085453	9.7	189.2	2014-11-22	12:50:33
724	50.316211	-4.085456	3.57	183.3	2014-11-22	12:50:34
725	50.316192	-4.085459	2.13	185.5	2014-11-22	12:50:35
726	50.316183	-4.085462	1.06	194	2014-11-22	12:50:36
727	50.316177	-4.085463	0.71	181	2014-11-22	12:50:37
728	50.316172	-4.085464	0.52	189.9	2014-11-22	12:50:38
729	50.316169	-4.085467	0.43	206.5	2014-11-22	12:50:39
730	50.316168	-4.085477	0.76	260.8	2014-11-22	12:50:40
731	50.31617	-4.085485	0.65	295.6	2014-11-22	12:50:41
732	50.316177	-4.085487	0.82	351.2	2014-11-22	12:50:42
733	50.316193	-4.085482	1.78	11.2	2014-11-22	12:50:43
734	50.316215	-4.085466	2.72	24.4	2014-11-22	12:50:44
735	50.316245	-4.085442	3.75	28	2014-11-22	12:50:45
736	50.316274	-4.085406	4.06	38	2014-11-22	12:50:46
737	50.316298	-4.085358	4.36	52.6	2014-11-22	12:50:47
738	50.316319	-4.085304	4.46	58.1	2014-11-22	12:50:48
739	50.316338	-4.085251	4.37	60.6	2014-11-22	12:50:49
740	50.316358	-4.085196	4.45	60.4	2014-11-22	12:50:50
741	50.316377	-4.085145	4.23	60.1	2014-11-22	12:50:51
742	50.316396	-4.085109	3.27	50.3	2014-11-22	12:50:52
743	50.316418	-4.085083	3.1	36.6	2014-11-22	12:50:53
744	50.316442	-4.085056	3.25	36.3	2014-11-22	12:50:54
745	50.31646	-4.085032	2.67	40.1	2014-11-22	12:50:55
746	50.316472	-4.085011	2.02	47	2014-11-22	12:50:56
747	50.316484	-4.084993	1.83	44.9	2014-11-22	12:50:57
748	50.316493	-4.084974	1.69	52.2	2014-11-22	12:50:58
749	50.316498	-4.084951	1.73	71.1	2014-11-22	12:50:59
750	50.316484	-4.084981	2.64	233.1	2014-11-22	12:51:00
751	50.316417	-4.085075	10.01	221.8	2014-11-22	12:51:01
752	50.316392	-4.085116	4.05	226.1	2014-11-22	12:51:02
753	50.316371	-4.085141	2.91	217.5	2014-11-22	12:51:03
754	50.31635	-4.085159	2.71	207.7	2014-11-22	12:51:04
755	50.316332	-4.085177	2.35	213.2	2014-11-22	12:51:05
756	50.316323	-4.085187	1.26	217.1	2014-11-22	12:51:06
757	50.316312	-4.085195	1.32	205.4	2014-11-22	12:51:07
758	50.316297	-4.085201	1.72	193.8	2014-11-22	12:51:08
759	50.316284	-4.085204	1.46	187.7	2014-11-22	12:51:09
760	50.316273	-4.085207	1.25	191.1	2014-11-22	12:51:10
761	50.316265	-4.085209	0.98	187	2014-11-22	12:51:11
762	50.316258	-4.08521	0.75	188.2	2014-11-22	12:51:12
763	50.316251	-4.08522	0.97	222.3	2014-11-22	12:51:13
764	50.316252	-4.085227	0.52	276.3	2014-11-22	12:51:14
765	50.316262	-4.085233	1.25	338.8	2014-11-22	12:51:15
766	50.316286	-4.085241	2.64	347.6	2014-11-22	12:51:16
767	50.31631	-4.085245	2.71	354.8	2014-11-22	12:51:17
768	50.316322	-4.085242	1.41	6.5	2014-11-22	12:51:18
769	50.316326	-4.08524	0.22	22.8	2014-11-22	12:51:20
770	50.316323	-4.085242	0.37	202.5	2014-11-22	12:51:21
771	50.31632	-4.085245	0.4	208.3	2014-11-22	12:51:22
772	50.31632	-4.08525	0.38	272.7	2014-11-22	12:51:23
773	50.316325	-4.085249	0.55	6.8	2014-11-22	12:51:24
774	50.316322	-4.085253	0.46	218.1	2014-11-22	12:51:25
775	50.316314	-4.085255	0.8	189	2014-11-22	12:51:26
776	50.316302	-4.085254	1.37	177.8	2014-11-22	12:51:27
777	50.316287	-4.085254	1.65	179.6	2014-11-22	12:51:28
778	50.316278	-4.08525	1.11	164.8	2014-11-22	12:51:29
779	50.316268	-4.085248	1.1	173.1	2014-11-22	12:51:30
780	50.316256	-4.08525	1.28	186.7	2014-11-22	12:51:31
781	50.316244	-4.085254	1.45	192.3	2014-11-22	12:51:32
782	50.31623	-4.085257	1.58	185.9	2014-11-22	12:51:33
783	50.316216	-4.085257	1.57	181.9	2014-11-22	12:51:34
784	50.316211	-4.085257	0.52	172.7	2014-11-22	12:51:35
785	50.316209	-4.085253	0.36	131.1	2014-11-22	12:51:36
786	50.3162	-4.085254	1	186.5	2014-11-22	12:51:37
787	50.316192	-4.085262	1.06	211.5	2014-11-22	12:51:38
788	50.316181	-4.085274	1.45	215.9	2014-11-22	12:51:39
789	50.31617	-4.085291	1.77	222.7	2014-11-22	12:51:40
790	50.316156	-4.085305	1.81	214.5	2014-11-22	12:51:41
791	50.316141	-4.085319	1.92	209.1	2014-11-22	12:51:42
792	50.316129	-4.085328	1.51	207.4	2014-11-22	12:51:43
793	50.316124	-4.085338	0.92	231.1	2014-11-22	12:51:44
794	50.316128	-4.085344	0.58	320	2014-11-22	12:51:45
795	50.316129	-4.085347	0.27	304.1	2014-11-22	12:51:46
796	50.316128	-4.085354	0.52	254.4	2014-11-22	12:51:47
797	50.316125	-4.085363	0.71	246	2014-11-22	12:51:48
798	50.316119	-4.085369	0.8	214	2014-11-22	12:51:49
799	50.316115	-4.085371	0.51	193.5	2014-11-22	12:51:50
800	50.316114	-4.085371	0.03	203.5	2014-11-22	12:51:52
801	50.316112	-4.08537	0.3	159.1	2014-11-22	12:51:53
802	50.316106	-4.085371	0.64	184.9	2014-11-22	12:51:54
803	50.3161	-4.08538	0.97	224.2	2014-11-22	12:51:55
804	50.316093	-4.085387	0.97	212.9	2014-11-22	12:51:56
805	50.316088	-4.085395	0.78	226.8	2014-11-22	12:51:57
806	50.316085	-4.085402	0.59	231.9	2014-11-22	12:51:58
807	50.316079	-4.085407	0.78	209.9	2014-11-22	12:51:59
808	50.316072	-4.085411	0.72	201.3	2014-11-22	12:52:00
809	50.31607	-4.085413	0.33	200.2	2014-11-22	12:52:01
810	50.316072	-4.085412	0.3	15	2014-11-22	12:52:02
811	50.316082	-4.085408	1.12	13.2	2014-11-22	12:52:03
812	50.316095	-4.085404	1.41	12.2	2014-11-22	12:52:04
813	50.316107	-4.085399	1.48	13.3	2014-11-22	12:52:05
814	50.316121	-4.085394	1.58	13.8	2014-11-22	12:52:06
815	50.316136	-4.085389	1.73	11.3	2014-11-22	12:52:07
816	50.316133	-4.085384	0.53	138.7	2014-11-22	12:52:08
817	50.316118	-4.085381	1.71	173.8	2014-11-22	12:52:09
818	50.316106	-4.08537	1.53	148.4	2014-11-22	12:52:10
819	50.316094	-4.085362	1.45	156.4	2014-11-22	12:52:11
820	50.316083	-4.085354	1.34	154.5	2014-11-22	12:52:12
821	50.31607	-4.085347	1.48	162.2	2014-11-22	12:52:13
822	50.316067	-4.085342	0.56	133.4	2014-11-22	12:52:14
823	50.316076	-4.085332	1.23	34.9	2014-11-22	12:52:15
824	50.316085	-4.085321	1.3	38.3	2014-11-22	12:52:16
825	50.316088	-4.085314	0.6	53	2014-11-22	12:52:17
826	50.316092	-4.085321	0.61	306.6	2014-11-22	12:52:18
827	50.316095	-4.085326	0.5	311.9	2014-11-22	12:52:19
828	50.316099	-4.085331	0.58	322	2014-11-22	12:52:20
829	50.31611	-4.08533	1.24	4.1	2014-11-22	12:52:21
830	50.316132	-4.085319	2.54	17.2	2014-11-22	12:52:22
831	50.316169	-4.085313	4.13	6.4	2014-11-22	12:52:23
832	50.316212	-4.085329	5.01	346.3	2014-11-22	12:52:24
833	50.316256	-4.085359	5.33	336.9	2014-11-22	12:52:25
834	50.3163	-4.085396	5.56	331.9	2014-11-22	12:52:26
835	50.316343	-4.085434	5.48	330.3	2014-11-22	12:52:27
836	50.31639	-4.085454	5.46	344.6	2014-11-22	12:52:28
837	50.316442	-4.085463	5.72	353.5	2014-11-22	12:52:29
838	50.316492	-4.085472	5.66	353.6	2014-11-22	12:52:30
839	50.316542	-4.085481	5.61	353.6	2014-11-22	12:52:31
840	50.316585	-4.085477	4.78	3.2	2014-11-22	12:52:32
841	50.316599	-4.085472	1.6	13.1	2014-11-22	12:52:33
842	50.316586	-4.085469	0.73	169.6	2014-11-22	12:52:35
843	50.31656	-4.085477	2.99	192.3	2014-11-22	12:52:36
844	50.316517	-4.085475	4.78	178.3	2014-11-22	12:52:37
845	50.3165	-4.085486	2.01	200.8	2014-11-22	12:52:38
846	50.316484	-4.085496	1.93	202.5	2014-11-22	12:52:39
847	50.316468	-4.085507	1.92	204.9	2014-11-22	12:52:40
848	50.316452	-4.085519	2.04	204.9	2014-11-22	12:52:41
849	50.316343	-4.085516	3.04	178.9	2014-11-22	12:52:45
850	50.316327	-4.085513	1.77	171.9	2014-11-22	12:52:46
851	50.316314	-4.08551	1.42	171.3	2014-11-22	12:52:47
852	50.316303	-4.085507	1.23	171.3	2014-11-22	12:52:48
853	50.316286	-4.085507	1.91	180.5	2014-11-22	12:52:49
854	50.316268	-4.0855	2.06	166.3	2014-11-22	12:52:50
855	50.316257	-4.085493	1.39	158.1	2014-11-22	12:52:51
856	50.316248	-4.085489	0.98	163.8	2014-11-22	12:52:52
857	50.316235	-4.085491	1.51	184.1	2014-11-22	12:52:53
858	50.316222	-4.085491	1.44	179.8	2014-11-22	12:52:54
859	50.316212	-4.085489	1.07	172	2014-11-22	12:52:55
860	50.316203	-4.085487	1.03	173.7	2014-11-22	12:52:56
861	50.316192	-4.085489	1.27	186.2	2014-11-22	12:52:57
862	50.316181	-4.085489	1.25	179.2	2014-11-22	12:52:58
863	50.316172	-4.085489	0.97	181.4	2014-11-22	12:52:59
864	50.316169	-4.085487	0.28	157.7	2014-11-22	12:53:00
865	50.316169	-4.085487	0.07	175.6	2014-11-22	12:53:01
866	50.316163	-4.085488	0.68	185.1	2014-11-22	12:53:02
867	50.316163	-4.085487	0.13	68.6	2014-11-22	12:53:03
868	50.316166	-4.085484	0.33	38.5	2014-11-22	12:53:04
869	50.316166	-4.085483	0.04	28.9	2014-11-22	12:53:06
870	50.316166	-4.085483	0.01	270	2014-11-22	12:53:07
871	50.316166	-4.085483	0.01	90	2014-11-22	12:53:08
872	50.316166	-4.085483	0.01	90	2014-11-22	12:53:09
873	50.316166	-4.085483	0	0	2014-11-22	12:53:10
874	50.316166	-4.085483	0.01	209.6	2014-11-22	12:53:11
875	50.316165	-4.08549	0.53	260.9	2014-11-22	12:53:12
876	50.316164	-4.085502	0.81	258	2014-11-22	12:53:13
877	50.316162	-4.085511	0.69	256.6	2014-11-22	12:53:14
878	50.31616	-4.085517	0.5	240.8	2014-11-22	12:53:15
879	50.316157	-4.085529	0.9	248.8	2014-11-22	12:53:16
880	50.316157	-4.08554	0.77	264.5	2014-11-22	12:53:17
881	50.316154	-4.085551	0.84	247.2	2014-11-22	12:53:18
882	50.316151	-4.085566	1.12	257.5	2014-11-22	12:53:19
883	50.316152	-4.085582	1.11	272.4	2014-11-22	12:53:20
884	50.316155	-4.085591	0.78	298.8	2014-11-22	12:53:21
885	50.31616	-4.085598	0.69	318.2	2014-11-22	12:53:22
886	50.316165	-4.085599	0.58	348.1	2014-11-22	12:53:23
887	50.316179	-4.085593	1.6	15.2	2014-11-22	12:53:24
888	50.316202	-4.085579	2.77	21.6	2014-11-22	12:53:25
889	50.316235	-4.085572	3.73	8	2014-11-22	12:53:26
890	50.316274	-4.085584	4.38	348.5	2014-11-22	12:53:27
891	50.316313	-4.085603	4.61	343.2	2014-11-22	12:53:28
892	50.316354	-4.085623	4.8	342.2	2014-11-22	12:53:29
893	50.316393	-4.085648	4.61	337.3	2014-11-22	12:53:30
894	50.316433	-4.085677	4.94	336.1	2014-11-22	12:53:31
895	50.316474	-4.085704	4.96	336.9	2014-11-22	12:53:32
896	50.316516	-4.085731	5.07	337.9	2014-11-22	12:53:33
897	50.316557	-4.085764	5.06	332.1	2014-11-22	12:53:34
898	50.316596	-4.085802	5.14	328.5	2014-11-22	12:53:35
899	50.316634	-4.085841	5.1	326.6	2014-11-22	12:53:36
900	50.316671	-4.085879	4.9	326.4	2014-11-22	12:53:37
901	50.316704	-4.085917	4.55	323.6	2014-11-22	12:53:38
902	50.316732	-4.085956	4.19	319.2	2014-11-22	12:53:39
903	50.316757	-4.085997	3.99	312.9	2014-11-22	12:53:40
904	50.316778	-4.086041	3.95	307.7	2014-11-22	12:53:41
905	50.316796	-4.08608	3.4	306.1	2014-11-22	12:53:42
906	50.316798	-4.086101	1.52	277.8	2014-11-22	12:53:43
907	50.316792	-4.086115	1.21	236.7	2014-11-22	12:53:44
908	50.31677	-4.08609	3.09	144.7	2014-11-22	12:53:45
909	50.316745	-4.086067	3.22	149.5	2014-11-22	12:53:46
910	50.316721	-4.08605	2.92	155.4	2014-11-22	12:53:47
911	50.316702	-4.086037	2.28	156.7	2014-11-22	12:53:48
912	50.316685	-4.086029	1.94	162.7	2014-11-22	12:53:49
913	50.31667	-4.086018	1.88	155.6	2014-11-22	12:53:50
914	50.316655	-4.086004	1.97	150.1	2014-11-22	12:53:51
915	50.316643	-4.085992	1.55	146.9	2014-11-22	12:53:52
916	50.316632	-4.085979	1.54	140.7	2014-11-22	12:53:53
917	50.31662	-4.085961	1.83	136.8	2014-11-22	12:53:54
918	50.316609	-4.085945	1.75	138.7	2014-11-22	12:53:55
919	50.316601	-4.08593	1.37	128.7	2014-11-22	12:53:56
920	50.316592	-4.085918	1.31	141.5	2014-11-22	12:53:57
921	50.316582	-4.085906	1.33	140.5	2014-11-22	12:53:58
922	50.316573	-4.08589	1.55	132.8	2014-11-22	12:53:59
923	50.316561	-4.085873	1.81	135.8	2014-11-22	12:54:00
924	50.316548	-4.085858	1.77	144.4	2014-11-22	12:54:01
925	50.316535	-4.085846	1.69	150.7	2014-11-22	12:54:02
926	50.316521	-4.085833	1.8	148.7	2014-11-22	12:54:03
927	50.316516	-4.085817	1.28	115.8	2014-11-22	12:54:04
928	50.316521	-4.085802	1.16	63.7	2014-11-22	12:54:05
929	50.316522	-4.085789	0.97	82.3	2014-11-22	12:54:06
930	50.316515	-4.085777	1.14	130.3	2014-11-22	12:54:07
931	50.316505	-4.085766	1.37	146.8	2014-11-22	12:54:08
932	50.316495	-4.085755	1.36	145.5	2014-11-22	12:54:09
933	50.316486	-4.085745	1.22	142.3	2014-11-22	12:54:10
934	50.316477	-4.085737	1.24	153	2014-11-22	12:54:11
935	50.316463	-4.085728	1.67	156.9	2014-11-22	12:54:12
936	50.316455	-4.085717	1.17	139.3	2014-11-22	12:54:13
937	50.316451	-4.085709	0.69	123.8	2014-11-22	12:54:14
938	50.316446	-4.085701	0.79	133.4	2014-11-22	12:54:15
939	50.316441	-4.085692	0.85	133.5	2014-11-22	12:54:16
940	50.316433	-4.085685	1.05	149.6	2014-11-22	12:54:17
941	50.316422	-4.085677	1.33	155.9	2014-11-22	12:54:18
942	50.316416	-4.085666	1.01	129.1	2014-11-22	12:54:19
943	50.316413	-4.085656	0.84	119.3	2014-11-22	12:54:20
944	50.316403	-4.08565	1.21	158.9	2014-11-22	12:54:21
945	50.316396	-4.085642	0.96	144.1	2014-11-22	12:54:22
946	50.31639	-4.085636	0.71	147.1	2014-11-22	12:54:23
947	50.316381	-4.085631	1.1	160	2014-11-22	12:54:24
948	50.316369	-4.085629	1.31	174	2014-11-22	12:54:25
949	50.316356	-4.085626	1.48	171.9	2014-11-22	12:54:26
950	50.316341	-4.085622	1.66	169.9	2014-11-22	12:54:27
951	50.31633	-4.085614	1.37	154.4	2014-11-22	12:54:28
952	50.316326	-4.085603	0.88	122.5	2014-11-22	12:54:29
953	50.316325	-4.085592	0.83	101.1	2014-11-22	12:54:30
954	50.316327	-4.085582	0.72	71	2014-11-22	12:54:31
955	50.316324	-4.085577	0.51	126.8	2014-11-22	12:54:32
956	50.316315	-4.085573	1.04	166.7	2014-11-22	12:54:33
957	50.316302	-4.085571	1.45	172.4	2014-11-22	12:54:34
958	50.316293	-4.08557	1.06	177.7	2014-11-22	12:54:35
959	50.316287	-4.08557	0.58	180.6	2014-11-22	12:54:36
960	50.316283	-4.085568	0.47	166.1	2014-11-22	12:54:37
961	50.316278	-4.085566	0.58	164	2014-11-22	12:54:38
962	50.316274	-4.085563	0.49	152.2	2014-11-22	12:54:39
963	50.316272	-4.085556	0.6	118.9	2014-11-22	12:54:40
964	50.31627	-4.085548	0.59	115.4	2014-11-22	12:54:41
965	50.316268	-4.085543	0.4	115.2	2014-11-22	12:54:42
966	50.316271	-4.085541	0.38	19.5	2014-11-22	12:54:43
967	50.316273	-4.085541	0.17	0	2014-11-22	12:54:44
968	50.316272	-4.085537	0.32	112.6	2014-11-22	12:54:45
969	50.316268	-4.085534	0.45	147.4	2014-11-22	12:54:46
970	50.316266	-4.085531	0.29	144.6	2014-11-22	12:54:47
971	50.316258	-4.08553	0.86	172.9	2014-11-22	12:54:48
972	50.31625	-4.085527	0.91	167.1	2014-11-22	12:54:49
973	50.316244	-4.085527	0.76	181.3	2014-11-22	12:54:50
974	50.31624	-4.085526	0.4	161.1	2014-11-22	12:54:51
975	50.31624	-4.085522	0.27	87.9	2014-11-22	12:54:52
976	50.316238	-4.085518	0.41	138.4	2014-11-22	12:54:53
977	50.316229	-4.085513	0.96	160.4	2014-11-22	12:54:54
978	50.31622	-4.085513	1.06	178.4	2014-11-22	12:54:55
979	50.316208	-4.085511	1.31	172.9	2014-11-22	12:54:56
980	50.316196	-4.085511	1.33	181.3	2014-11-22	12:54:57
981	50.316183	-4.085518	1.53	198.1	2014-11-22	12:54:58
982	50.316175	-4.085524	0.99	208.5	2014-11-22	12:54:59
983	50.31617	-4.085528	0.65	203.2	2014-11-22	12:55:00
984	50.316166	-4.085527	0.4	174.8	2014-11-22	12:55:01
985	50.316163	-4.085523	0.49	138	2014-11-22	12:55:02
986	50.316158	-4.085523	0.52	182	2014-11-22	12:55:03
987	50.316152	-4.085528	0.79	204.9	2014-11-22	12:55:04
988	50.316145	-4.085533	0.9	205.8	2014-11-22	12:55:05
989	50.316136	-4.085537	1.02	196.3	2014-11-22	12:55:06
990	50.316126	-4.085543	1.17	199.1	2014-11-22	12:55:07
991	50.316119	-4.085545	0.78	194.6	2014-11-22	12:55:08
992	50.316113	-4.085545	0.73	178.1	2014-11-22	12:55:09
993	50.316108	-4.085543	0.55	167.4	2014-11-22	12:55:10
994	50.316103	-4.08554	0.57	156.6	2014-11-22	12:55:11
995	50.316094	-4.085538	1.06	170	2014-11-22	12:55:12
996	50.316083	-4.085534	1.27	168.1	2014-11-22	12:55:13
997	50.316075	-4.085531	0.83	165	2014-11-22	12:55:14
998	50.316072	-4.085528	0.46	157	2014-11-22	12:55:15
999	50.316066	-4.085524	0.71	151	2014-11-22	12:55:16
1000	50.316062	-4.085519	0.55	143.2	2014-11-22	12:55:17
1001	50.316058	-4.085515	0.54	146.9	2014-11-22	12:55:18
1002	50.316051	-4.085511	0.83	160	2014-11-22	12:55:19
1003	50.31605	-4.085506	0.36	102	2014-11-22	12:55:20
1004	50.316056	-4.085495	0.97	51.5	2014-11-22	12:55:21
1005	50.31606	-4.08549	0.3	34	2014-11-22	12:55:23
1006	50.316064	-4.0855	0.82	300.8	2014-11-22	12:55:24
1007	50.316069	-4.085505	0.59	328.9	2014-11-22	12:55:25
1008	50.316075	-4.085505	0.7	357.6	2014-11-22	12:55:26
1009	50.316089	-4.085499	1.67	14.3	2014-11-22	12:55:27
1010	50.316117	-4.085482	3.32	21.8	2014-11-22	12:55:28
1011	50.316152	-4.085452	4.39	29	2014-11-22	12:55:29
1012	50.316182	-4.085407	4.66	43.5	2014-11-22	12:55:30
1013	50.316204	-4.085347	4.91	59.4	2014-11-22	12:55:31
1014	50.316228	-4.085279	5.53	62	2014-11-22	12:55:32
1015	50.316249	-4.085203	5.86	66.3	2014-11-22	12:55:33
1016	50.316267	-4.085128	5.74	69	2014-11-22	12:55:34
1017	50.316284	-4.085056	5.41	70	2014-11-22	12:55:35
1018	50.316299	-4.084988	5.15	71.4	2014-11-22	12:55:36
1019	50.316308	-4.084925	4.57	77	2014-11-22	12:55:37
1020	50.316311	-4.084875	3.6	83.6	2014-11-22	12:55:38
1021	50.316311	-4.084842	2.33	92.1	2014-11-22	12:55:39
1022	50.316312	-4.084819	1.66	84.9	2014-11-22	12:55:40
1023	50.316311	-4.0848	1.31	95.7	2014-11-22	12:55:41
1024	50.316305	-4.084787	1.16	123.2	2014-11-22	12:55:42
1025	50.316298	-4.084777	1.02	138.4	2014-11-22	12:55:43
1026	50.316287	-4.084776	1.26	176.5	2014-11-22	12:55:44
1027	50.316274	-4.08478	1.51	191.4	2014-11-22	12:55:45
1028	50.316259	-4.084786	1.66	195.4	2014-11-22	12:55:46
1029	50.316246	-4.084794	1.57	201.3	2014-11-22	12:55:47
1030	50.316238	-4.084799	1.01	200.3	2014-11-22	12:55:48
1031	50.31623	-4.084803	0.89	195.9	2014-11-22	12:55:49
1032	50.316229	-4.084804	0.17	219.5	2014-11-22	12:55:50
1033	50.316232	-4.084805	0.17	354.1	2014-11-22	12:55:52
1034	50.316229	-4.084812	0.6	240.1	2014-11-22	12:55:53
1035	50.316221	-4.084821	1.08	213.4	2014-11-22	12:55:54
1036	50.31621	-4.084832	1.45	215	2014-11-22	12:55:55
1037	50.316203	-4.08484	1.01	215.4	2014-11-22	12:55:56
1038	50.316204	-4.084842	0.12	302.6	2014-11-22	12:55:57
1039	50.316204	-4.084843	0.08	283.7	2014-11-22	12:55:58
1040	50.316199	-4.084847	0.65	209.5	2014-11-22	12:55:59
1041	50.316196	-4.084852	0.42	227.9	2014-11-22	12:56:00
1042	50.316203	-4.084855	0.83	345.5	2014-11-22	12:56:01
1043	50.316211	-4.084859	0.96	339.6	2014-11-22	12:56:02
1044	50.316212	-4.084868	0.59	280.8	2014-11-22	12:56:03
1045	50.316207	-4.084878	0.98	231.1	2014-11-22	12:56:04
1046	50.316198	-4.084892	1.37	226.4	2014-11-22	12:56:05
1047	50.316192	-4.084908	1.36	237	2014-11-22	12:56:06
1048	50.316184	-4.08492	1.23	224.1	2014-11-22	12:56:07
1049	50.316178	-4.084929	0.92	222.6	2014-11-22	12:56:08
1050	50.316175	-4.08494	0.78	252	2014-11-22	12:56:09
1051	50.316173	-4.084954	1.04	252.3	2014-11-22	12:56:10
1052	50.316168	-4.08497	1.27	246.2	2014-11-22	12:56:11
1053	50.316165	-4.084983	1.01	248.4	2014-11-22	12:56:12
1054	50.316162	-4.084995	0.9	247.4	2014-11-22	12:56:13
1055	50.316157	-4.08501	1.17	245.5	2014-11-22	12:56:14
1056	50.316152	-4.085024	1.21	238.7	2014-11-22	12:56:15
1057	50.316148	-4.085039	1.12	246.4	2014-11-22	12:56:16
1058	50.316148	-4.085054	1.08	274	2014-11-22	12:56:17
1059	50.316146	-4.085068	1.02	257.3	2014-11-22	12:56:18
1060	50.316141	-4.085084	1.32	241.7	2014-11-22	12:56:19
1061	50.316133	-4.085102	1.49	236.9	2014-11-22	12:56:20
1062	50.316123	-4.085118	1.62	226.9	2014-11-22	12:56:21
1063	50.316114	-4.085134	1.5	228.4	2014-11-22	12:56:22
1064	50.316114	-4.085144	0.69	267.7	2014-11-22	12:56:23
1065	50.316115	-4.085154	0.7	281.4	2014-11-22	12:56:24
1066	50.316113	-4.085166	0.92	251.1	2014-11-22	12:56:25
1067	50.316108	-4.08518	1.13	242.6	2014-11-22	12:56:26
1068	50.316101	-4.085195	1.35	232.1	2014-11-22	12:56:27
1069	50.316094	-4.08521	1.28	236.7	2014-11-22	12:56:28
1070	50.316091	-4.085224	1.05	251.9	2014-11-22	12:56:29
1071	50.316086	-4.085236	1.03	237.7	2014-11-22	12:56:30
1072	50.316081	-4.085249	1.11	235.2	2014-11-22	12:56:31
1073	50.316074	-4.085261	1.15	230.1	2014-11-22	12:56:32
1074	50.316067	-4.085274	1.18	228.2	2014-11-22	12:56:33
1075	50.316065	-4.085285	0.85	250.8	2014-11-22	12:56:34
1076	50.316062	-4.085299	1.03	252	2014-11-22	12:56:35
1077	50.316054	-4.085319	1.7	238.1	2014-11-22	12:56:36
1078	50.316047	-4.085339	1.63	241.6	2014-11-22	12:56:37
1079	50.316044	-4.085358	1.35	257.7	2014-11-22	12:56:38
1080	50.316042	-4.085375	1.25	258.4	2014-11-22	12:56:39
1081	50.316038	-4.085391	1.19	250.8	2014-11-22	12:56:40
1082	50.316035	-4.08541	1.39	254.1	2014-11-22	12:56:41
1083	50.316033	-4.085427	1.24	261.3	2014-11-22	12:56:42
1084	50.316036	-4.085441	1.06	287.5	2014-11-22	12:56:43
1085	50.316041	-4.085455	1.16	300.6	2014-11-22	12:56:44
1086	50.316043	-4.085467	0.89	281.4	2014-11-22	12:56:45
1087	50.31604	-4.085482	1.1	250.8	2014-11-22	12:56:46
1088	50.316034	-4.085494	1.08	234.5	2014-11-22	12:56:47
1089	50.31603	-4.08551	1.18	245.7	2014-11-22	12:56:48
1090	50.316028	-4.085522	0.91	256.3	2014-11-22	12:56:49
1091	50.316031	-4.08553	0.68	298.4	2014-11-22	12:56:50
1092	50.316036	-4.085528	0.59	19.7	2014-11-22	12:56:51
1093	50.316037	-4.085515	0.89	80.3	2014-11-22	12:56:52
1094	50.316037	-4.0855	1.1	87.6	2014-11-22	12:56:53
1095	50.316041	-4.085489	0.82	63.8	2014-11-22	12:56:54
1096	50.316049	-4.085488	0.97	4.2	2014-11-22	12:56:55
1097	50.31606	-4.085488	1.24	2.2	2014-11-22	12:56:56
1098	50.316078	-4.085481	2.02	14.5	2014-11-22	12:56:57
1099	50.316104	-4.085472	2.93	12.7	2014-11-22	12:56:58
1100	50.316136	-4.08546	3.72	12.2	2014-11-22	12:56:59
1101	50.31617	-4.085444	3.87	17.4	2014-11-22	12:57:00
1102	50.316203	-4.085429	3.87	16.3	2014-11-22	12:57:01
1103	50.316237	-4.085424	3.83	5.5	2014-11-22	12:57:02
1104	50.316269	-4.085426	3.48	357.4	2014-11-22	12:57:03
1105	50.316287	-4.085428	2.03	356.1	2014-11-22	12:57:04
1106	50.316292	-4.085427	0.27	8.2	2014-11-22	12:57:06
1107	50.316292	-4.085427	0.02	50.3	2014-11-22	12:57:07
1108	50.316292	-4.085427	0.01	90	2014-11-22	12:57:08
1109	50.316292	-4.085427	0.04	270	2014-11-22	12:57:09
1110	50.31629	-4.085433	0.46	248.6	2014-11-22	12:57:10
1111	50.316295	-4.085439	0.68	324.4	2014-11-22	12:57:11
1112	50.316296	-4.085448	0.71	280.7	2014-11-22	12:57:12
1113	50.316291	-4.08546	1.02	232.1	2014-11-22	12:57:13
1114	50.316283	-4.085473	1.25	228.2	2014-11-22	12:57:14
1115	50.316278	-4.085486	1.11	235.5	2014-11-22	12:57:15
1116	50.316275	-4.085498	0.91	254.7	2014-11-22	12:57:16
1117	50.31627	-4.085508	0.92	229.4	2014-11-22	12:57:17
1118	50.316263	-4.085518	1.08	222.8	2014-11-22	12:57:18
1119	50.316257	-4.085525	0.84	217	2014-11-22	12:57:19
1120	50.316253	-4.085534	0.8	234.3	2014-11-22	12:57:20
1121	50.316253	-4.08554	0.36	271.4	2014-11-22	12:57:21
1122	50.316254	-4.08554	0.1	336.2	2014-11-22	12:57:22
1123	50.316254	-4.08554	0.02	326.4	2014-11-22	12:57:24
1124	50.316249	-4.085543	0.56	195.4	2014-11-22	12:57:25
1125	50.316244	-4.085544	0.26	188.6	2014-11-22	12:57:27
1126	50.316244	-4.085544	0.01	147.4	2014-11-22	12:57:28
1127	50.316248	-4.085541	0.51	22.9	2014-11-22	12:57:29
1128	50.316252	-4.085539	0.45	19.1	2014-11-22	12:57:30
1129	50.316256	-4.085537	0.44	18.1	2014-11-22	12:57:31
1130	50.316256	-4.085537	0.03	327.4	2014-11-22	12:57:32
1131	50.316259	-4.085534	0.38	37.9	2014-11-22	12:57:33
1132	50.316259	-4.085534	0.01	0	2014-11-22	12:57:34
1133	50.316259	-4.085534	0.01	330.4	2014-11-22	12:57:36
1134	50.316259	-4.085534	0.02	241.5	2014-11-22	12:57:37
1135	50.316259	-4.085534	0.01	231.9	2014-11-22	12:57:38
1136	50.316259	-4.085535	0.05	207.3	2014-11-22	12:57:39
1137	50.31625	-4.085535	0.91	180.4	2014-11-22	12:57:40
1138	50.316244	-4.085532	0.71	163.9	2014-11-22	12:57:41
1139	50.316235	-4.085533	1	185.1	2014-11-22	12:57:42
1140	50.316225	-4.085535	1.11	187.4	2014-11-22	12:57:43
1141	50.316218	-4.085532	0.81	162.9	2014-11-22	12:57:44
1142	50.316213	-4.085527	0.73	154.9	2014-11-22	12:57:45
1143	50.316207	-4.085524	0.69	160.9	2014-11-22	12:57:46
1144	50.3162	-4.085523	0.7	172.6	2014-11-22	12:57:47
1145	50.316195	-4.085523	0.66	179.5	2014-11-22	12:57:48
1146	50.316187	-4.085525	0.82	188.3	2014-11-22	12:57:49
1147	50.316178	-4.085526	1.01	186.8	2014-11-22	12:57:50
1148	50.316169	-4.085529	1.01	190.6	2014-11-22	12:57:51
1149	50.316164	-4.085532	0.63	202.9	2014-11-22	12:57:52
1150	50.31616	-4.085536	0.57	208.5	2014-11-22	12:57:53
1151	50.316155	-4.085541	0.58	214.5	2014-11-22	12:57:54
1152	50.31615	-4.085549	0.84	226.7	2014-11-22	12:57:55
1153	50.316146	-4.085556	0.64	226.3	2014-11-22	12:57:56
1154	50.316145	-4.08556	0.35	248.2	2014-11-22	12:57:57
1155	50.316145	-4.08556	0.03	43.2	2014-11-22	12:57:59
1156	50.316148	-4.085554	0.27	53.1	2014-11-22	12:58:01
1157	50.316148	-4.085554	0.02	90	2014-11-22	12:58:02
1158	50.316148	-4.085553	0.04	133	2014-11-22	12:58:03
1159	50.316148	-4.085553	0.04	102	2014-11-22	12:58:04
1160	50.316151	-4.085549	0.19	35.6	2014-11-22	12:58:06
1161	50.316151	-4.085549	0.02	90	2014-11-22	12:58:07
1162	50.316154	-4.085546	0.4	29.7	2014-11-22	12:58:08
1163	50.316157	-4.085544	0.39	26.5	2014-11-22	12:58:09
1164	50.31616	-4.085543	0.38	14.3	2014-11-22	12:58:10
1165	50.316164	-4.085543	0.38	1.8	2014-11-22	12:58:11
1166	50.316167	-4.085538	0.44	42.3	2014-11-22	12:58:12
1167	50.316173	-4.085532	0.88	33.2	2014-11-22	12:58:13
1168	50.31618	-4.085523	0.95	37.7	2014-11-22	12:58:14
1169	50.316189	-4.085516	1.15	26.1	2014-11-22	12:58:15
1170	50.316204	-4.08551	1.66	15.6	2014-11-22	12:58:16
1171	50.316221	-4.0855	2.12	20.4	2014-11-22	12:58:17
1172	50.316245	-4.085489	2.7	15.4	2014-11-22	12:58:18
1173	50.316275	-4.085476	3.52	15.5	2014-11-22	12:58:19
1174	50.316309	-4.085477	3.79	359.2	2014-11-22	12:58:20
1175	50.316346	-4.085488	4.13	348.8	2014-11-22	12:58:21
1176	50.316388	-4.085508	4.86	343.1	2014-11-22	12:58:22
1177	50.31643	-4.085534	5.1	338.5	2014-11-22	12:58:23
1178	50.316467	-4.085565	4.61	332.2	2014-11-22	12:58:24
1179	50.316503	-4.085592	4.54	334.3	2014-11-22	12:58:25
1180	50.316541	-4.085617	4.51	337.5	2014-11-22	12:58:26
1181	50.316579	-4.085641	4.61	338.2	2014-11-22	12:58:27
1182	50.316618	-4.085661	4.48	341.2	2014-11-22	12:58:28
1183	50.31665	-4.085684	3.93	336	2014-11-22	12:58:29
1184	50.316677	-4.085706	3.48	332.3	2014-11-22	12:58:30
1185	50.316701	-4.085732	3.21	325.5	2014-11-22	12:58:31
1186	50.316717	-4.085752	2.27	320.8	2014-11-22	12:58:32
1187	50.316716	-4.085751	0.04	137.7	2014-11-22	12:58:34
1188	50.316701	-4.085755	1.78	188.7	2014-11-22	12:58:35
1189	50.316679	-4.085757	2.37	183.2	2014-11-22	12:58:36
1190	50.31666	-4.085757	2.12	179.8	2014-11-22	12:58:37
1191	50.316644	-4.08575	1.89	166	2014-11-22	12:58:38
1192	50.316629	-4.08574	1.82	154.8	2014-11-22	12:58:39
1193	50.316618	-4.085729	1.45	150.2	2014-11-22	12:58:40
1194	50.316608	-4.085717	1.36	140.4	2014-11-22	12:58:41
1195	50.316596	-4.085708	1.55	154.5	2014-11-22	12:58:42
1196	50.316581	-4.085702	1.68	164.6	2014-11-22	12:58:43
1197	50.316568	-4.085695	1.55	163.8	2014-11-22	12:58:44
1198	50.316558	-4.085689	1.22	158.8	2014-11-22	12:58:45
1199	50.316544	-4.085684	1.53	165.8	2014-11-22	12:58:46
1200	50.31653	-4.085683	1.56	176.3	2014-11-22	12:58:47
1201	50.31652	-4.085676	1.17	158.4	2014-11-22	12:58:48
1202	50.316514	-4.08567	0.84	145.4	2014-11-22	12:58:49
1203	50.316503	-4.085664	1.37	162.8	2014-11-22	12:58:50
1204	50.316491	-4.085657	1.39	160.2	2014-11-22	12:58:51
1205	50.316481	-4.085656	1.09	173.7	2014-11-22	12:58:52
1206	50.316473	-4.085659	0.92	193.1	2014-11-22	12:58:53
1207	50.316463	-4.085661	1.09	188.8	2014-11-22	12:58:54
1208	50.316451	-4.085667	1.41	197.3	2014-11-22	12:58:55
1209	50.31644	-4.085671	1.32	193.3	2014-11-22	12:58:56
1210	50.316435	-4.085667	0.57	151.5	2014-11-22	12:58:57
1211	50.316438	-4.085658	0.77	62.6	2014-11-22	12:58:58
1212	50.316436	-4.085651	0.56	123.2	2014-11-22	12:58:59
1213	50.316427	-4.085647	0.95	161.4	2014-11-22	12:59:00
1214	50.316417	-4.085642	1.25	165.7	2014-11-22	12:59:01
1215	50.316404	-4.085637	1.42	162.9	2014-11-22	12:59:02
1216	50.316392	-4.08563	1.49	161.3	2014-11-22	12:59:03
1217	50.31638	-4.085627	1.37	171.8	2014-11-22	12:59:04
1218	50.31637	-4.085622	1.16	160.4	2014-11-22	12:59:05
1219	50.316362	-4.085615	1.01	153.4	2014-11-22	12:59:06
1220	50.316353	-4.085609	1.08	157.3	2014-11-22	12:59:07
1221	50.316341	-4.085606	1.33	168.4	2014-11-22	12:59:08
1222	50.316326	-4.085604	1.62	175.8	2014-11-22	12:59:09
1223	50.316311	-4.085602	1.7	175	2014-11-22	12:59:10
1224	50.316301	-4.0856	1.17	173.6	2014-11-22	12:59:11
1225	50.316294	-4.085599	0.72	171.9	2014-11-22	12:59:12
1226	50.31629	-4.085594	0.58	145.9	2014-11-22	12:59:13
1227	50.316285	-4.085589	0.72	148.6	2014-11-22	12:59:14
1228	50.316276	-4.085584	1.05	162.1	2014-11-22	12:59:15
1229	50.316268	-4.08558	0.9	159.4	2014-11-22	12:59:16
1230	50.316262	-4.085573	0.82	142.9	2014-11-22	12:59:17
1231	50.31626	-4.085573	0.19	183.7	2014-11-22	12:59:18
1232	50.316266	-4.085583	0.9	309	2014-11-22	12:59:19
1233	50.316273	-4.085594	1.19	317.7	2014-11-22	12:59:20
1234	50.316283	-4.085603	1.27	330.4	2014-11-22	12:59:21
1235	50.316296	-4.085614	1.63	331.2	2014-11-22	12:59:22
1236	50.316325	-4.085637	3.57	332.4	2014-11-22	12:59:23
1237	50.316354	-4.08566	3.65	333.8	2014-11-22	12:59:24
1238	50.316382	-4.085683	3.52	332.8	2014-11-22	12:59:25
1239	50.316411	-4.085705	3.59	333.3	2014-11-22	12:59:26
1240	50.316433	-4.085707	2.5	356.7	2014-11-22	12:59:27
1241	50.316431	-4.0857	0.3	111.1	2014-11-22	12:59:29
1242	50.316411	-4.085699	2.29	178.2	2014-11-22	12:59:30
1243	50.316395	-4.085685	1.99	152.1	2014-11-22	12:59:31
1244	50.316381	-4.085679	1.61	164.3	2014-11-22	12:59:32
1245	50.316368	-4.085673	1.55	164.4	2014-11-22	12:59:33
1246	50.316353	-4.085668	1.65	166.6	2014-11-22	12:59:34
1247	50.316341	-4.085664	1.37	167.2	2014-11-22	12:59:35
1248	50.316334	-4.085658	0.88	154	2014-11-22	12:59:36
1249	50.31633	-4.085647	0.9	119.3	2014-11-22	12:59:37
1250	50.316325	-4.085641	0.77	143.3	2014-11-22	12:59:38
1251	50.316324	-4.085641	0.13	187.8	2014-11-22	12:59:39
1252	50.316324	-4.085642	0.12	315.1	2014-11-22	12:59:40
1253	50.316349	-4.085634	2.76	13	2014-11-22	12:59:41
1254	50.316371	-4.085624	2.63	14.4	2014-11-22	12:59:42
1255	50.316383	-4.085607	1.81	43	2014-11-22	12:59:43
1256	50.316396	-4.08559	1.84	42.6	2014-11-22	12:59:44
1257	50.316401	-4.085584	0.71	34.6	2014-11-22	12:59:45
1258	50.316392	-4.085586	1	188.9	2014-11-22	12:59:46
1259	50.316376	-4.085586	1.73	179.6	2014-11-22	12:59:47
1260	50.31636	-4.085587	1.78	182.5	2014-11-22	12:59:48
1261	50.316346	-4.085586	1.66	177.5	2014-11-22	12:59:49
1262	50.316328	-4.085586	1.97	179.8	2014-11-22	12:59:50
1263	50.316312	-4.085584	1.79	174.6	2014-11-22	12:59:51
1264	50.316305	-4.085574	1.02	136.1	2014-11-22	12:59:52
1265	50.316299	-4.085564	0.96	137.8	2014-11-22	12:59:53
1266	50.316291	-4.085556	1.04	145.2	2014-11-22	12:59:54
1267	50.316282	-4.08555	1.15	159	2014-11-22	12:59:55
1268	50.316268	-4.085548	1.49	173.4	2014-11-22	12:59:56
1269	50.316258	-4.085548	1.11	179	2014-11-22	12:59:57
1270	50.316252	-4.085544	0.72	161.2	2014-11-22	12:59:58
1271	50.316244	-4.085544	0.92	177.8	2014-11-22	12:59:59
1272	50.316235	-4.085542	0.98	172	2014-11-22	13:00:00
1273	50.316227	-4.08554	0.86	169.7	2014-11-22	13:00:01
1274	50.316218	-4.085541	1.01	185.4	2014-11-22	13:00:02
1275	50.316212	-4.085543	0.75	191.4	2014-11-22	13:00:03
1276	50.316212	-4.085543	0.03	203.5	2014-11-22	13:00:04
1277	50.316206	-4.08554	0.68	160.6	2014-11-22	13:00:05
1278	50.316203	-4.08554	0.17	183.1	2014-11-22	13:00:07
1279	50.316229	-4.085538	2.93	3.3	2014-11-22	13:00:08
1280	50.316272	-4.085531	4.82	5.6	2014-11-22	13:00:09
1281	50.316324	-4.085531	5.79	0.5	2014-11-22	13:00:10
1282	50.316369	-4.085551	5.21	344	2014-11-22	13:00:11
1283	50.316407	-4.085581	4.7	333.2	2014-11-22	13:00:12
1284	50.316448	-4.085604	4.91	340.1	2014-11-22	13:00:13
1285	50.316493	-4.08563	5.28	339.8	2014-11-22	13:00:14
1286	50.316535	-4.085667	5.34	330.6	2014-11-22	13:00:15
1287	50.31658	-4.085704	5.66	332.7	2014-11-22	13:00:16
1288	50.316634	-4.085736	6.47	338.9	2014-11-22	13:00:17
1289	50.316692	-4.085767	6.84	341.3	2014-11-22	13:00:18
1290	50.31675	-4.085798	6.8	341.2	2014-11-22	13:00:19
1291	50.316808	-4.085828	6.74	341.8	2014-11-22	13:00:20
1292	50.316857	-4.085851	5.78	343	2014-11-22	13:00:21
1293	50.31689	-4.085871	3.87	339.2	2014-11-22	13:00:22
1294	50.316895	-4.085885	1.15	298	2014-11-22	13:00:23
1295	50.316877	-4.085885	1.91	180.3	2014-11-22	13:00:24
1296	50.316844	-4.085864	4.03	158.3	2014-11-22	13:00:25
1297	50.316799	-4.08584	5.25	161	2014-11-22	13:00:26
1298	50.316757	-4.085813	5.09	158.1	2014-11-22	13:00:27
1299	50.316708	-4.08579	5.68	163.1	2014-11-22	13:00:28
1300	50.316661	-4.085767	5.53	162.4	2014-11-22	13:00:29
1301	50.316622	-4.085752	4.49	166.2	2014-11-22	13:00:30
1302	50.316598	-4.085744	2.65	168.7	2014-11-22	13:00:31
1303	50.316575	-4.08574	2.65	173.4	2014-11-22	13:00:32
1304	50.316552	-4.085741	2.57	180.9	2014-11-22	13:00:33
1305	50.316524	-4.085739	3.08	177.4	2014-11-22	13:00:34
1306	50.316502	-4.085737	2.46	176.5	2014-11-22	13:00:35
1307	50.316491	-4.085737	1.24	182.2	2014-11-22	13:00:36
1308	50.316477	-4.085738	1.48	183	2014-11-22	13:00:37
1309	50.316464	-4.085742	1.49	189.4	2014-11-22	13:00:38
1310	50.316449	-4.085747	1.7	191.7	2014-11-22	13:00:39
1311	50.316436	-4.085748	1.5	183.7	2014-11-22	13:00:40
1312	50.316424	-4.085745	1.38	172	2014-11-22	13:00:41
1313	50.31641	-4.085742	1.55	172.3	2014-11-22	13:00:42
1314	50.316394	-4.085741	1.76	175.9	2014-11-22	13:00:43
1315	50.316377	-4.085741	1.92	179.8	2014-11-22	13:00:44
1316	50.316364	-4.085738	1.44	172.8	2014-11-22	13:00:45
1317	50.316356	-4.085731	1.02	151.7	2014-11-22	13:00:46
1318	50.316346	-4.085726	1.18	161.8	2014-11-22	13:00:47
1319	50.316335	-4.085721	1.21	161.9	2014-11-22	13:00:48
1320	50.316325	-4.085716	1.21	163.8	2014-11-22	13:00:49
1321	50.316312	-4.085714	1.46	174.6	2014-11-22	13:00:50
1322	50.316298	-4.085711	1.6	171.9	2014-11-22	13:00:51
1323	50.316285	-4.085707	1.49	168.4	2014-11-22	13:00:52
1324	50.316275	-4.0857	1.11	156.3	2014-11-22	13:00:53
1325	50.316268	-4.085691	1.12	141.5	2014-11-22	13:00:54
1326	50.316257	-4.085682	1.32	151.4	2014-11-22	13:00:55
1327	50.316248	-4.085674	1.17	151.6	2014-11-22	13:00:56
1328	50.316241	-4.085665	1.03	139.6	2014-11-22	13:00:57
1329	50.316233	-4.085654	1.1	138.8	2014-11-22	13:00:58
1330	50.316224	-4.085646	1.19	150.3	2014-11-22	13:00:59
1331	50.316214	-4.085639	1.19	155.7	2014-11-22	13:01:00
1332	50.316209	-4.085631	0.85	134.8	2014-11-22	13:01:01
1333	50.316207	-4.085621	0.69	107.9	2014-11-22	13:01:02
1334	50.316206	-4.085613	0.59	99.2	2014-11-22	13:01:03
1335	50.316207	-4.085608	0.38	87.2	2014-11-22	13:01:04
1336	50.316205	-4.085604	0.31	128.7	2014-11-22	13:01:05
1337	50.316204	-4.085604	0.12	162.5	2014-11-22	13:01:06
1338	50.316199	-4.0856	0.62	152.1	2014-11-22	13:01:07
1339	50.316192	-4.085596	0.77	157.7	2014-11-22	13:01:08
1340	50.316186	-4.08559	0.82	149.9	2014-11-22	13:01:09
1341	50.316182	-4.085583	0.7	135	2014-11-22	13:01:10
1342	50.316176	-4.085574	0.88	133.6	2014-11-22	13:01:11
1343	50.316167	-4.085567	1.19	153.5	2014-11-22	13:01:12
1344	50.316161	-4.085559	0.8	136.2	2014-11-22	13:01:13
1345	50.316164	-4.085552	0.57	54.9	2014-11-22	13:01:14
1346	50.31617	-4.085547	0.71	28.5	2014-11-22	13:01:15
1347	50.316174	-4.085545	0.53	19.9	2014-11-22	13:01:16
1348	50.316176	-4.085542	0.12	57.8	2014-11-22	13:01:18
1349	50.316176	-4.085542	0.04	90	2014-11-22	13:01:19
1350	50.316176	-4.085541	0.05	56.4	2014-11-22	13:01:20
1351	50.316176	-4.085537	0.13	92.2	2014-11-22	13:01:22
1352	50.316176	-4.085537	0.01	330.4	2014-11-22	13:01:23
1353	50.316176	-4.085537	0.01	90	2014-11-22	13:01:24
1354	50.316178	-4.085536	0.29	20.6	2014-11-22	13:01:25
1355	50.316178	-4.085535	0.05	121.1	2014-11-22	13:01:27
1356	50.316178	-4.085535	0.01	90	2014-11-22	13:01:28
1357	50.316178	-4.085535	0.04	282	2014-11-22	13:01:29
1358	50.316178	-4.085535	0.04	180	2014-11-22	13:01:30
1359	50.316172	-4.085547	1.02	235.4	2014-11-22	13:01:31
1360	50.316172	-4.085563	1.13	267.6	2014-11-22	13:01:32
1361	50.316171	-4.085582	1.35	267.6	2014-11-22	13:01:33
1362	50.316167	-4.085603	1.56	251.8	2014-11-22	13:01:34
1363	50.316162	-4.085621	1.46	247.1	2014-11-22	13:01:35
1364	50.316163	-4.085637	1.11	275.7	2014-11-22	13:01:36
1365	50.316167	-4.085652	1.1	291.8	2014-11-22	13:01:37
1366	50.316166	-4.085667	1.08	264.1	2014-11-22	13:01:38
1367	50.316163	-4.08568	0.98	253.3	2014-11-22	13:01:39
1368	50.316159	-4.085693	1.08	243.2	2014-11-22	13:01:40
1369	50.316153	-4.085708	1.2	239	2014-11-22	13:01:41
1370	50.316148	-4.085722	1.17	239.9	2014-11-22	13:01:42
1371	50.316143	-4.085735	1.07	240.2	2014-11-22	13:01:43
1372	50.316143	-4.085743	0.6	266.5	2014-11-22	13:01:44
1373	50.316146	-4.085746	0.45	332.5	2014-11-22	13:01:45
1374	50.316147	-4.085749	0.22	300.5	2014-11-22	13:01:46
1375	50.316144	-4.085753	0.46	219.4	2014-11-22	13:01:47
1376	50.316141	-4.085757	0.43	222	2014-11-22	13:01:48
1377	50.316143	-4.085763	0.48	296.6	2014-11-22	13:01:49
1378	50.316149	-4.085771	0.81	318.5	2014-11-22	13:01:50
1379	50.316155	-4.08578	0.91	314.7	2014-11-22	13:01:51
1380	50.31616	-4.085788	0.82	313.7	2014-11-22	13:01:52
1381	50.316166	-4.085792	0.71	340.9	2014-11-22	13:01:53
1382	50.316185	-4.085784	2.18	14.9	2014-11-22	13:01:54
1383	50.31622	-4.085768	4.09	15.8	2014-11-22	13:01:55
1384	50.316265	-4.085746	5.18	17.4	2014-11-22	13:01:56
1385	50.316312	-4.085721	5.63	18.6	2014-11-22	13:01:57
1386	50.316355	-4.085707	4.87	11.8	2014-11-22	13:01:58
1387	50.316395	-4.08571	4.45	356.9	2014-11-22	13:01:59
1388	50.316438	-4.085723	4.89	349.5	2014-11-22	13:02:00
1389	50.316484	-4.085741	5.23	345.3	2014-11-22	13:02:01
1390	50.316531	-4.085764	5.45	343.2	2014-11-22	13:02:02
1391	50.316577	-4.085788	5.48	341.7	2014-11-22	13:02:03
1392	50.316626	-4.085807	5.57	345.5	2014-11-22	13:02:04
1393	50.316669	-4.085827	5.02	344.1	2014-11-22	13:02:05
1394	50.316705	-4.085842	4.14	345.2	2014-11-22	13:02:06
1395	50.31674	-4.085847	3.9	354.4	2014-11-22	13:02:07
1396	50.316765	-4.085858	2.84	344.7	2014-11-22	13:02:08
1397	50.316779	-4.085878	2.16	317.3	2014-11-22	13:02:09
1398	50.31679	-4.085903	2.14	306.1	2014-11-22	13:02:10
1399	50.316802	-4.085927	2.15	306.1	2014-11-22	13:02:11
1400	50.316813	-4.085952	2.21	305	2014-11-22	13:02:12
1401	50.316824	-4.085979	2.27	302.9	2014-11-22	13:02:13
1402	50.316721	-4.085904	0.9	155.1	2014-11-22	13:02:27
1403	50.316699	-4.08589	2.63	157.2	2014-11-22	13:02:28
1404	50.316687	-4.085876	1.7	144.2	2014-11-22	13:02:29
1405	50.316679	-4.085861	1.4	130.2	2014-11-22	13:02:30
1406	50.316668	-4.085848	1.51	143.2	2014-11-22	13:02:31
1407	50.316654	-4.085839	1.63	157.4	2014-11-22	13:02:32
1408	50.316639	-4.085835	1.77	170.1	2014-11-22	13:02:33
1409	50.316627	-4.085827	1.4	156.7	2014-11-22	13:02:34
1410	50.316617	-4.085818	1.26	147.9	2014-11-22	13:02:35
1411	50.316608	-4.085807	1.25	142.6	2014-11-22	13:02:36
1412	50.316603	-4.085793	1.19	122.2	2014-11-22	13:02:37
1413	50.316597	-4.08578	1.11	123.7	2014-11-22	13:02:38
1414	50.316589	-4.085771	1.15	145.2	2014-11-22	13:02:39
1415	50.316577	-4.085767	1.31	166.9	2014-11-22	13:02:40
1416	50.316565	-4.085762	1.41	165.5	2014-11-22	13:02:41
1417	50.316552	-4.085758	1.5	170.9	2014-11-22	13:02:42
1418	50.316541	-4.085757	1.17	174.2	2014-11-22	13:02:43
1419	50.316536	-4.08575	0.76	139.8	2014-11-22	13:02:44
1420	50.316535	-4.085749	0.08	140.5	2014-11-22	13:02:45
1421	50.316525	-4.085744	1.25	162.3	2014-11-22	13:02:46
1422	50.316512	-4.085738	1.52	164.8	2014-11-22	13:02:47
1423	50.316501	-4.085729	1.34	149.6	2014-11-22	13:02:48
1424	50.316495	-4.085718	1.03	132.1	2014-11-22	13:02:49
1425	50.316485	-4.085711	1.22	154.5	2014-11-22	13:02:50
1426	50.316473	-4.085705	1.39	165.1	2014-11-22	13:02:51
1427	50.316461	-4.085699	1.42	159.7	2014-11-22	13:02:52
1428	50.316453	-4.085686	1.26	133.1	2014-11-22	13:02:53
1429	50.316448	-4.085671	1.21	120.1	2014-11-22	13:02:54
1430	50.316439	-4.085662	1.23	148.4	2014-11-22	13:02:55
1431	50.316426	-4.085657	1.46	166.1	2014-11-22	13:02:56
1432	50.316411	-4.085654	1.7	172.1	2014-11-22	13:02:57
1433	50.316398	-4.08565	1.47	168.5	2014-11-22	13:02:58
1434	50.316393	-4.085637	1.05	121.6	2014-11-22	13:02:59
1435	50.316388	-4.085626	0.95	123.4	2014-11-22	13:03:00
1436	50.31638	-4.085621	0.98	159.6	2014-11-22	13:03:01
1437	50.316379	-4.085621	0.12	167.9	2014-11-22	13:03:02
1438	50.316377	-4.08562	0.16	165.4	2014-11-22	13:03:03
1439	50.316364	-4.085622	1.52	186.1	2014-11-22	13:03:04
1440	50.316351	-4.085627	1.51	191.9	2014-11-22	13:03:05
1441	50.316343	-4.085629	0.85	190.5	2014-11-22	13:03:06
1442	50.316342	-4.085628	0.12	159.4	2014-11-22	13:03:07
1443	50.316333	-4.085631	1	188.9	2014-11-22	13:03:08
1444	50.316332	-4.08563	0.18	170.4	2014-11-22	13:03:09
1445	50.316322	-4.085627	1.11	169.2	2014-11-22	13:03:10
1446	50.316312	-4.085622	1.14	162.7	2014-11-22	13:03:11
1447	50.316303	-4.085617	1.06	157.2	2014-11-22	13:03:12
1448	50.316298	-4.085609	0.82	137.9	2014-11-22	13:03:13
1449	50.316297	-4.085608	0.11	150	2014-11-22	13:03:14
1450	50.316288	-4.085599	1.21	148.9	2014-11-22	13:03:15
1451	50.316276	-4.085595	1.32	165.1	2014-11-22	13:03:16
1452	50.316266	-4.085592	1.13	171.6	2014-11-22	13:03:17
1453	50.316258	-4.08559	0.87	170.5	2014-11-22	13:03:18
1454	50.316258	-4.085589	0.12	128.1	2014-11-22	13:03:19
1455	50.316257	-4.085588	0.1	138.8	2014-11-22	13:03:20
1456	50.316256	-4.085587	0.06	126.5	2014-11-22	13:03:22
1457	50.316256	-4.085586	0.02	108.6	2014-11-22	13:03:24
1458	50.316256	-4.085586	0.01	90	2014-11-22	13:03:25
1459	50.316256	-4.085586	0.02	126.4	2014-11-22	13:03:26
1460	50.31626	-4.0856	1.09	291.6	2014-11-22	13:03:27
1461	50.316265	-4.085615	1.19	297.9	2014-11-22	13:03:28
1462	50.316271	-4.085625	0.96	312.9	2014-11-22	13:03:29
1463	50.316277	-4.085631	0.82	329.5	2014-11-22	13:03:30
1464	50.316286	-4.085636	1.07	338.8	2014-11-22	13:03:31
1465	50.316305	-4.085637	2.17	357.3	2014-11-22	13:03:32
1466	50.316341	-4.085639	3.93	359	2014-11-22	13:03:33
1467	50.316387	-4.085651	5.18	349.9	2014-11-22	13:03:34
1468	50.316431	-4.085683	5.39	335.3	2014-11-22	13:03:35
1469	50.316471	-4.085724	5.35	327.2	2014-11-22	13:03:36
1470	50.316512	-4.085764	5.4	327.7	2014-11-22	13:03:37
1471	50.316554	-4.085805	5.46	327.9	2014-11-22	13:03:38
1472	50.316595	-4.085846	5.43	328.1	2014-11-22	13:03:39
1473	50.316637	-4.085886	5.44	328.3	2014-11-22	13:03:40
1474	50.316678	-4.085926	5.46	328.6	2014-11-22	13:03:41
1475	50.316721	-4.085963	5.41	330.6	2014-11-22	13:03:42
1476	50.316751	-4.085956	3.4	8.4	2014-11-22	13:03:43
1477	50.316728	-4.085911	4.16	128.8	2014-11-22	13:03:44
1478	50.316678	-4.08585	7.02	142.5	2014-11-22	13:03:45
1479	50.316622	-4.085801	7.12	150.2	2014-11-22	13:03:46
1480	50.316574	-4.085733	7.14	138	2014-11-22	13:03:47
1481	50.316546	-4.085687	4.56	133.9	2014-11-22	13:03:48
1482	50.316514	-4.085656	4.2	148	2014-11-22	13:03:49
1483	50.316486	-4.085632	3.58	151.6	2014-11-22	13:03:50
1484	50.316461	-4.085614	3.06	155.4	2014-11-22	13:03:51
1485	50.316443	-4.085599	2.26	151.4	2014-11-22	13:03:52
1486	50.316427	-4.085585	2.02	151.3	2014-11-22	13:03:53
1487	50.31641	-4.085575	2.02	159.2	2014-11-22	13:03:54
1488	50.316393	-4.085568	1.98	165.7	2014-11-22	13:03:55
1489	50.316379	-4.085561	1.62	162.5	2014-11-22	13:03:56
1490	50.316368	-4.085552	1.41	151.9	2014-11-22	13:03:57
1491	50.316362	-4.085541	1.02	132	2014-11-22	13:03:58
1492	50.316357	-4.085531	0.93	126.2	2014-11-22	13:03:59
1493	50.316349	-4.085527	0.9	161	2014-11-22	13:04:00
1494	50.316343	-4.085523	0.76	158.8	2014-11-22	13:04:01
1495	50.316339	-4.085516	0.62	132.8	2014-11-22	13:04:02
1496	50.316334	-4.085509	0.75	131.5	2014-11-22	13:04:03
1497	50.316334	-4.085504	0.35	103.8	2014-11-22	13:04:04
1498	50.316343	-4.085508	1.07	345.8	2014-11-22	13:04:05
1499	50.316363	-4.085507	2.21	0.9	2014-11-22	13:04:06
1500	50.316394	-4.085502	3.5	6.2	2014-11-22	13:04:07
1501	50.316432	-4.0855	4.24	1.8	2014-11-22	13:04:08
1502	50.316472	-4.085516	4.54	344.9	2014-11-22	13:04:09
1503	50.316511	-4.085542	4.73	337.8	2014-11-22	13:04:10
1504	50.316552	-4.085569	5.02	337.3	2014-11-22	13:04:11
1505	50.316591	-4.085598	4.74	334.2	2014-11-22	13:04:12
1506	50.316613	-4.085642	3.97	307.5	2014-11-22	13:04:13
1507	50.316625	-4.085696	4.1	290.2	2014-11-22	13:04:14
1508	50.316639	-4.085749	4.04	291.8	2014-11-22	13:04:15
1509	50.316652	-4.085801	4.01	291.8	2014-11-22	13:04:16
1510	50.316665	-4.085852	3.9	292.1	2014-11-22	13:04:17
1511	50.316679	-4.085901	3.78	293.6	2014-11-22	13:04:18
1512	50.316689	-4.085941	3.05	291.5	2014-11-22	13:04:19
1513	50.316692	-4.085952	0.87	289.5	2014-11-22	13:04:20
1514	50.316689	-4.085945	0.65	121.3	2014-11-22	13:04:21
1515	50.316674	-4.085919	2.47	131.7	2014-11-22	13:04:22
1516	50.316651	-4.085861	4.8	122.1	2014-11-22	13:04:23
1517	50.316595	-4.085755	9.78	129.4	2014-11-22	13:04:24
1518	50.316566	-4.085701	5.01	130.3	2014-11-22	13:04:25
1519	50.316551	-4.085676	2.45	133.5	2014-11-22	13:04:26
1520	50.316539	-4.085666	1.47	150.4	2014-11-22	13:04:27
1521	50.316524	-4.085658	1.83	162.4	2014-11-22	13:04:28
1522	50.31651	-4.08565	1.66	159.3	2014-11-22	13:04:29
1523	50.316506	-4.085641	0.78	124.9	2014-11-22	13:04:30
1524	50.316506	-4.085628	0.91	90.6	2014-11-22	13:04:31
1525	50.316497	-4.085619	1.12	145.4	2014-11-22	13:04:32
1526	50.316485	-4.085616	1.38	171	2014-11-22	13:04:33
1527	50.316479	-4.085614	0.66	164.2	2014-11-22	13:04:34
1528	50.316482	-4.085605	0.68	64.7	2014-11-22	13:04:35
1529	50.316483	-4.0856	0.41	75.2	2014-11-22	13:04:36
1530	50.316483	-4.085599	0.04	105.7	2014-11-22	13:04:37
1531	50.316474	-4.085595	1.07	164.1	2014-11-22	13:04:38
1532	50.316462	-4.085594	1.31	177.4	2014-11-22	13:04:39
1533	50.316455	-4.085593	0.75	172.7	2014-11-22	13:04:40
1534	50.316453	-4.085589	0.42	135.6	2014-11-22	13:04:41
1535	50.316446	-4.085586	0.81	164.3	2014-11-22	13:04:42
1536	50.31644	-4.085584	0.65	173.1	2014-11-22	13:04:43
1537	50.316434	-4.085585	0.6	181.7	2014-11-22	13:04:44
1538	50.316427	-4.085588	0.87	193.8	2014-11-22	13:04:45
1539	50.316417	-4.085594	1.19	201.8	2014-11-22	13:04:46
1540	50.316405	-4.085599	1.34	197.1	2014-11-22	13:04:47
1541	50.316393	-4.085603	1.46	191.6	2014-11-22	13:04:48
1542	50.316383	-4.085608	1.16	196.4	2014-11-22	13:04:49
1543	50.316376	-4.085609	0.76	187.2	2014-11-22	13:04:50
1544	50.316369	-4.085608	0.82	172.9	2014-11-22	13:04:51
1545	50.316359	-4.085608	1.02	179	2014-11-22	13:04:52
1546	50.316348	-4.08561	1.29	188.2	2014-11-22	13:04:53
1547	50.316338	-4.085613	1.13	188.8	2014-11-22	13:04:54
1548	50.31633	-4.085613	0.92	182.6	2014-11-22	13:04:55
1549	50.316322	-4.085614	0.86	184	2014-11-22	13:04:56
1550	50.316311	-4.085615	1.17	182.6	2014-11-22	13:04:57
1551	50.316303	-4.085614	0.93	173.8	2014-11-22	13:04:58
1552	50.316297	-4.08561	0.7	161.1	2014-11-22	13:04:59
1553	50.31629	-4.085611	0.76	185.4	2014-11-22	13:05:00
1554	50.316282	-4.085613	0.97	184.9	2014-11-22	13:05:01
1555	50.316275	-4.08561	0.75	168.6	2014-11-22	13:05:02
1556	50.316271	-4.085607	0.48	151.7	2014-11-22	13:05:03
1557	50.316263	-4.085606	0.87	174.5	2014-11-22	13:05:04
1558	50.316253	-4.085606	1.12	181.5	2014-11-22	13:05:05
1559	50.316242	-4.085608	1.27	184.8	2014-11-22	13:05:06
1560	50.316232	-4.085606	1.09	174.4	2014-11-22	13:05:07
1561	50.316228	-4.085604	0.51	163.5	2014-11-22	13:05:08
1562	50.316222	-4.085602	0.68	163.3	2014-11-22	13:05:09
1563	50.316215	-4.085597	0.83	158.2	2014-11-22	13:05:10
1564	50.316209	-4.085595	0.68	167.3	2014-11-22	13:05:11
1565	50.316203	-4.085594	0.71	171.3	2014-11-22	13:05:12
1566	50.316198	-4.085588	0.64	141.1	2014-11-22	13:05:13
1567	50.316195	-4.085584	0.43	140.8	2014-11-22	13:05:14
1568	50.316195	-4.085584	0.03	192.9	2014-11-22	13:05:15
1569	50.316187	-4.085581	0.93	166.3	2014-11-22	13:05:16
1570	50.316178	-4.085577	1.02	162.9	2014-11-22	13:05:17
1571	50.316174	-4.08557	0.71	134.3	2014-11-22	13:05:18
1572	50.316172	-4.085562	0.62	113.2	2014-11-22	13:05:19
1573	50.316165	-4.085558	0.8	161.7	2014-11-22	13:05:20
1574	50.316159	-4.085558	0.68	179	2014-11-22	13:05:21
1575	50.316158	-4.085556	0.21	125.1	2014-11-22	13:05:22
1576	50.316161	-4.085554	0.41	20.5	2014-11-22	13:05:23
1577	50.316166	-4.085556	0.58	342	2014-11-22	13:05:24
1578	50.316171	-4.085558	0.58	345.7	2014-11-22	13:05:25
1579	50.316178	-4.085557	0.79	9.5	2014-11-22	13:05:26
1580	50.316186	-4.085553	0.9	18.6	2014-11-22	13:05:27
1581	50.316195	-4.085548	1.12	15.4	2014-11-22	13:05:28
1582	50.316216	-4.085538	2.4	18.3	2014-11-22	13:05:29
1583	50.316246	-4.085521	3.53	19.1	2014-11-22	13:05:30
1584	50.316285	-4.08551	4.42	10.6	2014-11-22	13:05:31
1585	50.316328	-4.085514	4.81	356.5	2014-11-22	13:05:32
1586	50.316369	-4.085536	4.77	341.1	2014-11-22	13:05:33
1587	50.316409	-4.085563	4.9	336.5	2014-11-22	13:05:34
1588	50.316452	-4.08559	5.19	338.9	2014-11-22	13:05:35
1589	50.316497	-4.085617	5.28	338.7	2014-11-22	13:05:36
1590	50.316537	-4.085644	4.88	336.5	2014-11-22	13:05:37
1591	50.316577	-4.085667	4.74	340.2	2014-11-22	13:05:38
1592	50.316617	-4.085687	4.63	342.3	2014-11-22	13:05:39
1593	50.316655	-4.085708	4.57	340.8	2014-11-22	13:05:40
1594	50.316692	-4.085727	4.29	341	2014-11-22	13:05:41
1595	50.316723	-4.085744	3.63	340.5	2014-11-22	13:05:42
1596	50.316741	-4.085753	2.18	344.6	2014-11-22	13:05:43
1597	50.31675	-4.085754	0.93	355.2	2014-11-22	13:05:44
1598	50.316755	-4.085757	0.63	338.4	2014-11-22	13:05:45
1599	50.316759	-4.08576	0.46	331.2	2014-11-22	13:05:46
1600	50.316762	-4.085765	0.51	320.1	2014-11-22	13:05:47
1601	50.316765	-4.08577	0.5	310.6	2014-11-22	13:05:48
1602	50.316767	-4.085775	0.46	303	2014-11-22	13:05:49
1603	50.316767	-4.08577	0.21	96.5	2014-11-22	13:05:51
1604	50.316763	-4.085761	0.79	127.8	2014-11-22	13:05:52
1605	50.31675	-4.085754	1.45	160	2014-11-22	13:05:53
1606	50.316746	-4.085751	0.49	152.7	2014-11-22	13:05:54
1607	50.316746	-4.085749	0.14	90	2014-11-22	13:05:55
1608	50.316741	-4.085743	0.72	145	2014-11-22	13:05:56
1609	50.316732	-4.085738	1.1	160.4	2014-11-22	13:05:57
1610	50.316722	-4.085734	1.11	166	2014-11-22	13:05:58
1611	50.316712	-4.085731	1.17	168.6	2014-11-22	13:05:59
1612	50.316703	-4.085725	1.08	156.2	2014-11-22	13:06:00
1613	50.316694	-4.085719	1.04	155.6	2014-11-22	13:06:01
1614	50.316684	-4.085717	1.22	174.4	2014-11-22	13:06:02
1615	50.316671	-4.085716	1.36	176.5	2014-11-22	13:06:03
1616	50.316665	-4.085712	0.77	158.3	2014-11-22	13:06:04
1617	50.316663	-4.085706	0.42	113.5	2014-11-22	13:06:05
1618	50.316661	-4.085706	0.28	176.4	2014-11-22	13:06:06
1619	50.316656	-4.085703	0.62	162.5	2014-11-22	13:06:07
1620	50.316647	-4.085703	1	176.3	2014-11-22	13:06:08
1621	50.316633	-4.085703	1.49	180.5	2014-11-22	13:06:09
1622	50.316627	-4.085695	0.9	144.9	2014-11-22	13:06:10
1623	50.316627	-4.085684	0.84	84.9	2014-11-22	13:06:11
1624	50.316625	-4.085677	0.51	119.5	2014-11-22	13:06:12
1625	50.316619	-4.085673	0.74	152	2014-11-22	13:06:13
1626	50.316609	-4.085667	1.16	161.5	2014-11-22	13:06:14
1627	50.316601	-4.085664	0.96	164.2	2014-11-22	13:06:15
1628	50.316591	-4.085662	1.13	174.3	2014-11-22	13:06:16
1629	50.316581	-4.085657	1.13	161.8	2014-11-22	13:06:17
1630	50.316571	-4.085648	1.25	150	2014-11-22	13:06:18
1631	50.31656	-4.085643	1.29	163	2014-11-22	13:06:19
1632	50.316554	-4.085635	0.91	140.5	2014-11-22	13:06:20
1633	50.316551	-4.085625	0.79	114.3	2014-11-22	13:06:21
1634	50.316543	-4.085617	1.02	147.1	2014-11-22	13:06:22
1635	50.316534	-4.085608	1.26	150.9	2014-11-22	13:06:23
1636	50.316524	-4.0856	1.25	150.9	2014-11-22	13:06:24
1637	50.316515	-4.085593	1.12	153.1	2014-11-22	13:06:25
1638	50.316506	-4.085585	1.13	153	2014-11-22	13:06:26
1639	50.316494	-4.085577	1.4	154	2014-11-22	13:06:27
1640	50.31648	-4.085572	1.67	168.9	2014-11-22	13:06:28
1641	50.31647	-4.085569	1.11	167.3	2014-11-22	13:06:29
1642	50.316463	-4.085561	0.91	144.3	2014-11-22	13:06:30
1643	50.316453	-4.085555	1.23	159.7	2014-11-22	13:06:31
1644	50.316443	-4.085552	1.14	169.4	2014-11-22	13:06:32
1645	50.316435	-4.085548	0.88	159.7	2014-11-22	13:06:33
1646	50.316427	-4.085545	0.98	168.1	2014-11-22	13:06:34
1647	50.316418	-4.085543	0.98	170.6	2014-11-22	13:06:35
1648	50.316409	-4.085541	1.01	172.2	2014-11-22	13:06:36
1649	50.316401	-4.08554	0.93	173	2014-11-22	13:06:37
1650	50.316393	-4.085537	0.88	169.9	2014-11-22	13:06:38
1651	50.316387	-4.085531	0.8	148.2	2014-11-22	13:06:39
1652	50.316381	-4.085526	0.79	148.2	2014-11-22	13:06:40
1653	50.316375	-4.085524	0.68	168.9	2014-11-22	13:06:41
1654	50.316365	-4.085526	1.11	187.7	2014-11-22	13:06:42
1655	50.316353	-4.08553	1.42	190.9	2014-11-22	13:06:43
1656	50.316343	-4.085532	1.06	188.4	2014-11-22	13:06:44
1657	50.316336	-4.085533	0.83	188.7	2014-11-22	13:06:45
1658	50.316327	-4.085537	1.01	194.3	2014-11-22	13:06:46
1659	50.316323	-4.085539	0.24	195	2014-11-22	13:06:48
1660	50.316317	-4.085541	0.61	191.8	2014-11-22	13:06:49
1661	50.316312	-4.085545	0.67	206.5	2014-11-22	13:06:50
1662	50.316308	-4.085548	0.47	206.4	2014-11-22	13:06:51
1663	50.316308	-4.085547	0.06	72.2	2014-11-22	13:06:52
1664	50.316307	-4.085547	0.12	193.8	2014-11-22	13:06:53
1665	50.316307	-4.085547	0.01	270	2014-11-22	13:06:54
1666	50.316307	-4.085548	0.01	270	2014-11-22	13:06:55
1667	50.316309	-4.085539	0.66	74.5	2014-11-22	13:06:56
1668	50.316306	-4.085523	1.14	103.7	2014-11-22	13:06:57
1669	50.316301	-4.085505	1.38	113.9	2014-11-22	13:06:58
1670	50.316297	-4.085488	1.3	113.7	2014-11-22	13:06:59
1671	50.316291	-4.085472	1.34	119.6	2014-11-22	13:07:00
1672	50.316287	-4.085456	1.2	112.8	2014-11-22	13:07:01
1673	50.31629	-4.085438	1.34	74.7	2014-11-22	13:07:02
1674	50.316289	-4.085422	1.18	94.1	2014-11-22	13:07:03
1675	50.31628	-4.085413	1.2	148.2	2014-11-22	13:07:04
1676	50.316269	-4.085404	1.33	153.3	2014-11-22	13:07:05
1677	50.316259	-4.085396	1.32	153.1	2014-11-22	13:07:06
1678	50.31625	-4.085391	1.06	159.5	2014-11-22	13:07:07
1679	50.316243	-4.08539	0.82	173.8	2014-11-22	13:07:08
1680	50.316234	-4.08539	0.9	183	2014-11-22	13:07:09
1681	50.316224	-4.085396	1.26	199.7	2014-11-22	13:07:10
1682	50.31622	-4.085402	0.59	225.8	2014-11-22	13:07:11
1683	50.31622	-4.085407	0.35	270	2014-11-22	13:07:12
1684	50.316213	-4.085418	1.07	223.9	2014-11-22	13:07:13
1685	50.316207	-4.085433	1.32	237.9	2014-11-22	13:07:14
1686	50.316202	-4.085444	0.95	236.8	2014-11-22	13:07:15
1687	50.3162	-4.085447	0.33	218.6	2014-11-22	13:07:16
1688	50.3162	-4.085443	0.31	96.8	2014-11-22	13:07:17
1689	50.3162	-4.085437	0.47	79.7	2014-11-22	13:07:18
1690	50.316202	-4.08543	0.51	66.4	2014-11-22	13:07:19
1691	50.316206	-4.085429	0.46	8.2	2014-11-22	13:07:20
1692	50.316214	-4.08543	0.87	357.7	2014-11-22	13:07:21
1693	50.316227	-4.085424	1.49	16.1	2014-11-22	13:07:22
1694	50.316252	-4.08541	2.93	19.9	2014-11-22	13:07:23
1695	50.316289	-4.085384	4.54	24	2014-11-22	13:07:24
1696	50.316333	-4.085366	5.04	14.2	2014-11-22	13:07:25
1697	50.316379	-4.085365	5.11	0.9	2014-11-22	13:07:26
1698	50.316424	-4.08537	5.07	356.6	2014-11-22	13:07:27
1699	50.316468	-4.085376	4.92	354.9	2014-11-22	13:07:28
1700	50.316514	-4.085388	5.12	350.4	2014-11-22	13:07:29
1701	50.316559	-4.085407	5.23	344.9	2014-11-22	13:07:30
1702	50.316605	-4.085431	5.38	341.4	2014-11-22	13:07:31
1703	50.316652	-4.085461	5.65	338.1	2014-11-22	13:07:32
1704	50.316698	-4.085489	5.57	338.8	2014-11-22	13:07:33
1705	50.316742	-4.085516	5.24	338.8	2014-11-22	13:07:34
1706	50.316782	-4.085544	4.86	335	2014-11-22	13:07:35
1707	50.316817	-4.085574	4.47	331.5	2014-11-22	13:07:36
1708	50.316846	-4.085601	3.69	329.2	2014-11-22	13:07:37
1709	50.316861	-4.085612	1.89	335.2	2014-11-22	13:07:38
1710	50.316868	-4.085613	0.74	355.4	2014-11-22	13:07:39
1711	50.316868	-4.085613	0.03	270	2014-11-22	13:07:40
1712	50.316868	-4.085615	0.11	300.3	2014-11-22	13:07:41
1713	50.316868	-4.085617	0.15	266.6	2014-11-22	13:07:42
1714	50.316861	-4.085625	1.02	216.5	2014-11-22	13:07:43
1715	50.316851	-4.085634	1.25	209.3	2014-11-22	13:07:44
1716	50.316839	-4.085642	1.44	201.9	2014-11-22	13:07:45
1717	50.316828	-4.085648	1.27	200.9	2014-11-22	13:07:46
1718	50.316819	-4.085648	1.01	180	2014-11-22	13:07:47
1719	50.316812	-4.085647	0.84	175.1	2014-11-22	13:07:48
1720	50.316808	-4.085645	0.47	166.8	2014-11-22	13:07:49
1721	50.316808	-4.085645	0.04	25.2	2014-11-22	13:07:50
1722	50.316803	-4.085645	0.52	181.9	2014-11-22	13:07:51
1723	50.316797	-4.085641	0.79	156.5	2014-11-22	13:07:52
1724	50.31679	-4.085637	0.84	160.2	2014-11-22	13:07:53
1725	50.31678	-4.085635	1.02	172.2	2014-11-22	13:07:54
1726	50.316772	-4.085634	0.99	174.1	2014-11-22	13:07:55
1727	50.316764	-4.085631	0.82	167.5	2014-11-22	13:07:56
1728	50.316761	-4.085627	0.51	140.6	2014-11-22	13:07:57
1729	50.316756	-4.085621	0.7	146.2	2014-11-22	13:07:58
1730	50.316747	-4.08562	0.94	177.1	2014-11-22	13:07:59
1731	50.316744	-4.085616	0.46	137.2	2014-11-22	13:08:00
1732	50.316746	-4.085612	0.41	51.9	2014-11-22	13:08:01
1733	50.316744	-4.085609	0.36	141.9	2014-11-22	13:08:02
1734	50.316737	-4.085606	0.73	168.3	2014-11-22	13:08:03
1735	50.316728	-4.085603	1.09	169	2014-11-22	13:08:04
1736	50.316722	-4.085601	0.73	164.8	2014-11-22	13:08:05
1737	50.316722	-4.085602	0.06	287.8	2014-11-22	13:08:06
1738	50.316712	-4.085604	1.06	190.7	2014-11-22	13:08:07
1739	50.316705	-4.085601	0.84	163	2014-11-22	13:08:08
1740	50.3167	-4.085598	0.63	161.8	2014-11-22	13:08:09
1741	50.316696	-4.085596	0.41	155.9	2014-11-22	13:08:10
1742	50.316693	-4.085593	0.4	144.6	2014-11-22	13:08:11
1743	50.316684	-4.085593	1.04	181.9	2014-11-22	13:08:12
1744	50.316674	-4.085595	1.13	185.8	2014-11-22	13:08:13
1745	50.316663	-4.085596	1.2	184	2014-11-22	13:08:14
1746	50.316653	-4.085598	1.14	188.7	2014-11-22	13:08:15
1747	50.316644	-4.0856	1.02	186.7	2014-11-22	13:08:16
1748	50.316634	-4.085602	1.11	186.2	2014-11-22	13:08:17
1749	50.316625	-4.085604	1.05	189.2	2014-11-22	13:08:18
1750	50.316616	-4.085604	0.98	180	2014-11-22	13:08:19
1751	50.316607	-4.085604	0.99	179	2014-11-22	13:08:20
1752	50.316601	-4.085602	0.65	166.8	2014-11-22	13:08:21
1753	50.316595	-4.085598	0.73	160.5	2014-11-22	13:08:22
1754	50.316586	-4.085599	1.01	184.4	2014-11-22	13:08:23
1755	50.316575	-4.085603	1.32	192.8	2014-11-22	13:08:24
1756	50.316573	-4.085605	0.22	217.8	2014-11-22	13:08:25
1757	50.316577	-4.085603	0.5	20.9	2014-11-22	13:08:26
1758	50.316578	-4.085602	0.07	55.8	2014-11-22	13:08:27
1759	50.316576	-4.085602	0.11	184.8	2014-11-22	13:08:29
1760	50.316571	-4.085603	0.55	186.3	2014-11-22	13:08:30
1761	50.316566	-4.085603	0.56	181.2	2014-11-22	13:08:31
1762	50.31656	-4.085605	0.61	189.5	2014-11-22	13:08:32
1763	50.316553	-4.085604	0.81	178.3	2014-11-22	13:08:33
1764	50.316543	-4.085602	1.16	172.9	2014-11-22	13:08:34
1765	50.316531	-4.085604	1.31	183.6	2014-11-22	13:08:35
1766	50.316524	-4.085608	0.86	202.9	2014-11-22	13:08:36
1767	50.316517	-4.085618	1.07	220.4	2014-11-22	13:08:37
1768	50.316503	-4.08563	1.72	209.9	2014-11-22	13:08:38
1769	50.316491	-4.085638	1.43	202	2014-11-22	13:08:39
1770	50.316484	-4.085638	0.82	182.1	2014-11-22	13:08:40
1771	50.316478	-4.085635	0.72	164.1	2014-11-22	13:08:41
1772	50.316468	-4.08563	1.19	160.4	2014-11-22	13:08:42
1773	50.316455	-4.085624	1.43	163.3	2014-11-22	13:08:43
1774	50.316444	-4.085618	1.34	161.9	2014-11-22	13:08:44
1775	50.31644	-4.085604	1.09	116	2014-11-22	13:08:45
1776	50.316435	-4.085593	0.95	121.8	2014-11-22	13:08:46
1777	50.316431	-4.085586	0.33	132.2	2014-11-22	13:08:48
1778	50.316427	-4.085585	0.49	168.8	2014-11-22	13:08:49
1779	50.316428	-4.085584	0.11	24.7	2014-11-22	13:08:50
1780	50.316444	-4.085576	1.96	16.8	2014-11-22	13:08:51
1781	50.31648	-4.08556	4.15	15.3	2014-11-22	13:08:52
1782	50.316524	-4.085558	4.89	2	2014-11-22	13:08:53
1783	50.316563	-4.085577	4.51	342.9	2014-11-22	13:08:54
1784	50.316604	-4.085589	4.65	348.8	2014-11-22	13:08:55
1785	50.316644	-4.085581	4.44	7.4	2014-11-22	13:08:56
1786	50.316683	-4.085566	4.51	13.7	2014-11-22	13:08:57
1787	50.316717	-4.085564	3.81	2.4	2014-11-22	13:08:58
1788	50.316749	-4.085572	3.54	351.2	2014-11-22	13:08:59
1789	50.316781	-4.085585	3.75	345.2	2014-11-22	13:09:00
1790	50.316815	-4.085603	3.93	341.3	2014-11-22	13:09:01
1791	50.316849	-4.085621	4.06	341.3	2014-11-22	13:09:02
1792	50.316884	-4.08564	4.08	340.7	2014-11-22	13:09:03
1793	50.316919	-4.085657	4.14	342.8	2014-11-22	13:09:04
1794	50.316954	-4.085668	3.98	349.3	2014-11-22	13:09:05
1795	50.316959	-4.085646	1.63	72	2014-11-22	13:09:06
1796	50.316943	-4.085634	1.95	155.1	2014-11-22	13:09:07
1797	50.31689	-4.085569	7.47	141.8	2014-11-22	13:09:08
1798	50.316842	-4.085549	5.52	164.7	2014-11-22	13:09:09
1799	50.316806	-4.085539	4.1	170.5	2014-11-22	13:09:10
1800	50.316768	-4.085536	4.25	176.9	2014-11-22	13:09:11
1801	50.316753	-4.085531	1.67	167.7	2014-11-22	13:09:12
1802	50.31675	-4.085528	0.45	153.8	2014-11-22	13:09:13
1803	50.316749	-4.085524	0.31	95.1	2014-11-22	13:09:14
1804	50.316746	-4.085518	0.59	136.2	2014-11-22	13:09:15
1805	50.316737	-4.085517	0.94	174.2	2014-11-22	13:09:16
1806	50.316727	-4.085515	1.13	174.6	2014-11-22	13:09:17
1807	50.316717	-4.085515	1.15	178.5	2014-11-22	13:09:18
1808	50.316705	-4.085514	1.3	178.4	2014-11-22	13:09:19
1809	50.316695	-4.085516	1.15	184.7	2014-11-22	13:09:20
1810	50.316682	-4.085515	1.48	179.8	2014-11-22	13:09:21
1811	50.31667	-4.085519	1.34	190	2014-11-22	13:09:22
1812	50.31667	-4.085518	0.05	79.4	2014-11-22	13:09:23
1813	50.31668	-4.085513	1.19	18.1	2014-11-22	13:09:24
1814	50.316686	-4.085508	0.79	28.9	2014-11-22	13:09:25
1815	50.316686	-4.085507	0.06	98.5	2014-11-22	13:09:26
1816	50.31668	-4.085507	0.71	180	2014-11-22	13:09:27
1817	50.316671	-4.085509	0.94	189.5	2014-11-22	13:09:28
1818	50.316665	-4.085512	0.76	195.4	2014-11-22	13:09:29
1819	50.316662	-4.085516	0.4	227.8	2014-11-22	13:09:30
1820	50.316658	-4.085517	0.49	185.6	2014-11-22	13:09:31
1821	50.316647	-4.085515	1.24	176.4	2014-11-22	13:09:32
1822	50.316633	-4.085513	1.48	173.3	2014-11-22	13:09:33
1823	50.316622	-4.085511	1.24	171.7	2014-11-22	13:09:34
1824	50.316613	-4.085507	1.08	167	2014-11-22	13:09:35
1825	50.316607	-4.0855	0.84	142.6	2014-11-22	13:09:36
1826	50.316606	-4.085491	0.66	96.5	2014-11-22	13:09:37
1827	50.316604	-4.085487	0.35	125.6	2014-11-22	13:09:38
1828	50.316601	-4.085488	0.35	196.8	2014-11-22	13:09:39
1829	50.316596	-4.085493	0.65	212.1	2014-11-22	13:09:40
1830	50.316589	-4.085502	1.01	218.9	2014-11-22	13:09:41
1831	50.316582	-4.085511	1.01	220	2014-11-22	13:09:42
1832	50.316575	-4.085516	0.87	205.3	2014-11-22	13:09:43
1833	50.316569	-4.085519	0.74	195.9	2014-11-22	13:09:44
1834	50.316563	-4.085522	0.65	199.7	2014-11-22	13:09:45
1835	50.316559	-4.08551	1.02	121.9	2014-11-22	13:09:46
1836	50.316556	-4.085504	0.5	123.8	2014-11-22	13:09:47
1837	50.316548	-4.085498	0.94	154.2	2014-11-22	13:09:48
1838	50.316537	-4.085494	1.32	166.1	2014-11-22	13:09:49
1839	50.316525	-4.085492	1.4	174.1	2014-11-22	13:09:50
1840	50.316517	-4.085485	0.94	146.9	2014-11-22	13:09:51
1841	50.316519	-4.085478	0.53	70.2	2014-11-22	13:09:52
1842	50.316519	-4.085476	0.09	114.5	2014-11-22	13:09:53
1843	50.316511	-4.085473	0.93	166.3	2014-11-22	13:09:54
1844	50.316499	-4.085473	1.32	177.6	2014-11-22	13:09:55
1845	50.316488	-4.085472	1.23	178.1	2014-11-22	13:09:56
1846	50.316488	-4.085466	0.4	84.7	2014-11-22	13:09:57
1847	50.316487	-4.085464	0.22	133.9	2014-11-22	13:09:58
1848	50.316481	-4.085465	0.67	184.1	2014-11-22	13:09:59
1849	50.316477	-4.085465	0.2	179.1	2014-11-22	13:10:01
1850	50.316468	-4.085472	1.15	204.8	2014-11-22	13:10:02
1851	50.316455	-4.085477	1.47	194.6	2014-11-22	13:10:03
1852	50.31644	-4.085484	1.74	197.8	2014-11-22	13:10:04
1853	50.316428	-4.08549	1.44	195.8	2014-11-22	13:10:05
1854	50.316423	-4.085486	0.54	153.3	2014-11-22	13:10:06
1855	50.31642	-4.08548	0.61	129.1	2014-11-22	13:10:07
1856	50.316412	-4.085476	0.94	163.5	2014-11-22	13:10:08
1857	50.3164	-4.085476	1.33	179.8	2014-11-22	13:10:09
1858	50.316388	-4.085474	1.27	172.4	2014-11-22	13:10:10
1859	50.316379	-4.085466	1.13	153.1	2014-11-22	13:10:11
1860	50.316371	-4.085461	1.06	157.5	2014-11-22	13:10:12
1861	50.316358	-4.08546	1.37	179.3	2014-11-22	13:10:13
1862	50.316349	-4.08546	1.01	180.3	2014-11-22	13:10:14
1863	50.316341	-4.085457	0.9	165.8	2014-11-22	13:10:15
1864	50.316333	-4.085458	0.98	183.2	2014-11-22	13:10:16
1865	50.316323	-4.085463	1.15	198.4	2014-11-22	13:10:17
1866	50.316311	-4.085471	1.45	201.4	2014-11-22	13:10:18
1867	50.316303	-4.085477	1	206.5	2014-11-22	13:10:19
1868	50.316298	-4.085481	0.65	209	2014-11-22	13:10:20
1869	50.316291	-4.085487	0.87	206.9	2014-11-22	13:10:21
1870	50.316282	-4.085492	0.96	200.2	2014-11-22	13:10:22
1871	50.316275	-4.085499	1.02	210.3	2014-11-22	13:10:23
1872	50.316265	-4.085509	1.26	215.5	2014-11-22	13:10:24
1873	50.316255	-4.085519	1.34	211.7	2014-11-22	13:10:25
1874	50.316247	-4.085526	1.02	208.3	2014-11-22	13:10:26
1875	50.316242	-4.085531	0.68	209.2	2014-11-22	13:10:27
1876	50.316239	-4.085534	0.19	224.7	2014-11-22	13:10:29
1877	50.316234	-4.085541	0.75	216	2014-11-22	13:10:30
1878	50.316227	-4.085547	0.94	209.8	2014-11-22	13:10:31
1879	50.316219	-4.085552	0.92	202.8	2014-11-22	13:10:32
1880	50.316215	-4.085555	0.52	205.9	2014-11-22	13:10:33
1881	50.316218	-4.085553	0.4	20.2	2014-11-22	13:10:34
1882	50.316225	-4.085548	0.85	24.4	2014-11-22	13:10:35
1883	50.316226	-4.085542	0.43	77.5	2014-11-22	13:10:36
1884	50.316224	-4.085535	0.57	114	2014-11-22	13:10:37
1885	50.316221	-4.085529	0.53	123	2014-11-22	13:10:38
1886	50.316219	-4.085524	0.39	125.3	2014-11-22	13:10:39
1887	50.316219	-4.085524	0.01	0	2014-11-22	13:10:40
1888	50.316223	-4.085522	0.42	20	2014-11-22	13:10:41
1889	50.316223	-4.085522	0.01	270	2014-11-22	13:10:42
1890	50.316227	-4.085525	0.5	341.9	2014-11-22	13:10:43
1891	50.316232	-4.085526	0.53	351.6	2014-11-22	13:10:44
1892	50.316235	-4.085526	0.38	353.7	2014-11-22	13:10:45
1893	50.316235	-4.085526	0.06	52.4	2014-11-22	13:10:46
1894	50.316235	-4.085526	0.01	147.4	2014-11-22	13:10:47
1895	50.316234	-4.085522	0.28	127.3	2014-11-22	13:10:48
1896	50.316224	-4.085516	1.17	156.3	2014-11-22	13:10:49
1897	50.316214	-4.085513	1.18	169.2	2014-11-22	13:10:50
1898	50.316209	-4.085507	0.69	144.5	2014-11-22	13:10:51
1899	50.316208	-4.085497	0.75	96.4	2014-11-22	13:10:52
1900	50.316206	-4.085489	0.59	116.3	2014-11-22	13:10:53
1901	50.316205	-4.085484	0.35	106.8	2014-11-22	13:10:54
1902	50.316205	-4.085483	0.11	90	2014-11-22	13:10:55
1903	50.316204	-4.085482	0.09	128.6	2014-11-22	13:10:56
1904	50.316204	-4.085482	0.02	32.6	2014-11-22	13:10:57
1905	50.316205	-4.085482	0.02	32.6	2014-11-22	13:10:58
1906	50.316205	-4.085482	0.01	0	2014-11-22	13:10:59
1907	50.316205	-4.085482	0	180	2014-11-22	13:11:01
1908	50.316207	-4.085478	0.37	46.8	2014-11-22	13:11:02
1909	50.31621	-4.085473	0.48	46.5	2014-11-22	13:11:03
1910	50.316214	-4.085468	0.55	35.2	2014-11-22	13:11:04
1911	50.316217	-4.085464	0.42	42.4	2014-11-22	13:11:05
1912	50.316219	-4.085462	0.15	33.5	2014-11-22	13:11:07
1913	50.316219	-4.085462	0.05	333.4	2014-11-22	13:11:08
1914	50.31622	-4.085463	0.09	347.5	2014-11-22	13:11:09
1915	50.31622	-4.085463	0.01	308.1	2014-11-22	13:11:10
1916	50.31622	-4.085463	0.03	315.7	2014-11-22	13:11:11
1917	50.31622	-4.085463	0	0	2014-11-22	13:11:12
1918	50.31622	-4.085463	0	180	2014-11-22	13:11:14
1919	50.31622	-4.085463	0.03	44.3	2014-11-22	13:11:15
1920	50.31622	-4.085463	0.03	44.9	2014-11-22	13:11:16
1921	50.31622	-4.085462	0.02	90	2014-11-22	13:11:17
1922	50.316221	-4.085462	0.05	78.1	2014-11-22	13:11:18
1923	50.316221	-4.085462	0.01	32.6	2014-11-22	13:11:19
1924	50.316225	-4.085457	0.57	33	2014-11-22	13:11:20
1925	50.316227	-4.085457	0.12	12.6	2014-11-22	13:11:22
1926	50.316228	-4.085455	0.08	27.4	2014-11-22	13:11:24
1927	50.316229	-4.085455	0.07	45.5	2014-11-22	13:11:25
1928	50.316229	-4.085454	0.07	64.7	2014-11-22	13:11:26
1929	50.316229	-4.085454	0.03	53.6	2014-11-22	13:11:27
1930	50.316229	-4.085453	0.07	90	2014-11-22	13:11:28
1931	50.316229	-4.085452	0.04	103.8	2014-11-22	13:11:29
1932	50.316229	-4.085452	0.04	90	2014-11-22	13:11:30
1933	50.31623	-4.085451	0.04	17.7	2014-11-22	13:11:31
1934	50.31623	-4.085451	0.05	6.9	2014-11-22	13:11:32
1935	50.31623	-4.085451	0.05	346	2014-11-22	13:11:33
1936	50.316231	-4.085452	0.04	320.1	2014-11-22	13:11:34
1937	50.316236	-4.085447	0.32	29.4	2014-11-22	13:11:36
1938	50.316238	-4.085424	1.66	80.3	2014-11-22	13:11:37
1939	50.31624	-4.08541	1.05	77.8	2014-11-22	13:11:38
1940	50.316237	-4.085401	0.75	119	2014-11-22	13:11:39
1941	50.316232	-4.085395	0.66	138.6	2014-11-22	13:11:40
1942	50.316225	-4.085391	0.84	162.7	2014-11-22	13:11:41
1943	50.316221	-4.085387	0.52	143.6	2014-11-22	13:11:42
1944	50.316217	-4.085381	0.65	143	2014-11-22	13:11:43
1945	50.316211	-4.085379	0.63	162.3	2014-11-22	13:11:44
1946	50.316207	-4.08538	0.55	193.8	2014-11-22	13:11:45
1947	50.316207	-4.085385	0.3	266.6	2014-11-22	13:11:46
1948	50.31621	-4.085391	0.58	312.4	2014-11-22	13:11:47
1949	50.31621	-4.085393	0.2	277.8	2014-11-22	13:11:48
1950	50.31621	-4.085394	0.01	290.8	2014-11-22	13:11:50
1951	50.316219	-4.085399	1.05	341.2	2014-11-22	13:11:51
1952	50.316232	-4.085398	1.44	1.4	2014-11-22	13:11:52
1953	50.316256	-4.085396	2.64	2.9	2014-11-22	13:11:53
1954	50.316293	-4.085392	4.15	4.3	2014-11-22	13:11:54
1955	50.316338	-4.085399	5.02	354.4	2014-11-22	13:11:55
1956	50.316386	-4.085422	5.6	343	2014-11-22	13:11:56
1957	50.316435	-4.085453	5.84	338	2014-11-22	13:11:57
1958	50.316485	-4.08549	6.24	334.7	2014-11-22	13:11:58
1959	50.316533	-4.085533	6.14	330	2014-11-22	13:11:59
1960	50.316576	-4.085577	5.74	326.9	2014-11-22	13:12:00
1961	50.316618	-4.085608	5.15	335	2014-11-22	13:12:01
1962	50.316659	-4.085612	4.57	356.6	2014-11-22	13:12:02
1963	50.316699	-4.085596	4.51	14.1	2014-11-22	13:12:03
1964	50.316735	-4.085585	4.16	11	2014-11-22	13:12:04
1965	50.31677	-4.085583	3.83	1.8	2014-11-22	13:12:05
1966	50.316807	-4.085587	4.1	356.7	2014-11-22	13:12:06
1967	50.316845	-4.085594	4.26	352.8	2014-11-22	13:12:07
1968	50.316884	-4.085606	4.49	349.1	2014-11-22	13:12:08
1969	50.316922	-4.085627	4.47	340.6	2014-11-22	13:12:09
1970	50.316956	-4.085653	4.23	334.3	2014-11-22	13:12:10
1971	50.316983	-4.085678	3.5	328.8	2014-11-22	13:12:11
1972	50.316997	-4.085695	1.92	322.5	2014-11-22	13:12:12
1973	50.317	-4.085704	0.77	301.2	2014-11-22	13:12:13
1974	50.317002	-4.08571	0.49	294.6	2014-11-22	13:12:14
1975	50.317003	-4.085717	0.48	283.4	2014-11-22	13:12:15
1976	50.317004	-4.085723	0.43	278.7	2014-11-22	13:12:16
1977	50.317004	-4.08573	0.47	267.7	2014-11-22	13:12:17
1978	50.317001	-4.085736	0.52	240	2014-11-22	13:12:18
1979	50.316994	-4.085745	1.04	217.2	2014-11-22	13:12:19
1980	50.316985	-4.08576	1.41	228.2	2014-11-22	13:12:20
1981	50.316978	-4.085776	1.47	233.4	2014-11-22	13:12:21
1982	50.316968	-4.085787	1.28	216.8	2014-11-22	13:12:22
1983	50.31696	-4.085794	1.04	205.9	2014-11-22	13:12:23
1984	50.316952	-4.085802	1.1	213.3	2014-11-22	13:12:24
1985	50.31694	-4.085808	1.4	199.1	2014-11-22	13:12:25
1986	50.316927	-4.085813	1.52	193.4	2014-11-22	13:12:26
1987	50.316914	-4.085818	1.45	193.6	2014-11-22	13:12:27
1988	50.316902	-4.085822	1.33	191.6	2014-11-22	13:12:28
1989	50.31689	-4.085822	1.39	178.8	2014-11-22	13:12:29
1990	50.316879	-4.085818	1.19	167.6	2014-11-22	13:12:30
1991	50.31687	-4.085813	1.12	161.4	2014-11-22	13:12:31
1992	50.316861	-4.085807	1.05	157	2014-11-22	13:12:32
1993	50.316853	-4.085801	0.99	154.4	2014-11-22	13:12:33
1994	50.316845	-4.085797	0.93	159.7	2014-11-22	13:12:34
1995	50.316838	-4.085791	0.91	154	2014-11-22	13:12:35
1996	50.316831	-4.085784	0.94	145.9	2014-11-22	13:12:36
1997	50.316822	-4.085777	1.08	154.1	2014-11-22	13:12:37
1998	50.316812	-4.085774	1.12	169.3	2014-11-22	13:12:38
1999	50.316801	-4.08577	1.3	168.7	2014-11-22	13:12:39
[truncated: 3,023 more rows]
