# Supplementary material for: On the Potential of Surfers to Monitor Environmental Indicators in the Coastal Zone
Source: PLoS One. 2015 Jul 8;10(7):e0127706. doi: 10.1371/journal.pone.0127706 (PMC4496071; doi:10.1371/journal.pone.0127706)
Supplement: S1 Data — Contains 85 GPS tracks (comma separated files) used to estimate surfing performance statistics in the manuscript. (ZIP) [file pone.0127706.s001.zip › S1 Data GPS Tracks/20141129_Wembury.csv]

No	Latitude	Longitude	Speed	Course	Date	Time
1	50.316993	-4.082447	0	0	2014-11-29	13:20:47
2	50.316993	-4.082446	0.12	85.2	2014-11-29	13:20:48
3	50.316992	-4.082446	0.05	165.5	2014-11-29	13:20:49
4	50.316992	-4.082446	0.08	189.2	2014-11-29	13:20:50
5	50.316991	-4.082444	0.15	104.2	2014-11-29	13:20:51
6	50.316992	-4.082443	0.03	31.5	2014-11-29	13:20:52
7	50.316992	-4.082443	0.06	52.4	2014-11-29	13:20:53
8	50.316992	-4.082443	0.04	282	2014-11-29	13:20:54
9	50.316997	-4.082443	0.3	1.1	2014-11-29	13:20:56
10	50.317001	-4.082439	0.44	38.4	2014-11-29	13:20:57
11	50.317003	-4.082437	0.37	27.8	2014-11-29	13:20:58
12	50.317006	-4.082434	0.35	41.7	2014-11-29	13:20:59
13	50.317008	-4.082432	0.27	30.4	2014-11-29	13:21:00
14	50.317009	-4.082429	0.25	56.1	2014-11-29	13:21:01
15	50.317012	-4.082426	0.33	29	2014-11-29	13:21:02
16	50.317013	-4.082424	0.18	54.4	2014-11-29	13:21:03
17	50.317013	-4.082424	0.1	32.6	2014-11-29	13:21:04
18	50.317013	-4.082423	0.02	90	2014-11-29	13:21:05
19	50.317012	-4.082424	0.14	216.8	2014-11-29	13:21:06
20	50.317013	-4.082426	0.17	304	2014-11-29	13:21:07
21	50.317014	-4.082427	0.13	327.4	2014-11-29	13:21:08
22	50.317015	-4.082428	0.11	338.1	2014-11-29	13:21:09
23	50.317016	-4.082427	0.07	54.6	2014-11-29	13:21:10
24	50.317017	-4.082429	0.18	316.2	2014-11-29	13:21:11
25	50.317017	-4.08243	0.04	258	2014-11-29	13:21:12
26	50.317018	-4.08243	0.1	356.8	2014-11-29	13:21:13
27	50.317018	-4.082429	0.04	90	2014-11-29	13:21:14
28	50.317018	-4.082429	0.04	17.2	2014-11-29	13:21:15
29	50.317017	-4.082427	0.15	120.8	2014-11-29	13:21:16
30	50.317017	-4.082426	0.07	82.1	2014-11-29	13:21:17
31	50.317017	-4.082425	0.07	90	2014-11-29	13:21:18
32	50.317017	-4.082425	0.05	128.1	2014-11-29	13:21:19
33	50.317017	-4.082425	0.03	0	2014-11-29	13:21:20
34	50.317017	-4.082424	0.06	81.5	2014-11-29	13:21:21
35	50.317017	-4.082423	0.08	96.6	2014-11-29	13:21:22
36	50.317018	-4.082421	0.12	76.8	2014-11-29	13:21:23
37	50.317018	-4.08242	0.06	90	2014-11-29	13:21:24
38	50.317016	-4.08242	0.14	168	2014-11-29	13:21:25
39	50.317016	-4.08242	0.05	194.5	2014-11-29	13:21:26
40	50.317015	-4.08242	0.09	163.9	2014-11-29	13:21:27
41	50.317015	-4.082421	0.08	289.8	2014-11-29	13:21:28
42	50.317015	-4.082421	0.01	180	2014-11-29	13:21:29
43	50.317015	-4.082421	0.05	200.8	2014-11-29	13:21:30
44	50.317014	-4.082421	0.07	175.6	2014-11-29	13:21:32
45	50.317013	-4.082421	0.09	206	2014-11-29	13:21:33
46	50.317012	-4.082422	0.07	213.1	2014-11-29	13:21:34
47	50.317012	-4.082422	0.08	188.7	2014-11-29	13:21:35
48	50.317011	-4.082422	0.05	194.5	2014-11-29	13:21:36
49	50.317011	-4.082422	0.05	180	2014-11-29	13:21:37
50	50.317011	-4.082422	0.01	180	2014-11-29	13:21:38
51	50.31701	-4.082422	0.07	148	2014-11-29	13:21:39
52	50.31701	-4.082422	0.05	206.6	2014-11-29	13:21:40
53	50.317009	-4.082422	0.04	180	2014-11-29	13:21:41
54	50.317009	-4.082422	0.03	192.9	2014-11-29	13:21:42
55	50.317009	-4.082422	0.06	142.2	2014-11-29	13:21:43
56	50.317008	-4.082421	0.11	158.1	2014-11-29	13:21:44
57	50.317007	-4.082421	0.05	165.5	2014-11-29	13:21:45
58	50.317007	-4.08242	0.04	122.4	2014-11-29	13:21:46
59	50.317007	-4.08242	0.04	154.8	2014-11-29	13:21:47
60	50.317006	-4.082419	0.08	140.1	2014-11-29	13:21:48
61	50.317006	-4.082419	0.06	128.5	2014-11-29	13:21:49
62	50.317005	-4.082418	0.07	155.2	2014-11-29	13:21:50
63	50.317005	-4.082418	0.05	142.4	2014-11-29	13:21:51
64	50.317004	-4.082418	0.07	195.1	2014-11-29	13:21:52
65	50.317004	-4.082418	0.01	231.9	2014-11-29	13:21:53
66	50.317004	-4.082419	0.05	236.4	2014-11-29	13:21:54
67	50.317004	-4.082419	0.04	227	2014-11-29	13:21:55
68	50.317003	-4.08242	0.08	226.4	2014-11-29	13:21:56
69	50.317003	-4.082421	0.07	220.6	2014-11-29	13:21:57
70	50.317003	-4.082421	0.04	205.8	2014-11-29	13:21:58
71	50.317002	-4.082422	0.09	236.9	2014-11-29	13:21:59
72	50.317001	-4.082423	0.11	217.7	2014-11-29	13:22:00
73	50.317001	-4.082424	0.11	209.7	2014-11-29	13:22:01
74	50.316999	-4.082424	0.12	193.8	2014-11-29	13:22:02
75	50.316998	-4.082425	0.14	197.8	2014-11-29	13:22:03
76	50.316997	-4.082425	0.1	189.8	2014-11-29	13:22:04
77	50.316997	-4.082425	0.06	162.3	2014-11-29	13:22:05
78	50.316996	-4.082425	0.07	225.5	2014-11-29	13:22:06
79	50.316996	-4.082426	0.09	231.7	2014-11-29	13:22:07
80	50.316996	-4.082426	0.03	167.1	2014-11-29	13:22:08
81	50.316996	-4.082426	0.02	0	2014-11-29	13:22:09
82	50.316996	-4.082426	0.03	168.5	2014-11-29	13:22:10
83	50.316995	-4.082426	0.06	109.3	2014-11-29	13:22:11
84	50.316995	-4.082426	0.02	180	2014-11-29	13:22:12
85	50.316995	-4.082425	0.04	47	2014-11-29	13:22:13
86	50.316996	-4.082424	0.11	29.7	2014-11-29	13:22:14
87	50.316996	-4.082424	0.04	57.6	2014-11-29	13:22:15
88	50.316996	-4.082424	0.03	231.9	2014-11-29	13:22:16
89	50.316996	-4.082424	0.03	156.5	2014-11-29	13:22:17
90	50.316996	-4.082424	0.04	133	2014-11-29	13:22:18
91	50.316996	-4.082423	0.03	110.2	2014-11-29	13:22:19
92	50.316996	-4.082422	0.07	106.1	2014-11-29	13:22:20
93	50.316996	-4.082422	0.03	90	2014-11-29	13:22:21
94	50.316995	-4.082422	0.04	118	2014-11-29	13:22:22
95	50.316995	-4.08242	0.11	116.1	2014-11-29	13:22:23
96	50.316994	-4.08242	0.08	147	2014-11-29	13:22:24
97	50.316994	-4.08242	0.01	150.4	2014-11-29	13:22:25
98	50.316994	-4.082419	0.04	146.7	2014-11-29	13:22:26
99	50.316994	-4.082419	0.02	63.4	2014-11-29	13:22:27
100	50.316995	-4.082418	0.08	43.8	2014-11-29	13:22:28
101	50.316995	-4.082418	0.04	90	2014-11-29	13:22:29
102	50.316994	-4.082417	0.07	97.8	2014-11-29	13:22:30
103	50.316995	-4.082416	0.08	51.9	2014-11-29	13:22:31
104	50.316995	-4.082415	0.05	56	2014-11-29	13:22:32
105	50.316995	-4.082415	0.03	73.4	2014-11-29	13:22:33
106	50.316995	-4.082415	0.03	67.5	2014-11-29	13:22:34
107	50.316995	-4.082414	0.03	52.8	2014-11-29	13:22:35
108	50.316996	-4.082414	0.04	62.4	2014-11-29	13:22:36
109	50.316996	-4.082413	0.03	71	2014-11-29	13:22:37
110	50.316996	-4.082413	0.02	147.4	2014-11-29	13:22:38
111	50.316995	-4.082413	0.01	230.3	2014-11-29	13:22:40
112	50.316995	-4.082413	0.01	212.6	2014-11-29	13:22:41
113	50.316995	-4.082414	0.02	212.6	2014-11-29	13:22:42
114	50.316995	-4.082414	0.02	197.7	2014-11-29	13:22:43
115	50.316995	-4.082414	0.01	209.6	2014-11-29	13:22:44
116	50.316995	-4.082414	0.01	0	2014-11-29	13:22:45
117	50.316995	-4.082414	0.01	90	2014-11-29	13:22:46
118	50.316995	-4.082414	0.01	0	2014-11-29	13:22:47
119	50.316995	-4.082414	0	0	2014-11-29	13:22:48
120	50.316995	-4.082414	0.01	0	2014-11-29	13:22:49
121	50.316995	-4.082414	0.01	90	2014-11-29	13:22:50
122	50.316995	-4.082414	0.01	270	2014-11-29	13:22:51
123	50.316995	-4.082414	0.01	270	2014-11-29	13:22:52
124	50.316995	-4.082414	0.02	243.4	2014-11-29	13:22:53
125	50.316995	-4.082414	0.01	212.6	2014-11-29	13:22:54
126	50.316995	-4.082414	0.01	212.6	2014-11-29	13:22:55
127	50.316995	-4.082414	0.01	90	2014-11-29	13:22:56
128	50.316995	-4.082414	0.03	110.8	2014-11-29	13:22:57
129	50.316995	-4.082413	0.05	90	2014-11-29	13:22:58
130	50.316995	-4.082413	0.02	90	2014-11-29	13:22:59
131	50.316995	-4.082413	0	0	2014-11-29	13:23:00
132	50.316995	-4.082413	0.02	296.6	2014-11-29	13:23:01
133	50.316995	-4.082413	0	0	2014-11-29	13:23:02
134	50.316995	-4.082413	0	0	2014-11-29	13:23:03
135	50.316995	-4.082413	0.04	122.4	2014-11-29	13:23:04
136	50.316995	-4.082413	0.02	50.3	2014-11-29	13:23:05
137	50.316995	-4.082413	0.01	0	2014-11-29	13:23:06
138	50.316995	-4.082412	0.01	29.6	2014-11-29	13:23:07
139	50.316995	-4.082412	0.03	32.6	2014-11-29	13:23:08
140	50.316995	-4.082412	0.03	59.2	2014-11-29	13:23:09
141	50.316996	-4.082411	0.05	51.4	2014-11-29	13:23:10
142	50.316996	-4.082411	0.05	51.9	2014-11-29	13:23:11
143	50.316996	-4.08241	0.06	55.4	2014-11-29	13:23:12
144	50.316997	-4.08241	0.04	32.6	2014-11-29	13:23:13
145	50.316997	-4.082409	0.06	32.6	2014-11-29	13:23:14
146	50.316997	-4.082408	0.06	66.5	2014-11-29	13:23:16
147	50.316998	-4.082407	0.06	37.2	2014-11-29	13:23:17
148	50.316992	-4.082415	0.84	223.9	2014-11-29	13:23:18
149	50.31699	-4.082417	0.13	205	2014-11-29	13:23:20
150	50.31699	-4.082417	0.01	240.6	2014-11-29	13:23:22
151	50.31699	-4.082417	0.03	348.9	2014-11-29	13:23:23
152	50.316991	-4.082417	0.03	52.8	2014-11-29	13:23:24
153	50.31699	-4.082417	0.02	145.8	2014-11-29	13:23:25
154	50.31699	-4.082416	0.05	124.6	2014-11-29	13:23:26
155	50.31699	-4.082416	0.03	127.2	2014-11-29	13:23:27
156	50.31699	-4.082416	0.03	290.8	2014-11-29	13:23:28
157	50.31699	-4.082417	0.05	316.2	2014-11-29	13:23:29
158	50.316991	-4.082417	0.02	342.3	2014-11-29	13:23:30
159	50.316991	-4.082417	0.03	249.8	2014-11-29	13:23:31
160	50.31699	-4.082416	0.07	115	2014-11-29	13:23:32
161	50.31699	-4.082416	0.04	122.4	2014-11-29	13:23:33
162	50.31699	-4.082415	0.03	111.7	2014-11-29	13:23:35
163	50.31699	-4.082415	0.02	214.2	2014-11-29	13:23:36
164	50.31699	-4.082416	0.01	270	2014-11-29	13:23:37
165	50.31699	-4.082416	0.02	163.3	2014-11-29	13:23:38
166	50.31699	-4.082415	0.01	90	2014-11-29	13:23:39
167	50.316989	-4.082415	0.03	167.1	2014-11-29	13:23:40
168	50.316983	-4.082416	0.68	185.1	2014-11-29	13:23:41
169	50.31698	-4.082416	0.2	180.8	2014-11-29	13:23:43
170	50.316972	-4.082425	1.08	215	2014-11-29	13:23:44
171	50.316967	-4.082438	1.07	243	2014-11-29	13:23:45
172	50.316969	-4.082452	0.94	277.9	2014-11-29	13:23:46
173	50.316972	-4.082458	0.53	306.9	2014-11-29	13:23:47
174	50.316975	-4.082456	0.36	17.3	2014-11-29	13:23:48
175	50.31698	-4.08245	0.72	38.1	2014-11-29	13:23:49
176	50.316985	-4.082443	0.79	37.7	2014-11-29	13:23:50
177	50.31699	-4.082438	0.6	37.8	2014-11-29	13:23:51
178	50.316994	-4.082433	0.59	33.5	2014-11-29	13:23:52
179	50.316998	-4.082429	0.51	33.1	2014-11-29	13:23:53
180	50.316998	-4.082424	0.18	88.6	2014-11-29	13:23:55
181	50.316998	-4.082423	0.13	111.5	2014-11-29	13:23:56
182	50.316998	-4.082421	0.11	85.3	2014-11-29	13:23:57
183	50.316998	-4.082421	0.02	60.6	2014-11-29	13:23:58
184	50.316998	-4.082421	0.01	0	2014-11-29	13:23:59
185	50.316998	-4.082421	0.01	90	2014-11-29	13:24:00
186	50.316998	-4.08242	0.01	90	2014-11-29	13:24:01
187	50.316998	-4.08242	0.02	16.7	2014-11-29	13:24:02
188	50.316997	-4.082421	0.1	186.3	2014-11-29	13:24:03
189	50.316997	-4.082421	0.07	310.9	2014-11-29	13:24:04
190	50.316998	-4.082422	0.1	318.8	2014-11-29	13:24:05
191	50.316998	-4.082423	0.03	270	2014-11-29	13:24:06
192	50.316998	-4.082423	0.04	227	2014-11-29	13:24:07
193	50.316998	-4.082423	0.01	327.4	2014-11-29	13:24:08
194	50.316998	-4.082423	0.05	65.3	2014-11-29	13:24:09
195	50.316998	-4.082422	0.04	26.7	2014-11-29	13:24:10
196	50.316999	-4.082422	0.09	6.9	2014-11-29	13:24:11
197	50.317002	-4.08242	0.14	29.5	2014-11-29	13:24:13
198	50.317003	-4.082419	0.13	28	2014-11-29	13:24:14
199	50.317002	-4.082419	0.07	155.6	2014-11-29	13:24:15
200	50.317003	-4.082419	0.15	355.4	2014-11-29	13:24:16
201	50.317003	-4.08242	0.06	252.4	2014-11-29	13:24:17
202	50.317003	-4.082421	0.09	229.6	2014-11-29	13:24:18
203	50.317003	-4.082423	0.15	305	2014-11-29	13:24:19
204	50.317004	-4.082424	0.15	299.7	2014-11-29	13:24:20
205	50.317005	-4.082424	0.14	4.9	2014-11-29	13:24:21
206	50.317005	-4.082423	0.1	78.8	2014-11-29	13:24:22
207	50.317006	-4.082422	0.06	59.7	2014-11-29	13:24:23
208	50.31701	-4.082438	1.2	292.3	2014-11-29	13:24:24
209	50.317016	-4.082454	1.31	300.8	2014-11-29	13:24:25
210	50.317022	-4.082471	1.42	301.4	2014-11-29	13:24:26
211	50.317029	-4.082489	1.51	299.2	2014-11-29	13:24:27
212	50.317035	-4.082507	1.41	299.2	2014-11-29	13:24:28
213	50.317042	-4.082525	1.46	299.1	2014-11-29	13:24:29
214	50.317048	-4.082544	1.59	297.7	2014-11-29	13:24:30
215	50.317054	-4.082565	1.59	292.7	2014-11-29	13:24:31
216	50.317059	-4.082583	1.4	293.2	2014-11-29	13:24:32
217	50.317064	-4.0826	1.33	296.3	2014-11-29	13:24:33
218	50.317069	-4.082621	1.59	292.1	2014-11-29	13:24:34
219	50.317074	-4.082642	1.6	288.4	2014-11-29	13:24:35
220	50.317079	-4.082662	1.56	292.8	2014-11-29	13:24:36
221	50.317087	-4.082681	1.54	301	2014-11-29	13:24:37
222	50.317093	-4.0827	1.51	298.7	2014-11-29	13:24:38
223	50.317098	-4.082717	1.34	294.2	2014-11-29	13:24:39
224	50.317104	-4.082733	1.34	299.7	2014-11-29	13:24:40
225	50.31711	-4.082749	1.27	300.1	2014-11-29	13:24:41
226	50.317115	-4.082766	1.39	294.6	2014-11-29	13:24:42
227	50.317121	-4.082784	1.44	299.1	2014-11-29	13:24:43
228	50.317128	-4.082803	1.53	300.4	2014-11-29	13:24:44
229	50.317135	-4.082822	1.56	297.7	2014-11-29	13:24:45
230	50.31714	-4.08284	1.41	293.3	2014-11-29	13:24:46
231	50.317146	-4.082859	1.49	298.1	2014-11-29	13:24:47
232	50.317153	-4.08288	1.68	297.8	2014-11-29	13:24:48
233	50.317161	-4.0829	1.66	301.8	2014-11-29	13:24:49
234	50.317167	-4.082916	1.4	301.3	2014-11-29	13:24:50
235	50.317174	-4.082934	1.45	298.4	2014-11-29	13:24:51
236	50.317179	-4.082953	1.47	296.5	2014-11-29	13:24:52
237	50.317187	-4.082973	1.65	300.3	2014-11-29	13:24:53
238	50.317195	-4.08299	1.54	307	2014-11-29	13:24:54
239	50.317204	-4.083006	1.48	311	2014-11-29	13:24:55
240	50.317215	-4.083021	1.59	318	2014-11-29	13:24:56
241	50.317223	-4.083033	1.32	317.3	2014-11-29	13:24:57
242	50.317232	-4.083045	1.29	320.1	2014-11-29	13:24:58
243	50.317241	-4.08306	1.47	314.4	2014-11-29	13:24:59
244	50.317249	-4.083072	1.24	316.1	2014-11-29	13:25:00
245	50.317259	-4.083085	1.4	317.3	2014-11-29	13:25:01
246	50.317269	-4.083098	1.46	320.1	2014-11-29	13:25:02
247	50.31728	-4.083111	1.49	324	2014-11-29	13:25:03
248	50.31729	-4.083123	1.43	321.8	2014-11-29	13:25:04
249	50.3173	-4.083136	1.49	321.9	2014-11-29	13:25:05
250	50.317311	-4.083144	1.33	334.2	2014-11-29	13:25:06
251	50.317322	-4.083151	1.27	339.5	2014-11-29	13:25:07
252	50.317332	-4.083157	1.18	338.5	2014-11-29	13:25:08
253	50.317344	-4.083163	1.41	342.3	2014-11-29	13:25:09
254	50.317357	-4.083167	1.51	347.7	2014-11-29	13:25:10
255	50.317367	-4.083171	1.15	346.8	2014-11-29	13:25:11
256	50.317374	-4.083172	0.82	353.7	2014-11-29	13:25:12
257	50.317384	-4.083178	1.21	339.2	2014-11-29	13:25:13
258	50.317396	-4.083182	1.28	347.9	2014-11-29	13:25:14
259	50.317407	-4.083185	1.33	350.4	2014-11-29	13:25:15
260	50.317418	-4.083191	1.28	341.5	2014-11-29	13:25:16
261	50.317429	-4.083195	1.25	345.1	2014-11-29	13:25:17
262	50.31744	-4.0832	1.28	344.1	2014-11-29	13:25:18
263	50.317451	-4.083209	1.39	334.9	2014-11-29	13:25:19
264	50.317463	-4.083222	1.56	323	2014-11-29	13:25:20
265	50.317471	-4.083236	1.41	313	2014-11-29	13:25:21
266	50.317476	-4.08325	1.09	296	2014-11-29	13:25:22
267	50.317476	-4.083264	1.02	271.6	2014-11-29	13:25:23
268	50.317476	-4.083277	0.89	268.8	2014-11-29	13:25:24
269	50.317475	-4.083285	0.57	267.2	2014-11-29	13:25:25
270	50.317476	-4.083291	0.46	276.9	2014-11-29	13:25:26
271	50.317481	-4.0833	0.85	315.8	2014-11-29	13:25:27
272	50.31749	-4.083307	1.07	329.3	2014-11-29	13:25:28
273	50.317498	-4.083318	1.23	322.7	2014-11-29	13:25:29
274	50.317509	-4.083327	1.31	329.9	2014-11-29	13:25:30
275	50.317519	-4.083337	1.31	328.8	2014-11-29	13:25:31
276	50.317529	-4.083344	1.31	337.4	2014-11-29	13:25:32
277	50.317541	-4.083349	1.33	344.7	2014-11-29	13:25:33
278	50.317552	-4.083352	1.25	349	2014-11-29	13:25:34
279	50.317563	-4.083354	1.24	353.1	2014-11-29	13:25:35
280	50.317573	-4.083358	1.09	345.1	2014-11-29	13:25:36
281	50.317582	-4.083363	1.1	342.7	2014-11-29	13:25:37
282	50.317592	-4.083371	1.2	331.5	2014-11-29	13:25:38
283	50.317599	-4.08338	1.08	321.6	2014-11-29	13:25:39
284	50.317605	-4.083394	1.22	304.4	2014-11-29	13:25:40
285	50.317612	-4.083406	1.12	312.1	2014-11-29	13:25:41
286	50.317617	-4.083418	0.99	303.6	2014-11-29	13:25:42
287	50.317622	-4.083432	1.14	299.5	2014-11-29	13:25:43
288	50.317627	-4.083446	1.14	296.3	2014-11-29	13:25:44
289	50.317629	-4.083458	0.91	287.8	2014-11-29	13:25:45
290	50.317631	-4.08347	0.85	282.1	2014-11-29	13:25:46
291	50.317632	-4.083483	0.98	281.5	2014-11-29	13:25:47
292	50.317635	-4.083497	0.96	284	2014-11-29	13:25:48
293	50.317636	-4.083511	1	277.5	2014-11-29	13:25:49
294	50.317638	-4.083524	0.98	283.8	2014-11-29	13:25:50
295	50.317639	-4.083536	0.88	282.3	2014-11-29	13:25:51
296	50.317641	-4.083545	0.67	281.2	2014-11-29	13:25:52
297	50.317642	-4.083553	0.58	284.9	2014-11-29	13:25:53
298	50.317643	-4.083564	0.77	274.9	2014-11-29	13:25:54
299	50.317643	-4.083576	0.9	275.9	2014-11-29	13:25:55
300	50.317643	-4.08359	0.97	266.1	2014-11-29	13:25:56
301	50.317642	-4.083606	1.11	266.2	2014-11-29	13:25:57
302	50.317642	-4.083622	1.14	270.9	2014-11-29	13:25:58
303	50.317642	-4.083641	1.35	267.6	2014-11-29	13:25:59
304	50.317641	-4.083659	1.28	267.9	2014-11-29	13:26:00
305	50.317642	-4.083677	1.31	271.7	2014-11-29	13:26:01
306	50.317641	-4.083693	1.16	268.6	2014-11-29	13:26:02
307	50.317641	-4.083709	1.09	266.6	2014-11-29	13:26:03
308	50.317641	-4.083726	1.22	269.1	2014-11-29	13:26:04
309	50.31764	-4.083742	1.13	266.2	2014-11-29	13:26:05
310	50.31764	-4.083757	1.08	269.5	2014-11-29	13:26:06
311	50.317641	-4.08377	0.92	276.4	2014-11-29	13:26:07
312	50.317639	-4.083778	0.61	251.3	2014-11-29	13:26:08
313	50.317635	-4.083784	0.66	222.7	2014-11-29	13:26:09
314	50.317629	-4.083789	0.75	208.4	2014-11-29	13:26:10
315	50.317621	-4.083792	0.86	193.9	2014-11-29	13:26:11
316	50.317613	-4.083796	0.92	195.4	2014-11-29	13:26:12
317	50.317607	-4.0838	0.78	203.3	2014-11-29	13:26:13
318	50.3176	-4.083801	0.81	183.8	2014-11-29	13:26:14
319	50.317592	-4.083803	0.82	193	2014-11-29	13:26:15
320	50.317591	-4.083812	0.63	258.9	2014-11-29	13:26:16
321	50.317594	-4.083824	0.89	286.3	2014-11-29	13:26:17
322	50.317592	-4.083835	0.78	254.7	2014-11-29	13:26:18
323	50.317588	-4.083842	0.64	234.6	2014-11-29	13:26:19
324	50.317621	-4.083955	4.4	294.1	2014-11-29	13:26:21
325	50.317628	-4.083979	1.85	295	2014-11-29	13:26:22
326	50.317631	-4.08399	0.9	294.4	2014-11-29	13:26:23
327	50.317633	-4.083996	0.46	297.6	2014-11-29	13:26:24
328	50.317632	-4.083998	0.2	238.4	2014-11-29	13:26:25
329	50.31762	-4.084005	1.39	198.8	2014-11-29	13:26:26
330	50.317612	-4.084012	1.03	209.5	2014-11-29	13:26:27
331	50.317607	-4.084021	0.9	230.1	2014-11-29	13:26:28
332	50.317603	-4.08403	0.75	236.8	2014-11-29	13:26:29
333	50.317601	-4.08404	0.72	249.6	2014-11-29	13:26:30
334	50.317599	-4.084049	0.68	246.4	2014-11-29	13:26:31
335	50.317593	-4.084052	0.66	204.7	2014-11-29	13:26:32
336	50.317581	-4.084054	1.31	184.9	2014-11-29	13:26:33
337	50.317574	-4.084061	1.03	211.2	2014-11-29	13:26:34
338	50.317567	-4.084071	1	224.8	2014-11-29	13:26:35
339	50.31756	-4.084082	1.05	224.2	2014-11-29	13:26:36
340	50.317552	-4.084096	1.39	226.3	2014-11-29	13:26:37
341	50.317544	-4.084114	1.59	235.7	2014-11-29	13:26:38
342	50.317537	-4.084134	1.58	243.2	2014-11-29	13:26:39
343	50.317531	-4.084154	1.6	242.3	2014-11-29	13:26:40
344	50.317522	-4.084173	1.65	235.5	2014-11-29	13:26:41
345	50.317517	-4.084192	1.44	247.1	2014-11-29	13:26:42
346	50.317513	-4.084209	1.31	249.9	2014-11-29	13:26:43
347	50.31751	-4.084219	0.75	244.2	2014-11-29	13:26:44
348	50.317511	-4.084221	0.16	286.8	2014-11-29	13:26:45
349	50.317507	-4.084215	0.58	132.8	2014-11-29	13:26:46
350	50.317507	-4.084216	0.05	258.1	2014-11-29	13:26:48
351	50.317507	-4.084217	0.1	265	2014-11-29	13:26:49
352	50.317507	-4.084219	0.09	301.1	2014-11-29	13:26:50
353	50.317508	-4.084219	0.11	321.9	2014-11-29	13:26:51
354	50.317507	-4.08422	0.08	189.2	2014-11-29	13:26:52
355	50.317508	-4.084222	0.07	277.5	2014-11-29	13:26:54
356	50.317507	-4.084222	0.07	245	2014-11-29	13:26:55
357	50.317507	-4.084223	0.07	270	2014-11-29	13:26:56
358	50.317507	-4.084224	0.03	212.6	2014-11-29	13:26:57
359	50.317507	-4.084225	0.04	291.4	2014-11-29	13:26:59
360	50.317507	-4.084225	0.03	260.5	2014-11-29	13:27:01
361	50.317507	-4.084225	0.08	162.5	2014-11-29	13:27:02
362	50.317506	-4.084225	0.01	167.1	2014-11-29	13:27:04
363	50.317506	-4.084225	0.02	60.6	2014-11-29	13:27:05
364	50.317507	-4.084225	0.01	324.3	2014-11-29	13:27:06
365	50.317507	-4.084225	0.05	353.1	2014-11-29	13:27:07
366	50.317507	-4.084225	0.03	342.3	2014-11-29	13:27:09
367	50.317507	-4.084225	0.02	243.4	2014-11-29	13:27:10
368	50.317507	-4.084226	0.04	237.6	2014-11-29	13:27:11
369	50.317508	-4.084226	0.02	345.5	2014-11-29	13:27:13
370	50.317508	-4.084226	0.03	51.9	2014-11-29	13:27:14
371	50.317508	-4.084225	0.02	90	2014-11-29	13:27:15
372	50.317507	-4.084225	0.07	130.9	2014-11-29	13:27:16
373	50.317507	-4.084225	0.02	171.5	2014-11-29	13:27:18
374	50.317507	-4.084225	0.07	217	2014-11-29	13:27:19
375	50.317506	-4.084227	0.07	239.2	2014-11-29	13:27:21
376	50.317505	-4.084228	0.1	242.4	2014-11-29	13:27:22
377	50.317505	-4.084228	0.03	223.2	2014-11-29	13:27:23
378	50.317505	-4.084228	0.1	141.3	2014-11-29	13:27:24
379	50.317504	-4.084227	0.13	149.6	2014-11-29	13:27:25
380	50.317503	-4.084226	0.1	155.8	2014-11-29	13:27:26
381	50.317502	-4.084226	0.07	200.2	2014-11-29	13:27:27
382	50.317502	-4.084227	0.07	203.9	2014-11-29	13:27:28
383	50.317502	-4.084228	0.09	282.7	2014-11-29	13:27:29
384	50.317502	-4.08423	0.07	304.8	2014-11-29	13:27:31
385	50.317503	-4.08423	0.05	304	2014-11-29	13:27:32
386	50.317503	-4.084231	0.04	314.1	2014-11-29	13:27:33
387	50.317503	-4.08423	0.03	107.6	2014-11-29	13:27:35
388	50.317502	-4.084229	0.06	128.5	2014-11-29	13:27:36
389	50.317502	-4.084229	0.07	155.2	2014-11-29	13:27:37
390	50.317501	-4.084229	0.06	231.9	2014-11-29	13:27:38
391	50.317501	-4.084229	0.01	191.5	2014-11-29	13:27:40
392	50.317501	-4.084228	0.09	116	2014-11-29	13:27:41
393	50.317501	-4.084228	0.04	90	2014-11-29	13:27:42
394	50.317501	-4.084227	0.01	66.9	2014-11-29	13:27:44
395	50.317501	-4.084228	0.09	310.4	2014-11-29	13:27:45
396	50.317502	-4.084229	0.08	297.8	2014-11-29	13:27:46
397	50.317503	-4.084232	0.11	295.9	2014-11-29	13:27:48
398	50.317502	-4.084233	0.06	239.7	2014-11-29	13:27:49
399	50.317502	-4.084233	0.03	200	2014-11-29	13:27:51
400	50.317502	-4.084233	0.02	163.3	2014-11-29	13:27:52
401	50.317502	-4.084233	0.02	230.3	2014-11-29	13:27:53
402	50.317502	-4.084233	0.03	316.8	2014-11-29	13:27:54
403	50.317502	-4.084234	0.05	316.8	2014-11-29	13:27:55
404	50.317502	-4.084234	0.06	311.2	2014-11-29	13:27:56
405	50.317503	-4.084235	0.07	328	2014-11-29	13:27:57
406	50.317503	-4.084236	0.07	310.2	2014-11-29	13:27:58
407	50.317504	-4.084236	0.05	0	2014-11-29	13:27:59
408	50.317504	-4.084237	0.05	287.4	2014-11-29	13:28:01
409	50.317504	-4.084238	0.06	242.7	2014-11-29	13:28:02
410	50.317503	-4.084238	0.06	212.6	2014-11-29	13:28:03
411	50.317503	-4.084239	0.06	228.3	2014-11-29	13:28:04
412	50.317503	-4.084239	0.06	227.9	2014-11-29	13:28:05
413	50.317502	-4.08424	0.05	224.1	2014-11-29	13:28:06
414	50.317502	-4.08424	0.03	286.6	2014-11-29	13:28:07
415	50.317503	-4.084241	0.04	296	2014-11-29	13:28:09
416	50.317503	-4.084242	0.07	327.4	2014-11-29	13:28:10
417	50.317504	-4.084242	0.07	339.8	2014-11-29	13:28:11
418	50.317505	-4.084243	0.11	340.9	2014-11-29	13:28:12
419	50.317506	-4.084243	0.11	343.7	2014-11-29	13:28:13
420	50.317507	-4.084243	0.1	350.2	2014-11-29	13:28:14
421	50.317508	-4.084244	0.12	351.7	2014-11-29	13:28:15
422	50.317508	-4.084244	0.09	336.8	2014-11-29	13:28:16
423	50.317509	-4.084244	0.05	339.2	2014-11-29	13:28:17
424	50.317509	-4.084245	0.05	333.4	2014-11-29	13:28:18
425	50.317509	-4.084244	0.02	32.6	2014-11-29	13:28:19
426	50.31751	-4.084244	0.02	18.7	2014-11-29	13:28:20
427	50.31751	-4.084244	0.07	355.1	2014-11-29	13:28:21
428	50.317511	-4.084244	0.07	20.2	2014-11-29	13:28:22
429	50.317511	-4.084243	0.08	36.4	2014-11-29	13:28:23
430	50.317512	-4.084243	0.07	48.7	2014-11-29	13:28:24
431	50.317512	-4.084242	0.07	49.1	2014-11-29	13:28:25
432	50.317513	-4.084241	0.05	56.4	2014-11-29	13:28:26
433	50.317513	-4.084242	0.03	308.1	2014-11-29	13:28:27
434	50.317513	-4.084242	0.05	281.9	2014-11-29	13:28:28
435	50.317513	-4.084243	0.05	259.5	2014-11-29	13:28:29
436	50.317512	-4.084244	0.07	246.9	2014-11-29	13:28:30
437	50.317512	-4.084245	0.07	246.9	2014-11-29	13:28:31
438	50.317512	-4.084246	0.08	239.9	2014-11-29	13:28:32
439	50.317512	-4.084246	0.04	205.8	2014-11-29	13:28:33
440	50.317511	-4.084246	0.03	168.5	2014-11-29	13:28:34
441	50.317511	-4.084246	0.06	180	2014-11-29	13:28:35
442	50.31751	-4.084246	0.06	180	2014-11-29	13:28:36
443	50.31751	-4.084247	0.1	218.7	2014-11-29	13:28:37
444	50.317509	-4.084247	0.04	237.6	2014-11-29	13:28:38
445	50.317509	-4.084248	0.03	212.6	2014-11-29	13:28:39
446	50.317509	-4.084248	0.02	230.3	2014-11-29	13:28:40
447	50.317509	-4.084248	0.03	0	2014-11-29	13:28:41
448	50.317509	-4.084247	0.05	67	2014-11-29	13:28:42
449	50.317509	-4.084247	0.02	116.6	2014-11-29	13:28:43
450	50.317509	-4.084246	0.05	114.3	2014-11-29	13:28:44
451	50.317509	-4.084246	0.03	90	2014-11-29	13:28:45
452	50.317509	-4.084246	0.04	166.6	2014-11-29	13:28:47
453	50.317508	-4.084246	0.03	168.5	2014-11-29	13:28:48
454	50.317508	-4.084246	0.01	231.9	2014-11-29	13:28:49
455	50.317508	-4.084245	0.02	90	2014-11-29	13:28:50
456	50.317508	-4.084246	0.01	212.6	2014-11-29	13:28:51
457	50.317508	-4.084245	0.01	90	2014-11-29	13:28:52
458	50.317508	-4.084245	0.04	74.3	2014-11-29	13:28:53
459	50.317508	-4.084245	0.02	118.5	2014-11-29	13:28:54
460	50.317508	-4.084244	0.04	90	2014-11-29	13:28:55
461	50.317508	-4.084244	0.03	106.6	2014-11-29	13:28:56
462	50.317508	-4.084244	0.03	156.5	2014-11-29	13:28:57
463	50.317508	-4.084243	0.02	163.3	2014-11-29	13:28:58
464	50.317507	-4.084244	0.02	212.6	2014-11-29	13:28:59
465	50.317507	-4.084243	0.03	147.4	2014-11-29	13:29:00
466	50.317507	-4.084243	0.01	90	2014-11-29	13:29:01
467	50.317507	-4.084243	0.05	65.3	2014-11-29	13:29:02
468	50.317508	-4.084242	0.04	33.3	2014-11-29	13:29:03
469	50.317508	-4.084242	0.01	0	2014-11-29	13:29:04
470	50.317508	-4.084242	0.04	18.2	2014-11-29	13:29:05
471	50.317509	-4.084243	0.04	310.9	2014-11-29	13:29:07
472	50.317509	-4.084244	0.02	294.7	2014-11-29	13:29:09
473	50.317509	-4.084244	0.05	279.4	2014-11-29	13:29:10
474	50.317509	-4.084245	0.06	261.5	2014-11-29	13:29:11
475	50.317509	-4.084246	0.06	307.6	2014-11-29	13:29:12
476	50.317509	-4.084246	0.05	294.7	2014-11-29	13:29:13
477	50.317509	-4.084247	0.02	327.4	2014-11-29	13:29:14
478	50.31751	-4.084247	0.03	315.9	2014-11-29	13:29:16
479	50.31751	-4.084247	0.02	327.4	2014-11-29	13:29:17
480	50.31751	-4.084247	0.03	336.5	2014-11-29	13:29:18
481	50.31751	-4.084247	0.01	330.4	2014-11-29	13:29:19
482	50.31751	-4.084247	0.02	63.4	2014-11-29	13:29:20
483	50.31751	-4.084247	0.04	76.3	2014-11-29	13:29:21
484	50.317511	-4.084246	0.05	56.4	2014-11-29	13:29:22
485	50.317511	-4.084246	0.02	119.4	2014-11-29	13:29:23
486	50.317511	-4.084246	0.02	50.3	2014-11-29	13:29:24
487	50.317511	-4.084246	0.01	180	2014-11-29	13:29:25
488	50.317511	-4.084246	0.02	16.7	2014-11-29	13:29:26
489	50.317511	-4.084246	0.01	270	2014-11-29	13:29:27
490	50.31751	-4.084246	0.04	227	2014-11-29	13:29:28
491	50.31751	-4.084246	0.03	200.2	2014-11-29	13:29:30
492	50.317509	-4.084246	0.08	180	2014-11-29	13:29:31
493	50.317508	-4.084246	0.09	176.1	2014-11-29	13:29:32
494	50.317508	-4.084246	0.07	156.1	2014-11-29	13:29:33
495	50.317507	-4.084246	0.06	151.8	2014-11-29	13:29:34
496	50.317507	-4.084245	0.03	128.1	2014-11-29	13:29:35
497	50.317507	-4.084245	0.03	212.6	2014-11-29	13:29:36
498	50.317507	-4.084246	0.04	237.6	2014-11-29	13:29:37
499	50.317507	-4.084247	0.07	262.2	2014-11-29	13:29:38
500	50.317507	-4.084248	0.1	305.7	2014-11-29	13:29:39
501	50.317507	-4.084249	0.08	308.1	2014-11-29	13:29:40
502	50.317508	-4.084249	0.09	330.7	2014-11-29	13:29:41
503	50.317509	-4.08425	0.05	339.2	2014-11-29	13:29:42
504	50.317509	-4.08425	0.07	355.1	2014-11-29	13:29:43
505	50.31751	-4.08425	0.06	5	2014-11-29	13:29:44
506	50.31751	-4.084249	0.04	25.2	2014-11-29	13:29:45
507	50.31751	-4.084249	0.01	180	2014-11-29	13:29:46
508	50.31751	-4.084249	0.03	191.1	2014-11-29	13:29:47
509	50.317509	-4.084249	0.04	189.9	2014-11-29	13:29:48
510	50.317509	-4.08425	0.04	203.9	2014-11-29	13:29:50
511	50.317508	-4.08425	0.05	166.3	2014-11-29	13:29:51
512	50.317508	-4.08425	0.03	180	2014-11-29	13:29:52
513	50.317508	-4.08425	0.03	223.2	2014-11-29	13:29:53
514	50.317508	-4.084251	0.06	239.7	2014-11-29	13:29:54
515	50.317508	-4.084251	0.02	243.4	2014-11-29	13:29:55
516	50.317508	-4.084251	0.01	270	2014-11-29	13:29:56
517	50.317508	-4.084251	0.01	144.3	2014-11-29	13:29:57
518	50.317507	-4.084251	0.04	134.8	2014-11-29	13:29:58
519	50.317507	-4.08425	0.03	120.8	2014-11-29	13:29:59
520	50.317507	-4.084249	0.03	107.6	2014-11-29	13:30:01
521	50.317507	-4.084249	0.03	112.5	2014-11-29	13:30:02
522	50.317507	-4.084248	0.05	50.8	2014-11-29	13:30:03
523	50.317507	-4.084248	0.03	112.5	2014-11-29	13:30:04
524	50.317507	-4.084248	0.03	128.9	2014-11-29	13:30:05
525	50.317507	-4.084247	0.04	133	2014-11-29	13:30:06
526	50.317502	-4.084241	0.72	139	2014-11-29	13:30:07
527	50.3175	-4.084238	0.12	139.2	2014-11-29	13:30:09
528	50.3175	-4.084239	0.02	196.7	2014-11-29	13:30:10
529	50.3175	-4.084238	0.02	129.7	2014-11-29	13:30:11
530	50.317499	-4.084238	0.06	124.6	2014-11-29	13:30:12
531	50.317502	-4.084237	0.14	10.9	2014-11-29	13:30:14
532	50.317502	-4.084237	0.01	180	2014-11-29	13:30:15
533	50.317502	-4.084237	0.04	171.5	2014-11-29	13:30:16
534	50.317501	-4.084237	0.04	198.2	2014-11-29	13:30:17
535	50.317501	-4.084237	0.03	180	2014-11-29	13:30:18
536	50.317501	-4.084237	0.02	161.3	2014-11-29	13:30:19
537	50.3175	-4.084237	0.06	197.7	2014-11-29	13:30:20
538	50.3175	-4.084238	0.06	250.7	2014-11-29	13:30:21
539	50.3175	-4.084238	0.04	220.1	2014-11-29	13:30:22
540	50.3175	-4.084238	0.04	197.7	2014-11-29	13:30:23
541	50.3175	-4.084239	0.02	299.4	2014-11-29	13:30:24
542	50.3175	-4.084238	0.04	90	2014-11-29	13:30:25
543	50.317498	-4.084236	0.15	141.7	2014-11-29	13:30:27
544	50.317497	-4.084235	0.02	126.4	2014-11-29	13:30:28
545	50.317497	-4.084235	0.03	113.1	2014-11-29	13:30:29
546	50.317497	-4.084235	0.01	90	2014-11-29	13:30:30
547	50.317497	-4.084235	0.02	126.4	2014-11-29	13:30:31
548	50.317497	-4.084234	0.03	128.9	2014-11-29	13:30:32
549	50.317497	-4.084234	0.01	212.6	2014-11-29	13:30:33
550	50.317501	-4.084239	0.27	317.6	2014-11-29	13:30:35
551	50.3175	-4.084239	0.04	128.1	2014-11-29	13:30:37
552	50.317498	-4.084237	0.24	159.6	2014-11-29	13:30:38
553	50.317497	-4.084238	0.12	190.9	2014-11-29	13:30:39
554	50.317497	-4.084238	0.06	240.1	2014-11-29	13:30:40
555	50.317497	-4.084239	0.01	270	2014-11-29	13:30:41
556	50.317493	-4.084239	0.43	186.3	2014-11-29	13:30:42
557	50.317491	-4.08424	0.11	203.6	2014-11-29	13:30:44
558	50.317491	-4.08424	0.03	90	2014-11-29	13:30:45
559	50.317491	-4.084239	0.07	106.1	2014-11-29	13:30:46
560	50.317491	-4.084239	0.03	73.4	2014-11-29	13:30:47
561	50.317492	-4.084239	0.06	6.4	2014-11-29	13:30:48
562	50.317492	-4.084239	0.07	4.4	2014-11-29	13:30:49
563	50.317492	-4.084239	0.08	226.4	2014-11-29	13:30:50
564	50.317492	-4.08424	0.07	278.7	2014-11-29	13:30:51
565	50.317492	-4.08424	0.02	342.3	2014-11-29	13:30:52
566	50.317493	-4.08424	0.08	25.2	2014-11-29	13:30:53
567	50.317491	-4.084239	0.07	165.8	2014-11-29	13:30:55
568	50.317491	-4.084239	0.04	78	2014-11-29	13:30:56
569	50.317492	-4.084238	0.13	35	2014-11-29	13:30:57
570	50.317493	-4.084237	0.05	50.8	2014-11-29	13:30:58
571	50.317493	-4.084237	0.04	25.8	2014-11-29	13:30:59
572	50.317493	-4.084237	0.05	200.8	2014-11-29	13:31:00
573	50.317492	-4.084238	0.05	207.3	2014-11-29	13:31:01
574	50.317493	-4.084238	0.06	354.3	2014-11-29	13:31:02
575	50.317495	-4.084257	1.39	282.4	2014-11-29	13:31:03
576	50.3175	-4.084282	1.89	287.2	2014-11-29	13:31:04
577	50.317505	-4.084312	2.21	282.9	2014-11-29	13:31:05
578	50.317509	-4.084342	2.13	281.6	2014-11-29	13:31:06
579	50.317513	-4.084376	2.46	280.7	2014-11-29	13:31:07
580	50.317517	-4.084412	2.59	280.6	2014-11-29	13:31:08
581	50.31752	-4.084448	2.57	277.5	2014-11-29	13:31:09
582	50.317527	-4.084482	2.56	286.5	2014-11-29	13:31:10
583	50.317535	-4.084513	2.35	292.7	2014-11-29	13:31:11
584	50.317538	-4.084543	2.19	278.3	2014-11-29	13:31:12
585	50.317535	-4.084566	1.62	260.1	2014-11-29	13:31:13
586	50.317532	-4.084576	0.82	249.4	2014-11-29	13:31:14
587	50.317532	-4.08459	1	266.8	2014-11-29	13:31:15
588	50.317529	-4.084602	0.87	251.9	2014-11-29	13:31:16
589	50.317524	-4.084613	0.95	232.4	2014-11-29	13:31:17
590	50.317523	-4.084622	0.66	256.1	2014-11-29	13:31:18
591	50.317523	-4.084631	0.7	273.1	2014-11-29	13:31:19
592	50.317522	-4.084645	0.95	259.8	2014-11-29	13:31:20
593	50.317516	-4.084665	1.57	245.9	2014-11-29	13:31:21
594	50.317507	-4.084692	2.2	243.3	2014-11-29	13:31:22
595	50.3175	-4.084714	1.74	242.3	2014-11-29	13:31:23
596	50.317489	-4.084737	1.99	233.1	2014-11-29	13:31:24
597	50.317477	-4.084761	2.17	233.6	2014-11-29	13:31:25
598	50.317464	-4.084777	1.85	218.2	2014-11-29	13:31:26
599	50.317452	-4.084795	1.9	222.5	2014-11-29	13:31:27
600	50.317439	-4.084812	1.9	220.1	2014-11-29	13:31:28
601	50.317426	-4.084831	1.95	221.4	2014-11-29	13:31:29
602	50.317413	-4.084849	1.95	223.3	2014-11-29	13:31:30
603	50.317402	-4.084869	1.8	229.6	2014-11-29	13:31:31
604	50.317397	-4.084884	1.26	239.7	2014-11-29	13:31:32
605	50.317393	-4.084897	1	243.9	2014-11-29	13:31:33
606	50.317385	-4.084908	1.16	225.4	2014-11-29	13:31:34
607	50.317377	-4.084917	1.16	214	2014-11-29	13:31:35
608	50.317368	-4.084927	1.16	217	2014-11-29	13:31:36
609	50.317358	-4.084937	1.4	211.1	2014-11-29	13:31:37
610	50.317344	-4.084946	1.62	203.3	2014-11-29	13:31:38
611	50.317328	-4.084957	1.95	202.5	2014-11-29	13:31:39
612	50.317311	-4.084969	2.07	205.2	2014-11-29	13:31:40
613	50.317296	-4.084982	1.95	208.9	2014-11-29	13:31:41
614	50.317287	-4.08499	1.12	207.6	2014-11-29	13:31:42
615	50.317281	-4.084992	0.73	190.8	2014-11-29	13:31:43
616	50.31727	-4.084997	1.2	198.5	2014-11-29	13:31:44
617	50.317259	-4.085003	1.38	198.6	2014-11-29	13:31:45
618	50.31725	-4.085007	1.04	196.6	2014-11-29	13:31:46
619	50.317242	-4.085011	0.93	197.5	2014-11-29	13:31:47
620	50.317231	-4.08502	1.4	207	2014-11-29	13:31:48
621	50.317218	-4.085032	1.63	209.7	2014-11-29	13:31:49
622	50.317204	-4.085042	1.77	205.5	2014-11-29	13:31:50
623	50.317188	-4.085052	1.91	201.8	2014-11-29	13:31:51
624	50.317171	-4.085063	2.01	202.1	2014-11-29	13:31:52
625	50.317155	-4.085076	2.02	206.6	2014-11-29	13:31:53
626	50.317151	-4.08508	0.48	219.7	2014-11-29	13:31:54
627	50.317162	-4.085074	1.24	19.9	2014-11-29	13:31:55
628	50.317168	-4.085071	0.74	15.3	2014-11-29	13:31:56
629	50.317168	-4.085072	0.04	283.4	2014-11-29	13:31:57
630	50.317159	-4.085081	1.18	211.5	2014-11-29	13:31:58
631	50.317148	-4.085089	1.44	206	2014-11-29	13:31:59
632	50.317135	-4.085097	1.5	200.6	2014-11-29	13:32:00
633	50.317123	-4.085105	1.42	204.8	2014-11-29	13:32:01
634	50.317111	-4.085114	1.49	205.8	2014-11-29	13:32:02
635	50.317096	-4.085123	1.77	200.3	2014-11-29	13:32:03
636	50.317081	-4.085132	1.84	199.1	2014-11-29	13:32:04
637	50.317065	-4.085142	1.9	203.4	2014-11-29	13:32:05
638	50.317051	-4.085151	1.67	201.1	2014-11-29	13:32:06
639	50.317051	-4.08515	0.07	98.7	2014-11-29	13:32:07
640	50.317056	-4.085147	0.58	18.5	2014-11-29	13:32:08
641	50.317051	-4.085152	0.61	214.4	2014-11-29	13:32:09
642	50.317045	-4.08516	0.92	217.9	2014-11-29	13:32:10
643	50.317036	-4.08517	1.19	216	2014-11-29	13:32:11
644	50.317026	-4.085182	1.48	216.7	2014-11-29	13:32:12
645	50.317014	-4.085197	1.7	218.5	2014-11-29	13:32:13
646	50.317	-4.085211	1.85	212.1	2014-11-29	13:32:14
647	50.316997	-4.085216	0.49	229.8	2014-11-29	13:32:15
648	50.317	-4.085219	0.37	331.2	2014-11-29	13:32:16
649	50.316994	-4.085226	0.8	216.9	2014-11-29	13:32:17
650	50.316983	-4.085232	1.32	198.9	2014-11-29	13:32:18
651	50.316968	-4.085237	1.65	193.8	2014-11-29	13:32:19
652	50.316955	-4.085242	1.53	193.4	2014-11-29	13:32:20
653	50.316956	-4.08524	0.21	58	2014-11-29	13:32:21
654	50.316963	-4.085234	0.86	28.2	2014-11-29	13:32:22
655	50.316961	-4.085232	0.21	143.2	2014-11-29	13:32:23
656	50.316955	-4.085236	0.67	203	2014-11-29	13:32:24
657	50.316949	-4.085245	0.97	220.6	2014-11-29	13:32:25
658	50.316944	-4.085258	1.1	238.3	2014-11-29	13:32:26
659	50.316939	-4.085273	1.18	242.7	2014-11-29	13:32:27
660	50.316935	-4.085282	0.76	240	2014-11-29	13:32:28
661	50.316934	-4.085283	0.15	216.4	2014-11-29	13:32:29
662	50.316933	-4.085284	0.14	197.4	2014-11-29	13:32:30
663	50.316929	-4.085288	0.52	216.4	2014-11-29	13:32:31
664	50.316926	-4.085292	0.47	215.6	2014-11-29	13:32:32
665	50.316922	-4.085296	0.49	213.7	2014-11-29	13:32:33
666	50.31693	-4.085298	0.89	348.9	2014-11-29	13:32:34
667	50.316946	-4.085298	1.8	359.8	2014-11-29	13:32:35
668	50.316953	-4.085308	1	315.2	2014-11-29	13:32:36
669	50.316952	-4.085324	1.15	266.8	2014-11-29	13:32:37
670	50.316947	-4.085337	1.12	236.4	2014-11-29	13:32:38
671	50.316943	-4.085348	0.88	242.3	2014-11-29	13:32:39
672	50.316939	-4.085357	0.74	239.6	2014-11-29	13:32:40
673	50.316932	-4.085364	0.92	211.9	2014-11-29	13:32:41
674	50.316922	-4.085368	1.23	192	2014-11-29	13:32:42
675	50.316909	-4.085365	1.43	171.9	2014-11-29	13:32:43
676	50.316895	-4.085362	1.6	171.5	2014-11-29	13:32:44
677	50.316879	-4.085362	1.74	181.8	2014-11-29	13:32:45
678	50.316861	-4.085367	2.04	189.4	2014-11-29	13:32:46
679	50.316843	-4.085374	2.07	194.6	2014-11-29	13:32:47
680	50.316831	-4.08538	1.34	196	2014-11-29	13:32:48
681	50.316828	-4.085382	0.46	201.9	2014-11-29	13:32:49
682	50.316829	-4.085382	0.14	350.2	2014-11-29	13:32:50
683	50.316842	-4.085379	0.76	10.4	2014-11-29	13:32:52
684	50.316843	-4.085378	0.12	14.9	2014-11-29	13:32:53
685	50.316848	-4.085374	0.63	27.5	2014-11-29	13:32:54
686	50.316851	-4.085369	0.47	57.4	2014-11-29	13:32:55
687	50.316846	-4.085367	0.55	168.8	2014-11-29	13:32:56
688	50.31684	-4.085369	0.64	190.2	2014-11-29	13:32:57
689	50.316832	-4.085373	0.95	200.9	2014-11-29	13:32:58
690	50.316824	-4.085379	0.93	205.1	2014-11-29	13:32:59
691	50.316819	-4.085383	0.62	204.6	2014-11-29	13:33:00
692	50.31682	-4.085382	0.05	26.6	2014-11-29	13:33:01
693	50.316813	-4.085375	0.89	146.7	2014-11-29	13:33:02
694	50.316802	-4.085369	1.28	160.4	2014-11-29	13:33:03
695	50.316792	-4.085362	1.3	157.7	2014-11-29	13:33:04
696	50.316782	-4.085352	1.29	144.1	2014-11-29	13:33:05
697	50.316777	-4.08534	1.06	125.1	2014-11-29	13:33:06
698	50.316777	-4.08533	0.68	91.6	2014-11-29	13:33:07
699	50.316778	-4.085324	0.46	72.1	2014-11-29	13:33:08
700	50.316778	-4.085324	0.03	212.6	2014-11-29	13:33:09
701	50.31677	-4.08533	0.93	206.3	2014-11-29	13:33:10
702	50.31676	-4.085339	1.25	209.4	2014-11-29	13:33:11
703	50.316749	-4.085348	1.41	209.9	2014-11-29	13:33:12
704	50.316737	-4.08536	1.56	212	2014-11-29	13:33:13
705	50.316724	-4.085374	1.76	213.2	2014-11-29	13:33:14
706	50.316713	-4.085388	1.6	220.7	2014-11-29	13:33:15
707	50.316705	-4.085405	1.46	233	2014-11-29	13:33:16
708	50.316703	-4.085416	0.87	251.2	2014-11-29	13:33:17
709	50.316702	-4.085418	0.15	248.7	2014-11-29	13:33:18
710	50.316702	-4.085419	0.09	203.1	2014-11-29	13:33:19
711	50.316699	-4.085416	0.38	148.2	2014-11-29	13:33:20
712	50.316699	-4.085416	0.01	90	2014-11-29	13:33:21
713	50.316693	-4.085418	0.65	197	2014-11-29	13:33:22
714	50.316692	-4.085422	0.24	244.8	2014-11-29	13:33:23
715	50.316703	-4.085422	1.19	358.8	2014-11-29	13:33:24
716	50.316709	-4.085425	0.69	342.3	2014-11-29	13:33:25
717	50.316706	-4.085429	0.42	218.7	2014-11-29	13:33:26
718	50.316704	-4.085431	0.13	220.3	2014-11-29	13:33:28
719	50.316704	-4.085431	0.05	180	2014-11-29	13:33:29
720	50.3167	-4.085423	0.71	125.3	2014-11-29	13:33:30
721	50.316697	-4.085409	1.03	106.3	2014-11-29	13:33:31
722	50.316695	-4.085392	1.23	100.1	2014-11-29	13:33:32
723	50.316695	-4.085375	1.23	93.9	2014-11-29	13:33:33
724	50.316695	-4.085357	1.28	85.8	2014-11-29	13:33:34
725	50.316698	-4.08534	1.2	76.1	2014-11-29	13:33:35
726	50.316702	-4.085329	0.93	59.3	2014-11-29	13:33:36
727	50.316708	-4.085324	0.76	30.3	2014-11-29	13:33:37
728	50.316716	-4.085321	0.85	12.9	2014-11-29	13:33:38
729	50.316729	-4.085319	1.47	6	2014-11-29	13:33:39
730	50.316751	-4.085317	2.49	3.2	2014-11-29	13:33:40
731	50.316784	-4.085313	3.64	4.1	2014-11-29	13:33:41
732	50.316821	-4.085306	4.14	6.5	2014-11-29	13:33:42
733	50.31686	-4.085301	4.4	4.9	2014-11-29	13:33:43
734	50.316905	-4.0853	5.01	1.2	2014-11-29	13:33:44
735	50.31695	-4.085305	5.07	355.4	2014-11-29	13:33:45
736	50.316991	-4.085322	4.65	345.7	2014-11-29	13:33:46
737	50.317026	-4.085336	4.03	345.4	2014-11-29	13:33:47
738	50.317067	-4.08534	4.53	356.3	2014-11-29	13:33:48
739	50.317106	-4.085355	4.51	346	2014-11-29	13:33:49
740	50.317138	-4.085385	4.14	329.9	2014-11-29	13:33:50
741	50.317172	-4.085416	4.41	329.1	2014-11-29	13:33:51
742	50.317211	-4.08545	4.99	331.2	2014-11-29	13:33:52
743	50.317252	-4.085492	5.44	327.3	2014-11-29	13:33:53
744	50.317283	-4.08554	4.83	314	2014-11-29	13:33:54
745	50.317314	-4.085588	4.84	315.8	2014-11-29	13:33:55
746	50.317348	-4.085631	4.94	321.3	2014-11-29	13:33:56
747	50.317382	-4.085668	4.53	324.6	2014-11-29	13:33:57
748	50.317416	-4.085702	4.51	328.4	2014-11-29	13:33:58
749	50.31745	-4.085735	4.46	328.3	2014-11-29	13:33:59
750	50.317484	-4.085767	4.44	328.4	2014-11-29	13:34:00
751	50.317557	-4.085881	1.92	315.2	2014-11-29	13:34:06
752	50.317502	-4.085837	6.92	153	2014-11-29	13:34:07
753	50.317431	-4.085787	8.65	155.7	2014-11-29	13:34:08
754	50.317378	-4.085754	6.43	158.6	2014-11-29	13:34:09
755	50.317336	-4.085733	4.84	162.2	2014-11-29	13:34:10
756	50.317325	-4.085727	1.28	159.7	2014-11-29	13:34:11
757	50.317312	-4.085716	0.85	151.8	2014-11-29	13:34:13
758	50.317289	-4.085707	2.59	167.3	2014-11-29	13:34:14
759	50.317269	-4.08571	2.21	183.9	2014-11-29	13:34:15
760	50.317252	-4.085713	1.91	187.7	2014-11-29	13:34:16
761	50.31724	-4.08572	1.5	199.8	2014-11-29	13:34:17
762	50.317227	-4.085728	1.49	200.3	2014-11-29	13:34:18
763	50.317212	-4.085733	1.68	193.3	2014-11-29	13:34:19
764	50.317195	-4.085738	2.02	190	2014-11-29	13:34:20
765	50.317176	-4.085745	2.17	192.8	2014-11-29	13:34:21
766	50.317166	-4.085752	1.23	204.8	2014-11-29	13:34:22
767	50.317158	-4.085754	0.82	187.9	2014-11-29	13:34:23
768	50.317144	-4.085753	1.61	179.2	2014-11-29	13:34:24
769	50.317127	-4.085753	1.84	179.8	2014-11-29	13:34:25
770	50.317112	-4.08575	1.71	172.4	2014-11-29	13:34:26
771	50.317101	-4.085741	1.37	152.1	2014-11-29	13:34:27
772	50.317091	-4.085731	1.36	150	2014-11-29	13:34:28
773	50.317077	-4.085729	1.57	173.7	2014-11-29	13:34:29
774	50.317062	-4.085733	1.63	191	2014-11-29	13:34:30
775	50.317047	-4.085744	1.84	203.3	2014-11-29	13:34:31
776	50.317033	-4.085759	1.91	213.9	2014-11-29	13:34:32
777	50.31703	-4.08577	0.87	250	2014-11-29	13:34:33
778	50.317029	-4.085776	0.44	249.9	2014-11-29	13:34:34
779	50.317017	-4.085778	1.3	187.1	2014-11-29	13:34:35
780	50.317003	-4.085782	1.61	189.4	2014-11-29	13:34:36
781	50.316987	-4.085778	1.75	171.6	2014-11-29	13:34:37
782	50.316972	-4.08577	1.85	160.3	2014-11-29	13:34:38
783	50.316959	-4.085759	1.62	153.3	2014-11-29	13:34:39
784	50.316947	-4.08575	1.5	154.3	2014-11-29	13:34:40
785	50.316933	-4.085741	1.61	155.1	2014-11-29	13:34:41
786	50.316921	-4.085725	1.75	141.7	2014-11-29	13:34:42
787	50.316912	-4.085708	1.59	127.7	2014-11-29	13:34:43
788	50.316905	-4.085692	1.36	125.1	2014-11-29	13:34:44
789	50.316899	-4.085677	1.29	123.5	2014-11-29	13:34:45
790	50.316891	-4.085663	1.36	131.8	2014-11-29	13:34:46
791	50.316881	-4.085653	1.27	148.4	2014-11-29	13:34:47
792	50.316871	-4.085641	1.41	142.3	2014-11-29	13:34:48
793	50.31686	-4.085628	1.58	143.4	2014-11-29	13:34:49
794	50.316849	-4.085614	1.54	141.8	2014-11-29	13:34:50
795	50.316844	-4.085596	1.41	113.7	2014-11-29	13:34:51
796	50.316842	-4.085573	1.68	96.1	2014-11-29	13:34:52
797	50.316838	-4.085552	1.56	108.5	2014-11-29	13:34:53
798	50.316831	-4.085536	1.37	122.5	2014-11-29	13:34:54
799	50.316822	-4.085522	1.35	135.4	2014-11-29	13:34:55
800	50.316814	-4.085508	1.38	133.6	2014-11-29	13:34:56
801	50.316806	-4.085492	1.4	126	2014-11-29	13:34:57
802	50.316797	-4.085476	1.58	131.8	2014-11-29	13:34:58
803	50.316792	-4.085457	1.45	114.7	2014-11-29	13:34:59
804	50.316795	-4.085438	1.47	72.6	2014-11-29	13:35:00
805	50.316798	-4.085423	1.08	72.3	2014-11-29	13:35:01
806	50.316796	-4.08541	0.99	108.6	2014-11-29	13:35:02
807	50.316793	-4.085395	1.08	106.1	2014-11-29	13:35:03
808	50.31679	-4.08538	1.13	108.2	2014-11-29	13:35:04
809	50.316785	-4.085366	1.18	119.3	2014-11-29	13:35:05
810	50.316779	-4.085352	1.12	121.7	2014-11-29	13:35:06
811	50.316776	-4.085339	1.05	112.5	2014-11-29	13:35:07
812	50.316772	-4.085325	1.04	113.3	2014-11-29	13:35:08
813	50.316769	-4.085314	0.89	112.9	2014-11-29	13:35:09
814	50.316767	-4.085304	0.72	103.6	2014-11-29	13:35:10
815	50.316766	-4.085295	0.64	98.4	2014-11-29	13:35:11
816	50.316765	-4.085284	0.77	100.4	2014-11-29	13:35:12
817	50.316767	-4.08527	1.05	78.7	2014-11-29	13:35:13
818	50.316768	-4.085258	0.83	81	2014-11-29	13:35:14
819	50.316768	-4.085246	0.83	90.6	2014-11-29	13:35:15
820	50.316768	-4.085238	0.3	96.4	2014-11-29	13:35:17
821	50.316767	-4.085238	0.04	162.8	2014-11-29	13:35:18
822	50.316767	-4.085238	0.02	211	2014-11-29	13:35:19
823	50.316773	-4.085235	0.71	15.6	2014-11-29	13:35:20
824	50.316777	-4.085233	0.22	25.4	2014-11-29	13:35:22
825	50.316777	-4.085234	0.07	262.2	2014-11-29	13:35:23
826	50.316777	-4.085233	0.03	44.9	2014-11-29	13:35:24
827	50.316777	-4.085232	0.09	108.5	2014-11-29	13:35:25
828	50.316777	-4.085234	0.11	270	2014-11-29	13:35:26
829	50.316777	-4.085234	0.04	270	2014-11-29	13:35:27
830	50.316777	-4.085235	0.01	316.8	2014-11-29	13:35:29
831	50.316777	-4.085235	0.01	270	2014-11-29	13:35:30
832	50.316783	-4.085239	0.75	336.3	2014-11-29	13:35:31
833	50.316792	-4.085244	1.07	340.8	2014-11-29	13:35:32
834	50.316801	-4.085251	1.12	332.1	2014-11-29	13:35:33
835	50.31681	-4.085258	1.08	332.8	2014-11-29	13:35:34
836	50.316819	-4.085264	1.12	338.8	2014-11-29	13:35:35
837	50.316838	-4.085268	2.14	352.8	2014-11-29	13:35:36
838	50.316873	-4.085265	3.94	2.9	2014-11-29	13:35:37
839	50.316922	-4.08526	5.43	3.9	2014-11-29	13:35:38
840	50.316971	-4.085273	5.54	350	2014-11-29	13:35:39
841	50.317019	-4.085302	5.66	338.8	2014-11-29	13:35:40
842	50.317066	-4.08534	5.99	333	2014-11-29	13:35:41
843	50.317113	-4.085382	5.99	330.4	2014-11-29	13:35:42
844	50.317163	-4.085418	6.13	335.2	2014-11-29	13:35:43
845	50.317213	-4.085454	6.12	335.2	2014-11-29	13:35:44
846	50.317256	-4.085498	5.72	326.7	2014-11-29	13:35:45
847	50.317293	-4.085544	5.26	322.1	2014-11-29	13:35:46
848	50.317327	-4.085587	4.86	320.3	2014-11-29	13:35:47
849	50.317355	-4.085622	4	322.3	2014-11-29	13:35:48
850	50.317374	-4.085653	3.05	313.7	2014-11-29	13:35:49
851	50.317389	-4.085689	3.05	302.1	2014-11-29	13:35:50
852	50.317403	-4.085727	3.13	300.5	2014-11-29	13:35:51
853	50.317418	-4.085764	3.11	301.4	2014-11-29	13:35:52
854	50.317432	-4.085799	2.91	303.2	2014-11-29	13:35:53
855	50.317442	-4.085817	1.76	311.2	2014-11-29	13:35:54
856	50.317442	-4.085814	0.23	106.6	2014-11-29	13:35:55
857	50.317426	-4.085801	2.01	151.3	2014-11-29	13:35:56
858	50.317401	-4.085773	3.41	144.9	2014-11-29	13:35:57
859	50.317371	-4.085749	3.74	152.5	2014-11-29	13:35:58
860	50.317354	-4.085726	2.52	138.8	2014-11-29	13:35:59
861	50.317336	-4.085702	2.65	140.1	2014-11-29	13:36:00
862	50.317315	-4.085682	2.69	149.4	2014-11-29	13:36:01
863	50.317294	-4.085665	2.62	152.4	2014-11-29	13:36:02
864	50.317274	-4.085646	2.62	149.3	2014-11-29	13:36:03
865	50.317254	-4.085631	2.48	154.1	2014-11-29	13:36:04
866	50.317235	-4.085616	2.4	154.1	2014-11-29	13:36:05
867	50.317217	-4.085603	2.16	153.4	2014-11-29	13:36:06
868	50.317208	-4.085591	1.34	142.7	2014-11-29	13:36:07
869	50.317198	-4.08558	1.3	143	2014-11-29	13:36:08
870	50.317185	-4.085574	1.6	164.2	2014-11-29	13:36:09
871	50.317169	-4.085573	1.74	175.9	2014-11-29	13:36:10
872	50.317152	-4.085574	1.87	182.4	2014-11-29	13:36:11
873	50.317133	-4.085577	2.11	187.2	2014-11-29	13:36:12
874	50.317115	-4.085579	2.1	183.2	2014-11-29	13:36:13
875	50.317096	-4.085579	2.06	180.3	2014-11-29	13:36:14
876	50.317079	-4.085579	1.89	179.1	2014-11-29	13:36:15
877	50.31707	-4.085576	1.05	167.9	2014-11-29	13:36:16
878	50.317065	-4.085568	0.71	134	2014-11-29	13:36:17
879	50.317055	-4.085566	1.22	170.2	2014-11-29	13:36:18
880	50.31704	-4.085568	1.6	187.1	2014-11-29	13:36:19
881	50.317028	-4.085573	1.45	194.8	2014-11-29	13:36:20
882	50.317016	-4.085577	1.32	190.9	2014-11-29	13:36:21
883	50.317007	-4.085577	0.97	178.6	2014-11-29	13:36:22
884	50.316998	-4.085576	1.01	179	2014-11-29	13:36:23
885	50.316986	-4.085578	1.38	185.5	2014-11-29	13:36:24
886	50.316975	-4.085582	1.29	191.8	2014-11-29	13:36:25
887	50.316977	-4.085582	0.24	1.5	2014-11-29	13:36:26
888	50.316989	-4.085574	1.48	20.8	2014-11-29	13:36:27
889	50.316999	-4.085562	1.37	38.5	2014-11-29	13:36:28
890	50.317003	-4.085546	1.25	68.6	2014-11-29	13:36:29
891	50.317002	-4.085531	1.05	94.6	2014-11-29	13:36:30
892	50.316999	-4.085519	0.97	113.3	2014-11-29	13:36:31
893	50.316992	-4.085508	1.06	133.8	2014-11-29	13:36:32
894	50.316984	-4.085499	1.13	144.1	2014-11-29	13:36:33
895	50.316977	-4.08549	1.02	142.7	2014-11-29	13:36:34
896	50.316973	-4.085479	0.89	114.9	2014-11-29	13:36:35
897	50.31697	-4.085465	1.03	114.2	2014-11-29	13:36:36
898	50.316961	-4.085454	1.26	137.3	2014-11-29	13:36:37
899	50.31695	-4.085443	1.44	149.6	2014-11-29	13:36:38
900	50.316937	-4.085436	1.54	160.6	2014-11-29	13:36:39
901	50.316923	-4.085432	1.55	168.1	2014-11-29	13:36:40
902	50.316913	-4.085442	1.36	211.7	2014-11-29	13:36:41
903	50.316906	-4.085466	1.92	246.8	2014-11-29	13:36:42
904	50.316907	-4.085487	1.44	271.9	2014-11-29	13:36:43
905	50.316919	-4.085491	1.38	347.8	2014-11-29	13:36:44
906	50.316935	-4.085477	2.11	28.3	2014-11-29	13:36:45
907	50.316949	-4.08545	2.41	51.9	2014-11-29	13:36:46
908	50.316964	-4.085421	2.7	50.5	2014-11-29	13:36:47
909	50.31698	-4.085392	2.73	49.5	2014-11-29	13:36:48
910	50.316987	-4.085367	1.92	65.9	2014-11-29	13:36:49
911	50.316989	-4.085349	1.32	80.7	2014-11-29	13:36:50
912	50.316987	-4.085332	1.19	100.8	2014-11-29	13:36:51
913	50.316983	-4.085319	1.03	112.9	2014-11-29	13:36:52
914	50.316977	-4.085308	1.01	131.6	2014-11-29	13:36:53
915	50.316969	-4.0853	1.1	148.7	2014-11-29	13:36:54
916	50.316958	-4.085296	1.24	165.2	2014-11-29	13:36:55
917	50.316946	-4.085295	1.34	178	2014-11-29	13:36:56
918	50.316935	-4.085293	1.29	174.2	2014-11-29	13:36:57
919	50.316931	-4.085284	0.79	120.6	2014-11-29	13:36:58
920	50.316929	-4.085275	0.65	111	2014-11-29	13:36:59
921	50.316923	-4.085272	0.68	160.1	2014-11-29	13:37:00
922	50.316919	-4.085271	0.5	171.7	2014-11-29	13:37:01
923	50.316911	-4.085272	0.86	184.4	2014-11-29	13:37:02
924	50.316902	-4.085272	1.05	181.9	2014-11-29	13:37:03
925	50.31689	-4.085271	1.34	174.6	2014-11-29	13:37:04
926	50.316877	-4.08527	1.42	178.6	2014-11-29	13:37:05
927	50.316862	-4.085271	1.66	181.4	2014-11-29	13:37:06
928	50.316846	-4.085268	1.77	173.4	2014-11-29	13:37:07
929	50.31683	-4.085262	1.8	166.4	2014-11-29	13:37:08
930	50.31682	-4.085255	1.22	157.9	2014-11-29	13:37:09
931	50.316816	-4.085248	0.68	128.4	2014-11-29	13:37:10
932	50.316809	-4.085239	1.03	143.5	2014-11-29	13:37:11
933	50.3168	-4.085231	1.17	149.9	2014-11-29	13:37:12
934	50.316792	-4.085224	1.06	149.9	2014-11-29	13:37:13
935	50.316784	-4.085214	1.06	141.5	2014-11-29	13:37:14
936	50.316776	-4.085208	1.03	153.6	2014-11-29	13:37:15
937	50.316765	-4.085206	1.19	174	2014-11-29	13:37:16
938	50.316754	-4.085205	1.3	176.3	2014-11-29	13:37:17
939	50.316745	-4.085204	1	178.3	2014-11-29	13:37:18
940	50.31674	-4.085203	0.52	167.4	2014-11-29	13:37:19
941	50.316736	-4.085201	0.46	163.3	2014-11-29	13:37:20
942	50.316739	-4.085198	0.33	38.5	2014-11-29	13:37:21
943	50.316747	-4.0852	0.47	352.7	2014-11-29	13:37:23
944	50.316751	-4.085204	0.55	328.5	2014-11-29	13:37:24
945	50.316752	-4.085209	0.4	279.5	2014-11-29	13:37:25
946	50.316747	-4.085218	0.8	230.9	2014-11-29	13:37:26
947	50.316741	-4.085229	1.02	229.1	2014-11-29	13:37:27
948	50.316732	-4.085239	1.27	216	2014-11-29	13:37:28
949	50.31672	-4.085248	1.46	204.4	2014-11-29	13:37:29
950	50.316713	-4.085251	0.87	195.5	2014-11-29	13:37:30
951	50.316714	-4.085251	0.18	15.1	2014-11-29	13:37:31
952	50.316726	-4.08524	0.77	30.3	2014-11-29	13:37:33
953	50.316721	-4.085239	0.57	173.5	2014-11-29	13:37:34
954	50.316716	-4.085235	0.66	153.6	2014-11-29	13:37:35
955	50.316708	-4.085226	0.98	143.9	2014-11-29	13:37:36
956	50.316698	-4.085224	1.19	170.5	2014-11-29	13:37:37
957	50.316688	-4.085225	1.11	185.9	2014-11-29	13:37:38
958	50.316683	-4.085225	0.26	180.6	2014-11-29	13:37:40
959	50.31668	-4.085225	0.4	180	2014-11-29	13:37:41
960	50.316675	-4.085226	0.51	186.8	2014-11-29	13:37:42
961	50.31667	-4.085225	0.55	168.2	2014-11-29	13:37:43
962	50.316669	-4.085221	0.33	124.3	2014-11-29	13:37:44
963	50.316669	-4.085221	0.02	32.6	2014-11-29	13:37:45
964	50.316676	-4.085218	0.81	12.3	2014-11-29	13:37:46
965	50.316684	-4.085215	0.89	13.1	2014-11-29	13:37:47
966	50.316693	-4.085211	1.07	16.5	2014-11-29	13:37:48
967	50.316702	-4.085204	1.12	25.6	2014-11-29	13:37:49
968	50.316719	-4.08519	2.19	27.6	2014-11-29	13:37:50
969	50.316718	-4.085183	0.54	102.1	2014-11-29	13:37:51
970	50.316716	-4.085177	0.47	126.3	2014-11-29	13:37:52
971	50.316709	-4.085177	0.76	176.4	2014-11-29	13:37:53
972	50.316701	-4.085179	0.97	189.9	2014-11-29	13:37:54
973	50.316694	-4.085186	0.94	213.2	2014-11-29	13:37:55
974	50.316687	-4.085196	1.04	221.8	2014-11-29	13:37:56
975	50.316681	-4.08521	1.23	237.4	2014-11-29	13:37:57
976	50.316676	-4.085223	1.01	238.2	2014-11-29	13:37:58
977	50.316672	-4.085226	0.49	207.3	2014-11-29	13:37:59
978	50.316667	-4.085227	0.53	192.4	2014-11-29	13:38:00
979	50.316666	-4.08523	0.24	224.8	2014-11-29	13:38:01
980	50.316672	-4.085226	0.76	19.2	2014-11-29	13:38:02
981	50.316685	-4.085218	1.48	22.6	2014-11-29	13:38:03
982	50.3167	-4.085211	1.82	16.4	2014-11-29	13:38:04
983	50.316709	-4.085208	1.01	10.1	2014-11-29	13:38:05
984	50.316708	-4.085209	0.15	191.3	2014-11-29	13:38:06
985	50.316697	-4.085216	1.33	201.6	2014-11-29	13:38:07
986	50.316688	-4.085224	1.1	212.6	2014-11-29	13:38:08
987	50.316683	-4.085233	0.87	226.3	2014-11-29	13:38:09
988	50.316681	-4.085238	0.44	234.9	2014-11-29	13:38:10
989	50.31668	-4.085237	0.05	155.8	2014-11-29	13:38:12
990	50.316676	-4.085238	0.45	184.6	2014-11-29	13:38:13
991	50.316671	-4.085239	0.6	191.4	2014-11-29	13:38:14
992	50.316671	-4.085244	0.33	283	2014-11-29	13:38:15
993	50.316679	-4.085247	0.84	346.6	2014-11-29	13:38:16
994	50.316689	-4.085243	1.2	11.2	2014-11-29	13:38:17
995	50.316699	-4.085243	1.08	2.6	2014-11-29	13:38:18
996	50.316713	-4.085245	1.57	355.2	2014-11-29	13:38:19
997	50.316739	-4.085241	2.93	4.8	2014-11-29	13:38:20
998	50.316782	-4.085234	4.73	6.1	2014-11-29	13:38:21
999	50.316832	-4.085242	5.68	354.5	2014-11-29	13:38:22
1000	50.316882	-4.08527	5.83	340.1	2014-11-29	13:38:23
1001	50.316933	-4.085303	6.2	337.3	2014-11-29	13:38:24
1002	50.316986	-4.085343	6.51	334.5	2014-11-29	13:38:25
1003	50.317035	-4.08539	6.39	328.3	2014-11-29	13:38:26
1004	50.31708	-4.085439	6.09	325.4	2014-11-29	13:38:27
1005	50.31712	-4.085488	5.7	322.2	2014-11-29	13:38:28
1006	50.317164	-4.085534	5.91	326.5	2014-11-29	13:38:29
1007	50.317205	-4.085581	5.63	323	2014-11-29	13:38:30
1008	50.317242	-4.085629	5.39	320.5	2014-11-29	13:38:31
1009	50.31727	-4.085678	4.66	312.4	2014-11-29	13:38:32
1010	50.317283	-4.08573	3.95	290.3	2014-11-29	13:38:33
1011	50.317292	-4.085784	3.96	284.6	2014-11-29	13:38:34
1012	50.317301	-4.085837	3.89	284.6	2014-11-29	13:38:35
1013	50.317309	-4.085887	3.72	283.9	2014-11-29	13:38:36
1014	50.317315	-4.085932	3.28	283.1	2014-11-29	13:38:37
1015	50.317321	-4.085971	2.83	282.7	2014-11-29	13:38:38
1016	50.317324	-4.086007	2.54	277.8	2014-11-29	13:38:39
1017	50.317322	-4.08602	0.95	258.7	2014-11-29	13:38:40
1018	50.317309	-4.085993	2.4	128.2	2014-11-29	13:38:41
1019	50.317286	-4.085941	4.52	124.1	2014-11-29	13:38:42
1020	50.317258	-4.08589	4.76	131.2	2014-11-29	13:38:43
1021	50.317227	-4.085857	4.21	145.7	2014-11-29	13:38:44
1022	50.317197	-4.085834	3.68	154	2014-11-29	13:38:45
1023	50.317176	-4.085827	2.44	168.2	2014-11-29	13:38:46
1024	50.317172	-4.08582	0.64	133	2014-11-29	13:38:47
1025	50.317172	-4.08581	0.73	82.6	2014-11-29	13:38:48
1026	50.317164	-4.085797	1.32	135.4	2014-11-29	13:38:49
1027	50.317154	-4.085784	1.49	140.9	2014-11-29	13:38:50
1028	50.317143	-4.085773	1.45	147.6	2014-11-29	13:38:51
1029	50.317129	-4.085765	1.67	160	2014-11-29	13:38:52
1030	50.317117	-4.085755	1.49	152.3	2014-11-29	13:38:53
1031	50.317105	-4.085744	1.54	149.7	2014-11-29	13:38:54
1032	50.317091	-4.085736	1.66	158.5	2014-11-29	13:38:55
1033	50.317074	-4.08573	1.9	168.4	2014-11-29	13:38:56
1034	50.317057	-4.085727	1.98	172.7	2014-11-29	13:38:57
1035	50.317039	-4.085722	2.03	170.6	2014-11-29	13:38:58
1036	50.317022	-4.085714	1.94	163.1	2014-11-29	13:38:59
1037	50.317009	-4.085708	1.54	163.1	2014-11-29	13:39:00
1038	50.317002	-4.0857	1	143.1	2014-11-29	13:39:01
1039	50.316992	-4.085688	1.31	142.2	2014-11-29	13:39:02
1040	50.31698	-4.085677	1.55	150.2	2014-11-29	13:39:03
1041	50.316972	-4.085665	1.28	138.6	2014-11-29	13:39:04
1042	50.316969	-4.085649	1.22	103.2	2014-11-29	13:39:05
1043	50.316963	-4.085633	1.28	121.8	2014-11-29	13:39:06
1044	50.31695	-4.085623	1.6	150.8	2014-11-29	13:39:07
1045	50.316939	-4.085611	1.56	147.4	2014-11-29	13:39:08
1046	50.316928	-4.085597	1.54	139.8	2014-11-29	13:39:09
1047	50.316917	-4.085584	1.52	142.5	2014-11-29	13:39:10
1048	50.316905	-4.085572	1.61	149.1	2014-11-29	13:39:11
1049	50.316892	-4.08556	1.64	147.3	2014-11-29	13:39:12
1050	50.31688	-4.085548	1.65	149	2014-11-29	13:39:13
1051	50.316871	-4.085534	1.37	136.2	2014-11-29	13:39:14
1052	50.31687	-4.085515	1.39	92.3	2014-11-29	13:39:15
1053	50.316866	-4.0855	1.19	116.1	2014-11-29	13:39:16
1054	50.316856	-4.085489	1.34	146	2014-11-29	13:39:17
1055	50.316846	-4.085476	1.42	139.1	2014-11-29	13:39:18
1056	50.316837	-4.085465	1.28	142.5	2014-11-29	13:39:19
1057	50.316829	-4.085454	1.18	139.6	2014-11-29	13:39:20
1058	50.316821	-4.085444	1.12	139.2	2014-11-29	13:39:21
1059	50.316811	-4.085436	1.24	154.2	2014-11-29	13:39:22
1060	50.316799	-4.085426	1.55	152.8	2014-11-29	13:39:23
1061	50.316787	-4.085417	1.45	152.8	2014-11-29	13:39:24
1062	50.316776	-4.085406	1.47	146.5	2014-11-29	13:39:25
1063	50.316769	-4.085391	1.27	126.6	2014-11-29	13:39:26
1064	50.316765	-4.085377	1.14	114.8	2014-11-29	13:39:27
1065	50.316758	-4.085367	1.05	140	2014-11-29	13:39:28
1066	50.316749	-4.08536	1.17	152.7	2014-11-29	13:39:29
1067	50.31674	-4.085352	1.06	149.3	2014-11-29	13:39:30
1068	50.316732	-4.085344	1.13	149.2	2014-11-29	13:39:31
1069	50.316721	-4.085338	1.3	159.7	2014-11-29	13:39:32
1070	50.316714	-4.085334	0.42	159.6	2014-11-29	13:39:34
1071	50.316716	-4.085337	0.34	310.5	2014-11-29	13:39:35
1072	50.31672	-4.085337	0.52	0.6	2014-11-29	13:39:36
1073	50.316725	-4.085331	0.71	37.8	2014-11-29	13:39:37
1074	50.316732	-4.085325	0.84	32.2	2014-11-29	13:39:38
1075	50.31674	-4.085322	0.9	12.6	2014-11-29	13:39:39
1076	50.316752	-4.085318	1.43	11.8	2014-11-29	13:39:40
1077	50.316778	-4.085308	2.97	14.4	2014-11-29	13:39:41
1078	50.316815	-4.085289	4.31	18	2014-11-29	13:39:42
1079	50.316861	-4.085274	5.27	11.5	2014-11-29	13:39:43
1080	50.316907	-4.085279	5.14	355.9	2014-11-29	13:39:44
1081	50.316946	-4.085299	4.58	342.7	2014-11-29	13:39:45
1082	50.316985	-4.085308	4.39	350.9	2014-11-29	13:39:46
1083	50.317025	-4.085313	4.45	355.7	2014-11-29	13:39:47
1084	50.317065	-4.085318	4.49	355	2014-11-29	13:39:48
1085	50.317107	-4.085325	4.65	354.3	2014-11-29	13:39:49
1086	50.317174	-4.085356	1.56	343.8	2014-11-29	13:39:54
1087	50.317112	-4.085348	6.91	175.3	2014-11-29	13:39:55
1088	50.317062	-4.08534	5.67	174.6	2014-11-29	13:39:56
1089	50.317021	-4.08533	4.56	170.7	2014-11-29	13:39:57
1090	50.316989	-4.08532	3.62	168.6	2014-11-29	13:39:58
1091	50.316965	-4.08531	2.85	166.1	2014-11-29	13:39:59
1092	50.316944	-4.085304	2.31	169.3	2014-11-29	13:40:00
1093	50.316927	-4.0853	1.96	172	2014-11-29	13:40:01
1094	50.316911	-4.085299	1.74	177.4	2014-11-29	13:40:02
1095	50.316895	-4.085301	1.85	184.4	2014-11-29	13:40:03
1096	50.316878	-4.085302	1.82	181.5	2014-11-29	13:40:04
1097	50.316862	-4.085301	1.79	179.4	2014-11-29	13:40:05
1098	50.316848	-4.085303	1.6	185.3	2014-11-29	13:40:06
1099	50.316846	-4.085299	0.41	123.1	2014-11-29	13:40:07
1100	50.316844	-4.085294	0.42	125.5	2014-11-29	13:40:08
1101	50.316832	-4.085295	1.31	182.9	2014-11-29	13:40:09
1102	50.316819	-4.085298	1.41	188.3	2014-11-29	13:40:10
1103	50.316808	-4.085303	1.36	197.1	2014-11-29	13:40:11
1104	50.316796	-4.085316	1.57	215.7	2014-11-29	13:40:12
1105	50.316784	-4.085329	1.66	214.3	2014-11-29	13:40:13
1106	50.316769	-4.08534	1.84	203.4	2014-11-29	13:40:14
1107	50.316762	-4.085343	0.42	198.1	2014-11-29	13:40:16
1108	50.316769	-4.08534	0.42	13.9	2014-11-29	13:40:18
1109	50.316761	-4.085342	0.9	187.2	2014-11-29	13:40:19
1110	50.316752	-4.085346	1.05	197.2	2014-11-29	13:40:20
1111	50.316742	-4.08535	1.1	193.8	2014-11-29	13:40:21
1112	50.316732	-4.085356	1.27	198.6	2014-11-29	13:40:22
1113	50.31672	-4.085362	1.34	199.5	2014-11-29	13:40:23
1114	50.31671	-4.085369	1.25	202.4	2014-11-29	13:40:24
1115	50.3167	-4.085374	1.16	198.9	2014-11-29	13:40:25
1116	50.316691	-4.085378	1.04	196.6	2014-11-29	13:40:26
1117	50.316685	-4.085381	0.75	196.6	2014-11-29	13:40:27
1118	50.316679	-4.085382	0.6	184	2014-11-29	13:40:28
1119	50.316674	-4.085383	0.6	187.4	2014-11-29	13:40:29
1120	50.316667	-4.085387	0.79	201.6	2014-11-29	13:40:30
1121	50.31666	-4.085391	0.82	200.5	2014-11-29	13:40:31
1122	50.316651	-4.085394	1.02	191.8	2014-11-29	13:40:32
1123	50.316641	-4.085397	1.17	189.1	2014-11-29	13:40:33
1124	50.316631	-4.085397	1.14	180.3	2014-11-29	13:40:34
1125	50.316624	-4.085396	0.76	178.2	2014-11-29	13:40:35
1126	50.31662	-4.085396	0.41	174.2	2014-11-29	13:40:36
1127	50.31662	-4.085395	0.05	100.6	2014-11-29	13:40:37
1128	50.316625	-4.085393	0.57	12.8	2014-11-29	13:40:38
1129	50.316634	-4.085388	1.03	20.4	2014-11-29	13:40:39
1130	50.316642	-4.085384	0.94	18.4	2014-11-29	13:40:40
1131	50.316647	-4.085381	0.65	19.2	2014-11-29	13:40:41
1132	50.316651	-4.085378	0.52	26.5	2014-11-29	13:40:42
1133	50.316656	-4.085375	0.49	25	2014-11-29	13:40:43
1134	50.31666	-4.085372	0.52	22.5	2014-11-29	13:40:44
1135	50.316664	-4.08537	0.51	16.4	2014-11-29	13:40:45
1136	50.316665	-4.085371	0.16	331.1	2014-11-29	13:40:46
1137	50.316663	-4.08538	0.64	247.8	2014-11-29	13:40:47
1138	50.316659	-4.085391	0.96	237	2014-11-29	13:40:48
1139	50.316662	-4.085402	0.86	295.8	2014-11-29	13:40:49
1140	50.316665	-4.085413	0.89	290.9	2014-11-29	13:40:50
1141	50.316668	-4.085427	1.07	292	2014-11-29	13:40:51
1142	50.316683	-4.085433	1.69	345.1	2014-11-29	13:40:52
1143	50.316709	-4.085429	2.88	6.9	2014-11-29	13:40:53
1144	50.31674	-4.085424	3.48	5.7	2014-11-29	13:40:54
1145	50.316758	-4.085426	1.99	356.2	2014-11-29	13:40:55
1146	50.316753	-4.085433	0.7	229.2	2014-11-29	13:40:56
1147	50.316739	-4.085445	1.86	207	2014-11-29	13:40:57
1148	50.316723	-4.085451	1.74	194.7	2014-11-29	13:40:58
1149	50.316705	-4.085458	2.12	193.3	2014-11-29	13:40:59
1150	50.316688	-4.085463	1.97	190.1	2014-11-29	13:41:00
1151	50.31667	-4.085472	2.09	198.8	2014-11-29	13:41:01
1152	50.316654	-4.085485	1.94	208.6	2014-11-29	13:41:02
1153	50.316639	-4.085496	1.82	203.7	2014-11-29	13:41:03
1154	50.316627	-4.085501	1.47	193.6	2014-11-29	13:41:04
1155	50.316618	-4.0855	1.01	176.3	2014-11-29	13:41:05
1156	50.316617	-4.085504	0.35	251.5	2014-11-29	13:41:06
1157	50.316626	-4.085513	1.24	330.4	2014-11-29	13:41:07
1158	50.316648	-4.085519	2.44	350.4	2014-11-29	13:41:08
1159	50.31667	-4.085523	2.44	353.6	2014-11-29	13:41:09
1160	50.316679	-4.085527	1.09	342.4	2014-11-29	13:41:10
1161	50.316677	-4.085537	0.77	250.1	2014-11-29	13:41:11
1162	50.316673	-4.085553	1.2	252.8	2014-11-29	13:41:12
1163	50.316667	-4.085572	1.51	240	2014-11-29	13:41:13
1164	50.316658	-4.085589	1.51	231.5	2014-11-29	13:41:14
1165	50.316649	-4.085606	1.58	231.7	2014-11-29	13:41:15
1166	50.316641	-4.085623	1.54	229.9	2014-11-29	13:41:16
1167	50.316633	-4.085634	1.2	222.9	2014-11-29	13:41:17
1168	50.316623	-4.085645	1.3	217.2	2014-11-29	13:41:18
1169	50.31662	-4.085655	0.79	238.6	2014-11-29	13:41:19
1170	50.31663	-4.085662	1.29	333.9	2014-11-29	13:41:20
1171	50.316642	-4.085664	1.29	354.4	2014-11-29	13:41:21
1172	50.316643	-4.085662	0.22	51.1	2014-11-29	13:41:22
1173	50.316637	-4.085662	0.66	181	2014-11-29	13:41:23
1174	50.316628	-4.085666	1.05	195.4	2014-11-29	13:41:24
1175	50.316618	-4.085669	1.09	192	2014-11-29	13:41:25
1176	50.316613	-4.085676	0.78	221.8	2014-11-29	13:41:26
1177	50.316613	-4.085677	0.05	332.7	2014-11-29	13:41:27
1178	50.31661	-4.085679	0.39	204.4	2014-11-29	13:41:28
1179	50.316606	-4.085682	0.54	207.2	2014-11-29	13:41:29
1180	50.3166	-4.085686	0.68	203.2	2014-11-29	13:41:30
1181	50.316594	-4.085692	0.8	211.8	2014-11-29	13:41:31
1182	50.316587	-4.085699	0.96	209	2014-11-29	13:41:32
1183	50.316582	-4.085697	0.5	166.8	2014-11-29	13:41:33
1184	50.316581	-4.085692	0.36	103.8	2014-11-29	13:41:34
1185	50.316582	-4.085689	0.27	69.9	2014-11-29	13:41:35
1186	50.316585	-4.085689	0.31	1.2	2014-11-29	13:41:36
1187	50.316587	-4.08568	0.65	70.8	2014-11-29	13:41:37
1188	50.316597	-4.085662	1.74	48.4	2014-11-29	13:41:38
1189	50.31661	-4.085643	1.95	42.1	2014-11-29	13:41:39
1190	50.316618	-4.085625	1.52	58.1	2014-11-29	13:41:40
1191	50.316622	-4.085611	1.14	62.1	2014-11-29	13:41:41
1192	50.316625	-4.085599	0.87	71.2	2014-11-29	13:41:42
1193	50.316626	-4.085591	0.57	82.4	2014-11-29	13:41:43
1194	50.316625	-4.085584	0.54	98.9	2014-11-29	13:41:44
1195	50.316625	-4.085577	0.52	88.1	2014-11-29	13:41:45
1196	50.316626	-4.085567	0.71	83.2	2014-11-29	13:41:46
1197	50.316626	-4.085556	0.77	87.9	2014-11-29	13:41:47
1198	50.316627	-4.085546	0.72	80.3	2014-11-29	13:41:48
1199	50.31663	-4.085536	0.79	66.4	2014-11-29	13:41:49
1200	50.316634	-4.085529	0.67	45.9	2014-11-29	13:41:50
1201	50.316638	-4.085526	0.52	24.3	2014-11-29	13:41:51
1202	50.316642	-4.085525	0.44	3.9	2014-11-29	13:41:52
1203	50.316645	-4.08552	0.5	55.8	2014-11-29	13:41:53
1204	50.316646	-4.085518	0.18	54.5	2014-11-29	13:41:54
1205	50.316651	-4.085519	0.6	348	2014-11-29	13:41:55
1206	50.316663	-4.085515	1.38	11.7	2014-11-29	13:41:56
1207	50.316675	-4.085508	1.45	20.2	2014-11-29	13:41:57
1208	50.316685	-4.085502	1.18	22.9	2014-11-29	13:41:58
1209	50.316691	-4.085498	0.74	24.8	2014-11-29	13:41:59
1210	50.316697	-4.085495	0.66	14.7	2014-11-29	13:42:00
1211	50.316701	-4.085495	0.49	4.9	2014-11-29	13:42:01
1212	50.316703	-4.085492	0.11	43.4	2014-11-29	13:42:03
1213	50.316703	-4.085492	0.05	65.7	2014-11-29	13:42:04
1214	50.316703	-4.085492	0.02	163.3	2014-11-29	13:42:05
1215	50.316703	-4.085492	0.02	343.3	2014-11-29	13:42:06
1216	50.316703	-4.085492	0.02	116.6	2014-11-29	13:42:07
1217	50.316702	-4.085492	0.12	194.9	2014-11-29	13:42:08
1218	50.316697	-4.085494	0.6	193.9	2014-11-29	13:42:09
1219	50.316689	-4.085496	0.81	191	2014-11-29	13:42:10
1220	50.316678	-4.085502	1.31	198.3	2014-11-29	13:42:11
1221	50.31668	-4.085506	0.33	306.2	2014-11-29	13:42:12
1222	50.316693	-4.085505	1.39	1.2	2014-11-29	13:42:13
1223	50.316701	-4.085506	0.49	357.5	2014-11-29	13:42:15
1224	50.316695	-4.085497	0.95	138.9	2014-11-29	13:42:16
1225	50.316688	-4.085487	1.04	134	2014-11-29	13:42:17
1226	50.316682	-4.085473	1.16	125.3	2014-11-29	13:42:18
1227	50.316678	-4.085458	1.19	111.7	2014-11-29	13:42:19
1228	50.316679	-4.085441	1.17	87.7	2014-11-29	13:42:20
1229	50.316679	-4.085422	1.41	89.6	2014-11-29	13:42:21
1230	50.316679	-4.0854	1.52	88.6	2014-11-29	13:42:22
1231	50.316677	-4.085382	1.29	100	2014-11-29	13:42:23
1232	50.316674	-4.085369	1.04	111	2014-11-29	13:42:24
1233	50.316671	-4.085358	0.85	110.6	2014-11-29	13:42:25
1234	50.316674	-4.085344	1.04	69.4	2014-11-29	13:42:26
1235	50.316683	-4.08533	1.37	45.5	2014-11-29	13:42:27
1236	50.316688	-4.085315	1.2	62.7	2014-11-29	13:42:28
1237	50.316686	-4.085301	0.99	101.4	2014-11-29	13:42:29
1238	50.316684	-4.085289	0.94	104.5	2014-11-29	13:42:30
1239	50.316682	-4.085273	1.16	102.5	2014-11-29	13:42:31
1240	50.31668	-4.085258	1.06	103.2	2014-11-29	13:42:32
1241	50.316677	-4.085243	1.14	105.7	2014-11-29	13:42:33
1242	50.316675	-4.085226	1.2	101.6	2014-11-29	13:42:34
1243	50.316673	-4.085208	1.33	98.5	2014-11-29	13:42:35
1244	50.316674	-4.08519	1.27	82.8	2014-11-29	13:42:36
1245	50.316675	-4.085173	1.19	86.9	2014-11-29	13:42:37
1246	50.316675	-4.085156	1.21	92.2	2014-11-29	13:42:38
1247	50.316678	-4.085141	1.13	71.3	2014-11-29	13:42:39
1248	50.316682	-4.085128	1.01	65.4	2014-11-29	13:42:40
1249	50.31669	-4.085117	1.23	42.5	2014-11-29	13:42:41
1250	50.316711	-4.085101	2.63	25.1	2014-11-29	13:42:42
1251	50.316746	-4.085081	4.1	20	2014-11-29	13:42:43
1252	50.316786	-4.085063	4.62	16.7	2014-11-29	13:42:44
1253	50.316826	-4.085045	4.69	15.8	2014-11-29	13:42:45
1254	50.316872	-4.085023	5.29	16.7	2014-11-29	13:42:46
1255	50.316918	-4.085025	5.17	358.6	2014-11-29	13:42:47
1256	50.316961	-4.08505	5.09	339.2	2014-11-29	13:42:48
1257	50.317005	-4.085079	5.34	337.5	2014-11-29	13:42:49
1258	50.317052	-4.085109	5.68	337.9	2014-11-29	13:42:50
1259	50.317099	-4.085138	5.59	338.7	2014-11-29	13:42:51
1260	50.31715	-4.085166	5.96	340.7	2014-11-29	13:42:52
1261	50.317198	-4.085205	6.1	332.6	2014-11-29	13:42:53
1262	50.31724	-4.085253	5.7	323.5	2014-11-29	13:42:54
1263	50.31728	-4.085296	5.46	325.9	2014-11-29	13:42:55
1264	50.31732	-4.085335	5.22	328	2014-11-29	13:42:56
1265	50.317358	-4.085374	5.06	327	2014-11-29	13:42:57
1266	50.317395	-4.085414	5.06	325.4	2014-11-29	13:42:58
1267	50.317433	-4.085455	5.07	324.7	2014-11-29	13:42:59
1268	50.317469	-4.085496	4.99	324.4	2014-11-29	13:43:00
1269	50.317501	-4.085527	4.23	328.7	2014-11-29	13:43:01
1270	50.317518	-4.085532	1.9	349	2014-11-29	13:43:02
1271	50.317511	-4.085527	0.84	153.9	2014-11-29	13:43:03
1272	50.317477	-4.085514	3.98	166.3	2014-11-29	13:43:04
1273	50.317415	-4.085483	7.18	162.2	2014-11-29	13:43:05
1274	50.317364	-4.085459	5.92	163.4	2014-11-29	13:43:06
1275	50.317316	-4.085446	5.43	169.8	2014-11-29	13:43:07
1276	50.317276	-4.085433	4.57	169.1	2014-11-29	13:43:08
1277	50.317252	-4.085422	2.74	163.2	2014-11-29	13:43:09
1278	50.31723	-4.085413	2.62	165.8	2014-11-29	13:43:10
1279	50.317204	-4.085405	2.87	168.9	2014-11-29	13:43:11
1280	50.317179	-4.085394	2.98	163.8	2014-11-29	13:43:12
1281	50.31716	-4.085381	2.28	156.1	2014-11-29	13:43:13
1282	50.317145	-4.085366	1.91	148	2014-11-29	13:43:14
1283	50.317128	-4.085354	2.13	155.4	2014-11-29	13:43:15
1284	50.317108	-4.085344	2.3	162	2014-11-29	13:43:16
1285	50.31709	-4.085336	2.15	165.1	2014-11-29	13:43:17
1286	50.317071	-4.085331	2.14	169.6	2014-11-29	13:43:18
1287	50.317052	-4.085323	2.13	165.7	2014-11-29	13:43:19
1288	50.317039	-4.085312	1.66	149.7	2014-11-29	13:43:20
1289	50.317026	-4.0853	1.7	152.2	2014-11-29	13:43:21
1290	50.31701	-4.085293	1.81	164.2	2014-11-29	13:43:22
1291	50.316992	-4.08529	2.03	172.6	2014-11-29	13:43:23
1292	50.316975	-4.085285	1.92	170.5	2014-11-29	13:43:24
1293	50.316973	-4.085271	1.08	103.6	2014-11-29	13:43:25
1294	50.316975	-4.085255	1.15	75.9	2014-11-29	13:43:26
1295	50.316966	-4.08525	1.07	160.8	2014-11-29	13:43:27
1296	50.316953	-4.085248	1.43	175.2	2014-11-29	13:43:28
1297	50.316941	-4.085244	1.35	168.6	2014-11-29	13:43:29
1298	50.31693	-4.08524	1.29	165.3	2014-11-29	13:43:30
1299	50.316918	-4.08524	1.36	181.3	2014-11-29	13:43:31
1300	50.316906	-4.085245	1.33	195.4	2014-11-29	13:43:32
1301	50.316896	-4.085253	1.28	206.5	2014-11-29	13:43:33
1302	50.3169	-4.085252	0.47	11.1	2014-11-29	13:43:34
1303	50.316914	-4.085243	1.7	20.8	2014-11-29	13:43:35
1304	50.316919	-4.085238	0.32	37.5	2014-11-29	13:43:37
1305	50.316909	-4.085237	1.08	177.5	2014-11-29	13:43:38
1306	50.316897	-4.085235	1.37	173.5	2014-11-29	13:43:39
1307	50.316884	-4.085232	1.43	171.6	2014-11-29	13:43:40
1308	50.31687	-4.085233	1.62	181.9	2014-11-29	13:43:41
1309	50.316854	-4.085235	1.77	183.9	2014-11-29	13:43:42
1310	50.316838	-4.085235	1.75	180.2	2014-11-29	13:43:43
1311	50.316829	-4.08523	1.06	161.7	2014-11-29	13:43:44
1312	50.31682	-4.085227	1.08	168.9	2014-11-29	13:43:45
1313	50.316807	-4.085227	1.37	179	2014-11-29	13:43:46
1314	50.316792	-4.085226	1.69	179.2	2014-11-29	13:43:47
1315	50.316781	-4.085221	1.26	163.5	2014-11-29	13:43:48
1316	50.316776	-4.085212	0.9	133.5	2014-11-29	13:43:49
1317	50.316769	-4.085205	0.94	147.1	2014-11-29	13:43:50
1318	50.316759	-4.085205	1.05	178.4	2014-11-29	13:43:51
1319	50.31675	-4.085205	1.08	183.2	2014-11-29	13:43:52
1320	50.316739	-4.085208	1.21	187.7	2014-11-29	13:43:53
1321	50.316728	-4.085212	1.22	194.7	2014-11-29	13:43:54
1322	50.316716	-4.085218	1.46	197.2	2014-11-29	13:43:55
1323	50.316704	-4.085223	1.35	193.8	2014-11-29	13:43:56
1324	50.316692	-4.085227	1.41	192.7	2014-11-29	13:43:57
1325	50.31668	-4.085229	1.32	187.8	2014-11-29	13:43:58
1326	50.31667	-4.085228	1.12	174.8	2014-11-29	13:43:59
1327	50.316658	-4.085228	1.35	180.8	2014-11-29	13:44:00
1328	50.316646	-4.085229	1.27	181.9	2014-11-29	13:44:01
1329	50.316642	-4.085228	0.45	170.2	2014-11-29	13:44:02
1330	50.316641	-4.085227	0.12	169.1	2014-11-29	13:44:03
1331	50.316638	-4.085219	0.69	122.5	2014-11-29	13:44:04
1332	50.316633	-4.08521	0.86	132.2	2014-11-29	13:44:05
1333	50.316627	-4.085202	0.88	136.2	2014-11-29	13:44:06
1334	50.316622	-4.085197	0.67	147	2014-11-29	13:44:07
1335	50.316626	-4.085191	0.6	38.8	2014-11-29	13:44:08
1336	50.316636	-4.085188	1.1	13.7	2014-11-29	13:44:09
1337	50.316645	-4.085189	1.03	356.4	2014-11-29	13:44:10
1338	50.316654	-4.085189	0.98	358.3	2014-11-29	13:44:11
1339	50.316658	-4.085194	0.58	325	2014-11-29	13:44:12
1340	50.316654	-4.085192	0.49	165.9	2014-11-29	13:44:13
1341	50.316651	-4.085182	0.75	112.7	2014-11-29	13:44:14
1342	50.31665	-4.085169	0.95	99.1	2014-11-29	13:44:15
1343	50.316652	-4.085159	0.77	68.6	2014-11-29	13:44:16
1344	50.316657	-4.085153	0.72	39.8	2014-11-29	13:44:17
1345	50.316666	-4.085149	1.04	13.3	2014-11-29	13:44:18
1346	50.316684	-4.085143	2.05	11.9	2014-11-29	13:44:19
1347	50.316714	-4.085129	3.48	17	2014-11-29	13:44:20
1348	50.316752	-4.085125	4.22	3.5	2014-11-29	13:44:21
1349	50.31679	-4.085135	4.26	350.3	2014-11-29	13:44:22
1350	50.316832	-4.085148	4.84	349.2	2014-11-29	13:44:23
1351	50.316877	-4.085162	5	348.7	2014-11-29	13:44:24
1352	50.316921	-4.085175	5.04	349.6	2014-11-29	13:44:25
1353	50.316969	-4.08519	5.46	348.7	2014-11-29	13:44:26
1354	50.317014	-4.085215	5.34	340.3	2014-11-29	13:44:27
1355	50.317059	-4.085237	5.17	342.6	2014-11-29	13:44:28
1356	50.317106	-4.085261	5.57	341.9	2014-11-29	13:44:29
1357	50.31715	-4.085299	5.56	330.8	2014-11-29	13:44:30
1358	50.317192	-4.085341	5.54	328	2014-11-29	13:44:31
1359	50.317233	-4.085387	5.62	324	2014-11-29	13:44:32
1360	50.317268	-4.085443	5.55	314.6	2014-11-29	13:44:33
1361	50.317292	-4.085499	4.86	304.1	2014-11-29	13:44:34
1362	50.317306	-4.085542	3.39	295.6	2014-11-29	13:44:35
1363	50.317313	-4.085564	1.74	296.8	2014-11-29	13:44:36
1364	50.317317	-4.085578	1.11	297	2014-11-29	13:44:37
1365	50.317315	-4.085593	1.09	256.7	2014-11-29	13:44:38
1366	50.317308	-4.085608	1.3	236.8	2014-11-29	13:44:39
1367	50.317298	-4.085621	1.44	219.7	2014-11-29	13:44:40
1368	50.317285	-4.085632	1.67	207.7	2014-11-29	13:44:41
1369	50.317269	-4.085635	1.85	186.3	2014-11-29	13:44:42
1370	50.317251	-4.085635	2.02	180.2	2014-11-29	13:44:43
1371	50.317236	-4.085633	1.59	174.2	2014-11-29	13:44:44
1372	50.317235	-4.08563	0.26	136.3	2014-11-29	13:44:45
1373	50.317235	-4.085629	0.11	46.1	2014-11-29	13:44:46
1374	50.31723	-4.085628	0.6	169.7	2014-11-29	13:44:47
1375	50.317221	-4.085623	1.08	161.7	2014-11-29	13:44:48
1376	50.317208	-4.085615	1.54	157.5	2014-11-29	13:44:49
1377	50.317193	-4.085606	1.8	160.3	2014-11-29	13:44:50
1378	50.317176	-4.085601	1.92	169.7	2014-11-29	13:44:51
1379	50.317165	-4.085595	1.3	159.3	2014-11-29	13:44:52
1380	50.317156	-4.085588	1.12	155.4	2014-11-29	13:44:53
1381	50.317141	-4.085583	1.7	167.7	2014-11-29	13:44:54
1382	50.317126	-4.085576	1.7	163.9	2014-11-29	13:44:55
1383	50.317111	-4.085569	1.8	162.1	2014-11-29	13:44:56
1384	50.317097	-4.085562	1.59	163.2	2014-11-29	13:44:57
1385	50.317092	-4.085553	0.87	130.7	2014-11-29	13:44:58
1386	50.317088	-4.085543	0.82	124.5	2014-11-29	13:44:59
1387	50.317079	-4.085535	1.14	150.5	2014-11-29	13:45:00
1388	50.317067	-4.085528	1.42	159.7	2014-11-29	13:45:01
1389	50.317055	-4.085521	1.46	159.2	2014-11-29	13:45:02
1390	50.317043	-4.085511	1.45	151.4	2014-11-29	13:45:03
1391	50.31703	-4.085505	1.5	162	2014-11-29	13:45:04
1392	50.317017	-4.085504	1.48	178.2	2014-11-29	13:45:05
1393	50.317003	-4.085509	1.56	191.7	2014-11-29	13:45:06
1394	50.31699	-4.085517	1.58	201.2	2014-11-29	13:45:07
1395	50.316983	-4.085525	1.02	215.4	2014-11-29	13:45:08
1396	50.316986	-4.085527	0.43	337.4	2014-11-29	13:45:09
1397	50.316986	-4.085525	0.17	87	2014-11-29	13:45:10
1398	50.316979	-4.085521	0.84	163	2014-11-29	13:45:11
1399	50.316968	-4.08552	1.18	173.4	2014-11-29	13:45:12
1400	50.316958	-4.085518	1.23	173.6	2014-11-29	13:45:13
1401	50.316945	-4.085515	1.37	170.7	2014-11-29	13:45:14
1402	50.316933	-4.085509	1.47	164.5	2014-11-29	13:45:15
1403	50.316927	-4.085497	1.04	125	2014-11-29	13:45:16
1404	50.316924	-4.085485	0.92	113.3	2014-11-29	13:45:17
1405	50.316915	-4.085478	1.15	152.5	2014-11-29	13:45:18
1406	50.316903	-4.08547	1.42	156.2	2014-11-29	13:45:19
1407	50.31689	-4.085464	1.54	166.1	2014-11-29	13:45:20
1408	50.316873	-4.085462	1.83	175.7	2014-11-29	13:45:21
1409	50.316858	-4.085465	1.73	186	2014-11-29	13:45:22
1410	50.316856	-4.085465	0.21	180	2014-11-29	13:45:23
1411	50.316865	-4.085459	1.03	23.3	2014-11-29	13:45:24
1412	50.316866	-4.085457	0.12	35	2014-11-29	13:45:26
1413	50.316866	-4.085457	0.01	215.7	2014-11-29	13:45:27
1414	50.316871	-4.085455	0.53	19	2014-11-29	13:45:28
1415	50.316885	-4.08545	1.59	13.2	2014-11-29	13:45:29
1416	50.316901	-4.085442	1.87	17.3	2014-11-29	13:45:30
1417	50.316916	-4.085429	1.95	29.2	2014-11-29	13:45:31
1418	50.316923	-4.085418	1.06	44	2014-11-29	13:45:32
1419	50.316925	-4.08541	0.65	65.6	2014-11-29	13:45:33
1420	50.316925	-4.085398	0.88	91.2	2014-11-29	13:45:34
1421	50.316922	-4.085387	0.83	115.9	2014-11-29	13:45:35
1422	50.316915	-4.085377	1.07	140.4	2014-11-29	13:45:36
1423	50.316906	-4.085371	1.07	152.6	2014-11-29	13:45:37
1424	50.316894	-4.085364	1.38	159.2	2014-11-29	13:45:38
1425	50.316882	-4.085359	1.47	166.9	2014-11-29	13:45:39
1426	50.316868	-4.085358	1.56	177.8	2014-11-29	13:45:40
1427	50.316864	-4.085357	0.4	168.8	2014-11-29	13:45:41
1428	50.316873	-4.08535	1.08	26.7	2014-11-29	13:45:42
1429	50.316883	-4.085337	1.45	39.9	2014-11-29	13:45:43
1430	50.316893	-4.085318	1.74	50	2014-11-29	13:45:44
1431	50.3169	-4.085305	1.24	51.7	2014-11-29	13:45:45
1432	50.3169	-4.085295	0.71	84.8	2014-11-29	13:45:46
1433	50.316897	-4.085285	0.81	118.3	2014-11-29	13:45:47
1434	50.316891	-4.085278	0.78	141.2	2014-11-29	13:45:48
1435	50.316881	-4.085278	1.14	178.2	2014-11-29	13:45:49
1436	50.31687	-4.08528	1.21	187.9	2014-11-29	13:45:50
1437	50.316858	-4.085282	1.4	185.1	2014-11-29	13:45:51
1438	50.316845	-4.085284	1.46	185.4	2014-11-29	13:45:52
1439	50.31683	-4.085285	1.66	183.9	2014-11-29	13:45:53
1440	50.316818	-4.085287	1.38	185.7	2014-11-29	13:45:54
1441	50.316806	-4.085288	1.3	184.2	2014-11-29	13:45:55
1442	50.316802	-4.085283	0.58	136.1	2014-11-29	13:45:56
1443	50.316803	-4.085276	0.48	84.5	2014-11-29	13:45:57
1444	50.316798	-4.085271	0.63	149.3	2014-11-29	13:45:58
1445	50.316791	-4.085269	0.76	164.5	2014-11-29	13:45:59
1446	50.316784	-4.085271	0.84	191.5	2014-11-29	13:46:00
1447	50.316774	-4.085273	1.12	189.2	2014-11-29	13:46:01
1448	50.316764	-4.085277	1.11	192.1	2014-11-29	13:46:02
1449	50.316753	-4.085282	1.31	198.3	2014-11-29	13:46:03
1450	50.316743	-4.08529	1.29	206.3	2014-11-29	13:46:04
1451	50.316734	-4.085299	1.07	212.3	2014-11-29	13:46:05
1452	50.316725	-4.085307	1.22	209.5	2014-11-29	13:46:06
1453	50.316715	-4.085318	1.36	213.4	2014-11-29	13:46:07
1454	50.316701	-4.085328	1.66	206.7	2014-11-29	13:46:08
1455	50.316688	-4.085339	1.68	206.9	2014-11-29	13:46:09
1456	50.316688	-4.085342	0.26	282.3	2014-11-29	13:46:10
1457	50.316698	-4.085339	1.09	11.3	2014-11-29	13:46:11
1458	50.316701	-4.085341	0.38	347.3	2014-11-29	13:46:12
1459	50.316699	-4.085345	0.37	232.6	2014-11-29	13:46:13
1460	50.316696	-4.085348	0.5	211.4	2014-11-29	13:46:14
1461	50.31669	-4.085354	0.67	213.4	2014-11-29	13:46:15
1462	50.316684	-4.08536	0.89	210.9	2014-11-29	13:46:16
1463	50.316675	-4.085364	1.02	194.6	2014-11-29	13:46:17
1464	50.316665	-4.085365	1.09	186.9	2014-11-29	13:46:18
1465	50.316655	-4.085367	1.1	187.2	2014-11-29	13:46:19
1466	50.316642	-4.085367	1.46	179.5	2014-11-29	13:46:20
1467	50.316628	-4.085367	1.55	180	2014-11-29	13:46:21
1468	50.316615	-4.085369	1.45	184.5	2014-11-29	13:46:22
1469	50.316604	-4.085369	1.23	181.4	2014-11-29	13:46:23
1470	50.31661	-4.085356	1.12	57.3	2014-11-29	13:46:24
1471	50.316617	-4.08534	1.39	54.4	2014-11-29	13:46:25
1472	50.316612	-4.085336	0.65	151.4	2014-11-29	13:46:26
1473	50.316602	-4.08534	1.1	197	2014-11-29	13:46:27
1474	50.316593	-4.085348	1.13	209	2014-11-29	13:46:28
1475	50.316587	-4.085355	0.83	215	2014-11-29	13:46:29
1476	50.316582	-4.085362	0.77	222.6	2014-11-29	13:46:30
1477	50.316574	-4.085373	1.22	222	2014-11-29	13:46:31
1478	50.316565	-4.085387	1.39	222.8	2014-11-29	13:46:32
1479	50.316556	-4.085401	1.45	225.5	2014-11-29	13:46:33
1480	50.316549	-4.085409	0.95	216.5	2014-11-29	13:46:34
1481	50.316543	-4.085413	0.67	203	2014-11-29	13:46:35
1482	50.316541	-4.085415	0.27	218.9	2014-11-29	13:46:36
1483	50.316542	-4.085415	0.08	3.9	2014-11-29	13:46:37
1484	50.316556	-4.085411	1.55	10.6	2014-11-29	13:46:38
1485	50.316583	-4.085398	3.19	16.7	2014-11-29	13:46:39
1486	50.316619	-4.085377	4.24	20.8	2014-11-29	13:46:40
1487	50.316655	-4.085354	4.39	21.9	2014-11-29	13:46:41
1488	50.31667	-4.085347	1.73	17.6	2014-11-29	13:46:42
1489	50.316667	-4.08535	0.48	213.1	2014-11-29	13:46:43
1490	50.316653	-4.085367	1.96	218.2	2014-11-29	13:46:44
1491	50.316638	-4.085382	2	212.4	2014-11-29	13:46:45
1492	50.31662	-4.085393	2.07	201.4	2014-11-29	13:46:46
1493	50.316607	-4.0854	1.53	199.5	2014-11-29	13:46:47
1494	50.316596	-4.085407	0.69	201.5	2014-11-29	13:46:49
1495	50.316591	-4.08541	0.27	196.5	2014-11-29	13:46:51
1496	50.31659	-4.085411	0.06	222.5	2014-11-29	13:46:53
1497	50.316589	-4.08541	0.18	172.5	2014-11-29	13:46:54
1498	50.316587	-4.08541	0.11	181.5	2014-11-29	13:46:56
1499	50.316594	-4.085409	0.82	7.1	2014-11-29	13:46:57
1500	50.316597	-4.085409	0.16	355.9	2014-11-29	13:46:59
1501	50.316596	-4.085409	0.09	164.5	2014-11-29	13:47:00
1502	50.316595	-4.085409	0.09	199.7	2014-11-29	13:47:01
1503	50.316595	-4.08541	0.09	183.5	2014-11-29	13:47:02
1504	50.316593	-4.08541	0.08	198.9	2014-11-29	13:47:04
1505	50.316593	-4.08541	0.06	147.4	2014-11-29	13:47:05
1506	50.316593	-4.08541	0.02	196.7	2014-11-29	13:47:06
1507	50.316592	-4.08541	0.03	223.2	2014-11-29	13:47:07
1508	50.31659	-4.085414	0.4	219.2	2014-11-29	13:47:08
1509	50.316586	-4.085415	0.39	196.8	2014-11-29	13:47:09
1510	50.316584	-4.085414	0.15	167.6	2014-11-29	13:47:11
1511	50.316588	-4.085413	0.53	14.3	2014-11-29	13:47:12
1512	50.316588	-4.085411	0.11	105.3	2014-11-29	13:47:13
1513	50.316585	-4.085414	0.42	207.8	2014-11-29	13:47:14
1514	50.316579	-4.085414	0.65	179.5	2014-11-29	13:47:15
1515	50.316574	-4.085414	0.58	181.1	2014-11-29	13:47:16
1516	50.316566	-4.085416	0.85	190.9	2014-11-29	13:47:17
1517	50.316556	-4.08542	1.16	192.5	2014-11-29	13:47:18
1518	50.316543	-4.085422	1.41	186.8	2014-11-29	13:47:19
1519	50.316531	-4.085421	1.41	177.3	2014-11-29	13:47:20
1520	50.316517	-4.085422	1.54	182.7	2014-11-29	13:47:21
1521	50.316501	-4.085423	1.76	181.7	2014-11-29	13:47:22
1522	50.316486	-4.085425	1.68	185.1	2014-11-29	13:47:23
1523	50.316475	-4.085425	1.28	179.7	2014-11-29	13:47:24
1524	50.316465	-4.085422	1.09	169	2014-11-29	13:47:25
1525	50.316455	-4.08542	1.15	172.5	2014-11-29	13:47:26
1526	50.316443	-4.08542	1.35	181.3	2014-11-29	13:47:27
1527	50.316431	-4.085419	1.25	174.2	2014-11-29	13:47:28
1528	50.316423	-4.085416	0.99	171.4	2014-11-29	13:47:29
1529	50.316418	-4.085411	0.59	140.6	2014-11-29	13:47:30
1530	50.31642	-4.085402	0.64	75.6	2014-11-29	13:47:31
1531	50.316424	-4.085393	0.77	56.3	2014-11-29	13:47:32
1532	50.316426	-4.085393	0.23	9.2	2014-11-29	13:47:33
1533	50.316429	-4.085401	0.68	301.5	2014-11-29	13:47:34
1534	50.316435	-4.085412	1.03	313.4	2014-11-29	13:47:35
1535	50.31644	-4.085422	0.9	306.9	2014-11-29	13:47:36
1536	50.316442	-4.085426	0.17	295.3	2014-11-29	13:47:38
1537	50.316441	-4.085426	0.01	147.4	2014-11-29	13:47:39
1538	50.316439	-4.085427	0.28	191.1	2014-11-29	13:47:40
1539	50.316439	-4.085427	0.05	236.4	2014-11-29	13:47:41
1540	50.316445	-4.085429	0.71	351.8	2014-11-29	13:47:42
1541	50.316451	-4.085426	0.67	17	2014-11-29	13:47:43
1542	50.316455	-4.085424	0.45	22.4	2014-11-29	13:47:44
1543	50.316458	-4.08542	0.44	31.9	2014-11-29	13:47:45
1544	50.316458	-4.08542	0.05	68.3	2014-11-29	13:47:46
1545	50.316454	-4.085415	0.54	143.7	2014-11-29	13:47:47
1546	50.316455	-4.085405	0.69	84.6	2014-11-29	13:47:48
1547	50.316455	-4.085394	0.84	91.3	2014-11-29	13:47:49
1548	50.316452	-4.08538	1.01	103.9	2014-11-29	13:47:50
1549	50.31645	-4.085369	0.83	112.4	2014-11-29	13:47:51
1550	50.316442	-4.08536	1.08	144.8	2014-11-29	13:47:52
1551	50.316431	-4.085351	1.34	150	2014-11-29	13:47:53
1552	50.316421	-4.085344	1.25	156.9	2014-11-29	13:47:54
1553	50.316409	-4.085334	1.47	151.2	2014-11-29	13:47:55
1554	50.316396	-4.085326	1.56	158.8	2014-11-29	13:47:56
1555	50.316382	-4.085324	1.55	175.4	2014-11-29	13:47:57
1556	50.316366	-4.085328	1.82	189.4	2014-11-29	13:47:58
1557	50.31635	-4.085336	1.85	197.3	2014-11-29	13:47:59
1558	50.316353	-4.085336	0.26	0	2014-11-29	13:48:00
1559	50.316376	-4.085332	2.59	6.5	2014-11-29	13:48:01
1560	50.3164	-4.085332	2.67	0	2014-11-29	13:48:02
1561	50.316423	-4.085333	2.57	357.9	2014-11-29	13:48:03
1562	50.316431	-4.085333	0.95	0.7	2014-11-29	13:48:04
1563	50.316427	-4.085337	0.51	208	2014-11-29	13:48:05
1564	50.316426	-4.085346	0.66	256.1	2014-11-29	13:48:06
1565	50.316428	-4.085354	0.66	293.3	2014-11-29	13:48:07
1566	50.316431	-4.085356	0.33	336.9	2014-11-29	13:48:08
1567	50.316428	-4.085354	0.18	154.9	2014-11-29	13:48:10
1568	50.316427	-4.085354	0.1	194.1	2014-11-29	13:48:11
1569	50.316424	-4.085356	0.22	197.7	2014-11-29	13:48:13
1570	50.316423	-4.085355	0.08	133.9	2014-11-29	13:48:14
1571	50.316423	-4.085355	0.07	180	2014-11-29	13:48:15
1572	50.316421	-4.085356	0.15	188.9	2014-11-29	13:48:16
1573	50.316417	-4.085356	0.26	184.7	2014-11-29	13:48:18
1574	50.316421	-4.085353	0.55	23.6	2014-11-29	13:48:19
1575	50.316426	-4.085351	0.59	16.4	2014-11-29	13:48:20
1576	50.316431	-4.08535	0.55	1.8	2014-11-29	13:48:21
1577	50.316432	-4.085349	0.06	35	2014-11-29	13:48:23
1578	50.316433	-4.085349	0.08	39.5	2014-11-29	13:48:24
1579	50.316432	-4.085348	0.04	133	2014-11-29	13:48:25
1580	50.316433	-4.085349	0.05	345.9	2014-11-29	13:48:27
1581	50.316434	-4.085348	0.04	25.2	2014-11-29	13:48:28
1582	50.316434	-4.085348	0.05	27.2	2014-11-29	13:48:29
1583	50.316441	-4.085347	0.74	7.9	2014-11-29	13:48:30
1584	50.316448	-4.085344	0.81	13.1	2014-11-29	13:48:31
1585	50.316459	-4.085336	1.33	24.3	2014-11-29	13:48:32
1586	50.316473	-4.085324	1.84	27.2	2014-11-29	13:48:33
1587	50.316488	-4.085316	1.73	20.1	2014-11-29	13:48:34
1588	50.316503	-4.085311	1.69	13.3	2014-11-29	13:48:35
1589	50.316516	-4.085304	1.55	17.4	2014-11-29	13:48:36
1590	50.316529	-4.085298	1.56	15.7	2014-11-29	13:48:37
1591	50.31654	-4.085296	1.19	6.9	2014-11-29	13:48:38
1592	50.316551	-4.085298	1.22	355.2	2014-11-29	13:48:39
1593	50.316561	-4.085298	1.07	358.7	2014-11-29	13:48:40
1594	50.31657	-4.085299	1.01	353.6	2014-11-29	13:48:41
1595	50.316577	-4.085298	0.86	7.6	2014-11-29	13:48:42
1596	50.316586	-4.085295	1.01	11.6	2014-11-29	13:48:43
1597	50.316601	-4.08529	1.65	13	2014-11-29	13:48:44
1598	50.316627	-4.085277	3.05	17.8	2014-11-29	13:48:45
1599	50.316655	-4.085254	3.57	26.4	2014-11-29	13:48:46
1600	50.316677	-4.085228	2.99	38.1	2014-11-29	13:48:47
1601	50.316686	-4.085219	1.23	34	2014-11-29	13:48:48
1602	50.316687	-4.085234	1.09	276.9	2014-11-29	13:48:49
1603	50.316691	-4.085257	1.72	286.4	2014-11-29	13:48:50
1604	50.316696	-4.085281	1.75	288.3	2014-11-29	13:48:51
1605	50.316699	-4.085306	1.87	278	2014-11-29	13:48:52
1606	50.3167	-4.085331	1.75	274.9	2014-11-29	13:48:53
1607	50.3167	-4.085355	1.67	269.4	2014-11-29	13:48:54
1608	50.3167	-4.08538	1.81	269.7	2014-11-29	13:48:55
1609	50.316701	-4.085404	1.71	275.3	2014-11-29	13:48:56
1610	50.316703	-4.085426	1.6	276.3	2014-11-29	13:48:57
1611	50.316704	-4.085446	1.4	278	2014-11-29	13:48:58
1612	50.316709	-4.085464	1.39	290.8	2014-11-29	13:48:59
1613	50.316724	-4.085477	1.92	332.8	2014-11-29	13:49:00
1614	50.316756	-4.085479	3.6	357.4	2014-11-29	13:49:01
1615	50.316803	-4.085483	5.21	356.9	2014-11-29	13:49:02
1616	50.316847	-4.085507	5.19	340.8	2014-11-29	13:49:03
1617	50.316885	-4.085525	4.36	342.3	2014-11-29	13:49:04
1618	50.316931	-4.085522	5.19	2.9	2014-11-29	13:49:05
1619	50.316975	-4.08553	4.9	352.8	2014-11-29	13:49:06
1620	50.316995	-4.085556	2.91	321.6	2014-11-29	13:49:07
1621	50.317	-4.08557	1.16	298.9	2014-11-29	13:49:08
1622	50.316998	-4.085576	0.48	240.9	2014-11-29	13:49:09
1623	50.316991	-4.08558	0.89	200.8	2014-11-29	13:49:10
1624	50.31698	-4.085581	1.14	181.8	2014-11-29	13:49:11
1625	50.31697	-4.085577	1.14	168.3	2014-11-29	13:49:12
1626	50.316961	-4.085573	1.14	162.7	2014-11-29	13:49:13
1627	50.31695	-4.085568	1.27	166.1	2014-11-29	13:49:14
1628	50.316936	-4.085564	1.56	167.9	2014-11-29	13:49:15
1629	50.316922	-4.085557	1.6	162.9	2014-11-29	13:49:16
1630	50.316913	-4.08555	1.09	151.7	2014-11-29	13:49:17
1631	50.316907	-4.085543	0.88	147.1	2014-11-29	13:49:18
1632	50.316896	-4.085541	1.18	170.7	2014-11-29	13:49:19
1633	50.316884	-4.08554	1.41	179.5	2014-11-29	13:49:20
1634	50.316868	-4.085541	1.73	180.4	2014-11-29	13:49:21
1635	50.316854	-4.085542	1.57	183.5	2014-11-29	13:49:22
1636	50.316851	-4.085536	0.56	133.3	2014-11-29	13:49:23
1637	50.316855	-4.085526	0.91	55.6	2014-11-29	13:49:24
1638	50.316853	-4.08552	0.49	127.7	2014-11-29	13:49:25
1639	50.316846	-4.085513	0.95	145.6	2014-11-29	13:49:26
1640	50.316837	-4.085503	1.2	145.5	2014-11-29	13:49:27
1641	50.316826	-4.085495	1.29	153.7	2014-11-29	13:49:28
1642	50.316815	-4.085487	1.34	155	2014-11-29	13:49:29
1643	50.316804	-4.085479	1.38	155.6	2014-11-29	13:49:30
1644	50.31679	-4.085473	1.6	164.4	2014-11-29	13:49:31
1645	50.316773	-4.08547	1.88	173.6	2014-11-29	13:49:32
1646	50.316757	-4.085467	1.86	173.7	2014-11-29	13:49:33
1647	50.316741	-4.085463	1.8	170.3	2014-11-29	13:49:34
1648	50.316734	-4.085452	1.07	135.2	2014-11-29	13:49:35
1649	50.316729	-4.085441	0.97	127.2	2014-11-29	13:49:36
1650	50.31672	-4.085433	1.18	150.6	2014-11-29	13:49:37
1651	50.316711	-4.085428	1.07	161.1	2014-11-29	13:49:38
1652	50.316703	-4.085427	0.89	174.3	2014-11-29	13:49:39
1653	50.316698	-4.085429	0.27	195.6	2014-11-29	13:49:41
1654	50.316698	-4.085429	0.01	180	2014-11-29	13:49:42
1655	50.316698	-4.085429	0.01	180	2014-11-29	13:49:43
1656	50.316704	-4.085439	0.96	312.9	2014-11-29	13:49:44
1657	50.31671	-4.085447	0.88	322.6	2014-11-29	13:49:45
1658	50.316717	-4.085451	0.81	340.3	2014-11-29	13:49:46
1659	50.316727	-4.085454	1.1	348.4	2014-11-29	13:49:47
1660	50.316745	-4.085454	2.11	359.2	2014-11-29	13:49:48
1661	50.31678	-4.085449	3.9	5.1	2014-11-29	13:49:49
1662	50.316826	-4.085443	5.09	4.9	2014-11-29	13:49:50
1663	50.31687	-4.08546	5.09	346.7	2014-11-29	13:49:51
1664	50.316912	-4.085493	5.16	332.8	2014-11-29	13:49:52
1665	50.316963	-4.085524	6.16	338.6	2014-11-29	13:49:53
1666	50.317021	-4.085557	6.89	340.3	2014-11-29	13:49:54
1667	50.31708	-4.08559	6.9	340.1	2014-11-29	13:49:55
1668	50.317138	-4.085624	6.92	339.6	2014-11-29	13:49:56
1669	50.31742	-4.085799	5.64	338.4	2014-11-29	13:50:02
1670	50.317392	-4.085784	3.32	161.3	2014-11-29	13:50:03
1671	50.317315	-4.085737	9.28	158.6	2014-11-29	13:50:04
1672	50.317191	-4.085647	15.14	155.2	2014-11-29	13:50:05
1673	50.317116	-4.085587	9.38	152.7	2014-11-29	13:50:06
1674	50.317042	-4.085536	9	156.4	2014-11-29	13:50:07
1675	50.316994	-4.085506	5.74	158.2	2014-11-29	13:50:08
1676	50.316958	-4.085485	4.35	159.8	2014-11-29	13:50:09
1677	50.316927	-4.08547	3.59	163	2014-11-29	13:50:10
1678	50.316899	-4.085459	3.2	166.3	2014-11-29	13:50:11
1679	50.316885	-4.085454	1.54	166.3	2014-11-29	13:50:12
1680	50.316886	-4.085443	0.83	85.5	2014-11-29	13:50:13
1681	50.316891	-4.085428	1.2	62.2	2014-11-29	13:50:14
1682	50.316895	-4.085417	0.9	60.7	2014-11-29	13:50:15
1683	50.316895	-4.085406	0.73	93	2014-11-29	13:50:16
1684	50.316889	-4.085399	0.83	139.8	2014-11-29	13:50:17
1685	50.316877	-4.085394	1.34	166.1	2014-11-29	13:50:18
1686	50.316863	-4.085392	1.64	174.8	2014-11-29	13:50:19
1687	50.316848	-4.085391	1.64	176	2014-11-29	13:50:20
1688	50.316834	-4.08539	1.61	177.2	2014-11-29	13:50:21
1689	50.316822	-4.085388	1.26	175.4	2014-11-29	13:50:22
1690	50.316811	-4.085389	1.21	181.7	2014-11-29	13:50:23
1691	50.316797	-4.085392	1.57	188.8	2014-11-29	13:50:24
1692	50.316783	-4.085395	1.67	188.2	2014-11-29	13:50:25
1693	50.316769	-4.085399	1.57	190.5	2014-11-29	13:50:26
1694	50.316766	-4.085398	0.32	164.9	2014-11-29	13:50:27
1695	50.316772	-4.085394	0.76	24.5	2014-11-29	13:50:28
1696	50.316773	-4.085392	0.16	54.6	2014-11-29	13:50:29
1697	50.316769	-4.08539	0.46	165.9	2014-11-29	13:50:30
1698	50.316763	-4.08539	0.63	179.5	2014-11-29	13:50:31
1699	50.316756	-4.085394	0.9	198.6	2014-11-29	13:50:32
1700	50.316746	-4.085402	1.2	208.2	2014-11-29	13:50:33
1701	50.316739	-4.085409	0.94	212.6	2014-11-29	13:50:34
1702	50.316734	-4.085415	0.67	218.1	2014-11-29	13:50:35
1703	50.316732	-4.085418	0.37	214.1	2014-11-29	13:50:36
1704	50.316729	-4.085421	0.38	219.5	2014-11-29	13:50:37
1705	50.316726	-4.085423	0.34	202.4	2014-11-29	13:50:38
1706	50.316726	-4.085423	0	0	2014-11-29	13:50:40
1707	50.316726	-4.085424	0.03	308.1	2014-11-29	13:50:41
1708	50.316725	-4.085427	0.23	243.2	2014-11-29	13:50:42
1709	50.316724	-4.085429	0.24	223.2	2014-11-29	13:50:43
1710	50.316715	-4.085432	1.04	190.6	2014-11-29	13:50:44
1711	50.316706	-4.085433	1.01	186.4	2014-11-29	13:50:45
1712	50.316696	-4.085434	1.05	181.9	2014-11-29	13:50:46
1713	50.316688	-4.085431	0.93	168.6	2014-11-29	13:50:47
1714	50.316681	-4.085428	0.85	166.7	2014-11-29	13:50:48
1715	50.316675	-4.08543	0.59	193.5	2014-11-29	13:50:49
1716	50.316675	-4.085431	0.07	220.6	2014-11-29	13:50:50
1717	50.316674	-4.085437	0.48	254.2	2014-11-29	13:50:51
1718	50.316673	-4.085445	0.55	258.2	2014-11-29	13:50:52
1719	50.316673	-4.085454	0.61	271.8	2014-11-29	13:50:53
1720	50.316677	-4.08546	0.66	318.7	2014-11-29	13:50:54
1721	50.316693	-4.085457	1.8	6.6	2014-11-29	13:50:55
1722	50.316726	-4.085438	3.83	20	2014-11-29	13:50:56
1723	50.316771	-4.085419	5.24	15.2	2014-11-29	13:50:57
1724	50.316817	-4.085403	5.19	12.5	2014-11-29	13:50:58
1725	50.316858	-4.08541	4.64	354.3	2014-11-29	13:50:59
1726	50.316897	-4.085423	4.42	347.6	2014-11-29	13:51:00
1727	50.31694	-4.085431	4.85	353.2	2014-11-29	13:51:01
1728	50.316988	-4.085427	5.26	3.1	2014-11-29	13:51:02
1729	50.317033	-4.085416	5.18	9.2	2014-11-29	13:51:03
1730	50.317071	-4.085423	4.25	352.4	2014-11-29	13:51:04
1731	50.317102	-4.085449	3.89	332.4	2014-11-29	13:51:05
1732	50.317135	-4.085466	3.9	341.2	2014-11-29	13:51:06
1733	50.317165	-4.085475	3.33	349.4	2014-11-29	13:51:07
1734	50.317183	-4.085475	2	359.8	2014-11-29	13:51:08
1735	50.317191	-4.085475	0.91	1.9	2014-11-29	13:51:09
1736	50.317192	-4.085478	0.24	290.2	2014-11-29	13:51:10
1737	50.31719	-4.085486	0.58	250.3	2014-11-29	13:51:11
1738	50.317181	-4.085494	1.12	211.3	2014-11-29	13:51:12
1739	50.317168	-4.0855	1.58	196.9	2014-11-29	13:51:13
1740	50.317153	-4.085506	1.65	194.6	2014-11-29	13:51:14
1741	50.317143	-4.085505	1.11	177	2014-11-29	13:51:15
1742	50.317135	-4.085499	1.02	152.5	2014-11-29	13:51:16
1743	50.317124	-4.085491	1.33	155.9	2014-11-29	13:51:17
1744	50.317111	-4.085483	1.55	158.3	2014-11-29	13:51:18
1745	50.317098	-4.085474	1.63	157.2	2014-11-29	13:51:19
1746	50.317084	-4.085468	1.63	164.7	2014-11-29	13:51:20
1747	50.317069	-4.085465	1.62	171.6	2014-11-29	13:51:21
1748	50.317057	-4.085463	1.39	174.3	2014-11-29	13:51:22
1749	50.317059	-4.085456	0.53	69.4	2014-11-29	13:51:23
1750	50.317065	-4.085449	0.89	34.4	2014-11-29	13:51:24
1751	50.317065	-4.085449	0.03	307.2	2014-11-29	13:51:25
1752	50.317058	-4.085444	0.9	156.1	2014-11-29	13:51:26
1753	50.317048	-4.085438	1.25	159.7	2014-11-29	13:51:27
1754	50.317037	-4.085433	1.27	164	2014-11-29	13:51:28
1755	50.317023	-4.085432	1.56	176.7	2014-11-29	13:51:29
1756	50.317005	-4.085434	1.96	184.5	2014-11-29	13:51:30
1757	50.316986	-4.085435	2.07	183.1	2014-11-29	13:51:31
1758	50.31697	-4.085439	1.8	187.3	2014-11-29	13:51:32
1759	50.316971	-4.085438	0.1	49.7	2014-11-29	13:51:33
1760	50.316984	-4.085432	1.55	15	2014-11-29	13:51:34
1761	50.316992	-4.085426	0.93	26.3	2014-11-29	13:51:35
1762	50.316994	-4.085419	0.54	65.4	2014-11-29	13:51:36
1763	50.316994	-4.085419	0.04	25.2	2014-11-29	13:51:37
1764	50.316993	-4.085411	0.6	107.1	2014-11-29	13:51:38
1765	50.316997	-4.085404	0.73	44	2014-11-29	13:51:39
1766	50.317	-4.0854	0.41	43.8	2014-11-29	13:51:40
1767	50.316995	-4.085394	0.67	144	2014-11-29	13:51:41
1768	50.316988	-4.085391	0.78	165	2014-11-29	13:51:42
1769	50.316978	-4.08539	1.19	176.6	2014-11-29	13:51:43
1770	50.316966	-4.08539	1.35	179.7	2014-11-29	13:51:44
1771	50.316953	-4.085389	1.44	175.7	2014-11-29	13:51:45
1772	50.316938	-4.08539	1.66	183.5	2014-11-29	13:51:46
1773	50.316931	-4.085388	0.71	169.9	2014-11-29	13:51:47
1774	50.316939	-4.085379	1.09	39.9	2014-11-29	13:51:48
1775	50.316946	-4.085371	0.92	35.4	2014-11-29	13:51:49
1776	50.316946	-4.085367	0.27	74.1	2014-11-29	13:51:50
1777	50.316946	-4.085368	0.05	259.4	2014-11-29	13:51:51
1778	50.316939	-4.085366	0.8	170.2	2014-11-29	13:51:52
1779	50.316928	-4.085363	1.21	169.8	2014-11-29	13:51:53
1780	50.316915	-4.085361	1.45	174.6	2014-11-29	13:51:54
1781	50.316901	-4.085364	1.66	187.6	2014-11-29	13:51:55
1782	50.316886	-4.085374	1.8	202.1	2014-11-29	13:51:56
1783	50.316874	-4.08538	1.36	197.3	2014-11-29	13:51:57
1784	50.316865	-4.085379	1.05	179.3	2014-11-29	13:51:58
1785	50.316852	-4.085381	1.36	183.5	2014-11-29	13:51:59
1786	50.31684	-4.085385	1.48	193.5	2014-11-29	13:52:00
1787	50.316838	-4.085387	0.25	211.5	2014-11-29	13:52:01
1788	50.316846	-4.085377	1.19	37.9	2014-11-29	13:52:02
1789	50.316856	-4.085364	1.44	39.2	2014-11-29	13:52:03
1790	50.316863	-4.085356	0.9	37.3	2014-11-29	13:52:04
1791	50.316865	-4.085351	0.46	57.9	2014-11-29	13:52:05
1792	50.31686	-4.085348	0.57	155	2014-11-29	13:52:06
1793	50.316854	-4.085348	0.66	180	2014-11-29	13:52:07
1794	50.316847	-4.085349	0.81	186	2014-11-29	13:52:08
1795	50.316838	-4.085352	1.06	191.4	2014-11-29	13:52:09
1796	50.316825	-4.085357	1.42	194.4	2014-11-29	13:52:10
1797	50.316813	-4.085363	1.47	197	2014-11-29	13:52:11
1798	50.3168	-4.085372	1.53	204.4	2014-11-29	13:52:12
1799	50.316786	-4.085383	1.75	207.4	2014-11-29	13:52:13
1800	50.316772	-4.085396	1.9	210.3	2014-11-29	13:52:14
1801	50.316757	-4.08541	1.92	211.1	2014-11-29	13:52:15
1802	50.316751	-4.08542	0.95	225.7	2014-11-29	13:52:16
1803	50.316752	-4.085419	0.13	41.6	2014-11-29	13:52:17
1804	50.316748	-4.085418	0.4	172.3	2014-11-29	13:52:18
1805	50.316743	-4.085415	0.65	162.3	2014-11-29	13:52:19
1806	50.316736	-4.085415	0.68	180	2014-11-29	13:52:20
1807	50.316731	-4.085414	0.66	172.7	2014-11-29	13:52:21
1808	50.316723	-4.085411	0.84	166	2014-11-29	13:52:22
1809	50.316714	-4.085414	1.1	190.9	2014-11-29	13:52:23
1810	50.316701	-4.085418	1.46	191	2014-11-29	13:52:24
1811	50.316686	-4.085421	1.66	187.9	2014-11-29	13:52:25
1812	50.316672	-4.085426	1.57	192.5	2014-11-29	13:52:26
1813	50.316663	-4.085425	0.98	177.2	2014-11-29	13:52:27
1814	50.316654	-4.085425	1.06	176.8	2014-11-29	13:52:28
1815	50.316641	-4.085426	1.43	184.3	2014-11-29	13:52:29
1816	50.316627	-4.085425	1.52	176	2014-11-29	13:52:30
1817	50.316613	-4.085424	1.56	177.6	2014-11-29	13:52:31
1818	50.316603	-4.085423	1.2	178.9	2014-11-29	13:52:32
1819	50.316595	-4.085419	0.93	160.2	2014-11-29	13:52:33
1820	50.316586	-4.085416	0.96	169	2014-11-29	13:52:34
1821	50.316576	-4.085417	1.09	183.4	2014-11-29	13:52:35
1822	50.316566	-4.085418	1.21	182.5	2014-11-29	13:52:36
1823	50.316553	-4.085421	1.38	187.9	2014-11-29	13:52:37
1824	50.31654	-4.085425	1.49	191.3	2014-11-29	13:52:38
1825	50.316525	-4.085428	1.69	188.5	2014-11-29	13:52:39
1826	50.316508	-4.08543	1.93	184.8	2014-11-29	13:52:40
1827	50.316492	-4.085437	1.87	194.2	2014-11-29	13:52:41
1828	50.316487	-4.085439	0.5	198.1	2014-11-29	13:52:42
1829	50.31649	-4.085439	0.27	1.2	2014-11-29	13:52:43
1830	50.316484	-4.085442	0.67	198.6	2014-11-29	13:52:44
1831	50.316475	-4.085445	1.06	190.3	2014-11-29	13:52:45
1832	50.316464	-4.08545	1.29	198	2014-11-29	13:52:46
1833	50.316451	-4.085458	1.53	200.8	2014-11-29	13:52:47
1834	50.31644	-4.085465	1.29	202.3	2014-11-29	13:52:48
1835	50.316429	-4.085471	1.27	200.7	2014-11-29	13:52:49
1836	50.316418	-4.085476	1.3	195.1	2014-11-29	13:52:50
1837	50.316406	-4.08548	1.33	193.4	2014-11-29	13:52:51
1838	50.316397	-4.085484	1.04	196.3	2014-11-29	13:52:52
1839	50.316394	-4.085482	0.43	161.5	2014-11-29	13:52:53
1840	50.316388	-4.08548	0.67	165.7	2014-11-29	13:52:54
1841	50.316377	-4.085481	1.23	181.4	2014-11-29	13:52:55
1842	50.316368	-4.085481	1.03	183	2014-11-29	13:52:56
1843	50.316361	-4.085483	0.78	190.2	2014-11-29	13:52:57
1844	50.316356	-4.085477	0.69	143.7	2014-11-29	13:52:58
1845	50.316352	-4.085467	0.84	118.7	2014-11-29	13:52:59
1846	50.316348	-4.085457	0.84	119.8	2014-11-29	13:53:00
1847	50.316348	-4.085456	0.06	132.6	2014-11-29	13:53:01
1848	50.31635	-4.085457	0.24	348.5	2014-11-29	13:53:02
1849	50.316349	-4.085462	0.34	257.4	2014-11-29	13:53:03
1850	50.316347	-4.085467	0.45	238.5	2014-11-29	13:53:04
1851	50.316348	-4.085472	0.35	274.5	2014-11-29	13:53:05
1852	50.316353	-4.085478	0.75	324	2014-11-29	13:53:06
1853	50.316352	-4.085489	0.79	259.1	2014-11-29	13:53:07
1854	50.316343	-4.085493	1.01	197.2	2014-11-29	13:53:08
1855	50.316334	-4.085492	1.01	173.6	2014-11-29	13:53:09
1856	50.316325	-4.085488	1	164.7	2014-11-29	13:53:10
1857	50.316317	-4.085482	0.99	155.6	2014-11-29	13:53:11
1858	50.316309	-4.085478	0.95	160.9	2014-11-29	13:53:12
1859	50.3163	-4.085473	1.06	160.6	2014-11-29	13:53:13
1860	50.316293	-4.085469	0.79	162.5	2014-11-29	13:53:14
1861	50.31629	-4.085468	0.41	169.1	2014-11-29	13:53:15
1862	50.316288	-4.085468	0.24	177.1	2014-11-29	13:53:16
1863	50.316287	-4.08547	0.14	223.1	2014-11-29	13:53:17
1864	50.316286	-4.085466	0.26	113.2	2014-11-29	13:53:18
1865	50.316286	-4.085465	0.05	90	2014-11-29	13:53:19
1866	50.316285	-4.085466	0.09	206	2014-11-29	13:53:20
1867	50.316288	-4.085464	0.36	17.1	2014-11-29	13:53:21
1868	50.316289	-4.085464	0.06	12.2	2014-11-29	13:53:23
1869	50.316288	-4.085463	0.11	131.9	2014-11-29	13:53:24
1870	50.316289	-4.085462	0.12	61.3	2014-11-29	13:53:25
1871	50.316287	-4.08546	0.11	147.4	2014-11-29	13:53:27
1872	50.316287	-4.085459	0.05	100.6	2014-11-29	13:53:28
1873	50.316287	-4.085459	0.02	32.6	2014-11-29	13:53:29
1874	50.316287	-4.08546	0.06	217.2	2014-11-29	13:53:30
1875	50.316287	-4.08546	0.05	270	2014-11-29	13:53:31
1876	50.316291	-4.08546	0.47	0	2014-11-29	13:53:32
1877	50.316294	-4.08546	0.31	8.9	2014-11-29	13:53:33
1878	50.316294	-4.085458	0.04	83.6	2014-11-29	13:53:35
1879	50.316291	-4.085456	0.38	152.8	2014-11-29	13:53:36
1880	50.316288	-4.085454	0.39	162.2	2014-11-29	13:53:37
1881	50.316284	-4.085454	0.36	180	2014-11-29	13:53:38
1882	50.316281	-4.085455	0.34	187.1	2014-11-29	13:53:39
1883	50.316281	-4.085454	0.1	136.1	2014-11-29	13:53:40
1884	50.316281	-4.085454	0.05	245.7	2014-11-29	13:53:41
1885	50.316287	-4.085454	0.66	3.6	2014-11-29	13:53:42
1886	50.31629	-4.085451	0.23	22.3	2014-11-29	13:53:44
1887	50.316291	-4.085451	0.04	47	2014-11-29	13:53:45
1888	50.316291	-4.08545	0.04	90	2014-11-29	13:53:46
1889	50.31629	-4.085452	0.07	243.5	2014-11-29	13:53:48
1890	50.31629	-4.085453	0.03	308.9	2014-11-29	13:53:49
1891	50.31629	-4.085453	0.01	324.3	2014-11-29	13:53:50
1892	50.31629	-4.085453	0.04	270	2014-11-29	13:53:51
1893	50.316287	-4.085455	0.42	198.9	2014-11-29	13:53:52
1894	50.316286	-4.085454	0.14	149.4	2014-11-29	13:53:53
1895	50.31629	-4.085451	0.51	28	2014-11-29	13:53:54
1896	50.316297	-4.085447	0.84	16.5	2014-11-29	13:53:55
1897	50.316306	-4.085445	1.06	11	2014-11-29	13:53:56
1898	50.316316	-4.085441	1.15	12.9	2014-11-29	13:53:57
1899	50.316334	-4.085438	0.49	5.6	2014-11-29	13:54:01
1900	50.316339	-4.085435	0.63	22.9	2014-11-29	13:54:02
1901	50.316344	-4.085427	0.75	48	2014-11-29	13:54:03
1902	50.316352	-4.085417	1.22	37.1	2014-11-29	13:54:04
1903	50.316377	-4.085403	2.91	19.5	2014-11-29	13:54:05
1904	50.316415	-4.085383	4.49	18.6	2014-11-29	13:54:06
1905	50.316462	-4.085358	5.46	18.8	2014-11-29	13:54:07
1906	50.316509	-4.085359	5.26	359.5	2014-11-29	13:54:08
1907	50.316547	-4.08539	4.81	332.3	2014-11-29	13:54:09
1908	50.316589	-4.085423	5.23	333.2	2014-11-29	13:54:10
1909	50.31664	-4.08545	6.03	341.9	2014-11-29	13:54:11
1910	50.316699	-4.085477	6.8	343.3	2014-11-29	13:54:12
1911	50.31675	-4.085521	6.47	331.3	2014-11-29	13:54:13
1912	50.316793	-4.085565	5.73	326.6	2014-11-29	13:54:14
1913	50.316847	-4.0856	6.52	337.9	2014-11-29	13:54:15
1914	50.316904	-4.085636	6.9	337.7	2014-11-29	13:54:16
1915	50.316954	-4.085675	6.17	333.5	2014-11-29	13:54:17
1916	50.316983	-4.085721	4.55	314.4	2014-11-29	13:54:18
1917	50.316996	-4.08576	3.13	298.3	2014-11-29	13:54:19
1918	50.317002	-4.08579	2.27	286.3	2014-11-29	13:54:20
1919	50.316998	-4.085819	2.11	258.5	2014-11-29	13:54:21
1920	50.316988	-4.085844	2.04	237.3	2014-11-29	13:54:22
1921	50.316976	-4.08586	1.72	221.1	2014-11-29	13:54:23
1922	50.316964	-4.08587	1.55	208.1	2014-11-29	13:54:24
1923	50.316951	-4.085879	1.59	204.8	2014-11-29	13:54:25
1924	50.316941	-4.085882	1.14	188.4	2014-11-29	13:54:26
1925	50.316937	-4.085877	0.57	147.9	2014-11-29	13:54:27
1926	50.31693	-4.085871	0.85	148.8	2014-11-29	13:54:28
1927	50.316919	-4.085867	1.24	167	2014-11-29	13:54:29
1928	50.316907	-4.085863	1.38	167.8	2014-11-29	13:54:30
1929	50.316894	-4.085857	1.47	164.3	2014-11-29	13:54:31
1930	50.316881	-4.085847	1.62	152.2	2014-11-29	13:54:32
1931	50.31687	-4.085836	1.47	149.8	2014-11-29	13:54:33
1932	50.316857	-4.085833	1.43	169	2014-11-29	13:54:34
1933	50.316844	-4.085831	1.52	176.8	2014-11-29	13:54:35
1934	50.316832	-4.085831	1.3	177.4	2014-11-29	13:54:36
1935	50.316831	-4.085825	0.42	106.7	2014-11-29	13:54:37
1936	50.316839	-4.085813	1.25	42.5	2014-11-29	13:54:38
1937	50.316847	-4.085809	0.93	18.8	2014-11-29	13:54:39
1938	50.31685	-4.085811	0.18	339.2	2014-11-29	13:54:41
1939	50.316841	-4.085809	1.03	174.1	2014-11-29	13:54:42
1940	50.31683	-4.085806	1.28	171.7	2014-11-29	13:54:43
1941	50.316816	-4.085802	1.53	169	2014-11-29	13:54:44
1942	50.3168	-4.085798	1.81	169.2	2014-11-29	13:54:45
1943	50.316783	-4.085791	1.96	165.4	2014-11-29	13:54:46
1944	50.316768	-4.085778	1.9	152.7	2014-11-29	13:54:47
1945	50.316756	-4.085764	1.63	141.6	2014-11-29	13:54:48
1946	50.316748	-4.085751	1.29	135.3	2014-11-29	13:54:49
1947	50.316746	-4.085737	1.05	103.9	2014-11-29	13:54:50
1948	50.31674	-4.085725	1.11	126.5	2014-11-29	13:54:51
1949	50.316728	-4.085714	1.48	150.2	2014-11-29	13:54:52
1950	50.316715	-4.085705	1.65	156.2	2014-11-29	13:54:53
1951	50.316702	-4.085694	1.56	151.3	2014-11-29	13:54:54
1952	50.316691	-4.085684	1.48	151.7	2014-11-29	13:54:55
1953	50.316679	-4.085675	1.48	154.8	2014-11-29	13:54:56
1954	50.316672	-4.08566	1.32	126.3	2014-11-29	13:54:57
1955	50.316671	-4.085646	0.99	93.2	2014-11-29	13:54:58
1956	50.316667	-4.085635	0.93	116.9	2014-11-29	13:54:59
1957	50.31666	-4.085624	1.1	134.2	2014-11-29	13:55:00
1958	50.31665	-4.085611	1.44	142.3	2014-11-29	13:55:01
1959	50.316639	-4.085601	1.49	150.3	2014-11-29	13:55:02
1960	50.316629	-4.085591	1.24	147.2	2014-11-29	13:55:03
1961	50.316621	-4.085581	1.2	142.2	2014-11-29	13:55:04
1962	50.316614	-4.085568	1.21	128.1	2014-11-29	13:55:05
1963	50.316606	-4.085555	1.25	132.6	2014-11-29	13:55:06
1964	50.316597	-4.085542	1.42	138.7	2014-11-29	13:55:07
1965	50.316586	-4.08553	1.47	144.5	2014-11-29	13:55:08
1966	50.316575	-4.085518	1.44	146.8	2014-11-29	13:55:09
1967	50.316572	-4.085506	0.91	109.8	2014-11-29	13:55:10
1968	50.316572	-4.085496	0.77	95.5	2014-11-29	13:55:11
1969	50.316567	-4.085486	0.88	130.2	2014-11-29	13:55:12
1970	50.31656	-4.085479	0.86	143.8	2014-11-29	13:55:13
1971	50.316552	-4.085472	1.06	152.6	2014-11-29	13:55:14
1972	50.316543	-4.085465	1.12	154.1	2014-11-29	13:55:15
1973	50.316534	-4.085458	1.11	152.1	2014-11-29	13:55:16
1974	50.316525	-4.085449	1.16	148.1	2014-11-29	13:55:17
1975	50.316515	-4.085439	1.32	146.4	2014-11-29	13:55:18
1976	50.31651	-4.085426	1.11	121	2014-11-29	13:55:19
1977	50.316509	-4.085411	1.04	95.7	2014-11-29	13:55:20
1978	50.316507	-4.085399	0.91	105.4	2014-11-29	13:55:21
1979	50.316502	-4.085387	0.97	123.8	2014-11-29	13:55:22
1980	50.316496	-4.085376	1.04	130.3	2014-11-29	13:55:23
1981	50.31649	-4.085365	1.09	133.3	2014-11-29	13:55:24
1982	50.316482	-4.085355	1.13	140.8	2014-11-29	13:55:25
1983	50.316474	-4.085348	1.01	149.4	2014-11-29	13:55:26
1984	50.31647	-4.085342	0.64	139.8	2014-11-29	13:55:27
1985	50.31647	-4.085342	0.02	32.6	2014-11-29	13:55:28
1986	50.316473	-4.085342	0.33	354.8	2014-11-29	13:55:29
1987	50.316476	-4.08534	0.45	26.1	2014-11-29	13:55:30
1988	50.316479	-4.085329	0.82	71.4	2014-11-29	13:55:31
1989	50.316482	-4.085315	1.02	69.1	2014-11-29	13:55:32
1990	50.316485	-4.085302	1.01	71.1	2014-11-29	13:55:33
1991	50.316489	-4.08529	1	60.9	2014-11-29	13:55:34
1992	50.316496	-4.085277	1.2	47.2	2014-11-29	13:55:35
1993	50.316512	-4.085265	1.93	25.8	2014-11-29	13:55:36
1994	50.316538	-4.085247	3.17	24.1	2014-11-29	13:55:37
1995	50.316572	-4.085218	4.31	28.4	2014-11-29	13:55:38
1996	50.316611	-4.085189	4.84	25.4	2014-11-29	13:55:39
1997	50.316653	-4.085161	5.01	23.2	2014-11-29	13:55:40
1998	50.316697	-4.085136	5.25	20.6	2014-11-29	13:55:41
1999	50.316745	-4.085135	5.35	0.6	2014-11-29	13:55:42
[truncated: 5,105 more rows]
