# Supplementary material for: On the Potential of Surfers to Monitor Environmental Indicators in the Coastal Zone
Source: PLoS One. 2015 Jul 8;10(7):e0127706. doi: 10.1371/journal.pone.0127706 (PMC4496071; doi:10.1371/journal.pone.0127706)
Supplement: S1 Data — Contains 85 GPS tracks (comma separated files) used to estimate surfing performance statistics in the manuscript. (ZIP) [file pone.0127706.s001.zip › S1 Data GPS Tracks/20141130_Wembury.csv]

No	Latitude	Longitude	Speed	Course	Date	Time
1	50.317228	-4.083192	0	0	2014-11-30	15:31:14
2	50.317228	-4.083193	0.06	337.1	2014-11-30	15:31:15
3	50.317229	-4.083193	0.08	346.6	2014-11-30	15:31:16
4	50.317229	-4.083194	0.08	242.9	2014-11-30	15:31:17
5	50.317229	-4.083195	0.06	260.5	2014-11-30	15:31:18
6	50.317228	-4.083195	0.06	180	2014-11-30	15:31:19
7	50.317224	-4.083197	0.45	200.3	2014-11-30	15:31:20
8	50.317221	-4.083199	0.4	204.6	2014-11-30	15:31:21
9	50.317218	-4.083201	0.33	200.2	2014-11-30	15:31:22
10	50.317218	-4.083202	0.1	234.3	2014-11-30	15:31:23
11	50.317218	-4.083202	0.05	339.2	2014-11-30	15:31:24
12	50.317218	-4.083202	0.08	193.4	2014-11-30	15:31:25
13	50.317217	-4.083203	0.12	212.6	2014-11-30	15:31:26
14	50.317216	-4.083204	0.1	190.8	2014-11-30	15:31:27
15	50.317213	-4.083202	0.34	157.6	2014-11-30	15:31:28
16	50.317211	-4.083198	0.36	130.4	2014-11-30	15:31:29
17	50.317209	-4.083197	0.2	168.1	2014-11-30	15:31:30
18	50.317208	-4.083198	0.13	192.6	2014-11-30	15:31:31
19	50.317207	-4.083197	0.18	160.7	2014-11-30	15:31:32
20	50.317205	-4.083196	0.17	164.2	2014-11-30	15:31:33
21	50.317204	-4.083197	0.1	194.1	2014-11-30	15:31:34
22	50.317204	-4.083198	0.12	256.2	2014-11-30	15:31:35
23	50.317204	-4.083199	0.05	270	2014-11-30	15:31:36
24	50.317204	-4.0832	0.07	245	2014-11-30	15:31:37
25	50.317205	-4.0832	0.12	345.1	2014-11-30	15:31:38
26	50.317206	-4.0832	0.11	3.3	2014-11-30	15:31:39
27	50.317206	-4.0832	0.05	352.2	2014-11-30	15:31:40
28	50.317206	-4.0832	0.04	343.3	2014-11-30	15:31:41
29	50.317207	-4.083201	0.1	338.8	2014-11-30	15:31:42
30	50.317208	-4.083201	0.1	342.5	2014-11-30	15:31:43
31	50.317209	-4.083202	0.1	338.8	2014-11-30	15:31:44
32	50.317209	-4.083202	0.04	342.3	2014-11-30	15:31:45
33	50.31721	-4.083202	0.07	355.6	2014-11-30	15:31:46
34	50.31721	-4.083202	0.03	32.6	2014-11-30	15:31:47
35	50.31721	-4.083201	0.04	76.2	2014-11-30	15:31:48
36	50.31721	-4.0832	0.09	144.4	2014-11-30	15:31:49
37	50.317208	-4.083199	0.17	147.2	2014-11-30	15:31:50
38	50.317208	-4.083198	0.11	128.3	2014-11-30	15:31:51
39	50.317207	-4.083197	0.11	114.7	2014-11-30	15:31:52
40	50.317208	-4.083193	0.24	76.8	2014-11-30	15:31:53
41	50.317212	-4.08319	0.54	28.8	2014-11-30	15:31:54
42	50.317217	-4.083187	0.59	19.3	2014-11-30	15:31:55
43	50.31722	-4.083184	0.39	29.6	2014-11-30	15:31:56
44	50.317224	-4.08318	0.49	32.6	2014-11-30	15:31:57
45	50.317224	-4.083175	0.4	80.7	2014-11-30	15:31:58
46	50.317222	-4.083168	0.56	125.5	2014-11-30	15:31:59
47	50.31722	-4.083161	0.57	111.1	2014-11-30	15:32:00
48	50.317218	-4.083154	0.54	107	2014-11-30	15:32:01
49	50.317221	-4.083149	0.45	52.9	2014-11-30	15:32:02
50	50.317218	-4.083144	0.49	133.7	2014-11-30	15:32:03
51	50.317217	-4.083142	0.16	145.5	2014-11-30	15:32:04
52	50.317211	-4.083142	0.32	180	2014-11-30	15:32:06
53	50.317209	-4.083142	0.16	158.4	2014-11-30	15:32:07
54	50.317208	-4.08314	0.18	129.1	2014-11-30	15:32:08
55	50.317207	-4.083139	0.12	147.7	2014-11-30	15:32:09
56	50.317206	-4.083138	0.15	170.8	2014-11-30	15:32:10
57	50.317206	-4.083137	0.09	90	2014-11-30	15:32:11
58	50.317212	-4.083125	1.11	51.4	2014-11-30	15:32:12
59	50.317217	-4.083111	0.58	61.7	2014-11-30	15:32:14
60	50.31722	-4.083109	0.16	15.1	2014-11-30	15:32:16
61	50.31722	-4.08311	0.09	231.4	2014-11-30	15:32:17
62	50.317221	-4.083108	0.21	53.9	2014-11-30	15:32:18
63	50.317221	-4.08311	0.07	270	2014-11-30	15:32:20
64	50.317221	-4.083112	0.13	281.9	2014-11-30	15:32:21
65	50.317221	-4.083113	0.1	293.1	2014-11-30	15:32:22
66	50.31723	-4.083119	1.01	336.3	2014-11-30	15:32:23
67	50.317229	-4.083118	0.1	159.2	2014-11-30	15:32:24
68	50.317229	-4.083121	0.18	282	2014-11-30	15:32:25
69	50.317227	-4.083124	0.14	232	2014-11-30	15:32:27
70	50.317228	-4.083125	0.11	275.4	2014-11-30	15:32:28
71	50.317226	-4.083124	0.11	147.6	2014-11-30	15:32:30
72	50.317225	-4.083124	0.1	186.7	2014-11-30	15:32:31
73	50.317225	-4.083125	0.09	293.8	2014-11-30	15:32:32
74	50.317224	-4.083126	0.14	212.6	2014-11-30	15:32:33
75	50.317223	-4.083127	0.13	199.1	2014-11-30	15:32:34
76	50.317225	-4.083128	0.24	337	2014-11-30	15:32:35
77	50.317223	-4.083135	0.55	245.8	2014-11-30	15:32:36
78	50.31722	-4.083139	0.46	221.9	2014-11-30	15:32:37
79	50.317219	-4.083139	0.13	169.5	2014-11-30	15:32:38
80	50.317217	-4.083138	0.12	165.7	2014-11-30	15:32:40
81	50.317217	-4.083137	0.1	62.2	2014-11-30	15:32:41
82	50.317217	-4.083136	0.05	65.7	2014-11-30	15:32:42
83	50.317218	-4.083135	0.09	52.2	2014-11-30	15:32:43
84	50.317218	-4.083134	0.07	73.9	2014-11-30	15:32:44
85	50.317218	-4.083134	0.06	131.2	2014-11-30	15:32:45
86	50.317218	-4.083132	0.11	85.5	2014-11-30	15:32:46
87	50.317208	-4.083134	0.54	187.9	2014-11-30	15:32:48
88	50.317204	-4.08314	0.63	223.1	2014-11-30	15:32:49
89	50.3172	-4.083141	0.49	182.1	2014-11-30	15:32:50
90	50.317198	-4.08314	0.16	158.4	2014-11-30	15:32:51
91	50.317198	-4.083137	0.19	110.7	2014-11-30	15:32:52
92	50.317198	-4.083135	0.18	78	2014-11-30	15:32:53
93	50.317199	-4.083134	0.14	15.3	2014-11-30	15:32:54
94	50.317198	-4.083137	0.25	227.7	2014-11-30	15:32:55
95	50.317197	-4.083139	0.16	245.7	2014-11-30	15:32:56
96	50.317199	-4.08314	0.28	338.8	2014-11-30	15:32:57
97	50.317203	-4.083143	0.21	337.2	2014-11-30	15:32:59
98	50.317197	-4.083146	0.64	204	2014-11-30	15:33:00
99	50.317196	-4.083144	0.26	142	2014-11-30	15:33:01
100	50.3172	-4.083138	0.32	40.2	2014-11-30	15:33:03
101	50.317199	-4.083138	0.08	154.1	2014-11-30	15:33:04
102	50.317199	-4.083135	0.19	104.2	2014-11-30	15:33:05
103	50.3172	-4.083135	0.12	3	2014-11-30	15:33:06
104	50.317201	-4.083136	0.09	330.7	2014-11-30	15:33:07
105	50.3172	-4.083136	0.12	195	2014-11-30	15:33:08
106	50.3172	-4.083136	0.03	69.8	2014-11-30	15:33:09
107	50.3172	-4.083135	0.11	48.1	2014-11-30	15:33:10
108	50.317205	-4.083133	0.5	13.8	2014-11-30	15:33:11
109	50.317209	-4.083133	0.46	2.9	2014-11-30	15:33:12
110	50.317213	-4.083137	0.51	325.2	2014-11-30	15:33:13
111	50.31722	-4.083146	1.06	323.4	2014-11-30	15:33:14
112	50.317229	-4.083157	1.25	320.5	2014-11-30	15:33:15
113	50.317237	-4.083166	1.15	326.2	2014-11-30	15:33:16
114	50.317247	-4.083174	1.19	330.6	2014-11-30	15:33:17
115	50.317255	-4.083181	1.06	332.6	2014-11-30	15:33:18
116	50.317264	-4.083187	1.1	337.4	2014-11-30	15:33:19
117	50.317275	-4.083194	1.23	336.8	2014-11-30	15:33:20
118	50.317285	-4.083197	1.15	346	2014-11-30	15:33:21
119	50.317294	-4.083201	1.08	347.6	2014-11-30	15:33:22
120	50.317304	-4.083203	1.08	350.8	2014-11-30	15:33:23
121	50.317312	-4.083203	0.92	0	2014-11-30	15:33:24
122	50.317318	-4.083199	0.72	23.3	2014-11-30	15:33:25
123	50.317326	-4.083197	0.9	9.6	2014-11-30	15:33:26
124	50.317336	-4.083197	1.15	1.2	2014-11-30	15:33:27
125	50.317345	-4.083198	1.05	354.5	2014-11-30	15:33:28
126	50.317358	-4.083204	1.45	343.8	2014-11-30	15:33:29
127	50.317368	-4.083207	1.19	348.4	2014-11-30	15:33:30
128	50.317381	-4.083209	1.38	355.3	2014-11-30	15:33:31
129	50.317393	-4.083207	1.34	5.9	2014-11-30	15:33:32
130	50.317401	-4.083202	1.02	20.6	2014-11-30	15:33:33
131	50.317414	-4.083205	1.48	351.4	2014-11-30	15:33:34
132	50.317428	-4.083213	1.65	339.7	2014-11-30	15:33:35
133	50.31744	-4.08322	1.39	339.5	2014-11-30	15:33:36
134	50.317451	-4.083227	1.27	336.5	2014-11-30	15:33:37
135	50.317463	-4.083239	1.6	329.1	2014-11-30	15:33:38
136	50.317471	-4.083253	1.35	310.1	2014-11-30	15:33:39
137	50.317471	-4.08327	1.19	273.7	2014-11-30	15:33:40
138	50.317469	-4.083289	1.43	257.5	2014-11-30	15:33:41
139	50.317465	-4.083313	1.69	256.9	2014-11-30	15:33:42
140	50.317465	-4.083334	1.51	268.2	2014-11-30	15:33:43
141	50.317468	-4.083356	1.6	284.1	2014-11-30	15:33:44
142	50.317476	-4.083374	1.6	304.5	2014-11-30	15:33:45
143	50.317487	-4.083383	1.41	331.9	2014-11-30	15:33:46
144	50.317497	-4.083388	1.13	343.5	2014-11-30	15:33:47
145	50.31751	-4.083389	1.48	356.1	2014-11-30	15:33:48
146	50.317528	-4.083391	2	357.1	2014-11-30	15:33:49
147	50.317543	-4.083395	1.71	349.3	2014-11-30	15:33:50
148	50.317559	-4.083409	1.95	329.7	2014-11-30	15:33:51
149	50.317572	-4.08343	2.07	315	2014-11-30	15:33:52
150	50.317581	-4.08345	1.77	305	2014-11-30	15:33:53
151	50.317589	-4.083472	1.82	301.1	2014-11-30	15:33:54
152	50.317596	-4.083495	1.81	293.5	2014-11-30	15:33:55
153	50.3176	-4.083521	1.85	283.1	2014-11-30	15:33:56
154	50.317602	-4.083546	1.81	277.1	2014-11-30	15:33:57
155	50.317605	-4.083577	2.27	279.9	2014-11-30	15:33:58
156	50.317608	-4.08361	2.31	278.6	2014-11-30	15:33:59
157	50.317609	-4.083636	1.91	274.2	2014-11-30	15:34:00
158	50.317608	-4.083664	2	266.8	2014-11-30	15:34:01
159	50.317607	-4.083694	2.13	267	2014-11-30	15:34:02
160	50.317612	-4.083723	2.08	285.1	2014-11-30	15:34:03
161	50.317615	-4.083747	1.74	280.2	2014-11-30	15:34:04
162	50.317618	-4.083773	1.9	279.9	2014-11-30	15:34:05
163	50.317621	-4.083801	2.03	279.5	2014-11-30	15:34:06
164	50.317625	-4.083829	2.01	281.8	2014-11-30	15:34:07
165	50.317624	-4.083857	2.01	267.4	2014-11-30	15:34:08
166	50.317624	-4.083877	1.44	271.9	2014-11-30	15:34:09
167	50.317626	-4.083895	1.29	280	2014-11-30	15:34:10
168	50.317625	-4.083917	1.55	266.5	2014-11-30	15:34:11
169	50.31762	-4.083938	1.65	247.7	2014-11-30	15:34:12
170	50.317609	-4.083958	1.8	228.8	2014-11-30	15:34:13
171	50.317602	-4.083984	2.04	246	2014-11-30	15:34:14
172	50.317599	-4.084015	2.27	262.2	2014-11-30	15:34:15
173	50.317594	-4.084047	2.35	255.3	2014-11-30	15:34:16
174	50.317589	-4.084075	2.04	256.8	2014-11-30	15:34:17
175	50.317589	-4.084104	2.01	270	2014-11-30	15:34:18
176	50.317589	-4.084131	1.97	268.6	2014-11-30	15:34:19
177	50.317586	-4.084156	1.82	258.7	2014-11-30	15:34:20
178	50.317585	-4.084182	1.82	266.8	2014-11-30	15:34:21
179	50.317585	-4.084209	1.9	270.6	2014-11-30	15:34:22
180	50.317583	-4.084236	1.95	262.8	2014-11-30	15:34:23
181	50.317581	-4.084263	1.95	263.7	2014-11-30	15:34:24
182	50.31758	-4.084291	1.95	267.3	2014-11-30	15:34:25
183	50.317578	-4.084317	1.89	263.2	2014-11-30	15:34:26
184	50.317579	-4.084345	2.01	273.7	2014-11-30	15:34:27
185	50.31758	-4.084371	1.86	272.6	2014-11-30	15:34:28
186	50.317581	-4.084397	1.85	271.7	2014-11-30	15:34:29
187	50.317578	-4.084422	1.76	260.8	2014-11-30	15:34:30
188	50.317572	-4.084443	1.64	246.5	2014-11-30	15:34:31
189	50.31757	-4.084464	1.52	260.1	2014-11-30	15:34:32
190	50.317571	-4.084487	1.65	274.2	2014-11-30	15:34:33
191	50.317574	-4.084505	1.34	287	2014-11-30	15:34:34
192	50.317578	-4.084522	1.22	286.4	2014-11-30	15:34:35
193	50.317578	-4.084542	1.42	270.4	2014-11-30	15:34:36
194	50.317577	-4.084563	1.53	265.8	2014-11-30	15:34:37
195	50.317574	-4.084579	1.14	256.8	2014-11-30	15:34:38
196	50.317574	-4.084597	1.34	267.6	2014-11-30	15:34:39
197	50.317572	-4.084618	1.47	264.2	2014-11-30	15:34:40
198	50.31757	-4.084639	1.52	260.5	2014-11-30	15:34:41
199	50.317565	-4.08466	1.56	250.1	2014-11-30	15:34:42
200	50.317559	-4.08468	1.62	242.5	2014-11-30	15:34:43
201	50.317551	-4.0847	1.64	240.1	2014-11-30	15:34:44
202	50.317544	-4.084722	1.73	243.1	2014-11-30	15:34:45
203	50.317538	-4.084742	1.59	242	2014-11-30	15:34:46
204	50.317535	-4.084757	1.16	253.1	2014-11-30	15:34:47
205	50.317535	-4.084759	0.15	270	2014-11-30	15:34:48
206	50.317534	-4.084762	0.1	259.4	2014-11-30	15:34:50
207	50.317528	-4.08477	0.86	219.6	2014-11-30	15:34:51
208	50.317528	-4.084769	0.05	123.6	2014-11-30	15:34:52
209	50.317527	-4.084775	0.42	256	2014-11-30	15:34:53
210	50.317532	-4.084774	0.54	10.2	2014-11-30	15:34:54
211	50.317526	-4.084785	0.51	234.6	2014-11-30	15:34:56
212	50.317527	-4.084786	0.11	321.6	2014-11-30	15:34:57
213	50.317527	-4.084786	0.06	156.5	2014-11-30	15:34:58
214	50.317528	-4.084785	0.12	27.5	2014-11-30	15:34:59
215	50.317528	-4.084786	0.08	300.1	2014-11-30	15:35:00
216	50.317526	-4.0848	1	258.7	2014-11-30	15:35:01
217	50.317524	-4.084814	1.01	253.9	2014-11-30	15:35:02
218	50.317519	-4.084826	1.04	238.6	2014-11-30	15:35:03
219	50.317513	-4.084838	1.07	233.7	2014-11-30	15:35:04
220	50.317507	-4.084848	0.99	221.9	2014-11-30	15:35:05
221	50.317499	-4.084858	1.1	220.4	2014-11-30	15:35:06
222	50.317493	-4.084874	1.32	239	2014-11-30	15:35:07
223	50.317488	-4.084887	1.11	242	2014-11-30	15:35:08
224	50.317484	-4.084899	0.97	238.9	2014-11-30	15:35:09
225	50.317478	-4.084914	1.23	240.4	2014-11-30	15:35:10
226	50.317472	-4.08493	1.27	239.5	2014-11-30	15:35:11
227	50.317468	-4.084939	0.85	233.5	2014-11-30	15:35:12
228	50.317466	-4.084948	0.68	247.3	2014-11-30	15:35:13
229	50.317462	-4.084957	0.75	241	2014-11-30	15:35:14
230	50.317456	-4.084964	0.88	216.2	2014-11-30	15:35:15
231	50.317451	-4.084972	0.8	224.1	2014-11-30	15:35:16
232	50.317444	-4.084982	0.99	222.5	2014-11-30	15:35:17
233	50.317438	-4.084989	0.87	216.8	2014-11-30	15:35:18
234	50.317433	-4.084993	0.65	205.5	2014-11-30	15:35:19
235	50.317426	-4.085003	0.98	226.2	2014-11-30	15:35:20
236	50.31742	-4.085015	1.09	231.2	2014-11-30	15:35:21
237	50.317416	-4.085022	0.71	224.8	2014-11-30	15:35:22
238	50.317412	-4.085028	0.57	229.3	2014-11-30	15:35:23
239	50.317411	-4.085034	0.44	242.5	2014-11-30	15:35:24
240	50.317409	-4.085038	0.39	238	2014-11-30	15:35:25
241	50.317406	-4.085045	0.61	234.6	2014-11-30	15:35:26
242	50.317396	-4.085062	1.6	229.7	2014-11-30	15:35:27
243	50.317376	-4.085088	2.89	218.8	2014-11-30	15:35:28
244	50.31735	-4.085119	3.66	216.8	2014-11-30	15:35:29
245	50.317327	-4.085143	3.05	214.7	2014-11-30	15:35:30
246	50.317308	-4.085167	2.67	218.4	2014-11-30	15:35:31
247	50.317291	-4.085189	2.47	219.7	2014-11-30	15:35:32
248	50.317274	-4.085211	2.54	218.8	2014-11-30	15:35:33
249	50.317263	-4.085229	1.7	227.1	2014-11-30	15:35:34
250	50.317254	-4.085247	1.62	232.5	2014-11-30	15:35:35
251	50.317243	-4.085265	1.81	226.7	2014-11-30	15:35:36
252	50.317231	-4.085282	1.83	221.5	2014-11-30	15:35:37
253	50.317216	-4.085298	1.97	214.3	2014-11-30	15:35:38
254	50.3172	-4.085313	2.1	210	2014-11-30	15:35:39
255	50.317184	-4.085326	2.05	208.5	2014-11-30	15:35:40
256	50.317175	-4.085335	1.11	212.6	2014-11-30	15:35:41
257	50.317175	-4.085336	0.12	231.9	2014-11-30	15:35:42
258	50.317164	-4.085342	1.29	199.1	2014-11-30	15:35:43
259	50.31715	-4.085348	1.59	195.7	2014-11-30	15:35:44
260	50.317135	-4.085356	1.72	197.7	2014-11-30	15:35:45
261	50.31712	-4.085364	1.78	199.4	2014-11-30	15:35:46
262	50.317106	-4.085372	1.62	199.8	2014-11-30	15:35:47
263	50.317093	-4.085383	1.73	207.7	2014-11-30	15:35:48
264	50.317077	-4.085396	1.97	207.4	2014-11-30	15:35:49
265	50.31706	-4.08541	2.2	208.3	2014-11-30	15:35:50
266	50.317044	-4.085425	2	210.4	2014-11-30	15:35:51
267	50.317038	-4.085431	0.39	217	2014-11-30	15:35:53
268	50.317038	-4.085431	0.06	185	2014-11-30	15:35:54
269	50.317037	-4.085432	0.14	210.6	2014-11-30	15:35:55
270	50.317026	-4.085436	1.27	190.8	2014-11-30	15:35:56
271	50.317013	-4.08544	1.45	192.3	2014-11-30	15:35:57
272	50.316999	-4.085446	1.64	195.4	2014-11-30	15:35:58
273	50.316983	-4.085453	1.8	195.3	2014-11-30	15:35:59
274	50.316965	-4.085459	2.02	192.8	2014-11-30	15:36:00
275	50.316949	-4.085465	1.86	192.7	2014-11-30	15:36:01
276	50.316938	-4.085464	1.26	178.6	2014-11-30	15:36:02
277	50.316928	-4.085461	1.16	169.3	2014-11-30	15:36:03
278	50.316915	-4.085459	1.44	171.9	2014-11-30	15:36:04
279	50.316901	-4.085456	1.48	173.1	2014-11-30	15:36:05
280	50.316889	-4.085453	1.46	170.3	2014-11-30	15:36:06
281	50.316875	-4.085448	1.51	167.9	2014-11-30	15:36:07
282	50.316861	-4.085444	1.66	169.3	2014-11-30	15:36:08
283	50.316847	-4.085441	1.52	171.9	2014-11-30	15:36:09
284	50.316842	-4.08544	0.59	173	2014-11-30	15:36:10
285	50.316842	-4.085436	0.29	91.7	2014-11-30	15:36:11
286	50.316841	-4.085435	0.09	172.6	2014-11-30	15:36:12
287	50.316841	-4.085435	0.01	0	2014-11-30	15:36:13
288	50.316841	-4.085435	0	0	2014-11-30	15:36:14
289	50.316841	-4.085435	0.04	154.8	2014-11-30	15:36:15
290	50.316838	-4.085437	0.29	210.7	2014-11-30	15:36:16
291	50.316836	-4.08544	0.29	218.6	2014-11-30	15:36:17
292	50.316837	-4.085442	0.15	296.2	2014-11-30	15:36:18
293	50.316864	-4.085446	3.03	354.3	2014-11-30	15:36:19
294	50.316904	-4.085449	4.48	357.5	2014-11-30	15:36:20
295	50.316946	-4.085462	4.76	348.7	2014-11-30	15:36:21
296	50.316986	-4.085489	4.81	336.3	2014-11-30	15:36:22
297	50.317024	-4.08552	4.8	332.5	2014-11-30	15:36:23
298	50.317059	-4.085554	4.57	328.5	2014-11-30	15:36:24
299	50.317094	-4.085592	4.78	325.6	2014-11-30	15:36:25
300	50.317129	-4.085631	4.7	324.1	2014-11-30	15:36:26
301	50.317158	-4.085668	4.18	320.3	2014-11-30	15:36:27
302	50.317182	-4.0857	3.5	320.4	2014-11-30	15:36:28
303	50.317197	-4.085713	1.94	331.6	2014-11-30	15:36:29
304	50.3172	-4.085712	0.33	11.4	2014-11-30	15:36:30
305	50.3172	-4.085708	0.28	95.8	2014-11-30	15:36:31
306	50.317183	-4.085706	1.92	176.4	2014-11-30	15:36:32
307	50.317164	-4.085707	2.06	182.8	2014-11-30	15:36:33
308	50.317145	-4.085707	2.17	179.4	2014-11-30	15:36:34
309	50.317124	-4.085702	2.37	170.5	2014-11-30	15:36:35
310	50.317105	-4.085694	2.1	165	2014-11-30	15:36:36
311	50.317089	-4.085687	1.94	164.3	2014-11-30	15:36:37
312	50.317071	-4.08568	2.03	166.8	2014-11-30	15:36:38
313	50.317055	-4.085678	1.83	174.6	2014-11-30	15:36:39
314	50.317038	-4.085674	1.88	172.9	2014-11-30	15:36:40
315	50.317021	-4.085671	1.88	173.6	2014-11-30	15:36:41
316	50.317004	-4.085668	1.9	171.7	2014-11-30	15:36:42
317	50.316987	-4.085664	1.91	172.3	2014-11-30	15:36:43
318	50.31697	-4.085665	1.89	182	2014-11-30	15:36:44
319	50.316952	-4.085665	2.01	181.2	2014-11-30	15:36:45
320	50.316942	-4.08566	1.24	161.5	2014-11-30	15:36:46
321	50.316932	-4.085653	1.16	153.4	2014-11-30	15:36:47
322	50.31692	-4.085646	1.45	160.3	2014-11-30	15:36:48
323	50.316907	-4.085641	1.48	166.5	2014-11-30	15:36:49
324	50.316893	-4.085638	1.55	172.9	2014-11-30	15:36:50
325	50.31688	-4.085632	1.54	164.1	2014-11-30	15:36:51
326	50.316867	-4.085627	1.55	165.1	2014-11-30	15:36:52
327	50.316854	-4.085621	1.44	164.6	2014-11-30	15:36:53
328	50.316841	-4.085614	1.53	160.4	2014-11-30	15:36:54
329	50.316828	-4.085607	1.55	160.9	2014-11-30	15:36:55
330	50.316818	-4.085598	1.33	151.1	2014-11-30	15:36:56
331	50.31681	-4.085586	1.16	134.2	2014-11-30	15:36:57
332	50.316802	-4.085576	1.22	141.8	2014-11-30	15:36:58
333	50.316791	-4.085566	1.32	149.8	2014-11-30	15:36:59
334	50.316781	-4.085556	1.39	147.2	2014-11-30	15:37:00
335	50.31677	-4.085546	1.39	149.9	2014-11-30	15:37:01
336	50.316758	-4.085537	1.44	154.1	2014-11-30	15:37:02
337	50.316747	-4.085528	1.41	153.3	2014-11-30	15:37:03
338	50.316735	-4.085518	1.49	151.5	2014-11-30	15:37:04
339	50.316725	-4.085509	1.28	150.4	2014-11-30	15:37:05
340	50.316715	-4.0855	1.3	149.4	2014-11-30	15:37:06
341	50.316704	-4.085491	1.39	153.5	2014-11-30	15:37:07
342	50.316693	-4.085482	1.39	151.4	2014-11-30	15:37:08
343	50.316685	-4.08547	1.26	138.3	2014-11-30	15:37:09
344	50.316679	-4.085459	1	130.8	2014-11-30	15:37:10
345	50.316672	-4.08545	1.06	139	2014-11-30	15:37:11
346	50.316663	-4.085441	1.18	149.6	2014-11-30	15:37:12
347	50.316653	-4.085435	1.2	157.8	2014-11-30	15:37:13
348	50.316643	-4.085429	1.16	160.5	2014-11-30	15:37:14
349	50.316634	-4.085424	1.09	158.3	2014-11-30	15:37:15
350	50.316625	-4.085418	1	156.1	2014-11-30	15:37:16
351	50.316616	-4.085413	1.12	161.1	2014-11-30	15:37:17
352	50.316605	-4.08541	1.17	171.2	2014-11-30	15:37:18
353	50.316594	-4.08541	1.22	179.2	2014-11-30	15:37:19
354	50.316585	-4.08541	1.06	179.3	2014-11-30	15:37:20
355	50.316577	-4.085405	0.89	158.1	2014-11-30	15:37:21
356	50.316573	-4.085399	0.71	140.9	2014-11-30	15:37:22
357	50.316566	-4.085394	0.8	152.1	2014-11-30	15:37:23
358	50.31656	-4.08539	0.7	159.5	2014-11-30	15:37:24
359	50.316557	-4.085392	0.18	199.6	2014-11-30	15:37:26
360	50.316557	-4.085391	0.1	132.5	2014-11-30	15:37:27
361	50.316555	-4.085388	0.25	132.3	2014-11-30	15:37:28
362	50.316554	-4.085387	0.16	158.4	2014-11-30	15:37:29
363	50.316552	-4.085386	0.1	143.3	2014-11-30	15:37:31
364	50.316552	-4.085386	0.08	175.6	2014-11-30	15:37:32
365	50.316551	-4.085385	0.03	156.5	2014-11-30	15:37:33
366	50.316552	-4.085385	0.05	20.8	2014-11-30	15:37:34
367	50.316553	-4.085385	0.1	353.3	2014-11-30	15:37:35
368	50.316555	-4.085381	0.21	49.1	2014-11-30	15:37:37
369	50.316556	-4.08538	0.07	23.9	2014-11-30	15:37:38
370	50.316556	-4.085381	0.07	340.3	2014-11-30	15:37:39
371	50.316553	-4.085382	0.38	192.5	2014-11-30	15:37:40
372	50.316552	-4.085382	0.06	175	2014-11-30	15:37:41
373	50.31655	-4.085384	0.34	210.1	2014-11-30	15:37:42
374	50.31655	-4.085384	0.01	270	2014-11-30	15:37:43
375	50.316549	-4.085385	0.08	188.5	2014-11-30	15:37:44
376	50.316546	-4.085384	0.19	172.7	2014-11-30	15:37:46
377	50.316545	-4.085384	0.05	194.5	2014-11-30	15:37:47
378	50.316545	-4.085384	0.04	154.2	2014-11-30	15:37:48
379	50.316545	-4.085384	0.02	230.3	2014-11-30	15:37:49
380	50.316545	-4.085384	0.01	90	2014-11-30	15:37:50
381	50.316545	-4.085384	0	0	2014-11-30	15:37:51
382	50.316544	-4.085384	0.07	197.8	2014-11-30	15:37:53
383	50.316546	-4.085396	0.87	288.8	2014-11-30	15:37:54
384	50.316551	-4.08541	1.11	299.9	2014-11-30	15:37:55
385	50.316555	-4.085426	1.22	289.1	2014-11-30	15:37:56
386	50.316558	-4.085446	1.47	285.1	2014-11-30	15:37:57
387	50.316561	-4.085467	1.54	282.9	2014-11-30	15:37:58
388	50.316565	-4.085486	1.4	286.7	2014-11-30	15:37:59
389	50.316569	-4.0855	1.14	294.1	2014-11-30	15:38:00
390	50.316578	-4.08551	1.22	324.8	2014-11-30	15:38:01
391	50.316596	-4.085515	2.07	350.6	2014-11-30	15:38:02
392	50.316631	-4.085519	3.86	355.6	2014-11-30	15:38:03
393	50.316677	-4.085532	5.18	349.6	2014-11-30	15:38:04
394	50.316722	-4.085565	5.57	335.4	2014-11-30	15:38:05
395	50.316762	-4.085611	5.55	323.8	2014-11-30	15:38:06
396	50.3168	-4.085658	5.36	322	2014-11-30	15:38:07
397	50.316842	-4.085701	5.51	326.2	2014-11-30	15:38:08
398	50.316879	-4.08574	5.02	326	2014-11-30	15:38:09
399	50.316915	-4.085761	4.28	339.3	2014-11-30	15:38:10
400	50.316953	-4.085763	4.2	358.4	2014-11-30	15:38:11
401	50.316993	-4.085759	4.52	3.4	2014-11-30	15:38:12
402	50.31703	-4.085762	4.05	357.2	2014-11-30	15:38:13
403	50.317054	-4.085779	2.94	336.1	2014-11-30	15:38:14
404	50.317056	-4.0858	1.52	278.4	2014-11-30	15:38:15
405	50.317044	-4.085815	1.72	219.4	2014-11-30	15:38:16
406	50.317028	-4.085832	2.13	213.1	2014-11-30	15:38:17
407	50.31701	-4.085856	2.6	222	2014-11-30	15:38:18
408	50.316994	-4.085883	2.62	225.3	2014-11-30	15:38:19
409	50.316977	-4.085906	2.5	222.3	2014-11-30	15:38:20
410	50.31698	-4.085873	2.35	82.5	2014-11-30	15:38:21
411	50.316975	-4.08586	1.12	119.6	2014-11-30	15:38:22
412	50.316964	-4.085851	1.4	153	2014-11-30	15:38:23
413	50.316955	-4.085836	1.44	131.7	2014-11-30	15:38:24
414	50.316947	-4.085823	1.29	135.6	2014-11-30	15:38:25
415	50.316937	-4.085811	1.38	143.1	2014-11-30	15:38:26
416	50.316928	-4.0858	1.31	142.8	2014-11-30	15:38:27
417	50.316915	-4.085793	1.54	161	2014-11-30	15:38:28
418	50.316901	-4.085787	1.54	164.3	2014-11-30	15:38:29
419	50.316888	-4.085781	1.55	163.7	2014-11-30	15:38:30
420	50.316876	-4.085774	1.41	159.2	2014-11-30	15:38:31
421	50.316864	-4.085765	1.54	154.8	2014-11-30	15:38:32
422	50.316854	-4.085756	1.27	150.6	2014-11-30	15:38:33
423	50.316845	-4.085745	1.17	140.6	2014-11-30	15:38:34
424	50.316834	-4.085739	1.32	160.2	2014-11-30	15:38:35
425	50.316822	-4.085732	1.45	158.3	2014-11-30	15:38:36
426	50.316811	-4.085723	1.4	154.4	2014-11-30	15:38:37
427	50.316799	-4.085717	1.37	159.9	2014-11-30	15:38:38
428	50.316788	-4.085706	1.51	150.5	2014-11-30	15:38:39
429	50.316776	-4.085695	1.53	149.5	2014-11-30	15:38:40
430	50.316766	-4.085683	1.36	141.7	2014-11-30	15:38:41
431	50.316758	-4.085671	1.26	134.8	2014-11-30	15:38:42
432	50.316748	-4.085657	1.45	138.5	2014-11-30	15:38:43
433	50.31674	-4.085645	1.33	137.9	2014-11-30	15:38:44
434	50.316732	-4.085632	1.24	133.3	2014-11-30	15:38:45
435	50.316725	-4.085618	1.23	126.9	2014-11-30	15:38:46
436	50.316719	-4.085607	1.04	129.1	2014-11-30	15:38:47
437	50.316713	-4.085595	1.1	132.1	2014-11-30	15:38:48
438	50.316705	-4.085585	1.15	139.7	2014-11-30	15:38:49
439	50.316695	-4.085574	1.36	143.9	2014-11-30	15:38:50
440	50.316684	-4.085564	1.42	151.3	2014-11-30	15:38:51
441	50.316673	-4.085552	1.45	145.3	2014-11-30	15:38:52
442	50.316663	-4.08554	1.45	140.7	2014-11-30	15:38:53
443	50.316658	-4.085525	1.18	121.8	2014-11-30	15:38:54
444	50.316652	-4.085513	1.07	121.5	2014-11-30	15:38:55
445	50.316644	-4.085501	1.24	136.9	2014-11-30	15:38:56
446	50.316636	-4.085489	1.22	139.2	2014-11-30	15:38:57
447	50.316627	-4.085479	1.23	142.5	2014-11-30	15:38:58
448	50.316616	-4.08547	1.35	152.7	2014-11-30	15:38:59
449	50.316606	-4.085461	1.32	151.2	2014-11-30	15:39:00
450	50.316594	-4.085453	1.44	155	2014-11-30	15:39:01
451	50.316582	-4.085446	1.41	159.8	2014-11-30	15:39:02
452	50.316571	-4.085438	1.35	156.2	2014-11-30	15:39:03
453	50.316563	-4.08543	1.08	147.7	2014-11-30	15:39:04
454	50.316554	-4.085423	1.09	154.1	2014-11-30	15:39:05
455	50.316543	-4.085418	1.31	163.9	2014-11-30	15:39:06
456	50.316531	-4.085414	1.38	167.5	2014-11-30	15:39:07
457	50.316518	-4.08541	1.45	167.9	2014-11-30	15:39:08
458	50.316508	-4.085403	1.23	159	2014-11-30	15:39:09
459	50.3165	-4.085398	0.93	157	2014-11-30	15:39:10
460	50.316494	-4.085393	0.76	147.1	2014-11-30	15:39:11
461	50.316486	-4.085385	1.06	149.6	2014-11-30	15:39:12
462	50.316478	-4.085378	1.04	150.8	2014-11-30	15:39:13
463	50.316468	-4.085371	1.19	156.7	2014-11-30	15:39:14
464	50.316457	-4.085366	1.35	162.8	2014-11-30	15:39:15
465	50.316444	-4.085361	1.4	167.7	2014-11-30	15:39:16
466	50.316434	-4.085358	1.2	166.5	2014-11-30	15:39:17
467	50.316425	-4.085357	0.99	175.9	2014-11-30	15:39:18
468	50.316418	-4.085356	0.83	178.3	2014-11-30	15:39:19
469	50.316413	-4.085355	0.55	174.5	2014-11-30	15:39:20
470	50.316413	-4.085357	0.09	296	2014-11-30	15:39:21
471	50.316416	-4.085359	0.2	336.7	2014-11-30	15:39:23
472	50.316416	-4.085359	0.01	147.4	2014-11-30	15:39:24
473	50.316415	-4.085354	0.37	116.7	2014-11-30	15:39:25
474	50.316414	-4.085351	0.13	105.1	2014-11-30	15:39:27
475	50.316414	-4.08535	0.05	79.4	2014-11-30	15:39:28
476	50.316415	-4.08535	0.03	337.6	2014-11-30	15:39:30
477	50.316414	-4.085349	0.04	116	2014-11-30	15:39:32
478	50.316419	-4.085348	0.52	9.2	2014-11-30	15:39:33
479	50.316423	-4.085347	0.48	4.4	2014-11-30	15:39:34
480	50.316423	-4.085349	0.05	253.2	2014-11-30	15:39:36
481	50.316423	-4.085348	0.02	106.6	2014-11-30	15:39:38
482	50.316419	-4.085349	0.48	186.4	2014-11-30	15:39:39
483	50.316413	-4.085351	0.61	190.2	2014-11-30	15:39:40
484	50.316408	-4.085351	0.58	184.7	2014-11-30	15:39:41
485	50.316405	-4.08535	0.21	166.6	2014-11-30	15:39:43
486	50.316408	-4.085349	0.36	13.2	2014-11-30	15:39:44
487	50.31641	-4.085348	0.15	16.2	2014-11-30	15:39:46
488	50.31641	-4.085347	0.02	145.8	2014-11-30	15:39:47
489	50.31641	-4.085348	0.02	340.2	2014-11-30	15:39:48
490	50.316408	-4.085348	0.31	182.3	2014-11-30	15:39:49
491	50.316404	-4.085348	0.35	180.9	2014-11-30	15:39:50
492	50.316402	-4.085348	0.33	184.2	2014-11-30	15:39:51
493	50.316401	-4.085348	0.02	160.2	2014-11-30	15:39:52
494	50.316401	-4.085347	0.05	101.2	2014-11-30	15:39:54
495	50.316401	-4.085346	0.03	90	2014-11-30	15:39:55
496	50.316405	-4.085345	0.44	16.6	2014-11-30	15:39:56
497	50.316404	-4.085344	0.05	176.5	2014-11-30	15:39:58
498	50.316404	-4.085345	0.06	197.7	2014-11-30	15:39:59
499	50.316404	-4.085345	0.02	240.6	2014-11-30	15:40:00
500	50.316403	-4.085345	0.04	161.8	2014-11-30	15:40:01
501	50.316403	-4.085344	0.04	90	2014-11-30	15:40:03
502	50.316403	-4.085343	0.05	136.1	2014-11-30	15:40:05
503	50.316402	-4.085342	0.04	148.2	2014-11-30	15:40:06
504	50.316401	-4.085343	0.08	190.7	2014-11-30	15:40:08
505	50.316401	-4.085343	0.01	90	2014-11-30	15:40:09
506	50.316401	-4.085342	0.04	47	2014-11-30	15:40:10
507	50.3164	-4.085343	0.08	212.6	2014-11-30	15:40:11
508	50.3164	-4.085342	0.09	137.2	2014-11-30	15:40:12
509	50.3164	-4.085341	0.06	117.3	2014-11-30	15:40:13
510	50.316402	-4.085336	0.43	50.9	2014-11-30	15:40:14
511	50.316402	-4.085335	0.06	76.9	2014-11-30	15:40:16
512	50.316402	-4.085334	0.03	128.9	2014-11-30	15:40:17
513	50.316402	-4.085334	0.04	133	2014-11-30	15:40:18
514	50.316398	-4.085334	0.47	183.7	2014-11-30	15:40:19
515	50.316394	-4.085336	0.39	193.2	2014-11-30	15:40:20
516	50.31639	-4.085338	0.46	198.7	2014-11-30	15:40:21
517	50.316387	-4.085339	0.41	190.9	2014-11-30	15:40:22
518	50.316386	-4.085337	0.06	123.1	2014-11-30	15:40:24
519	50.316391	-4.085334	0.65	22.8	2014-11-30	15:40:25
520	50.316394	-4.085333	0.16	15.2	2014-11-30	15:40:27
521	50.316395	-4.085333	0.04	0	2014-11-30	15:40:28
522	50.316394	-4.085331	0.12	112.5	2014-11-30	15:40:29
523	50.316394	-4.085331	0.06	142.8	2014-11-30	15:40:30
524	50.316388	-4.085331	0.59	183.5	2014-11-30	15:40:31
525	50.316385	-4.08533	0.2	168	2014-11-30	15:40:33
526	50.316381	-4.085334	0.53	208.8	2014-11-30	15:40:34
527	50.316377	-4.085334	0.4	183.4	2014-11-30	15:40:35
528	50.316374	-4.085336	0.18	199.4	2014-11-30	15:40:37
529	50.316374	-4.085334	0.06	90	2014-11-30	15:40:39
530	50.316374	-4.085335	0.07	226.2	2014-11-30	15:40:40
531	50.316373	-4.085334	0.03	168	2014-11-30	15:40:42
532	50.316372	-4.085334	0.11	145	2014-11-30	15:40:43
533	50.316372	-4.085334	0.03	203.5	2014-11-30	15:40:44
534	50.316373	-4.085327	0.48	82.2	2014-11-30	15:40:45
535	50.316373	-4.085321	0.44	81.4	2014-11-30	15:40:46
536	50.316374	-4.085315	0.42	73.1	2014-11-30	15:40:47
537	50.316376	-4.085318	0.29	313.2	2014-11-30	15:40:48
538	50.316382	-4.085322	0.66	333.9	2014-11-30	15:40:49
539	50.316388	-4.085322	0.73	1.4	2014-11-30	15:40:50
540	50.316396	-4.08532	0.92	7.4	2014-11-30	15:40:51
541	50.316401	-4.085318	0.6	15	2014-11-30	15:40:52
542	50.316406	-4.085317	0.49	13.4	2014-11-30	15:40:53
543	50.316412	-4.085315	0.68	12.7	2014-11-30	15:40:54
544	50.316417	-4.085315	0.58	353.5	2014-11-30	15:40:55
545	50.316423	-4.08532	0.77	337.2	2014-11-30	15:40:56
546	50.316433	-4.085325	1.13	341.9	2014-11-30	15:40:57
547	50.316443	-4.085327	1.17	350.6	2014-11-30	15:40:58
548	50.316457	-4.085325	1.48	6	2014-11-30	15:40:59
549	50.316474	-4.08532	2	9.5	2014-11-30	15:41:00
550	50.3165	-4.085314	2.89	9.4	2014-11-30	15:41:01
551	50.316532	-4.085301	3.73	14.2	2014-11-30	15:41:02
552	50.316567	-4.085284	4.07	17.3	2014-11-30	15:41:03
553	50.316604	-4.08528	4.1	4.1	2014-11-30	15:41:04
554	50.316642	-4.085294	4.36	346.3	2014-11-30	15:41:05
555	50.31668	-4.08531	4.39	345	2014-11-30	15:41:06
556	50.316718	-4.085322	4.3	349.1	2014-11-30	15:41:07
557	50.316752	-4.085329	3.79	352.3	2014-11-30	15:41:08
558	50.316778	-4.08533	2.94	359	2014-11-30	15:41:09
559	50.316788	-4.085322	1.23	25.8	2014-11-30	15:41:10
560	50.316786	-4.085307	1.09	100.4	2014-11-30	15:41:11
561	50.316786	-4.085295	0.89	94.8	2014-11-30	15:41:12
562	50.316784	-4.085288	0.5	115.7	2014-11-30	15:41:13
563	50.316774	-4.085283	1.16	160.2	2014-11-30	15:41:14
564	50.31676	-4.085281	1.53	174.4	2014-11-30	15:41:15
565	50.316746	-4.085281	1.62	180.2	2014-11-30	15:41:16
566	50.31673	-4.085282	1.79	183.8	2014-11-30	15:41:17
567	50.316714	-4.085286	1.71	189.2	2014-11-30	15:41:18
568	50.316703	-4.085287	1.29	181.6	2014-11-30	15:41:19
569	50.316691	-4.085287	1.35	180.8	2014-11-30	15:41:20
570	50.316675	-4.08529	1.73	186.9	2014-11-30	15:41:21
571	50.316661	-4.085295	1.62	192.1	2014-11-30	15:41:22
572	50.316646	-4.085303	1.74	199.9	2014-11-30	15:41:23
573	50.316633	-4.085312	1.66	203.7	2014-11-30	15:41:24
574	50.316617	-4.085321	1.8	199	2014-11-30	15:41:25
575	50.316601	-4.085333	2.07	205.6	2014-11-30	15:41:26
576	50.316589	-4.085347	1.64	217.3	2014-11-30	15:41:27
577	50.316586	-4.085357	0.77	247.8	2014-11-30	15:41:28
578	50.316581	-4.085369	1.05	236	2014-11-30	15:41:29
579	50.316575	-4.085388	1.46	244.3	2014-11-30	15:41:30
580	50.31657	-4.085408	1.54	247.5	2014-11-30	15:41:31
581	50.316566	-4.08543	1.63	252.3	2014-11-30	15:41:32
582	50.316563	-4.085451	1.53	260.6	2014-11-30	15:41:33
583	50.316563	-4.085473	1.56	269.6	2014-11-30	15:41:34
584	50.316567	-4.085492	1.44	287.3	2014-11-30	15:41:35
585	50.316574	-4.085507	1.33	307.6	2014-11-30	15:41:36
586	50.316587	-4.085515	1.46	337.5	2014-11-30	15:41:37
587	50.316609	-4.085516	2.5	359.2	2014-11-30	15:41:38
588	50.31664	-4.085511	3.51	5.4	2014-11-30	15:41:39
589	50.316676	-4.085499	4.03	11.7	2014-11-30	15:41:40
590	50.316713	-4.085483	4.27	15.5	2014-11-30	15:41:41
591	50.316751	-4.085469	4.42	13.2	2014-11-30	15:41:42
592	50.316789	-4.085469	4.2	0.6	2014-11-30	15:41:43
593	50.316829	-4.085485	4.56	345.2	2014-11-30	15:41:44
594	50.316869	-4.085505	4.74	342.5	2014-11-30	15:41:45
595	50.316911	-4.085531	4.99	338.1	2014-11-30	15:41:46
596	50.31695	-4.085562	4.86	333.1	2014-11-30	15:41:47
597	50.316989	-4.085593	4.93	333.1	2014-11-30	15:41:48
598	50.317029	-4.085622	4.86	335.6	2014-11-30	15:41:49
599	50.317069	-4.085647	4.75	337.7	2014-11-30	15:41:50
600	50.317099	-4.085668	3.7	336.5	2014-11-30	15:41:51
601	50.317113	-4.085681	1.85	329.1	2014-11-30	15:41:52
602	50.317117	-4.085687	0.59	317.7	2014-11-30	15:41:53
603	50.317122	-4.085692	0.6	324.5	2014-11-30	15:41:54
604	50.317121	-4.085692	0.04	219	2014-11-30	15:41:55
605	50.317107	-4.085696	1.64	190.7	2014-11-30	15:41:56
606	50.31709	-4.085701	1.96	189.1	2014-11-30	15:41:57
607	50.317073	-4.085702	1.83	183.7	2014-11-30	15:41:58
608	50.317059	-4.085702	1.59	180.2	2014-11-30	15:41:59
609	50.317046	-4.0857	1.43	174.5	2014-11-30	15:42:00
610	50.317033	-4.085697	1.45	170.8	2014-11-30	15:42:01
611	50.317021	-4.085698	1.38	182.7	2014-11-30	15:42:02
612	50.317007	-4.085696	1.55	175.6	2014-11-30	15:42:03
613	50.316993	-4.085694	1.57	173	2014-11-30	15:42:04
614	50.316982	-4.08569	1.28	168.7	2014-11-30	15:42:05
615	50.316971	-4.085684	1.25	158.1	2014-11-30	15:42:06
616	50.316959	-4.08568	1.42	168.9	2014-11-30	15:42:07
617	50.316945	-4.085678	1.52	176.2	2014-11-30	15:42:08
618	50.316932	-4.085676	1.44	172.9	2014-11-30	15:42:09
619	50.316919	-4.085673	1.45	171.5	2014-11-30	15:42:10
620	50.316909	-4.085668	1.23	164.8	2014-11-30	15:42:11
621	50.316899	-4.085662	1.17	159.1	2014-11-30	15:42:12
622	50.316888	-4.085659	1.25	168.4	2014-11-30	15:42:13
623	50.316875	-4.085656	1.48	171	2014-11-30	15:42:14
624	50.316862	-4.085653	1.46	171.6	2014-11-30	15:42:15
625	50.316851	-4.08565	1.26	171	2014-11-30	15:42:16
626	50.316841	-4.085644	1.11	159.5	2014-11-30	15:42:17
627	50.316832	-4.085641	1.09	166.3	2014-11-30	15:42:18
628	50.316822	-4.085634	1.25	156.4	2014-11-30	15:42:19
629	50.316813	-4.085629	1.06	159.2	2014-11-30	15:42:20
630	50.316806	-4.085623	0.89	154.2	2014-11-30	15:42:21
631	50.316798	-4.085618	0.92	155.6	2014-11-30	15:42:22
632	50.316789	-4.085613	1.09	162.1	2014-11-30	15:42:23
633	50.31678	-4.085609	0.98	160.8	2014-11-30	15:42:24
634	50.316772	-4.085603	0.98	158.1	2014-11-30	15:42:25
635	50.316766	-4.085598	0.82	153.1	2014-11-30	15:42:26
636	50.316761	-4.085592	0.68	143.7	2014-11-30	15:42:27
637	50.316755	-4.085589	0.71	158	2014-11-30	15:42:28
638	50.316748	-4.085585	0.76	158.4	2014-11-30	15:42:29
639	50.316743	-4.085582	0.65	164	2014-11-30	15:42:30
640	50.316741	-4.08558	0.14	151.7	2014-11-30	15:42:32
641	50.316741	-4.08558	0.03	135.1	2014-11-30	15:42:33
642	50.316734	-4.085577	0.79	163.3	2014-11-30	15:42:34
643	50.316725	-4.085571	1.07	157.5	2014-11-30	15:42:35
644	50.316714	-4.085563	1.28	154.4	2014-11-30	15:42:36
645	50.316702	-4.085558	1.45	164	2014-11-30	15:42:37
646	50.316687	-4.085552	1.67	166.6	2014-11-30	15:42:38
647	50.316672	-4.085545	1.76	162.9	2014-11-30	15:42:39
648	50.316661	-4.085535	1.47	151.7	2014-11-30	15:42:40
649	50.316655	-4.085521	1.23	123.3	2014-11-30	15:42:41
650	50.316646	-4.085509	1.27	139.7	2014-11-30	15:42:42
651	50.316636	-4.0855	1.29	147.4	2014-11-30	15:42:43
652	50.316627	-4.085489	1.26	142.9	2014-11-30	15:42:44
653	50.316618	-4.085478	1.28	143.9	2014-11-30	15:42:45
654	50.316606	-4.08547	1.42	156.8	2014-11-30	15:42:46
655	50.316594	-4.085462	1.47	156.1	2014-11-30	15:42:47
656	50.316582	-4.085457	1.43	165.5	2014-11-30	15:42:48
657	50.31657	-4.085452	1.35	164.7	2014-11-30	15:42:49
658	50.316561	-4.085446	1.11	158.9	2014-11-30	15:42:50
659	50.316552	-4.085439	1.05	152.6	2014-11-30	15:42:51
660	50.316542	-4.085434	1.16	160.8	2014-11-30	15:42:52
661	50.316533	-4.08543	1.13	164.7	2014-11-30	15:42:53
662	50.316523	-4.085424	1.1	159.3	2014-11-30	15:42:54
663	50.316516	-4.085415	1.05	142.2	2014-11-30	15:42:55
664	50.316509	-4.085407	0.95	141.4	2014-11-30	15:42:56
665	50.3165	-4.085403	1.07	163.5	2014-11-30	15:42:57
666	50.316489	-4.085401	1.26	173.5	2014-11-30	15:42:58
667	50.316476	-4.085399	1.41	174.4	2014-11-30	15:42:59
668	50.316464	-4.085397	1.37	173.3	2014-11-30	15:43:00
669	50.316454	-4.085392	1.19	163.1	2014-11-30	15:43:01
670	50.316445	-4.085387	1.01	162.1	2014-11-30	15:43:02
671	50.316436	-4.085383	1.01	162.1	2014-11-30	15:43:03
672	50.316427	-4.085379	1.08	165.6	2014-11-30	15:43:04
673	50.316417	-4.085376	1.16	168.2	2014-11-30	15:43:05
674	50.316405	-4.085374	1.33	175.1	2014-11-30	15:43:06
675	50.316393	-4.085372	1.34	173.6	2014-11-30	15:43:07
676	50.316385	-4.085368	0.91	163.2	2014-11-30	15:43:08
677	50.31638	-4.085364	0.62	149.3	2014-11-30	15:43:09
678	50.316377	-4.085363	0.38	171.8	2014-11-30	15:43:10
679	50.316373	-4.085362	0.42	163.5	2014-11-30	15:43:11
680	50.31637	-4.085359	0.42	152.2	2014-11-30	15:43:12
681	50.316366	-4.085354	0.54	139.4	2014-11-30	15:43:13
682	50.316361	-4.085353	0.64	173	2014-11-30	15:43:14
683	50.316357	-4.085352	0.21	175	2014-11-30	15:43:16
684	50.316356	-4.085351	0.12	113.5	2014-11-30	15:43:17
685	50.316356	-4.08535	0.07	160.3	2014-11-30	15:43:18
686	50.316355	-4.085349	0.05	132.5	2014-11-30	15:43:20
687	50.316355	-4.085349	0.03	180	2014-11-30	15:43:22
688	50.316355	-4.085349	0.03	51.1	2014-11-30	15:43:23
689	50.316355	-4.08535	0.04	256.3	2014-11-30	15:43:24
690	50.316355	-4.085351	0.09	258.1	2014-11-30	15:43:25
691	50.316355	-4.085351	0.03	288.6	2014-11-30	15:43:26
692	50.316355	-4.085352	0.02	270	2014-11-30	15:43:27
693	50.316355	-4.085352	0.02	256.6	2014-11-30	15:43:29
694	50.316355	-4.085352	0.04	9.6	2014-11-30	15:43:30
695	50.316355	-4.085352	0.05	114.7	2014-11-30	15:43:31
696	50.316354	-4.085352	0.03	200.8	2014-11-30	15:43:33
697	50.316354	-4.085352	0.02	180	2014-11-30	15:43:34
698	50.316353	-4.085352	0.05	190.8	2014-11-30	15:43:36
699	50.316352	-4.085352	0.06	191.3	2014-11-30	15:43:38
700	50.316352	-4.085362	0.67	262.7	2014-11-30	15:43:39
701	50.316349	-4.085372	0.81	249.7	2014-11-30	15:43:40
702	50.316347	-4.085385	0.95	254.7	2014-11-30	15:43:41
703	50.316345	-4.0854	1.03	261.1	2014-11-30	15:43:42
704	50.316344	-4.08541	0.78	260.4	2014-11-30	15:43:43
705	50.316343	-4.085419	0.64	255.6	2014-11-30	15:43:44
706	50.31634	-4.085428	0.71	240	2014-11-30	15:43:45
707	50.316336	-4.085438	0.82	245	2014-11-30	15:43:46
708	50.316332	-4.08545	0.98	242.9	2014-11-30	15:43:47
709	50.316327	-4.085465	1.18	238.6	2014-11-30	15:43:48
710	50.316322	-4.085479	1.16	244.8	2014-11-30	15:43:49
711	50.316322	-4.085493	1	268.4	2014-11-30	15:43:50
712	50.316326	-4.085504	0.86	300.7	2014-11-30	15:43:51
713	50.316326	-4.085512	0.57	269	2014-11-30	15:43:52
714	50.316322	-4.085521	0.76	239.1	2014-11-30	15:43:53
715	50.316318	-4.085532	0.94	236.9	2014-11-30	15:43:54
716	50.316313	-4.085542	0.93	229.9	2014-11-30	15:43:55
717	50.316308	-4.085553	0.94	240.7	2014-11-30	15:43:56
718	50.316309	-4.085557	0.25	274.3	2014-11-30	15:43:57
719	50.316306	-4.085562	0.46	232.3	2014-11-30	15:43:58
720	50.316305	-4.085564	0.21	221	2014-11-30	15:43:59
721	50.316305	-4.085566	0.06	274.3	2014-11-30	15:44:01
722	50.316305	-4.085566	0.01	144.3	2014-11-30	15:44:02
723	50.316305	-4.085565	0.03	113.1	2014-11-30	15:44:03
724	50.316304	-4.085564	0.07	103.9	2014-11-30	15:44:04
725	50.316304	-4.085564	0.02	119.4	2014-11-30	15:44:05
726	50.316304	-4.085564	0.01	212.6	2014-11-30	15:44:06
727	50.316304	-4.085564	0.05	173.1	2014-11-30	15:44:07
728	50.316304	-4.085564	0.03	43.2	2014-11-30	15:44:08
729	50.316304	-4.085564	0.01	90	2014-11-30	15:44:09
730	50.316304	-4.085564	0	0	2014-11-30	15:44:10
731	50.316304	-4.085564	0	0	2014-11-30	15:44:11
732	50.316304	-4.085563	0.03	136.8	2014-11-30	15:44:12
733	50.316303	-4.085564	0.07	204.4	2014-11-30	15:44:13
734	50.316308	-4.085575	0.94	303.1	2014-11-30	15:44:14
735	50.316317	-4.085585	1.26	324.5	2014-11-30	15:44:15
736	50.316327	-4.085594	1.31	331.4	2014-11-30	15:44:16
737	50.316339	-4.085602	1.4	335.3	2014-11-30	15:44:17
738	50.316349	-4.08561	1.32	335.1	2014-11-30	15:44:18
739	50.31636	-4.085618	1.26	333.9	2014-11-30	15:44:19
740	50.316371	-4.085621	1.29	348.6	2014-11-30	15:44:20
741	50.316382	-4.085622	1.24	358.7	2014-11-30	15:44:21
742	50.316395	-4.08562	1.45	3.8	2014-11-30	15:44:22
743	50.316409	-4.085617	1.59	9.1	2014-11-30	15:44:23
744	50.316429	-4.085606	2.3	20.4	2014-11-30	15:44:24
745	50.316452	-4.085589	2.89	23.6	2014-11-30	15:44:25
746	50.316482	-4.085571	3.58	21.1	2014-11-30	15:44:26
747	50.316515	-4.085549	3.98	23.8	2014-11-30	15:44:27
748	50.316547	-4.085526	3.95	24.1	2014-11-30	15:44:28
749	50.316581	-4.085502	4.13	23.9	2014-11-30	15:44:29
750	50.316617	-4.085477	4.34	24.6	2014-11-30	15:44:30
751	50.316656	-4.085466	4.41	9.9	2014-11-30	15:44:31
752	50.316695	-4.085482	4.5	345.8	2014-11-30	15:44:32
753	50.316732	-4.085504	4.43	338.6	2014-11-30	15:44:33
754	50.316776	-4.085522	5.07	345.6	2014-11-30	15:44:34
755	50.316822	-4.085538	5.26	347.4	2014-11-30	15:44:35
756	50.316867	-4.085554	5.15	347.2	2014-11-30	15:44:36
757	50.31691	-4.08557	4.92	347.1	2014-11-30	15:44:37
758	50.316952	-4.085588	4.84	345	2014-11-30	15:44:38
759	50.316992	-4.085612	4.72	338.3	2014-11-30	15:44:39
760	50.317029	-4.085643	4.68	331.9	2014-11-30	15:44:40
761	50.317066	-4.08568	4.86	327.4	2014-11-30	15:44:41
762	50.317102	-4.085719	4.92	325.5	2014-11-30	15:44:42
763	50.317139	-4.085758	4.96	326.7	2014-11-30	15:44:43
764	50.317173	-4.085791	4.46	327.6	2014-11-30	15:44:44
765	50.317182	-4.085788	0.98	14.4	2014-11-30	15:44:45
766	50.317171	-4.085777	1.45	149.1	2014-11-30	15:44:46
767	50.317152	-4.085773	2.12	172.7	2014-11-30	15:44:47
768	50.317107	-4.08575	5.27	161.2	2014-11-30	15:44:48
769	50.317071	-4.085738	4.11	168.3	2014-11-30	15:44:49
770	50.317043	-4.08573	3.12	169.4	2014-11-30	15:44:50
771	50.317026	-4.08572	2.02	160.2	2014-11-30	15:44:51
772	50.31701	-4.08571	1.94	157.8	2014-11-30	15:44:52
773	50.316995	-4.085703	1.71	164.5	2014-11-30	15:44:53
774	50.31698	-4.085698	1.76	168.5	2014-11-30	15:44:54
775	50.316966	-4.085693	1.58	166	2014-11-30	15:44:55
776	50.316953	-4.085685	1.59	158.5	2014-11-30	15:44:56
777	50.316938	-4.085679	1.71	166.3	2014-11-30	15:44:57
778	50.316922	-4.085675	1.81	169.9	2014-11-30	15:44:58
779	50.316908	-4.085669	1.57	165.3	2014-11-30	15:44:59
780	50.316898	-4.08566	1.3	149.2	2014-11-30	15:45:00
781	50.316887	-4.085652	1.36	156	2014-11-30	15:45:01
782	50.316873	-4.085647	1.55	165.7	2014-11-30	15:45:02
783	50.316859	-4.085642	1.61	169.6	2014-11-30	15:45:03
784	50.316848	-4.085636	1.35	158.8	2014-11-30	15:45:04
785	50.316837	-4.085626	1.4	150.1	2014-11-30	15:45:05
786	50.316825	-4.085616	1.53	153.7	2014-11-30	15:45:06
787	50.316813	-4.085609	1.4	156.9	2014-11-30	15:45:07
788	50.316802	-4.085602	1.34	158.9	2014-11-30	15:45:08
789	50.316789	-4.085595	1.53	160.5	2014-11-30	15:45:09
790	50.316776	-4.085589	1.52	163.9	2014-11-30	15:45:10
791	50.316764	-4.085581	1.43	158.2	2014-11-30	15:45:11
792	50.31675	-4.085573	1.6	160.2	2014-11-30	15:45:12
793	50.316738	-4.085566	1.49	159.7	2014-11-30	15:45:13
794	50.31673	-4.085553	1.29	132.1	2014-11-30	15:45:14
795	50.316723	-4.085537	1.35	125.6	2014-11-30	15:45:15
796	50.316714	-4.085526	1.33	141.4	2014-11-30	15:45:16
797	50.316702	-4.085516	1.42	151.9	2014-11-30	15:45:17
798	50.316689	-4.085506	1.68	153.5	2014-11-30	15:45:18
799	50.316679	-4.085499	1.23	156.1	2014-11-30	15:45:19
800	50.316674	-4.085495	0.61	152.6	2014-11-30	15:45:20
801	50.31667	-4.08549	0.51	139.6	2014-11-30	15:45:21
802	50.316667	-4.085487	0.47	152.3	2014-11-30	15:45:22
803	50.316661	-4.085487	0.63	182.1	2014-11-30	15:45:23
804	50.316664	-4.085494	0.58	308.8	2014-11-30	15:45:24
805	50.316684	-4.085498	2.23	351.4	2014-11-30	15:45:25
806	50.316722	-4.085506	4.21	352.6	2014-11-30	15:45:26
807	50.316765	-4.085518	4.89	350	2014-11-30	15:45:27
808	50.3168	-4.085546	4.45	333.1	2014-11-30	15:45:28
809	50.316835	-4.085578	4.5	329.4	2014-11-30	15:45:29
810	50.316873	-4.085612	4.8	330.6	2014-11-30	15:45:30
811	50.316909	-4.085644	4.66	330	2014-11-30	15:45:31
812	50.316944	-4.085677	4.55	328.8	2014-11-30	15:45:32
813	50.316979	-4.085711	4.55	328.3	2014-11-30	15:45:33
814	50.317017	-4.085735	4.55	338.3	2014-11-30	15:45:34
815	50.317048	-4.085739	3.45	355.5	2014-11-30	15:45:35
816	50.317046	-4.085731	0.56	106.2	2014-11-30	15:45:36
817	50.317032	-4.085745	1.83	212.3	2014-11-30	15:45:37
818	50.316993	-4.085698	5.53	142.8	2014-11-30	15:45:38
819	50.316911	-4.085627	10.41	151	2014-11-30	15:45:39
820	50.316865	-4.085589	5.77	152.4	2014-11-30	15:45:40
821	50.316832	-4.085562	4.18	152.8	2014-11-30	15:45:41
822	50.316807	-4.085546	3.02	157.5	2014-11-30	15:45:42
823	50.316785	-4.085537	2.47	164.5	2014-11-30	15:45:43
824	50.316765	-4.085527	2.39	163	2014-11-30	15:45:44
825	50.316747	-4.085515	2.09	156.6	2014-11-30	15:45:45
826	50.316731	-4.085507	1.9	162.9	2014-11-30	15:45:46
827	50.316718	-4.085501	1.56	162.9	2014-11-30	15:45:47
828	50.316704	-4.085493	1.67	159.9	2014-11-30	15:45:48
829	50.31669	-4.085485	1.64	159.1	2014-11-30	15:45:49
830	50.316676	-4.085479	1.6	164.6	2014-11-30	15:45:50
831	50.316662	-4.085472	1.65	163.4	2014-11-30	15:45:51
832	50.316649	-4.085462	1.55	153.8	2014-11-30	15:45:52
833	50.31664	-4.085454	1.23	149.6	2014-11-30	15:45:53
834	50.31663	-4.085446	1.21	154.6	2014-11-30	15:45:54
835	50.316619	-4.085438	1.33	152.6	2014-11-30	15:45:55
836	50.316607	-4.08543	1.48	158.2	2014-11-30	15:45:56
837	50.316594	-4.085425	1.52	168	2014-11-30	15:45:57
838	50.31658	-4.085424	1.55	175.6	2014-11-30	15:45:58
839	50.316565	-4.085421	1.68	173.1	2014-11-30	15:45:59
840	50.316551	-4.085417	1.58	170.7	2014-11-30	15:46:00
841	50.316542	-4.085412	1.07	157.4	2014-11-30	15:46:01
842	50.316534	-4.085406	0.96	155	2014-11-30	15:46:02
843	50.316523	-4.085402	1.26	168.3	2014-11-30	15:46:03
844	50.316508	-4.085402	1.63	178.5	2014-11-30	15:46:04
845	50.316493	-4.085403	1.72	182.6	2014-11-30	15:46:05
846	50.316476	-4.085407	1.92	189.5	2014-11-30	15:46:06
847	50.316458	-4.085414	2.04	193.2	2014-11-30	15:46:07
848	50.316442	-4.08542	1.82	195.2	2014-11-30	15:46:08
849	50.316431	-4.085425	1.27	196	2014-11-30	15:46:09
850	50.316423	-4.08543	1.05	199.9	2014-11-30	15:46:10
851	50.316414	-4.085439	1.1	212.6	2014-11-30	15:46:11
852	50.316408	-4.085454	1.29	235.7	2014-11-30	15:46:12
853	50.316402	-4.085474	1.59	245.8	2014-11-30	15:46:13
854	50.316397	-4.085495	1.61	249.7	2014-11-30	15:46:14
855	50.316393	-4.085513	1.34	254.2	2014-11-30	15:46:15
856	50.316394	-4.085529	1.07	273.4	2014-11-30	15:46:16
857	50.316398	-4.085543	1.09	291.1	2014-11-30	15:46:17
858	50.316402	-4.085555	0.99	297.4	2014-11-30	15:46:18
859	50.316407	-4.085564	0.91	313.7	2014-11-30	15:46:19
860	50.31642	-4.085566	1.37	356.5	2014-11-30	15:46:20
861	50.316448	-4.085558	3.22	10	2014-11-30	15:46:21
862	50.316491	-4.085544	4.84	11.7	2014-11-30	15:46:22
863	50.316541	-4.085537	5.56	5	2014-11-30	15:46:23
864	50.316586	-4.085555	5.21	345.6	2014-11-30	15:46:24
865	50.316625	-4.085589	4.97	331.3	2014-11-30	15:46:25
866	50.316669	-4.085612	5.15	341.3	2014-11-30	15:46:26
867	50.316714	-4.085639	5.35	339.3	2014-11-30	15:46:27
868	50.316762	-4.085668	5.79	339.2	2014-11-30	15:46:28
869	50.316817	-4.08569	6.29	345.1	2014-11-30	15:46:29
870	50.316873	-4.085715	6.51	344.2	2014-11-30	15:46:30
871	50.316929	-4.085742	6.45	342.8	2014-11-30	15:46:31
872	50.316977	-4.085765	5.58	343.1	2014-11-30	15:46:32
873	50.317015	-4.085779	4.4	346.4	2014-11-30	15:46:33
874	50.317046	-4.085788	3.47	349.3	2014-11-30	15:46:34
875	50.317065	-4.085793	2.23	351.2	2014-11-30	15:46:35
876	50.317075	-4.085793	1.07	2.2	2014-11-30	15:46:36
877	50.317069	-4.085794	0.71	190.1	2014-11-30	15:46:37
878	50.317065	-4.085764	2.2	102	2014-11-30	15:46:38
879	50.317026	-4.085714	5.54	140.1	2014-11-30	15:46:39
880	50.316955	-4.085671	8.53	158.7	2014-11-30	15:46:40
881	50.316913	-4.085648	5.01	161.1	2014-11-30	15:46:41
882	50.316877	-4.08563	4.17	161.9	2014-11-30	15:46:42
883	50.316844	-4.085616	3.73	165.5	2014-11-30	15:46:43
884	50.316816	-4.085605	3.22	165.4	2014-11-30	15:46:44
885	50.316791	-4.085597	2.93	168.1	2014-11-30	15:46:45
886	50.31677	-4.085586	2.4	162.5	2014-11-30	15:46:46
887	50.316753	-4.08558	1.97	166.2	2014-11-30	15:46:47
888	50.316736	-4.085571	2.02	161.4	2014-11-30	15:46:48
889	50.316719	-4.085564	1.88	164.8	2014-11-30	15:46:49
890	50.316704	-4.085557	1.74	163.9	2014-11-30	15:46:50
891	50.31669	-4.085548	1.73	158.8	2014-11-30	15:46:51
892	50.316676	-4.085541	1.67	161.5	2014-11-30	15:46:52
893	50.316661	-4.085534	1.69	164.5	2014-11-30	15:46:53
894	50.31665	-4.085526	1.34	153	2014-11-30	15:46:54
895	50.31664	-4.085518	1.25	152.7	2014-11-30	15:46:55
896	50.316629	-4.085511	1.31	157.8	2014-11-30	15:46:56
897	50.316618	-4.085505	1.29	161.9	2014-11-30	15:46:57
898	50.316608	-4.085501	1.2	167.4	2014-11-30	15:46:58
899	50.316598	-4.085499	1.09	171.6	2014-11-30	15:46:59
900	50.31659	-4.085496	0.98	166.3	2014-11-30	15:47:00
901	50.316587	-4.085495	0.28	168.7	2014-11-30	15:47:01
902	50.316585	-4.085495	0.29	177.7	2014-11-30	15:47:02
903	50.316583	-4.085493	0.22	148.5	2014-11-30	15:47:03
904	50.31658	-4.085493	0.3	175.5	2014-11-30	15:47:04
905	50.316579	-4.085492	0.2	162.3	2014-11-30	15:47:05
906	50.316576	-4.085492	0.24	171.4	2014-11-30	15:47:06
907	50.316574	-4.085491	0.27	174.9	2014-11-30	15:47:07
908	50.316572	-4.08549	0.24	160.9	2014-11-30	15:47:08
909	50.31657	-4.085489	0.22	151.3	2014-11-30	15:47:09
910	50.316568	-4.085488	0.3	165	2014-11-30	15:47:10
911	50.316565	-4.085487	0.34	171	2014-11-30	15:47:11
912	50.316561	-4.085486	0.38	170.9	2014-11-30	15:47:12
913	50.316551	-4.085488	1.13	187	2014-11-30	15:47:13
914	50.316541	-4.085489	1.13	184.2	2014-11-30	15:47:14
915	50.316539	-4.085488	0.29	165.7	2014-11-30	15:47:15
916	50.316536	-4.085488	0.28	176.4	2014-11-30	15:47:16
917	50.316533	-4.085488	0.34	176.8	2014-11-30	15:47:17
918	50.31653	-4.085488	0.29	177.7	2014-11-30	15:47:18
919	50.316528	-4.085487	0.3	175.4	2014-11-30	15:47:19
920	50.316525	-4.085487	0.29	171.7	2014-11-30	15:47:20
921	50.316523	-4.085485	0.28	162.9	2014-11-30	15:47:21
922	50.31652	-4.085486	0.26	181.2	2014-11-30	15:47:22
923	50.316518	-4.085485	0.24	175.8	2014-11-30	15:47:23
924	50.316516	-4.085485	0.21	171.7	2014-11-30	15:47:24
925	50.316515	-4.085485	0.21	173.5	2014-11-30	15:47:25
926	50.316512	-4.085484	0.26	176.1	2014-11-30	15:47:26
927	50.31651	-4.085484	0.24	174.3	2014-11-30	15:47:27
928	50.316508	-4.085484	0.22	181.6	2014-11-30	15:47:28
929	50.316506	-4.085484	0.22	175.3	2014-11-30	15:47:29
930	50.316504	-4.085483	0.18	164.9	2014-11-30	15:47:30
931	50.316507	-4.085477	0.55	55	2014-11-30	15:47:31
932	50.316504	-4.085474	0.22	155.4	2014-11-30	15:47:33
933	50.316502	-4.085474	0.16	165.1	2014-11-30	15:47:34
934	50.316501	-4.085473	0.15	173.2	2014-11-30	15:47:35
935	50.3165	-4.085473	0.1	170.2	2014-11-30	15:47:36
936	50.316499	-4.085471	0.09	141	2014-11-30	15:47:38
937	50.316501	-4.085469	0.29	41.6	2014-11-30	15:47:39
938	50.316499	-4.085468	0.12	158.8	2014-11-30	15:47:41
939	50.316498	-4.085467	0.12	168.7	2014-11-30	15:47:42
940	50.316496	-4.085466	0.09	157.7	2014-11-30	15:47:44
941	50.316495	-4.085466	0.1	180	2014-11-30	15:47:45
942	50.316495	-4.085466	0.08	162	2014-11-30	15:47:46
943	50.316494	-4.085466	0.08	162.5	2014-11-30	15:47:47
944	50.316493	-4.085465	0.08	136.2	2014-11-30	15:47:48
945	50.316493	-4.085464	0.06	151.8	2014-11-30	15:47:49
946	50.316492	-4.085464	0.08	151.1	2014-11-30	15:47:50
947	50.316492	-4.085463	0.08	144.1	2014-11-30	15:47:51
948	50.316491	-4.085464	0.07	209.3	2014-11-30	15:47:52
949	50.31649	-4.085463	0.13	169.6	2014-11-30	15:47:53
950	50.316489	-4.085463	0.08	170.8	2014-11-30	15:47:54
951	50.316489	-4.085462	0.07	121.6	2014-11-30	15:47:55
952	50.316488	-4.085461	0.09	147.4	2014-11-30	15:47:57
953	50.316487	-4.08546	0.11	142.3	2014-11-30	15:47:58
954	50.316486	-4.08546	0.11	155.1	2014-11-30	15:47:59
955	50.316485	-4.085458	0.13	142.9	2014-11-30	15:48:00
956	50.316485	-4.085457	0.09	128.6	2014-11-30	15:48:01
957	50.316484	-4.085457	0.09	137.2	2014-11-30	15:48:02
958	50.316483	-4.085456	0.06	168	2014-11-30	15:48:03
959	50.316483	-4.085455	0.09	127.8	2014-11-30	15:48:04
960	50.316483	-4.085455	0.06	147.4	2014-11-30	15:48:05
961	50.316482	-4.085455	0.08	154.5	2014-11-30	15:48:06
962	50.316481	-4.085454	0.08	162.5	2014-11-30	15:48:07
963	50.316481	-4.085454	0.06	156.5	2014-11-30	15:48:08
964	50.316479	-4.085453	0.09	157.7	2014-11-30	15:48:10
965	50.316479	-4.085452	0.08	125.6	2014-11-30	15:48:11
966	50.316478	-4.085451	0.07	149.4	2014-11-30	15:48:13
967	50.316477	-4.08545	0.08	133	2014-11-30	15:48:14
968	50.316477	-4.08545	0.07	147.4	2014-11-30	15:48:15
969	50.316476	-4.085449	0.1	132.5	2014-11-30	15:48:16
970	50.316475	-4.085448	0.12	142.8	2014-11-30	15:48:17
971	50.316475	-4.085447	0.09	160.3	2014-11-30	15:48:18
972	50.316474	-4.085447	0.1	169.2	2014-11-30	15:48:19
973	50.316472	-4.085446	0.11	163.7	2014-11-30	15:48:21
974	50.316471	-4.085446	0.09	171.9	2014-11-30	15:48:22
975	50.316468	-4.085441	0.49	139.3	2014-11-30	15:48:23
976	50.316464	-4.085438	0.46	143	2014-11-30	15:48:24
977	50.316463	-4.085436	0.18	152.2	2014-11-30	15:48:25
978	50.31646	-4.085433	0.46	145	2014-11-30	15:48:26
979	50.316457	-4.085429	0.19	138.3	2014-11-30	15:48:28
980	50.316456	-4.085427	0.17	131.9	2014-11-30	15:48:29
981	50.316455	-4.085426	0.18	141.1	2014-11-30	15:48:30
982	50.316453	-4.085425	0.18	158.7	2014-11-30	15:48:31
983	50.316452	-4.085423	0.2	138.8	2014-11-30	15:48:32
984	50.316451	-4.085421	0.17	127.9	2014-11-30	15:48:33
985	50.31645	-4.085419	0.22	127	2014-11-30	15:48:34
986	50.316449	-4.085417	0.17	135.5	2014-11-30	15:48:35
987	50.316445	-4.085415	0.43	163.9	2014-11-30	15:48:36
988	50.316444	-4.085414	0.19	141.3	2014-11-30	15:48:37
989	50.316442	-4.085411	0.14	138.4	2014-11-30	15:48:39
990	50.31644	-4.085408	0.17	141.5	2014-11-30	15:48:41
991	50.316439	-4.085406	0.14	123.3	2014-11-30	15:48:42
992	50.316431	-4.085403	0.89	165.7	2014-11-30	15:48:43
993	50.316424	-4.0854	0.82	161.7	2014-11-30	15:48:44
994	50.316416	-4.085395	0.96	158.9	2014-11-30	15:48:45
995	50.316408	-4.085389	1.02	155.6	2014-11-30	15:48:46
996	50.3164	-4.085382	1.01	149.4	2014-11-30	15:48:47
997	50.316391	-4.085377	1.01	162.1	2014-11-30	15:48:48
998	50.31638	-4.085374	1.26	168.2	2014-11-30	15:48:49
999	50.316367	-4.085372	1.43	173.5	2014-11-30	15:48:50
1000	50.316354	-4.085369	1.49	172	2014-11-30	15:48:51
1001	50.316341	-4.085366	1.44	171.5	2014-11-30	15:48:52
1002	50.316331	-4.085361	1.21	164.6	2014-11-30	15:48:53
1003	50.316322	-4.085357	1	162.3	2014-11-30	15:48:54
1004	50.316312	-4.085352	1.24	164.4	2014-11-30	15:48:55
1005	50.316299	-4.085348	1.44	168.5	2014-11-30	15:48:56
1006	50.316284	-4.085345	1.72	172.8	2014-11-30	15:48:57
1007	50.316267	-4.085343	1.82	175.5	2014-11-30	15:48:58
1008	50.316251	-4.085343	1.81	179.8	2014-11-30	15:48:59
1009	50.316237	-4.085343	1.57	179.8	2014-11-30	15:49:00
1010	50.316224	-4.08534	1.44	171.7	2014-11-30	15:49:01
1011	50.316213	-4.085337	1.3	169.2	2014-11-30	15:49:02
1012	50.316199	-4.085338	1.54	184	2014-11-30	15:49:03
1013	50.316184	-4.085342	1.73	188.9	2014-11-30	15:49:04
1014	50.316168	-4.085346	1.79	190.3	2014-11-30	15:49:05
1015	50.316151	-4.085355	1.91	198.4	2014-11-30	15:49:06
1016	50.316138	-4.085365	1.7	205.1	2014-11-30	15:49:07
1017	50.316127	-4.085376	1.41	215	2014-11-30	15:49:08
1018	50.316126	-4.085382	0.44	258	2014-11-30	15:49:09
1019	50.31613	-4.085382	0.39	4.4	2014-11-30	15:49:10
1020	50.316131	-4.085377	0.37	74	2014-11-30	15:49:11
1021	50.316131	-4.085377	0	0	2014-11-30	15:49:12
1022	50.316131	-4.085377	0.01	240.6	2014-11-30	15:49:14
1023	50.31613	-4.085379	0.15	255.6	2014-11-30	15:49:15
1024	50.316137	-4.085379	0.72	1.4	2014-11-30	15:49:16
1025	50.316144	-4.085375	0.85	20.6	2014-11-30	15:49:17
1026	50.316151	-4.085369	0.87	26.3	2014-11-30	15:49:18
1027	50.316159	-4.085366	0.91	15.9	2014-11-30	15:49:19
1028	50.316168	-4.085363	1.06	9.1	2014-11-30	15:49:20
1029	50.31618	-4.085361	1.29	6.4	2014-11-30	15:49:21
1030	50.316193	-4.085359	1.45	5.9	2014-11-30	15:49:22
1031	50.316206	-4.085356	1.48	8.1	2014-11-30	15:49:23
1032	50.31622	-4.085353	1.57	8.3	2014-11-30	15:49:24
1033	50.316231	-4.08535	1.31	9.7	2014-11-30	15:49:25
1034	50.316241	-4.085348	1.12	6.4	2014-11-30	15:49:26
1035	50.31625	-4.08535	0.97	355.4	2014-11-30	15:49:27
1036	50.316258	-4.085354	0.93	337.7	2014-11-30	15:49:28
1037	50.316264	-4.085363	0.92	317.7	2014-11-30	15:49:29
1038	50.31627	-4.085374	1	310.8	2014-11-30	15:49:30
1039	50.316277	-4.085385	1.13	317.8	2014-11-30	15:49:31
1040	50.316286	-4.085397	1.29	317.6	2014-11-30	15:49:32
1041	50.316294	-4.085412	1.37	308.3	2014-11-30	15:49:33
1042	50.316302	-4.085426	1.36	313.8	2014-11-30	15:49:34
1043	50.316312	-4.085437	1.4	323.3	2014-11-30	15:49:35
1044	50.316322	-4.085448	1.38	326.2	2014-11-30	15:49:36
1045	50.316334	-4.085458	1.51	332.6	2014-11-30	15:49:37
1046	50.316347	-4.085466	1.47	337.9	2014-11-30	15:49:38
1047	50.316359	-4.085472	1.48	343.2	2014-11-30	15:49:39
1048	50.316377	-4.085472	2.01	359.1	2014-11-30	15:49:40
1049	50.316404	-4.085468	2.94	5.7	2014-11-30	15:49:41
1050	50.316437	-4.08546	3.77	8.4	2014-11-30	15:49:42
1051	50.316473	-4.085449	4.1	11.1	2014-11-30	15:49:43
1052	50.316512	-4.085444	4.26	5.1	2014-11-30	15:49:44
1053	50.316553	-4.085449	4.65	355.6	2014-11-30	15:49:45
1054	50.316593	-4.08546	4.48	349.9	2014-11-30	15:49:46
1055	50.316635	-4.085478	4.81	344.7	2014-11-30	15:49:47
1056	50.316676	-4.085497	4.86	343.9	2014-11-30	15:49:48
1057	50.316717	-4.085523	4.88	337.9	2014-11-30	15:49:49
1058	50.316759	-4.085557	5.27	332.2	2014-11-30	15:49:50
1059	50.316802	-4.085594	5.49	331.4	2014-11-30	15:49:51
1060	50.316842	-4.085636	5.31	326.2	2014-11-30	15:49:52
1061	50.31688	-4.085675	5.05	326.2	2014-11-30	15:49:53
1062	50.316917	-4.085711	4.8	328.8	2014-11-30	15:49:54
1063	50.316952	-4.085742	4.52	330.7	2014-11-30	15:49:55
1064	50.316985	-4.08577	4.19	331.5	2014-11-30	15:49:56
1065	50.317005	-4.085796	2.84	319.5	2014-11-30	15:49:57
1066	50.317009	-4.085811	0.59	296.7	2014-11-30	15:49:59
1067	50.31701	-4.08581	0.05	14.5	2014-11-30	15:50:00
1068	50.317002	-4.085821	1.14	219.7	2014-11-30	15:50:01
1069	50.316994	-4.085826	0.99	203.1	2014-11-30	15:50:02
1070	50.316983	-4.085829	1.18	189.3	2014-11-30	15:50:03
1071	50.31697	-4.085828	1.48	177.9	2014-11-30	15:50:04
1072	50.316955	-4.085825	1.72	173.2	2014-11-30	15:50:05
1073	50.316941	-4.085821	1.58	170.6	2014-11-30	15:50:06
1074	50.31693	-4.085818	1.24	168.1	2014-11-30	15:50:07
1075	50.31692	-4.085811	1.16	154.9	2014-11-30	15:50:08
1076	50.316909	-4.085804	1.37	159.3	2014-11-30	15:50:09
1077	50.316897	-4.085799	1.35	164.4	2014-11-30	15:50:10
1078	50.316886	-4.085791	1.41	155.4	2014-11-30	15:50:11
1079	50.316871	-4.085783	1.71	161.7	2014-11-30	15:50:12
1080	50.316857	-4.085775	1.66	159.7	2014-11-30	15:50:13
1081	50.316843	-4.085768	1.61	160.8	2014-11-30	15:50:14
1082	50.316831	-4.08576	1.45	158.8	2014-11-30	15:50:15
1083	50.316821	-4.08575	1.31	146.5	2014-11-30	15:50:16
1084	50.31681	-4.085738	1.55	145.6	2014-11-30	15:50:17
1085	50.316799	-4.085728	1.4	148.9	2014-11-30	15:50:18
1086	50.31679	-4.085719	1.24	149	2014-11-30	15:50:19
1087	50.316779	-4.085709	1.41	150.3	2014-11-30	15:50:20
1088	50.316768	-4.0857	1.34	150.5	2014-11-30	15:50:21
1089	50.316758	-4.085689	1.38	145.1	2014-11-30	15:50:22
1090	50.31675	-4.085674	1.34	131.5	2014-11-30	15:50:23
1091	50.316741	-4.085663	1.27	141.1	2014-11-30	15:50:24
1092	50.316731	-4.085652	1.39	144.5	2014-11-30	15:50:25
1093	50.316722	-4.085642	1.27	147.2	2014-11-30	15:50:26
1094	50.316713	-4.085635	1.12	150.8	2014-11-30	15:50:27
1095	50.316703	-4.085627	1.21	153.1	2014-11-30	15:50:28
1096	50.316695	-4.085618	1.13	146.7	2014-11-30	15:50:29
1097	50.316689	-4.085608	0.94	130.3	2014-11-30	15:50:30
1098	50.316681	-4.085599	1.11	143.6	2014-11-30	15:50:31
1099	50.316671	-4.08559	1.28	149.9	2014-11-30	15:50:32
1100	50.316662	-4.085581	1.21	147.5	2014-11-30	15:50:33
1101	50.316652	-4.085573	1.24	153.7	2014-11-30	15:50:34
1102	50.31664	-4.085563	1.51	152.2	2014-11-30	15:50:35
1103	50.31663	-4.085555	1.25	153.7	2014-11-30	15:50:36
1104	50.31662	-4.085546	1.26	149.3	2014-11-30	15:50:37
1105	50.31661	-4.085539	1.22	155.5	2014-11-30	15:50:38
1106	50.316602	-4.085531	1.06	149.3	2014-11-30	15:50:39
1107	50.316595	-4.085521	1.03	135.1	2014-11-30	15:50:40
1108	50.316591	-4.085514	0.71	133.4	2014-11-30	15:50:41
1109	50.316588	-4.085508	0.55	125.4	2014-11-30	15:50:42
1110	50.316585	-4.085499	0.73	119	2014-11-30	15:50:43
1111	50.316583	-4.085484	1.09	103.4	2014-11-30	15:50:44
1112	50.316587	-4.085464	1.45	73.5	2014-11-30	15:50:45
1113	50.316592	-4.085442	1.7	67	2014-11-30	15:50:46
1114	50.316598	-4.085422	1.53	67	2014-11-30	15:50:47
1115	50.316604	-4.0854	1.74	65.9	2014-11-30	15:50:48
1116	50.316609	-4.085385	1.19	66	2014-11-30	15:50:49
1117	50.31661	-4.085376	0.64	71.4	2014-11-30	15:50:50
1118	50.316614	-4.085371	0.54	43.8	2014-11-30	15:50:51
1119	50.31662	-4.085369	0.64	11.3	2014-11-30	15:50:52
1120	50.316626	-4.085369	0.74	358.6	2014-11-30	15:50:53
1121	50.316636	-4.085369	1.08	0	2014-11-30	15:50:54
1122	50.316654	-4.085365	1.99	8.3	2014-11-30	15:50:55
1123	50.316681	-4.08536	3.06	7.2	2014-11-30	15:50:56
1124	50.316713	-4.085358	3.62	1.9	2014-11-30	15:50:57
1125	50.316749	-4.085375	4.17	343.9	2014-11-30	15:50:58
1126	50.316791	-4.085405	5.16	335	2014-11-30	15:50:59
1127	50.316837	-4.085437	5.58	336.3	2014-11-30	15:51:00
1128	50.31688	-4.085463	5.09	338.5	2014-11-30	15:51:01
1129	50.316919	-4.085485	4.64	340.8	2014-11-30	15:51:02
1130	50.316957	-4.08551	4.53	336.9	2014-11-30	15:51:03
1131	50.316993	-4.085538	4.5	333.7	2014-11-30	15:51:04
1132	50.317029	-4.085565	4.51	334.5	2014-11-30	15:51:05
1133	50.317064	-4.085595	4.45	331.2	2014-11-30	15:51:06
1134	50.317091	-4.085624	3.61	325.3	2014-11-30	15:51:07
1135	50.317105	-4.085644	2.12	316.9	2014-11-30	15:51:08
1136	50.317109	-4.085656	0.49	298.5	2014-11-30	15:51:10
1137	50.31709	-4.085659	2.11	184.2	2014-11-30	15:51:11
1138	50.317074	-4.085665	1.89	194.3	2014-11-30	15:51:12
1139	50.317059	-4.085672	1.75	195.4	2014-11-30	15:51:13
1140	50.317044	-4.085676	1.71	190.5	2014-11-30	15:51:14
1141	50.317029	-4.085678	1.62	186.1	2014-11-30	15:51:15
1142	50.317016	-4.085679	1.45	182.1	2014-11-30	15:51:16
1143	50.317001	-4.085681	1.7	185	2014-11-30	15:51:17
1144	50.316986	-4.085681	1.69	179.8	2014-11-30	15:51:18
1145	50.31697	-4.085683	1.77	184.6	2014-11-30	15:51:19
1146	50.316955	-4.085683	1.67	178.6	2014-11-30	15:51:20
1147	50.316941	-4.085679	1.54	169.9	2014-11-30	15:51:21
1148	50.316929	-4.085674	1.36	166.1	2014-11-30	15:51:22
1149	50.316916	-4.085672	1.53	173.1	2014-11-30	15:51:23
1150	50.316901	-4.085668	1.61	170.8	2014-11-30	15:51:24
1151	50.316887	-4.085665	1.59	173.5	2014-11-30	15:51:25
1152	50.316874	-4.085663	1.53	172.2	2014-11-30	15:51:26
1153	50.316857	-4.08566	1.82	173.2	2014-11-30	15:51:27
1154	50.316842	-4.085656	1.78	171.1	2014-11-30	15:51:28
1155	50.316828	-4.085652	1.6	169.2	2014-11-30	15:51:29
1156	50.316816	-4.085647	1.31	166.9	2014-11-30	15:51:30
1157	50.316805	-4.085641	1.27	160.7	2014-11-30	15:51:31
1158	50.316793	-4.085634	1.5	159	2014-11-30	15:51:32
1159	50.31678	-4.085629	1.4	166.5	2014-11-30	15:51:33
1160	50.316769	-4.085623	1.34	160.8	2014-11-30	15:51:34
1161	50.316758	-4.085612	1.5	148.6	2014-11-30	15:51:35
1162	50.316748	-4.085601	1.35	145.5	2014-11-30	15:51:36
1163	50.31674	-4.085593	1.09	145.3	2014-11-30	15:51:37
1164	50.316733	-4.085586	0.93	147.4	2014-11-30	15:51:38
1165	50.316727	-4.085577	0.89	138	2014-11-30	15:51:39
1166	50.31672	-4.085569	0.98	142.4	2014-11-30	15:51:40
1167	50.316711	-4.085561	1.16	150.4	2014-11-30	15:51:41
1168	50.3167	-4.085554	1.3	156.5	2014-11-30	15:51:42
1169	50.316691	-4.085546	1.1	152.2	2014-11-30	15:51:43
1170	50.316681	-4.085537	1.27	149	2014-11-30	15:51:44
1171	50.316673	-4.085531	1.08	154.6	2014-11-30	15:51:45
1172	50.31666	-4.085525	1.5	165	2014-11-30	15:51:46
1173	50.316646	-4.08552	1.53	165.4	2014-11-30	15:51:47
1174	50.316633	-4.085514	1.49	164.7	2014-11-30	15:51:48
1175	50.316622	-4.085507	1.3	157.4	2014-11-30	15:51:49
1176	50.316617	-4.085494	1.07	122.1	2014-11-30	15:51:50
1177	50.316608	-4.085491	1.03	166.5	2014-11-30	15:51:51
1178	50.3166	-4.085487	0.98	163.5	2014-11-30	15:51:52
1179	50.31658	-4.08547	2.51	151.9	2014-11-30	15:51:53
1180	50.316571	-4.085466	1.06	162.3	2014-11-30	15:51:54
1181	50.316571	-4.085462	0.31	83.2	2014-11-30	15:51:55
1182	50.316567	-4.085447	1.1	114	2014-11-30	15:51:56
1183	50.316558	-4.085436	1.33	142	2014-11-30	15:51:57
1184	50.31655	-4.085423	1.27	134.9	2014-11-30	15:51:58
1185	50.316541	-4.085412	1.27	142.9	2014-11-30	15:51:59
1186	50.316533	-4.085402	1.16	138.5	2014-11-30	15:52:00
1187	50.316525	-4.085393	1.12	146.7	2014-11-30	15:52:01
1188	50.316515	-4.085384	1.24	147.4	2014-11-30	15:52:02
1189	50.316506	-4.085375	1.13	149.2	2014-11-30	15:52:03
1190	50.316497	-4.085367	1.21	151.2	2014-11-30	15:52:04
1191	50.316489	-4.085359	1.12	146.6	2014-11-30	15:52:05
1192	50.31648	-4.085352	1.05	151.6	2014-11-30	15:52:06
1193	50.316474	-4.085343	0.95	138	2014-11-30	15:52:07
1194	50.316467	-4.085338	0.83	156.4	2014-11-30	15:52:08
1195	50.31646	-4.085335	0.77	166.1	2014-11-30	15:52:09
1196	50.316454	-4.08533	0.8	150.7	2014-11-30	15:52:10
1197	50.316449	-4.085326	0.65	154.1	2014-11-30	15:52:11
1198	50.316442	-4.085323	0.78	165	2014-11-30	15:52:12
1199	50.316432	-4.085323	1.1	181.2	2014-11-30	15:52:13
1200	50.316421	-4.085326	1.23	188	2014-11-30	15:52:14
1201	50.31641	-4.085329	1.26	191.2	2014-11-30	15:52:15
1202	50.3164	-4.085333	1.16	193.6	2014-11-30	15:52:16
1203	50.316391	-4.085335	1.04	186.3	2014-11-30	15:52:17
1204	50.316381	-4.085337	1.11	187.1	2014-11-30	15:52:18
1205	50.316369	-4.085339	1.32	186.5	2014-11-30	15:52:19
1206	50.316357	-4.085338	1.31	178.9	2014-11-30	15:52:20
1207	50.316349	-4.085337	0.89	173.9	2014-11-30	15:52:21
1208	50.316348	-4.085339	0.21	212.6	2014-11-30	15:52:22
1209	50.316351	-4.085341	0.38	335	2014-11-30	15:52:23
1210	50.316351	-4.08534	0.09	70.8	2014-11-30	15:52:24
1211	50.316351	-4.085333	0.49	90	2014-11-30	15:52:25
1212	50.31635	-4.085324	0.65	100.7	2014-11-30	15:52:26
1213	50.316351	-4.08531	0.99	81.3	2014-11-30	15:52:27
1214	50.316355	-4.085295	1.15	68.6	2014-11-30	15:52:28
1215	50.316359	-4.085277	1.33	69.9	2014-11-30	15:52:29
1216	50.316363	-4.085259	1.39	70.3	2014-11-30	15:52:30
1217	50.316367	-4.08524	1.4	70.5	2014-11-30	15:52:31
1218	50.316374	-4.085228	1.13	48.8	2014-11-30	15:52:32
1219	50.316383	-4.085222	1.09	23.8	2014-11-30	15:52:33
1220	50.316392	-4.085218	1.07	17.1	2014-11-30	15:52:34
1221	50.316403	-4.085214	1.23	12.9	2014-11-30	15:52:35
1222	50.316419	-4.085208	1.86	13.7	2014-11-30	15:52:36
1223	50.316443	-4.085195	2.76	19.8	2014-11-30	15:52:37
1224	50.316473	-4.085176	3.63	20.9	2014-11-30	15:52:38
1225	50.316505	-4.085156	3.8	22	2014-11-30	15:52:39
1226	50.316541	-4.085141	4.17	14.7	2014-11-30	15:52:40
1227	50.316577	-4.085146	4.01	355.5	2014-11-30	15:52:41
1228	50.31661	-4.085159	3.81	345.6	2014-11-30	15:52:42
1229	50.316644	-4.085176	3.98	342.1	2014-11-30	15:52:43
1230	50.31668	-4.085201	4.42	336.8	2014-11-30	15:52:44
1231	50.316717	-4.085232	4.65	331.5	2014-11-30	15:52:45
1232	50.316758	-4.085265	5.07	332.6	2014-11-30	15:52:46
1233	50.316802	-4.085298	5.45	334.8	2014-11-30	15:52:47
1234	50.316845	-4.085328	5.23	335.2	2014-11-30	15:52:48
1235	50.316881	-4.085359	4.6	332.2	2014-11-30	15:52:49
1236	50.316915	-4.085388	4.32	330.8	2014-11-30	15:52:50
1237	50.316947	-4.085417	4.11	329.9	2014-11-30	15:52:51
1238	50.316975	-4.085441	3.6	332	2014-11-30	15:52:52
1239	50.317003	-4.085457	3.27	339.9	2014-11-30	15:52:53
1240	50.31703	-4.085464	3.02	350.7	2014-11-30	15:52:54
1241	50.317051	-4.08546	2.36	6.3	2014-11-30	15:52:55
1242	50.317058	-4.08545	1.08	40.8	2014-11-30	15:52:56
1243	50.317052	-4.085448	0.72	168.6	2014-11-30	15:52:57
1244	50.317029	-4.08544	2.56	167.1	2014-11-30	15:52:58
1245	50.317005	-4.085436	2.71	173.8	2014-11-30	15:52:59
1246	50.316978	-4.085433	3.05	175.8	2014-11-30	15:53:00
1247	50.316955	-4.085432	2.6	178.3	2014-11-30	15:53:01
1248	50.316943	-4.085427	1.32	164.3	2014-11-30	15:53:02
1249	50.316938	-4.085424	0.57	158	2014-11-30	15:53:03
1250	50.316925	-4.085415	1.58	156.9	2014-11-30	15:53:04
1251	50.31691	-4.085409	1.77	165.1	2014-11-30	15:53:05
1252	50.316893	-4.085407	1.84	176.1	2014-11-30	15:53:06
1253	50.316875	-4.085407	2.09	180	2014-11-30	15:53:07
1254	50.316857	-4.085407	2	180.5	2014-11-30	15:53:08
1255	50.316837	-4.085409	2.15	182.7	2014-11-30	15:53:09
1256	50.316821	-4.085409	1.82	180.4	2014-11-30	15:53:10
1257	50.316812	-4.085402	1.08	152.8	2014-11-30	15:53:11
1258	50.316805	-4.085395	0.96	149.5	2014-11-30	15:53:12
1259	50.316796	-4.085393	0.99	172	2014-11-30	15:53:13
1260	50.316784	-4.085396	1.32	188.3	2014-11-30	15:53:14
1261	50.316771	-4.0854	1.5	191.7	2014-11-30	15:53:15
1262	50.316758	-4.085404	1.45	190.2	2014-11-30	15:53:16
1263	50.31676	-4.085401	0.27	40.1	2014-11-30	15:53:17
1264	50.316769	-4.085392	1.22	32.6	2014-11-30	15:53:18
1265	50.316772	-4.085386	0.52	56.4	2014-11-30	15:53:19
1266	50.316771	-4.085386	0.1	194.7	2014-11-30	15:53:20
1267	50.316765	-4.085391	0.77	205.7	2014-11-30	15:53:21
1268	50.316756	-4.085402	1.26	219.7	2014-11-30	15:53:22
1269	50.316747	-4.085416	1.42	222.4	2014-11-30	15:53:23
1270	50.316734	-4.08543	1.72	215.2	2014-11-30	15:53:24
1271	50.316719	-4.08544	1.81	204.8	2014-11-30	15:53:25
1272	50.316702	-4.08545	2.03	199.7	2014-11-30	15:53:26
1273	50.316686	-4.085458	1.92	197.4	2014-11-30	15:53:27
1274	50.31668	-4.085461	0.67	201.3	2014-11-30	15:53:28
1275	50.316679	-4.085462	0.1	207	2014-11-30	15:53:29
1276	50.316675	-4.085464	0.5	195.8	2014-11-30	15:53:30
1277	50.31667	-4.085471	0.72	221	2014-11-30	15:53:31
1278	50.316662	-4.085481	1.21	217.3	2014-11-30	15:53:32
1279	50.31665	-4.085492	1.5	211.6	2014-11-30	15:53:33
1280	50.31664	-4.085504	1.46	216.9	2014-11-30	15:53:34
1281	50.31663	-4.085512	1.23	205.5	2014-11-30	15:53:35
1282	50.316622	-4.08552	1.02	215.4	2014-11-30	15:53:36
1283	50.316621	-4.085535	1.05	262.9	2014-11-30	15:53:37
1284	50.316625	-4.085551	1.25	288.7	2014-11-30	15:53:38
1285	50.316633	-4.085566	1.38	312	2014-11-30	15:53:39
1286	50.316647	-4.085567	1.59	356.1	2014-11-30	15:53:40
1287	50.316663	-4.085556	1.97	23.8	2014-11-30	15:53:41
1288	50.316677	-4.085546	1.69	25.4	2014-11-30	15:53:42
1289	50.316681	-4.085545	0.44	8.5	2014-11-30	15:53:43
1290	50.316671	-4.085552	1.17	204.1	2014-11-30	15:53:44
1291	50.316659	-4.085558	1.5	196.2	2014-11-30	15:53:45
1292	50.316642	-4.085564	1.86	193.5	2014-11-30	15:53:46
1293	50.316625	-4.085571	2.04	194	2014-11-30	15:53:47
1294	50.316606	-4.085574	2.02	186.6	2014-11-30	15:53:48
1295	50.316588	-4.085576	2.08	183.8	2014-11-30	15:53:49
1296	50.316572	-4.085575	1.74	179.2	2014-11-30	15:53:50
1297	50.316563	-4.085569	1.11	154.2	2014-11-30	15:53:51
1298	50.316552	-4.085564	1.28	166.5	2014-11-30	15:53:52
1299	50.316538	-4.085567	1.58	186.3	2014-11-30	15:53:53
1300	50.316523	-4.085574	1.77	196.4	2014-11-30	15:53:54
1301	50.316508	-4.085583	1.72	201.1	2014-11-30	15:53:55
1302	50.316499	-4.085591	1.15	210.6	2014-11-30	15:53:56
1303	50.316493	-4.085592	0.72	185.2	2014-11-30	15:53:57
1304	50.316486	-4.08559	0.81	169	2014-11-30	15:53:58
1305	50.316479	-4.08559	0.74	183.2	2014-11-30	15:53:59
1306	50.316476	-4.085596	0.59	227.3	2014-11-30	15:54:00
1307	50.316486	-4.085598	1.18	354.2	2014-11-30	15:54:01
1308	50.316514	-4.085587	3.14	14.6	2014-11-30	15:54:02
1309	50.316557	-4.085575	4.95	9.5	2014-11-30	15:54:03
1310	50.316605	-4.08559	5.35	349	2014-11-30	15:54:04
1311	50.316644	-4.085622	4.99	332.3	2014-11-30	15:54:05
1312	50.316686	-4.085658	5.29	331.4	2014-11-30	15:54:06
1313	50.316728	-4.0857	5.51	326.9	2014-11-30	15:54:07
1314	50.316766	-4.085747	5.45	322.3	2014-11-30	15:54:08
1315	50.316803	-4.085794	5.27	320.4	2014-11-30	15:54:09
1316	50.316828	-4.085836	4.07	312.9	2014-11-30	15:54:10
1317	50.316832	-4.085861	1.82	286.1	2014-11-30	15:54:11
1318	50.316826	-4.085876	1.29	239	2014-11-30	15:54:12
1319	50.316817	-4.085891	1.47	224.2	2014-11-30	15:54:13
1320	50.316803	-4.085899	1.63	200.5	2014-11-30	15:54:14
1321	50.316789	-4.085904	1.62	194.3	2014-11-30	15:54:15
1322	50.316774	-4.085909	1.68	191.9	2014-11-30	15:54:16
1323	50.316758	-4.085912	1.83	185.1	2014-11-30	15:54:17
1324	50.316742	-4.08591	1.78	175.6	2014-11-30	15:54:18
1325	50.316729	-4.085902	1.51	158	2014-11-30	15:54:19
1326	50.316722	-4.085891	1.14	136.8	2014-11-30	15:54:20
1327	50.316715	-4.085879	1.11	133.8	2014-11-30	15:54:21
1328	50.316706	-4.08587	1.17	145.5	2014-11-30	15:54:22
1329	50.316697	-4.085859	1.36	142.6	2014-11-30	15:54:23
1330	50.316686	-4.085847	1.43	145.3	2014-11-30	15:54:24
1331	50.316674	-4.085838	1.48	154.4	2014-11-30	15:54:25
1332	50.316661	-4.085828	1.65	153.7	2014-11-30	15:54:26
1333	50.316648	-4.085816	1.68	149.3	2014-11-30	15:54:27
1334	50.316636	-4.085803	1.61	146.9	2014-11-30	15:54:28
1335	50.316629	-4.085789	1.26	124.2	2014-11-30	15:54:29
1336	50.316624	-4.085774	1.17	118.5	2014-11-30	15:54:30
1337	50.316615	-4.085764	1.26	146.8	2014-11-30	15:54:31
1338	50.316605	-4.085752	1.4	142.5	2014-11-30	15:54:32
1339	50.316594	-4.085742	1.44	148.8	2014-11-30	15:54:33
1340	50.316583	-4.085733	1.33	151.1	2014-11-30	15:54:34
1341	50.316573	-4.085722	1.43	146	2014-11-30	15:54:35
1342	50.316562	-4.08571	1.43	145.2	2014-11-30	15:54:36
1343	50.316551	-4.0857	1.39	147.4	2014-11-30	15:54:37
1344	50.316544	-4.085686	1.26	131.7	2014-11-30	15:54:38
1345	50.316536	-4.085673	1.28	133.3	2014-11-30	15:54:39
1346	50.316526	-4.085663	1.31	145.7	2014-11-30	15:54:40
1347	50.316518	-4.085654	1.13	145.9	2014-11-30	15:54:41
1348	50.316511	-4.085646	0.97	143.2	2014-11-30	15:54:42
1349	50.316506	-4.085637	0.78	130.3	2014-11-30	15:54:43
1350	50.316502	-4.085631	0.69	137.8	2014-11-30	15:54:44
1351	50.316497	-4.085624	0.72	139.8	2014-11-30	15:54:45
1352	50.316491	-4.085618	0.79	142.7	2014-11-30	15:54:46
1353	50.316486	-4.085613	0.71	154	2014-11-30	15:54:47
1354	50.316479	-4.08561	0.78	159.8	2014-11-30	15:54:48
1355	50.316473	-4.085602	0.88	139.6	2014-11-30	15:54:49
1356	50.316467	-4.085593	0.9	138.5	2014-11-30	15:54:50
1357	50.31646	-4.085582	1.08	132.4	2014-11-30	15:54:51
1358	50.316456	-4.085573	0.83	130.6	2014-11-30	15:54:52
1359	50.316454	-4.085566	0.26	110.8	2014-11-30	15:54:54
1360	50.316455	-4.085566	0.12	8.3	2014-11-30	15:54:55
1361	50.316455	-4.085566	0.01	270	2014-11-30	15:54:56
1362	50.316455	-4.08557	0.14	264.2	2014-11-30	15:54:58
1363	50.316455	-4.08557	0.03	67.5	2014-11-30	15:54:59
1364	50.316455	-4.08557	0.01	90	2014-11-30	15:55:00
1365	50.316455	-4.085569	0.01	112.5	2014-11-30	15:55:02
1366	50.316455	-4.085569	0.02	90	2014-11-30	15:55:03
1367	50.316455	-4.085569	0.01	90	2014-11-30	15:55:04
1368	50.316458	-4.085564	0.48	48.9	2014-11-30	15:55:05
1369	50.316461	-4.085558	0.53	46.3	2014-11-30	15:55:06
1370	50.316465	-4.085554	0.6	33	2014-11-30	15:55:07
1371	50.316471	-4.08555	0.7	23.5	2014-11-30	15:55:08
1372	50.316478	-4.085547	0.77	13.9	2014-11-30	15:55:09
1373	50.316484	-4.085543	0.75	21.8	2014-11-30	15:55:10
1374	50.316488	-4.085539	0.54	40.1	2014-11-30	15:55:11
1375	50.316491	-4.085532	0.56	49.7	2014-11-30	15:55:12
1376	50.316471	-4.085529	2.29	174	2014-11-30	15:55:13
1377	50.316455	-4.085515	1.97	149.9	2014-11-30	15:55:14
1378	50.316446	-4.085501	1.39	134.7	2014-11-30	15:55:15
1379	50.316438	-4.085484	1.55	125.4	2014-11-30	15:55:16
1380	50.316435	-4.085464	1.4	104.6	2014-11-30	15:55:17
1381	50.316437	-4.085445	1.41	82.4	2014-11-30	15:55:18
1382	50.316442	-4.085429	1.26	64.9	2014-11-30	15:55:19
1383	50.316447	-4.085418	0.97	49.3	2014-11-30	15:55:20
1384	50.316455	-4.085412	0.92	27.6	2014-11-30	15:55:21
1385	50.316461	-4.085412	0.7	2.9	2014-11-30	15:55:22
1386	50.316467	-4.085418	0.83	326.7	2014-11-30	15:55:23
1387	50.316475	-4.085426	0.97	327.8	2014-11-30	15:55:24
1388	50.31648	-4.085431	0.73	327.8	2014-11-30	15:55:25
1389	50.316484	-4.085438	0.67	310	2014-11-30	15:55:26
1390	50.316489	-4.085446	0.82	317.9	2014-11-30	15:55:27
1391	50.316497	-4.085456	1.07	320.7	2014-11-30	15:55:28
1392	50.316517	-4.085464	2.3	343.9	2014-11-30	15:55:29
1393	50.316552	-4.085471	3.91	352.9	2014-11-30	15:55:30
1394	50.316597	-4.085484	5.09	349.4	2014-11-30	15:55:31
1395	50.31664	-4.085512	5.18	337.6	2014-11-30	15:55:32
1396	50.316683	-4.085547	5.38	333	2014-11-30	15:55:33
1397	50.316726	-4.085587	5.65	329.5	2014-11-30	15:55:34
1398	50.316766	-4.085626	5.18	327.5	2014-11-30	15:55:35
1399	50.316797	-4.085667	4.56	320.5	2014-11-30	15:55:36
1400	50.316828	-4.085709	4.52	318.4	2014-11-30	15:55:37
1401	50.316862	-4.085753	4.96	321.2	2014-11-30	15:55:38
1402	50.316891	-4.085799	4.58	314.5	2014-11-30	15:55:39
1403	50.316902	-4.085846	3.56	290.2	2014-11-30	15:55:40
1404	50.3169	-4.08588	2.48	264.2	2014-11-30	15:55:41
1405	50.316897	-4.085902	1.56	257.5	2014-11-30	15:55:42
1406	50.316891	-4.085923	1.66	245.4	2014-11-30	15:55:43
1407	50.316883	-4.085943	1.65	238.2	2014-11-30	15:55:44
1408	50.316875	-4.085956	1.28	226.8	2014-11-30	15:55:45
1409	50.316865	-4.085967	1.36	214.7	2014-11-30	15:55:46
1410	50.316852	-4.085976	1.62	204.3	2014-11-30	15:55:47
1411	50.316838	-4.085985	1.61	202.7	2014-11-30	15:55:48
1412	50.316823	-4.085992	1.79	195.8	2014-11-30	15:55:49
1413	50.316806	-4.085994	1.86	185	2014-11-30	15:55:50
1414	50.316791	-4.085993	1.66	178.4	2014-11-30	15:55:51
1415	50.316778	-4.085987	1.49	164	2014-11-30	15:55:52
1416	50.316766	-4.085977	1.55	150.6	2014-11-30	15:55:53
1417	50.316753	-4.085966	1.68	153.1	2014-11-30	15:55:54
1418	50.316739	-4.085956	1.67	155.4	2014-11-30	15:55:55
1419	50.316726	-4.085945	1.67	151.7	2014-11-30	15:55:56
1420	50.316713	-4.085933	1.68	148.5	2014-11-30	15:55:57
1421	50.316703	-4.08592	1.42	140.2	2014-11-30	15:55:58
1422	50.316696	-4.085905	1.32	129	2014-11-30	15:55:59
1423	50.316688	-4.08589	1.39	128.2	2014-11-30	15:56:00
1424	50.316679	-4.085874	1.53	131.5	2014-11-30	15:56:01
1425	50.316667	-4.085859	1.65	141.2	2014-11-30	15:56:02
1426	50.316655	-4.085845	1.72	143.3	2014-11-30	15:56:03
1427	50.316643	-4.085829	1.73	139.9	2014-11-30	15:56:04
1428	50.316628	-4.085815	1.93	148.9	2014-11-30	15:56:05
1429	50.316612	-4.085803	1.96	154.2	2014-11-30	15:56:06
1430	50.316602	-4.085788	1.58	138.1	2014-11-30	15:56:07
1431	50.316598	-4.08577	1.38	109.3	2014-11-30	15:56:08
1432	50.316592	-4.085753	1.39	118.9	2014-11-30	15:56:09
1433	50.316583	-4.085738	1.45	131.5	2014-11-30	15:56:10
1434	50.316573	-4.085724	1.51	138.3	2014-11-30	15:56:11
1435	50.316561	-4.085711	1.54	145.4	2014-11-30	15:56:12
1436	50.316551	-4.085701	1.38	147	2014-11-30	15:56:13
1437	50.316545	-4.085697	0.66	160.1	2014-11-30	15:56:14
1438	50.316541	-4.085699	0.5	190.9	2014-11-30	15:56:15
1439	50.316536	-4.085698	0.55	171.8	2014-11-30	15:56:16
1440	50.316534	-4.085693	0.39	130.2	2014-11-30	15:56:17
1441	50.316533	-4.085689	0.16	110.7	2014-11-30	15:56:19
1442	50.316543	-4.085686	1.16	11	2014-11-30	15:56:20
1443	50.316571	-4.085676	3.23	13.2	2014-11-30	15:56:21
1444	50.316616	-4.085668	5.04	6.4	2014-11-30	15:56:22
1445	50.316656	-4.085678	4.44	350.9	2014-11-30	15:56:23
1446	50.316691	-4.085701	4.25	337	2014-11-30	15:56:24
1447	50.31673	-4.085728	4.77	336.2	2014-11-30	15:56:25
1448	50.316769	-4.08576	4.89	332.1	2014-11-30	15:56:26
1449	50.316805	-4.085797	4.76	326.7	2014-11-30	15:56:27
1450	50.316839	-4.085837	4.76	323.4	2014-11-30	15:56:28
1451	50.316871	-4.08588	4.71	319.5	2014-11-30	15:56:29
1452	50.316887	-4.085916	3.12	305.3	2014-11-30	15:56:30
1453	50.316887	-4.085933	1.24	270.4	2014-11-30	15:56:31
1454	50.316883	-4.08594	0.65	226.8	2014-11-30	15:56:32
1455	50.316874	-4.085946	1.12	202.8	2014-11-30	15:56:33
1456	50.316862	-4.085947	1.31	182.6	2014-11-30	15:56:34
1457	50.316849	-4.085944	1.48	172.8	2014-11-30	15:56:35
1458	50.316834	-4.085941	1.67	172	2014-11-30	15:56:36
1459	50.316818	-4.085933	1.91	163.3	2014-11-30	15:56:37
1460	50.316804	-4.085925	1.67	159.3	2014-11-30	15:56:38
1461	50.316789	-4.085915	1.75	156.2	2014-11-30	15:56:39
1462	50.316775	-4.085903	1.84	151.8	2014-11-30	15:56:40
1463	50.316763	-4.085892	1.56	148.9	2014-11-30	15:56:41
1464	50.316749	-4.08588	1.68	151.7	2014-11-30	15:56:42
1465	50.316738	-4.085868	1.52	145.2	2014-11-30	15:56:43
1466	50.316731	-4.085855	1.25	132.9	2014-11-30	15:56:44
1467	50.316723	-4.085841	1.31	129.2	2014-11-30	15:56:45
1468	50.316715	-4.085826	1.38	130.4	2014-11-30	15:56:46
1469	50.316704	-4.085812	1.58	139.6	2014-11-30	15:56:47
1470	50.316693	-4.0858	1.46	145.5	2014-11-30	15:56:48
1471	50.316684	-4.08579	1.33	146.6	2014-11-30	15:56:49
1472	50.316673	-4.085784	1.21	158.9	2014-11-30	15:56:50
1473	50.316662	-4.085777	1.33	159.2	2014-11-30	15:56:51
1474	50.316656	-4.085768	0.97	137	2014-11-30	15:56:52
1475	50.316652	-4.085759	0.72	125.5	2014-11-30	15:56:53
1476	50.316643	-4.085754	1.03	159.6	2014-11-30	15:56:54
1477	50.316633	-4.08575	1.19	165.1	2014-11-30	15:56:55
1478	50.316623	-4.085745	1.18	162	2014-11-30	15:56:56
1479	50.316613	-4.085741	1.15	167.1	2014-11-30	15:56:57
1480	50.316604	-4.085737	1.06	164.6	2014-11-30	15:56:58
1481	50.316595	-4.085733	1.01	161	2014-11-30	15:56:59
1482	50.316588	-4.085727	0.89	154.3	2014-11-30	15:57:00
1483	50.316582	-4.085721	0.84	145	2014-11-30	15:57:01
1484	50.316575	-4.085716	0.87	159.4	2014-11-30	15:57:02
1485	50.316567	-4.085714	0.9	167.7	2014-11-30	15:57:03
1486	50.316559	-4.085711	0.86	164.7	2014-11-30	15:57:04
1487	50.316553	-4.085706	0.8	156.4	2014-11-30	15:57:05
1488	50.316546	-4.085703	0.78	163.6	2014-11-30	15:57:06
1489	50.316538	-4.085701	0.92	170.3	2014-11-30	15:57:07
1490	50.316533	-4.085698	0.57	162.3	2014-11-30	15:57:08
1491	50.31653	-4.085696	0.41	158	2014-11-30	15:57:09
1492	50.316526	-4.085692	0.51	145.7	2014-11-30	15:57:10
1493	50.316522	-4.08569	0.43	156.2	2014-11-30	15:57:11
1494	50.316519	-4.085686	0.42	138.6	2014-11-30	15:57:12
1495	50.316516	-4.085681	0.53	143.6	2014-11-30	15:57:13
1496	50.316514	-4.085676	0.4	116.1	2014-11-30	15:57:14
1497	50.316511	-4.08567	0.55	131.5	2014-11-30	15:57:15
1498	50.316507	-4.085667	0.46	144.3	2014-11-30	15:57:16
1499	50.316504	-4.085663	0.44	147.4	2014-11-30	15:57:17
1500	50.3165	-4.085661	0.45	160.5	2014-11-30	15:57:18
1501	50.3165	-4.085658	0.11	109.6	2014-11-30	15:57:20
1502	50.316499	-4.085657	0.08	103.7	2014-11-30	15:57:21
1503	50.316494	-4.085651	0.74	146.3	2014-11-30	15:57:22
1504	50.316485	-4.085647	1	161.3	2014-11-30	15:57:23
1505	50.316475	-4.085642	1.25	162.8	2014-11-30	15:57:24
1506	50.316466	-4.085635	1.12	154.4	2014-11-30	15:57:25
1507	50.316457	-4.085627	1.07	150.4	2014-11-30	15:57:26
1508	50.316454	-4.085617	0.76	113.1	2014-11-30	15:57:27
1509	50.316452	-4.085608	0.76	114.6	2014-11-30	15:57:28
1510	50.316444	-4.085603	0.94	157.3	2014-11-30	15:57:29
1511	50.316434	-4.0856	1.12	172.1	2014-11-30	15:57:30
1512	50.316424	-4.0856	1.14	177.6	2014-11-30	15:57:31
1513	50.316412	-4.0856	1.32	179.8	2014-11-30	15:57:32
1514	50.3164	-4.085599	1.28	178.1	2014-11-30	15:57:33
1515	50.316388	-4.085599	1.32	178.9	2014-11-30	15:57:34
1516	50.316377	-4.085599	1.3	180.5	2014-11-30	15:57:35
1517	50.316366	-4.085595	1.19	167.6	2014-11-30	15:57:36
1518	50.316361	-4.085588	0.82	140.8	2014-11-30	15:57:37
1519	50.316355	-4.085579	0.9	131.6	2014-11-30	15:57:38
1520	50.316349	-4.085574	0.75	153.6	2014-11-30	15:57:39
1521	50.316344	-4.08557	0.69	156.2	2014-11-30	15:57:40
1522	50.316337	-4.085568	0.74	168	2014-11-30	15:57:41
1523	50.316332	-4.085565	0.58	158.4	2014-11-30	15:57:42
1524	50.316331	-4.085562	0.11	125.3	2014-11-30	15:57:44
1525	50.316332	-4.085561	0.06	45.1	2014-11-30	15:57:46
1526	50.316332	-4.085561	0.05	0	2014-11-30	15:57:47
1527	50.316332	-4.085562	0.05	275.7	2014-11-30	15:57:49
1528	50.316332	-4.085562	0.04	76.6	2014-11-30	15:57:50
1529	50.316338	-4.085574	1.07	306.5	2014-11-30	15:57:51
1530	50.31634	-4.085579	0.46	297.9	2014-11-30	15:57:52
1531	50.316338	-4.085567	0.92	104.7	2014-11-30	15:57:53
1532	50.316336	-4.085547	1.39	97	2014-11-30	15:57:54
1533	50.316339	-4.085529	1.3	79.3	2014-11-30	15:57:55
1534	50.316342	-4.085513	1.26	70.6	2014-11-30	15:57:56
1535	50.316346	-4.085498	1.13	66.6	2014-11-30	15:57:57
1536	50.316353	-4.085488	1.04	45.9	2014-11-30	15:57:58
1537	50.316361	-4.085479	1.08	34.1	2014-11-30	15:57:59
1538	50.316369	-4.085471	1.07	30.7	2014-11-30	15:58:00
1539	50.31638	-4.085465	1.28	21.9	2014-11-30	15:58:01
1540	50.316394	-4.085459	1.6	14.2	2014-11-30	15:58:02
1541	50.316417	-4.085453	2.59	9.4	2014-11-30	15:58:03
1542	50.316449	-4.085446	3.64	7.7	2014-11-30	15:58:04
1543	50.316487	-4.085435	4.3	10.2	2014-11-30	15:58:05
1544	50.316528	-4.085437	4.53	358.4	2014-11-30	15:58:06
1545	50.316566	-4.085457	4.51	342	2014-11-30	15:58:07
1546	50.316604	-4.085479	4.5	339	2014-11-30	15:58:08
1547	50.316644	-4.0855	4.7	342.2	2014-11-30	15:58:09
1548	50.316685	-4.085525	4.84	338.6	2014-11-30	15:58:10
1549	50.316725	-4.085558	5.08	332.1	2014-11-30	15:58:11
1550	50.316766	-4.085597	5.37	328.9	2014-11-30	15:58:12
1551	50.316803	-4.085644	5.27	320.8	2014-11-30	15:58:13
1552	50.316841	-4.085688	5.23	323.6	2014-11-30	15:58:14
1553	50.31688	-4.085731	5.34	324.7	2014-11-30	15:58:15
1554	50.316909	-4.085777	4.6	314.2	2014-11-30	15:58:16
1555	50.316933	-4.085824	4.22	308.4	2014-11-30	15:58:17
1556	50.316959	-4.08587	4.36	311.7	2014-11-30	15:58:18
1557	50.316985	-4.085915	4.35	312	2014-11-30	15:58:19
1558	50.317011	-4.08596	4.35	312.3	2014-11-30	15:58:20
1559	50.317053	-4.085972	0.79	349.8	2014-11-30	15:58:26
1560	50.317001	-4.085916	7.03	145.6	2014-11-30	15:58:27
1561	50.316948	-4.085871	6.76	151.4	2014-11-30	15:58:28
1562	50.316907	-4.085841	4.97	154.7	2014-11-30	15:58:29
1563	50.316876	-4.085815	3.98	152.4	2014-11-30	15:58:30
1564	50.316849	-4.085793	3.31	152.1	2014-11-30	15:58:31
1565	50.316829	-4.085774	2.68	150.1	2014-11-30	15:58:32
1566	50.316814	-4.085756	2.09	140.5	2014-11-30	15:58:33
1567	50.3168	-4.085737	2.01	139.7	2014-11-30	15:58:34
1568	50.316786	-4.08572	2.06	142.3	2014-11-30	15:58:35
1569	50.316771	-4.085708	1.87	153.7	2014-11-30	15:58:36
1570	50.316755	-4.085694	1.98	150.6	2014-11-30	15:58:37
1571	50.31674	-4.085681	1.92	150.9	2014-11-30	15:58:38
1572	50.316727	-4.085671	1.61	152.6	2014-11-30	15:58:39
1573	50.316715	-4.08566	1.54	149.7	2014-11-30	15:58:40
1574	50.316704	-4.085648	1.53	147.4	2014-11-30	15:58:41
1575	50.316691	-4.085638	1.6	153.4	2014-11-30	15:58:42
1576	50.316677	-4.085629	1.64	154.8	2014-11-30	15:58:43
1577	50.316666	-4.085617	1.54	147.3	2014-11-30	15:58:44
1578	50.316655	-4.085608	1.35	152.3	2014-11-30	15:58:45
1579	50.316644	-4.0856	1.38	154.4	2014-11-30	15:58:46
1580	50.316631	-4.085591	1.58	157.6	2014-11-30	15:58:47
1581	50.316618	-4.085583	1.51	158.7	2014-11-30	15:58:48
1582	50.316605	-4.085575	1.6	158.8	2014-11-30	15:58:49
1583	50.316591	-4.085568	1.6	160.7	2014-11-30	15:58:50
1584	50.316577	-4.085561	1.61	163.7	2014-11-30	15:58:51
1585	50.316567	-4.085553	1.27	152.9	2014-11-30	15:58:52
1586	50.316556	-4.085546	1.33	157.4	2014-11-30	15:58:53
1587	50.316542	-4.085541	1.6	166.7	2014-11-30	15:58:54
1588	50.316528	-4.085537	1.65	169.2	2014-11-30	15:58:55
1589	50.316514	-4.085533	1.51	171.1	2014-11-30	15:58:56
1590	50.316503	-4.085529	1.22	165.3	2014-11-30	15:58:57
1591	50.316493	-4.08552	1.3	150.3	2014-11-30	15:58:58
1592	50.316482	-4.085513	1.35	158.5	2014-11-30	15:58:59
1593	50.316474	-4.085508	0.99	158.2	2014-11-30	15:59:00
1594	50.316467	-4.085507	0.77	174.2	2014-11-30	15:59:01
1595	50.31646	-4.085508	0.81	185.5	2014-11-30	15:59:02
1596	50.316449	-4.08551	1.17	187	2014-11-30	15:59:03
1597	50.316437	-4.085514	1.41	191.7	2014-11-30	15:59:04
1598	50.316425	-4.085517	1.39	190.3	2014-11-30	15:59:05
1599	50.31641	-4.08552	1.61	187.7	2014-11-30	15:59:06
1600	50.316398	-4.085522	1.41	183.6	2014-11-30	15:59:07
1601	50.316392	-4.085517	0.68	150	2014-11-30	15:59:08
1602	50.316387	-4.085511	0.69	146.6	2014-11-30	15:59:09
1603	50.316378	-4.085508	1.05	166.6	2014-11-30	15:59:10
1604	50.316374	-4.085509	0.23	192.7	2014-11-30	15:59:12
1605	50.316373	-4.085509	0.05	159.2	2014-11-30	15:59:13
1606	50.316373	-4.08551	0.03	203.5	2014-11-30	15:59:15
1607	50.316373	-4.085497	0.89	89.4	2014-11-30	15:59:16
1608	50.316373	-4.085481	1.14	89	2014-11-30	15:59:17
1609	50.316375	-4.085465	1.14	78.2	2014-11-30	15:59:18
1610	50.31638	-4.085452	1.07	62.4	2014-11-30	15:59:19
1611	50.316385	-4.085439	1.07	59	2014-11-30	15:59:20
1612	50.316391	-4.085427	1.12	51.8	2014-11-30	15:59:21
1613	50.316399	-4.085414	1.25	44.3	2014-11-30	15:59:22
1614	50.316413	-4.085403	1.73	26.9	2014-11-30	15:59:23
1615	50.316437	-4.085386	3.01	23.7	2014-11-30	15:59:24
1616	50.316471	-4.085364	4.05	22.6	2014-11-30	15:59:25
1617	50.316511	-4.085349	4.53	13.7	2014-11-30	15:59:26
1618	50.316551	-4.085353	4.51	356.7	2014-11-30	15:59:27
1619	50.316588	-4.085371	4.33	343	2014-11-30	15:59:28
1620	50.316627	-4.085395	4.59	338	2014-11-30	15:59:29
1621	50.316666	-4.085427	4.99	333	2014-11-30	15:59:30
1622	50.316706	-4.085464	5.17	329.2	2014-11-30	15:59:31
1623	50.316745	-4.085506	5.26	325.8	2014-11-30	15:59:32
1624	50.316782	-4.085547	5.01	324.5	2014-11-30	15:59:33
1625	50.316818	-4.08559	5.02	322.6	2014-11-30	15:59:34
1626	50.316854	-4.085635	5.15	321.3	2014-11-30	15:59:35
1627	50.316886	-4.085679	4.79	318.9	2014-11-30	15:59:36
1628	50.316915	-4.085721	4.36	317.6	2014-11-30	15:59:37
1629	50.31694	-4.085757	3.72	316.5	2014-11-30	15:59:38
1630	50.316954	-4.085781	2.37	312.6	2014-11-30	15:59:39
1631	50.316959	-4.085799	1.39	295.5	2014-11-30	15:59:40
1632	50.316962	-4.085818	1.41	284.2	2014-11-30	15:59:41
1633	50.316961	-4.085822	0.32	232	2014-11-30	15:59:42
1634	50.316954	-4.085826	0.81	203.3	2014-11-30	15:59:43
1635	50.316943	-4.085831	1.28	195.4	2014-11-30	15:59:44
1636	50.31693	-4.08584	1.56	204.8	2014-11-30	15:59:45
1637	50.316913	-4.085843	1.92	185.9	2014-11-30	15:59:46
1638	50.316896	-4.085844	1.85	182	2014-11-30	15:59:47
1639	50.316881	-4.085845	1.76	182.3	2014-11-30	15:59:48
1640	50.316871	-4.085842	1.05	168.8	2014-11-30	15:59:49
1641	50.316866	-4.085839	0.62	160.5	2014-11-30	15:59:50
1642	50.316859	-4.085835	0.85	162.5	2014-11-30	15:59:51
1643	50.316851	-4.085831	0.91	161.2	2014-11-30	15:59:52
1644	50.316843	-4.085829	0.88	168.6	2014-11-30	15:59:53
1645	50.316832	-4.085824	1.34	165.8	2014-11-30	15:59:54
1646	50.316816	-4.08582	1.77	169.5	2014-11-30	15:59:55
1647	50.316799	-4.085814	1.94	167.9	2014-11-30	15:59:56
1648	50.316782	-4.08581	1.93	170.6	2014-11-30	15:59:57
1649	50.316764	-4.085805	2.01	171.3	2014-11-30	15:59:58
1650	50.316754	-4.085798	1.27	156.8	2014-11-30	15:59:59
1651	50.316754	-4.085788	0.72	89.3	2014-11-30	16:00:00
1652	50.316754	-4.085779	0.63	91.6	2014-11-30	16:00:01
1653	50.316747	-4.085774	0.83	154	2014-11-30	16:00:02
1654	50.316737	-4.085769	1.14	162.3	2014-11-30	16:00:03
1655	50.316726	-4.085764	1.29	163.4	2014-11-30	16:00:04
1656	50.316715	-4.085759	1.33	163.4	2014-11-30	16:00:05
1657	50.316701	-4.085756	1.53	173.1	2014-11-30	16:00:06
1658	50.316686	-4.085752	1.74	170.9	2014-11-30	16:00:07
1659	50.316669	-4.085749	1.86	173	2014-11-30	16:00:08
1660	50.316652	-4.085746	1.94	174.2	2014-11-30	16:00:09
1661	50.316636	-4.085744	1.75	173.5	2014-11-30	16:00:10
1662	50.316624	-4.085739	1.41	167.8	2014-11-30	16:00:11
1663	50.316611	-4.085737	1.43	173.8	2014-11-30	16:00:12
1664	50.316596	-4.085737	1.62	180.8	2014-11-30	16:00:13
1665	50.316581	-4.085737	1.73	179	2014-11-30	16:00:14
1666	50.316565	-4.085734	1.81	172.2	2014-11-30	16:00:15
1667	50.31655	-4.085729	1.61	168.5	2014-11-30	16:00:16
1668	50.316537	-4.085724	1.54	165	2014-11-30	16:00:17
1669	50.316524	-4.085717	1.58	164	2014-11-30	16:00:18
1670	50.316512	-4.08571	1.45	157.2	2014-11-30	16:00:19
1671	50.316504	-4.085707	0.8	167.1	2014-11-30	16:00:20
1672	50.316504	-4.085707	0.01	147.4	2014-11-30	16:00:21
1673	50.316504	-4.085707	0.02	243.4	2014-11-30	16:00:22
1674	50.316503	-4.085698	0.64	103.5	2014-11-30	16:00:23
1675	50.316503	-4.085685	0.92	89.4	2014-11-30	16:00:24
1676	50.316508	-4.085674	0.94	55.7	2014-11-30	16:00:25
1677	50.316522	-4.085661	1.9	30.8	2014-11-30	16:00:26
1678	50.31655	-4.085636	3.56	30.1	2014-11-30	16:00:27
1679	50.316584	-4.085601	4.53	32.9	2014-11-30	16:00:28
1680	50.316623	-4.085583	4.46	16.9	2014-11-30	16:00:29
1681	50.316662	-4.085593	4.42	350.2	2014-11-30	16:00:30
1682	50.316701	-4.085615	4.67	340.9	2014-11-30	16:00:31
1683	50.316742	-4.085638	4.82	340.4	2014-11-30	16:00:32
1684	50.316785	-4.085662	5.08	340.3	2014-11-30	16:00:33
1685	50.316828	-4.085689	5.15	337.7	2014-11-30	16:00:34
1686	50.316868	-4.08572	4.92	334.1	2014-11-30	16:00:35
1687	50.316905	-4.08575	4.68	332.2	2014-11-30	16:00:36
1688	50.316936	-4.085779	4.02	329.8	2014-11-30	16:00:37
1689	50.316954	-4.085796	2.38	328.2	2014-11-30	16:00:38
1690	50.316965	-4.085801	1.18	344.2	2014-11-30	16:00:39
1691	50.316976	-4.085805	1.26	346.1	2014-11-30	16:00:40
1692	50.31698	-4.08581	0.6	328.9	2014-11-30	16:00:41
1693	50.31697	-4.085817	1.22	207.3	2014-11-30	16:00:42
1694	50.316956	-4.085823	1.67	192.7	2014-11-30	16:00:43
1695	50.316939	-4.085824	1.87	182.2	2014-11-30	16:00:44
1696	50.316924	-4.08582	1.73	172.3	2014-11-30	16:00:45
1697	50.316908	-4.085814	1.8	166.4	2014-11-30	16:00:46
1698	50.316895	-4.085807	1.51	158.2	2014-11-30	16:00:47
1699	50.316884	-4.085796	1.42	149.5	2014-11-30	16:00:48
1700	50.316874	-4.085789	1.28	155.6	2014-11-30	16:00:49
1701	50.316862	-4.085779	1.49	153.1	2014-11-30	16:00:50
1702	50.31685	-4.085773	1.46	160.2	2014-11-30	16:00:51
1703	50.316836	-4.085765	1.56	159.9	2014-11-30	16:00:52
1704	50.316825	-4.085757	1.43	155.7	2014-11-30	16:00:53
1705	50.316816	-4.085748	1.13	144.9	2014-11-30	16:00:54
1706	50.316809	-4.085739	1.04	142.8	2014-11-30	16:00:55
1707	50.316799	-4.08573	1.21	151.2	2014-11-30	16:00:56
1708	50.316788	-4.085723	1.37	156.9	2014-11-30	16:00:57
1709	50.316775	-4.085718	1.45	167.2	2014-11-30	16:00:58
1710	50.316763	-4.08571	1.53	157.8	2014-11-30	16:00:59
1711	50.316751	-4.085703	1.37	158.6	2014-11-30	16:01:00
1712	50.31674	-4.085698	1.33	164.6	2014-11-30	16:01:01
1713	50.316728	-4.085692	1.34	161.1	2014-11-30	16:01:02
1714	50.316716	-4.085685	1.41	159.8	2014-11-30	16:01:03
1715	50.316704	-4.085679	1.45	161.5	2014-11-30	16:01:04
1716	50.316691	-4.085673	1.46	163.6	2014-11-30	16:01:05
1717	50.31668	-4.085669	1.31	166.6	2014-11-30	16:01:06
1718	50.31667	-4.085664	1.11	164.1	2014-11-30	16:01:07
1719	50.316661	-4.085658	1.1	156.1	2014-11-30	16:01:08
1720	50.316651	-4.085652	1.19	157.4	2014-11-30	16:01:09
1721	50.31664	-4.085648	1.34	167.9	2014-11-30	16:01:10
1722	50.316628	-4.085644	1.38	168.1	2014-11-30	16:01:11
1723	50.316617	-4.08564	1.22	165.6	2014-11-30	16:01:12
1724	50.316607	-4.085638	1.15	174.1	2014-11-30	16:01:13
1725	50.316596	-4.085633	1.19	162.6	2014-11-30	16:01:14
1726	50.316589	-4.085623	1.11	142.5	2014-11-30	16:01:15
1727	50.316581	-4.085612	1.17	137.8	2014-11-30	16:01:16
1728	50.31657	-4.085604	1.3	154.1	2014-11-30	16:01:17
1729	50.316558	-4.085595	1.51	153.5	2014-11-30	16:01:18
1730	50.316544	-4.085588	1.67	164.2	2014-11-30	16:01:19
1731	50.31653	-4.085584	1.59	169.7	2014-11-30	16:01:20
1732	50.316521	-4.085577	1.06	151.5	2014-11-30	16:01:21
1733	50.316516	-4.085568	0.9	133.3	2014-11-30	16:01:22
1734	50.316508	-4.085561	1.03	150.8	2014-11-30	16:01:23
1735	50.3165	-4.085556	0.88	155.6	2014-11-30	16:01:24
1736	50.316493	-4.085551	0.91	157.3	2014-11-30	16:01:25
1737	50.316485	-4.085547	0.91	159.6	2014-11-30	16:01:26
1738	50.316477	-4.085542	0.95	160	2014-11-30	16:01:27
1739	50.316468	-4.085539	1.08	167.6	2014-11-30	16:01:28
1740	50.31646	-4.085535	0.94	164.9	2014-11-30	16:01:29
1741	50.316458	-4.085529	0.47	118.6	2014-11-30	16:01:30
1742	50.316455	-4.085524	0.44	124.8	2014-11-30	16:01:31
1743	50.316449	-4.085523	0.71	174.3	2014-11-30	16:01:32
1744	50.316439	-4.085525	1.09	186.9	2014-11-30	16:01:33
1745	50.316427	-4.085526	1.37	181.8	2014-11-30	16:01:34
1746	50.316412	-4.085528	1.72	186.2	2014-11-30	16:01:35
1747	50.316395	-4.085533	1.89	191.1	2014-11-30	16:01:36
1748	50.316379	-4.085537	1.8	187.4	2014-11-30	16:01:37
1749	50.316367	-4.085536	1.3	177.6	2014-11-30	16:01:38
1750	50.316359	-4.085534	0.96	171.1	2014-11-30	16:01:39
1751	50.316349	-4.085532	1.13	171.8	2014-11-30	16:01:40
1752	50.316339	-4.085528	1.16	167.5	2014-11-30	16:01:41
1753	50.316328	-4.085525	1.22	170.7	2014-11-30	16:01:42
1754	50.316315	-4.085522	1.39	170.9	2014-11-30	16:01:43
1755	50.316302	-4.08552	1.46	173.7	2014-11-30	16:01:44
1756	50.316288	-4.08552	1.56	180.7	2014-11-30	16:01:45
1757	50.316274	-4.085518	1.55	174.3	2014-11-30	16:01:46
1758	50.316261	-4.085516	1.53	173.5	2014-11-30	16:01:47
1759	50.316248	-4.085513	1.46	173.4	2014-11-30	16:01:48
1760	50.316238	-4.085508	1.14	159.9	2014-11-30	16:01:49
1761	50.316231	-4.085499	1	141.9	2014-11-30	16:01:50
1762	50.316221	-4.085491	1.25	151.2	2014-11-30	16:01:51
1763	50.316213	-4.085482	1.1	143.8	2014-11-30	16:01:52
1764	50.316212	-4.085477	0.41	120.3	2014-11-30	16:01:53
1765	50.316212	-4.085476	0.05	79.4	2014-11-30	16:01:54
1766	50.316209	-4.085465	0.82	115	2014-11-30	16:01:55
1767	50.316207	-4.085452	0.96	103.5	2014-11-30	16:01:56
1768	50.316207	-4.085437	1.11	87.1	2014-11-30	16:01:57
1769	50.316209	-4.085421	1.12	78	2014-11-30	16:01:58
1770	50.316212	-4.085406	1.14	73.4	2014-11-30	16:01:59
1771	50.316216	-4.085391	1.15	68.5	2014-11-30	16:02:00
1772	50.316221	-4.085381	0.93	51.7	2014-11-30	16:02:01
1773	50.316229	-4.085375	1.02	22.9	2014-11-30	16:02:02
1774	50.316247	-4.085369	1.99	12.5	2014-11-30	16:02:03
1775	50.316278	-4.085359	3.52	11.6	2014-11-30	16:02:04
1776	50.316317	-4.085343	4.47	15	2014-11-30	16:02:05
1777	50.31636	-4.085347	4.81	356.5	2014-11-30	16:02:06
1778	50.3164	-4.085377	5	334.3	2014-11-30	16:02:07
1779	50.316439	-4.085408	4.85	333	2014-11-30	16:02:08
1780	50.316484	-4.08544	5.46	335.3	2014-11-30	16:02:09
1781	50.316534	-4.085471	5.98	339	2014-11-30	16:02:10
1782	50.316581	-4.085502	5.75	337.4	2014-11-30	16:02:11
1783	50.316624	-4.08553	5.1	337.1	2014-11-30	16:02:12
1784	50.316664	-4.085558	4.94	336.3	2014-11-30	16:02:13
1785	50.316704	-4.085582	4.78	338.7	2014-11-30	16:02:14
1786	50.316744	-4.085601	4.67	343.2	2014-11-30	16:02:15
1787	50.316782	-4.085619	4.36	342.5	2014-11-30	16:02:16
1788	50.316815	-4.085643	4.02	335.2	2014-11-30	16:02:17
1789	50.316844	-4.085666	3.68	334.1	2014-11-30	16:02:18
1790	50.316873	-4.085684	3.39	337.6	2014-11-30	16:02:19
1791	50.316901	-4.0857	3.41	339.9	2014-11-30	16:02:20
1792	50.316929	-4.085717	3.33	339.1	2014-11-30	16:02:21
1793	50.316955	-4.085734	3.16	337.9	2014-11-30	16:02:22
1794	50.316981	-4.085751	3.06	337.1	2014-11-30	16:02:23
1795	50.317006	-4.085766	2.98	337.9	2014-11-30	16:02:24
1796	50.317029	-4.085782	2.87	337	2014-11-30	16:02:25
1797	50.317046	-4.085798	2.11	328.9	2014-11-30	16:02:26
1798	50.317031	-4.085781	1.99	144.6	2014-11-30	16:02:27
1799	50.317003	-4.085762	3.41	155.7	2014-11-30	16:02:28
1800	50.316974	-4.085728	4.03	143.3	2014-11-30	16:02:29
1801	50.316955	-4.085706	2.6	143	2014-11-30	16:02:30
1802	50.316938	-4.085693	2.08	155.4	2014-11-30	16:02:31
1803	50.316929	-4.085688	1.11	161.5	2014-11-30	16:02:32
1804	50.316921	-4.085681	1.05	148.5	2014-11-30	16:02:33
1805	50.316908	-4.085673	1.54	159.1	2014-11-30	16:02:34
1806	50.3169	-4.085667	1	154.1	2014-11-30	16:02:35
1807	50.316896	-4.085665	0.46	162	2014-11-30	16:02:36
1808	50.316889	-4.085661	0.87	160.8	2014-11-30	16:02:37
1809	50.316884	-4.08566	0.54	175	2014-11-30	16:02:38
1810	50.316875	-4.085658	0.99	171	2014-11-30	16:02:39
1811	50.316866	-4.085658	1.03	179.4	2014-11-30	16:02:40
1812	50.31686	-4.085654	0.65	156.3	2014-11-30	16:02:41
1813	50.316856	-4.085653	0.53	166.9	2014-11-30	16:02:42
1814	50.316848	-4.085652	0.85	177.6	2014-11-30	16:02:43
1815	50.31684	-4.085653	0.9	184.2	2014-11-30	16:02:44
1816	50.316834	-4.085653	0.73	182.4	2014-11-30	16:02:45
1817	50.316828	-4.085652	0.58	171.1	2014-11-30	16:02:46
1818	50.316823	-4.085652	0.3	177.8	2014-11-30	16:02:48
1819	50.316818	-4.085651	0.55	173.1	2014-11-30	16:02:49
1820	50.316817	-4.085648	0.25	119.5	2014-11-30	16:02:50
1821	50.31681	-4.085646	0.81	170.3	2014-11-30	16:02:51
1822	50.316802	-4.085646	0.87	178.5	2014-11-30	16:02:52
1823	50.316796	-4.085644	0.73	170.6	2014-11-30	16:02:53
1824	50.31679	-4.085643	0.67	171.8	2014-11-30	16:02:54
1825	50.316785	-4.08564	0.51	159.4	2014-11-30	16:02:55
1826	50.316783	-4.085635	0.47	132.1	2014-11-30	16:02:56
1827	50.316778	-4.085626	0.77	126.7	2014-11-30	16:02:57
1828	50.316773	-4.085619	0.76	136.4	2014-11-30	16:02:58
1829	50.316767	-4.08562	0.69	183.5	2014-11-30	16:02:59
1830	50.316759	-4.085619	0.93	177.8	2014-11-30	16:03:00
1831	50.316748	-4.085621	1.2	187.4	2014-11-30	16:03:01
1832	50.316738	-4.085623	1.13	187.9	2014-11-30	16:03:02
1833	50.316728	-4.085626	1.16	187.7	2014-11-30	16:03:03
1834	50.316692	-4.085626	0.99	180.6	2014-11-30	16:03:07
1835	50.316688	-4.08562	0.65	139	2014-11-30	16:03:08
1836	50.316683	-4.085613	0.79	136.1	2014-11-30	16:03:09
1837	50.316675	-4.085603	1.11	141.5	2014-11-30	16:03:10
1838	50.316665	-4.085592	1.29	143.2	2014-11-30	16:03:11
1839	50.316657	-4.085581	1.26	142.2	2014-11-30	16:03:12
1840	50.316647	-4.08557	1.31	143.5	2014-11-30	16:03:13
1841	50.316638	-4.08556	1.27	144.5	2014-11-30	16:03:14
1842	50.316632	-4.085546	1.16	124.4	2014-11-30	16:03:15
1843	50.316624	-4.085536	1.14	138.6	2014-11-30	16:03:16
1844	50.316615	-4.085534	1.03	173.1	2014-11-30	16:03:17
1845	50.316609	-4.085541	0.81	218.6	2014-11-30	16:03:18
1846	50.316616	-4.085575	2.53	287.8	2014-11-30	16:03:19
1847	50.31662	-4.08558	0.52	317.9	2014-11-30	16:03:20
1848	50.31661	-4.085583	1.05	193.4	2014-11-30	16:03:21
1849	50.316601	-4.085583	1.07	177.8	2014-11-30	16:03:22
1850	50.316595	-4.085581	0.7	169.2	2014-11-30	16:03:23
1851	50.316588	-4.085576	0.85	156	2014-11-30	16:03:24
1852	50.316578	-4.085572	1.1	167.2	2014-11-30	16:03:25
1853	50.316568	-4.08557	1.08	171.1	2014-11-30	16:03:26
1854	50.316559	-4.085569	1.09	176.2	2014-11-30	16:03:27
1855	50.316548	-4.085568	1.14	176.4	2014-11-30	16:03:28
1856	50.31654	-4.085567	0.99	175.5	2014-11-30	16:03:29
1857	50.316531	-4.085566	0.96	174.3	2014-11-30	16:03:30
1858	50.316522	-4.085567	0.96	183.9	2014-11-30	16:03:31
1859	50.316514	-4.085565	0.92	174.4	2014-11-30	16:03:32
1860	50.316507	-4.085564	0.83	173.4	2014-11-30	16:03:33
1861	50.3165	-4.085562	0.78	169	2014-11-30	16:03:34
1862	50.316496	-4.085557	0.59	145.1	2014-11-30	16:03:35
1863	50.316495	-4.085552	0.4	105	2014-11-30	16:03:36
1864	50.316493	-4.085548	0.28	117.7	2014-11-30	16:03:37
1865	50.31649	-4.085549	0.36	190.5	2014-11-30	16:03:38
1866	50.316482	-4.08555	0.9	183.4	2014-11-30	16:03:39
1867	50.316473	-4.085551	1.06	183.9	2014-11-30	16:03:40
1868	50.31646	-4.085554	1.4	188.1	2014-11-30	16:03:41
1869	50.316447	-4.085557	1.48	190.2	2014-11-30	16:03:42
1870	50.316436	-4.085561	1.23	190.6	2014-11-30	16:03:43
1871	50.316429	-4.08556	0.82	175.1	2014-11-30	16:03:44
1872	50.316422	-4.085559	0.82	175	2014-11-30	16:03:45
1873	50.316415	-4.085558	0.73	178.2	2014-11-30	16:03:46
1874	50.316407	-4.085558	0.88	181.2	2014-11-30	16:03:47
1875	50.316403	-4.085558	0.41	175.8	2014-11-30	16:03:48
1876	50.316403	-4.085558	0.02	126.4	2014-11-30	16:03:49
1877	50.316403	-4.085557	0.06	99.5	2014-11-30	16:03:50
1878	50.316399	-4.085555	0.5	164.9	2014-11-30	16:03:51
1879	50.316394	-4.085555	0.5	180	2014-11-30	16:03:52
1880	50.316389	-4.085555	0.64	181.1	2014-11-30	16:03:53
1881	50.316383	-4.085556	0.66	184.7	2014-11-30	16:03:54
1882	50.316379	-4.085557	0.42	188.1	2014-11-30	16:03:55
1883	50.316375	-4.085555	0.44	165	2014-11-30	16:03:56
1884	50.316375	-4.085555	0.02	115.7	2014-11-30	16:03:57
1885	50.316371	-4.085551	0.55	151.1	2014-11-30	16:03:58
1886	50.316365	-4.085546	0.73	149.8	2014-11-30	16:03:59
1887	50.316359	-4.085543	0.69	163.9	2014-11-30	16:04:00
1888	50.316356	-4.085542	0.38	162.8	2014-11-30	16:04:01
1889	50.316356	-4.085542	0.01	29.6	2014-11-30	16:04:02
1890	50.316356	-4.085534	0.53	95.1	2014-11-30	16:04:03
1891	50.316354	-4.085532	0.13	144.2	2014-11-30	16:04:05
1892	50.316356	-4.08553	0.34	27.4	2014-11-30	16:04:06
1893	50.316356	-4.08553	0	0	2014-11-30	16:04:07
1894	50.316356	-4.08553	0	0	2014-11-30	16:04:08
1895	50.316356	-4.08553	0	0	2014-11-30	16:04:09
1896	50.316359	-4.085525	0.43	55.4	2014-11-30	16:04:10
1897	50.316361	-4.085518	0.54	64.2	2014-11-30	16:04:11
1898	50.316362	-4.085512	0.46	77.3	2014-11-30	16:04:12
1899	50.31636	-4.085509	0.12	119.5	2014-11-30	16:04:14
1900	50.316361	-4.08551	0.1	291.5	2014-11-30	16:04:15
1901	50.316365	-4.085513	0.54	337.5	2014-11-30	16:04:16
1902	50.316369	-4.085516	0.47	333.7	2014-11-30	16:04:17
1903	50.31637	-4.085516	0.12	20.3	2014-11-30	16:04:18
1904	50.31637	-4.085516	0.04	319.9	2014-11-30	16:04:19
1905	50.316371	-4.085517	0.11	290.4	2014-11-30	16:04:20
1906	50.316368	-4.085519	0.17	202.1	2014-11-30	16:04:22
1907	50.316367	-4.085519	0.13	171.9	2014-11-30	16:04:23
1908	50.316365	-4.085518	0.11	164	2014-11-30	16:04:25
1909	50.316364	-4.085517	0.1	138.4	2014-11-30	16:04:26
1910	50.316364	-4.085517	0.09	151.1	2014-11-30	16:04:27
1911	50.316363	-4.085515	0.13	136.2	2014-11-30	16:04:28
1912	50.316362	-4.085514	0.06	147.4	2014-11-30	16:04:30
1913	50.316362	-4.085514	0	0	2014-11-30	16:04:31
1914	50.316362	-4.085514	0.01	90	2014-11-30	16:04:32
1915	50.316335	-4.085495	0.65	155.1	2014-11-30	16:04:37
1916	50.316326	-4.085489	1.11	156	2014-11-30	16:04:38
1917	50.316326	-4.085488	0.08	136.2	2014-11-30	16:04:39
1918	50.316326	-4.085486	0.08	65.3	2014-11-30	16:04:41
1919	50.316327	-4.085485	0.15	11.3	2014-11-30	16:04:42
1920	50.316329	-4.085484	0.17	36.1	2014-11-30	16:04:43
1921	50.316329	-4.085483	0.07	105.2	2014-11-30	16:04:44
1922	50.316329	-4.085483	0.04	341.8	2014-11-30	16:04:45
1923	50.316329	-4.085483	0.07	0	2014-11-30	16:04:46
1924	50.31633	-4.085483	0.09	29.3	2014-11-30	16:04:47
1925	50.31633	-4.085482	0.04	47	2014-11-30	16:04:48
1926	50.316331	-4.085482	0.07	24.4	2014-11-30	16:04:49
1927	50.316331	-4.085482	0.03	0	2014-11-30	16:04:50
1928	50.316331	-4.085482	0	0	2014-11-30	16:04:51
1929	50.316331	-4.085482	0.04	163.3	2014-11-30	16:04:52
1930	50.316331	-4.085482	0.01	180	2014-11-30	16:04:53
1931	50.316331	-4.085482	0.01	144.3	2014-11-30	16:04:54
1932	50.31633	-4.085481	0.03	168.9	2014-11-30	16:04:55
1933	50.31633	-4.085481	0	0	2014-11-30	16:04:56
1934	50.31633	-4.085482	0.03	191.5	2014-11-30	16:04:57
1935	50.31633	-4.085481	0.03	156.5	2014-11-30	16:04:58
1936	50.31633	-4.085481	0	0	2014-11-30	16:04:59
1937	50.31633	-4.085481	0.01	180	2014-11-30	16:05:00
1938	50.316331	-4.085487	0.41	289.9	2014-11-30	16:05:01
1939	50.316332	-4.085493	0.49	286.5	2014-11-30	16:05:02
1940	50.316339	-4.085503	0.98	314.1	2014-11-30	16:05:03
1941	50.316341	-4.085516	0.92	288.4	2014-11-30	16:05:04
1942	50.316341	-4.085522	0.43	272.5	2014-11-30	16:05:05
1943	50.31634	-4.085527	0.4	240.8	2014-11-30	16:05:06
1944	50.316335	-4.085527	0.5	184.2	2014-11-30	16:05:07
1945	50.316335	-4.085526	0.04	117.1	2014-11-30	16:05:09
1946	50.316335	-4.085525	0.06	55.4	2014-11-30	16:05:10
1947	50.316334	-4.085524	0.08	127.7	2014-11-30	16:05:12
1948	50.316334	-4.085523	0.06	132.1	2014-11-30	16:05:13
1949	50.316333	-4.085523	0.05	173.1	2014-11-30	16:05:14
1950	50.316333	-4.085523	0.02	212.6	2014-11-30	16:05:15
1951	50.316334	-4.085523	0.05	14.5	2014-11-30	16:05:16
1952	50.316334	-4.085522	0.06	41.9	2014-11-30	16:05:17
1953	50.316334	-4.085521	0.08	70.2	2014-11-30	16:05:18
1954	50.316335	-4.085521	0.06	58.7	2014-11-30	16:05:19
1955	50.316335	-4.085521	0	0	2014-11-30	16:05:20
1956	50.316329	-4.085514	0.77	140.8	2014-11-30	16:05:21
1957	50.316322	-4.085484	2.24	110.7	2014-11-30	16:05:22
1958	50.316324	-4.085481	0.26	52.8	2014-11-30	16:05:23
1959	50.316317	-4.085482	0.73	181.4	2014-11-30	16:05:24
1960	50.316308	-4.085485	1.01	193.7	2014-11-30	16:05:25
1961	50.316299	-4.085482	1.1	168.5	2014-11-30	16:05:26
1962	50.316289	-4.085478	1.14	167.6	2014-11-30	16:05:27
1963	50.316282	-4.085476	0.81	165.9	2014-11-30	16:05:28
1964	50.316271	-4.085477	1.16	184.4	2014-11-30	16:05:29
1965	50.316261	-4.085481	1.19	194.1	2014-11-30	16:05:30
1966	50.316249	-4.085486	1.35	194.8	2014-11-30	16:05:31
1967	50.316238	-4.085494	1.38	205.2	2014-11-30	16:05:32
1968	50.316223	-4.085503	1.71	201.2	2014-11-30	16:05:33
1969	50.316216	-4.085507	0.85	198.3	2014-11-30	16:05:34
1970	50.316216	-4.085507	0.03	192.5	2014-11-30	16:05:35
1971	50.316215	-4.085508	0.17	207.4	2014-11-30	16:05:36
1972	50.316216	-4.085503	0.2	66.7	2014-11-30	16:05:38
1973	50.316216	-4.085504	0.08	248.8	2014-11-30	16:05:39
1974	50.316215	-4.085505	0.11	222.5	2014-11-30	16:05:40
1975	50.316212	-4.085505	0.19	179	2014-11-30	16:05:42
1976	50.316211	-4.085504	0.03	168.5	2014-11-30	16:05:43
1977	50.316207	-4.085507	0.54	197.4	2014-11-30	16:05:44
1978	50.316202	-4.085508	0.49	191.1	2014-11-30	16:05:45
1979	50.316199	-4.085507	0.43	173.7	2014-11-30	16:05:46
1980	50.316198	-4.085506	0.06	131.9	2014-11-30	16:05:48
1981	50.316198	-4.085505	0.07	121.6	2014-11-30	16:05:49
1982	50.316197	-4.085505	0.01	168.5	2014-11-30	16:05:51
1983	50.316197	-4.085505	0.02	161.3	2014-11-30	16:05:52
1984	50.316197	-4.085505	0.02	163.3	2014-11-30	16:05:53
1985	50.316197	-4.085505	0.02	147.4	2014-11-30	16:05:54
1986	50.316197	-4.085505	0.01	180	2014-11-30	16:05:55
1987	50.316197	-4.085505	0.01	147.4	2014-11-30	16:05:56
1988	50.316196	-4.085505	0.01	167.5	2014-11-30	16:05:58
1989	50.316196	-4.085505	0.01	128.1	2014-11-30	16:05:59
1990	50.316196	-4.085504	0.03	146.4	2014-11-30	16:06:00
1991	50.316196	-4.085504	0.02	116.6	2014-11-30	16:06:01
1992	50.316192	-4.085503	0.45	171.7	2014-11-30	16:06:02
1993	50.316187	-4.085503	0.51	177.4	2014-11-30	16:06:03
1994	50.316183	-4.085504	0.43	187.1	2014-11-30	16:06:04
1995	50.316179	-4.085505	0.49	195.4	2014-11-30	16:06:05
1996	50.316175	-4.085509	0.53	207.2	2014-11-30	16:06:06
1997	50.316171	-4.085513	0.55	215.1	2014-11-30	16:06:07
1998	50.316167	-4.085517	0.49	209.7	2014-11-30	16:06:08
1999	50.316164	-4.085519	0.43	205.8	2014-11-30	16:06:09
[truncated: 1,804 more rows]
