# Supplementary material for: On the Potential of Surfers to Monitor Environmental Indicators in the Coastal Zone
Source: PLoS One. 2015 Jul 8;10(7):e0127706. doi: 10.1371/journal.pone.0127706 (PMC4496071; doi:10.1371/journal.pone.0127706)
Supplement: S1 Data — Contains 85 GPS tracks (comma separated files) used to estimate surfing performance statistics in the manuscript. (ZIP) [file pone.0127706.s001.zip › S1 Data GPS Tracks/20141207_Wembury.csv]

No	Latitude	Longitude	Speed	Course	Date	Time
1	50.317305	-4.083201	0	0	2014-12-07	08:45:44
2	50.317305	-4.083203	0.19	275.7	2014-12-07	08:45:45
3	50.317305	-4.083207	0.27	264.1	2014-12-07	08:45:46
4	50.317305	-4.083207	0.06	17.7	2014-12-07	08:45:47
5	50.317307	-4.083206	0.17	27.4	2014-12-07	08:45:48
6	50.317311	-4.083206	0.48	357.2	2014-12-07	08:45:49
7	50.317311	-4.083208	0.15	270	2014-12-07	08:45:50
8	50.317313	-4.083211	0.33	319.5	2014-12-07	08:45:51
9	50.317315	-4.083216	0.4	299.6	2014-12-07	08:45:52
10	50.317317	-4.083218	0.25	335.7	2014-12-07	08:45:53
11	50.317317	-4.083219	0.11	265.3	2014-12-07	08:45:54
12	50.317319	-4.083222	0.28	311.1	2014-12-07	08:45:55
13	50.317322	-4.083227	0.45	316.5	2014-12-07	08:45:56
14	50.317323	-4.083228	0.19	330.5	2014-12-07	08:45:57
15	50.317323	-4.083229	0.1	297.6	2014-12-07	08:45:58
16	50.317327	-4.08323	0.43	352.2	2014-12-07	08:45:59
17	50.31733	-4.08323	0.25	353.3	2014-12-07	08:46:00
18	50.31733	-4.083229	0.11	52.2	2014-12-07	08:46:01
19	50.317329	-4.083227	0.16	122.6	2014-12-07	08:46:02
20	50.317328	-4.083227	0.21	168.4	2014-12-07	08:46:03
21	50.317328	-4.083225	0.15	52.3	2014-12-07	08:46:04
22	50.317329	-4.083226	0.08	316.4	2014-12-07	08:46:05
23	50.317329	-4.083226	0.02	240.6	2014-12-07	08:46:06
24	50.317328	-4.083225	0.15	156.8	2014-12-07	08:46:07
25	50.317328	-4.083222	0.2	82	2014-12-07	08:46:08
26	50.31733	-4.083222	0.24	12.9	2014-12-07	08:46:09
27	50.317331	-4.083221	0.13	32.6	2014-12-07	08:46:10
28	50.317333	-4.08322	0.23	9	2014-12-07	08:46:11
29	50.317333	-4.083221	0.1	305.7	2014-12-07	08:46:12
30	50.317333	-4.083222	0.09	246.2	2014-12-07	08:46:13
31	50.317332	-4.083223	0.08	193.9	2014-12-07	08:46:14
32	50.317332	-4.083223	0.08	170.8	2014-12-07	08:46:15
33	50.317331	-4.083222	0.11	170.3	2014-12-07	08:46:16
34	50.317329	-4.08322	0.28	151.4	2014-12-07	08:46:17
35	50.317327	-4.083221	0.15	191.2	2014-12-07	08:46:18
36	50.317326	-4.083221	0.12	188.3	2014-12-07	08:46:19
37	50.317326	-4.083221	0.08	171.3	2014-12-07	08:46:20
38	50.317325	-4.083221	0.1	183.2	2014-12-07	08:46:21
39	50.317324	-4.083221	0.07	190.6	2014-12-07	08:46:22
40	50.317321	-4.083222	0.33	187.2	2014-12-07	08:46:23
41	50.31732	-4.083222	0.11	174.2	2014-12-07	08:46:24
42	50.317319	-4.083221	0.12	140.4	2014-12-07	08:46:25
43	50.317318	-4.08322	0.1	170.2	2014-12-07	08:46:26
44	50.317318	-4.08322	0.05	172.2	2014-12-07	08:46:27
45	50.317318	-4.08322	0.06	132.1	2014-12-07	08:46:28
46	50.317318	-4.083219	0.07	97.8	2014-12-07	08:46:29
47	50.317317	-4.083218	0.09	164.5	2014-12-07	08:46:30
48	50.317316	-4.083218	0.1	162.3	2014-12-07	08:46:31
49	50.317315	-4.083218	0.15	180	2014-12-07	08:46:32
50	50.317313	-4.083217	0.2	169.7	2014-12-07	08:46:33
51	50.317312	-4.083217	0.07	121.6	2014-12-07	08:46:34
52	50.317313	-4.083216	0.04	47	2014-12-07	08:46:35
53	50.317313	-4.083216	0.03	136.8	2014-12-07	08:46:36
54	50.317313	-4.083216	0.04	0	2014-12-07	08:46:37
55	50.317313	-4.083216	0.03	191.5	2014-12-07	08:46:38
56	50.317312	-4.083217	0.06	231.5	2014-12-07	08:46:39
57	50.317312	-4.083217	0.05	231.9	2014-12-07	08:46:40
58	50.317312	-4.083217	0.05	345.5	2014-12-07	08:46:41
59	50.317312	-4.083218	0.04	256.6	2014-12-07	08:46:42
60	50.317313	-4.083218	0.02	327.4	2014-12-07	08:46:43
61	50.317313	-4.083218	0.02	270	2014-12-07	08:46:44
62	50.317312	-4.083219	0.02	198.7	2014-12-07	08:46:45
63	50.317312	-4.083219	0.04	188.8	2014-12-07	08:46:46
64	50.317312	-4.083219	0.06	202.9	2014-12-07	08:46:47
65	50.317311	-4.083219	0.05	187.8	2014-12-07	08:46:48
66	50.31731	-4.08322	0.09	202.8	2014-12-07	08:46:49
67	50.31731	-4.08322	0.03	203.5	2014-12-07	08:46:50
68	50.317309	-4.083219	0.06	171.7	2014-12-07	08:46:52
69	50.317309	-4.083219	0.05	99.4	2014-12-07	08:46:53
70	50.317309	-4.083218	0.09	116	2014-12-07	08:46:54
71	50.317308	-4.083217	0.1	150.3	2014-12-07	08:46:55
72	50.317307	-4.083216	0.11	147.4	2014-12-07	08:46:56
73	50.317306	-4.083216	0.09	151.1	2014-12-07	08:46:57
74	50.317306	-4.083215	0.07	115	2014-12-07	08:46:58
75	50.317306	-4.083214	0.03	128.1	2014-12-07	08:46:59
76	50.317306	-4.083214	0.07	134.5	2014-12-07	08:47:00
77	50.317305	-4.083213	0.06	131.7	2014-12-07	08:47:01
78	50.317305	-4.083213	0.03	108.6	2014-12-07	08:47:02
79	50.317305	-4.083213	0.01	180	2014-12-07	08:47:03
80	50.317305	-4.083213	0.01	327.4	2014-12-07	08:47:04
81	50.317305	-4.083213	0.01	270	2014-12-07	08:47:05
82	50.317305	-4.083213	0.02	311.4	2014-12-07	08:47:06
83	50.317305	-4.083213	0.02	230.3	2014-12-07	08:47:07
84	50.317305	-4.083213	0.01	270	2014-12-07	08:47:08
85	50.317305	-4.083214	0.02	270	2014-12-07	08:47:09
86	50.317305	-4.083214	0.02	270	2014-12-07	08:47:10
87	50.317305	-4.083214	0.01	180	2014-12-07	08:47:11
88	50.317305	-4.083214	0.02	161.3	2014-12-07	08:47:12
89	50.317305	-4.083214	0.01	324.3	2014-12-07	08:47:13
90	50.317305	-4.083214	0.01	0	2014-12-07	08:47:14
91	50.317305	-4.083214	0.03	0	2014-12-07	08:47:15
92	50.317305	-4.083214	0.01	0	2014-12-07	08:47:16
93	50.317305	-4.083214	0.02	243.4	2014-12-07	08:47:17
94	50.317305	-4.083215	0.04	227	2014-12-07	08:47:18
95	50.317305	-4.083215	0.04	256.3	2014-12-07	08:47:19
96	50.317305	-4.083215	0.02	233.6	2014-12-07	08:47:20
97	50.317305	-4.083216	0.04	255.9	2014-12-07	08:47:21
98	50.317305	-4.083216	0.02	163.3	2014-12-07	08:47:22
99	50.317305	-4.083216	0.06	354.2	2014-12-07	08:47:23
100	50.317305	-4.083216	0.02	198.7	2014-12-07	08:47:24
101	50.317305	-4.083216	0.03	270	2014-12-07	08:47:25
102	50.317305	-4.083216	0.01	144.3	2014-12-07	08:47:26
103	50.317305	-4.083216	0	0	2014-12-07	08:47:27
104	50.317305	-4.083216	0.01	270	2014-12-07	08:47:28
105	50.317305	-4.083216	0	0	2014-12-07	08:47:29
106	50.317305	-4.083216	0.02	126.4	2014-12-07	08:47:30
107	50.317305	-4.083216	0.01	180	2014-12-07	08:47:31
108	50.317305	-4.083216	0.02	116.6	2014-12-07	08:47:32
109	50.317305	-4.083216	0.01	35.7	2014-12-07	08:47:33
110	50.317305	-4.083216	0.01	29.6	2014-12-07	08:47:34
111	50.317305	-4.083216	0.01	327.4	2014-12-07	08:47:35
112	50.317305	-4.083216	0.02	306.4	2014-12-07	08:47:36
113	50.317305	-4.083216	0	0	2014-12-07	08:47:37
114	50.317305	-4.083216	0.01	0	2014-12-07	08:47:38
115	50.317305	-4.083216	0.01	32.6	2014-12-07	08:47:39
116	50.317305	-4.083216	0.02	0	2014-12-07	08:47:40
117	50.317306	-4.083215	0.08	44.1	2014-12-07	08:47:41
118	50.317306	-4.083215	0.04	76.3	2014-12-07	08:47:42
119	50.317306	-4.083214	0.03	156.5	2014-12-07	08:47:43
120	50.317306	-4.083214	0.01	147.4	2014-12-07	08:47:44
121	50.317305	-4.083214	0.05	173.1	2014-12-07	08:47:45
122	50.317305	-4.083214	0.05	186.9	2014-12-07	08:47:46
123	50.317304	-4.083214	0.1	169.2	2014-12-07	08:47:47
124	50.317303	-4.083214	0.07	170	2014-12-07	08:47:48
125	50.317303	-4.083215	0.03	221.4	2014-12-07	08:47:50
126	50.317302	-4.083215	0.04	193.4	2014-12-07	08:47:52
127	50.317302	-4.083215	0.01	212.6	2014-12-07	08:47:53
128	50.317303	-4.083215	0.07	355.1	2014-12-07	08:47:54
129	50.317303	-4.083216	0.09	320.6	2014-12-07	08:47:55
130	50.317307	-4.08323	1.09	294.2	2014-12-07	08:47:56
131	50.317308	-4.083235	0.4	284.8	2014-12-07	08:47:57
132	50.317308	-4.083237	0.12	247.5	2014-12-07	08:47:58
133	50.317308	-4.083237	0.03	288.6	2014-12-07	08:47:59
134	50.317308	-4.083239	0.1	253.7	2014-12-07	08:48:00
135	50.317308	-4.08324	0.1	292.3	2014-12-07	08:48:01
136	50.317308	-4.083241	0.12	297.9	2014-12-07	08:48:02
137	50.317309	-4.083244	0.21	282.4	2014-12-07	08:48:03
138	50.317308	-4.083237	0.5	100.7	2014-12-07	08:48:04
139	50.317303	-4.083232	0.65	143.5	2014-12-07	08:48:05
140	50.317296	-4.083226	0.93	152.7	2014-12-07	08:48:06
141	50.317289	-4.083226	0.8	182.5	2014-12-07	08:48:07
142	50.317285	-4.083228	0.39	196.9	2014-12-07	08:48:08
143	50.317287	-4.083222	0.42	67.7	2014-12-07	08:48:09
144	50.317293	-4.083219	0.7	23	2014-12-07	08:48:10
145	50.317296	-4.083223	0.5	321.7	2014-12-07	08:48:11
146	50.317301	-4.083231	0.83	314.9	2014-12-07	08:48:12
147	50.317311	-4.083234	1.09	348.3	2014-12-07	08:48:13
148	50.317324	-4.083236	1.44	354.3	2014-12-07	08:48:14
149	50.317339	-4.083243	1.74	345.6	2014-12-07	08:48:15
150	50.317353	-4.083253	1.75	335	2014-12-07	08:48:16
151	50.317368	-4.083262	1.76	339.2	2014-12-07	08:48:17
152	50.317383	-4.083269	1.76	343	2014-12-07	08:48:18
153	50.317398	-4.083274	1.67	346.6	2014-12-07	08:48:19
154	50.317413	-4.083284	1.79	337.8	2014-12-07	08:48:20
155	50.317428	-4.083295	1.89	336	2014-12-07	08:48:21
156	50.317443	-4.083305	1.79	335.8	2014-12-07	08:48:22
157	50.317456	-4.083319	1.8	326.8	2014-12-07	08:48:23
158	50.31747	-4.083332	1.76	327.5	2014-12-07	08:48:24
159	50.317481	-4.083342	1.45	331.2	2014-12-07	08:48:25
160	50.317489	-4.083355	1.27	315.1	2014-12-07	08:48:26
161	50.317503	-4.083374	2.08	317.6	2014-12-07	08:48:27
162	50.317522	-4.083392	2.43	329.8	2014-12-07	08:48:28
163	50.317541	-4.083405	2.37	336.6	2014-12-07	08:48:29
164	50.317564	-4.083415	2.67	344.7	2014-12-07	08:48:30
165	50.317586	-4.083415	2.39	358.7	2014-12-07	08:48:31
166	50.317607	-4.083416	2.31	359.1	2014-12-07	08:48:32
167	50.317625	-4.083428	2.17	337.7	2014-12-07	08:48:33
168	50.317639	-4.08345	2.26	315.6	2014-12-07	08:48:34
169	50.317648	-4.083475	2.06	300	2014-12-07	08:48:35
170	50.317658	-4.0835	2.09	302.3	2014-12-07	08:48:36
171	50.317662	-4.083522	1.62	284.7	2014-12-07	08:48:37
172	50.317659	-4.083534	0.93	245	2014-12-07	08:48:38
173	50.317655	-4.083542	0.72	240.6	2014-12-07	08:48:39
174	50.317652	-4.083552	0.8	240.1	2014-12-07	08:48:40
175	50.317648	-4.083563	0.9	239	2014-12-07	08:48:41
176	50.317645	-4.083578	1.07	257.4	2014-12-07	08:48:42
177	50.317642	-4.083591	1.06	245.4	2014-12-07	08:48:43
178	50.317638	-4.083605	1.06	249.9	2014-12-07	08:48:44
179	50.317638	-4.083625	1.37	270.4	2014-12-07	08:48:45
180	50.317637	-4.083646	1.57	262.8	2014-12-07	08:48:46
181	50.317634	-4.083666	1.44	258.4	2014-12-07	08:48:47
182	50.317633	-4.083685	1.33	264.8	2014-12-07	08:48:48
183	50.317633	-4.083708	1.66	268.4	2014-12-07	08:48:49
184	50.317631	-4.08373	1.56	262.1	2014-12-07	08:48:50
185	50.317631	-4.083748	1.25	270	2014-12-07	08:48:51
186	50.317629	-4.083761	0.98	260.8	2014-12-07	08:48:52
187	50.317626	-4.083774	0.94	249.1	2014-12-07	08:48:53
188	50.317619	-4.08378	0.93	209.2	2014-12-07	08:48:54
189	50.317612	-4.083787	0.94	212.9	2014-12-07	08:48:55
190	50.317605	-4.083794	0.93	210.7	2014-12-07	08:48:56
191	50.317597	-4.083799	0.93	203.9	2014-12-07	08:48:57
192	50.31759	-4.083812	1.15	229.4	2014-12-07	08:48:58
193	50.317587	-4.083829	1.27	253.8	2014-12-07	08:48:59
194	50.317587	-4.083852	1.64	269	2014-12-07	08:49:00
195	50.31759	-4.083877	1.81	281.6	2014-12-07	08:49:01
196	50.317585	-4.083896	1.46	248.2	2014-12-07	08:49:02
197	50.317581	-4.083911	1.18	249.6	2014-12-07	08:49:03
198	50.317575	-4.083928	1.36	239.9	2014-12-07	08:49:04
199	50.317568	-4.083944	1.42	234.8	2014-12-07	08:49:05
200	50.317563	-4.083965	1.59	248.6	2014-12-07	08:49:06
201	50.31756	-4.083985	1.47	258	2014-12-07	08:49:07
202	50.317559	-4.084006	1.48	263.8	2014-12-07	08:49:08
203	50.317558	-4.084028	1.56	265.9	2014-12-07	08:49:09
204	50.317556	-4.084047	1.41	263.9	2014-12-07	08:49:10
205	50.317554	-4.084066	1.37	260.2	2014-12-07	08:49:11
206	50.317554	-4.084091	1.78	270	2014-12-07	08:49:12
207	50.317556	-4.08412	2.03	276.1	2014-12-07	08:49:13
208	50.317557	-4.084145	1.77	272.7	2014-12-07	08:49:14
209	50.317556	-4.084167	1.57	268.7	2014-12-07	08:49:15
210	50.317556	-4.084188	1.54	267.2	2014-12-07	08:49:16
211	50.317556	-4.08421	1.54	272.4	2014-12-07	08:49:17
212	50.317558	-4.084232	1.55	278.3	2014-12-07	08:49:18
213	50.317558	-4.084252	1.43	270.4	2014-12-07	08:49:19
214	50.31756	-4.084272	1.45	275.9	2014-12-07	08:49:20
215	50.317562	-4.084295	1.68	279.9	2014-12-07	08:49:21
216	50.317567	-4.084322	1.99	283.8	2014-12-07	08:49:22
217	50.317572	-4.08435	2.02	286.1	2014-12-07	08:49:23
218	50.317579	-4.084378	2.19	292.9	2014-12-07	08:49:24
219	50.317588	-4.084406	2.19	296	2014-12-07	08:49:25
220	50.317597	-4.08443	1.96	299.8	2014-12-07	08:49:26
221	50.317608	-4.084453	2.11	307.7	2014-12-07	08:49:27
222	50.317616	-4.084475	1.81	298.9	2014-12-07	08:49:28
223	50.317622	-4.084511	2.61	284.5	2014-12-07	08:49:29
224	50.317627	-4.084538	1.99	286.1	2014-12-07	08:49:30
225	50.317632	-4.084569	2.28	283.2	2014-12-07	08:49:31
226	50.317636	-4.084597	2.04	284.6	2014-12-07	08:49:32
227	50.317642	-4.084624	2.01	287.8	2014-12-07	08:49:33
228	50.317645	-4.084645	1.59	283.3	2014-12-07	08:49:34
229	50.317648	-4.084665	1.4	283.1	2014-12-07	08:49:35
230	50.317651	-4.084684	1.43	286	2014-12-07	08:49:36
231	50.317654	-4.084703	1.37	283	2014-12-07	08:49:37
232	50.317656	-4.084722	1.41	277.6	2014-12-07	08:49:38
233	50.317659	-4.084738	1.19	287.3	2014-12-07	08:49:39
234	50.317664	-4.084754	0.61	298.7	2014-12-07	08:49:41
235	50.317666	-4.084764	0.78	280.4	2014-12-07	08:49:42
236	50.317667	-4.084771	0.51	282.5	2014-12-07	08:49:43
237	50.317667	-4.084777	0.42	277.7	2014-12-07	08:49:44
238	50.31767	-4.084787	0.37	293.3	2014-12-07	08:49:46
239	50.317672	-4.084791	0.42	308.5	2014-12-07	08:49:47
240	50.317674	-4.084793	0.21	323.3	2014-12-07	08:49:48
241	50.317675	-4.084796	0.27	304.1	2014-12-07	08:49:49
242	50.317676	-4.084796	0.03	15.1	2014-12-07	08:49:51
243	50.317675	-4.084796	0.03	192.9	2014-12-07	08:49:52
244	50.317675	-4.084796	0.02	161.3	2014-12-07	08:49:53
245	50.317675	-4.084797	0.05	280	2014-12-07	08:49:55
246	50.317676	-4.084798	0.07	295	2014-12-07	08:49:56
247	50.317676	-4.0848	0.13	301.5	2014-12-07	08:49:57
248	50.317676	-4.0848	0.03	327.4	2014-12-07	08:49:58
249	50.317677	-4.084801	0.06	340.9	2014-12-07	08:50:00
250	50.317678	-4.084801	0.04	327.4	2014-12-07	08:50:01
251	50.317678	-4.084801	0.03	308.1	2014-12-07	08:50:02
252	50.317678	-4.084801	0.02	23.5	2014-12-07	08:50:04
253	50.317678	-4.084801	0.03	336.5	2014-12-07	08:50:05
254	50.317678	-4.084802	0.04	270	2014-12-07	08:50:06
255	50.317674	-4.084812	0.88	234.5	2014-12-07	08:50:07
256	50.317669	-4.084825	1.09	237.4	2014-12-07	08:50:08
257	50.317667	-4.084836	0.8	255.9	2014-12-07	08:50:09
258	50.317665	-4.084845	0.69	250.3	2014-12-07	08:50:10
259	50.317659	-4.084854	0.93	223.4	2014-12-07	08:50:11
260	50.317652	-4.084862	0.99	217.5	2014-12-07	08:50:12
261	50.317644	-4.084869	0.97	209.6	2014-12-07	08:50:13
262	50.317636	-4.084874	0.93	203.5	2014-12-07	08:50:14
263	50.317631	-4.084879	0.65	211.7	2014-12-07	08:50:15
264	50.317626	-4.084888	0.91	226.4	2014-12-07	08:50:16
265	50.317611	-4.084912	2.35	225	2014-12-07	08:50:17
266	50.317593	-4.084936	2.65	219.8	2014-12-07	08:50:18
267	50.317581	-4.084952	1.79	220.9	2014-12-07	08:50:19
268	50.317572	-4.084962	1.22	216.6	2014-12-07	08:50:20
269	50.317563	-4.084972	1.22	213.7	2014-12-07	08:50:21
270	50.317553	-4.084979	1.19	206.5	2014-12-07	08:50:22
271	50.317548	-4.084988	0.82	228.1	2014-12-07	08:50:23
272	50.317546	-4.084998	0.77	254.5	2014-12-07	08:50:24
273	50.317543	-4.085008	0.79	246.3	2014-12-07	08:50:25
274	50.317538	-4.085017	0.86	226.8	2014-12-07	08:50:26
275	50.317532	-4.085024	0.88	215.5	2014-12-07	08:50:27
276	50.317522	-4.085032	1.18	207.7	2014-12-07	08:50:28
277	50.317509	-4.085039	1.51	198.4	2014-12-07	08:50:29
278	50.3175	-4.085043	1.07	195.6	2014-12-07	08:50:30
279	50.317499	-4.085042	0.09	156.5	2014-12-07	08:50:31
280	50.317485	-4.085045	1.66	187.4	2014-12-07	08:50:32
281	50.317468	-4.085047	1.92	184.3	2014-12-07	08:50:33
282	50.317452	-4.08505	1.75	186.9	2014-12-07	08:50:34
283	50.317444	-4.08505	0.91	177.7	2014-12-07	08:50:35
284	50.317438	-4.085048	0.68	170	2014-12-07	08:50:36
285	50.317426	-4.085049	1.29	182.4	2014-12-07	08:50:37
286	50.317412	-4.08505	1.64	183.8	2014-12-07	08:50:38
287	50.317395	-4.085053	1.84	185.9	2014-12-07	08:50:39
288	50.317379	-4.085055	1.81	185.1	2014-12-07	08:50:40
289	50.317366	-4.085053	1.42	174.5	2014-12-07	08:50:41
290	50.317352	-4.085054	1.61	181.7	2014-12-07	08:50:42
291	50.317336	-4.085055	1.77	182.3	2014-12-07	08:50:43
292	50.317324	-4.085054	1.31	177.9	2014-12-07	08:50:44
293	50.317313	-4.085054	1.2	177.2	2014-12-07	08:50:45
294	50.317299	-4.085056	1.61	185.5	2014-12-07	08:50:46
295	50.317286	-4.085059	1.43	190.3	2014-12-07	08:50:47
296	50.317277	-4.085061	1.02	187.1	2014-12-07	08:50:48
297	50.317269	-4.085063	0.94	188.7	2014-12-07	08:50:49
298	50.317258	-4.085064	1.22	183.6	2014-12-07	08:50:50
299	50.317244	-4.085069	1.54	192.1	2014-12-07	08:50:51
300	50.31723	-4.085073	1.67	190.5	2014-12-07	08:50:52
301	50.317219	-4.085073	1.16	178.5	2014-12-07	08:50:53
302	50.317211	-4.085071	0.87	173.7	2014-12-07	08:50:54
303	50.317202	-4.085073	1.01	185.8	2014-12-07	08:50:55
304	50.317212	-4.085068	1.09	17.6	2014-12-07	08:50:56
305	50.317228	-4.08506	1.95	16.4	2014-12-07	08:50:57
306	50.317233	-4.085053	0.72	50.4	2014-12-07	08:50:58
307	50.317227	-4.085044	0.89	138.4	2014-12-07	08:50:59
308	50.317215	-4.085042	1.3	173.4	2014-12-07	08:51:00
309	50.3172	-4.085046	1.73	188.1	2014-12-07	08:51:01
310	50.317182	-4.085048	1.95	184.2	2014-12-07	08:51:02
311	50.317171	-4.085046	1.23	173.3	2014-12-07	08:51:03
312	50.317162	-4.085044	1.08	173.1	2014-12-07	08:51:04
313	50.317148	-4.085043	1.52	178.7	2014-12-07	08:51:05
314	50.317141	-4.085039	0.85	157.7	2014-12-07	08:51:06
315	50.317135	-4.085034	0.68	153.4	2014-12-07	08:51:07
316	50.317126	-4.085034	1.04	176.7	2014-12-07	08:51:08
317	50.317115	-4.085036	1.29	185.8	2014-12-07	08:51:09
318	50.317103	-4.085036	1.32	182.1	2014-12-07	08:51:10
319	50.317096	-4.085036	0.73	177.2	2014-12-07	08:51:11
320	50.317096	-4.085034	0.09	102.7	2014-12-07	08:51:12
321	50.317099	-4.085033	0.29	14.2	2014-12-07	08:51:13
322	50.317093	-4.085037	0.61	202.5	2014-12-07	08:51:14
323	50.317087	-4.085037	0.77	181.3	2014-12-07	08:51:15
324	50.317076	-4.085034	1.15	168.6	2014-12-07	08:51:16
325	50.317062	-4.085036	1.62	185.1	2014-12-07	08:51:17
326	50.317047	-4.085039	1.68	188.4	2014-12-07	08:51:18
327	50.317037	-4.085041	1.11	186.8	2014-12-07	08:51:19
328	50.317025	-4.085045	1.37	191.8	2014-12-07	08:51:20
329	50.317012	-4.085049	1.43	190.3	2014-12-07	08:51:21
330	50.317003	-4.085049	1.06	182.9	2014-12-07	08:51:22
331	50.316994	-4.085051	1.03	187	2014-12-07	08:51:23
332	50.316985	-4.085053	0.97	186.8	2014-12-07	08:51:24
333	50.316975	-4.085053	1.11	180.9	2014-12-07	08:51:25
334	50.316966	-4.085054	1.06	183.5	2014-12-07	08:51:26
335	50.316957	-4.085053	0.97	177.9	2014-12-07	08:51:27
336	50.316947	-4.085054	1.1	183.1	2014-12-07	08:51:28
337	50.316939	-4.085058	0.94	195.1	2014-12-07	08:51:29
338	50.316932	-4.085061	0.82	198.7	2014-12-07	08:51:30
339	50.316926	-4.085068	0.83	214.6	2014-12-07	08:51:31
340	50.31692	-4.085074	0.72	215	2014-12-07	08:51:32
341	50.316912	-4.085081	1.05	209.2	2014-12-07	08:51:33
342	50.3169	-4.085086	1.39	194.1	2014-12-07	08:51:34
343	50.316886	-4.085092	1.64	195.4	2014-12-07	08:51:35
344	50.316885	-4.085092	0.09	183.5	2014-12-07	08:51:36
345	50.3169	-4.085087	1.65	12.7	2014-12-07	08:51:37
346	50.316911	-4.085084	1.24	10.5	2014-12-07	08:51:38
347	50.316912	-4.08508	0.17	53.9	2014-12-07	08:51:40
348	50.316907	-4.085074	0.71	141.3	2014-12-07	08:51:41
349	50.316902	-4.085068	0.69	145	2014-12-07	08:51:42
350	50.316898	-4.085067	0.52	170.1	2014-12-07	08:51:43
351	50.316897	-4.085067	0.03	167.1	2014-12-07	08:51:44
352	50.316891	-4.085069	0.77	190.3	2014-12-07	08:51:45
353	50.316884	-4.085074	0.84	206.1	2014-12-07	08:51:46
354	50.316882	-4.085077	0.15	234.8	2014-12-07	08:51:48
355	50.316881	-4.08507	0.55	99.8	2014-12-07	08:51:49
356	50.316876	-4.085068	0.62	168.3	2014-12-07	08:51:50
357	50.316876	-4.085069	0.08	231.9	2014-12-07	08:51:51
358	50.316885	-4.085065	1.08	15.3	2014-12-07	08:51:52
359	50.316909	-4.08505	2.92	21.6	2014-12-07	08:51:53
360	50.316949	-4.085027	4.75	20.2	2014-12-07	08:51:54
361	50.317001	-4.085013	5.82	9.6	2014-12-07	08:51:55
362	50.317051	-4.085024	5.57	351.8	2014-12-07	08:51:56
363	50.317095	-4.085044	5.19	343.8	2014-12-07	08:51:57
364	50.31714	-4.08506	5.09	347.6	2014-12-07	08:51:58
365	50.317181	-4.085067	4.58	353.6	2014-12-07	08:51:59
366	50.317214	-4.085062	3.75	5.4	2014-12-07	08:52:00
367	50.317231	-4.085053	1.95	20.2	2014-12-07	08:52:01
368	50.317238	-4.085043	1.09	40.2	2014-12-07	08:52:02
369	50.317247	-4.085032	1.21	40	2014-12-07	08:52:03
370	50.31725	-4.085043	0.87	293.9	2014-12-07	08:52:04
371	50.317245	-4.085063	1.52	247.3	2014-12-07	08:52:05
372	50.317237	-4.08508	1.47	236.8	2014-12-07	08:52:06
373	50.317238	-4.085087	0.47	278	2014-12-07	08:52:07
374	50.317242	-4.085091	0.26	324.1	2014-12-07	08:52:09
375	50.317233	-4.085099	1.11	211	2014-12-07	08:52:10
376	50.31722	-4.085106	1.49	198.1	2014-12-07	08:52:11
377	50.317207	-4.08511	1.5	193.6	2014-12-07	08:52:12
378	50.317198	-4.085114	1.05	192.2	2014-12-07	08:52:13
379	50.317191	-4.085118	0.85	200.6	2014-12-07	08:52:14
380	50.317181	-4.085125	1.26	203.6	2014-12-07	08:52:15
381	50.317168	-4.085131	1.49	197.9	2014-12-07	08:52:16
382	50.317156	-4.085138	1.37	199.4	2014-12-07	08:52:17
383	50.317149	-4.085146	0.96	216.4	2014-12-07	08:52:18
384	50.317143	-4.085153	0.91	216.7	2014-12-07	08:52:19
385	50.317131	-4.085158	1.33	195.6	2014-12-07	08:52:20
386	50.31712	-4.085161	1.26	187.3	2014-12-07	08:52:21
387	50.317113	-4.085163	0.79	192.6	2014-12-07	08:52:22
388	50.317108	-4.085163	0.54	180.7	2014-12-07	08:52:23
389	50.317102	-4.085164	0.71	186.2	2014-12-07	08:52:24
390	50.317091	-4.085171	1.35	200.7	2014-12-07	08:52:25
391	50.317077	-4.085182	1.67	208.9	2014-12-07	08:52:26
392	50.317065	-4.085198	1.75	219	2014-12-07	08:52:27
393	50.317055	-4.085211	1.45	221.1	2014-12-07	08:52:28
394	50.317053	-4.085219	0.58	247.3	2014-12-07	08:52:29
395	50.317049	-4.085224	0.6	213.5	2014-12-07	08:52:30
396	50.31704	-4.085224	0.94	184	2014-12-07	08:52:31
397	50.317034	-4.085224	0.66	174.8	2014-12-07	08:52:32
398	50.317025	-4.085225	1.08	183.8	2014-12-07	08:52:33
399	50.317011	-4.085225	1.53	180.7	2014-12-07	08:52:34
400	50.316999	-4.085225	1.32	180.2	2014-12-07	08:52:35
401	50.316988	-4.085224	1.23	176.1	2014-12-07	08:52:36
402	50.316975	-4.085222	1.51	174.6	2014-12-07	08:52:37
403	50.316962	-4.085221	1.35	177.7	2014-12-07	08:52:38
404	50.316951	-4.085218	1.29	171.5	2014-12-07	08:52:39
405	50.316938	-4.085218	1.42	179	2014-12-07	08:52:40
406	50.316925	-4.085217	1.43	177.6	2014-12-07	08:52:41
407	50.31692	-4.08521	0.84	140.2	2014-12-07	08:52:42
408	50.316917	-4.085203	0.56	117.9	2014-12-07	08:52:43
409	50.31691	-4.085201	0.86	170	2014-12-07	08:52:44
410	50.316898	-4.085201	1.28	181.6	2014-12-07	08:52:45
411	50.316885	-4.085202	1.46	182.4	2014-12-07	08:52:46
412	50.316874	-4.085199	1.22	170.5	2014-12-07	08:52:47
413	50.316865	-4.085198	1.04	176.1	2014-12-07	08:52:48
414	50.316855	-4.085198	1.13	180.6	2014-12-07	08:52:49
415	50.316843	-4.085199	1.31	181.6	2014-12-07	08:52:50
416	50.31683	-4.085201	1.5	185.5	2014-12-07	08:52:51
417	50.31682	-4.085202	1.1	185	2014-12-07	08:52:52
418	50.316811	-4.085202	0.96	178.6	2014-12-07	08:52:53
419	50.316802	-4.085204	1.04	191	2014-12-07	08:52:54
420	50.316791	-4.085209	1.23	194.3	2014-12-07	08:52:55
421	50.316779	-4.085214	1.47	193.6	2014-12-07	08:52:56
422	50.316766	-4.085219	1.44	196.6	2014-12-07	08:52:57
423	50.316758	-4.085224	1.01	197.2	2014-12-07	08:52:58
424	50.316752	-4.085228	0.68	209.6	2014-12-07	08:52:59
425	50.316742	-4.085235	1.24	202.1	2014-12-07	08:53:00
426	50.316729	-4.085241	1.48	197.6	2014-12-07	08:53:01
427	50.316718	-4.085244	1.32	190.2	2014-12-07	08:53:02
428	50.316724	-4.085243	0.7	5.3	2014-12-07	08:53:03
429	50.316747	-4.085241	2.59	4.5	2014-12-07	08:53:04
430	50.31677	-4.085234	2.54	10	2014-12-07	08:53:05
431	50.316778	-4.085227	1.09	29.9	2014-12-07	08:53:06
432	50.316772	-4.085217	1.01	136	2014-12-07	08:53:07
433	50.316764	-4.08521	0.99	149.8	2014-12-07	08:53:08
434	50.316751	-4.085209	1.43	177.9	2014-12-07	08:53:09
435	50.316735	-4.085212	1.83	186.9	2014-12-07	08:53:10
436	50.316718	-4.085217	1.86	190.5	2014-12-07	08:53:11
437	50.316709	-4.085219	1.02	188.4	2014-12-07	08:53:12
438	50.316699	-4.08522	1.18	183.5	2014-12-07	08:53:13
439	50.316685	-4.085224	1.57	190.7	2014-12-07	08:53:14
440	50.316671	-4.08523	1.58	194.4	2014-12-07	08:53:15
441	50.316662	-4.085233	1.03	195	2014-12-07	08:53:16
442	50.316653	-4.085237	1.03	193.1	2014-12-07	08:53:17
443	50.316643	-4.085241	1.21	193.1	2014-12-07	08:53:18
444	50.316636	-4.085239	0.38	171.4	2014-12-07	08:53:20
445	50.316633	-4.085239	0.35	182	2014-12-07	08:53:21
446	50.316629	-4.085236	0.49	153.3	2014-12-07	08:53:22
447	50.316627	-4.085231	0.44	120.8	2014-12-07	08:53:23
448	50.316622	-4.08523	0.57	171.6	2014-12-07	08:53:24
449	50.316617	-4.085227	0.61	158.8	2014-12-07	08:53:25
450	50.316617	-4.085219	0.57	88.1	2014-12-07	08:53:26
451	50.316621	-4.085209	0.86	55.6	2014-12-07	08:53:27
452	50.316622	-4.085203	0.22	78.8	2014-12-07	08:53:29
453	50.316615	-4.085206	0.78	197.7	2014-12-07	08:53:30
454	50.316608	-4.085205	0.84	175.9	2014-12-07	08:53:31
455	50.316605	-4.0852	0.46	122.1	2014-12-07	08:53:32
456	50.316607	-4.085194	0.24	61.1	2014-12-07	08:53:34
457	50.316609	-4.085191	0.28	55	2014-12-07	08:53:35
458	50.316607	-4.085188	0.28	137.9	2014-12-07	08:53:36
459	50.316603	-4.085185	0.51	152	2014-12-07	08:53:37
460	50.316604	-4.085178	0.49	76.9	2014-12-07	08:53:38
461	50.316611	-4.085169	0.96	41	2014-12-07	08:53:39
462	50.316613	-4.085166	0.29	41.6	2014-12-07	08:53:40
463	50.316613	-4.085173	0.5	278.6	2014-12-07	08:53:41
464	50.316615	-4.08518	0.56	295.9	2014-12-07	08:53:42
465	50.316618	-4.085192	0.91	287.3	2014-12-07	08:53:43
466	50.316621	-4.085206	1.02	288.6	2014-12-07	08:53:44
467	50.316624	-4.085214	0.66	304.2	2014-12-07	08:53:45
468	50.316633	-4.085213	1.04	2.6	2014-12-07	08:53:46
469	50.316657	-4.085203	2.77	14.5	2014-12-07	08:53:47
470	50.316696	-4.08518	4.55	21.4	2014-12-07	08:53:48
471	50.316741	-4.085155	5.36	19.3	2014-12-07	08:53:49
472	50.316785	-4.085154	4.9	0.9	2014-12-07	08:53:50
473	50.316823	-4.085161	4.26	353.4	2014-12-07	08:53:51
474	50.316866	-4.085154	4.84	5.9	2014-12-07	08:53:52
475	50.31691	-4.085139	5	12	2014-12-07	08:53:53
476	50.31695	-4.085122	4.6	16	2014-12-07	08:53:54
477	50.316989	-4.085109	4.4	11.5	2014-12-07	08:53:55
478	50.317027	-4.085111	4.29	357.9	2014-12-07	08:53:56
479	50.317065	-4.085126	4.33	346.5	2014-12-07	08:53:57
480	50.317109	-4.085142	5.01	346.8	2014-12-07	08:53:58
481	50.317153	-4.085161	5.1	344.8	2014-12-07	08:53:59
482	50.317188	-4.085184	4.2	336.8	2014-12-07	08:54:00
483	50.317216	-4.085201	3.44	338.8	2014-12-07	08:54:01
484	50.317241	-4.085211	2.78	346.2	2014-12-07	08:54:02
485	50.317256	-4.085213	1.68	355.1	2014-12-07	08:54:03
486	50.317264	-4.085207	0.96	23.5	2014-12-07	08:54:04
487	50.31727	-4.085201	0.9	31	2014-12-07	08:54:05
488	50.317277	-4.085195	0.83	32.6	2014-12-07	08:54:06
489	50.317277	-4.085196	0.14	293.1	2014-12-07	08:54:07
490	50.317268	-4.08521	1.45	222.2	2014-12-07	08:54:08
491	50.317256	-4.085231	2.01	229	2014-12-07	08:54:09
492	50.317243	-4.085253	2.08	227.3	2014-12-07	08:54:10
493	50.317232	-4.085275	2.02	231.1	2014-12-07	08:54:11
494	50.317232	-4.085293	1.26	271.7	2014-12-07	08:54:12
495	50.317238	-4.085307	1.27	303.1	2014-12-07	08:54:13
496	50.317236	-4.085321	0.99	255.2	2014-12-07	08:54:14
497	50.317226	-4.085333	1.39	219.6	2014-12-07	08:54:15
498	50.317214	-4.085347	1.71	213.2	2014-12-07	08:54:16
499	50.317202	-4.085358	1.57	212	2014-12-07	08:54:17
500	50.317191	-4.085369	1.35	213	2014-12-07	08:54:18
501	50.317178	-4.085377	1.64	202.5	2014-12-07	08:54:19
502	50.317163	-4.085384	1.75	194.6	2014-12-07	08:54:20
503	50.317153	-4.085387	1.09	191.4	2014-12-07	08:54:21
504	50.317146	-4.085389	0.78	192.7	2014-12-07	08:54:22
505	50.317135	-4.085391	1.26	185.1	2014-12-07	08:54:23
506	50.317121	-4.085389	1.55	176.3	2014-12-07	08:54:24
507	50.317105	-4.085388	1.73	176.4	2014-12-07	08:54:25
508	50.317089	-4.085387	1.85	178.1	2014-12-07	08:54:26
509	50.317073	-4.085384	1.74	172.9	2014-12-07	08:54:27
510	50.317061	-4.085378	1.43	162.3	2014-12-07	08:54:28
511	50.317049	-4.085372	1.38	161.4	2014-12-07	08:54:29
512	50.317036	-4.085369	1.51	173	2014-12-07	08:54:30
513	50.317023	-4.085368	1.4	176.1	2014-12-07	08:54:31
514	50.31701	-4.085367	1.53	178.7	2014-12-07	08:54:32
515	50.317004	-4.085363	0.67	157	2014-12-07	08:54:33
516	50.317	-4.085358	0.56	140.2	2014-12-07	08:54:34
517	50.316989	-4.085359	1.24	180.6	2014-12-07	08:54:35
518	50.316975	-4.08536	1.53	182.7	2014-12-07	08:54:36
519	50.316966	-4.085361	1.06	186.2	2014-12-07	08:54:37
520	50.316965	-4.085356	0.36	99	2014-12-07	08:54:38
521	50.316963	-4.08535	0.51	116	2014-12-07	08:54:39
522	50.316953	-4.085349	1.12	176	2014-12-07	08:54:40
523	50.31694	-4.085348	1.49	177.9	2014-12-07	08:54:41
524	50.316926	-4.085347	1.5	177.3	2014-12-07	08:54:42
525	50.316918	-4.085341	1.01	157.2	2014-12-07	08:54:43
526	50.316912	-4.085334	0.84	142.3	2014-12-07	08:54:44
527	50.316903	-4.085329	1.02	160.2	2014-12-07	08:54:45
528	50.316896	-4.085322	0.96	144.7	2014-12-07	08:54:46
529	50.316889	-4.085316	0.85	154.6	2014-12-07	08:54:47
530	50.316878	-4.085315	1.26	175.4	2014-12-07	08:54:48
531	50.316864	-4.085315	1.53	178.9	2014-12-07	08:54:49
532	50.31685	-4.085316	1.61	183.8	2014-12-07	08:54:50
533	50.316839	-4.085316	1.18	179.7	2014-12-07	08:54:51
534	50.316831	-4.085314	1	170.1	2014-12-07	08:54:52
535	50.316821	-4.085314	1.11	181.2	2014-12-07	08:54:53
536	50.316817	-4.08531	0.5	145.1	2014-12-07	08:54:54
537	50.316813	-4.085301	0.76	126.2	2014-12-07	08:54:55
538	50.316803	-4.085297	1.2	163.8	2014-12-07	08:54:56
539	50.316789	-4.085295	1.46	175.8	2014-12-07	08:54:57
540	50.316779	-4.085293	1.12	174.2	2014-12-07	08:54:58
541	50.316782	-4.085285	0.64	67.8	2014-12-07	08:54:59
542	50.316787	-4.085276	0.86	46.8	2014-12-07	08:55:00
543	50.316788	-4.08527	0.46	78.2	2014-12-07	08:55:01
544	50.316788	-4.085261	0.65	90	2014-12-07	08:55:02
545	50.316788	-4.085257	0.26	96.2	2014-12-07	08:55:03
546	50.316792	-4.085251	0.68	44.1	2014-12-07	08:55:04
547	50.316802	-4.085243	1.25	24	2014-12-07	08:55:05
548	50.316815	-4.085238	1.47	14.8	2014-12-07	08:55:06
549	50.31682	-4.085241	0.61	343.6	2014-12-07	08:55:07
550	50.316813	-4.08525	1.05	218	2014-12-07	08:55:08
551	50.316804	-4.085259	1.19	212.8	2014-12-07	08:55:09
552	50.316795	-4.085267	1.12	209.5	2014-12-07	08:55:10
553	50.316783	-4.085274	1.4	201	2014-12-07	08:55:11
554	50.316772	-4.085276	1.28	186.7	2014-12-07	08:55:12
555	50.316761	-4.085276	1.24	181.4	2014-12-07	08:55:13
556	50.316751	-4.085279	1.14	189.4	2014-12-07	08:55:14
557	50.31674	-4.085281	1.15	188.9	2014-12-07	08:55:15
558	50.31673	-4.085282	1.2	181.7	2014-12-07	08:55:16
559	50.316719	-4.085284	1.16	189.8	2014-12-07	08:55:17
560	50.316713	-4.085286	0.77	186.3	2014-12-07	08:55:18
561	50.316705	-4.085284	0.85	170.7	2014-12-07	08:55:19
562	50.316692	-4.085284	1.44	181.7	2014-12-07	08:55:20
563	50.316678	-4.085287	1.54	188.5	2014-12-07	08:55:21
564	50.316671	-4.085281	0.92	151.2	2014-12-07	08:55:22
565	50.31667	-4.085271	0.77	101.9	2014-12-07	08:55:23
566	50.316668	-4.08527	0.11	162.3	2014-12-07	08:55:25
567	50.316668	-4.08527	0	0	2014-12-07	08:55:26
568	50.316668	-4.08527	0.05	186.9	2014-12-07	08:55:27
569	50.316668	-4.08527	0.01	270	2014-12-07	08:55:28
570	50.316695	-4.085262	3.13	10.8	2014-12-07	08:55:29
571	50.316731	-4.085249	4.14	12.3	2014-12-07	08:55:30
572	50.31677	-4.08523	4.47	17.8	2014-12-07	08:55:31
573	50.316811	-4.08521	4.81	17.5	2014-12-07	08:55:32
574	50.316848	-4.085204	4.16	5.6	2014-12-07	08:55:33
575	50.316868	-4.085201	2.26	5.9	2014-12-07	08:55:34
576	50.316873	-4.085186	1.14	63.1	2014-12-07	08:55:35
577	50.316873	-4.085174	0.91	91.2	2014-12-07	08:55:36
578	50.31687	-4.085177	0.42	209.1	2014-12-07	08:55:37
579	50.316864	-4.085184	0.8	221.6	2014-12-07	08:55:38
580	50.316857	-4.085191	0.91	211.3	2014-12-07	08:55:39
581	50.316847	-4.0852	1.31	208.8	2014-12-07	08:55:40
582	50.316835	-4.085208	1.44	204.5	2014-12-07	08:55:41
583	50.316822	-4.085212	1.44	192.6	2014-12-07	08:55:42
584	50.316811	-4.085213	1.25	182.2	2014-12-07	08:55:43
585	50.31681	-4.085207	0.42	103	2014-12-07	08:55:44
586	50.316811	-4.085203	0.33	86.8	2014-12-07	08:55:45
587	50.316801	-4.085201	1.05	175.4	2014-12-07	08:55:46
588	50.316789	-4.085201	1.4	178.1	2014-12-07	08:55:47
589	50.316776	-4.0852	1.45	177.6	2014-12-07	08:55:48
590	50.316766	-4.085198	1.08	172.8	2014-12-07	08:55:49
591	50.316757	-4.085197	0.96	175.7	2014-12-07	08:55:50
592	50.316745	-4.085199	1.36	186.8	2014-12-07	08:55:51
593	50.316732	-4.0852	1.48	182.8	2014-12-07	08:55:52
594	50.316722	-4.085198	1.16	173.5	2014-12-07	08:55:53
595	50.316713	-4.085197	0.94	173.5	2014-12-07	08:55:54
596	50.316701	-4.085198	1.32	183.4	2014-12-07	08:55:55
597	50.31669	-4.085198	1.32	180.8	2014-12-07	08:55:56
598	50.316679	-4.085199	1.21	180.8	2014-12-07	08:55:57
599	50.316669	-4.085198	1.11	179.7	2014-12-07	08:55:58
600	50.316671	-4.085193	0.45	59.9	2014-12-07	08:55:59
601	50.316677	-4.085185	0.89	38.8	2014-12-07	08:56:00
602	50.316677	-4.085185	0.03	223.2	2014-12-07	08:56:01
603	50.316677	-4.085185	0.02	90	2014-12-07	08:56:02
604	50.31667	-4.085188	0.83	194.9	2014-12-07	08:56:03
605	50.316663	-4.085191	0.77	195.2	2014-12-07	08:56:04
606	50.316659	-4.08519	0.47	170.7	2014-12-07	08:56:05
607	50.316661	-4.085187	0.36	40.7	2014-12-07	08:56:06
608	50.316666	-4.085186	0.58	4.7	2014-12-07	08:56:07
609	50.316667	-4.085187	0.11	325	2014-12-07	08:56:08
610	50.316669	-4.085193	0.47	292.1	2014-12-07	08:56:09
611	50.316672	-4.085198	0.48	312.9	2014-12-07	08:56:10
612	50.316683	-4.085198	1.26	358.4	2014-12-07	08:56:11
613	50.316709	-4.085193	2.91	7.2	2014-12-07	08:56:12
614	50.316753	-4.085191	4.89	2	2014-12-07	08:56:13
615	50.316808	-4.085204	6.16	351.5	2014-12-07	08:56:14
616	50.316852	-4.085234	5.41	336.5	2014-12-07	08:56:15
617	50.316889	-4.085245	4.2	349.4	2014-12-07	08:56:16
618	50.316932	-4.085226	4.95	16.2	2014-12-07	08:56:17
619	50.316979	-4.085201	5.57	18.6	2014-12-07	08:56:18
620	50.317023	-4.085193	4.89	6.3	2014-12-07	08:56:19
621	50.317059	-4.085207	4.15	346.5	2014-12-07	08:56:20
622	50.317096	-4.085224	4.21	343.5	2014-12-07	08:56:21
623	50.317135	-4.085237	4.48	348	2014-12-07	08:56:22
624	50.317174	-4.085248	4.41	349.6	2014-12-07	08:56:23
625	50.317212	-4.085263	4.33	345.9	2014-12-07	08:56:24
626	50.317248	-4.085278	4.2	345	2014-12-07	08:56:25
627	50.317283	-4.085295	4.11	342.5	2014-12-07	08:56:26
628	50.31732	-4.085316	4.31	340.4	2014-12-07	08:56:27
629	50.317359	-4.085337	4.62	341.2	2014-12-07	08:56:28
630	50.317399	-4.085368	4.93	333.2	2014-12-07	08:56:29
631	50.317429	-4.085405	4.29	322.3	2014-12-07	08:56:30
632	50.31745	-4.085432	3.05	320.4	2014-12-07	08:56:31
633	50.317469	-4.085455	2.62	321.5	2014-12-07	08:56:32
634	50.317487	-4.085479	2.66	320.5	2014-12-07	08:56:33
635	50.317505	-4.085504	2.61	318.1	2014-12-07	08:56:34
636	50.317522	-4.085528	2.58	316.7	2014-12-07	08:56:35
637	50.317537	-4.085551	2.34	315.8	2014-12-07	08:56:36
638	50.31754	-4.085555	0.43	320	2014-12-07	08:56:37
639	50.317503	-4.08553	4.49	156.6	2014-12-07	08:56:38
640	50.317469	-4.085507	4.11	156.1	2014-12-07	08:56:39
641	50.317445	-4.085495	2.74	161.6	2014-12-07	08:56:40
642	50.31743	-4.08549	1.77	168.4	2014-12-07	08:56:41
643	50.317417	-4.085489	1.46	178.8	2014-12-07	08:56:42
644	50.317402	-4.085492	1.62	186.1	2014-12-07	08:56:43
645	50.317385	-4.085494	1.92	185.7	2014-12-07	08:56:44
646	50.317381	-4.085495	0.41	184.9	2014-12-07	08:56:45
647	50.317383	-4.085493	0.13	29.2	2014-12-07	08:56:47
648	50.317374	-4.085497	1.13	195	2014-12-07	08:56:48
649	50.31736	-4.085504	1.59	199.2	2014-12-07	08:56:49
650	50.317353	-4.085511	0.87	211.9	2014-12-07	08:56:50
651	50.317351	-4.085511	0.23	178.4	2014-12-07	08:56:51
652	50.31735	-4.085511	0.15	191.3	2014-12-07	08:56:52
653	50.317342	-4.085513	0.94	189.9	2014-12-07	08:56:53
654	50.31734	-4.085514	0.16	188.4	2014-12-07	08:56:54
655	50.317327	-4.085521	1.56	200.5	2014-12-07	08:56:55
656	50.31731	-4.08553	2	197.6	2014-12-07	08:56:56
657	50.317296	-4.085534	1.57	190.2	2014-12-07	08:56:57
658	50.317291	-4.085534	0.31	177.8	2014-12-07	08:56:59
659	50.317277	-4.085539	1.57	193.4	2014-12-07	08:57:00
660	50.317261	-4.085544	1.83	190.9	2014-12-07	08:57:01
661	50.317249	-4.085542	1.25	175.9	2014-12-07	08:57:02
662	50.317248	-4.085542	0.13	169.8	2014-12-07	08:57:03
663	50.317234	-4.085543	1.6	181.5	2014-12-07	08:57:04
664	50.31722	-4.085546	1.58	188.5	2014-12-07	08:57:05
665	50.317218	-4.085545	0.21	158.4	2014-12-07	08:57:06
666	50.317223	-4.08554	0.67	28.7	2014-12-07	08:57:07
667	50.317223	-4.085541	0.07	204.4	2014-12-07	08:57:08
668	50.317212	-4.085541	1.15	181.8	2014-12-07	08:57:09
669	50.317202	-4.085538	1.14	169.7	2014-12-07	08:57:10
670	50.317191	-4.085536	1.25	171.5	2014-12-07	08:57:11
671	50.317178	-4.085533	1.47	171.6	2014-12-07	08:57:12
672	50.317167	-4.085528	1.31	165.5	2014-12-07	08:57:13
673	50.317161	-4.085522	0.78	147.1	2014-12-07	08:57:14
674	50.31716	-4.085522	0.12	166.2	2014-12-07	08:57:15
675	50.317146	-4.085519	1.52	172.2	2014-12-07	08:57:16
676	50.317131	-4.085513	1.78	167	2014-12-07	08:57:17
677	50.317113	-4.085511	1.99	174.8	2014-12-07	08:57:18
678	50.3171	-4.085505	1.46	163.4	2014-12-07	08:57:19
679	50.31709	-4.085496	1.33	152	2014-12-07	08:57:20
680	50.317075	-4.085493	1.64	171.9	2014-12-07	08:57:21
681	50.317062	-4.085486	1.56	162.9	2014-12-07	08:57:22
682	50.317052	-4.085476	1.34	146.8	2014-12-07	08:57:23
683	50.317038	-4.085469	1.6	162.5	2014-12-07	08:57:24
684	50.317025	-4.085461	1.54	159.3	2014-12-07	08:57:25
685	50.317017	-4.085452	1.09	142.4	2014-12-07	08:57:26
686	50.317008	-4.085445	1.13	153.8	2014-12-07	08:57:27
687	50.316995	-4.08544	1.53	166	2014-12-07	08:57:28
688	50.316982	-4.085437	1.46	172.3	2014-12-07	08:57:29
689	50.316969	-4.085436	1.46	176.7	2014-12-07	08:57:30
690	50.316954	-4.085432	1.62	169.4	2014-12-07	08:57:31
691	50.316946	-4.085423	1.16	146.7	2014-12-07	08:57:32
692	50.316938	-4.085414	1.05	143.3	2014-12-07	08:57:33
693	50.316925	-4.085408	1.51	164.9	2014-12-07	08:57:34
694	50.316911	-4.085407	1.59	176.6	2014-12-07	08:57:35
695	50.316896	-4.085406	1.6	178.1	2014-12-07	08:57:36
696	50.316886	-4.085401	1.23	161.1	2014-12-07	08:57:37
697	50.316879	-4.085393	0.97	143	2014-12-07	08:57:38
698	50.316871	-4.085383	1.15	144.4	2014-12-07	08:57:39
699	50.316859	-4.085375	1.37	155.9	2014-12-07	08:57:40
700	50.316846	-4.085369	1.57	162.6	2014-12-07	08:57:41
701	50.316831	-4.085362	1.74	164.4	2014-12-07	08:57:42
702	50.316818	-4.085359	1.42	171.3	2014-12-07	08:57:43
703	50.316809	-4.085354	1.11	159.5	2014-12-07	08:57:44
704	50.316802	-4.085345	1	142.6	2014-12-07	08:57:45
705	50.316793	-4.085336	1.2	149.6	2014-12-07	08:57:46
706	50.316782	-4.085327	1.34	150.5	2014-12-07	08:57:47
707	50.316771	-4.085317	1.4	149.9	2014-12-07	08:57:48
708	50.316761	-4.085307	1.36	149.3	2014-12-07	08:57:49
709	50.316751	-4.085297	1.34	146.6	2014-12-07	08:57:50
710	50.316738	-4.08529	1.49	159.9	2014-12-07	08:57:51
711	50.316728	-4.085278	1.43	143	2014-12-07	08:57:52
712	50.316717	-4.085266	1.47	143.7	2014-12-07	08:57:53
713	50.316705	-4.085261	1.42	165.4	2014-12-07	08:57:54
714	50.316698	-4.085253	0.96	148.3	2014-12-07	08:57:55
715	50.31669	-4.085244	1.08	140.2	2014-12-07	08:57:56
716	50.316681	-4.085237	1.11	154.5	2014-12-07	08:57:57
717	50.316672	-4.085234	1.07	168.7	2014-12-07	08:57:58
718	50.316659	-4.085233	1.46	176.7	2014-12-07	08:57:59
719	50.316647	-4.085234	1.29	183.2	2014-12-07	08:58:00
720	50.316638	-4.085235	1.04	185.9	2014-12-07	08:58:01
721	50.316626	-4.085237	1.28	184.3	2014-12-07	08:58:02
722	50.316614	-4.085244	1.49	200.7	2014-12-07	08:58:03
723	50.316605	-4.085252	1.16	207.3	2014-12-07	08:58:04
724	50.316602	-4.085255	0.17	226.3	2014-12-07	08:58:06
725	50.316602	-4.085256	0.07	212.6	2014-12-07	08:58:07
726	50.316601	-4.085257	0.15	208.6	2014-12-07	08:58:08
727	50.316599	-4.085258	0.24	200.4	2014-12-07	08:58:09
728	50.316599	-4.085258	0.01	90	2014-12-07	08:58:10
729	50.316602	-4.085241	1.19	75	2014-12-07	08:58:11
730	50.316604	-4.085243	0.24	339.6	2014-12-07	08:58:12
731	50.316606	-4.085253	0.82	293.3	2014-12-07	08:58:13
732	50.316611	-4.085264	0.92	299.8	2014-12-07	08:58:14
733	50.316619	-4.085268	0.92	345	2014-12-07	08:58:15
734	50.316635	-4.085257	1.98	22.3	2014-12-07	08:58:16
735	50.316647	-4.085242	1.7	39	2014-12-07	08:58:17
736	50.316647	-4.085234	0.57	92.8	2014-12-07	08:58:18
737	50.316642	-4.085232	0.56	164	2014-12-07	08:58:19
738	50.316637	-4.085238	0.71	215	2014-12-07	08:58:20
739	50.316632	-4.085248	0.92	236.3	2014-12-07	08:58:21
740	50.316628	-4.085257	0.73	236.8	2014-12-07	08:58:22
741	50.316629	-4.085258	0.08	291.2	2014-12-07	08:58:23
742	50.316621	-4.08527	1.18	224.8	2014-12-07	08:58:24
743	50.316614	-4.085279	1.03	218.5	2014-12-07	08:58:25
744	50.316603	-4.08529	1.42	214.6	2014-12-07	08:58:26
745	50.316594	-4.085302	1.38	218.8	2014-12-07	08:58:27
746	50.316592	-4.08531	0.55	251.1	2014-12-07	08:58:28
747	50.316592	-4.08531	0.06	240.1	2014-12-07	08:58:29
748	50.316583	-4.085322	1.35	219.6	2014-12-07	08:58:30
749	50.316573	-4.085335	1.43	220.2	2014-12-07	08:58:31
750	50.316564	-4.08535	1.46	225.7	2014-12-07	08:58:32
751	50.316561	-4.085359	0.72	242.9	2014-12-07	08:58:33
752	50.316566	-4.085365	0.71	320.1	2014-12-07	08:58:34
753	50.316567	-4.085373	0.58	288.7	2014-12-07	08:58:35
754	50.316565	-4.085381	0.6	251.1	2014-12-07	08:58:36
755	50.316564	-4.085395	0.99	261.9	2014-12-07	08:58:37
756	50.316565	-4.085403	0.6	278.1	2014-12-07	08:58:38
757	50.316573	-4.085399	0.88	17.7	2014-12-07	08:58:39
758	50.316576	-4.085393	0.59	44.8	2014-12-07	08:58:40
759	50.31657	-4.085387	0.78	147.1	2014-12-07	08:58:41
760	50.316562	-4.085384	0.96	166.3	2014-12-07	08:58:42
761	50.316553	-4.085388	1.07	193.5	2014-12-07	08:58:43
762	50.316546	-4.085391	0.75	196.6	2014-12-07	08:58:44
763	50.316549	-4.085388	0.37	38.8	2014-12-07	08:58:45
764	50.316553	-4.085382	0.58	43.6	2014-12-07	08:58:46
765	50.31655	-4.085379	0.37	146.6	2014-12-07	08:58:47
766	50.316548	-4.085377	0.21	139.4	2014-12-07	08:58:48
767	50.316554	-4.085369	0.87	41.5	2014-12-07	08:58:49
768	50.316564	-4.085361	1.18	27.4	2014-12-07	08:58:50
769	50.316568	-4.085359	0.46	18	2014-12-07	08:58:51
770	50.316567	-4.085363	0.28	266.1	2014-12-07	08:58:52
771	50.316557	-4.085371	1.26	204.5	2014-12-07	08:58:53
772	50.316549	-4.085376	0.97	201.2	2014-12-07	08:58:54
773	50.31654	-4.085382	1.14	202.4	2014-12-07	08:58:55
774	50.316528	-4.085387	1.35	194.5	2014-12-07	08:58:56
775	50.316517	-4.085391	1.29	193.7	2014-12-07	08:58:57
776	50.316505	-4.085397	1.38	199.7	2014-12-07	08:58:58
777	50.316495	-4.085402	1.19	195.4	2014-12-07	08:58:59
778	50.316483	-4.085407	1.3	196.6	2014-12-07	08:59:00
779	50.316472	-4.085411	1.32	190.9	2014-12-07	08:59:01
780	50.316462	-4.085413	1.05	190.4	2014-12-07	08:59:02
781	50.316454	-4.085414	0.94	182.5	2014-12-07	08:59:03
782	50.316449	-4.085411	0.62	160.4	2014-12-07	08:59:04
783	50.316441	-4.085411	0.88	181.2	2014-12-07	08:59:05
784	50.31643	-4.085413	1.22	186.2	2014-12-07	08:59:06
785	50.316419	-4.085416	1.19	190.4	2014-12-07	08:59:07
786	50.316409	-4.08542	1.26	194	2014-12-07	08:59:08
787	50.316399	-4.085424	1.05	193.5	2014-12-07	08:59:09
788	50.316396	-4.085425	0.35	195.9	2014-12-07	08:59:10
789	50.316395	-4.085425	0.12	168.7	2014-12-07	08:59:11
790	50.316394	-4.085426	0.14	208.3	2014-12-07	08:59:12
791	50.316391	-4.085423	0.38	151.3	2014-12-07	08:59:13
792	50.316391	-4.085417	0.42	91.2	2014-12-07	08:59:14
793	50.316385	-4.085416	0.68	174.4	2014-12-07	08:59:15
794	50.316382	-4.085415	0.31	159.7	2014-12-07	08:59:16
795	50.316382	-4.085413	0.14	90	2014-12-07	08:59:17
796	50.316382	-4.085412	0.1	138.8	2014-12-07	08:59:18
797	50.316382	-4.085412	0.03	167.1	2014-12-07	08:59:19
798	50.316381	-4.085412	0.01	147.4	2014-12-07	08:59:20
799	50.316381	-4.085412	0.02	129.7	2014-12-07	08:59:21
800	50.316382	-4.085413	0.07	303.3	2014-12-07	08:59:23
801	50.316406	-4.085394	3.04	26.4	2014-12-07	08:59:24
802	50.316452	-4.085368	5.34	20	2014-12-07	08:59:25
803	50.316504	-4.08536	5.9	5.9	2014-12-07	08:59:26
804	50.316541	-4.085378	4.26	342.1	2014-12-07	08:59:27
805	50.316557	-4.085393	2.12	331.7	2014-12-07	08:59:28
806	50.316566	-4.085394	0.96	355.8	2014-12-07	08:59:29
807	50.316564	-4.085395	0.28	200	2014-12-07	08:59:30
808	50.316552	-4.0854	1.36	197.1	2014-12-07	08:59:31
809	50.316539	-4.085401	1.43	181.2	2014-12-07	08:59:32
810	50.316528	-4.085395	1.34	163.3	2014-12-07	08:59:33
811	50.316518	-4.085389	1.15	155	2014-12-07	08:59:34
812	50.316507	-4.085383	1.3	160.8	2014-12-07	08:59:35
813	50.316494	-4.085377	1.51	164.4	2014-12-07	08:59:36
814	50.316481	-4.085369	1.55	159.2	2014-12-07	08:59:37
815	50.31647	-4.085362	1.36	156.8	2014-12-07	08:59:38
816	50.316461	-4.085355	1.12	155.9	2014-12-07	08:59:39
817	50.316454	-4.08535	0.86	153.1	2014-12-07	08:59:40
818	50.316449	-4.085341	0.81	127	2014-12-07	08:59:41
819	50.316449	-4.08534	0.08	109.8	2014-12-07	08:59:42
820	50.31644	-4.085332	1.14	152.6	2014-12-07	08:59:43
821	50.316429	-4.085326	1.35	161.7	2014-12-07	08:59:44
822	50.316421	-4.085322	0.47	159.9	2014-12-07	08:59:46
823	50.31642	-4.08532	0.13	134.5	2014-12-07	08:59:47
824	50.316419	-4.085319	0.15	127.7	2014-12-07	08:59:48
825	50.31641	-4.085315	1.11	165.4	2014-12-07	08:59:49
826	50.316408	-4.085313	0.17	134.1	2014-12-07	08:59:50
827	50.316409	-4.085312	0.08	77.1	2014-12-07	08:59:51
828	50.316408	-4.085312	0.08	201.8	2014-12-07	08:59:52
829	50.316406	-4.085312	0.2	181.6	2014-12-07	08:59:53
830	50.316404	-4.085312	0.28	168.9	2014-12-07	08:59:54
831	50.316402	-4.08531	0.16	143.8	2014-12-07	08:59:55
832	50.316406	-4.085304	0.3	44.2	2014-12-07	08:59:57
833	50.316402	-4.085303	0.54	169.3	2014-12-07	08:59:58
834	50.316398	-4.085303	0.21	178.4	2014-12-07	09:00:00
835	50.316399	-4.085298	0.19	73.2	2014-12-07	09:00:02
836	50.316398	-4.085296	0.14	132.5	2014-12-07	09:00:03
837	50.316395	-4.085295	0.33	161.3	2014-12-07	09:00:04
838	50.316395	-4.085294	0.05	100.5	2014-12-07	09:00:05
839	50.316393	-4.08529	0.36	128.1	2014-12-07	09:00:06
840	50.316391	-4.085287	0.3	141.7	2014-12-07	09:00:07
841	50.316392	-4.085281	0.43	73.8	2014-12-07	09:00:08
842	50.316395	-4.085275	0.54	57.8	2014-12-07	09:00:09
843	50.316392	-4.08527	0.48	130.2	2014-12-07	09:00:10
844	50.316389	-4.085265	0.48	135.9	2014-12-07	09:00:11
845	50.316388	-4.085263	0.17	109.5	2014-12-07	09:00:12
846	50.316388	-4.085261	0.15	116.3	2014-12-07	09:00:13
847	50.316387	-4.085259	0.17	119.5	2014-12-07	09:00:14
848	50.316388	-4.085252	0.52	70.1	2014-12-07	09:00:15
849	50.316387	-4.085251	0.14	151.7	2014-12-07	09:00:16
850	50.31638	-4.085248	0.83	162.1	2014-12-07	09:00:17
851	50.316376	-4.08524	0.71	134.9	2014-12-07	09:00:18
852	50.316374	-4.085232	0.59	103.5	2014-12-07	09:00:19
853	50.316372	-4.085226	0.5	123	2014-12-07	09:00:20
854	50.316368	-4.085225	0.48	170.8	2014-12-07	09:00:21
855	50.316364	-4.085222	0.48	151.7	2014-12-07	09:00:22
856	50.316369	-4.085216	0.75	39.2	2014-12-07	09:00:23
857	50.316385	-4.085208	1.8	16.7	2014-12-07	09:00:24
858	50.316393	-4.085203	1.03	19.6	2014-12-07	09:00:25
859	50.316393	-4.0852	0.26	88	2014-12-07	09:00:26
860	50.316391	-4.0852	0.11	178.3	2014-12-07	09:00:28
861	50.31639	-4.0852	0.22	189.4	2014-12-07	09:00:29
862	50.316389	-4.085199	0.12	142.8	2014-12-07	09:00:30
863	50.316386	-4.085195	0.22	138.8	2014-12-07	09:00:32
864	50.316384	-4.08519	0.39	112.4	2014-12-07	09:00:33
865	50.316383	-4.085185	0.42	111.1	2014-12-07	09:00:34
866	50.316382	-4.085184	0.1	173.7	2014-12-07	09:00:35
867	50.316377	-4.085183	0.55	167.4	2014-12-07	09:00:36
868	50.316375	-4.085178	0.41	123.4	2014-12-07	09:00:37
869	50.316378	-4.085172	0.52	57.2	2014-12-07	09:00:38
870	50.316376	-4.085167	0.42	125.1	2014-12-07	09:00:39
871	50.31637	-4.085165	0.7	165.1	2014-12-07	09:00:40
872	50.316367	-4.085157	0.31	123.7	2014-12-07	09:00:42
873	50.316363	-4.085152	0.52	132.4	2014-12-07	09:00:43
874	50.316363	-4.085151	0.05	101.9	2014-12-07	09:00:44
875	50.316364	-4.085145	0.46	75.7	2014-12-07	09:00:45
876	50.316365	-4.08514	0.38	78.8	2014-12-07	09:00:46
877	50.316365	-4.085136	0.14	88.1	2014-12-07	09:00:48
878	50.316357	-4.085133	0.96	169.6	2014-12-07	09:00:49
879	50.316353	-4.085126	0.68	127.4	2014-12-07	09:00:50
880	50.316355	-4.08512	0.49	61.9	2014-12-07	09:00:51
881	50.316354	-4.085115	0.32	112.2	2014-12-07	09:00:52
882	50.316352	-4.085114	0.12	146.3	2014-12-07	09:00:54
883	50.316355	-4.085106	0.59	60.8	2014-12-07	09:00:55
884	50.316355	-4.085101	0.36	93	2014-12-07	09:00:56
885	50.31635	-4.0851	0.48	170.7	2014-12-07	09:00:57
886	50.316344	-4.085098	0.66	168.5	2014-12-07	09:00:58
887	50.316343	-4.085091	0.52	108.8	2014-12-07	09:00:59
888	50.316346	-4.085086	0.46	48.2	2014-12-07	09:01:00
889	50.316346	-4.085086	0.05	51.9	2014-12-07	09:01:01
890	50.316345	-4.085082	0.15	114.4	2014-12-07	09:01:03
891	50.316347	-4.085076	0.49	63.1	2014-12-07	09:01:04
892	50.316349	-4.085073	0.29	39.6	2014-12-07	09:01:05
893	50.316349	-4.085073	0.05	123.6	2014-12-07	09:01:06
894	50.316345	-4.085067	0.54	134.6	2014-12-07	09:01:07
895	50.316344	-4.085064	0.33	124.3	2014-12-07	09:01:08
896	50.316343	-4.085064	0.01	180	2014-12-07	09:01:09
897	50.316345	-4.085056	0.54	69.9	2014-12-07	09:01:10
898	50.316345	-4.085051	0.37	85.7	2014-12-07	09:01:11
899	50.316345	-4.085046	0.38	101.2	2014-12-07	09:01:12
900	50.316344	-4.085047	0.06	232.4	2014-12-07	09:01:13
901	50.316341	-4.085045	0.4	159.9	2014-12-07	09:01:14
902	50.316346	-4.085038	0.71	38.3	2014-12-07	09:01:15
903	50.316351	-4.085033	0.34	33.8	2014-12-07	09:01:17
904	50.316345	-4.08503	0.37	162.5	2014-12-07	09:01:19
905	50.316347	-4.085019	0.8	75.1	2014-12-07	09:01:20
906	50.316345	-4.085013	0.49	114.8	2014-12-07	09:01:21
907	50.316338	-4.085011	0.73	169.2	2014-12-07	09:01:22
908	50.316333	-4.085012	0.32	186.4	2014-12-07	09:01:24
909	50.316329	-4.085012	0.23	183	2014-12-07	09:01:26
910	50.316329	-4.085006	0.23	78.2	2014-12-07	09:01:28
911	50.31633	-4.085003	0.23	75.8	2014-12-07	09:01:29
912	50.316333	-4.084996	0.57	56	2014-12-07	09:01:30
913	50.316333	-4.084994	0.1	69.9	2014-12-07	09:01:32
914	50.316333	-4.084993	0.06	128.5	2014-12-07	09:01:33
915	50.316328	-4.084993	0.57	181.9	2014-12-07	09:01:34
916	50.316324	-4.084993	0.42	174.3	2014-12-07	09:01:35
917	50.316325	-4.084993	0.03	327.4	2014-12-07	09:01:37
918	50.316324	-4.084992	0.05	142.3	2014-12-07	09:01:39
919	50.31632	-4.084989	0.46	146.1	2014-12-07	09:01:40
920	50.316315	-4.084987	0.66	169	2014-12-07	09:01:41
921	50.316314	-4.084982	0.34	96.2	2014-12-07	09:01:42
922	50.316316	-4.084978	0.37	59.9	2014-12-07	09:01:43
923	50.316313	-4.084976	0.32	155.5	2014-12-07	09:01:44
924	50.316313	-4.084976	0.05	218.3	2014-12-07	09:01:45
925	50.316313	-4.084976	0.01	128.1	2014-12-07	09:01:46
926	50.316315	-4.084971	0.44	56.3	2014-12-07	09:01:47
927	50.316313	-4.084966	0.46	129.5	2014-12-07	09:01:48
928	50.316307	-4.084962	0.69	159.7	2014-12-07	09:01:49
929	50.316302	-4.084962	0.54	173	2014-12-07	09:01:50
930	50.316297	-4.08496	0.53	169.7	2014-12-07	09:01:51
931	50.316295	-4.084958	0.32	144.6	2014-12-07	09:01:52
932	50.316295	-4.084957	0.03	90	2014-12-07	09:01:53
933	50.316295	-4.084957	0.02	180	2014-12-07	09:01:54
934	50.316297	-4.084952	0.4	57.6	2014-12-07	09:01:55
935	50.316297	-4.084952	0.03	90	2014-12-07	09:01:56
936	50.316292	-4.084953	0.51	186	2014-12-07	09:01:57
937	50.316289	-4.084954	0.36	195.4	2014-12-07	09:01:58
938	50.31629	-4.084953	0.1	43.6	2014-12-07	09:01:59
939	50.316289	-4.084951	0.08	117.4	2014-12-07	09:02:01
940	50.316287	-4.084948	0.15	136.7	2014-12-07	09:02:03
941	50.316285	-4.084946	0.13	137.3	2014-12-07	09:02:05
942	50.316286	-4.084946	0.03	288.6	2014-12-07	09:02:06
943	50.316287	-4.084945	0.22	19.1	2014-12-07	09:02:07
944	50.316287	-4.084945	0.01	231.9	2014-12-07	09:02:08
945	50.316287	-4.084945	0.01	180	2014-12-07	09:02:10
946	50.316284	-4.084951	0.53	232.4	2014-12-07	09:02:11
947	50.316282	-4.084955	0.16	226.6	2014-12-07	09:02:13
948	50.316285	-4.084952	0.18	34.8	2014-12-07	09:02:15
949	50.316286	-4.084958	0.46	287.8	2014-12-07	09:02:16
950	50.31629	-4.084956	0.46	13.4	2014-12-07	09:02:17
951	50.316294	-4.084962	0.58	313.5	2014-12-07	09:02:18
952	50.316296	-4.084972	0.76	289.2	2014-12-07	09:02:19
953	50.316301	-4.084983	0.94	307.2	2014-12-07	09:02:20
954	50.316308	-4.084989	0.84	327.1	2014-12-07	09:02:21
955	50.316313	-4.084998	0.85	312	2014-12-07	09:02:22
956	50.316315	-4.085009	0.81	293.1	2014-12-07	09:02:23
957	50.316317	-4.085017	0.64	287.7	2014-12-07	09:02:24
958	50.316325	-4.08502	0.91	347.5	2014-12-07	09:02:25
959	50.316334	-4.085025	1.07	343.5	2014-12-07	09:02:26
960	50.316339	-4.085031	0.7	320.5	2014-12-07	09:02:27
961	50.316344	-4.085038	0.7	315.9	2014-12-07	09:02:28
962	50.316347	-4.085048	0.83	296	2014-12-07	09:02:29
963	50.316348	-4.085058	0.74	278.7	2014-12-07	09:02:30
964	50.316349	-4.08507	0.81	277.9	2014-12-07	09:02:31
965	50.316351	-4.085076	0.52	294.3	2014-12-07	09:02:32
966	50.316355	-4.085078	0.42	348.5	2014-12-07	09:02:33
967	50.316354	-4.085077	0.03	156.5	2014-12-07	09:02:34
968	50.31635	-4.08508	0.51	201.2	2014-12-07	09:02:35
969	50.316352	-4.085079	0.23	16.3	2014-12-07	09:02:36
970	50.316358	-4.085072	0.79	39.1	2014-12-07	09:02:37
971	50.316357	-4.085071	0.05	124.6	2014-12-07	09:02:38
972	50.316363	-4.085077	0.74	325.9	2014-12-07	09:02:39
973	50.316369	-4.085088	1.01	310.1	2014-12-07	09:02:40
974	50.316372	-4.085101	1.02	293.1	2014-12-07	09:02:41
975	50.316377	-4.085111	0.86	310.5	2014-12-07	09:02:42
976	50.316389	-4.085108	1.28	7.8	2014-12-07	09:02:43
977	50.316421	-4.085093	3.74	17.2	2014-12-07	09:02:44
978	50.316472	-4.085083	5.69	6.6	2014-12-07	09:02:45
979	50.316521	-4.085098	5.54	348.9	2014-12-07	09:02:46
980	50.316563	-4.085117	4.94	344.1	2014-12-07	09:02:47
981	50.316611	-4.085123	5.27	355.9	2014-12-07	09:02:48
982	50.316663	-4.085114	5.86	6.3	2014-12-07	09:02:49
983	50.316712	-4.0851	5.6	10.4	2014-12-07	09:02:50
984	50.316753	-4.085093	4.54	6.1	2014-12-07	09:02:51
985	50.316788	-4.085094	3.86	358.4	2014-12-07	09:02:52
986	50.316822	-4.085093	3.88	1.1	2014-12-07	09:02:53
987	50.31686	-4.085081	4.22	11.6	2014-12-07	09:02:54
988	50.316898	-4.085064	4.4	16.2	2014-12-07	09:02:55
989	50.316939	-4.085047	4.76	15.1	2014-12-07	09:02:56
990	50.316984	-4.085041	5	4.4	2014-12-07	09:02:57
991	50.317022	-4.085058	4.45	344.6	2014-12-07	09:02:58
992	50.317052	-4.085074	3.48	340.9	2014-12-07	09:02:59
993	50.31707	-4.085076	2.1	355.3	2014-12-07	09:03:00
994	50.317077	-4.085074	0.79	12.1	2014-12-07	09:03:01
995	50.317077	-4.085074	0.01	90	2014-12-07	09:03:02
996	50.317077	-4.085073	0.05	80.5	2014-12-07	09:03:03
997	50.317077	-4.085069	0.28	103.5	2014-12-07	09:03:04
998	50.317071	-4.085063	0.75	146.7	2014-12-07	09:03:05
999	50.317071	-4.085062	0.1	119.1	2014-12-07	09:03:06
1000	50.317059	-4.085065	1.3	189.5	2014-12-07	09:03:07
1001	50.317047	-4.085067	1.43	185.7	2014-12-07	09:03:08
1002	50.317033	-4.085068	1.47	181.2	2014-12-07	09:03:09
1003	50.317025	-4.085067	0.96	175.4	2014-12-07	09:03:10
1004	50.317024	-4.085064	0.22	120.5	2014-12-07	09:03:11
1005	50.317012	-4.08507	1.35	197.7	2014-12-07	09:03:12
1006	50.317001	-4.085075	1.27	198.1	2014-12-07	09:03:13
1007	50.316993	-4.085077	0.9	188.3	2014-12-07	09:03:14
1008	50.316992	-4.085077	0.18	181.8	2014-12-07	09:03:15
1009	50.316978	-4.085087	1.68	205.9	2014-12-07	09:03:16
1010	50.316963	-4.085095	1.74	198.4	2014-12-07	09:03:17
1011	50.316948	-4.085102	1.81	194.6	2014-12-07	09:03:18
1012	50.316934	-4.085108	1.61	197.4	2014-12-07	09:03:19
1013	50.316925	-4.085113	1.03	200.2	2014-12-07	09:03:20
1014	50.316916	-4.085117	1.02	192.8	2014-12-07	09:03:21
1015	50.316905	-4.085127	1.45	209.8	2014-12-07	09:03:22
1016	50.316892	-4.085137	1.65	207.1	2014-12-07	09:03:23
1017	50.316882	-4.085143	1.15	199.1	2014-12-07	09:03:24
1018	50.316877	-4.085146	0.62	204.6	2014-12-07	09:03:25
1019	50.316867	-4.085151	1.1	196.4	2014-12-07	09:03:26
1020	50.316858	-4.085155	1.13	194.7	2014-12-07	09:03:27
1021	50.316853	-4.085155	0.55	180	2014-12-07	09:03:28
1022	50.316852	-4.085154	0.09	151.1	2014-12-07	09:03:29
1023	50.316843	-4.08516	1.08	203.8	2014-12-07	09:03:30
1024	50.316832	-4.085167	1.36	201	2014-12-07	09:03:31
1025	50.31682	-4.085168	1.27	182.9	2014-12-07	09:03:32
1026	50.316811	-4.085172	1.1	194.1	2014-12-07	09:03:33
1027	50.316802	-4.085179	1.11	208.2	2014-12-07	09:03:34
1028	50.31679	-4.085184	1.41	196	2014-12-07	09:03:35
1029	50.316779	-4.08519	1.25	199.5	2014-12-07	09:03:36
1030	50.316768	-4.085195	1.24	193.9	2014-12-07	09:03:37
1031	50.316759	-4.085199	1.12	197.4	2014-12-07	09:03:38
1032	50.316751	-4.085205	0.91	205.9	2014-12-07	09:03:39
1033	50.31674	-4.085211	1.33	199.9	2014-12-07	09:03:40
1034	50.316729	-4.085215	1.27	191.4	2014-12-07	09:03:41
1035	50.316724	-4.085217	0.61	194.7	2014-12-07	09:03:42
1036	50.316716	-4.085219	0.93	189.6	2014-12-07	09:03:43
1037	50.316706	-4.085225	1.16	202.6	2014-12-07	09:03:44
1038	50.316696	-4.085234	1.22	210.7	2014-12-07	09:03:45
1039	50.316682	-4.085245	1.77	204.9	2014-12-07	09:03:46
1040	50.316669	-4.085251	1.5	199	2014-12-07	09:03:47
1041	50.316671	-4.085246	0.43	69.4	2014-12-07	09:03:48
1042	50.316674	-4.085242	0.45	37.7	2014-12-07	09:03:49
1043	50.316666	-4.085249	1.05	209.6	2014-12-07	09:03:50
1044	50.316657	-4.085258	1.12	214.1	2014-12-07	09:03:51
1045	50.316653	-4.085268	0.84	238.5	2014-12-07	09:03:52
1046	50.31665	-4.085277	0.7	242.2	2014-12-07	09:03:53
1047	50.316645	-4.08528	0.61	201.6	2014-12-07	09:03:54
1048	50.316641	-4.085277	0.5	153.2	2014-12-07	09:03:55
1049	50.31664	-4.085277	0.11	176.7	2014-12-07	09:03:56
1050	50.316635	-4.085278	0.55	189.4	2014-12-07	09:03:57
1051	50.316636	-4.085277	0.07	81.3	2014-12-07	09:03:58
1052	50.316637	-4.085274	0.14	46.6	2014-12-07	09:04:00
1053	50.316627	-4.085279	1.2	195	2014-12-07	09:04:01
1054	50.316617	-4.085281	1.09	188.5	2014-12-07	09:04:02
1055	50.316608	-4.085279	1.06	173.2	2014-12-07	09:04:03
1056	50.316599	-4.085273	1.11	157.9	2014-12-07	09:04:04
1057	50.31659	-4.085269	1.04	164.3	2014-12-07	09:04:05
1058	50.316577	-4.085269	1.39	177.5	2014-12-07	09:04:06
1059	50.316563	-4.085269	1.56	180.4	2014-12-07	09:04:07
1060	50.316554	-4.085267	1.04	173.8	2014-12-07	09:04:08
1061	50.316552	-4.085262	0.39	116.8	2014-12-07	09:04:09
1062	50.316551	-4.085259	0.29	117.1	2014-12-07	09:04:10
1063	50.31655	-4.085259	0.11	180	2014-12-07	09:04:11
1064	50.316543	-4.085257	0.74	168.9	2014-12-07	09:04:12
1065	50.316541	-4.085251	0.49	125.1	2014-12-07	09:04:13
1066	50.316547	-4.085246	0.72	26.1	2014-12-07	09:04:14
1067	50.316551	-4.085243	0.54	25	2014-12-07	09:04:15
1068	50.316551	-4.085243	0.06	168	2014-12-07	09:04:16
1069	50.316544	-4.085241	0.77	167.5	2014-12-07	09:04:17
1070	50.316537	-4.085241	0.8	180.9	2014-12-07	09:04:18
1071	50.316535	-4.085239	0.27	147.6	2014-12-07	09:04:19
1072	50.316535	-4.085235	0.15	80.9	2014-12-07	09:04:21
1073	50.316535	-4.085224	0.76	90	2014-12-07	09:04:22
1074	50.316537	-4.085223	0.28	18.3	2014-12-07	09:04:23
1075	50.316543	-4.085232	0.87	314.4	2014-12-07	09:04:24
1076	50.316553	-4.085237	1.16	341.7	2014-12-07	09:04:25
1077	50.316569	-4.085235	1.84	4.4	2014-12-07	09:04:26
1078	50.316599	-4.085227	3.34	10	2014-12-07	09:04:27
1079	50.316635	-4.085213	4.19	13.1	2014-12-07	09:04:28
1080	50.316679	-4.085198	4.93	12.4	2014-12-07	09:04:29
1081	50.316724	-4.08518	5.18	14.6	2014-12-07	09:04:30
1082	50.316774	-4.085162	5.75	13	2014-12-07	09:04:31
1083	50.316825	-4.085172	5.7	352.7	2014-12-07	09:04:32
1084	50.316868	-4.0852	5.24	338.1	2014-12-07	09:04:33
1085	50.316911	-4.085212	4.84	349.4	2014-12-07	09:04:34
1086	50.316953	-4.085192	4.84	16.8	2014-12-07	09:04:35
1087	50.316993	-4.085157	5.17	29.2	2014-12-07	09:04:36
1088	50.317033	-4.08514	4.53	14.9	2014-12-07	09:04:37
1089	50.31707	-4.085144	4.12	356.8	2014-12-07	09:04:38
1090	50.317191	-4.085189	4.63	346.6	2014-12-07	09:04:41
1091	50.317227	-4.085215	4.43	335.5	2014-12-07	09:04:42
1092	50.317262	-4.085242	4.35	333.5	2014-12-07	09:04:43
1093	50.317296	-4.085263	4.08	338.1	2014-12-07	09:04:44
1094	50.317322	-4.085283	3.15	334.5	2014-12-07	09:04:45
1095	50.317338	-4.085296	2.08	332.3	2014-12-07	09:04:46
1096	50.317348	-4.08532	0.5	302.6	2014-12-07	09:04:50
1097	50.317344	-4.085323	0.23	209	2014-12-07	09:04:52
1098	50.317344	-4.085323	0.02	147.4	2014-12-07	09:04:53
1099	50.317336	-4.085326	0.98	193.7	2014-12-07	09:04:54
1100	50.317336	-4.085326	0.01	270	2014-12-07	09:04:55
1101	50.317336	-4.085326	0.01	324.3	2014-12-07	09:04:56
1102	50.317329	-4.085328	0.78	189.6	2014-12-07	09:04:57
1103	50.317315	-4.085335	1.6	197.5	2014-12-07	09:04:58
1104	50.317301	-4.085343	1.7	200.5	2014-12-07	09:04:59
1105	50.317291	-4.08535	1.15	204.3	2014-12-07	09:05:00
1106	50.317282	-4.085359	1.22	211.1	2014-12-07	09:05:01
1107	50.31727	-4.08537	1.52	212.6	2014-12-07	09:05:02
1108	50.317269	-4.085379	0.61	254.8	2014-12-07	09:05:03
1109	50.317273	-4.085387	0.73	307.8	2014-12-07	09:05:04
1110	50.317269	-4.085395	0.75	230	2014-12-07	09:05:05
1111	50.317258	-4.085401	1.23	200.1	2014-12-07	09:05:06
1112	50.317245	-4.085406	1.48	194.4	2014-12-07	09:05:07
1113	50.317231	-4.08541	1.61	190.7	2014-12-07	09:05:08
1114	50.317218	-4.085409	1.47	176.7	2014-12-07	09:05:09
1115	50.317208	-4.085406	1.11	168.6	2014-12-07	09:05:10
1116	50.317196	-4.085402	1.35	169.8	2014-12-07	09:05:11
1117	50.317182	-4.0854	1.62	173.4	2014-12-07	09:05:12
1118	50.317168	-4.085401	1.51	183.9	2014-12-07	09:05:13
1119	50.317165	-4.085399	0.43	154.7	2014-12-07	09:05:14
1120	50.317165	-4.085398	0.11	48.4	2014-12-07	09:05:15
1121	50.317165	-4.085399	0.13	233.7	2014-12-07	09:05:16
1122	50.317154	-4.085401	1.18	187.2	2014-12-07	09:05:17
1123	50.317142	-4.0854	1.37	178	2014-12-07	09:05:18
1124	50.317133	-4.085396	1	159.9	2014-12-07	09:05:19
1125	50.317125	-4.085393	0.96	167.1	2014-12-07	09:05:20
1126	50.317115	-4.085389	1.13	166.3	2014-12-07	09:05:21
1127	50.317106	-4.085385	1.11	166	2014-12-07	09:05:22
1128	50.317099	-4.085382	0.76	165.9	2014-12-07	09:05:23
1129	50.3171	-4.085376	0.44	76.4	2014-12-07	09:05:24
1130	50.317098	-4.085373	0.31	136.2	2014-12-07	09:05:25
1131	50.31709	-4.085373	0.88	179.6	2014-12-07	09:05:26
1132	50.31708	-4.085375	1.13	185.4	2014-12-07	09:05:27
1133	50.317069	-4.085374	1.17	177.1	2014-12-07	09:05:28
1134	50.317057	-4.085372	1.36	172.7	2014-12-07	09:05:29
1135	50.317045	-4.085368	1.4	169.7	2014-12-07	09:05:30
1136	50.317035	-4.085362	1.13	159	2014-12-07	09:05:31
1137	50.317024	-4.085358	1.29	166.7	2014-12-07	09:05:32
1138	50.317016	-4.085351	1.04	149.4	2014-12-07	09:05:33
1139	50.317009	-4.085342	1.03	140.7	2014-12-07	09:05:34
1140	50.316998	-4.085335	1.28	159.5	2014-12-07	09:05:35
1141	50.31699	-4.085326	1.11	144	2014-12-07	09:05:36
1142	50.31698	-4.085319	1.25	156	2014-12-07	09:05:37
1143	50.316969	-4.085315	1.2	167	2014-12-07	09:05:38
1144	50.316962	-4.085309	0.92	153.4	2014-12-07	09:05:39
1145	50.316953	-4.085305	1.01	162.5	2014-12-07	09:05:40
1146	50.316942	-4.085301	1.26	165.5	2014-12-07	09:05:41
1147	50.316927	-4.0853	1.7	178.8	2014-12-07	09:05:42
1148	50.316911	-4.085303	1.77	186.4	2014-12-07	09:05:43
1149	50.316902	-4.085298	1.05	161.2	2014-12-07	09:05:44
1150	50.316897	-4.085289	0.86	129.8	2014-12-07	09:05:45
1151	50.316892	-4.085283	0.68	142.7	2014-12-07	09:05:46
1152	50.31689	-4.085278	0.51	128.5	2014-12-07	09:05:47
1153	50.316887	-4.085274	0.41	145.3	2014-12-07	09:05:48
1154	50.316881	-4.085275	0.65	183.6	2014-12-07	09:05:49
1155	50.316869	-4.085278	1.29	190.9	2014-12-07	09:05:50
1156	50.316856	-4.08528	1.46	184	2014-12-07	09:05:51
1157	50.316842	-4.085284	1.64	189.8	2014-12-07	09:05:52
1158	50.316828	-4.085289	1.55	195.6	2014-12-07	09:05:53
1159	50.316818	-4.085295	1.17	199.6	2014-12-07	09:05:54
1160	50.31681	-4.085298	0.93	194.9	2014-12-07	09:05:55
1161	50.316803	-4.085299	0.86	184.4	2014-12-07	09:05:56
1162	50.316799	-4.085299	0.46	181.5	2014-12-07	09:05:57
1163	50.316799	-4.085299	0.06	90	2014-12-07	09:05:58
1164	50.316794	-4.085297	0.55	168.2	2014-12-07	09:05:59
1165	50.316786	-4.085295	0.87	169.4	2014-12-07	09:06:00
1166	50.316777	-4.085295	1.03	179.7	2014-12-07	09:06:01
1167	50.316767	-4.085295	1.05	180	2014-12-07	09:06:02
1168	50.316761	-4.085293	0.75	173.2	2014-12-07	09:06:03
1169	50.316755	-4.08529	0.66	157.6	2014-12-07	09:06:04
1170	50.316746	-4.085289	1.08	176.5	2014-12-07	09:06:05
1171	50.316736	-4.08529	1.09	183.4	2014-12-07	09:06:06
1172	50.316734	-4.085288	0.22	152.7	2014-12-07	09:06:07
1173	50.316733	-4.085289	0.07	189.8	2014-12-07	09:06:08
1174	50.316721	-4.085293	1.39	194.1	2014-12-07	09:06:09
1175	50.31671	-4.085297	1.26	190.6	2014-12-07	09:06:10
1176	50.316701	-4.085302	1.08	199.6	2014-12-07	09:06:11
1177	50.316697	-4.085306	0.51	217.1	2014-12-07	09:06:12
1178	50.316697	-4.085305	0.05	101.9	2014-12-07	09:06:13
1179	50.316689	-4.085311	0.98	201.9	2014-12-07	09:06:14
1180	50.31668	-4.085313	1.07	189.3	2014-12-07	09:06:15
1181	50.316673	-4.085312	0.72	172.4	2014-12-07	09:06:16
1182	50.316668	-4.08531	0.64	168.2	2014-12-07	09:06:17
1183	50.31666	-4.085311	0.86	187.6	2014-12-07	09:06:18
1184	50.316652	-4.085311	0.82	178.8	2014-12-07	09:06:19
1185	50.316649	-4.08531	0.2	165.2	2014-12-07	09:06:21
1186	50.316642	-4.085308	0.75	169.5	2014-12-07	09:06:22
1187	50.316634	-4.085306	0.92	171.4	2014-12-07	09:06:23
1188	50.316626	-4.085304	0.92	173.3	2014-12-07	09:06:24
1189	50.316615	-4.085307	1.24	188.3	2014-12-07	09:06:25
1190	50.316604	-4.085309	1.28	186.1	2014-12-07	09:06:26
1191	50.316594	-4.085307	1.13	171.8	2014-12-07	09:06:27
1192	50.316587	-4.085305	0.73	172	2014-12-07	09:06:28
1193	50.316584	-4.085301	0.5	145.1	2014-12-07	09:06:29
1194	50.316576	-4.085299	0.79	170.9	2014-12-07	09:06:30
1195	50.316567	-4.0853	1.04	180.7	2014-12-07	09:06:31
1196	50.316567	-4.085298	0.1	112.9	2014-12-07	09:06:32
1197	50.316573	-4.085295	0.78	15.6	2014-12-07	09:06:33
1198	50.316572	-4.085296	0.15	191.2	2014-12-07	09:06:34
1199	50.316568	-4.085293	0.5	154.4	2014-12-07	09:06:35
1200	50.316566	-4.085289	0.34	131.2	2014-12-07	09:06:36
1201	50.316561	-4.08529	0.55	186.8	2014-12-07	09:06:37
1202	50.316555	-4.085292	0.67	192.8	2014-12-07	09:06:38
1203	50.316549	-4.085291	0.69	171.6	2014-12-07	09:06:39
1204	50.316545	-4.085286	0.29	139.9	2014-12-07	09:06:41
1205	50.316547	-4.085278	0.62	66.2	2014-12-07	09:06:42
1206	50.316546	-4.085276	0.17	142	2014-12-07	09:06:43
1207	50.316545	-4.085275	0.15	159.2	2014-12-07	09:06:44
1208	50.316538	-4.085276	0.8	182.1	2014-12-07	09:06:45
1209	50.316536	-4.085272	0.3	125.9	2014-12-07	09:06:46
1210	50.316542	-4.085265	0.79	41.3	2014-12-07	09:06:47
1211	50.316545	-4.08526	0.48	45.2	2014-12-07	09:06:48
1212	50.316544	-4.085259	0.09	147.1	2014-12-07	09:06:49
1213	50.316538	-4.085256	0.71	158.4	2014-12-07	09:06:50
1214	50.316534	-4.085253	0.23	151.1	2014-12-07	09:06:52
1215	50.316534	-4.085251	0.09	102.8	2014-12-07	09:06:53
1216	50.316534	-4.08525	0.11	121.9	2014-12-07	09:06:54
1217	50.31653	-4.085247	0.5	152.1	2014-12-07	09:06:55
1218	50.316525	-4.085248	0.56	189.8	2014-12-07	09:06:56
1219	50.316522	-4.085246	0.33	151	2014-12-07	09:06:57
1220	50.316525	-4.085243	0.39	35.6	2014-12-07	09:06:58
1221	50.316528	-4.085242	0.35	6.8	2014-12-07	09:06:59
1222	50.31653	-4.085238	0.37	59.4	2014-12-07	09:07:00
1223	50.31653	-4.085236	0.14	74.4	2014-12-07	09:07:01
1224	50.31653	-4.085234	0.13	94.1	2014-12-07	09:07:02
1225	50.316546	-4.085212	2.4	41.1	2014-12-07	09:07:03
1226	50.316565	-4.085191	2.58	34.7	2014-12-07	09:07:04
1227	50.316575	-4.08518	1.38	36.7	2014-12-07	09:07:05
1228	50.316574	-4.085172	0.54	100	2014-12-07	09:07:06
1229	50.316574	-4.085172	0.04	90	2014-12-07	09:07:07
1230	50.316575	-4.08517	0.13	58.5	2014-12-07	09:07:08
1231	50.316579	-4.085163	0.34	46.6	2014-12-07	09:07:10
1232	50.316574	-4.085166	0.59	198.8	2014-12-07	09:07:11
1233	50.316568	-4.085167	0.66	189.8	2014-12-07	09:07:12
1234	50.316564	-4.085167	0.43	172.1	2014-12-07	09:07:13
1235	50.316561	-4.085168	0.41	189.3	2014-12-07	09:07:14
1236	50.316555	-4.085175	0.85	219.7	2014-12-07	09:07:15
1237	50.316548	-4.085183	0.99	213.1	2014-12-07	09:07:16
1238	50.31654	-4.085184	0.84	185.7	2014-12-07	09:07:17
1239	50.316537	-4.085182	0.38	158	2014-12-07	09:07:18
1240	50.316531	-4.085183	0.62	183.9	2014-12-07	09:07:19
1241	50.316522	-4.085188	1.06	201.1	2014-12-07	09:07:20
1242	50.316514	-4.085195	1.05	209	2014-12-07	09:07:21
1243	50.316513	-4.085195	0.15	186.7	2014-12-07	09:07:22
1244	50.316515	-4.085192	0.38	41.7	2014-12-07	09:07:23
1245	50.316517	-4.085189	0.27	45.5	2014-12-07	09:07:24
1246	50.316517	-4.085189	0.03	211.5	2014-12-07	09:07:25
1247	50.316511	-4.085191	0.61	188.4	2014-12-07	09:07:26
1248	50.316504	-4.085191	0.8	184.2	2014-12-07	09:07:27
1249	50.316498	-4.085189	0.73	165.4	2014-12-07	09:07:28
1250	50.316491	-4.085188	0.76	176.3	2014-12-07	09:07:29
1251	50.316488	-4.085187	0.18	166.8	2014-12-07	09:07:31
1252	50.316492	-4.085184	0.26	27.7	2014-12-07	09:07:33
1253	50.316492	-4.085184	0.01	180	2014-12-07	09:07:34
1254	50.316492	-4.085184	0.02	180	2014-12-07	09:07:35
1255	50.316493	-4.085177	0.5	73.8	2014-12-07	09:07:36
1256	50.316497	-4.085169	0.73	51.4	2014-12-07	09:07:37
1257	50.316499	-4.085163	0.47	61.8	2014-12-07	09:07:38
1258	50.316497	-4.08516	0.28	134	2014-12-07	09:07:39
1259	50.316491	-4.085159	0.73	174.4	2014-12-07	09:07:40
1260	50.316485	-4.085156	0.72	162.2	2014-12-07	09:07:41
1261	50.316482	-4.08515	0.51	131	2014-12-07	09:07:42
1262	50.316481	-4.08515	0.03	142.2	2014-12-07	09:07:44
1263	50.316481	-4.08515	0.01	147.4	2014-12-07	09:07:45
1264	50.316476	-4.085148	0.57	168.6	2014-12-07	09:07:46
1265	50.316477	-4.085143	0.36	79.6	2014-12-07	09:07:47
1266	50.316483	-4.085136	0.89	33.8	2014-12-07	09:07:48
1267	50.316484	-4.085133	0.25	66.2	2014-12-07	09:07:49
1268	50.316481	-4.085138	0.45	224	2014-12-07	09:07:50
1269	50.31648	-4.085148	0.78	259	2014-12-07	09:07:51
1270	50.316479	-4.085154	0.44	259	2014-12-07	09:07:52
1271	50.316485	-4.085162	0.85	320.6	2014-12-07	09:07:53
1272	50.316488	-4.085171	0.73	295.8	2014-12-07	09:07:54
1273	50.316486	-4.085182	0.82	254	2014-12-07	09:07:55
1274	50.316482	-4.085193	0.91	240.5	2014-12-07	09:07:56
1275	50.316482	-4.085204	0.73	270	2014-12-07	09:07:57
1276	50.316492	-4.085206	1.14	352.5	2014-12-07	09:07:58
1277	50.316496	-4.085209	0.5	333.8	2014-12-07	09:07:59
1278	50.316492	-4.085217	0.75	235.3	2014-12-07	09:08:00
1279	50.316486	-4.085226	0.94	221.8	2014-12-07	09:08:01
1280	50.316479	-4.085235	0.97	218.8	2014-12-07	09:08:02
1281	50.316478	-4.085239	0.32	247.4	2014-12-07	09:08:03
1282	50.316476	-4.085244	0.45	232.9	2014-12-07	09:08:04
1283	50.316476	-4.085244	0.03	32.6	2014-12-07	09:08:05
1284	50.31647	-4.085249	0.77	207.3	2014-12-07	09:08:06
1285	50.316463	-4.085254	0.85	207.9	2014-12-07	09:08:07
1286	50.316456	-4.085253	0.37	173	2014-12-07	09:08:09
1287	50.316456	-4.085252	0.05	99.5	2014-12-07	09:08:10
1288	50.316456	-4.085248	0.33	86.9	2014-12-07	09:08:11
1289	50.31645	-4.085246	0.7	170.2	2014-12-07	09:08:12
1290	50.316445	-4.085245	0.63	171.8	2014-12-07	09:08:13
1291	50.316443	-4.085244	0.07	170.2	2014-12-07	09:08:15
1292	50.316449	-4.085236	0.87	41.5	2014-12-07	09:08:16
1293	50.316453	-4.08523	0.6	51.6	2014-12-07	09:08:17
1294	50.316446	-4.085227	0.79	166.4	2014-12-07	09:08:18
1295	50.316439	-4.085226	0.77	174.7	2014-12-07	09:08:19
1296	50.316435	-4.085224	0.5	160.6	2014-12-07	09:08:20
1297	50.316435	-4.085224	0.01	343.3	2014-12-07	09:08:22
1298	50.316434	-4.085222	0.09	122.2	2014-12-07	09:08:24
1299	50.316429	-4.085222	0.58	180.6	2014-12-07	09:08:25
1300	50.316426	-4.085219	0.38	144.4	2014-12-07	09:08:26
1301	50.316426	-4.085219	0.01	212.6	2014-12-07	09:08:27
1302	50.31643	-4.085213	0.58	43.9	2014-12-07	09:08:28
1303	50.316429	-4.085213	0.04	161.8	2014-12-07	09:08:29
1304	50.316424	-4.08521	0.64	159.2	2014-12-07	09:08:30
1305	50.316419	-4.085209	0.51	175.4	2014-12-07	09:08:31
1306	50.316415	-4.085205	0.52	149	2014-12-07	09:08:32
1307	50.316414	-4.085199	0.22	105.8	2014-12-07	09:08:34
1308	50.316414	-4.085199	0.01	0	2014-12-07	09:08:35
1309	50.316405	-4.085205	1.11	203.2	2014-12-07	09:08:36
1310	50.316398	-4.085206	0.75	184.6	2014-12-07	09:08:37
1311	50.316395	-4.085206	0.44	178.4	2014-12-07	09:08:38
1312	50.316393	-4.085204	0.25	149.8	2014-12-07	09:08:39
1313	50.316393	-4.085203	0.07	55	2014-12-07	09:08:40
1314	50.316393	-4.085202	0.06	63.8	2014-12-07	09:08:42
1315	50.316393	-4.085201	0.08	90	2014-12-07	09:08:43
1316	50.316391	-4.085198	0.35	145	2014-12-07	09:08:44
1317	50.316388	-4.085197	0.32	169.3	2014-12-07	09:08:45
1318	50.316387	-4.085195	0.17	135.6	2014-12-07	09:08:46
1319	50.316388	-4.085195	0.14	9.8	2014-12-07	09:08:47
1320	50.316388	-4.085207	0.88	266.4	2014-12-07	09:08:48
1321	50.316386	-4.085223	1.16	258.9	2014-12-07	09:08:49
1322	50.316382	-4.085234	0.88	241.6	2014-12-07	09:08:50
1323	50.316386	-4.085242	0.77	311.6	2014-12-07	09:08:51
1324	50.316395	-4.085251	1.16	328.4	2014-12-07	09:08:52
1325	50.316399	-4.085261	0.84	302.3	2014-12-07	09:08:53
1326	50.316401	-4.085273	0.89	279	2014-12-07	09:08:54
1327	50.316404	-4.085281	0.67	308.1	2014-12-07	09:08:55
1328	50.316421	-4.085275	1.86	12.5	2014-12-07	09:08:56
1329	50.31646	-4.08526	4.51	13.7	2014-12-07	09:08:57
1330	50.316516	-4.085256	6.25	2.7	2014-12-07	09:08:58
1331	50.316574	-4.085272	6.51	350.1	2014-12-07	09:08:59
1332	50.316621	-4.085285	5.4	350.1	2014-12-07	09:09:00
1333	50.316666	-4.08528	4.96	3.6	2014-12-07	09:09:01
1334	50.316709	-4.085282	4.76	358.3	2014-12-07	09:09:02
1335	50.316755	-4.085283	5.12	359.7	2014-12-07	09:09:03
1336	50.316804	-4.085287	5.48	356.5	2014-12-07	09:09:04
1337	50.316845	-4.085306	4.78	343.8	2014-12-07	09:09:05
1338	50.316881	-4.085319	4.17	346.9	2014-12-07	09:09:06
1339	50.316919	-4.085317	4.18	2.9	2014-12-07	09:09:07
1340	50.316955	-4.085304	4.08	12.3	2014-12-07	09:09:08
1341	50.316991	-4.085292	4.11	12.2	2014-12-07	09:09:09
1342	50.317027	-4.085278	4.12	13.9	2014-12-07	09:09:10
1343	50.317073	-4.085295	1.05	346.8	2014-12-07	09:09:15
1344	50.317031	-4.085321	4.96	202.1	2014-12-07	09:09:16
1345	50.316984	-4.085318	5.29	177.4	2014-12-07	09:09:17
1346	50.316947	-4.085317	4.17	178.8	2014-12-07	09:09:18
1347	50.316926	-4.085317	2.31	180.7	2014-12-07	09:09:19
1348	50.316907	-4.085315	2.14	175.2	2014-12-07	09:09:20
1349	50.316887	-4.085318	2.24	186.6	2014-12-07	09:09:21
1350	50.316868	-4.085319	2.1	182.6	2014-12-07	09:09:22
1351	50.316853	-4.085321	1.67	184.3	2014-12-07	09:09:23
1352	50.31684	-4.085325	1.44	191.9	2014-12-07	09:09:24
1353	50.316826	-4.085325	1.56	178	2014-12-07	09:09:25
1354	50.316811	-4.085324	1.73	179.2	2014-12-07	09:09:26
1355	50.316794	-4.085329	1.9	190.1	2014-12-07	09:09:27
1356	50.316776	-4.085335	2.08	191.4	2014-12-07	09:09:28
1357	50.316757	-4.08534	2.06	189.8	2014-12-07	09:09:29
1358	50.316747	-4.08534	1.18	180.6	2014-12-07	09:09:30
1359	50.316736	-4.085338	1.15	174.1	2014-12-07	09:09:31
1360	50.316722	-4.085339	1.56	181.5	2014-12-07	09:09:32
1361	50.31671	-4.085342	1.43	188.7	2014-12-07	09:09:33
1362	50.316702	-4.085342	0.82	179.2	2014-12-07	09:09:34
1363	50.316695	-4.085341	0.79	178.3	2014-12-07	09:09:35
1364	50.316682	-4.085343	1.51	185.6	2014-12-07	09:09:36
1365	50.316669	-4.085346	1.44	186.4	2014-12-07	09:09:37
1366	50.316659	-4.085348	1.11	187.1	2014-12-07	09:09:38
1367	50.316653	-4.085343	0.71	154.3	2014-12-07	09:09:39
1368	50.316646	-4.085342	0.85	173.2	2014-12-07	09:09:40
1369	50.316633	-4.085343	1.45	184.2	2014-12-07	09:09:41
1370	50.316617	-4.085345	1.72	184	2014-12-07	09:09:42
1371	50.316607	-4.085345	1.11	178.2	2014-12-07	09:09:43
1372	50.316601	-4.085345	0.74	181.9	2014-12-07	09:09:44
1373	50.316592	-4.085345	0.95	180.3	2014-12-07	09:09:45
1374	50.31658	-4.085347	1.33	187.7	2014-12-07	09:09:46
1375	50.316574	-4.085347	0.69	178.1	2014-12-07	09:09:47
1376	50.316572	-4.085342	0.41	117.1	2014-12-07	09:09:48
1377	50.316565	-4.085339	0.9	165.8	2014-12-07	09:09:49
1378	50.316553	-4.08534	1.34	182.8	2014-12-07	09:09:50
1379	50.316538	-4.08534	1.65	180.4	2014-12-07	09:09:51
1380	50.316523	-4.085344	1.68	190	2014-12-07	09:09:52
1381	50.31651	-4.08535	1.47	197.5	2014-12-07	09:09:53
1382	50.316501	-4.085352	1.04	188.3	2014-12-07	09:09:54
1383	50.316492	-4.085352	0.99	176.2	2014-12-07	09:09:55
1384	50.31648	-4.085355	1.36	189.8	2014-12-07	09:09:56
1385	50.316472	-4.085355	0.88	181.2	2014-12-07	09:09:57
1386	50.316468	-4.085349	0.63	139.6	2014-12-07	09:09:58
1387	50.31646	-4.085349	0.85	176.4	2014-12-07	09:09:59
1388	50.316451	-4.085348	0.99	178.6	2014-12-07	09:10:00
1389	50.316445	-4.085345	0.77	165.2	2014-12-07	09:10:01
1390	50.31644	-4.085344	0.54	168.6	2014-12-07	09:10:02
1391	50.316436	-4.085342	0.49	161	2014-12-07	09:10:03
1392	50.316429	-4.085342	0.76	180	2014-12-07	09:10:04
1393	50.316421	-4.085342	0.94	179.7	2014-12-07	09:10:05
1394	50.316411	-4.085343	1.12	183.3	2014-12-07	09:10:06
1395	50.316402	-4.085341	0.98	173.7	2014-12-07	09:10:07
1396	50.316395	-4.085337	0.78	157.1	2014-12-07	09:10:08
1397	50.316387	-4.085338	0.98	185.6	2014-12-07	09:10:09
1398	50.316376	-4.085339	1.19	183.7	2014-12-07	09:10:10
1399	50.316373	-4.085336	0.43	146	2014-12-07	09:10:11
1400	50.31638	-4.085329	0.98	32	2014-12-07	09:10:12
1401	50.316382	-4.085322	0.46	71.1	2014-12-07	09:10:13
1402	50.316378	-4.085321	0.18	166.8	2014-12-07	09:10:15
1403	50.316378	-4.085321	0.03	157.3	2014-12-07	09:10:16
1404	50.316377	-4.085321	0.08	180	2014-12-07	09:10:17
1405	50.316374	-4.085319	0.41	153.9	2014-12-07	09:10:18
1406	50.316374	-4.085318	0.02	90	2014-12-07	09:10:19
1407	50.31638	-4.08531	0.84	43.2	2014-12-07	09:10:20
1408	50.316384	-4.085303	0.7	49.2	2014-12-07	09:10:21
1409	50.316385	-4.085295	0.55	76.2	2014-12-07	09:10:22
1410	50.316382	-4.085285	0.78	115.3	2014-12-07	09:10:23
1411	50.31638	-4.085276	0.73	110.2	2014-12-07	09:10:24
1412	50.31638	-4.085269	0.49	90	2014-12-07	09:10:25
1413	50.31638	-4.085265	0.28	84.3	2014-12-07	09:10:26
1414	50.316379	-4.085265	0.07	212.6	2014-12-07	09:10:27
1415	50.316378	-4.085267	0.22	204.6	2014-12-07	09:10:28
1416	50.316372	-4.085269	0.65	195.9	2014-12-07	09:10:29
1417	50.316366	-4.08527	0.72	187.1	2014-12-07	09:10:30
1418	50.316361	-4.085266	0.58	150.5	2014-12-07	09:10:31
1419	50.316359	-4.08526	0.45	111.5	2014-12-07	09:10:32
1420	50.31636	-4.085261	0.06	348.5	2014-12-07	09:10:33
1421	50.316359	-4.085259	0.08	130.8	2014-12-07	09:10:35
1422	50.316359	-4.085258	0.08	117.8	2014-12-07	09:10:36
1423	50.316356	-4.085253	0.51	134.3	2014-12-07	09:10:37
1424	50.316355	-4.085252	0.1	150.6	2014-12-07	09:10:38
1425	50.316347	-4.085247	0.92	158.4	2014-12-07	09:10:39
1426	50.316342	-4.085244	0.62	156.7	2014-12-07	09:10:40
1427	50.316338	-4.085243	0.42	171.1	2014-12-07	09:10:41
1428	50.316338	-4.085243	0.02	270	2014-12-07	09:10:42
1429	50.31633	-4.08524	0.91	163.6	2014-12-07	09:10:43
1430	50.316325	-4.085238	0.61	172.2	2014-12-07	09:10:44
1431	50.316325	-4.085238	0.02	32.6	2014-12-07	09:10:45
1432	50.316322	-4.085232	0.53	128	2014-12-07	09:10:46
1433	50.316321	-4.085223	0.65	100.8	2014-12-07	09:10:47
1434	50.31632	-4.085219	0.35	110	2014-12-07	09:10:48
1435	50.316319	-4.085219	0.08	180	2014-12-07	09:10:49
1436	50.316314	-4.085217	0.58	171.2	2014-12-07	09:10:50
1437	50.316311	-4.085216	0.33	157	2014-12-07	09:10:51
1438	50.316311	-4.085217	0.04	234.4	2014-12-07	09:10:53
1439	50.316311	-4.085217	0.06	312.1	2014-12-07	09:10:54
1440	50.316311	-4.085217	0.02	327.4	2014-12-07	09:10:55
1441	50.316313	-4.085212	0.4	62.4	2014-12-07	09:10:56
1442	50.316314	-4.085206	0.45	75.5	2014-12-07	09:10:57
1443	50.316314	-4.085206	0.03	73.4	2014-12-07	09:10:58
1444	50.316309	-4.085202	0.66	157.1	2014-12-07	09:10:59
1445	50.316311	-4.085201	0.23	18.3	2014-12-07	09:11:00
1446	50.316311	-4.085201	0.04	90	2014-12-07	09:11:01
1447	50.316306	-4.085198	0.52	162	2014-12-07	09:11:02
1448	50.316302	-4.085196	0.5	162.7	2014-12-07	09:11:03
1449	50.316301	-4.085195	0.09	139.6	2014-12-07	09:11:05
1450	50.316301	-4.085194	0.04	39.9	2014-12-07	09:11:06
1451	50.316301	-4.085194	0.03	69.2	2014-12-07	09:11:07
1452	50.316296	-4.08519	0.65	152.8	2014-12-07	09:11:08
1453	50.316291	-4.085189	0.52	176	2014-12-07	09:11:09
1454	50.316286	-4.085189	0.6	180	2014-12-07	09:11:10
1455	50.316281	-4.08519	0.58	183	2014-12-07	09:11:11
1456	50.316276	-4.085191	0.46	191.3	2014-12-07	09:11:12
1457	50.316276	-4.085192	0.08	215.9	2014-12-07	09:11:13
1458	50.316273	-4.085192	0.33	185.2	2014-12-07	09:11:14
1459	50.316273	-4.085192	0.01	270	2014-12-07	09:11:15
1460	50.316269	-4.085195	0.46	211.4	2014-12-07	09:11:16
1461	50.316264	-4.085198	0.6	195.5	2014-12-07	09:11:17
1462	50.316261	-4.085199	0.41	196.9	2014-12-07	09:11:18
1463	50.316259	-4.085199	0.24	181.3	2014-12-07	09:11:19
1464	50.316256	-4.085196	0.41	146.1	2014-12-07	09:11:20
1465	50.316251	-4.085187	0.84	131.8	2014-12-07	09:11:21
1466	50.316245	-4.085181	0.73	142	2014-12-07	09:11:22
1467	50.316241	-4.085178	0.52	157.3	2014-12-07	09:11:23
1468	50.316234	-4.085176	0.75	167.1	2014-12-07	09:11:24
1469	50.316228	-4.085171	0.75	151.6	2014-12-07	09:11:25
1470	50.316226	-4.085163	0.65	115.4	2014-12-07	09:11:26
1471	50.316223	-4.085154	0.71	114.2	2014-12-07	09:11:27
1472	50.316219	-4.085146	0.75	133.9	2014-12-07	09:11:28
1473	50.316215	-4.08514	0.54	133.5	2014-12-07	09:11:29
1474	50.316214	-4.085129	0.82	100.5	2014-12-07	09:11:30
1475	50.316215	-4.085115	1	85.2	2014-12-07	09:11:31
1476	50.316218	-4.085104	0.89	64.5	2014-12-07	09:11:32
1477	50.316219	-4.085097	0.51	84.7	2014-12-07	09:11:33
1478	50.316216	-4.085098	0.36	199.6	2014-12-07	09:11:34
1479	50.316212	-4.085095	0.44	153.3	2014-12-07	09:11:35
1480	50.316212	-4.085094	0.09	77.2	2014-12-07	09:11:36
1481	50.316212	-4.085091	0.24	90	2014-12-07	09:11:37
1482	50.316212	-4.085083	0.57	90	2014-12-07	09:11:38
1483	50.316213	-4.085078	0.39	70.6	2014-12-07	09:11:39
1484	50.316214	-4.085074	0.25	70.7	2014-12-07	09:11:40
1485	50.316213	-4.085077	0.23	237.5	2014-12-07	09:11:41
1486	50.316212	-4.085082	0.35	256.2	2014-12-07	09:11:42
1487	50.316211	-4.085089	0.29	253.8	2014-12-07	09:11:44
1488	50.316211	-4.08509	0.07	278.7	2014-12-07	09:11:45
1489	50.316208	-4.085093	0.36	204.6	2014-12-07	09:11:46
1490	50.316205	-4.085096	0.38	218.5	2014-12-07	09:11:47
1491	50.316206	-4.08509	0.4	76.6	2014-12-07	09:11:48
1492	50.316207	-4.085084	0.47	83.3	2014-12-07	09:11:49
1493	50.316205	-4.085082	0.26	144.1	2014-12-07	09:11:50
1494	50.316204	-4.085075	0.48	105.8	2014-12-07	09:11:51
1495	50.316204	-4.085074	0.11	57.6	2014-12-07	09:11:52
1496	50.316204	-4.085076	0.15	281	2014-12-07	09:11:53
1497	50.316205	-4.085077	0.09	287.3	2014-12-07	09:11:54
1498	50.316205	-4.085078	0.11	294.7	2014-12-07	09:11:55
1499	50.316202	-4.085079	0.35	187.9	2014-12-07	09:11:56
1500	50.316202	-4.08508	0.04	270	2014-12-07	09:11:58
1501	50.316202	-4.08508	0.01	270	2014-12-07	09:11:59
1502	50.316199	-4.085076	0.43	138.9	2014-12-07	09:12:00
1503	50.316195	-4.085073	0.48	155.8	2014-12-07	09:12:01
1504	50.31619	-4.085068	0.62	144.6	2014-12-07	09:12:02
1505	50.316189	-4.085068	0.22	169	2014-12-07	09:12:03
1506	50.316184	-4.085068	0.55	183.1	2014-12-07	09:12:04
1507	50.316181	-4.085065	0.38	137.5	2014-12-07	09:12:05
1508	50.316181	-4.085064	0.04	25.8	2014-12-07	09:12:06
1509	50.316182	-4.085066	0.09	296	2014-12-07	09:12:07
1510	50.316181	-4.085066	0.05	194.5	2014-12-07	09:12:08
1511	50.316185	-4.085058	0.63	54.6	2014-12-07	09:12:09
1512	50.316185	-4.085057	0.11	48.4	2014-12-07	09:12:10
1513	50.316182	-4.085058	0.2	192.4	2014-12-07	09:12:12
1514	50.316181	-4.085049	0.66	96.5	2014-12-07	09:12:13
1515	50.316178	-4.085044	0.5	137	2014-12-07	09:12:14
1516	50.316176	-4.085039	0.44	112.4	2014-12-07	09:12:15
1517	50.316176	-4.085038	0.04	103.4	2014-12-07	09:12:16
1518	50.316178	-4.085031	0.53	63.9	2014-12-07	09:12:17
1519	50.316178	-4.085026	0.38	100.1	2014-12-07	09:12:18
1520	50.316177	-4.085025	0.1	123.8	2014-12-07	09:12:19
1521	50.316172	-4.085021	0.6	154.1	2014-12-07	09:12:20
1522	50.316173	-4.085021	0.03	73.4	2014-12-07	09:12:21
1523	50.316173	-4.085017	0.13	73.8	2014-12-07	09:12:23
1524	50.316173	-4.085016	0.09	116	2014-12-07	09:12:24
1525	50.316173	-4.085016	0.02	145.8	2014-12-07	09:12:25
1526	50.316172	-4.085012	0.31	100.6	2014-12-07	09:12:26
1527	50.316171	-4.085012	0.04	199.7	2014-12-07	09:12:28
1528	50.31617	-4.085009	0.12	122	2014-12-07	09:12:30
1529	50.31617	-4.085009	0.05	141.7	2014-12-07	09:12:31
1530	50.316169	-4.085008	0.08	156.3	2014-12-07	09:12:33
1531	50.316168	-4.085008	0.09	160.3	2014-12-07	09:12:34
1532	50.31617	-4.085004	0.38	48.1	2014-12-07	09:12:35
1533	50.316169	-4.085001	0.12	115.5	2014-12-07	09:12:37
1534	50.316169	-4.085001	0.07	212	2014-12-07	09:12:38
1535	50.316168	-4.085002	0.04	242.9	2014-12-07	09:12:40
1536	50.316168	-4.085003	0.1	258.8	2014-12-07	09:12:41
1537	50.316168	-4.085004	0.03	192.9	2014-12-07	09:12:42
1538	50.316167	-4.085003	0.05	165.5	2014-12-07	09:12:44
1539	50.316166	-4.085004	0.18	206.1	2014-12-07	09:12:45
1540	50.316158	-4.085004	0.87	176.9	2014-12-07	09:12:46
1541	50.316156	-4.085004	0.08	180	2014-12-07	09:12:48
1542	50.316155	-4.085005	0.2	215.4	2014-12-07	09:12:49
1543	50.316148	-4.085011	0.87	210.6	2014-12-07	09:12:50
1544	50.316145	-4.085017	0.54	229.2	2014-12-07	09:12:51
1545	50.316141	-4.085017	0.21	180.8	2014-12-07	09:12:53
1546	50.31614	-4.085028	0.8	254.5	2014-12-07	09:12:54
1547	50.316138	-4.085043	1.06	263.5	2014-12-07	09:12:55
1548	50.316141	-4.085053	0.73	288.6	2014-12-07	09:12:56
1549	50.316145	-4.085063	0.84	302.8	2014-12-07	09:12:57
1550	50.316144	-4.085071	0.59	262.8	2014-12-07	09:12:58
1551	50.316144	-4.085077	0.44	272.3	2014-12-07	09:12:59
1552	50.316146	-4.085087	0.7	283.2	2014-12-07	09:13:00
1553	50.316146	-4.085096	0.68	274.7	2014-12-07	09:13:01
1554	50.316146	-4.085105	0.65	269.2	2014-12-07	09:13:02
1555	50.316145	-4.085116	0.75	265	2014-12-07	09:13:03
1556	50.316147	-4.085123	0.51	293.6	2014-12-07	09:13:04
1557	50.316148	-4.085127	0.32	286.9	2014-12-07	09:13:05
1558	50.316149	-4.085133	0.45	282	2014-12-07	09:13:06
1559	50.316153	-4.085142	0.81	304.4	2014-12-07	09:13:07
1560	50.316158	-4.085153	0.93	309.2	2014-12-07	09:13:08
1561	50.316163	-4.08516	0.79	315.7	2014-12-07	09:13:09
1562	50.316173	-4.085161	1.07	355.5	2014-12-07	09:13:10
1563	50.316192	-4.085153	2.22	16	2014-12-07	09:13:11
1564	50.316218	-4.085135	3.18	24.1	2014-12-07	09:13:12
1565	50.316238	-4.085112	2.66	36.2	2014-12-07	09:13:13
1566	50.316242	-4.085096	1.25	67.2	2014-12-07	09:13:14
1567	50.316239	-4.085089	0.62	121.7	2014-12-07	09:13:15
1568	50.316234	-4.085083	0.65	142.1	2014-12-07	09:13:16
1569	50.316229	-4.08508	0.68	158	2014-12-07	09:13:17
1570	50.316226	-4.085083	0.16	221.5	2014-12-07	09:13:19
1571	50.316222	-4.08509	0.73	229	2014-12-07	09:13:20
1572	50.316215	-4.085101	1.1	226.6	2014-12-07	09:13:21
1573	50.316208	-4.085111	1.08	220	2014-12-07	09:13:22
1574	50.316205	-4.085121	0.81	243.2	2014-12-07	09:13:23
1575	50.3162	-4.085132	0.86	237.3	2014-12-07	09:13:24
1576	50.316195	-4.085144	1.11	233.5	2014-12-07	09:13:25
1577	50.31619	-4.085155	0.94	235.7	2014-12-07	09:13:26
1578	50.316184	-4.085165	0.98	226.6	2014-12-07	09:13:27
1579	50.316177	-4.085173	0.94	219	2014-12-07	09:13:28
1580	50.316175	-4.085184	0.8	252.4	2014-12-07	09:13:29
1581	50.316173	-4.08519	0.47	246.4	2014-12-07	09:13:30
1582	50.316173	-4.085191	0.11	226.1	2014-12-07	09:13:31
1583	50.316173	-4.085181	0.77	85.1	2014-12-07	09:13:32
1584	50.316173	-4.085174	0.24	92.3	2014-12-07	09:13:34
1585	50.316173	-4.085174	0.04	205.8	2014-12-07	09:13:35
1586	50.316181	-4.085172	0.97	9.6	2014-12-07	09:13:36
1587	50.316193	-4.085161	1.49	30.4	2014-12-07	09:13:37
1588	50.3162	-4.08515	1.1	46.4	2014-12-07	09:13:38
1589	50.316199	-4.085145	0.33	99.6	2014-12-07	09:13:39
1590	50.316199	-4.085146	0.01	270	2014-12-07	09:13:40
1591	50.316199	-4.085146	0.02	286.6	2014-12-07	09:13:42
1592	50.316199	-4.085146	0.01	0	2014-12-07	09:13:43
1593	50.316199	-4.085146	0	0	2014-12-07	09:13:45
1594	50.316199	-4.085146	0.01	0	2014-12-07	09:13:46
1595	50.316196	-4.085146	0.39	176.5	2014-12-07	09:13:47
1596	50.316191	-4.085146	0.55	184.9	2014-12-07	09:13:48
1597	50.316187	-4.085147	0.21	183.3	2014-12-07	09:13:50
1598	50.316187	-4.085147	0.07	199.7	2014-12-07	09:13:51
1599	50.316181	-4.085147	0.61	180	2014-12-07	09:13:52
1600	50.316176	-4.085145	0.59	164.8	2014-12-07	09:13:53
1601	50.316171	-4.085143	0.32	166.9	2014-12-07	09:13:55
1602	50.31617	-4.085143	0.1	201.2	2014-12-07	09:13:56
1603	50.316166	-4.085149	0.58	226.1	2014-12-07	09:13:57
1604	50.31616	-4.085155	0.77	213.7	2014-12-07	09:13:58
1605	50.316157	-4.085156	0.21	185.7	2014-12-07	09:14:00
1606	50.316156	-4.085156	0.05	180	2014-12-07	09:14:01
1607	50.31615	-4.085158	0.7	194.8	2014-12-07	09:14:02
1608	50.316149	-4.085158	0.06	157.9	2014-12-07	09:14:04
1609	50.316149	-4.085158	0.05	180	2014-12-07	09:14:05
1610	50.316149	-4.085158	0.02	126.4	2014-12-07	09:14:06
1611	50.316149	-4.085157	0.01	116.6	2014-12-07	09:14:08
1612	50.316148	-4.085157	0.03	168.5	2014-12-07	09:14:09
1613	50.316148	-4.085157	0.01	196.7	2014-12-07	09:14:11
1614	50.316148	-4.085157	0.01	180	2014-12-07	09:14:12
1615	50.316148	-4.085157	0.01	147.4	2014-12-07	09:14:13
1616	50.316142	-4.085155	0.65	166.8	2014-12-07	09:14:14
1617	50.316137	-4.085155	0.63	178.4	2014-12-07	09:14:15
1618	50.316133	-4.085154	0.39	171.1	2014-12-07	09:14:16
1619	50.316132	-4.085158	0.33	246.8	2014-12-07	09:14:17
1620	50.316124	-4.085168	1.12	215.4	2014-12-07	09:14:18
1621	50.316119	-4.08518	1.05	236.5	2014-12-07	09:14:19
1622	50.316114	-4.085186	0.7	222	2014-12-07	09:14:20
1623	50.316111	-4.085193	0.56	234.5	2014-12-07	09:14:21
1624	50.316103	-4.085201	1.02	214.8	2014-12-07	09:14:22
1625	50.316095	-4.085206	1.01	200.4	2014-12-07	09:14:23
1626	50.316088	-4.085209	0.8	196.9	2014-12-07	09:14:24
1627	50.316083	-4.085214	0.65	208.6	2014-12-07	09:14:25
1628	50.316074	-4.085222	1.17	208.6	2014-12-07	09:14:26
1629	50.316062	-4.085231	1.47	207.1	2014-12-07	09:14:27
1630	50.316057	-4.085234	0.58	200.5	2014-12-07	09:14:28
1631	50.316059	-4.085229	0.41	54	2014-12-07	09:14:29
1632	50.316058	-4.085222	0.26	100.3	2014-12-07	09:14:31
1633	50.316054	-4.085222	0.53	182	2014-12-07	09:14:32
1634	50.316049	-4.08522	0.58	166.2	2014-12-07	09:14:33
1635	50.316051	-4.085212	0.63	64.4	2014-12-07	09:14:34
1636	50.316055	-4.085209	0.25	31.4	2014-12-07	09:14:36
1637	50.31605	-4.085206	0.57	158.6	2014-12-07	09:14:37
1638	50.316047	-4.085202	0.45	146.8	2014-12-07	09:14:38
1639	50.316044	-4.085198	0.47	137.5	2014-12-07	09:14:39
1640	50.316042	-4.085196	0.28	149.5	2014-12-07	09:14:40
1641	50.31604	-4.085194	0.11	143.5	2014-12-07	09:14:42
1642	50.316041	-4.08519	0.15	67.4	2014-12-07	09:14:44
1643	50.316042	-4.085184	0.42	81.1	2014-12-07	09:14:45
1644	50.316044	-4.085183	0.25	23.5	2014-12-07	09:14:46
1645	50.316044	-4.085181	0.17	64.3	2014-12-07	09:14:47
1646	50.316047	-4.085187	0.54	299.9	2014-12-07	09:14:48
1647	50.31605	-4.085198	0.86	297.2	2014-12-07	09:14:49
1648	50.316056	-4.085206	0.84	318.1	2014-12-07	09:14:50
1649	50.316067	-4.085216	1.42	330.7	2014-12-07	09:14:51
1650	50.316077	-4.085214	1.12	7.3	2014-12-07	09:14:52
1651	50.316086	-4.085211	1.04	9.9	2014-12-07	09:14:53
1652	50.316086	-4.085216	0.31	271.6	2014-12-07	09:14:54
1653	50.316083	-4.085219	0.47	216.9	2014-12-07	09:14:55
1654	50.316083	-4.085212	0.56	94.8	2014-12-07	09:14:56
1655	50.316086	-4.085203	0.75	54.5	2014-12-07	09:14:57
1656	50.316084	-4.085199	0.38	132.1	2014-12-07	09:14:58
1657	50.31608	-4.085197	0.47	159.2	2014-12-07	09:14:59
1658	50.316076	-4.085198	0.44	193.3	2014-12-07	09:15:00
1659	50.316077	-4.085208	0.34	278.7	2014-12-07	09:15:02
1660	50.316078	-4.08522	0.87	274.3	2014-12-07	09:15:03
1661	50.316081	-4.085228	0.7	302.3	2014-12-07	09:15:04
1662	50.316083	-4.085236	0.58	287.7	2014-12-07	09:15:05
1663	50.316083	-4.085247	0.76	274.3	2014-12-07	09:15:06
1664	50.316085	-4.085257	0.73	282.6	2014-12-07	09:15:07
1665	50.316086	-4.085266	0.69	283.4	2014-12-07	09:15:08
1666	50.316087	-4.085277	0.79	276.7	2014-12-07	09:15:09
1667	50.31609	-4.085284	0.56	303.6	2014-12-07	09:15:10
1668	50.316095	-4.085291	0.74	314.9	2014-12-07	09:15:11
1669	50.316097	-4.085302	0.81	286.2	2014-12-07	09:15:12
1670	50.316096	-4.085308	0.45	262.7	2014-12-07	09:15:13
1671	50.316093	-4.085318	0.77	244.9	2014-12-07	09:15:14
1672	50.316093	-4.085329	0.8	265.3	2014-12-07	09:15:15
1673	50.316094	-4.085334	0.38	296.3	2014-12-07	09:15:16
1674	50.316097	-4.085338	0.45	315.1	2014-12-07	09:15:17
1675	50.316097	-4.085345	0.48	267.8	2014-12-07	09:15:18
1676	50.316093	-4.085356	0.88	242.3	2014-12-07	09:15:19
1677	50.31609	-4.085365	0.68	244.8	2014-12-07	09:15:20
1678	50.31609	-4.085365	0.05	280.6	2014-12-07	09:15:21
1679	50.31609	-4.085359	0.48	99	2014-12-07	09:15:22
1680	50.316085	-4.085355	0.62	155.7	2014-12-07	09:15:23
1681	50.316082	-4.085352	0.41	151.1	2014-12-07	09:15:24
1682	50.316081	-4.085353	0.07	195.4	2014-12-07	09:15:25
1683	50.31608	-4.085348	0.37	103.3	2014-12-07	09:15:26
1684	50.316079	-4.085343	0.38	117.5	2014-12-07	09:15:27
1685	50.316075	-4.08534	0.46	158.1	2014-12-07	09:15:28
1686	50.316071	-4.085337	0.48	152.2	2014-12-07	09:15:29
1687	50.316065	-4.085335	0.71	165.9	2014-12-07	09:15:30
1688	50.316061	-4.085326	0.76	126.1	2014-12-07	09:15:31
1689	50.316059	-4.08531	1.12	97.2	2014-12-07	09:15:32
1690	50.316057	-4.085303	0.59	117.3	2014-12-07	09:15:33
1691	50.316052	-4.085298	0.7	147.8	2014-12-07	09:15:34
1692	50.316047	-4.085294	0.6	154.1	2014-12-07	09:15:35
1693	50.316045	-4.085294	0.11	169.1	2014-12-07	09:15:37
1694	50.316055	-4.085287	1.2	21.5	2014-12-07	09:15:38
1695	50.316058	-4.085281	0.59	48.4	2014-12-07	09:15:39
1696	50.316056	-4.085277	0.41	135.4	2014-12-07	09:15:40
1697	50.316052	-4.085279	0.47	192.4	2014-12-07	09:15:41
1698	50.31605	-4.085281	0.13	215.8	2014-12-07	09:15:43
1699	50.316049	-4.085282	0.08	227	2014-12-07	09:15:44
1700	50.316048	-4.085289	0.28	252.2	2014-12-07	09:15:46
1701	50.316048	-4.085291	0.17	266.9	2014-12-07	09:15:47
1702	50.316047	-4.085292	0.1	227.5	2014-12-07	09:15:48
1703	50.316047	-4.085293	0.1	240.7	2014-12-07	09:15:49
1704	50.316045	-4.085294	0.14	202.5	2014-12-07	09:15:50
1705	50.316044	-4.085295	0.18	199.3	2014-12-07	09:15:51
1706	50.316039	-4.085295	0.6	179.5	2014-12-07	09:15:52
1707	50.316033	-4.085294	0.6	170.8	2014-12-07	09:15:53
1708	50.316033	-4.085294	0.02	0	2014-12-07	09:15:54
1709	50.316035	-4.085285	0.64	79.8	2014-12-07	09:15:55
1710	50.316029	-4.085278	0.82	141.1	2014-12-07	09:15:56
1711	50.316023	-4.085273	0.35	149.1	2014-12-07	09:15:58
1712	50.316019	-4.085268	0.55	148	2014-12-07	09:15:59
1713	50.316015	-4.08527	0.45	198.5	2014-12-07	09:16:00
1714	50.316016	-4.085271	0.02	343.3	2014-12-07	09:16:01
1715	50.316016	-4.085268	0.22	75.5	2014-12-07	09:16:02
1716	50.316016	-4.085265	0.17	86.9	2014-12-07	09:16:03
1717	50.316016	-4.085265	0.01	90	2014-12-07	09:16:04
1718	50.316022	-4.085262	0.65	21	2014-12-07	09:16:05
1719	50.316027	-4.08526	0.6	13.9	2014-12-07	09:16:06
1720	50.316024	-4.085262	0.35	208.3	2014-12-07	09:16:07
1721	50.316016	-4.085264	0.94	187	2014-12-07	09:16:08
1722	50.31601	-4.085264	0.3	180.5	2014-12-07	09:16:10
1723	50.31601	-4.085264	0.07	195.1	2014-12-07	09:16:11
1724	50.31601	-4.085264	0.02	270	2014-12-07	09:16:12
1725	50.31601	-4.085264	0.02	161.3	2014-12-07	09:16:13
1726	50.316008	-4.085251	0.5	103	2014-12-07	09:16:15
1727	50.316022	-4.085224	2.48	50.2	2014-12-07	09:16:16
1728	50.316051	-4.085196	3.79	31.4	2014-12-07	09:16:17
1729	50.316081	-4.085169	3.89	29.1	2014-12-07	09:16:18
1730	50.316102	-4.085146	2.79	36.1	2014-12-07	09:16:19
1731	50.316106	-4.085134	1.04	60.3	2014-12-07	09:16:20
1732	50.316106	-4.085133	0.05	111.7	2014-12-07	09:16:21
1733	50.316106	-4.085137	0.26	263.8	2014-12-07	09:16:22
1734	50.316105	-4.085138	0.14	253.9	2014-12-07	09:16:23
1735	50.316105	-4.085137	0.08	96.1	2014-12-07	09:16:24
1736	50.316111	-4.085128	0.91	45	2014-12-07	09:16:25
1737	50.316115	-4.085125	0.44	29.2	2014-12-07	09:16:26
1738	50.316119	-4.085127	0.47	346.8	2014-12-07	09:16:27
1739	50.316122	-4.085127	0.31	0	2014-12-07	09:16:28
1740	50.316124	-4.085121	0.48	58.5	2014-12-07	09:16:29
1741	50.316129	-4.085114	0.73	39.7	2014-12-07	09:16:30
1742	50.316139	-4.085102	1.42	39.9	2014-12-07	09:16:31
1743	50.316151	-4.085084	1.82	42.5	2014-12-07	09:16:32
1744	50.31616	-4.08507	1.5	43.9	2014-12-07	09:16:33
1745	50.316167	-4.085057	1.12	52.7	2014-12-07	09:16:34
1746	50.316168	-4.085047	0.71	77.7	2014-12-07	09:16:35
1747	50.316166	-4.085042	0.45	121.5	2014-12-07	09:16:36
1748	50.316167	-4.085044	0.15	308.1	2014-12-07	09:16:37
1749	50.316179	-4.085038	1.41	15.8	2014-12-07	09:16:38
1750	50.316204	-4.085023	3	20.6	2014-12-07	09:16:39
1751	50.316236	-4.085003	3.83	21.9	2014-12-07	09:16:40
1752	50.316267	-4.084982	3.81	23.2	2014-12-07	09:16:41
1753	50.316287	-4.084965	2.47	29	2014-12-07	09:16:42
1754	50.31629	-4.084958	0.62	54.3	2014-12-07	09:16:43
1755	50.316288	-4.084959	0.11	192	2014-12-07	09:16:45
1756	50.316289	-4.084955	0.14	68.2	2014-12-07	09:16:47
1757	50.316289	-4.084954	0.06	106.6	2014-12-07	09:16:48
1758	50.316289	-4.084954	0.03	128.9	2014-12-07	09:16:49
1759	50.316288	-4.084955	0.05	209.4	2014-12-07	09:16:51
1760	50.316284	-4.084955	0.41	185	2014-12-07	09:16:52
1761	50.316281	-4.084955	0.18	182.9	2014-12-07	09:16:54
1762	50.316282	-4.084952	0.14	76.5	2014-12-07	09:16:56
1763	50.316282	-4.084954	0.18	302.2	2014-12-07	09:16:57
1764	50.316285	-4.084961	0.56	297	2014-12-07	09:16:58
1765	50.316287	-4.084969	0.68	297.1	2014-12-07	09:16:59
1766	50.316296	-4.084973	0.95	344.4	2014-12-07	09:17:00
1767	50.316302	-4.084976	0.73	343	2014-12-07	09:17:01
1768	50.316302	-4.084985	0.69	266.1	2014-12-07	09:17:02
1769	50.316301	-4.084993	0.55	269	2014-12-07	09:17:03
1770	50.316305	-4.084999	0.54	315.1	2014-12-07	09:17:04
1771	50.316307	-4.085001	0.3	321.8	2014-12-07	09:17:05
1772	50.316307	-4.08501	0.63	265.7	2014-12-07	09:17:06
1773	50.316303	-4.085022	0.94	243.4	2014-12-07	09:17:07
1774	50.316301	-4.085038	1.16	259.8	2014-12-07	09:17:08
1775	50.316301	-4.085052	0.98	267.3	2014-12-07	09:17:09
1776	50.316302	-4.085062	0.74	283.1	2014-12-07	09:17:10
1777	50.316303	-4.085074	0.85	280.7	2014-12-07	09:17:11
1778	50.316301	-4.085085	0.88	253.3	2014-12-07	09:17:12
1779	50.316303	-4.085086	0.17	332.6	2014-12-07	09:17:13
1780	50.31631	-4.085086	0.81	3.4	2014-12-07	09:17:14
1781	50.316312	-4.085085	0.29	9.4	2014-12-07	09:17:15
1782	50.316312	-4.085084	0.1	100.6	2014-12-07	09:17:16
1783	50.316312	-4.085085	0.13	243.3	2014-12-07	09:17:17
1784	50.316317	-4.085084	0.6	9.2	2014-12-07	09:17:18
1785	50.31632	-4.085086	0.34	336	2014-12-07	09:17:19
1786	50.316318	-4.085095	0.66	250.9	2014-12-07	09:17:20
1787	50.316316	-4.085104	0.72	251.1	2014-12-07	09:17:21
1788	50.316313	-4.085115	0.81	248.3	2014-12-07	09:17:22
1789	50.316309	-4.085124	0.8	236.9	2014-12-07	09:17:23
1790	50.316309	-4.085132	0.56	266.2	2014-12-07	09:17:24
1791	50.316313	-4.085135	0.48	332.1	2014-12-07	09:17:25
1792	50.316314	-4.08514	0.38	291.5	2014-12-07	09:17:26
1793	50.316311	-4.085142	0.35	202.8	2014-12-07	09:17:27
1794	50.316307	-4.085139	0.5	148.6	2014-12-07	09:17:28
1795	50.316304	-4.085136	0.19	149.7	2014-12-07	09:17:30
1796	50.316308	-4.085135	0.37	4.6	2014-12-07	09:17:31
1797	50.316308	-4.085136	0.02	306.4	2014-12-07	09:17:32
1798	50.316308	-4.085136	0.05	291.7	2014-12-07	09:17:33
1799	50.316306	-4.08514	0.35	228.3	2014-12-07	09:17:34
1800	50.316305	-4.08514	0.04	183.9	2014-12-07	09:17:36
1801	50.316303	-4.085143	0.31	220.9	2014-12-07	09:17:37
1802	50.316302	-4.085143	0.05	183.2	2014-12-07	09:17:39
1803	50.316296	-4.085146	0.64	197.4	2014-12-07	09:17:40
1804	50.316296	-4.085146	0.08	234.7	2014-12-07	09:17:41
1805	50.316304	-4.085149	0.95	350.2	2014-12-07	09:17:42
1806	50.316315	-4.085151	1.18	351.8	2014-12-07	09:17:43
1807	50.316325	-4.085152	1.14	356.4	2014-12-07	09:17:44
1808	50.316333	-4.085152	0.93	358.5	2014-12-07	09:17:45
1809	50.316333	-4.085158	0.43	268.8	2014-12-07	09:17:46
1810	50.316317	-4.085176	1.1	213.7	2014-12-07	09:17:48
1811	50.316314	-4.085175	0.28	170.3	2014-12-07	09:17:49
1812	50.316314	-4.085173	0.16	129.6	2014-12-07	09:17:50
1813	50.316309	-4.085169	0.29	149.3	2014-12-07	09:17:52
1814	50.316308	-4.085168	0.14	151.7	2014-12-07	09:17:53
1815	50.316307	-4.085167	0.13	140.9	2014-12-07	09:17:54
1816	50.316304	-4.085167	0.36	179	2014-12-07	09:17:55
1817	50.316299	-4.085161	0.73	142.7	2014-12-07	09:17:56
1818	50.316297	-4.08516	0.2	164.8	2014-12-07	09:17:57
1819	50.316291	-4.085155	0.72	152.2	2014-12-07	09:17:58
1820	50.316287	-4.085154	0.47	167.6	2014-12-07	09:17:59
1821	50.316281	-4.085153	0.63	174.5	2014-12-07	09:18:00
1822	50.31628	-4.085151	0.09	129.3	2014-12-07	09:18:02
1823	50.31628	-4.08515	0.1	105.4	2014-12-07	09:18:03
1824	50.31628	-4.085148	0.09	90	2014-12-07	09:18:04
1825	50.31628	-4.085148	0.03	136.8	2014-12-07	09:18:05
1826	50.316279	-4.085151	0.12	232.8	2014-12-07	09:18:07
1827	50.316277	-4.085151	0.14	202.3	2014-12-07	09:18:08
1828	50.316271	-4.085154	0.7	192.4	2014-12-07	09:18:09
1829	50.316265	-4.085154	0.77	183.1	2014-12-07	09:18:10
1830	50.316263	-4.085155	0.22	192.5	2014-12-07	09:18:11
1831	50.316261	-4.085155	0.2	185.4	2014-12-07	09:18:12
1832	50.316256	-4.085157	0.5	195.1	2014-12-07	09:18:13
1833	50.316256	-4.085157	0.01	180	2014-12-07	09:18:14
1834	50.316259	-4.085161	0.47	316.2	2014-12-07	09:18:15
1835	50.31626	-4.085161	0.03	23.5	2014-12-07	09:18:16
1836	50.316259	-4.08516	0.04	117.8	2014-12-07	09:18:18
1837	50.316259	-4.08516	0.03	128.9	2014-12-07	09:18:19
1838	50.316258	-4.08516	0.11	182.9	2014-12-07	09:18:20
1839	50.316254	-4.085159	0.44	171.5	2014-12-07	09:18:21
1840	50.316254	-4.085159	0.01	180	2014-12-07	09:18:22
1841	50.316254	-4.085159	0.03	112.5	2014-12-07	09:18:23
1842	50.316248	-4.085158	0.72	175.8	2014-12-07	09:18:24
1843	50.316241	-4.085157	0.72	173.4	2014-12-07	09:18:25
1844	50.316235	-4.085154	0.75	166.6	2014-12-07	09:18:26
1845	50.316229	-4.08515	0.71	156.8	2014-12-07	09:18:27
1846	50.316223	-4.085145	0.71	145.8	2014-12-07	09:18:28
1847	50.316226	-4.08514	0.45	49.6	2014-12-07	09:18:29
1848	50.316226	-4.08514	0.06	37.2	2014-12-07	09:18:30
1849	50.316227	-4.08513	0.71	84.8	2014-12-07	09:18:31
1850	50.316231	-4.085124	0.63	40.4	2014-12-07	09:18:32
1851	50.316237	-4.085126	0.65	347.9	2014-12-07	09:18:33
1852	50.316236	-4.085127	0.13	228.4	2014-12-07	09:18:34
1853	50.316244	-4.08513	0.92	348.8	2014-12-07	09:18:35
1854	50.316259	-4.085133	1.69	352.9	2014-12-07	09:18:36
1855	50.316277	-4.085128	2.01	9.9	2014-12-07	09:18:37
1856	50.316292	-4.085121	1.74	14.9	2014-12-07	09:18:38
1857	50.316304	-4.085114	1.38	22.9	2014-12-07	09:18:39
1858	50.316307	-4.085111	0.43	30.6	2014-12-07	09:18:40
1859	50.316307	-4.085111	0.06	174.2	2014-12-07	09:18:41
1860	50.316306	-4.085111	0.02	129.7	2014-12-07	09:18:42
1861	50.316306	-4.08511	0.01	90	2014-12-07	09:18:43
1862	50.316306	-4.08511	0.02	149	2014-12-07	09:18:44
1863	50.316306	-4.08511	0.02	156.5	2014-12-07	09:18:46
1864	50.31631	-4.085107	0.46	33.2	2014-12-07	09:18:47
1865	50.31631	-4.085103	0.24	80.8	2014-12-07	09:18:48
1866	50.316309	-4.085103	0.1	153	2014-12-07	09:18:49
1867	50.316305	-4.085105	0.47	203.3	2014-12-07	09:18:50
1868	50.316301	-4.085105	0.49	177.9	2014-12-07	09:18:51
1869	50.316299	-4.0851	0.43	116.1	2014-12-07	09:18:52
1870	50.316301	-4.085098	0.12	28.8	2014-12-07	09:18:54
1871	50.316301	-4.085098	0.01	90	2014-12-07	09:18:55
1872	50.316301	-4.085098	0.04	140.1	2014-12-07	09:18:56
1873	50.316301	-4.085097	0.02	102	2014-12-07	09:18:58
1874	50.316296	-4.085099	0.51	194.9	2014-12-07	09:18:59
1875	50.31629	-4.0851	0.66	184.7	2014-12-07	09:19:00
1876	50.316286	-4.085099	0.53	173.5	2014-12-07	09:19:01
1877	50.316284	-4.085094	0.34	112.6	2014-12-07	09:19:02
1878	50.316283	-4.08509	0.18	112.7	2014-12-07	09:19:04
1879	50.316283	-4.085082	0.56	92.9	2014-12-07	09:19:05
1880	50.316283	-4.085074	0.59	92.8	2014-12-07	09:19:06
1881	50.316284	-4.085066	0.56	70.6	2014-12-07	09:19:07
1882	50.316287	-4.085058	0.67	60.1	2014-12-07	09:19:08
1883	50.316289	-4.08506	0.26	330.8	2014-12-07	09:19:09
1884	50.316293	-4.08507	0.84	300.8	2014-12-07	09:19:10
1885	50.316304	-4.085075	1.23	340.8	2014-12-07	09:19:11
1886	50.316313	-4.085073	1.03	9.3	2014-12-07	09:19:12
1887	50.316325	-4.085065	1.48	23	2014-12-07	09:19:13
1888	50.316352	-4.085053	3.09	15.4	2014-12-07	09:19:14
1889	50.316388	-4.085033	4.34	19.8	2014-12-07	09:19:15
1890	50.316431	-4.085004	5.12	23.9	2014-12-07	09:19:16
1891	50.316473	-4.084986	4.89	14.5	2014-12-07	09:19:17
1892	50.316518	-4.084987	4.95	359.2	2014-12-07	09:19:18
1893	50.316564	-4.084991	5.16	356.8	2014-12-07	09:19:19
1894	50.31661	-4.084988	5.11	2.9	2014-12-07	09:19:20
1895	50.316649	-4.084974	4.46	12.6	2014-12-07	09:19:21
1896	50.316685	-4.084955	4.22	18.8	2014-12-07	09:19:22
1897	50.316721	-4.084937	4.26	17.9	2014-12-07	09:19:23
1898	50.316754	-4.084924	3.74	13.4	2014-12-07	09:19:24
1899	50.316779	-4.08492	2.87	6.4	2014-12-07	09:19:25
1900	50.316792	-4.084919	1.37	3.7	2014-12-07	09:19:26
1901	50.316795	-4.084919	0.35	350.2	2014-12-07	09:19:27
1902	50.316796	-4.084924	0.33	293.2	2014-12-07	09:19:28
1903	50.316794	-4.084935	0.8	255.1	2014-12-07	09:19:29
1904	50.316789	-4.084953	1.46	245.5	2014-12-07	09:19:30
1905	50.316783	-4.084973	1.55	247	2014-12-07	09:19:31
1906	50.316781	-4.084993	1.43	260.6	2014-12-07	09:19:32
1907	50.316776	-4.085013	1.49	249.5	2014-12-07	09:19:33
1908	50.316766	-4.085031	1.77	227.5	2014-12-07	09:19:34
1909	50.316757	-4.08505	1.6	234.1	2014-12-07	09:19:35
1910	50.316765	-4.085062	1.28	314	2014-12-07	09:19:36
1911	50.316778	-4.085074	1.64	329.9	2014-12-07	09:19:37
1912	50.31678	-4.08509	1.16	283	2014-12-07	09:19:38
1913	50.316777	-4.085108	1.36	253.6	2014-12-07	09:19:39
1914	50.316772	-4.08513	1.62	250.5	2014-12-07	09:19:40
1915	50.316764	-4.085155	1.96	244	2014-12-07	09:19:41
1916	50.316753	-4.08518	2.16	235.6	2014-12-07	09:19:42
1917	50.316747	-4.0852	1.62	245.4	2014-12-07	09:19:43
1918	50.316746	-4.085216	1.14	261.6	2014-12-07	09:19:44
1919	50.316741	-4.085233	1.36	244.8	2014-12-07	09:19:45
1920	50.316738	-4.085247	1.01	254.9	2014-12-07	09:19:46
1921	50.316739	-4.085259	0.83	277.1	2014-12-07	09:19:47
1922	50.316736	-4.085273	1.03	252	2014-12-07	09:19:48
1923	50.31673	-4.085286	1.16	232.5	2014-12-07	09:19:49
1924	50.316725	-4.085295	0.86	232.7	2014-12-07	09:19:50
1925	50.316719	-4.085307	1.09	231.2	2014-12-07	09:19:51
1926	50.316708	-4.085319	1.53	214.6	2014-12-07	09:19:52
1927	50.316695	-4.08533	1.59	209.7	2014-12-07	09:19:53
1928	50.316688	-4.08534	1.07	220.9	2014-12-07	09:19:54
1929	50.316683	-4.085349	0.83	228.3	2014-12-07	09:19:55
1930	50.316674	-4.085362	1.37	221.4	2014-12-07	09:19:56
1931	50.316666	-4.085376	1.34	231.2	2014-12-07	09:19:57
1932	50.316666	-4.08539	0.94	271.2	2014-12-07	09:19:58
1933	50.316662	-4.085402	1.01	243.1	2014-12-07	09:19:59
1934	50.316656	-4.085416	1.23	234.1	2014-12-07	09:20:00
1935	50.316656	-4.085427	0.75	272.2	2014-12-07	09:20:01
1936	50.316652	-4.085435	0.75	235.2	2014-12-07	09:20:02
1937	50.316641	-4.085446	1.45	210.2	2014-12-07	09:20:03
1938	50.316632	-4.085455	1.19	213	2014-12-07	09:20:04
1939	50.31663	-4.085456	0.24	195.6	2014-12-07	09:20:05
1940	50.316628	-4.085453	0.3	130.1	2014-12-07	09:20:06
1941	50.316621	-4.085456	0.79	197.5	2014-12-07	09:20:07
1942	50.316614	-4.085461	0.86	204.9	2014-12-07	09:20:08
1943	50.31662	-4.08546	0.61	4	2014-12-07	09:20:09
1944	50.316632	-4.085456	1.34	13.6	2014-12-07	09:20:10
1945	50.316635	-4.085456	0.39	359.2	2014-12-07	09:20:11
1946	50.316632	-4.085463	0.6	237.1	2014-12-07	09:20:12
1947	50.316624	-4.085471	1.06	213.6	2014-12-07	09:20:13
1948	50.316615	-4.085476	1.09	197.1	2014-12-07	09:20:14
1949	50.316607	-4.085478	0.84	189.8	2014-12-07	09:20:15
1950	50.316599	-4.085483	0.98	199.5	2014-12-07	09:20:16
1951	50.316588	-4.085486	1.29	190.1	2014-12-07	09:20:17
1952	50.31658	-4.085486	0.88	183.1	2014-12-07	09:20:18
1953	50.316571	-4.085488	0.98	187	2014-12-07	09:20:19
1954	50.316558	-4.085491	1.48	188.1	2014-12-07	09:20:20
1955	50.316545	-4.085492	1.39	181.5	2014-12-07	09:20:21
1956	50.316535	-4.085492	1.11	180.3	2014-12-07	09:20:22
1957	50.316526	-4.085492	1.08	182.5	2014-12-07	09:20:23
1958	50.316515	-4.085496	1.2	194.1	2014-12-07	09:20:24
1959	50.316514	-4.085495	0.21	140.6	2014-12-07	09:20:25
1960	50.316518	-4.08549	0.61	35.9	2014-12-07	09:20:26
1961	50.316517	-4.085487	0.23	136.2	2014-12-07	09:20:27
1962	50.31651	-4.085486	0.82	174.1	2014-12-07	09:20:28
1963	50.316506	-4.085486	0.43	180.9	2014-12-07	09:20:29
1964	50.316504	-4.085484	0.19	132.5	2014-12-07	09:20:30
1965	50.316505	-4.085477	0.52	83.7	2014-12-07	09:20:31
1966	50.316505	-4.085472	0.36	81	2014-12-07	09:20:32
1967	50.316505	-4.085472	0.05	152.7	2014-12-07	09:20:33
1968	50.316504	-4.085472	0.08	180	2014-12-07	09:20:34
1969	50.316499	-4.08547	0.58	167.1	2014-12-07	09:20:35
1970	50.316494	-4.085467	0.58	160	2014-12-07	09:20:36
1971	50.31649	-4.085463	0.58	149.9	2014-12-07	09:20:37
1972	50.316488	-4.085459	0.29	121.5	2014-12-07	09:20:38
1973	50.316488	-4.085459	0.07	139.4	2014-12-07	09:20:39
1974	50.316488	-4.085458	0.06	147.4	2014-12-07	09:20:40
1975	50.316483	-4.085454	0.61	151.6	2014-12-07	09:20:41
1976	50.316475	-4.085453	0.89	176.1	2014-12-07	09:20:42
1977	50.316465	-4.085453	1.05	178.7	2014-12-07	09:20:43
1978	50.31646	-4.085448	0.65	148.8	2014-12-07	09:20:44
1979	50.316459	-4.085441	0.56	107.4	2014-12-07	09:20:45
1980	50.316452	-4.085437	0.77	161.4	2014-12-07	09:20:46
1981	50.316445	-4.085436	0.82	175.4	2014-12-07	09:20:47
1982	50.316437	-4.085435	0.86	175.6	2014-12-07	09:20:48
1983	50.316425	-4.085435	1.3	177.4	2014-12-07	09:20:49
1984	50.316414	-4.085436	1.23	185.5	2014-12-07	09:20:50
1985	50.316405	-4.085435	1	174.9	2014-12-07	09:20:51
1986	50.316397	-4.085435	0.93	180	2014-12-07	09:20:52
1987	50.316389	-4.085436	0.86	185.2	2014-12-07	09:20:53
1988	50.316383	-4.085436	0.69	179.5	2014-12-07	09:20:54
1989	50.316376	-4.085436	0.77	180.9	2014-12-07	09:20:55
1990	50.316366	-4.08544	1.22	191.3	2014-12-07	09:20:56
1991	50.316351	-4.085443	1.59	188.6	2014-12-07	09:20:57
1992	50.316342	-4.085444	1.04	182.3	2014-12-07	09:20:58
1993	50.316335	-4.085441	0.8	165.3	2014-12-07	09:20:59
1994	50.316326	-4.085437	1.1	165.3	2014-12-07	09:21:00
1995	50.316321	-4.085432	0.57	146.9	2014-12-07	09:21:01
1996	50.316321	-4.085427	0.4	102.1	2014-12-07	09:21:02
1997	50.316317	-4.085422	0.54	143.8	2014-12-07	09:21:03
1998	50.316312	-4.085421	0.57	167.3	2014-12-07	09:21:04
1999	50.316309	-4.085416	0.45	133.8	2014-12-07	09:21:05
[truncated: 5,328 more rows]
