# Supplementary material for: On the Potential of Surfers to Monitor Environmental Indicators in the Coastal Zone
Source: PLoS One. 2015 Jul 8;10(7):e0127706. doi: 10.1371/journal.pone.0127706 (PMC4496071; doi:10.1371/journal.pone.0127706)
Supplement: S1 Data — Contains 85 GPS tracks (comma separated files) used to estimate surfing performance statistics in the manuscript. (ZIP) [file pone.0127706.s001.zip › S1 Data GPS Tracks/20141213_Wembury.csv]

No	Latitude	Longitude	Speed	Course	Date	Time
1	50.317151	-4.083093	0	0	2014-12-13	11:47:22
2	50.317176	-4.083101	2.81	349.4	2014-12-13	11:47:23
3	50.317187	-4.083097	1.23	12	2014-12-13	11:47:24
4	50.317191	-4.083096	0.5	8.9	2014-12-13	11:47:25
5	50.317199	-4.083092	0.94	18.9	2014-12-13	11:47:26
6	50.317139	-4.083084	6.71	175.4	2014-12-13	11:47:27
7	50.317131	-4.083079	0.98	157.8	2014-12-13	11:47:28
8	50.317123	-4.083078	0.85	177.2	2014-12-13	11:47:29
9	50.317124	-4.08308	0.15	284.4	2014-12-13	11:47:30
10	50.31712	-4.083087	0.64	231.3	2014-12-13	11:47:31
11	50.31712	-4.083088	0.08	263.9	2014-12-13	11:47:32
12	50.317119	-4.08309	0.15	214.4	2014-12-13	11:47:33
13	50.317118	-4.08309	0.11	210	2014-12-13	11:47:34
14	50.317117	-4.08309	0.14	165.5	2014-12-13	11:47:35
15	50.317116	-4.08309	0.1	180	2014-12-13	11:47:36
16	50.317114	-4.083092	0.22	212.6	2014-12-13	11:47:37
17	50.317113	-4.083094	0.18	245.9	2014-12-13	11:47:38
18	50.317115	-4.083094	0.19	2	2014-12-13	11:47:39
19	50.317118	-4.083095	0.33	339.7	2014-12-13	11:47:40
20	50.317119	-4.083096	0.1	353.7	2014-12-13	11:47:41
21	50.317119	-4.083096	0.06	5.8	2014-12-13	11:47:42
22	50.31712	-4.083096	0.07	344.9	2014-12-13	11:47:43
23	50.317122	-4.083099	0.28	316.1	2014-12-13	11:47:44
24	50.317122	-4.083102	0.24	265.5	2014-12-13	11:47:45
25	50.317121	-4.083102	0.07	217	2014-12-13	11:47:46
26	50.31712	-4.083102	0.19	163	2014-12-13	11:47:47
27	50.317117	-4.083099	0.39	149.7	2014-12-13	11:47:48
28	50.317114	-4.083097	0.29	156.5	2014-12-13	11:47:49
29	50.317114	-4.083095	0.14	93.6	2014-12-13	11:47:50
30	50.317113	-4.083094	0.15	119.7	2014-12-13	11:47:51
31	50.317112	-4.083092	0.2	138.6	2014-12-13	11:47:52
32	50.317111	-4.083092	0.11	204.7	2014-12-13	11:47:53
33	50.317111	-4.083094	0.13	274.4	2014-12-13	11:47:54
34	50.31711	-4.083094	0.15	170.8	2014-12-13	11:47:55
35	50.317108	-4.083094	0.23	187.6	2014-12-13	11:47:56
36	50.317107	-4.083091	0.29	116.6	2014-12-13	11:47:57
37	50.317106	-4.083086	0.35	96.1	2014-12-13	11:47:58
38	50.317107	-4.083084	0.14	41.2	2014-12-13	11:47:59
39	50.317107	-4.083085	0.02	327.4	2014-12-13	11:48:00
40	50.317109	-4.083086	0.19	324.4	2014-12-13	11:48:01
41	50.317108	-4.083091	0.37	250.7	2014-12-13	11:48:02
42	50.317109	-4.083094	0.23	296.8	2014-12-13	11:48:03
43	50.317107	-4.083096	0.19	217.2	2014-12-13	11:48:04
44	50.317104	-4.083096	0.38	184.5	2014-12-13	11:48:05
45	50.317103	-4.083095	0.15	153.5	2014-12-13	11:48:06
46	50.317102	-4.083095	0.11	170.6	2014-12-13	11:48:07
47	50.317102	-4.083092	0.24	76.5	2014-12-13	11:48:08
48	50.317102	-4.083088	0.26	96.1	2014-12-13	11:48:09
49	50.317101	-4.083085	0.26	117.6	2014-12-13	11:48:10
50	50.317097	-4.083084	0.48	171.4	2014-12-13	11:48:11
51	50.317095	-4.083084	0.21	188.3	2014-12-13	11:48:12
52	50.317097	-4.083081	0.31	48.6	2014-12-13	11:48:13
53	50.317098	-4.083079	0.2	35.4	2014-12-13	11:48:14
54	50.317098	-4.08308	0.04	270	2014-12-13	11:48:15
55	50.317099	-4.083078	0.16	45.3	2014-12-13	11:48:16
56	50.317101	-4.083075	0.32	44.2	2014-12-13	11:48:17
57	50.317103	-4.083071	0.34	52.6	2014-12-13	11:48:18
58	50.317106	-4.083071	0.31	3.3	2014-12-13	11:48:19
59	50.31711	-4.083074	0.49	331	2014-12-13	11:48:20
60	50.31711	-4.083076	0.18	300.8	2014-12-13	11:48:21
61	50.317113	-4.083075	0.29	22.6	2014-12-13	11:48:22
62	50.317107	-4.083075	0.62	182.7	2014-12-13	11:48:23
63	50.3171	-4.083083	0.97	212.3	2014-12-13	11:48:24
64	50.317094	-4.083093	0.51	225.7	2014-12-13	11:48:26
65	50.317096	-4.083089	0.37	54.3	2014-12-13	11:48:27
66	50.317098	-4.083086	0.3	31.5	2014-12-13	11:48:28
67	50.317096	-4.083087	0.23	198.5	2014-12-13	11:48:29
68	50.317096	-4.083087	0.02	32.6	2014-12-13	11:48:30
69	50.317099	-4.083089	0.32	340.2	2014-12-13	11:48:31
70	50.31711	-4.083085	0.62	12.7	2014-12-13	11:48:33
71	50.317117	-4.083072	1.26	47.8	2014-12-13	11:48:34
72	50.317126	-4.083065	1.07	26.3	2014-12-13	11:48:35
73	50.317133	-4.083062	0.86	13.6	2014-12-13	11:48:36
74	50.317137	-4.083061	0.41	7.5	2014-12-13	11:48:37
75	50.317141	-4.083065	0.23	329.9	2014-12-13	11:48:39
76	50.31714	-4.083066	0.1	247.1	2014-12-13	11:48:40
77	50.317139	-4.083067	0.14	200.1	2014-12-13	11:48:41
78	50.317138	-4.083066	0.13	172.2	2014-12-13	11:48:42
79	50.317137	-4.083066	0.12	152.2	2014-12-13	11:48:43
80	50.317138	-4.083065	0.09	15.7	2014-12-13	11:48:44
81	50.317139	-4.083066	0.16	333.1	2014-12-13	11:48:45
82	50.317141	-4.083066	0.25	358.5	2014-12-13	11:48:46
83	50.317144	-4.083069	0.35	330.7	2014-12-13	11:48:47
84	50.317147	-4.083073	0.44	321.6	2014-12-13	11:48:48
85	50.317148	-4.083076	0.25	291.9	2014-12-13	11:48:49
86	50.317145	-4.083077	0.36	188.6	2014-12-13	11:48:50
87	50.317137	-4.083073	0.93	162.5	2014-12-13	11:48:51
88	50.317136	-4.08307	0.21	102.6	2014-12-13	11:48:52
89	50.317137	-4.083064	0.39	80.2	2014-12-13	11:48:53
90	50.31714	-4.083066	0.35	346.1	2014-12-13	11:48:54
91	50.317142	-4.083065	0.22	13.9	2014-12-13	11:48:55
92	50.317143	-4.083064	0.18	26	2014-12-13	11:48:56
93	50.317144	-4.083063	0.07	37	2014-12-13	11:48:57
94	50.317144	-4.083063	0	0	2014-12-13	11:48:58
95	50.317144	-4.083063	0.01	150.4	2014-12-13	11:48:59
96	50.317145	-4.083063	0.16	6.4	2014-12-13	11:49:00
97	50.317147	-4.083062	0.24	10.2	2014-12-13	11:49:01
98	50.317148	-4.083062	0.03	31.5	2014-12-13	11:49:02
99	50.317148	-4.083062	0.08	346.6	2014-12-13	11:49:03
100	50.317148	-4.083062	0.04	220.1	2014-12-13	11:49:04
101	50.317149	-4.083065	0.17	295.7	2014-12-13	11:49:05
102	50.317147	-4.083064	0.2	174.8	2014-12-13	11:49:06
103	50.317145	-4.083065	0.26	183.9	2014-12-13	11:49:07
104	50.317147	-4.083066	0.31	342.3	2014-12-13	11:49:08
105	50.317145	-4.083068	0.32	204.4	2014-12-13	11:49:09
106	50.317143	-4.083067	0.17	157.5	2014-12-13	11:49:10
107	50.317143	-4.083067	0.03	246.9	2014-12-13	11:49:11
108	50.317148	-4.083069	0.54	345.3	2014-12-13	11:49:12
109	50.317151	-4.083069	0.39	357.4	2014-12-13	11:49:13
110	50.317145	-4.083085	1.27	237.6	2014-12-13	11:49:14
111	50.317142	-4.083095	0.82	243.8	2014-12-13	11:49:15
112	50.317143	-4.0831	0.39	291.1	2014-12-13	11:49:16
113	50.317147	-4.083101	0.21	355.2	2014-12-13	11:49:18
114	50.317152	-4.083097	0.65	25.5	2014-12-13	11:49:19
115	50.317166	-4.083099	1.52	353.5	2014-12-13	11:49:20
116	50.317185	-4.083114	2.32	333.5	2014-12-13	11:49:21
117	50.317202	-4.083128	2.19	331.2	2014-12-13	11:49:22
118	50.317216	-4.083137	1.65	337.6	2014-12-13	11:49:23
119	50.317227	-4.083143	1.37	344.3	2014-12-13	11:49:24
120	50.317239	-4.083144	1.3	356	2014-12-13	11:49:25
121	50.31725	-4.083146	1.25	354	2014-12-13	11:49:26
122	50.317261	-4.083148	1.19	350.2	2014-12-13	11:49:27
123	50.317272	-4.083153	1.29	345.3	2014-12-13	11:49:28
124	50.317284	-4.083161	1.51	337.2	2014-12-13	11:49:29
125	50.317297	-4.083169	1.52	338.4	2014-12-13	11:49:30
126	50.317308	-4.083174	1.28	345.2	2014-12-13	11:49:31
127	50.31732	-4.083178	1.29	346.7	2014-12-13	11:49:32
128	50.31733	-4.083182	1.18	344.5	2014-12-13	11:49:33
129	50.31734	-4.083186	1.13	346.6	2014-12-13	11:49:34
130	50.317351	-4.083196	1.4	330.5	2014-12-13	11:49:35
131	50.31736	-4.083202	1.13	337.7	2014-12-13	11:49:36
132	50.317371	-4.083211	1.38	332.9	2014-12-13	11:49:37
133	50.317382	-4.08322	1.33	331.8	2014-12-13	11:49:38
134	50.317391	-4.083232	1.38	319	2014-12-13	11:49:39
135	50.317402	-4.083248	1.65	317.8	2014-12-13	11:49:40
136	50.317408	-4.083265	1.38	296.1	2014-12-13	11:49:41
137	50.317412	-4.08328	1.17	297.4	2014-12-13	11:49:42
138	50.31742	-4.083296	1.43	305.6	2014-12-13	11:49:43
139	50.317428	-4.083314	1.5	305.3	2014-12-13	11:49:44
140	50.317436	-4.083331	1.58	307.8	2014-12-13	11:49:45
141	50.317446	-4.083345	1.47	317.6	2014-12-13	11:49:46
142	50.317455	-4.083351	1.09	337.2	2014-12-13	11:49:47
143	50.317472	-4.083365	2.07	332.3	2014-12-13	11:49:48
144	50.31749	-4.083375	2.2	340.2	2014-12-13	11:49:49
145	50.317507	-4.083382	1.95	344.6	2014-12-13	11:49:50
146	50.317523	-4.083386	1.83	352.5	2014-12-13	11:49:51
147	50.317538	-4.083388	1.67	355.7	2014-12-13	11:49:52
148	50.317552	-4.083395	1.64	340.9	2014-12-13	11:49:53
149	50.317567	-4.083408	1.88	330	2014-12-13	11:49:54
150	50.31758	-4.083425	1.84	321.2	2014-12-13	11:49:55
151	50.317589	-4.083437	1.37	319.2	2014-12-13	11:49:56
152	50.317598	-4.083452	1.48	314.3	2014-12-13	11:49:57
153	50.317607	-4.083468	1.51	309.6	2014-12-13	11:49:58
154	50.317611	-4.083479	0.85	298.2	2014-12-13	11:49:59
155	50.317612	-4.083491	0.9	278.9	2014-12-13	11:50:00
156	50.317611	-4.083504	0.87	266.3	2014-12-13	11:50:01
157	50.317614	-4.083521	1.29	283	2014-12-13	11:50:02
158	50.317617	-4.083543	1.57	280.2	2014-12-13	11:50:03
159	50.317617	-4.083562	1.31	270.4	2014-12-13	11:50:04
160	50.317618	-4.083577	1.09	278.3	2014-12-13	11:50:05
161	50.317619	-4.083599	1.6	274	2014-12-13	11:50:06
162	50.317619	-4.08362	1.51	270	2014-12-13	11:50:07
163	50.31762	-4.08364	1.4	272.7	2014-12-13	11:50:08
164	50.317621	-4.083662	1.56	273.4	2014-12-13	11:50:09
165	50.317621	-4.083684	1.54	272.1	2014-12-13	11:50:10
166	50.317621	-4.083702	1.31	270.8	2014-12-13	11:50:11
167	50.317619	-4.083723	1.51	259.3	2014-12-13	11:50:12
168	50.317617	-4.083745	1.55	262	2014-12-13	11:50:13
169	50.317615	-4.083758	0.95	261	2014-12-13	11:50:14
170	50.317614	-4.083774	1.14	262	2014-12-13	11:50:15
171	50.317612	-4.083797	1.67	262.3	2014-12-13	11:50:16
172	50.317609	-4.083823	1.89	259.5	2014-12-13	11:50:17
173	50.317606	-4.083847	1.73	257.9	2014-12-13	11:50:18
174	50.3176	-4.083865	1.38	244.8	2014-12-13	11:50:19
175	50.317597	-4.083884	1.42	253.6	2014-12-13	11:50:20
176	50.31759	-4.083898	1.26	235.8	2014-12-13	11:50:21
177	50.317586	-4.083911	1.04	240.5	2014-12-13	11:50:22
178	50.317582	-4.083922	0.91	241.2	2014-12-13	11:50:23
179	50.317577	-4.083926	0.59	209.7	2014-12-13	11:50:24
180	50.317572	-4.083936	0.9	231	2014-12-13	11:50:25
181	50.317566	-4.083947	1.01	228.1	2014-12-13	11:50:26
182	50.317561	-4.083957	0.9	231.7	2014-12-13	11:50:27
183	50.317557	-4.083968	0.93	241.3	2014-12-13	11:50:28
184	50.317551	-4.083984	1.28	240.7	2014-12-13	11:50:29
185	50.317543	-4.084001	1.52	233.9	2014-12-13	11:50:30
186	50.317533	-4.084018	1.69	224.9	2014-12-13	11:50:31
187	50.317522	-4.084035	1.66	227.3	2014-12-13	11:50:32
188	50.317514	-4.084052	1.49	231.7	2014-12-13	11:50:33
189	50.317511	-4.084073	1.59	256.7	2014-12-13	11:50:34
190	50.317506	-4.084097	1.75	252.3	2014-12-13	11:50:35
191	50.317499	-4.084117	1.66	241	2014-12-13	11:50:36
192	50.317494	-4.084133	1.26	242.2	2014-12-13	11:50:37
193	50.31749	-4.084157	1.73	258.2	2014-12-13	11:50:38
194	50.317488	-4.084177	1.44	260.6	2014-12-13	11:50:39
195	50.317487	-4.084195	1.32	264.4	2014-12-13	11:50:40
196	50.317487	-4.084203	0.58	264.4	2014-12-13	11:50:41
197	50.317489	-4.084213	0.37	291.5	2014-12-13	11:50:43
198	50.317491	-4.084219	0.5	300.5	2014-12-13	11:50:44
199	50.317493	-4.084227	0.57	288.3	2014-12-13	11:50:45
200	50.317495	-4.08423	0.38	316	2014-12-13	11:50:46
201	50.317502	-4.084244	0.6	305.1	2014-12-13	11:50:48
202	50.317504	-4.084249	0.42	302.2	2014-12-13	11:50:49
203	50.317502	-4.08425	0.13	190.4	2014-12-13	11:50:50
204	50.317501	-4.08425	0.11	182.9	2014-12-13	11:50:51
205	50.317501	-4.084251	0.03	261.4	2014-12-13	11:50:53
206	50.317502	-4.084252	0.1	304.3	2014-12-13	11:50:54
207	50.317502	-4.084252	0.03	223.2	2014-12-13	11:50:55
208	50.317502	-4.084252	0.03	69.8	2014-12-13	11:50:56
209	50.317493	-4.08426	1.1	210.7	2014-12-13	11:50:57
210	50.317486	-4.084275	1.36	233.2	2014-12-13	11:50:58
211	50.31748	-4.084294	1.53	242.9	2014-12-13	11:50:59
212	50.317475	-4.084312	1.43	246.9	2014-12-13	11:51:00
213	50.317471	-4.084326	1.05	246.5	2014-12-13	11:51:01
214	50.317467	-4.084337	0.91	238.6	2014-12-13	11:51:02
215	50.317466	-4.084353	1.15	267.7	2014-12-13	11:51:03
216	50.317463	-4.084367	1.07	250.7	2014-12-13	11:51:04
217	50.317463	-4.084383	0.55	270.5	2014-12-13	11:51:06
218	50.317462	-4.084394	0.81	264.1	2014-12-13	11:51:07
219	50.317461	-4.084404	0.72	255.7	2014-12-13	11:51:08
220	50.317459	-4.084414	0.77	250.9	2014-12-13	11:51:09
221	50.317455	-4.08444	1.9	256.7	2014-12-13	11:51:10
222	50.317449	-4.084466	1.91	252.4	2014-12-13	11:51:11
223	50.317444	-4.084491	1.88	251.8	2014-12-13	11:51:12
224	50.317435	-4.084535	3.26	251.8	2014-12-13	11:51:13
225	50.317424	-4.08457	2.8	244.9	2014-12-13	11:51:14
226	50.317412	-4.084602	2.59	239.5	2014-12-13	11:51:15
227	50.3174	-4.084628	2.29	233.8	2014-12-13	11:51:16
228	50.317387	-4.08465	2.19	226.5	2014-12-13	11:51:17
229	50.317373	-4.084671	2.16	224.6	2014-12-13	11:51:18
230	50.31737	-4.084678	0.62	233	2014-12-13	11:51:19
231	50.31737	-4.084678	0.09	6.9	2014-12-13	11:51:20
232	50.31737	-4.08468	0.17	235.6	2014-12-13	11:51:21
233	50.317371	-4.084682	0.22	310	2014-12-13	11:51:22
234	50.317372	-4.084685	0.13	305.6	2014-12-13	11:51:24
235	50.317365	-4.084695	1.03	221.5	2014-12-13	11:51:25
236	50.317355	-4.08471	1.56	222	2014-12-13	11:51:26
237	50.317344	-4.084722	1.5	216.2	2014-12-13	11:51:27
238	50.317343	-4.084724	0.13	245	2014-12-13	11:51:28
239	50.317351	-4.084717	0.97	29.9	2014-12-13	11:51:29
240	50.317354	-4.084713	0.48	35	2014-12-13	11:51:30
241	50.317353	-4.084714	0.14	217	2014-12-13	11:51:31
242	50.317353	-4.084716	0.12	255.6	2014-12-13	11:51:32
243	50.317349	-4.084724	0.69	231.7	2014-12-13	11:51:33
244	50.317342	-4.084731	1.03	212.8	2014-12-13	11:51:34
245	50.317331	-4.084739	1.26	205	2014-12-13	11:51:35
246	50.317317	-4.084751	1.76	208.1	2014-12-13	11:51:36
247	50.317303	-4.084765	1.95	212	2014-12-13	11:51:37
248	50.317294	-4.084775	1.16	216.8	2014-12-13	11:51:38
249	50.317295	-4.084776	0.13	304.8	2014-12-13	11:51:39
250	50.317294	-4.084773	0.24	117.6	2014-12-13	11:51:40
251	50.317286	-4.08478	1.03	206.4	2014-12-13	11:51:41
252	50.317274	-4.08479	1.52	209	2014-12-13	11:51:42
253	50.317265	-4.0848	1.23	216.3	2014-12-13	11:51:43
254	50.317258	-4.084806	0.85	210.2	2014-12-13	11:51:44
255	50.317251	-4.084811	0.9	203	2014-12-13	11:51:45
256	50.317244	-4.084817	0.86	208.2	2014-12-13	11:51:46
257	50.317235	-4.084826	1.2	210.6	2014-12-13	11:51:47
258	50.317222	-4.084836	1.56	208.5	2014-12-13	11:51:48
259	50.317209	-4.084845	1.59	204.4	2014-12-13	11:51:49
260	50.317195	-4.084855	1.73	203.5	2014-12-13	11:51:50
261	50.31718	-4.084866	1.8	206	2014-12-13	11:51:51
262	50.317169	-4.084878	1.53	211.6	2014-12-13	11:51:52
263	50.31716	-4.084885	1.08	208.3	2014-12-13	11:51:53
264	50.317149	-4.084891	1.3	200.5	2014-12-13	11:51:54
265	50.317135	-4.084901	1.72	205.5	2014-12-13	11:51:55
266	50.317125	-4.084914	1.5	217.7	2014-12-13	11:51:56
267	50.317119	-4.084917	0.72	197.7	2014-12-13	11:51:57
268	50.317112	-4.084924	0.85	212.2	2014-12-13	11:51:58
269	50.317103	-4.084931	1.18	205.2	2014-12-13	11:51:59
270	50.317092	-4.084939	1.28	208.3	2014-12-13	11:52:00
271	50.31708	-4.084948	1.46	203.8	2014-12-13	11:52:01
272	50.317068	-4.084955	1.48	200.2	2014-12-13	11:52:02
273	50.317055	-4.084963	1.51	203.4	2014-12-13	11:52:03
274	50.317047	-4.084968	0.95	199.4	2014-12-13	11:52:04
275	50.317042	-4.084971	0.67	201.8	2014-12-13	11:52:05
276	50.317034	-4.08498	1.11	214.6	2014-12-13	11:52:06
277	50.317024	-4.084991	1.31	217.2	2014-12-13	11:52:07
278	50.317017	-4.085004	1.2	226.1	2014-12-13	11:52:08
279	50.317018	-4.085015	0.8	281.5	2014-12-13	11:52:09
280	50.317021	-4.085024	0.73	294.9	2014-12-13	11:52:10
281	50.317018	-4.085038	1.04	251.7	2014-12-13	11:52:11
282	50.317014	-4.085045	0.7	226.8	2014-12-13	11:52:12
283	50.317008	-4.085044	0.69	174	2014-12-13	11:52:13
284	50.317006	-4.085048	0.34	235	2014-12-13	11:52:14
285	50.317008	-4.085059	0.8	286.3	2014-12-13	11:52:15
286	50.317012	-4.085073	1.09	294.6	2014-12-13	11:52:16
287	50.317019	-4.085083	1.08	314.5	2014-12-13	11:52:17
288	50.317027	-4.085088	0.95	340.6	2014-12-13	11:52:18
289	50.317041	-4.085088	1.55	0.9	2014-12-13	11:52:19
290	50.317064	-4.085077	2.72	16.1	2014-12-13	11:52:20
291	50.317099	-4.085057	4.11	20.2	2014-12-13	11:52:21
292	50.317138	-4.085032	4.74	21.9	2014-12-13	11:52:22
293	50.31718	-4.085007	4.96	20.9	2014-12-13	11:52:23
294	50.317226	-4.084989	5.3	14.2	2014-12-13	11:52:24
295	50.317272	-4.084986	5.09	2.6	2014-12-13	11:52:25
296	50.317313	-4.084995	4.59	351.4	2014-12-13	11:52:26
297	50.317352	-4.085004	4.46	351.9	2014-12-13	11:52:27
298	50.317385	-4.085013	3.74	350.5	2014-12-13	11:52:28
299	50.317403	-4.085015	1.99	355.6	2014-12-13	11:52:29
300	50.317408	-4.085015	0.54	357.4	2014-12-13	11:52:30
301	50.317406	-4.085025	0.7	252.2	2014-12-13	11:52:31
302	50.317398	-4.085036	1.23	221.3	2014-12-13	11:52:32
303	50.317387	-4.085045	1.39	208.6	2014-12-13	11:52:33
304	50.317377	-4.085056	1.29	215	2014-12-13	11:52:34
305	50.317377	-4.085059	0.24	249.2	2014-12-13	11:52:35
306	50.317378	-4.085063	0.33	308	2014-12-13	11:52:36
307	50.317373	-4.085072	0.94	227	2014-12-13	11:52:37
308	50.317362	-4.085089	1.65	225	2014-12-13	11:52:38
309	50.317351	-4.085106	1.78	223.3	2014-12-13	11:52:39
310	50.317336	-4.085123	2	216.2	2014-12-13	11:52:40
311	50.317322	-4.085137	1.88	213.2	2014-12-13	11:52:41
312	50.317309	-4.085149	1.63	211.3	2014-12-13	11:52:42
313	50.317305	-4.085158	0.82	229.4	2014-12-13	11:52:43
314	50.317299	-4.085164	0.77	214.4	2014-12-13	11:52:44
315	50.317287	-4.085172	1.42	204.2	2014-12-13	11:52:45
316	50.317274	-4.085179	1.53	197.9	2014-12-13	11:52:46
317	50.317262	-4.085184	1.39	196.2	2014-12-13	11:52:47
318	50.317249	-4.08519	1.53	194.9	2014-12-13	11:52:48
319	50.317237	-4.0852	1.5	208.2	2014-12-13	11:52:49
320	50.317231	-4.085202	0.69	195.1	2014-12-13	11:52:50
321	50.317222	-4.085202	0.96	178.2	2014-12-13	11:52:51
322	50.317209	-4.085203	1.47	184.7	2014-12-13	11:52:52
323	50.317196	-4.085208	1.53	193.3	2014-12-13	11:52:53
324	50.317182	-4.085216	1.64	200.6	2014-12-13	11:52:54
325	50.317167	-4.085225	1.75	201	2014-12-13	11:52:55
326	50.317162	-4.08522	0.67	149.2	2014-12-13	11:52:56
327	50.317159	-4.085214	0.56	128	2014-12-13	11:52:57
328	50.317148	-4.085218	1.25	193.5	2014-12-13	11:52:58
329	50.317139	-4.08523	1.35	216.4	2014-12-13	11:52:59
330	50.317131	-4.085241	1.15	225	2014-12-13	11:53:00
331	50.317127	-4.085255	1.09	243	2014-12-13	11:53:01
332	50.317125	-4.085267	0.89	254.8	2014-12-13	11:53:02
333	50.317125	-4.08528	0.95	272.8	2014-12-13	11:53:03
334	50.317128	-4.08529	0.77	294.5	2014-12-13	11:53:04
335	50.317135	-4.085292	0.79	346.4	2014-12-13	11:53:05
336	50.317156	-4.085287	2.39	8.5	2014-12-13	11:53:06
337	50.317189	-4.08528	3.66	8.9	2014-12-13	11:53:07
338	50.317212	-4.085268	2.76	17.6	2014-12-13	11:53:08
339	50.317224	-4.085247	1.94	48	2014-12-13	11:53:09
340	50.317225	-4.08524	0.56	78.5	2014-12-13	11:53:10
341	50.317214	-4.085247	1.3	203.7	2014-12-13	11:53:11
342	50.317202	-4.085252	1.41	194.5	2014-12-13	11:53:12
343	50.317187	-4.085252	1.69	179	2014-12-13	11:53:13
344	50.317171	-4.085249	1.8	173	2014-12-13	11:53:14
345	50.317155	-4.085247	1.79	176.2	2014-12-13	11:53:15
346	50.317142	-4.085242	1.49	165.4	2014-12-13	11:53:16
347	50.317135	-4.085231	1.07	135.2	2014-12-13	11:53:17
348	50.317125	-4.085219	1.38	141.8	2014-12-13	11:53:18
349	50.317111	-4.085215	1.58	170.7	2014-12-13	11:53:19
350	50.317097	-4.08521	1.6	166.7	2014-12-13	11:53:20
351	50.317083	-4.085205	1.62	165.9	2014-12-13	11:53:21
352	50.317068	-4.085199	1.69	165.7	2014-12-13	11:53:22
353	50.317055	-4.085193	1.54	165.2	2014-12-13	11:53:23
354	50.317045	-4.085182	1.38	146	2014-12-13	11:53:24
355	50.317041	-4.08517	0.96	113.5	2014-12-13	11:53:25
356	50.317039	-4.085163	0.59	115.1	2014-12-13	11:53:26
357	50.317037	-4.085156	0.52	121.5	2014-12-13	11:53:27
358	50.317032	-4.085151	0.67	144.9	2014-12-13	11:53:28
359	50.317027	-4.085147	0.6	149.8	2014-12-13	11:53:29
360	50.317026	-4.085143	0.27	121.1	2014-12-13	11:53:30
361	50.317025	-4.085143	0.1	176.8	2014-12-13	11:53:31
362	50.317025	-4.085143	0.08	25.9	2014-12-13	11:53:32
363	50.317034	-4.085148	1.07	338.8	2014-12-13	11:53:33
364	50.317041	-4.08516	1.17	311.5	2014-12-13	11:53:34
365	50.317039	-4.085178	1.25	258.4	2014-12-13	11:53:35
366	50.317036	-4.0852	1.63	258.5	2014-12-13	11:53:36
367	50.317032	-4.085223	1.67	254.7	2014-12-13	11:53:37
368	50.317027	-4.085246	1.71	251.9	2014-12-13	11:53:38
369	50.317025	-4.085268	1.63	258.8	2014-12-13	11:53:39
370	50.317037	-4.085273	1.47	345.5	2014-12-13	11:53:40
371	50.317054	-4.085272	1.88	4	2014-12-13	11:53:41
372	50.317058	-4.085276	0.55	322.7	2014-12-13	11:53:42
373	50.317055	-4.085284	0.62	236.3	2014-12-13	11:53:43
374	50.317047	-4.085295	1.22	223.3	2014-12-13	11:53:44
375	50.317036	-4.08531	1.63	220.5	2014-12-13	11:53:45
376	50.317022	-4.085329	2.06	220.5	2014-12-13	11:53:46
377	50.317011	-4.085343	1.54	218.9	2014-12-13	11:53:47
378	50.317003	-4.08535	1.04	212.3	2014-12-13	11:53:48
379	50.316995	-4.08536	1.15	218.1	2014-12-13	11:53:49
380	50.316991	-4.085366	0.61	221.5	2014-12-13	11:53:50
381	50.316991	-4.085366	0.01	0	2014-12-13	11:53:52
382	50.316991	-4.085366	0	0	2014-12-13	11:53:53
383	50.316992	-4.085366	0.06	0	2014-12-13	11:53:54
384	50.316989	-4.085366	0.27	181.4	2014-12-13	11:53:55
385	50.316986	-4.085366	0.33	183.1	2014-12-13	11:53:56
386	50.316979	-4.085368	0.84	185.3	2014-12-13	11:53:57
387	50.316973	-4.085367	0.64	174.6	2014-12-13	11:53:58
388	50.316965	-4.085364	0.97	167.7	2014-12-13	11:53:59
389	50.316962	-4.085355	0.71	117.6	2014-12-13	11:54:00
390	50.316963	-4.085343	0.88	78.4	2014-12-13	11:54:01
391	50.31696	-4.085332	0.84	114.9	2014-12-13	11:54:02
392	50.316954	-4.085322	1	134.2	2014-12-13	11:54:03
393	50.316945	-4.085314	1.08	150.6	2014-12-13	11:54:04
394	50.316934	-4.08531	1.26	163.8	2014-12-13	11:54:05
395	50.316921	-4.085302	1.57	161.4	2014-12-13	11:54:06
396	50.316906	-4.085297	1.68	165.6	2014-12-13	11:54:07
397	50.316897	-4.085292	1.14	163.3	2014-12-13	11:54:08
398	50.316892	-4.085282	0.87	123	2014-12-13	11:54:09
399	50.316887	-4.085277	0.7	151.5	2014-12-13	11:54:10
400	50.316885	-4.085278	0.13	202.2	2014-12-13	11:54:12
401	50.316885	-4.085278	0	0	2014-12-13	11:54:13
402	50.316885	-4.085278	0	0	2014-12-13	11:54:14
403	50.316885	-4.085279	0.02	295.7	2014-12-13	11:54:15
404	50.316885	-4.085279	0.02	160.2	2014-12-13	11:54:16
405	50.316873	-4.085274	1.36	167.9	2014-12-13	11:54:17
406	50.31687	-4.085265	0.71	110.7	2014-12-13	11:54:18
407	50.316867	-4.085255	0.78	117	2014-12-13	11:54:19
408	50.316857	-4.085249	1.22	157.4	2014-12-13	11:54:20
409	50.316845	-4.085243	1.4	162.9	2014-12-13	11:54:21
410	50.316833	-4.085237	1.43	164.2	2014-12-13	11:54:22
411	50.31682	-4.085231	1.47	163.3	2014-12-13	11:54:23
412	50.316807	-4.085224	1.53	159.5	2014-12-13	11:54:24
413	50.316796	-4.08522	1.24	167.8	2014-12-13	11:54:25
414	50.316791	-4.085221	0.29	182.3	2014-12-13	11:54:27
415	50.316801	-4.085217	1.08	13.4	2014-12-13	11:54:28
416	50.316807	-4.085212	0.87	26.6	2014-12-13	11:54:29
417	50.316808	-4.085211	0.06	9.1	2014-12-13	11:54:31
418	50.316806	-4.085211	0.31	178.9	2014-12-13	11:54:32
419	50.316806	-4.085211	0.01	90	2014-12-13	11:54:33
420	50.316806	-4.085211	0.02	53.6	2014-12-13	11:54:34
421	50.316803	-4.085211	0.34	180	2014-12-13	11:54:35
422	50.316803	-4.085211	0	90	2014-12-13	11:54:37
423	50.316803	-4.085211	0.02	90	2014-12-13	11:54:38
424	50.316806	-4.085211	0.38	354.6	2014-12-13	11:54:39
425	50.316807	-4.085204	0.48	79.9	2014-12-13	11:54:40
426	50.316806	-4.085194	0.77	100.5	2014-12-13	11:54:41
427	50.316805	-4.08518	0.97	93.8	2014-12-13	11:54:42
428	50.316805	-4.085163	1.19	91.8	2014-12-13	11:54:43
429	50.316804	-4.085142	1.51	94.6	2014-12-13	11:54:44
430	50.316803	-4.085125	1.24	95.2	2014-12-13	11:54:45
431	50.3168	-4.085107	1.31	104.5	2014-12-13	11:54:46
432	50.316795	-4.08509	1.29	111.2	2014-12-13	11:54:47
433	50.31679	-4.085073	1.4	117.3	2014-12-13	11:54:48
434	50.316783	-4.085057	1.32	124.4	2014-12-13	11:54:49
435	50.316777	-4.08504	1.39	116.2	2014-12-13	11:54:50
436	50.316774	-4.085024	1.17	111.6	2014-12-13	11:54:51
437	50.316768	-4.085009	1.27	118.1	2014-12-13	11:54:52
438	50.316759	-4.084994	1.48	136.1	2014-12-13	11:54:53
439	50.316748	-4.084982	1.43	144.2	2014-12-13	11:54:54
440	50.316739	-4.08497	1.38	138.2	2014-12-13	11:54:55
441	50.316735	-4.084955	1.15	115.5	2014-12-13	11:54:56
442	50.316735	-4.08494	1.1	87.1	2014-12-13	11:54:57
443	50.316733	-4.084933	0.54	117	2014-12-13	11:54:58
444	50.316733	-4.084934	0.07	256.1	2014-12-13	11:54:59
445	50.31673	-4.084933	0.29	171.8	2014-12-13	11:55:00
446	50.31673	-4.084927	0.42	86.2	2014-12-13	11:55:01
447	50.316733	-4.084918	0.75	66.6	2014-12-13	11:55:02
448	50.316737	-4.084909	0.79	52.7	2014-12-13	11:55:03
449	50.316744	-4.084902	0.88	31.6	2014-12-13	11:55:04
450	50.316753	-4.084895	1.16	26.8	2014-12-13	11:55:05
451	50.316769	-4.084886	1.79	20.6	2014-12-13	11:55:06
452	50.316791	-4.084873	2.65	21.4	2014-12-13	11:55:07
453	50.316821	-4.084855	3.61	20	2014-12-13	11:55:08
454	50.316854	-4.08484	3.87	16.5	2014-12-13	11:55:09
455	50.316875	-4.084828	2.45	20.2	2014-12-13	11:55:10
456	50.316882	-4.084811	1.42	56.5	2014-12-13	11:55:11
457	50.316882	-4.084809	0.19	84.2	2014-12-13	11:55:12
458	50.316879	-4.084824	1.12	253	2014-12-13	11:55:13
459	50.316876	-4.08484	1.23	254.2	2014-12-13	11:55:14
460	50.316869	-4.084856	1.34	234.6	2014-12-13	11:55:15
461	50.31686	-4.084872	1.6	228.8	2014-12-13	11:55:16
462	50.316851	-4.08489	1.57	230.5	2014-12-13	11:55:17
463	50.31684	-4.084906	1.66	224.1	2014-12-13	11:55:18
464	50.316826	-4.084923	1.99	217.5	2014-12-13	11:55:19
465	50.316819	-4.084937	1.31	231.7	2014-12-13	11:55:20
466	50.316817	-4.084948	0.82	253.5	2014-12-13	11:55:21
467	50.316811	-4.084958	0.93	225.3	2014-12-13	11:55:22
468	50.316802	-4.084971	1.34	223.6	2014-12-13	11:55:23
469	50.316794	-4.084982	1.24	220	2014-12-13	11:55:24
470	50.316786	-4.084991	1.09	218.1	2014-12-13	11:55:25
471	50.316777	-4.085002	1.21	217.3	2014-12-13	11:55:26
472	50.316772	-4.085009	0.77	225.1	2014-12-13	11:55:27
473	50.316769	-4.085018	0.73	234.8	2014-12-13	11:55:28
474	50.316767	-4.085021	0.16	226.1	2014-12-13	11:55:30
475	50.316771	-4.085012	0.81	49.6	2014-12-13	11:55:31
476	50.316775	-4.085012	0.43	3.1	2014-12-13	11:55:32
477	50.31678	-4.085018	0.75	322.5	2014-12-13	11:55:33
478	50.316787	-4.085027	0.97	319.1	2014-12-13	11:55:34
479	50.316796	-4.085037	1.26	325.4	2014-12-13	11:55:35
480	50.316806	-4.085049	1.34	320.8	2014-12-13	11:55:36
481	50.316814	-4.08506	1.2	320.5	2014-12-13	11:55:37
482	50.316822	-4.085068	1.03	326.6	2014-12-13	11:55:38
483	50.316828	-4.085071	0.75	346.2	2014-12-13	11:55:39
484	50.316841	-4.085067	1.46	10.8	2014-12-13	11:55:40
485	50.316874	-4.085057	3.7	10.7	2014-12-13	11:55:41
486	50.316923	-4.085045	5.53	8.7	2014-12-13	11:55:42
487	50.31698	-4.085053	6.37	355.3	2014-12-13	11:55:43
488	50.317036	-4.085078	6.46	343.7	2014-12-13	11:55:44
489	50.317094	-4.085091	6.57	352.2	2014-12-13	11:55:45
490	50.31715	-4.085099	6.29	354.9	2014-12-13	11:55:46
491	50.3172	-4.085115	5.63	348.3	2014-12-13	11:55:47
492	50.317247	-4.085131	5.34	347.1	2014-12-13	11:55:48
493	50.317286	-4.085147	4.49	345.7	2014-12-13	11:55:49
494	50.317317	-4.085158	3.55	347.3	2014-12-13	11:55:50
495	50.317347	-4.085167	3.39	349	2014-12-13	11:55:51
496	50.317376	-4.085177	3.36	347.7	2014-12-13	11:55:52
497	50.317399	-4.085194	0.4	334.8	2014-12-13	11:55:59
498	50.31736	-4.085196	4.4	181.5	2014-12-13	11:56:00
499	50.317345	-4.085191	1.63	168.4	2014-12-13	11:56:01
500	50.317339	-4.085182	1	139.7	2014-12-13	11:56:02
501	50.317327	-4.08518	1.26	173.2	2014-12-13	11:56:03
502	50.317304	-4.085186	2.68	189.2	2014-12-13	11:56:04
503	50.31728	-4.085188	2.63	183.5	2014-12-13	11:56:05
504	50.317262	-4.085187	2.05	177.8	2014-12-13	11:56:06
505	50.317243	-4.085184	2.1	174.8	2014-12-13	11:56:07
506	50.317228	-4.08518	1.66	168.6	2014-12-13	11:56:08
507	50.317217	-4.085177	1.22	170.2	2014-12-13	11:56:09
508	50.317206	-4.085175	1.29	174.5	2014-12-13	11:56:10
509	50.317192	-4.085175	1.57	178.7	2014-12-13	11:56:11
510	50.317177	-4.085175	1.67	180	2014-12-13	11:56:12
511	50.317161	-4.085174	1.76	178.8	2014-12-13	11:56:13
512	50.317148	-4.085172	1.44	175.3	2014-12-13	11:56:14
513	50.317135	-4.08517	1.41	173.7	2014-12-13	11:56:15
514	50.31712	-4.085171	1.75	181.6	2014-12-13	11:56:16
515	50.317105	-4.085171	1.69	180.8	2014-12-13	11:56:17
516	50.317098	-4.085164	0.92	146.2	2014-12-13	11:56:18
517	50.317088	-4.085159	1.12	160.1	2014-12-13	11:56:19
518	50.317074	-4.085156	1.6	173.6	2014-12-13	11:56:20
519	50.317061	-4.085152	1.45	169.1	2014-12-13	11:56:21
520	50.317047	-4.08515	1.62	173	2014-12-13	11:56:22
521	50.317031	-4.08515	1.8	182.1	2014-12-13	11:56:23
522	50.317018	-4.08515	1.36	180	2014-12-13	11:56:24
523	50.317012	-4.085143	0.86	143.8	2014-12-13	11:56:25
524	50.317004	-4.085138	0.99	158.2	2014-12-13	11:56:26
525	50.316992	-4.085137	1.36	177.2	2014-12-13	11:56:27
526	50.316977	-4.08514	1.61	187.5	2014-12-13	11:56:28
527	50.316962	-4.085138	1.74	176.1	2014-12-13	11:56:29
528	50.316947	-4.08514	1.66	183.1	2014-12-13	11:56:30
529	50.31693	-4.085144	1.91	189.1	2014-12-13	11:56:31
530	50.316913	-4.085146	1.88	184.7	2014-12-13	11:56:32
531	50.316901	-4.085144	1.3	174	2014-12-13	11:56:33
532	50.316895	-4.08514	0.82	158	2014-12-13	11:56:34
533	50.316886	-4.085134	0.99	155.9	2014-12-13	11:56:35
534	50.316877	-4.085127	1.16	154.7	2014-12-13	11:56:36
535	50.316866	-4.085124	1.29	171	2014-12-13	11:56:37
536	50.316855	-4.085121	1.18	167.8	2014-12-13	11:56:38
537	50.316849	-4.085112	0.96	140.2	2014-12-13	11:56:39
538	50.316845	-4.085101	0.92	115.8	2014-12-13	11:56:40
539	50.316838	-4.085092	1.02	143	2014-12-13	11:56:41
540	50.316833	-4.085088	0.63	152.4	2014-12-13	11:56:42
541	50.316832	-4.085089	0.11	228.4	2014-12-13	11:56:43
542	50.316827	-4.085085	0.58	150.3	2014-12-13	11:56:44
543	50.316823	-4.08508	0.64	143.8	2014-12-13	11:56:45
544	50.316819	-4.085075	0.55	141.7	2014-12-13	11:56:46
545	50.316817	-4.085071	0.19	128.5	2014-12-13	11:56:48
546	50.316817	-4.08507	0.03	108.6	2014-12-13	11:56:49
547	50.316817	-4.08507	0.06	107.6	2014-12-13	11:56:50
548	50.316816	-4.085066	0.3	104.6	2014-12-13	11:56:51
549	50.316816	-4.085065	0.05	110.5	2014-12-13	11:56:52
550	50.316816	-4.085065	0	0	2014-12-13	11:56:53
551	50.316816	-4.085065	0.06	5.7	2014-12-13	11:56:54
552	50.316817	-4.085056	0.63	78.9	2014-12-13	11:56:55
553	50.316822	-4.085045	0.89	58.6	2014-12-13	11:56:56
554	50.316829	-4.085037	1.02	36.5	2014-12-13	11:56:57
555	50.316838	-4.085028	1.19	33.3	2014-12-13	11:56:58
556	50.316846	-4.085026	0.9	6.8	2014-12-13	11:56:59
557	50.316858	-4.085024	1.28	5.3	2014-12-13	11:57:00
558	50.316887	-4.085012	3.36	14.7	2014-12-13	11:57:01
559	50.316934	-4.084999	5.38	10.1	2014-12-13	11:57:02
560	50.316982	-4.08501	5.39	351.6	2014-12-13	11:57:03
561	50.317035	-4.085029	6.03	347.4	2014-12-13	11:57:04
562	50.317091	-4.085049	6.41	346.9	2014-12-13	11:57:05
563	50.317141	-4.085075	5.86	341.5	2014-12-13	11:57:06
564	50.317189	-4.085103	5.65	339.2	2014-12-13	11:57:07
565	50.317234	-4.085138	5.62	334.2	2014-12-13	11:57:08
566	50.317274	-4.085182	5.47	325	2014-12-13	11:57:09
567	50.317313	-4.085227	5.4	323.4	2014-12-13	11:57:10
568	50.317355	-4.085275	5.77	324	2014-12-13	11:57:11
569	50.317395	-4.085332	6.01	317.5	2014-12-13	11:57:12
570	50.317436	-4.085391	6.2	317.6	2014-12-13	11:57:13
571	50.317479	-4.085445	6.12	321.1	2014-12-13	11:57:14
572	50.317512	-4.085496	5.15	315.1	2014-12-13	11:57:15
573	50.317538	-4.085549	4.73	307.9	2014-12-13	11:57:16
574	50.317565	-4.085602	4.84	308.5	2014-12-13	11:57:17
575	50.317591	-4.085655	4.78	308.2	2014-12-13	11:57:18
576	50.317617	-4.085706	4.65	307.9	2014-12-13	11:57:19
577	50.317643	-4.085756	4.53	308.8	2014-12-13	11:57:20
578	50.317722	-4.085943	1.78	303.7	2014-12-13	11:57:29
579	50.317622	-4.085799	15.21	137.4	2014-12-13	11:57:30
580	50.317561	-4.085699	9.79	133.9	2014-12-13	11:57:31
581	50.317545	-4.085658	3.44	120.3	2014-12-13	11:57:32
582	50.317531	-4.085623	2.89	122.7	2014-12-13	11:57:33
583	50.317509	-4.085594	3.22	139.8	2014-12-13	11:57:34
584	50.317478	-4.085577	3.65	161	2014-12-13	11:57:35
585	50.317454	-4.085571	2.68	170.1	2014-12-13	11:57:36
586	50.317436	-4.085571	2.01	180	2014-12-13	11:57:37
587	50.317433	-4.085572	0.32	194.1	2014-12-13	11:57:38
588	50.317444	-4.085567	1.26	18	2014-12-13	11:57:39
589	50.317444	-4.08556	0.45	86.5	2014-12-13	11:57:40
590	50.317433	-4.085554	1.35	160.1	2014-12-13	11:57:41
591	50.317419	-4.085545	1.69	158.9	2014-12-13	11:57:42
592	50.317405	-4.085536	1.63	156.5	2014-12-13	11:57:43
593	50.317388	-4.085529	1.99	165.4	2014-12-13	11:57:44
594	50.317366	-4.085525	2.44	173.7	2014-12-13	11:57:45
595	50.317346	-4.085517	2.38	165	2014-12-13	11:57:46
596	50.317331	-4.085509	1.69	160.7	2014-12-13	11:57:47
597	50.31732	-4.085501	1.39	155.5	2014-12-13	11:57:48
598	50.317304	-4.085498	1.84	173.1	2014-12-13	11:57:49
599	50.317289	-4.08549	1.72	161.6	2014-12-13	11:57:50
600	50.317276	-4.085482	1.51	158.8	2014-12-13	11:57:51
601	50.317265	-4.085476	1.36	162.2	2014-12-13	11:57:52
602	50.317256	-4.085469	1.09	149.3	2014-12-13	11:57:53
603	50.317248	-4.085459	1.19	143.3	2014-12-13	11:57:54
604	50.317235	-4.085451	1.5	159.3	2014-12-13	11:57:55
605	50.317219	-4.08545	1.78	176.5	2014-12-13	11:57:56
606	50.317201	-4.085451	1.98	183.6	2014-12-13	11:57:57
607	50.317184	-4.085451	1.92	178.2	2014-12-13	11:57:58
608	50.317166	-4.085448	1.98	175.7	2014-12-13	11:57:59
609	50.317157	-4.08544	1.24	151.9	2014-12-13	11:58:00
610	50.317147	-4.085432	1.17	151.1	2014-12-13	11:58:01
611	50.317132	-4.085425	1.77	163.6	2014-12-13	11:58:02
612	50.317118	-4.085416	1.76	157.1	2014-12-13	11:58:03
613	50.317108	-4.085403	1.41	140.1	2014-12-13	11:58:04
614	50.317099	-4.085386	1.52	128.3	2014-12-13	11:58:05
615	50.317088	-4.085372	1.62	141.9	2014-12-13	11:58:06
616	50.317077	-4.085357	1.62	140	2014-12-13	11:58:07
617	50.317064	-4.085344	1.66	145.3	2014-12-13	11:58:08
618	50.317055	-4.085329	1.52	136.2	2014-12-13	11:58:09
619	50.317044	-4.085312	1.68	133.6	2014-12-13	11:58:10
620	50.317033	-4.085295	1.77	135.8	2014-12-13	11:58:11
621	50.317022	-4.085279	1.69	137.8	2014-12-13	11:58:12
622	50.317014	-4.085261	1.52	125.6	2014-12-13	11:58:13
623	50.317004	-4.085246	1.55	135.3	2014-12-13	11:58:14
624	50.316989	-4.08524	1.66	163.8	2014-12-13	11:58:15
625	50.316975	-4.085236	1.6	170.1	2014-12-13	11:58:16
626	50.31696	-4.085236	1.69	180.2	2014-12-13	11:58:17
627	50.31695	-4.085234	1.17	173.3	2014-12-13	11:58:18
628	50.316943	-4.085231	0.72	166.1	2014-12-13	11:58:19
629	50.316935	-4.085232	0.88	184.3	2014-12-13	11:58:20
630	50.316927	-4.085239	1.05	207.3	2014-12-13	11:58:21
631	50.316917	-4.085254	1.51	223.9	2014-12-13	11:58:22
632	50.316906	-4.085271	1.73	224.5	2014-12-13	11:58:23
633	50.316894	-4.08529	1.9	225.5	2014-12-13	11:58:24
634	50.316891	-4.085308	1.34	255.4	2014-12-13	11:58:25
635	50.3169	-4.085319	1.28	321.8	2014-12-13	11:58:26
636	50.316902	-4.085326	0.5	291	2014-12-13	11:58:27
637	50.316894	-4.085325	0.83	173.4	2014-12-13	11:58:28
638	50.316882	-4.085326	1.35	183.8	2014-12-13	11:58:29
639	50.31687	-4.085323	1.35	171.9	2014-12-13	11:58:30
640	50.316858	-4.085321	1.39	172.9	2014-12-13	11:58:31
641	50.316846	-4.085315	1.33	163.4	2014-12-13	11:58:32
642	50.316835	-4.085309	1.32	159.1	2014-12-13	11:58:33
643	50.316827	-4.085296	1.31	135.3	2014-12-13	11:58:34
644	50.31682	-4.085281	1.29	126.8	2014-12-13	11:58:35
645	50.316813	-4.085266	1.34	128.2	2014-12-13	11:58:36
646	50.316805	-4.085253	1.3	133.8	2014-12-13	11:58:37
647	50.316798	-4.08524	1.18	128.6	2014-12-13	11:58:38
648	50.316794	-4.085227	1.04	117.9	2014-12-13	11:58:39
649	50.316788	-4.085217	0.91	129.2	2014-12-13	11:58:40
650	50.316788	-4.085205	0.89	93	2014-12-13	11:58:41
651	50.316792	-4.08519	1.09	68.5	2014-12-13	11:58:42
652	50.316797	-4.085174	1.3	62.5	2014-12-13	11:58:43
653	50.316797	-4.085163	0.82	90	2014-12-13	11:58:44
654	50.316794	-4.085152	0.81	112.9	2014-12-13	11:58:45
655	50.31679	-4.08514	0.97	115.8	2014-12-13	11:58:46
656	50.316784	-4.08513	1.02	135.3	2014-12-13	11:58:47
657	50.316778	-4.085117	1.12	125.8	2014-12-13	11:58:48
658	50.316771	-4.085103	1.24	126.4	2014-12-13	11:58:49
659	50.316767	-4.085088	1.18	115.8	2014-12-13	11:58:50
660	50.316764	-4.085071	1.27	104.4	2014-12-13	11:58:51
661	50.316767	-4.085049	1.55	78.2	2014-12-13	11:58:52
662	50.316769	-4.085028	1.53	79.8	2014-12-13	11:58:53
663	50.316767	-4.085011	1.21	100.6	2014-12-13	11:58:54
664	50.316762	-4.084997	1.18	118.2	2014-12-13	11:58:55
665	50.316757	-4.084982	1.16	116.9	2014-12-13	11:58:56
666	50.316752	-4.084969	1.1	124.2	2014-12-13	11:58:57
667	50.316748	-4.084956	1.02	112.1	2014-12-13	11:58:58
668	50.316745	-4.084944	0.91	114.1	2014-12-13	11:58:59
669	50.316742	-4.084931	1.01	112.2	2014-12-13	11:59:00
670	50.316739	-4.084914	1.31	104.9	2014-12-13	11:59:01
671	50.316735	-4.084895	1.37	106.2	2014-12-13	11:59:02
672	50.31673	-4.084878	1.33	114.4	2014-12-13	11:59:03
673	50.316721	-4.084866	1.3	140.3	2014-12-13	11:59:04
674	50.316709	-4.084858	1.45	155.4	2014-12-13	11:59:05
675	50.316695	-4.084853	1.62	167.7	2014-12-13	11:59:06
676	50.316682	-4.084851	1.49	174.9	2014-12-13	11:59:07
677	50.316672	-4.084847	1.11	164.1	2014-12-13	11:59:08
678	50.316662	-4.084844	1.14	169.1	2014-12-13	11:59:09
679	50.316653	-4.084842	1.05	174.1	2014-12-13	11:59:10
680	50.316642	-4.084844	1.18	186.4	2014-12-13	11:59:11
681	50.31663	-4.08485	1.38	197.3	2014-12-13	11:59:12
682	50.316619	-4.084856	1.34	198.7	2014-12-13	11:59:13
683	50.316608	-4.084866	1.39	210.1	2014-12-13	11:59:14
684	50.316598	-4.084879	1.45	220.1	2014-12-13	11:59:15
685	50.316596	-4.084886	0.56	245.5	2014-12-13	11:59:16
686	50.316603	-4.08488	0.85	28.8	2014-12-13	11:59:17
687	50.316606	-4.084872	0.68	61.3	2014-12-13	11:59:18
688	50.316606	-4.084872	0.02	149	2014-12-13	11:59:19
689	50.316606	-4.084872	0.01	180	2014-12-13	11:59:20
690	50.316606	-4.084872	0	0	2014-12-13	11:59:21
691	50.316605	-4.084872	0.03	202.2	2014-12-13	11:59:22
692	50.316604	-4.084872	0.2	183.5	2014-12-13	11:59:23
693	50.316603	-4.08487	0.13	102.5	2014-12-13	11:59:24
694	50.316615	-4.084858	1.54	33.5	2014-12-13	11:59:25
695	50.316627	-4.084847	1.57	30.3	2014-12-13	11:59:26
696	50.316632	-4.084849	0.54	346.5	2014-12-13	11:59:27
697	50.316635	-4.084865	1.16	286.9	2014-12-13	11:59:28
698	50.316639	-4.08488	1.22	293	2014-12-13	11:59:29
699	50.316642	-4.084895	1.12	290.1	2014-12-13	11:59:30
700	50.316648	-4.08491	1.21	299.1	2014-12-13	11:59:31
701	50.316654	-4.084925	1.24	301.9	2014-12-13	11:59:32
702	50.316657	-4.084938	1	295.3	2014-12-13	11:59:33
703	50.31666	-4.084949	0.86	291.7	2014-12-13	11:59:34
704	50.316661	-4.084955	0.21	283.8	2014-12-13	11:59:36
705	50.31667	-4.084951	1.01	16.9	2014-12-13	11:59:37
706	50.316682	-4.084946	1.36	12.2	2014-12-13	11:59:38
707	50.316694	-4.084942	1.4	14.3	2014-12-13	11:59:39
708	50.316706	-4.084939	1.34	8.7	2014-12-13	11:59:40
709	50.316709	-4.084932	0.59	52.3	2014-12-13	11:59:41
710	50.3167	-4.084934	0.5	188	2014-12-13	11:59:43
711	50.316693	-4.084927	0.9	147.7	2014-12-13	11:59:44
712	50.316689	-4.08492	0.73	135.9	2014-12-13	11:59:45
713	50.316686	-4.084912	0.65	119.2	2014-12-13	11:59:46
714	50.316686	-4.084906	0.47	83.2	2014-12-13	11:59:47
715	50.316688	-4.084908	0.27	314.4	2014-12-13	11:59:48
716	50.316695	-4.084921	1.19	312.3	2014-12-13	11:59:49
717	50.316702	-4.084937	1.37	301.7	2014-12-13	11:59:50
718	50.316705	-4.084955	1.35	286	2014-12-13	11:59:51
719	50.316709	-4.084971	1.18	289.5	2014-12-13	11:59:52
720	50.316712	-4.084983	0.91	291.7	2014-12-13	11:59:53
721	50.316716	-4.084996	1.05	298.6	2014-12-13	11:59:54
722	50.316724	-4.085002	0.98	331.8	2014-12-13	11:59:55
723	50.316731	-4.085005	0.79	348.3	2014-12-13	11:59:56
724	50.316733	-4.085005	0.24	354.3	2014-12-13	11:59:57
725	50.316733	-4.085002	0.21	82.4	2014-12-13	11:59:58
726	50.316731	-4.085002	0.22	180	2014-12-13	11:59:59
727	50.316731	-4.085002	0.02	53.6	2014-12-13	12:00:00
728	50.316727	-4.085003	0.47	192.4	2014-12-13	12:00:01
729	50.316726	-4.084999	0.35	105.5	2014-12-13	12:00:02
730	50.316729	-4.084991	0.59	63.8	2014-12-13	12:00:03
731	50.316732	-4.084982	0.72	64.8	2014-12-13	12:00:04
732	50.316735	-4.084972	0.79	61	2014-12-13	12:00:05
733	50.316741	-4.08497	0.71	15.7	2014-12-13	12:00:06
734	50.316749	-4.084978	1.08	327.2	2014-12-13	12:00:07
735	50.316757	-4.084982	0.94	341.9	2014-12-13	12:00:08
736	50.316766	-4.084986	1.05	342.8	2014-12-13	12:00:09
737	50.316774	-4.084994	1	326.3	2014-12-13	12:00:10
738	50.316781	-4.085007	1.2	310.2	2014-12-13	12:00:11
739	50.31679	-4.085016	1.2	327	2014-12-13	12:00:12
740	50.316801	-4.085026	1.39	329.7	2014-12-13	12:00:13
741	50.316812	-4.085035	1.39	332.6	2014-12-13	12:00:14
742	50.316823	-4.085039	1.34	347.9	2014-12-13	12:00:15
743	50.31684	-4.085039	1.9	359.7	2014-12-13	12:00:16
744	50.316863	-4.085035	2.58	6	2014-12-13	12:00:17
745	50.316886	-4.085026	2.62	14.7	2014-12-13	12:00:18
746	50.316903	-4.085013	2.11	26	2014-12-13	12:00:19
747	50.316912	-4.085003	1.17	35	2014-12-13	12:00:20
748	50.316915	-4.084995	0.66	59.6	2014-12-13	12:00:21
749	50.316916	-4.084989	0.49	70.9	2014-12-13	12:00:22
750	50.316916	-4.084985	0.13	96.1	2014-12-13	12:00:24
751	50.316911	-4.084993	0.79	224.3	2014-12-13	12:00:25
752	50.316903	-4.084995	0.92	187.4	2014-12-13	12:00:26
753	50.316892	-4.084997	1.23	189	2014-12-13	12:00:27
754	50.31688	-4.084996	1.28	176.2	2014-12-13	12:00:28
755	50.31687	-4.084997	1.19	181.2	2014-12-13	12:00:29
756	50.316859	-4.084996	1.2	177.7	2014-12-13	12:00:30
757	50.316848	-4.084993	1.22	171	2014-12-13	12:00:31
758	50.31684	-4.084994	0.93	181.8	2014-12-13	12:00:32
759	50.316835	-4.08499	0.6	153.7	2014-12-13	12:00:33
760	50.316833	-4.084985	0.39	116.8	2014-12-13	12:00:34
761	50.316833	-4.084985	0.08	201.8	2014-12-13	12:00:35
762	50.316835	-4.084986	0.12	357.3	2014-12-13	12:00:37
763	50.316833	-4.084986	0.11	190.6	2014-12-13	12:00:39
764	50.316831	-4.084987	0.15	193.4	2014-12-13	12:00:40
765	50.31683	-4.084987	0.14	184.9	2014-12-13	12:00:41
766	50.316826	-4.084986	0.45	173.2	2014-12-13	12:00:42
767	50.316826	-4.084985	0.08	111.2	2014-12-13	12:00:43
768	50.316828	-4.084982	0.3	42.2	2014-12-13	12:00:44
769	50.316828	-4.084982	0.01	150.4	2014-12-13	12:00:45
770	50.316828	-4.084982	0.01	160.2	2014-12-13	12:00:47
771	50.316827	-4.084982	0.05	207.3	2014-12-13	12:00:48
772	50.316825	-4.084986	0.37	219.4	2014-12-13	12:00:49
773	50.316825	-4.084985	0.04	57.6	2014-12-13	12:00:50
774	50.316833	-4.084979	1.05	24.9	2014-12-13	12:00:51
775	50.316841	-4.08497	1.08	34.7	2014-12-13	12:00:52
776	50.31684	-4.084971	0.19	189.1	2014-12-13	12:00:53
777	50.316836	-4.084981	0.84	240.7	2014-12-13	12:00:54
778	50.316832	-4.084996	1.15	248.6	2014-12-13	12:00:55
779	50.316829	-4.085013	1.24	253.9	2014-12-13	12:00:56
780	50.316828	-4.085029	1.17	263.1	2014-12-13	12:00:57
781	50.316828	-4.085041	0.79	268	2014-12-13	12:00:58
782	50.31683	-4.085047	0.55	296.4	2014-12-13	12:00:59
783	50.316838	-4.085047	0.93	359.6	2014-12-13	12:01:00
784	50.316846	-4.085048	0.83	359.6	2014-12-13	12:01:01
785	50.316846	-4.085047	0.08	51.9	2014-12-13	12:01:02
786	50.316844	-4.085042	0.4	119.6	2014-12-13	12:01:03
787	50.316843	-4.085038	0.29	119.3	2014-12-13	12:01:04
788	50.316843	-4.085039	0.04	270	2014-12-13	12:01:05
789	50.316842	-4.085038	0.04	143.6	2014-12-13	12:01:07
790	50.31685	-4.085033	0.97	23.6	2014-12-13	12:01:08
791	50.316858	-4.085024	1.02	35.4	2014-12-13	12:01:09
792	50.316859	-4.085018	0.25	68.9	2014-12-13	12:01:11
793	50.316859	-4.085017	0.04	121.6	2014-12-13	12:01:13
794	50.316857	-4.085014	0.29	127.5	2014-12-13	12:01:14
795	50.316857	-4.085014	0	0	2014-12-13	12:01:15
796	50.316857	-4.085014	0	0	2014-12-13	12:01:16
797	50.316857	-4.085014	0.02	158	2014-12-13	12:01:18
798	50.316863	-4.085018	0.7	336.5	2014-12-13	12:01:19
799	50.316867	-4.08503	1.04	299.7	2014-12-13	12:01:20
800	50.316868	-4.08505	1.41	273.8	2014-12-13	12:01:21
801	50.31687	-4.085069	1.33	277.2	2014-12-13	12:01:22
802	50.31687	-4.085085	1.17	271.8	2014-12-13	12:01:23
803	50.316868	-4.085102	1.24	260.9	2014-12-13	12:01:24
804	50.316865	-4.085116	1.01	247.7	2014-12-13	12:01:25
805	50.31687	-4.085123	0.73	315	2014-12-13	12:01:26
806	50.316875	-4.085128	0.7	330.3	2014-12-13	12:01:27
807	50.316873	-4.085135	0.58	242.2	2014-12-13	12:01:28
808	50.316866	-4.085148	1.14	232.3	2014-12-13	12:01:29
809	50.31686	-4.085158	1.02	227.1	2014-12-13	12:01:30
810	50.316852	-4.085169	1.13	221.5	2014-12-13	12:01:31
811	50.316845	-4.085182	1.21	228.6	2014-12-13	12:01:32
812	50.316837	-4.085194	1.3	223	2014-12-13	12:01:33
813	50.31683	-4.085207	1.17	231.4	2014-12-13	12:01:34
814	50.316827	-4.085217	0.78	242.2	2014-12-13	12:01:35
815	50.316823	-4.085227	0.89	237.7	2014-12-13	12:01:36
816	50.316816	-4.085237	1	224.8	2014-12-13	12:01:37
817	50.316807	-4.085244	1.17	205.9	2014-12-13	12:01:38
818	50.316795	-4.085252	1.38	202.5	2014-12-13	12:01:39
819	50.316782	-4.085258	1.54	198	2014-12-13	12:01:40
820	50.316772	-4.085263	1.2	194.7	2014-12-13	12:01:41
821	50.316766	-4.085265	0.68	193.2	2014-12-13	12:01:42
822	50.316761	-4.085264	0.57	177	2014-12-13	12:01:43
823	50.316757	-4.085263	0.46	168.7	2014-12-13	12:01:44
824	50.316751	-4.085265	0.58	189.5	2014-12-13	12:01:45
825	50.316746	-4.085267	0.61	193.5	2014-12-13	12:01:46
826	50.316739	-4.085269	0.77	192	2014-12-13	12:01:47
827	50.316733	-4.085272	0.79	196.6	2014-12-13	12:01:48
828	50.316727	-4.085275	0.33	198	2014-12-13	12:01:50
829	50.316727	-4.085274	0.03	90	2014-12-13	12:01:51
830	50.316727	-4.085275	0.04	197.7	2014-12-13	12:01:52
831	50.316732	-4.085269	0.73	34.1	2014-12-13	12:01:53
832	50.316736	-4.085263	0.62	39	2014-12-13	12:01:54
833	50.316737	-4.085262	0.06	72.4	2014-12-13	12:01:56
834	50.316732	-4.085262	0.48	182.9	2014-12-13	12:01:57
835	50.316729	-4.085261	0.4	174.8	2014-12-13	12:01:58
836	50.316727	-4.085263	0.12	217.4	2014-12-13	12:02:00
837	50.316727	-4.085263	0.07	180	2014-12-13	12:02:01
838	50.316726	-4.085263	0.08	162.5	2014-12-13	12:02:02
839	50.316725	-4.085263	0.08	166.6	2014-12-13	12:02:03
840	50.31672	-4.085263	0.54	179.3	2014-12-13	12:02:04
841	50.316715	-4.085263	0.56	178.8	2014-12-13	12:02:05
842	50.31671	-4.085261	0.56	165.1	2014-12-13	12:02:06
843	50.316711	-4.085259	0.11	70	2014-12-13	12:02:07
844	50.316715	-4.085259	0.51	3.3	2014-12-13	12:02:08
845	50.316726	-4.085261	1.19	352.8	2014-12-13	12:02:09
846	50.31674	-4.085262	1.53	355.8	2014-12-13	12:02:10
847	50.316753	-4.085265	1.44	353.3	2014-12-13	12:02:11
848	50.316766	-4.08527	1.51	346.7	2014-12-13	12:02:12
849	50.316775	-4.085279	1.22	326.3	2014-12-13	12:02:13
850	50.316786	-4.085289	1.4	328.5	2014-12-13	12:02:14
851	50.316798	-4.0853	1.59	333.1	2014-12-13	12:02:15
852	50.316812	-4.085313	1.83	329.2	2014-12-13	12:02:16
853	50.316829	-4.085327	2.11	330.7	2014-12-13	12:02:17
854	50.316847	-4.085334	2.08	346	2014-12-13	12:02:18
855	50.316868	-4.085334	2.32	0.3	2014-12-13	12:02:19
856	50.316895	-4.085329	3.03	7.3	2014-12-13	12:02:20
857	50.316928	-4.085322	3.69	8	2014-12-13	12:02:21
858	50.316959	-4.085313	3.52	9.7	2014-12-13	12:02:22
859	50.316977	-4.085305	2.09	16.2	2014-12-13	12:02:23
860	50.316982	-4.0853	0.7	29.2	2014-12-13	12:02:24
861	50.316981	-4.085296	0.16	120.7	2014-12-13	12:02:26
862	50.31698	-4.085302	0.41	249.9	2014-12-13	12:02:27
863	50.316983	-4.085308	0.62	310	2014-12-13	12:02:28
864	50.316991	-4.085316	0.98	328.6	2014-12-13	12:02:29
865	50.317001	-4.08532	1.16	344.5	2014-12-13	12:02:30
866	50.317013	-4.085323	1.37	351.5	2014-12-13	12:02:31
867	50.317037	-4.085322	2.62	2.1	2014-12-13	12:02:32
868	50.317073	-4.085316	4.05	5.4	2014-12-13	12:02:33
869	50.317116	-4.085303	4.86	10.8	2014-12-13	12:02:34
870	50.317164	-4.08529	5.42	9.9	2014-12-13	12:02:35
871	50.317211	-4.085295	5.29	356	2014-12-13	12:02:36
872	50.317256	-4.085315	5.18	344.6	2014-12-13	12:02:37
873	50.317298	-4.085341	5.07	338.3	2014-12-13	12:02:38
874	50.317336	-4.085367	4.6	336.8	2014-12-13	12:02:39
875	50.317382	-4.085381	5.14	348.4	2014-12-13	12:02:40
876	50.317422	-4.085412	5.04	334.5	2014-12-13	12:02:41
877	50.31745	-4.085447	3.98	320.9	2014-12-13	12:02:42
878	50.317469	-4.085471	2.69	321.1	2014-12-13	12:02:43
879	50.31748	-4.08549	1.81	311.8	2014-12-13	12:02:44
880	50.31748	-4.0855	0.77	270	2014-12-13	12:02:45
881	50.31747	-4.085508	1.25	205.4	2014-12-13	12:02:46
882	50.317461	-4.085513	1.06	200.4	2014-12-13	12:02:47
883	50.31745	-4.085519	1.24	198.5	2014-12-13	12:02:48
884	50.317438	-4.085518	1.39	178	2014-12-13	12:02:49
885	50.317432	-4.085512	0.78	147	2014-12-13	12:02:50
886	50.317426	-4.085505	0.78	140.8	2014-12-13	12:02:51
887	50.317412	-4.085505	1.59	180.6	2014-12-13	12:02:52
888	50.317396	-4.085504	1.84	176.3	2014-12-13	12:02:53
889	50.317379	-4.085496	1.93	163	2014-12-13	12:02:54
890	50.317364	-4.085489	1.76	164	2014-12-13	12:02:55
891	50.317346	-4.085484	2.05	170.1	2014-12-13	12:02:56
892	50.317328	-4.085478	2.06	168.3	2014-12-13	12:02:57
893	50.317315	-4.08547	1.51	157.8	2014-12-13	12:02:58
894	50.317308	-4.08546	1.11	139.4	2014-12-13	12:02:59
895	50.317295	-4.085452	1.51	158.7	2014-12-13	12:03:00
896	50.317279	-4.085447	1.84	167.9	2014-12-13	12:03:01
897	50.317263	-4.085439	1.82	163.1	2014-12-13	12:03:02
898	50.317249	-4.085428	1.72	152.8	2014-12-13	12:03:03
899	50.317235	-4.085419	1.75	157.8	2014-12-13	12:03:04
900	50.31722	-4.085412	1.66	163.3	2014-12-13	12:03:05
901	50.317212	-4.085403	1.13	142.6	2014-12-13	12:03:06
902	50.317209	-4.085392	0.85	115.5	2014-12-13	12:03:07
903	50.3172	-4.085383	1.2	149.6	2014-12-13	12:03:08
904	50.317187	-4.085374	1.61	156.4	2014-12-13	12:03:09
905	50.317171	-4.085367	1.76	163.3	2014-12-13	12:03:10
906	50.317155	-4.085363	1.81	170.9	2014-12-13	12:03:11
907	50.317137	-4.085361	2.05	175.3	2014-12-13	12:03:12
908	50.317125	-4.085355	1.39	163.4	2014-12-13	12:03:13
909	50.31712	-4.085348	0.8	139.5	2014-12-13	12:03:14
910	50.31711	-4.08534	1.24	154	2014-12-13	12:03:15
911	50.317098	-4.085333	1.4	159.2	2014-12-13	12:03:16
912	50.317087	-4.085327	1.34	160	2014-12-13	12:03:17
913	50.317077	-4.085317	1.22	146	2014-12-13	12:03:18
914	50.317074	-4.085307	0.82	115	2014-12-13	12:03:19
915	50.317072	-4.085298	0.7	107.8	2014-12-13	12:03:20
916	50.317063	-4.085288	1.23	148.6	2014-12-13	12:03:21
917	50.31705	-4.085283	1.46	163.4	2014-12-13	12:03:22
918	50.317037	-4.085275	1.57	158.7	2014-12-13	12:03:23
919	50.317021	-4.085271	1.77	172.1	2014-12-13	12:03:24
920	50.317006	-4.08527	1.67	176.7	2014-12-13	12:03:25
921	50.316996	-4.085268	1.22	174.1	2014-12-13	12:03:26
922	50.316995	-4.08526	0.55	101.8	2014-12-13	12:03:27
923	50.316993	-4.08526	0.15	163.2	2014-12-13	12:03:28
924	50.316984	-4.085261	1.01	183.4	2014-12-13	12:03:29
925	50.316975	-4.085261	1.04	180.7	2014-12-13	12:03:30
926	50.316971	-4.085258	0.46	158.1	2014-12-13	12:03:31
927	50.316969	-4.085253	0.46	118.9	2014-12-13	12:03:32
928	50.316968	-4.085252	0.17	164.2	2014-12-13	12:03:33
929	50.316968	-4.085254	0.12	292.5	2014-12-13	12:03:34
930	50.316977	-4.085256	1.06	350.9	2014-12-13	12:03:35
931	50.317003	-4.085252	2.82	5.5	2014-12-13	12:03:36
932	50.317044	-4.08524	4.66	10.8	2014-12-13	12:03:37
933	50.31709	-4.085244	5.16	356.8	2014-12-13	12:03:38
934	50.317134	-4.08527	5.19	339.3	2014-12-13	12:03:39
935	50.31718	-4.085297	5.5	339.5	2014-12-13	12:03:40
936	50.317227	-4.085327	5.63	337.6	2014-12-13	12:03:41
937	50.317273	-4.085362	5.77	334.5	2014-12-13	12:03:42
938	50.317318	-4.085402	5.71	330.3	2014-12-13	12:03:43
939	50.317359	-4.085446	5.56	326	2014-12-13	12:03:44
940	50.317394	-4.085494	5.14	318.7	2014-12-13	12:03:45
941	50.317426	-4.085545	5.11	313.8	2014-12-13	12:03:46
942	50.317449	-4.085594	4.29	306.7	2014-12-13	12:03:47
943	50.317458	-4.085623	2.33	296.4	2014-12-13	12:03:48
944	50.317463	-4.085645	1.67	290.2	2014-12-13	12:03:49
945	50.317469	-4.085667	1.66	291.7	2014-12-13	12:03:50
946	50.317474	-4.085688	1.66	291.9	2014-12-13	12:03:51
947	50.317479	-4.085712	1.76	285.6	2014-12-13	12:03:52
948	50.317479	-4.085733	1.5	271.4	2014-12-13	12:03:53
949	50.317474	-4.085716	1.34	113	2014-12-13	12:03:54
950	50.317461	-4.085691	2.36	130.6	2014-12-13	12:03:55
951	50.317448	-4.085676	1.73	142.1	2014-12-13	12:03:56
952	50.317429	-4.08566	2.42	151.5	2014-12-13	12:03:57
953	50.317409	-4.085647	2.47	158.6	2014-12-13	12:03:58
954	50.317387	-4.085641	2.48	170.1	2014-12-13	12:03:59
955	50.317367	-4.085635	2.25	169.2	2014-12-13	12:04:00
956	50.317357	-4.085632	0.57	168.3	2014-12-13	12:04:02
957	50.317356	-4.085629	0.19	113.3	2014-12-13	12:04:03
958	50.317348	-4.085626	0.94	164.5	2014-12-13	12:04:04
959	50.317336	-4.085625	1.3	177.6	2014-12-13	12:04:05
960	50.317323	-4.085629	1.51	190.5	2014-12-13	12:04:06
961	50.317307	-4.085632	1.77	187.9	2014-12-13	12:04:07
962	50.317292	-4.08563	1.65	175	2014-12-13	12:04:08
963	50.317274	-4.085632	2	182.9	2014-12-13	12:04:09
964	50.317259	-4.085631	1.73	179.2	2014-12-13	12:04:10
965	50.317251	-4.085625	1.02	152.2	2014-12-13	12:04:11
966	50.317242	-4.08562	1	161.3	2014-12-13	12:04:12
967	50.317228	-4.085617	1.6	171.9	2014-12-13	12:04:13
968	50.317215	-4.085609	1.56	157.8	2014-12-13	12:04:14
969	50.317202	-4.085601	1.58	159	2014-12-13	12:04:15
970	50.317187	-4.085594	1.67	164	2014-12-13	12:04:16
971	50.317176	-4.085587	1.34	156.1	2014-12-13	12:04:17
972	50.31717	-4.085575	1.12	131.1	2014-12-13	12:04:18
973	50.317158	-4.085565	1.45	150.4	2014-12-13	12:04:19
974	50.317146	-4.085556	1.58	155.7	2014-12-13	12:04:20
975	50.317132	-4.085544	1.7	150.3	2014-12-13	12:04:21
976	50.317119	-4.085531	1.72	148.3	2014-12-13	12:04:22
977	50.317108	-4.085522	1.38	152	2014-12-13	12:04:23
978	50.317103	-4.085509	1.09	119.7	2014-12-13	12:04:24
979	50.317097	-4.085496	1.15	127.5	2014-12-13	12:04:25
980	50.317089	-4.085483	1.29	137.1	2014-12-13	12:04:26
981	50.317077	-4.085475	1.39	153.4	2014-12-13	12:04:27
982	50.317064	-4.085468	1.53	162.8	2014-12-13	12:04:28
983	50.317051	-4.085459	1.63	157.2	2014-12-13	12:04:29
984	50.317039	-4.085448	1.51	149	2014-12-13	12:04:30
985	50.317036	-4.085431	1.26	105.8	2014-12-13	12:04:31
986	50.317035	-4.085414	1.23	93.5	2014-12-13	12:04:32
987	50.317026	-4.085401	1.39	136.6	2014-12-13	12:04:33
988	50.317016	-4.08539	1.35	147.2	2014-12-13	12:04:34
989	50.317005	-4.08538	1.39	148.3	2014-12-13	12:04:35
990	50.316992	-4.085372	1.54	158.9	2014-12-13	12:04:36
991	50.316981	-4.085364	1.45	155	2014-12-13	12:04:37
992	50.316968	-4.085357	1.54	161	2014-12-13	12:04:38
993	50.316956	-4.085348	1.41	153.1	2014-12-13	12:04:39
994	50.31695	-4.085335	1.11	126.7	2014-12-13	12:04:40
995	50.316946	-4.085323	0.98	118.4	2014-12-13	12:04:41
996	50.316938	-4.085315	1.05	147.4	2014-12-13	12:04:42
997	50.316929	-4.085309	1.1	157.4	2014-12-13	12:04:43
998	50.31692	-4.085306	1.03	169	2014-12-13	12:04:44
999	50.316911	-4.085304	1.03	171	2014-12-13	12:04:45
1000	50.316903	-4.085301	0.92	168.8	2014-12-13	12:04:46
1001	50.316897	-4.085299	0.64	166.1	2014-12-13	12:04:47
1002	50.316893	-4.085294	0.56	138.6	2014-12-13	12:04:48
1003	50.31689	-4.085286	0.65	121.9	2014-12-13	12:04:49
1004	50.316885	-4.085278	0.81	133.8	2014-12-13	12:04:50
1005	50.316879	-4.085275	0.75	164.9	2014-12-13	12:04:51
1006	50.316869	-4.085275	1.05	180	2014-12-13	12:04:52
1007	50.31686	-4.085274	1.02	174.6	2014-12-13	12:04:53
1008	50.316851	-4.085275	1.03	183.6	2014-12-13	12:04:54
1009	50.316845	-4.085276	0.67	185.6	2014-12-13	12:04:55
1010	50.316845	-4.085276	0.05	235.4	2014-12-13	12:04:56
1011	50.316837	-4.085278	0.81	190.1	2014-12-13	12:04:57
1012	50.316828	-4.085283	1.06	198	2014-12-13	12:04:58
1013	50.316819	-4.085289	1.16	203.3	2014-12-13	12:04:59
1014	50.31681	-4.085299	1.18	215.7	2014-12-13	12:05:00
1015	50.316801	-4.085309	1.27	214.4	2014-12-13	12:05:01
1016	50.316792	-4.085318	1.13	211.5	2014-12-13	12:05:02
1017	50.316784	-4.085326	1.09	213.9	2014-12-13	12:05:03
1018	50.316781	-4.085332	0.55	227.8	2014-12-13	12:05:04
1019	50.316782	-4.085333	0.13	327.4	2014-12-13	12:05:05
1020	50.316781	-4.085336	0.13	246.5	2014-12-13	12:05:07
1021	50.316778	-4.085335	0.37	161.5	2014-12-13	12:05:08
1022	50.316776	-4.085336	0.11	212.4	2014-12-13	12:05:10
1023	50.316775	-4.085337	0.06	215.3	2014-12-13	12:05:12
1024	50.316789	-4.085329	1.68	20.3	2014-12-13	12:05:13
1025	50.316795	-4.085329	0.64	356.8	2014-12-13	12:05:14
1026	50.316794	-4.085343	0.99	262.4	2014-12-13	12:05:15
1027	50.316791	-4.085363	1.43	257.9	2014-12-13	12:05:16
1028	50.316786	-4.085386	1.7	251.8	2014-12-13	12:05:17
1029	50.31678	-4.08541	1.88	249.7	2014-12-13	12:05:18
1030	50.316773	-4.085434	1.84	244.4	2014-12-13	12:05:19
1031	50.316766	-4.085456	1.76	242.6	2014-12-13	12:05:20
1032	50.316772	-4.08547	1.18	302.5	2014-12-13	12:05:21
1033	50.316796	-4.085466	2.76	5.7	2014-12-13	12:05:22
1034	50.316816	-4.085453	2.33	23	2014-12-13	12:05:23
1035	50.316822	-4.085444	0.91	42.7	2014-12-13	12:05:24
1036	50.316822	-4.085435	0.64	90.9	2014-12-13	12:05:25
1037	50.316817	-4.08542	1.23	116.1	2014-12-13	12:05:26
1038	50.316811	-4.085402	1.42	118.2	2014-12-13	12:05:27
1039	50.316803	-4.085386	1.42	126.6	2014-12-13	12:05:28
1040	50.316794	-4.085369	1.62	129.6	2014-12-13	12:05:29
1041	50.316783	-4.085353	1.64	139	2014-12-13	12:05:30
1042	50.316771	-4.085337	1.71	138.7	2014-12-13	12:05:31
1043	50.316764	-4.08532	1.46	120.3	2014-12-13	12:05:32
1044	50.316763	-4.085301	1.31	98.2	2014-12-13	12:05:33
1045	50.316761	-4.085285	1.19	101.7	2014-12-13	12:05:34
1046	50.316756	-4.085267	1.39	112.1	2014-12-13	12:05:35
1047	50.31675	-4.085252	1.22	119.9	2014-12-13	12:05:36
1048	50.316745	-4.085239	1.16	123.8	2014-12-13	12:05:37
1049	50.316741	-4.085224	1.12	114.2	2014-12-13	12:05:38
1050	50.316737	-4.08521	1.1	110.4	2014-12-13	12:05:39
1051	50.316733	-4.085197	1.04	117.2	2014-12-13	12:05:40
1052	50.316731	-4.08519	0.52	115.7	2014-12-13	12:05:41
1053	50.316731	-4.08519	0.03	191.5	2014-12-13	12:05:42
1054	50.31673	-4.08519	0.06	117.6	2014-12-13	12:05:43
1055	50.31673	-4.08519	0.01	223.2	2014-12-13	12:05:45
1056	50.31673	-4.08519	0.01	212.6	2014-12-13	12:05:46
1057	50.31673	-4.085189	0.05	113	2014-12-13	12:05:47
1058	50.316728	-4.085189	0.25	176	2014-12-13	12:05:48
1059	50.316727	-4.085188	0.05	113.7	2014-12-13	12:05:50
1060	50.316727	-4.085186	0.13	120.2	2014-12-13	12:05:51
1061	50.316726	-4.085185	0.12	140.4	2014-12-13	12:05:52
1062	50.316725	-4.085184	0.14	127.9	2014-12-13	12:05:53
1063	50.316724	-4.085183	0.11	142.3	2014-12-13	12:05:54
1064	50.316725	-4.085181	0.08	83	2014-12-13	12:05:56
1065	50.316725	-4.08518	0.05	78.1	2014-12-13	12:05:57
1066	50.31673	-4.085174	0.74	33.4	2014-12-13	12:05:58
1067	50.316732	-4.085169	0.2	56.6	2014-12-13	12:06:00
1068	50.316732	-4.085169	0.07	147.4	2014-12-13	12:06:01
1069	50.316728	-4.085168	0.43	167.2	2014-12-13	12:06:02
1070	50.316722	-4.085169	0.64	187.5	2014-12-13	12:06:03
1071	50.316714	-4.085169	0.95	182.2	2014-12-13	12:06:04
1072	50.316706	-4.085171	0.83	189	2014-12-13	12:06:05
1073	50.316702	-4.085174	0.51	208	2014-12-13	12:06:06
1074	50.316703	-4.085177	0.17	282.8	2014-12-13	12:06:07
1075	50.316703	-4.085174	0.23	71.4	2014-12-13	12:06:08
1076	50.316708	-4.085169	0.59	32	2014-12-13	12:06:09
1077	50.316708	-4.085168	0.03	72.4	2014-12-13	12:06:11
1078	50.316708	-4.085168	0.05	80.5	2014-12-13	12:06:12
1079	50.316708	-4.085167	0.04	78	2014-12-13	12:06:13
1080	50.316703	-4.085175	0.82	226	2014-12-13	12:06:14
1081	50.316696	-4.085184	0.99	220.1	2014-12-13	12:06:15
1082	50.316687	-4.085195	1.27	215.3	2014-12-13	12:06:16
1083	50.316676	-4.085205	1.42	210.5	2014-12-13	12:06:17
1084	50.316665	-4.085214	1.4	208.2	2014-12-13	12:06:18
1085	50.316655	-4.08522	1.19	199.9	2014-12-13	12:06:19
1086	50.316647	-4.085225	1	203.9	2014-12-13	12:06:20
1087	50.316638	-4.085231	1.08	201.8	2014-12-13	12:06:21
1088	50.316626	-4.085238	1.41	201.5	2014-12-13	12:06:22
1089	50.316614	-4.085246	1.42	204	2014-12-13	12:06:23
1090	50.316603	-4.085253	1.34	200	2014-12-13	12:06:24
1091	50.316591	-4.085255	1.28	185	2014-12-13	12:06:25
1092	50.316579	-4.085255	1.37	180.5	2014-12-13	12:06:26
1093	50.316566	-4.085259	1.5	192.8	2014-12-13	12:06:27
1094	50.31655	-4.085265	1.83	192.6	2014-12-13	12:06:28
1095	50.316534	-4.085269	1.75	188.8	2014-12-13	12:06:29
1096	50.316522	-4.085272	1.4	190.5	2014-12-13	12:06:30
1097	50.316515	-4.08527	0.82	169.9	2014-12-13	12:06:31
1098	50.316505	-4.085266	1.15	166	2014-12-13	12:06:32
1099	50.316498	-4.085266	0.8	175.3	2014-12-13	12:06:33
1100	50.316497	-4.085266	0.09	229	2014-12-13	12:06:34
1101	50.316491	-4.085254	1.06	125.5	2014-12-13	12:06:35
1102	50.316489	-4.08524	1.09	106.5	2014-12-13	12:06:36
1103	50.316485	-4.085224	1.15	110.4	2014-12-13	12:06:37
1104	50.316483	-4.085212	0.92	105.8	2014-12-13	12:06:38
1105	50.31649	-4.085202	1.06	41	2014-12-13	12:06:39
1106	50.316514	-4.085184	2.94	26.5	2014-12-13	12:06:40
1107	50.316542	-4.085156	3.68	32.3	2014-12-13	12:06:41
1108	50.316562	-4.085132	2.85	37.3	2014-12-13	12:06:42
1109	50.31657	-4.085119	1.22	45.9	2014-12-13	12:06:43
1110	50.31657	-4.08512	0.03	249.8	2014-12-13	12:06:44
1111	50.316569	-4.085131	0.83	262.8	2014-12-13	12:06:45
1112	50.31657	-4.085146	1.07	278.1	2014-12-13	12:06:46
1113	50.316573	-4.085157	0.85	293.1	2014-12-13	12:06:47
1114	50.316575	-4.085167	0.74	285.5	2014-12-13	12:06:48
1115	50.316575	-4.085178	0.76	274.3	2014-12-13	12:06:49
1116	50.316578	-4.085181	0.36	325	2014-12-13	12:06:50
1117	50.316578	-4.085181	0.02	118.5	2014-12-13	12:06:51
1118	50.316597	-4.085171	2.25	17.3	2014-12-13	12:06:52
1119	50.316633	-4.085141	4.53	28.6	2014-12-13	12:06:53
1120	50.316671	-4.085091	5.56	40	2014-12-13	12:06:54
1121	50.316699	-4.085018	6	59.2	2014-12-13	12:06:55
1122	50.31672	-4.084938	6.17	66.8	2014-12-13	12:06:56
1123	50.316737	-4.08487	5.21	69.8	2014-12-13	12:06:57
1124	50.316742	-4.084828	3	78.1	2014-12-13	12:06:58
1125	50.31674	-4.084806	1.64	100.1	2014-12-13	12:06:59
1126	50.316734	-4.084782	1.75	109.1	2014-12-13	12:07:00
1127	50.316731	-4.084778	0.51	138.3	2014-12-13	12:07:01
1128	50.31673	-4.084793	1.12	266.2	2014-12-13	12:07:02
1129	50.316728	-4.084816	1.65	258.9	2014-12-13	12:07:03
1130	50.316722	-4.084838	1.69	248.6	2014-12-13	12:07:04
1131	50.31672	-4.084863	1.74	262	2014-12-13	12:07:05
1132	50.316724	-4.084883	1.55	287.1	2014-12-13	12:07:06
1133	50.316724	-4.084902	1.3	272.9	2014-12-13	12:07:07
1134	50.31672	-4.084923	1.58	252.5	2014-12-13	12:07:08
1135	50.316718	-4.084944	1.54	260.2	2014-12-13	12:07:09
1136	50.316715	-4.084963	1.34	257.1	2014-12-13	12:07:10
1137	50.316712	-4.084981	1.38	254.8	2014-12-13	12:07:11
1138	50.316714	-4.084995	1	280.7	2014-12-13	12:07:12
1139	50.316719	-4.085007	1.03	303.5	2014-12-13	12:07:13
1140	50.31672	-4.08502	0.9	278.4	2014-12-13	12:07:14
1141	50.316719	-4.085035	1.07	264.5	2014-12-13	12:07:15
1142	50.316719	-4.085053	1.26	270	2014-12-13	12:07:16
1143	50.316718	-4.085067	1	262	2014-12-13	12:07:17
1144	50.316715	-4.085081	1.1	252.7	2014-12-13	12:07:18
1145	50.316711	-4.085096	1.08	249.8	2014-12-13	12:07:19
1146	50.316709	-4.085109	1.02	253.5	2014-12-13	12:07:20
1147	50.316712	-4.08512	0.83	295.3	2014-12-13	12:07:21
1148	50.316718	-4.085128	0.85	319	2014-12-13	12:07:22
1149	50.316723	-4.085134	0.76	325.9	2014-12-13	12:07:23
1150	50.316728	-4.085143	0.85	304.8	2014-12-13	12:07:24
1151	50.316733	-4.085153	0.89	312.7	2014-12-13	12:07:25
1152	50.316739	-4.085157	0.75	337.5	2014-12-13	12:07:26
1153	50.316748	-4.085158	0.94	355.3	2014-12-13	12:07:27
1154	50.316754	-4.085156	0.75	8.7	2014-12-13	12:07:28
1155	50.316766	-4.085148	1.37	23.9	2014-12-13	12:07:29
1156	50.316785	-4.085137	2.27	20.1	2014-12-13	12:07:30
1157	50.3168	-4.085128	1.8	21.1	2014-12-13	12:07:31
1158	50.316811	-4.08512	1.4	26.2	2014-12-13	12:07:32
1159	50.316822	-4.08511	1.41	29.3	2014-12-13	12:07:33
1160	50.316833	-4.085099	1.38	34	2014-12-13	12:07:34
1161	50.316837	-4.085089	0.84	57.2	2014-12-13	12:07:35
1162	50.316835	-4.085084	0.41	121.9	2014-12-13	12:07:36
1163	50.316831	-4.085088	0.49	213.7	2014-12-13	12:07:37
1164	50.316827	-4.085088	0.42	183.3	2014-12-13	12:07:38
1165	50.316824	-4.08509	0.35	205.1	2014-12-13	12:07:39
1166	50.316828	-4.08509	0.4	5.1	2014-12-13	12:07:40
1167	50.316832	-4.085088	0.42	18.8	2014-12-13	12:07:41
1168	50.316835	-4.085086	0.39	16.9	2014-12-13	12:07:42
1169	50.316837	-4.085085	0.24	20.4	2014-12-13	12:07:43
1170	50.316836	-4.085086	0.1	215.2	2014-12-13	12:07:44
1171	50.316829	-4.085096	1.12	221.3	2014-12-13	12:07:45
1172	50.316816	-4.085105	1.51	204	2014-12-13	12:07:46
1173	50.316831	-4.085101	1.71	10.1	2014-12-13	12:07:47
1174	50.316854	-4.085088	2.69	20.1	2014-12-13	12:07:48
1175	50.316872	-4.085076	2.14	22.6	2014-12-13	12:07:49
1176	50.316878	-4.085075	0.7	7.4	2014-12-13	12:07:50
1177	50.316873	-4.08509	1.18	243.8	2014-12-13	12:07:51
1178	50.316866	-4.08511	1.68	239	2014-12-13	12:07:52
1179	50.316854	-4.085138	2.36	236.6	2014-12-13	12:07:53
1180	50.316843	-4.085159	1.91	232.3	2014-12-13	12:07:54
1181	50.316834	-4.085178	1.71	232	2014-12-13	12:07:55
1182	50.316824	-4.085195	1.58	228.2	2014-12-13	12:07:56
1183	50.316819	-4.085206	1.02	229.7	2014-12-13	12:07:57
1184	50.316818	-4.085214	0.61	268.3	2014-12-13	12:07:58
1185	50.316818	-4.085224	0.67	265.1	2014-12-13	12:07:59
1186	50.316816	-4.085234	0.78	253.3	2014-12-13	12:08:00
1187	50.316811	-4.085247	1.1	240	2014-12-13	12:08:01
1188	50.316803	-4.085263	1.4	232.1	2014-12-13	12:08:02
1189	50.316794	-4.085277	1.44	222.6	2014-12-13	12:08:03
1190	50.316782	-4.085288	1.51	213.5	2014-12-13	12:08:04
1191	50.316775	-4.085297	1.04	216.2	2014-12-13	12:08:05
1192	50.316775	-4.085305	0.59	272.7	2014-12-13	12:08:06
1193	50.316777	-4.085311	0.48	300.2	2014-12-13	12:08:07
1194	50.316776	-4.085317	0.45	251.9	2014-12-13	12:08:08
1195	50.316774	-4.085324	0.52	238.8	2014-12-13	12:08:09
1196	50.316773	-4.085324	0.08	175.6	2014-12-13	12:08:10
1197	50.316773	-4.085318	0.41	80.9	2014-12-13	12:08:11
1198	50.316773	-4.085314	0.14	101.7	2014-12-13	12:08:13
1199	50.316773	-4.085314	0.02	163.3	2014-12-13	12:08:14
1200	50.316769	-4.085317	0.49	209.6	2014-12-13	12:08:15
1201	50.31677	-4.085318	0.12	342	2014-12-13	12:08:16
1202	50.316775	-4.085316	0.64	11.9	2014-12-13	12:08:17
1203	50.316782	-4.085313	0.75	15.1	2014-12-13	12:08:18
1204	50.316783	-4.085317	0.28	281.5	2014-12-13	12:08:19
1205	50.316785	-4.085325	0.63	298.3	2014-12-13	12:08:20
1206	50.31679	-4.085329	0.64	329.8	2014-12-13	12:08:21
1207	50.316798	-4.085335	0.94	335.7	2014-12-13	12:08:22
1208	50.316806	-4.08534	0.96	337.7	2014-12-13	12:08:23
1209	50.316815	-4.085344	1.08	343.6	2014-12-13	12:08:24
1210	50.316823	-4.085344	0.87	1.2	2014-12-13	12:08:25
1211	50.31683	-4.08534	0.84	19.4	2014-12-13	12:08:26
1212	50.31684	-4.085338	1.14	9	2014-12-13	12:08:27
1213	50.316849	-4.085335	1.03	10.6	2014-12-13	12:08:28
1214	50.316856	-4.085333	0.75	9.1	2014-12-13	12:08:29
1215	50.316859	-4.085332	0.17	14.4	2014-12-13	12:08:31
1216	50.316859	-4.085332	0	0	2014-12-13	12:08:32
1217	50.316859	-4.085332	0.03	203.5	2014-12-13	12:08:33
1218	50.316857	-4.085332	0.22	184.7	2014-12-13	12:08:34
1219	50.316854	-4.085328	0.45	139	2014-12-13	12:08:35
1220	50.316866	-4.085317	1.61	31.1	2014-12-13	12:08:36
1221	50.316881	-4.085308	1.76	19.8	2014-12-13	12:08:37
1222	50.316882	-4.085314	0.47	291.1	2014-12-13	12:08:38
1223	50.316883	-4.085324	0.68	279.5	2014-12-13	12:08:39
1224	50.316888	-4.085336	0.95	298.8	2014-12-13	12:08:40
1225	50.316891	-4.085346	0.85	300.3	2014-12-13	12:08:41
1226	50.316898	-4.085355	1	321.7	2014-12-13	12:08:42
1227	50.316907	-4.085357	0.97	351.2	2014-12-13	12:08:43
1228	50.316928	-4.085355	2.32	2.4	2014-12-13	12:08:44
1229	50.316964	-4.085349	4.02	6.4	2014-12-13	12:08:45
1230	50.317006	-4.085337	4.79	9.9	2014-12-13	12:08:46
1231	50.317055	-4.085328	5.51	6.7	2014-12-13	12:08:47
1232	50.317101	-4.085342	5.17	349	2014-12-13	12:08:48
1233	50.31714	-4.085372	4.86	334	2014-12-13	12:08:49
1234	50.317182	-4.085396	5.01	340	2014-12-13	12:08:50
1235	50.317229	-4.085417	5.4	344.4	2014-12-13	12:08:51
1236	50.317277	-4.085442	5.65	341.5	2014-12-13	12:08:52
1237	50.317322	-4.085475	5.5	334.3	2014-12-13	12:08:53
1238	50.317361	-4.085516	5.27	327.1	2014-12-13	12:08:54
1239	50.317398	-4.08556	5.12	321.9	2014-12-13	12:08:55
1240	50.317438	-4.085609	5.68	322.1	2014-12-13	12:08:56
1241	50.317485	-4.085657	6.2	327.1	2014-12-13	12:08:57
1242	50.317533	-4.085702	6.21	329.1	2014-12-13	12:08:58
1243	50.317581	-4.085746	6.29	329.7	2014-12-13	12:08:59
1244	50.317631	-4.085791	6.35	330.2	2014-12-13	12:09:00
1245	50.31781	-4.0859	5.36	338.7	2014-12-13	12:09:04
1246	50.317794	-4.085858	3.44	120.6	2014-12-13	12:09:05
1247	50.317726	-4.085813	8.29	157.1	2014-12-13	12:09:06
1248	50.317688	-4.085779	4.83	149.9	2014-12-13	12:09:07
1249	50.317643	-4.085738	5.78	149.7	2014-12-13	12:09:08
1250	50.31753	-4.085705	12.81	169.4	2014-12-13	12:09:09
1251	50.317471	-4.085682	6.77	165.9	2014-12-13	12:09:10
1252	50.317436	-4.085662	4.18	160.4	2014-12-13	12:09:11
1253	50.31741	-4.085649	3.05	162.8	2014-12-13	12:09:12
1254	50.317389	-4.085638	2.43	161.3	2014-12-13	12:09:13
1255	50.317369	-4.085627	2.35	159.6	2014-12-13	12:09:14
1256	50.317349	-4.085618	2.29	164.3	2014-12-13	12:09:15
1257	50.317332	-4.085609	2.06	161.8	2014-12-13	12:09:16
1258	50.317318	-4.085599	1.69	155.3	2014-12-13	12:09:17
1259	50.317304	-4.08559	1.73	158	2014-12-13	12:09:18
1260	50.317287	-4.085582	1.92	163.2	2014-12-13	12:09:19
1261	50.317271	-4.085573	1.83	160.3	2014-12-13	12:09:20
1262	50.317261	-4.085563	1.36	148.5	2014-12-13	12:09:21
1263	50.317254	-4.085552	1.13	132.5	2014-12-13	12:09:22
1264	50.317245	-4.085542	1.2	145.5	2014-12-13	12:09:23
1265	50.317234	-4.085533	1.39	151	2014-12-13	12:09:24
1266	50.317223	-4.085523	1.49	151.3	2014-12-13	12:09:25
1267	50.31721	-4.085515	1.55	159.8	2014-12-13	12:09:26
1268	50.317196	-4.085509	1.62	164.7	2014-12-13	12:09:27
1269	50.317183	-4.0855	1.57	154.6	2014-12-13	12:09:28
1270	50.31717	-4.085491	1.57	156.1	2014-12-13	12:09:29
1271	50.317156	-4.085482	1.64	157.3	2014-12-13	12:09:30
1272	50.317144	-4.085473	1.5	154.4	2014-12-13	12:09:31
1273	50.317136	-4.085461	1.22	135.3	2014-12-13	12:09:32
1274	50.31713	-4.085449	1.05	129	2014-12-13	12:09:33
1275	50.317124	-4.08544	1	137.9	2014-12-13	12:09:34
1276	50.317118	-4.08543	0.94	136.4	2014-12-13	12:09:35
1277	50.317109	-4.085423	1.12	153.3	2014-12-13	12:09:36
1278	50.317097	-4.085419	1.35	166.8	2014-12-13	12:09:37
1279	50.317084	-4.085413	1.48	163.6	2014-12-13	12:09:38
1280	50.317071	-4.085406	1.59	161.2	2014-12-13	12:09:39
1281	50.317056	-4.0854	1.66	165.9	2014-12-13	12:09:40
1282	50.317047	-4.085392	1.15	147.7	2014-12-13	12:09:41
1283	50.317045	-4.085379	0.96	106.3	2014-12-13	12:09:42
1284	50.317038	-4.085368	1.05	133.1	2014-12-13	12:09:43
1285	50.317029	-4.08536	1.17	151.4	2014-12-13	12:09:44
1286	50.317021	-4.08535	1.22	142.2	2014-12-13	12:09:45
1287	50.31701	-4.08534	1.32	149.8	2014-12-13	12:09:46
1288	50.316999	-4.085333	1.42	158	2014-12-13	12:09:47
1289	50.316988	-4.085323	1.36	150.6	2014-12-13	12:09:48
1290	50.316982	-4.085311	1.14	126.8	2014-12-13	12:09:49
1291	50.31698	-4.085299	0.87	102.4	2014-12-13	12:09:50
1292	50.316974	-4.085289	0.96	136	2014-12-13	12:09:51
1293	50.316965	-4.085282	1.11	152.9	2014-12-13	12:09:52
1294	50.316957	-4.085272	1.18	143	2014-12-13	12:09:53
1295	50.316948	-4.085262	1.2	145	2014-12-13	12:09:54
1296	50.316937	-4.085254	1.32	153.1	2014-12-13	12:09:55
1297	50.316928	-4.085246	1.19	151.8	2014-12-13	12:09:56
1298	50.316922	-4.085237	0.94	133.9	2014-12-13	12:09:57
1299	50.31692	-4.085225	0.86	103.2	2014-12-13	12:09:58
1300	50.316917	-4.085217	0.67	124.7	2014-12-13	12:09:59
1301	50.31691	-4.08521	0.87	143.2	2014-12-13	12:10:00
1302	50.316902	-4.085202	1.13	149.2	2014-12-13	12:10:01
1303	50.316891	-4.085193	1.36	153.8	2014-12-13	12:10:02
1304	50.316881	-4.085185	1.27	152.7	2014-12-13	12:10:03
1305	50.316874	-4.085176	0.97	140.9	2014-12-13	12:10:04
1306	50.316867	-4.085168	0.96	142.6	2014-12-13	12:10:05
1307	50.316859	-4.08516	1.03	145.8	2014-12-13	12:10:06
1308	50.316851	-4.085151	1.11	146.1	2014-12-13	12:10:07
1309	50.316843	-4.085145	1.04	153.5	2014-12-13	12:10:08
1310	50.316836	-4.085141	0.75	160.6	2014-12-13	12:10:09
1311	50.316832	-4.085138	0.52	150.2	2014-12-13	12:10:10
1312	50.31683	-4.085134	0.34	133.1	2014-12-13	12:10:11
1313	50.31683	-4.085134	0.02	270	2014-12-13	12:10:12
1314	50.316831	-4.085136	0.08	320	2014-12-13	12:10:14
1315	50.316831	-4.085136	0.05	165.5	2014-12-13	12:10:15
1316	50.316831	-4.085136	0.03	249.8	2014-12-13	12:10:16
1317	50.316834	-4.085134	0.38	19	2014-12-13	12:10:17
1318	50.316834	-4.085134	0.02	23.5	2014-12-13	12:10:19
1319	50.316834	-4.085135	0.03	262.2	2014-12-13	12:10:21
1320	50.316834	-4.085136	0.06	250.5	2014-12-13	12:10:22
1321	50.316837	-4.085129	0.27	54.6	2014-12-13	12:10:24
1322	50.316836	-4.085126	0.11	104.9	2014-12-13	12:10:26
1323	50.316835	-4.085125	0.07	149.6	2014-12-13	12:10:28
1324	50.316832	-4.085127	0.36	198.1	2014-12-13	12:10:29
1325	50.316832	-4.085128	0.12	240.8	2014-12-13	12:10:30
1326	50.316836	-4.085129	0.43	356.9	2014-12-13	12:10:31
1327	50.316838	-4.085128	0.15	12.4	2014-12-13	12:10:33
1328	50.316838	-4.085128	0.02	163.3	2014-12-13	12:10:34
1329	50.316838	-4.085129	0.11	239.7	2014-12-13	12:10:35
1330	50.316837	-4.085131	0.14	254.5	2014-12-13	12:10:36
1331	50.316837	-4.085131	0.02	270	2014-12-13	12:10:37
1332	50.316841	-4.085129	0.47	22.6	2014-12-13	12:10:38
1333	50.316841	-4.085129	0.02	298	2014-12-13	12:10:40
1334	50.316841	-4.085129	0.01	212.6	2014-12-13	12:10:41
1335	50.316837	-4.085128	0.52	167.3	2014-12-13	12:10:42
1336	50.316832	-4.085127	0.53	176.8	2014-12-13	12:10:43
1337	50.316828	-4.085126	0.24	171.4	2014-12-13	12:10:45
1338	50.316825	-4.085125	0.34	167.6	2014-12-13	12:10:46
1339	50.316825	-4.085125	0.04	90	2014-12-13	12:10:47
1340	50.316824	-4.085124	0.02	128.1	2014-12-13	12:10:49
1341	50.316824	-4.085123	0.07	106.1	2014-12-13	12:10:50
1342	50.316824	-4.085123	0.07	121.6	2014-12-13	12:10:51
1343	50.316824	-4.085121	0.09	90	2014-12-13	12:10:52
1344	50.316824	-4.085121	0.02	90	2014-12-13	12:10:53
1345	50.316824	-4.085121	0.01	147.4	2014-12-13	12:10:54
1346	50.316824	-4.085121	0.01	90	2014-12-13	12:10:55
1347	50.316824	-4.085121	0.03	168.5	2014-12-13	12:10:56
1348	50.316816	-4.085134	1.28	226	2014-12-13	12:10:57
1349	50.316807	-4.08515	1.47	230.5	2014-12-13	12:10:58
1350	50.316809	-4.085159	0.73	287.8	2014-12-13	12:10:59
1351	50.316816	-4.085166	0.89	330.4	2014-12-13	12:11:00
1352	50.316816	-4.085177	0.79	267.9	2014-12-13	12:11:01
1353	50.316811	-4.085187	0.89	235.5	2014-12-13	12:11:02
1354	50.316807	-4.08519	0.55	201.5	2014-12-13	12:11:03
1355	50.316802	-4.08519	0.57	178.8	2014-12-13	12:11:04
1356	50.316798	-4.085191	0.41	190.1	2014-12-13	12:11:05
1357	50.316797	-4.08519	0.09	153.3	2014-12-13	12:11:06
1358	50.316793	-4.085194	0.55	208.4	2014-12-13	12:11:07
1359	50.316794	-4.085196	0.22	295.5	2014-12-13	12:11:08
1360	50.316801	-4.085194	0.84	9.8	2014-12-13	12:11:09
1361	50.316806	-4.08519	0.57	32.1	2014-12-13	12:11:10
1362	50.316805	-4.08519	0.03	180	2014-12-13	12:11:11
1363	50.3168	-4.085193	0.64	196.2	2014-12-13	12:11:12
1364	50.316791	-4.085193	0.95	181.5	2014-12-13	12:11:13
1365	50.316783	-4.085191	0.98	169.8	2014-12-13	12:11:14
1366	50.316775	-4.085184	0.96	150.7	2014-12-13	12:11:15
1367	50.316766	-4.085178	1.08	156.3	2014-12-13	12:11:16
1368	50.316755	-4.085174	1.25	168.9	2014-12-13	12:11:17
1369	50.316744	-4.085172	1.25	172.4	2014-12-13	12:11:18
1370	50.316739	-4.085166	0.71	144.6	2014-12-13	12:11:19
1371	50.316741	-4.085164	0.28	32.4	2014-12-13	12:11:20
1372	50.316745	-4.085167	0.46	333.1	2014-12-13	12:11:21
1373	50.316748	-4.085164	0.39	34	2014-12-13	12:11:22
1374	50.316752	-4.085156	0.74	49.1	2014-12-13	12:11:23
1375	50.316759	-4.085153	0.86	17.3	2014-12-13	12:11:24
1376	50.316768	-4.085153	0.94	358.2	2014-12-13	12:11:25
1377	50.316777	-4.085157	1.05	345.8	2014-12-13	12:11:26
1378	50.316787	-4.085165	1.25	333.2	2014-12-13	12:11:27
1379	50.316798	-4.085172	1.33	335	2014-12-13	12:11:28
1380	50.31681	-4.085179	1.39	341	2014-12-13	12:11:29
1381	50.316822	-4.085183	1.37	346.4	2014-12-13	12:11:30
1382	50.316836	-4.085185	1.57	354.6	2014-12-13	12:11:31
1383	50.316855	-4.085186	2.17	359.7	2014-12-13	12:11:32
1384	50.316886	-4.08518	3.44	6.6	2014-12-13	12:11:33
1385	50.316931	-4.085176	5.05	3.5	2014-12-13	12:11:34
1386	50.316979	-4.085186	5.41	352.3	2014-12-13	12:11:35
1387	50.317026	-4.085208	5.43	343.2	2014-12-13	12:11:36
1388	50.317073	-4.085235	5.59	340	2014-12-13	12:11:37
1389	50.317121	-4.085259	5.63	342.6	2014-12-13	12:11:38
1390	50.317171	-4.085281	5.71	344.1	2014-12-13	12:11:39
1391	50.31722	-4.085307	5.76	341.1	2014-12-13	12:11:40
1392	50.317263	-4.08534	5.42	334	2014-12-13	12:11:41
1393	50.317305	-4.085373	5.23	333.5	2014-12-13	12:11:42
1394	50.31735	-4.085404	5.42	336.3	2014-12-13	12:11:43
1395	50.317393	-4.085442	5.46	330.4	2014-12-13	12:11:44
1396	50.31743	-4.085492	5.47	319.7	2014-12-13	12:11:45
1397	50.317461	-4.085548	5.27	311	2014-12-13	12:11:46
1398	50.317479	-4.0856	4.19	298	2014-12-13	12:11:47
1399	50.317481	-4.085632	2.3	275.6	2014-12-13	12:11:48
1400	50.317478	-4.08565	1.33	255.4	2014-12-13	12:11:49
1401	50.317472	-4.085666	1.35	241	2014-12-13	12:11:50
1402	50.317461	-4.085682	1.7	220.7	2014-12-13	12:11:51
1403	50.317446	-4.085694	1.87	207.6	2014-12-13	12:11:52
1404	50.31743	-4.085703	1.86	200.7	2014-12-13	12:11:53
1405	50.317418	-4.08571	1.37	200.6	2014-12-13	12:11:54
1406	50.317408	-4.085713	1.22	187.6	2014-12-13	12:11:55
1407	50.317394	-4.085714	1.54	183.1	2014-12-13	12:11:56
1408	50.31738	-4.085715	1.57	182.8	2014-12-13	12:11:57
1409	50.317365	-4.085713	1.65	175.2	2014-12-13	12:11:58
1410	50.317349	-4.08571	1.83	173.1	2014-12-13	12:11:59
1411	50.317335	-4.085707	1.54	171.5	2014-12-13	12:12:00
1412	50.317326	-4.0857	1.12	156.5	2014-12-13	12:12:01
1413	50.317316	-4.08569	1.3	145.7	2014-12-13	12:12:02
1414	50.317303	-4.085681	1.64	156.9	2014-12-13	12:12:03
1415	50.317288	-4.085674	1.75	162.7	2014-12-13	12:12:04
1416	50.317274	-4.085667	1.57	163.4	2014-12-13	12:12:05
1417	50.31726	-4.085661	1.63	164.8	2014-12-13	12:12:06
1418	50.317246	-4.085653	1.69	160.2	2014-12-13	12:12:07
1419	50.317238	-4.085643	1.14	139.3	2014-12-13	12:12:08
1420	50.317238	-4.085642	0.08	97.4	2014-12-13	12:12:09
1421	50.317231	-4.085632	1.06	137.1	2014-12-13	12:12:10
1422	50.317221	-4.085623	1.25	149.7	2014-12-13	12:12:11
1423	50.317209	-4.085616	1.39	161	2014-12-13	12:12:12
1424	50.317196	-4.085611	1.54	166.5	2014-12-13	12:12:13
1425	50.317181	-4.085605	1.67	164	2014-12-13	12:12:14
1426	50.317165	-4.085599	1.84	166.7	2014-12-13	12:12:15
1427	50.317153	-4.085592	1.47	159.3	2014-12-13	12:12:16
1428	50.317149	-4.085579	0.97	116.8	2014-12-13	12:12:17
1429	50.317143	-4.085567	1.07	127.5	2014-12-13	12:12:18
1430	50.31713	-4.085559	1.57	157.4	2014-12-13	12:12:19
1431	50.317116	-4.085548	1.72	152.8	2014-12-13	12:12:20
1432	50.317103	-4.085536	1.68	151.2	2014-12-13	12:12:21
1433	50.317089	-4.085525	1.74	153.1	2014-12-13	12:12:22
1434	50.317075	-4.085514	1.82	154	2014-12-13	12:12:23
1435	50.317061	-4.085502	1.74	150.1	2014-12-13	12:12:24
1436	50.317056	-4.085485	1.32	115.2	2014-12-13	12:12:25
1437	50.317051	-4.085468	1.34	112.9	2014-12-13	12:12:26
1438	50.317042	-4.085453	1.48	135.9	2014-12-13	12:12:27
1439	50.317033	-4.08544	1.37	135.8	2014-12-13	12:12:28
1440	50.317021	-4.085429	1.57	150.6	2014-12-13	12:12:29
1441	50.317008	-4.085417	1.67	150.7	2014-12-13	12:12:30
1442	50.316998	-4.085405	1.34	140.6	2014-12-13	12:12:31
1443	50.316993	-4.085395	0.93	126.9	2014-12-13	12:12:32
1444	50.316989	-4.085383	1	118.3	2014-12-13	12:12:33
1445	50.31698	-4.085371	1.31	139.1	2014-12-13	12:12:34
1446	50.31697	-4.085361	1.28	147.4	2014-12-13	12:12:35
1447	50.316961	-4.08535	1.27	142	2014-12-13	12:12:36
1448	50.316952	-4.085338	1.32	140.5	2014-12-13	12:12:37
1449	50.316944	-4.085327	1.21	139.3	2014-12-13	12:12:38
1450	50.316937	-4.085318	0.97	138.5	2014-12-13	12:12:39
1451	50.316931	-4.085309	0.94	138.2	2014-12-13	12:12:40
1452	50.316923	-4.085302	1.03	151	2014-12-13	12:12:41
1453	50.316915	-4.085297	0.96	158.9	2014-12-13	12:12:42
1454	50.316907	-4.08529	0.99	149.2	2014-12-13	12:12:43
1455	50.316899	-4.085283	1.04	150.2	2014-12-13	12:12:44
1456	50.31689	-4.085275	1.16	152.9	2014-12-13	12:12:45
1457	50.316881	-4.085269	1.12	157.5	2014-12-13	12:12:46
1458	50.316872	-4.085262	1.08	152.5	2014-12-13	12:12:47
1459	50.316865	-4.085256	0.93	149.9	2014-12-13	12:12:48
1460	50.31686	-4.085248	0.74	135.8	2014-12-13	12:12:49
1461	50.316857	-4.08524	0.72	118.7	2014-12-13	12:12:50
1462	50.316852	-4.085231	0.81	131.7	2014-12-13	12:12:51
1463	50.316846	-4.085223	0.87	138.8	2014-12-13	12:12:52
1464	50.31684	-4.085216	0.81	144.6	2014-12-13	12:12:53
1465	50.316833	-4.08521	0.96	152.2	2014-12-13	12:12:54
1466	50.316824	-4.085207	0.99	166.8	2014-12-13	12:12:55
1467	50.316814	-4.085207	1.14	179.4	2014-12-13	12:12:56
1468	50.316802	-4.085207	1.28	179.5	2014-12-13	12:12:57
1469	50.316792	-4.085208	1.13	184.8	2014-12-13	12:12:58
1470	50.316785	-4.08521	0.77	192.1	2014-12-13	12:12:59
1471	50.316784	-4.085212	0.22	219.1	2014-12-13	12:13:00
1472	50.316784	-4.085212	0.01	270	2014-12-13	12:13:02
1473	50.316783	-4.085212	0.07	180	2014-12-13	12:13:03
1474	50.316783	-4.085213	0.07	226.2	2014-12-13	12:13:04
1475	50.316783	-4.085213	0.02	90	2014-12-13	12:13:05
1476	50.316783	-4.085213	0.02	32.6	2014-12-13	12:13:06
1477	50.316783	-4.085212	0.01	90	2014-12-13	12:13:07
1478	50.316783	-4.085212	0.02	60.6	2014-12-13	12:13:08
1479	50.316784	-4.085212	0.06	37.2	2014-12-13	12:13:09
1480	50.316794	-4.085218	1.3	338.6	2014-12-13	12:13:10
1481	50.316806	-4.085224	1.32	342.2	2014-12-13	12:13:11
1482	50.316816	-4.085228	1.21	347.2	2014-12-13	12:13:12
1483	50.316827	-4.085233	1.23	341.7	2014-12-13	12:13:13
1484	50.316838	-4.085241	1.36	336.5	2014-12-13	12:13:14
1485	50.316849	-4.085248	1.3	337.4	2014-12-13	12:13:15
1486	50.316861	-4.085252	1.38	347.8	2014-12-13	12:13:16
1487	50.316875	-4.085253	1.58	358.3	2014-12-13	12:13:17
1488	50.316893	-4.085251	2.01	4.3	2014-12-13	12:13:18
1489	50.316922	-4.085243	3.28	9.5	2014-12-13	12:13:19
1490	50.316967	-4.085226	5.11	13.8	2014-12-13	12:13:20
1491	50.317018	-4.085223	5.67	2.3	2014-12-13	12:13:21
1492	50.317064	-4.08524	5.28	346.8	2014-12-13	12:13:22
1493	50.317108	-4.085264	5.21	340.6	2014-12-13	12:13:23
1494	50.317153	-4.085295	5.5	336.3	2014-12-13	12:13:24
1495	50.317198	-4.08533	5.56	333.2	2014-12-13	12:13:25
1496	50.317244	-4.085364	5.65	334.7	2014-12-13	12:13:26
1497	50.317291	-4.085394	5.63	338.4	2014-12-13	12:13:27
1498	50.317336	-4.08542	5.41	339.3	2014-12-13	12:13:28
1499	50.317381	-4.085449	5.38	337.8	2014-12-13	12:13:29
1500	50.317421	-4.085488	5.2	327.6	2014-12-13	12:13:30
1501	50.317452	-4.085517	4.05	329.4	2014-12-13	12:13:31
1502	50.317478	-4.085523	2.9	351.6	2014-12-13	12:13:32
1503	50.317499	-4.085522	2.35	1.7	2014-12-13	12:13:33
1504	50.317519	-4.08552	2.24	3.7	2014-12-13	12:13:34
1505	50.317536	-4.085522	1.96	356	2014-12-13	12:13:35
1506	50.317538	-4.085526	0.34	299.9	2014-12-13	12:13:36
1507	50.317511	-4.085525	3.03	177.7	2014-12-13	12:13:37
1508	50.317483	-4.08552	3.05	174.2	2014-12-13	12:13:38
1509	50.317458	-4.085513	2.88	170.1	2014-12-13	12:13:39
1510	50.317437	-4.085506	2.45	167.5	2014-12-13	12:13:40
1511	50.317416	-4.085501	2.27	171.4	2014-12-13	12:13:41
1512	50.317397	-4.085495	2.19	169	2014-12-13	12:13:42
1513	50.317381	-4.085489	1.87	166	2014-12-13	12:13:43
1514	50.317364	-4.085484	1.94	170.4	2014-12-13	12:13:44
1515	50.317348	-4.08548	1.8	171.4	2014-12-13	12:13:45
1516	50.317335	-4.085475	1.47	165.9	2014-12-13	12:13:46
1517	50.317321	-4.085471	1.56	168.8	2014-12-13	12:13:47
1518	50.317307	-4.085469	1.59	175.5	2014-12-13	12:13:48
1519	50.317292	-4.085468	1.6	176.8	2014-12-13	12:13:49
1520	50.317278	-4.085466	1.56	174.3	2014-12-13	12:13:50
1521	50.317266	-4.085465	1.42	176.9	2014-12-13	12:13:51
1522	50.317255	-4.085463	1.19	175.1	2014-12-13	12:13:52
1523	50.317244	-4.085462	1.28	175.7	2014-12-13	12:13:53
1524	50.317231	-4.08546	1.37	174.8	2014-12-13	12:13:54
1525	50.317224	-4.085454	0.9	149	2014-12-13	12:13:55
1526	50.317218	-4.085444	0.94	134.8	2014-12-13	12:13:56
1527	50.317209	-4.085436	1.2	152	2014-12-13	12:13:57
1528	50.317197	-4.085428	1.44	154	2014-12-13	12:13:58
1529	50.317184	-4.085419	1.59	158.7	2014-12-13	12:13:59
1530	50.317169	-4.085414	1.76	166.3	2014-12-13	12:14:00
1531	50.317153	-4.085407	1.81	164.4	2014-12-13	12:14:01
1532	50.317136	-4.0854	1.9	165.3	2014-12-13	12:14:02
1533	50.31712	-4.085396	1.81	170.3	2014-12-13	12:14:03
1534	50.317106	-4.085388	1.7	162.2	2014-12-13	12:14:04
1535	50.317102	-4.085376	0.95	117.6	2014-12-13	12:14:05
1536	50.317102	-4.085364	0.88	91.8	2014-12-13	12:14:06
1537	50.317096	-4.085354	0.95	131.1	2014-12-13	12:14:07
1538	50.31709	-4.085346	0.87	141.5	2014-12-13	12:14:08
1539	50.317082	-4.085338	1.03	145.2	2014-12-13	12:14:09
1540	50.317073	-4.085334	1.06	162.6	2014-12-13	12:14:10
1541	50.317062	-4.085329	1.26	166.1	2014-12-13	12:14:11
1542	50.317051	-4.085323	1.38	160.5	2014-12-13	12:14:12
1543	50.317038	-4.085317	1.42	164.1	2014-12-13	12:14:13
1544	50.317027	-4.085311	1.38	159.8	2014-12-13	12:14:14
1545	50.317018	-4.085304	1.1	153.2	2014-12-13	12:14:15
1546	50.317009	-4.0853	1.08	164.7	2014-12-13	12:14:16
1547	50.316997	-4.085296	1.36	169.1	2014-12-13	12:14:17
1548	50.316986	-4.085294	1.24	171.1	2014-12-13	12:14:18
1549	50.316979	-4.085289	0.85	156.9	2014-12-13	12:14:19
1550	50.316973	-4.085286	0.71	161.4	2014-12-13	12:14:20
1551	50.316972	-4.085286	0.11	192.9	2014-12-13	12:14:21
1552	50.316963	-4.085284	0.93	171.6	2014-12-13	12:14:22
1553	50.316954	-4.085282	1.06	172.9	2014-12-13	12:14:23
1554	50.316945	-4.085281	1.02	176	2014-12-13	12:14:24
1555	50.316935	-4.085281	1.03	177.3	2014-12-13	12:14:25
1556	50.316927	-4.08528	0.96	176.1	2014-12-13	12:14:26
1557	50.31692	-4.085279	0.8	175.3	2014-12-13	12:14:27
1558	50.316919	-4.085279	0.1	209.7	2014-12-13	12:14:28
1559	50.316918	-4.085278	0.12	117.4	2014-12-13	12:14:29
1560	50.316918	-4.085277	0.1	159.2	2014-12-13	12:14:30
1561	50.316917	-4.085277	0.02	196.7	2014-12-13	12:14:31
1562	50.316917	-4.085277	0.03	120.3	2014-12-13	12:14:33
1563	50.316917	-4.085277	0.02	180	2014-12-13	12:14:34
1564	50.316917	-4.085276	0.06	120.3	2014-12-13	12:14:35
1565	50.316906	-4.085279	1.22	188.7	2014-12-13	12:14:36
1566	50.316898	-4.085279	0.92	180	2014-12-13	12:14:37
1567	50.316897	-4.085279	0.05	186.9	2014-12-13	12:14:38
1568	50.316896	-4.085279	0.09	187.4	2014-12-13	12:14:39
1569	50.316885	-4.085282	1.33	188.5	2014-12-13	12:14:40
1570	50.316873	-4.085285	1.35	188.9	2014-12-13	12:14:41
1571	50.316861	-4.085291	1.38	197.8	2014-12-13	12:14:42
1572	50.316852	-4.085295	1.06	197.3	2014-12-13	12:14:43
1573	50.316845	-4.085298	0.76	196.9	2014-12-13	12:14:44
1574	50.316841	-4.085302	0.58	208.6	2014-12-13	12:14:45
1575	50.316838	-4.085301	0.16	171.2	2014-12-13	12:14:47
1576	50.316835	-4.085302	0.28	190.9	2014-12-13	12:14:48
1577	50.316833	-4.085303	0.26	198.9	2014-12-13	12:14:49
1578	50.316826	-4.085317	1.3	229.2	2014-12-13	12:14:50
1579	50.316816	-4.08533	1.39	220.7	2014-12-13	12:14:51
1580	50.31681	-4.085339	0.9	222.8	2014-12-13	12:14:52
1581	50.316819	-4.085335	1.07	12.9	2014-12-13	12:14:53
1582	50.316842	-4.08532	2.74	22.9	2014-12-13	12:14:54
1583	50.316863	-4.085301	2.74	30.3	2014-12-13	12:14:55
1584	50.316883	-4.085281	2.54	32.9	2014-12-13	12:14:56
1585	50.316872	-4.085289	1.29	206.3	2014-12-13	12:14:57
1586	50.316863	-4.085312	1.88	237.9	2014-12-13	12:14:58
1587	50.31686	-4.085333	1.53	255.9	2014-12-13	12:14:59
1588	50.316863	-4.085351	1.34	286.6	2014-12-13	12:15:00
1589	50.316869	-4.085364	1.18	305.4	2014-12-13	12:15:01
1590	50.316875	-4.085374	0.97	312.4	2014-12-13	12:15:02
1591	50.316882	-4.085381	0.86	328.4	2014-12-13	12:15:03
1592	50.316902	-4.085385	2.2	352.1	2014-12-13	12:15:04
1593	50.316937	-4.085386	3.91	358.3	2014-12-13	12:15:05
1594	50.316983	-4.085398	5.28	351.2	2014-12-13	12:15:06
1595	50.317032	-4.085424	5.75	340.9	2014-12-13	12:15:07
1596	50.317079	-4.085449	5.46	341.5	2014-12-13	12:15:08
1597	50.317129	-4.085467	5.72	347.2	2014-12-13	12:15:09
1598	50.317182	-4.085493	6.16	342	2014-12-13	12:15:10
1599	50.317226	-4.085535	5.79	329.1	2014-12-13	12:15:11
1600	50.317263	-4.085585	5.43	318.8	2014-12-13	12:15:12
1601	50.317287	-4.085625	3.9	314.1	2014-12-13	12:15:13
1602	50.317293	-4.085649	1.83	289.7	2014-12-13	12:15:14
1603	50.31729	-4.085662	0.97	249.3	2014-12-13	12:15:15
1604	50.31728	-4.085668	1.13	203.9	2014-12-13	12:15:16
1605	50.317268	-4.085669	1.43	182.9	2014-12-13	12:15:17
1606	50.317254	-4.08567	1.51	181.6	2014-12-13	12:15:18
1607	50.31724	-4.085669	1.55	177.6	2014-12-13	12:15:19
1608	50.317225	-4.085664	1.7	168.1	2014-12-13	12:15:20
1609	50.317211	-4.085658	1.63	165.8	2014-12-13	12:15:21
1610	50.3172	-4.085653	1.31	161.2	2014-12-13	12:15:22
1611	50.317192	-4.085643	1.11	141.7	2014-12-13	12:15:23
1612	50.317184	-4.085631	1.24	138.4	2014-12-13	12:15:24
1613	50.317173	-4.085621	1.45	149.6	2014-12-13	12:15:25
1614	50.317161	-4.085612	1.41	153.4	2014-12-13	12:15:26
1615	50.31715	-4.085604	1.4	154.2	2014-12-13	12:15:27
1616	50.317137	-4.085596	1.54	158.4	2014-12-13	12:15:28
1617	50.317125	-4.085587	1.51	157.2	2014-12-13	12:15:29
1618	50.317115	-4.085579	1.26	150.9	2014-12-13	12:15:30
1619	50.317108	-4.085568	1.01	133.3	2014-12-13	12:15:31
1620	50.3171	-4.085555	1.35	135.4	2014-12-13	12:15:32
1621	50.317086	-4.085544	1.71	152	2014-12-13	12:15:33
1622	50.317071	-4.085538	1.71	165.2	2014-12-13	12:15:34
1623	50.317056	-4.085531	1.83	164.3	2014-12-13	12:15:35
1624	50.31704	-4.085522	1.89	160.5	2014-12-13	12:15:36
1625	50.317031	-4.085511	1.27	141.8	2014-12-13	12:15:37
1626	50.317027	-4.085495	1.18	108	2014-12-13	12:15:38
1627	50.317019	-4.085482	1.28	134	2014-12-13	12:15:39
1628	50.317008	-4.085471	1.47	148.2	2014-12-13	12:15:40
1629	50.316998	-4.085462	1.33	149.8	2014-12-13	12:15:41
1630	50.316987	-4.085454	1.36	155.5	2014-12-13	12:15:42
1631	50.316976	-4.085446	1.27	153.6	2014-12-13	12:15:43
1632	50.316966	-4.085437	1.33	150.5	2014-12-13	12:15:44
1633	50.316955	-4.085429	1.34	155.2	2014-12-13	12:15:45
1634	50.316943	-4.08542	1.47	155.9	2014-12-13	12:15:46
1635	50.316935	-4.08541	1.17	140	2014-12-13	12:15:47
1636	50.316932	-4.085397	0.97	112	2014-12-13	12:15:48
1637	50.316927	-4.085386	0.99	124.2	2014-12-13	12:15:49
1638	50.316921	-4.085375	0.96	131.6	2014-12-13	12:15:50
1639	50.316914	-4.085367	0.97	139.1	2014-12-13	12:15:51
1640	50.316907	-4.085359	0.96	143.9	2014-12-13	12:15:52
1641	50.316901	-4.085351	0.85	142.3	2014-12-13	12:15:53
1642	50.316895	-4.085345	0.86	147.8	2014-12-13	12:15:54
1643	50.316893	-4.085344	0.1	170.2	2014-12-13	12:15:56
1644	50.316893	-4.085344	0.04	105.7	2014-12-13	12:15:57
1645	50.316893	-4.085343	0.07	82.1	2014-12-13	12:15:58
1646	50.316893	-4.085343	0	0	2014-12-13	12:15:59
1647	50.316893	-4.085343	0	0	2014-12-13	12:16:00
1648	50.316893	-4.085343	0.01	90	2014-12-13	12:16:01
1649	50.316893	-4.085343	0	0	2014-12-13	12:16:02
1650	50.316902	-4.08533	0.19	43.5	2014-12-13	12:16:09
1651	50.316902	-4.08533	0.1	6.3	2014-12-13	12:16:10
1652	50.316893	-4.085329	1.08	174.6	2014-12-13	12:16:11
1653	50.316884	-4.085329	0.98	181.4	2014-12-13	12:16:12
1654	50.316884	-4.085329	0.02	196.7	2014-12-13	12:16:13
1655	50.316881	-4.08534	0.84	251.9	2014-12-13	12:16:14
1656	50.316882	-4.085338	0.16	83	2014-12-13	12:16:15
1657	50.316878	-4.085331	0.69	130.2	2014-12-13	12:16:16
1658	50.316874	-4.08532	0.86	118.5	2014-12-13	12:16:17
1659	50.316877	-4.085305	1.09	69.6	2014-12-13	12:16:18
1660	50.316894	-4.085284	2.42	39.2	2014-12-13	12:16:19
1661	50.316907	-4.085267	1.91	40.1	2014-12-13	12:16:20
1662	50.316908	-4.085265	0.1	67.1	2014-12-13	12:16:21
1663	50.316904	-4.085253	0.99	116.8	2014-12-13	12:16:22
1664	50.316899	-4.085238	1.16	114.8	2014-12-13	12:16:23
1665	50.316895	-4.085223	1.18	115.7	2014-12-13	12:16:24
1666	50.316891	-4.085207	1.26	110.8	2014-12-13	12:16:25
1667	50.31689	-4.08519	1.21	94	2014-12-13	12:16:26
1668	50.31689	-4.085171	1.34	87.6	2014-12-13	12:16:27
1669	50.316889	-4.085154	1.2	98	2014-12-13	12:16:28
1670	50.316885	-4.08514	1.12	114.2	2014-12-13	12:16:29
1671	50.316879	-4.085127	1.12	127.5	2014-12-13	12:16:30
1672	50.316871	-4.085116	1.12	137.3	2014-12-13	12:16:31
1673	50.316864	-4.085106	1.1	136.9	2014-12-13	12:16:32
1674	50.316859	-4.085097	0.86	133.2	2014-12-13	12:16:33
1675	50.316854	-4.085087	0.89	122.9	2014-12-13	12:16:34
1676	50.316847	-4.085075	1.14	136.2	2014-12-13	12:16:35
1677	50.316839	-4.085065	1.14	140.4	2014-12-13	12:16:36
1678	50.316831	-4.085057	1.06	147.4	2014-12-13	12:16:37
1679	50.316823	-4.085052	0.97	157	2014-12-13	12:16:38
1680	50.316818	-4.085047	0.68	147.8	2014-12-13	12:16:39
1681	50.316819	-4.085042	0.35	79.4	2014-12-13	12:16:40
1682	50.316822	-4.08504	0.43	13.5	2014-12-13	12:16:41
1683	50.316826	-4.08504	0.18	1.9	2014-12-13	12:16:43
1684	50.316825	-4.08504	0.03	167.1	2014-12-13	12:16:44
1685	50.316825	-4.085041	0.04	270	2014-12-13	12:16:45
1686	50.316825	-4.085041	0.03	212.6	2014-12-13	12:16:46
1687	50.316825	-4.085041	0.03	112.5	2014-12-13	12:16:47
1688	50.316824	-4.085041	0.06	180	2014-12-13	12:16:48
1689	50.316824	-4.085039	0.13	121.5	2014-12-13	12:16:49
1690	50.316823	-4.085039	0.05	180	2014-12-13	12:16:50
1691	50.316823	-4.085039	0.04	151.2	2014-12-13	12:16:52
1692	50.316823	-4.085038	0.02	119.4	2014-12-13	12:16:53
1693	50.316822	-4.085038	0.04	150.7	2014-12-13	12:16:55
1694	50.316822	-4.085037	0.03	120.8	2014-12-13	12:16:56
1695	50.316822	-4.085037	0.04	105.7	2014-12-13	12:16:57
1696	50.316822	-4.085036	0.04	122.4	2014-12-13	12:16:58
1697	50.316821	-4.085036	0.03	127.2	2014-12-13	12:16:59
1698	50.316821	-4.085035	0.04	147.4	2014-12-13	12:17:01
1699	50.316821	-4.085035	0.01	147.4	2014-12-13	12:17:02
1700	50.31682	-4.085036	0.03	203.5	2014-12-13	12:17:03
1701	50.316817	-4.085038	0.42	208.5	2014-12-13	12:17:04
1702	50.316815	-4.085039	0.27	194	2014-12-13	12:17:05
1703	50.316815	-4.085039	0.01	90	2014-12-13	12:17:06
1704	50.316815	-4.085039	0.05	56	2014-12-13	12:17:07
1705	50.316813	-4.08504	0.28	201.2	2014-12-13	12:17:08
1706	50.316807	-4.085042	0.63	193.6	2014-12-13	12:17:09
1707	50.316798	-4.085051	1.2	211.6	2014-12-13	12:17:10
1708	50.316788	-4.085059	1.24	209.1	2014-12-13	12:17:11
1709	50.316783	-4.085071	1.03	234.4	2014-12-13	12:17:12
1710	50.316794	-4.085076	1.25	344.2	2014-12-13	12:17:13
1711	50.316809	-4.085078	1.68	355.5	2014-12-13	12:17:14
1712	50.316809	-4.085091	0.94	272.2	2014-12-13	12:17:15
1713	50.316805	-4.085108	1.29	251.9	2014-12-13	12:17:16
1714	50.316801	-4.085123	1.13	244.5	2014-12-13	12:17:17
1715	50.316798	-4.08513	0.3	235.1	2014-12-13	12:17:19
1716	50.316798	-4.08513	0	0	2014-12-13	12:17:20
1717	50.316798	-4.08513	0.01	327.4	2014-12-13	12:17:21
1718	50.31679	-4.085126	0.91	162.1	2014-12-13	12:17:22
1719	50.316795	-4.085113	1.09	58	2014-12-13	12:17:23
1720	50.316802	-4.085102	0.54	45.3	2014-12-13	12:17:25
1721	50.316796	-4.085112	1.01	224.9	2014-12-13	12:17:26
1722	50.316792	-4.085126	1.09	246.8	2014-12-13	12:17:27
1723	50.316793	-4.085142	1.14	276.1	2014-12-13	12:17:28
1724	50.316798	-4.085157	1.2	296.4	2014-12-13	12:17:29
1725	50.316804	-4.085173	1.32	301.2	2014-12-13	12:17:30
1726	50.316812	-4.08519	1.5	307.5	2014-12-13	12:17:31
1727	50.316822	-4.085207	1.61	312.3	2014-12-13	12:17:32
1728	50.316834	-4.085222	1.77	320.8	2014-12-13	12:17:33
1729	50.316848	-4.085233	1.72	334.6	2014-12-13	12:17:34
1730	50.316872	-4.085233	2.67	359.6	2014-12-13	12:17:35
1731	50.316913	-4.085229	4.51	3.6	2014-12-13	12:17:36
1732	50.316963	-4.085242	5.72	350.4	2014-12-13	12:17:37
1733	50.317017	-4.085271	6.32	341.4	2014-12-13	12:17:38
1734	50.317072	-4.0853	6.43	341.1	2014-12-13	12:17:39
1735	50.317123	-4.085329	6.09	339.9	2014-12-13	12:17:40
1736	50.317174	-4.085355	6	342	2014-12-13	12:17:41
1737	50.317234	-4.085369	6.69	351.6	2014-12-13	12:17:42
1738	50.317299	-4.085373	7.27	357.6	2014-12-13	12:17:43
1739	50.317364	-4.08538	7.26	356.3	2014-12-13	12:17:44
1740	50.317429	-4.085388	7.28	355.3	2014-12-13	12:17:45
1741	50.317635	-4.085453	4.67	348.7	2014-12-13	12:17:50
1742	50.317544	-4.08542	10.42	167.2	2014-12-13	12:17:51
1743	50.317411	-4.085381	7.49	169.3	2014-12-13	12:17:53
1744	50.317365	-4.085374	5.2	174.4	2014-12-13	12:17:54
1745	50.317331	-4.085379	3.81	185.4	2014-12-13	12:17:55
1746	50.317301	-4.085385	3.38	186.9	2014-12-13	12:17:56
1747	50.317274	-4.085387	2.94	183.4	2014-12-13	12:17:57
1748	50.31725	-4.085393	2.72	188	2014-12-13	12:17:58
1749	50.317229	-4.085399	2.35	191.1	2014-12-13	12:17:59
1750	50.317214	-4.085406	1.76	195.1	2014-12-13	12:18:00
1751	50.317211	-4.085408	0.36	213.3	2014-12-13	12:18:01
1752	50.31721	-4.085409	0.12	188.3	2014-12-13	12:18:02
1753	50.317207	-4.08541	0.39	188.9	2014-12-13	12:18:03
1754	50.317199	-4.085404	0.97	156.4	2014-12-13	12:18:04
1755	50.317187	-4.085399	1.31	165	2014-12-13	12:18:05
1756	50.317172	-4.085397	1.68	174.9	2014-12-13	12:18:06
1757	50.317156	-4.085393	1.83	171.6	2014-12-13	12:18:07
1758	50.31714	-4.085386	1.84	162.3	2014-12-13	12:18:08
1759	50.317134	-4.085374	1.07	130.8	2014-12-13	12:18:09
1760	50.317129	-4.085364	0.94	131	2014-12-13	12:18:10
1761	50.317119	-4.085356	1.27	151.5	2014-12-13	12:18:11
1762	50.317108	-4.085348	1.23	155.4	2014-12-13	12:18:12
1763	50.317097	-4.085341	1.32	158	2014-12-13	12:18:13
1764	50.317086	-4.085334	1.41	159.4	2014-12-13	12:18:14
1765	50.317075	-4.085329	1.26	163.2	2014-12-13	12:18:15
1766	50.317066	-4.085322	1.16	153.1	2014-12-13	12:18:16
1767	50.317059	-4.085312	1.03	135.6	2014-12-13	12:18:17
1768	50.317052	-4.085303	1.04	141.1	2014-12-13	12:18:18
1769	50.317041	-4.085298	1.21	163.4	2014-12-13	12:18:19
1770	50.31703	-4.085296	1.31	174.5	2014-12-13	12:18:20
1771	50.317015	-4.085296	1.58	179.4	2014-12-13	12:18:21
1772	50.317002	-4.085295	1.47	178.1	2014-12-13	12:18:22
1773	50.316995	-4.085292	0.88	165.8	2014-12-13	12:18:23
1774	50.316994	-4.085292	0.09	183.5	2014-12-13	12:18:24
1775	50.316978	-4.085292	1.74	179.6	2014-12-13	12:18:25
1776	50.31696	-4.085293	2.01	181.5	2014-12-13	12:18:26
1777	50.316941	-4.085295	2.08	184.4	2014-12-13	12:18:27
1778	50.316925	-4.0853	1.88	191.7	2014-12-13	12:18:28
1779	50.316911	-4.085303	1.56	186.6	2014-12-13	12:18:29
1780	50.316896	-4.085303	1.65	179.4	2014-12-13	12:18:30
1781	50.31688	-4.085305	1.78	186.1	2014-12-13	12:18:31
1782	50.31687	-4.085304	1.1	175.7	2014-12-13	12:18:32
1783	50.316869	-4.085304	0.16	182.1	2014-12-13	12:18:33
1784	50.316869	-4.085306	0.06	265.2	2014-12-13	12:18:35
1785	50.316869	-4.085306	0.01	270	2014-12-13	12:18:36
1786	50.316866	-4.08531	0.4	230	2014-12-13	12:18:37
1787	50.316864	-4.085313	0.38	211	2014-12-13	12:18:38
1788	50.316891	-4.085283	0.94	34.2	2014-12-13	12:18:42
1789	50.316904	-4.085279	1.48	11.9	2014-12-13	12:18:43
1790	50.316909	-4.085281	0.5	348.3	2014-12-13	12:18:44
1791	50.316913	-4.085282	0.46	348.7	2014-12-13	12:18:45
1792	50.316916	-4.085282	0.36	356.2	2014-12-13	12:18:46
1793	50.316918	-4.085282	0.25	4.2	2014-12-13	12:18:47
1794	50.316917	-4.085281	0.07	139.1	2014-12-13	12:18:49
1795	50.316913	-4.085279	0.5	168.2	2014-12-13	12:18:50
1796	50.316915	-4.085279	0.2	0	2014-12-13	12:18:51
1797	50.316918	-4.085279	0.36	358.1	2014-12-13	12:18:52
1798	50.316935	-4.08528	1.92	357.9	2014-12-13	12:18:53
1799	50.316966	-4.085276	3.46	5	2014-12-13	12:18:54
1800	50.317008	-4.085277	4.59	359.1	2014-12-13	12:18:55
1801	50.31705	-4.08529	4.77	348.8	2014-12-13	12:18:56
1802	50.317088	-4.085318	4.66	335.2	2014-12-13	12:18:57
1803	50.317126	-4.085347	4.79	334.4	2014-12-13	12:18:58
1804	50.317164	-4.085374	4.58	335.2	2014-12-13	12:18:59
1805	50.317204	-4.085396	4.71	340.7	2014-12-13	12:19:00
1806	50.317243	-4.085415	4.62	342.8	2014-12-13	12:19:01
1807	50.31728	-4.085438	4.47	337.9	2014-12-13	12:19:02
1808	50.317316	-4.085464	4.37	335	2014-12-13	12:19:03
1809	50.317353	-4.085489	4.42	336.7	2014-12-13	12:19:04
1810	50.317391	-4.085513	4.57	338.1	2014-12-13	12:19:05
1811	50.317423	-4.085547	4.33	326.5	2014-12-13	12:19:06
1812	50.317445	-4.085572	3.02	323.7	2014-12-13	12:19:07
1813	50.317456	-4.085583	1.5	328.6	2014-12-13	12:19:08
1814	50.317455	-4.085587	0.3	246.1	2014-12-13	12:19:09
1815	50.317441	-4.085593	1.65	195.5	2014-12-13	12:19:10
1816	50.31742	-4.085603	2.5	196.5	2014-12-13	12:19:11
1817	50.317404	-4.085611	1.87	199	2014-12-13	12:19:12
1818	50.317389	-4.085619	1.74	198.5	2014-12-13	12:19:13
1819	50.317374	-4.08563	1.87	205.3	2014-12-13	12:19:14
1820	50.317367	-4.085644	1.19	234	2014-12-13	12:19:15
1821	50.317362	-4.085652	0.83	222.3	2014-12-13	12:19:16
1822	50.31735	-4.085658	1.42	198.9	2014-12-13	12:19:17
1823	50.317338	-4.085666	1.43	202.5	2014-12-13	12:19:18
1824	50.317325	-4.085669	1.49	189.4	2014-12-13	12:19:19
1825	50.317311	-4.085668	1.58	175.9	2014-12-13	12:19:20
1826	50.317294	-4.085667	1.82	177.9	2014-12-13	12:19:21
1827	50.317285	-4.085666	1.05	174.8	2014-12-13	12:19:22
1828	50.317279	-4.085661	0.77	154.9	2014-12-13	12:19:23
1829	50.317268	-4.085657	1.25	165.7	2014-12-13	12:19:24
1830	50.317253	-4.085654	1.64	174	2014-12-13	12:19:25
1831	50.317237	-4.085653	1.77	177.7	2014-12-13	12:19:26
1832	50.317221	-4.085651	1.8	174.9	2014-12-13	12:19:27
1833	50.317208	-4.08565	1.44	176.9	2014-12-13	12:19:28
1834	50.317201	-4.085643	0.95	148.1	2014-12-13	12:19:29
1835	50.317192	-4.085635	1.16	153.4	2014-12-13	12:19:30
1836	50.317177	-4.085633	1.59	174.4	2014-12-13	12:19:31
1837	50.317163	-4.08563	1.59	170.3	2014-12-13	12:19:32
1838	50.317149	-4.085623	1.68	164.1	2014-12-13	12:19:33
1839	50.317134	-4.085616	1.67	163.7	2014-12-13	12:19:34
1840	50.317125	-4.085609	1.18	152.3	2014-12-13	12:19:35
1841	50.317116	-4.0856	1.16	148.7	2014-12-13	12:19:36
1842	50.317104	-4.085593	1.48	158.8	2014-12-13	12:19:37
1843	50.317088	-4.085585	1.85	162.4	2014-12-13	12:19:38
1844	50.317071	-4.085578	1.89	164.6	2014-12-13	12:19:39
1845	50.31706	-4.085572	1.33	161.2	2014-12-13	12:19:40
1846	50.317054	-4.085562	0.96	134.2	2014-12-13	12:19:41
1847	50.317044	-4.085554	1.22	152.4	2014-12-13	12:19:42
1848	50.317031	-4.085553	1.44	177.6	2014-12-13	12:19:43
1849	50.317019	-4.085561	1.49	200.7	2014-12-13	12:19:44
1850	50.317005	-4.085572	1.77	208.3	2014-12-13	12:19:45
1851	50.316991	-4.085587	1.86	212.5	2014-12-13	12:19:46
1852	50.316982	-4.085598	1.3	217	2014-12-13	12:19:47
1853	50.316988	-4.085597	0.67	4.1	2014-12-13	12:19:48
1854	50.316999	-4.08559	0.69	21.5	2014-12-13	12:19:50
1855	50.316995	-4.085591	0.42	188.1	2014-12-13	12:19:51
1856	50.316987	-4.08559	0.97	178.2	2014-12-13	12:19:52
1857	50.316974	-4.085591	1.44	182.4	2014-12-13	12:19:53
1858	50.316961	-4.085593	1.4	185.4	2014-12-13	12:19:54
1859	50.316953	-4.085596	0.47	195.6	2014-12-13	12:19:56
1860	50.316953	-4.085596	0.01	0	2014-12-13	12:19:57
1861	50.316953	-4.085596	0	90	2014-12-13	12:19:59
1862	50.316953	-4.085596	0.01	29.6	2014-12-13	12:20:00
1863	50.316951	-4.085587	0.67	109.7	2014-12-13	12:20:01
1864	50.316946	-4.08558	0.76	139.5	2014-12-13	12:20:02
1865	50.316943	-4.085579	0.37	162.3	2014-12-13	12:20:03
1866	50.31694	-4.085584	0.51	223.3	2014-12-13	12:20:04
1867	50.316932	-4.085591	1.01	210.9	2014-12-13	12:20:05
1868	50.316926	-4.085598	0.86	215.9	2014-12-13	12:20:06
1869	50.316935	-4.085597	1.05	3	2014-12-13	12:20:07
1870	50.316945	-4.085593	1.19	15.6	2014-12-13	12:20:08
1871	50.316942	-4.085589	0.5	144.6	2014-12-13	12:20:09
1872	50.316934	-4.085585	0.85	162.5	2014-12-13	12:20:10
1873	50.316925	-4.08558	1.11	158.9	2014-12-13	12:20:11
1874	50.316916	-4.085571	1.2	150.8	2014-12-13	12:20:12
1875	50.316905	-4.085562	1.42	150.5	2014-12-13	12:20:13
1876	50.316896	-4.085551	1.21	140.3	2014-12-13	12:20:14
1877	50.316891	-4.085537	1.08	119	2014-12-13	12:20:15
1878	50.316884	-4.085523	1.33	130.8	2014-12-13	12:20:16
1879	50.316875	-4.08551	1.36	136.1	2014-12-13	12:20:17
1880	50.316866	-4.085498	1.29	139.4	2014-12-13	12:20:18
1881	50.316857	-4.085484	1.44	134.5	2014-12-13	12:20:19
1882	50.316848	-4.085471	1.39	138.9	2014-12-13	12:20:20
1883	50.316835	-4.085462	1.5	155.1	2014-12-13	12:20:21
1884	50.316825	-4.085454	1.26	153.2	2014-12-13	12:20:22
1885	50.316826	-4.085439	1.1	85.1	2014-12-13	12:20:23
1886	50.316829	-4.085421	1.28	73.9	2014-12-13	12:20:24
1887	50.316823	-4.085409	1.11	129.6	2014-12-13	12:20:25
1888	50.316813	-4.0854	1.29	148.6	2014-12-13	12:20:26
1889	50.316803	-4.085392	1.22	151.4	2014-12-13	12:20:27
1890	50.316792	-4.085384	1.41	159	2014-12-13	12:20:28
1891	50.31678	-4.085377	1.4	158.2	2014-12-13	12:20:29
1892	50.316767	-4.085372	1.52	166.1	2014-12-13	12:20:30
1893	50.316753	-4.085366	1.53	164.9	2014-12-13	12:20:31
1894	50.316749	-4.085356	0.87	124.7	2014-12-13	12:20:32
1895	50.316747	-4.085346	0.78	107.4	2014-12-13	12:20:33
1896	50.316745	-4.085342	0.16	122.9	2014-12-13	12:20:35
1897	50.316745	-4.085342	0.01	270	2014-12-13	12:20:36
1898	50.316745	-4.085337	0.35	90	2014-12-13	12:20:37
1899	50.316745	-4.085337	0	0	2014-12-13	12:20:38
1900	50.316745	-4.085337	0	0	2014-12-13	12:20:39
1901	50.316745	-4.085336	0.09	137.7	2014-12-13	12:20:40
1902	50.316749	-4.085337	0.51	351.9	2014-12-13	12:20:41
1903	50.316748	-4.085338	0.18	201.3	2014-12-13	12:20:42
1904	50.316739	-4.085341	1.02	189.7	2014-12-13	12:20:43
1905	50.316729	-4.085342	1.08	186	2014-12-13	12:20:44
1906	50.316717	-4.085341	1.38	176.8	2014-12-13	12:20:45
1907	50.316702	-4.085343	1.62	183.2	2014-12-13	12:20:46
1908	50.316688	-4.085342	1.57	179.4	2014-12-13	12:20:47
1909	50.316675	-4.085342	1.46	180.2	2014-12-13	12:20:48
1910	50.316663	-4.085346	1.4	190.8	2014-12-13	12:20:49
1911	50.316654	-4.085344	1.02	171.9	2014-12-13	12:20:50
1912	50.316647	-4.085341	0.79	164.7	2014-12-13	12:20:51
1913	50.316639	-4.085339	0.88	171.4	2014-12-13	12:20:52
1914	50.31663	-4.085338	1.04	176.4	2014-12-13	12:20:53
1915	50.316618	-4.085339	1.29	181.6	2014-12-13	12:20:54
1916	50.316606	-4.085341	1.31	187.3	2014-12-13	12:20:55
1917	50.316594	-4.085345	1.37	190.8	2014-12-13	12:20:56
1918	50.316581	-4.08535	1.54	193.9	2014-12-13	12:20:57
1919	50.31657	-4.085354	1.28	194	2014-12-13	12:20:58
1920	50.316561	-4.085358	1.02	196	2014-12-13	12:20:59
1921	50.316556	-4.085356	0.56	166.3	2014-12-13	12:21:00
1922	50.316556	-4.085357	0.07	190.4	2014-12-13	12:21:01
1923	50.316553	-4.085354	0.34	139.8	2014-12-13	12:21:02
1924	50.31655	-4.085358	0.48	217.3	2014-12-13	12:21:03
1925	50.316547	-4.085362	0.41	230.3	2014-12-13	12:21:04
1926	50.316545	-4.085366	0.18	227.2	2014-12-13	12:21:06
1927	50.316571	-4.085352	3.08	19.2	2014-12-13	12:21:07
1928	50.316617	-4.085329	5.33	17.4	2014-12-13	12:21:08
1929	50.316671	-4.085329	5.99	359.8	2014-12-13	12:21:09
1930	50.316731	-4.08535	6.84	347.4	2014-12-13	12:21:10
1931	50.316794	-4.085378	7.29	344.5	2014-12-13	12:21:11
1932	50.316857	-4.085412	7.43	341.1	2014-12-13	12:21:12
1933	50.316921	-4.085442	7.37	343.3	2014-12-13	12:21:13
1934	50.316975	-4.085475	6.48	338.8	2014-12-13	12:21:14
1935	50.317026	-4.085507	6.19	338	2014-12-13	12:21:15
1936	50.317076	-4.085539	6.02	337.8	2014-12-13	12:21:16
1937	50.317127	-4.085574	6.19	336.1	2014-12-13	12:21:17
1938	50.317174	-4.085619	6.15	328.7	2014-12-13	12:21:18
1939	50.317222	-4.085662	6.09	329.9	2014-12-13	12:21:19
1940	50.317264	-4.08571	5.83	324.2	2014-12-13	12:21:20
1941	50.317296	-4.085743	4.21	326.2	2014-12-13	12:21:21
1942	50.317325	-4.085749	3.33	353	2014-12-13	12:21:22
1943	50.317355	-4.085751	3.29	357.4	2014-12-13	12:21:23
1944	50.317384	-4.085752	3.27	358.3	2014-12-13	12:21:24
1945	50.317379	-4.085756	0.11	203.4	2014-12-13	12:21:30
1946	50.317331	-4.085768	5.39	189	2014-12-13	12:21:31
1947	50.317323	-4.085773	0.94	200.5	2014-12-13	12:21:32
1948	50.317323	-4.085779	0.45	274.8	2014-12-13	12:21:33
1949	50.317316	-4.085787	0.96	213.5	2014-12-13	12:21:34
1950	50.317312	-4.085788	0.53	194.3	2014-12-13	12:21:35
1951	50.317302	-4.085789	1.13	183.3	2014-12-13	12:21:36
1952	50.317287	-4.085794	1.61	192.9	2014-12-13	12:21:37
1953	50.317274	-4.0858	1.53	194.6	2014-12-13	12:21:38
1954	50.317259	-4.085803	1.72	188.8	2014-12-13	12:21:39
1955	50.317242	-4.085806	1.92	185.2	2014-12-13	12:21:40
1956	50.317227	-4.085806	1.67	180	2014-12-13	12:21:41
1957	50.317212	-4.08581	1.6	189.9	2014-12-13	12:21:42
1958	50.317198	-4.085814	1.61	190.4	2014-12-13	12:21:43
1959	50.317182	-4.085814	1.84	179.3	2014-12-13	12:21:44
1960	50.317163	-4.085812	2.1	177.4	2014-12-13	12:21:45
1961	50.317146	-4.08581	1.88	174.7	2014-12-13	12:21:46
1962	50.317134	-4.085803	1.41	159.7	2014-12-13	12:21:47
1963	50.317125	-4.085796	1.09	155.4	2014-12-13	12:21:48
1964	50.317112	-4.085794	1.44	172.9	2014-12-13	12:21:49
1965	50.317096	-4.08579	1.89	170.6	2014-12-13	12:21:50
1966	50.317078	-4.085785	2	169.7	2014-12-13	12:21:51
1967	50.317059	-4.085782	2.17	174.8	2014-12-13	12:21:52
1968	50.317041	-4.085776	2.03	168	2014-12-13	12:21:53
1969	50.317027	-4.085767	1.68	156.6	2014-12-13	12:21:54
1970	50.317012	-4.085759	1.72	162	2014-12-13	12:21:55
1971	50.316997	-4.085754	1.72	168	2014-12-13	12:21:56
1972	50.316983	-4.085748	1.61	163.9	2014-12-13	12:21:57
1973	50.316967	-4.085741	1.9	165.8	2014-12-13	12:21:58
1974	50.316953	-4.085732	1.65	157.5	2014-12-13	12:21:59
1975	50.316944	-4.085721	1.31	140.4	2014-12-13	12:22:00
1976	50.316933	-4.085709	1.48	146.9	2014-12-13	12:22:01
1977	50.316918	-4.085701	1.77	161.4	2014-12-13	12:22:02
1978	50.316903	-4.085694	1.76	163.3	2014-12-13	12:22:03
1979	50.316888	-4.085685	1.77	159.3	2014-12-13	12:22:04
1980	50.316872	-4.085678	1.85	163.2	2014-12-13	12:22:05
1981	50.316856	-4.08567	1.85	163	2014-12-13	12:22:06
1982	50.31685	-4.085656	1.25	123.7	2014-12-13	12:22:07
1983	50.316852	-4.085638	1.26	75.4	2014-12-13	12:22:08
1984	50.316848	-4.085628	0.91	126	2014-12-13	12:22:09
1985	50.316835	-4.085628	1.46	180.9	2014-12-13	12:22:10
1986	50.31682	-4.085633	1.65	191.7	2014-12-13	12:22:11
1987	50.316804	-4.085634	1.8	182.8	2014-12-13	12:22:12
1988	50.316786	-4.085634	1.96	179.5	2014-12-13	12:22:13
1989	50.31677	-4.085631	1.82	173.4	2014-12-13	12:22:14
1990	50.316769	-4.085617	0.98	97.1	2014-12-13	12:22:15
1991	50.316773	-4.0856	1.28	71.4	2014-12-13	12:22:16
1992	50.316765	-4.085586	1.3	129.8	2014-12-13	12:22:17
1993	50.316754	-4.085572	1.65	140.3	2014-12-13	12:22:18
1994	50.316743	-4.085556	1.66	138.4	2014-12-13	12:22:19
1995	50.316734	-4.085539	1.57	127.4	2014-12-13	12:22:20
1996	50.316728	-4.085521	1.38	119.1	2014-12-13	12:22:21
1997	50.316725	-4.08551	0.88	114.5	2014-12-13	12:22:22
1998	50.316727	-4.085503	0.55	69.3	2014-12-13	12:22:23
1999	50.316737	-4.085493	1.34	33.2	2014-12-13	12:22:24
[truncated: 4,166 more rows]
