# Supplementary material for: On the Potential of Surfers to Monitor Environmental Indicators in the Coastal Zone
Source: PLoS One. 2015 Jul 8;10(7):e0127706. doi: 10.1371/journal.pone.0127706 (PMC4496071; doi:10.1371/journal.pone.0127706)
Supplement: S1 Data — Contains 85 GPS tracks (comma separated files) used to estimate surfing performance statistics in the manuscript. (ZIP) [file pone.0127706.s001.zip › S1 Data GPS Tracks/20141220_Wembury.csv]

No	Latitude	Longitude	Speed	Course	Date	Time
1	50.317282	-4.083348	0	0	2014-12-20	09:18:58
2	50.31728	-4.083353	0.42	233	2014-12-20	09:18:59
3	50.317275	-4.083344	0.86	136.7	2014-12-20	09:19:00
4	50.317276	-4.083342	0.25	45.3	2014-12-20	09:19:01
5	50.317276	-4.083341	0.07	104.1	2014-12-20	09:19:02
6	50.317264	-4.083323	1.81	135.3	2014-12-20	09:19:03
7	50.317261	-4.083318	0.53	139.2	2014-12-20	09:19:04
8	50.317258	-4.083315	0.41	146.8	2014-12-20	09:19:05
9	50.317257	-4.083314	0.1	150.3	2014-12-20	09:19:06
10	50.317256	-4.083313	0.11	139.6	2014-12-20	09:19:07
11	50.317256	-4.083312	0.1	117.6	2014-12-20	09:19:08
12	50.317256	-4.08331	0.14	58	2014-12-20	09:19:09
13	50.317257	-4.083308	0.17	83.9	2014-12-20	09:19:10
14	50.317257	-4.083306	0.13	77.6	2014-12-20	09:19:11
15	50.317258	-4.083304	0.15	52.1	2014-12-20	09:19:12
16	50.317258	-4.083302	0.16	83	2014-12-20	09:19:13
17	50.317258	-4.083301	0.08	51.9	2014-12-20	09:19:14
18	50.317259	-4.0833	0.08	70.2	2014-12-20	09:19:15
19	50.317259	-4.0833	0.04	102	2014-12-20	09:19:16
20	50.317259	-4.0833	0.05	352.2	2014-12-20	09:19:17
21	50.31726	-4.0833	0.1	350.2	2014-12-20	09:19:18
22	50.317261	-4.083301	0.17	335.8	2014-12-20	09:19:19
23	50.317261	-4.083303	0.12	252.9	2014-12-20	09:19:20
24	50.317262	-4.083303	0.09	324.4	2014-12-20	09:19:21
25	50.31726	-4.083303	0.15	155	2014-12-20	09:19:22
26	50.317258	-4.083299	0.34	136.2	2014-12-20	09:19:23
27	50.317256	-4.083295	0.37	131.6	2014-12-20	09:19:24
28	50.317255	-4.083294	0.16	150.9	2014-12-20	09:19:25
29	50.317254	-4.083295	0.12	193.8	2014-12-20	09:19:26
30	50.317252	-4.083293	0.21	132.2	2014-12-20	09:19:27
31	50.317251	-4.083291	0.15	137.9	2014-12-20	09:19:28
32	50.31725	-4.083289	0.22	136.8	2014-12-20	09:19:29
33	50.317249	-4.083288	0.12	142.5	2014-12-20	09:19:30
34	50.317249	-4.083284	0.28	103.8	2014-12-20	09:19:31
35	50.317249	-4.08328	0.29	86.2	2014-12-20	09:19:32
36	50.317249	-4.083276	0.3	75.7	2014-12-20	09:19:33
37	50.31725	-4.083275	0.13	39.1	2014-12-20	09:19:34
38	50.317252	-4.083279	0.34	296.3	2014-12-20	09:19:35
39	50.317251	-4.083283	0.27	251.7	2014-12-20	09:19:36
40	50.31725	-4.083287	0.31	245.1	2014-12-20	09:19:37
41	50.317249	-4.083287	0.11	189.3	2014-12-20	09:19:38
42	50.317249	-4.083288	0.06	250.5	2014-12-20	09:19:39
43	50.317249	-4.083288	0.01	270	2014-12-20	09:19:40
44	50.317249	-4.083289	0.06	279.5	2014-12-20	09:19:41
45	50.317249	-4.083289	0.09	340.3	2014-12-20	09:19:42
46	50.317252	-4.083289	0.28	8.5	2014-12-20	09:19:43
47	50.317254	-4.08329	0.22	332.6	2014-12-20	09:19:44
48	50.317256	-4.083291	0.27	347.1	2014-12-20	09:19:45
49	50.317257	-4.083292	0.13	332	2014-12-20	09:19:46
50	50.317259	-4.083293	0.23	331.1	2014-12-20	09:19:47
51	50.31726	-4.083294	0.18	350.5	2014-12-20	09:19:48
52	50.317262	-4.083294	0.12	357.3	2014-12-20	09:19:49
53	50.317261	-4.083294	0.05	223.2	2014-12-20	09:19:50
54	50.317262	-4.083294	0.09	11.9	2014-12-20	09:19:51
55	50.317261	-4.083295	0.09	209	2014-12-20	09:19:52
56	50.317261	-4.083293	0.11	114.2	2014-12-20	09:19:53
57	50.31726	-4.083292	0.12	142.8	2014-12-20	09:19:54
58	50.317259	-4.083292	0.1	165.5	2014-12-20	09:19:55
59	50.317259	-4.083292	0.05	173.1	2014-12-20	09:19:56
60	50.31726	-4.083291	0.12	27.8	2014-12-20	09:19:57
61	50.31726	-4.083291	0.02	48.6	2014-12-20	09:19:58
62	50.31726	-4.083291	0.05	333.4	2014-12-20	09:19:59
63	50.31726	-4.083295	0.27	267.9	2014-12-20	09:20:00
64	50.317259	-4.083298	0.21	249.3	2014-12-20	09:20:01
65	50.317259	-4.083298	0.04	270	2014-12-20	09:20:02
66	50.317261	-4.083298	0.2	0	2014-12-20	09:20:03
67	50.317264	-4.083298	0.35	357.1	2014-12-20	09:20:04
68	50.317264	-4.083299	0.06	192.2	2014-12-20	09:20:05
69	50.317263	-4.0833	0.14	233.5	2014-12-20	09:20:06
70	50.317262	-4.083301	0.14	200.2	2014-12-20	09:20:07
71	50.317261	-4.083301	0.15	196.4	2014-12-20	09:20:08
72	50.317261	-4.083303	0.11	317.5	2014-12-20	09:20:09
73	50.317262	-4.083304	0.17	311.7	2014-12-20	09:20:10
74	50.317264	-4.083306	0.19	318.3	2014-12-20	09:20:11
75	50.317264	-4.083307	0.08	270	2014-12-20	09:20:12
76	50.317264	-4.083308	0.05	259.4	2014-12-20	09:20:13
77	50.317263	-4.083309	0.06	231.5	2014-12-20	09:20:14
78	50.317263	-4.083309	0.05	219.1	2014-12-20	09:20:15
79	50.317263	-4.083309	0.03	128.1	2014-12-20	09:20:16
80	50.317263	-4.083308	0.05	100.6	2014-12-20	09:20:17
81	50.317264	-4.083308	0.15	350.8	2014-12-20	09:20:18
82	50.317265	-4.083309	0.14	350.4	2014-12-20	09:20:19
83	50.317266	-4.08331	0.09	311	2014-12-20	09:20:20
84	50.317266	-4.083308	0.1	79.4	2014-12-20	09:20:21
85	50.317267	-4.083306	0.21	59.9	2014-12-20	09:20:22
86	50.317268	-4.083303	0.23	46.6	2014-12-20	09:20:23
87	50.317268	-4.083303	0.08	170.8	2014-12-20	09:20:24
88	50.31727	-4.083303	0.27	6.3	2014-12-20	09:20:25
89	50.317271	-4.083303	0.1	345.5	2014-12-20	09:20:26
90	50.317272	-4.083302	0.17	16.7	2014-12-20	09:20:27
91	50.317274	-4.083302	0.19	7.4	2014-12-20	09:20:28
92	50.317275	-4.083302	0.16	357.7	2014-12-20	09:20:29
93	50.317276	-4.083304	0.12	308.1	2014-12-20	09:20:30
94	50.317275	-4.083303	0.16	169.4	2014-12-20	09:20:31
95	50.317273	-4.083302	0.19	159.7	2014-12-20	09:20:32
96	50.317271	-4.083299	0.28	131.1	2014-12-20	09:20:33
97	50.317269	-4.083297	0.26	146.2	2014-12-20	09:20:34
98	50.317268	-4.083297	0.12	166.2	2014-12-20	09:20:35
99	50.317267	-4.083298	0.2	197.7	2014-12-20	09:20:36
100	50.317266	-4.083298	0.1	180	2014-12-20	09:20:37
101	50.317265	-4.083298	0.07	195.1	2014-12-20	09:20:38
102	50.317265	-4.083298	0.02	161.3	2014-12-20	09:20:39
103	50.317265	-4.083298	0.04	270	2014-12-20	09:20:40
104	50.317265	-4.083298	0.01	180	2014-12-20	09:20:41
105	50.317265	-4.083299	0.03	286.6	2014-12-20	09:20:42
106	50.317265	-4.083299	0.08	316.8	2014-12-20	09:20:43
107	50.317266	-4.083301	0.15	309.3	2014-12-20	09:20:44
108	50.317267	-4.083301	0.03	328.5	2014-12-20	09:20:45
109	50.317267	-4.083301	0.05	352	2014-12-20	09:20:46
110	50.317267	-4.083302	0.06	348	2014-12-20	09:20:47
111	50.317268	-4.083302	0.06	348.5	2014-12-20	09:20:48
112	50.317269	-4.083302	0.09	333.3	2014-12-20	09:20:49
113	50.317269	-4.083301	0.11	42.5	2014-12-20	09:20:50
114	50.31727	-4.083301	0.04	75.9	2014-12-20	09:20:51
115	50.31727	-4.083301	0.02	50.3	2014-12-20	09:20:52
116	50.317269	-4.083301	0.12	212.3	2014-12-20	09:20:53
117	50.317268	-4.083302	0.07	204.8	2014-12-20	09:20:54
118	50.317267	-4.083302	0.1	176.8	2014-12-20	09:20:55
119	50.317267	-4.083302	0.02	196.7	2014-12-20	09:20:56
120	50.317267	-4.083302	0.03	247.5	2014-12-20	09:20:57
121	50.317266	-4.083302	0.07	164.4	2014-12-20	09:20:59
122	50.317265	-4.083301	0.1	150.3	2014-12-20	09:21:00
123	50.317263	-4.083299	0.27	155	2014-12-20	09:21:01
124	50.31726	-4.083297	0.34	154.3	2014-12-20	09:21:02
125	50.317259	-4.083296	0.18	139.6	2014-12-20	09:21:03
126	50.317258	-4.083295	0.13	160.9	2014-12-20	09:21:04
127	50.317258	-4.083295	0.02	126.4	2014-12-20	09:21:05
128	50.317258	-4.083295	0	0	2014-12-20	09:21:06
129	50.317258	-4.083295	0.01	270	2014-12-20	09:21:07
130	50.317259	-4.083292	0.14	63.6	2014-12-20	09:21:09
131	50.317259	-4.083291	0.05	128.1	2014-12-20	09:21:10
132	50.317259	-4.083289	0.17	63.5	2014-12-20	09:21:11
133	50.317259	-4.083288	0.08	90	2014-12-20	09:21:12
134	50.317259	-4.083287	0.04	78	2014-12-20	09:21:13
135	50.31726	-4.083287	0.04	47	2014-12-20	09:21:14
136	50.31726	-4.083286	0.04	76.3	2014-12-20	09:21:15
137	50.31726	-4.083286	0.05	68.3	2014-12-20	09:21:16
138	50.31726	-4.083285	0.05	44.6	2014-12-20	09:21:17
139	50.31726	-4.083284	0.07	66.9	2014-12-20	09:21:18
140	50.317261	-4.083283	0.1	47.3	2014-12-20	09:21:19
141	50.317261	-4.083283	0.04	62.4	2014-12-20	09:21:20
142	50.317262	-4.083282	0.1	41.2	2014-12-20	09:21:21
143	50.317262	-4.08328	0.12	81	2014-12-20	09:21:22
144	50.317262	-4.083278	0.17	74.1	2014-12-20	09:21:23
145	50.317263	-4.083276	0.12	67.5	2014-12-20	09:21:24
146	50.317262	-4.083274	0.16	122.4	2014-12-20	09:21:25
147	50.317261	-4.083273	0.1	141.7	2014-12-20	09:21:26
148	50.317261	-4.083272	0.13	126.3	2014-12-20	09:21:27
149	50.317261	-4.083271	0.05	79.4	2014-12-20	09:21:28
150	50.31726	-4.083271	0.11	167.1	2014-12-20	09:21:29
151	50.31726	-4.083271	0.03	202.2	2014-12-20	09:21:30
152	50.317259	-4.083269	0.11	122.2	2014-12-20	09:21:32
153	50.317259	-4.083269	0.04	0	2014-12-20	09:21:33
154	50.317259	-4.083268	0.03	51.9	2014-12-20	09:21:34
155	50.317261	-4.083265	0.17	40.4	2014-12-20	09:21:36
156	50.317261	-4.083265	0.04	147.4	2014-12-20	09:21:37
157	50.317261	-4.083265	0.03	127.2	2014-12-20	09:21:38
158	50.317261	-4.083265	0.02	196.7	2014-12-20	09:21:39
159	50.31726	-4.083265	0.03	191.5	2014-12-20	09:21:40
160	50.31726	-4.083265	0.02	198.7	2014-12-20	09:21:41
161	50.31726	-4.083265	0.01	0	2014-12-20	09:21:42
162	50.31726	-4.083265	0.03	232.8	2014-12-20	09:21:43
163	50.31726	-4.083265	0.03	148.5	2014-12-20	09:21:44
164	50.31726	-4.083265	0.02	145.8	2014-12-20	09:21:45
165	50.31726	-4.083265	0.02	119.4	2014-12-20	09:21:46
166	50.31726	-4.083264	0.03	110.8	2014-12-20	09:21:47
167	50.31726	-4.083264	0.01	90	2014-12-20	09:21:48
168	50.31726	-4.083264	0.01	150.4	2014-12-20	09:21:49
169	50.31726	-4.083264	0.01	0	2014-12-20	09:21:50
170	50.31726	-4.083264	0.02	32.6	2014-12-20	09:21:51
171	50.31726	-4.083264	0.04	334.2	2014-12-20	09:21:52
172	50.317261	-4.083264	0.05	352.2	2014-12-20	09:21:53
173	50.317261	-4.083264	0.04	47	2014-12-20	09:21:54
174	50.317261	-4.083264	0.01	270	2014-12-20	09:21:55
175	50.317261	-4.083263	0.03	106.6	2014-12-20	09:21:56
176	50.317261	-4.083263	0.01	90	2014-12-20	09:21:57
177	50.317261	-4.083263	0.02	196.7	2014-12-20	09:21:58
178	50.31726	-4.083264	0.02	212.6	2014-12-20	09:21:59
179	50.31726	-4.083265	0.08	270	2014-12-20	09:22:00
180	50.317261	-4.083265	0.02	343.3	2014-12-20	09:22:01
181	50.31726	-4.083266	0.1	258.8	2014-12-20	09:22:02
182	50.317261	-4.083266	0.03	326.4	2014-12-20	09:22:03
183	50.31726	-4.083268	0.1	259.4	2014-12-20	09:22:04
184	50.31726	-4.083268	0.05	236	2014-12-20	09:22:05
185	50.31726	-4.083269	0.03	202.7	2014-12-20	09:22:06
186	50.31726	-4.083268	0.02	90	2014-12-20	09:22:07
187	50.317258	-4.083265	0.17	137.3	2014-12-20	09:22:09
188	50.317258	-4.083265	0.03	69.2	2014-12-20	09:22:10
189	50.317258	-4.083265	0.02	126.4	2014-12-20	09:22:11
190	50.317258	-4.083264	0.02	126.4	2014-12-20	09:22:12
191	50.317257	-4.083264	0.04	133	2014-12-20	09:22:13
192	50.317257	-4.083263	0.05	129.2	2014-12-20	09:22:14
193	50.317257	-4.083263	0.03	167.1	2014-12-20	09:22:15
194	50.317256	-4.083263	0.05	159.2	2014-12-20	09:22:16
195	50.317256	-4.083263	0.03	135.1	2014-12-20	09:22:17
196	50.317256	-4.083263	0.04	180	2014-12-20	09:22:18
197	50.317255	-4.083263	0.08	193.4	2014-12-20	09:22:19
198	50.317255	-4.083263	0.05	173.1	2014-12-20	09:22:20
199	50.317255	-4.083263	0.02	163.3	2014-12-20	09:22:21
200	50.317254	-4.083263	0.05	200.8	2014-12-20	09:22:22
201	50.317254	-4.083263	0.03	147.4	2014-12-20	09:22:23
202	50.317254	-4.083263	0.03	126.4	2014-12-20	09:22:24
203	50.317254	-4.083263	0.03	202.7	2014-12-20	09:22:25
204	50.317253	-4.083263	0.02	233.6	2014-12-20	09:22:26
205	50.317253	-4.083263	0.04	196.7	2014-12-20	09:22:27
206	50.317253	-4.083263	0.03	180	2014-12-20	09:22:28
207	50.317253	-4.083263	0.04	180	2014-12-20	09:22:29
208	50.317252	-4.083263	0.05	194.5	2014-12-20	09:22:30
209	50.317252	-4.083263	0.03	168.5	2014-12-20	09:22:31
210	50.317252	-4.083263	0.02	211	2014-12-20	09:22:32
211	50.317252	-4.083263	0.02	163.3	2014-12-20	09:22:33
212	50.317251	-4.083263	0.02	233.6	2014-12-20	09:22:34
213	50.317251	-4.083263	0.02	196.7	2014-12-20	09:22:35
214	50.317251	-4.083263	0.03	156.5	2014-12-20	09:22:36
215	50.317251	-4.083263	0.03	157.8	2014-12-20	09:22:37
216	50.317251	-4.083263	0.01	270	2014-12-20	09:22:38
217	50.317251	-4.083263	0.01	270	2014-12-20	09:22:39
218	50.317251	-4.083263	0.04	0	2014-12-20	09:22:40
219	50.317251	-4.083263	0.02	48.6	2014-12-20	09:22:41
220	50.317251	-4.083263	0.01	0	2014-12-20	09:22:42
221	50.317251	-4.083263	0.01	0	2014-12-20	09:22:43
222	50.317251	-4.083263	0.02	60.6	2014-12-20	09:22:44
223	50.317251	-4.083263	0.02	129.7	2014-12-20	09:22:45
224	50.317251	-4.083263	0.02	50.3	2014-12-20	09:22:46
225	50.317251	-4.083262	0.01	90	2014-12-20	09:22:47
226	50.317252	-4.083262	0.03	44.3	2014-12-20	09:22:48
227	50.317252	-4.083262	0.02	63.4	2014-12-20	09:22:49
228	50.317252	-4.083262	0.03	0	2014-12-20	09:22:50
229	50.317252	-4.083262	0.01	324.3	2014-12-20	09:22:51
230	50.317252	-4.083262	0.02	343.3	2014-12-20	09:22:52
231	50.317252	-4.083262	0.01	180	2014-12-20	09:22:53
232	50.317252	-4.083262	0.02	119.4	2014-12-20	09:22:54
233	50.317252	-4.083262	0.01	270	2014-12-20	09:22:55
234	50.317252	-4.083262	0.04	256.2	2014-12-20	09:22:56
235	50.317252	-4.083262	0.02	161.3	2014-12-20	09:22:57
236	50.317252	-4.083262	0.02	90	2014-12-20	09:22:58
237	50.317252	-4.083262	0.03	110.8	2014-12-20	09:22:59
238	50.317252	-4.083262	0.01	90	2014-12-20	09:23:00
239	50.317252	-4.083262	0.02	306.4	2014-12-20	09:23:01
240	50.317252	-4.083262	0.02	126.4	2014-12-20	09:23:02
241	50.317252	-4.083262	0.03	223.2	2014-12-20	09:23:03
242	50.317251	-4.083262	0.03	249.8	2014-12-20	09:23:04
243	50.317251	-4.083262	0.01	270	2014-12-20	09:23:05
244	50.317251	-4.083262	0.01	212.6	2014-12-20	09:23:06
245	50.317251	-4.083263	0.01	270	2014-12-20	09:23:07
246	50.317252	-4.083263	0.03	0	2014-12-20	09:23:08
247	50.317252	-4.083262	0.01	90	2014-12-20	09:23:09
248	50.317252	-4.083262	0.01	212.6	2014-12-20	09:23:10
249	50.317252	-4.083263	0.02	270	2014-12-20	09:23:11
250	50.317251	-4.083263	0.04	258	2014-12-20	09:23:12
251	50.317251	-4.083264	0.03	231.1	2014-12-20	09:23:13
252	50.317251	-4.083264	0.02	306.4	2014-12-20	09:23:14
253	50.317251	-4.083263	0.04	102	2014-12-20	09:23:15
254	50.317251	-4.083263	0.02	233.6	2014-12-20	09:23:16
255	50.317251	-4.083264	0.01	324.3	2014-12-20	09:23:17
256	50.317251	-4.083264	0.02	296.6	2014-12-20	09:23:18
257	50.317251	-4.083264	0.01	270	2014-12-20	09:23:19
258	50.317251	-4.083264	0.03	202.2	2014-12-20	09:23:20
259	50.317251	-4.083264	0.01	215.7	2014-12-20	09:23:21
260	50.317251	-4.083264	0.02	116.6	2014-12-20	09:23:22
261	50.317251	-4.083264	0.03	135.7	2014-12-20	09:23:23
262	50.317251	-4.083264	0.01	150.4	2014-12-20	09:23:24
263	50.31725	-4.083264	0.03	212.6	2014-12-20	09:23:25
264	50.31725	-4.083264	0.04	242	2014-12-20	09:23:26
265	50.31725	-4.083265	0.01	327.4	2014-12-20	09:23:27
266	50.31725	-4.083265	0.03	223.2	2014-12-20	09:23:28
267	50.31725	-4.083265	0.02	180	2014-12-20	09:23:29
268	50.31725	-4.083265	0.02	162.3	2014-12-20	09:23:30
269	50.31725	-4.083265	0.02	240.6	2014-12-20	09:23:31
270	50.31725	-4.083265	0.01	90	2014-12-20	09:23:32
271	50.31725	-4.083264	0.02	90	2014-12-20	09:23:33
272	50.31725	-4.083265	0.02	244.3	2014-12-20	09:23:34
273	50.31725	-4.083265	0.02	196.7	2014-12-20	09:23:35
274	50.317249	-4.083265	0.02	212.6	2014-12-20	09:23:36
275	50.317249	-4.083265	0.01	90	2014-12-20	09:23:37
276	50.31725	-4.083265	0.02	16.7	2014-12-20	09:23:38
277	50.31725	-4.083265	0.01	90	2014-12-20	09:23:39
278	50.31725	-4.083265	0.01	270	2014-12-20	09:23:40
279	50.317249	-4.083264	0.03	135.7	2014-12-20	09:23:41
280	50.317249	-4.083265	0.03	226.1	2014-12-20	09:23:42
281	50.317249	-4.083265	0.02	228.6	2014-12-20	09:23:43
282	50.317249	-4.083265	0	0	2014-12-20	09:23:44
283	50.317249	-4.083265	0.02	48.6	2014-12-20	09:23:45
284	50.317249	-4.083264	0.02	90	2014-12-20	09:23:46
285	50.317249	-4.083264	0.01	327.4	2014-12-20	09:23:47
286	50.317249	-4.083264	0.03	180	2014-12-20	09:23:48
287	50.317249	-4.083264	0.06	138.6	2014-12-20	09:23:49
288	50.317248	-4.083264	0.02	196.7	2014-12-20	09:23:50
289	50.317248	-4.083264	0.02	126.4	2014-12-20	09:23:51
290	50.317248	-4.083264	0.02	131.4	2014-12-20	09:23:52
291	50.317248	-4.083263	0.03	133.9	2014-12-20	09:23:53
292	50.317248	-4.083263	0.02	131.4	2014-12-20	09:23:54
293	50.317248	-4.083263	0.03	67.5	2014-12-20	09:23:55
294	50.317248	-4.083263	0.02	63.4	2014-12-20	09:23:56
295	50.317248	-4.083262	0.01	32.6	2014-12-20	09:23:57
296	50.317248	-4.083262	0.02	61.5	2014-12-20	09:23:58
297	50.317248	-4.083262	0.01	270	2014-12-20	09:23:59
298	50.317248	-4.083262	0.03	108.6	2014-12-20	09:24:00
299	50.317248	-4.083261	0.04	74.3	2014-12-20	09:24:01
300	50.317248	-4.083261	0.02	129.7	2014-12-20	09:24:02
301	50.317248	-4.083261	0.02	90	2014-12-20	09:24:04
302	50.317248	-4.083261	0.01	90	2014-12-20	09:24:05
303	50.317248	-4.083261	0	0	2014-12-20	09:24:06
304	50.317248	-4.08326	0.02	126.4	2014-12-20	09:24:07
305	50.317248	-4.083261	0.01	270	2014-12-20	09:24:08
306	50.317248	-4.083261	0.01	270	2014-12-20	09:24:09
307	50.317249	-4.083263	0.09	312.9	2014-12-20	09:24:11
308	50.317249	-4.083262	0.02	63.4	2014-12-20	09:24:12
309	50.317249	-4.083262	0.01	144.3	2014-12-20	09:24:13
310	50.317249	-4.083262	0.02	149	2014-12-20	09:24:14
311	50.317249	-4.083262	0.02	126.4	2014-12-20	09:24:15
312	50.317249	-4.083262	0.01	270	2014-12-20	09:24:16
313	50.317249	-4.083262	0.02	0	2014-12-20	09:24:17
314	50.317249	-4.083262	0.03	59.2	2014-12-20	09:24:18
315	50.31725	-4.083261	0.05	65.7	2014-12-20	09:24:19
316	50.317252	-4.083264	0.17	326.6	2014-12-20	09:24:21
317	50.317253	-4.083264	0.12	342	2014-12-20	09:24:22
318	50.317254	-4.083266	0.18	319.8	2014-12-20	09:24:23
319	50.317255	-4.083267	0.09	317.7	2014-12-20	09:24:24
320	50.317256	-4.083268	0.11	319.3	2014-12-20	09:24:25
321	50.317256	-4.083268	0.07	15.1	2014-12-20	09:24:26
322	50.317257	-4.083267	0.01	12.9	2014-12-20	09:24:28
323	50.317256	-4.083267	0.06	138.1	2014-12-20	09:24:29
324	50.317258	-4.083264	0.14	47.2	2014-12-20	09:24:31
325	50.317258	-4.083263	0.07	37	2014-12-20	09:24:32
326	50.317259	-4.083263	0.05	43.2	2014-12-20	09:24:33
327	50.317259	-4.083263	0.02	19.8	2014-12-20	09:24:34
328	50.317259	-4.083262	0.03	106.6	2014-12-20	09:24:35
329	50.317259	-4.083262	0.05	99.5	2014-12-20	09:24:36
330	50.317259	-4.083261	0.02	34.2	2014-12-20	09:24:37
331	50.317259	-4.083262	0.03	348.9	2014-12-20	09:24:38
332	50.317259	-4.083262	0.01	270	2014-12-20	09:24:39
333	50.317259	-4.083262	0.02	342.3	2014-12-20	09:24:40
334	50.317259	-4.083262	0.03	217	2014-12-20	09:24:42
335	50.317258	-4.083262	0.06	173.4	2014-12-20	09:24:43
336	50.317258	-4.083262	0.06	198	2014-12-20	09:24:44
337	50.317258	-4.083261	0.04	90	2014-12-20	09:24:46
338	50.317257	-4.083262	0.05	231.9	2014-12-20	09:24:47
339	50.317257	-4.083262	0.03	253.4	2014-12-20	09:24:48
340	50.317257	-4.083262	0.02	53.6	2014-12-20	09:24:49
341	50.317257	-4.083263	0.06	232.4	2014-12-20	09:24:50
342	50.317257	-4.083262	0.05	111.7	2014-12-20	09:24:51
343	50.317259	-4.083256	0.23	68.9	2014-12-20	09:24:53
344	50.317259	-4.083255	0.1	35.6	2014-12-20	09:24:54
345	50.317259	-4.083255	0.01	90	2014-12-20	09:24:56
346	50.31726	-4.083256	0.11	325	2014-12-20	09:24:57
347	50.317259	-4.083252	0.27	116.4	2014-12-20	09:24:58
348	50.31726	-4.083251	0.12	44.5	2014-12-20	09:24:59
349	50.31726	-4.083252	0.05	252.1	2014-12-20	09:25:01
350	50.31726	-4.083253	0.1	353.3	2014-12-20	09:25:02
351	50.317263	-4.083259	0.5	297.8	2014-12-20	09:25:03
352	50.317262	-4.083258	0.08	103.7	2014-12-20	09:25:04
353	50.31726	-4.083259	0.25	206.8	2014-12-20	09:25:05
354	50.317261	-4.083256	0.21	82.4	2014-12-20	09:25:06
355	50.31726	-4.083254	0.15	104.4	2014-12-20	09:25:07
356	50.317258	-4.083255	0.11	189.4	2014-12-20	09:25:09
357	50.317257	-4.083254	0.13	160.9	2014-12-20	09:25:10
358	50.317256	-4.083254	0.09	164.3	2014-12-20	09:25:11
359	50.317256	-4.083254	0.06	173.6	2014-12-20	09:25:12
360	50.317255	-4.083255	0.09	225.7	2014-12-20	09:25:13
361	50.317255	-4.083255	0.01	118.5	2014-12-20	09:25:15
362	50.317255	-4.083253	0.1	95.3	2014-12-20	09:25:16
363	50.317255	-4.083252	0.09	123.3	2014-12-20	09:25:17
364	50.317255	-4.083252	0.04	0	2014-12-20	09:25:18
365	50.317256	-4.083253	0.06	332.5	2014-12-20	09:25:20
366	50.317256	-4.083252	0.06	120.3	2014-12-20	09:25:21
367	50.317255	-4.083252	0.04	188.5	2014-12-20	09:25:22
368	50.317256	-4.083253	0.05	345.5	2014-12-20	09:25:23
369	50.317256	-4.083252	0.05	6.9	2014-12-20	09:25:24
370	50.317256	-4.083252	0.01	35.7	2014-12-20	09:25:25
371	50.317256	-4.083252	0.02	90	2014-12-20	09:25:26
372	50.317257	-4.083252	0.05	38.3	2014-12-20	09:25:27
373	50.317257	-4.083251	0.02	53.6	2014-12-20	09:25:28
374	50.317257	-4.083251	0.03	23.5	2014-12-20	09:25:29
375	50.317257	-4.083251	0.02	233.6	2014-12-20	09:25:30
376	50.317257	-4.083252	0.02	327.4	2014-12-20	09:25:31
377	50.317258	-4.083252	0.06	322.8	2014-12-20	09:25:32
378	50.317257	-4.083253	0.04	237.6	2014-12-20	09:25:33
379	50.317257	-4.083253	0.03	231.9	2014-12-20	09:25:34
380	50.317263	-4.083244	0.93	41.9	2014-12-20	09:25:35
381	50.317275	-4.083236	1.42	25.1	2014-12-20	09:25:36
382	50.317288	-4.083232	1.42	9.7	2014-12-20	09:25:37
383	50.3173	-4.083227	1.42	14	2014-12-20	09:25:38
384	50.317313	-4.083226	1.48	4.9	2014-12-20	09:25:39
385	50.317327	-4.083226	1.57	358.7	2014-12-20	09:25:40
386	50.317342	-4.083227	1.6	357.7	2014-12-20	09:25:41
387	50.317356	-4.083227	1.57	1.5	2014-12-20	09:25:42
388	50.317369	-4.083228	1.52	354.8	2014-12-20	09:25:43
389	50.317383	-4.083231	1.55	352.1	2014-12-20	09:25:44
390	50.317395	-4.083235	1.29	349.9	2014-12-20	09:25:45
391	50.317407	-4.083238	1.38	350.1	2014-12-20	09:25:46
392	50.317421	-4.083239	1.57	356.7	2014-12-20	09:25:47
393	50.317435	-4.083244	1.64	348.7	2014-12-20	09:25:48
394	50.317446	-4.083256	1.51	323.4	2014-12-20	09:25:49
395	50.317451	-4.083274	1.35	295.4	2014-12-20	09:25:50
396	50.317454	-4.083292	1.33	281.7	2014-12-20	09:25:51
397	50.317459	-4.083309	1.34	293.4	2014-12-20	09:25:52
398	50.317465	-4.083329	1.59	296.2	2014-12-20	09:25:53
399	50.317472	-4.083351	1.72	297.5	2014-12-20	09:25:54
400	50.317482	-4.083368	1.62	311	2014-12-20	09:25:55
401	50.31749	-4.083378	1.18	321.6	2014-12-20	09:25:56
402	50.317502	-4.083388	1.52	331.6	2014-12-20	09:25:57
403	50.317516	-4.083399	1.72	333.9	2014-12-20	09:25:58
404	50.317529	-4.083409	1.64	335.3	2014-12-20	09:25:59
405	50.317543	-4.083416	1.62	342.4	2014-12-20	09:26:00
406	50.317558	-4.08342	1.74	349.5	2014-12-20	09:26:01
407	50.317573	-4.083422	1.62	354.5	2014-12-20	09:26:02
408	50.317584	-4.083425	1.3	352.4	2014-12-20	09:26:03
409	50.317595	-4.083429	1.26	344.3	2014-12-20	09:26:04
410	50.317609	-4.083439	1.68	335.9	2014-12-20	09:26:05
411	50.31762	-4.08345	1.43	326	2014-12-20	09:26:06
412	50.317628	-4.08346	1.15	322.7	2014-12-20	09:26:07
413	50.317634	-4.083477	1.41	299.8	2014-12-20	09:26:08
414	50.31764	-4.083494	1.38	297.8	2014-12-20	09:26:09
415	50.317644	-4.083509	1.16	295.2	2014-12-20	09:26:10
416	50.317648	-4.083524	1.1	290.4	2014-12-20	09:26:11
417	50.317649	-4.083538	1.03	279.9	2014-12-20	09:26:12
418	50.317651	-4.083552	0.99	277	2014-12-20	09:26:13
419	50.317653	-4.083564	0.92	285.3	2014-12-20	09:26:14
420	50.317656	-4.083579	1.1	288.8	2014-12-20	09:26:15
421	50.317658	-4.083596	1.26	281.6	2014-12-20	09:26:16
422	50.317658	-4.083612	1.14	271	2014-12-20	09:26:17
423	50.317658	-4.083628	1.12	269	2014-12-20	09:26:18
424	50.31766	-4.083647	1.38	276.6	2014-12-20	09:26:19
425	50.317659	-4.083667	1.39	268.9	2014-12-20	09:26:20
426	50.317658	-4.083686	1.33	265.2	2014-12-20	09:26:21
427	50.317658	-4.083707	1.51	268.2	2014-12-20	09:26:22
428	50.317655	-4.083726	1.42	257.8	2014-12-20	09:26:23
429	50.317653	-4.083741	1.08	257.6	2014-12-20	09:26:24
430	50.317653	-4.083759	1.25	268.7	2014-12-20	09:26:25
431	50.317654	-4.083778	1.34	277.2	2014-12-20	09:26:26
432	50.317656	-4.083796	1.29	275.8	2014-12-20	09:26:27
433	50.317654	-4.083812	1.17	264.1	2014-12-20	09:26:28
434	50.317652	-4.083828	1.17	258	2014-12-20	09:26:29
435	50.31765	-4.083843	1.1	256.8	2014-12-20	09:26:30
436	50.317647	-4.083858	1.12	250.6	2014-12-20	09:26:31
437	50.317638	-4.083864	1.01	203.2	2014-12-20	09:26:32
438	50.317629	-4.08387	1.14	204	2014-12-20	09:26:33
439	50.317623	-4.083889	1.49	242.3	2014-12-20	09:26:34
440	50.317618	-4.083907	1.39	246.3	2014-12-20	09:26:35
441	50.317611	-4.083923	1.38	239.5	2014-12-20	09:26:36
442	50.317606	-4.083942	1.43	244.5	2014-12-20	09:26:37
443	50.317602	-4.083961	1.44	251.6	2014-12-20	09:26:38
444	50.317598	-4.083979	1.38	251	2014-12-20	09:26:39
445	50.317595	-4.083998	1.41	256.3	2014-12-20	09:26:40
446	50.317591	-4.084022	1.73	255.6	2014-12-20	09:26:41
447	50.317587	-4.084044	1.63	253	2014-12-20	09:26:42
448	50.317582	-4.084066	1.65	253.2	2014-12-20	09:26:43
449	50.317578	-4.084088	1.63	251.7	2014-12-20	09:26:44
450	50.317572	-4.084111	1.73	249.8	2014-12-20	09:26:45
451	50.317567	-4.084132	1.66	247.9	2014-12-20	09:26:46
452	50.31756	-4.084156	1.88	244.7	2014-12-20	09:26:47
453	50.317554	-4.084179	1.77	248.6	2014-12-20	09:26:48
454	50.31755	-4.084199	1.45	254.3	2014-12-20	09:26:49
455	50.317548	-4.084218	1.34	259.6	2014-12-20	09:26:50
456	50.317546	-4.084236	1.29	260.4	2014-12-20	09:26:51
457	50.317543	-4.084256	1.51	257.8	2014-12-20	09:26:52
458	50.31754	-4.084279	1.64	259.2	2014-12-20	09:26:53
459	50.317535	-4.0843	1.59	247.9	2014-12-20	09:26:54
460	50.317529	-4.084321	1.64	246.9	2014-12-20	09:26:55
461	50.317524	-4.084344	1.77	249.6	2014-12-20	09:26:56
462	50.31752	-4.084369	1.81	255.7	2014-12-20	09:26:57
463	50.317516	-4.084398	2.13	258.7	2014-12-20	09:26:58
464	50.317511	-4.084431	2.41	255.7	2014-12-20	09:26:59
465	50.317505	-4.084462	2.28	254.1	2014-12-20	09:27:00
466	50.3175	-4.084488	1.95	253	2014-12-20	09:27:01
467	50.317496	-4.084514	1.9	255.2	2014-12-20	09:27:02
468	50.317491	-4.084537	1.75	251.7	2014-12-20	09:27:03
469	50.317484	-4.084555	1.46	237.9	2014-12-20	09:27:04
470	50.317476	-4.084572	1.49	237	2014-12-20	09:27:05
471	50.317469	-4.084589	1.44	234.7	2014-12-20	09:27:06
472	50.317461	-4.084602	1.28	228.3	2014-12-20	09:27:07
473	50.317451	-4.084614	1.45	214.7	2014-12-20	09:27:08
474	50.317443	-4.084627	1.26	226.4	2014-12-20	09:27:09
475	50.31744	-4.084646	1.39	257.6	2014-12-20	09:27:10
476	50.317439	-4.084668	1.56	266.2	2014-12-20	09:27:11
477	50.317438	-4.084697	2.07	267.2	2014-12-20	09:27:12
478	50.317437	-4.084722	1.78	265.2	2014-12-20	09:27:13
479	50.317433	-4.084734	0.97	244.2	2014-12-20	09:27:14
480	50.31743	-4.084756	1.62	256.7	2014-12-20	09:27:15
481	50.317425	-4.084781	1.81	254.1	2014-12-20	09:27:16
482	50.317418	-4.084803	1.75	242.7	2014-12-20	09:27:17
483	50.317412	-4.084821	1.5	241.1	2014-12-20	09:27:18
484	50.317404	-4.084835	1.34	228.5	2014-12-20	09:27:19
485	50.317395	-4.084847	1.22	221.6	2014-12-20	09:27:20
486	50.317388	-4.08486	1.28	226.7	2014-12-20	09:27:21
487	50.317378	-4.084873	1.4	223.7	2014-12-20	09:27:22
488	50.317369	-4.084887	1.39	224.1	2014-12-20	09:27:23
489	50.317361	-4.084904	1.49	232.6	2014-12-20	09:27:24
490	50.317354	-4.08492	1.39	235.7	2014-12-20	09:27:25
491	50.317346	-4.084933	1.33	223.7	2014-12-20	09:27:26
492	50.317336	-4.084948	1.5	225.3	2014-12-20	09:27:27
493	50.317326	-4.084963	1.54	223.8	2014-12-20	09:27:28
494	50.317315	-4.084976	1.58	215.8	2014-12-20	09:27:29
495	50.317304	-4.084988	1.5	215.4	2014-12-20	09:27:30
496	50.317292	-4.085	1.58	213.8	2014-12-20	09:27:31
497	50.317282	-4.085012	1.37	216.6	2014-12-20	09:27:32
498	50.31727	-4.085024	1.55	212.7	2014-12-20	09:27:33
499	50.317258	-4.085037	1.62	214.9	2014-12-20	09:27:34
500	50.317247	-4.085051	1.65	219.9	2014-12-20	09:27:35
501	50.317234	-4.085064	1.68	212.2	2014-12-20	09:27:36
502	50.317221	-4.085077	1.75	210.4	2014-12-20	09:27:37
503	50.317207	-4.085087	1.71	205.8	2014-12-20	09:27:38
504	50.317192	-4.085096	1.78	202.2	2014-12-20	09:27:39
505	50.317177	-4.085105	1.79	199.6	2014-12-20	09:27:40
506	50.317163	-4.085117	1.8	208.9	2014-12-20	09:27:41
507	50.317151	-4.085131	1.66	216.4	2014-12-20	09:27:42
508	50.317137	-4.085147	1.87	217	2014-12-20	09:27:43
509	50.317124	-4.08516	1.78	211.9	2014-12-20	09:27:44
510	50.317111	-4.085174	1.74	214.2	2014-12-20	09:27:45
511	50.317099	-4.085189	1.7	220.4	2014-12-20	09:27:46
512	50.317086	-4.085205	1.89	216.5	2014-12-20	09:27:47
513	50.317073	-4.085222	1.8	220.4	2014-12-20	09:27:48
514	50.317062	-4.085239	1.76	224.9	2014-12-20	09:27:49
515	50.317051	-4.085258	1.77	228	2014-12-20	09:27:50
516	50.317039	-4.085275	1.84	222.7	2014-12-20	09:27:51
517	50.317027	-4.085292	1.82	219.7	2014-12-20	09:27:52
518	50.317014	-4.085309	1.86	221.2	2014-12-20	09:27:53
519	50.317	-4.085325	1.91	216.9	2014-12-20	09:27:54
520	50.316987	-4.08534	1.86	214.6	2014-12-20	09:27:55
521	50.316973	-4.085355	1.82	216.8	2014-12-20	09:27:56
522	50.31696	-4.085371	1.84	218	2014-12-20	09:27:57
523	50.316949	-4.085388	1.75	222.5	2014-12-20	09:27:58
524	50.316941	-4.085409	1.73	241.3	2014-12-20	09:27:59
525	50.316934	-4.08543	1.71	242.4	2014-12-20	09:28:00
526	50.316926	-4.085448	1.55	233	2014-12-20	09:28:01
527	50.316915	-4.08547	1.98	232.6	2014-12-20	09:28:02
528	50.316905	-4.085489	1.8	230	2014-12-20	09:28:03
529	50.316894	-4.085505	1.63	222.3	2014-12-20	09:28:04
530	50.316883	-4.08552	1.67	221.4	2014-12-20	09:28:05
531	50.31687	-4.085538	1.86	222.5	2014-12-20	09:28:06
532	50.316857	-4.085556	1.91	221	2014-12-20	09:28:07
533	50.316844	-4.085571	1.83	215.7	2014-12-20	09:28:08
534	50.316831	-4.085584	1.71	212.9	2014-12-20	09:28:09
535	50.316818	-4.085596	1.73	209.7	2014-12-20	09:28:10
536	50.316808	-4.085604	1.23	209.1	2014-12-20	09:28:11
537	50.316799	-4.085598	1.09	156.8	2014-12-20	09:28:12
538	50.316798	-4.085602	0.3	240.4	2014-12-20	09:28:13
539	50.316803	-4.085613	0.47	305.1	2014-12-20	09:28:15
540	50.316804	-4.085612	0.2	8.7	2014-12-20	09:28:16
541	50.316806	-4.085616	0.3	295.4	2014-12-20	09:28:17
542	50.316807	-4.085617	0.2	329	2014-12-20	09:28:18
543	50.316811	-4.085617	0.22	3.1	2014-12-20	09:28:20
544	50.316812	-4.085618	0.08	323.8	2014-12-20	09:28:22
545	50.316813	-4.085619	0.03	328	2014-12-20	09:28:24
546	50.316814	-4.085619	0.06	339.4	2014-12-20	09:28:26
547	50.316814	-4.085619	0.08	4.3	2014-12-20	09:28:27
548	50.316816	-4.085621	0.22	320.6	2014-12-20	09:28:28
549	50.316817	-4.085621	0.07	4.4	2014-12-20	09:28:29
550	50.316817	-4.085623	0.15	304.1	2014-12-20	09:28:30
551	50.316817	-4.085623	0.03	203.5	2014-12-20	09:28:31
552	50.316815	-4.085627	0.41	224.6	2014-12-20	09:28:32
553	50.316814	-4.085627	0.03	212.6	2014-12-20	09:28:33
554	50.316811	-4.085635	0.67	231	2014-12-20	09:28:34
555	50.31681	-4.085634	0.04	154.8	2014-12-20	09:28:35
556	50.316797	-4.085641	1.52	198.5	2014-12-20	09:28:36
557	50.316784	-4.085648	1.55	197.9	2014-12-20	09:28:37
558	50.31677	-4.085654	1.57	195	2014-12-20	09:28:38
559	50.316756	-4.085658	1.57	190.2	2014-12-20	09:28:39
560	50.316744	-4.085663	1.43	194.5	2014-12-20	09:28:40
561	50.316736	-4.085664	0.85	187.3	2014-12-20	09:28:41
562	50.316729	-4.085664	0.78	179.6	2014-12-20	09:28:42
563	50.316719	-4.085665	1.13	182.7	2014-12-20	09:28:43
564	50.316708	-4.085668	1.28	191	2014-12-20	09:28:44
565	50.316696	-4.085674	1.38	197.6	2014-12-20	09:28:45
566	50.316686	-4.085678	1.2	192.9	2014-12-20	09:28:46
567	50.316674	-4.085683	1.36	194.9	2014-12-20	09:28:47
568	50.316662	-4.085689	1.39	199.2	2014-12-20	09:28:48
569	50.31665	-4.085698	1.49	203.1	2014-12-20	09:28:49
570	50.316638	-4.085704	1.39	200.7	2014-12-20	09:28:50
571	50.316625	-4.085715	1.62	207.9	2014-12-20	09:28:51
572	50.316613	-4.085721	1.43	197.9	2014-12-20	09:28:52
573	50.316601	-4.085726	1.35	193.5	2014-12-20	09:28:53
574	50.316589	-4.085729	1.42	190.6	2014-12-20	09:28:54
575	50.316577	-4.085733	1.37	191.8	2014-12-20	09:28:55
576	50.316567	-4.08574	1.21	202	2014-12-20	09:28:56
577	50.316558	-4.085747	1.12	209.5	2014-12-20	09:28:57
578	50.316549	-4.085752	1.05	198.5	2014-12-20	09:28:58
579	50.316537	-4.085756	1.3	191.7	2014-12-20	09:28:59
580	50.316529	-4.085758	0.99	188.6	2014-12-20	09:29:00
581	50.316522	-4.085761	0.74	200.2	2014-12-20	09:29:01
582	50.316513	-4.085764	1.08	188.6	2014-12-20	09:29:02
583	50.316503	-4.085767	1.15	192.3	2014-12-20	09:29:03
584	50.316493	-4.085775	1.19	206.8	2014-12-20	09:29:04
585	50.316485	-4.085779	1	199.5	2014-12-20	09:29:05
586	50.316476	-4.085782	1.03	190.3	2014-12-20	09:29:06
587	50.316468	-4.085785	0.82	195.1	2014-12-20	09:29:07
588	50.316463	-4.085791	0.77	214.1	2014-12-20	09:29:08
589	50.316452	-4.0858	1.37	208.6	2014-12-20	09:29:09
590	50.316442	-4.085807	1.16	202.9	2014-12-20	09:29:10
591	50.316434	-4.08581	0.96	194	2014-12-20	09:29:11
592	50.316424	-4.085812	1.13	187	2014-12-20	09:29:12
593	50.316414	-4.085816	1.14	195.7	2014-12-20	09:29:13
594	50.316402	-4.085822	1.34	197.1	2014-12-20	09:29:14
595	50.316398	-4.085825	0.57	202	2014-12-20	09:29:15
596	50.316394	-4.085828	0.48	209.6	2014-12-20	09:29:16
597	50.316386	-4.085835	1.03	206.4	2014-12-20	09:29:17
598	50.316375	-4.085844	1.31	209.9	2014-12-20	09:29:18
599	50.316364	-4.085854	1.44	211.6	2014-12-20	09:29:19
600	50.31635	-4.085866	1.75	208.3	2014-12-20	09:29:20
601	50.316336	-4.085876	1.78	204.5	2014-12-20	09:29:21
602	50.316321	-4.085883	1.7	195.4	2014-12-20	09:29:22
603	50.316308	-4.085885	1.42	185.5	2014-12-20	09:29:23
604	50.316302	-4.085884	0.76	176	2014-12-20	09:29:24
605	50.316303	-4.085884	0.08	350.9	2014-12-20	09:29:26
606	50.316297	-4.085888	0.77	199	2014-12-20	09:29:27
607	50.316291	-4.085896	0.86	221.6	2014-12-20	09:29:28
608	50.316295	-4.085896	0.5	0.6	2014-12-20	09:29:29
609	50.316302	-4.085891	0.85	24.4	2014-12-20	09:29:30
610	50.316303	-4.085891	0.06	331.8	2014-12-20	09:29:31
611	50.316298	-4.085897	0.68	214.3	2014-12-20	09:29:32
612	50.316294	-4.085897	0.47	179.2	2014-12-20	09:29:33
613	50.316289	-4.085894	0.55	159.6	2014-12-20	09:29:34
614	50.316281	-4.085895	0.94	185.8	2014-12-20	09:29:35
615	50.316271	-4.0859	1.06	198.3	2014-12-20	09:29:36
616	50.316259	-4.085907	1.42	199.6	2014-12-20	09:29:37
617	50.316245	-4.085913	1.63	196.3	2014-12-20	09:29:38
618	50.31623	-4.085918	1.69	190.9	2014-12-20	09:29:39
619	50.316227	-4.085914	0.49	147.4	2014-12-20	09:29:40
620	50.316228	-4.085904	0.71	77	2014-12-20	09:29:41
621	50.316223	-4.085898	0.73	144	2014-12-20	09:29:42
622	50.316214	-4.085894	1.05	165.5	2014-12-20	09:29:43
623	50.316202	-4.085893	1.3	176	2014-12-20	09:29:44
624	50.31619	-4.085894	1.34	183.3	2014-12-20	09:29:45
625	50.316188	-4.08589	0.4	132.8	2014-12-20	09:29:46
626	50.316189	-4.08588	0.72	77.2	2014-12-20	09:29:47
627	50.316192	-4.085866	1.09	71	2014-12-20	09:29:48
628	50.316195	-4.085855	0.86	67.6	2014-12-20	09:29:49
629	50.31619	-4.085851	0.6	152.7	2014-12-20	09:29:50
630	50.316183	-4.085852	0.88	186.6	2014-12-20	09:29:51
631	50.316172	-4.085856	1.19	191.8	2014-12-20	09:29:52
632	50.316158	-4.085858	1.55	185.1	2014-12-20	09:29:53
633	50.316144	-4.085859	1.59	183.4	2014-12-20	09:29:54
634	50.316138	-4.085855	0.78	157.5	2014-12-20	09:29:55
635	50.316143	-4.085844	0.98	53.2	2014-12-20	09:29:56
636	50.316148	-4.085833	0.98	51.3	2014-12-20	09:29:57
637	50.316149	-4.085827	0.44	87.5	2014-12-20	09:29:58
638	50.316145	-4.085823	0.5	145.7	2014-12-20	09:29:59
639	50.316141	-4.08582	0.51	154.9	2014-12-20	09:30:00
640	50.316137	-4.085819	0.45	169.3	2014-12-20	09:30:01
641	50.316129	-4.085822	0.95	194.5	2014-12-20	09:30:02
642	50.316119	-4.085828	1.15	202.3	2014-12-20	09:30:03
643	50.316106	-4.085835	1.49	199.7	2014-12-20	09:30:04
644	50.316091	-4.085841	1.79	194.6	2014-12-20	09:30:05
645	50.316079	-4.085843	1.3	184.2	2014-12-20	09:30:06
646	50.316086	-4.085831	1.14	47.7	2014-12-20	09:30:07
647	50.316102	-4.085813	2.21	35.8	2014-12-20	09:30:08
648	50.316106	-4.085806	0.34	49.4	2014-12-20	09:30:10
649	50.316113	-4.085811	0.89	334.9	2014-12-20	09:30:11
650	50.316122	-4.085815	1	342	2014-12-20	09:30:12
651	50.316123	-4.085822	0.46	279.2	2014-12-20	09:30:13
652	50.316111	-4.085827	1.31	196.6	2014-12-20	09:30:14
653	50.316096	-4.08583	1.74	187.7	2014-12-20	09:30:15
654	50.316078	-4.085837	2.01	194.2	2014-12-20	09:30:16
655	50.316061	-4.085844	2	194.5	2014-12-20	09:30:17
656	50.316044	-4.085852	1.97	196.9	2014-12-20	09:30:18
657	50.316035	-4.085858	1.05	201	2014-12-20	09:30:19
658	50.316036	-4.085859	0.09	301.1	2014-12-20	09:30:20
659	50.316025	-4.085867	1.35	206.4	2014-12-20	09:30:21
660	50.316008	-4.085874	1.93	193.7	2014-12-20	09:30:22
661	50.315995	-4.085872	1.4	176.8	2014-12-20	09:30:23
662	50.315992	-4.085869	0.47	149.4	2014-12-20	09:30:24
663	50.315991	-4.085869	0.04	147.4	2014-12-20	09:30:25
664	50.315983	-4.085865	0.91	163.7	2014-12-20	09:30:26
665	50.315973	-4.085865	1.15	180.3	2014-12-20	09:30:27
666	50.315963	-4.085865	1.16	178.5	2014-12-20	09:30:28
667	50.315948	-4.085868	1.63	187.4	2014-12-20	09:30:29
668	50.315931	-4.085873	1.95	190.4	2014-12-20	09:30:30
669	50.315915	-4.085878	1.8	192	2014-12-20	09:30:31
670	50.315901	-4.085886	1.63	199.7	2014-12-20	09:30:32
671	50.315888	-4.085892	1.55	196.6	2014-12-20	09:30:33
672	50.315875	-4.085897	1.45	195.5	2014-12-20	09:30:34
673	50.315866	-4.085901	1.11	192.1	2014-12-20	09:30:35
674	50.315859	-4.085901	0.8	184.2	2014-12-20	09:30:36
675	50.315849	-4.085902	1.05	180.7	2014-12-20	09:30:37
676	50.315839	-4.085902	1.1	180	2014-12-20	09:30:38
677	50.315829	-4.085903	1.1	184.4	2014-12-20	09:30:39
678	50.315817	-4.085903	1.34	181	2014-12-20	09:30:40
679	50.315806	-4.085904	1.27	182.4	2014-12-20	09:30:41
680	50.315795	-4.085906	1.24	187.4	2014-12-20	09:30:42
681	50.315784	-4.085912	1.33	198.3	2014-12-20	09:30:43
682	50.315773	-4.085917	1.19	195.9	2014-12-20	09:30:44
683	50.315761	-4.08592	1.37	189.7	2014-12-20	09:30:45
684	50.315748	-4.085926	1.56	195.9	2014-12-20	09:30:46
685	50.315733	-4.085931	1.64	193.8	2014-12-20	09:30:47
686	50.31572	-4.085936	1.57	192.5	2014-12-20	09:30:48
687	50.315713	-4.085936	0.7	177.6	2014-12-20	09:30:49
688	50.315714	-4.085936	0.07	335.6	2014-12-20	09:30:50
689	50.315706	-4.085935	0.83	174.6	2014-12-20	09:30:51
690	50.315699	-4.085937	0.86	187.6	2014-12-20	09:30:52
691	50.31569	-4.085939	1.02	188.4	2014-12-20	09:30:53
692	50.315678	-4.085941	1.28	187.8	2014-12-20	09:30:54
693	50.315668	-4.085941	1.14	177.9	2014-12-20	09:30:55
694	50.315658	-4.085941	1.18	181.5	2014-12-20	09:30:56
695	50.315646	-4.085939	1.32	173.8	2014-12-20	09:30:57
696	50.315634	-4.085933	1.39	163	2014-12-20	09:30:58
697	50.31562	-4.085928	1.57	166.2	2014-12-20	09:30:59
698	50.315607	-4.085922	1.52	163.8	2014-12-20	09:31:00
699	50.315597	-4.085912	1.38	147.8	2014-12-20	09:31:01
700	50.315587	-4.085902	1.27	148.4	2014-12-20	09:31:02
701	50.315579	-4.085892	1.11	139.3	2014-12-20	09:31:03
702	50.315573	-4.08588	1.07	127.1	2014-12-20	09:31:04
703	50.315564	-4.085872	1.18	149.1	2014-12-20	09:31:05
704	50.315556	-4.08586	1.24	138.4	2014-12-20	09:31:06
705	50.315556	-4.08584	1.44	91.1	2014-12-20	09:31:07
706	50.315553	-4.085823	1.23	102.3	2014-12-20	09:31:08
707	50.315546	-4.085812	1.14	137.3	2014-12-20	09:31:09
708	50.315537	-4.085803	1.19	144.8	2014-12-20	09:31:10
709	50.315527	-4.085794	1.34	151.5	2014-12-20	09:31:11
710	50.315515	-4.085787	1.4	159.6	2014-12-20	09:31:12
711	50.315504	-4.08578	1.33	160.1	2014-12-20	09:31:13
712	50.315493	-4.085774	1.27	159.7	2014-12-20	09:31:14
713	50.315483	-4.085764	1.29	145.7	2014-12-20	09:31:15
714	50.315473	-4.085753	1.35	145.7	2014-12-20	09:31:16
715	50.315462	-4.085744	1.43	153.1	2014-12-20	09:31:17
716	50.315451	-4.085734	1.4	149.1	2014-12-20	09:31:18
717	50.315447	-4.085721	0.97	113.8	2014-12-20	09:31:19
718	50.315448	-4.085713	0.59	82.7	2014-12-20	09:31:20
719	50.315447	-4.085711	0.24	128	2014-12-20	09:31:21
720	50.315453	-4.085701	0.95	46.3	2014-12-20	09:31:22
721	50.315459	-4.085695	0.41	28.7	2014-12-20	09:31:24
722	50.315459	-4.085695	0	0	2014-12-20	09:31:25
723	50.315459	-4.085695	0.01	90	2014-12-20	09:31:26
724	50.315459	-4.085695	0	0	2014-12-20	09:31:27
725	50.315459	-4.085695	0	0	2014-12-20	09:31:28
726	50.315465	-4.085687	0.85	42.4	2014-12-20	09:31:29
727	50.315471	-4.085678	0.94	45.9	2014-12-20	09:31:30
728	50.315479	-4.085669	1.16	34.3	2014-12-20	09:31:31
729	50.315495	-4.085661	1.83	17.6	2014-12-20	09:31:32
730	50.31552	-4.085651	2.83	14.5	2014-12-20	09:31:33
731	50.315555	-4.085636	4.09	14.8	2014-12-20	09:31:34
732	50.315598	-4.085618	4.9	15	2014-12-20	09:31:35
733	50.315643	-4.085606	5.12	10.1	2014-12-20	09:31:36
734	50.315686	-4.085606	4.86	359.7	2014-12-20	09:31:37
735	50.315728	-4.085612	4.69	354.5	2014-12-20	09:31:38
736	50.315773	-4.085616	4.98	356.8	2014-12-20	09:31:39
737	50.315818	-4.085631	5.16	348.1	2014-12-20	09:31:40
738	50.315864	-4.085657	5.36	340.3	2014-12-20	09:31:41
739	50.315915	-4.085687	6.07	339.2	2014-12-20	09:31:42
740	50.315964	-4.085725	6.14	333.5	2014-12-20	09:31:43
741	50.316004	-4.085771	5.5	324	2014-12-20	09:31:44
742	50.316046	-4.085811	5.47	328.6	2014-12-20	09:31:45
743	50.316086	-4.085853	5.34	326	2014-12-20	09:31:46
744	50.316116	-4.085895	4.54	318.3	2014-12-20	09:31:47
745	50.316145	-4.085934	4.24	320	2014-12-20	09:31:48
746	50.31617	-4.085972	3.84	314.8	2014-12-20	09:31:49
747	50.316187	-4.086004	2.95	309.7	2014-12-20	09:31:50
748	50.316197	-4.086028	2.05	302.2	2014-12-20	09:31:51
749	50.316199	-4.086042	1.04	286.2	2014-12-20	09:31:52
750	50.316196	-4.086052	0.77	244.1	2014-12-20	09:31:53
751	50.31619	-4.086061	0.92	222.3	2014-12-20	09:31:54
752	50.316185	-4.086065	0.61	208.4	2014-12-20	09:31:55
753	50.316176	-4.086066	0.98	184.2	2014-12-20	09:31:56
754	50.316161	-4.086068	1.67	185.9	2014-12-20	09:31:57
755	50.316149	-4.08607	1.34	185.1	2014-12-20	09:31:58
756	50.316149	-4.086062	0.59	97.3	2014-12-20	09:31:59
757	50.316155	-4.08605	1.09	50.2	2014-12-20	09:32:00
758	50.316153	-4.086041	0.72	111.4	2014-12-20	09:32:01
759	50.316145	-4.086032	1.04	146.3	2014-12-20	09:32:02
760	50.316134	-4.086027	1.27	163.7	2014-12-20	09:32:03
761	50.31612	-4.086027	1.52	179.8	2014-12-20	09:32:04
762	50.316106	-4.086026	1.59	175.7	2014-12-20	09:32:05
763	50.316097	-4.086021	1.01	162.8	2014-12-20	09:32:06
764	50.316098	-4.086022	0.05	352.2	2014-12-20	09:32:07
765	50.316103	-4.08601	0.97	56.7	2014-12-20	09:32:08
766	50.316115	-4.085993	1.81	42.1	2014-12-20	09:32:09
767	50.316121	-4.085978	1.28	55.2	2014-12-20	09:32:10
768	50.316118	-4.085968	0.8	115.6	2014-12-20	09:32:11
769	50.31611	-4.085961	0.98	150.7	2014-12-20	09:32:12
770	50.316097	-4.085954	1.52	160.8	2014-12-20	09:32:13
771	50.316082	-4.085949	1.76	168.1	2014-12-20	09:32:14
772	50.31607	-4.085948	1.33	176.1	2014-12-20	09:32:15
773	50.31606	-4.085951	1.1	190	2014-12-20	09:32:16
774	50.316048	-4.085954	1.42	191.1	2014-12-20	09:32:17
775	50.316031	-4.085961	1.97	192.6	2014-12-20	09:32:18
776	50.316013	-4.085965	1.97	190.3	2014-12-20	09:32:19
777	50.316007	-4.085961	0.72	155.1	2014-12-20	09:32:20
778	50.316013	-4.085951	1.02	48	2014-12-20	09:32:21
779	50.31602	-4.085945	0.82	27.3	2014-12-20	09:32:22
780	50.316021	-4.085945	0.17	7.9	2014-12-20	09:32:23
781	50.316012	-4.085945	1.05	180.6	2014-12-20	09:32:24
782	50.316003	-4.085945	1.02	179.4	2014-12-20	09:32:25
783	50.316006	-4.08594	0.51	47.4	2014-12-20	09:32:26
784	50.316014	-4.085933	1.01	28.6	2014-12-20	09:32:27
785	50.316013	-4.08593	0.21	116.1	2014-12-20	09:32:28
786	50.316007	-4.085932	0.65	190.5	2014-12-20	09:32:29
787	50.315997	-4.085932	1.12	179.7	2014-12-20	09:32:30
788	50.315984	-4.085932	1.47	181.2	2014-12-20	09:32:31
789	50.315969	-4.085935	1.66	186.4	2014-12-20	09:32:32
790	50.315955	-4.085939	1.64	191.5	2014-12-20	09:32:33
791	50.315943	-4.085943	1.28	190	2014-12-20	09:32:34
792	50.315935	-4.085944	0.93	187.3	2014-12-20	09:32:35
793	50.315926	-4.085945	1.01	185.1	2014-12-20	09:32:36
794	50.315915	-4.085948	1.25	188.5	2014-12-20	09:32:37
795	50.315901	-4.085953	1.57	191.8	2014-12-20	09:32:38
796	50.315888	-4.085954	1.5	185.3	2014-12-20	09:32:39
797	50.315881	-4.085954	0.75	175	2014-12-20	09:32:40
798	50.315873	-4.085954	0.93	183.7	2014-12-20	09:32:41
799	50.315859	-4.085957	1.57	186.1	2014-12-20	09:32:42
800	50.315844	-4.085959	1.65	186.4	2014-12-20	09:32:43
801	50.315832	-4.085964	1.32	194.9	2014-12-20	09:32:44
802	50.315822	-4.085971	1.23	202.2	2014-12-20	09:32:45
803	50.315811	-4.085975	1.29	195.3	2014-12-20	09:32:46
804	50.3158	-4.085979	1.25	192.6	2014-12-20	09:32:47
805	50.315789	-4.085983	1.27	193	2014-12-20	09:32:48
806	50.315776	-4.085987	1.48	190.9	2014-12-20	09:32:49
807	50.315764	-4.085991	1.34	191.3	2014-12-20	09:32:50
808	50.315754	-4.08599	1.15	177.9	2014-12-20	09:32:51
809	50.315741	-4.085993	1.4	186.4	2014-12-20	09:32:52
810	50.315727	-4.085995	1.6	186.2	2014-12-20	09:32:53
811	50.315716	-4.085995	1.22	178.6	2014-12-20	09:32:54
812	50.315709	-4.08599	0.82	156.9	2014-12-20	09:32:55
813	50.3157	-4.085984	1.06	156.5	2014-12-20	09:32:56
814	50.315688	-4.085982	1.38	174.3	2014-12-20	09:32:57
815	50.315675	-4.085979	1.48	172.4	2014-12-20	09:32:58
816	50.315662	-4.085975	1.44	167.3	2014-12-20	09:32:59
817	50.315652	-4.085969	1.27	160.9	2014-12-20	09:33:00
818	50.315642	-4.085962	1.18	154.3	2014-12-20	09:33:01
819	50.315637	-4.08595	1.03	125	2014-12-20	09:33:02
820	50.315633	-4.085938	0.97	118.7	2014-12-20	09:33:03
821	50.315625	-4.08593	0.96	145.7	2014-12-20	09:33:04
822	50.315616	-4.08592	1.3	143.7	2014-12-20	09:33:05
823	50.315606	-4.085909	1.34	145.3	2014-12-20	09:33:06
824	50.315595	-4.085901	1.33	154	2014-12-20	09:33:07
825	50.315582	-4.085894	1.57	161.7	2014-12-20	09:33:08
826	50.31557	-4.085886	1.45	159	2014-12-20	09:33:09
827	50.315562	-4.085874	1.24	135	2014-12-20	09:33:10
828	50.315555	-4.08586	1.28	128.4	2014-12-20	09:33:11
829	50.315547	-4.085848	1.2	136.8	2014-12-20	09:33:12
830	50.315539	-4.085838	1.15	140.2	2014-12-20	09:33:13
831	50.315533	-4.085827	1.03	127.8	2014-12-20	09:33:14
832	50.315525	-4.085818	1.11	144.6	2014-12-20	09:33:15
833	50.315515	-4.085813	1.14	162	2014-12-20	09:33:16
834	50.315508	-4.085807	0.93	155.5	2014-12-20	09:33:17
835	50.315499	-4.085797	1.24	144.9	2014-12-20	09:33:18
836	50.31549	-4.085784	1.39	136.8	2014-12-20	09:33:19
837	50.315479	-4.085772	1.42	145.6	2014-12-20	09:33:20
838	50.315467	-4.085759	1.63	145.7	2014-12-20	09:33:21
839	50.315455	-4.085747	1.55	146.5	2014-12-20	09:33:22
840	50.315447	-4.085733	1.35	131.7	2014-12-20	09:33:23
841	50.315442	-4.085717	1.28	117.3	2014-12-20	09:33:24
842	50.315436	-4.085709	0.84	136.4	2014-12-20	09:33:25
843	50.315435	-4.085713	0.32	247.4	2014-12-20	09:33:26
844	50.315436	-4.085712	0.12	37.5	2014-12-20	09:33:27
845	50.315435	-4.085702	0.76	104.2	2014-12-20	09:33:28
846	50.315436	-4.085689	0.96	79.3	2014-12-20	09:33:29
847	50.315453	-4.085673	2.24	30.2	2014-12-20	09:33:30
848	50.315487	-4.085653	4.01	20.7	2014-12-20	09:33:31
849	50.315529	-4.085624	5.11	23.3	2014-12-20	09:33:32
850	50.315572	-4.085592	5.3	25.6	2014-12-20	09:33:33
851	50.315614	-4.085572	4.86	17.5	2014-12-20	09:33:34
852	50.315655	-4.085562	4.67	8.1	2014-12-20	09:33:35
853	50.315698	-4.085552	4.85	9.1	2014-12-20	09:33:36
854	50.315746	-4.085545	5.32	5	2014-12-20	09:33:37
855	50.315794	-4.085548	5.38	357.7	2014-12-20	09:33:38
856	50.31584	-4.08555	5.11	358.5	2014-12-20	09:33:39
857	50.315888	-4.08555	5.26	359.6	2014-12-20	09:33:40
858	50.315935	-4.085561	5.3	351.7	2014-12-20	09:33:41
859	50.315983	-4.085579	5.5	346.7	2014-12-20	09:33:42
860	50.316035	-4.085601	5.99	345.2	2014-12-20	09:33:43
861	50.316085	-4.085628	5.9	340.9	2014-12-20	09:33:44
862	50.316128	-4.085656	5.2	337.5	2014-12-20	09:33:45
863	50.316167	-4.08568	4.66	338.3	2014-12-20	09:33:46
864	50.316198	-4.0857	3.77	337.2	2014-12-20	09:33:47
865	50.316218	-4.085711	2.32	340.6	2014-12-20	09:33:48
866	50.316226	-4.085711	0.94	2.2	2014-12-20	09:33:49
867	50.316226	-4.0857	0.75	95.7	2014-12-20	09:33:50
868	50.316223	-4.08569	0.8	107	2014-12-20	09:33:51
869	50.31622	-4.08568	0.8	121.5	2014-12-20	09:33:52
870	50.316217	-4.085669	0.82	111.4	2014-12-20	09:33:53
871	50.316213	-4.085656	1.04	113.9	2014-12-20	09:33:54
872	50.316206	-4.085645	1.1	137.7	2014-12-20	09:33:55
873	50.316199	-4.085641	0.86	158	2014-12-20	09:33:56
874	50.31619	-4.085636	1.07	161	2014-12-20	09:33:57
875	50.316172	-4.085636	2.03	180.8	2014-12-20	09:33:58
876	50.316154	-4.085637	1.91	182.1	2014-12-20	09:33:59
877	50.316146	-4.085632	0.96	155.9	2014-12-20	09:34:00
878	50.316137	-4.085623	1.21	150.1	2014-12-20	09:34:01
879	50.316127	-4.085613	1.34	147.4	2014-12-20	09:34:02
880	50.316115	-4.085604	1.45	151.8	2014-12-20	09:34:03
881	50.316103	-4.085594	1.53	154.2	2014-12-20	09:34:04
882	50.316093	-4.085584	1.33	148.1	2014-12-20	09:34:05
883	50.316089	-4.085573	0.94	120.2	2014-12-20	09:34:06
884	50.316083	-4.085562	0.96	127.8	2014-12-20	09:34:07
885	50.316073	-4.085555	1.25	157	2014-12-20	09:34:08
886	50.31606	-4.08555	1.45	164.5	2014-12-20	09:34:09
887	50.316051	-4.085545	1.15	160.6	2014-12-20	09:34:10
888	50.31604	-4.08554	1.29	164.7	2014-12-20	09:34:11
889	50.316024	-4.08554	1.77	179.2	2014-12-20	09:34:12
890	50.316007	-4.085542	1.85	185.6	2014-12-20	09:34:13
891	50.315993	-4.085541	1.57	176.3	2014-12-20	09:34:14
892	50.315982	-4.085538	1.27	170	2014-12-20	09:34:15
893	50.315974	-4.085535	0.87	166.2	2014-12-20	09:34:16
894	50.315967	-4.085535	0.86	183.2	2014-12-20	09:34:17
895	50.315954	-4.085537	1.43	186.2	2014-12-20	09:34:18
896	50.315939	-4.085543	1.73	192.5	2014-12-20	09:34:19
897	50.315926	-4.085546	1.38	188.5	2014-12-20	09:34:20
898	50.315924	-4.085542	0.35	136.6	2014-12-20	09:34:21
899	50.315923	-4.085538	0.34	116.1	2014-12-20	09:34:22
900	50.315914	-4.085538	0.96	181.8	2014-12-20	09:34:23
901	50.315901	-4.085544	1.47	194.6	2014-12-20	09:34:24
902	50.315885	-4.085552	1.88	199.4	2014-12-20	09:34:25
903	50.315881	-4.085556	0.59	203.3	2014-12-20	09:34:26
904	50.31589	-4.085548	1.21	27.3	2014-12-20	09:34:27
905	50.315898	-4.08554	1.04	33.4	2014-12-20	09:34:28
906	50.315898	-4.085539	0.04	41	2014-12-20	09:34:29
907	50.31589	-4.085542	0.9	192.3	2014-12-20	09:34:30
908	50.315879	-4.085543	1.23	183.3	2014-12-20	09:34:31
909	50.315866	-4.085546	1.52	187.4	2014-12-20	09:34:32
910	50.315852	-4.08555	1.55	190.2	2014-12-20	09:34:33
911	50.315838	-4.085549	1.57	179.4	2014-12-20	09:34:34
912	50.315822	-4.085549	1.74	178.8	2014-12-20	09:34:35
913	50.315806	-4.08555	1.84	183	2014-12-20	09:34:36
914	50.315793	-4.085548	1.38	174.3	2014-12-20	09:34:37
915	50.315794	-4.085539	0.69	86.1	2014-12-20	09:34:38
916	50.315795	-4.085532	0.52	73.4	2014-12-20	09:34:39
917	50.315788	-4.085534	0.84	190.6	2014-12-20	09:34:40
918	50.315779	-4.085534	1.02	182	2014-12-20	09:34:41
919	50.315769	-4.085533	1.1	175.6	2014-12-20	09:34:42
920	50.315758	-4.085534	1.16	183.3	2014-12-20	09:34:43
921	50.315746	-4.085536	1.35	185	2014-12-20	09:34:44
922	50.315732	-4.085538	1.65	185.8	2014-12-20	09:34:45
923	50.315717	-4.085541	1.67	186.8	2014-12-20	09:34:46
924	50.3157	-4.085543	1.81	183.8	2014-12-20	09:34:47
925	50.315687	-4.085546	1.5	188.4	2014-12-20	09:34:48
926	50.315679	-4.085544	0.96	172.2	2014-12-20	09:34:49
927	50.31567	-4.085543	1.01	175.6	2014-12-20	09:34:50
928	50.315661	-4.085547	1	196.3	2014-12-20	09:34:51
929	50.31565	-4.085551	1.25	193.3	2014-12-20	09:34:52
930	50.315636	-4.085556	1.65	193	2014-12-20	09:34:53
931	50.315622	-4.08556	1.51	192.1	2014-12-20	09:34:54
932	50.315622	-4.085553	0.51	95.3	2014-12-20	09:34:55
933	50.315627	-4.085543	0.47	54.4	2014-12-20	09:34:57
934	50.315618	-4.085551	1.11	212.6	2014-12-20	09:34:58
935	50.315608	-4.085562	1.41	212.8	2014-12-20	09:34:59
936	50.315597	-4.085574	1.51	216.6	2014-12-20	09:35:00
937	50.315584	-4.085588	1.71	213.7	2014-12-20	09:35:01
938	50.315572	-4.085601	1.61	214.9	2014-12-20	09:35:02
939	50.315564	-4.08561	1.16	215.8	2014-12-20	09:35:03
940	50.315559	-4.085614	0.59	206.2	2014-12-20	09:35:04
941	50.315551	-4.085619	0.92	201.3	2014-12-20	09:35:05
942	50.31554	-4.085627	1.37	206	2014-12-20	09:35:06
943	50.31553	-4.085635	1.29	207.9	2014-12-20	09:35:07
944	50.315521	-4.085642	1.12	204.1	2014-12-20	09:35:08
945	50.315512	-4.085646	0.97	197.2	2014-12-20	09:35:09
946	50.315506	-4.085645	0.67	175	2014-12-20	09:35:10
947	50.315502	-4.085645	0.54	179.3	2014-12-20	09:35:11
948	50.315498	-4.085644	0.23	174.7	2014-12-20	09:35:13
949	50.315494	-4.08564	0.49	143.8	2014-12-20	09:35:14
950	50.31549	-4.085637	0.55	151.6	2014-12-20	09:35:15
951	50.315485	-4.085632	0.61	147.4	2014-12-20	09:35:16
952	50.315479	-4.085627	0.73	150.2	2014-12-20	09:35:17
953	50.315471	-4.085621	1.04	154.9	2014-12-20	09:35:18
954	50.315465	-4.085618	0.7	165.3	2014-12-20	09:35:19
955	50.315466	-4.085621	0.22	297.5	2014-12-20	09:35:20
956	50.315475	-4.085626	0.56	343.8	2014-12-20	09:35:22
957	50.315476	-4.085626	0.08	323.6	2014-12-20	09:35:23
958	50.315478	-4.085627	0.22	344.5	2014-12-20	09:35:24
959	50.315484	-4.085622	0.8	26	2014-12-20	09:35:25
960	50.315491	-4.085616	0.81	32.6	2014-12-20	09:35:26
961	50.315494	-4.085611	0.51	42.7	2014-12-20	09:35:27
962	50.315497	-4.085607	0.41	41.2	2014-12-20	09:35:28
963	50.315498	-4.085602	0.39	66	2014-12-20	09:35:29
964	50.315498	-4.085596	0.42	88.8	2014-12-20	09:35:30
965	50.315498	-4.085596	0.01	90	2014-12-20	09:35:31
966	50.315497	-4.085595	0.2	147.4	2014-12-20	09:35:32
967	50.315502	-4.085595	0.57	357	2014-12-20	09:35:33
968	50.315509	-4.085595	0.76	3.6	2014-12-20	09:35:34
969	50.315514	-4.085596	0.56	352.1	2014-12-20	09:35:35
970	50.315524	-4.085595	1.11	2.2	2014-12-20	09:35:36
971	50.315541	-4.08559	1.99	10.2	2014-12-20	09:35:37
972	50.315571	-4.085574	3.51	18.9	2014-12-20	09:35:38
973	50.315606	-4.08555	4.29	23.7	2014-12-20	09:35:39
974	50.315645	-4.08552	4.78	26.1	2014-12-20	09:35:40
975	50.315686	-4.085506	4.67	12.6	2014-12-20	09:35:41
976	50.315728	-4.085504	4.66	1.2	2014-12-20	09:35:42
977	50.315773	-4.08551	5.09	355.8	2014-12-20	09:35:43
978	50.315821	-4.085518	5.31	353.2	2014-12-20	09:35:44
979	50.315868	-4.08553	5.38	350.9	2014-12-20	09:35:45
980	50.315915	-4.085552	5.39	343.5	2014-12-20	09:35:46
981	50.315959	-4.085578	5.27	339.8	2014-12-20	09:35:47
982	50.316011	-4.085593	5.88	349	2014-12-20	09:35:48
983	50.316065	-4.085611	6.14	348.5	2014-12-20	09:35:49
984	50.316111	-4.085632	5.36	343.3	2014-12-20	09:35:50
985	50.31615	-4.085648	4.46	345.6	2014-12-20	09:35:51
986	50.316186	-4.08566	4.16	348.4	2014-12-20	09:35:52
987	50.316221	-4.085672	3.95	347.1	2014-12-20	09:35:53
988	50.316248	-4.085683	3.04	345.8	2014-12-20	09:35:54
989	50.316267	-4.085693	2.28	341.4	2014-12-20	09:35:55
990	50.316277	-4.085698	1.14	340.5	2014-12-20	09:35:56
991	50.316275	-4.085694	0.36	126.9	2014-12-20	09:35:57
992	50.316265	-4.085689	1.21	160.7	2014-12-20	09:35:58
993	50.316261	-4.085699	0.82	242	2014-12-20	09:35:59
994	50.316261	-4.085707	0.31	267.4	2014-12-20	09:36:01
995	50.316261	-4.085699	0.3	89.1	2014-12-20	09:36:03
996	50.316259	-4.085696	0.27	135.8	2014-12-20	09:36:04
997	50.316252	-4.085697	0.79	180.9	2014-12-20	09:36:05
998	50.316243	-4.085697	1.01	183.7	2014-12-20	09:36:06
999	50.316233	-4.0857	1.12	190.1	2014-12-20	09:36:07
1000	50.316224	-4.085709	1.19	213.3	2014-12-20	09:36:08
1001	50.31622	-4.08572	0.86	236.5	2014-12-20	09:36:09
1002	50.316217	-4.085727	0.58	240.1	2014-12-20	09:36:10
1003	50.31621	-4.085733	0.93	207.6	2014-12-20	09:36:11
1004	50.3162	-4.085739	1.19	202.4	2014-12-20	09:36:12
1005	50.316187	-4.085747	1.51	200.8	2014-12-20	09:36:13
1006	50.316178	-4.08575	1.02	194.9	2014-12-20	09:36:14
1007	50.31618	-4.085751	0.15	329.5	2014-12-20	09:36:15
1008	50.316183	-4.085756	0.51	320.6	2014-12-20	09:36:16
1009	50.316177	-4.08577	1.25	235	2014-12-20	09:36:17
1010	50.316173	-4.085774	0.47	215	2014-12-20	09:36:18
1011	50.316176	-4.085771	0.43	35.2	2014-12-20	09:36:19
1012	50.316177	-4.085772	0.12	283.1	2014-12-20	09:36:20
1013	50.316173	-4.085781	0.71	239.9	2014-12-20	09:36:21
1014	50.316168	-4.085791	0.93	228.6	2014-12-20	09:36:22
1015	50.316166	-4.085795	0.39	226.6	2014-12-20	09:36:23
1016	50.316166	-4.085796	0.1	299.3	2014-12-20	09:36:24
1017	50.316161	-4.085799	0.58	204.2	2014-12-20	09:36:25
1018	50.316157	-4.085803	0.54	211	2014-12-20	09:36:26
1019	50.316151	-4.085811	0.84	221.5	2014-12-20	09:36:27
1020	50.316138	-4.085825	1.77	213.2	2014-12-20	09:36:28
1021	50.31612	-4.085838	2.2	206.4	2014-12-20	09:36:29
1022	50.316106	-4.085841	1.64	187.3	2014-12-20	09:36:30
1023	50.316097	-4.085836	1.06	160.9	2014-12-20	09:36:31
1024	50.316093	-4.08583	0.6	128.8	2014-12-20	09:36:32
1025	50.316095	-4.085829	0.17	27.3	2014-12-20	09:36:33
1026	50.316098	-4.085831	0.37	340.1	2014-12-20	09:36:34
1027	50.316096	-4.085836	0.45	234.7	2014-12-20	09:36:35
1028	50.316086	-4.085845	1.24	212.8	2014-12-20	09:36:36
1029	50.316079	-4.085854	0.98	220.5	2014-12-20	09:36:37
1030	50.316081	-4.085856	0.24	320.2	2014-12-20	09:36:38
1031	50.316081	-4.085854	0.17	95.9	2014-12-20	09:36:39
1032	50.316076	-4.085849	0.68	151.7	2014-12-20	09:36:40
1033	50.316066	-4.085843	1.18	158	2014-12-20	09:36:41
1034	50.316058	-4.085839	0.92	162.3	2014-12-20	09:36:42
1035	50.316055	-4.085837	0.4	158.3	2014-12-20	09:36:43
1036	50.316051	-4.08584	0.45	210	2014-12-20	09:36:44
1037	50.316043	-4.085846	0.99	205	2014-12-20	09:36:45
1038	50.316033	-4.085852	1.16	201.8	2014-12-20	09:36:46
1039	50.316025	-4.085856	0.96	198	2014-12-20	09:36:47
1040	50.316015	-4.085862	1.21	199.3	2014-12-20	09:36:48
1041	50.316003	-4.085872	1.45	208	2014-12-20	09:36:49
1042	50.315991	-4.08588	1.46	203.5	2014-12-20	09:36:50
1043	50.315987	-4.085882	0.25	196.4	2014-12-20	09:36:52
1044	50.315978	-4.085883	1	183.8	2014-12-20	09:36:53
1045	50.315965	-4.085888	1.53	193.3	2014-12-20	09:36:54
1046	50.31595	-4.085893	1.66	194.4	2014-12-20	09:36:55
1047	50.315937	-4.085897	1.54	190	2014-12-20	09:36:56
1048	50.315925	-4.085902	1.36	192.9	2014-12-20	09:36:57
1049	50.315912	-4.085906	1.42	193.3	2014-12-20	09:36:58
1050	50.3159	-4.085912	1.45	195.7	2014-12-20	09:36:59
1051	50.315889	-4.085915	1.22	191	2014-12-20	09:37:00
1052	50.31588	-4.085918	1	190.7	2014-12-20	09:37:01
1053	50.315871	-4.085919	1.03	186	2014-12-20	09:37:02
1054	50.315858	-4.085921	1.43	186.9	2014-12-20	09:37:03
1055	50.315842	-4.085926	1.81	190.8	2014-12-20	09:37:04
1056	50.31583	-4.085931	1.43	192.5	2014-12-20	09:37:05
1057	50.315819	-4.085931	1.14	182.4	2014-12-20	09:37:06
1058	50.315809	-4.08593	1.2	176.3	2014-12-20	09:37:07
1059	50.315799	-4.085933	1.05	191.5	2014-12-20	09:37:08
1060	50.315787	-4.085937	1.44	191.5	2014-12-20	09:37:09
1061	50.315772	-4.085941	1.71	189.4	2014-12-20	09:37:10
1062	50.315757	-4.085946	1.72	192.6	2014-12-20	09:37:11
1063	50.315743	-4.08595	1.53	190.1	2014-12-20	09:37:12
1064	50.315735	-4.085949	0.86	172.8	2014-12-20	09:37:13
1065	50.315728	-4.085947	0.78	172.6	2014-12-20	09:37:14
1066	50.315716	-4.085946	1.36	176.7	2014-12-20	09:37:15
1067	50.315703	-4.085947	1.51	182.7	2014-12-20	09:37:16
1068	50.315694	-4.085947	1.01	178.6	2014-12-20	09:37:17
1069	50.315689	-4.085947	0.54	179.4	2014-12-20	09:37:18
1070	50.31568	-4.085948	0.95	184.3	2014-12-20	09:37:19
1071	50.315668	-4.08595	1.36	187.6	2014-12-20	09:37:20
1072	50.315657	-4.08595	1.26	180.5	2014-12-20	09:37:21
1073	50.315646	-4.085953	1.27	188.1	2014-12-20	09:37:22
1074	50.315634	-4.085955	1.35	187.3	2014-12-20	09:37:23
1075	50.315621	-4.085955	1.42	178.6	2014-12-20	09:37:24
1076	50.315612	-4.085952	1.04	170.8	2014-12-20	09:37:25
1077	50.315609	-4.085946	0.57	119.6	2014-12-20	09:37:26
1078	50.315604	-4.085941	0.62	146.5	2014-12-20	09:37:27
1079	50.315593	-4.085938	1.25	170.7	2014-12-20	09:37:28
1080	50.315584	-4.085934	1.11	164.8	2014-12-20	09:37:29
1081	50.315574	-4.085931	1.08	170.1	2014-12-20	09:37:30
1082	50.315562	-4.085933	1.34	185.4	2014-12-20	09:37:31
1083	50.315551	-4.085933	1.19	180	2014-12-20	09:37:32
1084	50.315546	-4.085926	0.78	140	2014-12-20	09:37:33
1085	50.31554	-4.08592	0.81	146	2014-12-20	09:37:34
1086	50.315531	-4.085917	0.99	171.3	2014-12-20	09:37:35
1087	50.315524	-4.085914	0.87	163.2	2014-12-20	09:37:36
1088	50.315517	-4.085909	0.85	154.2	2014-12-20	09:37:37
1089	50.31551	-4.085905	0.85	164	2014-12-20	09:37:38
1090	50.315503	-4.0859	0.81	151.4	2014-12-20	09:37:39
1091	50.315503	-4.085894	0.4	98.1	2014-12-20	09:37:40
1092	50.315505	-4.08589	0.4	55.7	2014-12-20	09:37:41
1093	50.315507	-4.085884	0.48	64.7	2014-12-20	09:37:42
1094	50.315509	-4.085877	0.52	62.1	2014-12-20	09:37:43
1095	50.31551	-4.08588	0.21	295.8	2014-12-20	09:37:44
1096	50.315511	-4.085892	0.91	281.3	2014-12-20	09:37:45
1097	50.315513	-4.08591	1.3	279.1	2014-12-20	09:37:46
1098	50.315515	-4.085922	0.82	281.8	2014-12-20	09:37:47
1099	50.315519	-4.085928	0.71	318.5	2014-12-20	09:37:48
1100	50.315533	-4.085927	1.48	4.6	2014-12-20	09:37:49
1101	50.31556	-4.085911	3.28	20.2	2014-12-20	09:37:50
1102	50.315606	-4.085889	5.34	16.9	2014-12-20	09:37:51
1103	50.315658	-4.085885	5.82	2.7	2014-12-20	09:37:52
1104	50.315699	-4.085889	4.54	356.8	2014-12-20	09:37:53
1105	50.315737	-4.085872	4.4	16	2014-12-20	09:37:54
1106	50.315783	-4.085846	5.4	19.6	2014-12-20	09:37:55
1107	50.315827	-4.085845	4.95	1.3	2014-12-20	09:37:56
1108	50.315867	-4.085863	4.57	343.1	2014-12-20	09:37:57
1109	50.315908	-4.085886	4.87	340.4	2014-12-20	09:37:58
1110	50.315951	-4.085916	5.27	336.4	2014-12-20	09:37:59
1111	50.315996	-4.085951	5.59	333.9	2014-12-20	09:38:00
1112	50.316036	-4.085988	5.11	328.8	2014-12-20	09:38:01
1113	50.316067	-4.086023	4.32	324.7	2014-12-20	09:38:02
1114	50.316097	-4.086054	3.98	326	2014-12-20	09:38:03
1115	50.316125	-4.086082	3.67	327.3	2014-12-20	09:38:04
1116	50.316143	-4.086106	2.65	320.6	2014-12-20	09:38:05
1117	50.316151	-4.086122	1.44	308.4	2014-12-20	09:38:06
1118	50.316155	-4.086126	0.26	320.1	2014-12-20	09:38:08
1119	50.316155	-4.086126	0.05	90	2014-12-20	09:38:09
1120	50.316148	-4.08612	0.88	151.7	2014-12-20	09:38:10
1121	50.316136	-4.086113	1.41	160	2014-12-20	09:38:11
1122	50.316123	-4.086106	1.55	160.4	2014-12-20	09:38:12
1123	50.316108	-4.086096	1.76	157.8	2014-12-20	09:38:13
1124	50.316092	-4.086089	1.88	163.8	2014-12-20	09:38:14
1125	50.316075	-4.086079	1.94	158.8	2014-12-20	09:38:15
1126	50.316068	-4.086065	1.31	130.3	2014-12-20	09:38:16
1127	50.316067	-4.086055	0.73	100.3	2014-12-20	09:38:17
1128	50.31606	-4.08605	0.82	153.1	2014-12-20	09:38:18
1129	50.316048	-4.086047	1.4	171.2	2014-12-20	09:38:19
1130	50.316033	-4.08604	1.68	165	2014-12-20	09:38:20
1131	50.316035	-4.086026	1.02	76.8	2014-12-20	09:38:21
1132	50.316045	-4.086013	1.48	39.4	2014-12-20	09:38:22
1133	50.316046	-4.086007	0.42	79.9	2014-12-20	09:38:23
1134	50.316041	-4.086001	0.78	143.4	2014-12-20	09:38:24
1135	50.31603	-4.085993	1.26	155.7	2014-12-20	09:38:25
1136	50.316019	-4.08599	1.23	168.8	2014-12-20	09:38:26
1137	50.316008	-4.085988	1.28	174.7	2014-12-20	09:38:27
1138	50.315996	-4.085985	1.36	170.7	2014-12-20	09:38:28
1139	50.315985	-4.085981	1.27	165	2014-12-20	09:38:29
1140	50.315973	-4.085978	1.3	172.6	2014-12-20	09:38:30
1141	50.315956	-4.085977	1.91	176.6	2014-12-20	09:38:31
1142	50.31594	-4.085974	1.78	174	2014-12-20	09:38:32
1143	50.315926	-4.085973	1.55	177.3	2014-12-20	09:38:33
1144	50.315912	-4.08597	1.67	171	2014-12-20	09:38:34
1145	50.315903	-4.085964	1.05	157.6	2014-12-20	09:38:35
1146	50.315899	-4.085956	0.68	127.5	2014-12-20	09:38:36
1147	50.315891	-4.08595	0.99	155	2014-12-20	09:38:37
1148	50.31588	-4.085945	1.35	162	2014-12-20	09:38:38
1149	50.315869	-4.085933	1.44	146.6	2014-12-20	09:38:39
1150	50.315856	-4.085922	1.6	149.1	2014-12-20	09:38:40
1151	50.315844	-4.085914	1.53	158.8	2014-12-20	09:38:41
1152	50.315833	-4.085907	1.31	157.8	2014-12-20	09:38:42
1153	50.315822	-4.085902	1.27	162.3	2014-12-20	09:38:43
1154	50.315808	-4.085898	1.61	171	2014-12-20	09:38:44
1155	50.315795	-4.0859	1.44	184	2014-12-20	09:38:45
1156	50.315781	-4.085901	1.57	183.5	2014-12-20	09:38:46
1157	50.31577	-4.085905	1.24	191.9	2014-12-20	09:38:47
1158	50.315763	-4.085907	0.78	192.3	2014-12-20	09:38:48
1159	50.315754	-4.08591	1.04	190.6	2014-12-20	09:38:49
1160	50.315742	-4.085916	1.38	200.4	2014-12-20	09:38:50
1161	50.315733	-4.085919	1.03	189.7	2014-12-20	09:38:51
1162	50.315728	-4.085918	0.55	173.1	2014-12-20	09:38:52
1163	50.315722	-4.085919	0.65	185.3	2014-12-20	09:38:53
1164	50.315716	-4.085917	0.65	166.3	2014-12-20	09:38:54
1165	50.315711	-4.085916	0.56	176.4	2014-12-20	09:38:55
1166	50.315706	-4.085918	0.62	189.9	2014-12-20	09:38:56
1167	50.315703	-4.085918	0.36	190.5	2014-12-20	09:38:57
1168	50.315703	-4.085917	0.04	90	2014-12-20	09:38:59
1169	50.315702	-4.085913	0.29	107.2	2014-12-20	09:39:00
1170	50.315697	-4.085915	0.55	190	2014-12-20	09:39:01
1171	50.315697	-4.085919	0.31	263.2	2014-12-20	09:39:02
1172	50.3157	-4.085924	0.52	319.8	2014-12-20	09:39:03
1173	50.315704	-4.085925	0.38	349.1	2014-12-20	09:39:04
1174	50.315709	-4.085924	0.66	6.3	2014-12-20	09:39:05
1175	50.315726	-4.085913	2.04	23.2	2014-12-20	09:39:06
1176	50.315754	-4.085887	3.58	29.8	2014-12-20	09:39:07
1177	50.315793	-4.085864	4.64	21.1	2014-12-20	09:39:08
1178	50.315836	-4.085865	4.73	359	2014-12-20	09:39:09
1179	50.315881	-4.085882	5.21	346.8	2014-12-20	09:39:10
1180	50.315929	-4.085901	5.5	345.3	2014-12-20	09:39:11
1181	50.315975	-4.085929	5.45	339.2	2014-12-20	09:39:12
1182	50.31602	-4.085961	5.57	335.8	2014-12-20	09:39:13
1183	50.316066	-4.085993	5.57	335.9	2014-12-20	09:39:14
1184	50.316107	-4.08602	4.98	336.7	2014-12-20	09:39:15
1185	50.316144	-4.086035	4.22	346.3	2014-12-20	09:39:16
1186	50.316172	-4.08604	3.16	353.5	2014-12-20	09:39:17
1187	50.316184	-4.086044	1.31	346.9	2014-12-20	09:39:18
1188	50.316187	-4.086052	0.74	303	2014-12-20	09:39:19
1189	50.316193	-4.086064	1.04	306.8	2014-12-20	09:39:20
1190	50.316198	-4.086076	1	302.8	2014-12-20	09:39:21
1191	50.316202	-4.086088	0.96	299	2014-12-20	09:39:22
1192	50.316181	-4.086076	0.63	160.2	2014-12-20	09:39:26
1193	50.316167	-4.086051	2.32	130.6	2014-12-20	09:39:27
1194	50.316155	-4.086037	1.68	142.6	2014-12-20	09:39:28
1195	50.31614	-4.08602	2.08	145.1	2014-12-20	09:39:29
1196	50.316125	-4.086008	1.83	152.6	2014-12-20	09:39:30
1197	50.316107	-4.085999	2.14	163	2014-12-20	09:39:31
1198	50.316089	-4.08599	2.08	161.4	2014-12-20	09:39:32
1199	50.316074	-4.085979	1.88	155.6	2014-12-20	09:39:33
1200	50.316059	-4.085963	2.02	144.9	2014-12-20	09:39:34
1201	50.316048	-4.085946	1.69	134.2	2014-12-20	09:39:35
1202	50.31604	-4.085932	1.36	132.3	2014-12-20	09:39:36
1203	50.316028	-4.085921	1.55	150.2	2014-12-20	09:39:37
1204	50.316015	-4.085911	1.64	155.5	2014-12-20	09:39:38
1205	50.316004	-4.085901	1.4	148.7	2014-12-20	09:39:39
1206	50.315992	-4.085894	1.35	159.9	2014-12-20	09:39:40
1207	50.31598	-4.08589	1.42	166.9	2014-12-20	09:39:41
1208	50.315969	-4.085885	1.27	162.5	2014-12-20	09:39:42
1209	50.315957	-4.085884	1.37	177	2014-12-20	09:39:43
1210	50.315943	-4.085883	1.59	178.9	2014-12-20	09:39:44
1211	50.315927	-4.085885	1.7	184.2	2014-12-20	09:39:45
1212	50.315912	-4.085888	1.69	187.5	2014-12-20	09:39:46
1213	50.315903	-4.08589	1.01	186.8	2014-12-20	09:39:47
1214	50.315896	-4.085891	0.84	185.3	2014-12-20	09:39:48
1215	50.315888	-4.085895	0.93	199.4	2014-12-20	09:39:49
1216	50.315879	-4.085902	1.07	205.5	2014-12-20	09:39:50
1217	50.315868	-4.085908	1.3	201.9	2014-12-20	09:39:51
1218	50.315857	-4.085913	1.27	196.7	2014-12-20	09:39:52
1219	50.315847	-4.085919	1.19	199.4	2014-12-20	09:39:53
1220	50.315837	-4.085924	1.19	197.4	2014-12-20	09:39:54
1221	50.315828	-4.085928	1.07	197.2	2014-12-20	09:39:55
1222	50.315819	-4.085933	1.06	196.7	2014-12-20	09:39:56
1223	50.315808	-4.085938	1.27	196	2014-12-20	09:39:57
1224	50.3158	-4.085938	0.85	183.3	2014-12-20	09:39:58
1225	50.315793	-4.08594	0.87	189.5	2014-12-20	09:39:59
1226	50.31578	-4.085948	1.46	201.5	2014-12-20	09:40:00
1227	50.315766	-4.085954	1.66	195.8	2014-12-20	09:40:01
1228	50.315753	-4.085964	1.63	206.5	2014-12-20	09:40:02
1229	50.315742	-4.085976	1.45	215.4	2014-12-20	09:40:03
1230	50.315737	-4.08598	0.61	204.4	2014-12-20	09:40:04
1231	50.315737	-4.08598	0.05	231.9	2014-12-20	09:40:05
1232	50.315728	-4.085995	1.44	225.7	2014-12-20	09:40:06
1233	50.315725	-4.086006	0.85	246.7	2014-12-20	09:40:07
1234	50.315728	-4.086007	0.38	351.9	2014-12-20	09:40:08
1235	50.315733	-4.086	0.67	43.4	2014-12-20	09:40:09
1236	50.315737	-4.085991	0.77	57.1	2014-12-20	09:40:10
1237	50.315739	-4.085984	0.6	63	2014-12-20	09:40:11
1238	50.315737	-4.085985	0.19	206.5	2014-12-20	09:40:12
1239	50.315738	-4.08598	0.36	76.5	2014-12-20	09:40:13
1240	50.315751	-4.085963	1.89	40.1	2014-12-20	09:40:14
1241	50.315771	-4.08593	3.23	46.7	2014-12-20	09:40:15
1242	50.315794	-4.085893	3.68	45.4	2014-12-20	09:40:16
1243	50.315834	-4.085869	4.7	21.3	2014-12-20	09:40:17
1244	50.315878	-4.08587	4.92	358.8	2014-12-20	09:40:18
1245	50.315922	-4.085887	5.08	346.1	2014-12-20	09:40:19
1246	50.315964	-4.085916	5.09	336.3	2014-12-20	09:40:20
1247	50.316003	-4.08595	5	331	2014-12-20	09:40:21
1248	50.316049	-4.085986	5.66	333.6	2014-12-20	09:40:22
1249	50.31611	-4.086011	7.08	345.2	2014-12-20	09:40:23
1250	50.31618	-4.086036	7.94	347.2	2014-12-20	09:40:24
1251	50.316249	-4.086059	7.86	347.8	2014-12-20	09:40:25
1252	50.316315	-4.086074	7.51	351.9	2014-12-20	09:40:26
1253	50.316369	-4.086062	6.01	8.1	2014-12-20	09:40:27
1254	50.316382	-4.086034	2.52	53.6	2014-12-20	09:40:28
1255	50.31634	-4.086016	4.93	164.8	2014-12-20	09:40:29
1256	50.316312	-4.086006	3.19	168	2014-12-20	09:40:30
1257	50.316276	-4.086	4.01	173.5	2014-12-20	09:40:31
1258	50.316236	-4.085995	4.49	176	2014-12-20	09:40:32
1259	50.316183	-4.085991	5.92	176.9	2014-12-20	09:40:33
1260	50.31613	-4.085985	5.91	175.8	2014-12-20	09:40:34
1261	50.316091	-4.085979	4.3	174.7	2014-12-20	09:40:35
1262	50.316061	-4.085975	3.41	174.7	2014-12-20	09:40:36
1263	50.316037	-4.08597	2.68	172.3	2014-12-20	09:40:37
1264	50.316012	-4.085966	2.78	174	2014-12-20	09:40:38
1265	50.315989	-4.085963	2.57	175.4	2014-12-20	09:40:39
1266	50.315973	-4.085959	1.72	172.1	2014-12-20	09:40:40
1267	50.315963	-4.085952	1.27	154.5	2014-12-20	09:40:41
1268	50.315954	-4.085945	1.1	154.5	2014-12-20	09:40:42
1269	50.315943	-4.085945	1.28	180.3	2014-12-20	09:40:43
1270	50.31593	-4.085948	1.47	188.6	2014-12-20	09:40:44
1271	50.315914	-4.085951	1.77	187	2014-12-20	09:40:45
1272	50.315898	-4.085957	1.81	192.7	2014-12-20	09:40:46
1273	50.315884	-4.085964	1.69	198.5	2014-12-20	09:40:47
1274	50.315876	-4.085968	0.93	193.7	2014-12-20	09:40:48
1275	50.315874	-4.085967	0.15	151.1	2014-12-20	09:40:49
1276	50.315865	-4.085975	1.25	210	2014-12-20	09:40:50
1277	50.315857	-4.085979	0.87	198.5	2014-12-20	09:40:51
1278	50.315852	-4.085979	0.64	175.7	2014-12-20	09:40:52
1279	50.315846	-4.085977	0.63	170.3	2014-12-20	09:40:53
1280	50.315844	-4.08598	0.31	230.6	2014-12-20	09:40:54
1281	50.315852	-4.085981	0.92	355.2	2014-12-20	09:40:55
1282	50.315877	-4.085971	2.79	16.1	2014-12-20	09:40:56
1283	50.315912	-4.085944	4.4	25.2	2014-12-20	09:40:57
1284	50.315957	-4.085924	5.15	16.3	2014-12-20	09:40:58
1285	50.316002	-4.085936	5.14	349.9	2014-12-20	09:40:59
1286	50.316043	-4.085968	5.11	334.1	2014-12-20	09:41:00
1287	50.316082	-4.085998	4.82	334.1	2014-12-20	09:41:01
1288	50.316112	-4.086016	3.53	338.5	2014-12-20	09:41:02
1289	50.316136	-4.086026	2.74	344.9	2014-12-20	09:41:03
1290	50.316157	-4.086031	2.42	351.7	2014-12-20	09:41:04
1291	50.316165	-4.086028	0.92	11.2	2014-12-20	09:41:05
1292	50.316163	-4.086027	0.3	156.3	2014-12-20	09:41:06
1293	50.316144	-4.086008	2.46	147.3	2014-12-20	09:41:07
1294	50.316125	-4.086005	2.13	174.4	2014-12-20	09:41:08
1295	50.316103	-4.086005	2.53	180.7	2014-12-20	09:41:09
1296	50.31609	-4.086003	1.38	171.5	2014-12-20	09:41:10
1297	50.316086	-4.085998	0.55	142.2	2014-12-20	09:41:11
1298	50.316083	-4.085987	0.85	115.3	2014-12-20	09:41:12
1299	50.316077	-4.08598	0.88	145.5	2014-12-20	09:41:13
1300	50.316064	-4.085976	1.39	169.9	2014-12-20	09:41:14
1301	50.316055	-4.085968	1.22	148.9	2014-12-20	09:41:15
1302	50.316049	-4.085956	1.07	131	2014-12-20	09:41:16
1303	50.316037	-4.085947	1.44	152.8	2014-12-20	09:41:17
1304	50.316025	-4.085942	1.43	164.6	2014-12-20	09:41:18
1305	50.316027	-4.085933	0.67	69.6	2014-12-20	09:41:19
1306	50.316037	-4.085924	1.31	27.9	2014-12-20	09:41:20
1307	50.31604	-4.085921	0.33	40.4	2014-12-20	09:41:21
1308	50.31604	-4.085921	0.09	353.1	2014-12-20	09:41:22
1309	50.316034	-4.085921	0.69	176.1	2014-12-20	09:41:23
1310	50.316025	-4.08592	1.07	179.1	2014-12-20	09:41:24
1311	50.316012	-4.085925	1.41	193.4	2014-12-20	09:41:25
1312	50.316007	-4.085929	0.64	205.4	2014-12-20	09:41:26
1313	50.316007	-4.085932	0.22	279.7	2014-12-20	09:41:27
1314	50.316004	-4.085939	0.57	235.3	2014-12-20	09:41:28
1315	50.316001	-4.085946	0.63	232.2	2014-12-20	09:41:29
1316	50.316004	-4.085947	0.36	338.6	2014-12-20	09:41:30
1317	50.316006	-4.085948	0.19	336.4	2014-12-20	09:41:31
1318	50.315998	-4.085955	0.92	211	2014-12-20	09:41:32
1319	50.315987	-4.085965	1.49	208.9	2014-12-20	09:41:33
1320	50.315971	-4.085976	1.94	203	2014-12-20	09:41:34
1321	50.315956	-4.085986	1.79	203.2	2014-12-20	09:41:35
1322	50.315945	-4.085992	1.25	199.8	2014-12-20	09:41:36
1323	50.315936	-4.085996	1.11	195.6	2014-12-20	09:41:37
1324	50.315927	-4.085999	1.04	190.2	2014-12-20	09:41:38
1325	50.315917	-4.086	1.03	185.3	2014-12-20	09:41:39
1326	50.315922	-4.086007	0.7	312.9	2014-12-20	09:41:40
1327	50.31592	-4.086008	0.22	200.7	2014-12-20	09:41:41
1328	50.315914	-4.086006	0.67	168.1	2014-12-20	09:41:42
1329	50.315911	-4.086009	0.34	208.4	2014-12-20	09:41:43
1330	50.315913	-4.086006	0.25	53.6	2014-12-20	09:41:44
1331	50.315916	-4.086004	0.36	25.4	2014-12-20	09:41:45
1332	50.31591	-4.086008	0.73	204.6	2014-12-20	09:41:46
1333	50.315902	-4.086015	0.98	211.4	2014-12-20	09:41:47
1334	50.315892	-4.086024	1.29	210.1	2014-12-20	09:41:48
1335	50.315882	-4.086034	1.34	210.4	2014-12-20	09:41:49
1336	50.315871	-4.086041	1.26	205.7	2014-12-20	09:41:50
1337	50.315863	-4.086049	1.12	210	2014-12-20	09:41:51
1338	50.315854	-4.086055	1.1	202.9	2014-12-20	09:41:52
1339	50.315845	-4.086063	1.06	210.7	2014-12-20	09:41:53
1340	50.315837	-4.086069	1.06	205.2	2014-12-20	09:41:54
1341	50.315829	-4.086076	0.97	208.4	2014-12-20	09:41:55
1342	50.315826	-4.086083	0.6	234	2014-12-20	09:41:56
1343	50.315821	-4.086089	0.68	220.2	2014-12-20	09:41:57
1344	50.315814	-4.086098	1.05	217.8	2014-12-20	09:41:58
1345	50.315805	-4.086106	1.08	210.9	2014-12-20	09:41:59
1346	50.315796	-4.086113	1.16	207.6	2014-12-20	09:42:00
1347	50.315787	-4.086119	1.12	202.2	2014-12-20	09:42:01
1348	50.315777	-4.086124	1.15	196.6	2014-12-20	09:42:02
1349	50.315766	-4.086129	1.29	197.4	2014-12-20	09:42:03
1350	50.315756	-4.086133	1.15	194.1	2014-12-20	09:42:04
1351	50.315746	-4.086141	1.18	206	2014-12-20	09:42:05
1352	50.315742	-4.086145	0.61	209.7	2014-12-20	09:42:06
1353	50.315742	-4.086144	0.04	57.6	2014-12-20	09:42:07
1354	50.31574	-4.086147	0.29	219.6	2014-12-20	09:42:08
1355	50.315729	-4.086152	1.3	197.6	2014-12-20	09:42:09
1356	50.315717	-4.086159	1.4	198.4	2014-12-20	09:42:10
1357	50.315705	-4.086162	1.28	190.7	2014-12-20	09:42:11
1358	50.315692	-4.086166	1.55	191.7	2014-12-20	09:42:12
1359	50.315677	-4.08617	1.67	188.4	2014-12-20	09:42:13
1360	50.315663	-4.086173	1.59	187.7	2014-12-20	09:42:14
1361	50.315652	-4.086173	1.19	180	2014-12-20	09:42:15
1362	50.315643	-4.086173	1.02	178.4	2014-12-20	09:42:16
1363	50.315635	-4.086172	0.84	177.5	2014-12-20	09:42:17
1364	50.315629	-4.086171	0.69	171.6	2014-12-20	09:42:18
1365	50.315626	-4.086171	0.36	180	2014-12-20	09:42:19
1366	50.315626	-4.086169	0.05	85.3	2014-12-20	09:42:21
1367	50.315626	-4.086168	0.06	98.5	2014-12-20	09:42:22
1368	50.315633	-4.086156	1.19	47	2014-12-20	09:42:23
1369	50.31564	-4.08615	0.86	30.3	2014-12-20	09:42:24
1370	50.315644	-4.08615	0.44	0	2014-12-20	09:42:25
1371	50.315647	-4.08615	0.36	357	2014-12-20	09:42:26
1372	50.315647	-4.08615	0.01	35.7	2014-12-20	09:42:27
1373	50.315647	-4.086149	0.04	68.6	2014-12-20	09:42:29
1374	50.315645	-4.086152	0.32	219.9	2014-12-20	09:42:30
1375	50.315644	-4.086154	0.21	213.8	2014-12-20	09:42:31
1376	50.315644	-4.086154	0.02	0	2014-12-20	09:42:33
1377	50.315644	-4.086153	0.03	90	2014-12-20	09:42:34
1378	50.315644	-4.086153	0.04	139.9	2014-12-20	09:42:35
1379	50.315643	-4.086153	0.04	162.3	2014-12-20	09:42:36
1380	50.315643	-4.086153	0.03	253.4	2014-12-20	09:42:37
1381	50.315643	-4.086154	0.06	227.9	2014-12-20	09:42:38
1382	50.315641	-4.086155	0.21	205.5	2014-12-20	09:42:39
1383	50.315636	-4.086144	0.98	127.4	2014-12-20	09:42:40
1384	50.315631	-4.086127	1.31	114.3	2014-12-20	09:42:41
1385	50.31563	-4.086108	1.35	94.7	2014-12-20	09:42:42
1386	50.315634	-4.086086	1.6	76.2	2014-12-20	09:42:43
1387	50.315646	-4.086067	1.98	45.3	2014-12-20	09:42:44
1388	50.315666	-4.086042	2.83	38.1	2014-12-20	09:42:45
1389	50.315685	-4.086017	2.79	39.6	2014-12-20	09:42:46
1390	50.315698	-4.085995	2.11	47.4	2014-12-20	09:42:47
1391	50.31571	-4.085974	1.98	49.7	2014-12-20	09:42:48
1392	50.315721	-4.085953	1.96	50.8	2014-12-20	09:42:49
1393	50.315729	-4.085936	1.5	51.9	2014-12-20	09:42:50
1394	50.315728	-4.085929	0.52	108.8	2014-12-20	09:42:51
1395	50.315719	-4.085946	0.77	233.3	2014-12-20	09:42:53
1396	50.315717	-4.085953	0.55	243.8	2014-12-20	09:42:54
1397	50.315715	-4.085958	0.42	236.1	2014-12-20	09:42:55
1398	50.315714	-4.085962	0.29	238.5	2014-12-20	09:42:56
1399	50.315713	-4.085963	0.15	243.5	2014-12-20	09:42:57
1400	50.315716	-4.08596	0.36	40.7	2014-12-20	09:42:58
1401	50.315717	-4.085958	0.08	48.1	2014-12-20	09:43:00
1402	50.315716	-4.085959	0.11	217.7	2014-12-20	09:43:01
1403	50.315708	-4.085964	0.93	199.8	2014-12-20	09:43:02
1404	50.315699	-4.085966	0.98	190.2	2014-12-20	09:43:03
1405	50.315693	-4.085967	0.67	187.7	2014-12-20	09:43:04
1406	50.315688	-4.085969	0.62	188.3	2014-12-20	09:43:05
1407	50.315686	-4.085967	0.26	160.9	2014-12-20	09:43:06
1408	50.315686	-4.085967	0.02	79.4	2014-12-20	09:43:08
1409	50.315686	-4.085966	0.06	109.5	2014-12-20	09:43:09
1410	50.315687	-4.085962	0.31	61.3	2014-12-20	09:43:10
1411	50.315687	-4.085962	0.05	180	2014-12-20	09:43:11
1412	50.315686	-4.085962	0.05	141.7	2014-12-20	09:43:12
1413	50.315682	-4.08596	0.46	163.4	2014-12-20	09:43:13
1414	50.315682	-4.08596	0.03	110.8	2014-12-20	09:43:14
1415	50.315682	-4.085959	0.08	128.1	2014-12-20	09:43:15
1416	50.315682	-4.085958	0.04	90	2014-12-20	09:43:16
1417	50.315678	-4.085961	0.43	209.3	2014-12-20	09:43:17
1418	50.315674	-4.085962	0.53	188.4	2014-12-20	09:43:18
1419	50.31567	-4.085963	0.4	184.3	2014-12-20	09:43:19
1420	50.315665	-4.085965	0.56	196.8	2014-12-20	09:43:20
1421	50.315662	-4.085965	0.33	180	2014-12-20	09:43:21
1422	50.315665	-4.085959	0.52	60.9	2014-12-20	09:43:22
1423	50.315672	-4.085953	0.87	27.3	2014-12-20	09:43:23
1424	50.315674	-4.085952	0.16	12	2014-12-20	09:43:25
1425	50.315675	-4.085952	0.02	0	2014-12-20	09:43:26
1426	50.315677	-4.085951	0.16	12.6	2014-12-20	09:43:28
1427	50.315673	-4.085951	0.23	178.5	2014-12-20	09:43:30
1428	50.315673	-4.085951	0.05	236	2014-12-20	09:43:31
1429	50.315668	-4.085954	0.59	194.7	2014-12-20	09:43:32
1430	50.315667	-4.085953	0.07	151.3	2014-12-20	09:43:34
1431	50.315665	-4.085946	0.52	107.7	2014-12-20	09:43:35
1432	50.315664	-4.085939	0.48	103.4	2014-12-20	09:43:36
1433	50.31567	-4.085935	0.75	24.1	2014-12-20	09:43:37
1434	50.31568	-4.085948	1.4	318.8	2014-12-20	09:43:38
1435	50.31569	-4.085957	1.31	330.9	2014-12-20	09:43:39
1436	50.315703	-4.085965	1.59	338.5	2014-12-20	09:43:40
1437	50.315717	-4.085969	1.51	347.9	2014-12-20	09:43:41
1438	50.31573	-4.085963	1.57	16.8	2014-12-20	09:43:42
1439	50.315744	-4.085952	1.66	26.7	2014-12-20	09:43:43
1440	50.315756	-4.085945	1.5	20.9	2014-12-20	09:43:44
1441	50.315767	-4.085941	1.26	13.7	2014-12-20	09:43:45
1442	50.315777	-4.085939	1.12	7	2014-12-20	09:43:46
1443	50.315786	-4.085938	1.02	4	2014-12-20	09:43:47
1444	50.315786	-4.085938	0	0	2014-12-20	09:43:49
1445	50.315783	-4.08594	0.37	207	2014-12-20	09:43:50
1446	50.315781	-4.085941	0.24	190.2	2014-12-20	09:43:51
1447	50.315779	-4.085933	0.6	117.9	2014-12-20	09:43:52
1448	50.315775	-4.085929	0.46	141.8	2014-12-20	09:43:53
1449	50.315771	-4.08593	0.53	183.2	2014-12-20	09:43:54
1450	50.315769	-4.08593	0.16	190.6	2014-12-20	09:43:55
1451	50.315769	-4.08593	0.02	32.6	2014-12-20	09:43:57
1452	50.315769	-4.085931	0.05	242.4	2014-12-20	09:43:59
1453	50.315769	-4.085932	0.07	212.6	2014-12-20	09:44:00
1454	50.315776	-4.085921	1.15	42.9	2014-12-20	09:44:01
1455	50.315786	-4.085914	1.18	25	2014-12-20	09:44:02
1456	50.31579	-4.085909	0.53	34.2	2014-12-20	09:44:03
1457	50.315789	-4.085909	0.03	151.8	2014-12-20	09:44:05
1458	50.315782	-4.085913	0.86	197.3	2014-12-20	09:44:06
1459	50.315777	-4.085915	0.27	199.8	2014-12-20	09:44:08
1460	50.315777	-4.085915	0.01	270	2014-12-20	09:44:09
1461	50.315777	-4.085915	0.01	90	2014-12-20	09:44:10
1462	50.315777	-4.085915	0.01	270	2014-12-20	09:44:11
1463	50.315777	-4.085915	0.02	0	2014-12-20	09:44:12
1464	50.315777	-4.085915	0.01	144.3	2014-12-20	09:44:13
1465	50.315776	-4.085915	0.04	180	2014-12-20	09:44:15
1466	50.31578	-4.085907	0.68	54.6	2014-12-20	09:44:16
1467	50.31578	-4.085903	0.15	93.6	2014-12-20	09:44:18
1468	50.31578	-4.085903	0.01	180	2014-12-20	09:44:19
1469	50.31578	-4.085903	0.02	243.4	2014-12-20	09:44:20
1470	50.315775	-4.085907	0.29	202.5	2014-12-20	09:44:22
1471	50.315777	-4.085901	0.47	60.4	2014-12-20	09:44:23
1472	50.31578	-4.085896	0.5	43	2014-12-20	09:44:24
1473	50.31578	-4.085893	0.12	96.5	2014-12-20	09:44:26
1474	50.315779	-4.085893	0.07	190.4	2014-12-20	09:44:27
1475	50.315779	-4.085893	0.05	180	2014-12-20	09:44:29
1476	50.315778	-4.085892	0.06	147.4	2014-12-20	09:44:30
1477	50.315778	-4.085892	0.07	175.1	2014-12-20	09:44:31
1478	50.315778	-4.085892	0.04	90	2014-12-20	09:44:32
1479	50.315777	-4.085891	0.06	151.8	2014-12-20	09:44:33
1480	50.315774	-4.085895	0.45	221	2014-12-20	09:44:34
1481	50.315773	-4.085895	0.06	176.7	2014-12-20	09:44:36
1482	50.315771	-4.085897	0.28	212.7	2014-12-20	09:44:37
1483	50.315763	-4.085899	0.42	187.7	2014-12-20	09:44:39
1484	50.315766	-4.085895	0.4	43.6	2014-12-20	09:44:40
1485	50.315769	-4.085892	0.38	28.7	2014-12-20	09:44:41
1486	50.315768	-4.085894	0.09	222.3	2014-12-20	09:44:43
1487	50.315768	-4.085894	0.02	240.6	2014-12-20	09:44:44
1488	50.315767	-4.085895	0.04	198.2	2014-12-20	09:44:45
1489	50.315767	-4.085895	0.07	204.4	2014-12-20	09:44:46
1490	50.315766	-4.085895	0.07	190.4	2014-12-20	09:44:47
1491	50.315766	-4.085895	0.04	154.2	2014-12-20	09:44:48
1492	50.315766	-4.085895	0.03	136.8	2014-12-20	09:44:49
1493	50.315765	-4.085895	0.03	180	2014-12-20	09:44:50
1494	50.315764	-4.085893	0.08	137.9	2014-12-20	09:44:52
1495	50.315764	-4.085893	0.05	158.7	2014-12-20	09:44:53
1496	50.315764	-4.085893	0.01	180	2014-12-20	09:44:54
1497	50.315763	-4.085892	0.06	147.4	2014-12-20	09:44:56
1498	50.315763	-4.085892	0.03	110.8	2014-12-20	09:44:57
1499	50.315763	-4.085892	0.02	196.7	2014-12-20	09:44:58
1500	50.315763	-4.085892	0.01	212.6	2014-12-20	09:44:59
1501	50.315763	-4.085892	0.03	43.2	2014-12-20	09:45:00
1502	50.315763	-4.085892	0.04	189.6	2014-12-20	09:45:01
1503	50.315763	-4.085892	0.01	0	2014-12-20	09:45:02
1504	50.315763	-4.085892	0.02	212.6	2014-12-20	09:45:03
1505	50.315763	-4.085892	0.01	0	2014-12-20	09:45:04
1506	50.315763	-4.085892	0.01	180	2014-12-20	09:45:05
1507	50.315762	-4.085892	0.03	197.4	2014-12-20	09:45:07
1508	50.315762	-4.085892	0	0	2014-12-20	09:45:08
1509	50.315762	-4.085892	0	0	2014-12-20	09:45:09
1510	50.315762	-4.085892	0.02	233.6	2014-12-20	09:45:10
1511	50.315761	-4.085893	0.04	201.8	2014-12-20	09:45:12
1512	50.315761	-4.085893	0.05	187.8	2014-12-20	09:45:13
1513	50.315761	-4.085893	0.02	196.7	2014-12-20	09:45:14
1514	50.315764	-4.085892	0.39	14	2014-12-20	09:45:15
1515	50.315765	-4.085893	0.07	302.1	2014-12-20	09:45:17
1516	50.315764	-4.085894	0.08	215.9	2014-12-20	09:45:18
1517	50.315761	-4.0859	0.58	224.7	2014-12-20	09:45:19
1518	50.315749	-4.085923	2.06	233.4	2014-12-20	09:45:20
1519	50.315743	-4.085947	1.85	248.2	2014-12-20	09:45:21
1520	50.315739	-4.085971	1.74	255.1	2014-12-20	09:45:22
1521	50.31574	-4.085993	1.55	274.1	2014-12-20	09:45:23
1522	50.315742	-4.086017	1.72	277.5	2014-12-20	09:45:24
1523	50.315745	-4.086036	1.39	284.4	2014-12-20	09:45:25
1524	50.315751	-4.086044	0.87	317.6	2014-12-20	09:45:26
1525	50.315771	-4.086042	2.17	3.3	2014-12-20	09:45:27
1526	50.315808	-4.086031	4.28	10.7	2014-12-20	09:45:28
1527	50.315857	-4.086026	5.43	3.6	2014-12-20	09:45:29
1528	50.315899	-4.086038	4.76	349.9	2014-12-20	09:45:30
1529	50.315937	-4.086032	4.23	6	2014-12-20	09:45:31
1530	50.315982	-4.085999	5.55	24.6	2014-12-20	09:45:32
1531	50.316029	-4.085965	5.71	25.2	2014-12-20	09:45:33
1532	50.316076	-4.085929	5.8	26	2014-12-20	09:45:34
1533	50.316123	-4.085892	5.88	26.8	2014-12-20	09:45:35
1534	50.31617	-4.085853	5.95	27.6	2014-12-20	09:45:36
1535	50.316217	-4.085814	5.95	28.1	2014-12-20	09:45:37
1536	50.316264	-4.085773	5.98	28.7	2014-12-20	09:45:38
1537	50.316509	-4.085602	4.98	24.1	2014-12-20	09:45:44
1538	50.31635	-4.085782	21.87	215.8	2014-12-20	09:45:45
1539	50.316242	-4.085853	12.99	202.7	2014-12-20	09:45:46
1540	50.316039	-4.085922	23.13	192.3	2014-12-20	09:45:47
1541	50.315984	-4.085919	6.14	178	2014-12-20	09:45:48
1542	50.31595	-4.085924	3.8	185.5	2014-12-20	09:45:49
1543	50.315927	-4.085922	2.58	176.6	2014-12-20	09:45:50
1544	50.315908	-4.08592	2.1	176.2	2014-12-20	09:45:51
1545	50.315888	-4.085919	2.21	178.6	2014-12-20	09:45:52
1546	50.315868	-4.085919	2.24	180.3	2014-12-20	09:45:53
1547	50.315849	-4.08592	2.12	181.6	2014-12-20	09:45:54
1548	50.31583	-4.085916	2.17	172.4	2014-12-20	09:45:55
1549	50.315818	-4.085907	1.5	154.5	2014-12-20	09:45:56
1550	50.315807	-4.085899	1.33	153.1	2014-12-20	09:45:57
1551	50.315793	-4.085895	1.58	170	2014-12-20	09:45:58
1552	50.315782	-4.08589	1.31	166	2014-12-20	09:45:59
1553	50.31578	-4.085889	0.21	159.9	2014-12-20	09:46:00
1554	50.315784	-4.0859	0.86	303.4	2014-12-20	09:46:01
1555	50.315789	-4.085913	1.07	299.2	2014-12-20	09:46:02
1556	50.315788	-4.085918	0.39	251.8	2014-12-20	09:46:03
1557	50.315783	-4.085907	0.94	128.5	2014-12-20	09:46:04
1558	50.315774	-4.085897	1.2	141.4	2014-12-20	09:46:05
1559	50.315762	-4.08589	1.41	158.7	2014-12-20	09:46:06
1560	50.315743	-4.085889	2.18	178.8	2014-12-20	09:46:07
1561	50.315723	-4.085888	2.21	177.5	2014-12-20	09:46:08
1562	50.315707	-4.085885	1.78	174.8	2014-12-20	09:46:09
1563	50.315692	-4.085884	1.69	176.4	2014-12-20	09:46:10
1564	50.315677	-4.085888	1.65	191.3	2014-12-20	09:46:11
1565	50.315665	-4.085891	1.37	189	2014-12-20	09:46:12
1566	50.315657	-4.08589	0.93	174.5	2014-12-20	09:46:13
1567	50.315652	-4.085887	0.59	156.7	2014-12-20	09:46:14
1568	50.315649	-4.085884	0.36	148.2	2014-12-20	09:46:15
1569	50.315648	-4.085883	0.13	140.9	2014-12-20	09:46:16
1570	50.315639	-4.085882	1.1	175.6	2014-12-20	09:46:17
1571	50.315624	-4.08588	1.62	176.2	2014-12-20	09:46:18
1572	50.315611	-4.085878	1.47	173.7	2014-12-20	09:46:19
1573	50.3156	-4.08587	1.34	153.3	2014-12-20	09:46:20
1574	50.315592	-4.085859	1.14	139.4	2014-12-20	09:46:21
1575	50.315583	-4.085853	1.17	159.1	2014-12-20	09:46:22
1576	50.315571	-4.085848	1.34	162.9	2014-12-20	09:46:23
1577	50.31556	-4.085839	1.32	153.1	2014-12-20	09:46:24
1578	50.31555	-4.08583	1.3	149.7	2014-12-20	09:46:25
1579	50.31554	-4.085821	1.3	150.1	2014-12-20	09:46:26
1580	50.315534	-4.085813	0.96	142	2014-12-20	09:46:27
1581	50.315527	-4.085807	0.79	150.7	2014-12-20	09:46:28
1582	50.31552	-4.085803	0.84	160.1	2014-12-20	09:46:29
1583	50.315512	-4.085801	0.89	170	2014-12-20	09:46:30
1584	50.315502	-4.085798	1.16	169.4	2014-12-20	09:46:31
1585	50.315496	-4.085793	0.78	154.5	2014-12-20	09:46:32
1586	50.315493	-4.085788	0.47	129	2014-12-20	09:46:33
1587	50.315497	-4.085783	0.53	41.9	2014-12-20	09:46:34
1588	50.315499	-4.085777	0.51	54.4	2014-12-20	09:46:35
1589	50.315499	-4.085777	0.1	141.3	2014-12-20	09:46:36
1590	50.315494	-4.085777	0.55	183.1	2014-12-20	09:46:37
1591	50.315489	-4.085778	0.51	186.1	2014-12-20	09:46:38
1592	50.315485	-4.08578	0.44	200.7	2014-12-20	09:46:39
1593	50.315483	-4.085782	0.17	201	2014-12-20	09:46:41
1594	50.315483	-4.085782	0.01	50.3	2014-12-20	09:46:43
1595	50.315483	-4.085781	0.02	90	2014-12-20	09:46:44
1596	50.31548	-4.08578	0.12	167.4	2014-12-20	09:46:46
1597	50.315481	-4.08578	0.01	32.6	2014-12-20	09:46:47
1598	50.31548	-4.085779	0.04	97.1	2014-12-20	09:46:49
1599	50.315481	-4.085779	0.04	46.3	2014-12-20	09:46:50
1600	50.315481	-4.085779	0.03	59.2	2014-12-20	09:46:51
1601	50.315477	-4.085778	0.46	174	2014-12-20	09:46:52
1602	50.315471	-4.085778	0.6	183.9	2014-12-20	09:46:53
1603	50.31547	-4.085776	0.26	138.6	2014-12-20	09:46:54
1604	50.315473	-4.085771	0.5	43	2014-12-20	09:46:55
1605	50.315475	-4.085768	0.31	41.7	2014-12-20	09:46:56
1606	50.315475	-4.085768	0.04	105.7	2014-12-20	09:46:57
1607	50.315474	-4.085765	0.09	108.4	2014-12-20	09:46:59
1608	50.315475	-4.085764	0.09	71.5	2014-12-20	09:47:00
1609	50.315475	-4.085764	0.03	71.4	2014-12-20	09:47:01
1610	50.315475	-4.085764	0.03	223.2	2014-12-20	09:47:02
1611	50.315475	-4.085764	0.04	351.2	2014-12-20	09:47:03
1612	50.315475	-4.08576	0.16	79.6	2014-12-20	09:47:05
1613	50.315475	-4.08576	0.01	90	2014-12-20	09:47:06
1614	50.315474	-4.085762	0.26	217	2014-12-20	09:47:07
1615	50.315474	-4.085761	0.02	90	2014-12-20	09:47:09
1616	50.315477	-4.085757	0.46	40.8	2014-12-20	09:47:10
1617	50.31548	-4.085754	0.48	29.5	2014-12-20	09:47:11
1618	50.315481	-4.085753	0.02	79.4	2014-12-20	09:47:13
1619	50.31548	-4.085752	0.11	110.4	2014-12-20	09:47:14
1620	50.315478	-4.085749	0.37	144.4	2014-12-20	09:47:15
1621	50.315475	-4.085747	0.34	160.3	2014-12-20	09:47:16
1622	50.315471	-4.085747	0.44	174.6	2014-12-20	09:47:17
1623	50.315466	-4.085745	0.59	170	2014-12-20	09:47:18
1624	50.31546	-4.085743	0.66	165.3	2014-12-20	09:47:19
1625	50.315456	-4.085738	0.53	136.5	2014-12-20	09:47:20
1626	50.315453	-4.085734	0.41	143.2	2014-12-20	09:47:21
1627	50.315451	-4.085733	0.31	158.5	2014-12-20	09:47:22
1628	50.315447	-4.08573	0.44	152.7	2014-12-20	09:47:23
1629	50.315445	-4.085727	0.27	142.3	2014-12-20	09:47:24
1630	50.315445	-4.085727	0.02	115.7	2014-12-20	09:47:25
1631	50.315446	-4.085727	0.03	44.1	2014-12-20	09:47:27
1632	50.315445	-4.085726	0.05	153.4	2014-12-20	09:47:28
1633	50.315445	-4.085726	0.03	51.9	2014-12-20	09:47:29
1634	50.315445	-4.085725	0.03	90	2014-12-20	09:47:31
1635	50.315446	-4.085725	0.07	4.9	2014-12-20	09:47:32
1636	50.315446	-4.085725	0.05	27.3	2014-12-20	09:47:33
1637	50.315447	-4.085725	0.04	319	2014-12-20	09:47:34
1638	50.315445	-4.085727	0.21	212.4	2014-12-20	09:47:35
1639	50.315445	-4.085727	0.04	180	2014-12-20	09:47:36
1640	50.315439	-4.085731	0.73	206.6	2014-12-20	09:47:37
1641	50.315435	-4.085731	0.23	177.8	2014-12-20	09:47:39
1642	50.315435	-4.085731	0.02	233.6	2014-12-20	09:47:40
1643	50.315435	-4.085731	0.01	180	2014-12-20	09:47:41
1644	50.315442	-4.085737	0.91	330.6	2014-12-20	09:47:42
1645	50.315448	-4.085752	1.27	305.9	2014-12-20	09:47:43
1646	50.315455	-4.085765	1.2	308.6	2014-12-20	09:47:44
1647	50.315473	-4.085771	2.01	348.5	2014-12-20	09:47:45
1648	50.315512	-4.085763	4.4	7.4	2014-12-20	09:47:46
1649	50.315572	-4.085738	6.88	15.1	2014-12-20	09:47:47
1650	50.31564	-4.085702	8.07	18.5	2014-12-20	09:47:48
1651	50.31571	-4.085664	8.21	19.3	2014-12-20	09:47:49
1652	50.315781	-4.085625	8.31	19.2	2014-12-20	09:47:50
1653	50.316214	-4.085453	5.54	14.2	2014-12-20	09:47:59
1654	50.316203	-4.085495	3.27	247.4	2014-12-20	09:48:00
1655	50.316186	-4.085546	4.08	241.7	2014-12-20	09:48:01
1656	50.316143	-4.085575	5.22	203.8	2014-12-20	09:48:02
1657	50.315992	-4.085691	18.68	206.2	2014-12-20	09:48:03
1658	50.315987	-4.085758	4.78	262.5	2014-12-20	09:48:04
1659	50.316016	-4.085786	3.79	328.7	2014-12-20	09:48:05
1660	50.316057	-4.085813	5.02	337.4	2014-12-20	09:48:06
1661	50.316098	-4.08583	4.68	345.1	2014-12-20	09:48:07
1662	50.316139	-4.085843	4.64	348.2	2014-12-20	09:48:08
1663	50.31618	-4.085857	4.67	347.6	2014-12-20	09:48:09
1664	50.316221	-4.085872	4.71	347.3	2014-12-20	09:48:10
1665	50.316262	-4.085886	4.7	347.9	2014-12-20	09:48:11
1666	50.316303	-4.085899	4.63	348.2	2014-12-20	09:48:12
1667	50.316338	-4.085914	4.07	344.6	2014-12-20	09:48:13
1668	50.316346	-4.085916	0.87	351.3	2014-12-20	09:48:14
1669	50.316238	-4.085937	12.08	186.9	2014-12-20	09:48:15
1670	50.316142	-4.085883	11.42	160.3	2014-12-20	09:48:16
1671	50.3161	-4.085861	4.86	161.2	2014-12-20	09:48:17
1672	50.316048	-4.085845	6	169.1	2014-12-20	09:48:18
1673	50.316012	-4.085841	4	176.2	2014-12-20	09:48:19
1674	50.315987	-4.085837	2.76	173.9	2014-12-20	09:48:20
1675	50.315965	-4.085833	2.49	174.2	2014-12-20	09:48:21
1676	50.315947	-4.085834	2	181.9	2014-12-20	09:48:22
1677	50.315931	-4.085836	1.81	184	2014-12-20	09:48:23
1678	50.315915	-4.085837	1.78	182.9	2014-12-20	09:48:24
1679	50.315901	-4.085837	1.58	180.2	2014-12-20	09:48:25
1680	50.315889	-4.08584	1.3	189.2	2014-12-20	09:48:26
1681	50.315874	-4.085849	1.79	199.9	2014-12-20	09:48:27
1682	50.315857	-4.085857	1.94	197.4	2014-12-20	09:48:28
1683	50.31584	-4.085867	2.07	200.1	2014-12-20	09:48:29
1684	50.315828	-4.085878	1.57	212	2014-12-20	09:48:30
1685	50.315831	-4.085883	0.48	318.5	2014-12-20	09:48:31
1686	50.315835	-4.085887	0.51	326.9	2014-12-20	09:48:32
1687	50.315825	-4.085892	1.15	196.6	2014-12-20	09:48:33
1688	50.315812	-4.085892	1.49	180.5	2014-12-20	09:48:34
1689	50.315801	-4.085884	1.3	155.7	2014-12-20	09:48:35
1690	50.315792	-4.085876	1.16	151.1	2014-12-20	09:48:36
1691	50.315779	-4.085867	1.59	154.9	2014-12-20	09:48:37
1692	50.315766	-4.085859	1.55	160.2	2014-12-20	09:48:38
1693	50.315756	-4.085859	1.16	178.2	2014-12-20	09:48:39
1694	50.315743	-4.085861	1.37	185.7	2014-12-20	09:48:40
1695	50.31573	-4.085863	1.52	186.7	2014-12-20	09:48:41
1696	50.315729	-4.085859	0.31	109	2014-12-20	09:48:42
1697	50.315737	-4.085851	1.04	32.6	2014-12-20	09:48:43
1698	50.315737	-4.085845	0.48	83.3	2014-12-20	09:48:44
1699	50.315731	-4.085841	0.73	156.9	2014-12-20	09:48:45
1700	50.315721	-4.085839	1.18	172.7	2014-12-20	09:48:46
1701	50.315708	-4.085835	1.42	170.1	2014-12-20	09:48:47
1702	50.315697	-4.08583	1.23	164.5	2014-12-20	09:48:48
1703	50.315686	-4.085828	1.24	170.3	2014-12-20	09:48:49
1704	50.315679	-4.085825	0.43	166.4	2014-12-20	09:48:51
1705	50.31568	-4.085823	0.13	39.3	2014-12-20	09:48:52
1706	50.315683	-4.085825	0.38	339.7	2014-12-20	09:48:53
1707	50.315687	-4.085825	0.41	7.5	2014-12-20	09:48:54
1708	50.315691	-4.085821	0.57	28.5	2014-12-20	09:48:55
1709	50.315695	-4.085815	0.57	44.2	2014-12-20	09:48:56
1710	50.315689	-4.085815	0.69	178.5	2014-12-20	09:48:57
1711	50.315675	-4.08582	1.51	192.7	2014-12-20	09:48:58
1712	50.315668	-4.085817	0.88	168.3	2014-12-20	09:48:59
1713	50.315664	-4.085805	0.95	116.2	2014-12-20	09:49:00
1714	50.315655	-4.0858	1.05	158.7	2014-12-20	09:49:01
1715	50.315642	-4.085797	1.5	171.6	2014-12-20	09:49:02
1716	50.315627	-4.085798	1.67	184.5	2014-12-20	09:49:03
1717	50.315614	-4.085801	1.48	187	2014-12-20	09:49:04
1718	50.315605	-4.085799	1	170	2014-12-20	09:49:05
1719	50.315593	-4.085795	1.4	169.4	2014-12-20	09:49:06
1720	50.315578	-4.085794	1.64	178.5	2014-12-20	09:49:07
1721	50.315565	-4.085791	1.48	170	2014-12-20	09:49:08
1722	50.315551	-4.08579	1.52	177.8	2014-12-20	09:49:09
1723	50.315539	-4.085788	1.4	174.9	2014-12-20	09:49:10
1724	50.315534	-4.085785	0.61	155.6	2014-12-20	09:49:11
1725	50.315532	-4.085777	0.59	103.8	2014-12-20	09:49:12
1726	50.315531	-4.08577	0.26	110.6	2014-12-20	09:49:14
1727	50.31553	-4.085769	0.08	144.1	2014-12-20	09:49:15
1728	50.315529	-4.085765	0.3	120.2	2014-12-20	09:49:16
1729	50.315534	-4.085759	0.7	37.1	2014-12-20	09:49:17
1730	50.31554	-4.085755	0.75	24.5	2014-12-20	09:49:18
1731	50.315542	-4.085756	0.13	338.6	2014-12-20	09:49:20
1732	50.315539	-4.085761	0.51	219.9	2014-12-20	09:49:21
1733	50.315534	-4.085764	0.56	200.1	2014-12-20	09:49:22
1734	50.315527	-4.085766	0.75	192.9	2014-12-20	09:49:23
1735	50.315523	-4.085766	0.48	182.9	2014-12-20	09:49:24
1736	50.315523	-4.085762	0.29	93.8	2014-12-20	09:49:25
1737	50.315527	-4.085757	0.56	38.7	2014-12-20	09:49:26
1738	50.31553	-4.085753	0.44	44.3	2014-12-20	09:49:27
1739	50.315533	-4.08575	0.43	31.8	2014-12-20	09:49:28
1740	50.315534	-4.08575	0.03	10.6	2014-12-20	09:49:30
1741	50.315534	-4.08575	0	0	2014-12-20	09:49:31
1742	50.315534	-4.08575	0	0	2014-12-20	09:49:32
1743	50.315534	-4.08575	0.01	270	2014-12-20	09:49:33
1744	50.315533	-4.08575	0.08	176.1	2014-12-20	09:49:34
1745	50.315523	-4.085743	1.2	158.1	2014-12-20	09:49:35
1746	50.315516	-4.085733	1.09	135.8	2014-12-20	09:49:36
1747	50.315509	-4.085721	1.11	133.3	2014-12-20	09:49:37
1748	50.315498	-4.085712	1.39	151.6	2014-12-20	09:49:38
1749	50.315483	-4.085704	1.73	160	2014-12-20	09:49:39
1750	50.315472	-4.085694	1.41	151.3	2014-12-20	09:49:40
1751	50.315463	-4.085683	1.29	142.5	2014-12-20	09:49:41
1752	50.315454	-4.085671	1.28	140	2014-12-20	09:49:42
1753	50.315444	-4.085662	1.31	150.1	2014-12-20	09:49:43
1754	50.315432	-4.085654	1.46	155.7	2014-12-20	09:49:44
1755	50.31542	-4.085646	1.42	156.8	2014-12-20	09:49:45
1756	50.315411	-4.085641	1.14	160.7	2014-12-20	09:49:46
1757	50.315402	-4.085639	0.92	173.7	2014-12-20	09:49:47
1758	50.315399	-4.085638	0.37	169.8	2014-12-20	09:49:48
1759	50.315398	-4.085638	0.08	171.3	2014-12-20	09:49:49
1760	50.3154	-4.08563	0.61	67.4	2014-12-20	09:49:50
1761	50.315403	-4.085623	0.58	56.7	2014-12-20	09:49:51
1762	50.315405	-4.085618	0.42	56.4	2014-12-20	09:49:52
1763	50.315408	-4.085614	0.42	45.8	2014-12-20	09:49:53
1764	50.315408	-4.085614	0.02	325.8	2014-12-20	09:49:54
1765	50.315409	-4.085615	0.04	342.3	2014-12-20	09:49:55
1766	50.315409	-4.085615	0.03	342.3	2014-12-20	09:49:57
1767	50.315409	-4.085615	0.03	348.5	2014-12-20	09:49:58
1768	50.315409	-4.085615	0.02	327.4	2014-12-20	09:49:59
1769	50.315409	-4.085615	0.02	233.6	2014-12-20	09:50:00
1770	50.31541	-4.085616	0.03	300.8	2014-12-20	09:50:01
1771	50.31541	-4.085616	0.02	270	2014-12-20	09:50:02
1772	50.31541	-4.085616	0.03	270	2014-12-20	09:50:03
1773	50.31541	-4.085623	0.48	272.2	2014-12-20	09:50:04
1774	50.31541	-4.085632	0.63	268.3	2014-12-20	09:50:05
1775	50.315408	-4.085641	0.68	254.2	2014-12-20	09:50:06
1776	50.315407	-4.085649	0.55	254.1	2014-12-20	09:50:07
1777	50.315408	-4.085653	0.38	297.6	2014-12-20	09:50:08
1778	50.315413	-4.085652	0.52	10.5	2014-12-20	09:50:09
1779	50.315413	-4.085649	0.13	79.4	2014-12-20	09:50:11
1780	50.315403	-4.085633	1.62	136.4	2014-12-20	09:50:12
1781	50.315397	-4.085622	0.96	127.9	2014-12-20	09:50:13
1782	50.315389	-4.085617	0.95	157.5	2014-12-20	09:50:14
1783	50.315384	-4.085619	0.62	192.2	2014-12-20	09:50:15
1784	50.315377	-4.085622	0.87	196.4	2014-12-20	09:50:16
1785	50.315368	-4.085626	1.03	195.5	2014-12-20	09:50:17
1786	50.315364	-4.085627	0.23	190.6	2014-12-20	09:50:19
1787	50.315363	-4.085627	0.09	144.1	2014-12-20	09:50:20
1788	50.315363	-4.085626	0.03	43.2	2014-12-20	09:50:21
1789	50.315366	-4.085624	0.34	32.6	2014-12-20	09:50:22
1790	50.315366	-4.085623	0.02	65.3	2014-12-20	09:50:24
1791	50.315366	-4.085623	0.02	90	2014-12-20	09:50:25
1792	50.315363	-4.085622	0.37	173.4	2014-12-20	09:50:26
1793	50.315362	-4.085622	0.01	149	2014-12-20	09:50:28
1794	50.315366	-4.085618	0.5	38.9	2014-12-20	09:50:29
1795	50.315368	-4.085618	0.13	0	2014-12-20	09:50:31
1796	50.315368	-4.085617	0.01	110.8	2014-12-20	09:50:33
1797	50.315368	-4.085617	0.03	112.5	2014-12-20	09:50:34
1798	50.315373	-4.085612	0.69	31.7	2014-12-20	09:50:35
1799	50.315378	-4.085608	0.58	31	2014-12-20	09:50:36
1800	50.315379	-4.085603	0.35	71.2	2014-12-20	09:50:37
1801	50.315378	-4.085603	0.03	151.8	2014-12-20	09:50:39
1802	50.315378	-4.085603	0.02	306.4	2014-12-20	09:50:40
1803	50.315378	-4.085603	0.05	219.1	2014-12-20	09:50:41
1804	50.315378	-4.085603	0	0	2014-12-20	09:50:42
1805	50.315378	-4.085603	0.02	196.7	2014-12-20	09:50:43
1806	50.315378	-4.085604	0.06	252.4	2014-12-20	09:50:44
1807	50.315378	-4.085604	0.01	270	2014-12-20	09:50:45
1808	50.315379	-4.085609	0.37	286.1	2014-12-20	09:50:46
1809	50.315379	-4.085609	0.01	270	2014-12-20	09:50:47
1810	50.315378	-4.08561	0.04	188.5	2014-12-20	09:50:48
1811	50.315378	-4.08561	0.07	220.6	2014-12-20	09:50:49
1812	50.315377	-4.085611	0.04	242.2	2014-12-20	09:50:51
1813	50.315377	-4.085611	0.01	180	2014-12-20	09:50:52
1814	50.315376	-4.085615	0.3	242.4	2014-12-20	09:50:53
1815	50.315383	-4.085633	1.51	300.9	2014-12-20	09:50:54
1816	50.315392	-4.085648	1.43	313.2	2014-12-20	09:50:55
1817	50.3154	-4.085667	1.61	303.9	2014-12-20	09:50:56
1818	50.315409	-4.085687	1.77	304.3	2014-12-20	09:50:57
1819	50.315418	-4.085708	1.8	303	2014-12-20	09:50:58
1820	50.315427	-4.085726	1.64	309.1	2014-12-20	09:50:59
1821	50.315434	-4.085738	1.14	311	2014-12-20	09:51:00
1822	50.315438	-4.085741	0.54	338.1	2014-12-20	09:51:01
1823	50.315448	-4.085732	1.26	31.9	2014-12-20	09:51:02
1824	50.315463	-4.085716	2.02	34.9	2014-12-20	09:51:03
1825	50.315475	-4.085708	1.46	21	2014-12-20	09:51:04
1826	50.315479	-4.085721	0.98	295.3	2014-12-20	09:51:05
1827	50.315474	-4.085748	2.01	254.4	2014-12-20	09:51:06
1828	50.31547	-4.085776	2.04	259.2	2014-12-20	09:51:07
1829	50.315472	-4.085801	1.76	276.4	2014-12-20	09:51:08
1830	50.315474	-4.085816	1.11	277.3	2014-12-20	09:51:09
1831	50.315468	-4.085826	0.89	228.4	2014-12-20	09:51:10
1832	50.315464	-4.085832	0.68	220.7	2014-12-20	09:51:11
1833	50.315467	-4.085832	0.35	0	2014-12-20	09:51:12
1834	50.315482	-4.08582	1.89	26	2014-12-20	09:51:13
1835	50.315512	-4.085799	3.69	24.6	2014-12-20	09:51:14
1836	50.31555	-4.085772	4.58	24.4	2014-12-20	09:51:15
1837	50.315587	-4.085746	4.59	23.4	2014-12-20	09:51:16
1838	50.315625	-4.085718	4.63	26.1	2014-12-20	09:51:17
1839	50.315665	-4.085682	5.11	29.5	2014-12-20	09:51:18
1840	50.315702	-4.085634	5.34	39.3	2014-12-20	09:51:19
1841	50.315729	-4.085576	5.12	53.8	2014-12-20	09:51:20
1842	50.315752	-4.085518	4.84	58.5	2014-12-20	09:51:21
1843	50.315776	-4.085464	4.72	55.3	2014-12-20	09:51:22
1844	50.315803	-4.085416	4.52	48.4	2014-12-20	09:51:23
1845	50.315828	-4.085377	3.97	45	2014-12-20	09:51:24
1846	50.315845	-4.085355	2.41	39.4	2014-12-20	09:51:25
1847	50.315851	-4.085349	0.8	32.2	2014-12-20	09:51:26
1848	50.315853	-4.085349	0.25	1.5	2014-12-20	09:51:27
1849	50.315853	-4.085349	0.02	212.6	2014-12-20	09:51:28
1850	50.315856	-4.085351	0.17	335.9	2014-12-20	09:51:30
1851	50.315851	-4.085361	0.83	234.3	2014-12-20	09:51:31
1852	50.315843	-4.085367	1	207.3	2014-12-20	09:51:32
1853	50.315833	-4.085375	1.27	207.4	2014-12-20	09:51:33
1854	50.315821	-4.085383	1.46	203.6	2014-12-20	09:51:34
1855	50.315807	-4.085393	1.7	202.7	2014-12-20	09:51:35
1856	50.315797	-4.085396	1.18	191.9	2014-12-20	09:51:36
1857	50.315797	-4.085395	0.07	90	2014-12-20	09:51:37
1858	50.315795	-4.085394	0.25	160.4	2014-12-20	09:51:38
1859	50.315785	-4.085397	1.11	191.8	2014-12-20	09:51:39
1860	50.315773	-4.085405	1.39	203	2014-12-20	09:51:40
1861	50.315762	-4.085413	1.4	204.7	2014-12-20	09:51:41
1862	50.315752	-4.08542	1.28	204.4	2014-12-20	09:51:42
1863	50.315742	-4.085428	1.2	206.3	2014-12-20	09:51:43
1864	50.315737	-4.085433	0.65	216.6	2014-12-20	09:51:44
1865	50.315737	-4.085433	0.02	228.6	2014-12-20	09:51:45
1866	50.315729	-4.085442	1.11	211.3	2014-12-20	09:51:46
1867	50.315721	-4.085451	1.08	219.2	2014-12-20	09:51:47
1868	50.315716	-4.08546	0.87	225.9	2014-12-20	09:51:48
1869	50.315711	-4.085468	0.82	226	2014-12-20	09:51:49
1870	50.315709	-4.085474	0.44	243.9	2014-12-20	09:51:50
1871	50.315709	-4.085475	0.07	277.8	2014-12-20	09:51:51
1872	50.315714	-4.085473	0.64	10.2	2014-12-20	09:51:52
1873	50.315714	-4.085472	0.07	90	2014-12-20	09:51:53
1874	50.315718	-4.085468	0.53	39.6	2014-12-20	09:51:54
1875	50.315722	-4.085465	0.21	24.3	2014-12-20	09:51:56
1876	50.315722	-4.085465	0	0	2014-12-20	09:51:57
1877	50.315722	-4.085465	0.01	90	2014-12-20	09:51:58
1878	50.315722	-4.085465	0.02	126.4	2014-12-20	09:51:59
1879	50.315721	-4.085465	0.02	126.4	2014-12-20	09:52:00
1880	50.315721	-4.085464	0.01	150.4	2014-12-20	09:52:01
1881	50.315725	-4.085461	0.49	34.3	2014-12-20	09:52:02
1882	50.315727	-4.085458	0.16	39.9	2014-12-20	09:52:04
1883	50.315727	-4.085458	0.02	53.6	2014-12-20	09:52:05
1884	50.315727	-4.085457	0.07	164.9	2014-12-20	09:52:06
1885	50.315723	-4.085468	0.82	241.5	2014-12-20	09:52:07
1886	50.315722	-4.085476	0.64	258.2	2014-12-20	09:52:08
1887	50.315725	-4.085484	0.64	306.8	2014-12-20	09:52:09
1888	50.315726	-4.085494	0.72	278.8	2014-12-20	09:52:10
1889	50.315725	-4.085504	0.73	258.9	2014-12-20	09:52:11
1890	50.315725	-4.085513	0.65	264.3	2014-12-20	09:52:12
1891	50.315724	-4.085522	0.69	266.1	2014-12-20	09:52:13
1892	50.315721	-4.085534	0.86	249	2014-12-20	09:52:14
1893	50.315719	-4.085545	0.84	254.5	2014-12-20	09:52:15
1894	50.315718	-4.085558	0.97	258.3	2014-12-20	09:52:16
1895	50.315715	-4.085574	1.15	254	2014-12-20	09:52:17
1896	50.315713	-4.085586	0.86	258.1	2014-12-20	09:52:18
1897	50.315713	-4.085596	0.71	268.5	2014-12-20	09:52:19
1898	50.315709	-4.085605	0.73	237.7	2014-12-20	09:52:20
1899	50.315702	-4.085615	1.11	220.9	2014-12-20	09:52:21
1900	50.315693	-4.085625	1.28	215.5	2014-12-20	09:52:22
1901	50.315685	-4.085634	1.04	219.2	2014-12-20	09:52:23
1902	50.315682	-4.085641	0.62	233	2014-12-20	09:52:24
1903	50.315678	-4.085647	0.59	226.2	2014-12-20	09:52:25
1904	50.315675	-4.085654	0.54	233.1	2014-12-20	09:52:26
1905	50.31567	-4.085661	0.75	221.8	2014-12-20	09:52:27
1906	50.315661	-4.08567	1.19	214.7	2014-12-20	09:52:28
1907	50.31565	-4.085679	1.38	206.5	2014-12-20	09:52:29
1908	50.315639	-4.085688	1.39	207.4	2014-12-20	09:52:30
1909	50.315629	-4.085698	1.38	210.5	2014-12-20	09:52:31
1910	50.315618	-4.085714	1.66	223.2	2014-12-20	09:52:32
1911	50.31561	-4.085727	1.24	228.7	2014-12-20	09:52:33
1912	50.315606	-4.085737	0.84	237.2	2014-12-20	09:52:34
1913	50.315601	-4.085751	1.16	240.5	2014-12-20	09:52:35
1914	50.315595	-4.085764	1.16	236.3	2014-12-20	09:52:36
1915	50.315592	-4.085777	1	244.6	2014-12-20	09:52:37
1916	50.315587	-4.085794	1.33	245.5	2014-12-20	09:52:38
1917	50.315584	-4.085809	1.11	255.5	2014-12-20	09:52:39
1918	50.315586	-4.085821	0.82	281.1	2014-12-20	09:52:40
1919	50.315582	-4.085833	0.93	245.7	2014-12-20	09:52:41
1920	50.315577	-4.085848	1.25	242.8	2014-12-20	09:52:42
1921	50.315571	-4.085865	1.35	240.5	2014-12-20	09:52:43
1922	50.315565	-4.085883	1.46	240.5	2014-12-20	09:52:44
1923	50.315556	-4.085901	1.66	233.1	2014-12-20	09:52:45
1924	50.315548	-4.085916	1.38	230.1	2014-12-20	09:52:46
1925	50.315543	-4.085928	0.98	239.7	2014-12-20	09:52:47
1926	50.315543	-4.085935	0.52	263.7	2014-12-20	09:52:48
1927	50.315543	-4.085935	0.02	116.6	2014-12-20	09:52:49
1928	50.31554	-4.085939	0.4	225.5	2014-12-20	09:52:50
1929	50.315541	-4.085942	0.2	297.6	2014-12-20	09:52:51
1930	50.315544	-4.085943	0.32	345.9	2014-12-20	09:52:52
1931	50.315543	-4.085942	0.07	134.5	2014-12-20	09:52:53
1932	50.315538	-4.085943	0.6	183.4	2014-12-20	09:52:54
1933	50.315534	-4.085944	0.4	194.4	2014-12-20	09:52:55
1934	50.31553	-4.085948	0.6	205.3	2014-12-20	09:52:56
1935	50.31553	-4.085948	0.02	0	2014-12-20	09:52:57
1936	50.315531	-4.085948	0.14	348	2014-12-20	09:52:58
1937	50.31553	-4.085948	0.04	201.8	2014-12-20	09:53:00
1938	50.315527	-4.085945	0.45	143.6	2014-12-20	09:53:01
1939	50.315527	-4.085942	0.11	105.4	2014-12-20	09:53:03
1940	50.315523	-4.085942	0.42	184	2014-12-20	09:53:04
1941	50.315523	-4.085942	0.02	16.7	2014-12-20	09:53:06
1942	50.315527	-4.085937	0.29	35.6	2014-12-20	09:53:08
1943	50.315527	-4.085937	0.06	142.8	2014-12-20	09:53:09
1944	50.315521	-4.085936	0.64	176.8	2014-12-20	09:53:10
1945	50.315517	-4.085937	0.41	190	2014-12-20	09:53:11
1946	50.315518	-4.085936	0.08	82.6	2014-12-20	09:53:12
1947	50.315518	-4.085935	0.09	58.9	2014-12-20	09:53:13
1948	50.315521	-4.085933	0.18	26	2014-12-20	09:53:15
1949	50.315521	-4.085933	0.01	51.9	2014-12-20	09:53:16
1950	50.315518	-4.085932	0.17	168.5	2014-12-20	09:53:18
1951	50.315518	-4.085932	0.03	113.1	2014-12-20	09:53:19
1952	50.315518	-4.085931	0.06	117.6	2014-12-20	09:53:20
1953	50.315517	-4.08593	0.09	127.8	2014-12-20	09:53:21
1954	50.315516	-4.085926	0.31	113	2014-12-20	09:53:22
1955	50.315519	-4.085921	0.46	53.8	2014-12-20	09:53:23
1956	50.31552	-4.085921	0.16	351.6	2014-12-20	09:53:24
1957	50.315519	-4.08592	0.12	128.1	2014-12-20	09:53:25
1958	50.315517	-4.085921	0.33	203.2	2014-12-20	09:53:26
1959	50.315515	-4.085923	0.2	208.3	2014-12-20	09:53:27
1960	50.315515	-4.085923	0.02	212.6	2014-12-20	09:53:28
1961	50.315515	-4.085923	0.03	33.6	2014-12-20	09:53:29
1962	50.315525	-4.085918	1.19	15.1	2014-12-20	09:53:30
1963	50.315532	-4.085917	0.74	8.4	2014-12-20	09:53:31
1964	50.315526	-4.085915	0.71	171.3	2014-12-20	09:53:32
1965	50.31552	-4.085909	0.77	142.9	2014-12-20	09:53:33
1966	50.315516	-4.085899	0.87	122.5	2014-12-20	09:53:34
1967	50.315508	-4.085891	1.05	149.4	2014-12-20	09:53:35
1968	50.315501	-4.085884	0.93	148.7	2014-12-20	09:53:36
1969	50.315495	-4.085878	0.8	144.9	2014-12-20	09:53:37
1970	50.315486	-4.085873	1.05	160.7	2014-12-20	09:53:38
1971	50.315475	-4.085868	1.27	162.6	2014-12-20	09:53:39
1972	50.315465	-4.085862	1.2	162.4	2014-12-20	09:53:40
1973	50.315457	-4.085854	1.07	146.6	2014-12-20	09:53:41
1974	50.315449	-4.08585	0.93	163.2	2014-12-20	09:53:42
1975	50.31544	-4.08585	1.01	180.6	2014-12-20	09:53:43
1976	50.315431	-4.08585	0.99	179.3	2014-12-20	09:53:44
1977	50.315425	-4.085849	0.59	171.2	2014-12-20	09:53:45
1978	50.315422	-4.085847	0.43	155.4	2014-12-20	09:53:46
1979	50.315417	-4.085844	0.62	164.9	2014-12-20	09:53:47
1980	50.315414	-4.085844	0.13	176.1	2014-12-20	09:53:49
1981	50.315409	-4.085844	0.57	177	2014-12-20	09:53:50
1982	50.315405	-4.08584	0.51	146.9	2014-12-20	09:53:51
1983	50.315403	-4.085834	0.49	117.2	2014-12-20	09:53:52
1984	50.315403	-4.085828	0.39	99.8	2014-12-20	09:53:53
1985	50.315402	-4.085827	0.15	149.3	2014-12-20	09:53:54
1986	50.315404	-4.085826	0.16	21.5	2014-12-20	09:53:56
1987	50.315404	-4.085824	0.05	95.4	2014-12-20	09:53:58
1988	50.315404	-4.085824	0.02	115.7	2014-12-20	09:53:59
1989	50.315404	-4.085824	0.01	180	2014-12-20	09:54:00
1990	50.315404	-4.085824	0	0	2014-12-20	09:54:01
1991	50.315404	-4.085823	0.02	129.2	2014-12-20	09:54:03
1992	50.315407	-4.085821	0.42	25	2014-12-20	09:54:04
1993	50.315407	-4.08582	0.04	133	2014-12-20	09:54:05
1994	50.315403	-4.085818	0.41	158.7	2014-12-20	09:54:06
1995	50.315403	-4.085818	0.03	110.8	2014-12-20	09:54:07
1996	50.315408	-4.08581	0.76	45.2	2014-12-20	09:54:08
1997	50.31541	-4.085805	0.48	58.5	2014-12-20	09:54:09
1998	50.315411	-4.085799	0.39	84.6	2014-12-20	09:54:10
1999	50.315411	-4.085801	0.13	283	2014-12-20	09:54:11
[truncated: 3,788 more rows]
