# Supplementary material for: On the Potential of Surfers to Monitor Environmental Indicators in the Coastal Zone
Source: PLoS One. 2015 Jul 8;10(7):e0127706. doi: 10.1371/journal.pone.0127706 (PMC4496071; doi:10.1371/journal.pone.0127706)
Supplement: S1 Data — Contains 85 GPS tracks (comma separated files) used to estimate surfing performance statistics in the manuscript. (ZIP) [file pone.0127706.s001.zip › S1 Data GPS Tracks/20141223_Wembury.csv]

No	Latitude	Longitude	Speed	Course	Date	Time
1	50.317231	-4.083226	0	0	2014-12-23	12:46:21
2	50.317231	-4.083226	0.01	0	2014-12-23	12:46:22
3	50.317231	-4.083226	0.01	161.3	2014-12-23	12:46:24
4	50.317231	-4.083226	0.03	288.6	2014-12-23	12:46:25
5	50.317231	-4.083231	0.18	271.4	2014-12-23	12:46:27
6	50.317231	-4.083231	0.01	90	2014-12-23	12:46:28
7	50.317231	-4.083231	0.01	270	2014-12-23	12:46:29
8	50.317231	-4.083231	0.01	327.4	2014-12-23	12:46:30
9	50.317231	-4.083231	0.05	193.7	2014-12-23	12:46:31
10	50.317231	-4.083231	0.02	306.4	2014-12-23	12:46:32
11	50.31723	-4.083232	0.07	225.5	2014-12-23	12:46:33
12	50.31723	-4.083232	0.03	270	2014-12-23	12:46:34
13	50.31723	-4.083233	0.02	270	2014-12-23	12:46:35
14	50.31723	-4.083232	0.04	171.2	2014-12-23	12:46:36
15	50.31723	-4.083232	0.04	118	2014-12-23	12:46:37
16	50.31723	-4.083231	0.05	127.5	2014-12-23	12:46:38
17	50.31723	-4.083231	0	0	2014-12-23	12:46:39
18	50.317229	-4.083231	0.02	163.3	2014-12-23	12:46:40
19	50.317229	-4.083231	0.01	212.6	2014-12-23	12:46:41
20	50.317229	-4.083231	0.01	0	2014-12-23	12:46:42
21	50.317229	-4.083232	0.01	270	2014-12-23	12:46:43
22	50.317229	-4.083232	0.03	180	2014-12-23	12:46:44
23	50.317229	-4.083232	0.02	197.7	2014-12-23	12:46:46
24	50.317229	-4.083232	0.01	144.3	2014-12-23	12:46:47
25	50.317228	-4.083231	0.04	154.8	2014-12-23	12:46:48
26	50.317228	-4.083231	0.04	154.2	2014-12-23	12:46:49
27	50.317228	-4.083231	0.02	180	2014-12-23	12:46:50
28	50.317228	-4.083231	0.03	23.5	2014-12-23	12:46:51
29	50.317228	-4.083231	0.01	60.6	2014-12-23	12:46:53
30	50.317228	-4.08323	0.03	128.9	2014-12-23	12:46:54
31	50.317228	-4.083231	0.02	186.9	2014-12-23	12:46:56
32	50.317227	-4.083229	0.1	125.7	2014-12-23	12:46:57
33	50.317227	-4.083229	0.03	59.2	2014-12-23	12:46:58
34	50.317227	-4.083229	0.03	147.4	2014-12-23	12:46:59
35	50.317223	-4.083224	0.54	137.8	2014-12-23	12:47:00
36	50.317224	-4.083221	0.08	83	2014-12-23	12:47:02
37	50.317221	-4.083227	0.53	231.5	2014-12-23	12:47:03
38	50.317219	-4.08323	0.15	217.6	2014-12-23	12:47:05
39	50.317216	-4.083227	0.3	141.7	2014-12-23	12:47:06
40	50.317215	-4.083228	0.1	188.3	2014-12-23	12:47:08
41	50.317214	-4.083228	0.12	197.5	2014-12-23	12:47:09
42	50.317212	-4.083232	0.35	239.8	2014-12-23	12:47:10
43	50.317212	-4.083233	0.06	287.8	2014-12-23	12:47:11
44	50.31721	-4.083237	0.2	224.4	2014-12-23	12:47:13
45	50.31721	-4.083237	0.02	90	2014-12-23	12:47:14
46	50.31721	-4.083238	0.09	301.1	2014-12-23	12:47:15
47	50.31721	-4.083238	0.02	147.4	2014-12-23	12:47:17
48	50.31721	-4.083236	0.08	96.1	2014-12-23	12:47:18
49	50.31721	-4.083238	0.12	304.1	2014-12-23	12:47:19
50	50.317211	-4.083238	0.03	327.4	2014-12-23	12:47:20
51	50.317211	-4.083239	0.09	315.1	2014-12-23	12:47:21
52	50.317212	-4.083241	0.19	296.9	2014-12-23	12:47:22
53	50.317212	-4.083241	0.01	209.6	2014-12-23	12:47:23
54	50.317212	-4.083242	0.04	221	2014-12-23	12:47:24
55	50.317211	-4.083241	0.1	132.5	2014-12-23	12:47:25
56	50.317211	-4.083241	0.04	256.2	2014-12-23	12:47:26
57	50.317211	-4.08324	0.04	90	2014-12-23	12:47:28
58	50.31721	-4.083239	0.07	139.4	2014-12-23	12:47:29
59	50.317211	-4.083239	0.07	58.4	2014-12-23	12:47:30
60	50.31721	-4.083239	0.11	193.3	2014-12-23	12:47:31
61	50.317209	-4.083239	0.06	180	2014-12-23	12:47:32
62	50.31721	-4.08324	0.09	324.4	2014-12-23	12:47:33
63	50.31721	-4.08324	0.04	237.6	2014-12-23	12:47:34
64	50.31721	-4.083241	0.04	242.4	2014-12-23	12:47:35
65	50.317209	-4.083242	0.11	239.7	2014-12-23	12:47:36
66	50.317209	-4.083243	0.06	250.5	2014-12-23	12:47:37
67	50.317209	-4.083243	0.04	221	2014-12-23	12:47:38
68	50.317209	-4.083243	0.01	180	2014-12-23	12:47:39
69	50.317208	-4.083242	0.07	106	2014-12-23	12:47:40
70	50.317208	-4.083242	0.03	128.9	2014-12-23	12:47:41
71	50.317208	-4.083242	0.01	147.4	2014-12-23	12:47:42
72	50.317208	-4.083241	0.06	119.9	2014-12-23	12:47:43
73	50.317208	-4.08324	0.04	103.7	2014-12-23	12:47:44
74	50.317208	-4.08324	0.03	128.1	2014-12-23	12:47:45
75	50.317208	-4.08324	0.02	90	2014-12-23	12:47:46
76	50.317207	-4.08324	0.04	171.2	2014-12-23	12:47:47
77	50.317207	-4.083243	0.11	272.3	2014-12-23	12:47:49
78	50.317208	-4.083245	0.16	273.6	2014-12-23	12:47:50
79	50.31721	-4.083237	0.66	65.8	2014-12-23	12:47:51
80	50.317213	-4.083229	0.33	58.1	2014-12-23	12:47:53
81	50.317218	-4.083222	0.75	39.1	2014-12-23	12:47:54
82	50.317229	-4.083215	1.28	23.3	2014-12-23	12:47:55
83	50.317242	-4.083213	1.46	5.4	2014-12-23	12:47:56
84	50.317254	-4.083217	1.36	348.9	2014-12-23	12:47:57
85	50.317265	-4.083218	1.27	355.5	2014-12-23	12:47:58
86	50.317278	-4.083219	1.42	359	2014-12-23	12:47:59
87	50.31729	-4.083221	1.34	351.8	2014-12-23	12:48:00
88	50.317302	-4.083225	1.37	348.7	2014-12-23	12:48:01
89	50.317316	-4.083227	1.54	356.2	2014-12-23	12:48:02
90	50.317329	-4.083228	1.51	356.6	2014-12-23	12:48:03
91	50.317342	-4.083231	1.47	352.3	2014-12-23	12:48:04
92	50.317356	-4.083232	1.57	356.1	2014-12-23	12:48:05
93	50.317368	-4.08324	1.38	337.5	2014-12-23	12:48:06
94	50.317377	-4.083254	1.46	313.3	2014-12-23	12:48:07
95	50.317383	-4.08327	1.35	302.6	2014-12-23	12:48:08
96	50.317391	-4.083279	1.05	324.2	2014-12-23	12:48:09
97	50.317399	-4.083288	1.14	324.9	2014-12-23	12:48:10
98	50.317407	-4.083301	1.26	314.6	2014-12-23	12:48:11
99	50.317414	-4.083318	1.39	302	2014-12-23	12:48:12
100	50.317422	-4.083334	1.48	308.6	2014-12-23	12:48:13
101	50.317431	-4.083347	1.38	315.9	2014-12-23	12:48:14
102	50.317442	-4.083364	1.7	315	2014-12-23	12:48:15
103	50.317456	-4.083384	2.06	317.7	2014-12-23	12:48:16
104	50.317471	-4.083398	1.99	328.2	2014-12-23	12:48:17
105	50.317487	-4.083409	1.94	336.5	2014-12-23	12:48:18
106	50.317503	-4.083417	1.87	342.4	2014-12-23	12:48:19
107	50.31752	-4.083424	2.01	346.3	2014-12-23	12:48:20
108	50.317538	-4.083425	1.93	357.2	2014-12-23	12:48:21
109	50.317552	-4.083429	1.61	351.9	2014-12-23	12:48:22
110	50.317568	-4.083438	1.84	338.8	2014-12-23	12:48:23
111	50.317582	-4.083452	1.86	326.8	2014-12-23	12:48:24
112	50.317593	-4.083468	1.65	318.7	2014-12-23	12:48:25
113	50.317604	-4.083485	1.73	314.4	2014-12-23	12:48:26
114	50.317612	-4.083498	1.3	315.4	2014-12-23	12:48:27
115	50.317616	-4.083511	1.05	294.1	2014-12-23	12:48:28
116	50.317619	-4.083525	1.04	291.5	2014-12-23	12:48:29
117	50.317622	-4.08354	1.12	287.4	2014-12-23	12:48:30
118	50.317627	-4.083553	1.05	297.6	2014-12-23	12:48:31
119	50.317629	-4.083564	0.82	290	2014-12-23	12:48:32
120	50.31763	-4.083579	1.1	275.4	2014-12-23	12:48:33
121	50.317631	-4.083596	1.19	275.8	2014-12-23	12:48:34
122	50.317632	-4.08361	1.01	273.2	2014-12-23	12:48:35
123	50.317631	-4.083626	1.13	267.6	2014-12-23	12:48:36
124	50.317632	-4.083645	1.32	272.4	2014-12-23	12:48:37
125	50.317633	-4.083664	1.38	277	2014-12-23	12:48:38
126	50.317634	-4.083678	1.03	272.6	2014-12-23	12:48:39
127	50.317634	-4.083688	0.67	276.4	2014-12-23	12:48:40
128	50.317636	-4.083702	1	281.3	2014-12-23	12:48:41
129	50.317633	-4.083725	1.7	259.2	2014-12-23	12:48:42
130	50.317631	-4.083747	1.61	260.3	2014-12-23	12:48:43
131	50.317631	-4.08377	1.64	271	2014-12-23	12:48:44
132	50.317631	-4.083795	1.75	269.7	2014-12-23	12:48:45
133	50.317631	-4.083817	1.58	268.3	2014-12-23	12:48:46
134	50.317628	-4.083832	1.12	253.5	2014-12-23	12:48:47
135	50.317623	-4.083843	0.94	233.5	2014-12-23	12:48:48
136	50.317616	-4.083853	1.04	224	2014-12-23	12:48:49
137	50.317611	-4.083868	1.15	243.4	2014-12-23	12:48:50
138	50.317606	-4.083884	1.28	243.1	2014-12-23	12:48:51
139	50.317598	-4.083892	1.03	214.5	2014-12-23	12:48:52
140	50.317591	-4.083895	0.87	196.8	2014-12-23	12:48:53
141	50.317581	-4.0839	1.19	194.8	2014-12-23	12:48:54
142	50.317572	-4.08391	1.19	216.4	2014-12-23	12:48:55
143	50.317563	-4.083927	1.59	231.9	2014-12-23	12:48:56
144	50.317558	-4.083955	2.09	253.1	2014-12-23	12:48:57
145	50.317557	-4.083982	1.89	266.6	2014-12-23	12:48:58
146	50.317557	-4.08401	1.99	269.7	2014-12-23	12:48:59
147	50.317555	-4.084036	1.9	263.5	2014-12-23	12:49:00
148	50.31755	-4.084065	2.08	255.9	2014-12-23	12:49:01
149	50.317545	-4.084085	1.52	247.3	2014-12-23	12:49:02
150	50.317537	-4.0841	1.41	231.5	2014-12-23	12:49:03
151	50.31753	-4.084115	1.33	234.8	2014-12-23	12:49:04
152	50.317521	-4.084125	1.21	214.7	2014-12-23	12:49:05
153	50.317511	-4.084133	1.33	206.9	2014-12-23	12:49:06
154	50.317501	-4.084144	1.28	217.5	2014-12-23	12:49:07
155	50.317494	-4.084159	1.35	228.8	2014-12-23	12:49:08
156	50.317486	-4.084175	1.43	234	2014-12-23	12:49:09
157	50.31748	-4.084192	1.38	238.7	2014-12-23	12:49:10
158	50.317473	-4.084208	1.39	239.7	2014-12-23	12:49:11
159	50.317467	-4.084223	1.26	234.1	2014-12-23	12:49:12
160	50.317461	-4.084236	1.18	236.2	2014-12-23	12:49:13
161	50.317453	-4.084249	1.2	226.1	2014-12-23	12:49:14
162	50.317444	-4.084261	1.35	221.1	2014-12-23	12:49:15
163	50.317438	-4.084276	1.26	235.2	2014-12-23	12:49:16
164	50.317434	-4.084293	1.29	248.7	2014-12-23	12:49:17
165	50.317428	-4.084308	1.28	241.7	2014-12-23	12:49:18
166	50.31742	-4.084322	1.3	228.2	2014-12-23	12:49:19
167	50.317413	-4.084338	1.39	235.3	2014-12-23	12:49:20
168	50.317406	-4.084356	1.51	238.7	2014-12-23	12:49:21
169	50.317399	-4.084373	1.46	235.7	2014-12-23	12:49:22
170	50.317392	-4.084389	1.36	234.9	2014-12-23	12:49:23
171	50.317384	-4.084408	1.64	237.6	2014-12-23	12:49:24
172	50.317377	-4.08443	1.73	242.1	2014-12-23	12:49:25
173	50.317369	-4.084444	1.29	231.5	2014-12-23	12:49:26
174	50.31736	-4.084454	1.26	215.7	2014-12-23	12:49:27
175	50.317353	-4.084469	1.33	232.7	2014-12-23	12:49:28
176	50.317351	-4.084489	1.44	262.5	2014-12-23	12:49:29
177	50.31735	-4.084506	1.19	263.3	2014-12-23	12:49:30
178	50.317347	-4.08452	1.07	252.8	2014-12-23	12:49:31
179	50.317343	-4.084532	0.95	237.9	2014-12-23	12:49:32
180	50.317335	-4.084544	1.16	227	2014-12-23	12:49:33
181	50.317331	-4.084559	1.19	246.1	2014-12-23	12:49:34
182	50.317329	-4.084574	1.07	257.4	2014-12-23	12:49:35
183	50.317328	-4.084582	0.57	262.4	2014-12-23	12:49:36
184	50.317328	-4.084585	0.23	270	2014-12-23	12:49:37
185	50.317329	-4.084587	0.16	277	2014-12-23	12:49:38
186	50.317319	-4.084595	1.2	207.8	2014-12-23	12:49:39
187	50.31731	-4.084607	1.33	221.5	2014-12-23	12:49:40
188	50.3173	-4.08462	1.38	219	2014-12-23	12:49:41
189	50.317297	-4.084635	1.14	249	2014-12-23	12:49:42
190	50.317291	-4.084649	1.19	241	2014-12-23	12:49:43
191	50.317285	-4.084655	0.78	209.6	2014-12-23	12:49:44
192	50.317274	-4.084658	1.26	192.3	2014-12-23	12:49:45
193	50.317267	-4.084672	1.26	230.6	2014-12-23	12:49:46
194	50.31726	-4.084688	1.37	235.2	2014-12-23	12:49:47
195	50.317254	-4.084704	1.31	240	2014-12-23	12:49:48
196	50.31725	-4.084722	1.36	250.8	2014-12-23	12:49:49
197	50.317246	-4.084742	1.52	251	2014-12-23	12:49:50
198	50.317242	-4.084763	1.52	254	2014-12-23	12:49:51
199	50.317238	-4.084782	1.46	253.2	2014-12-23	12:49:52
200	50.317234	-4.084802	1.47	250.3	2014-12-23	12:49:53
201	50.317229	-4.084822	1.52	248.5	2014-12-23	12:49:54
202	50.317222	-4.084841	1.57	241.9	2014-12-23	12:49:55
203	50.317214	-4.084863	1.76	239.4	2014-12-23	12:49:56
204	50.317207	-4.084879	1.38	235.3	2014-12-23	12:49:57
205	50.3172	-4.084896	1.49	238.7	2014-12-23	12:49:58
206	50.317194	-4.084915	1.48	242.2	2014-12-23	12:49:59
207	50.317188	-4.084933	1.44	243.8	2014-12-23	12:50:00
208	50.317181	-4.08495	1.45	235.1	2014-12-23	12:50:01
209	50.31717	-4.084965	1.58	223	2014-12-23	12:50:02
210	50.317159	-4.084979	1.62	217.2	2014-12-23	12:50:03
211	50.317147	-4.084992	1.65	215.9	2014-12-23	12:50:04
212	50.317135	-4.085002	1.52	208.6	2014-12-23	12:50:05
213	50.317124	-4.085011	1.38	206.1	2014-12-23	12:50:06
214	50.317113	-4.08502	1.38	207.5	2014-12-23	12:50:07
215	50.317102	-4.085033	1.46	219.5	2014-12-23	12:50:08
216	50.317093	-4.08505	1.6	227.4	2014-12-23	12:50:09
217	50.317084	-4.085068	1.6	234.1	2014-12-23	12:50:10
218	50.317077	-4.085088	1.65	240.6	2014-12-23	12:50:11
219	50.317069	-4.085113	1.98	242.8	2014-12-23	12:50:12
220	50.317057	-4.085134	1.97	229.1	2014-12-23	12:50:13
221	50.317045	-4.085152	1.86	222.6	2014-12-23	12:50:14
222	50.317033	-4.085166	1.66	218.8	2014-12-23	12:50:15
223	50.317023	-4.085182	1.61	222.1	2014-12-23	12:50:16
224	50.317013	-4.085197	1.53	227.8	2014-12-23	12:50:17
225	50.317004	-4.085211	1.45	222.7	2014-12-23	12:50:18
226	50.316994	-4.085227	1.59	224.4	2014-12-23	12:50:19
227	50.316981	-4.085243	1.78	220.4	2014-12-23	12:50:20
228	50.31697	-4.085259	1.73	221.6	2014-12-23	12:50:21
229	50.316957	-4.085271	1.63	211.5	2014-12-23	12:50:22
230	50.316945	-4.085282	1.57	208	2014-12-23	12:50:23
231	50.316934	-4.085294	1.53	215.8	2014-12-23	12:50:24
232	50.316923	-4.085308	1.54	218.7	2014-12-23	12:50:25
233	50.316912	-4.08532	1.53	214.8	2014-12-23	12:50:26
234	50.316901	-4.085335	1.55	221.3	2014-12-23	12:50:27
235	50.316889	-4.085349	1.67	219	2014-12-23	12:50:28
236	50.316876	-4.085364	1.78	216.1	2014-12-23	12:50:29
237	50.316865	-4.08538	1.69	220.4	2014-12-23	12:50:30
238	50.316854	-4.085393	1.57	216.4	2014-12-23	12:50:31
239	50.316842	-4.085402	1.46	206.2	2014-12-23	12:50:32
240	50.316829	-4.085411	1.55	204.2	2014-12-23	12:50:33
241	50.316817	-4.085418	1.42	200.7	2014-12-23	12:50:34
242	50.316805	-4.085425	1.44	202.6	2014-12-23	12:50:35
243	50.316793	-4.085436	1.53	208	2014-12-23	12:50:36
244	50.316781	-4.085448	1.6	212.4	2014-12-23	12:50:37
245	50.316769	-4.085458	1.56	209.6	2014-12-23	12:50:38
246	50.316757	-4.085472	1.6	215.6	2014-12-23	12:50:39
247	50.316746	-4.085485	1.58	216.2	2014-12-23	12:50:40
248	50.316734	-4.085497	1.56	214.6	2014-12-23	12:50:41
249	50.316722	-4.08551	1.58	213.8	2014-12-23	12:50:42
250	50.316711	-4.085522	1.54	215.4	2014-12-23	12:50:43
251	50.3167	-4.085535	1.56	215.7	2014-12-23	12:50:44
252	50.316689	-4.085547	1.46	217.1	2014-12-23	12:50:45
253	50.316677	-4.085559	1.54	212.2	2014-12-23	12:50:46
254	50.316667	-4.085571	1.45	216.5	2014-12-23	12:50:47
255	50.316657	-4.085584	1.43	220.2	2014-12-23	12:50:48
256	50.316646	-4.085597	1.51	218.8	2014-12-23	12:50:49
257	50.316635	-4.085609	1.49	213.7	2014-12-23	12:50:50
258	50.316622	-4.085621	1.65	209.6	2014-12-23	12:50:51
259	50.31661	-4.085634	1.71	215.4	2014-12-23	12:50:52
260	50.316598	-4.085648	1.62	217.5	2014-12-23	12:50:53
261	50.316588	-4.085663	1.52	223.6	2014-12-23	12:50:54
262	50.316577	-4.085676	1.54	215.2	2014-12-23	12:50:55
263	50.316565	-4.085688	1.6	212.9	2014-12-23	12:50:56
264	50.316555	-4.085701	1.48	218.4	2014-12-23	12:50:57
265	50.316543	-4.085716	1.66	219.5	2014-12-23	12:50:58
266	50.316532	-4.085729	1.6	216.5	2014-12-23	12:50:59
267	50.316521	-4.085743	1.53	219.9	2014-12-23	12:51:00
268	50.31651	-4.085759	1.67	222.8	2014-12-23	12:51:01
269	50.316499	-4.085774	1.66	219.9	2014-12-23	12:51:02
270	50.316486	-4.085788	1.71	216.2	2014-12-23	12:51:03
271	50.316474	-4.085802	1.66	215.5	2014-12-23	12:51:04
272	50.316462	-4.085817	1.72	219.4	2014-12-23	12:51:05
273	50.316451	-4.085833	1.66	223.7	2014-12-23	12:51:06
274	50.316442	-4.085845	1.38	218.9	2014-12-23	12:51:07
275	50.316432	-4.085859	1.44	221.8	2014-12-23	12:51:08
276	50.316423	-4.085876	1.64	229.9	2014-12-23	12:51:09
277	50.316409	-4.085885	1.59	202.9	2014-12-23	12:51:10
278	50.316397	-4.085892	1.42	198.8	2014-12-23	12:51:11
279	50.316384	-4.085897	1.53	194.2	2014-12-23	12:51:12
280	50.31637	-4.085902	1.65	193.2	2014-12-23	12:51:13
281	50.316358	-4.085905	1.34	188.4	2014-12-23	12:51:14
282	50.316346	-4.085908	1.27	188.6	2014-12-23	12:51:15
283	50.316337	-4.085909	1.05	185.9	2014-12-23	12:51:16
284	50.316331	-4.085909	0.72	177.2	2014-12-23	12:51:17
285	50.316329	-4.08591	0.23	216.3	2014-12-23	12:51:18
286	50.316329	-4.085919	0.59	269.1	2014-12-23	12:51:19
287	50.316331	-4.085923	0.38	304.8	2014-12-23	12:51:20
288	50.316332	-4.085928	0.18	300.4	2014-12-23	12:51:22
289	50.316332	-4.085931	0.25	261.4	2014-12-23	12:51:23
290	50.316332	-4.085932	0.09	295.4	2014-12-23	12:51:24
291	50.316334	-4.085934	0.11	322	2014-12-23	12:51:26
292	50.316334	-4.085934	0.03	223.2	2014-12-23	12:51:27
293	50.316333	-4.085935	0.09	212.6	2014-12-23	12:51:28
294	50.316324	-4.085931	1.05	166.2	2014-12-23	12:51:29
295	50.316314	-4.085933	1.13	184.5	2014-12-23	12:51:30
296	50.316304	-4.085937	1.14	195.1	2014-12-23	12:51:31
297	50.316296	-4.085942	1.01	203.1	2014-12-23	12:51:32
298	50.316287	-4.085952	1.18	213.8	2014-12-23	12:51:33
299	50.316279	-4.085962	1.1	221.7	2014-12-23	12:51:34
300	50.316273	-4.08597	0.93	219.7	2014-12-23	12:51:35
301	50.316264	-4.085977	1.08	206.2	2014-12-23	12:51:36
302	50.316255	-4.085985	1.16	210.1	2014-12-23	12:51:37
303	50.316248	-4.085992	0.91	213.8	2014-12-23	12:51:38
304	50.316242	-4.085998	0.8	211.1	2014-12-23	12:51:39
305	50.316236	-4.086006	0.85	218.7	2014-12-23	12:51:40
306	50.31623	-4.086011	0.77	212.2	2014-12-23	12:51:41
307	50.316226	-4.086017	0.67	215.6	2014-12-23	12:51:42
308	50.31622	-4.086019	0.62	196.1	2014-12-23	12:51:43
309	50.316215	-4.086024	0.63	213	2014-12-23	12:51:44
310	50.316208	-4.086028	0.84	198.7	2014-12-23	12:51:45
311	50.3162	-4.086034	0.98	204	2014-12-23	12:51:46
312	50.316192	-4.086042	1.04	213.4	2014-12-23	12:51:47
313	50.316183	-4.086055	1.47	222.2	2014-12-23	12:51:48
314	50.31617	-4.086072	1.85	219.1	2014-12-23	12:51:49
315	50.316161	-4.08608	1.12	209.7	2014-12-23	12:51:50
316	50.316153	-4.086086	1.02	207.8	2014-12-23	12:51:51
317	50.316144	-4.086093	1.08	206.4	2014-12-23	12:51:52
318	50.316135	-4.086099	1.06	203.9	2014-12-23	12:51:53
319	50.316128	-4.086106	1.01	209.7	2014-12-23	12:51:54
320	50.316121	-4.086111	0.83	203.8	2014-12-23	12:51:55
321	50.316116	-4.086115	0.62	204.3	2014-12-23	12:51:56
322	50.316112	-4.086117	0.48	199.3	2014-12-23	12:51:57
323	50.316107	-4.086117	0.51	179.4	2014-12-23	12:51:58
324	50.316104	-4.086117	0.36	185.7	2014-12-23	12:51:59
325	50.3161	-4.086118	0.47	185.1	2014-12-23	12:52:00
326	50.316094	-4.086119	0.62	190.6	2014-12-23	12:52:01
327	50.316087	-4.086123	0.85	198.5	2014-12-23	12:52:02
328	50.316079	-4.086127	0.94	198.4	2014-12-23	12:52:03
329	50.316073	-4.086124	0.71	161.9	2014-12-23	12:52:04
330	50.31607	-4.086124	0.35	172.1	2014-12-23	12:52:05
331	50.316063	-4.086129	0.88	207.3	2014-12-23	12:52:06
332	50.316059	-4.086133	0.26	209.9	2014-12-23	12:52:08
333	50.316053	-4.086138	0.71	207.3	2014-12-23	12:52:09
334	50.316047	-4.086142	0.78	205.5	2014-12-23	12:52:10
335	50.316038	-4.086149	1.03	205.8	2014-12-23	12:52:11
336	50.316031	-4.086152	0.87	197.9	2014-12-23	12:52:12
337	50.316025	-4.086156	0.67	201.8	2014-12-23	12:52:13
338	50.31602	-4.086162	0.73	214.1	2014-12-23	12:52:14
339	50.316014	-4.086167	0.74	211.8	2014-12-23	12:52:15
340	50.316009	-4.086175	0.81	220.7	2014-12-23	12:52:16
341	50.316002	-4.086183	0.96	216.1	2014-12-23	12:52:17
342	50.315996	-4.086186	0.71	202.4	2014-12-23	12:52:18
343	50.315994	-4.086189	0.29	220.3	2014-12-23	12:52:19
344	50.31599	-4.086192	0.47	211.3	2014-12-23	12:52:20
345	50.315987	-4.086196	0.22	211.9	2014-12-23	12:52:22
346	50.315987	-4.086196	0.04	326.7	2014-12-23	12:52:23
347	50.315984	-4.086201	0.53	220.3	2014-12-23	12:52:24
348	50.315977	-4.086205	0.79	200.4	2014-12-23	12:52:25
349	50.315967	-4.086212	1.2	207.2	2014-12-23	12:52:26
350	50.315961	-4.08622	0.88	218.5	2014-12-23	12:52:27
351	50.31596	-4.086225	0.18	256.7	2014-12-23	12:52:29
352	50.315956	-4.086226	0.53	185.1	2014-12-23	12:52:30
353	50.315951	-4.086233	0.7	222.9	2014-12-23	12:52:31
354	50.315945	-4.086238	0.77	212.2	2014-12-23	12:52:32
355	50.315938	-4.086243	0.9	203	2014-12-23	12:52:33
356	50.315933	-4.086253	0.87	236	2014-12-23	12:52:34
357	50.315933	-4.086261	0.52	262.8	2014-12-23	12:52:35
358	50.315929	-4.086266	0.59	222.3	2014-12-23	12:52:36
359	50.315921	-4.08627	0.86	197.7	2014-12-23	12:52:37
360	50.315913	-4.086274	1.03	197.6	2014-12-23	12:52:38
361	50.315902	-4.086277	1.25	189.6	2014-12-23	12:52:39
362	50.315893	-4.086279	0.92	188.5	2014-12-23	12:52:40
363	50.315895	-4.086273	0.49	61.5	2014-12-23	12:52:41
364	50.315903	-4.086264	1.07	39	2014-12-23	12:52:42
365	50.315905	-4.086258	0.46	62.1	2014-12-23	12:52:43
366	50.315905	-4.086257	0.05	114.3	2014-12-23	12:52:44
367	50.315895	-4.086262	1.12	197	2014-12-23	12:52:45
368	50.315883	-4.086267	1.35	194.4	2014-12-23	12:52:46
369	50.315875	-4.08627	0.96	194.8	2014-12-23	12:52:47
370	50.315874	-4.086267	0.24	125.6	2014-12-23	12:52:48
371	50.315874	-4.086266	0.06	59.2	2014-12-23	12:52:50
372	50.315874	-4.086266	0.03	112.5	2014-12-23	12:52:51
373	50.315874	-4.086259	0.5	94.3	2014-12-23	12:52:52
374	50.31587	-4.086257	0.47	167.5	2014-12-23	12:52:53
375	50.315863	-4.086261	0.82	199.1	2014-12-23	12:52:54
376	50.315853	-4.086265	1.08	193.4	2014-12-23	12:52:55
377	50.315843	-4.086269	1.23	196	2014-12-23	12:52:56
378	50.315833	-4.086273	1.13	194	2014-12-23	12:52:57
379	50.31582	-4.086278	1.42	192.6	2014-12-23	12:52:58
380	50.315811	-4.08628	1.08	189.9	2014-12-23	12:52:59
381	50.315809	-4.086277	0.31	135.6	2014-12-23	12:53:00
382	50.315808	-4.086274	0.28	111.8	2014-12-23	12:53:01
383	50.315804	-4.086274	0.39	185.2	2014-12-23	12:53:02
384	50.3158	-4.086271	0.48	157.2	2014-12-23	12:53:03
385	50.315795	-4.086265	0.75	143.7	2014-12-23	12:53:04
386	50.315795	-4.086255	0.75	92.8	2014-12-23	12:53:05
387	50.315797	-4.086243	0.87	73.8	2014-12-23	12:53:06
388	50.315793	-4.086238	0.55	138.5	2014-12-23	12:53:07
389	50.315786	-4.086236	0.82	172.1	2014-12-23	12:53:08
390	50.315775	-4.086235	1.17	175.3	2014-12-23	12:53:09
391	50.315764	-4.086236	1.31	183.9	2014-12-23	12:53:10
392	50.315754	-4.086236	1.05	181	2014-12-23	12:53:11
393	50.315753	-4.086231	0.41	114.1	2014-12-23	12:53:12
394	50.315751	-4.086224	0.57	110.1	2014-12-23	12:53:13
395	50.315745	-4.086223	0.7	174.2	2014-12-23	12:53:14
396	50.315736	-4.086221	0.96	175	2014-12-23	12:53:15
397	50.315727	-4.086222	0.97	183.2	2014-12-23	12:53:16
398	50.315715	-4.086225	1.41	188.5	2014-12-23	12:53:17
399	50.315707	-4.086228	0.45	191.9	2014-12-23	12:53:19
400	50.315711	-4.086223	0.26	38.1	2014-12-23	12:53:21
401	50.315709	-4.086227	0.17	236.3	2014-12-23	12:53:23
402	50.315703	-4.086229	0.66	188.8	2014-12-23	12:53:24
403	50.315697	-4.086234	0.82	207.3	2014-12-23	12:53:25
404	50.315691	-4.086234	0.58	184.1	2014-12-23	12:53:26
405	50.315689	-4.08624	0.5	230.7	2014-12-23	12:53:27
406	50.315682	-4.086254	1.24	236	2014-12-23	12:53:28
407	50.315673	-4.086266	1.37	218.9	2014-12-23	12:53:29
408	50.315669	-4.086272	0.26	225.2	2014-12-23	12:53:31
409	50.315663	-4.086276	0.41	202.4	2014-12-23	12:53:33
410	50.315653	-4.086283	1.21	205.4	2014-12-23	12:53:34
411	50.315648	-4.086286	0.53	198.9	2014-12-23	12:53:35
412	50.315648	-4.086287	0.11	245.3	2014-12-23	12:53:36
413	50.315636	-4.086299	1.58	212.9	2014-12-23	12:53:37
414	50.315625	-4.086315	1.66	222	2014-12-23	12:53:38
415	50.315614	-4.086326	1.47	211.8	2014-12-23	12:53:39
416	50.315614	-4.086325	0.06	47.9	2014-12-23	12:53:40
417	50.31562	-4.086322	0.65	18.2	2014-12-23	12:53:41
418	50.315619	-4.086322	0.1	186.7	2014-12-23	12:53:42
419	50.315609	-4.086331	1.22	207.8	2014-12-23	12:53:43
420	50.315599	-4.086343	1.41	218.9	2014-12-23	12:53:44
421	50.315595	-4.086354	0.94	239.1	2014-12-23	12:53:45
422	50.315595	-4.08636	0.4	276.7	2014-12-23	12:53:46
423	50.315592	-4.086366	0.57	230.4	2014-12-23	12:53:47
424	50.315585	-4.086377	1.07	224.4	2014-12-23	12:53:48
425	50.31558	-4.08639	1.05	239.1	2014-12-23	12:53:49
426	50.315578	-4.0864	0.8	256.5	2014-12-23	12:53:50
427	50.315573	-4.086409	0.83	229.1	2014-12-23	12:53:51
428	50.315568	-4.086414	0.68	208.4	2014-12-23	12:53:52
429	50.315558	-4.086416	1.13	187.6	2014-12-23	12:53:53
430	50.315553	-4.086418	0.58	193	2014-12-23	12:53:54
431	50.315562	-4.086412	1.08	23.8	2014-12-23	12:53:55
432	50.315571	-4.086405	1.17	24.1	2014-12-23	12:53:56
433	50.315575	-4.086404	0.18	14.2	2014-12-23	12:53:58
434	50.315564	-4.086413	1.36	208.6	2014-12-23	12:53:59
435	50.315553	-4.08642	1.31	203.1	2014-12-23	12:54:00
436	50.315546	-4.086426	0.85	207.9	2014-12-23	12:54:01
437	50.315542	-4.086425	0.45	176.2	2014-12-23	12:54:02
438	50.315534	-4.086425	0.89	178.4	2014-12-23	12:54:03
439	50.315523	-4.086434	1.47	207.1	2014-12-23	12:54:04
440	50.315509	-4.086443	1.64	201.6	2014-12-23	12:54:05
441	50.315498	-4.086452	1.41	208.1	2014-12-23	12:54:06
442	50.315502	-4.086454	0.49	343.6	2014-12-23	12:54:07
443	50.315506	-4.086452	0.49	12.7	2014-12-23	12:54:08
444	50.315506	-4.086452	0.02	129.7	2014-12-23	12:54:09
445	50.315496	-4.086461	1.27	208.9	2014-12-23	12:54:10
446	50.315483	-4.086473	1.74	210.6	2014-12-23	12:54:11
447	50.315474	-4.086486	1.34	223.1	2014-12-23	12:54:12
448	50.315471	-4.086495	0.68	247.6	2014-12-23	12:54:13
449	50.315472	-4.086495	0.02	0	2014-12-23	12:54:14
450	50.315462	-4.086506	1.35	215.8	2014-12-23	12:54:15
451	50.315452	-4.086521	1.47	224.2	2014-12-23	12:54:16
452	50.315447	-4.086534	1.08	238.1	2014-12-23	12:54:17
453	50.31545	-4.086542	0.65	299	2014-12-23	12:54:18
454	50.315451	-4.086546	0.33	281.5	2014-12-23	12:54:19
455	50.315444	-4.086553	0.91	214.5	2014-12-23	12:54:20
456	50.315432	-4.086566	1.58	213.8	2014-12-23	12:54:21
457	50.315422	-4.086576	1.33	212.4	2014-12-23	12:54:22
458	50.315412	-4.086585	1.3	211.6	2014-12-23	12:54:23
459	50.315404	-4.086596	1.15	221.3	2014-12-23	12:54:24
460	50.315399	-4.086602	0.69	214.7	2014-12-23	12:54:25
461	50.315391	-4.086607	1.03	199.9	2014-12-23	12:54:26
462	50.31538	-4.086616	1.35	210.6	2014-12-23	12:54:27
463	50.315374	-4.086625	0.89	224.6	2014-12-23	12:54:28
464	50.315368	-4.086632	0.86	217.6	2014-12-23	12:54:29
465	50.315363	-4.086642	0.93	230.8	2014-12-23	12:54:30
466	50.315361	-4.086648	0.43	242.8	2014-12-23	12:54:31
467	50.315363	-4.086649	0.18	332	2014-12-23	12:54:32
468	50.315366	-4.08665	0.36	346.8	2014-12-23	12:54:33
469	50.31536	-4.086654	0.74	204.3	2014-12-23	12:54:34
470	50.315352	-4.086659	0.97	200.6	2014-12-23	12:54:35
471	50.315342	-4.086665	1.16	201.8	2014-12-23	12:54:36
472	50.315332	-4.086674	1.3	209.7	2014-12-23	12:54:37
473	50.315324	-4.08668	0.94	205.2	2014-12-23	12:54:38
474	50.315318	-4.086684	0.82	202.7	2014-12-23	12:54:39
475	50.315315	-4.086687	0.33	219.6	2014-12-23	12:54:40
476	50.315315	-4.086687	0.04	139.9	2014-12-23	12:54:41
477	50.31531	-4.086682	0.66	147	2014-12-23	12:54:42
478	50.315305	-4.086677	0.68	151.6	2014-12-23	12:54:43
479	50.3153	-4.086675	0.53	159.5	2014-12-23	12:54:44
480	50.3153	-4.086669	0.41	93.9	2014-12-23	12:54:45
481	50.3153	-4.086669	0.01	29.6	2014-12-23	12:54:46
482	50.315297	-4.08667	0.39	186.9	2014-12-23	12:54:47
483	50.315289	-4.086677	1.01	211.7	2014-12-23	12:54:48
484	50.315286	-4.086679	0.37	197.7	2014-12-23	12:54:49
485	50.315283	-4.086672	0.6	123.9	2014-12-23	12:54:50
486	50.315278	-4.08667	0.58	167.6	2014-12-23	12:54:51
487	50.315266	-4.08667	1.28	181.8	2014-12-23	12:54:52
488	50.315255	-4.086673	1.23	187.2	2014-12-23	12:54:53
489	50.315251	-4.086665	0.69	128.7	2014-12-23	12:54:54
490	50.315251	-4.086658	0.24	87.8	2014-12-23	12:54:56
491	50.315253	-4.086653	0.46	64.5	2014-12-23	12:54:57
492	50.315254	-4.086652	0.08	28.9	2014-12-23	12:54:58
493	50.315252	-4.086657	0.36	245	2014-12-23	12:54:59
494	50.315251	-4.086656	0.17	159.3	2014-12-23	12:55:00
495	50.315263	-4.08665	1.41	16.7	2014-12-23	12:55:01
496	50.315297	-4.086634	3.97	17.2	2014-12-23	12:55:02
497	50.315346	-4.086615	5.58	13.8	2014-12-23	12:55:03
498	50.315395	-4.0866	5.6	11	2014-12-23	12:55:04
499	50.315437	-4.086605	4.72	355.2	2014-12-23	12:55:05
500	50.315473	-4.086631	4.39	335.4	2014-12-23	12:55:06
501	50.315516	-4.086643	4.81	349.8	2014-12-23	12:55:07
502	50.315566	-4.086643	5.57	359.9	2014-12-23	12:55:08
503	50.315615	-4.086647	5.49	357	2014-12-23	12:55:09
504	50.315662	-4.086655	5.29	353.7	2014-12-23	12:55:10
505	50.315705	-4.086665	4.83	351.5	2014-12-23	12:55:11
506	50.315744	-4.086678	4.42	347.9	2014-12-23	12:55:12
507	50.315771	-4.086695	3.22	337.9	2014-12-23	12:55:13
508	50.315788	-4.086716	2.39	322.9	2014-12-23	12:55:14
509	50.315804	-4.086737	2.32	319.1	2014-12-23	12:55:15
510	50.315819	-4.086759	2.31	318.4	2014-12-23	12:55:16
511	50.315834	-4.086781	2.29	316.1	2014-12-23	12:55:17
512	50.315848	-4.086804	2.28	313.3	2014-12-23	12:55:18
513	50.315862	-4.086828	2.29	312.7	2014-12-23	12:55:19
514	50.315874	-4.08685	2.03	309	2014-12-23	12:55:20
515	50.315885	-4.086867	1.74	316.8	2014-12-23	12:55:21
516	50.315897	-4.086881	1.66	323.1	2014-12-23	12:55:22
517	50.315908	-4.086892	1.45	327.6	2014-12-23	12:55:23
518	50.31591	-4.086882	0.75	69	2014-12-23	12:55:24
519	50.315906	-4.086868	0.54	113.8	2014-12-23	12:55:26
520	50.315906	-4.086868	0.03	106.6	2014-12-23	12:55:27
521	50.315903	-4.086848	1.45	105.6	2014-12-23	12:55:28
522	50.315899	-4.086827	1.53	107.7	2014-12-23	12:55:29
523	50.315896	-4.086816	0.83	107	2014-12-23	12:55:30
524	50.315897	-4.086811	0.39	84.7	2014-12-23	12:55:31
525	50.315887	-4.086776	2.71	114.6	2014-12-23	12:55:32
526	50.31586	-4.086734	4.25	135.1	2014-12-23	12:55:33
527	50.315839	-4.086713	2.77	147.8	2014-12-23	12:55:34
528	50.315828	-4.086698	1.53	137	2014-12-23	12:55:35
529	50.315829	-4.086686	0.84	87.4	2014-12-23	12:55:36
530	50.31582	-4.086675	0.63	139.6	2014-12-23	12:55:38
531	50.31581	-4.086671	1.2	164.5	2014-12-23	12:55:39
532	50.315799	-4.086668	1.23	170.2	2014-12-23	12:55:40
533	50.315787	-4.086668	1.32	180.8	2014-12-23	12:55:41
534	50.315781	-4.086661	0.83	145	2014-12-23	12:55:42
535	50.315782	-4.086651	0.71	79.4	2014-12-23	12:55:43
536	50.315781	-4.086649	0.13	126.4	2014-12-23	12:55:45
537	50.315773	-4.08665	0.9	184.9	2014-12-23	12:55:46
538	50.31577	-4.086645	0.43	135.5	2014-12-23	12:55:47
539	50.315777	-4.086636	1.04	38.7	2014-12-23	12:55:48
540	50.315783	-4.086627	0.9	47	2014-12-23	12:55:49
541	50.315782	-4.086619	0.6	100.7	2014-12-23	12:55:50
542	50.315778	-4.086612	0.65	133.2	2014-12-23	12:55:51
543	50.315773	-4.08661	0.58	164	2014-12-23	12:55:52
544	50.315767	-4.08661	0.61	180	2014-12-23	12:55:53
545	50.315765	-4.086607	0.36	144.3	2014-12-23	12:55:54
546	50.315764	-4.086607	0.12	180	2014-12-23	12:55:55
547	50.315756	-4.086603	0.88	161	2014-12-23	12:55:56
548	50.31575	-4.086597	0.79	151.1	2014-12-23	12:55:57
549	50.315744	-4.086596	0.65	174.2	2014-12-23	12:55:58
550	50.315737	-4.0866	0.89	194.8	2014-12-23	12:55:59
551	50.315733	-4.086603	0.46	208.8	2014-12-23	12:56:00
552	50.315733	-4.086603	0.05	232.5	2014-12-23	12:56:01
553	50.31574	-4.086604	0.78	355.6	2014-12-23	12:56:02
554	50.315748	-4.086602	0.44	8.9	2014-12-23	12:56:04
555	50.315747	-4.086602	0.03	212.6	2014-12-23	12:56:05
556	50.315747	-4.086602	0.02	163.3	2014-12-23	12:56:06
557	50.315737	-4.086605	1.1	191.2	2014-12-23	12:56:07
558	50.315724	-4.086606	1.44	180.7	2014-12-23	12:56:08
559	50.315723	-4.086599	0.46	112.4	2014-12-23	12:56:09
560	50.31573	-4.086587	1.21	45.5	2014-12-23	12:56:10
561	50.315733	-4.08658	0.6	65.1	2014-12-23	12:56:11
562	50.31573	-4.086577	0.32	141.2	2014-12-23	12:56:12
563	50.315724	-4.086574	0.69	165.6	2014-12-23	12:56:13
564	50.315716	-4.086574	0.97	177.2	2014-12-23	12:56:14
565	50.315705	-4.086571	1.18	170.4	2014-12-23	12:56:15
566	50.315699	-4.086568	0.7	162.8	2014-12-23	12:56:16
567	50.315699	-4.086568	0.05	172.2	2014-12-23	12:56:17
568	50.315701	-4.086561	0.54	64.4	2014-12-23	12:56:18
569	50.315695	-4.086556	0.72	147.9	2014-12-23	12:56:19
570	50.315687	-4.086549	1.05	154	2014-12-23	12:56:20
571	50.315683	-4.086541	0.71	126.6	2014-12-23	12:56:21
572	50.315689	-4.08653	1.03	53.1	2014-12-23	12:56:22
573	50.315696	-4.086516	1.28	49.6	2014-12-23	12:56:23
574	50.315704	-4.086502	1.33	48.8	2014-12-23	12:56:24
575	50.315712	-4.086488	1.33	46.1	2014-12-23	12:56:25
576	50.315752	-4.086431	0.3	42.4	2014-12-23	12:56:45
577	50.315734	-4.086427	2.12	171.2	2014-12-23	12:56:46
578	50.315723	-4.08643	1.23	190.3	2014-12-23	12:56:47
579	50.315718	-4.086434	0.61	210.6	2014-12-23	12:56:48
580	50.315718	-4.086434	0.03	90	2014-12-23	12:56:49
581	50.315728	-4.086427	1.17	23.7	2014-12-23	12:56:50
582	50.315728	-4.086425	0.12	71.5	2014-12-23	12:56:51
583	50.315725	-4.086424	0.39	168.6	2014-12-23	12:56:52
584	50.315718	-4.086419	0.85	152.9	2014-12-23	12:56:53
585	50.31571	-4.086415	0.94	160.4	2014-12-23	12:56:54
586	50.315709	-4.086407	0.51	98.4	2014-12-23	12:56:55
587	50.315711	-4.086404	0.32	47.3	2014-12-23	12:56:56
588	50.315705	-4.086403	0.69	176.1	2014-12-23	12:56:57
589	50.315699	-4.086406	0.73	192.3	2014-12-23	12:56:58
590	50.315692	-4.086414	0.96	219.5	2014-12-23	12:56:59
591	50.315682	-4.086417	1.13	191.9	2014-12-23	12:57:00
592	50.315679	-4.086408	0.74	116.1	2014-12-23	12:57:01
593	50.315682	-4.086402	0.27	52	2014-12-23	12:57:03
594	50.315675	-4.086402	0.77	181.8	2014-12-23	12:57:04
595	50.315672	-4.086399	0.42	150.1	2014-12-23	12:57:05
596	50.315669	-4.086398	0.39	164.9	2014-12-23	12:57:06
597	50.315663	-4.086402	0.71	202	2014-12-23	12:57:07
598	50.315656	-4.086404	0.78	192.9	2014-12-23	12:57:08
599	50.315646	-4.086407	1.08	191.5	2014-12-23	12:57:09
600	50.315636	-4.086413	1.23	198.4	2014-12-23	12:57:10
601	50.315629	-4.086417	0.82	203.4	2014-12-23	12:57:11
602	50.315629	-4.086416	0.09	71.6	2014-12-23	12:57:12
603	50.315628	-4.086416	0.19	172.8	2014-12-23	12:57:13
604	50.315615	-4.086419	1.44	188.8	2014-12-23	12:57:14
605	50.3156	-4.086427	1.77	199.4	2014-12-23	12:57:15
606	50.315588	-4.086432	1.33	195.6	2014-12-23	12:57:16
607	50.31558	-4.086434	0.91	188.7	2014-12-23	12:57:17
608	50.315571	-4.086439	1.07	197.1	2014-12-23	12:57:18
609	50.31556	-4.086446	1.39	203.2	2014-12-23	12:57:19
610	50.315549	-4.086451	1.19	195.9	2014-12-23	12:57:20
611	50.31554	-4.086454	1.1	190.9	2014-12-23	12:57:21
612	50.31553	-4.086456	1.11	189.6	2014-12-23	12:57:22
613	50.315519	-4.086461	1.22	193.8	2014-12-23	12:57:23
614	50.315508	-4.086464	1.24	190.5	2014-12-23	12:57:24
615	50.315502	-4.086463	0.69	174.6	2014-12-23	12:57:25
616	50.315501	-4.086457	0.39	105.3	2014-12-23	12:57:26
617	50.315494	-4.086453	0.88	160.6	2014-12-23	12:57:27
618	50.315482	-4.086453	1.32	178.5	2014-12-23	12:57:28
619	50.315469	-4.086457	1.41	191.5	2014-12-23	12:57:29
620	50.315455	-4.08646	1.59	189.3	2014-12-23	12:57:30
621	50.315445	-4.086462	1.16	186.8	2014-12-23	12:57:31
622	50.31544	-4.08646	0.62	163.4	2014-12-23	12:57:32
623	50.315434	-4.086456	0.72	157.5	2014-12-23	12:57:33
624	50.315429	-4.086453	0.61	160.7	2014-12-23	12:57:34
625	50.315422	-4.086449	0.76	156.5	2014-12-23	12:57:35
626	50.315413	-4.086448	1.07	177.1	2014-12-23	12:57:36
627	50.315405	-4.086446	0.88	169	2014-12-23	12:57:37
628	50.315404	-4.086441	0.39	110.9	2014-12-23	12:57:38
629	50.315406	-4.086433	0.64	63.9	2014-12-23	12:57:39
630	50.315407	-4.086424	0.61	82	2014-12-23	12:57:40
631	50.315405	-4.086418	0.52	117.6	2014-12-23	12:57:41
632	50.3154	-4.086412	0.69	146.2	2014-12-23	12:57:42
633	50.315393	-4.086409	0.73	162	2014-12-23	12:57:43
634	50.315384	-4.086407	1.11	171	2014-12-23	12:57:44
635	50.315375	-4.086403	1.01	164.6	2014-12-23	12:57:45
636	50.315371	-4.086398	0.53	140.3	2014-12-23	12:57:46
637	50.315369	-4.086395	0.37	141.2	2014-12-23	12:57:47
638	50.315362	-4.086396	0.69	184.5	2014-12-23	12:57:48
639	50.315355	-4.086395	0.77	176.4	2014-12-23	12:57:49
640	50.315348	-4.086393	0.81	169.8	2014-12-23	12:57:50
641	50.315341	-4.08639	0.81	167.3	2014-12-23	12:57:51
642	50.315339	-4.086386	0.37	127.4	2014-12-23	12:57:52
643	50.315339	-4.086382	0.29	101	2014-12-23	12:57:53
644	50.315338	-4.086383	0.04	227	2014-12-23	12:57:54
645	50.315333	-4.086382	0.66	177.9	2014-12-23	12:57:55
646	50.315328	-4.086385	0.28	202.7	2014-12-23	12:57:57
647	50.315328	-4.086385	0.02	148.2	2014-12-23	12:57:59
648	50.31532	-4.086392	0.94	212.3	2014-12-23	12:58:00
649	50.315309	-4.086404	1.52	213.9	2014-12-23	12:58:01
650	50.315296	-4.086411	1.52	200.7	2014-12-23	12:58:02
651	50.315284	-4.086416	1.38	194.3	2014-12-23	12:58:03
652	50.31527	-4.086421	1.63	192	2014-12-23	12:58:04
653	50.315255	-4.086425	1.69	190	2014-12-23	12:58:05
654	50.31526	-4.086428	0.57	341.2	2014-12-23	12:58:06
655	50.315278	-4.086427	1.99	0.8	2014-12-23	12:58:07
656	50.315289	-4.086427	1.27	1.1	2014-12-23	12:58:08
657	50.315296	-4.086424	0.77	14.3	2014-12-23	12:58:09
658	50.3153	-4.086421	0.48	33.8	2014-12-23	12:58:10
659	50.315308	-4.086411	1.18	35	2014-12-23	12:58:11
660	50.315316	-4.086399	1.18	43.9	2014-12-23	12:58:12
661	50.315313	-4.0864	0.32	186.4	2014-12-23	12:58:13
662	50.315309	-4.086399	0.43	169.5	2014-12-23	12:58:14
663	50.315309	-4.086391	0.58	93.7	2014-12-23	12:58:15
664	50.315309	-4.086383	0.57	94.7	2014-12-23	12:58:16
665	50.315305	-4.08638	0.44	153.3	2014-12-23	12:58:17
666	50.3153	-4.086381	0.62	190	2014-12-23	12:58:18
667	50.315291	-4.086384	0.95	191.9	2014-12-23	12:58:19
668	50.315281	-4.086383	1.1	176.6	2014-12-23	12:58:20
669	50.315278	-4.086378	0.55	135.7	2014-12-23	12:58:21
670	50.315278	-4.086372	0.44	93.7	2014-12-23	12:58:22
671	50.315273	-4.086368	0.56	150	2014-12-23	12:58:23
672	50.315267	-4.086366	0.74	168.9	2014-12-23	12:58:24
673	50.315258	-4.086367	1	183.4	2014-12-23	12:58:25
674	50.315256	-4.086364	0.29	135.3	2014-12-23	12:58:26
675	50.315256	-4.086364	0.04	17.7	2014-12-23	12:58:27
676	50.315249	-4.086369	0.84	205.7	2014-12-23	12:58:28
677	50.315241	-4.086374	0.99	201.2	2014-12-23	12:58:29
678	50.315232	-4.086377	1.01	195	2014-12-23	12:58:30
679	50.315226	-4.086378	0.65	184.2	2014-12-23	12:58:31
680	50.315221	-4.08638	0.64	193.9	2014-12-23	12:58:32
681	50.315215	-4.08638	0.65	175.3	2014-12-23	12:58:33
682	50.315213	-4.086377	0.15	149.3	2014-12-23	12:58:35
683	50.315202	-4.086381	1.22	193.6	2014-12-23	12:58:36
684	50.315196	-4.08638	0.67	173.3	2014-12-23	12:58:37
685	50.315196	-4.086378	0.19	98.6	2014-12-23	12:58:38
686	50.315196	-4.086378	0.02	306.4	2014-12-23	12:58:39
687	50.31519	-4.086382	0.71	204.1	2014-12-23	12:58:40
688	50.315182	-4.086387	0.94	201.2	2014-12-23	12:58:41
689	50.315173	-4.086388	1.01	184.7	2014-12-23	12:58:42
690	50.315168	-4.086387	0.54	169.9	2014-12-23	12:58:43
691	50.31517	-4.086385	0.24	23.1	2014-12-23	12:58:44
692	50.31517	-4.086385	0.02	270	2014-12-23	12:58:45
693	50.315175	-4.08639	0.64	331.5	2014-12-23	12:58:46
694	50.315178	-4.086397	0.6	299.9	2014-12-23	12:58:47
695	50.315175	-4.086404	0.63	234	2014-12-23	12:58:48
696	50.315171	-4.086411	0.68	228.8	2014-12-23	12:58:49
697	50.315175	-4.086411	0.42	5.6	2014-12-23	12:58:50
698	50.315182	-4.086407	0.91	18.8	2014-12-23	12:58:51
699	50.315178	-4.086402	0.63	146.1	2014-12-23	12:58:52
700	50.31517	-4.086404	0.84	192.7	2014-12-23	12:58:53
701	50.31516	-4.086412	1.26	205.5	2014-12-23	12:58:54
702	50.315143	-4.086416	1.95	187.9	2014-12-23	12:58:55
703	50.315133	-4.086415	0.53	177.8	2014-12-23	12:58:57
704	50.315133	-4.086414	0.06	98.5	2014-12-23	12:58:58
705	50.315125	-4.086418	0.95	193.7	2014-12-23	12:58:59
706	50.315115	-4.08642	1.11	187.7	2014-12-23	12:59:00
707	50.315108	-4.08642	0.76	183.1	2014-12-23	12:59:01
708	50.315106	-4.086418	0.24	142.6	2014-12-23	12:59:02
709	50.315107	-4.086418	0.08	17.5	2014-12-23	12:59:03
710	50.315103	-4.08642	0.51	200.6	2014-12-23	12:59:04
711	50.315098	-4.086423	0.58	198	2014-12-23	12:59:05
712	50.315091	-4.086428	0.82	207.6	2014-12-23	12:59:06
713	50.315084	-4.086437	0.98	219	2014-12-23	12:59:07
714	50.31508	-4.086446	0.79	231.4	2014-12-23	12:59:08
715	50.31508	-4.086453	0.54	270.9	2014-12-23	12:59:09
716	50.315081	-4.086463	0.7	277	2014-12-23	12:59:10
717	50.315081	-4.086475	0.85	268.1	2014-12-23	12:59:11
718	50.315079	-4.086484	0.67	250.4	2014-12-23	12:59:12
719	50.315074	-4.086495	0.96	234.1	2014-12-23	12:59:13
720	50.315073	-4.086506	0.8	263.4	2014-12-23	12:59:14
721	50.315081	-4.086506	0.92	357.8	2014-12-23	12:59:15
722	50.315089	-4.086504	0.9	9.1	2014-12-23	12:59:16
723	50.315089	-4.086504	0.01	150.4	2014-12-23	12:59:17
724	50.31509	-4.086506	0.09	330.9	2014-12-23	12:59:19
725	50.31509	-4.086508	0.21	267.6	2014-12-23	12:59:20
726	50.315092	-4.086509	0.12	357	2014-12-23	12:59:22
727	50.315089	-4.086519	0.81	245.4	2014-12-23	12:59:23
728	50.315084	-4.086526	0.78	218.5	2014-12-23	12:59:24
729	50.31508	-4.086534	0.7	235.3	2014-12-23	12:59:25
730	50.315074	-4.086544	0.97	229.3	2014-12-23	12:59:26
731	50.315066	-4.086555	1.17	220.2	2014-12-23	12:59:27
732	50.315066	-4.086559	0.26	271.9	2014-12-23	12:59:28
733	50.315074	-4.086557	0.84	7.4	2014-12-23	12:59:29
734	50.315076	-4.086556	0.1	22	2014-12-23	12:59:31
735	50.315078	-4.086552	0.37	47.4	2014-12-23	12:59:32
736	50.31508	-4.086549	0.16	45.4	2014-12-23	12:59:34
737	50.31508	-4.086549	0.02	270	2014-12-23	12:59:35
738	50.31508	-4.086549	0	0	2014-12-23	12:59:36
739	50.315083	-4.086548	0.34	13	2014-12-23	12:59:37
740	50.315086	-4.086546	0.35	30.9	2014-12-23	12:59:38
741	50.315085	-4.086546	0.03	212.6	2014-12-23	12:59:40
742	50.315085	-4.086547	0.06	250.7	2014-12-23	12:59:41
743	50.315094	-4.086536	1.24	38.4	2014-12-23	12:59:42
744	50.315102	-4.086523	1.33	43	2014-12-23	12:59:43
745	50.315108	-4.086518	0.8	29.6	2014-12-23	12:59:44
746	50.315108	-4.086519	0.08	270	2014-12-23	12:59:45
747	50.315112	-4.086529	0.78	300	2014-12-23	12:59:46
748	50.315118	-4.086531	0.64	344.3	2014-12-23	12:59:47
749	50.315129	-4.086527	1.25	11.6	2014-12-23	12:59:48
750	50.315154	-4.086518	2.87	13.5	2014-12-23	12:59:49
751	50.315187	-4.086504	3.85	15.5	2014-12-23	12:59:50
752	50.315223	-4.08648	4.29	22.5	2014-12-23	12:59:51
753	50.315252	-4.086437	4.55	42.9	2014-12-23	12:59:52
754	50.315276	-4.086375	5.16	59	2014-12-23	12:59:53
755	50.315299	-4.086299	5.93	65.3	2014-12-23	12:59:54
756	50.315321	-4.086222	6.01	65.9	2014-12-23	12:59:55
757	50.315353	-4.086164	5.48	48.8	2014-12-23	12:59:56
758	50.315392	-4.086134	4.8	26.1	2014-12-23	12:59:57
759	50.315428	-4.086112	4.32	20.9	2014-12-23	12:59:58
760	50.315457	-4.086078	4.1	37	2014-12-23	12:59:59
761	50.315479	-4.086027	4.34	55.7	2014-12-23	13:00:00
762	50.315503	-4.085974	4.62	55.5	2014-12-23	13:00:01
763	50.315529	-4.085918	4.92	54	2014-12-23	13:00:02
764	50.315551	-4.085865	4.45	56.3	2014-12-23	13:00:03
765	50.315568	-4.085819	3.81	59.9	2014-12-23	13:00:04
766	50.315578	-4.085795	2.04	56.4	2014-12-23	13:00:05
767	50.315581	-4.085782	1.01	72.8	2014-12-23	13:00:06
768	50.315585	-4.085763	1.38	71.9	2014-12-23	13:00:07
769	50.315589	-4.085745	1.39	71.1	2014-12-23	13:00:08
770	50.315593	-4.085726	1.37	72.2	2014-12-23	13:00:09
771	50.315639	-4.085789	0.4	319.5	2014-12-23	13:00:26
772	50.315631	-4.085799	1.2	218.3	2014-12-23	13:00:27
773	50.315622	-4.085803	0.97	195	2014-12-23	13:00:28
774	50.315619	-4.085807	0.53	215.2	2014-12-23	13:00:29
775	50.315625	-4.085802	0.82	24.4	2014-12-23	13:00:30
776	50.315631	-4.085792	0.49	47	2014-12-23	13:00:32
777	50.315628	-4.085797	0.51	218.8	2014-12-23	13:00:33
778	50.315623	-4.085803	0.66	223	2014-12-23	13:00:34
779	50.315615	-4.085808	0.95	201.3	2014-12-23	13:00:35
780	50.315607	-4.085815	1.12	208	2014-12-23	13:00:36
781	50.315599	-4.085822	0.95	208.9	2014-12-23	13:00:37
782	50.315594	-4.085824	0.62	193.8	2014-12-23	13:00:38
783	50.315586	-4.085827	0.87	193.8	2014-12-23	13:00:39
784	50.315576	-4.085834	1.18	206	2014-12-23	13:00:40
785	50.315572	-4.085837	0.49	206.1	2014-12-23	13:00:41
786	50.315573	-4.085831	0.43	88.8	2014-12-23	13:00:42
787	50.315567	-4.085828	0.61	159.3	2014-12-23	13:00:43
788	50.315565	-4.085824	0.38	131.9	2014-12-23	13:00:44
789	50.315565	-4.08582	0.31	102.2	2014-12-23	13:00:45
790	50.315559	-4.085819	0.67	177	2014-12-23	13:00:46
791	50.315551	-4.085822	0.83	191.6	2014-12-23	13:00:47
792	50.315544	-4.085826	0.84	200.4	2014-12-23	13:00:48
793	50.315537	-4.085833	0.9	213.2	2014-12-23	13:00:49
794	50.315533	-4.085839	0.68	222.4	2014-12-23	13:00:50
795	50.315527	-4.085843	0.69	201.7	2014-12-23	13:00:51
796	50.315521	-4.085846	0.76	199.2	2014-12-23	13:00:52
797	50.315515	-4.085853	0.78	219.9	2014-12-23	13:00:53
798	50.315509	-4.085861	0.87	219.2	2014-12-23	13:00:54
799	50.315503	-4.085868	0.86	215.2	2014-12-23	13:00:55
800	50.315497	-4.085873	0.77	204.7	2014-12-23	13:00:56
801	50.31549	-4.085875	0.79	190.9	2014-12-23	13:00:57
802	50.315486	-4.085876	0.48	193	2014-12-23	13:00:58
803	50.315485	-4.085873	0.21	97.6	2014-12-23	13:00:59
804	50.315489	-4.085868	0.51	46.2	2014-12-23	13:01:00
805	50.315487	-4.085866	0.2	131.2	2014-12-23	13:01:01
806	50.315481	-4.08587	0.8	203.8	2014-12-23	13:01:02
807	50.315474	-4.085878	0.93	216.3	2014-12-23	13:01:03
808	50.315473	-4.085883	0.37	256.9	2014-12-23	13:01:04
809	50.315473	-4.085886	0.21	249.2	2014-12-23	13:01:05
810	50.315466	-4.085892	0.89	207.4	2014-12-23	13:01:06
811	50.315456	-4.0859	1.23	206.7	2014-12-23	13:01:07
812	50.315443	-4.085911	1.6	211.1	2014-12-23	13:01:08
813	50.315437	-4.085927	1.32	236.9	2014-12-23	13:01:09
814	50.315437	-4.085937	0.75	267.9	2014-12-23	13:01:10
815	50.315434	-4.085946	0.67	245.2	2014-12-23	13:01:11
816	50.31543	-4.085955	0.82	234.5	2014-12-23	13:01:12
817	50.315424	-4.085965	0.99	226.4	2014-12-23	13:01:13
818	50.315422	-4.08597	0.38	240.7	2014-12-23	13:01:14
819	50.315423	-4.085973	0.21	296.8	2014-12-23	13:01:15
820	50.315418	-4.085976	0.32	205.9	2014-12-23	13:01:17
821	50.315413	-4.085982	0.65	220.1	2014-12-23	13:01:18
822	50.315408	-4.085994	1.04	233.2	2014-12-23	13:01:19
823	50.315397	-4.086008	1.51	221.1	2014-12-23	13:01:20
824	50.315389	-4.086024	1.45	229.6	2014-12-23	13:01:21
825	50.315389	-4.086036	0.85	268.7	2014-12-23	13:01:22
826	50.315392	-4.086038	0.37	330.6	2014-12-23	13:01:23
827	50.315392	-4.086041	0.22	282.3	2014-12-23	13:01:24
828	50.31539	-4.086044	0.34	222	2014-12-23	13:01:25
829	50.315389	-4.086043	0.12	142.5	2014-12-23	13:01:26
830	50.315387	-4.086044	0.27	196.5	2014-12-23	13:01:27
831	50.315383	-4.086043	0.41	163.9	2014-12-23	13:01:28
832	50.315379	-4.086046	0.53	203.9	2014-12-23	13:01:29
833	50.31538	-4.086046	0.18	352.5	2014-12-23	13:01:30
834	50.315384	-4.086043	0.22	32.6	2014-12-23	13:01:32
835	50.315379	-4.086046	0.53	205.1	2014-12-23	13:01:33
836	50.315373	-4.086051	0.8	207.1	2014-12-23	13:01:34
837	50.315372	-4.086049	0.17	128.4	2014-12-23	13:01:35
838	50.315376	-4.08604	0.81	52.4	2014-12-23	13:01:36
839	50.315388	-4.086034	1.32	20.7	2014-12-23	13:01:37
840	50.315399	-4.086035	1.23	357.5	2014-12-23	13:01:38
841	50.315405	-4.086039	0.81	335.7	2014-12-23	13:01:39
842	50.315405	-4.086047	0.54	263	2014-12-23	13:01:40
843	50.3154	-4.08606	1.05	244.1	2014-12-23	13:01:41
844	50.315393	-4.086073	1.23	228.5	2014-12-23	13:01:42
845	50.315384	-4.086085	1.39	219.4	2014-12-23	13:01:43
846	50.315378	-4.086093	0.85	219	2014-12-23	13:01:44
847	50.315378	-4.086092	0.09	49.6	2014-12-23	13:01:45
848	50.315378	-4.086088	0.28	88	2014-12-23	13:01:46
849	50.315379	-4.086089	0.07	301.9	2014-12-23	13:01:47
850	50.315384	-4.086092	0.61	336.9	2014-12-23	13:01:48
851	50.315389	-4.086093	0.65	353.1	2014-12-23	13:01:49
852	50.315393	-4.086094	0.46	356.3	2014-12-23	13:01:50
853	50.315393	-4.086092	0.07	131.1	2014-12-23	13:01:52
854	50.315387	-4.086096	0.65	204.5	2014-12-23	13:01:53
855	50.315381	-4.086102	0.85	208.8	2014-12-23	13:01:54
856	50.315375	-4.086109	0.8	223.4	2014-12-23	13:01:55
857	50.315368	-4.086118	1.04	215.3	2014-12-23	13:01:56
858	50.315358	-4.086127	1.25	210	2014-12-23	13:01:57
859	50.315349	-4.086135	1.16	208.6	2014-12-23	13:01:58
860	50.315344	-4.086137	0.57	198.8	2014-12-23	13:01:59
861	50.315338	-4.086142	0.73	205.1	2014-12-23	13:02:00
862	50.315329	-4.08615	1.22	209	2014-12-23	13:02:01
863	50.315325	-4.086158	0.69	237.1	2014-12-23	13:02:02
864	50.315325	-4.086161	0.23	267.8	2014-12-23	13:02:03
865	50.315321	-4.086165	0.56	208	2014-12-23	13:02:04
866	50.315312	-4.086173	1.17	210.6	2014-12-23	13:02:05
867	50.3153	-4.086183	1.43	209.2	2014-12-23	13:02:06
868	50.315293	-4.08619	0.94	211	2014-12-23	13:02:07
869	50.315292	-4.08619	0.05	165.3	2014-12-23	13:02:09
870	50.315287	-4.086193	0.61	204.4	2014-12-23	13:02:10
871	50.315282	-4.0862	0.76	222.2	2014-12-23	13:02:11
872	50.315279	-4.086209	0.78	236.8	2014-12-23	13:02:12
873	50.315277	-4.086215	0.41	245.5	2014-12-23	13:02:13
874	50.315276	-4.086219	0.34	249.4	2014-12-23	13:02:14
875	50.31527	-4.086228	0.89	225.5	2014-12-23	13:02:15
876	50.315262	-4.086238	1.14	217.1	2014-12-23	13:02:16
877	50.315258	-4.086245	0.69	224.7	2014-12-23	13:02:17
878	50.315257	-4.086252	0.5	265.6	2014-12-23	13:02:18
879	50.315254	-4.08626	0.67	239.2	2014-12-23	13:02:19
880	50.315247	-4.086267	0.94	212.3	2014-12-23	13:02:20
881	50.315239	-4.086276	1.1	215.2	2014-12-23	13:02:21
882	50.315233	-4.086288	1.15	231.2	2014-12-23	13:02:22
883	50.315226	-4.086298	0.98	223.5	2014-12-23	13:02:23
884	50.315222	-4.086307	0.81	233.2	2014-12-23	13:02:24
885	50.315222	-4.086312	0.39	274	2014-12-23	13:02:25
886	50.315224	-4.086316	0.37	313.2	2014-12-23	13:02:26
887	50.315221	-4.08632	0.44	219.8	2014-12-23	13:02:27
888	50.315218	-4.086327	0.67	230.4	2014-12-23	13:02:28
889	50.315213	-4.086335	0.75	227.7	2014-12-23	13:02:29
890	50.315211	-4.08634	0.44	232	2014-12-23	13:02:30
891	50.31521	-4.086341	0.1	234.3	2014-12-23	13:02:31
892	50.315202	-4.086353	1.28	222.7	2014-12-23	13:02:32
893	50.315197	-4.086364	0.93	232.2	2014-12-23	13:02:33
894	50.315199	-4.086365	0.27	340.4	2014-12-23	13:02:34
895	50.315197	-4.086363	0.25	156.5	2014-12-23	13:02:35
896	50.31519	-4.086371	0.93	214.7	2014-12-23	13:02:36
897	50.315182	-4.086383	1.2	226.1	2014-12-23	13:02:37
898	50.315174	-4.086396	1.29	225.4	2014-12-23	13:02:38
899	50.31517	-4.086407	0.92	242.1	2014-12-23	13:02:39
900	50.315168	-4.086416	0.67	243.4	2014-12-23	13:02:40
901	50.315164	-4.086425	0.76	239.1	2014-12-23	13:02:41
902	50.315162	-4.086432	0.52	246.6	2014-12-23	13:02:42
903	50.315163	-4.086439	0.54	273	2014-12-23	13:02:43
904	50.31516	-4.086448	0.66	243.2	2014-12-23	13:02:44
905	50.315154	-4.086456	0.84	223.2	2014-12-23	13:02:45
906	50.315146	-4.086463	1.07	207.4	2014-12-23	13:02:46
907	50.31514	-4.08647	0.83	216.4	2014-12-23	13:02:47
908	50.315137	-4.086477	0.61	234.3	2014-12-23	13:02:48
909	50.315139	-4.086482	0.49	309	2014-12-23	13:02:49
910	50.315147	-4.086482	0.84	1.2	2014-12-23	13:02:50
911	50.315145	-4.086482	0.19	185.4	2014-12-23	13:02:51
912	50.315139	-4.08649	0.89	217.4	2014-12-23	13:02:52
913	50.315135	-4.086497	0.66	229.4	2014-12-23	13:02:53
914	50.315132	-4.086504	0.61	237.4	2014-12-23	13:02:54
915	50.315131	-4.086512	0.62	257.9	2014-12-23	13:02:55
916	50.315139	-4.086515	0.91	347.1	2014-12-23	13:02:56
917	50.315146	-4.086517	0.84	351	2014-12-23	13:02:57
918	50.315146	-4.086518	0.07	229.1	2014-12-23	13:02:58
919	50.315137	-4.086526	1.11	212.3	2014-12-23	13:02:59
920	50.315127	-4.086534	1.27	206.7	2014-12-23	13:03:00
921	50.315117	-4.086542	1.27	207.8	2014-12-23	13:03:01
922	50.315112	-4.086548	0.74	212.2	2014-12-23	13:03:02
923	50.315108	-4.086554	0.61	225	2014-12-23	13:03:03
924	50.315104	-4.086559	0.25	222.5	2014-12-23	13:03:05
925	50.315097	-4.086565	0.94	208	2014-12-23	13:03:06
926	50.315091	-4.086573	0.87	223.9	2014-12-23	13:03:07
927	50.315092	-4.086578	0.31	275.1	2014-12-23	13:03:08
928	50.315093	-4.086582	0.33	298.4	2014-12-23	13:03:09
929	50.315086	-4.08659	0.94	216.2	2014-12-23	13:03:10
930	50.315077	-4.086598	1.15	209.1	2014-12-23	13:03:11
931	50.315068	-4.086602	1.08	198.3	2014-12-23	13:03:12
932	50.315058	-4.086608	1.17	199.9	2014-12-23	13:03:13
933	50.315048	-4.086616	1.28	206.9	2014-12-23	13:03:14
934	50.315038	-4.086626	1.32	211.4	2014-12-23	13:03:15
935	50.315032	-4.086633	0.8	219.4	2014-12-23	13:03:16
936	50.315031	-4.08664	0.54	250.7	2014-12-23	13:03:17
937	50.315032	-4.086646	0.43	291.6	2014-12-23	13:03:18
938	50.315031	-4.086655	0.7	264.7	2014-12-23	13:03:19
939	50.315024	-4.08667	1.33	231	2014-12-23	13:03:20
940	50.315009	-4.086685	2.02	212.4	2014-12-23	13:03:21
941	50.314989	-4.086699	2.35	204.8	2014-12-23	13:03:22
942	50.31497	-4.086713	2.4	204.6	2014-12-23	13:03:23
943	50.315079	-4.086625	0.98	27.1	2014-12-23	13:03:37
944	50.315105	-4.086603	3.27	29	2014-12-23	13:03:38
945	50.315112	-4.086597	0.94	29.2	2014-12-23	13:03:39
946	50.31512	-4.086592	0.89	21.2	2014-12-23	13:03:40
947	50.315123	-4.086594	0.19	341.8	2014-12-23	13:03:42
948	50.315123	-4.086593	0.06	62.4	2014-12-23	13:03:43
949	50.31512	-4.0866	0.63	236.6	2014-12-23	13:03:44
950	50.315115	-4.086608	0.75	223	2014-12-23	13:03:45
951	50.315109	-4.086614	0.84	214.6	2014-12-23	13:03:46
952	50.315101	-4.086621	0.98	208.2	2014-12-23	13:03:47
953	50.315092	-4.086628	1.16	205.9	2014-12-23	13:03:48
954	50.315085	-4.086639	1.07	225	2014-12-23	13:03:49
955	50.315084	-4.086647	0.62	259.7	2014-12-23	13:03:50
956	50.315093	-4.086649	1.01	353.3	2014-12-23	13:03:51
957	50.315102	-4.086646	1.01	10.6	2014-12-23	13:03:52
958	50.315103	-4.08665	0.27	290	2014-12-23	13:03:53
959	50.315102	-4.086658	0.59	256.4	2014-12-23	13:03:54
960	50.315104	-4.086667	0.7	295.4	2014-12-23	13:03:55
961	50.315111	-4.086673	0.89	331.6	2014-12-23	13:03:56
962	50.315122	-4.086664	1.35	27.4	2014-12-23	13:03:57
963	50.315132	-4.086643	1.86	53	2014-12-23	13:03:58
964	50.315147	-4.086611	2.82	54.3	2014-12-23	13:03:59
965	50.315165	-4.086585	2.69	42.9	2014-12-23	13:04:00
966	50.315182	-4.086557	2.77	46.5	2014-12-23	13:04:01
967	50.315198	-4.086529	2.67	47.9	2014-12-23	13:04:02
968	50.315211	-4.086519	1.65	26.6	2014-12-23	13:04:03
969	50.315206	-4.08653	1.02	233.4	2014-12-23	13:04:04
970	50.315197	-4.086547	1.5	231.7	2014-12-23	13:04:05
971	50.315191	-4.086557	1	226.4	2014-12-23	13:04:06
972	50.315189	-4.08656	0.15	218.5	2014-12-23	13:04:08
973	50.315181	-4.086566	0.96	207.4	2014-12-23	13:04:09
974	50.315172	-4.086573	1.13	204.6	2014-12-23	13:04:10
975	50.315169	-4.086577	0.21	225.6	2014-12-23	13:04:12
976	50.315161	-4.086572	0.98	158.1	2014-12-23	13:04:13
977	50.315148	-4.086565	1.56	163.1	2014-12-23	13:04:14
978	50.315143	-4.086551	1.14	118.2	2014-12-23	13:04:15
979	50.315145	-4.086538	0.98	76.9	2014-12-23	13:04:16
980	50.315145	-4.086537	0.07	90	2014-12-23	13:04:17
981	50.315135	-4.086537	1.09	182.8	2014-12-23	13:04:18
982	50.315124	-4.08654	1.26	188.7	2014-12-23	13:04:19
983	50.315116	-4.086546	0.94	204.3	2014-12-23	13:04:20
984	50.315111	-4.086554	0.85	227	2014-12-23	13:04:21
985	50.315108	-4.08656	0.27	229.7	2014-12-23	13:04:23
986	50.315108	-4.08656	0.05	7.8	2014-12-23	13:04:24
987	50.315107	-4.086562	0.19	236.3	2014-12-23	13:04:25
988	50.3151	-4.086575	1.17	228.6	2014-12-23	13:04:26
989	50.315094	-4.086587	1.15	229.9	2014-12-23	13:04:27
990	50.315086	-4.086598	1.17	223.7	2014-12-23	13:04:28
991	50.31508	-4.08661	1.06	231.3	2014-12-23	13:04:29
992	50.315077	-4.086616	0.58	227.6	2014-12-23	13:04:30
993	50.315077	-4.086616	0.02	296.6	2014-12-23	13:04:31
994	50.315068	-4.086629	1.37	223.6	2014-12-23	13:04:32
995	50.315064	-4.086641	0.92	240.2	2014-12-23	13:04:33
996	50.31506	-4.086646	0.56	217.1	2014-12-23	13:04:34
997	50.315056	-4.086649	0.48	213.1	2014-12-23	13:04:35
998	50.31505	-4.086659	0.93	227.2	2014-12-23	13:04:36
999	50.315044	-4.086672	1.23	231.9	2014-12-23	13:04:37
1000	50.315048	-4.08668	0.74	310.1	2014-12-23	13:04:38
1001	50.315058	-4.086676	1.15	16.6	2014-12-23	13:04:39
1002	50.315058	-4.086667	0.6	83.9	2014-12-23	13:04:40
1003	50.315057	-4.08666	0.53	110.6	2014-12-23	13:04:41
1004	50.315055	-4.086654	0.47	109.9	2014-12-23	13:04:42
1005	50.315055	-4.086663	0.64	263.3	2014-12-23	13:04:43
1006	50.315056	-4.086679	1.16	280.6	2014-12-23	13:04:44
1007	50.315068	-4.086693	1.6	322.4	2014-12-23	13:04:45
1008	50.315084	-4.086694	1.75	356.7	2014-12-23	13:04:46
1009	50.315101	-4.086685	2.1	19.2	2014-12-23	13:04:47
1010	50.315114	-4.086676	1.56	22.7	2014-12-23	13:04:48
1011	50.31512	-4.086672	0.66	22.9	2014-12-23	13:04:49
1012	50.31512	-4.086672	0.07	40	2014-12-23	13:04:50
1013	50.315121	-4.086667	0.39	77.5	2014-12-23	13:04:51
1014	50.315123	-4.086663	0.34	55	2014-12-23	13:04:52
1015	50.315138	-4.086653	1.79	23.4	2014-12-23	13:04:53
1016	50.315149	-4.086647	1.34	17.1	2014-12-23	13:04:54
1017	50.315152	-4.086646	0.3	18.8	2014-12-23	13:04:55
1018	50.315148	-4.08665	0.47	218	2014-12-23	13:04:56
1019	50.31514	-4.086653	0.96	192.1	2014-12-23	13:04:57
1020	50.315133	-4.086651	0.75	173.2	2014-12-23	13:04:58
1021	50.315127	-4.086651	0.71	175.6	2014-12-23	13:04:59
1022	50.315123	-4.086654	0.47	211.3	2014-12-23	13:05:00
1023	50.315117	-4.086657	0.69	199.1	2014-12-23	13:05:01
1024	50.315113	-4.086657	0.48	177.2	2014-12-23	13:05:02
1025	50.315111	-4.086658	0.11	193.9	2014-12-23	13:05:04
1026	50.315114	-4.086666	0.71	300.7	2014-12-23	13:05:05
1027	50.315114	-4.086678	0.81	269.3	2014-12-23	13:05:06
1028	50.315114	-4.086676	0.16	80.2	2014-12-23	13:05:07
1029	50.315128	-4.086662	1.8	31.9	2014-12-23	13:05:08
1030	50.31516	-4.086633	4.16	30.4	2014-12-23	13:05:09
1031	50.315199	-4.08658	5.69	40.6	2014-12-23	13:05:10
1032	50.315231	-4.086517	5.72	52.1	2014-12-23	13:05:11
1033	50.315258	-4.086451	5.6	57.1	2014-12-23	13:05:12
1034	50.315293	-4.086393	5.65	46.4	2014-12-23	13:05:13
1035	50.315337	-4.086345	5.96	35	2014-12-23	13:05:14
1036	50.315383	-4.086297	6.18	33.2	2014-12-23	13:05:15
1037	50.31543	-4.086248	6.26	34.4	2014-12-23	13:05:16
1038	50.315661	-4.086147	1.57	15.6	2014-12-23	13:05:33
1039	50.315592	-4.086193	8.35	203.4	2014-12-23	13:05:34
1040	50.315516	-4.086234	8.94	198.6	2014-12-23	13:05:35
1041	50.315486	-4.086252	3.6	200.7	2014-12-23	13:05:36
1042	50.315462	-4.086263	2.75	197.3	2014-12-23	13:05:37
1043	50.315443	-4.086273	2.28	197.4	2014-12-23	13:05:38
1044	50.315437	-4.08628	0.79	218.7	2014-12-23	13:05:39
1045	50.315435	-4.086285	0.41	241.1	2014-12-23	13:05:40
1046	50.315431	-4.086287	0.52	200.3	2014-12-23	13:05:41
1047	50.315422	-4.086295	1.13	209	2014-12-23	13:05:42
1048	50.315424	-4.086292	0.31	37.3	2014-12-23	13:05:43
1049	50.31544	-4.086276	2.06	33.4	2014-12-23	13:05:44
1050	50.31545	-4.086269	1.27	25.3	2014-12-23	13:05:45
1051	50.31545	-4.086275	0.42	265	2014-12-23	13:05:46
1052	50.315445	-4.086284	0.89	230.5	2014-12-23	13:05:47
1053	50.315437	-4.086294	1.1	217.3	2014-12-23	13:05:48
1054	50.315441	-4.086296	0.46	341.3	2014-12-23	13:05:49
1055	50.315454	-4.08629	1.49	15.3	2014-12-23	13:05:50
1056	50.315459	-4.086288	0.3	13.3	2014-12-23	13:05:52
1057	50.315455	-4.086296	0.69	229.2	2014-12-23	13:05:53
1058	50.315448	-4.086301	0.87	208.2	2014-12-23	13:05:54
1059	50.31544	-4.086306	0.99	199	2014-12-23	13:05:55
1060	50.315434	-4.086315	0.85	227.3	2014-12-23	13:05:56
1061	50.315429	-4.086321	0.75	219.4	2014-12-23	13:05:57
1062	50.315423	-4.086323	0.65	189	2014-12-23	13:05:58
1063	50.315419	-4.086325	0.51	193.5	2014-12-23	13:05:59
1064	50.315418	-4.086324	0.15	161.1	2014-12-23	13:06:00
1065	50.315414	-4.086324	0.44	185.5	2014-12-23	13:06:01
1066	50.315409	-4.086326	0.55	189.4	2014-12-23	13:06:02
1067	50.315409	-4.086325	0.07	112.8	2014-12-23	13:06:03
1068	50.315405	-4.086319	0.6	136.5	2014-12-23	13:06:04
1069	50.315395	-4.086318	1.06	177.1	2014-12-23	13:06:05
1070	50.315382	-4.086316	1.42	174.7	2014-12-23	13:06:06
1071	50.315368	-4.086317	1.57	181.3	2014-12-23	13:06:07
1072	50.315371	-4.086308	0.72	63.7	2014-12-23	13:06:08
1073	50.315387	-4.086292	2.08	32.1	2014-12-23	13:06:09
1074	50.315393	-4.086286	0.38	36.7	2014-12-23	13:06:11
1075	50.315384	-4.086285	0.91	178.5	2014-12-23	13:06:12
1076	50.315373	-4.086289	1.34	189.2	2014-12-23	13:06:13
1077	50.315362	-4.086291	1.22	189.5	2014-12-23	13:06:14
1078	50.315372	-4.086285	1.22	21.4	2014-12-23	13:06:15
1079	50.315397	-4.086275	2.84	15.3	2014-12-23	13:06:16
1080	50.315407	-4.086271	1.17	12.4	2014-12-23	13:06:17
1081	50.315403	-4.086269	0.22	162	2014-12-23	13:06:19
1082	50.3154	-4.086268	0.32	161.2	2014-12-23	13:06:20
1083	50.315396	-4.08627	0.47	200.9	2014-12-23	13:06:21
1084	50.315394	-4.08627	0.31	174.5	2014-12-23	13:06:22
1085	50.315392	-4.086269	0.21	170.2	2014-12-23	13:06:23
1086	50.315389	-4.086275	0.54	228.7	2014-12-23	13:06:24
1087	50.315384	-4.086283	0.75	232.2	2014-12-23	13:06:25
1088	50.315377	-4.086295	1.2	225.4	2014-12-23	13:06:26
1089	50.315371	-4.086303	0.85	220.7	2014-12-23	13:06:27
1090	50.315364	-4.086308	0.87	202.9	2014-12-23	13:06:28
1091	50.315353	-4.086316	1.36	206.6	2014-12-23	13:06:29
1092	50.315345	-4.086326	1.17	216.5	2014-12-23	13:06:30
1093	50.31534	-4.086332	0.71	217.4	2014-12-23	13:06:31
1094	50.315335	-4.086338	0.68	218.9	2014-12-23	13:06:32
1095	50.315329	-4.086345	0.82	219.2	2014-12-23	13:06:33
1096	50.315322	-4.086354	1	216.9	2014-12-23	13:06:34
1097	50.315314	-4.086364	1.14	217.9	2014-12-23	13:06:35
1098	50.315313	-4.086366	0.22	239.8	2014-12-23	13:06:36
1099	50.315315	-4.086366	0.12	357.3	2014-12-23	13:06:38
1100	50.315312	-4.08637	0.44	217.8	2014-12-23	13:06:39
1101	50.315306	-4.086374	0.75	201	2014-12-23	13:06:40
1102	50.315297	-4.086384	1.18	217.2	2014-12-23	13:06:41
1103	50.315288	-4.086398	1.48	224	2014-12-23	13:06:42
1104	50.315292	-4.086398	0.51	6	2014-12-23	13:06:43
1105	50.315304	-4.08639	1.49	22.6	2014-12-23	13:06:44
1106	50.315307	-4.086392	0.28	330.5	2014-12-23	13:06:45
1107	50.315301	-4.086394	0.65	195.4	2014-12-23	13:06:46
1108	50.315291	-4.086399	1.2	197	2014-12-23	13:06:47
1109	50.315281	-4.086408	1.27	209	2014-12-23	13:06:48
1110	50.315278	-4.086411	0.4	216	2014-12-23	13:06:49
1111	50.315276	-4.086412	0.23	193.6	2014-12-23	13:06:50
1112	50.315269	-4.086416	0.82	202.2	2014-12-23	13:06:51
1113	50.315262	-4.086423	0.91	211.3	2014-12-23	13:06:52
1114	50.315257	-4.086427	0.68	207.9	2014-12-23	13:06:53
1115	50.315249	-4.086435	0.96	213.5	2014-12-23	13:06:54
1116	50.315243	-4.086442	0.86	217.9	2014-12-23	13:06:55
1117	50.315253	-4.086436	1.14	21.9	2014-12-23	13:06:56
1118	50.315265	-4.086428	1.46	22.6	2014-12-23	13:06:57
1119	50.315265	-4.086429	0.04	243.4	2014-12-23	13:06:58
1120	50.315259	-4.086439	0.98	228.7	2014-12-23	13:06:59
1121	50.315252	-4.086451	1.13	226.8	2014-12-23	13:07:00
1122	50.315256	-4.086458	0.67	310.8	2014-12-23	13:07:01
1123	50.315264	-4.086462	0.96	340.1	2014-12-23	13:07:02
1124	50.315264	-4.086471	0.64	270	2014-12-23	13:07:03
1125	50.315261	-4.086486	1.1	251.8	2014-12-23	13:07:04
1126	50.315258	-4.08649	0.47	216.3	2014-12-23	13:07:05
1127	50.315252	-4.086486	0.67	153	2014-12-23	13:07:06
1128	50.315248	-4.086491	0.56	218.2	2014-12-23	13:07:07
1129	50.315253	-4.086498	0.72	315.7	2014-12-23	13:07:08
1130	50.315276	-4.086492	2.64	8.7	2014-12-23	13:07:09
1131	50.315316	-4.086483	4.42	8.2	2014-12-23	13:07:10
1132	50.315367	-4.086471	5.83	8.6	2014-12-23	13:07:11
1133	50.315417	-4.08645	5.72	14.8	2014-12-23	13:07:12
1134	50.315462	-4.086429	5.26	16.8	2014-12-23	13:07:13
1135	50.315502	-4.086414	4.59	13.7	2014-12-23	13:07:14
1136	50.315539	-4.086406	4.08	8.1	2014-12-23	13:07:15
1137	50.315574	-4.086399	4	6.4	2014-12-23	13:07:16
1138	50.315612	-4.086392	4.18	7.3	2014-12-23	13:07:17
1139	50.315651	-4.086387	4.4	4.6	2014-12-23	13:07:18
1140	50.31569	-4.086375	4.47	10.9	2014-12-23	13:07:19
1141	50.315724	-4.086348	4.21	27.8	2014-12-23	13:07:20
1142	50.315753	-4.086305	4.39	43	2014-12-23	13:07:21
1143	50.315781	-4.086255	4.73	48.6	2014-12-23	13:07:22
1144	50.315809	-4.086198	5.11	52.8	2014-12-23	13:07:23
1145	50.315834	-4.08614	5.02	55.6	2014-12-23	13:07:24
1146	50.315857	-4.086081	4.89	58.1	2014-12-23	13:07:25
1147	50.315876	-4.086021	4.77	64.5	2014-12-23	13:07:26
1148	50.315888	-4.085958	4.72	72.5	2014-12-23	13:07:27
1149	50.315901	-4.085896	4.59	71.7	2014-12-23	13:07:28
1150	50.315914	-4.085838	4.36	71	2014-12-23	13:07:29
1151	50.315927	-4.085781	4.33	70.1	2014-12-23	13:07:30
1152	50.315941	-4.085724	4.3	69.4	2014-12-23	13:07:31
1153	50.315954	-4.085669	4.24	69.5	2014-12-23	13:07:32
1154	50.316029	-4.08532	3.27	71.5	2014-12-23	13:07:40
1155	50.316025	-4.085293	1.95	101.6	2014-12-23	13:07:41
1156	50.31602	-4.085269	1.83	108.4	2014-12-23	13:07:42
1157	50.316016	-4.085248	1.52	106.7	2014-12-23	13:07:43
1158	50.315979	-4.085336	7.54	236.4	2014-12-23	13:07:44
1159	50.315936	-4.085436	8.53	236.2	2014-12-23	13:07:45
1160	50.31591	-4.085612	12.87	256.8	2014-12-23	13:07:46
1161	50.315889	-4.085822	15.05	261	2014-12-23	13:07:47
1162	50.315878	-4.085908	6.27	258.9	2014-12-23	13:07:48
1163	50.315859	-4.085957	4.02	238.7	2014-12-23	13:07:49
1164	50.315843	-4.085991	1.52	234.1	2014-12-23	13:07:51
1165	50.315841	-4.085999	0.59	245.6	2014-12-23	13:07:52
1166	50.315838	-4.086006	0.62	239.4	2014-12-23	13:07:53
1167	50.315829	-4.086013	1.08	206.5	2014-12-23	13:07:54
1168	50.315822	-4.086023	1.07	220.4	2014-12-23	13:07:55
1169	50.315815	-4.086028	0.9	206.2	2014-12-23	13:07:56
1170	50.315807	-4.086034	0.9	207.1	2014-12-23	13:07:57
1171	50.3158	-4.086043	1.09	216.3	2014-12-23	13:07:58
1172	50.315794	-4.08605	0.76	218.6	2014-12-23	13:07:59
1173	50.31579	-4.086056	0.58	224.6	2014-12-23	13:08:00
1174	50.315785	-4.086061	0.71	211.3	2014-12-23	13:08:01
1175	50.315779	-4.086067	0.39	216.3	2014-12-23	13:08:03
1176	50.315774	-4.086069	0.66	193	2014-12-23	13:08:04
1177	50.315765	-4.086075	1.05	203	2014-12-23	13:08:05
1178	50.315754	-4.086081	1.26	199.9	2014-12-23	13:08:06
1179	50.315742	-4.086089	1.47	201.9	2014-12-23	13:08:07
1180	50.315736	-4.086094	0.75	211	2014-12-23	13:08:08
1181	50.315735	-4.0861	0.43	247.2	2014-12-23	13:08:09
1182	50.315731	-4.086107	0.68	230.7	2014-12-23	13:08:10
1183	50.315727	-4.08611	0.45	205	2014-12-23	13:08:11
1184	50.315722	-4.086113	0.62	203.2	2014-12-23	13:08:12
1185	50.315714	-4.086118	0.94	202.4	2014-12-23	13:08:13
1186	50.315705	-4.086123	1.11	197.9	2014-12-23	13:08:14
1187	50.315696	-4.086132	1.15	210.8	2014-12-23	13:08:15
1188	50.315692	-4.086138	0.6	226.7	2014-12-23	13:08:16
1189	50.31569	-4.086142	0.41	233.9	2014-12-23	13:08:17
1190	50.315682	-4.086149	1.04	208.4	2014-12-23	13:08:18
1191	50.315671	-4.086154	1.26	195.1	2014-12-23	13:08:19
1192	50.315667	-4.086156	0.49	200.7	2014-12-23	13:08:20
1193	50.315667	-4.086156	0.02	41	2014-12-23	13:08:22
1194	50.315658	-4.086163	1.15	206.5	2014-12-23	13:08:23
1195	50.315649	-4.086171	1.15	207.8	2014-12-23	13:08:24
1196	50.315639	-4.08618	1.24	213.5	2014-12-23	13:08:25
1197	50.315637	-4.086184	0.41	224.7	2014-12-23	13:08:26
1198	50.315637	-4.086184	0.02	50.3	2014-12-23	13:08:27
1199	50.315632	-4.08619	0.64	217.5	2014-12-23	13:08:28
1200	50.315624	-4.0862	1.16	218.8	2014-12-23	13:08:29
1201	50.315615	-4.086215	1.47	226.8	2014-12-23	13:08:30
1202	50.315603	-4.086228	1.63	215.4	2014-12-23	13:08:31
1203	50.315592	-4.086241	1.52	217.3	2014-12-23	13:08:32
1204	50.31559	-4.086246	0.44	236.7	2014-12-23	13:08:33
1205	50.315589	-4.086247	0.2	199.5	2014-12-23	13:08:34
1206	50.315587	-4.08625	0.24	231	2014-12-23	13:08:35
1207	50.315587	-4.08625	0.03	192.9	2014-12-23	13:08:36
1208	50.31558	-4.086251	0.75	187.7	2014-12-23	13:08:37
1209	50.315579	-4.086249	0.27	130.4	2014-12-23	13:08:38
1210	50.315579	-4.086243	0.4	77.9	2014-12-23	13:08:39
1211	50.315574	-4.086243	0.65	178.4	2014-12-23	13:08:40
1212	50.315564	-4.086246	1.05	190.7	2014-12-23	13:08:41
1213	50.315555	-4.086247	1	186.8	2014-12-23	13:08:42
1214	50.315548	-4.086251	0.88	198.6	2014-12-23	13:08:43
1215	50.31554	-4.086255	0.92	196.6	2014-12-23	13:08:44
1216	50.315534	-4.086257	0.68	191	2014-12-23	13:08:45
1217	50.315527	-4.08626	0.75	196.2	2014-12-23	13:08:46
1218	50.315516	-4.086264	1.36	194	2014-12-23	13:08:47
1219	50.315503	-4.086271	1.46	198.8	2014-12-23	13:08:48
1220	50.315494	-4.08628	1.24	211.6	2014-12-23	13:08:49
1221	50.315493	-4.086283	0.23	241.2	2014-12-23	13:08:50
1222	50.315493	-4.086286	0.26	270	2014-12-23	13:08:51
1223	50.315485	-4.086294	1.02	210.6	2014-12-23	13:08:52
1224	50.315475	-4.086303	1.27	210.5	2014-12-23	13:08:53
1225	50.315467	-4.086308	0.98	202.5	2014-12-23	13:08:54
1226	50.31546	-4.086307	0.77	174.7	2014-12-23	13:08:55
1227	50.315452	-4.086309	0.96	190.4	2014-12-23	13:08:56
1228	50.315441	-4.086316	1.26	203.1	2014-12-23	13:08:57
1229	50.315431	-4.086323	1.27	200.7	2014-12-23	13:08:58
1230	50.315422	-4.086326	0.98	191.9	2014-12-23	13:08:59
1231	50.315413	-4.086328	1.05	190.1	2014-12-23	13:09:00
1232	50.3154	-4.086331	1.37	187.5	2014-12-23	13:09:01
1233	50.3154	-4.086317	0.98	92.2	2014-12-23	13:09:02
1234	50.315413	-4.086295	2.16	47.3	2014-12-23	13:09:03
1235	50.31542	-4.086284	1.05	47.7	2014-12-23	13:09:04
1236	50.31542	-4.086282	0.11	59.7	2014-12-23	13:09:05
1237	50.315415	-4.086283	0.6	181.7	2014-12-23	13:09:06
1238	50.315408	-4.086287	0.81	203.3	2014-12-23	13:09:07
1239	50.315401	-4.08629	0.8	193.8	2014-12-23	13:09:08
1240	50.315401	-4.086284	0.41	88.6	2014-12-23	13:09:09
1241	50.315409	-4.086274	1.15	39.1	2014-12-23	13:09:10
1242	50.315414	-4.086269	0.67	33	2014-12-23	13:09:11
1243	50.315414	-4.086268	0.03	43.2	2014-12-23	13:09:12
1244	50.315409	-4.086272	0.65	200.4	2014-12-23	13:09:13
1245	50.315403	-4.086273	0.72	188.6	2014-12-23	13:09:14
1246	50.315397	-4.086276	0.63	200.6	2014-12-23	13:09:15
1247	50.315393	-4.086281	0.59	217.5	2014-12-23	13:09:16
1248	50.315393	-4.08628	0.06	81.5	2014-12-23	13:09:17
1249	50.315387	-4.086281	0.7	183.4	2014-12-23	13:09:18
1250	50.315379	-4.086283	0.95	190.5	2014-12-23	13:09:19
1251	50.315375	-4.08628	0.42	148.2	2014-12-23	13:09:20
1252	50.315378	-4.086273	0.6	60.4	2014-12-23	13:09:21
1253	50.31538	-4.08627	0.14	48.1	2014-12-23	13:09:23
1254	50.315382	-4.08627	0.2	5.2	2014-12-23	13:09:24
1255	50.315385	-4.086265	0.24	44	2014-12-23	13:09:26
1256	50.315379	-4.086266	0.6	185.6	2014-12-23	13:09:27
1257	50.315374	-4.086269	0.59	202.7	2014-12-23	13:09:28
1258	50.315368	-4.08627	0.7	184.9	2014-12-23	13:09:29
1259	50.315367	-4.086267	0.24	123.7	2014-12-23	13:09:30
1260	50.315368	-4.086263	0.34	77	2014-12-23	13:09:31
1261	50.315362	-4.086267	0.71	203.6	2014-12-23	13:09:32
1262	50.315354	-4.086274	1.05	210.1	2014-12-23	13:09:33
1263	50.315345	-4.086283	1.13	213.6	2014-12-23	13:09:34
1264	50.31534	-4.086291	0.8	223.5	2014-12-23	13:09:35
1265	50.315337	-4.086298	0.62	239.1	2014-12-23	13:09:36
1266	50.315333	-4.086306	0.73	229.3	2014-12-23	13:09:37
1267	50.315329	-4.086316	0.83	242.6	2014-12-23	13:09:38
1268	50.315326	-4.08632	0.5	217.2	2014-12-23	13:09:39
1269	50.315324	-4.086323	0.3	213.5	2014-12-23	13:09:40
1270	50.315324	-4.086324	0.04	276.1	2014-12-23	13:09:42
1271	50.315318	-4.086322	0.62	168.3	2014-12-23	13:09:43
1272	50.315309	-4.086326	1.07	193.9	2014-12-23	13:09:44
1273	50.315298	-4.086329	1.19	190.1	2014-12-23	13:09:45
1274	50.315286	-4.086334	1.43	196.2	2014-12-23	13:09:46
1275	50.315286	-4.08633	0.28	84.3	2014-12-23	13:09:47
1276	50.315296	-4.08632	1.37	34.5	2014-12-23	13:09:48
1277	50.315299	-4.086319	0.24	12.8	2014-12-23	13:09:49
1278	50.315293	-4.086326	0.78	222.2	2014-12-23	13:09:50
1279	50.315284	-4.086335	1.18	210.9	2014-12-23	13:09:51
1280	50.315278	-4.086343	0.91	219.5	2014-12-23	13:09:52
1281	50.315279	-4.086348	0.4	288.9	2014-12-23	13:09:53
1282	50.315286	-4.086344	0.83	20.7	2014-12-23	13:09:54
1283	50.31529	-4.086342	0.51	18.3	2014-12-23	13:09:55
1284	50.31529	-4.086341	0.05	90	2014-12-23	13:09:56
1285	50.315288	-4.086344	0.37	218.7	2014-12-23	13:09:57
1286	50.31528	-4.086349	0.96	199.3	2014-12-23	13:09:58
1287	50.315272	-4.086353	0.93	198.6	2014-12-23	13:09:59
1288	50.31527	-4.086344	0.63	102.9	2014-12-23	13:10:00
1289	50.315274	-4.086329	1.17	71.5	2014-12-23	13:10:01
1290	50.315279	-4.086318	0.98	53.9	2014-12-23	13:10:02
1291	50.315291	-4.086316	1.38	4.2	2014-12-23	13:10:03
1292	50.315303	-4.086318	1.3	354.2	2014-12-23	13:10:04
1293	50.315311	-4.086319	0.89	356.1	2014-12-23	13:10:05
1294	50.315317	-4.086319	0.7	358.5	2014-12-23	13:10:06
1295	50.315316	-4.086324	0.35	254.4	2014-12-23	13:10:07
1296	50.315315	-4.086328	0.3	247.9	2014-12-23	13:10:08
1297	50.315315	-4.086328	0	0	2014-12-23	13:10:09
1298	50.315316	-4.086328	0.03	11.5	2014-12-23	13:10:10
1299	50.315322	-4.08632	0.83	37.1	2014-12-23	13:10:11
1300	50.315331	-4.086295	2.12	59	2014-12-23	13:10:12
1301	50.315332	-4.086278	1.22	85.2	2014-12-23	13:10:13
1302	50.315331	-4.086269	0.66	102.2	2014-12-23	13:10:14
1303	50.315327	-4.086267	0.48	168.4	2014-12-23	13:10:15
1304	50.315328	-4.086266	0.18	31.1	2014-12-23	13:10:16
1305	50.315335	-4.086257	0.96	41.5	2014-12-23	13:10:17
1306	50.31534	-4.086246	0.48	52.6	2014-12-23	13:10:19
1307	50.31534	-4.086246	0.06	32.6	2014-12-23	13:10:20
1308	50.315345	-4.086247	0.25	350.2	2014-12-23	13:10:22
1309	50.315345	-4.086247	0.06	5.7	2014-12-23	13:10:23
1310	50.315343	-4.086253	0.52	234	2014-12-23	13:10:24
1311	50.315339	-4.086258	0.54	224.4	2014-12-23	13:10:25
1312	50.315339	-4.086263	0.34	257.4	2014-12-23	13:10:26
1313	50.315336	-4.086271	0.68	242.9	2014-12-23	13:10:27
1314	50.31533	-4.086283	1.05	231.4	2014-12-23	13:10:28
1315	50.315323	-4.086298	1.33	237.3	2014-12-23	13:10:29
1316	50.315321	-4.086312	0.98	253.4	2014-12-23	13:10:30
1317	50.315325	-4.086319	0.69	308.6	2014-12-23	13:10:31
1318	50.315331	-4.086324	0.72	333.9	2014-12-23	13:10:32
1319	50.315331	-4.086326	0.21	283	2014-12-23	13:10:33
1320	50.315328	-4.086329	0.43	208.4	2014-12-23	13:10:34
1321	50.315323	-4.08633	0.52	188	2014-12-23	13:10:35
1322	50.31532	-4.086328	0.17	149	2014-12-23	13:10:37
1323	50.31532	-4.086328	0.02	126.4	2014-12-23	13:10:38
1324	50.315315	-4.086329	0.58	190.1	2014-12-23	13:10:39
1325	50.31531	-4.086333	0.65	206.8	2014-12-23	13:10:40
1326	50.315301	-4.086339	1.03	203.8	2014-12-23	13:10:41
1327	50.315291	-4.086347	1.34	205.5	2014-12-23	13:10:42
1328	50.315282	-4.086349	0.95	189	2014-12-23	13:10:43
1329	50.315278	-4.08635	0.47	190.3	2014-12-23	13:10:44
1330	50.315277	-4.086355	0.37	247.7	2014-12-23	13:10:45
1331	50.315274	-4.086361	0.5	236.9	2014-12-23	13:10:46
1332	50.31527	-4.086369	0.76	231.9	2014-12-23	13:10:47
1333	50.315268	-4.086368	0.27	149.5	2014-12-23	13:10:48
1334	50.315269	-4.086359	0.66	77.7	2014-12-23	13:10:49
1335	50.315273	-4.086353	0.58	39.1	2014-12-23	13:10:50
1336	50.315274	-4.086353	0.12	5.7	2014-12-23	13:10:51
1337	50.315275	-4.086354	0.12	327.4	2014-12-23	13:10:52
1338	50.315272	-4.086358	0.45	215.2	2014-12-23	13:10:53
1339	50.315268	-4.086364	0.58	226.5	2014-12-23	13:10:54
1340	50.315265	-4.08637	0.59	233.3	2014-12-23	13:10:55
1341	50.315262	-4.086376	0.54	225.4	2014-12-23	13:10:56
1342	50.315259	-4.08638	0.41	223.7	2014-12-23	13:10:57
1343	50.315254	-4.08638	0.56	179.4	2014-12-23	13:10:58
1344	50.315246	-4.086386	1	206.8	2014-12-23	13:10:59
1345	50.315245	-4.086392	0.45	254.4	2014-12-23	13:11:00
1346	50.315251	-4.086396	0.7	337	2014-12-23	13:11:01
1347	50.315257	-4.086404	0.86	320.1	2014-12-23	13:11:02
1348	50.315257	-4.086414	0.74	272.9	2014-12-23	13:11:03
1349	50.315254	-4.086424	0.74	246.9	2014-12-23	13:11:04
1350	50.315254	-4.086431	0.49	258	2014-12-23	13:11:05
1351	50.315256	-4.086434	0.38	317.5	2014-12-23	13:11:06
1352	50.315254	-4.086435	0.28	191.3	2014-12-23	13:11:07
1353	50.315251	-4.086442	0.6	234.8	2014-12-23	13:11:08
1354	50.315247	-4.086446	0.46	220.8	2014-12-23	13:11:09
1355	50.315248	-4.086446	0.03	73.4	2014-12-23	13:11:10
1356	50.315246	-4.086447	0.22	207.4	2014-12-23	13:11:11
1357	50.315241	-4.086447	0.55	178.1	2014-12-23	13:11:12
1358	50.315232	-4.086454	1.15	208	2014-12-23	13:11:13
1359	50.315222	-4.086462	1.19	207.2	2014-12-23	13:11:14
1360	50.315212	-4.086472	1.3	212.6	2014-12-23	13:11:15
1361	50.315206	-4.086481	1.01	220.6	2014-12-23	13:11:16
1362	50.3152	-4.086488	0.78	218.8	2014-12-23	13:11:17
1363	50.315198	-4.086491	0.15	218.1	2014-12-23	13:11:19
1364	50.31519	-4.086498	1.05	207.9	2014-12-23	13:11:20
1365	50.315182	-4.086504	0.95	208	2014-12-23	13:11:21
1366	50.315174	-4.086509	0.94	205.2	2014-12-23	13:11:22
1367	50.315169	-4.086513	0.63	205.7	2014-12-23	13:11:23
1368	50.315166	-4.086518	0.52	222.6	2014-12-23	13:11:24
1369	50.315157	-4.086523	1.06	200	2014-12-23	13:11:25
1370	50.315154	-4.08653	0.52	238.5	2014-12-23	13:11:26
1371	50.315153	-4.086534	0.33	246.8	2014-12-23	13:11:27
1372	50.315147	-4.086541	0.83	217.8	2014-12-23	13:11:28
1373	50.315143	-4.086549	0.77	226.5	2014-12-23	13:11:29
1374	50.315139	-4.086558	0.76	238.3	2014-12-23	13:11:30
1375	50.315137	-4.086564	0.5	239.6	2014-12-23	13:11:31
1376	50.315135	-4.086574	0.74	255.3	2014-12-23	13:11:32
1377	50.315132	-4.086587	0.96	252	2014-12-23	13:11:33
1378	50.315127	-4.086599	1.07	235.3	2014-12-23	13:11:34
1379	50.315127	-4.086605	0.44	275	2014-12-23	13:11:35
1380	50.315131	-4.086604	0.41	10.2	2014-12-23	13:11:36
1381	50.315133	-4.086607	0.14	320.2	2014-12-23	13:11:38
1382	50.315139	-4.086609	0.72	350	2014-12-23	13:11:39
1383	50.315154	-4.0866	1.82	20.9	2014-12-23	13:11:40
1384	50.315169	-4.086587	1.79	29	2014-12-23	13:11:41
1385	50.315176	-4.086584	0.84	18.1	2014-12-23	13:11:42
1386	50.315177	-4.086583	0.06	40.3	2014-12-23	13:11:44
1387	50.315174	-4.086586	0.34	220.1	2014-12-23	13:11:45
1388	50.315167	-4.086593	0.95	211.1	2014-12-23	13:11:46
1389	50.315165	-4.086595	0.27	213.6	2014-12-23	13:11:47
1390	50.315152	-4.086603	1.56	202	2014-12-23	13:11:48
1391	50.315141	-4.086606	1.28	191	2014-12-23	13:11:49
1392	50.315131	-4.086611	1.1	197.7	2014-12-23	13:11:50
1393	50.315125	-4.086618	0.83	217.8	2014-12-23	13:11:51
1394	50.315125	-4.086619	0.09	264.3	2014-12-23	13:11:52
1395	50.31513	-4.086614	0.62	35.8	2014-12-23	13:11:53
1396	50.31513	-4.086614	0.01	180	2014-12-23	13:11:54
1397	50.315129	-4.086614	0.03	169.4	2014-12-23	13:11:56
1398	50.315138	-4.086616	1.01	351.2	2014-12-23	13:11:57
1399	50.31514	-4.086617	0.12	347.6	2014-12-23	13:11:59
1400	50.31514	-4.086618	0.1	223.9	2014-12-23	13:12:00
1401	50.315138	-4.086623	0.38	237.5	2014-12-23	13:12:01
1402	50.315142	-4.086623	0.51	355.9	2014-12-23	13:12:02
1403	50.315149	-4.08662	0.73	16.2	2014-12-23	13:12:03
1404	50.315154	-4.086619	0.63	9.7	2014-12-23	13:12:04
1405	50.315157	-4.086619	0.28	350.3	2014-12-23	13:12:05
1406	50.315157	-4.086619	0.01	110.2	2014-12-23	13:12:07
1407	50.315157	-4.086619	0.02	31	2014-12-23	13:12:08
1408	50.315157	-4.086622	0.18	275.5	2014-12-23	13:12:09
1409	50.315157	-4.086622	0.02	270	2014-12-23	13:12:10
1410	50.315157	-4.086616	0.44	82.6	2014-12-23	13:12:11
1411	50.315162	-4.086608	0.75	49.4	2014-12-23	13:12:12
1412	50.31517	-4.086601	1.01	29.7	2014-12-23	13:12:13
1413	50.315176	-4.086592	0.93	44	2014-12-23	13:12:14
1414	50.315179	-4.086595	0.46	329.9	2014-12-23	13:12:15
1415	50.315173	-4.086609	1.22	234	2014-12-23	13:12:16
1416	50.315165	-4.08662	1.14	222.7	2014-12-23	13:12:17
1417	50.315165	-4.086623	0.25	250.4	2014-12-23	13:12:18
1418	50.315163	-4.08662	0.28	122.7	2014-12-23	13:12:19
1419	50.315154	-4.08662	1.05	182.3	2014-12-23	13:12:20
1420	50.315138	-4.086622	1.8	183.4	2014-12-23	13:12:21
1421	50.315125	-4.086622	1.41	181	2014-12-23	13:12:22
1422	50.315117	-4.086623	0.93	183	2014-12-23	13:12:23
1423	50.315109	-4.086623	0.87	180	2014-12-23	13:12:24
1424	50.3151	-4.086619	1	162	2014-12-23	13:12:25
1425	50.315091	-4.086618	1.02	179.3	2014-12-23	13:12:26
1426	50.315081	-4.086623	1.12	195.4	2014-12-23	13:12:27
1427	50.315073	-4.086628	1.03	201.8	2014-12-23	13:12:28
1428	50.315067	-4.08663	0.69	192.5	2014-12-23	13:12:29
1429	50.315067	-4.086632	0.13	265.9	2014-12-23	13:12:30
1430	50.315059	-4.086637	0.96	203.8	2014-12-23	13:12:31
1431	50.31505	-4.086645	1.13	207.7	2014-12-23	13:12:32
1432	50.315037	-4.086653	1.6	202.1	2014-12-23	13:12:33
1433	50.315026	-4.08666	1.25	202.7	2014-12-23	13:12:34
1434	50.315025	-4.086662	0.19	243.1	2014-12-23	13:12:35
1435	50.315032	-4.08666	0.79	10	2014-12-23	13:12:36
1436	50.315035	-4.08666	0.14	1.3	2014-12-23	13:12:38
1437	50.315035	-4.08666	0	0	2014-12-23	13:12:39
1438	50.315035	-4.08666	0.01	180	2014-12-23	13:12:40
1439	50.315035	-4.08666	0.03	66.9	2014-12-23	13:12:41
1440	50.315035	-4.086659	0.03	112.5	2014-12-23	13:12:42
1441	50.315038	-4.086663	0.42	325.4	2014-12-23	13:12:43
1442	50.315041	-4.086675	0.89	288.9	2014-12-23	13:12:44
1443	50.315046	-4.086692	1.37	294.6	2014-12-23	13:12:45
1444	50.315051	-4.086706	1.19	301.8	2014-12-23	13:12:46
1445	50.315061	-4.08671	1.08	346.6	2014-12-23	13:12:47
1446	50.315071	-4.086711	1.17	357.1	2014-12-23	13:12:48
1447	50.315077	-4.086719	0.89	320.3	2014-12-23	13:12:49
1448	50.315085	-4.086726	0.95	327.7	2014-12-23	13:12:50
1449	50.315092	-4.086722	0.89	19.6	2014-12-23	13:12:51
1450	50.315104	-4.086711	1.53	30.5	2014-12-23	13:12:52
1451	50.315106	-4.086705	0.48	54.5	2014-12-23	13:12:53
1452	50.315101	-4.086703	0.62	166.2	2014-12-23	13:12:54
1453	50.315097	-4.0867	0.49	156.3	2014-12-23	13:12:55
1454	50.3151	-4.086699	0.37	19.9	2014-12-23	13:12:56
1455	50.315105	-4.086686	1.03	61.2	2014-12-23	13:12:57
1456	50.31512	-4.086674	1.88	27.5	2014-12-23	13:12:58
1457	50.315139	-4.086664	1.12	17.4	2014-12-23	13:13:00
1458	50.315149	-4.086663	1.17	5.3	2014-12-23	13:13:01
1459	50.315157	-4.086662	0.83	4.1	2014-12-23	13:13:02
1460	50.315163	-4.086662	0.66	2	2014-12-23	13:13:03
1461	50.315173	-4.086654	1.27	23.5	2014-12-23	13:13:04
1462	50.315203	-4.086637	3.52	20.1	2014-12-23	13:13:05
1463	50.315245	-4.086613	4.96	20.3	2014-12-23	13:13:06
1464	50.31529	-4.086583	5.49	23.1	2014-12-23	13:13:07
1465	50.315339	-4.086549	5.98	23.4	2014-12-23	13:13:08
1466	50.315394	-4.086521	6.39	18.3	2014-12-23	13:13:09
1467	50.315446	-4.086508	5.91	9.2	2014-12-23	13:13:10
1468	50.315493	-4.086508	5.21	359.5	2014-12-23	13:13:11
1469	50.315535	-4.08652	4.7	350.4	2014-12-23	13:13:12
1470	50.315574	-4.086544	4.72	338	2014-12-23	13:13:13
1471	50.315612	-4.086568	4.56	338.4	2014-12-23	13:13:14
1472	50.315652	-4.086561	4.45	6.5	2014-12-23	13:13:15
1473	50.31569	-4.086528	4.81	28.6	2014-12-23	13:13:16
1474	50.315724	-4.086492	4.65	33.7	2014-12-23	13:13:17
1475	50.31576	-4.086457	4.68	32.4	2014-12-23	13:13:18
1476	50.315817	-4.086419	0.43	22.6	2014-12-23	13:13:34
1477	50.315768	-4.086451	5.98	201.9	2014-12-23	13:13:35
1478	50.315738	-4.086468	3.57	200.5	2014-12-23	13:13:36
1479	50.315716	-4.086478	2.56	196.4	2014-12-23	13:13:37
1480	50.3157	-4.086485	1.8	196.2	2014-12-23	13:13:38
1481	50.315692	-4.08649	0.94	199.3	2014-12-23	13:13:39
1482	50.315686	-4.086493	0.67	197	2014-12-23	13:13:40
1483	50.315673	-4.086499	1.55	197	2014-12-23	13:13:41
1484	50.31566	-4.086507	1.53	201.4	2014-12-23	13:13:42
1485	50.315654	-4.086517	0.97	226.3	2014-12-23	13:13:43
1486	50.315647	-4.086527	1.03	223.5	2014-12-23	13:13:44
1487	50.315638	-4.086534	1.19	206.3	2014-12-23	13:13:45
1488	50.315629	-4.086539	1.01	201.9	2014-12-23	13:13:46
1489	50.315616	-4.086546	1.54	199.2	2014-12-23	13:13:47
1490	50.315605	-4.086548	1.23	185.8	2014-12-23	13:13:48
1491	50.315599	-4.086551	0.79	195.7	2014-12-23	13:13:49
1492	50.31559	-4.086558	1.08	208.8	2014-12-23	13:13:50
1493	50.315576	-4.086565	1.68	195.2	2014-12-23	13:13:51
1494	50.31556	-4.086571	1.75	194.4	2014-12-23	13:13:52
1495	50.31555	-4.08658	1.34	210.2	2014-12-23	13:13:53
1496	50.315545	-4.086585	0.69	212.1	2014-12-23	13:13:54
1497	50.315537	-4.086587	0.86	187.6	2014-12-23	13:13:55
1498	50.315526	-4.086591	1.2	192.6	2014-12-23	13:13:56
1499	50.315521	-4.086595	0.73	205.8	2014-12-23	13:13:57
1500	50.315521	-4.086595	0.07	349.6	2014-12-23	13:13:58
1501	50.315512	-4.086604	1.14	212.6	2014-12-23	13:13:59
1502	50.315503	-4.086614	1.25	213.5	2014-12-23	13:14:00
1503	50.315496	-4.086621	0.93	215	2014-12-23	13:14:01
1504	50.315492	-4.086627	0.67	220.3	2014-12-23	13:14:02
1505	50.315486	-4.086632	0.69	206.7	2014-12-23	13:14:03
1506	50.315482	-4.086634	0.44	198.8	2014-12-23	13:14:04
1507	50.315482	-4.086635	0.07	270	2014-12-23	13:14:05
1508	50.315474	-4.086639	1	196.6	2014-12-23	13:14:06
1509	50.315463	-4.086642	1.25	190.4	2014-12-23	13:14:07
1510	50.31545	-4.086646	1.42	191.4	2014-12-23	13:14:08
1511	50.315442	-4.086651	0.97	202.1	2014-12-23	13:14:09
1512	50.315441	-4.086652	0.13	218.8	2014-12-23	13:14:10
1513	50.315429	-4.086656	1.38	191	2014-12-23	13:14:11
1514	50.315421	-4.086657	0.85	187.3	2014-12-23	13:14:12
1515	50.315415	-4.086663	0.84	210.8	2014-12-23	13:14:13
1516	50.315403	-4.086669	1.34	196.5	2014-12-23	13:14:14
1517	50.31539	-4.086674	1.55	194.9	2014-12-23	13:14:15
1518	50.315377	-4.08668	1.54	195.9	2014-12-23	13:14:16
1519	50.315369	-4.08668	0.86	180.4	2014-12-23	13:14:17
1520	50.315361	-4.086682	0.86	187.1	2014-12-23	13:14:18
1521	50.315349	-4.086683	1.33	183.3	2014-12-23	13:14:19
1522	50.315337	-4.086689	1.4	196.8	2014-12-23	13:14:20
1523	50.315327	-4.086693	1.17	194.1	2014-12-23	13:14:21
1524	50.315319	-4.086695	0.92	190.8	2014-12-23	13:14:22
1525	50.315312	-4.086699	0.8	199.1	2014-12-23	13:14:23
1526	50.315303	-4.086701	1.01	190.2	2014-12-23	13:14:24
1527	50.315292	-4.086704	1.26	188.7	2014-12-23	13:14:25
1528	50.315285	-4.086702	0.78	166.3	2014-12-23	13:14:26
1529	50.31528	-4.086702	0.64	185.9	2014-12-23	13:14:27
1530	50.315273	-4.086702	0.73	177.2	2014-12-23	13:14:28
1531	50.315264	-4.086702	1.04	178.4	2014-12-23	13:14:29
1532	50.315255	-4.086701	0.97	179	2014-12-23	13:14:30
1533	50.315251	-4.086699	0.46	160.2	2014-12-23	13:14:31
1534	50.315251	-4.0867	0.07	255.9	2014-12-23	13:14:32
1535	50.315245	-4.086706	0.82	210.1	2014-12-23	13:14:33
1536	50.315236	-4.086717	1.18	220.6	2014-12-23	13:14:34
1537	50.315225	-4.086721	1.27	194.1	2014-12-23	13:14:35
1538	50.315225	-4.086721	0.04	188.8	2014-12-23	13:14:36
1539	50.31523	-4.086722	0.26	351.6	2014-12-23	13:14:38
1540	50.315224	-4.086724	0.67	192.9	2014-12-23	13:14:39
1541	50.31522	-4.086721	0.46	148	2014-12-23	13:14:40
1542	50.31522	-4.086721	0.01	180	2014-12-23	13:14:41
1543	50.315211	-4.086721	1.01	180.7	2014-12-23	13:14:42
1544	50.3152	-4.086719	1.28	174.7	2014-12-23	13:14:43
1545	50.315185	-4.08672	1.59	182.4	2014-12-23	13:14:44
1546	50.315176	-4.086716	1.08	162.3	2014-12-23	13:14:45
1547	50.31518	-4.086706	0.79	56.2	2014-12-23	13:14:46
1548	50.315181	-4.0867	0.49	75.7	2014-12-23	13:14:47
1549	50.315173	-4.086699	0.89	177.3	2014-12-23	13:14:48
1550	50.315165	-4.086701	0.93	188.1	2014-12-23	13:14:49
1551	50.315157	-4.086705	0.93	195.6	2014-12-23	13:14:50
1552	50.31515	-4.086708	0.79	197.1	2014-12-23	13:14:51
1553	50.315147	-4.086709	0.32	194.1	2014-12-23	13:14:52
1554	50.315147	-4.08671	0.1	212.9	2014-12-23	13:14:53
1555	50.315142	-4.086715	0.67	214.7	2014-12-23	13:14:54
1556	50.315138	-4.086722	0.68	229.2	2014-12-23	13:14:55
1557	50.31513	-4.086729	1.01	207.4	2014-12-23	13:14:56
1558	50.315123	-4.086736	0.85	215.3	2014-12-23	13:14:57
1559	50.315124	-4.086736	0.05	308.1	2014-12-23	13:14:58
1560	50.315124	-4.086736	0.08	18	2014-12-23	13:14:59
1561	50.315126	-4.086732	0.35	50.1	2014-12-23	13:15:00
1562	50.315131	-4.086729	0.54	25	2014-12-23	13:15:01
1563	50.315136	-4.086724	0.71	30.1	2014-12-23	13:15:02
1564	50.315155	-4.086707	2.39	30.1	2014-12-23	13:15:03
1565	50.315192	-4.086684	4.4	21.4	2014-12-23	13:15:04
1566	50.315239	-4.086667	5.45	12.9	2014-12-23	13:15:05
1567	50.315284	-4.08665	5.16	14.1	2014-12-23	13:15:06
1568	50.315325	-4.086632	4.69	15.2	2014-12-23	13:15:07
1569	50.315353	-4.086615	3.35	21.9	2014-12-23	13:15:08
1570	50.315361	-4.086598	1.49	51.8	2014-12-23	13:15:09
1571	50.315364	-4.08658	1.32	76.1	2014-12-23	13:15:10
1572	50.315367	-4.086563	1.27	75.5	2014-12-23	13:15:11
1573	50.315366	-4.086562	0.15	161.2	2014-12-23	13:15:12
1574	50.315354	-4.086582	1.88	227.9	2014-12-23	13:15:13
1575	50.315351	-4.086592	0.78	241.4	2014-12-23	13:15:14
1576	50.31535	-4.086596	0.33	243.2	2014-12-23	13:15:15
1577	50.315348	-4.086596	0.14	200.1	2014-12-23	13:15:16
1578	50.315341	-4.086603	1	208.8	2014-12-23	13:15:17
1579	50.315332	-4.086614	1.23	217	2014-12-23	13:15:18
1580	50.315323	-4.086619	1.02	201.2	2014-12-23	13:15:19
1581	50.315321	-4.086619	0.13	189.3	2014-12-23	13:15:21
1582	50.315321	-4.086618	0.1	79.4	2014-12-23	13:15:22
1583	50.315318	-4.086619	0.38	194.7	2014-12-23	13:15:23
1584	50.315314	-4.086623	0.52	210.9	2014-12-23	13:15:24
1585	50.315308	-4.086624	0.65	187.4	2014-12-23	13:15:25
1586	50.315303	-4.086622	0.57	164.8	2014-12-23	13:15:26
1587	50.315298	-4.086624	0.52	191.8	2014-12-23	13:15:27
1588	50.315292	-4.086626	0.77	193.5	2014-12-23	13:15:28
1589	50.315287	-4.086628	0.58	190.1	2014-12-23	13:15:29
1590	50.315283	-4.086627	0.39	171.1	2014-12-23	13:15:30
1591	50.315277	-4.08663	0.77	196.6	2014-12-23	13:15:31
1592	50.315272	-4.086629	0.54	173.7	2014-12-23	13:15:32
1593	50.315271	-4.086623	0.41	104.6	2014-12-23	13:15:33
1594	50.315271	-4.086623	0.03	0	2014-12-23	13:15:34
1595	50.315265	-4.086622	0.7	172.6	2014-12-23	13:15:35
1596	50.315264	-4.086616	0.46	101.7	2014-12-23	13:15:36
1597	50.315263	-4.08661	0.44	104.6	2014-12-23	13:15:37
1598	50.315258	-4.086611	0.57	192.8	2014-12-23	13:15:38
1599	50.31525	-4.086615	0.96	193.3	2014-12-23	13:15:39
1600	50.315244	-4.086614	0.61	179.4	2014-12-23	13:15:40
1601	50.315242	-4.086614	0.23	171	2014-12-23	13:15:41
1602	50.315235	-4.086619	0.91	204.3	2014-12-23	13:15:42
1603	50.315223	-4.086627	1.37	202.8	2014-12-23	13:15:43
1604	50.315215	-4.086632	1.01	200.3	2014-12-23	13:15:44
1605	50.315213	-4.086634	0.24	217.4	2014-12-23	13:15:45
1606	50.315213	-4.086637	0.1	267.5	2014-12-23	13:15:47
1607	50.315207	-4.08664	0.72	198.8	2014-12-23	13:15:48
1608	50.315201	-4.086646	0.83	210.8	2014-12-23	13:15:49
1609	50.315193	-4.086652	0.98	207.5	2014-12-23	13:15:50
1610	50.315185	-4.086661	1.04	214.8	2014-12-23	13:15:51
1611	50.315176	-4.08667	1.2	214.7	2014-12-23	13:15:52
1612	50.315166	-4.086679	1.29	208.1	2014-12-23	13:15:53
1613	50.315163	-4.086685	0.59	232.3	2014-12-23	13:15:54
1614	50.315168	-4.086685	0.54	4.4	2014-12-23	13:15:55
1615	50.315168	-4.086684	0.03	47.4	2014-12-23	13:15:57
1616	50.315162	-4.086697	1.16	232.5	2014-12-23	13:15:58
1617	50.315152	-4.086712	1.48	224.9	2014-12-23	13:15:59
1618	50.315145	-4.086725	1.23	229.9	2014-12-23	13:16:00
1619	50.315144	-4.086731	0.44	255.3	2014-12-23	13:16:01
1620	50.315142	-4.08674	0.65	247.3	2014-12-23	13:16:02
1621	50.315136	-4.086748	0.93	221	2014-12-23	13:16:03
1622	50.315127	-4.086757	1.16	214.6	2014-12-23	13:16:04
1623	50.315119	-4.086768	1.16	221.8	2014-12-23	13:16:05
1624	50.315113	-4.086778	1	223.3	2014-12-23	13:16:06
1625	50.315108	-4.08678	0.58	192.4	2014-12-23	13:16:07
1626	50.315121	-4.086773	1.52	17.4	2014-12-23	13:16:08
1627	50.315142	-4.086771	2.38	4.5	2014-12-23	13:16:09
1628	50.315149	-4.08678	1.03	317.3	2014-12-23	13:16:10
1629	50.315144	-4.086798	1.32	246.7	2014-12-23	13:16:11
1630	50.315136	-4.086811	1.34	227.1	2014-12-23	13:16:12
1631	50.315131	-4.08682	0.42	226.4	2014-12-23	13:16:14
1632	50.315164	-4.086807	3.87	13.9	2014-12-23	13:16:15
1633	50.31521	-4.086785	5.36	17	2014-12-23	13:16:16
1634	50.315259	-4.086755	5.86	21.5	2014-12-23	13:16:17
1635	50.315303	-4.086722	5.39	25.8	2014-12-23	13:16:18
1636	50.315342	-4.08669	4.93	26.7	2014-12-23	13:16:19
1637	50.315384	-4.08667	4.88	17.1	2014-12-23	13:16:20
1638	50.315425	-4.086667	4.59	3.2	2014-12-23	13:16:21
1639	50.31547	-4.086675	4.95	352.7	2014-12-23	13:16:22
1640	50.315521	-4.086694	5.84	346.9	2014-12-23	13:16:23
1641	50.315566	-4.086721	5.38	339.3	2014-12-23	13:16:24
1642	50.315609	-4.086733	4.83	349.8	2014-12-23	13:16:25
1643	50.315655	-4.086727	5.18	4.6	2014-12-23	13:16:26
1644	50.3157	-4.08672	5.08	5.9	2014-12-23	13:16:27
1645	50.315746	-4.086711	5.14	6.6	2014-12-23	13:16:28
1646	50.315793	-4.086703	5.24	6.6	2014-12-23	13:16:29
1647	50.316053	-4.086715	4.13	358.3	2014-12-23	13:16:36
1648	50.316022	-4.086663	5.02	132.2	2014-12-23	13:16:37
1649	50.315875	-4.086678	16.39	183.9	2014-12-23	13:16:38
1650	50.315802	-4.086674	8.18	177.9	2014-12-23	13:16:39
1651	50.315771	-4.086666	3.53	170.3	2014-12-23	13:16:40
1652	50.315746	-4.086667	2.8	181.5	2014-12-23	13:16:41
1653	50.315719	-4.086674	3	189.8	2014-12-23	13:16:42
1654	50.315691	-4.086685	3.28	194.4	2014-12-23	13:16:43
1655	50.315689	-4.086685	0.19	165.7	2014-12-23	13:16:44
1656	50.315692	-4.086682	0.44	28	2014-12-23	13:16:45
1657	50.315689	-4.086685	0.44	207.3	2014-12-23	13:16:46
1658	50.31568	-4.08669	1.06	200.3	2014-12-23	13:16:47
1659	50.315667	-4.086695	1.47	194.3	2014-12-23	13:16:48
1660	50.315662	-4.086694	0.53	173.5	2014-12-23	13:16:49
1661	50.315669	-4.086684	0.97	44.6	2014-12-23	13:16:50
1662	50.315678	-4.086673	1.33	39.1	2014-12-23	13:16:51
1663	50.315687	-4.086661	1.34	38.6	2014-12-23	13:16:52
1664	50.315708	-4.086637	0.18	36.6	2014-12-23	13:17:08
1665	50.315704	-4.086638	0.2	186.1	2014-12-23	13:17:10
1666	50.315721	-4.086627	2.02	22.7	2014-12-23	13:17:11
1667	50.315738	-4.086616	2.06	22.4	2014-12-23	13:17:12
1668	50.315757	-4.086604	2.24	21.2	2014-12-23	13:17:13
1669	50.315924	-4.086536	2.4	14.7	2014-12-23	13:17:21
1670	50.315944	-4.086531	2.33	9.6	2014-12-23	13:17:22
1671	50.315964	-4.086522	2.3	15.7	2014-12-23	13:17:23
1672	50.315906	-4.086443	1.71	139.2	2014-12-23	13:17:28
1673	50.315822	-4.086469	9.54	191.3	2014-12-23	13:17:29
1674	50.315788	-4.086482	3.86	193.5	2014-12-23	13:17:30
1675	50.315769	-4.086482	2.15	180.2	2014-12-23	13:17:31
1676	50.315761	-4.086468	1.34	130.4	2014-12-23	13:17:32
1677	50.31576	-4.086456	0.82	97.2	2014-12-23	13:17:33
1678	50.315753	-4.086456	0.76	180	2014-12-23	13:17:34
1679	50.315746	-4.086459	0.81	194.5	2014-12-23	13:17:35
1680	50.315735	-4.086458	1.22	176.9	2014-12-23	13:17:36
1681	50.315727	-4.086463	1.01	200.4	2014-12-23	13:17:37
1682	50.315714	-4.086467	1.42	191.9	2014-12-23	13:17:38
1683	50.315708	-4.086458	0.95	135.8	2014-12-23	13:17:39
1684	50.315705	-4.086448	0.79	115.4	2014-12-23	13:17:40
1685	50.315694	-4.086452	1.23	192.6	2014-12-23	13:17:41
1686	50.315682	-4.086456	1.42	193.1	2014-12-23	13:17:42
1687	50.315671	-4.086458	1.19	184	2014-12-23	13:17:43
1688	50.315668	-4.08646	0.22	198.8	2014-12-23	13:17:45
1689	50.315662	-4.086465	0.7	212.2	2014-12-23	13:17:46
1690	50.315657	-4.086469	0.61	209.2	2014-12-23	13:17:47
1691	50.315652	-4.08647	0.59	186.9	2014-12-23	13:17:48
1692	50.315645	-4.086479	1.03	215.7	2014-12-23	13:17:49
1693	50.315634	-4.086486	1.26	204.5	2014-12-23	13:17:50
1694	50.315624	-4.086493	1.29	202.9	2014-12-23	13:17:51
1695	50.315615	-4.086503	1.24	214.9	2014-12-23	13:17:52
1696	50.315604	-4.086512	1.31	207.9	2014-12-23	13:17:53
1697	50.315598	-4.086518	0.88	213.6	2014-12-23	13:17:54
1698	50.315593	-4.086517	0.48	167	2014-12-23	13:17:55
1699	50.315587	-4.08652	0.76	195.4	2014-12-23	13:17:56
1700	50.315578	-4.086528	1.18	209.6	2014-12-23	13:17:57
1701	50.31557	-4.086541	1.19	228.9	2014-12-23	13:17:58
1702	50.315567	-4.086551	0.87	241.2	2014-12-23	13:17:59
1703	50.315566	-4.086558	0.45	261.5	2014-12-23	13:18:00
1704	50.315565	-4.086564	0.47	251.6	2014-12-23	13:18:01
1705	50.315559	-4.086569	0.69	212.1	2014-12-23	13:18:02
1706	50.315553	-4.086578	0.92	222	2014-12-23	13:18:03
1707	50.315545	-4.086582	1.01	199.3	2014-12-23	13:18:04
1708	50.315536	-4.08659	1.14	206.5	2014-12-23	13:18:05
1709	50.315533	-4.086596	0.58	237	2014-12-23	13:18:06
1710	50.315528	-4.086603	0.73	223.3	2014-12-23	13:18:07
1711	50.315517	-4.086607	1.24	192.8	2014-12-23	13:18:08
1712	50.315505	-4.086611	1.4	190.3	2014-12-23	13:18:09
1713	50.315497	-4.086609	0.87	171.7	2014-12-23	13:18:10
1714	50.315498	-4.086606	0.22	72.8	2014-12-23	13:18:11
1715	50.315497	-4.086607	0.1	204.2	2014-12-23	13:18:12
1716	50.315491	-4.086608	0.64	189	2014-12-23	13:18:13
1717	50.315484	-4.086614	0.89	210	2014-12-23	13:18:14
1718	50.315478	-4.086625	1.05	224.7	2014-12-23	13:18:15
1719	50.315473	-4.086635	0.91	234.8	2014-12-23	13:18:16
1720	50.315465	-4.086643	1.07	212.8	2014-12-23	13:18:17
1721	50.315461	-4.086647	0.49	207.3	2014-12-23	13:18:18
1722	50.315456	-4.086652	0.69	213.9	2014-12-23	13:18:19
1723	50.315445	-4.086659	1.31	203.3	2014-12-23	13:18:20
1724	50.315438	-4.086667	0.98	212.8	2014-12-23	13:18:21
1725	50.315433	-4.086674	0.76	226.4	2014-12-23	13:18:22
1726	50.315428	-4.086681	0.75	221.5	2014-12-23	13:18:23
1727	50.315421	-4.08669	0.92	219.5	2014-12-23	13:18:24
1728	50.315413	-4.086695	1.08	203.1	2014-12-23	13:18:25
1729	50.315403	-4.086706	1.27	215.1	2014-12-23	13:18:26
1730	50.315395	-4.086714	1.12	210.8	2014-12-23	13:18:27
1731	50.315387	-4.086722	1.02	212.8	2014-12-23	13:18:28
1732	50.315381	-4.086726	0.74	205.9	2014-12-23	13:18:29
1733	50.315375	-4.086728	0.65	194.9	2014-12-23	13:18:30
1734	50.315368	-4.086733	0.88	202.7	2014-12-23	13:18:31
1735	50.315359	-4.086741	1.14	209.5	2014-12-23	13:18:32
1736	50.315351	-4.086745	0.97	197.9	2014-12-23	13:18:33
1737	50.315343	-4.086746	0.91	182.6	2014-12-23	13:18:34
1738	50.315334	-4.086751	1	200.1	2014-12-23	13:18:35
1739	50.315329	-4.086756	0.68	215.1	2014-12-23	13:18:36
1740	50.315322	-4.086761	0.84	205.1	2014-12-23	13:18:37
1741	50.315313	-4.086767	1.13	203.1	2014-12-23	13:18:38
1742	50.315304	-4.086775	1.18	208.1	2014-12-23	13:18:39
1743	50.315294	-4.086784	1.24	209.6	2014-12-23	13:18:40
1744	50.315287	-4.086791	0.97	212.6	2014-12-23	13:18:41
1745	50.315282	-4.086795	0.63	207.5	2014-12-23	13:18:42
1746	50.315273	-4.086801	0.98	202.6	2014-12-23	13:18:43
1747	50.315263	-4.086809	1.28	206.9	2014-12-23	13:18:44
1748	50.315258	-4.086814	0.69	211.7	2014-12-23	13:18:45
1749	50.315254	-4.086821	0.68	226.3	2014-12-23	13:18:46
1750	50.315247	-4.086826	0.81	210.1	2014-12-23	13:18:47
1751	50.315242	-4.086832	0.75	209.5	2014-12-23	13:18:48
1752	50.315235	-4.08684	0.94	219	2014-12-23	13:18:49
1753	50.315227	-4.086848	1.08	212	2014-12-23	13:18:50
1754	50.31522	-4.086857	1.01	221.7	2014-12-23	13:18:51
1755	50.315217	-4.08687	0.91	250.2	2014-12-23	13:18:52
1756	50.315213	-4.08688	0.86	235.1	2014-12-23	13:18:53
1757	50.315212	-4.086885	0.4	262.1	2014-12-23	13:18:54
1758	50.315212	-4.086891	0.41	264.7	2014-12-23	13:18:55
1759	50.315208	-4.086899	0.71	234.7	2014-12-23	13:18:56
1760	50.315206	-4.086904	0.45	237.1	2014-12-23	13:18:57
1761	50.315201	-4.086912	0.77	221.5	2014-12-23	13:18:58
1762	50.315197	-4.086923	0.9	243.7	2014-12-23	13:18:59
1763	50.315193	-4.086934	0.92	240	2014-12-23	13:19:00
1764	50.315186	-4.086942	0.99	216.3	2014-12-23	13:19:01
1765	50.31518	-4.086947	0.76	205	2014-12-23	13:19:02
1766	50.315172	-4.086951	0.88	199	2014-12-23	13:19:03
1767	50.315167	-4.086956	0.73	213.3	2014-12-23	13:19:04
1768	50.315161	-4.086966	0.9	226.1	2014-12-23	13:19:05
1769	50.315153	-4.086971	0.95	202.8	2014-12-23	13:19:06
1770	50.315145	-4.086976	1.06	200.4	2014-12-23	13:19:07
1771	50.315137	-4.08698	0.92	196.2	2014-12-23	13:19:08
1772	50.315131	-4.086981	0.59	188.8	2014-12-23	13:19:09
1773	50.315126	-4.086983	0.59	192.2	2014-12-23	13:19:10
1774	50.315124	-4.086983	0.13	191.5	2014-12-23	13:19:12
1775	50.315127	-4.08698	0.44	31.2	2014-12-23	13:19:13
1776	50.315127	-4.086978	0.18	110.5	2014-12-23	13:19:14
1777	50.315127	-4.086978	0.03	246.9	2014-12-23	13:19:15
1778	50.315132	-4.086976	0.63	13.6	2014-12-23	13:19:16
1779	50.315136	-4.086976	0.24	357.8	2014-12-23	13:19:18
1780	50.315137	-4.086978	0.15	284.8	2014-12-23	13:19:19
1781	50.315137	-4.086978	0.06	48.8	2014-12-23	13:19:20
1782	50.315137	-4.086971	0.45	96	2014-12-23	13:19:21
1783	50.315132	-4.086966	0.61	144.2	2014-12-23	13:19:22
1784	50.315129	-4.086966	0.32	169.3	2014-12-23	13:19:23
1785	50.31513	-4.086965	0.03	15.1	2014-12-23	13:19:25
1786	50.315142	-4.086958	1.41	22.3	2014-12-23	13:19:26
1787	50.315149	-4.086951	0.95	29.2	2014-12-23	13:19:27
1788	50.31515	-4.086947	0.17	67.8	2014-12-23	13:19:29
1789	50.31515	-4.086947	0.02	270	2014-12-23	13:19:30
1790	50.315151	-4.086946	0.04	66.6	2014-12-23	13:19:31
1791	50.315151	-4.086946	0.03	15.1	2014-12-23	13:19:33
1792	50.315153	-4.086943	0.32	50	2014-12-23	13:19:34
1793	50.315158	-4.08694	0.64	19	2014-12-23	13:19:35
1794	50.315162	-4.086935	0.46	41.9	2014-12-23	13:19:36
1795	50.315163	-4.086931	0.18	71.7	2014-12-23	13:19:38
1796	50.315167	-4.086924	0.7	42	2014-12-23	13:19:39
1797	50.315172	-4.086925	0.52	349.5	2014-12-23	13:19:40
1798	50.315173	-4.086923	0.1	63.2	2014-12-23	13:19:42
1799	50.315175	-4.086917	0.48	55.5	2014-12-23	13:19:43
1800	50.315177	-4.086916	0.13	19.5	2014-12-23	13:19:45
1801	50.315175	-4.086916	0.14	180	2014-12-23	13:19:47
1802	50.315175	-4.086916	0.02	63.4	2014-12-23	13:19:48
1803	50.315176	-4.086915	0.03	15.1	2014-12-23	13:19:50
1804	50.315176	-4.086916	0.04	351.8	2014-12-23	13:19:52
1805	50.315184	-4.086912	0.86	17	2014-12-23	13:19:53
1806	50.315191	-4.086914	0.78	350.4	2014-12-23	13:19:54
1807	50.315195	-4.086917	0.24	334.8	2014-12-23	13:19:56
1808	50.315195	-4.086917	0.02	0	2014-12-23	13:19:57
1809	50.315197	-4.086907	0.71	72.5	2014-12-23	13:19:58
1810	50.315201	-4.086898	0.77	55.2	2014-12-23	13:19:59
1811	50.315198	-4.08689	0.68	114.9	2014-12-23	13:20:00
1812	50.315195	-4.086884	0.5	126.9	2014-12-23	13:20:01
1813	50.315192	-4.086874	0.77	116.5	2014-12-23	13:20:02
1814	50.315189	-4.08686	1.07	106.7	2014-12-23	13:20:03
1815	50.315193	-4.08684	1.46	72.5	2014-12-23	13:20:04
1816	50.315197	-4.086827	1.04	64.6	2014-12-23	13:20:05
1817	50.315195	-4.086823	0.39	128.1	2014-12-23	13:20:06
1818	50.315189	-4.086819	0.74	157.2	2014-12-23	13:20:07
1819	50.315187	-4.086815	0.17	132.9	2014-12-23	13:20:09
1820	50.315187	-4.08681	0.4	95.4	2014-12-23	13:20:10
1821	50.315187	-4.08681	0.01	215.7	2014-12-23	13:20:11
1822	50.31518	-4.086806	0.74	161.2	2014-12-23	13:20:12
1823	50.315174	-4.086807	0.69	185.4	2014-12-23	13:20:13
1824	50.315167	-4.08681	0.84	193.1	2014-12-23	13:20:14
1825	50.315158	-4.086812	1.02	187.8	2014-12-23	13:20:15
1826	50.315155	-4.08681	0.32	154.6	2014-12-23	13:20:16
1827	50.315155	-4.086811	0.07	246.9	2014-12-23	13:20:17
1828	50.315152	-4.086812	0.28	194.9	2014-12-23	13:20:18
1829	50.315153	-4.086813	0.11	327.4	2014-12-23	13:20:19
1830	50.315153	-4.086813	0.01	327.4	2014-12-23	13:20:21
1831	50.315153	-4.086814	0.06	270	2014-12-23	13:20:22
1832	50.31516	-4.086809	0.82	24.8	2014-12-23	13:20:23
1833	50.31517	-4.086805	1.18	13.2	2014-12-23	13:20:24
1834	50.31518	-4.086803	1.09	6.9	2014-12-23	13:20:25
1835	50.315187	-4.086799	0.86	20.4	2014-12-23	13:20:26
1836	50.315192	-4.086795	0.58	26.7	2014-12-23	13:20:27
1837	50.315192	-4.086798	0.23	279.5	2014-12-23	13:20:28
1838	50.315185	-4.086806	1	214.3	2014-12-23	13:20:29
1839	50.315184	-4.086807	0.05	194.5	2014-12-23	13:20:30
1840	50.315191	-4.086803	0.79	20.2	2014-12-23	13:20:31
1841	50.315195	-4.086795	0.72	47.8	2014-12-23	13:20:32
1842	50.315199	-4.086794	0.38	13.5	2014-12-23	13:20:33
1843	50.315199	-4.086799	0.18	267.1	2014-12-23	13:20:35
1844	50.315199	-4.086799	0.07	4.9	2014-12-23	13:20:36
1845	50.315212	-4.086791	1.54	20.3	2014-12-23	13:20:37
1846	50.31522	-4.086785	0.91	27.8	2014-12-23	13:20:38
1847	50.315225	-4.086783	0.59	13.4	2014-12-23	13:20:39
1848	50.315228	-4.086786	0.38	328.2	2014-12-23	13:20:40
1849	50.315225	-4.086785	0.13	164.1	2014-12-23	13:20:42
1850	50.31522	-4.086781	0.64	150.5	2014-12-23	13:20:43
1851	50.315219	-4.086779	0.24	138	2014-12-23	13:20:44
1852	50.315227	-4.086772	1.03	25.3	2014-12-23	13:20:45
1853	50.315232	-4.086767	0.61	36.3	2014-12-23	13:20:46
1854	50.315231	-4.086767	0.02	163.3	2014-12-23	13:20:47
1855	50.315233	-4.08677	0.13	298.8	2014-12-23	13:20:49
1856	50.315233	-4.08676	0.74	89.3	2014-12-23	13:20:50
1857	50.315232	-4.086745	1.08	92.5	2014-12-23	13:20:51
1858	50.315233	-4.086733	0.84	86.8	2014-12-23	13:20:52
1859	50.315235	-4.086724	0.72	64.6	2014-12-23	13:20:53
1860	50.315241	-4.086713	1.01	50.9	2014-12-23	13:20:54
1861	50.315246	-4.086701	1	56.6	2014-12-23	13:20:55
1862	50.315253	-4.086688	1.15	50.8	2014-12-23	13:20:56
1863	50.31526	-4.086678	1.16	41.5	2014-12-23	13:20:57
1864	50.315266	-4.08667	0.84	38	2014-12-23	13:20:58
1865	50.315268	-4.086668	0.22	40.4	2014-12-23	13:20:59
1866	50.315277	-4.086662	1.17	23.4	2014-12-23	13:21:00
1867	50.315302	-4.086652	2.86	13.7	2014-12-23	13:21:01
1868	50.315343	-4.086634	4.68	16.3	2014-12-23	13:21:02
1869	50.315396	-4.086615	6.03	12.9	2014-12-23	13:21:03
1870	50.315449	-4.086591	6.21	15.5	2014-12-23	13:21:04
1871	50.315502	-4.086578	5.92	9.5	2014-12-23	13:21:05
1872	50.31555	-4.086581	5.4	357.7	2014-12-23	13:21:06
1873	50.315596	-4.086586	5.13	355.9	2014-12-23	13:21:07
1874	50.315638	-4.086592	4.62	354.3	2014-12-23	13:21:08
1875	50.315671	-4.086576	3.89	17.1	2014-12-23	13:21:09
1876	50.315699	-4.086533	4.42	44.2	2014-12-23	13:21:10
1877	50.315728	-4.086482	4.84	48.9	2014-12-23	13:21:11
1878	50.31576	-4.086432	4.97	44.8	2014-12-23	13:21:12
1879	50.315793	-4.086382	5.21	43.7	2014-12-23	13:21:13
1880	50.315819	-4.086325	4.95	54.4	2014-12-23	13:21:14
1881	50.315844	-4.086268	4.87	56	2014-12-23	13:21:15
1882	50.31587	-4.086215	4.77	53	2014-12-23	13:21:16
1883	50.315896	-4.086148	5.59	58.4	2014-12-23	13:21:17
1884	50.31592	-4.08607	6.12	64.5	2014-12-23	13:21:18
1885	50.315939	-4.085996	5.7	67.6	2014-12-23	13:21:19
1886	50.315955	-4.08593	5.03	69	2014-12-23	13:21:20
1887	50.315968	-4.085873	4.3	70.7	2014-12-23	13:21:21
1888	50.315977	-4.085836	2.83	68.5	2014-12-23	13:21:22
1889	50.315981	-4.085818	1.33	72.8	2014-12-23	13:21:23
1890	50.315979	-4.085804	1	100.1	2014-12-23	13:21:24
1891	50.315973	-4.085793	1	130.2	2014-12-23	13:21:25
1892	50.315964	-4.085785	1.18	149.7	2014-12-23	13:21:26
1893	50.315955	-4.085775	1.29	146.3	2014-12-23	13:21:27
1894	50.315946	-4.08577	1.03	160.7	2014-12-23	13:21:28
1895	50.315935	-4.085771	1.18	182.3	2014-12-23	13:21:29
1896	50.315929	-4.085767	0.75	156.3	2014-12-23	13:21:30
1897	50.315929	-4.085761	0.38	85.8	2014-12-23	13:21:31
1898	50.31593	-4.085762	0.06	300.3	2014-12-23	13:21:32
1899	50.315921	-4.085765	0.96	194.3	2014-12-23	13:21:33
1900	50.31591	-4.085774	1.36	207.5	2014-12-23	13:21:34
1901	50.315903	-4.085782	1.05	214.5	2014-12-23	13:21:35
1902	50.315898	-4.08579	0.71	227.8	2014-12-23	13:21:36
1903	50.3159	-4.085797	0.58	291.8	2014-12-23	13:21:37
1904	50.315901	-4.085807	0.7	280	2014-12-23	13:21:38
1905	50.315895	-4.085818	1.06	228	2014-12-23	13:21:39
1906	50.315891	-4.085829	0.9	242.3	2014-12-23	13:21:40
1907	50.315892	-4.085839	0.72	273	2014-12-23	13:21:41
1908	50.315893	-4.085848	0.6	280.7	2014-12-23	13:21:42
1909	50.315891	-4.085857	0.7	254.7	2014-12-23	13:21:43
1910	50.315883	-4.085865	1.06	211.2	2014-12-23	13:21:44
1911	50.315871	-4.085875	1.54	208.1	2014-12-23	13:21:45
1912	50.315853	-4.085885	2.07	199	2014-12-23	13:21:46
1913	50.31584	-4.08589	1.46	196.1	2014-12-23	13:21:47
1914	50.315836	-4.085893	0.55	203.7	2014-12-23	13:21:48
1915	50.315834	-4.085893	0.23	172.4	2014-12-23	13:21:49
1916	50.31583	-4.08589	0.43	155.4	2014-12-23	13:21:50
1917	50.315833	-4.085882	0.67	67.2	2014-12-23	13:21:51
1918	50.315833	-4.085874	0.56	88.1	2014-12-23	13:21:52
1919	50.315832	-4.085868	0.41	101.6	2014-12-23	13:21:53
1920	50.315828	-4.085866	0.52	164.8	2014-12-23	13:21:54
1921	50.315827	-4.085863	0.28	111.8	2014-12-23	13:21:55
1922	50.315827	-4.085855	0.54	85.1	2014-12-23	13:21:56
1923	50.315831	-4.085846	0.4	55.1	2014-12-23	13:21:58
1924	50.315827	-4.085847	0.52	186.6	2014-12-23	13:21:59
1925	50.315817	-4.08585	1.03	192	2014-12-23	13:22:00
1926	50.315807	-4.085852	1.21	187.9	2014-12-23	13:22:01
1927	50.315807	-4.08585	0.12	94.3	2014-12-23	13:22:02
1928	50.315811	-4.085845	0.57	39.7	2014-12-23	13:22:03
1929	50.315812	-4.085845	0.12	2.7	2014-12-23	13:22:04
1930	50.315814	-4.085842	0.34	35.9	2014-12-23	13:22:05
1931	50.315822	-4.085835	1.05	31.5	2014-12-23	13:22:06
1932	50.315825	-4.085832	0.32	28.9	2014-12-23	13:22:07
1933	50.315825	-4.085833	0.03	270	2014-12-23	13:22:08
1934	50.315819	-4.085842	0.9	226.7	2014-12-23	13:22:09
1935	50.315813	-4.085851	0.95	220.2	2014-12-23	13:22:10
1936	50.315803	-4.08586	1.24	212.3	2014-12-23	13:22:11
1937	50.315795	-4.085868	1.1	212.6	2014-12-23	13:22:12
1938	50.31579	-4.08587	0.53	190.9	2014-12-23	13:22:13
1939	50.315786	-4.085872	0.47	200.1	2014-12-23	13:22:14
1940	50.315778	-4.085877	1	201	2014-12-23	13:22:15
1941	50.315768	-4.08588	1.07	192.9	2014-12-23	13:22:16
1942	50.31577	-4.085876	0.39	59.6	2014-12-23	13:22:17
1943	50.315775	-4.085871	0.32	34.4	2014-12-23	13:22:19
1944	50.31577	-4.085878	0.77	220.1	2014-12-23	13:22:20
1945	50.315763	-4.085882	0.79	203.1	2014-12-23	13:22:21
1946	50.315753	-4.085888	1.21	202.3	2014-12-23	13:22:22
1947	50.315744	-4.085896	1.16	206.6	2014-12-23	13:22:23
1948	50.315743	-4.085898	0.19	240.7	2014-12-23	13:22:24
1949	50.315742	-4.085901	0.19	246.6	2014-12-23	13:22:25
1950	50.315737	-4.085905	0.64	211.3	2014-12-23	13:22:26
1951	50.315731	-4.085913	0.94	218.1	2014-12-23	13:22:27
1952	50.315722	-4.085918	1.01	200.4	2014-12-23	13:22:28
1953	50.315717	-4.08592	0.61	190.8	2014-12-23	13:22:29
1954	50.315717	-4.085921	0.12	292	2014-12-23	13:22:30
1955	50.315709	-4.085928	1.02	206.6	2014-12-23	13:22:31
1956	50.3157	-4.085936	1.14	210.8	2014-12-23	13:22:32
1957	50.315688	-4.085943	1.45	199.2	2014-12-23	13:22:33
1958	50.315678	-4.08595	1.24	204.9	2014-12-23	13:22:34
1959	50.315675	-4.085953	0.31	212.4	2014-12-23	13:22:35
1960	50.315676	-4.085953	0.05	315.4	2014-12-23	13:22:36
1961	50.31567	-4.085957	0.67	206.5	2014-12-23	13:22:37
1962	50.315661	-4.085961	1.05	194.1	2014-12-23	13:22:38
1963	50.315651	-4.085963	1.18	187.6	2014-12-23	13:22:39
1964	50.315654	-4.085956	0.61	54.7	2014-12-23	13:22:40
1965	50.315666	-4.085947	1.52	25.7	2014-12-23	13:22:41
1966	50.315673	-4.085945	0.36	7.7	2014-12-23	13:22:43
1967	50.315668	-4.085951	0.68	217.2	2014-12-23	13:22:44
1968	50.315662	-4.085958	0.75	217.5	2014-12-23	13:22:45
1969	50.315657	-4.085963	0.75	212.2	2014-12-23	13:22:46
1970	50.315663	-4.085961	0.71	11.1	2014-12-23	13:22:47
1971	50.315676	-4.085954	1.52	20.9	2014-12-23	13:22:48
1972	50.315681	-4.085952	0.57	9	2014-12-23	13:22:49
1973	50.315681	-4.085954	0.09	264.3	2014-12-23	13:22:50
1974	50.315676	-4.085962	0.76	231.1	2014-12-23	13:22:51
1975	50.31567	-4.085969	0.88	216.2	2014-12-23	13:22:52
1976	50.315662	-4.085978	1.08	217.4	2014-12-23	13:22:53
1977	50.315652	-4.08599	1.39	215.3	2014-12-23	13:22:54
1978	50.315643	-4.085995	1.03	199.3	2014-12-23	13:22:55
1979	50.315638	-4.085997	0.67	197	2014-12-23	13:22:56
1980	50.315631	-4.086003	0.84	210.2	2014-12-23	13:22:57
1981	50.315623	-4.086008	0.98	199.9	2014-12-23	13:22:58
1982	50.315615	-4.086011	0.89	195.5	2014-12-23	13:22:59
1983	50.31561	-4.086011	0.51	176.7	2014-12-23	13:23:00
1984	50.315605	-4.086015	0.71	205.7	2014-12-23	13:23:01
1985	50.315597	-4.086025	1.12	217.7	2014-12-23	13:23:02
1986	50.315586	-4.086033	1.27	206	2014-12-23	13:23:03
1987	50.315587	-4.086025	0.56	85.2	2014-12-23	13:23:04
1988	50.315594	-4.086014	1.13	45.4	2014-12-23	13:23:05
1989	50.315594	-4.086011	0.15	97.3	2014-12-23	13:23:06
1990	50.315588	-4.086015	0.71	203.7	2014-12-23	13:23:07
1991	50.315578	-4.086024	1.25	210.2	2014-12-23	13:23:08
1992	50.315568	-4.086029	1.2	195	2014-12-23	13:23:09
1993	50.315557	-4.086036	1.27	203.2	2014-12-23	13:23:10
1994	50.315545	-4.086041	1.46	196.1	2014-12-23	13:23:11
1995	50.315535	-4.086038	1.08	166.6	2014-12-23	13:23:12
1996	50.315532	-4.086031	0.67	128.1	2014-12-23	13:23:13
1997	50.315531	-4.086031	0.11	199.1	2014-12-23	13:23:14
1998	50.315525	-4.086036	0.76	207.2	2014-12-23	13:23:15
1999	50.315517	-4.086041	0.91	204.6	2014-12-23	13:23:16
[truncated: 2,121 more rows]
