# Supplementary material for: On the Potential of Surfers to Monitor Environmental Indicators in the Coastal Zone
Source: PLoS One. 2015 Jul 8;10(7):e0127706. doi: 10.1371/journal.pone.0127706 (PMC4496071; doi:10.1371/journal.pone.0127706)
Supplement: S1 Data — Contains 85 GPS tracks (comma separated files) used to estimate surfing performance statistics in the manuscript. (ZIP) [file pone.0127706.s001.zip › S1 Data GPS Tracks/20141224_Bovisand.csv]

No	Latitude	Longitude	Speed	Course	Date	Time
1	50.335695	-4.118853	0	0	2014-12-24	15:07:16
2	50.335684	-4.118851	1.16	174.4	2014-12-24	15:07:17
3	50.335672	-4.118854	1.44	186.9	2014-12-24	15:07:18
4	50.33566	-4.11886	1.39	198.2	2014-12-24	15:07:19
5	50.335646	-4.118867	1.55	198.3	2014-12-24	15:07:20
6	50.335635	-4.118872	1.37	196.2	2014-12-24	15:07:21
7	50.335624	-4.118875	1.24	188.3	2014-12-24	15:07:22
8	50.335612	-4.118876	1.34	184.4	2014-12-24	15:07:23
9	50.335599	-4.118877	1.39	182	2014-12-24	15:07:24
10	50.335588	-4.118878	1.21	184.2	2014-12-24	15:07:25
11	50.335578	-4.118882	1.23	194	2014-12-24	15:07:26
12	50.335567	-4.118883	1.17	182.9	2014-12-24	15:07:27
13	50.335558	-4.118882	1.01	175	2014-12-24	15:07:28
14	50.335553	-4.118881	0.54	172.3	2014-12-24	15:07:29
15	50.335551	-4.11888	0.24	171.3	2014-12-24	15:07:30
16	50.335541	-4.118884	1.19	192.1	2014-12-24	15:07:31
17	50.33553	-4.118888	1.25	193	2014-12-24	15:07:32
18	50.335519	-4.118892	1.25	193.5	2014-12-24	15:07:33
19	50.335509	-4.118894	1.11	188.9	2014-12-24	15:07:34
20	50.335499	-4.118897	1.11	188.9	2014-12-24	15:07:35
21	50.335492	-4.118899	0.79	192.7	2014-12-24	15:07:36
22	50.335491	-4.118901	0.09	227.1	2014-12-24	15:07:38
23	50.335491	-4.118901	0.04	188.8	2014-12-24	15:07:39
24	50.335491	-4.118901	0.04	180	2014-12-24	15:07:40
25	50.33549	-4.118901	0.03	180	2014-12-24	15:07:41
26	50.33549	-4.118901	0.05	219.1	2014-12-24	15:07:42
27	50.335489	-4.118901	0.08	147.9	2014-12-24	15:07:43
28	50.335489	-4.1189	0.05	127.8	2014-12-24	15:07:45
29	50.335489	-4.118901	0.09	282.1	2014-12-24	15:07:46
30	50.335489	-4.118901	0.05	304.6	2014-12-24	15:07:47
31	50.335489	-4.118902	0.06	212.5	2014-12-24	15:07:48
32	50.335489	-4.118903	0.08	263.1	2014-12-24	15:07:49
33	50.33549	-4.118903	0.09	3.5	2014-12-24	15:07:50
34	50.335491	-4.118908	0.37	297.2	2014-12-24	15:07:51
35	50.335493	-4.118911	0.31	304.7	2014-12-24	15:07:52
36	50.335493	-4.118912	0.04	242.4	2014-12-24	15:07:53
37	50.335492	-4.118913	0.13	230.4	2014-12-24	15:07:54
38	50.335492	-4.118913	0.01	215.7	2014-12-24	15:07:55
39	50.335492	-4.118916	0.11	265.1	2014-12-24	15:07:57
40	50.335492	-4.118917	0.02	270	2014-12-24	15:07:58
41	50.335491	-4.118917	0.03	180	2014-12-24	15:07:59
42	50.335491	-4.118917	0.05	218.3	2014-12-24	15:08:00
43	50.33549	-4.118918	0.06	233.5	2014-12-24	15:08:02
44	50.33549	-4.118919	0.08	213	2014-12-24	15:08:03
45	50.335489	-4.118919	0.03	167.5	2014-12-24	15:08:04
46	50.335489	-4.118918	0.06	106.8	2014-12-24	15:08:05
47	50.335489	-4.118917	0.08	90	2014-12-24	15:08:06
48	50.335489	-4.118916	0.1	101.2	2014-12-24	15:08:07
49	50.335489	-4.118916	0.01	90	2014-12-24	15:08:08
50	50.335489	-4.118916	0.06	300.3	2014-12-24	15:08:09
51	50.335488	-4.118917	0.1	190.3	2014-12-24	15:08:11
52	50.335488	-4.118917	0.03	286.6	2014-12-24	15:08:12
53	50.335488	-4.118916	0.07	65	2014-12-24	15:08:13
54	50.335488	-4.118915	0.09	64	2014-12-24	15:08:14
55	50.335489	-4.118914	0.09	64	2014-12-24	15:08:15
56	50.335489	-4.118914	0.03	44.9	2014-12-24	15:08:16
57	50.335489	-4.118913	0.04	139.9	2014-12-24	15:08:17
58	50.335488	-4.118913	0.1	150.3	2014-12-24	15:08:18
59	50.335487	-4.118913	0.06	197.4	2014-12-24	15:08:19
60	50.335487	-4.118913	0.05	172	2014-12-24	15:08:20
61	50.335487	-4.118912	0.05	111.7	2014-12-24	15:08:21
62	50.335487	-4.11891	0.18	96.1	2014-12-24	15:08:22
63	50.335486	-4.118909	0.08	96.1	2014-12-24	15:08:23
64	50.335486	-4.118907	0.11	100	2014-12-24	15:08:24
65	50.335486	-4.118907	0.04	180	2014-12-24	15:08:25
66	50.335486	-4.118908	0.05	249.5	2014-12-24	15:08:26
67	50.335486	-4.118909	0.08	313	2014-12-24	15:08:27
68	50.335487	-4.11891	0.12	327.5	2014-12-24	15:08:28
69	50.335488	-4.11891	0.09	356.5	2014-12-24	15:08:29
70	50.335489	-4.11891	0.07	355.1	2014-12-24	15:08:30
71	50.335489	-4.118909	0.08	57.3	2014-12-24	15:08:31
72	50.335489	-4.118908	0.05	27.3	2014-12-24	15:08:32
73	50.33549	-4.118908	0.07	36	2014-12-24	15:08:33
74	50.33549	-4.118907	0.05	39.1	2014-12-24	15:08:34
75	50.335491	-4.118907	0.04	32.5	2014-12-24	15:08:35
76	50.335491	-4.118907	0.05	6.9	2014-12-24	15:08:36
77	50.335491	-4.118907	0.02	0	2014-12-24	15:08:37
78	50.335491	-4.118906	0.04	104.1	2014-12-24	15:08:38
79	50.335491	-4.118906	0.07	97.7	2014-12-24	15:08:39
80	50.335492	-4.118905	0.06	5.8	2014-12-24	15:08:40
81	50.335492	-4.118906	0.06	297.6	2014-12-24	15:08:41
82	50.335492	-4.118906	0.01	270	2014-12-24	15:08:42
83	50.335492	-4.118907	0.09	308.1	2014-12-24	15:08:43
84	50.335494	-4.11891	0.29	323.6	2014-12-24	15:08:44
85	50.335495	-4.11891	0.08	0	2014-12-24	15:08:45
86	50.335496	-4.118909	0.05	23.8	2014-12-24	15:08:47
87	50.335496	-4.11891	0.05	321.7	2014-12-24	15:08:48
88	50.335498	-4.118911	0.19	332.1	2014-12-24	15:08:49
89	50.335498	-4.118912	0.12	298.7	2014-12-24	15:08:50
90	50.335499	-4.118913	0.11	311.9	2014-12-24	15:08:51
91	50.3355	-4.118914	0.1	353.3	2014-12-24	15:08:52
92	50.3355	-4.118912	0.05	74.6	2014-12-24	15:08:54
93	50.3355	-4.11891	0.07	115	2014-12-24	15:08:56
94	50.3355	-4.11891	0.03	90	2014-12-24	15:08:57
95	50.3355	-4.11891	0.06	354.2	2014-12-24	15:08:58
96	50.335501	-4.11891	0.05	352.2	2014-12-24	15:08:59
97	50.335501	-4.118911	0.07	331.6	2014-12-24	15:09:00
98	50.335502	-4.11891	0.14	9.5	2014-12-24	15:09:01
99	50.335503	-4.11891	0.03	23.5	2014-12-24	15:09:02
100	50.335503	-4.11891	0.05	111.7	2014-12-24	15:09:03
101	50.335503	-4.118909	0.08	47	2014-12-24	15:09:04
102	50.335492	-4.118916	1.35	201.2	2014-12-24	15:09:05
103	50.335476	-4.118926	1.85	202.7	2014-12-24	15:09:06
104	50.335464	-4.118939	1.73	214.2	2014-12-24	15:09:07
105	50.335454	-4.11895	1.32	214.7	2014-12-24	15:09:08
106	50.335444	-4.11896	1.31	212.5	2014-12-24	15:09:09
107	50.335432	-4.118972	1.6	212.7	2014-12-24	15:09:10
108	50.335421	-4.118984	1.5	216.4	2014-12-24	15:09:11
109	50.33541	-4.118994	1.4	208.8	2014-12-24	15:09:12
110	50.335396	-4.119002	1.65	199.7	2014-12-24	15:09:13
111	50.335382	-4.119008	1.69	196.4	2014-12-24	15:09:14
112	50.335368	-4.119017	1.65	201	2014-12-24	15:09:15
113	50.335354	-4.119026	1.71	203.2	2014-12-24	15:09:16
114	50.33534	-4.119038	1.74	208.7	2014-12-24	15:09:17
115	50.335328	-4.119049	1.58	208.8	2014-12-24	15:09:18
116	50.335315	-4.119058	1.5	205.1	2014-12-24	15:09:19
117	50.335305	-4.119069	1.43	214.2	2014-12-24	15:09:20
118	50.335294	-4.119086	1.7	227.5	2014-12-24	15:09:21
119	50.335285	-4.119099	1.39	219.6	2014-12-24	15:09:22
120	50.335274	-4.119117	1.72	227.6	2014-12-24	15:09:23
121	50.335263	-4.119133	1.7	222.1	2014-12-24	15:09:24
122	50.335253	-4.11915	1.65	227.7	2014-12-24	15:09:25
123	50.335242	-4.119167	1.72	225	2014-12-24	15:09:26
124	50.335231	-4.119181	1.63	218.4	2014-12-24	15:09:27
125	50.335218	-4.119198	1.84	221	2014-12-24	15:09:28
126	50.335206	-4.119215	1.8	221.7	2014-12-24	15:09:29
127	50.335195	-4.119232	1.77	223.7	2014-12-24	15:09:30
128	50.335179	-4.11925	2.14	215.1	2014-12-24	15:09:31
129	50.335166	-4.119262	1.66	210.8	2014-12-24	15:09:32
130	50.335154	-4.119277	1.73	217.7	2014-12-24	15:09:33
131	50.33514	-4.119292	1.91	215.3	2014-12-24	15:09:34
132	50.335128	-4.11931	1.79	225.5	2014-12-24	15:09:35
133	50.335116	-4.119325	1.78	216.8	2014-12-24	15:09:36
134	50.335102	-4.119343	1.95	220.9	2014-12-24	15:09:37
135	50.33509	-4.119365	2.06	228.4	2014-12-24	15:09:38
136	50.33508	-4.119379	1.55	221.8	2014-12-24	15:09:39
137	50.335067	-4.119397	1.9	222.2	2014-12-24	15:09:40
138	50.335055	-4.119417	1.91	225.9	2014-12-24	15:09:41
139	50.335049	-4.119435	1.52	241.5	2014-12-24	15:09:42
140	50.335039	-4.119453	1.61	229	2014-12-24	15:09:43
141	50.335029	-4.119471	1.76	230	2014-12-24	15:09:44
142	50.33502	-4.119488	1.58	228.6	2014-12-24	15:09:45
143	50.335007	-4.1195	1.63	212.5	2014-12-24	15:09:46
144	50.334997	-4.119516	1.58	222.6	2014-12-24	15:09:47
145	50.334985	-4.119536	1.97	227	2014-12-24	15:09:48
146	50.334974	-4.119557	1.91	230.6	2014-12-24	15:09:49
147	50.334965	-4.119578	1.79	236	2014-12-24	15:09:50
148	50.334955	-4.119593	1.53	225.4	2014-12-24	15:09:51
149	50.334944	-4.119607	1.58	218.6	2014-12-24	15:09:52
150	50.334934	-4.119623	1.63	224.4	2014-12-24	15:09:53
151	50.334924	-4.119641	1.69	229.3	2014-12-24	15:09:54
152	50.334914	-4.119659	1.74	229.5	2014-12-24	15:09:55
153	50.334901	-4.119674	1.71	216.1	2014-12-24	15:09:56
154	50.334887	-4.119684	1.72	206.7	2014-12-24	15:09:57
155	50.334874	-4.119705	2.1	224.6	2014-12-24	15:09:58
156	50.334861	-4.119723	1.92	221	2014-12-24	15:09:59
157	50.334846	-4.119741	2.11	216.8	2014-12-24	15:10:00
158	50.334829	-4.119762	2.39	220.5	2014-12-24	15:10:01
159	50.334816	-4.119783	2.07	223.5	2014-12-24	15:10:02
160	50.334805	-4.119803	1.89	230.4	2014-12-24	15:10:03
161	50.334793	-4.119818	1.74	216.9	2014-12-24	15:10:04
162	50.33478	-4.119832	1.75	215.8	2014-12-24	15:10:05
163	50.33477	-4.119851	1.72	232.1	2014-12-24	15:10:06
164	50.334759	-4.119873	1.97	231	2014-12-24	15:10:07
165	50.33475	-4.119893	1.82	234.5	2014-12-24	15:10:08
166	50.334741	-4.119914	1.73	236.7	2014-12-24	15:10:09
167	50.334731	-4.11993	1.64	224.6	2014-12-24	15:10:10
168	50.334722	-4.119955	2.03	242.3	2014-12-24	15:10:11
169	50.334711	-4.119982	2.25	237.5	2014-12-24	15:10:12
170	50.334696	-4.120006	2.4	226	2014-12-24	15:10:13
171	50.334682	-4.120025	2.06	220.2	2014-12-24	15:10:14
172	50.334668	-4.120046	2.19	223.9	2014-12-24	15:10:15
173	50.33465	-4.120066	2.44	214.3	2014-12-24	15:10:16
174	50.334636	-4.120087	2.2	223.5	2014-12-24	15:10:17
175	50.334621	-4.120106	2.17	219.3	2014-12-24	15:10:18
176	50.334604	-4.120124	2.24	214	2014-12-24	15:10:19
177	50.334589	-4.120139	1.94	212.6	2014-12-24	15:10:20
178	50.334577	-4.120154	1.76	218.9	2014-12-24	15:10:21
179	50.334565	-4.120175	1.95	228.2	2014-12-24	15:10:22
180	50.334552	-4.120191	1.88	218.2	2014-12-24	15:10:23
181	50.334539	-4.120208	1.83	220	2014-12-24	15:10:24
182	50.334528	-4.120224	1.74	220.8	2014-12-24	15:10:25
183	50.334514	-4.12024	1.88	218.7	2014-12-24	15:10:26
184	50.334502	-4.120255	1.73	218.7	2014-12-24	15:10:27
185	50.33449	-4.120265	1.49	205.8	2014-12-24	15:10:28
186	50.334473	-4.120272	1.98	195.9	2014-12-24	15:10:29
187	50.334455	-4.120281	2.14	196.9	2014-12-24	15:10:30
188	50.334438	-4.120286	1.94	191.3	2014-12-24	15:10:31
189	50.334421	-4.120292	1.96	192.6	2014-12-24	15:10:32
190	50.334402	-4.120297	2.11	189.7	2014-12-24	15:10:33
191	50.334383	-4.120304	2.11	192.9	2014-12-24	15:10:34
192	50.334365	-4.12031	2.08	191.6	2014-12-24	15:10:35
193	50.334345	-4.120313	2.23	186.3	2014-12-24	15:10:36
194	50.334327	-4.120317	2.1	187	2014-12-24	15:10:37
195	50.33431	-4.120319	1.87	185.1	2014-12-24	15:10:38
196	50.334293	-4.120321	1.92	184.6	2014-12-24	15:10:39
197	50.334275	-4.12032	1.95	177.9	2014-12-24	15:10:40
198	50.334255	-4.120319	2.19	176.7	2014-12-24	15:10:41
199	50.334236	-4.120314	2.2	171.1	2014-12-24	15:10:42
200	50.334218	-4.12031	2.02	172.7	2014-12-24	15:10:43
201	50.3342	-4.120308	2	176.2	2014-12-24	15:10:44
202	50.334184	-4.120306	1.83	175.5	2014-12-24	15:10:45
203	50.334168	-4.120304	1.7	174.8	2014-12-24	15:10:46
204	50.334153	-4.120299	1.7	168.5	2014-12-24	15:10:47
205	50.334139	-4.120298	1.66	175.3	2014-12-24	15:10:48
206	50.334123	-4.120294	1.73	171.7	2014-12-24	15:10:49
207	50.334109	-4.120293	1.63	176.9	2014-12-24	15:10:50
208	50.334094	-4.120292	1.62	177.9	2014-12-24	15:10:51
209	50.33408	-4.120292	1.53	179.1	2014-12-24	15:10:52
210	50.334067	-4.120289	1.51	173.2	2014-12-24	15:10:53
211	50.334052	-4.120286	1.68	172.9	2014-12-24	15:10:54
212	50.334037	-4.120285	1.67	178.4	2014-12-24	15:10:55
213	50.334021	-4.120285	1.76	178.4	2014-12-24	15:10:56
214	50.334006	-4.120284	1.66	176.9	2014-12-24	15:10:57
215	50.333992	-4.120284	1.59	180.4	2014-12-24	15:10:58
216	50.333976	-4.120284	1.8	180	2014-12-24	15:10:59
217	50.333962	-4.120285	1.56	182.4	2014-12-24	15:11:00
218	50.333949	-4.120285	1.41	179.7	2014-12-24	15:11:01
219	50.333935	-4.120285	1.56	181.8	2014-12-24	15:11:02
220	50.33392	-4.120282	1.72	172.4	2014-12-24	15:11:03
221	50.333902	-4.12028	1.94	176.1	2014-12-24	15:11:04
222	50.333885	-4.12028	1.88	179.4	2014-12-24	15:11:05
223	50.33387	-4.120281	1.77	181.7	2014-12-24	15:11:06
224	50.333853	-4.120282	1.82	182.8	2014-12-24	15:11:07
225	50.333837	-4.120284	1.83	183.7	2014-12-24	15:11:08
226	50.333821	-4.120284	1.75	180.6	2014-12-24	15:11:09
227	50.333806	-4.120281	1.66	173.2	2014-12-24	15:11:10
228	50.333791	-4.120279	1.65	175.6	2014-12-24	15:11:11
229	50.333776	-4.120277	1.73	174.9	2014-12-24	15:11:12
230	50.333761	-4.120277	1.67	179.6	2014-12-24	15:11:13
231	50.333747	-4.120277	1.54	179.6	2014-12-24	15:11:14
232	50.333732	-4.120277	1.71	181.6	2014-12-24	15:11:15
233	50.333715	-4.120279	1.82	184.5	2014-12-24	15:11:16
234	50.333699	-4.120281	1.8	184.2	2014-12-24	15:11:17
235	50.333683	-4.120282	1.85	181.3	2014-12-24	15:11:18
236	50.333665	-4.120278	1.96	172.8	2014-12-24	15:11:19
237	50.333648	-4.120277	1.89	177.3	2014-12-24	15:11:20
238	50.333631	-4.120277	1.96	180.4	2014-12-24	15:11:21
239	50.333613	-4.120279	1.99	184.1	2014-12-24	15:11:22
240	50.333595	-4.120282	1.96	185.8	2014-12-24	15:11:23
241	50.33358	-4.120284	1.73	183.2	2014-12-24	15:11:24
242	50.333563	-4.120283	1.93	178.2	2014-12-24	15:11:25
243	50.333544	-4.120283	2.02	180.3	2014-12-24	15:11:26
244	50.333526	-4.120281	2.03	177	2014-12-24	15:11:27
245	50.333508	-4.120282	1.99	181	2014-12-24	15:11:28
246	50.333492	-4.120286	1.82	189	2014-12-24	15:11:29
247	50.333477	-4.120291	1.77	191.1	2014-12-24	15:11:30
248	50.33346	-4.120293	1.85	185.7	2014-12-24	15:11:31
249	50.333443	-4.120294	1.9	181.3	2014-12-24	15:11:32
250	50.333427	-4.120295	1.74	182.3	2014-12-24	15:11:33
251	50.333412	-4.120298	1.73	187.3	2014-12-24	15:11:34
252	50.333398	-4.120294	1.6	170.1	2014-12-24	15:11:35
253	50.333386	-4.120276	1.82	134.1	2014-12-24	15:11:36
254	50.333376	-4.120256	1.82	129.8	2014-12-24	15:11:37
255	50.333367	-4.120243	1.37	137.3	2014-12-24	15:11:38
256	50.333359	-4.120238	0.96	157.4	2014-12-24	15:11:39
257	50.333355	-4.120235	0.25	157.8	2014-12-24	15:11:41
258	50.33335	-4.120236	0.52	185.3	2014-12-24	15:11:42
259	50.333347	-4.12024	0.49	223.2	2014-12-24	15:11:43
260	50.333342	-4.120246	0.69	212.2	2014-12-24	15:11:44
261	50.333335	-4.120248	0.78	193.3	2014-12-24	15:11:45
262	50.333326	-4.120251	0.99	190.5	2014-12-24	15:11:46
263	50.333317	-4.120252	0.53	183.9	2014-12-24	15:11:48
264	50.333314	-4.120253	0.32	198.3	2014-12-24	15:11:49
265	50.333309	-4.120254	0.56	186.7	2014-12-24	15:11:50
266	50.333298	-4.120245	1.39	154.3	2014-12-24	15:11:51
267	50.333288	-4.120239	1.17	155.1	2014-12-24	15:11:52
268	50.333277	-4.120234	1.32	165.1	2014-12-24	15:11:53
269	50.333264	-4.120232	1.4	173.9	2014-12-24	15:11:54
270	50.333254	-4.120224	1.24	152.8	2014-12-24	15:11:55
271	50.333245	-4.120207	1.56	131	2014-12-24	15:11:56
272	50.333237	-4.120189	1.53	125.3	2014-12-24	15:11:57
273	50.333231	-4.120168	1.69	112.8	2014-12-24	15:11:58
274	50.333223	-4.120143	1.99	117.4	2014-12-24	15:11:59
275	50.333211	-4.120136	1.46	160.5	2014-12-24	15:12:00
276	50.333197	-4.120145	1.66	202.4	2014-12-24	15:12:01
277	50.333183	-4.12015	1.57	194.9	2014-12-24	15:12:02
278	50.33317	-4.120152	1.46	184.2	2014-12-24	15:12:03
279	50.333156	-4.120159	1.69	198.1	2014-12-24	15:12:04
280	50.333141	-4.120163	1.65	189.6	2014-12-24	15:12:05
281	50.33313	-4.120149	1.54	139.6	2014-12-24	15:12:06
282	50.333118	-4.120133	1.76	140.7	2014-12-24	15:12:07
283	50.333104	-4.120124	1.68	155.5	2014-12-24	15:12:08
284	50.33309	-4.120115	1.77	158.7	2014-12-24	15:12:09
285	50.333075	-4.120107	1.7	162.2	2014-12-24	15:12:10
286	50.333062	-4.120101	1.52	163.9	2014-12-24	15:12:11
287	50.333048	-4.1201	1.54	175.3	2014-12-24	15:12:12
288	50.333035	-4.120097	1.46	173.9	2014-12-24	15:12:13
289	50.333019	-4.120091	1.81	164.5	2014-12-24	15:12:14
290	50.333004	-4.120084	1.75	165.4	2014-12-24	15:12:15
291	50.332991	-4.120074	1.66	154.5	2014-12-24	15:12:16
292	50.332985	-4.120035	2.89	101.9	2014-12-24	15:12:17
293	50.33298	-4.120009	1.94	109.6	2014-12-24	15:12:18
294	50.332977	-4.119988	1.52	101.7	2014-12-24	15:12:19
295	50.332973	-4.119978	0.86	122	2014-12-24	15:12:20
296	50.332966	-4.119968	1.03	137.7	2014-12-24	15:12:21
297	50.332953	-4.119957	1.59	151.3	2014-12-24	15:12:22
298	50.332938	-4.119946	1.89	156.6	2014-12-24	15:12:23
299	50.332921	-4.119937	1.93	160.4	2014-12-24	15:12:24
300	50.332902	-4.119926	2.33	160.3	2014-12-24	15:12:25
301	50.332881	-4.119917	2.46	164	2014-12-24	15:12:26
302	50.332862	-4.119906	2.22	159.7	2014-12-24	15:12:27
303	50.332842	-4.1199	2.22	168.5	2014-12-24	15:12:28
304	50.332821	-4.119899	2.41	178	2014-12-24	15:12:29
305	50.332798	-4.119896	2.5	176.6	2014-12-24	15:12:30
306	50.332776	-4.119888	2.5	166.9	2014-12-24	15:12:31
307	50.332757	-4.119883	2.24	170.4	2014-12-24	15:12:32
308	50.332735	-4.119882	2.38	177.1	2014-12-24	15:12:33
309	50.332712	-4.119879	2.53	176.5	2014-12-24	15:12:34
310	50.332688	-4.119878	2.73	177.4	2014-12-24	15:12:35
311	50.33266	-4.119878	3.11	180.1	2014-12-24	15:12:36
312	50.332631	-4.119878	3.19	179.9	2014-12-24	15:12:37
313	50.332603	-4.119881	3.16	184	2014-12-24	15:12:38
314	50.332577	-4.119885	2.9	186.6	2014-12-24	15:12:39
315	50.332554	-4.119886	2.54	181.1	2014-12-24	15:12:40
316	50.332532	-4.119885	2.46	178.5	2014-12-24	15:12:41
317	50.332512	-4.119883	2.26	176.7	2014-12-24	15:12:42
318	50.332496	-4.119884	1.83	182.6	2014-12-24	15:12:43
319	50.332483	-4.119886	1.44	183.1	2014-12-24	15:12:44
320	50.33247	-4.119884	1.41	175.4	2014-12-24	15:12:45
321	50.332451	-4.119878	2.14	168.6	2014-12-24	15:12:46
322	50.332436	-4.119871	1.74	162.3	2014-12-24	15:12:47
323	50.332416	-4.119865	2.26	169.1	2014-12-24	15:12:48
324	50.332401	-4.119862	1.73	174.9	2014-12-24	15:12:49
325	50.332385	-4.119863	1.75	181.2	2014-12-24	15:12:50
326	50.332373	-4.119862	1.29	178.7	2014-12-24	15:12:51
327	50.332362	-4.119867	1.34	193.3	2014-12-24	15:12:52
328	50.332351	-4.119876	1.37	207.1	2014-12-24	15:12:53
329	50.332339	-4.119887	1.48	212.2	2014-12-24	15:12:54
330	50.332327	-4.119901	1.69	216.6	2014-12-24	15:12:55
331	50.332318	-4.119911	1.26	216.6	2014-12-24	15:12:56
332	50.332313	-4.119914	0.6	196.1	2014-12-24	15:12:57
333	50.332307	-4.119918	0.75	205.3	2014-12-24	15:12:58
334	50.332296	-4.119927	0.66	207.3	2014-12-24	15:13:00
335	50.332294	-4.119927	0.29	187.1	2014-12-24	15:13:01
336	50.33229	-4.119928	0.41	187.6	2014-12-24	15:13:02
337	50.332288	-4.119929	0.24	190.2	2014-12-24	15:13:03
338	50.332288	-4.119929	0.02	180	2014-12-24	15:13:04
339	50.332286	-4.119929	0.23	183	2014-12-24	15:13:05
340	50.332285	-4.119929	0.05	172.2	2014-12-24	15:13:06
341	50.332286	-4.119929	0.05	345.5	2014-12-24	15:13:07
342	50.332286	-4.119929	0.03	315.1	2014-12-24	15:13:08
343	50.33228	-4.119945	1.35	238.2	2014-12-24	15:13:09
344	50.332272	-4.119966	1.7	238.6	2014-12-24	15:13:10
345	50.332265	-4.119982	1.42	236.8	2014-12-24	15:13:11
346	50.332257	-4.119999	1.42	235.2	2014-12-24	15:13:12
347	50.33225	-4.120015	1.47	233.5	2014-12-24	15:13:13
348	50.332243	-4.120033	1.47	239.1	2014-12-24	15:13:14
349	50.332237	-4.12005	1.36	243.5	2014-12-24	15:13:15
350	50.332232	-4.120066	1.25	243.8	2014-12-24	15:13:16
351	50.332228	-4.120083	1.31	248.7	2014-12-24	15:13:17
352	50.332222	-4.120101	1.41	242.5	2014-12-24	15:13:18
353	50.332218	-4.12012	1.45	251.9	2014-12-24	15:13:19
354	50.332217	-4.120135	1.09	262.7	2014-12-24	15:13:20
355	50.332213	-4.120148	0.98	246.5	2014-12-24	15:13:21
356	50.33221	-4.120158	0.82	240.7	2014-12-24	15:13:22
357	50.332206	-4.120172	1.1	247.1	2014-12-24	15:13:23
358	50.3322	-4.120191	1.45	244	2014-12-24	15:13:24
359	50.332192	-4.120209	1.54	235.3	2014-12-24	15:13:25
360	50.332187	-4.120223	1.18	240.7	2014-12-24	15:13:26
361	50.332185	-4.120233	0.7	253.1	2014-12-24	15:13:27
362	50.332182	-4.120245	0.93	249.9	2014-12-24	15:13:28
363	50.332179	-4.12026	1.12	251.6	2014-12-24	15:13:29
364	50.332173	-4.120273	1.15	232.1	2014-12-24	15:13:30
365	50.332169	-4.120285	1	240.8	2014-12-24	15:13:31
366	50.332164	-4.120297	0.99	240.5	2014-12-24	15:13:32
367	50.33215	-4.120315	2.02	220.3	2014-12-24	15:13:33
368	50.332121	-4.120337	3.6	206	2014-12-24	15:13:34
369	50.332106	-4.120352	1.98	212.4	2014-12-24	15:13:35
370	50.332095	-4.120368	1.68	220.4	2014-12-24	15:13:36
371	50.332085	-4.120387	1.76	232.2	2014-12-24	15:13:37
372	50.332075	-4.120408	1.87	232	2014-12-24	15:13:38
373	50.332064	-4.120429	1.87	231.2	2014-12-24	15:13:39
374	50.332054	-4.120453	2.02	237.6	2014-12-24	15:13:40
375	50.332051	-4.120472	1.44	255.8	2014-12-24	15:13:41
376	50.332049	-4.120489	1.25	256.7	2014-12-24	15:13:42
377	50.332043	-4.120507	1.41	243.7	2014-12-24	15:13:43
378	50.332036	-4.120526	1.54	241.4	2014-12-24	15:13:44
379	50.332032	-4.120538	1.01	239	2014-12-24	15:13:45
380	50.332026	-4.120547	0.89	225.6	2014-12-24	15:13:46
381	50.332018	-4.120563	1.4	231.3	2014-12-24	15:13:47
382	50.332009	-4.120582	1.7	233.5	2014-12-24	15:13:48
383	50.332005	-4.120596	1.08	245.9	2014-12-24	15:13:49
384	50.332005	-4.120596	0.03	253.4	2014-12-24	15:13:50
385	50.332003	-4.120606	0.72	249.7	2014-12-24	15:13:51
386	50.331998	-4.12062	1.19	239.4	2014-12-24	15:13:52
387	50.331993	-4.120641	1.55	252.5	2014-12-24	15:13:53
388	50.331993	-4.120659	1.29	268.8	2014-12-24	15:13:54
389	50.331992	-4.120673	0.98	261.3	2014-12-24	15:13:55
390	50.331987	-4.120691	1.39	250	2014-12-24	15:13:56
391	50.331982	-4.120713	1.67	247.7	2014-12-24	15:13:57
392	50.331976	-4.120732	1.51	243.6	2014-12-24	15:13:58
393	50.331971	-4.120749	1.29	246.6	2014-12-24	15:13:59
394	50.331967	-4.120766	1.28	250.4	2014-12-24	15:14:00
395	50.331963	-4.120782	1.29	246.5	2014-12-24	15:14:01
396	50.331958	-4.120798	1.2	244.2	2014-12-24	15:14:02
397	50.331954	-4.120816	1.37	251.8	2014-12-24	15:14:03
398	50.331952	-4.120835	1.39	258.4	2014-12-24	15:14:04
399	50.331947	-4.120857	1.6	252.3	2014-12-24	15:14:05
400	50.331941	-4.12088	1.79	245.7	2014-12-24	15:14:06
401	50.331938	-4.120892	0.9	254.3	2014-12-24	15:14:07
402	50.331939	-4.120892	0.11	2.9	2014-12-24	15:14:08
403	50.331939	-4.120892	0.04	255.9	2014-12-24	15:14:09
404	50.331936	-4.120904	0.91	245	2014-12-24	15:14:10
405	50.331933	-4.120909	0.52	224.2	2014-12-24	15:14:11
406	50.331929	-4.120907	0.4	161.1	2014-12-24	15:14:12
407	50.331931	-4.120909	0.27	325.3	2014-12-24	15:14:13
408	50.331938	-4.120911	0.74	350.7	2014-12-24	15:14:14
409	50.331944	-4.120905	0.85	31.5	2014-12-24	15:14:15
410	50.331951	-4.120883	1.69	63.4	2014-12-24	15:14:16
411	50.331963	-4.120842	3.23	65.6	2014-12-24	15:14:17
412	50.331978	-4.120791	4.02	65.3	2014-12-24	15:14:18
413	50.331992	-4.120733	4.35	69.8	2014-12-24	15:14:19
414	50.331998	-4.120667	4.76	81.1	2014-12-24	15:14:20
415	50.331999	-4.1206	4.78	89.1	2014-12-24	15:14:21
416	50.331995	-4.120531	4.87	95.2	2014-12-24	15:14:22
417	50.331986	-4.120467	4.73	102.8	2014-12-24	15:14:23
418	50.331974	-4.120409	4.29	107.3	2014-12-24	15:14:24
419	50.331965	-4.120369	3.03	110	2014-12-24	15:14:25
420	50.331956	-4.120353	1.48	131.9	2014-12-24	15:14:26
421	50.331943	-4.120351	1.4	174.1	2014-12-24	15:14:27
422	50.331927	-4.120356	1.81	191.4	2014-12-24	15:14:28
423	50.331912	-4.120369	1.91	209.1	2014-12-24	15:14:29
424	50.331899	-4.120389	2.05	223	2014-12-24	15:14:30
425	50.331889	-4.120411	1.9	235.7	2014-12-24	15:14:31
426	50.331885	-4.120428	1.32	247.2	2014-12-24	15:14:32
427	50.331882	-4.120444	1.17	254.7	2014-12-24	15:14:33
428	50.331878	-4.120463	1.42	250.4	2014-12-24	15:14:34
429	50.331875	-4.120482	1.39	256.8	2014-12-24	15:14:35
430	50.331873	-4.120503	1.46	263.4	2014-12-24	15:14:36
431	50.331871	-4.120524	1.52	260.1	2014-12-24	15:14:37
432	50.331869	-4.120546	1.6	261.6	2014-12-24	15:14:38
433	50.33187	-4.120566	1.44	273	2014-12-24	15:14:39
434	50.331872	-4.120584	1.27	284	2014-12-24	15:14:40
435	50.331874	-4.120598	1.08	279.5	2014-12-24	15:14:41
436	50.331874	-4.120614	1.11	269.5	2014-12-24	15:14:42
437	50.331872	-4.120635	1.46	264.1	2014-12-24	15:14:43
438	50.331872	-4.120657	1.58	269.7	2014-12-24	15:14:44
439	50.33187	-4.120679	1.58	261.5	2014-12-24	15:14:45
440	50.331869	-4.120699	1.47	262.7	2014-12-24	15:14:46
441	50.331869	-4.120717	1.24	270	2014-12-24	15:14:47
442	50.331869	-4.120732	1.09	270	2014-12-24	15:14:48
443	50.33187	-4.120752	1.38	275.4	2014-12-24	15:14:49
444	50.331873	-4.120766	1.07	288.3	2014-12-24	15:14:50
445	50.331876	-4.120779	1.01	287.7	2014-12-24	15:14:51
446	50.331876	-4.120794	1.06	275	2014-12-24	15:14:52
447	50.331877	-4.120809	1.03	272.6	2014-12-24	15:14:53
448	50.331875	-4.120826	1.23	259.9	2014-12-24	15:14:54
449	50.331871	-4.120846	1.52	253.2	2014-12-24	15:14:55
450	50.331868	-4.120869	1.62	258.7	2014-12-24	15:14:56
451	50.331869	-4.120887	1.27	275.1	2014-12-24	15:14:57
452	50.33187	-4.1209	0.94	277.4	2014-12-24	15:14:58
453	50.33187	-4.120912	0.88	268.8	2014-12-24	15:14:59
454	50.331869	-4.120926	1.03	264.8	2014-12-24	15:15:00
455	50.331869	-4.12094	1	270	2014-12-24	15:15:01
456	50.331868	-4.120955	1.02	261.6	2014-12-24	15:15:02
457	50.331865	-4.120969	1.09	251.6	2014-12-24	15:15:03
458	50.331863	-4.120984	1.03	262.2	2014-12-24	15:15:04
459	50.331861	-4.120997	0.95	256.4	2014-12-24	15:15:05
460	50.331857	-4.121013	1.24	248.4	2014-12-24	15:15:06
461	50.331853	-4.121026	1.06	245.6	2014-12-24	15:15:07
462	50.331851	-4.121037	0.76	250	2014-12-24	15:15:08
463	50.331849	-4.12104	0.35	223.3	2014-12-24	15:15:09
464	50.331848	-4.12104	0.05	165.5	2014-12-24	15:15:10
465	50.331849	-4.12103	0.69	83.7	2014-12-24	15:15:11
466	50.33185	-4.12103	0.04	343.9	2014-12-24	15:15:13
467	50.33185	-4.121029	0.13	86.1	2014-12-24	15:15:14
468	50.331849	-4.121029	0.06	208.2	2014-12-24	15:15:15
469	50.331846	-4.121029	0.33	185.1	2014-12-24	15:15:16
470	50.331844	-4.121026	0.35	136.7	2014-12-24	15:15:17
471	50.331845	-4.121025	0.06	47.9	2014-12-24	15:15:18
472	50.331844	-4.12102	0.41	96.5	2014-12-24	15:15:19
473	50.331843	-4.12102	0.04	180	2014-12-24	15:15:21
474	50.331843	-4.12102	0.01	327.4	2014-12-24	15:15:22
475	50.331843	-4.121019	0.1	119.4	2014-12-24	15:15:23
476	50.331843	-4.121018	0.02	126.4	2014-12-24	15:15:24
477	50.331842	-4.121024	0.41	248.6	2014-12-24	15:15:25
478	50.331842	-4.121024	0.01	90	2014-12-24	15:15:26
479	50.331845	-4.121022	0.18	22.3	2014-12-24	15:15:28
480	50.331845	-4.121021	0.08	90	2014-12-24	15:15:29
481	50.331845	-4.12102	0.05	56.4	2014-12-24	15:15:30
482	50.331845	-4.121019	0.08	82.6	2014-12-24	15:15:31
483	50.331845	-4.121025	0.46	275.8	2014-12-24	15:15:32
484	50.331845	-4.121027	0.13	257.5	2014-12-24	15:15:33
485	50.331846	-4.121028	0.08	320.3	2014-12-24	15:15:35
486	50.331846	-4.12103	0.08	289.8	2014-12-24	15:15:36
487	50.331847	-4.121031	0.06	302.4	2014-12-24	15:15:38
488	50.331847	-4.121031	0.03	232.8	2014-12-24	15:15:39
489	50.331846	-4.121036	0.32	252.9	2014-12-24	15:15:40
490	50.331846	-4.121035	0.03	43.2	2014-12-24	15:15:41
491	50.331847	-4.12104	0.37	282.9	2014-12-24	15:15:42
492	50.331847	-4.12104	0.02	161.3	2014-12-24	15:15:43
493	50.331848	-4.121041	0.05	336.8	2014-12-24	15:15:45
494	50.331848	-4.121042	0.05	280.6	2014-12-24	15:15:46
495	50.331847	-4.121041	0.03	123.6	2014-12-24	15:15:48
496	50.331848	-4.121041	0.04	350.1	2014-12-24	15:15:49
497	50.331848	-4.121041	0.01	270	2014-12-24	15:15:50
498	50.331848	-4.121041	0.01	0	2014-12-24	15:15:51
499	50.331847	-4.121041	0.04	155.6	2014-12-24	15:15:53
500	50.331847	-4.121041	0.01	147.4	2014-12-24	15:15:54
501	50.331848	-4.121035	0.39	81.7	2014-12-24	15:15:55
502	50.331848	-4.121035	0.02	90	2014-12-24	15:15:56
503	50.331847	-4.121034	0.03	120.3	2014-12-24	15:15:58
504	50.331847	-4.121025	0.64	92.5	2014-12-24	15:15:59
505	50.331848	-4.121016	0.66	85.9	2014-12-24	15:16:00
506	50.331848	-4.121015	0.03	59.7	2014-12-24	15:16:02
507	50.331848	-4.121016	0.03	290.8	2014-12-24	15:16:03
508	50.331848	-4.121016	0.04	285.7	2014-12-24	15:16:04
509	50.331845	-4.121013	0.39	143.1	2014-12-24	15:16:05
510	50.331843	-4.12101	0.17	132.5	2014-12-24	15:16:07
511	50.331842	-4.121007	0.28	131.1	2014-12-24	15:16:08
512	50.331842	-4.121006	0.08	32.6	2014-12-24	15:16:09
513	50.33184	-4.121001	0.41	123.4	2014-12-24	15:16:10
514	50.33184	-4.121	0.06	90	2014-12-24	15:16:11
515	50.331839	-4.120993	0.52	106.8	2014-12-24	15:16:12
516	50.331839	-4.120993	0.09	42.8	2014-12-24	15:16:13
517	50.331843	-4.120998	0.6	319.3	2014-12-24	15:16:14
518	50.331851	-4.121001	0.86	344.8	2014-12-24	15:16:15
519	50.33186	-4.121003	1.07	353	2014-12-24	15:16:16
520	50.33187	-4.121002	1.11	2.8	2014-12-24	15:16:17
521	50.33188	-4.121001	1.07	5.8	2014-12-24	15:16:18
522	50.331889	-4.121003	0.96	351.5	2014-12-24	15:16:19
523	50.331898	-4.121006	1.04	348.4	2014-12-24	15:16:20
524	50.331907	-4.121005	1.04	2	2014-12-24	15:16:21
525	50.331915	-4.121002	0.93	14.4	2014-12-24	15:16:22
526	50.331922	-4.120997	0.87	25.6	2014-12-24	15:16:23
527	50.331936	-4.120974	2.21	46.3	2014-12-24	15:16:24
528	50.33196	-4.120929	4.19	49.3	2014-12-24	15:16:25
529	50.331995	-4.120876	5.39	44.4	2014-12-24	15:16:26
530	50.332032	-4.120837	5.01	34	2014-12-24	15:16:27
531	50.33207	-4.12081	4.59	24.1	2014-12-24	15:16:28
532	50.332108	-4.120787	4.58	21.4	2014-12-24	15:16:29
533	50.33215	-4.120765	4.85	18.6	2014-12-24	15:16:30
534	50.332196	-4.120745	5.39	15.6	2014-12-24	15:16:31
535	50.332242	-4.120734	5.12	8.9	2014-12-24	15:16:32
536	50.33228	-4.120729	4.34	4.5	2014-12-24	15:16:33
537	50.33231	-4.120732	3.31	355.6	2014-12-24	15:16:34
538	50.332328	-4.120742	2.13	340.5	2014-12-24	15:16:35
539	50.332338	-4.120753	1.34	325.7	2014-12-24	15:16:36
540	50.332346	-4.120769	1.46	308.8	2014-12-24	15:16:37
541	50.332351	-4.12079	1.59	288.4	2014-12-24	15:16:38
542	50.33235	-4.120814	1.69	267.5	2014-12-24	15:16:39
543	50.332348	-4.120839	1.79	263.1	2014-12-24	15:16:40
544	50.332346	-4.120863	1.71	262.8	2014-12-24	15:16:41
545	50.332345	-4.12088	1.2	263.3	2014-12-24	15:16:42
546	50.332343	-4.120891	0.86	253.6	2014-12-24	15:16:43
547	50.332338	-4.120902	0.96	234.5	2014-12-24	15:16:44
548	50.332333	-4.120913	0.92	232.4	2014-12-24	15:16:45
549	50.332326	-4.120922	1.06	220.2	2014-12-24	15:16:46
550	50.332315	-4.120931	1.33	207.5	2014-12-24	15:16:47
551	50.332304	-4.120942	1.48	211.2	2014-12-24	15:16:48
552	50.332293	-4.120951	1.41	209.3	2014-12-24	15:16:49
553	50.332283	-4.120959	1.23	205.3	2014-12-24	15:16:50
554	50.332274	-4.120962	0.97	194.2	2014-12-24	15:16:51
555	50.332265	-4.120963	1.07	183.8	2014-12-24	15:16:52
556	50.332253	-4.120965	1.27	186.8	2014-12-24	15:16:53
557	50.332241	-4.120972	1.49	199.7	2014-12-24	15:16:54
558	50.332226	-4.12098	1.68	199.7	2014-12-24	15:16:55
559	50.332213	-4.120988	1.6	199.5	2014-12-24	15:16:56
560	50.332201	-4.120993	1.37	195.7	2014-12-24	15:16:57
561	50.332191	-4.120991	1.15	172.6	2014-12-24	15:16:58
562	50.332181	-4.120985	1.22	158.8	2014-12-24	15:16:59
563	50.332168	-4.12098	1.48	166.5	2014-12-24	15:17:00
564	50.332155	-4.120978	1.43	175.5	2014-12-24	15:17:01
565	50.332148	-4.120979	0.75	182.3	2014-12-24	15:17:02
566	50.332148	-4.120979	0.01	327.4	2014-12-24	15:17:03
567	50.332148	-4.120979	0.01	215.7	2014-12-24	15:17:04
568	50.332147	-4.120978	0.19	152	2014-12-24	15:17:05
569	50.332146	-4.120976	0.19	135.1	2014-12-24	15:17:06
570	50.332149	-4.120948	1.97	78.6	2014-12-24	15:17:07
571	50.332155	-4.12091	2.84	75.6	2014-12-24	15:17:08
572	50.332162	-4.120861	3.54	77.7	2014-12-24	15:17:09
573	50.332166	-4.120815	3.31	82.2	2014-12-24	15:17:10
574	50.332171	-4.120783	2.32	77.2	2014-12-24	15:17:11
575	50.332174	-4.120768	1.14	69.8	2014-12-24	15:17:12
576	50.33217	-4.120767	0.49	168	2014-12-24	15:17:13
577	50.332159	-4.12077	1.27	192.2	2014-12-24	15:17:14
578	50.332144	-4.120776	1.66	192.4	2014-12-24	15:17:15
579	50.332131	-4.120778	1.46	186.6	2014-12-24	15:17:16
580	50.332119	-4.120782	1.46	191.8	2014-12-24	15:17:17
581	50.332104	-4.120788	1.72	194.9	2014-12-24	15:17:18
582	50.33209	-4.12079	1.57	185.7	2014-12-24	15:17:19
583	50.332085	-4.120795	0.64	207.1	2014-12-24	15:17:20
584	50.332085	-4.120796	0.05	281.9	2014-12-24	15:17:22
585	50.332085	-4.120796	0.03	136.8	2014-12-24	15:17:23
586	50.332079	-4.120788	0.84	138.9	2014-12-24	15:17:24
587	50.33208	-4.120766	1.57	83.5	2014-12-24	15:17:25
588	50.332088	-4.120715	3.67	76.9	2014-12-24	15:17:26
589	50.33209	-4.120648	4.81	86.9	2014-12-24	15:17:27
590	50.332083	-4.120577	5.1	99.5	2014-12-24	15:17:28
591	50.332074	-4.120517	4.39	102.9	2014-12-24	15:17:29
592	50.332068	-4.120481	2.64	105.2	2014-12-24	15:17:30
593	50.332065	-4.12046	1.54	102.3	2014-12-24	15:17:31
594	50.332063	-4.120437	1.64	94.9	2014-12-24	15:17:32
595	50.332063	-4.120413	1.74	93	2014-12-24	15:17:33
596	50.332062	-4.120389	1.65	92.9	2014-12-24	15:17:34
597	50.332053	-4.120377	1.29	136.2	2014-12-24	15:17:35
598	50.332036	-4.12038	1.95	187.4	2014-12-24	15:17:36
599	50.33203	-4.120389	0.94	221.1	2014-12-24	15:17:37
600	50.332028	-4.120421	2.25	265	2014-12-24	15:17:38
601	50.332027	-4.120451	2.17	266.1	2014-12-24	15:17:39
602	50.332025	-4.120483	2.31	264.4	2014-12-24	15:17:40
603	50.332022	-4.120511	1.97	261.8	2014-12-24	15:17:41
604	50.332021	-4.120531	1.42	263.2	2014-12-24	15:17:42
605	50.332018	-4.120549	1.33	257.9	2014-12-24	15:17:43
606	50.332015	-4.120572	1.66	258	2014-12-24	15:17:44
607	50.33201	-4.120594	1.68	249.6	2014-12-24	15:17:45
608	50.332004	-4.120612	1.38	244.8	2014-12-24	15:17:46
609	50.332002	-4.120627	1.09	257.2	2014-12-24	15:17:47
610	50.332002	-4.12064	0.96	267.7	2014-12-24	15:17:48
611	50.331999	-4.120655	1.11	252	2014-12-24	15:17:49
612	50.331994	-4.120671	1.22	245.6	2014-12-24	15:17:50
613	50.331989	-4.120686	1.28	239.7	2014-12-24	15:17:51
614	50.331983	-4.120703	1.36	242.6	2014-12-24	15:17:52
615	50.33198	-4.120716	0.98	252.3	2014-12-24	15:17:53
616	50.331979	-4.120726	0.7	263.2	2014-12-24	15:17:54
617	50.331978	-4.120737	0.81	261.4	2014-12-24	15:17:55
618	50.331978	-4.120751	0.98	264.5	2014-12-24	15:17:56
619	50.331975	-4.120764	0.96	253.6	2014-12-24	15:17:57
620	50.331972	-4.120782	1.32	255.2	2014-12-24	15:17:58
621	50.331971	-4.120794	0.85	262.5	2014-12-24	15:17:59
622	50.331973	-4.120793	0.18	15.1	2014-12-24	15:18:00
623	50.331969	-4.120787	0.59	134.6	2014-12-24	15:18:01
624	50.331966	-4.120786	0.38	161	2014-12-24	15:18:02
625	50.331971	-4.12079	0.69	332.1	2014-12-24	15:18:03
626	50.331978	-4.120792	0.76	346.8	2014-12-24	15:18:04
627	50.331986	-4.120788	0.99	20.8	2014-12-24	15:18:05
628	50.331998	-4.120772	1.77	39.1	2014-12-24	15:18:06
629	50.332019	-4.120739	3.23	45.9	2014-12-24	15:18:07
630	50.332047	-4.120705	4.05	37.5	2014-12-24	15:18:08
631	50.33208	-4.120676	4.15	29.5	2014-12-24	15:18:09
632	50.332114	-4.120646	4.31	29.5	2014-12-24	15:18:10
633	50.332148	-4.120615	4.42	29.3	2014-12-24	15:18:11
634	50.332034	-4.120737	1.03	214.1	2014-12-24	15:18:26
635	50.332032	-4.120752	1.09	260.7	2014-12-24	15:18:27
636	50.332023	-4.120771	1.7	232.6	2014-12-24	15:18:28
637	50.332015	-4.120786	1.31	230.8	2014-12-24	15:18:29
638	50.332009	-4.120796	0.98	229.2	2014-12-24	15:18:30
639	50.332007	-4.120804	0.66	241.2	2014-12-24	15:18:31
640	50.332002	-4.120811	0.75	222.9	2014-12-24	15:18:32
641	50.331997	-4.12082	0.78	228.2	2014-12-24	15:18:33
642	50.331991	-4.120831	1.05	231.3	2014-12-24	15:18:34
643	50.331983	-4.120846	1.36	229.8	2014-12-24	15:18:35
644	50.331973	-4.120859	1.51	217.9	2014-12-24	15:18:36
645	50.331965	-4.120869	1.15	220.9	2014-12-24	15:18:37
646	50.33196	-4.120879	0.88	235.7	2014-12-24	15:18:38
647	50.331959	-4.120889	0.66	262	2014-12-24	15:18:39
648	50.331956	-4.120898	0.74	238.1	2014-12-24	15:18:40
649	50.331952	-4.120909	0.96	242.1	2014-12-24	15:18:41
650	50.331948	-4.120922	0.96	243.6	2014-12-24	15:18:42
651	50.331946	-4.120932	0.75	248.9	2014-12-24	15:18:43
652	50.331944	-4.120935	0.18	232.6	2014-12-24	15:18:45
653	50.331943	-4.120926	0.66	95.7	2014-12-24	15:18:46
654	50.331942	-4.120917	0.68	105.1	2014-12-24	15:18:47
655	50.331943	-4.120916	0.13	28.2	2014-12-24	15:18:48
656	50.33195	-4.12092	0.93	342.2	2014-12-24	15:18:49
657	50.331959	-4.120915	0.99	22.3	2014-12-24	15:18:50
658	50.331971	-4.120889	2.29	53.1	2014-12-24	15:18:51
659	50.331991	-4.12084	4.16	56.9	2014-12-24	15:18:52
660	50.332008	-4.120777	4.86	68	2014-12-24	15:18:53
661	50.332009	-4.120706	5.02	88.5	2014-12-24	15:18:54
662	50.332008	-4.120636	5	90.5	2014-12-24	15:18:55
663	50.332019	-4.120575	4.51	74.3	2014-12-24	15:18:56
664	50.332029	-4.120519	4.07	75.4	2014-12-24	15:18:57
665	50.33203	-4.120456	4.51	87.7	2014-12-24	15:18:58
666	50.332029	-4.120386	4.98	91.5	2014-12-24	15:18:59
667	50.332021	-4.12032	4.79	100.8	2014-12-24	15:19:00
668	50.332006	-4.120268	4.03	114.3	2014-12-24	15:19:01
669	50.331993	-4.120227	3.2	116.3	2014-12-24	15:19:02
670	50.331986	-4.120199	2.15	111.9	2014-12-24	15:19:03
671	50.331982	-4.120192	0.74	133.8	2014-12-24	15:19:04
672	50.331978	-4.120195	0.5	208.5	2014-12-24	15:19:05
673	50.331971	-4.120208	1.13	232.3	2014-12-24	15:19:06
674	50.331964	-4.120227	1.57	238.5	2014-12-24	15:19:07
675	50.331957	-4.120248	1.69	243.5	2014-12-24	15:19:08
676	50.331956	-4.120269	1.53	265.8	2014-12-24	15:19:09
677	50.331955	-4.120287	1.28	263.3	2014-12-24	15:19:10
678	50.331953	-4.120304	1.19	261.9	2014-12-24	15:19:11
679	50.331953	-4.120321	1.19	269.1	2014-12-24	15:19:12
680	50.331952	-4.120335	1.05	265.4	2014-12-24	15:19:13
681	50.331951	-4.120351	1.11	260.3	2014-12-24	15:19:14
682	50.331952	-4.120365	1.05	276.1	2014-12-24	15:19:15
683	50.331953	-4.120378	0.93	276.3	2014-12-24	15:19:16
684	50.331953	-4.120395	1.2	270	2014-12-24	15:19:17
685	50.331951	-4.120415	1.42	262.9	2014-12-24	15:19:18
686	50.331947	-4.120436	1.51	254.2	2014-12-24	15:19:19
687	50.331946	-4.120453	1.23	260.4	2014-12-24	15:19:20
688	50.331944	-4.12047	1.23	263.9	2014-12-24	15:19:21
689	50.331943	-4.120487	1.24	264	2014-12-24	15:19:22
690	50.331944	-4.120504	1.19	272.7	2014-12-24	15:19:23
691	50.331943	-4.120517	0.91	267.1	2014-12-24	15:19:24
692	50.331943	-4.120531	1.02	264.7	2014-12-24	15:19:25
693	50.331941	-4.120549	1.32	260.2	2014-12-24	15:19:26
694	50.33194	-4.120571	1.54	266.5	2014-12-24	15:19:27
695	50.331938	-4.120595	1.69	263.3	2014-12-24	15:19:28
696	50.331934	-4.120618	1.68	254.9	2014-12-24	15:19:29
697	50.331932	-4.120638	1.44	262.2	2014-12-24	15:19:30
698	50.331934	-4.120656	1.37	280.2	2014-12-24	15:19:31
699	50.331936	-4.120676	1.38	275.8	2014-12-24	15:19:32
700	50.331936	-4.120697	1.5	270.7	2014-12-24	15:19:33
701	50.331937	-4.120717	1.46	274.8	2014-12-24	15:19:34
702	50.331938	-4.120736	1.36	277.1	2014-12-24	15:19:35
703	50.331939	-4.120755	1.3	272.1	2014-12-24	15:19:36
704	50.331939	-4.12077	1.09	271.5	2014-12-24	15:19:37
705	50.33194	-4.120783	0.92	279.3	2014-12-24	15:19:38
706	50.331941	-4.120798	1.07	272.5	2014-12-24	15:19:39
707	50.331939	-4.120819	1.49	262.8	2014-12-24	15:19:40
708	50.331938	-4.120839	1.49	263.5	2014-12-24	15:19:41
709	50.331938	-4.120857	1.25	270.5	2014-12-24	15:19:42
710	50.331943	-4.120847	0.92	51.9	2014-12-24	15:19:43
711	50.331947	-4.120827	1.5	72.7	2014-12-24	15:19:44
712	50.331944	-4.120823	0.39	137.8	2014-12-24	15:19:45
713	50.33194	-4.120824	0.46	188.2	2014-12-24	15:19:46
714	50.331936	-4.120835	0.92	239.5	2014-12-24	15:19:47
715	50.331931	-4.120852	1.28	246.8	2014-12-24	15:19:48
716	50.331927	-4.120869	1.31	246.6	2014-12-24	15:19:49
717	50.331925	-4.120884	1.14	258.2	2014-12-24	15:19:50
718	50.331923	-4.120898	0.96	261.6	2014-12-24	15:19:51
719	50.331923	-4.120908	0.73	270	2014-12-24	15:19:52
720	50.331924	-4.120922	1	277	2014-12-24	15:19:53
721	50.331924	-4.120938	1.11	267.1	2014-12-24	15:19:54
722	50.331925	-4.120945	0.51	277.4	2014-12-24	15:19:55
723	50.331925	-4.120942	0.22	85.4	2014-12-24	15:19:56
724	50.331926	-4.120933	0.65	77.5	2014-12-24	15:19:57
725	50.331928	-4.120929	0.38	44.7	2014-12-24	15:19:58
726	50.331935	-4.120932	0.71	345.1	2014-12-24	15:19:59
727	50.331944	-4.120936	1.1	343	2014-12-24	15:20:00
728	50.331956	-4.120939	1.33	350.2	2014-12-24	15:20:01
729	50.331968	-4.120937	1.31	6	2014-12-24	15:20:02
730	50.331977	-4.120929	1.15	30.1	2014-12-24	15:20:03
731	50.331984	-4.120917	1.17	45.4	2014-12-24	15:20:04
732	50.331993	-4.120895	1.91	56.8	2014-12-24	15:20:05
733	50.332008	-4.120859	3.04	58.2	2014-12-24	15:20:06
734	50.332028	-4.120808	4.22	58.4	2014-12-24	15:20:07
735	50.33205	-4.12075	4.81	59.1	2014-12-24	15:20:08
736	50.332077	-4.120695	4.9	52.2	2014-12-24	15:20:09
737	50.332113	-4.120659	4.85	32.5	2014-12-24	15:20:10
738	50.332153	-4.120643	4.56	14.3	2014-12-24	15:20:11
739	50.332193	-4.120623	4.63	17.8	2014-12-24	15:20:12
740	50.332229	-4.120589	4.69	30.7	2014-12-24	15:20:13
741	50.332262	-4.120552	4.52	35.6	2014-12-24	15:20:14
742	50.332293	-4.120517	4.28	35.4	2014-12-24	15:20:15
743	50.33232	-4.120491	3.54	31.7	2014-12-24	15:20:16
744	50.332328	-4.120501	1.11	319.7	2014-12-24	15:20:17
745	50.33233	-4.120518	1.2	279.9	2014-12-24	15:20:18
746	50.332325	-4.120537	1.45	248	2014-12-24	15:20:19
747	50.332309	-4.12055	2.02	208.4	2014-12-24	15:20:20
748	50.332303	-4.120552	0.64	191.3	2014-12-24	15:20:21
749	50.332281	-4.120552	2.51	180.9	2014-12-24	15:20:22
750	50.332275	-4.120543	0.98	133.5	2014-12-24	15:20:23
751	50.332273	-4.120536	0.48	114	2014-12-24	15:20:24
752	50.332259	-4.120543	1.64	196	2014-12-24	15:20:25
753	50.332236	-4.120559	2.76	204.2	2014-12-24	15:20:26
754	50.332219	-4.120587	2.79	226.2	2014-12-24	15:20:27
755	50.332205	-4.12061	2.29	225.5	2014-12-24	15:20:28
756	50.332191	-4.120631	2.18	224.5	2014-12-24	15:20:29
757	50.33218	-4.120647	1.65	223.2	2014-12-24	15:20:30
758	50.332176	-4.120652	0.51	217	2014-12-24	15:20:31
759	50.332175	-4.120652	0.07	180	2014-12-24	15:20:32
760	50.33217	-4.120659	0.75	222.9	2014-12-24	15:20:33
761	50.332163	-4.120668	1.01	220	2014-12-24	15:20:34
762	50.332154	-4.120677	1.24	210.9	2014-12-24	15:20:35
763	50.332145	-4.120689	1.28	221.3	2014-12-24	15:20:36
764	50.332137	-4.120705	1.49	230.2	2014-12-24	15:20:37
765	50.332126	-4.120717	1.45	217.3	2014-12-24	15:20:38
766	50.332116	-4.120728	1.37	213	2014-12-24	15:20:39
767	50.332105	-4.12074	1.53	213.9	2014-12-24	15:20:40
768	50.332092	-4.120756	1.82	219.1	2014-12-24	15:20:41
769	50.33208	-4.120774	1.88	224	2014-12-24	15:20:42
770	50.332069	-4.120783	1.35	207.6	2014-12-24	15:20:43
771	50.332059	-4.12079	1.21	202.8	2014-12-24	15:20:44
772	50.332047	-4.120802	1.56	213.1	2014-12-24	15:20:45
773	50.332039	-4.12081	1.13	210.5	2014-12-24	15:20:46
774	50.332029	-4.120817	1.15	206.8	2014-12-24	15:20:47
775	50.332018	-4.120828	1.44	211.4	2014-12-24	15:20:48
776	50.332006	-4.120842	1.69	217.5	2014-12-24	15:20:49
777	50.331995	-4.120856	1.59	217.2	2014-12-24	15:20:50
778	50.331986	-4.120868	1.3	222.1	2014-12-24	15:20:51
779	50.33198	-4.120877	0.95	219.9	2014-12-24	15:20:52
780	50.331975	-4.12088	0.63	205.2	2014-12-24	15:20:53
781	50.331968	-4.120889	0.9	220.6	2014-12-24	15:20:54
782	50.331958	-4.120903	1.54	223.1	2014-12-24	15:20:55
783	50.33195	-4.12092	1.46	232.1	2014-12-24	15:20:56
784	50.331943	-4.120935	1.32	234.6	2014-12-24	15:20:57
785	50.331939	-4.120944	0.81	230.6	2014-12-24	15:20:58
786	50.331938	-4.120945	0.16	227	2014-12-24	15:20:59
787	50.331935	-4.120946	0.3	191.5	2014-12-24	15:21:00
788	50.331935	-4.120947	0.07	229.1	2014-12-24	15:21:01
789	50.331936	-4.120939	0.55	78.3	2014-12-24	15:21:02
790	50.331937	-4.120934	0.37	73.8	2014-12-24	15:21:03
791	50.331939	-4.120929	0.43	51	2014-12-24	15:21:04
792	50.331941	-4.120926	0.33	47.4	2014-12-24	15:21:05
793	50.331941	-4.120926	0.02	90	2014-12-24	15:21:06
794	50.331942	-4.120934	0.6	283.5	2014-12-24	15:21:07
795	50.331947	-4.120942	0.77	314.9	2014-12-24	15:21:08
796	50.331952	-4.120941	0.51	8.8	2014-12-24	15:21:09
797	50.331956	-4.12094	0.47	3	2014-12-24	15:21:10
798	50.33196	-4.120941	0.42	351.7	2014-12-24	15:21:11
799	50.331967	-4.120922	1.59	58.6	2014-12-24	15:21:12
800	50.331984	-4.120873	3.99	61.2	2014-12-24	15:21:13
801	50.332015	-4.120825	4.86	44.8	2014-12-24	15:21:14
802	50.332052	-4.120795	4.58	27.6	2014-12-24	15:21:15
803	50.332093	-4.120775	4.75	16.8	2014-12-24	15:21:16
804	50.33214	-4.120757	5.44	13.6	2014-12-24	15:21:17
805	50.332187	-4.120737	5.45	15.3	2014-12-24	15:21:18
806	50.332229	-4.120719	4.79	15.8	2014-12-24	15:21:19
807	50.332264	-4.120697	4.24	21.6	2014-12-24	15:21:20
808	50.332289	-4.120675	3.2	29.4	2014-12-24	15:21:21
809	50.332307	-4.120658	2.31	30.3	2014-12-24	15:21:22
810	50.332324	-4.120641	2.26	31.9	2014-12-24	15:21:23
811	50.332342	-4.120625	2.24	30.8	2014-12-24	15:21:24
812	50.332355	-4.120666	0.46	297.2	2014-12-24	15:21:31
813	50.332324	-4.120695	3.99	211.4	2014-12-24	15:21:32
814	50.332294	-4.120728	2.04	215.1	2014-12-24	15:21:34
815	50.33227	-4.120748	3.03	208	2014-12-24	15:21:35
816	50.332252	-4.120762	2.27	204.9	2014-12-24	15:21:36
817	50.332238	-4.120781	2.08	221.6	2014-12-24	15:21:37
818	50.332223	-4.120799	2.11	216.9	2014-12-24	15:21:38
819	50.332205	-4.120821	2.56	218.2	2014-12-24	15:21:39
820	50.332188	-4.120842	2.4	218.9	2014-12-24	15:21:40
821	50.332172	-4.120853	1.91	202.4	2014-12-24	15:21:41
822	50.332159	-4.120856	1.47	189.1	2014-12-24	15:21:42
823	50.332147	-4.120865	1.47	207.5	2014-12-24	15:21:43
824	50.332134	-4.120876	1.69	205.7	2014-12-24	15:21:44
825	50.332121	-4.120887	1.59	209.8	2014-12-24	15:21:45
826	50.332108	-4.120899	1.68	210.7	2014-12-24	15:21:46
827	50.332093	-4.120907	1.75	199.6	2014-12-24	15:21:47
828	50.332081	-4.120914	1.45	198.5	2014-12-24	15:21:48
829	50.33207	-4.120921	1.31	204.4	2014-12-24	15:21:49
830	50.332058	-4.120931	1.51	207.8	2014-12-24	15:21:50
831	50.332047	-4.120942	1.5	212.2	2014-12-24	15:21:51
832	50.332035	-4.120956	1.61	217.9	2014-12-24	15:21:52
833	50.332026	-4.120969	1.35	220.9	2014-12-24	15:21:53
834	50.33202	-4.120976	0.83	217.8	2014-12-24	15:21:54
835	50.332013	-4.120984	1.05	213.9	2014-12-24	15:21:55
836	50.332003	-4.120998	1.47	222	2014-12-24	15:21:56
837	50.331991	-4.12101	1.54	212.8	2014-12-24	15:21:57
838	50.33198	-4.12102	1.39	211.1	2014-12-24	15:21:58
839	50.331972	-4.121027	1.08	206.2	2014-12-24	15:21:59
840	50.331964	-4.121027	0.81	182.1	2014-12-24	15:22:00
841	50.331959	-4.121029	0.64	190.8	2014-12-24	15:22:01
842	50.331953	-4.121035	0.84	215	2014-12-24	15:22:02
843	50.331946	-4.121046	1.08	224.3	2014-12-24	15:22:03
844	50.331938	-4.121056	1.09	219.5	2014-12-24	15:22:04
845	50.331932	-4.121061	0.77	208.1	2014-12-24	15:22:05
846	50.331929	-4.121063	0.39	199.8	2014-12-24	15:22:06
847	50.33193	-4.121063	0.1	342.3	2014-12-24	15:22:07
848	50.331926	-4.121067	0.49	210.7	2014-12-24	15:22:08
849	50.331922	-4.121072	0.54	221.7	2014-12-24	15:22:09
850	50.331919	-4.121076	0.43	221.3	2014-12-24	15:22:10
851	50.331915	-4.121082	0.68	219.3	2014-12-24	15:22:11
852	50.33191	-4.121089	0.69	225.5	2014-12-24	15:22:12
853	50.331906	-4.121095	0.66	221.3	2014-12-24	15:22:13
854	50.331901	-4.121101	0.65	220.5	2014-12-24	15:22:14
855	50.331896	-4.121108	0.8	221.9	2014-12-24	15:22:15
856	50.331889	-4.12112	1.13	227.8	2014-12-24	15:22:16
857	50.331884	-4.12113	0.94	228.6	2014-12-24	15:22:17
858	50.331881	-4.121133	0.39	214	2014-12-24	15:22:18
859	50.33188	-4.121134	0.1	235.9	2014-12-24	15:22:19
860	50.331879	-4.121128	0.44	99.9	2014-12-24	15:22:20
861	50.33188	-4.12112	0.57	84.4	2014-12-24	15:22:21
862	50.331879	-4.121117	0.12	103.8	2014-12-24	15:22:23
863	50.33188	-4.121118	0.09	281.9	2014-12-24	15:22:24
864	50.331876	-4.121124	0.55	229.5	2014-12-24	15:22:25
865	50.331874	-4.121128	0.2	216.2	2014-12-24	15:22:27
866	50.331874	-4.121127	0.06	62.7	2014-12-24	15:22:28
867	50.331874	-4.121116	0.74	85.7	2014-12-24	15:22:29
868	50.331874	-4.121111	0.42	90	2014-12-24	15:22:30
869	50.331873	-4.121105	0.4	109.1	2014-12-24	15:22:31
870	50.331872	-4.121102	0.27	110.1	2014-12-24	15:22:32
871	50.331874	-4.121103	0.08	335	2014-12-24	15:22:34
872	50.331879	-4.121093	0.91	50.5	2014-12-24	15:22:35
873	50.331879	-4.12108	0.93	90	2014-12-24	15:22:36
874	50.331881	-4.121063	1.25	76.6	2014-12-24	15:22:37
875	50.331889	-4.121032	2.34	67.3	2014-12-24	15:22:38
876	50.331905	-4.120988	3.59	60.9	2014-12-24	15:22:39
877	50.331922	-4.120931	4.47	64.8	2014-12-24	15:22:40
878	50.331938	-4.120871	4.62	67.9	2014-12-24	15:22:41
879	50.331947	-4.120816	4.01	74.6	2014-12-24	15:22:42
880	50.331952	-4.120753	4.53	84	2014-12-24	15:22:43
881	50.331954	-4.120679	5.27	86.9	2014-12-24	15:22:44
882	50.331954	-4.120611	4.84	90.1	2014-12-24	15:22:45
883	50.331952	-4.120545	4.71	93.2	2014-12-24	15:22:46
884	50.331947	-4.120472	5.22	96.3	2014-12-24	15:22:47
885	50.331938	-4.120399	5.24	100.3	2014-12-24	15:22:48
886	50.331931	-4.120336	4.55	100.5	2014-12-24	15:22:49
887	50.331925	-4.120286	3.6	100.3	2014-12-24	15:22:50
888	50.331921	-4.120253	2.39	100.6	2014-12-24	15:22:51
889	50.331919	-4.120232	1.52	99.5	2014-12-24	15:22:52
890	50.331916	-4.120226	0.5	125.5	2014-12-24	15:22:53
891	50.331911	-4.120236	0.9	229.8	2014-12-24	15:22:54
892	50.331903	-4.120258	1.8	240.7	2014-12-24	15:22:55
893	50.3319	-4.120279	1.55	255.1	2014-12-24	15:22:56
894	50.331896	-4.120304	1.82	258.8	2014-12-24	15:22:57
895	50.331893	-4.120328	1.71	257.1	2014-12-24	15:22:58
896	50.331891	-4.120351	1.66	262.6	2014-12-24	15:22:59
897	50.33189	-4.120368	1.24	265.3	2014-12-24	15:23:00
898	50.33189	-4.120387	1.36	268.4	2014-12-24	15:23:01
899	50.33189	-4.120405	1.27	270.9	2014-12-24	15:23:02
900	50.331888	-4.120422	1.24	260.4	2014-12-24	15:23:03
901	50.331886	-4.120444	1.53	263	2014-12-24	15:23:04
902	50.331885	-4.120465	1.53	262.3	2014-12-24	15:23:05
903	50.331883	-4.120488	1.63	263.1	2014-12-24	15:23:06
904	50.331883	-4.120505	1.23	272.2	2014-12-24	15:23:07
905	50.331884	-4.120518	0.92	274.1	2014-12-24	15:23:08
906	50.331884	-4.120536	1.26	273	2014-12-24	15:23:09
907	50.331884	-4.120554	1.33	270	2014-12-24	15:23:10
908	50.331882	-4.120575	1.44	260.7	2014-12-24	15:23:11
909	50.331881	-4.120592	1.23	264.8	2014-12-24	15:23:12
910	50.331881	-4.120606	1.01	266.8	2014-12-24	15:23:13
911	50.331881	-4.120623	1.19	270.5	2014-12-24	15:23:14
912	50.33188	-4.12064	1.2	266.9	2014-12-24	15:23:15
913	50.331881	-4.120655	1.09	273.4	2014-12-24	15:23:16
914	50.331881	-4.12067	1.06	271	2014-12-24	15:23:17
915	50.33188	-4.120686	1.12	266.2	2014-12-24	15:23:18
916	50.33188	-4.1207	1	270.6	2014-12-24	15:23:19
917	50.33188	-4.120709	0.68	265.2	2014-12-24	15:23:20
918	50.331879	-4.120721	0.86	259.4	2014-12-24	15:23:21
919	50.331877	-4.120733	0.89	257.2	2014-12-24	15:23:22
920	50.331874	-4.120749	1.13	255.6	2014-12-24	15:23:23
921	50.331872	-4.120766	1.29	257.5	2014-12-24	15:23:24
922	50.331872	-4.120782	1.15	271.9	2014-12-24	15:23:25
923	50.331873	-4.120797	1.06	277.5	2014-12-24	15:23:26
924	50.331872	-4.120813	1.13	262	2014-12-24	15:23:27
925	50.33187	-4.120827	0.98	257.4	2014-12-24	15:23:28
926	50.331868	-4.120838	0.83	254.5	2014-12-24	15:23:29
927	50.331866	-4.120849	0.86	253	2014-12-24	15:23:30
928	50.331866	-4.120858	0.59	276.3	2014-12-24	15:23:31
929	50.331866	-4.120868	0.73	270.8	2014-12-24	15:23:32
930	50.331864	-4.120881	0.99	255.1	2014-12-24	15:23:33
931	50.331864	-4.12089	0.61	263.9	2014-12-24	15:23:34
932	50.331863	-4.1209	0.73	261.8	2014-12-24	15:23:35
933	50.331861	-4.120912	0.91	255.8	2014-12-24	15:23:36
934	50.331858	-4.120926	1.01	250	2014-12-24	15:23:37
935	50.331857	-4.120932	0.41	264.8	2014-12-24	15:23:38
936	50.331854	-4.120939	0.65	233.9	2014-12-24	15:23:39
937	50.331851	-4.120945	0.55	233.9	2014-12-24	15:23:40
938	50.33185	-4.120945	0.03	159.8	2014-12-24	15:23:42
939	50.331853	-4.120932	0.96	74.2	2014-12-24	15:23:43
940	50.331854	-4.120923	0.62	78.7	2014-12-24	15:23:44
941	50.331853	-4.120921	0.15	120.1	2014-12-24	15:23:45
942	50.331851	-4.120925	0.31	224.6	2014-12-24	15:23:46
943	50.33185	-4.120926	0.07	212.6	2014-12-24	15:23:48
944	50.33185	-4.120926	0.01	180	2014-12-24	15:23:49
945	50.33185	-4.120926	0.01	270	2014-12-24	15:23:50
946	50.331852	-4.120921	0.39	60	2014-12-24	15:23:51
947	50.331851	-4.120921	0.01	163.3	2014-12-24	15:23:53
948	50.331851	-4.120921	0.04	188.8	2014-12-24	15:23:54
949	50.331849	-4.120925	0.39	226	2014-12-24	15:23:55
950	50.331848	-4.120926	0.13	233.7	2014-12-24	15:23:56
951	50.331847	-4.120929	0.1	249.8	2014-12-24	15:23:58
952	50.331846	-4.120933	0.32	240.4	2014-12-24	15:23:59
953	50.331845	-4.120938	0.19	251.2	2014-12-24	15:24:01
954	50.331846	-4.120937	0.06	34.7	2014-12-24	15:24:03
955	50.331845	-4.120938	0.1	248.5	2014-12-24	15:24:04
956	50.331843	-4.120945	0.61	238.5	2014-12-24	15:24:05
957	50.331842	-4.120955	0.7	261.6	2014-12-24	15:24:06
958	50.331839	-4.120966	0.81	249.8	2014-12-24	15:24:07
959	50.331837	-4.120979	0.95	252.8	2014-12-24	15:24:08
960	50.331832	-4.120995	1.24	247.4	2014-12-24	15:24:09
961	50.331827	-4.121009	1.15	240.9	2014-12-24	15:24:10
962	50.331824	-4.121026	1.3	252.5	2014-12-24	15:24:11
963	50.331821	-4.121042	1.13	254.2	2014-12-24	15:24:12
964	50.331821	-4.121049	0.53	265.9	2014-12-24	15:24:13
965	50.33182	-4.121054	0.34	260.5	2014-12-24	15:24:14
966	50.331819	-4.121058	0.37	239.5	2014-12-24	15:24:15
967	50.331815	-4.121069	0.89	243.8	2014-12-24	15:24:16
968	50.331811	-4.121084	1.15	246.6	2014-12-24	15:24:17
969	50.331807	-4.121099	1.17	245.4	2014-12-24	15:24:18
970	50.331803	-4.121111	0.95	242.6	2014-12-24	15:24:19
971	50.3318	-4.121116	0.44	231.9	2014-12-24	15:24:20
972	50.3318	-4.121117	0.11	231.7	2014-12-24	15:24:21
973	50.331801	-4.12111	0.57	72.8	2014-12-24	15:24:22
974	50.331801	-4.121103	0.46	90	2014-12-24	15:24:23
975	50.331801	-4.121103	0.03	156.5	2014-12-24	15:24:24
976	50.331801	-4.121103	0	0	2014-12-24	15:24:25
977	50.331801	-4.121104	0.03	318.1	2014-12-24	15:24:27
978	50.331803	-4.121104	0.2	0	2014-12-24	15:24:28
979	50.33181	-4.121092	1.09	46.9	2014-12-24	15:24:29
980	50.331814	-4.121081	0.97	58.2	2014-12-24	15:24:30
981	50.331818	-4.121071	0.8	61.2	2014-12-24	15:24:31
982	50.331818	-4.121066	0.38	84.2	2014-12-24	15:24:32
983	50.331818	-4.121066	0.01	0	2014-12-24	15:24:34
984	50.331818	-4.121066	0.01	0	2014-12-24	15:24:35
985	50.331819	-4.121066	0.02	0	2014-12-24	15:24:36
986	50.331819	-4.121065	0.02	47	2014-12-24	15:24:38
987	50.331819	-4.121065	0.01	270	2014-12-24	15:24:39
988	50.331819	-4.121065	0.02	17.7	2014-12-24	15:24:40
989	50.331817	-4.121069	0.35	230.1	2014-12-24	15:24:41
990	50.331814	-4.121071	0.33	201.2	2014-12-24	15:24:42
991	50.331815	-4.121069	0.16	39.9	2014-12-24	15:24:43
992	50.331817	-4.121057	0.89	76.2	2014-12-24	15:24:44
993	50.331817	-4.121051	0.21	91.2	2014-12-24	15:24:46
994	50.331817	-4.12105	0.05	51.9	2014-12-24	15:24:47
995	50.331818	-4.121049	0.1	67.1	2014-12-24	15:24:48
996	50.331818	-4.121047	0.07	66	2014-12-24	15:24:50
997	50.331818	-4.121047	0.02	147.4	2014-12-24	15:24:51
998	50.331818	-4.121047	0.03	110.8	2014-12-24	15:24:52
999	50.331816	-4.12104	0.53	114	2014-12-24	15:24:53
1000	50.331815	-4.121036	0.16	109.9	2014-12-24	15:24:55
1001	50.331816	-4.121036	0.04	356.2	2014-12-24	15:24:57
1002	50.331816	-4.121035	0.05	114.7	2014-12-24	15:24:58
1003	50.331816	-4.121039	0.15	275.2	2014-12-24	15:25:00
1004	50.331816	-4.12104	0.04	334.9	2014-12-24	15:25:01
1005	50.331815	-4.121048	0.63	258.8	2014-12-24	15:25:02
1006	50.331816	-4.121054	0.41	285.6	2014-12-24	15:25:03
1007	50.331816	-4.121055	0.1	230.2	2014-12-24	15:25:04
1008	50.331813	-4.121068	0.93	254.2	2014-12-24	15:25:05
1009	50.33181	-4.121082	1.04	251.3	2014-12-24	15:25:06
1010	50.331808	-4.121094	0.91	256.4	2014-12-24	15:25:07
1011	50.331806	-4.121105	0.78	253.3	2014-12-24	15:25:08
1012	50.331802	-4.121118	1.05	243	2014-12-24	15:25:09
1013	50.331799	-4.121128	0.81	244.9	2014-12-24	15:25:10
1014	50.331795	-4.121137	0.77	236.1	2014-12-24	15:25:11
1015	50.331789	-4.121146	0.91	225.9	2014-12-24	15:25:12
1016	50.331784	-4.121153	0.77	220.4	2014-12-24	15:25:13
1017	50.331782	-4.121153	0.28	171.5	2014-12-24	15:25:14
1018	50.33178	-4.12115	0.12	131.5	2014-12-24	15:25:16
1019	50.33178	-4.121151	0.05	218.3	2014-12-24	15:25:17
1020	50.331778	-4.121149	0.27	150.5	2014-12-24	15:25:18
1021	50.331778	-4.121148	0.07	24.8	2014-12-24	15:25:19
1022	50.331776	-4.121152	0.32	230.7	2014-12-24	15:25:20
1023	50.331776	-4.121153	0.07	270	2014-12-24	15:25:21
1024	50.331776	-4.121153	0.02	227	2014-12-24	15:25:23
1025	50.331776	-4.121153	0.04	133	2014-12-24	15:25:24
1026	50.331775	-4.121153	0.03	180	2014-12-24	15:25:26
1027	50.331775	-4.121153	0.06	167.8	2014-12-24	15:25:27
1028	50.331772	-4.121157	0.42	229.3	2014-12-24	15:25:28
1029	50.331771	-4.121162	0.36	249	2014-12-24	15:25:29
1030	50.331772	-4.121163	0.05	324.1	2014-12-24	15:25:31
1031	50.331773	-4.121165	0.12	307.3	2014-12-24	15:25:33
1032	50.331773	-4.121166	0.07	195.4	2014-12-24	15:25:34
1033	50.331772	-4.121166	0.03	180	2014-12-24	15:25:36
1034	50.331772	-4.121166	0.05	207.3	2014-12-24	15:25:37
1035	50.331771	-4.121165	0.07	132.6	2014-12-24	15:25:39
1036	50.331771	-4.121165	0.02	180	2014-12-24	15:25:40
1037	50.33177	-4.121165	0.05	219.1	2014-12-24	15:25:41
1038	50.331771	-4.121164	0.1	41.2	2014-12-24	15:25:42
1039	50.331769	-4.121159	0.4	119.2	2014-12-24	15:25:43
1040	50.331769	-4.121159	0.02	180	2014-12-24	15:25:44
1041	50.331769	-4.121159	0.03	174.3	2014-12-24	15:25:46
1042	50.331768	-4.121159	0.06	142.8	2014-12-24	15:25:47
1043	50.331768	-4.121158	0.04	105.7	2014-12-24	15:25:48
1044	50.331769	-4.121153	0.36	80.8	2014-12-24	15:25:49
1045	50.331768	-4.121153	0.04	189.1	2014-12-24	15:25:51
1046	50.331767	-4.121152	0.06	124.1	2014-12-24	15:25:53
1047	50.331766	-4.121141	0.79	103.7	2014-12-24	15:25:54
1048	50.331764	-4.121135	0.47	112.1	2014-12-24	15:25:55
1049	50.331764	-4.121136	0.05	245.3	2014-12-24	15:25:56
1050	50.331763	-4.121136	0.06	221.9	2014-12-24	15:25:57
1051	50.331763	-4.121135	0.07	113.1	2014-12-24	15:25:58
1052	50.331763	-4.121135	0.04	146.7	2014-12-24	15:25:59
1053	50.331762	-4.121133	0.06	113.5	2014-12-24	15:26:01
1054	50.331762	-4.121132	0.14	102	2014-12-24	15:26:02
1055	50.331762	-4.12113	0.06	123.9	2014-12-24	15:26:04
1056	50.331761	-4.12113	0.05	187.8	2014-12-24	15:26:05
1057	50.331761	-4.121122	0.58	90	2014-12-24	15:26:06
1058	50.331762	-4.121114	0.61	84.8	2014-12-24	15:26:07
1059	50.33176	-4.121113	0.07	155.4	2014-12-24	15:26:09
1060	50.33176	-4.121113	0.05	200.8	2014-12-24	15:26:10
1061	50.331758	-4.121115	0.14	217.7	2014-12-24	15:26:12
1062	50.331758	-4.121115	0.04	40.1	2014-12-24	15:26:13
1063	50.331758	-4.121115	0.02	90	2014-12-24	15:26:14
1064	50.331759	-4.121114	0.04	47	2014-12-24	15:26:15
1065	50.331757	-4.121115	0.16	188.7	2014-12-24	15:26:16
1066	50.331754	-4.12111	0.45	137.9	2014-12-24	15:26:17
1067	50.331754	-4.12111	0.02	122.4	2014-12-24	15:26:19
1068	50.331753	-4.12111	0.04	175.6	2014-12-24	15:26:21
1069	50.331753	-4.121109	0.05	51.9	2014-12-24	15:26:22
1070	50.331753	-4.121109	0.02	180	2014-12-24	15:26:24
1071	50.331752	-4.121109	0.1	162.3	2014-12-24	15:26:25
1072	50.331752	-4.121105	0.3	88.3	2014-12-24	15:26:26
1073	50.331752	-4.121105	0.02	180	2014-12-24	15:26:27
1074	50.331759	-4.121103	0.72	11.4	2014-12-24	15:26:28
1075	50.331768	-4.121096	1.18	23.2	2014-12-24	15:26:29
1076	50.331778	-4.121085	1.33	34.7	2014-12-24	15:26:30
1077	50.331786	-4.121075	1.17	41.9	2014-12-24	15:26:31
1078	50.331795	-4.121067	1.17	28.6	2014-12-24	15:26:32
1079	50.331806	-4.121056	1.43	33.3	2014-12-24	15:26:33
1080	50.331816	-4.121038	1.67	47.8	2014-12-24	15:26:34
1081	50.33183	-4.121013	2.37	49.4	2014-12-24	15:26:35
1082	50.331844	-4.120984	2.61	51.2	2014-12-24	15:26:36
1083	50.331854	-4.120962	1.91	55.1	2014-12-24	15:26:37
1084	50.331858	-4.120948	1.11	70.9	2014-12-24	15:26:38
1085	50.331858	-4.120941	0.45	88.9	2014-12-24	15:26:39
1086	50.331858	-4.120937	0.14	78.3	2014-12-24	15:26:41
1087	50.331859	-4.120937	0.06	28.2	2014-12-24	15:26:42
1088	50.331858	-4.120938	0.12	236.9	2014-12-24	15:26:43
1089	50.331856	-4.120941	0.25	222.9	2014-12-24	15:26:44
1090	50.331856	-4.120943	0.08	273.3	2014-12-24	15:26:46
1091	50.331853	-4.12094	0.41	145.3	2014-12-24	15:26:47
1092	50.331851	-4.120938	0.33	164.4	2014-12-24	15:26:48
1093	50.331849	-4.120938	0.21	176.6	2014-12-24	15:26:49
1094	50.331849	-4.120937	0.13	59.8	2014-12-24	15:26:50
1095	50.331854	-4.120932	0.64	29.5	2014-12-24	15:26:51
1096	50.331854	-4.120934	0.13	248.6	2014-12-24	15:26:52
1097	50.331849	-4.120939	0.61	215.4	2014-12-24	15:26:53
1098	50.331846	-4.120942	0.49	211.9	2014-12-24	15:26:54
1099	50.331842	-4.120946	0.51	210.9	2014-12-24	15:26:55
1100	50.331839	-4.120948	0.35	201	2014-12-24	15:26:56
1101	50.331834	-4.120952	0.63	208	2014-12-24	15:26:57
1102	50.331829	-4.120955	0.61	200.7	2014-12-24	15:26:58
1103	50.331823	-4.120958	0.64	201.2	2014-12-24	15:26:59
1104	50.331821	-4.120962	0.35	222.4	2014-12-24	15:27:00
1105	50.33182	-4.12096	0.12	117.9	2014-12-24	15:27:01
1106	50.33182	-4.12096	0.08	171.3	2014-12-24	15:27:02
1107	50.331817	-4.120963	0.42	209.8	2014-12-24	15:27:03
1108	50.331814	-4.120965	0.14	205.6	2014-12-24	15:27:05
1109	50.331813	-4.120957	0.55	104.7	2014-12-24	15:27:06
1110	50.331815	-4.120948	0.66	73.5	2014-12-24	15:27:07
1111	50.331816	-4.120942	0.46	68.7	2014-12-24	15:27:08
1112	50.331816	-4.120943	0.07	286.1	2014-12-24	15:27:09
1113	50.331813	-4.120948	0.47	224.3	2014-12-24	15:27:10
1114	50.33181	-4.120955	0.58	235.9	2014-12-24	15:27:11
1115	50.33181	-4.120958	0.11	257.3	2014-12-24	15:27:13
1116	50.331811	-4.120957	0.11	6.1	2014-12-24	15:27:14
1117	50.331811	-4.120958	0.04	206	2014-12-24	15:27:15
1118	50.331811	-4.120958	0.02	0	2014-12-24	15:27:16
1119	50.331811	-4.120957	0.05	56.4	2014-12-24	15:27:17
1120	50.33181	-4.120955	0.07	117.7	2014-12-24	15:27:19
1121	50.33181	-4.120955	0.03	180	2014-12-24	15:27:20
1122	50.331805	-4.120958	0.61	200.1	2014-12-24	15:27:21
1123	50.331802	-4.120961	0.38	211.8	2014-12-24	15:27:22
1124	50.3318	-4.120961	0.21	181.7	2014-12-24	15:27:23
1125	50.331801	-4.12096	0.09	66.3	2014-12-24	15:27:24
1126	50.331802	-4.120953	0.5	74.8	2014-12-24	15:27:25
1127	50.331801	-4.120948	0.17	97.9	2014-12-24	15:27:27
1128	50.331801	-4.120947	0.1	95.6	2014-12-24	15:27:28
1129	50.331801	-4.120945	0.07	90	2014-12-24	15:27:30
1130	50.331802	-4.120934	0.83	80.3	2014-12-24	15:27:31
1131	50.331801	-4.120924	0.69	101	2014-12-24	15:27:32
1132	50.331798	-4.120922	0.45	156.5	2014-12-24	15:27:33
1133	50.331795	-4.120923	0.32	191.6	2014-12-24	15:27:34
1134	50.33179	-4.120923	0.5	180	2014-12-24	15:27:35
1135	50.331788	-4.120921	0.22	152.6	2014-12-24	15:27:36
1136	50.331788	-4.12092	0.09	128.1	2014-12-24	15:27:37
1137	50.331788	-4.120913	0.26	92.1	2014-12-24	15:27:39
1138	50.331787	-4.120912	0.09	115.4	2014-12-24	15:27:40
1139	50.331787	-4.120906	0.45	98.4	2014-12-24	15:27:41
1140	50.331785	-4.120907	0.14	195.3	2014-12-24	15:27:43
1141	50.331781	-4.120903	0.25	147.9	2014-12-24	15:27:45
1142	50.331783	-4.120895	0.62	69.8	2014-12-24	15:27:46
1143	50.331784	-4.120886	0.66	72.6	2014-12-24	15:27:47
1144	50.331783	-4.120879	0.26	109.8	2014-12-24	15:27:49
1145	50.331779	-4.12088	0.38	191.7	2014-12-24	15:27:50
1146	50.33178	-4.12088	0.02	16.7	2014-12-24	15:27:51
1147	50.331779	-4.12088	0.04	205.1	2014-12-24	15:27:52
1148	50.331775	-4.120883	0.25	209.1	2014-12-24	15:27:54
1149	50.331774	-4.120883	0.1	180	2014-12-24	15:27:55
1150	50.331774	-4.120884	0.06	202.8	2014-12-24	15:27:56
1151	50.33177	-4.120879	0.26	142.5	2014-12-24	15:27:58
1152	50.331771	-4.120878	0.08	46.7	2014-12-24	15:27:59
1153	50.331771	-4.120878	0.04	49.1	2014-12-24	15:28:01
1154	50.331771	-4.120878	0.02	270	2014-12-24	15:28:03
1155	50.33177	-4.12088	0.06	233.7	2014-12-24	15:28:05
1156	50.33177	-4.12088	0.07	246.9	2014-12-24	15:28:06
1157	50.33177	-4.120881	0.03	293.1	2014-12-24	15:28:07
1158	50.33177	-4.120882	0.07	254	2014-12-24	15:28:08
1159	50.33177	-4.120882	0.02	129.7	2014-12-24	15:28:09
1160	50.331766	-4.12088	0.42	166.1	2014-12-24	15:28:10
1161	50.331766	-4.120881	0.04	282	2014-12-24	15:28:12
1162	50.331766	-4.120881	0.06	191.5	2014-12-24	15:28:13
1163	50.331769	-4.120873	0.7	66.2	2014-12-24	15:28:14
1164	50.331769	-4.120867	0.42	86.2	2014-12-24	15:28:15
1165	50.331767	-4.120864	0.27	128.2	2014-12-24	15:28:16
1166	50.331764	-4.120863	0.39	171.1	2014-12-24	15:28:17
1167	50.331763	-4.120861	0.09	136.2	2014-12-24	15:28:19
1168	50.331762	-4.120861	0.05	172.6	2014-12-24	15:28:21
1169	50.331766	-4.120863	0.45	343.8	2014-12-24	15:28:22
1170	50.331766	-4.120862	0.05	21	2014-12-24	15:28:24
1171	50.331766	-4.120862	0.05	127.5	2014-12-24	15:28:25
1172	50.331766	-4.120861	0.06	174.2	2014-12-24	15:28:26
1173	50.331766	-4.120862	0.02	242	2014-12-24	15:28:28
1174	50.331766	-4.120862	0.03	292.5	2014-12-24	15:28:29
1175	50.331766	-4.120862	0.02	230.3	2014-12-24	15:28:30
1176	50.331766	-4.120858	0.17	74.4	2014-12-24	15:28:32
1177	50.331768	-4.120859	0.17	337.5	2014-12-24	15:28:33
1178	50.331768	-4.12086	0.11	285.9	2014-12-24	15:28:34
1179	50.331768	-4.120862	0.1	275	2014-12-24	15:28:35
1180	50.331768	-4.120868	0.44	270	2014-12-24	15:28:36
1181	50.331769	-4.120869	0.18	322.6	2014-12-24	15:28:37
1182	50.331771	-4.120872	0.11	310.8	2014-12-24	15:28:39
1183	50.331772	-4.120873	0.12	325.2	2014-12-24	15:28:40
1184	50.331772	-4.120874	0.07	300	2014-12-24	15:28:42
1185	50.331775	-4.120879	0.44	312.9	2014-12-24	15:28:43
1186	50.331775	-4.12088	0.08	297.1	2014-12-24	15:28:44
1187	50.331777	-4.120883	0.28	304.4	2014-12-24	15:28:45
1188	50.331779	-4.120885	0.23	331.1	2014-12-24	15:28:46
1189	50.331778	-4.120886	0.07	225.9	2014-12-24	15:28:48
1190	50.331778	-4.120887	0.06	311.2	2014-12-24	15:28:49
1191	50.331778	-4.120887	0.04	328.2	2014-12-24	15:28:50
1192	50.33178	-4.120894	0.26	291.9	2014-12-24	15:28:52
1193	50.331781	-4.120895	0.04	320.1	2014-12-24	15:28:54
1194	50.33178	-4.120895	0.05	200.8	2014-12-24	15:28:55
1195	50.331778	-4.120897	0.3	211.6	2014-12-24	15:28:56
1196	50.331778	-4.120897	0.07	212.6	2014-12-24	15:28:57
1197	50.331773	-4.120899	0.48	193.7	2014-12-24	15:28:58
1198	50.331773	-4.1209	0.07	228.7	2014-12-24	15:28:59
1199	50.331773	-4.1209	0.04	188.5	2014-12-24	15:29:00
1200	50.331775	-4.120891	0.7	68.9	2014-12-24	15:29:01
1201	50.331776	-4.120885	0.44	70	2014-12-24	15:29:02
1202	50.331775	-4.120883	0.17	140.8	2014-12-24	15:29:03
1203	50.331775	-4.120883	0.01	270	2014-12-24	15:29:04
1204	50.331775	-4.120883	0	0	2014-12-24	15:29:05
1205	50.331775	-4.120883	0	0	2014-12-24	15:29:06
1206	50.331774	-4.120886	0.25	238	2014-12-24	15:29:07
1207	50.331774	-4.120886	0.02	0	2014-12-24	15:29:08
1208	50.331773	-4.120886	0.1	153	2014-12-24	15:29:09
1209	50.331774	-4.120886	0.15	343.4	2014-12-24	15:29:10
1210	50.331785	-4.120891	1.18	343.8	2014-12-24	15:29:11
1211	50.331796	-4.120892	1.28	355.7	2014-12-24	15:29:12
1212	50.331808	-4.120892	1.37	359.8	2014-12-24	15:29:13
1213	50.331822	-4.120894	1.48	355.4	2014-12-24	15:29:14
1214	50.331832	-4.120894	1.18	358.6	2014-12-24	15:29:15
1215	50.331844	-4.120896	1.3	355	2014-12-24	15:29:16
1216	50.331856	-4.120897	1.3	356.6	2014-12-24	15:29:17
1217	50.331866	-4.120899	1.17	352.4	2014-12-24	15:29:18
1218	50.331877	-4.120899	1.24	2.5	2014-12-24	15:29:19
1219	50.331888	-4.120896	1.19	10.4	2014-12-24	15:29:20
1220	50.331896	-4.120892	1.01	15.5	2014-12-24	15:29:21
1221	50.331907	-4.120884	1.3	23.7	2014-12-24	15:29:22
1222	50.331921	-4.12087	1.88	31.8	2014-12-24	15:29:23
1223	50.331935	-4.120854	1.94	36.4	2014-12-24	15:29:24
1224	50.331944	-4.12084	1.42	45	2014-12-24	15:29:25
1225	50.331946	-4.12083	0.75	74.8	2014-12-24	15:29:26
1226	50.331945	-4.120821	0.63	98.6	2014-12-24	15:29:27
1227	50.331945	-4.120817	0.14	104.9	2014-12-24	15:29:29
1228	50.331949	-4.120813	0.6	34.4	2014-12-24	15:29:30
1229	50.331958	-4.12081	0.95	10.8	2014-12-24	15:29:31
1230	50.331967	-4.120804	1.11	24	2014-12-24	15:29:32
1231	50.331979	-4.120789	1.7	38.8	2014-12-24	15:29:33
1232	50.331995	-4.120756	2.93	52.1	2014-12-24	15:29:34
1233	50.332013	-4.120713	3.67	56.6	2014-12-24	15:29:35
1234	50.332037	-4.120671	4.03	48.4	2014-12-24	15:29:36
1235	50.332062	-4.120633	3.92	43.5	2014-12-24	15:29:37
1236	50.332077	-4.12059	3.39	62.5	2014-12-24	15:29:38
1237	50.332082	-4.120529	4.37	82.6	2014-12-24	15:29:39
1238	50.33208	-4.120461	4.86	92.5	2014-12-24	15:29:40
1239	50.332074	-4.120394	4.79	98	2014-12-24	15:29:41
1240	50.332066	-4.120332	4.53	101	2014-12-24	15:29:42
1241	50.332052	-4.120271	4.56	109.1	2014-12-24	15:29:43
1242	50.332035	-4.120216	4.37	116.6	2014-12-24	15:29:44
1243	50.332019	-4.120178	3.24	124.2	2014-12-24	15:29:45
1244	50.332009	-4.120167	0.68	144.7	2014-12-24	15:29:47
1245	50.332006	-4.120185	1.25	259.3	2014-12-24	15:29:48
1246	50.332004	-4.120209	1.76	262.3	2014-12-24	15:29:49
1247	50.332008	-4.120234	1.77	281.5	2014-12-24	15:29:50
1248	50.332009	-4.120259	1.84	274.3	2014-12-24	15:29:51
1249	50.332011	-4.120281	1.54	278.7	2014-12-24	15:29:52
1250	50.332013	-4.120301	1.46	280.3	2014-12-24	15:29:53
1251	50.332013	-4.120325	1.72	269.1	2014-12-24	15:29:54
1252	50.332012	-4.120348	1.65	264.5	2014-12-24	15:29:55
1253	50.332014	-4.120369	1.45	279.3	2014-12-24	15:29:56
1254	50.332017	-4.120384	1.13	288.3	2014-12-24	15:29:57
1255	50.332017	-4.120403	1.34	268.8	2014-12-24	15:29:58
1256	50.332016	-4.120425	1.6	269.3	2014-12-24	15:29:59
1257	50.332019	-4.120444	1.4	283.8	2014-12-24	15:30:00
1258	50.332023	-4.120462	1.35	285.7	2014-12-24	15:30:01
1259	50.332024	-4.120478	1.1	278.3	2014-12-24	15:30:02
1260	50.332025	-4.120495	1.26	275.1	2014-12-24	15:30:03
1261	50.332024	-4.120514	1.31	263	2014-12-24	15:30:04
1262	50.332021	-4.120534	1.48	257.2	2014-12-24	15:30:05
1263	50.332019	-4.120556	1.55	264.5	2014-12-24	15:30:06
1264	50.332021	-4.120569	0.94	277.9	2014-12-24	15:30:07
1265	50.332025	-4.120579	0.9	304.6	2014-12-24	15:30:08
1266	50.332029	-4.120593	1.05	291.4	2014-12-24	15:30:09
1267	50.332029	-4.120607	1.01	271.6	2014-12-24	15:30:10
1268	50.332027	-4.120625	1.25	259.7	2014-12-24	15:30:11
1269	50.332022	-4.120643	1.42	249.7	2014-12-24	15:30:12
1270	50.332017	-4.120662	1.44	245.8	2014-12-24	15:30:13
1271	50.332014	-4.120676	1.1	248.6	2014-12-24	15:30:14
1272	50.332011	-4.120683	0.57	243	2014-12-24	15:30:15
1273	50.332011	-4.120689	0.42	268.6	2014-12-24	15:30:16
1274	50.332009	-4.120689	0.24	177.3	2014-12-24	15:30:17
1275	50.332006	-4.120687	0.39	150.4	2014-12-24	15:30:18
1276	50.332	-4.120683	0.75	160.6	2014-12-24	15:30:19
1277	50.331991	-4.120677	1.09	156.8	2014-12-24	15:30:20
1278	50.331985	-4.120671	0.78	148.6	2014-12-24	15:30:21
1279	50.331991	-4.120658	1.2	51.4	2014-12-24	15:30:22
1280	50.33201	-4.120626	3.11	47.5	2014-12-24	15:30:23
1281	50.332033	-4.120586	3.78	48.8	2014-12-24	15:30:24
1282	50.332068	-4.120551	4.7	31.8	2014-12-24	15:30:25
1283	50.332114	-4.120529	5.27	17.8	2014-12-24	15:30:26
1284	50.332162	-4.120513	5.48	11.7	2014-12-24	15:30:27
1285	50.332206	-4.120506	4.99	5.6	2014-12-24	15:30:28
1286	50.332247	-4.120498	4.54	6.9	2014-12-24	15:30:29
1287	50.332284	-4.120492	4.19	6.4	2014-12-24	15:30:30
1288	50.332316	-4.120487	3.5	6.1	2014-12-24	15:30:31
1289	50.332334	-4.120489	2.11	355.6	2014-12-24	15:30:32
1290	50.332345	-4.120497	1.33	332.5	2014-12-24	15:30:33
1291	50.332351	-4.120513	1.27	302	2014-12-24	15:30:34
1292	50.332352	-4.120531	1.28	272.5	2014-12-24	15:30:35
1293	50.332351	-4.120552	1.51	267.9	2014-12-24	15:30:36
1294	50.332349	-4.120574	1.56	263.4	2014-12-24	15:30:37
1295	50.332345	-4.120594	1.49	251.7	2014-12-24	15:30:38
1296	50.332341	-4.120612	1.37	250.5	2014-12-24	15:30:39
1297	50.332335	-4.120625	1.19	234.6	2014-12-24	15:30:40
1298	50.332327	-4.120637	1.19	224	2014-12-24	15:30:41
1299	50.332318	-4.120649	1.34	221.2	2014-12-24	15:30:42
1300	50.332308	-4.120662	1.45	216.9	2014-12-24	15:30:43
1301	50.332299	-4.120671	1.17	213.3	2014-12-24	15:30:44
1302	50.33229	-4.120679	1.13	211	2014-12-24	15:30:45
1303	50.332281	-4.120694	1.48	224.9	2014-12-24	15:30:46
1304	50.33227	-4.120707	1.57	218.4	2014-12-24	15:30:47
1305	50.332258	-4.12072	1.58	214	2014-12-24	15:30:48
1306	50.332247	-4.120725	1.32	197.8	2014-12-24	15:30:49
1307	50.332237	-4.120729	1.14	191.4	2014-12-24	15:30:50
1308	50.332226	-4.120736	1.25	204	2014-12-24	15:30:51
1309	50.332215	-4.120745	1.42	206.1	2014-12-24	15:30:52
1310	50.332203	-4.120752	1.47	201.9	2014-12-24	15:30:53
1311	50.33219	-4.12076	1.5	202.4	2014-12-24	15:30:54
1312	50.332178	-4.120767	1.49	198.1	2014-12-24	15:30:55
1313	50.332166	-4.120775	1.43	202.3	2014-12-24	15:30:56
1314	50.332155	-4.120786	1.43	216	2014-12-24	15:30:57
1315	50.332145	-4.120797	1.36	213.6	2014-12-24	15:30:58
1316	50.332134	-4.120808	1.44	214.6	2014-12-24	15:30:59
1317	50.332123	-4.12082	1.54	211.8	2014-12-24	15:31:00
1318	50.332113	-4.120824	1.16	194.2	2014-12-24	15:31:01
1319	50.332104	-4.12083	1.02	206.6	2014-12-24	15:31:02
1320	50.332096	-4.120841	1.2	219.7	2014-12-24	15:31:03
1321	50.332086	-4.12085	1.25	210.5	2014-12-24	15:31:04
1322	50.332076	-4.120857	1.21	203	2014-12-24	15:31:05
1323	50.332067	-4.120862	1.12	201.2	2014-12-24	15:31:06
1324	50.332059	-4.120864	0.93	187	2014-12-24	15:31:07
1325	50.332055	-4.12086	0.51	151.4	2014-12-24	15:31:08
1326	50.332055	-4.12086	0.03	109.3	2014-12-24	15:31:10
1327	50.332055	-4.12086	0.02	0	2014-12-24	15:31:11
1328	50.33205	-4.120862	0.52	194.5	2014-12-24	15:31:12
1329	50.332047	-4.120861	0.42	170.2	2014-12-24	15:31:13
1330	50.332045	-4.120858	0.22	138.4	2014-12-24	15:31:14
1331	50.332045	-4.120859	0.03	337.3	2014-12-24	15:31:15
1332	50.332045	-4.120859	0.03	290.2	2014-12-24	15:31:16
1333	50.332041	-4.120859	0.52	181.9	2014-12-24	15:31:17
1334	50.33204	-4.120854	0.35	100.8	2014-12-24	15:31:18
1335	50.332039	-4.120851	0.29	110.9	2014-12-24	15:31:19
1336	50.332039	-4.120851	0.03	224.3	2014-12-24	15:31:20
1337	50.332037	-4.120852	0.1	207.9	2014-12-24	15:31:22
1338	50.332032	-4.120838	1.19	122.1	2014-12-24	15:31:23
1339	50.332027	-4.120817	1.54	110.5	2014-12-24	15:31:24
1340	50.332028	-4.120797	1.43	83.7	2014-12-24	15:31:25
1341	50.332037	-4.12077	2.13	63.7	2014-12-24	15:31:26
1342	50.332051	-4.120726	3.55	63.1	2014-12-24	15:31:27
1343	50.33207	-4.120675	4.19	59.6	2014-12-24	15:31:28
1344	50.332089	-4.120633	3.65	55.4	2014-12-24	15:31:29
1345	50.332101	-4.120602	2.53	58.9	2014-12-24	15:31:30
1346	50.332101	-4.12058	1.59	88.3	2014-12-24	15:31:31
1347	50.332098	-4.12056	1.48	104.7	2014-12-24	15:31:32
1348	50.332092	-4.120559	0.59	172.5	2014-12-24	15:31:33
1349	50.332087	-4.12057	1.03	231.5	2014-12-24	15:31:34
1350	50.33208	-4.120578	0.88	216.5	2014-12-24	15:31:35
1351	50.332073	-4.120585	1.02	212.8	2014-12-24	15:31:36
1352	50.332065	-4.120593	1	211.1	2014-12-24	15:31:37
1353	50.332057	-4.1206	1.03	211.4	2014-12-24	15:31:38
1354	50.332072	-4.120653	0.58	293.5	2014-12-24	15:31:45
1355	50.33207	-4.12066	0.53	251.4	2014-12-24	15:31:46
1356	50.332066	-4.120678	1.36	252.9	2014-12-24	15:31:47
1357	50.332059	-4.12069	1.18	227.6	2014-12-24	15:31:48
1358	50.332058	-4.120694	0.34	238.2	2014-12-24	15:31:49
1359	50.332058	-4.120694	0.04	122.4	2014-12-24	15:31:50
1360	50.332056	-4.120692	0.27	139.9	2014-12-24	15:31:51
1361	50.332045	-4.12069	1.18	173.3	2014-12-24	15:31:52
1362	50.332029	-4.12068	1.94	158.6	2014-12-24	15:31:53
1363	50.332021	-4.120671	1.11	144.6	2014-12-24	15:31:54
1364	50.33202	-4.120658	0.88	93.7	2014-12-24	15:31:55
1365	50.332019	-4.120642	1.19	98.1	2014-12-24	15:31:56
1366	50.332016	-4.120624	1.31	101.5	2014-12-24	15:31:57
1367	50.332013	-4.120603	1.48	105.7	2014-12-24	15:31:58
1368	50.33201	-4.120586	1.26	101.5	2014-12-24	15:31:59
1369	50.332009	-4.120579	0.53	102.1	2014-12-24	15:32:00
1370	50.332009	-4.120582	0.24	244.8	2014-12-24	15:32:01
1371	50.332008	-4.120601	1.36	266	2014-12-24	15:32:02
1372	50.33201	-4.120621	1.42	278.7	2014-12-24	15:32:03
1373	50.332014	-4.120636	1.2	291.4	2014-12-24	15:32:04
1374	50.332017	-4.12065	1.04	290	2014-12-24	15:32:05
1375	50.33202	-4.120661	0.4	293.1	2014-12-24	15:32:07
1376	50.332021	-4.120662	0.18	325.7	2014-12-24	15:32:08
1377	50.332022	-4.120663	0.12	325.2	2014-12-24	15:32:09
1378	50.332025	-4.120656	0.65	54.2	2014-12-24	15:32:10
1379	50.332032	-4.12063	1.96	67.9	2014-12-24	15:32:11
1380	50.332041	-4.120582	3.57	74.4	2014-12-24	15:32:12
1381	50.33205	-4.120521	4.42	75.6	2014-12-24	15:32:13
1382	50.332055	-4.120456	4.69	83.4	2014-12-24	15:32:14
1383	50.332049	-4.120392	4.6	98.1	2014-12-24	15:32:15
1384	50.332037	-4.12033	4.6	107.2	2014-12-24	15:32:16
1385	50.332024	-4.120268	4.65	109	2014-12-24	15:32:17
1386	50.332008	-4.120209	4.58	112.9	2014-12-24	15:32:18
1387	50.331993	-4.120156	4.1	113.1	2014-12-24	15:32:19
1388	50.331985	-4.120119	2.74	109.1	2014-12-24	15:32:20
1389	50.33198	-4.120105	1.2	121.4	2014-12-24	15:32:21
1390	50.331974	-4.120106	0.68	187.1	2014-12-24	15:32:22
1391	50.331968	-4.120113	0.77	220.4	2014-12-24	15:32:23
1392	50.331961	-4.120124	1.16	223	2014-12-24	15:32:24
1393	50.331956	-4.120141	1.26	247.7	2014-12-24	15:32:25
1394	50.331953	-4.120156	1.2	250	2014-12-24	15:32:26
1395	50.331948	-4.120173	1.27	246.2	2014-12-24	15:32:27
1396	50.331944	-4.120192	1.44	252.7	2014-12-24	15:32:28
1397	50.331942	-4.12021	1.32	260.6	2014-12-24	15:32:29
1398	50.33194	-4.120226	1.11	254.9	2014-12-24	15:32:30
1399	50.331939	-4.12024	1.03	264.9	2014-12-24	15:32:31
1400	50.331938	-4.120255	1.03	266.8	2014-12-24	15:32:32
1401	50.331937	-4.120271	1.19	261.8	2014-12-24	15:32:33
1402	50.331937	-4.120289	1.29	269.6	2014-12-24	15:32:34
1403	50.331936	-4.120309	1.43	267.4	2014-12-24	15:32:35
1404	50.331937	-4.120325	1.14	274.7	2014-12-24	15:32:36
1405	50.331938	-4.12034	1.04	274.7	2014-12-24	15:32:37
1406	50.331936	-4.120355	1.09	258.1	2014-12-24	15:32:38
1407	50.331935	-4.120368	0.97	265.6	2014-12-24	15:32:39
1408	50.331934	-4.120379	0.74	262.9	2014-12-24	15:32:40
1409	50.331934	-4.120381	0.1	253.4	2014-12-24	15:32:42
1410	50.331934	-4.120381	0.01	90	2014-12-24	15:32:43
1411	50.331934	-4.120381	0.01	90	2014-12-24	15:32:44
1412	50.331934	-4.120381	0	0	2014-12-24	15:32:45
1413	50.331934	-4.120381	0.01	90	2014-12-24	15:32:46
1414	50.331934	-4.120381	0.01	0	2014-12-24	15:32:47
1415	50.331934	-4.120381	0	0	2014-12-24	15:32:48
1416	50.331934	-4.120381	0.01	180	2014-12-24	15:32:49
1417	50.331932	-4.120389	0.56	254.6	2014-12-24	15:32:50
1418	50.331934	-4.120399	0.78	284.5	2014-12-24	15:32:51
1419	50.331936	-4.12041	0.79	289.2	2014-12-24	15:32:52
1420	50.331937	-4.120423	0.9	276.5	2014-12-24	15:32:53
1421	50.331938	-4.120438	1.09	275.4	2014-12-24	15:32:54
1422	50.33194	-4.120453	1.08	278	2014-12-24	15:32:55
1423	50.331942	-4.120469	1.16	282.1	2014-12-24	15:32:56
1424	50.331943	-4.120485	1.16	275.1	2014-12-24	15:32:57
1425	50.331946	-4.120501	1.17	286.2	2014-12-24	15:32:58
1426	50.331948	-4.120518	1.23	284.5	2014-12-24	15:32:59
1427	50.331952	-4.120531	1.01	290.1	2014-12-24	15:33:00
1428	50.331955	-4.120541	0.8	296.3	2014-12-24	15:33:01
1429	50.331959	-4.120552	0.91	300.2	2014-12-24	15:33:02
1430	50.331964	-4.120564	1.02	303.7	2014-12-24	15:33:03
1431	50.331967	-4.120577	0.96	291.7	2014-12-24	15:33:04
1432	50.331972	-4.120587	0.9	304.8	2014-12-24	15:33:05
1433	50.331977	-4.120595	0.86	316.6	2014-12-24	15:33:06
1434	50.331977	-4.120608	0.89	267	2014-12-24	15:33:07
1435	50.331977	-4.120627	1.33	269.2	2014-12-24	15:33:08
1436	50.331977	-4.120646	1.41	270.4	2014-12-24	15:33:09
1437	50.331978	-4.12066	0.94	276.9	2014-12-24	15:33:10
1438	50.33198	-4.120665	0.45	301	2014-12-24	15:33:11
1439	50.331979	-4.120676	0.8	264	2014-12-24	15:33:12
1440	50.331978	-4.12069	1.03	259.5	2014-12-24	15:33:13
1441	50.331973	-4.120708	1.35	249	2014-12-24	15:33:14
1442	50.331967	-4.120725	1.39	242.3	2014-12-24	15:33:15
1443	50.331962	-4.120742	1.34	244.3	2014-12-24	15:33:16
1444	50.331959	-4.120756	1.04	247.8	2014-12-24	15:33:17
1445	50.331956	-4.120768	0.92	252.4	2014-12-24	15:33:18
1446	50.331954	-4.120778	0.78	249.6	2014-12-24	15:33:19
1447	50.33195	-4.120789	0.83	242.6	2014-12-24	15:33:20
1448	50.331945	-4.120804	1.26	239.7	2014-12-24	15:33:21
1449	50.33194	-4.120819	1.18	246.3	2014-12-24	15:33:22
1450	50.331938	-4.120829	0.74	251.7	2014-12-24	15:33:23
1451	50.331936	-4.120841	0.86	249.8	2014-12-24	15:33:24
1452	50.331931	-4.120855	1.15	246.5	2014-12-24	15:33:25
1453	50.331928	-4.120871	1.15	249.6	2014-12-24	15:33:26
1454	50.331927	-4.120882	0.84	259.6	2014-12-24	15:33:27
1455	50.331926	-4.120893	0.76	263	2014-12-24	15:33:28
1456	50.331926	-4.120902	0.67	270.8	2014-12-24	15:33:29
1457	50.331926	-4.120903	0.07	302.4	2014-12-24	15:33:30
1458	50.331925	-4.120905	0.18	227.3	2014-12-24	15:33:31
1459	50.331924	-4.120902	0.13	103.1	2014-12-24	15:33:33
1460	50.331927	-4.120902	0.26	358.8	2014-12-24	15:33:34
1461	50.331936	-4.120905	0.99	347.9	2014-12-24	15:33:35
1462	50.331944	-4.120903	0.89	5.4	2014-12-24	15:33:36
1463	50.33195	-4.120899	0.77	22.8	2014-12-24	15:33:37
1464	50.33196	-4.120882	1.65	49.5	2014-12-24	15:33:38
1465	50.331976	-4.120845	3.16	55.5	2014-12-24	15:33:39
1466	50.331999	-4.120798	4.22	51.5	2014-12-24	15:33:40
1467	50.332026	-4.120744	4.92	52.2	2014-12-24	15:33:41
1468	50.332058	-4.120696	4.87	43.8	2014-12-24	15:33:42
1469	50.332094	-4.120663	4.69	30.6	2014-12-24	15:33:43
1470	50.332134	-4.120626	5.08	30.5	2014-12-24	15:33:44
1471	50.332175	-4.120588	5.39	30.5	2014-12-24	15:33:45
1472	50.332216	-4.120551	5.25	30.2	2014-12-24	15:33:46
1473	50.332257	-4.120515	5.18	29.4	2014-12-24	15:33:47
1474	50.332298	-4.120478	5.27	29.8	2014-12-24	15:33:48
1475	50.332479	-4.120285	3.05	34.2	2014-12-24	15:33:56
1476	50.332412	-4.120388	10.43	224.6	2014-12-24	15:33:57
1477	50.332288	-4.12053	17.07	216.1	2014-12-24	15:33:58
1478	50.332232	-4.120572	6.9	205.6	2014-12-24	15:33:59
1479	50.3322	-4.12059	3.83	199.4	2014-12-24	15:34:00
1480	50.332177	-4.120607	2.84	205.3	2014-12-24	15:34:01
1481	50.332157	-4.12062	2.38	203.3	2014-12-24	15:34:02
1482	50.332141	-4.120634	2.07	209.2	2014-12-24	15:34:03
1483	50.332123	-4.120647	2.22	205.1	2014-12-24	15:34:04
1484	50.332109	-4.120664	1.98	215.5	2014-12-24	15:34:05
1485	50.332099	-4.120673	1.29	210.1	2014-12-24	15:34:06
1486	50.332091	-4.120681	0.99	217.8	2014-12-24	15:34:07
1487	50.332084	-4.120692	1.16	220.8	2014-12-24	15:34:08
1488	50.332071	-4.120703	1.62	207.7	2014-12-24	15:34:09
1489	50.332057	-4.120719	1.9	219	2014-12-24	15:34:10
1490	50.332045	-4.120738	1.94	222.2	2014-12-24	15:34:11
1491	50.332035	-4.120752	1.47	224	2014-12-24	15:34:12
1492	50.332028	-4.120761	0.98	219.3	2014-12-24	15:34:13
1493	50.332022	-4.120765	0.7	204	2014-12-24	15:34:14
1494	50.332016	-4.120762	0.74	161.6	2014-12-24	15:34:15
1495	50.33201	-4.120759	0.77	163.8	2014-12-24	15:34:16
1496	50.332001	-4.120758	0.97	177.2	2014-12-24	15:34:17
1497	50.331992	-4.120758	0.96	178.9	2014-12-24	15:34:18
1498	50.331987	-4.120758	0.56	179.4	2014-12-24	15:34:19
1499	50.331991	-4.120745	0.95	66.9	2014-12-24	15:34:20
1500	50.332002	-4.120718	2.32	57.1	2014-12-24	15:34:21
1501	50.332023	-4.12068	3.6	48.7	2014-12-24	15:34:22
1502	50.332049	-4.12064	4.07	44.2	2014-12-24	15:34:23
1503	50.332086	-4.120605	4.72	31.3	2014-12-24	15:34:24
1504	50.33213	-4.120584	5.13	17.5	2014-12-24	15:34:25
1505	50.332174	-4.120564	5.1	15.5	2014-12-24	15:34:26
1506	50.332222	-4.120539	5.68	18.8	2014-12-24	15:34:27
1507	50.332266	-4.120519	5.07	16.2	2014-12-24	15:34:28
1508	50.332297	-4.120518	3.44	1.6	2014-12-24	15:34:29
1509	50.332315	-4.120526	2.13	343.4	2014-12-24	15:34:30
1510	50.332327	-4.120538	1.54	326.9	2014-12-24	15:34:31
1511	50.332331	-4.120558	1.53	290.3	2014-12-24	15:34:32
1512	50.332333	-4.120577	1.33	277.2	2014-12-24	15:34:33
1513	50.332333	-4.120596	1.37	272.4	2014-12-24	15:34:34
1514	50.33233	-4.120617	1.5	257	2014-12-24	15:34:35
1515	50.332324	-4.120636	1.56	243.8	2014-12-24	15:34:36
1516	50.332318	-4.120648	1.07	230.9	2014-12-24	15:34:37
1517	50.332314	-4.120654	0.68	221.1	2014-12-24	15:34:38
1518	50.332305	-4.120662	1.15	210.8	2014-12-24	15:34:39
1519	50.332294	-4.120671	1.33	206.7	2014-12-24	15:34:40
1520	50.332284	-4.120686	1.56	222.7	2014-12-24	15:34:41
1521	50.332271	-4.120704	1.93	222	2014-12-24	15:34:42
1522	50.332257	-4.120721	1.91	218.3	2014-12-24	15:34:43
1523	50.332245	-4.120736	1.79	216.9	2014-12-24	15:34:44
1524	50.332233	-4.120743	1.43	201	2014-12-24	15:34:45
1525	50.332221	-4.120748	1.34	196.7	2014-12-24	15:34:46
1526	50.332208	-4.120759	1.61	207.4	2014-12-24	15:34:47
1527	50.332197	-4.12077	1.48	211.2	2014-12-24	15:34:48
1528	50.332188	-4.120778	1.18	210.8	2014-12-24	15:34:49
1529	50.33218	-4.120782	0.89	196.8	2014-12-24	15:34:50
1530	50.332173	-4.120782	0.83	181.2	2014-12-24	15:34:51
1531	50.332163	-4.120788	1.16	203.3	2014-12-24	15:34:52
1532	50.332153	-4.120799	1.29	213.9	2014-12-24	15:34:53
1533	50.332143	-4.120808	1.37	210	2014-12-24	15:34:54
1534	50.332133	-4.120818	1.26	213.2	2014-12-24	15:34:55
1535	50.332124	-4.120826	1.15	211.1	2014-12-24	15:34:56
1536	50.332116	-4.120835	1.14	211.1	2014-12-24	15:34:57
1537	50.332107	-4.120842	1.05	211.7	2014-12-24	15:34:58
1538	50.332101	-4.120847	0.78	201.9	2014-12-24	15:34:59
1539	50.332094	-4.120853	0.95	210.2	2014-12-24	15:35:00
1540	50.332087	-4.120861	0.87	216.5	2014-12-24	15:35:01
1541	50.332081	-4.120866	0.79	209.7	2014-12-24	15:35:02
1542	50.332077	-4.120867	0.42	187.3	2014-12-24	15:35:03
1543	50.332076	-4.120868	0.17	209.1	2014-12-24	15:35:04
1544	50.332079	-4.120865	0.4	28.2	2014-12-24	15:35:05
1545	50.332081	-4.120861	0.38	53.7	2014-12-24	15:35:06
1546	50.332083	-4.120857	0.36	60.3	2014-12-24	15:35:07
1547	50.332083	-4.120851	0.38	91.4	2014-12-24	15:35:08
1548	50.332081	-4.120842	0.68	103.5	2014-12-24	15:35:09
1549	50.332084	-4.120828	1.02	71.4	2014-12-24	15:35:10
1550	50.332091	-4.1208	2.17	69.2	2014-12-24	15:35:11
1551	50.332104	-4.120755	3.52	66.1	2014-12-24	15:35:12
1552	50.332116	-4.120693	4.55	72.8	2014-12-24	15:35:13
1553	50.332128	-4.120625	5.01	74.3	2014-12-24	15:35:14
1554	50.332151	-4.120574	4.49	55.4	2014-12-24	15:35:15
1555	50.332182	-4.120543	4.12	31.8	2014-12-24	15:35:16
1556	50.332215	-4.12052	3.96	24.7	2014-12-24	15:35:17
1557	50.332248	-4.120501	3.95	19.6	2014-12-24	15:35:18
1558	50.332286	-4.12048	4.47	19.7	2014-12-24	15:35:19
1559	50.332328	-4.120456	4.93	19.7	2014-12-24	15:35:20
1560	50.332367	-4.120439	4.57	15.4	2014-12-24	15:35:21
1561	50.332404	-4.120425	4.27	13.7	2014-12-24	15:35:22
1562	50.332435	-4.120421	3.39	5.3	2014-12-24	15:35:23
1563	50.332447	-4.120428	1.5	339.5	2014-12-24	15:35:24
1564	50.332452	-4.120435	0.35	315.5	2014-12-24	15:35:26
1565	50.332444	-4.120443	0.99	213.4	2014-12-24	15:35:27
1566	50.332436	-4.120456	1.36	223.2	2014-12-24	15:35:28
1567	50.332427	-4.120476	1.69	237.9	2014-12-24	15:35:29
1568	50.332418	-4.120492	1.55	226.1	2014-12-24	15:35:30
1569	50.332407	-4.120507	1.66	221.6	2014-12-24	15:35:31
1570	50.332395	-4.120521	1.59	218.3	2014-12-24	15:35:32
1571	50.332384	-4.120537	1.7	221.1	2014-12-24	15:35:33
1572	50.332373	-4.120548	1.51	212.9	2014-12-24	15:35:34
1573	50.332363	-4.120561	1.4	218.3	2014-12-24	15:35:35
1574	50.332353	-4.120578	1.61	228.7	2014-12-24	15:35:36
1575	50.332341	-4.120595	1.84	222	2014-12-24	15:35:37
1576	50.332328	-4.120612	1.92	219.8	2014-12-24	15:35:38
1577	50.332316	-4.120626	1.6	217.9	2014-12-24	15:35:39
1578	50.332307	-4.120629	1.06	191.7	2014-12-24	15:35:40
1579	50.332298	-4.120638	1.2	212.8	2014-12-24	15:35:41
1580	50.332287	-4.120651	1.55	216.6	2014-12-24	15:35:42
1581	50.332274	-4.120664	1.71	211.7	2014-12-24	15:35:43
1582	50.332261	-4.120678	1.73	214.6	2014-12-24	15:35:44
1583	50.332248	-4.120694	1.87	218.7	2014-12-24	15:35:45
1584	50.332236	-4.12071	1.77	221.1	2014-12-24	15:35:46
1585	50.332224	-4.120728	1.81	224.1	2014-12-24	15:35:47
1586	50.332214	-4.120743	1.56	223.7	2014-12-24	15:35:48
1587	50.332207	-4.120751	0.99	214.3	2014-12-24	15:35:49
1588	50.3322	-4.12076	0.99	220.1	2014-12-24	15:35:50
1589	50.332194	-4.120772	1.1	231.5	2014-12-24	15:35:51
1590	50.332185	-4.120787	1.45	227	2014-12-24	15:35:52
1591	50.332174	-4.120802	1.61	222.3	2014-12-24	15:35:53
1592	50.332166	-4.120813	1.19	217.6	2014-12-24	15:35:54
1593	50.332159	-4.120812	0.4	177.4	2014-12-24	15:35:56
1594	50.332155	-4.120806	0.56	129.7	2014-12-24	15:35:57
1595	50.332155	-4.120807	0.08	256.3	2014-12-24	15:35:58
1596	50.332159	-4.120811	0.51	326.9	2014-12-24	15:35:59
1597	50.332161	-4.120803	0.64	65.2	2014-12-24	15:36:00
1598	50.332166	-4.120784	1.44	71	2014-12-24	15:36:01
1599	50.33217	-4.12076	1.78	75.1	2014-12-24	15:36:02
1600	50.332174	-4.120737	1.67	72.1	2014-12-24	15:36:03
1601	50.332179	-4.120718	1.45	69.8	2014-12-24	15:36:04
1602	50.332173	-4.120722	0.73	200.6	2014-12-24	15:36:05
1603	50.332159	-4.120739	1.97	218.5	2014-12-24	15:36:06
1604	50.332145	-4.120755	1.92	217.8	2014-12-24	15:36:07
1605	50.332131	-4.120768	1.8	209.8	2014-12-24	15:36:08
1606	50.332118	-4.120776	1.61	201.3	2014-12-24	15:36:09
1607	50.332106	-4.120784	1.48	203	2014-12-24	15:36:10
1608	50.332096	-4.120792	1.23	205.3	2014-12-24	15:36:11
1609	50.332087	-4.120801	1.16	213.1	2014-12-24	15:36:12
1610	50.332079	-4.12081	1.11	218.3	2014-12-24	15:36:13
1611	50.332071	-4.120821	1.22	218.7	2014-12-24	15:36:14
1612	50.332065	-4.120821	0.59	182.3	2014-12-24	15:36:15
1613	50.332065	-4.120812	0.69	88.4	2014-12-24	15:36:16
1614	50.332065	-4.12081	0.13	116.2	2014-12-24	15:36:17
1615	50.332062	-4.120814	0.38	223.1	2014-12-24	15:36:18
1616	50.332059	-4.120818	0.53	218	2014-12-24	15:36:19
1617	50.332053	-4.120825	0.76	217.5	2014-12-24	15:36:20
1618	50.332048	-4.120826	0.26	189	2014-12-24	15:36:22
1619	50.332048	-4.120826	0.01	90	2014-12-24	15:36:23
1620	50.332051	-4.12082	0.47	60	2014-12-24	15:36:24
1621	50.332053	-4.120817	0.36	43.8	2014-12-24	15:36:25
1622	50.332052	-4.12081	0.48	97.7	2014-12-24	15:36:26
1623	50.332048	-4.120802	0.79	132.1	2014-12-24	15:36:27
1624	50.332041	-4.12079	1.11	130.6	2014-12-24	15:36:28
1625	50.332036	-4.120777	1.08	119.6	2014-12-24	15:36:29
1626	50.332036	-4.120768	0.61	97	2014-12-24	15:36:30
1627	50.332042	-4.12076	0.9	43.2	2014-12-24	15:36:31
1628	50.332051	-4.120738	1.86	55.9	2014-12-24	15:36:32
1629	50.332068	-4.120698	3.4	55.7	2014-12-24	15:36:33
1630	50.332092	-4.120648	4.45	53.3	2014-12-24	15:36:34
1631	50.332123	-4.120605	4.63	41	2014-12-24	15:36:35
1632	50.332167	-4.120579	5.21	20.7	2014-12-24	15:36:36
1633	50.332214	-4.120557	5.4	17.1	2014-12-24	15:36:37
1634	50.332259	-4.120539	5.26	13.8	2014-12-24	15:36:38
1635	50.332302	-4.120522	4.86	14.6	2014-12-24	15:36:39
1636	50.332347	-4.120496	5.34	20.1	2014-12-24	15:36:40
1637	50.332393	-4.120475	5.38	16.3	2014-12-24	15:36:41
1638	50.332438	-4.120463	5.05	9.9	2014-12-24	15:36:42
1639	50.332471	-4.120458	3.68	5.6	2014-12-24	15:36:43
1640	50.332484	-4.120463	1.52	347.3	2014-12-24	15:36:44
1641	50.332487	-4.120466	0.19	318.9	2014-12-24	15:36:46
1642	50.332477	-4.120478	1.37	218.4	2014-12-24	15:36:47
1643	50.332464	-4.120493	1.81	216.4	2014-12-24	15:36:48
1644	50.332451	-4.12051	1.89	218.3	2014-12-24	15:36:49
1645	50.332436	-4.120522	1.82	210	2014-12-24	15:36:50
1646	50.332424	-4.120529	1.49	197.5	2014-12-24	15:36:51
1647	50.332413	-4.120535	1.29	198.8	2014-12-24	15:36:52
1648	50.332402	-4.120547	1.48	216.1	2014-12-24	15:36:53
1649	50.332391	-4.12056	1.55	215.7	2014-12-24	15:36:54
1650	50.332375	-4.120568	1.81	199.6	2014-12-24	15:36:55
1651	50.332365	-4.120567	1.15	177.9	2014-12-24	15:36:56
1652	50.332355	-4.120569	1.14	186.9	2014-12-24	15:36:57
1653	50.332341	-4.120581	1.73	208.9	2014-12-24	15:36:58
1654	50.332327	-4.120594	1.83	210.8	2014-12-24	15:36:59
1655	50.332313	-4.120611	2.01	217.4	2014-12-24	15:37:00
1656	50.332299	-4.120627	1.88	217	2014-12-24	15:37:01
1657	50.332286	-4.120644	1.94	218.3	2014-12-24	15:37:02
1658	50.332274	-4.120655	1.55	209.4	2014-12-24	15:37:03
1659	50.332264	-4.120663	1.23	207.2	2014-12-24	15:37:04
1660	50.332252	-4.120679	1.76	220.3	2014-12-24	15:37:05
1661	50.332238	-4.120699	2.09	223	2014-12-24	15:37:06
1662	50.332226	-4.120716	1.8	221.2	2014-12-24	15:37:07
1663	50.332217	-4.120725	1.17	214	2014-12-24	15:37:08
1664	50.332207	-4.120734	1.25	210.7	2014-12-24	15:37:09
1665	50.332196	-4.120744	1.43	208.7	2014-12-24	15:37:10
1666	50.332188	-4.120754	1.19	219.1	2014-12-24	15:37:11
1667	50.332178	-4.120767	1.41	221.4	2014-12-24	15:37:12
1668	50.332169	-4.120785	1.67	230.4	2014-12-24	15:37:13
1669	50.332158	-4.120802	1.72	224.3	2014-12-24	15:37:14
1670	50.332146	-4.120814	1.54	211.8	2014-12-24	15:37:15
1671	50.332134	-4.120821	1.41	202.7	2014-12-24	15:37:16
1672	50.332122	-4.120828	1.42	200.1	2014-12-24	15:37:17
1673	50.332111	-4.120831	1.33	189.5	2014-12-24	15:37:18
1674	50.332099	-4.120835	1.35	191.7	2014-12-24	15:37:19
1675	50.332088	-4.120842	1.32	201.8	2014-12-24	15:37:20
1676	50.332079	-4.120847	1.08	200.7	2014-12-24	15:37:21
1677	50.332071	-4.120853	0.94	206.7	2014-12-24	15:37:22
1678	50.332062	-4.120861	1.19	207.5	2014-12-24	15:37:23
1679	50.332052	-4.120866	1.13	197.6	2014-12-24	15:37:24
1680	50.332044	-4.120873	1.04	210.9	2014-12-24	15:37:25
1681	50.332035	-4.120882	1.15	213.1	2014-12-24	15:37:26
1682	50.332025	-4.120894	1.44	216	2014-12-24	15:37:27
1683	50.332015	-4.120908	1.48	222.3	2014-12-24	15:37:28
1684	50.332007	-4.120919	1.18	220.4	2014-12-24	15:37:29
1685	50.332004	-4.120922	0.38	220.8	2014-12-24	15:37:30
1686	50.332003	-4.120922	0.1	173.7	2014-12-24	15:37:31
1687	50.332	-4.120919	0.43	145.5	2014-12-24	15:37:32
1688	50.332	-4.120919	0.06	202.8	2014-12-24	15:37:33
1689	50.331998	-4.120916	0.31	141.1	2014-12-24	15:37:34
1690	50.331995	-4.12092	0.41	217.5	2014-12-24	15:37:35
1691	50.331993	-4.12092	0.08	187.9	2014-12-24	15:37:37
1692	50.331993	-4.12092	0.01	90	2014-12-24	15:37:38
1693	50.331993	-4.12092	0.02	90	2014-12-24	15:37:39
1694	50.331993	-4.120919	0.01	90	2014-12-24	15:37:40
1695	50.331995	-4.120915	0.36	56.7	2014-12-24	15:37:41
1696	50.332	-4.120913	0.58	14.9	2014-12-24	15:37:42
1697	50.332007	-4.120909	0.82	21.7	2014-12-24	15:37:43
1698	50.332012	-4.120905	0.67	25.7	2014-12-24	15:37:44
1699	50.332017	-4.120899	0.63	39.8	2014-12-24	15:37:45
1700	50.332022	-4.120878	1.63	66.4	2014-12-24	15:37:46
1701	50.332036	-4.120832	3.59	65.8	2014-12-24	15:37:47
1702	50.332049	-4.120772	4.53	70.3	2014-12-24	15:37:48
1703	50.332062	-4.120708	4.76	73	2014-12-24	15:37:49
1704	50.33207	-4.120645	4.59	78.6	2014-12-24	15:37:50
1705	50.33208	-4.120579	4.75	77.1	2014-12-24	15:37:51
1706	50.332094	-4.120519	4.62	69.4	2014-12-24	15:37:52
1707	50.332105	-4.120462	4.2	73.7	2014-12-24	15:37:53
1708	50.332107	-4.120404	4.12	86.4	2014-12-24	15:37:54
1709	50.332107	-4.120342	4.38	90.8	2014-12-24	15:37:55
1710	50.332102	-4.120276	4.76	96.5	2014-12-24	15:37:56
1711	50.332089	-4.12021	4.9	106.3	2014-12-24	15:37:57
1712	50.332072	-4.120156	4.24	116.4	2014-12-24	15:37:58
1713	50.332062	-4.120121	2.76	113.7	2014-12-24	15:37:59
1714	50.33206	-4.120095	1.83	100.3	2014-12-24	15:38:00
1715	50.332058	-4.12008	1.07	99.5	2014-12-24	15:38:01
1716	50.332058	-4.120078	0.09	92.8	2014-12-24	15:38:03
1717	50.332053	-4.120099	1.57	250.5	2014-12-24	15:38:04
1718	50.332049	-4.120109	0.83	237.5	2014-12-24	15:38:05
1719	50.332046	-4.120121	0.98	248.9	2014-12-24	15:38:06
1720	50.332044	-4.120136	1.08	260	2014-12-24	15:38:07
1721	50.332042	-4.120146	0.71	249.3	2014-12-24	15:38:08
1722	50.332042	-4.120148	0.16	259.8	2014-12-24	15:38:09
1723	50.332036	-4.120165	1.4	240.5	2014-12-24	15:38:10
1724	50.332029	-4.120181	1.36	236.8	2014-12-24	15:38:11
1725	50.332029	-4.120192	0.79	269.3	2014-12-24	15:38:12
1726	50.332026	-4.120206	1	252.1	2014-12-24	15:38:13
1727	50.332025	-4.120223	1.24	262.6	2014-12-24	15:38:14
1728	50.332024	-4.120237	0.98	266.8	2014-12-24	15:38:15
1729	50.33202	-4.120255	1.38	249.1	2014-12-24	15:38:16
1730	50.332017	-4.120275	1.45	258.1	2014-12-24	15:38:17
1731	50.332014	-4.120296	1.55	258.2	2014-12-24	15:38:18
1732	50.332011	-4.120316	1.42	256.7	2014-12-24	15:38:19
1733	50.332009	-4.120336	1.48	258.7	2014-12-24	15:38:20
1734	50.332004	-4.120356	1.44	251.6	2014-12-24	15:38:21
1735	50.332	-4.120374	1.43	247.3	2014-12-24	15:38:22
1736	50.332001	-4.120388	0.99	278.6	2014-12-24	15:38:23
1737	50.332002	-4.120401	0.9	278.9	2014-12-24	15:38:24
1738	50.332	-4.12042	1.39	259.5	2014-12-24	15:38:25
1739	50.331998	-4.120435	1.14	259.6	2014-12-24	15:38:26
1740	50.331997	-4.120454	1.33	263.2	2014-12-24	15:38:27
1741	50.331995	-4.120469	1.1	259.2	2014-12-24	15:38:28
1742	50.33199	-4.120484	1.19	242.8	2014-12-24	15:38:29
1743	50.331987	-4.1205	1.21	252.5	2014-12-24	15:38:30
1744	50.331984	-4.120518	1.31	256	2014-12-24	15:38:31
1745	50.331983	-4.120534	1.12	262.9	2014-12-24	15:38:32
1746	50.331982	-4.120544	0.75	265.7	2014-12-24	15:38:33
1747	50.33198	-4.120556	0.86	251.7	2014-12-24	15:38:34
1748	50.331976	-4.120571	1.13	250.7	2014-12-24	15:38:35
1749	50.331972	-4.120587	1.2	249.6	2014-12-24	15:38:36
1750	50.33197	-4.120603	1.16	256.6	2014-12-24	15:38:37
1751	50.331969	-4.120616	0.93	260.2	2014-12-24	15:38:38
1752	50.331968	-4.120627	0.84	265.5	2014-12-24	15:38:39
1753	50.331966	-4.120638	0.79	254.3	2014-12-24	15:38:40
1754	50.331963	-4.120652	1.07	252.7	2014-12-24	15:38:41
1755	50.33196	-4.120672	1.43	256.7	2014-12-24	15:38:42
1756	50.331956	-4.120692	1.48	253.2	2014-12-24	15:38:43
1757	50.331958	-4.120704	0.9	284.4	2014-12-24	15:38:44
1758	50.331962	-4.120708	0.52	324.1	2014-12-24	15:38:45
1759	50.331961	-4.120717	0.64	262.5	2014-12-24	15:38:46
1760	50.331958	-4.120729	0.92	244.8	2014-12-24	15:38:47
1761	50.331954	-4.120742	1.02	245.6	2014-12-24	15:38:48
1762	50.331948	-4.120754	1.06	232	2014-12-24	15:38:49
1763	50.331943	-4.120764	0.9	230	2014-12-24	15:38:50
1764	50.331938	-4.12077	0.71	223.9	2014-12-24	15:38:51
1765	50.331935	-4.120779	0.74	233.4	2014-12-24	15:38:52
1766	50.331932	-4.12079	0.85	248.7	2014-12-24	15:38:53
1767	50.331929	-4.120802	0.89	249.2	2014-12-24	15:38:54
1768	50.331924	-4.120818	1.25	244.4	2014-12-24	15:38:55
1769	50.331919	-4.120832	1.19	241.9	2014-12-24	15:38:56
1770	50.33192	-4.120835	0.21	293.3	2014-12-24	15:38:57
1771	50.331921	-4.12083	0.41	67.5	2014-12-24	15:38:58
1772	50.331921	-4.120824	0.42	95	2014-12-24	15:38:59
1773	50.331919	-4.120821	0.3	138.7	2014-12-24	15:39:00
1774	50.331918	-4.120821	0.08	189.2	2014-12-24	15:39:01
1775	50.331918	-4.120817	0.33	98.1	2014-12-24	15:39:02
1776	50.331918	-4.120814	0.1	79.1	2014-12-24	15:39:04
1777	50.331914	-4.120817	0.52	205.3	2014-12-24	15:39:05
1778	50.33191	-4.120821	0.47	212	2014-12-24	15:39:06
1779	50.331906	-4.120825	0.53	214.2	2014-12-24	15:39:07
1780	50.331903	-4.120826	0.18	197.3	2014-12-24	15:39:09
1781	50.331903	-4.120826	0.02	0	2014-12-24	15:39:10
1782	50.331903	-4.120826	0.02	126.4	2014-12-24	15:39:11
1783	50.331903	-4.120826	0.01	128.1	2014-12-24	15:39:12
1784	50.331903	-4.120825	0.07	74.9	2014-12-24	15:39:13
1785	50.331903	-4.120824	0.06	124.6	2014-12-24	15:39:14
1786	50.331899	-4.120824	0.43	175.3	2014-12-24	15:39:15
1787	50.331894	-4.120824	0.56	181.8	2014-12-24	15:39:16
1788	50.331891	-4.120824	0.34	174.9	2014-12-24	15:39:17
1789	50.331887	-4.120825	0.23	193	2014-12-24	15:39:19
1790	50.331887	-4.120824	0.09	123.3	2014-12-24	15:39:20
1791	50.331887	-4.120821	0.11	73.3	2014-12-24	15:39:22
1792	50.331887	-4.120821	0.05	152.1	2014-12-24	15:39:23
1793	50.331885	-4.120822	0.29	198.2	2014-12-24	15:39:24
1794	50.331885	-4.120822	0.02	8.5	2014-12-24	15:39:26
1795	50.331885	-4.120822	0.02	161.3	2014-12-24	15:39:27
1796	50.331885	-4.120822	0.01	90	2014-12-24	15:39:28
1797	50.331884	-4.12083	0.59	264.6	2014-12-24	15:39:29
1798	50.331883	-4.12084	0.73	261.9	2014-12-24	15:39:30
1799	50.331883	-4.120849	0.64	262.4	2014-12-24	15:39:31
1800	50.331885	-4.120855	0.52	307.6	2014-12-24	15:39:32
1801	50.331889	-4.120861	0.54	309.6	2014-12-24	15:39:33
1802	50.331891	-4.120866	0.5	308.5	2014-12-24	15:39:34
1803	50.331895	-4.120868	0.47	342.3	2014-12-24	15:39:35
1804	50.331899	-4.120869	0.43	349.6	2014-12-24	15:39:36
1805	50.331898	-4.120867	0.16	131.1	2014-12-24	15:39:37
1806	50.331894	-4.12087	0.52	200.8	2014-12-24	15:39:38
1807	50.331889	-4.120876	0.68	215.6	2014-12-24	15:39:39
1808	50.331886	-4.120879	0.43	211.2	2014-12-24	15:39:40
1809	50.331885	-4.120879	0.02	180	2014-12-24	15:39:41
1810	50.33189	-4.120873	0.66	40.9	2014-12-24	15:39:42
1811	50.331896	-4.120865	0.84	37.4	2014-12-24	15:39:43
1812	50.331902	-4.120859	0.78	36.2	2014-12-24	15:39:44
1813	50.331907	-4.120853	0.73	35	2014-12-24	15:39:45
1814	50.331911	-4.120848	0.56	40.2	2014-12-24	15:39:46
1815	50.331917	-4.120841	0.86	36.6	2014-12-24	15:39:47
1816	50.331923	-4.120831	1	45.3	2014-12-24	15:39:48
1817	50.331931	-4.120817	1.33	46.7	2014-12-24	15:39:49
1818	50.331944	-4.120792	2.25	53.1	2014-12-24	15:39:50
1819	50.331959	-4.120755	3.14	56.5	2014-12-24	15:39:51
1820	50.331975	-4.120707	3.79	62.9	2014-12-24	15:39:52
1821	50.331988	-4.120657	3.92	67.3	2014-12-24	15:39:53
1822	50.332004	-4.120614	3.5	59.8	2014-12-24	15:39:54
1823	50.332016	-4.120584	2.46	58.7	2014-12-24	15:39:55
1824	50.332018	-4.120565	1.38	79.1	2014-12-24	15:39:56
1825	50.332018	-4.12055	1.07	88.5	2014-12-24	15:39:57
1826	50.332016	-4.120549	0.24	164.3	2014-12-24	15:39:58
1827	50.332012	-4.120565	1.21	249.6	2014-12-24	15:39:59
1828	50.332013	-4.120584	1.32	274.1	2014-12-24	15:40:00
1829	50.332012	-4.120605	1.5	266.8	2014-12-24	15:40:01
1830	50.33201	-4.120624	1.39	258	2014-12-24	15:40:02
1831	50.332007	-4.12064	1.13	256.6	2014-12-24	15:40:03
1832	50.332004	-4.120657	1.31	255.1	2014-12-24	15:40:04
1833	50.332005	-4.120673	1.12	272.8	2014-12-24	15:40:05
1834	50.332008	-4.120681	0.33	305.6	2014-12-24	15:40:07
1835	50.332003	-4.120702	1.59	249.8	2014-12-24	15:40:08
1836	50.331998	-4.120724	1.65	250.6	2014-12-24	15:40:09
1837	50.331994	-4.120743	1.44	248.8	2014-12-24	15:40:10
1838	50.331989	-4.120761	1.39	249.2	2014-12-24	15:40:11
1839	50.331984	-4.12078	1.48	247.4	2014-12-24	15:40:12
1840	50.331982	-4.120794	1.06	254.1	2014-12-24	15:40:13
1841	50.33198	-4.120806	0.86	260	2014-12-24	15:40:14
1842	50.331978	-4.120821	1.04	258	2014-12-24	15:40:15
1843	50.331976	-4.120835	1.04	255	2014-12-24	15:40:16
1844	50.331974	-4.120848	0.95	255.2	2014-12-24	15:40:17
1845	50.331971	-4.120859	0.9	246.8	2014-12-24	15:40:18
1846	50.331967	-4.120874	1.09	246.9	2014-12-24	15:40:19
1847	50.331964	-4.120886	0.92	248	2014-12-24	15:40:20
1848	50.331959	-4.1209	1.17	243.3	2014-12-24	15:40:21
1849	50.331953	-4.120915	1.26	239.6	2014-12-24	15:40:22
1850	50.331949	-4.120929	1.05	242.6	2014-12-24	15:40:23
1851	50.331945	-4.120943	1.12	247.5	2014-12-24	15:40:24
1852	50.331941	-4.120958	1.16	245.7	2014-12-24	15:40:25
1853	50.331935	-4.120972	1.18	238.6	2014-12-24	15:40:26
1854	50.331934	-4.120981	0.6	260.2	2014-12-24	15:40:27
1855	50.331936	-4.120983	0.24	321.5	2014-12-24	15:40:28
1856	50.331939	-4.120975	0.62	55.4	2014-12-24	15:40:29
1857	50.331941	-4.12097	0.4	66.7	2014-12-24	15:40:30
1858	50.33194	-4.120971	0.06	217.2	2014-12-24	15:40:31
1859	50.331936	-4.120975	0.56	215.1	2014-12-24	15:40:32
1860	50.331935	-4.120976	0.09	224.9	2014-12-24	15:40:33
1861	50.331933	-4.12098	0.19	222.5	2014-12-24	15:40:35
1862	50.331933	-4.12098	0.03	192.9	2014-12-24	15:40:36
1863	50.331933	-4.12098	0.01	270	2014-12-24	15:40:37
1864	50.331933	-4.12098	0	0	2014-12-24	15:40:38
1865	50.331933	-4.12098	0.02	270	2014-12-24	15:40:39
1866	50.331938	-4.120979	0.55	7.5	2014-12-24	15:40:40
1867	50.331944	-4.120973	0.8	33.7	2014-12-24	15:40:41
1868	50.331949	-4.12096	1.13	57	2014-12-24	15:40:42
1869	50.331959	-4.120932	2.25	59.3	2014-12-24	15:40:43
1870	50.331979	-4.120895	3.44	51	2014-12-24	15:40:44
1871	50.332	-4.120844	4.29	56.6	2014-12-24	15:40:45
1872	50.332022	-4.120787	4.77	59.4	2014-12-24	15:40:46
1873	50.332045	-4.120732	4.66	56	2014-12-24	15:40:47
1874	50.332071	-4.120679	4.7	52.9	2014-12-24	15:40:48
1875	50.332098	-4.120643	4.05	40.5	2014-12-24	15:40:49
1876	50.332127	-4.120618	3.65	28.8	2014-12-24	15:40:50
1877	50.332166	-4.120588	4.81	25.7	2014-12-24	15:40:51
1878	50.332211	-4.120557	5.5	23.8	2014-12-24	15:40:52
1879	50.332255	-4.120532	5.23	20.1	2014-12-24	15:40:53
1880	50.332283	-4.120522	3.21	12.8	2014-12-24	15:40:54
1881	50.332293	-4.120527	1.12	341.4	2014-12-24	15:40:55
1882	50.332293	-4.120541	0.98	271.6	2014-12-24	15:40:56
1883	50.332289	-4.120557	1.29	246.5	2014-12-24	15:40:57
1884	50.332283	-4.120575	1.45	242.8	2014-12-24	15:40:58
1885	50.332275	-4.120591	1.44	232.1	2014-12-24	15:40:59
1886	50.332267	-4.120604	1.19	226.2	2014-12-24	15:41:00
1887	50.332261	-4.120616	1.19	230.5	2014-12-24	15:41:01
1888	50.332252	-4.120629	1.35	222.2	2014-12-24	15:41:02
1889	50.33224	-4.120641	1.55	214.4	2014-12-24	15:41:03
1890	50.332226	-4.120658	1.92	216.4	2014-12-24	15:41:04
1891	50.332212	-4.120673	1.93	215.4	2014-12-24	15:41:05
1892	50.332202	-4.120684	1.37	211.9	2014-12-24	15:41:06
1893	50.33219	-4.120693	1.41	208.3	2014-12-24	15:41:07
1894	50.332179	-4.120706	1.58	217.1	2014-12-24	15:41:08
1895	50.332167	-4.120718	1.6	211.5	2014-12-24	15:41:09
1896	50.332157	-4.120719	1.07	183.2	2014-12-24	15:41:10
1897	50.332151	-4.120724	0.75	207.5	2014-12-24	15:41:11
1898	50.332144	-4.120737	1.21	231.4	2014-12-24	15:41:12
1899	50.332135	-4.120754	1.58	227.7	2014-12-24	15:41:13
1900	50.332126	-4.120772	1.62	232.8	2014-12-24	15:41:14
1901	50.332117	-4.120793	1.81	237.9	2014-12-24	15:41:15
1902	50.33211	-4.12081	1.42	236	2014-12-24	15:41:16
1903	50.332114	-4.12081	0.37	1	2014-12-24	15:41:17
1904	50.332118	-4.120804	0.61	39.1	2014-12-24	15:41:18
1905	50.332117	-4.120805	0.1	200.8	2014-12-24	15:41:19
1906	50.332111	-4.120813	0.86	220.6	2014-12-24	15:41:20
1907	50.332105	-4.120821	0.92	220.1	2014-12-24	15:41:21
1908	50.332098	-4.120829	0.96	218.5	2014-12-24	15:41:22
1909	50.332092	-4.120838	0.88	221.8	2014-12-24	15:41:23
1910	50.332085	-4.120846	1.04	216.1	2014-12-24	15:41:24
1911	50.332076	-4.120855	1.15	213.3	2014-12-24	15:41:25
1912	50.332069	-4.120863	1.01	214.6	2014-12-24	15:41:26
1913	50.332063	-4.120869	0.79	213.3	2014-12-24	15:41:27
1914	50.332057	-4.120873	0.68	200.1	2014-12-24	15:41:28
1915	50.33205	-4.12088	0.97	215.2	2014-12-24	15:41:29
1916	50.332042	-4.120887	0.96	207.7	2014-12-24	15:41:30
1917	50.332033	-4.120894	1.18	205.7	2014-12-24	15:41:31
1918	50.332025	-4.120898	0.92	200	2014-12-24	15:41:32
1919	50.33202	-4.120902	0.59	203.2	2014-12-24	15:41:33
1920	50.332014	-4.12091	0.92	220.7	2014-12-24	15:41:34
1921	50.332005	-4.120921	1.24	217.9	2014-12-24	15:41:35
1922	50.331996	-4.120933	1.28	220.7	2014-12-24	15:41:36
1923	50.331988	-4.120945	1.32	223.3	2014-12-24	15:41:37
1924	50.331986	-4.12095	0.37	241.2	2014-12-24	15:41:38
1925	50.331988	-4.120945	0.4	58.9	2014-12-24	15:41:39
1926	50.33199	-4.120942	0.31	42.9	2014-12-24	15:41:40
1927	50.331991	-4.12094	0.12	43.7	2014-12-24	15:41:42
1928	50.331991	-4.12094	0.08	180	2014-12-24	15:41:43
1929	50.331987	-4.120942	0.21	200.8	2014-12-24	15:41:45
1930	50.331986	-4.120943	0.05	209.4	2014-12-24	15:41:47
1931	50.331986	-4.120943	0.03	180	2014-12-24	15:41:48
1932	50.331982	-4.120947	0.54	212.6	2014-12-24	15:41:49
1933	50.331978	-4.120948	0.23	194.9	2014-12-24	15:41:51
1934	50.33198	-4.120941	0.54	70.9	2014-12-24	15:41:52
1935	50.331979	-4.120936	0.17	99.3	2014-12-24	15:41:54
1936	50.331979	-4.120937	0.06	197.7	2014-12-24	15:41:55
1937	50.331978	-4.120937	0.01	180	2014-12-24	15:41:56
1938	50.331975	-4.120936	0.4	176.7	2014-12-24	15:41:57
1939	50.331972	-4.120936	0.34	180	2014-12-24	15:41:58
1940	50.331972	-4.120937	0.03	223.2	2014-12-24	15:41:59
1941	50.331971	-4.120932	0.35	108.4	2014-12-24	15:42:00
1942	50.331974	-4.120924	0.62	59.1	2014-12-24	15:42:01
1943	50.331976	-4.120915	0.7	67.2	2014-12-24	15:42:02
1944	50.331983	-4.1209	1.34	53.2	2014-12-24	15:42:03
1945	50.332002	-4.12087	3.05	45.6	2014-12-24	15:42:04
1946	50.332028	-4.120816	4.75	53.6	2014-12-24	15:42:05
1947	50.332054	-4.120749	5.59	58.5	2014-12-24	15:42:06
1948	50.33209	-4.120703	5.21	38.7	2014-12-24	15:42:07
1949	50.332126	-4.120677	4.38	24.8	2014-12-24	15:42:08
1950	50.332161	-4.120638	4.81	35.2	2014-12-24	15:42:09
1951	50.332199	-4.120601	5	32.3	2014-12-24	15:42:10
1952	50.332235	-4.120566	4.7	31.3	2014-12-24	15:42:11
1953	50.332272	-4.120527	4.92	34.2	2014-12-24	15:42:12
1954	50.33231	-4.120493	4.91	30.1	2014-12-24	15:42:13
1955	50.332349	-4.120463	4.8	26.1	2014-12-24	15:42:14
1956	50.332379	-4.120445	3.6	20.5	2014-12-24	15:42:15
1957	50.332395	-4.120442	1.74	7.5	2014-12-24	15:42:16
1958	50.332399	-4.12045	0.74	314.6	2014-12-24	15:42:17
1959	50.332398	-4.120463	0.97	260	2014-12-24	15:42:18
1960	50.332392	-4.12048	1.37	243.8	2014-12-24	15:42:19
1961	50.332384	-4.120502	1.79	237.5	2014-12-24	15:42:20
1962	50.332372	-4.120521	1.95	226.5	2014-12-24	15:42:21
1963	50.33236	-4.120538	1.73	221.8	2014-12-24	15:42:22
1964	50.332354	-4.120545	0.86	216.6	2014-12-24	15:42:23
1965	50.332347	-4.120553	0.98	218.1	2014-12-24	15:42:24
1966	50.332337	-4.120564	1.36	213	2014-12-24	15:42:25
1967	50.332324	-4.120573	1.56	205.7	2014-12-24	15:42:26
1968	50.332311	-4.120582	1.54	204.5	2014-12-24	15:42:27
1969	50.332298	-4.120593	1.64	208.3	2014-12-24	15:42:28
1970	50.332285	-4.120602	1.58	203.8	2014-12-24	15:42:29
1971	50.332273	-4.120613	1.58	208.2	2014-12-24	15:42:30
1972	50.33226	-4.120625	1.71	210.2	2014-12-24	15:42:31
1973	50.332244	-4.120639	1.99	209.4	2014-12-24	15:42:32
1974	50.332228	-4.120652	2.02	208.5	2014-12-24	15:42:33
1975	50.332221	-4.12065	0.83	170.9	2014-12-24	15:42:34
1976	50.332216	-4.120646	0.62	153.1	2014-12-24	15:42:35
1977	50.332206	-4.120655	1.24	209.3	2014-12-24	15:42:36
1978	50.332196	-4.120667	1.43	216.6	2014-12-24	15:42:37
1979	50.332184	-4.120679	1.61	213.6	2014-12-24	15:42:38
1980	50.332172	-4.120693	1.62	216.8	2014-12-24	15:42:39
1981	50.332162	-4.120711	1.75	228.2	2014-12-24	15:42:40
1982	50.332151	-4.120733	1.96	230.6	2014-12-24	15:42:41
1983	50.332137	-4.12075	1.94	218.1	2014-12-24	15:42:42
1984	50.332126	-4.120755	1.27	198.3	2014-12-24	15:42:43
1985	50.332118	-4.120757	0.87	188.3	2014-12-24	15:42:44
1986	50.332106	-4.120765	1.43	203.5	2014-12-24	15:42:45
1987	50.332094	-4.120776	1.57	210.7	2014-12-24	15:42:46
1988	50.332084	-4.120783	1.27	200.9	2014-12-24	15:42:47
1989	50.332077	-4.120781	0.72	168.2	2014-12-24	15:42:48
1990	50.332074	-4.120777	0.41	143.2	2014-12-24	15:42:49
1991	50.332074	-4.120775	0.09	112.2	2014-12-24	15:42:51
1992	50.332074	-4.120775	0	0	2014-12-24	15:42:52
1993	50.332074	-4.120775	0.01	270	2014-12-24	15:42:53
1994	50.332074	-4.120775	0.02	180	2014-12-24	15:42:54
1995	50.332076	-4.120764	0.81	73.4	2014-12-24	15:42:55
1996	50.332085	-4.120736	2.26	61.7	2014-12-24	15:42:56
1997	50.332099	-4.120681	4.19	68.3	2014-12-24	15:42:57
1998	50.332117	-4.120616	5.08	66.5	2014-12-24	15:42:58
1999	50.332145	-4.120561	4.96	52.2	2014-12-24	15:42:59
[truncated: 1,376 more rows]
