# Supplementary material for: On the Potential of Surfers to Monitor Environmental Indicators in the Coastal Zone
Source: PLoS One. 2015 Jul 8;10(7):e0127706. doi: 10.1371/journal.pone.0127706 (PMC4496071; doi:10.1371/journal.pone.0127706)
Supplement: S1 Data — Contains 85 GPS tracks (comma separated files) used to estimate surfing performance statistics in the manuscript. (ZIP) [file pone.0127706.s001.zip › S1 Data GPS Tracks/20141225_Bovisand.csv]

No	Latitude	Longitude	Speed	Course	Date	Time
1	50.333842	-4.120214	0	0	2014-12-25	11:51:53
2	50.333828	-4.120214	1.6	179.6	2014-12-25	11:51:54
3	50.333813	-4.120214	1.63	181.3	2014-12-25	11:51:55
4	50.333796	-4.120217	1.92	187	2014-12-25	11:51:56
5	50.333781	-4.120217	1.7	179.4	2014-12-25	11:51:57
6	50.333766	-4.120216	1.68	177.6	2014-12-25	11:51:58
7	50.333754	-4.120215	1.35	176.4	2014-12-25	11:51:59
8	50.33374	-4.120215	1.58	180.9	2014-12-25	11:52:00
9	50.333725	-4.120214	1.64	177.5	2014-12-25	11:52:01
10	50.333712	-4.120215	1.46	180.7	2014-12-25	11:52:02
11	50.333698	-4.120215	1.57	180.4	2014-12-25	11:52:03
12	50.333685	-4.120215	1.45	182.1	2014-12-25	11:52:04
13	50.333672	-4.120218	1.37	188	2014-12-25	11:52:05
14	50.33366	-4.120221	1.38	187.9	2014-12-25	11:52:06
15	50.333647	-4.120223	1.48	186	2014-12-25	11:52:07
16	50.333635	-4.120223	1.27	180.5	2014-12-25	11:52:08
17	50.333624	-4.120223	1.33	178.7	2014-12-25	11:52:09
18	50.333612	-4.120225	1.31	185.7	2014-12-25	11:52:10
19	50.3336	-4.120227	1.36	186.8	2014-12-25	11:52:11
20	50.333587	-4.120231	1.48	191.6	2014-12-25	11:52:12
21	50.333574	-4.12023	1.37	178.2	2014-12-25	11:52:13
22	50.333562	-4.120231	1.38	183	2014-12-25	11:52:14
23	50.333553	-4.12023	0.48	175	2014-12-25	11:52:16
24	50.333553	-4.12023	0.01	51.9	2014-12-25	11:52:17
25	50.333554	-4.12023	0.02	61.5	2014-12-25	11:52:18
26	50.333554	-4.12023	0.05	303.6	2014-12-25	11:52:19
27	50.333554	-4.120231	0.02	240.6	2014-12-25	11:52:20
28	50.333553	-4.12023	0.09	113.8	2014-12-25	11:52:21
29	50.333553	-4.120227	0.19	87.3	2014-12-25	11:52:22
30	50.333557	-4.120218	0.77	57.7	2014-12-25	11:52:23
31	50.333556	-4.120216	0.16	129.3	2014-12-25	11:52:24
32	50.333552	-4.120214	0.45	164.5	2014-12-25	11:52:25
33	50.333552	-4.120215	0.03	231.9	2014-12-25	11:52:26
34	50.333552	-4.120215	0.03	226.2	2014-12-25	11:52:28
35	50.333552	-4.120216	0.05	270	2014-12-25	11:52:29
36	50.333552	-4.120214	0.06	71.1	2014-12-25	11:52:31
37	50.333552	-4.120214	0.04	47	2014-12-25	11:52:32
38	50.333553	-4.120213	0.09	42.3	2014-12-25	11:52:33
39	50.333554	-4.120212	0.08	51.8	2014-12-25	11:52:35
40	50.333554	-4.120212	0.07	0	2014-12-25	11:52:36
41	50.333555	-4.120212	0.07	349.4	2014-12-25	11:52:37
42	50.333556	-4.120212	0.04	356.2	2014-12-25	11:52:39
43	50.333555	-4.120212	0.04	188.5	2014-12-25	11:52:40
44	50.333556	-4.120212	0.05	13.7	2014-12-25	11:52:41
45	50.333556	-4.120212	0.02	0	2014-12-25	11:52:43
46	50.333556	-4.120212	0.08	193.4	2014-12-25	11:52:44
47	50.333555	-4.120212	0.05	172.2	2014-12-25	11:52:45
48	50.333555	-4.120212	0.04	205.1	2014-12-25	11:52:46
49	50.333555	-4.120212	0.02	244.3	2014-12-25	11:52:47
50	50.333555	-4.120212	0.01	0	2014-12-25	11:52:48
51	50.333555	-4.120213	0.03	270	2014-12-25	11:52:49
52	50.333555	-4.120213	0.03	232.8	2014-12-25	11:52:50
53	50.333555	-4.120213	0.03	73.4	2014-12-25	11:52:51
54	50.333555	-4.120213	0	0	2014-12-25	11:52:52
55	50.333554	-4.120213	0.05	187.8	2014-12-25	11:52:53
56	50.333554	-4.120213	0.01	144.3	2014-12-25	11:52:54
57	50.333554	-4.120213	0.04	180	2014-12-25	11:52:55
58	50.333554	-4.120213	0.04	171.2	2014-12-25	11:52:56
59	50.333553	-4.120213	0.04	170.4	2014-12-25	11:52:57
60	50.333553	-4.120213	0.05	223.8	2014-12-25	11:52:58
61	50.333535	-4.120215	2.01	183.2	2014-12-25	11:52:59
62	50.333516	-4.12022	2.14	191.1	2014-12-25	11:53:00
63	50.333498	-4.120227	2.06	192.7	2014-12-25	11:53:01
64	50.333479	-4.120233	2.12	192	2014-12-25	11:53:02
65	50.333461	-4.120238	2.11	190.3	2014-12-25	11:53:03
66	50.333441	-4.120248	2.35	198	2014-12-25	11:53:04
67	50.333417	-4.120262	2.78	200.6	2014-12-25	11:53:05
68	50.333396	-4.120275	2.55	200.4	2014-12-25	11:53:06
69	50.333378	-4.120282	2.05	194.8	2014-12-25	11:53:07
70	50.333364	-4.120277	1.57	166.1	2014-12-25	11:53:08
71	50.333357	-4.120264	1.19	132.8	2014-12-25	11:53:09
72	50.333354	-4.12025	1.08	109.7	2014-12-25	11:53:10
73	50.333352	-4.12024	0.73	104.9	2014-12-25	11:53:11
74	50.333347	-4.120234	0.76	143.7	2014-12-25	11:53:12
75	50.333339	-4.120233	0.88	174.5	2014-12-25	11:53:13
76	50.333331	-4.120237	0.9	198.6	2014-12-25	11:53:14
77	50.333321	-4.120239	1.13	187.3	2014-12-25	11:53:15
78	50.333314	-4.12024	0.82	187.5	2014-12-25	11:53:16
79	50.33331	-4.120238	0.48	162.6	2014-12-25	11:53:17
80	50.333309	-4.120238	0.06	138.1	2014-12-25	11:53:18
81	50.333301	-4.120235	0.96	168.2	2014-12-25	11:53:19
82	50.333296	-4.120232	0.29	162	2014-12-25	11:53:21
83	50.333295	-4.120233	0.14	208.3	2014-12-25	11:53:22
84	50.333294	-4.120226	0.52	104.6	2014-12-25	11:53:23
85	50.333291	-4.120221	0.49	128.8	2014-12-25	11:53:24
86	50.333287	-4.120214	0.63	133.2	2014-12-25	11:53:25
87	50.333284	-4.120203	0.91	114.3	2014-12-25	11:53:26
88	50.333281	-4.120193	0.76	111.6	2014-12-25	11:53:27
89	50.33328	-4.120183	0.7	100.7	2014-12-25	11:53:28
90	50.333279	-4.120162	1.5	93.6	2014-12-25	11:53:29
91	50.333276	-4.120138	1.72	100	2014-12-25	11:53:30
92	50.333271	-4.120118	1.51	111.7	2014-12-25	11:53:31
93	50.333267	-4.120104	1.14	116.3	2014-12-25	11:53:32
94	50.333262	-4.120092	0.99	123	2014-12-25	11:53:33
95	50.333252	-4.120075	1.65	130.5	2014-12-25	11:53:34
96	50.333234	-4.120054	2.46	144.5	2014-12-25	11:53:35
97	50.333211	-4.120033	2.99	149.9	2014-12-25	11:53:36
98	50.333187	-4.120011	3.13	149.8	2014-12-25	11:53:37
99	50.33316	-4.119987	3.4	149.5	2014-12-25	11:53:38
100	50.333136	-4.119962	3.29	147.7	2014-12-25	11:53:39
101	50.333109	-4.119938	3.42	149.4	2014-12-25	11:53:40
102	50.333084	-4.119913	3.33	148.5	2014-12-25	11:53:41
103	50.333062	-4.119889	2.92	144.5	2014-12-25	11:53:42
104	50.333048	-4.119878	1.74	152.2	2014-12-25	11:53:43
105	50.333032	-4.119879	1.78	182.3	2014-12-25	11:53:44
106	50.333014	-4.119884	2.11	188.9	2014-12-25	11:53:45
107	50.332992	-4.119889	2.43	189.2	2014-12-25	11:53:46
108	50.33297	-4.119895	2.54	190.3	2014-12-25	11:53:47
109	50.332952	-4.119901	2.01	192.5	2014-12-25	11:53:48
110	50.332936	-4.119908	1.88	193.2	2014-12-25	11:53:49
111	50.332918	-4.119913	1.98	191.6	2014-12-25	11:53:50
112	50.332902	-4.119919	1.81	193.3	2014-12-25	11:53:51
113	50.332886	-4.119923	1.85	189.5	2014-12-25	11:53:52
114	50.332869	-4.119927	1.9	188.5	2014-12-25	11:53:53
115	50.332847	-4.119938	2.58	197	2014-12-25	11:53:54
116	50.332827	-4.11995	2.42	201.8	2014-12-25	11:53:55
117	50.332798	-4.11996	3.32	192	2014-12-25	11:53:56
118	50.33277	-4.11997	3.13	193.3	2014-12-25	11:53:57
119	50.332744	-4.119984	3.04	198	2014-12-25	11:53:58
120	50.332723	-4.12	2.64	206.3	2014-12-25	11:53:59
121	50.332703	-4.120014	2.42	204.9	2014-12-25	11:54:00
122	50.332686	-4.120028	2.16	207.4	2014-12-25	11:54:01
123	50.33267	-4.120041	2.03	207.2	2014-12-25	11:54:02
124	50.332655	-4.120052	1.79	204.6	2014-12-25	11:54:03
125	50.332642	-4.12006	1.59	202.4	2014-12-25	11:54:04
126	50.33263	-4.120071	1.57	208.1	2014-12-25	11:54:05
127	50.332617	-4.120074	1.45	190.2	2014-12-25	11:54:06
128	50.332609	-4.120076	0.92	184.8	2014-12-25	11:54:07
129	50.332604	-4.120075	0.56	178.2	2014-12-25	11:54:08
130	50.332599	-4.12008	0.65	213.5	2014-12-25	11:54:09
131	50.332594	-4.120081	0.24	186.5	2014-12-25	11:54:11
132	50.332591	-4.120082	0.35	189.7	2014-12-25	11:54:12
133	50.332589	-4.120083	0.32	190.7	2014-12-25	11:54:13
134	50.332586	-4.120083	0.29	182.4	2014-12-25	11:54:14
135	50.332583	-4.120086	0.4	219	2014-12-25	11:54:15
136	50.332581	-4.120088	0.23	216.4	2014-12-25	11:54:16
137	50.332581	-4.12009	0.13	253.2	2014-12-25	11:54:17
138	50.332581	-4.120088	0.14	74.6	2014-12-25	11:54:18
139	50.332581	-4.120087	0.11	122.4	2014-12-25	11:54:19
140	50.33258	-4.12009	0.1	245.7	2014-12-25	11:54:21
141	50.33258	-4.12009	0.04	180	2014-12-25	11:54:22
142	50.332578	-4.120094	0.21	231	2014-12-25	11:54:24
143	50.332578	-4.120099	0.37	274.3	2014-12-25	11:54:25
144	50.33258	-4.120112	0.94	282.6	2014-12-25	11:54:26
145	50.332585	-4.120141	1.08	286.6	2014-12-25	11:54:28
146	50.332587	-4.120147	0.48	292.7	2014-12-25	11:54:29
147	50.332588	-4.12015	0.23	294.2	2014-12-25	11:54:30
148	50.332586	-4.120153	0.29	220.5	2014-12-25	11:54:31
149	50.332582	-4.120167	1.07	244.8	2014-12-25	11:54:32
150	50.332573	-4.120177	1.18	216.7	2014-12-25	11:54:33
151	50.332565	-4.12019	1.3	228.9	2014-12-25	11:54:34
152	50.332554	-4.120212	1.95	231.5	2014-12-25	11:54:35
153	50.33254	-4.120234	2.23	224.9	2014-12-25	11:54:36
154	50.33253	-4.120255	1.84	232.2	2014-12-25	11:54:37
155	50.332522	-4.120271	1.51	230.9	2014-12-25	11:54:38
156	50.332512	-4.120284	1.43	221.2	2014-12-25	11:54:39
157	50.332501	-4.120297	1.47	216.7	2014-12-25	11:54:40
158	50.332491	-4.120313	1.63	224.7	2014-12-25	11:54:41
159	50.332481	-4.120328	1.54	225.9	2014-12-25	11:54:42
160	50.332471	-4.120345	1.64	225.6	2014-12-25	11:54:43
161	50.332459	-4.120361	1.75	221.1	2014-12-25	11:54:44
162	50.332447	-4.120379	1.89	221.4	2014-12-25	11:54:45
163	50.33244	-4.120387	0.98	220.2	2014-12-25	11:54:46
164	50.332434	-4.120392	0.7	205.6	2014-12-25	11:54:47
165	50.332426	-4.120403	1.2	222.2	2014-12-25	11:54:48
166	50.332417	-4.120411	1.19	207.2	2014-12-25	11:54:49
167	50.332409	-4.120419	1.07	213.1	2014-12-25	11:54:50
168	50.332402	-4.120432	1.16	231	2014-12-25	11:54:51
169	50.332396	-4.120439	0.86	217.6	2014-12-25	11:54:52
170	50.332389	-4.120444	0.85	206.8	2014-12-25	11:54:53
171	50.332383	-4.120451	0.82	216.8	2014-12-25	11:54:54
172	50.332376	-4.120456	0.9	201.6	2014-12-25	11:54:55
173	50.332364	-4.120464	1.47	204.7	2014-12-25	11:54:56
174	50.332354	-4.120475	1.35	214.2	2014-12-25	11:54:57
175	50.332347	-4.120478	0.8	192	2014-12-25	11:54:58
176	50.332344	-4.120484	0.56	240.1	2014-12-25	11:54:59
177	50.332344	-4.120491	0.46	265.4	2014-12-25	11:55:00
178	50.332343	-4.120499	0.61	255.8	2014-12-25	11:55:01
179	50.332341	-4.12051	0.79	257	2014-12-25	11:55:02
180	50.33234	-4.120515	0.16	261.7	2014-12-25	11:55:04
181	50.332341	-4.120515	0.05	314.3	2014-12-25	11:55:06
182	50.332341	-4.120516	0.07	314.5	2014-12-25	11:55:07
183	50.332342	-4.120517	0.12	310	2014-12-25	11:55:08
184	50.332343	-4.120518	0.06	345.1	2014-12-25	11:55:10
185	50.332338	-4.12053	1.07	234.3	2014-12-25	11:55:11
186	50.332331	-4.120546	1.39	236.1	2014-12-25	11:55:12
187	50.332325	-4.120543	0.68	160.6	2014-12-25	11:55:13
188	50.332318	-4.120531	1.12	129.2	2014-12-25	11:55:14
189	50.33231	-4.120545	1.39	225.1	2014-12-25	11:55:15
190	50.332303	-4.120569	1.87	245.8	2014-12-25	11:55:16
191	50.332294	-4.120595	2.08	243.4	2014-12-25	11:55:17
192	50.332285	-4.120619	2.03	237.8	2014-12-25	11:55:18
193	50.332274	-4.120642	2	234.6	2014-12-25	11:55:19
194	50.332264	-4.120658	1.63	225.6	2014-12-25	11:55:20
195	50.332256	-4.120668	1.17	218.5	2014-12-25	11:55:21
196	50.332247	-4.12068	1.32	218.5	2014-12-25	11:55:22
197	50.332237	-4.120695	1.45	225.4	2014-12-25	11:55:23
198	50.33223	-4.120713	1.55	236.7	2014-12-25	11:55:24
199	50.332222	-4.120731	1.54	237.7	2014-12-25	11:55:25
200	50.332213	-4.120748	1.61	228.5	2014-12-25	11:55:26
201	50.332203	-4.120765	1.65	227.2	2014-12-25	11:55:27
202	50.332195	-4.120775	1.09	221.6	2014-12-25	11:55:28
203	50.332187	-4.120784	1.12	213	2014-12-25	11:55:29
204	50.332176	-4.1208	1.66	223.4	2014-12-25	11:55:30
205	50.332166	-4.120813	1.45	220.5	2014-12-25	11:55:31
206	50.332159	-4.120822	1.06	215	2014-12-25	11:55:32
207	50.332152	-4.120832	1.09	224.5	2014-12-25	11:55:33
208	50.332141	-4.120845	1.49	216.8	2014-12-25	11:55:34
209	50.332129	-4.120859	1.69	217.7	2014-12-25	11:55:35
210	50.332119	-4.120871	1.39	218.2	2014-12-25	11:55:36
211	50.332112	-4.120882	1.1	221.5	2014-12-25	11:55:37
212	50.332103	-4.120896	1.41	224.9	2014-12-25	11:55:38
213	50.332095	-4.12091	1.3	229.7	2014-12-25	11:55:39
214	50.332088	-4.120921	1.16	225	2014-12-25	11:55:40
215	50.33208	-4.120936	1.35	232.4	2014-12-25	11:55:41
216	50.332071	-4.120952	1.55	227.2	2014-12-25	11:55:42
217	50.332064	-4.120963	1.08	224.1	2014-12-25	11:55:43
218	50.332057	-4.120976	1.19	231.6	2014-12-25	11:55:44
219	50.332049	-4.120991	1.38	229.9	2014-12-25	11:55:45
220	50.332046	-4.120997	0.62	230.9	2014-12-25	11:55:46
221	50.332044	-4.121004	0.5	246.9	2014-12-25	11:55:47
222	50.332042	-4.121013	0.66	250.3	2014-12-25	11:55:48
223	50.332041	-4.121016	0.28	242.5	2014-12-25	11:55:49
224	50.33204	-4.121012	0.36	113.2	2014-12-25	11:55:50
225	50.332037	-4.121008	0.44	139.6	2014-12-25	11:55:51
226	50.332033	-4.121007	0.36	172.3	2014-12-25	11:55:52
227	50.332034	-4.121006	0.03	73.4	2014-12-25	11:55:54
228	50.332036	-4.121	0.47	62.7	2014-12-25	11:55:55
229	50.332038	-4.120996	0.38	52.4	2014-12-25	11:55:56
230	50.332041	-4.120989	0.63	48.9	2014-12-25	11:55:57
231	50.332046	-4.120982	0.74	47.1	2014-12-25	11:55:58
232	50.33205	-4.120973	0.8	52.7	2014-12-25	11:55:59
233	50.332058	-4.120964	1.04	37.6	2014-12-25	11:56:00
234	50.332064	-4.120942	1.72	66	2014-12-25	11:56:01
235	50.332071	-4.120901	3.03	74.1	2014-12-25	11:56:02
236	50.332081	-4.120846	4.02	75.1	2014-12-25	11:56:03
237	50.332099	-4.120796	4.1	59.7	2014-12-25	11:56:04
238	50.332129	-4.120758	4.28	38.9	2014-12-25	11:56:05
239	50.332164	-4.120734	4.22	24.4	2014-12-25	11:56:06
240	50.3322	-4.120719	4.14	15	2014-12-25	11:56:07
241	50.332238	-4.120705	4.37	12.4	2014-12-25	11:56:08
242	50.332266	-4.120705	3.18	0.2	2014-12-25	11:56:09
243	50.33228	-4.120717	1.78	331.2	2014-12-25	11:56:10
244	50.332285	-4.120734	1.28	291.8	2014-12-25	11:56:11
245	50.332285	-4.120753	1.36	270.8	2014-12-25	11:56:12
246	50.332283	-4.120774	1.52	263	2014-12-25	11:56:13
247	50.33228	-4.120794	1.41	255.8	2014-12-25	11:56:14
248	50.332276	-4.120809	1.22	247.5	2014-12-25	11:56:15
249	50.33227	-4.120825	1.25	240.5	2014-12-25	11:56:16
250	50.332264	-4.120834	0.96	226.2	2014-12-25	11:56:17
251	50.332256	-4.120844	1.17	215.7	2014-12-25	11:56:18
252	50.332246	-4.120858	1.51	222.3	2014-12-25	11:56:19
253	50.332236	-4.120871	1.46	219.5	2014-12-25	11:56:20
254	50.332225	-4.120883	1.47	215.1	2014-12-25	11:56:21
255	50.332213	-4.120891	1.39	203	2014-12-25	11:56:22
256	50.332203	-4.120893	1.19	186.9	2014-12-25	11:56:23
257	50.332192	-4.120895	1.18	186.1	2014-12-25	11:56:24
258	50.332181	-4.120899	1.3	192.7	2014-12-25	11:56:25
259	50.332169	-4.120907	1.43	203.7	2014-12-25	11:56:26
260	50.332157	-4.120918	1.55	212	2014-12-25	11:56:27
261	50.332146	-4.120928	1.39	208.2	2014-12-25	11:56:28
262	50.332137	-4.120935	1.18	207.4	2014-12-25	11:56:29
263	50.332129	-4.120937	0.93	188.9	2014-12-25	11:56:30
264	50.332119	-4.120943	1.13	201.5	2014-12-25	11:56:31
265	50.332109	-4.120955	1.41	218.5	2014-12-25	11:56:32
266	50.332099	-4.120968	1.42	219.1	2014-12-25	11:56:33
267	50.332092	-4.120979	1.12	222.9	2014-12-25	11:56:34
268	50.332084	-4.120988	1.1	217.8	2014-12-25	11:56:35
269	50.332082	-4.120987	0.24	160.9	2014-12-25	11:56:36
270	50.332084	-4.120982	0.41	67.2	2014-12-25	11:56:37
271	50.332084	-4.120983	0.05	287.9	2014-12-25	11:56:39
272	50.332084	-4.120984	0.09	258	2014-12-25	11:56:40
273	50.332082	-4.120985	0.1	188.2	2014-12-25	11:56:42
274	50.332082	-4.120978	0.5	82.4	2014-12-25	11:56:43
275	50.332082	-4.120977	0.04	90	2014-12-25	11:56:44
276	50.332079	-4.12098	0.46	207	2014-12-25	11:56:45
277	50.332077	-4.120985	0.4	235.7	2014-12-25	11:56:46
278	50.332076	-4.120986	0.05	236.2	2014-12-25	11:56:48
279	50.332076	-4.120986	0.04	105.7	2014-12-25	11:56:49
280	50.332073	-4.120985	0.34	177.9	2014-12-25	11:56:50
281	50.332072	-4.120986	0.08	205.7	2014-12-25	11:56:52
282	50.332072	-4.12098	0.47	87.8	2014-12-25	11:56:53
283	50.33207	-4.120977	0.31	131.4	2014-12-25	11:56:54
284	50.332066	-4.120976	0.51	178	2014-12-25	11:56:55
285	50.332061	-4.120979	0.51	201.2	2014-12-25	11:56:56
286	50.332058	-4.120983	0.43	220	2014-12-25	11:56:57
287	50.332057	-4.120984	0.07	222.9	2014-12-25	11:56:59
288	50.332058	-4.120985	0.08	320.9	2014-12-25	11:57:00
289	50.332058	-4.120985	0.02	0	2014-12-25	11:57:01
290	50.332056	-4.120981	0.34	131.8	2014-12-25	11:57:02
291	50.332052	-4.12098	0.52	172.1	2014-12-25	11:57:03
292	50.332049	-4.120982	0.34	195.2	2014-12-25	11:57:04
293	50.332049	-4.120981	0.02	103.7	2014-12-25	11:57:06
294	50.332046	-4.120986	0.43	231.4	2014-12-25	11:57:07
295	50.332046	-4.120985	0.04	104.1	2014-12-25	11:57:08
296	50.332046	-4.120985	0.03	43.2	2014-12-25	11:57:09
297	50.332044	-4.120985	0.1	176.6	2014-12-25	11:57:11
298	50.332044	-4.120985	0.04	204.8	2014-12-25	11:57:13
299	50.332033	-4.12099	1.22	196.8	2014-12-25	11:57:14
300	50.33202	-4.120996	1.56	196.1	2014-12-25	11:57:15
301	50.332004	-4.121	1.73	187.9	2014-12-25	11:57:16
302	50.331989	-4.120993	1.76	163.9	2014-12-25	11:57:17
303	50.332002	-4.120978	1.82	36	2014-12-25	11:57:18
304	50.332011	-4.120974	1	15.6	2014-12-25	11:57:19
305	50.332016	-4.120972	0.55	13.2	2014-12-25	11:57:20
306	50.332019	-4.120973	0.18	354.4	2014-12-25	11:57:22
307	50.33202	-4.120975	0.2	298.4	2014-12-25	11:57:23
308	50.33202	-4.120978	0.22	277.4	2014-12-25	11:57:24
309	50.332021	-4.12098	0.14	286.1	2014-12-25	11:57:25
310	50.332021	-4.120981	0.09	303.1	2014-12-25	11:57:26
311	50.332021	-4.120984	0.11	267.4	2014-12-25	11:57:28
312	50.332021	-4.120985	0.07	240.7	2014-12-25	11:57:29
313	50.332021	-4.120985	0.03	336.5	2014-12-25	11:57:30
314	50.332019	-4.120985	0.1	171.3	2014-12-25	11:57:32
315	50.332018	-4.120984	0.1	165.5	2014-12-25	11:57:33
316	50.332018	-4.120985	0.08	205.9	2014-12-25	11:57:34
317	50.332014	-4.12099	0.25	224	2014-12-25	11:57:36
318	50.332013	-4.12099	0.12	177.3	2014-12-25	11:57:37
319	50.332012	-4.12099	0.08	193.4	2014-12-25	11:57:38
320	50.332012	-4.12099	0.02	196.7	2014-12-25	11:57:39
321	50.332012	-4.120991	0.08	235.4	2014-12-25	11:57:40
322	50.332012	-4.120991	0.03	246.9	2014-12-25	11:57:41
323	50.332013	-4.120983	0.62	76.1	2014-12-25	11:57:42
324	50.332014	-4.120981	0.07	59.8	2014-12-25	11:57:44
325	50.332013	-4.120982	0.04	212.6	2014-12-25	11:57:45
326	50.33201	-4.120985	0.45	207.5	2014-12-25	11:57:46
327	50.332007	-4.120989	0.48	225.3	2014-12-25	11:57:47
328	50.332006	-4.120989	0.05	172.2	2014-12-25	11:57:48
329	50.332006	-4.12099	0.08	216.8	2014-12-25	11:57:49
330	50.332006	-4.120981	0.67	83.6	2014-12-25	11:57:50
331	50.332007	-4.120972	0.61	82.1	2014-12-25	11:57:51
332	50.332006	-4.120972	0.05	180	2014-12-25	11:57:53
333	50.332006	-4.120973	0.03	212.6	2014-12-25	11:57:55
334	50.332006	-4.120973	0.03	231.9	2014-12-25	11:57:56
335	50.332005	-4.120973	0.03	156.5	2014-12-25	11:57:57
336	50.332006	-4.120973	0.05	291.7	2014-12-25	11:57:58
337	50.332003	-4.120977	0.17	223.8	2014-12-25	11:58:00
338	50.332003	-4.120977	0.08	184.4	2014-12-25	11:58:01
339	50.332003	-4.120977	0.01	35.7	2014-12-25	11:58:02
340	50.332004	-4.120966	0.76	82.9	2014-12-25	11:58:03
341	50.332004	-4.120959	0.26	89	2014-12-25	11:58:05
342	50.332004	-4.120959	0.02	180	2014-12-25	11:58:06
343	50.332003	-4.120959	0.01	147.4	2014-12-25	11:58:07
344	50.332003	-4.120959	0.01	212.6	2014-12-25	11:58:08
345	50.332008	-4.120958	0.56	1.8	2014-12-25	11:58:09
346	50.332016	-4.12096	0.84	351.8	2014-12-25	11:58:10
347	50.332024	-4.120957	0.97	14.6	2014-12-25	11:58:11
348	50.332035	-4.12095	1.25	22.6	2014-12-25	11:58:12
349	50.332044	-4.120942	1.15	28.1	2014-12-25	11:58:13
350	50.332053	-4.12093	1.35	39.8	2014-12-25	11:58:14
351	50.332066	-4.120907	2.2	49.4	2014-12-25	11:58:15
352	50.332083	-4.120869	3.22	55	2014-12-25	11:58:16
353	50.332103	-4.120828	3.72	53.1	2014-12-25	11:58:17
354	50.332121	-4.120781	3.91	59	2014-12-25	11:58:18
355	50.332136	-4.120732	3.84	63.7	2014-12-25	11:58:19
356	50.332148	-4.120687	3.47	66.8	2014-12-25	11:58:20
357	50.332156	-4.120636	3.71	76.3	2014-12-25	11:58:21
358	50.332166	-4.12058	4.13	75.1	2014-12-25	11:58:22
359	50.332174	-4.120523	4.14	77.8	2014-12-25	11:58:23
360	50.332175	-4.120486	2.65	87.4	2014-12-25	11:58:24
361	50.332168	-4.120493	0.84	213.6	2014-12-25	11:58:25
362	50.33217	-4.120509	1.21	280.7	2014-12-25	11:58:26
363	50.332172	-4.120523	1.02	280.5	2014-12-25	11:58:27
364	50.332173	-4.120533	0.7	280.8	2014-12-25	11:58:28
365	50.332167	-4.120563	2.25	253.4	2014-12-25	11:58:29
366	50.332157	-4.120605	3.17	247.5	2014-12-25	11:58:30
367	50.332147	-4.120637	2.56	245.3	2014-12-25	11:58:31
368	50.332141	-4.120655	1.39	242.8	2014-12-25	11:58:32
369	50.33214	-4.120667	0.91	261.7	2014-12-25	11:58:33
370	50.332141	-4.120678	0.73	277.3	2014-12-25	11:58:34
371	50.332145	-4.120687	0.78	301.9	2014-12-25	11:58:35
372	50.332148	-4.120695	0.68	304.4	2014-12-25	11:58:36
373	50.332155	-4.120692	0.76	14.9	2014-12-25	11:58:37
374	50.332155	-4.120698	0.42	271.2	2014-12-25	11:58:38
375	50.332147	-4.120704	1	205.9	2014-12-25	11:58:39
376	50.332136	-4.120705	1.23	182.8	2014-12-25	11:58:40
377	50.332127	-4.120713	1.08	211.2	2014-12-25	11:58:41
378	50.33212	-4.120722	1	219.2	2014-12-25	11:58:42
379	50.332117	-4.120723	0.38	197.3	2014-12-25	11:58:43
380	50.33211	-4.120731	0.94	216.8	2014-12-25	11:58:44
381	50.332102	-4.120743	1.26	219.6	2014-12-25	11:58:45
382	50.332094	-4.120758	1.38	232.7	2014-12-25	11:58:46
383	50.332087	-4.120774	1.38	235	2014-12-25	11:58:47
384	50.332079	-4.120787	1.28	227.3	2014-12-25	11:58:48
385	50.332072	-4.120799	1.2	225.6	2014-12-25	11:58:49
386	50.332063	-4.120808	1.14	214.1	2014-12-25	11:58:50
387	50.332055	-4.120822	1.31	228.4	2014-12-25	11:58:51
388	50.332048	-4.12084	1.52	237.4	2014-12-25	11:58:52
389	50.332041	-4.120855	1.28	234.2	2014-12-25	11:58:53
390	50.332036	-4.120869	1.15	239.7	2014-12-25	11:58:54
391	50.332031	-4.120882	1.11	240.8	2014-12-25	11:58:55
392	50.332026	-4.120896	1.11	241.3	2014-12-25	11:58:56
393	50.332022	-4.1209	0.56	213.1	2014-12-25	11:58:57
394	50.332022	-4.1209	0.03	223.2	2014-12-25	11:58:58
395	50.332022	-4.1209	0.01	180	2014-12-25	11:58:59
396	50.332022	-4.120901	0.04	285.7	2014-12-25	11:59:00
397	50.332024	-4.120894	0.52	67.9	2014-12-25	11:59:01
398	50.332031	-4.120871	1.82	63.6	2014-12-25	11:59:02
399	50.332046	-4.120826	3.65	62.4	2014-12-25	11:59:03
400	50.332066	-4.120769	4.58	61.3	2014-12-25	11:59:04
401	50.332093	-4.120715	4.86	52.2	2014-12-25	11:59:05
402	50.332123	-4.120672	4.55	42.5	2014-12-25	11:59:06
403	50.332154	-4.120649	3.79	25.1	2014-12-25	11:59:07
404	50.332182	-4.12064	3.24	11.7	2014-12-25	11:59:08
405	50.332209	-4.120631	3.03	12.5	2014-12-25	11:59:09
406	50.332235	-4.120622	3.01	12.3	2014-12-25	11:59:10
407	50.332262	-4.120613	3.02	11.9	2014-12-25	11:59:11
408	50.332304	-4.120617	1.16	356.1	2014-12-25	11:59:15
409	50.332282	-4.120618	2.38	180.6	2014-12-25	11:59:16
410	50.332266	-4.120614	1.81	171.1	2014-12-25	11:59:17
411	50.332235	-4.12061	3.44	175.8	2014-12-25	11:59:18
412	50.332211	-4.120614	2.73	185.5	2014-12-25	11:59:19
413	50.332189	-4.120624	2.57	197	2014-12-25	11:59:20
414	50.332172	-4.120634	2	198.8	2014-12-25	11:59:21
415	50.332159	-4.120643	1.54	204.9	2014-12-25	11:59:22
416	50.33215	-4.120656	1.41	221	2014-12-25	11:59:23
417	50.332136	-4.120672	1.9	218.8	2014-12-25	11:59:24
418	50.332122	-4.120692	2.12	222.2	2014-12-25	11:59:25
419	50.332113	-4.120711	1.64	232.8	2014-12-25	11:59:26
420	50.332105	-4.120727	1.49	231.2	2014-12-25	11:59:27
421	50.332097	-4.120738	1.24	220.2	2014-12-25	11:59:28
422	50.33209	-4.120747	0.96	218	2014-12-25	11:59:29
423	50.332082	-4.120755	1.07	211.5	2014-12-25	11:59:30
424	50.332073	-4.120766	1.26	221.7	2014-12-25	11:59:31
425	50.332064	-4.120782	1.49	227.9	2014-12-25	11:59:32
426	50.332054	-4.120797	1.54	224.4	2014-12-25	11:59:33
427	50.332046	-4.120816	1.64	234.5	2014-12-25	11:59:34
428	50.332038	-4.120828	1.17	226.6	2014-12-25	11:59:35
429	50.332032	-4.120836	0.94	220.2	2014-12-25	11:59:36
430	50.332026	-4.120849	1.14	231	2014-12-25	11:59:37
431	50.332019	-4.120863	1.22	235.9	2014-12-25	11:59:38
432	50.332013	-4.120872	0.93	221.9	2014-12-25	11:59:39
433	50.332006	-4.120881	1.02	221.3	2014-12-25	11:59:40
434	50.331999	-4.120899	1.53	236.6	2014-12-25	11:59:41
435	50.331989	-4.120916	1.62	229.5	2014-12-25	11:59:42
436	50.331982	-4.120931	1.28	231.6	2014-12-25	11:59:43
437	50.331977	-4.120941	0.91	231.9	2014-12-25	11:59:44
438	50.331977	-4.120946	0.39	274.3	2014-12-25	11:59:45
439	50.331981	-4.120952	0.58	313.9	2014-12-25	11:59:46
440	50.331982	-4.120953	0.11	330	2014-12-25	11:59:47
441	50.331979	-4.120945	0.67	120.9	2014-12-25	11:59:48
442	50.331976	-4.120933	0.89	114.2	2014-12-25	11:59:49
443	50.331974	-4.120918	1.13	101.4	2014-12-25	11:59:50
444	50.331975	-4.120892	1.86	83.9	2014-12-25	11:59:51
445	50.331987	-4.120848	3.37	67.2	2014-12-25	11:59:52
446	50.332	-4.120787	4.57	71	2014-12-25	11:59:53
447	50.332008	-4.120724	4.57	78.7	2014-12-25	11:59:54
448	50.33201	-4.120659	4.59	87.6	2014-12-25	11:59:55
449	50.332006	-4.120593	4.74	95.2	2014-12-25	11:59:56
450	50.332001	-4.12053	4.53	98.2	2014-12-25	11:59:57
451	50.331994	-4.120471	4.23	99.5	2014-12-25	11:59:58
452	50.331986	-4.120415	4.11	103.5	2014-12-25	11:59:59
453	50.331975	-4.120367	3.64	109.6	2014-12-25	12:00:00
454	50.331964	-4.120336	2.45	118.2	2014-12-25	12:00:01
455	50.331956	-4.120324	1.26	135.8	2014-12-25	12:00:02
456	50.331945	-4.120323	1.27	178.9	2014-12-25	12:00:03
457	50.331935	-4.120331	1.23	205	2014-12-25	12:00:04
458	50.331925	-4.120344	1.47	220.6	2014-12-25	12:00:05
459	50.331916	-4.120359	1.43	225.3	2014-12-25	12:00:06
460	50.331909	-4.120378	1.58	241	2014-12-25	12:00:07
461	50.331903	-4.120397	1.45	245.6	2014-12-25	12:00:08
462	50.3319	-4.120415	1.39	252.9	2014-12-25	12:00:09
463	50.331897	-4.120433	1.29	254.1	2014-12-25	12:00:10
464	50.331895	-4.12045	1.2	262.4	2014-12-25	12:00:11
465	50.331896	-4.120465	1.09	272.4	2014-12-25	12:00:12
466	50.331894	-4.120481	1.14	261.1	2014-12-25	12:00:13
467	50.331893	-4.120499	1.27	266.6	2014-12-25	12:00:14
468	50.331892	-4.120517	1.33	263.2	2014-12-25	12:00:15
469	50.331892	-4.120537	1.41	269.6	2014-12-25	12:00:16
470	50.331891	-4.120557	1.4	264.3	2014-12-25	12:00:17
471	50.33189	-4.120574	1.26	265.3	2014-12-25	12:00:18
472	50.331892	-4.120589	1.09	286.9	2014-12-25	12:00:19
473	50.331896	-4.120599	0.85	298.4	2014-12-25	12:00:20
474	50.331898	-4.120609	0.68	286.6	2014-12-25	12:00:21
475	50.331898	-4.120619	0.77	269.3	2014-12-25	12:00:22
476	50.331898	-4.120633	0.97	273.9	2014-12-25	12:00:23
477	50.331898	-4.120647	0.99	270	2014-12-25	12:00:24
478	50.331898	-4.120663	1.15	267.2	2014-12-25	12:00:25
479	50.331896	-4.120679	1.17	262.2	2014-12-25	12:00:26
480	50.331897	-4.120694	1.04	273.1	2014-12-25	12:00:27
481	50.3319	-4.120706	0.96	292.9	2014-12-25	12:00:28
482	50.331903	-4.120719	0.98	290	2014-12-25	12:00:29
483	50.331905	-4.120731	0.84	282.7	2014-12-25	12:00:30
484	50.331907	-4.12074	0.67	287.1	2014-12-25	12:00:31
485	50.331906	-4.120749	0.62	259.6	2014-12-25	12:00:32
486	50.331904	-4.12076	0.79	259.8	2014-12-25	12:00:33
487	50.331903	-4.120772	0.9	262.2	2014-12-25	12:00:34
488	50.331902	-4.120785	0.93	257.3	2014-12-25	12:00:35
489	50.3319	-4.120798	0.96	259.9	2014-12-25	12:00:36
490	50.3319	-4.12081	0.82	266	2014-12-25	12:00:37
491	50.331897	-4.120823	0.98	256.8	2014-12-25	12:00:38
492	50.331896	-4.120835	0.88	257.8	2014-12-25	12:00:39
493	50.331894	-4.120844	0.68	254.1	2014-12-25	12:00:40
494	50.331892	-4.120855	0.8	256.4	2014-12-25	12:00:41
495	50.331891	-4.120861	0.44	250.3	2014-12-25	12:00:42
496	50.331892	-4.120861	0.05	27.3	2014-12-25	12:00:43
497	50.331895	-4.120853	0.66	55.8	2014-12-25	12:00:44
498	50.331895	-4.120848	0.36	84	2014-12-25	12:00:45
499	50.331895	-4.120848	0.02	53.6	2014-12-25	12:00:46
500	50.331891	-4.120848	0.46	180.8	2014-12-25	12:00:47
501	50.331891	-4.12085	0.06	243.3	2014-12-25	12:00:49
502	50.33189	-4.12085	0.08	231.9	2014-12-25	12:00:50
503	50.331888	-4.120854	0.36	221.3	2014-12-25	12:00:51
504	50.331888	-4.120858	0.17	265.2	2014-12-25	12:00:53
505	50.331887	-4.12086	0.11	245.3	2014-12-25	12:00:54
506	50.331887	-4.120857	0.11	99.2	2014-12-25	12:00:56
507	50.331887	-4.120856	0.02	63.4	2014-12-25	12:00:57
508	50.331888	-4.120849	0.54	72.9	2014-12-25	12:00:58
509	50.33189	-4.120844	0.4	70.9	2014-12-25	12:00:59
510	50.331891	-4.120844	0.06	343.7	2014-12-25	12:01:01
511	50.33189	-4.120844	0.03	192.9	2014-12-25	12:01:02
512	50.33189	-4.120844	0.03	146.4	2014-12-25	12:01:03
513	50.33189	-4.120844	0.04	206	2014-12-25	12:01:04
514	50.33189	-4.120845	0.08	351.3	2014-12-25	12:01:05
515	50.331891	-4.120845	0.01	327.4	2014-12-25	12:01:06
516	50.33189	-4.12085	0.37	261.1	2014-12-25	12:01:07
517	50.331889	-4.120855	0.43	246.8	2014-12-25	12:01:08
518	50.331887	-4.12086	0.34	249	2014-12-25	12:01:09
519	50.331888	-4.12086	0.04	327.4	2014-12-25	12:01:10
520	50.331888	-4.120865	0.17	276.3	2014-12-25	12:01:12
521	50.331889	-4.120863	0.08	66.1	2014-12-25	12:01:14
522	50.331889	-4.120863	0.02	299.4	2014-12-25	12:01:15
523	50.331889	-4.120863	0.01	270	2014-12-25	12:01:16
524	50.331889	-4.120863	0.02	17.7	2014-12-25	12:01:17
525	50.331886	-4.120869	0.54	236.6	2014-12-25	12:01:18
526	50.331884	-4.120874	0.46	231.4	2014-12-25	12:01:19
527	50.331884	-4.120878	0.23	270	2014-12-25	12:01:20
528	50.331884	-4.120878	0.05	260.5	2014-12-25	12:01:21
529	50.331884	-4.120879	0.05	294.3	2014-12-25	12:01:22
530	50.331883	-4.120875	0.17	113	2014-12-25	12:01:24
531	50.331883	-4.120874	0.04	25.1	2014-12-25	12:01:25
532	50.331881	-4.120879	0.41	242.7	2014-12-25	12:01:26
533	50.331878	-4.120888	0.69	235.6	2014-12-25	12:01:27
534	50.331872	-4.120901	1.15	237.6	2014-12-25	12:01:28
535	50.331867	-4.120916	1.16	242.2	2014-12-25	12:01:29
536	50.331863	-4.120929	1.09	241.2	2014-12-25	12:01:30
537	50.331858	-4.120943	1.08	243.4	2014-12-25	12:01:31
538	50.331856	-4.120954	0.89	251.6	2014-12-25	12:01:32
539	50.331855	-4.120963	0.63	259.8	2014-12-25	12:01:33
540	50.331853	-4.120973	0.73	253	2014-12-25	12:01:34
541	50.331849	-4.120988	1.13	250.2	2014-12-25	12:01:35
542	50.331848	-4.121002	1	261.4	2014-12-25	12:01:36
543	50.331849	-4.121007	0.19	285.8	2014-12-25	12:01:38
544	50.33185	-4.121	0.55	76.2	2014-12-25	12:01:39
545	50.331852	-4.120997	0.16	39	2014-12-25	12:01:41
546	50.331853	-4.120998	0.06	309.8	2014-12-25	12:01:43
547	50.331853	-4.120999	0.02	253.4	2014-12-25	12:01:45
548	50.331853	-4.120999	0.04	270	2014-12-25	12:01:46
549	50.331853	-4.121	0.09	246.3	2014-12-25	12:01:47
550	50.331856	-4.120995	0.53	46.4	2014-12-25	12:01:48
551	50.331857	-4.120989	0.39	78.9	2014-12-25	12:01:49
552	50.331856	-4.120991	0.11	222.5	2014-12-25	12:01:50
553	50.331851	-4.120992	0.5	190.9	2014-12-25	12:01:51
554	50.331849	-4.12099	0.29	146.5	2014-12-25	12:01:52
555	50.33185	-4.120986	0.28	78.5	2014-12-25	12:01:53
556	50.33185	-4.120985	0.02	65.3	2014-12-25	12:01:55
557	50.33185	-4.120984	0.05	79.4	2014-12-25	12:01:56
558	50.33185	-4.120985	0.02	351.5	2014-12-25	12:01:58
559	50.331853	-4.120982	0.33	32.6	2014-12-25	12:01:59
560	50.331859	-4.120984	0.73	348.3	2014-12-25	12:02:00
561	50.331869	-4.120987	1.06	350	2014-12-25	12:02:01
562	50.331879	-4.12099	1.23	349.7	2014-12-25	12:02:02
563	50.331891	-4.120989	1.34	3	2014-12-25	12:02:03
564	50.331904	-4.120984	1.49	13.5	2014-12-25	12:02:04
565	50.331916	-4.120974	1.45	29.5	2014-12-25	12:02:05
566	50.331926	-4.120962	1.38	37.8	2014-12-25	12:02:06
567	50.331937	-4.120948	1.64	38.9	2014-12-25	12:02:07
568	50.331952	-4.120929	2.14	38.8	2014-12-25	12:02:08
569	50.331972	-4.120901	2.96	41.9	2014-12-25	12:02:09
570	50.331992	-4.12086	3.62	52.7	2014-12-25	12:02:10
571	50.332008	-4.120814	3.76	60.6	2014-12-25	12:02:11
572	50.332018	-4.120765	3.64	72.1	2014-12-25	12:02:12
573	50.332023	-4.12071	4	82.5	2014-12-25	12:02:13
574	50.332023	-4.120647	4.46	89.8	2014-12-25	12:02:14
575	50.332021	-4.120584	4.46	93	2014-12-25	12:02:15
576	50.332019	-4.120529	3.93	93.7	2014-12-25	12:02:16
577	50.332014	-4.120476	3.8	97.6	2014-12-25	12:02:17
578	50.332012	-4.120446	2.17	96.7	2014-12-25	12:02:18
579	50.332009	-4.120437	0.72	118.8	2014-12-25	12:02:19
580	50.332001	-4.120434	0.86	165.9	2014-12-25	12:02:20
581	50.331993	-4.12044	1	206.2	2014-12-25	12:02:21
582	50.331984	-4.120454	1.39	224.8	2014-12-25	12:02:22
583	50.331977	-4.120473	1.58	237.5	2014-12-25	12:02:23
584	50.33197	-4.120489	1.37	238.2	2014-12-25	12:02:24
585	50.331966	-4.120504	1.17	246.6	2014-12-25	12:02:25
586	50.331963	-4.120527	1.63	258.4	2014-12-25	12:02:26
587	50.331962	-4.120545	1.27	263.7	2014-12-25	12:02:27
588	50.331961	-4.120559	1.01	261.5	2014-12-25	12:02:28
589	50.33196	-4.120574	1.12	265.2	2014-12-25	12:02:29
590	50.331958	-4.120592	1.3	259.2	2014-12-25	12:02:30
591	50.331953	-4.120613	1.58	250.3	2014-12-25	12:02:31
592	50.331947	-4.120636	1.76	249.8	2014-12-25	12:02:32
593	50.331943	-4.12066	1.72	252.6	2014-12-25	12:02:33
594	50.331941	-4.120675	1.14	257.2	2014-12-25	12:02:34
595	50.331938	-4.120689	1.02	255.7	2014-12-25	12:02:35
596	50.331934	-4.120705	1.22	246.2	2014-12-25	12:02:36
597	50.331933	-4.120721	1.18	263.1	2014-12-25	12:02:37
598	50.331932	-4.120738	1.18	268.2	2014-12-25	12:02:38
599	50.33193	-4.120753	1.13	257.6	2014-12-25	12:02:39
600	50.331929	-4.120768	1.07	264.5	2014-12-25	12:02:40
601	50.331927	-4.120784	1.17	257.6	2014-12-25	12:02:41
602	50.331924	-4.120804	1.41	257.8	2014-12-25	12:02:42
603	50.331923	-4.120823	1.37	262.5	2014-12-25	12:02:43
604	50.331919	-4.12084	1.31	250.9	2014-12-25	12:02:44
605	50.331916	-4.12086	1.45	256.3	2014-12-25	12:02:45
606	50.331916	-4.120879	1.31	273.3	2014-12-25	12:02:46
607	50.331918	-4.120888	0.7	281.6	2014-12-25	12:02:47
608	50.331918	-4.120888	0.06	0	2014-12-25	12:02:48
609	50.331919	-4.120899	0.76	277.8	2014-12-25	12:02:49
610	50.33192	-4.120908	0.68	284.3	2014-12-25	12:02:50
611	50.331921	-4.120907	0.08	68.8	2014-12-25	12:02:51
612	50.33192	-4.120903	0.28	99.7	2014-12-25	12:02:52
613	50.331921	-4.120904	0.06	346.2	2014-12-25	12:02:54
614	50.331922	-4.120904	0.02	0	2014-12-25	12:02:55
615	50.331921	-4.120904	0.07	195.1	2014-12-25	12:02:56
616	50.331918	-4.120909	0.44	230.5	2014-12-25	12:02:57
617	50.331919	-4.120911	0.17	306.8	2014-12-25	12:02:58
618	50.331922	-4.120904	0.57	55.3	2014-12-25	12:02:59
619	50.331924	-4.120896	0.61	66.6	2014-12-25	12:03:00
620	50.331923	-4.12089	0.44	104.6	2014-12-25	12:03:01
621	50.331921	-4.120887	0.34	140.6	2014-12-25	12:03:02
622	50.331918	-4.12089	0.43	209.9	2014-12-25	12:03:03
623	50.331917	-4.120897	0.48	254	2014-12-25	12:03:04
624	50.331917	-4.120899	0.09	300.2	2014-12-25	12:03:06
625	50.331918	-4.1209	0.03	305	2014-12-25	12:03:08
626	50.331917	-4.1209	0.05	194.5	2014-12-25	12:03:09
627	50.331917	-4.120899	0.1	162.3	2014-12-25	12:03:10
628	50.331917	-4.1209	0.03	290.8	2014-12-25	12:03:11
629	50.331917	-4.1209	0.02	0	2014-12-25	12:03:12
630	50.331919	-4.120894	0.24	62.1	2014-12-25	12:03:14
631	50.331917	-4.120901	0.57	249.7	2014-12-25	12:03:15
632	50.331914	-4.120913	0.92	250.5	2014-12-25	12:03:16
633	50.331911	-4.120924	0.82	246.6	2014-12-25	12:03:17
634	50.331908	-4.120936	0.91	246.4	2014-12-25	12:03:18
635	50.331906	-4.120947	0.85	254.7	2014-12-25	12:03:19
636	50.331905	-4.120957	0.71	257.9	2014-12-25	12:03:20
637	50.331903	-4.120969	0.85	255.4	2014-12-25	12:03:21
638	50.3319	-4.120983	1.06	252.6	2014-12-25	12:03:22
639	50.331899	-4.120993	0.7	262.4	2014-12-25	12:03:23
640	50.331897	-4.120996	0.34	234.4	2014-12-25	12:03:24
641	50.331895	-4.121003	0.57	238.5	2014-12-25	12:03:25
642	50.331891	-4.121014	0.83	244.1	2014-12-25	12:03:26
643	50.331888	-4.121027	1	245.9	2014-12-25	12:03:27
644	50.331885	-4.12104	0.99	250.7	2014-12-25	12:03:28
645	50.331882	-4.121052	0.92	249.2	2014-12-25	12:03:29
646	50.331879	-4.121065	0.96	253	2014-12-25	12:03:30
647	50.331876	-4.121075	0.81	241.1	2014-12-25	12:03:31
648	50.331874	-4.12108	0.37	246.3	2014-12-25	12:03:32
649	50.331873	-4.12108	0.11	180	2014-12-25	12:03:33
650	50.331869	-4.121087	0.76	226.6	2014-12-25	12:03:34
651	50.331864	-4.121097	0.88	229.8	2014-12-25	12:03:35
652	50.331859	-4.121109	0.99	238.3	2014-12-25	12:03:36
653	50.331854	-4.121122	1.11	238.6	2014-12-25	12:03:37
654	50.331853	-4.121131	0.65	258.5	2014-12-25	12:03:38
655	50.331853	-4.121132	0.07	313.8	2014-12-25	12:03:39
656	50.331854	-4.121132	0.12	0	2014-12-25	12:03:40
657	50.331854	-4.121132	0.02	309.7	2014-12-25	12:03:41
658	50.331852	-4.121128	0.37	136.5	2014-12-25	12:03:42
659	50.331853	-4.121129	0.07	338.8	2014-12-25	12:03:44
660	50.331853	-4.121129	0.05	20.8	2014-12-25	12:03:45
661	50.331856	-4.121125	0.44	45.1	2014-12-25	12:03:46
662	50.331857	-4.121123	0.14	58	2014-12-25	12:03:47
663	50.331857	-4.121123	0.01	270	2014-12-25	12:03:48
664	50.331857	-4.121124	0.09	282	2014-12-25	12:03:49
665	50.331857	-4.121125	0.07	270	2014-12-25	12:03:50
666	50.331857	-4.121126	0.04	237.6	2014-12-25	12:03:52
667	50.331858	-4.121115	0.8	80	2014-12-25	12:03:53
668	50.331857	-4.121109	0.45	99.6	2014-12-25	12:03:54
669	50.331857	-4.121108	0.04	147.4	2014-12-25	12:03:55
670	50.331855	-4.121111	0.28	225.9	2014-12-25	12:03:56
671	50.331856	-4.121117	0.42	280.3	2014-12-25	12:03:57
672	50.331856	-4.12112	0.1	270	2014-12-25	12:03:59
673	50.331857	-4.121114	0.47	70.4	2014-12-25	12:04:00
674	50.331858	-4.121111	0.11	68.2	2014-12-25	12:04:02
675	50.331858	-4.12111	0.08	109.9	2014-12-25	12:04:03
676	50.33186	-4.121103	0.54	62.1	2014-12-25	12:04:04
677	50.33187	-4.121092	1.36	33.2	2014-12-25	12:04:05
678	50.331887	-4.121085	1.95	15	2014-12-25	12:04:06
679	50.331897	-4.12109	1.11	341.3	2014-12-25	12:04:07
680	50.331902	-4.121097	0.73	320.8	2014-12-25	12:04:08
681	50.331909	-4.121097	0.83	0.4	2014-12-25	12:04:09
682	50.331916	-4.121094	0.8	15.5	2014-12-25	12:04:10
683	50.331924	-4.121085	1.06	34.2	2014-12-25	12:04:11
684	50.331932	-4.12107	1.38	50.5	2014-12-25	12:04:12
685	50.33194	-4.12105	1.68	59.7	2014-12-25	12:04:13
686	50.331948	-4.12103	1.71	57.2	2014-12-25	12:04:14
687	50.33195	-4.121012	1.26	81.5	2014-12-25	12:04:15
688	50.331948	-4.121005	0.28	109.7	2014-12-25	12:04:17
689	50.331948	-4.121005	0.03	112.5	2014-12-25	12:04:18
690	50.331953	-4.120997	0.82	38.9	2014-12-25	12:04:19
691	50.331958	-4.120992	0.63	37.1	2014-12-25	12:04:20
692	50.331964	-4.120994	0.63	349.6	2014-12-25	12:04:21
693	50.331966	-4.120996	0.31	326.6	2014-12-25	12:04:22
694	50.331967	-4.120988	0.55	81.2	2014-12-25	12:04:23
695	50.331968	-4.120979	0.69	80.6	2014-12-25	12:04:24
696	50.33197	-4.120968	0.82	72.7	2014-12-25	12:04:25
697	50.331974	-4.120941	1.97	76.5	2014-12-25	12:04:26
698	50.33198	-4.120895	3.36	78.8	2014-12-25	12:04:27
699	50.331987	-4.120838	4.08	79.4	2014-12-25	12:04:28
700	50.331993	-4.120777	4.38	81	2014-12-25	12:04:29
701	50.331992	-4.120714	4.51	90.2	2014-12-25	12:04:30
702	50.331989	-4.120649	4.59	94.2	2014-12-25	12:04:31
703	50.331987	-4.120591	4.19	94.2	2014-12-25	12:04:32
704	50.331983	-4.120536	3.93	96.4	2014-12-25	12:04:33
705	50.331977	-4.120483	3.81	99.9	2014-12-25	12:04:34
706	50.331972	-4.12043	3.81	98	2014-12-25	12:04:35
707	50.331972	-4.120391	2.75	90.6	2014-12-25	12:04:36
708	50.331973	-4.120375	1.16	85.4	2014-12-25	12:04:37
709	50.331968	-4.120372	0.54	160.4	2014-12-25	12:04:38
710	50.331959	-4.120378	1.1	201.3	2014-12-25	12:04:39
711	50.331951	-4.120387	1.07	217.6	2014-12-25	12:04:40
712	50.331944	-4.120402	1.32	233.7	2014-12-25	12:04:41
713	50.331938	-4.120419	1.39	240.3	2014-12-25	12:04:42
714	50.331932	-4.12044	1.63	245.3	2014-12-25	12:04:43
715	50.331926	-4.120464	1.84	249.6	2014-12-25	12:04:44
716	50.33192	-4.120487	1.72	247	2014-12-25	12:04:45
717	50.331917	-4.120506	1.38	256.3	2014-12-25	12:04:46
718	50.331917	-4.120526	1.44	268.9	2014-12-25	12:04:47
719	50.331915	-4.120546	1.47	262.3	2014-12-25	12:04:48
720	50.331914	-4.120565	1.35	264	2014-12-25	12:04:49
721	50.331912	-4.120583	1.26	259.8	2014-12-25	12:04:50
722	50.331909	-4.120604	1.52	258.7	2014-12-25	12:04:51
723	50.331906	-4.120629	1.82	258.7	2014-12-25	12:04:52
724	50.331903	-4.120652	1.66	257.3	2014-12-25	12:04:53
725	50.331902	-4.120673	1.51	266.1	2014-12-25	12:04:54
726	50.331904	-4.120689	1.19	281.4	2014-12-25	12:04:55
727	50.331904	-4.120702	0.91	268.8	2014-12-25	12:04:56
728	50.331905	-4.120716	1	277.5	2014-12-25	12:04:57
729	50.331905	-4.120733	1.19	270.9	2014-12-25	12:04:58
730	50.331905	-4.120752	1.38	268.8	2014-12-25	12:04:59
731	50.331902	-4.12077	1.35	258	2014-12-25	12:05:00
732	50.331899	-4.12079	1.42	252.5	2014-12-25	12:05:01
733	50.331896	-4.120806	1.19	255.9	2014-12-25	12:05:02
734	50.331894	-4.120818	0.88	258.4	2014-12-25	12:05:03
735	50.331897	-4.120829	0.87	292.1	2014-12-25	12:05:04
736	50.331903	-4.120838	0.88	312.7	2014-12-25	12:05:05
737	50.331907	-4.120846	0.75	310.5	2014-12-25	12:05:06
738	50.331909	-4.120856	0.73	287	2014-12-25	12:05:07
739	50.331908	-4.120869	0.88	265.2	2014-12-25	12:05:08
740	50.331906	-4.120886	1.21	260.3	2014-12-25	12:05:09
741	50.331902	-4.120906	1.53	253.4	2014-12-25	12:05:10
742	50.331901	-4.120926	1.39	264.6	2014-12-25	12:05:11
743	50.331903	-4.120936	0.72	283.5	2014-12-25	12:05:12
744	50.331903	-4.120936	0.07	335.6	2014-12-25	12:05:13
745	50.331904	-4.120947	0.81	276.6	2014-12-25	12:05:14
746	50.331907	-4.120943	0.42	48.5	2014-12-25	12:05:15
747	50.331906	-4.120936	0.51	93.1	2014-12-25	12:05:16
748	50.331906	-4.120937	0.04	242.9	2014-12-25	12:05:18
749	50.331906	-4.120938	0.11	260	2014-12-25	12:05:19
750	50.331905	-4.12094	0.19	226.3	2014-12-25	12:05:20
751	50.331902	-4.120942	0.32	206.4	2014-12-25	12:05:21
752	50.331902	-4.120943	0.07	285.2	2014-12-25	12:05:22
753	50.331905	-4.120934	0.72	70.3	2014-12-25	12:05:23
754	50.331905	-4.120926	0.58	80.7	2014-12-25	12:05:24
755	50.331906	-4.120926	0.05	346.3	2014-12-25	12:05:25
756	50.331906	-4.120936	0.72	268.5	2014-12-25	12:05:26
757	50.331903	-4.120951	1.15	253	2014-12-25	12:05:27
758	50.331897	-4.120969	1.37	243.7	2014-12-25	12:05:28
759	50.331893	-4.120986	1.28	251.3	2014-12-25	12:05:29
760	50.331892	-4.120994	0.58	255.2	2014-12-25	12:05:30
761	50.331893	-4.120992	0.14	66.9	2014-12-25	12:05:31
762	50.331892	-4.120991	0.12	152.5	2014-12-25	12:05:32
763	50.33189	-4.120995	0.37	228.4	2014-12-25	12:05:33
764	50.331889	-4.120997	0.07	266.4	2014-12-25	12:05:35
765	50.33189	-4.120997	0.05	320.9	2014-12-25	12:05:36
766	50.331893	-4.120992	0.51	51.9	2014-12-25	12:05:37
767	50.331894	-4.120988	0.15	54	2014-12-25	12:05:39
768	50.331894	-4.120988	0.06	197.7	2014-12-25	12:05:40
769	50.331894	-4.120989	0.05	308.1	2014-12-25	12:05:42
770	50.331895	-4.12099	0.06	336.9	2014-12-25	12:05:43
771	50.331896	-4.120985	0.37	62.8	2014-12-25	12:05:44
772	50.331896	-4.120984	0.09	137.7	2014-12-25	12:05:45
773	50.331896	-4.120984	0.01	112.5	2014-12-25	12:05:47
774	50.331895	-4.120983	0.08	136.2	2014-12-25	12:05:48
775	50.331895	-4.120984	0.01	270	2014-12-25	12:05:50
776	50.331895	-4.120984	0.05	173.1	2014-12-25	12:05:51
777	50.331894	-4.120978	0.42	104.2	2014-12-25	12:05:52
778	50.331894	-4.12097	0.53	87	2014-12-25	12:05:53
779	50.331894	-4.120959	0.82	87.4	2014-12-25	12:05:54
780	50.331892	-4.12095	0.68	116.2	2014-12-25	12:05:55
781	50.331887	-4.120952	0.57	192.6	2014-12-25	12:05:56
782	50.331885	-4.120956	0.15	232.6	2014-12-25	12:05:58
783	50.331885	-4.120953	0.1	73.7	2014-12-25	12:06:00
784	50.331885	-4.120953	0.02	160.2	2014-12-25	12:06:01
785	50.33189	-4.120951	0.53	16.1	2014-12-25	12:06:02
786	50.331899	-4.120951	0.97	358.6	2014-12-25	12:06:03
787	50.331905	-4.120941	1	46.4	2014-12-25	12:06:04
788	50.331915	-4.120916	2.1	56.9	2014-12-25	12:06:05
789	50.331932	-4.120873	3.6	58.4	2014-12-25	12:06:06
790	50.331951	-4.120821	4.27	60.5	2014-12-25	12:06:07
791	50.331971	-4.120766	4.47	59.6	2014-12-25	12:06:08
792	50.331991	-4.120709	4.64	61.6	2014-12-25	12:06:09
793	50.332004	-4.120652	4.32	70.7	2014-12-25	12:06:10
794	50.332011	-4.120599	3.83	77.9	2014-12-25	12:06:11
795	50.33202	-4.120554	3.35	73	2014-12-25	12:06:12
796	50.332028	-4.120522	2.47	67.5	2014-12-25	12:06:13
797	50.332033	-4.120499	1.75	70.7	2014-12-25	12:06:14
798	50.332037	-4.120481	1.31	70.5	2014-12-25	12:06:15
799	50.332039	-4.120469	0.87	75.8	2014-12-25	12:06:16
800	50.33203	-4.120476	1.17	204	2014-12-25	12:06:17
801	50.332017	-4.120489	1.71	213.1	2014-12-25	12:06:18
802	50.332005	-4.120502	1.6	213.8	2014-12-25	12:06:19
803	50.331995	-4.12052	1.73	230.6	2014-12-25	12:06:20
804	50.331988	-4.120539	1.55	240	2014-12-25	12:06:21
805	50.331986	-4.120551	0.85	255.4	2014-12-25	12:06:22
806	50.331984	-4.120562	0.85	252.1	2014-12-25	12:06:23
807	50.331982	-4.120579	1.19	261	2014-12-25	12:06:24
808	50.331979	-4.120598	1.42	254.4	2014-12-25	12:06:25
809	50.331975	-4.120615	1.25	250.3	2014-12-25	12:06:26
810	50.33197	-4.120633	1.39	246.3	2014-12-25	12:06:27
811	50.331964	-4.120652	1.56	243.8	2014-12-25	12:06:28
812	50.331962	-4.120669	1.2	259.7	2014-12-25	12:06:29
813	50.331961	-4.120683	1.01	268.4	2014-12-25	12:06:30
814	50.33196	-4.1207	1.24	260	2014-12-25	12:06:31
815	50.331958	-4.120718	1.25	259.7	2014-12-25	12:06:32
816	50.331956	-4.120731	0.99	261.4	2014-12-25	12:06:33
817	50.331954	-4.120747	1.13	258.5	2014-12-25	12:06:34
818	50.331953	-4.120761	1	260.9	2014-12-25	12:06:35
819	50.331951	-4.120774	0.94	260.3	2014-12-25	12:06:36
820	50.331949	-4.120787	1	253.3	2014-12-25	12:06:37
821	50.331945	-4.120802	1.11	247.8	2014-12-25	12:06:38
822	50.331943	-4.120815	0.99	256.9	2014-12-25	12:06:39
823	50.331945	-4.120828	0.89	282.7	2014-12-25	12:06:40
824	50.331946	-4.120838	0.74	280.9	2014-12-25	12:06:41
825	50.331945	-4.120851	0.95	262.7	2014-12-25	12:06:42
826	50.331942	-4.120868	1.26	256.7	2014-12-25	12:06:43
827	50.331939	-4.120886	1.29	252.4	2014-12-25	12:06:44
828	50.331937	-4.120893	0.58	248.2	2014-12-25	12:06:45
829	50.331937	-4.120888	0.38	90	2014-12-25	12:06:46
830	50.331935	-4.120883	0.42	113.3	2014-12-25	12:06:47
831	50.331932	-4.120881	0.36	162.8	2014-12-25	12:06:48
832	50.331928	-4.120883	0.52	195.9	2014-12-25	12:06:49
833	50.331923	-4.120888	0.6	216.4	2014-12-25	12:06:50
834	50.331923	-4.120895	0.5	260.2	2014-12-25	12:06:51
835	50.331922	-4.120895	0.03	156.5	2014-12-25	12:06:52
836	50.331924	-4.120886	0.65	75.7	2014-12-25	12:06:53
837	50.331926	-4.120884	0.33	28.2	2014-12-25	12:06:54
838	50.331927	-4.120882	0.07	65	2014-12-25	12:06:56
839	50.331927	-4.120882	0.01	51.9	2014-12-25	12:06:57
840	50.331923	-4.120881	0.46	175.5	2014-12-25	12:06:58
841	50.331919	-4.120881	0.43	172.9	2014-12-25	12:06:59
842	50.331916	-4.120879	0.2	160.3	2014-12-25	12:07:01
843	50.331916	-4.120879	0.03	316.8	2014-12-25	12:07:02
844	50.331916	-4.120879	0.03	336.5	2014-12-25	12:07:03
845	50.331917	-4.120876	0.28	66.3	2014-12-25	12:07:04
846	50.331917	-4.120876	0	90	2014-12-25	12:07:06
847	50.331917	-4.120875	0.04	122.4	2014-12-25	12:07:07
848	50.331917	-4.120875	0.02	163.3	2014-12-25	12:07:08
849	50.331916	-4.120875	0.03	135.1	2014-12-25	12:07:09
850	50.331916	-4.120874	0.06	147.4	2014-12-25	12:07:10
851	50.331916	-4.120871	0.11	87.6	2014-12-25	12:07:12
852	50.331916	-4.120871	0.03	73.4	2014-12-25	12:07:13
853	50.331916	-4.120872	0.07	293.9	2014-12-25	12:07:14
854	50.331915	-4.120878	0.47	250.4	2014-12-25	12:07:15
855	50.331912	-4.120884	0.54	227.2	2014-12-25	12:07:16
856	50.331909	-4.120893	0.74	242.2	2014-12-25	12:07:17
857	50.331906	-4.120904	0.82	252.7	2014-12-25	12:07:18
858	50.331904	-4.120914	0.74	252.3	2014-12-25	12:07:19
859	50.331903	-4.120922	0.6	257.5	2014-12-25	12:07:20
860	50.331906	-4.120934	0.88	291.1	2014-12-25	12:07:21
861	50.331908	-4.120946	0.91	286.1	2014-12-25	12:07:22
862	50.331912	-4.12096	1.06	293.4	2014-12-25	12:07:23
863	50.331917	-4.12097	0.95	308.3	2014-12-25	12:07:24
864	50.331923	-4.120973	0.7	344.2	2014-12-25	12:07:25
865	50.331931	-4.120973	0.8	357	2014-12-25	12:07:26
866	50.331939	-4.120977	1.02	344.4	2014-12-25	12:07:27
867	50.331948	-4.120979	0.93	353.7	2014-12-25	12:07:28
868	50.331954	-4.120974	0.73	24.2	2014-12-25	12:07:29
869	50.331954	-4.120974	0.08	47	2014-12-25	12:07:30
870	50.331967	-4.120948	2.33	50.9	2014-12-25	12:07:31
871	50.331987	-4.120895	4.32	60.7	2014-12-25	12:07:32
872	50.332006	-4.120832	4.96	64.7	2014-12-25	12:07:33
873	50.332014	-4.120772	4.33	76.9	2014-12-25	12:07:34
874	50.332019	-4.120716	4.07	83.2	2014-12-25	12:07:35
875	50.332022	-4.120659	4.07	84.7	2014-12-25	12:07:36
876	50.332021	-4.120607	3.66	91	2014-12-25	12:07:37
877	50.332017	-4.120558	3.51	97.9	2014-12-25	12:07:38
878	50.332014	-4.120511	3.39	95.5	2014-12-25	12:07:39
879	50.332014	-4.120469	2.98	91.1	2014-12-25	12:07:40
880	50.332019	-4.120433	2.59	76.5	2014-12-25	12:07:41
881	50.332022	-4.12042	0.98	70.5	2014-12-25	12:07:42
882	50.332009	-4.12043	1.65	205	2014-12-25	12:07:43
883	50.331991	-4.120452	2.5	219.4	2014-12-25	12:07:44
884	50.331979	-4.120475	2.12	228.6	2014-12-25	12:07:45
885	50.331973	-4.120489	1.22	238.7	2014-12-25	12:07:46
886	50.331967	-4.1205	0.99	230	2014-12-25	12:07:47
887	50.331963	-4.120513	1.06	242.8	2014-12-25	12:07:48
888	50.331958	-4.120526	1.08	238.8	2014-12-25	12:07:49
889	50.331955	-4.120537	0.8	247.4	2014-12-25	12:07:50
890	50.331952	-4.120554	1.32	253.2	2014-12-25	12:07:51
891	50.331946	-4.120577	1.74	247.3	2014-12-25	12:07:52
892	50.33194	-4.120598	1.62	246.6	2014-12-25	12:07:53
893	50.331937	-4.120615	1.2	257	2014-12-25	12:07:54
894	50.331937	-4.12063	1.08	265.6	2014-12-25	12:07:55
895	50.331937	-4.120646	1.13	270	2014-12-25	12:07:56
896	50.331936	-4.120661	1.11	264.2	2014-12-25	12:07:57
897	50.331935	-4.120677	1.16	268.2	2014-12-25	12:07:58
898	50.331934	-4.120693	1.1	263.6	2014-12-25	12:07:59
899	50.331933	-4.120708	1.11	262.2	2014-12-25	12:08:00
900	50.331933	-4.120721	0.95	267.2	2014-12-25	12:08:01
901	50.331934	-4.120734	0.89	280.9	2014-12-25	12:08:02
902	50.331935	-4.120746	0.88	276.7	2014-12-25	12:08:03
903	50.331934	-4.120761	1.04	262.8	2014-12-25	12:08:04
904	50.331933	-4.120776	1.12	267.1	2014-12-25	12:08:05
905	50.331935	-4.120791	1.07	280.1	2014-12-25	12:08:06
906	50.331938	-4.120803	0.89	292.8	2014-12-25	12:08:07
907	50.331941	-4.120813	0.79	295.9	2014-12-25	12:08:08
908	50.331942	-4.120821	0.58	275.6	2014-12-25	12:08:09
909	50.331941	-4.120825	0.29	248.9	2014-12-25	12:08:10
910	50.331939	-4.120823	0.19	150.5	2014-12-25	12:08:11
911	50.331939	-4.120823	0.03	180	2014-12-25	12:08:12
912	50.331935	-4.120828	0.58	213.6	2014-12-25	12:08:13
913	50.33193	-4.120831	0.59	199.9	2014-12-25	12:08:14
914	50.331925	-4.120833	0.59	197.1	2014-12-25	12:08:15
915	50.331921	-4.120835	0.43	199.2	2014-12-25	12:08:16
916	50.33193	-4.120829	1.16	23.1	2014-12-25	12:08:17
917	50.331933	-4.120835	0.51	298.2	2014-12-25	12:08:18
918	50.331933	-4.120843	0.57	275.7	2014-12-25	12:08:19
919	50.331933	-4.120857	1	272.1	2014-12-25	12:08:20
920	50.331931	-4.120873	1.2	256	2014-12-25	12:08:21
921	50.33193	-4.120892	1.35	263.7	2014-12-25	12:08:22
922	50.331929	-4.12091	1.27	265	2014-12-25	12:08:23
923	50.331928	-4.12092	0.68	265.2	2014-12-25	12:08:24
924	50.331928	-4.12093	0.7	268.5	2014-12-25	12:08:25
925	50.331928	-4.120945	1.1	271.9	2014-12-25	12:08:26
926	50.331929	-4.120956	0.78	273.5	2014-12-25	12:08:27
927	50.331928	-4.120969	0.96	267.2	2014-12-25	12:08:28
928	50.331924	-4.120985	1.2	247.2	2014-12-25	12:08:29
929	50.331918	-4.121001	1.26	240.8	2014-12-25	12:08:30
930	50.331914	-4.121015	1.18	242.1	2014-12-25	12:08:31
931	50.331909	-4.121029	1.12	241.6	2014-12-25	12:08:32
932	50.331903	-4.121043	1.18	240	2014-12-25	12:08:33
933	50.3319	-4.121056	0.97	245.1	2014-12-25	12:08:34
934	50.331896	-4.121069	1.06	245.1	2014-12-25	12:08:35
935	50.331893	-4.121083	1	249.9	2014-12-25	12:08:36
936	50.331889	-4.121095	1.01	243.8	2014-12-25	12:08:37
937	50.331884	-4.12111	1.2	242.7	2014-12-25	12:08:38
938	50.331878	-4.121126	1.25	241.6	2014-12-25	12:08:39
939	50.331873	-4.121143	1.4	242.6	2014-12-25	12:08:40
940	50.331868	-4.121163	1.48	249.7	2014-12-25	12:08:41
941	50.331865	-4.121179	1.22	252.7	2014-12-25	12:08:42
942	50.331862	-4.121187	0.58	243.2	2014-12-25	12:08:43
943	50.331862	-4.121187	0.06	261.5	2014-12-25	12:08:44
944	50.331869	-4.121179	0.95	40.8	2014-12-25	12:08:45
945	50.331875	-4.121176	0.74	14.9	2014-12-25	12:08:46
946	50.331876	-4.12118	0.15	284.4	2014-12-25	12:08:48
947	50.331876	-4.12118	0.02	233.6	2014-12-25	12:08:49
948	50.331875	-4.12118	0.04	180	2014-12-25	12:08:50
949	50.331875	-4.12118	0.03	156.5	2014-12-25	12:08:51
950	50.331875	-4.12118	0.01	116.6	2014-12-25	12:08:53
951	50.331875	-4.12118	0	0	2014-12-25	12:08:54
952	50.331871	-4.121184	0.49	214.9	2014-12-25	12:08:55
953	50.331867	-4.121189	0.61	218.8	2014-12-25	12:08:56
954	50.331862	-4.121197	0.83	220.9	2014-12-25	12:08:57
955	50.331857	-4.121196	0.46	174.8	2014-12-25	12:08:58
956	50.331857	-4.121196	0.04	164.1	2014-12-25	12:09:00
957	50.331857	-4.121196	0.03	43.2	2014-12-25	12:09:01
958	50.331857	-4.121195	0.06	41.9	2014-12-25	12:09:02
959	50.331857	-4.121194	0.09	114.5	2014-12-25	12:09:03
960	50.331857	-4.121195	0.06	293.5	2014-12-25	12:09:05
961	50.331857	-4.121195	0.01	0	2014-12-25	12:09:06
962	50.331857	-4.121195	0	0	2014-12-25	12:09:07
963	50.331857	-4.121195	0	0	2014-12-25	12:09:08
964	50.331857	-4.121195	0.07	151.6	2014-12-25	12:09:09
965	50.331863	-4.121189	0.76	32.6	2014-12-25	12:09:10
966	50.331868	-4.12118	0.91	47.2	2014-12-25	12:09:11
967	50.331881	-4.121158	2.07	47.1	2014-12-25	12:09:12
968	50.331898	-4.12112	3.33	54.2	2014-12-25	12:09:13
969	50.331913	-4.121087	2.91	55	2014-12-25	12:09:14
970	50.331919	-4.121069	1.38	64.3	2014-12-25	12:09:15
971	50.331916	-4.121068	0.18	167.7	2014-12-25	12:09:17
972	50.331916	-4.12107	0.07	299	2014-12-25	12:09:19
973	50.331916	-4.12107	0.03	290.2	2014-12-25	12:09:20
974	50.331916	-4.121071	0.04	270	2014-12-25	12:09:21
975	50.331918	-4.121077	0.46	293.8	2014-12-25	12:09:22
976	50.331922	-4.121078	0.45	347.8	2014-12-25	12:09:23
977	50.331924	-4.121077	0.14	12.4	2014-12-25	12:09:25
978	50.331925	-4.121069	0.61	84.8	2014-12-25	12:09:26
979	50.331925	-4.121064	0.16	91.6	2014-12-25	12:09:28
980	50.331925	-4.121064	0.01	212.6	2014-12-25	12:09:29
981	50.331924	-4.121064	0.01	180	2014-12-25	12:09:30
982	50.331922	-4.12106	0.19	129.8	2014-12-25	12:09:32
983	50.331924	-4.12106	0.2	13.7	2014-12-25	12:09:33
984	50.331918	-4.12107	1.04	225.7	2014-12-25	12:09:34
985	50.331913	-4.121084	1.15	241.3	2014-12-25	12:09:35
986	50.331907	-4.121097	1.1	239	2014-12-25	12:09:36
987	50.331903	-4.121103	0.61	221.5	2014-12-25	12:09:37
988	50.331901	-4.121108	0.43	229.5	2014-12-25	12:09:38
989	50.331895	-4.121117	0.94	225.1	2014-12-25	12:09:39
990	50.331888	-4.121129	1.12	227.1	2014-12-25	12:09:40
991	50.331879	-4.12114	1.28	218.9	2014-12-25	12:09:41
992	50.331871	-4.121151	1.18	222.1	2014-12-25	12:09:42
993	50.331866	-4.121158	0.79	217.7	2014-12-25	12:09:43
994	50.331862	-4.121157	0.36	170.5	2014-12-25	12:09:44
995	50.331862	-4.121162	0.33	261.7	2014-12-25	12:09:45
996	50.331865	-4.121173	0.9	294.5	2014-12-25	12:09:46
997	50.331872	-4.121176	0.75	342.9	2014-12-25	12:09:47
998	50.331882	-4.121173	1.14	13	2014-12-25	12:09:48
999	50.33189	-4.121163	1.18	35.2	2014-12-25	12:09:49
1000	50.331899	-4.121145	1.62	51.7	2014-12-25	12:09:50
1001	50.331916	-4.121116	2.77	48	2014-12-25	12:09:51
1002	50.331936	-4.121077	3.56	52	2014-12-25	12:09:52
1003	50.33195	-4.121045	2.78	54.3	2014-12-25	12:09:53
1004	50.331955	-4.121027	1.35	67.2	2014-12-25	12:09:54
1005	50.331954	-4.121021	0.49	108.9	2014-12-25	12:09:55
1006	50.331954	-4.121021	0.01	212.6	2014-12-25	12:09:56
1007	50.331955	-4.121011	0.71	76.3	2014-12-25	12:09:57
1008	50.331956	-4.121004	0.53	83	2014-12-25	12:09:58
1009	50.331954	-4.121003	0.12	156	2014-12-25	12:10:00
1010	50.331949	-4.121018	1.25	244.3	2014-12-25	12:10:01
1011	50.331942	-4.121034	1.34	235.2	2014-12-25	12:10:02
1012	50.331935	-4.121051	1.44	239.6	2014-12-25	12:10:03
1013	50.331931	-4.121066	1.12	245.4	2014-12-25	12:10:04
1014	50.331931	-4.121076	0.77	265.2	2014-12-25	12:10:05
1015	50.331929	-4.121085	0.63	254.5	2014-12-25	12:10:06
1016	50.331927	-4.121093	0.65	244.3	2014-12-25	12:10:07
1017	50.331925	-4.121095	0.22	215.2	2014-12-25	12:10:08
1018	50.331925	-4.121095	0.04	313	2014-12-25	12:10:09
1019	50.331921	-4.121105	0.86	233.9	2014-12-25	12:10:10
1020	50.331917	-4.121117	0.95	241.3	2014-12-25	12:10:11
1021	50.33191	-4.121127	1.01	223.1	2014-12-25	12:10:12
1022	50.331907	-4.12113	0.4	224	2014-12-25	12:10:13
1023	50.331908	-4.121131	0.08	350.8	2014-12-25	12:10:14
1024	50.331904	-4.121136	0.64	217.5	2014-12-25	12:10:15
1025	50.3319	-4.121143	0.64	230.9	2014-12-25	12:10:16
1026	50.331898	-4.121149	0.5	241.2	2014-12-25	12:10:17
1027	50.331894	-4.121155	0.59	226.2	2014-12-25	12:10:18
1028	50.331891	-4.121159	0.43	215.9	2014-12-25	12:10:19
1029	50.331891	-4.121159	0.03	156.5	2014-12-25	12:10:20
1030	50.33189	-4.121158	0.07	151.6	2014-12-25	12:10:21
1031	50.331889	-4.12116	0.2	212.6	2014-12-25	12:10:22
1032	50.331888	-4.121161	0.11	215	2014-12-25	12:10:23
1033	50.331884	-4.121165	0.48	216.1	2014-12-25	12:10:24
1034	50.331882	-4.121166	0.15	205.9	2014-12-25	12:10:26
1035	50.331882	-4.121167	0.06	297.6	2014-12-25	12:10:27
1036	50.331881	-4.121168	0.04	201.8	2014-12-25	12:10:29
1037	50.331881	-4.121167	0.1	173.3	2014-12-25	12:10:30
1038	50.33188	-4.121168	0.08	184.4	2014-12-25	12:10:31
1039	50.331879	-4.121168	0.07	225.5	2014-12-25	12:10:32
1040	50.331878	-4.12117	0.15	227.8	2014-12-25	12:10:33
1041	50.331876	-4.121176	0.52	233.5	2014-12-25	12:10:34
1042	50.331873	-4.121179	0.39	217.7	2014-12-25	12:10:35
1043	50.331872	-4.12118	0.1	215.6	2014-12-25	12:10:36
1044	50.331871	-4.121181	0.21	207	2014-12-25	12:10:37
1045	50.331867	-4.121187	0.58	229.1	2014-12-25	12:10:38
1046	50.331864	-4.121189	0.4	196.5	2014-12-25	12:10:39
1047	50.331863	-4.12119	0.04	212.6	2014-12-25	12:10:41
1048	50.331862	-4.121192	0.09	238.9	2014-12-25	12:10:43
1049	50.331863	-4.121186	0.47	73.8	2014-12-25	12:10:44
1050	50.331864	-4.121183	0.11	82.1	2014-12-25	12:10:46
1051	50.331863	-4.121183	0.1	218.3	2014-12-25	12:10:47
1052	50.33186	-4.121186	0.37	214.9	2014-12-25	12:10:48
1053	50.331859	-4.121189	0.19	243.3	2014-12-25	12:10:49
1054	50.33186	-4.121189	0.04	313	2014-12-25	12:10:50
1055	50.331861	-4.121182	0.51	71.7	2014-12-25	12:10:51
1056	50.331861	-4.121179	0.1	85.1	2014-12-25	12:10:53
1057	50.331861	-4.121179	0.03	168.5	2014-12-25	12:10:54
1058	50.331861	-4.121179	0.02	78.1	2014-12-25	12:10:56
1059	50.331861	-4.121179	0	0	2014-12-25	12:10:57
1060	50.331861	-4.121179	0.02	240.6	2014-12-25	12:10:58
1061	50.331857	-4.121181	0.46	200.5	2014-12-25	12:10:59
1062	50.331855	-4.121182	0.15	193.9	2014-12-25	12:11:01
1063	50.331856	-4.121176	0.44	67.8	2014-12-25	12:11:02
1064	50.331856	-4.121173	0.12	81	2014-12-25	12:11:04
1065	50.331857	-4.121173	0.02	298.5	2014-12-25	12:11:05
1066	50.331857	-4.121166	0.5	86.8	2014-12-25	12:11:06
1067	50.331857	-4.121163	0.12	96.8	2014-12-25	12:11:08
1068	50.331854	-4.121168	0.49	230.6	2014-12-25	12:11:09
1069	50.331853	-4.121171	0.1	235	2014-12-25	12:11:11
1070	50.331853	-4.121171	0.04	342.3	2014-12-25	12:11:12
1071	50.331853	-4.121171	0.03	147.4	2014-12-25	12:11:13
1072	50.331851	-4.121171	0.25	180	2014-12-25	12:11:14
1073	50.33185	-4.121171	0.03	224.9	2014-12-25	12:11:15
1074	50.331847	-4.121177	0.59	229.4	2014-12-25	12:11:16
1075	50.331844	-4.121182	0.48	225.8	2014-12-25	12:11:17
1076	50.331842	-4.121189	0.53	245.1	2014-12-25	12:11:18
1077	50.331842	-4.121194	0.33	271.5	2014-12-25	12:11:19
1078	50.331842	-4.121194	0.01	215.7	2014-12-25	12:11:20
1079	50.331842	-4.121194	0.02	231.9	2014-12-25	12:11:22
1080	50.331842	-4.121194	0	0	2014-12-25	12:11:23
1081	50.331842	-4.121194	0.01	90	2014-12-25	12:11:25
1082	50.331842	-4.121193	0.03	136.8	2014-12-25	12:11:26
1083	50.331839	-4.121197	0.43	220	2014-12-25	12:11:27
1084	50.331836	-4.121202	0.44	223.8	2014-12-25	12:11:28
1085	50.331835	-4.121204	0.11	254.6	2014-12-25	12:11:30
1086	50.331835	-4.121204	0.02	128.1	2014-12-25	12:11:32
1087	50.331835	-4.121204	0.02	22.2	2014-12-25	12:11:34
1088	50.331835	-4.121204	0.02	53.6	2014-12-25	12:11:35
1089	50.331832	-4.121208	0.5	212.6	2014-12-25	12:11:36
1090	50.33183	-4.121211	0.15	230.4	2014-12-25	12:11:38
1091	50.33183	-4.121211	0.05	294.3	2014-12-25	12:11:39
1092	50.33183	-4.121211	0.02	116.6	2014-12-25	12:11:40
1093	50.33183	-4.12121	0.04	128.1	2014-12-25	12:11:42
1094	50.331829	-4.12121	0.04	133	2014-12-25	12:11:43
1095	50.331829	-4.12121	0.03	168.5	2014-12-25	12:11:44
1096	50.331829	-4.12121	0.06	207.7	2014-12-25	12:11:45
1097	50.33183	-4.121204	0.47	64	2014-12-25	12:11:46
1098	50.331832	-4.121196	0.62	75.3	2014-12-25	12:11:47
1099	50.33183	-4.121191	0.43	124.2	2014-12-25	12:11:48
1100	50.331829	-4.121189	0.05	107.3	2014-12-25	12:11:50
1101	50.331829	-4.121189	0.03	121.9	2014-12-25	12:11:52
1102	50.331829	-4.121188	0.01	35.7	2014-12-25	12:11:53
1103	50.331829	-4.121188	0.01	90	2014-12-25	12:11:54
1104	50.331829	-4.121188	0.03	110.2	2014-12-25	12:11:55
1105	50.331826	-4.12119	0.4	198.1	2014-12-25	12:11:56
1106	50.331823	-4.121191	0.14	193.3	2014-12-25	12:11:58
1107	50.331825	-4.121182	0.68	70.8	2014-12-25	12:11:59
1108	50.331826	-4.121175	0.49	82.5	2014-12-25	12:12:00
1109	50.331825	-4.121175	0.04	163.9	2014-12-25	12:12:02
1110	50.331824	-4.121174	0.07	164.9	2014-12-25	12:12:03
1111	50.331824	-4.121175	0.05	215.6	2014-12-25	12:12:05
1112	50.331823	-4.121175	0.03	168.5	2014-12-25	12:12:06
1113	50.331821	-4.121176	0.11	195.5	2014-12-25	12:12:08
1114	50.331821	-4.121176	0.07	159.8	2014-12-25	12:12:09
1115	50.33182	-4.121175	0.06	175	2014-12-25	12:12:10
1116	50.33182	-4.121175	0.05	152.7	2014-12-25	12:12:11
1117	50.33182	-4.121175	0.04	162.3	2014-12-25	12:12:12
1118	50.331819	-4.121175	0.06	198.4	2014-12-25	12:12:13
1119	50.331819	-4.121173	0.08	90	2014-12-25	12:12:15
1120	50.331819	-4.121173	0.06	202.8	2014-12-25	12:12:16
1121	50.331818	-4.121174	0.05	200.8	2014-12-25	12:12:17
1122	50.331818	-4.121174	0.04	219.9	2014-12-25	12:12:18
1123	50.331818	-4.121174	0.05	231.9	2014-12-25	12:12:19
1124	50.331817	-4.121175	0.04	205.8	2014-12-25	12:12:20
1125	50.331816	-4.121176	0.13	219.3	2014-12-25	12:12:21
1126	50.331814	-4.12118	0.39	236.7	2014-12-25	12:12:22
1127	50.331816	-4.121179	0.19	40	2014-12-25	12:12:23
1128	50.331817	-4.121174	0.35	63.4	2014-12-25	12:12:24
1129	50.331817	-4.121167	0.51	87.9	2014-12-25	12:12:25
1130	50.331815	-4.121162	0.23	129	2014-12-25	12:12:27
1131	50.331814	-4.121162	0.07	180	2014-12-25	12:12:28
1132	50.331814	-4.121162	0.04	147	2014-12-25	12:12:30
1133	50.331813	-4.121161	0.04	171.5	2014-12-25	12:12:31
1134	50.331813	-4.121162	0.04	205.8	2014-12-25	12:12:32
1135	50.331812	-4.121162	0.09	206.4	2014-12-25	12:12:33
1136	50.331812	-4.121162	0.06	173.4	2014-12-25	12:12:34
1137	50.331813	-4.121157	0.37	65.9	2014-12-25	12:12:35
1138	50.331812	-4.121153	0.35	113.5	2014-12-25	12:12:36
1139	50.331811	-4.121153	0.05	180	2014-12-25	12:12:37
1140	50.331811	-4.121153	0.05	194.5	2014-12-25	12:12:38
1141	50.33181	-4.121153	0.08	170.8	2014-12-25	12:12:39
1142	50.331806	-4.121155	0.26	193.1	2014-12-25	12:12:41
1143	50.331805	-4.121152	0.21	122.8	2014-12-25	12:12:42
1144	50.331804	-4.121153	0.03	236.4	2014-12-25	12:12:44
1145	50.331804	-4.121153	0.02	180	2014-12-25	12:12:45
1146	50.331804	-4.121153	0.01	270	2014-12-25	12:12:46
1147	50.331804	-4.121153	0.03	192.9	2014-12-25	12:12:47
1148	50.331803	-4.121147	0.43	101.5	2014-12-25	12:12:48
1149	50.331802	-4.121143	0.35	111.7	2014-12-25	12:12:49
1150	50.331802	-4.121142	0.03	106.1	2014-12-25	12:12:51
1151	50.331798	-4.121142	0.4	185.9	2014-12-25	12:12:52
1152	50.331795	-4.121143	0.36	191.4	2014-12-25	12:12:53
1153	50.331795	-4.121141	0.06	77.5	2014-12-25	12:12:55
1154	50.331795	-4.12114	0.09	83.6	2014-12-25	12:12:56
1155	50.331795	-4.12114	0.05	101.9	2014-12-25	12:12:57
1156	50.331795	-4.12114	0.02	199.8	2014-12-25	12:12:58
1157	50.331796	-4.121133	0.5	80.4	2014-12-25	12:12:59
1158	50.331795	-4.121126	0.49	96.6	2014-12-25	12:13:00
1159	50.331795	-4.121124	0.06	117.9	2014-12-25	12:13:02
1160	50.331795	-4.121123	0.08	90	2014-12-25	12:13:03
1161	50.331795	-4.121123	0.04	57.6	2014-12-25	12:13:04
1162	50.331795	-4.121122	0.02	122.4	2014-12-25	12:13:06
1163	50.331795	-4.121122	0.02	116.6	2014-12-25	12:13:07
1164	50.331795	-4.121122	0.04	90	2014-12-25	12:13:08
1165	50.331791	-4.121122	0.4	181.7	2014-12-25	12:13:09
1166	50.331789	-4.121124	0.14	212.6	2014-12-25	12:13:11
1167	50.331789	-4.121124	0.02	270	2014-12-25	12:13:12
1168	50.331789	-4.121124	0.03	156.5	2014-12-25	12:13:13
1169	50.331789	-4.121124	0.03	224.3	2014-12-25	12:13:14
1170	50.331788	-4.121125	0.03	191.5	2014-12-25	12:13:15
1171	50.331788	-4.121125	0.04	189.2	2014-12-25	12:13:17
1172	50.331787	-4.121125	0.02	196.7	2014-12-25	12:13:18
1173	50.331787	-4.121125	0.02	196.7	2014-12-25	12:13:19
1174	50.331786	-4.121125	0.05	204.1	2014-12-25	12:13:21
1175	50.331786	-4.121126	0.04	188.8	2014-12-25	12:13:22
1176	50.331785	-4.121125	0.06	174.6	2014-12-25	12:13:24
1177	50.331785	-4.121125	0.01	147.4	2014-12-25	12:13:25
1178	50.331785	-4.121125	0.04	189.9	2014-12-25	12:13:26
1179	50.331784	-4.121125	0.05	172.2	2014-12-25	12:13:27
1180	50.331784	-4.121125	0.05	180	2014-12-25	12:13:28
1181	50.331783	-4.121125	0.07	185.6	2014-12-25	12:13:29
1182	50.331783	-4.121126	0.04	197.2	2014-12-25	12:13:30
1183	50.331782	-4.121126	0.05	201.6	2014-12-25	12:13:31
1184	50.331778	-4.12113	0.54	212.5	2014-12-25	12:13:32
1185	50.331775	-4.121133	0.22	208.7	2014-12-25	12:13:34
1186	50.331774	-4.121133	0.06	191.3	2014-12-25	12:13:35
1187	50.331774	-4.121133	0.01	215.7	2014-12-25	12:13:36
1188	50.331776	-4.121125	0.59	73.4	2014-12-25	12:13:37
1189	50.331774	-4.121121	0.34	116.1	2014-12-25	12:13:38
1190	50.331774	-4.121121	0.01	180	2014-12-25	12:13:39
1191	50.331773	-4.121124	0.14	234.1	2014-12-25	12:13:41
1192	50.331773	-4.121125	0.08	248.8	2014-12-25	12:13:42
1193	50.331774	-4.12112	0.4	68.4	2014-12-25	12:13:43
1194	50.331775	-4.121114	0.41	74.2	2014-12-25	12:13:44
1195	50.331775	-4.121114	0.02	203.5	2014-12-25	12:13:46
1196	50.331774	-4.121115	0.04	196.7	2014-12-25	12:13:47
1197	50.331774	-4.121115	0.03	203.5	2014-12-25	12:13:48
1198	50.331774	-4.121115	0.04	189.9	2014-12-25	12:13:49
1199	50.331773	-4.121114	0.04	147.4	2014-12-25	12:13:50
1200	50.331773	-4.121114	0.03	156.5	2014-12-25	12:13:51
1201	50.331774	-4.121112	0.08	65.3	2014-12-25	12:13:53
1202	50.331773	-4.121112	0.07	169.6	2014-12-25	12:13:54
1203	50.331773	-4.121111	0.08	144.1	2014-12-25	12:13:55
1204	50.331772	-4.121111	0.08	176.1	2014-12-25	12:13:56
1205	50.331771	-4.121111	0.06	174.2	2014-12-25	12:13:57
1206	50.331771	-4.121111	0.02	129.7	2014-12-25	12:13:58
1207	50.331771	-4.121111	0.05	165.5	2014-12-25	12:13:59
1208	50.331771	-4.121111	0.03	106.6	2014-12-25	12:14:00
1209	50.331771	-4.12111	0.06	99.5	2014-12-25	12:14:01
1210	50.33177	-4.121109	0.05	113.8	2014-12-25	12:14:03
1211	50.33177	-4.121107	0.1	119.4	2014-12-25	12:14:04
1212	50.331769	-4.121107	0.09	150.7	2014-12-25	12:14:05
1213	50.331768	-4.121106	0.1	162.3	2014-12-25	12:14:06
1214	50.331768	-4.121106	0.08	128.1	2014-12-25	12:14:07
1215	50.331767	-4.121104	0.06	116.2	2014-12-25	12:14:09
1216	50.331767	-4.121103	0.07	97.1	2014-12-25	12:14:10
1217	50.331767	-4.1211	0.09	99.2	2014-12-25	12:14:12
1218	50.331767	-4.1211	0.03	90	2014-12-25	12:14:13
1219	50.331767	-4.121099	0.1	90	2014-12-25	12:14:14
1220	50.331767	-4.121098	0.05	79.5	2014-12-25	12:14:15
1221	50.331767	-4.121097	0.04	90	2014-12-25	12:14:16
1222	50.331767	-4.121097	0.05	90	2014-12-25	12:14:17
1223	50.331767	-4.121096	0.03	51.9	2014-12-25	12:14:18
1224	50.331767	-4.121096	0.03	108.6	2014-12-25	12:14:19
1225	50.331767	-4.121095	0.04	104.1	2014-12-25	12:14:20
1226	50.331767	-4.121094	0.07	104.8	2014-12-25	12:14:21
1227	50.331767	-4.121094	0.04	122.4	2014-12-25	12:14:22
1228	50.331767	-4.121093	0.06	131.7	2014-12-25	12:14:23
1229	50.331766	-4.121093	0.04	105.7	2014-12-25	12:14:24
1230	50.331765	-4.121087	0.2	106.3	2014-12-25	12:14:26
1231	50.331765	-4.121087	0.03	108.6	2014-12-25	12:14:27
1232	50.331765	-4.121087	0.05	165.5	2014-12-25	12:14:28
1233	50.331764	-4.121087	0.05	201.4	2014-12-25	12:14:30
1234	50.331764	-4.121087	0.05	180	2014-12-25	12:14:31
1235	50.331764	-4.121087	0.02	180	2014-12-25	12:14:32
1236	50.331764	-4.121087	0.02	90	2014-12-25	12:14:33
1237	50.331764	-4.121081	0.45	84	2014-12-25	12:14:34
1238	50.331765	-4.121074	0.52	77.6	2014-12-25	12:14:35
1239	50.331764	-4.121067	0.45	100.6	2014-12-25	12:14:36
1240	50.331764	-4.121066	0.1	138.8	2014-12-25	12:14:37
1241	50.331763	-4.121066	0.05	141.7	2014-12-25	12:14:38
1242	50.331763	-4.121066	0.03	110.8	2014-12-25	12:14:39
1243	50.331763	-4.121066	0.02	53.6	2014-12-25	12:14:40
1244	50.331763	-4.121066	0.02	221	2014-12-25	12:14:42
1245	50.331763	-4.121066	0.05	165.5	2014-12-25	12:14:43
1246	50.331762	-4.12106	0.4	98.1	2014-12-25	12:14:44
1247	50.331761	-4.121055	0.38	108.4	2014-12-25	12:14:45
1248	50.331761	-4.121055	0.01	90	2014-12-25	12:14:46
1249	50.331761	-4.121054	0.02	133	2014-12-25	12:14:48
1250	50.33176	-4.121055	0.04	196.7	2014-12-25	12:14:49
1251	50.33176	-4.121055	0.05	188	2014-12-25	12:14:50
1252	50.33176	-4.121054	0.03	148.5	2014-12-25	12:14:51
1253	50.331759	-4.121054	0.05	135.4	2014-12-25	12:14:52
1254	50.331759	-4.121054	0.02	116.6	2014-12-25	12:14:53
1255	50.331759	-4.121053	0.02	90	2014-12-25	12:14:54
1256	50.331759	-4.121053	0.03	109.5	2014-12-25	12:14:56
1257	50.331759	-4.121052	0.02	90	2014-12-25	12:14:57
1258	50.331758	-4.121052	0.1	141.3	2014-12-25	12:14:58
1259	50.331758	-4.12105	0.12	107.7	2014-12-25	12:14:59
1260	50.331758	-4.121048	0.16	93.2	2014-12-25	12:15:00
1261	50.331758	-4.121047	0.06	120.3	2014-12-25	12:15:01
1262	50.331758	-4.121047	0.03	128.9	2014-12-25	12:15:02
1263	50.331757	-4.121045	0.15	132	2014-12-25	12:15:03
1264	50.331766	-4.121037	1.14	30	2014-12-25	12:15:04
1265	50.331776	-4.121037	1.19	359.4	2014-12-25	12:15:05
1266	50.331786	-4.121038	1.04	355.1	2014-12-25	12:15:06
1267	50.331794	-4.121037	1	4.8	2014-12-25	12:15:07
1268	50.331805	-4.121035	1.14	6.6	2014-12-25	12:15:08
1269	50.331816	-4.121037	1.24	356.2	2014-12-25	12:15:09
1270	50.331828	-4.121038	1.34	356.2	2014-12-25	12:15:10
1271	50.331839	-4.121037	1.29	2.7	2014-12-25	12:15:11
1272	50.331851	-4.12103	1.43	19.5	2014-12-25	12:15:12
1273	50.331863	-4.121027	1.26	11.1	2014-12-25	12:15:13
1274	50.331873	-4.121026	1.16	4.1	2014-12-25	12:15:14
1275	50.331883	-4.121025	1.13	1.8	2014-12-25	12:15:15
1276	50.331891	-4.121024	0.94	5.8	2014-12-25	12:15:16
1277	50.331893	-4.121026	0.23	310.8	2014-12-25	12:15:17
1278	50.331891	-4.12103	0.38	228.6	2014-12-25	12:15:18
1279	50.33189	-4.121036	0.19	268.5	2014-12-25	12:15:20
1280	50.33189	-4.121036	0.05	245.3	2014-12-25	12:15:21
1281	50.331891	-4.121032	0.33	68.2	2014-12-25	12:15:22
1282	50.331893	-4.121026	0.41	71.5	2014-12-25	12:15:23
1283	50.331894	-4.121021	0.42	60.6	2014-12-25	12:15:24
1284	50.331894	-4.121022	0.01	270	2014-12-25	12:15:26
1285	50.331894	-4.121021	0.01	90	2014-12-25	12:15:27
1286	50.331894	-4.121022	0.03	242.7	2014-12-25	12:15:29
1287	50.331894	-4.121023	0.04	242	2014-12-25	12:15:30
1288	50.331891	-4.121026	0.37	216.4	2014-12-25	12:15:31
1289	50.33189	-4.121023	0.26	129.7	2014-12-25	12:15:32
1290	50.331892	-4.121013	0.77	70	2014-12-25	12:15:33
1291	50.331894	-4.121006	0.52	62.1	2014-12-25	12:15:34
1292	50.331895	-4.121005	0.05	47.7	2014-12-25	12:15:36
1293	50.331895	-4.121006	0.05	281.9	2014-12-25	12:15:37
1294	50.331895	-4.121006	0.03	69.8	2014-12-25	12:15:38
1295	50.331895	-4.121005	0.06	120.3	2014-12-25	12:15:39
1296	50.331894	-4.121	0.37	107.8	2014-12-25	12:15:40
1297	50.331894	-4.121001	0.02	253.4	2014-12-25	12:15:42
1298	50.33189	-4.121004	0.43	211.2	2014-12-25	12:15:43
1299	50.331889	-4.121003	0.22	172.1	2014-12-25	12:15:44
1300	50.331888	-4.121003	0.02	243.4	2014-12-25	12:15:45
1301	50.33189	-4.120997	0.52	67.9	2014-12-25	12:15:46
1302	50.331891	-4.120988	0.64	79.8	2014-12-25	12:15:47
1303	50.33189	-4.120982	0.21	112.1	2014-12-25	12:15:49
1304	50.331889	-4.120982	0.03	185.8	2014-12-25	12:15:51
1305	50.331889	-4.120983	0.02	212.6	2014-12-25	12:15:52
1306	50.331889	-4.120983	0.06	270	2014-12-25	12:15:53
1307	50.331889	-4.120983	0.05	172.2	2014-12-25	12:15:54
1308	50.331889	-4.120983	0.03	90	2014-12-25	12:15:55
1309	50.331886	-4.120978	0.48	135.5	2014-12-25	12:15:56
1310	50.331882	-4.120974	0.49	138.5	2014-12-25	12:15:57
1311	50.331879	-4.12097	0.44	142.9	2014-12-25	12:15:58
1312	50.331879	-4.120965	0.38	85.8	2014-12-25	12:15:59
1313	50.331888	-4.120957	1.14	29.5	2014-12-25	12:16:00
1314	50.331897	-4.120948	1.13	33.3	2014-12-25	12:16:01
1315	50.331903	-4.120933	1.25	57.7	2014-12-25	12:16:02
1316	50.331908	-4.12092	1.08	56	2014-12-25	12:16:03
1317	50.331918	-4.120902	1.68	49.2	2014-12-25	12:16:04
1318	50.331933	-4.120869	2.89	55.6	2014-12-25	12:16:05
1319	50.33195	-4.120825	3.63	58.9	2014-12-25	12:16:06
1320	50.331965	-4.120775	3.94	63.8	2014-12-25	12:16:07
1321	50.331976	-4.120723	3.88	71.7	2014-12-25	12:16:08
1322	50.331981	-4.12067	3.8	82.5	2014-12-25	12:16:09
1323	50.331981	-4.120619	3.68	90.2	2014-12-25	12:16:10
1324	50.331979	-4.120569	3.54	92.6	2014-12-25	12:16:11
1325	50.331977	-4.120532	2.64	94.9	2014-12-25	12:16:12
1326	50.331973	-4.120513	1.45	109.9	2014-12-25	12:16:13
1327	50.331964	-4.120503	1.14	144.9	2014-12-25	12:16:14
1328	50.331954	-4.120502	1.2	173.8	2014-12-25	12:16:15
1329	50.331944	-4.120509	1.14	206	2014-12-25	12:16:16
1330	50.331936	-4.120523	1.41	227.2	2014-12-25	12:16:17
1331	50.331928	-4.120545	1.76	241.9	2014-12-25	12:16:18
1332	50.331924	-4.120565	1.49	252.9	2014-12-25	12:16:19
1333	50.331924	-4.120582	1.17	270.4	2014-12-25	12:16:20
1334	50.331926	-4.120595	0.97	277.2	2014-12-25	12:16:21
1335	50.331927	-4.12061	1.05	278.7	2014-12-25	12:16:22
1336	50.331928	-4.120628	1.27	275	2014-12-25	12:16:23
1337	50.331928	-4.120648	1.45	271.1	2014-12-25	12:16:24
1338	50.331928	-4.120668	1.42	269.3	2014-12-25	12:16:25
1339	50.331928	-4.120687	1.38	267.3	2014-12-25	12:16:26
1340	50.331926	-4.120708	1.46	264.9	2014-12-25	12:16:27
1341	50.331925	-4.120727	1.36	266	2014-12-25	12:16:28
1342	50.331926	-4.120747	1.41	273.4	2014-12-25	12:16:29
1343	50.331927	-4.120767	1.44	273.7	2014-12-25	12:16:30
1344	50.331929	-4.120787	1.46	280.3	2014-12-25	12:16:31
1345	50.331931	-4.120804	1.17	276.9	2014-12-25	12:16:32
1346	50.331934	-4.120816	0.95	291.9	2014-12-25	12:16:33
1347	50.331938	-4.120824	0.75	307.5	2014-12-25	12:16:34
1348	50.331942	-4.120832	0.71	307.4	2014-12-25	12:16:35
1349	50.331945	-4.120838	0.57	308.5	2014-12-25	12:16:36
1350	50.331949	-4.12084	0.48	345	2014-12-25	12:16:37
1351	50.331955	-4.120841	0.61	354.4	2014-12-25	12:16:38
1352	50.331956	-4.120843	0.08	308.1	2014-12-25	12:16:40
1353	50.331955	-4.120833	0.7	93.8	2014-12-25	12:16:41
1354	50.331963	-4.120809	1.87	62.4	2014-12-25	12:16:42
1355	50.331976	-4.120762	3.69	67.1	2014-12-25	12:16:43
1356	50.331984	-4.120704	4.17	77.2	2014-12-25	12:16:44
1357	50.331984	-4.120646	4.14	90	2014-12-25	12:16:45
1358	50.331979	-4.120591	3.96	98.8	2014-12-25	12:16:46
1359	50.331971	-4.120544	3.47	104.6	2014-12-25	12:16:47
1360	50.331966	-4.120515	2.12	103.5	2014-12-25	12:16:48
1361	50.331968	-4.120507	0.54	75	2014-12-25	12:16:49
1362	50.331969	-4.120509	0.1	328.9	2014-12-25	12:16:51
1363	50.331968	-4.12051	0.13	219.3	2014-12-25	12:16:52
1364	50.331966	-4.120512	0.23	210	2014-12-25	12:16:53
1365	50.331966	-4.120512	0.05	260.5	2014-12-25	12:16:54
1366	50.331965	-4.120515	0.22	232.9	2014-12-25	12:16:55
1367	50.331964	-4.120518	0.28	232.8	2014-12-25	12:16:56
1368	50.331963	-4.12052	0.17	235.6	2014-12-25	12:16:57
1369	50.331958	-4.120546	1.92	253.9	2014-12-25	12:16:58
1370	50.331954	-4.120568	1.67	252.8	2014-12-25	12:16:59
1371	50.331949	-4.120589	1.57	251.6	2014-12-25	12:17:00
1372	50.331946	-4.12061	1.53	257.3	2014-12-25	12:17:01
1373	50.331943	-4.12063	1.43	258	2014-12-25	12:17:02
1374	50.331941	-4.120647	1.27	259.8	2014-12-25	12:17:03
1375	50.33194	-4.120664	1.18	261.3	2014-12-25	12:17:04
1376	50.331936	-4.120679	1.12	250.5	2014-12-25	12:17:05
1377	50.331932	-4.120697	1.39	248.3	2014-12-25	12:17:06
1378	50.331932	-4.120716	1.34	268.4	2014-12-25	12:17:07
1379	50.331933	-4.120731	1.1	280.8	2014-12-25	12:17:08
1380	50.331934	-4.120748	1.22	273.9	2014-12-25	12:17:09
1381	50.331933	-4.120767	1.39	266.1	2014-12-25	12:17:10
1382	50.331932	-4.120787	1.37	263	2014-12-25	12:17:11
1383	50.331932	-4.120801	1.01	269	2014-12-25	12:17:12
1384	50.331932	-4.120814	0.95	271.7	2014-12-25	12:17:13
1385	50.331929	-4.120831	1.2	256.5	2014-12-25	12:17:14
1386	50.331927	-4.120847	1.15	259.3	2014-12-25	12:17:15
1387	50.331926	-4.120855	0.63	259.7	2014-12-25	12:17:16
1388	50.331926	-4.120856	0.07	235.8	2014-12-25	12:17:17
1389	50.331923	-4.12087	1.06	249.4	2014-12-25	12:17:18
1390	50.33192	-4.120889	1.38	259.5	2014-12-25	12:17:19
1391	50.33192	-4.120908	1.32	268.8	2014-12-25	12:17:20
1392	50.331919	-4.120925	1.22	265.6	2014-12-25	12:17:21
1393	50.331918	-4.120942	1.23	262.1	2014-12-25	12:17:22
1394	50.331918	-4.120956	0.99	270.5	2014-12-25	12:17:23
1395	50.331918	-4.120969	0.9	271.8	2014-12-25	12:17:24
1396	50.331917	-4.120984	1.08	263.5	2014-12-25	12:17:25
1397	50.331917	-4.120999	1.1	266.6	2014-12-25	12:17:26
1398	50.331918	-4.121007	0.59	283.8	2014-12-25	12:17:27
1399	50.331918	-4.121008	0.03	306.4	2014-12-25	12:17:28
1400	50.331918	-4.121007	0.02	18.7	2014-12-25	12:17:29
1401	50.331915	-4.12102	1	248	2014-12-25	12:17:30
1402	50.331911	-4.121038	1.31	251.3	2014-12-25	12:17:31
1403	50.331907	-4.121053	1.16	245.8	2014-12-25	12:17:32
1404	50.331906	-4.121057	0.3	248.3	2014-12-25	12:17:33
1405	50.331907	-4.121048	0.61	78.5	2014-12-25	12:17:34
1406	50.331908	-4.121041	0.52	75.4	2014-12-25	12:17:35
1407	50.331908	-4.121041	0	0	2014-12-25	12:17:36
1408	50.331908	-4.121043	0.06	270	2014-12-25	12:17:38
1409	50.331916	-4.121045	0.85	349.5	2014-12-25	12:17:39
1410	50.331926	-4.121033	1.42	37	2014-12-25	12:17:40
1411	50.33194	-4.121	2.88	55.9	2014-12-25	12:17:41
1412	50.331961	-4.120953	4.07	54.6	2014-12-25	12:17:42
1413	50.33199	-4.120913	4.32	41.4	2014-12-25	12:17:43
1414	50.332022	-4.120883	4.12	31.3	2014-12-25	12:17:44
1415	50.332055	-4.120857	4.05	26.3	2014-12-25	12:17:45
1416	50.332089	-4.120832	4.26	24.8	2014-12-25	12:17:46
1417	50.332125	-4.120814	4.13	18.3	2014-12-25	12:17:47
1418	50.332156	-4.120795	3.72	20.9	2014-12-25	12:17:48
1419	50.332178	-4.120771	3.02	34.4	2014-12-25	12:17:49
1420	50.332185	-4.120764	0.88	34.2	2014-12-25	12:17:50
1421	50.33218	-4.120776	0.99	238.7	2014-12-25	12:17:51
1422	50.332173	-4.120789	1.19	231.2	2014-12-25	12:17:52
1423	50.332163	-4.12081	1.9	230.7	2014-12-25	12:17:53
1424	50.33215	-4.120831	2.03	227.9	2014-12-25	12:17:54
1425	50.332142	-4.120846	1.39	226.9	2014-12-25	12:17:55
1426	50.332134	-4.120862	1.44	232.4	2014-12-25	12:17:56
1427	50.332123	-4.120879	1.67	226.3	2014-12-25	12:17:57
1428	50.332112	-4.120892	1.58	218.6	2014-12-25	12:17:58
1429	50.332104	-4.120898	0.99	201.5	2014-12-25	12:17:59
1430	50.332095	-4.120901	1	192	2014-12-25	12:18:00
1431	50.332086	-4.120907	1.18	204.2	2014-12-25	12:18:01
1432	50.332077	-4.120917	1.2	214.2	2014-12-25	12:18:02
1433	50.332068	-4.120927	1.25	217.2	2014-12-25	12:18:03
1434	50.332059	-4.120942	1.39	227.7	2014-12-25	12:18:04
1435	50.332052	-4.120953	1.19	223.5	2014-12-25	12:18:05
1436	50.332046	-4.120956	0.63	197.2	2014-12-25	12:18:06
1437	50.332039	-4.120961	0.86	206.2	2014-12-25	12:18:07
1438	50.332029	-4.12097	1.33	206.1	2014-12-25	12:18:08
1439	50.332018	-4.120979	1.33	211	2014-12-25	12:18:09
1440	50.332007	-4.120995	1.65	222	2014-12-25	12:18:10
1441	50.331995	-4.121008	1.68	214.8	2014-12-25	12:18:11
1442	50.331985	-4.12102	1.43	217.6	2014-12-25	12:18:12
1443	50.331976	-4.121032	1.29	219.4	2014-12-25	12:18:13
1444	50.331966	-4.121043	1.34	216.9	2014-12-25	12:18:14
1445	50.331957	-4.121055	1.3	220.7	2014-12-25	12:18:15
1446	50.33195	-4.121069	1.27	227.6	2014-12-25	12:18:16
1447	50.331943	-4.121076	0.96	215.9	2014-12-25	12:18:17
1448	50.33194	-4.121075	0.28	158.8	2014-12-25	12:18:18
1449	50.331938	-4.121072	0.35	140.8	2014-12-25	12:18:19
1450	50.331934	-4.121072	0.38	178.2	2014-12-25	12:18:20
1451	50.331932	-4.12107	0.33	163.3	2014-12-25	12:18:21
1452	50.331933	-4.121073	0.27	310.3	2014-12-25	12:18:22
1453	50.331946	-4.121042	2.6	57.6	2014-12-25	12:18:23
1454	50.331965	-4.120989	4.38	60.3	2014-12-25	12:18:24
1455	50.33199	-4.120927	5.23	57.6	2014-12-25	12:18:25
1456	50.332021	-4.120877	4.9	46.3	2014-12-25	12:18:26
1457	50.332053	-4.120849	4.05	28.9	2014-12-25	12:18:27
1458	50.332087	-4.12083	4.06	19.5	2014-12-25	12:18:28
1459	50.332129	-4.120814	4.75	13.6	2014-12-25	12:18:29
1460	50.332176	-4.120802	5.41	9.4	2014-12-25	12:18:30
1461	50.332222	-4.120795	5.09	5.4	2014-12-25	12:18:31
1462	50.332249	-4.120799	3.03	355	2014-12-25	12:18:32
1463	50.332251	-4.120804	0.45	302.9	2014-12-25	12:18:33
1464	50.332242	-4.120804	1.02	178.3	2014-12-25	12:18:34
1465	50.332236	-4.120813	0.98	223.1	2014-12-25	12:18:35
1466	50.332229	-4.120838	1.89	247.3	2014-12-25	12:18:36
1467	50.332222	-4.120866	2.14	248	2014-12-25	12:18:37
1468	50.332215	-4.120893	2.09	248.5	2014-12-25	12:18:38
1469	50.332208	-4.120909	1.39	236.1	2014-12-25	12:18:39
1470	50.332199	-4.120923	1.39	224	2014-12-25	12:18:40
1471	50.33219	-4.120938	1.46	226.5	2014-12-25	12:18:41
1472	50.332182	-4.120954	1.49	232	2014-12-25	12:18:42
1473	50.332175	-4.120969	1.31	234.3	2014-12-25	12:18:43
1474	50.332168	-4.120982	1.21	228.3	2014-12-25	12:18:44
1475	50.332158	-4.120994	1.37	220.5	2014-12-25	12:18:45
1476	50.332149	-4.121008	1.42	223.3	2014-12-25	12:18:46
1477	50.332139	-4.12102	1.4	215.8	2014-12-25	12:18:47
1478	50.332129	-4.121031	1.39	216.3	2014-12-25	12:18:48
1479	50.332119	-4.121043	1.33	217.3	2014-12-25	12:18:49
1480	50.33211	-4.121049	1.11	205.3	2014-12-25	12:18:50
1481	50.332102	-4.121053	0.99	194.3	2014-12-25	12:18:51
1482	50.332093	-4.121057	1.04	198.6	2014-12-25	12:18:52
1483	50.332084	-4.121063	1.04	201.1	2014-12-25	12:18:53
1484	50.332074	-4.121067	1.11	195.2	2014-12-25	12:18:54
1485	50.332065	-4.121072	1.1	200.2	2014-12-25	12:18:55
1486	50.332057	-4.121079	0.99	206.7	2014-12-25	12:18:56
1487	50.332048	-4.121087	1.19	212.1	2014-12-25	12:18:57
1488	50.332038	-4.121095	1.23	205.7	2014-12-25	12:18:58
1489	50.332034	-4.121095	0.5	177.3	2014-12-25	12:18:59
1490	50.332034	-4.121094	0.06	51.9	2014-12-25	12:19:00
1491	50.332033	-4.121095	0.11	228.3	2014-12-25	12:19:01
1492	50.332022	-4.121102	1.3	200.5	2014-12-25	12:19:02
1493	50.332012	-4.121108	1.23	200.8	2014-12-25	12:19:03
1494	50.332003	-4.121115	1.17	205.6	2014-12-25	12:19:04
1495	50.331993	-4.121119	1.1	195.6	2014-12-25	12:19:05
1496	50.331982	-4.121125	1.33	197.5	2014-12-25	12:19:06
1497	50.33197	-4.121129	1.32	194.1	2014-12-25	12:19:07
1498	50.331962	-4.121132	0.88	191.7	2014-12-25	12:19:08
1499	50.331962	-4.121132	0.08	189.2	2014-12-25	12:19:09
1500	50.331961	-4.121131	0.05	150	2014-12-25	12:19:11
1501	50.331961	-4.121131	0.02	199.8	2014-12-25	12:19:12
1502	50.331961	-4.121131	0.01	90	2014-12-25	12:19:13
1503	50.33196	-4.121131	0.08	189.2	2014-12-25	12:19:14
1504	50.331965	-4.121106	1.86	74.3	2014-12-25	12:19:15
1505	50.331974	-4.121066	3.01	69.7	2014-12-25	12:19:16
1506	50.331981	-4.121034	2.42	70.4	2014-12-25	12:19:17
1507	50.331983	-4.121016	1.34	84.4	2014-12-25	12:19:18
1508	50.331985	-4.121001	1.09	76.7	2014-12-25	12:19:19
1509	50.331988	-4.120985	1.2	70.9	2014-12-25	12:19:20
1510	50.33199	-4.120972	0.88	80.2	2014-12-25	12:19:21
1511	50.331988	-4.120971	0.22	155.4	2014-12-25	12:19:22
1512	50.331985	-4.120978	0.56	241	2014-12-25	12:19:23
1513	50.331974	-4.121002	2.11	234.2	2014-12-25	12:19:24
1514	50.331972	-4.121015	0.95	253.5	2014-12-25	12:19:25
1515	50.331971	-4.121018	0.25	233.6	2014-12-25	12:19:26
1516	50.331969	-4.121021	0.3	238.3	2014-12-25	12:19:27
1517	50.331965	-4.121032	0.87	235.3	2014-12-25	12:19:28
1518	50.331957	-4.121046	1.34	228	2014-12-25	12:19:29
1519	50.331949	-4.121059	1.24	229	2014-12-25	12:19:30
1520	50.331942	-4.121068	1.11	218.3	2014-12-25	12:19:31
1521	50.331933	-4.12108	1.27	222.8	2014-12-25	12:19:32
1522	50.331925	-4.121092	1.25	220.9	2014-12-25	12:19:33
1523	50.331917	-4.121102	1.13	218.2	2014-12-25	12:19:34
1524	50.331908	-4.121113	1.25	221.3	2014-12-25	12:19:35
1525	50.331899	-4.121124	1.28	216.4	2014-12-25	12:19:36
1526	50.331891	-4.121136	1.21	223.3	2014-12-25	12:19:37
1527	50.331884	-4.121145	1.04	220.9	2014-12-25	12:19:38
1528	50.331877	-4.121153	0.94	215	2014-12-25	12:19:39
1529	50.331871	-4.121164	1.08	225.5	2014-12-25	12:19:40
1530	50.331863	-4.121176	1.24	224.9	2014-12-25	12:19:41
1531	50.331856	-4.121187	1.08	224.7	2014-12-25	12:19:42
1532	50.331849	-4.121196	1	223	2014-12-25	12:19:43
1533	50.331841	-4.121208	1.22	224.5	2014-12-25	12:19:44
1534	50.331834	-4.121221	1.21	228.4	2014-12-25	12:19:45
1535	50.331827	-4.121232	1.12	224.4	2014-12-25	12:19:46
1536	50.33182	-4.121241	0.97	219.1	2014-12-25	12:19:47
1537	50.331814	-4.121249	0.9	222.8	2014-12-25	12:19:48
1538	50.331808	-4.121261	1.1	229.3	2014-12-25	12:19:49
1539	50.331803	-4.121273	1.03	237.1	2014-12-25	12:19:50
1540	50.331802	-4.121274	0.11	222.5	2014-12-25	12:19:51
1541	50.331804	-4.121269	0.41	55	2014-12-25	12:19:52
1542	50.331804	-4.121269	0.04	90	2014-12-25	12:19:53
1543	50.331804	-4.121271	0.09	257.6	2014-12-25	12:19:55
1544	50.331803	-4.121271	0.04	146.7	2014-12-25	12:19:56
1545	50.331803	-4.121271	0.01	90	2014-12-25	12:19:57
1546	50.331807	-4.121268	0.49	25	2014-12-25	12:19:58
1547	50.331811	-4.121267	0.39	8	2014-12-25	12:19:59
1548	50.331816	-4.121268	0.59	354.8	2014-12-25	12:20:00
1549	50.33182	-4.121264	0.54	34.7	2014-12-25	12:20:01
1550	50.331825	-4.12126	0.61	28.4	2014-12-25	12:20:02
1551	50.331831	-4.121255	0.74	23.2	2014-12-25	12:20:03
1552	50.331842	-4.121242	1.52	38.6	2014-12-25	12:20:04
1553	50.331862	-4.121205	3.44	50.4	2014-12-25	12:20:05
1554	50.331886	-4.121147	4.98	56.3	2014-12-25	12:20:06
1555	50.331913	-4.121081	5.56	57.6	2014-12-25	12:20:07
1556	50.331948	-4.12103	5.3	42.8	2014-12-25	12:20:08
1557	50.331984	-4.121012	4.23	17.1	2014-12-25	12:20:09
1558	50.332023	-4.121006	4.34	6.3	2014-12-25	12:20:10
1559	50.332072	-4.120999	5.43	5.3	2014-12-25	12:20:11
1560	50.332119	-4.121001	5.31	357.9	2014-12-25	12:20:12
1561	50.332158	-4.12101	4.4	351.6	2014-12-25	12:20:13
1562	50.332187	-4.12102	3.25	347.4	2014-12-25	12:20:14
1563	50.332203	-4.121027	1.79	345.4	2014-12-25	12:20:15
1564	50.332207	-4.121028	0.26	352.9	2014-12-25	12:20:17
1565	50.332204	-4.121044	1.22	250.8	2014-12-25	12:20:18
1566	50.3322	-4.12106	1.19	250.8	2014-12-25	12:20:19
1567	50.332194	-4.121077	1.36	242.2	2014-12-25	12:20:20
1568	50.332186	-4.121091	1.42	227.3	2014-12-25	12:20:21
1569	50.332176	-4.121101	1.3	212.1	2014-12-25	12:20:22
1570	50.332167	-4.121104	0.98	191.2	2014-12-25	12:20:23
1571	50.332159	-4.121105	0.97	183.9	2014-12-25	12:20:24
1572	50.332148	-4.121109	1.24	194.8	2014-12-25	12:20:25
1573	50.332135	-4.121115	1.5	196.4	2014-12-25	12:20:26
1574	50.332122	-4.121122	1.52	198.2	2014-12-25	12:20:27
1575	50.332109	-4.121132	1.61	206.8	2014-12-25	12:20:28
1576	50.332095	-4.121144	1.78	209.5	2014-12-25	12:20:29
1577	50.332081	-4.121156	1.74	208.4	2014-12-25	12:20:30
1578	50.33207	-4.121162	1.38	198.2	2014-12-25	12:20:31
1579	50.33206	-4.121166	1.09	195.9	2014-12-25	12:20:32
1580	50.332051	-4.121171	1.06	199.7	2014-12-25	12:20:33
1581	50.33204	-4.121175	1.24	193.9	2014-12-25	12:20:34
1582	50.332031	-4.121178	1.09	190.4	2014-12-25	12:20:35
1583	50.332021	-4.121182	1.12	192.9	2014-12-25	12:20:36
1584	50.332008	-4.12119	1.52	201.3	2014-12-25	12:20:37
1585	50.331996	-4.121198	1.47	204.7	2014-12-25	12:20:38
1586	50.331987	-4.121202	1.1	195.4	2014-12-25	12:20:39
1587	50.331977	-4.121204	1.07	187.9	2014-12-25	12:20:40
1588	50.331968	-4.121209	1.04	200.5	2014-12-25	12:20:41
1589	50.331958	-4.121216	1.26	202	2014-12-25	12:20:42
1590	50.331947	-4.121223	1.33	201.9	2014-12-25	12:20:43
1591	50.331937	-4.121229	1.14	200.9	2014-12-25	12:20:44
1592	50.331929	-4.121233	0.98	197.3	2014-12-25	12:20:45
1593	50.331921	-4.121237	0.98	198.4	2014-12-25	12:20:46
1594	50.331911	-4.121246	1.18	210.9	2014-12-25	12:20:47
1595	50.331902	-4.121261	1.51	226.2	2014-12-25	12:20:48
1596	50.331893	-4.121272	1.28	218.6	2014-12-25	12:20:49
1597	50.331886	-4.12128	1	214.8	2014-12-25	12:20:50
1598	50.331879	-4.121285	0.8	206.1	2014-12-25	12:20:51
1599	50.33188	-4.121279	0.45	74.4	2014-12-25	12:20:52
1600	50.331883	-4.12127	0.68	68.4	2014-12-25	12:20:53
1601	50.331879	-4.121269	0.4	170.4	2014-12-25	12:20:54
1602	50.331876	-4.12127	0.37	191.2	2014-12-25	12:20:55
1603	50.331872	-4.121271	0.38	189.1	2014-12-25	12:20:56
1604	50.331869	-4.12127	0.39	166.8	2014-12-25	12:20:57
1605	50.331867	-4.121264	0.46	114	2014-12-25	12:20:58
1606	50.331871	-4.121254	0.83	58	2014-12-25	12:20:59
1607	50.331882	-4.121228	2.26	56.4	2014-12-25	12:21:00
1608	50.331902	-4.121178	4.17	58.1	2014-12-25	12:21:01
1609	50.331928	-4.121117	5.16	56.7	2014-12-25	12:21:02
1610	50.331955	-4.121059	5.12	53.6	2014-12-25	12:21:03
1611	50.331987	-4.121022	4.39	36.6	2014-12-25	12:21:04
1612	50.332022	-4.121009	4.06	13.9	2014-12-25	12:21:05
1613	50.332061	-4.121	4.4	8	2014-12-25	12:21:06
1614	50.332103	-4.120987	4.77	10.9	2014-12-25	12:21:07
1615	50.332141	-4.120974	4.32	12.1	2014-12-25	12:21:08
1616	50.332178	-4.12096	4.23	14	2014-12-25	12:21:09
1617	50.332212	-4.120954	3.8	6.3	2014-12-25	12:21:10
1618	50.332236	-4.120956	2.67	357.2	2014-12-25	12:21:11
1619	50.332249	-4.120961	1.47	346.2	2014-12-25	12:21:12
1620	50.33226	-4.120965	1.31	348.1	2014-12-25	12:21:13
1621	50.332271	-4.12097	1.29	344.4	2014-12-25	12:21:14
1622	50.332278	-4.120968	0.72	10	2014-12-25	12:21:15
1623	50.332281	-4.120957	0.81	66.9	2014-12-25	12:21:16
1624	50.332282	-4.120955	0.22	61.5	2014-12-25	12:21:17
1625	50.332279	-4.120958	0.38	211.7	2014-12-25	12:21:18
1626	50.332259	-4.120985	2.99	221.5	2014-12-25	12:21:19
1627	50.332238	-4.121003	2.59	209.6	2014-12-25	12:21:20
1628	50.332222	-4.121011	1.94	195.4	2014-12-25	12:21:21
1629	50.332206	-4.12102	1.81	200.7	2014-12-25	12:21:22
1630	50.332189	-4.121031	2.13	202.4	2014-12-25	12:21:23
1631	50.332172	-4.121044	2.07	205.6	2014-12-25	12:21:24
1632	50.332158	-4.121055	1.72	207.2	2014-12-25	12:21:25
1633	50.332145	-4.121058	1.53	188.9	2014-12-25	12:21:26
1634	50.332133	-4.12106	1.35	186.1	2014-12-25	12:21:27
1635	50.332121	-4.121068	1.4	204.9	2014-12-25	12:21:28
1636	50.332109	-4.121079	1.55	210	2014-12-25	12:21:29
1637	50.332096	-4.121092	1.72	212.7	2014-12-25	12:21:30
1638	50.332083	-4.121107	1.81	215.4	2014-12-25	12:21:31
1639	50.33207	-4.121117	1.59	206	2014-12-25	12:21:32
1640	50.332058	-4.121123	1.39	199.6	2014-12-25	12:21:33
1641	50.332045	-4.121132	1.57	203	2014-12-25	12:21:34
1642	50.332031	-4.121139	1.68	197.5	2014-12-25	12:21:35
1643	50.332018	-4.121146	1.51	199.9	2014-12-25	12:21:36
1644	50.332006	-4.121153	1.38	200.4	2014-12-25	12:21:37
1645	50.331996	-4.121162	1.35	207.9	2014-12-25	12:21:38
1646	50.331985	-4.121175	1.48	217	2014-12-25	12:21:39
1647	50.331975	-4.121184	1.33	208.9	2014-12-25	12:21:40
1648	50.331969	-4.121183	0.66	174.2	2014-12-25	12:21:41
1649	50.331963	-4.121183	0.65	181.1	2014-12-25	12:21:42
1650	50.331954	-4.121191	1.15	211.1	2014-12-25	12:21:43
1651	50.331943	-4.121197	1.29	196.7	2014-12-25	12:21:44
1652	50.33193	-4.121206	1.6	205.1	2014-12-25	12:21:45
1653	50.331919	-4.121218	1.52	214.1	2014-12-25	12:21:46
1654	50.331908	-4.121223	1.25	197.2	2014-12-25	12:21:47
1655	50.3319	-4.121223	0.91	180	2014-12-25	12:21:48
1656	50.331894	-4.121228	0.76	206.1	2014-12-25	12:21:49
1657	50.331886	-4.12124	1.26	224.7	2014-12-25	12:21:50
1658	50.33188	-4.12125	0.92	226.2	2014-12-25	12:21:51
1659	50.331878	-4.121245	0.37	125.3	2014-12-25	12:21:52
1660	50.331876	-4.12123	1.14	102.8	2014-12-25	12:21:53
1661	50.331873	-4.121212	1.28	102.2	2014-12-25	12:21:54
1662	50.331871	-4.121196	1.2	104	2014-12-25	12:21:55
1663	50.331876	-4.121211	1.2	297.8	2014-12-25	12:21:56
1664	50.331881	-4.1212	1.02	52.1	2014-12-25	12:21:57
1665	50.331892	-4.12116	3.05	67.6	2014-12-25	12:21:58
1666	50.331904	-4.121114	3.53	66.6	2014-12-25	12:21:59
1667	50.331914	-4.121079	2.76	66.9	2014-12-25	12:22:00
1668	50.331916	-4.121055	1.65	83.8	2014-12-25	12:22:01
1669	50.331916	-4.121034	1.51	90.7	2014-12-25	12:22:02
1670	50.331914	-4.121023	0.85	104	2014-12-25	12:22:03
1671	50.33191	-4.121034	0.92	240.3	2014-12-25	12:22:04
1672	50.331902	-4.121053	1.54	239.1	2014-12-25	12:22:05
1673	50.331894	-4.121069	1.49	232.6	2014-12-25	12:22:06
1674	50.331886	-4.121087	1.51	234.1	2014-12-25	12:22:07
1675	50.331881	-4.1211	1.14	235.6	2014-12-25	12:22:08
1676	50.331875	-4.121114	1.2	238.6	2014-12-25	12:22:09
1677	50.33187	-4.12113	1.24	245.5	2014-12-25	12:22:10
1678	50.331864	-4.121145	1.27	238.5	2014-12-25	12:22:11
1679	50.331857	-4.12116	1.32	229.5	2014-12-25	12:22:12
1680	50.33185	-4.121174	1.31	233.2	2014-12-25	12:22:13
1681	50.331843	-4.121191	1.39	239.2	2014-12-25	12:22:14
1682	50.331837	-4.121206	1.27	237.1	2014-12-25	12:22:15
1683	50.331832	-4.121216	0.88	233.6	2014-12-25	12:22:16
1684	50.331826	-4.121225	0.99	219.2	2014-12-25	12:22:17
1685	50.331817	-4.121237	1.28	223.8	2014-12-25	12:22:18
1686	50.331809	-4.121254	1.48	233.3	2014-12-25	12:22:19
1687	50.331802	-4.121269	1.34	233.2	2014-12-25	12:22:20
1688	50.331796	-4.121281	1.04	233.2	2014-12-25	12:22:21
1689	50.33179	-4.121292	1.05	230.1	2014-12-25	12:22:22
1690	50.331784	-4.121306	1.22	234	2014-12-25	12:22:23
1691	50.331778	-4.121319	1.16	232.8	2014-12-25	12:22:24
1692	50.331774	-4.121328	0.71	240	2014-12-25	12:22:25
1693	50.33177	-4.121334	0.62	223.3	2014-12-25	12:22:26
1694	50.331763	-4.121342	0.99	216	2014-12-25	12:22:27
1695	50.331755	-4.121354	1.27	224.6	2014-12-25	12:22:28
1696	50.331748	-4.121369	1.31	230.5	2014-12-25	12:22:29
1697	50.331741	-4.121381	1.14	230.8	2014-12-25	12:22:30
1698	50.331734	-4.121392	1.1	226	2014-12-25	12:22:31
1699	50.331728	-4.121406	1.16	235.6	2014-12-25	12:22:32
1700	50.331724	-4.121416	0.85	238.4	2014-12-25	12:22:33
1701	50.331727	-4.121416	0.26	2.7	2014-12-25	12:22:34
1702	50.331729	-4.121413	0.31	33.4	2014-12-25	12:22:35
1703	50.33173	-4.121413	0.06	28.2	2014-12-25	12:22:36
1704	50.331728	-4.121413	0.19	183.7	2014-12-25	12:22:37
1705	50.331728	-4.121414	0.08	248.8	2014-12-25	12:22:38
1706	50.331728	-4.12141	0.13	88.1	2014-12-25	12:22:40
1707	50.331728	-4.121411	0.02	270	2014-12-25	12:22:41
1708	50.331728	-4.121412	0.07	258	2014-12-25	12:22:43
1709	50.331727	-4.121413	0.04	256.3	2014-12-25	12:22:44
1710	50.331727	-4.121414	0.03	232.3	2014-12-25	12:22:46
1711	50.331726	-4.121414	0.07	184.9	2014-12-25	12:22:47
1712	50.331726	-4.121414	0	0	2014-12-25	12:22:48
1713	50.331726	-4.121414	0.06	212.6	2014-12-25	12:22:49
1714	50.331728	-4.121411	0.32	51.9	2014-12-25	12:22:50
1715	50.331728	-4.121411	0.03	348.5	2014-12-25	12:22:51
1716	50.331728	-4.121407	0.25	98.4	2014-12-25	12:22:52
1717	50.331728	-4.121407	0.01	69.2	2014-12-25	12:22:54
1718	50.331727	-4.121407	0.06	217.2	2014-12-25	12:22:55
1719	50.331727	-4.121408	0.06	231.5	2014-12-25	12:22:56
1720	50.331726	-4.12141	0.06	237.4	2014-12-25	12:22:58
1721	50.331726	-4.12141	0.07	229.1	2014-12-25	12:22:59
1722	50.331721	-4.121416	0.65	216.6	2014-12-25	12:23:00
1723	50.331719	-4.121418	0.32	217	2014-12-25	12:23:01
1724	50.331718	-4.12142	0.15	220.5	2014-12-25	12:23:02
1725	50.331717	-4.121422	0.24	224.8	2014-12-25	12:23:03
1726	50.331711	-4.121427	0.72	210.1	2014-12-25	12:23:04
1727	50.331704	-4.121435	0.93	216.6	2014-12-25	12:23:05
1728	50.331697	-4.121444	1.03	220.2	2014-12-25	12:23:06
1729	50.331691	-4.121455	1.04	228.5	2014-12-25	12:23:07
1730	50.331687	-4.121465	0.8	235.4	2014-12-25	12:23:08
1731	50.331687	-4.121464	0.04	47	2014-12-25	12:23:09
1732	50.331689	-4.121461	0.3	54	2014-12-25	12:23:10
1733	50.331688	-4.121463	0.16	233.2	2014-12-25	12:23:11
1734	50.331688	-4.121462	0.03	106.6	2014-12-25	12:23:12
1735	50.331689	-4.121461	0.09	36.1	2014-12-25	12:23:14
1736	50.331689	-4.121461	0.06	318.1	2014-12-25	12:23:15
1737	50.33169	-4.121461	0.09	8.1	2014-12-25	12:23:16
1738	50.33169	-4.121462	0.1	236.4	2014-12-25	12:23:17
1739	50.33169	-4.121466	0.12	270	2014-12-25	12:23:19
1740	50.331693	-4.121461	0.5	41.3	2014-12-25	12:23:20
1741	50.331694	-4.121455	0.46	80.6	2014-12-25	12:23:21
1742	50.331694	-4.121452	0.11	72.5	2014-12-25	12:23:23
1743	50.331695	-4.121452	0.02	319.9	2014-12-25	12:23:25
1744	50.331695	-4.121453	0.09	270	2014-12-25	12:23:26
1745	50.331694	-4.121455	0.08	263.1	2014-12-25	12:23:27
1746	50.331694	-4.121456	0.07	256.1	2014-12-25	12:23:28
1747	50.331694	-4.121456	0.03	185.7	2014-12-25	12:23:30
1748	50.331694	-4.121455	0.03	106.6	2014-12-25	12:23:31
1749	50.331694	-4.121454	0.06	70.5	2014-12-25	12:23:32
1750	50.331694	-4.121454	0.05	90	2014-12-25	12:23:33
1751	50.331695	-4.121447	0.49	77.9	2014-12-25	12:23:34
1752	50.331694	-4.121447	0.04	154.9	2014-12-25	12:23:35
1753	50.331699	-4.121454	0.69	314.8	2014-12-25	12:23:36
1754	50.331705	-4.12146	0.85	326.4	2014-12-25	12:23:37
1755	50.331715	-4.121471	1.29	324.6	2014-12-25	12:23:38
1756	50.331726	-4.121481	1.47	332	2014-12-25	12:23:39
1757	50.331738	-4.12149	1.44	331.8	2014-12-25	12:23:40
1758	50.33175	-4.121496	1.42	343.4	2014-12-25	12:23:41
1759	50.331764	-4.121492	1.64	10.1	2014-12-25	12:23:42
1760	50.331784	-4.121476	2.48	27.1	2014-12-25	12:23:43
1761	50.331806	-4.121456	2.85	30.4	2014-12-25	12:23:44
1762	50.331831	-4.121417	3.9	45.3	2014-12-25	12:23:45
1763	50.331866	-4.121374	4.92	38.3	2014-12-25	12:23:46
1764	50.331901	-4.121327	5.11	40.6	2014-12-25	12:23:47
1765	50.331938	-4.121282	5.24	37.2	2014-12-25	12:23:48
1766	50.331977	-4.121233	5.61	38.8	2014-12-25	12:23:49
1767	50.33202	-4.121187	5.71	34.7	2014-12-25	12:23:50
1768	50.332066	-4.121149	5.85	27.8	2014-12-25	12:23:51
1769	50.332109	-4.12113	4.93	15.6	2014-12-25	12:23:52
1770	50.332134	-4.121127	2.84	3.8	2014-12-25	12:23:53
1771	50.332144	-4.121134	1.19	337.4	2014-12-25	12:23:54
1772	50.332149	-4.121142	0.84	315.4	2014-12-25	12:23:55
1773	50.332152	-4.121154	0.93	289.4	2014-12-25	12:23:56
1774	50.332148	-4.121171	1.28	249.9	2014-12-25	12:23:57
1775	50.332142	-4.12119	1.47	242.4	2014-12-25	12:23:58
1776	50.332136	-4.121208	1.46	240.6	2014-12-25	12:23:59
1777	50.332126	-4.121228	1.78	233.6	2014-12-25	12:24:00
1778	50.332117	-4.121248	1.75	234.1	2014-12-25	12:24:01
1779	50.332107	-4.121262	1.52	220.4	2014-12-25	12:24:02
1780	50.332097	-4.121267	1.15	198.7	2014-12-25	12:24:03
1781	50.332088	-4.121273	1.05	204	2014-12-25	12:24:04
1782	50.332079	-4.121282	1.22	212.1	2014-12-25	12:24:05
1783	50.332068	-4.121292	1.36	211.7	2014-12-25	12:24:06
1784	50.332057	-4.121304	1.52	215.8	2014-12-25	12:24:07
1785	50.332046	-4.121316	1.57	212.9	2014-12-25	12:24:08
1786	50.332035	-4.121331	1.55	221.1	2014-12-25	12:24:09
1787	50.332025	-4.121346	1.56	223.5	2014-12-25	12:24:10
1788	50.332014	-4.121358	1.44	215.4	2014-12-25	12:24:11
1789	50.332005	-4.121369	1.32	218.2	2014-12-25	12:24:12
1790	50.331995	-4.121378	1.31	209.7	2014-12-25	12:24:13
1791	50.331985	-4.121387	1.32	209.9	2014-12-25	12:24:14
1792	50.331975	-4.121394	1.1	203.6	2014-12-25	12:24:15
1793	50.331966	-4.121399	1.1	201.5	2014-12-25	12:24:16
1794	50.331957	-4.121409	1.25	211.4	2014-12-25	12:24:17
1795	50.331948	-4.121416	1.08	210.4	2014-12-25	12:24:18
1796	50.331939	-4.121426	1.2	214.2	2014-12-25	12:24:19
1797	50.331929	-4.121439	1.5	219.5	2014-12-25	12:24:20
1798	50.331918	-4.121452	1.48	216.8	2014-12-25	12:24:21
1799	50.331909	-4.121463	1.28	218.2	2014-12-25	12:24:22
1800	50.3319	-4.121469	1.18	203.5	2014-12-25	12:24:23
1801	50.33189	-4.121481	1.37	216.1	2014-12-25	12:24:24
1802	50.33188	-4.121494	1.43	220.7	2014-12-25	12:24:25
1803	50.33187	-4.121505	1.4	215.6	2014-12-25	12:24:26
1804	50.33186	-4.121518	1.42	219.9	2014-12-25	12:24:27
1805	50.331851	-4.121531	1.32	225.1	2014-12-25	12:24:28
1806	50.331842	-4.121543	1.33	220.6	2014-12-25	12:24:29
1807	50.331834	-4.121552	1.17	212.1	2014-12-25	12:24:30
1808	50.331827	-4.121559	0.84	212.6	2014-12-25	12:24:31
1809	50.331827	-4.121559	0.07	225.5	2014-12-25	12:24:32
1810	50.331821	-4.121567	0.85	220	2014-12-25	12:24:33
1811	50.33182	-4.121568	0.1	203.8	2014-12-25	12:24:34
1812	50.331811	-4.121581	1.39	224.5	2014-12-25	12:24:35
1813	50.331801	-4.121597	1.61	225	2014-12-25	12:24:36
1814	50.331791	-4.121613	1.54	225.8	2014-12-25	12:24:37
1815	50.331783	-4.121624	1.22	222.3	2014-12-25	12:24:38
1816	50.331782	-4.121624	0.13	182.5	2014-12-25	12:24:39
1817	50.331782	-4.121624	0.01	90	2014-12-25	12:24:40
1818	50.33179	-4.12164	1.39	308.1	2014-12-25	12:24:41
1819	50.331794	-4.121641	0.44	346.7	2014-12-25	12:24:42
1820	50.331793	-4.121639	0.2	124.9	2014-12-25	12:24:43
1821	50.331792	-4.121636	0.22	111.9	2014-12-25	12:24:44
1822	50.331795	-4.121611	1.81	79.6	2014-12-25	12:24:45
1823	50.331796	-4.121584	1.93	84.7	2014-12-25	12:24:46
1824	50.331797	-4.121566	1.24	84.8	2014-12-25	12:24:47
1825	50.331801	-4.121554	0.98	68.2	2014-12-25	12:24:48
1826	50.331805	-4.12154	1.03	64.3	2014-12-25	12:24:49
1827	50.331808	-4.121532	0.69	59.9	2014-12-25	12:24:50
1828	50.331811	-4.121532	0.38	2.7	2014-12-25	12:24:51
1829	50.331816	-4.121531	0.52	4	2014-12-25	12:24:52
1830	50.331819	-4.121527	0.5	40.5	2014-12-25	12:24:53
1831	50.331823	-4.121516	0.84	62.8	2014-12-25	12:24:54
1832	50.331829	-4.121495	1.68	65.8	2014-12-25	12:24:55
1833	50.331837	-4.12146	2.62	69.8	2014-12-25	12:24:56
1834	50.331846	-4.121412	3.54	74.4	2014-12-25	12:24:57
1835	50.331857	-4.121355	4.21	73.1	2014-12-25	12:24:58
1836	50.331867	-4.121294	4.53	75.1	2014-12-25	12:24:59
1837	50.331886	-4.121229	5.02	65.6	2014-12-25	12:25:00
1838	50.331919	-4.121183	4.96	41.5	2014-12-25	12:25:01
1839	50.331951	-4.121146	4.45	36.4	2014-12-25	12:25:02
1840	50.331979	-4.12109	5.02	52.5	2014-12-25	12:25:03
1841	50.332015	-4.121044	5.14	38.9	2014-12-25	12:25:04
1842	50.332058	-4.121024	5.05	16.8	2014-12-25	12:25:05
1843	50.332096	-4.12101	4.37	13.3	2014-12-25	12:25:06
1844	50.332134	-4.121004	4.19	5.6	2014-12-25	12:25:07
1845	50.332172	-4.121001	4.27	2.6	2014-12-25	12:25:08
1846	50.332201	-4.121007	3.25	352.3	2014-12-25	12:25:09
1847	50.332216	-4.121023	2.01	326.3	2014-12-25	12:25:10
1848	50.332223	-4.121034	1.09	314.4	2014-12-25	12:25:11
1849	50.332204	-4.121024	1.1	160.9	2014-12-25	12:25:13
1850	50.33218	-4.12104	2.97	203	2014-12-25	12:25:14
1851	50.332157	-4.121058	2.8	206.9	2014-12-25	12:25:15
1852	50.332139	-4.121066	2.08	194.9	2014-12-25	12:25:16
1853	50.332121	-4.121072	2.04	193.2	2014-12-25	12:25:17
1854	50.332107	-4.121077	1.63	192.4	2014-12-25	12:25:18
1855	50.332094	-4.121082	1.49	193.4	2014-12-25	12:25:19
1856	50.332081	-4.12109	1.56	200.1	2014-12-25	12:25:20
1857	50.332067	-4.121097	1.56	199	2014-12-25	12:25:21
1858	50.332056	-4.121102	1.31	196.1	2014-12-25	12:25:22
1859	50.332047	-4.121109	1.16	205.8	2014-12-25	12:25:23
1860	50.332036	-4.12112	1.45	213.9	2014-12-25	12:25:24
1861	50.332026	-4.121133	1.42	218.6	2014-12-25	12:25:25
1862	50.332019	-4.12114	0.94	213.5	2014-12-25	12:25:26
1863	50.332012	-4.121146	0.85	210.1	2014-12-25	12:25:27
1864	50.332003	-4.121156	1.23	214	2014-12-25	12:25:28
1865	50.331993	-4.121164	1.25	206.8	2014-12-25	12:25:29
1866	50.331984	-4.121171	1.12	206.6	2014-12-25	12:25:30
1867	50.331975	-4.121182	1.32	215.6	2014-12-25	12:25:31
1868	50.331963	-4.121196	1.68	219.1	2014-12-25	12:25:32
1869	50.331951	-4.121208	1.52	212.3	2014-12-25	12:25:33
1870	50.331944	-4.121212	0.88	197	2014-12-25	12:25:34
1871	50.331937	-4.121213	0.75	188.2	2014-12-25	12:25:35
1872	50.331931	-4.121217	0.73	203.5	2014-12-25	12:25:36
1873	50.33193	-4.121223	0.43	258.7	2014-12-25	12:25:37
1874	50.331927	-4.121229	0.57	225.3	2014-12-25	12:25:38
1875	50.331919	-4.121237	1.06	212.6	2014-12-25	12:25:39
1876	50.331912	-4.121243	0.86	211.9	2014-12-25	12:25:40
1877	50.331906	-4.121247	0.68	200.1	2014-12-25	12:25:41
1878	50.331899	-4.121254	0.99	214	2014-12-25	12:25:42
1879	50.33189	-4.121264	1.26	214.8	2014-12-25	12:25:43
1880	50.331882	-4.121276	1.23	223.2	2014-12-25	12:25:44
1881	50.331876	-4.121284	0.88	221.1	2014-12-25	12:25:45
1882	50.331869	-4.121292	0.89	219.3	2014-12-25	12:25:46
1883	50.331862	-4.121304	1.16	224.5	2014-12-25	12:25:47
1884	50.331854	-4.121314	1.12	221.6	2014-12-25	12:25:48
1885	50.331849	-4.121321	0.75	220.6	2014-12-25	12:25:49
1886	50.331847	-4.12132	0.26	160.9	2014-12-25	12:25:50
1887	50.331847	-4.12132	0.05	128.1	2014-12-25	12:25:51
1888	50.331847	-4.121319	0.02	90	2014-12-25	12:25:52
1889	50.33184	-4.121325	0.84	209.8	2014-12-25	12:25:53
1890	50.331835	-4.121331	0.68	216.3	2014-12-25	12:25:54
1891	50.331838	-4.121322	0.71	65.8	2014-12-25	12:25:55
1892	50.331842	-4.121311	0.44	63.4	2014-12-25	12:25:57
1893	50.331839	-4.121314	0.33	216	2014-12-25	12:25:58
1894	50.331838	-4.121314	0.07	204.4	2014-12-25	12:25:59
1895	50.331837	-4.121317	0.24	229.5	2014-12-25	12:26:00
1896	50.331837	-4.121317	0.02	180	2014-12-25	12:26:01
1897	50.33184	-4.12131	0.54	57.8	2014-12-25	12:26:02
1898	50.331845	-4.121306	0.65	29.5	2014-12-25	12:26:03
1899	50.33185	-4.121305	0.63	6.5	2014-12-25	12:26:04
1900	50.331856	-4.121306	0.64	349.2	2014-12-25	12:26:05
1901	50.331861	-4.121307	0.58	352.4	2014-12-25	12:26:06
1902	50.331865	-4.121305	0.53	21.7	2014-12-25	12:26:07
1903	50.33187	-4.121295	0.81	53.2	2014-12-25	12:26:08
1904	50.331881	-4.121267	2.4	58.3	2014-12-25	12:26:09
1905	50.331902	-4.121211	4.6	59.1	2014-12-25	12:26:10
1906	50.331929	-4.121143	5.67	57.9	2014-12-25	12:26:11
1907	50.331962	-4.121098	4.84	42	2014-12-25	12:26:12
1908	50.331999	-4.121073	4.47	23.3	2014-12-25	12:26:13
1909	50.332038	-4.121046	4.8	23.7	2014-12-25	12:26:14
1910	50.33208	-4.121023	4.95	19.5	2014-12-25	12:26:15
1911	50.332118	-4.121015	4.21	7.4	2014-12-25	12:26:16
1912	50.332151	-4.121019	3.79	355.9	2014-12-25	12:26:17
1913	50.332185	-4.121023	3.73	355	2014-12-25	12:26:18
1914	50.33222	-4.121028	3.88	355.5	2014-12-25	12:26:19
1915	50.332255	-4.121031	3.95	356.2	2014-12-25	12:26:20
1916	50.332457	-4.121048	3.75	357.1	2014-12-25	12:26:26
1917	50.33229	-4.121097	9.46	190.6	2014-12-25	12:26:28
1918	50.332249	-4.121094	4.6	177.3	2014-12-25	12:26:29
1919	50.332173	-4.121084	8.41	175.5	2014-12-25	12:26:30
1920	50.332141	-4.121081	3.61	176.6	2014-12-25	12:26:31
1921	50.332117	-4.121086	2.74	186.9	2014-12-25	12:26:32
1922	50.332096	-4.121092	2.3	190.6	2014-12-25	12:26:33
1923	50.332077	-4.121096	2.13	188	2014-12-25	12:26:34
1924	50.33206	-4.121098	1.88	183.8	2014-12-25	12:26:35
1925	50.33204	-4.121103	2.27	189.5	2014-12-25	12:26:36
1926	50.332028	-4.121114	1.6	207.7	2014-12-25	12:26:37
1927	50.332013	-4.121128	1.93	212.7	2014-12-25	12:26:38
1928	50.332002	-4.121141	1.51	217.7	2014-12-25	12:26:39
1929	50.331994	-4.12115	1.07	213.6	2014-12-25	12:26:40
1930	50.331983	-4.121161	1.47	214.5	2014-12-25	12:26:41
1931	50.331974	-4.121173	1.37	216.5	2014-12-25	12:26:42
1932	50.331965	-4.121183	1.2	215.7	2014-12-25	12:26:43
1933	50.331955	-4.121193	1.28	214.6	2014-12-25	12:26:44
1934	50.331947	-4.121199	1.04	204	2014-12-25	12:26:45
1935	50.331937	-4.121209	1.28	213	2014-12-25	12:26:46
1936	50.331927	-4.12122	1.41	216.8	2014-12-25	12:26:47
1937	50.331919	-4.121229	1.07	213.1	2014-12-25	12:26:48
1938	50.331912	-4.121237	0.99	217.8	2014-12-25	12:26:49
1939	50.331904	-4.121245	1.07	212.6	2014-12-25	12:26:50
1940	50.331895	-4.121258	1.35	221.8	2014-12-25	12:26:51
1941	50.331885	-4.121273	1.52	224.4	2014-12-25	12:26:52
1942	50.331877	-4.121285	1.28	222.7	2014-12-25	12:26:53
1943	50.33187	-4.121293	0.87	218.5	2014-12-25	12:26:54
1944	50.331864	-4.121299	0.83	214	2014-12-25	12:26:55
1945	50.331858	-4.121308	0.97	222.1	2014-12-25	12:26:56
1946	50.331851	-4.12132	1.12	228.4	2014-12-25	12:26:57
1947	50.331842	-4.12133	1.18	215	2014-12-25	12:26:58
1948	50.331834	-4.121337	1.11	208.6	2014-12-25	12:26:59
1949	50.331825	-4.121343	1.03	203.1	2014-12-25	12:27:00
1950	50.331817	-4.121345	0.86	187.6	2014-12-25	12:27:01
1951	50.33181	-4.121352	0.94	212.2	2014-12-25	12:27:02
1952	50.331801	-4.121364	1.32	220.4	2014-12-25	12:27:03
1953	50.331793	-4.121376	1.28	221.6	2014-12-25	12:27:04
1954	50.331786	-4.121387	1.11	224.3	2014-12-25	12:27:05
1955	50.331779	-4.121397	1.06	225.2	2014-12-25	12:27:06
1956	50.331772	-4.121403	0.84	211.2	2014-12-25	12:27:07
1957	50.331767	-4.121409	0.77	214.4	2014-12-25	12:27:08
1958	50.33176	-4.121418	0.96	219.2	2014-12-25	12:27:09
1959	50.331752	-4.121426	1.04	215.8	2014-12-25	12:27:10
1960	50.331745	-4.121437	1.15	221.1	2014-12-25	12:27:11
1961	50.331738	-4.121448	1.02	226.2	2014-12-25	12:27:12
1962	50.331733	-4.121457	0.88	231.4	2014-12-25	12:27:13
1963	50.331727	-4.121466	0.92	221.6	2014-12-25	12:27:14
1964	50.331721	-4.121472	0.84	211.2	2014-12-25	12:27:15
1965	50.331715	-4.12148	0.84	221.1	2014-12-25	12:27:16
1966	50.33171	-4.121487	0.77	221.6	2014-12-25	12:27:17
1967	50.331703	-4.121494	0.88	217.1	2014-12-25	12:27:18
1968	50.331693	-4.121507	1.45	219.3	2014-12-25	12:27:19
1969	50.331684	-4.12152	1.35	222.2	2014-12-25	12:27:20
1970	50.331678	-4.121532	1.15	229.4	2014-12-25	12:27:21
1971	50.331672	-4.121545	1.09	233.1	2014-12-25	12:27:22
1972	50.331666	-4.121557	1.05	235.4	2014-12-25	12:27:23
1973	50.331661	-4.121567	0.96	228.9	2014-12-25	12:27:24
1974	50.331656	-4.121576	0.87	229.2	2014-12-25	12:27:25
1975	50.33165	-4.121587	0.94	231.3	2014-12-25	12:27:26
1976	50.331646	-4.121597	0.89	236.4	2014-12-25	12:27:27
1977	50.331644	-4.121604	0.27	252	2014-12-25	12:27:29
1978	50.331645	-4.121604	0.07	0	2014-12-25	12:27:30
1979	50.331646	-4.121606	0.05	303.8	2014-12-25	12:27:32
1980	50.331645	-4.121605	0.03	135.1	2014-12-25	12:27:33
1981	50.331648	-4.121603	0.36	30.1	2014-12-25	12:27:34
1982	50.331651	-4.1216	0.36	35	2014-12-25	12:27:35
1983	50.331652	-4.121594	0.39	76.2	2014-12-25	12:27:36
1984	50.33165	-4.121593	0.11	146	2014-12-25	12:27:38
1985	50.331644	-4.121595	0.67	195	2014-12-25	12:27:39
1986	50.33164	-4.121599	0.52	212.6	2014-12-25	12:27:40
1987	50.331639	-4.121602	0.23	243.6	2014-12-25	12:27:41
1988	50.331638	-4.121603	0.17	214.4	2014-12-25	12:27:42
1989	50.331638	-4.121602	0.07	90	2014-12-25	12:27:43
1990	50.331641	-4.1216	0.19	30.3	2014-12-25	12:27:45
1991	50.331645	-4.121597	0.52	23	2014-12-25	12:27:46
1992	50.331647	-4.121594	0.12	47.9	2014-12-25	12:27:48
1993	50.331647	-4.121594	0.03	71.4	2014-12-25	12:27:49
1994	50.331647	-4.121594	0.04	282	2014-12-25	12:27:50
1995	50.331646	-4.121596	0.08	219.7	2014-12-25	12:27:52
1996	50.331645	-4.121596	0.08	197.9	2014-12-25	12:27:53
1997	50.331645	-4.121596	0.02	147.4	2014-12-25	12:27:54
1998	50.331646	-4.121594	0.11	53.6	2014-12-25	12:27:56
1999	50.331647	-4.121592	0.1	60.9	2014-12-25	12:27:57
[truncated: 1,202 more rows]
