# Supplementary material for: On the Potential of Surfers to Monitor Environmental Indicators in the Coastal Zone
Source: PLoS One. 2015 Jul 8;10(7):e0127706. doi: 10.1371/journal.pone.0127706 (PMC4496071; doi:10.1371/journal.pone.0127706)
Supplement: S1 Data — Contains 85 GPS tracks (comma separated files) used to estimate surfing performance statistics in the manuscript. (ZIP) [file pone.0127706.s001.zip › S1 Data GPS Tracks/20141226_Wembury.csv]

No	Latitude	Longitude	Speed	Course	Date	Time
1	50.317365	-4.083704	0	0	2014-12-26	12:57:01
2	50.317341	-4.083672	3.45	139.3	2014-12-26	12:57:02
3	50.317325	-4.083645	2.64	133.3	2014-12-26	12:57:03
4	50.317312	-4.083619	2.37	129.4	2014-12-26	12:57:04
5	50.317301	-4.083595	2.09	123.6	2014-12-26	12:57:05
6	50.317293	-4.083575	1.65	122.1	2014-12-26	12:57:06
7	50.317286	-4.08356	1.32	126.9	2014-12-26	12:57:07
8	50.31728	-4.083545	1.25	123	2014-12-26	12:57:08
9	50.317276	-4.083529	1.27	110.7	2014-12-26	12:57:09
10	50.31727	-4.083511	1.46	117.5	2014-12-26	12:57:10
11	50.317266	-4.083493	1.31	111.8	2014-12-26	12:57:11
12	50.317261	-4.083476	1.32	111.6	2014-12-26	12:57:12
13	50.317258	-4.083458	1.3	104.5	2014-12-26	12:57:13
14	50.317255	-4.08344	1.39	107.2	2014-12-26	12:57:14
15	50.317251	-4.083425	1.09	110.5	2014-12-26	12:57:15
16	50.317248	-4.083412	1.01	108.9	2014-12-26	12:57:16
17	50.317245	-4.083399	0.98	109	2014-12-26	12:57:17
18	50.317244	-4.083385	1.02	102.1	2014-12-26	12:57:18
19	50.317242	-4.083373	0.87	102.5	2014-12-26	12:57:19
20	50.31724	-4.083363	0.75	109.7	2014-12-26	12:57:20
21	50.317238	-4.083356	0.57	112.1	2014-12-26	12:57:21
22	50.317236	-4.083347	0.67	107.1	2014-12-26	12:57:22
23	50.317234	-4.083338	0.65	106.6	2014-12-26	12:57:23
24	50.317233	-4.083329	0.63	107.2	2014-12-26	12:57:24
25	50.317231	-4.08332	0.68	107.6	2014-12-26	12:57:25
26	50.317228	-4.083312	0.66	114.2	2014-12-26	12:57:26
27	50.31725	-4.083313	2.42	357.3	2014-12-26	12:57:27
28	50.317241	-4.08332	1.08	205.1	2014-12-26	12:57:28
29	50.317237	-4.083318	0.54	162	2014-12-26	12:57:29
30	50.317233	-4.083313	0.51	144	2014-12-26	12:57:30
31	50.317229	-4.08331	0.54	150.1	2014-12-26	12:57:31
32	50.317227	-4.083304	0.45	115.8	2014-12-26	12:57:32
33	50.317226	-4.083298	0.41	108.6	2014-12-26	12:57:33
34	50.317223	-4.083293	0.5	133.6	2014-12-26	12:57:34
35	50.31722	-4.083287	0.52	123.9	2014-12-26	12:57:35
36	50.317218	-4.083284	0.29	131.6	2014-12-26	12:57:36
37	50.317217	-4.083282	0.24	139	2014-12-26	12:57:37
38	50.317214	-4.083276	0.53	122	2014-12-26	12:57:38
39	50.317213	-4.083271	0.41	115.6	2014-12-26	12:57:39
40	50.31721	-4.083266	0.39	129.8	2014-12-26	12:57:40
41	50.317207	-4.083263	0.41	150.2	2014-12-26	12:57:41
42	50.317206	-4.08326	0.27	105.9	2014-12-26	12:57:42
43	50.317206	-4.083257	0.24	108.3	2014-12-26	12:57:43
44	50.317207	-4.083255	0.2	45.9	2014-12-26	12:57:44
45	50.317207	-4.083253	0.14	78	2014-12-26	12:57:45
46	50.317209	-4.083247	0.4	68	2014-12-26	12:57:46
47	50.317211	-4.083242	0.49	57.6	2014-12-26	12:57:47
48	50.317214	-4.083236	0.51	56.8	2014-12-26	12:57:48
49	50.317215	-4.083234	0.16	37.8	2014-12-26	12:57:49
50	50.317214	-4.083234	0.08	175.6	2014-12-26	12:57:50
51	50.317213	-4.083233	0.13	126.5	2014-12-26	12:57:51
52	50.317212	-4.08323	0.23	119.7	2014-12-26	12:57:52
53	50.317213	-4.083227	0.21	60.1	2014-12-26	12:57:53
54	50.317213	-4.083226	0.13	85.4	2014-12-26	12:57:54
55	50.317213	-4.083224	0.08	96.8	2014-12-26	12:57:55
56	50.317212	-4.083222	0.17	120.3	2014-12-26	12:57:56
57	50.317212	-4.083215	0.56	93.9	2014-12-26	12:57:57
58	50.317212	-4.083209	0.38	92.7	2014-12-26	12:57:58
59	50.317212	-4.083206	0.26	98.4	2014-12-26	12:57:59
60	50.317211	-4.083202	0.25	109.8	2014-12-26	12:58:00
61	50.317209	-4.083198	0.36	121.6	2014-12-26	12:58:01
62	50.317208	-4.083193	0.35	105.4	2014-12-26	12:58:02
63	50.317208	-4.083189	0.29	93.8	2014-12-26	12:58:03
64	50.317209	-4.083185	0.29	78.8	2014-12-26	12:58:04
65	50.31721	-4.083182	0.29	65.6	2014-12-26	12:58:05
66	50.31721	-4.083177	0.32	85	2014-12-26	12:58:06
67	50.317212	-4.083174	0.32	54.1	2014-12-26	12:58:07
68	50.317214	-4.083172	0.28	28.3	2014-12-26	12:58:08
69	50.317216	-4.083169	0.33	30	2014-12-26	12:58:09
70	50.317217	-4.083168	0.15	41.9	2014-12-26	12:58:10
71	50.317218	-4.083164	0.25	79.4	2014-12-26	12:58:11
72	50.317218	-4.083164	0.01	90	2014-12-26	12:58:12
73	50.317216	-4.083165	0.16	190.6	2014-12-26	12:58:13
74	50.317216	-4.083165	0.06	192.2	2014-12-26	12:58:14
75	50.317216	-4.083166	0.09	293.8	2014-12-26	12:58:15
76	50.317216	-4.083168	0.11	254.7	2014-12-26	12:58:16
77	50.317215	-4.083167	0.14	170.1	2014-12-26	12:58:17
78	50.317214	-4.083166	0.07	113.9	2014-12-26	12:58:18
79	50.317215	-4.083166	0.06	58.7	2014-12-26	12:58:19
80	50.317215	-4.083165	0.06	37.9	2014-12-26	12:58:20
81	50.317215	-4.083166	0.06	217.9	2014-12-26	12:58:21
82	50.317213	-4.083167	0.17	205.5	2014-12-26	12:58:22
83	50.317214	-4.083166	0.13	19.1	2014-12-26	12:58:23
84	50.317215	-4.083166	0.1	14.1	2014-12-26	12:58:24
85	50.317215	-4.083164	0.12	99	2014-12-26	12:58:25
86	50.317215	-4.083163	0.12	122.4	2014-12-26	12:58:26
87	50.317213	-4.08316	0.2	131.5	2014-12-26	12:58:27
88	50.317212	-4.08316	0.12	147.4	2014-12-26	12:58:28
89	50.317212	-4.083159	0.03	147.4	2014-12-26	12:58:29
90	50.317211	-4.083158	0.14	132.6	2014-12-26	12:58:30
91	50.31721	-4.083158	0.12	168.7	2014-12-26	12:58:31
92	50.317209	-4.083158	0.19	200.5	2014-12-26	12:58:32
93	50.317209	-4.083163	0.3	270	2014-12-26	12:58:33
94	50.31721	-4.083171	0.57	285.1	2014-12-26	12:58:34
95	50.31721	-4.083176	0.4	270	2014-12-26	12:58:35
96	50.317208	-4.08318	0.34	238.8	2014-12-26	12:58:36
97	50.317206	-4.083184	0.35	226.5	2014-12-26	12:58:37
98	50.317206	-4.083186	0.16	252.6	2014-12-26	12:58:38
99	50.317207	-4.083186	0.13	0	2014-12-26	12:58:39
100	50.317209	-4.083186	0.17	4.1	2014-12-26	12:58:40
101	50.317209	-4.083185	0.1	60.7	2014-12-26	12:58:41
102	50.317209	-4.083183	0.11	59.7	2014-12-26	12:58:42
103	50.317209	-4.083182	0.12	129.8	2014-12-26	12:58:43
104	50.317208	-4.083181	0.08	147	2014-12-26	12:58:44
105	50.317207	-4.083181	0.12	162.5	2014-12-26	12:58:45
106	50.317206	-4.083181	0.14	187.2	2014-12-26	12:58:46
107	50.317205	-4.083182	0.16	199.9	2014-12-26	12:58:47
108	50.317204	-4.083183	0.12	214.8	2014-12-26	12:58:48
109	50.317203	-4.083185	0.22	235.9	2014-12-26	12:58:49
110	50.3172	-4.083186	0.28	186.1	2014-12-26	12:58:50
111	50.317197	-4.083185	0.33	171.7	2014-12-26	12:58:51
112	50.317196	-4.083186	0.1	197.5	2014-12-26	12:58:52
113	50.317195	-4.083187	0.16	207.1	2014-12-26	12:58:53
114	50.317194	-4.083188	0.13	212.6	2014-12-26	12:58:54
115	50.317193	-4.083189	0.12	238.8	2014-12-26	12:58:55
116	50.317194	-4.08319	0.08	282.9	2014-12-26	12:58:56
117	50.317193	-4.083191	0.04	221	2014-12-26	12:58:57
118	50.317194	-4.083191	0.06	342.3	2014-12-26	12:58:58
119	50.317194	-4.083191	0.03	224.9	2014-12-26	12:58:59
120	50.317194	-4.08319	0.09	102.8	2014-12-26	12:59:00
121	50.317193	-4.083188	0.14	113.1	2014-12-26	12:59:01
122	50.317193	-4.083186	0.14	86.5	2014-12-26	12:59:02
123	50.317194	-4.083186	0.05	345.5	2014-12-26	12:59:03
124	50.317194	-4.083186	0.03	32.6	2014-12-26	12:59:04
125	50.317194	-4.083185	0.08	43.8	2014-12-26	12:59:05
126	50.317195	-4.083185	0.05	7.8	2014-12-26	12:59:06
127	50.317195	-4.083185	0.04	17.7	2014-12-26	12:59:07
128	50.317195	-4.083185	0.04	302.4	2014-12-26	12:59:08
129	50.317196	-4.083185	0.09	7	2014-12-26	12:59:09
130	50.317196	-4.083186	0.08	277.4	2014-12-26	12:59:10
131	50.317196	-4.083187	0.04	237.6	2014-12-26	12:59:11
132	50.317196	-4.083187	0.02	212.6	2014-12-26	12:59:12
133	50.317195	-4.083187	0.04	161.8	2014-12-26	12:59:13
134	50.317195	-4.083187	0.02	270	2014-12-26	12:59:14
135	50.317196	-4.083187	0.03	315.1	2014-12-26	12:59:15
136	50.317196	-4.083187	0.05	0	2014-12-26	12:59:16
137	50.317196	-4.083187	0.02	50.3	2014-12-26	12:59:17
138	50.317196	-4.083187	0.04	351.2	2014-12-26	12:59:18
139	50.317197	-4.083187	0.02	48.6	2014-12-26	12:59:19
140	50.317197	-4.083187	0.02	327.4	2014-12-26	12:59:20
141	50.317197	-4.083187	0.02	327.4	2014-12-26	12:59:21
142	50.317197	-4.083187	0.02	50.3	2014-12-26	12:59:22
143	50.317197	-4.083187	0.03	0	2014-12-26	12:59:23
144	50.317198	-4.083187	0.04	32.6	2014-12-26	12:59:24
145	50.317198	-4.083186	0.05	27.3	2014-12-26	12:59:25
146	50.317199	-4.083186	0.07	28.4	2014-12-26	12:59:26
147	50.317199	-4.083186	0.04	47	2014-12-26	12:59:27
148	50.317199	-4.083185	0.02	53.6	2014-12-26	12:59:28
149	50.317199	-4.083185	0	0	2014-12-26	12:59:29
150	50.317199	-4.083185	0.01	128.1	2014-12-26	12:59:30
151	50.317199	-4.083185	0.02	32.6	2014-12-26	12:59:31
152	50.317199	-4.083185	0.02	296.6	2014-12-26	12:59:32
153	50.317199	-4.083185	0.03	69.8	2014-12-26	12:59:33
154	50.317199	-4.083185	0.01	270	2014-12-26	12:59:34
155	50.317199	-4.083185	0.01	144.3	2014-12-26	12:59:35
156	50.317199	-4.083185	0.03	290.2	2014-12-26	12:59:36
157	50.317199	-4.083186	0.03	270	2014-12-26	12:59:37
158	50.317199	-4.083186	0.02	309.7	2014-12-26	12:59:38
159	50.3172	-4.083186	0.06	332.4	2014-12-26	12:59:39
160	50.3172	-4.083187	0.03	292.5	2014-12-26	12:59:40
161	50.3172	-4.083187	0.02	325.8	2014-12-26	12:59:41
162	50.3172	-4.083187	0.03	316.8	2014-12-26	12:59:42
163	50.3172	-4.083187	0.02	32.6	2014-12-26	12:59:43
164	50.3172	-4.083187	0.01	90	2014-12-26	12:59:44
165	50.3172	-4.083187	0.03	203.5	2014-12-26	12:59:45
166	50.3172	-4.083187	0.02	306.4	2014-12-26	12:59:46
167	50.3172	-4.083187	0.03	223.2	2014-12-26	12:59:47
168	50.3172	-4.083187	0.03	66.9	2014-12-26	12:59:48
169	50.3172	-4.083187	0.01	90	2014-12-26	12:59:49
170	50.3172	-4.083187	0	0	2014-12-26	12:59:50
171	50.3172	-4.083187	0.03	327.4	2014-12-26	12:59:51
172	50.3172	-4.083187	0.01	327.4	2014-12-26	12:59:52
173	50.3172	-4.083188	0.04	237.6	2014-12-26	12:59:53
174	50.3172	-4.083188	0.02	327.4	2014-12-26	12:59:54
175	50.317201	-4.083188	0.02	343.3	2014-12-26	12:59:55
176	50.317201	-4.083188	0.01	270	2014-12-26	12:59:56
177	50.317201	-4.083188	0.04	342.3	2014-12-26	12:59:57
178	50.317201	-4.083188	0.05	0	2014-12-26	12:59:58
179	50.317202	-4.083188	0.07	4.9	2014-12-26	12:59:59
180	50.317203	-4.083188	0.07	355.1	2014-12-26	13:00:00
181	50.317203	-4.083188	0.08	9.2	2014-12-26	13:00:01
182	50.317204	-4.083188	0.05	352.2	2014-12-26	13:00:02
183	50.317204	-4.083188	0.05	7.8	2014-12-26	13:00:03
184	50.317204	-4.083188	0.06	32.6	2014-12-26	13:00:04
185	50.317205	-4.083187	0.07	15.4	2014-12-26	13:00:05
186	50.317205	-4.083187	0.04	17.7	2014-12-26	13:00:06
187	50.317206	-4.083187	0.06	32.6	2014-12-26	13:00:07
188	50.317206	-4.083187	0.05	6.9	2014-12-26	13:00:08
189	50.317206	-4.083188	0.07	283.9	2014-12-26	13:00:09
190	50.317207	-4.083189	0.09	287.4	2014-12-26	13:00:10
191	50.317207	-4.08319	0.05	281.9	2014-12-26	13:00:11
192	50.317207	-4.08319	0.04	341.8	2014-12-26	13:00:12
193	50.317207	-4.08319	0.06	327.4	2014-12-26	13:00:13
194	50.317208	-4.08319	0.05	43.2	2014-12-26	13:00:14
195	50.317208	-4.083189	0.05	14.5	2014-12-26	13:00:15
196	50.317209	-4.08319	0.06	355	2014-12-26	13:00:16
197	50.317209	-4.083189	0.07	24.4	2014-12-26	13:00:17
198	50.31721	-4.083189	0.06	31.9	2014-12-26	13:00:18
199	50.317211	-4.083189	0.11	6.1	2014-12-26	13:00:19
200	50.317212	-4.083188	0.16	14.9	2014-12-26	13:00:20
201	50.317213	-4.083188	0.05	321.7	2014-12-26	13:00:21
202	50.317213	-4.083189	0.04	326.7	2014-12-26	13:00:22
203	50.317213	-4.083189	0.06	300.3	2014-12-26	13:00:23
204	50.317214	-4.08319	0.06	308.5	2014-12-26	13:00:24
205	50.317214	-4.083191	0.04	270	2014-12-26	13:00:25
206	50.317213	-4.083191	0.04	254.6	2014-12-26	13:00:26
207	50.317213	-4.083191	0.02	90	2014-12-26	13:00:27
208	50.317213	-4.083191	0.03	135.1	2014-12-26	13:00:28
209	50.317213	-4.083191	0.01	90	2014-12-26	13:00:29
210	50.317213	-4.08319	0.02	90	2014-12-26	13:00:30
211	50.317213	-4.08319	0	0	2014-12-26	13:00:31
212	50.317214	-4.08319	0.03	32.6	2014-12-26	13:00:32
213	50.317214	-4.08319	0.05	345.5	2014-12-26	13:00:33
214	50.317214	-4.08319	0.07	28.8	2014-12-26	13:00:34
215	50.317215	-4.083189	0.06	47.9	2014-12-26	13:00:35
216	50.317215	-4.083189	0.04	62	2014-12-26	13:00:36
217	50.317215	-4.083188	0.05	27.3	2014-12-26	13:00:37
218	50.317216	-4.083188	0.03	0	2014-12-26	13:00:38
219	50.317216	-4.083188	0.03	336.5	2014-12-26	13:00:39
220	50.317216	-4.083189	0.06	289.5	2014-12-26	13:00:40
221	50.317216	-4.083189	0.04	350.1	2014-12-26	13:00:41
222	50.317217	-4.083189	0.02	32.6	2014-12-26	13:00:42
223	50.317217	-4.083189	0.02	296.6	2014-12-26	13:00:43
224	50.317216	-4.08319	0.07	246.9	2014-12-26	13:00:44
225	50.317217	-4.083191	0.06	308.5	2014-12-26	13:00:45
226	50.317217	-4.083191	0.03	313.9	2014-12-26	13:00:46
227	50.317217	-4.083191	0.01	90	2014-12-26	13:00:47
228	50.317217	-4.08319	0.04	90	2014-12-26	13:00:48
229	50.317217	-4.08319	0.05	123.6	2014-12-26	13:00:49
230	50.317217	-4.08319	0.03	110.2	2014-12-26	13:00:50
231	50.317216	-4.083189	0.04	122.4	2014-12-26	13:00:51
232	50.317216	-4.083189	0	0	2014-12-26	13:00:52
233	50.317216	-4.083189	0.02	180	2014-12-26	13:00:53
234	50.317216	-4.083189	0.01	215.7	2014-12-26	13:00:54
235	50.317216	-4.083189	0.02	147.4	2014-12-26	13:00:55
236	50.317216	-4.083189	0.03	120.8	2014-12-26	13:00:56
237	50.317216	-4.083188	0.03	128.9	2014-12-26	13:00:57
238	50.317216	-4.083188	0.04	122.4	2014-12-26	13:00:58
239	50.317215	-4.083188	0.03	110.2	2014-12-26	13:00:59
240	50.317215	-4.083187	0.02	163.3	2014-12-26	13:01:00
241	50.317215	-4.083188	0.02	196.7	2014-12-26	13:01:01
242	50.317215	-4.083188	0.02	198.7	2014-12-26	13:01:02
243	50.317215	-4.083187	0.02	145.8	2014-12-26	13:01:03
244	50.317215	-4.083187	0.03	112.5	2014-12-26	13:01:04
245	50.317214	-4.083187	0.05	140.9	2014-12-26	13:01:05
246	50.317214	-4.083186	0.04	134.1	2014-12-26	13:01:06
247	50.317214	-4.083186	0.05	135.9	2014-12-26	13:01:07
248	50.317214	-4.083186	0.03	168.5	2014-12-26	13:01:08
249	50.317213	-4.083186	0.03	156.5	2014-12-26	13:01:09
250	50.317213	-4.083185	0.03	156.5	2014-12-26	13:01:10
251	50.317212	-4.083185	0.07	155.6	2014-12-26	13:01:11
252	50.317212	-4.083185	0.05	159.2	2014-12-26	13:01:12
253	50.317212	-4.083184	0.04	148.2	2014-12-26	13:01:13
254	50.317211	-4.083184	0.04	161.8	2014-12-26	13:01:14
255	50.317211	-4.083184	0.03	168.5	2014-12-26	13:01:15
256	50.317211	-4.083184	0.03	167.1	2014-12-26	13:01:16
257	50.31721	-4.083183	0.06	132.6	2014-12-26	13:01:17
258	50.31721	-4.083183	0.06	119.9	2014-12-26	13:01:18
259	50.31721	-4.083182	0.04	104.1	2014-12-26	13:01:19
260	50.31721	-4.083182	0.03	180	2014-12-26	13:01:20
261	50.317209	-4.083183	0.07	200.5	2014-12-26	13:01:21
262	50.317209	-4.083183	0	0	2014-12-26	13:01:22
263	50.317209	-4.083183	0.02	180	2014-12-26	13:01:23
264	50.317209	-4.083183	0.03	212.6	2014-12-26	13:01:24
265	50.317209	-4.083183	0.03	246.9	2014-12-26	13:01:25
266	50.317209	-4.083184	0.05	259.4	2014-12-26	13:01:26
267	50.317208	-4.083184	0.05	232.5	2014-12-26	13:01:27
268	50.317208	-4.083185	0.01	231.9	2014-12-26	13:01:28
269	50.317208	-4.083184	0.01	32.6	2014-12-26	13:01:29
270	50.317209	-4.083185	0.02	306.4	2014-12-26	13:01:30
271	50.317208	-4.083185	0.02	243.4	2014-12-26	13:01:31
272	50.317208	-4.083185	0.03	223.2	2014-12-26	13:01:32
273	50.317208	-4.083185	0.03	156.5	2014-12-26	13:01:33
274	50.317208	-4.083185	0.02	163.3	2014-12-26	13:01:34
275	50.317208	-4.083185	0.02	126.4	2014-12-26	13:01:35
276	50.317208	-4.083185	0.01	212.6	2014-12-26	13:01:36
277	50.317207	-4.083185	0.05	224.1	2014-12-26	13:01:37
278	50.317207	-4.083185	0.09	150.7	2014-12-26	13:01:38
279	50.317206	-4.08318	0.34	94.7	2014-12-26	13:01:39
280	50.317206	-4.083179	0.05	90	2014-12-26	13:01:40
281	50.317206	-4.083177	0.13	90	2014-12-26	13:01:41
282	50.317205	-4.08318	0.24	228.3	2014-12-26	13:01:42
283	50.317205	-4.08318	0.03	123	2014-12-26	13:01:43
284	50.317205	-4.083178	0.11	64	2014-12-26	13:01:44
285	50.317205	-4.083178	0.01	147.4	2014-12-26	13:01:45
286	50.317205	-4.083178	0.03	249.8	2014-12-26	13:01:46
287	50.317205	-4.083178	0.01	180	2014-12-26	13:01:47
288	50.317205	-4.083179	0.03	253.4	2014-12-26	13:01:48
289	50.317205	-4.083179	0.03	156.5	2014-12-26	13:01:49
290	50.317205	-4.083178	0.03	23.5	2014-12-26	13:01:50
291	50.317205	-4.083178	0.04	90	2014-12-26	13:01:51
292	50.317205	-4.083177	0.04	76.2	2014-12-26	13:01:52
293	50.317205	-4.083176	0.07	90	2014-12-26	13:01:53
294	50.317205	-4.083176	0.05	79.5	2014-12-26	13:01:54
295	50.317205	-4.083175	0.03	69.2	2014-12-26	13:01:55
296	50.317205	-4.083175	0.04	122.4	2014-12-26	13:01:56
297	50.317205	-4.083174	0.07	106.1	2014-12-26	13:01:57
298	50.317205	-4.083174	0.02	180	2014-12-26	13:01:58
299	50.317204	-4.083174	0.1	190.8	2014-12-26	13:01:59
300	50.317203	-4.083174	0.11	176.7	2014-12-26	13:02:00
301	50.317202	-4.08317	0.14	109.2	2014-12-26	13:02:02
302	50.317202	-4.08317	0.05	65.3	2014-12-26	13:02:03
303	50.317202	-4.083168	0.11	80	2014-12-26	13:02:04
304	50.317203	-4.083165	0.23	65.9	2014-12-26	13:02:05
305	50.317194	-4.083168	0.99	189.7	2014-12-26	13:02:06
306	50.317185	-4.083175	1.13	205.2	2014-12-26	13:02:07
307	50.317182	-4.08318	0.5	231.5	2014-12-26	13:02:08
308	50.317182	-4.083179	0.09	108.5	2014-12-26	13:02:09
309	50.317184	-4.08317	0.66	69.3	2014-12-26	13:02:10
310	50.317189	-4.083163	0.68	45.8	2014-12-26	13:02:11
311	50.31719	-4.083153	0.74	79.9	2014-12-26	13:02:12
312	50.317199	-4.083153	0.54	359	2014-12-26	13:02:14
313	50.317201	-4.083152	0.15	21.1	2014-12-26	13:02:15
314	50.317202	-4.083151	0.17	35.7	2014-12-26	13:02:16
315	50.317202	-4.083152	0.04	296.6	2014-12-26	13:02:17
316	50.317203	-4.083151	0.13	12.8	2014-12-26	13:02:18
317	50.317204	-4.083151	0.1	0	2014-12-26	13:02:19
318	50.317205	-4.083155	0.3	278.9	2014-12-26	13:02:20
319	50.31721	-4.08316	0.69	333.3	2014-12-26	13:02:21
320	50.31721	-4.083166	0.22	265.1	2014-12-26	13:02:23
321	50.31721	-4.083167	0.12	288	2014-12-26	13:02:24
322	50.317211	-4.083171	0.26	295.8	2014-12-26	13:02:25
323	50.317209	-4.08317	0.22	169	2014-12-26	13:02:26
324	50.317208	-4.083169	0.15	151.1	2014-12-26	13:02:27
325	50.317214	-4.083165	0.73	20.6	2014-12-26	13:02:28
326	50.317222	-4.083162	0.91	16.4	2014-12-26	13:02:29
327	50.317232	-4.083161	1.09	1	2014-12-26	13:02:30
328	50.317242	-4.083166	1.2	346.2	2014-12-26	13:02:31
329	50.317253	-4.083169	1.23	348.6	2014-12-26	13:02:32
330	50.317267	-4.083172	1.57	352.4	2014-12-26	13:02:33
331	50.31728	-4.083176	1.52	349.8	2014-12-26	13:02:34
332	50.317297	-4.083183	1.89	344.5	2014-12-26	13:02:35
333	50.317314	-4.083192	2.05	340.8	2014-12-26	13:02:36
334	50.31733	-4.083198	1.79	346.9	2014-12-26	13:02:37
335	50.317345	-4.083204	1.69	346	2014-12-26	13:02:38
336	50.31736	-4.08321	1.76	344.9	2014-12-26	13:02:39
337	50.317377	-4.083219	1.97	341.6	2014-12-26	13:02:40
338	50.317394	-4.083228	2.07	341.7	2014-12-26	13:02:41
339	50.31741	-4.083233	1.84	347.9	2014-12-26	13:02:42
340	50.317424	-4.08324	1.61	342.8	2014-12-26	13:02:43
341	50.317438	-4.083251	1.74	335.1	2014-12-26	13:02:44
342	50.317454	-4.083262	1.91	333.8	2014-12-26	13:02:45
343	50.317466	-4.083279	1.81	320.1	2014-12-26	13:02:46
344	50.317474	-4.083293	1.32	308.5	2014-12-26	13:02:47
345	50.31748	-4.083304	1.09	313.3	2014-12-26	13:02:48
346	50.317487	-4.083316	1.15	311.7	2014-12-26	13:02:49
347	50.317494	-4.083331	1.24	305.9	2014-12-26	13:02:50
348	50.317499	-4.083344	1.11	299.7	2014-12-26	13:02:51
349	50.317507	-4.083356	1.25	316.5	2014-12-26	13:02:52
350	50.317516	-4.083368	1.33	323.1	2014-12-26	13:02:53
351	50.317527	-4.083381	1.5	319.4	2014-12-26	13:02:54
352	50.31754	-4.08339	1.59	337.8	2014-12-26	13:02:55
353	50.317554	-4.083394	1.64	349.9	2014-12-26	13:02:56
354	50.317569	-4.083395	1.67	356.3	2014-12-26	13:02:57
355	50.317585	-4.083395	1.72	0	2014-12-26	13:02:58
356	50.317598	-4.083397	1.52	354.1	2014-12-26	13:02:59
357	50.31761	-4.083405	1.42	338.3	2014-12-26	13:03:00
358	50.317622	-4.083418	1.63	324.4	2014-12-26	13:03:01
359	50.317633	-4.083439	1.9	310.3	2014-12-26	13:03:02
360	50.317641	-4.083458	1.67	302.8	2014-12-26	13:03:03
361	50.317648	-4.083475	1.43	302.3	2014-12-26	13:03:04
362	50.317652	-4.08349	1.1	293	2014-12-26	13:03:05
363	50.317653	-4.083501	0.81	281.3	2014-12-26	13:03:06
364	50.317656	-4.083516	1.14	285.3	2014-12-26	13:03:07
365	50.317659	-4.083533	1.2	283	2014-12-26	13:03:08
366	50.317661	-4.083546	0.98	284.9	2014-12-26	13:03:09
367	50.317663	-4.083563	1.26	278.5	2014-12-26	13:03:10
368	50.317664	-4.083582	1.32	279.3	2014-12-26	13:03:11
369	50.317667	-4.083601	1.41	279.9	2014-12-26	13:03:12
370	50.317669	-4.083624	1.62	279	2014-12-26	13:03:13
371	50.31767	-4.083647	1.65	275.2	2014-12-26	13:03:14
372	50.317671	-4.083666	1.32	272.8	2014-12-26	13:03:15
373	50.317671	-4.083684	1.32	268.8	2014-12-26	13:03:16
374	50.317669	-4.083703	1.38	261.8	2014-12-26	13:03:17
375	50.317667	-4.083726	1.59	263.6	2014-12-26	13:03:18
376	50.317668	-4.083747	1.52	274.9	2014-12-26	13:03:19
377	50.317666	-4.083765	1.34	256.8	2014-12-26	13:03:20
378	50.317666	-4.083787	1.53	269.6	2014-12-26	13:03:21
379	50.317662	-4.083804	1.31	251.8	2014-12-26	13:03:22
380	50.317658	-4.08382	1.19	246.4	2014-12-26	13:03:23
381	50.317655	-4.083834	1.07	256.9	2014-12-26	13:03:24
382	50.317652	-4.083849	1.11	250.3	2014-12-26	13:03:25
383	50.317648	-4.083867	1.34	251.7	2014-12-26	13:03:26
384	50.317646	-4.083883	1.19	256.9	2014-12-26	13:03:27
385	50.317641	-4.083903	1.49	250.3	2014-12-26	13:03:28
386	50.317634	-4.083924	1.69	241.2	2014-12-26	13:03:29
387	50.317629	-4.083945	1.6	248.5	2014-12-26	13:03:30
388	50.317623	-4.083963	1.46	243.1	2014-12-26	13:03:31
389	50.317619	-4.083985	1.61	253.1	2014-12-26	13:03:32
390	50.317615	-4.084006	1.54	253.8	2014-12-26	13:03:33
391	50.317612	-4.084029	1.66	259.3	2014-12-26	13:03:34
392	50.317607	-4.084049	1.56	250.8	2014-12-26	13:03:35
393	50.317601	-4.084069	1.56	242.6	2014-12-26	13:03:36
394	50.317594	-4.084085	1.35	237.9	2014-12-26	13:03:37
395	50.317587	-4.084098	1.28	226.7	2014-12-26	13:03:38
396	50.317577	-4.084111	1.38	221.8	2014-12-26	13:03:39
397	50.317572	-4.084119	0.88	224	2014-12-26	13:03:40
398	50.317569	-4.084127	0.61	236.7	2014-12-26	13:03:41
399	50.317566	-4.084128	0.18	192.7	2014-12-26	13:03:43
400	50.317566	-4.084126	0.1	85	2014-12-26	13:03:44
401	50.317567	-4.084125	0.19	21.9	2014-12-26	13:03:45
402	50.317567	-4.084127	0.12	284.4	2014-12-26	13:03:46
403	50.317568	-4.08413	0.22	274.6	2014-12-26	13:03:47
404	50.317563	-4.084141	0.93	236.5	2014-12-26	13:03:48
405	50.317559	-4.084153	1.01	240.7	2014-12-26	13:03:49
406	50.317555	-4.084165	0.9	243.5	2014-12-26	13:03:50
407	50.317552	-4.084175	0.83	245.3	2014-12-26	13:03:51
408	50.317549	-4.084186	0.83	246.2	2014-12-26	13:03:52
409	50.317546	-4.084196	0.84	244.8	2014-12-26	13:03:53
410	50.317543	-4.084203	0.56	234.6	2014-12-26	13:03:54
411	50.317537	-4.084213	0.97	227.6	2014-12-26	13:03:55
412	50.317535	-4.08422	0.56	242.1	2014-12-26	13:03:56
413	50.317532	-4.084223	0.39	218.5	2014-12-26	13:03:57
414	50.317532	-4.084226	0.18	291.5	2014-12-26	13:03:58
415	50.317528	-4.084241	1.18	247.8	2014-12-26	13:03:59
416	50.317528	-4.084255	0.99	265.7	2014-12-26	13:04:00
417	50.317524	-4.084273	1.32	253.2	2014-12-26	13:04:01
418	50.31752	-4.084294	1.6	250.9	2014-12-26	13:04:02
419	50.317514	-4.08431	1.28	244.2	2014-12-26	13:04:03
420	50.317511	-4.084328	1.33	250.7	2014-12-26	13:04:04
421	50.317507	-4.084349	1.55	256.4	2014-12-26	13:04:05
422	50.317504	-4.084373	1.74	256.3	2014-12-26	13:04:06
423	50.317496	-4.084392	1.58	239.5	2014-12-26	13:04:07
424	50.317491	-4.084412	1.55	246.9	2014-12-26	13:04:08
425	50.317487	-4.08443	1.39	249.2	2014-12-26	13:04:09
426	50.317484	-4.084451	1.51	258.6	2014-12-26	13:04:10
427	50.31748	-4.08447	1.39	254.1	2014-12-26	13:04:11
428	50.317478	-4.084488	1.27	258.1	2014-12-26	13:04:12
429	50.317475	-4.084505	1.27	256.5	2014-12-26	13:04:13
430	50.317473	-4.084521	1.18	258.1	2014-12-26	13:04:14
431	50.317471	-4.08454	1.36	261.3	2014-12-26	13:04:15
432	50.317467	-4.08456	1.5	250	2014-12-26	13:04:16
433	50.317461	-4.084573	1.12	235.9	2014-12-26	13:04:17
434	50.317457	-4.084587	1.11	244	2014-12-26	13:04:18
435	50.317452	-4.08461	1.68	252.5	2014-12-26	13:04:19
436	50.317449	-4.084625	1.17	251	2014-12-26	13:04:20
437	50.317443	-4.084637	1.06	232.7	2014-12-26	13:04:21
438	50.317436	-4.084651	1.22	232.5	2014-12-26	13:04:22
439	50.31743	-4.084664	1.14	234.9	2014-12-26	13:04:23
440	50.317423	-4.084682	1.54	235.7	2014-12-26	13:04:24
441	50.317416	-4.084699	1.47	238.5	2014-12-26	13:04:25
442	50.31741	-4.084718	1.44	244.6	2014-12-26	13:04:26
443	50.317405	-4.084735	1.39	246.2	2014-12-26	13:04:27
444	50.3174	-4.084755	1.52	246.2	2014-12-26	13:04:28
445	50.317392	-4.08477	1.4	232.1	2014-12-26	13:04:29
446	50.317384	-4.084785	1.34	228.2	2014-12-26	13:04:30
447	50.317376	-4.084798	1.35	226.3	2014-12-26	13:04:31
448	50.317367	-4.084815	1.53	232.4	2014-12-26	13:04:32
449	50.317359	-4.084833	1.55	233.4	2014-12-26	13:04:33
450	50.31735	-4.084849	1.51	230.5	2014-12-26	13:04:34
451	50.317341	-4.084867	1.57	231.9	2014-12-26	13:04:35
452	50.317334	-4.084886	1.63	237.7	2014-12-26	13:04:36
453	50.317326	-4.084904	1.55	237.3	2014-12-26	13:04:37
454	50.317318	-4.084923	1.58	235.4	2014-12-26	13:04:38
455	50.317309	-4.084939	1.58	227.8	2014-12-26	13:04:39
456	50.317297	-4.084955	1.66	222	2014-12-26	13:04:40
457	50.317287	-4.08497	1.6	221.4	2014-12-26	13:04:41
458	50.317278	-4.084983	1.36	223	2014-12-26	13:04:42
459	50.317268	-4.084995	1.39	219.6	2014-12-26	13:04:43
460	50.317258	-4.085009	1.5	221.2	2014-12-26	13:04:44
461	50.317248	-4.085023	1.52	220.9	2014-12-26	13:04:45
462	50.317237	-4.08504	1.63	226.3	2014-12-26	13:04:46
463	50.317227	-4.085058	1.72	228.9	2014-12-26	13:04:47
464	50.317218	-4.085073	1.51	223.5	2014-12-26	13:04:48
465	50.317207	-4.085086	1.52	219.8	2014-12-26	13:04:49
466	50.317196	-4.085101	1.64	219.8	2014-12-26	13:04:50
467	50.317184	-4.085116	1.67	221.2	2014-12-26	13:04:51
468	50.317177	-4.085124	1.02	211.7	2014-12-26	13:04:52
469	50.317172	-4.085123	0.26	173.6	2014-12-26	13:04:54
470	50.317173	-4.085125	0.18	302.2	2014-12-26	13:04:55
471	50.317164	-4.085141	1.51	228	2014-12-26	13:04:56
472	50.317154	-4.085161	1.81	232.1	2014-12-26	13:04:57
473	50.317144	-4.085182	1.83	234.7	2014-12-26	13:04:58
474	50.317136	-4.085197	1.45	229	2014-12-26	13:04:59
475	50.317126	-4.085214	1.59	229.3	2014-12-26	13:05:00
476	50.317117	-4.085227	1.34	221.2	2014-12-26	13:05:01
477	50.317109	-4.085242	1.43	227.4	2014-12-26	13:05:02
478	50.317096	-4.085256	1.74	216.5	2014-12-26	13:05:03
479	50.317082	-4.085273	1.98	216.9	2014-12-26	13:05:04
480	50.317071	-4.085283	1.39	211.3	2014-12-26	13:05:05
481	50.317059	-4.085301	1.84	222.6	2014-12-26	13:05:06
482	50.317048	-4.085317	1.7	223	2014-12-26	13:05:07
483	50.317037	-4.085335	1.71	227.4	2014-12-26	13:05:08
484	50.317027	-4.085351	1.64	224.6	2014-12-26	13:05:09
485	50.31702	-4.085364	1.28	230	2014-12-26	13:05:10
486	50.317013	-4.085364	0.37	180	2014-12-26	13:05:12
487	50.317008	-4.085367	0.26	197.7	2014-12-26	13:05:14
488	50.317005	-4.085369	0.19	200.7	2014-12-26	13:05:16
489	50.317004	-4.08537	0.16	214.5	2014-12-26	13:05:17
490	50.317003	-4.085373	0.24	256.8	2014-12-26	13:05:18
491	50.316997	-4.08538	0.42	215.6	2014-12-26	13:05:20
492	50.316995	-4.085385	0.2	229.8	2014-12-26	13:05:22
493	50.316995	-4.085387	0.2	267.4	2014-12-26	13:05:23
494	50.316995	-4.08539	0.2	261.9	2014-12-26	13:05:24
495	50.316995	-4.085393	0.18	270	2014-12-26	13:05:25
496	50.316994	-4.085395	0.2	244.7	2014-12-26	13:05:26
497	50.316994	-4.085398	0.1	264.5	2014-12-26	13:05:28
498	50.316993	-4.0854	0.09	229.8	2014-12-26	13:05:30
499	50.316989	-4.085406	0.65	223.7	2014-12-26	13:05:31
500	50.31698	-4.085412	1.02	202.3	2014-12-26	13:05:32
501	50.316971	-4.085416	1.11	198.5	2014-12-26	13:05:33
502	50.316962	-4.085424	1.07	208	2014-12-26	13:05:34
503	50.316951	-4.085428	1.24	194.7	2014-12-26	13:05:35
504	50.316939	-4.085434	1.4	199.5	2014-12-26	13:05:36
505	50.316931	-4.08544	1.02	202	2014-12-26	13:05:37
506	50.316923	-4.085447	1.05	209.8	2014-12-26	13:05:38
507	50.316913	-4.085456	1.22	209.8	2014-12-26	13:05:39
508	50.316905	-4.085463	1.03	210.6	2014-12-26	13:05:40
509	50.316897	-4.08547	1.05	205.4	2014-12-26	13:05:41
510	50.316887	-4.085477	1.23	205.2	2014-12-26	13:05:42
511	50.316877	-4.085484	1.17	203.7	2014-12-26	13:05:43
512	50.316868	-4.085491	1.17	206.7	2014-12-26	13:05:44
513	50.316859	-4.085499	1.15	209.1	2014-12-26	13:05:45
514	50.316851	-4.0855	0.86	187.1	2014-12-26	13:05:46
515	50.316844	-4.085502	0.82	189.2	2014-12-26	13:05:47
516	50.316837	-4.085506	0.81	202.5	2014-12-26	13:05:48
517	50.316831	-4.085514	0.9	218.7	2014-12-26	13:05:49
518	50.316823	-4.085524	1.1	219.9	2014-12-26	13:05:50
519	50.316816	-4.085532	0.98	213.8	2014-12-26	13:05:51
520	50.31681	-4.085538	0.79	210.7	2014-12-26	13:05:52
521	50.316807	-4.085542	0.45	224.1	2014-12-26	13:05:53
522	50.316802	-4.085548	0.66	221.4	2014-12-26	13:05:54
523	50.316794	-4.085554	1.06	202.7	2014-12-26	13:05:55
524	50.316786	-4.085557	0.85	196.8	2014-12-26	13:05:56
525	50.316779	-4.085563	0.86	206.2	2014-12-26	13:05:57
526	50.316772	-4.085572	1	218.9	2014-12-26	13:05:58
527	50.316765	-4.085583	1.14	225.8	2014-12-26	13:05:59
528	50.316756	-4.085588	1.14	199.8	2014-12-26	13:06:00
529	50.316746	-4.085591	1.14	190.9	2014-12-26	13:06:01
530	50.316736	-4.085596	1.12	194.8	2014-12-26	13:06:02
531	50.316724	-4.085601	1.32	197.6	2014-12-26	13:06:03
532	50.316715	-4.085607	1.18	200.8	2014-12-26	13:06:04
533	50.316702	-4.085614	1.49	198.9	2014-12-26	13:06:05
534	50.316695	-4.085618	0.85	199.6	2014-12-26	13:06:06
535	50.316693	-4.085618	0.18	183.9	2014-12-26	13:06:07
536	50.316689	-4.085619	0.42	192.3	2014-12-26	13:06:08
537	50.316681	-4.085623	1.02	195.3	2014-12-26	13:06:09
538	50.316672	-4.085625	0.98	190.2	2014-12-26	13:06:10
539	50.316664	-4.085631	0.93	204.2	2014-12-26	13:06:11
540	50.316659	-4.085634	0.67	197.7	2014-12-26	13:06:12
541	50.316656	-4.085636	0.32	216.2	2014-12-26	13:06:13
542	50.316648	-4.085639	0.96	189.7	2014-12-26	13:06:14
543	50.316638	-4.08564	1.1	185	2014-12-26	13:06:15
544	50.316631	-4.085648	0.93	216.9	2014-12-26	13:06:16
545	50.316629	-4.085653	0.24	233.3	2014-12-26	13:06:18
546	50.316621	-4.085656	0.93	191.8	2014-12-26	13:06:19
547	50.316615	-4.085659	0.34	197.7	2014-12-26	13:06:21
548	50.316607	-4.085659	0.87	182.8	2014-12-26	13:06:22
549	50.316598	-4.085663	1.01	193.3	2014-12-26	13:06:23
550	50.31659	-4.085668	1.01	203.7	2014-12-26	13:06:24
551	50.316583	-4.085673	0.87	202.6	2014-12-26	13:06:25
552	50.316576	-4.085676	0.74	194.9	2014-12-26	13:06:26
553	50.316571	-4.085677	0.55	192.6	2014-12-26	13:06:27
554	50.316565	-4.08568	0.7	193.8	2014-12-26	13:06:28
555	50.316559	-4.085681	0.36	188.9	2014-12-26	13:06:30
556	50.316555	-4.085681	0.43	172.1	2014-12-26	13:06:31
557	50.316555	-4.085682	0.1	259.5	2014-12-26	13:06:32
558	50.316545	-4.085681	1.04	176	2014-12-26	13:06:33
559	50.316534	-4.085681	1.26	179.5	2014-12-26	13:06:34
560	50.316525	-4.085686	1.04	201.2	2014-12-26	13:06:35
561	50.316513	-4.085696	1.5	207	2014-12-26	13:06:36
562	50.316499	-4.085706	1.75	206	2014-12-26	13:06:37
563	50.316491	-4.085712	0.51	203.8	2014-12-26	13:06:39
564	50.316497	-4.08571	0.68	16.8	2014-12-26	13:06:40
565	50.316497	-4.08571	0.02	270	2014-12-26	13:06:41
566	50.316493	-4.085721	0.93	241.1	2014-12-26	13:06:42
567	50.316484	-4.085735	1.38	224.3	2014-12-26	13:06:43
568	50.316477	-4.085745	1.03	224.1	2014-12-26	13:06:44
569	50.316475	-4.085753	0.62	243.2	2014-12-26	13:06:45
570	50.316468	-4.08576	0.91	217.9	2014-12-26	13:06:46
571	50.316461	-4.085766	0.93	203.3	2014-12-26	13:06:47
572	50.316458	-4.085768	0.33	205.6	2014-12-26	13:06:48
573	50.316457	-4.085768	0.04	180	2014-12-26	13:06:50
574	50.316457	-4.08577	0.15	240.3	2014-12-26	13:06:51
575	50.316451	-4.085775	0.75	212.2	2014-12-26	13:06:52
576	50.316443	-4.085782	1.01	208.9	2014-12-26	13:06:53
577	50.316435	-4.085787	0.92	201.6	2014-12-26	13:06:54
578	50.316427	-4.08579	0.96	195.2	2014-12-26	13:06:55
579	50.316415	-4.085794	1.29	190.4	2014-12-26	13:06:56
580	50.316405	-4.085794	1.18	181.2	2014-12-26	13:06:57
581	50.316397	-4.085794	0.86	180	2014-12-26	13:06:58
582	50.31639	-4.085796	0.84	188.1	2014-12-26	13:06:59
583	50.316386	-4.085795	0.41	171.7	2014-12-26	13:07:00
584	50.316386	-4.085795	0.04	205.2	2014-12-26	13:07:01
585	50.316378	-4.085798	0.87	193.8	2014-12-26	13:07:02
586	50.31637	-4.0858	0.89	187.6	2014-12-26	13:07:03
587	50.316363	-4.085799	0.78	177.9	2014-12-26	13:07:04
588	50.316356	-4.085794	0.84	156.7	2014-12-26	13:07:05
589	50.316353	-4.085787	0.65	126.8	2014-12-26	13:07:06
590	50.316348	-4.085783	0.62	150.6	2014-12-26	13:07:07
591	50.316337	-4.085781	1.22	174.4	2014-12-26	13:07:08
592	50.316325	-4.08578	1.38	175.6	2014-12-26	13:07:09
593	50.316311	-4.08578	1.51	180.2	2014-12-26	13:07:10
594	50.3163	-4.085777	1.27	172.7	2014-12-26	13:07:11
595	50.316295	-4.085771	0.72	140.2	2014-12-26	13:07:12
596	50.31629	-4.085763	0.74	132	2014-12-26	13:07:13
597	50.316282	-4.085759	1	162	2014-12-26	13:07:14
598	50.316273	-4.085758	0.95	176.1	2014-12-26	13:07:15
599	50.316263	-4.085759	1.09	185	2014-12-26	13:07:16
600	50.316249	-4.08576	1.57	181.3	2014-12-26	13:07:17
601	50.316237	-4.085758	1.36	175.5	2014-12-26	13:07:18
602	50.31623	-4.085756	0.78	165.4	2014-12-26	13:07:19
603	50.316226	-4.085751	0.62	147.4	2014-12-26	13:07:20
604	50.316222	-4.085747	0.53	149.6	2014-12-26	13:07:21
605	50.316217	-4.085748	0.56	184.3	2014-12-26	13:07:22
606	50.316208	-4.085747	0.96	175.7	2014-12-26	13:07:23
607	50.3162	-4.085743	0.9	162.3	2014-12-26	13:07:24
608	50.316192	-4.08574	0.93	166.7	2014-12-26	13:07:25
609	50.316182	-4.085737	1.12	169.9	2014-12-26	13:07:26
610	50.316172	-4.085735	1.12	173.6	2014-12-26	13:07:27
611	50.316163	-4.085734	1.04	175.7	2014-12-26	13:07:28
612	50.316156	-4.085731	0.83	165	2014-12-26	13:07:29
613	50.316149	-4.085727	0.79	155.8	2014-12-26	13:07:30
614	50.316141	-4.085721	1.05	155.4	2014-12-26	13:07:31
615	50.316131	-4.085718	1.11	170.7	2014-12-26	13:07:32
616	50.316118	-4.085716	1.4	175.1	2014-12-26	13:07:33
617	50.316102	-4.085719	1.83	185.6	2014-12-26	13:07:34
618	50.316093	-4.085717	1.05	171.2	2014-12-26	13:07:35
619	50.316086	-4.085712	0.81	156	2014-12-26	13:07:36
620	50.316081	-4.085708	0.7	153.2	2014-12-26	13:07:37
621	50.316075	-4.085703	0.67	147.9	2014-12-26	13:07:38
622	50.316068	-4.085697	0.91	154.4	2014-12-26	13:07:39
623	50.316061	-4.085693	0.79	158.4	2014-12-26	13:07:40
624	50.316051	-4.085688	1.2	162.7	2014-12-26	13:07:41
625	50.316036	-4.085685	1.7	173.6	2014-12-26	13:07:42
626	50.316022	-4.085683	1.57	174.8	2014-12-26	13:07:43
627	50.316009	-4.085683	1.47	180.5	2014-12-26	13:07:44
628	50.315994	-4.085684	1.62	181.1	2014-12-26	13:07:45
629	50.315983	-4.085681	1.25	169.9	2014-12-26	13:07:46
630	50.315976	-4.08568	0.83	175.4	2014-12-26	13:07:47
631	50.315967	-4.085683	0.98	193.4	2014-12-26	13:07:48
632	50.315959	-4.085686	0.89	193.5	2014-12-26	13:07:49
633	50.315948	-4.085688	1.21	188.5	2014-12-26	13:07:50
634	50.315937	-4.08569	1.27	184.5	2014-12-26	13:07:51
635	50.315927	-4.085687	1.09	170.6	2014-12-26	13:07:52
636	50.315924	-4.085683	0.28	142.2	2014-12-26	13:07:54
637	50.315914	-4.085685	1.02	188.1	2014-12-26	13:07:55
638	50.315905	-4.085687	1.08	189.2	2014-12-26	13:07:56
639	50.315896	-4.085688	1.05	182.3	2014-12-26	13:07:57
640	50.315888	-4.085689	0.89	187.3	2014-12-26	13:07:58
641	50.315881	-4.085691	0.7	191.2	2014-12-26	13:07:59
642	50.315874	-4.085692	0.83	186.2	2014-12-26	13:08:00
643	50.315865	-4.085697	1.02	198.3	2014-12-26	13:08:01
644	50.315857	-4.085703	0.98	205.5	2014-12-26	13:08:02
645	50.315852	-4.085704	0.57	190.9	2014-12-26	13:08:03
646	50.315853	-4.085703	0.11	35	2014-12-26	13:08:04
647	50.315855	-4.085702	0.19	35.6	2014-12-26	13:08:05
648	50.315855	-4.085696	0.4	77.8	2014-12-26	13:08:06
649	50.315855	-4.085692	0.34	99.5	2014-12-26	13:08:07
650	50.315852	-4.085688	0.43	142	2014-12-26	13:08:08
651	50.315853	-4.085681	0.47	78.6	2014-12-26	13:08:09
652	50.315852	-4.085677	0.34	101	2014-12-26	13:08:10
653	50.315851	-4.085673	0.31	113	2014-12-26	13:08:11
654	50.315851	-4.085673	0.03	11.5	2014-12-26	13:08:12
655	50.315854	-4.08567	0.4	29.7	2014-12-26	13:08:13
656	50.31585	-4.08567	0.5	180	2014-12-26	13:08:14
657	50.315847	-4.085671	0.35	196.8	2014-12-26	13:08:15
658	50.315847	-4.08567	0.1	60.9	2014-12-26	13:08:16
659	50.315847	-4.08567	0.01	270	2014-12-26	13:08:17
660	50.315843	-4.085671	0.44	183.2	2014-12-26	13:08:18
661	50.315844	-4.085668	0.24	57	2014-12-26	13:08:19
662	50.31585	-4.085663	0.68	31.8	2014-12-26	13:08:20
663	50.315851	-4.085658	0.37	69.2	2014-12-26	13:08:21
664	50.315853	-4.085662	0.42	309.5	2014-12-26	13:08:22
665	50.315856	-4.085671	0.69	298	2014-12-26	13:08:23
666	50.315859	-4.085677	0.55	313.1	2014-12-26	13:08:24
667	50.315859	-4.085686	0.69	270	2014-12-26	13:08:25
668	50.315856	-4.085699	0.97	246	2014-12-26	13:08:26
669	50.315855	-4.085709	0.72	263.3	2014-12-26	13:08:27
670	50.315856	-4.085721	0.87	275.5	2014-12-26	13:08:28
671	50.315853	-4.08573	0.72	238.7	2014-12-26	13:08:29
672	50.315849	-4.085738	0.7	239.5	2014-12-26	13:08:30
673	50.315849	-4.085745	0.47	266.6	2014-12-26	13:08:31
674	50.315852	-4.085753	0.69	300.1	2014-12-26	13:08:32
675	50.315854	-4.085762	0.64	286.9	2014-12-26	13:08:33
676	50.315853	-4.085773	0.8	264	2014-12-26	13:08:34
677	50.31585	-4.085784	0.87	247.3	2014-12-26	13:08:35
678	50.315849	-4.085793	0.63	253.8	2014-12-26	13:08:36
679	50.315847	-4.085802	0.71	251.6	2014-12-26	13:08:37
680	50.315844	-4.08581	0.6	245	2014-12-26	13:08:38
681	50.315843	-4.08582	0.77	256	2014-12-26	13:08:39
682	50.315844	-4.085828	0.6	289.9	2014-12-26	13:08:40
683	50.315847	-4.085838	0.72	293	2014-12-26	13:08:41
684	50.315846	-4.085849	0.83	262.2	2014-12-26	13:08:42
685	50.315845	-4.08586	0.8	261.3	2014-12-26	13:08:43
686	50.315847	-4.085868	0.57	290.9	2014-12-26	13:08:44
687	50.315848	-4.085874	0.43	288	2014-12-26	13:08:45
688	50.315848	-4.085878	0.28	262.1	2014-12-26	13:08:46
689	50.315848	-4.085882	0.33	270	2014-12-26	13:08:47
690	50.315848	-4.085889	0.47	271.2	2014-12-26	13:08:48
691	50.315845	-4.085896	0.57	236.4	2014-12-26	13:08:49
692	50.315844	-4.085898	0.21	251.5	2014-12-26	13:08:50
693	50.315844	-4.085899	0.05	259.4	2014-12-26	13:08:51
694	50.315844	-4.085904	0.38	260.1	2014-12-26	13:08:52
695	50.315847	-4.085908	0.51	328	2014-12-26	13:08:53
696	50.315852	-4.085911	0.56	337.4	2014-12-26	13:08:54
697	50.315852	-4.085911	0.02	90	2014-12-26	13:08:55
698	50.31585	-4.085918	0.56	248.3	2014-12-26	13:08:56
699	50.31585	-4.085925	0.47	272.3	2014-12-26	13:08:57
700	50.315851	-4.08593	0.4	284.8	2014-12-26	13:08:58
701	50.315853	-4.085933	0.27	317.6	2014-12-26	13:08:59
702	50.315854	-4.085934	0.13	296.2	2014-12-26	13:09:00
703	50.315854	-4.085935	0.03	316.8	2014-12-26	13:09:01
704	50.315856	-4.085939	0.41	303.4	2014-12-26	13:09:02
705	50.315856	-4.085939	0.02	343.3	2014-12-26	13:09:03
706	50.315859	-4.085946	0.56	302	2014-12-26	13:09:04
707	50.315856	-4.085959	0.94	251.5	2014-12-26	13:09:05
708	50.315854	-4.085973	1.04	257.6	2014-12-26	13:09:06
709	50.315854	-4.085987	0.98	269.5	2014-12-26	13:09:07
710	50.315851	-4.086	1.02	250.8	2014-12-26	13:09:08
711	50.31585	-4.086013	0.94	262	2014-12-26	13:09:09
712	50.315855	-4.086008	0.72	32.6	2014-12-26	13:09:10
713	50.315858	-4.086003	0.25	48.1	2014-12-26	13:09:12
714	50.315862	-4.086013	0.83	302.5	2014-12-26	13:09:13
715	50.315868	-4.086021	0.9	320.1	2014-12-26	13:09:14
716	50.315879	-4.086023	1.15	352	2014-12-26	13:09:15
717	50.315893	-4.086013	1.8	23.2	2014-12-26	13:09:16
718	50.315904	-4.086003	1.41	31.3	2014-12-26	13:09:17
719	50.315908	-4.085999	0.23	31.9	2014-12-26	13:09:19
720	50.315909	-4.086	0.08	349.6	2014-12-26	13:09:21
721	50.31591	-4.085997	0.12	54.4	2014-12-26	13:09:23
722	50.315909	-4.085996	0.22	152.6	2014-12-26	13:09:24
723	50.315909	-4.08599	0.4	76.6	2014-12-26	13:09:25
724	50.315917	-4.085981	1.04	38.9	2014-12-26	13:09:26
725	50.315928	-4.085975	1.31	18.8	2014-12-26	13:09:27
726	50.315933	-4.085976	0.58	354.7	2014-12-26	13:09:28
727	50.315932	-4.085975	0.05	173	2014-12-26	13:09:30
728	50.315932	-4.08597	0.38	94.2	2014-12-26	13:09:31
729	50.31593	-4.085969	0.09	154	2014-12-26	13:09:33
730	50.315929	-4.085969	0.11	171	2014-12-26	13:09:34
731	50.315929	-4.085968	0.09	107.3	2014-12-26	13:09:35
732	50.315928	-4.085961	0.47	109.7	2014-12-26	13:09:36
733	50.315929	-4.085955	0.45	76.8	2014-12-26	13:09:37
734	50.315929	-4.085955	0.05	68.3	2014-12-26	13:09:38
735	50.315927	-4.085949	0.45	117.3	2014-12-26	13:09:39
736	50.315927	-4.085948	0.05	99.5	2014-12-26	13:09:40
737	50.315927	-4.085947	0.07	97.1	2014-12-26	13:09:41
738	50.315927	-4.085946	0.1	96	2014-12-26	13:09:42
739	50.315924	-4.085939	0.55	118.4	2014-12-26	13:09:43
740	50.315924	-4.085938	0.05	135.1	2014-12-26	13:09:45
741	50.315925	-4.085931	0.25	74.9	2014-12-26	13:09:47
742	50.315925	-4.085931	0.05	78.1	2014-12-26	13:09:48
743	50.315927	-4.085922	0.62	75.3	2014-12-26	13:09:49
744	50.315927	-4.085916	0.45	80.5	2014-12-26	13:09:50
745	50.315927	-4.085916	0.03	33.6	2014-12-26	13:09:51
746	50.315928	-4.08591	0.19	78.8	2014-12-26	13:09:53
747	50.315925	-4.085906	0.47	134.4	2014-12-26	13:09:54
748	50.315925	-4.085904	0.11	94.5	2014-12-26	13:09:55
749	50.315925	-4.085904	0.03	59.2	2014-12-26	13:09:56
750	50.315931	-4.0859	0.73	24.2	2014-12-26	13:09:57
751	50.315934	-4.085896	0.42	36.7	2014-12-26	13:09:58
752	50.315937	-4.085891	0.48	49.7	2014-12-26	13:09:59
753	50.315939	-4.085886	0.42	59.4	2014-12-26	13:10:00
754	50.315937	-4.085879	0.53	119.7	2014-12-26	13:10:01
755	50.315933	-4.085875	0.51	143	2014-12-26	13:10:02
756	50.315931	-4.08587	0.18	117.6	2014-12-26	13:10:04
757	50.315938	-4.085872	0.75	349.5	2014-12-26	13:10:05
758	50.315944	-4.085875	0.67	340.8	2014-12-26	13:10:06
759	50.315949	-4.085877	0.61	346.6	2014-12-26	13:10:07
760	50.315962	-4.085879	1.46	354.6	2014-12-26	13:10:08
761	50.315993	-4.085873	3.46	7.6	2014-12-26	13:10:09
762	50.316041	-4.08587	5.32	2.1	2014-12-26	13:10:10
763	50.316092	-4.085865	5.71	3.7	2014-12-26	13:10:11
764	50.316138	-4.085862	5.08	2	2014-12-26	13:10:12
765	50.316173	-4.085871	3.98	351.6	2014-12-26	13:10:13
766	50.316205	-4.085884	3.68	345.3	2014-12-26	13:10:14
767	50.316242	-4.085898	4.3	346.8	2014-12-26	13:10:15
768	50.316282	-4.085912	4.52	347	2014-12-26	13:10:16
769	50.316323	-4.085925	4.66	348.7	2014-12-26	13:10:17
770	50.316363	-4.085941	4.62	345.5	2014-12-26	13:10:18
771	50.316394	-4.085959	3.61	339.5	2014-12-26	13:10:19
772	50.316416	-4.08597	2.66	343.4	2014-12-26	13:10:20
773	50.316437	-4.085975	2.36	349.8	2014-12-26	13:10:21
774	50.316454	-4.085971	1.89	10.5	2014-12-26	13:10:22
775	50.316456	-4.085968	0.24	45.8	2014-12-26	13:10:23
776	50.316443	-4.085977	1.53	204.6	2014-12-26	13:10:24
777	50.316428	-4.085987	1.81	203.6	2014-12-26	13:10:25
778	50.316407	-4.085992	2.42	187.5	2014-12-26	13:10:26
779	50.316382	-4.085995	2.7	185.3	2014-12-26	13:10:27
780	50.316373	-4.085986	1.23	147.4	2014-12-26	13:10:28
781	50.316365	-4.08598	1.03	156.5	2014-12-26	13:10:29
782	50.316353	-4.085975	1.35	164.1	2014-12-26	13:10:30
783	50.316343	-4.08597	1.19	163.7	2014-12-26	13:10:31
784	50.31633	-4.085968	1.38	172.8	2014-12-26	13:10:32
785	50.316314	-4.085965	1.89	172.9	2014-12-26	13:10:33
786	50.316301	-4.085958	1.46	162	2014-12-26	13:10:34
787	50.316289	-4.085949	1.47	155.1	2014-12-26	13:10:35
788	50.316274	-4.085941	1.85	160	2014-12-26	13:10:36
789	50.316268	-4.085924	1.36	117.4	2014-12-26	13:10:37
790	50.316266	-4.08591	1.02	101.6	2014-12-26	13:10:38
791	50.316255	-4.085902	1.33	157.3	2014-12-26	13:10:39
792	50.316244	-4.085896	1.31	159.2	2014-12-26	13:10:40
793	50.316232	-4.08589	1.4	162.9	2014-12-26	13:10:41
794	50.316218	-4.085884	1.63	164.7	2014-12-26	13:10:42
795	50.316202	-4.085878	1.87	167.9	2014-12-26	13:10:43
796	50.316197	-4.085866	1.04	122.5	2014-12-26	13:10:44
797	50.316197	-4.085851	1.07	88.5	2014-12-26	13:10:45
798	50.316193	-4.085843	0.72	127.5	2014-12-26	13:10:46
799	50.316185	-4.085838	0.95	159.1	2014-12-26	13:10:47
800	50.316172	-4.085835	1.41	170.7	2014-12-26	13:10:48
801	50.316159	-4.085831	1.53	169.7	2014-12-26	13:10:49
802	50.316147	-4.085826	1.34	164	2014-12-26	13:10:50
803	50.316134	-4.085821	1.55	166.9	2014-12-26	13:10:51
804	50.316124	-4.085817	1.18	165.8	2014-12-26	13:10:52
805	50.316112	-4.085813	1.35	169.3	2014-12-26	13:10:53
806	50.316098	-4.085813	1.55	178.2	2014-12-26	13:10:54
807	50.316086	-4.085813	1.27	182.1	2014-12-26	13:10:55
808	50.316076	-4.085815	1.12	185.5	2014-12-26	13:10:56
809	50.316066	-4.085816	1.12	182.8	2014-12-26	13:10:57
810	50.316065	-4.085811	0.36	114.5	2014-12-26	13:10:58
811	50.316063	-4.085808	0.27	128.1	2014-12-26	13:10:59
812	50.316058	-4.085808	0.62	178.9	2014-12-26	13:11:00
813	50.316056	-4.085808	0.13	182.7	2014-12-26	13:11:02
814	50.316045	-4.085812	1.25	192.4	2014-12-26	13:11:03
815	50.316032	-4.085816	1.48	191.9	2014-12-26	13:11:04
816	50.316026	-4.085816	0.66	177.9	2014-12-26	13:11:05
817	50.316025	-4.085815	0.07	147.4	2014-12-26	13:11:06
818	50.316025	-4.085815	0.07	155.6	2014-12-26	13:11:07
819	50.316022	-4.085811	0.37	130.3	2014-12-26	13:11:08
820	50.316025	-4.085805	0.55	51.9	2014-12-26	13:11:09
821	50.316023	-4.085806	0.3	192.7	2014-12-26	13:11:10
822	50.316014	-4.085808	0.95	191.2	2014-12-26	13:11:11
823	50.316005	-4.08581	1.11	186.2	2014-12-26	13:11:12
824	50.315997	-4.085812	0.8	189	2014-12-26	13:11:13
825	50.315989	-4.085814	1	191	2014-12-26	13:11:14
826	50.315978	-4.085819	1.29	196.1	2014-12-26	13:11:15
827	50.315969	-4.085825	1	202.1	2014-12-26	13:11:16
828	50.315963	-4.085828	0.72	197.3	2014-12-26	13:11:17
829	50.315956	-4.085827	0.79	177	2014-12-26	13:11:18
830	50.315952	-4.085828	0.42	183.3	2014-12-26	13:11:19
831	50.315944	-4.08583	0.87	191.5	2014-12-26	13:11:20
832	50.315933	-4.085833	1.31	188.6	2014-12-26	13:11:21
833	50.315927	-4.085833	0.68	180	2014-12-26	13:11:22
834	50.315926	-4.085833	0.07	190.4	2014-12-26	13:11:23
835	50.315919	-4.085833	0.79	182.6	2014-12-26	13:11:24
836	50.315917	-4.085832	0.25	155.7	2014-12-26	13:11:25
837	50.315916	-4.085831	0.11	161.1	2014-12-26	13:11:26
838	50.315914	-4.085831	0.28	169.1	2014-12-26	13:11:27
839	50.315914	-4.085828	0.2	76.6	2014-12-26	13:11:28
840	50.315917	-4.085823	0.45	46.8	2014-12-26	13:11:29
841	50.315916	-4.085822	0.11	121.9	2014-12-26	13:11:30
842	50.315918	-4.085817	0.4	65.2	2014-12-26	13:11:31
843	50.31592	-4.085812	0.38	59.1	2014-12-26	13:11:32
844	50.315921	-4.085809	0.29	67.3	2014-12-26	13:11:33
845	50.315921	-4.085808	0.09	12	2014-12-26	13:11:34
846	50.315921	-4.085805	0.24	90	2014-12-26	13:11:35
847	50.315917	-4.085802	0.56	158.2	2014-12-26	13:11:36
848	50.315918	-4.085799	0.27	56.6	2014-12-26	13:11:37
849	50.315924	-4.085796	0.73	15.1	2014-12-26	13:11:38
850	50.315927	-4.085794	0.18	23	2014-12-26	13:11:40
851	50.315923	-4.085792	0.54	167.8	2014-12-26	13:11:41
852	50.31592	-4.085791	0.26	157.4	2014-12-26	13:11:42
853	50.31592	-4.08579	0.07	115	2014-12-26	13:11:43
854	50.315918	-4.085781	0.34	106.1	2014-12-26	13:11:45
855	50.315918	-4.085779	0.11	99	2014-12-26	13:11:46
856	50.315917	-4.085771	0.32	101	2014-12-26	13:11:48
857	50.315911	-4.085768	0.72	164.5	2014-12-26	13:11:49
858	50.315911	-4.08576	0.55	90.9	2014-12-26	13:11:50
859	50.315913	-4.085751	0.67	69.5	2014-12-26	13:11:51
860	50.315913	-4.085745	0.44	96.1	2014-12-26	13:11:52
861	50.315912	-4.085744	0.12	108.5	2014-12-26	13:11:53
862	50.315913	-4.085736	0.58	81.6	2014-12-26	13:11:54
863	50.315912	-4.085729	0.46	105.2	2014-12-26	13:11:55
864	50.31591	-4.085726	0.15	132.2	2014-12-26	13:11:57
865	50.315913	-4.085723	0.36	34.9	2014-12-26	13:11:58
866	50.315916	-4.085721	0.39	20.7	2014-12-26	13:11:59
867	50.31592	-4.085719	0.5	16.7	2014-12-26	13:12:00
868	50.31593	-4.085707	1.42	39.9	2014-12-26	13:12:01
869	50.315951	-4.085687	2.68	31.5	2014-12-26	13:12:02
870	50.315979	-4.085669	3.4	21.5	2014-12-26	13:12:03
871	50.316011	-4.085653	3.78	18.3	2014-12-26	13:12:04
872	50.316048	-4.085637	4.23	14.7	2014-12-26	13:12:05
873	50.316088	-4.085632	4.47	4.8	2014-12-26	13:12:06
874	50.316129	-4.085641	4.54	351.9	2014-12-26	13:12:07
875	50.316167	-4.085659	4.45	343	2014-12-26	13:12:08
876	50.316205	-4.085682	4.54	339.7	2014-12-26	13:12:09
877	50.316244	-4.085708	4.75	336.6	2014-12-26	13:12:10
878	50.316285	-4.08574	5.06	333.7	2014-12-26	13:12:11
879	50.316325	-4.085772	5.02	332.6	2014-12-26	13:12:12
880	50.316361	-4.085804	4.59	330.2	2014-12-26	13:12:13
881	50.316394	-4.085835	4.27	329.9	2014-12-26	13:12:14
882	50.316425	-4.085864	4	328.5	2014-12-26	13:12:15
883	50.31645	-4.085892	3.44	324.5	2014-12-26	13:12:16
884	50.316463	-4.085912	2.07	315.8	2014-12-26	13:12:17
885	50.316468	-4.085934	1.63	289.1	2014-12-26	13:12:18
886	50.316465	-4.085946	0.91	252.6	2014-12-26	13:12:19
887	50.316457	-4.085951	0.98	200.2	2014-12-26	13:12:20
888	50.316449	-4.085958	1	208.2	2014-12-26	13:12:21
889	50.316442	-4.085958	0.75	183.7	2014-12-26	13:12:22
890	50.316439	-4.085958	0.44	179.3	2014-12-26	13:12:23
891	50.316434	-4.085959	0.5	186.1	2014-12-26	13:12:24
892	50.31643	-4.085954	0.57	140.7	2014-12-26	13:12:25
893	50.316426	-4.085951	0.46	154.5	2014-12-26	13:12:26
894	50.31642	-4.085951	0.71	178.5	2014-12-26	13:12:27
895	50.316413	-4.085953	0.77	191.6	2014-12-26	13:12:28
896	50.316405	-4.085953	0.91	180	2014-12-26	13:12:29
897	50.316394	-4.085952	1.21	178.1	2014-12-26	13:12:30
898	50.316386	-4.085946	1	151.5	2014-12-26	13:12:31
899	50.316377	-4.085942	1.08	166.4	2014-12-26	13:12:32
900	50.316365	-4.085941	1.35	176.4	2014-12-26	13:12:33
901	50.31635	-4.085938	1.62	173.7	2014-12-26	13:12:34
902	50.316338	-4.085936	1.37	172.5	2014-12-26	13:12:35
903	50.316327	-4.085933	1.26	169.9	2014-12-26	13:12:36
904	50.31632	-4.085925	0.98	146.3	2014-12-26	13:12:37
905	50.316314	-4.085913	1.02	124.3	2014-12-26	13:12:38
906	50.316306	-4.085904	1.18	146	2014-12-26	13:12:39
907	50.316295	-4.085898	1.26	159.8	2014-12-26	13:12:40
908	50.316286	-4.085889	1.19	149.4	2014-12-26	13:12:41
909	50.316277	-4.08588	1.12	145.4	2014-12-26	13:12:42
910	50.316265	-4.085875	1.42	164.5	2014-12-26	13:12:43
911	50.316254	-4.085867	1.4	157.5	2014-12-26	13:12:44
912	50.316242	-4.085863	1.34	166.7	2014-12-26	13:12:45
913	50.316226	-4.085858	1.8	169.1	2014-12-26	13:12:46
914	50.316217	-4.085845	1.33	136.1	2014-12-26	13:12:47
915	50.316211	-4.085833	1.14	130.8	2014-12-26	13:12:48
916	50.3162	-4.08582	1.45	141.7	2014-12-26	13:12:49
917	50.31619	-4.08581	1.38	148.5	2014-12-26	13:12:50
918	50.316184	-4.085799	1	129.3	2014-12-26	13:12:51
919	50.316178	-4.08579	0.92	132.2	2014-12-26	13:12:52
920	50.31617	-4.085783	1.08	153.1	2014-12-26	13:12:53
921	50.316159	-4.085778	1.25	164.5	2014-12-26	13:12:54
922	50.316145	-4.085777	1.54	176.5	2014-12-26	13:12:55
923	50.316132	-4.085775	1.49	174.5	2014-12-26	13:12:56
924	50.31612	-4.085769	1.33	162.3	2014-12-26	13:12:57
925	50.316113	-4.085761	1.02	145.5	2014-12-26	13:12:58
926	50.316111	-4.085754	0.56	109.3	2014-12-26	13:12:59
927	50.316107	-4.085749	0.56	144.9	2014-12-26	13:13:00
928	50.316103	-4.085743	0.65	135.8	2014-12-26	13:13:01
929	50.3161	-4.085735	0.67	123.9	2014-12-26	13:13:02
930	50.31609	-4.08573	1.1	160.1	2014-12-26	13:13:03
931	50.316076	-4.085727	1.62	172.6	2014-12-26	13:13:04
932	50.316064	-4.085722	1.33	166.8	2014-12-26	13:13:05
933	50.316056	-4.085722	0.89	175.8	2014-12-26	13:13:06
934	50.316049	-4.085719	0.86	167.2	2014-12-26	13:13:07
935	50.316048	-4.085714	0.34	106.2	2014-12-26	13:13:08
936	50.316047	-4.085711	0.26	120.6	2014-12-26	13:13:09
937	50.316037	-4.085705	1.15	158.5	2014-12-26	13:13:10
938	50.316027	-4.085699	1.17	158.8	2014-12-26	13:13:11
939	50.316019	-4.085697	0.96	167.9	2014-12-26	13:13:12
940	50.316007	-4.085691	1.32	163.8	2014-12-26	13:13:13
941	50.315998	-4.085687	1.04	164.6	2014-12-26	13:13:14
942	50.31599	-4.085684	0.93	164.8	2014-12-26	13:13:15
943	50.315981	-4.085682	1.05	173.2	2014-12-26	13:13:16
944	50.315976	-4.085678	0.65	150.5	2014-12-26	13:13:17
945	50.315968	-4.085672	1.02	155.4	2014-12-26	13:13:18
946	50.315955	-4.085669	1.37	171.5	2014-12-26	13:13:19
947	50.315948	-4.085663	0.97	154	2014-12-26	13:13:20
948	50.315938	-4.085658	1.09	160.2	2014-12-26	13:13:21
949	50.315932	-4.085652	0.88	150	2014-12-26	13:13:22
950	50.315922	-4.08565	1.05	173.8	2014-12-26	13:13:23
951	50.315912	-4.085651	1.16	183.2	2014-12-26	13:13:24
952	50.315905	-4.085651	0.73	178.6	2014-12-26	13:13:25
953	50.315897	-4.085651	0.91	180.8	2014-12-26	13:13:26
954	50.315886	-4.085651	1.19	180.3	2014-12-26	13:13:27
955	50.315881	-4.085652	0.66	187.8	2014-12-26	13:13:28
956	50.315874	-4.085654	0.69	193.5	2014-12-26	13:13:29
957	50.315868	-4.085655	0.75	185	2014-12-26	13:13:30
958	50.315857	-4.085659	1.27	191.1	2014-12-26	13:13:31
959	50.315846	-4.085658	1.14	178.5	2014-12-26	13:13:32
960	50.31584	-4.085658	0.68	176.5	2014-12-26	13:13:33
961	50.315832	-4.085659	0.92	186.3	2014-12-26	13:13:34
962	50.315825	-4.085661	0.81	189.7	2014-12-26	13:13:35
963	50.315819	-4.085665	0.7	203	2014-12-26	13:13:36
964	50.315811	-4.085671	1.02	205.2	2014-12-26	13:13:37
965	50.315803	-4.085676	0.91	203.6	2014-12-26	13:13:38
966	50.315799	-4.085678	0.49	199.1	2014-12-26	13:13:39
967	50.315794	-4.085686	0.81	221.2	2014-12-26	13:13:40
968	50.315783	-4.085696	1.33	212.1	2014-12-26	13:13:41
969	50.315773	-4.085705	1.32	209.5	2014-12-26	13:13:42
970	50.315775	-4.085708	0.24	310.7	2014-12-26	13:13:43
971	50.315777	-4.085709	0.26	331.7	2014-12-26	13:13:44
972	50.315772	-4.085719	0.82	233.5	2014-12-26	13:13:45
973	50.315769	-4.085726	0.61	237.8	2014-12-26	13:13:46
974	50.315765	-4.085736	0.84	238.7	2014-12-26	13:13:47
975	50.315759	-4.085745	0.98	222.9	2014-12-26	13:13:48
976	50.315759	-4.085747	0.06	265.2	2014-12-26	13:13:50
977	50.315768	-4.085738	1.17	32.3	2014-12-26	13:13:51
978	50.315774	-4.085735	0.75	20.6	2014-12-26	13:13:52
979	50.31578	-4.085733	0.7	8.3	2014-12-26	13:13:53
980	50.315786	-4.085728	0.74	33	2014-12-26	13:13:54
981	50.315798	-4.085713	1.67	38.1	2014-12-26	13:13:55
982	50.315822	-4.085691	3.17	29.6	2014-12-26	13:13:56
983	50.315852	-4.085664	3.76	30.2	2014-12-26	13:13:57
984	50.315883	-4.085637	3.98	29.4	2014-12-26	13:13:58
985	50.315919	-4.085615	4.3	21.4	2014-12-26	13:13:59
986	50.315952	-4.085594	4.02	21.3	2014-12-26	13:14:00
987	50.315985	-4.085575	3.88	20.6	2014-12-26	13:14:01
988	50.316021	-4.085563	4.08	12.3	2014-12-26	13:14:02
989	50.316062	-4.085561	4.56	1.9	2014-12-26	13:14:03
990	50.316104	-4.085573	4.81	349.5	2014-12-26	13:14:04
991	50.316147	-4.085598	5.06	339.9	2014-12-26	13:14:05
992	50.31619	-4.085625	5.17	338.2	2014-12-26	13:14:06
993	50.316234	-4.085654	5.29	336.8	2014-12-26	13:14:07
994	50.316274	-4.085686	5.03	333.5	2014-12-26	13:14:08
995	50.316311	-4.085715	4.62	333	2014-12-26	13:14:09
996	50.316346	-4.085737	4.16	338.1	2014-12-26	13:14:10
997	50.316379	-4.085749	3.81	346.8	2014-12-26	13:14:11
998	50.316409	-4.085752	3.36	356.1	2014-12-26	13:14:12
999	50.31643	-4.085753	2.3	358.8	2014-12-26	13:14:13
1000	50.31644	-4.085752	1.09	4.4	2014-12-26	13:14:14
1001	50.316444	-4.085744	0.77	47.2	2014-12-26	13:14:15
1002	50.316448	-4.085735	0.75	55.1	2014-12-26	13:14:16
1003	50.316447	-4.085737	0.22	221.6	2014-12-26	13:14:17
1004	50.316445	-4.085746	0.67	254.6	2014-12-26	13:14:18
1005	50.316439	-4.085755	0.92	222.3	2014-12-26	13:14:19
1006	50.31643	-4.085766	1.21	219.7	2014-12-26	13:14:20
1007	50.316422	-4.085775	1.18	213.3	2014-12-26	13:14:21
1008	50.31641	-4.085781	1.4	198.4	2014-12-26	13:14:22
1009	50.316399	-4.085786	1.21	197.5	2014-12-26	13:14:23
1010	50.316392	-4.085787	0.8	181.7	2014-12-26	13:14:24
1011	50.316382	-4.085788	1.14	186	2014-12-26	13:14:25
1012	50.316372	-4.085793	1.11	197.1	2014-12-26	13:14:26
1013	50.316371	-4.085796	0.29	234.8	2014-12-26	13:14:27
1014	50.316376	-4.085794	0.6	14.5	2014-12-26	13:14:28
1015	50.316379	-4.085792	0.2	20.1	2014-12-26	13:14:30
1016	50.316373	-4.085799	0.88	211.2	2014-12-26	13:14:31
1017	50.316367	-4.085806	0.42	218.4	2014-12-26	13:14:33
1018	50.316358	-4.08581	0.99	196.8	2014-12-26	13:14:34
1019	50.31635	-4.08581	0.91	178.5	2014-12-26	13:14:35
1020	50.316344	-4.085807	0.66	164.8	2014-12-26	13:14:36
1021	50.316335	-4.085806	1.05	172.9	2014-12-26	13:14:37
1022	50.316327	-4.085802	0.89	164.8	2014-12-26	13:14:38
1023	50.316318	-4.085802	1.06	177.4	2014-12-26	13:14:39
1024	50.316304	-4.085806	1.51	192.3	2014-12-26	13:14:40
1025	50.31629	-4.085808	1.64	185.4	2014-12-26	13:14:41
1026	50.316277	-4.085808	1.36	179.8	2014-12-26	13:14:42
1027	50.316269	-4.085811	1	191.3	2014-12-26	13:14:43
1028	50.316263	-4.085815	0.71	205.3	2014-12-26	13:14:44
1029	50.316262	-4.085816	0.05	206.6	2014-12-26	13:14:45
1030	50.316254	-4.085825	1.2	215	2014-12-26	13:14:46
1031	50.316248	-4.085833	0.81	223.3	2014-12-26	13:14:47
1032	50.316241	-4.085839	0.96	205.7	2014-12-26	13:14:48
1033	50.316231	-4.085843	1.16	196.1	2014-12-26	13:14:49
1034	50.316219	-4.085848	1.34	195.2	2014-12-26	13:14:50
1035	50.316212	-4.085848	0.78	176	2014-12-26	13:14:51
1036	50.316213	-4.085847	0.1	20.8	2014-12-26	13:14:52
1037	50.316209	-4.085842	0.55	136.4	2014-12-26	13:14:53
1038	50.316204	-4.085838	0.63	153.8	2014-12-26	13:14:54
1039	50.316197	-4.085837	0.79	173.5	2014-12-26	13:14:55
1040	50.316186	-4.085832	1.32	164.3	2014-12-26	13:14:56
1041	50.316171	-4.085826	1.7	167.5	2014-12-26	13:14:57
1042	50.316154	-4.085823	1.93	173.4	2014-12-26	13:14:58
1043	50.31614	-4.085816	1.61	161	2014-12-26	13:14:59
1044	50.31613	-4.085809	1.19	157.4	2014-12-26	13:15:00
1045	50.316122	-4.085805	0.99	162.2	2014-12-26	13:15:01
1046	50.316113	-4.085799	1	155.5	2014-12-26	13:15:02
1047	50.316101	-4.085795	1.36	167.3	2014-12-26	13:15:03
1048	50.316089	-4.085794	1.35	175.7	2014-12-26	13:15:04
1049	50.316079	-4.085794	1.16	180.6	2014-12-26	13:15:05
1050	50.31607	-4.085792	0.96	170.3	2014-12-26	13:15:06
1051	50.316058	-4.085793	1.43	184.5	2014-12-26	13:15:07
1052	50.316047	-4.085794	1.23	183.3	2014-12-26	13:15:08
1053	50.316037	-4.085793	1.07	176.8	2014-12-26	13:15:09
1054	50.316029	-4.085792	0.91	174.7	2014-12-26	13:15:10
1055	50.31602	-4.085792	0.98	180.7	2014-12-26	13:15:11
1056	50.316015	-4.085791	0.52	172.7	2014-12-26	13:15:12
1057	50.316015	-4.08579	0.1	125.7	2014-12-26	13:15:13
1058	50.316007	-4.085791	0.89	181.6	2014-12-26	13:15:14
1059	50.315997	-4.085792	1.16	184.4	2014-12-26	13:15:15
1060	50.315986	-4.085794	1.24	187.2	2014-12-26	13:15:16
1061	50.315975	-4.085799	1.2	195.8	2014-12-26	13:15:17
1062	50.315964	-4.085801	1.28	188.3	2014-12-26	13:15:18
1063	50.315951	-4.085802	1.46	182.3	2014-12-26	13:15:19
1064	50.315942	-4.085802	1.01	179	2014-12-26	13:15:20
1065	50.315935	-4.085799	0.72	164.6	2014-12-26	13:15:21
1066	50.315928	-4.0858	0.83	183.7	2014-12-26	13:15:22
1067	50.315919	-4.085802	1.04	189.2	2014-12-26	13:15:23
1068	50.31591	-4.085805	0.97	189.9	2014-12-26	13:15:24
1069	50.3159	-4.085808	1.21	192.9	2014-12-26	13:15:25
1070	50.315885	-4.085813	1.62	191.3	2014-12-26	13:15:26
1071	50.315877	-4.085815	0.95	187.9	2014-12-26	13:15:27
1072	50.315877	-4.085814	0.08	76.3	2014-12-26	13:15:28
1073	50.315869	-4.085817	0.95	193.4	2014-12-26	13:15:29
1074	50.315864	-4.085818	0.55	191.2	2014-12-26	13:15:30
1075	50.315863	-4.085818	0.16	173.6	2014-12-26	13:15:31
1076	50.315855	-4.08582	0.81	192.3	2014-12-26	13:15:32
1077	50.31585	-4.085825	0.73	205.8	2014-12-26	13:15:33
1078	50.31584	-4.085832	1.14	205.3	2014-12-26	13:15:34
1079	50.315829	-4.085842	1.46	209.6	2014-12-26	13:15:35
1080	50.315823	-4.085848	0.82	212.6	2014-12-26	13:15:36
1081	50.315816	-4.085853	0.83	207.3	2014-12-26	13:15:37
1082	50.315808	-4.085858	0.97	200.5	2014-12-26	13:15:38
1083	50.315803	-4.085861	0.56	204.4	2014-12-26	13:15:39
1084	50.315803	-4.085862	0.06	192.2	2014-12-26	13:15:40
1085	50.315792	-4.085869	1.33	202.7	2014-12-26	13:15:41
1086	50.315785	-4.085874	0.86	205.5	2014-12-26	13:15:42
1087	50.315779	-4.085879	0.78	207.8	2014-12-26	13:15:43
1088	50.31577	-4.085887	1.06	210.9	2014-12-26	13:15:44
1089	50.315766	-4.085891	0.29	215.1	2014-12-26	13:15:46
1090	50.315772	-4.085886	0.72	31	2014-12-26	13:15:47
1091	50.315771	-4.085886	0.05	173.1	2014-12-26	13:15:48
1092	50.315775	-4.08588	0.6	45.3	2014-12-26	13:15:49
1093	50.315781	-4.085874	0.77	34.8	2014-12-26	13:15:50
1094	50.315781	-4.085873	0.09	49	2014-12-26	13:15:51
1095	50.315778	-4.085874	0.36	194.5	2014-12-26	13:15:52
1096	50.315776	-4.085873	0.12	160.9	2014-12-26	13:15:54
1097	50.315776	-4.085873	0.08	143.6	2014-12-26	13:15:55
1098	50.315774	-4.085869	0.3	126.7	2014-12-26	13:15:56
1099	50.315774	-4.085868	0.07	75.1	2014-12-26	13:15:57
1100	50.315779	-4.085864	0.3	33.5	2014-12-26	13:15:59
1101	50.315785	-4.085857	0.85	31.9	2014-12-26	13:16:00
1102	50.31579	-4.085853	0.29	31.1	2014-12-26	13:16:02
1103	50.31579	-4.085852	0.13	53.7	2014-12-26	13:16:03
1104	50.315787	-4.08585	0.36	164.6	2014-12-26	13:16:04
1105	50.315787	-4.085847	0.1	105.8	2014-12-26	13:16:06
1106	50.315783	-4.085846	0.41	162.3	2014-12-26	13:16:07
1107	50.315777	-4.085848	0.7	195.3	2014-12-26	13:16:08
1108	50.315772	-4.085849	0.26	183.3	2014-12-26	13:16:10
1109	50.315772	-4.085848	0.04	139.9	2014-12-26	13:16:11
1110	50.315772	-4.085848	0.03	51.9	2014-12-26	13:16:12
1111	50.315772	-4.085847	0.06	99.5	2014-12-26	13:16:13
1112	50.315772	-4.085847	0.05	68.3	2014-12-26	13:16:14
1113	50.315773	-4.085846	0.03	71.4	2014-12-26	13:16:15
1114	50.315773	-4.085845	0.03	69.5	2014-12-26	13:16:17
1115	50.315773	-4.085845	0.04	62	2014-12-26	13:16:18
1116	50.315773	-4.085844	0.07	65	2014-12-26	13:16:19
1117	50.315773	-4.085843	0.06	70.5	2014-12-26	13:16:20
1118	50.315774	-4.085843	0.06	59.7	2014-12-26	13:16:21
1119	50.315778	-4.085836	0.67	48.2	2014-12-26	13:16:22
1120	50.315782	-4.08583	0.65	34.8	2014-12-26	13:16:23
1121	50.315783	-4.08583	0.04	62	2014-12-26	13:16:24
1122	50.315783	-4.085829	0.05	47.5	2014-12-26	13:16:26
1123	50.315783	-4.085829	0.04	8.8	2014-12-26	13:16:27
1124	50.315785	-4.085834	0.38	299.3	2014-12-26	13:16:28
1125	50.315787	-4.085838	0.36	302.8	2014-12-26	13:16:29
1126	50.315787	-4.085838	0.02	90	2014-12-26	13:16:30
1127	50.315793	-4.085834	0.71	22.7	2014-12-26	13:16:31
1128	50.315797	-4.085828	0.6	42.2	2014-12-26	13:16:32
1129	50.3158	-4.085822	0.58	52.3	2014-12-26	13:16:33
1130	50.315801	-4.085819	0.11	51	2014-12-26	13:16:35
1131	50.315802	-4.085818	0.13	37.1	2014-12-26	13:16:36
1132	50.3158	-4.085816	0.28	147.4	2014-12-26	13:16:37
1133	50.315799	-4.085813	0.3	124.5	2014-12-26	13:16:38
1134	50.315799	-4.085812	0.06	41.4	2014-12-26	13:16:39
1135	50.315803	-4.085808	0.56	29.5	2014-12-26	13:16:40
1136	50.315807	-4.085802	0.54	47.7	2014-12-26	13:16:41
1137	50.315812	-4.085798	0.35	30.1	2014-12-26	13:16:43
1138	50.315812	-4.085798	0.03	0	2014-12-26	13:16:44
1139	50.315812	-4.085797	0.04	63.4	2014-12-26	13:16:45
1140	50.315813	-4.085795	0.19	63.9	2014-12-26	13:16:46
1141	50.315814	-4.085793	0.11	58.1	2014-12-26	13:16:47
1142	50.315817	-4.085787	0.56	51.9	2014-12-26	13:16:48
1143	50.315817	-4.085784	0.2	79.1	2014-12-26	13:16:49
1144	50.315817	-4.085783	0.06	114.7	2014-12-26	13:16:51
1145	50.31582	-4.085778	0.24	46.2	2014-12-26	13:16:53
1146	50.315815	-4.085773	0.6	143.6	2014-12-26	13:16:54
1147	50.315817	-4.085771	0.26	39.2	2014-12-26	13:16:55
1148	50.315821	-4.08578	0.82	304.7	2014-12-26	13:16:56
1149	50.315824	-4.085792	0.87	285.6	2014-12-26	13:16:57
1150	50.315825	-4.085802	0.74	286.8	2014-12-26	13:16:58
1151	50.31583	-4.085806	0.61	332.1	2014-12-26	13:16:59
1152	50.315843	-4.085799	1.52	19.6	2014-12-26	13:17:00
1153	50.315851	-4.085789	1.12	36.9	2014-12-26	13:17:01
1154	50.315849	-4.085777	0.89	109.5	2014-12-26	13:17:02
1155	50.31585	-4.085775	0.2	58.5	2014-12-26	13:17:03
1156	50.315851	-4.085784	0.66	286.3	2014-12-26	13:17:04
1157	50.315853	-4.085796	0.91	283	2014-12-26	13:17:05
1158	50.315852	-4.085811	1.05	264.9	2014-12-26	13:17:06
1159	50.315858	-4.085825	1.17	302.3	2014-12-26	13:17:07
1160	50.315876	-4.085827	2.01	356.9	2014-12-26	13:17:08
1161	50.315897	-4.08582	2.4	11.7	2014-12-26	13:17:09
1162	50.315905	-4.085818	0.85	9.6	2014-12-26	13:17:10
1163	50.315905	-4.085818	0.08	308.4	2014-12-26	13:17:11
1164	50.315906	-4.085819	0.08	351.8	2014-12-26	13:17:12
1165	50.315913	-4.085818	0.83	0.8	2014-12-26	13:17:13
1166	50.315913	-4.085821	0.16	270	2014-12-26	13:17:14
1167	50.315905	-4.085827	0.99	204.4	2014-12-26	13:17:15
1168	50.315899	-4.085831	0.72	209.4	2014-12-26	13:17:16
1169	50.315895	-4.085836	0.6	213.1	2014-12-26	13:17:17
1170	50.315886	-4.085837	1.01	183	2014-12-26	13:17:18
1171	50.315876	-4.085835	1.12	172.1	2014-12-26	13:17:19
1172	50.31587	-4.085831	0.71	158	2014-12-26	13:17:20
1173	50.315865	-4.085829	0.58	164.5	2014-12-26	13:17:21
1174	50.315861	-4.085828	0.47	174.2	2014-12-26	13:17:22
1175	50.31586	-4.085828	0.04	162.3	2014-12-26	13:17:23
1176	50.315857	-4.085827	0.33	167.7	2014-12-26	13:17:24
1177	50.315857	-4.085826	0.07	134.5	2014-12-26	13:17:25
1178	50.315851	-4.085822	0.7	156	2014-12-26	13:17:26
1179	50.315845	-4.085819	0.71	162.3	2014-12-26	13:17:27
1180	50.31584	-4.085816	0.64	159.7	2014-12-26	13:17:28
1181	50.315842	-4.085818	0.31	339.7	2014-12-26	13:17:29
1182	50.315845	-4.085819	0.31	344.3	2014-12-26	13:17:30
1183	50.315855	-4.085815	1.12	14.2	2014-12-26	13:17:31
1184	50.31588	-4.085797	3.07	23.9	2014-12-26	13:17:32
1185	50.315917	-4.085767	4.63	27.5	2014-12-26	13:17:33
1186	50.315962	-4.085744	5.33	18.2	2014-12-26	13:17:34
1187	50.316005	-4.08575	4.79	354.8	2014-12-26	13:17:35
1188	50.316043	-4.085753	4.25	356.8	2014-12-26	13:17:36
1189	50.316083	-4.085758	4.47	356	2014-12-26	13:17:37
1190	50.316122	-4.085773	4.44	345.6	2014-12-26	13:17:38
1191	50.316164	-4.085784	4.79	350.6	2014-12-26	13:17:39
1192	50.316212	-4.085784	5.24	0.4	2014-12-26	13:17:40
1193	50.316254	-4.085778	4.69	5	2014-12-26	13:17:41
1194	50.316286	-4.085768	3.67	11.7	2014-12-26	13:17:42
1195	50.316312	-4.085757	3.04	14.8	2014-12-26	13:17:43
1196	50.31633	-4.085744	2.2	24	2014-12-26	13:17:44
1197	50.316341	-4.08573	1.55	39.8	2014-12-26	13:17:45
1198	50.316348	-4.085723	0.92	35.7	2014-12-26	13:17:46
1199	50.316348	-4.085723	0.03	251.4	2014-12-26	13:17:47
1200	50.316338	-4.085734	1.33	217.3	2014-12-26	13:17:48
1201	50.316327	-4.085745	1.44	212.4	2014-12-26	13:17:49
1202	50.316313	-4.085755	1.78	203.1	2014-12-26	13:17:50
1203	50.316297	-4.085759	1.77	189.5	2014-12-26	13:17:51
1204	50.316283	-4.085761	1.55	185.3	2014-12-26	13:17:52
1205	50.316275	-4.085759	0.92	172.6	2014-12-26	13:17:53
1206	50.316277	-4.085749	0.75	72	2014-12-26	13:17:54
1207	50.31628	-4.085738	0.9	68.6	2014-12-26	13:17:55
1208	50.316275	-4.085727	0.94	122.9	2014-12-26	13:17:56
1209	50.316268	-4.085722	0.83	155.4	2014-12-26	13:17:57
1210	50.316259	-4.085721	1.07	177.1	2014-12-26	13:17:58
1211	50.316248	-4.085722	1.21	182.2	2014-12-26	13:17:59
1212	50.31624	-4.08572	0.85	173.5	2014-12-26	13:18:00
1213	50.316238	-4.085717	0.42	141.2	2014-12-26	13:18:01
1214	50.316232	-4.085713	0.66	160.6	2014-12-26	13:18:02
1215	50.316223	-4.085712	1.02	174.3	2014-12-26	13:18:03
1216	50.316213	-4.085707	1.18	163.6	2014-12-26	13:18:04
1217	50.316204	-4.0857	1.04	150.8	2014-12-26	13:18:05
1218	50.316203	-4.085692	0.63	102.8	2014-12-26	13:18:06
1219	50.316205	-4.085685	0.49	72.4	2014-12-26	13:18:07
1220	50.3162	-4.085679	0.64	135.7	2014-12-26	13:18:08
1221	50.316192	-4.085677	0.97	172.2	2014-12-26	13:18:09
1222	50.316182	-4.085674	1.06	169.3	2014-12-26	13:18:10
1223	50.316174	-4.085673	0.9	174.7	2014-12-26	13:18:11
1224	50.316166	-4.085673	0.96	181.1	2014-12-26	13:18:12
1225	50.316156	-4.085672	1.08	176.2	2014-12-26	13:18:13
1226	50.316151	-4.08567	0.64	165.3	2014-12-26	13:18:14
1227	50.31615	-4.085665	0.32	91.8	2014-12-26	13:18:15
1228	50.316146	-4.085661	0.58	148.9	2014-12-26	13:18:16
1229	50.316139	-4.085659	0.75	169.9	2014-12-26	13:18:17
1230	50.316128	-4.085659	1.22	178.3	2014-12-26	13:18:18
1231	50.316117	-4.085657	1.3	174.8	2014-12-26	13:18:19
1232	50.316106	-4.085657	1.19	178.6	2014-12-26	13:18:20
1233	50.316096	-4.085656	1.07	177.4	2014-12-26	13:18:21
1234	50.316088	-4.085652	0.95	162.4	2014-12-26	13:18:22
1235	50.316081	-4.085651	0.84	173.9	2014-12-26	13:18:23
1236	50.316075	-4.085648	0.67	165.7	2014-12-26	13:18:24
1237	50.316067	-4.085649	0.9	180.4	2014-12-26	13:18:25
1238	50.316056	-4.085649	1.21	181.1	2014-12-26	13:18:26
1239	50.316048	-4.085648	0.92	177.4	2014-12-26	13:18:27
1240	50.316039	-4.085649	0.93	184.4	2014-12-26	13:18:28
1241	50.316029	-4.085649	1.16	178.8	2014-12-26	13:18:29
1242	50.316032	-4.085643	0.55	56.9	2014-12-26	13:18:30
1243	50.316038	-4.085638	0.73	25.8	2014-12-26	13:18:31
1244	50.316031	-4.085638	0.76	180.9	2014-12-26	13:18:32
1245	50.316024	-4.085636	0.77	165.7	2014-12-26	13:18:33
1246	50.316016	-4.085636	0.86	181.6	2014-12-26	13:18:34
1247	50.316003	-4.085637	1.47	184.4	2014-12-26	13:18:35
1248	50.315991	-4.085637	1.38	178	2014-12-26	13:18:36
1249	50.31598	-4.085636	1.19	177.1	2014-12-26	13:18:37
1250	50.315968	-4.085638	1.31	186	2014-12-26	13:18:38
1251	50.315955	-4.085644	1.52	195.7	2014-12-26	13:18:39
1252	50.315946	-4.085647	1.05	193.5	2014-12-26	13:18:40
1253	50.315939	-4.08565	0.82	193.5	2014-12-26	13:18:41
1254	50.31593	-4.085656	1.07	203	2014-12-26	13:18:42
1255	50.31592	-4.08566	1.15	193.7	2014-12-26	13:18:43
1256	50.315909	-4.085662	1.29	186.7	2014-12-26	13:18:44
1257	50.315897	-4.085664	1.27	187	2014-12-26	13:18:45
1258	50.31589	-4.085666	0.85	190.9	2014-12-26	13:18:46
1259	50.31588	-4.085667	1.06	181.9	2014-12-26	13:18:47
1260	50.315873	-4.08567	0.82	196	2014-12-26	13:18:48
1261	50.31587	-4.085672	0.37	201.7	2014-12-26	13:18:49
1262	50.31587	-4.085672	0.02	161.3	2014-12-26	13:18:50
1263	50.315866	-4.085674	0.21	202.4	2014-12-26	13:18:52
1264	50.315896	-4.085663	3.34	12.9	2014-12-26	13:18:53
1265	50.315937	-4.085656	4.63	6.4	2014-12-26	13:18:54
1266	50.315986	-4.085673	5.54	347.6	2014-12-26	13:18:55
1267	50.316028	-4.085709	5.43	331.4	2014-12-26	13:18:56
1268	50.316067	-4.08575	5.2	326.1	2014-12-26	13:18:57
1269	50.316104	-4.085791	5.07	325.2	2014-12-26	13:18:58
1270	50.316141	-4.085829	4.91	326.7	2014-12-26	13:18:59
1271	50.316178	-4.085865	4.85	327.6	2014-12-26	13:19:00
1272	50.316211	-4.085902	4.53	324.4	2014-12-26	13:19:01
1273	50.316242	-4.085939	4.24	322.8	2014-12-26	13:19:02
1274	50.316272	-4.085966	3.91	330.5	2014-12-26	13:19:03
1275	50.316297	-4.085985	3.14	333.5	2014-12-26	13:19:04
1276	50.316306	-4.085992	0.53	334.2	2014-12-26	13:19:06
1277	50.316303	-4.086001	0.73	240.3	2014-12-26	13:19:07
1278	50.316297	-4.086005	0.66	203.9	2014-12-26	13:19:08
1279	50.31629	-4.086005	0.86	181.6	2014-12-26	13:19:09
1280	50.316282	-4.086008	0.92	194.2	2014-12-26	13:19:10
1281	50.316271	-4.086008	1.16	177.9	2014-12-26	13:19:11
1282	50.316261	-4.086005	1.19	170.2	2014-12-26	13:19:12
1283	50.316246	-4.086003	1.64	174.6	2014-12-26	13:19:13
1284	50.316234	-4.085999	1.4	169.7	2014-12-26	13:19:14
1285	50.316223	-4.085994	1.24	163.9	2014-12-26	13:19:15
1286	50.316211	-4.085989	1.36	163.1	2014-12-26	13:19:16
1287	50.3162	-4.085984	1.27	165	2014-12-26	13:19:17
1288	50.316193	-4.085976	0.98	144.8	2014-12-26	13:19:18
1289	50.316186	-4.085969	0.91	145.9	2014-12-26	13:19:19
1290	50.316178	-4.085964	1.01	159.2	2014-12-26	13:19:20
1291	50.316168	-4.08596	1.1	165	2014-12-26	13:19:21
1292	50.316155	-4.08596	1.42	180.2	2014-12-26	13:19:22
1293	50.316144	-4.085961	1.22	183.6	2014-12-26	13:19:23
1294	50.316136	-4.085958	0.96	168.9	2014-12-26	13:19:24
1295	50.316133	-4.085951	0.62	117	2014-12-26	13:19:25
1296	50.316136	-4.085939	0.9	73	2014-12-26	13:19:26
1297	50.316135	-4.085931	0.57	97.5	2014-12-26	13:19:27
1298	50.316131	-4.085925	0.6	141.2	2014-12-26	13:19:28
1299	50.316122	-4.08592	1.06	157.6	2014-12-26	13:19:29
1300	50.316112	-4.085915	1.14	164.6	2014-12-26	13:19:30
1301	50.316108	-4.085913	0.54	157.5	2014-12-26	13:19:31
1302	50.316101	-4.085911	0.76	172.8	2014-12-26	13:19:32
1303	50.316089	-4.08591	1.34	175.2	2014-12-26	13:19:33
1304	50.316081	-4.085902	1.02	148.6	2014-12-26	13:19:34
1305	50.316085	-4.085887	1.13	69.2	2014-12-26	13:19:35
1306	50.316093	-4.085869	1.61	55.9	2014-12-26	13:19:36
1307	50.316096	-4.085852	1.26	72.8	2014-12-26	13:19:37
1308	50.316096	-4.085838	0.96	92.2	2014-12-26	13:19:38
1309	50.316093	-4.085828	0.8	117.9	2014-12-26	13:19:39
1310	50.316088	-4.085818	0.87	123	2014-12-26	13:19:40
1311	50.316083	-4.085808	0.92	130.3	2014-12-26	13:19:41
1312	50.316077	-4.085802	0.83	147.8	2014-12-26	13:19:42
1313	50.31607	-4.085799	0.81	164.3	2014-12-26	13:19:43
1314	50.316058	-4.085794	1.38	166.1	2014-12-26	13:19:44
1315	50.316049	-4.085783	1.2	141.2	2014-12-26	13:19:45
1316	50.316048	-4.085768	1.1	98.3	2014-12-26	13:19:46
1317	50.316045	-4.085757	0.83	107.7	2014-12-26	13:19:47
1318	50.316037	-4.085748	1.14	143.9	2014-12-26	13:19:48
1319	50.316028	-4.085738	1.26	147.4	2014-12-26	13:19:49
1320	50.316022	-4.085726	1.07	127.5	2014-12-26	13:19:50
1321	50.316014	-4.085714	1.21	136.9	2014-12-26	13:19:51
1322	50.316004	-4.085708	1.15	155.5	2014-12-26	13:19:52
1323	50.315995	-4.085701	1.12	155.4	2014-12-26	13:19:53
1324	50.315987	-4.085695	1	151.8	2014-12-26	13:19:54
1325	50.315978	-4.085685	1.21	145.5	2014-12-26	13:19:55
1326	50.315968	-4.085679	1.23	159.9	2014-12-26	13:19:56
1327	50.315959	-4.085675	1.09	166	2014-12-26	13:19:57
1328	50.315946	-4.085673	1.41	173.7	2014-12-26	13:19:58
1329	50.315933	-4.085672	1.42	177.6	2014-12-26	13:19:59
1330	50.315924	-4.08567	1.04	172.8	2014-12-26	13:20:00
1331	50.315916	-4.085668	0.86	168.7	2014-12-26	13:20:01
1332	50.315906	-4.085666	1.14	171	2014-12-26	13:20:02
1333	50.315904	-4.085656	0.74	107.7	2014-12-26	13:20:03
1334	50.315909	-4.085643	1.02	59.1	2014-12-26	13:20:04
1335	50.315905	-4.085638	0.57	138.4	2014-12-26	13:20:05
1336	50.315896	-4.085636	1.04	170.8	2014-12-26	13:20:06
1337	50.31589	-4.085629	0.84	145.1	2014-12-26	13:20:07
1338	50.315885	-4.085622	0.7	136.8	2014-12-26	13:20:08
1339	50.315876	-4.085622	0.98	180.7	2014-12-26	13:20:09
1340	50.315867	-4.085623	1.05	181.3	2014-12-26	13:20:10
1341	50.315858	-4.085624	0.95	186.5	2014-12-26	13:20:11
1342	50.315849	-4.085626	1.06	188.1	2014-12-26	13:20:12
1343	50.31584	-4.085627	1.04	181.7	2014-12-26	13:20:13
1344	50.315834	-4.085623	0.71	161.8	2014-12-26	13:20:14
1345	50.315828	-4.085625	0.59	187	2014-12-26	13:20:15
1346	50.315821	-4.085626	0.85	186	2014-12-26	13:20:16
1347	50.315818	-4.085626	0.31	188.8	2014-12-26	13:20:17
1348	50.315818	-4.085625	0.15	112.2	2014-12-26	13:20:18
1349	50.315818	-4.085624	0.08	4.4	2014-12-26	13:20:19
1350	50.315818	-4.085625	0.07	238.4	2014-12-26	13:20:20
1351	50.315818	-4.085625	0.05	0	2014-12-26	13:20:21
1352	50.315821	-4.085623	0.28	28.3	2014-12-26	13:20:22
1353	50.315816	-4.085623	0.5	180	2014-12-26	13:20:23
1354	50.315812	-4.085621	0.49	158.6	2014-12-26	13:20:24
1355	50.315811	-4.085617	0.29	102.9	2014-12-26	13:20:25
1356	50.315816	-4.085608	0.77	52.5	2014-12-26	13:20:26
1357	50.315822	-4.085604	0.77	25.1	2014-12-26	13:20:27
1358	50.315824	-4.085603	0.12	13.8	2014-12-26	13:20:29
1359	50.315824	-4.085602	0.07	82.9	2014-12-26	13:20:30
1360	50.315825	-4.085602	0.06	6.4	2014-12-26	13:20:31
1361	50.315825	-4.0856	0.07	94	2014-12-26	13:20:33
1362	50.315824	-4.085594	0.45	104.2	2014-12-26	13:20:34
1363	50.315824	-4.085593	0.01	35.7	2014-12-26	13:20:35
1364	50.315826	-4.08559	0.39	46	2014-12-26	13:20:36
1365	50.315828	-4.085582	0.58	67.3	2014-12-26	13:20:37
1366	50.315831	-4.085574	0.64	57.2	2014-12-26	13:20:38
1367	50.315833	-4.085574	0.12	8.5	2014-12-26	13:20:40
1368	50.315833	-4.085568	0.42	90	2014-12-26	13:20:41
1369	50.315837	-4.085563	0.55	44.2	2014-12-26	13:20:42
1370	50.315838	-4.085558	0.32	74.7	2014-12-26	13:20:43
1371	50.315838	-4.085554	0.34	82.2	2014-12-26	13:20:44
1372	50.315838	-4.085554	0	0	2014-12-26	13:20:45
1373	50.315837	-4.085554	0.1	218.7	2014-12-26	13:20:46
1374	50.315837	-4.085555	0.03	212.6	2014-12-26	13:20:47
1375	50.315837	-4.085555	0.03	203.1	2014-12-26	13:20:49
1376	50.315837	-4.085555	0.02	243.4	2014-12-26	13:20:50
1377	50.315836	-4.085555	0.11	160.9	2014-12-26	13:20:51
1378	50.315835	-4.085552	0.19	101.2	2014-12-26	13:20:52
1379	50.315827	-4.085549	0.99	166.8	2014-12-26	13:20:53
1380	50.315817	-4.085548	1.12	178.2	2014-12-26	13:20:54
1381	50.315806	-4.085551	1.18	187.8	2014-12-26	13:20:55
1382	50.315795	-4.085552	1.26	185.1	2014-12-26	13:20:56
1383	50.315785	-4.085555	1.13	190.3	2014-12-26	13:20:57
1384	50.31578	-4.085552	0.62	157.3	2014-12-26	13:20:58
1385	50.315773	-4.08555	0.77	168.8	2014-12-26	13:20:59
1386	50.315768	-4.085551	0.59	192.2	2014-12-26	13:21:00
1387	50.31576	-4.085552	0.82	185	2014-12-26	13:21:01
1388	50.315748	-4.085554	1.38	185.4	2014-12-26	13:21:02
1389	50.31574	-4.085557	0.91	191.7	2014-12-26	13:21:03
1390	50.31574	-4.085556	0.04	75.9	2014-12-26	13:21:04
1391	50.31573	-4.085557	1.06	182.6	2014-12-26	13:21:05
1392	50.315732	-4.085555	0.24	43.3	2014-12-26	13:21:06
1393	50.315739	-4.085549	0.84	30.2	2014-12-26	13:21:07
1394	50.315739	-4.085546	0.21	90	2014-12-26	13:21:08
1395	50.315738	-4.085544	0.06	126.3	2014-12-26	13:21:10
1396	50.315741	-4.085537	0.62	56	2014-12-26	13:21:11
1397	50.315741	-4.085533	0.15	95.2	2014-12-26	13:21:13
1398	50.315735	-4.085533	0.62	181.7	2014-12-26	13:21:14
1399	50.315733	-4.08553	0.33	137.8	2014-12-26	13:21:15
1400	50.315733	-4.08553	0.04	102	2014-12-26	13:21:16
1401	50.315734	-4.085524	0.41	70.2	2014-12-26	13:21:17
1402	50.315734	-4.085519	0.36	103.6	2014-12-26	13:21:18
1403	50.315734	-4.085517	0.13	86.1	2014-12-26	13:21:19
1404	50.315734	-4.085514	0.1	94.9	2014-12-26	13:21:21
1405	50.315734	-4.085514	0.04	90	2014-12-26	13:21:22
1406	50.315733	-4.085513	0.09	96.4	2014-12-26	13:21:23
1407	50.315733	-4.085511	0.05	113.7	2014-12-26	13:21:25
1408	50.315733	-4.085511	0.02	90	2014-12-26	13:21:26
1409	50.315737	-4.085509	0.44	20.7	2014-12-26	13:21:27
1410	50.31574	-4.085506	0.36	31.7	2014-12-26	13:21:28
1411	50.315738	-4.085505	0.08	155	2014-12-26	13:21:30
1412	50.315738	-4.085505	0.06	142.8	2014-12-26	13:21:31
1413	50.315737	-4.085504	0.06	142.2	2014-12-26	13:21:32
1414	50.315737	-4.085503	0.13	98.1	2014-12-26	13:21:33
1415	50.315738	-4.085497	0.21	74.8	2014-12-26	13:21:35
1416	50.315737	-4.085492	0.36	108.1	2014-12-26	13:21:36
1417	50.315733	-4.085488	0.54	149.6	2014-12-26	13:21:37
1418	50.31573	-4.085484	0.49	138.5	2014-12-26	13:21:38
1419	50.31573	-4.085479	0.32	78.4	2014-12-26	13:21:39
1420	50.315731	-4.085479	0.04	0	2014-12-26	13:21:40
1421	50.315731	-4.085479	0.01	180	2014-12-26	13:21:41
1422	50.315734	-4.085476	0.39	32.6	2014-12-26	13:21:42
1423	50.315734	-4.085476	0.02	104.1	2014-12-26	13:21:44
1424	50.315734	-4.085476	0.02	90	2014-12-26	13:21:45
1425	50.315734	-4.085475	0.05	67	2014-12-26	13:21:46
1426	50.315734	-4.085474	0.07	32	2014-12-26	13:21:47
1427	50.315734	-4.085474	0.06	62.4	2014-12-26	13:21:48
1428	50.315735	-4.085472	0.13	77.5	2014-12-26	13:21:49
1429	50.315735	-4.08547	0.13	85.9	2014-12-26	13:21:50
1430	50.31574	-4.08546	0.95	52.6	2014-12-26	13:21:51
1431	50.315742	-4.085452	0.58	68.4	2014-12-26	13:21:52
1432	50.315742	-4.085452	0	0	2014-12-26	13:21:53
1433	50.315742	-4.085451	0.07	106.1	2014-12-26	13:21:54
1434	50.315743	-4.085461	0.71	280.5	2014-12-26	13:21:55
1435	50.315745	-4.085472	0.87	288.8	2014-12-26	13:21:56
1436	50.315752	-4.085483	1.07	313	2014-12-26	13:21:57
1437	50.31576	-4.085489	0.94	336.9	2014-12-26	13:21:58
1438	50.315768	-4.085486	0.94	9.9	2014-12-26	13:21:59
1439	50.315781	-4.085479	1.56	19.6	2014-12-26	13:22:00
1440	50.315802	-4.085464	2.53	25.4	2014-12-26	13:22:01
1441	50.315819	-4.085446	2.29	33.4	2014-12-26	13:22:02
1442	50.315829	-4.085433	1.4	40	2014-12-26	13:22:03
1443	50.31583	-4.085425	0.61	70.5	2014-12-26	13:22:04
1444	50.315832	-4.085416	0.69	76.6	2014-12-26	13:22:05
1445	50.315833	-4.085409	0.24	75.2	2014-12-26	13:22:07
1446	50.315833	-4.08541	0.02	240.6	2014-12-26	13:22:08
1447	50.315838	-4.085412	0.6	345.5	2014-12-26	13:22:09
1448	50.315845	-4.085409	0.83	13.2	2014-12-26	13:22:10
1449	50.315863	-4.085393	2.26	31.3	2014-12-26	13:22:11
1450	50.315887	-4.085364	3.36	36.5	2014-12-26	13:22:12
1451	50.315916	-4.085336	3.86	31.8	2014-12-26	13:22:13
1452	50.31595	-4.085307	4.22	29.1	2014-12-26	13:22:14
1453	50.315984	-4.085298	3.86	9.9	2014-12-26	13:22:15
1454	50.316017	-4.085302	3.74	355.7	2014-12-26	13:22:16
1455	50.316054	-4.085306	4.09	356	2014-12-26	13:22:17
1456	50.316091	-4.085321	4.23	345	2014-12-26	13:22:18
1457	50.316127	-4.085347	4.39	335.3	2014-12-26	13:22:19
1458	50.31616	-4.085375	4.19	331.3	2014-12-26	13:22:20
1459	50.316192	-4.085406	4.19	328.2	2014-12-26	13:22:21
1460	50.316222	-4.085429	3.76	334.2	2014-12-26	13:22:22
1461	50.316251	-4.085445	3.47	340.8	2014-12-26	13:22:23
1462	50.316272	-4.085461	2.6	333.9	2014-12-26	13:22:24
1463	50.316283	-4.085468	1.29	338.9	2014-12-26	13:22:25
1464	50.316288	-4.085474	0.65	318.1	2014-12-26	13:22:26
1465	50.316285	-4.085481	0.59	240.5	2014-12-26	13:22:27
1466	50.316278	-4.08549	1	219.5	2014-12-26	13:22:28
1467	50.316271	-4.085502	1.14	228.1	2014-12-26	13:22:29
1468	50.316267	-4.085512	0.87	236.3	2014-12-26	13:22:30
1469	50.316258	-4.085521	1.18	210.9	2014-12-26	13:22:31
1470	50.316247	-4.085531	1.36	212.1	2014-12-26	13:22:32
1471	50.31624	-4.085542	1.08	223.5	2014-12-26	13:22:33
1472	50.316233	-4.085551	1.06	220.7	2014-12-26	13:22:34
1473	50.31623	-4.085559	0.65	239.7	2014-12-26	13:22:35
1474	50.316227	-4.085566	0.58	238.2	2014-12-26	13:22:36
1475	50.316225	-4.085573	0.56	237.5	2014-12-26	13:22:37
1476	50.31623	-4.085573	0.6	0	2014-12-26	13:22:38
1477	50.316236	-4.08557	0.36	17	2014-12-26	13:22:40
1478	50.316237	-4.085569	0.14	12	2014-12-26	13:22:41
1479	50.316238	-4.085571	0.14	317.1	2014-12-26	13:22:42
1480	50.316232	-4.085574	0.71	200.7	2014-12-26	13:22:43
1481	50.316223	-4.08558	1.07	201.5	2014-12-26	13:22:44
1482	50.316214	-4.085587	1.15	207.1	2014-12-26	13:22:45
1483	50.316204	-4.085596	1.32	208.6	2014-12-26	13:22:46
1484	50.316191	-4.085605	1.52	205.5	2014-12-26	13:22:47
1485	50.316185	-4.085613	0.93	215.9	2014-12-26	13:22:48
1486	50.316185	-4.085612	0.05	65.3	2014-12-26	13:22:49
1487	50.316177	-4.085623	1.13	221.8	2014-12-26	13:22:50
1488	50.316169	-4.085629	1.01	204	2014-12-26	13:22:51
1489	50.316159	-4.085631	1.12	187.7	2014-12-26	13:22:52
1490	50.316154	-4.08563	0.6	172.6	2014-12-26	13:22:53
1491	50.316154	-4.08563	0.02	211	2014-12-26	13:22:54
1492	50.31614	-4.085632	1.55	186.4	2014-12-26	13:22:55
1493	50.316124	-4.085634	1.76	182.9	2014-12-26	13:22:56
1494	50.316112	-4.085633	1.37	178	2014-12-26	13:22:57
1495	50.316103	-4.085632	0.91	176.6	2014-12-26	13:22:58
1496	50.316095	-4.085629	0.93	167.8	2014-12-26	13:22:59
1497	50.316086	-4.085629	1.08	177.2	2014-12-26	13:23:00
1498	50.316073	-4.085628	1.38	176.5	2014-12-26	13:23:01
1499	50.316062	-4.085626	1.21	173.2	2014-12-26	13:23:02
1500	50.316053	-4.085623	1.07	171.7	2014-12-26	13:23:03
1501	50.316044	-4.085621	0.99	172.4	2014-12-26	13:23:04
1502	50.316034	-4.085622	1.11	181.2	2014-12-26	13:23:05
1503	50.316025	-4.085625	1.04	191	2014-12-26	13:23:06
1504	50.31602	-4.085625	0.5	182	2014-12-26	13:23:07
1505	50.316014	-4.085626	0.76	185.4	2014-12-26	13:23:08
1506	50.316001	-4.085627	1.36	182	2014-12-26	13:23:09
1507	50.315995	-4.085626	0.74	176.7	2014-12-26	13:23:10
1508	50.315994	-4.085626	0.04	205.2	2014-12-26	13:23:11
1509	50.315982	-4.085629	1.44	187.2	2014-12-26	13:23:12
1510	50.315971	-4.08563	1.19	184.3	2014-12-26	13:23:13
1511	50.315963	-4.085629	0.87	177.3	2014-12-26	13:23:14
1512	50.315954	-4.085629	1.03	178.3	2014-12-26	13:23:15
1513	50.315946	-4.085628	0.83	174.3	2014-12-26	13:23:16
1514	50.315939	-4.085628	0.81	178.7	2014-12-26	13:23:17
1515	50.315928	-4.085631	1.24	191.9	2014-12-26	13:23:18
1516	50.315918	-4.085634	1.11	188.9	2014-12-26	13:23:19
1517	50.315909	-4.085632	1.08	175.9	2014-12-26	13:23:20
1518	50.315904	-4.085629	0.54	153.9	2014-12-26	13:23:21
1519	50.315908	-4.085621	0.68	57.8	2014-12-26	13:23:22
1520	50.315906	-4.085617	0.3	119.6	2014-12-26	13:23:23
1521	50.315898	-4.085617	0.95	180.3	2014-12-26	13:23:24
1522	50.315888	-4.085619	1.03	184.7	2014-12-26	13:23:25
1523	50.315881	-4.085621	0.91	191.7	2014-12-26	13:23:26
1524	50.315871	-4.085623	1.03	186.6	2014-12-26	13:23:27
1525	50.315863	-4.085622	0.95	175	2014-12-26	13:23:28
1526	50.315866	-4.085613	0.67	62.5	2014-12-26	13:23:29
1527	50.315871	-4.085604	0.91	48.2	2014-12-26	13:23:30
1528	50.315868	-4.085602	0.35	152.4	2014-12-26	13:23:31
1529	50.315864	-4.085601	0.52	179.4	2014-12-26	13:23:32
1530	50.315857	-4.085601	0.76	178.6	2014-12-26	13:23:33
1531	50.315848	-4.085603	0.99	186.3	2014-12-26	13:23:34
1532	50.31584	-4.085603	0.89	183.1	2014-12-26	13:23:35
1533	50.31583	-4.085605	1.09	186.6	2014-12-26	13:23:36
1534	50.315818	-4.085609	1.42	191.9	2014-12-26	13:23:37
1535	50.315807	-4.085613	1.22	191	2014-12-26	13:23:38
1536	50.315802	-4.085616	0.64	200.3	2014-12-26	13:23:39
1537	50.315799	-4.085617	0.31	194.6	2014-12-26	13:23:40
1538	50.315798	-4.085616	0.09	153.6	2014-12-26	13:23:41
1539	50.31579	-4.085622	1.02	204.1	2014-12-26	13:23:42
1540	50.315782	-4.085626	0.92	199	2014-12-26	13:23:43
1541	50.315775	-4.08563	0.86	198.7	2014-12-26	13:23:44
1542	50.315766	-4.085634	0.99	197.6	2014-12-26	13:23:45
1543	50.315757	-4.085636	1.03	185.6	2014-12-26	13:23:46
1544	50.31575	-4.085636	0.8	182.1	2014-12-26	13:23:47
1545	50.315743	-4.085637	0.78	187	2014-12-26	13:23:48
1546	50.315733	-4.08564	1.15	189.2	2014-12-26	13:23:49
1547	50.315728	-4.08564	0.53	182.6	2014-12-26	13:23:50
1548	50.315734	-4.085638	0.7	12.4	2014-12-26	13:23:51
1549	50.315736	-4.085635	0.19	44	2014-12-26	13:23:53
1550	50.31574	-4.085629	0.53	49.6	2014-12-26	13:23:54
1551	50.315741	-4.085625	0.31	54.8	2014-12-26	13:23:55
1552	50.31574	-4.085625	0.05	183.9	2014-12-26	13:23:57
1553	50.315737	-4.085623	0.45	160.4	2014-12-26	13:23:58
1554	50.315736	-4.085621	0.16	114.3	2014-12-26	13:23:59
1555	50.315736	-4.085621	0.05	129.2	2014-12-26	13:24:00
1556	50.315736	-4.085621	0.01	232.8	2014-12-26	13:24:02
1557	50.315738	-4.085619	0.3	32.6	2014-12-26	13:24:03
1558	50.315738	-4.085619	0.02	32.6	2014-12-26	13:24:04
1559	50.315731	-4.085619	0.76	183.2	2014-12-26	13:24:05
1560	50.315724	-4.085622	0.77	193.9	2014-12-26	13:24:06
1561	50.315718	-4.085623	0.76	187.2	2014-12-26	13:24:07
1562	50.315712	-4.085625	0.65	190.7	2014-12-26	13:24:08
1563	50.315704	-4.085627	0.86	190.4	2014-12-26	13:24:09
1564	50.315697	-4.08563	0.82	192.9	2014-12-26	13:24:10
1565	50.315692	-4.085631	0.61	188.4	2014-12-26	13:24:11
1566	50.315686	-4.085632	0.64	185.9	2014-12-26	13:24:12
1567	50.315679	-4.085634	0.84	191.1	2014-12-26	13:24:13
1568	50.31567	-4.085635	0.93	185.5	2014-12-26	13:24:14
1569	50.315661	-4.085636	1.01	182.7	2014-12-26	13:24:15
1570	50.315657	-4.085636	0.26	177.4	2014-12-26	13:24:17
1571	50.315651	-4.085636	0.61	179.4	2014-12-26	13:24:18
1572	50.315651	-4.085636	0.04	283.8	2014-12-26	13:24:19
1573	50.315663	-4.085638	1.31	355.6	2014-12-26	13:24:20
1574	50.315665	-4.085634	0.36	51.8	2014-12-26	13:24:21
1575	50.315661	-4.085627	0.63	129.5	2014-12-26	13:24:22
1576	50.315668	-4.085618	0.91	40.8	2014-12-26	13:24:23
1577	50.315687	-4.085599	2.54	33.5	2014-12-26	13:24:24
1578	50.315709	-4.085573	3.07	35.9	2014-12-26	13:24:25
1579	50.31572	-4.085557	1.69	44.2	2014-12-26	13:24:26
1580	50.31572	-4.08555	0.51	93.1	2014-12-26	13:24:27
1581	50.315719	-4.085547	0.24	120.9	2014-12-26	13:24:28
1582	50.315719	-4.085547	0.02	50.3	2014-12-26	13:24:29
1583	50.315719	-4.085546	0.01	90	2014-12-26	13:24:30
1584	50.315719	-4.085546	0	0	2014-12-26	13:24:31
1585	50.315719	-4.085546	0.03	69.2	2014-12-26	13:24:32
1586	50.315719	-4.085546	0.01	0	2014-12-26	13:24:33
1587	50.315719	-4.085546	0	0	2014-12-26	13:24:34
1588	50.315719	-4.085545	0.06	120.3	2014-12-26	13:24:35
1589	50.315712	-4.085546	0.73	182.3	2014-12-26	13:24:36
1590	50.315707	-4.085547	0.56	187.3	2014-12-26	13:24:37
1591	50.315701	-4.085548	0.65	184.7	2014-12-26	13:24:38
1592	50.315694	-4.085546	0.84	171	2014-12-26	13:24:39
1593	50.315686	-4.085547	0.91	184.1	2014-12-26	13:24:40
1594	50.315676	-4.085547	1.02	183	2014-12-26	13:24:41
1595	50.315667	-4.085547	1.06	177.7	2014-12-26	13:24:42
1596	50.315661	-4.085547	0.63	178.9	2014-12-26	13:24:43
1597	50.315661	-4.085545	0.09	107.4	2014-12-26	13:24:44
1598	50.315651	-4.085546	1.13	182.4	2014-12-26	13:24:45
1599	50.315645	-4.085547	0.64	183.2	2014-12-26	13:24:46
1600	50.315645	-4.085545	0.12	112.5	2014-12-26	13:24:47
1601	50.315636	-4.085549	0.98	198.9	2014-12-26	13:24:48
1602	50.31563	-4.085551	0.72	188.6	2014-12-26	13:24:49
1603	50.315625	-4.085553	0.61	192.9	2014-12-26	13:24:50
1604	50.315622	-4.085555	0.17	199.6	2014-12-26	13:24:52
1605	50.315622	-4.085554	0.04	90	2014-12-26	13:24:53
1606	50.315628	-4.085547	0.9	34.1	2014-12-26	13:24:54
1607	50.315632	-4.085546	0.34	5.1	2014-12-26	13:24:55
1608	50.315637	-4.085545	0.59	13.6	2014-12-26	13:24:56
1609	50.31565	-4.085536	1.6	23.5	2014-12-26	13:24:57
1610	50.315661	-4.085526	1.41	29.3	2014-12-26	13:24:58
1611	50.315663	-4.085518	0.6	65	2014-12-26	13:24:59
1612	50.315661	-4.085517	0.13	161.8	2014-12-26	13:25:01
1613	50.315666	-4.085511	0.69	35.5	2014-12-26	13:25:02
1614	50.315666	-4.085509	0.21	79.4	2014-12-26	13:25:03
1615	50.315661	-4.085509	0.55	180	2014-12-26	13:25:04
1616	50.315656	-4.08551	0.28	191.8	2014-12-26	13:25:06
1617	50.315657	-4.08551	0.03	33.1	2014-12-26	13:25:08
1618	50.315657	-4.085509	0.03	26.6	2014-12-26	13:25:10
1619	50.31566	-4.085503	0.53	56.7	2014-12-26	13:25:11
1620	50.315659	-4.0855	0.24	117.4	2014-12-26	13:25:12
1621	50.315656	-4.085499	0.39	164.8	2014-12-26	13:25:13
1622	50.315655	-4.085498	0.07	115.3	2014-12-26	13:25:14
1623	50.315659	-4.085494	0.53	31	2014-12-26	13:25:15
1624	50.315663	-4.085489	0.49	43.8	2014-12-26	13:25:16
1625	50.315663	-4.085489	0.03	68.3	2014-12-26	13:25:18
1626	50.315663	-4.085488	0.05	65.3	2014-12-26	13:25:19
1627	50.315666	-4.085482	0.52	56.4	2014-12-26	13:25:20
1628	50.315662	-4.085481	0.35	168.2	2014-12-26	13:25:21
1629	50.315658	-4.085481	0.22	183.2	2014-12-26	13:25:23
1630	50.315659	-4.085481	0.05	27.3	2014-12-26	13:25:24
1631	50.315661	-4.085471	0.71	73.2	2014-12-26	13:25:25
1632	50.315657	-4.085463	0.75	126.9	2014-12-26	13:25:26
1633	50.315651	-4.085462	0.64	173	2014-12-26	13:25:27
1634	50.315651	-4.085464	0.13	282.5	2014-12-26	13:25:28
1635	50.315652	-4.085464	0.05	333.3	2014-12-26	13:25:30
1636	50.31565	-4.085465	0.26	193.4	2014-12-26	13:25:31
1637	50.315651	-4.085465	0.07	347.1	2014-12-26	13:25:33
1638	50.315651	-4.085465	0.03	348.9	2014-12-26	13:25:34
1639	50.315652	-4.085466	0.05	315.9	2014-12-26	13:25:35
1640	50.315651	-4.085471	0.17	252.4	2014-12-26	13:25:37
1641	50.315651	-4.085471	0.06	327.4	2014-12-26	13:25:38
1642	50.315651	-4.085474	0.25	261.2	2014-12-26	13:25:39
1643	50.315651	-4.085474	0.05	79.5	2014-12-26	13:25:40
1644	50.315648	-4.085476	0.19	207.4	2014-12-26	13:25:42
1645	50.315646	-4.085483	0.48	252	2014-12-26	13:25:43
1646	50.315645	-4.085486	0.15	232.7	2014-12-26	13:25:45
1647	50.31565	-4.085483	0.66	16.7	2014-12-26	13:25:46
1648	50.315651	-4.085483	0.09	3.9	2014-12-26	13:25:47
1649	50.315648	-4.085481	0.43	159.7	2014-12-26	13:25:48
1650	50.315644	-4.08548	0.39	166	2014-12-26	13:25:49
1651	50.315641	-4.085479	0.38	175.5	2014-12-26	13:25:50
1652	50.31564	-4.085476	0.12	120.1	2014-12-26	13:25:52
1653	50.315641	-4.085476	0.11	12.9	2014-12-26	13:25:53
1654	50.315642	-4.085474	0.18	40.4	2014-12-26	13:25:54
1655	50.315651	-4.085466	1.18	31.1	2014-12-26	13:25:55
1656	50.315659	-4.085459	1.05	28.4	2014-12-26	13:25:56
1657	50.315659	-4.085452	0.45	94.6	2014-12-26	13:25:57
1658	50.31566	-4.085449	0.3	56.1	2014-12-26	13:25:58
1659	50.315667	-4.085445	0.74	22.1	2014-12-26	13:25:59
1660	50.31567	-4.085441	0.5	36.6	2014-12-26	13:26:00
1661	50.315668	-4.085439	0.29	162.2	2014-12-26	13:26:01
1662	50.315665	-4.085436	0.36	138.6	2014-12-26	13:26:02
1663	50.315664	-4.085434	0.12	132.7	2014-12-26	13:26:04
1664	50.315665	-4.085436	0.25	314.7	2014-12-26	13:26:05
1665	50.315667	-4.085438	0.26	325.3	2014-12-26	13:26:06
1666	50.315672	-4.08545	1.02	302.1	2014-12-26	13:26:07
1667	50.315675	-4.085464	1	288	2014-12-26	13:26:08
1668	50.31568	-4.085473	0.89	313	2014-12-26	13:26:09
1669	50.315689	-4.08548	1.06	331.5	2014-12-26	13:26:10
1670	50.315694	-4.085486	0.67	322.7	2014-12-26	13:26:11
1671	50.315702	-4.085486	0.92	358.9	2014-12-26	13:26:12
1672	50.315724	-4.085483	2.42	4.2	2014-12-26	13:26:13
1673	50.315756	-4.085478	3.58	5.9	2014-12-26	13:26:14
1674	50.315799	-4.085466	4.88	10.6	2014-12-26	13:26:15
1675	50.315845	-4.085466	5.14	359.7	2014-12-26	13:26:16
1676	50.315892	-4.085474	5.29	353.9	2014-12-26	13:26:17
1677	50.315943	-4.085475	5.61	359.4	2014-12-26	13:26:18
1678	50.315987	-4.085468	5.01	5.4	2014-12-26	13:26:19
1679	50.316027	-4.085461	4.42	6.6	2014-12-26	13:26:20
1680	50.316065	-4.085456	4.27	4.8	2014-12-26	13:26:21
1681	50.316104	-4.085449	4.36	6.2	2014-12-26	13:26:22
1682	50.316145	-4.085447	4.55	2.2	2014-12-26	13:26:23
1683	50.316186	-4.085454	4.65	354.2	2014-12-26	13:26:24
1684	50.316225	-4.085465	4.42	349	2014-12-26	13:26:25
1685	50.316256	-4.085483	3.57	340.1	2014-12-26	13:26:26
1686	50.316283	-4.085495	3.22	343.9	2014-12-26	13:26:27
1687	50.316315	-4.085492	3.54	3.2	2014-12-26	13:26:28
1688	50.316327	-4.085486	1.43	19.4	2014-12-26	13:26:29
1689	50.316315	-4.085489	1.44	189.3	2014-12-26	13:26:30
1690	50.316305	-4.08549	1.1	185	2014-12-26	13:26:31
1691	50.316296	-4.085488	1.04	171.1	2014-12-26	13:26:32
1692	50.316278	-4.085485	1.95	173	2014-12-26	13:26:33
1693	50.316254	-4.085482	2.66	176.5	2014-12-26	13:26:34
1694	50.31624	-4.085476	1.63	163.5	2014-12-26	13:26:35
1695	50.316234	-4.085467	0.95	141.1	2014-12-26	13:26:36
1696	50.316225	-4.085465	0.97	171.5	2014-12-26	13:26:37
1697	50.316212	-4.08547	1.45	193.3	2014-12-26	13:26:38
1698	50.316199	-4.085482	1.74	209.8	2014-12-26	13:26:39
1699	50.316191	-4.085493	1.13	223.3	2014-12-26	13:26:40
1700	50.316188	-4.085501	0.68	234.1	2014-12-26	13:26:41
1701	50.316182	-4.085508	0.78	218.1	2014-12-26	13:26:42
1702	50.316175	-4.085511	0.85	195	2014-12-26	13:26:43
1703	50.316165	-4.085517	1.17	201.9	2014-12-26	13:26:44
1704	50.316154	-4.085523	1.37	199.4	2014-12-26	13:26:45
1705	50.316139	-4.085529	1.62	194.9	2014-12-26	13:26:46
1706	50.316125	-4.085533	1.64	190.1	2014-12-26	13:26:47
1707	50.316115	-4.085534	1.16	184.4	2014-12-26	13:26:48
1708	50.316105	-4.085536	1.07	184.1	2014-12-26	13:26:49
1709	50.316095	-4.085537	1.13	186.1	2014-12-26	13:26:50
1710	50.316089	-4.085533	0.74	154.1	2014-12-26	13:26:51
1711	50.316088	-4.085527	0.42	105.4	2014-12-26	13:26:52
1712	50.316085	-4.085523	0.45	136.6	2014-12-26	13:26:53
1713	50.316078	-4.08552	0.8	165.7	2014-12-26	13:26:54
1714	50.316068	-4.085519	1.18	176.2	2014-12-26	13:26:55
1715	50.316057	-4.085519	1.21	180.8	2014-12-26	13:26:56
1716	50.316047	-4.085519	1.1	180.9	2014-12-26	13:26:57
1717	50.316036	-4.085516	1.26	170.7	2014-12-26	13:26:58
1718	50.316027	-4.085514	0.98	167.8	2014-12-26	13:26:59
1719	50.316022	-4.085508	0.67	144.9	2014-12-26	13:27:00
1720	50.316013	-4.085504	1.01	164.9	2014-12-26	13:27:01
1721	50.316005	-4.085503	0.94	175.3	2014-12-26	13:27:02
1722	50.315995	-4.085505	1.05	185.6	2014-12-26	13:27:03
1723	50.315983	-4.085509	1.41	193	2014-12-26	13:27:04
1724	50.315972	-4.085513	1.28	192.1	2014-12-26	13:27:05
1725	50.315963	-4.085515	1.03	186.3	2014-12-26	13:27:06
1726	50.315955	-4.085516	0.9	186.4	2014-12-26	13:27:07
1727	50.315948	-4.085517	0.75	185	2014-12-26	13:27:08
1728	50.315942	-4.085522	0.74	207.9	2014-12-26	13:27:09
1729	50.315932	-4.085528	1.23	202.9	2014-12-26	13:27:10
1730	50.315926	-4.085532	0.74	202.3	2014-12-26	13:27:11
1731	50.315926	-4.085532	0.01	0	2014-12-26	13:27:12
1732	50.315917	-4.08554	1.09	208.9	2014-12-26	13:27:13
1733	50.315909	-4.085545	1.03	199.9	2014-12-26	13:27:14
1734	50.315902	-4.085549	0.8	200.6	2014-12-26	13:27:15
1735	50.315896	-4.085552	0.73	201.1	2014-12-26	13:27:16
1736	50.31589	-4.085556	0.73	198.6	2014-12-26	13:27:17
1737	50.315882	-4.085561	0.91	204	2014-12-26	13:27:18
1738	50.315871	-4.085567	1.31	199.9	2014-12-26	13:27:19
1739	50.315861	-4.085569	1.08	185.4	2014-12-26	13:27:20
1740	50.315854	-4.08557	0.84	186.1	2014-12-26	13:27:21
1741	50.315843	-4.085575	1.32	196.5	2014-12-26	13:27:22
1742	50.315833	-4.085577	1.01	186.4	2014-12-26	13:27:23
1743	50.315828	-4.085576	0.63	175.6	2014-12-26	13:27:24
1744	50.315819	-4.085579	1.01	191.6	2014-12-26	13:27:25
1745	50.315809	-4.085583	1.13	194.3	2014-12-26	13:27:26
1746	50.315802	-4.085586	0.86	197	2014-12-26	13:27:27
1747	50.315794	-4.085587	0.82	183.7	2014-12-26	13:27:28
1748	50.315786	-4.08559	0.93	192.6	2014-12-26	13:27:29
1749	50.31578	-4.085593	0.75	196.2	2014-12-26	13:27:30
1750	50.31578	-4.085592	0.06	41.4	2014-12-26	13:27:31
1751	50.31578	-4.085591	0.1	119.1	2014-12-26	13:27:32
1752	50.315772	-4.085595	0.86	197.7	2014-12-26	13:27:33
1753	50.315766	-4.085598	0.71	199.5	2014-12-26	13:27:34
1754	50.315758	-4.085601	1.02	192.9	2014-12-26	13:27:35
1755	50.315748	-4.085605	1.12	192.9	2014-12-26	13:27:36
1756	50.315742	-4.085605	0.68	178.5	2014-12-26	13:27:37
1757	50.315735	-4.085604	0.8	175.3	2014-12-26	13:27:38
1758	50.315725	-4.085603	1.06	177.1	2014-12-26	13:27:39
1759	50.315717	-4.085603	0.85	182.4	2014-12-26	13:27:40
1760	50.31571	-4.085607	0.87	197.9	2014-12-26	13:27:41
1761	50.315703	-4.085608	0.8	184.2	2014-12-26	13:27:42
1762	50.315697	-4.08561	0.61	196.4	2014-12-26	13:27:43
1763	50.315694	-4.085612	0.43	196.9	2014-12-26	13:27:44
1764	50.315689	-4.085615	0.6	201.5	2014-12-26	13:27:45
1765	50.315683	-4.085619	0.62	201.9	2014-12-26	13:27:46
1766	50.315679	-4.085621	0.49	199	2014-12-26	13:27:47
1767	50.315672	-4.085625	0.9	198.4	2014-12-26	13:27:48
1768	50.315666	-4.085629	0.73	203.5	2014-12-26	13:27:49
1769	50.315665	-4.08563	0.06	231.9	2014-12-26	13:27:51
1770	50.315665	-4.08563	0	0	2014-12-26	13:27:53
1771	50.315668	-4.085627	0.42	39.4	2014-12-26	13:27:54
1772	50.315667	-4.085626	0.02	161.8	2014-12-26	13:27:56
1773	50.315674	-4.085621	0.86	26.2	2014-12-26	13:27:57
1774	50.315676	-4.085617	0.34	48.2	2014-12-26	13:27:58
1775	50.315676	-4.085616	0.07	129.1	2014-12-26	13:28:00
1776	50.315678	-4.085614	0.16	29	2014-12-26	13:28:02
1777	50.315681	-4.085623	0.74	299.5	2014-12-26	13:28:03
1778	50.315687	-4.085626	0.64	336	2014-12-26	13:28:04
1779	50.3157	-4.085621	1.56	14.6	2014-12-26	13:28:05
1780	50.315727	-4.085605	3.16	21	2014-12-26	13:28:06
1781	50.315763	-4.085587	4.24	17.3	2014-12-26	13:28:07
1782	50.315801	-4.085571	4.39	14.9	2014-12-26	13:28:08
1783	50.315833	-4.085559	3.62	14.7	2014-12-26	13:28:09
1784	50.315847	-4.085546	1.84	28	2014-12-26	13:28:10
1785	50.315847	-4.085537	0.7	90.8	2014-12-26	13:28:11
1786	50.315842	-4.085535	0.57	172.2	2014-12-26	13:28:12
1787	50.315836	-4.085541	0.79	210	2014-12-26	13:28:13
1788	50.31583	-4.085547	0.75	213.4	2014-12-26	13:28:14
1789	50.315823	-4.08555	0.85	197.8	2014-12-26	13:28:15
1790	50.315818	-4.085557	0.72	218.7	2014-12-26	13:28:16
1791	50.315812	-4.085559	0.67	193.8	2014-12-26	13:28:17
1792	50.315802	-4.085567	1.23	205.8	2014-12-26	13:28:18
1793	50.315795	-4.085574	0.93	213.5	2014-12-26	13:28:19
1794	50.315791	-4.085582	0.72	231.3	2014-12-26	13:28:20
1795	50.315788	-4.085588	0.29	229.3	2014-12-26	13:28:22
1796	50.315785	-4.085584	0.45	138.5	2014-12-26	13:28:23
1797	50.315783	-4.085579	0.18	114.9	2014-12-26	13:28:25
1798	50.315798	-4.085562	2.06	36.7	2014-12-26	13:28:26
1799	50.315825	-4.085528	3.76	39.1	2014-12-26	13:28:27
1800	50.315857	-4.085494	4.35	34.4	2014-12-26	13:28:28
1801	50.315896	-4.085463	4.84	26.6	2014-12-26	13:28:29
1802	50.315942	-4.085451	5.25	9.6	2014-12-26	13:28:30
1803	50.315984	-4.085467	4.78	346.1	2014-12-26	13:28:31
1804	50.316024	-4.085486	4.63	343	2014-12-26	13:28:32
1805	50.316066	-4.08549	4.75	356.7	2014-12-26	13:28:33
1806	50.31611	-4.085485	4.85	4.2	2014-12-26	13:28:34
1807	50.316149	-4.085479	4.37	5.2	2014-12-26	13:28:35
1808	50.316181	-4.085476	3.61	3.3	2014-12-26	13:28:36
1809	50.316215	-4.085472	3.74	5.4	2014-12-26	13:28:37
1810	50.316253	-4.08547	4.3	1.9	2014-12-26	13:28:38
1811	50.316291	-4.085479	4.22	350.8	2014-12-26	13:28:39
1812	50.316322	-4.085497	3.75	340.3	2014-12-26	13:28:40
1813	50.316346	-4.085509	2.8	342	2014-12-26	13:28:41
1814	50.316359	-4.085511	1.47	355.1	2014-12-26	13:28:42
1815	50.316363	-4.085511	0.21	359.2	2014-12-26	13:28:44
1816	50.316364	-4.08551	0.1	50.2	2014-12-26	13:28:45
1817	50.316365	-4.085512	0.18	312.7	2014-12-26	13:28:46
1818	50.316366	-4.085514	0.22	312.9	2014-12-26	13:28:47
1819	50.316361	-4.085518	0.64	211.7	2014-12-26	13:28:48
1820	50.316361	-4.08552	0.08	263.9	2014-12-26	13:28:49
1821	50.316354	-4.085526	0.94	210.1	2014-12-26	13:28:50
1822	50.316351	-4.085534	0.61	239.8	2014-12-26	13:28:51
1823	50.316351	-4.085536	0.16	273.3	2014-12-26	13:28:52
1824	50.316346	-4.08554	0.63	210.8	2014-12-26	13:28:53
1825	50.316346	-4.085543	0.16	279.8	2014-12-26	13:28:54
1826	50.316341	-4.085545	0.65	195.9	2014-12-26	13:28:55
1827	50.316334	-4.085548	0.82	192.1	2014-12-26	13:28:56
1828	50.316325	-4.085548	0.94	180.4	2014-12-26	13:28:57
1829	50.316318	-4.085552	0.81	199.3	2014-12-26	13:28:58
1830	50.316308	-4.085563	1.41	214.2	2014-12-26	13:28:59
1831	50.316302	-4.085568	0.75	210.6	2014-12-26	13:29:00
1832	50.316302	-4.085568	0.02	321.7	2014-12-26	13:29:02
1833	50.316302	-4.085568	0.01	32.6	2014-12-26	13:29:03
1834	50.316299	-4.085567	0.38	163.6	2014-12-26	13:29:04
1835	50.316293	-4.085565	0.68	167.8	2014-12-26	13:29:05
1836	50.316287	-4.085562	0.71	165.9	2014-12-26	13:29:06
1837	50.316279	-4.085561	0.95	174.2	2014-12-26	13:29:07
1838	50.316268	-4.085563	1.23	185.8	2014-12-26	13:29:08
1839	50.316264	-4.085561	0.39	156.4	2014-12-26	13:29:09
1840	50.316268	-4.085553	0.32	56.3	2014-12-26	13:29:11
1841	50.316254	-4.085561	1.63	199.2	2014-12-26	13:29:12
1842	50.316242	-4.085564	1.35	189.6	2014-12-26	13:29:13
1843	50.316229	-4.085567	1.43	189.3	2014-12-26	13:29:14
1844	50.316214	-4.085569	1.69	184.2	2014-12-26	13:29:15
1845	50.316201	-4.085568	1.4	178.5	2014-12-26	13:29:16
1846	50.316199	-4.085559	0.75	112	2014-12-26	13:29:17
1847	50.3162	-4.085548	0.79	81.9	2014-12-26	13:29:18
1848	50.316197	-4.085539	0.68	116.2	2014-12-26	13:29:19
1849	50.316194	-4.085538	0.39	168.5	2014-12-26	13:29:20
1850	50.316187	-4.085542	0.79	200.3	2014-12-26	13:29:21
1851	50.316177	-4.085546	1.17	194.4	2014-12-26	13:29:22
1852	50.316166	-4.085553	1.28	203.3	2014-12-26	13:29:23
1853	50.31616	-4.085562	0.92	221.3	2014-12-26	13:29:24
1854	50.316154	-4.08557	0.94	220.2	2014-12-26	13:29:25
1855	50.316148	-4.085575	0.68	207.1	2014-12-26	13:29:26
1856	50.316148	-4.085575	0.02	299.4	2014-12-26	13:29:27
1857	50.316141	-4.085579	0.87	197.9	2014-12-26	13:29:28
1858	50.316128	-4.08558	1.42	183.9	2014-12-26	13:29:29
1859	50.31612	-4.085576	0.97	165.5	2014-12-26	13:29:30
1860	50.316114	-4.08557	0.8	142.4	2014-12-26	13:29:31
1861	50.316103	-4.085563	1.3	157.4	2014-12-26	13:29:32
1862	50.316091	-4.085558	1.38	165	2014-12-26	13:29:33
1863	50.31608	-4.085553	1.25	164.8	2014-12-26	13:29:34
1864	50.316069	-4.08555	1.28	169.5	2014-12-26	13:29:35
1865	50.316057	-4.085548	1.38	175.8	2014-12-26	13:29:36
1866	50.316049	-4.085543	0.97	158.8	2014-12-26	13:29:37
1867	50.316042	-4.085537	0.91	149.3	2014-12-26	13:29:38
1868	50.316031	-4.085535	1.16	174.4	2014-12-26	13:29:39
1869	50.316024	-4.085529	0.89	149.1	2014-12-26	13:29:40
1870	50.316019	-4.085523	0.7	143.3	2014-12-26	13:29:41
1871	50.31601	-4.085523	1.08	180.6	2014-12-26	13:29:42
1872	50.316001	-4.085521	0.95	170.6	2014-12-26	13:29:43
1873	50.315993	-4.085518	0.93	167.4	2014-12-26	13:29:44
1874	50.315982	-4.085517	1.26	176.5	2014-12-26	13:29:45
1875	50.315973	-4.085518	0.99	182.8	2014-12-26	13:29:46
1876	50.315968	-4.085517	0.51	174.6	2014-12-26	13:29:47
1877	50.315959	-4.085515	1.07	173.6	2014-12-26	13:29:48
1878	50.315951	-4.085515	0.83	180.4	2014-12-26	13:29:49
1879	50.315946	-4.085513	0.66	162.5	2014-12-26	13:29:50
1880	50.315938	-4.085511	0.88	174.2	2014-12-26	13:29:51
1881	50.315933	-4.085511	0.58	175.8	2014-12-26	13:29:52
1882	50.315926	-4.085509	0.76	172.4	2014-12-26	13:29:53
1883	50.315915	-4.085511	1.24	184.1	2014-12-26	13:29:54
1884	50.315902	-4.085511	1.46	182.1	2014-12-26	13:29:55
1885	50.315889	-4.085512	1.36	183.5	2014-12-26	13:29:56
1886	50.315883	-4.085513	0.76	183.6	2014-12-26	13:29:57
1887	50.315875	-4.085512	0.86	176.8	2014-12-26	13:29:58
1888	50.315863	-4.085514	1.35	185.1	2014-12-26	13:29:59
1889	50.315853	-4.085512	1.06	172.6	2014-12-26	13:30:00
1890	50.315848	-4.085508	0.65	153.2	2014-12-26	13:30:01
1891	50.31584	-4.085506	0.91	170.2	2014-12-26	13:30:02
1892	50.315832	-4.085509	0.89	192	2014-12-26	13:30:03
1893	50.315824	-4.085508	0.95	176.8	2014-12-26	13:30:04
1894	50.315815	-4.085505	1.03	168	2014-12-26	13:30:05
1895	50.315804	-4.085504	1.13	176.7	2014-12-26	13:30:06
1896	50.315795	-4.085505	1.1	185	2014-12-26	13:30:07
1897	50.315784	-4.085506	1.23	183	2014-12-26	13:30:08
1898	50.315774	-4.085506	1.05	179	2014-12-26	13:30:09
1899	50.315767	-4.085505	0.8	177.9	2014-12-26	13:30:10
1900	50.31576	-4.085503	0.84	169.3	2014-12-26	13:30:11
1901	50.315752	-4.085503	0.84	179.6	2014-12-26	13:30:12
1902	50.315744	-4.085503	0.86	177.6	2014-12-26	13:30:13
1903	50.315735	-4.085505	1.02	189.7	2014-12-26	13:30:14
1904	50.315729	-4.085508	0.71	194.1	2014-12-26	13:30:15
1905	50.315724	-4.085508	0.59	186.3	2014-12-26	13:30:16
1906	50.315715	-4.085513	1.08	197.7	2014-12-26	13:30:17
1907	50.315715	-4.085513	0.05	333.4	2014-12-26	13:30:18
1908	50.31572	-4.085507	0.7	43.7	2014-12-26	13:30:19
1909	50.315718	-4.085507	0.13	196.6	2014-12-26	13:30:20
1910	50.315709	-4.085511	1.09	195.5	2014-12-26	13:30:21
1911	50.315708	-4.085508	0.26	106.6	2014-12-26	13:30:22
1912	50.315712	-4.085505	0.43	27.9	2014-12-26	13:30:23
1913	50.315711	-4.085503	0.13	106.4	2014-12-26	13:30:24
1914	50.315715	-4.085498	0.57	40.1	2014-12-26	13:30:25
1915	50.31572	-4.085495	0.58	19.2	2014-12-26	13:30:26
1916	50.315723	-4.085495	0.17	0	2014-12-26	13:30:28
1917	50.31572	-4.085494	0.33	170.7	2014-12-26	13:30:29
1918	50.315724	-4.085488	0.66	46.3	2014-12-26	13:30:30
1919	50.315727	-4.085481	0.5	62.4	2014-12-26	13:30:31
1920	50.315723	-4.085479	0.47	154.2	2014-12-26	13:30:32
1921	50.315721	-4.085477	0.25	156.5	2014-12-26	13:30:33
1922	50.315721	-4.085478	0.07	284.8	2014-12-26	13:30:34
1923	50.315721	-4.085477	0.1	68.9	2014-12-26	13:30:35
1924	50.315719	-4.085473	0.33	134.2	2014-12-26	13:30:36
1925	50.315719	-4.085473	0.03	43.2	2014-12-26	13:30:37
1926	50.315726	-4.085467	0.83	31.5	2014-12-26	13:30:38
1927	50.31573	-4.085457	0.84	55.5	2014-12-26	13:30:39
1928	50.315729	-4.085449	0.58	95.5	2014-12-26	13:30:40
1929	50.31573	-4.085448	0.07	58.4	2014-12-26	13:30:41
1930	50.315735	-4.085448	0.62	2.8	2014-12-26	13:30:42
1931	50.315741	-4.085451	0.69	343	2014-12-26	13:30:43
1932	50.315743	-4.085459	0.32	289.5	2014-12-26	13:30:45
1933	50.315745	-4.085457	0.3	32.4	2014-12-26	13:30:46
1934	50.315742	-4.085448	0.76	117.1	2014-12-26	13:30:47
1935	50.315738	-4.085441	0.65	136.3	2014-12-26	13:30:48
1936	50.315738	-4.08544	0.06	73.4	2014-12-26	13:30:49
1937	50.31574	-4.085437	0.36	48.9	2014-12-26	13:30:50
1938	50.315739	-4.085431	0.43	106.4	2014-12-26	13:30:51
1939	50.315735	-4.085429	0.23	161.6	2014-12-26	13:30:53
1940	50.315736	-4.085429	0.02	48.6	2014-12-26	13:30:54
1941	50.315736	-4.085429	0.01	35.7	2014-12-26	13:30:55
1942	50.315737	-4.085423	0.43	72.2	2014-12-26	13:30:56
1943	50.315738	-4.085418	0.39	76.2	2014-12-26	13:30:57
1944	50.315737	-4.085414	0.13	104.1	2014-12-26	13:30:59
1945	50.315736	-4.085415	0.05	207	2014-12-26	13:31:01
1946	50.315738	-4.085409	0.43	63.1	2014-12-26	13:31:02
1947	50.315738	-4.085408	0.08	119.8	2014-12-26	13:31:03
1948	50.315737	-4.085408	0.12	166.2	2014-12-26	13:31:04
1949	50.315735	-4.085408	0.12	183	2014-12-26	13:31:05
1950	50.315727	-4.085405	0.95	165.5	2014-12-26	13:31:06
1951	50.315724	-4.085401	0.4	142.4	2014-12-26	13:31:07
1952	50.315726	-4.085398	0.31	43.8	2014-12-26	13:31:08
1953	50.31573	-4.085391	0.65	46.4	2014-12-26	13:31:09
1954	50.315733	-4.085387	0.42	51.4	2014-12-26	13:31:10
1955	50.315731	-4.085385	0.22	135.8	2014-12-26	13:31:11
1956	50.31573	-4.085382	0.26	130.5	2014-12-26	13:31:12
1957	50.315728	-4.08538	0.24	151	2014-12-26	13:31:13
1958	50.31572	-4.085379	0.42	171.8	2014-12-26	13:31:15
1959	50.315713	-4.08538	0.78	187.9	2014-12-26	13:31:16
1960	50.315708	-4.085387	0.78	218.5	2014-12-26	13:31:17
1961	50.3157	-4.085393	0.95	209.2	2014-12-26	13:31:18
1962	50.315695	-4.085398	0.66	206.9	2014-12-26	13:31:19
1963	50.31569	-4.085405	0.77	220.1	2014-12-26	13:31:20
1964	50.315689	-4.085409	0.32	247.8	2014-12-26	13:31:21
1965	50.315688	-4.085416	0.51	259.5	2014-12-26	13:31:22
1966	50.315686	-4.085421	0.4	244	2014-12-26	13:31:23
1967	50.315686	-4.085425	0.28	264.3	2014-12-26	13:31:24
1968	50.315681	-4.085431	0.71	218.7	2014-12-26	13:31:25
1969	50.315675	-4.08544	0.9	225.4	2014-12-26	13:31:26
1970	50.31567	-4.08545	0.94	230.6	2014-12-26	13:31:27
1971	50.315665	-4.085462	1.02	233.6	2014-12-26	13:31:28
1972	50.315665	-4.085465	0.23	279.5	2014-12-26	13:31:29
1973	50.315667	-4.085462	0.31	55.4	2014-12-26	13:31:30
1974	50.31567	-4.085455	0.57	55.3	2014-12-26	13:31:31
1975	50.315674	-4.085445	0.89	53.3	2014-12-26	13:31:32
1976	50.31568	-4.085435	0.95	48.2	2014-12-26	13:31:33
1977	50.315684	-4.085427	0.72	49.3	2014-12-26	13:31:34
1978	50.315684	-4.085429	0.14	262.1	2014-12-26	13:31:35
1979	50.315691	-4.085429	0.73	0	2014-12-26	13:31:36
1980	50.315699	-4.085426	0.94	15.1	2014-12-26	13:31:37
1981	50.315701	-4.085421	0.44	56.7	2014-12-26	13:31:38
1982	50.315701	-4.085421	0.04	302.4	2014-12-26	13:31:39
1983	50.315697	-4.085427	0.28	224.8	2014-12-26	13:31:41
1984	50.315704	-4.085422	0.8	24.2	2014-12-26	13:31:42
1985	50.315709	-4.085416	0.65	39.2	2014-12-26	13:31:43
1986	50.31571	-4.085413	0.33	49.3	2014-12-26	13:31:44
1987	50.31571	-4.085415	0.21	246.7	2014-12-26	13:31:45
1988	50.315708	-4.085415	0.16	158.2	2014-12-26	13:31:46
1989	50.315713	-4.085413	0.48	11.5	2014-12-26	13:31:47
1990	50.315717	-4.085412	0.47	14.5	2014-12-26	13:31:48
1991	50.315715	-4.08541	0.11	139.2	2014-12-26	13:31:50
1992	50.315734	-4.085402	2.15	14.3	2014-12-26	13:31:51
1993	50.315763	-4.085384	3.45	22.4	2014-12-26	13:31:52
1994	50.315789	-4.085362	3.29	28	2014-12-26	13:31:53
1995	50.315799	-4.085347	1.6	42.2	2014-12-26	13:31:54
1996	50.315797	-4.085337	0.75	105.9	2014-12-26	13:31:55
1997	50.315798	-4.085337	0.11	0	2014-12-26	13:31:56
1998	50.315801	-4.085344	0.6	300.7	2014-12-26	13:31:57
1999	50.3158	-4.085351	0.53	255.7	2014-12-26	13:31:58
[truncated: 2,828 more rows]
