# Supplementary material for: On the Potential of Surfers to Monitor Environmental Indicators in the Coastal Zone
Source: PLoS One. 2015 Jul 8;10(7):e0127706. doi: 10.1371/journal.pone.0127706 (PMC4496071; doi:10.1371/journal.pone.0127706)
Supplement: S1 Data — Contains 85 GPS tracks (comma separated files) used to estimate surfing performance statistics in the manuscript. (ZIP) [file pone.0127706.s001.zip › S1 Data GPS Tracks/20150104_Wembury.csv]

No	Latitude	Longitude	Speed	Course	Date	Time
1	50.317087	-4.082908	0	0	2015-01-04	11:21:34
2	50.317095	-4.08291	0.88	347.5	2015-01-04	11:21:35
3	50.317095	-4.082911	0.04	242.4	2015-01-04	11:21:36
4	50.317096	-4.082911	0.16	2.3	2015-01-04	11:21:37
5	50.317098	-4.08291	0.17	12	2015-01-04	11:21:38
6	50.317102	-4.08291	0.46	4.4	2015-01-04	11:21:39
7	50.317103	-4.08291	0.17	344.2	2015-01-04	11:21:40
8	50.317101	-4.082911	0.25	193.7	2015-01-04	11:21:41
9	50.317099	-4.082914	0.28	228.9	2015-01-04	11:21:42
10	50.317099	-4.082915	0.08	227	2015-01-04	11:21:43
11	50.317099	-4.082915	0.06	167.8	2015-01-04	11:21:44
12	50.317098	-4.082913	0.14	119	2015-01-04	11:21:45
13	50.317098	-4.082914	0.08	298	2015-01-04	11:21:46
14	50.317098	-4.082914	0.07	190.4	2015-01-04	11:21:47
15	50.317098	-4.082914	0.05	38.3	2015-01-04	11:21:48
16	50.317099	-4.082912	0.16	62.4	2015-01-04	11:21:49
17	50.317099	-4.082912	0.02	63.4	2015-01-04	11:21:50
18	50.317099	-4.082914	0.18	291.5	2015-01-04	11:21:51
19	50.3171	-4.082915	0.07	335.2	2015-01-04	11:21:52
20	50.317098	-4.082919	0.4	231.5	2015-01-04	11:21:53
21	50.3171	-4.082921	0.14	331.7	2015-01-04	11:21:55
22	50.317101	-4.082919	0.22	37.8	2015-01-04	11:21:56
23	50.317102	-4.082918	0.09	19.4	2015-01-04	11:21:57
24	50.317104	-4.082918	0.25	9.6	2015-01-04	11:21:58
25	50.317107	-4.082916	0.29	21.6	2015-01-04	11:21:59
26	50.317109	-4.082915	0.26	22.7	2015-01-04	11:22:00
27	50.317112	-4.082914	0.37	6.5	2015-01-04	11:22:01
28	50.317114	-4.082913	0.22	22.2	2015-01-04	11:22:02
29	50.317115	-4.082911	0.2	46.6	2015-01-04	11:22:03
30	50.317117	-4.08291	0.2	34.3	2015-01-04	11:22:04
31	50.317118	-4.082908	0.18	43.6	2015-01-04	11:22:05
32	50.31712	-4.082907	0.24	11.6	2015-01-04	11:22:06
33	50.317123	-4.082906	0.29	21.6	2015-01-04	11:22:07
34	50.317124	-4.082903	0.27	36.8	2015-01-04	11:22:08
35	50.317126	-4.082902	0.22	32.4	2015-01-04	11:22:09
36	50.317128	-4.0829	0.22	36.6	2015-01-04	11:22:10
37	50.317129	-4.082899	0.13	43.8	2015-01-04	11:22:11
38	50.31713	-4.082897	0.21	27	2015-01-04	11:22:12
39	50.317132	-4.082896	0.25	18.4	2015-01-04	11:22:13
40	50.317134	-4.082894	0.24	48.3	2015-01-04	11:22:14
41	50.317135	-4.082891	0.22	47.1	2015-01-04	11:22:15
42	50.317137	-4.08289	0.18	29.5	2015-01-04	11:22:16
43	50.317137	-4.082888	0.15	50.4	2015-01-04	11:22:17
44	50.317138	-4.082888	0.08	9.2	2015-01-04	11:22:18
45	50.317139	-4.082888	0.13	21.4	2015-01-04	11:22:19
46	50.31714	-4.082887	0.1	6.7	2015-01-04	11:22:20
47	50.31714	-4.082887	0.04	139	2015-01-04	11:22:21
48	50.317141	-4.082888	0.12	345.1	2015-01-04	11:22:22
49	50.317141	-4.082889	0.1	316.1	2015-01-04	11:22:23
50	50.317141	-4.082889	0.07	261.3	2015-01-04	11:22:24
51	50.317141	-4.082891	0.11	255.5	2015-01-04	11:22:25
52	50.317142	-4.082891	0.07	4.9	2015-01-04	11:22:26
53	50.317142	-4.082891	0.04	18.2	2015-01-04	11:22:27
54	50.317142	-4.082891	0.05	280.6	2015-01-04	11:22:28
55	50.317142	-4.082892	0.04	270	2015-01-04	11:22:29
56	50.317142	-4.082893	0.06	270	2015-01-04	11:22:30
57	50.317142	-4.082893	0.06	227.9	2015-01-04	11:22:31
58	50.31714	-4.082896	0.24	231.9	2015-01-04	11:22:32
59	50.317136	-4.0829	0.61	209.8	2015-01-04	11:22:33
60	50.317134	-4.082899	0.15	154.8	2015-01-04	11:22:34
61	50.317136	-4.082897	0.25	56.3	2015-01-04	11:22:35
62	50.317139	-4.082895	0.2	12.8	2015-01-04	11:22:37
63	50.317139	-4.082896	0.04	220.1	2015-01-04	11:22:38
64	50.317139	-4.082895	0.01	90	2015-01-04	11:22:39
65	50.317138	-4.082897	0.12	230.2	2015-01-04	11:22:40
66	50.317137	-4.082897	0.19	181.8	2015-01-04	11:22:41
67	50.317135	-4.082896	0.21	170.2	2015-01-04	11:22:42
68	50.317134	-4.082898	0.17	225.9	2015-01-04	11:22:43
69	50.317134	-4.082901	0.22	275	2015-01-04	11:22:44
70	50.317132	-4.082904	0.26	226.2	2015-01-04	11:22:45
71	50.317131	-4.082904	0.15	198.8	2015-01-04	11:22:46
72	50.31713	-4.082906	0.19	229.7	2015-01-04	11:22:47
73	50.317129	-4.082908	0.16	221.5	2015-01-04	11:22:48
74	50.317127	-4.08291	0.24	228.5	2015-01-04	11:22:49
75	50.317126	-4.082912	0.24	210.1	2015-01-04	11:22:50
76	50.317125	-4.082915	0.26	251.1	2015-01-04	11:22:51
77	50.317124	-4.082918	0.19	258.4	2015-01-04	11:22:52
78	50.317124	-4.082918	0.03	231.9	2015-01-04	11:22:53
79	50.317123	-4.082918	0.12	154.1	2015-01-04	11:22:54
80	50.317121	-4.082917	0.25	173.4	2015-01-04	11:22:55
81	50.317119	-4.082916	0.19	161.5	2015-01-04	11:22:56
82	50.317119	-4.082918	0.16	234.4	2015-01-04	11:22:57
83	50.317117	-4.082923	0.38	239.1	2015-01-04	11:22:58
84	50.317115	-4.082925	0.26	221.4	2015-01-04	11:22:59
85	50.317115	-4.082928	0.23	255.8	2015-01-04	11:23:00
86	50.317114	-4.08293	0.16	238.7	2015-01-04	11:23:01
87	50.317113	-4.082931	0.1	204.2	2015-01-04	11:23:02
88	50.317112	-4.082931	0.16	171.4	2015-01-04	11:23:03
89	50.317111	-4.08293	0.05	166.3	2015-01-04	11:23:04
90	50.317112	-4.082931	0.08	324.1	2015-01-04	11:23:05
91	50.317112	-4.082932	0.1	297.8	2015-01-04	11:23:06
92	50.317112	-4.082935	0.17	267	2015-01-04	11:23:07
93	50.317113	-4.082934	0.1	17.7	2015-01-04	11:23:08
94	50.317112	-4.082934	0.11	174.2	2015-01-04	11:23:09
95	50.317111	-4.082938	0.28	244.6	2015-01-04	11:23:10
96	50.317109	-4.08294	0.24	217.4	2015-01-04	11:23:11
97	50.317109	-4.082943	0.22	255.5	2015-01-04	11:23:12
98	50.317105	-4.082944	0.44	191.8	2015-01-04	11:23:13
99	50.317104	-4.082944	0.12	165	2015-01-04	11:23:14
100	50.317108	-4.082939	0.58	33	2015-01-04	11:23:15
101	50.317116	-4.082928	1.24	41.9	2015-01-04	11:23:16
102	50.317118	-4.08292	0.59	75.4	2015-01-04	11:23:17
103	50.317116	-4.082913	0.47	110.9	2015-01-04	11:23:18
104	50.317116	-4.082909	0.29	101.2	2015-01-04	11:23:19
105	50.317115	-4.082906	0.24	105.8	2015-01-04	11:23:20
106	50.317114	-4.082905	0.08	155	2015-01-04	11:23:22
107	50.317114	-4.082907	0.12	256.8	2015-01-04	11:23:23
108	50.317114	-4.082908	0.11	265.3	2015-01-04	11:23:24
109	50.317113	-4.082909	0.1	221.2	2015-01-04	11:23:25
110	50.317113	-4.08291	0.05	259.5	2015-01-04	11:23:26
111	50.317113	-4.08291	0.03	231.1	2015-01-04	11:23:27
112	50.317112	-4.08291	0.13	163.7	2015-01-04	11:23:28
113	50.317111	-4.08291	0.06	175	2015-01-04	11:23:29
114	50.317111	-4.08291	0.01	209.6	2015-01-04	11:23:30
115	50.31711	-4.08291	0.07	217	2015-01-04	11:23:31
116	50.317111	-4.082913	0.16	280.2	2015-01-04	11:23:32
117	50.317111	-4.082916	0.21	272.7	2015-01-04	11:23:33
118	50.317109	-4.08292	0.35	239.7	2015-01-04	11:23:34
119	50.317107	-4.082915	0.41	129.5	2015-01-04	11:23:35
120	50.317106	-4.082914	0.12	122.9	2015-01-04	11:23:36
121	50.317106	-4.082916	0.14	281.5	2015-01-04	11:23:37
122	50.317104	-4.082915	0.15	172	2015-01-04	11:23:39
123	50.317103	-4.082916	0.12	197.5	2015-01-04	11:23:40
124	50.317102	-4.082916	0.08	205.9	2015-01-04	11:23:41
125	50.317101	-4.082916	0.12	166.2	2015-01-04	11:23:42
126	50.3171	-4.082916	0.1	189.8	2015-01-04	11:23:43
127	50.3171	-4.082917	0.02	258	2015-01-04	11:23:45
128	50.3171	-4.082917	0.03	251.4	2015-01-04	11:23:46
129	50.317099	-4.082919	0.06	243.8	2015-01-04	11:23:48
130	50.317099	-4.082919	0.03	212.6	2015-01-04	11:23:49
131	50.317099	-4.08292	0.04	237.6	2015-01-04	11:23:50
132	50.317099	-4.08292	0.07	228.7	2015-01-04	11:23:51
133	50.317098	-4.082921	0.02	205.8	2015-01-04	11:23:53
134	50.317098	-4.082921	0.05	236.4	2015-01-04	11:23:54
135	50.317098	-4.082922	0.04	282	2015-01-04	11:23:55
136	50.317098	-4.082922	0.05	291.7	2015-01-04	11:23:56
137	50.317098	-4.082922	0.02	342.3	2015-01-04	11:23:57
138	50.317099	-4.082923	0.06	289.3	2015-01-04	11:23:58
139	50.317098	-4.082924	0.04	227	2015-01-04	11:24:00
140	50.317098	-4.082925	0.09	251.5	2015-01-04	11:24:01
141	50.317098	-4.082927	0.1	264	2015-01-04	11:24:02
142	50.317098	-4.082928	0.07	277.9	2015-01-04	11:24:03
143	50.3171	-4.082928	0.12	348.4	2015-01-04	11:24:05
144	50.317104	-4.082929	0.45	350	2015-01-04	11:24:06
145	50.317105	-4.08293	0.12	345.5	2015-01-04	11:24:07
146	50.317111	-4.082922	0.9	35.4	2015-01-04	11:24:08
147	50.317117	-4.082922	0.6	0	2015-01-04	11:24:09
148	50.317122	-4.082927	0.66	332.7	2015-01-04	11:24:10
149	50.317129	-4.082937	1.1	317.7	2015-01-04	11:24:11
150	50.317138	-4.082951	1.41	314.6	2015-01-04	11:24:12
151	50.317148	-4.082965	1.45	316.1	2015-01-04	11:24:13
152	50.317159	-4.082978	1.57	326.3	2015-01-04	11:24:14
153	50.317171	-4.082991	1.65	324	2015-01-04	11:24:15
154	50.317185	-4.083008	1.95	322.1	2015-01-04	11:24:16
155	50.317199	-4.083025	1.95	322	2015-01-04	11:24:17
156	50.317211	-4.083041	1.74	318.7	2015-01-04	11:24:18
157	50.317223	-4.083058	1.77	318.6	2015-01-04	11:24:19
158	50.317234	-4.083072	1.66	320.7	2015-01-04	11:24:20
159	50.317247	-4.083086	1.68	325.7	2015-01-04	11:24:21
160	50.31726	-4.083099	1.75	327.9	2015-01-04	11:24:22
161	50.317273	-4.083111	1.64	329	2015-01-04	11:24:23
162	50.317284	-4.083121	1.48	331.3	2015-01-04	11:24:24
163	50.317297	-4.083132	1.6	329.6	2015-01-04	11:24:25
164	50.317309	-4.083143	1.55	331.2	2015-01-04	11:24:26
165	50.317322	-4.08315	1.5	339.8	2015-01-04	11:24:27
166	50.317335	-4.083158	1.64	340.2	2015-01-04	11:24:28
167	50.317348	-4.083166	1.5	335.3	2015-01-04	11:24:29
168	50.317359	-4.083175	1.44	334.5	2015-01-04	11:24:30
169	50.317372	-4.083185	1.61	333.2	2015-01-04	11:24:31
170	50.317387	-4.083195	1.79	337.7	2015-01-04	11:24:32
171	50.317402	-4.083202	1.7	342.3	2015-01-04	11:24:33
172	50.317415	-4.08321	1.54	339.3	2015-01-04	11:24:34
173	50.317427	-4.083218	1.52	338.7	2015-01-04	11:24:35
174	50.317441	-4.083229	1.66	331.8	2015-01-04	11:24:36
175	50.317454	-4.083242	1.72	327.6	2015-01-04	11:24:37
176	50.317462	-4.083257	1.41	308.4	2015-01-04	11:24:38
177	50.317466	-4.083271	1.08	299	2015-01-04	11:24:39
178	50.317468	-4.083284	1	282.5	2015-01-04	11:24:40
179	50.317473	-4.083299	1.16	297.8	2015-01-04	11:24:41
180	50.317482	-4.083313	1.38	313.6	2015-01-04	11:24:42
181	50.317493	-4.083327	1.65	321.8	2015-01-04	11:24:43
182	50.317507	-4.083342	1.87	326.5	2015-01-04	11:24:44
183	50.317521	-4.083353	1.72	333	2015-01-04	11:24:45
184	50.317535	-4.083363	1.69	333.4	2015-01-04	11:24:46
185	50.317549	-4.083373	1.8	337.2	2015-01-04	11:24:47
186	50.317564	-4.083378	1.71	346.7	2015-01-04	11:24:48
187	50.317582	-4.083385	1.98	345.7	2015-01-04	11:24:49
188	50.317596	-4.083393	1.69	341.7	2015-01-04	11:24:50
189	50.317604	-4.083399	0.95	331.4	2015-01-04	11:24:51
190	50.31761	-4.083411	1.08	311	2015-01-04	11:24:52
191	50.317618	-4.083431	1.65	300.9	2015-01-04	11:24:53
192	50.317625	-4.083449	1.55	301.1	2015-01-04	11:24:54
193	50.317632	-4.083464	1.37	308.4	2015-01-04	11:24:55
194	50.31764	-4.083477	1.23	311.3	2015-01-04	11:24:56
195	50.317645	-4.083495	1.4	297.5	2015-01-04	11:24:57
196	50.317649	-4.083508	1.05	292	2015-01-04	11:24:58
197	50.317651	-4.083524	1.14	281.7	2015-01-04	11:24:59
198	50.317654	-4.083542	1.29	286.4	2015-01-04	11:25:00
199	50.317656	-4.083561	1.38	279.8	2015-01-04	11:25:01
200	50.317658	-4.08358	1.35	275.5	2015-01-04	11:25:02
201	50.317658	-4.083602	1.59	272.7	2015-01-04	11:25:03
202	50.31766	-4.083625	1.66	277.4	2015-01-04	11:25:04
203	50.317659	-4.083651	1.82	267.6	2015-01-04	11:25:05
204	50.317659	-4.083675	1.75	268.2	2015-01-04	11:25:06
205	50.317657	-4.083699	1.71	263.1	2015-01-04	11:25:07
206	50.317656	-4.083722	1.64	264.1	2015-01-04	11:25:08
207	50.317656	-4.083749	1.94	270	2015-01-04	11:25:09
208	50.317656	-4.083781	2.26	270.7	2015-01-04	11:25:10
209	50.317655	-4.083808	1.92	266.9	2015-01-04	11:25:11
210	50.317653	-4.083827	1.37	261.8	2015-01-04	11:25:12
211	50.317651	-4.083844	1.21	258.9	2015-01-04	11:25:13
212	50.317647	-4.083859	1.15	246.6	2015-01-04	11:25:14
213	50.317642	-4.083866	0.77	225.4	2015-01-04	11:25:15
214	50.317637	-4.083874	0.76	222.8	2015-01-04	11:25:16
215	50.317632	-4.083879	0.65	215.2	2015-01-04	11:25:17
216	50.317627	-4.083886	0.71	220.3	2015-01-04	11:25:18
217	50.317621	-4.083892	0.83	213.3	2015-01-04	11:25:19
218	50.317614	-4.083906	1.3	229.8	2015-01-04	11:25:20
219	50.317607	-4.083924	1.5	238.5	2015-01-04	11:25:21
220	50.317601	-4.083947	1.78	248.1	2015-01-04	11:25:22
221	50.317593	-4.083966	1.57	237.2	2015-01-04	11:25:23
222	50.317585	-4.083984	1.56	234.6	2015-01-04	11:25:24
223	50.317579	-4.084003	1.54	242.5	2015-01-04	11:25:25
224	50.317573	-4.084023	1.55	246.6	2015-01-04	11:25:26
225	50.317569	-4.084044	1.58	253.8	2015-01-04	11:25:27
226	50.317565	-4.084066	1.63	254.4	2015-01-04	11:25:28
227	50.317561	-4.084093	1.94	257.5	2015-01-04	11:25:29
228	50.317557	-4.084119	1.96	254.3	2015-01-04	11:25:30
229	50.317552	-4.084139	1.45	250.5	2015-01-04	11:25:31
230	50.317547	-4.084157	1.4	245.3	2015-01-04	11:25:32
231	50.317541	-4.084175	1.49	243.9	2015-01-04	11:25:33
232	50.317534	-4.084192	1.4	237.2	2015-01-04	11:25:34
233	50.317531	-4.084212	1.46	253.6	2015-01-04	11:25:35
234	50.317524	-4.084233	1.65	244.2	2015-01-04	11:25:36
235	50.317515	-4.08425	1.58	230.7	2015-01-04	11:25:37
236	50.317507	-4.08427	1.74	236.9	2015-01-04	11:25:38
237	50.317499	-4.084292	1.78	239.4	2015-01-04	11:25:39
238	50.317491	-4.084311	1.63	237.9	2015-01-04	11:25:40
239	50.317485	-4.084332	1.62	247.6	2015-01-04	11:25:41
240	50.317482	-4.084351	1.41	253.8	2015-01-04	11:25:42
241	50.317478	-4.084369	1.32	251.8	2015-01-04	11:25:43
242	50.317472	-4.084389	1.54	245.7	2015-01-04	11:25:44
243	50.317466	-4.084408	1.5	243.1	2015-01-04	11:25:45
244	50.317463	-4.084429	1.59	255	2015-01-04	11:25:46
245	50.317459	-4.084452	1.65	254.6	2015-01-04	11:25:47
246	50.317454	-4.084472	1.55	250.6	2015-01-04	11:25:48
247	50.31745	-4.08449	1.36	248.7	2015-01-04	11:25:49
248	50.317444	-4.08451	1.52	247.2	2015-01-04	11:25:50
249	50.317439	-4.08453	1.51	249.4	2015-01-04	11:25:51
250	50.317434	-4.084552	1.73	249.5	2015-01-04	11:25:52
251	50.31743	-4.084576	1.69	256.3	2015-01-04	11:25:53
252	50.31743	-4.084603	1.95	268.6	2015-01-04	11:25:54
253	50.317431	-4.084626	1.65	272.6	2015-01-04	11:25:55
254	50.317429	-4.084646	1.4	262.4	2015-01-04	11:25:56
255	50.317426	-4.084665	1.41	255	2015-01-04	11:25:57
256	50.317419	-4.084685	1.66	241.9	2015-01-04	11:25:58
257	50.317412	-4.084705	1.6	241.7	2015-01-04	11:25:59
258	50.317405	-4.084725	1.62	240.7	2015-01-04	11:26:00
259	50.3174	-4.084748	1.73	250.4	2015-01-04	11:26:01
260	50.317394	-4.08477	1.73	247.1	2015-01-04	11:26:02
261	50.317389	-4.084787	1.28	246.8	2015-01-04	11:26:03
262	50.317386	-4.084811	1.73	260.4	2015-01-04	11:26:04
263	50.31738	-4.084835	1.84	246.7	2015-01-04	11:26:05
264	50.317373	-4.084853	1.53	240.8	2015-01-04	11:26:06
265	50.317368	-4.084874	1.59	247.6	2015-01-04	11:26:07
266	50.317362	-4.084896	1.66	246.8	2015-01-04	11:26:08
267	50.317354	-4.084916	1.69	240.2	2015-01-04	11:26:09
268	50.317345	-4.084937	1.8	236.7	2015-01-04	11:26:10
269	50.317337	-4.084957	1.64	236.1	2015-01-04	11:26:11
270	50.317329	-4.084971	1.37	229.6	2015-01-04	11:26:12
271	50.31732	-4.084987	1.5	228.1	2015-01-04	11:26:13
272	50.317311	-4.085006	1.73	231.3	2015-01-04	11:26:14
273	50.3173	-4.085027	1.91	232.8	2015-01-04	11:26:15
274	50.317289	-4.085047	1.83	228.5	2015-01-04	11:26:16
275	50.317279	-4.085063	1.66	225.8	2015-01-04	11:26:17
276	50.317269	-4.085082	1.7	230.8	2015-01-04	11:26:18
277	50.31726	-4.085101	1.75	232.1	2015-01-04	11:26:19
278	50.31725	-4.08512	1.73	230	2015-01-04	11:26:20
279	50.31724	-4.085138	1.64	230.5	2015-01-04	11:26:21
280	50.31723	-4.085148	1.34	213.8	2015-01-04	11:26:22
281	50.317219	-4.085154	1.33	198.8	2015-01-04	11:26:23
282	50.317207	-4.085159	1.41	194.2	2015-01-04	11:26:24
283	50.317194	-4.08516	1.44	183.1	2015-01-04	11:26:25
284	50.317183	-4.085161	1.24	182.2	2015-01-04	11:26:26
285	50.317172	-4.085162	1.16	182.4	2015-01-04	11:26:27
286	50.31716	-4.085166	1.44	193.6	2015-01-04	11:26:28
287	50.317147	-4.085171	1.45	193.3	2015-01-04	11:26:29
288	50.317134	-4.085178	1.48	199.2	2015-01-04	11:26:30
289	50.317122	-4.085188	1.58	206	2015-01-04	11:26:31
290	50.317109	-4.085197	1.54	205.8	2015-01-04	11:26:32
291	50.317095	-4.085208	1.74	206.3	2015-01-04	11:26:33
292	50.31708	-4.085217	1.8	201	2015-01-04	11:26:34
293	50.317065	-4.085227	1.82	202.7	2015-01-04	11:26:35
294	50.317052	-4.085237	1.57	207.1	2015-01-04	11:26:36
295	50.31704	-4.085245	1.52	203.6	2015-01-04	11:26:37
296	50.317027	-4.085255	1.6	203.9	2015-01-04	11:26:38
297	50.317014	-4.085269	1.78	214.8	2015-01-04	11:26:39
298	50.317001	-4.085281	1.66	210.1	2015-01-04	11:26:40
299	50.316986	-4.085292	1.81	205.7	2015-01-04	11:26:41
300	50.316973	-4.085301	1.62	202.7	2015-01-04	11:26:42
301	50.316958	-4.085311	1.75	204.3	2015-01-04	11:26:43
302	50.316943	-4.085321	1.85	204.1	2015-01-04	11:26:44
303	50.316928	-4.085332	1.81	203.6	2015-01-04	11:26:45
304	50.316913	-4.085341	1.8	201.6	2015-01-04	11:26:46
305	50.3169	-4.08535	1.65	202.7	2015-01-04	11:26:47
306	50.316887	-4.085359	1.58	203.2	2015-01-04	11:26:48
307	50.316874	-4.085371	1.68	211.9	2015-01-04	11:26:49
308	50.316861	-4.085385	1.67	215.2	2015-01-04	11:26:50
309	50.316849	-4.085398	1.71	213.5	2015-01-04	11:26:51
310	50.316837	-4.085409	1.55	209.6	2015-01-04	11:26:52
311	50.316824	-4.085419	1.57	208.5	2015-01-04	11:26:53
312	50.31681	-4.085432	1.8	209.5	2015-01-04	11:26:54
313	50.316796	-4.085443	1.76	205.9	2015-01-04	11:26:55
314	50.316781	-4.085452	1.8	201.3	2015-01-04	11:26:56
315	50.316767	-4.085461	1.64	202.4	2015-01-04	11:26:57
316	50.316754	-4.085471	1.66	207.3	2015-01-04	11:26:58
317	50.316742	-4.085485	1.66	214.8	2015-01-04	11:26:59
318	50.316729	-4.085497	1.6	212	2015-01-04	11:27:00
319	50.316717	-4.085509	1.68	211	2015-01-04	11:27:01
320	50.316704	-4.085522	1.72	214.6	2015-01-04	11:27:02
321	50.316691	-4.085532	1.62	206.2	2015-01-04	11:27:03
322	50.316678	-4.085541	1.54	204.5	2015-01-04	11:27:04
323	50.316666	-4.085551	1.52	205.5	2015-01-04	11:27:05
324	50.316651	-4.08556	1.74	201.4	2015-01-04	11:27:06
325	50.316637	-4.085569	1.75	203.1	2015-01-04	11:27:07
326	50.316624	-4.085575	1.52	194.7	2015-01-04	11:27:08
327	50.31661	-4.085578	1.54	189.1	2015-01-04	11:27:09
328	50.316596	-4.085586	1.61	200.1	2015-01-04	11:27:10
329	50.316584	-4.085593	1.46	200	2015-01-04	11:27:11
330	50.316572	-4.085603	1.49	208.1	2015-01-04	11:27:12
331	50.316558	-4.085615	1.79	208.4	2015-01-04	11:27:13
332	50.316544	-4.085627	1.75	208.6	2015-01-04	11:27:14
333	50.31653	-4.085639	1.77	208.8	2015-01-04	11:27:15
334	50.316517	-4.085652	1.77	212.4	2015-01-04	11:27:16
335	50.316505	-4.085661	1.48	206.7	2015-01-04	11:27:17
336	50.316494	-4.08567	1.36	206	2015-01-04	11:27:18
337	50.316484	-4.085677	1.24	203.2	2015-01-04	11:27:19
338	50.316471	-4.085688	1.61	208.8	2015-01-04	11:27:20
339	50.316459	-4.085699	1.52	210.9	2015-01-04	11:27:21
340	50.316448	-4.08571	1.52	211.8	2015-01-04	11:27:22
341	50.316439	-4.085718	1.16	211.3	2015-01-04	11:27:23
342	50.31643	-4.085725	1.06	205.2	2015-01-04	11:27:24
343	50.316424	-4.085729	0.79	204.5	2015-01-04	11:27:25
344	50.316419	-4.085733	0.57	210	2015-01-04	11:27:26
345	50.316414	-4.085734	0.62	182.2	2015-01-04	11:27:27
346	50.31641	-4.085735	0.46	188.9	2015-01-04	11:27:28
347	50.31641	-4.085738	0.28	285.2	2015-01-04	11:27:29
348	50.31641	-4.085745	0.22	256.8	2015-01-04	11:27:31
349	50.316409	-4.085745	0.07	243.9	2015-01-04	11:27:32
350	50.316409	-4.085746	0.09	209.3	2015-01-04	11:27:33
351	50.316408	-4.085748	0.13	262.2	2015-01-04	11:27:34
352	50.316399	-4.085759	1.36	216.2	2015-01-04	11:27:35
353	50.316388	-4.085766	1.27	203	2015-01-04	11:27:36
354	50.31638	-4.085774	1.06	213.9	2015-01-04	11:27:37
355	50.316374	-4.085784	0.93	224.4	2015-01-04	11:27:38
356	50.316366	-4.08579	1	209.4	2015-01-04	11:27:39
357	50.31636	-4.085795	0.8	204.7	2015-01-04	11:27:40
358	50.316353	-4.085803	0.92	215.1	2015-01-04	11:27:41
359	50.316344	-4.085808	1.1	199	2015-01-04	11:27:42
360	50.316336	-4.085812	0.9	198.1	2015-01-04	11:27:43
361	50.316329	-4.085814	0.84	193.1	2015-01-04	11:27:44
362	50.316319	-4.085821	1.23	203.4	2015-01-04	11:27:45
363	50.316312	-4.085827	0.9	209	2015-01-04	11:27:46
364	50.316304	-4.085832	0.91	200.8	2015-01-04	11:27:47
365	50.316294	-4.085834	1.08	190.2	2015-01-04	11:27:48
366	50.316286	-4.085833	0.91	174.7	2015-01-04	11:27:49
367	50.316279	-4.085838	0.92	200.5	2015-01-04	11:27:50
368	50.316271	-4.085843	0.9	203.9	2015-01-04	11:27:51
369	50.316264	-4.085845	0.79	192.1	2015-01-04	11:27:52
370	50.316256	-4.085848	0.95	190.9	2015-01-04	11:27:53
371	50.316246	-4.085849	1.13	186.1	2015-01-04	11:27:54
372	50.316241	-4.085851	0.53	193.1	2015-01-04	11:27:55
373	50.316236	-4.085853	0.57	196.9	2015-01-04	11:27:56
374	50.316226	-4.085856	1.11	189	2015-01-04	11:27:57
375	50.316214	-4.085858	1.34	187.2	2015-01-04	11:27:58
376	50.316202	-4.085863	1.46	192.2	2015-01-04	11:27:59
377	50.316186	-4.085867	1.75	190.4	2015-01-04	11:28:00
378	50.316175	-4.085869	1.21	188.2	2015-01-04	11:28:01
379	50.316174	-4.085868	0.17	155.6	2015-01-04	11:28:02
380	50.316174	-4.085868	0.02	90	2015-01-04	11:28:03
381	50.316169	-4.085869	0.55	189.4	2015-01-04	11:28:04
382	50.316161	-4.085868	0.9	172.5	2015-01-04	11:28:05
383	50.316151	-4.085867	1.18	177.7	2015-01-04	11:28:06
384	50.316146	-4.085863	0.62	149.8	2015-01-04	11:28:07
385	50.316143	-4.085857	0.53	128.4	2015-01-04	11:28:08
386	50.316137	-4.085854	0.67	159.6	2015-01-04	11:28:09
387	50.31613	-4.085853	0.83	175.1	2015-01-04	11:28:10
388	50.316115	-4.085857	1.71	190.2	2015-01-04	11:28:11
389	50.316099	-4.085861	1.76	190.1	2015-01-04	11:28:12
390	50.31609	-4.085857	1.07	163.2	2015-01-04	11:28:13
391	50.316079	-4.085853	1.26	168	2015-01-04	11:28:14
392	50.316067	-4.085852	1.29	175.5	2015-01-04	11:28:15
393	50.316065	-4.085848	0.37	138.8	2015-01-04	11:28:16
394	50.31607	-4.085844	0.68	24.9	2015-01-04	11:28:17
395	50.316069	-4.085845	0.17	191.9	2015-01-04	11:28:18
396	50.316062	-4.085845	0.79	181.3	2015-01-04	11:28:19
397	50.316054	-4.085849	0.94	197.7	2015-01-04	11:28:20
398	50.316046	-4.085852	0.88	195.3	2015-01-04	11:28:21
399	50.316037	-4.085853	0.95	184.7	2015-01-04	11:28:22
400	50.31603	-4.085852	0.84	175.5	2015-01-04	11:28:23
401	50.31602	-4.085853	1.07	182.2	2015-01-04	11:28:24
402	50.316007	-4.085857	1.54	190.9	2015-01-04	11:28:25
403	50.315995	-4.085866	1.39	205.3	2015-01-04	11:28:26
404	50.315986	-4.085874	1.15	210.3	2015-01-04	11:28:27
405	50.315979	-4.085881	0.99	210	2015-01-04	11:28:28
406	50.315979	-4.085884	0.25	280.6	2015-01-04	11:28:29
407	50.315979	-4.085887	0.23	251.3	2015-01-04	11:28:30
408	50.31597	-4.085892	1.05	197.9	2015-01-04	11:28:31
409	50.315958	-4.085897	1.33	195.3	2015-01-04	11:28:32
410	50.315944	-4.085901	1.63	191.1	2015-01-04	11:28:33
411	50.315934	-4.085903	1.08	188.6	2015-01-04	11:28:34
412	50.315935	-4.085902	0.13	48.8	2015-01-04	11:28:35
413	50.315937	-4.085901	0.23	22.6	2015-01-04	11:28:36
414	50.31593	-4.085905	0.75	202.9	2015-01-04	11:28:37
415	50.31592	-4.085911	1.27	199.5	2015-01-04	11:28:38
416	50.315905	-4.085918	1.71	196.8	2015-01-04	11:28:39
417	50.31589	-4.085924	1.72	194.9	2015-01-04	11:28:40
418	50.315875	-4.085929	1.74	191.8	2015-01-04	11:28:41
419	50.315861	-4.085932	1.54	188.5	2015-01-04	11:28:42
420	50.315856	-4.08593	0.57	163.7	2015-01-04	11:28:43
421	50.315853	-4.085929	0.42	165.4	2015-01-04	11:28:44
422	50.315843	-4.085933	1.06	195.7	2015-01-04	11:28:45
423	50.315832	-4.085936	1.26	191.2	2015-01-04	11:28:46
424	50.315819	-4.085942	1.51	195.6	2015-01-04	11:28:47
425	50.315806	-4.085948	1.56	197.1	2015-01-04	11:28:48
426	50.315796	-4.085953	1.14	198.6	2015-01-04	11:28:49
427	50.315789	-4.085954	0.8	184.3	2015-01-04	11:28:50
428	50.315781	-4.085956	0.85	188.5	2015-01-04	11:28:51
429	50.315769	-4.085958	1.41	186.1	2015-01-04	11:28:52
430	50.315754	-4.085962	1.63	189.3	2015-01-04	11:28:53
431	50.315739	-4.085968	1.82	194.7	2015-01-04	11:28:54
432	50.315723	-4.085973	1.77	190.3	2015-01-04	11:28:55
433	50.315711	-4.085973	1.34	179.7	2015-01-04	11:28:56
434	50.315702	-4.085973	0.93	182.6	2015-01-04	11:28:57
435	50.315691	-4.085975	1.29	186.7	2015-01-04	11:28:58
436	50.31568	-4.085975	1.25	179.2	2015-01-04	11:28:59
437	50.315668	-4.085977	1.37	186.8	2015-01-04	11:29:00
438	50.315656	-4.085979	1.34	186.1	2015-01-04	11:29:01
439	50.315644	-4.085981	1.25	185.8	2015-01-04	11:29:02
440	50.315632	-4.085984	1.4	190	2015-01-04	11:29:03
441	50.315622	-4.085989	1.18	194.9	2015-01-04	11:29:04
442	50.315617	-4.085987	0.53	165	2015-01-04	11:29:05
443	50.31561	-4.085985	0.81	173.2	2015-01-04	11:29:06
444	50.315598	-4.085989	1.39	191.1	2015-01-04	11:29:07
445	50.315586	-4.085993	1.38	190.7	2015-01-04	11:29:08
446	50.315574	-4.085998	1.36	196.8	2015-01-04	11:29:09
447	50.315562	-4.086004	1.33	197	2015-01-04	11:29:10
448	50.315552	-4.086007	1.14	190.9	2015-01-04	11:29:11
449	50.315542	-4.086011	1.14	194.8	2015-01-04	11:29:12
450	50.315533	-4.086016	1.18	199.2	2015-01-04	11:29:13
451	50.315521	-4.08602	1.35	192	2015-01-04	11:29:14
452	50.315511	-4.086023	1.08	191.8	2015-01-04	11:29:15
453	50.315501	-4.086026	1.14	189.7	2015-01-04	11:29:16
454	50.315491	-4.086032	1.25	198.6	2015-01-04	11:29:17
455	50.315478	-4.086037	1.41	194.5	2015-01-04	11:29:18
456	50.315467	-4.086039	1.25	188.8	2015-01-04	11:29:19
457	50.315462	-4.086037	0.57	163.6	2015-01-04	11:29:20
458	50.315456	-4.086035	0.7	165.8	2015-01-04	11:29:21
459	50.315448	-4.08604	0.95	203.4	2015-01-04	11:29:22
460	50.31544	-4.086046	1.05	204.1	2015-01-04	11:29:23
461	50.315427	-4.086051	1.49	194.6	2015-01-04	11:29:24
462	50.315412	-4.086058	1.69	196.6	2015-01-04	11:29:25
463	50.315398	-4.086064	1.66	194.6	2015-01-04	11:29:26
464	50.315398	-4.086063	0.08	51.9	2015-01-04	11:29:27
465	50.315412	-4.086056	1.61	17.4	2015-01-04	11:29:28
466	50.315427	-4.086049	1.72	17	2015-01-04	11:29:29
467	50.315429	-4.086045	0.44	48.5	2015-01-04	11:29:30
468	50.315419	-4.086052	1.25	204.5	2015-01-04	11:29:31
469	50.31541	-4.086056	1.03	197.1	2015-01-04	11:29:32
470	50.315404	-4.086062	0.85	208.5	2015-01-04	11:29:33
471	50.315396	-4.086068	0.93	208.6	2015-01-04	11:29:34
472	50.315388	-4.086075	1.01	206.6	2015-01-04	11:29:35
473	50.315384	-4.086079	0.58	217.6	2015-01-04	11:29:36
474	50.315385	-4.086081	0.17	329.2	2015-01-04	11:29:37
475	50.315388	-4.086079	0.35	22.7	2015-01-04	11:29:38
476	50.315387	-4.086076	0.13	123.7	2015-01-04	11:29:40
477	50.315389	-4.086071	0.21	51	2015-01-04	11:29:42
478	50.315389	-4.086071	0.08	135.9	2015-01-04	11:29:43
479	50.315381	-4.086073	0.88	191.4	2015-01-04	11:29:44
480	50.315375	-4.086074	0.72	182.9	2015-01-04	11:29:45
481	50.315367	-4.086077	0.89	198.4	2015-01-04	11:29:46
482	50.315365	-4.086082	0.44	233.5	2015-01-04	11:29:47
483	50.315368	-4.086087	0.46	311.6	2015-01-04	11:29:48
484	50.315368	-4.086087	0.01	327.4	2015-01-04	11:29:49
485	50.315367	-4.08608	0.54	97	2015-01-04	11:29:50
486	50.315369	-4.086072	0.63	69	2015-01-04	11:29:51
487	50.315374	-4.086066	0.68	35.5	2015-01-04	11:29:52
488	50.315379	-4.086064	0.6	16.1	2015-01-04	11:29:53
489	50.31539	-4.08606	1.18	12.9	2015-01-04	11:29:54
490	50.315414	-4.086048	2.84	17.4	2015-01-04	11:29:55
491	50.315449	-4.086022	4.33	25.2	2015-01-04	11:29:56
492	50.315487	-4.085984	5.02	32.3	2015-01-04	11:29:57
493	50.315524	-4.085939	5.21	38.5	2015-01-04	11:29:58
494	50.315559	-4.085895	4.97	38.4	2015-01-04	11:29:59
495	50.315597	-4.085864	4.78	27.9	2015-01-04	11:30:00
496	50.315639	-4.085849	4.82	12.3	2015-01-04	11:30:01
497	50.315682	-4.08585	4.82	359.2	2015-01-04	11:30:02
498	50.315725	-4.08586	4.85	351.8	2015-01-04	11:30:03
499	50.315768	-4.085875	4.85	347.5	2015-01-04	11:30:04
500	50.315812	-4.085893	5.11	345.8	2015-01-04	11:30:05
501	50.315856	-4.085913	5.05	343.5	2015-01-04	11:30:06
502	50.315898	-4.085942	5.08	335.9	2015-01-04	11:30:07
503	50.315937	-4.085982	5.19	326.9	2015-01-04	11:30:08
504	50.315976	-4.086029	5.52	323.1	2015-01-04	11:30:09
505	50.316015	-4.086072	5.29	324.3	2015-01-04	11:30:10
506	50.316047	-4.086101	4.16	329.8	2015-01-04	11:30:11
507	50.316069	-4.08612	2.8	331.1	2015-01-04	11:30:12
508	50.316086	-4.086129	2	342.3	2015-01-04	11:30:13
509	50.316104	-4.086132	1.97	352.7	2015-01-04	11:30:14
510	50.316109	-4.086137	0.35	330.3	2015-01-04	11:30:16
511	50.316099	-4.086129	1.33	153.5	2015-01-04	11:30:17
512	50.316082	-4.086113	2.2	149	2015-01-04	11:30:18
513	50.316065	-4.086102	2.01	156.8	2015-01-04	11:30:19
514	50.316047	-4.086091	2.18	158.3	2015-01-04	11:30:20
515	50.316031	-4.086081	1.91	159	2015-01-04	11:30:21
516	50.316018	-4.086069	1.62	148.9	2015-01-04	11:30:22
517	50.316006	-4.08606	1.49	153.7	2015-01-04	11:30:23
518	50.315991	-4.086053	1.77	164.9	2015-01-04	11:30:24
519	50.315977	-4.086046	1.64	160.9	2015-01-04	11:30:25
520	50.315967	-4.086036	1.29	149.2	2015-01-04	11:30:26
521	50.315957	-4.086028	1.25	150.4	2015-01-04	11:30:27
522	50.315947	-4.086021	1.28	158.7	2015-01-04	11:30:28
523	50.315933	-4.086015	1.55	163	2015-01-04	11:30:29
524	50.315917	-4.086009	1.81	167.6	2015-01-04	11:30:30
525	50.315903	-4.086006	1.63	172.4	2015-01-04	11:30:31
526	50.315892	-4.085999	1.29	156.4	2015-01-04	11:30:32
527	50.315884	-4.085992	1.03	149.4	2015-01-04	11:30:33
528	50.315873	-4.085984	1.37	157.2	2015-01-04	11:30:34
529	50.315861	-4.085977	1.42	159.1	2015-01-04	11:30:35
530	50.315849	-4.085968	1.48	154.7	2015-01-04	11:30:36
531	50.315835	-4.085959	1.71	156.6	2015-01-04	11:30:37
532	50.31582	-4.085956	1.66	172.6	2015-01-04	11:30:38
533	50.31581	-4.085954	1.1	175.3	2015-01-04	11:30:39
534	50.315802	-4.085949	0.97	157.6	2015-01-04	11:30:40
535	50.315791	-4.085945	1.26	167.2	2015-01-04	11:30:41
536	50.315778	-4.085945	1.47	179.5	2015-01-04	11:30:42
537	50.315764	-4.085941	1.64	170.8	2015-01-04	11:30:43
538	50.315752	-4.085934	1.36	157.4	2015-01-04	11:30:44
539	50.315743	-4.085926	1.19	151	2015-01-04	11:30:45
540	50.31573	-4.085921	1.44	165.1	2015-01-04	11:30:46
541	50.315716	-4.085918	1.57	171.7	2015-01-04	11:30:47
542	50.315705	-4.085917	1.29	178.9	2015-01-04	11:30:48
543	50.315692	-4.085915	1.43	173.3	2015-01-04	11:30:49
544	50.315681	-4.08591	1.24	164.7	2015-01-04	11:30:50
545	50.315671	-4.085906	1.2	163.9	2015-01-04	11:30:51
546	50.315659	-4.085903	1.31	172.4	2015-01-04	11:30:52
547	50.315646	-4.085898	1.5	165.5	2015-01-04	11:30:53
548	50.315635	-4.085894	1.31	167.6	2015-01-04	11:30:54
549	50.315629	-4.085887	0.78	140	2015-01-04	11:30:55
550	50.315624	-4.085879	0.85	137.3	2015-01-04	11:30:56
551	50.315612	-4.085875	1.3	168.3	2015-01-04	11:30:57
552	50.315601	-4.085875	1.32	179.2	2015-01-04	11:30:58
553	50.315589	-4.085875	1.32	179.2	2015-01-04	11:30:59
554	50.315576	-4.085878	1.45	188.5	2015-01-04	11:31:00
555	50.315563	-4.08588	1.45	185.6	2015-01-04	11:31:01
556	50.315552	-4.085877	1.22	169.9	2015-01-04	11:31:02
557	50.31554	-4.085874	1.33	171.5	2015-01-04	11:31:03
558	50.315529	-4.085872	1.28	174.4	2015-01-04	11:31:04
559	50.31552	-4.085869	1.05	169.6	2015-01-04	11:31:05
560	50.315509	-4.085869	1.16	177	2015-01-04	11:31:06
561	50.315497	-4.085869	1.32	181	2015-01-04	11:31:07
562	50.315485	-4.085868	1.39	177	2015-01-04	11:31:08
563	50.315471	-4.085868	1.57	180.4	2015-01-04	11:31:09
564	50.315459	-4.085868	1.34	178.5	2015-01-04	11:31:10
565	50.315448	-4.085866	1.23	175.2	2015-01-04	11:31:11
566	50.315436	-4.085867	1.34	182.5	2015-01-04	11:31:12
567	50.315425	-4.085869	1.21	188.5	2015-01-04	11:31:13
568	50.315415	-4.085871	1.1	184.7	2015-01-04	11:31:14
569	50.315406	-4.085869	1.04	174.1	2015-01-04	11:31:15
570	50.315393	-4.085872	1.4	188.1	2015-01-04	11:31:16
571	50.315379	-4.085875	1.65	187.9	2015-01-04	11:31:17
572	50.315364	-4.085877	1.59	184.9	2015-01-04	11:31:18
573	50.315351	-4.085882	1.54	191.8	2015-01-04	11:31:19
574	50.315339	-4.085884	1.29	188.2	2015-01-04	11:31:20
575	50.315332	-4.085882	0.85	171.9	2015-01-04	11:31:21
576	50.315326	-4.085881	0.69	170.1	2015-01-04	11:31:22
577	50.31532	-4.085879	0.64	172	2015-01-04	11:31:23
578	50.315317	-4.08588	0.18	190.6	2015-01-04	11:31:25
579	50.315319	-4.085887	0.55	296.2	2015-01-04	11:31:26
580	50.315324	-4.085894	0.7	320.4	2015-01-04	11:31:27
581	50.315326	-4.085894	0.3	357.7	2015-01-04	11:31:28
582	50.315328	-4.08589	0.35	57.4	2015-01-04	11:31:29
583	50.315328	-4.085889	0.05	44.1	2015-01-04	11:31:30
584	50.315333	-4.085889	0.49	2.8	2015-01-04	11:31:31
585	50.315357	-4.085884	2.66	7.1	2015-01-04	11:31:32
586	50.315397	-4.085876	4.55	7.6	2015-01-04	11:31:33
587	50.315447	-4.085883	5.53	354.6	2015-01-04	11:31:34
588	50.315493	-4.085905	5.41	343.3	2015-01-04	11:31:35
589	50.315534	-4.085909	4.55	356.7	2015-01-04	11:31:36
590	50.315579	-4.085886	5.24	18	2015-01-04	11:31:37
591	50.315625	-4.085871	5.3	11.4	2015-01-04	11:31:38
592	50.315669	-4.085885	4.9	348.6	2015-01-04	11:31:39
593	50.315711	-4.085909	4.99	339.9	2015-01-04	11:31:40
594	50.315758	-4.085936	5.67	339.7	2015-01-04	11:31:41
595	50.315808	-4.085968	5.94	338	2015-01-04	11:31:42
596	50.315856	-4.086001	5.8	336.1	2015-01-04	11:31:43
597	50.315907	-4.086034	6.15	337.3	2015-01-04	11:31:44
598	50.315961	-4.086068	6.5	338	2015-01-04	11:31:45
599	50.316009	-4.086097	5.75	339.7	2015-01-04	11:31:46
600	50.316051	-4.08612	4.96	340.6	2015-01-04	11:31:47
601	50.316091	-4.086137	4.61	344.2	2015-01-04	11:31:48
602	50.316124	-4.086152	3.86	344.7	2015-01-04	11:31:49
603	50.316152	-4.086163	3.13	344.7	2015-01-04	11:31:50
604	50.31617	-4.086168	2.03	349.8	2015-01-04	11:31:51
605	50.316186	-4.086185	2.14	327	2015-01-04	11:31:52
606	50.316205	-4.086214	2.98	316.1	2015-01-04	11:31:53
607	50.316224	-4.086238	2.73	320.8	2015-01-04	11:31:54
608	50.316243	-4.086257	2.5	327.2	2015-01-04	11:31:55
609	50.316259	-4.086273	2.13	328.8	2015-01-04	11:31:56
610	50.316258	-4.086268	0.35	113.4	2015-01-04	11:31:57
611	50.316236	-4.086243	2.97	143.7	2015-01-04	11:31:58
612	50.31621	-4.086214	3.63	145.1	2015-01-04	11:31:59
613	50.316182	-4.086189	3.56	149.4	2015-01-04	11:32:00
614	50.31617	-4.08617	1.91	135.2	2015-01-04	11:32:01
615	50.316169	-4.086155	1.05	95.1	2015-01-04	11:32:02
616	50.316167	-4.086139	1.15	101.2	2015-01-04	11:32:03
617	50.31616	-4.086123	1.38	125.5	2015-01-04	11:32:04
618	50.316151	-4.086109	1.45	133.9	2015-01-04	11:32:05
619	50.316137	-4.086093	1.89	143.6	2015-01-04	11:32:06
620	50.316125	-4.086083	1.58	153.1	2015-01-04	11:32:07
621	50.316118	-4.086072	1.1	134	2015-01-04	11:32:08
622	50.31611	-4.08606	1.16	135.7	2015-01-04	11:32:09
623	50.316097	-4.086054	1.5	163.6	2015-01-04	11:32:10
624	50.316087	-4.086049	1.25	164	2015-01-04	11:32:11
625	50.316082	-4.08604	0.86	126.8	2015-01-04	11:32:12
626	50.316074	-4.086034	0.93	154.9	2015-01-04	11:32:13
627	50.316063	-4.086032	1.25	173.4	2015-01-04	11:32:14
628	50.316061	-4.086027	0.4	122.3	2015-01-04	11:32:15
629	50.316063	-4.086021	0.46	68.6	2015-01-04	11:32:16
630	50.316056	-4.086016	0.86	150.8	2015-01-04	11:32:17
631	50.316044	-4.086008	1.46	159	2015-01-04	11:32:18
632	50.316034	-4.086	1.29	151.9	2015-01-04	11:32:19
633	50.316024	-4.085994	1.11	157.3	2015-01-04	11:32:20
634	50.316014	-4.085989	1.26	163.9	2015-01-04	11:32:21
635	50.316002	-4.085984	1.32	165.6	2015-01-04	11:32:22
636	50.315994	-4.085981	0.91	166.4	2015-01-04	11:32:23
637	50.315988	-4.085977	0.71	155.6	2015-01-04	11:32:24
638	50.315979	-4.085973	1.08	163.7	2015-01-04	11:32:25
639	50.315965	-4.085973	1.55	181.8	2015-01-04	11:32:26
640	50.31595	-4.085974	1.63	180.6	2015-01-04	11:32:27
641	50.31594	-4.085974	1.22	183.1	2015-01-04	11:32:28
642	50.315934	-4.085973	0.58	168.1	2015-01-04	11:32:29
643	50.315934	-4.08597	0.11	117.6	2015-01-04	11:32:31
644	50.315921	-4.085968	1.37	173.7	2015-01-04	11:32:32
645	50.315906	-4.085966	1.67	175.3	2015-01-04	11:32:33
646	50.315894	-4.085965	1.4	175.8	2015-01-04	11:32:34
647	50.31588	-4.085963	1.49	177	2015-01-04	11:32:35
648	50.315869	-4.085962	1.28	175.5	2015-01-04	11:32:36
649	50.315872	-4.085955	0.65	51.6	2015-01-04	11:32:37
650	50.315881	-4.085943	1.28	40.2	2015-01-04	11:32:38
651	50.31588	-4.085939	0.36	112.8	2015-01-04	11:32:39
652	50.315872	-4.085939	0.91	180	2015-01-04	11:32:40
653	50.315861	-4.085938	1.24	179.4	2015-01-04	11:32:41
654	50.315849	-4.085937	1.31	174.8	2015-01-04	11:32:42
655	50.315837	-4.085937	1.31	179.5	2015-01-04	11:32:43
656	50.315827	-4.085933	1.13	168.5	2015-01-04	11:32:44
657	50.31582	-4.085925	0.97	142.1	2015-01-04	11:32:45
658	50.315813	-4.085918	0.99	151.2	2015-01-04	11:32:46
659	50.315801	-4.085912	1.36	161.6	2015-01-04	11:32:47
660	50.315789	-4.085905	1.41	157.1	2015-01-04	11:32:48
661	50.315781	-4.085894	1.19	138.9	2015-01-04	11:32:49
662	50.315774	-4.085884	1.06	141.7	2015-01-04	11:32:50
663	50.315763	-4.085879	1.27	162.3	2015-01-04	11:32:51
664	50.315752	-4.08587	1.36	152.6	2015-01-04	11:32:52
665	50.31574	-4.085863	1.47	159.4	2015-01-04	11:32:53
666	50.315726	-4.085857	1.6	164	2015-01-04	11:32:54
667	50.315712	-4.085848	1.65	158.3	2015-01-04	11:32:55
668	50.3157	-4.08584	1.51	156.5	2015-01-04	11:32:56
669	50.315691	-4.085832	1.14	150	2015-01-04	11:32:57
670	50.315682	-4.085824	1.11	150	2015-01-04	11:32:58
671	50.31567	-4.08582	1.41	169.3	2015-01-04	11:32:59
672	50.315656	-4.085819	1.57	176.3	2015-01-04	11:33:00
673	50.315641	-4.085815	1.63	171.6	2015-01-04	11:33:01
674	50.315625	-4.085812	1.83	173.5	2015-01-04	11:33:02
675	50.315614	-4.085807	1.25	160.9	2015-01-04	11:33:03
676	50.315606	-4.085799	1.11	151.4	2015-01-04	11:33:04
677	50.315594	-4.085796	1.28	168.8	2015-01-04	11:33:05
678	50.315582	-4.085793	1.33	170.7	2015-01-04	11:33:06
679	50.315571	-4.085791	1.32	174.1	2015-01-04	11:33:07
680	50.315557	-4.085789	1.55	176.9	2015-01-04	11:33:08
681	50.315542	-4.085788	1.62	175.4	2015-01-04	11:33:09
682	50.315531	-4.085784	1.27	167	2015-01-04	11:33:10
683	50.31552	-4.08578	1.25	167.3	2015-01-04	11:33:11
684	50.315508	-4.085778	1.39	173.6	2015-01-04	11:33:12
685	50.3155	-4.085773	0.89	158.8	2015-01-04	11:33:13
686	50.315492	-4.085768	1.03	159.6	2015-01-04	11:33:14
687	50.315484	-4.085764	0.86	161.9	2015-01-04	11:33:15
688	50.315478	-4.085764	0.71	178.1	2015-01-04	11:33:16
689	50.315468	-4.08577	1.19	199.6	2015-01-04	11:33:17
690	50.315461	-4.085776	0.89	212.3	2015-01-04	11:33:18
691	50.315458	-4.085783	0.54	236.2	2015-01-04	11:33:19
692	50.315458	-4.085783	0.07	200	2015-01-04	11:33:20
693	50.315444	-4.085797	1.84	212.1	2015-01-04	11:33:21
694	50.31543	-4.085812	1.83	216	2015-01-04	11:33:22
695	50.315426	-4.08582	0.75	231.7	2015-01-04	11:33:23
696	50.315425	-4.08582	0.11	191.9	2015-01-04	11:33:24
697	50.315414	-4.085825	1.28	194.8	2015-01-04	11:33:25
698	50.315405	-4.085825	1.05	179.3	2015-01-04	11:33:26
699	50.315393	-4.085823	1.32	175.9	2015-01-04	11:33:27
700	50.31538	-4.085823	1.47	178.1	2015-01-04	11:33:28
701	50.315366	-4.085822	1.53	178.9	2015-01-04	11:33:29
702	50.315351	-4.085823	1.63	180.6	2015-01-04	11:33:30
703	50.31534	-4.085818	1.25	165.9	2015-01-04	11:33:31
704	50.315337	-4.085812	0.56	123.2	2015-01-04	11:33:32
705	50.315332	-4.085808	0.72	155.9	2015-01-04	11:33:33
706	50.31532	-4.085808	1.26	181.1	2015-01-04	11:33:34
707	50.315309	-4.085807	1.31	176.6	2015-01-04	11:33:35
708	50.315298	-4.085806	1.13	177.3	2015-01-04	11:33:36
709	50.315294	-4.085801	0.65	145.7	2015-01-04	11:33:37
710	50.315289	-4.085796	0.64	147.4	2015-01-04	11:33:38
711	50.315279	-4.085792	1.12	166.8	2015-01-04	11:33:39
712	50.315267	-4.085791	1.35	177	2015-01-04	11:33:40
713	50.315255	-4.085791	1.34	179.8	2015-01-04	11:33:41
714	50.315244	-4.08579	1.15	173.8	2015-01-04	11:33:42
715	50.315237	-4.085783	0.89	150.4	2015-01-04	11:33:43
716	50.315231	-4.085777	0.88	147.1	2015-01-04	11:33:44
717	50.315225	-4.085774	0.63	162.8	2015-01-04	11:33:45
718	50.315226	-4.085775	0.07	284.8	2015-01-04	11:33:46
719	50.315221	-4.085778	0.49	201.3	2015-01-04	11:33:47
720	50.315219	-4.085781	0.41	221.2	2015-01-04	11:33:48
721	50.315219	-4.08578	0.05	94.7	2015-01-04	11:33:50
722	50.315219	-4.085779	0.05	100.5	2015-01-04	11:33:51
723	50.315221	-4.08578	0.13	338.6	2015-01-04	11:33:53
724	50.315221	-4.085781	0.05	307.5	2015-01-04	11:33:54
725	50.315221	-4.085781	0.04	313	2015-01-04	11:33:55
726	50.315221	-4.085781	0.01	0	2015-01-04	11:33:56
727	50.315225	-4.085777	0.49	34.9	2015-01-04	11:33:57
728	50.315226	-4.085776	0.1	28.1	2015-01-04	11:33:59
729	50.315227	-4.085779	0.22	287	2015-01-04	11:34:00
730	50.315234	-4.085776	0.87	16.4	2015-01-04	11:34:01
731	50.315242	-4.085774	0.91	9.8	2015-01-04	11:34:02
732	50.315252	-4.085773	1.07	1.3	2015-01-04	11:34:03
733	50.315265	-4.085776	1.42	351.8	2015-01-04	11:34:04
734	50.315262	-4.085787	0.82	247.8	2015-01-04	11:34:05
735	50.315266	-4.085795	0.75	304.7	2015-01-04	11:34:06
736	50.315272	-4.085797	0.74	354	2015-01-04	11:34:07
737	50.315281	-4.085801	1.04	343.4	2015-01-04	11:34:08
738	50.31529	-4.085802	0.97	355.1	2015-01-04	11:34:09
739	50.315298	-4.0858	0.86	7.6	2015-01-04	11:34:10
740	50.315312	-4.085791	1.72	23	2015-01-04	11:34:11
741	50.315334	-4.085777	2.66	21.7	2015-01-04	11:34:12
742	50.315367	-4.085755	3.93	23.2	2015-01-04	11:34:13
743	50.315405	-4.085728	4.72	24.4	2015-01-04	11:34:14
744	50.315442	-4.08569	4.9	33.7	2015-01-04	11:34:15
745	50.315477	-4.085649	4.87	36.5	2015-01-04	11:34:16
746	50.315517	-4.085627	4.69	19.5	2015-01-04	11:34:17
747	50.315554	-4.085633	4.21	353.5	2015-01-04	11:34:18
748	50.315594	-4.08565	4.58	345.5	2015-01-04	11:34:19
749	50.315639	-4.085669	5.17	344.5	2015-01-04	11:34:20
750	50.315686	-4.085692	5.43	342.8	2015-01-04	11:34:21
751	50.31573	-4.08571	5.08	345.2	2015-01-04	11:34:22
752	50.315765	-4.085724	4.03	345.4	2015-01-04	11:34:23
753	50.315793	-4.085735	3.22	346.7	2015-01-04	11:34:24
754	50.31582	-4.085743	3.12	349.1	2015-01-04	11:34:25
755	50.315847	-4.085751	3.02	349.4	2015-01-04	11:34:26
756	50.315868	-4.085763	0.31	339.1	2015-01-04	11:34:34
757	50.31581	-4.085757	6.46	176.3	2015-01-04	11:34:35
758	50.315779	-4.08575	3.47	171.6	2015-01-04	11:34:36
759	50.315769	-4.085734	1.56	133.6	2015-01-04	11:34:37
760	50.315764	-4.085722	1.07	123.9	2015-01-04	11:34:38
761	50.315751	-4.08572	1.5	175.4	2015-01-04	11:34:39
762	50.315736	-4.085717	1.67	172.6	2015-01-04	11:34:40
763	50.315721	-4.085716	1.63	177.9	2015-01-04	11:34:41
764	50.315705	-4.085717	1.79	180.6	2015-01-04	11:34:42
765	50.315689	-4.085719	1.79	184.6	2015-01-04	11:34:43
766	50.315675	-4.085717	1.57	176.3	2015-01-04	11:34:44
767	50.315667	-4.08571	1.07	149.9	2015-01-04	11:34:45
768	50.315658	-4.085703	1.07	154.5	2015-01-04	11:34:46
769	50.315644	-4.085701	1.59	175.3	2015-01-04	11:34:47
770	50.31563	-4.085697	1.51	168.1	2015-01-04	11:34:48
771	50.315619	-4.085696	1.26	175.2	2015-01-04	11:34:49
772	50.315607	-4.085696	1.36	180	2015-01-04	11:34:50
773	50.315596	-4.085694	1.21	174	2015-01-04	11:34:51
774	50.315585	-4.08569	1.29	167	2015-01-04	11:34:52
775	50.315575	-4.085687	1.07	170.1	2015-01-04	11:34:53
776	50.315567	-4.085684	0.97	168.3	2015-01-04	11:34:54
777	50.315557	-4.085682	1.13	172.1	2015-01-04	11:34:55
778	50.315546	-4.085686	1.24	192.2	2015-01-04	11:34:56
779	50.315534	-4.085687	1.36	184.3	2015-01-04	11:34:57
780	50.315521	-4.085688	1.41	182.9	2015-01-04	11:34:58
781	50.315511	-4.085692	1.19	191.3	2015-01-04	11:34:59
782	50.315501	-4.085693	1.05	186.5	2015-01-04	11:35:00
783	50.315491	-4.085693	1.1	180.9	2015-01-04	11:35:01
784	50.315481	-4.085694	1.16	182.4	2015-01-04	11:35:02
785	50.315471	-4.085692	1.1	171	2015-01-04	11:35:03
786	50.315461	-4.085687	1.15	164.4	2015-01-04	11:35:04
787	50.315451	-4.085685	1.18	171.6	2015-01-04	11:35:05
788	50.31544	-4.085685	1.2	179.2	2015-01-04	11:35:06
789	50.315429	-4.085688	1.21	189.6	2015-01-04	11:35:07
790	50.315418	-4.085692	1.23	194.3	2015-01-04	11:35:08
791	50.315408	-4.085693	1.11	184.9	2015-01-04	11:35:09
792	50.315399	-4.085694	1.1	184	2015-01-04	11:35:10
793	50.315388	-4.085695	1.23	182.2	2015-01-04	11:35:11
794	50.315375	-4.085698	1.42	189.7	2015-01-04	11:35:12
795	50.315363	-4.085703	1.38	194.7	2015-01-04	11:35:13
796	50.315352	-4.085709	1.31	197.7	2015-01-04	11:35:14
797	50.315344	-4.08571	0.85	185.6	2015-01-04	11:35:15
798	50.315338	-4.08571	0.62	180	2015-01-04	11:35:16
799	50.315332	-4.085712	0.78	188.3	2015-01-04	11:35:17
800	50.315326	-4.085718	0.76	214.5	2015-01-04	11:35:18
801	50.315318	-4.085725	1.03	212.6	2015-01-04	11:35:19
802	50.315309	-4.085734	1.17	210.6	2015-01-04	11:35:20
803	50.315301	-4.085745	1.25	221.6	2015-01-04	11:35:21
804	50.315295	-4.085759	1.15	235.4	2015-01-04	11:35:22
805	50.31529	-4.085771	0.97	239.8	2015-01-04	11:35:23
806	50.315287	-4.085782	0.88	245.5	2015-01-04	11:35:24
807	50.315288	-4.085786	0.3	295.9	2015-01-04	11:35:25
808	50.315292	-4.085785	0.2	5.1	2015-01-04	11:35:27
809	50.315291	-4.085786	0.1	204.2	2015-01-04	11:35:28
810	50.315285	-4.08579	0.77	202.3	2015-01-04	11:35:29
811	50.31528	-4.085794	0.56	210.6	2015-01-04	11:35:30
812	50.31528	-4.085794	0.03	212.6	2015-01-04	11:35:31
813	50.315286	-4.085793	0.67	5.6	2015-01-04	11:35:32
814	50.315294	-4.08579	0.85	14.6	2015-01-04	11:35:33
815	50.315298	-4.085786	0.54	29.9	2015-01-04	11:35:34
816	50.315301	-4.085783	0.4	35.5	2015-01-04	11:35:35
817	50.315304	-4.085781	0.37	20.8	2015-01-04	11:35:36
818	50.315307	-4.085782	0.31	354.4	2015-01-04	11:35:37
819	50.315309	-4.085784	0.33	332.7	2015-01-04	11:35:38
820	50.31531	-4.085787	0.24	285.8	2015-01-04	11:35:39
821	50.315314	-4.085802	1.19	292.5	2015-01-04	11:35:40
822	50.315317	-4.085819	1.21	287.1	2015-01-04	11:35:41
823	50.315313	-4.085839	1.54	253.5	2015-01-04	11:35:42
824	50.315311	-4.085859	1.43	262.5	2015-01-04	11:35:43
825	50.315311	-4.08587	0.74	267.2	2015-01-04	11:35:44
826	50.31531	-4.08588	0.7	263.9	2015-01-04	11:35:45
827	50.315309	-4.085891	0.81	256.7	2015-01-04	11:35:46
828	50.315309	-4.085894	0.22	274.9	2015-01-04	11:35:47
829	50.315321	-4.085882	1.57	34.2	2015-01-04	11:35:48
830	50.315345	-4.085862	3.03	26.5	2015-01-04	11:35:49
831	50.315371	-4.085845	3.17	23.7	2015-01-04	11:35:50
832	50.315396	-4.085828	3.03	23	2015-01-04	11:35:51
833	50.315401	-4.085824	0.63	25.7	2015-01-04	11:35:52
834	50.315384	-4.085846	2.48	218.8	2015-01-04	11:35:53
835	50.315375	-4.085879	2.56	248.6	2015-01-04	11:35:54
836	50.315372	-4.08591	2.2	260.5	2015-01-04	11:35:55
837	50.315372	-4.085936	1.86	270	2015-01-04	11:35:56
838	50.315373	-4.085954	1.26	273	2015-01-04	11:35:57
839	50.315382	-4.085957	1.06	348.6	2015-01-04	11:35:58
840	50.31541	-4.085947	3.21	12.6	2015-01-04	11:35:59
841	50.315455	-4.085928	5.17	15.1	2015-01-04	11:36:00
842	50.315504	-4.085925	5.45	2.5	2015-01-04	11:36:01
843	50.315546	-4.085926	4.7	358.4	2015-01-04	11:36:02
844	50.315585	-4.085901	4.71	22.1	2015-01-04	11:36:03
845	50.315626	-4.085857	5.51	34.5	2015-01-04	11:36:04
846	50.31567	-4.085807	6.05	36.6	2015-01-04	11:36:05
847	50.315714	-4.085776	5.38	23.7	2015-01-04	11:36:06
848	50.315755	-4.085776	4.62	0.4	2015-01-04	11:36:07
849	50.315798	-4.085793	4.88	345.7	2015-01-04	11:36:08
850	50.315842	-4.08582	5.29	338.6	2015-01-04	11:36:09
851	50.315889	-4.085844	5.52	342	2015-01-04	11:36:10
852	50.315946	-4.085863	6.39	348.1	2015-01-04	11:36:11
853	50.316003	-4.085873	6.47	353.1	2015-01-04	11:36:12
854	50.316052	-4.085887	5.53	350.2	2015-01-04	11:36:13
855	50.316088	-4.085914	4.43	334.3	2015-01-04	11:36:14
856	50.316119	-4.085946	4.17	326.8	2015-01-04	11:36:15
857	50.316154	-4.085977	4.41	329.7	2015-01-04	11:36:16
858	50.316188	-4.086007	4.35	330.6	2015-01-04	11:36:17
859	50.316221	-4.086035	4.2	331.8	2015-01-04	11:36:18
860	50.316249	-4.086046	3.18	345.7	2015-01-04	11:36:19
861	50.316265	-4.086036	1.94	22.2	2015-01-04	11:36:20
862	50.316258	-4.086018	1.46	119	2015-01-04	11:36:21
863	50.316246	-4.086011	1.42	159.5	2015-01-04	11:36:22
864	50.316229	-4.085997	1.09	153.6	2015-01-04	11:36:24
865	50.316226	-4.085994	0.39	145.2	2015-01-04	11:36:25
866	50.316221	-4.085987	0.78	139.7	2015-01-04	11:36:26
867	50.316209	-4.085981	1.31	161.2	2015-01-04	11:36:27
868	50.316194	-4.085975	1.74	166.1	2015-01-04	11:36:28
869	50.316175	-4.085964	2.32	160.3	2015-01-04	11:36:29
870	50.316158	-4.085955	1.94	160.6	2015-01-04	11:36:30
871	50.31614	-4.085948	2.11	165.6	2015-01-04	11:36:31
872	50.316126	-4.085949	1.54	181.8	2015-01-04	11:36:32
873	50.316119	-4.085956	0.95	211.1	2015-01-04	11:36:33
874	50.316111	-4.085962	1	207	2015-01-04	11:36:34
875	50.316092	-4.085954	2.17	165.9	2015-01-04	11:36:35
876	50.31607	-4.085943	2.52	160.9	2015-01-04	11:36:36
877	50.316049	-4.085935	2.44	167.3	2015-01-04	11:36:37
878	50.31603	-4.085929	2.14	168.1	2015-01-04	11:36:38
879	50.316014	-4.085921	1.87	162.6	2015-01-04	11:36:39
880	50.315999	-4.085918	1.72	172.6	2015-01-04	11:36:40
881	50.315985	-4.085916	1.6	175.5	2015-01-04	11:36:41
882	50.315975	-4.085913	1.11	169.2	2015-01-04	11:36:42
883	50.315964	-4.085909	1.2	164.7	2015-01-04	11:36:43
884	50.31595	-4.085911	1.59	184.1	2015-01-04	11:36:44
885	50.315935	-4.085913	1.7	186.4	2015-01-04	11:36:45
886	50.315921	-4.085915	1.54	184.6	2015-01-04	11:36:46
887	50.315909	-4.085918	1.39	187.9	2015-01-04	11:36:47
888	50.315895	-4.08592	1.5	185.2	2015-01-04	11:36:48
889	50.315882	-4.08592	1.55	179.8	2015-01-04	11:36:49
890	50.315867	-4.085921	1.61	183.4	2015-01-04	11:36:50
891	50.315855	-4.085922	1.36	184.8	2015-01-04	11:36:51
892	50.315845	-4.085919	1.09	167.7	2015-01-04	11:36:52
893	50.315834	-4.085915	1.32	167.5	2015-01-04	11:36:53
894	50.31582	-4.085916	1.57	181.3	2015-01-04	11:36:54
895	50.315805	-4.085915	1.61	178.3	2015-01-04	11:36:55
896	50.315792	-4.085914	1.46	176	2015-01-04	11:36:56
897	50.315781	-4.085919	1.34	196.3	2015-01-04	11:36:57
898	50.315767	-4.085924	1.58	193.5	2015-01-04	11:36:58
899	50.315754	-4.085921	1.45	172	2015-01-04	11:36:59
900	50.315746	-4.085911	1.15	139.7	2015-01-04	11:37:00
901	50.315735	-4.085903	1.29	156.4	2015-01-04	11:37:01
902	50.315723	-4.085899	1.47	167.1	2015-01-04	11:37:02
903	50.315711	-4.085895	1.27	168.6	2015-01-04	11:37:03
904	50.315702	-4.085894	1.09	175.6	2015-01-04	11:37:04
905	50.31569	-4.085896	1.32	184.4	2015-01-04	11:37:05
906	50.315677	-4.085894	1.41	175.4	2015-01-04	11:37:06
907	50.315665	-4.085894	1.35	179.8	2015-01-04	11:37:07
908	50.315653	-4.085894	1.3	179.5	2015-01-04	11:37:08
909	50.315643	-4.085886	1.28	154	2015-01-04	11:37:09
910	50.315633	-4.085877	1.29	149.9	2015-01-04	11:37:10
911	50.315622	-4.085876	1.25	177.8	2015-01-04	11:37:11
912	50.315611	-4.085876	1.17	181.2	2015-01-04	11:37:12
913	50.3156	-4.085874	1.22	173	2015-01-04	11:37:13
914	50.315589	-4.085871	1.29	169.9	2015-01-04	11:37:14
915	50.315578	-4.085871	1.28	178.4	2015-01-04	11:37:15
916	50.315565	-4.085871	1.41	180	2015-01-04	11:37:16
917	50.315552	-4.085871	1.39	181.5	2015-01-04	11:37:17
918	50.315542	-4.085869	1.11	171.1	2015-01-04	11:37:18
919	50.315536	-4.085862	0.85	144.1	2015-01-04	11:37:19
920	50.31553	-4.085857	0.78	156.7	2015-01-04	11:37:20
921	50.31552	-4.08586	1.07	191.3	2015-01-04	11:37:21
922	50.315509	-4.085866	1.37	196.1	2015-01-04	11:37:22
923	50.315497	-4.08587	1.31	192.6	2015-01-04	11:37:23
924	50.315484	-4.085877	1.6	199.8	2015-01-04	11:37:24
925	50.315469	-4.085885	1.69	198.5	2015-01-04	11:37:25
926	50.315461	-4.085884	0.93	175.2	2015-01-04	11:37:26
927	50.315453	-4.085882	0.92	174.4	2015-01-04	11:37:27
928	50.315441	-4.085886	1.37	190	2015-01-04	11:37:28
929	50.315429	-4.085885	1.33	177.9	2015-01-04	11:37:29
930	50.315418	-4.085887	1.21	186.8	2015-01-04	11:37:30
931	50.315407	-4.085892	1.24	196.1	2015-01-04	11:37:31
932	50.315398	-4.085893	1.02	184.7	2015-01-04	11:37:32
933	50.315388	-4.085898	1.13	196	2015-01-04	11:37:33
934	50.315377	-4.085901	1.28	192.6	2015-01-04	11:37:34
935	50.315366	-4.085903	1.26	184.6	2015-01-04	11:37:35
936	50.315356	-4.085906	1.06	192.6	2015-01-04	11:37:36
937	50.315345	-4.085909	1.34	188.2	2015-01-04	11:37:37
938	50.315332	-4.085911	1.41	185.8	2015-01-04	11:37:38
939	50.31533	-4.085912	0.23	199.8	2015-01-04	11:37:39
940	50.315329	-4.085914	0.19	243.4	2015-01-04	11:37:40
941	50.315321	-4.085922	1.1	209.9	2015-01-04	11:37:41
942	50.315309	-4.08593	1.41	202.9	2015-01-04	11:37:42
943	50.315297	-4.085934	1.41	191.9	2015-01-04	11:37:43
944	50.315286	-4.08594	1.27	200.7	2015-01-04	11:37:44
945	50.315277	-4.085945	1.01	199	2015-01-04	11:37:45
946	50.315274	-4.085949	0.52	217.5	2015-01-04	11:37:46
947	50.315274	-4.085949	0.03	180	2015-01-04	11:37:47
948	50.315268	-4.085951	0.57	192	2015-01-04	11:37:48
949	50.315265	-4.085951	0.39	186.9	2015-01-04	11:37:49
950	50.315264	-4.085952	0.06	186.4	2015-01-04	11:37:50
951	50.315258	-4.085956	0.77	203.2	2015-01-04	11:37:51
952	50.315249	-4.08596	1.07	195.5	2015-01-04	11:37:52
953	50.315238	-4.085963	1.22	191.5	2015-01-04	11:37:53
954	50.315228	-4.085966	1.14	190.9	2015-01-04	11:37:54
955	50.315219	-4.085967	0.96	184.9	2015-01-04	11:37:55
956	50.315211	-4.08597	0.96	189.3	2015-01-04	11:37:56
957	50.315202	-4.085972	1.03	190	2015-01-04	11:37:57
958	50.315194	-4.085972	0.9	180.8	2015-01-04	11:37:58
959	50.315187	-4.085972	0.8	179.5	2015-01-04	11:37:59
960	50.315177	-4.085973	1.04	183.6	2015-01-04	11:38:00
961	50.315166	-4.085974	1.27	182.1	2015-01-04	11:38:01
962	50.315154	-4.085975	1.36	183.8	2015-01-04	11:38:02
963	50.315142	-4.085977	1.35	184.8	2015-01-04	11:38:03
964	50.315132	-4.085977	1.11	180.3	2015-01-04	11:38:04
965	50.315126	-4.085973	0.68	155	2015-01-04	11:38:05
966	50.315119	-4.085971	0.82	172.1	2015-01-04	11:38:06
967	50.315108	-4.08597	1.16	177	2015-01-04	11:38:07
968	50.315099	-4.085975	1.05	197.2	2015-01-04	11:38:08
969	50.315093	-4.085979	0.75	204.1	2015-01-04	11:38:09
970	50.315093	-4.085985	0.41	263.4	2015-01-04	11:38:10
971	50.315092	-4.085984	0.07	155.6	2015-01-04	11:38:11
972	50.315105	-4.085979	1.49	14.3	2015-01-04	11:38:12
973	50.315119	-4.085971	1.66	21.5	2015-01-04	11:38:13
974	50.315131	-4.085964	1.39	19	2015-01-04	11:38:14
975	50.315135	-4.085957	0.74	46.7	2015-01-04	11:38:15
976	50.315136	-4.085948	0.59	85.5	2015-01-04	11:38:16
977	50.315138	-4.085938	0.79	76.3	2015-01-04	11:38:17
978	50.315139	-4.085928	0.72	75	2015-01-04	11:38:18
979	50.315146	-4.085917	1.06	46.8	2015-01-04	11:38:19
980	50.315159	-4.085904	1.7	31.5	2015-01-04	11:38:20
981	50.315176	-4.085891	2.12	27.4	2015-01-04	11:38:21
982	50.315193	-4.085883	2.04	16.1	2015-01-04	11:38:22
983	50.315208	-4.085881	1.68	3.2	2015-01-04	11:38:23
984	50.315219	-4.085885	1.24	346.9	2015-01-04	11:38:24
985	50.315229	-4.085889	1.14	346.4	2015-01-04	11:38:25
986	50.315238	-4.085894	1.04	341.4	2015-01-04	11:38:26
987	50.315245	-4.085897	0.79	344.1	2015-01-04	11:38:27
988	50.315249	-4.085898	0.48	350.8	2015-01-04	11:38:28
989	50.315252	-4.085897	0.3	17.3	2015-01-04	11:38:29
990	50.315251	-4.085896	0.05	169.1	2015-01-04	11:38:31
991	50.31525	-4.085896	0.13	174.7	2015-01-04	11:38:32
992	50.315239	-4.085898	1.18	187	2015-01-04	11:38:33
993	50.315217	-4.085914	2.75	203.5	2015-01-04	11:38:34
994	50.315205	-4.085921	1.42	201.4	2015-01-04	11:38:35
995	50.315196	-4.085928	1.12	207.4	2015-01-04	11:38:36
996	50.315184	-4.08594	1.55	211.5	2015-01-04	11:38:37
997	50.315171	-4.085952	1.63	213.1	2015-01-04	11:38:38
998	50.315161	-4.085961	1.31	209.9	2015-01-04	11:38:39
999	50.315155	-4.08597	0.97	221.3	2015-01-04	11:38:40
1000	50.315148	-4.085977	0.95	211.9	2015-01-04	11:38:41
1001	50.315138	-4.085985	1.16	208.8	2015-01-04	11:38:42
1002	50.315132	-4.085993	0.89	221	2015-01-04	11:38:43
1003	50.315127	-4.086001	0.8	219.7	2015-01-04	11:38:44
1004	50.315123	-4.086004	0.53	208.8	2015-01-04	11:38:45
1005	50.315121	-4.086008	0.3	244.5	2015-01-04	11:38:46
1006	50.315122	-4.086009	0.08	299.3	2015-01-04	11:38:47
1007	50.315124	-4.086009	0.15	2.2	2015-01-04	11:38:49
1008	50.315124	-4.086008	0.05	111.7	2015-01-04	11:38:50
1009	50.315124	-4.086008	0.07	174.4	2015-01-04	11:38:51
1010	50.315124	-4.086013	0.35	268.6	2015-01-04	11:38:52
1011	50.315124	-4.086014	0.04	270	2015-01-04	11:38:53
1012	50.315119	-4.086018	0.57	215.6	2015-01-04	11:38:54
1013	50.315116	-4.086022	0.52	214.2	2015-01-04	11:38:55
1014	50.315112	-4.086028	0.53	225.7	2015-01-04	11:38:56
1015	50.315108	-4.086029	0.45	189.8	2015-01-04	11:38:57
1016	50.315103	-4.08602	0.83	129.8	2015-01-04	11:38:58
1017	50.315095	-4.086009	1.18	140.1	2015-01-04	11:38:59
1018	50.315088	-4.085994	1.32	127.3	2015-01-04	11:39:00
1019	50.315084	-4.085979	1.18	111.8	2015-01-04	11:39:01
1020	50.315082	-4.085965	0.98	103.8	2015-01-04	11:39:02
1021	50.315081	-4.085949	1.16	98.3	2015-01-04	11:39:03
1022	50.315076	-4.085934	1.22	115.8	2015-01-04	11:39:04
1023	50.315069	-4.085921	1.19	128.8	2015-01-04	11:39:05
1024	50.315061	-4.085908	1.27	135.5	2015-01-04	11:39:06
1025	50.315053	-4.085899	1.1	142.2	2015-01-04	11:39:07
1026	50.315043	-4.085892	1.24	157.7	2015-01-04	11:39:08
1027	50.315033	-4.085886	1.18	157.1	2015-01-04	11:39:09
1028	50.315027	-4.085874	1.09	131.9	2015-01-04	11:39:10
1029	50.315027	-4.085861	0.98	89.5	2015-01-04	11:39:11
1030	50.315025	-4.085851	0.72	102.9	2015-01-04	11:39:12
1031	50.315019	-4.085845	0.8	148.5	2015-01-04	11:39:13
1032	50.315011	-4.085841	0.97	164.3	2015-01-04	11:39:14
1033	50.315004	-4.085838	0.81	165.9	2015-01-04	11:39:15
1034	50.314998	-4.085834	0.71	155.6	2015-01-04	11:39:16
1035	50.314994	-4.085833	0.48	165	2015-01-04	11:39:17
1036	50.314993	-4.085831	0.1	117.6	2015-01-04	11:39:18
1037	50.314988	-4.085833	0.57	194.5	2015-01-04	11:39:19
1038	50.314983	-4.085838	0.7	206.8	2015-01-04	11:39:20
1039	50.314976	-4.085846	0.99	215.8	2015-01-04	11:39:21
1040	50.314966	-4.085857	1.31	217.6	2015-01-04	11:39:22
1041	50.314957	-4.085869	1.31	220.7	2015-01-04	11:39:23
1042	50.31495	-4.08588	1.08	224.1	2015-01-04	11:39:24
1043	50.314945	-4.085887	0.8	222.7	2015-01-04	11:39:25
1044	50.314942	-4.085895	0.66	236.7	2015-01-04	11:39:26
1045	50.314945	-4.085896	0.38	348.3	2015-01-04	11:39:27
1046	50.314951	-4.085892	0.68	27.5	2015-01-04	11:39:28
1047	50.314957	-4.085886	0.79	31.1	2015-01-04	11:39:29
1048	50.314965	-4.085878	1.04	31.2	2015-01-04	11:39:30
1049	50.314974	-4.08587	1.13	30.3	2015-01-04	11:39:31
1050	50.314982	-4.08586	1.22	37.1	2015-01-04	11:39:32
1051	50.314985	-4.085867	0.58	299.9	2015-01-04	11:39:33
1052	50.314991	-4.085876	0.94	317.3	2015-01-04	11:39:34
1053	50.314992	-4.085881	0.39	286.8	2015-01-04	11:39:35
1054	50.314996	-4.085879	0.49	15.4	2015-01-04	11:39:36
1055	50.315008	-4.085874	1.31	17.2	2015-01-04	11:39:37
1056	50.315026	-4.085864	2.23	18.7	2015-01-04	11:39:38
1057	50.315055	-4.085846	3.4	21.6	2015-01-04	11:39:39
1058	50.315092	-4.085825	4.39	20.4	2015-01-04	11:39:40
1059	50.315131	-4.085803	4.66	19.7	2015-01-04	11:39:41
1060	50.315172	-4.085779	4.78	20.1	2015-01-04	11:39:42
1061	50.31522	-4.08576	5.61	14	2015-01-04	11:39:43
1062	50.315266	-4.085765	5.1	356.3	2015-01-04	11:39:44
1063	50.315313	-4.085785	5.44	345	2015-01-04	11:39:45
1064	50.315362	-4.085812	5.71	340.3	2015-01-04	11:39:46
1065	50.315414	-4.085843	6.22	339.2	2015-01-04	11:39:47
1066	50.315467	-4.085879	6.42	336.8	2015-01-04	11:39:48
1067	50.315513	-4.085909	5.6	337	2015-01-04	11:39:49
1068	50.315569	-4.085908	6.17	1.2	2015-01-04	11:39:50
1069	50.315623	-4.085913	6.02	356.3	2015-01-04	11:39:51
1070	50.315664	-4.085939	4.95	337.9	2015-01-04	11:39:52
1071	50.315701	-4.085943	4.16	356	2015-01-04	11:39:53
1072	50.315745	-4.085925	5.01	15	2015-01-04	11:39:54
1073	50.315787	-4.085893	5.21	25.9	2015-01-04	11:39:55
1074	50.31583	-4.085861	5.35	25.1	2015-01-04	11:39:56
1075	50.315874	-4.085855	4.86	5.4	2015-01-04	11:39:57
1076	50.315912	-4.085872	4.44	344.2	2015-01-04	11:39:58
1077	50.315953	-4.085892	4.76	342.2	2015-01-04	11:39:59
1078	50.315991	-4.085924	4.83	332.5	2015-01-04	11:40:00
1079	50.31603	-4.085956	4.89	331.9	2015-01-04	11:40:01
1080	50.31607	-4.085976	4.7	342.5	2015-01-04	11:40:02
1081	50.316103	-4.085994	3.84	340.8	2015-01-04	11:40:03
1082	50.316126	-4.086005	2.74	343.2	2015-01-04	11:40:04
1083	50.31614	-4.086006	1.49	355.6	2015-01-04	11:40:05
1084	50.316147	-4.086005	0.78	5.3	2015-01-04	11:40:06
1085	50.316154	-4.086002	0.85	16.2	2015-01-04	11:40:07
1086	50.316161	-4.086	0.81	12.7	2015-01-04	11:40:08
1087	50.316168	-4.085997	0.82	11.4	2015-01-04	11:40:09
1088	50.316174	-4.085998	0.68	357	2015-01-04	11:40:10
1089	50.316178	-4.086002	0.48	319.1	2015-01-04	11:40:11
1090	50.316175	-4.086009	0.52	241.2	2015-01-04	11:40:12
1091	50.316164	-4.086011	1.24	187.2	2015-01-04	11:40:13
1092	50.316145	-4.086009	2.1	176.3	2015-01-04	11:40:14
1093	50.316134	-4.086008	1.27	176	2015-01-04	11:40:15
1094	50.316129	-4.086002	0.69	140.7	2015-01-04	11:40:16
1095	50.316124	-4.085998	0.61	158.3	2015-01-04	11:40:17
1096	50.316118	-4.086002	0.79	200	2015-01-04	11:40:18
1097	50.316115	-4.085999	0.36	137.9	2015-01-04	11:40:19
1098	50.316116	-4.085989	0.7	84.6	2015-01-04	11:40:20
1099	50.316117	-4.085979	0.72	74.2	2015-01-04	11:40:21
1100	50.31612	-4.085969	0.75	69	2015-01-04	11:40:22
1101	50.316123	-4.08596	0.76	65.2	2015-01-04	11:40:23
1102	50.316125	-4.085953	0.54	67.5	2015-01-04	11:40:24
1103	50.316126	-4.085948	0.37	72.2	2015-01-04	11:40:25
1104	50.316113	-4.085957	1.53	205.6	2015-01-04	11:40:26
1105	50.3161	-4.085974	1.95	219.1	2015-01-04	11:40:27
1106	50.316089	-4.085977	1.21	187.9	2015-01-04	11:40:28
1107	50.316078	-4.085986	1.4	208.4	2015-01-04	11:40:29
1108	50.316069	-4.085991	1.08	198.6	2015-01-04	11:40:30
1109	50.31606	-4.085994	0.94	193.9	2015-01-04	11:40:31
1110	50.316053	-4.085996	0.81	189.3	2015-01-04	11:40:32
1111	50.316046	-4.085996	0.76	180.9	2015-01-04	11:40:33
1112	50.316039	-4.085995	0.77	172.5	2015-01-04	11:40:34
1113	50.316032	-4.08599	0.94	156.9	2015-01-04	11:40:35
1114	50.316023	-4.085979	1.17	141.3	2015-01-04	11:40:36
1115	50.316018	-4.085966	1.11	124.3	2015-01-04	11:40:37
1116	50.316014	-4.085956	0.86	122.7	2015-01-04	11:40:38
1117	50.316004	-4.085955	1.04	174.4	2015-01-04	11:40:39
1118	50.315997	-4.085953	0.83	172.5	2015-01-04	11:40:40
1119	50.315989	-4.085944	1.06	142.6	2015-01-04	11:40:41
1120	50.315981	-4.085938	0.98	155.9	2015-01-04	11:40:42
1121	50.315977	-4.085933	0.67	141	2015-01-04	11:40:43
1122	50.31597	-4.08593	0.75	163.8	2015-01-04	11:40:44
1123	50.315962	-4.085925	0.95	157.8	2015-01-04	11:40:45
1124	50.315953	-4.085924	1	178.3	2015-01-04	11:40:46
1125	50.315944	-4.085922	1.02	172.7	2015-01-04	11:40:47
1126	50.315937	-4.085915	0.95	149	2015-01-04	11:40:48
1127	50.315928	-4.085913	0.97	169	2015-01-04	11:40:49
1128	50.31592	-4.085912	0.99	177.9	2015-01-04	11:40:50
1129	50.315907	-4.085913	1.45	180.5	2015-01-04	11:40:51
1130	50.315892	-4.085911	1.62	176.6	2015-01-04	11:40:52
1131	50.315878	-4.08591	1.57	177.8	2015-01-04	11:40:53
1132	50.31587	-4.085907	0.92	165	2015-01-04	11:40:54
1133	50.315862	-4.085901	1.02	156.5	2015-01-04	11:40:55
1134	50.315849	-4.085899	1.45	173.6	2015-01-04	11:40:56
1135	50.315836	-4.085902	1.42	189	2015-01-04	11:40:57
1136	50.315822	-4.085903	1.53	183.3	2015-01-04	11:40:58
1137	50.315807	-4.085907	1.74	188.7	2015-01-04	11:40:59
1138	50.315793	-4.085912	1.64	191.3	2015-01-04	11:41:00
1139	50.31578	-4.085913	1.37	183.7	2015-01-04	11:41:01
1140	50.315771	-4.085912	1.04	177.7	2015-01-04	11:41:02
1141	50.315764	-4.085912	0.8	177.4	2015-01-04	11:41:03
1142	50.315755	-4.085912	0.97	179.3	2015-01-04	11:41:04
1143	50.315744	-4.085912	1.23	182.5	2015-01-04	11:41:05
1144	50.315731	-4.085917	1.45	192.8	2015-01-04	11:41:06
1145	50.315717	-4.085921	1.57	190	2015-01-04	11:41:07
1146	50.315706	-4.085922	1.25	183.3	2015-01-04	11:41:08
1147	50.315698	-4.085923	0.89	187.7	2015-01-04	11:41:09
1148	50.31569	-4.085926	0.93	191.8	2015-01-04	11:41:10
1149	50.315679	-4.085929	1.23	190.6	2015-01-04	11:41:11
1150	50.315668	-4.085933	1.31	192.6	2015-01-04	11:41:12
1151	50.315654	-4.085935	1.5	185.9	2015-01-04	11:41:13
1152	50.315641	-4.085938	1.43	188.1	2015-01-04	11:41:14
1153	50.315631	-4.085941	1.22	189.6	2015-01-04	11:41:15
1154	50.315624	-4.085937	0.8	155.7	2015-01-04	11:41:16
1155	50.315615	-4.085934	1.01	169.9	2015-01-04	11:41:17
1156	50.315605	-4.085936	1.17	186.4	2015-01-04	11:41:18
1157	50.315595	-4.085936	1.02	179	2015-01-04	11:41:19
1158	50.315584	-4.085931	1.31	165	2015-01-04	11:41:20
1159	50.315572	-4.085929	1.34	174.9	2015-01-04	11:41:21
1160	50.315559	-4.08593	1.49	182.3	2015-01-04	11:41:22
1161	50.315546	-4.085931	1.44	181.4	2015-01-04	11:41:23
1162	50.315536	-4.085932	1.1	184.4	2015-01-04	11:41:24
1163	50.315526	-4.085932	1.05	180.3	2015-01-04	11:41:25
1164	50.315516	-4.085931	1.15	177.6	2015-01-04	11:41:26
1165	50.315506	-4.085933	1.17	187.6	2015-01-04	11:41:27
1166	50.315495	-4.085935	1.24	184.1	2015-01-04	11:41:28
1167	50.315483	-4.085932	1.27	173.3	2015-01-04	11:41:29
1168	50.315476	-4.085931	0.81	170.7	2015-01-04	11:41:30
1169	50.315468	-4.08593	0.95	177.1	2015-01-04	11:41:31
1170	50.315457	-4.085932	1.13	188.2	2015-01-04	11:41:32
1171	50.315448	-4.085934	1.05	187.4	2015-01-04	11:41:33
1172	50.315438	-4.085937	1.12	189.2	2015-01-04	11:41:34
1173	50.315428	-4.085938	1.15	184.7	2015-01-04	11:41:35
1174	50.315417	-4.085937	1.19	177.1	2015-01-04	11:41:36
1175	50.315406	-4.085935	1.27	174.7	2015-01-04	11:41:37
1176	50.315393	-4.085938	1.43	187.4	2015-01-04	11:41:38
1177	50.315379	-4.08594	1.52	183.8	2015-01-04	11:41:39
1178	50.315368	-4.085941	1.22	184.8	2015-01-04	11:41:40
1179	50.31536	-4.085939	0.91	169.8	2015-01-04	11:41:41
1180	50.31535	-4.085939	1.16	181.2	2015-01-04	11:41:42
1181	50.315338	-4.085942	1.36	189.3	2015-01-04	11:41:43
1182	50.315328	-4.085944	1.17	187	2015-01-04	11:41:44
1183	50.315321	-4.085944	0.68	181	2015-01-04	11:41:45
1184	50.315315	-4.085945	0.68	182.5	2015-01-04	11:41:46
1185	50.315309	-4.085946	0.7	188.8	2015-01-04	11:41:47
1186	50.315303	-4.085948	0.75	189.2	2015-01-04	11:41:48
1187	50.315294	-4.085951	1.02	191.5	2015-01-04	11:41:49
1188	50.315286	-4.085951	0.81	182.1	2015-01-04	11:41:50
1189	50.315283	-4.085949	0.37	161.4	2015-01-04	11:41:51
1190	50.31528	-4.085949	0.37	174.6	2015-01-04	11:41:52
1191	50.315274	-4.085952	0.64	197.2	2015-01-04	11:41:53
1192	50.315268	-4.085954	0.72	190.9	2015-01-04	11:41:54
1193	50.315259	-4.085959	1.03	201.3	2015-01-04	11:41:55
1194	50.315251	-4.08596	0.88	187.3	2015-01-04	11:41:56
1195	50.315247	-4.08596	0.46	174.8	2015-01-04	11:41:57
1196	50.31524	-4.085961	0.77	186.6	2015-01-04	11:41:58
1197	50.315231	-4.085962	1.01	183.4	2015-01-04	11:41:59
1198	50.315224	-4.085963	0.83	182.9	2015-01-04	11:42:00
1199	50.315216	-4.085965	0.84	191.9	2015-01-04	11:42:01
1200	50.31521	-4.085969	0.71	201.1	2015-01-04	11:42:02
1201	50.315207	-4.085973	0.48	217.4	2015-01-04	11:42:03
1202	50.315206	-4.085976	0.14	250.8	2015-01-04	11:42:05
1203	50.315203	-4.085976	0.39	177.4	2015-01-04	11:42:06
1204	50.315202	-4.085976	0.06	180	2015-01-04	11:42:07
1205	50.315197	-4.085977	0.61	187.8	2015-01-04	11:42:08
1206	50.315191	-4.085978	0.63	185.5	2015-01-04	11:42:09
1207	50.315187	-4.085978	0.51	179.4	2015-01-04	11:42:10
1208	50.315183	-4.085978	0.36	175.2	2015-01-04	11:42:11
1209	50.315183	-4.085978	0.05	231.9	2015-01-04	11:42:12
1210	50.315177	-4.085982	0.79	202.2	2015-01-04	11:42:13
1211	50.315167	-4.085989	1.1	204.2	2015-01-04	11:42:14
1212	50.31516	-4.085993	0.88	200.3	2015-01-04	11:42:15
1213	50.315157	-4.085996	0.43	211.8	2015-01-04	11:42:16
1214	50.315157	-4.085997	0.06	242.7	2015-01-04	11:42:17
1215	50.31515	-4.086001	0.75	204	2015-01-04	11:42:18
1216	50.315146	-4.086005	0.53	212	2015-01-04	11:42:19
1217	50.315146	-4.086005	0.03	190.4	2015-01-04	11:42:21
1218	50.315142	-4.086008	0.5	202.2	2015-01-04	11:42:22
1219	50.315137	-4.086012	0.57	206.6	2015-01-04	11:42:23
1220	50.315132	-4.086016	0.6	208.2	2015-01-04	11:42:24
1221	50.315129	-4.086019	0.43	215.3	2015-01-04	11:42:25
1222	50.315129	-4.08602	0.05	235.4	2015-01-04	11:42:26
1223	50.315128	-4.086026	0.47	252.7	2015-01-04	11:42:27
1224	50.315126	-4.086031	0.41	244.4	2015-01-04	11:42:28
1225	50.315126	-4.086034	0.19	261.4	2015-01-04	11:42:29
1226	50.315129	-4.086032	0.16	19.2	2015-01-04	11:42:31
1227	50.315135	-4.086028	0.81	24	2015-01-04	11:42:32
1228	50.31514	-4.086027	0.52	7.9	2015-01-04	11:42:33
1229	50.31514	-4.086028	0.06	270	2015-01-04	11:42:34
1230	50.315137	-4.08603	0.32	216.1	2015-01-04	11:42:35
1231	50.315135	-4.086035	0.37	234.3	2015-01-04	11:42:36
1232	50.315135	-4.086036	0.11	222.5	2015-01-04	11:42:37
1233	50.315135	-4.086038	0.07	266.6	2015-01-04	11:42:39
1234	50.315135	-4.086039	0.1	290.9	2015-01-04	11:42:40
1235	50.315136	-4.08604	0.1	310.3	2015-01-04	11:42:41
1236	50.315136	-4.086041	0.02	319.9	2015-01-04	11:42:43
1237	50.315136	-4.086042	0.04	270	2015-01-04	11:42:45
1238	50.315136	-4.086042	0.02	270	2015-01-04	11:42:46
1239	50.31514	-4.086042	0.48	1.5	2015-01-04	11:42:47
1240	50.315142	-4.086046	0.38	309.2	2015-01-04	11:42:48
1241	50.315142	-4.086048	0.12	260.6	2015-01-04	11:42:49
1242	50.315143	-4.086049	0.1	318.8	2015-01-04	11:42:50
1243	50.315143	-4.08605	0.09	282	2015-01-04	11:42:51
1244	50.31514	-4.086056	0.51	234.3	2015-01-04	11:42:52
1245	50.315138	-4.086061	0.22	243.9	2015-01-04	11:42:54
1246	50.315139	-4.086062	0.08	277.4	2015-01-04	11:42:55
1247	50.315143	-4.086065	0.24	336.3	2015-01-04	11:42:57
1248	50.315143	-4.086065	0.03	308.1	2015-01-04	11:42:58
1249	50.315143	-4.086066	0.04	327.4	2015-01-04	11:42:59
1250	50.315141	-4.086071	0.46	237	2015-01-04	11:43:00
1251	50.315141	-4.086071	0.03	0	2015-01-04	11:43:01
1252	50.31514	-4.086076	0.17	246.2	2015-01-04	11:43:03
1253	50.31514	-4.086076	0.05	270	2015-01-04	11:43:04
1254	50.31514	-4.086077	0.04	327.4	2015-01-04	11:43:05
1255	50.315146	-4.086076	0.71	6.8	2015-01-04	11:43:06
1256	50.315153	-4.086073	0.72	15.3	2015-01-04	11:43:07
1257	50.315158	-4.086069	0.68	25.3	2015-01-04	11:43:08
1258	50.315163	-4.086062	0.72	43.8	2015-01-04	11:43:09
1259	50.315191	-4.086018	0.88	44.9	2015-01-04	11:43:14
1260	50.315198	-4.08601	0.93	36.9	2015-01-04	11:43:15
1261	50.315204	-4.086004	0.79	33.3	2015-01-04	11:43:16
1262	50.315176	-4.086041	4.06	219.7	2015-01-04	11:43:17
1263	50.31514	-4.086088	5.15	220.4	2015-01-04	11:43:18
1264	50.315129	-4.086116	2.39	238.5	2015-01-04	11:43:19
1265	50.315121	-4.08613	1.33	228.8	2015-01-04	11:43:20
1266	50.315114	-4.08614	1.04	222.8	2015-01-04	11:43:21
1267	50.315105	-4.086149	1.18	212.6	2015-01-04	11:43:22
1268	50.3151	-4.086156	0.77	220.4	2015-01-04	11:43:23
1269	50.315098	-4.086163	0.53	238.3	2015-01-04	11:43:24
1270	50.315097	-4.086163	0.06	192.2	2015-01-04	11:43:25
1271	50.315101	-4.086168	0.54	319.9	2015-01-04	11:43:26
1272	50.315104	-4.086175	0.63	301.3	2015-01-04	11:43:27
1273	50.315107	-4.086182	0.56	305.8	2015-01-04	11:43:28
1274	50.315109	-4.086187	0.44	306.7	2015-01-04	11:43:29
1275	50.315112	-4.086189	0.22	335.4	2015-01-04	11:43:31
1276	50.315112	-4.086187	0.14	97.9	2015-01-04	11:43:32
1277	50.315112	-4.086187	0.03	156.5	2015-01-04	11:43:33
1278	50.315112	-4.086186	0.06	37.2	2015-01-04	11:43:34
1279	50.315115	-4.08618	0.52	55.2	2015-01-04	11:43:35
1280	50.315122	-4.086187	0.85	328.1	2015-01-04	11:43:36
1281	50.31512	-4.086193	0.51	251.7	2015-01-04	11:43:37
1282	50.315124	-4.0862	0.65	316.8	2015-01-04	11:43:38
1283	50.315133	-4.086202	0.94	349.1	2015-01-04	11:43:39
1284	50.315139	-4.086203	0.73	358.1	2015-01-04	11:43:40
1285	50.315147	-4.086202	0.83	0.8	2015-01-04	11:43:41
1286	50.315162	-4.086199	1.72	7.4	2015-01-04	11:43:42
1287	50.31519	-4.086199	3.08	0.2	2015-01-04	11:43:43
1288	50.315226	-4.086195	4.05	4.3	2015-01-04	11:43:44
1289	50.315271	-4.086186	5.03	7.5	2015-01-04	11:43:45
1290	50.315311	-4.08616	4.81	22.3	2015-01-04	11:43:46
1291	50.31534	-4.086116	4.54	43.6	2015-01-04	11:43:47
1292	50.315368	-4.086066	4.71	48.7	2015-01-04	11:43:48
1293	50.315401	-4.086022	4.83	40.6	2015-01-04	11:43:49
1294	50.315442	-4.085982	5.35	32	2015-01-04	11:43:50
1295	50.31549	-4.085971	5.36	8.4	2015-01-04	11:43:51
1296	50.315536	-4.085982	5.26	351.2	2015-01-04	11:43:52
1297	50.315586	-4.08599	5.55	354.7	2015-01-04	11:43:53
1298	50.315639	-4.086003	6.01	351.1	2015-01-04	11:43:54
1299	50.315692	-4.086024	6.02	345.5	2015-01-04	11:43:55
1300	50.315741	-4.086053	5.91	339.9	2015-01-04	11:43:56
1301	50.315796	-4.086086	6.49	338.3	2015-01-04	11:43:57
1302	50.315847	-4.086121	6.21	336.4	2015-01-04	11:43:58
1303	50.315901	-4.08614	6.2	347.5	2015-01-04	11:43:59
1304	50.315953	-4.086147	5.84	354.9	2015-01-04	11:44:00
1305	50.315996	-4.086157	4.82	352.3	2015-01-04	11:44:01
1306	50.316034	-4.086166	4.29	350.7	2015-01-04	11:44:02
1307	50.316069	-4.086172	3.84	354.2	2015-01-04	11:44:03
1308	50.3161	-4.086176	3.5	355.2	2015-01-04	11:44:04
1309	50.316129	-4.086179	3.26	356.7	2015-01-04	11:44:05
1310	50.316158	-4.086181	3.2	356.6	2015-01-04	11:44:06
1311	50.316186	-4.086185	3.14	355.4	2015-01-04	11:44:07
1312	50.316295	-4.0862	2.43	355.1	2015-01-04	11:44:12
1313	50.316251	-4.086215	5.02	192.9	2015-01-04	11:44:13
1314	50.316156	-4.086186	10.76	168.8	2015-01-04	11:44:14
1315	50.316114	-4.086169	4.8	166.1	2015-01-04	11:44:15
1316	50.31608	-4.08617	3.84	180.1	2015-01-04	11:44:16
1317	50.316052	-4.08617	3.04	180.6	2015-01-04	11:44:17
1318	50.316028	-4.086168	2.7	177	2015-01-04	11:44:18
1319	50.316007	-4.086167	2.35	178	2015-01-04	11:44:19
1320	50.315992	-4.086168	1.67	183	2015-01-04	11:44:20
1321	50.315978	-4.086167	1.51	176.8	2015-01-04	11:44:21
1322	50.315965	-4.086169	1.49	184.8	2015-01-04	11:44:22
1323	50.315954	-4.086173	1.22	194.4	2015-01-04	11:44:23
1324	50.315939	-4.086176	1.68	187.6	2015-01-04	11:44:24
1325	50.315923	-4.086177	1.81	182.6	2015-01-04	11:44:25
1326	50.315907	-4.086178	1.86	181.8	2015-01-04	11:44:26
1327	50.315891	-4.086177	1.77	178.3	2015-01-04	11:44:27
1328	50.31588	-4.086173	1.2	165.7	2015-01-04	11:44:28
1329	50.315872	-4.086168	0.97	160.3	2015-01-04	11:44:29
1330	50.315861	-4.086167	1.24	175.3	2015-01-04	11:44:30
1331	50.315846	-4.086167	1.66	179	2015-01-04	11:44:31
1332	50.31583	-4.086169	1.78	186.3	2015-01-04	11:44:32
1333	50.315814	-4.086172	1.83	185.1	2015-01-04	11:44:33
1334	50.315799	-4.086172	1.66	180.4	2015-01-04	11:44:34
1335	50.315784	-4.086172	1.61	181	2015-01-04	11:44:35
1336	50.315768	-4.086174	1.79	183.3	2015-01-04	11:44:36
1337	50.315751	-4.086173	1.92	177.5	2015-01-04	11:44:37
1338	50.315737	-4.08617	1.53	172.1	2015-01-04	11:44:38
1339	50.315726	-4.086168	1.25	173.7	2015-01-04	11:44:39
1340	50.315719	-4.086166	0.85	170.8	2015-01-04	11:44:40
1341	50.315709	-4.086164	1.14	175.2	2015-01-04	11:44:41
1342	50.315694	-4.086162	1.66	175	2015-01-04	11:44:42
1343	50.315681	-4.08616	1.48	172.4	2015-01-04	11:44:43
1344	50.315668	-4.086159	1.42	177.4	2015-01-04	11:44:44
1345	50.315655	-4.086154	1.47	166.4	2015-01-04	11:44:45
1346	50.315643	-4.086149	1.41	165.5	2015-01-04	11:44:46
1347	50.315629	-4.086147	1.55	174.9	2015-01-04	11:44:47
1348	50.315617	-4.086142	1.33	163	2015-01-04	11:44:48
1349	50.315608	-4.086136	1.07	159.4	2015-01-04	11:44:49
1350	50.315597	-4.086134	1.24	171.4	2015-01-04	11:44:50
1351	50.315586	-4.086133	1.32	178.7	2015-01-04	11:44:51
1352	50.315577	-4.086131	1.03	170.1	2015-01-04	11:44:52
1353	50.315567	-4.086127	1.08	165.6	2015-01-04	11:44:53
1354	50.315555	-4.086124	1.32	172.2	2015-01-04	11:44:54
1355	50.315543	-4.086124	1.35	179.8	2015-01-04	11:44:55
1356	50.315529	-4.086123	1.6	177.9	2015-01-04	11:44:56
1357	50.315516	-4.086122	1.48	175.6	2015-01-04	11:44:57
1358	50.315507	-4.086117	0.99	158.5	2015-01-04	11:44:58
1359	50.315501	-4.08611	0.87	147.4	2015-01-04	11:44:59
1360	50.315491	-4.086109	1.1	174.1	2015-01-04	11:45:00
1361	50.315481	-4.086109	1.1	181.6	2015-01-04	11:45:01
1362	50.315469	-4.086107	1.3	174.2	2015-01-04	11:45:02
1363	50.315461	-4.086103	1.02	163.7	2015-01-04	11:45:03
1364	50.315455	-4.086098	0.69	145.8	2015-01-04	11:45:04
1365	50.315448	-4.086093	0.93	161.2	2015-01-04	11:45:05
1366	50.315437	-4.086093	1.23	177.5	2015-01-04	11:45:06
1367	50.315425	-4.086092	1.33	179	2015-01-04	11:45:07
1368	50.315413	-4.086091	1.33	175.1	2015-01-04	11:45:08
1369	50.315399	-4.086089	1.49	174.5	2015-01-04	11:45:09
1370	50.315388	-4.086087	1.24	173.4	2015-01-04	11:45:10
1371	50.315382	-4.08608	0.85	145.4	2015-01-04	11:45:11
1372	50.315377	-4.086073	0.78	141.5	2015-01-04	11:45:12
1373	50.31537	-4.086068	0.81	151	2015-01-04	11:45:13
1374	50.315364	-4.086064	0.78	160.8	2015-01-04	11:45:14
1375	50.315354	-4.086065	1.09	182.2	2015-01-04	11:45:15
1376	50.315343	-4.086065	1.17	181.2	2015-01-04	11:45:16
1377	50.315334	-4.086066	1.08	184.1	2015-01-04	11:45:17
1378	50.315325	-4.086068	0.92	189.3	2015-01-04	11:45:18
1379	50.31532	-4.086069	0.59	185.8	2015-01-04	11:45:19
1380	50.31532	-4.08607	0.1	236.2	2015-01-04	11:45:20
1381	50.315321	-4.086067	0.14	59.1	2015-01-04	11:45:22
1382	50.315317	-4.086067	0.45	184.6	2015-01-04	11:45:23
1383	50.315312	-4.086067	0.59	177.1	2015-01-04	11:45:24
1384	50.315304	-4.086067	0.81	182.1	2015-01-04	11:45:25
1385	50.315296	-4.086068	0.91	181.9	2015-01-04	11:45:26
1386	50.315288	-4.086068	0.94	178.9	2015-01-04	11:45:27
1387	50.315283	-4.086066	0.55	165	2015-01-04	11:45:28
1388	50.31528	-4.086064	0.35	163.2	2015-01-04	11:45:29
1389	50.315275	-4.086064	0.57	176.4	2015-01-04	11:45:30
1390	50.315268	-4.086062	0.74	173.6	2015-01-04	11:45:31
1391	50.31526	-4.086061	0.94	175.3	2015-01-04	11:45:32
1392	50.315251	-4.086058	0.94	166.8	2015-01-04	11:45:33
1393	50.315242	-4.086056	1.02	170.9	2015-01-04	11:45:34
1394	50.315234	-4.086055	0.92	173.7	2015-01-04	11:45:35
1395	50.315229	-4.086053	0.6	170.2	2015-01-04	11:45:36
1396	50.315227	-4.086051	0.12	139.2	2015-01-04	11:45:38
1397	50.31523	-4.08605	0.17	15.4	2015-01-04	11:45:40
1398	50.31523	-4.08605	0.02	343.3	2015-01-04	11:45:41
1399	50.315231	-4.08605	0.05	13.7	2015-01-04	11:45:42
1400	50.315225	-4.086048	0.61	168.2	2015-01-04	11:45:43
1401	50.31522	-4.086045	0.65	160.3	2015-01-04	11:45:44
1402	50.315213	-4.086042	0.74	162.7	2015-01-04	11:45:45
1403	50.315207	-4.086037	0.84	157.4	2015-01-04	11:45:46
1404	50.3152	-4.086034	0.78	164.5	2015-01-04	11:45:47
1405	50.315195	-4.086034	0.57	181.9	2015-01-04	11:45:48
1406	50.315194	-4.086035	0.08	216.4	2015-01-04	11:45:49
1407	50.315192	-4.08604	0.42	244.6	2015-01-04	11:45:50
1408	50.315195	-4.086044	0.4	323.1	2015-01-04	11:45:51
1409	50.3152	-4.086043	0.56	6.7	2015-01-04	11:45:52
1410	50.315205	-4.086041	0.26	12	2015-01-04	11:45:54
1411	50.315205	-4.086042	0.02	270	2015-01-04	11:45:55
1412	50.315202	-4.086045	0.45	215.8	2015-01-04	11:45:56
1413	50.315197	-4.086048	0.52	204.9	2015-01-04	11:45:57
1414	50.315195	-4.086052	0.41	223.1	2015-01-04	11:45:58
1415	50.315195	-4.086053	0.05	345.5	2015-01-04	11:45:59
1416	50.315195	-4.086053	0.02	212.6	2015-01-04	11:46:00
1417	50.315195	-4.086053	0.01	233.6	2015-01-04	11:46:02
1418	50.315195	-4.086053	0	0	2015-01-04	11:46:03
1419	50.315195	-4.086053	0	0	2015-01-04	11:46:04
1420	50.315213	-4.086052	0.52	1	2015-01-04	11:46:08
1421	50.315224	-4.086072	1.85	311.2	2015-01-04	11:46:09
1422	50.315234	-4.086085	1.36	319	2015-01-04	11:46:10
1423	50.315245	-4.086091	1.36	341.8	2015-01-04	11:46:11
1424	50.315259	-4.08609	1.52	1.3	2015-01-04	11:46:12
1425	50.315276	-4.086082	1.95	17.8	2015-01-04	11:46:13
1426	50.31529	-4.08607	1.79	26.8	2015-01-04	11:46:14
1427	50.315298	-4.086061	1.16	33.8	2015-01-04	11:46:15
1428	50.315302	-4.086054	0.7	51.3	2015-01-04	11:46:16
1429	50.315306	-4.086046	0.66	54.8	2015-01-04	11:46:17
1430	50.315304	-4.086045	0.11	163.1	2015-01-04	11:46:19
1431	50.315304	-4.086046	0.06	232.4	2015-01-04	11:46:20
1432	50.315303	-4.086046	0.03	203.5	2015-01-04	11:46:21
1433	50.315307	-4.086045	0.38	6.4	2015-01-04	11:46:22
1434	50.315311	-4.086045	0.46	6.7	2015-01-04	11:46:23
1435	50.31531	-4.08605	0.43	258.7	2015-01-04	11:46:24
1436	50.315306	-4.08605	0.42	177.5	2015-01-04	11:46:25
1437	50.315305	-4.086042	0.57	99.5	2015-01-04	11:46:26
1438	50.315307	-4.086029	0.99	83	2015-01-04	11:46:27
1439	50.315307	-4.08602	0.63	87.5	2015-01-04	11:46:28
1440	50.315309	-4.086014	0.51	54	2015-01-04	11:46:29
1441	50.315323	-4.086001	1.78	30.8	2015-01-04	11:46:30
1442	50.315354	-4.085979	3.71	24.6	2015-01-04	11:46:31
1443	50.31539	-4.085951	4.55	26	2015-01-04	11:46:32
1444	50.31543	-4.085919	4.96	27.4	2015-01-04	11:46:33
1445	50.315469	-4.085886	5	28.1	2015-01-04	11:46:34
1446	50.315505	-4.085854	4.57	29.7	2015-01-04	11:46:35
1447	50.315543	-4.085825	4.69	26.3	2015-01-04	11:46:36
1448	50.315585	-4.085824	4.66	1.3	2015-01-04	11:46:37
1449	50.31563	-4.085845	5.23	343.5	2015-01-04	11:46:38
1450	50.315678	-4.085867	5.61	343.8	2015-01-04	11:46:39
1451	50.315726	-4.085891	5.65	341.9	2015-01-04	11:46:40
1452	50.315773	-4.085909	5.29	346.4	2015-01-04	11:46:41
1453	50.315817	-4.085903	4.95	5	2015-01-04	11:46:42
1454	50.31586	-4.085877	5.08	21.1	2015-01-04	11:46:43
1455	50.315908	-4.085859	5.53	13.5	2015-01-04	11:46:44
1456	50.315952	-4.085859	4.94	359.7	2015-01-04	11:46:45
1457	50.315992	-4.085864	4.4	355.4	2015-01-04	11:46:46
1458	50.316033	-4.085859	4.67	4.6	2015-01-04	11:46:47
1459	50.31608	-4.085849	5.26	7.4	2015-01-04	11:46:48
1460	50.316121	-4.085844	4.56	4.5	2015-01-04	11:46:49
1461	50.316159	-4.085836	4.22	8.3	2015-01-04	11:46:50
1462	50.316196	-4.085826	4.17	9.6	2015-01-04	11:46:51
1463	50.316231	-4.085815	4.05	11.4	2015-01-04	11:46:52
1464	50.31625	-4.085803	2.27	20.7	2015-01-04	11:46:53
1465	50.316252	-4.085794	0.67	78	2015-01-04	11:46:54
1466	50.316241	-4.085785	1.38	152.2	2015-01-04	11:46:55
1467	50.316222	-4.085775	2.17	160.4	2015-01-04	11:46:56
1468	50.316198	-4.085762	2.89	161.2	2015-01-04	11:46:57
1469	50.31617	-4.085775	3.27	196.6	2015-01-04	11:46:58
1470	50.316148	-4.085786	2.52	198.4	2015-01-04	11:46:59
1471	50.316134	-4.085793	1.71	198.1	2015-01-04	11:47:00
1472	50.316122	-4.085801	1.38	201.5	2015-01-04	11:47:01
1473	50.316115	-4.085802	0.74	187.4	2015-01-04	11:47:02
1474	50.316114	-4.0858	0.18	137.7	2015-01-04	11:47:03
1475	50.316102	-4.085788	1.59	146	2015-01-04	11:47:04
1476	50.316083	-4.08577	2.51	149.4	2015-01-04	11:47:05
1477	50.316065	-4.085757	2.18	155.1	2015-01-04	11:47:06
1478	50.316047	-4.085751	2.02	167.8	2015-01-04	11:47:07
1479	50.316029	-4.085745	2.05	167.9	2015-01-04	11:47:08
1480	50.316014	-4.085739	1.76	166.3	2015-01-04	11:47:09
1481	50.316002	-4.085732	1.39	158.1	2015-01-04	11:47:10
1482	50.315994	-4.085722	1.22	144.1	2015-01-04	11:47:11
1483	50.315982	-4.085718	1.29	170.1	2015-01-04	11:47:12
1484	50.315969	-4.08572	1.49	184.8	2015-01-04	11:47:13
1485	50.315953	-4.085721	1.72	182.6	2015-01-04	11:47:14
1486	50.315938	-4.085724	1.69	185.3	2015-01-04	11:47:15
1487	50.315924	-4.085729	1.66	192.6	2015-01-04	11:47:16
1488	50.315908	-4.085731	1.78	185.7	2015-01-04	11:47:17
1489	50.315894	-4.08573	1.49	177.5	2015-01-04	11:47:18
1490	50.315883	-4.085732	1.23	187	2015-01-04	11:47:19
1491	50.315871	-4.085734	1.36	186.5	2015-01-04	11:47:20
1492	50.315863	-4.085736	0.93	185.9	2015-01-04	11:47:21
1493	50.315855	-4.085737	0.89	186.5	2015-01-04	11:47:22
1494	50.315843	-4.085739	1.39	183.9	2015-01-04	11:47:23
1495	50.31583	-4.085738	1.41	179	2015-01-04	11:47:24
1496	50.315816	-4.08574	1.51	185.4	2015-01-04	11:47:25
1497	50.315801	-4.085742	1.67	184.1	2015-01-04	11:47:26
1498	50.315788	-4.08574	1.49	174.3	2015-01-04	11:47:27
1499	50.315779	-4.085737	1.04	169.5	2015-01-04	11:47:28
1500	50.315771	-4.085737	0.89	177.7	2015-01-04	11:47:29
1501	50.31576	-4.085737	1.27	182.7	2015-01-04	11:47:30
1502	50.315748	-4.085738	1.24	182.8	2015-01-04	11:47:31
1503	50.315737	-4.085738	1.26	178.9	2015-01-04	11:47:32
1504	50.315724	-4.085738	1.5	179.5	2015-01-04	11:47:33
1505	50.315712	-4.08574	1.31	187.8	2015-01-04	11:47:34
1506	50.315702	-4.085742	1.15	185.9	2015-01-04	11:47:35
1507	50.31569	-4.085741	1.31	178.2	2015-01-04	11:47:36
1508	50.315677	-4.085744	1.43	186	2015-01-04	11:47:37
1509	50.315666	-4.085747	1.25	191.6	2015-01-04	11:47:38
1510	50.315653	-4.08575	1.43	188.1	2015-01-04	11:47:39
1511	50.31564	-4.085754	1.54	192.1	2015-01-04	11:47:40
1512	50.31563	-4.085759	1.17	195.3	2015-01-04	11:47:41
1513	50.315623	-4.085762	0.8	195.7	2015-01-04	11:47:42
1514	50.315615	-4.085765	0.9	196.6	2015-01-04	11:47:43
1515	50.315604	-4.085771	1.35	195.6	2015-01-04	11:47:44
1516	50.315592	-4.085773	1.28	188.8	2015-01-04	11:47:45
1517	50.315579	-4.085778	1.53	191.9	2015-01-04	11:47:46
1518	50.315567	-4.085784	1.35	200.1	2015-01-04	11:47:47
1519	50.315569	-4.085782	0.26	37.1	2015-01-04	11:47:48
1520	50.315578	-4.085778	0.52	17.2	2015-01-04	11:47:50
1521	50.315571	-4.085778	0.77	180.9	2015-01-04	11:47:51
1522	50.315561	-4.085784	1.19	199.6	2015-01-04	11:47:52
1523	50.315554	-4.085789	0.88	208.3	2015-01-04	11:47:53
1524	50.315554	-4.08579	0.02	306.4	2015-01-04	11:47:54
1525	50.315551	-4.085787	0.37	156	2015-01-04	11:47:55
1526	50.315552	-4.085789	0.17	322	2015-01-04	11:47:56
1527	50.315569	-4.085787	1.85	4.8	2015-01-04	11:47:57
1528	50.315602	-4.085771	3.82	17	2015-01-04	11:47:58
1529	50.315643	-4.085744	4.99	22.7	2015-01-04	11:47:59
1530	50.31569	-4.085719	5.54	18.6	2015-01-04	11:48:00
1531	50.315735	-4.085711	5	6.3	2015-01-04	11:48:01
1532	50.315775	-4.085708	4.47	3.4	2015-01-04	11:48:02
1533	50.315817	-4.085697	4.74	9.3	2015-01-04	11:48:03
1534	50.315863	-4.085693	5.08	3.2	2015-01-04	11:48:04
1535	50.315908	-4.085703	5.12	352	2015-01-04	11:48:05
1536	50.315953	-4.085724	5.18	343.4	2015-01-04	11:48:06
1537	50.315996	-4.085761	5.47	331.3	2015-01-04	11:48:07
1538	50.316034	-4.085805	5.31	323.9	2015-01-04	11:48:08
1539	50.316071	-4.085833	4.58	334	2015-01-04	11:48:09
1540	50.316108	-4.085826	4.12	6.9	2015-01-04	11:48:10
1541	50.316141	-4.0858	4.09	26.6	2015-01-04	11:48:11
1542	50.316173	-4.085775	4.01	26.9	2015-01-04	11:48:12
1543	50.316203	-4.085749	3.83	28.7	2015-01-04	11:48:13
1544	50.31623	-4.085721	3.63	32.7	2015-01-04	11:48:14
1545	50.316253	-4.085692	3.23	39.6	2015-01-04	11:48:15
1546	50.316266	-4.085671	2.06	46.5	2015-01-04	11:48:16
1547	50.316269	-4.085668	0.45	26.8	2015-01-04	11:48:17
1548	50.316267	-4.085665	0.35	144.1	2015-01-04	11:48:18
1549	50.316273	-4.085659	0.83	30.5	2015-01-04	11:48:19
1550	50.316269	-4.085657	0.51	162.9	2015-01-04	11:48:20
1551	50.316257	-4.085659	1.29	186.3	2015-01-04	11:48:21
1552	50.316244	-4.085661	1.49	185.7	2015-01-04	11:48:22
1553	50.316232	-4.085662	1.34	181.5	2015-01-04	11:48:23
1554	50.316211	-4.085656	2.35	169.8	2015-01-04	11:48:24
1555	50.316167	-4.085679	2.59	198	2015-01-04	11:48:26
1556	50.316147	-4.085686	2.3	193.8	2015-01-04	11:48:27
1557	50.31613	-4.085689	1.83	186.6	2015-01-04	11:48:28
1558	50.316124	-4.085685	0.83	157.9	2015-01-04	11:48:29
1559	50.316118	-4.085679	0.8	146.3	2015-01-04	11:48:30
1560	50.316097	-4.085681	2.31	183.7	2015-01-04	11:48:31
1561	50.316073	-4.08569	2.69	193.8	2015-01-04	11:48:32
1562	50.316056	-4.085692	1.91	184.7	2015-01-04	11:48:33
1563	50.316045	-4.085682	1.43	151.3	2015-01-04	11:48:34
1564	50.316038	-4.085675	0.98	147.1	2015-01-04	11:48:35
1565	50.316026	-4.085674	1.26	177.6	2015-01-04	11:48:36
1566	50.316012	-4.085673	1.62	176	2015-01-04	11:48:37
1567	50.315998	-4.085668	1.59	167.7	2015-01-04	11:48:38
1568	50.315986	-4.085664	1.35	168.8	2015-01-04	11:48:39
1569	50.315975	-4.085664	1.22	180.8	2015-01-04	11:48:40
1570	50.315963	-4.085661	1.32	171.2	2015-01-04	11:48:41
1571	50.315953	-4.085661	1.2	178.6	2015-01-04	11:48:42
1572	50.315941	-4.085664	1.29	190.1	2015-01-04	11:48:43
1573	50.31593	-4.085662	1.25	174	2015-01-04	11:48:44
1574	50.315921	-4.085659	1.04	164.7	2015-01-04	11:48:45
1575	50.315913	-4.08566	0.88	184.6	2015-01-04	11:48:46
1576	50.315904	-4.085664	1.07	197.3	2015-01-04	11:48:47
1577	50.315894	-4.085663	1.15	177.9	2015-01-04	11:48:48
1578	50.315882	-4.085663	1.34	180.2	2015-01-04	11:48:49
1579	50.315867	-4.085664	1.64	180.8	2015-01-04	11:48:50
1580	50.315851	-4.085665	1.81	181.7	2015-01-04	11:48:51
1581	50.315834	-4.085669	1.91	189.5	2015-01-04	11:48:52
1582	50.315818	-4.085675	1.83	193.8	2015-01-04	11:48:53
1583	50.315807	-4.085677	1.21	184.8	2015-01-04	11:48:54
1584	50.3158	-4.085677	0.79	183.8	2015-01-04	11:48:55
1585	50.31579	-4.08568	1.12	188.8	2015-01-04	11:48:56
1586	50.315781	-4.08568	1	180.7	2015-01-04	11:48:57
1587	50.315774	-4.085682	0.79	193.2	2015-01-04	11:48:58
1588	50.315765	-4.085688	1.11	199.2	2015-01-04	11:48:59
1589	50.315755	-4.085691	1.07	193.6	2015-01-04	11:49:00
1590	50.315745	-4.085696	1.18	197.7	2015-01-04	11:49:01
1591	50.315739	-4.085696	0.65	181.1	2015-01-04	11:49:02
1592	50.315736	-4.08569	0.6	131.5	2015-01-04	11:49:03
1593	50.315731	-4.085683	0.69	137.8	2015-01-04	11:49:04
1594	50.315725	-4.085679	0.8	155.8	2015-01-04	11:49:05
1595	50.315726	-4.085685	0.5	286.4	2015-01-04	11:49:06
1596	50.315753	-4.085665	3.37	25.1	2015-01-04	11:49:07
1597	50.315786	-4.085643	4.01	22.9	2015-01-04	11:49:08
1598	50.315828	-4.085618	4.94	21.1	2015-01-04	11:49:09
1599	50.315875	-4.085604	5.4	10.9	2015-01-04	11:49:10
1600	50.315921	-4.085611	5.05	354.5	2015-01-04	11:49:11
1601	50.315961	-4.085612	4.51	358.9	2015-01-04	11:49:12
1602	50.315991	-4.085586	3.81	28.6	2015-01-04	11:49:13
1603	50.316008	-4.085539	3.88	60.8	2015-01-04	11:49:14
1604	50.316023	-4.085485	4.15	66.5	2015-01-04	11:49:15
1605	50.316038	-4.08543	4.27	67.4	2015-01-04	11:49:16
1606	50.316052	-4.085373	4.32	68.5	2015-01-04	11:49:17
1607	50.316066	-4.085317	4.27	69.1	2015-01-04	11:49:18
1608	50.315914	-4.085454	1.14	210	2015-01-04	11:49:35
1609	50.315898	-4.085467	2.05	208.1	2015-01-04	11:49:36
1610	50.315882	-4.085481	2.05	207.4	2015-01-04	11:49:37
1611	50.315867	-4.085491	1.82	204.8	2015-01-04	11:49:38
1612	50.315857	-4.085494	1.14	189.6	2015-01-04	11:49:39
1613	50.315851	-4.085499	0.7	208.4	2015-01-04	11:49:40
1614	50.31584	-4.085505	1.28	199	2015-01-04	11:49:41
1615	50.31583	-4.085508	1.22	191.3	2015-01-04	11:49:42
1616	50.315821	-4.085514	1.04	202.9	2015-01-04	11:49:43
1617	50.315808	-4.085522	1.5	202.2	2015-01-04	11:49:44
1618	50.315796	-4.085528	1.48	199.2	2015-01-04	11:49:45
1619	50.315788	-4.085535	1.02	207.2	2015-01-04	11:49:46
1620	50.315783	-4.085543	0.8	223.7	2015-01-04	11:49:47
1621	50.315772	-4.08555	1.26	202.5	2015-01-04	11:49:48
1622	50.315758	-4.085555	1.57	194.7	2015-01-04	11:49:49
1623	50.315747	-4.085563	1.41	203.6	2015-01-04	11:49:50
1624	50.315734	-4.085569	1.46	197.4	2015-01-04	11:49:51
1625	50.315721	-4.085571	1.51	185.4	2015-01-04	11:49:52
1626	50.315708	-4.085578	1.49	198.1	2015-01-04	11:49:53
1627	50.315697	-4.085586	1.35	205.5	2015-01-04	11:49:54
1628	50.315691	-4.085589	0.75	197.1	2015-01-04	11:49:55
1629	50.315683	-4.085592	0.83	193.6	2015-01-04	11:49:56
1630	50.315672	-4.085599	1.35	201.8	2015-01-04	11:49:57
1631	50.315661	-4.085607	1.41	205.2	2015-01-04	11:49:58
1632	50.315646	-4.085616	1.69	201.1	2015-01-04	11:49:59
1633	50.315634	-4.085626	1.56	206.3	2015-01-04	11:50:00
1634	50.315621	-4.085637	1.68	209	2015-01-04	11:50:01
1635	50.315614	-4.085642	0.86	204.5	2015-01-04	11:50:02
1636	50.315614	-4.085642	0.05	20.8	2015-01-04	11:50:03
1637	50.315603	-4.085649	1.29	203.6	2015-01-04	11:50:04
1638	50.315591	-4.085656	1.49	197.9	2015-01-04	11:50:05
1639	50.315582	-4.085661	1.06	199.7	2015-01-04	11:50:06
1640	50.315574	-4.085667	0.91	208.7	2015-01-04	11:50:07
1641	50.315566	-4.085672	0.98	201	2015-01-04	11:50:08
1642	50.315556	-4.085678	1.22	200.9	2015-01-04	11:50:09
1643	50.315544	-4.085684	1.43	197.2	2015-01-04	11:50:10
1644	50.315547	-4.085683	0.31	9.8	2015-01-04	11:50:11
1645	50.315557	-4.085676	1.24	24.2	2015-01-04	11:50:12
1646	50.315557	-4.085671	0.33	88.5	2015-01-04	11:50:13
1647	50.31555	-4.085671	0.74	180.9	2015-01-04	11:50:14
1648	50.315542	-4.085675	0.99	194.2	2015-01-04	11:50:15
1649	50.315533	-4.085677	0.97	191	2015-01-04	11:50:16
1650	50.315525	-4.085683	1	201.3	2015-01-04	11:50:17
1651	50.315514	-4.085688	1.21	199.9	2015-01-04	11:50:18
1652	50.315503	-4.085693	1.35	193	2015-01-04	11:50:19
1653	50.315498	-4.085694	0.56	193.7	2015-01-04	11:50:20
1654	50.315501	-4.085698	0.46	322.4	2015-01-04	11:50:21
1655	50.315501	-4.085699	0.03	223.2	2015-01-04	11:50:22
1656	50.315495	-4.085709	0.98	230.9	2015-01-04	11:50:23
1657	50.315489	-4.085721	1.06	231.9	2015-01-04	11:50:24
1658	50.315482	-4.085731	1.08	221.1	2015-01-04	11:50:25
1659	50.315476	-4.085741	0.99	227.9	2015-01-04	11:50:26
1660	50.315469	-4.085751	1.09	219.9	2015-01-04	11:50:27
1661	50.31546	-4.085762	1.18	219.4	2015-01-04	11:50:28
1662	50.315451	-4.085772	1.26	214.2	2015-01-04	11:50:29
1663	50.31544	-4.085782	1.41	210.9	2015-01-04	11:50:30
1664	50.315429	-4.08579	1.39	203	2015-01-04	11:50:31
1665	50.315421	-4.085793	0.86	197.7	2015-01-04	11:50:32
1666	50.315415	-4.085798	0.83	205.2	2015-01-04	11:50:33
1667	50.315407	-4.085806	1.06	213.1	2015-01-04	11:50:34
1668	50.315401	-4.085814	0.81	220.4	2015-01-04	11:50:35
1669	50.315399	-4.085819	0.24	235.5	2015-01-04	11:50:37
1670	50.315405	-4.085816	0.78	19.6	2015-01-04	11:50:38
1671	50.31541	-4.085814	0.6	14.4	2015-01-04	11:50:39
1672	50.315416	-4.085812	0.59	11.7	2015-01-04	11:50:40
1673	50.315421	-4.085811	0.57	9.1	2015-01-04	11:50:41
1674	50.315426	-4.085814	0.65	338.5	2015-01-04	11:50:42
1675	50.315429	-4.085817	0.41	322.5	2015-01-04	11:50:43
1676	50.315429	-4.085816	0.14	114	2015-01-04	11:50:44
1677	50.315433	-4.085816	0.5	356.5	2015-01-04	11:50:45
1678	50.315441	-4.085817	0.87	356.5	2015-01-04	11:50:46
1679	50.315452	-4.085813	1.33	13.2	2015-01-04	11:50:47
1680	50.315477	-4.085795	2.98	24.4	2015-01-04	11:50:48
1681	50.315508	-4.085772	3.87	25.4	2015-01-04	11:50:49
1682	50.315543	-4.085745	4.34	26.3	2015-01-04	11:50:50
1683	50.315581	-4.085722	4.52	21.3	2015-01-04	11:50:51
1684	50.315621	-4.085703	4.7	16.9	2015-01-04	11:50:52
1685	50.315665	-4.085688	5.01	11.9	2015-01-04	11:50:53
1686	50.315709	-4.085685	4.85	2.1	2015-01-04	11:50:54
1687	50.315749	-4.085691	4.5	355.2	2015-01-04	11:50:55
1688	50.315789	-4.085702	4.47	350	2015-01-04	11:50:56
1689	50.315832	-4.085714	4.9	349.7	2015-01-04	11:50:57
1690	50.315877	-4.085732	5.12	345.3	2015-01-04	11:50:58
1691	50.315921	-4.085759	5.26	338.7	2015-01-04	11:50:59
1692	50.315964	-4.085792	5.39	334.6	2015-01-04	11:51:00
1693	50.316008	-4.08583	5.56	330.8	2015-01-04	11:51:01
1694	50.316048	-4.085857	4.82	336.6	2015-01-04	11:51:02
1695	50.316084	-4.085867	4.05	349.5	2015-01-04	11:51:03
1696	50.316122	-4.085878	4.3	349.9	2015-01-04	11:51:04
1697	50.31616	-4.085891	4.38	347.5	2015-01-04	11:51:05
1698	50.316198	-4.085907	4.4	344.9	2015-01-04	11:51:06
1699	50.316235	-4.085924	4.27	344.3	2015-01-04	11:51:07
1700	50.31627	-4.085942	4.13	341.7	2015-01-04	11:51:08
1701	50.316298	-4.08596	3.38	337.2	2015-01-04	11:51:09
1702	50.316313	-4.085977	2.05	323.5	2015-01-04	11:51:10
1703	50.316225	-4.085972	9.82	177.6	2015-01-04	11:51:11
1704	50.31618	-4.085951	5.25	163.9	2015-01-04	11:51:12
1705	50.316159	-4.085936	2.56	154.1	2015-01-04	11:51:13
1706	50.316138	-4.085921	2.49	155.9	2015-01-04	11:51:14
1707	50.316122	-4.08591	2.04	156.8	2015-01-04	11:51:15
1708	50.316107	-4.085903	1.71	163	2015-01-04	11:51:16
1709	50.316094	-4.085901	1.47	175.8	2015-01-04	11:51:17
1710	50.316087	-4.085896	0.87	154.4	2015-01-04	11:51:18
1711	50.316083	-4.085888	0.66	122.3	2015-01-04	11:51:19
1712	50.316083	-4.085884	0.33	108	2015-01-04	11:51:20
1713	50.316073	-4.085879	1.1	162.7	2015-01-04	11:51:21
1714	50.316062	-4.085879	1.2	179.7	2015-01-04	11:51:22
1715	50.316052	-4.085879	1.09	180	2015-01-04	11:51:23
1716	50.316051	-4.085874	0.4	107.9	2015-01-04	11:51:24
1717	50.316052	-4.085867	0.49	75.5	2015-01-04	11:51:25
1718	50.316051	-4.085865	0.09	131.6	2015-01-04	11:51:27
1719	50.316046	-4.085855	1	130.2	2015-01-04	11:51:28
1720	50.316038	-4.085841	1.33	131.7	2015-01-04	11:51:29
1721	50.316027	-4.08583	1.39	146.2	2015-01-04	11:51:30
1722	50.316017	-4.085822	1.3	154.8	2015-01-04	11:51:31
1723	50.316007	-4.085814	1.21	154.3	2015-01-04	11:51:32
1724	50.315998	-4.085805	1.19	145.3	2015-01-04	11:51:33
1725	50.31599	-4.085794	1.16	138.7	2015-01-04	11:51:34
1726	50.315983	-4.085784	1.08	136.7	2015-01-04	11:51:35
1727	50.315977	-4.085774	0.98	134.7	2015-01-04	11:51:36
1728	50.31597	-4.085763	1.12	136.3	2015-01-04	11:51:37
1729	50.315964	-4.085753	0.99	132.1	2015-01-04	11:51:38
1730	50.315957	-4.085741	1.14	133.6	2015-01-04	11:51:39
1731	50.315949	-4.085728	1.24	133.2	2015-01-04	11:51:40
1732	50.315941	-4.085716	1.31	136.8	2015-01-04	11:51:41
1733	50.315858	-4.085662	1.42	157.4	2015-01-04	11:51:48
1734	50.31587	-4.085694	2.6	299.4	2015-01-04	11:51:49
1735	50.315925	-4.085716	6.38	345.9	2015-01-04	11:51:50
1736	50.315935	-4.085715	1.09	4.4	2015-01-04	11:51:51
1737	50.315936	-4.085712	0.23	65.9	2015-01-04	11:51:52
1738	50.315931	-4.085708	0.56	153.6	2015-01-04	11:51:53
1739	50.315926	-4.085707	0.53	171.6	2015-01-04	11:51:54
1740	50.315918	-4.085707	0.92	180	2015-01-04	11:51:55
1741	50.315908	-4.08571	1.17	188.5	2015-01-04	11:51:56
1742	50.315901	-4.085708	0.73	172.1	2015-01-04	11:51:57
1743	50.315897	-4.085707	0.51	167.8	2015-01-04	11:51:58
1744	50.315889	-4.085707	0.86	180	2015-01-04	11:51:59
1745	50.315879	-4.085709	1.14	188.7	2015-01-04	11:52:00
1746	50.315868	-4.085708	1.23	177.5	2015-01-04	11:52:01
1747	50.315855	-4.08571	1.41	184.8	2015-01-04	11:52:02
1748	50.315842	-4.085712	1.46	184.2	2015-01-04	11:52:03
1749	50.315837	-4.085707	0.61	149.3	2015-01-04	11:52:04
1750	50.315841	-4.085698	0.76	58	2015-01-04	11:52:05
1751	50.315839	-4.085694	0.37	127.6	2015-01-04	11:52:06
1752	50.315833	-4.085693	0.68	173.4	2015-01-04	11:52:07
1753	50.315825	-4.085695	0.87	191.5	2015-01-04	11:52:08
1754	50.315819	-4.085699	0.74	202.3	2015-01-04	11:52:09
1755	50.31581	-4.085702	1.02	191.5	2015-01-04	11:52:10
1756	50.315798	-4.085707	1.41	194.1	2015-01-04	11:52:11
1757	50.315789	-4.085711	1.06	194	2015-01-04	11:52:12
1758	50.315791	-4.085708	0.36	36.6	2015-01-04	11:52:13
1759	50.315796	-4.085704	0.3	24.9	2015-01-04	11:52:15
1760	50.315789	-4.085704	0.86	181.2	2015-01-04	11:52:16
1761	50.31578	-4.085707	0.99	193.6	2015-01-04	11:52:17
1762	50.315774	-4.085714	0.76	214.9	2015-01-04	11:52:18
1763	50.315774	-4.085714	0.05	186.9	2015-01-04	11:52:19
1764	50.315774	-4.085714	0.01	180	2015-01-04	11:52:20
1765	50.31577	-4.085713	0.2	174.9	2015-01-04	11:52:22
1766	50.31577	-4.085713	0	0	2015-01-04	11:52:23
1767	50.31577	-4.085713	0.01	270	2015-01-04	11:52:24
1768	50.31577	-4.085713	0.04	47	2015-01-04	11:52:25
1769	50.315769	-4.085722	0.67	257.2	2015-01-04	11:52:26
1770	50.315765	-4.08573	0.71	232.5	2015-01-04	11:52:27
1771	50.315759	-4.085738	0.87	220.5	2015-01-04	11:52:28
1772	50.31575	-4.085745	1.19	205.8	2015-01-04	11:52:29
1773	50.31574	-4.085751	1.17	200.6	2015-01-04	11:52:30
1774	50.315733	-4.085751	0.76	178.7	2015-01-04	11:52:31
1775	50.315728	-4.085747	0.58	156.4	2015-01-04	11:52:32
1776	50.315721	-4.085748	0.8	180.4	2015-01-04	11:52:33
1777	50.315714	-4.085745	0.78	169	2015-01-04	11:52:34
1778	50.315706	-4.085745	0.93	176.7	2015-01-04	11:52:35
1779	50.315695	-4.085746	1.24	183.9	2015-01-04	11:52:36
1780	50.315682	-4.085747	1.45	184.2	2015-01-04	11:52:37
1781	50.31567	-4.085748	1.35	182	2015-01-04	11:52:38
1782	50.315661	-4.085746	1.01	170.5	2015-01-04	11:52:39
1783	50.315657	-4.08574	0.59	138.5	2015-01-04	11:52:40
1784	50.315651	-4.085737	0.71	161.4	2015-01-04	11:52:41
1785	50.315643	-4.085735	0.9	171.6	2015-01-04	11:52:42
1786	50.315634	-4.085733	1.02	169.2	2015-01-04	11:52:43
1787	50.315624	-4.085732	1.14	178.2	2015-01-04	11:52:44
1788	50.315612	-4.085735	1.31	189.4	2015-01-04	11:52:45
1789	50.3156	-4.085738	1.37	187.5	2015-01-04	11:52:46
1790	50.315598	-4.085733	0.38	122.5	2015-01-04	11:52:47
1791	50.315609	-4.085723	1.46	28.4	2015-01-04	11:52:48
1792	50.315621	-4.085714	1.38	27.1	2015-01-04	11:52:49
1793	50.31562	-4.085708	0.42	93.8	2015-01-04	11:52:50
1794	50.315615	-4.085708	0.63	176.2	2015-01-04	11:52:51
1795	50.315607	-4.085709	0.85	187.3	2015-01-04	11:52:52
1796	50.315597	-4.085713	1.15	192.9	2015-01-04	11:52:53
1797	50.315587	-4.085716	1.11	191.1	2015-01-04	11:52:54
1798	50.315581	-4.085716	0.75	181.8	2015-01-04	11:52:55
1799	50.315574	-4.085716	0.76	178.2	2015-01-04	11:52:56
1800	50.315565	-4.085717	0.94	183.3	2015-01-04	11:52:57
1801	50.315559	-4.085715	0.67	167.2	2015-01-04	11:52:58
1802	50.315565	-4.085707	0.85	40.8	2015-01-04	11:52:59
1803	50.315571	-4.085701	0.4	32.9	2015-01-04	11:53:01
1804	50.315566	-4.085702	0.55	190.6	2015-01-04	11:53:02
1805	50.315561	-4.085706	0.7	205.1	2015-01-04	11:53:03
1806	50.315556	-4.085709	0.28	201.7	2015-01-04	11:53:05
1807	50.315556	-4.085696	0.96	92.8	2015-01-04	11:53:06
1808	50.315555	-4.085683	0.94	94	2015-01-04	11:53:07
1809	50.315554	-4.085669	0.95	93.9	2015-01-04	11:53:08
1810	50.315554	-4.085657	0.87	91.8	2015-01-04	11:53:09
1811	50.315552	-4.085667	0.75	250.2	2015-01-04	11:53:10
1812	50.315548	-4.085682	1.17	250.4	2015-01-04	11:53:11
1813	50.315543	-4.085697	1.2	237.6	2015-01-04	11:53:12
1814	50.315539	-4.085703	0.57	230.1	2015-01-04	11:53:13
1815	50.315533	-4.085709	0.8	210.8	2015-01-04	11:53:14
1816	50.315525	-4.085712	0.89	195.5	2015-01-04	11:53:15
1817	50.315516	-4.085716	1.08	196	2015-01-04	11:53:16
1818	50.315506	-4.085721	1.23	195.5	2015-01-04	11:53:17
1819	50.315498	-4.085722	0.86	185.5	2015-01-04	11:53:18
1820	50.315498	-4.085721	0.04	134.8	2015-01-04	11:53:19
1821	50.315489	-4.085724	0.92	190.4	2015-01-04	11:53:20
1822	50.315482	-4.085726	0.84	192.7	2015-01-04	11:53:21
1823	50.315476	-4.085728	0.71	188.3	2015-01-04	11:53:22
1824	50.315466	-4.08573	1.05	190.1	2015-01-04	11:53:23
1825	50.315457	-4.085735	1.04	196.6	2015-01-04	11:53:24
1826	50.315449	-4.085742	1.02	208.9	2015-01-04	11:53:25
1827	50.315443	-4.085748	0.82	216.4	2015-01-04	11:53:26
1828	50.315437	-4.085755	0.83	211.2	2015-01-04	11:53:27
1829	50.315431	-4.085758	0.7	198.4	2015-01-04	11:53:28
1830	50.315426	-4.085759	0.53	192.2	2015-01-04	11:53:29
1831	50.315418	-4.085763	1.01	197.2	2015-01-04	11:53:30
1832	50.315405	-4.085771	1.57	200	2015-01-04	11:53:31
1833	50.315392	-4.085781	1.58	205.8	2015-01-04	11:53:32
1834	50.315382	-4.085788	1.25	203.3	2015-01-04	11:53:33
1835	50.315378	-4.085789	0.2	194.1	2015-01-04	11:53:35
1836	50.315378	-4.085793	0.32	260	2015-01-04	11:53:36
1837	50.315373	-4.085798	0.59	215.9	2015-01-04	11:53:37
1838	50.315378	-4.085798	0.47	3	2015-01-04	11:53:38
1839	50.315385	-4.085794	0.42	17.7	2015-01-04	11:53:40
1840	50.315385	-4.085794	0.04	351.5	2015-01-04	11:53:41
1841	50.315382	-4.085797	0.44	210	2015-01-04	11:53:42
1842	50.315378	-4.085801	0.48	210.8	2015-01-04	11:53:43
1843	50.315375	-4.085804	0.44	214.5	2015-01-04	11:53:44
1844	50.315379	-4.085804	0.48	0.7	2015-01-04	11:53:45
1845	50.315391	-4.085805	1.38	358.8	2015-01-04	11:53:46
1846	50.315403	-4.085809	1.31	346.9	2015-01-04	11:53:47
1847	50.315412	-4.085813	1.06	343.7	2015-01-04	11:53:48
1848	50.315419	-4.085817	0.86	339.6	2015-01-04	11:53:49
1849	50.315425	-4.085821	0.7	337.4	2015-01-04	11:53:50
1850	50.315429	-4.085824	0.51	339.4	2015-01-04	11:53:51
1851	50.315424	-4.08582	0.66	154.9	2015-01-04	11:53:52
1852	50.315406	-4.085825	2.04	190.3	2015-01-04	11:53:53
1853	50.315388	-4.085829	2.05	189	2015-01-04	11:53:54
1854	50.315376	-4.085832	0.67	188.7	2015-01-04	11:53:56
1855	50.315364	-4.085838	1.36	196.7	2015-01-04	11:53:57
1856	50.315353	-4.085844	1.28	199.4	2015-01-04	11:53:58
1857	50.315346	-4.085847	0.85	198.5	2015-01-04	11:53:59
1858	50.315337	-4.085852	1	198.7	2015-01-04	11:54:00
1859	50.315332	-4.085857	0.7	213.4	2015-01-04	11:54:01
1860	50.315328	-4.085863	0.6	224.5	2015-01-04	11:54:02
1861	50.315324	-4.085868	0.58	218.5	2015-01-04	11:54:03
1862	50.315322	-4.085872	0.34	233.1	2015-01-04	11:54:04
1863	50.315322	-4.085873	0.07	255.9	2015-01-04	11:54:05
1864	50.315322	-4.085874	0.07	270	2015-01-04	11:54:06
1865	50.315323	-4.085875	0.08	320.1	2015-01-04	11:54:07
1866	50.31532	-4.085879	0.39	222.2	2015-01-04	11:54:08
1867	50.315315	-4.085883	0.65	210.3	2015-01-04	11:54:09
1868	50.315311	-4.085889	0.59	219.9	2015-01-04	11:54:10
1869	50.315309	-4.085893	0.39	235.2	2015-01-04	11:54:11
1870	50.315308	-4.085895	0.08	233.2	2015-01-04	11:54:13
1871	50.315313	-4.085894	0.56	3.7	2015-01-04	11:54:14
1872	50.315313	-4.085894	0.03	11.5	2015-01-04	11:54:15
1873	50.315317	-4.085896	0.46	344.1	2015-01-04	11:54:16
1874	50.315319	-4.085898	0.11	314.5	2015-01-04	11:54:18
1875	50.315319	-4.085898	0.01	90	2015-01-04	11:54:19
1876	50.315319	-4.085898	0.01	212.6	2015-01-04	11:54:20
1877	50.315316	-4.085904	0.51	227.4	2015-01-04	11:54:21
1878	50.315312	-4.08591	0.64	226.3	2015-01-04	11:54:22
1879	50.31531	-4.085917	0.26	250.8	2015-01-04	11:54:24
1880	50.315311	-4.085917	0.06	311.7	2015-01-04	11:54:25
1881	50.315311	-4.085918	0.04	284.8	2015-01-04	11:54:27
1882	50.315311	-4.085919	0.01	270	2015-01-04	11:54:28
1883	50.315311	-4.085919	0.02	233.6	2015-01-04	11:54:29
1884	50.315305	-4.085925	0.79	212.9	2015-01-04	11:54:30
1885	50.315299	-4.085933	0.89	220	2015-01-04	11:54:31
1886	50.315292	-4.08594	0.83	214.6	2015-01-04	11:54:32
1887	50.315287	-4.085946	0.8	217.9	2015-01-04	11:54:33
1888	50.31528	-4.085952	0.79	208.2	2015-01-04	11:54:34
1889	50.315273	-4.085957	0.88	206.6	2015-01-04	11:54:35
1890	50.315266	-4.085965	0.99	214	2015-01-04	11:54:36
1891	50.315258	-4.085973	1.09	210.7	2015-01-04	11:54:37
1892	50.315251	-4.085981	0.95	218	2015-01-04	11:54:38
1893	50.315245	-4.085989	0.89	220.3	2015-01-04	11:54:39
1894	50.315242	-4.085998	0.68	241.6	2015-01-04	11:54:40
1895	50.31524	-4.086005	0.56	244.1	2015-01-04	11:54:41
1896	50.315239	-4.086004	0.05	141.7	2015-01-04	11:54:42
1897	50.315237	-4.086009	0.42	228	2015-01-04	11:54:43
1898	50.315236	-4.086009	0.08	189.2	2015-01-04	11:54:44
1899	50.31523	-4.086019	0.99	225.1	2015-01-04	11:54:45
1900	50.31522	-4.086028	1.24	211.6	2015-01-04	11:54:46
1901	50.315214	-4.086035	0.9	215.2	2015-01-04	11:54:47
1902	50.315213	-4.086038	0.2	250.4	2015-01-04	11:54:48
1903	50.315213	-4.08604	0.14	254.4	2015-01-04	11:54:49
1904	50.315212	-4.08604	0.06	200.5	2015-01-04	11:54:51
1905	50.315211	-4.086041	0.12	203	2015-01-04	11:54:52
1906	50.315211	-4.086041	0.03	224.9	2015-01-04	11:54:53
1907	50.31521	-4.086047	0.21	251.5	2015-01-04	11:54:55
1908	50.315209	-4.086047	0.03	253.4	2015-01-04	11:54:56
1909	50.31521	-4.086047	0.02	63.4	2015-01-04	11:54:57
1910	50.31521	-4.086047	0.01	90	2015-01-04	11:54:58
1911	50.315207	-4.08605	0.39	221.5	2015-01-04	11:54:59
1912	50.315205	-4.086054	0.4	228.8	2015-01-04	11:55:00
1913	50.315202	-4.08606	0.48	228.9	2015-01-04	11:55:01
1914	50.315202	-4.086063	0.23	270	2015-01-04	11:55:02
1915	50.315204	-4.086065	0.14	327.4	2015-01-04	11:55:04
1916	50.315204	-4.086065	0.02	321.7	2015-01-04	11:55:06
1917	50.315208	-4.086065	0.43	0.8	2015-01-04	11:55:07
1918	50.315213	-4.086065	0.54	1.3	2015-01-04	11:55:08
1919	50.315218	-4.086062	0.55	20.4	2015-01-04	11:55:09
1920	50.315221	-4.086054	0.73	58.4	2015-01-04	11:55:10
1921	50.315221	-4.086043	0.78	88	2015-01-04	11:55:11
1922	50.315222	-4.086026	1.2	84.2	2015-01-04	11:55:12
1923	50.315225	-4.086013	0.95	68.8	2015-01-04	11:55:13
1924	50.315231	-4.086005	0.88	45	2015-01-04	11:55:14
1925	50.315237	-4.085999	0.75	32.1	2015-01-04	11:55:15
1926	50.315246	-4.085994	1.05	21.3	2015-01-04	11:55:16
1927	50.315264	-4.085981	2.26	23.3	2015-01-04	11:55:17
1928	50.315294	-4.085956	3.76	27.7	2015-01-04	11:55:18
1929	50.315334	-4.08592	5.14	29.8	2015-01-04	11:55:19
1930	50.315379	-4.085879	5.81	30.3	2015-01-04	11:55:20
1931	50.315422	-4.085853	5.07	21.1	2015-01-04	11:55:21
1932	50.315459	-4.085846	4.18	7.4	2015-01-04	11:55:22
1933	50.315497	-4.085836	4.29	9.4	2015-01-04	11:55:23
1934	50.31554	-4.085815	5.05	17.4	2015-01-04	11:55:24
1935	50.315584	-4.085783	5.42	25.1	2015-01-04	11:55:25
1936	50.315628	-4.085752	5.28	23.9	2015-01-04	11:55:26
1937	50.315668	-4.085739	4.61	11.8	2015-01-04	11:55:27
1938	50.315706	-4.085736	4.26	2.9	2015-01-04	11:55:28
1939	50.315746	-4.085736	4.4	0.5	2015-01-04	11:55:29
1940	50.315789	-4.085734	4.83	1.6	2015-01-04	11:55:30
1941	50.315836	-4.085735	5.15	359.3	2015-01-04	11:55:31
1942	50.315881	-4.085742	5.09	353.7	2015-01-04	11:55:32
1943	50.315925	-4.085755	4.98	349.9	2015-01-04	11:55:33
1944	50.315969	-4.085775	5.08	343.2	2015-01-04	11:55:34
1945	50.316011	-4.085801	5	339	2015-01-04	11:55:35
1946	50.316056	-4.085826	5.41	340.9	2015-01-04	11:55:36
1947	50.316107	-4.085849	5.9	343.6	2015-01-04	11:55:37
1948	50.31616	-4.08587	6.06	345.5	2015-01-04	11:55:38
1949	50.316213	-4.085892	6.07	345.5	2015-01-04	11:55:39
1950	50.316266	-4.085913	6.06	345.6	2015-01-04	11:55:40
1951	50.316318	-4.085933	6.01	346.1	2015-01-04	11:55:41
1952	50.316369	-4.085951	5.86	347.6	2015-01-04	11:55:42
1953	50.316407	-4.085957	4.25	354	2015-01-04	11:55:43
1954	50.316419	-4.08595	1.37	20.1	2015-01-04	11:55:44
1955	50.31637	-4.085973	5.66	196.4	2015-01-04	11:55:45
1956	50.316368	-4.085969	0.37	128.5	2015-01-04	11:55:46
1957	50.316366	-4.085967	0.32	150.2	2015-01-04	11:55:47
1958	50.316359	-4.085954	1.19	130.2	2015-01-04	11:55:48
1959	50.316345	-4.085945	1.63	158.3	2015-01-04	11:55:49
1960	50.316304	-4.085934	4.64	169.7	2015-01-04	11:55:50
1961	50.316255	-4.085924	5.55	173	2015-01-04	11:55:51
1962	50.316222	-4.085915	3.73	170	2015-01-04	11:55:52
1963	50.316213	-4.085904	1.29	141.4	2015-01-04	11:55:53
1964	50.316213	-4.085895	0.64	81.7	2015-01-04	11:55:54
1965	50.316209	-4.08589	0.61	145.5	2015-01-04	11:55:55
1966	50.316203	-4.085886	0.72	159.6	2015-01-04	11:55:56
1967	50.316188	-4.085886	1.7	180	2015-01-04	11:55:57
1968	50.316167	-4.085886	2.35	179	2015-01-04	11:55:58
1969	50.316144	-4.085884	2.53	177	2015-01-04	11:55:59
1970	50.316122	-4.085881	2.47	174.8	2015-01-04	11:56:00
1971	50.316111	-4.085873	1.29	156	2015-01-04	11:56:01
1972	50.316118	-4.085866	0.93	35	2015-01-04	11:56:02
1973	50.31613	-4.08586	1.38	16.8	2015-01-04	11:56:03
1974	50.316141	-4.085856	1.23	14.6	2015-01-04	11:56:04
1975	50.316134	-4.085853	0.73	166.3	2015-01-04	11:56:05
1976	50.316115	-4.085854	2.17	180.9	2015-01-04	11:56:06
1977	50.316091	-4.085854	2.62	180.7	2015-01-04	11:56:07
1978	50.316069	-4.08586	2.53	188.3	2015-01-04	11:56:08
1979	50.316047	-4.085865	2.46	188.9	2015-01-04	11:56:09
1980	50.316035	-4.085867	1.34	186.9	2015-01-04	11:56:10
1981	50.31603	-4.085871	0.28	209	2015-01-04	11:56:12
1982	50.31602	-4.085873	1.18	188.4	2015-01-04	11:56:13
1983	50.316009	-4.085875	1.29	186.4	2015-01-04	11:56:14
1984	50.315996	-4.085878	1.42	188	2015-01-04	11:56:15
1985	50.315978	-4.08588	1.95	184.2	2015-01-04	11:56:16
1986	50.315958	-4.085884	2.29	187	2015-01-04	11:56:17
1987	50.315938	-4.085892	2.3	194.1	2015-01-04	11:56:18
1988	50.31592	-4.085896	2.05	188.4	2015-01-04	11:56:19
1989	50.31591	-4.085892	1.07	165.5	2015-01-04	11:56:20
1990	50.315903	-4.08589	0.88	169.1	2015-01-04	11:56:21
1991	50.31589	-4.085892	1.38	184.2	2015-01-04	11:56:22
1992	50.315877	-4.085892	1.46	180	2015-01-04	11:56:23
1993	50.315865	-4.085892	1.35	182.8	2015-01-04	11:56:24
1994	50.315855	-4.085894	1.16	186.7	2015-01-04	11:56:25
1995	50.315841	-4.085896	1.48	185.1	2015-01-04	11:56:26
1996	50.315827	-4.085899	1.64	187.1	2015-01-04	11:56:27
1997	50.315814	-4.085904	1.46	193.2	2015-01-04	11:56:28
1998	50.315802	-4.085906	1.36	187.8	2015-01-04	11:56:29
1999	50.315791	-4.085908	1.21	184.3	2015-01-04	11:56:30
[truncated: 1,901 more rows]
