# Supplementary material for: On the Potential of Surfers to Monitor Environmental Indicators in the Coastal Zone
Source: PLoS One. 2015 Jul 8;10(7):e0127706. doi: 10.1371/journal.pone.0127706 (PMC4496071; doi:10.1371/journal.pone.0127706)
Supplement: S1 Data — Contains 85 GPS tracks (comma separated files) used to estimate surfing performance statistics in the manuscript. (ZIP) [file pone.0127706.s001.zip › S1 Data GPS Tracks/Readme.txt]

This folder contains 85 GPS tracks (comma separated files) used to estimate surfing performance statistics. A Garmin etrex 10 device was used to extract GPS information. 

Each file contains the following columns:
- No = Observation number in each file
- Latitude = in decimal degrees (-90 to 90)
- Longitude = in decimal degrees (-180 to 180)
- Speed = meters per second
- Course = degrees (0-360; 0 = North)
- Date = Year-month-day
- Time = British Summer Time (note this means GMT between October and March and GMT+1 between March and October)

During each surfing session, the Garmin etrex 10 device was stored in a water-resistant Aquapac inside a waist-bag worn by the surfer, and set to record GPS data at 1 second intervals (with the exception of the first three sessions where the GPS device was recording in either default mode (30 second intervals) or automated mode (roughly every 10 seconds)). All GPS tracks were then processed to acquire information on surfer performance, as described in the manuscript. 
